# Supplementary material for: Motion onset VEPs can see through the blur
Source: Sci Rep. 2024 Sep 12;14:21296. doi: 10.1038/s41598-024-72483-z (PMC11393312; doi:10.1038/s41598-024-72483-z)
Supplement: Supplementary file 3 — Supplementary Information 3. [file 41598_2024_72483_MOESM3_ESM.zip › VEP_raw_data/source_data/SourcBlurVEP-S010_VEP_2023-04-14_14-42-08.txt]

0.000	0.000	99999.999	6250.000	50.000	-2193.000	-2061.000	6248.000	7.000	100.000	5.000	2.000	1.000	1.000	0.000	0.000	0.000	0.000	0.000	0.000	0.000	0.000	0.000	0.000	0.000	0.000	0.000	-1.970	-1.966	-1.964	-1.961	-1.958	-1.955	-1.951	-1.950	-1.946	-1.942	-1.940	-1.938	-1.936	-1.931	-1.930	-1.926	-1.922	-1.920	-1.918	-1.914	-1.911	-1.908	-1.905	-1.901	-1.898	-1.894	-1.890	-1.886	-1.882	-1.879	-1.875	-1.871	-1.866	-1.861	-1.858	-1.854	-1.849	-1.846	-1.842	-1.838	-1.834	-1.830	-1.828	-1.824	-1.821	-1.818	-1.815	-1.812	-1.810	-1.806	-1.805	-1.802	-1.801	-1.800	-1.798	-1.796	-1.796	-1.796	-1.795	-1.795	-1.795	-1.795	-1.795	-1.796	-1.796	-1.798	-1.798	-1.798	-1.799	-1.800	-1.800	-1.800	-1.801	-1.801	-1.802	-1.802	-1.801	-1.801	-1.801	-1.800	-1.800	-1.799	-1.795	-1.794	-1.791	-1.789	-1.785	-1.780	-1.776	-1.772	-1.768	-1.761	-1.755	-1.749	-1.741	-1.734	-1.728	-1.719	-1.709	-1.700	-1.691	-1.682	-1.672	-1.661	-1.651	-1.641	-1.631	-1.621	-1.610	-1.600	-1.590	-1.579	-1.569	-1.559	-1.549	-1.539	-1.530	-1.521	-1.514	-1.505	-1.498	-1.491	-1.485	-1.480	-1.475	-1.471	-1.468	-1.464	-1.462	-1.461	-1.461	-1.461	-1.462	-1.465	-1.468	-1.471	-1.475	-1.481	-1.488	-1.494	-1.502	-1.512	-1.521	-1.531	-1.542	-1.554	-1.568	-1.579	-1.592	-1.608	-1.622	-1.638	-1.651	-1.668	-1.685	-1.701	-1.716	-1.734	-1.752	-1.769	-1.786	-1.804	-1.821	-1.840	-1.858	-1.875	-1.891	-1.909	-1.926	-1.944	-1.959	-1.975	-1.991	-2.007	-2.022	-2.038	-2.054	-2.066	-2.081	-2.095	-2.108	-2.120	-2.132	-2.145	-2.156	-2.168	-2.179	-2.189	-2.199	-2.209	-2.218	-2.226	-2.236	-2.244	-2.251	-2.260	-2.266	-2.275	-2.281	-2.288	-2.295	-2.300	-2.308	-2.314	-2.319	-2.325	-2.331	-2.338	-2.342	-2.349	-2.355	-2.360	-2.366	-2.371	-2.378	-2.384	-2.389	-2.396	-2.402	-2.410	-2.416	-2.424	-2.430	-2.438	-2.445	-2.454	-2.461	-2.469	-2.478	-2.486	-2.495	-2.505	-2.514	-2.524	-2.534	-2.542	-2.554	-2.564	-2.575	-2.585	-2.596	-2.606	-2.618	-2.629	-2.640	-2.650	-2.661	-2.671	-2.682	-2.694	-2.704	-2.715	-2.725	-2.734	-2.744	-2.752	-2.761	-2.770	-2.778	-2.784	-2.791	-2.799	-2.805	-2.809	-2.814	-2.819	-2.822	-2.826	-2.828	-2.830	-2.831	-2.831	-2.832	-2.831	-2.830	-2.829	-2.826	-2.824	-2.820	-2.816	-2.812	-2.808	-2.802	-2.796	-2.790	-2.784	-2.778	-2.771	-2.764	-2.758	-2.750	-2.745	-2.738	-2.731	-2.724	-2.719	-2.712	-2.708	-2.702	-2.698	-2.694	-2.690	-2.686	-2.684	-2.682	-2.680	-2.680	-2.679	-2.680	-2.681	-2.684	-2.685	-2.688	-2.692	-2.696	-2.702	-2.708	-2.715	-2.722	-2.729	-2.739	-2.748	-2.756	-2.766	-2.776	-2.786	-2.798	-2.809	-2.820	-2.832	-2.845	-2.858	-2.869	-2.881	-2.894	-2.905	-2.916	-2.930	-2.940	-2.952	-2.964	-2.974	-2.985	-2.995	-3.005	-3.015	-3.024	-3.031	-3.040	-3.048	-3.055	-3.062	-3.068	-3.074	-3.079	-3.084	-3.089	-3.091	-3.095	-3.096	-3.100	-3.101	-3.101	-3.102	-3.102	-3.102	-3.102	-3.102	-3.101	-3.099	-3.098	-3.095	-3.094	-3.091	-3.088	-3.084	-3.082	-3.079	-3.074	-3.070	-3.066	-3.062	-3.058	-3.054	-3.051	-3.046	-3.041	-3.038	-3.032	-3.028	-3.024	-3.019	-3.015	-3.010	-3.006	-3.002	-2.998	-2.994	-2.991	-2.986	-2.984	-2.980	-2.978	-2.974	-2.971	-2.968	-2.965	-2.962	-2.960	-2.958	-2.956	-2.954	-2.951	-2.950	-2.949	-2.946	-2.945	-2.945	-2.944	-2.942	-2.942	-2.942	-2.942	-2.942	-2.941	-2.942	-2.942	-2.944	-2.944	-2.945	-2.945	-2.946	-2.946	-2.946	-2.948	-2.949	-2.948	-2.949	-2.948	-2.949	-2.949	-2.948	-2.948	-2.946	-2.945	-2.942	-2.941	-2.939	-2.936	-2.932	-2.929	-2.924	-2.920	-2.914	-2.909	-2.902	-2.895	-2.886	-2.879	-2.870	-2.860	-2.849	-2.839	-2.826	-2.814	-2.801	-2.788	-2.774	-2.759	-2.744	-2.728	-2.712	-2.695	-2.678	-2.660	-2.642	-2.622	-2.604	-2.584	-2.565	-2.544	-2.525	-2.504	-2.484	-2.464	-2.442	-2.422	-2.400	-2.380	-2.360	-2.339	-2.319	-2.300	-2.279	-2.260	-2.241	-2.222	-2.205	-2.188	-2.170	-2.154	-2.138	-2.121	-2.106	-2.091	-2.079	-2.065	-2.052	-2.041	-2.030	-2.020	-2.009	-2.000	-1.991	-1.984	-1.975	-1.969	-1.961	-1.956	-1.950	-1.945	-1.940	-1.935	-1.930	-1.925	-1.921	-1.918	-1.914	-1.909	-1.905	-1.901	-1.896	-1.891	-1.886	-1.880	-1.876	-1.869	-1.862	-1.855	-1.848	-1.839	-1.830	-1.819	-1.808	-1.796	-1.784	-1.770	-1.756	-1.741	-1.725	-1.708	-1.690	-1.672	-1.652	-1.632	-1.612	-1.591	-1.568	-1.546	-1.521	-1.498	-1.474	-1.448	-1.421	-1.395	-1.369	-1.342	-1.315	-1.288	-1.260	-1.234	-1.205	-1.178	-1.151	-1.124	-1.098	-1.072	-1.046	-1.021	-0.995	-0.971	-0.949	-0.925	-0.902	-0.881	-0.860	-0.841	-0.821	-0.804	-0.786	-0.770	-0.755	-0.740	-0.725	-0.712	-0.700	-0.689	-0.679	-0.669	-0.659	-0.652	-0.644	-0.638	-0.632	-0.628	-0.622	-0.619	-0.616	-0.612	-0.610	-0.609	-0.606	-0.605	-0.605	-0.605	-0.604	-0.605	-0.606	-0.606	-0.608	-0.608	-0.609	-0.610	-0.611	-0.612	-0.615	-0.616	-0.618	-0.620	-0.621	-0.622	-0.625	-0.626	-0.629	-0.631	-0.634	-0.635	-0.638	-0.640	-0.641	-0.644	-0.648	-0.649	-0.651	-0.655	-0.658	-0.661	-0.664	-0.668	-0.670	-0.674	-0.676	-0.680	-0.684	-0.689	-0.691	-0.696	-0.700	-0.704	-0.708	-0.711	-0.716	-0.720	-0.724	-0.728	-0.730	-0.734	-0.738	-0.741	-0.744	-0.746	-0.749	-0.751	-0.752	-0.754	-0.755	-0.756	-0.756	-0.756	-0.755	-0.755	-0.752	-0.750	-0.746	-0.745	-0.740	-0.736	-0.731	-0.726	-0.720	-0.712	-0.705	-0.698	-0.689	-0.680	-0.670	-0.659	-0.648	-0.636	-0.624	-0.611	-0.596	-0.582	-0.569	-0.554	-0.539	-0.524	-0.507	-0.490	-0.474	-0.458	-0.441	-0.424	-0.406	-0.390	-0.372	-0.355	-0.338	-0.320	-0.304	-0.286	-0.269	-0.252	-0.236	-0.220	-0.204	-0.188	-0.172	-0.159	-0.144	-0.130	-0.118	-0.104	-0.091	-0.079	-0.069	-0.059	-0.048	-0.039	-0.030	-0.022	-0.015	-0.009	-0.002	0.004	0.009	0.012	0.016	0.020	0.021	0.024	0.025	0.026	0.026	0.025	0.025	0.024	0.022	0.020	0.018	0.014	0.012	0.009	0.005	0.001	-0.004	-0.008	-0.012	-0.018	-0.022	-0.028	-0.031	-0.038	-0.042	-0.049	-0.055	-0.060	-0.066	-0.072	-0.078	-0.084	-0.090	-0.096	-0.101	-0.108	-0.114	-0.119	-0.125	-0.131	-0.138	-0.144	-0.150	-0.156	-0.162	-0.169	-0.175	-0.181	-0.188	-0.194	-0.201	-0.208	-0.214	-0.221	-0.228	-0.234	-0.240	-0.248	-0.254	-0.261	-0.268	-0.275	-0.281	-0.288	-0.295	-0.301	-0.308	-0.314	-0.320	-0.326	-0.332	-0.338	-0.344	-0.350	-0.356	-0.360	-0.366	-0.371	-0.376	-0.381	-0.385	-0.390	-0.394	-0.398	-0.401	-0.405	-0.408	-0.410	-0.412	-0.415	-0.418	-0.420	-0.421	-0.424	-0.424	-0.425	-0.426	-0.428	-0.428	-0.429	-0.429	-0.429	-0.429	-0.429	-0.429	-0.428	-0.429	-0.428	-0.428	-0.426	-0.426	-0.425	-0.425	-0.424	-0.424	-0.424	-0.422	-0.421	-0.422	-0.421	-0.421	-0.421	-0.421	-0.421	-0.421	-0.421	-0.421	-0.421	-0.421	-0.421	-0.422	-0.422	-0.424	-0.424	-0.425	-0.426	-0.428	-0.428	-0.429	-0.430	-0.431	-0.432	-0.434	-0.435	-0.436	-0.438	-0.439	-0.440	-0.441	-0.444	-0.444	-0.446	-0.448	-0.450	-0.451	-0.452	-0.455	-0.456	-0.459	-0.460	-0.462	-0.465	-0.468	-0.469	-0.472	-0.475	-0.479	-0.481	-0.485	-0.489	-0.492	-0.496	-0.500	-0.505	-0.510	-0.515	-0.521	-0.526	-0.534	-0.539	-0.548	-0.554	-0.562	-0.570	-0.579	-0.589	-0.599	-0.608	-0.619	-0.630	-0.642	-0.655	-0.668	-0.681	-0.694	-0.709	-0.724	-0.740	-0.756	-0.772	-0.790	-0.809	-0.825	-0.845	-0.864	-0.884	-0.905	-0.925	-0.948	-0.969	-0.991	-1.014	-1.036	-1.060	-1.085	-1.109	-1.134	-1.160	-1.185	-1.211	-1.238	-1.264	-1.291	-1.319	-1.346	-1.372	-1.401	-1.430	-1.458	-1.486	-1.514	-1.542	-1.571	-1.600	-1.629	-1.658	-1.686	-1.715	-1.744	-1.772	-1.800	-1.829	-1.858	-1.886	-1.914	-1.942	-1.970	-1.998	-2.026	-2.054	-2.080	-2.108	-2.134	-2.160	-2.186	-2.212	-2.238	-2.262	-2.288	-2.311	-2.335	-2.359	-2.382	-2.406	-2.429	-2.450	-2.471	-2.492	-2.512	-2.532	-2.552	-2.570	-2.588	-2.605	-2.622	-2.638	-2.654	-2.668	-2.681	-2.695	-2.706	-2.718	-2.729	-2.738	-2.748	-2.755	-2.762	-2.768	-2.774	-2.779	-2.782	-2.785	-2.786	-2.788	-2.789	-2.786	-2.785	-2.782	-2.779	-2.775	-2.771	-2.765	-2.758	-2.751	-2.742	-2.735	-2.725	-2.715	-2.705	-2.694	-2.681	-2.670	-2.659	-2.645	-2.631	-2.619	-2.605	-2.590	-2.578	-2.562	-2.549	-2.534	-2.519	-2.505	-2.490	-2.475	-2.461	-2.448	-2.434	-2.420	-2.408	-2.395	-2.382	-2.370	-2.359	-2.348	-2.336	-2.328	-2.318	-2.309	-2.300	-2.292	-2.285	-2.279	-2.272	-2.268	-2.262	-2.259	-2.255	-2.252	-2.250	-2.249	-2.249	-2.248	-2.249	-2.249	-2.250	-2.252	-2.255	-2.259	-2.261	-2.265	-2.270	-2.275	-2.281	-2.286	-2.292	-2.300	-2.305	-2.312	-2.320	-2.328	-2.335	-2.342	-2.351	-2.359	-2.366	-2.375	-2.384	-2.391	-2.400	-2.406	-2.415	-2.422	-2.429	-2.438	-2.444	-2.451	-2.458	-2.462	-2.470	-2.475	-2.480	-2.485	-2.489	-2.492	-2.496	-2.500	-2.502	-2.505	-2.506	-2.509	-2.509	-2.510	-2.510	-2.511	-2.510	-2.509	-2.508	-2.506	-2.505	-2.502	-2.500	-2.495	-2.492	-2.489	-2.485	-2.480	-2.476	-2.471	-2.466	-2.462	-2.458	-2.451	-2.446	-2.441	-2.435	-2.430	-2.424	-2.419	-2.414	-2.409	-2.401	-2.396	-2.391	-2.386	-2.381	-2.375	-2.370	-2.366	-2.361	-2.356	-2.352	-2.348	-2.344	-2.340	-2.336	-2.332	-2.328	-2.324	-2.320	-2.316	-2.314	-2.309	-2.305	-2.302	-2.299	-2.295	-2.292	-2.289	-2.285	-2.281	-2.278	-2.274	-2.270	-2.265	-2.261	-2.258	-2.251	-2.248	-2.242	-2.236	-2.231	-2.225	-2.220	-2.212	-2.208	-2.201	-2.195	-2.188	-2.180	-2.172	-2.165	-2.158	-2.149	-2.141	-2.131	-2.124	-2.115	-2.105	-2.095	-2.086	-2.078	-2.066	-2.058	-2.047	-2.038	-2.027	-2.018	-2.007	-1.998	-1.986	-1.978	-1.968	-1.958	-1.948	-1.938	-1.929	-1.918	-1.909	-1.899	-1.889	-1.880	-1.870	-1.862	-1.852	-1.845	-1.836	-1.828	-1.820	-1.811	-1.802	-1.796	-1.789	-1.781	-1.774	-1.768	-1.760	-1.752	-1.746	-1.740	-1.735	-1.729	-1.722	-1.716	-1.710	-1.704	-1.699	-1.694	-1.689	-1.682	-1.678	-1.672	-1.666	-1.662	-1.658	-1.652	-1.648	-1.641	-1.635	-1.631	-1.626	-1.619	-1.614	-1.608	-1.602	-1.596	-1.590	-1.584	-1.578	-1.572	-1.566	-1.559	-1.552	-1.545	-1.536	-1.529	-1.521	-1.514	-1.505	-1.498	-1.489	-1.479	-1.471	-1.461	-1.452	-1.442	-1.432	-1.422	-1.412	-1.402	-1.391	-1.380	-1.369	-1.358	-1.345	-1.334	-1.321	-1.309	-1.298	-1.285	-1.271	-1.259	-1.245	-1.232	-1.219	-1.205	-1.192	-1.179	-1.165	-1.151	-1.136	-1.124	-1.110	-1.096	-1.081	-1.068	-1.055	-1.041	-1.028	-1.014	-0.999	-0.986	-0.972	-0.959	-0.946	-0.934	-0.920	-0.908	-0.895	-0.882	-0.870	-0.859	-0.848	-0.835	-0.824	-0.812	-0.802	-0.792	-0.781	-0.771	-0.762	-0.752	-0.744	-0.735	-0.726	-0.718	-0.710	-0.701	-0.695	-0.686	-0.680	-0.672	-0.666	-0.659	-0.654	-0.646	-0.640	-0.634	-0.628	-0.622	-0.618	-0.610	-0.605	-0.599	-0.594	-0.588	-0.581	-0.576	-0.570	-0.564	-0.558	-0.551	-0.544	-0.538	-0.530	-0.524	-0.516	-0.509	-0.501	-0.492	-0.484	-0.475	-0.465	-0.456	-0.446	-0.438	-0.426	-0.415	-0.404	-0.394	-0.381	-0.369	-0.355	-0.342	-0.330	-0.316	-0.302	-0.288	-0.274	-0.259	-0.244	-0.228	-0.212	-0.196	-0.180	-0.162	-0.146	-0.129	-0.112	-0.095	-0.076	-0.059	-0.041	-0.022	-0.005	0.014	0.031	0.050	0.068	0.086	0.104	0.122	0.140	0.158	0.175	0.192	0.210	0.228	0.244	0.260	0.278	0.292	0.309	0.324	0.338	0.352	0.366	0.380	0.392	0.405	0.418	0.429	0.440	0.450	0.460	0.469	0.478	0.485	0.494	0.500	0.506	0.512	0.516	0.521	0.525	0.529	0.531	0.534	0.535	0.535	0.535	0.535	0.535	0.532	0.532	0.530	0.526	0.524	0.520	0.518	0.512	0.509	0.502	0.499	0.494	0.488	0.484	0.478	0.472	0.466	0.461	0.456	0.450	0.446	0.440	0.436	0.431	0.428	0.424	0.420	0.416	0.414	0.411	0.409	0.408	0.405	0.404	0.404	0.402	0.402	0.402	0.404	0.405	0.406	0.408	0.410	0.412	0.415	0.418	0.420	0.424	0.428	0.431	0.434	0.439	0.441	0.444	0.449	0.451	0.454	0.458	0.460	0.462	0.464	0.465	0.468	0.469	0.470	0.470	0.470	0.468	0.466	0.465	0.461	0.459	0.455	0.451	0.446	0.441	0.435	0.429	0.421	0.414	0.406	0.398	0.389	0.379	0.368	0.358	0.346	0.334	0.321	0.309	0.296	0.281	0.269	0.254	0.240	0.225	0.210	0.195	0.180	0.165	0.149	0.132	0.118	0.101	0.085	0.069	0.052	0.036	0.020	0.005	-0.012	-0.028	-0.045	-0.061	-0.076	-0.092	-0.109	-0.124	-0.139	-0.155	-0.170	-0.185	-0.200	-0.215	-0.230	-0.245	-0.260	-0.272	-0.288	-0.302	-0.316	-0.329	-0.344	-0.358	-0.371	-0.384	-0.398	-0.411	-0.424	-0.436	-0.449	-0.461	-0.475	-0.488	-0.500	-0.512	-0.522	-0.535	-0.548	-0.559	-0.570	-0.581	-0.592	-0.604	-0.615	-0.624	-0.635	-0.645	-0.655	-0.665	-0.674	-0.684	-0.692	-0.701	-0.710	-0.718	-0.725	-0.732	-0.740	-0.748	-0.752	-0.760	-0.765	-0.770	-0.775	-0.779	-0.784	-0.788	-0.791	-0.792	-0.795	-0.796	-0.798	-0.798	-0.799	-0.798	-0.798	-0.795	-0.792	-0.790	-0.786	-0.784	-0.779	-0.774	-0.769	-0.764	-0.756	-0.750	-0.742	-0.735	-0.725	-0.718	-0.708	-0.699	-0.688	-0.678	-0.666	-0.655	-0.642	-0.630	-0.619	-0.605	-0.592	-0.580	-0.566	-0.554	-0.540	-0.528	-0.514	-0.501	-0.488	-0.474	-0.461	-0.448	-0.436	-0.422	-0.411	-0.399	-0.388	-0.376	-0.365	-0.355	-0.345	-0.335	-0.326	-0.318	-0.310	-0.301	-0.295	-0.288	-0.282	-0.278	-0.272	-0.269	-0.264	-0.261	-0.259	-0.255	-0.254	-0.252	-0.251	-0.250	-0.251	-0.251	-0.251	-0.252	-0.254	-0.254	-0.256	-0.258	-0.259	-0.261	-0.264	-0.265	-0.268	-0.270	-0.272	-0.275	-0.276	-0.279	-0.280	-0.282	-0.282	-0.284	-0.285	-0.285	-0.285	-0.285	-0.286	-0.285	-0.284	-0.284	-0.281	-0.280	-0.279	-0.278	-0.274	-0.271	-0.269	-0.266	-0.264	-0.260	-0.256	-0.252	-0.249	-0.245	-0.241	-0.238	-0.234	-0.230	-0.226	-0.224	-0.219	-0.216	-0.214	-0.210	-0.208	-0.205	-0.202	-0.201	-0.200	-0.199	-0.199	-0.198	-0.198	-0.196	-0.198	-0.199	-0.200	-0.201	-0.204	-0.206	-0.209	-0.212	-0.216	-0.220	-0.225	-0.228	-0.234	-0.239	-0.244	-0.250	-0.256	-0.262	-0.269	-0.276	-0.282	-0.290	-0.298	-0.304	-0.311	-0.319	-0.326	-0.334	-0.341	-0.350	-0.358	-0.365	-0.372	-0.380	-0.386	-0.394	-0.400	-0.408	-0.414	-0.420	-0.426	-0.434	-0.439	-0.444	-0.451	-0.456	-0.460	-0.466	-0.470	-0.475	-0.479	-0.482	-0.485	-0.489	-0.492	-0.496	-0.498	-0.500	-0.501	-0.504	-0.505	-0.506	-0.507	-0.507	-0.509	-0.509	-0.509	-0.507	-0.507	-0.506	-0.506	-0.505	-0.504	-0.501	-0.500	-0.499	-0.496	-0.495	-0.492	-0.489	-0.488	-0.485	-0.481	-0.479	-0.475	-0.472	-0.469	-0.465	-0.462	-0.459	-0.456	-0.452	-0.450	-0.448	-0.444	-0.441	-0.439	-0.435	-0.434	-0.430	-0.429	-0.426	-0.425	-0.422	-0.421	-0.419	-0.418	-0.415	-0.415	-0.414	-0.414	-0.412	-0.412	-0.411	-0.411	-0.410	-0.410	-0.410	-0.410	-0.411	-0.411	-0.411	-0.412	-0.412	-0.414	-0.415	-0.415	-0.416	-0.416	-0.416	-0.416	-0.416	-0.418	-0.416	-0.416	-0.416	-0.415	-0.415	-0.412	-0.411	-0.410	-0.408	-0.406	-0.402	-0.400	-0.396	-0.394	-0.390	-0.385	-0.380	-0.374	-0.369	-0.362	-0.356	-0.349	-0.341	-0.334	-0.324	-0.316	-0.306	-0.295	-0.284	-0.274	-0.262	-0.250	-0.238	-0.224	-0.211	-0.196	-0.181	-0.168	-0.152	-0.138	-0.121	-0.104	-0.088	-0.071	-0.054	-0.036	-0.019	-0.001	0.019	0.036	0.055	0.074	0.092	0.110	0.130	0.149	0.166	0.185	0.204	0.221	0.240	0.256	0.274	0.291	0.308	0.325	0.340	0.356	0.371	0.386	0.399	0.412	0.426	0.438	0.449	0.460	0.471	0.480	0.489	0.498	0.505	0.512	0.518	0.525	0.529	0.532	0.536	0.539	0.540	0.542	0.544	0.542	0.541	0.540	0.539	0.536	0.534	0.530	0.526	0.521	0.519	0.512	0.507	0.502	0.498	0.490	0.485	0.479	0.474	0.468	0.461	0.455	0.450	0.445	0.439	0.434	0.429	0.425	0.420	0.415	0.412	0.409	0.405	0.402	0.400	0.399	0.398	0.395	0.395	0.394	0.394	0.395	0.396	0.396	0.398	0.400	0.402	0.404	0.408	0.410	0.412	0.416	0.420	0.422	0.426	0.430	0.432	0.436	0.440	0.442	0.445	0.448	0.451	0.452	0.455	0.458	0.459	0.459	0.460	0.460	0.460	0.459	0.458	0.456	0.455	0.451	0.449	0.445	0.440	0.436	0.431	0.425	0.419	0.412	0.405	0.398	0.391	0.382	0.372	0.365	0.355	0.345	0.336	0.325	0.315	0.304	0.294	0.284	0.272	0.261	0.251	0.240	0.229	0.218	0.206	0.196	0.186	0.175	0.166	0.155	0.146	0.136	0.129	0.119	0.111	0.102	0.095	0.089	0.084	0.078	0.071	0.066	0.061	0.056	0.052	0.049	0.046	0.044	0.041	0.040	0.039	0.039	0.039	0.038	0.039	0.040	0.042	0.044	0.046	0.049	0.052	0.055	0.059	0.064	0.066	0.071	0.076	0.081	0.088	0.092	0.098	0.104	0.109	0.115	0.120	0.126	0.132	0.139	0.145	0.152	0.158	0.164	0.170	0.176	0.182	0.188	0.194	0.200	0.205	0.210	0.216	0.221	0.226	0.231	0.235	0.239	0.244	0.246	0.251	0.254	0.258	0.260	0.262	0.265	0.268	0.269	0.270	0.271	0.271	0.272	0.272	0.274	0.272	0.272	0.271	0.270	0.270	0.268	0.266	0.265	0.262	0.260	0.258	0.255	0.252	0.249	0.245	0.242	0.239	0.236	0.231	0.228	0.222	0.219	0.214	0.210	0.205	0.200	0.196	0.191	0.186	0.181	0.176	0.171	0.168	0.162	0.156	0.152	0.148	0.142	0.138	0.132	0.128	0.122	0.119	0.114	0.110	0.105	0.101	0.098	0.094	0.089	0.086	0.082	0.079	0.076	0.074	0.071	0.069	0.066	0.065	0.064	0.062	0.061	0.061	0.061	0.060	0.061	0.060	0.062	0.062	0.064	0.065	0.068	0.069	0.071	0.074	0.078	0.080	0.082	0.085	0.089	0.092	0.096	0.100	0.104	0.108	0.112	0.116	0.121	0.125	0.130	0.134	0.136	0.141	0.145	0.149	0.152	0.156	0.159	0.161	0.165	0.169	0.170	0.172	0.175	0.176	0.178	0.178	0.180	0.180	0.180	0.180	0.180	0.179	0.179	0.178	0.176	0.175	0.174	0.171	0.169	0.166	0.164	0.160	0.158	0.155	0.152	0.149	0.145	0.142	0.138	0.134	0.131	0.128	0.124	0.120	0.116	0.112	0.109	0.105	0.102	0.099	0.095	0.091	0.089	0.085	0.081	0.080	0.076	0.074	0.070	0.068	0.065	0.062	0.060	0.058	0.055	0.052	0.050	0.049	0.046	0.044	0.041	0.039	0.038	0.035	0.034	0.031	0.029	0.026	0.025	0.022	0.020	0.016	0.014	0.011	0.008	0.004	0.001	-0.002	-0.008	-0.011	-0.015	-0.020	-0.024	-0.029	-0.035	-0.040	-0.045	-0.051	-0.058	-0.064	-0.070	-0.078	-0.085	-0.091	-0.100	-0.106	-0.115	-0.124	-0.132	-0.141	-0.150	-0.159	-0.169	-0.178	-0.189	-0.200	-0.209	-0.220	-0.230	-0.241	-0.251	-0.262	-0.274	-0.285	-0.298	-0.308	-0.319	-0.330	-0.341	-0.351	-0.362	-0.372	-0.384	-0.394	-0.404	-0.414	-0.422	-0.431	-0.441	-0.449	-0.458	-0.465	-0.472	-0.480	-0.485	-0.491	-0.495	-0.500	-0.504	-0.507	-0.510	-0.510	-0.511	-0.512	-0.511	-0.511	-0.509	-0.506	-0.502	-0.498	-0.492	-0.488	-0.481	-0.474	-0.465	-0.456	-0.448	-0.438	-0.428	-0.416	-0.405	-0.392	-0.380	-0.366	-0.352	-0.338	-0.324	-0.308	-0.292	-0.278	-0.261	-0.245	-0.228	-0.212	-0.195	-0.178	-0.161	-0.144	-0.126	-0.109	-0.091	-0.074	-0.056	-0.039	-0.021	-0.004	0.014	0.030	0.048	0.064	0.080	0.099	0.115	0.131	0.148	0.164	0.180	0.194	0.210	0.226	0.241	0.256	0.272	0.288	0.302	0.316	0.330	0.344	0.359	0.372	0.386	0.399	0.412	0.426	0.439	0.451	0.465	0.478	0.490	0.501	0.512	0.525	0.536	0.546	0.556	0.568	0.578	0.588	0.596	0.605	0.614	0.621	0.629	0.636	0.644	0.650	0.658	0.662	0.668	0.672	0.676	0.680	0.684	0.686	0.690	0.692	0.694	0.695	0.696	0.696	0.698	0.698	0.698	0.698	0.696	0.694	0.694	0.691	0.690	0.688	0.685	0.681	0.679	0.675	0.672	0.669	0.665	0.661	0.659	0.655	0.650	0.646	0.642	0.639	0.635	0.631	0.628	0.624	0.619	0.616	0.612	0.608	0.605	0.600	0.596	0.594	0.590	0.586	0.582	0.579	0.575	0.570	0.568	0.562	0.559	0.555	0.551	0.548	0.542	0.539	0.534	0.530	0.525	0.521	0.516	0.511	0.506	0.501	0.498	0.492	0.488	0.481	0.476	0.470	0.465	0.459	0.454	0.449	0.444	0.439	0.432	0.428	0.422	0.418	0.414	0.410	0.406	0.401	0.398	0.394	0.391	0.388	0.385	0.382	0.380	0.378	0.378	0.376	0.375	0.375	0.375	0.374	0.375	0.376	0.376	0.379	0.380	0.384	0.385	0.389	0.392	0.395	0.399	0.404	0.408	0.412	0.416	0.422	0.428	0.431	0.438	0.442	0.448	0.454	0.460	0.466	0.471	0.478	0.484	0.490	0.495	0.501	0.507	0.514	0.519	0.525	0.531	0.538	0.544	0.550	0.556	0.562	0.569	0.576	0.581	0.588	0.594	0.600	0.606	0.612	0.619	0.626	0.632	0.639	0.645	0.651	0.659	0.665	0.672	0.679	0.685	0.691	0.698	0.705	0.711	0.718	0.724	0.730	0.736	0.741	0.748	0.754	0.759	0.762	0.768	0.772	0.776	0.779	0.784	0.786	0.789	0.790	0.791	0.792	0.794	0.794	0.794	0.791	0.790	0.788	0.784	0.781	0.778	0.772	0.769	0.762	0.756	0.750	0.744	0.736	0.729	0.720	0.711	0.704	0.694	0.684	0.675	0.665	0.655	0.645	0.635	0.625	0.615	0.606	0.596	0.586	0.578	0.568	0.559	0.550	0.544	0.535	0.528	0.521	0.515	0.510	0.505	0.501	0.498	0.494	0.491	0.490	0.489	0.489	0.489	0.489	0.490	0.492	0.495	0.499	0.501	0.505	0.510	0.515	0.520	0.525	0.531	0.538	0.544	0.550	0.555	0.562	0.569	0.576	0.581	0.588	0.594	0.600	0.606	0.610	0.615	0.619	0.624	0.626	0.629	0.631	0.632	0.634	0.635	0.634	0.634	0.632	0.630	0.628	0.624	0.620	0.615	0.610	0.604	0.599	0.591	0.584	0.576	0.568	0.559	0.550	0.540	0.530	0.520	0.510	0.499	0.489	0.478	0.466	0.455	0.444	0.432	0.422	0.412	0.400	0.391	0.380	0.371	0.361	0.352	0.342	0.335	0.325	0.318	0.310	0.304	0.296	0.290	0.285	0.280	0.275	0.271	0.266	0.264	0.261	0.259	0.258	0.255	0.255	0.254	0.255	0.255	0.258	0.258	0.261	0.262	0.266	0.269	0.274	0.278	0.282	0.288	0.291	0.298	0.305	0.311	0.318	0.325	0.332	0.341	0.349	0.358	0.366	0.375	0.385	0.395	0.405	0.415	0.425	0.435	0.446	0.458	0.469	0.480	0.491	0.504	0.515	0.529	0.541	0.554	0.566	0.579	0.591	0.604	0.616	0.629	0.644	0.656	0.669	0.681	0.694	0.705	0.718	0.730	0.741	0.752	0.764	0.775	0.785	0.796	0.805	0.815	0.824	0.834	0.841	0.850	0.856	0.862	0.869	0.875	0.880	0.885	0.890	0.892	0.898	0.900	0.901	0.904	0.905	0.906	0.908	0.906	0.906	0.906	0.905	0.902	0.901	0.900	0.898	0.895	0.892	0.890	0.888	0.882	0.880	0.878	0.875	0.871	0.869	0.865	0.861	0.860	0.856	0.855	0.852	0.850	0.850	0.848	0.846	0.846	0.846	0.846	0.846	0.848	0.848	0.850	0.851	0.854	0.855	0.859	0.861	0.866	0.870	0.874	0.878	0.884	0.888	0.894	0.899	0.905	0.910	0.916	0.922	0.929	0.935	0.942	0.949	0.956	0.964	0.969	0.978	0.984	0.991	0.998	1.004	1.012	1.019	1.025	1.032	1.039	1.046	1.054	1.059	1.066	1.074	1.080	1.086	1.092	1.099	1.106	1.112	1.119	1.125	1.132	1.138	1.144	1.151	1.158	1.165	1.170	1.178	1.184	1.190	1.198	1.205	1.211	1.219	1.226	1.232	1.241	1.248	1.255	1.264	1.270	1.278	1.286	1.294	1.300	1.308	1.316	1.324	1.331	1.340	1.346	1.355	1.362	1.371	1.379	1.388	1.395	1.404	1.411	1.420	1.428	1.436	1.444	1.452	1.460	1.468	1.476	1.484	1.494	1.501	1.509	1.519	1.528	1.535	1.544	1.554	1.564	1.572	1.582	1.591	1.600	1.611	1.621	1.632	1.642	1.654	1.665	1.676	1.688	1.701	1.714	1.726	1.739	1.751	1.765	1.779	1.794	1.808	1.822	1.836	1.851	1.866	1.881	1.896	1.912	1.928	1.944	1.959	1.975	1.990	2.006	2.022	2.038	2.054	2.069	2.085	2.100	2.114	2.129	2.144	2.158	2.172	2.185	2.199	2.211	2.222	2.235	2.246	2.258	2.268	2.278	2.288	2.295	2.304	2.311	2.319	2.326	2.332	2.336	2.341	2.346	2.350	2.352	2.354	2.356	2.359	2.359	2.359	2.358	2.356	2.356	2.354	2.351	2.348	2.345	2.341	2.336	2.331	2.328	2.321	2.315	2.310	2.304	2.296	2.290	2.282	2.276	2.268	2.260	2.254	2.245	2.238	2.230	2.221	2.214	2.206	2.198	2.190	2.182	2.175	2.168	2.160	2.152	2.146	2.139	2.134	2.128	2.122	2.118	2.112	2.110	2.105	2.102	2.099	2.098	2.095	2.094	2.094	2.092	2.092	2.092	2.094	2.096	2.098	2.100	2.101	2.105	2.109	2.112	2.116	2.120	2.125	2.128	2.132	2.138	2.141	2.146	2.151	2.155	2.159	2.162	2.166	2.169	2.171	2.174	2.175	2.175	2.175	2.174	2.172	2.170	2.166	2.161	2.158	2.151	2.142	2.135	2.125	2.114	2.102	2.090	2.075	2.061	2.045	2.026	2.009	1.990	1.968	1.948	1.925	1.901	1.878	1.851	1.825	1.799	1.771	1.744	1.715	1.686	1.656	1.628	1.599	1.569	1.539	1.509	1.479	1.450	1.421	1.391	1.362	1.335	1.308	1.281	1.254	1.229	1.204	1.181	1.158	1.135	1.114	1.095	1.075	1.058	1.040	1.025	1.010	0.996	0.984	0.972	0.962	0.954	0.946	0.939	0.934	0.928	0.925	0.921	0.919	0.919	0.919	0.919	0.920	0.922	0.925	0.929	0.931	0.936	0.941	0.948	0.952	0.959	0.965	0.972	0.979	0.984	0.991	0.999	1.006	1.014	1.021	1.029	1.035	1.042	1.050	1.058	1.064	1.070	1.076	1.081	1.088	1.094	1.099	1.105	1.110	1.115	1.119	1.122	1.128	1.131	1.134	1.138	1.140	1.144	1.146	1.149	1.151	1.152	1.155	1.156	1.159	1.159	1.161	1.161	1.162	1.164	1.165	1.165	1.166	1.166	1.168	1.168	1.169	1.168	1.169	1.170	1.170	1.171	1.171	1.174	1.174	1.175	1.178	1.179	1.180	1.182	1.185	1.188	1.189	1.191	1.195	1.200	1.202	1.206	1.211	1.216	1.221	1.226	1.231	1.239	1.245	1.250	1.258	1.265	1.271	1.280	1.288	1.296	1.302	1.311	1.320	1.329	1.336	1.345	1.352	1.361	1.370	1.378	1.385	1.394	1.401	1.408	1.414	1.421	1.428	1.432	1.438	1.442	1.446	1.449	1.452	1.454	1.455	1.456	1.456	1.456	1.454	1.452	1.450	1.445	1.440	1.436	1.429	1.422	1.414	1.406	1.396	1.386	1.376	1.365	1.352	1.340	1.326	1.311	1.298	1.282	1.266	1.251	1.234	1.218	1.200	1.181	1.164	1.145	1.125	1.106	1.086	1.066	1.046	1.026	1.006	0.985	0.965	0.944	0.924	0.902	0.882	0.862	0.841	0.820	0.800	0.779	0.758	0.739	0.718	0.698	0.676	0.658	0.639	0.619	0.599	0.579	0.560	0.541	0.524	0.505	0.486	0.469	0.452	0.434	0.416	0.400	0.385	0.368	0.352	0.336	0.322	0.309	0.294	0.281	0.266	0.255	0.242	0.231	0.220	0.209	0.200	0.191	0.181	0.174	0.166	0.159	0.152	0.148	0.141	0.138	0.132	0.130	0.129	0.126	0.125	0.125	0.124	0.125	0.126	0.128	0.130	0.132	0.135	0.139	0.144	0.148	0.152	0.156	0.161	0.166	0.172	0.178	0.184	0.189	0.195	0.200	0.205	0.209	0.215	0.219	0.222	0.226	0.229	0.232	0.234	0.235	0.236	0.236	0.236	0.235	0.234	0.231	0.228	0.224	0.219	0.214	0.208	0.199	0.191	0.181	0.171	0.161	0.149	0.138	0.124	0.109	0.095	0.080	0.062	0.046	0.029	0.011	-0.008	-0.026	-0.045	-0.065	-0.086	-0.105	-0.126	-0.148	-0.169	-0.191	-0.212	-0.235	-0.256	-0.279	-0.300	-0.321	-0.344	-0.365	-0.386	-0.408	-0.428	-0.449	-0.469	-0.488	-0.507	-0.526	-0.544	-0.561	-0.579	-0.596	-0.611	-0.628	-0.641	-0.655	-0.670	-0.684	-0.696	-0.708	-0.719	-0.730	-0.740	-0.751	-0.760	-0.770	-0.778	-0.785	-0.792	-0.801	-0.809	-0.815	-0.821	-0.828	-0.834	-0.840	-0.846	-0.851	-0.858	-0.864	-0.870	-0.876	-0.881	-0.888	-0.894	-0.901	-0.909	-0.915	-0.922	-0.930	-0.939	-0.948	-0.956	-0.966	-0.976	-0.986	-0.996	-1.009	-1.020	-1.032	-1.045	-1.059	-1.072	-1.086	-1.102	-1.118	-1.132	-1.150	-1.165	-1.181	-1.199	-1.216	-1.234	-1.251	-1.269	-1.288	-1.304	-1.322	-1.341	-1.359	-1.376	-1.395	-1.411	-1.430	-1.448	-1.464	-1.481	-1.496	-1.512	-1.528	-1.541	-1.556	-1.570	-1.582	-1.595	-1.606	-1.619	-1.629	-1.639	-1.648	-1.656	-1.664	-1.671	-1.678	-1.684	-1.689	-1.692	-1.696	-1.699	-1.701	-1.702	-1.704	-1.704	-1.704	-1.704	-1.701	-1.700	-1.699	-1.695	-1.692	-1.688	-1.685	-1.680	-1.678	-1.672	-1.668	-1.664	-1.659	-1.655	-1.649	-1.645	-1.640	-1.636	-1.631	-1.628	-1.622	-1.619	-1.615	-1.611	-1.608	-1.604	-1.601	-1.599	-1.595	-1.592	-1.590	-1.589	-1.586	-1.585	-1.582	-1.581	-1.581	-1.580	-1.580	-1.580	-1.579	-1.579	-1.579	-1.579	-1.579	-1.579	-1.579	-1.579	-1.579	-1.578	-1.579	-1.578	-1.578	-1.576	-1.575	-1.575	-1.572	-1.571	-1.569	-1.566	-1.564	-1.560	-1.556	-1.552	-1.548	-1.542	-1.536	-1.530	-1.524	-1.518	-1.509	-1.502	-1.494	-1.485	-1.474	-1.465	-1.454	-1.444	-1.431	-1.420	-1.408	-1.394	-1.381	-1.368	-1.354	-1.339	-1.322	-1.309	-1.292	-1.276	-1.260	-1.244	-1.228	-1.210	-1.194	-1.176	-1.160	-1.144	-1.126	-1.110	-1.092	-1.078	-1.060	-1.044	-1.029	-1.014	-0.998	-0.982	-0.969	-0.955	-0.941	-0.929	-0.916	-0.905	-0.892	-0.881	-0.872	-0.862	-0.854	-0.846	-0.839	-0.832	-0.825	-0.820	-0.815	-0.811	-0.809	-0.805	-0.804	-0.801	-0.800	-0.800	-0.801	-0.801	-0.804	-0.805	-0.806	-0.810	-0.812	-0.816	-0.820	-0.824	-0.828	-0.832	-0.838	-0.841	-0.846	-0.852	-0.856	-0.861	-0.866	-0.871	-0.875	-0.879	-0.884	-0.888	-0.891	-0.895	-0.898	-0.899	-0.901	-0.904	-0.905	-0.906	-0.908	-0.908	-0.908	-0.908	-0.906	-0.904	-0.904	-0.900	-0.899	-0.896	-0.892	-0.889	-0.885	-0.881	-0.878	-0.872	-0.868	-0.862	-0.858	-0.852	-0.848	-0.842	-0.838	-0.830	-0.825	-0.820	-0.815	-0.810	-0.805	-0.799	-0.795	-0.791	-0.786	-0.784	-0.779	-0.775	-0.772	-0.770	-0.768	-0.766	-0.765	-0.764	-0.762	-0.762	-0.764	-0.764	-0.765	-0.766	-0.769	-0.771	-0.774	-0.779	-0.782	-0.786	-0.791	-0.796	-0.802	-0.809	-0.815	-0.822	-0.831	-0.840	-0.849	-0.859	-0.870	-0.880	-0.891	-0.904	-0.916	-0.930	-0.942	-0.958	-0.972	-0.986	-1.002	-1.019	-1.035	-1.051	-1.069	-1.088	-1.106	-1.125	-1.142	-1.162	-1.182	-1.202	-1.224	-1.244	-1.265	-1.286	-1.308	-1.329	-1.350	-1.371	-1.394	-1.415	-1.436	-1.458	-1.479	-1.500	-1.521	-1.542	-1.561	-1.581	-1.601	-1.621	-1.640	-1.658	-1.675	-1.692	-1.709	-1.725	-1.740	-1.755	-1.769	-1.781	-1.795	-1.806	-1.818	-1.828	-1.838	-1.846	-1.854	-1.862	-1.869	-1.874	-1.880	-1.885	-1.889	-1.892	-1.895	-1.898	-1.899	-1.901	-1.901	-1.902	-1.901	-1.901	-1.900	-1.899	-1.896	-1.895	-1.892	-1.891	-1.888	-1.885	-1.882	-1.880	-1.876	-1.872	-1.871	-1.866	-1.864	-1.862	-1.859	-1.856	-1.852	-1.851	-1.849	-1.846	-1.844	-1.842	-1.840	-1.839	-1.838	-1.836	-1.834	-1.832	-1.832	-1.831	-1.830	-1.830	-1.829	-1.828	-1.826	-1.825	-1.824	-1.822	-1.820	-1.820	-1.818	-1.816	-1.815	-1.812	-1.809	-1.806	-1.804	-1.801	-1.798	-1.792	-1.789	-1.784	-1.779	-1.774	-1.768	-1.761	-1.755	-1.746	-1.740	-1.731	-1.722	-1.714	-1.702	-1.694	-1.682	-1.671	-1.660	-1.649	-1.635	-1.622	-1.609	-1.595	-1.580	-1.565	-1.551	-1.535	-1.520	-1.504	-1.488	-1.470	-1.454	-1.436	-1.419	-1.402	-1.385	-1.366	-1.349	-1.331	-1.314	-1.295	-1.278	-1.260	-1.244	-1.226	-1.209	-1.191	-1.174	-1.159	-1.141	-1.126	-1.110	-1.095	-1.080	-1.065	-1.052	-1.038	-1.025	-1.012	-1.001	-0.989	-0.979	-0.969	-0.959	-0.950	-0.942	-0.934	-0.926	-0.920	-0.914	-0.910	-0.905	-0.901	-0.898	-0.895	-0.892	-0.891	-0.890	-0.891	-0.891	-0.891	-0.894	-0.895	-0.898	-0.900	-0.904	-0.909	-0.912	-0.918	-0.922	-0.929	-0.934	-0.940	-0.946	-0.952	-0.961	-0.968	-0.975	-0.984	-0.991	-1.000	-1.008	-1.016	-1.025	-1.034	-1.042	-1.052	-1.060	-1.069	-1.078	-1.086	-1.094	-1.102	-1.111	-1.119	-1.128	-1.136	-1.144	-1.150	-1.158	-1.165	-1.170	-1.176	-1.181	-1.189	-1.192	-1.196	-1.201	-1.204	-1.208	-1.210	-1.212	-1.212	-1.214	-1.212	-1.214	-1.212	-1.210	-1.208	-1.204	-1.201	-1.196	-1.190	-1.182	-1.176	-1.168	-1.159	-1.149	-1.140	-1.129	-1.116	-1.104	-1.091	-1.078	-1.062	-1.049	-1.032	-1.016	-1.000	-0.982	-0.964	-0.946	-0.929	-0.910	-0.890	-0.871	-0.854	-0.832	-0.814	-0.795	-0.776	-0.756	-0.738	-0.719	-0.701	-0.684	-0.666	-0.650	-0.632	-0.616	-0.602	-0.588	-0.575	-0.562	-0.549	-0.539	-0.529	-0.519	-0.511	-0.504	-0.498	-0.494	-0.489	-0.486	-0.484	-0.482	-0.482	-0.484	-0.486	-0.489	-0.494	-0.498	-0.504	-0.511	-0.518	-0.526	-0.535	-0.545	-0.555	-0.566	-0.579	-0.590	-0.604	-0.618	-0.631	-0.645	-0.659	-0.672	-0.689	-0.702	-0.718	-0.734	-0.748	-0.762	-0.778	-0.792	-0.808	-0.822	-0.836	-0.851	-0.865	-0.879	-0.892	-0.906	-0.918	-0.931	-0.944	-0.956	-0.968	-0.979	-0.990	-1.001	-1.011	-1.021	-1.031	-1.040	-1.049	-1.059	-1.068	-1.076	-1.084	-1.092	-1.099	-1.106	-1.112	-1.120	-1.126	-1.132	-1.139	-1.145	-1.150	-1.156	-1.162	-1.168	-1.172	-1.178	-1.182	-1.189	-1.194	-1.199	-1.204	-1.209	-1.214	-1.219	-1.224	-1.229	-1.231	-1.236	-1.240	-1.246	-1.250	-1.254	-1.258	-1.261	-1.265	-1.268	-1.272	-1.275	-1.279	-1.281	-1.285	-1.288	-1.291	-1.292	-1.295	-1.298	-1.299	-1.301	-1.302	-1.305	-1.305	-1.306	-1.308	-1.308	-1.308	-1.309	-1.309	-1.309	-1.309	-1.308	-1.309	-1.308	-1.306	-1.306	-1.305	-1.304	-1.302	-1.301	-1.299	-1.298	-1.295	-1.294	-1.292	-1.291	-1.289	-1.288	-1.285	-1.282	-1.281	-1.278	-1.276	-1.274	-1.272	-1.269	-1.266	-1.264	-1.261	-1.260	-1.258	-1.255	-1.252	-1.251	-1.249	-1.248	-1.245	-1.242	-1.239	-1.238	-1.235	-1.232	-1.231	-1.229	-1.225	-1.222	-1.220	-1.216	-1.214	-1.211	-1.209	-1.205	-1.201	-1.198	-1.194	-1.190	-1.186	-1.182	-1.178	-1.172	-1.166	-1.161	-1.156	-1.150	-1.142	-1.136	-1.129	-1.122	-1.115	-1.108	-1.099	-1.091	-1.082	-1.074	-1.065	-1.055	-1.046	-1.036	-1.028	-1.016	-1.008	-0.995	-0.986	-0.975	-0.965	-0.955	-0.945	-0.935	-0.925	-0.914	-0.904	-0.895	-0.886	-0.878	-0.868	-0.860	-0.852	-0.844	-0.836	-0.830	-0.825	-0.819	-0.812	-0.808	-0.804	-0.799	-0.796	-0.794	-0.792	-0.790	-0.789	-0.789	-0.789	-0.790	-0.790	-0.792	-0.795	-0.798	-0.800	-0.804	-0.808	-0.811	-0.816	-0.821	-0.826	-0.831	-0.836	-0.842	-0.849	-0.855	-0.860	-0.868	-0.872	-0.879	-0.885	-0.890	-0.896	-0.901	-0.906	-0.911	-0.916	-0.921	-0.925	-0.929	-0.931	-0.935	-0.938	-0.940	-0.942	-0.944	-0.944	-0.945	-0.945	-0.945	-0.944	-0.942	-0.941	-0.940	-0.939	-0.935	-0.932	-0.930	-0.926	-0.922	-0.918	-0.914	-0.909	-0.904	-0.900	-0.894	-0.889	-0.882	-0.878	-0.871	-0.866	-0.860	-0.855	-0.848	-0.842	-0.838	-0.832	-0.826	-0.821	-0.815	-0.810	-0.806	-0.801	-0.798	-0.794	-0.790	-0.786	-0.784	-0.780	-0.779	-0.775	-0.774	-0.774	-0.771	-0.771	-0.770	-0.771	-0.771	-0.772	-0.774	-0.775	-0.776	-0.780	-0.782	-0.785	-0.789	-0.792	-0.796	-0.801	-0.806	-0.810	-0.815	-0.820	-0.825	-0.830	-0.835	-0.841	-0.846	-0.851	-0.855	-0.860	-0.865	-0.870	-0.874	-0.878	-0.880	-0.884	-0.886	-0.889	-0.890	-0.891	-0.891	-0.891	-0.890	-0.889	-0.886	-0.882	-0.879	-0.874	-0.869	-0.862	-0.855	-0.846	-0.838	-0.829	-0.818	-0.805	-0.794	-0.780	-0.766	-0.751	-0.736	-0.720	-0.702	-0.685	-0.668	-0.649	-0.629	-0.610	-0.591	-0.570	-0.550	-0.529	-0.509	-0.486	-0.466	-0.446	-0.425	-0.404	-0.385	-0.364	-0.345	-0.325	-0.308	-0.290	-0.272	-0.256	-0.239	-0.224	-0.210	-0.196	-0.184	-0.171	-0.161	-0.151	-0.142	-0.135	-0.128	-0.121	-0.118	-0.114	-0.111	-0.110	-0.109	-0.110	-0.111	-0.114	-0.119	-0.122	-0.128	-0.135	-0.141	-0.150	-0.159	-0.169	-0.180	-0.191	-0.202	-0.215	-0.228	-0.242	-0.256	-0.271	-0.286	-0.301	-0.319	-0.335	-0.351	-0.368	-0.385	-0.402	-0.419	-0.438	-0.455	-0.472	-0.490	-0.507	-0.526	-0.542	-0.560	-0.578	-0.595	-0.612	-0.630	-0.646	-0.662	-0.679	-0.695	-0.711	-0.726	-0.741	-0.755	-0.770	-0.782	-0.795	-0.809	-0.821	-0.832	-0.844	-0.854	-0.865	-0.874	-0.882	-0.892	-0.900	-0.908	-0.914	-0.920	-0.926	-0.931	-0.936	-0.939	-0.942	-0.945	-0.948	-0.950	-0.950	-0.951	-0.951	-0.951	-0.950	-0.949	-0.948	-0.944	-0.940	-0.936	-0.932	-0.929	-0.925	-0.919	-0.915	-0.909	-0.902	-0.898	-0.891	-0.885	-0.879	-0.871	-0.865	-0.858	-0.851	-0.845	-0.838	-0.831	-0.824	-0.818	-0.810	-0.805	-0.799	-0.792	-0.786	-0.780	-0.774	-0.769	-0.765	-0.759	-0.754	-0.750	-0.745	-0.740	-0.736	-0.732	-0.729	-0.726	-0.722	-0.720	-0.716	-0.714	-0.711	-0.710	-0.708	-0.705	-0.702	-0.701	-0.700	-0.699	-0.695	-0.694	-0.692	-0.690	-0.689	-0.686	-0.684	-0.682	-0.679	-0.678	-0.674	-0.671	-0.668	-0.665	-0.662	-0.659	-0.654	-0.651	-0.646	-0.641	-0.635	-0.630	-0.624	-0.619	-0.612	-0.606	-0.599	-0.591	-0.582	-0.575	-0.566	-0.558	-0.549	-0.539	-0.529	-0.519	-0.509	-0.498	-0.486	-0.475	-0.462	-0.451	-0.440	-0.428	-0.414	-0.401	-0.389	-0.375	-0.361	-0.348	-0.335	-0.321	-0.308	-0.294	-0.280	-0.268	-0.252	-0.239	-0.225	-0.212	-0.199	-0.186	-0.174	-0.160	-0.148	-0.135	-0.124	-0.111	-0.101	-0.090	-0.080	-0.070	-0.061	-0.051	-0.044	-0.035	-0.028	-0.021	-0.015	-0.010	-0.004	0.000	0.005	0.008	0.010	0.012	0.014	0.015	0.014	0.015	0.014	0.011	0.009	0.005	0.002	-0.002	-0.006	-0.012	-0.019	-0.025	-0.031	-0.038	-0.045	-0.052	-0.061	-0.069	-0.079	-0.086	-0.095	-0.105	-0.115	-0.124	-0.134	-0.142	-0.152	-0.161	-0.171	-0.180	-0.189	-0.198	-0.206	-0.215	-0.221	-0.229	-0.236	-0.244	-0.249	-0.255	-0.260	-0.266	-0.270	-0.274	-0.278	-0.280	-0.282	-0.285	-0.288	-0.288	-0.288	-0.288	-0.288	-0.285	-0.284	-0.281	-0.279	-0.275	-0.272	-0.269	-0.266	-0.260	-0.256	-0.251	-0.246	-0.242	-0.238	-0.231	-0.226	-0.221	-0.218	-0.212	-0.209	-0.204	-0.200	-0.196	-0.192	-0.190	-0.188	-0.185	-0.185	-0.184	-0.184	-0.185	-0.185	-0.188	-0.190	-0.195	-0.198	-0.204	-0.210	-0.218	-0.225	-0.234	-0.244	-0.254	-0.265	-0.278	-0.290	-0.304	-0.319	-0.332	-0.349	-0.365	-0.382	-0.401	-0.419	-0.439	-0.459	-0.478	-0.499	-0.520	-0.541	-0.562	-0.585	-0.606	-0.628	-0.650	-0.672	-0.695	-0.715	-0.736	-0.758	-0.779	-0.800	-0.820	-0.839	-0.859	-0.876	-0.894	-0.911	-0.928	-0.944	-0.958	-0.972	-0.985	-0.996	-1.009	-1.019	-1.028	-1.036	-1.044	-1.051	-1.056	-1.061	-1.065	-1.068	-1.069	-1.070	-1.070	-1.069	-1.068	-1.065	-1.061	-1.056	-1.050	-1.045	-1.038	-1.030	-1.022	-1.014	-1.005	-0.994	-0.984	-0.972	-0.961	-0.950	-0.939	-0.926	-0.914	-0.900	-0.888	-0.874	-0.861	-0.848	-0.834	-0.820	-0.808	-0.794	-0.781	-0.768	-0.756	-0.742	-0.730	-0.718	-0.705	-0.692	-0.682	-0.670	-0.660	-0.650	-0.640	-0.629	-0.621	-0.612	-0.602	-0.595	-0.589	-0.581	-0.575	-0.568	-0.562	-0.556	-0.552	-0.548	-0.544	-0.541	-0.538	-0.535	-0.532	-0.531	-0.530	-0.530	-0.529	-0.530	-0.530	-0.530	-0.532	-0.534	-0.536	-0.539	-0.541	-0.545	-0.549	-0.554	-0.558	-0.562	-0.568	-0.572	-0.579	-0.585	-0.591	-0.598	-0.605	-0.612	-0.620	-0.628	-0.635	-0.644	-0.652	-0.660	-0.670	-0.679	-0.688	-0.698	-0.706	-0.716	-0.726	-0.736	-0.746	-0.756	-0.766	-0.776	-0.788	-0.798	-0.808	-0.818	-0.829	-0.839	-0.849	-0.859	-0.870	-0.880	-0.890	-0.900	-0.910	-0.919	-0.929	-0.939	-0.948	-0.956	-0.965	-0.974	-0.982	-0.991	-0.999	-1.008	-1.015	-1.022	-1.030	-1.038	-1.045	-1.052	-1.059	-1.065	-1.070	-1.076	-1.082	-1.089	-1.094	-1.099	-1.104	-1.109	-1.115	-1.119	-1.124	-1.128	-1.132	-1.136	-1.140	-1.145	-1.148	-1.152	-1.156	-1.160	-1.164	-1.168	-1.171	-1.176	-1.179	-1.184	-1.188	-1.191	-1.195	-1.199	-1.202	-1.208	-1.211	-1.216	-1.221	-1.225	-1.230	-1.234	-1.239	-1.244	-1.249	-1.254	-1.259	-1.264	-1.268	-1.272	-1.278	-1.282	-1.288	-1.292	-1.298	-1.302	-1.305	-1.310	-1.315	-1.319	-1.322	-1.326	-1.331	-1.334	-1.338	-1.341	-1.345	-1.346	-1.350	-1.352	-1.356	-1.358	-1.359	-1.362	-1.364	-1.364	-1.365	-1.368	-1.368	-1.368	-1.370	-1.369	-1.370	-1.370	-1.370	-1.371	-1.370	-1.370	-1.370	-1.371	-1.370	-1.371	-1.370	-1.371	-1.371	-1.371	-1.374	-1.374	-1.375	-1.376	-1.378	-1.380	-1.381	-1.384	-1.385	-1.389	-1.391	-1.395	-1.399	-1.402	-1.408	-1.412	-1.418	-1.422	-1.429	-1.435	-1.441	-1.448	-1.455	-1.462	-1.470	-1.478	-1.488	-1.495	-1.504	-1.512	-1.521	-1.532	-1.541	-1.551	-1.560	-1.570	-1.581	-1.590	-1.600	-1.611	-1.620	-1.630	-1.640	-1.650	-1.660	-1.670	-1.678	-1.688	-1.695	-1.704	-1.711	-1.720	-1.728	-1.734	-1.740	-1.746	-1.752	-1.758	-1.762	-1.766	-1.770	-1.774	-1.778	-1.780	-1.781	-1.782	-1.785	-1.785	-1.785	-1.785	-1.782	-1.781	-1.780	-1.776	-1.775	-1.772	-1.768	-1.765	-1.761	-1.756	-1.751	-1.748	-1.741	-1.736	-1.731	-1.726	-1.720	-1.715	-1.709	-1.704	-1.699	-1.692	-1.688	-1.684	-1.678	-1.672	-1.670	-1.665	-1.661	-1.659	-1.656	-1.652	-1.650	-1.650	-1.648	-1.646	-1.646	-1.646	-1.648	-1.648	-1.650	-1.651	-1.654	-1.658	-1.660	-1.664	-1.669	-1.674	-1.679	-1.684	-1.690	-1.696	-1.704	-1.710	-1.719	-1.726	-1.734	-1.742	-1.751	-1.761	-1.770	-1.779	-1.789	-1.798	-1.806	-1.816	-1.825	-1.835	-1.845	-1.854	-1.862	-1.871	-1.880	-1.889	-1.898	-1.906	-1.914	-1.922	-1.929	-1.935	-1.942	-1.949	-1.955	-1.960	-1.966	-1.971	-1.975	-1.980	-1.984	-1.986	-1.989	-1.991	-1.992	-1.994	-1.994	-1.994	-1.994	-1.994	-1.992	-1.990	-1.989	-1.985	-1.982	-1.978	-1.972	-1.969	-1.962	-1.956	-1.951	-1.945	-1.938	-1.930	-1.920	-1.911	-1.902	-1.892	-1.884	-1.872	-1.860	-1.850	-1.838	-1.825	-1.812	-1.800	-1.788	-1.774	-1.759	-1.746	-1.731	-1.716	-1.701	-1.686	-1.671	-1.656	-1.640	-1.624	-1.610	-1.594	-1.578	-1.561	-1.546	-1.531	-1.515	-1.499	-1.485	-1.469	-1.454	-1.439	-1.424	-1.410	-1.395	-1.382	-1.368	-1.355	-1.341	-1.329	-1.318	-1.305	-1.294	-1.282	-1.272	-1.262	-1.252	-1.242	-1.234	-1.225	-1.218	-1.210	-1.202	-1.195	-1.189	-1.184	-1.178	-1.172	-1.168	-1.162	-1.158	-1.152	-1.148	-1.145	-1.140	-1.138	-1.134	-1.130	-1.126	-1.124	-1.120	-1.116	-1.112	-1.110	-1.106	-1.102	-1.098	-1.094	-1.089	-1.084	-1.080	-1.074	-1.068	-1.060	-1.054	-1.046	-1.039	-1.031	-1.022	-1.014	-1.004	-0.994	-0.982	-0.972	-0.960	-0.950	-0.936	-0.924	-0.910	-0.896	-0.882	-0.868	-0.852	-0.838	-0.822	-0.806	-0.790	-0.774	-0.758	-0.740	-0.724	-0.708	-0.690	-0.674	-0.658	-0.640	-0.624	-0.608	-0.594	-0.578	-0.564	-0.549	-0.535	-0.521	-0.510	-0.498	-0.486	-0.476	-0.468	-0.458	-0.450	-0.444	-0.438	-0.432	-0.429	-0.426	-0.424	-0.422	-0.422	-0.424	-0.426	-0.429	-0.432	-0.438	-0.445	-0.451	-0.459	-0.468	-0.478	-0.488	-0.500	-0.512	-0.525	-0.540	-0.554	-0.568	-0.584	-0.600	-0.616	-0.632	-0.651	-0.668	-0.686	-0.704	-0.721	-0.739	-0.758	-0.775	-0.792	-0.811	-0.828	-0.845	-0.862	-0.879	-0.896	-0.911	-0.928	-0.942	-0.958	-0.972	-0.985	-1.000	-1.012	-1.025	-1.038	-1.048	-1.059	-1.069	-1.079	-1.088	-1.095	-1.105	-1.112	-1.119	-1.125	-1.131	-1.138	-1.142	-1.146	-1.151	-1.155	-1.160	-1.162	-1.166	-1.169	-1.171	-1.174	-1.178	-1.179	-1.181	-1.184	-1.186	-1.188	-1.189	-1.191	-1.192	-1.194	-1.196	-1.198	-1.200	-1.202	-1.204	-1.206	-1.209	-1.211	-1.214	-1.216	-1.219	-1.222	-1.226	-1.229	-1.232	-1.236	-1.240	-1.245	-1.248	-1.252	-1.256	-1.262	-1.266	-1.271	-1.276	-1.282	-1.288	-1.294	-1.300	-1.305	-1.311	-1.318	-1.324	-1.330	-1.336	-1.344	-1.350	-1.356	-1.365	-1.372	-1.379	-1.386	-1.394	-1.401	-1.409	-1.416	-1.424	-1.432	-1.440	-1.448	-1.455	-1.464	-1.471	-1.479	-1.486	-1.495	-1.502	-1.510	-1.518	-1.525	-1.532	-1.540	-1.546	-1.552	-1.560	-1.566	-1.574	-1.579	-1.585	-1.591	-1.596	-1.602	-1.606	-1.611	-1.615	-1.619	-1.624	-1.626	-1.630	-1.632	-1.636	-1.638	-1.640	-1.641	-1.641	-1.642	-1.642	-1.642	-1.642	-1.641	-1.640	-1.638	-1.636	-1.635	-1.632	-1.628	-1.625	-1.621	-1.618	-1.611	-1.608	-1.601	-1.596	-1.590	-1.584	-1.578	-1.570	-1.564	-1.556	-1.549	-1.540	-1.531	-1.524	-1.515	-1.505	-1.496	-1.486	-1.478	-1.466	-1.458	-1.448	-1.436	-1.428	-1.416	-1.406	-1.396	-1.385	-1.375	-1.365	-1.354	-1.344	-1.334	-1.322	-1.314	-1.302	-1.294	-1.282	-1.274	-1.265	-1.255	-1.246	-1.238	-1.229	-1.219	-1.211	-1.202	-1.195	-1.188	-1.180	-1.174	-1.166	-1.160	-1.154	-1.149	-1.142	-1.136	-1.131	-1.128	-1.122	-1.118	-1.114	-1.110	-1.108	-1.102	-1.100	-1.098	-1.095	-1.091	-1.090	-1.089	-1.088	-1.085	-1.084	-1.082	-1.082	-1.081	-1.082	-1.081	-1.082	-1.082	-1.084	-1.086	-1.088	-1.089	-1.091	-1.092	-1.096	-1.099	-1.102	-1.106	-1.110	-1.115	-1.119	-1.124	-1.130	-1.135	-1.141	-1.149	-1.156	-1.164	-1.171	-1.181	-1.190	-1.200	-1.210	-1.221	-1.231	-1.244	-1.256	-1.269	-1.281	-1.296	-1.310	-1.325	-1.340	-1.356	-1.372	-1.389	-1.406	-1.425	-1.442	-1.461	-1.480	-1.499	-1.519	-1.539	-1.560	-1.580	-1.601	-1.622	-1.644	-1.664	-1.686	-1.708	-1.730	-1.751	-1.774	-1.795	-1.818	-1.839	-1.860	-1.882	-1.904	-1.925	-1.945	-1.966	-1.988	-2.006	-2.025	-2.045	-2.064	-2.082	-2.099	-2.116	-2.134	-2.149	-2.165	-2.180	-2.195	-2.210	-2.222	-2.235	-2.248	-2.259	-2.270	-2.280	-2.291	-2.299	-2.308	-2.315	-2.324	-2.330	-2.338	-2.342	-2.349	-2.354	-2.358	-2.361	-2.365	-2.369	-2.371	-2.374	-2.376	-2.379	-2.379	-2.380	-2.381	-2.382	-2.381	-2.381	-2.381	-2.381	-2.381	-2.380	-2.379	-2.379	-2.378	-2.378	-2.376	-2.375	-2.374	-2.372	-2.371	-2.370	-2.366	-2.365	-2.364	-2.362	-2.360	-2.359	-2.358	-2.356	-2.352	-2.351	-2.350	-2.346	-2.345	-2.342	-2.340	-2.336	-2.334	-2.331	-2.329	-2.326	-2.324	-2.319	-2.316	-2.312	-2.310	-2.306	-2.302	-2.299	-2.295	-2.291	-2.288	-2.282	-2.278	-2.274	-2.270	-2.265	-2.261	-2.258	-2.252	-2.249	-2.244	-2.240	-2.236	-2.232	-2.230	-2.226	-2.222	-2.220	-2.216	-2.212	-2.210	-2.209	-2.206	-2.205	-2.202	-2.201	-2.200	-2.200	-2.199	-2.200	-2.200	-2.200	-2.202	-2.204	-2.205	-2.208	-2.210	-2.212	-2.216	-2.219	-2.222	-2.226	-2.231	-2.236	-2.240	-2.245	-2.250	-2.256	-2.261	-2.266	-2.272	-2.279	-2.284	-2.290	-2.295	-2.301	-2.308	-2.314	-2.319	-2.325	-2.330	-2.336	-2.341	-2.346	-2.352	-2.356	-2.361	-2.366	-2.370	-2.375	-2.379	-2.382	-2.386	-2.389	-2.391	-2.394	-2.396	-2.398	-2.400	-2.400	-2.402	-2.402	-2.402	-2.402	-2.402	-2.401	-2.400	-2.400	-2.398	-2.396	-2.394	-2.390	-2.389	-2.386	-2.381	-2.379	-2.375	-2.371	-2.368	-2.362	-2.358	-2.352	-2.349	-2.342	-2.336	-2.331	-2.326	-2.320	-2.314	-2.308	-2.302	-2.296	-2.290	-2.284	-2.279	-2.272	-2.265	-2.260	-2.254	-2.249	-2.244	-2.239	-2.232	-2.229	-2.224	-2.220	-2.218	-2.214	-2.211	-2.209	-2.205	-2.204	-2.204	-2.204	-2.204	-2.204	-2.205	-2.208	-2.210	-2.212	-2.216	-2.220	-2.225	-2.231	-2.238	-2.245	-2.252	-2.261	-2.270	-2.280	-2.289	-2.300	-2.311	-2.322	-2.335	-2.348	-2.360	-2.374	-2.389	-2.402	-2.418	-2.432	-2.448	-2.462	-2.478	-2.494	-2.510	-2.526	-2.541	-2.558	-2.572	-2.589	-2.604	-2.619	-2.635	-2.650	-2.664	-2.678	-2.692	-2.705	-2.719	-2.731	-2.744	-2.754	-2.765	-2.776	-2.785	-2.795	-2.805	-2.812	-2.819	-2.828	-2.832	-2.839	-2.844	-2.849	-2.851	-2.855	-2.858	-2.860	-2.862	-2.862	-2.862	-2.864	-2.862	-2.862	-2.861	-2.860	-2.856	-2.855	-2.852	-2.849	-2.846	-2.844	-2.840	-2.835	-2.831	-2.826	-2.822	-2.818	-2.812	-2.809	-2.802	-2.799	-2.794	-2.789	-2.785	-2.780	-2.775	-2.771	-2.766	-2.761	-2.756	-2.752	-2.748	-2.744	-2.739	-2.735	-2.731	-2.728	-2.722	-2.720	-2.716	-2.712	-2.709	-2.705	-2.702	-2.699	-2.696	-2.694	-2.691	-2.688	-2.685	-2.682	-2.680	-2.678	-2.675	-2.672	-2.671	-2.669	-2.665	-2.664	-2.662	-2.660	-2.658	-2.655	-2.654	-2.652	-2.650	-2.649	-2.648	-2.645	-2.644	-2.642	-2.640	-2.639	-2.638	-2.636	-2.635	-2.632	-2.631	-2.630	-2.629	-2.628	-2.626	-2.625	-2.624	-2.622	-2.621	-2.620	-2.619	-2.618	-2.616	-2.615	-2.614	-2.612	-2.611	-2.610	-2.608	-2.606	-2.605	-2.604	-2.601	-2.600	-2.598	-2.596	-2.594	-2.592	-2.590	-2.588	-2.585	-2.582	-2.581	-2.578	-2.575	-2.571	-2.569	-2.566	-2.562	-2.559	-2.556	-2.551	-2.549	-2.545	-2.541	-2.536	-2.532	-2.529	-2.525	-2.521	-2.518	-2.512	-2.508	-2.504	-2.500	-2.494	-2.490	-2.486	-2.481	-2.478	-2.471	-2.468	-2.462	-2.459	-2.454	-2.450	-2.445	-2.441	-2.436	-2.432	-2.426	-2.422	-2.419	-2.412	-2.409	-2.404	-2.400	-2.394	-2.390	-2.384	-2.379	-2.372	-2.368	-2.361	-2.356	-2.349	-2.342	-2.336	-2.329	-2.320	-2.312	-2.304	-2.295	-2.286	-2.275	-2.265	-2.254	-2.241	-2.229	-2.216	-2.202	-2.189	-2.174	-2.158	-2.141	-2.124	-2.106	-2.088	-2.068	-2.047	-2.027	-2.006	-1.984	-1.961	-1.939	-1.914	-1.889	-1.864	-1.838	-1.811	-1.784	-1.758	-1.729	-1.701	-1.672	-1.642	-1.615	-1.585	-1.555	-1.528	-1.498	-1.468	-1.438	-1.408	-1.379	-1.349	-1.321	-1.291	-1.264	-1.235	-1.206	-1.180	-1.154	-1.128	-1.102	-1.076	-1.052	-1.029	-1.006	-0.984	-0.961	-0.941	-0.922	-0.902	-0.884	-0.866	-0.850	-0.835	-0.820	-0.806	-0.794	-0.781	-0.770	-0.760	-0.749	-0.740	-0.734	-0.725	-0.720	-0.712	-0.708	-0.702	-0.700	-0.696	-0.695	-0.692	-0.691	-0.690	-0.690	-0.690	-0.691	-0.692	-0.694	-0.696	-0.698	-0.700	-0.702	-0.705	-0.708	-0.711	-0.714	-0.718	-0.720	-0.724	-0.726	-0.730	-0.732	-0.736	-0.739	-0.741	-0.744	-0.746	-0.748	-0.750	-0.751	-0.752	-0.755	-0.756	-0.756	-0.756	-0.758	-0.758	-0.758	-0.758	-0.756	-0.756	-0.755	-0.755	-0.754	-0.752	-0.750	-0.750	-0.748	-0.748	-0.745	-0.744	-0.742	-0.742	-0.742	-0.741	-0.740	-0.740	-0.741	-0.741	-0.742	-0.744	-0.745	-0.746	-0.750	-0.754	-0.756	-0.761	-0.768	-0.772	-0.779	-0.786	-0.794	-0.801	-0.810	-0.820	-0.830	-0.842	-0.854	-0.865	-0.879	-0.892	-0.906	-0.922	-0.938	-0.954	-0.970	-0.986	-1.005	-1.022	-1.041	-1.059	-1.078	-1.096	-1.116	-1.135	-1.154	-1.172	-1.192	-1.211	-1.230	-1.249	-1.268	-1.285	-1.301	-1.319	-1.336	-1.351	-1.368	-1.381	-1.396	-1.410	-1.422	-1.434	-1.446	-1.456	-1.465	-1.474	-1.481	-1.488	-1.494	-1.500	-1.504	-1.508	-1.510	-1.511	-1.512	-1.512	-1.512	-1.510	-1.509	-1.505	-1.502	-1.498	-1.492	-1.488	-1.481	-1.475	-1.469	-1.461	-1.455	-1.448	-1.439	-1.431	-1.424	-1.416	-1.409	-1.400	-1.392	-1.385	-1.378	-1.370	-1.365	-1.358	-1.351	-1.346	-1.341	-1.338	-1.334	-1.331	-1.329	-1.328	-1.326	-1.328	-1.328	-1.329	-1.332	-1.335	-1.339	-1.344	-1.350	-1.358	-1.364	-1.372	-1.384	-1.392	-1.405	-1.418	-1.430	-1.444	-1.459	-1.474	-1.490	-1.508	-1.525	-1.542	-1.561	-1.581	-1.601	-1.620	-1.642	-1.664	-1.685	-1.708	-1.729	-1.751	-1.775	-1.798	-1.820	-1.844	-1.866	-1.889	-1.912	-1.935	-1.958	-1.980	-2.002	-2.025	-2.046	-2.068	-2.089	-2.110	-2.129	-2.149	-2.168	-2.188	-2.205	-2.222	-2.241	-2.258	-2.274	-2.291	-2.305	-2.321	-2.336	-2.349	-2.364	-2.376	-2.390	-2.401	-2.414	-2.425	-2.438	-2.449	-2.459	-2.470	-2.480	-2.490	-2.500	-2.510	-2.519	-2.529	-2.539	-2.548	-2.556	-2.566	-2.576	-2.585	-2.595	-2.605	-2.615	-2.625	-2.635	-2.645	-2.655	-2.665	-2.675	-2.686	-2.698	-2.708	-2.719	-2.730	-2.741	-2.752	-2.765	-2.776	-2.788	-2.798	-2.810	-2.821	-2.832	-2.844	-2.855	-2.868	-2.878	-2.889	-2.899	-2.910	-2.921	-2.931	-2.941	-2.951	-2.960	-2.970	-2.979	-2.986	-2.995	-3.002	-3.010	-3.016	-3.021	-3.029	-3.032	-3.038	-3.042	-3.046	-3.049	-3.051	-3.054	-3.055	-3.056	-3.058	-3.058	-3.056	-3.056	-3.055	-3.054	-3.051	-3.049	-3.045	-3.041	-3.038	-3.032	-3.028	-3.021	-3.015	-3.010	-3.001	-2.995	-2.988	-2.979	-2.970	-2.961	-2.952	-2.944	-2.934	-2.922	-2.912	-2.901	-2.890	-2.880	-2.868	-2.856	-2.844	-2.831	-2.819	-2.806	-2.791	-2.779	-2.765	-2.752	-2.738	-2.724	-2.709	-2.695	-2.680	-2.665	-2.650	-2.634	-2.619	-2.604	-2.588	-2.571	-2.555	-2.539	-2.521	-2.506	-2.489	-2.472	-2.455	-2.438	-2.420	-2.401	-2.384	-2.366	-2.348	-2.329	-2.310	-2.291	-2.272	-2.252	-2.232	-2.214	-2.194	-2.172	-2.152	-2.131	-2.111	-2.090	-2.069	-2.046	-2.026	-2.004	-1.981	-1.960	-1.938	-1.915	-1.892	-1.869	-1.846	-1.824	-1.800	-1.776	-1.752	-1.729	-1.705	-1.681	-1.658	-1.634	-1.610	-1.586	-1.562	-1.539	-1.516	-1.491	-1.469	-1.446	-1.421	-1.399	-1.376	-1.354	-1.332	-1.309	-1.288	-1.266	-1.245	-1.224	-1.204	-1.184	-1.162	-1.144	-1.124	-1.106	-1.089	-1.070	-1.052	-1.036	-1.019	-1.004	-0.988	-0.972	-0.958	-0.944	-0.930	-0.916	-0.904	-0.891	-0.880	-0.868	-0.856	-0.845	-0.835	-0.824	-0.815	-0.805	-0.796	-0.786	-0.778	-0.770	-0.761	-0.754	-0.745	-0.739	-0.731	-0.724	-0.716	-0.710	-0.704	-0.696	-0.690	-0.684	-0.678	-0.671	-0.666	-0.659	-0.654	-0.648	-0.642	-0.636	-0.630	-0.625	-0.619	-0.614	-0.610	-0.604	-0.599	-0.595	-0.589	-0.584	-0.580	-0.576	-0.571	-0.568	-0.564	-0.560	-0.558	-0.554	-0.551	-0.549	-0.546	-0.545	-0.542	-0.541	-0.540	-0.539	-0.540	-0.539	-0.540	-0.541	-0.542	-0.544	-0.546	-0.550	-0.552	-0.555	-0.560	-0.564	-0.569	-0.574	-0.580	-0.586	-0.594	-0.600	-0.608	-0.615	-0.624	-0.632	-0.642	-0.652	-0.661	-0.672	-0.682	-0.694	-0.705	-0.718	-0.729	-0.741	-0.754	-0.766	-0.780	-0.792	-0.806	-0.820	-0.834	-0.848	-0.861	-0.875	-0.890	-0.904	-0.918	-0.931	-0.945	-0.958	-0.971	-0.984	-0.998	-1.010	-1.021	-1.034	-1.045	-1.056	-1.066	-1.076	-1.088	-1.095	-1.105	-1.112	-1.120	-1.128	-1.134	-1.139	-1.144	-1.148	-1.152	-1.154	-1.156	-1.158	-1.158	-1.158	-1.158	-1.155	-1.152	-1.149	-1.145	-1.140	-1.134	-1.128	-1.120	-1.111	-1.102	-1.092	-1.082	-1.071	-1.060	-1.048	-1.034	-1.019	-1.005	-0.990	-0.972	-0.956	-0.940	-0.922	-0.905	-0.885	-0.866	-0.848	-0.829	-0.809	-0.788	-0.768	-0.746	-0.725	-0.705	-0.684	-0.661	-0.641	-0.620	-0.599	-0.578	-0.556	-0.536	-0.515	-0.495	-0.475	-0.456	-0.436	-0.419	-0.400	-0.382	-0.364	-0.348	-0.331	-0.316	-0.301	-0.288	-0.275	-0.262	-0.250	-0.239	-0.229	-0.220	-0.211	-0.204	-0.198	-0.191	-0.188	-0.184	-0.180	-0.179	-0.178	-0.179	-0.180	-0.181	-0.184	-0.188	-0.192	-0.199	-0.205	-0.212	-0.220	-0.230	-0.240	-0.250	-0.262	-0.274	-0.286	-0.300	-0.314	-0.329	-0.342	-0.359	-0.374	-0.390	-0.406	-0.421	-0.439	-0.456	-0.474	-0.490	-0.507	-0.525	-0.541	-0.559	-0.575	-0.591	-0.608	-0.624	-0.640	-0.655	-0.670	-0.685	-0.699	-0.714	-0.728	-0.740	-0.752	-0.765	-0.776	-0.788	-0.799	-0.810	-0.820	-0.830	-0.840	-0.849	-0.856	-0.865	-0.872	-0.880	-0.888	-0.895	-0.902	-0.909	-0.915	-0.922	-0.928	-0.934	-0.941	-0.946	-0.952	-0.959	-0.964	-0.971	-0.976	-0.982	-0.989	-0.996	-1.004	-1.010	-1.016	-1.024	-1.031	-1.039	-1.048	-1.056	-1.065	-1.074	-1.082	-1.091	-1.101	-1.111	-1.121	-1.131	-1.142	-1.154	-1.165	-1.176	-1.188	-1.199	-1.211	-1.224	-1.235	-1.246	-1.260	-1.271	-1.284	-1.295	-1.309	-1.321	-1.334	-1.345	-1.356	-1.369	-1.380	-1.392	-1.404	-1.415	-1.426	-1.436	-1.446	-1.456	-1.466	-1.475	-1.484	-1.492	-1.500	-1.509	-1.515	-1.521	-1.529	-1.534	-1.539	-1.542	-1.546	-1.550	-1.552	-1.554	-1.556	-1.558	-1.558	-1.556	-1.556	-1.554	-1.552	-1.549	-1.546	-1.542	-1.538	-1.532	-1.528	-1.521	-1.515	-1.508	-1.500	-1.492	-1.485	-1.476	-1.466	-1.458	-1.449	-1.439	-1.430	-1.420	-1.411	-1.401	-1.391	-1.382	-1.374	-1.365	-1.356	-1.348	-1.340	-1.332	-1.325	-1.318	-1.310	-1.305	-1.300	-1.295	-1.290	-1.288	-1.284	-1.281	-1.280	-1.280	-1.279	-1.280	-1.280	-1.282	-1.285	-1.289	-1.294	-1.298	-1.304	-1.309	-1.318	-1.324	-1.332	-1.340	-1.350	-1.360	-1.370	-1.380	-1.390	-1.401	-1.412	-1.424	-1.436	-1.448	-1.460	-1.472	-1.484	-1.495	-1.509	-1.520	-1.532	-1.544	-1.555	-1.566	-1.578	-1.589	-1.599	-1.609	-1.619	-1.629	-1.638	-1.648	-1.655	-1.664	-1.672	-1.679	-1.688	-1.692	-1.700	-1.705	-1.711	-1.716	-1.722	-1.728	-1.732	-1.738	-1.742	-1.748	-1.751	-1.756	-1.760	-1.765	-1.768	-1.772	-1.776	-1.781	-1.785	-1.789	-1.794	-1.798	-1.802	-1.808	-1.811	-1.818	-1.821	-1.826	-1.830	-1.835	-1.840	-1.846	-1.851	-1.856	-1.860	-1.866	-1.870	-1.875	-1.881	-1.885	-1.889	-1.894	-1.898	-1.900	-1.904	-1.908	-1.909	-1.911	-1.914	-1.914	-1.916	-1.915	-1.915	-1.915	-1.912	-1.911	-1.909	-1.905	-1.901	-1.898	-1.892	-1.886	-1.880	-1.872	-1.865	-1.856	-1.848	-1.839	-1.828	-1.816	-1.805	-1.792	-1.780	-1.768	-1.754	-1.739	-1.724	-1.709	-1.695	-1.679	-1.662	-1.648	-1.631	-1.616	-1.600	-1.582	-1.566	-1.550	-1.534	-1.519	-1.502	-1.486	-1.471	-1.456	-1.442	-1.428	-1.415	-1.401	-1.388	-1.376	-1.364	-1.354	-1.342	-1.332	-1.322	-1.314	-1.305	-1.298	-1.291	-1.285	-1.280	-1.275	-1.270	-1.266	-1.264	-1.262	-1.260	-1.259	-1.259	-1.259	-1.260	-1.261	-1.261	-1.265	-1.268	-1.270	-1.274	-1.278	-1.280	-1.285	-1.290	-1.295	-1.299	-1.304	-1.309	-1.314	-1.319	-1.324	-1.329	-1.335	-1.339	-1.344	-1.349	-1.354	-1.358	-1.362	-1.366	-1.370	-1.374	-1.376	-1.381	-1.384	-1.386	-1.389	-1.390	-1.392	-1.394	-1.395	-1.396	-1.398	-1.398	-1.398	-1.398	-1.398	-1.398	-1.398	-1.396	-1.395	-1.394	-1.394	-1.391	-1.390	-1.388	-1.386	-1.384	-1.381	-1.379	-1.376	-1.372	-1.371	-1.369	-1.365	-1.361	-1.358	-1.355	-1.351	-1.349	-1.345	-1.341	-1.338	-1.334	-1.330	-1.325	-1.321	-1.318	-1.312	-1.308	-1.302	-1.296	-1.292	-1.286	-1.280	-1.275	-1.268	-1.261	-1.255	-1.248	-1.240	-1.232	-1.225	-1.218	-1.209	-1.200	-1.191	-1.182	-1.174	-1.164	-1.155	-1.145	-1.135	-1.125	-1.116	-1.105	-1.094	-1.084	-1.074	-1.064	-1.054	-1.042	-1.032	-1.022	-1.012	-1.002	-0.994	-0.982	-0.974	-0.965	-0.956	-0.948	-0.939	-0.931	-0.924	-0.915	-0.909	-0.902	-0.896	-0.891	-0.886	-0.881	-0.878	-0.874	-0.870	-0.868	-0.865	-0.864	-0.862	-0.864	-0.862	-0.864	-0.864	-0.866	-0.869	-0.871	-0.875	-0.880	-0.884	-0.889	-0.894	-0.901	-0.908	-0.915	-0.922	-0.930	-0.938	-0.948	-0.956	-0.965	-0.976	-0.986	-0.996	-1.008	-1.019	-1.030	-1.042	-1.055	-1.068	-1.080	-1.094	-1.105	-1.119	-1.132	-1.148	-1.161	-1.175	-1.189	-1.202	-1.216	-1.230	-1.244	-1.258	-1.272	-1.286	-1.300	-1.314	-1.328	-1.340	-1.354	-1.368	-1.380	-1.392	-1.405	-1.418	-1.430	-1.442	-1.452	-1.465	-1.476	-1.486	-1.498	-1.508	-1.518	-1.528	-1.536	-1.546	-1.554	-1.562	-1.570	-1.579	-1.586	-1.594	-1.601	-1.608	-1.614	-1.620	-1.626	-1.632	-1.638	-1.644	-1.649	-1.654	-1.660	-1.665	-1.670	-1.675	-1.679	-1.685	-1.690	-1.695	-1.700	-1.705	-1.710	-1.715	-1.722	-1.728	-1.734	-1.740	-1.746	-1.754	-1.760	-1.766	-1.775	-1.782	-1.790	-1.799	-1.806	-1.815	-1.824	-1.832	-1.841	-1.851	-1.861	-1.870	-1.880	-1.889	-1.899	-1.909	-1.919	-1.930	-1.939	-1.950	-1.959	-1.969	-1.978	-1.989	-1.998	-2.006	-2.014	-2.022	-2.031	-2.039	-2.046	-2.054	-2.060	-2.066	-2.071	-2.078	-2.082	-2.088	-2.091	-2.095	-2.098	-2.101	-2.102	-2.105	-2.106	-2.108	-2.106	-2.106	-2.106	-2.106	-2.105	-2.104	-2.104	-2.101	-2.100	-2.098	-2.096	-2.094	-2.091	-2.090	-2.088	-2.086	-2.085	-2.084	-2.082	-2.081	-2.080	-2.080	-2.080	-2.080	-2.081	-2.082	-2.084	-2.085	-2.089	-2.091	-2.095	-2.099	-2.104	-2.109	-2.115	-2.121	-2.129	-2.135	-2.144	-2.152	-2.161	-2.170	-2.181	-2.191	-2.201	-2.212	-2.225	-2.238	-2.250	-2.262	-2.275	-2.289	-2.302	-2.316	-2.329	-2.342	-2.356	-2.370	-2.384	-2.399	-2.411	-2.424	-2.438	-2.451	-2.464	-2.475	-2.488	-2.500	-2.511	-2.522	-2.534	-2.544	-2.555	-2.564	-2.572	-2.581	-2.590	-2.598	-2.605	-2.611	-2.619	-2.625	-2.630	-2.636	-2.640	-2.645	-2.649	-2.651	-2.655	-2.658	-2.660	-2.662	-2.664	-2.665	-2.666	-2.666	-2.666	-2.668	-2.668	-2.668	-2.666	-2.665	-2.665	-2.662	-2.662	-2.661	-2.659	-2.659	-2.656	-2.655	-2.652	-2.650	-2.649	-2.646	-2.645	-2.642	-2.641	-2.639	-2.638	-2.635	-2.634	-2.631	-2.630	-2.628	-2.626	-2.624	-2.622	-2.621	-2.620	-2.618	-2.616	-2.615	-2.614	-2.612	-2.611	-2.610	-2.609	-2.609	-2.606	-2.606	-2.606	-2.605	-2.605	-2.605	-2.604	-2.604	-2.602	-2.602	-2.601	-2.601	-2.601	-2.600	-2.600	-2.598	-2.598	-2.596	-2.595	-2.594	-2.592	-2.590	-2.589	-2.586	-2.582	-2.580	-2.576	-2.572	-2.569	-2.564	-2.559	-2.552	-2.548	-2.540	-2.532	-2.524	-2.515	-2.506	-2.496	-2.486	-2.474	-2.461	-2.449	-2.435	-2.420	-2.406	-2.389	-2.372	-2.355	-2.338	-2.319	-2.299	-2.280	-2.259	-2.238	-2.215	-2.192	-2.169	-2.145	-2.119	-2.094	-2.069	-2.042	-2.016	-1.990	-1.961	-1.934	-1.906	-1.879	-1.851	-1.822	-1.795	-1.768	-1.739	-1.711	-1.685	-1.658	-1.630	-1.605	-1.578	-1.552	-1.528	-1.504	-1.480	-1.458	-1.435	-1.412	-1.392	-1.372	-1.352	-1.334	-1.316	-1.300	-1.284	-1.268	-1.254	-1.239	-1.228	-1.215	-1.204	-1.192	-1.182	-1.174	-1.164	-1.156	-1.148	-1.141	-1.134	-1.128	-1.121	-1.116	-1.110	-1.105	-1.099	-1.094	-1.089	-1.082	-1.076	-1.071	-1.065	-1.058	-1.052	-1.044	-1.036	-1.029	-1.019	-1.010	-1.000	-0.989	-0.979	-0.966	-0.954	-0.941	-0.928	-0.914	-0.898	-0.882	-0.866	-0.850	-0.832	-0.814	-0.795	-0.776	-0.758	-0.738	-0.718	-0.696	-0.675	-0.655	-0.634	-0.612	-0.590	-0.569	-0.546	-0.526	-0.504	-0.484	-0.461	-0.441	-0.421	-0.400	-0.380	-0.360	-0.341	-0.322	-0.304	-0.286	-0.269	-0.254	-0.238	-0.221	-0.206	-0.191	-0.179	-0.164	-0.152	-0.139	-0.128	-0.118	-0.106	-0.096	-0.086	-0.078	-0.069	-0.061	-0.054	-0.046	-0.041	-0.034	-0.029	-0.024	-0.019	-0.014	-0.009	-0.005	-0.001	0.002	0.006	0.009	0.011	0.014	0.016	0.018	0.020	0.021	0.021	0.022	0.024	0.024	0.024	0.024	0.024	0.024	0.024	0.022	0.022	0.020	0.019	0.016	0.015	0.012	0.010	0.008	0.004	0.000	-0.002	-0.006	-0.010	-0.012	-0.018	-0.022	-0.026	-0.031	-0.035	-0.040	-0.045	-0.049	-0.054	-0.060	-0.064	-0.069	-0.072	-0.078	-0.084	-0.088	-0.091	-0.095	-0.098	-0.101	-0.104	-0.106	-0.109	-0.110	-0.111	-0.112	-0.111	-0.111	-0.109	-0.109	-0.105	-0.102	-0.099	-0.094	-0.090	-0.084	-0.078	-0.071	-0.064	-0.055	-0.046	-0.036	-0.026	-0.015	-0.005	0.008	0.021	0.035	0.049	0.064	0.079	0.095	0.111	0.128	0.145	0.164	0.181	0.199	0.218	0.238	0.256	0.275	0.294	0.314	0.332	0.352	0.371	0.391	0.410	0.430	0.449	0.468	0.486	0.505	0.522	0.540	0.558	0.574	0.590	0.606	0.621	0.636	0.651	0.665	0.678	0.691	0.702	0.714	0.724	0.735	0.744	0.752	0.760	0.769	0.775	0.782	0.788	0.792	0.798	0.801	0.805	0.808	0.811	0.814	0.815	0.816	0.818	0.816	0.818	0.816	0.816	0.815	0.814	0.811	0.810	0.808	0.806	0.802	0.800	0.799	0.795	0.791	0.789	0.785	0.781	0.778	0.774	0.770	0.766	0.762	0.759	0.754	0.750	0.746	0.740	0.736	0.731	0.726	0.721	0.716	0.711	0.705	0.700	0.694	0.686	0.680	0.674	0.668	0.660	0.652	0.645	0.638	0.629	0.622	0.614	0.605	0.596	0.588	0.579	0.570	0.561	0.552	0.544	100.000	5.000	2.000	1.000	2.000	0.000	0.000	0.000	0.000	0.000	0.000	0.000	0.000	0.000	0.000	0.000	0.000	0.000	-1.010	-1.001	-0.991	-0.981	-0.974	-0.965	-0.958	-0.950	-0.942	-0.935	-0.928	-0.921	-0.915	-0.910	-0.904	-0.899	-0.894	-0.889	-0.885	-0.880	-0.876	-0.872	-0.869	-0.866	-0.864	-0.861	-0.860	-0.858	-0.856	-0.855	-0.854	-0.852	-0.851	-0.851	-0.851	-0.852	-0.852	-0.852	-0.854	-0.855	-0.856	-0.858	-0.860	-0.862	-0.865	-0.866	-0.870	-0.874	-0.876	-0.880	-0.884	-0.886	-0.891	-0.895	-0.900	-0.905	-0.910	-0.914	-0.919	-0.924	-0.930	-0.935	-0.941	-0.948	-0.952	-0.959	-0.962	-0.969	-0.974	-0.980	-0.984	-0.990	-0.994	-0.999	-1.004	-1.008	-1.011	-1.016	-1.020	-1.022	-1.025	-1.028	-1.030	-1.031	-1.032	-1.034	-1.035	-1.034	-1.032	-1.032	-1.031	-1.030	-1.028	-1.024	-1.021	-1.016	-1.012	-1.008	-1.004	-0.998	-0.991	-0.985	-0.980	-0.972	-0.965	-0.958	-0.951	-0.944	-0.936	-0.928	-0.921	-0.914	-0.905	-0.896	-0.889	-0.881	-0.874	-0.866	-0.860	-0.852	-0.846	-0.840	-0.834	-0.830	-0.824	-0.820	-0.816	-0.812	-0.809	-0.806	-0.805	-0.804	-0.802	-0.801	-0.802	-0.804	-0.805	-0.806	-0.810	-0.814	-0.818	-0.822	-0.828	-0.834	-0.840	-0.848	-0.854	-0.862	-0.871	-0.880	-0.890	-0.899	-0.910	-0.920	-0.931	-0.942	-0.954	-0.965	-0.976	-0.989	-1.001	-1.014	-1.026	-1.040	-1.051	-1.064	-1.076	-1.090	-1.102	-1.115	-1.128	-1.140	-1.152	-1.165	-1.176	-1.188	-1.200	-1.211	-1.222	-1.234	-1.245	-1.255	-1.266	-1.275	-1.285	-1.295	-1.304	-1.314	-1.322	-1.331	-1.340	-1.349	-1.356	-1.365	-1.372	-1.381	-1.388	-1.396	-1.404	-1.411	-1.419	-1.425	-1.432	-1.441	-1.449	-1.455	-1.462	-1.470	-1.478	-1.485	-1.492	-1.500	-1.509	-1.515	-1.524	-1.532	-1.541	-1.549	-1.558	-1.566	-1.575	-1.585	-1.595	-1.604	-1.612	-1.622	-1.634	-1.642	-1.652	-1.664	-1.674	-1.685	-1.695	-1.706	-1.716	-1.729	-1.740	-1.751	-1.761	-1.774	-1.785	-1.796	-1.808	-1.818	-1.829	-1.840	-1.849	-1.859	-1.869	-1.879	-1.888	-1.896	-1.904	-1.912	-1.920	-1.925	-1.931	-1.938	-1.942	-1.948	-1.951	-1.954	-1.956	-1.959	-1.959	-1.960	-1.960	-1.959	-1.958	-1.955	-1.951	-1.948	-1.945	-1.939	-1.932	-1.926	-1.920	-1.912	-1.905	-1.895	-1.888	-1.876	-1.868	-1.858	-1.848	-1.835	-1.825	-1.814	-1.802	-1.792	-1.781	-1.770	-1.760	-1.749	-1.739	-1.728	-1.719	-1.709	-1.700	-1.692	-1.684	-1.676	-1.669	-1.662	-1.656	-1.651	-1.646	-1.642	-1.639	-1.636	-1.635	-1.634	-1.634	-1.634	-1.635	-1.636	-1.639	-1.641	-1.646	-1.650	-1.655	-1.661	-1.666	-1.672	-1.680	-1.686	-1.695	-1.702	-1.711	-1.720	-1.729	-1.738	-1.746	-1.755	-1.764	-1.774	-1.782	-1.791	-1.801	-1.810	-1.819	-1.828	-1.835	-1.844	-1.852	-1.859	-1.868	-1.875	-1.881	-1.886	-1.894	-1.899	-1.905	-1.910	-1.915	-1.920	-1.924	-1.928	-1.930	-1.935	-1.938	-1.939	-1.942	-1.944	-1.946	-1.949	-1.949	-1.951	-1.952	-1.954	-1.955	-1.955	-1.956	-1.956	-1.958	-1.958	-1.959	-1.959	-1.959	-1.960	-1.960	-1.961	-1.962	-1.962	-1.964	-1.965	-1.966	-1.966	-1.968	-1.969	-1.970	-1.971	-1.972	-1.974	-1.976	-1.978	-1.980	-1.981	-1.984	-1.986	-1.989	-1.991	-1.995	-1.996	-2.000	-2.002	-2.005	-2.009	-2.011	-2.014	-2.016	-2.020	-2.022	-2.026	-2.027	-2.031	-2.035	-2.038	-2.040	-2.044	-2.046	-2.049	-2.052	-2.055	-2.058	-2.060	-2.064	-2.066	-2.069	-2.071	-2.072	-2.075	-2.076	-2.078	-2.079	-2.080	-2.080	-2.081	-2.081	-2.080	-2.079	-2.079	-2.078	-2.076	-2.072	-2.071	-2.068	-2.062	-2.058	-2.052	-2.046	-2.040	-2.034	-2.025	-2.018	-2.006	-1.998	-1.986	-1.974	-1.962	-1.950	-1.935	-1.921	-1.906	-1.889	-1.874	-1.855	-1.838	-1.818	-1.799	-1.779	-1.758	-1.736	-1.715	-1.692	-1.671	-1.646	-1.624	-1.600	-1.576	-1.551	-1.526	-1.502	-1.478	-1.452	-1.428	-1.404	-1.380	-1.355	-1.331	-1.308	-1.284	-1.260	-1.238	-1.216	-1.195	-1.174	-1.155	-1.135	-1.118	-1.099	-1.082	-1.066	-1.051	-1.038	-1.026	-1.014	-1.001	-0.992	-0.982	-0.974	-0.968	-0.961	-0.955	-0.950	-0.946	-0.944	-0.942	-0.941	-0.940	-0.940	-0.940	-0.941	-0.942	-0.945	-0.948	-0.950	-0.952	-0.955	-0.959	-0.961	-0.965	-0.966	-0.969	-0.971	-0.972	-0.975	-0.975	-0.974	-0.972	-0.971	-0.968	-0.965	-0.960	-0.955	-0.948	-0.940	-0.931	-0.920	-0.909	-0.896	-0.882	-0.869	-0.851	-0.835	-0.818	-0.798	-0.776	-0.756	-0.734	-0.710	-0.685	-0.659	-0.632	-0.606	-0.578	-0.550	-0.521	-0.491	-0.460	-0.430	-0.400	-0.369	-0.338	-0.306	-0.275	-0.245	-0.214	-0.184	-0.155	-0.126	-0.096	-0.069	-0.041	-0.014	0.011	0.036	0.061	0.085	0.106	0.129	0.149	0.168	0.186	0.204	0.220	0.235	0.249	0.262	0.274	0.285	0.295	0.304	0.311	0.318	0.322	0.329	0.332	0.334	0.336	0.338	0.339	0.338	0.336	0.335	0.332	0.330	0.325	0.321	0.318	0.312	0.308	0.301	0.295	0.289	0.281	0.274	0.266	0.259	0.251	0.244	0.235	0.226	0.219	0.210	0.201	0.192	0.184	0.175	0.165	0.156	0.148	0.138	0.130	0.120	0.110	0.101	0.092	0.084	0.074	0.064	0.055	0.046	0.036	0.028	0.019	0.011	0.002	-0.006	-0.015	-0.022	-0.031	-0.039	-0.046	-0.054	-0.060	-0.068	-0.074	-0.080	-0.085	-0.090	-0.095	-0.100	-0.104	-0.106	-0.109	-0.110	-0.111	-0.112	-0.114	-0.114	-0.111	-0.111	-0.108	-0.105	-0.101	-0.096	-0.092	-0.086	-0.081	-0.074	-0.065	-0.058	-0.049	-0.038	-0.028	-0.016	-0.004	0.009	0.021	0.036	0.050	0.065	0.080	0.098	0.114	0.130	0.146	0.165	0.182	0.200	0.218	0.236	0.254	0.272	0.291	0.310	0.329	0.346	0.364	0.382	0.399	0.416	0.434	0.450	0.468	0.482	0.498	0.512	0.526	0.540	0.554	0.566	0.579	0.589	0.599	0.609	0.616	0.625	0.632	0.639	0.644	0.649	0.652	0.656	0.660	0.661	0.662	0.661	0.661	0.661	0.659	0.655	0.652	0.650	0.645	0.640	0.634	0.628	0.621	0.614	0.608	0.599	0.591	0.582	0.574	0.565	0.556	0.546	0.536	0.526	0.516	0.506	0.496	0.486	0.475	0.464	0.454	0.444	0.432	0.422	0.411	0.401	0.391	0.380	0.370	0.360	0.351	0.341	0.331	0.321	0.311	0.301	0.292	0.282	0.274	0.264	0.255	0.245	0.236	0.229	0.220	0.210	0.201	0.194	0.185	0.176	0.169	0.160	0.152	0.145	0.138	0.130	0.122	0.115	0.110	0.102	0.095	0.090	0.084	0.078	0.071	0.065	0.061	0.056	0.050	0.046	0.041	0.038	0.032	0.029	0.026	0.022	0.020	0.018	0.015	0.014	0.011	0.010	0.008	0.008	0.006	0.005	0.005	0.004	0.005	0.004	0.005	0.005	0.006	0.006	0.009	0.009	0.010	0.012	0.012	0.014	0.018	0.019	0.020	0.022	0.025	0.025	0.028	0.029	0.032	0.034	0.036	0.038	0.040	0.042	0.044	0.045	0.048	0.049	0.051	0.052	0.055	0.055	0.058	0.059	0.061	0.062	0.064	0.065	0.066	0.068	0.068	0.069	0.070	0.070	0.071	0.072	0.074	0.074	0.074	0.074	0.074	0.075	0.074	0.075	0.074	0.074	0.072	0.072	0.072	0.071	0.069	0.068	0.066	0.064	0.062	0.060	0.058	0.054	0.051	0.048	0.044	0.040	0.035	0.030	0.025	0.019	0.012	0.006	0.000	-0.009	-0.015	-0.024	-0.034	-0.042	-0.051	-0.061	-0.072	-0.084	-0.096	-0.108	-0.120	-0.132	-0.146	-0.160	-0.175	-0.190	-0.205	-0.220	-0.236	-0.254	-0.270	-0.288	-0.305	-0.324	-0.341	-0.361	-0.380	-0.399	-0.418	-0.439	-0.459	-0.480	-0.501	-0.522	-0.542	-0.565	-0.588	-0.610	-0.631	-0.654	-0.678	-0.700	-0.724	-0.746	-0.770	-0.794	-0.819	-0.841	-0.865	-0.890	-0.915	-0.939	-0.964	-0.988	-1.012	-1.036	-1.062	-1.086	-1.111	-1.136	-1.161	-1.186	-1.212	-1.236	-1.262	-1.288	-1.312	-1.338	-1.364	-1.389	-1.415	-1.440	-1.465	-1.490	-1.515	-1.541	-1.566	-1.592	-1.618	-1.642	-1.669	-1.692	-1.718	-1.742	-1.766	-1.791	-1.815	-1.839	-1.862	-1.885	-1.908	-1.931	-1.952	-1.975	-1.998	-2.018	-2.039	-2.059	-2.079	-2.098	-2.115	-2.134	-2.151	-2.169	-2.185	-2.200	-2.215	-2.229	-2.242	-2.255	-2.266	-2.279	-2.289	-2.299	-2.308	-2.318	-2.325	-2.331	-2.336	-2.342	-2.346	-2.350	-2.354	-2.355	-2.358	-2.358	-2.359	-2.356	-2.356	-2.355	-2.351	-2.349	-2.344	-2.340	-2.336	-2.330	-2.325	-2.319	-2.311	-2.305	-2.298	-2.290	-2.281	-2.271	-2.264	-2.255	-2.245	-2.236	-2.226	-2.216	-2.206	-2.196	-2.186	-2.176	-2.166	-2.158	-2.148	-2.138	-2.128	-2.118	-2.109	-2.099	-2.090	-2.081	-2.072	-2.064	-2.055	-2.047	-2.040	-2.033	-2.025	-2.019	-2.011	-2.005	-1.999	-1.995	-1.989	-1.984	-1.980	-1.975	-1.972	-1.968	-1.965	-1.962	-1.960	-1.959	-1.956	-1.955	-1.955	-1.954	-1.952	-1.952	-1.952	-1.952	-1.952	-1.954	-1.955	-1.956	-1.958	-1.959	-1.960	-1.961	-1.962	-1.964	-1.965	-1.966	-1.969	-1.970	-1.971	-1.972	-1.975	-1.975	-1.978	-1.978	-1.979	-1.980	-1.980	-1.980	-1.980	-1.980	-1.980	-1.979	-1.978	-1.976	-1.975	-1.974	-1.971	-1.970	-1.966	-1.964	-1.961	-1.958	-1.955	-1.950	-1.948	-1.942	-1.939	-1.934	-1.929	-1.924	-1.919	-1.914	-1.908	-1.902	-1.896	-1.891	-1.885	-1.880	-1.872	-1.866	-1.860	-1.854	-1.848	-1.841	-1.835	-1.829	-1.822	-1.815	-1.809	-1.802	-1.796	-1.790	-1.782	-1.778	-1.770	-1.765	-1.758	-1.751	-1.746	-1.739	-1.732	-1.726	-1.720	-1.714	-1.706	-1.700	-1.692	-1.688	-1.680	-1.672	-1.665	-1.658	-1.651	-1.644	-1.636	-1.629	-1.621	-1.614	-1.605	-1.596	-1.588	-1.579	-1.569	-1.560	-1.551	-1.541	-1.532	-1.522	-1.512	-1.502	-1.492	-1.482	-1.471	-1.461	-1.450	-1.439	-1.429	-1.418	-1.406	-1.396	-1.385	-1.372	-1.362	-1.352	-1.340	-1.329	-1.319	-1.308	-1.298	-1.286	-1.276	-1.266	-1.256	-1.246	-1.235	-1.226	-1.216	-1.208	-1.199	-1.191	-1.181	-1.172	-1.165	-1.158	-1.150	-1.142	-1.136	-1.128	-1.121	-1.115	-1.109	-1.104	-1.099	-1.092	-1.088	-1.082	-1.078	-1.074	-1.070	-1.066	-1.061	-1.058	-1.055	-1.052	-1.049	-1.045	-1.044	-1.040	-1.039	-1.036	-1.034	-1.031	-1.030	-1.028	-1.025	-1.024	-1.021	-1.019	-1.018	-1.016	-1.014	-1.011	-1.010	-1.006	-1.004	-1.002	-1.000	-0.996	-0.995	-0.991	-0.989	-0.985	-0.982	-0.979	-0.976	-0.971	-0.968	-0.965	-0.960	-0.955	-0.950	-0.945	-0.940	-0.935	-0.930	-0.922	-0.916	-0.911	-0.905	-0.899	-0.891	-0.884	-0.878	-0.870	-0.862	-0.855	-0.846	-0.839	-0.831	-0.822	-0.814	-0.804	-0.795	-0.788	-0.779	-0.769	-0.760	-0.750	-0.740	-0.731	-0.722	-0.712	-0.704	-0.694	-0.685	-0.675	-0.666	-0.655	-0.646	-0.638	-0.628	-0.618	-0.609	-0.599	-0.589	-0.580	-0.571	-0.562	-0.554	-0.544	-0.536	-0.528	-0.519	-0.510	-0.501	-0.495	-0.486	-0.479	-0.471	-0.464	-0.455	-0.449	-0.441	-0.435	-0.428	-0.421	-0.415	-0.410	-0.404	-0.399	-0.394	-0.388	-0.382	-0.378	-0.372	-0.368	-0.362	-0.359	-0.355	-0.351	-0.346	-0.342	-0.338	-0.334	-0.331	-0.326	-0.324	-0.320	-0.316	-0.312	-0.309	-0.306	-0.304	-0.299	-0.296	-0.292	-0.289	-0.285	-0.281	-0.278	-0.275	-0.270	-0.265	-0.261	-0.256	-0.252	-0.248	-0.242	-0.238	-0.232	-0.226	-0.221	-0.214	-0.209	-0.201	-0.194	-0.188	-0.180	-0.171	-0.164	-0.156	-0.148	-0.138	-0.129	-0.119	-0.110	-0.099	-0.089	-0.078	-0.066	-0.055	-0.042	-0.031	-0.018	-0.006	0.008	0.020	0.034	0.048	0.061	0.075	0.089	0.104	0.119	0.132	0.148	0.161	0.176	0.191	0.206	0.220	0.235	0.249	0.264	0.276	0.290	0.304	0.316	0.329	0.341	0.354	0.365	0.376	0.388	0.398	0.408	0.416	0.425	0.432	0.440	0.448	0.452	0.459	0.464	0.469	0.472	0.476	0.478	0.480	0.481	0.481	0.481	0.480	0.479	0.478	0.474	0.471	0.466	0.462	0.458	0.451	0.446	0.439	0.432	0.426	0.419	0.411	0.401	0.394	0.386	0.378	0.369	0.360	0.352	0.344	0.336	0.328	0.320	0.311	0.304	0.298	0.289	0.282	0.276	0.271	0.265	0.260	0.255	0.252	0.249	0.245	0.242	0.240	0.238	0.238	0.236	0.236	0.236	0.236	0.238	0.239	0.241	0.242	0.245	0.249	0.251	0.254	0.259	0.261	0.265	0.269	0.274	0.276	0.280	0.284	0.288	0.291	0.295	0.299	0.301	0.302	0.306	0.308	0.309	0.311	0.311	0.312	0.311	0.312	0.311	0.309	0.309	0.306	0.302	0.300	0.298	0.292	0.288	0.284	0.279	0.272	0.268	0.260	0.254	0.246	0.239	0.231	0.222	0.215	0.208	0.198	0.190	0.180	0.171	0.162	0.152	0.144	0.135	0.125	0.116	0.106	0.098	0.088	0.079	0.070	0.060	0.051	0.041	0.032	0.024	0.015	0.008	-0.002	-0.010	-0.019	-0.028	-0.034	-0.042	-0.051	-0.059	-0.066	-0.075	-0.082	-0.090	-0.099	-0.106	-0.114	-0.121	-0.130	-0.138	-0.146	-0.154	-0.162	-0.171	-0.179	-0.188	-0.196	-0.206	-0.215	-0.224	-0.234	-0.242	-0.252	-0.261	-0.271	-0.281	-0.291	-0.300	-0.310	-0.320	-0.331	-0.340	-0.351	-0.361	-0.371	-0.380	-0.391	-0.401	-0.410	-0.420	-0.430	-0.439	-0.449	-0.456	-0.466	-0.474	-0.481	-0.489	-0.496	-0.504	-0.510	-0.516	-0.521	-0.528	-0.531	-0.535	-0.539	-0.540	-0.544	-0.545	-0.546	-0.546	-0.546	-0.545	-0.544	-0.541	-0.538	-0.534	-0.530	-0.525	-0.520	-0.512	-0.506	-0.499	-0.490	-0.481	-0.472	-0.461	-0.451	-0.440	-0.428	-0.416	-0.404	-0.390	-0.376	-0.364	-0.350	-0.334	-0.320	-0.306	-0.290	-0.276	-0.260	-0.246	-0.230	-0.215	-0.201	-0.185	-0.170	-0.156	-0.142	-0.129	-0.115	-0.101	-0.089	-0.076	-0.066	-0.054	-0.042	-0.034	-0.024	-0.015	-0.006	0.000	0.006	0.014	0.018	0.024	0.026	0.031	0.032	0.035	0.038	0.038	0.039	0.039	0.038	0.036	0.035	0.032	0.029	0.026	0.022	0.020	0.015	0.011	0.006	0.002	-0.004	-0.008	-0.012	-0.018	-0.021	-0.026	-0.030	-0.035	-0.039	-0.042	-0.046	-0.050	-0.052	-0.054	-0.056	-0.058	-0.059	-0.060	-0.061	-0.060	-0.060	-0.059	-0.056	-0.055	-0.051	-0.049	-0.045	-0.041	-0.036	-0.032	-0.028	-0.022	-0.016	-0.010	-0.004	0.004	0.010	0.018	0.025	0.031	0.039	0.046	0.052	0.061	0.069	0.075	0.082	0.090	0.096	0.102	0.109	0.115	0.122	0.128	0.132	0.138	0.142	0.148	0.151	0.154	0.158	0.160	0.162	0.165	0.168	0.168	0.169	0.169	0.169	0.169	0.169	0.168	0.166	0.165	0.161	0.160	0.158	0.154	0.151	0.148	0.144	0.140	0.135	0.131	0.125	0.121	0.116	0.111	0.106	0.100	0.094	0.089	0.081	0.076	0.070	0.064	0.056	0.050	0.044	0.036	0.030	0.022	0.016	0.009	0.002	-0.005	-0.012	-0.019	-0.025	-0.032	-0.039	-0.046	-0.052	-0.060	-0.066	-0.072	-0.080	-0.088	-0.092	-0.099	-0.105	-0.111	-0.119	-0.124	-0.129	-0.135	-0.140	-0.146	-0.151	-0.156	-0.161	-0.166	-0.170	-0.174	-0.179	-0.181	-0.185	-0.189	-0.191	-0.194	-0.198	-0.199	-0.201	-0.204	-0.204	-0.205	-0.206	-0.209	-0.209	-0.210	-0.211	-0.211	-0.211	-0.211	-0.211	-0.211	-0.211	-0.211	-0.210	-0.210	-0.210	-0.209	-0.208	-0.206	-0.206	-0.205	-0.204	-0.204	-0.202	-0.200	-0.200	-0.199	-0.200	-0.199	-0.198	-0.198	-0.198	-0.198	-0.198	-0.198	-0.198	-0.198	-0.199	-0.199	-0.199	-0.200	-0.201	-0.201	-0.202	-0.204	-0.206	-0.208	-0.209	-0.210	-0.211	-0.212	-0.215	-0.216	-0.219	-0.220	-0.222	-0.224	-0.225	-0.226	-0.228	-0.230	-0.230	-0.231	-0.231	-0.232	-0.232	-0.232	-0.232	-0.231	-0.231	-0.230	-0.229	-0.226	-0.224	-0.221	-0.218	-0.214	-0.210	-0.205	-0.200	-0.195	-0.189	-0.182	-0.175	-0.168	-0.159	-0.150	-0.141	-0.131	-0.121	-0.110	-0.099	-0.088	-0.076	-0.062	-0.050	-0.036	-0.022	-0.009	0.005	0.020	0.035	0.050	0.065	0.080	0.095	0.110	0.125	0.140	0.156	0.171	0.186	0.200	0.216	0.230	0.242	0.258	0.270	0.284	0.296	0.308	0.320	0.330	0.341	0.351	0.360	0.369	0.378	0.385	0.391	0.396	0.404	0.408	0.411	0.415	0.418	0.420	0.421	0.421	0.422	0.421	0.421	0.420	0.418	0.415	0.414	0.410	0.408	0.404	0.400	0.396	0.392	0.388	0.384	0.379	0.375	0.371	0.366	0.362	0.359	0.355	0.351	0.346	0.344	0.341	0.339	0.336	0.334	0.331	0.331	0.330	0.329	0.330	0.329	0.330	0.330	0.332	0.334	0.336	0.339	0.341	0.344	0.348	0.351	0.355	0.359	0.362	0.368	0.371	0.376	0.381	0.385	0.390	0.394	0.399	0.402	0.408	0.412	0.416	0.420	0.422	0.428	0.430	0.434	0.436	0.439	0.441	0.442	0.445	0.446	0.448	0.448	0.448	0.448	0.448	0.448	0.446	0.446	0.444	0.442	0.441	0.439	0.436	0.434	0.431	0.429	0.425	0.422	0.419	0.416	0.412	0.410	0.406	0.402	0.400	0.396	0.394	0.390	0.388	0.385	0.382	0.380	0.378	0.376	0.375	0.372	0.371	0.371	0.369	0.369	0.369	0.369	0.369	0.369	0.370	0.370	0.371	0.372	0.375	0.376	0.379	0.380	0.382	0.386	0.389	0.392	0.396	0.399	0.404	0.408	0.412	0.416	0.421	0.426	0.430	0.436	0.441	0.448	0.452	0.459	0.465	0.471	0.478	0.484	0.491	0.498	0.504	0.511	0.518	0.525	0.532	0.540	0.548	0.555	0.562	0.570	0.579	0.588	0.595	0.602	0.611	0.620	0.628	0.636	0.645	0.652	0.661	0.670	0.678	0.686	0.694	0.701	0.710	0.718	0.724	0.730	0.738	0.744	0.750	0.756	0.762	0.766	0.772	0.776	0.781	0.785	0.789	0.790	0.794	0.795	0.798	0.799	0.799	0.799	0.799	0.798	0.796	0.795	0.791	0.789	0.785	0.781	0.778	0.772	0.766	0.759	0.752	0.746	0.739	0.731	0.722	0.714	0.704	0.695	0.685	0.675	0.666	0.655	0.645	0.632	0.622	0.611	0.600	0.588	0.578	0.566	0.552	0.541	0.530	0.520	0.509	0.496	0.486	0.475	0.464	0.454	0.444	0.434	0.424	0.416	0.406	0.398	0.390	0.382	0.375	0.368	0.360	0.354	0.349	0.342	0.339	0.334	0.329	0.326	0.324	0.320	0.318	0.316	0.314	0.312	0.311	0.310	0.309	0.309	0.309	0.310	0.310	0.310	0.311	0.312	0.314	0.315	0.316	0.318	0.319	0.320	0.322	0.322	0.324	0.325	0.328	0.328	0.329	0.329	0.330	0.330	0.330	0.330	0.330	0.330	0.330	0.329	0.328	0.326	0.325	0.324	0.321	0.319	0.318	0.314	0.311	0.308	0.305	0.301	0.298	0.294	0.289	0.285	0.281	0.276	0.271	0.266	0.262	0.256	0.251	0.248	0.241	0.235	0.231	0.225	0.220	0.214	0.209	0.205	0.198	0.192	0.188	0.182	0.176	0.171	0.166	0.161	0.156	0.150	0.145	0.140	0.135	0.130	0.126	0.120	0.115	0.110	0.106	0.101	0.096	0.091	0.088	0.082	0.078	0.074	0.069	0.064	0.060	0.056	0.050	0.046	0.042	0.038	0.032	0.028	0.022	0.018	0.012	0.008	0.002	-0.002	-0.008	-0.012	-0.019	-0.024	-0.029	-0.035	-0.041	-0.046	-0.052	-0.058	-0.065	-0.071	-0.076	-0.084	-0.090	-0.095	-0.102	-0.109	-0.115	-0.122	-0.130	-0.136	-0.145	-0.151	-0.159	-0.166	-0.175	-0.182	-0.190	-0.198	-0.205	-0.212	-0.220	-0.229	-0.236	-0.245	-0.252	-0.260	-0.268	-0.275	-0.282	-0.290	-0.296	-0.305	-0.311	-0.318	-0.324	-0.330	-0.338	-0.342	-0.348	-0.352	-0.358	-0.361	-0.365	-0.369	-0.371	-0.374	-0.376	-0.376	-0.378	-0.378	-0.376	-0.374	-0.372	-0.370	-0.366	-0.362	-0.356	-0.351	-0.345	-0.338	-0.330	-0.321	-0.312	-0.302	-0.291	-0.281	-0.269	-0.256	-0.244	-0.230	-0.216	-0.201	-0.186	-0.170	-0.152	-0.136	-0.119	-0.101	-0.082	-0.065	-0.046	-0.028	-0.008	0.011	0.031	0.051	0.071	0.091	0.111	0.132	0.152	0.174	0.194	0.214	0.235	0.255	0.275	0.295	0.315	0.335	0.355	0.375	0.394	0.414	0.432	0.451	0.470	0.489	0.507	0.524	0.542	0.560	0.576	0.592	0.610	0.626	0.641	0.656	0.671	0.686	0.700	0.715	0.729	0.740	0.754	0.766	0.778	0.790	0.800	0.811	0.821	0.830	0.840	0.848	0.855	0.864	0.870	0.876	0.882	0.888	0.892	0.898	0.900	0.904	0.906	0.908	0.909	0.911	0.911	0.911	0.910	0.909	0.909	0.906	0.904	0.901	0.898	0.896	0.891	0.889	0.884	0.880	0.874	0.870	0.865	0.860	0.854	0.849	0.842	0.838	0.831	0.825	0.820	0.814	0.809	0.802	0.798	0.791	0.786	0.781	0.775	0.771	0.766	0.761	0.756	0.752	0.749	0.744	0.740	0.736	0.732	0.730	0.726	0.724	0.720	0.718	0.715	0.712	0.710	0.708	0.705	0.702	0.700	0.698	0.696	0.694	0.691	0.689	0.688	0.685	0.684	0.681	0.679	0.678	0.675	0.671	0.670	0.668	0.666	0.662	0.661	0.658	0.656	0.654	0.650	0.649	0.648	0.645	0.642	0.640	0.639	0.638	0.635	0.634	0.632	0.631	0.631	0.629	0.630	0.629	0.629	0.628	0.628	0.629	0.628	0.629	0.629	0.630	0.631	0.632	0.634	0.634	0.636	0.638	0.640	0.641	0.644	0.645	0.648	0.651	0.652	0.655	0.656	0.660	0.661	0.664	0.665	0.668	0.670	0.671	0.674	0.676	0.678	0.680	0.681	0.684	0.685	0.688	0.689	0.691	0.692	0.695	0.696	0.699	0.701	0.704	0.706	0.710	0.711	0.715	0.719	0.721	0.725	0.729	0.732	0.738	0.741	0.746	0.752	0.756	0.762	0.768	0.775	0.781	0.788	0.794	0.802	0.809	0.818	0.824	0.831	0.840	0.848	0.855	0.864	0.871	0.880	0.888	0.895	0.902	0.910	0.918	0.924	0.930	0.936	0.942	0.948	0.952	0.956	0.961	0.965	0.966	0.969	0.971	0.970	0.971	0.971	0.969	0.968	0.965	0.962	0.959	0.954	0.949	0.944	0.938	0.931	0.925	0.918	0.910	0.902	0.894	0.885	0.876	0.868	0.859	0.850	0.841	0.831	0.824	0.814	0.806	0.799	0.791	0.784	0.778	0.771	0.766	0.762	0.758	0.754	0.751	0.750	0.750	0.749	0.750	0.752	0.754	0.758	0.761	0.768	0.774	0.781	0.788	0.798	0.806	0.816	0.828	0.839	0.851	0.864	0.879	0.891	0.906	0.920	0.935	0.951	0.966	0.982	0.998	1.014	1.029	1.045	1.060	1.076	1.090	1.105	1.120	1.134	1.146	1.160	1.171	1.182	1.194	1.205	1.215	1.224	1.232	1.241	1.248	1.254	1.260	1.265	1.269	1.272	1.275	1.278	1.280	1.280	1.281	1.280	1.280	1.278	1.278	1.274	1.272	1.269	1.265	1.262	1.259	1.254	1.250	1.245	1.240	1.236	1.231	1.226	1.222	1.216	1.212	1.208	1.202	1.199	1.194	1.190	1.186	1.182	1.179	1.175	1.171	1.168	1.166	1.162	1.161	1.160	1.158	1.156	1.155	1.154	1.154	1.154	1.152	1.154	1.154	1.154	1.156	1.158	1.159	1.161	1.165	1.168	1.171	1.174	1.178	1.181	1.188	1.192	1.198	1.202	1.209	1.214	1.221	1.228	1.235	1.241	1.250	1.256	1.265	1.275	1.282	1.292	1.301	1.311	1.320	1.331	1.341	1.351	1.362	1.374	1.384	1.396	1.406	1.418	1.429	1.440	1.452	1.464	1.475	1.486	1.496	1.509	1.520	1.530	1.540	1.550	1.560	1.570	1.579	1.589	1.598	1.605	1.612	1.620	1.628	1.634	1.640	1.645	1.651	1.655	1.660	1.662	1.666	1.669	1.670	1.671	1.672	1.674	1.674	1.674	1.674	1.672	1.670	1.669	1.668	1.665	1.662	1.659	1.656	1.652	1.649	1.646	1.641	1.639	1.635	1.630	1.626	1.622	1.619	1.615	1.612	1.609	1.606	1.604	1.601	1.599	1.596	1.595	1.594	1.592	1.594	1.592	1.592	1.594	1.594	1.596	1.598	1.600	1.602	1.605	1.609	1.612	1.616	1.620	1.625	1.630	1.635	1.640	1.646	1.651	1.659	1.665	1.671	1.679	1.685	1.692	1.700	1.706	1.715	1.722	1.729	1.736	1.745	1.754	1.761	1.769	1.776	1.785	1.794	1.801	1.809	1.819	1.826	1.835	1.844	1.852	1.860	1.869	1.878	1.886	1.896	1.905	1.914	1.924	1.932	1.942	1.952	1.962	1.972	1.982	1.992	2.004	2.015	2.025	2.038	2.047	2.059	2.071	2.081	2.094	2.106	2.119	2.131	2.142	2.156	2.168	2.181	2.194	2.206	2.219	2.231	2.244	2.258	2.269	2.282	2.295	2.308	2.320	2.332	2.345	2.359	2.370	2.382	2.395	2.408	2.419	2.431	2.444	2.455	2.468	2.478	2.490	2.501	2.512	2.525	2.535	2.548	2.559	2.570	2.581	2.594	2.605	2.616	2.628	2.640	2.651	2.664	2.676	2.689	2.702	2.715	2.729	2.742	2.755	2.770	2.784	2.799	2.814	2.829	2.845	2.860	2.876	2.892	2.909	2.925	2.942	2.960	2.978	2.995	3.012	3.030	3.049	3.066	3.085	3.102	3.121	3.139	3.156	3.175	3.192	3.211	3.229	3.246	3.264	3.280	3.298	3.314	3.330	3.345	3.360	3.375	3.389	3.402	3.416	3.429	3.441	3.454	3.465	3.476	3.485	3.495	3.505	3.512	3.521	3.528	3.534	3.539	3.545	3.550	3.554	3.558	3.560	3.562	3.564	3.565	3.566	3.566	3.565	3.565	3.564	3.561	3.559	3.555	3.551	3.549	3.545	3.540	3.536	3.530	3.525	3.519	3.512	3.508	3.500	3.494	3.486	3.480	3.474	3.466	3.459	3.451	3.444	3.436	3.429	3.421	3.414	3.406	3.398	3.390	3.382	3.376	3.369	3.364	3.358	3.351	3.345	3.340	3.335	3.330	3.325	3.321	3.318	3.312	3.310	3.309	3.306	3.304	3.302	3.301	3.300	3.300	3.300	3.300	3.301	3.301	3.302	3.302	3.305	3.306	3.308	3.309	3.311	3.312	3.315	3.315	3.316	3.318	3.319	3.318	3.319	3.318	3.316	3.314	3.311	3.309	3.305	3.300	3.295	3.289	3.282	3.274	3.265	3.255	3.244	3.232	3.219	3.205	3.190	3.174	3.158	3.139	3.120	3.100	3.079	3.056	3.034	3.009	2.986	2.960	2.934	2.908	2.880	2.852	2.824	2.798	2.768	2.739	2.710	2.681	2.652	2.624	2.595	2.568	2.539	2.512	2.485	2.459	2.432	2.408	2.384	2.360	2.339	2.316	2.295	2.276	2.259	2.241	2.225	2.210	2.196	2.185	2.172	2.164	2.154	2.148	2.140	2.135	2.131	2.129	2.128	2.128	2.129	2.130	2.132	2.136	2.140	2.146	2.152	2.160	2.166	2.175	2.182	2.191	2.202	2.211	2.221	2.231	2.244	2.254	2.264	2.275	2.286	2.296	2.308	2.319	2.329	2.339	2.350	2.359	2.368	2.378	2.386	2.394	2.402	2.409	2.416	2.422	2.429	2.434	2.438	2.442	2.446	2.449	2.452	2.454	2.456	2.456	2.458	2.458	2.458	2.456	2.455	2.454	2.452	2.450	2.449	2.445	2.441	2.438	2.434	2.430	2.425	2.421	2.416	2.411	2.406	2.401	2.395	2.390	2.385	2.379	2.372	2.369	2.362	2.358	2.352	2.348	2.342	2.338	2.332	2.329	2.324	2.321	2.316	2.314	2.310	2.308	2.305	2.302	2.301	2.300	2.300	2.299	2.300	2.300	2.300	2.302	2.304	2.305	2.308	2.310	2.314	2.316	2.319	2.324	2.328	2.331	2.335	2.339	2.344	2.348	2.351	2.356	2.360	2.364	2.369	2.372	2.375	2.379	2.381	2.382	2.385	2.386	2.386	2.388	2.388	2.385	2.384	2.381	2.378	2.374	2.369	2.364	2.358	2.351	2.342	2.334	2.324	2.312	2.301	2.289	2.275	2.261	2.245	2.229	2.211	2.195	2.176	2.156	2.136	2.115	2.094	2.071	2.050	2.026	2.002	1.979	1.954	1.928	1.901	1.876	1.850	1.822	1.795	1.769	1.740	1.712	1.685	1.658	1.629	1.600	1.572	1.544	1.518	1.489	1.461	1.432	1.406	1.379	1.352	1.326	1.299	1.274	1.248	1.222	1.198	1.174	1.150	1.126	1.102	1.080	1.058	1.036	1.015	0.995	0.975	0.955	0.938	0.919	0.901	0.884	0.868	0.852	0.836	0.822	0.808	0.795	0.784	0.771	0.760	0.750	0.741	0.732	0.724	0.718	0.710	0.704	0.699	0.694	0.690	0.686	0.685	0.682	0.682	0.681	0.681	0.681	0.684	0.685	0.688	0.691	0.694	0.699	0.701	0.708	0.711	0.716	0.722	0.729	0.734	0.740	0.746	0.754	0.760	0.766	0.772	0.779	0.785	0.791	0.798	0.802	0.808	0.812	0.816	0.821	0.825	0.829	0.832	0.834	0.836	0.836	0.838	0.838	0.836	0.835	0.834	0.831	0.828	0.825	0.819	0.815	0.809	0.801	0.795	0.786	0.779	0.769	0.759	0.749	0.738	0.726	0.715	0.701	0.689	0.675	0.661	0.648	0.634	0.619	0.604	0.588	0.572	0.556	0.540	0.525	0.507	0.491	0.475	0.458	0.441	0.425	0.409	0.392	0.376	0.360	0.344	0.330	0.314	0.300	0.285	0.271	0.258	0.245	0.232	0.220	0.208	0.195	0.184	0.174	0.162	0.152	0.142	0.135	0.126	0.118	0.110	0.102	0.094	0.088	0.081	0.075	0.069	0.064	0.058	0.052	0.048	0.042	0.036	0.031	0.028	0.022	0.018	0.012	0.008	0.002	-0.004	-0.009	-0.015	-0.021	-0.028	-0.034	-0.041	-0.049	-0.055	-0.065	-0.072	-0.082	-0.091	-0.102	-0.112	-0.124	-0.136	-0.148	-0.160	-0.174	-0.189	-0.202	-0.218	-0.234	-0.249	-0.265	-0.282	-0.300	-0.318	-0.335	-0.352	-0.371	-0.390	-0.409	-0.429	-0.449	-0.468	-0.488	-0.506	-0.526	-0.546	-0.565	-0.585	-0.604	-0.624	-0.641	-0.659	-0.678	-0.695	-0.712	-0.729	-0.745	-0.760	-0.776	-0.790	-0.804	-0.818	-0.830	-0.842	-0.854	-0.865	-0.874	-0.882	-0.891	-0.900	-0.906	-0.912	-0.919	-0.922	-0.926	-0.929	-0.932	-0.934	-0.935	-0.935	-0.935	-0.935	-0.934	-0.931	-0.930	-0.926	-0.925	-0.921	-0.918	-0.912	-0.908	-0.904	-0.899	-0.892	-0.888	-0.881	-0.875	-0.870	-0.864	-0.856	-0.850	-0.844	-0.836	-0.830	-0.822	-0.816	-0.810	-0.802	-0.796	-0.789	-0.782	-0.778	-0.771	-0.764	-0.758	-0.752	-0.745	-0.740	-0.734	-0.729	-0.721	-0.716	-0.710	-0.705	-0.700	-0.694	-0.688	-0.681	-0.676	-0.670	-0.665	-0.659	-0.652	-0.646	-0.640	-0.634	-0.628	-0.621	-0.614	-0.606	-0.600	-0.592	-0.585	-0.576	-0.569	-0.561	-0.552	-0.544	-0.536	-0.526	-0.518	-0.507	-0.499	-0.490	-0.480	-0.470	-0.461	-0.450	-0.441	-0.430	-0.420	-0.410	-0.400	-0.389	-0.380	-0.369	-0.359	-0.349	-0.339	-0.329	-0.320	-0.311	-0.301	-0.292	-0.285	-0.278	-0.270	-0.262	-0.255	-0.249	-0.242	-0.238	-0.232	-0.228	-0.224	-0.220	-0.218	-0.215	-0.214	-0.212	-0.211	-0.214	-0.214	-0.216	-0.218	-0.220	-0.224	-0.228	-0.232	-0.238	-0.244	-0.249	-0.256	-0.265	-0.272	-0.281	-0.290	-0.299	-0.309	-0.320	-0.331	-0.341	-0.352	-0.364	-0.375	-0.386	-0.399	-0.411	-0.422	-0.435	-0.446	-0.459	-0.471	-0.481	-0.494	-0.505	-0.516	-0.526	-0.538	-0.548	-0.556	-0.566	-0.575	-0.584	-0.591	-0.600	-0.606	-0.612	-0.618	-0.622	-0.628	-0.632	-0.636	-0.639	-0.642	-0.644	-0.645	-0.646	-0.646	-0.646	-0.646	-0.646	-0.644	-0.642	-0.641	-0.639	-0.635	-0.632	-0.629	-0.625	-0.621	-0.618	-0.612	-0.608	-0.602	-0.598	-0.592	-0.588	-0.582	-0.578	-0.572	-0.568	-0.562	-0.559	-0.554	-0.549	-0.544	-0.541	-0.536	-0.532	-0.529	-0.526	-0.522	-0.520	-0.518	-0.515	-0.514	-0.511	-0.511	-0.510	-0.510	-0.509	-0.509	-0.510	-0.511	-0.512	-0.514	-0.516	-0.519	-0.521	-0.524	-0.528	-0.532	-0.536	-0.542	-0.548	-0.554	-0.561	-0.569	-0.576	-0.585	-0.592	-0.602	-0.611	-0.621	-0.632	-0.644	-0.656	-0.669	-0.681	-0.695	-0.709	-0.722	-0.738	-0.754	-0.769	-0.785	-0.802	-0.819	-0.836	-0.854	-0.872	-0.890	-0.909	-0.928	-0.946	-0.966	-0.985	-1.005	-1.024	-1.044	-1.062	-1.082	-1.102	-1.121	-1.140	-1.159	-1.178	-1.195	-1.212	-1.230	-1.246	-1.262	-1.279	-1.294	-1.309	-1.322	-1.336	-1.349	-1.362	-1.374	-1.385	-1.396	-1.405	-1.415	-1.422	-1.430	-1.438	-1.444	-1.450	-1.455	-1.460	-1.464	-1.466	-1.469	-1.471	-1.474	-1.475	-1.475	-1.476	-1.475	-1.475	-1.474	-1.472	-1.471	-1.470	-1.468	-1.465	-1.462	-1.460	-1.458	-1.455	-1.452	-1.449	-1.448	-1.442	-1.441	-1.438	-1.435	-1.432	-1.430	-1.429	-1.426	-1.424	-1.422	-1.421	-1.419	-1.418	-1.415	-1.414	-1.414	-1.412	-1.411	-1.410	-1.409	-1.409	-1.408	-1.406	-1.405	-1.404	-1.401	-1.401	-1.400	-1.398	-1.396	-1.394	-1.391	-1.389	-1.386	-1.382	-1.380	-1.376	-1.372	-1.369	-1.364	-1.358	-1.352	-1.346	-1.341	-1.334	-1.326	-1.319	-1.311	-1.302	-1.292	-1.284	-1.272	-1.264	-1.251	-1.240	-1.229	-1.218	-1.204	-1.191	-1.179	-1.165	-1.151	-1.136	-1.121	-1.106	-1.092	-1.078	-1.061	-1.046	-1.030	-1.014	-0.999	-0.982	-0.966	-0.951	-0.934	-0.919	-0.902	-0.886	-0.870	-0.855	-0.840	-0.824	-0.809	-0.794	-0.779	-0.765	-0.750	-0.738	-0.722	-0.710	-0.698	-0.684	-0.672	-0.661	-0.650	-0.639	-0.629	-0.619	-0.610	-0.600	-0.591	-0.584	-0.576	-0.569	-0.562	-0.556	-0.550	-0.545	-0.541	-0.535	-0.531	-0.528	-0.525	-0.522	-0.521	-0.519	-0.518	-0.516	-0.515	-0.516	-0.516	-0.518	-0.518	-0.519	-0.521	-0.522	-0.525	-0.528	-0.531	-0.534	-0.538	-0.541	-0.545	-0.551	-0.555	-0.560	-0.565	-0.570	-0.576	-0.581	-0.589	-0.594	-0.601	-0.608	-0.612	-0.619	-0.628	-0.634	-0.640	-0.648	-0.654	-0.661	-0.668	-0.674	-0.681	-0.688	-0.694	-0.700	-0.706	-0.711	-0.718	-0.722	-0.726	-0.731	-0.735	-0.740	-0.742	-0.746	-0.749	-0.750	-0.752	-0.754	-0.754	-0.754	-0.752	-0.751	-0.750	-0.748	-0.744	-0.740	-0.736	-0.731	-0.724	-0.718	-0.711	-0.704	-0.696	-0.688	-0.679	-0.669	-0.659	-0.649	-0.638	-0.626	-0.615	-0.604	-0.591	-0.580	-0.568	-0.555	-0.544	-0.531	-0.519	-0.507	-0.496	-0.485	-0.474	-0.464	-0.454	-0.444	-0.435	-0.426	-0.419	-0.411	-0.406	-0.400	-0.395	-0.392	-0.389	-0.388	-0.385	-0.385	-0.386	-0.388	-0.390	-0.394	-0.399	-0.404	-0.411	-0.419	-0.426	-0.435	-0.445	-0.455	-0.468	-0.479	-0.491	-0.505	-0.518	-0.532	-0.548	-0.564	-0.578	-0.594	-0.610	-0.628	-0.642	-0.659	-0.676	-0.691	-0.709	-0.724	-0.740	-0.755	-0.771	-0.786	-0.800	-0.815	-0.830	-0.842	-0.856	-0.869	-0.880	-0.890	-0.901	-0.912	-0.922	-0.930	-0.940	-0.948	-0.955	-0.962	-0.969	-0.975	-0.980	-0.984	-0.990	-0.992	-0.998	-1.000	-1.004	-1.008	-1.009	-1.011	-1.012	-1.014	-1.016	-1.016	-1.018	-1.019	-1.019	-1.020	-1.020	-1.020	-1.021	-1.021	-1.022	-1.021	-1.022	-1.024	-1.024	-1.024	-1.025	-1.026	-1.026	-1.028	-1.028	-1.030	-1.030	-1.031	-1.031	-1.032	-1.034	-1.035	-1.035	-1.035	-1.036	-1.036	-1.036	-1.036	-1.038	-1.036	-1.036	-1.035	-1.035	-1.034	-1.034	-1.031	-1.030	-1.028	-1.026	-1.024	-1.020	-1.018	-1.015	-1.011	-1.006	-1.002	-0.999	-0.994	-0.989	-0.985	-0.980	-0.974	-0.969	-0.962	-0.956	-0.950	-0.944	-0.938	-0.931	-0.925	-0.918	-0.910	-0.904	-0.898	-0.890	-0.884	-0.876	-0.871	-0.864	-0.858	-0.851	-0.845	-0.839	-0.832	-0.828	-0.821	-0.816	-0.811	-0.805	-0.801	-0.798	-0.792	-0.789	-0.785	-0.782	-0.779	-0.776	-0.772	-0.770	-0.769	-0.768	-0.765	-0.764	-0.761	-0.760	-0.760	-0.759	-0.758	-0.758	-0.756	-0.755	-0.755	-0.755	-0.754	-0.754	-0.752	-0.751	-0.750	-0.749	-0.746	-0.746	-0.742	-0.741	-0.738	-0.735	-0.731	-0.728	-0.724	-0.720	-0.714	-0.709	-0.704	-0.698	-0.691	-0.684	-0.678	-0.670	-0.661	-0.652	-0.644	-0.636	-0.626	-0.616	-0.608	-0.596	-0.586	-0.575	-0.565	-0.554	-0.542	-0.531	-0.520	-0.509	-0.498	-0.486	-0.476	-0.465	-0.455	-0.444	-0.434	-0.424	-0.415	-0.406	-0.398	-0.388	-0.380	-0.371	-0.365	-0.358	-0.351	-0.345	-0.340	-0.335	-0.330	-0.326	-0.322	-0.320	-0.316	-0.315	-0.312	-0.311	-0.311	-0.309	-0.309	-0.309	-0.310	-0.311	-0.311	-0.312	-0.315	-0.316	-0.319	-0.320	-0.322	-0.325	-0.328	-0.329	-0.332	-0.334	-0.336	-0.339	-0.341	-0.344	-0.345	-0.348	-0.349	-0.351	-0.352	-0.354	-0.356	-0.356	-0.358	-0.359	-0.360	-0.360	-0.361	-0.360	-0.360	-0.360	-0.360	-0.359	-0.359	-0.356	-0.356	-0.355	-0.354	-0.352	-0.351	-0.349	-0.348	-0.345	-0.344	-0.340	-0.339	-0.336	-0.334	-0.331	-0.329	-0.325	-0.322	-0.320	-0.318	-0.314	-0.310	-0.309	-0.306	-0.302	-0.299	-0.296	-0.292	-0.290	-0.286	-0.282	-0.281	-0.278	-0.274	-0.271	-0.268	-0.265	-0.261	-0.259	-0.255	-0.252	-0.250	-0.248	-0.246	-0.244	-0.241	-0.239	-0.236	-0.234	-0.232	-0.230	-0.228	-0.226	-0.225	-0.222	-0.221	-0.220	-0.218	-0.215	-0.214	-0.211	-0.210	-0.208	-0.205	-0.204	-0.201	-0.199	-0.196	-0.194	-0.191	-0.186	-0.184	-0.179	-0.176	-0.171	-0.168	-0.161	-0.156	-0.150	-0.142	-0.138	-0.130	-0.121	-0.112	-0.104	-0.096	-0.086	-0.075	-0.065	-0.054	-0.044	-0.031	-0.019	-0.006	0.006	0.019	0.032	0.048	0.060	0.075	0.089	0.104	0.118	0.132	0.146	0.161	0.176	0.190	0.204	0.219	0.231	0.246	0.259	0.270	0.284	0.295	0.308	0.319	0.328	0.338	0.348	0.355	0.364	0.371	0.378	0.385	0.390	0.395	0.399	0.402	0.405	0.408	0.409	0.409	0.410	0.410	0.409	0.406	0.405	0.402	0.399	0.395	0.390	0.386	0.381	0.375	0.370	0.364	0.358	0.350	0.342	0.336	0.329	0.320	0.312	0.304	0.296	0.288	0.280	0.271	0.261	0.252	0.244	0.235	0.226	0.218	0.208	0.199	0.190	0.180	0.171	0.160	0.151	0.141	0.131	0.122	0.112	0.104	0.094	0.084	0.074	0.064	0.055	0.044	0.035	0.025	0.015	0.008	-0.002	-0.012	-0.022	-0.031	-0.040	-0.049	-0.058	-0.065	-0.075	-0.084	-0.091	-0.099	-0.106	-0.114	-0.121	-0.129	-0.136	-0.142	-0.149	-0.155	-0.160	-0.165	-0.170	-0.174	-0.179	-0.182	-0.186	-0.189	-0.192	-0.194	-0.196	-0.199	-0.199	-0.200	-0.201	-0.201	-0.201	-0.200	-0.200	-0.199	-0.198	-0.196	-0.194	-0.192	-0.190	-0.188	-0.184	-0.181	-0.179	-0.175	-0.171	-0.168	-0.165	-0.160	-0.156	-0.151	-0.148	-0.142	-0.138	-0.134	-0.129	-0.124	-0.119	-0.114	-0.109	-0.104	-0.099	-0.094	-0.089	-0.082	-0.078	-0.072	-0.068	-0.062	-0.056	-0.051	-0.048	-0.041	-0.035	-0.030	-0.025	-0.019	-0.014	-0.009	-0.002	0.002	0.008	0.014	0.020	0.025	0.031	0.038	0.044	0.049	0.055	0.060	0.066	0.072	0.079	0.085	0.091	0.099	0.104	0.111	0.116	0.124	0.131	0.136	0.144	0.151	0.158	0.165	0.172	0.180	0.186	0.195	0.201	0.209	0.218	0.225	0.232	0.240	0.248	0.255	0.265	0.271	0.280	0.288	0.295	0.304	0.312	0.320	0.329	0.336	0.344	0.351	0.359	0.366	0.375	0.382	0.390	0.396	0.402	0.410	0.416	0.422	0.428	0.434	0.439	0.444	0.448	0.451	0.455	0.458	0.460	0.462	0.465	0.465	0.466	0.466	0.466	0.465	0.465	0.462	0.460	0.458	0.454	0.450	0.445	0.440	0.435	0.430	0.424	0.416	0.410	0.402	0.395	0.388	0.379	0.369	0.360	0.351	0.342	0.334	0.325	0.316	0.305	0.296	0.288	0.278	0.269	0.260	0.251	0.242	0.236	0.228	0.220	0.214	0.206	0.200	0.194	0.189	0.184	0.180	0.176	0.172	0.169	0.168	0.165	0.162	0.162	0.161	0.162	0.162	0.164	0.164	0.166	0.169	0.171	0.175	0.179	0.182	0.186	0.190	0.195	0.200	0.204	0.209	0.214	0.218	0.222	0.228	0.232	0.236	0.240	0.244	0.248	0.250	0.252	0.255	0.258	0.258	0.259	0.259	0.259	0.258	0.255	0.252	0.249	0.245	0.240	0.235	0.229	0.220	0.212	0.204	0.194	0.182	0.171	0.160	0.145	0.131	0.118	0.101	0.085	0.069	0.051	0.031	0.014	-0.006	-0.026	-0.048	-0.069	-0.090	-0.111	-0.134	-0.156	-0.179	-0.201	-0.224	-0.248	-0.271	-0.294	-0.316	-0.340	-0.361	-0.384	-0.406	-0.428	-0.449	-0.470	-0.489	-0.509	-0.526	-0.545	-0.561	-0.578	-0.592	-0.609	-0.621	-0.635	-0.646	-0.658	-0.668	-0.676	-0.684	-0.691	-0.696	-0.701	-0.705	-0.708	-0.710	-0.711	-0.711	-0.710	-0.708	-0.705	-0.700	-0.696	-0.690	-0.684	-0.676	-0.669	-0.660	-0.651	-0.641	-0.631	-0.620	-0.609	-0.596	-0.585	-0.572	-0.559	-0.545	-0.532	-0.519	-0.504	-0.490	-0.476	-0.461	-0.448	-0.434	-0.420	-0.405	-0.392	-0.378	-0.365	-0.350	-0.338	-0.325	-0.311	-0.299	-0.286	-0.275	-0.262	-0.250	-0.239	-0.229	-0.216	-0.206	-0.196	-0.186	-0.176	-0.168	-0.158	-0.150	-0.141	-0.132	-0.125	-0.118	-0.110	-0.101	-0.095	-0.089	-0.081	-0.075	-0.069	-0.062	-0.059	-0.052	-0.046	-0.042	-0.038	-0.034	-0.030	-0.025	-0.021	-0.018	-0.015	-0.011	-0.008	-0.005	-0.002	-0.001	0.001	0.002	0.002	0.005	0.005	0.006	0.006	0.006	0.005	0.005	0.004	0.002	0.000	0.000	-0.004	-0.006	-0.008	-0.011	-0.015	-0.018	-0.021	-0.026	-0.030	-0.034	-0.039	-0.045	-0.050	-0.056	-0.061	-0.068	-0.074	-0.080	-0.085	-0.092	-0.100	-0.106	-0.114	-0.120	-0.128	-0.134	-0.141	-0.148	-0.155	-0.162	-0.170	-0.176	-0.184	-0.191	-0.199	-0.206	-0.214	-0.221	-0.228	-0.235	-0.242	-0.249	-0.255	-0.262	-0.270	-0.276	-0.282	-0.288	-0.294	-0.300	-0.306	-0.311	-0.318	-0.324	-0.328	-0.334	-0.339	-0.342	-0.349	-0.352	-0.356	-0.362	-0.366	-0.371	-0.375	-0.378	-0.381	-0.386	-0.389	-0.392	-0.395	-0.398	-0.400	-0.404	-0.406	-0.409	-0.411	-0.412	-0.414	-0.416	-0.418	-0.419	-0.421	-0.422	-0.422	-0.424	-0.424	-0.425	-0.424	-0.425	-0.425	-0.424	-0.424	-0.422	-0.421	-0.420	-0.420	-0.419	-0.418	-0.415	-0.412	-0.411	-0.409	-0.406	-0.402	-0.401	-0.398	-0.395	-0.391	-0.389	-0.385	-0.382	-0.379	-0.376	-0.371	-0.368	-0.364	-0.360	-0.356	-0.352	-0.349	-0.344	-0.340	-0.338	-0.334	-0.329	-0.325	-0.322	-0.320	-0.316	-0.312	-0.310	-0.308	-0.305	-0.302	-0.300	-0.299	-0.296	-0.296	-0.294	-0.292	-0.292	-0.291	-0.292	-0.292	-0.292	-0.294	-0.294	-0.295	-0.296	-0.299	-0.301	-0.302	-0.305	-0.310	-0.312	-0.316	-0.319	-0.324	-0.328	-0.332	-0.338	-0.342	-0.349	-0.354	-0.360	-0.365	-0.372	-0.379	-0.386	-0.392	-0.399	-0.406	-0.414	-0.421	-0.429	-0.436	-0.444	-0.451	-0.459	-0.466	-0.475	-0.482	-0.490	-0.498	-0.505	-0.512	-0.520	-0.526	-0.534	-0.540	-0.546	-0.552	-0.559	-0.564	-0.570	-0.575	-0.581	-0.586	-0.591	-0.594	-0.599	-0.602	-0.605	-0.608	-0.611	-0.614	-0.615	-0.618	-0.618	-0.620	-0.620	-0.621	-0.621	-0.621	-0.621	-0.620	-0.620	-0.618	-0.618	-0.616	-0.615	-0.614	-0.611	-0.610	-0.608	-0.606	-0.605	-0.602	-0.600	-0.599	-0.598	-0.595	-0.595	-0.592	-0.592	-0.591	-0.590	-0.590	-0.590	-0.589	-0.590	-0.590	-0.591	-0.594	-0.594	-0.596	-0.599	-0.601	-0.604	-0.606	-0.610	-0.612	-0.616	-0.621	-0.626	-0.630	-0.636	-0.641	-0.646	-0.652	-0.658	-0.665	-0.671	-0.679	-0.685	-0.691	-0.698	-0.705	-0.712	-0.720	-0.726	-0.734	-0.741	-0.749	-0.756	-0.762	-0.770	-0.778	-0.784	-0.791	-0.798	-0.805	-0.811	-0.818	-0.825	-0.830	-0.836	-0.842	-0.848	-0.854	-0.859	-0.864	-0.870	-0.875	-0.880	-0.885	-0.889	-0.892	-0.898	-0.901	-0.905	-0.910	-0.914	-0.918	-0.921	-0.924	-0.928	-0.930	-0.934	-0.935	-0.939	-0.940	-0.944	-0.946	-0.949	-0.950	-0.952	-0.954	-0.955	-0.956	-0.958	-0.959	-0.959	-0.960	-0.960	-0.960	-0.961	-0.960	-0.960	-0.960	-0.959	-0.959	-0.958	-0.955	-0.952	-0.951	-0.950	-0.946	-0.944	-0.941	-0.939	-0.935	-0.931	-0.928	-0.924	-0.920	-0.916	-0.911	-0.908	-0.902	-0.898	-0.892	-0.888	-0.882	-0.878	-0.871	-0.866	-0.861	-0.856	-0.851	-0.845	-0.840	-0.835	-0.831	-0.826	-0.822	-0.818	-0.814	-0.809	-0.805	-0.801	-0.798	-0.794	-0.792	-0.789	-0.786	-0.784	-0.781	-0.780	-0.779	-0.778	-0.775	-0.775	-0.774	-0.772	-0.771	-0.772	-0.771	-0.771	-0.772	-0.772	-0.772	-0.772	-0.775	-0.775	-0.775	-0.775	-0.776	-0.776	-0.776	-0.776	-0.778	-0.775	-0.775	-0.775	-0.774	-0.774	-0.772	-0.769	-0.768	-0.766	-0.762	-0.760	-0.756	-0.752	-0.748	-0.742	-0.738	-0.732	-0.728	-0.721	-0.714	-0.708	-0.700	-0.692	-0.684	-0.676	-0.668	-0.660	-0.650	-0.640	-0.630	-0.622	-0.611	-0.601	-0.591	-0.581	-0.572	-0.561	-0.552	-0.544	-0.532	-0.524	-0.516	-0.507	-0.500	-0.492	-0.486	-0.479	-0.474	-0.468	-0.462	-0.459	-0.455	-0.452	-0.450	-0.449	-0.449	-0.449	-0.450	-0.451	-0.455	-0.458	-0.461	-0.466	-0.471	-0.478	-0.486	-0.494	-0.501	-0.511	-0.521	-0.531	-0.542	-0.554	-0.566	-0.579	-0.591	-0.606	-0.619	-0.632	-0.648	-0.661	-0.676	-0.690	-0.706	-0.721	-0.736	-0.750	-0.764	-0.779	-0.792	-0.808	-0.821	-0.835	-0.849	-0.861	-0.875	-0.886	-0.898	-0.910	-0.921	-0.931	-0.941	-0.950	-0.960	-0.968	-0.978	-0.985	-0.991	-0.999	-1.005	-1.010	-1.016	-1.021	-1.026	-1.030	-1.034	-1.038	-1.041	-1.042	-1.046	-1.049	-1.051	-1.052	-1.054	-1.058	-1.058	-1.060	-1.061	-1.062	-1.064	-1.065	-1.066	-1.066	-1.069	-1.069	-1.070	-1.071	-1.072	-1.074	-1.076	-1.076	-1.079	-1.080	-1.081	-1.084	-1.085	-1.088	-1.090	-1.091	-1.094	-1.096	-1.100	-1.101	-1.104	-1.108	-1.109	-1.112	-1.114	-1.116	-1.120	-1.122	-1.125	-1.129	-1.131	-1.135	-1.138	-1.140	-1.144	-1.145	-1.149	-1.151	-1.154	-1.156	-1.159	-1.162	-1.166	-1.168	-1.170	-1.174	-1.176	-1.179	-1.182	-1.184	-1.186	-1.190	-1.192	-1.194	-1.198	-1.199	-1.201	-1.204	-1.206	-1.208	-1.211	-1.212	-1.215	-1.216	-1.219	-1.219	-1.221	-1.222	-1.224	-1.225	-1.226	-1.226	-1.228	-1.228	-1.228	-1.229	-1.229	-1.229	-1.228	-1.228	-1.226	-1.225	-1.224	-1.222	-1.220	-1.218	-1.215	-1.212	-1.209	-1.206	-1.201	-1.199	-1.194	-1.189	-1.184	-1.179	-1.172	-1.168	-1.161	-1.155	-1.148	-1.141	-1.132	-1.125	-1.119	-1.110	-1.102	-1.092	-1.084	-1.076	-1.066	-1.056	-1.048	-1.038	-1.028	-1.019	-1.009	-0.999	-0.989	-0.979	-0.969	-0.959	-0.949	-0.940	-0.930	-0.920	-0.910	-0.901	-0.891	-0.881	-0.874	-0.864	-0.856	-0.846	-0.839	-0.831	-0.824	-0.815	-0.809	-0.801	-0.795	-0.789	-0.782	-0.776	-0.770	-0.765	-0.760	-0.754	-0.750	-0.745	-0.741	-0.738	-0.734	-0.730	-0.725	-0.722	-0.720	-0.716	-0.714	-0.710	-0.708	-0.705	-0.702	-0.700	-0.698	-0.696	-0.694	-0.690	-0.689	-0.686	-0.684	-0.682	-0.680	-0.678	-0.675	-0.674	-0.671	-0.669	-0.668	-0.666	-0.665	-0.664	-0.661	-0.661	-0.660	-0.660	-0.660	-0.660	-0.660	-0.661	-0.661	-0.662	-0.665	-0.666	-0.670	-0.672	-0.676	-0.679	-0.684	-0.690	-0.695	-0.700	-0.708	-0.715	-0.724	-0.734	-0.742	-0.754	-0.765	-0.776	-0.789	-0.801	-0.816	-0.831	-0.846	-0.864	-0.879	-0.898	-0.916	-0.934	-0.954	-0.974	-0.994	-1.015	-1.036	-1.059	-1.080	-1.102	-1.125	-1.149	-1.171	-1.195	-1.220	-1.242	-1.266	-1.290	-1.315	-1.338	-1.361	-1.386	-1.409	-1.431	-1.456	-1.479	-1.501	-1.522	-1.545	-1.565	-1.586	-1.606	-1.628	-1.646	-1.665	-1.682	-1.701	-1.718	-1.734	-1.750	-1.766	-1.780	-1.794	-1.808	-1.820	-1.832	-1.844	-1.854	-1.865	-1.875	-1.882	-1.892	-1.900	-1.908	-1.915	-1.921	-1.928	-1.932	-1.938	-1.944	-1.948	-1.951	-1.954	-1.958	-1.961	-1.965	-1.966	-1.969	-1.970	-1.971	-1.974	-1.975	-1.976	-1.978	-1.979	-1.979	-1.980	-1.980	-1.980	-1.980	-1.981	-1.981	-1.981	-1.981	-1.980	-1.981	-1.980	-1.980	-1.979	-1.978	-1.978	-1.976	-1.975	-1.975	-1.974	-1.971	-1.971	-1.969	-1.968	-1.966	-1.964	-1.961	-1.960	-1.958	-1.955	-1.951	-1.949	-1.948	-1.944	-1.940	-1.936	-1.932	-1.929	-1.925	-1.922	-1.918	-1.912	-1.909	-1.905	-1.899	-1.895	-1.890	-1.885	-1.881	-1.878	-1.872	-1.868	-1.864	-1.859	-1.856	-1.851	-1.848	-1.844	-1.841	-1.838	-1.835	-1.832	-1.829	-1.828	-1.825	-1.822	-1.821	-1.821	-1.820	-1.820	-1.820	-1.821	-1.821	-1.822	-1.825	-1.828	-1.829	-1.832	-1.835	-1.840	-1.844	-1.848	-1.852	-1.858	-1.862	-1.869	-1.875	-1.880	-1.886	-1.892	-1.900	-1.906	-1.914	-1.920	-1.928	-1.935	-1.941	-1.949	-1.956	-1.962	-1.970	-1.978	-1.985	-1.991	-1.998	-2.005	-2.011	-2.016	-2.022	-2.029	-2.035	-2.040	-2.046	-2.051	-2.056	-2.059	-2.064	-2.069	-2.071	-2.075	-2.078	-2.081	-2.084	-2.086	-2.090	-2.091	-2.094	-2.095	-2.095	-2.096	-2.098	-2.099	-2.098	-2.098	-2.099	-2.098	-2.098	-2.096	-2.095	-2.095	-2.094	-2.092	-2.091	-2.088	-2.086	-2.084	-2.081	-2.079	-2.076	-2.074	-2.070	-2.068	-2.064	-2.061	-2.058	-2.054	-2.050	-2.046	-2.044	-2.041	-2.036	-2.033	-2.030	-2.026	-2.022	-2.020	-2.016	-2.014	-2.011	-2.009	-2.007	-2.005	-2.005	-2.002	-2.002	-2.002	-2.004	-2.004	-2.005	-2.007	-2.009	-2.011	-2.015	-2.020	-2.024	-2.029	-2.036	-2.042	-2.049	-2.058	-2.066	-2.075	-2.085	-2.095	-2.106	-2.118	-2.130	-2.144	-2.155	-2.170	-2.184	-2.199	-2.214	-2.230	-2.246	-2.262	-2.280	-2.295	-2.314	-2.330	-2.349	-2.366	-2.384	-2.401	-2.419	-2.436	-2.454	-2.471	-2.488	-2.505	-2.522	-2.539	-2.555	-2.570	-2.585	-2.600	-2.615	-2.628	-2.641	-2.654	-2.666	-2.678	-2.689	-2.700	-2.709	-2.719	-2.726	-2.735	-2.741	-2.749	-2.755	-2.761	-2.766	-2.770	-2.774	-2.776	-2.779	-2.781	-2.784	-2.784	-2.785	-2.784	-2.785	-2.784	-2.782	-2.780	-2.779	-2.776	-2.775	-2.771	-2.768	-2.765	-2.761	-2.758	-2.754	-2.749	-2.745	-2.740	-2.735	-2.730	-2.725	-2.720	-2.715	-2.710	-2.705	-2.699	-2.694	-2.689	-2.682	-2.678	-2.671	-2.666	-2.661	-2.656	-2.651	-2.645	-2.640	-2.635	-2.631	-2.626	-2.621	-2.618	-2.614	-2.609	-2.605	-2.600	-2.598	-2.594	-2.591	-2.588	-2.585	-2.582	-2.580	-2.578	-2.576	-2.575	-2.574	-2.572	-2.571	-2.571	-2.571	-2.571	-2.571	-2.571	-2.572	-2.574	-2.575	-2.576	-2.579	-2.580	-2.581	-2.585	-2.586	-2.590	-2.592	-2.596	-2.599	-2.602	-2.605	-2.609	-2.611	-2.615	-2.618	-2.622	-2.626	-2.629	-2.632	-2.636	-2.639	-2.642	-2.646	-2.648	-2.651	-2.654	-2.655	-2.658	-2.660	-2.661	-2.662	-2.665	-2.666	-2.666	-2.666	-2.668	-2.666	-2.666	-2.666	-2.665	-2.664	-2.662	-2.660	-2.659	-2.656	-2.652	-2.649	-2.646	-2.642	-2.639	-2.635	-2.630	-2.625	-2.621	-2.616	-2.611	-2.606	-2.600	-2.594	-2.588	-2.581	-2.575	-2.569	-2.562	-2.555	-2.548	-2.541	-2.535	-2.528	-2.519	-2.512	-2.505	-2.496	-2.489	-2.481	-2.474	-2.465	-2.458	-2.450	-2.441	-2.432	-2.424	-2.415	-2.408	-2.398	-2.389	-2.380	-2.369	-2.360	-2.351	-2.341	-2.330	-2.320	-2.309	-2.298	-2.286	-2.275	-2.262	-2.250	-2.236	-2.224	-2.210	-2.195	-2.180	-2.165	-2.150	-2.134	-2.116	-2.099	-2.081	-2.062	-2.044	-2.024	-2.005	-1.984	-1.962	-1.942	-1.920	-1.899	-1.875	-1.851	-1.826	-1.802	-1.778	-1.751	-1.726	-1.700	-1.674	-1.648	-1.620	-1.592	-1.565	-1.538	-1.510	-1.482	-1.455	-1.426	-1.398	-1.370	-1.342	-1.315	-1.286	-1.259	-1.231	-1.204	-1.176	-1.151	-1.125	-1.099	-1.072	-1.048	-1.022	-0.999	-0.975	-0.952	-0.930	-0.909	-0.888	-0.868	-0.848	-0.829	-0.810	-0.792	-0.776	-0.760	-0.744	-0.730	-0.715	-0.702	-0.690	-0.678	-0.666	-0.656	-0.646	-0.638	-0.629	-0.621	-0.614	-0.606	-0.600	-0.595	-0.590	-0.586	-0.581	-0.579	-0.576	-0.574	-0.571	-0.570	-0.569	-0.568	-0.566	-0.566	-0.565	-0.565	-0.564	-0.564	-0.564	-0.562	-0.562	-0.562	-0.561	-0.561	-0.561	-0.561	-0.560	-0.559	-0.558	-0.556	-0.555	-0.552	-0.551	-0.549	-0.545	-0.541	-0.539	-0.535	-0.531	-0.526	-0.522	-0.518	-0.512	-0.507	-0.502	-0.496	-0.491	-0.485	-0.478	-0.472	-0.466	-0.460	-0.454	-0.448	-0.440	-0.435	-0.429	-0.424	-0.418	-0.412	-0.406	-0.402	-0.398	-0.394	-0.390	-0.386	-0.385	-0.381	-0.380	-0.379	-0.380	-0.379	-0.380	-0.381	-0.384	-0.386	-0.389	-0.394	-0.399	-0.404	-0.410	-0.416	-0.424	-0.430	-0.439	-0.449	-0.458	-0.468	-0.476	-0.488	-0.499	-0.510	-0.521	-0.532	-0.544	-0.556	-0.569	-0.581	-0.592	-0.605	-0.616	-0.629	-0.640	-0.652	-0.662	-0.674	-0.682	-0.694	-0.702	-0.711	-0.719	-0.728	-0.734	-0.740	-0.745	-0.751	-0.756	-0.759	-0.762	-0.765	-0.768	-0.768	-0.769	-0.769	-0.768	-0.768	-0.765	-0.762	-0.759	-0.755	-0.752	-0.748	-0.742	-0.738	-0.732	-0.726	-0.720	-0.714	-0.708	-0.700	-0.694	-0.688	-0.680	-0.674	-0.668	-0.661	-0.656	-0.650	-0.644	-0.638	-0.634	-0.629	-0.624	-0.620	-0.616	-0.614	-0.612	-0.610	-0.609	-0.609	-0.610	-0.611	-0.614	-0.616	-0.620	-0.624	-0.630	-0.635	-0.642	-0.649	-0.658	-0.668	-0.676	-0.688	-0.699	-0.712	-0.725	-0.740	-0.754	-0.770	-0.786	-0.802	-0.821	-0.840	-0.859	-0.879	-0.899	-0.920	-0.941	-0.964	-0.986	-1.009	-1.032	-1.056	-1.081	-1.105	-1.131	-1.155	-1.180	-1.206	-1.230	-1.256	-1.281	-1.308	-1.332	-1.358	-1.382	-1.408	-1.432	-1.456	-1.481	-1.504	-1.529	-1.551	-1.574	-1.596	-1.618	-1.639	-1.661	-1.681	-1.701	-1.721	-1.740	-1.759	-1.776	-1.794	-1.810	-1.828	-1.844	-1.860	-1.875	-1.889	-1.905	-1.919	-1.932	-1.946	-1.959	-1.972	-1.984	-1.998	-2.009	-2.020	-2.033	-2.044	-2.056	-2.068	-2.080	-2.091	-2.102	-2.114	-2.126	-2.138	-2.149	-2.161	-2.174	-2.184	-2.196	-2.210	-2.221	-2.234	-2.246	-2.259	-2.272	-2.285	-2.298	-2.310	-2.324	-2.338	-2.350	-2.362	-2.376	-2.389	-2.402	-2.415	-2.428	-2.441	-2.454	-2.465	-2.478	-2.489	-2.500	-2.511	-2.522	-2.534	-2.542	-2.552	-2.562	-2.571	-2.579	-2.586	-2.594	-2.600	-2.606	-2.612	-2.618	-2.621	-2.625	-2.628	-2.630	-2.632	-2.634	-2.634	-2.634	-2.632	-2.632	-2.630	-2.628	-2.625	-2.621	-2.618	-2.612	-2.608	-2.601	-2.595	-2.589	-2.581	-2.572	-2.565	-2.556	-2.546	-2.538	-2.528	-2.516	-2.506	-2.495	-2.484	-2.472	-2.460	-2.448	-2.435	-2.422	-2.410	-2.398	-2.384	-2.370	-2.358	-2.342	-2.330	-2.315	-2.301	-2.288	-2.272	-2.260	-2.245	-2.231	-2.216	-2.201	-2.188	-2.174	-2.159	-2.145	-2.130	-2.115	-2.101	-2.088	-2.072	-2.059	-2.045	-2.030	-2.016	-2.001	-1.986	-1.971	-1.958	-1.942	-1.928	-1.914	-1.898	-1.882	-1.868	-1.852	-1.836	-1.821	-1.805	-1.789	-1.772	-1.756	-1.739	-1.722	-1.705	-1.688	-1.669	-1.651	-1.634	-1.614	-1.595	-1.576	-1.558	-1.536	-1.518	-1.496	-1.475	-1.455	-1.434	-1.411	-1.389	-1.368	-1.344	-1.322	-1.299	-1.275	-1.252	-1.230	-1.206	-1.182	-1.159	-1.136	-1.114	-1.089	-1.066	-1.042	-1.020	-0.996	-0.974	-0.951	-0.930	-0.906	-0.885	-0.864	-0.842	-0.822	-0.802	-0.782	-0.762	-0.744	-0.725	-0.708	-0.690	-0.672	-0.656	-0.642	-0.626	-0.612	-0.599	-0.585	-0.571	-0.560	-0.548	-0.536	-0.526	-0.516	-0.506	-0.498	-0.489	-0.480	-0.472	-0.466	-0.459	-0.452	-0.446	-0.440	-0.435	-0.430	-0.425	-0.420	-0.415	-0.412	-0.408	-0.404	-0.399	-0.395	-0.392	-0.389	-0.385	-0.382	-0.379	-0.375	-0.371	-0.369	-0.365	-0.361	-0.358	-0.354	-0.350	-0.348	-0.342	-0.339	-0.335	-0.331	-0.328	-0.324	-0.320	-0.316	-0.312	-0.309	-0.305	-0.301	-0.296	-0.292	-0.290	-0.286	-0.282	-0.280	-0.276	-0.274	-0.271	-0.268	-0.266	-0.264	-0.262	-0.261	-0.260	-0.259	-0.259	-0.259	-0.258	-0.259	-0.259	-0.260	-0.260	-0.262	-0.264	-0.266	-0.269	-0.272	-0.275	-0.280	-0.284	-0.289	-0.294	-0.300	-0.305	-0.311	-0.318	-0.325	-0.331	-0.339	-0.346	-0.354	-0.362	-0.370	-0.380	-0.389	-0.399	-0.409	-0.419	-0.429	-0.440	-0.450	-0.461	-0.472	-0.484	-0.494	-0.505	-0.516	-0.526	-0.538	-0.549	-0.560	-0.569	-0.580	-0.590	-0.600	-0.611	-0.620	-0.629	-0.639	-0.646	-0.656	-0.664	-0.671	-0.679	-0.686	-0.692	-0.698	-0.702	-0.709	-0.712	-0.718	-0.720	-0.722	-0.725	-0.726	-0.728	-0.729	-0.729	-0.728	-0.725	-0.724	-0.720	-0.718	-0.714	-0.709	-0.704	-0.698	-0.691	-0.685	-0.678	-0.670	-0.660	-0.652	-0.642	-0.632	-0.622	-0.611	-0.600	-0.589	-0.578	-0.566	-0.554	-0.540	-0.528	-0.514	-0.501	-0.489	-0.475	-0.461	-0.448	-0.434	-0.421	-0.408	-0.394	-0.381	-0.369	-0.356	-0.342	-0.331	-0.319	-0.308	-0.296	-0.285	-0.275	-0.265	-0.255	-0.248	-0.238	-0.231	-0.224	-0.218	-0.210	-0.206	-0.201	-0.196	-0.194	-0.191	-0.189	-0.189	-0.189	-0.190	-0.191	-0.192	-0.196	-0.200	-0.205	-0.210	-0.216	-0.224	-0.231	-0.240	-0.249	-0.260	-0.270	-0.281	-0.294	-0.308	-0.320	-0.334	-0.349	-0.364	-0.380	-0.396	-0.411	-0.430	-0.446	-0.464	-0.481	-0.500	-0.519	-0.538	-0.555	-0.574	-0.594	-0.611	-0.630	-0.649	-0.668	-0.686	-0.705	-0.722	-0.741	-0.759	-0.775	-0.791	-0.809	-0.825	-0.840	-0.856	-0.871	-0.886	-0.900	-0.914	-0.926	-0.940	-0.951	-0.964	-0.975	-0.985	-0.995	-1.005	-1.015	-1.022	-1.031	-1.039	-1.046	-1.054	-1.060	-1.065	-1.071	-1.076	-1.082	-1.088	-1.091	-1.095	-1.099	-1.102	-1.106	-1.110	-1.112	-1.116	-1.118	-1.120	-1.122	-1.125	-1.128	-1.131	-1.134	-1.135	-1.138	-1.141	-1.144	-1.146	-1.149	-1.151	-1.155	-1.158	-1.161	-1.165	-1.168	-1.171	-1.176	-1.180	-1.184	-1.188	-1.192	-1.198	-1.201	-1.205	-1.211	-1.215	-1.221	-1.226	-1.231	-1.238	-1.242	-1.248	-1.254	-1.259	-1.265	-1.270	-1.276	-1.281	-1.286	-1.292	-1.298	-1.302	-1.308	-1.311	-1.316	-1.320	-1.322	-1.328	-1.330	-1.332	-1.336	-1.338	-1.339	-1.340	-1.340	-1.341	-1.340	-1.339	-1.339	-1.338	-1.335	-1.331	-1.329	-1.325	-1.320	-1.316	-1.310	-1.305	-1.298	-1.291	-1.285	-1.278	-1.269	-1.261	-1.252	-1.244	-1.235	-1.225	-1.216	-1.208	-1.198	-1.188	-1.178	-1.169	-1.159	-1.151	-1.141	-1.134	-1.124	-1.116	-1.109	-1.101	-1.095	-1.089	-1.082	-1.079	-1.072	-1.069	-1.066	-1.064	-1.062	-1.060	-1.060	-1.060	-1.060	-1.062	-1.065	-1.069	-1.072	-1.078	-1.082	-1.089	-1.095	-1.102	-1.111	-1.120	-1.129	-1.138	-1.149	-1.159	-1.170	-1.182	-1.194	-1.205	-1.218	-1.230	-1.241	-1.255	-1.266	-1.279	-1.291	-1.304	-1.316	-1.329	-1.340	-1.352	-1.362	-1.374	-1.385	-1.395	-1.406	-1.416	-1.425	-1.434	-1.442	-1.451	-1.459	-1.466	-1.474	-1.481	-1.488	-1.492	-1.499	-1.504	-1.508	-1.512	-1.516	-1.521	-1.525	-1.529	-1.531	-1.535	-1.538	-1.540	-1.542	-1.546	-1.548	-1.550	-1.552	-1.555	-1.559	-1.560	-1.562	-1.565	-1.568	-1.570	-1.572	-1.575	-1.579	-1.581	-1.584	-1.586	-1.590	-1.594	-1.595	-1.599	-1.601	-1.605	-1.609	-1.611	-1.615	-1.616	-1.620	-1.622	-1.626	-1.629	-1.630	-1.634	-1.635	-1.638	-1.638	-1.639	-1.640	-1.641	-1.641	-1.641	-1.640	-1.639	-1.638	-1.635	-1.632	-1.631	-1.628	-1.622	-1.619	-1.615	-1.609	-1.604	-1.596	-1.590	-1.582	-1.574	-1.565	-1.556	-1.546	-1.538	-1.526	-1.515	-1.504	-1.491	-1.479	-1.465	-1.452	-1.439	-1.425	-1.410	-1.395	-1.381	-1.365	-1.350	-1.334	-1.319	-1.302	-1.288	-1.271	-1.255	-1.239	-1.224	-1.208	-1.191	-1.176	-1.161	-1.145	-1.131	-1.116	-1.101	-1.089	-1.075	-1.061	-1.049	-1.035	-1.024	-1.012	-1.001	-0.990	-0.981	-0.971	-0.962	-0.955	-0.948	-0.940	-0.934	-0.929	-0.922	-0.919	-0.915	-0.911	-0.908	-0.906	-0.904	-0.902	-0.902	-0.902	-0.902	-0.902	-0.905	-0.906	-0.908	-0.910	-0.914	-0.916	-0.919	-0.922	-0.928	-0.931	-0.936	-0.941	-0.946	-0.951	-0.955	-0.961	-0.966	-0.971	-0.976	-0.982	-0.988	-0.994	-1.000	-1.004	-1.010	-1.015	-1.019	-1.025	-1.030	-1.035	-1.039	-1.044	-1.048	-1.052	-1.056	-1.060	-1.064	-1.068	-1.071	-1.075	-1.078	-1.080	-1.084	-1.085	-1.088	-1.090	-1.091	-1.092	-1.095	-1.096	-1.098	-1.098	-1.099	-1.100	-1.100	-1.101	-1.101	-1.101	-1.101	-1.100	-1.100	-1.099	-1.099	-1.096	-1.096	-1.095	-1.094	-1.091	-1.089	-1.088	-1.084	-1.081	-1.079	-1.075	-1.071	-1.069	-1.065	-1.061	-1.058	-1.054	-1.049	-1.044	-1.039	-1.035	-1.030	-1.025	-1.020	-1.014	-1.009	-1.004	-0.998	-0.992	-0.986	-0.981	-0.975	-0.969	-0.964	-0.959	-0.952	-0.946	-0.942	-0.936	-0.930	-0.925	-0.920	-0.915	-0.909	-0.904	-0.899	-0.894	-0.890	-0.885	-0.880	-0.878	-0.872	-0.869	-0.866	-0.862	-0.859	-0.856	-0.854	-0.851	-0.850	-0.848	-0.846	-0.844	-0.844	-0.842	-0.842	-0.842	-0.841	-0.842	-0.845	-0.846	-0.848	-0.850	-0.851	-0.855	-0.856	-0.860	-0.864	-0.869	-0.872	-0.879	-0.882	-0.889	-0.894	-0.901	-0.908	-0.915	-0.922	-0.930	-0.939	-0.946	-0.956	-0.965	-0.975	-0.985	-0.995	-1.005	-1.016	-1.026	-1.038	-1.050	-1.060	-1.072	-1.084	-1.096	-1.109	-1.120	-1.132	-1.145	-1.158	-1.169	-1.181	-1.194	-1.206	-1.218	-1.230	-1.241	-1.252	-1.265	-1.275	-1.288	-1.298	-1.309	-1.319	-1.330	-1.340	-1.350	-1.360	-1.369	-1.378	-1.388	-1.396	-1.404	-1.411	-1.420	-1.428	-1.435	-1.444	-1.450	-1.458	-1.465	-1.471	-1.478	-1.485	-1.491	-1.498	-1.504	-1.510	-1.518	-1.524	-1.530	-1.536	-1.544	-1.551	-1.559	-1.565	-1.572	-1.580	-1.589	-1.596	-1.605	-1.612	-1.621	-1.630	-1.640	-1.649	-1.659	-1.668	-1.678	-1.686	-1.696	-1.706	-1.718	-1.728	-1.736	-1.746	-1.758	-1.768	-1.776	-1.788	-1.796	-1.806	-1.815	-1.824	-1.834	-1.841	-1.849	-1.858	-1.865	-1.871	-1.878	-1.884	-1.889	-1.894	-1.898	-1.902	-1.905	-1.908	-1.910	-1.911	-1.912	-1.912	-1.912	-1.912	-1.910	-1.908	-1.906	-1.902	-1.899	-1.894	-1.889	-1.884	-1.878	-1.871	-1.865	-1.859	-1.851	-1.844	-1.838	-1.830	-1.822	-1.815	-1.806	-1.799	-1.791	-1.784	-1.778	-1.770	-1.764	-1.758	-1.751	-1.745	-1.740	-1.735	-1.730	-1.726	-1.721	-1.719	-1.718	-1.715	-1.714	-1.712	-1.714	-1.714	-1.715	-1.718	-1.720	-1.722	-1.726	-1.731	-1.736	-1.742	-1.748	-1.755	-1.761	-1.770	-1.778	-1.786	-1.796	-1.806	-1.816	-1.826	-1.836	-1.846	-1.859	-1.870	-1.880	-1.891	-1.904	-1.915	-1.926	-1.938	-1.950	-1.961	-1.972	-1.984	-1.995	-2.005	-2.016	-2.026	-2.038	-2.047	-2.058	-2.068	-2.076	-2.085	-2.094	-2.102	-2.110	-2.119	-2.126	-2.134	-2.140	-2.148	-2.152	-2.159	-2.165	-2.171	-2.178	-2.181	-2.186	-2.191	-2.196	-2.201	-2.204	-2.209	-2.212	-2.216	-2.221	-2.225	-2.228	-2.231	-2.235	-2.238	-2.241	-2.245	-2.249	-2.251	-2.255	-2.258	-2.261	-2.265	-2.266	-2.270	-2.274	-2.278	-2.280	-2.284	-2.286	-2.289	-2.294	-2.296	-2.299	-2.302	-2.305	-2.309	-2.311	-2.315	-2.318	-2.320	-2.322	-2.326	-2.328	-2.331	-2.332	-2.336	-2.339	-2.340	-2.344	-2.345	-2.348	-2.350	-2.350	-2.352	-2.352	-2.355	-2.356	-2.358	-2.358	-2.358	-2.359	-2.358	-2.358	-2.356	-2.356	-2.355	-2.354	-2.351	-2.349	-2.346	-2.342	-2.340	-2.336	-2.331	-2.326	-2.320	-2.315	-2.309	-2.300	-2.292	-2.284	-2.275	-2.265	-2.255	-2.242	-2.230	-2.218	-2.204	-2.190	-2.174	-2.159	-2.140	-2.124	-2.105	-2.085	-2.065	-2.045	-2.024	-2.001	-1.979	-1.955	-1.931	-1.906	-1.881	-1.855	-1.829	-1.801	-1.774	-1.746	-1.716	-1.688	-1.659	-1.630	-1.600	-1.570	-1.541	-1.511	-1.481	-1.452	-1.422	-1.392	-1.365	-1.335	-1.308	-1.281	-1.252	-1.226	-1.200	-1.175	-1.152	-1.129	-1.106	-1.085	-1.065	-1.045	-1.025	-1.008	-0.992	-0.976	-0.961	-0.949	-0.935	-0.924	-0.914	-0.905	-0.895	-0.889	-0.882	-0.876	-0.871	-0.868	-0.864	-0.861	-0.859	-0.858	-0.858	-0.856	-0.856	-0.858	-0.858	-0.859	-0.859	-0.860	-0.860	-0.860	-0.860	-0.860	-0.859	-0.859	-0.856	-0.854	-0.851	-0.848	-0.842	-0.838	-0.831	-0.825	-0.816	-0.806	-0.798	-0.786	-0.775	-0.762	-0.749	-0.734	-0.719	-0.700	-0.684	-0.665	-0.645	-0.625	-0.602	-0.581	-0.559	-0.536	-0.511	-0.486	-0.461	-0.436	-0.410	-0.384	-0.356	-0.330	-0.304	-0.276	-0.249	-0.222	-0.195	-0.169	-0.141	-0.116	-0.090	-0.065	-0.040	-0.015	0.009	0.032	0.055	0.078	0.099	0.119	0.139	0.158	0.176	0.195	0.212	0.228	0.244	0.259	0.272	0.285	0.298	0.308	0.319	0.329	0.338	0.346	0.354	0.360	0.366	0.371	0.378	0.381	0.384	0.386	0.389	0.390	0.391	0.391	0.391	0.391	0.389	0.388	0.384	0.381	0.379	0.375	0.370	0.365	0.360	0.355	0.349	0.342	0.336	0.329	0.321	0.314	0.305	0.296	0.288	0.279	0.270	0.260	0.250	0.241	0.230	0.220	0.210	0.200	0.189	0.179	0.168	0.158	0.145	0.135	0.124	0.114	0.102	0.092	0.084	0.072	0.062	0.054	0.045	0.036	0.029	0.021	0.014	0.006	0.001	-0.005	-0.009	-0.012	-0.016	-0.020	-0.021	-0.022	-0.022	-0.021	-0.021	-0.018	-0.015	-0.011	-0.008	-0.002	0.004	0.011	0.020	0.029	0.038	0.049	0.059	0.072	0.084	0.099	0.112	0.129	0.145	0.162	0.179	0.198	0.216	0.235	0.255	0.274	0.295	0.315	0.336	0.358	0.378	0.400	0.421	0.442	0.465	0.488	0.509	0.530	0.551	0.572	0.594	0.614	0.635	0.655	0.675	0.692	0.711	0.729	0.746	0.764	0.780	0.795	0.810	0.824	0.836	0.849	0.860	0.871	0.881	0.890	0.898	0.905	0.912	0.919	0.924	0.929	0.931	0.934	0.936	0.938	0.939	0.939	0.939	0.936	0.934	0.931	0.928	0.924	0.919	0.912	0.908	0.901	0.895	0.889	0.881	0.874	0.866	0.858	0.850	0.841	0.832	0.824	0.814	0.804	0.794	0.785	0.775	0.764	0.754	0.744	0.734	0.722	0.712	0.702	0.691	0.681	0.670	0.659	0.649	0.638	0.626	0.615	0.605	0.594	0.581	0.571	0.560	0.548	0.538	0.525	0.515	0.502	0.491	0.480	0.469	0.458	0.446	0.434	0.422	0.412	0.401	100.000	5.000	2.000	1.000	3.000	0.000	0.000	0.000	0.000	0.000	0.000	0.000	0.000	0.000	0.000	0.000	0.000	0.000	-0.981	-0.980	-0.976	-0.975	-0.972	-0.972	-0.971	-0.971	-0.971	-0.970	-0.971	-0.972	-0.974	-0.975	-0.978	-0.980	-0.982	-0.985	-0.989	-0.992	-0.996	-1.000	-1.005	-1.010	-1.014	-1.019	-1.024	-1.030	-1.035	-1.040	-1.045	-1.051	-1.058	-1.062	-1.069	-1.075	-1.081	-1.088	-1.094	-1.100	-1.106	-1.112	-1.120	-1.126	-1.132	-1.140	-1.146	-1.152	-1.160	-1.166	-1.174	-1.180	-1.188	-1.194	-1.201	-1.209	-1.215	-1.222	-1.231	-1.239	-1.246	-1.254	-1.261	-1.270	-1.278	-1.285	-1.291	-1.300	-1.308	-1.314	-1.322	-1.330	-1.338	-1.344	-1.352	-1.359	-1.365	-1.371	-1.379	-1.385	-1.390	-1.396	-1.402	-1.406	-1.411	-1.416	-1.420	-1.422	-1.426	-1.429	-1.430	-1.432	-1.434	-1.434	-1.434	-1.434	-1.431	-1.430	-1.428	-1.425	-1.421	-1.418	-1.412	-1.409	-1.404	-1.398	-1.391	-1.385	-1.378	-1.370	-1.364	-1.355	-1.345	-1.338	-1.328	-1.319	-1.309	-1.299	-1.290	-1.280	-1.269	-1.259	-1.250	-1.239	-1.229	-1.219	-1.210	-1.200	-1.190	-1.181	-1.172	-1.164	-1.156	-1.148	-1.141	-1.134	-1.128	-1.121	-1.116	-1.111	-1.106	-1.101	-1.099	-1.095	-1.092	-1.090	-1.090	-1.089	-1.089	-1.089	-1.089	-1.091	-1.091	-1.095	-1.098	-1.101	-1.105	-1.109	-1.114	-1.118	-1.124	-1.129	-1.135	-1.141	-1.146	-1.154	-1.161	-1.168	-1.175	-1.182	-1.190	-1.198	-1.205	-1.214	-1.220	-1.229	-1.236	-1.244	-1.251	-1.259	-1.266	-1.274	-1.281	-1.288	-1.295	-1.302	-1.309	-1.315	-1.321	-1.329	-1.335	-1.341	-1.348	-1.354	-1.360	-1.366	-1.372	-1.379	-1.385	-1.390	-1.398	-1.404	-1.410	-1.416	-1.422	-1.430	-1.436	-1.444	-1.450	-1.458	-1.465	-1.474	-1.481	-1.490	-1.498	-1.508	-1.515	-1.525	-1.535	-1.544	-1.554	-1.565	-1.575	-1.586	-1.598	-1.608	-1.619	-1.630	-1.641	-1.654	-1.665	-1.676	-1.689	-1.701	-1.711	-1.724	-1.736	-1.748	-1.759	-1.771	-1.781	-1.792	-1.802	-1.812	-1.821	-1.830	-1.839	-1.846	-1.852	-1.859	-1.865	-1.869	-1.874	-1.878	-1.879	-1.881	-1.881	-1.882	-1.881	-1.879	-1.878	-1.872	-1.869	-1.864	-1.858	-1.850	-1.842	-1.834	-1.824	-1.812	-1.802	-1.790	-1.779	-1.766	-1.752	-1.739	-1.724	-1.709	-1.694	-1.679	-1.664	-1.646	-1.631	-1.616	-1.600	-1.585	-1.570	-1.554	-1.539	-1.525	-1.512	-1.499	-1.485	-1.474	-1.462	-1.451	-1.441	-1.431	-1.424	-1.416	-1.410	-1.404	-1.399	-1.394	-1.390	-1.388	-1.385	-1.384	-1.384	-1.384	-1.385	-1.388	-1.390	-1.394	-1.396	-1.402	-1.406	-1.412	-1.418	-1.424	-1.430	-1.436	-1.444	-1.452	-1.459	-1.466	-1.474	-1.481	-1.489	-1.496	-1.502	-1.509	-1.516	-1.522	-1.528	-1.534	-1.539	-1.544	-1.549	-1.551	-1.555	-1.558	-1.560	-1.562	-1.565	-1.565	-1.566	-1.568	-1.568	-1.566	-1.566	-1.565	-1.565	-1.562	-1.561	-1.559	-1.558	-1.555	-1.552	-1.550	-1.548	-1.545	-1.544	-1.541	-1.539	-1.536	-1.535	-1.534	-1.531	-1.531	-1.530	-1.530	-1.530	-1.531	-1.530	-1.532	-1.534	-1.535	-1.538	-1.540	-1.544	-1.548	-1.551	-1.556	-1.560	-1.566	-1.571	-1.578	-1.584	-1.590	-1.596	-1.605	-1.612	-1.620	-1.626	-1.635	-1.642	-1.652	-1.661	-1.670	-1.678	-1.686	-1.695	-1.704	-1.712	-1.721	-1.730	-1.738	-1.746	-1.754	-1.761	-1.769	-1.776	-1.782	-1.790	-1.796	-1.801	-1.808	-1.812	-1.818	-1.822	-1.828	-1.831	-1.835	-1.839	-1.841	-1.844	-1.846	-1.849	-1.849	-1.850	-1.850	-1.851	-1.851	-1.850	-1.849	-1.848	-1.845	-1.842	-1.840	-1.835	-1.832	-1.828	-1.824	-1.818	-1.811	-1.805	-1.799	-1.791	-1.782	-1.774	-1.765	-1.755	-1.745	-1.734	-1.721	-1.710	-1.698	-1.684	-1.670	-1.655	-1.641	-1.625	-1.609	-1.591	-1.574	-1.556	-1.538	-1.519	-1.500	-1.480	-1.460	-1.440	-1.419	-1.398	-1.376	-1.355	-1.334	-1.311	-1.288	-1.266	-1.244	-1.221	-1.200	-1.178	-1.155	-1.134	-1.112	-1.090	-1.069	-1.049	-1.029	-1.010	-0.990	-0.971	-0.954	-0.938	-0.920	-0.905	-0.890	-0.878	-0.865	-0.854	-0.842	-0.832	-0.824	-0.816	-0.810	-0.804	-0.800	-0.796	-0.794	-0.791	-0.790	-0.791	-0.791	-0.792	-0.796	-0.800	-0.804	-0.809	-0.815	-0.820	-0.826	-0.832	-0.839	-0.846	-0.852	-0.860	-0.866	-0.874	-0.880	-0.886	-0.892	-0.898	-0.901	-0.905	-0.909	-0.911	-0.911	-0.911	-0.910	-0.908	-0.902	-0.898	-0.890	-0.882	-0.872	-0.861	-0.849	-0.834	-0.818	-0.801	-0.781	-0.762	-0.740	-0.716	-0.691	-0.666	-0.639	-0.609	-0.579	-0.549	-0.516	-0.484	-0.450	-0.416	-0.380	-0.345	-0.309	-0.271	-0.235	-0.198	-0.161	-0.125	-0.088	-0.052	-0.018	0.018	0.051	0.085	0.118	0.148	0.179	0.208	0.235	0.261	0.286	0.311	0.332	0.354	0.371	0.389	0.405	0.419	0.431	0.442	0.451	0.459	0.464	0.468	0.470	0.470	0.470	0.466	0.462	0.458	0.450	0.442	0.432	0.421	0.410	0.398	0.384	0.370	0.354	0.338	0.320	0.302	0.285	0.268	0.248	0.230	0.210	0.190	0.170	0.151	0.130	0.110	0.091	0.071	0.051	0.032	0.012	-0.005	-0.024	-0.041	-0.060	-0.078	-0.094	-0.110	-0.126	-0.141	-0.156	-0.172	-0.186	-0.199	-0.214	-0.225	-0.238	-0.249	-0.260	-0.271	-0.281	-0.290	-0.299	-0.309	-0.316	-0.324	-0.331	-0.336	-0.342	-0.349	-0.352	-0.359	-0.362	-0.366	-0.370	-0.372	-0.375	-0.378	-0.379	-0.380	-0.381	-0.381	-0.380	-0.380	-0.380	-0.378	-0.375	-0.374	-0.370	-0.368	-0.365	-0.360	-0.356	-0.352	-0.348	-0.342	-0.338	-0.331	-0.326	-0.320	-0.314	-0.306	-0.301	-0.292	-0.286	-0.278	-0.270	-0.262	-0.254	-0.246	-0.238	-0.230	-0.221	-0.212	-0.204	-0.196	-0.188	-0.179	-0.170	-0.162	-0.155	-0.146	-0.139	-0.130	-0.122	-0.115	-0.108	-0.100	-0.094	-0.088	-0.080	-0.074	-0.068	-0.061	-0.056	-0.050	-0.045	-0.040	-0.035	-0.031	-0.026	-0.022	-0.019	-0.016	-0.012	-0.010	-0.008	-0.005	-0.004	-0.001	0.000	0.001	0.002	0.004	0.004	0.004	0.005	0.004	0.004	0.004	0.002	0.002	0.001	0.000	-0.001	-0.002	-0.004	-0.005	-0.008	-0.009	-0.011	-0.012	-0.015	-0.018	-0.020	-0.021	-0.024	-0.028	-0.030	-0.034	-0.036	-0.039	-0.042	-0.046	-0.050	-0.052	-0.056	-0.060	-0.064	-0.068	-0.071	-0.076	-0.080	-0.084	-0.089	-0.092	-0.098	-0.102	-0.108	-0.111	-0.118	-0.122	-0.128	-0.132	-0.139	-0.144	-0.151	-0.156	-0.162	-0.169	-0.175	-0.180	-0.188	-0.194	-0.200	-0.206	-0.214	-0.219	-0.226	-0.232	-0.239	-0.245	-0.251	-0.258	-0.264	-0.270	-0.275	-0.281	-0.288	-0.292	-0.298	-0.302	-0.306	-0.312	-0.316	-0.320	-0.325	-0.328	-0.330	-0.334	-0.336	-0.339	-0.340	-0.342	-0.344	-0.345	-0.345	-0.345	-0.345	-0.345	-0.344	-0.342	-0.342	-0.340	-0.339	-0.336	-0.334	-0.331	-0.326	-0.324	-0.320	-0.315	-0.311	-0.306	-0.301	-0.296	-0.291	-0.285	-0.280	-0.275	-0.269	-0.264	-0.258	-0.251	-0.244	-0.238	-0.232	-0.225	-0.219	-0.214	-0.208	-0.201	-0.194	-0.188	-0.181	-0.175	-0.169	-0.164	-0.158	-0.151	-0.145	-0.141	-0.135	-0.130	-0.125	-0.120	-0.115	-0.111	-0.108	-0.102	-0.100	-0.096	-0.091	-0.089	-0.086	-0.084	-0.080	-0.078	-0.076	-0.075	-0.074	-0.072	-0.071	-0.071	-0.070	-0.070	-0.070	-0.071	-0.072	-0.074	-0.074	-0.076	-0.078	-0.080	-0.084	-0.088	-0.090	-0.094	-0.099	-0.102	-0.108	-0.112	-0.118	-0.124	-0.130	-0.138	-0.144	-0.151	-0.158	-0.165	-0.174	-0.181	-0.191	-0.199	-0.209	-0.218	-0.228	-0.236	-0.246	-0.258	-0.268	-0.278	-0.289	-0.300	-0.311	-0.322	-0.334	-0.344	-0.355	-0.366	-0.378	-0.389	-0.401	-0.412	-0.422	-0.434	-0.446	-0.456	-0.468	-0.479	-0.490	-0.500	-0.511	-0.521	-0.532	-0.542	-0.554	-0.564	-0.574	-0.584	-0.595	-0.604	-0.614	-0.624	-0.634	-0.644	-0.652	-0.661	-0.672	-0.681	-0.691	-0.700	-0.710	-0.720	-0.730	-0.740	-0.750	-0.760	-0.771	-0.781	-0.792	-0.805	-0.815	-0.828	-0.839	-0.852	-0.865	-0.879	-0.892	-0.906	-0.920	-0.936	-0.951	-0.968	-0.984	-1.001	-1.018	-1.035	-1.052	-1.072	-1.090	-1.109	-1.129	-1.149	-1.169	-1.190	-1.210	-1.231	-1.251	-1.274	-1.295	-1.318	-1.338	-1.360	-1.381	-1.404	-1.425	-1.446	-1.468	-1.489	-1.510	-1.530	-1.550	-1.570	-1.590	-1.609	-1.628	-1.646	-1.662	-1.679	-1.695	-1.711	-1.726	-1.740	-1.754	-1.766	-1.778	-1.789	-1.799	-1.808	-1.816	-1.824	-1.830	-1.836	-1.841	-1.844	-1.848	-1.850	-1.849	-1.850	-1.850	-1.848	-1.845	-1.841	-1.836	-1.831	-1.826	-1.819	-1.812	-1.804	-1.794	-1.785	-1.775	-1.764	-1.752	-1.740	-1.729	-1.716	-1.702	-1.690	-1.676	-1.662	-1.649	-1.634	-1.620	-1.605	-1.592	-1.578	-1.564	-1.549	-1.536	-1.522	-1.510	-1.498	-1.485	-1.474	-1.462	-1.452	-1.441	-1.432	-1.422	-1.414	-1.406	-1.400	-1.394	-1.389	-1.382	-1.380	-1.376	-1.374	-1.372	-1.372	-1.371	-1.372	-1.375	-1.378	-1.381	-1.385	-1.390	-1.395	-1.401	-1.408	-1.414	-1.422	-1.431	-1.439	-1.448	-1.459	-1.469	-1.478	-1.489	-1.499	-1.510	-1.521	-1.531	-1.542	-1.554	-1.565	-1.576	-1.585	-1.596	-1.606	-1.616	-1.625	-1.634	-1.644	-1.651	-1.660	-1.668	-1.674	-1.680	-1.686	-1.691	-1.696	-1.701	-1.704	-1.709	-1.711	-1.712	-1.714	-1.714	-1.714	-1.714	-1.712	-1.712	-1.710	-1.708	-1.705	-1.701	-1.698	-1.694	-1.689	-1.684	-1.679	-1.674	-1.668	-1.661	-1.655	-1.649	-1.642	-1.635	-1.628	-1.619	-1.611	-1.604	-1.596	-1.589	-1.581	-1.574	-1.565	-1.558	-1.549	-1.541	-1.532	-1.525	-1.516	-1.509	-1.499	-1.491	-1.481	-1.474	-1.465	-1.456	-1.448	-1.439	-1.430	-1.421	-1.411	-1.402	-1.394	-1.384	-1.375	-1.365	-1.356	-1.345	-1.335	-1.325	-1.316	-1.306	-1.296	-1.285	-1.275	-1.265	-1.255	-1.244	-1.234	-1.224	-1.212	-1.202	-1.192	-1.182	-1.172	-1.161	-1.151	-1.142	-1.132	-1.122	-1.114	-1.104	-1.095	-1.086	-1.078	-1.070	-1.062	-1.055	-1.048	-1.040	-1.034	-1.029	-1.022	-1.016	-1.011	-1.006	-1.002	-0.998	-0.992	-0.990	-0.988	-0.984	-0.981	-0.979	-0.976	-0.975	-0.974	-0.971	-0.971	-0.970	-0.969	-0.969	-0.968	-0.968	-0.966	-0.966	-0.966	-0.966	-0.966	-0.966	-0.965	-0.965	-0.965	-0.965	-0.965	-0.964	-0.964	-0.962	-0.962	-0.961	-0.960	-0.958	-0.956	-0.955	-0.954	-0.951	-0.949	-0.945	-0.942	-0.940	-0.938	-0.934	-0.931	-0.928	-0.924	-0.920	-0.916	-0.912	-0.909	-0.905	-0.901	-0.898	-0.895	-0.890	-0.886	-0.882	-0.878	-0.875	-0.871	-0.868	-0.865	-0.860	-0.858	-0.854	-0.851	-0.849	-0.846	-0.844	-0.842	-0.839	-0.838	-0.836	-0.834	-0.832	-0.831	-0.830	-0.829	-0.828	-0.826	-0.826	-0.825	-0.825	-0.824	-0.824	-0.824	-0.824	-0.822	-0.822	-0.821	-0.821	-0.820	-0.820	-0.819	-0.816	-0.815	-0.814	-0.812	-0.810	-0.809	-0.806	-0.802	-0.800	-0.796	-0.792	-0.788	-0.784	-0.779	-0.772	-0.768	-0.761	-0.755	-0.749	-0.742	-0.735	-0.726	-0.719	-0.710	-0.701	-0.692	-0.684	-0.674	-0.662	-0.652	-0.642	-0.631	-0.620	-0.610	-0.599	-0.588	-0.575	-0.564	-0.551	-0.540	-0.528	-0.515	-0.502	-0.491	-0.479	-0.468	-0.455	-0.442	-0.431	-0.419	-0.408	-0.396	-0.385	-0.374	-0.362	-0.352	-0.342	-0.332	-0.324	-0.314	-0.306	-0.296	-0.289	-0.280	-0.274	-0.266	-0.259	-0.254	-0.248	-0.241	-0.236	-0.231	-0.226	-0.221	-0.218	-0.214	-0.211	-0.208	-0.204	-0.201	-0.199	-0.198	-0.194	-0.191	-0.190	-0.189	-0.186	-0.185	-0.182	-0.181	-0.179	-0.176	-0.174	-0.171	-0.169	-0.165	-0.161	-0.158	-0.154	-0.149	-0.144	-0.139	-0.132	-0.126	-0.119	-0.112	-0.105	-0.096	-0.088	-0.078	-0.069	-0.058	-0.048	-0.035	-0.024	-0.011	0.001	0.015	0.029	0.041	0.056	0.071	0.086	0.101	0.116	0.132	0.149	0.164	0.180	0.196	0.211	0.228	0.242	0.259	0.274	0.289	0.304	0.319	0.334	0.348	0.360	0.374	0.386	0.398	0.409	0.420	0.430	0.439	0.448	0.455	0.461	0.468	0.474	0.478	0.481	0.485	0.486	0.488	0.489	0.488	0.486	0.485	0.482	0.480	0.476	0.472	0.468	0.462	0.456	0.450	0.442	0.435	0.428	0.419	0.411	0.402	0.394	0.385	0.376	0.366	0.358	0.348	0.339	0.329	0.320	0.310	0.300	0.291	0.282	0.274	0.265	0.256	0.248	0.240	0.231	0.224	0.218	0.210	0.204	0.196	0.190	0.185	0.179	0.174	0.169	0.164	0.159	0.155	0.151	0.146	0.144	0.141	0.138	0.135	0.130	0.128	0.125	0.122	0.121	0.119	0.116	0.115	0.112	0.111	0.110	0.109	0.106	0.106	0.105	0.104	0.104	0.102	0.102	0.101	0.100	0.100	0.099	0.099	0.099	0.099	0.099	0.099	0.098	0.099	0.099	0.099	0.098	0.098	0.099	0.099	0.100	0.099	0.099	0.099	0.099	0.098	0.098	0.098	0.096	0.096	0.094	0.094	0.091	0.090	0.088	0.086	0.084	0.081	0.078	0.074	0.070	0.065	0.061	0.055	0.050	0.045	0.038	0.030	0.022	0.014	0.005	-0.004	-0.014	-0.025	-0.036	-0.048	-0.060	-0.072	-0.086	-0.100	-0.115	-0.130	-0.145	-0.161	-0.179	-0.195	-0.212	-0.231	-0.250	-0.268	-0.286	-0.306	-0.326	-0.346	-0.365	-0.386	-0.405	-0.426	-0.446	-0.466	-0.488	-0.506	-0.526	-0.546	-0.565	-0.584	-0.602	-0.620	-0.638	-0.654	-0.670	-0.685	-0.700	-0.715	-0.728	-0.740	-0.751	-0.762	-0.771	-0.779	-0.785	-0.791	-0.796	-0.800	-0.802	-0.804	-0.804	-0.802	-0.800	-0.796	-0.791	-0.784	-0.778	-0.768	-0.759	-0.748	-0.734	-0.720	-0.705	-0.689	-0.671	-0.652	-0.632	-0.612	-0.591	-0.568	-0.545	-0.521	-0.496	-0.470	-0.445	-0.418	-0.390	-0.361	-0.334	-0.306	-0.279	-0.249	-0.221	-0.192	-0.164	-0.136	-0.109	-0.080	-0.052	-0.026	0.000	0.025	0.050	0.074	0.098	0.119	0.140	0.161	0.180	0.199	0.215	0.231	0.248	0.260	0.272	0.285	0.294	0.304	0.310	0.316	0.322	0.328	0.330	0.332	0.334	0.334	0.332	0.330	0.329	0.325	0.321	0.316	0.311	0.305	0.299	0.292	0.285	0.278	0.271	0.262	0.255	0.248	0.240	0.232	0.225	0.219	0.212	0.206	0.201	0.195	0.191	0.188	0.184	0.181	0.181	0.179	0.179	0.179	0.180	0.184	0.185	0.190	0.194	0.199	0.205	0.212	0.220	0.228	0.236	0.246	0.256	0.266	0.278	0.289	0.301	0.314	0.325	0.339	0.351	0.365	0.378	0.391	0.404	0.418	0.430	0.444	0.456	0.468	0.481	0.492	0.502	0.514	0.524	0.535	0.544	0.551	0.559	0.568	0.574	0.580	0.585	0.589	0.594	0.596	0.600	0.601	0.602	0.602	0.602	0.601	0.600	0.599	0.594	0.591	0.586	0.582	0.576	0.570	0.564	0.556	0.550	0.541	0.532	0.525	0.515	0.505	0.495	0.485	0.474	0.462	0.451	0.439	0.426	0.415	0.401	0.389	0.376	0.362	0.350	0.336	0.324	0.310	0.298	0.282	0.270	0.256	0.242	0.230	0.216	0.204	0.191	0.178	0.165	0.152	0.140	0.129	0.116	0.105	0.094	0.082	0.072	0.061	0.051	0.041	0.032	0.024	0.015	0.006	-0.001	-0.008	-0.015	-0.021	-0.026	-0.032	-0.036	-0.041	-0.045	-0.049	-0.051	-0.054	-0.058	-0.058	-0.059	-0.060	-0.061	-0.062	-0.061	-0.062	-0.061	-0.060	-0.059	-0.058	-0.058	-0.055	-0.054	-0.052	-0.051	-0.049	-0.046	-0.044	-0.042	-0.040	-0.039	-0.038	-0.035	-0.034	-0.032	-0.034	-0.032	-0.032	-0.032	-0.034	-0.035	-0.036	-0.039	-0.041	-0.044	-0.048	-0.050	-0.056	-0.060	-0.065	-0.070	-0.076	-0.082	-0.090	-0.098	-0.106	-0.115	-0.124	-0.131	-0.141	-0.151	-0.161	-0.171	-0.182	-0.194	-0.204	-0.215	-0.225	-0.238	-0.248	-0.258	-0.268	-0.279	-0.289	-0.299	-0.306	-0.316	-0.325	-0.332	-0.340	-0.346	-0.352	-0.358	-0.362	-0.365	-0.369	-0.370	-0.370	-0.371	-0.370	-0.368	-0.365	-0.361	-0.355	-0.349	-0.342	-0.334	-0.324	-0.312	-0.301	-0.289	-0.275	-0.260	-0.244	-0.228	-0.209	-0.190	-0.171	-0.151	-0.129	-0.109	-0.086	-0.064	-0.040	-0.018	0.006	0.030	0.054	0.079	0.102	0.126	0.151	0.174	0.199	0.221	0.245	0.266	0.289	0.310	0.330	0.351	0.370	0.388	0.406	0.422	0.439	0.452	0.466	0.479	0.490	0.499	0.509	0.515	0.522	0.528	0.531	0.535	0.535	0.536	0.535	0.535	0.531	0.529	0.525	0.519	0.512	0.506	0.498	0.490	0.480	0.470	0.460	0.450	0.439	0.426	0.415	0.404	0.391	0.380	0.366	0.355	0.342	0.330	0.319	0.308	0.295	0.285	0.274	0.264	0.254	0.244	0.235	0.226	0.219	0.211	0.205	0.200	0.195	0.190	0.185	0.182	0.180	0.178	0.175	0.174	0.174	0.174	0.174	0.175	0.178	0.180	0.182	0.186	0.190	0.194	0.198	0.204	0.209	0.215	0.221	0.229	0.235	0.241	0.250	0.258	0.265	0.274	0.282	0.290	0.300	0.309	0.319	0.328	0.338	0.346	0.356	0.366	0.376	0.386	0.398	0.408	0.418	0.429	0.439	0.449	0.460	0.471	0.482	0.494	0.504	0.515	0.525	0.538	0.548	0.559	0.569	0.580	0.590	0.600	0.611	0.621	0.631	0.640	0.650	0.660	0.670	0.679	0.688	0.696	0.705	0.712	0.721	0.728	0.734	0.740	0.746	0.752	0.758	0.762	0.766	0.771	0.775	0.779	0.781	0.784	0.786	0.788	0.789	0.791	0.791	0.792	0.792	0.794	0.794	0.794	0.794	0.794	0.794	0.794	0.794	0.794	0.794	0.794	0.794	0.795	0.795	0.795	0.796	0.800	0.801	0.804	0.808	0.810	0.814	0.818	0.822	0.828	0.832	0.839	0.845	0.852	0.860	0.868	0.876	0.884	0.894	0.902	0.912	0.922	0.931	0.942	0.952	0.962	0.974	0.984	0.992	1.004	1.012	1.021	1.031	1.040	1.048	1.055	1.061	1.069	1.075	1.079	1.084	1.088	1.090	1.091	1.092	1.091	1.091	1.089	1.086	1.081	1.075	1.070	1.062	1.054	1.045	1.034	1.022	1.010	0.996	0.984	0.968	0.951	0.935	0.918	0.899	0.880	0.860	0.841	0.820	0.800	0.779	0.758	0.736	0.714	0.691	0.670	0.649	0.625	0.604	0.582	0.561	0.540	0.519	0.499	0.479	0.459	0.441	0.422	0.406	0.389	0.372	0.358	0.344	0.330	0.316	0.305	0.294	0.282	0.274	0.265	0.258	0.250	0.244	0.238	0.234	0.230	0.228	0.225	0.222	0.221	0.222	0.222	0.222	0.225	0.228	0.230	0.234	0.236	0.240	0.245	0.249	0.254	0.259	0.265	0.270	0.275	0.281	0.288	0.294	0.300	0.305	0.312	0.318	0.324	0.329	0.335	0.340	0.345	0.351	0.355	0.361	0.365	0.370	0.374	0.378	0.382	0.386	0.390	0.394	0.395	0.399	0.401	0.404	0.405	0.408	0.410	0.411	0.412	0.414	0.415	0.415	0.416	0.416	0.418	0.418	0.418	0.419	0.418	0.416	0.418	0.418	0.416	0.416	0.415	0.414	0.412	0.411	0.411	0.409	0.408	0.406	0.405	0.404	0.402	0.401	0.398	0.398	0.395	0.392	0.391	0.389	0.388	0.385	0.382	0.380	0.379	0.375	0.374	0.371	0.369	0.368	0.365	0.362	0.361	0.359	0.356	0.355	0.352	0.350	0.349	0.348	0.345	0.342	0.342	0.340	0.338	0.338	0.338	0.336	0.335	0.334	0.335	0.335	0.335	0.335	0.336	0.336	0.338	0.339	0.340	0.342	0.345	0.346	0.349	0.352	0.355	0.359	0.361	0.365	0.369	0.372	0.376	0.381	0.386	0.391	0.395	0.400	0.404	0.410	0.415	0.420	0.425	0.430	0.435	0.441	0.446	0.451	0.456	0.461	0.465	0.471	0.475	0.480	0.485	0.489	0.492	0.498	0.501	0.505	0.509	0.512	0.515	0.519	0.522	0.525	0.529	0.531	0.534	0.538	0.540	0.542	0.545	0.549	0.550	0.554	0.556	0.559	0.562	0.565	0.568	0.571	0.574	0.579	0.581	0.585	0.588	0.592	0.595	0.600	0.604	0.608	0.612	0.616	0.621	0.626	0.632	0.636	0.642	0.648	0.654	0.661	0.668	0.672	0.679	0.686	0.694	0.702	0.709	0.718	0.725	0.734	0.741	0.750	0.760	0.769	0.778	0.788	0.798	0.808	0.818	0.828	0.838	0.848	0.859	0.870	0.880	0.891	0.902	0.914	0.925	0.935	0.946	0.958	0.968	0.979	0.988	0.999	1.008	1.018	1.026	1.036	1.045	1.052	1.061	1.068	1.075	1.081	1.086	1.091	1.096	1.099	1.102	1.106	1.108	1.106	1.108	1.106	1.104	1.101	1.098	1.092	1.086	1.081	1.074	1.065	1.056	1.046	1.035	1.024	1.011	0.999	0.985	0.969	0.955	0.939	0.921	0.905	0.888	0.870	0.852	0.834	0.815	0.795	0.775	0.756	0.736	0.718	0.698	0.679	0.659	0.640	0.621	0.602	0.584	0.566	0.549	0.532	0.516	0.501	0.485	0.471	0.458	0.444	0.432	0.420	0.410	0.400	0.390	0.380	0.372	0.365	0.359	0.352	0.346	0.341	0.339	0.334	0.331	0.329	0.328	0.326	0.325	0.322	0.322	0.322	0.322	0.324	0.325	0.325	0.328	0.329	0.330	0.331	0.332	0.334	0.335	0.336	0.338	0.339	0.340	0.340	0.341	0.341	0.342	0.341	0.342	0.341	0.341	0.341	0.341	0.340	0.338	0.336	0.335	0.332	0.330	0.329	0.326	0.324	0.321	0.318	0.314	0.311	0.308	0.304	0.300	0.296	0.291	0.288	0.282	0.278	0.272	0.269	0.264	0.259	0.252	0.248	0.242	0.236	0.232	0.226	0.220	0.215	0.208	0.202	0.196	0.190	0.182	0.178	0.171	0.165	0.159	0.154	0.148	0.141	0.136	0.131	0.126	0.122	0.118	0.112	0.110	0.106	0.104	0.102	0.101	0.100	0.099	0.100	0.100	0.101	0.104	0.108	0.110	0.115	0.120	0.126	0.132	0.140	0.149	0.156	0.166	0.178	0.188	0.200	0.212	0.226	0.240	0.254	0.269	0.285	0.300	0.316	0.332	0.350	0.366	0.382	0.400	0.416	0.432	0.450	0.468	0.484	0.499	0.515	0.530	0.545	0.560	0.572	0.585	0.598	0.609	0.620	0.629	0.638	0.645	0.651	0.659	0.664	0.668	0.671	0.672	0.675	0.675	0.675	0.674	0.672	0.669	0.666	0.661	0.658	0.652	0.648	0.641	0.636	0.630	0.624	0.616	0.610	0.604	0.598	0.591	0.586	0.581	0.576	0.572	0.569	0.566	0.565	0.565	0.564	0.565	0.566	0.570	0.575	0.580	0.586	0.594	0.604	0.614	0.624	0.636	0.651	0.665	0.682	0.699	0.716	0.735	0.755	0.776	0.798	0.821	0.844	0.868	0.892	0.918	0.944	0.969	0.995	1.021	1.049	1.076	1.102	1.129	1.155	1.182	1.209	1.234	1.260	1.284	1.308	1.330	1.354	1.376	1.398	1.419	1.439	1.458	1.476	1.494	1.510	1.525	1.541	1.554	1.568	1.580	1.591	1.601	1.610	1.620	1.628	1.635	1.640	1.646	1.651	1.655	1.658	1.660	1.661	1.662	1.664	1.662	1.662	1.661	1.659	1.658	1.655	1.651	1.649	1.645	1.641	1.636	1.631	1.628	1.622	1.616	1.611	1.605	1.599	1.592	1.588	1.580	1.574	1.568	1.561	1.554	1.546	1.540	1.532	1.526	1.519	1.512	1.505	1.499	1.492	1.486	1.481	1.475	1.470	1.465	1.460	1.456	1.452	1.449	1.446	1.444	1.442	1.441	1.440	1.440	1.440	1.441	1.442	1.446	1.448	1.452	1.458	1.462	1.468	1.475	1.482	1.491	1.501	1.511	1.521	1.534	1.548	1.560	1.574	1.590	1.605	1.621	1.639	1.656	1.674	1.694	1.712	1.732	1.752	1.774	1.794	1.815	1.836	1.858	1.880	1.900	1.922	1.944	1.965	1.988	2.007	2.029	2.049	2.070	2.089	2.109	2.129	2.148	2.165	2.181	2.200	2.215	2.230	2.245	2.259	2.272	2.284	2.295	2.308	2.316	2.326	2.334	2.342	2.350	2.355	2.360	2.366	2.370	2.374	2.376	2.379	2.380	2.382	2.382	2.382	2.382	2.382	2.380	2.379	2.378	2.375	2.374	2.371	2.369	2.366	2.364	2.361	2.358	2.356	2.354	2.351	2.349	2.348	2.346	2.345	2.344	2.342	2.341	2.341	2.341	2.342	2.344	2.345	2.346	2.348	2.351	2.354	2.356	2.360	2.364	2.368	2.374	2.380	2.384	2.391	2.398	2.404	2.411	2.420	2.429	2.438	2.446	2.456	2.466	2.476	2.488	2.499	2.510	2.522	2.536	2.549	2.562	2.575	2.591	2.605	2.620	2.635	2.651	2.666	2.682	2.699	2.716	2.734	2.751	2.769	2.786	2.805	2.824	2.842	2.862	2.881	2.901	2.921	2.941	2.960	2.980	3.000	3.020	3.040	3.061	3.080	3.101	3.120	3.141	3.160	3.180	3.199	3.219	3.238	3.256	3.274	3.292	3.310	3.328	3.345	3.361	3.379	3.395	3.411	3.426	3.441	3.456	3.470	3.485	3.499	3.511	3.525	3.539	3.551	3.564	3.576	3.589	3.600	3.612	3.624	3.635	3.646	3.659	3.670	3.681	3.692	3.704	3.716	3.728	3.740	3.751	3.765	3.776	3.790	3.804	3.818	3.831	3.846	3.862	3.876	3.894	3.909	3.925	3.942	3.960	3.978	3.996	4.016	4.034	4.054	4.072	4.094	4.114	4.134	4.156	4.176	4.198	4.219	4.240	4.261	4.284	4.305	4.326	4.348	4.369	4.390	4.410	4.431	4.450	4.470	4.490	4.509	4.526	4.545	4.562	4.580	4.595	4.611	4.626	4.640	4.654	4.668	4.680	4.692	4.702	4.714	4.722	4.731	4.739	4.746	4.751	4.758	4.762	4.766	4.769	4.771	4.774	4.774	4.774	4.772	4.772	4.769	4.766	4.762	4.758	4.752	4.748	4.740	4.734	4.726	4.718	4.710	4.701	4.691	4.681	4.670	4.660	4.648	4.638	4.624	4.612	4.600	4.586	4.574	4.560	4.546	4.531	4.518	4.502	4.488	4.474	4.459	4.444	4.429	4.414	4.401	4.386	4.372	4.359	4.345	4.332	4.320	4.308	4.295	4.284	4.274	4.261	4.251	4.242	4.232	4.224	4.215	4.208	4.200	4.192	4.186	4.180	4.175	4.170	4.166	4.160	4.156	4.154	4.149	4.146	4.142	4.140	4.138	4.134	4.130	4.128	4.125	4.121	4.116	4.112	4.109	4.104	4.098	4.091	4.085	4.077	4.069	4.059	4.049	4.037	4.026	4.014	4.000	3.984	3.968	3.951	3.931	3.912	3.891	3.870	3.848	3.822	3.798	3.771	3.744	3.716	3.686	3.656	3.626	3.595	3.562	3.528	3.495	3.460	3.426	3.391	3.355	3.320	3.284	3.249	3.214	3.178	3.142	3.108	3.074	3.040	3.006	2.974	2.941	2.910	2.880	2.851	2.821	2.795	2.769	2.745	2.720	2.700	2.678	2.659	2.640	2.624	2.609	2.595	2.582	2.571	2.564	2.554	2.549	2.542	2.539	2.538	2.536	2.536	2.538	2.540	2.542	2.548	2.552	2.560	2.568	2.575	2.584	2.592	2.604	2.614	2.624	2.636	2.648	2.660	2.671	2.685	2.698	2.711	2.722	2.735	2.748	2.760	2.772	2.784	2.796	2.806	2.816	2.826	2.835	2.844	2.852	2.859	2.866	2.871	2.875	2.880	2.884	2.885	2.886	2.888	2.888	2.886	2.885	2.882	2.879	2.872	2.869	2.861	2.855	2.848	2.838	2.829	2.818	2.808	2.794	2.781	2.768	2.754	2.738	2.722	2.706	2.689	2.671	2.654	2.635	2.615	2.596	2.576	2.556	2.536	2.516	2.496	2.475	2.454	2.434	2.412	2.392	2.371	2.351	2.331	2.311	2.291	2.272	2.254	2.236	2.219	2.202	2.186	2.170	2.155	2.140	2.126	2.114	2.100	2.089	2.078	2.066	2.058	2.046	2.038	2.030	2.024	2.016	2.010	2.004	1.999	1.994	1.989	1.984	1.981	1.978	1.974	1.971	1.968	1.964	1.962	1.959	1.955	1.952	1.949	1.944	1.940	1.935	1.930	1.925	1.919	1.912	1.905	1.898	1.889	1.880	1.870	1.859	1.848	1.835	1.822	1.809	1.792	1.778	1.762	1.744	1.725	1.708	1.688	1.666	1.646	1.625	1.601	1.579	1.555	1.529	1.504	1.479	1.451	1.424	1.396	1.368	1.339	1.311	1.281	1.251	1.221	1.191	1.160	1.129	1.098	1.066	1.035	1.004	0.972	0.942	0.910	0.879	0.849	0.819	0.788	0.758	0.728	0.698	0.669	0.640	0.611	0.582	0.555	0.528	0.501	0.475	0.450	0.425	0.401	0.376	0.354	0.331	0.309	0.288	0.269	0.249	0.229	0.212	0.194	0.178	0.164	0.149	0.135	0.122	0.109	0.099	0.089	0.080	0.071	0.064	0.058	0.051	0.046	0.042	0.040	0.038	0.035	0.035	0.035	0.036	0.038	0.039	0.042	0.046	0.049	0.052	0.059	0.062	0.069	0.075	0.081	0.086	0.094	0.100	0.109	0.115	0.122	0.130	0.136	0.142	0.150	0.156	0.162	0.168	0.174	0.178	0.182	0.186	0.190	0.192	0.196	0.198	0.198	0.198	0.198	0.198	0.195	0.192	0.190	0.186	0.181	0.175	0.169	0.161	0.154	0.144	0.135	0.124	0.112	0.101	0.088	0.076	0.061	0.048	0.031	0.015	0.000	-0.018	-0.035	-0.054	-0.072	-0.091	-0.111	-0.131	-0.151	-0.172	-0.194	-0.215	-0.235	-0.258	-0.280	-0.302	-0.325	-0.348	-0.369	-0.391	-0.414	-0.436	-0.458	-0.479	-0.500	-0.521	-0.541	-0.561	-0.581	-0.602	-0.621	-0.640	-0.658	-0.676	-0.692	-0.709	-0.725	-0.741	-0.756	-0.770	-0.784	-0.798	-0.809	-0.821	-0.831	-0.842	-0.851	-0.861	-0.870	-0.879	-0.885	-0.891	-0.898	-0.904	-0.909	-0.914	-0.919	-0.921	-0.924	-0.928	-0.931	-0.932	-0.936	-0.938	-0.939	-0.941	-0.942	-0.945	-0.945	-0.948	-0.949	-0.952	-0.955	-0.958	-0.960	-0.964	-0.968	-0.971	-0.976	-0.981	-0.988	-0.992	-1.000	-1.009	-1.018	-1.026	-1.035	-1.046	-1.056	-1.068	-1.081	-1.095	-1.109	-1.122	-1.139	-1.155	-1.172	-1.190	-1.209	-1.228	-1.248	-1.268	-1.289	-1.310	-1.332	-1.354	-1.376	-1.400	-1.424	-1.446	-1.470	-1.495	-1.519	-1.542	-1.566	-1.590	-1.614	-1.636	-1.660	-1.682	-1.705	-1.728	-1.749	-1.769	-1.789	-1.809	-1.829	-1.845	-1.862	-1.879	-1.895	-1.909	-1.922	-1.935	-1.946	-1.956	-1.966	-1.974	-1.980	-1.986	-1.992	-1.996	-1.998	-2.001	-2.000	-2.001	-1.999	-1.996	-1.992	-1.988	-1.982	-1.975	-1.968	-1.959	-1.949	-1.939	-1.928	-1.916	-1.902	-1.889	-1.874	-1.859	-1.842	-1.826	-1.811	-1.794	-1.776	-1.758	-1.741	-1.721	-1.704	-1.686	-1.668	-1.649	-1.630	-1.611	-1.592	-1.575	-1.555	-1.538	-1.519	-1.501	-1.484	-1.468	-1.450	-1.434	-1.416	-1.400	-1.384	-1.370	-1.354	-1.340	-1.325	-1.311	-1.299	-1.286	-1.274	-1.260	-1.249	-1.238	-1.228	-1.216	-1.205	-1.195	-1.186	-1.176	-1.168	-1.159	-1.150	-1.142	-1.135	-1.126	-1.119	-1.112	-1.106	-1.099	-1.092	-1.086	-1.081	-1.075	-1.071	-1.066	-1.061	-1.056	-1.051	-1.048	-1.042	-1.039	-1.036	-1.034	-1.031	-1.029	-1.026	-1.025	-1.024	-1.022	-1.021	-1.021	-1.021	-1.021	-1.021	-1.022	-1.024	-1.026	-1.029	-1.031	-1.034	-1.038	-1.041	-1.046	-1.051	-1.056	-1.062	-1.069	-1.075	-1.084	-1.090	-1.099	-1.106	-1.116	-1.125	-1.136	-1.145	-1.156	-1.168	-1.178	-1.190	-1.200	-1.211	-1.224	-1.236	-1.249	-1.260	-1.272	-1.286	-1.299	-1.311	-1.324	-1.336	-1.349	-1.361	-1.372	-1.385	-1.398	-1.409	-1.420	-1.431	-1.441	-1.452	-1.461	-1.471	-1.480	-1.489	-1.496	-1.504	-1.511	-1.519	-1.524	-1.530	-1.536	-1.541	-1.546	-1.550	-1.554	-1.556	-1.559	-1.561	-1.564	-1.564	-1.566	-1.566	-1.566	-1.566	-1.566	-1.565	-1.564	-1.562	-1.560	-1.559	-1.555	-1.552	-1.550	-1.546	-1.542	-1.540	-1.535	-1.532	-1.528	-1.525	-1.521	-1.516	-1.512	-1.509	-1.504	-1.499	-1.495	-1.491	-1.488	-1.482	-1.478	-1.474	-1.469	-1.465	-1.461	-1.456	-1.454	-1.450	-1.446	-1.441	-1.439	-1.435	-1.432	-1.429	-1.425	-1.422	-1.420	-1.419	-1.416	-1.415	-1.414	-1.412	-1.412	-1.411	-1.412	-1.412	-1.415	-1.416	-1.419	-1.421	-1.425	-1.428	-1.432	-1.436	-1.442	-1.448	-1.455	-1.461	-1.470	-1.478	-1.488	-1.498	-1.506	-1.518	-1.529	-1.541	-1.552	-1.566	-1.580	-1.594	-1.609	-1.624	-1.639	-1.656	-1.671	-1.688	-1.706	-1.722	-1.740	-1.758	-1.776	-1.794	-1.811	-1.830	-1.848	-1.865	-1.882	-1.900	-1.919	-1.936	-1.952	-1.970	-1.986	-2.001	-2.018	-2.033	-2.049	-2.062	-2.076	-2.090	-2.102	-2.114	-2.126	-2.138	-2.149	-2.159	-2.169	-2.178	-2.186	-2.194	-2.200	-2.208	-2.214	-2.219	-2.224	-2.228	-2.232	-2.236	-2.239	-2.241	-2.244	-2.245	-2.246	-2.246	-2.246	-2.246	-2.245	-2.244	-2.242	-2.241	-2.240	-2.238	-2.235	-2.232	-2.229	-2.226	-2.222	-2.219	-2.215	-2.211	-2.205	-2.201	-2.196	-2.192	-2.186	-2.180	-2.176	-2.169	-2.164	-2.156	-2.150	-2.142	-2.136	-2.129	-2.120	-2.112	-2.104	-2.095	-2.088	-2.078	-2.069	-2.059	-2.047	-2.039	-2.027	-2.016	-2.005	-1.995	-1.982	-1.971	-1.959	-1.946	-1.934	-1.921	-1.909	-1.895	-1.882	-1.869	-1.855	-1.841	-1.826	-1.812	-1.799	-1.784	-1.770	-1.755	-1.741	-1.726	-1.711	-1.698	-1.682	-1.668	-1.654	-1.639	-1.625	-1.611	-1.598	-1.584	-1.570	-1.555	-1.542	-1.529	-1.516	-1.502	-1.490	-1.478	-1.465	-1.452	-1.441	-1.429	-1.418	-1.406	-1.395	-1.385	-1.374	-1.362	-1.352	-1.342	-1.332	-1.322	-1.312	-1.304	-1.295	-1.286	-1.278	-1.269	-1.260	-1.252	-1.245	-1.236	-1.230	-1.222	-1.215	-1.209	-1.201	-1.194	-1.188	-1.181	-1.175	-1.170	-1.164	-1.159	-1.154	-1.148	-1.142	-1.138	-1.132	-1.128	-1.122	-1.119	-1.115	-1.111	-1.106	-1.104	-1.101	-1.098	-1.095	-1.092	-1.090	-1.086	-1.085	-1.082	-1.080	-1.079	-1.078	-1.078	-1.075	-1.075	-1.074	-1.072	-1.074	-1.074	-1.074	-1.074	-1.074	-1.075	-1.075	-1.076	-1.076	-1.079	-1.079	-1.080	-1.081	-1.082	-1.085	-1.086	-1.086	-1.088	-1.090	-1.090	-1.092	-1.092	-1.092	-1.094	-1.094	-1.095	-1.095	-1.095	-1.094	-1.094	-1.094	-1.092	-1.091	-1.091	-1.089	-1.088	-1.086	-1.084	-1.080	-1.078	-1.074	-1.070	-1.066	-1.062	-1.058	-1.052	-1.049	-1.042	-1.038	-1.032	-1.026	-1.021	-1.016	-1.010	-1.004	-0.999	-0.992	-0.988	-0.982	-0.978	-0.972	-0.969	-0.964	-0.960	-0.956	-0.952	-0.950	-0.949	-0.946	-0.945	-0.944	-0.944	-0.944	-0.946	-0.946	-0.949	-0.952	-0.956	-0.961	-0.966	-0.972	-0.980	-0.988	-0.995	-1.005	-1.014	-1.025	-1.036	-1.049	-1.061	-1.074	-1.089	-1.104	-1.118	-1.134	-1.149	-1.165	-1.182	-1.200	-1.218	-1.235	-1.252	-1.271	-1.290	-1.308	-1.326	-1.344	-1.362	-1.380	-1.398	-1.415	-1.434	-1.450	-1.466	-1.484	-1.499	-1.514	-1.529	-1.544	-1.558	-1.570	-1.582	-1.595	-1.608	-1.618	-1.628	-1.638	-1.646	-1.655	-1.662	-1.670	-1.678	-1.682	-1.689	-1.694	-1.698	-1.701	-1.704	-1.708	-1.710	-1.711	-1.714	-1.715	-1.716	-1.716	-1.716	-1.718	-1.716	-1.718	-1.716	-1.715	-1.714	-1.712	-1.711	-1.711	-1.710	-1.709	-1.708	-1.705	-1.704	-1.702	-1.701	-1.699	-1.698	-1.696	-1.696	-1.694	-1.692	-1.691	-1.690	-1.689	-1.688	-1.686	-1.685	-1.682	-1.680	-1.679	-1.676	-1.674	-1.671	-1.669	-1.665	-1.661	-1.658	-1.654	-1.650	-1.645	-1.641	-1.636	-1.631	-1.625	-1.620	-1.612	-1.605	-1.599	-1.591	-1.584	-1.574	-1.566	-1.558	-1.549	-1.540	-1.529	-1.520	-1.510	-1.500	-1.490	-1.480	-1.469	-1.459	-1.448	-1.438	-1.428	-1.416	-1.406	-1.396	-1.386	-1.376	-1.366	-1.358	-1.349	-1.339	-1.330	-1.322	-1.315	-1.308	-1.300	-1.295	-1.289	-1.282	-1.279	-1.274	-1.271	-1.269	-1.265	-1.264	-1.262	-1.262	-1.261	-1.261	-1.262	-1.265	-1.266	-1.269	-1.272	-1.275	-1.280	-1.285	-1.289	-1.294	-1.299	-1.305	-1.311	-1.316	-1.324	-1.330	-1.336	-1.344	-1.350	-1.358	-1.364	-1.369	-1.375	-1.380	-1.386	-1.391	-1.395	-1.401	-1.404	-1.408	-1.410	-1.412	-1.414	-1.414	-1.414	-1.414	-1.412	-1.410	-1.408	-1.406	-1.401	-1.398	-1.391	-1.385	-1.379	-1.371	-1.362	-1.355	-1.345	-1.336	-1.325	-1.314	-1.301	-1.290	-1.278	-1.264	-1.250	-1.238	-1.224	-1.210	-1.195	-1.180	-1.166	-1.152	-1.138	-1.122	-1.108	-1.092	-1.080	-1.065	-1.052	-1.038	-1.024	-1.012	-0.999	-0.988	-0.976	-0.964	-0.952	-0.942	-0.932	-0.922	-0.914	-0.905	-0.898	-0.889	-0.882	-0.875	-0.869	-0.864	-0.858	-0.854	-0.849	-0.845	-0.842	-0.839	-0.836	-0.835	-0.832	-0.831	-0.830	-0.830	-0.829	-0.830	-0.830	-0.830	-0.830	-0.831	-0.832	-0.835	-0.836	-0.839	-0.841	-0.844	-0.846	-0.849	-0.851	-0.855	-0.858	-0.861	-0.864	-0.866	-0.870	-0.874	-0.878	-0.880	-0.884	-0.888	-0.890	-0.894	-0.896	-0.900	-0.902	-0.906	-0.909	-0.911	-0.912	-0.914	-0.916	-0.916	-0.918	-0.919	-0.919	-0.918	-0.918	-0.916	-0.915	-0.914	-0.911	-0.909	-0.906	-0.902	-0.899	-0.895	-0.890	-0.885	-0.879	-0.872	-0.865	-0.859	-0.851	-0.842	-0.835	-0.826	-0.818	-0.808	-0.799	-0.789	-0.779	-0.769	-0.760	-0.750	-0.740	-0.730	-0.720	-0.710	-0.700	-0.690	-0.682	-0.672	-0.664	-0.655	-0.646	-0.638	-0.629	-0.621	-0.615	-0.608	-0.601	-0.595	-0.591	-0.585	-0.581	-0.578	-0.574	-0.571	-0.569	-0.568	-0.565	-0.564	-0.562	-0.562	-0.561	-0.562	-0.562	-0.564	-0.564	-0.566	-0.566	-0.568	-0.569	-0.571	-0.572	-0.574	-0.576	-0.578	-0.580	-0.581	-0.582	-0.582	-0.585	-0.585	-0.586	-0.586	-0.588	-0.589	-0.588	-0.589	-0.588	-0.588	-0.586	-0.586	-0.585	-0.584	-0.581	-0.580	-0.579	-0.575	-0.572	-0.570	-0.568	-0.564	-0.561	-0.558	-0.554	-0.551	-0.546	-0.542	-0.539	-0.534	-0.529	-0.524	-0.520	-0.514	-0.509	-0.504	-0.499	-0.492	-0.486	-0.481	-0.475	-0.469	-0.462	-0.456	-0.449	-0.442	-0.435	-0.428	-0.420	-0.411	-0.404	-0.396	-0.388	-0.378	-0.370	-0.360	-0.351	-0.341	-0.331	-0.321	-0.312	-0.302	-0.291	-0.281	-0.272	-0.261	-0.251	-0.240	-0.231	-0.221	-0.211	-0.201	-0.192	-0.182	-0.174	-0.165	-0.156	-0.149	-0.141	-0.134	-0.128	-0.122	-0.116	-0.112	-0.108	-0.105	-0.101	-0.099	-0.098	-0.096	-0.096	-0.095	-0.098	-0.098	-0.100	-0.102	-0.106	-0.111	-0.115	-0.120	-0.125	-0.131	-0.138	-0.145	-0.152	-0.160	-0.168	-0.176	-0.185	-0.194	-0.202	-0.211	-0.221	-0.230	-0.239	-0.249	-0.258	-0.266	-0.275	-0.282	-0.291	-0.298	-0.306	-0.312	-0.319	-0.325	-0.330	-0.334	-0.339	-0.342	-0.345	-0.346	-0.349	-0.349	-0.349	-0.349	-0.348	-0.345	-0.342	-0.339	-0.334	-0.328	-0.322	-0.316	-0.309	-0.300	-0.291	-0.282	-0.271	-0.261	-0.249	-0.236	-0.222	-0.210	-0.196	-0.181	-0.166	-0.151	-0.135	-0.119	-0.102	-0.085	-0.068	-0.051	-0.032	-0.016	0.002	0.020	0.039	0.055	0.074	0.091	0.108	0.125	0.142	0.159	0.176	0.192	0.208	0.224	0.239	0.254	0.269	0.281	0.295	0.308	0.320	0.331	0.342	0.354	0.362	0.372	0.381	0.390	0.398	0.405	0.411	0.418	0.422	0.428	0.432	0.436	0.441	0.444	0.446	0.449	0.452	0.454	0.455	0.458	0.459	0.461	0.461	0.462	0.465	0.465	0.466	0.468	0.469	0.470	0.471	0.472	0.475	0.476	0.479	0.481	0.484	0.486	0.490	0.492	0.496	0.499	0.502	0.506	0.510	0.515	0.518	0.522	0.526	0.530	0.534	0.538	0.541	0.545	0.548	0.551	0.552	0.555	0.556	0.559	0.559	0.559	0.559	0.558	0.556	0.554	0.551	0.546	0.542	0.538	0.531	0.525	0.518	0.510	0.500	0.491	0.481	0.469	0.458	0.445	0.432	0.418	0.404	0.389	0.374	0.358	0.341	0.325	0.309	0.291	0.275	0.256	0.239	0.222	0.205	0.188	0.172	0.155	0.139	0.122	0.106	0.091	0.078	0.064	0.051	0.038	0.026	0.015	0.004	-0.006	-0.016	-0.024	-0.031	-0.039	-0.044	-0.050	-0.055	-0.059	-0.061	-0.064	-0.065	-0.066	-0.068	-0.068	-0.065	-0.065	-0.061	-0.059	-0.056	-0.052	-0.049	-0.045	-0.041	-0.036	-0.031	-0.026	-0.021	-0.016	-0.011	-0.008	-0.001	0.002	0.008	0.012	0.016	0.020	0.024	0.028	0.030	0.032	0.035	0.036	0.038	0.038	0.038	0.038	0.036	0.035	0.032	0.030	0.026	0.022	0.018	0.011	0.006	0.000	-0.008	-0.015	-0.024	-0.034	-0.042	-0.054	-0.062	-0.075	-0.086	-0.099	-0.111	-0.124	-0.139	-0.151	-0.165	-0.181	-0.195	-0.211	-0.226	-0.242	-0.258	-0.275	-0.290	-0.308	-0.324	-0.340	-0.356	-0.374	-0.390	-0.405	-0.421	-0.438	-0.454	-0.469	-0.484	-0.499	-0.514	-0.528	-0.540	-0.554	-0.566	-0.579	-0.591	-0.602	-0.614	-0.625	-0.635	-0.644	-0.652	-0.661	-0.669	-0.675	-0.682	-0.688	-0.694	-0.699	-0.702	-0.706	-0.709	-0.711	-0.714	-0.715	-0.715	-0.716	-0.716	-0.715	-0.714	-0.712	-0.710	-0.709	-0.706	-0.702	-0.700	-0.695	-0.691	-0.688	-0.682	-0.678	-0.672	-0.666	-0.660	-0.655	-0.649	-0.642	-0.636	-0.629	-0.622	-0.615	-0.608	-0.599	-0.591	-0.584	-0.576	-0.568	-0.560	-0.551	-0.542	-0.534	-0.524	-0.516	-0.507	-0.498	-0.489	-0.479	-0.470	-0.460	-0.451	-0.440	-0.430	-0.420	-0.410	-0.400	-0.390	-0.379	-0.369	-0.359	-0.349	-0.339	-0.329	-0.319	-0.309	-0.299	-0.290	-0.280	-0.271	-0.261	-0.254	-0.244	-0.236	-0.229	-0.220	-0.214	-0.208	-0.200	-0.195	-0.189	-0.185	-0.179	-0.176	-0.171	-0.169	-0.166	-0.165	-0.162	-0.162	-0.162	-0.162	-0.164	-0.165	-0.166	-0.171	-0.174	-0.178	-0.182	-0.188	-0.194	-0.200	-0.208	-0.215	-0.224	-0.232	-0.242	-0.251	-0.261	-0.272	-0.282	-0.292	-0.305	-0.316	-0.329	-0.341	-0.355	-0.368	-0.381	-0.395	-0.408	-0.421	-0.435	-0.449	-0.461	-0.476	-0.490	-0.502	-0.518	-0.530	-0.542	-0.556	-0.569	-0.581	-0.594	-0.605	-0.618	-0.628	-0.639	-0.649	-0.659	-0.668	-0.676	-0.685	-0.694	-0.700	-0.708	-0.714	-0.719	-0.724	-0.729	-0.734	-0.736	-0.740	-0.742	-0.745	-0.745	-0.746	-0.746	-0.746	-0.745	-0.745	-0.742	-0.741	-0.739	-0.735	-0.731	-0.728	-0.722	-0.719	-0.714	-0.709	-0.702	-0.696	-0.691	-0.684	-0.678	-0.671	-0.664	-0.658	-0.651	-0.644	-0.636	-0.629	-0.621	-0.614	-0.606	-0.600	-0.592	-0.585	-0.579	-0.571	-0.565	-0.559	-0.551	-0.546	-0.539	-0.534	-0.529	-0.522	-0.516	-0.511	-0.506	-0.502	-0.499	-0.494	-0.490	-0.486	-0.482	-0.480	-0.476	-0.474	-0.470	-0.469	-0.466	-0.464	-0.461	-0.461	-0.460	-0.458	-0.458	-0.458	-0.456	-0.456	-0.456	-0.456	-0.458	-0.458	-0.459	-0.460	-0.460	-0.462	-0.464	-0.466	-0.468	-0.469	-0.471	-0.474	-0.476	-0.479	-0.482	-0.485	-0.489	-0.491	-0.496	-0.499	-0.502	-0.507	-0.511	-0.518	-0.521	-0.526	-0.530	-0.535	-0.541	-0.546	-0.552	-0.559	-0.565	-0.571	-0.578	-0.585	-0.591	-0.599	-0.606	-0.614	-0.622	-0.630	-0.638	-0.646	-0.654	-0.664	-0.672	-0.681	-0.691	-0.700	-0.709	-0.719	-0.728	-0.738	-0.748	-0.758	-0.768	-0.778	-0.786	-0.798	-0.808	-0.818	-0.828	-0.838	-0.849	-0.858	-0.868	-0.878	-0.886	-0.896	-0.906	-0.915	-0.924	-0.932	-0.941	-0.950	-0.959	-0.968	-0.975	-0.982	-0.990	-0.996	-1.004	-1.010	-1.018	-1.024	-1.029	-1.035	-1.040	-1.045	-1.050	-1.054	-1.059	-1.062	-1.066	-1.070	-1.072	-1.075	-1.079	-1.080	-1.082	-1.085	-1.086	-1.088	-1.089	-1.089	-1.090	-1.091	-1.090	-1.090	-1.090	-1.090	-1.089	-1.088	-1.086	-1.085	-1.085	-1.082	-1.081	-1.079	-1.078	-1.075	-1.072	-1.071	-1.069	-1.065	-1.064	-1.060	-1.058	-1.055	-1.052	-1.049	-1.045	-1.042	-1.039	-1.036	-1.032	-1.030	-1.026	-1.022	-1.020	-1.018	-1.014	-1.010	-1.006	-1.002	-1.000	-0.998	-0.994	-0.991	-0.988	-0.985	-0.982	-0.979	-0.976	-0.975	-0.972	-0.970	-0.969	-0.968	-0.965	-0.964	-0.962	-0.962	-0.961	-0.960	-0.959	-0.960	-0.959	-0.960	-0.960	-0.960	-0.961	-0.962	-0.964	-0.965	-0.968	-0.969	-0.971	-0.974	-0.976	-0.979	-0.982	-0.985	-0.988	-0.991	-0.995	-0.998	-1.002	-1.005	-1.009	-1.014	-1.018	-1.021	-1.026	-1.029	-1.032	-1.036	-1.040	-1.044	-1.048	-1.051	-1.055	-1.059	-1.061	-1.065	-1.068	-1.072	-1.075	-1.078	-1.080	-1.082	-1.085	-1.088	-1.089	-1.091	-1.092	-1.095	-1.096	-1.098	-1.099	-1.100	-1.101	-1.102	-1.104	-1.105	-1.106	-1.108	-1.108	-1.109	-1.110	-1.111	-1.112	-1.114	-1.115	-1.116	-1.119	-1.119	-1.121	-1.122	-1.125	-1.128	-1.130	-1.131	-1.134	-1.138	-1.139	-1.141	-1.145	-1.149	-1.151	-1.155	-1.158	-1.161	-1.166	-1.169	-1.172	-1.176	-1.180	-1.184	-1.188	-1.192	-1.195	-1.198	-1.202	-1.205	-1.208	-1.211	-1.214	-1.216	-1.219	-1.220	-1.222	-1.222	-1.224	-1.225	-1.226	-1.226	-1.226	-1.226	-1.226	-1.224	-1.222	-1.222	-1.219	-1.216	-1.215	-1.212	-1.209	-1.206	-1.201	-1.198	-1.194	-1.190	-1.185	-1.181	-1.176	-1.171	-1.166	-1.161	-1.158	-1.152	-1.148	-1.142	-1.138	-1.134	-1.130	-1.126	-1.122	-1.119	-1.116	-1.114	-1.111	-1.109	-1.109	-1.108	-1.106	-1.106	-1.105	-1.106	-1.108	-1.109	-1.110	-1.112	-1.115	-1.119	-1.121	-1.125	-1.130	-1.135	-1.140	-1.145	-1.150	-1.156	-1.162	-1.169	-1.175	-1.182	-1.190	-1.196	-1.204	-1.211	-1.218	-1.226	-1.234	-1.240	-1.249	-1.255	-1.262	-1.270	-1.276	-1.284	-1.290	-1.296	-1.304	-1.309	-1.316	-1.321	-1.328	-1.334	-1.339	-1.345	-1.350	-1.355	-1.360	-1.365	-1.370	-1.375	-1.380	-1.385	-1.390	-1.394	-1.399	-1.404	-1.409	-1.412	-1.418	-1.422	-1.426	-1.431	-1.436	-1.441	-1.445	-1.450	-1.456	-1.461	-1.466	-1.472	-1.479	-1.484	-1.491	-1.496	-1.504	-1.510	-1.516	-1.524	-1.530	-1.536	-1.544	-1.551	-1.558	-1.565	-1.571	-1.579	-1.586	-1.592	-1.599	-1.605	-1.612	-1.619	-1.625	-1.631	-1.636	-1.642	-1.648	-1.652	-1.656	-1.661	-1.665	-1.669	-1.671	-1.674	-1.676	-1.679	-1.680	-1.680	-1.681	-1.682	-1.681	-1.681	-1.680	-1.678	-1.676	-1.674	-1.670	-1.668	-1.665	-1.660	-1.655	-1.651	-1.646	-1.641	-1.635	-1.630	-1.624	-1.618	-1.611	-1.605	-1.598	-1.591	-1.584	-1.578	-1.570	-1.564	-1.556	-1.550	-1.542	-1.536	-1.529	-1.522	-1.516	-1.510	-1.504	-1.499	-1.492	-1.489	-1.482	-1.478	-1.472	-1.469	-1.465	-1.460	-1.458	-1.454	-1.451	-1.449	-1.448	-1.445	-1.444	-1.442	-1.441	-1.440	-1.440	-1.440	-1.440	-1.441	-1.442	-1.444	-1.444	-1.445	-1.446	-1.449	-1.451	-1.452	-1.455	-1.458	-1.460	-1.462	-1.466	-1.469	-1.471	-1.474	-1.476	-1.479	-1.482	-1.486	-1.489	-1.491	-1.494	-1.496	-1.499	-1.501	-1.502	-1.505	-1.506	-1.509	-1.509	-1.511	-1.511	-1.512	-1.514	-1.512	-1.514	-1.514	-1.512	-1.512	-1.512	-1.510	-1.510	-1.508	-1.506	-1.504	-1.502	-1.499	-1.496	-1.492	-1.490	-1.485	-1.481	-1.478	-1.472	-1.468	-1.462	-1.458	-1.451	-1.446	-1.440	-1.432	-1.426	-1.419	-1.411	-1.404	-1.396	-1.388	-1.379	-1.370	-1.361	-1.352	-1.342	-1.332	-1.324	-1.312	-1.301	-1.291	-1.281	-1.270	-1.258	-1.248	-1.236	-1.225	-1.212	-1.200	-1.189	-1.178	-1.166	-1.152	-1.141	-1.130	-1.120	-1.108	-1.098	-1.088	-1.078	-1.066	-1.059	-1.049	-1.041	-1.034	-1.025	-1.019	-1.014	-1.009	-1.004	-1.000	-0.998	-0.996	-0.994	-0.995	-0.995	-0.998	-1.000	-1.004	-1.009	-1.014	-1.021	-1.029	-1.038	-1.049	-1.060	-1.071	-1.085	-1.098	-1.114	-1.130	-1.146	-1.165	-1.182	-1.201	-1.222	-1.244	-1.265	-1.286	-1.309	-1.332	-1.355	-1.378	-1.402	-1.426	-1.450	-1.475	-1.499	-1.521	-1.545	-1.569	-1.592	-1.615	-1.638	-1.659	-1.681	-1.700	-1.721	-1.741	-1.760	-1.778	-1.795	-1.811	-1.828	-1.841	-1.856	-1.869	-1.881	-1.891	-1.901	-1.911	-1.919	-1.926	-1.932	-1.939	-1.944	-1.948	-1.950	-1.952	-1.955	-1.956	-1.956	-1.956	-1.956	-1.954	-1.954	-1.951	-1.949	-1.948	-1.945	-1.942	-1.940	-1.936	-1.935	-1.932	-1.930	-1.929	-1.926	-1.925	-1.924	-1.922	-1.922	-1.922	-1.922	-1.924	-1.926	-1.928	-1.930	-1.934	-1.939	-1.942	-1.948	-1.954	-1.959	-1.966	-1.974	-1.981	-1.990	-1.999	-2.009	-2.019	-2.029	-2.039	-2.050	-2.061	-2.072	-2.084	-2.096	-2.108	-2.120	-2.134	-2.145	-2.158	-2.170	-2.182	-2.195	-2.206	-2.218	-2.230	-2.241	-2.251	-2.262	-2.271	-2.281	-2.291	-2.300	-2.308	-2.315	-2.322	-2.329	-2.335	-2.341	-2.346	-2.349	-2.354	-2.356	-2.359	-2.361	-2.361	-2.364	-2.364	-2.362	-2.362	-2.361	-2.359	-2.358	-2.355	-2.352	-2.349	-2.345	-2.342	-2.339	-2.334	-2.329	-2.325	-2.320	-2.315	-2.310	-2.305	-2.299	-2.294	-2.289	-2.285	-2.279	-2.275	-2.270	-2.265	-2.261	-2.258	-2.254	-2.250	-2.246	-2.242	-2.240	-2.238	-2.235	-2.232	-2.230	-2.229	-2.226	-2.225	-2.224	-2.222	-2.222	-2.222	-2.222	-2.221	-2.221	-2.222	-2.222	-2.224	-2.224	-2.225	-2.226	-2.228	-2.229	-2.231	-2.232	-2.234	-2.236	-2.238	-2.240	-2.242	-2.244	-2.246	-2.249	-2.251	-2.254	-2.256	-2.259	-2.261	-2.264	-2.265	-2.268	-2.270	-2.274	-2.275	-2.278	-2.280	-2.282	-2.284	-2.286	-2.288	-2.290	-2.291	-2.292	-2.295	-2.296	-2.298	-2.299	-2.299	-2.300	-2.300	-2.301	-2.300	-2.300	-2.299	-2.298	-2.296	-2.295	-2.292	-2.290	-2.286	-2.282	-2.280	-2.276	-2.272	-2.268	-2.262	-2.258	-2.251	-2.246	-2.240	-2.232	-2.226	-2.219	-2.212	-2.205	-2.196	-2.189	-2.181	-2.174	-2.166	-2.158	-2.150	-2.142	-2.135	-2.129	-2.121	-2.115	-2.108	-2.101	-2.096	-2.091	-2.086	-2.082	-2.079	-2.075	-2.074	-2.071	-2.071	-2.070	-2.071	-2.072	-2.075	-2.078	-2.081	-2.085	-2.090	-2.098	-2.102	-2.111	-2.120	-2.129	-2.139	-2.150	-2.162	-2.174	-2.188	-2.202	-2.216	-2.232	-2.248	-2.264	-2.282	-2.300	-2.319	-2.336	-2.355	-2.375	-2.396	-2.415	-2.436	-2.458	-2.479	-2.500	-2.520	-2.542	-2.564	-2.585	-2.606	-2.628	-2.649	-2.669	-2.690	-2.711	-2.731	-2.751	-2.771	-2.790	-2.809	-2.828	-2.845	-2.862	-2.879	-2.895	-2.911	-2.926	-2.940	-2.952	-2.966	-2.979	-2.990	-3.000	-3.009	-3.019	-3.026	-3.034	-3.040	-3.045	-3.050	-3.055	-3.056	-3.058	-3.059	-3.059	-3.058	-3.056	-3.052	-3.049	-3.044	-3.038	-3.031	-3.024	-3.016	-3.008	-2.999	-2.988	-2.976	-2.965	-2.952	-2.940	-2.926	-2.912	-2.899	-2.884	-2.869	-2.855	-2.840	-2.824	-2.810	-2.795	-2.780	-2.765	-2.750	-2.738	-2.722	-2.710	-2.698	-2.686	-2.674	-2.664	-2.654	-2.645	-2.636	-2.629	-2.621	-2.616	-2.611	-2.608	-2.605	-2.602	-2.601	-2.602	-2.602	-2.605	-2.608	-2.612	-2.616	-2.622	-2.629	-2.636	-2.645	-2.652	-2.662	-2.672	-2.684	-2.695	-2.705	-2.718	-2.729	-2.742	-2.754	-2.768	-2.780	-2.794	-2.806	-2.819	-2.831	-2.842	-2.854	-2.865	-2.876	-2.886	-2.898	-2.906	-2.915	-2.924	-2.931	-2.938	-2.944	-2.951	-2.956	-2.960	-2.965	-2.968	-2.970	-2.972	-2.972	-2.974	-2.974	-2.974	-2.972	-2.971	-2.968	-2.965	-2.962	-2.959	-2.955	-2.950	-2.946	-2.941	-2.936	-2.931	-2.925	-2.920	-2.914	-2.908	-2.902	-2.896	-2.890	-2.884	-2.878	-2.871	-2.866	-2.860	-2.854	-2.848	-2.841	-2.836	-2.830	-2.825	-2.820	-2.815	-2.809	-2.804	-2.798	-2.794	-2.788	-2.784	-2.778	-2.774	-2.768	-2.762	-2.758	-2.752	-2.748	-2.742	-2.736	-2.731	-2.725	-2.719	-2.712	-2.706	-2.700	-2.692	-2.686	-2.678	-2.670	-2.661	-2.652	-2.645	-2.635	-2.626	-2.615	-2.605	-2.595	-2.584	-2.571	-2.559	-2.546	-2.534	-2.520	-2.506	-2.492	-2.478	-2.464	-2.448	-2.431	-2.416	-2.399	-2.381	-2.364	-2.346	-2.328	-2.309	-2.289	-2.269	-2.250	-2.229	-2.208	-2.188	-2.166	-2.145	-2.124	-2.101	-2.079	-2.056	-2.034	-2.010	-1.986	-1.964	-1.940	-1.918	-1.894	-1.870	-1.846	-1.821	-1.798	-1.774	-1.751	-1.728	-1.704	-1.681	-1.658	-1.634	-1.611	-1.589	-1.566	-1.545	-1.524	-1.501	-1.481	-1.460	-1.440	-1.421	-1.402	-1.384	-1.366	-1.348	-1.331	-1.315	-1.299	-1.284	-1.269	-1.254	-1.241	-1.228	-1.215	-1.202	-1.191	-1.182	-1.171	-1.161	-1.154	-1.145	-1.138	-1.131	-1.124	-1.118	-1.112	-1.106	-1.102	-1.099	-1.092	-1.089	-1.086	-1.082	-1.080	-1.076	-1.074	-1.071	-1.068	-1.065	-1.064	-1.061	-1.059	-1.055	-1.052	-1.049	-1.046	-1.042	-1.038	-1.034	-1.030	-1.025	-1.021	-1.016	-1.010	-1.005	-0.999	-0.991	-0.985	-0.979	-0.971	-0.964	-0.956	-0.948	-0.941	-0.932	-0.922	-0.915	-0.906	-0.898	-0.889	-0.879	-0.870	-0.861	-0.852	-0.844	-0.834	-0.825	-0.816	-0.809	-0.800	-0.792	-0.785	-0.779	-0.771	-0.765	-0.759	-0.752	-0.748	-0.742	-0.738	-0.732	-0.729	-0.725	-0.721	-0.718	-0.715	-0.712	-0.710	-0.709	-0.706	-0.706	-0.705	-0.704	-0.702	-0.702	-0.701	-0.701	-0.701	-0.701	-0.699	-0.699	-0.699	-0.696	-0.696	-0.695	-0.692	-0.691	-0.690	-0.686	-0.685	-0.681	-0.679	-0.674	-0.671	-0.668	-0.662	-0.659	-0.654	-0.649	-0.642	-0.636	-0.632	-0.626	-0.619	-0.614	-0.608	-0.601	-0.595	-0.590	-0.584	-0.578	-0.572	-0.568	-0.562	-0.558	-0.552	-0.549	-0.545	-0.541	-0.540	-0.536	-0.536	-0.534	-0.534	-0.534	-0.534	-0.535	-0.538	-0.540	-0.542	-0.546	-0.550	-0.555	-0.560	-0.566	-0.572	-0.580	-0.588	-0.596	-0.604	-0.612	-0.624	-0.632	-0.642	-0.655	-0.666	-0.678	-0.689	-0.701	-0.714	-0.728	-0.740	-0.752	-0.766	-0.780	-0.792	-0.808	-0.821	-0.834	-0.848	-0.861	-0.875	-0.889	-0.902	-0.916	-0.929	-0.942	-0.958	-0.970	-0.984	-0.996	-1.009	-1.022	-1.034	-1.048	-1.060	-1.074	-1.086	-1.099	-1.111	-1.124	-1.136	-1.149	-1.161	-1.174	-1.185	-1.198	-1.211	-1.222	-1.235	-1.248	-1.260	-1.271	-1.284	-1.296	-1.308	-1.321	-1.332	-1.345	-1.358	-1.370	-1.381	-1.394	-1.408	-1.420	-1.432	-1.445	-1.459	-1.471	-1.485	-1.498	-1.511	-1.525	-1.539	-1.554	-1.566	-1.581	-1.596	-1.611	-1.626	-1.641	-1.658	-1.672	-1.689	-1.705	-1.722	-1.740	-1.758	-1.775	-1.794	-1.812	-1.831	-1.850	-1.870	-1.889	-1.910	-1.929	-1.950	-1.971	-1.992	-2.014	-2.036	-2.059	-2.079	-2.102	-2.124	-2.146	-2.168	-2.191	-2.212	-2.235	-2.255	-2.278	-2.300	-2.320	-2.341	-2.361	-2.380	-2.400	-2.419	-2.438	-2.455	-2.472	-2.489	-2.504	-2.520	-2.534	-2.548	-2.559	-2.571	-2.582	-2.592	-2.600	-2.609	-2.616	-2.621	-2.625	-2.630	-2.632	-2.634	-2.635	-2.635	-2.634	-2.631	-2.629	-2.625	-2.620	-2.614	-2.609	-2.601	-2.594	-2.585	-2.575	-2.565	-2.555	-2.544	-2.532	-2.520	-2.508	-2.495	-2.481	-2.468	-2.454	-2.439	-2.425	-2.410	-2.395	-2.380	-2.365	-2.350	-2.335	-2.320	-2.305	-2.290	-2.276	-2.261	-2.246	-2.232	-2.219	-2.205	-2.190	-2.179	-2.165	-2.152	-2.140	-2.128	-2.116	-2.104	-2.094	-2.081	-2.071	-2.060	-2.050	-2.040	-2.030	-2.021	-2.011	-2.002	-1.994	-1.986	-1.976	-1.969	-1.961	-1.951	-1.944	-1.936	-1.928	-1.920	-1.912	-1.904	-1.894	-1.886	-1.878	-1.868	-1.859	-1.849	-1.840	-1.829	-1.819	-1.808	-1.798	-1.786	-1.774	-1.761	-1.749	-1.736	-1.721	-1.708	-1.692	-1.678	-1.664	-1.646	-1.630	-1.614	-1.596	-1.578	-1.559	-1.540	-1.521	-1.501	-1.481	-1.462	-1.441	-1.420	-1.399	-1.378	-1.356	-1.335	-1.314	-1.292	-1.271	-1.250	-1.228	-1.206	-1.186	-1.166	-1.145	-1.125	-1.106	-1.086	-1.068	-1.049	-1.031	-1.014	-0.998	-0.981	-0.966	-0.952	-0.938	-0.925	-0.914	-0.901	-0.891	-0.881	-0.872	-0.864	-0.856	-0.849	-0.844	-0.839	-0.835	-0.831	-0.828	-0.826	-0.824	-0.824	-0.822	-0.824	-0.824	-0.825	-0.826	-0.828	-0.831	-0.832	-0.835	-0.839	-0.841	-0.844	-0.846	-0.849	-0.852	-0.855	-0.856	-0.860	-0.861	-0.864	-0.865	-0.865	-0.866	-0.866	-0.865	-0.865	-0.864	-0.862	-0.859	-0.856	-0.852	-0.848	-0.844	-0.839	-0.832	-0.825	-0.819	-0.811	-0.802	-0.795	-0.786	-0.776	-0.765	-0.755	-0.744	-0.732	-0.721	-0.709	-0.698	-0.686	-0.672	-0.661	-0.648	-0.635	-0.622	-0.610	-0.598	-0.585	-0.572	-0.560	-0.548	-0.535	-0.524	-0.512	-0.501	-0.490	-0.479	-0.469	-0.459	-0.450	-0.441	-0.432	-0.424	-0.416	-0.409	-0.402	-0.396	-0.390	-0.386	-0.381	-0.378	-0.374	-0.370	-0.368	-0.366	-0.365	-0.365	-0.365	-0.365	-0.368	-0.369	-0.371	-0.374	-0.378	-0.382	-0.386	-0.392	-0.398	-0.405	-0.412	-0.420	-0.426	-0.435	-0.444	-0.454	-0.462	-0.472	-0.482	-0.492	-0.504	-0.514	-0.525	-0.536	-0.548	-0.560	-0.571	-0.582	-0.595	-0.606	-0.619	-0.630	-0.640	-0.652	-0.664	-0.674	-0.684	-0.695	-0.705	-0.714	-0.722	-0.730	-0.739	-0.746	-0.751	-0.759	-0.762	-0.768	-0.771	-0.774	-0.778	-0.779	-0.779	-0.779	-0.778	-0.776	-0.772	-0.769	-0.764	-0.759	-0.751	-0.744	-0.736	-0.726	-0.716	-0.705	-0.694	-0.681	-0.669	-0.654	-0.640	-0.624	-0.608	-0.591	-0.574	-0.556	-0.538	-0.519	-0.499	-0.480	-0.461	-0.441	-0.420	-0.400	-0.380	-0.359	-0.340	-0.320	-0.299	-0.280	-0.260	-0.241	-0.222	-0.205	-0.188	-0.170	-0.154	-0.139	-0.124	-0.110	-0.096	-0.085	-0.072	-0.061	-0.051	-0.044	-0.036	-0.030	-0.025	-0.021	-0.018	-0.016	-0.015	-0.015	-0.016	-0.020	-0.024	-0.029	-0.035	-0.042	-0.050	-0.060	-0.070	-0.082	-0.095	-0.108	-0.122	-0.138	-0.155	-0.171	-0.189	-0.206	-0.226	-0.245	-0.265	-0.285	-0.305	-0.328	-0.348	-0.370	-0.391	-0.414	-0.436	-0.458	-0.480	-0.501	-0.522	-0.545	-0.565	-0.585	-0.606	-0.625	-0.645	-0.664	-0.682	-0.700	-0.716	-0.734	-0.749	-0.762	-0.776	-0.790	-0.801	-0.812	-0.824	-0.832	-0.841	-0.849	-0.856	-0.861	-0.866	-0.870	-0.874	-0.875	-0.878	-0.876	-0.878	-0.875	-0.874	-0.870	-0.866	-0.861	-0.858	-0.850	-0.844	-0.836	-0.829	-0.820	-0.811	-0.801	-0.792	-0.781	-0.771	-0.761	-0.750	-0.739	-0.729	-0.716	-0.705	-0.695	-0.684	-0.672	-0.661	-0.650	-0.640	-0.629	-0.619	-0.609	-0.599	-0.590	-0.581	-0.572	-0.565	-0.556	-0.549	-0.541	-0.535	-0.530	-0.524	-0.519	-0.515	-0.511	-0.509	-0.505	-0.502	-0.501	-0.500	-0.499	-0.499	-0.499	-0.500	-0.500	-0.501	-0.502	-0.505	-0.506	-0.509	-0.510	-0.512	-0.515	-0.518	-0.520	-0.522	-0.522	-0.525	-0.528	-0.529	-0.530	-0.531	-0.531	-0.531	-0.531	-0.530	-0.530	-0.528	-0.526	-0.522	-0.520	-0.515	-0.512	-0.506	-0.501	-0.495	-0.489	-0.480	-0.472	-0.465	-0.455	-0.445	-0.435	-0.425	-0.415	-0.404	-0.392	-0.381	-0.368	-0.356	-0.344	-0.331	-0.319	-0.306	-0.295	-0.282	-0.270	-0.258	-0.246	-0.236	-0.224	-0.214	-0.204	-0.195	-0.185	-0.176	-0.169	-0.161	-0.154	-0.149	-0.144	-0.139	-0.135	-0.132	-0.130	-0.130	-0.130	-0.130	-0.131	-0.132	-0.135	-0.139	-0.142	-0.148	-0.152	-0.159	-0.165	-0.172	-0.180	-0.188	-0.196	-0.204	-0.212	-0.222	-0.231	-0.242	-0.251	-0.262	-0.271	-0.282	-0.291	-0.301	-0.312	-0.322	-0.331	-0.342	-0.351	-0.361	-0.369	-0.378	-0.386	-0.394	-0.402	-0.410	-0.416	-0.424	-0.430	-0.435	-0.441	-0.448	-0.451	-0.456	-0.460	-0.464	-0.468	-0.471	-0.474	-0.478	-0.480	-0.482	-0.484	-0.488	-0.489	-0.490	-0.492	-0.494	-0.496	-0.498	-0.499	-0.500	-0.500	-0.501	-0.502	-0.504	-0.505	-0.506	-0.506	-0.509	-0.510	-0.510	-0.511	-0.512	-0.514	-0.515	-0.518	-0.519	-0.520	-0.522	-0.525	-0.526	-0.528	-0.530	-0.531	-0.534	-0.536	-0.536	-0.539	-0.540	-0.541	-0.542	-0.545	-0.546	-0.548	-0.549	-0.549	-0.550	-0.551	-0.551	-0.551	-0.551	-0.551	-0.550	-0.550	-0.549	-0.548	-0.545	-0.544	-0.541	-0.539	-0.536	-0.532	-0.529	-0.525	-0.521	-0.516	-0.511	-0.506	-0.500	-0.495	-0.489	-0.482	-0.475	-0.469	-0.460	-0.454	-0.446	-0.438	-0.430	-0.422	-0.414	-0.405	-0.398	-0.389	-0.381	-0.372	-0.364	-0.356	-0.349	-0.340	-0.332	-0.325	-0.319	-0.311	-0.305	-0.298	-0.292	-0.288	-0.281	-0.279	-0.274	-0.271	-0.269	-0.268	-0.265	-0.265	-0.264	-0.265	-0.265	-0.268	-0.269	-0.272	-0.276	-0.281	-0.285	-0.291	-0.298	-0.305	-0.312	-0.320	-0.328	-0.336	-0.345	-0.355	-0.365	-0.375	-0.386	-0.398	-0.409	-0.421	-0.432	-0.444	-0.455	-0.468	-0.481	-0.492	-0.505	-0.518	-0.530	-0.541	-0.552	-0.565	-0.575	-0.586	-0.598	-0.608	-0.618	-0.629	-0.638	-0.648	-0.655	-0.664	-0.672	-0.680	-0.688	-0.694	-0.700	-0.706	-0.711	-0.716	-0.722	-0.726	-0.731	-0.734	-0.738	-0.740	-0.744	-0.746	-0.748	-0.749	-0.751	-0.752	-0.754	-0.754	-0.755	-0.756	-0.756	-0.758	-0.756	-0.756	-0.756	-0.756	-0.756	-0.756	-0.755	-0.754	-0.754	-0.754	-0.752	-0.752	-0.750	-0.749	-0.749	-0.748	-0.748	-0.746	-0.744	-0.742	-0.742	-0.740	-0.739	-0.738	-0.735	-0.734	-0.732	-0.730	-0.728	-0.726	-0.725	-0.721	-0.720	-0.718	-0.715	-0.711	-0.708	-0.705	-0.702	-0.699	-0.695	-0.691	-0.689	-0.684	-0.680	-0.676	-0.671	-0.666	-0.661	-0.656	-0.651	-0.645	-0.639	-0.634	-0.628	-0.621	-0.615	-0.609	-0.602	-0.596	-0.589	-0.581	-0.575	-0.569	-0.562	-0.554	-0.548	-0.541	-0.534	-0.528	-0.521	-0.514	-0.507	-0.501	-0.495	-0.490	-0.484	-0.480	-0.475	-0.471	-0.466	-0.462	-0.459	-0.456	-0.454	-0.451	-0.450	-0.449	-0.449	-0.449	-0.449	-0.450	-0.451	-0.454	-0.456	-0.460	-0.465	-0.468	-0.472	-0.479	-0.485	-0.491	-0.499	-0.505	-0.514	-0.521	-0.530	-0.539	-0.549	-0.558	-0.568	-0.578	-0.589	-0.599	-0.609	-0.619	-0.629	-0.641	-0.651	-0.661	-0.672	-0.682	-0.692	-0.704	-0.712	-0.722	-0.734	-0.742	-0.751	-0.761	-0.771	-0.779	-0.788	-0.796	-0.804	-0.812	-0.820	-0.828	-0.835	-0.842	-0.850	-0.855	-0.862	-0.869	-0.875	-0.881	-0.888	-0.894	-0.901	-0.906	-0.912	-0.919	-0.924	-0.931	-0.938	-0.944	-0.951	-0.958	-0.965	-0.971	-0.979	-0.986	-0.994	-1.001	-1.010	-1.018	-1.026	-1.034	-1.042	-1.051	-1.059	-1.068	-1.078	-1.085	-1.094	-1.101	-1.110	-1.118	-1.125	-1.132	-1.140	-1.148	-1.154	-1.159	-1.165	-1.170	-1.175	-1.179	-1.184	-1.188	-1.189	-1.191	-1.192	-1.192	-1.192	-1.191	-1.190	-1.190	-1.186	-1.182	-1.179	-1.174	-1.169	-1.162	-1.155	-1.149	-1.141	-1.132	-1.124	-1.115	-1.105	-1.096	-1.085	-1.075	-1.065	-1.054	-1.042	-1.031	-1.020	-1.010	-0.999	-0.988	-0.978	-0.968	-0.958	-0.949	-0.939	-0.931	-0.922	-0.916	-0.909	-0.902	-0.898	-0.892	-0.888	-0.885	-0.881	-0.879	-0.878	-0.878	-0.878	-0.878	-0.879	-0.881	-0.884	-0.888	-0.891	-0.896	-0.901	-0.908	-0.912	-0.920	-0.928	-0.935	-0.942	-0.951	-0.959	-0.969	-0.979	-0.988	-0.996	-1.006	-1.016	-1.026	-1.036	-1.046	-1.055	-1.065	-1.074	-1.082	-1.092	-1.101	-1.109	-1.116	-1.125	-1.132	-1.140	-1.146	-1.151	-1.159	-1.165	-1.170	-1.174	-1.179	-1.182	-1.188	-1.190	-1.194	-1.198	-1.200	-1.202	-1.206	-1.208	-1.209	-1.211	-1.212	-1.215	-1.218	-1.218	-1.220	-1.221	-1.222	-1.225	-1.226	-1.229	-1.230	-1.232	-1.235	-1.239	-1.241	-1.244	-1.248	-1.250	-1.254	-1.258	-1.262	-1.266	-1.271	-1.276	-1.281	-1.288	-1.292	-1.300	-1.305	-1.312	-1.318	-1.325	-1.331	-1.340	-1.346	-1.354	-1.361	-1.369	-1.376	-1.385	-1.392	-1.399	-1.408	-1.415	-1.422	-1.430	-1.436	-1.442	-1.450	-1.456	-1.462	-1.469	-1.474	-1.480	-1.485	-1.490	-1.494	-1.499	-1.502	-1.506	-1.510	-1.512	-1.515	-1.516	-1.518	-1.520	-1.520	-1.520	-1.520	-1.520	-1.519	-1.518	-1.516	-1.515	-1.511	-1.509	-1.505	-1.501	-1.498	-1.492	-1.488	-1.482	-1.475	-1.470	-1.462	-1.455	-1.448	-1.439	-1.430	-1.421	-1.410	-1.400	-1.389	-1.378	-1.365	-1.352	-1.340	-1.326	-1.312	-1.298	-1.282	-1.268	-1.251	-1.235	-1.218	-1.200	-1.181	-1.164	-1.145	-1.125	-1.105	-1.085	-1.064	-1.044	-1.022	-0.999	-0.978	-0.955	-0.931	-0.909	-0.886	-0.861	-0.839	-0.814	-0.791	-0.766	-0.742	-0.719	-0.696	-0.671	-0.648	-0.625	-0.602	-0.580	-0.559	-0.536	-0.516	-0.494	-0.474	-0.455	-0.436	-0.419	-0.402	-0.385	-0.370	-0.355	-0.342	-0.329	-0.318	-0.306	-0.296	-0.286	-0.278	-0.270	-0.262	-0.258	-0.252	-0.249	-0.245	-0.241	-0.240	-0.238	-0.238	-0.238	-0.238	-0.238	-0.239	-0.240	-0.241	-0.242	-0.244	-0.245	-0.246	-0.249	-0.249	-0.249	-0.249	-0.248	-0.246	-0.244	-0.240	-0.236	-0.232	-0.228	-0.221	-0.212	-0.204	-0.194	-0.182	-0.170	-0.158	-0.142	-0.126	-0.109	-0.091	-0.071	-0.051	-0.029	-0.006	0.016	0.042	0.069	0.095	0.122	0.151	0.180	0.210	0.240	0.270	0.302	0.334	0.365	0.396	0.428	0.460	0.491	0.522	0.552	0.584	0.612	0.642	0.670	0.699	0.725	0.751	0.776	0.801	0.824	0.845	0.866	0.885	0.904	0.920	0.936	0.951	0.965	0.976	0.986	0.996	1.004	1.011	1.016	1.020	1.024	1.025	1.026	1.025	1.024	1.020	1.018	1.012	1.006	1.001	0.995	0.986	0.978	0.969	0.959	0.948	0.936	0.925	0.914	0.901	0.889	0.875	0.861	0.849	0.835	0.820	0.806	0.792	0.778	0.764	0.750	0.735	0.721	0.706	0.692	0.678	0.664	0.650	0.636	0.622	0.608	0.595	0.582	0.569	0.555	0.542	0.530	0.519	0.505	0.494	0.481	0.471	0.460	0.449	0.438	0.429	0.418	0.408	0.399	0.390	0.382	0.374	0.368	0.360	0.354	0.346	0.342	0.336	0.332	0.328	0.325	0.322	0.320	0.320	0.318	0.318	0.318	0.320	0.321	0.322	0.326	0.330	0.334	0.339	0.344	0.350	0.356	0.362	0.370	0.378	0.385	0.396	0.404	0.415	0.425	0.436	0.446	0.459	0.470	0.482	0.495	0.506	0.520	0.532	0.546	0.559	0.571	0.585	0.598	0.610	0.624	0.635	0.649	0.662	0.674	0.686	0.698	0.710	0.722	0.734	0.744	0.755	0.765	0.775	0.785	0.795	0.804	0.812	0.820	0.829	0.836	0.844	0.850	0.856	0.862	0.869	0.874	0.879	0.884	0.888	0.891	0.898	0.900	0.902	0.906	0.910	0.912	0.915	0.916	0.919	0.921	0.921	0.922	0.924	0.925	0.925	0.926	0.926	0.926	0.926	0.928	0.926	0.926	0.926	0.926	0.925	0.924	0.922	0.922	0.920	0.919	0.916	0.915	0.914	0.910	0.908	0.905	0.902	0.899	0.895	0.891	0.886	0.882	0.878	0.872	0.866	0.860	0.852	0.845	0.838	0.830	0.822	0.814	0.804	0.795	0.785	0.775	0.765	0.754	0.742	0.730	0.718	0.704	0.691	0.679	0.666	0.651	0.638	100.000	5.000	2.000	1.000	4.000	0.000	0.000	0.000	0.000	0.000	0.000	0.000	0.000	0.000	0.000	0.000	0.000	0.000	-1.798	-1.800	-1.804	-1.806	-1.810	-1.812	-1.816	-1.819	-1.822	-1.825	-1.828	-1.829	-1.832	-1.832	-1.835	-1.836	-1.838	-1.839	-1.840	-1.840	-1.840	-1.840	-1.840	-1.839	-1.839	-1.838	-1.838	-1.836	-1.835	-1.832	-1.832	-1.831	-1.830	-1.828	-1.826	-1.825	-1.824	-1.822	-1.821	-1.821	-1.820	-1.820	-1.820	-1.821	-1.822	-1.822	-1.824	-1.826	-1.829	-1.831	-1.835	-1.838	-1.842	-1.848	-1.854	-1.859	-1.866	-1.874	-1.880	-1.889	-1.898	-1.905	-1.915	-1.926	-1.935	-1.946	-1.958	-1.969	-1.980	-1.991	-2.002	-2.015	-2.026	-2.039	-2.050	-2.062	-2.074	-2.086	-2.096	-2.109	-2.119	-2.129	-2.139	-2.148	-2.156	-2.165	-2.172	-2.180	-2.186	-2.191	-2.196	-2.201	-2.204	-2.206	-2.209	-2.210	-2.210	-2.210	-2.209	-2.208	-2.205	-2.201	-2.198	-2.192	-2.188	-2.182	-2.178	-2.171	-2.165	-2.158	-2.150	-2.142	-2.135	-2.126	-2.119	-2.110	-2.102	-2.095	-2.086	-2.079	-2.072	-2.065	-2.059	-2.052	-2.047	-2.041	-2.038	-2.034	-2.031	-2.027	-2.026	-2.025	-2.025	-2.026	-2.027	-2.029	-2.033	-2.036	-2.041	-2.046	-2.054	-2.061	-2.069	-2.079	-2.089	-2.100	-2.112	-2.124	-2.138	-2.150	-2.166	-2.180	-2.196	-2.212	-2.229	-2.245	-2.262	-2.280	-2.299	-2.316	-2.335	-2.354	-2.372	-2.392	-2.411	-2.430	-2.450	-2.469	-2.489	-2.506	-2.525	-2.542	-2.561	-2.579	-2.596	-2.614	-2.630	-2.646	-2.662	-2.678	-2.691	-2.705	-2.719	-2.731	-2.745	-2.756	-2.768	-2.778	-2.786	-2.796	-2.805	-2.812	-2.819	-2.826	-2.832	-2.839	-2.842	-2.846	-2.850	-2.852	-2.855	-2.856	-2.858	-2.859	-2.859	-2.858	-2.858	-2.856	-2.854	-2.851	-2.848	-2.845	-2.841	-2.838	-2.832	-2.828	-2.822	-2.816	-2.811	-2.805	-2.799	-2.792	-2.785	-2.779	-2.772	-2.765	-2.758	-2.751	-2.742	-2.734	-2.728	-2.720	-2.712	-2.705	-2.698	-2.690	-2.681	-2.674	-2.666	-2.659	-2.651	-2.642	-2.636	-2.629	-2.620	-2.612	-2.605	-2.598	-2.590	-2.582	-2.575	-2.566	-2.559	-2.551	-2.544	-2.535	-2.526	-2.518	-2.509	-2.501	-2.492	-2.484	-2.474	-2.465	-2.456	-2.446	-2.436	-2.426	-2.416	-2.406	-2.396	-2.385	-2.375	-2.365	-2.354	-2.342	-2.332	-2.321	-2.310	-2.299	-2.288	-2.276	-2.266	-2.255	-2.244	-2.234	-2.222	-2.212	-2.202	-2.192	-2.182	-2.175	-2.166	-2.158	-2.150	-2.141	-2.135	-2.129	-2.121	-2.115	-2.111	-2.106	-2.101	-2.098	-2.094	-2.090	-2.088	-2.085	-2.084	-2.081	-2.080	-2.079	-2.079	-2.078	-2.079	-2.079	-2.079	-2.079	-2.080	-2.080	-2.081	-2.081	-2.082	-2.082	-2.082	-2.082	-2.082	-2.082	-2.082	-2.081	-2.080	-2.078	-2.076	-2.074	-2.070	-2.066	-2.062	-2.059	-2.054	-2.049	-2.042	-2.035	-2.027	-2.020	-2.013	-2.004	-1.994	-1.985	-1.975	-1.964	-1.954	-1.942	-1.930	-1.919	-1.908	-1.894	-1.882	-1.869	-1.858	-1.844	-1.831	-1.818	-1.805	-1.792	-1.779	-1.766	-1.754	-1.741	-1.729	-1.719	-1.706	-1.695	-1.684	-1.674	-1.664	-1.654	-1.645	-1.635	-1.628	-1.619	-1.611	-1.602	-1.595	-1.589	-1.582	-1.578	-1.571	-1.565	-1.561	-1.555	-1.551	-1.546	-1.542	-1.539	-1.535	-1.531	-1.529	-1.525	-1.521	-1.519	-1.516	-1.512	-1.510	-1.508	-1.504	-1.501	-1.498	-1.492	-1.490	-1.486	-1.482	-1.476	-1.472	-1.469	-1.462	-1.459	-1.452	-1.446	-1.441	-1.435	-1.429	-1.421	-1.415	-1.409	-1.401	-1.394	-1.386	-1.378	-1.370	-1.362	-1.352	-1.344	-1.335	-1.325	-1.316	-1.306	-1.296	-1.286	-1.275	-1.265	-1.255	-1.244	-1.234	-1.221	-1.211	-1.199	-1.188	-1.176	-1.164	-1.151	-1.140	-1.128	-1.115	-1.101	-1.089	-1.075	-1.062	-1.048	-1.035	-1.021	-1.006	-0.994	-0.979	-0.965	-0.950	-0.936	-0.922	-0.909	-0.894	-0.880	-0.865	-0.851	-0.836	-0.822	-0.809	-0.795	-0.781	-0.769	-0.755	-0.742	-0.730	-0.718	-0.706	-0.695	-0.684	-0.672	-0.661	-0.652	-0.644	-0.635	-0.626	-0.619	-0.612	-0.605	-0.600	-0.596	-0.591	-0.589	-0.586	-0.585	-0.584	-0.585	-0.586	-0.589	-0.591	-0.595	-0.599	-0.604	-0.610	-0.618	-0.624	-0.632	-0.641	-0.650	-0.661	-0.672	-0.684	-0.695	-0.708	-0.720	-0.732	-0.746	-0.758	-0.771	-0.785	-0.799	-0.811	-0.824	-0.836	-0.849	-0.861	-0.872	-0.882	-0.892	-0.902	-0.910	-0.919	-0.925	-0.931	-0.935	-0.939	-0.941	-0.941	-0.941	-0.939	-0.935	-0.930	-0.924	-0.916	-0.909	-0.899	-0.886	-0.872	-0.859	-0.842	-0.826	-0.808	-0.789	-0.769	-0.749	-0.725	-0.702	-0.678	-0.652	-0.628	-0.601	-0.574	-0.548	-0.520	-0.492	-0.465	-0.438	-0.410	-0.384	-0.356	-0.330	-0.304	-0.280	-0.256	-0.232	-0.211	-0.189	-0.170	-0.151	-0.132	-0.118	-0.102	-0.089	-0.076	-0.065	-0.058	-0.049	-0.045	-0.040	-0.038	-0.036	-0.038	-0.040	-0.042	-0.049	-0.055	-0.062	-0.072	-0.085	-0.096	-0.110	-0.125	-0.141	-0.158	-0.175	-0.195	-0.215	-0.235	-0.258	-0.279	-0.301	-0.324	-0.348	-0.371	-0.395	-0.420	-0.444	-0.468	-0.492	-0.516	-0.540	-0.564	-0.589	-0.612	-0.634	-0.658	-0.680	-0.701	-0.724	-0.744	-0.764	-0.784	-0.804	-0.824	-0.841	-0.859	-0.876	-0.892	-0.909	-0.925	-0.939	-0.952	-0.968	-0.980	-0.992	-1.004	-1.015	-1.026	-1.036	-1.046	-1.056	-1.065	-1.072	-1.080	-1.088	-1.094	-1.100	-1.105	-1.111	-1.116	-1.120	-1.124	-1.129	-1.131	-1.135	-1.136	-1.139	-1.140	-1.141	-1.142	-1.142	-1.141	-1.141	-1.140	-1.139	-1.136	-1.136	-1.134	-1.129	-1.126	-1.122	-1.119	-1.115	-1.111	-1.106	-1.102	-1.098	-1.091	-1.085	-1.080	-1.072	-1.066	-1.060	-1.052	-1.045	-1.038	-1.030	-1.021	-1.014	-1.005	-0.996	-0.988	-0.979	-0.970	-0.961	-0.952	-0.944	-0.934	-0.925	-0.918	-0.908	-0.899	-0.889	-0.880	-0.871	-0.861	-0.852	-0.844	-0.835	-0.826	-0.818	-0.809	-0.801	-0.792	-0.784	-0.775	-0.768	-0.759	-0.751	-0.742	-0.735	-0.728	-0.720	-0.711	-0.704	-0.699	-0.691	-0.684	-0.676	-0.670	-0.662	-0.656	-0.649	-0.642	-0.636	-0.630	-0.624	-0.618	-0.612	-0.605	-0.600	-0.595	-0.589	-0.584	-0.578	-0.572	-0.569	-0.564	-0.559	-0.554	-0.549	-0.545	-0.541	-0.538	-0.534	-0.530	-0.528	-0.524	-0.521	-0.519	-0.518	-0.515	-0.514	-0.512	-0.512	-0.511	-0.511	-0.511	-0.511	-0.511	-0.514	-0.515	-0.518	-0.520	-0.522	-0.525	-0.529	-0.531	-0.535	-0.540	-0.545	-0.549	-0.555	-0.560	-0.566	-0.572	-0.580	-0.586	-0.592	-0.600	-0.606	-0.615	-0.621	-0.630	-0.636	-0.645	-0.651	-0.659	-0.666	-0.672	-0.680	-0.686	-0.692	-0.699	-0.705	-0.710	-0.715	-0.720	-0.725	-0.729	-0.732	-0.735	-0.738	-0.740	-0.741	-0.742	-0.742	-0.741	-0.741	-0.740	-0.738	-0.735	-0.731	-0.728	-0.722	-0.718	-0.711	-0.705	-0.699	-0.691	-0.684	-0.675	-0.666	-0.658	-0.646	-0.636	-0.625	-0.614	-0.602	-0.590	-0.579	-0.566	-0.554	-0.540	-0.528	-0.514	-0.500	-0.486	-0.471	-0.459	-0.444	-0.431	-0.416	-0.402	-0.389	-0.375	-0.361	-0.349	-0.335	-0.322	-0.309	-0.296	-0.282	-0.270	-0.258	-0.246	-0.235	-0.224	-0.212	-0.201	-0.191	-0.182	-0.171	-0.162	-0.154	-0.145	-0.136	-0.128	-0.121	-0.114	-0.106	-0.099	-0.092	-0.086	-0.080	-0.075	-0.069	-0.065	-0.060	-0.055	-0.051	-0.049	-0.045	-0.041	-0.038	-0.035	-0.032	-0.031	-0.029	-0.028	-0.026	-0.025	-0.025	-0.025	-0.024	-0.025	-0.025	-0.026	-0.026	-0.028	-0.029	-0.032	-0.034	-0.036	-0.039	-0.041	-0.046	-0.049	-0.054	-0.058	-0.062	-0.066	-0.072	-0.078	-0.082	-0.089	-0.095	-0.101	-0.109	-0.116	-0.124	-0.131	-0.139	-0.148	-0.156	-0.165	-0.172	-0.182	-0.191	-0.201	-0.211	-0.220	-0.231	-0.242	-0.251	-0.262	-0.274	-0.285	-0.295	-0.308	-0.319	-0.331	-0.342	-0.354	-0.366	-0.378	-0.390	-0.402	-0.414	-0.428	-0.439	-0.451	-0.464	-0.476	-0.490	-0.502	-0.516	-0.529	-0.541	-0.555	-0.568	-0.581	-0.595	-0.609	-0.622	-0.638	-0.652	-0.666	-0.681	-0.696	-0.712	-0.728	-0.744	-0.760	-0.776	-0.791	-0.809	-0.828	-0.844	-0.862	-0.880	-0.900	-0.918	-0.936	-0.956	-0.976	-0.996	-1.016	-1.036	-1.058	-1.078	-1.099	-1.119	-1.141	-1.161	-1.182	-1.205	-1.225	-1.246	-1.268	-1.288	-1.308	-1.328	-1.348	-1.366	-1.385	-1.404	-1.422	-1.440	-1.456	-1.472	-1.489	-1.502	-1.516	-1.529	-1.542	-1.552	-1.564	-1.572	-1.581	-1.588	-1.595	-1.599	-1.604	-1.606	-1.609	-1.610	-1.610	-1.609	-1.608	-1.604	-1.599	-1.595	-1.589	-1.581	-1.572	-1.565	-1.554	-1.544	-1.532	-1.521	-1.509	-1.495	-1.481	-1.468	-1.452	-1.439	-1.424	-1.409	-1.394	-1.378	-1.361	-1.348	-1.332	-1.318	-1.302	-1.288	-1.275	-1.261	-1.249	-1.236	-1.224	-1.212	-1.202	-1.194	-1.185	-1.176	-1.170	-1.164	-1.159	-1.155	-1.152	-1.150	-1.149	-1.150	-1.150	-1.152	-1.155	-1.160	-1.164	-1.171	-1.178	-1.185	-1.194	-1.204	-1.215	-1.226	-1.238	-1.250	-1.262	-1.278	-1.292	-1.308	-1.322	-1.339	-1.355	-1.371	-1.388	-1.405	-1.421	-1.439	-1.455	-1.471	-1.489	-1.504	-1.519	-1.535	-1.549	-1.565	-1.578	-1.591	-1.604	-1.616	-1.628	-1.639	-1.649	-1.656	-1.665	-1.672	-1.679	-1.682	-1.688	-1.691	-1.694	-1.694	-1.695	-1.695	-1.692	-1.691	-1.688	-1.684	-1.679	-1.672	-1.666	-1.659	-1.650	-1.641	-1.631	-1.621	-1.610	-1.598	-1.586	-1.574	-1.561	-1.548	-1.534	-1.521	-1.506	-1.491	-1.479	-1.464	-1.450	-1.435	-1.421	-1.408	-1.394	-1.379	-1.366	-1.352	-1.340	-1.329	-1.316	-1.304	-1.294	-1.282	-1.274	-1.265	-1.255	-1.248	-1.240	-1.232	-1.228	-1.221	-1.215	-1.211	-1.205	-1.202	-1.199	-1.196	-1.195	-1.192	-1.191	-1.190	-1.190	-1.190	-1.190	-1.191	-1.192	-1.194	-1.195	-1.198	-1.199	-1.201	-1.202	-1.205	-1.208	-1.209	-1.211	-1.214	-1.216	-1.219	-1.221	-1.222	-1.225	-1.228	-1.229	-1.230	-1.232	-1.234	-1.234	-1.236	-1.236	-1.236	-1.236	-1.236	-1.236	-1.236	-1.236	-1.235	-1.234	-1.234	-1.231	-1.230	-1.229	-1.228	-1.225	-1.224	-1.221	-1.219	-1.218	-1.214	-1.212	-1.210	-1.206	-1.204	-1.201	-1.198	-1.196	-1.192	-1.190	-1.186	-1.184	-1.181	-1.178	-1.175	-1.172	-1.170	-1.166	-1.164	-1.162	-1.160	-1.158	-1.155	-1.154	-1.152	-1.151	-1.149	-1.148	-1.146	-1.146	-1.145	-1.145	-1.145	-1.145	-1.145	-1.144	-1.145	-1.145	-1.148	-1.148	-1.149	-1.150	-1.151	-1.154	-1.155	-1.159	-1.161	-1.164	-1.166	-1.169	-1.172	-1.176	-1.180	-1.184	-1.188	-1.191	-1.195	-1.200	-1.204	-1.209	-1.212	-1.216	-1.220	-1.226	-1.230	-1.234	-1.239	-1.242	-1.246	-1.250	-1.254	-1.258	-1.261	-1.265	-1.266	-1.270	-1.271	-1.274	-1.275	-1.276	-1.278	-1.278	-1.278	-1.276	-1.276	-1.274	-1.272	-1.270	-1.268	-1.264	-1.260	-1.256	-1.251	-1.246	-1.240	-1.232	-1.226	-1.219	-1.211	-1.202	-1.194	-1.184	-1.174	-1.164	-1.154	-1.141	-1.130	-1.119	-1.106	-1.094	-1.081	-1.068	-1.052	-1.040	-1.026	-1.011	-0.998	-0.984	-0.969	-0.955	-0.940	-0.925	-0.911	-0.896	-0.882	-0.869	-0.854	-0.840	-0.826	-0.814	-0.799	-0.786	-0.774	-0.760	-0.748	-0.736	-0.725	-0.712	-0.701	-0.690	-0.679	-0.669	-0.659	-0.649	-0.640	-0.630	-0.622	-0.614	-0.605	-0.598	-0.589	-0.581	-0.574	-0.568	-0.560	-0.554	-0.548	-0.541	-0.535	-0.530	-0.524	-0.519	-0.512	-0.509	-0.502	-0.498	-0.492	-0.488	-0.482	-0.476	-0.472	-0.468	-0.461	-0.455	-0.450	-0.445	-0.440	-0.432	-0.426	-0.420	-0.412	-0.408	-0.399	-0.391	-0.384	-0.376	-0.366	-0.359	-0.349	-0.339	-0.328	-0.318	-0.305	-0.292	-0.280	-0.266	-0.251	-0.238	-0.222	-0.205	-0.189	-0.171	-0.154	-0.135	-0.115	-0.096	-0.075	-0.054	-0.031	-0.008	0.015	0.040	0.065	0.091	0.116	0.144	0.171	0.199	0.228	0.255	0.285	0.315	0.345	0.374	0.405	0.435	0.466	0.496	0.529	0.559	0.591	0.621	0.652	0.682	0.712	0.742	0.774	0.802	0.832	0.860	0.889	0.916	0.942	0.970	0.996	1.020	1.045	1.068	1.090	1.112	1.132	1.154	1.171	1.190	1.206	1.222	1.239	1.252	1.266	1.279	1.291	1.301	1.312	1.320	1.329	1.336	1.344	1.350	1.355	1.360	1.364	1.368	1.370	1.372	1.374	1.375	1.375	1.376	1.376	1.375	1.375	1.374	1.371	1.370	1.368	1.365	1.362	1.360	1.356	1.354	1.349	1.346	1.342	1.340	1.335	1.332	1.328	1.324	1.319	1.315	1.311	1.306	1.301	1.296	1.291	1.286	1.281	1.276	1.270	1.265	1.259	1.252	1.248	1.240	1.232	1.228	1.220	1.212	1.204	1.198	1.189	1.181	1.172	1.165	1.156	1.148	1.139	1.130	1.120	1.112	1.101	1.092	1.082	1.072	1.062	1.051	1.041	1.031	1.020	1.009	0.998	0.988	0.976	0.964	0.952	0.941	0.930	0.919	0.908	0.895	0.882	0.870	0.858	0.845	0.832	0.820	0.808	0.794	0.781	0.768	0.752	0.739	0.725	0.711	0.695	0.681	0.666	0.650	0.635	0.619	0.601	0.585	0.568	0.550	0.532	0.514	0.496	0.478	0.458	0.439	0.419	0.398	0.378	0.355	0.334	0.312	0.290	0.268	0.244	0.221	0.196	0.174	0.149	0.125	0.100	0.075	0.051	0.026	0.001	-0.024	-0.049	-0.074	-0.098	-0.122	-0.148	-0.172	-0.196	-0.220	-0.244	-0.268	-0.290	-0.312	-0.335	-0.356	-0.378	-0.398	-0.418	-0.438	-0.455	-0.472	-0.489	-0.505	-0.521	-0.535	-0.549	-0.561	-0.572	-0.582	-0.592	-0.600	-0.609	-0.614	-0.619	-0.622	-0.626	-0.628	-0.629	-0.628	-0.628	-0.624	-0.621	-0.616	-0.610	-0.605	-0.598	-0.588	-0.579	-0.569	-0.558	-0.545	-0.534	-0.520	-0.506	-0.490	-0.476	-0.461	-0.445	-0.428	-0.412	-0.395	-0.378	-0.361	-0.344	-0.326	-0.310	-0.294	-0.278	-0.262	-0.246	-0.231	-0.218	-0.204	-0.190	-0.179	-0.166	-0.155	-0.146	-0.136	-0.129	-0.122	-0.118	-0.111	-0.109	-0.106	-0.105	-0.105	-0.105	-0.108	-0.110	-0.115	-0.121	-0.128	-0.135	-0.144	-0.152	-0.164	-0.174	-0.186	-0.200	-0.212	-0.226	-0.241	-0.256	-0.271	-0.286	-0.301	-0.318	-0.334	-0.350	-0.366	-0.381	-0.398	-0.412	-0.428	-0.441	-0.455	-0.469	-0.480	-0.492	-0.502	-0.514	-0.522	-0.530	-0.539	-0.544	-0.550	-0.554	-0.559	-0.560	-0.561	-0.561	-0.560	-0.559	-0.555	-0.552	-0.546	-0.541	-0.534	-0.526	-0.518	-0.507	-0.499	-0.488	-0.476	-0.465	-0.454	-0.440	-0.428	-0.415	-0.400	-0.388	-0.374	-0.360	-0.348	-0.334	-0.321	-0.309	-0.295	-0.284	-0.271	-0.260	-0.250	-0.239	-0.230	-0.221	-0.214	-0.206	-0.199	-0.192	-0.186	-0.182	-0.180	-0.178	-0.175	-0.174	-0.174	-0.174	-0.175	-0.179	-0.181	-0.185	-0.189	-0.195	-0.200	-0.205	-0.212	-0.220	-0.229	-0.238	-0.246	-0.256	-0.265	-0.275	-0.286	-0.296	-0.308	-0.319	-0.329	-0.340	-0.351	-0.361	-0.374	-0.384	-0.395	-0.406	-0.416	-0.426	-0.438	-0.446	-0.456	-0.465	-0.472	-0.480	-0.489	-0.495	-0.501	-0.507	-0.512	-0.518	-0.522	-0.526	-0.528	-0.530	-0.532	-0.534	-0.532	-0.532	-0.532	-0.530	-0.528	-0.525	-0.521	-0.518	-0.512	-0.506	-0.500	-0.494	-0.486	-0.479	-0.469	-0.461	-0.451	-0.440	-0.430	-0.419	-0.408	-0.395	-0.384	-0.371	-0.359	-0.345	-0.331	-0.319	-0.305	-0.291	-0.278	-0.264	-0.250	-0.236	-0.224	-0.210	-0.198	-0.184	-0.171	-0.159	-0.148	-0.136	-0.124	-0.114	-0.104	-0.092	-0.084	-0.075	-0.068	-0.059	-0.052	-0.045	-0.040	-0.035	-0.031	-0.026	-0.024	-0.022	-0.020	-0.019	-0.019	-0.020	-0.021	-0.022	-0.025	-0.029	-0.031	-0.036	-0.041	-0.046	-0.052	-0.059	-0.065	-0.072	-0.081	-0.089	-0.098	-0.106	-0.115	-0.124	-0.134	-0.142	-0.152	-0.161	-0.171	-0.180	-0.190	-0.199	-0.206	-0.215	-0.224	-0.232	-0.239	-0.246	-0.252	-0.259	-0.265	-0.269	-0.272	-0.276	-0.280	-0.281	-0.284	-0.282	-0.282	-0.282	-0.280	-0.278	-0.274	-0.270	-0.265	-0.259	-0.251	-0.245	-0.236	-0.226	-0.216	-0.205	-0.194	-0.182	-0.169	-0.155	-0.140	-0.125	-0.110	-0.094	-0.079	-0.061	-0.044	-0.026	-0.009	0.009	0.026	0.044	0.061	0.079	0.098	0.115	0.131	0.149	0.166	0.181	0.198	0.214	0.229	0.242	0.258	0.270	0.282	0.295	0.308	0.318	0.326	0.335	0.344	0.351	0.358	0.362	0.368	0.371	0.374	0.376	0.378	0.378	0.376	0.375	0.372	0.370	0.366	0.362	0.356	0.351	0.345	0.339	0.331	0.324	0.315	0.308	0.299	0.289	0.280	0.271	0.261	0.251	0.242	0.234	0.225	0.215	0.206	0.198	0.190	0.181	0.174	0.166	0.160	0.154	0.148	0.144	0.139	0.134	0.131	0.128	0.126	0.125	0.125	0.124	0.125	0.126	0.130	0.132	0.136	0.139	0.145	0.149	0.155	0.161	0.168	0.175	0.182	0.190	0.198	0.208	0.216	0.225	0.235	0.245	0.254	0.264	0.272	0.284	0.294	0.302	0.312	0.321	0.331	0.340	0.349	0.358	0.365	0.374	0.381	0.386	0.394	0.399	0.404	0.409	0.414	0.418	0.421	0.424	0.426	0.429	0.430	0.431	0.431	0.430	0.430	0.429	0.428	0.426	0.424	0.420	0.416	0.414	0.409	0.404	0.400	0.395	0.389	0.384	0.378	0.371	0.366	0.360	0.354	0.348	0.340	0.335	0.329	0.322	0.316	0.310	0.305	0.299	0.294	0.288	0.282	0.278	0.274	0.270	0.266	0.262	0.259	0.256	0.254	0.251	0.251	0.250	0.249	0.250	0.250	0.251	0.252	0.254	0.258	0.260	0.264	0.269	0.274	0.279	0.285	0.290	0.298	0.305	0.314	0.321	0.330	0.340	0.349	0.359	0.370	0.381	0.394	0.405	0.418	0.429	0.442	0.455	0.469	0.482	0.495	0.510	0.524	0.538	0.552	0.566	0.580	0.595	0.609	0.622	0.636	0.650	0.662	0.675	0.688	0.700	0.711	0.722	0.734	0.742	0.754	0.762	0.770	0.778	0.785	0.791	0.796	0.802	0.806	0.809	0.812	0.814	0.816	0.816	0.815	0.814	0.812	0.809	0.805	0.801	0.796	0.790	0.782	0.775	0.766	0.758	0.749	0.739	0.729	0.716	0.705	0.692	0.680	0.666	0.654	0.640	0.626	0.611	0.598	0.582	0.568	0.552	0.538	0.522	0.507	0.492	0.478	0.464	0.449	0.435	0.421	0.408	0.394	0.381	0.369	0.356	0.345	0.334	0.324	0.312	0.304	0.295	0.288	0.279	0.271	0.266	0.260	0.254	0.250	0.246	0.242	0.240	0.238	0.235	0.235	0.234	0.234	0.235	0.235	0.238	0.239	0.240	0.242	0.245	0.249	0.252	0.256	0.259	0.264	0.268	0.271	0.276	0.280	0.285	0.289	0.292	0.295	0.300	0.304	0.305	0.309	0.311	0.314	0.315	0.318	0.318	0.319	0.319	0.319	0.319	0.316	0.315	0.312	0.310	0.306	0.304	0.299	0.294	0.290	0.284	0.278	0.270	0.264	0.256	0.248	0.240	0.231	0.222	0.211	0.201	0.191	0.180	0.170	0.158	0.146	0.135	0.122	0.110	0.098	0.084	0.071	0.058	0.044	0.031	0.018	0.002	-0.011	-0.025	-0.040	-0.054	-0.068	-0.082	-0.096	-0.111	-0.125	-0.139	-0.154	-0.168	-0.182	-0.196	-0.210	-0.225	-0.238	-0.252	-0.266	-0.279	-0.292	-0.306	-0.318	-0.331	-0.344	-0.355	-0.368	-0.380	-0.391	-0.401	-0.412	-0.424	-0.434	-0.444	-0.454	-0.464	-0.474	-0.481	-0.490	-0.499	-0.505	-0.514	-0.520	-0.526	-0.532	-0.538	-0.544	-0.549	-0.554	-0.558	-0.560	-0.565	-0.566	-0.570	-0.571	-0.574	-0.574	-0.576	-0.576	-0.578	-0.578	-0.578	-0.576	-0.576	-0.576	-0.575	-0.575	-0.572	-0.571	-0.570	-0.570	-0.568	-0.566	-0.565	-0.564	-0.562	-0.560	-0.559	-0.559	-0.556	-0.555	-0.555	-0.555	-0.554	-0.554	-0.552	-0.554	-0.554	-0.554	-0.554	-0.555	-0.556	-0.558	-0.559	-0.560	-0.561	-0.562	-0.562	-0.564	-0.566	-0.568	-0.569	-0.570	-0.571	-0.571	-0.571	-0.571	-0.572	-0.572	-0.571	-0.571	-0.570	-0.568	-0.566	-0.564	-0.561	-0.558	-0.555	-0.551	-0.545	-0.540	-0.535	-0.528	-0.521	-0.512	-0.504	-0.495	-0.485	-0.475	-0.464	-0.451	-0.439	-0.425	-0.411	-0.396	-0.381	-0.365	-0.349	-0.330	-0.312	-0.294	-0.274	-0.254	-0.232	-0.211	-0.189	-0.166	-0.144	-0.120	-0.095	-0.071	-0.046	-0.019	0.006	0.032	0.060	0.086	0.115	0.142	0.171	0.199	0.229	0.256	0.284	0.314	0.341	0.370	0.398	0.426	0.452	0.481	0.509	0.536	0.561	0.589	0.614	0.639	0.664	0.688	0.710	0.732	0.754	0.774	0.794	0.814	0.831	0.849	0.865	0.880	0.894	0.908	0.919	0.930	0.939	0.948	0.955	0.961	0.966	0.971	0.972	0.976	0.976	0.976	0.975	0.974	0.970	0.966	0.961	0.958	0.951	0.944	0.938	0.930	0.922	0.914	0.905	0.895	0.885	0.876	0.866	0.856	0.846	0.838	0.826	0.818	0.809	0.799	0.790	0.782	0.774	0.768	0.760	0.754	0.749	0.744	0.739	0.735	0.731	0.729	0.726	0.724	0.724	0.724	0.724	0.725	0.726	0.729	0.731	0.735	0.738	0.741	0.746	0.751	0.755	0.761	0.766	0.771	0.776	0.782	0.789	0.794	0.800	0.806	0.811	0.818	0.822	0.828	0.831	0.838	0.841	0.845	0.848	0.850	0.854	0.855	0.856	0.859	0.859	0.860	0.860	0.860	0.859	0.858	0.856	0.855	0.852	0.850	0.848	0.845	0.841	0.839	0.835	0.831	0.826	0.822	0.818	0.815	0.810	0.805	0.801	0.798	0.792	0.789	0.784	0.781	0.776	0.774	0.769	0.766	0.764	0.760	0.758	0.755	0.752	0.751	0.749	0.748	0.746	0.745	0.744	0.744	0.744	0.744	0.745	0.745	0.746	0.749	0.750	0.752	0.754	0.758	0.760	0.764	0.769	0.771	0.778	0.782	0.788	0.794	0.800	0.808	0.814	0.821	0.830	0.839	0.846	0.856	0.866	0.876	0.886	0.898	0.909	0.920	0.931	0.944	0.955	0.969	0.981	0.994	1.006	1.021	1.034	1.048	1.060	1.075	1.088	1.101	1.114	1.129	1.140	1.152	1.165	1.176	1.189	1.200	1.210	1.221	1.230	1.240	1.248	1.256	1.262	1.269	1.274	1.279	1.284	1.286	1.289	1.291	1.291	1.291	1.291	1.290	1.288	1.285	1.282	1.278	1.272	1.268	1.262	1.256	1.250	1.242	1.235	1.228	1.220	1.212	1.204	1.195	1.188	1.180	1.172	1.165	1.159	1.152	1.145	1.141	1.136	1.131	1.128	1.125	1.122	1.122	1.122	1.124	1.125	1.128	1.132	1.138	1.145	1.151	1.160	1.171	1.181	1.194	1.208	1.220	1.238	1.252	1.271	1.289	1.308	1.328	1.349	1.370	1.392	1.416	1.439	1.462	1.488	1.512	1.538	1.562	1.589	1.614	1.640	1.665	1.691	1.716	1.741	1.765	1.789	1.812	1.835	1.858	1.880	1.900	1.920	1.940	1.958	1.975	1.992	2.007	2.022	2.036	2.049	2.061	2.071	2.080	2.090	2.096	2.104	2.108	2.112	2.116	2.119	2.119	2.120	2.118	2.118	2.114	2.110	2.106	2.101	2.095	2.089	2.081	2.072	2.064	2.055	2.045	2.035	2.024	2.013	2.000	1.988	1.976	1.962	1.950	1.936	1.922	1.908	1.895	1.880	1.865	1.851	1.836	1.822	1.808	1.792	1.779	1.762	1.749	1.735	1.720	1.708	1.694	1.680	1.668	1.655	1.642	1.631	1.619	1.609	1.599	1.589	1.579	1.569	1.560	1.552	1.545	1.539	1.531	1.526	1.521	1.516	1.512	1.509	1.506	1.505	1.504	1.502	1.502	1.502	1.505	1.506	1.509	1.512	1.515	1.520	1.526	1.531	1.536	1.545	1.551	1.559	1.566	1.576	1.584	1.594	1.602	1.611	1.621	1.631	1.641	1.650	1.661	1.671	1.680	1.690	1.700	1.709	1.719	1.728	1.736	1.745	1.751	1.759	1.766	1.772	1.779	1.784	1.788	1.791	1.795	1.798	1.799	1.800	1.801	1.800	1.800	1.798	1.796	1.792	1.790	1.785	1.781	1.775	1.769	1.762	1.755	1.748	1.739	1.731	1.722	1.712	1.704	1.694	1.684	1.672	1.662	1.652	1.641	1.630	1.620	1.609	1.599	1.589	1.579	1.569	1.559	1.550	1.541	1.532	1.524	1.516	1.509	1.501	1.495	1.490	1.484	1.479	1.474	1.470	1.466	1.462	1.460	1.458	1.456	1.455	1.454	1.454	1.455	1.456	1.458	1.459	1.460	1.462	1.466	1.469	1.474	1.478	1.481	1.486	1.491	1.496	1.501	1.506	1.512	1.520	1.525	1.532	1.538	1.545	1.552	1.559	1.566	1.572	1.580	1.588	1.595	1.604	1.610	1.619	1.626	1.634	1.641	1.649	1.655	1.664	1.670	1.679	1.686	1.694	1.701	1.708	1.715	1.721	1.729	1.736	1.742	1.749	1.755	1.760	1.766	1.771	1.776	1.781	1.788	1.791	1.795	1.800	1.802	1.806	1.809	1.810	1.814	1.815	1.816	1.819	1.819	1.820	1.821	1.820	1.820	1.820	1.819	1.819	1.819	1.816	1.815	1.814	1.812	1.810	1.809	1.806	1.805	1.804	1.801	1.800	1.799	1.796	1.795	1.794	1.794	1.791	1.791	1.791	1.791	1.791	1.794	1.794	1.795	1.799	1.800	1.802	1.806	1.810	1.814	1.819	1.824	1.829	1.835	1.841	1.848	1.854	1.861	1.869	1.876	1.884	1.892	1.900	1.909	1.918	1.926	1.934	1.944	1.951	1.960	1.969	1.978	1.986	1.994	2.000	2.007	2.015	2.020	2.027	2.031	2.038	2.041	2.045	2.049	2.051	2.052	2.055	2.054	2.055	2.054	2.052	2.051	2.047	2.044	2.040	2.035	2.029	2.021	2.014	2.006	1.998	1.988	1.978	1.966	1.955	1.942	1.930	1.915	1.902	1.886	1.872	1.855	1.840	1.824	1.806	1.789	1.771	1.754	1.735	1.716	1.698	1.679	1.659	1.640	1.620	1.600	1.581	1.561	1.542	1.522	1.505	1.485	1.466	1.448	1.430	1.411	1.394	1.376	1.358	1.341	1.325	1.310	1.295	1.280	1.266	1.254	1.242	1.230	1.219	1.210	1.200	1.191	1.184	1.176	1.170	1.164	1.160	1.156	1.154	1.150	1.149	1.148	1.149	1.149	1.151	1.152	1.155	1.158	1.161	1.166	1.170	1.175	1.181	1.186	1.192	1.198	1.204	1.210	1.215	1.222	1.228	1.234	1.239	1.242	1.246	1.251	1.254	1.256	1.259	1.260	1.261	1.260	1.259	1.258	1.255	1.251	1.246	1.240	1.234	1.226	1.218	1.209	1.199	1.188	1.175	1.161	1.146	1.132	1.118	1.100	1.084	1.065	1.048	1.029	1.009	0.990	0.969	0.950	0.930	0.909	0.889	0.869	0.849	0.829	0.809	0.790	0.772	0.754	0.736	0.720	0.704	0.689	0.675	0.661	0.649	0.638	0.628	0.619	0.611	0.604	0.599	0.595	0.592	0.590	0.591	0.592	0.595	0.599	0.605	0.611	0.620	0.629	0.639	0.650	0.664	0.678	0.692	0.709	0.726	0.744	0.764	0.782	0.804	0.825	0.846	0.870	0.892	0.916	0.940	0.965	0.989	1.015	1.039	1.065	1.089	1.115	1.140	1.165	1.190	1.214	1.239	1.264	1.288	1.310	1.332	1.355	1.378	1.399	1.420	1.439	1.459	1.476	1.495	1.511	1.528	1.542	1.558	1.571	1.584	1.596	1.609	1.619	1.628	1.638	1.645	1.652	1.659	1.664	1.669	1.672	1.676	1.679	1.681	1.681	1.681	1.681	1.680	1.679	1.678	1.675	1.670	1.668	1.662	1.659	1.655	1.650	1.644	1.639	1.634	1.628	1.621	1.615	1.610	1.604	1.599	1.591	1.586	1.581	1.576	1.571	1.566	1.562	1.559	1.554	1.551	1.549	1.546	1.545	1.544	1.542	1.542	1.542	1.542	1.544	1.545	1.546	1.548	1.551	1.554	1.556	1.560	1.562	1.566	1.571	1.575	1.579	1.582	1.586	1.590	1.595	1.599	1.601	1.606	1.609	1.611	1.615	1.616	1.618	1.619	1.619	1.619	1.618	1.615	1.614	1.610	1.608	1.602	1.596	1.591	1.584	1.576	1.568	1.559	1.548	1.536	1.524	1.510	1.496	1.481	1.466	1.450	1.431	1.415	1.395	1.376	1.356	1.334	1.312	1.290	1.268	1.244	1.220	1.195	1.170	1.145	1.119	1.092	1.065	1.039	1.011	0.984	0.955	0.926	0.899	0.870	0.841	0.812	0.784	0.755	0.726	0.699	0.670	0.641	0.612	0.585	0.558	0.530	0.502	0.475	0.450	0.422	0.398	0.371	0.348	0.322	0.299	0.275	0.251	0.229	0.208	0.186	0.165	0.146	0.126	0.108	0.089	0.072	0.056	0.041	0.026	0.011	-0.001	-0.014	-0.025	-0.036	-0.045	-0.055	-0.064	-0.071	-0.078	-0.082	-0.088	-0.092	-0.095	-0.098	-0.099	-0.100	-0.100	-0.099	-0.098	-0.095	-0.094	-0.090	-0.086	-0.082	-0.079	-0.074	-0.069	-0.064	-0.058	-0.052	-0.045	-0.040	-0.034	-0.028	-0.021	-0.016	-0.010	-0.005	-0.001	0.004	0.008	0.010	0.012	0.015	0.015	0.016	0.016	0.015	0.014	0.010	0.005	0.001	-0.004	-0.011	-0.020	-0.028	-0.039	-0.050	-0.062	-0.075	-0.090	-0.105	-0.121	-0.139	-0.158	-0.178	-0.198	-0.219	-0.241	-0.265	-0.289	-0.314	-0.339	-0.364	-0.391	-0.419	-0.446	-0.475	-0.502	-0.532	-0.561	-0.591	-0.621	-0.650	-0.680	-0.710	-0.740	-0.769	-0.799	-0.828	-0.858	-0.886	-0.914	-0.941	-0.969	-0.995	-1.020	-1.046	-1.070	-1.094	-1.116	-1.139	-1.160	-1.179	-1.199	-1.216	-1.235	-1.250	-1.266	-1.281	-1.295	-1.308	-1.320	-1.330	-1.340	-1.350	-1.359	-1.365	-1.371	-1.379	-1.384	-1.386	-1.391	-1.394	-1.396	-1.399	-1.400	-1.401	-1.401	-1.402	-1.402	-1.402	-1.402	-1.401	-1.401	-1.400	-1.399	-1.400	-1.399	-1.399	-1.399	-1.399	-1.400	-1.401	-1.402	-1.404	-1.406	-1.410	-1.412	-1.418	-1.421	-1.428	-1.434	-1.440	-1.448	-1.455	-1.465	-1.474	-1.485	-1.496	-1.508	-1.520	-1.532	-1.546	-1.561	-1.576	-1.590	-1.606	-1.622	-1.639	-1.656	-1.674	-1.692	-1.710	-1.729	-1.746	-1.765	-1.784	-1.802	-1.820	-1.839	-1.856	-1.875	-1.892	-1.910	-1.928	-1.942	-1.960	-1.975	-1.990	-2.004	-2.018	-2.030	-2.042	-2.054	-2.064	-2.074	-2.082	-2.090	-2.098	-2.102	-2.109	-2.112	-2.115	-2.119	-2.120	-2.120	-2.119	-2.119	-2.115	-2.114	-2.109	-2.105	-2.100	-2.095	-2.088	-2.081	-2.074	-2.066	-2.058	-2.049	-2.040	-2.030	-2.021	-2.011	-2.001	-1.991	-1.981	-1.971	-1.962	-1.951	-1.942	-1.931	-1.922	-1.912	-1.905	-1.895	-1.888	-1.879	-1.871	-1.865	-1.858	-1.851	-1.845	-1.840	-1.835	-1.831	-1.828	-1.825	-1.822	-1.819	-1.816	-1.816	-1.814	-1.814	-1.812	-1.812	-1.812	-1.812	-1.814	-1.815	-1.816	-1.816	-1.818	-1.819	-1.820	-1.821	-1.822	-1.824	-1.824	-1.825	-1.826	-1.826	-1.826	-1.826	-1.825	-1.825	-1.824	-1.822	-1.821	-1.819	-1.816	-1.814	-1.809	-1.806	-1.802	-1.798	-1.792	-1.788	-1.782	-1.775	-1.769	-1.761	-1.754	-1.745	-1.738	-1.729	-1.721	-1.711	-1.702	-1.692	-1.682	-1.672	-1.664	-1.652	-1.642	-1.632	-1.622	-1.614	-1.602	-1.594	-1.584	-1.574	-1.565	-1.555	-1.546	-1.538	-1.529	-1.521	-1.514	-1.505	-1.499	-1.492	-1.486	-1.480	-1.474	-1.470	-1.466	-1.460	-1.458	-1.454	-1.450	-1.449	-1.446	-1.445	-1.442	-1.442	-1.441	-1.441	-1.441	-1.441	-1.441	-1.442	-1.442	-1.442	-1.445	-1.446	-1.448	-1.449	-1.451	-1.451	-1.454	-1.455	-1.458	-1.458	-1.459	-1.460	-1.460	-1.461	-1.461	-1.462	-1.462	-1.461	-1.461	-1.460	-1.459	-1.459	-1.456	-1.454	-1.451	-1.448	-1.444	-1.441	-1.436	-1.432	-1.428	-1.422	-1.418	-1.411	-1.405	-1.398	-1.392	-1.385	-1.379	-1.370	-1.361	-1.354	-1.346	-1.336	-1.329	-1.319	-1.309	-1.299	-1.290	-1.280	-1.269	-1.259	-1.249	-1.239	-1.228	-1.218	-1.206	-1.195	-1.184	-1.172	-1.161	-1.150	-1.139	-1.128	-1.115	-1.104	-1.092	-1.081	-1.069	-1.058	-1.046	-1.034	-1.022	-1.010	-0.999	-0.986	-0.976	-0.964	-0.952	-0.941	-0.930	-0.919	-0.908	-0.898	-0.886	-0.878	-0.866	-0.858	-0.849	-0.840	-0.831	-0.824	-0.818	-0.811	-0.805	-0.799	-0.795	-0.791	-0.788	-0.785	-0.784	-0.782	-0.782	-0.782	-0.784	-0.786	-0.789	-0.792	-0.798	-0.802	-0.810	-0.816	-0.825	-0.834	-0.842	-0.852	-0.865	-0.876	-0.889	-0.902	-0.916	-0.930	-0.945	-0.960	-0.976	-0.992	-1.009	-1.026	-1.044	-1.060	-1.079	-1.095	-1.114	-1.130	-1.149	-1.165	-1.181	-1.199	-1.216	-1.231	-1.248	-1.264	-1.279	-1.294	-1.308	-1.321	-1.335	-1.348	-1.360	-1.371	-1.381	-1.392	-1.401	-1.410	-1.419	-1.426	-1.434	-1.441	-1.446	-1.451	-1.456	-1.461	-1.465	-1.469	-1.470	-1.472	-1.475	-1.476	-1.478	-1.478	-1.479	-1.478	-1.478	-1.478	-1.476	-1.475	-1.474	-1.471	-1.470	-1.469	-1.465	-1.464	-1.461	-1.459	-1.455	-1.452	-1.450	-1.448	-1.444	-1.441	-1.438	-1.434	-1.431	-1.428	-1.422	-1.420	-1.416	-1.410	-1.408	-1.402	-1.398	-1.392	-1.386	-1.382	-1.375	-1.370	-1.364	-1.356	-1.350	-1.344	-1.336	-1.330	-1.322	-1.315	-1.306	-1.299	-1.290	-1.280	-1.271	-1.262	-1.252	-1.244	-1.232	-1.224	-1.212	-1.202	-1.191	-1.181	-1.170	-1.159	-1.148	-1.136	-1.124	-1.114	-1.101	-1.090	-1.078	-1.068	-1.055	-1.044	-1.032	-1.021	-1.010	-0.999	-0.988	-0.978	-0.966	-0.956	-0.946	-0.936	-0.926	-0.918	-0.908	-0.899	-0.890	-0.882	-0.875	-0.868	-0.860	-0.854	-0.846	-0.840	-0.834	-0.828	-0.822	-0.818	-0.812	-0.808	-0.804	-0.800	-0.796	-0.792	-0.790	-0.788	-0.785	-0.782	-0.780	-0.778	-0.776	-0.775	-0.772	-0.771	-0.770	-0.769	-0.769	-0.768	-0.766	-0.765	-0.765	-0.764	-0.764	-0.762	-0.762	-0.761	-0.762	-0.760	-0.760	-0.760	-0.759	-0.759	-0.759	-0.759	-0.758	-0.758	-0.758	-0.756	-0.756	-0.756	-0.756	-0.756	-0.756	-0.756	-0.756	-0.758	-0.758	-0.759	-0.760	-0.761	-0.762	-0.765	-0.766	-0.769	-0.771	-0.774	-0.776	-0.779	-0.782	-0.786	-0.790	-0.794	-0.799	-0.804	-0.809	-0.814	-0.819	-0.824	-0.829	-0.834	-0.839	-0.844	-0.850	-0.855	-0.861	-0.866	-0.870	-0.875	-0.880	-0.885	-0.889	-0.892	-0.895	-0.899	-0.901	-0.902	-0.905	-0.905	-0.905	-0.905	-0.904	-0.902	-0.900	-0.896	-0.892	-0.888	-0.882	-0.875	-0.869	-0.860	-0.851	-0.841	-0.831	-0.820	-0.808	-0.795	-0.782	-0.769	-0.754	-0.739	-0.722	-0.708	-0.690	-0.672	-0.655	-0.636	-0.619	-0.601	-0.582	-0.565	-0.546	-0.529	-0.511	-0.492	-0.475	-0.456	-0.440	-0.424	-0.408	-0.392	-0.378	-0.362	-0.349	-0.338	-0.324	-0.314	-0.302	-0.294	-0.286	-0.278	-0.271	-0.266	-0.261	-0.258	-0.255	-0.254	-0.252	-0.252	-0.254	-0.256	-0.260	-0.262	-0.268	-0.274	-0.280	-0.286	-0.294	-0.304	-0.311	-0.321	-0.332	-0.341	-0.352	-0.365	-0.376	-0.388	-0.401	-0.414	-0.425	-0.438	-0.451	-0.464	-0.476	-0.490	-0.502	-0.515	-0.528	-0.540	-0.551	-0.562	-0.575	-0.586	-0.596	-0.606	-0.618	-0.628	-0.638	-0.646	-0.655	-0.664	-0.672	-0.679	-0.688	-0.694	-0.701	-0.708	-0.714	-0.719	-0.725	-0.730	-0.734	-0.739	-0.742	-0.746	-0.750	-0.754	-0.755	-0.759	-0.761	-0.764	-0.766	-0.769	-0.770	-0.771	-0.774	-0.776	-0.776	-0.778	-0.780	-0.780	-0.782	-0.784	-0.784	-0.784	-0.785	-0.785	-0.786	-0.786	-0.786	-0.788	-0.788	-0.786	-0.786	-0.786	-0.785	-0.786	-0.785	-0.784	-0.784	-0.782	-0.782	-0.780	-0.779	-0.779	-0.776	-0.775	-0.774	-0.770	-0.769	-0.768	-0.765	-0.762	-0.761	-0.760	-0.756	-0.755	-0.752	-0.751	-0.749	-0.749	-0.746	-0.745	-0.744	-0.742	-0.741	-0.741	-0.740	-0.739	-0.740	-0.740	-0.740	-0.741	-0.741	-0.742	-0.745	-0.746	-0.749	-0.751	-0.754	-0.758	-0.761	-0.765	-0.770	-0.774	-0.779	-0.785	-0.790	-0.795	-0.802	-0.809	-0.815	-0.822	-0.830	-0.838	-0.845	-0.851	-0.859	-0.866	-0.875	-0.882	-0.890	-0.898	-0.904	-0.911	-0.918	-0.924	-0.930	-0.936	-0.941	-0.948	-0.952	-0.956	-0.959	-0.962	-0.965	-0.968	-0.968	-0.969	-0.969	-0.968	-0.965	-0.962	-0.960	-0.956	-0.951	-0.946	-0.940	-0.932	-0.925	-0.916	-0.908	-0.898	-0.886	-0.875	-0.865	-0.851	-0.839	-0.825	-0.811	-0.798	-0.782	-0.769	-0.752	-0.738	-0.722	-0.706	-0.691	-0.675	-0.660	-0.645	-0.629	-0.615	-0.599	-0.585	-0.571	-0.556	-0.544	-0.530	-0.518	-0.506	-0.494	-0.484	-0.474	-0.464	-0.455	-0.448	-0.440	-0.432	-0.426	-0.422	-0.418	-0.412	-0.410	-0.408	-0.404	-0.402	-0.401	-0.401	-0.401	-0.402	-0.404	-0.405	-0.406	-0.408	-0.411	-0.414	-0.416	-0.420	-0.422	-0.426	-0.430	-0.432	-0.436	-0.439	-0.442	-0.445	-0.449	-0.451	-0.454	-0.455	-0.458	-0.460	-0.461	-0.462	-0.464	-0.462	-0.464	-0.464	-0.462	-0.461	-0.460	-0.458	-0.455	-0.452	-0.448	-0.445	-0.440	-0.435	-0.431	-0.426	-0.419	-0.414	-0.408	-0.400	-0.392	-0.386	-0.378	-0.369	-0.361	-0.351	-0.344	-0.334	-0.324	-0.314	-0.305	-0.295	-0.285	-0.275	-0.264	-0.254	-0.245	-0.234	-0.222	-0.214	-0.202	-0.192	-0.181	-0.171	-0.162	-0.152	-0.142	-0.132	-0.122	-0.114	-0.105	-0.096	-0.088	-0.080	-0.072	-0.064	-0.056	-0.050	-0.044	-0.039	-0.032	-0.028	-0.022	-0.019	-0.014	-0.010	-0.008	-0.002	-0.001	0.001	0.002	0.006	0.006	0.008	0.010	0.010	0.010	0.011	0.011	0.011	0.011	0.011	0.010	0.010	0.010	0.010	0.010	0.010	0.011	0.011	0.012	0.014	0.016	0.018	0.020	0.022	0.026	0.030	0.034	0.039	0.045	0.050	0.058	0.065	0.074	0.081	0.090	0.100	0.110	0.122	0.134	0.145	0.159	0.171	0.186	0.200	0.214	0.230	0.245	0.262	0.279	0.295	0.312	0.330	0.346	0.365	0.382	0.400	0.418	0.435	0.452	0.470	0.488	0.505	0.522	0.539	0.556	0.572	0.589	0.604	0.619	0.634	0.648	0.660	0.674	0.685	0.698	0.709	0.719	0.729	0.739	0.746	0.755	0.762	0.769	0.774	0.780	0.785	0.788	0.791	0.794	0.795	0.796	0.798	0.798	0.796	0.795	0.794	0.790	0.786	0.784	0.779	0.772	0.768	0.761	0.755	0.748	0.739	0.731	0.721	0.712	0.702	0.692	0.680	0.670	0.659	0.646	0.632	0.620	0.606	0.592	0.579	0.564	0.550	0.535	0.519	0.505	0.489	0.474	0.460	0.444	0.429	0.414	0.399	0.384	0.369	0.354	0.340	0.326	0.314	0.300	0.288	0.275	0.262	0.251	0.240	0.230	0.219	0.210	0.201	0.194	0.185	0.179	0.174	0.168	0.162	0.160	0.155	0.152	0.151	0.150	0.150	0.151	0.152	0.155	0.158	0.161	0.165	0.169	0.174	0.180	0.185	0.192	0.199	0.208	0.215	0.224	0.232	0.241	0.250	0.259	0.270	0.279	0.289	0.300	0.309	0.320	0.330	0.341	0.351	0.361	0.372	0.381	0.391	0.401	0.410	0.420	0.428	0.438	0.445	0.454	0.461	0.469	0.475	0.480	0.488	0.492	0.498	0.502	0.506	0.510	0.514	0.516	0.519	0.521	0.524	0.525	0.526	0.526	0.526	0.526	0.526	0.526	0.524	0.522	0.520	0.520	0.518	0.514	0.512	0.509	0.507	0.505	0.501	0.498	0.496	0.492	0.490	0.488	0.485	0.482	0.480	0.478	0.478	0.476	0.475	0.475	0.474	0.474	0.475	0.476	0.478	0.481	0.484	0.486	0.490	0.494	0.500	0.505	0.511	0.518	0.525	0.534	0.542	0.550	0.561	0.570	0.581	0.591	0.604	0.615	0.626	0.640	0.652	0.664	0.676	0.690	0.702	0.716	0.729	0.741	0.755	0.766	0.779	0.790	0.801	0.812	0.822	0.832	0.840	0.850	0.858	0.864	0.869	0.875	0.879	0.881	0.884	0.885	0.885	0.884	0.881	0.878	0.874	0.868	0.861	0.855	0.845	0.836	0.826	0.814	0.801	0.789	0.774	0.759	0.742	0.726	0.709	0.691	0.672	0.654	0.635	0.616	0.596	0.576	0.555	0.535	0.515	0.495	0.475	0.455	0.436	0.416	0.398	0.380	0.362	0.345	0.329	0.312	0.299	0.282	0.270	0.258	0.245	0.235	0.225	0.215	0.208	0.201	0.195	0.190	0.185	0.182	0.180	0.179	0.179	0.179	0.180	0.181	0.185	0.188	0.192	0.198	0.202	0.209	0.215	0.224	0.230	0.239	0.246	0.255	0.264	0.272	0.280	0.290	0.298	0.306	0.315	0.322	0.330	0.338	0.344	0.350	0.356	0.362	0.368	0.371	0.375	0.378	0.380	0.380	0.380	0.380	0.379	0.376	0.372	0.369	0.364	0.358	0.351	0.344	0.335	0.325	0.315	0.302	0.291	0.279	0.264	0.250	0.235	0.219	0.202	0.186	0.168	0.150	0.130	0.111	0.091	0.072	0.051	0.030	0.010	-0.011	-0.032	-0.052	-0.074	-0.095	-0.115	-0.136	-0.156	-0.176	-0.198	-0.216	-0.234	-0.254	-0.271	-0.289	-0.306	-0.322	-0.339	-0.355	-0.369	-0.384	-0.396	-0.409	-0.420	-0.431	-0.442	-0.451	-0.460	-0.468	-0.475	-0.481	-0.485	-0.491	-0.494	-0.498	-0.500	-0.501	-0.501	-0.500	-0.500	-0.498	-0.496	-0.491	-0.489	-0.484	-0.479	-0.471	-0.465	-0.458	-0.450	-0.441	-0.432	-0.424	-0.414	-0.402	-0.391	-0.381	-0.370	-0.358	-0.345	-0.332	-0.319	-0.306	-0.292	-0.279	-0.265	-0.250	-0.236	-0.222	-0.209	-0.195	-0.180	-0.166	-0.151	-0.139	-0.125	-0.110	-0.098	-0.084	-0.071	-0.059	-0.046	-0.034	-0.022	-0.010	0.000	0.010	0.020	0.029	0.038	0.046	0.054	0.060	0.066	0.072	0.078	0.082	0.085	0.088	0.090	0.090	0.091	0.091	0.090	0.088	0.086	0.082	0.079	0.072	0.068	0.061	0.052	0.045	0.036	0.026	0.016	0.005	-0.008	-0.020	-0.032	-0.045	-0.059	-0.075	-0.089	-0.105	-0.122	-0.138	-0.155	-0.172	-0.190	-0.208	-0.226	-0.245	-0.262	-0.280	-0.300	-0.318	-0.335	-0.352	-0.370	-0.388	-0.406	-0.422	-0.440	-0.456	-0.471	-0.488	-0.501	-0.516	-0.529	-0.541	-0.554	-0.566	-0.578	-0.588	-0.598	-0.608	-0.616	-0.622	-0.630	-0.635	-0.641	-0.645	-0.649	-0.652	-0.654	-0.655	-0.656	-0.655	-0.654	-0.652	-0.651	-0.648	-0.644	-0.640	-0.635	-0.630	-0.625	-0.618	-0.611	-0.604	-0.598	-0.590	-0.582	-0.574	-0.565	-0.558	-0.549	-0.540	-0.531	-0.522	-0.515	-0.506	-0.498	-0.490	-0.482	-0.475	-0.468	-0.461	-0.454	-0.449	-0.442	-0.436	-0.431	-0.428	-0.422	-0.419	-0.415	-0.412	-0.409	-0.406	-0.405	-0.402	-0.402	-0.401	-0.401	-0.401	-0.400	-0.400	-0.401	-0.402	-0.402	-0.404	-0.405	-0.406	-0.408	-0.410	-0.410	-0.411	-0.412	-0.414	-0.414	-0.415	-0.416	-0.415	-0.416	-0.416	-0.414	-0.414	-0.411	-0.409	-0.408	-0.404	-0.400	-0.396	-0.391	-0.388	-0.381	-0.375	-0.369	-0.361	-0.354	-0.348	-0.339	-0.330	-0.320	-0.309	-0.300	-0.289	-0.278	-0.266	-0.254	-0.241	-0.229	-0.216	-0.204	-0.190	-0.178	-0.164	-0.150	-0.135	-0.121	-0.108	-0.094	-0.080	-0.068	-0.052	-0.040	-0.026	-0.012	0.000	0.014	0.026	0.039	0.050	0.062	0.072	0.082	0.092	0.102	0.112	0.121	0.130	0.139	0.145	0.152	0.159	0.164	0.170	0.175	0.179	0.182	0.186	0.189	0.191	0.194	0.195	0.196	0.198	0.198	0.196	0.196	0.195	0.194	0.190	0.189	0.186	0.182	0.180	0.176	0.172	0.169	0.165	0.160	0.156	0.151	0.146	0.141	0.138	0.131	0.125	0.120	0.115	0.110	0.104	0.099	0.092	0.086	0.081	0.076	0.069	0.064	0.058	0.052	0.046	0.040	0.034	0.029	0.022	0.018	0.011	0.005	0.000	-0.008	-0.012	-0.019	-0.025	-0.030	-0.036	-0.042	-0.048	-0.054	-0.060	-0.065	-0.071	-0.076	-0.082	-0.088	-0.094	-0.099	-0.104	-0.110	-0.116	-0.121	-0.126	-0.131	-0.138	-0.142	-0.148	-0.152	-0.158	-0.162	-0.168	-0.172	-0.178	-0.182	-0.186	-0.191	-0.195	-0.200	-0.204	-0.208	-0.211	-0.215	-0.219	-0.222	-0.226	-0.230	-0.232	-0.236	-0.240	-0.244	-0.246	-0.249	-0.252	-0.256	-0.259	-0.262	-0.265	-0.269	-0.272	-0.275	-0.279	-0.284	-0.286	-0.290	-0.294	-0.299	-0.301	-0.306	-0.310	-0.315	-0.320	-0.325	-0.329	-0.335	-0.340	-0.346	-0.351	-0.358	-0.364	-0.371	-0.378	-0.385	-0.391	-0.399	-0.406	-0.414	-0.421	-0.429	-0.438	-0.445	-0.452	-0.461	-0.470	-0.479	-0.486	-0.496	-0.505	-0.514	-0.522	-0.531	-0.540	-0.549	-0.558	-0.566	-0.575	-0.585	-0.594	-0.602	-0.611	-0.620	-0.629	-0.638	-0.646	-0.655	-0.664	-0.671	-0.680	-0.688	-0.696	-0.704	-0.711	-0.720	-0.729	-0.736	-0.744	-0.751	-0.760	-0.768	-0.774	-0.781	-0.791	-0.798	-0.805	-0.814	-0.821	-0.829	-0.838	-0.845	-0.852	-0.860	-0.869	-0.878	-0.885	-0.894	-0.901	-0.910	-0.919	-0.926	-0.935	-0.944	-0.952	-0.961	-0.969	-0.978	-0.986	-0.995	-1.004	-1.011	-1.020	-1.029	-1.036	-1.045	-1.052	-1.061	-1.069	-1.076	-1.082	-1.090	-1.096	-1.104	-1.109	-1.115	-1.121	-1.126	-1.131	-1.135	-1.140	-1.144	-1.148	-1.151	-1.152	-1.156	-1.158	-1.159	-1.161	-1.162	-1.162	-1.162	-1.161	-1.160	-1.160	-1.158	-1.158	-1.155	-1.152	-1.149	-1.146	-1.142	-1.139	-1.135	-1.131	-1.128	-1.122	-1.119	-1.114	-1.109	-1.105	-1.100	-1.096	-1.091	-1.088	-1.082	-1.080	-1.076	-1.072	-1.070	-1.066	-1.064	-1.061	-1.059	-1.056	-1.055	-1.054	-1.052	-1.052	-1.051	-1.051	-1.052	-1.054	-1.055	-1.056	-1.059	-1.061	-1.062	-1.065	-1.069	-1.072	-1.075	-1.079	-1.084	-1.089	-1.092	-1.098	-1.101	-1.108	-1.112	-1.118	-1.122	-1.128	-1.132	-1.138	-1.144	-1.148	-1.152	-1.159	-1.164	-1.169	-1.172	-1.178	-1.182	-1.188	-1.191	-1.198	-1.201	-1.205	-1.211	-1.215	-1.220	-1.224	-1.230	-1.234	-1.239	-1.244	-1.249	-1.254	-1.259	-1.265	-1.269	-1.275	-1.280	-1.286	-1.291	-1.298	-1.305	-1.311	-1.319	-1.326	-1.334	-1.340	-1.349	-1.358	-1.365	-1.374	-1.382	-1.392	-1.401	-1.412	-1.422	-1.432	-1.442	-1.452	-1.462	-1.474	-1.484	-1.494	-1.504	-1.515	-1.526	-1.536	-1.546	-1.556	-1.566	-1.575	-1.585	-1.594	-1.604	-1.611	-1.620	-1.628	-1.636	-1.642	-1.649	-1.656	-1.661	-1.668	-1.672	-1.678	-1.681	-1.685	-1.688	-1.691	-1.694	-1.696	-1.698	-1.699	-1.699	-1.700	-1.700	-1.700	-1.700	-1.700	-1.699	-1.698	-1.696	-1.695	-1.695	-1.692	-1.691	-1.690	-1.688	-1.688	-1.686	-1.684	-1.684	-1.682	-1.681	-1.681	-1.680	-1.681	-1.682	-1.682	-1.684	-1.684	-1.686	-1.688	-1.690	-1.692	-1.696	-1.699	-1.701	-1.705	-1.710	-1.714	-1.719	-1.725	-1.730	-1.735	-1.740	-1.748	-1.752	-1.759	-1.766	-1.772	-1.780	-1.786	-1.792	-1.800	-1.808	-1.815	-1.821	-1.828	-1.834	-1.840	-1.848	-1.852	-1.859	-1.865	-1.871	-1.876	-1.880	-1.885	-1.890	-1.894	-1.899	-1.901	-1.904	-1.906	-1.909	-1.911	-1.912	-1.914	-1.912	-1.912	-1.912	-1.911	-1.910	-1.909	-1.906	-1.902	-1.899	-1.895	-1.891	-1.885	-1.880	-1.875	-1.869	-1.861	-1.855	-1.848	-1.839	-1.831	-1.824	-1.814	-1.804	-1.795	-1.784	-1.774	-1.762	-1.751	-1.739	-1.728	-1.714	-1.702	-1.689	-1.676	-1.662	-1.649	-1.635	-1.621	-1.606	-1.591	-1.576	-1.561	-1.546	-1.531	-1.516	-1.500	-1.484	-1.469	-1.452	-1.438	-1.421	-1.405	-1.390	-1.375	-1.358	-1.342	-1.328	-1.311	-1.298	-1.281	-1.266	-1.252	-1.238	-1.224	-1.210	-1.196	-1.184	-1.172	-1.160	-1.149	-1.138	-1.128	-1.118	-1.109	-1.100	-1.092	-1.086	-1.080	-1.075	-1.070	-1.066	-1.064	-1.061	-1.060	-1.060	-1.061	-1.062	-1.065	-1.069	-1.074	-1.079	-1.085	-1.092	-1.101	-1.110	-1.120	-1.131	-1.144	-1.156	-1.171	-1.184	-1.200	-1.218	-1.234	-1.251	-1.269	-1.288	-1.308	-1.328	-1.348	-1.369	-1.389	-1.411	-1.432	-1.454	-1.476	-1.499	-1.521	-1.542	-1.565	-1.586	-1.609	-1.629	-1.650	-1.671	-1.691	-1.710	-1.729	-1.748	-1.766	-1.785	-1.801	-1.818	-1.834	-1.850	-1.864	-1.878	-1.890	-1.902	-1.914	-1.924	-1.934	-1.942	-1.950	-1.958	-1.965	-1.970	-1.976	-1.980	-1.984	-1.986	-1.990	-1.991	-1.992	-1.994	-1.995	-1.995	-1.995	-1.994	-1.992	-1.991	-1.990	-1.989	-1.988	-1.985	-1.984	-1.982	-1.980	-1.979	-1.976	-1.975	-1.975	-1.972	-1.972	-1.971	-1.971	-1.971	-1.972	-1.974	-1.974	-1.976	-1.979	-1.981	-1.985	-1.988	-1.992	-1.996	-2.001	-2.006	-2.011	-2.018	-2.024	-2.030	-2.038	-2.044	-2.051	-2.059	-2.066	-2.074	-2.080	-2.089	-2.096	-2.104	-2.112	-2.120	-2.126	-2.134	-2.140	-2.148	-2.154	-2.159	-2.164	-2.169	-2.172	-2.178	-2.180	-2.182	-2.185	-2.186	-2.186	-2.188	-2.188	-2.186	-2.182	-2.181	-2.178	-2.172	-2.168	-2.162	-2.155	-2.148	-2.140	-2.132	-2.124	-2.114	-2.104	-2.094	-2.082	-2.070	-2.059	-2.046	-2.034	-2.021	-2.009	-1.996	-1.982	-1.969	-1.956	-1.942	-1.929	-1.915	-1.901	-1.889	-1.878	-1.864	-1.852	-1.841	-1.830	-1.820	-1.809	-1.800	-1.790	-1.782	-1.775	-1.768	-1.761	-1.755	-1.751	-1.746	-1.742	-1.740	-1.736	-1.735	-1.735	-1.734	-1.735	-1.736	-1.739	-1.740	-1.744	-1.748	-1.752	-1.756	-1.762	-1.769	-1.776	-1.782	-1.791	-1.799	-1.808	-1.816	-1.826	-1.835	-1.845	-1.856	-1.866	-1.878	-1.888	-1.900	-1.910	-1.922	-1.934	-1.945	-1.956	-1.968	-1.979	-1.990	-2.002	-2.013	-2.024	-2.034	-2.045	-2.055	-2.065	-2.074	-2.084	-2.092	-2.101	-2.110	-2.118	-2.125	-2.131	-2.139	-2.145	-2.150	-2.155	-2.160	-2.164	-2.168	-2.170	-2.172	-2.175	-2.175	-2.175	-2.176	-2.176	-2.175	-2.174	-2.172	-2.170	-2.168	-2.162	-2.159	-2.155	-2.151	-2.145	-2.141	-2.136	-2.130	-2.125	-2.120	-2.114	-2.108	-2.104	-2.098	-2.092	-2.088	-2.082	-2.079	-2.074	-2.071	-2.069	-2.066	-2.064	-2.062	-2.062	-2.062	-2.065	-2.068	-2.070	-2.074	-2.080	-2.086	-2.092	-2.101	-2.111	-2.121	-2.131	-2.145	-2.158	-2.174	-2.189	-2.206	-2.225	-2.244	-2.264	-2.285	-2.309	-2.331	-2.356	-2.381	-2.408	-2.434	-2.461	-2.489	-2.518	-2.546	-2.578	-2.606	-2.638	-2.669	-2.700	-2.731	-2.764	-2.795	-2.826	-2.859	-2.889	-2.920	-2.951	-2.981	-3.012	-3.041	-3.070	-3.099	-3.126	-3.154	-3.179	-3.204	-3.229	-3.252	-3.275	-3.296	-3.318	-3.338	-3.356	-3.374	-3.390	-3.405	-3.420	-3.432	-3.445	-3.455	-3.464	-3.472	-3.480	-3.486	-3.491	-3.495	-3.498	-3.499	-3.500	-3.499	-3.498	-3.495	-3.492	-3.488	-3.481	-3.475	-3.469	-3.460	-3.451	-3.442	-3.434	-3.422	-3.411	-3.400	-3.388	-3.376	-3.364	-3.350	-3.336	-3.324	-3.310	-3.296	-3.282	-3.269	-3.256	-3.242	-3.230	-3.216	-3.204	-3.192	-3.180	-3.169	-3.159	-3.149	-3.139	-3.130	-3.121	-3.114	-3.108	-3.101	-3.096	-3.091	-3.089	-3.085	-3.084	-3.082	-3.082	-3.084	-3.084	-3.086	-3.090	-3.094	-3.099	-3.105	-3.111	-3.118	-3.126	-3.135	-3.144	-3.154	-3.165	-3.175	-3.186	-3.198	-3.211	-3.224	-3.236	-3.249	-3.261	-3.274	-3.288	-3.300	-3.314	-3.326	-3.340	-3.352	-3.365	-3.378	-3.389	-3.400	-3.411	-3.421	-3.431	-3.439	-3.448	-3.455	-3.464	-3.470	-3.475	-3.480	-3.484	-3.489	-3.491	-3.492	-3.494	-3.495	-3.495	-3.494	-3.494	-3.491	-3.488	-3.484	-3.480	-3.475	-3.470	-3.462	-3.456	-3.450	-3.441	-3.435	-3.425	-3.418	-3.409	-3.400	-3.389	-3.379	-3.369	-3.359	-3.350	-3.339	-3.328	-3.318	-3.308	-3.298	-3.286	-3.278	-3.266	-3.256	-3.248	-3.238	-3.228	-3.219	-3.210	-3.201	-3.192	-3.184	-3.175	-3.168	-3.160	-3.152	-3.145	-3.138	-3.132	-3.125	-3.119	-3.112	-3.108	-3.101	-3.096	-3.090	-3.085	-3.080	-3.074	-3.070	-3.064	-3.059	-3.052	-3.046	-3.040	-3.035	-3.029	-3.021	-3.015	-3.008	-2.999	-2.991	-2.984	-2.974	-2.965	-2.955	-2.945	-2.932	-2.920	-2.909	-2.896	-2.882	-2.868	-2.852	-2.836	-2.819	-2.802	-2.782	-2.764	-2.742	-2.721	-2.700	-2.678	-2.654	-2.630	-2.604	-2.579	-2.551	-2.524	-2.495	-2.466	-2.436	-2.406	-2.374	-2.342	-2.310	-2.276	-2.242	-2.208	-2.174	-2.139	-2.104	-2.068	-2.031	-1.995	-1.958	-1.922	-1.885	-1.849	-1.811	-1.775	-1.739	-1.702	-1.666	-1.631	-1.596	-1.561	-1.528	-1.494	-1.460	-1.428	-1.396	-1.365	-1.335	-1.306	-1.278	-1.250	-1.222	-1.195	-1.170	-1.146	-1.124	-1.100	-1.079	-1.058	-1.039	-1.020	-1.002	-0.986	-0.971	-0.956	-0.942	-0.929	-0.918	-0.906	-0.896	-0.885	-0.876	-0.868	-0.860	-0.852	-0.846	-0.839	-0.834	-0.829	-0.822	-0.818	-0.814	-0.809	-0.805	-0.801	-0.796	-0.792	-0.789	-0.784	-0.780	-0.775	-0.771	-0.768	-0.761	-0.758	-0.752	-0.746	-0.741	-0.734	-0.729	-0.721	-0.714	-0.708	-0.700	-0.691	-0.684	-0.675	-0.666	-0.658	-0.649	-0.640	-0.631	-0.621	-0.612	-0.602	-0.594	-0.584	-0.575	-0.565	-0.556	-0.546	-0.538	-0.529	-0.521	-0.512	-0.504	-0.498	-0.490	-0.482	-0.476	-0.470	-0.466	-0.461	-0.456	-0.451	-0.448	-0.444	-0.441	-0.439	-0.438	-0.435	-0.434	-0.432	-0.431	-0.432	-0.432	-0.434	-0.434	-0.435	-0.436	-0.438	-0.440	-0.441	-0.442	-0.445	-0.446	-0.449	-0.451	-0.454	-0.455	-0.456	-0.459	-0.461	-0.461	-0.462	-0.464	-0.465	-0.465	-0.466	-0.466	-0.468	-0.468	-0.466	-0.465	-0.465	-0.464	-0.462	-0.462	-0.460	-0.459	-0.459	-0.456	-0.455	-0.454	-0.452	-0.450	-0.449	-0.448	-0.446	-0.445	-0.444	-0.442	-0.442	-0.441	-0.441	-0.441	-0.442	-0.442	-0.444	-0.445	-0.448	-0.449	-0.452	-0.455	-0.459	-0.462	-0.468	-0.471	-0.476	-0.481	-0.489	-0.495	-0.501	-0.509	-0.516	-0.525	-0.532	-0.541	-0.551	-0.560	-0.570	-0.580	-0.591	-0.601	-0.614	-0.624	-0.636	-0.648	-0.659	-0.671	-0.684	-0.696	-0.709	-0.722	-0.735	-0.748	-0.760	-0.774	-0.788	-0.799	-0.814	-0.826	-0.839	-0.851	-0.864	-0.878	-0.890	-0.902	-0.916	-0.928	-0.940	-0.952	-0.965	-0.979	-0.990	-1.002	-1.015	-1.026	-1.039	-1.050	-1.061	-1.072	-1.084	-1.096	-1.108	-1.119	-1.129	-1.140	-1.150	-1.161	-1.172	-1.182	-1.194	-1.204	-1.214	-1.225	-1.234	-1.245	-1.255	-1.265	-1.276	-1.286	-1.298	-1.308	-1.318	-1.330	-1.340	-1.351	-1.362	-1.374	-1.385	-1.399	-1.410	-1.422	-1.434	-1.448	-1.461	-1.474	-1.486	-1.500	-1.514	-1.529	-1.542	-1.558	-1.572	-1.589	-1.604	-1.620	-1.635	-1.651	-1.669	-1.685	-1.701	-1.719	-1.735	-1.754	-1.770	-1.788	-1.805	-1.821	-1.840	-1.856	-1.874	-1.891	-1.908	-1.925	-1.941	-1.958	-1.974	-1.989	-2.004	-2.019	-2.034	-2.049	-2.062	-2.076	-2.089	-2.101	-2.114	-2.125	-2.138	-2.148	-2.158	-2.168	-2.176	-2.185	-2.192	-2.199	-2.206	-2.212	-2.219	-2.224	-2.229	-2.234	-2.236	-2.240	-2.244	-2.245	-2.249	-2.250	-2.251	-2.252	-2.254	-2.254	-2.255	-2.255	-2.256	-2.256	-2.258	-2.258	-2.258	-2.258	-2.258	-2.258	-2.258	-2.259	-2.259	-2.259	-2.259	-2.260	-2.261	-2.262	-2.264	-2.265	-2.266	-2.269	-2.270	-2.272	-2.274	-2.276	-2.280	-2.282	-2.286	-2.290	-2.294	-2.296	-2.300	-2.304	-2.309	-2.312	-2.318	-2.321	-2.325	-2.330	-2.335	-2.339	-2.344	-2.349	-2.351	-2.356	-2.361	-2.364	-2.369	-2.372	-2.375	-2.380	-2.381	-2.384	-2.388	-2.389	-2.390	-2.391	-2.390	-2.391	-2.391	-2.390	-2.388	-2.385	-2.381	-2.379	-2.374	-2.369	-2.364	-2.356	-2.349	-2.341	-2.332	-2.324	-2.312	-2.302	-2.290	-2.279	-2.264	-2.251	-2.236	-2.220	-2.204	-2.188	-2.169	-2.151	-2.131	-2.112	-2.092	-2.071	-2.050	-2.029	-2.006	-1.984	-1.961	-1.939	-1.915	-1.891	-1.869	-1.845	-1.821	-1.799	-1.775	-1.751	-1.729	-1.706	-1.685	-1.662	-1.641	-1.621	-1.601	-1.581	-1.561	-1.544	-1.526	-1.510	-1.495	-1.480	-1.465	-1.452	-1.440	-1.430	-1.420	-1.410	-1.402	-1.396	-1.390	-1.385	-1.381	-1.378	-1.376	-1.375	-1.376	-1.376	-1.379	-1.380	-1.384	-1.389	-1.392	-1.399	-1.404	-1.410	-1.418	-1.425	-1.432	-1.441	-1.450	-1.458	-1.468	-1.476	-1.485	-1.495	-1.504	-1.514	-1.521	-1.531	-1.540	-1.548	-1.556	-1.564	-1.570	-1.578	-1.584	-1.590	-1.595	-1.599	-1.604	-1.608	-1.611	-1.614	-1.616	-1.618	-1.619	-1.619	-1.619	-1.618	-1.616	-1.615	-1.612	-1.610	-1.606	-1.602	-1.599	-1.594	-1.589	-1.584	-1.579	-1.572	-1.566	-1.560	-1.554	-1.548	-1.539	-1.532	-1.526	-1.520	-1.512	-1.505	-1.498	-1.491	-1.485	-1.478	-1.471	-1.465	-1.459	-1.452	-1.448	-1.442	-1.436	-1.431	-1.426	-1.424	-1.419	-1.416	-1.412	-1.409	-1.406	-1.404	-1.402	-1.402	-1.400	-1.399	-1.400	-1.399	-1.400	-1.400	-1.401	-1.402	-1.404	-1.408	-1.409	-1.412	-1.414	-1.418	-1.420	-1.425	-1.429	-1.432	-1.436	-1.440	-1.444	-1.448	-1.452	-1.455	-1.459	-1.462	-1.465	-1.469	-1.472	-1.474	-1.476	-1.479	-1.479	-1.480	-1.482	-1.481	-1.480	-1.480	-1.479	-1.475	-1.472	-1.469	-1.464	-1.459	-1.452	-1.446	-1.439	-1.429	-1.419	-1.408	-1.396	-1.384	-1.370	-1.355	-1.339	-1.321	-1.304	-1.285	-1.265	-1.245	-1.222	-1.200	-1.175	-1.151	-1.124	-1.098	-1.070	-1.042	-1.012	-0.982	-0.952	-0.920	-0.889	-0.856	-0.821	-0.789	-0.754	-0.719	-0.684	-0.649	-0.612	-0.576	-0.540	-0.505	-0.469	-0.432	-0.399	-0.362	-0.328	-0.294	-0.258	-0.224	-0.191	-0.160	-0.128	-0.096	-0.066	-0.038	-0.009	0.018	0.044	0.069	0.092	0.115	0.138	0.158	0.176	0.194	0.209	0.225	0.238	0.249	0.259	0.268	0.275	0.280	0.285	0.286	0.289	0.288	0.286	0.284	0.279	0.274	0.266	0.259	0.248	0.238	0.226	0.212	0.199	0.184	0.168	0.151	0.134	0.116	0.098	0.079	0.058	0.038	0.018	-0.002	-0.024	-0.044	-0.065	-0.086	-0.108	-0.128	-0.148	-0.168	-0.188	-0.205	-0.224	-0.242	-0.259	-0.275	-0.291	-0.306	-0.320	-0.334	-0.346	-0.358	-0.370	-0.379	-0.388	-0.395	-0.404	-0.409	-0.414	-0.418	-0.421	-0.424	-0.425	-0.426	-0.426	-0.426	-0.424	-0.422	-0.420	-0.416	-0.412	-0.408	-0.402	-0.398	-0.391	-0.385	-0.379	-0.371	-0.365	-0.358	-0.351	-0.344	-0.336	-0.329	-0.322	-0.315	-0.309	-0.302	-0.296	-0.290	-0.285	-0.280	-0.276	-0.274	-0.270	-0.266	-0.264	-0.262	-0.262	-0.261	-0.261	-0.262	-0.264	-0.265	-0.269	-0.271	-0.275	-0.280	-0.285	-0.290	-0.296	-0.304	-0.311	-0.320	-0.329	-0.338	-0.348	-0.358	-0.369	-0.379	-0.390	-0.402	-0.415	-0.426	-0.440	-0.452	-0.465	-0.478	-0.491	-0.505	-0.519	-0.531	-0.544	-0.558	-0.570	-0.582	-0.594	-0.605	-0.618	-0.629	-0.639	-0.649	-0.659	-0.668	-0.674	-0.681	-0.689	-0.695	-0.700	-0.705	-0.709	-0.711	-0.715	-0.715	-0.716	-0.715	-0.714	-0.712	-0.709	-0.706	-0.700	-0.695	-0.689	-0.681	-0.675	-0.666	-0.658	-0.649	-0.638	-0.626	-0.616	-0.605	-0.592	-0.581	-0.569	-0.558	-0.544	-0.531	-0.520	-0.506	-0.494	-0.482	-0.470	-0.460	-0.449	-0.438	-0.428	-0.418	-0.409	-0.401	-0.392	-0.386	-0.380	-0.375	-0.370	-0.366	-0.364	-0.362	-0.361	-0.361	-0.362	-0.366	-0.368	-0.372	-0.378	-0.384	-0.391	-0.399	-0.408	-0.418	-0.428	-0.439	-0.451	-0.464	-0.478	-0.491	-0.505	-0.520	-0.536	-0.552	-0.569	-0.586	-0.604	-0.621	-0.640	-0.658	-0.676	-0.696	-0.715	-0.734	-0.754	-0.772	-0.792	-0.811	-0.831	-0.850	-0.870	-0.888	-0.906	-0.926	-0.944	-0.962	-0.980	-0.999	-1.016	-1.034	-1.051	-1.069	-1.086	-1.102	-1.120	-1.136	-1.154	-1.170	-1.186	-1.201	-1.218	-1.232	-1.248	-1.264	-1.279	-1.292	-1.308	-1.320	-1.335	-1.348	-1.361	-1.374	-1.386	-1.398	-1.410	-1.421	-1.432	-1.442	-1.452	-1.462	-1.471	-1.481	-1.488	-1.496	-1.502	-1.509	-1.515	-1.521	-1.525	-1.530	-1.534	-1.535	-1.539	-1.540	-1.539	-1.540	-1.539	-1.539	-1.536	-1.532	-1.530	-1.525	-1.521	-1.516	-1.510	-1.502	-1.496	-1.490	-1.481	-1.471	-1.464	-1.454	-1.442	-1.432	-1.421	-1.410	-1.398	-1.386	-1.375	-1.362	-1.350	-1.338	-1.324	-1.312	-1.300	-1.286	-1.274	-1.262	-1.250	-1.239	-1.226	-1.215	-1.204	-1.194	-1.182	-1.174	-1.164	-1.155	-1.148	-1.139	-1.131	-1.124	-1.119	-1.112	-1.108	-1.104	-1.100	-1.095	-1.092	-1.091	-1.089	-1.088	-1.086	-1.086	-1.088	-1.088	-1.090	-1.091	-1.094	-1.096	-1.100	-1.105	-1.109	-1.114	-1.118	-1.122	-1.130	-1.135	-1.141	-1.148	-1.154	-1.159	-1.166	-1.172	-1.179	-1.185	-1.191	-1.199	-1.205	-1.211	-1.218	-1.224	-1.230	-1.235	-1.241	-1.248	-1.252	-1.258	-1.262	-1.269	-1.274	-1.278	-1.282	-1.286	-1.291	-1.295	-1.300	-1.302	-1.308	-1.310	-1.314	-1.318	-1.321	-1.324	-1.328	-1.331	-1.335	-1.339	-1.342	-1.346	-1.350	-1.354	-1.359	-1.362	-1.368	-1.371	-1.378	-1.381	-1.388	-1.391	-1.398	-1.402	-1.410	-1.416	-1.421	-1.428	-1.435	-1.441	-1.449	-1.456	-1.464	-1.471	-1.479	-1.486	-1.494	-1.501	-1.509	-1.518	-1.525	-1.532	-1.540	-1.548	-1.554	-1.562	-1.569	-1.576	-1.581	-1.588	-1.594	-1.599	-1.604	-1.609	-1.612	-1.618	-1.620	-1.624	-1.626	-1.629	-1.630	-1.631	-1.632	-1.632	-1.632	-1.632	-1.631	-1.630	-1.628	-1.625	-1.622	-1.620	-1.616	-1.614	-1.610	-1.605	-1.601	-1.596	-1.592	-1.588	-1.582	-1.578	-1.572	-1.566	-1.561	-1.556	-1.551	-1.546	-1.541	-1.536	-1.531	-1.528	-1.522	-1.520	-1.516	-1.512	-1.510	-1.506	-1.505	-1.504	-1.502	-1.501	-1.501	-1.501	-1.501	-1.502	-1.504	-1.508	-1.510	-1.514	-1.518	-1.521	-1.528	-1.534	-1.541	-1.548	-1.555	-1.562	-1.572	-1.581	-1.591	-1.601	-1.614	-1.624	-1.636	-1.649	-1.662	-1.676	-1.691	-1.705	-1.720	-1.736	-1.751	-1.766	-1.784	-1.800	-1.818	-1.835	-1.851	-1.869	-1.886	-1.904	-1.922	-1.939	-1.956	-1.975	-1.991	-2.009	-2.026	-2.042	-2.059	-2.074	-2.090	-2.105	-2.121	-2.135	-2.149	-2.162	-2.175	-2.188	-2.200	-2.211	-2.221	-2.231	-2.240	-2.249	-2.256	-2.264	-2.271	-2.276	-2.281	-2.288	-2.291	-2.292	-2.295	-2.296	-2.299	-2.299	-2.298	-2.296	-2.295	-2.292	-2.290	-2.285	-2.282	-2.278	-2.271	-2.266	-2.261	-2.254	-2.248	-2.241	-2.234	-2.226	-2.219	-2.211	-2.202	-2.195	-2.186	-2.179	-2.169	-2.161	-2.152	-2.145	-2.136	-2.129	-2.120	-2.111	-2.104	-2.096	-2.089	-2.081	-2.074	-2.065	-2.059	-2.051	-2.044	-2.038	-2.031	-2.025	-2.019	-2.013	-2.006	-2.000	-1.995	-1.989	-1.984	-1.978	-1.972	-1.966	-1.961	-1.956	-1.950	-1.945	-1.940	-1.935	-1.930	-1.925	-1.920	-1.914	-1.909	-1.904	-1.899	-1.894	-1.889	-1.884	-1.878	-1.872	-1.868	-1.861	-1.856	-1.851	-1.845	-1.841	-1.836	-1.830	-1.825	-1.821	-1.816	-1.811	-1.806	-1.802	-1.799	-1.795	-1.791	-1.788	-1.785	-1.781	-1.779	-1.776	-1.774	-1.771	-1.770	-1.768	-1.766	-1.764	-1.762	-1.762	-1.761	-1.760	-1.760	-1.760	-1.759	-1.759	-1.759	-1.759	-1.759	-1.759	-1.759	-1.759	-1.759	-1.759	-1.759	-1.758	-1.759	-1.759	-1.756	-1.755	-1.755	-1.754	-1.751	-1.750	-1.749	-1.745	-1.742	-1.740	-1.736	-1.731	-1.728	-1.722	-1.719	-1.712	-1.706	-1.701	-1.694	-1.688	-1.680	-1.672	-1.664	-1.658	-1.649	-1.640	-1.631	-1.621	-1.612	-1.602	-1.594	-1.584	-1.574	-1.564	-1.554	-1.542	-1.532	-1.522	-1.512	-1.502	-1.494	-1.484	-1.475	-1.465	-1.456	-1.446	-1.439	-1.429	-1.421	-1.412	-1.405	-1.398	-1.390	-1.382	-1.376	-1.369	-1.364	-1.358	-1.352	-1.348	-1.342	-1.336	-1.332	-1.329	-1.325	-1.321	-1.318	-1.314	-1.309	-1.306	-1.304	-1.301	-1.299	-1.295	-1.292	-1.289	-1.288	-1.284	-1.281	-1.278	-1.275	-1.272	-1.269	-1.265	-1.261	-1.258	-1.252	-1.249	-1.244	-1.239	-1.234	-1.229	-1.222	-1.218	-1.211	-1.205	-1.198	-1.191	-1.182	-1.175	-1.169	-1.160	-1.151	-1.142	-1.132	-1.122	-1.112	-1.102	-1.091	-1.081	-1.070	-1.059	-1.046	-1.035	-1.022	-1.010	-0.996	-0.984	-0.970	-0.958	-0.942	-0.929	-0.915	-0.900	-0.885	-0.869	-0.855	-0.839	-0.822	-0.806	-0.790	-0.772	-0.756	-0.739	-0.722	-0.705	-0.688	-0.670	-0.652	-0.634	-0.616	-0.599	-0.580	-0.561	-0.544	-0.526	-0.507	-0.489	-0.471	-0.452	-0.434	-0.418	-0.399	-0.381	-0.364	-0.346	-0.330	-0.312	-0.298	-0.281	-0.265	-0.250	-0.236	-0.221	-0.208	-0.195	-0.182	-0.171	-0.160	-0.150	-0.140	-0.131	-0.124	-0.116	-0.110	-0.105	-0.101	-0.098	-0.095	-0.095	-0.094	-0.094	-0.095	-0.098	-0.101	-0.104	-0.109	-0.115	-0.121	-0.128	-0.135	-0.144	-0.154	-0.162	-0.172	-0.184	-0.194	-0.206	-0.216	-0.229	-0.240	-0.251	-0.262	-0.274	-0.285	-0.296	-0.306	-0.318	-0.326	-0.335	-0.344	-0.350	-0.356	-0.361	-0.366	-0.369	-0.371	-0.372	-0.372	-0.371	-0.369	-0.365	-0.360	-0.354	-0.348	-0.339	-0.329	-0.318	-0.306	-0.292	-0.278	-0.262	-0.246	-0.228	-0.210	-0.190	-0.170	-0.150	-0.129	-0.108	-0.085	-0.064	-0.040	-0.018	0.005	0.028	0.051	0.072	0.094	0.115	0.136	0.156	0.175	0.195	0.212	0.230	0.245	0.261	0.274	0.286	0.298	0.309	0.318	0.324	0.331	0.336	0.340	0.341	0.341	0.341	0.340	0.336	0.332	0.325	0.319	0.311	0.300	0.290	0.278	0.265	0.251	0.236	0.221	0.205	0.188	0.170	0.151	0.132	0.112	0.092	0.072	0.051	0.030	0.009	-0.012	-0.034	-0.056	-0.079	-0.100	-0.121	-0.144	-0.165	-0.186	-0.209	-0.229	-0.249	-0.269	-0.290	-0.310	-0.330	-0.349	-0.368	-0.386	-0.404	-0.421	-0.439	-0.456	-0.471	-0.488	-0.504	-0.518	-0.531	-0.546	-0.559	-0.572	-0.585	-0.596	-0.609	-0.620	-0.631	-0.640	-0.650	-0.660	-0.668	-0.676	-0.684	-0.691	-0.699	-0.704	-0.709	-0.715	-0.718	-0.722	-0.725	-0.728	-0.729	-0.730	-0.730	-0.730	-0.730	-0.728	-0.726	-0.722	-0.720	-0.716	-0.711	-0.705	-0.700	-0.694	-0.686	-0.678	-0.670	-0.662	-0.652	-0.644	-0.632	-0.622	-0.610	-0.599	-0.586	-0.574	-0.560	-0.546	-0.532	-0.519	-0.504	-0.489	-0.474	-0.458	-0.442	-0.428	-0.410	-0.395	-0.379	-0.362	-0.348	-0.330	-0.314	-0.299	-0.282	-0.266	-0.250	-0.235	-0.219	-0.204	-0.189	-0.174	-0.159	-0.144	-0.130	-0.115	-0.102	-0.088	-0.075	-0.060	-0.048	-0.036	-0.024	-0.011	0.000	0.011	0.022	0.034	0.045	0.055	0.065	0.075	0.085	0.094	0.105	0.114	0.121	0.131	0.140	0.149	0.156	0.165	0.172	0.179	0.186	0.194	0.201	0.206	0.214	0.220	0.226	0.232	0.238	0.244	0.250	0.254	0.260	0.264	0.269	0.272	0.276	0.280	0.284	0.285	0.288	0.290	0.292	0.292	0.294	0.294	0.294	0.294	0.292	0.290	0.289	0.286	0.282	0.279	0.275	0.270	0.264	0.258	0.251	0.245	0.236	0.229	0.220	0.211	0.201	0.191	0.181	0.171	0.160	0.148	0.136	0.125	0.112	0.101	0.089	0.076	100.000	5.000	2.000	1.000	5.000	0.000	0.000	0.000	0.000	0.000	0.000	0.000	0.000	0.000	0.000	0.000	0.000	0.000	-1.651	-1.664	-1.674	-1.684	-1.694	-1.705	-1.715	-1.725	-1.735	-1.745	-1.755	-1.764	-1.774	-1.782	-1.791	-1.800	-1.808	-1.816	-1.824	-1.831	-1.838	-1.845	-1.850	-1.856	-1.862	-1.869	-1.875	-1.880	-1.885	-1.890	-1.895	-1.900	-1.905	-1.909	-1.914	-1.918	-1.922	-1.928	-1.932	-1.939	-1.944	-1.949	-1.955	-1.961	-1.968	-1.975	-1.982	-1.990	-1.998	-2.005	-2.014	-2.024	-2.034	-2.044	-2.054	-2.065	-2.076	-2.088	-2.100	-2.114	-2.128	-2.141	-2.155	-2.170	-2.184	-2.199	-2.215	-2.229	-2.245	-2.260	-2.276	-2.291	-2.308	-2.322	-2.338	-2.352	-2.368	-2.382	-2.396	-2.410	-2.425	-2.438	-2.450	-2.461	-2.472	-2.482	-2.492	-2.502	-2.511	-2.518	-2.525	-2.531	-2.538	-2.542	-2.546	-2.550	-2.551	-2.554	-2.555	-2.555	-2.555	-2.554	-2.552	-2.550	-2.549	-2.546	-2.542	-2.539	-2.535	-2.530	-2.526	-2.522	-2.519	-2.514	-2.509	-2.505	-2.501	-2.498	-2.496	-2.492	-2.491	-2.489	-2.488	-2.488	-2.488	-2.489	-2.491	-2.494	-2.496	-2.501	-2.506	-2.514	-2.520	-2.529	-2.538	-2.548	-2.559	-2.572	-2.586	-2.600	-2.615	-2.632	-2.649	-2.668	-2.688	-2.706	-2.729	-2.750	-2.772	-2.796	-2.819	-2.844	-2.869	-2.894	-2.920	-2.946	-2.972	-3.000	-3.026	-3.054	-3.081	-3.110	-3.138	-3.165	-3.192	-3.220	-3.248	-3.274	-3.300	-3.328	-3.352	-3.378	-3.402	-3.426	-3.450	-3.472	-3.496	-3.516	-3.538	-3.558	-3.576	-3.595	-3.612	-3.629	-3.645	-3.659	-3.672	-3.685	-3.696	-3.706	-3.716	-3.725	-3.732	-3.739	-3.744	-3.749	-3.752	-3.755	-3.756	-3.758	-3.756	-3.755	-3.752	-3.749	-3.745	-3.740	-3.734	-3.729	-3.720	-3.712	-3.702	-3.694	-3.682	-3.672	-3.660	-3.648	-3.635	-3.621	-3.608	-3.594	-3.580	-3.565	-3.549	-3.534	-3.519	-3.502	-3.486	-3.470	-3.454	-3.438	-3.420	-3.404	-3.388	-3.371	-3.354	-3.338	-3.322	-3.306	-3.290	-3.275	-3.259	-3.242	-3.228	-3.211	-3.196	-3.181	-3.166	-3.151	-3.136	-3.121	-3.106	-3.091	-3.078	-3.061	-3.048	-3.032	-3.018	-3.002	-2.988	-2.972	-2.959	-2.942	-2.926	-2.910	-2.895	-2.879	-2.862	-2.846	-2.829	-2.812	-2.795	-2.776	-2.760	-2.741	-2.722	-2.704	-2.686	-2.668	-2.646	-2.629	-2.609	-2.589	-2.569	-2.549	-2.529	-2.509	-2.489	-2.469	-2.450	-2.430	-2.411	-2.392	-2.374	-2.356	-2.338	-2.319	-2.302	-2.286	-2.270	-2.254	-2.238	-2.224	-2.209	-2.195	-2.182	-2.170	-2.158	-2.148	-2.136	-2.126	-2.116	-2.108	-2.098	-2.091	-2.082	-2.076	-2.070	-2.064	-2.058	-2.052	-2.047	-2.042	-2.039	-2.034	-2.030	-2.026	-2.022	-2.019	-2.015	-2.011	-2.007	-2.004	-2.000	-1.996	-1.991	-1.986	-1.982	-1.976	-1.971	-1.965	-1.960	-1.954	-1.948	-1.940	-1.932	-1.925	-1.918	-1.909	-1.900	-1.890	-1.881	-1.871	-1.862	-1.851	-1.841	-1.831	-1.820	-1.810	-1.799	-1.789	-1.776	-1.765	-1.755	-1.742	-1.732	-1.721	-1.710	-1.700	-1.688	-1.678	-1.668	-1.658	-1.648	-1.638	-1.628	-1.619	-1.610	-1.601	-1.591	-1.584	-1.575	-1.568	-1.560	-1.552	-1.544	-1.538	-1.530	-1.524	-1.518	-1.511	-1.504	-1.499	-1.492	-1.485	-1.479	-1.474	-1.466	-1.461	-1.455	-1.449	-1.442	-1.436	-1.430	-1.424	-1.416	-1.411	-1.404	-1.396	-1.389	-1.381	-1.372	-1.364	-1.355	-1.348	-1.338	-1.329	-1.319	-1.310	-1.299	-1.289	-1.278	-1.268	-1.256	-1.245	-1.234	-1.222	-1.210	-1.199	-1.188	-1.174	-1.161	-1.149	-1.135	-1.122	-1.108	-1.095	-1.080	-1.066	-1.052	-1.036	-1.022	-1.006	-0.992	-0.978	-0.962	-0.945	-0.930	-0.914	-0.898	-0.881	-0.864	-0.848	-0.831	-0.812	-0.795	-0.778	-0.760	-0.741	-0.724	-0.705	-0.686	-0.666	-0.648	-0.629	-0.610	-0.590	-0.570	-0.551	-0.531	-0.512	-0.492	-0.472	-0.452	-0.434	-0.414	-0.394	-0.375	-0.355	-0.336	-0.318	-0.300	-0.280	-0.262	-0.245	-0.228	-0.210	-0.194	-0.178	-0.162	-0.146	-0.131	-0.119	-0.105	-0.092	-0.081	-0.070	-0.059	-0.050	-0.041	-0.034	-0.028	-0.021	-0.016	-0.011	-0.009	-0.006	-0.006	-0.006	-0.006	-0.008	-0.010	-0.014	-0.018	-0.024	-0.030	-0.036	-0.044	-0.054	-0.062	-0.072	-0.082	-0.095	-0.105	-0.118	-0.130	-0.142	-0.156	-0.170	-0.182	-0.196	-0.210	-0.224	-0.238	-0.250	-0.264	-0.276	-0.288	-0.300	-0.311	-0.321	-0.330	-0.340	-0.348	-0.355	-0.360	-0.366	-0.370	-0.372	-0.376	-0.378	-0.378	-0.376	-0.375	-0.371	-0.369	-0.364	-0.359	-0.350	-0.342	-0.336	-0.326	-0.316	-0.305	-0.294	-0.281	-0.270	-0.256	-0.242	-0.229	-0.215	-0.201	-0.188	-0.172	-0.160	-0.146	-0.132	-0.120	-0.108	-0.096	-0.085	-0.075	-0.065	-0.056	-0.049	-0.042	-0.036	-0.031	-0.028	-0.025	-0.024	-0.022	-0.025	-0.028	-0.030	-0.035	-0.041	-0.049	-0.056	-0.066	-0.078	-0.089	-0.101	-0.116	-0.130	-0.148	-0.165	-0.182	-0.201	-0.221	-0.242	-0.262	-0.285	-0.308	-0.329	-0.352	-0.376	-0.399	-0.424	-0.448	-0.472	-0.495	-0.520	-0.545	-0.569	-0.594	-0.618	-0.641	-0.665	-0.688	-0.711	-0.734	-0.755	-0.776	-0.799	-0.820	-0.840	-0.860	-0.880	-0.899	-0.918	-0.934	-0.952	-0.969	-0.988	-1.002	-1.018	-1.034	-1.048	-1.062	-1.076	-1.090	-1.102	-1.115	-1.128	-1.139	-1.151	-1.161	-1.171	-1.182	-1.191	-1.200	-1.209	-1.218	-1.226	-1.232	-1.240	-1.246	-1.254	-1.260	-1.266	-1.270	-1.275	-1.280	-1.284	-1.288	-1.290	-1.292	-1.295	-1.296	-1.298	-1.298	-1.298	-1.298	-1.298	-1.296	-1.295	-1.292	-1.291	-1.289	-1.285	-1.282	-1.279	-1.275	-1.270	-1.266	-1.260	-1.255	-1.249	-1.242	-1.236	-1.230	-1.224	-1.215	-1.209	-1.200	-1.194	-1.185	-1.178	-1.170	-1.162	-1.154	-1.148	-1.139	-1.132	-1.124	-1.118	-1.110	-1.102	-1.095	-1.089	-1.082	-1.076	-1.070	-1.064	-1.060	-1.054	-1.049	-1.045	-1.040	-1.036	-1.032	-1.030	-1.026	-1.024	-1.021	-1.020	-1.019	-1.018	-1.018	-1.018	-1.019	-1.018	-1.019	-1.020	-1.022	-1.024	-1.025	-1.029	-1.031	-1.035	-1.036	-1.040	-1.044	-1.049	-1.052	-1.058	-1.061	-1.068	-1.072	-1.078	-1.084	-1.089	-1.095	-1.101	-1.108	-1.112	-1.119	-1.124	-1.131	-1.139	-1.144	-1.150	-1.158	-1.164	-1.171	-1.179	-1.186	-1.192	-1.200	-1.209	-1.215	-1.222	-1.230	-1.238	-1.245	-1.252	-1.261	-1.269	-1.276	-1.285	-1.292	-1.301	-1.308	-1.316	-1.325	-1.334	-1.341	-1.349	-1.356	-1.365	-1.372	-1.381	-1.389	-1.396	-1.404	-1.411	-1.419	-1.426	-1.434	-1.440	-1.446	-1.452	-1.459	-1.464	-1.468	-1.474	-1.478	-1.481	-1.485	-1.488	-1.490	-1.492	-1.494	-1.495	-1.495	-1.496	-1.494	-1.494	-1.491	-1.489	-1.486	-1.481	-1.478	-1.472	-1.466	-1.460	-1.454	-1.446	-1.438	-1.430	-1.420	-1.410	-1.400	-1.390	-1.378	-1.366	-1.354	-1.340	-1.326	-1.312	-1.298	-1.284	-1.269	-1.254	-1.238	-1.221	-1.205	-1.189	-1.172	-1.155	-1.139	-1.122	-1.104	-1.088	-1.069	-1.051	-1.035	-1.018	-0.999	-0.982	-0.965	-0.949	-0.930	-0.914	-0.898	-0.880	-0.862	-0.848	-0.830	-0.814	-0.798	-0.781	-0.766	-0.750	-0.734	-0.719	-0.704	-0.689	-0.675	-0.661	-0.646	-0.632	-0.618	-0.604	-0.591	-0.578	-0.564	-0.550	-0.538	-0.524	-0.511	-0.499	-0.486	-0.474	-0.461	-0.449	-0.436	-0.425	-0.412	-0.400	-0.390	-0.379	-0.366	-0.356	-0.345	-0.335	-0.324	-0.314	-0.305	-0.294	-0.285	-0.276	-0.268	-0.258	-0.250	-0.241	-0.234	-0.226	-0.219	-0.212	-0.208	-0.200	-0.196	-0.191	-0.185	-0.181	-0.178	-0.174	-0.172	-0.170	-0.168	-0.166	-0.166	-0.165	-0.165	-0.166	-0.168	-0.170	-0.172	-0.176	-0.179	-0.184	-0.188	-0.192	-0.198	-0.204	-0.210	-0.218	-0.225	-0.231	-0.240	-0.249	-0.258	-0.266	-0.278	-0.288	-0.298	-0.308	-0.319	-0.330	-0.341	-0.352	-0.365	-0.378	-0.390	-0.402	-0.415	-0.428	-0.441	-0.454	-0.468	-0.481	-0.495	-0.507	-0.522	-0.538	-0.550	-0.565	-0.580	-0.595	-0.610	-0.624	-0.639	-0.655	-0.670	-0.686	-0.702	-0.718	-0.735	-0.751	-0.768	-0.784	-0.801	-0.818	-0.835	-0.852	-0.870	-0.888	-0.906	-0.924	-0.942	-0.960	-0.979	-0.998	-1.016	-1.035	-1.052	-1.071	-1.090	-1.108	-1.126	-1.144	-1.162	-1.180	-1.198	-1.215	-1.231	-1.246	-1.262	-1.278	-1.292	-1.305	-1.320	-1.332	-1.344	-1.355	-1.365	-1.375	-1.384	-1.391	-1.399	-1.404	-1.409	-1.412	-1.416	-1.416	-1.418	-1.416	-1.415	-1.414	-1.409	-1.404	-1.399	-1.391	-1.385	-1.375	-1.365	-1.355	-1.342	-1.330	-1.316	-1.302	-1.288	-1.271	-1.255	-1.238	-1.220	-1.202	-1.185	-1.166	-1.146	-1.128	-1.109	-1.088	-1.069	-1.049	-1.030	-1.011	-0.991	-0.974	-0.955	-0.938	-0.920	-0.904	-0.886	-0.871	-0.856	-0.841	-0.828	-0.815	-0.802	-0.790	-0.780	-0.771	-0.761	-0.754	-0.746	-0.740	-0.735	-0.730	-0.726	-0.724	-0.721	-0.720	-0.719	-0.719	-0.720	-0.721	-0.722	-0.725	-0.729	-0.732	-0.735	-0.740	-0.744	-0.750	-0.755	-0.760	-0.765	-0.770	-0.776	-0.781	-0.786	-0.791	-0.796	-0.800	-0.805	-0.808	-0.811	-0.814	-0.816	-0.818	-0.819	-0.818	-0.818	-0.816	-0.814	-0.810	-0.808	-0.802	-0.796	-0.790	-0.782	-0.775	-0.765	-0.755	-0.744	-0.731	-0.719	-0.705	-0.689	-0.674	-0.658	-0.640	-0.621	-0.602	-0.584	-0.564	-0.544	-0.521	-0.499	-0.476	-0.454	-0.431	-0.406	-0.382	-0.359	-0.332	-0.309	-0.284	-0.259	-0.234	-0.209	-0.184	-0.159	-0.135	-0.110	-0.086	-0.062	-0.039	-0.015	0.008	0.030	0.051	0.072	0.092	0.112	0.131	0.150	0.168	0.185	0.201	0.216	0.232	0.246	0.260	0.272	0.285	0.296	0.308	0.318	0.328	0.336	0.345	0.352	0.359	0.365	0.370	0.376	0.381	0.385	0.389	0.392	0.395	0.398	0.399	0.401	0.402	0.404	0.405	0.405	0.405	0.405	0.405	0.404	0.402	0.401	0.400	0.399	0.396	0.395	0.394	0.391	0.389	0.386	0.384	0.380	0.378	0.374	0.371	0.369	0.365	0.361	0.356	0.352	0.349	0.344	0.339	0.334	0.329	0.322	0.318	0.311	0.306	0.300	0.292	0.285	0.279	0.271	0.264	0.255	0.248	0.239	0.230	0.221	0.211	0.202	0.192	0.182	0.172	0.161	0.151	0.139	0.128	0.116	0.104	0.090	0.078	0.065	0.051	0.038	0.024	0.010	-0.004	-0.019	-0.034	-0.050	-0.065	-0.081	-0.096	-0.114	-0.130	-0.146	-0.164	-0.181	-0.198	-0.215	-0.232	-0.251	-0.268	-0.286	-0.305	-0.324	-0.341	-0.360	-0.379	-0.398	-0.416	-0.435	-0.454	-0.472	-0.492	-0.510	-0.529	-0.546	-0.565	-0.584	-0.601	-0.619	-0.636	-0.654	-0.671	-0.689	-0.705	-0.721	-0.736	-0.752	-0.769	-0.782	-0.798	-0.811	-0.825	-0.839	-0.851	-0.862	-0.875	-0.886	-0.896	-0.906	-0.916	-0.925	-0.934	-0.941	-0.949	-0.956	-0.964	-0.970	-0.975	-0.979	-0.984	-0.988	-0.991	-0.994	-0.996	-0.999	-1.000	-1.001	-1.004	-1.004	-1.004	-1.004	-1.002	-1.001	-1.000	-0.999	-0.998	-0.995	-0.992	-0.990	-0.986	-0.985	-0.982	-0.979	-0.976	-0.972	-0.969	-0.966	-0.962	-0.959	-0.956	-0.951	-0.949	-0.945	-0.941	-0.938	-0.934	-0.931	-0.928	-0.924	-0.920	-0.916	-0.914	-0.910	-0.906	-0.902	-0.899	-0.894	-0.891	-0.886	-0.884	-0.879	-0.875	-0.871	-0.866	-0.862	-0.856	-0.851	-0.846	-0.841	-0.836	-0.831	-0.826	-0.820	-0.814	-0.808	-0.800	-0.794	-0.786	-0.779	-0.771	-0.765	-0.755	-0.748	-0.739	-0.730	-0.721	-0.711	-0.701	-0.691	-0.681	-0.670	-0.659	-0.648	-0.635	-0.624	-0.611	-0.598	-0.585	-0.570	-0.558	-0.542	-0.528	-0.512	-0.496	-0.480	-0.462	-0.445	-0.426	-0.409	-0.390	-0.370	-0.349	-0.328	-0.306	-0.284	-0.261	-0.238	-0.214	-0.189	-0.164	-0.136	-0.109	-0.081	-0.052	-0.024	0.008	0.038	0.070	0.101	0.135	0.169	0.202	0.239	0.272	0.310	0.346	0.384	0.421	0.460	0.498	0.536	0.576	0.615	0.655	0.696	0.736	0.776	0.816	0.858	0.898	0.938	0.979	1.018	1.059	1.099	1.138	1.176	1.215	1.252	1.290	1.326	1.362	1.398	1.432	1.466	1.499	1.530	1.561	1.592	1.621	1.651	1.678	1.704	1.730	1.754	1.778	1.801	1.822	1.844	1.864	1.881	1.900	1.918	1.934	1.949	1.962	1.976	1.990	2.001	2.013	2.022	2.033	2.042	2.051	2.059	2.066	2.072	2.080	2.085	2.090	2.095	2.099	2.104	2.108	2.110	2.112	2.115	2.118	2.119	2.121	2.121	2.124	2.124	2.124	2.124	2.124	2.124	2.124	2.122	2.121	2.121	2.118	2.116	2.115	2.112	2.109	2.105	2.102	2.099	2.095	2.089	2.084	2.079	2.072	2.066	2.061	2.054	2.047	2.039	2.033	2.024	2.016	2.006	1.998	1.989	1.978	1.969	1.958	1.945	1.934	1.922	1.911	1.898	1.886	1.871	1.859	1.845	1.831	1.818	1.802	1.788	1.771	1.756	1.740	1.724	1.706	1.690	1.672	1.654	1.636	1.618	1.600	1.581	1.560	1.541	1.521	1.500	1.479	1.459	1.438	1.415	1.392	1.370	1.348	1.324	1.301	1.276	1.252	1.228	1.202	1.178	1.151	1.126	1.099	1.072	1.045	1.018	0.991	0.962	0.934	0.906	0.876	0.849	0.819	0.790	0.760	0.730	0.701	0.671	0.640	0.610	0.581	0.551	0.521	0.492	0.462	0.432	0.402	0.374	0.344	0.316	0.289	0.261	0.234	0.206	0.180	0.154	0.129	0.104	0.081	0.056	0.035	0.012	-0.009	-0.029	-0.048	-0.066	-0.082	-0.099	-0.115	-0.129	-0.141	-0.155	-0.164	-0.175	-0.184	-0.190	-0.196	-0.201	-0.205	-0.208	-0.209	-0.209	-0.208	-0.205	-0.201	-0.198	-0.191	-0.184	-0.176	-0.168	-0.156	-0.146	-0.134	-0.121	-0.108	-0.092	-0.078	-0.061	-0.045	-0.028	-0.010	0.008	0.025	0.044	0.064	0.081	0.101	0.119	0.138	0.156	0.175	0.194	0.211	0.229	0.244	0.260	0.275	0.290	0.304	0.316	0.329	0.339	0.349	0.358	0.366	0.372	0.379	0.382	0.386	0.389	0.390	0.390	0.390	0.386	0.384	0.379	0.374	0.366	0.360	0.352	0.342	0.334	0.322	0.312	0.301	0.288	0.276	0.262	0.250	0.236	0.222	0.209	0.196	0.182	0.168	0.155	0.142	0.130	0.118	0.105	0.094	0.085	0.074	0.065	0.058	0.050	0.042	0.038	0.032	0.029	0.025	0.022	0.021	0.021	0.021	0.022	0.025	0.029	0.032	0.038	0.042	0.049	0.056	0.064	0.071	0.081	0.090	0.100	0.110	0.121	0.131	0.142	0.154	0.165	0.175	0.186	0.196	0.209	0.219	0.229	0.239	0.249	0.258	0.266	0.275	0.284	0.290	0.298	0.302	0.310	0.315	0.318	0.322	0.326	0.328	0.329	0.330	0.330	0.330	0.329	0.328	0.324	0.322	0.318	0.314	0.310	0.305	0.299	0.294	0.288	0.279	0.272	0.265	0.256	0.248	0.240	0.231	0.222	0.214	0.204	0.196	0.186	0.178	0.169	0.160	0.151	0.141	0.132	0.124	0.115	0.108	0.099	0.091	0.084	0.076	0.070	0.064	0.058	0.052	0.048	0.042	0.038	0.035	0.031	0.029	0.026	0.025	0.024	0.022	0.022	0.024	0.025	0.028	0.029	0.031	0.035	0.040	0.044	0.050	0.055	0.061	0.069	0.076	0.084	0.092	0.102	0.111	0.120	0.132	0.142	0.154	0.165	0.178	0.190	0.202	0.214	0.228	0.241	0.254	0.268	0.280	0.292	0.306	0.320	0.331	0.344	0.355	0.368	0.379	0.390	0.400	0.410	0.420	0.429	0.438	0.444	0.452	0.458	0.464	0.469	0.472	0.476	0.478	0.479	0.480	0.480	0.478	0.478	0.472	0.469	0.465	0.459	0.451	0.444	0.435	0.426	0.416	0.405	0.394	0.381	0.369	0.354	0.340	0.324	0.309	0.292	0.276	0.259	0.241	0.222	0.205	0.186	0.168	0.149	0.131	0.111	0.094	0.074	0.056	0.038	0.020	0.002	-0.015	-0.032	-0.049	-0.064	-0.080	-0.095	-0.109	-0.124	-0.136	-0.148	-0.160	-0.170	-0.180	-0.189	-0.196	-0.204	-0.211	-0.216	-0.221	-0.225	-0.229	-0.231	-0.232	-0.232	-0.232	-0.231	-0.229	-0.226	-0.222	-0.219	-0.214	-0.208	-0.202	-0.196	-0.189	-0.181	-0.174	-0.166	-0.158	-0.148	-0.140	-0.130	-0.121	-0.112	-0.104	-0.094	-0.085	-0.076	-0.068	-0.059	-0.050	-0.044	-0.035	-0.029	-0.021	-0.016	-0.010	-0.004	0.000	0.005	0.009	0.011	0.014	0.016	0.018	0.018	0.018	0.016	0.015	0.014	0.011	0.008	0.002	-0.001	-0.006	-0.011	-0.018	-0.022	-0.030	-0.036	-0.044	-0.051	-0.059	-0.066	-0.074	-0.082	-0.090	-0.099	-0.106	-0.114	-0.122	-0.129	-0.136	-0.142	-0.150	-0.156	-0.162	-0.168	-0.172	-0.178	-0.181	-0.185	-0.189	-0.191	-0.194	-0.195	-0.195	-0.195	-0.195	-0.194	-0.192	-0.189	-0.186	-0.182	-0.179	-0.172	-0.168	-0.161	-0.155	-0.148	-0.140	-0.132	-0.124	-0.115	-0.106	-0.096	-0.086	-0.078	-0.066	-0.056	-0.045	-0.034	-0.022	-0.012	-0.001	0.010	0.021	0.031	0.042	0.054	0.064	0.074	0.085	0.095	0.105	0.114	0.122	0.131	0.140	0.149	0.155	0.164	0.170	0.176	0.182	0.189	0.195	0.200	0.204	0.209	0.212	0.216	0.220	0.222	0.226	0.228	0.230	0.232	0.234	0.235	0.238	0.239	0.240	0.240	0.241	0.241	0.242	0.242	0.244	0.244	0.245	0.245	0.246	0.246	0.248	0.249	0.251	0.252	0.255	0.258	0.260	0.262	0.266	0.269	0.272	0.278	0.281	0.286	0.291	0.298	0.304	0.310	0.318	0.325	0.334	0.341	0.351	0.360	0.370	0.380	0.391	0.402	0.415	0.428	0.440	0.454	0.466	0.481	0.496	0.511	0.526	0.541	0.558	0.572	0.589	0.605	0.622	0.639	0.655	0.674	0.690	0.708	0.725	0.741	0.759	0.776	0.794	0.810	0.828	0.844	0.860	0.876	0.891	0.908	0.922	0.938	0.951	0.965	0.979	0.990	1.004	1.015	1.026	1.035	1.045	1.054	1.062	1.070	1.076	1.082	1.088	1.092	1.096	1.101	1.104	1.105	1.106	1.108	1.109	1.108	1.106	1.105	1.102	1.100	1.096	1.092	1.088	1.084	1.079	1.074	1.066	1.060	1.054	1.048	1.039	1.032	1.025	1.018	1.010	1.002	0.992	0.985	0.979	0.970	0.961	0.955	0.948	0.940	0.931	0.925	0.919	0.911	0.904	0.899	0.892	0.886	0.880	0.875	0.871	0.865	0.861	0.858	0.854	0.850	0.848	0.845	0.842	0.839	0.838	0.836	0.836	0.835	0.834	0.834	0.834	0.834	0.835	0.835	0.835	0.836	0.836	0.838	0.840	0.840	0.841	0.842	0.844	0.844	0.845	0.846	0.848	0.848	0.848	0.848	0.848	0.848	0.846	0.845	0.844	0.842	0.841	0.838	0.835	0.830	0.826	0.822	0.816	0.811	0.805	0.799	0.790	0.782	0.774	0.764	0.755	0.745	0.734	0.721	0.710	0.698	0.684	0.671	0.656	0.641	0.626	0.610	0.594	0.579	0.561	0.545	0.526	0.509	0.490	0.472	0.452	0.434	0.414	0.395	0.375	0.355	0.336	0.316	0.296	0.276	0.256	0.236	0.218	0.198	0.178	0.159	0.138	0.119	0.100	0.081	0.062	0.042	0.025	0.006	-0.011	-0.030	-0.048	-0.065	-0.082	-0.100	-0.116	-0.132	-0.149	-0.165	-0.181	-0.196	-0.212	-0.228	-0.241	-0.256	-0.270	-0.284	-0.296	-0.310	-0.322	-0.335	-0.348	-0.359	-0.371	-0.382	-0.392	-0.404	-0.414	-0.424	-0.434	-0.442	-0.452	-0.461	-0.469	-0.476	-0.484	-0.491	-0.499	-0.505	-0.511	-0.518	-0.522	-0.528	-0.532	-0.536	-0.541	-0.545	-0.549	-0.551	-0.555	-0.556	-0.559	-0.561	-0.564	-0.566	-0.566	-0.569	-0.570	-0.571	-0.572	-0.574	-0.574	-0.576	-0.576	-0.578	-0.579	-0.580	-0.581	-0.581	-0.582	-0.585	-0.585	-0.586	-0.589	-0.591	-0.592	-0.595	-0.598	-0.601	-0.604	-0.606	-0.609	-0.614	-0.616	-0.620	-0.624	-0.628	-0.631	-0.636	-0.640	-0.644	-0.648	-0.652	-0.655	-0.660	-0.664	-0.666	-0.671	-0.674	-0.675	-0.679	-0.680	-0.681	-0.684	-0.685	-0.686	-0.685	-0.685	-0.684	-0.682	-0.681	-0.679	-0.676	-0.672	-0.669	-0.664	-0.658	-0.651	-0.645	-0.638	-0.629	-0.620	-0.610	-0.600	-0.590	-0.579	-0.566	-0.554	-0.540	-0.526	-0.512	-0.498	-0.481	-0.465	-0.449	-0.432	-0.415	-0.396	-0.378	-0.359	-0.339	-0.320	-0.300	-0.280	-0.259	-0.239	-0.218	-0.196	-0.174	-0.152	-0.131	-0.109	-0.086	-0.064	-0.041	-0.020	0.001	0.025	0.046	0.068	0.089	0.110	0.130	0.151	0.171	0.191	0.211	0.229	0.249	0.266	0.284	0.301	0.318	0.332	0.348	0.362	0.375	0.389	0.400	0.411	0.421	0.431	0.440	0.448	0.454	0.460	0.464	0.469	0.470	0.474	0.474	0.474	0.472	0.471	0.469	0.465	0.461	0.456	0.451	0.445	0.438	0.430	0.421	0.414	0.405	0.395	0.386	0.376	0.366	0.355	0.344	0.334	0.324	0.312	0.301	0.291	0.281	0.271	0.261	0.252	0.244	0.235	0.228	0.220	0.212	0.208	0.201	0.196	0.192	0.189	0.185	0.184	0.181	0.181	0.181	0.181	0.181	0.184	0.185	0.189	0.192	0.195	0.200	0.204	0.209	0.215	0.219	0.225	0.230	0.236	0.241	0.249	0.254	0.261	0.266	0.272	0.279	0.282	0.289	0.294	0.298	0.302	0.306	0.309	0.312	0.314	0.316	0.318	0.319	0.320	0.320	0.320	0.320	0.320	0.319	0.318	0.316	0.314	0.312	0.310	0.309	0.306	0.304	0.301	0.299	0.298	0.295	0.292	0.291	0.290	0.289	0.288	0.288	0.286	0.286	0.288	0.290	0.290	0.292	0.295	0.300	0.302	0.308	0.314	0.318	0.324	0.331	0.340	0.348	0.355	0.365	0.374	0.385	0.395	0.406	0.419	0.431	0.444	0.456	0.470	0.485	0.501	0.516	0.531	0.546	0.564	0.580	0.598	0.614	0.631	0.650	0.669	0.686	0.705	0.724	0.744	0.762	0.782	0.802	0.822	0.842	0.864	0.884	0.904	0.925	0.946	0.966	0.988	1.008	1.028	1.049	1.069	1.089	1.109	1.130	1.149	1.169	1.189	1.208	1.226	1.245	1.262	1.281	1.299	1.315	1.330	1.345	1.361	1.375	1.390	1.402	1.415	1.428	1.439	1.449	1.459	1.468	1.475	1.482	1.489	1.494	1.498	1.502	1.505	1.508	1.509	1.509	1.510	1.510	1.508	1.506	1.504	1.501	1.498	1.494	1.490	1.485	1.480	1.475	1.470	1.464	1.459	1.452	1.448	1.442	1.438	1.434	1.429	1.425	1.421	1.419	1.416	1.414	1.412	1.414	1.414	1.415	1.416	1.420	1.424	1.429	1.435	1.442	1.450	1.459	1.469	1.479	1.490	1.504	1.516	1.531	1.548	1.562	1.580	1.598	1.616	1.635	1.655	1.675	1.696	1.716	1.738	1.759	1.780	1.802	1.824	1.845	1.868	1.889	1.910	1.931	1.952	1.972	1.991	2.011	2.029	2.046	2.064	2.079	2.094	2.109	2.121	2.132	2.144	2.155	2.164	2.172	2.179	2.184	2.189	2.191	2.194	2.195	2.195	2.194	2.191	2.188	2.184	2.179	2.171	2.164	2.155	2.146	2.135	2.124	2.111	2.099	2.085	2.071	2.056	2.041	2.024	2.007	1.991	1.974	1.956	1.938	1.920	1.900	1.882	1.862	1.842	1.824	1.804	1.785	1.766	1.746	1.726	1.708	1.689	1.670	1.651	1.632	1.614	1.596	1.578	1.560	1.544	1.526	1.510	1.494	1.479	1.462	1.449	1.434	1.420	1.408	1.394	1.381	1.370	1.359	1.349	1.338	1.329	1.320	1.311	1.304	1.295	1.290	1.282	1.278	1.271	1.268	1.264	1.260	1.258	1.256	1.254	1.254	1.252	1.252	1.252	1.254	1.256	1.258	1.261	1.264	1.266	1.270	1.275	1.280	1.285	1.290	1.296	1.301	1.308	1.315	1.320	1.328	1.334	1.341	1.348	1.354	1.360	1.366	1.372	1.379	1.385	1.391	1.398	1.404	1.409	1.414	1.418	1.422	1.426	1.429	1.432	1.435	1.436	1.439	1.440	1.441	1.441	1.441	1.440	1.439	1.438	1.435	1.431	1.429	1.425	1.422	1.419	1.414	1.409	1.404	1.398	1.391	1.386	1.380	1.372	1.366	1.360	1.352	1.346	1.339	1.331	1.325	1.319	1.311	1.305	1.299	1.291	1.286	1.281	1.275	1.270	1.265	1.261	1.256	1.252	1.250	1.246	1.244	1.241	1.239	1.238	1.238	1.236	1.236	1.235	1.236	1.238	1.239	1.240	1.242	1.245	1.249	1.251	1.254	1.259	1.262	1.268	1.272	1.278	1.282	1.288	1.294	1.299	1.306	1.311	1.319	1.325	1.331	1.340	1.346	1.354	1.360	1.368	1.376	1.382	1.390	1.398	1.405	1.412	1.420	1.428	1.435	1.442	1.449	1.456	1.464	1.470	1.478	1.484	1.491	1.498	1.504	1.511	1.516	1.522	1.528	1.534	1.539	1.544	1.549	1.554	1.558	1.561	1.565	1.569	1.571	1.575	1.576	1.579	1.581	1.581	1.582	1.584	1.582	1.582	1.582	1.581	1.580	1.580	1.579	1.576	1.574	1.572	1.570	1.566	1.564	1.560	1.556	1.554	1.550	1.546	1.544	1.539	1.535	1.532	1.528	1.525	1.521	1.518	1.515	1.512	1.509	1.506	1.504	1.501	1.499	1.499	1.498	1.496	1.496	1.496	1.496	1.496	1.499	1.499	1.501	1.502	1.505	1.509	1.510	1.514	1.518	1.521	1.525	1.529	1.532	1.538	1.541	1.545	1.551	1.555	1.560	1.564	1.568	1.571	1.575	1.579	1.582	1.585	1.589	1.591	1.591	1.594	1.595	1.594	1.595	1.592	1.591	1.589	1.585	1.581	1.578	1.571	1.566	1.560	1.552	1.545	1.535	1.525	1.515	1.504	1.491	1.479	1.465	1.451	1.435	1.420	1.404	1.386	1.369	1.349	1.330	1.311	1.290	1.269	1.246	1.225	1.202	1.180	1.155	1.132	1.108	1.082	1.058	1.032	1.008	0.981	0.956	0.930	0.904	0.878	0.850	0.825	0.799	0.772	0.746	0.720	0.695	0.669	0.644	0.620	0.594	0.570	0.545	0.522	0.498	0.476	0.454	0.432	0.411	0.391	0.371	0.352	0.335	0.318	0.301	0.286	0.272	0.259	0.246	0.232	0.221	0.212	0.202	0.194	0.186	0.179	0.174	0.168	0.164	0.161	0.158	0.156	0.155	0.154	0.155	0.155	0.156	0.158	0.161	0.162	0.165	0.169	0.172	0.176	0.180	0.182	0.186	0.190	0.194	0.196	0.199	0.201	0.202	0.204	0.205	0.206	0.206	0.206	0.205	0.202	0.200	0.196	0.191	0.188	0.181	0.175	0.168	0.160	0.151	0.141	0.132	0.121	0.110	0.098	0.085	0.071	0.058	0.044	0.030	0.015	0.001	-0.014	-0.029	-0.042	-0.058	-0.072	-0.086	-0.101	-0.114	-0.129	-0.141	-0.152	-0.164	-0.174	-0.184	-0.194	-0.202	-0.210	-0.216	-0.221	-0.226	-0.229	-0.230	-0.231	-0.231	-0.230	-0.226	-0.222	-0.216	-0.210	-0.201	-0.191	-0.181	-0.170	-0.156	-0.141	-0.125	-0.108	-0.090	-0.070	-0.050	-0.029	-0.006	0.018	0.042	0.068	0.094	0.120	0.148	0.176	0.204	0.234	0.264	0.294	0.324	0.356	0.388	0.418	0.450	0.481	0.514	0.545	0.578	0.609	0.640	0.671	0.702	0.734	0.764	0.794	0.824	0.852	0.880	0.908	0.935	0.961	0.988	1.012	1.036	1.060	1.082	1.104	1.125	1.145	1.165	1.182	1.200	1.216	1.231	1.245	1.259	1.270	1.281	1.292	1.301	1.310	1.316	1.322	1.326	1.331	1.334	1.336	1.336	1.338	1.336	1.335	1.331	1.329	1.325	1.320	1.316	1.309	1.302	1.295	1.288	1.280	1.271	1.261	1.252	1.244	1.232	1.222	1.212	1.202	1.192	1.182	1.171	1.162	1.152	1.142	1.132	1.124	1.115	1.106	1.098	1.090	1.081	1.074	1.068	1.060	1.052	1.046	1.040	1.035	1.030	1.024	1.019	1.014	1.009	1.004	1.000	0.995	0.991	0.988	0.982	0.979	0.974	0.969	0.964	0.959	0.952	0.946	0.940	0.934	0.926	0.919	0.911	0.902	0.894	0.884	0.874	0.862	0.851	0.839	0.826	0.814	0.799	0.784	0.770	0.754	0.736	0.720	0.701	0.684	0.665	0.646	0.625	0.605	0.584	0.562	0.541	0.520	0.498	0.475	0.452	0.430	0.406	0.384	0.360	0.338	0.314	0.290	0.266	0.242	0.219	0.195	0.172	0.149	0.126	0.102	0.080	0.058	0.036	0.014	-0.008	-0.029	-0.050	-0.070	-0.090	-0.110	-0.129	-0.148	-0.168	-0.186	-0.204	-0.221	-0.239	-0.255	-0.271	-0.286	-0.302	-0.318	-0.332	-0.348	-0.361	-0.375	-0.388	-0.401	-0.414	-0.426	-0.439	-0.449	-0.460	-0.471	-0.480	-0.490	-0.499	-0.507	-0.518	-0.525	-0.532	-0.540	-0.546	-0.552	-0.559	-0.566	-0.571	-0.575	-0.580	-0.585	-0.588	-0.591	-0.594	-0.598	-0.599	-0.601	-0.602	-0.605	-0.606	-0.608	-0.609	-0.610	-0.610	-0.611	-0.611	-0.614	-0.612	-0.614	-0.615	-0.615	-0.616	-0.616	-0.619	-0.620	-0.622	-0.624	-0.628	-0.631	-0.635	-0.639	-0.644	-0.648	-0.654	-0.661	-0.668	-0.675	-0.684	-0.694	-0.702	-0.714	-0.725	-0.738	-0.751	-0.764	-0.779	-0.795	-0.811	-0.829	-0.846	-0.865	-0.885	-0.904	-0.925	-0.946	-0.969	-0.991	-1.015	-1.039	-1.062	-1.086	-1.112	-1.138	-1.164	-1.190	-1.216	-1.242	-1.269	-1.296	-1.322	-1.350	-1.376	-1.402	-1.429	-1.456	-1.481	-1.508	-1.532	-1.558	-1.582	-1.606	-1.628	-1.651	-1.672	-1.694	-1.714	-1.734	-1.751	-1.769	-1.786	-1.802	-1.818	-1.832	-1.845	-1.859	-1.870	-1.881	-1.891	-1.900	-1.908	-1.915	-1.922	-1.926	-1.931	-1.935	-1.939	-1.940	-1.944	-1.944	-1.945	-1.945	-1.945	-1.944	-1.942	-1.941	-1.940	-1.939	-1.936	-1.932	-1.931	-1.928	-1.926	-1.924	-1.922	-1.919	-1.918	-1.916	-1.916	-1.914	-1.914	-1.914	-1.915	-1.916	-1.918	-1.920	-1.922	-1.926	-1.931	-1.936	-1.941	-1.948	-1.954	-1.962	-1.971	-1.980	-1.990	-2.001	-2.013	-2.024	-2.036	-2.050	-2.062	-2.076	-2.092	-2.106	-2.121	-2.138	-2.154	-2.171	-2.188	-2.205	-2.221	-2.240	-2.258	-2.274	-2.291	-2.309	-2.328	-2.344	-2.360	-2.378	-2.394	-2.410	-2.425	-2.441	-2.456	-2.470	-2.482	-2.496	-2.509	-2.521	-2.532	-2.542	-2.554	-2.564	-2.572	-2.580	-2.589	-2.595	-2.600	-2.605	-2.610	-2.615	-2.619	-2.621	-2.624	-2.625	-2.626	-2.628	-2.628	-2.628	-2.628	-2.628	-2.628	-2.625	-2.625	-2.624	-2.622	-2.621	-2.620	-2.619	-2.618	-2.616	-2.615	-2.615	-2.614	-2.612	-2.612	-2.614	-2.614	-2.614	-2.615	-2.616	-2.619	-2.620	-2.622	-2.626	-2.630	-2.634	-2.638	-2.642	-2.648	-2.654	-2.660	-2.666	-2.672	-2.679	-2.686	-2.694	-2.702	-2.710	-2.718	-2.726	-2.734	-2.742	-2.750	-2.759	-2.768	-2.774	-2.782	-2.790	-2.798	-2.805	-2.810	-2.818	-2.824	-2.829	-2.834	-2.839	-2.842	-2.846	-2.849	-2.850	-2.852	-2.852	-2.852	-2.854	-2.851	-2.850	-2.848	-2.845	-2.841	-2.838	-2.832	-2.826	-2.820	-2.812	-2.805	-2.796	-2.788	-2.779	-2.768	-2.756	-2.745	-2.732	-2.720	-2.709	-2.695	-2.681	-2.668	-2.652	-2.639	-2.625	-2.610	-2.595	-2.580	-2.565	-2.549	-2.534	-2.518	-2.502	-2.486	-2.471	-2.456	-2.441	-2.426	-2.412	-2.398	-2.384	-2.369	-2.355	-2.341	-2.328	-2.315	-2.302	-2.289	-2.276	-2.264	-2.251	-2.239	-2.229	-2.216	-2.205	-2.195	-2.182	-2.172	-2.161	-2.151	-2.140	-2.129	-2.118	-2.106	-2.096	-2.085	-2.074	-2.062	-2.051	-2.040	-2.029	-2.016	-2.004	-1.991	-1.979	-1.965	-1.952	-1.939	-1.924	-1.910	-1.894	-1.879	-1.862	-1.846	-1.830	-1.814	-1.795	-1.778	-1.759	-1.740	-1.720	-1.701	-1.681	-1.660	-1.640	-1.619	-1.596	-1.575	-1.554	-1.531	-1.510	-1.486	-1.464	-1.441	-1.419	-1.395	-1.372	-1.349	-1.326	-1.302	-1.280	-1.258	-1.232	-1.210	-1.188	-1.165	-1.142	-1.120	-1.099	-1.076	-1.055	-1.034	-1.012	-0.992	-0.972	-0.951	-0.931	-0.911	-0.892	-0.874	-0.855	-0.836	-0.819	-0.801	-0.784	-0.768	-0.750	-0.734	-0.718	-0.702	-0.688	-0.672	-0.658	-0.644	-0.630	-0.616	-0.604	-0.590	-0.579	-0.568	-0.556	-0.546	-0.536	-0.526	-0.518	-0.510	-0.501	-0.495	-0.489	-0.482	-0.478	-0.474	-0.470	-0.466	-0.464	-0.462	-0.461	-0.461	-0.462	-0.462	-0.465	-0.469	-0.472	-0.476	-0.481	-0.488	-0.494	-0.501	-0.510	-0.519	-0.528	-0.539	-0.549	-0.559	-0.571	-0.582	-0.596	-0.609	-0.622	-0.636	-0.650	-0.664	-0.678	-0.692	-0.708	-0.722	-0.738	-0.752	-0.766	-0.781	-0.795	-0.809	-0.824	-0.836	-0.850	-0.862	-0.875	-0.888	-0.899	-0.911	-0.922	-0.932	-0.942	-0.951	-0.960	-0.969	-0.976	-0.985	-0.991	-0.998	-1.002	-1.009	-1.014	-1.019	-1.022	-1.025	-1.029	-1.031	-1.034	-1.035	-1.036	-1.038	-1.039	-1.039	-1.040	-1.039	-1.039	-1.039	-1.038	-1.036	-1.035	-1.034	-1.032	-1.030	-1.028	-1.026	-1.024	-1.021	-1.020	-1.018	-1.014	-1.011	-1.009	-1.006	-1.002	-1.000	-0.996	-0.992	-0.989	-0.985	-0.981	-0.978	-0.972	-0.968	-0.964	-0.958	-0.954	-0.946	-0.941	-0.936	-0.929	-0.921	-0.915	-0.909	-0.900	-0.892	-0.885	-0.878	-0.868	-0.860	-0.850	-0.841	-0.831	-0.821	-0.811	-0.801	-0.791	-0.779	-0.769	-0.758	-0.746	-0.734	-0.722	-0.710	-0.698	-0.685	-0.674	-0.660	-0.648	-0.636	-0.622	-0.610	-0.598	-0.585	-0.572	-0.560	-0.548	-0.536	-0.522	-0.511	-0.499	-0.488	-0.478	-0.465	-0.455	-0.445	-0.435	-0.425	-0.415	-0.408	-0.399	-0.390	-0.382	-0.376	-0.369	-0.361	-0.355	-0.350	-0.345	-0.340	-0.335	-0.331	-0.328	-0.324	-0.322	-0.319	-0.318	-0.316	-0.315	-0.315	-0.315	-0.315	-0.315	-0.316	-0.318	-0.320	-0.320	-0.322	-0.325	-0.328	-0.331	-0.334	-0.338	-0.341	-0.344	-0.349	-0.352	-0.356	-0.361	-0.366	-0.370	-0.376	-0.380	-0.386	-0.391	-0.395	-0.401	-0.408	-0.412	-0.420	-0.425	-0.431	-0.439	-0.445	-0.450	-0.459	-0.465	-0.472	-0.479	-0.488	-0.495	-0.504	-0.511	-0.521	-0.530	-0.539	-0.548	-0.558	-0.566	-0.576	-0.586	-0.596	-0.608	-0.618	-0.629	-0.640	-0.650	-0.661	-0.672	-0.684	-0.695	-0.705	-0.716	-0.728	-0.739	-0.749	-0.759	-0.769	-0.779	-0.789	-0.798	-0.806	-0.814	-0.822	-0.829	-0.835	-0.841	-0.846	-0.850	-0.854	-0.856	-0.859	-0.859	-0.859	-0.859	-0.855	-0.854	-0.849	-0.844	-0.839	-0.831	-0.822	-0.815	-0.804	-0.794	-0.782	-0.770	-0.756	-0.742	-0.726	-0.711	-0.694	-0.676	-0.659	-0.640	-0.620	-0.601	-0.580	-0.560	-0.540	-0.518	-0.498	-0.476	-0.455	-0.434	-0.412	-0.392	-0.371	-0.351	-0.331	-0.311	-0.292	-0.274	-0.258	-0.240	-0.224	-0.208	-0.192	-0.179	-0.165	-0.154	-0.141	-0.131	-0.122	-0.112	-0.105	-0.099	-0.092	-0.088	-0.082	-0.081	-0.078	-0.078	-0.076	-0.076	-0.078	-0.080	-0.082	-0.086	-0.089	-0.092	-0.098	-0.104	-0.109	-0.116	-0.121	-0.128	-0.136	-0.142	-0.149	-0.158	-0.165	-0.172	-0.180	-0.188	-0.195	-0.202	-0.210	-0.216	-0.224	-0.230	-0.236	-0.242	-0.249	-0.254	-0.260	-0.265	-0.270	-0.275	-0.279	-0.284	-0.288	-0.291	-0.295	-0.298	-0.301	-0.304	-0.306	-0.308	-0.310	-0.311	-0.312	-0.314	-0.316	-0.316	-0.318	-0.319	-0.319	-0.320	-0.320	-0.321	-0.322	-0.324	-0.324	-0.325	-0.325	-0.328	-0.328	-0.329	-0.331	-0.331	-0.334	-0.335	-0.338	-0.339	-0.340	-0.342	-0.345	-0.348	-0.350	-0.352	-0.354	-0.358	-0.360	-0.364	-0.366	-0.369	-0.371	-0.375	-0.379	-0.381	-0.384	-0.388	-0.390	-0.394	-0.398	-0.400	-0.404	-0.406	-0.409	-0.412	-0.416	-0.419	-0.421	-0.425	-0.428	-0.432	-0.435	-0.438	-0.442	-0.445	-0.449	-0.452	-0.455	-0.459	-0.462	-0.466	-0.470	-0.474	-0.479	-0.482	-0.488	-0.491	-0.496	-0.501	-0.506	-0.511	-0.518	-0.521	-0.528	-0.534	-0.539	-0.546	-0.552	-0.559	-0.565	-0.572	-0.580	-0.586	-0.595	-0.602	-0.609	-0.618	-0.625	-0.634	-0.640	-0.649	-0.658	-0.664	-0.672	-0.680	-0.688	-0.695	-0.702	-0.710	-0.716	-0.724	-0.729	-0.735	-0.741	-0.746	-0.751	-0.756	-0.760	-0.764	-0.766	-0.769	-0.771	-0.772	-0.772	-0.772	-0.772	-0.771	-0.769	-0.768	-0.764	-0.760	-0.756	-0.751	-0.745	-0.739	-0.732	-0.725	-0.718	-0.709	-0.700	-0.690	-0.681	-0.671	-0.661	-0.650	-0.639	-0.628	-0.616	-0.605	-0.592	-0.581	-0.570	-0.559	-0.546	-0.536	-0.525	-0.515	-0.504	-0.494	-0.485	-0.475	-0.466	-0.459	-0.451	-0.445	-0.439	-0.432	-0.428	-0.424	-0.420	-0.416	-0.415	-0.414	-0.414	-0.414	-0.414	-0.416	-0.419	-0.421	-0.426	-0.430	-0.435	-0.441	-0.448	-0.452	-0.460	-0.469	-0.476	-0.485	-0.494	-0.502	-0.511	-0.521	-0.529	-0.540	-0.549	-0.559	-0.568	-0.576	-0.586	-0.596	-0.604	-0.612	-0.621	-0.628	-0.636	-0.642	-0.649	-0.656	-0.661	-0.666	-0.671	-0.675	-0.679	-0.682	-0.685	-0.686	-0.688	-0.689	-0.689	-0.689	-0.688	-0.686	-0.684	-0.681	-0.679	-0.675	-0.671	-0.668	-0.661	-0.656	-0.650	-0.645	-0.638	-0.631	-0.624	-0.616	-0.609	-0.600	-0.592	-0.584	-0.575	-0.566	-0.559	-0.550	-0.541	-0.532	-0.524	-0.515	-0.505	-0.498	-0.490	-0.480	-0.472	-0.464	-0.458	-0.449	-0.441	-0.434	-0.428	-0.420	-0.414	-0.409	-0.402	-0.398	-0.392	-0.389	-0.384	-0.380	-0.376	-0.374	-0.371	-0.369	-0.368	-0.366	-0.364	-0.364	-0.362	-0.364	-0.364	-0.364	-0.364	-0.364	-0.364	-0.365	-0.366	-0.366	-0.368	-0.369	-0.370	-0.370	-0.371	-0.372	-0.372	-0.374	-0.374	-0.372	-0.372	-0.371	-0.369	-0.368	-0.364	-0.362	-0.359	-0.354	-0.348	-0.342	-0.336	-0.330	-0.321	-0.314	-0.302	-0.294	-0.281	-0.271	-0.258	-0.245	-0.231	-0.216	-0.200	-0.184	-0.166	-0.149	-0.130	-0.111	-0.091	-0.071	-0.051	-0.030	-0.009	0.014	0.035	0.059	0.082	0.105	0.129	0.151	0.176	0.200	0.224	0.248	0.270	0.292	0.316	0.340	0.361	0.384	0.405	0.426	0.448	0.469	0.488	0.506	0.525	0.544	0.560	0.576	0.591	0.606	0.621	0.635	0.646	0.659	0.670	0.681	0.689	0.698	0.706	0.712	0.719	0.724	0.729	0.734	0.735	0.739	0.740	0.740	0.739	0.739	0.736	0.734	0.731	0.728	0.724	0.719	0.714	0.708	0.701	0.692	0.685	0.678	0.668	0.659	0.649	0.639	0.628	0.616	0.605	0.594	0.581	0.569	0.556	0.544	0.530	0.519	0.505	0.492	0.479	0.465	0.452	0.440	0.426	0.414	0.402	0.391	0.379	0.366	0.355	0.345	0.335	0.326	0.316	0.308	0.299	0.291	0.284	0.276	0.270	0.265	0.261	0.258	0.254	0.250	0.249	0.248	0.246	0.246	0.246	0.249	0.251	0.254	0.256	0.261	0.265	0.270	0.278	0.282	0.290	0.298	0.305	0.312	0.322	0.330	0.340	0.350	0.359	0.369	0.379	0.389	0.398	0.408	0.419	0.428	0.438	0.449	0.458	0.468	0.476	0.485	0.494	0.502	0.510	0.518	0.526	0.532	0.538	0.545	0.550	0.555	0.559	0.562	0.566	0.569	0.571	0.572	0.574	0.574	0.574	0.571	0.571	0.569	0.566	0.562	0.559	0.555	0.550	0.545	0.540	0.534	0.528	0.520	0.515	0.506	0.499	0.491	0.482	0.474	0.465	0.458	0.448	0.440	0.430	0.421	0.412	0.405	0.396	0.389	0.380	0.372	0.365	0.358	0.351	0.345	0.339	0.334	0.330	0.325	0.321	0.319	0.316	0.315	0.314	0.314	0.315	0.315	0.318	0.320	0.324	0.329	0.334	0.339	0.345	0.351	0.360	0.368	0.378	0.388	0.398	0.409	0.420	0.431	0.444	0.458	0.469	0.484	0.496	0.510	0.524	0.538	0.551	0.566	0.578	0.591	0.605	0.618	0.630	0.642	0.654	0.665	0.675	0.686	0.695	0.704	0.711	0.718	0.725	0.730	0.734	0.739	0.741	0.742	0.744	0.742	0.742	0.740	0.736	0.732	0.728	0.721	0.714	0.706	0.698	0.689	0.679	0.670	0.658	0.646	0.634	0.621	0.609	0.595	0.581	0.566	0.552	0.539	0.524	0.510	0.496	0.482	0.469	0.456	0.442	0.430	0.419	0.408	0.396	0.386	0.376	0.366	0.359	0.352	0.345	0.340	0.334	0.330	0.328	0.326	0.325	0.325	0.326	0.328	0.331	0.335	0.340	0.345	0.351	0.359	0.368	0.376	0.386	0.395	0.408	0.419	0.431	0.444	0.456	0.470	0.484	0.498	0.512	0.528	0.541	0.556	0.571	0.586	0.600	0.615	0.629	0.642	0.656	0.669	0.681	0.695	0.706	0.718	0.729	0.738	0.746	0.756	0.762	0.770	0.775	0.781	0.785	0.789	0.791	0.794	0.794	0.795	0.792	0.791	0.788	0.785	0.781	0.775	0.769	0.762	0.755	0.748	0.738	0.728	0.719	0.708	0.695	0.684	0.671	0.658	0.644	0.630	0.616	0.601	0.588	0.572	0.558	0.542	0.526	0.511	0.496	0.481	0.466	0.451	0.436	0.422	0.409	0.395	0.381	0.369	0.355	0.344	0.331	0.320	0.309	0.298	0.288	0.278	0.269	0.260	0.252	0.245	0.239	0.232	0.226	0.221	0.216	0.212	0.209	0.206	0.204	0.202	0.200	0.199	0.199	0.199	0.200	0.201	0.201	0.204	0.206	0.209	0.211	0.215	0.219	0.222	0.228	0.232	0.238	0.242	0.246	0.252	0.259	0.264	0.270	0.276	0.282	0.288	0.295	0.301	0.308	0.314	0.320	0.326	0.331	0.338	0.344	0.349	0.355	0.359	0.364	0.369	0.374	0.376	0.381	0.384	0.386	0.390	0.392	0.392	0.394	0.394	0.394	0.394	0.394	0.391	0.390	0.386	0.384	0.379	0.375	0.370	0.364	0.358	0.349	0.340	0.332	0.322	0.312	0.301	0.289	0.276	0.264	0.250	0.236	0.221	0.205	0.189	0.172	0.155	0.138	0.119	0.100	0.080	0.061	0.040	0.020	0.000	-0.022	-0.044	-0.065	-0.088	-0.109	-0.131	-0.154	-0.175	-0.198	-0.220	-0.241	-0.262	-0.284	-0.304	-0.326	-0.346	-0.365	-0.385	-0.402	-0.421	-0.439	-0.455	-0.471	-0.486	-0.501	-0.514	-0.526	-0.538	-0.550	-0.560	-0.569	-0.579	-0.586	-0.592	-0.599	-0.604	-0.608	-0.611	-0.612	-0.615	-0.615	-0.614	-0.614	-0.610	-0.608	-0.604	-0.600	-0.594	-0.589	-0.581	-0.574	-0.566	-0.558	-0.549	-0.540	-0.529	-0.519	-0.509	-0.498	-0.486	-0.475	-0.464	-0.452	-0.440	-0.429	-0.416	-0.405	-0.394	-0.382	-0.370	-0.359	-0.349	-0.336	-0.326	-0.316	-0.306	-0.296	-0.286	-0.276	-0.269	-0.259	-0.250	-0.242	-0.235	-0.228	-0.220	-0.212	-0.206	-0.199	-0.194	-0.186	-0.180	-0.175	-0.170	-0.164	-0.159	-0.154	-0.148	-0.142	-0.139	-0.132	-0.128	-0.122	-0.116	-0.111	-0.105	-0.099	-0.094	-0.086	-0.079	-0.074	-0.066	-0.059	-0.050	-0.042	-0.032	-0.024	-0.015	-0.004	0.005	0.016	0.028	0.040	0.051	0.064	0.076	0.090	0.102	0.116	0.131	0.145	0.160	0.174	0.190	0.206	0.221	0.238	0.252	0.270	0.286	0.304	0.320	0.338	0.354	0.371	0.388	0.405	0.422	0.439	0.455	0.471	0.489	0.504	0.520	0.535	0.550	0.566	0.581	0.596	0.610	0.624	0.638	0.650	0.662	0.675	0.686	0.698	0.708	0.719	0.728	0.738	0.745	0.754	0.761	0.770	0.776	0.782	0.789	0.794	0.799	0.804	0.808	0.811	0.815	0.819	0.821	0.824	0.825	0.828	0.829	0.829	0.829	0.829	0.830	0.829	0.829	0.828	0.826	0.825	0.824	0.822	0.821	0.820	0.816	0.815	0.814	0.811	0.809	0.806	0.804	0.800	0.798	0.795	0.791	0.789	0.785	0.781	0.779	0.775	0.771	0.768	0.764	0.759	0.755	0.751	0.746	0.741	0.738	0.731	0.726	0.721	0.715	0.709	0.704	0.698	0.691	0.685	0.679	0.671	0.665	0.658	0.650	0.644	0.636	0.629	0.621	0.612	0.605	0.596	0.588	0.579	0.571	0.562	0.554	0.545	0.536	0.526	0.518	0.507	0.499	0.490	0.480	0.471	0.461	0.451	0.442	0.432	0.422	0.411	0.401	0.392	0.382	0.372	0.362	0.352	0.342	0.332	0.322	0.312	0.301	0.291	0.280	0.270	0.260	0.248	0.238	0.226	0.216	0.204	0.192	0.181	0.170	0.159	0.146	0.135	0.122	0.110	0.098	0.086	0.072	0.060	0.049	0.035	0.022	0.009	-0.004	-0.016	-0.030	-0.042	-0.056	-0.069	-0.082	-0.095	-0.109	-0.121	-0.134	-0.148	-0.160	-0.172	-0.185	-0.198	-0.209	-0.221	-0.232	-0.245	-0.256	-0.268	-0.279	-0.289	-0.299	-0.310	-0.319	-0.328	-0.339	-0.348	-0.356	-0.365	-0.372	-0.381	-0.389	-0.396	-0.404	-0.410	-0.418	-0.424	-0.431	-0.438	-0.442	-0.448	-0.454	-0.460	-0.465	-0.470	-0.476	-0.480	-0.486	-0.491	-0.496	-0.500	-0.506	-0.511	-0.515	-0.520	-0.526	-0.530	-0.536	-0.540	-0.545	-0.550	-0.555	-0.561	-0.566	-0.571	-0.576	-0.581	-0.586	-0.591	-0.596	-0.602	-0.608	-0.612	-0.616	-0.621	-0.626	-0.631	-0.636	-0.641	-0.645	-0.649	-0.652	-0.658	-0.661	-0.662	-0.666	-0.669	-0.671	-0.672	-0.675	-0.675	-0.675	-0.676	-0.676	-0.675	-0.674	-0.672	-0.670	-0.668	-0.665	-0.661	-0.659	-0.654	-0.649	-0.644	-0.638	-0.631	-0.626	-0.619	-0.611	-0.604	-0.595	-0.588	-0.579	-0.570	-0.561	-0.551	-0.542	-0.532	-0.522	-0.512	-0.502	-0.491	-0.481	-0.471	-0.462	-0.452	-0.442	-0.435	-0.426	-0.416	-0.409	-0.401	-0.394	-0.386	-0.380	-0.375	-0.369	-0.364	-0.360	-0.356	-0.352	-0.350	-0.349	-0.348	-0.346	-0.346	-0.348	-0.349	-0.351	-0.354	-0.356	-0.361	-0.365	-0.370	-0.376	-0.381	-0.389	-0.395	-0.402	-0.411	-0.419	-0.429	-0.438	-0.448	-0.458	-0.468	-0.478	-0.489	-0.498	-0.509	-0.520	-0.530	-0.541	-0.551	-0.562	-0.572	-0.585	-0.595	-0.605	-0.616	-0.626	-0.638	-0.648	-0.659	-0.669	-0.679	-0.689	-0.700	-0.709	-0.719	-0.729	-0.739	-0.749	-0.759	-0.769	-0.778	-0.789	-0.799	-0.809	-0.819	-0.828	-0.839	-0.849	-0.859	-0.870	-0.881	-0.892	-0.904	-0.916	-0.928	-0.940	-0.952	-0.965	-0.978	-0.990	-1.005	-1.016	-1.031	-1.045	-1.059	-1.072	-1.088	-1.101	-1.116	-1.130	-1.145	-1.160	-1.174	-1.190	-1.204	-1.218	-1.232	-1.248	-1.261	-1.276	-1.290	-1.302	-1.316	-1.330	-1.342	-1.355	-1.368	-1.380	-1.391	-1.402	-1.412	-1.422	-1.434	-1.442	-1.452	-1.461	-1.470	-1.479	-1.488	-1.495	-1.501	-1.508	-1.516	-1.521	-1.528	-1.534	-1.539	-1.546	-1.551	-1.556	-1.561	-1.566	-1.572	-1.576	-1.581	-1.586	-1.591	-1.598	-1.602	-1.608	-1.614	-1.619	-1.625	-1.631	-1.636	-1.642	-1.650	-1.658	-1.664	-1.671	-1.679	-1.686	-1.694	-1.702	-1.711	-1.720	-1.728	-1.736	-1.746	-1.755	-1.765	-1.775	-1.784	-1.794	-1.804	-1.812	-1.822	-1.832	-1.842	-1.851	-1.862	-1.870	-1.880	-1.890	-1.898	-1.906	-1.914	-1.922	-1.930	-1.938	-1.945	-1.951	-1.958	-1.964	-1.969	-1.974	-1.979	-1.982	-1.986	-1.990	-1.992	-1.995	-1.996	-1.998	-1.999	-1.999	-1.999	-1.999	-1.996	-1.994	-1.992	-1.989	-1.985	-1.981	-1.976	-1.971	-1.966	-1.960	-1.954	-1.946	-1.940	-1.932	-1.924	-1.916	-1.906	-1.896	-1.888	-1.878	-1.866	-1.856	-1.845	-1.834	-1.822	-1.810	-1.798	-1.786	-1.774	-1.761	-1.748	-1.735	-1.722	-1.709	-1.696	-1.681	-1.669	-1.654	-1.640	-1.626	-1.614	-1.599	-1.586	-1.571	-1.558	-1.544	-1.530	-1.516	-1.502	-1.489	-1.476	-1.464	-1.450	-1.436	-1.425	-1.412	-1.400	-1.389	-1.378	-1.366	-1.355	-1.344	-1.334	-1.324	-1.314	-1.305	-1.296	-1.289	-1.281	-1.275	-1.268	-1.261	-1.256	-1.252	-1.248	-1.244	-1.241	-1.240	-1.238	-1.238	-1.239	-1.239	-1.240	-1.242	-1.246	-1.250	-1.254	-1.260	-1.265	-1.272	-1.279	-1.288	-1.295	-1.306	-1.316	-1.326	-1.338	-1.350	-1.362	-1.378	-1.390	-1.405	-1.420	-1.435	-1.451	-1.466	-1.482	-1.499	-1.516	-1.532	-1.551	-1.568	-1.585	-1.602	-1.619	-1.638	-1.654	-1.670	-1.686	-1.702	-1.718	-1.734	-1.748	-1.762	-1.778	-1.790	-1.804	-1.815	-1.828	-1.839	-1.849	-1.860	-1.869	-1.876	-1.885	-1.891	-1.898	-1.902	-1.908	-1.911	-1.914	-1.918	-1.919	-1.919	-1.920	-1.919	-1.918	-1.915	-1.914	-1.910	-1.906	-1.901	-1.898	-1.892	-1.886	-1.880	-1.875	-1.868	-1.860	-1.852	-1.846	-1.838	-1.829	-1.822	-1.814	-1.805	-1.798	-1.790	-1.782	-1.775	-1.768	-1.760	-1.754	-1.746	-1.740	-1.732	-1.726	-1.721	-1.716	-1.710	-1.706	-1.702	-1.698	-1.694	-1.691	-1.688	-1.685	-1.684	-1.682	-1.680	-1.680	-1.679	-1.679	-1.679	-1.678	-1.678	-1.678	-1.679	-1.678	-1.678	-1.679	-1.679	-1.679	-1.680	-1.679	-1.679	-1.679	-1.678	-1.676	-1.675	-1.674	-1.670	-1.669	-1.666	-1.661	-1.658	-1.652	-1.649	-1.644	-1.636	-1.630	-1.622	-1.614	-1.605	-1.596	-1.586	-1.575	-1.565	-1.552	-1.540	-1.528	-1.515	-1.501	-1.488	-1.472	-1.458	-1.442	-1.428	-1.411	-1.396	-1.380	-1.362	-1.346	-1.330	-1.314	-1.298	-1.281	-1.266	-1.249	-1.234	-1.219	-1.202	-1.189	-1.175	-1.161	-1.148	-1.135	-1.124	-1.112	-1.101	-1.092	-1.084	-1.075	-1.068	-1.061	-1.054	-1.050	-1.045	-1.042	-1.040	-1.038	-1.038	-1.038	-1.038	-1.040	-1.042	-1.045	-1.050	-1.054	-1.059	-1.066	-1.072	-1.080	-1.089	-1.098	-1.106	-1.116	-1.128	-1.139	-1.150	-1.162	-1.174	-1.186	-1.200	-1.214	-1.228	-1.241	-1.255	-1.269	-1.284	-1.298	-1.311	-1.326	-1.341	-1.355	-1.370	-1.384	-1.399	-1.412	-1.426	-1.440	-1.452	-1.466	-1.479	-1.492	-1.505	-1.518	-1.529	-1.541	-1.551	-1.564	-1.574	-1.584	-1.595	-1.604	-1.612	-1.621	-1.631	-1.639	-1.648	-1.655	-1.661	-1.669	-1.675	-1.681	-1.689	-1.695	-1.700	-1.706	-1.711	-1.718	-1.722	-1.728	-1.732	-1.739	-1.744	-1.750	-1.756	-1.762	-1.768	-1.775	-1.781	-1.789	-1.798	-1.805	-1.814	-1.822	-1.832	-1.844	-1.854	-1.866	-1.879	-1.891	-1.906	-1.921	-1.936	-1.952	-1.970	-1.989	-2.009	-2.029	-2.049	-2.071	-2.094	-2.119	-2.142	-2.168	-2.194	-2.221	-2.249	-2.278	-2.308	-2.338	-2.369	-2.400	-2.432	-2.465	-2.499	-2.532	-2.566	-2.600	-2.636	-2.671	-2.706	-2.741	-2.778	-2.812	-2.848	-2.884	-2.919	-2.954	-2.989	-3.024	-3.058	-3.090	-3.124	-3.156	-3.189	-3.220	-3.251	-3.281	-3.310	-3.339	-3.366	-3.391	-3.418	-3.442	-3.466	-3.489	-3.510	-3.531	-3.551	-3.570	-3.588	-3.604	-3.620	-3.632	-3.648	-3.659	-3.670	-3.680	-3.690	-3.696	-3.705	-3.710	-3.715	-3.720	-3.722	-3.725	-3.726	-3.729	-3.728	-3.726	-3.725	-3.722	-3.720	-3.716	-3.711	-3.705	-3.700	-3.694	-3.688	-3.681	-3.674	-3.666	-3.659	-3.651	-3.642	-3.634	-3.625	-3.616	-3.608	-3.599	-3.590	-3.581	-3.574	-3.564	-3.556	-3.549	-3.541	-3.534	-3.526	-3.520	-3.514	-3.508	-3.502	-3.496	-3.492	-3.488	-3.485	-3.481	-3.479	-3.478	-3.478	-3.475	-3.476	-3.476	-3.478	-3.480	-3.482	-3.485	-3.488	-3.491	-3.495	-3.500	-3.505	-3.511	-3.518	-3.522	-3.529	-3.538	-3.544	-3.551	-3.558	-3.566	-3.574	-3.581	-3.589	-3.596	-3.604	-3.611	-3.619	-3.625	-3.631	-3.639	-3.644	-3.649	-3.655	-3.659	-3.664	-3.668	-3.670	-3.672	-3.674	-3.676	-3.676	-3.676	-3.675	-3.674	-3.674	-3.670	-3.668	-3.664	-3.659	-3.654	-3.649	-3.642	-3.636	-3.629	-3.621	-3.614	-3.606	-3.598	-3.588	-3.579	-3.568	-3.559	-3.548	-3.538	-3.526	-3.516	-3.506	-3.496	-3.485	-3.475	-3.464	-3.454	-3.442	-3.434	-3.424	-3.412	-3.404	-3.395	-3.386	-3.376	-3.370	-3.361	-3.354	-3.346	-3.340	-3.334	-3.328	-3.322	-3.318	-3.312	-3.309	-3.304	-3.300	-3.298	-3.294	-3.292	-3.290	-3.288	-3.286	-3.284	-3.282	-3.282	-3.281	-3.280	-3.281	-3.280	-3.280	-3.280	-3.279	-3.280	-3.279	-3.278	-3.278	-3.278	-3.276	-3.275	-3.272	-3.272	-3.269	-3.266	-3.264	-3.260	-3.258	-3.252	-3.249	-3.242	-3.238	-3.230	-3.224	-3.216	-3.208	-3.200	-3.190	-3.180	-3.169	-3.158	-3.145	-3.132	-3.118	-3.104	-3.088	-3.072	-3.055	-3.038	-3.019	-3.000	-2.980	-2.960	-2.939	-2.916	-2.895	-2.872	-2.848	-2.824	-2.799	-2.774	-2.748	-2.721	-2.695	-2.668	-2.641	-2.612	-2.585	-2.558	-2.529	-2.501	-2.472	-2.444	-2.416	-2.386	-2.359	-2.331	-2.302	-2.276	-2.248	-2.221	-2.195	-2.169	-2.144	-2.119	-2.094	-2.070	-2.049	-2.025	-2.002	-1.982	-1.962	-1.942	-1.924	-1.905	-1.888	-1.870	-1.855	-1.840	-1.825	-1.811	-1.799	-1.788	-1.775	-1.764	-1.755	-1.745	-1.738	-1.728	-1.720	-1.714	-1.706	-1.700	-1.694	-1.688	-1.682	-1.678	-1.672	-1.668	-1.662	-1.656	-1.651	-1.646	-1.641	-1.636	-1.631	-1.625	-1.620	-1.612	-1.606	-1.599	-1.592	-1.585	-1.576	-1.568	-1.560	-1.550	-1.540	-1.530	-1.519	-1.508	-1.498	-1.485	-1.472	-1.460	-1.446	-1.434	-1.420	-1.406	-1.392	-1.378	-1.364	-1.349	-1.335	-1.320	-1.305	-1.290	-1.276	-1.261	-1.246	-1.234	-1.219	-1.206	-1.192	-1.180	-1.168	-1.155	-1.144	-1.134	-1.122	-1.112	-1.102	-1.094	-1.086	-1.078	-1.070	-1.062	-1.056	-1.051	-1.045	-1.040	-1.035	-1.032	-1.028	-1.025	-1.022	-1.020	-1.018	-1.016	-1.014	-1.014	-1.012	-1.011	-1.010	-1.009	-1.009	-1.008	-1.008	-1.006	-1.006	-1.005	-1.002	-1.002	-1.000	-0.999	-0.998	-0.994	-0.991	-0.990	-0.986	-0.984	-0.979	-0.975	-0.970	-0.966	-0.961	-0.956	-0.951	-0.945	-0.940	-0.935	-0.928	-0.921	-0.915	-0.909	-0.904	-0.896	-0.890	-0.884	-0.878	-0.870	-0.865	-0.858	-0.852	-0.846	-0.841	-0.836	-0.831	-0.826	-0.821	-0.818	-0.812	-0.810	-0.806	-0.802	-0.801	-0.799	-0.796	-0.795	-0.794	-0.792	-0.792	-0.791	-0.792	-0.792	-0.792	-0.795	-0.796	-0.798	-0.800	-0.801	-0.804	-0.808	-0.810	-0.812	-0.816	-0.820	-0.822	-0.828	-0.831	-0.835	-0.839	-0.844	-0.848	-0.851	-0.855	-0.860	-0.865	-0.869	-0.874	-0.878	-0.881	-0.885	-0.890	-0.892	-0.896	-0.900	-0.904	-0.906	-0.910	-0.914	-0.916	-0.919	-0.921	-0.924	-0.926	-0.929	-0.931	-0.934	-0.936	-0.938	-0.939	-0.941	-0.942	-0.944	-0.945	-0.946	-0.948	-0.949	-0.950	-0.951	-0.952	-0.952	-0.954	-0.954	-0.956	-0.956	-0.958	-0.958	-0.959	-0.961	-0.961	-0.964	-0.965	-0.968	-0.969	-0.971	-0.974	-0.976	-0.980	-0.982	-0.986	-0.991	-0.996	-0.999	-1.005	-1.010	-1.016	-1.021	-1.028	-1.034	-1.040	-1.049	-1.056	-1.065	-1.072	-1.081	-1.091	-1.100	-1.111	-1.120	-1.130	-1.141	-1.151	-1.162	-1.175	-1.186	-1.198	-1.210	-1.221	-1.232	-1.245	-1.256	-1.269	-1.280	-1.292	-1.302	-1.315	-1.326	-1.338	-1.349	-1.359	-1.370	-1.379	-1.389	-1.398	-1.408	-1.416	-1.425	-1.432	-1.441	-1.449	-1.456	-1.464	-1.469	-1.475	-1.481	-1.485	-1.491	-1.495	-1.500	-1.502	-1.506	-1.510	-1.512	-1.515	-1.519	-1.520	-1.522	-1.525	-1.528	-1.528	-1.530	-1.532	-1.532	-1.534	-1.536	-1.539	-1.540	-1.541	-1.544	-1.545	-1.548	-1.549	-1.551	-1.554	-1.556	-1.559	-1.561	-1.564	-1.566	-1.570	-1.572	-1.578	-1.580	-1.584	-1.588	-1.592	-1.595	-1.600	-1.605	-1.610	-1.615	-1.619	-1.624	-1.629	-1.634	-1.640	-1.645	-1.651	-1.656	-1.662	-1.668	-1.674	-1.679	-1.684	-1.689	-1.695	-1.700	-1.705	-1.710	-1.714	-1.720	-1.724	-1.729	-1.732	-1.738	-1.740	-1.745	-1.749	-1.750	-1.754	-1.755	-1.756	-1.759	-1.759	-1.759	-1.759	-1.759	-1.758	-1.758	-1.754	-1.751	-1.748	-1.744	-1.740	-1.735	-1.730	-1.722	-1.716	-1.710	-1.702	-1.692	-1.684	-1.674	-1.664	-1.654	-1.641	-1.630	-1.616	-1.604	-1.590	-1.575	-1.562	-1.548	-1.532	-1.518	-1.501	-1.485	-1.469	-1.452	-1.436	-1.420	-1.405	-1.388	-1.372	-1.356	-1.340	-1.325	-1.310	-1.295	-1.281	-1.268	-1.254	-1.241	-1.229	-1.219	-1.206	-1.196	-1.188	-1.178	-1.170	-1.164	-1.158	-1.151	-1.146	-1.144	-1.140	-1.138	-1.138	-1.138	-1.138	-1.139	-1.141	-1.144	-1.149	-1.152	-1.159	-1.164	-1.171	-1.178	-1.185	-1.194	-1.202	-1.212	-1.221	-1.231	-1.241	-1.251	-1.261	-1.274	-1.284	-1.294	-1.305	-1.316	-1.326	-1.338	-1.349	-1.358	-1.369	-1.378	-1.388	-1.396	-1.405	-1.414	-1.421	-1.429	-1.436	-1.441	-1.448	-1.452	-1.459	-1.462	-1.466	-1.470	-1.474	-1.475	-1.478	-1.480	-1.480	-1.482	-1.482	-1.482	-1.480	-1.480	-1.479	-1.478	-1.475	-1.472	-1.471	-1.468	-1.465	-1.462	-1.459	-1.455	-1.452	-1.449	-1.446	-1.442	-1.439	-1.435	-1.431	-1.429	-1.425	-1.422	-1.419	-1.415	-1.412	-1.410	-1.406	-1.405	-1.402	-1.400	-1.398	-1.396	-1.395	-1.394	-1.391	-1.391	-1.390	-1.390	-1.390	-1.389	-1.389	-1.389	-1.389	-1.389	-1.390	-1.390	-1.391	-1.392	-1.394	-1.395	-1.396	-1.398	-1.400	-1.401	-1.402	-1.405	-1.408	-1.409	-1.411	-1.412	-1.414	-1.416	-1.418	-1.420	-1.420	-1.421	-1.422	-1.421	-1.422	-1.422	-1.421	-1.421	-1.419	-1.418	-1.416	-1.414	-1.410	-1.408	-1.401	-1.398	-1.392	-1.385	-1.379	-1.371	-1.364	-1.355	-1.344	-1.334	-1.322	-1.310	-1.298	-1.282	-1.268	-1.251	-1.234	-1.215	-1.196	-1.176	-1.156	-1.134	-1.110	-1.088	-1.062	-1.036	-1.009	-0.981	-0.954	-0.925	-0.894	-0.862	-0.831	-0.799	-0.766	-0.732	-0.699	-0.662	-0.626	-0.591	-0.554	-0.518	-0.481	-0.442	-0.405	-0.368	-0.330	-0.291	-0.254	-0.216	-0.179	-0.142	-0.105	-0.069	-0.032	0.002	0.038	0.071	0.105	0.136	0.169	0.199	0.228	0.256	0.285	0.311	0.336	0.360	0.382	0.405	0.424	0.444	0.461	0.476	0.491	0.504	0.516	0.525	0.535	0.542	0.548	0.552	0.555	0.558	0.556	0.556	0.554	0.550	0.545	0.539	0.532	0.524	0.515	0.505	0.494	0.481	0.469	0.456	0.442	0.428	0.414	0.399	0.384	0.369	0.352	0.336	0.321	0.305	0.290	0.274	0.259	0.245	0.230	0.218	0.204	0.191	0.180	0.169	0.159	0.150	0.141	0.134	0.126	0.121	0.118	0.112	0.110	0.109	0.109	0.109	0.110	0.112	0.116	0.121	0.126	0.132	0.139	0.148	0.156	0.166	0.176	0.188	0.200	0.212	0.225	0.239	0.252	0.268	0.281	0.296	0.312	0.328	0.342	0.359	0.375	0.390	0.406	0.421	0.438	0.452	0.468	0.481	0.496	0.509	0.524	0.536	0.548	0.560	0.570	0.581	0.590	0.599	0.608	0.615	0.622	0.630	0.636	0.641	0.645	0.649	0.652	0.655	0.658	0.658	0.659	0.658	0.659	0.656	0.655	0.652	0.650	0.646	0.642	0.639	0.634	0.629	0.622	0.618	0.612	0.606	0.601	0.595	0.589	0.581	0.576	0.570	0.565	0.559	0.552	0.548	0.542	0.538	0.535	0.530	0.528	0.524	0.522	0.521	0.520	0.520	0.520	0.521	0.522	0.526	0.528	0.532	0.538	0.542	0.549	0.558	0.565	0.574	0.584	0.595	0.606	0.619	0.631	0.646	0.660	0.675	0.690	0.706	0.722	0.740	0.758	0.776	0.794	0.812	0.831	0.850	0.869	0.889	0.909	0.928	0.946	0.965	0.984	1.001	1.020	1.038	1.054	1.071	1.088	1.102	1.119	1.131	1.146	1.159	1.169	1.180	1.189	1.199	1.206	1.212	1.219	1.224	1.228	1.230	1.231	1.231	1.231	1.231	1.229	1.225	1.221	1.215	1.209	1.201	1.194	1.185	1.175	1.165	1.154	1.142	1.130	1.116	1.102	1.089	1.072	1.058	1.041	1.024	1.006	0.989	0.971	0.952	0.934	0.915	0.896	0.878	0.858	0.836	0.816	0.796	0.776	0.756	0.735	0.715	0.695	0.674	0.652	0.631	0.610	0.589	0.568	0.545	0.525	0.504	0.481	0.460	0.439	0.418	0.396	0.375	0.355	0.334	0.314	0.292	0.272	0.251	0.231	0.212	0.194	0.174	0.155	0.136	0.119	0.100	0.084	0.068	0.052	0.036	0.021	0.006	-0.008	-0.021	-0.034	-0.045	-0.056	-0.068	-0.078	-0.086	-0.095	-0.101	-0.109	-0.114	-0.120	-0.124	-0.126	-0.130	-0.132	-0.134	-0.134	-0.135	-0.135	-0.132	-0.131	-0.129	-0.125	-0.121	-0.118	-0.112	-0.108	-0.102	-0.098	-0.090	-0.084	-0.078	-0.070	-0.062	-0.056	-0.049	-0.041	-0.035	-0.028	-0.020	-0.012	-0.006	0.000	0.006	0.011	0.018	0.022	0.026	0.032	0.035	0.038	0.041	0.042	0.044	0.045	0.046	0.045	0.045	0.044	0.042	0.039	0.036	0.032	0.029	0.024	0.019	0.014	0.006	0.001	-0.006	-0.014	-0.022	-0.031	-0.040	-0.049	-0.059	-0.069	-0.079	-0.088	-0.099	-0.109	-0.120	-0.131	-0.141	-0.154	-0.165	-0.175	-0.186	-0.198	-0.208	-0.219	-0.230	-0.240	-0.250	-0.261	-0.272	-0.282	-0.292	-0.302	-0.311	-0.321	-0.330	-0.340	-0.349	-0.360	-0.369	-0.376	-0.386	-0.395	-0.404	-0.411	-0.421	-0.430	-0.439	-0.448	-0.455	-0.465	-0.474	-0.484	-0.492	-0.502	-0.511	-0.521	-0.531	-0.541	-0.552	-0.562	-0.574	-0.584	-0.595	-0.608	-0.619	-0.630	-0.642	-0.654	-0.668	-0.680	-0.692	-0.705	-0.720	-0.734	-0.748	-0.760	-0.775	-0.790	-0.804	-0.818	-0.831	-0.846	-0.859	-0.874	-0.888	-0.902	-0.916	-0.929	-0.942	-0.955	-0.969	-0.980	-0.991	-1.004	-1.015	-1.026	-1.035	-1.046	-1.055	-1.064	-1.072	-1.079	-1.086	-1.094	-1.100	-1.105	-1.111	-1.116	-1.120	-1.124	-1.125	-1.129	-1.131	-1.132	-1.135	-1.135	-1.136	-1.135	-1.135	-1.136	-1.135	-1.135	-1.134	-1.132	-1.131	-1.131	-1.129	-1.129	-1.128	-1.128	-1.126	-1.126	-1.125	-1.125	-1.126	-1.126	-1.128	-1.130	-1.132	-1.134	-1.138	-1.141	-1.145	-1.150	-1.155	-1.161	-1.169	-1.175	-1.184	-1.192	-1.201	-1.210	-1.222	-1.234	-1.245	-1.259	-1.272	-1.288	-1.302	-1.318	-1.334	-1.351	-1.369	-1.388	-1.406	-1.425	-1.445	-1.466	-1.488	-1.509	-1.530	-1.554	-1.576	-1.600	-1.624	-1.648	-1.672	-1.698	-1.721	-1.746	-1.771	-1.796	-1.821	-1.848	-1.874	-1.898	-1.922	-1.948	-1.972	-1.996	-2.021	-2.045	-2.069	-2.091	-2.112	-2.135	-2.156	-2.178	-2.196	-2.215	-2.234	-2.252	-2.269	-2.285	-2.300	-2.314	-2.328	-2.340	-2.351	-2.362	-2.372	-2.380	-2.386	-2.394	-2.399	-2.402	-2.406	-2.409	-2.411	-2.410	-2.410	-2.408	-2.405	-2.401	-2.396	-2.390	-2.384	-2.376	-2.368	-2.359	-2.349	-2.338	-2.326	-2.315	-2.302	-2.289	-2.276	-2.261	-2.248	-2.234	-2.218	-2.204	-2.188	-2.171	-2.156	-2.140	-2.125	-2.109	-2.092	-2.078	-2.061	-2.046	-2.031	-2.015	-2.000	-1.985	-1.970	-1.955	-1.941	-1.928	-1.912	-1.899	-1.885	-1.872	-1.859	-1.846	-1.834	-1.821	-1.810	-1.798	-1.786	-1.774	-1.761	-1.751	-1.739	-1.728	-1.716	-1.705	-1.692	-1.681	-1.670	-1.658	-1.646	-1.634	-1.621	-1.609	-1.598	-1.585	-1.571	-1.560	-1.546	-1.532	-1.519	-1.505	-1.492	-1.478	-1.465	-1.450	-1.435	-1.421	-1.408	-1.392	-1.378	-1.364	-1.349	-1.335	-1.320	-1.306	-1.292	-1.279	-1.266	-1.251	-1.239	-1.226	-1.214	-1.201	-1.189	-1.179	-1.166	-1.155	-1.145	-1.135	-1.125	-1.116	-1.106	-1.099	-1.091	-1.082	-1.076	-1.069	-1.061	-1.056	-1.050	-1.045	-1.041	-1.035	-1.031	-1.026	-1.024	-1.020	-1.016	-1.014	-1.010	-1.008	-1.004	-1.001	-0.999	-0.996	-0.992	-0.990	-0.986	-0.984	-0.980	-0.978	-0.972	-0.969	-0.965	-0.960	-0.955	-0.951	-0.946	-0.940	-0.935	-0.929	-0.921	-0.915	-0.909	-0.901	-0.894	-0.886	-0.878	-0.869	-0.861	-0.852	-0.842	-0.832	-0.824	-0.812	-0.802	-0.792	-0.782	-0.771	-0.761	-0.750	-0.739	-0.729	-0.718	-0.706	-0.695	-0.684	-0.672	-0.662	-0.650	-0.640	-0.628	-0.618	-0.606	-0.595	-0.585	-0.574	-0.564	-0.552	-0.542	-0.532	-0.521	-0.510	-0.500	-0.490	-0.479	-0.470	-0.460	-0.449	-0.439	-0.428	-0.419	-0.409	-0.398	-0.388	-0.376	-0.366	-0.356	-0.345	-0.334	-0.324	-0.311	-0.300	-0.288	-0.276	-0.265	-0.252	-0.240	-0.228	-0.214	-0.201	-0.188	-0.174	-0.161	-0.146	-0.132	-0.119	-0.104	-0.089	-0.074	-0.059	-0.042	-0.028	-0.010	0.006	0.022	0.039	0.056	0.072	0.091	0.108	0.126	0.145	0.162	0.181	0.200	0.220	0.238	0.258	0.278	0.298	0.318	0.338	0.359	0.379	0.400	0.421	0.444	0.465	0.486	0.509	0.531	0.552	0.575	0.598	0.621	0.644	0.668	0.690	0.714	0.736	0.760	0.784	0.806	0.830	0.854	0.878	0.901	0.924	0.948	0.970	0.994	1.016	1.039	1.061	1.082	1.105	1.128	1.148	1.168	1.189	1.209	1.226	1.246	1.264	1.280	1.296	1.312	1.326	1.340	1.354	1.365	1.376	1.386	1.394	1.402	1.409	1.414	1.419	1.422	1.425	1.426	1.425	1.424	1.421	1.418	1.415	1.409	1.402	1.394	1.386	1.376	1.366	1.356	1.344	1.331	1.319	1.305	1.290	1.276	1.261	1.245	1.231	1.215	1.199	1.182	1.168	1.152	1.138	1.122	1.109	1.095	1.082	1.069	1.058	1.048	1.036	1.028	1.018	1.011	1.004	0.999	0.992	0.989	0.985	0.984	0.982	0.982	0.982	0.985	0.988	0.989	0.994	0.999	1.004	1.010	1.016	1.024	1.031	1.039	1.048	1.056	1.065	1.074	1.082	1.091	1.099	1.106	1.115	1.122	1.130	1.138	1.142	1.149	1.152	1.156	1.161	1.164	1.165	1.165	1.165	1.164	1.161	1.159	1.155	1.150	1.145	1.138	1.130	1.120	1.111	1.100	1.089	1.076	1.064	1.050	1.035	1.020	1.002	0.986	0.969	0.951	0.932	0.914	0.895	0.876	0.855	0.836	0.816	0.795	0.775	0.754	0.732	0.712	0.690	0.670	0.649	0.628	0.608	0.588	0.566	0.546	0.526	0.507	0.488	0.469	0.450	0.431	0.412	0.394	0.376	0.359	0.340	0.324	0.308	0.291	0.275	0.259	0.242	0.228	0.212	0.198	0.184	0.170	0.155	0.142	0.130	0.118	0.105	0.092	0.081	0.070	0.060	0.050	0.039	0.030	0.021	0.011	0.005	-0.002	-0.010	-0.016	-0.021	-0.026	-0.030	-0.034	-0.038	-0.040	-0.041	-0.042	-0.042	-0.041	-0.041	-0.039	-0.036	-0.032	-0.029	-0.025	-0.020	-0.015	-0.009	-0.001	0.005	0.014	0.021	0.031	0.041	0.050	0.061	0.074	0.084	0.096	0.109	0.122	0.134	0.148	0.161	0.174	0.188	0.202	0.215	0.228	0.242	0.255	0.269	0.282	0.295	0.308	0.320	0.332	0.344	0.356	0.368	0.379	0.389	0.400	0.409	0.419	0.428	0.435	0.442	0.450	0.458	0.464	0.470	0.474	0.479	0.484	0.486	0.489	0.492	0.495	0.496	0.496	0.499	0.499	0.499	0.499	0.499	0.496	0.495	0.495	0.492	0.490	0.488	0.484	0.482	0.479	0.475	0.471	0.468	0.462	0.459	0.455	0.450	0.446	0.441	0.436	0.431	0.428	0.422	0.418	0.411	0.408	0.401	0.395	0.390	0.384	0.378	0.371	0.365	0.359	0.354	0.348	0.340	0.332	0.325	0.318	0.310	0.302	0.295	0.286	0.279	0.270	0.260	0.251	0.241	0.232	0.222	0.212	0.201	0.191	0.182	0.171	0.160	0.150	0.140	0.129	0.119	0.109	0.098	0.086	0.078	100.000	5.000	2.000	1.000	6.000	0.000	0.000	0.000	0.000	0.000	0.000	0.000	0.000	0.000	0.000	0.000	0.000	0.000	-0.241	-0.252	-0.262	-0.275	-0.286	-0.296	-0.308	-0.319	-0.330	-0.341	-0.351	-0.361	-0.372	-0.381	-0.391	-0.400	-0.410	-0.419	-0.426	-0.435	-0.442	-0.449	-0.455	-0.462	-0.469	-0.475	-0.480	-0.486	-0.491	-0.496	-0.501	-0.505	-0.510	-0.514	-0.518	-0.522	-0.526	-0.531	-0.536	-0.540	-0.545	-0.549	-0.555	-0.560	-0.566	-0.571	-0.578	-0.584	-0.591	-0.598	-0.606	-0.614	-0.622	-0.631	-0.641	-0.651	-0.662	-0.671	-0.684	-0.695	-0.708	-0.720	-0.734	-0.748	-0.760	-0.774	-0.788	-0.802	-0.816	-0.830	-0.845	-0.859	-0.874	-0.888	-0.901	-0.916	-0.929	-0.942	-0.955	-0.969	-0.980	-0.992	-1.004	-1.015	-1.025	-1.034	-1.042	-1.050	-1.058	-1.065	-1.071	-1.075	-1.080	-1.084	-1.088	-1.090	-1.091	-1.091	-1.091	-1.091	-1.091	-1.089	-1.088	-1.085	-1.082	-1.079	-1.075	-1.071	-1.068	-1.064	-1.058	-1.054	-1.050	-1.045	-1.041	-1.035	-1.031	-1.029	-1.025	-1.021	-1.019	-1.016	-1.014	-1.012	-1.012	-1.011	-1.011	-1.012	-1.014	-1.016	-1.020	-1.022	-1.028	-1.031	-1.039	-1.045	-1.052	-1.061	-1.070	-1.080	-1.089	-1.100	-1.111	-1.124	-1.136	-1.150	-1.164	-1.178	-1.192	-1.208	-1.222	-1.239	-1.254	-1.269	-1.285	-1.301	-1.319	-1.335	-1.351	-1.369	-1.385	-1.401	-1.419	-1.434	-1.451	-1.466	-1.482	-1.498	-1.512	-1.526	-1.541	-1.554	-1.568	-1.580	-1.592	-1.604	-1.615	-1.626	-1.636	-1.645	-1.652	-1.661	-1.669	-1.675	-1.681	-1.686	-1.690	-1.695	-1.698	-1.700	-1.701	-1.701	-1.702	-1.701	-1.699	-1.698	-1.694	-1.691	-1.686	-1.681	-1.675	-1.669	-1.662	-1.654	-1.645	-1.636	-1.626	-1.615	-1.605	-1.592	-1.580	-1.568	-1.555	-1.540	-1.526	-1.511	-1.496	-1.481	-1.466	-1.450	-1.434	-1.418	-1.401	-1.385	-1.368	-1.351	-1.335	-1.319	-1.302	-1.285	-1.269	-1.254	-1.238	-1.221	-1.206	-1.191	-1.176	-1.162	-1.148	-1.135	-1.121	-1.109	-1.096	-1.084	-1.072	-1.061	-1.051	-1.040	-1.029	-1.020	-1.010	-1.001	-0.992	-0.982	-0.975	-0.966	-0.959	-0.950	-0.942	-0.935	-0.926	-0.919	-0.911	-0.904	-0.895	-0.888	-0.879	-0.870	-0.862	-0.854	-0.844	-0.835	-0.825	-0.815	-0.805	-0.794	-0.782	-0.771	-0.761	-0.749	-0.736	-0.725	-0.711	-0.699	-0.685	-0.672	-0.659	-0.645	-0.631	-0.619	-0.605	-0.592	-0.580	-0.566	-0.555	-0.544	-0.531	-0.520	-0.510	-0.499	-0.490	-0.481	-0.472	-0.466	-0.459	-0.452	-0.448	-0.444	-0.439	-0.438	-0.435	-0.435	-0.435	-0.435	-0.439	-0.441	-0.444	-0.450	-0.455	-0.462	-0.470	-0.478	-0.488	-0.496	-0.506	-0.518	-0.528	-0.540	-0.551	-0.565	-0.578	-0.590	-0.604	-0.618	-0.630	-0.645	-0.658	-0.671	-0.684	-0.698	-0.709	-0.721	-0.734	-0.745	-0.755	-0.766	-0.775	-0.784	-0.792	-0.800	-0.809	-0.815	-0.820	-0.826	-0.830	-0.832	-0.836	-0.839	-0.839	-0.840	-0.840	-0.840	-0.838	-0.836	-0.834	-0.830	-0.826	-0.821	-0.816	-0.811	-0.805	-0.800	-0.794	-0.785	-0.779	-0.771	-0.764	-0.756	-0.748	-0.739	-0.731	-0.721	-0.712	-0.704	-0.696	-0.688	-0.679	-0.670	-0.661	-0.651	-0.642	-0.634	-0.625	-0.616	-0.608	-0.599	-0.591	-0.581	-0.572	-0.564	-0.556	-0.548	-0.539	-0.529	-0.521	-0.511	-0.502	-0.492	-0.482	-0.472	-0.464	-0.454	-0.442	-0.432	-0.420	-0.409	-0.396	-0.385	-0.372	-0.359	-0.345	-0.332	-0.319	-0.302	-0.289	-0.274	-0.256	-0.241	-0.224	-0.206	-0.189	-0.170	-0.151	-0.132	-0.111	-0.091	-0.070	-0.049	-0.026	-0.004	0.019	0.042	0.065	0.090	0.116	0.140	0.166	0.192	0.219	0.246	0.272	0.300	0.329	0.356	0.384	0.414	0.441	0.470	0.501	0.530	0.560	0.589	0.619	0.649	0.678	0.708	0.736	0.766	0.795	0.825	0.852	0.881	0.910	0.938	0.965	0.992	1.019	1.046	1.072	1.098	1.122	1.146	1.171	1.195	1.218	1.239	1.260	1.281	1.302	1.321	1.340	1.358	1.375	1.391	1.406	1.421	1.436	1.449	1.460	1.471	1.481	1.491	1.499	1.506	1.512	1.519	1.525	1.528	1.532	1.534	1.538	1.538	1.538	1.538	1.536	1.535	1.532	1.529	1.526	1.522	1.518	1.512	1.508	1.502	1.496	1.491	1.486	1.480	1.472	1.466	1.460	1.454	1.449	1.442	1.436	1.431	1.426	1.421	1.418	1.414	1.410	1.408	1.406	1.404	1.404	1.404	1.405	1.406	1.409	1.411	1.416	1.419	1.424	1.429	1.434	1.441	1.448	1.454	1.461	1.470	1.479	1.488	1.496	1.505	1.514	1.524	1.532	1.541	1.550	1.559	1.568	1.575	1.582	1.589	1.595	1.601	1.606	1.609	1.612	1.614	1.615	1.615	1.614	1.611	1.608	1.602	1.598	1.590	1.581	1.572	1.560	1.549	1.535	1.520	1.505	1.488	1.469	1.449	1.429	1.406	1.384	1.360	1.335	1.310	1.282	1.255	1.226	1.198	1.169	1.138	1.106	1.075	1.044	1.012	0.980	0.948	0.916	0.882	0.850	0.819	0.786	0.754	0.722	0.689	0.658	0.626	0.595	0.565	0.535	0.504	0.474	0.445	0.416	0.389	0.361	0.332	0.306	0.280	0.254	0.229	0.204	0.179	0.155	0.132	0.109	0.088	0.065	0.042	0.022	0.001	-0.019	-0.039	-0.058	-0.076	-0.095	-0.112	-0.130	-0.148	-0.164	-0.180	-0.195	-0.210	-0.225	-0.239	-0.252	-0.265	-0.279	-0.290	-0.301	-0.311	-0.321	-0.331	-0.340	-0.348	-0.355	-0.361	-0.368	-0.371	-0.375	-0.379	-0.382	-0.384	-0.385	-0.385	-0.385	-0.385	-0.384	-0.381	-0.378	-0.375	-0.370	-0.366	-0.361	-0.354	-0.348	-0.340	-0.331	-0.324	-0.315	-0.305	-0.295	-0.285	-0.274	-0.262	-0.252	-0.241	-0.229	-0.218	-0.205	-0.192	-0.182	-0.170	-0.158	-0.146	-0.135	-0.124	-0.112	-0.101	-0.091	-0.080	-0.071	-0.062	-0.052	-0.044	-0.036	-0.028	-0.020	-0.014	-0.006	-0.001	0.005	0.009	0.014	0.016	0.019	0.022	0.024	0.025	0.025	0.025	0.025	0.024	0.021	0.019	0.018	0.014	0.009	0.005	0.001	-0.005	-0.010	-0.016	-0.021	-0.029	-0.036	-0.044	-0.051	-0.060	-0.068	-0.075	-0.085	-0.094	-0.102	-0.112	-0.121	-0.130	-0.139	-0.148	-0.158	-0.168	-0.175	-0.185	-0.194	-0.202	-0.211	-0.220	-0.229	-0.238	-0.245	-0.252	-0.260	-0.268	-0.275	-0.281	-0.289	-0.295	-0.301	-0.306	-0.312	-0.318	-0.322	-0.328	-0.331	-0.335	-0.339	-0.341	-0.345	-0.349	-0.351	-0.352	-0.355	-0.356	-0.358	-0.359	-0.360	-0.360	-0.361	-0.361	-0.361	-0.361	-0.361	-0.360	-0.359	-0.358	-0.356	-0.355	-0.352	-0.351	-0.349	-0.346	-0.345	-0.341	-0.339	-0.336	-0.334	-0.330	-0.328	-0.325	-0.322	-0.319	-0.316	-0.312	-0.309	-0.306	-0.304	-0.300	-0.298	-0.294	-0.291	-0.289	-0.286	-0.282	-0.280	-0.278	-0.275	-0.272	-0.271	-0.269	-0.266	-0.265	-0.264	-0.261	-0.259	-0.259	-0.258	-0.256	-0.255	-0.255	-0.254	-0.254	-0.254	-0.252	-0.252	-0.252	-0.254	-0.254	-0.254	-0.255	-0.255	-0.256	-0.258	-0.258	-0.259	-0.260	-0.261	-0.261	-0.264	-0.264	-0.265	-0.265	-0.266	-0.268	-0.269	-0.269	-0.271	-0.271	-0.271	-0.272	-0.274	-0.274	-0.274	-0.272	-0.272	-0.274	-0.272	-0.271	-0.270	-0.268	-0.266	-0.265	-0.262	-0.260	-0.258	-0.254	-0.250	-0.246	-0.242	-0.238	-0.234	-0.229	-0.224	-0.218	-0.211	-0.206	-0.200	-0.194	-0.189	-0.181	-0.175	-0.168	-0.161	-0.154	-0.148	-0.141	-0.134	-0.126	-0.120	-0.114	-0.108	-0.101	-0.095	-0.089	-0.084	-0.079	-0.074	-0.069	-0.065	-0.061	-0.059	-0.055	-0.054	-0.051	-0.050	-0.050	-0.050	-0.050	-0.052	-0.055	-0.058	-0.060	-0.064	-0.068	-0.074	-0.079	-0.084	-0.091	-0.099	-0.106	-0.114	-0.122	-0.132	-0.142	-0.152	-0.162	-0.174	-0.186	-0.198	-0.209	-0.221	-0.234	-0.246	-0.259	-0.271	-0.285	-0.298	-0.311	-0.324	-0.336	-0.349	-0.362	-0.375	-0.388	-0.400	-0.414	-0.425	-0.438	-0.450	-0.461	-0.474	-0.485	-0.495	-0.507	-0.519	-0.530	-0.540	-0.551	-0.561	-0.571	-0.581	-0.591	-0.601	-0.612	-0.622	-0.632	-0.642	-0.652	-0.662	-0.674	-0.682	-0.692	-0.702	-0.714	-0.724	-0.734	-0.744	-0.755	-0.765	-0.776	-0.786	-0.799	-0.809	-0.820	-0.830	-0.842	-0.852	-0.864	-0.875	-0.886	-0.896	-0.908	-0.918	-0.929	-0.940	-0.949	-0.959	-0.968	-0.978	-0.986	-0.995	-1.002	-1.010	-1.018	-1.024	-1.031	-1.036	-1.041	-1.045	-1.049	-1.054	-1.055	-1.058	-1.058	-1.059	-1.058	-1.058	-1.055	-1.052	-1.048	-1.045	-1.039	-1.034	-1.028	-1.021	-1.012	-1.005	-0.996	-0.986	-0.975	-0.965	-0.954	-0.941	-0.929	-0.916	-0.902	-0.890	-0.875	-0.861	-0.848	-0.832	-0.819	-0.804	-0.789	-0.774	-0.760	-0.745	-0.730	-0.715	-0.701	-0.686	-0.672	-0.658	-0.645	-0.631	-0.619	-0.606	-0.594	-0.582	-0.570	-0.560	-0.549	-0.539	-0.529	-0.519	-0.510	-0.500	-0.491	-0.484	-0.475	-0.466	-0.460	-0.451	-0.445	-0.438	-0.431	-0.424	-0.416	-0.409	-0.401	-0.395	-0.388	-0.380	-0.372	-0.365	-0.355	-0.348	-0.338	-0.329	-0.319	-0.308	-0.296	-0.286	-0.272	-0.260	-0.246	-0.232	-0.216	-0.201	-0.184	-0.168	-0.149	-0.130	-0.111	-0.091	-0.070	-0.049	-0.025	-0.001	0.022	0.046	0.071	0.098	0.124	0.150	0.178	0.206	0.234	0.262	0.290	0.320	0.349	0.379	0.408	0.436	0.466	0.495	0.525	0.554	0.582	0.610	0.638	0.666	0.692	0.719	0.745	0.770	0.795	0.820	0.842	0.865	0.888	0.909	0.929	0.949	0.969	0.986	1.004	1.020	1.035	1.050	1.064	1.076	1.088	1.098	1.109	1.118	1.125	1.132	1.140	1.146	1.151	1.156	1.160	1.162	1.166	1.169	1.170	1.170	1.170	1.170	1.170	1.169	1.168	1.166	1.164	1.162	1.159	1.155	1.152	1.149	1.145	1.141	1.138	1.134	1.130	1.124	1.120	1.115	1.109	1.104	1.099	1.094	1.089	1.084	1.078	1.071	1.065	1.060	1.055	1.049	1.041	1.036	1.030	1.024	1.018	1.011	1.005	0.998	0.991	0.985	0.978	0.971	0.964	0.956	0.949	0.942	0.935	0.928	0.920	0.914	0.906	0.899	0.891	0.882	0.875	0.868	0.859	0.851	0.844	0.836	0.828	0.819	0.811	0.804	0.795	0.786	0.779	0.770	0.761	0.752	0.744	0.735	0.726	0.718	0.709	0.700	0.689	0.681	0.671	0.661	0.651	0.641	0.631	0.621	0.611	0.600	0.589	0.578	0.568	0.556	0.544	0.532	0.520	0.507	0.495	0.482	0.470	0.456	0.442	0.429	0.415	0.400	0.386	0.371	0.356	0.341	0.326	0.311	0.295	0.279	0.262	0.246	0.230	0.214	0.198	0.181	0.164	0.146	0.129	0.112	0.095	0.079	0.062	0.045	0.029	0.012	-0.004	-0.020	-0.035	-0.051	-0.068	-0.081	-0.098	-0.111	-0.126	-0.140	-0.154	-0.168	-0.181	-0.194	-0.205	-0.219	-0.230	-0.241	-0.251	-0.261	-0.271	-0.281	-0.289	-0.298	-0.305	-0.314	-0.321	-0.328	-0.334	-0.339	-0.345	-0.349	-0.352	-0.356	-0.360	-0.364	-0.365	-0.369	-0.370	-0.371	-0.374	-0.374	-0.374	-0.372	-0.372	-0.372	-0.371	-0.370	-0.368	-0.366	-0.364	-0.362	-0.359	-0.355	-0.352	-0.349	-0.345	-0.340	-0.336	-0.332	-0.328	-0.322	-0.318	-0.312	-0.308	-0.302	-0.296	-0.290	-0.285	-0.279	-0.274	-0.266	-0.261	-0.255	-0.250	-0.242	-0.238	-0.231	-0.225	-0.219	-0.214	-0.208	-0.201	-0.195	-0.190	-0.184	-0.179	-0.172	-0.168	-0.162	-0.158	-0.151	-0.146	-0.142	-0.136	-0.132	-0.126	-0.121	-0.118	-0.112	-0.106	-0.101	-0.098	-0.092	-0.088	-0.082	-0.076	-0.071	-0.066	-0.060	-0.055	-0.049	-0.042	-0.034	-0.028	-0.020	-0.011	-0.002	0.005	0.015	0.025	0.035	0.046	0.058	0.069	0.081	0.094	0.109	0.124	0.138	0.154	0.170	0.188	0.206	0.225	0.242	0.264	0.285	0.305	0.326	0.349	0.372	0.395	0.419	0.442	0.469	0.494	0.519	0.546	0.571	0.599	0.626	0.652	0.681	0.708	0.735	0.762	0.790	0.818	0.845	0.874	0.900	0.926	0.954	0.980	1.005	1.031	1.056	1.080	1.105	1.129	1.151	1.172	1.195	1.216	1.236	1.256	1.274	1.294	1.310	1.326	1.342	1.359	1.372	1.386	1.400	1.411	1.424	1.435	1.446	1.455	1.464	1.472	1.480	1.488	1.494	1.500	1.506	1.511	1.515	1.520	1.522	1.526	1.529	1.531	1.532	1.535	1.536	1.536	1.536	1.538	1.538	1.538	1.536	1.536	1.535	1.534	1.532	1.531	1.530	1.528	1.526	1.524	1.521	1.519	1.516	1.514	1.511	1.508	1.504	1.500	1.496	1.494	1.489	1.484	1.480	1.474	1.470	1.465	1.460	1.455	1.449	1.442	1.438	1.431	1.425	1.420	1.412	1.406	1.399	1.394	1.386	1.378	1.371	1.362	1.356	1.348	1.339	1.331	1.324	1.315	1.306	1.298	1.288	1.279	1.270	1.260	1.251	1.241	1.232	1.221	1.212	1.202	1.191	1.181	1.170	1.159	1.148	1.136	1.125	1.112	1.101	1.089	1.076	1.064	1.051	1.039	1.024	1.011	0.996	0.982	0.969	0.954	0.939	0.925	0.910	0.892	0.878	0.861	0.845	0.829	0.810	0.794	0.776	0.759	0.740	0.722	0.704	0.685	0.666	0.646	0.626	0.608	0.586	0.566	0.548	0.526	0.506	0.486	0.465	0.445	0.424	0.404	0.382	0.362	0.341	0.322	0.302	0.282	0.264	0.244	0.225	0.208	0.189	0.171	0.154	0.138	0.121	0.105	0.090	0.075	0.062	0.050	0.038	0.025	0.015	0.005	-0.004	-0.011	-0.018	-0.025	-0.030	-0.034	-0.036	-0.039	-0.040	-0.039	-0.039	-0.036	-0.032	-0.029	-0.022	-0.016	-0.009	0.000	0.010	0.020	0.031	0.044	0.058	0.072	0.086	0.102	0.119	0.136	0.155	0.174	0.191	0.211	0.231	0.252	0.272	0.294	0.315	0.336	0.356	0.376	0.398	0.419	0.439	0.460	0.479	0.499	0.518	0.536	0.555	0.572	0.589	0.605	0.621	0.634	0.649	0.661	0.674	0.684	0.695	0.704	0.711	0.720	0.726	0.731	0.735	0.740	0.744	0.746	0.746	0.748	0.748	0.746	0.745	0.744	0.740	0.739	0.734	0.731	0.726	0.722	0.718	0.714	0.709	0.704	0.699	0.694	0.690	0.686	0.681	0.678	0.674	0.670	0.669	0.666	0.664	0.664	0.662	0.662	0.662	0.664	0.665	0.669	0.671	0.676	0.679	0.684	0.690	0.698	0.704	0.711	0.719	0.726	0.736	0.745	0.756	0.765	0.776	0.786	0.799	0.809	0.820	0.832	0.844	0.855	0.866	0.879	0.889	0.900	0.912	0.922	0.932	0.944	0.952	0.962	0.970	0.979	0.986	0.995	1.002	1.009	1.014	1.018	1.024	1.026	1.030	1.031	1.032	1.034	1.034	1.032	1.031	1.029	1.025	1.022	1.018	1.012	1.006	1.000	0.992	0.985	0.975	0.966	0.956	0.945	0.935	0.922	0.910	0.896	0.884	0.870	0.856	0.840	0.826	0.810	0.795	0.779	0.762	0.745	0.728	0.711	0.694	0.678	0.660	0.642	0.626	0.609	0.592	0.575	0.559	0.542	0.526	0.511	0.495	0.481	0.468	0.454	0.440	0.428	0.415	0.404	0.394	0.382	0.374	0.366	0.359	0.351	0.345	0.339	0.335	0.331	0.329	0.328	0.326	0.325	0.326	0.328	0.330	0.332	0.336	0.340	0.346	0.351	0.358	0.365	0.371	0.380	0.388	0.396	0.405	0.412	0.422	0.431	0.440	0.449	0.459	0.468	0.475	0.482	0.490	0.498	0.505	0.511	0.516	0.521	0.526	0.530	0.532	0.535	0.538	0.536	0.536	0.535	0.532	0.529	0.525	0.520	0.514	0.507	0.499	0.490	0.480	0.470	0.459	0.446	0.432	0.419	0.405	0.389	0.372	0.356	0.340	0.322	0.305	0.286	0.269	0.250	0.232	0.214	0.195	0.176	0.158	0.139	0.121	0.102	0.085	0.069	0.051	0.035	0.019	0.005	-0.010	-0.024	-0.036	-0.050	-0.060	-0.071	-0.081	-0.091	-0.099	-0.108	-0.114	-0.119	-0.125	-0.129	-0.132	-0.136	-0.138	-0.139	-0.140	-0.140	-0.140	-0.139	-0.136	-0.135	-0.132	-0.129	-0.125	-0.121	-0.118	-0.114	-0.108	-0.104	-0.099	-0.092	-0.089	-0.084	-0.079	-0.075	-0.071	-0.066	-0.062	-0.059	-0.056	-0.054	-0.051	-0.050	-0.049	-0.049	-0.049	-0.049	-0.050	-0.051	-0.054	-0.056	-0.061	-0.065	-0.070	-0.076	-0.081	-0.089	-0.096	-0.105	-0.114	-0.124	-0.132	-0.142	-0.155	-0.168	-0.179	-0.192	-0.205	-0.220	-0.232	-0.248	-0.262	-0.278	-0.294	-0.308	-0.324	-0.340	-0.356	-0.371	-0.388	-0.404	-0.420	-0.438	-0.452	-0.468	-0.482	-0.499	-0.512	-0.528	-0.541	-0.555	-0.568	-0.581	-0.594	-0.606	-0.618	-0.628	-0.639	-0.649	-0.658	-0.666	-0.675	-0.682	-0.690	-0.696	-0.701	-0.708	-0.711	-0.715	-0.718	-0.720	-0.722	-0.724	-0.725	-0.726	-0.725	-0.724	-0.722	-0.721	-0.718	-0.716	-0.712	-0.709	-0.705	-0.700	-0.695	-0.690	-0.686	-0.681	-0.675	-0.669	-0.662	-0.656	-0.650	-0.644	-0.636	-0.630	-0.625	-0.618	-0.610	-0.605	-0.599	-0.592	-0.588	-0.581	-0.576	-0.570	-0.565	-0.561	-0.555	-0.551	-0.548	-0.544	-0.541	-0.538	-0.534	-0.531	-0.530	-0.528	-0.526	-0.524	-0.522	-0.522	-0.522	-0.521	-0.521	-0.521	-0.522	-0.522	-0.525	-0.525	-0.526	-0.528	-0.530	-0.531	-0.532	-0.534	-0.535	-0.538	-0.539	-0.540	-0.541	-0.541	-0.542	-0.542	-0.544	-0.542	-0.542	-0.540	-0.539	-0.536	-0.535	-0.532	-0.528	-0.524	-0.520	-0.514	-0.509	-0.502	-0.495	-0.486	-0.478	-0.468	-0.459	-0.448	-0.435	-0.424	-0.410	-0.396	-0.381	-0.366	-0.350	-0.332	-0.316	-0.298	-0.280	-0.260	-0.240	-0.221	-0.200	-0.179	-0.158	-0.136	-0.114	-0.091	-0.069	-0.046	-0.024	-0.002	0.021	0.045	0.066	0.089	0.111	0.134	0.156	0.178	0.198	0.219	0.239	0.260	0.279	0.298	0.315	0.332	0.350	0.365	0.381	0.396	0.409	0.422	0.435	0.448	0.458	0.469	0.478	0.486	0.494	0.501	0.507	0.512	0.519	0.522	0.526	0.529	0.532	0.534	0.535	0.536	0.538	0.538	0.538	0.538	0.536	0.536	0.535	0.534	0.532	0.531	0.529	0.528	0.526	0.524	0.521	0.521	0.519	0.518	0.516	0.514	0.514	0.512	0.511	0.511	0.511	0.510	0.510	0.510	0.510	0.511	0.511	0.511	0.512	0.514	0.515	0.516	0.518	0.518	0.520	0.520	0.522	0.522	0.524	0.525	0.526	0.528	0.529	0.530	0.531	0.531	0.532	0.532	0.532	0.534	0.532	0.532	0.532	0.531	0.530	0.529	0.528	0.526	0.524	0.520	0.519	0.515	0.511	0.509	0.505	0.501	0.495	0.491	0.486	0.481	0.475	0.470	0.462	0.456	0.450	0.444	0.436	0.429	0.421	0.412	0.404	0.395	0.386	0.378	0.368	0.358	0.348	0.338	0.326	0.316	0.306	0.295	0.284	0.272	0.261	0.250	0.238	0.226	0.215	0.202	0.190	0.179	0.168	0.155	0.144	0.131	0.120	0.109	0.096	0.084	0.072	0.061	0.049	0.038	0.028	0.016	0.006	-0.005	-0.015	-0.026	-0.036	-0.046	-0.055	-0.065	-0.075	-0.082	-0.091	-0.100	-0.108	-0.116	-0.124	-0.132	-0.139	-0.146	-0.152	-0.160	-0.166	-0.172	-0.179	-0.185	-0.190	-0.196	-0.201	-0.206	-0.212	-0.218	-0.221	-0.228	-0.232	-0.236	-0.241	-0.246	-0.250	-0.254	-0.259	-0.262	-0.268	-0.271	-0.275	-0.279	-0.284	-0.288	-0.291	-0.296	-0.300	-0.305	-0.309	-0.312	-0.318	-0.322	-0.326	-0.331	-0.335	-0.339	-0.344	-0.349	-0.352	-0.358	-0.361	-0.365	-0.370	-0.374	-0.378	-0.381	-0.385	-0.389	-0.392	-0.396	-0.400	-0.404	-0.408	-0.410	-0.414	-0.418	-0.421	-0.425	-0.429	-0.432	-0.435	-0.439	-0.442	-0.446	-0.450	-0.454	-0.456	-0.460	-0.464	-0.468	-0.471	-0.475	-0.478	-0.482	-0.485	-0.489	-0.494	-0.498	-0.501	-0.505	-0.510	-0.512	-0.516	-0.520	-0.525	-0.528	-0.532	-0.535	-0.539	-0.542	-0.545	-0.548	-0.551	-0.552	-0.554	-0.556	-0.558	-0.558	-0.559	-0.559	-0.559	-0.559	-0.559	-0.558	-0.556	-0.554	-0.552	-0.549	-0.545	-0.541	-0.536	-0.532	-0.526	-0.520	-0.514	-0.507	-0.499	-0.491	-0.482	-0.474	-0.464	-0.454	-0.442	-0.432	-0.420	-0.408	-0.396	-0.384	-0.370	-0.356	-0.342	-0.328	-0.312	-0.298	-0.282	-0.266	-0.250	-0.234	-0.216	-0.200	-0.182	-0.165	-0.146	-0.130	-0.111	-0.094	-0.074	-0.055	-0.036	-0.019	0.001	0.020	0.039	0.058	0.076	0.095	0.114	0.131	0.150	0.168	0.185	0.202	0.220	0.238	0.254	0.270	0.286	0.301	0.318	0.332	0.346	0.359	0.372	0.385	0.396	0.408	0.418	0.428	0.438	0.445	0.454	0.460	0.466	0.472	0.478	0.480	0.482	0.486	0.488	0.488	0.489	0.488	0.486	0.485	0.481	0.479	0.475	0.470	0.465	0.461	0.455	0.449	0.444	0.436	0.430	0.422	0.415	0.406	0.400	0.392	0.384	0.376	0.370	0.362	0.355	0.348	0.340	0.335	0.329	0.322	0.318	0.312	0.308	0.304	0.300	0.298	0.294	0.292	0.291	0.289	0.289	0.289	0.288	0.289	0.289	0.291	0.292	0.294	0.298	0.299	0.301	0.304	0.308	0.311	0.314	0.318	0.320	0.322	0.326	0.329	0.332	0.335	0.339	0.341	0.342	0.346	0.348	0.349	0.351	0.351	0.351	0.352	0.351	0.351	0.351	0.350	0.350	0.348	0.345	0.344	0.342	0.340	0.339	0.335	0.334	0.332	0.330	0.328	0.326	0.324	0.322	0.322	0.321	0.320	0.320	0.320	0.321	0.321	0.324	0.325	0.329	0.331	0.336	0.341	0.348	0.352	0.360	0.368	0.376	0.386	0.395	0.406	0.418	0.430	0.442	0.456	0.470	0.485	0.500	0.518	0.532	0.551	0.569	0.588	0.606	0.626	0.646	0.668	0.689	0.710	0.731	0.752	0.775	0.798	0.820	0.844	0.866	0.889	0.912	0.936	0.959	0.982	1.005	1.029	1.051	1.075	1.096	1.119	1.141	1.162	1.185	1.206	1.228	1.248	1.269	1.288	1.306	1.325	1.344	1.360	1.379	1.394	1.410	1.425	1.438	1.451	1.464	1.475	1.486	1.496	1.505	1.514	1.520	1.528	1.532	1.538	1.541	1.544	1.545	1.545	1.545	1.545	1.542	1.539	1.534	1.529	1.524	1.516	1.509	1.499	1.490	1.480	1.469	1.458	1.445	1.432	1.420	1.406	1.391	1.378	1.362	1.349	1.334	1.319	1.304	1.289	1.274	1.259	1.244	1.230	1.216	1.204	1.191	1.178	1.166	1.156	1.145	1.136	1.128	1.120	1.114	1.108	1.102	1.099	1.095	1.094	1.094	1.094	1.095	1.098	1.102	1.108	1.114	1.120	1.128	1.136	1.146	1.156	1.168	1.180	1.191	1.205	1.219	1.234	1.249	1.264	1.279	1.296	1.312	1.328	1.345	1.361	1.378	1.394	1.410	1.426	1.442	1.458	1.472	1.486	1.500	1.515	1.526	1.539	1.550	1.561	1.571	1.580	1.589	1.595	1.602	1.609	1.614	1.618	1.622	1.625	1.626	1.629	1.629	1.629	1.628	1.626	1.624	1.621	1.616	1.612	1.608	1.602	1.596	1.589	1.582	1.575	1.566	1.558	1.549	1.541	1.531	1.521	1.511	1.501	1.491	1.480	1.470	1.459	1.448	1.438	1.425	1.414	1.402	1.390	1.379	1.366	1.355	1.344	1.330	1.319	1.306	1.294	1.281	1.269	1.258	1.245	1.231	1.220	1.206	1.195	1.182	1.171	1.159	1.146	1.135	1.122	1.111	1.101	1.089	1.078	1.068	1.056	1.048	1.038	1.029	1.020	1.010	1.002	0.995	0.986	0.980	0.974	0.968	0.964	0.958	0.954	0.950	0.948	0.944	0.941	0.941	0.940	0.940	0.940	0.941	0.941	0.945	0.946	0.950	0.954	0.958	0.961	0.966	0.972	0.976	0.982	0.990	0.995	1.001	1.008	1.014	1.021	1.026	1.034	1.039	1.045	1.051	1.058	1.062	1.068	1.074	1.078	1.081	1.085	1.086	1.089	1.090	1.092	1.092	1.092	1.090	1.089	1.086	1.082	1.080	1.075	1.069	1.064	1.056	1.050	1.042	1.034	1.026	1.016	1.006	0.996	0.986	0.975	0.962	0.952	0.940	0.929	0.916	0.904	0.892	0.880	0.869	0.856	0.845	0.832	0.822	0.812	0.801	0.791	0.784	0.774	0.766	0.759	0.752	0.746	0.740	0.736	0.731	0.728	0.725	0.722	0.722	0.721	0.722	0.724	0.725	0.729	0.732	0.736	0.741	0.748	0.755	0.762	0.770	0.778	0.786	0.796	0.806	0.818	0.828	0.839	0.850	0.862	0.874	0.888	0.900	0.914	0.926	0.939	0.952	0.966	0.979	0.992	1.008	1.020	1.034	1.046	1.059	1.071	1.084	1.096	1.108	1.119	1.131	1.141	1.152	1.162	1.171	1.181	1.190	1.199	1.206	1.214	1.221	1.228	1.234	1.239	1.244	1.249	1.252	1.256	1.260	1.261	1.264	1.265	1.266	1.266	1.266	1.265	1.265	1.264	1.260	1.259	1.255	1.251	1.248	1.242	1.239	1.232	1.228	1.221	1.216	1.210	1.204	1.198	1.190	1.184	1.176	1.169	1.162	1.156	1.149	1.140	1.134	1.128	1.121	1.114	1.108	1.101	1.096	1.090	1.085	1.079	1.074	1.069	1.065	1.061	1.058	1.055	1.051	1.050	1.048	1.046	1.046	1.045	1.044	1.044	1.045	1.046	1.048	1.049	1.050	1.051	1.052	1.055	1.058	1.060	1.062	1.064	1.068	1.070	1.071	1.074	1.076	1.079	1.079	1.081	1.081	1.082	1.082	1.081	1.080	1.079	1.076	1.075	1.070	1.068	1.061	1.055	1.049	1.042	1.034	1.024	1.014	1.002	0.990	0.979	0.965	0.950	0.935	0.919	0.901	0.884	0.865	0.844	0.824	0.801	0.780	0.756	0.732	0.709	0.682	0.658	0.629	0.602	0.575	0.546	0.518	0.489	0.459	0.429	0.399	0.368	0.338	0.305	0.275	0.244	0.211	0.181	0.150	0.119	0.088	0.058	0.026	-0.004	-0.034	-0.064	-0.094	-0.122	-0.151	-0.179	-0.206	-0.234	-0.261	-0.286	-0.312	-0.336	-0.361	-0.384	-0.408	-0.429	-0.450	-0.470	-0.490	-0.507	-0.525	-0.541	-0.556	-0.571	-0.585	-0.598	-0.609	-0.620	-0.630	-0.639	-0.646	-0.654	-0.660	-0.665	-0.670	-0.674	-0.676	-0.679	-0.680	-0.680	-0.680	-0.680	-0.679	-0.676	-0.674	-0.670	-0.668	-0.664	-0.659	-0.655	-0.650	-0.645	-0.640	-0.635	-0.630	-0.624	-0.619	-0.612	-0.608	-0.604	-0.599	-0.595	-0.591	-0.586	-0.584	-0.580	-0.579	-0.576	-0.575	-0.574	-0.572	-0.574	-0.574	-0.575	-0.576	-0.579	-0.581	-0.585	-0.589	-0.594	-0.599	-0.602	-0.609	-0.615	-0.620	-0.628	-0.634	-0.641	-0.648	-0.656	-0.662	-0.671	-0.679	-0.685	-0.692	-0.700	-0.706	-0.714	-0.719	-0.726	-0.731	-0.736	-0.741	-0.745	-0.749	-0.751	-0.752	-0.755	-0.756	-0.756	-0.755	-0.754	-0.751	-0.748	-0.744	-0.739	-0.734	-0.726	-0.719	-0.710	-0.700	-0.689	-0.678	-0.665	-0.651	-0.638	-0.622	-0.606	-0.590	-0.571	-0.554	-0.534	-0.515	-0.494	-0.472	-0.451	-0.429	-0.406	-0.382	-0.358	-0.334	-0.309	-0.282	-0.258	-0.231	-0.205	-0.179	-0.151	-0.124	-0.099	-0.071	-0.042	-0.016	0.011	0.038	0.064	0.090	0.116	0.142	0.168	0.194	0.219	0.242	0.266	0.290	0.311	0.332	0.354	0.375	0.394	0.414	0.431	0.448	0.464	0.479	0.492	0.506	0.519	0.529	0.540	0.549	0.556	0.562	0.568	0.574	0.576	0.578	0.580	0.580	0.579	0.576	0.574	0.570	0.565	0.560	0.554	0.546	0.538	0.529	0.519	0.510	0.499	0.488	0.476	0.464	0.452	0.440	0.426	0.414	0.402	0.389	0.376	0.364	0.351	0.340	0.328	0.316	0.305	0.295	0.284	0.274	0.265	0.256	0.250	0.241	0.235	0.228	0.222	0.216	0.212	0.209	0.205	0.202	0.200	0.198	0.195	0.195	0.194	0.194	0.194	0.194	0.195	0.195	0.196	0.196	0.198	0.198	0.199	0.199	0.200	0.199	0.199	0.200	0.199	0.198	0.195	0.194	0.192	0.189	0.186	0.182	0.178	0.174	0.168	0.162	0.155	0.149	0.141	0.134	0.125	0.118	0.108	0.098	0.086	0.076	0.065	0.054	0.042	0.030	0.018	0.005	-0.009	-0.021	-0.035	-0.050	-0.064	-0.078	-0.091	-0.105	-0.121	-0.136	-0.150	-0.165	-0.180	-0.195	-0.210	-0.224	-0.240	-0.255	-0.270	-0.285	-0.299	-0.314	-0.329	-0.342	-0.358	-0.372	-0.388	-0.401	-0.416	-0.431	-0.445	-0.459	-0.474	-0.488	-0.501	-0.516	-0.529	-0.542	-0.558	-0.570	-0.584	-0.598	-0.610	-0.624	-0.636	-0.650	-0.662	-0.675	-0.686	-0.698	-0.710	-0.721	-0.731	-0.742	-0.752	-0.762	-0.772	-0.780	-0.790	-0.798	-0.805	-0.812	-0.818	-0.824	-0.829	-0.834	-0.838	-0.842	-0.844	-0.846	-0.848	-0.849	-0.850	-0.851	-0.850	-0.850	-0.848	-0.846	-0.844	-0.841	-0.838	-0.835	-0.831	-0.828	-0.824	-0.820	-0.814	-0.810	-0.805	-0.800	-0.796	-0.791	-0.786	-0.782	-0.779	-0.775	-0.772	-0.768	-0.766	-0.764	-0.762	-0.762	-0.761	-0.762	-0.762	-0.765	-0.768	-0.770	-0.774	-0.779	-0.784	-0.791	-0.798	-0.806	-0.814	-0.825	-0.834	-0.845	-0.858	-0.870	-0.884	-0.898	-0.912	-0.928	-0.944	-0.960	-0.978	-0.994	-1.011	-1.030	-1.049	-1.068	-1.086	-1.106	-1.125	-1.146	-1.165	-1.185	-1.204	-1.224	-1.244	-1.264	-1.282	-1.301	-1.320	-1.338	-1.356	-1.374	-1.390	-1.406	-1.422	-1.438	-1.452	-1.466	-1.480	-1.494	-1.505	-1.516	-1.528	-1.538	-1.548	-1.556	-1.564	-1.571	-1.578	-1.585	-1.590	-1.596	-1.600	-1.604	-1.608	-1.610	-1.614	-1.615	-1.616	-1.619	-1.620	-1.621	-1.621	-1.621	-1.621	-1.622	-1.622	-1.622	-1.622	-1.622	-1.622	-1.624	-1.624	-1.625	-1.626	-1.628	-1.629	-1.630	-1.631	-1.635	-1.638	-1.641	-1.644	-1.649	-1.652	-1.659	-1.664	-1.671	-1.678	-1.685	-1.692	-1.701	-1.710	-1.719	-1.730	-1.740	-1.751	-1.762	-1.774	-1.785	-1.799	-1.810	-1.824	-1.838	-1.851	-1.865	-1.879	-1.894	-1.908	-1.924	-1.938	-1.954	-1.969	-1.984	-1.998	-2.013	-2.027	-2.041	-2.056	-2.070	-2.084	-2.099	-2.111	-2.125	-2.139	-2.151	-2.162	-2.174	-2.185	-2.198	-2.206	-2.218	-2.226	-2.236	-2.245	-2.254	-2.261	-2.269	-2.274	-2.280	-2.286	-2.291	-2.296	-2.301	-2.305	-2.309	-2.311	-2.315	-2.318	-2.319	-2.321	-2.322	-2.325	-2.325	-2.326	-2.328	-2.328	-2.329	-2.329	-2.330	-2.330	-2.330	-2.331	-2.331	-2.331	-2.331	-2.331	-2.331	-2.331	-2.331	-2.330	-2.331	-2.331	-2.331	-2.331	-2.331	-2.332	-2.334	-2.332	-2.334	-2.334	-2.335	-2.335	-2.335	-2.336	-2.338	-2.338	-2.339	-2.339	-2.338	-2.339	-2.339	-2.339	-2.338	-2.338	-2.336	-2.336	-2.335	-2.334	-2.331	-2.330	-2.328	-2.325	-2.321	-2.319	-2.315	-2.310	-2.306	-2.301	-2.296	-2.290	-2.284	-2.278	-2.269	-2.262	-2.255	-2.246	-2.236	-2.228	-2.218	-2.209	-2.198	-2.188	-2.175	-2.164	-2.151	-2.139	-2.125	-2.112	-2.099	-2.084	-2.070	-2.054	-2.040	-2.024	-2.007	-1.992	-1.976	-1.960	-1.942	-1.926	-1.910	-1.894	-1.876	-1.859	-1.844	-1.826	-1.810	-1.792	-1.776	-1.760	-1.744	-1.728	-1.712	-1.698	-1.681	-1.668	-1.652	-1.639	-1.624	-1.611	-1.599	-1.585	-1.572	-1.561	-1.550	-1.539	-1.528	-1.519	-1.508	-1.499	-1.490	-1.482	-1.474	-1.468	-1.460	-1.452	-1.448	-1.440	-1.434	-1.430	-1.424	-1.419	-1.415	-1.411	-1.406	-1.401	-1.398	-1.395	-1.390	-1.386	-1.382	-1.379	-1.375	-1.371	-1.366	-1.362	-1.358	-1.354	-1.349	-1.344	-1.339	-1.331	-1.326	-1.320	-1.314	-1.306	-1.298	-1.290	-1.281	-1.272	-1.264	-1.255	-1.245	-1.234	-1.224	-1.212	-1.201	-1.189	-1.178	-1.165	-1.152	-1.139	-1.126	-1.111	-1.098	-1.082	-1.068	-1.052	-1.039	-1.022	-1.008	-0.991	-0.976	-0.960	-0.945	-0.928	-0.912	-0.896	-0.881	-0.864	-0.848	-0.832	-0.815	-0.799	-0.784	-0.766	-0.751	-0.735	-0.720	-0.704	-0.688	-0.671	-0.658	-0.642	-0.626	-0.611	-0.596	-0.582	-0.566	-0.552	-0.539	-0.524	-0.510	-0.498	-0.484	-0.470	-0.458	-0.445	-0.432	-0.421	-0.410	-0.399	-0.389	-0.379	-0.368	-0.360	-0.350	-0.341	-0.335	-0.326	-0.320	-0.314	-0.306	-0.302	-0.298	-0.292	-0.289	-0.286	-0.282	-0.281	-0.279	-0.279	-0.279	-0.279	-0.280	-0.281	-0.282	-0.285	-0.288	-0.291	-0.295	-0.299	-0.304	-0.309	-0.314	-0.320	-0.326	-0.332	-0.340	-0.346	-0.354	-0.361	-0.370	-0.378	-0.385	-0.392	-0.402	-0.410	-0.419	-0.426	-0.435	-0.444	-0.451	-0.460	-0.468	-0.476	-0.484	-0.492	-0.499	-0.507	-0.514	-0.522	-0.529	-0.536	-0.542	-0.549	-0.555	-0.562	-0.568	-0.574	-0.580	-0.585	-0.591	-0.595	-0.601	-0.606	-0.611	-0.616	-0.620	-0.624	-0.628	-0.632	-0.635	-0.640	-0.642	-0.646	-0.649	-0.652	-0.655	-0.658	-0.660	-0.662	-0.664	-0.666	-0.668	-0.669	-0.670	-0.670	-0.671	-0.671	-0.671	-0.670	-0.670	-0.670	-0.668	-0.666	-0.665	-0.662	-0.660	-0.656	-0.654	-0.650	-0.645	-0.641	-0.636	-0.631	-0.625	-0.619	-0.612	-0.606	-0.598	-0.591	-0.584	-0.575	-0.566	-0.558	-0.549	-0.540	-0.530	-0.520	-0.510	-0.501	-0.489	-0.479	-0.468	-0.458	-0.446	-0.435	-0.424	-0.412	-0.401	-0.389	-0.379	-0.368	-0.355	-0.344	-0.332	-0.320	-0.310	-0.299	-0.289	-0.276	-0.266	-0.255	-0.245	-0.234	-0.224	-0.214	-0.204	-0.194	-0.185	-0.176	-0.166	-0.158	-0.150	-0.141	-0.132	-0.125	-0.118	-0.110	-0.102	-0.096	-0.089	-0.082	-0.076	-0.069	-0.062	-0.058	-0.051	-0.046	-0.041	-0.035	-0.031	-0.028	-0.022	-0.019	-0.015	-0.011	-0.008	-0.005	-0.001	0.002	0.005	0.008	0.011	0.012	0.015	0.018	0.020	0.021	0.024	0.025	0.026	0.029	0.029	0.031	0.031	0.032	0.032	0.034	0.034	0.035	0.035	0.035	0.034	0.035	0.035	0.034	0.032	0.032	0.030	0.029	0.028	0.025	0.022	0.021	0.019	0.015	0.012	0.009	0.004	0.000	-0.004	-0.010	-0.015	-0.020	-0.026	-0.032	-0.040	-0.048	-0.054	-0.061	-0.070	-0.079	-0.088	-0.096	-0.104	-0.114	-0.124	-0.132	-0.142	-0.152	-0.162	-0.171	-0.182	-0.192	-0.201	-0.212	-0.222	-0.231	-0.241	-0.249	-0.259	-0.268	-0.275	-0.282	-0.289	-0.295	-0.302	-0.308	-0.311	-0.315	-0.319	-0.321	-0.321	-0.322	-0.324	-0.322	-0.321	-0.319	-0.316	-0.312	-0.308	-0.302	-0.296	-0.288	-0.281	-0.271	-0.262	-0.252	-0.242	-0.231	-0.219	-0.206	-0.194	-0.180	-0.166	-0.152	-0.139	-0.124	-0.109	-0.094	-0.079	-0.064	-0.049	-0.035	-0.019	-0.004	0.010	0.025	0.039	0.051	0.065	0.076	0.089	0.101	0.112	0.122	0.131	0.141	0.150	0.158	0.165	0.172	0.178	0.184	0.189	0.192	0.195	0.199	0.201	0.201	0.204	0.202	0.204	0.204	0.201	0.200	0.198	0.195	0.191	0.189	0.185	0.181	0.176	0.172	0.168	0.162	0.158	0.151	0.146	0.140	0.134	0.129	0.121	0.115	0.109	0.102	0.095	0.090	0.082	0.075	0.068	0.061	0.054	0.046	0.040	0.031	0.024	0.016	0.009	0.001	-0.008	-0.015	-0.022	-0.031	-0.040	-0.049	-0.056	-0.064	-0.072	-0.081	-0.090	-0.099	-0.108	-0.118	-0.125	-0.134	-0.145	-0.152	-0.161	-0.171	-0.181	-0.189	-0.199	-0.208	-0.218	-0.226	-0.235	-0.245	-0.255	-0.264	-0.271	-0.279	-0.288	-0.296	-0.304	-0.310	-0.319	-0.325	-0.332	-0.339	-0.345	-0.351	-0.358	-0.362	-0.369	-0.372	-0.378	-0.381	-0.385	-0.389	-0.391	-0.395	-0.398	-0.399	-0.401	-0.402	-0.404	-0.405	-0.405	-0.406	-0.406	-0.406	-0.406	-0.405	-0.405	-0.405	-0.404	-0.404	-0.402	-0.401	-0.400	-0.400	-0.398	-0.398	-0.396	-0.396	-0.395	-0.395	-0.394	-0.395	-0.394	-0.394	-0.395	-0.396	-0.396	-0.398	-0.400	-0.401	-0.404	-0.406	-0.410	-0.412	-0.416	-0.420	-0.425	-0.430	-0.435	-0.440	-0.445	-0.451	-0.458	-0.465	-0.471	-0.479	-0.485	-0.494	-0.501	-0.510	-0.518	-0.525	-0.534	-0.542	-0.550	-0.559	-0.568	-0.575	-0.584	-0.592	-0.601	-0.609	-0.616	-0.624	-0.632	-0.639	-0.646	-0.652	-0.660	-0.666	-0.671	-0.676	-0.682	-0.688	-0.692	-0.696	-0.701	-0.705	-0.709	-0.712	-0.715	-0.719	-0.721	-0.725	-0.726	-0.729	-0.731	-0.734	-0.736	-0.739	-0.740	-0.742	-0.745	-0.748	-0.750	-0.754	-0.758	-0.760	-0.764	-0.768	-0.772	-0.778	-0.782	-0.789	-0.795	-0.800	-0.808	-0.816	-0.824	-0.832	-0.842	-0.851	-0.862	-0.872	-0.884	-0.898	-0.909	-0.921	-0.936	-0.950	-0.965	-0.980	-0.996	-1.011	-1.028	-1.045	-1.062	-1.079	-1.096	-1.115	-1.134	-1.151	-1.170	-1.188	-1.205	-1.224	-1.242	-1.260	-1.278	-1.296	-1.314	-1.331	-1.348	-1.364	-1.380	-1.396	-1.411	-1.426	-1.441	-1.455	-1.469	-1.481	-1.494	-1.506	-1.516	-1.526	-1.536	-1.546	-1.555	-1.564	-1.570	-1.578	-1.582	-1.588	-1.592	-1.598	-1.601	-1.604	-1.608	-1.609	-1.610	-1.610	-1.611	-1.611	-1.610	-1.609	-1.606	-1.605	-1.602	-1.600	-1.595	-1.592	-1.589	-1.584	-1.580	-1.576	-1.571	-1.566	-1.561	-1.558	-1.554	-1.548	-1.542	-1.538	-1.534	-1.529	-1.525	-1.519	-1.515	-1.511	-1.508	-1.504	-1.501	-1.498	-1.495	-1.492	-1.490	-1.488	-1.488	-1.486	-1.485	-1.485	-1.485	-1.486	-1.486	-1.488	-1.489	-1.490	-1.492	-1.495	-1.496	-1.500	-1.502	-1.506	-1.509	-1.512	-1.515	-1.519	-1.522	-1.528	-1.531	-1.534	-1.536	-1.540	-1.544	-1.546	-1.550	-1.552	-1.554	-1.556	-1.558	-1.558	-1.559	-1.559	-1.559	-1.556	-1.556	-1.554	-1.550	-1.546	-1.542	-1.538	-1.532	-1.526	-1.520	-1.512	-1.505	-1.496	-1.486	-1.478	-1.465	-1.454	-1.442	-1.430	-1.416	-1.402	-1.389	-1.374	-1.359	-1.344	-1.328	-1.311	-1.295	-1.278	-1.260	-1.242	-1.225	-1.206	-1.189	-1.171	-1.152	-1.135	-1.116	-1.099	-1.080	-1.064	-1.045	-1.029	-1.010	-0.994	-0.978	-0.959	-0.942	-0.929	-0.912	-0.896	-0.881	-0.868	-0.852	-0.840	-0.828	-0.815	-0.802	-0.791	-0.779	-0.768	-0.758	-0.746	-0.738	-0.728	-0.720	-0.710	-0.704	-0.696	-0.689	-0.681	-0.676	-0.670	-0.665	-0.660	-0.655	-0.651	-0.646	-0.644	-0.640	-0.638	-0.635	-0.632	-0.631	-0.630	-0.629	-0.628	-0.628	-0.626	-0.626	-0.628	-0.628	-0.629	-0.630	-0.631	-0.632	-0.635	-0.638	-0.639	-0.641	-0.644	-0.646	-0.649	-0.651	-0.654	-0.658	-0.660	-0.661	-0.665	-0.668	-0.670	-0.672	-0.675	-0.676	-0.679	-0.680	-0.681	-0.682	-0.684	-0.685	-0.686	-0.685	-0.685	-0.685	-0.685	-0.682	-0.681	-0.679	-0.676	-0.674	-0.670	-0.668	-0.662	-0.659	-0.652	-0.648	-0.641	-0.636	-0.629	-0.621	-0.615	-0.606	-0.598	-0.590	-0.580	-0.572	-0.561	-0.552	-0.541	-0.531	-0.521	-0.511	-0.500	-0.489	-0.479	-0.468	-0.456	-0.446	-0.435	-0.424	-0.412	-0.401	-0.391	-0.380	-0.370	-0.360	-0.349	-0.340	-0.330	-0.320	-0.310	-0.302	-0.294	-0.285	-0.278	-0.269	-0.262	-0.256	-0.250	-0.244	-0.238	-0.234	-0.228	-0.224	-0.220	-0.219	-0.215	-0.214	-0.212	-0.212	-0.211	-0.211	-0.212	-0.214	-0.215	-0.216	-0.219	-0.222	-0.226	-0.230	-0.235	-0.240	-0.245	-0.251	-0.258	-0.264	-0.270	-0.278	-0.284	-0.292	-0.300	-0.309	-0.316	-0.325	-0.332	-0.341	-0.350	-0.358	-0.368	-0.375	-0.382	-0.390	-0.399	-0.406	-0.412	-0.420	-0.426	-0.432	-0.438	-0.444	-0.449	-0.452	-0.455	-0.459	-0.461	-0.464	-0.465	-0.466	-0.466	-0.466	-0.464	-0.464	-0.460	-0.458	-0.454	-0.450	-0.445	-0.440	-0.434	-0.428	-0.421	-0.414	-0.406	-0.398	-0.389	-0.381	-0.372	-0.362	-0.352	-0.342	-0.334	-0.324	-0.314	-0.304	-0.295	-0.285	-0.275	-0.266	-0.256	-0.248	-0.239	-0.230	-0.222	-0.215	-0.208	-0.201	-0.194	-0.189	-0.182	-0.178	-0.174	-0.171	-0.166	-0.164	-0.161	-0.160	-0.159	-0.159	-0.158	-0.159	-0.159	-0.160	-0.161	-0.164	-0.165	-0.168	-0.170	-0.174	-0.178	-0.180	-0.184	-0.188	-0.191	-0.196	-0.200	-0.202	-0.206	-0.210	-0.214	-0.218	-0.220	-0.224	-0.226	-0.229	-0.230	-0.232	-0.234	-0.235	-0.235	-0.235	-0.235	-0.234	-0.234	-0.232	-0.229	-0.226	-0.222	-0.219	-0.214	-0.209	-0.204	-0.196	-0.190	-0.182	-0.175	-0.166	-0.158	-0.149	-0.139	-0.128	-0.118	-0.106	-0.094	-0.081	-0.069	-0.055	-0.041	-0.028	-0.014	0.001	0.015	0.030	0.045	0.061	0.076	0.092	0.108	0.124	0.140	0.156	0.172	0.189	0.205	0.221	0.236	0.252	0.269	0.284	0.299	0.314	0.329	0.342	0.358	0.372	0.385	0.399	0.412	0.425	0.438	0.450	0.461	0.472	0.484	0.495	0.504	0.515	0.524	0.534	0.542	0.550	0.560	0.568	0.575	0.581	0.590	0.596	0.602	0.609	0.614	0.621	0.626	0.631	0.638	0.641	0.646	0.651	0.658	0.662	0.668	0.672	0.678	0.682	0.688	0.692	0.699	0.702	0.709	0.714	0.720	0.725	0.730	0.738	0.742	0.748	0.755	0.761	0.768	0.774	0.781	0.788	0.795	0.801	0.808	0.815	0.821	0.829	0.836	0.842	0.849	0.858	0.864	0.870	0.876	0.882	0.889	0.895	0.901	0.906	0.911	0.916	0.921	0.925	0.930	0.934	0.936	0.940	0.942	0.944	0.946	0.948	0.949	0.949	0.949	0.949	0.949	0.948	0.946	0.945	0.942	0.940	0.936	0.932	0.929	0.925	0.920	0.914	0.909	0.902	0.896	0.890	0.882	0.876	0.869	0.860	0.852	0.844	0.834	0.826	0.816	0.806	0.795	0.785	0.774	0.762	0.751	0.740	0.726	0.714	0.701	0.688	0.674	0.660	0.645	0.631	0.615	0.601	0.585	0.569	0.551	0.535	0.518	0.500	0.482	0.464	0.445	0.426	0.406	0.386	0.366	0.346	0.326	0.305	0.284	0.262	0.240	0.219	0.198	0.175	0.152	0.130	0.108	0.085	0.062	0.041	0.019	-0.004	-0.025	-0.048	-0.069	-0.090	-0.110	-0.130	-0.150	-0.170	-0.189	-0.209	-0.225	-0.244	-0.259	-0.276	-0.291	-0.306	-0.320	-0.334	-0.348	-0.359	-0.371	-0.382	-0.392	-0.400	-0.410	-0.416	-0.424	-0.430	-0.435	-0.439	-0.442	-0.446	-0.450	-0.451	-0.452	-0.452	-0.452	-0.452	-0.451	-0.449	-0.448	-0.444	-0.441	-0.438	-0.432	-0.430	-0.425	-0.420	-0.415	-0.409	-0.404	-0.399	-0.392	-0.386	-0.379	-0.374	-0.366	-0.360	-0.352	-0.346	-0.340	-0.334	-0.328	-0.321	-0.315	-0.309	-0.301	-0.295	-0.289	-0.281	-0.275	-0.269	-0.261	-0.255	-0.249	-0.241	-0.235	-0.226	-0.220	-0.212	-0.205	-0.198	-0.191	-0.182	-0.175	-0.166	-0.158	-0.150	-0.140	-0.131	-0.121	-0.112	-0.102	-0.092	-0.080	-0.069	-0.059	-0.046	-0.035	-0.022	-0.010	0.002	0.016	0.031	0.044	0.059	0.072	0.088	0.104	0.119	0.134	0.150	0.165	0.181	0.198	0.214	0.230	0.246	0.262	0.280	0.296	0.314	0.330	0.348	0.362	0.380	0.396	0.412	0.430	0.445	0.461	0.478	0.492	0.509	0.524	0.539	0.554	0.569	0.582	0.595	0.609	0.622	0.635	0.648	0.660	0.671	0.682	0.694	0.705	0.715	0.724	0.734	0.742	0.751	0.760	0.768	0.775	0.782	0.790	0.798	0.802	0.809	0.814	0.820	0.825	0.830	0.836	0.840	0.845	0.849	0.854	0.859	0.862	0.866	0.869	0.872	0.876	0.880	0.884	0.886	0.889	0.892	0.896	0.899	0.902	0.906	0.909	0.912	0.916	0.919	0.921	0.925	0.929	0.931	0.935	0.939	0.941	0.945	0.948	0.950	0.952	0.956	0.959	0.961	0.962	0.965	0.968	0.969	0.970	0.972	0.974	0.974	0.975	0.974	0.975	0.975	0.972	0.972	0.970	0.970	0.968	0.965	0.961	0.959	0.956	0.952	0.949	0.944	0.940	0.935	0.930	0.925	0.919	0.914	0.906	0.900	0.894	0.888	0.880	0.874	0.868	0.860	0.852	0.845	0.839	0.831	0.822	0.816	0.809	0.800	0.794	0.786	0.779	0.774	0.766	0.759	0.752	0.746	0.739	0.732	0.726	0.720	0.714	0.708	0.702	0.698	0.691	0.686	0.680	0.675	0.669	0.664	0.658	0.652	0.648	0.642	0.636	0.631	0.625	0.620	0.614	0.608	0.604	0.598	0.591	0.585	0.579	0.572	0.566	0.559	0.554	0.546	0.540	0.532	0.526	0.519	0.511	0.502	0.496	0.489	0.480	0.474	0.465	0.458	0.450	0.442	0.435	0.429	0.420	0.412	0.405	0.398	0.390	0.384	0.378	0.371	0.364	0.359	0.351	0.346	0.341	0.336	0.330	0.325	0.321	0.316	0.312	0.309	0.304	0.301	0.298	0.295	0.294	0.291	0.288	0.286	0.285	0.284	0.282	0.281	0.280	0.280	0.280	0.279	0.280	0.280	0.280	0.281	0.281	0.281	0.282	0.282	0.284	0.285	0.286	0.288	0.290	0.291	0.292	0.295	0.296	0.299	0.301	0.304	0.306	0.309	0.312	0.315	0.319	0.322	0.326	0.330	0.335	0.340	0.344	0.349	0.355	0.360	0.368	0.372	0.380	0.388	0.395	0.402	0.411	0.420	0.430	0.439	0.450	0.460	0.471	0.482	0.494	0.507	0.519	0.532	0.545	0.559	0.574	0.589	0.602	0.618	0.632	0.649	0.664	0.680	0.695	0.712	0.728	0.744	0.762	0.779	0.795	0.810	0.828	0.844	0.860	0.876	0.892	0.908	0.924	0.939	0.954	0.968	0.981	0.996	1.008	1.020	1.032	1.044	1.055	1.065	1.075	1.084	1.091	1.099	1.106	1.111	1.118	1.122	1.126	1.130	1.132	1.135	1.135	1.136	1.136	1.134	1.132	1.130	1.128	1.125	1.121	1.116	1.111	1.105	1.100	1.092	1.085	1.079	1.071	1.062	1.054	1.045	1.036	1.028	1.018	1.009	0.999	0.989	0.979	0.969	0.960	0.950	0.939	0.930	0.919	0.910	0.900	0.889	0.879	0.869	0.859	0.849	0.840	0.830	0.820	0.810	0.801	0.790	0.781	0.770	0.761	0.751	0.742	0.731	0.721	0.711	0.700	0.690	0.680	0.669	0.658	0.646	0.634	0.624	0.611	0.599	0.586	0.574	0.560	0.546	0.534	0.520	0.506	0.491	0.478	0.462	0.446	0.431	0.415	0.399	0.382	0.366	0.351	0.334	0.318	0.299	0.282	0.265	0.248	0.230	0.212	0.195	0.178	0.159	0.141	0.124	0.106	0.089	0.070	0.052	0.035	0.019	0.000	-0.016	-0.034	-0.050	-0.068	-0.085	-0.100	-0.116	-0.132	-0.149	-0.164	-0.180	-0.195	-0.211	-0.226	-0.241	-0.255	-0.270	-0.285	-0.299	-0.312	-0.326	-0.340	-0.354	-0.366	-0.380	-0.394	-0.405	-0.419	-0.431	-0.444	-0.456	-0.468	-0.480	-0.492	-0.504	-0.515	-0.526	-0.538	-0.549	-0.559	-0.571	-0.581	-0.591	-0.601	-0.612	-0.621	-0.631	-0.640	-0.650	-0.658	-0.666	-0.675	-0.684	-0.691	-0.700	-0.706	-0.714	-0.720	-0.726	-0.731	-0.738	-0.742	-0.748	-0.752	-0.756	-0.759	-0.762	-0.766	-0.769	-0.771	-0.772	-0.774	-0.775	-0.775	-0.775	-0.774	-0.772	-0.771	-0.769	-0.766	-0.764	-0.760	-0.756	-0.751	-0.746	-0.740	-0.735	-0.728	-0.721	-0.712	-0.705	-0.698	-0.688	-0.679	-0.669	-0.658	-0.646	-0.635	-0.622	-0.610	-0.598	-0.584	-0.570	-0.555	-0.541	-0.526	-0.510	-0.495	-0.478	-0.461	-0.444	-0.426	-0.409	-0.390	-0.372	-0.354	-0.335	-0.315	-0.296	-0.276	-0.256	-0.236	-0.216	-0.195	-0.175	-0.155	-0.134	-0.114	-0.092	-0.072	-0.051	-0.031	-0.011	0.009	0.029	0.050	0.070	0.089	0.109	0.128	0.146	0.164	0.182	0.201	0.218	0.235	0.251	0.268	0.284	0.299	0.314	0.328	0.340	0.354	0.368	0.379	0.390	0.400	0.410	0.419	0.428	0.435	0.442	0.449	0.455	0.460	0.465	0.469	0.472	0.474	0.476	0.478	0.479	0.479	0.479	0.478	0.475	0.472	0.470	0.466	0.462	0.458	0.454	0.448	0.441	0.435	0.429	0.422	0.415	0.408	0.400	0.391	0.384	0.375	0.366	0.358	0.349	0.340	0.331	0.322	0.314	0.305	0.296	0.288	0.280	0.271	0.264	0.255	0.249	0.241	0.234	0.226	0.221	0.215	0.209	0.204	0.199	0.194	0.190	0.186	0.181	0.179	0.176	0.174	0.171	0.170	0.170	0.169	0.169	0.169	0.170	0.171	0.172	0.174	0.176	0.179	0.181	0.185	0.189	0.192	0.196	0.201	0.205	0.211	0.216	0.222	0.228	0.234	0.240	0.248	0.254	0.260	0.266	0.274	0.280	0.288	0.294	0.302	0.309	0.316	0.324	0.330	0.338	0.344	0.351	0.359	0.366	0.372	0.380	0.386	0.392	0.399	0.406	0.411	0.418	0.424	0.429	0.435	0.440	0.446	0.451	0.456	0.460	0.465	0.470	0.475	0.480	0.484	0.489	0.492	0.498	0.501	0.505	0.509	0.514	0.516	0.521	0.524	0.528	0.531	0.535	0.540	0.542	0.546	0.550	0.554	0.558	0.561	0.565	0.568	0.571	0.575	0.579	0.582	0.585	0.590	0.592	0.595	0.599	0.601	0.605	0.609	0.611	0.614	0.616	0.619	0.621	0.624	0.624	0.626	0.628	0.630	0.630	0.631	0.631	0.631	0.632	0.632	0.631	0.630	0.629	0.628	0.625	0.622	0.620	0.616	0.612	0.609	0.604	0.599	0.594	0.588	0.582	0.576	0.569	0.561	0.554	0.545	0.538	0.528	0.519	0.510	0.499	0.489	0.478	0.468	0.455	0.444	0.431	0.420	0.406	0.394	0.381	0.368	0.354	0.340	0.326	0.311	0.298	0.282	0.269	0.254	0.239	0.225	0.210	0.194	0.180	0.165	0.149	0.135	0.119	0.104	0.089	0.074	0.059	0.045	0.030	0.016	0.001	-0.012	-0.028	-0.041	-0.054	-0.069	-0.082	-0.095	-0.109	-0.122	-0.135	-0.148	-0.160	-0.172	-0.185	-0.196	-0.209	-0.220	-0.230	-0.242	-0.254	-0.264	-0.276	-0.286	-0.298	-0.309	-0.319	-0.330	-0.340	-0.351	-0.361	-0.372	-0.382	-0.394	-0.405	-0.416	-0.429	-0.441	-0.452	-0.465	-0.478	-0.491	-0.505	-0.519	-0.532	-0.549	-0.564	-0.580	-0.596	-0.614	-0.631	-0.649	-0.668	-0.688	-0.709	-0.730	-0.751	-0.774	-0.796	-0.821	-0.845	-0.870	-0.898	-0.924	-0.951	-0.980	-1.008	-1.038	-1.068	-1.099	-1.130	-1.162	-1.195	-1.229	-1.261	-1.296	-1.330	-1.365	-1.400	-1.436	-1.471	-1.506	-1.542	-1.580	-1.616	-1.651	-1.689	-1.726	-1.762	-1.798	-1.835	-1.870	-1.906	-1.942	-1.976	-2.011	-2.045	-2.080	-2.112	-2.145	-2.178	-2.209	-2.240	-2.270	-2.301	-2.330	-2.358	-2.386	-2.412	-2.438	-2.462	-2.488	-2.512	-2.535	-2.556	-2.578	-2.599	-2.618	-2.638	-2.654	-2.671	-2.688	-2.702	-2.719	-2.732	-2.745	-2.758	-2.769	-2.779	-2.789	-2.798	-2.806	-2.812	-2.820	-2.826	-2.832	-2.838	-2.842	-2.846	-2.850	-2.852	-2.854	-2.856	-2.858	-2.860	-2.860	-2.860	-2.860	-2.860	-2.859	-2.859	-2.856	-2.856	-2.855	-2.854	-2.851	-2.850	-2.848	-2.848	-2.845	-2.844	-2.842	-2.841	-2.840	-2.840	-2.839	-2.839	-2.839	-2.839	-2.839	-2.839	-2.840	-2.842	-2.844	-2.846	-2.849	-2.850	-2.854	-2.858	-2.861	-2.865	-2.870	-2.875	-2.880	-2.885	-2.891	-2.898	-2.905	-2.910	-2.919	-2.925	-2.932	-2.940	-2.948	-2.955	-2.962	-2.971	-2.978	-2.986	-2.994	-3.002	-3.010	-3.018	-3.025	-3.031	-3.038	-3.044	-3.051	-3.056	-3.061	-3.068	-3.071	-3.075	-3.079	-3.082	-3.085	-3.088	-3.090	-3.091	-3.092	-3.092	-3.094	-3.092	-3.091	-3.089	-3.088	-3.084	-3.081	-3.078	-3.074	-3.069	-3.064	-3.058	-3.052	-3.045	-3.039	-3.031	-3.025	-3.016	-3.009	-3.000	-2.991	-2.984	-2.975	-2.965	-2.956	-2.946	-2.938	-2.928	-2.918	-2.908	-2.898	-2.888	-2.878	-2.868	-2.858	-2.849	-2.838	-2.829	-2.819	-2.810	-2.800	-2.790	-2.781	-2.772	-2.764	-2.755	-2.745	-2.736	-2.729	-2.721	-2.714	-2.706	-2.699	-2.691	-2.684	-2.676	-2.669	-2.662	-2.655	-2.649	-2.642	-2.636	-2.630	-2.624	-2.618	-2.612	-2.606	-2.600	-2.594	-2.588	-2.581	-2.576	-2.570	-2.562	-2.558	-2.551	-2.545	-2.540	-2.532	-2.526	-2.520	-2.514	-2.506	-2.500	-2.491	-2.485	-2.478	-2.470	-2.461	-2.452	-2.445	-2.436	-2.429	-2.419	-2.410	-2.401	-2.391	-2.382	-2.372	-2.362	-2.352	-2.341	-2.331	-2.321	-2.311	-2.301	-2.290	-2.279	-2.270	-2.259	-2.249	-2.239	-2.229	-2.219	-2.209	-2.199	-2.189	-2.181	-2.171	-2.164	-2.156	-2.148	-2.140	-2.134	-2.126	-2.120	-2.114	-2.110	-2.105	-2.101	-2.098	-2.094	-2.091	-2.089	-2.088	-2.086	-2.086	-2.086	-2.088	-2.088	-2.089	-2.091	-2.094	-2.096	-2.100	-2.104	-2.108	-2.114	-2.118	-2.122	-2.129	-2.135	-2.141	-2.148	-2.154	-2.160	-2.166	-2.172	-2.179	-2.185	-2.192	-2.198	-2.204	-2.210	-2.215	-2.220	-2.226	-2.230	-2.234	-2.238	-2.241	-2.244	-2.248	-2.250	-2.251	-2.252	-2.252	-2.252	-2.252	-2.251	-2.250	-2.249	-2.246	-2.242	-2.240	-2.236	-2.231	-2.228	-2.222	-2.218	-2.212	-2.206	-2.200	-2.192	-2.186	-2.181	-2.174	-2.166	-2.160	-2.152	-2.145	-2.139	-2.131	-2.125	-2.119	-2.114	-2.106	-2.101	-2.095	-2.091	-2.086	-2.082	-2.079	-2.076	-2.072	-2.070	-2.068	-2.066	-2.065	-2.064	-2.064	-2.064	-2.064	-2.065	-2.066	-2.068	-2.070	-2.072	-2.075	-2.078	-2.080	-2.082	-2.086	-2.089	-2.092	-2.095	-2.099	-2.101	-2.104	-2.108	-2.109	-2.112	-2.114	-2.116	-2.118	-2.118	-2.118	-2.119	-2.118	-2.116	-2.114	-2.112	-2.110	-2.105	-2.101	-2.098	-2.092	-2.086	-2.079	-2.071	-2.064	-2.055	-2.046	-2.036	-2.026	-2.016	-2.004	-1.991	-1.979	-1.968	-1.954	-1.940	-1.926	-1.912	-1.898	-1.882	-1.868	-1.851	-1.838	-1.821	-1.805	-1.790	-1.774	-1.758	-1.742	-1.728	-1.711	-1.695	-1.680	-1.665	-1.650	-1.636	-1.622	-1.608	-1.594	-1.581	-1.568	-1.554	-1.542	-1.530	-1.519	-1.509	-1.498	-1.488	-1.478	-1.468	-1.459	-1.450	-1.442	-1.435	-1.429	-1.421	-1.415	-1.410	-1.404	-1.400	-1.395	-1.391	-1.388	-1.385	-1.381	-1.379	-1.378	-1.375	-1.374	-1.374	-1.372	-1.371	-1.371	-1.371	-1.370	-1.370	-1.371	-1.372	-1.372	-1.374	-1.375	-1.376	-1.378	-1.379	-1.381	-1.382	-1.385	-1.386	-1.388	-1.390	-1.392	-1.394	-1.396	-1.398	-1.401	-1.402	-1.405	-1.408	-1.410	-1.412	-1.415	-1.416	-1.418	-1.420	-1.424	-1.426	-1.429	-1.431	-1.434	-1.436	-1.439	-1.444	-1.446	-1.450	-1.454	-1.456	-1.460	-1.465	-1.470	-1.474	-1.478	-1.484	-1.490	-1.495	-1.500	-1.506	-1.512	-1.519	-1.525	-1.532	-1.540	-1.548	-1.556	-1.564	-1.572	-1.580	-1.590	-1.599	-1.608	-1.615	-1.625	-1.634	-1.642	-1.651	-1.661	-1.670	-1.679	-1.688	-1.698	-1.705	-1.714	-1.722	-1.731	-1.738	-1.745	-1.752	-1.760	-1.766	-1.772	-1.779	-1.784	-1.789	-1.792	-1.798	-1.801	-1.805	-1.808	-1.810	-1.811	-1.814	-1.814	-1.815	-1.816	-1.815	-1.814	-1.814	-1.812	-1.810	-1.808	-1.805	-1.801	-1.798	-1.794	-1.790	-1.786	-1.780	-1.776	-1.770	-1.765	-1.759	-1.754	-1.748	-1.741	-1.734	-1.728	-1.721	-1.715	-1.706	-1.700	-1.691	-1.684	-1.678	-1.670	-1.660	-1.652	-1.645	-1.636	-1.628	-1.619	-1.610	-1.601	-1.592	-1.584	-1.574	-1.566	-1.556	-1.546	-1.536	-1.529	-1.519	-1.508	-1.499	-1.489	-1.480	-1.470	-1.461	-1.451	-1.440	-1.431	-1.421	-1.414	-1.404	-1.394	-1.385	-1.376	-1.366	-1.359	-1.350	-1.341	-1.332	-1.325	-1.316	-1.309	-1.301	-1.292	-1.286	-1.280	-1.271	-1.266	-1.259	-1.251	-1.246	-1.240	-1.234	-1.228	-1.221	-1.215	-1.209	-1.204	-1.198	-1.191	-1.185	-1.180	-1.172	-1.166	-1.160	-1.154	-1.146	-1.140	-1.132	-1.125	-1.118	-1.110	-1.100	-1.092	-1.082	-1.072	-1.062	-1.052	-1.042	-1.031	-1.020	-1.009	-0.995	-0.984	-0.971	-0.958	-0.944	-0.930	-0.918	-0.902	-0.888	-0.875	-0.860	-0.845	-0.831	-0.816	-0.801	-0.788	-0.772	-0.759	-0.744	-0.730	-0.716	-0.702	-0.690	-0.678	-0.665	-0.654	-0.642	-0.631	-0.621	-0.611	-0.604	-0.595	-0.588	-0.581	-0.575	-0.571	-0.566	-0.562	-0.560	-0.559	-0.558	-0.558	-0.559	-0.560	-0.562	-0.566	-0.570	-0.575	-0.581	-0.588	-0.594	-0.602	-0.611	-0.620	-0.630	-0.640	-0.651	-0.664	-0.675	-0.689	-0.701	-0.715	-0.728	-0.741	-0.756	-0.770	-0.785	-0.800	-0.814	-0.829	-0.844	-0.858	-0.872	-0.888	-0.901	-0.915	-0.929	-0.942	-0.956	-0.970	-0.982	-0.995	-1.006	-1.019	-1.030	-1.041	-1.051	-1.060	-1.070	-1.079	-1.088	-1.095	-1.102	-1.110	-1.115	-1.122	-1.126	-1.132	-1.136	-1.140	-1.144	-1.148	-1.150	-1.152	-1.154	-1.156	-1.158	-1.159	-1.158	-1.159	-1.159	-1.159	-1.158	-1.158	-1.156	-1.155	-1.155	-1.154	-1.152	-1.150	-1.150	-1.149	-1.146	-1.146	-1.144	-1.144	-1.142	-1.140	-1.139	-1.139	-1.138	-1.138	-1.136	-1.136	-1.136	-1.136	-1.136	-1.136	-1.136	-1.136	-1.138	-1.138	-1.140	-1.140	-1.141	-1.142	-1.144	-1.144	-1.145	-1.146	-1.146	-1.146	-1.146	-1.148	-1.146	-1.146	-1.146	-1.145	-1.142	-1.141	-1.139	-1.136	-1.132	-1.130	-1.125	-1.120	-1.115	-1.109	-1.102	-1.095	-1.086	-1.079	-1.069	-1.059	-1.048	-1.036	-1.024	-1.011	-0.996	-0.982	-0.966	-0.949	-0.931	-0.914	-0.895	-0.875	-0.854	-0.832	-0.811	-0.788	-0.764	-0.739	-0.714	-0.689	-0.662	-0.636	-0.608	-0.580	-0.552	-0.524	-0.494	-0.464	-0.434	-0.404	-0.371	-0.341	-0.310	-0.278	-0.246	-0.215	-0.184	-0.151	-0.120	-0.088	-0.058	-0.026	0.005	0.034	0.065	0.094	0.124	0.152	0.181	0.208	0.235	0.261	0.286	0.311	0.335	0.359	0.380	0.402	0.422	0.442	0.460	0.478	0.494	0.509	0.522	0.535	0.548	0.559	0.568	0.575	0.584	0.589	0.594	0.596	0.599	0.601	0.601	0.600	0.599	0.595	0.591	0.586	0.580	0.574	0.566	0.558	0.549	0.538	0.526	0.515	0.502	0.490	0.478	0.464	0.450	0.436	0.422	0.408	0.392	0.379	0.364	0.349	0.334	0.321	0.306	0.292	0.279	0.266	0.254	0.242	0.231	0.221	0.210	0.201	0.192	0.185	0.178	0.171	0.168	0.162	0.159	0.155	0.154	0.154	0.154	0.154	0.155	0.158	0.160	0.165	0.170	0.176	0.181	0.189	0.198	0.205	0.214	0.224	0.232	0.244	0.255	0.266	0.278	0.290	0.301	0.315	0.326	0.340	0.352	0.365	0.379	0.391	0.404	0.416	0.428	0.440	0.451	0.464	0.475	0.486	0.496	0.506	0.516	0.526	0.534	0.544	0.551	0.560	0.566	0.574	0.580	0.585	0.590	0.596	0.600	0.604	0.608	0.611	0.614	0.616	0.619	0.620	0.621	0.622	0.622	0.624	0.625	0.624	0.625	0.625	0.624	0.625	0.625	0.624	0.624	0.624	0.624	0.625	0.624	0.624	0.625	0.626	0.628	0.629	0.631	0.634	0.636	0.639	0.644	0.646	0.652	0.656	0.662	0.670	0.675	0.682	0.691	0.700	0.709	0.718	0.729	0.740	0.751	0.764	0.776	0.790	0.804	0.818	0.832	0.849	0.864	0.881	0.898	0.914	0.931	0.950	0.969	0.986	1.004	1.024	1.041	1.060	1.079	1.098	1.116	1.135	1.155	1.172	1.191	1.209	1.226	1.244	1.260	1.276	1.292	1.309	1.324	1.336	1.350	1.362	1.376	1.386	1.398	1.409	1.418	1.426	1.434	1.440	1.445	1.450	1.455	1.458	1.461	1.461	1.462	1.462	1.461	1.460	1.458	1.454	1.450	1.445	1.439	1.434	1.428	1.419	1.411	1.404	1.392	1.384	1.374	1.362	1.351	1.340	1.328	1.316	1.304	1.290	1.278	1.265	1.251	1.238	1.225	1.210	1.198	1.182	1.170	1.156	1.142	1.129	1.115	1.101	1.088	1.075	1.062	1.048	1.035	1.022	1.010	0.999	0.985	0.974	0.961	0.951	0.939	0.929	0.918	0.909	0.898	0.889	0.879	0.871	0.862	0.855	0.848	0.840	0.834	0.829	0.822	0.818	0.814	0.810	0.808	0.805	0.802	0.800	0.800	0.799	0.800	0.800	0.802	0.805	0.808	0.810	0.815	0.820	0.826	0.832	0.840	0.848	0.856	0.865	0.874	0.884	0.895	0.908	0.919	0.931	0.945	0.958	0.972	0.986	1.001	1.016	1.031	1.046	1.062	1.078	1.095	1.111	1.128	1.144	1.159	1.175	1.191	1.208	1.222	1.239	1.252	1.268	1.281	1.295	1.308	1.320	1.332	1.344	1.355	1.364	1.375	1.382	1.390	1.398	1.404	1.410	1.414	1.418	1.420	1.422	1.424	1.425	1.425	1.424	1.422	1.420	1.418	1.414	1.410	1.405	1.399	1.394	1.388	1.380	1.372	1.364	1.355	1.346	1.336	1.328	1.318	1.308	1.296	1.286	1.275	1.264	1.254	1.242	1.231	1.220	1.211	1.199	1.189	1.180	1.170	1.160	1.150	1.140	1.131	1.121	1.114	1.105	1.098	1.088	1.080	1.074	1.065	1.059	1.052	1.044	1.038	1.031	1.025	1.019	1.011	1.006	1.000	0.994	0.988	0.981	0.975	0.969	0.961	0.956	0.949	0.941	0.935	0.928	0.921	0.914	0.906	0.898	0.890	0.881	0.872	0.862	0.854	0.844	0.835	0.825	0.815	0.805	0.794	0.784	0.771	0.760	0.749	0.736	0.725	0.714	0.702	0.690	0.679	0.666	0.654	0.642	0.631	0.620	0.609	0.598	0.586	0.575	0.566	0.555	0.546	0.536	0.528	0.519	0.510	0.504	0.496	0.489	0.482	0.476	0.470	0.465	0.459	0.456	0.451	0.446	0.444	0.440	0.439	0.436	0.434	0.431	0.431	0.429	0.429	0.428	0.426	0.426	0.425	0.425	0.424	0.424	0.422	0.421	0.421	0.420	0.419	0.418	0.416	0.415	0.411	0.409	0.408	0.402	0.400	0.396	0.391	0.388	0.382	0.375	0.370	0.364	0.356	0.349	0.341	0.332	0.325	0.316	0.305	0.296	0.285	0.274	0.262	0.251	0.239	0.228	0.215	0.201	0.188	0.175	0.161	0.148	0.132	0.118	0.104	0.088	0.074	0.059	0.044	0.028	0.012	-0.002	-0.019	-0.034	-0.049	-0.065	-0.079	-0.094	-0.110	-0.124	-0.138	-0.152	-0.166	-0.180	-0.192	-0.205	-0.218	-0.230	-0.240	-0.252	-0.262	-0.272	-0.282	-0.291	-0.300	-0.308	-0.315	-0.321	-0.326	-0.332	-0.336	-0.340	-0.342	-0.345	-0.348	-0.348	-0.349	-0.348	-0.346	-0.345	-0.342	-0.339	-0.335	-0.329	-0.322	-0.316	-0.309	-0.301	-0.292	-0.284	-0.274	-0.264	-0.251	-0.241	-0.229	-0.216	-0.202	-0.190	-0.176	-0.162	-0.148	-0.134	-0.119	-0.105	-0.090	-0.075	-0.060	-0.045	-0.030	-0.015	-0.001	0.014	0.028	0.041	0.055	0.069	0.082	0.094	0.106	0.119	0.129	0.141	0.151	0.161	0.171	0.181	0.189	0.199	0.206	0.214	0.220	0.228	0.234	0.240	0.246	0.251	0.256	0.262	0.266	0.271	0.275	0.280	0.285	0.289	0.294	0.299	0.302	0.306	0.311	0.316	0.321	0.328	0.331	0.338	0.342	0.350	0.355	0.362	0.370	0.376	0.385	0.392	0.400	0.408	0.416	0.424	0.431	0.440	0.449	0.456	0.465	0.474	0.482	0.490	0.498	0.505	0.512	0.519	0.525	0.532	0.538	0.542	0.546	0.551	0.554	0.556	0.558	0.560	0.561	0.560	0.559	0.558	0.555	0.552	0.548	0.544	0.538	0.531	0.524	0.515	0.507	0.499	0.488	0.478	0.466	0.455	0.444	0.431	0.419	0.406	0.392	0.379	0.365	0.351	0.338	0.324	0.310	0.296	0.284	0.270	0.259	0.246	0.235	0.222	0.212	0.202	0.192	0.184	0.175	0.168	0.161	0.155	0.149	0.145	0.140	0.139	0.135	0.134	0.134	0.135	0.135	0.138	0.140	0.144	0.148	0.152	0.159	0.165	0.171	0.179	0.186	0.195	0.205	0.214	0.224	0.234	0.245	0.256	0.266	0.279	0.290	0.302	0.315	0.328	0.340	0.354	0.366	0.380	0.392	0.405	0.418	0.432	0.445	0.459	0.472	0.486	0.500	0.514	0.528	0.541	0.555	0.569	0.584	0.598	0.612	0.626	0.642	0.659	0.674	0.690	0.705	0.722	0.739	0.756	0.774	0.791	0.810	0.828	0.846	0.866	0.886	0.905	0.926	0.946	0.969	0.991	1.014	1.036	1.060	1.084	1.109	1.132	1.159	1.185	1.210	1.238	1.265	1.292	1.321	1.349	1.379	1.409	1.438	1.468	1.499	1.529	1.559	1.591	1.622	1.654	1.685	1.718	1.750	1.782	1.815	1.848	1.880	1.912	1.946	1.979	2.011	2.044	2.076	2.108	2.140	2.172	2.204	2.236	2.266	2.298	2.328	2.359	2.389	2.418	2.448	2.475	2.504	2.531	2.560	2.586	2.612	2.639	2.664	2.689	2.712	2.736	2.759	2.781	2.801	2.822	2.842	2.861	2.880	2.898	2.914	2.930	2.945	2.959	2.971	2.984	2.995	3.005	3.015	3.022	3.030	3.036	3.041	3.046	3.050	3.052	3.055	3.055	3.056	3.055	3.052	3.051	3.048	3.045	3.040	3.034	3.029	3.022	3.016	3.010	3.001	2.992	2.985	2.976	2.968	2.959	2.950	2.941	2.932	2.922	2.915	2.906	2.898	2.889	2.882	2.875	2.868	2.861	2.855	2.850	2.845	2.840	2.838	2.834	2.831	2.829	2.826	2.825	2.825	2.825	2.825	2.825	2.828	2.829	2.830	2.832	2.834	2.838	2.839	2.842	2.845	2.848	2.850	2.852	2.854	2.856	2.858	2.859	2.859	2.859	2.858	2.855	2.854	2.850	2.846	2.841	2.836	2.830	2.821	2.812	2.802	2.792	2.781	2.769	2.754	2.740	2.724	2.708	2.690	2.672	2.652	2.632	2.611	2.589	2.566	2.542	2.519	2.494	2.469	2.442	2.416	2.389	2.361	2.334	2.305	2.279	2.250	2.221	2.192	2.165	2.136	2.108	2.080	2.051	2.024	1.995	1.968	1.940	1.912	1.886	1.860	1.834	1.809	1.782	1.758	1.731	1.708	1.682	1.659	1.636	1.612	1.590	1.568	1.545	1.522	1.501	1.479	1.459	1.438	1.416	1.395	1.376	1.356	1.336	1.318	1.299	1.279	1.260	1.242	1.224	1.206	1.188	1.171	1.155	1.138	1.122	1.106	1.091	1.078	1.062	1.050	1.038	1.025	1.014	1.002	0.994	0.985	0.976	0.969	0.962	0.958	0.952	0.949	0.946	0.945	0.944	0.944	0.945	0.948	0.950	0.954	0.958	0.964	0.970	0.978	0.985	0.994	1.004	1.015	1.026	1.038	1.051	1.064	1.079	1.092	1.108	1.122	1.138	1.155	1.170	1.186	1.202	1.220	1.235	1.251	1.268	1.284	1.299	1.315	1.330	1.345	1.360	1.374	1.388	1.401	1.414	1.426	1.438	1.449	1.458	1.468	1.476	1.485	1.492	1.499	1.505	1.511	1.515	1.519	1.521	1.524	1.525	1.526	1.526	1.526	1.526	1.524	1.524	1.520	1.518	1.514	1.510	1.506	1.502	1.498	1.492	1.488	1.482	1.476	1.469	1.462	1.456	1.450	1.442	1.435	1.429	1.422	1.414	1.409	1.401	1.395	1.388	1.381	1.375	1.368	1.361	1.355	1.348	1.342	1.336	1.330	1.324	1.318	1.311	1.306	1.300	1.295	1.290	1.284	1.279	1.275	1.269	1.262	1.259	1.252	1.248	1.242	1.236	1.231	1.226	1.219	1.214	1.209	1.202	1.198	1.192	1.186	1.180	1.175	1.169	1.162	1.158	1.151	1.145	1.139	1.134	100.000	5.000	2.000	1.000	7.000	0.000	0.000	0.000	0.000	0.000	0.000	0.000	0.000	0.000	0.000	0.000	0.000	0.000	-0.770	-0.750	-0.729	-0.709	-0.689	-0.670	-0.650	-0.631	-0.612	-0.595	-0.579	-0.560	-0.545	-0.529	-0.514	-0.500	-0.485	-0.471	-0.459	-0.446	-0.435	-0.425	-0.414	-0.405	-0.396	-0.388	-0.380	-0.372	-0.366	-0.359	-0.354	-0.348	-0.344	-0.338	-0.334	-0.330	-0.326	-0.321	-0.319	-0.316	-0.312	-0.309	-0.305	-0.302	-0.299	-0.296	-0.292	-0.290	-0.286	-0.282	-0.278	-0.274	-0.269	-0.264	-0.259	-0.254	-0.248	-0.242	-0.236	-0.230	-0.224	-0.215	-0.209	-0.200	-0.192	-0.185	-0.175	-0.168	-0.158	-0.149	-0.140	-0.130	-0.121	-0.112	-0.101	-0.092	-0.082	-0.074	-0.062	-0.054	-0.045	-0.036	-0.026	-0.018	-0.009	0.000	0.008	0.016	0.024	0.031	0.039	0.046	0.052	0.060	0.066	0.072	0.078	0.084	0.089	0.094	0.099	0.104	0.108	0.112	0.116	0.120	0.124	0.126	0.131	0.134	0.138	0.140	0.144	0.148	0.150	0.154	0.158	0.161	0.165	0.168	0.171	0.175	0.180	0.184	0.188	0.191	0.196	0.200	0.205	0.210	0.215	0.219	0.225	0.230	0.236	0.242	0.248	0.254	0.260	0.266	0.271	0.279	0.284	0.290	0.296	0.302	0.309	0.315	0.321	0.328	0.332	0.339	0.344	0.349	0.355	0.360	0.365	0.370	0.374	0.380	0.384	0.388	0.392	0.395	0.399	0.401	0.404	0.408	0.409	0.411	0.414	0.414	0.416	0.416	0.416	0.416	0.415	0.414	0.412	0.411	0.409	0.406	0.402	0.400	0.396	0.391	0.386	0.380	0.375	0.369	0.361	0.352	0.345	0.336	0.326	0.316	0.306	0.295	0.282	0.270	0.258	0.242	0.229	0.214	0.198	0.180	0.162	0.145	0.126	0.108	0.088	0.068	0.046	0.024	0.002	-0.021	-0.045	-0.069	-0.092	-0.116	-0.141	-0.168	-0.194	-0.219	-0.245	-0.271	-0.298	-0.325	-0.351	-0.378	-0.405	-0.431	-0.459	-0.485	-0.511	-0.538	-0.564	-0.589	-0.615	-0.640	-0.664	-0.688	-0.711	-0.734	-0.758	-0.779	-0.799	-0.820	-0.840	-0.859	-0.878	-0.895	-0.912	-0.930	-0.945	-0.960	-0.974	-0.989	-1.001	-1.012	-1.025	-1.036	-1.046	-1.055	-1.065	-1.074	-1.081	-1.089	-1.096	-1.102	-1.109	-1.115	-1.119	-1.124	-1.129	-1.134	-1.138	-1.141	-1.145	-1.148	-1.151	-1.155	-1.158	-1.160	-1.162	-1.165	-1.168	-1.170	-1.171	-1.174	-1.178	-1.178	-1.180	-1.182	-1.185	-1.186	-1.189	-1.190	-1.191	-1.192	-1.195	-1.195	-1.198	-1.198	-1.199	-1.200	-1.200	-1.200	-1.200	-1.201	-1.201	-1.200	-1.200	-1.198	-1.198	-1.196	-1.195	-1.192	-1.190	-1.189	-1.186	-1.182	-1.180	-1.178	-1.174	-1.171	-1.168	-1.162	-1.160	-1.155	-1.151	-1.146	-1.144	-1.139	-1.135	-1.130	-1.126	-1.122	-1.118	-1.114	-1.110	-1.106	-1.104	-1.100	-1.098	-1.095	-1.092	-1.091	-1.088	-1.086	-1.085	-1.086	-1.086	-1.086	-1.086	-1.086	-1.088	-1.090	-1.091	-1.095	-1.098	-1.101	-1.105	-1.110	-1.112	-1.119	-1.124	-1.129	-1.136	-1.142	-1.149	-1.155	-1.162	-1.171	-1.179	-1.186	-1.195	-1.204	-1.212	-1.221	-1.230	-1.240	-1.249	-1.258	-1.268	-1.278	-1.288	-1.298	-1.308	-1.318	-1.328	-1.338	-1.348	-1.358	-1.368	-1.379	-1.390	-1.400	-1.411	-1.422	-1.432	-1.444	-1.455	-1.468	-1.479	-1.491	-1.502	-1.515	-1.528	-1.540	-1.554	-1.566	-1.580	-1.594	-1.609	-1.622	-1.638	-1.654	-1.668	-1.684	-1.701	-1.718	-1.735	-1.751	-1.769	-1.789	-1.806	-1.825	-1.845	-1.865	-1.885	-1.904	-1.925	-1.945	-1.968	-1.989	-2.010	-2.031	-2.054	-2.076	-2.099	-2.121	-2.144	-2.166	-2.189	-2.211	-2.234	-2.255	-2.278	-2.299	-2.320	-2.341	-2.360	-2.381	-2.401	-2.420	-2.439	-2.458	-2.475	-2.492	-2.509	-2.525	-2.540	-2.554	-2.568	-2.580	-2.591	-2.604	-2.614	-2.624	-2.631	-2.639	-2.646	-2.654	-2.659	-2.662	-2.668	-2.670	-2.671	-2.672	-2.674	-2.675	-2.674	-2.672	-2.670	-2.668	-2.665	-2.661	-2.656	-2.652	-2.648	-2.641	-2.635	-2.629	-2.622	-2.616	-2.610	-2.604	-2.595	-2.589	-2.581	-2.574	-2.566	-2.559	-2.552	-2.545	-2.538	-2.531	-2.524	-2.518	-2.511	-2.505	-2.499	-2.492	-2.488	-2.482	-2.476	-2.471	-2.468	-2.462	-2.458	-2.454	-2.450	-2.446	-2.442	-2.439	-2.435	-2.431	-2.429	-2.425	-2.421	-2.418	-2.415	-2.411	-2.408	-2.404	-2.399	-2.396	-2.391	-2.386	-2.381	-2.376	-2.371	-2.364	-2.359	-2.352	-2.345	-2.338	-2.330	-2.321	-2.312	-2.302	-2.292	-2.281	-2.270	-2.258	-2.245	-2.231	-2.218	-2.202	-2.188	-2.172	-2.156	-2.138	-2.120	-2.101	-2.081	-2.061	-2.041	-2.020	-1.998	-1.974	-1.951	-1.928	-1.901	-1.878	-1.851	-1.825	-1.796	-1.769	-1.740	-1.711	-1.682	-1.652	-1.622	-1.591	-1.560	-1.530	-1.499	-1.465	-1.432	-1.400	-1.368	-1.335	-1.301	-1.268	-1.234	-1.200	-1.166	-1.132	-1.099	-1.065	-1.032	-0.999	-0.965	-0.932	-0.900	-0.866	-0.834	-0.801	-0.769	-0.739	-0.706	-0.676	-0.646	-0.616	-0.586	-0.558	-0.530	-0.500	-0.474	-0.448	-0.421	-0.395	-0.369	-0.345	-0.321	-0.298	-0.275	-0.254	-0.231	-0.210	-0.190	-0.170	-0.150	-0.131	-0.114	-0.098	-0.080	-0.064	-0.048	-0.032	-0.018	-0.004	0.010	0.024	0.035	0.048	0.060	0.071	0.082	0.092	0.102	0.112	0.122	0.131	0.141	0.149	0.158	0.164	0.172	0.180	0.186	0.192	0.199	0.205	0.211	0.216	0.221	0.226	0.231	0.236	0.240	0.244	0.249	0.252	0.255	0.260	0.262	0.265	0.269	0.271	0.275	0.278	0.280	0.282	0.286	0.289	0.291	0.295	0.298	0.300	0.304	0.306	0.309	0.312	0.316	0.320	0.322	0.328	0.331	0.335	0.340	0.344	0.349	0.354	0.359	0.365	0.370	0.375	0.381	0.388	0.395	0.401	0.408	0.415	0.422	0.430	0.438	0.445	0.452	0.461	0.469	0.478	0.485	0.495	0.502	0.511	0.520	0.528	0.535	0.545	0.552	0.561	0.569	0.578	0.585	0.591	0.600	0.608	0.614	0.620	0.628	0.634	0.639	0.645	0.650	0.655	0.661	0.666	0.670	0.674	0.678	0.681	0.684	0.686	0.690	0.692	0.694	0.696	0.699	0.701	0.701	0.701	0.704	0.704	0.702	0.704	0.704	0.701	0.701	0.701	0.699	0.699	0.696	0.695	0.692	0.690	0.688	0.685	0.681	0.679	0.675	0.672	0.669	0.665	0.661	0.656	0.651	0.646	0.642	0.638	0.632	0.626	0.620	0.615	0.609	0.601	0.596	0.589	0.582	0.575	0.569	0.560	0.552	0.545	0.538	0.529	0.522	0.514	0.505	0.496	0.489	0.480	0.471	0.462	0.455	0.446	0.439	0.429	0.421	0.412	0.404	0.396	0.388	0.380	0.374	0.366	0.359	0.352	0.345	0.338	0.332	0.326	0.320	0.315	0.309	0.304	0.300	0.296	0.291	0.289	0.285	0.282	0.279	0.278	0.274	0.272	0.271	0.270	0.270	0.269	0.269	0.269	0.268	0.269	0.270	0.270	0.271	0.274	0.275	0.278	0.279	0.281	0.282	0.285	0.288	0.290	0.292	0.295	0.299	0.301	0.304	0.306	0.310	0.312	0.315	0.318	0.320	0.322	0.326	0.328	0.330	0.332	0.335	0.338	0.339	0.340	0.342	0.342	0.344	0.345	0.345	0.345	0.345	0.345	0.344	0.342	0.341	0.339	0.336	0.334	0.331	0.328	0.324	0.319	0.312	0.306	0.301	0.294	0.288	0.280	0.272	0.264	0.255	0.246	0.236	0.225	0.214	0.202	0.190	0.179	0.166	0.154	0.140	0.126	0.111	0.096	0.082	0.068	0.052	0.036	0.021	0.005	-0.010	-0.026	-0.042	-0.059	-0.075	-0.090	-0.106	-0.122	-0.139	-0.154	-0.170	-0.185	-0.201	-0.215	-0.230	-0.245	-0.260	-0.272	-0.288	-0.301	-0.314	-0.328	-0.340	-0.352	-0.365	-0.376	-0.389	-0.401	-0.412	-0.424	-0.435	-0.446	-0.456	-0.469	-0.479	-0.490	-0.500	-0.511	-0.522	-0.534	-0.545	-0.555	-0.566	-0.579	-0.589	-0.601	-0.612	-0.625	-0.636	-0.649	-0.661	-0.675	-0.686	-0.700	-0.714	-0.726	-0.740	-0.755	-0.769	-0.784	-0.799	-0.812	-0.828	-0.842	-0.859	-0.872	-0.889	-0.905	-0.919	-0.935	-0.950	-0.966	-0.980	-0.996	-1.010	-1.025	-1.039	-1.054	-1.068	-1.081	-1.095	-1.108	-1.120	-1.134	-1.145	-1.156	-1.168	-1.178	-1.188	-1.196	-1.206	-1.214	-1.224	-1.231	-1.238	-1.245	-1.250	-1.256	-1.261	-1.268	-1.271	-1.275	-1.279	-1.282	-1.284	-1.288	-1.289	-1.291	-1.292	-1.294	-1.295	-1.296	-1.296	-1.298	-1.298	-1.299	-1.299	-1.300	-1.300	-1.301	-1.301	-1.301	-1.302	-1.304	-1.305	-1.305	-1.306	-1.309	-1.310	-1.312	-1.314	-1.316	-1.319	-1.321	-1.324	-1.329	-1.331	-1.335	-1.339	-1.342	-1.346	-1.350	-1.355	-1.360	-1.364	-1.369	-1.372	-1.379	-1.382	-1.388	-1.394	-1.399	-1.404	-1.408	-1.412	-1.418	-1.422	-1.428	-1.432	-1.436	-1.441	-1.445	-1.451	-1.455	-1.460	-1.464	-1.468	-1.472	-1.475	-1.480	-1.485	-1.488	-1.492	-1.498	-1.501	-1.506	-1.511	-1.516	-1.521	-1.526	-1.532	-1.539	-1.544	-1.551	-1.558	-1.565	-1.572	-1.581	-1.589	-1.599	-1.609	-1.619	-1.630	-1.641	-1.654	-1.665	-1.679	-1.692	-1.708	-1.722	-1.739	-1.755	-1.772	-1.791	-1.809	-1.828	-1.848	-1.869	-1.889	-1.910	-1.931	-1.954	-1.978	-2.000	-2.025	-2.049	-2.074	-2.099	-2.124	-2.150	-2.174	-2.200	-2.226	-2.252	-2.278	-2.302	-2.329	-2.355	-2.379	-2.404	-2.429	-2.454	-2.478	-2.501	-2.524	-2.546	-2.568	-2.589	-2.610	-2.630	-2.650	-2.668	-2.686	-2.704	-2.721	-2.736	-2.751	-2.764	-2.778	-2.790	-2.802	-2.812	-2.822	-2.831	-2.840	-2.846	-2.852	-2.858	-2.862	-2.866	-2.869	-2.871	-2.871	-2.872	-2.872	-2.871	-2.869	-2.866	-2.864	-2.859	-2.854	-2.849	-2.844	-2.836	-2.829	-2.821	-2.812	-2.804	-2.794	-2.784	-2.774	-2.764	-2.752	-2.740	-2.728	-2.715	-2.701	-2.688	-2.674	-2.660	-2.646	-2.631	-2.616	-2.601	-2.586	-2.571	-2.554	-2.539	-2.522	-2.506	-2.490	-2.472	-2.456	-2.440	-2.422	-2.405	-2.388	-2.371	-2.354	-2.336	-2.319	-2.301	-2.285	-2.268	-2.250	-2.234	-2.218	-2.200	-2.184	-2.168	-2.150	-2.135	-2.119	-2.102	-2.086	-2.071	-2.056	-2.041	-2.026	-2.011	-1.996	-1.981	-1.968	-1.954	-1.940	-1.925	-1.912	-1.899	-1.886	-1.872	-1.860	-1.849	-1.835	-1.824	-1.811	-1.799	-1.786	-1.775	-1.762	-1.752	-1.740	-1.729	-1.718	-1.705	-1.692	-1.681	-1.669	-1.658	-1.646	-1.632	-1.620	-1.608	-1.594	-1.580	-1.568	-1.554	-1.539	-1.525	-1.510	-1.495	-1.479	-1.465	-1.448	-1.431	-1.414	-1.398	-1.380	-1.361	-1.344	-1.325	-1.306	-1.285	-1.265	-1.245	-1.224	-1.202	-1.181	-1.159	-1.136	-1.114	-1.091	-1.069	-1.045	-1.021	-0.998	-0.974	-0.949	-0.925	-0.901	-0.876	-0.851	-0.826	-0.802	-0.778	-0.754	-0.730	-0.705	-0.681	-0.658	-0.634	-0.610	-0.586	-0.565	-0.541	-0.520	-0.498	-0.476	-0.456	-0.435	-0.414	-0.395	-0.375	-0.356	-0.339	-0.320	-0.302	-0.286	-0.269	-0.254	-0.239	-0.224	-0.209	-0.195	-0.184	-0.170	-0.159	-0.146	-0.136	-0.126	-0.115	-0.106	-0.098	-0.091	-0.082	-0.075	-0.069	-0.064	-0.058	-0.052	-0.048	-0.044	-0.041	-0.036	-0.035	-0.032	-0.030	-0.029	-0.028	-0.026	-0.028	-0.028	-0.028	-0.028	-0.030	-0.030	-0.031	-0.034	-0.035	-0.038	-0.039	-0.041	-0.044	-0.046	-0.049	-0.051	-0.054	-0.056	-0.059	-0.061	-0.064	-0.066	-0.069	-0.071	-0.074	-0.074	-0.076	-0.078	-0.079	-0.079	-0.080	-0.080	-0.081	-0.081	-0.079	-0.079	-0.078	-0.076	-0.075	-0.072	-0.070	-0.068	-0.065	-0.062	-0.059	-0.054	-0.050	-0.046	-0.042	-0.038	-0.032	-0.028	-0.022	-0.019	-0.014	-0.009	-0.004	0.001	0.006	0.011	0.015	0.020	0.022	0.028	0.030	0.032	0.035	0.036	0.039	0.039	0.039	0.038	0.038	0.035	0.034	0.030	0.025	0.020	0.014	0.006	-0.001	-0.010	-0.019	-0.029	-0.040	-0.052	-0.066	-0.081	-0.095	-0.111	-0.129	-0.146	-0.165	-0.185	-0.205	-0.226	-0.248	-0.271	-0.294	-0.318	-0.342	-0.366	-0.392	-0.419	-0.445	-0.472	-0.499	-0.528	-0.554	-0.582	-0.610	-0.639	-0.665	-0.692	-0.721	-0.749	-0.776	-0.804	-0.830	-0.858	-0.882	-0.908	-0.932	-0.958	-0.981	-1.004	-1.026	-1.049	-1.069	-1.089	-1.108	-1.126	-1.144	-1.160	-1.176	-1.191	-1.205	-1.218	-1.229	-1.241	-1.250	-1.260	-1.268	-1.275	-1.281	-1.288	-1.291	-1.295	-1.298	-1.300	-1.300	-1.300	-1.301	-1.300	-1.299	-1.295	-1.292	-1.290	-1.286	-1.281	-1.278	-1.272	-1.266	-1.261	-1.254	-1.249	-1.242	-1.236	-1.230	-1.222	-1.216	-1.209	-1.201	-1.196	-1.189	-1.182	-1.176	-1.170	-1.165	-1.159	-1.152	-1.148	-1.142	-1.138	-1.134	-1.129	-1.125	-1.122	-1.119	-1.116	-1.112	-1.111	-1.109	-1.108	-1.106	-1.104	-1.102	-1.102	-1.101	-1.101	-1.100	-1.100	-1.100	-1.100	-1.100	-1.100	-1.099	-1.100	-1.099	-1.099	-1.098	-1.098	-1.098	-1.098	-1.096	-1.095	-1.092	-1.092	-1.091	-1.088	-1.086	-1.084	-1.080	-1.078	-1.074	-1.070	-1.066	-1.062	-1.058	-1.052	-1.048	-1.041	-1.036	-1.030	-1.022	-1.016	-1.009	-1.000	-0.994	-0.986	-0.978	-0.969	-0.960	-0.951	-0.941	-0.932	-0.924	-0.914	-0.904	-0.894	-0.884	-0.874	-0.864	-0.854	-0.842	-0.831	-0.821	-0.810	-0.800	-0.790	-0.779	-0.769	-0.758	-0.748	-0.736	-0.726	-0.715	-0.706	-0.696	-0.685	-0.676	-0.668	-0.658	-0.648	-0.639	-0.630	-0.621	-0.614	-0.605	-0.598	-0.589	-0.581	-0.574	-0.568	-0.561	-0.555	-0.549	-0.544	-0.538	-0.532	-0.529	-0.525	-0.521	-0.518	-0.514	-0.511	-0.509	-0.506	-0.505	-0.505	-0.504	-0.504	-0.502	-0.504	-0.505	-0.506	-0.506	-0.509	-0.511	-0.514	-0.516	-0.520	-0.524	-0.528	-0.532	-0.536	-0.541	-0.546	-0.551	-0.556	-0.561	-0.568	-0.572	-0.580	-0.585	-0.591	-0.596	-0.602	-0.608	-0.615	-0.620	-0.626	-0.631	-0.636	-0.642	-0.648	-0.652	-0.656	-0.662	-0.666	-0.670	-0.675	-0.679	-0.682	-0.685	-0.689	-0.691	-0.695	-0.698	-0.700	-0.701	-0.704	-0.705	-0.706	-0.708	-0.709	-0.709	-0.709	-0.709	-0.709	-0.710	-0.710	-0.709	-0.710	-0.709	-0.709	-0.708	-0.709	-0.709	-0.708	-0.706	-0.706	-0.706	-0.706	-0.706	-0.708	-0.708	-0.708	-0.709	-0.709	-0.710	-0.710	-0.711	-0.714	-0.715	-0.716	-0.719	-0.721	-0.722	-0.726	-0.729	-0.730	-0.734	-0.738	-0.741	-0.745	-0.748	-0.752	-0.755	-0.760	-0.764	-0.769	-0.772	-0.776	-0.780	-0.786	-0.790	-0.795	-0.799	-0.804	-0.809	-0.812	-0.816	-0.820	-0.824	-0.829	-0.832	-0.836	-0.840	-0.844	-0.846	-0.849	-0.852	-0.855	-0.858	-0.861	-0.862	-0.864	-0.865	-0.866	-0.869	-0.869	-0.869	-0.869	-0.869	-0.869	-0.868	-0.866	-0.865	-0.862	-0.860	-0.858	-0.854	-0.850	-0.848	-0.841	-0.838	-0.832	-0.828	-0.821	-0.816	-0.809	-0.802	-0.795	-0.786	-0.780	-0.771	-0.762	-0.754	-0.745	-0.735	-0.726	-0.716	-0.706	-0.696	-0.685	-0.675	-0.665	-0.655	-0.644	-0.634	-0.624	-0.614	-0.602	-0.591	-0.582	-0.572	-0.562	-0.555	-0.545	-0.536	-0.529	-0.521	-0.514	-0.507	-0.500	-0.494	-0.489	-0.484	-0.480	-0.476	-0.474	-0.471	-0.469	-0.469	-0.469	-0.469	-0.470	-0.472	-0.475	-0.479	-0.481	-0.486	-0.491	-0.498	-0.504	-0.510	-0.519	-0.526	-0.535	-0.544	-0.551	-0.561	-0.570	-0.580	-0.591	-0.600	-0.610	-0.621	-0.630	-0.640	-0.650	-0.660	-0.669	-0.678	-0.686	-0.695	-0.702	-0.710	-0.716	-0.721	-0.726	-0.731	-0.734	-0.738	-0.740	-0.740	-0.741	-0.740	-0.740	-0.738	-0.735	-0.730	-0.725	-0.720	-0.712	-0.705	-0.696	-0.689	-0.678	-0.668	-0.655	-0.644	-0.630	-0.618	-0.604	-0.588	-0.574	-0.558	-0.541	-0.525	-0.510	-0.492	-0.476	-0.459	-0.441	-0.425	-0.408	-0.390	-0.374	-0.356	-0.340	-0.325	-0.309	-0.292	-0.278	-0.262	-0.249	-0.235	-0.221	-0.209	-0.195	-0.184	-0.172	-0.160	-0.150	-0.140	-0.131	-0.121	-0.112	-0.104	-0.096	-0.089	-0.081	-0.074	-0.068	-0.060	-0.055	-0.049	-0.042	-0.036	-0.030	-0.024	-0.019	-0.012	-0.006	0.000	0.006	0.014	0.020	0.028	0.035	0.044	0.052	0.061	0.070	0.080	0.091	0.101	0.112	0.124	0.136	0.150	0.161	0.175	0.190	0.204	0.220	0.235	0.251	0.268	0.284	0.300	0.319	0.336	0.352	0.371	0.390	0.409	0.426	0.445	0.464	0.484	0.501	0.520	0.539	0.558	0.575	0.594	0.612	0.630	0.648	0.665	0.681	0.698	0.714	0.730	0.746	0.761	0.775	0.791	0.804	0.818	0.831	0.844	0.855	0.868	0.879	0.890	0.900	0.910	0.920	0.930	0.939	0.948	0.956	0.964	0.971	0.979	0.986	0.992	0.999	1.005	1.010	1.016	1.022	1.028	1.031	1.036	1.040	1.044	1.049	1.051	1.055	1.058	1.061	1.064	1.066	1.069	1.070	1.071	1.074	1.075	1.076	1.076	1.076	1.076	1.076	1.076	1.076	1.075	1.072	1.072	1.071	1.069	1.066	1.064	1.061	1.059	1.055	1.051	1.049	1.044	1.040	1.036	1.032	1.028	1.024	1.019	1.014	1.010	1.005	1.000	0.995	0.990	0.985	0.980	0.976	0.971	0.966	0.962	0.959	0.954	0.950	0.946	0.942	0.939	0.935	0.932	0.930	0.928	0.925	0.922	0.920	0.920	0.919	0.916	0.916	0.915	0.915	0.914	0.914	0.914	0.912	0.912	0.914	0.912	0.912	0.911	0.911	0.910	0.909	0.909	0.906	0.906	0.902	0.900	0.899	0.896	0.891	0.889	0.884	0.880	0.874	0.869	0.861	0.855	0.848	0.840	0.831	0.822	0.812	0.802	0.792	0.780	0.769	0.758	0.745	0.732	0.718	0.705	0.690	0.676	0.661	0.648	0.631	0.618	0.602	0.588	0.572	0.558	0.541	0.528	0.511	0.499	0.484	0.469	0.456	0.444	0.430	0.418	0.405	0.394	0.384	0.372	0.362	0.354	0.344	0.335	0.328	0.321	0.314	0.308	0.302	0.296	0.292	0.289	0.285	0.281	0.279	0.276	0.272	0.272	0.270	0.269	0.268	0.268	0.265	0.264	0.264	0.262	0.261	0.260	0.259	0.256	0.254	0.252	0.250	0.248	0.244	0.241	0.238	0.232	0.228	0.221	0.216	0.210	0.204	0.198	0.189	0.181	0.171	0.164	0.154	0.144	0.134	0.122	0.111	0.100	0.089	0.078	0.065	0.052	0.041	0.029	0.016	0.004	-0.009	-0.021	-0.034	-0.046	-0.059	-0.069	-0.081	-0.091	-0.104	-0.114	-0.124	-0.132	-0.141	-0.150	-0.159	-0.166	-0.172	-0.179	-0.185	-0.190	-0.194	-0.198	-0.201	-0.204	-0.205	-0.205	-0.206	-0.206	-0.205	-0.204	-0.202	-0.199	-0.196	-0.191	-0.188	-0.181	-0.176	-0.170	-0.164	-0.158	-0.150	-0.142	-0.134	-0.126	-0.118	-0.108	-0.100	-0.089	-0.080	-0.070	-0.060	-0.050	-0.040	-0.029	-0.018	-0.008	0.004	0.014	0.024	0.035	0.045	0.056	0.066	0.076	0.086	0.096	0.106	0.116	0.125	0.135	0.144	0.152	0.161	0.169	0.178	0.185	0.192	0.200	0.208	0.215	0.221	0.229	0.235	0.240	0.246	0.252	0.256	0.261	0.266	0.271	0.275	0.279	0.284	0.286	0.290	0.292	0.296	0.299	0.301	0.302	0.304	0.306	0.308	0.310	0.310	0.311	0.314	0.315	0.315	0.315	0.316	0.316	0.318	0.318	0.318	0.319	0.318	0.319	0.319	0.318	0.319	0.319	0.318	0.318	0.318	0.318	0.318	0.316	0.316	0.315	0.314	0.314	0.312	0.312	0.311	0.311	0.310	0.309	0.308	0.306	0.306	0.305	0.304	0.302	0.301	0.299	0.298	0.295	0.292	0.290	0.288	0.285	0.282	0.280	0.278	0.274	0.271	0.266	0.262	0.259	0.256	0.252	0.249	0.245	0.240	0.236	0.231	0.226	0.222	0.218	0.214	0.209	0.205	0.200	0.196	0.192	0.189	0.184	0.181	0.178	0.175	0.171	0.169	0.168	0.165	0.162	0.162	0.161	0.160	0.159	0.159	0.161	0.161	0.162	0.164	0.165	0.168	0.171	0.175	0.179	0.182	0.186	0.191	0.198	0.202	0.209	0.215	0.222	0.229	0.235	0.244	0.251	0.260	0.268	0.276	0.285	0.292	0.301	0.311	0.320	0.329	0.338	0.346	0.355	0.364	0.372	0.381	0.389	0.398	0.405	0.412	0.419	0.426	0.435	0.441	0.448	0.454	0.459	0.465	0.470	0.475	0.480	0.484	0.488	0.491	0.495	0.496	0.499	0.501	0.502	0.504	0.505	0.505	0.506	0.506	0.505	0.504	0.504	0.502	0.501	0.499	0.498	0.495	0.492	0.491	0.488	0.485	0.482	0.479	0.476	0.472	0.469	0.466	0.462	0.460	0.458	0.454	0.451	0.448	0.445	0.442	0.439	0.436	0.435	0.434	0.430	0.428	0.426	0.425	0.424	0.422	0.422	0.422	0.421	0.422	0.421	0.422	0.422	0.424	0.424	0.425	0.428	0.429	0.430	0.432	0.435	0.436	0.438	0.440	0.442	0.445	0.448	0.450	0.451	0.455	0.456	0.458	0.460	0.461	0.464	0.464	0.466	0.466	0.468	0.468	0.468	0.468	0.468	0.468	0.465	0.465	0.462	0.461	0.460	0.456	0.454	0.451	0.448	0.444	0.440	0.436	0.432	0.428	0.422	0.418	0.414	0.408	0.402	0.398	0.391	0.385	0.380	0.375	0.369	0.364	0.360	0.354	0.349	0.344	0.339	0.335	0.330	0.326	0.322	0.319	0.316	0.312	0.310	0.308	0.306	0.304	0.304	0.301	0.301	0.300	0.300	0.300	0.300	0.300	0.300	0.301	0.301	0.302	0.302	0.305	0.305	0.306	0.306	0.308	0.306	0.308	0.308	0.308	0.306	0.305	0.304	0.302	0.299	0.296	0.292	0.289	0.284	0.280	0.272	0.268	0.260	0.251	0.244	0.235	0.225	0.214	0.202	0.191	0.179	0.165	0.150	0.136	0.120	0.104	0.088	0.070	0.052	0.034	0.016	-0.004	-0.022	-0.042	-0.062	-0.082	-0.104	-0.124	-0.145	-0.165	-0.186	-0.206	-0.226	-0.248	-0.268	-0.288	-0.308	-0.326	-0.346	-0.365	-0.382	-0.400	-0.418	-0.434	-0.450	-0.465	-0.480	-0.494	-0.507	-0.519	-0.531	-0.542	-0.552	-0.561	-0.570	-0.579	-0.585	-0.591	-0.596	-0.601	-0.604	-0.606	-0.609	-0.611	-0.611	-0.610	-0.610	-0.609	-0.606	-0.604	-0.601	-0.598	-0.594	-0.589	-0.584	-0.578	-0.572	-0.566	-0.560	-0.551	-0.545	-0.538	-0.530	-0.522	-0.515	-0.506	-0.500	-0.491	-0.484	-0.476	-0.468	-0.461	-0.454	-0.446	-0.440	-0.431	-0.425	-0.419	-0.412	-0.406	-0.401	-0.395	-0.390	-0.385	-0.380	-0.375	-0.372	-0.369	-0.365	-0.361	-0.359	-0.356	-0.354	-0.351	-0.350	-0.349	-0.348	-0.346	-0.345	-0.345	-0.345	-0.345	-0.344	-0.345	-0.345	-0.346	-0.346	-0.348	-0.349	-0.349	-0.350	-0.350	-0.351	-0.354	-0.354	-0.355	-0.356	-0.356	-0.358	-0.359	-0.359	-0.360	-0.361	-0.361	-0.362	-0.364	-0.365	-0.365	-0.366	-0.366	-0.366	-0.366	-0.368	-0.368	-0.368	-0.368	-0.368	-0.366	-0.366	-0.366	-0.365	-0.364	-0.364	-0.362	-0.361	-0.360	-0.360	-0.358	-0.356	-0.355	-0.354	-0.351	-0.349	-0.348	-0.346	-0.344	-0.341	-0.339	-0.335	-0.332	-0.330	-0.328	-0.324	-0.320	-0.316	-0.312	-0.309	-0.304	-0.300	-0.296	-0.291	-0.285	-0.281	-0.275	-0.269	-0.264	-0.256	-0.250	-0.242	-0.236	-0.229	-0.220	-0.212	-0.204	-0.196	-0.188	-0.178	-0.168	-0.158	-0.146	-0.138	-0.126	-0.115	-0.104	-0.091	-0.080	-0.068	-0.055	-0.042	-0.028	-0.015	-0.001	0.012	0.026	0.041	0.055	0.070	0.085	0.099	0.114	0.129	0.144	0.159	0.174	0.189	0.204	0.218	0.232	0.246	0.261	0.275	0.289	0.302	0.315	0.329	0.341	0.354	0.366	0.378	0.390	0.400	0.411	0.421	0.431	0.441	0.451	0.459	0.468	0.475	0.482	0.490	0.496	0.502	0.509	0.514	0.519	0.522	0.528	0.531	0.535	0.539	0.541	0.545	0.548	0.550	0.552	0.555	0.558	0.558	0.560	0.562	0.564	0.566	0.568	0.569	0.571	0.574	0.576	0.578	0.581	0.584	0.588	0.590	0.594	0.598	0.602	0.606	0.611	0.616	0.621	0.628	0.634	0.639	0.645	0.651	0.660	0.666	0.674	0.682	0.690	0.698	0.706	0.715	0.722	0.732	0.740	0.750	0.759	0.768	0.776	0.784	0.792	0.801	0.810	0.818	0.826	0.834	0.841	0.848	0.855	0.861	0.869	0.874	0.879	0.885	0.890	0.894	0.898	0.900	0.904	0.905	0.906	0.909	0.910	0.910	0.910	0.910	0.909	0.906	0.905	0.902	0.900	0.898	0.894	0.890	0.886	0.881	0.878	0.874	0.868	0.864	0.859	0.854	0.848	0.844	0.838	0.832	0.828	0.822	0.818	0.814	0.810	0.806	0.802	0.800	0.798	0.795	0.792	0.791	0.790	0.789	0.790	0.791	0.792	0.795	0.796	0.800	0.804	0.809	0.814	0.820	0.826	0.834	0.841	0.850	0.859	0.869	0.880	0.890	0.901	0.914	0.926	0.940	0.954	0.969	0.984	0.999	1.014	1.031	1.048	1.064	1.082	1.100	1.118	1.136	1.154	1.172	1.190	1.210	1.228	1.248	1.265	1.285	1.304	1.322	1.341	1.360	1.379	1.398	1.415	1.434	1.451	1.469	1.486	1.504	1.520	1.538	1.554	1.570	1.586	1.602	1.619	1.634	1.650	1.665	1.681	1.695	1.711	1.725	1.739	1.755	1.769	1.784	1.798	1.811	1.826	1.841	1.855	1.870	1.885	1.900	1.915	1.929	1.945	1.961	1.976	1.992	2.009	2.025	2.041	2.058	2.075	2.094	2.111	2.130	2.148	2.166	2.186	2.206	2.226	2.246	2.268	2.290	2.311	2.334	2.356	2.379	2.402	2.426	2.450	2.475	2.500	2.526	2.551	2.576	2.602	2.630	2.656	2.684	2.710	2.738	2.765	2.794	2.821	2.849	2.878	2.906	2.935	2.962	2.990	3.019	3.048	3.076	3.104	3.131	3.160	3.188	3.215	3.242	3.270	3.296	3.322	3.349	3.375	3.400	3.425	3.450	3.475	3.498	3.521	3.544	3.568	3.589	3.610	3.630	3.650	3.670	3.689	3.708	3.725	3.742	3.759	3.775	3.790	3.805	3.819	3.832	3.845	3.858	3.870	3.880	3.890	3.900	3.910	3.918	3.926	3.934	3.940	3.946	3.952	3.958	3.962	3.966	3.970	3.974	3.976	3.978	3.980	3.982	3.982	3.982	3.982	3.982	3.981	3.980	3.979	3.975	3.974	3.970	3.966	3.962	3.958	3.952	3.948	3.941	3.935	3.928	3.920	3.911	3.904	3.895	3.886	3.875	3.866	3.855	3.844	3.831	3.819	3.806	3.792	3.779	3.764	3.749	3.734	3.718	3.701	3.685	3.668	3.650	3.631	3.612	3.594	3.575	3.555	3.535	3.515	3.494	3.474	3.451	3.431	3.410	3.389	3.368	3.345	3.324	3.302	3.280	3.259	3.238	3.216	3.195	3.174	3.152	3.132	3.111	3.091	3.071	3.052	3.032	3.014	2.994	2.976	2.958	2.940	2.922	2.905	2.889	2.872	2.856	2.840	2.825	2.810	2.794	2.780	2.765	2.750	2.736	2.722	2.709	2.694	2.680	2.666	2.654	2.639	2.625	2.611	2.598	2.582	2.570	2.555	2.540	2.525	2.510	2.495	2.480	2.464	2.448	2.432	2.415	2.399	2.382	2.365	2.348	2.330	2.312	2.295	2.276	2.259	2.240	2.222	2.204	2.185	2.168	2.148	2.130	2.111	2.094	2.078	2.060	2.042	2.025	2.010	1.992	1.978	1.964	1.949	1.935	1.922	1.911	1.899	1.888	1.878	1.870	1.860	1.854	1.848	1.841	1.835	1.832	1.829	1.826	1.825	1.824	1.825	1.825	1.826	1.829	1.834	1.838	1.842	1.849	1.854	1.861	1.868	1.875	1.885	1.892	1.902	1.911	1.921	1.931	1.941	1.951	1.961	1.972	1.984	1.994	2.005	2.015	2.026	2.036	2.046	2.056	2.066	2.075	2.085	2.094	2.102	2.110	2.119	2.125	2.132	2.139	2.146	2.151	2.156	2.161	2.168	2.171	2.174	2.178	2.180	2.182	2.185	2.185	2.188	2.188	2.188	2.188	2.186	2.186	2.185	2.184	2.180	2.179	2.175	2.172	2.169	2.165	2.161	2.155	2.150	2.145	2.139	2.132	2.126	2.119	2.111	2.104	2.095	2.088	2.079	2.070	2.060	2.050	2.041	2.030	2.020	2.010	1.998	1.988	1.975	1.964	1.952	1.939	1.928	1.914	1.901	1.890	1.876	1.864	1.850	1.838	1.824	1.810	1.798	1.785	1.771	1.759	1.745	1.732	1.719	1.708	1.696	1.684	1.671	1.660	1.649	1.639	1.628	1.618	1.608	1.599	1.590	1.581	1.572	1.565	1.559	1.551	1.545	1.540	1.534	1.529	1.525	1.520	1.516	1.514	1.511	1.509	1.506	1.505	1.504	1.504	1.502	1.502	1.502	1.502	1.504	1.505	1.508	1.508	1.509	1.511	1.514	1.516	1.519	1.520	1.522	1.526	1.528	1.530	1.534	1.536	1.539	1.540	1.544	1.545	1.549	1.551	1.554	1.555	1.558	1.559	1.562	1.564	1.566	1.568	1.569	1.571	1.572	1.575	1.576	1.578	1.579	1.580	1.582	1.584	1.585	1.588	1.589	1.590	1.592	1.595	1.596	1.599	1.602	1.604	1.606	1.610	1.612	1.615	1.618	1.621	1.625	1.629	1.632	1.635	1.639	1.644	1.648	1.652	1.656	1.660	1.664	1.669	1.674	1.678	1.682	1.686	1.691	1.696	1.700	1.705	1.709	1.712	1.718	1.721	1.724	1.728	1.730	1.734	1.738	1.740	1.741	1.744	1.746	1.748	1.750	1.750	1.750	1.750	1.750	1.751	1.751	1.751	1.750	1.748	1.746	1.745	1.744	1.741	1.739	1.736	1.732	1.730	1.726	1.724	1.720	1.716	1.711	1.709	1.704	1.700	1.695	1.690	1.686	1.681	1.676	1.672	1.669	1.664	1.659	1.654	1.649	1.644	1.639	1.635	1.630	1.625	1.620	1.616	1.611	1.606	1.601	1.596	1.594	1.589	1.585	1.580	1.575	1.570	1.566	1.561	1.558	1.552	1.549	1.544	1.539	1.535	1.530	1.525	1.521	1.518	1.512	1.508	1.502	1.498	1.494	1.489	1.484	1.479	1.474	1.469	1.465	1.460	1.455	1.450	1.445	1.441	1.436	1.431	1.428	1.424	1.420	1.415	1.411	1.408	1.402	1.399	1.395	1.392	1.389	1.386	1.384	1.381	1.379	1.376	1.374	1.372	1.371	1.370	1.369	1.369	1.369	1.369	1.369	1.369	1.370	1.370	1.371	1.372	1.374	1.376	1.379	1.381	1.384	1.388	1.391	1.394	1.398	1.401	1.406	1.411	1.415	1.421	1.426	1.432	1.438	1.442	1.449	1.455	1.461	1.468	1.474	1.481	1.488	1.494	1.500	1.508	1.514	1.522	1.529	1.536	1.542	1.550	1.558	1.564	1.570	1.578	1.585	1.590	1.596	1.604	1.610	1.616	1.622	1.629	1.632	1.639	1.644	1.650	1.655	1.660	1.665	1.669	1.674	1.676	1.681	1.685	1.689	1.690	1.694	1.698	1.699	1.701	1.702	1.705	1.706	1.708	1.709	1.710	1.710	1.710	1.710	1.710	1.709	1.708	1.706	1.705	1.705	1.702	1.700	1.698	1.695	1.691	1.688	1.682	1.679	1.674	1.670	1.664	1.659	1.651	1.645	1.639	1.631	1.624	1.616	1.609	1.599	1.589	1.580	1.570	1.561	1.550	1.539	1.528	1.516	1.504	1.492	1.479	1.466	1.452	1.439	1.425	1.411	1.396	1.382	1.366	1.352	1.338	1.321	1.305	1.290	1.274	1.258	1.242	1.225	1.209	1.192	1.176	1.159	1.142	1.126	1.109	1.092	1.076	1.060	1.044	1.028	1.011	0.995	0.980	0.962	0.948	0.931	0.915	0.901	0.885	0.870	0.855	0.840	0.826	0.811	0.796	0.782	0.769	0.754	0.740	0.726	0.714	0.701	0.688	0.675	0.662	0.649	0.638	0.625	0.612	0.601	0.589	0.578	0.566	0.555	0.544	0.532	0.521	0.509	0.498	0.486	0.476	0.465	0.454	0.444	0.432	0.422	0.411	0.400	0.390	0.379	0.368	0.356	0.346	0.335	0.324	0.312	0.301	0.290	0.278	0.266	0.255	0.242	0.231	0.219	0.206	0.192	0.180	0.169	0.155	0.141	0.128	0.115	0.100	0.086	0.072	0.058	0.042	0.029	0.014	-0.001	-0.018	-0.031	-0.046	-0.062	-0.079	-0.094	-0.110	-0.126	-0.144	-0.160	-0.175	-0.191	-0.209	-0.225	-0.241	-0.259	-0.276	-0.291	-0.309	-0.325	-0.342	-0.359	-0.376	-0.392	-0.409	-0.425	-0.442	-0.459	-0.475	-0.491	-0.506	-0.522	-0.539	-0.554	-0.570	-0.584	-0.599	-0.615	-0.629	-0.644	-0.656	-0.671	-0.685	-0.698	-0.711	-0.724	-0.736	-0.748	-0.759	-0.770	-0.780	-0.791	-0.801	-0.811	-0.819	-0.829	-0.836	-0.844	-0.851	-0.858	-0.864	-0.869	-0.874	-0.879	-0.882	-0.885	-0.889	-0.891	-0.892	-0.894	-0.895	-0.895	-0.895	-0.895	-0.894	-0.892	-0.890	-0.888	-0.885	-0.881	-0.878	-0.874	-0.870	-0.865	-0.860	-0.856	-0.850	-0.845	-0.840	-0.835	-0.828	-0.822	-0.818	-0.811	-0.806	-0.800	-0.795	-0.790	-0.785	-0.780	-0.775	-0.771	-0.768	-0.764	-0.761	-0.759	-0.756	-0.752	-0.752	-0.751	-0.750	-0.750	-0.750	-0.751	-0.751	-0.754	-0.755	-0.758	-0.760	-0.762	-0.766	-0.770	-0.775	-0.779	-0.785	-0.790	-0.795	-0.800	-0.806	-0.811	-0.818	-0.822	-0.830	-0.835	-0.841	-0.848	-0.852	-0.858	-0.864	-0.869	-0.874	-0.879	-0.884	-0.888	-0.891	-0.896	-0.899	-0.901	-0.904	-0.906	-0.908	-0.909	-0.910	-0.909	-0.908	-0.908	-0.906	-0.905	-0.902	-0.900	-0.896	-0.894	-0.889	-0.884	-0.880	-0.874	-0.868	-0.862	-0.856	-0.849	-0.841	-0.835	-0.826	-0.819	-0.811	-0.801	-0.794	-0.784	-0.776	-0.766	-0.759	-0.749	-0.740	-0.731	-0.722	-0.714	-0.705	-0.696	-0.688	-0.679	-0.671	-0.661	-0.654	-0.648	-0.639	-0.632	-0.625	-0.619	-0.611	-0.605	-0.599	-0.594	-0.589	-0.585	-0.580	-0.576	-0.571	-0.569	-0.565	-0.562	-0.560	-0.558	-0.555	-0.554	-0.552	-0.551	-0.550	-0.550	-0.550	-0.550	-0.550	-0.551	-0.552	-0.552	-0.554	-0.555	-0.556	-0.558	-0.560	-0.561	-0.562	-0.564	-0.566	-0.568	-0.570	-0.571	-0.572	-0.574	-0.576	-0.576	-0.578	-0.579	-0.580	-0.579	-0.580	-0.579	-0.580	-0.579	-0.578	-0.576	-0.575	-0.572	-0.571	-0.569	-0.566	-0.564	-0.561	-0.556	-0.554	-0.549	-0.544	-0.539	-0.534	-0.529	-0.522	-0.518	-0.511	-0.505	-0.498	-0.492	-0.485	-0.479	-0.471	-0.465	-0.458	-0.450	-0.444	-0.436	-0.429	-0.421	-0.415	-0.409	-0.402	-0.395	-0.389	-0.382	-0.378	-0.371	-0.366	-0.361	-0.356	-0.354	-0.349	-0.346	-0.344	-0.341	-0.339	-0.338	-0.338	-0.338	-0.338	-0.339	-0.339	-0.341	-0.344	-0.346	-0.351	-0.355	-0.360	-0.366	-0.371	-0.379	-0.386	-0.394	-0.402	-0.411	-0.420	-0.431	-0.441	-0.452	-0.464	-0.475	-0.488	-0.501	-0.514	-0.528	-0.540	-0.555	-0.570	-0.584	-0.599	-0.614	-0.630	-0.644	-0.660	-0.675	-0.691	-0.706	-0.721	-0.736	-0.751	-0.768	-0.781	-0.796	-0.811	-0.825	-0.839	-0.852	-0.865	-0.878	-0.890	-0.902	-0.914	-0.924	-0.935	-0.944	-0.952	-0.961	-0.970	-0.978	-0.984	-0.990	-0.995	-1.000	-1.005	-1.008	-1.011	-1.014	-1.015	-1.016	-1.018	-1.016	-1.016	-1.014	-1.012	-1.010	-1.006	-1.002	-0.999	-0.995	-0.989	-0.985	-0.979	-0.971	-0.966	-0.959	-0.951	-0.944	-0.936	-0.930	-0.921	-0.912	-0.904	-0.895	-0.888	-0.879	-0.870	-0.861	-0.852	-0.844	-0.835	-0.828	-0.818	-0.810	-0.800	-0.792	-0.784	-0.776	-0.769	-0.761	-0.752	-0.745	-0.739	-0.731	-0.725	-0.718	-0.711	-0.704	-0.699	-0.691	-0.686	-0.680	-0.675	-0.669	-0.662	-0.659	-0.652	-0.648	-0.642	-0.638	-0.631	-0.626	-0.622	-0.618	-0.614	-0.609	-0.602	-0.598	-0.592	-0.588	-0.584	-0.579	-0.574	-0.569	-0.564	-0.559	-0.554	-0.549	-0.542	-0.538	-0.532	-0.528	-0.521	-0.515	-0.509	-0.502	-0.498	-0.490	-0.484	-0.476	-0.470	-0.464	-0.456	-0.449	-0.441	-0.434	-0.426	-0.419	-0.410	-0.401	-0.394	-0.385	-0.378	-0.369	-0.360	-0.350	-0.342	-0.334	-0.325	-0.316	-0.306	-0.298	-0.289	-0.279	-0.270	-0.261	-0.252	-0.242	-0.234	-0.224	-0.215	-0.205	-0.198	-0.188	-0.179	-0.170	-0.161	-0.151	-0.142	-0.134	-0.124	-0.115	-0.106	-0.098	-0.089	-0.080	-0.070	-0.061	-0.051	-0.041	-0.031	-0.024	-0.014	-0.004	0.008	0.018	0.028	0.038	0.049	0.060	0.070	0.082	0.092	0.105	0.118	0.130	0.141	0.154	0.168	0.180	0.194	0.208	0.222	0.236	0.251	0.265	0.281	0.296	0.311	0.328	0.344	0.360	0.376	0.392	0.410	0.426	0.445	0.461	0.479	0.498	0.515	0.532	0.551	0.569	0.588	0.605	0.624	0.642	0.660	0.679	0.696	0.715	0.734	0.751	0.770	0.788	0.805	0.824	0.840	0.858	0.875	0.891	0.908	0.925	0.940	0.956	0.971	0.986	1.002	1.016	1.030	1.044	1.058	1.071	1.084	1.096	1.109	1.120	1.131	1.141	1.151	1.162	1.171	1.180	1.189	1.196	1.204	1.210	1.218	1.224	1.229	1.235	1.239	1.244	1.248	1.251	1.254	1.256	1.259	1.261	1.261	1.262	1.264	1.262	1.264	1.264	1.262	1.262	1.261	1.261	1.259	1.258	1.256	1.255	1.252	1.251	1.249	1.248	1.246	1.244	1.241	1.241	1.238	1.236	1.236	1.235	1.234	1.232	1.232	1.232	1.232	1.232	1.232	1.234	1.235	1.236	1.238	1.239	1.241	1.244	1.248	1.249	1.252	1.255	1.259	1.264	1.268	1.271	1.276	1.281	1.286	1.291	1.296	1.301	1.308	1.312	1.319	1.324	1.330	1.335	1.341	1.346	1.352	1.359	1.364	1.369	1.375	1.381	1.386	1.391	1.396	1.402	1.406	1.411	1.416	1.420	1.425	1.429	1.434	1.438	1.440	1.444	1.446	1.450	1.452	1.454	1.456	1.458	1.460	1.461	1.462	1.462	1.462	1.464	1.462	1.462	1.461	1.459	1.458	1.456	1.452	1.450	1.446	1.442	1.438	1.434	1.429	1.424	1.418	1.411	1.405	1.399	1.391	1.382	1.375	1.365	1.358	1.348	1.338	1.328	1.318	1.306	1.295	1.284	1.272	1.261	1.248	1.236	1.224	1.211	1.199	1.185	1.171	1.159	1.145	1.131	1.119	1.105	1.091	1.078	1.065	1.052	1.039	1.026	1.012	1.000	0.989	0.976	0.962	0.951	0.940	0.928	0.916	0.905	0.895	0.884	0.874	0.864	0.852	0.844	0.834	0.825	0.816	0.808	0.799	0.790	0.782	0.775	0.766	0.759	0.751	0.744	0.738	0.730	0.722	0.715	0.709	0.701	0.695	0.689	0.680	0.674	0.666	0.660	0.652	0.646	0.639	0.631	0.624	0.618	0.609	0.601	0.594	0.586	0.579	0.570	0.562	0.554	0.545	0.536	0.528	0.519	0.510	0.501	0.492	0.482	0.474	0.465	0.455	0.446	0.436	0.428	0.419	0.408	0.399	0.390	0.380	0.370	0.361	0.351	0.342	0.332	0.324	0.315	0.306	0.298	0.289	0.280	0.272	0.264	0.256	0.249	0.241	0.234	0.228	0.220	0.215	0.209	0.202	0.196	0.192	0.186	0.182	0.179	0.175	0.170	0.169	0.166	0.164	0.162	0.161	0.160	0.160	0.160	0.161	0.162	0.164	0.166	0.170	0.172	0.176	0.181	0.186	0.192	0.198	0.204	0.212	0.219	0.228	0.236	0.246	0.255	0.266	0.276	0.288	0.299	0.311	0.324	0.336	0.350	0.362	0.378	0.391	0.405	0.420	0.434	0.450	0.465	0.479	0.495	0.511	0.525	0.540	0.555	0.571	0.585	0.599	0.614	0.628	0.641	0.654	0.668	0.680	0.692	0.704	0.714	0.725	0.735	0.745	0.754	0.761	0.770	0.776	0.782	0.788	0.792	0.798	0.801	0.804	0.806	0.808	0.810	0.810	0.809	0.809	0.808	0.805	0.802	0.800	0.795	0.791	0.786	0.780	0.775	0.768	0.761	0.755	0.748	0.739	0.731	0.721	0.714	0.705	0.695	0.686	0.676	0.666	0.658	0.648	0.639	0.629	0.619	0.609	0.600	0.590	0.580	0.571	0.562	0.554	0.545	0.536	0.528	0.519	0.511	0.504	0.496	0.489	0.482	0.476	0.470	0.464	0.458	0.452	0.448	0.444	0.439	0.434	0.430	0.428	0.422	0.420	0.416	0.415	0.412	0.410	0.409	0.406	0.405	0.402	0.402	0.400	0.399	0.398	0.396	0.395	0.394	0.392	0.391	0.390	0.389	0.386	0.384	0.381	0.379	0.376	0.374	0.369	0.366	0.362	0.356	0.351	0.345	0.340	0.332	0.325	0.318	0.309	0.299	0.289	0.278	0.266	0.255	0.242	0.228	0.212	0.198	0.182	0.165	0.148	0.128	0.109	0.089	0.068	0.046	0.024	0.000	-0.024	-0.049	-0.075	-0.101	-0.129	-0.155	-0.182	-0.212	-0.241	-0.270	-0.301	-0.331	-0.362	-0.392	-0.425	-0.456	-0.489	-0.520	-0.552	-0.584	-0.618	-0.649	-0.680	-0.712	-0.745	-0.776	-0.809	-0.839	-0.870	-0.900	-0.929	-0.959	-0.988	-1.015	-1.042	-1.069	-1.095	-1.121	-1.145	-1.169	-1.192	-1.215	-1.236	-1.256	-1.276	-1.295	-1.314	-1.330	-1.346	-1.361	-1.375	-1.389	-1.400	-1.411	-1.422	-1.431	-1.441	-1.448	-1.454	-1.461	-1.466	-1.470	-1.472	-1.476	-1.479	-1.479	-1.480	-1.480	-1.479	-1.476	-1.474	-1.471	-1.468	-1.464	-1.460	-1.454	-1.449	-1.442	-1.435	-1.429	-1.421	-1.412	-1.406	-1.398	-1.389	-1.379	-1.369	-1.359	-1.350	-1.339	-1.328	-1.318	-1.306	-1.295	-1.284	-1.272	-1.260	-1.249	-1.236	-1.224	-1.211	-1.199	-1.185	-1.172	-1.160	-1.146	-1.134	-1.119	-1.106	-1.092	-1.078	-1.065	-1.050	-1.036	-1.022	-1.008	-0.992	-0.979	-0.964	-0.949	-0.934	-0.919	-0.904	-0.889	-0.874	-0.858	-0.844	-0.828	-0.811	-0.796	-0.780	-0.764	-0.749	-0.732	-0.716	-0.699	-0.682	-0.666	-0.649	-0.631	-0.615	-0.598	-0.581	-0.564	-0.548	-0.529	-0.511	-0.494	-0.478	-0.459	-0.441	-0.422	-0.405	-0.388	-0.370	-0.352	-0.334	-0.316	-0.299	-0.280	-0.262	-0.245	-0.226	-0.210	-0.192	-0.175	-0.158	-0.141	-0.125	-0.108	-0.091	-0.076	-0.060	-0.045	-0.031	-0.018	-0.002	0.010	0.022	0.036	0.048	0.059	0.070	0.080	0.090	0.099	0.106	0.115	0.121	0.128	0.132	0.138	0.142	0.146	0.149	0.151	0.152	0.154	0.154	0.154	0.152	0.151	0.149	0.146	0.144	0.139	0.135	0.130	0.124	0.118	0.112	0.105	0.099	0.091	0.082	0.075	0.068	0.059	0.050	0.041	0.032	0.024	0.015	0.006	-0.002	-0.012	-0.021	-0.031	-0.040	-0.048	-0.056	-0.065	-0.075	-0.082	-0.090	-0.099	-0.106	-0.114	-0.122	-0.130	-0.136	-0.144	-0.151	-0.158	-0.162	-0.170	-0.176	-0.182	-0.189	-0.194	-0.201	-0.206	-0.212	-0.218	-0.224	-0.229	-0.235	-0.241	-0.248	-0.252	-0.259	-0.265	-0.272	-0.279	-0.285	-0.292	-0.299	-0.308	-0.314	-0.322	-0.331	-0.339	-0.348	-0.358	-0.366	-0.375	-0.386	-0.396	-0.406	-0.418	-0.429	-0.442	-0.454	-0.466	-0.479	-0.492	-0.505	-0.519	-0.534	-0.548	-0.562	-0.578	-0.592	-0.609	-0.624	-0.640	-0.656	-0.672	-0.690	-0.706	-0.724	-0.741	-0.758	-0.776	-0.792	-0.810	-0.828	-0.845	-0.862	-0.881	-0.899	-0.916	-0.934	-0.951	-0.968	-0.985	-1.002	-1.020	-1.038	-1.054	-1.071	-1.088	-1.104	-1.120	-1.135	-1.151	-1.166	-1.181	-1.196	-1.211	-1.226	-1.240	-1.254	-1.269	-1.281	-1.295	-1.308	-1.321	-1.332	-1.345	-1.358	-1.369	-1.380	-1.390	-1.401	-1.412	-1.421	-1.431	-1.441	-1.450	-1.459	-1.468	-1.475	-1.482	-1.490	-1.498	-1.505	-1.511	-1.516	-1.522	-1.529	-1.534	-1.539	-1.544	-1.548	-1.552	-1.556	-1.560	-1.562	-1.565	-1.568	-1.570	-1.571	-1.572	-1.575	-1.576	-1.576	-1.576	-1.578	-1.576	-1.576	-1.576	-1.575	-1.574	-1.572	-1.571	-1.569	-1.569	-1.566	-1.564	-1.561	-1.559	-1.558	-1.554	-1.551	-1.550	-1.546	-1.544	-1.541	-1.538	-1.535	-1.534	-1.531	-1.528	-1.524	-1.522	-1.520	-1.518	-1.516	-1.514	-1.511	-1.510	-1.509	-1.506	-1.505	-1.504	-1.502	-1.501	-1.501	-1.500	-1.499	-1.500	-1.499	-1.499	-1.500	-1.500	-1.500	-1.500	-1.501	-1.501	-1.501	-1.502	-1.502	-1.505	-1.506	-1.506	-1.508	-1.508	-1.508	-1.509	-1.509	-1.510	-1.510	-1.511	-1.511	-1.511	-1.511	-1.511	-1.511	-1.510	-1.510	-1.509	-1.508	-1.505	-1.505	-1.502	-1.501	-1.499	-1.496	-1.492	-1.490	-1.486	-1.484	-1.480	-1.476	-1.470	-1.466	-1.462	-1.456	-1.451	-1.446	-1.440	-1.435	-1.429	-1.421	-1.415	-1.409	-1.401	-1.396	-1.389	-1.381	-1.374	-1.366	-1.359	-1.350	-1.344	-1.335	-1.328	-1.319	-1.311	-1.304	-1.296	-1.288	-1.280	-1.271	-1.264	-1.255	-1.248	-1.240	-1.232	-1.225	-1.218	-1.210	-1.204	-1.196	-1.188	-1.181	-1.175	-1.168	-1.161	-1.155	-1.149	-1.142	-1.136	-1.131	-1.125	-1.120	-1.116	-1.111	-1.108	-1.102	-1.099	-1.096	-1.092	-1.090	-1.088	-1.085	-1.082	-1.081	-1.080	-1.080	-1.079	-1.079	-1.079	-1.080	-1.080	-1.082	-1.084	-1.086	-1.089	-1.091	-1.095	-1.100	-1.104	-1.108	-1.112	-1.119	-1.124	-1.130	-1.136	-1.142	-1.150	-1.158	-1.164	-1.172	-1.181	-1.189	-1.198	-1.206	-1.215	-1.225	-1.235	-1.244	-1.254	-1.262	-1.272	-1.282	-1.294	-1.304	-1.312	-1.322	-1.332	-1.342	-1.351	-1.361	-1.370	-1.380	-1.389	-1.396	-1.406	-1.414	-1.422	-1.430	-1.439	-1.445	-1.452	-1.460	-1.466	-1.474	-1.480	-1.486	-1.491	-1.496	-1.502	-1.506	-1.511	-1.516	-1.521	-1.525	-1.530	-1.534	-1.538	-1.541	-1.545	-1.549	-1.552	-1.555	-1.559	-1.561	-1.566	-1.569	-1.572	-1.576	-1.579	-1.584	-1.586	-1.590	-1.594	-1.598	-1.601	-1.605	-1.610	-1.614	-1.619	-1.624	-1.629	-1.632	-1.638	-1.642	-1.646	-1.652	-1.658	-1.662	-1.669	-1.674	-1.679	-1.685	-1.689	-1.694	-1.699	-1.705	-1.710	-1.715	-1.720	-1.725	-1.729	-1.734	-1.738	-1.741	-1.745	-1.749	-1.751	-1.754	-1.756	-1.759	-1.759	-1.760	-1.761	-1.761	-1.761	-1.760	-1.759	-1.758	-1.755	-1.752	-1.750	-1.745	-1.741	-1.738	-1.731	-1.726	-1.720	-1.712	-1.706	-1.698	-1.690	-1.680	-1.671	-1.661	-1.651	-1.641	-1.630	-1.619	-1.608	-1.594	-1.582	-1.569	-1.556	-1.542	-1.529	-1.515	-1.500	-1.486	-1.471	-1.456	-1.441	-1.426	-1.410	-1.395	-1.380	-1.364	-1.349	-1.334	-1.318	-1.302	-1.286	-1.271	-1.256	-1.240	-1.225	-1.210	-1.194	-1.180	-1.165	-1.149	-1.135	-1.121	-1.106	-1.092	-1.078	-1.064	-1.050	-1.036	-1.024	-1.010	-0.998	-0.985	-0.971	-0.959	-0.946	-0.934	-0.922	-0.910	-0.899	-0.888	-0.876	-0.865	-0.854	-0.842	-0.831	-0.820	-0.810	-0.799	-0.789	-0.779	-0.769	-0.759	-0.749	-0.739	-0.729	-0.719	-0.710	-0.700	-0.690	-0.681	-0.671	-0.662	-0.652	-0.644	-0.634	-0.625	-0.616	-0.606	-0.598	-0.589	-0.580	-0.571	-0.561	-0.552	-0.544	-0.536	-0.526	-0.518	-0.509	-0.501	-0.492	-0.484	-0.475	-0.466	-0.459	-0.450	-0.442	-0.434	-0.426	-0.419	-0.410	-0.402	-0.395	-0.388	-0.380	-0.374	-0.366	-0.360	-0.352	-0.346	-0.341	-0.335	-0.330	-0.325	-0.320	-0.315	-0.311	-0.306	-0.304	-0.300	-0.298	-0.296	-0.294	-0.291	-0.291	-0.290	-0.291	-0.292	-0.294	-0.294	-0.296	-0.300	-0.304	-0.308	-0.311	-0.318	-0.322	-0.330	-0.336	-0.345	-0.354	-0.362	-0.372	-0.382	-0.394	-0.405	-0.416	-0.429	-0.442	-0.455	-0.469	-0.484	-0.499	-0.514	-0.529	-0.546	-0.561	-0.578	-0.595	-0.612	-0.630	-0.646	-0.665	-0.681	-0.699	-0.718	-0.735	-0.752	-0.769	-0.786	-0.804	-0.820	-0.836	-0.852	-0.869	-0.885	-0.900	-0.914	-0.929	-0.944	-0.956	-0.970	-0.982	-0.996	-1.008	-1.019	-1.030	-1.041	-1.050	-1.060	-1.070	-1.079	-1.088	-1.096	-1.104	-1.111	-1.119	-1.125	-1.131	-1.139	-1.145	-1.150	-1.156	-1.162	-1.168	-1.174	-1.180	-1.185	-1.191	-1.198	-1.204	-1.210	-1.216	-1.222	-1.230	-1.238	-1.245	-1.254	-1.261	-1.269	-1.278	-1.288	-1.298	-1.308	-1.318	-1.329	-1.340	-1.351	-1.362	-1.376	-1.390	-1.401	-1.416	-1.430	-1.444	-1.459	-1.474	-1.491	-1.506	-1.521	-1.539	-1.555	-1.572	-1.589	-1.606	-1.624	-1.641	-1.659	-1.676	-1.694	-1.712	-1.730	-1.748	-1.765	-1.782	-1.800	-1.819	-1.835	-1.852	-1.870	-1.886	-1.904	-1.919	-1.936	-1.952	-1.968	-1.982	-1.998	-2.014	-2.029	-2.042	-2.058	-2.070	-2.084	-2.098	-2.111	-2.124	-2.138	-2.149	-2.161	-2.174	-2.185	-2.196	-2.206	-2.218	-2.228	-2.239	-2.249	-2.259	-2.269	-2.278	-2.288	-2.296	-2.305	-2.314	-2.321	-2.330	-2.338	-2.345	-2.352	-2.360	-2.368	-2.374	-2.380	-2.388	-2.392	-2.400	-2.405	-2.410	-2.415	-2.420	-2.426	-2.430	-2.435	-2.439	-2.442	-2.445	-2.450	-2.452	-2.455	-2.459	-2.461	-2.464	-2.466	-2.468	-2.469	-2.470	-2.472	-2.474	-2.474	-2.475	-2.476	-2.476	-2.478	-2.476	-2.476	-2.478	-2.476	-2.475	-2.474	-2.474	-2.472	-2.472	-2.470	-2.470	-2.469	-2.468	-2.468	-2.465	-2.465	-2.462	-2.462	-2.461	-2.460	-2.460	-2.459	-2.458	-2.456	-2.455	-2.455	-2.454	-2.454	-2.454	-2.454	-2.452	-2.452	-2.452	-2.452	-2.452	-2.452	-2.454	-2.454	-2.455	-2.455	-2.455	-2.456	-2.456	-2.458	-2.456	-2.458	-2.458	-2.458	-2.458	-2.458	-2.456	-2.456	-2.456	-2.454	-2.454	-2.452	-2.450	-2.449	-2.446	-2.444	-2.441	-2.438	-2.434	-2.429	-2.425	-2.421	-2.416	-2.410	-2.404	-2.399	-2.391	-2.385	-2.378	-2.370	-2.360	-2.352	-2.344	-2.334	-2.325	-2.315	-2.304	-2.292	-2.282	-2.270	-2.258	-2.246	-2.234	-2.221	-2.209	-2.196	-2.181	-2.169	-2.155	-2.141	-2.128	-2.114	-2.099	-2.085	-2.071	-2.058	-2.042	-2.029	-2.014	-1.999	-1.985	-1.970	-1.956	-1.941	-1.926	-1.912	-1.898	-1.884	-1.869	-1.855	-1.840	-1.825	-1.810	-1.796	-1.781	-1.768	-1.755	-1.740	-1.726	-1.711	-1.698	-1.684	-1.669	-1.655	-1.641	-1.626	-1.612	-1.599	-1.585	-1.570	-1.556	-1.541	-1.528	-1.512	-1.499	-1.485	-1.471	-1.456	-1.441	-1.428	-1.414	-1.399	-1.385	-1.371	-1.356	-1.342	-1.328	-1.314	-1.299	-1.284	-1.270	-1.255	-1.240	-1.225	-1.210	-1.195	-1.180	-1.164	-1.149	-1.132	-1.118	-1.101	-1.085	-1.069	-1.052	-1.035	-1.018	-1.001	-0.984	-0.966	-0.949	-0.931	-0.912	-0.895	-0.876	-0.858	-0.839	-0.819	-0.800	-0.780	-0.760	-0.740	-0.720	-0.700	-0.679	-0.659	-0.639	-0.618	-0.596	-0.575	-0.554	-0.532	-0.511	-0.491	-0.469	-0.449	-0.426	-0.406	-0.385	-0.364	-0.344	-0.322	-0.302	-0.282	-0.261	-0.242	-0.222	-0.204	-0.185	-0.166	-0.149	-0.130	-0.112	-0.096	-0.079	-0.064	-0.048	-0.032	-0.018	-0.004	0.010	0.024	0.036	0.049	0.060	0.071	0.082	0.092	0.102	0.111	0.120	0.129	0.136	0.144	0.151	0.159	0.165	0.171	0.178	0.182	0.188	0.192	0.198	0.201	0.206	0.210	0.212	0.216	0.219	0.222	0.226	0.229	0.230	0.234	0.236	0.239	0.242	0.245	0.248	0.250	0.252	0.256	0.260	0.262	0.265	0.269	0.271	0.276	0.279	0.282	0.286	0.290	0.294	0.299	0.302	0.306	0.311	0.315	0.320	0.324	0.329	0.334	0.339	0.344	0.348	0.352	0.356	0.361	0.366	0.370	0.375	0.379	0.384	0.388	0.391	0.395	0.399	0.402	0.405	0.408	0.411	0.414	0.416	0.418	0.420	0.421	0.422	0.424	0.425	0.425	0.426	0.426	0.426	0.426	0.426	0.425	0.424	0.422	0.421	0.419	0.418	0.415	0.412	0.411	0.409	0.406	0.402	0.400	0.398	0.394	0.391	0.388	0.385	0.381	0.378	0.374	0.371	0.368	0.365	0.361	0.359	0.355	0.352	0.349	0.346	0.342	0.340	0.338	0.336	0.334	0.330	0.330	0.328	0.326	0.324	0.324	0.322	0.322	0.321	0.321	0.321	0.322	0.322	0.325	0.326	0.328	0.330	0.332	0.335	0.339	0.342	0.346	0.351	0.356	0.362	0.369	0.374	0.381	0.389	0.396	0.405	0.414	0.422	0.432	0.442	0.454	0.464	0.476	0.489	0.501	0.514	0.528	0.542	0.556	0.571	0.586	0.601	0.618	0.634	0.651	0.668	0.684	0.701	0.719	0.736	0.754	0.771	0.790	0.808	0.826	0.844	0.862	0.880	0.898	0.916	0.934	0.951	0.970	0.986	1.005	1.022	1.039	1.055	1.072	1.089	1.105	1.120	1.135	1.152	1.166	1.181	1.196	1.210	1.225	1.239	1.252	1.266	1.280	1.292	1.305	1.318	1.329	1.341	1.352	1.365	1.375	1.386	1.398	1.409	1.420	1.430	1.440	1.450	1.460	1.471	1.481	1.490	1.500	1.509	1.518	1.528	1.536	1.544	1.554	1.561	1.570	1.578	1.585	1.592	1.600	1.608	1.615	1.621	1.628	1.635	1.640	1.646	1.652	1.658	1.662	1.669	1.672	1.679	1.682	1.686	1.689	1.694	1.696	1.700	1.702	1.705	1.708	1.710	1.711	1.714	1.715	1.716	1.718	1.719	1.719	1.720	1.720	1.720	1.721	1.722	1.722	1.722	1.721	1.721	1.720	1.719	1.719	1.718	1.716	1.715	1.715	1.714	1.712	1.711	1.710	1.709	1.706	1.705	1.702	1.701	1.699	1.696	1.692	1.690	1.688	1.685	1.681	1.678	1.675	1.671	1.666	1.661	1.656	1.651	1.646	1.641	1.635	1.629	1.622	1.615	1.610	1.601	1.594	1.585	1.578	1.568	1.560	1.550	1.540	1.530	1.520	1.510	1.499	1.489	1.476	1.466	1.455	1.442	1.431	1.419	1.406	1.395	1.382	1.370	1.358	1.345	1.332	1.320	1.308	1.295	1.284	1.271	1.259	1.246	1.235	1.222	1.211	1.200	1.189	1.178	1.168	1.156	1.146	1.135	1.125	1.114	1.105	1.095	1.085	1.075	1.066	1.058	1.049	1.039	1.030	1.021	1.012	1.004	0.995	0.986	0.978	0.970	0.961	0.952	0.944	0.935	0.926	0.915	0.906	0.898	0.888	0.878	0.866	0.856	0.846	0.834	0.822	0.811	0.799	0.786	0.772	0.760	0.748	0.732	0.719	0.704	0.689	0.672	0.656	0.640	0.622	0.605	0.588	0.569	0.550	0.531	0.511	0.491	0.471	0.450	0.430	0.408	0.385	0.364	0.341	0.319	0.296	0.274	0.251	0.228	0.204	0.180	0.156	0.134	0.111	0.088	0.064	0.040	0.018	-0.005	-0.028	-0.050	-0.071	-0.092	-0.115	-0.135	-0.156	-0.175	-0.195	-0.214	-0.232	-0.250	-0.268	-0.284	-0.300	-0.316	-0.330	-0.345	-0.359	-0.371	-0.384	-0.395	-0.406	-0.416	-0.426	-0.435	-0.444	-0.452	-0.459	-0.466	-0.472	-0.478	-0.484	-0.489	-0.492	-0.498	-0.500	-0.505	-0.507	-0.511	-0.512	-0.516	-0.520	-0.522	-0.525	-0.528	-0.531	-0.534	-0.536	-0.539	-0.544	-0.546	-0.551	-0.554	-0.559	-0.564	-0.568	-0.572	-0.579	-0.584	-0.591	-0.598	-0.604	-0.612	-0.619	-0.626	-0.635	-0.644	-0.652	-0.661	-0.670	-0.679	-0.689	-0.698	-0.709	-0.718	-0.729	-0.738	-0.749	-0.758	-0.768	-0.778	-0.786	-0.796	-0.805	-0.815	-0.824	-0.831	-0.840	-0.848	-0.855	-0.861	-0.869	-0.875	-0.881	-0.888	-0.891	-0.895	-0.900	-0.904	-0.908	-0.910	-0.912	-0.916	-0.918	-0.918	-0.919	-0.920	-0.920	-0.920	-0.920	-0.920	-0.919	-0.916	-0.915	-0.914	-0.912	-0.910	-0.906	-0.904	-0.901	-0.899	-0.895	-0.892	-0.889	-0.885	-0.881	-0.878	-0.874	-0.869	-0.865	-0.860	-0.856	-0.851	-0.846	-0.841	-0.836	-0.831	-0.826	-0.821	-0.815	-0.809	-0.804	-0.799	-0.791	-0.785	-0.779	-0.771	-0.765	-0.759	-0.751	-0.744	-0.735	-0.728	-0.720	-0.711	-0.704	-0.694	-0.686	-0.676	-0.669	-0.659	-0.649	-0.640	-0.630	-0.619	-0.609	-0.599	-0.590	-0.580	-0.569	-0.559	-0.548	-0.538	-0.528	-0.516	-0.506	-0.495	-0.486	-0.475	-0.464	-0.455	-0.445	-0.434	-0.424	-0.414	-0.404	-0.394	-0.384	-0.375	-0.365	-0.355	-0.345	-0.336	-0.328	-0.318	-0.309	-0.300	-0.291	-0.282	-0.272	-0.265	-0.256	-0.248	-0.239	-0.230	-0.221	-0.214	-0.204	-0.196	-0.188	-0.179	-0.169	-0.160	-0.151	-0.142	-0.132	-0.122	-0.112	-0.102	-0.092	-0.082	-0.071	-0.061	-0.050	-0.039	-0.026	-0.015	-0.002	0.011	0.024	0.036	0.050	0.062	0.078	0.091	0.106	0.120	0.136	0.152	0.168	0.184	0.200	0.215	0.234	0.250	0.266	0.285	0.302	0.320	0.338	0.355	0.374	0.392	0.410	0.429	0.448	0.465	0.484	0.501	0.519	0.538	0.554	0.571	0.589	0.606	0.624	0.640	0.656	0.671	0.688	0.702	0.716	0.731	0.745	0.758	0.770	0.784	0.795	0.806	0.816	0.826	0.836	0.844	0.852	0.860	0.866	0.874	0.879	0.884	0.888	0.891	0.894	0.896	0.899	0.900	0.900	0.900	0.900	0.900	0.899	0.896	0.894	0.890	0.886	0.882	0.879	0.874	0.869	0.862	0.856	0.850	0.844	0.836	0.829	0.821	0.814	0.808	0.799	0.790	0.781	0.772	0.765	0.756	0.746	0.738	0.728	0.719	0.710	0.700	0.690	0.680	0.670	0.660	0.650	0.640	0.630	0.619	0.609	0.599	0.588	0.578	0.565	0.554	0.542	0.531	0.520	0.509	0.498	0.486	0.474	0.461	0.449	0.435	0.424	0.410	0.396	0.384	0.369	0.356	0.341	0.328	0.312	0.299	0.284	0.269	0.252	0.238	0.222	0.206	0.190	0.174	0.158	0.140	0.124	0.106	0.089	0.071	0.055	0.038	0.019	0.001	-0.016	-0.034	-0.052	-0.070	-0.089	-0.108	-0.125	-0.144	-0.162	-0.181	-0.200	-0.219	-0.236	-0.255	-0.274	-0.292	-0.310	-0.328	-0.346	-0.365	-0.381	-0.399	-0.416	-0.434	-0.451	-0.466	-0.484	-0.500	-0.515	-0.531	-0.548	-0.562	-0.578	-0.591	-0.605	-0.619	-0.632	-0.645	-0.659	-0.671	-0.684	-0.695	-0.706	-0.718	-0.728	-0.739	-0.748	-0.758	-0.765	-0.775	-0.782	-0.790	-0.799	-0.805	-0.811	-0.819	-0.824	-0.830	-0.836	-0.841	-0.846	-0.851	-0.855	-0.860	-0.864	-0.869	-0.872	-0.876	-0.880	-0.882	-0.888	-0.890	-0.894	-0.898	-0.900	-0.904	-0.908	-0.911	-0.915	-0.920	-0.922	-0.928	-0.932	-0.936	-0.942	-0.948	-0.952	-0.959	-0.965	-0.971	-0.978	-0.986	-0.994	-1.002	-1.010	-1.019	-1.029	-1.038	-1.048	-1.059	-1.070	-1.081	-1.092	-1.104	-1.116	-1.129	-1.142	-1.156	-1.170	-1.184	-1.199	-1.212	-1.228	-1.242	-1.258	-1.274	-1.289	-1.305	-1.321	-1.336	-1.352	-1.369	-1.385	-1.401	-1.418	-1.432	-1.449	-1.465	-1.481	-1.496	-1.512	-1.526	-1.541	-1.556	-1.570	-1.585	-1.599	-1.612	-1.626	-1.640	-1.652	-1.665	-1.678	-1.689	-1.701	-1.712	-1.724	-1.735	-1.745	-1.755	-1.765	-1.774	-1.784	-1.791	-1.801	-1.809	-1.816	-1.825	-1.831	-1.840	-1.846	-1.854	-1.859	-1.866	-1.872	-1.879	-1.885	-1.890	-1.896	-1.900	-1.906	-1.911	-1.916	-1.921	-1.926	-1.930	-1.936	-1.940	-1.944	-1.950	-1.954	-1.958	-1.962	-1.966	-1.970	-1.975	-1.979	-1.984	-1.988	-1.992	-1.998	-2.001	-2.005	-2.010	-2.015	-2.019	-2.024	-2.029	-2.034	-2.039	-2.045	-2.049	-2.055	-2.061	-2.066	-2.072	-2.079	-2.085	-2.091	-2.098	-2.106	-2.114	-2.121	-2.130	-2.138	-2.146	-2.155	-2.164	-2.172	-2.182	-2.194	-2.204	-2.214	-2.225	-2.238	-2.249	-2.261	-2.274	-2.288	-2.299	-2.312	-2.326	-2.340	-2.354	-2.369	-2.382	-2.398	-2.411	-2.426	-2.441	-2.455	-2.470	-2.485	-2.500	-2.515	-2.529	-2.544	-2.556	-2.570	-2.584	-2.598	-2.609	-2.621	-2.632	-2.644	-2.655	-2.665	-2.675	-2.684	-2.691	-2.700	-2.706	-2.712	-2.719	-2.724	-2.728	-2.731	-2.734	-2.736	-2.738	-2.738	-2.738	-2.736	-2.735	-2.732	-2.729	-2.726	-2.721	-2.716	-2.711	-2.706	-2.699	-2.692	-2.685	-2.678	-2.669	-2.660	-2.651	-2.641	-2.632	-2.622	-2.612	-2.604	-2.594	-2.582	-2.572	-2.564	-2.554	-2.544	-2.535	-2.525	-2.516	-2.508	-2.498	-2.490	-2.481	-2.474	-2.468	-2.460	-2.454	-2.448	-2.442	-2.436	-2.431	-2.428	-2.425	-2.421	-2.419	-2.418	-2.418	-2.416	-2.415	-2.416	-2.418	-2.419	-2.420	-2.422	-2.426	-2.430	-2.432	-2.438	-2.444	-2.449	-2.455	-2.461	-2.468	-2.474	-2.481	-2.489	-2.498	-2.505	-2.512	-2.521	-2.530	-2.538	-2.548	-2.556	-2.565	-2.574	-2.581	-2.590	-2.599	-2.606	-2.614	-2.621	-2.629	-2.635	-2.641	-2.648	-2.652	-2.658	-2.662	-2.668	-2.671	-2.674	-2.675	-2.678	-2.678	-2.678	-2.678	-2.676	-2.672	-2.671	-2.666	-2.662	-2.658	-2.652	-2.645	-2.638	-2.630	-2.621	-2.611	-2.601	-2.590	-2.579	-2.568	-2.555	-2.541	-2.528	-2.514	-2.500	-2.485	-2.469	-2.454	-2.438	-2.421	-2.406	-2.391	-2.374	-2.358	-2.342	-2.328	-2.311	-2.295	-2.280	-2.265	-2.250	-2.236	-2.221	-2.208	-2.194	-2.181	-2.169	-2.156	-2.146	-2.134	-2.124	-2.115	-2.105	-2.096	-2.089	-2.080	-2.072	-2.066	-2.060	-2.055	-2.050	-2.046	-2.041	-2.038	-2.035	-2.033	-2.030	-2.027	-2.026	-2.024	-2.022	-2.021	-2.020	-2.019	-2.018	-2.016	-2.016	-2.015	-2.014	-2.013	-2.011	-2.010	-2.009	-2.006	-2.005	-2.002	-2.000	-1.996	-1.992	-1.989	-1.985	-1.980	-1.975	-1.969	-1.964	-1.958	-1.951	-1.944	-1.936	-1.929	-1.921	-1.911	-1.902	-1.894	-1.882	-1.872	-1.861	-1.850	-1.839	-1.828	-1.815	-1.802	-1.791	-1.779	-1.766	-1.752	-1.740	-1.726	-1.712	-1.700	-1.686	-1.674	-1.661	-1.648	-1.635	-1.622	-1.610	-1.598	-1.585	-1.572	-1.561	-1.550	-1.538	-1.526	-1.516	-1.505	-1.495	-1.486	-1.476	-1.466	-1.456	-1.449	-1.440	-1.431	-1.424	-1.415	-1.409	-1.401	-1.395	-1.388	-1.381	-1.374	-1.369	-1.361	-1.356	-1.349	-1.344	-1.336	-1.331	-1.326	-1.320	-1.314	-1.308	-1.301	-1.295	-1.289	-1.281	-1.276	-1.269	-1.262	-1.255	-1.248	-1.240	-1.232	-1.225	-1.218	-1.210	-1.201	-1.192	-1.185	-1.175	-1.168	-1.158	-1.149	-1.140	-1.131	-1.121	-1.112	-1.102	-1.094	-1.085	-1.075	-1.066	-1.058	-1.049	-1.039	-1.030	-1.021	-1.014	-1.005	-0.996	-0.989	-0.981	-0.974	-0.966	-0.960	-0.954	-0.948	-0.941	-0.936	-0.930	-0.926	-0.921	-0.918	-0.914	-0.911	-0.909	-0.908	-0.905	-0.904	-0.904	-0.902	-0.904	-0.904	-0.905	-0.906	-0.910	-0.911	-0.915	-0.919	-0.922	-0.928	-0.932	-0.939	-0.944	-0.951	-0.958	-0.965	-0.974	-0.982	-0.991	-1.001	-1.011	-1.021	-1.032	-1.045	-1.056	-1.070	-1.082	-1.098	-1.111	-1.126	-1.141	-1.158	-1.175	-1.190	-1.209	-1.226	-1.244	-1.262	-1.281	-1.300	-1.320	-1.340	-1.361	-1.381	-1.404	-1.425	-1.448	-1.469	-1.491	-1.512	-1.536	-1.558	-1.581	-1.602	-1.626	-1.649	-1.672	-1.695	-1.718	-1.740	-1.761	-1.784	-1.805	-1.826	-1.848	-1.869	-1.889	-1.909	-1.928	-1.946	-1.965	-1.982	-2.000	-2.018	-2.034	-2.049	-2.065	-2.079	-2.092	-2.106	-2.119	-2.131	-2.142	-2.154	-2.164	-2.174	-2.182	-2.192	-2.201	-2.209	-2.216	-2.221	-2.228	-2.234	-2.240	-2.245	-2.250	-2.254	-2.258	-2.261	-2.265	-2.268	-2.271	-2.274	-2.275	-2.278	-2.280	-2.281	-2.282	-2.284	-2.285	-2.286	-2.288	-2.288	-2.289	-2.289	-2.290	-2.290	-2.290	-2.290	-2.290	-2.289	-2.288	-2.289	-2.288	-2.286	-2.286	-2.284	-2.282	-2.281	-2.279	-2.278	-2.276	-2.272	-2.271	-2.269	-2.266	-2.262	-2.260	-2.258	-2.254	-2.250	-2.246	-2.242	-2.240	-2.238	-2.234	-2.230	-2.226	-2.222	-2.219	-2.215	-2.211	-2.208	-2.205	-2.201	-2.199	-2.195	-2.194	-2.191	-2.189	-2.188	-2.185	-2.185	-2.185	-2.185	-2.184	-2.185	-2.185	-2.188	-2.189	-2.192	-2.195	-2.199	-2.202	-2.208	-2.211	-2.218	-2.224	-2.230	-2.236	-2.245	-2.254	-2.261	-2.271	-2.280	-2.291	-2.301	-2.312	-2.324	-2.336	-2.348	-2.360	-2.374	-2.388	-2.401	-2.415	-2.429	-2.442	-2.458	-2.472	-2.488	-2.504	-2.519	-2.534	-2.550	-2.566	-2.582	-2.598	-2.614	-2.631	-2.646	-2.662	-2.680	-2.696	-2.712	-2.730	-2.746	-2.764	-2.780	-2.796	-2.814	-2.830	-2.848	-2.865	-2.882	-2.900	-2.919	-2.936	-2.954	-2.972	-2.990	-3.009	-3.028	-3.048	-3.068	-3.088	-3.108	-3.128	-3.148	-3.169	-3.190	-3.210	-3.232	-3.255	-3.278	-3.299	-3.322	-3.345	-3.370	-3.394	-3.418	-3.441	-3.466	-3.491	-3.516	-3.542	-3.566	-3.592	-3.619	-3.644	-3.670	-3.696	-3.722	-3.748	-3.772	-3.799	-3.825	-3.849	-3.874	-3.899	-3.922	-3.946	-3.970	-3.991	-4.014	-4.036	-4.058	-4.079	-4.098	-4.118	-4.135	-4.152	-4.169	-4.184	-4.199	-4.212	-4.226	-4.238	-4.249	-4.260	-4.268	-4.275	-4.282	-4.289	-4.294	-4.299	-4.301	-4.304	-4.305	-4.305	-4.304	-4.302	-4.300	-4.298	-4.294	-4.289	-4.282	-4.278	-4.270	-4.262	-4.254	-4.245	-4.235	-4.226	-4.215	-4.205	-4.195	-4.184	-4.172	-4.160	-4.149	-4.136	-4.124	-4.111	-4.099	-4.086	-4.075	-4.061	-4.050	-4.037	-4.026	-4.014	-4.003	-3.990	-3.980	-3.968	-3.958	-3.946	-3.936	-3.925	-3.916	-3.906	-3.896	-3.886	-3.878	-3.869	-3.860	-3.851	-3.841	-3.832	-3.824	-3.816	-3.809	-3.800	-3.792	-3.784	-3.775	-3.766	-3.758	-3.749	-3.739	-3.730	-3.721	-3.712	-3.702	-3.692	-3.682	-3.672	-3.661	-3.650	-3.639	-3.626	-3.614	-3.601	-3.588	-3.574	-3.559	-3.544	-3.528	-3.511	-3.496	-3.479	-3.459	-3.440	-3.421	-3.401	-3.381	-3.359	-3.336	-3.314	-3.290	-3.266	-3.241	-3.215	-3.190	-3.162	-3.134	-3.105	-3.075	-3.046	-3.015	-2.984	-2.952	-2.920	-2.886	-2.854	-2.819	-2.785	-2.749	-2.714	-2.678	-2.641	-2.605	-2.569	-2.532	-2.495	-2.458	-2.420	-2.382	-2.346	-2.309	-2.271	-2.234	-2.196	-2.159	-2.122	-2.088	-2.051	-2.016	-1.980	-1.945	-1.912	-1.878	-1.845	-1.812	-1.781	-1.750	-1.720	-1.690	-1.660	-1.631	-1.605	-1.578	-1.551	-1.528	-1.502	-1.478	-1.456	-1.434	-1.412	-1.392	-1.371	-1.354	-1.334	-1.316	-1.300	-1.284	-1.268	-1.254	-1.240	-1.226	-1.212	-1.200	-1.188	-1.176	-1.166	-1.155	-1.145	-1.135	-1.126	-1.118	-1.109	-1.100	-1.092	-1.085	-1.078	-1.071	-1.064	-1.058	-1.051	-1.045	-1.039	-1.034	-1.028	-1.022	-1.018	-1.012	-1.009	-1.004	-1.000	-0.996	-0.992	-0.989	-0.985	-0.982	-0.979	-0.976	-0.974	-0.970	-0.969	-0.966	-0.964	-0.962	-0.960	-0.959	-0.956	-0.955	-0.954	-0.952	-0.951	-0.949	-0.948	-0.946	-0.944	-0.942	-0.941	-0.939	-0.938	-0.935	-0.932	-0.931	-0.929	-0.926	-0.922	-0.919	-0.916	-0.912	-0.909	-0.905	-0.899	-0.895	-0.889	-0.884	-0.879	-0.872	-0.866	-0.859	-0.852	-0.844	-0.836	-0.829	-0.820	-0.812	-0.802	-0.794	-0.785	-0.775	-0.765	-0.755	-0.746	-0.735	-0.726	-0.716	-0.706	-0.696	-0.686	-0.675	-0.665	-0.656	-0.646	-0.638	-0.628	-0.620	-0.611	-0.602	-0.595	-0.588	-0.579	-0.572	-0.566	-0.560	-0.555	-0.550	-0.545	-0.541	-0.536	-0.532	-0.530	-0.528	-0.525	-0.522	-0.521	-0.520	-0.520	-0.519	-0.520	-0.521	-0.522	-0.524	-0.525	-0.528	-0.530	-0.532	-0.535	-0.539	-0.542	-0.545	-0.551	-0.555	-0.559	-0.564	-0.568	-0.572	-0.578	-0.582	-0.589	-0.594	-0.599	-0.605	-0.610	-0.615	-0.621	-0.628	-0.632	-0.639	-0.645	-0.650	-0.655	-0.661	-0.666	-0.672	-0.678	-0.682	-0.689	-0.694	-0.700	-0.706	-0.711	-0.716	-0.721	-0.728	-0.732	
