# Supplementary material for: Motion onset VEPs can see through the blur
Source: Sci Rep. 2024 Sep 12;14:21296. doi: 10.1038/s41598-024-72483-z (PMC11393312; doi:10.1038/s41598-024-72483-z)
Supplement: Supplementary file 3 — Supplementary Information 3. [file 41598_2024_72483_MOESM3_ESM.zip › VEP_raw_data/source_data/SourcBlurVEP-S010_VEP_2023-04-14_14-47-57.txt]

0.000	0.000	99999.999	6250.000	50.000	-2193.000	-2061.000	6248.000	7.000	100.000	5.000	2.000	1.000	1.000	0.000	0.000	0.000	0.000	0.000	0.000	0.000	0.000	0.000	0.000	0.000	0.000	0.000	1.572	1.568	1.561	1.556	1.550	1.542	1.536	1.529	1.521	1.514	1.506	1.498	1.488	1.478	1.469	1.458	1.446	1.435	1.424	1.410	1.398	1.384	1.369	1.354	1.338	1.322	1.305	1.288	1.270	1.251	1.231	1.211	1.192	1.170	1.149	1.129	1.106	1.082	1.060	1.038	1.012	0.989	0.965	0.940	0.915	0.890	0.865	0.840	0.815	0.790	0.765	0.740	0.715	0.691	0.669	0.645	0.621	0.598	0.575	0.555	0.532	0.512	0.492	0.474	0.455	0.438	0.420	0.402	0.388	0.372	0.359	0.346	0.334	0.322	0.312	0.304	0.296	0.288	0.282	0.278	0.272	0.270	0.266	0.265	0.265	0.265	0.265	0.268	0.271	0.274	0.278	0.284	0.289	0.295	0.301	0.310	0.318	0.326	0.334	0.344	0.352	0.362	0.374	0.385	0.395	0.406	0.416	0.428	0.439	0.450	0.461	0.472	0.484	0.495	0.505	0.516	0.526	0.538	0.548	0.556	0.566	0.576	0.585	0.595	0.602	0.611	0.619	0.628	0.634	0.641	0.648	0.655	0.660	0.666	0.671	0.678	0.681	0.686	0.691	0.695	0.699	0.702	0.705	0.709	0.711	0.714	0.716	0.719	0.721	0.722	0.725	0.726	0.729	0.731	0.731	0.734	0.735	0.736	0.738	0.739	0.741	0.742	0.744	0.746	0.748	0.750	0.751	0.754	0.755	0.759	0.760	0.764	0.768	0.770	0.774	0.778	0.782	0.786	0.791	0.796	0.801	0.808	0.814	0.820	0.828	0.834	0.842	0.850	0.859	0.868	0.878	0.886	0.898	0.909	0.920	0.931	0.944	0.956	0.971	0.984	0.999	1.012	1.029	1.044	1.060	1.076	1.094	1.111	1.129	1.148	1.165	1.185	1.202	1.222	1.241	1.262	1.281	1.301	1.321	1.341	1.362	1.382	1.402	1.422	1.442	1.464	1.482	1.502	1.521	1.540	1.560	1.578	1.596	1.614	1.631	1.649	1.666	1.681	1.698	1.712	1.729	1.744	1.758	1.770	1.784	1.796	1.809	1.821	1.832	1.844	1.854	1.864	1.874	1.882	1.891	1.900	1.909	1.916	1.925	1.932	1.939	1.946	1.952	1.960	1.965	1.971	1.978	1.984	1.990	1.995	2.001	2.006	2.014	2.019	2.025	2.030	2.036	2.042	2.049	2.055	2.061	2.069	2.074	2.081	2.089	2.095	2.102	2.109	2.116	2.122	2.130	2.138	2.145	2.151	2.158	2.165	2.171	2.179	2.184	2.190	2.198	2.202	2.208	2.212	2.218	2.221	2.226	2.230	2.234	2.236	2.239	2.241	2.242	2.244	2.245	2.244	2.244	2.242	2.241	2.239	2.236	2.234	2.230	2.225	2.220	2.214	2.209	2.201	2.195	2.186	2.179	2.169	2.160	2.150	2.140	2.130	2.119	2.108	2.094	2.081	2.069	2.055	2.042	2.027	2.014	1.999	1.982	1.968	1.951	1.935	1.919	1.902	1.885	1.869	1.851	1.834	1.816	1.798	1.780	1.762	1.744	1.725	1.706	1.688	1.669	1.650	1.632	1.612	1.595	1.575	1.556	1.538	1.519	1.500	1.482	1.464	1.446	1.429	1.411	1.394	1.376	1.359	1.341	1.325	1.309	1.294	1.278	1.264	1.248	1.234	1.220	1.206	1.194	1.181	1.170	1.158	1.146	1.136	1.125	1.116	1.108	1.099	1.090	1.082	1.076	1.069	1.064	1.058	1.052	1.046	1.042	1.038	1.035	1.030	1.028	1.025	1.021	1.019	1.016	1.015	1.014	1.010	1.009	1.006	1.005	1.002	1.000	0.998	0.996	0.992	0.990	0.986	0.982	0.979	0.974	0.970	0.965	0.959	0.952	0.945	0.939	0.930	0.921	0.912	0.904	0.894	0.881	0.870	0.858	0.845	0.831	0.816	0.802	0.788	0.770	0.755	0.738	0.719	0.701	0.681	0.662	0.642	0.622	0.602	0.580	0.560	0.538	0.516	0.494	0.470	0.449	0.425	0.402	0.380	0.358	0.335	0.311	0.289	0.266	0.244	0.222	0.200	0.179	0.159	0.138	0.118	0.098	0.079	0.060	0.041	0.025	0.006	-0.010	-0.025	-0.040	-0.055	-0.069	-0.081	-0.094	-0.105	-0.116	-0.126	-0.135	-0.144	-0.150	-0.159	-0.164	-0.169	-0.174	-0.176	-0.180	-0.182	-0.182	-0.184	-0.184	-0.182	-0.181	-0.179	-0.176	-0.172	-0.169	-0.164	-0.159	-0.154	-0.146	-0.139	-0.132	-0.125	-0.118	-0.109	-0.101	-0.091	-0.082	-0.074	-0.064	-0.055	-0.045	-0.036	-0.026	-0.018	-0.008	0.001	0.011	0.020	0.029	0.038	0.046	0.055	0.064	0.071	0.079	0.086	0.092	0.099	0.105	0.110	0.116	0.120	0.124	0.129	0.132	0.134	0.136	0.139	0.140	0.141	0.141	0.142	0.141	0.140	0.139	0.138	0.135	0.132	0.129	0.126	0.122	0.118	0.114	0.109	0.104	0.098	0.092	0.088	0.080	0.074	0.068	0.061	0.054	0.046	0.039	0.031	0.024	0.016	0.010	0.001	-0.006	-0.015	-0.024	-0.032	-0.041	-0.049	-0.058	-0.066	-0.075	-0.085	-0.092	-0.101	-0.111	-0.120	-0.130	-0.140	-0.149	-0.160	-0.169	-0.180	-0.190	-0.200	-0.211	-0.222	-0.232	-0.244	-0.256	-0.268	-0.280	-0.291	-0.304	-0.318	-0.330	-0.342	-0.356	-0.370	-0.385	-0.400	-0.414	-0.429	-0.444	-0.458	-0.474	-0.490	-0.505	-0.521	-0.538	-0.554	-0.571	-0.588	-0.604	-0.621	-0.638	-0.655	-0.671	-0.689	-0.706	-0.724	-0.740	-0.758	-0.775	-0.791	-0.808	-0.825	-0.841	-0.858	-0.872	-0.889	-0.904	-0.919	-0.934	-0.949	-0.962	-0.976	-0.989	-1.002	-1.016	-1.028	-1.039	-1.050	-1.060	-1.070	-1.080	-1.089	-1.096	-1.105	-1.111	-1.118	-1.124	-1.129	-1.134	-1.138	-1.140	-1.142	-1.144	-1.146	-1.146	-1.145	-1.145	-1.144	-1.141	-1.139	-1.135	-1.131	-1.126	-1.121	-1.115	-1.109	-1.102	-1.095	-1.088	-1.080	-1.071	-1.061	-1.052	-1.042	-1.034	-1.024	-1.014	-1.004	-0.994	-0.982	-0.971	-0.961	-0.950	-0.940	-0.929	-0.919	-0.908	-0.899	-0.888	-0.879	-0.868	-0.859	-0.849	-0.841	-0.831	-0.822	-0.815	-0.806	-0.799	-0.791	-0.784	-0.778	-0.770	-0.765	-0.759	-0.752	-0.748	-0.742	-0.739	-0.732	-0.728	-0.725	-0.721	-0.716	-0.712	-0.710	-0.706	-0.704	-0.700	-0.698	-0.695	-0.692	-0.690	-0.688	-0.684	-0.681	-0.679	-0.676	-0.672	-0.671	-0.669	-0.665	-0.662	-0.659	-0.656	-0.654	-0.651	-0.649	-0.645	-0.642	-0.640	-0.636	-0.634	-0.630	-0.628	-0.624	-0.621	-0.618	-0.615	-0.612	-0.609	-0.606	-0.601	-0.599	-0.596	-0.592	-0.589	-0.586	-0.582	-0.580	-0.578	-0.575	-0.571	-0.568	-0.565	-0.561	-0.559	-0.554	-0.551	-0.549	-0.545	-0.541	-0.538	-0.534	-0.530	-0.526	-0.522	-0.518	-0.514	-0.509	-0.505	-0.500	-0.494	-0.489	-0.482	-0.478	-0.471	-0.465	-0.459	-0.451	-0.445	-0.438	-0.429	-0.421	-0.414	-0.405	-0.396	-0.389	-0.380	-0.371	-0.361	-0.351	-0.341	-0.332	-0.322	-0.312	-0.304	-0.294	-0.282	-0.272	-0.262	-0.252	-0.242	-0.234	-0.225	-0.215	-0.206	-0.196	-0.189	-0.180	-0.171	-0.164	-0.155	-0.149	-0.141	-0.135	-0.129	-0.122	-0.118	-0.112	-0.108	-0.104	-0.100	-0.098	-0.095	-0.092	-0.090	-0.089	-0.089	-0.089	-0.088	-0.088	-0.088	-0.090	-0.090	-0.091	-0.094	-0.094	-0.096	-0.099	-0.101	-0.102	-0.105	-0.106	-0.110	-0.111	-0.112	-0.115	-0.116	-0.118	-0.119	-0.120	-0.121	-0.120	-0.121	-0.121	-0.120	-0.119	-0.116	-0.115	-0.111	-0.109	-0.105	-0.100	-0.095	-0.090	-0.084	-0.075	-0.069	-0.060	-0.051	-0.041	-0.031	-0.020	-0.008	0.004	0.018	0.030	0.045	0.060	0.075	0.090	0.108	0.125	0.142	0.160	0.179	0.198	0.218	0.238	0.258	0.279	0.300	0.321	0.342	0.364	0.385	0.406	0.430	0.451	0.474	0.495	0.518	0.540	0.562	0.582	0.605	0.626	0.648	0.669	0.689	0.709	0.729	0.749	0.768	0.788	0.804	0.822	0.840	0.856	0.872	0.889	0.904	0.919	0.932	0.946	0.959	0.971	0.982	0.995	1.005	1.015	1.024	1.032	1.040	1.048	1.054	1.060	1.066	1.070	1.075	1.079	1.082	1.085	1.086	1.089	1.090	1.092	1.092	1.092	1.091	1.090	1.089	1.089	1.085	1.084	1.082	1.079	1.076	1.072	1.070	1.066	1.064	1.059	1.056	1.051	1.048	1.045	1.040	1.036	1.032	1.029	1.025	1.021	1.018	1.015	1.012	1.009	1.005	1.004	1.001	0.999	0.996	0.995	0.995	0.992	0.992	0.992	0.991	0.991	0.991	0.991	0.992	0.994	0.995	0.998	0.999	1.001	1.004	1.005	1.010	1.012	1.016	1.019	1.022	1.028	1.031	1.036	1.041	1.045	1.050	1.055	1.061	1.065	1.071	1.076	1.082	1.088	1.094	1.099	1.104	1.110	1.115	1.121	1.126	1.131	1.138	1.142	1.148	1.152	1.159	1.164	1.168	1.174	1.179	1.182	1.188	1.192	1.196	1.201	1.206	1.210	1.214	1.218	1.221	1.225	1.228	1.230	1.234	1.238	1.240	1.242	1.245	1.246	1.249	1.250	1.251	1.252	1.254	1.256	1.256	1.256	1.258	1.258	1.258	1.256	1.256	1.254	1.254	1.252	1.251	1.250	1.246	1.245	1.242	1.240	1.238	1.234	1.230	1.226	1.222	1.220	1.215	1.210	1.205	1.200	1.196	1.191	1.186	1.181	1.175	1.170	1.164	1.159	1.152	1.146	1.140	1.134	1.129	1.121	1.116	1.110	1.104	1.098	1.092	1.086	1.080	1.075	1.070	1.065	1.060	1.055	1.050	1.046	1.041	1.038	1.035	1.030	1.028	1.025	1.022	1.019	1.018	1.015	1.014	1.012	1.011	1.010	1.010	1.009	1.010	1.009	1.010	1.011	1.012	1.014	1.016	1.018	1.019	1.022	1.024	1.026	1.029	1.031	1.035	1.038	1.040	1.044	1.048	1.050	1.054	1.055	1.059	1.062	1.065	1.066	1.070	1.071	1.074	1.075	1.078	1.079	1.079	1.079	1.080	1.080	1.079	1.079	1.078	1.076	1.074	1.072	1.069	1.066	1.062	1.059	1.054	1.049	1.042	1.038	1.031	1.025	1.018	1.010	1.002	0.994	0.984	0.975	0.966	0.956	0.945	0.934	0.924	0.912	0.901	0.889	0.878	0.865	0.852	0.840	0.828	0.815	0.802	0.790	0.778	0.765	0.752	0.740	0.729	0.718	0.705	0.694	0.682	0.671	0.662	0.652	0.642	0.632	0.624	0.616	0.609	0.601	0.594	0.589	0.582	0.578	0.572	0.568	0.564	0.561	0.559	0.556	0.554	0.554	0.554	0.552	0.552	0.554	0.555	0.555	0.556	0.560	0.561	0.564	0.568	0.569	0.572	0.575	0.580	0.584	0.586	0.590	0.592	0.596	0.600	0.602	0.605	0.608	0.609	0.612	0.612	0.615	0.616	0.616	0.616	0.616	0.615	0.614	0.612	0.610	0.608	0.604	0.601	0.596	0.591	0.586	0.581	0.575	0.568	0.560	0.552	0.544	0.535	0.528	0.518	0.507	0.498	0.488	0.478	0.466	0.455	0.444	0.434	0.421	0.410	0.400	0.388	0.376	0.366	0.355	0.345	0.335	0.326	0.316	0.308	0.300	0.291	0.285	0.278	0.272	0.266	0.261	0.259	0.254	0.251	0.251	0.249	0.249	0.250	0.251	0.254	0.256	0.260	0.264	0.270	0.276	0.282	0.290	0.299	0.308	0.319	0.328	0.339	0.349	0.361	0.374	0.385	0.398	0.412	0.425	0.438	0.451	0.465	0.478	0.491	0.505	0.516	0.530	0.542	0.555	0.566	0.578	0.588	0.598	0.609	0.616	0.625	0.634	0.640	0.646	0.651	0.656	0.660	0.661	0.665	0.666	0.666	0.666	0.665	0.662	0.659	0.655	0.650	0.645	0.638	0.631	0.622	0.615	0.604	0.595	0.584	0.572	0.560	0.548	0.535	0.520	0.506	0.491	0.476	0.461	0.445	0.429	0.411	0.395	0.378	0.360	0.341	0.324	0.306	0.288	0.270	0.251	0.234	0.215	0.196	0.178	0.159	0.140	0.121	0.104	0.085	0.066	0.048	0.030	0.012	-0.006	-0.025	-0.042	-0.060	-0.078	-0.096	-0.114	-0.130	-0.149	-0.166	-0.184	-0.200	-0.216	-0.234	-0.250	-0.268	-0.282	-0.300	-0.315	-0.331	-0.346	-0.361	-0.378	-0.392	-0.408	-0.421	-0.436	-0.450	-0.464	-0.478	-0.490	-0.502	-0.516	-0.528	-0.540	-0.551	-0.562	-0.574	-0.585	-0.594	-0.605	-0.614	-0.624	-0.631	-0.640	-0.649	-0.656	-0.664	-0.670	-0.676	-0.684	-0.689	-0.695	-0.700	-0.705	-0.710	-0.715	-0.719	-0.724	-0.726	-0.730	-0.734	-0.736	-0.740	-0.742	-0.744	-0.746	-0.749	-0.750	-0.752	-0.754	-0.754	-0.756	-0.756	-0.758	-0.758	-0.758	-0.759	-0.759	-0.759	-0.759	-0.759	-0.760	-0.759	-0.759	-0.758	-0.756	-0.755	-0.754	-0.752	-0.751	-0.750	-0.749	-0.745	-0.744	-0.740	-0.736	-0.732	-0.729	-0.725	-0.721	-0.716	-0.710	-0.705	-0.699	-0.692	-0.685	-0.678	-0.670	-0.661	-0.652	-0.645	-0.635	-0.625	-0.614	-0.604	-0.591	-0.579	-0.568	-0.555	-0.540	-0.528	-0.514	-0.499	-0.484	-0.468	-0.452	-0.436	-0.421	-0.404	-0.386	-0.370	-0.352	-0.334	-0.316	-0.299	-0.280	-0.261	-0.244	-0.225	-0.206	-0.188	-0.169	-0.151	-0.132	-0.114	-0.095	-0.076	-0.058	-0.039	-0.021	-0.001	0.016	0.034	0.052	0.070	0.088	0.105	0.122	0.141	0.159	0.175	0.192	0.209	0.225	0.242	0.259	0.275	0.291	0.308	0.322	0.339	0.354	0.369	0.384	0.399	0.414	0.428	0.441	0.455	0.470	0.482	0.495	0.509	0.521	0.532	0.545	0.556	0.566	0.576	0.588	0.596	0.605	0.614	0.621	0.630	0.636	0.642	0.649	0.654	0.659	0.662	0.666	0.669	0.671	0.672	0.674	0.674	0.674	0.674	0.671	0.670	0.668	0.664	0.661	0.658	0.652	0.648	0.642	0.636	0.630	0.625	0.619	0.612	0.605	0.600	0.592	0.585	0.579	0.572	0.568	0.561	0.554	0.549	0.544	0.539	0.534	0.530	0.528	0.524	0.521	0.519	0.519	0.518	0.518	0.518	0.519	0.522	0.525	0.529	0.532	0.539	0.544	0.550	0.558	0.565	0.575	0.582	0.592	0.602	0.614	0.625	0.638	0.650	0.662	0.675	0.689	0.702	0.716	0.730	0.742	0.758	0.771	0.785	0.800	0.814	0.826	0.840	0.852	0.866	0.878	0.890	0.902	0.914	0.925	0.935	0.945	0.955	0.962	0.970	0.979	0.986	0.992	0.998	1.004	1.009	1.011	1.016	1.019	1.020	1.022	1.024	1.025	1.025	1.025	1.024	1.022	1.021	1.019	1.018	1.015	1.011	1.009	1.004	1.000	0.995	0.991	0.986	0.981	0.976	0.970	0.964	0.959	0.952	0.946	0.939	0.932	0.925	0.919	0.911	0.904	0.898	0.889	0.880	0.872	0.864	0.855	0.848	0.838	0.829	0.820	0.810	0.801	0.791	0.780	0.770	0.760	0.749	0.739	0.728	0.716	0.704	0.692	0.681	0.669	0.656	0.645	0.631	0.620	0.609	0.595	0.582	0.570	0.559	0.546	0.535	0.521	0.510	0.499	0.488	0.476	0.465	0.454	0.444	0.434	0.424	0.415	0.405	0.399	0.391	0.384	0.376	0.370	0.365	0.360	0.356	0.351	0.349	0.345	0.344	0.342	0.341	0.341	0.341	0.341	0.344	0.346	0.348	0.351	0.355	0.358	0.362	0.368	0.372	0.379	0.385	0.391	0.398	0.402	0.410	0.416	0.424	0.430	0.438	0.444	0.451	0.458	0.464	0.470	0.475	0.480	0.485	0.490	0.494	0.496	0.499	0.501	0.504	0.504	0.504	0.504	0.502	0.500	0.499	0.495	0.491	0.485	0.480	0.474	0.466	0.459	0.450	0.441	0.430	0.420	0.409	0.396	0.384	0.371	0.358	0.344	0.329	0.314	0.299	0.282	0.266	0.251	0.235	0.218	0.202	0.185	0.169	0.152	0.138	0.121	0.106	0.090	0.076	0.062	0.048	0.034	0.021	0.009	-0.002	-0.014	-0.024	-0.034	-0.042	-0.051	-0.059	-0.065	-0.071	-0.076	-0.081	-0.085	-0.088	-0.091	-0.092	-0.094	-0.092	-0.092	-0.091	-0.090	-0.088	-0.085	-0.082	-0.079	-0.075	-0.071	-0.066	-0.062	-0.058	-0.051	-0.048	-0.041	-0.036	-0.030	-0.025	-0.020	-0.014	-0.009	-0.004	0.001	0.006	0.010	0.015	0.019	0.022	0.026	0.030	0.034	0.036	0.040	0.042	0.044	0.046	0.049	0.050	0.051	0.052	0.054	0.055	0.056	0.056	0.058	0.058	0.059	0.059	0.059	0.060	0.060	0.061	0.062	0.064	0.064	0.065	0.066	0.068	0.070	0.071	0.074	0.075	0.079	0.080	0.082	0.085	0.088	0.091	0.092	0.096	0.099	0.102	0.105	0.109	0.112	0.116	0.119	0.121	0.125	0.129	0.131	0.134	0.138	0.140	0.142	0.145	0.148	0.149	0.151	0.154	0.154	0.156	0.158	0.159	0.159	0.160	0.160	0.160	0.161	0.161	0.160	0.161	0.161	0.160	0.160	0.160	0.160	0.159	0.159	0.159	0.158	0.159	0.158	0.159	0.158	0.158	0.159	0.159	0.160	0.160	0.162	0.164	0.164	0.165	0.166	0.169	0.171	0.172	0.175	0.178	0.179	0.181	0.185	0.188	0.191	0.194	0.196	0.199	0.201	0.205	0.208	0.211	0.214	0.216	0.218	0.221	0.224	0.225	0.228	0.229	0.231	0.232	0.234	0.235	0.236	0.235	0.236	0.236	0.236	0.234	0.232	0.231	0.230	0.226	0.224	0.220	0.218	0.214	0.209	0.204	0.199	0.192	0.186	0.180	0.172	0.165	0.158	0.149	0.139	0.130	0.120	0.111	0.101	0.089	0.079	0.068	0.055	0.044	0.031	0.019	0.005	-0.008	-0.021	-0.035	-0.049	-0.064	-0.078	-0.091	-0.106	-0.121	-0.135	-0.150	-0.164	-0.179	-0.194	-0.209	-0.221	-0.236	-0.250	-0.264	-0.276	-0.290	-0.302	-0.315	-0.326	-0.339	-0.350	-0.359	-0.369	-0.379	-0.389	-0.396	-0.405	-0.412	-0.419	-0.424	-0.430	-0.435	-0.439	-0.442	-0.445	-0.448	-0.449	-0.450	-0.450	-0.450	-0.449	-0.446	-0.444	-0.440	-0.436	-0.432	-0.428	-0.422	-0.416	-0.411	-0.404	-0.396	-0.389	-0.381	-0.372	-0.365	-0.355	-0.345	-0.336	-0.326	-0.315	-0.305	-0.295	-0.284	-0.272	-0.261	-0.250	-0.240	-0.228	-0.216	-0.204	-0.192	-0.181	-0.170	-0.158	-0.145	-0.134	-0.121	-0.110	-0.098	-0.086	-0.074	-0.062	-0.050	-0.039	-0.026	-0.014	-0.001	0.010	0.022	0.035	0.048	0.060	0.072	0.085	0.098	0.110	0.122	0.136	0.149	0.162	0.176	0.189	0.201	0.216	0.229	0.242	0.256	0.270	0.284	0.298	0.312	0.326	0.341	0.354	0.369	0.384	0.399	0.412	0.426	0.441	0.455	0.470	0.484	0.498	0.512	0.525	0.540	0.554	0.568	0.581	0.595	0.609	0.622	0.634	0.648	0.660	0.674	0.686	0.698	0.711	0.722	0.734	0.746	0.758	0.769	0.779	0.790	0.801	0.811	0.821	0.831	0.840	0.850	0.860	0.869	0.876	0.885	0.892	0.901	0.908	0.915	0.922	0.929	0.936	0.942	0.948	0.954	0.959	0.965	0.970	0.975	0.979	0.984	0.988	0.990	0.995	0.999	1.000	1.004	1.006	1.009	1.011	1.014	1.016	1.019	1.020	1.021	1.024	1.026	1.028	1.030	1.031	1.032	1.035	1.036	1.039	1.041	1.042	1.044	1.048	1.050	1.052	1.055	1.058	1.060	1.064	1.066	1.071	1.072	1.076	1.081	1.085	1.089	1.092	1.096	1.101	1.106	1.110	1.115	1.119	1.124	1.129	1.134	1.139	1.142	1.148	1.152	1.156	1.161	1.165	1.170	1.175	1.178	1.182	1.188	1.190	1.194	1.196	1.200	1.204	1.206	1.209	1.211	1.214	1.216	1.219	1.221	1.224	1.225	1.228	1.230	1.231	1.232	1.235	1.236	1.239	1.241	1.242	1.246	1.248	1.251	1.252	1.256	1.259	1.262	1.266	1.270	1.275	1.280	1.284	1.290	1.295	1.301	1.308	1.314	1.320	1.329	1.335	1.344	1.351	1.360	1.369	1.379	1.386	1.396	1.406	1.416	1.425	1.435	1.445	1.455	1.465	1.475	1.484	1.495	1.505	1.514	1.522	1.531	1.541	1.550	1.559	1.565	1.572	1.580	1.588	1.594	1.600	1.606	1.611	1.616	1.621	1.625	1.629	1.631	1.634	1.636	1.639	1.640	1.640	1.641	1.641	1.641	1.641	1.640	1.638	1.636	1.634	1.632	1.629	1.626	1.622	1.619	1.615	1.611	1.606	1.601	1.596	1.590	1.585	1.579	1.571	1.565	1.558	1.551	1.544	1.535	1.526	1.518	1.508	1.498	1.488	1.476	1.464	1.451	1.439	1.426	1.412	1.396	1.381	1.365	1.346	1.328	1.310	1.290	1.269	1.246	1.224	1.200	1.175	1.150	1.122	1.096	1.066	1.036	1.005	0.972	0.940	0.906	0.870	0.834	0.796	0.758	0.718	0.678	0.635	0.592	0.550	0.505	0.460	0.415	0.368	0.320	0.271	0.222	0.172	0.124	0.072	0.020	-0.032	-0.084	-0.138	-0.190	-0.244	-0.298	-0.351	-0.405	-0.459	-0.514	-0.568	-0.622	-0.676	-0.730	-0.784	-0.836	-0.890	-0.942	-0.996	-1.048	-1.099	-1.150	-1.200	-1.250	-1.299	-1.348	-1.395	-1.441	-1.489	-1.534	-1.578	-1.621	-1.664	-1.705	-1.745	-1.785	-1.822	-1.860	-1.895	-1.930	-1.964	-1.996	-2.027	-2.058	-2.086	-2.115	-2.141	-2.166	-2.191	-2.215	-2.238	-2.260	-2.280	-2.299	-2.316	-2.335	-2.351	-2.368	-2.381	-2.396	-2.410	-2.424	-2.436	-2.448	-2.460	-2.470	-2.481	-2.492	-2.504	-2.514	-2.524	-2.534	-2.544	-2.555	-2.566	-2.578	-2.590	-2.600	-2.614	-2.626	-2.639	-2.654	-2.668	-2.684	-2.700	-2.716	-2.735	-2.754	-2.772	-2.792	-2.812	-2.836	-2.859	-2.881	-2.906	-2.931	-2.958	-2.984	-3.012	-3.040	-3.070	-3.098	-3.129	-3.159	-3.191	-3.222	-3.255	-3.288	-3.320	-3.354	-3.389	-3.421	-3.455	-3.490	-3.524	-3.559	-3.594	-3.628	-3.661	-3.696	-3.730	-3.764	-3.796	-3.829	-3.862	-3.894	-3.925	-3.958	-3.988	-4.018	-4.049	-4.077	-4.109	-4.138	-4.165	-4.192	-4.220	-4.248	-4.274	-4.300	-4.326	-4.351	-4.376	-4.400	-4.425	-4.449	-4.471	-4.495	-4.518	-4.540	-4.561	-4.584	-4.606	-4.629	-4.649	-4.670	-4.691	-4.711	-4.731	-4.752	-4.772	-4.791	-4.811	-4.830	-4.849	-4.868	-4.886	-4.904	-4.922	-4.939	-4.956	-4.972	-4.989	-5.004	-5.019	-5.035	-5.049	-5.062	-5.075	-5.088	-5.100	-5.111	-5.121	-5.131	-5.141	-5.148	-5.156	-5.162	-5.169	-5.174	-5.178	-5.182	-5.184	-5.186	-5.186	-5.186	-5.185	-5.184	-5.181	-5.178	-5.174	-5.169	-5.161	-5.156	-5.148	-5.139	-5.131	-5.121	-5.111	-5.100	-5.090	-5.076	-5.064	-5.051	-5.038	-5.024	-5.010	-4.994	-4.979	-4.962	-4.948	-4.930	-4.912	-4.896	-4.879	-4.860	-4.841	-4.822	-4.804	-4.785	-4.765	-4.745	-4.725	-4.704	-4.681	-4.660	-4.638	-4.615	-4.592	-4.568	-4.544	-4.519	-4.492	-4.466	-4.439	-4.410	-4.381	-4.352	-4.321	-4.290	-4.256	-4.222	-4.188	-4.151	-4.114	-4.075	-4.035	-3.994	-3.950	-3.906	-3.861	-3.814	-3.766	-3.716	-3.665	-3.612	-3.558	-3.502	-3.445	-3.386	-3.326	-3.265	-3.201	-3.139	-3.072	-3.006	-2.939	-2.869	-2.799	-2.728	-2.655	-2.581	-2.508	-2.434	-2.358	-2.280	-2.204	-2.128	-2.049	-1.971	-1.894	-1.815	-1.736	-1.658	-1.580	-1.502	-1.425	-1.348	-1.270	-1.194	-1.118	-1.044	-0.969	-0.895	-0.822	-0.751	-0.679	-0.610	-0.541	-0.472	-0.408	-0.341	-0.276	-0.214	-0.151	-0.091	-0.031	0.028	0.084	0.141	0.196	0.250	0.304	0.356	0.408	0.456	0.505	0.555	0.601	0.649	0.695	0.740	0.785	0.830	0.875	0.919	0.961	1.004	1.048	1.090	1.131	1.175	1.216	1.259	1.301	1.344	1.386	1.429	1.471	1.514	1.558	1.601	1.644	1.689	1.732	1.778	1.822	1.868	1.912	1.958	2.004	2.050	2.096	2.142	2.189	2.234	2.281	2.328	2.374	2.421	2.468	2.512	2.559	2.605	2.650	2.696	2.741	2.785	2.830	2.874	2.916	2.960	3.002	3.044	3.085	3.125	3.164	3.202	3.240	3.276	3.312	3.348	3.382	3.415	3.446	3.478	3.506	3.536	3.562	3.590	3.614	3.639	3.661	3.682	3.704	3.722	3.741	3.759	3.774	3.788	3.801	3.812	3.824	3.832	3.842	3.850	3.855	3.860	3.865	3.868	3.869	3.870	3.870	3.869	3.865	3.862	3.859	3.854	3.846	3.840	3.832	3.824	3.815	3.804	3.794	3.782	3.770	3.758	3.745	3.731	3.715	3.700	3.685	3.669	3.652	3.636	3.619	3.601	3.582	3.565	3.548	3.528	3.508	3.490	3.470	3.450	3.430	3.411	3.390	3.370	3.350	3.330	3.309	3.289	3.269	3.250	3.229	3.208	3.188	3.166	3.146	3.126	3.106	3.086	3.065	3.045	3.024	3.004	2.984	2.964	2.945	2.925	2.905	2.885	2.866	2.846	2.828	2.808	2.789	2.769	2.749	2.729	2.710	2.691	2.672	2.654	2.636	2.618	2.599	2.580	2.561	2.544	2.525	2.508	2.490	2.471	2.455	2.438	2.420	2.402	2.386	2.370	2.352	2.336	2.321	2.305	2.288	2.272	2.258	2.242	2.226	2.211	2.196	2.181	2.166	2.151	2.138	2.122	2.109	2.094	2.080	2.065	2.052	2.038	2.025	2.011	1.996	1.982	1.970	1.958	1.944	1.930	1.916	1.904	1.890	1.878	1.865	1.851	1.839	1.825	1.812	1.801	1.788	1.775	1.762	1.750	1.739	1.726	1.714	1.701	1.690	1.678	1.666	1.655	1.644	1.632	1.620	1.610	1.599	1.589	1.576	1.566	1.555	1.546	1.536	1.525	1.515	1.506	1.495	1.485	1.476	1.466	1.456	1.448	1.438	1.428	1.418	1.408	1.398	1.386	1.376	1.365	1.355	1.344	1.332	1.321	1.310	1.298	1.285	1.272	1.259	1.244	1.230	1.216	1.200	1.185	1.168	1.151	1.134	1.116	1.098	1.079	1.060	1.040	1.020	0.999	0.978	0.955	0.932	0.911	0.888	0.862	0.839	0.815	0.791	0.766	0.741	0.716	0.691	0.666	0.641	0.616	0.591	0.568	0.542	0.518	0.495	0.471	0.448	0.425	0.402	0.381	0.361	0.341	0.320	0.302	0.285	0.268	0.251	0.236	0.222	0.210	0.198	0.186	0.176	0.168	0.160	0.154	0.148	0.144	0.140	0.138	0.138	0.139	0.139	0.141	0.145	0.149	0.155	0.160	0.168	0.175	0.185	0.195	0.205	0.216	0.228	0.240	0.254	0.266	0.281	0.295	0.310	0.326	0.341	0.358	0.372	0.389	0.405	0.420	0.436	0.452	0.468	0.484	0.499	0.514	0.529	0.544	0.558	0.570	0.584	0.598	0.609	0.621	0.634	0.644	0.654	0.664	0.674	0.681	0.690	0.698	0.705	0.711	0.718	0.722	0.728	0.731	0.735	0.739	0.741	0.744	0.746	0.748	0.749	0.750	0.750	0.750	0.750	0.749	0.749	0.748	0.748	0.746	0.745	0.745	0.742	0.741	0.741	0.740	0.739	0.739	0.739	0.738	0.739	0.738	0.739	0.740	0.741	0.742	0.745	0.748	0.750	0.752	0.758	0.761	0.768	0.771	0.778	0.784	0.791	0.799	0.806	0.814	0.825	0.834	0.844	0.855	0.866	0.879	0.891	0.904	0.918	0.931	0.946	0.961	0.978	0.994	1.010	1.028	1.044	1.062	1.080	1.100	1.119	1.139	1.158	1.179	1.199	1.219	1.240	1.261	1.281	1.302	1.324	1.345	1.368	1.386	1.408	1.429	1.450	1.471	1.492	1.512	1.534	1.552	1.572	1.592	1.612	1.631	1.649	1.668	1.686	1.704	1.720	1.738	1.754	1.770	1.785	1.800	1.815	1.830	1.842	1.856	1.870	1.881	1.895	1.905	1.918	1.928	1.939	1.949	1.958	1.966	1.976	1.985	1.994	2.001	2.009	2.015	2.022	2.030	2.036	2.042	2.049	2.055	2.061	2.068	2.072	2.079	2.084	2.089	2.095	2.100	2.105	2.109	2.115	2.120	2.124	2.129	2.135	2.139	2.144	2.149	2.152	2.158	2.161	2.166	2.170	2.174	2.179	2.182	2.186	2.190	2.194	2.196	2.200	2.204	2.205	2.208	2.210	2.212	2.214	2.215	2.216	2.218	2.218	2.218	2.219	2.218	2.218	2.216	2.214	2.212	2.211	2.210	2.208	2.204	2.200	2.198	2.192	2.189	2.185	2.180	2.174	2.169	2.162	2.158	2.151	2.144	2.136	2.129	2.121	2.114	2.106	2.098	2.089	2.080	2.071	2.061	2.051	2.041	2.031	2.021	2.010	1.999	1.988	1.976	1.965	1.954	1.941	1.929	1.916	1.902	1.890	1.876	1.862	1.849	1.835	1.821	1.808	1.794	1.779	1.765	1.750	1.735	1.720	1.705	1.689	1.674	1.660	1.645	1.629	1.615	1.599	1.584	1.569	1.554	1.540	1.524	1.510	1.496	1.482	1.469	1.456	1.442	1.429	1.418	1.405	1.392	1.381	1.370	1.359	1.349	1.338	1.328	1.319	1.309	1.300	1.291	1.282	1.275	1.266	1.259	1.252	1.245	1.239	1.231	1.224	1.218	1.211	1.206	1.200	1.194	1.188	1.181	1.175	1.170	1.162	1.156	1.150	1.142	1.135	1.128	1.120	1.111	1.102	1.094	1.084	1.075	1.065	1.054	1.042	1.030	1.019	1.005	0.992	0.978	0.964	0.949	0.932	0.916	0.899	0.881	0.864	0.845	0.826	0.806	0.786	0.766	0.745	0.722	0.702	0.680	0.656	0.634	0.610	0.588	0.562	0.539	0.515	0.490	0.466	0.441	0.416	0.394	0.369	0.344	0.320	0.298	0.272	0.250	0.226	0.205	0.182	0.160	0.139	0.119	0.099	0.079	0.059	0.040	0.024	0.005	-0.010	-0.026	-0.041	-0.056	-0.069	-0.082	-0.095	-0.106	-0.116	-0.126	-0.135	-0.144	-0.150	-0.158	-0.162	-0.168	-0.171	-0.174	-0.176	-0.179	-0.179	-0.180	-0.179	-0.179	-0.176	-0.174	-0.171	-0.166	-0.164	-0.159	-0.152	-0.148	-0.141	-0.134	-0.128	-0.119	-0.110	-0.104	-0.095	-0.086	-0.078	-0.068	-0.059	-0.049	-0.039	-0.029	-0.019	-0.009	0.001	0.011	0.021	0.030	0.039	0.049	0.058	0.068	0.076	0.086	0.094	0.102	0.111	0.120	0.128	0.135	0.141	0.149	0.155	0.161	0.168	0.172	0.178	0.181	0.186	0.190	0.194	0.198	0.200	0.202	0.205	0.208	0.210	0.211	0.211	0.212	0.212	0.214	0.212	0.211	0.211	0.211	0.209	0.208	0.206	0.204	0.201	0.199	0.196	0.192	0.190	0.186	0.182	0.178	0.175	0.170	0.165	0.160	0.155	0.150	0.144	0.139	0.132	0.126	0.120	0.114	0.106	0.099	0.092	0.084	0.075	0.068	0.059	0.050	0.041	0.032	0.024	0.014	0.004	-0.006	-0.019	-0.029	-0.040	-0.051	-0.064	-0.076	-0.089	-0.101	-0.115	-0.129	-0.142	-0.156	-0.171	-0.186	-0.201	-0.216	-0.232	-0.249	-0.264	-0.280	-0.298	-0.315	-0.331	-0.350	-0.368	-0.386	-0.404	-0.422	-0.441	-0.461	-0.480	-0.499	-0.518	-0.538	-0.556	-0.576	-0.596	-0.615	-0.635	-0.654	-0.674	-0.694	-0.712	-0.731	-0.750	-0.770	-0.788	-0.806	-0.824	-0.842	-0.860	-0.878	-0.894	-0.911	-0.928	-0.942	-0.959	-0.974	-0.988	-1.001	-1.015	-1.028	-1.040	-1.051	-1.062	-1.072	-1.082	-1.091	-1.100	-1.108	-1.114	-1.120	-1.125	-1.130	-1.134	-1.138	-1.139	-1.141	-1.142	-1.142	-1.142	-1.140	-1.140	-1.136	-1.134	-1.130	-1.126	-1.122	-1.116	-1.110	-1.104	-1.098	-1.091	-1.084	-1.075	-1.068	-1.059	-1.051	-1.042	-1.035	-1.025	-1.018	-1.008	-1.000	-0.991	-0.982	-0.975	-0.966	-0.960	-0.951	-0.944	-0.938	-0.930	-0.924	-0.916	-0.911	-0.906	-0.901	-0.895	-0.890	-0.886	-0.882	-0.880	-0.876	-0.874	-0.870	-0.869	-0.866	-0.864	-0.864	-0.861	-0.861	-0.859	-0.859	-0.859	-0.858	-0.858	-0.856	-0.855	-0.855	-0.854	-0.854	-0.852	-0.852	-0.851	-0.850	-0.849	-0.849	-0.846	-0.844	-0.841	-0.840	-0.838	-0.835	-0.832	-0.829	-0.826	-0.822	-0.819	-0.815	-0.810	-0.805	-0.800	-0.795	-0.790	-0.785	-0.780	-0.772	-0.766	-0.761	-0.755	-0.748	-0.741	-0.734	-0.728	-0.720	-0.714	-0.706	-0.699	-0.690	-0.682	-0.675	-0.668	-0.659	-0.651	-0.642	-0.634	-0.625	-0.616	-0.608	-0.599	-0.590	-0.581	-0.571	-0.562	-0.552	-0.542	-0.532	-0.522	-0.514	-0.502	-0.492	-0.481	-0.470	-0.459	-0.449	-0.438	-0.426	-0.414	-0.402	-0.390	-0.378	-0.366	-0.354	-0.341	-0.329	-0.316	-0.304	-0.291	-0.278	-0.265	-0.252	-0.240	-0.226	-0.214	-0.202	-0.190	-0.176	-0.164	-0.151	-0.140	-0.128	-0.116	-0.104	-0.092	-0.081	-0.070	-0.060	-0.050	-0.040	-0.030	-0.021	-0.011	-0.004	0.005	0.012	0.020	0.028	0.034	0.040	0.046	0.051	0.058	0.061	0.065	0.069	0.072	0.075	0.079	0.081	0.082	0.085	0.086	0.088	0.089	0.090	0.090	0.091	0.091	0.092	0.094	0.092	0.094	0.095	0.095	0.098	0.099	0.099	0.101	0.102	0.105	0.108	0.110	0.114	0.116	0.121	0.125	0.131	0.136	0.142	0.149	0.156	0.162	0.172	0.181	0.190	0.201	0.212	0.224	0.235	0.249	0.261	0.275	0.290	0.305	0.321	0.336	0.355	0.371	0.390	0.409	0.428	0.446	0.466	0.488	0.509	0.530	0.551	0.574	0.596	0.619	0.641	0.664	0.686	0.710	0.732	0.756	0.780	0.804	0.826	0.850	0.874	0.896	0.920	0.942	0.965	0.988	1.009	1.031	1.052	1.074	1.094	1.114	1.135	1.154	1.172	1.191	1.209	1.228	1.244	1.260	1.276	1.291	1.306	1.320	1.334	1.346	1.360	1.371	1.382	1.391	1.401	1.410	1.419	1.426	1.432	1.440	1.445	1.450	1.454	1.456	1.460	1.461	1.462	1.464	1.464	1.462	1.462	1.460	1.458	1.454	1.450	1.446	1.441	1.436	1.430	1.424	1.416	1.408	1.401	1.392	1.384	1.375	1.365	1.354	1.344	1.334	1.322	1.311	1.301	1.289	1.276	1.265	1.254	1.242	1.231	1.219	1.208	1.196	1.185	1.175	1.164	1.152	1.144	1.134	1.125	1.116	1.106	1.099	1.091	1.084	1.078	1.071	1.068	1.062	1.058	1.055	1.051	1.050	1.049	1.046	1.046	1.046	1.048	1.050	1.051	1.052	1.056	1.059	1.064	1.068	1.074	1.079	1.085	1.091	1.096	1.104	1.111	1.119	1.126	1.134	1.142	1.151	1.159	1.166	1.175	1.182	1.191	1.200	1.208	1.216	1.222	1.231	1.239	1.245	1.252	1.260	1.266	1.272	1.279	1.285	1.290	1.296	1.300	1.305	1.309	1.312	1.316	1.319	1.322	1.325	1.328	1.330	1.331	1.332	1.334	1.334	1.335	1.335	1.336	1.336	1.336	1.334	1.334	1.332	1.332	1.331	1.329	1.328	1.326	1.325	1.324	1.321	1.319	1.318	1.315	1.312	1.311	1.309	1.306	1.304	1.302	1.299	1.298	1.295	1.292	1.290	1.288	1.284	1.281	1.279	1.276	1.274	1.271	1.268	1.264	1.261	1.258	1.255	1.251	1.248	1.244	1.240	1.235	1.232	1.226	1.222	1.219	1.214	1.210	1.204	1.199	1.195	1.190	1.185	1.179	1.174	1.169	1.164	1.159	1.152	1.148	1.141	1.135	1.130	1.125	1.119	1.112	1.108	1.101	1.095	1.090	1.085	1.079	1.074	1.068	1.062	1.058	1.052	1.048	1.042	1.038	1.034	1.029	1.024	1.020	1.015	1.011	1.008	1.001	0.998	0.994	0.989	0.985	0.980	0.976	0.974	0.969	0.965	0.960	0.954	0.950	0.945	0.940	0.935	0.930	0.924	0.918	0.911	0.906	0.900	0.892	0.885	0.879	0.871	0.862	0.854	0.846	0.838	0.828	0.819	0.809	0.799	0.789	0.778	0.766	0.755	0.742	0.731	0.719	0.705	0.694	0.680	0.666	0.654	0.639	0.625	0.611	0.598	0.582	0.568	0.554	0.540	0.525	0.510	0.496	0.482	0.469	0.455	0.441	0.428	0.415	0.402	0.390	0.378	0.366	0.355	0.344	0.332	0.324	0.312	0.305	0.295	0.288	0.280	0.272	0.266	0.261	0.255	0.250	0.246	0.242	0.239	0.236	0.235	0.232	0.231	0.230	0.230	0.230	0.230	0.231	0.232	0.232	0.234	0.236	0.238	0.240	0.242	0.245	0.248	0.249	0.251	0.255	0.256	0.259	0.260	0.261	0.264	0.266	0.266	0.266	0.266	0.266	0.268	0.266	0.265	0.264	0.261	0.259	0.256	0.252	0.248	0.244	0.239	0.232	0.228	0.221	0.214	0.208	0.199	0.191	0.181	0.174	0.164	0.154	0.145	0.135	0.125	0.114	0.104	0.092	0.082	0.071	0.060	0.049	0.039	0.029	0.019	0.009	-0.001	-0.011	-0.019	-0.026	-0.034	-0.041	-0.048	-0.052	-0.059	-0.062	-0.066	-0.069	-0.071	-0.072	-0.072	-0.071	-0.069	-0.068	-0.064	-0.059	-0.054	-0.049	-0.040	-0.032	-0.024	-0.014	-0.002	0.010	0.021	0.036	0.050	0.065	0.081	0.098	0.114	0.131	0.149	0.168	0.188	0.206	0.225	0.244	0.262	0.282	0.301	0.321	0.341	0.359	0.378	0.396	0.414	0.432	0.449	0.465	0.480	0.496	0.510	0.522	0.535	0.548	0.559	0.569	0.576	0.585	0.592	0.599	0.604	0.608	0.611	0.612	0.614	0.614	0.614	0.611	0.609	0.605	0.600	0.595	0.589	0.581	0.574	0.564	0.554	0.545	0.534	0.521	0.510	0.498	0.484	0.471	0.456	0.441	0.426	0.411	0.396	0.381	0.365	0.350	0.332	0.318	0.301	0.285	0.268	0.252	0.236	0.219	0.202	0.186	0.171	0.155	0.138	0.122	0.106	0.090	0.074	0.059	0.044	0.028	0.012	-0.004	-0.019	-0.034	-0.049	-0.064	-0.080	-0.095	-0.110	-0.125	-0.140	-0.155	-0.169	-0.185	-0.200	-0.215	-0.229	-0.244	-0.258	-0.271	-0.286	-0.301	-0.315	-0.328	-0.341	-0.356	-0.369	-0.382	-0.394	-0.406	-0.420	-0.431	-0.444	-0.455	-0.466	-0.478	-0.488	-0.498	-0.507	-0.516	-0.525	-0.534	-0.541	-0.550	-0.556	-0.564	-0.570	-0.575	-0.580	-0.585	-0.590	-0.594	-0.598	-0.600	-0.602	-0.605	-0.608	-0.609	-0.610	-0.611	-0.610	-0.611	-0.610	-0.610	-0.610	-0.609	-0.608	-0.606	-0.605	-0.604	-0.601	-0.599	-0.598	-0.595	-0.592	-0.590	-0.588	-0.585	-0.582	-0.580	-0.576	-0.575	-0.571	-0.569	-0.566	-0.564	-0.561	-0.558	-0.555	-0.551	-0.549	-0.546	-0.544	-0.540	-0.538	-0.534	-0.530	-0.526	-0.522	-0.519	-0.514	-0.510	-0.505	-0.500	-0.495	-0.489	-0.484	-0.478	-0.471	-0.464	-0.456	-0.449	-0.441	-0.432	-0.425	-0.415	-0.404	-0.395	-0.384	-0.372	-0.361	-0.349	-0.338	-0.324	-0.310	-0.296	-0.282	-0.268	-0.252	-0.238	-0.221	-0.205	-0.188	-0.171	-0.155	-0.138	-0.119	-0.102	-0.084	-0.065	-0.048	-0.029	-0.010	0.009	0.029	0.048	0.068	0.086	0.105	0.124	0.145	0.164	0.182	0.201	0.220	0.239	0.259	0.276	0.296	0.314	0.331	0.350	0.368	0.385	0.402	0.419	0.436	0.452	0.469	0.484	0.500	0.515	0.530	0.545	0.559	0.572	0.586	0.601	0.614	0.625	0.639	0.650	0.660	0.672	0.682	0.691	0.701	0.710	0.719	0.726	0.734	0.741	0.748	0.752	0.759	0.762	0.768	0.771	0.774	0.778	0.779	0.781	0.782	0.784	0.782	0.782	0.781	0.780	0.779	0.776	0.772	0.770	0.766	0.762	0.756	0.752	0.748	0.742	0.736	0.730	0.725	0.718	0.711	0.705	0.699	0.692	0.686	0.680	0.672	0.666	0.660	0.655	0.649	0.644	0.638	0.634	0.630	0.625	0.622	0.619	0.616	0.614	0.612	0.612	0.611	0.610	0.611	0.612	0.615	0.619	0.621	0.625	0.630	0.635	0.640	0.646	0.654	0.660	0.669	0.678	0.686	0.696	0.706	0.718	0.729	0.740	0.751	0.764	0.775	0.788	0.801	0.814	0.826	0.839	0.852	0.865	0.878	0.890	0.902	0.915	0.928	0.940	0.950	0.961	0.972	0.982	0.994	1.002	1.011	1.019	1.028	1.035	1.041	1.048	1.052	1.058	1.062	1.066	1.069	1.070	1.074	1.075	1.075	1.074	1.074	1.074	1.071	1.070	1.068	1.065	1.061	1.056	1.052	1.048	1.042	1.038	1.031	1.024	1.018	1.011	1.002	0.995	0.988	0.980	0.972	0.962	0.954	0.945	0.938	0.928	0.919	0.909	0.900	0.890	0.881	0.871	0.862	0.852	0.842	0.832	0.822	0.812	0.802	0.792	0.782	0.771	0.762	0.752	0.741	0.731	0.721	0.710	0.700	0.689	0.680	0.670	0.660	0.650	0.639	0.629	0.619	0.610	0.600	0.591	0.581	0.572	0.562	0.554	0.545	0.536	0.529	0.520	0.512	0.505	0.498	0.491	0.484	0.478	0.472	0.466	0.461	0.456	0.451	0.446	0.444	0.440	0.438	0.434	0.431	0.430	0.429	0.428	0.426	0.426	0.426	0.426	0.426	0.429	0.430	0.431	0.432	0.434	0.436	0.439	0.441	0.444	0.446	0.450	0.452	0.455	0.459	0.461	0.462	0.466	0.469	0.470	0.474	0.474	0.476	0.478	0.478	0.478	0.479	0.478	0.476	0.475	0.474	0.470	0.469	0.464	0.459	0.455	0.450	0.444	0.438	0.430	0.422	0.414	0.405	0.394	0.384	0.374	0.361	0.350	0.338	0.324	0.311	0.298	0.281	0.268	0.251	0.238	0.221	0.205	0.189	0.172	0.156	0.138	0.122	0.106	0.089	0.072	0.058	0.040	0.025	0.009	-0.005	-0.020	-0.035	-0.049	-0.062	-0.075	-0.088	-0.099	-0.110	-0.121	-0.130	-0.140	-0.149	-0.156	-0.164	-0.170	-0.176	-0.181	-0.186	-0.190	-0.192	-0.196	-0.199	-0.199	-0.200	-0.201	-0.200	-0.199	-0.198	-0.196	-0.195	-0.192	-0.190	-0.186	-0.184	-0.180	-0.175	-0.172	-0.168	-0.164	-0.160	-0.156	-0.151	-0.148	-0.144	-0.140	-0.136	-0.134	-0.130	-0.126	-0.124	-0.121	-0.119	-0.115	-0.114	-0.112	-0.109	-0.108	-0.106	-0.105	-0.106	-0.105	-0.105	-0.105	-0.104	-0.105	-0.105	-0.105	-0.105	-0.105	-0.108	-0.108	-0.108	-0.109	-0.109	-0.110	-0.110	-0.110	-0.110	-0.111	-0.111	-0.110	-0.110	-0.110	-0.110	-0.109	-0.108	-0.105	-0.104	-0.102	-0.100	-0.099	-0.096	-0.094	-0.090	-0.086	-0.084	-0.081	-0.076	-0.072	-0.069	-0.064	-0.061	-0.055	-0.051	-0.046	-0.042	-0.038	-0.032	-0.029	-0.024	-0.018	-0.012	-0.008	-0.002	0.002	0.008	0.012	0.018	0.022	0.028	0.032	0.038	0.042	0.046	0.050	0.055	0.060	0.065	0.069	0.074	0.078	0.081	0.086	0.090	0.095	0.099	0.102	0.108	0.110	0.114	0.118	0.120	0.124	0.128	0.131	0.134	0.136	0.140	0.142	0.146	0.149	0.151	0.154	0.156	0.159	0.160	0.162	0.165	0.168	0.170	0.171	0.172	0.175	0.176	0.179	0.181	0.182	0.184	0.185	0.186	0.189	0.190	0.191	0.192	0.194	0.195	0.198	0.198	0.199	0.199	0.201	0.201	0.202	0.202	0.204	0.204	0.205	0.204	0.204	0.204	0.204	0.204	0.202	0.202	0.201	0.200	0.198	0.196	0.194	0.192	0.190	0.186	0.184	0.180	0.178	0.172	0.168	0.162	0.158	0.152	0.145	0.139	0.132	0.125	0.116	0.109	0.100	0.091	0.082	0.072	0.064	0.054	0.044	0.032	0.021	0.011	0.000	-0.011	-0.022	-0.034	-0.045	-0.056	-0.068	-0.079	-0.091	-0.101	-0.112	-0.121	-0.132	-0.142	-0.151	-0.161	-0.170	-0.179	-0.188	-0.194	-0.201	-0.209	-0.214	-0.219	-0.224	-0.229	-0.232	-0.235	-0.238	-0.240	-0.241	-0.242	-0.241	-0.241	-0.240	-0.239	-0.236	-0.234	-0.230	-0.226	-0.222	-0.219	-0.214	-0.208	-0.202	-0.196	-0.190	-0.182	-0.176	-0.169	-0.161	-0.152	-0.144	-0.136	-0.128	-0.118	-0.109	-0.100	-0.090	-0.082	-0.072	-0.062	-0.052	-0.042	-0.032	-0.021	-0.012	-0.001	0.009	0.020	0.030	0.041	0.052	0.064	0.074	0.085	0.098	0.109	0.121	0.132	0.145	0.158	0.170	0.181	0.195	0.208	0.221	0.234	0.248	0.261	0.275	0.289	0.302	0.318	0.331	0.345	0.360	0.374	0.389	0.404	0.419	0.432	0.448	0.462	0.476	0.491	0.505	0.519	0.534	0.548	0.561	0.575	0.588	0.601	0.614	0.628	0.640	0.651	0.664	0.675	0.688	0.698	0.709	0.720	0.730	0.741	0.751	0.760	0.770	0.779	0.789	0.798	0.805	0.814	0.824	0.831	0.839	0.848	0.856	0.864	0.871	0.880	0.888	0.894	0.901	0.909	0.918	0.924	0.931	0.939	0.946	0.954	0.960	0.969	0.975	0.984	0.990	0.998	1.005	1.012	1.019	1.026	1.034	1.040	1.049	1.055	1.061	1.068	1.075	1.081	1.086	1.094	1.099	1.105	1.110	1.115	1.121	1.126	1.131	1.136	1.140	1.145	1.150	1.154	1.159	1.161	1.166	1.170	1.172	1.175	1.180	1.182	1.185	1.189	1.191	1.192	1.195	1.198	1.200	1.202	1.204	1.206	1.209	1.210	1.211	1.214	1.215	1.216	1.219	1.220	1.221	1.224	1.225	1.228	1.229	1.230	1.231	1.234	1.235	1.238	1.238	1.240	1.241	1.244	1.244	1.246	1.249	1.249	1.251	1.252	1.255	1.256	1.259	1.261	1.262	1.265	1.269	1.271	1.274	1.275	1.279	1.282	1.286	1.289	1.292	1.298	1.301	1.306	1.311	1.318	1.322	1.329	1.335	1.342	1.350	1.358	1.366	1.374	1.384	1.392	1.402	1.414	1.424	1.435	1.446	1.458	1.470	1.482	1.495	1.509	1.521	1.535	1.549	1.564	1.578	1.591	1.608	1.622	1.636	1.650	1.665	1.680	1.694	1.709	1.722	1.736	1.749	1.762	1.776	1.788	1.800	1.812	1.822	1.832	1.842	1.852	1.861	1.869	1.878	1.884	1.890	1.895	1.901	1.905	1.909	1.911	1.914	1.915	1.916	1.916	1.915	1.914	1.911	1.909	1.905	1.901	1.896	1.891	1.886	1.880	1.872	1.865	1.858	1.849	1.840	1.830	1.820	1.810	1.800	1.789	1.776	1.764	1.751	1.739	1.725	1.711	1.698	1.684	1.670	1.654	1.638	1.621	1.605	1.588	1.571	1.554	1.535	1.516	1.498	1.478	1.458	1.436	1.414	1.391	1.369	1.345	1.321	1.295	1.270	1.244	1.216	1.188	1.158	1.129	1.099	1.068	1.034	1.001	0.968	0.932	0.898	0.860	0.822	0.784	0.745	0.704	0.662	0.620	0.576	0.534	0.489	0.444	0.398	0.350	0.302	0.254	0.204	0.155	0.105	0.054	0.001	-0.051	-0.104	-0.156	-0.211	-0.264	-0.318	-0.374	-0.428	-0.482	-0.538	-0.592	-0.646	-0.701	-0.756	-0.811	-0.865	-0.920	-0.974	-1.028	-1.079	-1.132	-1.184	-1.235	-1.286	-1.336	-1.386	-1.435	-1.482	-1.530	-1.576	-1.622	-1.666	-1.710	-1.752	-1.794	-1.834	-1.874	-1.912	-1.950	-1.985	-2.020	-2.055	-2.088	-2.120	-2.151	-2.181	-2.210	-2.238	-2.265	-2.291	-2.315	-2.339	-2.362	-2.385	-2.406	-2.428	-2.446	-2.466	-2.485	-2.504	-2.521	-2.538	-2.554	-2.570	-2.586	-2.602	-2.618	-2.632	-2.646	-2.662	-2.676	-2.692	-2.706	-2.722	-2.738	-2.754	-2.769	-2.785	-2.801	-2.819	-2.836	-2.852	-2.871	-2.890	-2.910	-2.929	-2.949	-2.970	-2.991	-3.014	-3.038	-3.061	-3.084	-3.108	-3.134	-3.160	-3.186	-3.212	-3.240	-3.268	-3.295	-3.325	-3.354	-3.382	-3.412	-3.442	-3.472	-3.504	-3.534	-3.565	-3.596	-3.629	-3.659	-3.691	-3.724	-3.754	-3.785	-3.816	-3.849	-3.880	-3.910	-3.941	-3.972	-4.003	-4.034	-4.062	-4.093	-4.121	-4.150	-4.179	-4.208	-4.236	-4.262	-4.291	-4.318	-4.345	-4.371	-4.396	-4.421	-4.448	-4.471	-4.496	-4.520	-4.544	-4.568	-4.591	-4.612	-4.636	-4.658	-4.680	-4.701	-4.724	-4.745	-4.766	-4.788	-4.808	-4.829	-4.849	-4.868	-4.889	-4.908	-4.929	-4.948	-4.968	-4.985	-5.004	-5.022	-5.040	-5.058	-5.075	-5.094	-5.110	-5.128	-5.144	-5.159	-5.174	-5.190	-5.205	-5.219	-5.232	-5.245	-5.259	-5.270	-5.281	-5.292	-5.302	-5.312	-5.321	-5.329	-5.338	-5.344	-5.351	-5.355	-5.360	-5.364	-5.368	-5.370	-5.370	-5.371	-5.371	-5.370	-5.369	-5.366	-5.362	-5.358	-5.352	-5.346	-5.341	-5.334	-5.326	-5.318	-5.308	-5.298	-5.288	-5.275	-5.262	-5.250	-5.238	-5.224	-5.210	-5.194	-5.179	-5.161	-5.145	-5.126	-5.110	-5.091	-5.072	-5.051	-5.031	-5.011	-4.989	-4.966	-4.944	-4.920	-4.896	-4.872	-4.846	-4.820	-4.794	-4.766	-4.738	-4.709	-4.679	-4.649	-4.616	-4.584	-4.551	-4.518	-4.481	-4.446	-4.408	-4.369	-4.330	-4.290	-4.248	-4.205	-4.161	-4.115	-4.070	-4.021	-3.972	-3.922	-3.872	-3.819	-3.765	-3.710	-3.654	-3.596	-3.538	-3.478	-3.418	-3.355	-3.291	-3.226	-3.161	-3.094	-3.026	-2.959	-2.889	-2.819	-2.749	-2.676	-2.604	-2.532	-2.459	-2.384	-2.311	-2.236	-2.161	-2.088	-2.011	-1.938	-1.862	-1.788	-1.714	-1.640	-1.566	-1.491	-1.418	-1.345	-1.272	-1.201	-1.130	-1.059	-0.990	-0.922	-0.854	-0.786	-0.720	-0.655	-0.590	-0.528	-0.464	-0.402	-0.342	-0.281	-0.224	-0.165	-0.108	-0.051	0.004	0.058	0.111	0.165	0.216	0.266	0.319	0.368	0.416	0.466	0.514	0.561	0.609	0.656	0.702	0.749	0.794	0.841	0.886	0.931	0.976	1.021	1.066	1.110	1.155	1.201	1.246	1.291	1.336	1.381	1.428	1.472	1.519	1.564	1.610	1.656	1.702	1.749	1.795	1.841	1.889	1.935	1.981	2.029	2.076	2.122	2.170	2.216	2.262	2.309	2.354	2.399	2.446	2.490	2.535	2.580	2.624	2.666	2.710	2.752	2.795	2.836	2.878	2.918	2.956	2.995	3.034	3.071	3.108	3.142	3.179	3.211	3.245	3.276	3.308	3.338	3.366	3.395	3.422	3.449	3.474	3.498	3.521	3.542	3.562	3.582	3.601	3.619	3.635	3.650	3.665	3.679	3.690	3.700	3.710	3.720	3.726	3.734	3.739	3.744	3.748	3.749	3.752	3.752	3.751	3.750	3.749	3.745	3.741	3.736	3.731	3.724	3.718	3.709	3.701	3.691	3.681	3.671	3.660	3.648	3.635	3.622	3.609	3.594	3.580	3.564	3.549	3.532	3.516	3.500	3.484	3.468	3.449	3.432	3.414	3.398	3.379	3.360	3.342	3.325	3.306	3.288	3.269	3.251	3.232	3.214	3.196	3.178	3.158	3.140	3.121	3.104	3.085	3.066	3.049	3.030	3.012	2.994	2.976	2.958	2.940	2.921	2.902	2.885	2.868	2.850	2.831	2.812	2.796	2.778	2.759	2.741	2.722	2.704	2.686	2.668	2.650	2.630	2.611	2.594	2.574	2.556	2.536	2.518	2.498	2.480	2.460	2.441	2.421	2.402	2.382	2.362	2.342	2.324	2.304	2.284	2.265	2.245	2.225	2.205	2.185	2.165	2.146	2.126	2.106	2.088	2.066	2.047	2.029	2.009	1.990	1.971	1.951	1.932	1.914	1.895	1.876	1.858	1.839	1.821	1.802	1.785	1.768	1.750	1.732	1.716	1.699	1.682	1.666	1.650	1.635	1.619	1.604	1.589	1.574	1.559	1.545	1.532	1.519	1.505	1.492	1.480	1.468	1.456	1.444	1.432	1.421	1.411	1.400	1.390	1.380	1.370	1.360	1.351	1.342	1.334	1.325	1.316	1.308	1.300	1.292	1.284	1.276	1.269	1.261	1.254	1.245	1.236	1.229	1.220	1.212	1.202	1.195	1.185	1.175	1.166	1.155	1.145	1.134	1.122	1.110	1.098	1.085	1.071	1.058	1.042	1.028	1.011	0.995	0.978	0.960	0.942	0.924	0.904	0.884	0.864	0.842	0.821	0.799	0.776	0.754	0.730	0.706	0.682	0.658	0.634	0.609	0.584	0.559	0.534	0.510	0.485	0.460	0.436	0.412	0.389	0.365	0.341	0.319	0.296	0.275	0.254	0.234	0.215	0.196	0.178	0.160	0.144	0.129	0.115	0.101	0.089	0.078	0.068	0.059	0.050	0.044	0.039	0.034	0.030	0.029	0.026	0.026	0.028	0.029	0.032	0.038	0.041	0.048	0.055	0.062	0.071	0.081	0.092	0.102	0.115	0.128	0.141	0.155	0.169	0.184	0.199	0.215	0.231	0.248	0.264	0.280	0.298	0.314	0.331	0.349	0.365	0.381	0.399	0.415	0.431	0.448	0.464	0.478	0.494	0.509	0.522	0.536	0.550	0.562	0.575	0.588	0.599	0.610	0.620	0.630	0.640	0.649	0.656	0.665	0.671	0.678	0.684	0.690	0.695	0.701	0.705	0.709	0.711	0.715	0.718	0.720	0.722	0.724	0.725	0.726	0.726	0.728	0.729	0.729	0.729	0.730	0.730	0.730	0.731	0.731	0.731	0.731	0.731	0.734	0.735	0.735	0.738	0.739	0.741	0.744	0.746	0.750	0.754	0.758	0.762	0.766	0.772	0.778	0.785	0.792	0.800	0.809	0.816	0.826	0.836	0.848	0.858	0.870	0.881	0.894	0.909	0.921	0.936	0.951	0.966	0.984	1.000	1.018	1.035	1.052	1.071	1.091	1.111	1.130	1.150	1.171	1.192	1.214	1.236	1.259	1.280	1.302	1.325	1.348	1.370	1.392	1.416	1.439	1.461	1.484	1.506	1.530	1.551	1.574	1.596	1.618	1.640	1.661	1.682	1.704	1.724	1.744	1.764	1.784	1.805	1.822	1.841	1.859	1.878	1.895	1.912	1.929	1.945	1.961	1.976	1.991	2.006	2.020	2.034	2.047	2.061	2.072	2.085	2.098	2.109	2.120	2.131	2.141	2.152	2.161	2.172	2.181	2.190	2.200	2.209	2.218	2.225	2.234	2.241	2.249	2.256	2.264	2.272	2.280	2.286	2.294	2.300	2.308	2.314	2.320	2.326	2.332	2.339	2.345	2.351	2.358	2.362	2.369	2.375	2.380	2.386	2.390	2.395	2.400	2.405	2.409	2.412	2.416	2.421	2.425	2.428	2.431	2.434	2.436	2.439	2.441	2.442	2.445	2.445	2.446	2.446	2.448	2.448	2.448	2.448	2.446	2.445	2.444	2.442	2.440	2.438	2.435	2.432	2.429	2.425	2.420	2.416	2.412	2.406	2.402	2.395	2.390	2.382	2.378	2.370	2.361	2.355	2.346	2.339	2.330	2.321	2.312	2.302	2.292	2.282	2.272	2.262	2.252	2.241	2.230	2.219	2.208	2.196	2.184	2.172	2.159	2.148	2.134	2.121	2.109	2.096	2.082	2.069	2.056	2.042	2.029	2.015	2.001	1.988	1.974	1.960	1.946	1.931	1.918	1.904	1.890	1.876	1.862	1.849	1.835	1.821	1.808	1.794	1.780	1.768	1.754	1.740	1.729	1.715	1.702	1.690	1.678	1.665	1.654	1.641	1.630	1.619	1.608	1.595	1.585	1.574	1.562	1.552	1.541	1.530	1.521	1.511	1.501	1.490	1.481	1.471	1.461	1.452	1.442	1.434	1.425	1.415	1.406	1.398	1.386	1.378	1.369	1.360	1.350	1.340	1.330	1.321	1.311	1.302	1.291	1.280	1.270	1.259	1.249	1.236	1.226	1.215	1.201	1.189	1.176	1.164	1.151	1.138	1.122	1.109	1.095	1.079	1.064	1.048	1.031	1.015	0.999	0.982	0.965	0.948	0.929	0.912	0.894	0.875	0.856	0.838	0.818	0.799	0.779	0.759	0.740	0.720	0.701	0.681	0.662	0.644	0.624	0.605	0.586	0.568	0.550	0.531	0.514	0.498	0.480	0.464	0.448	0.432	0.416	0.402	0.388	0.375	0.361	0.349	0.336	0.326	0.315	0.306	0.296	0.288	0.280	0.272	0.268	0.261	0.256	0.252	0.249	0.246	0.242	0.241	0.241	0.241	0.241	0.241	0.244	0.246	0.249	0.251	0.255	0.260	0.265	0.270	0.275	0.281	0.289	0.295	0.302	0.310	0.318	0.325	0.334	0.341	0.350	0.359	0.369	0.376	0.385	0.395	0.404	0.412	0.421	0.430	0.439	0.448	0.456	0.465	0.472	0.481	0.489	0.498	0.504	0.511	0.518	0.525	0.531	0.536	0.542	0.548	0.554	0.558	0.561	0.565	0.569	0.571	0.574	0.576	0.579	0.580	0.581	0.581	0.581	0.580	0.580	0.579	0.578	0.575	0.572	0.570	0.568	0.564	0.560	0.555	0.551	0.545	0.540	0.535	0.529	0.522	0.515	0.509	0.501	0.494	0.486	0.478	0.469	0.460	0.450	0.441	0.430	0.421	0.410	0.399	0.388	0.378	0.364	0.352	0.340	0.328	0.315	0.301	0.288	0.275	0.260	0.246	0.231	0.216	0.200	0.185	0.168	0.152	0.135	0.118	0.100	0.082	0.064	0.045	0.026	0.006	-0.012	-0.031	-0.052	-0.072	-0.092	-0.115	-0.136	-0.158	-0.180	-0.201	-0.225	-0.246	-0.270	-0.292	-0.316	-0.340	-0.364	-0.386	-0.410	-0.434	-0.458	-0.481	-0.506	-0.529	-0.552	-0.576	-0.599	-0.622	-0.646	-0.669	-0.691	-0.712	-0.735	-0.758	-0.778	-0.799	-0.819	-0.839	-0.858	-0.876	-0.895	-0.912	-0.930	-0.946	-0.962	-0.978	-0.991	-1.005	-1.018	-1.030	-1.040	-1.051	-1.061	-1.070	-1.078	-1.084	-1.090	-1.095	-1.100	-1.102	-1.106	-1.108	-1.109	-1.108	-1.108	-1.106	-1.104	-1.101	-1.096	-1.091	-1.086	-1.081	-1.074	-1.068	-1.060	-1.052	-1.044	-1.035	-1.025	-1.016	-1.008	-0.998	-0.986	-0.976	-0.966	-0.956	-0.945	-0.935	-0.925	-0.915	-0.905	-0.895	-0.886	-0.876	-0.868	-0.859	-0.850	-0.842	-0.835	-0.828	-0.821	-0.815	-0.809	-0.804	-0.799	-0.795	-0.790	-0.786	-0.782	-0.779	-0.776	-0.774	-0.772	-0.770	-0.768	-0.765	-0.765	-0.764	-0.762	-0.761	-0.761	-0.760	-0.760	-0.759	-0.758	-0.758	-0.756	-0.755	-0.754	-0.752	-0.751	-0.749	-0.748	-0.745	-0.741	-0.738	-0.735	-0.731	-0.728	-0.722	-0.719	-0.714	-0.708	-0.702	-0.696	-0.690	-0.684	-0.678	-0.670	-0.662	-0.655	-0.648	-0.639	-0.631	-0.622	-0.614	-0.605	-0.595	-0.586	-0.578	-0.569	-0.559	-0.549	-0.540	-0.530	-0.521	-0.512	-0.502	-0.492	-0.485	-0.475	-0.465	-0.456	-0.446	-0.439	-0.429	-0.420	-0.411	-0.401	-0.394	-0.385	-0.376	-0.368	-0.358	-0.350	-0.341	-0.332	-0.325	-0.315	-0.306	-0.298	-0.290	-0.280	-0.271	-0.261	-0.254	-0.244	-0.235	-0.225	-0.216	-0.206	-0.196	-0.186	-0.176	-0.166	-0.155	-0.145	-0.135	-0.124	-0.112	-0.100	-0.090	-0.079	-0.068	-0.056	-0.044	-0.032	-0.020	-0.010	0.002	0.014	0.026	0.038	0.050	0.061	0.072	0.084	0.095	0.106	0.116	0.128	0.138	0.149	0.158	0.168	0.178	0.186	0.195	0.202	0.211	0.219	0.226	0.232	0.240	0.248	0.252	0.260	0.265	0.271	0.276	0.280	0.285	0.289	0.294	0.298	0.301	0.305	0.310	0.314	0.318	0.321	0.325	0.330	0.334	0.339	0.342	0.346	0.351	0.356	0.362	0.369	0.374	0.381	0.388	0.395	0.404	0.411	0.420	0.430	0.440	0.451	0.462	0.474	0.486	0.500	0.514	0.529	0.544	0.559	0.575	0.592	0.610	0.629	0.648	0.666	0.686	0.706	0.728	0.749	0.771	0.794	0.816	0.839	0.862	0.886	0.911	0.935	0.960	0.985	1.010	1.034	1.060	1.085	1.111	1.136	1.161	1.186	1.211	1.236	1.261	1.285	1.309	1.332	1.356	1.380	1.404	1.426	1.448	1.470	1.491	1.512	1.532	1.551	1.571	1.590	1.609	1.626	1.644	1.659	1.675	1.690	1.705	1.719	1.731	1.744	1.756	1.766	1.778	1.788	1.795	1.804	1.811	1.818	1.824	1.828	1.832	1.836	1.838	1.840	1.841	1.841	1.841	1.841	1.839	1.835	1.832	1.829	1.824	1.818	1.812	1.805	1.798	1.789	1.780	1.771	1.761	1.750	1.740	1.729	1.716	1.705	1.692	1.679	1.666	1.652	1.639	1.624	1.610	1.596	1.582	1.568	1.552	1.539	1.525	1.510	1.498	1.482	1.470	1.458	1.444	1.431	1.419	1.408	1.395	1.386	1.375	1.365	1.356	1.346	1.339	1.331	1.325	1.319	1.312	1.308	1.302	1.298	1.294	1.291	1.288	1.288	1.285	1.284	1.282	1.284	1.284	1.284	1.285	1.286	1.289	1.290	1.292	1.295	1.298	1.300	1.301	1.305	1.308	1.311	1.312	1.316	1.320	1.321	1.324	1.328	1.329	1.331	1.334	1.336	1.336	1.338	1.340	1.340	1.341	1.341	1.341	1.341	1.341	1.340	1.340	1.339	1.338	1.336	1.335	1.334	1.331	1.330	1.328	1.325	1.324	1.320	1.318	1.316	1.312	1.310	1.308	1.306	1.304	1.301	1.299	1.296	1.294	1.291	1.290	1.288	1.286	1.284	1.282	1.280	1.279	1.279	1.276	1.275	1.274	1.274	1.272	1.271	1.270	1.269	1.269	1.268	1.268	1.266	1.266	1.264	1.264	1.261	1.260	1.259	1.256	1.255	1.254	1.251	1.249	1.246	1.242	1.240	1.238	1.234	1.229	1.225	1.220	1.215	1.211	1.205	1.200	1.194	1.188	1.181	1.175	1.169	1.161	1.156	1.149	1.142	1.134	1.128	1.121	1.112	1.106	1.099	1.091	1.084	1.076	1.070	1.062	1.058	1.050	1.044	1.038	1.032	1.028	1.021	1.016	1.011	1.008	1.002	0.999	0.995	0.992	0.989	0.986	0.984	0.982	0.980	0.978	0.976	0.974	0.972	0.971	0.970	0.970	0.969	0.968	0.966	0.965	0.964	0.962	0.961	0.959	0.958	0.955	0.952	0.951	0.948	0.944	0.941	0.938	0.932	0.928	0.922	0.918	0.911	0.905	0.898	0.890	0.882	0.874	0.865	0.855	0.846	0.835	0.824	0.812	0.800	0.789	0.775	0.762	0.748	0.734	0.719	0.705	0.690	0.675	0.659	0.642	0.628	0.610	0.594	0.579	0.561	0.545	0.529	0.512	0.496	0.480	0.464	0.448	0.432	0.418	0.402	0.388	0.372	0.358	0.344	0.330	0.318	0.304	0.292	0.281	0.270	0.259	0.249	0.239	0.230	0.220	0.212	0.205	0.198	0.191	0.185	0.179	0.174	0.169	0.164	0.161	0.158	0.154	0.150	0.148	0.145	0.142	0.141	0.140	0.138	0.138	0.135	0.135	0.134	0.132	0.131	0.130	0.129	0.129	0.126	0.125	0.124	0.122	0.120	0.119	0.115	0.114	0.110	0.108	0.104	0.099	0.096	0.091	0.086	0.081	0.076	0.071	0.066	0.060	0.054	0.049	0.041	0.034	0.028	0.020	0.014	0.008	-0.001	-0.008	-0.016	-0.022	-0.030	-0.038	-0.045	-0.051	-0.059	-0.065	-0.071	-0.078	-0.084	-0.089	-0.094	-0.099	-0.102	-0.106	-0.110	-0.112	-0.114	-0.116	-0.118	-0.118	-0.118	-0.118	-0.116	-0.112	-0.110	-0.106	-0.102	-0.098	-0.091	-0.084	-0.078	-0.070	-0.061	-0.051	-0.041	-0.031	-0.019	-0.008	0.005	0.019	0.032	0.048	0.061	0.078	0.092	0.110	0.126	0.142	0.161	0.178	0.196	0.214	0.232	0.250	0.268	0.285	0.302	0.320	0.339	0.355	0.372	0.390	0.406	0.421	0.436	0.451	0.466	0.480	0.494	0.505	0.519	0.529	0.540	0.549	0.558	0.566	0.574	0.580	0.586	0.591	0.596	0.599	0.601	0.604	0.604	0.604	0.602	0.601	0.600	0.596	0.591	0.588	0.582	0.575	0.570	0.562	0.555	0.546	0.538	0.529	0.520	0.510	0.499	0.490	0.479	0.466	0.456	0.445	0.434	0.421	0.410	0.398	0.386	0.372	0.361	0.350	0.338	0.326	0.314	0.302	0.291	0.280	0.269	0.258	0.245	0.234	0.224	0.212	0.201	0.191	0.180	0.170	0.160	0.150	0.139	0.129	0.119	0.109	0.099	0.088	0.079	0.068	0.058	0.048	0.038	0.028	0.018	0.008	-0.002	-0.012	-0.022	-0.032	-0.042	-0.052	-0.062	-0.071	-0.081	-0.091	-0.101	-0.110	-0.120	-0.129	-0.138	-0.148	-0.156	-0.165	-0.172	-0.181	-0.189	-0.196	-0.205	-0.211	-0.218	-0.224	-0.229	-0.235	-0.240	-0.245	-0.250	-0.255	-0.259	-0.262	-0.266	-0.269	-0.270	-0.272	-0.275	-0.276	-0.278	-0.280	-0.280	-0.280	-0.280	-0.280	-0.280	-0.279	-0.278	-0.278	-0.276	-0.274	-0.272	-0.271	-0.269	-0.265	-0.264	-0.261	-0.259	-0.255	-0.254	-0.250	-0.248	-0.242	-0.240	-0.238	-0.234	-0.229	-0.226	-0.221	-0.218	-0.214	-0.209	-0.205	-0.200	-0.195	-0.190	-0.184	-0.179	-0.174	-0.168	-0.160	-0.155	-0.148	-0.141	-0.132	-0.125	-0.118	-0.109	-0.100	-0.090	-0.081	-0.071	-0.061	-0.051	-0.040	-0.029	-0.016	-0.005	0.008	0.020	0.034	0.048	0.061	0.076	0.091	0.105	0.120	0.138	0.152	0.170	0.186	0.204	0.220	0.238	0.255	0.274	0.292	0.310	0.329	0.346	0.365	0.385	0.404	0.422	0.442	0.461	0.480	0.501	0.520	0.539	0.560	0.579	0.598	0.618	0.636	0.655	0.675	0.694	0.714	0.732	0.750	0.770	0.788	0.806	0.825	0.842	0.860	0.876	0.894	0.910	0.928	0.944	0.960	0.976	0.991	1.006	1.020	1.035	1.049	1.061	1.075	1.088	1.100	1.111	1.122	1.132	1.142	1.151	1.160	1.168	1.175	1.182	1.188	1.194	1.199	1.201	1.205	1.208	1.210	1.211	1.211	1.212	1.210	1.209	1.206	1.204	1.200	1.196	1.191	1.186	1.180	1.172	1.165	1.159	1.149	1.141	1.131	1.122	1.112	1.102	1.091	1.080	1.069	1.059	1.046	1.035	1.024	1.012	1.001	0.989	0.979	0.968	0.956	0.946	0.935	0.925	0.915	0.906	0.898	0.889	0.881	0.874	0.868	0.861	0.856	0.850	0.845	0.842	0.838	0.835	0.834	0.832	0.832	0.832	0.834	0.834	0.836	0.839	0.841	0.845	0.850	0.855	0.860	0.868	0.872	0.879	0.888	0.894	0.902	0.910	0.919	0.926	0.936	0.945	0.954	0.962	0.972	0.981	0.991	1.000	1.009	1.018	1.026	1.035	1.044	1.052	1.060	1.066	1.074	1.081	1.088	1.092	1.099	1.104	1.108	1.112	1.115	1.119	1.121	1.124	1.126	1.128	1.129	1.129	1.130	1.129	1.128	1.126	1.125	1.122	1.120	1.116	1.114	1.110	1.106	1.101	1.096	1.091	1.085	1.080	1.072	1.066	1.059	1.051	1.044	1.035	1.028	1.018	1.010	1.000	0.990	0.980	0.970	0.960	0.949	0.939	0.928	0.916	0.905	0.892	0.881	0.869	0.855	0.844	0.831	0.818	0.804	0.791	0.778	0.764	0.750	0.736	0.722	0.710	0.696	0.681	0.669	0.655	0.641	0.629	0.615	0.602	0.589	0.578	0.565	0.554	0.541	0.530	0.520	0.509	0.499	0.489	0.479	0.471	0.462	0.455	0.449	0.441	0.436	0.431	0.425	0.421	0.418	0.414	0.412	0.410	0.409	0.408	0.408	0.408	0.409	0.410	0.412	0.415	0.418	0.420	0.424	0.428	0.432	0.438	0.442	0.449	0.454	0.459	0.466	0.471	0.478	0.484	0.490	0.496	0.502	0.509	0.514	0.521	0.526	0.531	0.535	0.540	0.545	0.549	0.551	0.555	0.556	0.559	0.560	0.559	0.559	0.558	0.558	0.555	0.551	0.549	0.545	0.539	0.534	0.528	0.521	0.512	0.505	0.496	0.486	0.476	0.466	0.454	0.442	0.430	0.418	0.404	0.389	0.375	0.360	0.345	0.331	0.315	0.300	0.284	0.268	0.251	0.236	0.220	0.204	0.189	0.172	0.158	0.142	0.128	0.112	0.099	0.084	0.070	0.058	0.046	0.032	0.021	0.011	0.000	-0.010	-0.020	-0.028	-0.036	-0.044	-0.052	-0.058	-0.064	-0.069	-0.074	-0.078	-0.081	-0.084	-0.086	-0.089	-0.091	-0.091	-0.091	-0.092	-0.092	-0.091	-0.091	-0.089	-0.088	-0.086	-0.084	-0.081	-0.080	-0.076	-0.074	-0.072	-0.069	-0.065	-0.064	-0.061	-0.059	-0.056	-0.052	-0.050	-0.048	-0.046	-0.044	-0.042	-0.039	-0.038	-0.036	-0.034	-0.032	-0.032	-0.031	-0.030	-0.030	-0.029	-0.029	-0.029	-0.028	-0.026	-0.028	-0.026	-0.026	-0.026	-0.026	-0.025	-0.026	-0.025	-0.025	-0.025	-0.024	-0.022	-0.022	-0.020	-0.019	-0.018	-0.016	-0.014	-0.011	-0.010	-0.006	-0.002	0.000	0.004	0.006	0.011	0.016	0.020	0.025	0.031	0.035	0.041	0.048	0.054	0.060	0.066	0.074	0.081	0.089	0.096	0.104	0.112	0.120	0.129	0.138	0.146	0.155	0.164	0.172	0.182	0.191	0.200	0.210	0.219	0.228	0.238	0.248	0.256	0.266	0.275	0.284	0.292	0.304	0.311	100.000	5.000	2.000	1.000	2.000	0.000	0.000	0.000	0.000	0.000	0.000	0.000	0.000	0.000	0.000	0.000	0.000	0.000	4.296	4.275	4.254	4.231	4.211	4.190	4.168	4.145	4.122	4.100	4.077	4.054	4.029	4.006	3.982	3.958	3.931	3.906	3.881	3.854	3.828	3.801	3.772	3.745	3.718	3.690	3.660	3.630	3.601	3.571	3.540	3.509	3.478	3.446	3.414	3.381	3.349	3.316	3.282	3.250	3.215	3.181	3.146	3.112	3.079	3.044	3.010	2.975	2.940	2.906	2.871	2.836	2.804	2.770	2.735	2.702	2.670	2.638	2.605	2.574	2.542	2.511	2.482	2.451	2.424	2.395	2.368	2.340	2.315	2.289	2.264	2.241	2.219	2.195	2.175	2.155	2.135	2.118	2.100	2.084	2.068	2.052	2.039	2.026	2.014	2.002	1.992	1.984	1.975	1.968	1.961	1.955	1.950	1.946	1.941	1.939	1.936	1.935	1.934	1.932	1.931	1.932	1.934	1.934	1.936	1.939	1.940	1.944	1.946	1.950	1.952	1.955	1.959	1.962	1.965	1.969	1.971	1.975	1.978	1.982	1.985	1.988	1.990	1.991	1.995	1.996	1.998	1.999	2.000	2.001	2.001	2.001	2.002	2.001	2.001	2.000	2.000	1.999	1.998	1.995	1.992	1.990	1.988	1.984	1.982	1.979	1.975	1.972	1.969	1.965	1.961	1.958	1.954	1.951	1.948	1.945	1.941	1.938	1.935	1.931	1.929	1.926	1.924	1.922	1.920	1.919	1.919	1.918	1.918	1.918	1.918	1.919	1.920	1.922	1.924	1.928	1.931	1.934	1.940	1.945	1.950	1.956	1.962	1.970	1.978	1.986	1.995	2.006	2.016	2.026	2.039	2.050	2.062	2.076	2.089	2.104	2.118	2.132	2.149	2.165	2.181	2.199	2.216	2.235	2.254	2.272	2.291	2.311	2.331	2.352	2.372	2.392	2.414	2.435	2.458	2.479	2.501	2.524	2.545	2.568	2.591	2.612	2.636	2.658	2.680	2.704	2.725	2.748	2.769	2.790	2.812	2.834	2.855	2.876	2.898	2.918	2.939	2.958	2.978	2.998	3.018	3.036	3.054	3.072	3.091	3.109	3.126	3.142	3.159	3.176	3.191	3.208	3.222	3.238	3.252	3.268	3.281	3.295	3.309	3.321	3.335	3.349	3.360	3.372	3.384	3.396	3.408	3.419	3.430	3.441	3.450	3.461	3.471	3.480	3.490	3.500	3.510	3.518	3.528	3.536	3.545	3.552	3.561	3.569	3.576	3.584	3.590	3.598	3.604	3.610	3.616	3.621	3.628	3.632	3.636	3.641	3.645	3.648	3.651	3.652	3.655	3.656	3.656	3.658	3.658	3.656	3.654	3.652	3.650	3.646	3.644	3.639	3.634	3.629	3.622	3.615	3.608	3.599	3.590	3.580	3.571	3.560	3.549	3.536	3.524	3.510	3.498	3.482	3.469	3.454	3.438	3.421	3.405	3.388	3.370	3.352	3.335	3.316	3.298	3.278	3.259	3.239	3.220	3.199	3.179	3.159	3.138	3.116	3.096	3.075	3.054	3.034	3.012	2.991	2.971	2.949	2.928	2.908	2.885	2.865	2.844	2.822	2.802	2.780	2.760	2.739	2.719	2.698	2.678	2.656	2.636	2.616	2.596	2.575	2.556	2.536	2.516	2.496	2.478	2.459	2.439	2.420	2.400	2.381	2.362	2.344	2.326	2.308	2.290	2.271	2.255	2.238	2.220	2.205	2.188	2.172	2.155	2.140	2.125	2.110	2.095	2.080	2.066	2.052	2.040	2.026	2.014	2.000	1.988	1.976	1.964	1.952	1.940	1.929	1.918	1.908	1.896	1.885	1.875	1.865	1.855	1.845	1.834	1.824	1.814	1.804	1.794	1.782	1.772	1.762	1.752	1.741	1.730	1.718	1.708	1.696	1.682	1.670	1.658	1.645	1.632	1.619	1.604	1.591	1.575	1.561	1.545	1.530	1.512	1.496	1.479	1.462	1.444	1.426	1.408	1.389	1.369	1.350	1.331	1.310	1.290	1.270	1.250	1.229	1.208	1.188	1.165	1.144	1.122	1.100	1.079	1.058	1.036	1.015	0.994	0.972	0.951	0.930	0.909	0.889	0.869	0.849	0.829	0.810	0.791	0.772	0.755	0.736	0.720	0.701	0.685	0.669	0.652	0.638	0.622	0.609	0.595	0.581	0.568	0.556	0.544	0.534	0.522	0.512	0.504	0.494	0.486	0.478	0.470	0.462	0.456	0.451	0.445	0.440	0.436	0.431	0.428	0.425	0.422	0.420	0.419	0.416	0.416	0.415	0.415	0.415	0.415	0.416	0.416	0.416	0.419	0.419	0.421	0.422	0.424	0.426	0.429	0.430	0.431	0.432	0.435	0.436	0.439	0.440	0.442	0.444	0.445	0.446	0.448	0.449	0.450	0.450	0.450	0.450	0.450	0.449	0.449	0.448	0.446	0.445	0.442	0.440	0.439	0.436	0.434	0.429	0.426	0.422	0.419	0.415	0.410	0.405	0.400	0.395	0.389	0.384	0.379	0.371	0.365	0.360	0.354	0.346	0.339	0.332	0.325	0.319	0.311	0.304	0.298	0.290	0.282	0.275	0.268	0.259	0.252	0.245	0.236	0.229	0.221	0.214	0.205	0.196	0.189	0.180	0.172	0.164	0.155	0.146	0.138	0.129	0.120	0.111	0.101	0.091	0.082	0.072	0.064	0.052	0.042	0.031	0.021	0.009	-0.002	-0.014	-0.026	-0.039	-0.050	-0.064	-0.078	-0.091	-0.105	-0.120	-0.134	-0.149	-0.164	-0.181	-0.196	-0.212	-0.230	-0.246	-0.264	-0.281	-0.300	-0.318	-0.336	-0.355	-0.374	-0.392	-0.412	-0.432	-0.452	-0.471	-0.492	-0.512	-0.532	-0.552	-0.572	-0.594	-0.614	-0.634	-0.652	-0.674	-0.692	-0.712	-0.731	-0.751	-0.769	-0.788	-0.805	-0.824	-0.841	-0.858	-0.875	-0.891	-0.906	-0.920	-0.935	-0.948	-0.961	-0.974	-0.985	-0.996	-1.006	-1.015	-1.025	-1.032	-1.040	-1.046	-1.052	-1.058	-1.060	-1.065	-1.068	-1.069	-1.069	-1.069	-1.070	-1.068	-1.066	-1.064	-1.060	-1.056	-1.052	-1.046	-1.041	-1.034	-1.028	-1.021	-1.012	-1.004	-0.996	-0.988	-0.978	-0.969	-0.959	-0.948	-0.938	-0.928	-0.916	-0.906	-0.896	-0.884	-0.874	-0.864	-0.852	-0.841	-0.831	-0.821	-0.810	-0.800	-0.791	-0.781	-0.771	-0.762	-0.752	-0.745	-0.736	-0.728	-0.719	-0.711	-0.704	-0.696	-0.689	-0.681	-0.675	-0.670	-0.662	-0.656	-0.651	-0.645	-0.639	-0.634	-0.629	-0.624	-0.619	-0.612	-0.608	-0.602	-0.599	-0.594	-0.589	-0.585	-0.579	-0.575	-0.569	-0.565	-0.560	-0.554	-0.549	-0.544	-0.539	-0.535	-0.530	-0.524	-0.519	-0.514	-0.509	-0.504	-0.496	-0.492	-0.486	-0.481	-0.475	-0.470	-0.464	-0.459	-0.452	-0.448	-0.442	-0.436	-0.431	-0.426	-0.421	-0.416	-0.410	-0.405	-0.401	-0.395	-0.391	-0.385	-0.381	-0.376	-0.371	-0.368	-0.364	-0.359	-0.355	-0.351	-0.345	-0.341	-0.338	-0.334	-0.330	-0.325	-0.321	-0.316	-0.312	-0.308	-0.304	-0.299	-0.294	-0.290	-0.286	-0.281	-0.276	-0.271	-0.266	-0.260	-0.255	-0.249	-0.244	-0.238	-0.232	-0.225	-0.219	-0.212	-0.205	-0.199	-0.191	-0.184	-0.176	-0.170	-0.162	-0.155	-0.146	-0.139	-0.131	-0.124	-0.115	-0.108	-0.100	-0.092	-0.082	-0.075	-0.068	-0.059	-0.051	-0.044	-0.036	-0.029	-0.021	-0.014	-0.006	0.001	0.009	0.016	0.022	0.030	0.036	0.042	0.049	0.054	0.060	0.066	0.071	0.076	0.082	0.086	0.091	0.095	0.100	0.105	0.109	0.114	0.118	0.121	0.126	0.129	0.134	0.136	0.141	0.145	0.149	0.152	0.158	0.161	0.165	0.169	0.174	0.179	0.184	0.189	0.194	0.198	0.202	0.210	0.215	0.221	0.228	0.234	0.241	0.248	0.256	0.264	0.271	0.280	0.289	0.299	0.308	0.318	0.326	0.338	0.348	0.359	0.370	0.382	0.394	0.406	0.419	0.431	0.445	0.459	0.472	0.488	0.501	0.516	0.531	0.546	0.562	0.579	0.595	0.611	0.628	0.644	0.661	0.678	0.695	0.712	0.729	0.746	0.764	0.781	0.798	0.815	0.832	0.849	0.865	0.882	0.899	0.915	0.931	0.946	0.962	0.976	0.991	1.006	1.020	1.034	1.045	1.059	1.070	1.081	1.091	1.102	1.111	1.120	1.129	1.136	1.142	1.149	1.154	1.158	1.162	1.166	1.168	1.170	1.171	1.170	1.170	1.169	1.166	1.165	1.161	1.158	1.152	1.148	1.141	1.135	1.129	1.121	1.114	1.106	1.098	1.089	1.080	1.070	1.061	1.051	1.041	1.030	1.020	1.010	1.000	0.990	0.981	0.971	0.961	0.951	0.942	0.934	0.926	0.916	0.910	0.901	0.895	0.889	0.882	0.876	0.872	0.868	0.864	0.861	0.858	0.855	0.854	0.852	0.852	0.852	0.852	0.854	0.856	0.859	0.861	0.864	0.868	0.871	0.876	0.881	0.888	0.892	0.899	0.905	0.911	0.918	0.925	0.932	0.940	0.948	0.955	0.962	0.970	0.978	0.985	0.994	1.000	1.009	1.016	1.022	1.031	1.038	1.045	1.051	1.059	1.065	1.071	1.078	1.082	1.089	1.094	1.100	1.104	1.109	1.114	1.119	1.121	1.126	1.130	1.134	1.136	1.140	1.144	1.146	1.149	1.151	1.154	1.156	1.158	1.160	1.161	1.162	1.164	1.165	1.166	1.166	1.168	1.169	1.169	1.169	1.169	1.169	1.169	1.169	1.168	1.166	1.165	1.165	1.162	1.161	1.159	1.158	1.155	1.152	1.151	1.148	1.145	1.142	1.140	1.136	1.134	1.129	1.126	1.122	1.119	1.115	1.111	1.106	1.102	1.099	1.095	1.091	1.086	1.082	1.078	1.074	1.069	1.065	1.060	1.056	1.052	1.049	1.045	1.042	1.039	1.036	1.032	1.030	1.028	1.025	1.022	1.021	1.020	1.019	1.018	1.016	1.015	1.016	1.016	1.015	1.016	1.016	1.018	1.018	1.020	1.021	1.022	1.025	1.026	1.029	1.031	1.034	1.036	1.039	1.042	1.044	1.048	1.050	1.054	1.056	1.061	1.064	1.066	1.069	1.072	1.076	1.079	1.081	1.082	1.085	1.088	1.088	1.090	1.091	1.092	1.092	1.094	1.094	1.094	1.092	1.092	1.090	1.089	1.086	1.084	1.081	1.078	1.074	1.070	1.065	1.059	1.054	1.049	1.041	1.035	1.028	1.020	1.011	1.002	0.994	0.985	0.974	0.964	0.952	0.941	0.930	0.918	0.906	0.894	0.881	0.869	0.854	0.840	0.828	0.814	0.799	0.784	0.770	0.755	0.740	0.726	0.711	0.696	0.680	0.666	0.652	0.636	0.622	0.608	0.595	0.580	0.568	0.554	0.541	0.528	0.516	0.505	0.494	0.481	0.470	0.461	0.450	0.441	0.432	0.424	0.415	0.409	0.401	0.395	0.389	0.382	0.379	0.372	0.370	0.366	0.362	0.360	0.358	0.356	0.354	0.352	0.352	0.351	0.351	0.352	0.352	0.352	0.352	0.355	0.356	0.358	0.359	0.360	0.362	0.362	0.365	0.366	0.368	0.369	0.371	0.372	0.374	0.372	0.374	0.375	0.375	0.375	0.375	0.375	0.374	0.372	0.371	0.370	0.369	0.366	0.364	0.361	0.358	0.355	0.351	0.348	0.342	0.338	0.334	0.329	0.322	0.318	0.312	0.308	0.301	0.295	0.289	0.284	0.276	0.271	0.265	0.260	0.252	0.248	0.242	0.238	0.232	0.228	0.224	0.220	0.216	0.214	0.210	0.208	0.205	0.205	0.204	0.202	0.204	0.204	0.206	0.208	0.210	0.214	0.218	0.222	0.228	0.234	0.240	0.248	0.255	0.262	0.272	0.281	0.292	0.304	0.315	0.328	0.340	0.352	0.365	0.379	0.392	0.406	0.421	0.436	0.451	0.465	0.480	0.495	0.510	0.525	0.540	0.554	0.568	0.582	0.596	0.610	0.622	0.635	0.648	0.659	0.670	0.681	0.690	0.699	0.708	0.715	0.722	0.730	0.736	0.741	0.745	0.749	0.751	0.754	0.755	0.755	0.754	0.752	0.751	0.749	0.745	0.741	0.736	0.731	0.724	0.718	0.710	0.701	0.692	0.684	0.674	0.664	0.651	0.641	0.630	0.616	0.604	0.591	0.578	0.564	0.549	0.535	0.520	0.505	0.490	0.474	0.460	0.444	0.429	0.412	0.395	0.379	0.362	0.346	0.329	0.312	0.298	0.280	0.262	0.246	0.230	0.212	0.196	0.179	0.162	0.146	0.130	0.112	0.096	0.079	0.064	0.046	0.031	0.015	-0.001	-0.018	-0.034	-0.048	-0.064	-0.079	-0.094	-0.109	-0.124	-0.138	-0.151	-0.165	-0.178	-0.191	-0.204	-0.218	-0.229	-0.241	-0.252	-0.262	-0.274	-0.284	-0.294	-0.302	-0.312	-0.321	-0.329	-0.336	-0.342	-0.350	-0.356	-0.361	-0.368	-0.371	-0.376	-0.380	-0.384	-0.388	-0.390	-0.392	-0.396	-0.398	-0.400	-0.401	-0.402	-0.404	-0.405	-0.405	-0.406	-0.406	-0.406	-0.406	-0.406	-0.406	-0.406	-0.405	-0.405	-0.405	-0.405	-0.405	-0.405	-0.405	-0.405	-0.405	-0.405	-0.405	-0.405	-0.406	-0.406	-0.408	-0.409	-0.409	-0.410	-0.411	-0.412	-0.414	-0.415	-0.416	-0.418	-0.419	-0.420	-0.421	-0.421	-0.422	-0.422	-0.424	-0.425	-0.425	-0.426	-0.425	-0.425	-0.425	-0.424	-0.422	-0.421	-0.420	-0.419	-0.415	-0.414	-0.410	-0.408	-0.404	-0.399	-0.395	-0.389	-0.385	-0.379	-0.374	-0.366	-0.360	-0.352	-0.345	-0.338	-0.329	-0.320	-0.311	-0.302	-0.292	-0.284	-0.272	-0.264	-0.252	-0.241	-0.231	-0.220	-0.209	-0.199	-0.186	-0.175	-0.162	-0.152	-0.140	-0.128	-0.115	-0.102	-0.091	-0.079	-0.066	-0.052	-0.040	-0.028	-0.015	-0.002	0.011	0.024	0.038	0.050	0.064	0.078	0.091	0.104	0.118	0.131	0.145	0.159	0.172	0.186	0.200	0.214	0.229	0.242	0.256	0.270	0.284	0.298	0.311	0.325	0.339	0.352	0.366	0.378	0.391	0.404	0.416	0.429	0.440	0.451	0.462	0.472	0.482	0.492	0.502	0.512	0.519	0.528	0.535	0.541	0.548	0.554	0.559	0.564	0.568	0.570	0.572	0.575	0.576	0.578	0.578	0.578	0.576	0.576	0.574	0.572	0.569	0.566	0.564	0.559	0.555	0.551	0.548	0.544	0.539	0.535	0.530	0.526	0.522	0.516	0.512	0.510	0.506	0.502	0.500	0.498	0.495	0.494	0.492	0.492	0.491	0.492	0.494	0.496	0.500	0.504	0.507	0.511	0.518	0.524	0.531	0.539	0.548	0.556	0.566	0.576	0.588	0.599	0.612	0.624	0.639	0.651	0.666	0.681	0.696	0.710	0.726	0.741	0.756	0.772	0.789	0.804	0.819	0.834	0.849	0.864	0.879	0.892	0.905	0.919	0.932	0.944	0.956	0.968	0.978	0.988	0.996	1.005	1.012	1.020	1.025	1.031	1.036	1.039	1.042	1.044	1.045	1.045	1.045	1.045	1.044	1.040	1.039	1.034	1.030	1.025	1.020	1.014	1.006	1.000	0.992	0.985	0.976	0.968	0.960	0.951	0.941	0.931	0.920	0.910	0.900	0.890	0.880	0.869	0.859	0.848	0.839	0.829	0.818	0.806	0.796	0.786	0.776	0.766	0.756	0.746	0.738	0.728	0.719	0.710	0.700	0.691	0.682	0.674	0.666	0.658	0.649	0.641	0.632	0.625	0.618	0.610	0.602	0.595	0.588	0.580	0.574	0.568	0.561	0.555	0.548	0.542	0.536	0.530	0.524	0.519	0.514	0.507	0.502	0.498	0.492	0.488	0.484	0.480	0.476	0.472	0.470	0.466	0.464	0.462	0.460	0.458	0.456	0.455	0.455	0.454	0.454	0.455	0.455	0.455	0.456	0.459	0.460	0.462	0.465	0.466	0.470	0.474	0.478	0.480	0.485	0.490	0.494	0.499	0.502	0.507	0.512	0.518	0.522	0.528	0.532	0.538	0.542	0.548	0.552	0.556	0.560	0.564	0.569	0.571	0.574	0.578	0.579	0.581	0.581	0.581	0.582	0.582	0.581	0.579	0.579	0.575	0.571	0.569	0.564	0.559	0.552	0.546	0.540	0.532	0.524	0.516	0.506	0.496	0.486	0.475	0.464	0.452	0.440	0.428	0.414	0.401	0.386	0.374	0.359	0.345	0.330	0.316	0.300	0.285	0.271	0.256	0.241	0.226	0.212	0.199	0.185	0.171	0.158	0.145	0.132	0.120	0.109	0.098	0.086	0.076	0.066	0.056	0.048	0.040	0.031	0.024	0.016	0.011	0.004	-0.001	-0.005	-0.011	-0.015	-0.019	-0.021	-0.024	-0.026	-0.029	-0.030	-0.031	-0.032	-0.035	-0.035	-0.036	-0.036	-0.036	-0.036	-0.036	-0.035	-0.036	-0.036	-0.035	-0.035	-0.035	-0.035	-0.035	-0.034	-0.034	-0.032	-0.034	-0.032	-0.032	-0.032	-0.031	-0.031	-0.031	-0.031	-0.030	-0.029	-0.029	-0.029	-0.028	-0.028	-0.026	-0.025	-0.024	-0.024	-0.022	-0.020	-0.019	-0.016	-0.014	-0.012	-0.010	-0.006	-0.004	0.000	0.004	0.008	0.010	0.016	0.020	0.024	0.029	0.034	0.038	0.042	0.048	0.052	0.056	0.061	0.066	0.071	0.076	0.080	0.084	0.090	0.094	0.098	0.101	0.105	0.109	0.110	0.114	0.116	0.118	0.120	0.121	0.122	0.122	0.122	0.122	0.122	0.120	0.120	0.118	0.116	0.112	0.110	0.106	0.104	0.100	0.095	0.091	0.088	0.081	0.076	0.071	0.066	0.061	0.055	0.049	0.044	0.038	0.031	0.026	0.021	0.015	0.010	0.004	-0.001	-0.005	-0.011	-0.016	-0.020	-0.025	-0.029	-0.034	-0.038	-0.041	-0.044	-0.048	-0.050	-0.052	-0.055	-0.058	-0.060	-0.061	-0.064	-0.065	-0.066	-0.066	-0.068	-0.069	-0.070	-0.070	-0.071	-0.071	-0.071	-0.074	-0.074	-0.074	-0.072	-0.074	-0.074	-0.075	-0.074	-0.075	-0.076	-0.076	-0.078	-0.079	-0.080	-0.081	-0.084	-0.086	-0.088	-0.090	-0.092	-0.096	-0.100	-0.102	-0.108	-0.112	-0.116	-0.121	-0.128	-0.132	-0.139	-0.144	-0.151	-0.159	-0.166	-0.174	-0.181	-0.190	-0.198	-0.206	-0.216	-0.225	-0.236	-0.245	-0.256	-0.268	-0.278	-0.289	-0.300	-0.311	-0.322	-0.335	-0.346	-0.358	-0.370	-0.384	-0.395	-0.408	-0.419	-0.432	-0.444	-0.456	-0.468	-0.480	-0.491	-0.502	-0.514	-0.526	-0.536	-0.548	-0.558	-0.569	-0.579	-0.588	-0.598	-0.606	-0.616	-0.625	-0.632	-0.641	-0.648	-0.655	-0.662	-0.669	-0.674	-0.680	-0.685	-0.689	-0.694	-0.698	-0.700	-0.704	-0.705	-0.708	-0.708	-0.710	-0.710	-0.710	-0.710	-0.709	-0.709	-0.708	-0.706	-0.702	-0.700	-0.698	-0.692	-0.689	-0.684	-0.680	-0.674	-0.668	-0.662	-0.655	-0.648	-0.640	-0.632	-0.625	-0.616	-0.608	-0.598	-0.588	-0.578	-0.566	-0.556	-0.545	-0.534	-0.522	-0.510	-0.498	-0.485	-0.471	-0.459	-0.445	-0.431	-0.416	-0.402	-0.389	-0.374	-0.358	-0.344	-0.329	-0.312	-0.296	-0.282	-0.266	-0.250	-0.235	-0.219	-0.202	-0.188	-0.172	-0.158	-0.141	-0.126	-0.112	-0.096	-0.081	-0.068	-0.054	-0.039	-0.025	-0.011	0.001	0.015	0.028	0.040	0.051	0.064	0.075	0.085	0.096	0.108	0.116	0.126	0.135	0.144	0.152	0.160	0.169	0.175	0.182	0.189	0.195	0.201	0.208	0.212	0.218	0.221	0.226	0.231	0.235	0.239	0.241	0.245	0.248	0.251	0.254	0.256	0.259	0.261	0.264	0.264	0.266	0.268	0.270	0.271	0.271	0.272	0.274	0.276	0.276	0.276	0.278	0.278	0.279	0.279	0.280	0.280	0.279	0.280	0.280	0.279	0.279	0.278	0.278	0.278	0.276	0.275	0.274	0.272	0.271	0.270	0.269	0.268	0.265	0.262	0.261	0.259	0.258	0.255	0.252	0.250	0.248	0.246	0.242	0.240	0.238	0.235	0.232	0.230	0.226	0.224	0.220	0.218	0.214	0.212	0.209	0.205	0.201	0.198	0.195	0.190	0.188	0.184	0.179	0.174	0.170	0.165	0.161	0.156	0.152	0.146	0.141	0.135	0.130	0.124	0.118	0.110	0.105	0.098	0.090	0.082	0.076	0.069	0.060	0.052	0.044	0.036	0.028	0.020	0.010	0.002	-0.006	-0.015	-0.024	-0.031	-0.040	-0.048	-0.055	-0.061	-0.069	-0.075	-0.081	-0.086	-0.092	-0.096	-0.100	-0.102	-0.105	-0.106	-0.106	-0.106	-0.104	-0.102	-0.099	-0.092	-0.088	-0.080	-0.072	-0.062	-0.052	-0.040	-0.028	-0.012	0.004	0.020	0.039	0.059	0.080	0.101	0.125	0.150	0.175	0.202	0.230	0.259	0.289	0.320	0.352	0.386	0.419	0.454	0.489	0.524	0.560	0.596	0.634	0.671	0.710	0.748	0.785	0.824	0.862	0.900	0.938	0.978	1.015	1.051	1.090	1.126	1.164	1.200	1.236	1.271	1.305	1.340	1.374	1.406	1.439	1.470	1.500	1.531	1.560	1.588	1.616	1.642	1.669	1.694	1.718	1.741	1.764	1.784	1.805	1.825	1.844	1.861	1.878	1.894	1.908	1.921	1.935	1.945	1.956	1.966	1.974	1.981	1.988	1.992	1.996	2.000	2.000	2.000	1.999	1.998	1.994	1.989	1.981	1.975	1.966	1.955	1.944	1.929	1.915	1.899	1.880	1.861	1.840	1.818	1.795	1.768	1.741	1.712	1.682	1.650	1.616	1.582	1.545	1.508	1.468	1.426	1.385	1.339	1.295	1.248	1.199	1.149	1.098	1.044	0.991	0.935	0.879	0.821	0.761	0.701	0.640	0.579	0.515	0.450	0.384	0.318	0.250	0.181	0.112	0.042	-0.028	-0.098	-0.170	-0.242	-0.314	-0.389	-0.461	-0.535	-0.611	-0.685	-0.760	-0.835	-0.910	-0.986	-1.061	-1.138	-1.212	-1.288	-1.364	-1.439	-1.514	-1.588	-1.662	-1.736	-1.810	-1.884	-1.956	-2.029	-2.101	-2.172	-2.242	-2.314	-2.382	-2.451	-2.519	-2.586	-2.652	-2.719	-2.784	-2.848	-2.911	-2.974	-3.036	-3.098	-3.156	-3.216	-3.276	-3.334	-3.390	-3.448	-3.502	-3.558	-3.612	-3.665	-3.719	-3.771	-3.822	-3.875	-3.925	-3.975	-4.024	-4.074	-4.122	-4.170	-4.220	-4.268	-4.314	-4.361	-4.409	-4.456	-4.502	-4.550	-4.595	-4.642	-4.689	-4.735	-4.782	-4.829	-4.875	-4.922	-4.970	-5.016	-5.064	-5.111	-5.159	-5.205	-5.254	-5.301	-5.349	-5.398	-5.445	-5.492	-5.542	-5.590	-5.638	-5.686	-5.735	-5.782	-5.830	-5.879	-5.925	-5.974	-6.021	-6.069	-6.115	-6.161	-6.208	-6.254	-6.299	-6.345	-6.390	-6.434	-6.479	-6.522	-6.564	-6.608	-6.649	-6.691	-6.731	-6.771	-6.811	-6.850	-6.889	-6.926	-6.964	-7.000	-7.036	-7.071	-7.106	-7.140	-7.174	-7.208	-7.240	-7.271	-7.302	-7.334	-7.364	-7.392	-7.422	-7.451	-7.480	-7.508	-7.534	-7.561	-7.588	-7.612	-7.639	-7.664	-7.688	-7.711	-7.735	-7.758	-7.780	-7.802	-7.822	-7.844	-7.864	-7.884	-7.902	-7.920	-7.938	-7.955	-7.970	-7.985	-8.000	-8.014	-8.026	-8.039	-8.050	-8.060	-8.069	-8.078	-8.085	-8.091	-8.095	-8.099	-8.102	-8.104	-8.104	-8.102	-8.100	-8.096	-8.091	-8.085	-8.079	-8.069	-8.059	-8.049	-8.035	-8.020	-8.005	-7.989	-7.970	-7.951	-7.930	-7.908	-7.884	-7.860	-7.834	-7.806	-7.779	-7.750	-7.719	-7.689	-7.656	-7.621	-7.588	-7.552	-7.515	-7.479	-7.440	-7.402	-7.362	-7.321	-7.281	-7.240	-7.198	-7.154	-7.110	-7.065	-7.021	-6.975	-6.929	-6.882	-6.835	-6.786	-6.739	-6.690	-6.641	-6.590	-6.540	-6.489	-6.439	-6.386	-6.334	-6.280	-6.226	-6.171	-6.116	-6.061	-6.004	-5.946	-5.889	-5.829	-5.769	-5.709	-5.648	-5.584	-5.520	-5.455	-5.390	-5.324	-5.255	-5.186	-5.116	-5.045	-4.972	-4.899	-4.824	-4.748	-4.670	-4.591	-4.511	-4.430	-4.348	-4.264	-4.180	-4.093	-4.005	-3.918	-3.829	-3.738	-3.646	-3.554	-3.460	-3.365	-3.270	-3.175	-3.076	-2.980	-2.881	-2.782	-2.684	-2.585	-2.484	-2.385	-2.284	-2.184	-2.084	-1.982	-1.882	-1.782	-1.681	-1.582	-1.482	-1.384	-1.285	-1.188	-1.090	-0.992	-0.898	-0.802	-0.708	-0.614	-0.522	-0.430	-0.339	-0.249	-0.160	-0.072	0.015	0.100	0.185	0.269	0.351	0.432	0.514	0.592	0.671	0.749	0.826	0.901	0.976	1.051	1.124	1.196	1.268	1.339	1.409	1.479	1.548	1.616	1.685	1.752	1.820	1.886	1.952	2.019	2.085	2.150	2.216	2.281	2.346	2.411	2.476	2.539	2.604	2.669	2.734	2.799	2.862	2.926	2.991	3.055	3.119	3.181	3.246	3.310	3.374	3.438	3.500	3.562	3.625	3.689	3.751	3.812	3.874	3.936	3.998	4.059	4.118	4.178	4.236	4.295	4.354	4.410	4.468	4.522	4.579	4.631	4.685	4.739	4.790	4.840	4.890	4.938	4.986	5.032	5.079	5.122	5.165	5.206	5.248	5.288	5.326	5.362	5.398	5.434	5.466	5.499	5.530	5.559	5.588	5.614	5.640	5.665	5.688	5.710	5.730	5.750	5.769	5.786	5.801	5.816	5.831	5.844	5.856	5.866	5.875	5.885	5.892	5.900	5.905	5.910	5.915	5.920	5.922	5.925	5.926	5.928	5.928	5.928	5.928	5.925	5.924	5.921	5.919	5.916	5.912	5.909	5.906	5.901	5.896	5.891	5.886	5.882	5.876	5.871	5.865	5.859	5.852	5.846	5.840	5.834	5.826	5.821	5.815	5.806	5.800	5.792	5.786	5.779	5.770	5.762	5.756	5.748	5.740	5.731	5.724	5.715	5.706	5.698	5.689	5.680	5.670	5.661	5.651	5.642	5.632	5.622	5.612	5.604	5.592	5.582	5.572	5.560	5.550	5.539	5.529	5.516	5.505	5.494	5.482	5.470	5.460	5.448	5.436	5.424	5.411	5.400	5.388	5.376	5.365	5.352	5.340	5.328	5.315	5.301	5.290	5.278	5.265	5.252	5.240	5.228	5.214	5.200	5.188	5.174	5.161	5.148	5.134	5.120	5.105	5.090	5.076	5.061	5.046	5.031	5.016	5.000	4.985	4.968	4.951	4.934	4.918	4.900	4.882	4.865	4.845	4.826	4.808	4.789	4.770	4.750	4.729	4.709	4.689	4.669	4.649	4.626	4.605	4.584	4.561	4.540	4.518	4.495	4.474	4.451	4.428	4.406	4.382	4.360	4.338	4.314	4.292	4.269	4.246	4.224	4.200	4.178	4.154	4.131	4.109	4.086	4.064	4.041	4.019	3.995	3.972	3.950	3.928	3.904	3.881	3.858	3.834	3.811	3.789	3.765	3.740	3.715	3.691	3.668	3.642	3.616	3.591	3.565	3.539	3.512	3.486	3.458	3.430	3.401	3.372	3.344	3.315	3.284	3.255	3.224	3.192	3.161	3.128	3.096	3.062	3.029	2.995	2.961	2.928	2.892	2.859	2.822	2.789	2.754	2.718	2.682	2.648	2.612	2.578	2.542	2.508	2.474	2.439	2.406	2.372	2.340	2.306	2.275	2.244	2.214	2.184	2.154	2.126	2.099	2.071	2.046	2.021	1.998	1.974	1.952	1.932	1.912	1.894	1.878	1.860	1.845	1.831	1.818	1.806	1.796	1.786	1.778	1.770	1.765	1.759	1.754	1.751	1.749	1.748	1.748	1.748	1.749	1.750	1.752	1.755	1.760	1.764	1.769	1.774	1.780	1.788	1.794	1.800	1.808	1.814	1.822	1.829	1.835	1.842	1.850	1.858	1.864	1.870	1.878	1.882	1.889	1.894	1.899	1.904	1.908	1.911	1.915	1.918	1.920	1.921	1.922	1.924	1.924	1.924	1.922	1.922	1.920	1.919	1.916	1.912	1.910	1.906	1.902	1.899	1.894	1.890	1.885	1.880	1.875	1.869	1.864	1.859	1.852	1.848	1.842	1.838	1.832	1.829	1.824	1.820	1.816	1.812	1.811	1.809	1.806	1.805	1.804	1.804	1.804	1.804	1.806	1.809	1.811	1.815	1.819	1.824	1.830	1.835	1.842	1.850	1.858	1.868	1.878	1.888	1.899	1.911	1.924	1.938	1.951	1.965	1.980	1.996	2.013	2.030	2.047	2.065	2.084	2.102	2.121	2.141	2.161	2.184	2.205	2.226	2.248	2.270	2.292	2.315	2.339	2.361	2.384	2.409	2.432	2.456	2.479	2.504	2.528	2.551	2.576	2.600	2.624	2.648	2.671	2.695	2.719	2.742	2.765	2.789	2.811	2.834	2.858	2.879	2.901	2.924	2.944	2.965	2.986	3.009	3.029	3.048	3.069	3.088	3.106	3.125	3.144	3.162	3.180	3.196	3.214	3.230	3.246	3.261	3.276	3.291	3.308	3.321	3.335	3.348	3.360	3.374	3.385	3.398	3.408	3.419	3.429	3.440	3.450	3.459	3.469	3.478	3.486	3.494	3.502	3.509	3.515	3.522	3.529	3.534	3.540	3.545	3.550	3.555	3.559	3.562	3.566	3.570	3.571	3.574	3.576	3.579	3.579	3.580	3.581	3.580	3.581	3.580	3.578	3.578	3.575	3.572	3.570	3.568	3.562	3.560	3.555	3.550	3.545	3.539	3.532	3.526	3.519	3.510	3.504	3.495	3.486	3.476	3.468	3.458	3.448	3.436	3.425	3.412	3.401	3.389	3.378	3.364	3.351	3.336	3.324	3.310	3.295	3.281	3.266	3.251	3.236	3.221	3.206	3.190	3.174	3.160	3.144	3.128	3.110	3.095	3.079	3.062	3.046	3.029	3.012	2.996	2.979	2.964	2.946	2.930	2.914	2.896	2.880	2.862	2.846	2.830	2.814	2.798	2.779	2.762	2.746	2.730	2.712	2.696	2.680	2.664	2.648	2.631	2.615	2.599	2.581	2.565	2.549	2.532	2.518	2.500	2.484	2.469	2.452	2.436	2.421	2.405	2.390	2.375	2.360	2.344	2.329	2.314	2.299	2.284	2.270	2.255	2.241	2.226	2.212	2.199	2.184	2.170	2.158	2.142	2.129	2.116	2.101	2.088	2.075	2.061	2.047	2.034	2.021	2.006	1.992	1.979	1.965	1.951	1.938	1.922	1.908	1.894	1.879	1.864	1.849	1.832	1.818	1.801	1.785	1.769	1.751	1.735	1.718	1.700	1.681	1.664	1.645	1.625	1.606	1.586	1.568	1.548	1.526	1.506	1.485	1.464	1.442	1.420	1.399	1.376	1.354	1.330	1.308	1.285	1.262	1.240	1.216	1.194	1.171	1.148	1.125	1.101	1.079	1.055	1.034	1.010	0.988	0.966	0.944	0.922	0.900	0.880	0.859	0.839	0.820	0.799	0.780	0.760	0.742	0.724	0.708	0.690	0.674	0.658	0.642	0.626	0.611	0.598	0.585	0.571	0.559	0.546	0.535	0.524	0.512	0.504	0.492	0.485	0.476	0.469	0.461	0.455	0.448	0.441	0.435	0.431	0.426	0.422	0.419	0.416	0.411	0.409	0.406	0.406	0.404	0.402	0.401	0.401	0.401	0.401	0.402	0.401	0.402	0.402	0.404	0.405	0.408	0.409	0.410	0.411	0.414	0.415	0.416	0.419	0.420	0.422	0.424	0.426	0.428	0.429	0.431	0.432	0.434	0.435	0.436	0.438	0.439	0.440	0.441	0.441	0.441	0.442	0.441	0.441	0.441	0.441	0.440	0.440	0.439	0.436	0.436	0.435	0.432	0.431	0.430	0.428	0.424	0.422	0.419	0.416	0.414	0.411	0.408	0.404	0.401	0.398	0.394	0.390	0.386	0.382	0.378	0.374	0.369	0.364	0.360	0.355	0.351	0.345	0.340	0.335	0.329	0.324	0.318	0.312	0.306	0.301	0.294	0.289	0.281	0.274	0.266	0.260	0.252	0.245	0.238	0.229	0.220	0.212	0.202	0.194	0.185	0.175	0.165	0.154	0.144	0.132	0.121	0.110	0.098	0.086	0.072	0.060	0.046	0.032	0.018	0.004	-0.011	-0.026	-0.041	-0.059	-0.074	-0.091	-0.109	-0.126	-0.144	-0.161	-0.180	-0.199	-0.218	-0.238	-0.258	-0.276	-0.296	-0.318	-0.339	-0.360	-0.380	-0.401	-0.422	-0.444	-0.465	-0.488	-0.509	-0.531	-0.552	-0.575	-0.596	-0.616	-0.639	-0.660	-0.681	-0.701	-0.721	-0.741	-0.761	-0.781	-0.801	-0.819	-0.838	-0.855	-0.874	-0.890	-0.906	-0.922	-0.938	-0.952	-0.968	-0.980	-0.992	-1.005	-1.016	-1.028	-1.036	-1.046	-1.055	-1.062	-1.069	-1.076	-1.081	-1.085	-1.090	-1.094	-1.096	-1.096	-1.098	-1.099	-1.098	-1.098	-1.095	-1.094	-1.090	-1.088	-1.085	-1.080	-1.075	-1.070	-1.065	-1.060	-1.052	-1.048	-1.040	-1.032	-1.026	-1.019	-1.011	-1.004	-0.996	-0.990	-0.982	-0.974	-0.968	-0.960	-0.954	-0.948	-0.939	-0.932	-0.928	-0.921	-0.915	-0.910	-0.904	-0.898	-0.892	-0.889	-0.885	-0.880	-0.876	-0.872	-0.869	-0.866	-0.862	-0.859	-0.856	-0.854	-0.851	-0.849	-0.846	-0.844	-0.841	-0.839	-0.838	-0.835	-0.832	-0.829	-0.828	-0.825	-0.822	-0.819	-0.816	-0.812	-0.810	-0.806	-0.802	-0.799	-0.795	-0.791	-0.788	-0.782	-0.778	-0.772	-0.768	-0.762	-0.756	-0.750	-0.744	-0.738	-0.731	-0.725	-0.718	-0.710	-0.702	-0.695	-0.688	-0.680	-0.671	-0.664	-0.656	-0.648	-0.640	-0.631	-0.622	-0.614	-0.605	-0.596	-0.586	-0.579	-0.569	-0.559	-0.551	-0.541	-0.532	-0.524	-0.514	-0.505	-0.495	-0.485	-0.476	-0.466	-0.458	-0.448	-0.439	-0.428	-0.418	-0.409	-0.399	-0.389	-0.380	-0.370	-0.360	-0.349	-0.339	-0.329	-0.320	-0.310	-0.300	-0.290	-0.279	-0.269	-0.259	-0.249	-0.238	-0.228	-0.219	-0.208	-0.198	-0.188	-0.178	-0.168	-0.156	-0.148	-0.138	-0.128	-0.118	-0.108	-0.098	-0.089	-0.080	-0.070	-0.060	-0.051	-0.042	-0.034	-0.025	-0.016	-0.008	0.001	0.009	0.018	0.025	0.034	0.041	0.048	0.056	0.062	0.070	0.078	0.085	0.091	0.098	0.105	0.112	0.119	0.125	0.132	0.139	0.145	0.151	0.158	0.164	0.171	0.178	0.185	0.191	0.199	0.206	0.214	0.220	0.229	0.236	0.244	0.252	0.261	0.269	0.278	0.286	0.295	0.305	0.315	0.325	0.335	0.345	0.356	0.366	0.378	0.390	0.401	0.414	0.425	0.438	0.451	0.464	0.476	0.490	0.504	0.518	0.531	0.546	0.561	0.575	0.590	0.606	0.620	0.635	0.651	0.666	0.682	0.699	0.715	0.731	0.748	0.764	0.780	0.798	0.815	0.830	0.848	0.864	0.881	0.899	0.916	0.932	0.950	0.966	0.984	1.000	1.018	1.034	1.050	1.066	1.082	1.098	1.114	1.130	1.146	1.160	1.175	1.190	1.204	1.219	1.232	1.245	1.259	1.270	1.282	1.294	1.306	1.316	1.326	1.336	1.345	1.354	1.361	1.369	1.375	1.381	1.386	1.390	1.394	1.398	1.400	1.401	1.401	1.401	1.401	1.399	1.396	1.392	1.389	1.385	1.380	1.374	1.366	1.359	1.351	1.342	1.332	1.322	1.312	1.301	1.290	1.278	1.266	1.252	1.239	1.225	1.211	1.199	1.184	1.169	1.155	1.140	1.124	1.111	1.096	1.081	1.068	1.052	1.040	1.026	1.014	1.001	0.989	0.978	0.966	0.956	0.946	0.938	0.929	0.921	0.915	0.908	0.902	0.898	0.894	0.890	0.889	0.888	0.885	0.886	0.886	0.889	0.890	0.894	0.898	0.902	0.908	0.914	0.920	0.926	0.934	0.942	0.950	0.959	0.970	0.980	0.990	1.000	1.010	1.020	1.031	1.042	1.054	1.065	1.076	1.088	1.098	1.109	1.119	1.130	1.140	1.150	1.160	1.169	1.179	1.188	1.195	1.202	1.211	1.219	1.225	1.231	1.238	1.242	1.246	1.251	1.255	1.259	1.262	1.265	1.268	1.269	1.271	1.271	1.272	1.272	1.272	1.271	1.271	1.270	1.269	1.268	1.266	1.264	1.261	1.258	1.256	1.252	1.250	1.246	1.242	1.239	1.235	1.231	1.228	1.225	1.220	1.216	1.212	1.209	1.206	1.202	1.199	1.196	1.192	1.190	1.186	1.182	1.180	1.176	1.175	1.171	1.170	1.166	1.165	1.162	1.161	1.159	1.158	1.156	1.154	1.152	1.151	1.149	1.149	1.148	1.146	1.145	1.144	1.144	1.142	1.141	1.141	1.141	1.139	1.139	1.138	1.138	1.138	1.138	1.136	1.136	1.135	1.135	1.134	1.132	1.132	1.131	1.130	1.129	1.129	1.128	1.126	1.125	1.124	1.122	1.121	1.119	1.118	1.115	1.115	1.112	1.110	1.108	1.105	1.104	1.101	1.099	1.095	1.092	1.089	1.086	1.082	1.079	1.075	1.071	1.066	1.062	1.058	1.052	1.046	1.040	1.035	1.029	1.021	1.015	1.008	0.999	0.992	0.984	0.974	0.965	0.956	0.945	0.935	0.924	0.914	0.901	0.890	0.876	0.864	0.850	0.838	0.822	0.809	0.792	0.779	0.762	0.746	0.730	0.714	0.698	0.680	0.664	0.645	0.628	0.609	0.591	0.572	0.555	0.536	0.518	0.499	0.480	0.462	0.444	0.425	0.408	0.390	0.372	0.355	0.338	0.321	0.304	0.288	0.272	0.259	0.242	0.229	0.215	0.201	0.189	0.176	0.165	0.155	0.144	0.134	0.125	0.116	0.109	0.101	0.094	0.088	0.082	0.078	0.072	0.069	0.066	0.062	0.061	0.059	0.059	0.056	0.056	0.056	0.056	0.058	0.058	0.059	0.061	0.061	0.064	0.065	0.069	0.070	0.072	0.074	0.076	0.078	0.080	0.081	0.082	0.084	0.085	0.086	0.086	0.086	0.086	0.086	0.086	0.085	0.082	0.081	0.079	0.078	0.074	0.070	0.068	0.064	0.058	0.054	0.049	0.042	0.038	0.031	0.025	0.018	0.011	0.004	-0.004	-0.012	-0.020	-0.026	-0.035	-0.042	-0.051	-0.059	-0.068	-0.075	-0.082	-0.090	-0.096	-0.105	-0.111	-0.118	-0.124	-0.128	-0.134	-0.138	-0.141	-0.144	-0.148	-0.149	-0.150	-0.150	-0.150	-0.149	-0.148	-0.144	-0.140	-0.136	-0.130	-0.125	-0.118	-0.110	-0.101	-0.092	-0.081	-0.071	-0.059	-0.045	-0.031	-0.016	0.000	0.015	0.032	0.049	0.068	0.086	0.106	0.126	0.145	0.166	0.188	0.208	0.229	0.251	0.271	0.292	0.315	0.336	0.358	0.379	0.399	0.421	0.441	0.461	0.479	0.499	0.518	0.535	0.551	0.568	0.584	0.599	0.612	0.625	0.638	0.650	0.661	0.671	0.680	0.688	0.695	0.701	0.706	0.711	0.714	0.716	0.719	0.719	0.719	0.718	0.715	0.712	0.709	0.704	0.699	0.694	0.688	0.680	0.672	0.662	0.655	0.645	0.635	0.624	0.614	0.602	0.590	0.579	0.566	0.554	0.541	0.528	0.514	0.501	0.486	0.474	0.459	0.445	0.430	0.416	0.401	0.388	0.372	0.358	0.344	0.329	0.315	0.300	0.285	0.271	0.255	0.241	0.226	0.211	0.196	0.181	0.166	0.151	0.136	0.122	0.106	0.092	0.079	0.064	0.048	0.034	0.020	0.005	-0.010	-0.024	-0.038	-0.052	-0.065	-0.080	-0.094	-0.106	-0.120	-0.132	-0.146	-0.159	-0.170	-0.182	-0.194	-0.205	-0.216	-0.226	-0.238	-0.246	-0.256	-0.265	-0.274	-0.281	-0.289	-0.296	-0.304	-0.309	-0.315	-0.320	-0.325	-0.330	-0.334	-0.338	-0.341	-0.344	-0.345	-0.348	-0.350	-0.351	-0.352	-0.354	-0.355	-0.355	-0.355	-0.355	-0.355	-0.355	-0.354	-0.354	-0.352	-0.351	-0.350	-0.350	-0.349	-0.349	-0.348	-0.348	-0.346	-0.346	-0.345	-0.345	-0.345	-0.345	-0.345	-0.345	-0.345	-0.345	-0.346	-0.346	-0.346	-0.349	-0.349	-0.349	-0.351	-0.351	-0.352	-0.354	-0.355	-0.355	-0.356	-0.358	-0.358	-0.359	-0.359	-0.360	-0.360	-0.360	-0.360	-0.360	-0.359	-0.358	-0.356	-0.355	-0.354	-0.351	-0.349	-0.345	-0.342	-0.339	-0.335	-0.330	-0.325	-0.320	-0.315	-0.308	-0.302	-0.295	-0.288	-0.280	-0.271	-0.264	-0.255	-0.246	-0.236	-0.226	-0.216	-0.206	-0.195	-0.184	-0.171	-0.160	-0.149	-0.138	-0.125	-0.111	-0.100	-0.086	-0.072	-0.060	-0.046	-0.032	-0.019	-0.005	0.009	0.024	0.038	0.052	0.068	0.081	0.096	0.110	0.126	0.140	0.155	0.170	0.184	0.200	0.215	0.230	0.245	0.260	0.274	0.289	0.304	0.319	0.334	0.348	0.362	0.376	0.391	0.405	0.419	0.431	0.445	0.459	0.471	0.484	0.495	0.506	0.519	0.530	0.540	0.550	0.560	0.570	0.578	0.588	0.596	0.604	0.610	0.618	0.622	0.629	0.634	0.639	0.642	0.645	0.649	0.652	0.654	0.655	0.656	0.656	0.656	0.656	0.656	0.655	0.654	0.651	0.650	0.648	0.644	0.641	0.639	0.636	0.632	0.630	0.626	0.624	0.621	0.618	0.616	0.612	0.610	0.609	0.606	0.605	0.604	0.604	0.604	0.604	0.604	0.604	0.606	0.609	0.611	0.614	0.619	0.624	0.628	0.632	0.639	0.646	0.654	0.662	0.670	0.680	0.690	0.700	0.710	0.722	0.734	0.746	0.759	0.772	0.785	0.799	0.811	0.825	0.840	0.854	0.868	0.881	0.896	0.909	0.924	0.936	0.951	0.964	0.976	0.989	1.001	1.012	1.022	1.034	1.044	1.054	1.062	1.071	1.078	1.084	1.090	1.096	1.100	1.104	1.105	1.109	1.109	1.110	1.110	1.109	1.106	1.105	1.101	1.098	1.092	1.088	1.082	1.076	1.070	1.062	1.054	1.046	1.036	1.029	1.019	1.009	0.998	0.988	0.976	0.965	0.955	0.942	0.931	0.921	0.909	0.898	0.886	0.875	0.864	0.852	0.841	0.830	0.820	0.809	0.799	0.790	0.780	0.770	0.761	0.751	0.742	0.734	0.725	0.718	0.709	0.701	0.694	0.688	0.680	0.674	0.668	0.661	0.655	0.650	0.645	0.640	0.634	0.630	0.625	0.621	0.616	0.611	0.608	0.604	0.601	0.596	0.592	0.590	0.588	0.582	0.580	0.576	0.575	0.572	0.569	0.566	0.564	0.561	0.559	0.556	0.555	0.554	0.551	0.550	0.548	0.545	0.545	0.544	0.542	0.540	0.540	0.539	0.538	0.536	0.538	0.536	0.536	0.535	0.536	0.535	0.536	0.536	0.536	0.538	0.538	0.538	0.538	0.538	0.539	0.539	0.539	0.540	0.539	0.540	0.540	0.540	0.539	0.540	0.539	0.538	0.536	0.535	0.534	0.531	0.529	0.526	0.522	0.519	0.515	0.511	0.505	0.500	0.495	0.489	0.481	0.475	0.466	0.459	0.450	0.441	0.431	0.421	0.411	0.399	0.389	0.376	0.364	0.351	0.338	0.324	0.310	0.296	0.281	0.268	0.251	0.236	0.221	0.206	0.190	0.176	0.160	0.144	0.130	0.114	0.099	0.084	0.069	0.055	0.041	0.028	0.014	0.000	-0.012	-0.024	-0.036	-0.049	-0.059	-0.069	-0.080	-0.089	-0.098	-0.106	-0.115	-0.121	-0.129	-0.134	-0.140	-0.146	-0.150	-0.154	-0.159	-0.162	-0.165	-0.169	-0.170	-0.171	-0.172	-0.175	-0.175	-0.176	-0.176	-0.176	-0.176	-0.176	-0.176	-0.176	-0.175	-0.175	-0.174	-0.172	-0.172	-0.171	-0.171	-0.171	-0.170	-0.170	-0.169	-0.169	-0.168	-0.166	-0.166	-0.165	-0.165	-0.165	-0.165	-0.165	-0.164	-0.162	-0.164	-0.162	-0.162	-0.161	-0.161	-0.160	-0.159	-0.158	-0.156	-0.156	-0.154	-0.152	-0.150	-0.148	-0.145	-0.144	-0.141	-0.139	-0.135	-0.132	-0.129	-0.124	-0.120	-0.116	-0.112	-0.108	-0.102	-0.098	-0.092	-0.086	-0.081	-0.076	-0.070	-0.064	-0.059	-0.052	-0.048	-0.041	-0.036	-0.030	-0.024	-0.019	-0.012	-0.008	-0.002	0.004	0.009	0.012	0.018	0.022	0.026	0.031	0.035	0.039	0.040	0.045	0.048	0.050	0.051	0.052	0.055	0.056	0.056	0.058	0.059	0.059	0.059	0.059	0.059	0.058	0.056	0.055	0.054	0.052	0.051	0.050	0.048	0.045	0.042	0.041	0.039	0.035	0.032	0.030	0.028	0.024	0.022	0.019	0.016	0.014	0.010	0.008	0.005	0.002	-0.001	-0.002	-0.005	-0.008	-0.009	-0.011	-0.014	-0.016	-0.016	-0.019	-0.020	-0.022	-0.024	-0.025	-0.025	-0.026	-0.026	-0.028	-0.028	-0.028	-0.028	-0.028	-0.028	-0.028	-0.029	-0.028	-0.028	-0.028	-0.026	-0.026	-0.025	-0.025	-0.025	-0.024	-0.024	-0.024	-0.024	-0.024	-0.024	-0.024	-0.024	-0.025	-0.025	-0.026	-0.029	-0.030	-0.031	-0.032	-0.035	-0.038	-0.040	-0.042	-0.045	-0.049	-0.052	-0.058	-0.061	-0.066	-0.071	-0.078	-0.082	-0.089	-0.095	-0.101	-0.109	-0.115	-0.122	-0.131	-0.139	-0.148	-0.156	-0.165	-0.172	-0.181	-0.190	-0.200	-0.209	-0.219	-0.228	-0.238	-0.246	-0.255	-0.265	-0.274	-0.284	-0.292	-0.301	-0.311	-0.319	-0.328	-0.336	-0.345	-0.352	-0.361	-0.369	-0.376	-0.384	-0.391	-0.398	-0.405	-0.411	-0.418	-0.422	-0.429	-0.432	-0.439	-0.444	-0.448	-0.451	-0.455	-0.459	-0.462	-0.466	-0.468	-0.470	-0.472	-0.474	-0.476	-0.476	-0.476	-0.478	-0.478	-0.478	-0.475	-0.475	-0.474	-0.471	-0.469	-0.466	-0.462	-0.459	-0.454	-0.449	-0.444	-0.439	-0.432	-0.425	-0.419	-0.411	-0.404	-0.395	-0.386	-0.376	-0.366	-0.356	-0.346	-0.334	-0.324	-0.311	-0.299	-0.285	-0.272	-0.259	-0.244	-0.230	-0.216	-0.200	-0.186	-0.170	-0.155	-0.139	-0.125	-0.109	-0.092	-0.078	-0.061	-0.046	-0.030	-0.015	0.001	0.016	0.030	0.046	0.060	0.074	0.088	0.101	0.114	0.125	0.139	0.149	0.161	0.171	0.181	0.191	0.199	0.209	0.216	0.224	0.231	0.236	0.242	0.248	0.254	0.258	0.261	0.264	0.268	0.270	0.274	0.276	0.276	0.279	0.280	0.280	0.281	0.282	0.282	0.284	0.284	0.284	0.284	0.284	0.285	0.285	0.285	0.286	0.285	0.285	0.288	0.288	0.289	0.289	0.291	0.292	0.294	0.295	0.296	0.299	0.300	0.302	0.305	0.308	0.310	0.312	0.315	0.316	0.320	0.322	0.325	0.328	0.330	0.332	0.335	0.339	0.340	0.342	0.345	0.346	0.348	0.350	0.351	0.354	0.355	0.356	0.356	0.358	0.358	0.358	0.358	0.358	0.359	0.358	0.356	0.355	0.354	0.352	0.351	0.348	0.346	0.342	0.340	0.338	0.334	0.330	0.326	0.322	0.319	0.312	0.308	0.302	0.299	0.292	0.286	0.280	0.275	0.269	0.261	0.255	0.248	0.241	0.232	0.226	0.219	0.210	0.202	0.195	0.188	0.179	0.171	0.164	0.155	0.148	0.140	0.134	0.126	0.119	0.112	0.105	0.100	0.094	0.089	0.084	0.080	0.076	0.074	0.072	0.070	0.070	0.071	0.071	0.074	0.076	0.080	0.085	0.091	0.098	0.106	0.116	0.126	0.139	0.150	0.164	0.180	0.196	0.215	0.232	0.254	0.274	0.296	0.320	0.345	0.371	0.398	0.426	0.455	0.485	0.515	0.548	0.580	0.614	0.649	0.682	0.719	0.755	0.791	0.829	0.868	0.905	0.942	0.981	1.020	1.058	1.096	1.135	1.172	1.211	1.249	1.288	1.324	1.362	1.399	1.435	1.470	1.505	1.540	1.575	1.608	1.639	1.671	1.704	1.734	1.762	1.791	1.818	1.846	1.870	1.895	1.919	1.942	1.965	1.985	2.006	2.025	2.041	2.059	2.074	2.090	2.102	2.115	2.126	2.138	2.146	2.154	2.162	2.168	2.172	2.176	2.179	2.180	2.180	2.180	2.178	2.174	2.169	2.164	2.155	2.148	2.138	2.126	2.114	2.100	2.085	2.069	2.050	2.031	2.011	1.988	1.965	1.939	1.914	1.886	1.856	1.825	1.794	1.760	1.725	1.688	1.651	1.611	1.570	1.528	1.484	1.439	1.391	1.344	1.295	1.245	1.192	1.139	1.084	1.029	0.971	0.912	0.854	0.792	0.730	0.668	0.604	0.539	0.472	0.406	0.338	0.269	0.200	0.129	0.058	-0.014	-0.088	-0.160	-0.234	-0.309	-0.382	-0.458	-0.534	-0.610	-0.686	-0.762	-0.839	-0.916	-0.992	-1.070	-1.148	-1.224	-1.300	-1.378	-1.454	-1.530	-1.606	-1.681	-1.756	-1.831	-1.906	-1.981	-2.055	-2.129	-2.201	-2.272	-2.345	-2.416	-2.485	-2.555	-2.624	-2.692	-2.760	-2.828	-2.892	-2.958	-3.024	-3.088	-3.150	-3.212	-3.275	-3.336	-3.398	-3.458	-3.516	-3.575	-3.632	-3.691	-3.748	-3.805	-3.860	-3.915	-3.970	-4.025	-4.079	-4.132	-4.186	-4.239	-4.291	-4.344	-4.395	-4.448	-4.498	-4.550	-4.600	-4.651	-4.701	-4.752	-4.802	-4.852	-4.904	-4.952	-5.002	-5.052	-5.102	-5.152	-5.201	-5.251	-5.300	-5.349	-5.398	-5.448	-5.496	-5.545	-5.595	-5.642	-5.691	-5.739	-5.788	-5.836	-5.884	-5.930	-5.978	-6.024	-6.070	-6.118	-6.164	-6.209	-6.255	-6.299	-6.344	-6.388	-6.432	-6.475	-6.518	-6.561	-6.604	-6.645	-6.686	-6.726	-6.768	-6.806	-6.846	-6.885	-6.922	-6.961	-6.999	-7.035	-7.071	-7.108	-7.142	-7.178	-7.211	-7.246	-7.279	-7.311	-7.342	-7.375	-7.406	-7.438	-7.468	-7.498	-7.529	-7.556	-7.585	-7.614	-7.641	-7.670	-7.696	-7.722	-7.749	-7.774	-7.800	-7.825	-7.850	-7.875	-7.898	-7.920	-7.944	-7.966	-7.988	-8.009	-8.029	-8.049	-8.069	-8.086	-8.104	-8.121	-8.137	-8.154	-8.170	-8.184	-8.198	-8.210	-8.221	-8.232	-8.242	-8.251	-8.260	-8.266	-8.272	-8.276	-8.280	-8.282	-8.282	-8.284	-8.282	-8.280	-8.276	-8.271	-8.265	-8.258	-8.250	-8.239	-8.226	-8.214	-8.200	-8.184	-8.168	-8.150	-8.130	-8.110	-8.088	-8.064	-8.039	-8.012	-7.986	-7.958	-7.929	-7.898	-7.866	-7.834	-7.800	-7.765	-7.729	-7.692	-7.655	-7.615	-7.575	-7.535	-7.492	-7.450	-7.408	-7.364	-7.319	-7.274	-7.226	-7.179	-7.132	-7.084	-7.034	-6.985	-6.934	-6.882	-6.831	-6.778	-6.725	-6.670	-6.616	-6.560	-6.505	-6.449	-6.391	-6.334	-6.275	-6.216	-6.155	-6.094	-6.032	-5.970	-5.908	-5.842	-5.779	-5.712	-5.646	-5.578	-5.510	-5.440	-5.369	-5.298	-5.225	-5.152	-5.078	-5.001	-4.926	-4.846	-4.769	-4.690	-4.609	-4.526	-4.444	-4.360	-4.275	-4.190	-4.102	-4.015	-3.928	-3.838	-3.746	-3.656	-3.565	-3.471	-3.379	-3.285	-3.190	-3.095	-3.000	-2.905	-2.809	-2.712	-2.615	-2.519	-2.421	-2.324	-2.226	-2.129	-2.033	-1.935	-1.839	-1.741	-1.645	-1.550	-1.454	-1.359	-1.265	-1.171	-1.076	-0.985	-0.891	-0.801	-0.710	-0.620	-0.531	-0.442	-0.355	-0.268	-0.181	-0.098	-0.012	0.071	0.155	0.236	0.316	0.398	0.476	0.555	0.634	0.710	0.786	0.862	0.938	1.012	1.085	1.159	1.231	1.304	1.375	1.448	1.518	1.589	1.658	1.728	1.798	1.866	1.934	2.002	2.070	2.138	2.206	2.274	2.341	2.409	2.475	2.542	2.609	2.674	2.741	2.808	2.874	2.939	3.004	3.070	3.135	3.200	3.265	3.330	3.392	3.456	3.520	3.584	3.645	3.708	3.770	3.831	3.891	3.951	4.011	4.070	4.129	4.188	4.244	4.301	4.356	4.410	4.465	4.518	4.570	4.621	4.671	4.721	4.770	4.818	4.865	4.910	4.954	4.998	5.041	5.081	5.122	5.162	5.200	5.236	5.272	5.306	5.340	5.374	5.405	5.434	5.464	5.491	5.518	5.542	5.568	5.591	5.612	5.634	5.655	5.674	5.692	5.709	5.725	5.740	5.754	5.766	5.780	5.790	5.801	5.810	5.819	5.826	5.835	5.841	5.846	5.852	5.856	5.860	5.862	5.866	5.868	5.869	5.870	5.870	5.869	5.870	5.869	5.866	5.865	5.862	5.861	5.858	5.855	5.851	5.848	5.844	5.840	5.835	5.831	5.826	5.821	5.818	5.811	5.806	5.800	5.795	5.789	5.782	5.778	5.771	5.764	5.758	5.750	5.744	5.736	5.729	5.722	5.715	5.706	5.699	5.691	5.682	5.674	5.665	5.656	5.646	5.638	5.629	5.620	5.609	5.599	5.588	5.578	5.568	5.556	5.546	5.534	5.522	5.510	5.498	5.486	5.474	5.461	5.448	5.435	5.421	5.408	5.394	5.380	5.366	5.351	5.338	5.322	5.308	5.291	5.276	5.261	5.246	5.230	5.215	5.199	5.182	5.165	5.150	5.132	5.118	5.100	5.082	5.065	5.048	5.030	5.012	4.995	4.978	4.959	4.941	4.922	4.905	4.886	4.868	4.849	4.830	4.811	4.792	4.774	4.754	4.734	4.714	4.695	4.675	4.655	4.636	4.615	4.595	4.575	4.555	4.534	4.514	4.492	4.472	4.452	4.431	4.410	4.390	4.370	4.348	4.328	4.306	4.286	4.265	4.244	4.222	4.201	4.180	4.160	4.139	4.118	4.095	4.075	4.054	4.031	4.011	3.989	3.968	3.945	3.925	3.902	3.880	3.858	3.835	3.812	3.790	3.768	3.744	3.719	3.696	3.672	3.648	3.622	3.598	3.572	3.546	3.520	3.494	3.466	3.439	3.411	3.384	3.354	3.325	3.296	3.266	3.235	3.205	3.174	3.142	3.111	3.078	3.045	3.012	2.979	2.946	2.911	2.879	2.844	2.810	2.775	2.740	2.706	2.672	2.636	2.604	2.569	2.534	2.501	2.466	2.434	2.400	2.369	2.335	2.304	2.272	2.242	2.212	2.182	2.154	2.125	2.098	2.071	2.046	2.021	1.998	1.974	1.952	1.930	1.911	1.891	1.872	1.855	1.840	1.825	1.810	1.798	1.786	1.775	1.764	1.755	1.748	1.740	1.735	1.729	1.726	1.721	1.719	1.718	1.718	1.718	1.718	1.719	1.721	1.724	1.726	1.730	1.734	1.739	1.742	1.749	1.754	1.760	1.766	1.772	1.779	1.785	1.791	1.798	1.804	1.810	1.816	1.821	1.829	1.834	1.838	1.842	1.849	1.852	1.856	1.860	1.862	1.865	1.868	1.871	1.871	1.872	1.874	1.874	1.874	1.874	1.872	1.871	1.870	1.869	1.868	1.864	1.861	1.859	1.855	1.851	1.848	1.844	1.841	1.836	1.832	1.829	1.824	1.820	1.816	1.812	1.809	1.806	1.802	1.800	1.796	1.794	1.792	1.791	1.790	1.790	1.790	1.789	1.790	1.792	1.795	1.798	1.801	1.805	1.810	1.815	1.821	1.828	1.836	1.844	1.854	1.862	1.874	1.885	1.898	1.910	1.924	1.938	1.952	1.968	1.984	2.001	2.019	2.036	2.055	2.074	2.095	2.115	2.135	2.156	2.179	2.202	2.225	2.248	2.271	2.295	2.319	2.344	2.370	2.395	2.420	2.445	2.470	2.498	2.522	2.548	2.575	2.600	2.626	2.651	2.678	2.704	2.729	2.755	2.781	2.806	2.831	2.858	2.882	2.906	2.931	2.956	2.980	3.004	3.028	3.051	3.075	3.098	3.121	3.142	3.166	3.188	3.209	3.231	3.251	3.272	3.292	3.314	3.332	3.352	3.371	3.390	3.408	3.426	3.444	3.461	3.479	3.494	3.510	3.526	3.541	3.556	3.571	3.585	3.599	3.612	3.625	3.638	3.650	3.661	3.672	3.684	3.694	3.705	3.714	3.722	3.730	3.740	3.746	3.755	3.761	3.768	3.772	3.778	3.782	3.788	3.791	3.794	3.798	3.799	3.801	3.802	3.804	3.804	3.804	3.804	3.802	3.801	3.800	3.798	3.795	3.791	3.788	3.784	3.780	3.775	3.770	3.764	3.759	3.751	3.745	3.739	3.730	3.724	3.715	3.708	3.699	3.690	3.681	3.671	3.661	3.652	3.642	3.632	3.622	3.611	3.600	3.590	3.579	3.568	3.556	3.545	3.532	3.520	3.509	3.495	3.484	3.471	3.459	3.445	3.434	3.420	3.408	3.394	3.381	3.368	3.354	3.340	3.328	3.312	3.299	3.285	3.270	3.256	3.242	3.228	3.212	3.198	3.182	3.169	3.152	3.138	3.121	3.106	3.091	3.074	3.059	3.044	3.026	3.011	2.994	2.978	2.961	2.944	2.928	2.910	2.892	2.876	2.859	2.841	2.824	2.806	2.789	2.771	2.754	2.736	2.719	2.701	2.682	2.666	2.649	2.631	2.614	2.596	2.579	2.562	2.545	2.528	2.510	2.494	2.476	2.459	2.442	2.426	2.410	2.392	2.376	2.360	2.344	2.328	2.312	2.296	2.280	2.265	2.249	2.234	2.218	2.202	2.186	2.171	2.156	2.141	2.125	2.110	2.095	2.080	2.065	2.050	2.035	2.019	2.004	1.989	1.972	1.958	1.942	1.928	1.911	1.896	1.880	1.865	1.849	1.834	1.816	1.801	1.785	1.768	1.752	1.736	1.720	1.702	1.688	1.670	1.654	1.636	1.620	1.602	1.586	1.569	1.552	1.535	1.519	1.502	1.485	1.468	1.451	1.434	1.418	1.401	1.385	1.368	1.351	1.335	1.320	1.302	1.288	1.272	1.256	1.241	1.226	1.211	1.198	1.182	1.169	1.155	1.141	1.128	1.114	1.101	1.089	1.076	1.065	1.052	1.042	1.030	1.020	1.010	1.000	0.990	0.981	0.972	0.964	0.956	0.948	0.941	0.934	0.928	0.921	0.916	0.910	0.905	0.900	0.896	0.892	0.889	0.885	0.882	0.880	0.878	0.876	0.874	0.872	0.871	0.871	0.870	0.870	0.869	0.869	0.870	0.870	0.871	0.871	0.872	0.872	0.875	0.875	0.876	0.878	0.879	0.880	0.881	0.882	0.885	0.886	0.886	0.888	0.889	0.890	0.891	0.892	0.894	0.894	0.894	0.895	0.895	0.895	0.894	0.892	0.892	0.891	0.890	0.889	0.888	0.886	0.882	0.881	0.879	0.876	0.871	0.869	0.865	0.860	0.856	0.852	0.848	0.842	0.838	0.832	0.826	0.820	0.814	0.808	0.801	0.794	0.788	0.780	0.772	0.764	0.756	0.748	0.739	0.731	0.721	0.711	0.701	0.691	0.681	0.671	0.661	0.649	0.639	0.628	0.615	0.602	0.591	0.578	0.566	0.552	0.539	0.525	0.511	0.496	0.482	0.468	0.451	0.436	0.420	0.402	0.386	0.369	0.352	0.334	0.316	0.298	0.278	0.259	0.240	0.220	0.199	0.179	0.158	0.136	0.115	0.094	0.071	0.048	0.025	0.002	-0.021	-0.045	-0.069	-0.092	-0.118	-0.141	-0.166	-0.191	-0.215	-0.240	-0.265	-0.291	-0.315	-0.340	-0.365	-0.390	-0.414	-0.439	-0.462	-0.488	-0.511	-0.534	-0.559	-0.581	-0.602	-0.625	-0.646	-0.668	-0.689	-0.710	-0.730	-0.749	-0.768	-0.785	-0.802	-0.819	-0.835	-0.849	-0.864	-0.878	-0.890	-0.902	-0.914	-0.924	-0.934	-0.942	-0.950	-0.958	-0.962	-0.969	-0.972	-0.976	-0.979	-0.980	-0.981	-0.981	-0.981	-0.980	-0.978	-0.975	-0.972	-0.968	-0.964	-0.958	-0.952	-0.946	-0.939	-0.932	-0.925	-0.918	-0.910	-0.900	-0.891	-0.882	-0.874	-0.865	-0.856	-0.846	-0.836	-0.828	-0.818	-0.809	-0.800	-0.791	-0.782	-0.774	-0.766	-0.758	-0.750	-0.741	-0.735	-0.728	-0.721	-0.714	-0.708	-0.701	-0.696	-0.691	-0.685	-0.680	-0.676	-0.671	-0.666	-0.662	-0.659	-0.655	-0.651	-0.649	-0.645	-0.642	-0.639	-0.636	-0.632	-0.629	-0.628	-0.624	-0.621	-0.618	-0.615	-0.610	-0.608	-0.602	-0.600	-0.595	-0.591	-0.588	-0.582	-0.578	-0.574	-0.569	-0.562	-0.558	-0.551	-0.545	-0.540	-0.532	-0.526	-0.519	-0.512	-0.505	-0.498	-0.490	-0.482	-0.474	-0.466	-0.459	-0.450	-0.441	-0.432	-0.424	-0.415	-0.408	-0.399	-0.390	-0.381	-0.371	-0.362	-0.355	-0.346	-0.338	-0.328	-0.320	-0.311	-0.302	-0.294	-0.286	-0.278	-0.268	-0.260	-0.251	-0.244	-0.234	-0.226	-0.219	-0.210	-0.201	-0.194	-0.185	-0.178	-0.170	-0.161	-0.154	-0.145	-0.138	-0.129	-0.121	-0.112	-0.105	-0.096	-0.089	-0.080	-0.072	-0.064	-0.056	-0.046	-0.038	-0.030	-0.020	-0.012	-0.004	0.006	0.015	0.024	0.032	0.042	0.051	0.061	0.071	0.080	0.090	0.100	0.109	0.119	0.128	0.139	0.148	0.158	0.166	0.176	0.186	0.196	0.206	0.216	0.226	0.236	0.245	0.256	0.265	0.275	0.285	0.295	0.304	0.314	0.322	0.332	0.341	0.351	0.361	0.371	0.381	0.390	0.400	0.410	0.420	0.430	0.440	0.450	0.460	0.470	0.480	0.491	0.502	0.514	0.524	0.535	0.546	0.558	0.569	0.581	0.594	0.605	0.619	0.631	0.645	0.656	0.670	0.684	0.698	0.711	0.726	0.740	0.755	0.770	0.785	0.801	0.815	0.831	0.846	0.864	0.880	0.896	0.912	0.929	0.946	0.961	0.979	0.995	1.014	1.030	1.046	1.065	1.082	1.099	1.116	1.132	1.150	1.168	1.185	1.201	1.219	1.235	1.251	1.269	1.285	1.301	1.318	1.334	1.349	1.365	1.380	1.395	1.410	1.425	1.440	1.454	1.468	1.480	1.494	1.506	1.520	1.531	1.542	1.555	1.565	1.576	1.586	1.596	1.605	1.614	1.622	1.631	1.638	1.645	1.651	1.656	1.661	1.666	1.670	1.674	1.675	1.678	1.679	1.680	1.680	1.680	1.679	1.676	1.674	1.670	1.666	1.662	1.656	1.651	1.644	1.638	1.629	1.621	1.612	1.604	1.594	1.582	1.572	1.562	1.550	1.539	1.526	1.514	1.501	1.488	1.475	1.462	1.449	1.436	1.422	1.409	1.395	1.382	1.369	1.356	1.345	1.332	1.320	1.309	1.299	1.286	1.278	1.268	1.259	1.250	1.241	1.234	1.228	1.220	1.215	1.210	1.205	1.201	1.199	1.196	1.194	1.194	1.192	1.192	1.192	1.194	1.196	1.199	1.201	1.205	1.208	1.212	1.216	1.221	1.226	1.230	1.236	1.242	1.248	1.255	1.260	1.266	1.274	1.279	1.285	1.290	1.296	1.302	1.308	1.314	1.319	1.324	1.329	1.332	1.336	1.341	1.345	1.348	1.350	1.352	1.355	1.358	1.359	1.359	1.360	1.361	1.360	1.360	1.359	1.359	1.356	1.356	1.354	1.352	1.350	1.348	1.344	1.342	1.338	1.335	1.332	1.329	1.325	1.321	1.318	1.315	1.311	1.308	1.302	1.300	1.296	1.292	1.289	1.285	1.282	1.279	1.275	1.272	1.269	1.266	1.265	1.262	1.260	1.259	1.256	1.254	1.252	1.251	1.250	1.249	1.248	1.246	1.245	1.244	1.244	1.242	1.242	1.241	1.241	1.240	1.240	1.240	1.239	1.239	1.239	1.239	1.238	1.236	1.236	1.236	1.235	1.234	1.232	1.231	1.230	1.230	1.229	1.226	1.226	1.225	1.224	1.222	1.220	1.219	1.216	1.215	1.212	1.211	1.209	1.206	1.205	1.202	1.201	1.199	1.196	1.194	1.192	1.190	1.189	1.186	1.184	1.182	1.180	1.178	1.176	1.174	1.172	1.171	1.169	1.168	1.165	1.162	1.161	1.159	1.158	1.154	1.152	1.150	1.146	1.145	1.141	1.138	1.134	1.130	1.126	1.121	1.116	1.112	1.106	1.101	1.095	1.089	1.080	1.074	1.065	1.056	1.048	1.039	1.029	1.018	1.008	0.995	0.984	0.971	0.958	0.944	0.930	0.915	0.899	0.884	0.868	0.851	0.834	0.816	0.799	0.780	0.761	0.742	0.722	0.704	0.684	0.664	0.644	0.624	0.604	0.582	0.561	0.541	0.521	0.500	0.481	0.460	0.440	0.420	0.401	0.381	0.364	0.345	0.326	0.309	0.291	0.275	0.259	0.242	0.226	0.212	0.196	0.182	0.170	0.158	0.144	0.132	0.122	0.111	0.101	0.092	0.084	0.075	0.068	0.060	0.054	0.048	0.041	0.035	0.030	0.025	0.021	0.018	0.012	0.009	0.006	0.002	0.000	-0.002	-0.005	-0.008	-0.010	-0.011	-0.014	-0.018	-0.019	-0.021	-0.022	-0.025	-0.028	-0.031	-0.034	-0.038	-0.040	-0.044	-0.048	-0.050	-0.055	-0.058	-0.062	-0.066	-0.071	-0.076	-0.080	-0.085	-0.090	-0.096	-0.101	-0.106	-0.111	-0.118	-0.122	-0.129	-0.134	-0.140	-0.146	-0.151	-0.158	-0.162	-0.168	-0.172	-0.178	-0.182	-0.186	-0.190	-0.195	-0.199	-0.201	-0.204	-0.206	-0.208	-0.209	-0.210	-0.210	-0.210	-0.210	-0.209	-0.206	-0.202	-0.201	-0.198	-0.191	-0.186	-0.180	-0.175	-0.168	-0.159	-0.151	-0.141	-0.131	-0.121	-0.109	-0.098	-0.084	-0.071	-0.056	-0.042	-0.026	-0.011	0.006	0.024	0.041	0.059	0.078	0.096	0.116	0.136	0.156	0.176	0.196	0.218	0.239	0.260	0.280	0.301	0.322	0.345	0.365	0.385	0.406	0.426	0.446	0.466	0.485	0.504	0.522	0.540	0.558	0.574	0.589	0.605	0.620	0.634	0.648	0.660	0.671	0.681	0.691	0.700	0.709	0.718	0.724	0.730	0.734	0.738	0.741	0.742	0.745	0.746	0.745	0.744	0.741	0.740	0.736	0.732	0.728	0.724	0.718	0.711	0.704	0.698	0.689	0.681	0.672	0.665	0.655	0.645	0.636	0.626	0.615	0.606	0.596	0.585	0.574	0.564	0.552	0.542	0.531	0.521	0.511	0.500	0.490	0.479	0.469	0.459	0.449	0.439	0.429	0.419	0.409	0.399	0.389	0.380	0.370	0.361	0.351	0.342	0.332	0.322	0.314	0.304	0.294	0.284	0.275	0.264	0.255	0.245	0.236	0.226	0.216	0.206	0.195	0.185	0.175	0.165	0.155	0.145	0.134	0.125	0.115	0.104	0.094	0.085	0.075	0.065	0.056	0.048	0.038	0.029	0.021	0.012	0.005	-0.002	-0.010	-0.018	-0.024	-0.030	-0.036	-0.042	-0.048	-0.051	-0.058	-0.061	-0.065	-0.069	-0.071	-0.074	-0.076	-0.079	-0.080	-0.081	-0.082	-0.085	-0.085	-0.085	-0.085	-0.085	-0.085	-0.084	-0.082	-0.082	-0.081	-0.080	-0.080	-0.078	-0.078	-0.075	-0.074	-0.072	-0.071	-0.069	-0.068	-0.066	-0.066	-0.064	-0.062	-0.061	-0.060	-0.059	-0.058	-0.056	-0.055	-0.055	-0.052	-0.052	-0.051	-0.050	-0.049	-0.048	-0.046	-0.045	-0.044	-0.041	-0.040	-0.039	-0.036	-0.035	-0.031	-0.030	-0.028	-0.024	-0.020	-0.018	-0.014	-0.010	-0.006	-0.001	0.002	0.008	0.014	0.019	0.025	0.030	0.038	0.045	0.051	0.060	0.068	0.074	0.084	0.092	0.101	0.110	0.119	0.129	0.139	0.148	0.159	0.169	0.180	0.191	0.202	0.215	0.225	0.238	0.250	0.262	0.274	0.286	0.299	0.312	0.325	0.338	0.352	0.365	0.379	0.392	0.406	0.420	0.434	0.448	0.461	0.476	0.490	0.504	0.519	0.534	0.548	0.562	0.576	0.591	0.605	0.620	0.632	0.648	0.661	0.675	0.690	0.702	0.716	0.730	0.742	0.755	0.768	0.780	0.790	0.802	0.812	0.824	0.834	0.844	0.852	0.860	0.869	0.876	0.882	0.889	0.894	0.899	0.904	0.908	0.910	0.914	0.916	0.918	0.918	0.918	0.918	0.916	0.914	0.911	0.909	0.904	0.900	0.895	0.890	0.885	0.878	0.872	0.865	0.859	0.851	0.844	0.835	0.828	0.820	0.812	0.804	0.796	0.789	0.781	0.774	0.768	0.759	0.754	0.746	0.741	0.736	0.730	0.726	0.722	0.719	0.715	0.714	0.712	0.711	0.711	0.711	0.712	0.714	0.718	0.720	0.724	0.729	0.734	0.740	0.748	0.754	0.762	0.771	0.780	0.789	0.799	0.810	0.821	0.832	0.845	0.856	0.868	0.881	0.892	0.905	0.919	0.930	0.942	0.956	0.969	0.980	0.992	1.004	1.015	1.026	1.038	1.049	1.058	1.068	1.076	1.085	1.092	1.100	1.106	1.111	1.116	1.120	1.125	1.128	1.130	1.131	1.132	1.131	1.131	1.130	1.129	1.128	1.124	1.120	1.116	1.110	1.106	1.100	1.094	1.088	1.079	1.072	1.064	1.055	1.046	1.038	1.028	1.018	1.009	0.998	0.988	0.978	0.966	0.956	0.945	0.935	0.924	0.914	0.904	0.892	0.881	0.871	0.861	0.851	0.840	0.831	0.821	0.811	0.800	0.791	0.782	0.772	0.764	0.755	0.748	0.739	0.730	0.722	0.715	0.708	0.700	0.692	0.685	0.679	0.672	0.666	0.661	0.655	0.650	0.645	0.640	0.635	0.630	0.626	0.621	0.619	0.615	0.611	0.608	0.605	0.604	0.601	0.599	0.598	0.596	0.595	0.594	0.594	0.592	0.594	0.592	0.592	0.594	0.594	0.596	0.598	0.599	0.600	0.601	0.605	0.606	0.609	0.611	0.615	0.619	0.620	0.625	0.628	0.631	0.635	0.639	0.642	0.646	0.649	0.654	0.658	0.660	0.664	0.669	0.671	0.675	0.678	0.680	0.682	0.685	0.688	0.690	0.691	0.694	0.694	0.695	0.695	0.695	0.694	0.692	0.691	0.690	0.686	0.684	0.681	0.678	0.672	0.669	0.661	0.656	0.650	0.644	0.636	0.629	0.620	0.611	0.602	0.592	0.582	0.572	0.561	0.550	0.539	0.528	0.516	0.504	0.491	0.479	0.466	0.452	0.441	0.428	0.416	0.402	0.390	0.378	0.365	0.354	0.341	0.330	0.318	0.306	0.296	0.285	0.275	0.265	0.256	0.245	0.238	0.229	0.221	0.214	0.206	0.200	0.194	0.186	0.181	0.176	0.172	0.168	0.164	0.160	0.156	0.152	0.151	0.149	0.146	0.145	0.142	0.141	0.140	0.139	0.139	0.138	0.136	0.135	0.135	0.135	0.134	0.132	0.132	0.132	0.131	0.131	0.130	0.130	0.129	0.128	0.128	0.126	0.125	0.124	0.124	0.122	0.121	0.121	0.120	0.119	0.119	0.118	0.116	0.116	0.115	0.115	0.115	0.115	0.115	0.114	0.115	0.115	0.116	0.116	0.118	0.119	0.120	0.124	0.125	0.128	0.130	0.134	0.135	0.139	0.144	0.148	0.151	0.156	0.161	0.165	0.170	0.175	0.180	0.188	0.192	0.198	0.204	0.209	0.215	0.222	0.229	0.235	0.240	0.246	0.252	0.259	0.265	0.270	0.276	0.282	0.289	0.292	0.299	0.304	0.309	0.314	0.318	0.321	0.326	0.330	0.334	0.338	0.341	0.344	0.346	0.349	0.351	0.354	0.356	0.359	0.360	100.000	5.000	2.000	1.000	3.000	0.000	0.000	0.000	0.000	0.000	0.000	0.000	0.000	0.000	0.000	0.000	0.000	0.000	1.786	1.785	1.785	1.785	1.785	1.788	1.789	1.791	1.792	1.796	1.799	1.802	1.805	1.808	1.811	1.815	1.819	1.821	1.825	1.829	1.832	1.835	1.839	1.840	1.842	1.845	1.845	1.848	1.848	1.848	1.848	1.846	1.844	1.841	1.839	1.836	1.831	1.826	1.820	1.815	1.808	1.799	1.790	1.780	1.769	1.758	1.745	1.732	1.719	1.705	1.689	1.672	1.656	1.639	1.620	1.601	1.581	1.561	1.541	1.520	1.498	1.475	1.452	1.430	1.405	1.382	1.358	1.332	1.308	1.282	1.256	1.231	1.208	1.181	1.156	1.130	1.105	1.080	1.056	1.030	1.006	0.984	0.960	0.938	0.915	0.892	0.871	0.850	0.830	0.810	0.791	0.774	0.756	0.740	0.726	0.711	0.698	0.685	0.672	0.662	0.652	0.642	0.635	0.629	0.622	0.618	0.614	0.610	0.609	0.608	0.608	0.609	0.610	0.612	0.615	0.621	0.625	0.631	0.638	0.645	0.654	0.662	0.672	0.681	0.692	0.704	0.715	0.728	0.740	0.751	0.765	0.778	0.791	0.805	0.820	0.834	0.848	0.861	0.876	0.890	0.905	0.918	0.931	0.946	0.959	0.972	0.986	1.000	1.012	1.026	1.039	1.051	1.062	1.075	1.086	1.099	1.109	1.120	1.130	1.141	1.151	1.160	1.170	1.180	1.189	1.198	1.208	1.215	1.224	1.232	1.241	1.250	1.258	1.266	1.275	1.284	1.291	1.300	1.310	1.318	1.326	1.335	1.345	1.354	1.364	1.374	1.384	1.395	1.405	1.416	1.428	1.439	1.451	1.464	1.476	1.490	1.502	1.518	1.531	1.546	1.562	1.578	1.594	1.611	1.629	1.646	1.664	1.682	1.701	1.721	1.742	1.762	1.784	1.806	1.828	1.850	1.872	1.898	1.920	1.945	1.969	1.995	2.020	2.046	2.071	2.099	2.125	2.151	2.180	2.208	2.236	2.264	2.291	2.320	2.349	2.379	2.408	2.436	2.465	2.495	2.525	2.555	2.585	2.614	2.642	2.672	2.702	2.731	2.761	2.790	2.818	2.846	2.875	2.902	2.931	2.959	2.984	3.011	3.038	3.064	3.089	3.114	3.138	3.161	3.185	3.208	3.231	3.252	3.272	3.294	3.312	3.332	3.350	3.368	3.384	3.401	3.416	3.431	3.445	3.458	3.471	3.484	3.494	3.505	3.514	3.522	3.530	3.538	3.544	3.550	3.554	3.559	3.561	3.565	3.566	3.568	3.568	3.568	3.566	3.564	3.562	3.560	3.556	3.551	3.548	3.541	3.535	3.528	3.521	3.512	3.504	3.495	3.486	3.478	3.468	3.456	3.445	3.434	3.421	3.410	3.398	3.386	3.374	3.360	3.348	3.332	3.320	3.306	3.292	3.279	3.265	3.251	3.236	3.224	3.210	3.195	3.181	3.168	3.155	3.141	3.128	3.114	3.100	3.086	3.074	3.060	3.048	3.035	3.022	3.010	2.998	2.985	2.972	2.961	2.949	2.938	2.926	2.914	2.901	2.891	2.879	2.868	2.855	2.844	2.832	2.820	2.809	2.798	2.785	2.774	2.761	2.749	2.736	2.724	2.711	2.699	2.686	2.672	2.659	2.646	2.631	2.619	2.604	2.590	2.576	2.561	2.548	2.531	2.516	2.501	2.486	2.471	2.455	2.440	2.424	2.408	2.392	2.376	2.361	2.345	2.328	2.311	2.295	2.279	2.264	2.248	2.231	2.215	2.199	2.184	2.168	2.152	2.136	2.121	2.105	2.090	2.075	2.060	2.045	2.031	2.016	2.001	1.988	1.974	1.960	1.946	1.932	1.919	1.906	1.894	1.880	1.868	1.855	1.842	1.830	1.818	1.806	1.794	1.781	1.770	1.759	1.746	1.736	1.724	1.712	1.701	1.690	1.679	1.668	1.656	1.646	1.635	1.624	1.612	1.602	1.590	1.580	1.570	1.559	1.549	1.538	1.526	1.516	1.505	1.494	1.484	1.472	1.461	1.450	1.439	1.429	1.416	1.406	1.394	1.382	1.371	1.360	1.349	1.338	1.326	1.315	1.302	1.291	1.280	1.269	1.258	1.245	1.235	1.222	1.211	1.200	1.189	1.178	1.166	1.155	1.144	1.134	1.122	1.112	1.101	1.091	1.081	1.072	1.062	1.054	1.044	1.036	1.028	1.020	1.012	1.005	0.998	0.991	0.986	0.980	0.975	0.970	0.966	0.961	0.959	0.956	0.954	0.952	0.950	0.950	0.950	0.950	0.950	0.951	0.952	0.955	0.956	0.959	0.961	0.965	0.969	0.974	0.978	0.982	0.988	0.992	0.999	1.004	1.010	1.016	1.022	1.028	1.034	1.041	1.046	1.052	1.060	1.065	1.071	1.076	1.082	1.086	1.091	1.098	1.101	1.104	1.109	1.111	1.115	1.116	1.119	1.120	1.121	1.121	1.122	1.121	1.120	1.119	1.116	1.112	1.110	1.106	1.102	1.098	1.091	1.085	1.079	1.071	1.064	1.056	1.048	1.039	1.030	1.020	1.009	0.999	0.988	0.976	0.965	0.952	0.940	0.929	0.915	0.902	0.889	0.875	0.861	0.848	0.834	0.820	0.805	0.791	0.776	0.762	0.748	0.734	0.720	0.704	0.690	0.676	0.662	0.648	0.635	0.620	0.608	0.594	0.580	0.566	0.554	0.540	0.528	0.514	0.502	0.489	0.478	0.465	0.454	0.442	0.429	0.419	0.406	0.396	0.385	0.375	0.364	0.352	0.342	0.332	0.322	0.312	0.304	0.294	0.285	0.274	0.265	0.256	0.248	0.239	0.231	0.222	0.215	0.208	0.200	0.192	0.184	0.179	0.171	0.165	0.159	0.152	0.146	0.141	0.136	0.131	0.126	0.122	0.118	0.115	0.110	0.109	0.105	0.102	0.101	0.099	0.098	0.096	0.095	0.095	0.095	0.095	0.095	0.096	0.098	0.100	0.101	0.102	0.106	0.109	0.112	0.115	0.119	0.124	0.129	0.134	0.138	0.142	0.148	0.152	0.160	0.165	0.171	0.178	0.184	0.190	0.198	0.204	0.210	0.219	0.225	0.232	0.240	0.248	0.255	0.262	0.270	0.278	0.286	0.292	0.301	0.309	0.318	0.325	0.334	0.341	0.349	0.358	0.365	0.374	0.382	0.391	0.398	0.406	0.415	0.424	0.432	0.440	0.449	0.458	0.468	0.476	0.485	0.494	0.502	0.512	0.521	0.530	0.540	0.549	0.559	0.568	0.578	0.586	0.596	0.606	0.616	0.625	0.635	0.645	0.655	0.664	0.675	0.684	0.694	0.704	0.712	0.722	0.732	0.741	0.750	0.759	0.768	0.775	0.784	0.792	0.800	0.808	0.815	0.822	0.829	0.836	0.841	0.848	0.852	0.858	0.862	0.868	0.870	0.874	0.878	0.879	0.881	0.882	0.884	0.885	0.886	0.885	0.885	0.884	0.882	0.880	0.878	0.876	0.874	0.870	0.866	0.861	0.858	0.852	0.849	0.842	0.838	0.831	0.825	0.820	0.814	0.809	0.801	0.795	0.789	0.782	0.776	0.770	0.764	0.758	0.751	0.746	0.740	0.735	0.730	0.725	0.721	0.718	0.714	0.710	0.708	0.705	0.702	0.701	0.700	0.700	0.699	0.699	0.700	0.702	0.702	0.705	0.709	0.711	0.716	0.720	0.725	0.730	0.735	0.742	0.749	0.755	0.764	0.771	0.780	0.789	0.798	0.808	0.816	0.826	0.836	0.846	0.856	0.866	0.878	0.888	0.899	0.909	0.920	0.931	0.941	0.951	0.961	0.972	0.982	0.991	1.001	1.010	1.020	1.028	1.036	1.044	1.052	1.060	1.066	1.071	1.078	1.082	1.089	1.092	1.096	1.100	1.104	1.105	1.108	1.109	1.110	1.110	1.110	1.110	1.109	1.106	1.105	1.104	1.101	1.098	1.094	1.091	1.088	1.084	1.080	1.075	1.070	1.065	1.061	1.056	1.051	1.045	1.041	1.036	1.031	1.028	1.022	1.019	1.015	1.012	1.009	1.006	1.004	1.002	1.001	1.001	1.001	1.001	1.001	1.002	1.005	1.009	1.011	1.015	1.019	1.024	1.030	1.036	1.042	1.049	1.056	1.065	1.074	1.082	1.091	1.101	1.111	1.122	1.132	1.142	1.154	1.165	1.176	1.186	1.198	1.208	1.219	1.229	1.238	1.249	1.258	1.266	1.274	1.281	1.288	1.294	1.300	1.304	1.309	1.311	1.312	1.315	1.315	1.314	1.312	1.309	1.306	1.301	1.296	1.290	1.281	1.272	1.264	1.254	1.242	1.230	1.216	1.204	1.189	1.172	1.158	1.140	1.122	1.105	1.086	1.068	1.049	1.029	1.009	0.990	0.970	0.949	0.929	0.910	0.890	0.870	0.850	0.832	0.812	0.795	0.778	0.760	0.744	0.728	0.714	0.699	0.686	0.672	0.660	0.650	0.640	0.630	0.622	0.615	0.609	0.604	0.599	0.595	0.592	0.591	0.590	0.591	0.591	0.594	0.596	0.600	0.605	0.610	0.615	0.622	0.630	0.639	0.648	0.656	0.665	0.675	0.685	0.696	0.706	0.719	0.730	0.741	0.754	0.765	0.778	0.789	0.801	0.814	0.825	0.838	0.849	0.860	0.871	0.882	0.892	0.902	0.912	0.922	0.932	0.940	0.949	0.956	0.964	0.970	0.976	0.981	0.986	0.991	0.995	0.999	1.000	1.002	1.002	1.004	1.002	1.002	1.000	0.998	0.994	0.990	0.985	0.980	0.974	0.968	0.960	0.951	0.942	0.934	0.922	0.911	0.899	0.888	0.875	0.861	0.848	0.832	0.818	0.802	0.788	0.770	0.755	0.738	0.721	0.704	0.686	0.670	0.652	0.635	0.618	0.600	0.585	0.568	0.551	0.535	0.519	0.504	0.489	0.474	0.461	0.448	0.435	0.422	0.412	0.401	0.392	0.384	0.376	0.369	0.364	0.359	0.355	0.351	0.349	0.349	0.349	0.350	0.352	0.355	0.359	0.365	0.371	0.378	0.385	0.395	0.404	0.414	0.425	0.436	0.449	0.461	0.475	0.489	0.504	0.518	0.532	0.549	0.564	0.581	0.596	0.612	0.629	0.644	0.660	0.676	0.692	0.706	0.721	0.736	0.751	0.764	0.776	0.789	0.800	0.811	0.821	0.831	0.840	0.848	0.855	0.862	0.868	0.871	0.876	0.879	0.881	0.881	0.881	0.880	0.879	0.878	0.874	0.870	0.864	0.859	0.851	0.845	0.836	0.828	0.819	0.808	0.798	0.785	0.774	0.760	0.748	0.734	0.720	0.706	0.691	0.675	0.661	0.645	0.629	0.612	0.598	0.580	0.565	0.549	0.532	0.516	0.500	0.484	0.469	0.454	0.438	0.422	0.409	0.394	0.380	0.366	0.354	0.341	0.330	0.318	0.306	0.298	0.288	0.279	0.270	0.262	0.256	0.250	0.244	0.240	0.235	0.232	0.230	0.228	0.228	0.226	0.228	0.229	0.230	0.234	0.236	0.241	0.246	0.252	0.258	0.264	0.271	0.280	0.288	0.296	0.305	0.315	0.324	0.334	0.345	0.356	0.366	0.378	0.389	0.399	0.410	0.421	0.432	0.442	0.454	0.464	0.474	0.482	0.492	0.501	0.509	0.516	0.524	0.530	0.536	0.542	0.546	0.550	0.554	0.556	0.558	0.559	0.560	0.559	0.558	0.555	0.552	0.549	0.544	0.539	0.532	0.526	0.520	0.511	0.501	0.492	0.482	0.471	0.460	0.449	0.438	0.425	0.411	0.398	0.385	0.371	0.358	0.344	0.331	0.318	0.305	0.291	0.279	0.265	0.252	0.241	0.230	0.219	0.208	0.199	0.189	0.181	0.172	0.166	0.160	0.154	0.150	0.146	0.144	0.142	0.142	0.144	0.144	0.146	0.151	0.155	0.160	0.168	0.175	0.184	0.194	0.204	0.216	0.229	0.241	0.255	0.270	0.285	0.300	0.318	0.335	0.352	0.370	0.389	0.408	0.426	0.445	0.464	0.484	0.502	0.522	0.541	0.559	0.578	0.595	0.612	0.629	0.646	0.662	0.678	0.691	0.705	0.719	0.732	0.744	0.754	0.762	0.772	0.780	0.788	0.792	0.798	0.801	0.804	0.805	0.806	0.805	0.804	0.801	0.798	0.792	0.788	0.781	0.774	0.765	0.756	0.746	0.736	0.725	0.712	0.699	0.685	0.671	0.655	0.639	0.622	0.606	0.589	0.571	0.554	0.536	0.518	0.498	0.479	0.460	0.439	0.420	0.400	0.380	0.360	0.340	0.319	0.299	0.279	0.259	0.239	0.219	0.199	0.179	0.159	0.139	0.120	0.101	0.082	0.062	0.044	0.025	0.008	-0.011	-0.029	-0.046	-0.062	-0.080	-0.096	-0.112	-0.129	-0.144	-0.159	-0.175	-0.189	-0.202	-0.216	-0.230	-0.242	-0.255	-0.268	-0.278	-0.289	-0.300	-0.310	-0.319	-0.328	-0.336	-0.344	-0.351	-0.359	-0.364	-0.370	-0.376	-0.381	-0.386	-0.390	-0.394	-0.396	-0.399	-0.402	-0.404	-0.406	-0.406	-0.409	-0.409	-0.411	-0.411	-0.411	-0.412	-0.412	-0.414	-0.414	-0.415	-0.415	-0.415	-0.416	-0.416	-0.418	-0.419	-0.419	-0.421	-0.424	-0.424	-0.426	-0.430	-0.432	-0.435	-0.439	-0.442	-0.448	-0.451	-0.458	-0.461	-0.468	-0.472	-0.478	-0.485	-0.490	-0.496	-0.504	-0.510	-0.516	-0.524	-0.530	-0.538	-0.544	-0.551	-0.556	-0.562	-0.569	-0.575	-0.580	-0.586	-0.590	-0.595	-0.599	-0.602	-0.605	-0.609	-0.610	-0.612	-0.614	-0.614	-0.615	-0.614	-0.611	-0.611	-0.609	-0.605	-0.602	-0.598	-0.594	-0.589	-0.584	-0.578	-0.571	-0.564	-0.558	-0.550	-0.541	-0.534	-0.525	-0.515	-0.507	-0.498	-0.489	-0.479	-0.470	-0.460	-0.450	-0.441	-0.431	-0.422	-0.412	-0.402	-0.394	-0.385	-0.376	-0.368	-0.359	-0.350	-0.341	-0.335	-0.326	-0.319	-0.311	-0.304	-0.298	-0.291	-0.285	-0.279	-0.272	-0.266	-0.261	-0.256	-0.251	-0.246	-0.242	-0.238	-0.232	-0.229	-0.224	-0.220	-0.216	-0.212	-0.209	-0.206	-0.201	-0.199	-0.195	-0.191	-0.188	-0.185	-0.182	-0.179	-0.176	-0.174	-0.171	-0.169	-0.165	-0.162	-0.160	-0.158	-0.155	-0.151	-0.150	-0.146	-0.145	-0.142	-0.140	-0.138	-0.136	-0.134	-0.131	-0.130	-0.128	-0.125	-0.121	-0.120	-0.118	-0.116	-0.114	-0.111	-0.109	-0.106	-0.102	-0.100	-0.098	-0.094	-0.091	-0.086	-0.084	-0.080	-0.075	-0.070	-0.065	-0.059	-0.054	-0.048	-0.041	-0.034	-0.026	-0.018	-0.010	-0.001	0.008	0.018	0.028	0.039	0.049	0.060	0.072	0.085	0.098	0.111	0.125	0.139	0.154	0.169	0.185	0.201	0.218	0.234	0.251	0.269	0.286	0.304	0.321	0.340	0.358	0.375	0.394	0.411	0.430	0.448	0.465	0.482	0.500	0.518	0.534	0.550	0.566	0.581	0.596	0.610	0.624	0.638	0.649	0.661	0.672	0.682	0.692	0.701	0.709	0.716	0.722	0.728	0.732	0.736	0.739	0.740	0.741	0.741	0.741	0.740	0.738	0.734	0.729	0.725	0.720	0.714	0.708	0.700	0.692	0.685	0.676	0.666	0.658	0.649	0.639	0.629	0.618	0.609	0.598	0.586	0.578	0.566	0.556	0.545	0.536	0.526	0.518	0.509	0.500	0.491	0.484	0.475	0.469	0.462	0.456	0.451	0.446	0.442	0.438	0.435	0.432	0.430	0.430	0.428	0.429	0.429	0.429	0.430	0.431	0.434	0.435	0.438	0.441	0.444	0.448	0.452	0.455	0.460	0.465	0.469	0.474	0.478	0.481	0.485	0.490	0.494	0.498	0.501	0.505	0.509	0.510	0.512	0.515	0.518	0.519	0.520	0.520	0.520	0.520	0.520	0.519	0.516	0.516	0.514	0.511	0.507	0.505	0.501	0.498	0.494	0.489	0.485	0.479	0.472	0.469	0.462	0.455	0.450	0.444	0.438	0.431	0.425	0.418	0.412	0.405	0.399	0.392	0.386	0.381	0.374	0.369	0.364	0.358	0.352	0.348	0.342	0.339	0.335	0.330	0.326	0.324	0.320	0.316	0.312	0.310	0.308	0.305	0.302	0.300	0.298	0.295	0.295	0.292	0.291	0.289	0.288	0.285	0.284	0.281	0.280	0.279	0.275	0.274	0.271	0.269	0.266	0.264	0.261	0.258	0.255	0.252	0.249	0.244	0.241	0.238	0.232	0.228	0.222	0.218	0.212	0.208	0.201	0.196	0.190	0.184	0.178	0.171	0.165	0.159	0.151	0.145	0.139	0.131	0.124	0.119	0.111	0.104	0.098	0.090	0.084	0.076	0.069	0.062	0.056	0.049	0.042	0.035	0.029	0.022	0.015	0.009	0.002	-0.004	-0.009	-0.016	-0.021	-0.028	-0.034	-0.039	-0.045	-0.050	-0.054	-0.060	-0.066	-0.071	-0.076	-0.080	-0.086	-0.091	-0.095	-0.100	-0.104	-0.110	-0.114	-0.118	-0.121	-0.125	-0.129	-0.131	-0.135	-0.138	-0.141	-0.144	-0.145	-0.146	-0.148	-0.149	-0.150	-0.150	-0.151	-0.150	-0.150	-0.149	-0.148	-0.145	-0.142	-0.140	-0.136	-0.132	-0.128	-0.122	-0.118	-0.111	-0.104	-0.096	-0.089	-0.081	-0.072	-0.064	-0.054	-0.044	-0.034	-0.022	-0.012	0.000	0.012	0.025	0.036	0.049	0.062	0.075	0.088	0.101	0.112	0.126	0.139	0.154	0.166	0.179	0.190	0.202	0.215	0.226	0.238	0.248	0.259	0.269	0.278	0.286	0.294	0.301	0.309	0.315	0.320	0.324	0.328	0.331	0.332	0.335	0.336	0.335	0.335	0.334	0.331	0.328	0.324	0.320	0.315	0.309	0.304	0.296	0.288	0.281	0.272	0.262	0.252	0.242	0.234	0.224	0.212	0.201	0.191	0.179	0.169	0.158	0.146	0.135	0.124	0.112	0.104	0.092	0.082	0.074	0.065	0.056	0.049	0.041	0.034	0.028	0.022	0.016	0.011	0.009	0.005	0.002	0.001	-0.001	-0.001	-0.001	0.000	0.001	0.005	0.008	0.012	0.016	0.021	0.028	0.034	0.041	0.049	0.056	0.064	0.071	0.081	0.090	0.100	0.109	0.119	0.129	0.139	0.150	0.159	0.169	0.179	0.189	0.198	0.206	0.215	0.224	0.231	0.239	0.246	0.251	0.258	0.262	0.268	0.271	0.275	0.278	0.279	0.280	0.281	0.280	0.279	0.276	0.275	0.270	0.266	0.261	0.255	0.248	0.240	0.231	0.224	0.214	0.202	0.192	0.181	0.168	0.155	0.141	0.128	0.114	0.100	0.084	0.070	0.054	0.038	0.021	0.005	-0.011	-0.029	-0.045	-0.061	-0.078	-0.095	-0.111	-0.128	-0.144	-0.160	-0.176	-0.191	-0.206	-0.221	-0.236	-0.249	-0.262	-0.275	-0.289	-0.300	-0.310	-0.321	-0.330	-0.339	-0.348	-0.355	-0.362	-0.369	-0.374	-0.378	-0.382	-0.385	-0.388	-0.389	-0.389	-0.389	-0.388	-0.386	-0.381	-0.379	-0.374	-0.369	-0.361	-0.355	-0.348	-0.338	-0.328	-0.318	-0.306	-0.295	-0.281	-0.269	-0.254	-0.240	-0.224	-0.210	-0.192	-0.176	-0.159	-0.140	-0.122	-0.105	-0.085	-0.066	-0.046	-0.028	-0.008	0.011	0.032	0.052	0.071	0.091	0.111	0.131	0.151	0.169	0.188	0.206	0.225	0.242	0.260	0.276	0.292	0.309	0.324	0.339	0.352	0.366	0.379	0.390	0.402	0.414	0.422	0.432	0.441	0.448	0.455	0.461	0.466	0.471	0.475	0.478	0.481	0.482	0.484	0.485	0.484	0.484	0.482	0.481	0.478	0.476	0.472	0.470	0.465	0.461	0.458	0.452	0.448	0.442	0.438	0.432	0.428	0.422	0.418	0.411	0.408	0.402	0.398	0.394	0.389	0.385	0.381	0.379	0.374	0.371	0.369	0.366	0.364	0.362	0.361	0.360	0.360	0.359	0.359	0.359	0.360	0.360	0.361	0.362	0.364	0.365	0.366	0.368	0.369	0.371	0.372	0.375	0.376	0.379	0.381	0.382	0.385	0.386	0.388	0.389	0.390	0.391	0.392	0.394	0.394	0.395	0.395	0.395	0.395	0.395	0.394	0.394	0.392	0.392	0.391	0.390	0.389	0.388	0.385	0.382	0.380	0.379	0.376	0.372	0.370	0.366	0.364	0.360	0.356	0.351	0.348	0.344	0.339	0.335	0.331	0.326	0.321	0.316	0.311	0.306	0.301	0.296	0.290	0.285	0.279	0.274	0.268	0.261	0.255	0.250	0.242	0.236	0.229	0.224	0.218	0.210	0.204	0.198	0.190	0.184	0.178	0.171	0.166	0.160	0.155	0.150	0.144	0.140	0.136	0.131	0.128	0.125	0.121	0.119	0.118	0.116	0.116	0.116	0.116	0.118	0.119	0.122	0.125	0.129	0.134	0.140	0.146	0.152	0.160	0.169	0.179	0.189	0.199	0.210	0.222	0.235	0.249	0.262	0.276	0.292	0.308	0.324	0.341	0.358	0.375	0.392	0.410	0.428	0.446	0.464	0.482	0.501	0.519	0.538	0.556	0.572	0.591	0.608	0.625	0.642	0.658	0.674	0.688	0.702	0.716	0.730	0.742	0.755	0.766	0.778	0.789	0.799	0.808	0.816	0.824	0.830	0.836	0.841	0.846	0.850	0.854	0.856	0.858	0.859	0.860	0.859	0.859	0.858	0.855	0.852	0.849	0.846	0.841	0.836	0.831	0.825	0.819	0.811	0.804	0.795	0.788	0.778	0.768	0.759	0.748	0.736	0.725	0.712	0.700	0.686	0.674	0.659	0.644	0.629	0.612	0.596	0.579	0.562	0.544	0.524	0.505	0.485	0.465	0.445	0.421	0.400	0.376	0.354	0.330	0.306	0.280	0.255	0.229	0.201	0.174	0.146	0.118	0.089	0.060	0.030	-0.001	-0.031	-0.062	-0.095	-0.126	-0.159	-0.191	-0.225	-0.259	-0.292	-0.326	-0.360	-0.395	-0.429	-0.464	-0.500	-0.535	-0.570	-0.606	-0.641	-0.676	-0.711	-0.746	-0.781	-0.818	-0.852	-0.888	-0.922	-0.958	-0.991	-1.026	-1.060	-1.094	-1.129	-1.161	-1.195	-1.228	-1.261	-1.292	-1.326	-1.356	-1.388	-1.419	-1.451	-1.480	-1.510	-1.539	-1.569	-1.598	-1.625	-1.654	-1.680	-1.706	-1.732	-1.759	-1.784	-1.809	-1.834	-1.858	-1.880	-1.904	-1.926	-1.948	-1.969	-1.990	-2.010	-2.031	-2.050	-2.070	-2.088	-2.108	-2.124	-2.141	-2.159	-2.176	-2.192	-2.209	-2.225	-2.240	-2.256	-2.270	-2.285	-2.299	-2.314	-2.328	-2.341	-2.355	-2.369	-2.382	-2.395	-2.408	-2.421	-2.435	-2.449	-2.462	-2.475	-2.489	-2.502	-2.518	-2.531	-2.546	-2.561	-2.576	-2.591	-2.608	-2.622	-2.639	-2.656	-2.674	-2.691	-2.709	-2.729	-2.746	-2.766	-2.786	-2.806	-2.828	-2.849	-2.870	-2.892	-2.915	-2.938	-2.962	-2.986	-3.011	-3.036	-3.061	-3.088	-3.114	-3.140	-3.168	-3.195	-3.224	-3.251	-3.280	-3.310	-3.339	-3.368	-3.398	-3.428	-3.459	-3.488	-3.519	-3.549	-3.580	-3.611	-3.642	-3.674	-3.705	-3.735	-3.768	-3.799	-3.830	-3.861	-3.892	-3.924	-3.955	-3.986	-4.018	-4.048	-4.080	-4.110	-4.141	-4.172	-4.202	-4.234	-4.265	-4.295	-4.324	-4.355	-4.385	-4.415	-4.444	-4.472	-4.502	-4.531	-4.560	-4.589	-4.616	-4.645	-4.672	-4.700	-4.728	-4.754	-4.780	-4.806	-4.831	-4.858	-4.881	-4.905	-4.929	-4.952	-4.976	-4.998	-5.019	-5.040	-5.061	-5.080	-5.099	-5.118	-5.136	-5.152	-5.170	-5.186	-5.201	-5.215	-5.230	-5.242	-5.255	-5.266	-5.278	-5.288	-5.296	-5.305	-5.312	-5.320	-5.326	-5.331	-5.338	-5.341	-5.346	-5.349	-5.351	-5.352	-5.355	-5.355	-5.356	-5.355	-5.355	-5.352	-5.352	-5.349	-5.346	-5.344	-5.340	-5.336	-5.331	-5.326	-5.321	-5.315	-5.309	-5.304	-5.296	-5.289	-5.281	-5.274	-5.265	-5.256	-5.246	-5.238	-5.228	-5.216	-5.205	-5.194	-5.181	-5.169	-5.155	-5.141	-5.126	-5.110	-5.094	-5.078	-5.060	-5.041	-5.022	-5.001	-4.980	-4.959	-4.935	-4.910	-4.886	-4.859	-4.831	-4.802	-4.772	-4.741	-4.710	-4.676	-4.641	-4.605	-4.568	-4.530	-4.489	-4.448	-4.406	-4.362	-4.318	-4.271	-4.225	-4.178	-4.128	-4.077	-4.026	-3.975	-3.921	-3.866	-3.811	-3.756	-3.700	-3.644	-3.585	-3.528	-3.469	-3.409	-3.351	-3.291	-3.231	-3.171	-3.111	-3.051	-2.992	-2.931	-2.872	-2.812	-2.754	-2.696	-2.636	-2.579	-2.522	-2.466	-2.409	-2.355	-2.300	-2.246	-2.194	-2.142	-2.091	-2.040	-1.991	-1.942	-1.896	-1.849	-1.802	-1.759	-1.714	-1.671	-1.629	-1.588	-1.548	-1.509	-1.470	-1.431	-1.394	-1.358	-1.321	-1.286	-1.251	-1.216	-1.182	-1.150	-1.115	-1.082	-1.050	-1.019	-0.986	-0.954	-0.922	-0.890	-0.859	-0.826	-0.795	-0.762	-0.730	-0.698	-0.665	-0.632	-0.599	-0.565	-0.531	-0.498	-0.461	-0.428	-0.391	-0.356	-0.320	-0.284	-0.245	-0.209	-0.170	-0.132	-0.094	-0.054	-0.015	0.025	0.065	0.105	0.146	0.186	0.228	0.269	0.310	0.350	0.392	0.432	0.475	0.515	0.555	0.596	0.636	0.676	0.718	0.756	0.795	0.832	0.871	0.908	0.945	0.981	1.016	1.050	1.085	1.118	1.150	1.181	1.212	1.242	1.271	1.299	1.328	1.354	1.378	1.402	1.426	1.449	1.470	1.491	1.511	1.530	1.549	1.566	1.582	1.599	1.614	1.628	1.641	1.654	1.666	1.678	1.689	1.699	1.710	1.719	1.728	1.736	1.744	1.752	1.760	1.768	1.775	1.781	1.789	1.795	1.801	1.808	1.815	1.821	1.828	1.834	1.841	1.848	1.854	1.861	1.868	1.875	1.882	1.890	1.898	1.905	1.912	1.922	1.930	1.939	1.948	1.956	1.964	1.974	1.982	1.992	2.001	2.011	2.020	2.030	2.039	2.049	2.059	2.068	2.078	2.086	2.096	2.105	2.114	2.122	2.131	2.140	2.148	2.156	2.164	2.172	2.180	2.188	2.195	2.201	2.208	2.214	2.221	2.225	2.231	2.236	2.241	2.246	2.250	2.254	2.259	2.261	2.264	2.266	2.269	2.270	2.272	2.274	2.275	2.275	2.274	2.274	2.274	2.272	2.270	2.268	2.265	2.262	2.259	2.255	2.250	2.246	2.240	2.234	2.228	2.221	2.212	2.205	2.198	2.188	2.179	2.170	2.159	2.148	2.138	2.125	2.114	2.101	2.088	2.074	2.060	2.046	2.031	2.018	2.002	1.988	1.972	1.958	1.941	1.928	1.911	1.896	1.880	1.866	1.851	1.838	1.821	1.809	1.794	1.781	1.768	1.755	1.744	1.731	1.721	1.711	1.700	1.691	1.682	1.676	1.669	1.662	1.656	1.651	1.648	1.644	1.641	1.640	1.639	1.639	1.639	1.640	1.641	1.644	1.645	1.649	1.654	1.658	1.661	1.668	1.672	1.679	1.684	1.691	1.696	1.704	1.710	1.716	1.722	1.728	1.735	1.739	1.744	1.749	1.754	1.756	1.759	1.762	1.764	1.765	1.765	1.765	1.764	1.762	1.758	1.755	1.749	1.742	1.736	1.728	1.718	1.708	1.696	1.684	1.670	1.656	1.640	1.622	1.606	1.586	1.566	1.546	1.524	1.501	1.479	1.455	1.430	1.404	1.379	1.351	1.324	1.296	1.268	1.239	1.210	1.181	1.151	1.122	1.091	1.062	1.032	1.004	0.975	0.945	0.916	0.889	0.861	0.834	0.808	0.781	0.756	0.731	0.708	0.684	0.662	0.641	0.621	0.602	0.585	0.568	0.551	0.536	0.522	0.510	0.499	0.488	0.480	0.471	0.465	0.459	0.455	0.452	0.449	0.449	0.449	0.450	0.454	0.456	0.460	0.466	0.472	0.479	0.488	0.496	0.505	0.516	0.528	0.539	0.551	0.564	0.576	0.591	0.605	0.619	0.634	0.649	0.664	0.679	0.695	0.710	0.726	0.741	0.756	0.772	0.788	0.802	0.818	0.831	0.845	0.860	0.874	0.888	0.900	0.914	0.926	0.939	0.950	0.962	0.972	0.985	0.995	1.005	1.014	1.024	1.032	1.041	1.050	1.059	1.066	1.075	1.084	1.090	1.099	1.105	1.114	1.120	1.128	1.135	1.142	1.150	1.156	1.165	1.172	1.181	1.189	1.198	1.205	1.214	1.222	1.232	1.242	1.252	1.264	1.274	1.285	1.296	1.308	1.321	1.334	1.348	1.361	1.376	1.390	1.406	1.421	1.438	1.455	1.472	1.491	1.509	1.528	1.546	1.568	1.588	1.610	1.630	1.652	1.675	1.698	1.722	1.746	1.771	1.795	1.820	1.846	1.872	1.900	1.926	1.954	1.980	2.009	2.038	2.066	2.095	2.125	2.152	2.182	2.212	2.242	2.274	2.302	2.334	2.365	2.395	2.425	2.458	2.488	2.519	2.550	2.579	2.611	2.641	2.670	2.700	2.730	2.760	2.789	2.818	2.846	2.875	2.902	2.930	2.956	2.984	3.009	3.035	3.059	3.084	3.108	3.130	3.151	3.174	3.194	3.214	3.234	3.251	3.271	3.288	3.304	3.320	3.334	3.349	3.361	3.374	3.384	3.396	3.405	3.414	3.421	3.429	3.435	3.441	3.445	3.449	3.452	3.454	3.456	3.458	3.458	3.456	3.455	3.452	3.450	3.446	3.442	3.439	3.432	3.426	3.421	3.414	3.406	3.399	3.390	3.381	3.372	3.362	3.352	3.342	3.332	3.322	3.310	3.300	3.289	3.278	3.266	3.254	3.242	3.231	3.219	3.208	3.195	3.184	3.172	3.160	3.149	3.138	3.126	3.116	3.104	3.094	3.082	3.072	3.062	3.052	3.044	3.034	3.024	3.015	3.006	2.998	2.990	2.981	2.974	2.966	2.959	2.951	2.944	2.936	2.930	2.924	2.916	2.910	2.905	2.898	2.891	2.886	2.880	2.874	2.868	2.861	2.855	2.849	2.842	2.835	2.829	2.822	2.816	2.809	2.801	2.794	2.786	2.779	2.770	2.761	2.752	2.744	2.734	2.724	2.714	2.704	2.694	2.684	2.671	2.660	2.649	2.636	2.624	2.610	2.598	2.584	2.571	2.556	2.542	2.528	2.512	2.498	2.482	2.466	2.451	2.434	2.419	2.401	2.385	2.369	2.351	2.334	2.318	2.299	2.281	2.264	2.246	2.229	2.210	2.194	2.175	2.158	2.139	2.121	2.102	2.084	2.066	2.049	2.031	2.014	1.994	1.976	1.959	1.941	1.924	1.906	1.890	1.872	1.855	1.838	1.820	1.802	1.788	1.770	1.754	1.738	1.721	1.705	1.690	1.674	1.659	1.644	1.629	1.614	1.599	1.584	1.570	1.555	1.542	1.528	1.515	1.500	1.488	1.474	1.462	1.450	1.436	1.425	1.412	1.400	1.389	1.376	1.365	1.354	1.342	1.331	1.320	1.309	1.299	1.288	1.278	1.266	1.256	1.246	1.236	1.225	1.216	1.205	1.196	1.186	1.176	1.166	1.158	1.149	1.140	1.130	1.121	1.112	1.104	1.096	1.088	1.079	1.071	1.064	1.056	1.050	1.042	1.035	1.030	1.022	1.018	1.012	1.008	1.001	0.998	0.992	0.989	0.985	0.982	0.980	0.978	0.975	0.974	0.972	0.972	0.971	0.972	0.971	0.972	0.975	0.976	0.978	0.981	0.982	0.986	0.990	0.994	0.999	1.002	1.006	1.012	1.018	1.024	1.029	1.035	1.042	1.049	1.055	1.061	1.069	1.075	1.082	1.089	1.096	1.104	1.110	1.115	1.122	1.129	1.135	1.141	1.148	1.154	1.160	1.165	1.170	1.175	1.179	1.184	1.188	1.191	1.194	1.196	1.199	1.200	1.201	1.201	1.202	1.202	1.202	1.200	1.199	1.198	1.194	1.191	1.188	1.182	1.179	1.174	1.166	1.161	1.154	1.146	1.139	1.130	1.121	1.112	1.102	1.094	1.082	1.071	1.060	1.049	1.036	1.024	1.011	0.998	0.984	0.970	0.956	0.941	0.926	0.912	0.898	0.882	0.868	0.851	0.836	0.821	0.805	0.790	0.774	0.759	0.741	0.726	0.710	0.694	0.678	0.662	0.645	0.630	0.615	0.599	0.584	0.568	0.554	0.539	0.524	0.509	0.494	0.480	0.466	0.451	0.439	0.425	0.411	0.398	0.385	0.372	0.360	0.348	0.335	0.324	0.312	0.301	0.290	0.279	0.268	0.259	0.249	0.239	0.229	0.221	0.212	0.204	0.195	0.189	0.180	0.174	0.168	0.160	0.154	0.149	0.142	0.138	0.132	0.129	0.124	0.120	0.116	0.112	0.110	0.109	0.106	0.104	0.102	0.101	0.099	0.099	0.099	0.099	0.098	0.099	0.100	0.100	0.101	0.104	0.105	0.108	0.110	0.111	0.114	0.116	0.119	0.121	0.125	0.129	0.131	0.135	0.138	0.141	0.146	0.150	0.154	0.158	0.161	0.165	0.169	0.174	0.178	0.181	0.185	0.190	0.195	0.199	0.202	0.208	0.212	0.216	0.220	0.225	0.229	0.234	0.239	0.244	0.248	0.254	0.259	0.264	0.269	0.274	0.280	0.285	0.291	0.298	0.304	0.310	0.315	0.322	0.330	0.336	0.344	0.350	0.358	0.366	0.374	0.381	0.391	0.399	0.406	0.416	0.424	0.434	0.442	0.452	0.461	0.472	0.481	0.491	0.500	0.510	0.520	0.529	0.540	0.549	0.558	0.568	0.578	0.588	0.596	0.605	0.614	0.624	0.632	0.641	0.649	0.658	0.665	0.674	0.681	0.688	0.694	0.700	0.706	0.712	0.719	0.724	0.730	0.735	0.739	0.744	0.748	0.750	0.754	0.758	0.760	0.762	0.765	0.766	0.769	0.770	0.771	0.772	0.774	0.774	0.775	0.775	0.775	0.775	0.775	0.775	0.775	0.774	0.774	0.772	0.772	0.772	0.771	0.771	0.771	0.770	0.769	0.770	0.769	0.769	0.769	0.770	0.770	0.770	0.771	0.772	0.774	0.775	0.776	0.779	0.781	0.784	0.785	0.789	0.792	0.796	0.800	0.805	0.809	0.814	0.820	0.825	0.830	0.838	0.844	0.850	0.858	0.865	0.874	0.881	0.890	0.899	0.909	0.919	0.928	0.938	0.948	0.959	0.969	0.980	0.991	1.004	1.014	1.026	1.038	1.049	1.061	1.074	1.084	1.096	1.109	1.120	1.132	1.144	1.155	1.168	1.179	1.190	1.201	1.212	1.222	1.234	1.244	1.252	1.261	1.271	1.280	1.288	1.295	1.301	1.310	1.315	1.321	1.326	1.332	1.335	1.339	1.342	1.345	1.348	1.351	1.352	1.352	1.354	1.354	1.352	1.352	1.351	1.350	1.348	1.345	1.342	1.340	1.336	1.334	1.330	1.326	1.324	1.320	1.318	1.312	1.310	1.306	1.304	1.301	1.298	1.296	1.294	1.292	1.292	1.291	1.290	1.291	1.291	1.294	1.295	1.296	1.299	1.302	1.306	1.310	1.315	1.320	1.326	1.332	1.339	1.348	1.355	1.362	1.371	1.380	1.389	1.399	1.409	1.418	1.428	1.438	1.449	1.459	1.468	1.478	1.486	1.495	1.505	1.512	1.520	1.529	1.535	1.540	1.546	1.550	1.554	1.558	1.559	1.560	1.559	1.559	1.556	1.554	1.549	1.545	1.538	1.530	1.522	1.512	1.502	1.490	1.479	1.465	1.450	1.434	1.418	1.400	1.381	1.362	1.342	1.322	1.301	1.280	1.258	1.235	1.211	1.189	1.165	1.141	1.118	1.095	1.070	1.048	1.024	1.001	0.980	0.958	0.936	0.916	0.896	0.878	0.859	0.841	0.825	0.809	0.794	0.780	0.768	0.756	0.746	0.736	0.728	0.721	0.716	0.711	0.709	0.706	0.704	0.705	0.706	0.709	0.712	0.716	0.722	0.729	0.736	0.744	0.754	0.762	0.774	0.785	0.798	0.810	0.822	0.836	0.850	0.865	0.880	0.894	0.909	0.925	0.940	0.955	0.970	0.986	1.000	1.015	1.029	1.044	1.058	1.070	1.082	1.096	1.108	1.119	1.130	1.139	1.148	1.158	1.165	1.172	1.178	1.184	1.189	1.194	1.196	1.199	1.200	1.200	1.200	1.199	1.198	1.194	1.190	1.185	1.180	1.174	1.168	1.160	1.151	1.142	1.132	1.121	1.110	1.099	1.086	1.072	1.058	1.044	1.029	1.015	1.000	0.982	0.968	0.952	0.935	0.918	0.902	0.885	0.869	0.851	0.835	0.819	0.802	0.786	0.771	0.755	0.740	0.725	0.710	0.696	0.684	0.670	0.658	0.646	0.635	0.625	0.615	0.606	0.598	0.591	0.584	0.578	0.572	0.569	0.565	0.562	0.560	0.560	0.559	0.560	0.562	0.565	0.568	0.572	0.576	0.582	0.589	0.595	0.602	0.609	0.619	0.628	0.638	0.648	0.658	0.668	0.679	0.690	0.701	0.714	0.724	0.736	0.748	0.760	0.771	0.784	0.794	0.805	0.816	0.826	0.836	0.846	0.855	0.864	0.872	0.879	0.886	0.892	0.898	0.902	0.906	0.909	0.911	0.912	0.912	0.912	0.911	0.908	0.905	0.901	0.895	0.889	0.882	0.875	0.865	0.856	0.845	0.834	0.821	0.809	0.795	0.779	0.764	0.748	0.731	0.714	0.695	0.676	0.658	0.638	0.619	0.599	0.576	0.556	0.535	0.514	0.491	0.470	0.449	0.428	0.405	0.384	0.362	0.341	0.321	0.300	0.280	0.260	0.241	0.221	0.204	0.185	0.168	0.152	0.136	0.121	0.108	0.094	0.081	0.070	0.059	0.048	0.040	0.031	0.024	0.019	0.012	0.009	0.004	0.002	0.000	0.000	0.000	0.001	0.004	0.006	0.010	0.015	0.020	0.028	0.034	0.041	0.050	0.059	0.068	0.078	0.088	0.099	0.110	0.120	0.132	0.145	0.158	0.169	0.181	0.194	0.208	0.219	0.231	0.244	0.255	0.268	0.278	0.289	0.299	0.309	0.318	0.325	0.332	0.340	0.346	0.352	0.358	0.361	0.364	0.366	0.369	0.369	0.369	0.368	0.365	0.362	0.359	0.354	0.348	0.341	0.334	0.325	0.316	0.306	0.295	0.284	0.272	0.259	0.245	0.231	0.218	0.202	0.188	0.171	0.155	0.140	0.124	0.106	0.091	0.075	0.058	0.042	0.028	0.012	-0.002	-0.018	-0.030	-0.044	-0.056	-0.068	-0.078	-0.088	-0.098	-0.105	-0.111	-0.118	-0.121	-0.125	-0.128	-0.129	-0.129	-0.128	-0.124	-0.120	-0.115	-0.109	-0.100	-0.091	-0.081	-0.069	-0.056	-0.041	-0.025	-0.008	0.010	0.029	0.049	0.070	0.091	0.114	0.138	0.162	0.186	0.212	0.238	0.264	0.291	0.318	0.344	0.371	0.398	0.425	0.451	0.478	0.504	0.530	0.554	0.579	0.602	0.626	0.649	0.670	0.690	0.710	0.730	0.748	0.764	0.780	0.794	0.808	0.820	0.830	0.840	0.849	0.855	0.861	0.866	0.869	0.871	0.871	0.872	0.869	0.868	0.862	0.858	0.851	0.844	0.835	0.826	0.815	0.804	0.791	0.778	0.765	0.750	0.734	0.719	0.702	0.686	0.668	0.650	0.632	0.614	0.595	0.576	0.556	0.538	0.518	0.499	0.479	0.459	0.439	0.419	0.400	0.379	0.359	0.340	0.320	0.301	0.281	0.262	0.244	0.225	0.208	0.189	0.170	0.151	0.134	0.116	0.099	0.081	0.065	0.048	0.031	0.016	0.000	-0.016	-0.031	-0.046	-0.061	-0.076	-0.090	-0.105	-0.119	-0.131	-0.144	-0.158	-0.169	-0.180	-0.192	-0.204	-0.215	-0.225	-0.235	-0.245	-0.254	-0.262	-0.271	-0.279	-0.286	-0.292	-0.300	-0.305	-0.310	-0.315	-0.320	-0.325	-0.329	-0.331	-0.334	-0.336	-0.340	-0.342	-0.345	-0.345	-0.346	-0.349	-0.350	-0.350	-0.351	-0.352	-0.352	-0.352	-0.354	-0.354	-0.354	-0.355	-0.356	-0.358	-0.359	-0.359	-0.360	-0.362	-0.364	-0.368	-0.369	-0.371	-0.375	-0.378	-0.381	-0.385	-0.389	-0.394	-0.398	-0.402	-0.406	-0.412	-0.418	-0.424	-0.429	-0.435	-0.440	-0.446	-0.452	-0.458	-0.462	-0.468	-0.472	-0.479	-0.484	-0.488	-0.492	-0.496	-0.501	-0.504	-0.506	-0.510	-0.512	-0.512	-0.515	-0.515	-0.515	-0.515	-0.514	-0.512	-0.511	-0.507	-0.505	-0.501	-0.496	-0.492	-0.486	-0.482	-0.476	-0.469	-0.461	-0.454	-0.446	-0.438	-0.430	-0.420	-0.410	-0.401	-0.391	-0.382	-0.372	-0.362	-0.351	-0.340	-0.331	-0.320	-0.310	-0.300	-0.289	-0.279	-0.269	-0.258	-0.248	-0.238	-0.228	-0.218	-0.209	-0.200	-0.191	-0.181	-0.172	-0.164	-0.156	-0.148	-0.140	-0.131	-0.124	-0.116	-0.110	-0.104	-0.096	-0.089	-0.084	-0.076	-0.070	-0.065	-0.059	-0.051	-0.046	-0.040	-0.034	-0.029	-0.024	-0.018	-0.012	-0.008	-0.002	0.002	0.008	0.011	0.016	0.021	0.025	0.029	0.034	0.038	0.041	0.045	0.049	0.054	0.058	0.060	0.064	0.068	0.071	0.074	0.078	0.080	0.085	0.088	0.090	0.092	0.098	0.100	0.102	0.106	0.110	0.112	0.115	0.120	0.124	0.128	0.130	0.135	0.140	0.145	0.149	0.155	0.160	0.166	0.171	0.179	0.185	0.192	0.200	0.208	0.216	0.225	0.235	0.242	0.254	0.264	0.275	0.286	0.298	0.310	0.322	0.335	0.348	0.362	0.376	0.391	0.406	0.421	0.435	0.451	0.468	0.484	0.500	0.518	0.534	0.550	0.566	0.585	0.601	0.618	0.635	0.651	0.668	0.684	0.700	0.715	0.730	0.745	0.760	0.774	0.788	0.801	0.814	0.825	0.836	0.848	0.858	0.866	0.875	0.882	0.890	0.896	0.901	0.905	0.910	0.912	0.914	0.915	0.915	0.914	0.912	0.910	0.908	0.902	0.898	0.892	0.886	0.878	0.871	0.862	0.852	0.842	0.832	0.822	0.811	0.799	0.788	0.776	0.762	0.750	0.738	0.725	0.711	0.699	0.685	0.671	0.658	0.645	0.634	0.621	0.609	0.596	0.586	0.575	0.565	0.555	0.546	0.538	0.529	0.521	0.515	0.509	0.502	0.498	0.492	0.489	0.488	0.485	0.482	0.482	0.481	0.481	0.481	0.482	0.484	0.486	0.489	0.492	0.496	0.500	0.504	0.507	0.512	0.518	0.522	0.528	0.532	0.538	0.542	0.548	0.552	0.558	0.562	0.566	0.570	0.574	0.576	0.580	0.584	0.585	0.588	0.589	0.590	0.590	0.591	0.590	0.589	0.588	0.585	0.582	0.580	0.576	0.572	0.568	0.562	0.558	0.551	0.546	0.540	0.532	0.526	0.519	0.510	0.502	0.494	0.486	0.478	0.469	0.460	0.451	0.442	0.434	0.425	0.416	0.408	0.400	0.391	0.382	0.375	0.366	0.359	0.352	0.345	0.338	0.330	0.324	0.318	0.311	0.305	0.300	0.294	0.289	0.284	0.278	0.272	0.269	0.264	0.259	0.255	0.250	0.246	0.242	0.239	0.235	0.230	0.226	0.222	0.219	0.215	0.210	0.206	0.202	0.199	0.192	0.189	0.184	0.179	0.174	0.169	0.162	0.158	0.151	0.146	0.139	0.134	0.126	0.121	0.114	0.108	0.101	0.094	0.088	0.079	0.072	0.066	0.059	0.052	0.044	0.038	0.031	0.022	0.016	0.010	0.002	-0.004	-0.011	-0.018	-0.025	-0.031	-0.038	-0.044	-0.050	-0.055	-0.061	-0.068	-0.072	-0.078	-0.084	-0.089	-0.092	-0.099	-0.102	-0.108	-0.112	-0.116	-0.121	-0.126	-0.130	-0.134	-0.138	-0.142	-0.145	-0.150	-0.154	-0.158	-0.161	-0.165	-0.168	-0.172	-0.176	-0.179	-0.181	-0.185	-0.189	-0.191	-0.194	-0.198	-0.200	-0.201	-0.205	-0.206	-0.208	-0.210	-0.211	-0.212	-0.214	-0.215	-0.215	-0.214	-0.214	-0.212	-0.212	-0.211	-0.209	-0.206	-0.202	-0.200	-0.196	-0.192	-0.188	-0.182	-0.176	-0.170	-0.162	-0.156	-0.149	-0.141	-0.131	-0.122	-0.114	-0.104	-0.094	-0.082	-0.072	-0.061	-0.049	-0.036	-0.025	-0.011	0.000	0.014	0.025	0.039	0.051	0.065	0.078	0.090	0.102	0.115	0.128	0.139	0.151	0.162	0.174	0.185	0.194	0.204	0.212	0.221	0.230	0.238	0.245	0.250	0.255	0.261	0.265	0.268	0.270	0.272	0.274	0.275	0.275	0.274	0.272	0.271	0.268	0.265	0.261	0.256	0.251	0.245	0.240	0.234	0.228	0.220	0.212	0.205	0.195	0.188	0.179	0.170	0.161	0.154	0.145	0.136	0.129	0.120	0.112	0.105	0.098	0.091	0.085	0.079	0.072	0.068	0.065	0.060	0.058	0.055	0.054	0.051	0.051	0.052	0.052	0.055	0.058	0.061	0.064	0.069	0.074	0.081	0.089	0.095	0.104	0.112	0.120	0.131	0.141	0.150	0.161	0.172	0.185	0.198	0.209	0.220	0.234	0.246	0.259	0.270	0.282	0.295	0.306	0.319	0.330	0.340	0.351	0.361	0.370	0.379	0.389	0.396	0.402	0.410	0.415	0.420	0.425	0.429	0.431	0.434	0.435	0.435	0.434	0.432	0.430	0.428	0.424	0.419	0.412	0.408	0.400	0.391	0.384	0.374	0.365	0.355	0.342	0.331	0.319	0.306	0.292	0.280	0.265	0.251	0.235	0.221	0.205	0.190	0.174	0.158	0.142	0.126	0.110	0.095	0.079	0.062	0.046	0.031	0.016	0.001	-0.014	-0.029	-0.041	-0.055	-0.069	-0.081	-0.092	-0.105	-0.115	-0.126	-0.136	-0.145	-0.154	-0.161	-0.169	-0.176	-0.182	-0.188	-0.191	-0.196	-0.199	-0.200	-0.201	-0.202	-0.202	-0.201	-0.200	-0.196	-0.194	-0.189	-0.184	-0.178	-0.170	-0.162	-0.155	-0.146	-0.136	-0.125	-0.115	-0.102	-0.090	-0.078	-0.062	-0.049	-0.034	-0.019	-0.002	0.014	0.031	0.048	0.065	0.084	0.101	0.120	0.138	0.158	0.176	0.195	0.214	0.232	0.251	0.269	0.288	0.305	0.324	0.340	0.358	0.374	0.391	0.406	0.421	0.435	0.450	0.462	0.475	0.488	0.499	0.509	0.519	0.529	0.536	0.542	0.550	0.556	0.561	0.565	0.569	0.571	0.572	0.574	0.575	0.574	0.572	0.571	0.569	0.566	0.564	0.559	0.555	0.550	0.545	0.539	0.534	0.528	0.521	0.515	0.509	0.501	0.496	0.490	0.484	0.478	0.471	0.466	0.460	0.456	0.450	0.446	0.442	0.439	0.435	0.432	0.430	0.428	0.425	0.425	0.424	0.424	0.424	0.424	0.426	0.428	0.430	0.432	0.435	0.439	0.442	0.445	0.450	0.454	0.459	0.462	0.468	0.472	0.478	0.482	0.489	0.494	0.499	0.504	0.509	0.514	0.519	0.524	0.529	0.532	0.538	0.541	0.545	0.549	0.552	0.556	0.559	0.562	0.564	0.566	0.569	0.570	0.570	0.571	0.571	0.572	0.574	0.572	0.572	0.571	0.570	0.569	0.566	0.565	0.564	0.561	0.559	0.556	0.554	0.550	0.546	0.544	0.540	0.536	0.532	0.528	0.524	0.520	0.515	0.511	0.507	0.501	0.498	0.494	0.488	0.484	0.479	0.474	0.470	0.465	0.460	0.456	0.452	0.448	0.444	0.440	0.436	0.434	0.430	0.428	0.426	0.424	0.422	0.421	0.420	0.420	0.420	0.421	0.422	0.422	0.426	0.428	0.431	0.436	0.441	0.445	0.451	0.458	0.465	0.474	0.481	0.490	0.500	0.510	0.521	0.532	0.544	0.556	0.570	0.584	0.598	0.612	0.626	0.642	0.659	0.675	0.691	0.708	0.725	0.742	0.758	0.775	0.792	0.809	0.828	0.844	0.860	0.878	0.892	0.910	0.925	0.940	0.955	0.970	0.984	0.996	1.009	1.021	1.034	1.044	1.055	1.065	1.074	1.081	1.090	1.096	1.101	1.108	1.111	1.115	1.118	1.120	1.121	1.122	1.121	1.121	1.119	1.116	1.112	1.110	1.104	1.099	1.092	1.085	1.079	1.070	1.061	1.052	1.042	1.031	1.021	1.009	0.996	0.984	0.971	0.956	0.942	0.926	0.911	0.894	0.879	0.861	0.844	0.825	0.808	0.788	0.769	0.748	0.728	0.706	0.685	0.661	0.640	0.616	0.592	0.568	0.544	0.518	0.492	0.466	0.439	0.411	0.384	0.356	0.328	0.299	0.269	0.239	0.209	0.178	0.148	0.115	0.084	0.050	0.018	-0.015	-0.049	-0.082	-0.116	-0.150	-0.185	-0.220	-0.255	-0.290	-0.326	-0.361	-0.398	-0.434	-0.470	-0.505	-0.541	-0.578	-0.614	-0.651	-0.688	-0.724	-0.760	-0.796	-0.831	-0.869	-0.904	-0.940	-0.976	-1.011	-1.048	-1.081	-1.118	-1.151	-1.186	-1.220	-1.254	-1.288	-1.321	-1.354	-1.388	-1.420	-1.451	-1.484	-1.515	-1.546	-1.578	-1.608	-1.638	-1.668	-1.696	-1.725	-1.754	-1.781	-1.809	-1.836	-1.864	-1.890	-1.916	-1.941	-1.966	-1.991	-2.015	-2.039	-2.064	-2.086	-2.108	-2.131	-2.154	-2.174	-2.195	-2.216	-2.236	-2.256	-2.278	-2.295	-2.315	-2.334	-2.351	-2.370	-2.388	-2.405	-2.422	-2.439	-2.455	-2.471	-2.488	-2.502	-2.519	-2.535	-2.550	-2.565	-2.579	-2.595	-2.609	-2.624	-2.638	-2.652	-2.668	-2.681	-2.696	-2.711	-2.725	-2.740	-2.755	-2.770	-2.786	-2.801	-2.816	-2.834	-2.849	-2.866	-2.882	-2.901	-2.918	-2.936	-2.954	-2.974	-2.991	-3.012	-3.032	-3.054	-3.074	-3.095	-3.118	-3.140	-3.162	-3.186	-3.210	-3.234	-3.259	-3.286	-3.311	-3.338	-3.365	-3.392	-3.420	-3.448	-3.478	-3.506	-3.536	-3.566	-3.596	-3.626	-3.659	-3.689	-3.721	-3.752	-3.785	-3.816	-3.850	-3.882	-3.915	-3.948	-3.981	-4.014	-4.048	-4.080	-4.112	-4.146	-4.180	-4.214	-4.246	-4.279	-4.311	-4.345	-4.379	-4.410	-4.442	-4.475	-4.508	-4.540	-4.572	-4.604	-4.635	-4.665	-4.695	-4.728	-4.756	-4.786	-4.815	-4.844	-4.872	-4.901	-4.930	-4.956	-4.984	-5.010	-5.035	-5.061	-5.086	-5.110	-5.134	-5.158	-5.181	-5.202	-5.224	-5.245	-5.265	-5.285	-5.304	-5.321	-5.340	-5.356	-5.372	-5.388	-5.402	-5.418	-5.431	-5.442	-5.454	-5.466	-5.476	-5.486	-5.495	-5.504	-5.511	-5.519	-5.525	-5.530	-5.535	-5.539	-5.542	-5.545	-5.548	-5.550	-5.551	-5.551	-5.551	-5.551	-5.550	-5.548	-5.545	-5.542	-5.539	-5.536	-5.532	-5.528	-5.522	-5.516	-5.510	-5.502	-5.496	-5.489	-5.480	-5.472	-5.462	-5.452	-5.442	-5.431	-5.421	-5.409	-5.396	-5.382	-5.370	-5.355	-5.340	-5.325	-5.310	-5.292	-5.275	-5.256	-5.238	-5.218	-5.196	-5.175	-5.154	-5.130	-5.106	-5.081	-5.055	-5.029	-5.000	-4.971	-4.941	-4.911	-4.878	-4.845	-4.810	-4.775	-4.739	-4.702	-4.662	-4.624	-4.582	-4.541	-4.498	-4.455	-4.410	-4.364	-4.318	-4.270	-4.221	-4.171	-4.121	-4.070	-4.019	-3.966	-3.914	-3.860	-3.805	-3.750	-3.696	-3.640	-3.584	-3.529	-3.471	-3.416	-3.359	-3.302	-3.245	-3.190	-3.132	-3.075	-3.020	-2.964	-2.909	-2.852	-2.798	-2.744	-2.689	-2.635	-2.584	-2.530	-2.479	-2.429	-2.378	-2.329	-2.279	-2.231	-2.184	-2.138	-2.091	-2.046	-2.002	-1.959	-1.916	-1.874	-1.832	-1.791	-1.751	-1.711	-1.674	-1.635	-1.598	-1.560	-1.524	-1.488	-1.452	-1.416	-1.381	-1.348	-1.312	-1.279	-1.244	-1.210	-1.176	-1.142	-1.109	-1.075	-1.041	-1.008	-0.972	-0.939	-0.904	-0.870	-0.835	-0.799	-0.764	-0.729	-0.692	-0.655	-0.619	-0.581	-0.545	-0.506	-0.469	-0.429	-0.391	-0.351	-0.312	-0.271	-0.231	-0.190	-0.150	-0.109	-0.069	-0.026	0.015	0.056	0.099	0.140	0.181	0.222	0.264	0.305	0.345	0.388	0.428	0.469	0.509	0.549	0.586	0.625	0.664	0.701	0.740	0.776	0.811	0.848	0.882	0.918	0.950	0.984	1.015	1.046	1.078	1.108	1.135	1.162	1.190	1.218	1.242	1.268	1.291	1.314	1.336	1.358	1.380	1.400	1.418	1.438	1.455	1.472	1.489	1.505	1.520	1.535	1.550	1.564	1.576	1.590	1.601	1.614	1.625	1.636	1.648	1.659	1.669	1.680	1.689	1.700	1.709	1.719	1.729	1.739	1.748	1.758	1.766	1.776	1.786	1.795	1.805	1.815	1.825	1.835	1.845	1.855	1.865	1.875	1.886	1.896	1.909	1.919	1.929	1.941	1.952	1.964	1.975	1.988	1.998	2.010	2.022	2.033	2.045	2.056	2.069	2.079	2.091	2.101	2.114	2.124	2.134	2.145	2.155	2.165	2.175	2.185	2.194	2.202	2.210	2.220	2.228	2.234	2.241	2.248	2.254	2.260	2.264	2.269	2.272	2.276	2.280	2.284	2.285	2.286	2.286	2.288	2.288	2.286	2.285	2.282	2.280	2.278	2.272	2.269	2.264	2.259	2.251	2.246	2.239	2.230	2.222	2.215	2.205	2.195	2.185	2.174	2.162	2.151	2.140	2.128	2.114	2.101	2.088	2.074	2.060	2.047	2.033	2.018	2.002	1.988	1.972	1.958	1.942	1.929	1.912	1.898	1.884	1.869	1.854	1.840	1.825	1.811	1.798	1.785	1.772	1.759	1.748	1.735	1.725	1.715	1.704	1.695	1.686	1.678	1.670	1.662	1.656	1.651	1.645	1.641	1.638	1.634	1.631	1.629	1.629	1.628	1.628	1.628	1.628	1.630	1.632	1.635	1.638	1.641	1.646	1.651	1.656	1.660	1.665	1.671	1.676	1.682	1.689	1.695	1.701	1.708	1.712	1.719	1.724	1.729	1.734	1.739	1.742	1.746	1.749	1.751	1.754	1.755	1.755	1.756	1.755	1.754	1.751	1.749	1.745	1.740	1.734	1.726	1.720	1.711	1.702	1.691	1.680	1.669	1.654	1.640	1.625	1.609	1.592	1.574	1.555	1.535	1.515	1.495	1.472	1.450	1.426	1.401	1.378	1.352	1.328	1.300	1.274	1.246	1.219	1.191	1.164	1.136	1.106	1.079	1.051	1.022	0.995	0.966	0.939	0.911	0.884	0.858	0.831	0.806	0.780	0.756	0.732	0.709	0.686	0.664	0.642	0.621	0.601	0.584	0.565	0.549	0.532	0.519	0.504	0.491	0.480	0.470	0.461	0.452	0.445	0.439	0.432	0.429	0.426	0.425	0.424	0.424	0.426	0.429	0.431	0.436	0.441	0.448	0.455	0.462	0.472	0.481	0.491	0.502	0.515	0.526	0.539	0.551	0.566	0.580	0.595	0.610	0.626	0.640	0.656	0.672	0.689	0.705	0.721	0.738	0.754	0.770	0.786	0.801	0.818	0.834	0.849	0.864	0.879	0.894	0.908	0.921	0.935	0.949	0.961	0.974	0.986	0.999	1.009	1.021	1.032	1.042	1.052	1.061	1.071	1.080	1.090	1.099	1.108	1.116	1.124	1.132	1.140	1.149	1.156	1.165	1.172	1.181	1.189	1.196	1.205	1.214	1.222	1.231	1.240	1.250	1.260	1.270	1.281	1.292	1.304	1.316	1.328	1.341	1.355	1.369	1.382	1.398	1.414	1.429	1.445	1.464	1.481	1.500	1.518	1.538	1.559	1.579	1.600	1.622	1.644	1.668	1.691	1.716	1.740	1.765	1.791	1.818	1.844	1.871	1.899	1.926	1.955	1.982	2.011	2.041	2.070	2.101	2.131	2.161	2.191	2.224	2.254	2.286	2.318	2.350	2.381	2.414	2.445	2.478	2.510	2.541	2.574	2.606	2.638	2.671	2.701	2.734	2.765	2.796	2.828	2.859	2.889	2.919	2.948	2.979	3.006	3.035	3.062	3.090	3.118	3.144	3.170	3.194	3.219	3.242	3.266	3.288	3.310	3.330	3.350	3.369	3.388	3.405	3.421	3.438	3.451	3.465	3.478	3.490	3.501	3.511	3.520	3.528	3.535	3.541	3.548	3.551	3.554	3.558	3.559	3.560	3.560	3.560	3.559	3.556	3.554	3.550	3.545	3.540	3.535	3.529	3.522	3.516	3.509	3.500	3.492	3.484	3.475	3.466	3.458	3.448	3.439	3.430	3.420	3.410	3.400	3.391	3.382	3.372	3.364	3.355	3.346	3.339	3.330	3.322	3.314	3.308	3.300	3.294	3.288	3.281	3.276	3.270	3.265	3.260	3.256	3.251	3.248	3.244	3.241	3.238	3.235	3.231	3.229	3.226	3.224	3.222	3.219	3.216	3.215	3.212	3.210	3.208	3.205	3.202	3.200	3.195	3.192	3.189	3.186	3.180	3.176	3.172	3.166	3.161	3.154	3.148	3.141	3.134	3.126	3.118	3.109	3.099	3.089	3.078	3.068	3.056	3.044	3.032	3.020	3.005	2.992	2.978	2.964	2.949	2.934	2.918	2.901	2.885	2.869	2.852	2.835	2.818	2.800	2.782	2.764	2.745	2.726	2.709	2.690	2.671	2.654	2.635	2.616	2.598	2.579	2.561	2.541	2.522	2.505	2.486	2.469	2.450	2.432	2.415	2.398	2.380	2.362	2.345	2.329	2.312	2.295	2.279	2.264	2.249	2.232	2.218	2.202	2.188	2.174	2.159	2.145	2.131	2.119	2.105	2.092	2.080	2.068	2.055	2.044	2.033	2.021	2.010	2.001	1.990	1.980	1.971	1.961	1.952	1.945	1.935	1.928	1.920	1.911	1.905	1.898	1.891	1.885	1.878	1.871	1.865	1.859	1.854	1.849	1.842	1.836	1.831	1.826	1.820	1.815	1.810	1.805	1.799	1.794	1.788	1.784	1.778	1.772	1.766	1.761	1.754	1.749	1.741	1.736	1.730	1.722	1.716	1.709	1.701	1.694	1.686	1.679	1.671	1.662	1.655	1.646	1.638	1.630	1.621	1.612	1.605	1.596	1.588	1.580	1.572	1.564	1.555	1.548	1.540	1.532	1.526	1.519	1.512	1.506	1.500	1.495	1.489	1.484	1.480	1.476	1.472	1.470	1.466	1.464	1.462	1.460	1.460	1.460	1.460	1.462	1.462	1.464	1.466	1.469	1.471	1.475	1.479	1.482	1.488	1.492	1.498	1.504	1.509	1.515	1.521	1.528	1.534	1.540	1.548	1.555	1.562	1.569	1.575	1.581	1.589	1.595	1.601	1.608	1.612	1.618	1.622	1.628	1.632	1.636	1.640	1.644	1.648	1.650	1.651	1.652	1.652	1.652	1.654	1.652	1.651	1.649	1.646	1.642	1.639	1.634	1.629	1.622	1.616	1.610	1.600	1.592	1.584	1.574	1.564	1.554	1.542	1.529	1.516	1.502	1.490	1.475	1.461	1.446	1.429	1.414	1.396	1.379	1.361	1.344	1.325	1.306	1.286	1.269	1.248	1.228	1.208	1.188	1.166	1.146	1.124	1.104	1.081	1.060	1.039	1.018	0.995	0.974	0.951	0.930	0.908	0.885	0.864	0.841	0.820	0.800	0.779	0.758	0.736	0.715	0.695	0.675	0.654	0.635	0.615	0.595	0.576	0.558	0.539	0.521	0.504	0.486	0.469	0.452	0.436	0.420	0.405	0.391	0.376	0.361	0.349	0.335	0.322	0.309	0.298	0.286	0.275	0.265	0.255	0.246	0.236	0.228	0.219	0.211	0.204	0.198	0.190	0.184	0.180	0.174	0.170	0.166	0.162	0.159	0.156	0.154	0.151	0.150	0.149	0.149	0.148	0.148	0.148	0.149	0.149	0.150	0.152	0.154	0.156	0.160	0.164	0.166	0.170	0.172	0.178	0.181	0.186	0.190	0.195	0.200	0.205	0.209	0.215	0.220	0.226	0.231	0.238	0.242	0.249	0.255	0.260	0.266	0.272	0.279	0.285	0.291	0.298	0.304	0.310	0.318	0.324	0.330	0.336	0.342	0.349	0.355	0.362	0.369	0.376	0.382	0.390	0.396	0.404	0.411	0.420	0.428	0.435	0.444	0.451	0.460	0.468	0.476	0.485	0.494	0.502	0.512	0.521	0.531	0.541	0.550	0.561	0.571	0.581	0.592	0.602	0.614	0.625	0.636	0.648	0.659	0.671	0.681	0.694	0.705	0.716	0.729	0.740	0.751	0.762	0.775	0.786	0.798	0.810	0.820	0.831	0.842	0.852	0.864	0.874	0.884	0.894	0.904	0.912	0.921	0.930	0.939	0.946	0.955	0.961	0.969	0.975	0.981	0.988	0.994	0.999	1.002	1.008	1.011	1.015	1.018	1.021	1.024	1.025	1.026	1.028	1.029	1.030	1.030	1.030	1.030	1.030	1.029	1.028	1.026	1.025	1.022	1.021	1.020	1.018	1.015	1.012	1.010	1.008	1.005	1.002	1.000	0.999	0.995	0.992	0.991	0.990	0.988	0.986	0.985	0.984	0.984	0.982	0.981	0.982	0.981	0.982	0.984	0.986	0.988	0.990	0.992	0.996	1.000	1.004	1.008	1.012	1.018	1.022	1.029	1.036	1.042	1.050	1.059	1.066	1.075	1.085	1.094	1.104	1.114	1.125	1.135	1.146	1.158	1.170	1.181	1.194	1.206	1.219	1.231	1.244	1.258	1.270	1.284	1.296	1.310	1.324	1.338	1.350	1.364	1.376	1.390	1.402	1.415	1.429	1.440	1.452	1.464	1.475	1.486	1.498	1.508	1.518	1.526	1.535	1.544	1.552	1.560	1.568	1.575	1.581	1.586	1.592	1.598	1.602	1.606	1.610	1.612	1.616	1.619	1.619	1.621	1.622	1.621	1.622	1.622	1.621	1.620	1.620	1.619	1.615	1.614	1.612	1.610	1.608	1.605	1.602	1.600	1.599	1.596	1.594	1.592	1.589	1.588	1.585	1.585	1.584	1.582	1.582	1.581	1.581	1.581	1.582	1.582	1.584	1.585	1.586	1.589	1.591	1.594	1.598	1.600	1.604	1.609	1.612	1.618	1.621	1.626	1.631	1.636	1.641	1.645	1.651	1.656	1.660	1.665	1.670	1.672	1.676	1.680	1.684	1.685	1.688	1.689	1.690	1.689	1.689	1.688	1.685	1.682	1.679	1.674	1.669	1.662	1.656	1.648	1.639	1.629	1.619	1.606	1.594	1.581	1.568	1.554	1.538	1.521	1.504	1.486	1.468	1.449	1.429	1.409	1.389	1.368	1.346	1.325	1.302	1.281	1.259	1.236	1.215	1.192	1.171	1.150	1.129	1.109	1.088	1.068	1.049	1.030	1.012	0.995	0.979	0.962	0.948	0.934	0.921	0.909	0.898	0.886	0.878	0.870	0.862	0.856	0.851	0.848	0.845	0.842	0.842	0.841	0.844	0.845	0.849	0.852	0.856	0.862	0.869	0.875	0.884	0.891	0.901	0.911	0.921	0.931	0.942	0.955	0.965	0.978	0.990	1.002	1.015	1.028	1.040	1.052	1.065	1.078	1.091	1.102	1.114	1.125	1.138	1.148	1.158	1.169	1.178	1.186	1.195	1.201	1.209	1.216	1.221	1.228	1.231	1.235	1.239	1.241	1.242	1.245	1.245	1.244	1.242	1.241	1.239	1.235	1.231	1.226	1.220	1.212	1.206	1.199	1.190	1.181	1.171	1.161	1.151	1.140	1.128	1.116	1.104	1.090	1.078	1.062	1.050	1.035	1.021	1.006	0.991	0.976	0.961	0.948	0.932	0.916	0.902	0.888	0.872	0.858	0.844	0.830	0.818	0.804	0.791	0.779	0.768	0.756	0.746	0.735	0.726	0.718	0.709	0.701	0.695	0.688	0.682	0.678	0.674	0.670	0.668	0.665	0.664	0.664	0.666	0.666	0.669	0.671	0.675	0.679	0.685	0.690	0.698	0.704	0.711	0.720	0.729	0.739	0.748	0.759	0.769	0.780	0.791	0.802	0.816	0.828	0.840	0.852	0.865	0.878	0.890	0.901	0.915	0.926	0.939	0.950	0.961	0.972	0.982	0.991	1.001	1.009	1.018	1.025	1.031	1.036	1.042	1.046	1.050	1.052	1.052	1.054	1.052	1.051	1.049	1.045	1.041	1.036	1.030	1.021	1.014	1.004	0.994	0.981	0.969	0.956	0.941	0.926	0.910	0.894	0.876	0.858	0.839	0.820	0.800	0.779	0.758	0.738	0.715	0.692	0.670	0.648	0.624	0.601	0.578	0.555	0.531	0.507	0.486	0.462	0.440	0.419	0.398	0.375	0.354	0.335	0.315	0.295	0.278	0.259	0.244	0.228	0.212	0.198	0.184	0.171	0.158	0.148	0.138	0.128	0.120	0.112	0.106	0.101	0.096	0.092	0.090	0.088	0.086	0.088	0.088	0.089	0.091	0.095	0.098	0.102	0.106	0.114	0.119	0.125	0.132	0.140	0.146	0.154	0.162	0.171	0.179	0.188	0.196	0.204	0.212	0.221	0.230	0.238	0.245	0.252	0.260	0.266	0.271	0.278	0.282	0.288	0.291	0.295	0.298	0.300	0.300	0.302	0.301	0.301	0.299	0.298	0.294	0.291	0.286	0.281	0.276	0.270	0.262	0.254	0.246	0.238	0.229	0.219	0.208	0.198	0.185	0.172	0.161	0.149	0.135	0.122	0.109	0.096	0.082	0.070	0.056	0.044	0.030	0.018	0.005	-0.008	-0.019	-0.030	-0.041	-0.051	-0.060	-0.069	-0.076	-0.084	-0.091	-0.098	-0.102	-0.105	-0.109	-0.111	-0.111	-0.111	-0.110	-0.108	-0.105	-0.100	-0.094	-0.086	-0.078	-0.069	-0.058	-0.046	-0.034	-0.020	-0.005	0.011	0.029	0.048	0.066	0.086	0.108	0.129	0.151	0.175	0.199	0.222	0.249	0.272	0.299	0.325	0.351	0.378	0.406	0.432	0.459	0.485	0.511	0.538	0.562	0.589	0.612	0.638	0.661	0.682	0.706	0.726	0.746	0.766	0.785	0.802	0.818	0.834	0.849	0.861	0.872	0.882	0.892	0.901	0.908	0.912	0.919	0.920	0.922	0.924	0.924	0.922	0.919	0.915	0.911	0.905	0.899	0.891	0.881	0.872	0.862	0.852	0.841	0.829	0.815	0.802	0.789	0.775	0.760	0.745	0.730	0.714	0.699	0.684	0.668	0.651	0.636	0.620	0.605	0.590	0.575	0.559	0.544	0.529	0.515	0.500	0.486	0.471	0.459	0.445	0.432	0.419	0.406	0.394	0.381	0.369	0.358	0.345	0.332	0.321	0.309	0.299	0.288	0.278	0.265	0.254	0.244	0.232	0.222	0.212	0.201	0.191	0.180	0.171	0.160	0.150	0.140	0.130	0.120	0.110	0.100	0.090	0.080	0.071	0.061	0.054	0.044	0.035	0.028	0.019	0.011	0.004	-0.004	-0.011	-0.018	-0.024	-0.030	-0.036	-0.042	-0.048	-0.052	-0.058	-0.061	-0.066	-0.069	-0.074	-0.076	-0.080	-0.082	-0.085	-0.088	-0.090	-0.092	-0.095	-0.096	-0.099	-0.100	-0.102	-0.104	-0.105	-0.108	-0.109	-0.111	-0.112	-0.114	-0.116	-0.119	-0.120	-0.122	-0.125	-0.128	-0.130	-0.134	-0.136	-0.140	-0.144	-0.146	-0.150	-0.154	-0.158	-0.161	-0.165	-0.169	-0.172	-0.178	-0.181	-0.185	-0.189	-0.191	-0.195	-0.199	-0.202	-0.204	-0.208	-0.209	-0.212	-0.214	-0.215	-0.216	-0.216	-0.218	-0.218	-0.216	-0.218	-0.215	-0.214	-0.211	-0.210	-0.206	-0.204	-0.200	-0.195	-0.191	-0.186	-0.181	-0.175	-0.169	-0.161	-0.155	-0.148	-0.140	-0.132	-0.124	-0.115	-0.106	-0.098	-0.089	-0.080	-0.070	-0.061	-0.052	-0.042	-0.034	-0.025	-0.015	-0.005	0.004	0.014	0.024	0.032	0.041	0.051	0.060	0.069	0.078	0.086	0.094	0.104	0.111	0.120	0.126	0.135	0.142	0.150	0.156	0.164	0.170	0.178	0.184	0.191	0.198	0.202	0.209	0.215	0.220	0.226	0.232	0.238	0.242	0.248	0.251	0.258	0.262	0.266	0.270	0.274	0.278	0.281	0.286	0.289	0.291	0.295	0.298	0.300	0.304	0.305	0.308	0.310	0.311	0.314	0.314	0.316	0.316	0.319	0.319	0.320	0.320	0.321	0.322	0.322	0.324	0.324	0.324	0.324	0.324	0.324	0.325	0.325	0.325	0.326	0.326	0.329	0.329	0.331	0.332	0.334	0.336	0.339	0.342	0.345	0.348	0.352	0.356	0.361	0.366	0.372	0.379	0.385	0.391	0.400	0.408	0.416	0.425	0.434	0.444	0.455	0.466	0.478	0.489	0.501	0.515	0.526	0.540	0.555	0.569	0.584	0.598	0.614	0.629	0.644	0.660	0.675	0.692	0.708	0.722	0.739	0.755	0.769	0.785	0.800	0.814	0.829	0.841	0.854	0.866	0.879	0.891	0.901	0.912	0.922	0.930	0.940	0.946	0.954	0.960	0.964	0.968	0.971	0.974	0.974	0.974	0.974	0.972	0.970	0.966	0.961	0.956	0.951	0.945	0.936	0.928	0.920	0.910	0.900	0.889	0.878	0.866	0.854	0.841	0.829	0.815	0.802	0.789	0.775	0.761	0.749	0.735	0.721	0.709	0.695	0.682	0.670	0.658	0.646	0.634	0.624	0.612	0.602	0.594	0.586	0.578	0.570	0.564	0.558	0.552	0.549	0.544	0.540	0.539	0.536	0.535	0.535	0.535	0.535	0.536	0.538	0.540	0.542	0.545	0.548	0.552	0.555	0.560	0.565	0.569	0.575	0.579	0.584	0.590	0.595	0.600	0.604	0.609	0.612	0.618	0.621	0.625	0.629	0.631	0.635	0.638	0.639	0.640	0.641	0.641	0.641	0.640	0.640	0.639	0.638	0.634	0.631	0.628	0.624	0.620	0.614	0.610	0.604	0.599	0.592	0.585	0.578	0.570	0.564	0.556	0.549	0.540	0.531	0.524	0.515	0.507	0.499	0.491	0.482	0.475	0.468	0.460	0.451	0.444	0.438	0.430	0.424	0.418	0.411	0.405	0.400	0.394	0.390	0.385	0.380	0.378	0.372	0.370	0.368	0.364	0.361	0.359	0.356	0.354	0.352	0.350	0.349	0.349	0.346	0.345	0.345	0.344	0.342	0.341	0.340	0.340	0.340	0.338	0.338	0.336	0.335	0.334	0.332	0.330	0.329	0.326	0.325	0.322	0.321	0.319	0.315	0.314	0.310	0.308	0.304	0.300	0.299	0.295	0.291	0.286	0.282	0.279	0.275	0.272	0.268	0.264	0.259	0.255	0.250	0.246	0.241	0.236	0.232	0.228	0.224	0.218	0.214	0.209	0.205	0.200	0.195	0.191	0.186	0.182	0.176	0.172	0.168	0.162	0.158	0.154	0.149	0.145	0.140	0.135	0.130	0.126	0.121	0.116	0.111	0.108	0.102	0.099	0.092	0.089	0.084	0.080	0.075	0.071	0.066	0.062	0.059	0.055	0.052	0.049	0.046	0.042	0.040	0.039	0.038	0.035	0.035	0.032	0.032	0.032	0.034	0.034	0.036	0.038	0.040	0.044	0.048	0.051	0.056	0.061	0.066	0.074	0.080	0.088	0.095	0.104	0.114	0.124	0.134	0.144	0.155	0.168	0.179	0.191	0.205	0.218	0.231	0.244	0.258	0.272	0.286	0.301	0.315	0.330	0.345	0.359	0.374	0.388	0.402	0.416	0.430	0.444	0.456	0.470	0.481	0.494	0.505	0.516	0.526	0.536	0.545	0.554	0.561	0.570	0.576	0.581	0.588	0.591	0.596	0.599	0.601	0.604	0.604	0.605	0.605	0.604	0.602	0.600	100.000	5.000	2.000	1.000	4.000	0.000	0.000	0.000	0.000	0.000	0.000	0.000	0.000	0.000	0.000	0.000	0.000	0.000	1.821	1.816	1.812	1.810	1.806	1.802	1.801	1.798	1.796	1.796	1.794	1.792	1.791	1.790	1.789	1.789	1.788	1.785	1.784	1.782	1.780	1.779	1.775	1.772	1.769	1.764	1.759	1.754	1.748	1.740	1.732	1.724	1.715	1.705	1.694	1.681	1.670	1.655	1.640	1.625	1.608	1.589	1.570	1.551	1.530	1.508	1.484	1.461	1.436	1.411	1.384	1.356	1.329	1.299	1.270	1.240	1.208	1.178	1.144	1.111	1.078	1.044	1.009	0.975	0.940	0.905	0.869	0.834	0.798	0.761	0.725	0.689	0.652	0.618	0.581	0.546	0.511	0.476	0.441	0.408	0.374	0.340	0.308	0.275	0.242	0.211	0.181	0.152	0.122	0.094	0.066	0.040	0.014	-0.012	-0.036	-0.061	-0.084	-0.106	-0.128	-0.148	-0.168	-0.186	-0.204	-0.220	-0.238	-0.252	-0.268	-0.281	-0.294	-0.305	-0.316	-0.328	-0.338	-0.346	-0.355	-0.362	-0.370	-0.376	-0.381	-0.386	-0.391	-0.395	-0.399	-0.401	-0.404	-0.405	-0.406	-0.408	-0.408	-0.408	-0.408	-0.408	-0.406	-0.405	-0.404	-0.402	-0.400	-0.399	-0.396	-0.394	-0.391	-0.390	-0.388	-0.385	-0.382	-0.380	-0.378	-0.375	-0.372	-0.370	-0.368	-0.365	-0.364	-0.362	-0.360	-0.359	-0.358	-0.355	-0.354	-0.352	-0.351	-0.350	-0.350	-0.349	-0.348	-0.348	-0.346	-0.346	-0.345	-0.345	-0.344	-0.344	-0.342	-0.342	-0.341	-0.340	-0.339	-0.338	-0.336	-0.332	-0.331	-0.328	-0.324	-0.321	-0.316	-0.312	-0.308	-0.301	-0.295	-0.288	-0.281	-0.272	-0.264	-0.254	-0.244	-0.232	-0.220	-0.208	-0.194	-0.179	-0.164	-0.148	-0.131	-0.112	-0.094	-0.074	-0.054	-0.031	-0.010	0.014	0.038	0.062	0.089	0.115	0.142	0.171	0.199	0.229	0.258	0.288	0.319	0.350	0.381	0.414	0.446	0.479	0.511	0.544	0.578	0.610	0.644	0.676	0.708	0.741	0.772	0.805	0.838	0.869	0.900	0.929	0.960	0.989	1.018	1.046	1.072	1.100	1.125	1.151	1.174	1.199	1.220	1.242	1.264	1.282	1.301	1.320	1.338	1.354	1.369	1.384	1.398	1.410	1.421	1.432	1.442	1.451	1.460	1.468	1.475	1.481	1.486	1.491	1.496	1.500	1.504	1.505	1.508	1.510	1.510	1.511	1.511	1.511	1.511	1.510	1.509	1.509	1.506	1.504	1.502	1.500	1.498	1.495	1.491	1.489	1.485	1.481	1.478	1.474	1.469	1.465	1.460	1.456	1.451	1.445	1.440	1.434	1.429	1.422	1.415	1.409	1.402	1.394	1.386	1.378	1.369	1.360	1.350	1.340	1.330	1.319	1.308	1.296	1.282	1.270	1.256	1.242	1.229	1.214	1.198	1.182	1.165	1.149	1.130	1.112	1.092	1.074	1.054	1.032	1.011	0.989	0.968	0.944	0.920	0.896	0.872	0.848	0.822	0.795	0.770	0.742	0.715	0.685	0.658	0.629	0.599	0.569	0.538	0.507	0.476	0.444	0.412	0.380	0.346	0.314	0.280	0.245	0.211	0.176	0.141	0.106	0.070	0.035	-0.001	-0.038	-0.072	-0.110	-0.146	-0.184	-0.220	-0.258	-0.295	-0.332	-0.370	-0.408	-0.445	-0.482	-0.520	-0.556	-0.594	-0.631	-0.668	-0.704	-0.740	-0.776	-0.812	-0.849	-0.884	-0.920	-0.954	-0.989	-1.021	-1.055	-1.088	-1.121	-1.152	-1.185	-1.216	-1.248	-1.278	-1.308	-1.335	-1.365	-1.392	-1.420	-1.446	-1.472	-1.499	-1.524	-1.548	-1.572	-1.596	-1.619	-1.641	-1.664	-1.685	-1.706	-1.726	-1.746	-1.766	-1.786	-1.805	-1.822	-1.842	-1.860	-1.878	-1.895	-1.912	-1.930	-1.948	-1.964	-1.980	-1.998	-2.014	-2.031	-2.049	-2.065	-2.081	-2.099	-2.118	-2.135	-2.152	-2.170	-2.189	-2.206	-2.225	-2.244	-2.262	-2.284	-2.302	-2.324	-2.342	-2.364	-2.385	-2.406	-2.429	-2.450	-2.472	-2.496	-2.519	-2.542	-2.566	-2.590	-2.612	-2.638	-2.662	-2.688	-2.711	-2.736	-2.761	-2.786	-2.811	-2.836	-2.860	-2.886	-2.911	-2.935	-2.959	-2.984	-3.006	-3.031	-3.055	-3.076	-3.100	-3.122	-3.142	-3.165	-3.185	-3.206	-3.224	-3.242	-3.260	-3.278	-3.294	-3.310	-3.325	-3.339	-3.351	-3.364	-3.375	-3.385	-3.395	-3.402	-3.411	-3.416	-3.422	-3.428	-3.430	-3.432	-3.432	-3.434	-3.432	-3.431	-3.428	-3.424	-3.418	-3.412	-3.405	-3.398	-3.389	-3.379	-3.368	-3.356	-3.344	-3.330	-3.316	-3.301	-3.286	-3.270	-3.252	-3.236	-3.218	-3.200	-3.181	-3.161	-3.141	-3.120	-3.100	-3.080	-3.058	-3.036	-3.015	-2.994	-2.972	-2.951	-2.930	-2.909	-2.889	-2.868	-2.846	-2.828	-2.808	-2.788	-2.769	-2.750	-2.732	-2.715	-2.698	-2.681	-2.665	-2.649	-2.635	-2.621	-2.609	-2.596	-2.584	-2.574	-2.564	-2.554	-2.545	-2.539	-2.531	-2.525	-2.520	-2.515	-2.511	-2.509	-2.505	-2.504	-2.504	-2.502	-2.504	-2.505	-2.506	-2.510	-2.512	-2.515	-2.520	-2.524	-2.530	-2.536	-2.542	-2.549	-2.555	-2.562	-2.571	-2.579	-2.588	-2.595	-2.604	-2.612	-2.621	-2.631	-2.640	-2.650	-2.658	-2.668	-2.676	-2.688	-2.696	-2.705	-2.715	-2.724	-2.732	-2.742	-2.751	-2.760	-2.769	-2.779	-2.786	-2.795	-2.802	-2.811	-2.820	-2.828	-2.835	-2.842	-2.850	-2.859	-2.866	-2.872	-2.880	-2.888	-2.895	-2.902	-2.909	-2.916	-2.924	-2.930	-2.938	-2.944	-2.951	-2.958	-2.965	-2.972	-2.980	-2.986	-2.995	-3.002	-3.009	-3.016	-3.024	-3.032	-3.040	-3.048	-3.055	-3.062	-3.072	-3.080	-3.089	-3.098	-3.106	-3.115	-3.124	-3.131	-3.141	-3.150	-3.159	-3.169	-3.176	-3.186	-3.196	-3.205	-3.214	-3.224	-3.232	-3.242	-3.251	-3.261	-3.271	-3.280	-3.289	-3.299	-3.308	-3.318	-3.326	-3.336	-3.345	-3.352	-3.362	-3.371	-3.379	-3.388	-3.396	-3.405	-3.412	-3.420	-3.428	-3.435	-3.442	-3.450	-3.456	-3.462	-3.469	-3.475	-3.480	-3.486	-3.491	-3.496	-3.501	-3.505	-3.509	-3.512	-3.515	-3.518	-3.521	-3.524	-3.525	-3.526	-3.526	-3.526	-3.526	-3.526	-3.524	-3.522	-3.521	-3.519	-3.515	-3.511	-3.506	-3.502	-3.496	-3.491	-3.485	-3.479	-3.471	-3.464	-3.456	-3.446	-3.438	-3.429	-3.418	-3.408	-3.396	-3.386	-3.375	-3.362	-3.351	-3.339	-3.326	-3.314	-3.301	-3.288	-3.275	-3.261	-3.248	-3.235	-3.221	-3.209	-3.195	-3.182	-3.169	-3.156	-3.144	-3.131	-3.118	-3.106	-3.095	-3.084	-3.072	-3.061	-3.051	-3.041	-3.031	-3.024	-3.015	-3.008	-2.999	-2.992	-2.986	-2.980	-2.975	-2.970	-2.965	-2.962	-2.958	-2.955	-2.952	-2.951	-2.949	-2.949	-2.949	-2.948	-2.948	-2.949	-2.950	-2.951	-2.952	-2.955	-2.958	-2.960	-2.962	-2.966	-2.969	-2.971	-2.975	-2.978	-2.981	-2.984	-2.988	-2.991	-2.994	-2.996	-2.999	-3.000	-3.002	-3.004	-3.006	-3.006	-3.008	-3.006	-3.006	-3.005	-3.002	-3.001	-2.999	-2.996	-2.992	-2.988	-2.982	-2.976	-2.971	-2.964	-2.958	-2.950	-2.941	-2.931	-2.922	-2.912	-2.901	-2.891	-2.880	-2.868	-2.854	-2.842	-2.830	-2.815	-2.801	-2.789	-2.774	-2.760	-2.745	-2.730	-2.716	-2.701	-2.686	-2.671	-2.658	-2.642	-2.629	-2.614	-2.600	-2.588	-2.574	-2.561	-2.549	-2.536	-2.525	-2.514	-2.502	-2.492	-2.482	-2.474	-2.465	-2.456	-2.448	-2.440	-2.434	-2.428	-2.421	-2.416	-2.410	-2.406	-2.402	-2.398	-2.395	-2.394	-2.390	-2.388	-2.386	-2.385	-2.384	-2.381	-2.381	-2.381	-2.381	-2.380	-2.380	-2.379	-2.379	-2.379	-2.378	-2.379	-2.378	-2.376	-2.375	-2.374	-2.372	-2.369	-2.368	-2.365	-2.361	-2.358	-2.354	-2.349	-2.344	-2.338	-2.332	-2.325	-2.319	-2.310	-2.301	-2.291	-2.281	-2.270	-2.259	-2.246	-2.232	-2.219	-2.205	-2.189	-2.172	-2.158	-2.139	-2.121	-2.102	-2.085	-2.064	-2.044	-2.024	-2.001	-1.979	-1.956	-1.932	-1.910	-1.886	-1.862	-1.838	-1.814	-1.789	-1.764	-1.738	-1.714	-1.688	-1.662	-1.638	-1.612	-1.588	-1.564	-1.539	-1.515	-1.492	-1.470	-1.448	-1.425	-1.404	-1.384	-1.364	-1.344	-1.325	-1.308	-1.291	-1.275	-1.260	-1.246	-1.234	-1.221	-1.210	-1.201	-1.192	-1.185	-1.179	-1.174	-1.169	-1.166	-1.164	-1.164	-1.162	-1.165	-1.166	-1.170	-1.174	-1.179	-1.186	-1.192	-1.201	-1.210	-1.220	-1.231	-1.241	-1.255	-1.266	-1.280	-1.292	-1.308	-1.321	-1.336	-1.351	-1.366	-1.381	-1.398	-1.412	-1.429	-1.444	-1.458	-1.472	-1.488	-1.502	-1.515	-1.528	-1.541	-1.552	-1.564	-1.575	-1.585	-1.595	-1.604	-1.611	-1.619	-1.625	-1.630	-1.634	-1.638	-1.641	-1.642	-1.642	-1.642	-1.641	-1.639	-1.635	-1.631	-1.626	-1.620	-1.614	-1.606	-1.598	-1.588	-1.578	-1.566	-1.555	-1.542	-1.529	-1.516	-1.501	-1.486	-1.471	-1.455	-1.440	-1.422	-1.406	-1.389	-1.372	-1.355	-1.338	-1.320	-1.302	-1.284	-1.266	-1.249	-1.231	-1.214	-1.196	-1.180	-1.164	-1.148	-1.131	-1.116	-1.101	-1.088	-1.072	-1.059	-1.048	-1.034	-1.021	-1.011	-1.000	-0.990	-0.981	-0.972	-0.965	-0.958	-0.951	-0.945	-0.940	-0.936	-0.931	-0.929	-0.926	-0.925	-0.922	-0.924	-0.924	-0.924	-0.926	-0.929	-0.930	-0.934	-0.936	-0.941	-0.945	-0.951	-0.955	-0.961	-0.969	-0.974	-0.980	-0.986	-0.994	-1.000	-1.006	-1.014	-1.020	-1.026	-1.032	-1.039	-1.046	-1.051	-1.058	-1.061	-1.066	-1.070	-1.075	-1.079	-1.081	-1.084	-1.085	-1.086	-1.086	-1.085	-1.084	-1.081	-1.080	-1.075	-1.070	-1.066	-1.059	-1.052	-1.044	-1.035	-1.025	-1.014	-1.001	-0.989	-0.975	-0.960	-0.945	-0.929	-0.911	-0.894	-0.875	-0.858	-0.836	-0.816	-0.794	-0.772	-0.750	-0.728	-0.704	-0.680	-0.656	-0.631	-0.608	-0.582	-0.556	-0.532	-0.506	-0.481	-0.456	-0.431	-0.405	-0.381	-0.356	-0.334	-0.310	-0.286	-0.264	-0.241	-0.220	-0.200	-0.179	-0.160	-0.142	-0.124	-0.108	-0.091	-0.076	-0.062	-0.049	-0.038	-0.025	-0.015	-0.005	0.002	0.009	0.016	0.021	0.025	0.029	0.030	0.032	0.032	0.032	0.030	0.028	0.024	0.020	0.015	0.009	0.004	-0.004	-0.012	-0.020	-0.029	-0.038	-0.049	-0.059	-0.069	-0.080	-0.091	-0.102	-0.115	-0.126	-0.138	-0.150	-0.161	-0.172	-0.184	-0.195	-0.206	-0.216	-0.228	-0.236	-0.246	-0.255	-0.265	-0.272	-0.280	-0.286	-0.292	-0.298	-0.301	-0.305	-0.309	-0.310	-0.311	-0.311	-0.311	-0.310	-0.308	-0.305	-0.302	-0.298	-0.292	-0.286	-0.279	-0.272	-0.264	-0.255	-0.246	-0.235	-0.224	-0.212	-0.200	-0.189	-0.176	-0.162	-0.149	-0.135	-0.121	-0.106	-0.092	-0.079	-0.064	-0.050	-0.035	-0.021	-0.006	0.008	0.021	0.034	0.046	0.060	0.070	0.082	0.092	0.102	0.112	0.120	0.129	0.135	0.141	0.148	0.152	0.156	0.159	0.161	0.161	0.162	0.162	0.160	0.159	0.155	0.151	0.146	0.140	0.134	0.126	0.119	0.110	0.100	0.090	0.080	0.070	0.059	0.046	0.034	0.022	0.009	-0.004	-0.018	-0.030	-0.044	-0.056	-0.069	-0.082	-0.094	-0.106	-0.118	-0.129	-0.139	-0.150	-0.159	-0.168	-0.174	-0.182	-0.186	-0.192	-0.196	-0.200	-0.201	-0.202	-0.202	-0.201	-0.199	-0.195	-0.190	-0.184	-0.176	-0.168	-0.159	-0.148	-0.135	-0.122	-0.108	-0.092	-0.076	-0.058	-0.039	-0.020	0.000	0.021	0.044	0.066	0.090	0.114	0.139	0.164	0.188	0.214	0.239	0.265	0.291	0.318	0.341	0.368	0.392	0.418	0.441	0.466	0.489	0.511	0.532	0.554	0.575	0.595	0.611	0.630	0.646	0.661	0.675	0.689	0.700	0.710	0.719	0.728	0.734	0.739	0.744	0.745	0.748	0.748	0.748	0.744	0.740	0.735	0.729	0.722	0.715	0.705	0.694	0.682	0.670	0.658	0.644	0.629	0.612	0.596	0.580	0.561	0.544	0.524	0.505	0.485	0.466	0.445	0.424	0.404	0.382	0.361	0.340	0.319	0.298	0.276	0.255	0.232	0.211	0.190	0.170	0.149	0.128	0.108	0.088	0.068	0.048	0.028	0.009	-0.010	-0.029	-0.048	-0.065	-0.084	-0.101	-0.118	-0.135	-0.151	-0.168	-0.184	-0.199	-0.215	-0.229	-0.244	-0.258	-0.271	-0.285	-0.298	-0.311	-0.324	-0.336	-0.348	-0.359	-0.370	-0.381	-0.391	-0.401	-0.410	-0.419	-0.428	-0.436	-0.445	-0.452	-0.460	-0.468	-0.474	-0.481	-0.488	-0.492	-0.498	-0.502	-0.509	-0.511	-0.516	-0.521	-0.525	-0.528	-0.531	-0.535	-0.539	-0.541	-0.544	-0.548	-0.551	-0.554	-0.556	-0.560	-0.564	-0.566	-0.570	-0.574	-0.578	-0.581	-0.586	-0.589	-0.594	-0.599	-0.602	-0.608	-0.614	-0.620	-0.625	-0.631	-0.638	-0.644	-0.651	-0.659	-0.665	-0.672	-0.680	-0.690	-0.698	-0.705	-0.712	-0.720	-0.730	-0.738	-0.745	-0.752	-0.761	-0.769	-0.776	-0.782	-0.789	-0.794	-0.801	-0.805	-0.810	-0.812	-0.816	-0.818	-0.820	-0.821	-0.820	-0.820	-0.818	-0.815	-0.812	-0.808	-0.801	-0.796	-0.788	-0.779	-0.769	-0.759	-0.746	-0.732	-0.719	-0.704	-0.688	-0.671	-0.652	-0.634	-0.614	-0.594	-0.571	-0.549	-0.526	-0.502	-0.478	-0.452	-0.428	-0.401	-0.375	-0.348	-0.321	-0.294	-0.266	-0.239	-0.211	-0.184	-0.158	-0.129	-0.101	-0.075	-0.048	-0.021	0.005	0.030	0.056	0.081	0.105	0.128	0.151	0.174	0.195	0.218	0.238	0.258	0.276	0.294	0.311	0.328	0.344	0.359	0.371	0.386	0.398	0.409	0.420	0.429	0.438	0.445	0.452	0.460	0.465	0.471	0.475	0.478	0.479	0.481	0.482	0.482	0.481	0.480	0.479	0.476	0.471	0.469	0.464	0.458	0.451	0.445	0.439	0.431	0.424	0.415	0.406	0.398	0.389	0.378	0.368	0.358	0.346	0.336	0.324	0.312	0.301	0.289	0.278	0.266	0.255	0.242	0.231	0.220	0.209	0.199	0.188	0.178	0.168	0.158	0.149	0.140	0.131	0.124	0.116	0.109	0.104	0.098	0.092	0.089	0.085	0.081	0.079	0.078	0.078	0.076	0.078	0.079	0.081	0.084	0.088	0.091	0.096	0.102	0.108	0.115	0.124	0.131	0.140	0.149	0.159	0.169	0.180	0.191	0.202	0.215	0.226	0.239	0.251	0.264	0.276	0.289	0.301	0.314	0.326	0.339	0.350	0.362	0.374	0.385	0.395	0.406	0.415	0.425	0.434	0.441	0.450	0.456	0.462	0.469	0.474	0.479	0.481	0.485	0.486	0.489	0.490	0.489	0.489	0.488	0.486	0.484	0.480	0.476	0.472	0.468	0.462	0.456	0.450	0.444	0.438	0.431	0.424	0.416	0.408	0.400	0.394	0.385	0.378	0.371	0.362	0.355	0.349	0.342	0.335	0.329	0.322	0.316	0.311	0.308	0.302	0.299	0.295	0.292	0.290	0.288	0.286	0.285	0.285	0.285	0.285	0.286	0.288	0.289	0.292	0.295	0.299	0.301	0.305	0.310	0.314	0.320	0.324	0.329	0.334	0.339	0.345	0.350	0.355	0.360	0.365	0.370	0.375	0.379	0.385	0.389	0.391	0.396	0.399	0.401	0.405	0.406	0.408	0.409	0.410	0.411	0.410	0.410	0.409	0.408	0.404	0.401	0.399	0.395	0.392	0.388	0.384	0.379	0.372	0.368	0.362	0.356	0.350	0.344	0.338	0.331	0.324	0.318	0.310	0.302	0.295	0.289	0.282	0.275	0.268	0.261	0.255	0.250	0.244	0.239	0.232	0.228	0.222	0.218	0.214	0.210	0.206	0.204	0.200	0.198	0.196	0.194	0.194	0.192	0.191	0.191	0.191	0.191	0.191	0.191	0.192	0.192	0.194	0.195	0.196	0.198	0.199	0.199	0.200	0.201	0.202	0.204	0.204	0.205	0.205	0.204	0.204	0.204	0.204	0.201	0.201	0.199	0.196	0.194	0.191	0.188	0.184	0.180	0.175	0.170	0.165	0.159	0.152	0.146	0.139	0.131	0.124	0.116	0.108	0.100	0.090	0.081	0.071	0.062	0.052	0.044	0.034	0.024	0.014	0.004	-0.005	-0.015	-0.025	-0.035	-0.044	-0.054	-0.062	-0.071	-0.080	-0.090	-0.099	-0.106	-0.115	-0.122	-0.129	-0.136	-0.142	-0.149	-0.155	-0.161	-0.166	-0.171	-0.176	-0.181	-0.184	-0.188	-0.191	-0.195	-0.198	-0.201	-0.202	-0.204	-0.206	-0.208	-0.209	-0.209	-0.210	-0.210	-0.209	-0.209	-0.208	-0.208	-0.205	-0.204	-0.201	-0.199	-0.196	-0.192	-0.189	-0.186	-0.182	-0.178	-0.171	-0.166	-0.161	-0.155	-0.149	-0.142	-0.136	-0.128	-0.119	-0.111	-0.102	-0.094	-0.084	-0.074	-0.064	-0.052	-0.041	-0.030	-0.018	-0.005	0.008	0.020	0.034	0.046	0.060	0.074	0.088	0.101	0.116	0.129	0.144	0.158	0.171	0.185	0.198	0.211	0.222	0.236	0.249	0.260	0.271	0.282	0.292	0.302	0.311	0.320	0.328	0.336	0.341	0.348	0.354	0.356	0.360	0.362	0.365	0.365	0.366	0.365	0.364	0.361	0.358	0.354	0.350	0.345	0.339	0.332	0.326	0.318	0.310	0.301	0.292	0.282	0.274	0.264	0.252	0.242	0.231	0.221	0.210	0.200	0.189	0.179	0.169	0.159	0.149	0.140	0.130	0.122	0.114	0.106	0.099	0.092	0.086	0.081	0.076	0.072	0.069	0.066	0.065	0.062	0.064	0.062	0.064	0.066	0.069	0.071	0.075	0.079	0.085	0.090	0.096	0.104	0.111	0.119	0.128	0.136	0.145	0.156	0.165	0.175	0.186	0.198	0.209	0.220	0.230	0.242	0.254	0.264	0.275	0.285	0.296	0.306	0.318	0.326	0.336	0.345	0.354	0.361	0.369	0.376	0.381	0.388	0.391	0.396	0.400	0.402	0.405	0.406	0.406	0.406	0.406	0.402	0.400	0.396	0.392	0.388	0.381	0.375	0.366	0.358	0.349	0.339	0.329	0.318	0.305	0.292	0.279	0.265	0.250	0.235	0.220	0.204	0.188	0.171	0.154	0.136	0.120	0.102	0.084	0.066	0.049	0.031	0.012	-0.005	-0.022	-0.040	-0.058	-0.074	-0.091	-0.108	-0.124	-0.140	-0.155	-0.169	-0.184	-0.198	-0.211	-0.222	-0.234	-0.245	-0.256	-0.266	-0.275	-0.282	-0.289	-0.296	-0.302	-0.308	-0.311	-0.315	-0.319	-0.319	-0.321	-0.321	-0.321	-0.319	-0.318	-0.315	-0.310	-0.306	-0.301	-0.296	-0.290	-0.282	-0.275	-0.266	-0.258	-0.249	-0.239	-0.228	-0.218	-0.206	-0.194	-0.181	-0.169	-0.156	-0.144	-0.130	-0.116	-0.102	-0.089	-0.075	-0.061	-0.048	-0.032	-0.019	-0.004	0.009	0.022	0.036	0.051	0.064	0.076	0.090	0.102	0.114	0.126	0.138	0.149	0.160	0.170	0.179	0.189	0.196	0.206	0.214	0.220	0.228	0.234	0.240	0.246	0.250	0.254	0.259	0.261	0.265	0.268	0.269	0.271	0.271	0.271	0.271	0.271	0.270	0.270	0.268	0.266	0.264	0.261	0.259	0.255	0.251	0.249	0.245	0.241	0.238	0.232	0.229	0.224	0.220	0.215	0.211	0.206	0.201	0.198	0.192	0.188	0.182	0.180	0.175	0.170	0.165	0.161	0.158	0.152	0.149	0.144	0.140	0.138	0.132	0.129	0.125	0.121	0.119	0.114	0.111	0.108	0.105	0.100	0.098	0.095	0.091	0.089	0.085	0.082	0.079	0.076	0.074	0.070	0.068	0.064	0.061	0.059	0.056	0.054	0.051	0.049	0.048	0.045	0.042	0.041	0.040	0.039	0.038	0.038	0.036	0.036	0.036	0.035	0.036	0.038	0.038	0.039	0.040	0.044	0.045	0.048	0.051	0.054	0.058	0.060	0.065	0.070	0.074	0.079	0.085	0.089	0.095	0.101	0.108	0.114	0.121	0.128	0.135	0.142	0.150	0.159	0.166	0.175	0.182	0.191	0.200	0.209	0.219	0.228	0.236	0.245	0.254	0.265	0.274	0.285	0.295	0.305	0.315	0.326	0.338	0.350	0.361	0.374	0.386	0.399	0.412	0.426	0.441	0.454	0.469	0.485	0.501	0.518	0.535	0.554	0.571	0.590	0.609	0.630	0.650	0.672	0.694	0.718	0.740	0.762	0.788	0.812	0.839	0.865	0.890	0.918	0.945	0.972	1.000	1.028	1.058	1.085	1.114	1.142	1.171	1.200	1.228	1.255	1.284	1.311	1.338	1.364	1.390	1.416	1.440	1.465	1.488	1.511	1.531	1.552	1.572	1.590	1.609	1.625	1.641	1.655	1.669	1.680	1.691	1.701	1.710	1.719	1.725	1.730	1.734	1.736	1.739	1.741	1.740	1.740	1.739	1.736	1.732	1.729	1.724	1.719	1.712	1.705	1.699	1.691	1.682	1.674	1.665	1.656	1.648	1.638	1.629	1.619	1.609	1.599	1.589	1.579	1.570	1.560	1.550	1.540	1.531	1.521	1.512	1.502	1.494	1.485	1.475	1.465	1.456	1.446	1.439	1.429	1.419	1.409	1.399	1.389	1.379	1.366	1.355	1.344	1.331	1.319	1.305	1.291	1.276	1.261	1.245	1.229	1.211	1.192	1.174	1.154	1.132	1.111	1.088	1.064	1.039	1.012	0.986	0.959	0.930	0.901	0.870	0.838	0.805	0.771	0.736	0.701	0.665	0.628	0.590	0.552	0.512	0.472	0.431	0.390	0.348	0.306	0.264	0.221	0.178	0.134	0.090	0.045	0.001	-0.042	-0.088	-0.131	-0.175	-0.218	-0.261	-0.304	-0.348	-0.389	-0.431	-0.471	-0.511	-0.551	-0.590	-0.628	-0.665	-0.700	-0.736	-0.770	-0.802	-0.835	-0.865	-0.894	-0.922	-0.950	-0.975	-0.998	-1.020	-1.041	-1.061	-1.080	-1.096	-1.111	-1.125	-1.139	-1.149	-1.159	-1.165	-1.171	-1.176	-1.180	-1.182	-1.182	-1.181	-1.179	-1.175	-1.171	-1.166	-1.159	-1.149	-1.140	-1.129	-1.119	-1.106	-1.094	-1.078	-1.064	-1.049	-1.031	-1.015	-0.996	-0.979	-0.960	-0.942	-0.921	-0.902	-0.884	-0.864	-0.844	-0.824	-0.805	-0.785	-0.765	-0.746	-0.728	-0.709	-0.690	-0.672	-0.654	-0.638	-0.621	-0.605	-0.590	-0.574	-0.560	-0.546	-0.532	-0.520	-0.507	-0.496	-0.485	-0.475	-0.465	-0.456	-0.449	-0.440	-0.432	-0.426	-0.420	-0.415	-0.411	-0.408	-0.404	-0.400	-0.398	-0.395	-0.395	-0.394	-0.392	-0.394	-0.395	-0.395	-0.396	-0.399	-0.401	-0.404	-0.408	-0.411	-0.415	-0.420	-0.425	-0.430	-0.436	-0.442	-0.450	-0.456	-0.464	-0.472	-0.480	-0.490	-0.499	-0.509	-0.519	-0.530	-0.540	-0.551	-0.564	-0.578	-0.590	-0.602	-0.616	-0.631	-0.646	-0.660	-0.678	-0.692	-0.709	-0.725	-0.742	-0.761	-0.778	-0.796	-0.814	-0.832	-0.851	-0.871	-0.890	-0.909	-0.929	-0.950	-0.970	-0.988	-1.009	-1.029	-1.049	-1.068	-1.088	-1.108	-1.126	-1.146	-1.165	-1.184	-1.202	-1.221	-1.239	-1.256	-1.275	-1.292	-1.308	-1.325	-1.341	-1.358	-1.372	-1.388	-1.404	-1.419	-1.431	-1.446	-1.459	-1.472	-1.486	-1.499	-1.511	-1.524	-1.536	-1.549	-1.561	-1.572	-1.585	-1.596	-1.609	-1.620	-1.631	-1.644	-1.655	-1.668	-1.679	-1.690	-1.704	-1.715	-1.726	-1.739	-1.751	-1.762	-1.776	-1.789	-1.800	-1.812	-1.825	-1.836	-1.849	-1.861	-1.872	-1.885	-1.896	-1.908	-1.919	-1.930	-1.940	-1.949	-1.959	-1.968	-1.975	-1.982	-1.989	-1.995	-1.999	-2.004	-2.006	-2.009	-2.010	-2.010	-2.009	-2.006	-2.001	-1.996	-1.990	-1.982	-1.972	-1.961	-1.949	-1.936	-1.921	-1.904	-1.885	-1.864	-1.842	-1.819	-1.794	-1.769	-1.741	-1.711	-1.680	-1.648	-1.615	-1.580	-1.544	-1.506	-1.469	-1.429	-1.388	-1.346	-1.302	-1.260	-1.215	-1.171	-1.125	-1.080	-1.034	-0.986	-0.940	-0.892	-0.845	-0.799	-0.750	-0.704	-0.656	-0.610	-0.562	-0.516	-0.471	-0.426	-0.381	-0.338	-0.295	-0.251	-0.209	-0.168	-0.126	-0.086	-0.048	-0.009	0.029	0.065	0.102	0.136	0.171	0.205	0.238	0.270	0.301	0.334	0.364	0.392	0.424	0.452	0.481	0.507	0.536	0.564	0.591	0.619	0.645	0.672	0.700	0.728	0.754	0.781	0.810	0.836	0.865	0.894	0.922	0.951	0.981	1.011	1.041	1.071	1.104	1.135	1.168	1.201	1.234	1.269	1.302	1.339	1.374	1.411	1.446	1.484	1.522	1.560	1.599	1.638	1.678	1.716	1.756	1.798	1.838	1.878	1.918	1.960	2.000	2.041	2.082	2.124	2.165	2.205	2.246	2.286	2.326	2.366	2.405	2.444	2.484	2.521	2.560	2.596	2.632	2.669	2.704	2.739	2.771	2.805	2.838	2.869	2.900	2.929	2.959	2.988	3.014	3.041	3.066	3.090	3.115	3.138	3.159	3.180	3.200	3.219	3.238	3.255	3.270	3.286	3.301	3.315	3.328	3.340	3.350	3.361	3.371	3.380	3.388	3.394	3.401	3.406	3.412	3.418	3.421	3.424	3.428	3.430	3.431	3.432	3.434	3.435	3.434	3.434	3.432	3.431	3.431	3.429	3.426	3.424	3.422	3.420	3.418	3.414	3.411	3.409	3.404	3.400	3.398	3.394	3.389	3.385	3.381	3.378	3.374	3.369	3.365	3.361	3.356	3.352	3.349	3.344	3.339	3.335	3.330	3.325	3.320	3.316	3.311	3.306	3.301	3.296	3.290	3.285	3.280	3.274	3.269	3.262	3.256	3.251	3.244	3.239	3.231	3.225	3.218	3.210	3.204	3.195	3.189	3.180	3.172	3.164	3.156	3.148	3.139	3.129	3.121	3.111	3.101	3.091	3.080	3.070	3.060	3.049	3.039	3.026	3.015	3.002	2.990	2.978	2.965	2.951	2.938	2.924	2.909	2.894	2.879	2.864	2.849	2.832	2.816	2.799	2.782	2.764	2.746	2.728	2.709	2.691	2.671	2.651	2.632	2.611	2.591	2.571	2.550	2.529	2.508	2.486	2.465	2.442	2.421	2.400	2.378	2.358	2.335	2.314	2.292	2.271	2.250	2.231	2.210	2.190	2.171	2.152	2.134	2.115	2.098	2.080	2.062	2.047	2.033	2.018	2.004	1.989	1.976	1.964	1.954	1.942	1.932	1.924	1.915	1.908	1.900	1.894	1.888	1.882	1.876	1.872	1.870	1.866	1.864	1.860	1.859	1.856	1.854	1.854	1.851	1.850	1.850	1.849	1.846	1.844	1.842	1.840	1.838	1.835	1.830	1.826	1.822	1.815	1.810	1.802	1.795	1.786	1.778	1.766	1.755	1.742	1.729	1.715	1.700	1.682	1.665	1.645	1.625	1.604	1.581	1.558	1.532	1.506	1.480	1.452	1.424	1.394	1.362	1.330	1.298	1.264	1.230	1.194	1.159	1.122	1.086	1.049	1.009	0.971	0.932	0.892	0.854	0.815	0.775	0.735	0.696	0.656	0.618	0.579	0.540	0.502	0.465	0.428	0.391	0.355	0.320	0.284	0.251	0.218	0.186	0.155	0.125	0.095	0.068	0.040	0.014	-0.012	-0.036	-0.059	-0.080	-0.100	-0.120	-0.139	-0.155	-0.171	-0.186	-0.200	-0.212	-0.224	-0.235	-0.245	-0.252	-0.260	-0.266	-0.271	-0.276	-0.280	-0.282	-0.285	-0.286	-0.288	-0.288	-0.288	-0.286	-0.284	-0.281	-0.280	-0.276	-0.274	-0.270	-0.265	-0.262	-0.258	-0.252	-0.249	-0.244	-0.240	-0.235	-0.231	-0.228	-0.222	-0.219	-0.215	-0.211	-0.208	-0.205	-0.202	-0.200	-0.199	-0.196	-0.195	-0.192	-0.191	-0.190	-0.191	-0.190	-0.191	-0.191	-0.192	-0.194	-0.195	-0.195	-0.196	-0.199	-0.200	-0.201	-0.204	-0.205	-0.208	-0.210	-0.211	-0.214	-0.215	-0.216	-0.218	-0.219	-0.220	-0.220	-0.220	-0.220	-0.220	-0.218	-0.216	-0.214	-0.211	-0.208	-0.204	-0.199	-0.194	-0.188	-0.181	-0.174	-0.165	-0.156	-0.146	-0.135	-0.124	-0.111	-0.099	-0.084	-0.070	-0.054	-0.038	-0.020	0.000	0.019	0.039	0.060	0.081	0.105	0.129	0.152	0.179	0.205	0.232	0.259	0.288	0.316	0.346	0.376	0.408	0.438	0.469	0.501	0.534	0.566	0.599	0.631	0.665	0.700	0.732	0.766	0.799	0.832	0.866	0.899	0.932	0.965	0.998	1.030	1.061	1.092	1.122	1.152	1.182	1.212	1.240	1.268	1.294	1.320	1.345	1.370	1.392	1.415	1.438	1.459	1.479	1.498	1.516	1.532	1.549	1.564	1.579	1.591	1.604	1.615	1.626	1.635	1.644	1.651	1.658	1.664	1.670	1.672	1.678	1.681	1.682	1.684	1.685	1.685	1.685	1.684	1.682	1.681	1.679	1.676	1.672	1.669	1.665	1.660	1.656	1.651	1.646	1.641	1.635	1.629	1.622	1.616	1.610	1.604	1.596	1.590	1.582	1.575	1.569	1.561	1.554	1.546	1.538	1.530	1.521	1.512	1.505	1.496	1.488	1.479	1.470	1.460	1.451	1.441	1.432	1.421	1.411	1.400	1.390	1.379	1.368	1.355	1.344	1.331	1.318	1.304	1.290	1.276	1.261	1.248	1.232	1.216	1.201	1.185	1.166	1.150	1.132	1.114	1.095	1.076	1.056	1.036	1.016	0.995	0.974	0.951	0.929	0.905	0.882	0.858	0.832	0.808	0.781	0.755	0.729	0.701	0.674	0.646	0.618	0.589	0.559	0.529	0.498	0.468	0.436	0.404	0.371	0.339	0.305	0.272	0.239	0.205	0.171	0.136	0.101	0.068	0.031	-0.005	-0.039	-0.075	-0.110	-0.146	-0.182	-0.218	-0.255	-0.290	-0.326	-0.361	-0.396	-0.432	-0.468	-0.502	-0.538	-0.571	-0.605	-0.640	-0.672	-0.708	-0.740	-0.772	-0.805	-0.835	-0.868	-0.898	-0.929	-0.959	-0.989	-1.018	-1.048	-1.075	-1.104	-1.130	-1.158	-1.184	-1.210	-1.236	-1.262	-1.288	-1.311	-1.336	-1.360	-1.384	-1.409	-1.431	-1.454	-1.476	-1.500	-1.522	-1.545	-1.568	-1.590	-1.611	-1.634	-1.656	-1.678	-1.700	-1.722	-1.745	-1.768	-1.790	-1.812	-1.836	-1.859	-1.882	-1.905	-1.930	-1.954	-1.979	-2.004	-2.029	-2.054	-2.080	-2.105	-2.131	-2.158	-2.185	-2.212	-2.240	-2.268	-2.295	-2.322	-2.351	-2.380	-2.409	-2.438	-2.466	-2.496	-2.525	-2.555	-2.584	-2.614	-2.642	-2.672	-2.701	-2.730	-2.760	-2.789	-2.816	-2.845	-2.872	-2.900	-2.928	-2.954	-2.980	-3.006	-3.031	-3.055	-3.079	-3.102	-3.125	-3.148	-3.169	-3.189	-3.208	-3.228	-3.245	-3.261	-3.278	-3.292	-3.306	-3.320	-3.332	-3.344	-3.352	-3.362	-3.370	-3.378	-3.382	-3.386	-3.391	-3.394	-3.395	-3.395	-3.395	-3.392	-3.389	-3.386	-3.381	-3.375	-3.368	-3.360	-3.351	-3.342	-3.331	-3.319	-3.306	-3.292	-3.279	-3.264	-3.249	-3.232	-3.215	-3.199	-3.180	-3.160	-3.141	-3.122	-3.102	-3.081	-3.060	-3.039	-3.016	-2.996	-2.974	-2.950	-2.929	-2.906	-2.885	-2.861	-2.839	-2.818	-2.795	-2.774	-2.751	-2.730	-2.709	-2.688	-2.668	-2.648	-2.628	-2.609	-2.590	-2.572	-2.555	-2.538	-2.521	-2.505	-2.490	-2.475	-2.461	-2.448	-2.435	-2.424	-2.414	-2.404	-2.394	-2.385	-2.376	-2.369	-2.364	-2.358	-2.352	-2.350	-2.346	-2.344	-2.341	-2.341	-2.340	-2.341	-2.342	-2.345	-2.348	-2.350	-2.354	-2.358	-2.364	-2.369	-2.375	-2.381	-2.389	-2.396	-2.404	-2.411	-2.421	-2.430	-2.440	-2.449	-2.459	-2.469	-2.478	-2.489	-2.499	-2.510	-2.520	-2.531	-2.541	-2.552	-2.564	-2.575	-2.585	-2.595	-2.606	-2.618	-2.628	-2.638	-2.648	-2.658	-2.669	-2.678	-2.688	-2.698	-2.708	-2.716	-2.725	-2.735	-2.744	-2.754	-2.761	-2.770	-2.779	-2.789	-2.798	-2.806	-2.814	-2.824	-2.831	-2.840	-2.850	-2.858	-2.868	-2.876	-2.885	-2.894	-2.902	-2.911	-2.921	-2.931	-2.940	-2.949	-2.959	-2.969	-2.979	-2.989	-3.000	-3.010	-3.020	-3.031	-3.042	-3.054	-3.065	-3.076	-3.086	-3.099	-3.111	-3.122	-3.135	-3.146	-3.159	-3.170	-3.182	-3.195	-3.206	-3.219	-3.231	-3.244	-3.256	-3.268	-3.280	-3.292	-3.305	-3.316	-3.328	-3.340	-3.351	-3.362	-3.374	-3.385	-3.396	-3.408	-3.419	-3.429	-3.439	-3.450	-3.460	-3.468	-3.478	-3.488	-3.496	-3.505	-3.514	-3.521	-3.530	-3.538	-3.545	-3.551	-3.559	-3.565	-3.570	-3.576	-3.581	-3.586	-3.591	-3.594	-3.598	-3.601	-3.604	-3.606	-3.608	-3.610	-3.611	-3.610	-3.611	-3.610	-3.609	-3.608	-3.605	-3.602	-3.600	-3.596	-3.592	-3.586	-3.581	-3.576	-3.570	-3.562	-3.555	-3.549	-3.540	-3.531	-3.522	-3.512	-3.504	-3.494	-3.482	-3.472	-3.461	-3.449	-3.439	-3.426	-3.414	-3.401	-3.389	-3.376	-3.364	-3.351	-3.339	-3.328	-3.315	-3.302	-3.290	-3.278	-3.266	-3.254	-3.242	-3.231	-3.220	-3.209	-3.198	-3.188	-3.178	-3.168	-3.159	-3.150	-3.141	-3.134	-3.126	-3.119	-3.112	-3.105	-3.099	-3.092	-3.088	-3.082	-3.079	-3.074	-3.069	-3.065	-3.061	-3.058	-3.055	-3.052	-3.050	-3.046	-3.044	-3.042	-3.040	-3.038	-3.035	-3.032	-3.030	-3.028	-3.025	-3.024	-3.020	-3.018	-3.015	-3.011	-3.009	-3.004	-3.001	-2.996	-2.991	-2.986	-2.981	-2.975	-2.970	-2.964	-2.956	-2.949	-2.941	-2.934	-2.925	-2.916	-2.906	-2.896	-2.886	-2.876	-2.865	-2.854	-2.842	-2.830	-2.818	-2.804	-2.791	-2.778	-2.765	-2.750	-2.736	-2.721	-2.708	-2.691	-2.678	-2.662	-2.646	-2.632	-2.616	-2.601	-2.586	-2.571	-2.555	-2.540	-2.525	-2.510	-2.496	-2.482	-2.468	-2.454	-2.440	-2.426	-2.412	-2.400	-2.386	-2.374	-2.361	-2.350	-2.338	-2.328	-2.316	-2.306	-2.295	-2.286	-2.276	-2.266	-2.258	-2.249	-2.240	-2.231	-2.224	-2.215	-2.208	-2.201	-2.194	-2.186	-2.180	-2.172	-2.168	-2.160	-2.155	-2.149	-2.141	-2.136	-2.130	-2.125	-2.119	-2.112	-2.106	-2.100	-2.094	-2.088	-2.080	-2.074	-2.066	-2.060	-2.052	-2.044	-2.038	-2.029	-2.020	-2.011	-2.001	-1.992	-1.982	-1.971	-1.961	-1.950	-1.940	-1.928	-1.915	-1.901	-1.889	-1.875	-1.860	-1.846	-1.830	-1.814	-1.798	-1.781	-1.764	-1.746	-1.728	-1.709	-1.689	-1.669	-1.650	-1.629	-1.608	-1.586	-1.565	-1.542	-1.520	-1.498	-1.475	-1.451	-1.428	-1.404	-1.381	-1.356	-1.334	-1.309	-1.285	-1.261	-1.238	-1.214	-1.191	-1.168	-1.144	-1.122	-1.100	-1.079	-1.058	-1.036	-1.018	-0.998	-0.979	-0.961	-0.944	-0.929	-0.914	-0.899	-0.885	-0.872	-0.861	-0.851	-0.842	-0.835	-0.828	-0.822	-0.819	-0.815	-0.812	-0.811	-0.814	-0.814	-0.818	-0.821	-0.826	-0.832	-0.840	-0.850	-0.860	-0.870	-0.881	-0.895	-0.909	-0.924	-0.939	-0.956	-0.974	-0.991	-1.009	-1.029	-1.048	-1.068	-1.088	-1.108	-1.129	-1.150	-1.170	-1.191	-1.210	-1.231	-1.251	-1.270	-1.289	-1.309	-1.326	-1.344	-1.361	-1.378	-1.394	-1.408	-1.420	-1.432	-1.445	-1.455	-1.465	-1.474	-1.481	-1.488	-1.492	-1.496	-1.499	-1.500	-1.500	-1.499	-1.496	-1.494	-1.490	-1.484	-1.478	-1.470	-1.461	-1.451	-1.441	-1.430	-1.418	-1.405	-1.391	-1.376	-1.362	-1.346	-1.329	-1.312	-1.296	-1.278	-1.260	-1.242	-1.224	-1.206	-1.188	-1.169	-1.150	-1.131	-1.114	-1.096	-1.078	-1.061	-1.044	-1.028	-1.011	-0.995	-0.980	-0.965	-0.951	-0.938	-0.925	-0.912	-0.900	-0.889	-0.880	-0.870	-0.861	-0.852	-0.845	-0.839	-0.832	-0.828	-0.822	-0.819	-0.816	-0.814	-0.811	-0.811	-0.810	-0.810	-0.811	-0.812	-0.814	-0.816	-0.820	-0.822	-0.828	-0.830	-0.835	-0.839	-0.845	-0.849	-0.855	-0.860	-0.866	-0.871	-0.878	-0.882	-0.888	-0.894	-0.899	-0.904	-0.910	-0.914	-0.918	-0.922	-0.926	-0.929	-0.932	-0.934	-0.936	-0.938	-0.939	-0.939	-0.939	-0.939	-0.938	-0.935	-0.931	-0.928	-0.924	-0.919	-0.914	-0.906	-0.900	-0.892	-0.882	-0.874	-0.864	-0.852	-0.840	-0.828	-0.814	-0.801	-0.786	-0.770	-0.755	-0.738	-0.720	-0.704	-0.685	-0.665	-0.648	-0.626	-0.606	-0.586	-0.565	-0.545	-0.524	-0.501	-0.480	-0.459	-0.435	-0.414	-0.391	-0.371	-0.349	-0.326	-0.306	-0.285	-0.265	-0.244	-0.225	-0.205	-0.186	-0.168	-0.150	-0.132	-0.116	-0.101	-0.086	-0.072	-0.059	-0.048	-0.035	-0.025	-0.015	-0.008	0.001	0.009	0.014	0.019	0.021	0.025	0.028	0.028	0.028	0.026	0.024	0.021	0.018	0.012	0.008	0.001	-0.006	-0.015	-0.022	-0.031	-0.042	-0.052	-0.064	-0.075	-0.088	-0.100	-0.112	-0.128	-0.140	-0.154	-0.169	-0.182	-0.196	-0.211	-0.225	-0.240	-0.254	-0.266	-0.281	-0.294	-0.308	-0.320	-0.332	-0.345	-0.356	-0.366	-0.376	-0.386	-0.395	-0.402	-0.410	-0.416	-0.421	-0.428	-0.431	-0.434	-0.436	-0.438	-0.439	-0.439	-0.438	-0.435	-0.432	-0.429	-0.424	-0.418	-0.411	-0.404	-0.395	-0.388	-0.378	-0.368	-0.356	-0.345	-0.332	-0.320	-0.306	-0.294	-0.280	-0.265	-0.250	-0.236	-0.221	-0.206	-0.191	-0.176	-0.161	-0.146	-0.131	-0.116	-0.102	-0.089	-0.075	-0.062	-0.050	-0.039	-0.028	-0.018	-0.008	0.001	0.009	0.016	0.022	0.028	0.032	0.035	0.038	0.038	0.039	0.038	0.035	0.032	0.029	0.024	0.016	0.009	0.001	-0.008	-0.018	-0.029	-0.040	-0.052	-0.066	-0.079	-0.094	-0.109	-0.125	-0.141	-0.156	-0.174	-0.190	-0.208	-0.225	-0.241	-0.259	-0.275	-0.291	-0.309	-0.325	-0.339	-0.354	-0.368	-0.380	-0.392	-0.404	-0.414	-0.422	-0.430	-0.438	-0.442	-0.448	-0.451	-0.451	-0.451	-0.449	-0.448	-0.441	-0.435	-0.429	-0.420	-0.409	-0.396	-0.382	-0.368	-0.351	-0.334	-0.314	-0.292	-0.270	-0.246	-0.221	-0.195	-0.169	-0.141	-0.112	-0.082	-0.054	-0.022	0.010	0.041	0.074	0.106	0.139	0.171	0.204	0.238	0.270	0.301	0.332	0.364	0.395	0.425	0.454	0.482	0.510	0.535	0.560	0.585	0.608	0.630	0.651	0.669	0.688	0.704	0.719	0.732	0.744	0.755	0.765	0.772	0.779	0.784	0.788	0.790	0.790	0.790	0.788	0.784	0.779	0.774	0.766	0.759	0.749	0.739	0.729	0.716	0.702	0.690	0.675	0.661	0.645	0.629	0.612	0.595	0.578	0.560	0.541	0.524	0.505	0.486	0.468	0.450	0.430	0.412	0.394	0.375	0.358	0.339	0.320	0.304	0.285	0.268	0.250	0.232	0.216	0.200	0.184	0.169	0.151	0.136	0.122	0.106	0.091	0.076	0.062	0.048	0.034	0.020	0.006	-0.006	-0.021	-0.034	-0.046	-0.060	-0.072	-0.084	-0.096	-0.109	-0.121	-0.132	-0.144	-0.155	-0.166	-0.178	-0.189	-0.199	-0.209	-0.219	-0.229	-0.239	-0.246	-0.256	-0.265	-0.274	-0.282	-0.290	-0.298	-0.305	-0.311	-0.319	-0.325	-0.330	-0.336	-0.341	-0.345	-0.350	-0.354	-0.359	-0.361	-0.365	-0.369	-0.371	-0.374	-0.376	-0.379	-0.382	-0.384	-0.385	-0.389	-0.390	-0.392	-0.394	-0.396	-0.399	-0.400	-0.402	-0.405	-0.408	-0.410	-0.412	-0.415	-0.420	-0.422	-0.426	-0.430	-0.434	-0.439	-0.442	-0.448	-0.452	-0.459	-0.464	-0.469	-0.475	-0.481	-0.488	-0.492	-0.499	-0.505	-0.511	-0.518	-0.522	-0.529	-0.534	-0.539	-0.544	-0.549	-0.552	-0.556	-0.560	-0.562	-0.565	-0.566	-0.568	-0.568	-0.566	-0.566	-0.565	-0.561	-0.558	-0.554	-0.548	-0.540	-0.534	-0.526	-0.516	-0.505	-0.495	-0.482	-0.469	-0.456	-0.441	-0.424	-0.408	-0.390	-0.372	-0.352	-0.332	-0.312	-0.290	-0.269	-0.246	-0.224	-0.199	-0.176	-0.151	-0.128	-0.102	-0.076	-0.051	-0.026	0.000	0.025	0.052	0.078	0.102	0.128	0.152	0.178	0.201	0.226	0.250	0.272	0.296	0.319	0.340	0.361	0.382	0.401	0.421	0.439	0.456	0.474	0.490	0.506	0.521	0.535	0.549	0.561	0.572	0.582	0.594	0.602	0.612	0.620	0.626	0.631	0.638	0.641	0.645	0.648	0.650	0.651	0.651	0.650	0.649	0.648	0.645	0.641	0.638	0.632	0.628	0.621	0.616	0.609	0.602	0.594	0.586	0.578	0.569	0.558	0.549	0.539	0.529	0.518	0.507	0.496	0.485	0.475	0.464	0.452	0.441	0.431	0.420	0.410	0.400	0.389	0.380	0.370	0.361	0.352	0.344	0.336	0.329	0.322	0.316	0.311	0.306	0.301	0.298	0.295	0.291	0.290	0.290	0.289	0.289	0.290	0.291	0.294	0.296	0.300	0.305	0.309	0.315	0.320	0.328	0.334	0.342	0.350	0.359	0.368	0.378	0.388	0.398	0.409	0.419	0.430	0.441	0.452	0.464	0.475	0.486	0.498	0.509	0.520	0.531	0.541	0.552	0.562	0.572	0.582	0.590	0.600	0.608	0.615	0.622	0.629	0.634	0.640	0.645	0.650	0.654	0.655	0.658	0.660	0.661	0.661	0.660	0.659	0.656	0.654	0.651	0.648	0.644	0.639	0.632	0.628	0.621	0.614	0.608	0.600	0.592	0.585	0.575	0.568	0.559	0.550	0.542	0.534	0.524	0.515	0.507	0.499	0.490	0.481	0.474	0.466	0.459	0.451	0.445	0.439	0.434	0.428	0.422	0.419	0.415	0.412	0.409	0.408	0.406	0.405	0.405	0.405	0.406	0.408	0.410	0.412	0.415	0.419	0.424	0.429	0.432	0.439	0.444	0.450	0.456	0.462	0.469	0.476	0.484	0.490	0.499	0.505	0.512	0.521	0.529	0.535	0.542	0.549	0.555	0.562	0.568	0.574	0.579	0.584	0.589	0.591	0.596	0.599	0.601	0.604	0.605	0.606	0.606	0.608	0.606	0.605	0.604	0.601	0.599	0.595	0.591	0.586	0.582	0.578	0.572	0.565	0.560	0.552	0.545	0.538	0.530	0.521	0.514	0.505	0.496	0.488	0.479	0.469	0.460	0.450	0.442	0.432	0.424	0.415	0.406	0.398	0.389	0.381	0.372	0.365	0.358	0.350	0.341	0.335	0.328	0.321	0.316	0.310	0.304	0.298	0.294	0.288	0.284	0.279	0.275	0.270	0.266	0.261	0.259	0.255	0.251	0.248	0.244	0.240	0.238	0.234	0.230	0.226	0.222	0.219	0.216	0.211	0.208	0.202	0.199	0.194	0.189	0.182	0.179	0.172	0.166	0.160	0.154	0.146	0.139	0.131	0.124	0.116	0.110	0.102	0.094	0.085	0.076	0.068	0.059	0.050	0.041	0.032	0.022	0.015	0.005	-0.004	-0.012	-0.021	-0.031	-0.039	-0.048	-0.056	-0.065	-0.072	-0.080	-0.089	-0.095	-0.102	-0.109	-0.116	-0.122	-0.128	-0.132	-0.139	-0.144	-0.148	-0.152	-0.156	-0.159	-0.164	-0.166	-0.169	-0.170	-0.172	-0.174	-0.176	-0.176	-0.178	-0.179	-0.179	-0.180	-0.179	-0.179	-0.178	-0.176	-0.175	-0.174	-0.172	-0.170	-0.169	-0.166	-0.164	-0.160	-0.158	-0.155	-0.150	-0.148	-0.142	-0.140	-0.135	-0.131	-0.125	-0.121	-0.115	-0.110	-0.104	-0.098	-0.091	-0.085	-0.078	-0.070	-0.062	-0.055	-0.049	-0.040	-0.031	-0.024	-0.015	-0.006	0.002	0.011	0.022	0.031	0.040	0.050	0.060	0.070	0.080	0.090	0.100	0.109	0.119	0.128	0.139	0.146	0.155	0.164	0.174	0.181	0.190	0.196	0.204	0.211	0.219	0.224	0.230	0.234	0.239	0.244	0.246	0.250	0.252	0.254	0.256	0.258	0.256	0.256	0.256	0.254	0.252	0.250	0.248	0.242	0.240	0.235	0.231	0.226	0.221	0.215	0.209	0.204	0.198	0.191	0.184	0.179	0.171	0.164	0.159	0.151	0.145	0.139	0.131	0.126	0.120	0.115	0.110	0.105	0.101	0.098	0.094	0.091	0.088	0.086	0.085	0.084	0.084	0.084	0.086	0.086	0.090	0.092	0.096	0.101	0.105	0.110	0.118	0.124	0.131	0.139	0.148	0.156	0.168	0.178	0.189	0.200	0.210	0.222	0.235	0.248	0.261	0.274	0.288	0.300	0.314	0.329	0.342	0.356	0.370	0.384	0.396	0.410	0.424	0.436	0.448	0.460	0.471	0.481	0.492	0.502	0.511	0.520	0.528	0.535	0.542	0.549	0.552	0.558	0.561	0.564	0.565	0.566	0.566	0.565	0.562	0.560	0.556	0.552	0.546	0.540	0.534	0.525	0.516	0.507	0.498	0.486	0.475	0.461	0.450	0.436	0.422	0.406	0.392	0.376	0.360	0.344	0.328	0.311	0.294	0.278	0.260	0.242	0.225	0.209	0.191	0.175	0.158	0.141	0.124	0.109	0.094	0.079	0.064	0.049	0.035	0.021	0.010	-0.002	-0.014	-0.025	-0.035	-0.044	-0.054	-0.061	-0.069	-0.075	-0.081	-0.088	-0.091	-0.095	-0.099	-0.101	-0.102	-0.104	-0.104	-0.102	-0.102	-0.100	-0.096	-0.094	-0.090	-0.085	-0.080	-0.075	-0.068	-0.061	-0.054	-0.046	-0.038	-0.029	-0.019	-0.010	0.000	0.010	0.021	0.032	0.042	0.055	0.066	0.078	0.089	0.101	0.114	0.126	0.139	0.150	0.162	0.174	0.185	0.198	0.209	0.220	0.231	0.242	0.252	0.262	0.274	0.282	0.292	0.300	0.309	0.318	0.325	0.331	0.338	0.344	0.350	0.354	0.359	0.362	0.366	0.370	0.371	0.372	0.374	0.375	0.376	0.375	0.374	0.372	0.370	0.368	0.365	0.362	0.358	0.354	0.349	0.345	0.340	0.334	0.329	0.321	0.315	0.309	0.302	0.295	0.289	0.282	0.274	0.268	0.260	0.252	0.246	0.240	0.232	0.226	0.219	0.212	0.206	0.200	0.194	0.188	0.182	0.176	0.172	0.168	0.162	0.159	0.154	0.150	0.148	0.144	0.140	0.138	0.134	0.132	0.131	0.128	0.126	0.125	0.124	0.122	0.121	0.121	0.121	0.120	0.120	0.120	0.120	0.121	0.121	0.122	0.124	0.124	0.125	0.126	0.129	0.129	0.131	0.134	0.135	0.139	0.141	0.144	0.146	0.149	0.152	0.156	0.160	0.164	0.168	0.171	0.176	0.181	0.186	0.190	0.195	0.200	0.206	0.212	0.219	0.224	0.230	0.236	0.244	0.250	0.258	0.264	0.271	0.280	0.288	0.295	0.302	0.311	0.320	0.329	0.338	0.348	0.358	0.366	0.376	0.386	0.398	0.406	0.418	0.429	0.440	0.451	0.465	0.476	0.490	0.501	0.516	0.530	0.545	0.559	0.576	0.591	0.608	0.626	0.642	0.662	0.681	0.701	0.721	0.742	0.764	0.786	0.811	0.834	0.859	0.885	0.910	0.938	0.964	0.992	1.020	1.050	1.080	1.109	1.140	1.170	1.202	1.234	1.266	1.299	1.331	1.364	1.396	1.429	1.461	1.494	1.526	1.558	1.590	1.621	1.651	1.682	1.711	1.739	1.768	1.795	1.821	1.846	1.871	1.895	1.918	1.939	1.958	1.978	1.994	2.011	2.026	2.040	2.052	2.064	2.074	2.082	2.089	2.096	2.101	2.105	2.106	2.109	2.109	2.108	2.105	2.102	2.098	2.094	2.088	2.081	2.074	2.066	2.056	2.047	2.038	2.026	2.016	2.004	1.992	1.980	1.968	1.956	1.942	1.930	1.916	1.904	1.891	1.878	1.864	1.851	1.839	1.825	1.812	1.799	1.786	1.774	1.760	1.749	1.735	1.722	1.709	1.696	1.682	1.670	1.656	1.641	1.629	1.614	1.599	1.584	1.570	1.554	1.538	1.520	1.501	1.484	1.466	1.446	1.426	1.405	1.385	1.361	1.338	1.314	1.289	1.262	1.236	1.209	1.180	1.150	1.120	1.089	1.056	1.022	0.988	0.952	0.916	0.880	0.841	0.802	0.764	0.722	0.681	0.640	0.598	0.555	0.511	0.466	0.422	0.378	0.332	0.286	0.240	0.194	0.149	0.101	0.055	0.009	-0.038	-0.084	-0.130	-0.176	-0.221	-0.265	-0.311	-0.354	-0.399	-0.440	-0.482	-0.524	-0.565	-0.605	-0.644	-0.682	-0.720	-0.755	-0.790	-0.824	-0.858	-0.890	-0.920	-0.949	-0.976	-1.002	-1.029	-1.052	-1.076	-1.098	-1.118	-1.136	-1.154	-1.169	-1.184	-1.196	-1.209	-1.220	-1.229	-1.238	-1.244	-1.250	-1.254	-1.258	-1.260	-1.259	-1.259	-1.258	-1.255	-1.251	-1.246	-1.240	-1.234	-1.226	-1.218	-1.208	-1.198	-1.188	-1.176	-1.162	-1.150	-1.138	-1.122	-1.109	-1.094	-1.078	-1.062	-1.048	-1.031	-1.014	-0.998	-0.980	-0.964	-0.946	-0.931	-0.914	-0.898	-0.880	-0.864	-0.849	-0.832	-0.818	-0.801	-0.788	-0.772	-0.759	-0.745	-0.731	-0.719	-0.706	-0.694	-0.682	-0.672	-0.660	-0.651	-0.642	-0.632	-0.625	-0.618	-0.611	-0.605	-0.599	-0.594	-0.591	-0.586	-0.584	-0.581	-0.580	-0.579	-0.578	-0.579	-0.580	-0.581	-0.582	-0.586	-0.590	-0.594	-0.598	-0.602	-0.609	-0.615	-0.622	-0.630	-0.638	-0.646	-0.655	-0.665	-0.675	-0.685	-0.695	-0.708	-0.720	-0.732	-0.745	-0.759	-0.772	-0.786	-0.801	-0.816	-0.832	-0.849	-0.866	-0.881	-0.899	-0.916	-0.934	-0.954	-0.971	-0.991	-1.009	-1.029	-1.048	-1.068	-1.088	-1.108	-1.128	-1.148	-1.169	-1.189	-1.210	-1.231	-1.251	-1.272	-1.292	-1.314	-1.334	-1.354	-1.375	-1.395	-1.416	-1.435	-1.456	-1.475	-1.495	-1.515	-1.532	-1.552	-1.571	-1.590	-1.608	-1.625	-1.642	-1.660	-1.678	-1.692	-1.710	-1.726	-1.742	-1.756	-1.772	-1.786	-1.802	-1.816	-1.831	-1.845	-1.859	-1.872	-1.885	-1.899	-1.911	-1.925	-1.938	-1.950	-1.962	-1.975	-1.986	-1.999	-2.011	-2.022	-2.034	-2.045	-2.058	-2.069	-2.079	-2.090	-2.101	-2.111	-2.121	-2.131	-2.141	-2.150	-2.160	-2.169	-2.178	-2.185	-2.192	-2.200	-2.206	-2.212	-2.219	-2.224	-2.226	-2.230	-2.234	-2.235	-2.236	-2.238	-2.236	-2.235	-2.232	-2.229	-2.224	-2.219	-2.212	-2.205	-2.195	-2.185	-2.174	-2.161	-2.148	-2.131	-2.115	-2.096	-2.078	-2.058	-2.035	-2.013	-1.988	-1.962	-1.935	-1.908	-1.879	-1.849	-1.818	-1.784	-1.750	-1.716	-1.681	-1.645	-1.608	-1.570	-1.531	-1.491	-1.452	-1.412	-1.371	-1.330	-1.288	-1.246	-1.204	-1.161	-1.119	-1.078	-1.032	-0.991	-0.949	-0.905	-0.864	-0.821	-0.779	-0.739	-0.696	-0.655	-0.616	-0.575	-0.536	-0.498	-0.459	-0.420	-0.382	-0.346	-0.309	-0.275	-0.239	-0.204	-0.169	-0.136	-0.101	-0.069	-0.036	-0.004	0.028	0.059	0.090	0.121	0.151	0.184	0.214	0.244	0.274	0.304	0.334	0.364	0.394	0.425	0.455	0.485	0.516	0.549	0.580	0.611	0.642	0.675	0.708	0.740	0.774	0.808	0.842	0.876	0.911	0.946	0.981	1.019	1.055	1.091	1.129	1.168	1.205	1.245	1.284	1.322	1.362	1.401	1.442	1.482	1.524	1.564	1.606	1.646	1.688	1.729	1.770	1.811	1.854	1.894	1.936	1.978	2.019	2.059	2.099	2.140	2.180	2.219	2.259	2.298	2.336	2.375	2.412	2.450	2.486	2.524	2.559	2.594	2.628	2.661	2.695	2.726	2.759	2.789	2.820	2.850	2.878	2.905	2.932	2.960	2.985	3.010	3.034	3.056	3.078	3.100	3.120	3.139	3.159	3.176	3.194	3.210	3.226	3.240	3.255	3.268	3.280	3.292	3.302	3.312	3.322	3.331	3.340	3.348	3.354	3.361	3.368	3.371	3.378	3.381	3.386	3.389	3.391	3.395	3.396	3.399	3.400	3.401	3.402	3.402	3.404	3.404	3.402	3.402	3.402	3.402	3.401	3.401	3.399	3.399	3.399	3.396	3.395	3.395	3.394	3.391	3.390	3.389	3.388	3.386	3.384	3.382	3.380	3.378	3.376	3.374	3.371	3.369	3.366	3.364	3.361	3.359	3.356	3.352	3.349	3.345	3.341	3.338	3.334	3.328	3.324	3.319	3.312	3.308	3.301	3.295	3.289	3.281	3.275	3.266	3.259	3.250	3.241	3.232	3.224	3.212	3.201	3.191	3.180	3.169	3.155	3.144	3.130	3.116	3.101	3.088	3.072	3.058	3.041	3.025	3.009	2.991	2.974	2.956	2.936	2.919	2.900	2.880	2.860	2.840	2.820	2.799	2.779	2.756	2.735	2.712	2.690	2.669	2.646	2.624	2.601	2.579	2.556	2.532	2.510	2.488	2.465	2.442	2.420	2.398	2.375	2.354	2.332	2.311	2.290	2.270	2.250	2.230	2.210	2.192	2.174	2.156	2.139	2.122	2.108	2.091	2.076	2.062	2.050	2.038	2.025	2.014	2.002	1.994	1.984	1.975	1.969	1.961	1.955	1.949	1.944	1.939	1.935	1.931	1.928	1.925	1.924	1.921	1.920	1.918	1.918	1.916	1.916	1.915	1.914	1.914	1.912	1.912	1.911	1.909	1.908	1.905	1.902	1.899	1.895	1.890	1.885	1.880	1.874	1.866	1.858	1.849	1.839	1.829	1.815	1.804	1.790	1.774	1.758	1.741	1.722	1.702	1.681	1.660	1.638	1.614	1.589	1.562	1.535	1.509	1.480	1.449	1.419	1.388	1.355	1.322	1.289	1.254	1.218	1.181	1.146	1.108	1.070	1.032	0.995	0.956	0.918	0.879	0.841	0.802	0.764	0.725	0.686	0.648	0.610	0.571	0.535	0.499	0.461	0.426	0.391	0.356	0.322	0.290	0.258	0.226	0.195	0.166	0.138	0.109	0.081	0.056	0.031	0.008	-0.015	-0.038	-0.059	-0.079	-0.098	-0.114	-0.131	-0.146	-0.160	-0.174	-0.186	-0.199	-0.210	-0.220	-0.228	-0.235	-0.242	-0.249	-0.254	-0.259	-0.262	-0.266	-0.268	-0.270	-0.271	-0.271	-0.272	-0.272	-0.271	-0.269	-0.269	-0.268	-0.265	-0.262	-0.260	-0.258	-0.255	-0.251	-0.248	-0.245	-0.241	-0.239	-0.236	-0.232	-0.230	-0.228	-0.225	-0.222	-0.220	-0.219	-0.216	-0.216	-0.215	-0.214	-0.212	-0.212	-0.212	-0.214	-0.214	-0.214	-0.215	-0.216	-0.219	-0.220	-0.221	-0.224	-0.225	-0.228	-0.230	-0.232	-0.235	-0.238	-0.240	-0.241	-0.244	-0.246	-0.248	-0.250	-0.251	-0.252	-0.254	-0.255	-0.254	-0.254	-0.252	-0.252	-0.250	-0.248	-0.245	-0.240	-0.236	-0.230	-0.224	-0.218	-0.210	-0.200	-0.191	-0.180	-0.170	-0.158	-0.145	-0.130	-0.115	-0.099	-0.082	-0.064	-0.044	-0.024	-0.002	0.019	0.042	0.068	0.092	0.118	0.145	0.172	0.201	0.231	0.261	0.292	0.325	0.356	0.390	0.422	0.458	0.491	0.526	0.561	0.596	0.632	0.669	0.705	0.741	0.778	0.815	0.851	0.888	0.924	0.960	0.995	1.031	1.066	1.100	1.135	1.168	1.200	1.232	1.265	1.295	1.326	1.356	1.385	1.411	1.439	1.465	1.490	1.515	1.538	1.560	1.581	1.601	1.621	1.639	1.656	1.671	1.686	1.701	1.714	1.726	1.738	1.748	1.759	1.766	1.774	1.781	1.786	1.792	1.795	1.799	1.801	1.805	1.806	1.806	1.806	1.806	1.805	1.804	1.801	1.799	1.796	1.794	1.790	1.785	1.781	1.776	1.771	1.766	1.762	1.756	1.750	1.745	1.739	1.732	1.726	1.720	1.714	1.706	1.700	1.692	1.686	1.678	1.671	1.664	1.656	1.649	1.641	1.634	1.625	1.618	1.610	1.601	1.591	1.584	1.575	1.566	1.556	1.548	1.538	1.528	1.518	1.508	1.496	1.485	1.474	1.462	1.450	1.438	1.425	1.412	1.399	1.384	1.370	1.355	1.340	1.324	1.309	1.291	1.275	1.258	1.239	1.221	1.202	1.182	1.162	1.142	1.122	1.101	1.079	1.056	1.032	1.009	0.986	0.961	0.935	0.910	0.884	0.856	0.830	0.802	0.774	0.745	0.716	0.685	0.655	0.624	0.592	0.561	0.529	0.496	0.462	0.429	0.395	0.360	0.325	0.290	0.254	0.219	0.182	0.146	0.109	0.072	0.036	-0.001	-0.038	-0.075	-0.112	-0.149	-0.186	-0.224	-0.260	-0.298	-0.334	-0.370	-0.406	-0.442	-0.479	-0.514	-0.548	-0.582	-0.618	-0.651	-0.685	-0.718	-0.750	-0.782	-0.814	-0.844	-0.874	-0.904	-0.934	-0.962	-0.990	-1.018	-1.045	-1.070	-1.095	-1.121	-1.145	-1.169	-1.194	-1.216	-1.239	-1.261	-1.282	-1.304	-1.324	-1.344	-1.364	-1.384	-1.402	-1.422	-1.440	-1.459	-1.476	-1.495	-1.514	-1.531	-1.549	-1.566	-1.584	-1.602	-1.620	-1.639	-1.656	-1.674	-1.691	-1.711	-1.729	-1.748	-1.766	-1.786	-1.806	-1.825	-1.845	-1.865	-1.886	-1.906	-1.929	-1.950	-1.970	-1.994	-2.015	-2.039	-2.060	-2.084	-2.106	-2.129	-2.154	-2.176	-2.200	-2.224	-2.246	-2.270	-2.295	-2.319	-2.342	-2.366	-2.389	-2.414	-2.436	-2.459	-2.482	-2.505	-2.528	-2.549	-2.571	-2.591	-2.612	-2.632	-2.651	-2.671	-2.690	-2.708	-2.724	-2.741	-2.758	-2.772	-2.786	-2.800	-2.812	-2.824	-2.835	-2.845	-2.852	-2.862	-2.868	-2.874	-2.879	-2.884	-2.886	-2.889	-2.889	-2.890	-2.888	-2.886	-2.882	-2.878	-2.874	-2.866	-2.860	-2.852	-2.842	-2.832	-2.821	-2.809	-2.796	-2.784	-2.769	-2.752	-2.738	-2.720	-2.702	-2.685	-2.666	-2.648	-2.628	-2.606	-2.586	-2.565	-2.544	-2.522	-2.499	-2.476	-2.455	-2.432	-2.409	-2.386	-2.365	-2.342	-2.319	-2.298	-2.276	-2.255	-2.234	-2.212	-2.191	-2.171	-2.154	-2.134	-2.116	-2.098	-2.081	-2.065	-2.050	-2.035	-2.021	-2.009	-1.996	-1.985	-1.974	-1.964	-1.955	-1.946	-1.940	-1.934	-1.929	-1.924	-1.920	-1.918	-1.915	-1.915	-1.915	-1.915	-1.916	-1.919	-1.922	-1.926	-1.931	-1.936	-1.941	-1.948	-1.955	-1.964	-1.972	-1.982	-1.991	-2.001	-2.013	-2.022	-2.034	-2.046	-2.059	-2.070	-2.082	-2.096	-2.110	-2.122	-2.136	-2.150	-2.164	-2.179	-2.192	-2.206	-2.221	-2.236	-2.251	-2.265	-2.280	-2.294	-2.309	-2.324	-2.339	-2.352	-2.366	-2.381	-2.395	-2.410	-2.424	-2.438	-2.452	-2.466	-2.480	-2.494	-2.509	-2.522	-2.535	-2.549	-2.562	-2.576	-2.590	-2.602	-2.618	-2.630	-2.642	-2.658	-2.670	-2.682	-2.698	-2.710	-2.722	-2.735	-2.749	-2.761	-2.774	-2.786	-2.800	-2.812	-2.826	-2.838	-2.851	-2.862	-2.876	-2.889	-2.900	-2.914	-2.926	-2.938	-2.949	-2.961	-2.974	-2.985	-2.996	-3.009	-3.020	-3.031	-3.041	-3.052	-3.064	-3.074	-3.085	-3.095	-3.105	-3.115	-3.124	-3.135	-3.144	-3.152	-3.161	-3.170	-3.178	-3.186	-3.195	-3.202	-3.211	-3.218	-3.225	-3.231	-3.240	-3.246	-3.252	-3.259	-3.264	-3.270	-3.276	-3.281	-3.286	-3.291	-3.295	-3.300	-3.304	-3.309	-3.311	-3.315	-3.319	-3.321	-3.322	-3.326	-3.328	-3.329	-3.330	-3.332	-3.332	-3.332	-3.332	-3.332	-3.331	-3.330	-3.329	-3.326	-3.324	-3.321	-3.318	-3.314	-3.309	-3.305	-3.300	-3.295	-3.289	-3.281	-3.275	-3.268	-3.261	-3.251	-3.244	-3.235	-3.225	-3.215	-3.206	-3.195	-3.184	-3.174	-3.161	-3.150	-3.136	-3.125	-3.111	-3.099	-3.086	-3.072	-3.059	-3.046	-3.032	-3.019	-3.005	-2.991	-2.979	-2.965	-2.951	-2.939	-2.925	-2.912	-2.900	-2.888	-2.875	-2.864	-2.851	-2.841	-2.830	-2.819	-2.809	-2.800	-2.791	-2.782	-2.774	-2.765	-2.758	-2.751	-2.744	-2.739	-2.732	-2.728	-2.721	-2.719	-2.714	-2.711	-2.708	-2.705	-2.702	-2.701	-2.700	-2.699	-2.698	-2.696	-2.696	-2.696	-2.696	-2.695	-2.695	-2.696	-2.695	-2.696	-2.696	-2.696	-2.696	-2.698	-2.698	-2.696	-2.696	-2.695	-2.694	-2.694	-2.691	-2.689	-2.686	-2.682	-2.680	-2.676	-2.671	-2.666	-2.661	-2.655	-2.648	-2.641	-2.634	-2.625	-2.616	-2.606	-2.596	-2.586	-2.575	-2.562	-2.550	-2.538	-2.525	-2.511	-2.496	-2.481	-2.468	-2.451	-2.435	-2.420	-2.402	-2.385	-2.369	-2.352	-2.335	-2.318	-2.301	-2.282	-2.265	-2.249	-2.231	-2.214	-2.196	-2.180	-2.162	-2.146	-2.130	-2.114	-2.098	-2.084	-2.068	-2.054	-2.040	-2.026	-2.013	-2.000	-1.986	-1.975	-1.961	-1.950	-1.940	-1.929	-1.918	-1.909	-1.899	-1.890	-1.881	-1.872	-1.864	-1.856	-1.849	-1.841	-1.835	-1.829	-1.821	-1.815	-1.809	-1.802	-1.798	-1.791	-1.785	-1.780	-1.772	-1.766	-1.761	-1.755	-1.750	-1.742	-1.736	-1.730	-1.724	-1.716	-1.708	-1.701	-1.694	-1.685	-1.678	-1.669	-1.659	-1.649	-1.639	-1.629	-1.618	-1.606	-1.596	-1.584	-1.571	-1.559	-1.545	-1.531	-1.518	-1.504	-1.488	-1.472	-1.456	-1.440	-1.422	-1.405	-1.388	-1.370	-1.351	-1.334	-1.314	-1.294	-1.274	-1.254	-1.232	-1.212	-1.191	-1.171	-1.150	-1.128	-1.106	-1.085	-1.064	-1.042	-1.020	-0.999	-0.978	-0.956	-0.935	-0.915	-0.895	-0.875	-0.854	-0.835	-0.816	-0.800	-0.782	-0.765	-0.749	-0.734	-0.720	-0.706	-0.694	-0.682	-0.671	-0.661	-0.652	-0.646	-0.640	-0.634	-0.630	-0.628	-0.625	-0.625	-0.626	-0.628	-0.631	-0.636	-0.642	-0.649	-0.656	-0.666	-0.678	-0.689	-0.702	-0.716	-0.731	-0.746	-0.762	-0.781	-0.800	-0.819	-0.839	-0.860	-0.881	-0.904	-0.925	-0.948	-0.970	-0.994	-1.016	-1.040	-1.062	-1.086	-1.109	-1.131	-1.154	-1.175	-1.198	-1.219	-1.239	-1.259	-1.278	-1.295	-1.312	-1.329	-1.345	-1.360	-1.374	-1.385	-1.396	-1.406	-1.416	-1.425	-1.431	-1.438	-1.442	-1.445	-1.448	-1.449	-1.449	-1.448	-1.446	-1.442	-1.439	-1.435	-1.429	-1.421	-1.414	-1.405	-1.396	-1.386	-1.376	-1.365	-1.354	-1.341	-1.329	-1.315	-1.302	-1.290	-1.276	-1.261	-1.248	-1.235	-1.220	-1.206	-1.192	-1.179	-1.164	-1.151	-1.138	-1.125	-1.111	-1.101	-1.088	-1.076	-1.066	-1.055	-1.045	-1.035	-1.026	-1.018	-1.009	-1.001	-0.994	-0.986	-0.980	-0.975	-0.969	-0.965	-0.961	-0.956	-0.954	-0.950	-0.948	-0.946	-0.945	-0.944	-0.942	-0.942	-0.942	-0.942	-0.942	-0.944	-0.945	-0.946	-0.948	-0.949	-0.950	-0.952	-0.955	-0.956	-0.958	-0.960	-0.961	-0.964	-0.966	-0.968	-0.970	-0.971	-0.971	-0.972	-0.974	-0.975	-0.975	-0.975	-0.974	-0.974	-0.972	-0.971	-0.969	-0.968	-0.964	-0.961	-0.958	-0.954	-0.949	-0.944	-0.939	-0.932	-0.925	-0.918	-0.909	-0.900	-0.891	-0.880	-0.870	-0.858	-0.846	-0.832	-0.820	-0.805	-0.790	-0.775	-0.758	-0.741	-0.722	-0.705	-0.686	-0.666	-0.646	-0.625	-0.605	-0.582	-0.561	-0.538	-0.515	-0.491	-0.469	-0.444	-0.419	-0.395	-0.371	-0.346	-0.321	-0.296	-0.271	-0.246	-0.222	-0.199	-0.174	-0.150	-0.126	-0.104	-0.081	-0.060	-0.038	-0.016	0.002	0.022	0.041	0.059	0.075	0.091	0.108	0.121	0.134	0.146	0.158	0.168	0.176	0.184	0.191	0.198	0.201	0.206	0.209	0.210	0.210	0.210	0.208	0.205	0.201	0.196	0.192	0.185	0.179	0.170	0.161	0.152	0.142	0.131	0.121	0.109	0.096	0.084	0.071	0.059	0.044	0.031	0.018	0.004	-0.010	-0.025	-0.038	-0.051	-0.065	-0.076	-0.090	-0.102	-0.114	-0.125	-0.136	-0.148	-0.156	-0.166	-0.174	-0.182	-0.189	-0.196	-0.201	-0.206	-0.210	-0.214	-0.216	-0.218	-0.219	-0.220	-0.219	-0.218	-0.215	-0.212	-0.209	-0.204	-0.199	-0.192	-0.186	-0.179	-0.170	-0.161	-0.154	-0.144	-0.134	-0.124	-0.114	-0.101	-0.091	-0.080	-0.069	-0.056	-0.045	-0.035	-0.022	-0.011	0.000	0.011	0.022	0.032	0.041	0.052	0.061	0.069	0.078	0.085	0.091	0.098	0.102	0.108	0.111	0.114	0.116	0.118	0.119	0.118	0.116	0.114	0.111	0.108	0.104	0.098	0.092	0.085	0.078	0.069	0.061	0.050	0.040	0.029	0.019	0.006	-0.006	-0.019	-0.031	-0.045	-0.058	-0.070	-0.084	-0.098	-0.111	-0.124	-0.136	-0.150	-0.161	-0.174	-0.185	-0.196	-0.205	-0.215	-0.224	-0.232	-0.239	-0.244	-0.250	-0.252	-0.256	-0.258	-0.259	-0.258	-0.256	-0.252	-0.249	-0.242	-0.236	-0.228	-0.219	-0.208	-0.195	-0.181	-0.168	-0.151	-0.134	-0.115	-0.095	-0.074	-0.052	-0.030	-0.005	0.020	0.046	0.071	0.100	0.126	0.155	0.184	0.214	0.244	0.274	0.304	0.334	0.364	0.395	0.425	0.455	0.485	0.514	0.544	0.571	0.600	0.626	0.652	0.678	0.702	0.726	0.749	0.770	0.790	0.810	0.828	0.846	0.861	0.875	0.889	0.900	0.911	0.920	0.929	0.935	0.939	0.942	0.945	0.946	0.946	0.945	0.942	0.939	0.934	0.928	0.921	0.912	0.904	0.894	0.885	0.874	0.860	0.849	0.835	0.820	0.806	0.791	0.776	0.761	0.745	0.730	0.714	0.698	0.681	0.665	0.649	0.634	0.618	0.601	0.585	0.570	0.555	0.540	0.525	0.511	0.498	0.484	0.470	0.456	0.445	0.432	0.420	0.409	0.396	0.386	0.375	0.364	0.354	0.344	0.334	0.325	0.315	0.306	0.296	0.289	0.279	0.270	0.262	0.255	0.245	0.238	0.229	0.221	0.214	0.206	0.198	0.190	0.181	0.174	0.166	0.160	0.151	0.144	0.138	0.129	0.122	0.114	0.106	0.100	0.092	0.085	0.080	0.072	0.066	0.060	0.054	0.048	0.042	0.036	0.031	0.026	0.020	0.015	0.010	0.005	0.000	-0.005	-0.010	-0.014	-0.020	-0.024	-0.029	-0.032	-0.038	-0.042	-0.046	-0.052	-0.056	-0.061	-0.066	-0.071	-0.078	-0.082	-0.089	-0.095	-0.100	-0.106	-0.112	-0.119	-0.125	-0.132	-0.140	-0.146	-0.155	-0.161	-0.170	-0.178	-0.185	-0.192	-0.200	-0.209	-0.218	-0.224	-0.232	-0.240	-0.248	-0.255	-0.261	-0.268	-0.274	-0.280	-0.285	-0.290	-0.294	-0.298	-0.300	-0.302	-0.304	-0.304	-0.305	-0.304	-0.301	-0.300	-0.296	-0.292	-0.286	-0.280	-0.274	-0.265	-0.256	-0.246	-0.235	-0.222	-0.210	-0.195	-0.180	-0.164	-0.148	-0.130	-0.110	-0.091	-0.070	-0.049	-0.028	-0.005	0.019	0.042	0.066	0.090	0.116	0.141	0.168	0.194	0.219	0.246	0.272	0.300	0.326	0.352	0.380	0.405	0.432	0.458	0.484	0.509	0.534	0.559	0.584	0.606	0.630	0.652	0.675	0.696	0.716	0.736	0.755	0.774	0.792	0.809	0.824	0.840	0.854	0.869	0.881	0.892	0.904	0.915	0.924	0.932	0.940	0.946	0.952	0.958	0.962	0.964	0.968	0.968	0.970	0.969	0.969	0.965	0.964	0.960	0.956	0.951	0.945	0.939	0.932	0.925	0.916	0.908	0.898	0.889	0.879	0.868	0.856	0.845	0.832	0.821	0.809	0.796	0.784	0.770	0.758	0.744	0.731	0.718	0.705	0.691	0.678	0.666	0.654	0.642	0.629	0.618	0.608	0.596	0.586	0.576	0.568	0.559	0.551	0.544	0.536	0.531	0.525	0.520	0.516	0.514	0.510	0.507	0.507	0.506	0.507	0.507	0.510	0.512	0.515	0.519	0.522	0.526	0.532	0.538	0.545	0.551	0.559	0.568	0.575	0.584	0.594	0.602	0.612	0.621	0.632	0.642	0.652	0.662	0.672	0.682	0.691	0.702	0.711	0.720	0.729	0.736	0.746	0.752	0.761	0.769	0.775	0.781	0.786	0.791	0.795	0.799	0.802	0.805	0.808	0.810	0.810	0.810	0.810	0.809	0.806	0.805	0.802	0.798	0.794	0.790	0.785	0.780	0.774	0.768	0.761	0.755	0.748	0.741	0.734	0.726	0.719	0.711	0.704	0.696	0.689	0.681	0.675	0.668	0.660	0.654	0.648	0.641	0.635	0.630	0.624	0.620	0.615	0.612	0.609	0.606	0.604	0.601	0.600	0.599	0.599	0.599	0.600	0.600	0.602	0.604	0.606	0.609	0.612	0.616	0.620	0.625	0.629	0.635	0.639	0.644	0.650	0.655	0.661	0.668	0.674	0.680	0.686	0.692	0.699	0.704	0.711	0.716	0.722	0.728	0.734	0.739	0.742	0.748	0.752	0.756	0.760	0.764	0.768	0.770	0.772	0.774	0.775	0.776	0.779	0.779	0.779	0.778	0.779	0.778	0.775	0.775	0.772	0.770	0.766	0.765	0.761	0.758	0.754	0.750	0.745	0.742	0.738	0.732	0.728	0.724	0.719	0.714	0.708	0.702	0.699	0.694	0.689	0.684	0.679	0.674	0.669	0.665	0.661	0.656	0.651	0.648	0.645	0.641	0.638	0.635	0.631	0.629	0.625	0.624	0.620	0.618	0.616	0.614	0.612	0.610	0.608	0.606	0.604	0.602	0.600	0.598	0.596	0.594	0.592	0.591	0.589	0.586	0.584	0.581	0.578	0.575	0.572	0.569	0.566	0.561	0.558	0.552	0.548	0.544	0.538	0.531	0.526	0.520	0.514	0.507	0.500	0.492	0.486	0.479	0.470	0.464	0.455	0.446	0.438	0.430	0.420	0.411	0.402	0.395	0.385	0.376	0.368	0.358	0.350	0.340	0.332	0.324	0.314	0.305	0.299	0.290	0.282	0.274	0.266	0.260	0.254	0.246	0.241	0.235	0.230	0.224	0.220	0.214	0.210	0.206	0.201	0.199	0.195	0.192	0.190	0.188	0.186	0.185	0.182	0.182	0.181	0.181	0.180	0.180	0.180	0.181	0.181	0.182	0.184	0.186	0.188	0.190	0.192	0.195	0.198	0.200	0.204	0.208	0.211	0.215	0.219	0.224	0.229	0.234	0.239	0.245	0.251	0.258	0.264	0.271	0.279	0.285	0.294	0.301	0.311	0.319	0.329	0.338	0.348	0.358	0.368	0.378	0.390	0.400	0.411	0.422	0.434	0.446	0.458	0.470	0.481	0.494	0.506	0.518	0.530	0.542	0.554	0.566	0.578	0.589	0.601	0.612	0.622	0.634	0.642	0.654	0.661	0.671	0.680	0.689	0.695	0.702	0.709	0.715	0.720	0.725	0.729	0.732	0.736	0.739	0.740	0.741	0.742	0.742	0.742	0.741	0.741	0.740	0.738	0.735	100.000	5.000	2.000	1.000	5.000	0.000	0.000	0.000	0.000	0.000	0.000	0.000	0.000	0.000	0.000	0.000	0.000	0.000	0.668	0.675	0.684	0.691	0.700	0.710	0.719	0.730	0.740	0.751	0.761	0.774	0.784	0.796	0.808	0.819	0.830	0.841	0.854	0.864	0.876	0.886	0.898	0.908	0.918	0.926	0.936	0.944	0.952	0.960	0.966	0.972	0.979	0.984	0.986	0.990	0.992	0.994	0.995	0.994	0.992	0.990	0.988	0.982	0.978	0.971	0.965	0.956	0.946	0.938	0.926	0.914	0.902	0.889	0.875	0.859	0.844	0.828	0.810	0.791	0.772	0.754	0.734	0.714	0.692	0.670	0.649	0.626	0.602	0.580	0.556	0.532	0.509	0.484	0.460	0.435	0.411	0.386	0.362	0.338	0.314	0.290	0.265	0.241	0.218	0.195	0.171	0.149	0.126	0.105	0.082	0.061	0.040	0.020	0.000	-0.019	-0.039	-0.055	-0.074	-0.091	-0.108	-0.124	-0.139	-0.154	-0.169	-0.182	-0.196	-0.209	-0.221	-0.232	-0.242	-0.252	-0.262	-0.272	-0.281	-0.290	-0.298	-0.305	-0.311	-0.318	-0.322	-0.328	-0.334	-0.339	-0.342	-0.346	-0.348	-0.351	-0.354	-0.356	-0.359	-0.359	-0.360	-0.361	-0.362	-0.362	-0.362	-0.362	-0.362	-0.362	-0.361	-0.361	-0.360	-0.360	-0.359	-0.358	-0.356	-0.355	-0.354	-0.351	-0.351	-0.350	-0.348	-0.348	-0.345	-0.344	-0.342	-0.341	-0.339	-0.338	-0.335	-0.332	-0.332	-0.330	-0.328	-0.326	-0.325	-0.321	-0.320	-0.319	-0.316	-0.314	-0.311	-0.310	-0.306	-0.304	-0.301	-0.298	-0.294	-0.290	-0.286	-0.282	-0.278	-0.272	-0.268	-0.262	-0.256	-0.251	-0.245	-0.238	-0.230	-0.221	-0.212	-0.205	-0.196	-0.186	-0.175	-0.165	-0.154	-0.141	-0.130	-0.116	-0.104	-0.089	-0.075	-0.060	-0.044	-0.028	-0.010	0.006	0.025	0.042	0.061	0.080	0.100	0.120	0.140	0.161	0.182	0.202	0.225	0.248	0.269	0.291	0.314	0.335	0.358	0.380	0.402	0.424	0.446	0.468	0.489	0.510	0.531	0.551	0.571	0.591	0.610	0.629	0.648	0.665	0.682	0.699	0.715	0.729	0.744	0.758	0.771	0.782	0.794	0.804	0.815	0.824	0.832	0.840	0.846	0.852	0.858	0.862	0.866	0.869	0.871	0.874	0.875	0.875	0.875	0.875	0.872	0.871	0.870	0.868	0.864	0.860	0.858	0.854	0.849	0.845	0.840	0.836	0.830	0.825	0.820	0.815	0.810	0.804	0.799	0.794	0.789	0.782	0.778	0.771	0.766	0.761	0.756	0.751	0.745	0.741	0.735	0.730	0.725	0.720	0.715	0.710	0.705	0.699	0.695	0.689	0.684	0.676	0.671	0.665	0.659	0.652	0.646	0.639	0.630	0.622	0.615	0.608	0.599	0.590	0.581	0.571	0.561	0.549	0.539	0.528	0.515	0.502	0.490	0.476	0.462	0.448	0.434	0.418	0.401	0.385	0.369	0.351	0.334	0.315	0.296	0.276	0.256	0.236	0.216	0.194	0.172	0.150	0.128	0.105	0.080	0.056	0.032	0.008	-0.018	-0.044	-0.070	-0.095	-0.122	-0.149	-0.178	-0.204	-0.232	-0.261	-0.290	-0.319	-0.349	-0.379	-0.408	-0.438	-0.469	-0.499	-0.530	-0.561	-0.592	-0.624	-0.655	-0.686	-0.719	-0.752	-0.784	-0.816	-0.850	-0.882	-0.914	-0.946	-0.979	-1.012	-1.045	-1.078	-1.110	-1.142	-1.175	-1.206	-1.240	-1.271	-1.302	-1.335	-1.365	-1.398	-1.428	-1.459	-1.488	-1.519	-1.548	-1.576	-1.605	-1.634	-1.661	-1.689	-1.716	-1.742	-1.768	-1.794	-1.820	-1.842	-1.868	-1.891	-1.914	-1.936	-1.958	-1.979	-2.000	-2.020	-2.039	-2.059	-2.078	-2.095	-2.112	-2.130	-2.146	-2.164	-2.179	-2.195	-2.210	-2.224	-2.239	-2.252	-2.266	-2.280	-2.294	-2.306	-2.319	-2.332	-2.345	-2.358	-2.370	-2.384	-2.396	-2.409	-2.421	-2.434	-2.448	-2.460	-2.474	-2.488	-2.501	-2.515	-2.529	-2.545	-2.559	-2.574	-2.590	-2.605	-2.621	-2.638	-2.655	-2.671	-2.689	-2.708	-2.724	-2.742	-2.761	-2.780	-2.799	-2.818	-2.836	-2.858	-2.876	-2.896	-2.916	-2.936	-2.955	-2.975	-2.995	-3.015	-3.034	-3.054	-3.072	-3.091	-3.109	-3.128	-3.144	-3.161	-3.179	-3.195	-3.210	-3.225	-3.239	-3.254	-3.266	-3.279	-3.290	-3.300	-3.310	-3.318	-3.326	-3.334	-3.339	-3.344	-3.349	-3.350	-3.352	-3.354	-3.352	-3.351	-3.350	-3.346	-3.341	-3.336	-3.330	-3.322	-3.314	-3.304	-3.294	-3.282	-3.270	-3.256	-3.241	-3.226	-3.210	-3.194	-3.176	-3.158	-3.139	-3.119	-3.099	-3.076	-3.055	-3.032	-3.010	-2.986	-2.962	-2.938	-2.912	-2.888	-2.862	-2.838	-2.810	-2.785	-2.758	-2.731	-2.706	-2.679	-2.651	-2.626	-2.599	-2.574	-2.548	-2.522	-2.496	-2.472	-2.446	-2.422	-2.399	-2.375	-2.352	-2.329	-2.308	-2.285	-2.264	-2.244	-2.222	-2.204	-2.185	-2.166	-2.149	-2.132	-2.115	-2.100	-2.085	-2.071	-2.056	-2.042	-2.030	-2.019	-2.007	-1.996	-1.986	-1.978	-1.968	-1.959	-1.951	-1.944	-1.936	-1.930	-1.924	-1.919	-1.912	-1.909	-1.904	-1.900	-1.896	-1.892	-1.891	-1.888	-1.885	-1.882	-1.881	-1.879	-1.878	-1.875	-1.875	-1.874	-1.872	-1.871	-1.871	-1.870	-1.869	-1.869	-1.868	-1.869	-1.869	-1.868	-1.868	-1.868	-1.869	-1.868	-1.869	-1.869	-1.870	-1.870	-1.870	-1.871	-1.872	-1.874	-1.875	-1.876	-1.878	-1.879	-1.881	-1.882	-1.885	-1.889	-1.890	-1.894	-1.896	-1.900	-1.904	-1.908	-1.911	-1.915	-1.919	-1.924	-1.928	-1.934	-1.939	-1.944	-1.951	-1.956	-1.962	-1.969	-1.975	-1.982	-1.990	-1.998	-2.005	-2.013	-2.020	-2.029	-2.038	-2.045	-2.055	-2.064	-2.072	-2.081	-2.090	-2.100	-2.110	-2.120	-2.130	-2.140	-2.150	-2.160	-2.171	-2.181	-2.192	-2.202	-2.214	-2.225	-2.236	-2.248	-2.260	-2.270	-2.282	-2.294	-2.305	-2.318	-2.330	-2.342	-2.354	-2.366	-2.379	-2.391	-2.404	-2.416	-2.429	-2.441	-2.454	-2.468	-2.479	-2.492	-2.505	-2.519	-2.531	-2.544	-2.558	-2.570	-2.582	-2.595	-2.608	-2.620	-2.632	-2.645	-2.658	-2.669	-2.681	-2.692	-2.704	-2.715	-2.726	-2.736	-2.748	-2.758	-2.768	-2.776	-2.786	-2.795	-2.804	-2.811	-2.820	-2.828	-2.835	-2.842	-2.849	-2.855	-2.861	-2.866	-2.872	-2.876	-2.881	-2.886	-2.890	-2.895	-2.898	-2.901	-2.904	-2.908	-2.910	-2.912	-2.915	-2.916	-2.919	-2.920	-2.921	-2.924	-2.925	-2.926	-2.928	-2.930	-2.931	-2.932	-2.935	-2.935	-2.938	-2.939	-2.941	-2.941	-2.944	-2.946	-2.949	-2.950	-2.952	-2.956	-2.958	-2.961	-2.965	-2.968	-2.971	-2.975	-2.978	-2.982	-2.986	-2.990	-2.995	-3.000	-3.004	-3.009	-3.014	-3.019	-3.024	-3.029	-3.034	-3.039	-3.045	-3.049	-3.055	-3.060	-3.065	-3.070	-3.075	-3.080	-3.085	-3.089	-3.094	-3.098	-3.102	-3.105	-3.109	-3.112	-3.115	-3.119	-3.121	-3.121	-3.124	-3.124	-3.125	-3.125	-3.126	-3.125	-3.124	-3.122	-3.121	-3.119	-3.115	-3.111	-3.108	-3.102	-3.098	-3.092	-3.088	-3.080	-3.074	-3.066	-3.059	-3.051	-3.042	-3.034	-3.024	-3.015	-3.004	-2.994	-2.982	-2.974	-2.961	-2.950	-2.940	-2.929	-2.918	-2.905	-2.894	-2.881	-2.871	-2.860	-2.848	-2.838	-2.826	-2.815	-2.804	-2.794	-2.784	-2.774	-2.764	-2.755	-2.745	-2.738	-2.729	-2.721	-2.712	-2.706	-2.699	-2.692	-2.686	-2.680	-2.675	-2.669	-2.664	-2.660	-2.655	-2.651	-2.648	-2.644	-2.639	-2.636	-2.632	-2.630	-2.626	-2.624	-2.621	-2.618	-2.616	-2.612	-2.609	-2.606	-2.602	-2.599	-2.596	-2.591	-2.588	-2.584	-2.578	-2.572	-2.568	-2.561	-2.554	-2.548	-2.541	-2.534	-2.524	-2.516	-2.508	-2.496	-2.486	-2.476	-2.464	-2.451	-2.439	-2.425	-2.411	-2.398	-2.381	-2.365	-2.349	-2.332	-2.315	-2.295	-2.276	-2.258	-2.238	-2.218	-2.196	-2.175	-2.154	-2.131	-2.109	-2.086	-2.062	-2.039	-2.016	-1.991	-1.968	-1.942	-1.918	-1.894	-1.869	-1.844	-1.820	-1.795	-1.770	-1.746	-1.722	-1.698	-1.674	-1.650	-1.628	-1.606	-1.582	-1.561	-1.540	-1.519	-1.499	-1.480	-1.460	-1.442	-1.425	-1.409	-1.394	-1.379	-1.365	-1.352	-1.339	-1.329	-1.318	-1.309	-1.300	-1.294	-1.288	-1.282	-1.278	-1.274	-1.272	-1.271	-1.270	-1.271	-1.274	-1.276	-1.280	-1.285	-1.291	-1.296	-1.305	-1.312	-1.322	-1.331	-1.342	-1.354	-1.366	-1.379	-1.391	-1.406	-1.420	-1.434	-1.449	-1.465	-1.480	-1.496	-1.511	-1.528	-1.542	-1.559	-1.574	-1.590	-1.605	-1.620	-1.635	-1.650	-1.664	-1.678	-1.691	-1.702	-1.715	-1.726	-1.738	-1.748	-1.758	-1.765	-1.774	-1.781	-1.786	-1.794	-1.796	-1.801	-1.804	-1.805	-1.806	-1.808	-1.806	-1.805	-1.802	-1.799	-1.795	-1.791	-1.785	-1.778	-1.771	-1.764	-1.755	-1.746	-1.735	-1.725	-1.714	-1.704	-1.691	-1.679	-1.666	-1.652	-1.640	-1.626	-1.612	-1.598	-1.584	-1.570	-1.556	-1.541	-1.528	-1.512	-1.498	-1.484	-1.470	-1.458	-1.444	-1.430	-1.418	-1.405	-1.392	-1.381	-1.369	-1.359	-1.348	-1.339	-1.329	-1.320	-1.311	-1.304	-1.296	-1.290	-1.284	-1.279	-1.274	-1.269	-1.266	-1.262	-1.260	-1.259	-1.258	-1.256	-1.256	-1.258	-1.259	-1.260	-1.261	-1.265	-1.268	-1.271	-1.275	-1.280	-1.284	-1.290	-1.295	-1.301	-1.308	-1.314	-1.320	-1.328	-1.334	-1.340	-1.348	-1.355	-1.361	-1.368	-1.376	-1.382	-1.389	-1.394	-1.400	-1.408	-1.412	-1.418	-1.422	-1.428	-1.431	-1.435	-1.439	-1.441	-1.444	-1.445	-1.446	-1.446	-1.446	-1.446	-1.444	-1.442	-1.440	-1.436	-1.431	-1.428	-1.421	-1.415	-1.409	-1.401	-1.392	-1.384	-1.374	-1.365	-1.352	-1.342	-1.330	-1.318	-1.305	-1.292	-1.278	-1.264	-1.249	-1.235	-1.220	-1.204	-1.190	-1.174	-1.158	-1.141	-1.126	-1.110	-1.094	-1.079	-1.062	-1.048	-1.031	-1.016	-1.001	-0.988	-0.974	-0.960	-0.946	-0.935	-0.921	-0.910	-0.900	-0.890	-0.880	-0.871	-0.862	-0.855	-0.848	-0.840	-0.835	-0.830	-0.824	-0.820	-0.818	-0.815	-0.814	-0.812	-0.812	-0.812	-0.814	-0.815	-0.816	-0.819	-0.821	-0.825	-0.830	-0.834	-0.840	-0.845	-0.850	-0.856	-0.862	-0.869	-0.876	-0.882	-0.891	-0.898	-0.905	-0.914	-0.921	-0.929	-0.936	-0.945	-0.952	-0.959	-0.966	-0.974	-0.981	-0.988	-0.995	-1.001	-1.008	-1.012	-1.018	-1.022	-1.028	-1.031	-1.035	-1.039	-1.041	-1.044	-1.045	-1.046	-1.048	-1.049	-1.048	-1.046	-1.045	-1.044	-1.040	-1.038	-1.034	-1.031	-1.026	-1.020	-1.016	-1.010	-1.002	-0.996	-0.990	-0.981	-0.974	-0.965	-0.956	-0.946	-0.938	-0.929	-0.920	-0.910	-0.899	-0.889	-0.879	-0.869	-0.860	-0.850	-0.840	-0.830	-0.821	-0.811	-0.801	-0.792	-0.785	-0.775	-0.768	-0.760	-0.754	-0.748	-0.741	-0.736	-0.731	-0.726	-0.722	-0.721	-0.718	-0.716	-0.716	-0.715	-0.715	-0.718	-0.718	-0.720	-0.724	-0.728	-0.731	-0.738	-0.744	-0.750	-0.756	-0.764	-0.772	-0.780	-0.789	-0.799	-0.809	-0.819	-0.829	-0.841	-0.852	-0.862	-0.874	-0.886	-0.899	-0.910	-0.921	-0.932	-0.944	-0.955	-0.966	-0.976	-0.988	-0.998	-1.006	-1.015	-1.022	-1.030	-1.038	-1.044	-1.050	-1.055	-1.059	-1.061	-1.065	-1.065	-1.068	-1.066	-1.066	-1.062	-1.060	-1.056	-1.052	-1.048	-1.040	-1.034	-1.025	-1.016	-1.006	-0.995	-0.985	-0.974	-0.960	-0.948	-0.932	-0.919	-0.904	-0.889	-0.872	-0.858	-0.842	-0.825	-0.810	-0.794	-0.776	-0.761	-0.745	-0.729	-0.714	-0.698	-0.684	-0.670	-0.656	-0.642	-0.630	-0.618	-0.606	-0.595	-0.585	-0.578	-0.570	-0.562	-0.555	-0.550	-0.546	-0.542	-0.541	-0.539	-0.539	-0.539	-0.541	-0.544	-0.548	-0.552	-0.558	-0.565	-0.572	-0.580	-0.590	-0.600	-0.610	-0.622	-0.634	-0.648	-0.661	-0.676	-0.691	-0.706	-0.721	-0.738	-0.754	-0.771	-0.789	-0.806	-0.824	-0.842	-0.860	-0.879	-0.896	-0.915	-0.934	-0.951	-0.969	-0.988	-1.005	-1.022	-1.040	-1.058	-1.075	-1.091	-1.108	-1.124	-1.139	-1.155	-1.170	-1.185	-1.200	-1.214	-1.228	-1.240	-1.254	-1.266	-1.279	-1.290	-1.302	-1.314	-1.325	-1.335	-1.346	-1.356	-1.365	-1.375	-1.384	-1.392	-1.400	-1.409	-1.416	-1.424	-1.430	-1.438	-1.444	-1.449	-1.454	-1.460	-1.464	-1.469	-1.472	-1.476	-1.480	-1.482	-1.485	-1.488	-1.490	-1.491	-1.491	-1.492	-1.494	-1.492	-1.494	-1.491	-1.491	-1.489	-1.489	-1.485	-1.484	-1.480	-1.478	-1.475	-1.470	-1.466	-1.462	-1.459	-1.454	-1.449	-1.445	-1.440	-1.436	-1.430	-1.426	-1.420	-1.416	-1.410	-1.406	-1.401	-1.395	-1.391	-1.386	-1.382	-1.378	-1.374	-1.370	-1.365	-1.361	-1.358	-1.354	-1.350	-1.349	-1.345	-1.341	-1.340	-1.336	-1.335	-1.332	-1.330	-1.329	-1.326	-1.324	-1.322	-1.320	-1.318	-1.315	-1.312	-1.311	-1.309	-1.305	-1.301	-1.298	-1.294	-1.289	-1.284	-1.278	-1.272	-1.266	-1.259	-1.251	-1.242	-1.232	-1.222	-1.212	-1.202	-1.190	-1.178	-1.164	-1.150	-1.135	-1.120	-1.102	-1.085	-1.068	-1.049	-1.029	-1.008	-0.986	-0.965	-0.941	-0.920	-0.896	-0.871	-0.846	-0.821	-0.795	-0.770	-0.742	-0.716	-0.689	-0.661	-0.636	-0.609	-0.581	-0.554	-0.528	-0.500	-0.474	-0.446	-0.420	-0.394	-0.368	-0.344	-0.318	-0.294	-0.271	-0.246	-0.225	-0.202	-0.181	-0.160	-0.140	-0.121	-0.102	-0.085	-0.068	-0.052	-0.036	-0.024	-0.010	0.002	0.014	0.025	0.035	0.042	0.051	0.058	0.065	0.070	0.074	0.078	0.080	0.081	0.082	0.081	0.081	0.079	0.076	0.072	0.068	0.062	0.056	0.049	0.041	0.032	0.024	0.014	0.002	-0.008	-0.020	-0.032	-0.045	-0.059	-0.072	-0.088	-0.102	-0.119	-0.134	-0.151	-0.169	-0.186	-0.202	-0.221	-0.240	-0.258	-0.276	-0.295	-0.314	-0.334	-0.352	-0.371	-0.391	-0.410	-0.430	-0.449	-0.468	-0.485	-0.505	-0.522	-0.541	-0.558	-0.575	-0.592	-0.608	-0.624	-0.639	-0.655	-0.669	-0.682	-0.696	-0.709	-0.721	-0.732	-0.742	-0.755	-0.764	-0.774	-0.781	-0.790	-0.798	-0.804	-0.809	-0.815	-0.820	-0.824	-0.828	-0.830	-0.831	-0.832	-0.835	-0.834	-0.835	-0.835	-0.834	-0.832	-0.830	-0.828	-0.826	-0.824	-0.820	-0.816	-0.814	-0.810	-0.806	-0.801	-0.799	-0.795	-0.790	-0.786	-0.784	-0.780	-0.776	-0.772	-0.769	-0.766	-0.764	-0.761	-0.759	-0.756	-0.755	-0.752	-0.751	-0.751	-0.750	-0.750	-0.750	-0.751	-0.752	-0.754	-0.755	-0.756	-0.759	-0.762	-0.764	-0.768	-0.771	-0.774	-0.776	-0.781	-0.784	-0.788	-0.791	-0.795	-0.799	-0.802	-0.806	-0.809	-0.812	-0.815	-0.818	-0.821	-0.824	-0.825	-0.826	-0.828	-0.828	-0.829	-0.829	-0.829	-0.828	-0.826	-0.824	-0.821	-0.818	-0.815	-0.811	-0.806	-0.800	-0.795	-0.789	-0.781	-0.775	-0.768	-0.760	-0.750	-0.741	-0.731	-0.721	-0.711	-0.701	-0.691	-0.680	-0.670	-0.659	-0.648	-0.636	-0.625	-0.612	-0.602	-0.590	-0.580	-0.569	-0.558	-0.546	-0.536	-0.526	-0.516	-0.506	-0.498	-0.489	-0.480	-0.474	-0.466	-0.459	-0.452	-0.445	-0.440	-0.434	-0.430	-0.425	-0.421	-0.419	-0.415	-0.412	-0.410	-0.409	-0.406	-0.406	-0.405	-0.405	-0.405	-0.404	-0.404	-0.405	-0.406	-0.408	-0.406	-0.409	-0.410	-0.411	-0.412	-0.412	-0.414	-0.416	-0.416	-0.418	-0.418	-0.419	-0.419	-0.420	-0.420	-0.420	-0.420	-0.420	-0.419	-0.419	-0.418	-0.416	-0.414	-0.414	-0.411	-0.410	-0.408	-0.405	-0.402	-0.400	-0.399	-0.395	-0.392	-0.391	-0.389	-0.385	-0.382	-0.381	-0.379	-0.378	-0.375	-0.372	-0.370	-0.369	-0.369	-0.368	-0.366	-0.366	-0.366	-0.366	-0.366	-0.366	-0.369	-0.370	-0.371	-0.374	-0.376	-0.379	-0.381	-0.386	-0.389	-0.392	-0.396	-0.401	-0.406	-0.411	-0.416	-0.421	-0.428	-0.432	-0.439	-0.444	-0.450	-0.456	-0.462	-0.468	-0.474	-0.480	-0.485	-0.491	-0.495	-0.501	-0.505	-0.510	-0.514	-0.518	-0.521	-0.525	-0.528	-0.530	-0.532	-0.534	-0.536	-0.536	-0.538	-0.538	-0.538	-0.538	-0.535	-0.534	-0.531	-0.529	-0.526	-0.522	-0.519	-0.515	-0.511	-0.505	-0.500	-0.495	-0.489	-0.481	-0.475	-0.468	-0.460	-0.452	-0.444	-0.436	-0.428	-0.418	-0.409	-0.399	-0.389	-0.378	-0.368	-0.356	-0.345	-0.332	-0.320	-0.309	-0.295	-0.282	-0.268	-0.255	-0.240	-0.225	-0.211	-0.194	-0.179	-0.162	-0.145	-0.129	-0.110	-0.092	-0.074	-0.055	-0.036	-0.016	0.004	0.025	0.045	0.066	0.089	0.109	0.131	0.154	0.175	0.199	0.221	0.245	0.268	0.291	0.312	0.336	0.359	0.381	0.404	0.425	0.446	0.468	0.489	0.509	0.529	0.549	0.568	0.585	0.602	0.620	0.635	0.651	0.666	0.679	0.692	0.704	0.715	0.725	0.734	0.742	0.749	0.755	0.760	0.764	0.768	0.769	0.770	0.770	0.770	0.768	0.766	0.762	0.759	0.754	0.749	0.744	0.739	0.731	0.725	0.718	0.709	0.701	0.692	0.684	0.676	0.668	0.658	0.650	0.641	0.632	0.624	0.618	0.609	0.601	0.595	0.589	0.582	0.576	0.571	0.566	0.562	0.560	0.558	0.555	0.554	0.552	0.552	0.554	0.555	0.556	0.559	0.562	0.566	0.571	0.575	0.580	0.586	0.594	0.600	0.609	0.616	0.625	0.634	0.644	0.654	0.665	0.675	0.685	0.696	0.706	0.718	0.729	0.740	0.751	0.762	0.774	0.784	0.796	0.806	0.816	0.826	0.836	0.845	0.855	0.865	0.872	0.880	0.888	0.895	0.902	0.908	0.914	0.919	0.922	0.926	0.931	0.932	0.935	0.938	0.939	0.939	0.939	0.938	0.936	0.935	0.931	0.929	0.925	0.921	0.916	0.911	0.906	0.900	0.892	0.886	0.879	0.871	0.864	0.855	0.846	0.836	0.828	0.819	0.809	0.800	0.790	0.780	0.770	0.760	0.750	0.740	0.730	0.721	0.710	0.701	0.691	0.682	0.672	0.664	0.654	0.646	0.638	0.630	0.622	0.615	0.608	0.600	0.595	0.589	0.584	0.579	0.574	0.570	0.566	0.562	0.560	0.556	0.555	0.552	0.551	0.550	0.550	0.550	0.550	0.550	0.551	0.552	0.555	0.556	0.559	0.562	0.565	0.569	0.572	0.576	0.581	0.585	0.590	0.595	0.600	0.605	0.611	0.616	0.621	0.628	0.634	0.639	0.645	0.650	0.656	0.661	0.668	0.674	0.679	0.685	0.689	0.695	0.700	0.705	0.710	0.714	0.718	0.721	0.725	0.729	0.731	0.734	0.738	0.739	0.740	0.742	0.742	0.744	0.744	0.744	0.745	0.744	0.744	0.742	0.741	0.739	0.739	0.736	0.734	0.730	0.728	0.724	0.720	0.716	0.712	0.709	0.704	0.700	0.696	0.691	0.686	0.681	0.676	0.671	0.665	0.661	0.655	0.651	0.645	0.640	0.634	0.630	0.624	0.619	0.614	0.609	0.604	0.600	0.595	0.590	0.585	0.581	0.576	0.571	0.566	0.561	0.558	0.552	0.549	0.544	0.540	0.536	0.532	0.528	0.525	0.520	0.516	0.511	0.507	0.504	0.500	0.496	0.492	0.488	0.484	0.480	0.476	0.472	0.468	0.464	0.461	0.456	0.452	0.448	0.445	0.441	0.436	0.432	0.430	0.426	0.424	0.420	0.418	0.414	0.411	0.409	0.406	0.404	0.402	0.400	0.399	0.398	0.398	0.396	0.396	0.396	0.395	0.396	0.395	0.396	0.396	0.398	0.399	0.400	0.401	0.402	0.404	0.408	0.410	0.411	0.414	0.416	0.420	0.422	0.425	0.429	0.432	0.435	0.439	0.441	0.445	0.449	0.452	0.456	0.460	0.464	0.468	0.471	0.476	0.479	0.484	0.488	0.492	0.496	0.501	0.506	0.511	0.516	0.521	0.526	0.534	0.540	0.546	0.552	0.560	0.568	0.575	0.584	0.591	0.601	0.611	0.621	0.631	0.641	0.652	0.664	0.676	0.689	0.701	0.715	0.729	0.742	0.756	0.771	0.785	0.801	0.816	0.831	0.846	0.861	0.876	0.891	0.906	0.921	0.936	0.949	0.964	0.976	0.990	1.001	1.012	1.022	1.032	1.042	1.051	1.059	1.065	1.070	1.075	1.078	1.080	1.081	1.081	1.080	1.078	1.074	1.068	1.062	1.055	1.046	1.035	1.025	1.012	0.999	0.985	0.969	0.952	0.935	0.918	0.898	0.878	0.858	0.836	0.815	0.792	0.770	0.746	0.722	0.699	0.675	0.650	0.626	0.602	0.579	0.555	0.531	0.509	0.485	0.462	0.441	0.419	0.399	0.378	0.358	0.339	0.320	0.302	0.285	0.269	0.252	0.239	0.224	0.209	0.196	0.185	0.172	0.161	0.151	0.140	0.131	0.122	0.115	0.105	0.098	0.090	0.082	0.075	0.070	0.062	0.056	0.049	0.042	0.036	0.030	0.024	0.018	0.010	0.002	-0.005	-0.012	-0.021	-0.030	-0.038	-0.046	-0.056	-0.066	-0.078	-0.088	-0.098	-0.110	-0.120	-0.134	-0.146	-0.160	-0.171	-0.186	-0.200	-0.214	-0.229	-0.242	-0.258	-0.272	-0.288	-0.302	-0.319	-0.334	-0.348	-0.364	-0.378	-0.392	-0.406	-0.421	-0.434	-0.446	-0.459	-0.472	-0.484	-0.495	-0.505	-0.515	-0.525	-0.534	-0.541	-0.546	-0.552	-0.558	-0.561	-0.564	-0.566	-0.566	-0.565	-0.564	-0.561	-0.558	-0.551	-0.545	-0.538	-0.528	-0.518	-0.504	-0.491	-0.476	-0.461	-0.442	-0.424	-0.404	-0.381	-0.359	-0.334	-0.309	-0.281	-0.252	-0.224	-0.192	-0.161	-0.126	-0.092	-0.058	-0.021	0.016	0.056	0.095	0.136	0.178	0.219	0.262	0.306	0.350	0.395	0.441	0.488	0.532	0.580	0.628	0.675	0.722	0.771	0.819	0.866	0.915	0.964	1.012	1.060	1.108	1.155	1.202	1.250	1.296	1.342	1.389	1.434	1.480	1.524	1.568	1.610	1.652	1.695	1.738	1.778	1.819	1.858	1.895	1.934	1.971	2.007	2.042	2.079	2.114	2.146	2.180	2.211	2.241	2.272	2.302	2.330	2.359	2.385	2.412	2.438	2.461	2.485	2.509	2.530	2.551	2.572	2.592	2.610	2.629	2.645	2.661	2.678	2.691	2.705	2.718	2.729	2.740	2.750	2.759	2.768	2.774	2.781	2.786	2.791	2.794	2.798	2.798	2.799	2.798	2.798	2.794	2.791	2.788	2.781	2.775	2.769	2.761	2.751	2.741	2.731	2.719	2.708	2.694	2.680	2.666	2.651	2.635	2.618	2.601	2.582	2.564	2.546	2.526	2.506	2.485	2.465	2.444	2.424	2.401	2.380	2.358	2.336	2.314	2.291	2.269	2.246	2.224	2.201	2.180	2.156	2.135	2.112	2.090	2.069	2.046	2.026	2.005	1.982	1.962	1.941	1.920	1.900	1.880	1.860	1.839	1.819	1.799	1.779	1.759	1.739	1.719	1.700	1.678	1.658	1.638	1.618	1.598	1.576	1.554	1.532	1.511	1.490	1.469	1.446	1.424	1.401	1.378	1.355	1.331	1.308	1.284	1.259	1.235	1.211	1.186	1.160	1.136	1.111	1.086	1.060	1.035	1.010	0.985	0.959	0.935	0.910	0.885	0.861	0.838	0.815	0.792	0.770	0.748	0.726	0.706	0.686	0.668	0.649	0.631	0.615	0.599	0.585	0.570	0.558	0.546	0.534	0.525	0.515	0.506	0.500	0.494	0.489	0.485	0.481	0.480	0.479	0.478	0.478	0.480	0.481	0.484	0.488	0.490	0.495	0.499	0.505	0.510	0.515	0.522	0.529	0.535	0.540	0.546	0.552	0.558	0.564	0.569	0.574	0.579	0.582	0.586	0.590	0.592	0.595	0.595	0.596	0.596	0.596	0.594	0.591	0.590	0.586	0.580	0.576	0.570	0.564	0.556	0.548	0.539	0.530	0.520	0.509	0.499	0.486	0.475	0.464	0.451	0.438	0.425	0.412	0.400	0.386	0.372	0.361	0.348	0.336	0.324	0.312	0.301	0.291	0.281	0.271	0.262	0.255	0.248	0.241	0.235	0.230	0.228	0.224	0.222	0.220	0.220	0.222	0.224	0.226	0.231	0.235	0.241	0.249	0.258	0.266	0.276	0.286	0.299	0.310	0.325	0.339	0.354	0.369	0.385	0.401	0.420	0.438	0.456	0.474	0.494	0.514	0.535	0.555	0.576	0.596	0.618	0.639	0.660	0.681	0.702	0.722	0.744	0.765	0.785	0.805	0.825	0.845	0.865	0.884	0.901	0.920	0.938	0.955	0.971	0.988	1.004	1.018	1.032	1.046	1.060	1.072	1.085	1.096	1.106	1.116	1.126	1.136	1.144	1.152	1.159	1.166	1.172	1.178	1.182	1.188	1.191	1.195	1.198	1.201	1.202	1.205	1.206	1.206	1.208	1.208	1.206	1.206	1.206	1.204	1.202	1.201	1.198	1.196	1.194	1.191	1.188	1.184	1.180	1.176	1.172	1.168	1.162	1.159	1.154	1.150	1.144	1.140	1.135	1.129	1.122	1.118	1.112	1.106	1.101	1.095	1.089	1.082	1.076	1.070	1.064	1.058	1.051	1.044	1.038	1.030	1.024	1.018	1.010	1.004	0.996	0.990	0.981	0.975	0.968	0.960	0.954	0.948	0.939	0.932	0.924	0.918	0.911	0.902	0.895	0.889	0.881	0.874	0.866	0.860	0.852	0.845	0.839	0.831	0.825	0.818	0.811	0.804	0.796	0.790	0.782	0.778	0.770	0.764	0.758	0.751	0.744	0.738	0.731	0.724	0.718	0.710	0.704	0.696	0.689	0.684	0.676	0.669	0.661	0.655	0.646	0.639	0.631	0.625	0.618	0.610	0.601	0.594	0.585	0.578	0.569	0.561	0.554	0.545	0.536	0.528	0.519	0.510	0.502	0.494	0.485	0.478	0.469	0.461	0.452	0.445	0.439	0.430	0.424	0.418	0.411	0.405	0.399	0.394	0.390	0.385	0.381	0.378	0.374	0.372	0.371	0.370	0.369	0.370	0.370	0.371	0.374	0.376	0.380	0.384	0.389	0.395	0.400	0.408	0.415	0.422	0.432	0.442	0.451	0.462	0.474	0.485	0.496	0.509	0.521	0.535	0.548	0.561	0.575	0.589	0.602	0.616	0.630	0.644	0.656	0.670	0.681	0.695	0.706	0.719	0.729	0.740	0.750	0.758	0.768	0.774	0.781	0.788	0.791	0.795	0.799	0.801	0.801	0.801	0.799	0.796	0.792	0.788	0.781	0.774	0.765	0.755	0.745	0.732	0.719	0.705	0.689	0.674	0.655	0.636	0.616	0.596	0.575	0.552	0.529	0.505	0.480	0.455	0.428	0.401	0.374	0.346	0.319	0.290	0.261	0.231	0.202	0.172	0.144	0.114	0.084	0.055	0.026	-0.002	-0.031	-0.059	-0.088	-0.115	-0.140	-0.168	-0.194	-0.218	-0.242	-0.266	-0.289	-0.311	-0.334	-0.354	-0.375	-0.394	-0.411	-0.429	-0.446	-0.461	-0.476	-0.491	-0.505	-0.516	-0.528	-0.540	-0.550	-0.559	-0.566	-0.575	-0.581	-0.589	-0.594	-0.599	-0.604	-0.608	-0.611	-0.615	-0.616	-0.619	-0.621	-0.622	-0.624	-0.624	-0.625	-0.625	-0.624	-0.625	-0.624	-0.624	-0.622	-0.624	-0.622	-0.621	-0.621	-0.621	-0.621	-0.620	-0.620	-0.620	-0.620	-0.619	-0.620	-0.620	-0.621	-0.620	-0.621	-0.622	-0.622	-0.624	-0.625	-0.625	-0.628	-0.628	-0.630	-0.630	-0.632	-0.632	-0.634	-0.634	-0.635	-0.636	-0.636	-0.638	-0.638	-0.638	-0.638	-0.636	-0.636	-0.635	-0.634	-0.632	-0.631	-0.629	-0.626	-0.622	-0.620	-0.616	-0.612	-0.606	-0.602	-0.596	-0.591	-0.585	-0.578	-0.569	-0.561	-0.552	-0.542	-0.534	-0.524	-0.514	-0.501	-0.490	-0.479	-0.465	-0.452	-0.439	-0.424	-0.410	-0.395	-0.379	-0.364	-0.346	-0.330	-0.312	-0.294	-0.275	-0.256	-0.239	-0.219	-0.199	-0.179	-0.159	-0.138	-0.118	-0.098	-0.075	-0.055	-0.034	-0.012	0.009	0.030	0.051	0.072	0.094	0.115	0.136	0.156	0.178	0.198	0.218	0.238	0.255	0.275	0.292	0.310	0.329	0.346	0.361	0.378	0.392	0.406	0.421	0.434	0.446	0.459	0.469	0.479	0.489	0.498	0.506	0.512	0.519	0.525	0.529	0.534	0.538	0.539	0.541	0.542	0.542	0.542	0.542	0.540	0.539	0.535	0.532	0.529	0.524	0.519	0.515	0.509	0.504	0.496	0.491	0.484	0.476	0.469	0.461	0.454	0.446	0.439	0.430	0.422	0.415	0.405	0.398	0.390	0.381	0.374	0.366	0.358	0.350	0.342	0.335	0.328	0.320	0.312	0.305	0.299	0.292	0.284	0.278	0.271	0.264	0.256	0.250	0.244	0.236	0.230	0.224	0.216	0.209	0.202	0.196	0.189	0.180	0.174	0.166	0.158	0.150	0.141	0.134	0.125	0.116	0.106	0.098	0.088	0.078	0.066	0.056	0.044	0.032	0.022	0.010	-0.002	-0.016	-0.029	-0.042	-0.056	-0.071	-0.088	-0.101	-0.119	-0.134	-0.150	-0.168	-0.185	-0.204	-0.222	-0.241	-0.261	-0.280	-0.301	-0.321	-0.342	-0.364	-0.386	-0.409	-0.431	-0.455	-0.479	-0.502	-0.528	-0.552	-0.579	-0.605	-0.631	-0.656	-0.684	-0.711	-0.739	-0.768	-0.795	-0.824	-0.852	-0.881	-0.911	-0.940	-0.970	-0.999	-1.029	-1.060	-1.090	-1.119	-1.149	-1.180	-1.210	-1.240	-1.270	-1.300	-1.330	-1.360	-1.389	-1.419	-1.449	-1.479	-1.508	-1.536	-1.564	-1.592	-1.620	-1.648	-1.676	-1.702	-1.729	-1.756	-1.781	-1.808	-1.831	-1.858	-1.882	-1.906	-1.930	-1.954	-1.976	-2.000	-2.022	-2.044	-2.066	-2.089	-2.109	-2.129	-2.150	-2.170	-2.191	-2.211	-2.230	-2.250	-2.270	-2.289	-2.309	-2.328	-2.346	-2.366	-2.384	-2.404	-2.422	-2.441	-2.461	-2.479	-2.498	-2.519	-2.538	-2.558	-2.578	-2.596	-2.618	-2.638	-2.659	-2.680	-2.701	-2.724	-2.745	-2.766	-2.789	-2.812	-2.835	-2.859	-2.881	-2.905	-2.929	-2.954	-2.978	-3.001	-3.028	-3.052	-3.078	-3.102	-3.128	-3.152	-3.178	-3.202	-3.228	-3.252	-3.278	-3.302	-3.328	-3.351	-3.376	-3.399	-3.424	-3.446	-3.469	-3.490	-3.512	-3.532	-3.554	-3.574	-3.591	-3.610	-3.628	-3.645	-3.660	-3.675	-3.690	-3.701	-3.715	-3.725	-3.735	-3.745	-3.752	-3.759	-3.764	-3.769	-3.772	-3.775	-3.775	-3.776	-3.776	-3.772	-3.770	-3.766	-3.760	-3.754	-3.745	-3.738	-3.726	-3.715	-3.704	-3.691	-3.678	-3.664	-3.648	-3.631	-3.612	-3.595	-3.576	-3.556	-3.538	-3.515	-3.494	-3.471	-3.448	-3.425	-3.401	-3.376	-3.351	-3.326	-3.300	-3.275	-3.249	-3.221	-3.195	-3.168	-3.141	-3.114	-3.088	-3.060	-3.032	-3.006	-2.979	-2.951	-2.925	-2.898	-2.870	-2.844	-2.819	-2.792	-2.766	-2.740	-2.715	-2.690	-2.666	-2.641	-2.618	-2.595	-2.571	-2.549	-2.528	-2.505	-2.484	-2.462	-2.444	-2.424	-2.404	-2.385	-2.369	-2.350	-2.334	-2.318	-2.301	-2.286	-2.270	-2.256	-2.242	-2.230	-2.218	-2.205	-2.194	-2.184	-2.172	-2.162	-2.155	-2.145	-2.136	-2.129	-2.121	-2.115	-2.109	-2.102	-2.098	-2.092	-2.088	-2.082	-2.079	-2.075	-2.072	-2.069	-2.066	-2.064	-2.060	-2.059	-2.056	-2.055	-2.054	-2.052	-2.051	-2.050	-2.050	-2.049	-2.049	-2.049	-2.049	-2.049	-2.049	-2.050	-2.050	-2.050	-2.050	-2.051	-2.052	-2.054	-2.055	-2.056	-2.058	-2.059	-2.060	-2.062	-2.065	-2.068	-2.070	-2.074	-2.076	-2.080	-2.082	-2.086	-2.091	-2.095	-2.099	-2.104	-2.109	-2.114	-2.121	-2.126	-2.132	-2.139	-2.145	-2.151	-2.159	-2.166	-2.175	-2.182	-2.191	-2.200	-2.209	-2.218	-2.228	-2.238	-2.248	-2.256	-2.268	-2.279	-2.289	-2.300	-2.312	-2.322	-2.335	-2.346	-2.360	-2.371	-2.385	-2.396	-2.409	-2.422	-2.435	-2.449	-2.461	-2.475	-2.489	-2.502	-2.515	-2.529	-2.544	-2.558	-2.571	-2.585	-2.599	-2.614	-2.628	-2.642	-2.655	-2.670	-2.685	-2.699	-2.712	-2.729	-2.744	-2.756	-2.771	-2.786	-2.801	-2.815	-2.830	-2.844	-2.859	-2.874	-2.888	-2.901	-2.916	-2.930	-2.944	-2.958	-2.971	-2.985	-2.998	-3.011	-3.024	-3.036	-3.050	-3.061	-3.074	-3.085	-3.096	-3.108	-3.119	-3.130	-3.139	-3.149	-3.159	-3.168	-3.178	-3.186	-3.194	-3.202	-3.209	-3.216	-3.224	-3.230	-3.236	-3.242	-3.249	-3.254	-3.259	-3.264	-3.269	-3.272	-3.278	-3.281	-3.285	-3.289	-3.291	-3.295	-3.299	-3.301	-3.305	-3.308	-3.311	-3.312	-3.316	-3.319	-3.322	-3.325	-3.329	-3.332	-3.335	-3.339	-3.342	-3.346	-3.349	-3.354	-3.358	-3.361	-3.365	-3.369	-3.374	-3.378	-3.382	-3.386	-3.391	-3.396	-3.402	-3.408	-3.412	-3.416	-3.421	-3.426	-3.431	-3.436	-3.441	-3.445	-3.450	-3.455	-3.459	-3.464	-3.466	-3.470	-3.474	-3.476	-3.480	-3.482	-3.485	-3.488	-3.489	-3.490	-3.491	-3.492	-3.492	-3.492	-3.491	-3.491	-3.490	-3.489	-3.486	-3.484	-3.481	-3.479	-3.475	-3.471	-3.466	-3.462	-3.456	-3.451	-3.446	-3.440	-3.432	-3.426	-3.419	-3.411	-3.404	-3.396	-3.388	-3.379	-3.370	-3.361	-3.352	-3.344	-3.334	-3.324	-3.315	-3.305	-3.295	-3.286	-3.276	-3.268	-3.258	-3.248	-3.239	-3.228	-3.219	-3.210	-3.201	-3.191	-3.184	-3.175	-3.166	-3.158	-3.150	-3.142	-3.134	-3.128	-3.120	-3.112	-3.105	-3.099	-3.092	-3.086	-3.080	-3.074	-3.068	-3.062	-3.056	-3.050	-3.045	-3.040	-3.034	-3.029	-3.024	-3.019	-3.012	-3.006	-3.002	-2.996	-2.990	-2.984	-2.979	-2.972	-2.966	-2.960	-2.952	-2.946	-2.940	-2.931	-2.924	-2.915	-2.908	-2.899	-2.890	-2.880	-2.871	-2.860	-2.850	-2.839	-2.828	-2.815	-2.804	-2.791	-2.779	-2.765	-2.751	-2.736	-2.721	-2.706	-2.690	-2.674	-2.658	-2.640	-2.624	-2.604	-2.586	-2.568	-2.548	-2.528	-2.508	-2.488	-2.466	-2.444	-2.422	-2.400	-2.379	-2.355	-2.331	-2.309	-2.285	-2.260	-2.236	-2.211	-2.188	-2.162	-2.138	-2.112	-2.088	-2.062	-2.036	-2.011	-1.986	-1.962	-1.936	-1.911	-1.886	-1.862	-1.838	-1.814	-1.790	-1.766	-1.742	-1.720	-1.699	-1.676	-1.655	-1.635	-1.614	-1.596	-1.578	-1.560	-1.542	-1.528	-1.511	-1.496	-1.484	-1.470	-1.459	-1.450	-1.439	-1.431	-1.425	-1.418	-1.412	-1.410	-1.406	-1.405	-1.404	-1.405	-1.406	-1.409	-1.414	-1.418	-1.424	-1.431	-1.439	-1.448	-1.458	-1.470	-1.481	-1.494	-1.508	-1.521	-1.538	-1.552	-1.568	-1.585	-1.602	-1.619	-1.638	-1.655	-1.674	-1.691	-1.711	-1.730	-1.748	-1.765	-1.784	-1.802	-1.820	-1.836	-1.852	-1.870	-1.885	-1.900	-1.915	-1.929	-1.941	-1.952	-1.965	-1.975	-1.985	-1.992	-2.001	-2.006	-2.014	-2.018	-2.021	-2.024	-2.025	-2.026	-2.026	-2.024	-2.021	-2.019	-2.015	-2.010	-2.005	-1.998	-1.990	-1.981	-1.972	-1.964	-1.952	-1.942	-1.931	-1.919	-1.906	-1.894	-1.881	-1.868	-1.855	-1.840	-1.826	-1.812	-1.799	-1.784	-1.771	-1.756	-1.742	-1.728	-1.716	-1.702	-1.689	-1.676	-1.665	-1.652	-1.641	-1.630	-1.620	-1.609	-1.600	-1.591	-1.582	-1.575	-1.568	-1.560	-1.554	-1.548	-1.542	-1.539	-1.535	-1.532	-1.529	-1.526	-1.525	-1.524	-1.524	-1.524	-1.524	-1.524	-1.526	-1.529	-1.530	-1.532	-1.536	-1.540	-1.542	-1.548	-1.551	-1.556	-1.561	-1.565	-1.570	-1.575	-1.580	-1.586	-1.591	-1.596	-1.601	-1.606	-1.612	-1.616	-1.621	-1.625	-1.631	-1.635	-1.639	-1.642	-1.645	-1.648	-1.651	-1.652	-1.655	-1.655	-1.656	-1.658	-1.656	-1.656	-1.654	-1.654	-1.651	-1.648	-1.645	-1.641	-1.636	-1.630	-1.625	-1.619	-1.612	-1.604	-1.596	-1.588	-1.579	-1.569	-1.559	-1.549	-1.538	-1.525	-1.514	-1.500	-1.489	-1.475	-1.461	-1.449	-1.434	-1.419	-1.405	-1.391	-1.376	-1.361	-1.348	-1.332	-1.316	-1.302	-1.288	-1.274	-1.260	-1.245	-1.231	-1.219	-1.205	-1.192	-1.180	-1.169	-1.158	-1.146	-1.135	-1.125	-1.116	-1.108	-1.100	-1.092	-1.085	-1.079	-1.074	-1.068	-1.064	-1.060	-1.058	-1.055	-1.054	-1.051	-1.051	-1.052	-1.052	-1.054	-1.056	-1.059	-1.061	-1.065	-1.070	-1.074	-1.079	-1.085	-1.090	-1.095	-1.102	-1.109	-1.116	-1.124	-1.130	-1.138	-1.146	-1.152	-1.161	-1.169	-1.176	-1.184	-1.191	-1.199	-1.206	-1.214	-1.222	-1.230	-1.235	-1.242	-1.250	-1.255	-1.262	-1.268	-1.272	-1.278	-1.281	-1.286	-1.290	-1.294	-1.296	-1.299	-1.301	-1.302	-1.302	-1.304	-1.304	-1.304	-1.302	-1.301	-1.300	-1.298	-1.295	-1.291	-1.288	-1.282	-1.279	-1.274	-1.268	-1.261	-1.255	-1.249	-1.241	-1.232	-1.225	-1.218	-1.209	-1.200	-1.191	-1.182	-1.172	-1.162	-1.154	-1.144	-1.134	-1.125	-1.116	-1.106	-1.098	-1.088	-1.078	-1.070	-1.061	-1.052	-1.045	-1.038	-1.031	-1.025	-1.020	-1.014	-1.010	-1.006	-1.002	-1.000	-0.999	-0.996	-0.996	-0.996	-0.998	-1.000	-1.004	-1.008	-1.011	-1.016	-1.024	-1.030	-1.039	-1.046	-1.056	-1.068	-1.078	-1.090	-1.101	-1.115	-1.129	-1.141	-1.156	-1.171	-1.188	-1.202	-1.219	-1.235	-1.251	-1.269	-1.284	-1.300	-1.318	-1.334	-1.349	-1.364	-1.380	-1.395	-1.408	-1.421	-1.435	-1.446	-1.458	-1.468	-1.478	-1.486	-1.494	-1.500	-1.505	-1.509	-1.512	-1.514	-1.514	-1.512	-1.511	-1.508	-1.502	-1.498	-1.491	-1.484	-1.474	-1.464	-1.452	-1.440	-1.425	-1.410	-1.395	-1.379	-1.361	-1.341	-1.322	-1.304	-1.284	-1.262	-1.241	-1.220	-1.198	-1.175	-1.154	-1.131	-1.109	-1.086	-1.064	-1.042	-1.021	-1.001	-0.980	-0.960	-0.941	-0.924	-0.906	-0.889	-0.872	-0.858	-0.844	-0.830	-0.819	-0.809	-0.799	-0.790	-0.782	-0.776	-0.772	-0.769	-0.765	-0.764	-0.764	-0.765	-0.766	-0.769	-0.772	-0.778	-0.785	-0.791	-0.800	-0.808	-0.818	-0.829	-0.840	-0.851	-0.864	-0.878	-0.891	-0.905	-0.920	-0.935	-0.950	-0.966	-0.981	-0.998	-1.012	-1.030	-1.046	-1.062	-1.078	-1.094	-1.109	-1.125	-1.141	-1.156	-1.170	-1.185	-1.200	-1.214	-1.228	-1.241	-1.254	-1.268	-1.280	-1.291	-1.302	-1.315	-1.326	-1.338	-1.346	-1.358	-1.368	-1.378	-1.385	-1.395	-1.404	-1.414	-1.421	-1.430	-1.438	-1.445	-1.454	-1.461	-1.469	-1.476	-1.484	-1.490	-1.498	-1.504	-1.511	-1.518	-1.524	-1.530	-1.536	-1.542	-1.549	-1.554	-1.560	-1.565	-1.570	-1.575	-1.580	-1.586	-1.590	-1.594	-1.598	-1.602	-1.606	-1.609	-1.611	-1.615	-1.616	-1.619	-1.619	-1.621	-1.621	-1.622	-1.621	-1.621	-1.620	-1.620	-1.619	-1.616	-1.614	-1.611	-1.610	-1.608	-1.602	-1.600	-1.598	-1.592	-1.589	-1.585	-1.581	-1.576	-1.572	-1.568	-1.564	-1.559	-1.554	-1.551	-1.546	-1.542	-1.538	-1.535	-1.530	-1.526	-1.524	-1.520	-1.516	-1.514	-1.511	-1.509	-1.506	-1.504	-1.501	-1.499	-1.498	-1.496	-1.494	-1.494	-1.491	-1.490	-1.489	-1.488	-1.485	-1.484	-1.482	-1.479	-1.478	-1.475	-1.471	-1.469	-1.465	-1.461	-1.456	-1.451	-1.445	-1.440	-1.434	-1.426	-1.419	-1.411	-1.401	-1.391	-1.381	-1.370	-1.358	-1.345	-1.332	-1.318	-1.302	-1.288	-1.270	-1.254	-1.236	-1.218	-1.198	-1.178	-1.158	-1.136	-1.115	-1.094	-1.071	-1.049	-1.026	-1.002	-0.978	-0.954	-0.931	-0.906	-0.882	-0.858	-0.832	-0.808	-0.785	-0.760	-0.736	-0.711	-0.689	-0.666	-0.642	-0.620	-0.598	-0.576	-0.555	-0.535	-0.515	-0.495	-0.476	-0.459	-0.440	-0.424	-0.408	-0.394	-0.379	-0.365	-0.352	-0.340	-0.330	-0.319	-0.310	-0.301	-0.294	-0.286	-0.281	-0.276	-0.272	-0.269	-0.265	-0.264	-0.262	-0.262	-0.265	-0.266	-0.270	-0.272	-0.276	-0.282	-0.289	-0.295	-0.304	-0.311	-0.320	-0.330	-0.340	-0.350	-0.362	-0.375	-0.388	-0.400	-0.414	-0.429	-0.442	-0.459	-0.474	-0.490	-0.506	-0.521	-0.539	-0.555	-0.572	-0.590	-0.608	-0.625	-0.644	-0.660	-0.678	-0.695	-0.712	-0.730	-0.746	-0.764	-0.780	-0.796	-0.812	-0.828	-0.842	-0.858	-0.871	-0.886	-0.900	-0.912	-0.925	-0.938	-0.949	-0.960	-0.970	-0.980	-0.989	-0.998	-1.006	-1.012	-1.020	-1.026	-1.032	-1.038	-1.042	-1.045	-1.050	-1.052	-1.055	-1.056	-1.058	-1.058	-1.059	-1.059	-1.058	-1.058	-1.056	-1.054	-1.051	-1.049	-1.046	-1.044	-1.041	-1.038	-1.035	-1.031	-1.028	-1.024	-1.020	-1.016	-1.012	-1.009	-1.005	-1.002	-0.999	-0.996	-0.991	-0.989	-0.986	-0.982	-0.980	-0.979	-0.976	-0.975	-0.972	-0.972	-0.971	-0.970	-0.970	-0.970	-0.971	-0.972	-0.972	-0.974	-0.975	-0.978	-0.980	-0.981	-0.984	-0.985	-0.988	-0.991	-0.994	-0.996	-0.999	-1.001	-1.004	-1.008	-1.010	-1.011	-1.014	-1.016	-1.019	-1.020	-1.022	-1.024	-1.025	-1.025	-1.026	-1.025	-1.025	-1.024	-1.022	-1.021	-1.019	-1.016	-1.012	-1.009	-1.005	-1.000	-0.994	-0.988	-0.981	-0.974	-0.965	-0.958	-0.949	-0.939	-0.930	-0.919	-0.908	-0.896	-0.885	-0.872	-0.861	-0.849	-0.836	-0.822	-0.809	-0.795	-0.781	-0.769	-0.754	-0.740	-0.726	-0.712	-0.698	-0.684	-0.669	-0.656	-0.642	-0.629	-0.616	-0.604	-0.591	-0.579	-0.566	-0.555	-0.544	-0.534	-0.522	-0.512	-0.505	-0.495	-0.488	-0.480	-0.472	-0.465	-0.459	-0.454	-0.448	-0.444	-0.440	-0.435	-0.432	-0.429	-0.426	-0.424	-0.424	-0.421	-0.421	-0.420	-0.420	-0.421	-0.421	-0.422	-0.422	-0.425	-0.426	-0.428	-0.429	-0.431	-0.434	-0.436	-0.439	-0.441	-0.444	-0.446	-0.449	-0.451	-0.454	-0.456	-0.459	-0.460	-0.462	-0.465	-0.468	-0.470	-0.472	-0.474	-0.478	-0.479	-0.481	-0.484	-0.485	-0.488	-0.490	-0.492	-0.494	-0.496	-0.499	-0.500	-0.502	-0.506	-0.509	-0.510	-0.514	-0.516	-0.519	-0.522	-0.526	-0.529	-0.532	-0.536	-0.540	-0.544	-0.549	-0.554	-0.558	-0.564	-0.569	-0.574	-0.579	-0.585	-0.591	-0.598	-0.604	-0.610	-0.615	-0.622	-0.629	-0.635	-0.642	-0.648	-0.654	-0.660	-0.668	-0.674	-0.679	-0.685	-0.691	-0.696	-0.702	-0.708	-0.712	-0.718	-0.722	-0.726	-0.730	-0.735	-0.738	-0.741	-0.745	-0.746	-0.748	-0.750	-0.751	-0.752	-0.752	-0.752	-0.752	-0.750	-0.750	-0.749	-0.746	-0.744	-0.741	-0.739	-0.734	-0.730	-0.726	-0.722	-0.718	-0.711	-0.706	-0.700	-0.694	-0.688	-0.681	-0.675	-0.668	-0.660	-0.654	-0.645	-0.638	-0.629	-0.620	-0.611	-0.602	-0.592	-0.584	-0.574	-0.564	-0.554	-0.544	-0.532	-0.522	-0.511	-0.500	-0.488	-0.476	-0.464	-0.452	-0.439	-0.428	-0.414	-0.400	-0.386	-0.372	-0.359	-0.345	-0.330	-0.316	-0.301	-0.288	-0.272	-0.258	-0.242	-0.226	-0.211	-0.196	-0.180	-0.165	-0.149	-0.134	-0.120	-0.104	-0.090	-0.075	-0.061	-0.048	-0.032	-0.020	-0.006	0.006	0.019	0.031	0.041	0.052	0.064	0.072	0.081	0.090	0.099	0.106	0.112	0.119	0.124	0.129	0.131	0.135	0.138	0.139	0.141	0.140	0.141	0.140	0.139	0.136	0.134	0.131	0.128	0.124	0.120	0.115	0.110	0.104	0.100	0.094	0.088	0.082	0.076	0.070	0.064	0.058	0.052	0.045	0.040	0.035	0.029	0.025	0.020	0.015	0.012	0.010	0.006	0.005	0.002	0.001	0.001	0.001	0.002	0.005	0.006	0.010	0.014	0.018	0.022	0.028	0.034	0.042	0.049	0.058	0.068	0.076	0.086	0.098	0.110	0.122	0.134	0.148	0.162	0.175	0.190	0.205	0.220	0.235	0.252	0.268	0.284	0.300	0.318	0.334	0.350	0.366	0.382	0.400	0.415	0.431	0.446	0.462	0.478	0.491	0.507	0.521	0.535	0.546	0.560	0.571	0.582	0.592	0.604	0.614	0.622	0.630	0.638	0.644	0.649	0.655	0.660	0.662	0.666	0.668	0.670	0.670	0.669	0.668	0.666	0.665	0.661	0.658	0.654	0.649	0.642	0.636	0.629	0.621	0.614	0.606	0.598	0.589	0.579	0.569	0.559	0.548	0.538	0.526	0.516	0.505	0.492	0.481	0.470	0.459	0.448	0.436	0.425	0.412	0.402	0.391	0.380	0.370	0.360	0.350	0.341	0.331	0.324	0.315	0.306	0.299	0.291	0.284	0.278	0.271	0.265	0.260	0.254	0.250	0.246	0.242	0.239	0.236	0.232	0.231	0.229	0.229	0.228	0.228	0.226	0.226	0.228	0.229	0.230	0.232	0.234	0.235	0.239	0.241	0.244	0.248	0.251	0.254	0.259	0.261	0.266	0.270	0.275	0.279	0.284	0.288	0.292	0.296	0.301	0.305	0.310	0.314	0.318	0.321	0.326	0.330	0.334	0.336	0.340	0.342	0.346	0.349	0.351	0.354	0.355	0.356	0.358	0.359	0.360	0.360	0.360	0.360	0.359	0.359	0.358	0.355	0.354	0.352	0.349	0.346	0.342	0.340	0.335	0.332	0.328	0.324	0.318	0.314	0.308	0.302	0.298	0.291	0.285	0.279	0.272	0.266	0.260	0.254	0.246	0.239	0.232	0.226	0.221	0.214	0.208	0.201	0.195	0.189	0.182	0.178	0.172	0.166	0.161	0.156	0.151	0.145	0.140	0.138	0.132	0.129	0.124	0.121	0.118	0.114	0.111	0.110	0.106	0.104	0.102	0.100	0.098	0.098	0.095	0.094	0.092	0.091	0.091	0.091	0.090	0.089	0.089	0.089	0.089	0.088	0.089	0.090	0.089	0.090	0.091	0.091	0.092	0.094	0.095	0.096	0.098	0.099	0.100	0.102	0.105	0.108	0.109	0.112	0.115	0.116	0.119	0.121	0.125	0.129	0.131	0.135	0.138	0.141	0.145	0.149	0.151	0.155	0.160	0.164	0.169	0.172	0.176	0.181	0.186	0.191	0.196	0.200	0.206	0.211	0.216	0.221	0.228	0.232	0.239	0.245	0.251	0.258	0.264	0.271	0.278	0.284	0.291	0.300	0.308	0.315	0.325	0.334	0.344	0.352	0.364	0.374	0.386	0.398	0.410	0.422	0.436	0.450	0.464	0.479	0.495	0.510	0.526	0.544	0.562	0.580	0.599	0.618	0.636	0.658	0.678	0.699	0.719	0.741	0.761	0.784	0.805	0.828	0.849	0.871	0.892	0.915	0.936	0.958	0.978	0.998	1.018	1.036	1.054	1.072	1.088	1.104	1.119	1.132	1.145	1.156	1.168	1.176	1.185	1.192	1.198	1.200	1.202	1.204	1.202	1.201	1.199	1.194	1.186	1.179	1.170	1.159	1.146	1.134	1.119	1.102	1.085	1.066	1.049	1.028	1.006	0.985	0.961	0.938	0.912	0.888	0.861	0.836	0.810	0.782	0.756	0.729	0.701	0.675	0.648	0.621	0.594	0.568	0.542	0.516	0.491	0.468	0.442	0.420	0.396	0.375	0.354	0.332	0.312	0.294	0.275	0.258	0.240	0.224	0.209	0.194	0.179	0.165	0.152	0.140	0.128	0.116	0.105	0.094	0.084	0.074	0.064	0.054	0.045	0.035	0.026	0.018	0.008	-0.001	-0.011	-0.020	-0.030	-0.039	-0.050	-0.060	-0.070	-0.081	-0.094	-0.104	-0.118	-0.130	-0.142	-0.155	-0.169	-0.184	-0.198	-0.212	-0.228	-0.244	-0.260	-0.278	-0.294	-0.311	-0.329	-0.348	-0.365	-0.382	-0.401	-0.420	-0.439	-0.456	-0.476	-0.495	-0.514	-0.531	-0.550	-0.568	-0.584	-0.601	-0.619	-0.634	-0.650	-0.666	-0.680	-0.695	-0.709	-0.721	-0.734	-0.744	-0.754	-0.764	-0.771	-0.779	-0.785	-0.791	-0.795	-0.799	-0.801	-0.802	-0.801	-0.801	-0.796	-0.794	-0.788	-0.781	-0.774	-0.764	-0.755	-0.742	-0.729	-0.715	-0.700	-0.684	-0.665	-0.645	-0.626	-0.602	-0.581	-0.556	-0.530	-0.504	-0.476	-0.448	-0.418	-0.388	-0.355	-0.322	-0.288	-0.252	-0.218	-0.181	-0.144	-0.105	-0.068	-0.028	0.014	0.054	0.095	0.138	0.180	0.224	0.266	0.310	0.355	0.400	0.444	0.490	0.535	0.581	0.625	0.671	0.718	0.764	0.809	0.855	0.899	0.945	0.990	1.034	1.079	1.122	1.166	1.210	1.251	1.295	1.336	1.378	1.419	1.458	1.498	1.536	1.575	1.611	1.648	1.684	1.719	1.752	1.786	1.819	1.850	1.881	1.910	1.940	1.966	1.995	2.019	2.045	2.069	2.090	2.112	2.134	2.152	2.171	2.188	2.205	2.220	2.234	2.248	2.260	2.270	2.281	2.290	2.298	2.304	2.310	2.315	2.318	2.321	2.322	2.324	2.324	2.322	2.321	2.318	2.312	2.309	2.301	2.295	2.288	2.279	2.269	2.259	2.248	2.236	2.222	2.209	2.195	2.180	2.165	2.149	2.131	2.115	2.096	2.078	2.060	2.040	2.020	2.000	1.979	1.958	1.936	1.914	1.891	1.869	1.848	1.824	1.802	1.778	1.755	1.731	1.709	1.685	1.661	1.639	1.615	1.591	1.569	1.544	1.521	1.498	1.476	1.452	1.430	1.408	1.385	1.361	1.340	1.319	1.296	1.274	1.252	1.230	1.208	1.188	1.165	1.142	1.122	1.100	1.080	1.058	1.035	1.015	0.994	0.971	0.949	0.928	0.905	0.884	0.861	0.840	0.818	0.795	0.772	0.749	0.728	0.704	0.681	0.658	0.635	0.611	0.589	0.565	0.542	0.519	0.496	0.474	0.450	0.428	0.405	0.382	0.360	0.339	0.318	0.295	0.274	0.252	0.232	0.212	0.192	0.174	0.156	0.139	0.120	0.104	0.089	0.072	0.058	0.044	0.031	0.018	0.006	-0.005	-0.015	-0.024	-0.034	-0.041	-0.049	-0.055	-0.060	-0.065	-0.070	-0.075	-0.078	-0.080	-0.081	-0.082	-0.084	-0.085	-0.085	-0.085	-0.085	-0.082	-0.082	-0.081	-0.080	-0.079	-0.078	-0.076	-0.074	-0.074	-0.074	-0.072	-0.071	-0.071	-0.071	-0.070	-0.071	-0.071	-0.072	-0.075	-0.076	-0.080	-0.082	-0.086	-0.090	-0.095	-0.101	-0.106	-0.111	-0.119	-0.126	-0.134	-0.141	-0.150	-0.159	-0.168	-0.178	-0.188	-0.198	-0.209	-0.219	-0.230	-0.241	-0.251	-0.262	-0.274	-0.282	-0.294	-0.305	-0.314	-0.324	-0.335	-0.342	-0.352	-0.360	-0.368	-0.375	-0.382	-0.389	-0.395	-0.399	-0.404	-0.408	-0.410	-0.412	-0.414	-0.415	-0.415	-0.414	-0.412	-0.410	-0.406	-0.402	-0.398	-0.392	-0.385	-0.378	-0.370	-0.360	-0.351	-0.341	-0.330	-0.319	-0.305	-0.292	-0.279	-0.265	-0.250	-0.234	-0.219	-0.202	-0.185	-0.168	-0.151	-0.132	-0.115	-0.095	-0.076	-0.058	-0.038	-0.019	0.001	0.021	0.041	0.061	0.082	0.101	0.121	0.141	0.161	0.181	0.200	0.221	0.240	0.259	0.278	0.296	0.315	0.332	0.350	0.369	0.386	0.402	0.419	0.435	0.450	0.465	0.479	0.494	0.507	0.520	0.534	0.545	0.558	0.569	0.580	0.590	0.600	0.609	0.619	0.628	0.634	0.641	0.649	0.655	0.660	0.668	0.671	0.676	0.680	0.685	0.689	0.691	0.694	0.696	0.698	0.700	0.700	0.700	0.701	0.701	0.701	0.700	0.700	0.700	0.698	0.696	0.695	0.692	0.691	0.689	0.688	0.685	0.682	0.679	0.678	0.674	0.671	0.669	0.666	0.664	0.661	0.658	0.655	0.652	0.650	0.646	0.644	0.640	0.638	0.635	0.632	0.629	0.626	0.624	0.620	0.618	0.615	0.611	0.609	0.606	0.602	0.600	0.596	0.594	0.591	0.588	0.584	0.581	0.579	0.574	0.570	0.568	0.564	0.560	0.556	0.552	0.549	0.544	0.540	0.534	0.530	0.524	0.520	0.515	0.509	0.504	0.496	0.491	0.485	0.479	0.472	0.465	0.458	0.451	0.444	0.436	0.429	0.420	0.412	0.405	0.396	0.389	0.379	0.371	0.362	0.354	0.346	0.338	0.328	0.320	0.311	0.301	0.294	0.285	0.276	0.268	0.260	0.252	0.244	0.236	0.229	0.222	0.215	0.209	0.204	0.198	0.192	0.188	0.182	0.179	0.175	0.171	0.170	0.168	0.166	0.166	0.166	0.166	0.169	0.170	0.172	0.176	0.179	0.184	0.189	0.195	0.201	0.209	0.216	0.225	0.235	0.244	0.254	0.265	0.276	0.289	0.301	0.315	0.328	0.344	0.358	0.371	0.386	0.402	0.418	0.434	0.449	0.465	0.481	0.498	0.514	0.529	0.545	0.560	0.576	0.591	0.606	0.619	0.632	0.646	0.658	0.670	0.681	0.691	0.700	0.709	0.718	0.725	0.730	0.735	0.740	0.742	0.745	0.745	0.745	0.744	0.741	0.736	0.731	0.726	0.719	0.711	0.701	0.691	0.680	0.668	0.654	0.639	0.622	0.606	0.589	0.569	0.549	0.529	0.507	0.485	0.461	0.439	0.412	0.388	0.362	0.336	0.310	0.282	0.256	0.228	0.199	0.172	0.144	0.115	0.086	0.059	0.029	0.001	-0.026	-0.055	-0.081	-0.110	-0.136	-0.164	-0.189	-0.215	-0.240	-0.264	-0.289	-0.312	-0.335	-0.359	-0.379	-0.400	-0.421	-0.440	-0.458	-0.476	-0.494	-0.510	-0.528	-0.542	-0.556	-0.570	-0.581	-0.595	-0.606	-0.616	-0.626	-0.636	-0.645	-0.654	-0.661	-0.668	-0.674	-0.680	-0.685	-0.690	-0.695	-0.699	-0.702	-0.706	-0.709	-0.712	-0.714	-0.716	-0.719	-0.720	-0.721	-0.722	-0.724	-0.725	-0.725	-0.728	-0.726	-0.728	-0.728	-0.729	-0.730	-0.731	-0.732	-0.732	-0.734	-0.735	-0.735	-0.736	-0.738	-0.739	-0.741	-0.741	-0.744	-0.745	-0.746	-0.749	-0.751	-0.752	-0.754	-0.756	-0.759	-0.761	-0.762	-0.765	-0.765	-0.768	-0.769	-0.770	-0.772	-0.774	-0.775	-0.775	-0.776	-0.778	-0.776	-0.778	-0.776	-0.776	-0.774	-0.772	-0.771	-0.769	-0.765	-0.762	-0.758	-0.754	-0.749	-0.742	-0.738	-0.731	-0.722	-0.715	-0.708	-0.699	-0.690	-0.680	-0.669	-0.656	-0.645	-0.632	-0.619	-0.606	-0.590	-0.576	-0.560	-0.544	-0.526	-0.509	-0.491	-0.471	-0.452	-0.432	-0.414	-0.392	-0.371	-0.351	-0.330	-0.308	-0.284	-0.262	-0.240	-0.216	-0.194	-0.171	-0.149	-0.125	-0.102	-0.080	-0.056	-0.034	-0.011	0.012	0.034	0.055	0.076	0.098	0.119	0.139	0.159	0.178	0.198	0.215	0.232	0.249	0.265	0.281	0.295	0.310	0.324	0.335	0.348	0.359	0.369	0.379	0.388	0.395	0.401	0.408	0.412	0.418	0.422	0.424	0.426	0.428	0.430	0.430	0.429	0.426	0.425	0.424	0.420	0.416	0.411	0.408	0.402	0.398	0.391	0.384	0.379	0.371	0.364	0.356	0.348	0.340	0.331	0.324	0.315	0.308	0.298	0.289	0.280	0.271	0.262	0.252	0.245	0.235	0.226	0.218	0.209	0.200	0.190	0.182	0.172	0.164	0.155	0.146	0.138	0.129	0.120	0.111	0.102	0.094	0.085	0.076	0.066	0.058	0.049	0.040	0.031	0.021	0.012	0.002	-0.008	-0.016	-0.026	-0.036	-0.048	-0.058	-0.069	-0.080	-0.091	-0.102	-0.115	-0.128	-0.139	-0.151	-0.164	-0.178	-0.191	-0.205	-0.219	-0.234	-0.248	-0.262	-0.278	-0.294	-0.310	-0.328	-0.345	-0.362	-0.380	-0.398	-0.416	-0.435	-0.454	-0.474	-0.495	-0.515	-0.538	-0.558	-0.580	-0.602	-0.625	-0.649	-0.672	-0.698	-0.722	-0.748	-0.774	-0.799	-0.826	-0.852	-0.880	-0.909	-0.938	-0.966	-0.995	-1.024	-1.055	-1.085	-1.116	-1.146	-1.178	-1.210	-1.240	-1.272	-1.305	-1.338	-1.369	-1.401	-1.435	-1.466	-1.500	-1.532	-1.565	-1.599	-1.630	-1.662	-1.695	-1.726	-1.759	-1.789	-1.820	-1.851	-1.881	-1.911	-1.942	-1.971	-2.000	-2.029	-2.056	-2.084	-2.110	-2.136	-2.162	-2.186	-2.211	-2.235	-2.259	-2.281	-2.302	-2.324	-2.345	-2.366	-2.385	-2.404	-2.422	-2.441	-2.459	-2.476	-2.492	-2.509	-2.525	-2.540	-2.555	-2.570	-2.585	-2.599	-2.612	-2.625	-2.639	-2.652	-2.666	-2.680	-2.692	-2.706	-2.719	-2.732	-2.746	-2.760	-2.774	-2.788	-2.801	-2.816	-2.831	-2.846	-2.861	-2.876	-2.892	-2.909	-2.926	-2.942	-2.960	-2.978	-2.995	-3.015	-3.032	-3.051	-3.071	-3.091	-3.110	-3.130	-3.151	-3.171	-3.191	-3.211	-3.231	-3.252	-3.274	-3.295	-3.315	-3.335	-3.356	-3.376	-3.396	-3.416	-3.436	-3.455	-3.475	-3.494	-3.512	-3.529	-3.546	-3.562	-3.579	-3.594	-3.609	-3.621	-3.635	-3.646	-3.658	-3.668	-3.678	-3.685	-3.692	-3.700	-3.705	-3.709	-3.712	-3.714	-3.715	-3.715	-3.714	-3.711	-3.708	-3.704	-3.698	-3.691	-3.684	-3.675	-3.664	-3.652	-3.641	-3.628	-3.614	-3.598	-3.581	-3.564	-3.546	-3.528	-3.506	-3.485	-3.464	-3.441	-3.419	-3.394	-3.370	-3.345	-3.319	-3.292	-3.265	-3.239	-3.211	-3.182	-3.154	-3.125	-3.096	-3.068	-3.036	-3.008	-2.979	-2.949	-2.919	-2.890	-2.860	-2.831	-2.801	-2.774	-2.744	-2.716	-2.688	-2.661	-2.634	-2.608	-2.580	-2.555	-2.530	-2.505	-2.481	-2.459	-2.434	-2.412	-2.391	-2.369	-2.348	-2.329	-2.309	-2.290	-2.272	-2.255	-2.239	-2.221	-2.206	-2.190	-2.178	-2.162	-2.150	-2.138	-2.125	-2.114	-2.104	-2.094	-2.084	-2.074	-2.065	-2.058	-2.050	-2.041	-2.035	-2.029	-2.022	-2.018	-2.013	-2.007	-2.002	-1.999	-1.995	-1.991	-1.989	-1.985	-1.981	-1.980	-1.978	-1.975	-1.975	-1.974	-1.972	-1.971	-1.971	-1.971	-1.971	-1.971	-1.971	-1.972	-1.974	-1.975	-1.978	-1.979	-1.980	-1.981	-1.985	-1.988	-1.990	-1.994	-1.998	-2.001	-2.006	-2.010	-2.014	-2.020	-2.025	-2.030	-2.036	-2.042	-2.049	-2.055	-2.062	-2.069	-2.078	-2.085	-2.094	-2.101	-2.110	-2.119	-2.128	-2.138	-2.146	-2.156	-2.166	-2.176	-2.186	-2.198	-2.208	-2.219	-2.230	-2.240	-2.252	-2.262	-2.275	-2.286	-2.299	-2.310	-2.321	-2.334	-2.345	-2.358	-2.370	-2.382	-2.394	-2.406	-2.418	-2.429	-2.441	-2.452	-2.465	-2.476	-2.489	-2.500	-2.512	-2.524	-2.535	-2.548	-2.558	-2.570	-2.581	-2.592	-2.604	-2.615	-2.625	-2.636	-2.648	-2.659	-2.670	-2.681	-2.691	-2.702	-2.714	-2.724	-2.735	-2.745	-2.756	-2.768	-2.778	-2.789	-2.800	-2.811	-2.821	-2.832	-2.842	-2.854	-2.865	-2.875	-2.886	-2.896	-2.908	-2.918	-2.929	-2.939	-2.949	-2.960	-2.969	-2.980	-2.990	-3.000	-3.010	-3.020	-3.029	-3.039	-3.048	-3.056	-3.066	-3.075	-3.082	-3.091	-3.099	-3.108	-3.115	-3.124	-3.131	-3.138	-3.145	-3.152	-3.159	-3.165	-3.171	-3.178	-3.182	-3.189	-3.195	-3.200	-3.205	-3.209	-3.215	-3.219	-3.224	-3.228	-3.232	-3.236	-3.241	-3.245	-3.249	-3.252	-3.256	-3.261	-3.264	-3.268	-3.272	-3.275	-3.279	-3.281	-3.286	-3.290	-3.292	-3.298	-3.301	-3.305	-3.309	-3.312	-3.316	-3.320	-3.325	-3.329	-3.334	-3.338	-3.342	-3.346	-3.350	-3.355	-3.359	-3.364	-3.368	-3.372	-3.378	-3.381	-3.385	-3.390	-3.394	-3.399	-3.404	-3.408	-3.410	-3.414	-3.419	-3.421	-3.424	-3.428	-3.430	-3.432	-3.435	-3.436	-3.439	-3.440	-3.440	-3.441	-3.441	-3.441	-3.440	-3.439	-3.438	-3.436	-3.434	-3.431	-3.428	-3.424	-3.420	-3.415	-3.410	-3.404	-3.398	-3.391	-3.385	-3.378	-3.369	-3.361	-3.352	-3.342	-3.334	-3.324	-3.314	-3.302	-3.291	-3.281	-3.269	-3.259	-3.246	-3.234	-3.222	-3.211	-3.198	-3.186	-3.174	-3.161	-3.149	-3.138	-3.125	-3.114	-3.102	-3.091	-3.080	-3.069	-3.058	-3.048	-3.038	-3.028	-3.018	-3.009	-3.000	-2.991	-2.982	-2.974	-2.966	-2.958	-2.950	-2.944	-2.936	-2.930	-2.922	-2.916	-2.910	-2.905	-2.899	-2.892	-2.889	-2.882	-2.876	-2.871	-2.866	-2.861	-2.856	-2.851	-2.845	-2.839	-2.835	-2.828	-2.822	-2.816	-2.810	-2.804	-2.796	-2.789	-2.781	-2.772	-2.765	-2.756	-2.748	-2.739	-2.728	-2.718	-2.708	-2.696	-2.685	-2.672	-2.660	-2.648	-2.634	-2.620	-2.608	-2.591	-2.578	-2.561	-2.546	-2.530	-2.514	-2.496	-2.479	-2.461	-2.444	-2.425	-2.406	-2.388	-2.368	-2.349	-2.328	-2.308	-2.288	-2.268	-2.246	-2.225	-2.205	-2.184	-2.162	-2.140	-2.120	-2.099	-2.076	-2.055	-2.034	-2.013	-1.992	-1.971	-1.950	-1.930	-1.910	-1.890	-1.870	-1.851	-1.834	-1.815	-1.798	-1.779	-1.762	-1.746	-1.731	-1.718	-1.702	-1.689	-1.678	-1.665	-1.655	-1.644	-1.636	-1.628	-1.621	-1.615	-1.610	-1.606	-1.604	-1.601	-1.601	-1.601	-1.602	-1.605	-1.609	-1.614	-1.620	-1.628	-1.636	-1.645	-1.656	-1.666	-1.679	-1.692	-1.706	-1.721	-1.738	-1.755	-1.771	-1.790	-1.809	-1.829	-1.850	-1.870	-1.890	-1.911	-1.934	-1.956	-1.978	-2.000	-2.021	-2.044	-2.065	-2.088	-2.109	-2.130	-2.151	-2.171	-2.191	-2.210	-2.230	-2.248	-2.265	-2.281	-2.296	-2.311	-2.325	-2.339	-2.350	-2.361	-2.371	-2.380	-2.389	-2.396	-2.401	-2.406	-2.410	-2.412	-2.415	-2.415	-2.415	-2.414	-2.412	-2.410	-2.406	-2.401	-2.395	-2.390	-2.382	-2.376	-2.368	-2.359	-2.350	-2.341	-2.331	-2.321	-2.309	-2.299	-2.288	-2.276	-2.265	-2.254	-2.242	-2.231	-2.219	-2.208	-2.196	-2.185	-2.174	-2.162	-2.152	-2.142	-2.132	-2.124	-2.114	-2.105	-2.096	-2.089	-2.080	-2.072	-2.066	-2.059	-2.054	-2.047	-2.042	-2.036	-2.033	-2.027	-2.024	-2.021	-2.018	-2.016	-2.015	-2.011	-2.011	-2.010	-2.009	-2.007	-2.007	-2.007	-2.007	-2.009	-2.010	-2.010	-2.011	-2.013	-2.014	-2.015	-2.018	-2.019	-2.021	-2.022	-2.025	-2.026	-2.029	-2.030	-2.031	-2.033	-2.035	-2.035	-2.036	-2.039	-2.039	-2.040	-2.040	-2.040	-2.040	-2.040	-2.039	-2.039	-2.038	-2.035	-2.034	-2.033	-2.029	-2.025	-2.022	-2.019	-2.013	-2.007	-2.002	-1.998	-1.991	-1.982	-1.975	-1.968	-1.959	-1.949	-1.939	-1.929	-1.916	-1.905	-1.892	-1.879	-1.866	-1.851	-1.836	-1.821	-1.805	-1.789	-1.772	-1.756	-1.739	-1.720	-1.701	-1.684	-1.664	-1.645	-1.625	-1.605	-1.586	-1.565	-1.546	-1.526	-1.505	-1.486	-1.466	-1.446	-1.426	-1.408	-1.388	-1.370	-1.351	-1.334	-1.316	-1.300	-1.284	-1.269	-1.252	-1.239	-1.225	-1.212	-1.200	-1.189	-1.178	-1.168	-1.159	-1.150	-1.141	-1.135	-1.129	-1.124	-1.120	-1.116	-1.114	-1.111	-1.110	-1.109	-1.109	-1.109	-1.111	-1.114	-1.116	-1.119	-1.122	-1.126	-1.131	-1.136	-1.141	-1.146	-1.154	-1.160	-1.168	-1.174	-1.180	-1.188	-1.195	-1.201	-1.208	-1.216	-1.222	-1.230	-1.236	-1.242	-1.250	-1.256	-1.261	-1.268	-1.274	-1.279	-1.282	-1.288	-1.292	-1.295	-1.298	-1.301	-1.304	-1.306	-1.306	-1.309	-1.310	-1.309	-1.309	-1.308	-1.306	-1.305	-1.302	-1.300	-1.296	-1.294	-1.290	-1.285	-1.280	-1.275	-1.269	-1.264	-1.258	-1.250	-1.244	-1.236	-1.229	-1.221	-1.214	-1.206	-1.198	-1.190	-1.181	-1.174	-1.166	-1.159	-1.150	-1.144	-1.135	-1.128	-1.120	-1.112	-1.108	-1.101	-1.094	-1.089	-1.084	-1.080	-1.075	-1.071	-1.069	-1.066	-1.064	-1.062	-1.062	-1.062	-1.064	-1.065	-1.068	-1.070	-1.074	-1.078	-1.082	-1.089	-1.094	-1.100	-1.108	-1.116	-1.125	-1.135	-1.144	-1.155	-1.166	-1.178	-1.189	-1.201	-1.214	-1.226	-1.239	-1.252	-1.265	-1.279	-1.294	-1.306	-1.320	-1.334	-1.348	-1.360	-1.372	-1.385	-1.398	-1.409	-1.420	-1.431	-1.441	-1.450	-1.460	-1.468	-1.475	-1.481	-1.486	-1.491	-1.496	-1.499	-1.501	-1.501	-1.501	-1.501	-1.500	-1.498	-1.492	-1.489	-1.484	-1.476	-1.469	-1.460	-1.450	-1.440	-1.429	-1.416	-1.404	-1.390	-1.375	-1.360	-1.345	-1.329	-1.312	-1.296	-1.278	-1.261	-1.244	-1.225	-1.208	-1.190	-1.170	-1.152	-1.135	-1.118	-1.100	-1.082	-1.066	-1.050	-1.035	-1.019	-1.005	-0.991	-0.978	-0.966	-0.955	-0.944	-0.934	-0.926	-0.919	-0.911	-0.905	-0.900	-0.896	-0.894	-0.892	-0.891	-0.891	-0.892	-0.896	-0.900	-0.904	-0.909	-0.915	-0.922	-0.930	-0.939	-0.948	-0.958	-0.970	-0.980	-0.994	-1.006	-1.019	-1.032	-1.046	-1.060	-1.075	-1.089	-1.104	-1.119	-1.135	-1.149	-1.164	-1.179	-1.194	-1.208	-1.222	-1.236	-1.250	-1.264	-1.278	-1.289	-1.302	-1.314	-1.326	-1.336	-1.348	-1.356	-1.366	-1.375	-1.384	-1.391	-1.399	-1.406	-1.412	-1.418	-1.424	-1.429	-1.432	-1.439	-1.442	-1.446	-1.450	-1.452	-1.455	-1.458	-1.460	-1.462	-1.464	-1.466	-1.469	-1.470	-1.471	-1.472	-1.474	-1.474	-1.475	-1.476	-1.478	-1.479	-1.480	-1.481	-1.481	-1.482	-1.482	-1.484	-1.485	-1.485	-1.485	-1.486	-1.488	-1.488	-1.489	-1.489	-1.489	-1.488	-1.488	-1.488	-1.488	-1.486	-1.486	-1.484	-1.482	-1.481	-1.480	-1.478	-1.476	-1.475	-1.471	-1.470	-1.468	-1.464	-1.461	-1.459	-1.455	-1.452	-1.449	-1.446	-1.441	-1.439	-1.435	-1.432	-1.429	-1.425	-1.422	-1.419	-1.415	-1.412	-1.410	-1.406	-1.404	-1.401	-1.399	-1.396	-1.394	-1.392	-1.391	-1.389	-1.388	-1.386	-1.385	-1.382	-1.382	-1.380	-1.380	-1.380	-1.378	-1.378	-1.376	-1.375	-1.374	-1.372	-1.370	-1.369	-1.366	-1.364	-1.360	-1.358	-1.354	-1.350	-1.345	-1.340	-1.335	-1.329	-1.322	-1.315	-1.308	-1.298	-1.289	-1.280	-1.268	-1.258	-1.245	-1.232	-1.219	-1.205	-1.189	-1.175	-1.156	-1.140	-1.122	-1.104	-1.085	-1.066	-1.045	-1.025	-1.004	-0.982	-0.960	-0.938	-0.914	-0.891	-0.869	-0.845	-0.821	-0.799	-0.775	-0.750	-0.728	-0.704	-0.681	-0.658	-0.634	-0.611	-0.590	-0.568	-0.545	-0.524	-0.502	-0.482	-0.462	-0.444	-0.426	-0.408	-0.390	-0.375	-0.359	-0.344	-0.330	-0.316	-0.305	-0.292	-0.281	-0.272	-0.262	-0.255	-0.249	-0.241	-0.235	-0.231	-0.229	-0.225	-0.224	-0.222	-0.222	-0.225	-0.225	-0.229	-0.232	-0.238	-0.242	-0.249	-0.256	-0.265	-0.274	-0.282	-0.294	-0.304	-0.316	-0.329	-0.341	-0.355	-0.370	-0.385	-0.400	-0.416	-0.432	-0.449	-0.466	-0.484	-0.502	-0.520	-0.538	-0.558	-0.575	-0.595	-0.614	-0.632	-0.652	-0.671	-0.691	-0.710	-0.729	-0.748	-0.765	-0.784	-0.801	-0.819	-0.836	-0.851	-0.868	-0.884	-0.899	-0.912	-0.926	-0.940	-0.951	-0.964	-0.976	-0.986	-0.995	-1.004	-1.012	-1.021	-1.026	-1.034	-1.039	-1.044	-1.048	-1.050	-1.052	-1.055	-1.055	-1.056	-1.056	-1.056	-1.054	-1.052	-1.050	-1.046	-1.042	-1.038	-1.034	-1.029	-1.024	-1.018	-1.012	-1.005	-0.999	-0.992	-0.986	-0.979	-0.972	-0.965	-0.959	-0.952	-0.944	-0.938	-0.931	-0.925	-0.919	-0.914	-0.908	-0.902	-0.898	-0.892	-0.889	-0.885	-0.881	-0.876	-0.874	-0.871	-0.869	-0.868	-0.866	-0.865	-0.865	-0.864	-0.865	-0.865	-0.866	-0.866	-0.868	-0.870	-0.871	-0.874	-0.875	-0.878	-0.880	-0.882	-0.884	-0.886	-0.889	-0.890	-0.894	-0.895	-0.898	-0.898	-0.899	-0.900	-0.901	-0.901	-0.901	-0.901	-0.901	-0.899	-0.898	-0.896	-0.892	-0.890	-0.886	-0.882	-0.879	-0.872	-0.868	-0.861	-0.855	-0.848	-0.840	-0.831	-0.822	-0.812	-0.804	-0.794	-0.784	-0.771	-0.760	-0.749	-0.736	-0.724	-0.711	-0.700	-0.686	-0.672	-0.660	-0.646	-0.632	-0.619	-0.605	-0.591	-0.579	-0.564	-0.551	-0.538	-0.525	-0.511	-0.499	-0.486	-0.475	-0.464	-0.451	-0.440	-0.429	-0.419	-0.409	-0.399	-0.390	-0.381	-0.372	-0.364	-0.358	-0.350	-0.344	-0.338	-0.332	-0.326	-0.321	-0.318	-0.312	-0.310	-0.306	-0.304	-0.300	-0.299	-0.295	-0.294	-0.294	-0.292	-0.291	-0.290	-0.290	-0.290	-0.290	-0.290	-0.291	-0.291	-0.292	-0.292	-0.294	-0.295	-0.296	-0.298	-0.299	-0.299	-0.300	-0.301	-0.302	-0.304	-0.305	-0.305	-0.306	-0.308	-0.308	-0.309	-0.309	-0.310	-0.311	-0.312	-0.314	-0.315	-0.315	-0.316	-0.318	-0.319	-0.320	-0.321	-0.322	-0.325	-0.325	-0.328	-0.329	-0.331	-0.334	-0.336	-0.338	-0.341	-0.344	-0.348	-0.350	-0.354	-0.358	-0.361	-0.366	-0.370	-0.375	-0.379	-0.385	-0.389	-0.394	-0.399	-0.405	-0.410	-0.416	-0.421	-0.428	-0.432	-0.439	-0.444	-0.450	-0.456	-0.461	-0.466	-0.471	-0.478	-0.482	-0.486	-0.492	-0.496	-0.500	-0.505	-0.507	-0.511	-0.514	-0.518	-0.521	-0.522	-0.525	-0.526	-0.526	-0.529	-0.529	-0.528	-0.526	-0.526	-0.525	-0.522	-0.521	-0.518	-0.514	-0.512	-0.509	-0.505	-0.499	-0.495	-0.490	-0.484	-0.480	-0.474	-0.466	-0.461	-0.455	-0.448	-0.441	-0.434	-0.425	-0.418	-0.410	-0.402	-0.394	-0.386	-0.379	-0.370	-0.360	-0.352	-0.342	-0.334	-0.325	-0.315	-0.306	-0.296	-0.286	-0.276	-0.266	-0.256	-0.246	-0.235	-0.225	-0.214	-0.202	-0.190	-0.180	-0.168	-0.155	-0.144	-0.131	-0.116	-0.104	-0.091	-0.078	-0.064	-0.049	-0.036	-0.021	-0.006	0.009	0.025	0.039	0.055	0.070	0.085	0.101	0.118	0.131	0.148	0.162	0.179	0.194	0.209	0.224	0.238	0.254	0.268	0.281	0.294	0.308	0.320	0.332	0.344	0.355	0.365	0.375	0.385	0.394	0.402	0.409	0.416	0.422	0.428	0.431	0.436	0.439	0.441	0.444	0.445	0.445	0.445	0.445	0.444	0.441	0.440	0.438	0.434	100.000	5.000	2.000	1.000	6.000	0.000	0.000	0.000	0.000	0.000	0.000	0.000	0.000	0.000	0.000	0.000	0.000	0.000	2.359	2.358	2.354	2.349	2.345	2.341	2.338	2.332	2.328	2.324	2.318	2.314	2.308	2.302	2.296	2.291	2.285	2.280	2.272	2.268	2.260	2.254	2.246	2.239	2.231	2.224	2.216	2.208	2.200	2.191	2.184	2.175	2.166	2.158	2.149	2.139	2.129	2.120	2.110	2.100	2.091	2.080	2.070	2.060	2.047	2.038	2.026	2.015	2.004	1.992	1.981	1.970	1.959	1.946	1.935	1.922	1.911	1.900	1.886	1.875	1.862	1.850	1.839	1.828	1.814	1.801	1.790	1.776	1.765	1.751	1.739	1.726	1.712	1.700	1.688	1.674	1.662	1.650	1.636	1.624	1.611	1.599	1.585	1.572	1.560	1.548	1.535	1.522	1.509	1.496	1.484	1.471	1.459	1.448	1.435	1.421	1.410	1.399	1.386	1.374	1.362	1.350	1.339	1.328	1.316	1.306	1.295	1.284	1.272	1.262	1.252	1.242	1.232	1.221	1.212	1.202	1.194	1.185	1.176	1.168	1.159	1.151	1.144	1.136	1.129	1.121	1.115	1.109	1.101	1.095	1.090	1.085	1.080	1.074	1.069	1.065	1.060	1.056	1.052	1.049	1.045	1.042	1.039	1.036	1.032	1.031	1.029	1.026	1.025	1.022	1.021	1.020	1.018	1.018	1.016	1.015	1.012	1.012	1.011	1.011	1.010	1.010	1.009	1.009	1.006	1.006	1.005	1.005	1.004	1.002	1.002	1.000	1.000	0.998	0.998	0.995	0.994	0.992	0.990	0.989	0.986	0.985	0.982	0.980	0.979	0.976	0.974	0.971	0.969	0.965	0.962	0.960	0.956	0.954	0.951	0.948	0.944	0.940	0.938	0.935	0.931	0.929	0.926	0.922	0.920	0.916	0.915	0.911	0.909	0.906	0.904	0.902	0.900	0.899	0.896	0.895	0.894	0.891	0.891	0.889	0.889	0.888	0.886	0.886	0.886	0.885	0.885	0.885	0.885	0.885	0.884	0.885	0.885	0.886	0.886	0.888	0.888	0.888	0.888	0.890	0.890	0.890	0.891	0.892	0.892	0.894	0.894	0.894	0.894	0.895	0.895	0.895	0.896	0.895	0.895	0.896	0.895	0.895	0.895	0.894	0.894	0.894	0.892	0.892	0.891	0.891	0.890	0.889	0.889	0.888	0.886	0.886	0.885	0.885	0.884	0.884	0.882	0.881	0.880	0.880	0.880	0.880	0.880	0.880	0.880	0.880	0.880	0.880	0.881	0.881	0.881	0.882	0.882	0.885	0.885	0.888	0.889	0.891	0.892	0.894	0.895	0.899	0.900	0.901	0.904	0.906	0.909	0.911	0.914	0.916	0.919	0.921	0.924	0.926	0.928	0.931	0.932	0.936	0.938	0.940	0.941	0.944	0.945	0.946	0.948	0.949	0.950	0.950	0.951	0.951	0.951	0.951	0.950	0.950	0.948	0.948	0.946	0.942	0.941	0.939	0.935	0.932	0.929	0.925	0.920	0.915	0.910	0.905	0.898	0.891	0.884	0.878	0.870	0.861	0.852	0.844	0.835	0.825	0.815	0.804	0.794	0.782	0.771	0.760	0.746	0.734	0.721	0.708	0.694	0.680	0.665	0.651	0.636	0.621	0.606	0.591	0.574	0.559	0.542	0.526	0.510	0.494	0.476	0.459	0.442	0.425	0.408	0.391	0.375	0.358	0.340	0.324	0.306	0.290	0.274	0.256	0.240	0.222	0.206	0.190	0.175	0.159	0.144	0.128	0.112	0.098	0.082	0.068	0.055	0.040	0.026	0.012	-0.001	-0.014	-0.028	-0.041	-0.054	-0.066	-0.076	-0.089	-0.101	-0.111	-0.124	-0.134	-0.145	-0.155	-0.165	-0.176	-0.186	-0.195	-0.206	-0.215	-0.225	-0.234	-0.244	-0.252	-0.261	-0.271	-0.280	-0.288	-0.298	-0.306	-0.315	-0.324	-0.332	-0.342	-0.350	-0.360	-0.369	-0.379	-0.388	-0.398	-0.408	-0.416	-0.428	-0.438	-0.448	-0.458	-0.468	-0.479	-0.490	-0.500	-0.512	-0.524	-0.535	-0.548	-0.560	-0.572	-0.585	-0.599	-0.611	-0.625	-0.640	-0.654	-0.668	-0.682	-0.699	-0.712	-0.729	-0.744	-0.760	-0.776	-0.792	-0.809	-0.825	-0.841	-0.859	-0.875	-0.892	-0.909	-0.926	-0.942	-0.961	-0.978	-0.995	-1.011	-1.029	-1.046	-1.061	-1.078	-1.095	-1.110	-1.126	-1.140	-1.156	-1.170	-1.184	-1.199	-1.211	-1.224	-1.235	-1.248	-1.259	-1.270	-1.279	-1.289	-1.298	-1.305	-1.312	-1.320	-1.326	-1.331	-1.336	-1.340	-1.344	-1.345	-1.348	-1.348	-1.348	-1.348	-1.345	-1.344	-1.340	-1.336	-1.332	-1.328	-1.321	-1.315	-1.308	-1.299	-1.290	-1.281	-1.271	-1.260	-1.250	-1.238	-1.226	-1.214	-1.200	-1.186	-1.172	-1.159	-1.144	-1.129	-1.114	-1.099	-1.082	-1.066	-1.051	-1.035	-1.019	-1.002	-0.986	-0.970	-0.954	-0.939	-0.922	-0.906	-0.891	-0.878	-0.861	-0.848	-0.832	-0.819	-0.805	-0.792	-0.779	-0.766	-0.754	-0.742	-0.732	-0.720	-0.711	-0.701	-0.692	-0.684	-0.676	-0.669	-0.661	-0.654	-0.648	-0.641	-0.636	-0.632	-0.628	-0.624	-0.620	-0.618	-0.614	-0.612	-0.611	-0.609	-0.609	-0.608	-0.606	-0.606	-0.608	-0.608	-0.608	-0.609	-0.609	-0.610	-0.612	-0.612	-0.614	-0.615	-0.616	-0.619	-0.620	-0.621	-0.622	-0.624	-0.626	-0.628	-0.629	-0.631	-0.632	-0.632	-0.635	-0.635	-0.638	-0.639	-0.639	-0.640	-0.641	-0.641	-0.642	-0.642	-0.644	-0.644	-0.645	-0.645	-0.645	-0.645	-0.645	-0.645	-0.646	-0.645	-0.646	-0.645	-0.646	-0.645	-0.646	-0.646	-0.646	-0.646	-0.648	-0.648	-0.649	-0.649	-0.650	-0.650	-0.651	-0.651	-0.651	-0.652	-0.654	-0.656	-0.658	-0.658	-0.660	-0.661	-0.664	-0.666	-0.669	-0.671	-0.674	-0.679	-0.681	-0.685	-0.689	-0.692	-0.698	-0.702	-0.708	-0.714	-0.719	-0.725	-0.730	-0.738	-0.744	-0.751	-0.760	-0.768	-0.778	-0.785	-0.795	-0.805	-0.816	-0.826	-0.838	-0.850	-0.862	-0.874	-0.889	-0.901	-0.915	-0.930	-0.945	-0.961	-0.976	-0.994	-1.011	-1.029	-1.046	-1.065	-1.084	-1.102	-1.122	-1.141	-1.162	-1.184	-1.205	-1.226	-1.249	-1.270	-1.292	-1.316	-1.339	-1.361	-1.385	-1.409	-1.432	-1.456	-1.480	-1.504	-1.528	-1.551	-1.576	-1.601	-1.624	-1.648	-1.672	-1.696	-1.720	-1.744	-1.766	-1.791	-1.814	-1.838	-1.860	-1.882	-1.906	-1.928	-1.950	-1.972	-1.994	-2.015	-2.035	-2.058	-2.078	-2.098	-2.118	-2.138	-2.156	-2.175	-2.195	-2.212	-2.231	-2.249	-2.266	-2.284	-2.301	-2.318	-2.334	-2.351	-2.368	-2.382	-2.398	-2.414	-2.429	-2.444	-2.459	-2.474	-2.488	-2.502	-2.518	-2.532	-2.546	-2.560	-2.575	-2.590	-2.604	-2.618	-2.632	-2.645	-2.660	-2.675	-2.688	-2.702	-2.716	-2.730	-2.745	-2.759	-2.774	-2.788	-2.801	-2.816	-2.831	-2.845	-2.859	-2.874	-2.888	-2.902	-2.915	-2.930	-2.944	-2.956	-2.970	-2.984	-2.996	-3.009	-3.021	-3.034	-3.046	-3.058	-3.068	-3.079	-3.089	-3.099	-3.108	-3.115	-3.124	-3.130	-3.138	-3.144	-3.150	-3.155	-3.159	-3.162	-3.165	-3.168	-3.169	-3.170	-3.170	-3.169	-3.168	-3.165	-3.161	-3.159	-3.155	-3.149	-3.144	-3.138	-3.131	-3.124	-3.116	-3.108	-3.099	-3.089	-3.080	-3.070	-3.059	-3.048	-3.036	-3.025	-3.012	-3.001	-2.989	-2.978	-2.965	-2.952	-2.940	-2.929	-2.916	-2.904	-2.892	-2.880	-2.870	-2.858	-2.848	-2.836	-2.826	-2.815	-2.806	-2.796	-2.788	-2.778	-2.769	-2.761	-2.752	-2.745	-2.738	-2.731	-2.724	-2.719	-2.712	-2.708	-2.701	-2.696	-2.691	-2.686	-2.681	-2.678	-2.672	-2.668	-2.664	-2.659	-2.655	-2.650	-2.645	-2.640	-2.635	-2.630	-2.625	-2.619	-2.614	-2.606	-2.600	-2.594	-2.586	-2.579	-2.570	-2.561	-2.552	-2.541	-2.531	-2.520	-2.509	-2.495	-2.482	-2.469	-2.454	-2.439	-2.422	-2.406	-2.389	-2.370	-2.352	-2.332	-2.312	-2.292	-2.270	-2.249	-2.226	-2.204	-2.180	-2.155	-2.130	-2.105	-2.079	-2.052	-2.026	-1.999	-1.971	-1.942	-1.914	-1.886	-1.856	-1.828	-1.798	-1.769	-1.739	-1.709	-1.680	-1.649	-1.619	-1.590	-1.559	-1.530	-1.500	-1.471	-1.440	-1.411	-1.382	-1.354	-1.325	-1.298	-1.269	-1.242	-1.215	-1.189	-1.162	-1.138	-1.111	-1.086	-1.061	-1.039	-1.016	-0.994	-0.971	-0.949	-0.929	-0.909	-0.889	-0.870	-0.851	-0.834	-0.815	-0.799	-0.784	-0.768	-0.752	-0.739	-0.725	-0.711	-0.698	-0.686	-0.674	-0.664	-0.654	-0.642	-0.634	-0.624	-0.615	-0.606	-0.598	-0.591	-0.582	-0.576	-0.570	-0.562	-0.555	-0.550	-0.544	-0.538	-0.531	-0.526	-0.520	-0.515	-0.509	-0.504	-0.499	-0.494	-0.488	-0.482	-0.476	-0.471	-0.465	-0.458	-0.451	-0.445	-0.438	-0.431	-0.424	-0.416	-0.409	-0.401	-0.392	-0.385	-0.378	-0.369	-0.359	-0.350	-0.341	-0.331	-0.321	-0.312	-0.302	-0.291	-0.282	-0.272	-0.261	-0.251	-0.241	-0.231	-0.220	-0.211	-0.200	-0.190	-0.180	-0.169	-0.159	-0.149	-0.139	-0.130	-0.121	-0.112	-0.102	-0.095	-0.085	-0.078	-0.070	-0.062	-0.055	-0.049	-0.041	-0.035	-0.029	-0.025	-0.019	-0.015	-0.011	-0.008	-0.004	-0.001	0.001	0.004	0.005	0.006	0.008	0.008	0.006	0.006	0.005	0.004	0.002	0.000	-0.002	-0.006	-0.009	-0.014	-0.018	-0.022	-0.028	-0.034	-0.040	-0.046	-0.052	-0.060	-0.068	-0.075	-0.081	-0.090	-0.098	-0.106	-0.114	-0.122	-0.131	-0.139	-0.149	-0.156	-0.165	-0.172	-0.181	-0.190	-0.198	-0.205	-0.212	-0.220	-0.228	-0.234	-0.240	-0.246	-0.251	-0.256	-0.261	-0.266	-0.271	-0.274	-0.276	-0.279	-0.281	-0.282	-0.282	-0.282	-0.282	-0.281	-0.279	-0.275	-0.272	-0.269	-0.265	-0.259	-0.254	-0.248	-0.241	-0.232	-0.225	-0.216	-0.208	-0.199	-0.189	-0.179	-0.169	-0.159	-0.146	-0.136	-0.125	-0.112	-0.101	-0.090	-0.079	-0.066	-0.055	-0.042	-0.031	-0.020	-0.008	0.002	0.014	0.024	0.032	0.042	0.051	0.060	0.068	0.075	0.082	0.088	0.094	0.099	0.102	0.106	0.109	0.111	0.112	0.114	0.114	0.112	0.111	0.110	0.106	0.104	0.099	0.095	0.089	0.084	0.078	0.069	0.061	0.052	0.045	0.035	0.026	0.015	0.005	-0.005	-0.016	-0.029	-0.040	-0.051	-0.062	-0.075	-0.088	-0.100	-0.111	-0.122	-0.135	-0.148	-0.159	-0.170	-0.181	-0.192	-0.204	-0.212	-0.224	-0.234	-0.242	-0.251	-0.261	-0.269	-0.276	-0.284	-0.290	-0.296	-0.301	-0.308	-0.312	-0.316	-0.319	-0.322	-0.324	-0.326	-0.328	-0.328	-0.329	-0.328	-0.326	-0.325	-0.322	-0.321	-0.319	-0.315	-0.311	-0.308	-0.302	-0.299	-0.294	-0.289	-0.282	-0.276	-0.271	-0.265	-0.260	-0.254	-0.248	-0.241	-0.235	-0.230	-0.222	-0.218	-0.211	-0.206	-0.201	-0.198	-0.192	-0.189	-0.185	-0.181	-0.180	-0.178	-0.176	-0.176	-0.176	-0.176	-0.178	-0.179	-0.182	-0.185	-0.190	-0.195	-0.201	-0.208	-0.214	-0.224	-0.232	-0.242	-0.252	-0.264	-0.276	-0.289	-0.302	-0.316	-0.331	-0.348	-0.364	-0.380	-0.399	-0.418	-0.436	-0.456	-0.476	-0.498	-0.518	-0.539	-0.560	-0.581	-0.604	-0.626	-0.649	-0.671	-0.695	-0.716	-0.739	-0.761	-0.784	-0.806	-0.828	-0.850	-0.870	-0.891	-0.912	-0.932	-0.951	-0.971	-0.990	-1.008	-1.026	-1.042	-1.060	-1.076	-1.091	-1.106	-1.119	-1.132	-1.145	-1.156	-1.168	-1.179	-1.188	-1.196	-1.205	-1.212	-1.220	-1.226	-1.231	-1.236	-1.241	-1.245	-1.248	-1.251	-1.252	-1.255	-1.256	-1.258	-1.258	-1.259	-1.259	-1.258	-1.258	-1.258	-1.256	-1.255	-1.254	-1.254	-1.252	-1.250	-1.250	-1.249	-1.248	-1.248	-1.246	-1.245	-1.245	-1.244	-1.245	-1.245	-1.245	-1.245	-1.246	-1.248	-1.250	-1.251	-1.254	-1.256	-1.259	-1.262	-1.266	-1.269	-1.274	-1.279	-1.284	-1.289	-1.295	-1.300	-1.306	-1.312	-1.320	-1.328	-1.334	-1.342	-1.349	-1.358	-1.365	-1.375	-1.382	-1.391	-1.401	-1.410	-1.420	-1.429	-1.439	-1.448	-1.459	-1.468	-1.478	-1.489	-1.499	-1.508	-1.518	-1.529	-1.539	-1.549	-1.560	-1.569	-1.579	-1.590	-1.599	-1.610	-1.620	-1.629	-1.640	-1.650	-1.660	-1.669	-1.678	-1.689	-1.699	-1.708	-1.716	-1.725	-1.735	-1.744	-1.752	-1.762	-1.770	-1.779	-1.786	-1.795	-1.804	-1.810	-1.818	-1.825	-1.831	-1.839	-1.845	-1.851	-1.859	-1.864	-1.869	-1.874	-1.879	-1.884	-1.889	-1.892	-1.896	-1.899	-1.902	-1.905	-1.908	-1.910	-1.912	-1.914	-1.915	-1.916	-1.918	-1.919	-1.919	-1.919	-1.920	-1.919	-1.919	-1.918	-1.918	-1.918	-1.916	-1.918	-1.916	-1.915	-1.915	-1.915	-1.914	-1.914	-1.914	-1.912	-1.914	-1.912	-1.914	-1.914	-1.914	-1.915	-1.915	-1.916	-1.919	-1.920	-1.921	-1.924	-1.925	-1.926	-1.929	-1.931	-1.934	-1.936	-1.938	-1.940	-1.944	-1.945	-1.946	-1.949	-1.951	-1.952	-1.955	-1.956	-1.958	-1.959	-1.959	-1.959	-1.959	-1.958	-1.955	-1.954	-1.951	-1.948	-1.945	-1.940	-1.935	-1.929	-1.922	-1.915	-1.908	-1.899	-1.889	-1.879	-1.868	-1.856	-1.844	-1.831	-1.818	-1.801	-1.786	-1.771	-1.754	-1.736	-1.719	-1.701	-1.682	-1.662	-1.644	-1.624	-1.604	-1.582	-1.562	-1.540	-1.519	-1.498	-1.478	-1.455	-1.434	-1.412	-1.390	-1.370	-1.349	-1.329	-1.308	-1.289	-1.269	-1.249	-1.231	-1.211	-1.194	-1.175	-1.159	-1.141	-1.125	-1.110	-1.095	-1.080	-1.066	-1.052	-1.040	-1.028	-1.016	-1.004	-0.994	-0.982	-0.974	-0.965	-0.956	-0.949	-0.940	-0.934	-0.926	-0.920	-0.915	-0.909	-0.905	-0.901	-0.896	-0.894	-0.890	-0.886	-0.885	-0.882	-0.880	-0.879	-0.878	-0.876	-0.878	-0.876	-0.878	-0.878	-0.879	-0.881	-0.881	-0.884	-0.886	-0.889	-0.891	-0.895	-0.898	-0.901	-0.905	-0.909	-0.914	-0.920	-0.924	-0.929	-0.935	-0.941	-0.948	-0.955	-0.961	-0.968	-0.975	-0.984	-0.991	-0.999	-1.006	-1.015	-1.024	-1.032	-1.041	-1.050	-1.059	-1.066	-1.076	-1.085	-1.094	-1.104	-1.111	-1.121	-1.130	-1.139	-1.148	-1.156	-1.165	-1.172	-1.181	-1.189	-1.196	-1.205	-1.212	-1.220	-1.226	-1.232	-1.239	-1.245	-1.251	-1.258	-1.262	-1.268	-1.272	-1.276	-1.281	-1.285	-1.289	-1.292	-1.295	-1.299	-1.301	-1.304	-1.305	-1.308	-1.310	-1.311	-1.312	-1.315	-1.316	-1.318	-1.320	-1.320	-1.321	-1.324	-1.325	-1.325	-1.328	-1.329	-1.331	-1.332	-1.334	-1.336	-1.339	-1.341	-1.344	-1.346	-1.348	-1.351	-1.354	-1.358	-1.361	-1.365	-1.369	-1.374	-1.376	-1.381	-1.385	-1.391	-1.395	-1.400	-1.404	-1.409	-1.414	-1.418	-1.424	-1.428	-1.431	-1.436	-1.439	-1.442	-1.448	-1.449	-1.452	-1.454	-1.456	-1.458	-1.460	-1.460	-1.460	-1.459	-1.459	-1.458	-1.455	-1.454	-1.450	-1.445	-1.441	-1.436	-1.430	-1.422	-1.415	-1.409	-1.399	-1.390	-1.381	-1.370	-1.359	-1.348	-1.335	-1.322	-1.310	-1.296	-1.282	-1.268	-1.252	-1.238	-1.221	-1.206	-1.190	-1.174	-1.158	-1.141	-1.125	-1.109	-1.092	-1.076	-1.060	-1.044	-1.029	-1.012	-0.998	-0.982	-0.968	-0.952	-0.939	-0.926	-0.912	-0.900	-0.888	-0.876	-0.865	-0.855	-0.844	-0.835	-0.825	-0.816	-0.809	-0.801	-0.795	-0.788	-0.781	-0.776	-0.771	-0.766	-0.761	-0.758	-0.754	-0.750	-0.746	-0.744	-0.741	-0.739	-0.736	-0.735	-0.734	-0.731	-0.730	-0.728	-0.726	-0.724	-0.722	-0.721	-0.719	-0.716	-0.715	-0.711	-0.710	-0.708	-0.704	-0.701	-0.699	-0.694	-0.691	-0.686	-0.682	-0.678	-0.672	-0.668	-0.662	-0.658	-0.651	-0.646	-0.639	-0.634	-0.626	-0.620	-0.612	-0.606	-0.599	-0.592	-0.585	-0.579	-0.571	-0.564	-0.556	-0.551	-0.544	-0.536	-0.530	-0.524	-0.516	-0.510	-0.505	-0.499	-0.492	-0.488	-0.482	-0.478	-0.472	-0.468	-0.464	-0.459	-0.455	-0.452	-0.449	-0.446	-0.442	-0.439	-0.438	-0.435	-0.432	-0.431	-0.430	-0.429	-0.428	-0.425	-0.425	-0.424	-0.422	-0.421	-0.421	-0.420	-0.420	-0.419	-0.418	-0.416	-0.415	-0.414	-0.412	-0.411	-0.410	-0.409	-0.408	-0.406	-0.404	-0.402	-0.400	-0.399	-0.396	-0.394	-0.390	-0.388	-0.384	-0.381	-0.378	-0.372	-0.369	-0.366	-0.361	-0.356	-0.352	-0.348	-0.344	-0.339	-0.334	-0.329	-0.324	-0.319	-0.314	-0.308	-0.302	-0.298	-0.292	-0.285	-0.280	-0.274	-0.269	-0.262	-0.255	-0.249	-0.242	-0.235	-0.229	-0.221	-0.214	-0.206	-0.199	-0.191	-0.182	-0.174	-0.165	-0.158	-0.148	-0.139	-0.128	-0.119	-0.109	-0.098	-0.088	-0.076	-0.064	-0.052	-0.040	-0.029	-0.016	-0.004	0.010	0.024	0.036	0.050	0.065	0.078	0.092	0.106	0.121	0.135	0.150	0.165	0.179	0.192	0.206	0.221	0.235	0.248	0.261	0.274	0.286	0.299	0.310	0.321	0.331	0.342	0.352	0.361	0.370	0.379	0.385	0.391	0.399	0.404	0.409	0.412	0.416	0.420	0.421	0.422	0.422	0.421	0.421	0.420	0.416	0.414	0.411	0.406	0.401	0.396	0.390	0.384	0.378	0.370	0.364	0.355	0.346	0.339	0.330	0.322	0.312	0.304	0.295	0.286	0.278	0.269	0.260	0.252	0.244	0.236	0.229	0.221	0.214	0.209	0.201	0.196	0.190	0.186	0.181	0.179	0.175	0.172	0.171	0.169	0.170	0.169	0.169	0.171	0.171	0.174	0.178	0.181	0.185	0.190	0.195	0.201	0.208	0.215	0.222	0.230	0.239	0.249	0.258	0.268	0.278	0.289	0.299	0.310	0.322	0.332	0.345	0.356	0.369	0.381	0.392	0.405	0.418	0.430	0.442	0.454	0.466	0.479	0.490	0.501	0.512	0.524	0.535	0.544	0.555	0.565	0.574	0.584	0.592	0.601	0.610	0.618	0.624	0.632	0.639	0.645	0.650	0.656	0.661	0.668	0.671	0.675	0.679	0.682	0.685	0.689	0.691	0.694	0.695	0.698	0.700	0.701	0.704	0.705	0.706	0.706	0.709	0.710	0.710	0.711	0.714	0.714	0.716	0.718	0.720	0.721	0.722	0.725	0.728	0.730	0.732	0.735	0.739	0.741	0.745	0.749	0.752	0.759	0.762	0.768	0.774	0.779	0.785	0.791	0.799	0.805	0.814	0.821	0.829	0.836	0.845	0.855	0.864	0.872	0.881	0.891	0.901	0.911	0.921	0.932	0.944	0.955	0.966	0.976	0.989	1.000	1.011	1.024	1.035	1.046	1.059	1.069	1.081	1.092	1.104	1.115	1.126	1.138	1.149	1.159	1.169	1.179	1.190	1.200	1.209	1.218	1.226	1.234	1.244	1.251	1.259	1.264	1.271	1.276	1.284	1.289	1.292	1.296	1.300	1.304	1.308	1.309	1.310	1.311	1.314	1.312	1.312	1.314	1.312	1.311	1.309	1.306	1.305	1.301	1.299	1.295	1.290	1.288	1.282	1.278	1.272	1.268	1.262	1.256	1.251	1.246	1.240	1.234	1.230	1.224	1.218	1.212	1.206	1.201	1.196	1.190	1.185	1.180	1.175	1.171	1.166	1.164	1.160	1.156	1.152	1.150	1.148	1.144	1.141	1.140	1.139	1.136	1.136	1.135	1.135	1.135	1.135	1.135	1.135	1.138	1.138	1.139	1.140	1.141	1.145	1.148	1.149	1.151	1.155	1.158	1.161	1.164	1.166	1.170	1.175	1.178	1.182	1.185	1.189	1.192	1.198	1.201	1.206	1.210	1.215	1.219	1.224	1.229	1.232	1.236	1.241	1.246	1.251	1.256	1.260	1.264	1.269	1.272	1.276	1.281	1.285	1.290	1.292	1.298	1.301	1.304	1.308	1.310	1.314	1.316	1.319	1.320	1.324	1.325	1.326	1.328	1.330	1.330	1.330	1.332	1.331	1.331	1.331	1.330	1.330	1.329	1.328	1.325	1.324	1.321	1.319	1.316	1.314	1.311	1.308	1.305	1.301	1.299	1.295	1.291	1.288	1.284	1.281	1.278	1.274	1.270	1.268	1.264	1.261	1.259	1.256	1.254	1.252	1.250	1.249	1.248	1.246	1.246	1.246	1.246	1.248	1.249	1.249	1.250	1.251	1.255	1.256	1.259	1.264	1.266	1.270	1.275	1.278	1.282	1.288	1.292	1.296	1.301	1.306	1.311	1.316	1.321	1.325	1.330	1.334	1.339	1.342	1.346	1.349	1.351	1.354	1.355	1.358	1.359	1.358	1.359	1.358	1.356	1.352	1.350	1.346	1.342	1.338	1.332	1.326	1.320	1.311	1.304	1.295	1.284	1.275	1.264	1.252	1.240	1.226	1.214	1.200	1.185	1.171	1.156	1.141	1.126	1.110	1.094	1.078	1.060	1.044	1.026	1.010	0.991	0.975	0.959	0.941	0.924	0.909	0.891	0.875	0.860	0.844	0.829	0.814	0.799	0.785	0.771	0.758	0.744	0.731	0.720	0.709	0.696	0.685	0.676	0.666	0.656	0.648	0.639	0.631	0.622	0.616	0.609	0.604	0.598	0.592	0.588	0.584	0.579	0.575	0.571	0.570	0.566	0.565	0.561	0.560	0.559	0.558	0.558	0.558	0.558	0.558	0.559	0.560	0.561	0.562	0.564	0.566	0.569	0.571	0.574	0.578	0.581	0.585	0.589	0.592	0.599	0.604	0.609	0.614	0.620	0.626	0.634	0.640	0.648	0.655	0.664	0.672	0.681	0.691	0.701	0.710	0.721	0.732	0.744	0.756	0.768	0.781	0.795	0.809	0.822	0.838	0.854	0.870	0.886	0.902	0.920	0.939	0.958	0.976	0.996	1.018	1.039	1.060	1.082	1.106	1.130	1.152	1.178	1.202	1.230	1.258	1.285	1.312	1.341	1.371	1.400	1.431	1.462	1.495	1.528	1.560	1.595	1.629	1.664	1.700	1.736	1.772	1.809	1.848	1.885	1.924	1.962	2.001	2.041	2.081	2.121	2.162	2.204	2.245	2.288	2.329	2.371	2.412	2.456	2.499	2.542	2.585	2.629	2.672	2.715	2.758	2.802	2.844	2.888	2.930	2.974	3.016	3.060	3.101	3.144	3.186	3.228	3.269	3.310	3.351	3.392	3.432	3.472	3.511	3.551	3.590	3.628	3.666	3.702	3.740	3.776	3.811	3.848	3.881	3.916	3.949	3.981	4.014	4.045	4.076	4.106	4.134	4.164	4.191	4.218	4.244	4.269	4.292	4.316	4.340	4.361	4.382	4.402	4.422	4.440	4.459	4.474	4.489	4.504	4.519	4.531	4.541	4.554	4.562	4.571	4.579	4.586	4.592	4.598	4.602	4.604	4.608	4.609	4.609	4.608	4.606	4.604	4.601	4.598	4.591	4.585	4.579	4.571	4.562	4.554	4.544	4.534	4.522	4.511	4.499	4.484	4.470	4.456	4.441	4.425	4.410	4.392	4.376	4.359	4.340	4.322	4.304	4.284	4.265	4.245	4.226	4.205	4.186	4.165	4.145	4.124	4.102	4.081	4.061	4.040	4.018	3.996	3.975	3.954	3.932	3.911	3.890	3.869	3.848	3.826	3.805	3.784	3.762	3.742	3.721	3.700	3.680	3.658	3.638	3.616	3.595	3.574	3.554	3.531	3.511	3.490	3.469	3.449	3.426	3.405	3.384	3.362	3.341	3.319	3.298	3.275	3.252	3.230	3.208	3.185	3.162	3.140	3.116	3.092	3.070	3.046	3.024	3.000	2.975	2.951	2.928	2.902	2.879	2.855	2.831	2.805	2.781	2.758	2.734	2.709	2.685	2.661	2.638	2.614	2.591	2.568	2.545	2.522	2.501	2.479	2.458	2.436	2.415	2.396	2.375	2.356	2.338	2.320	2.301	2.284	2.268	2.251	2.236	2.221	2.206	2.192	2.179	2.166	2.155	2.142	2.131	2.120	2.109	2.100	2.089	2.080	2.071	2.062	2.055	2.046	2.039	2.030	2.024	2.015	2.009	2.002	1.994	1.988	1.980	1.972	1.965	1.958	1.950	1.941	1.934	1.926	1.918	1.908	1.900	1.890	1.880	1.869	1.859	1.848	1.836	1.824	1.812	1.800	1.786	1.772	1.760	1.745	1.730	1.715	1.699	1.684	1.668	1.651	1.635	1.618	1.601	1.584	1.568	1.550	1.532	1.515	1.498	1.479	1.461	1.444	1.426	1.409	1.391	1.375	1.359	1.341	1.325	1.309	1.295	1.279	1.265	1.250	1.236	1.222	1.210	1.198	1.185	1.175	1.164	1.154	1.144	1.136	1.128	1.120	1.112	1.108	1.100	1.096	1.091	1.088	1.084	1.081	1.080	1.079	1.078	1.076	1.078	1.078	1.079	1.081	1.084	1.088	1.090	1.095	1.099	1.104	1.109	1.114	1.120	1.126	1.132	1.139	1.145	1.152	1.160	1.168	1.174	1.182	1.190	1.198	1.205	1.214	1.221	1.230	1.236	1.245	1.254	1.261	1.268	1.276	1.284	1.291	1.299	1.305	1.314	1.320	1.326	1.334	1.340	1.346	1.352	1.359	1.364	1.369	1.375	1.380	1.385	1.391	1.394	1.400	1.404	1.408	1.412	1.415	1.419	1.421	1.425	1.428	1.430	1.432	1.435	1.436	1.439	1.440	1.441	1.442	1.444	1.444	1.445	1.446	1.446	1.446	1.448	1.446	1.445	1.446	1.445	1.445	1.444	1.442	1.442	1.440	1.439	1.439	1.438	1.435	1.434	1.432	1.430	1.429	1.425	1.424	1.421	1.420	1.416	1.415	1.412	1.410	1.409	1.406	1.404	1.402	1.400	1.399	1.398	1.395	1.392	1.391	1.390	1.390	1.388	1.388	1.388	1.385	1.385	1.386	1.386	1.386	1.386	1.388	1.389	1.390	1.391	1.392	1.395	1.398	1.400	1.404	1.406	1.409	1.414	1.416	1.420	1.425	1.430	1.434	1.439	1.444	1.448	1.452	1.459	1.464	1.469	1.475	1.481	1.486	1.491	1.498	1.502	1.509	1.515	1.520	1.525	1.530	1.535	1.540	1.545	1.550	1.554	1.558	1.562	1.566	1.569	1.572	1.575	1.578	1.580	1.581	1.584	1.585	1.586	1.586	1.588	1.588	1.588	1.588	1.586	1.585	1.585	1.584	1.582	1.580	1.578	1.576	1.574	1.571	1.568	1.566	1.562	1.559	1.556	1.552	1.550	1.545	1.542	1.539	1.535	1.531	1.528	1.524	1.520	1.516	1.514	1.509	1.506	1.502	1.499	1.495	1.492	1.489	1.485	1.481	1.478	1.474	1.471	1.468	1.464	1.460	1.456	1.452	1.448	1.444	1.440	1.435	1.431	1.426	1.421	1.416	1.411	1.406	1.400	1.394	1.388	1.381	1.375	1.368	1.360	1.352	1.345	1.336	1.328	1.318	1.309	1.299	1.288	1.276	1.265	1.254	1.241	1.229	1.216	1.204	1.191	1.176	1.162	1.149	1.134	1.119	1.104	1.088	1.074	1.058	1.041	1.025	1.009	0.991	0.975	0.958	0.941	0.924	0.908	0.890	0.872	0.856	0.839	0.822	0.806	0.790	0.774	0.758	0.741	0.726	0.711	0.696	0.681	0.666	0.651	0.639	0.625	0.610	0.599	0.585	0.572	0.561	0.549	0.538	0.526	0.516	0.506	0.496	0.486	0.478	0.469	0.459	0.452	0.444	0.435	0.428	0.421	0.414	0.406	0.401	0.394	0.389	0.382	0.378	0.371	0.366	0.361	0.356	0.351	0.346	0.341	0.336	0.332	0.328	0.322	0.319	0.314	0.309	0.305	0.300	0.296	0.291	0.286	0.282	0.278	0.272	0.268	0.262	0.259	0.254	0.249	0.244	0.239	0.234	0.229	0.225	0.220	0.214	0.210	0.204	0.200	0.194	0.189	0.185	0.180	0.174	0.169	0.165	0.160	0.155	0.150	0.145	0.141	0.136	0.132	0.126	0.122	0.118	0.114	0.110	0.104	0.100	0.096	0.091	0.088	0.084	0.079	0.075	0.070	0.066	0.062	0.059	0.055	0.051	0.048	0.044	0.040	0.038	0.032	0.029	0.026	0.022	0.019	0.016	0.012	0.009	0.006	0.002	0.000	-0.002	-0.005	-0.008	-0.010	-0.011	-0.014	-0.015	-0.016	-0.018	-0.020	-0.021	-0.022	-0.024	-0.025	-0.024	-0.025	-0.025	-0.026	-0.025	-0.026	-0.025	-0.025	-0.025	-0.024	-0.024	-0.024	-0.022	-0.022	-0.020	-0.020	-0.018	-0.018	-0.016	-0.015	-0.014	-0.012	-0.010	-0.009	-0.009	-0.006	-0.006	-0.005	-0.004	-0.002	-0.001	0.000	0.000	0.000	0.001	0.002	0.001	0.002	0.002	0.002	0.002	0.002	0.001	0.001	0.001	0.000	0.000	-0.001	-0.001	-0.002	-0.002	-0.004	-0.004	-0.005	-0.006	-0.006	-0.008	-0.009	-0.009	-0.009	-0.010	-0.010	-0.010	-0.010	-0.011	-0.011	-0.010	-0.010	-0.010	-0.010	-0.009	-0.008	-0.006	-0.006	-0.005	-0.002	0.000	0.001	0.002	0.006	0.009	0.010	0.014	0.016	0.020	0.024	0.026	0.030	0.034	0.038	0.041	0.045	0.050	0.054	0.058	0.062	0.066	0.070	0.075	0.079	0.084	0.088	0.091	0.096	0.099	0.104	0.106	0.110	0.114	0.118	0.119	0.121	0.125	0.128	0.129	0.131	0.132	0.132	0.134	0.135	0.136	0.136	0.135	0.136	0.134	0.134	0.131	0.130	0.126	0.124	0.121	0.118	0.114	0.109	0.104	0.099	0.092	0.088	0.080	0.074	0.066	0.059	0.050	0.041	0.032	0.022	0.012	0.002	-0.009	-0.020	-0.031	-0.042	-0.055	-0.068	-0.080	-0.094	-0.108	-0.121	-0.136	-0.150	-0.165	-0.180	-0.194	-0.209	-0.225	-0.240	-0.256	-0.272	-0.286	-0.302	-0.319	-0.334	-0.350	-0.366	-0.382	-0.399	-0.412	-0.429	-0.445	-0.460	-0.475	-0.491	-0.506	-0.520	-0.536	-0.550	-0.564	-0.579	-0.592	-0.606	-0.620	-0.632	-0.646	-0.660	-0.674	-0.685	-0.699	-0.710	-0.724	-0.735	-0.749	-0.760	-0.772	-0.784	-0.796	-0.808	-0.819	-0.832	-0.844	-0.855	-0.868	-0.879	-0.892	-0.904	-0.916	-0.928	-0.941	-0.954	-0.968	-0.979	-0.992	-1.006	-1.020	-1.034	-1.049	-1.062	-1.076	-1.091	-1.106	-1.121	-1.138	-1.152	-1.169	-1.185	-1.202	-1.219	-1.235	-1.252	-1.270	-1.288	-1.305	-1.322	-1.341	-1.360	-1.379	-1.398	-1.416	-1.435	-1.455	-1.474	-1.492	-1.511	-1.531	-1.551	-1.570	-1.590	-1.609	-1.629	-1.649	-1.668	-1.686	-1.705	-1.724	-1.744	-1.761	-1.780	-1.799	-1.816	-1.834	-1.851	-1.869	-1.885	-1.901	-1.918	-1.932	-1.949	-1.962	-1.978	-1.991	-2.005	-2.016	-2.030	-2.041	-2.052	-2.062	-2.074	-2.082	-2.090	-2.099	-2.105	-2.112	-2.119	-2.124	-2.129	-2.132	-2.136	-2.138	-2.140	-2.141	-2.141	-2.141	-2.140	-2.138	-2.135	-2.131	-2.128	-2.124	-2.118	-2.111	-2.104	-2.098	-2.089	-2.080	-2.071	-2.060	-2.049	-2.039	-2.027	-2.014	-2.001	-1.989	-1.974	-1.959	-1.945	-1.930	-1.914	-1.898	-1.881	-1.865	-1.849	-1.831	-1.814	-1.796	-1.780	-1.761	-1.745	-1.728	-1.710	-1.692	-1.675	-1.658	-1.640	-1.622	-1.605	-1.588	-1.572	-1.556	-1.540	-1.524	-1.508	-1.492	-1.479	-1.464	-1.450	-1.436	-1.424	-1.411	-1.399	-1.385	-1.374	-1.364	-1.352	-1.344	-1.334	-1.325	-1.315	-1.308	-1.300	-1.292	-1.285	-1.279	-1.274	-1.268	-1.262	-1.258	-1.252	-1.249	-1.245	-1.242	-1.239	-1.236	-1.234	-1.231	-1.230	-1.228	-1.228	-1.226	-1.225	-1.224	-1.224	-1.222	-1.222	-1.221	-1.221	-1.221	-1.221	-1.221	-1.221	-1.220	-1.220	-1.220	-1.220	-1.220	-1.220	-1.219	-1.219	-1.219	-1.219	-1.219	-1.219	-1.219	-1.218	-1.218	-1.218	-1.215	-1.215	-1.214	-1.214	-1.212	-1.212	-1.211	-1.211	-1.211	-1.209	-1.209	-1.208	-1.208	-1.208	-1.206	-1.206	-1.206	-1.205	-1.205	-1.205	-1.205	-1.205	-1.205	-1.205	-1.206	-1.206	-1.206	-1.209	-1.209	-1.210	-1.211	-1.212	-1.214	-1.215	-1.218	-1.220	-1.221	-1.225	-1.226	-1.230	-1.232	-1.235	-1.240	-1.244	-1.248	-1.252	-1.256	-1.261	-1.268	-1.272	-1.278	-1.284	-1.291	-1.298	-1.305	-1.312	-1.321	-1.329	-1.338	-1.346	-1.355	-1.365	-1.376	-1.388	-1.399	-1.410	-1.421	-1.435	-1.446	-1.460	-1.474	-1.490	-1.504	-1.519	-1.535	-1.551	-1.569	-1.586	-1.604	-1.622	-1.640	-1.660	-1.680	-1.700	-1.720	-1.740	-1.761	-1.782	-1.804	-1.826	-1.849	-1.871	-1.894	-1.918	-1.940	-1.964	-1.989	-2.011	-2.036	-2.060	-2.084	-2.109	-2.132	-2.158	-2.182	-2.208	-2.231	-2.255	-2.280	-2.304	-2.329	-2.352	-2.376	-2.400	-2.424	-2.448	-2.470	-2.494	-2.516	-2.540	-2.562	-2.585	-2.608	-2.629	-2.651	-2.672	-2.695	-2.716	-2.738	-2.759	-2.779	-2.800	-2.820	-2.840	-2.861	-2.881	-2.901	-2.921	-2.940	-2.960	-2.980	-3.000	-3.019	-3.036	-3.056	-3.075	-3.094	-3.112	-3.132	-3.150	-3.169	-3.188	-3.206	-3.225	-3.244	-3.261	-3.281	-3.299	-3.318	-3.338	-3.355	-3.374	-3.391	-3.410	-3.429	-3.448	-3.465	-3.484	-3.501	-3.520	-3.538	-3.556	-3.574	-3.592	-3.610	-3.626	-3.644	-3.662	-3.679	-3.695	-3.711	-3.729	-3.745	-3.760	-3.776	-3.791	-3.806	-3.820	-3.835	-3.849	-3.862	-3.876	-3.889	-3.901	-3.914	-3.925	-3.935	-3.946	-3.955	-3.965	-3.974	-3.982	-3.990	-3.998	-4.004	-4.010	-4.015	-4.020	-4.025	-4.028	-4.031	-4.034	-4.036	-4.037	-4.037	-4.039	-4.037	-4.037	-4.035	-4.034	-4.030	-4.028	-4.025	-4.021	-4.018	-4.012	-4.009	-4.003	-3.998	-3.992	-3.986	-3.980	-3.974	-3.966	-3.960	-3.952	-3.946	-3.940	-3.932	-3.925	-3.919	-3.911	-3.904	-3.898	-3.891	-3.884	-3.878	-3.871	-3.865	-3.859	-3.852	-3.848	-3.841	-3.836	-3.830	-3.826	-3.821	-3.816	-3.811	-3.808	-3.802	-3.800	-3.795	-3.791	-3.789	-3.784	-3.781	-3.778	-3.774	-3.770	-3.766	-3.764	-3.759	-3.755	-3.751	-3.746	-3.742	-3.739	-3.732	-3.728	-3.722	-3.715	-3.709	-3.702	-3.695	-3.686	-3.679	-3.671	-3.660	-3.651	-3.640	-3.629	-3.618	-3.605	-3.592	-3.578	-3.562	-3.548	-3.532	-3.515	-3.498	-3.480	-3.460	-3.440	-3.420	-3.398	-3.376	-3.352	-3.330	-3.305	-3.280	-3.254	-3.229	-3.201	-3.172	-3.145	-3.116	-3.086	-3.058	-3.026	-2.996	-2.964	-2.934	-2.901	-2.869	-2.836	-2.801	-2.769	-2.735	-2.701	-2.668	-2.632	-2.599	-2.564	-2.531	-2.496	-2.462	-2.428	-2.395	-2.360	-2.328	-2.294	-2.261	-2.229	-2.196	-2.164	-2.132	-2.101	-2.070	-2.040	-2.011	-1.984	-1.954	-1.928	-1.900	-1.874	-1.849	-1.824	-1.800	-1.776	-1.754	-1.732	-1.711	-1.690	-1.671	-1.652	-1.634	-1.618	-1.600	-1.585	-1.570	-1.556	-1.542	-1.530	-1.518	-1.506	-1.496	-1.486	-1.478	-1.469	-1.460	-1.452	-1.446	-1.439	-1.432	-1.428	-1.422	-1.418	-1.412	-1.408	-1.404	-1.400	-1.396	-1.392	-1.390	-1.385	-1.382	-1.379	-1.376	-1.372	-1.369	-1.365	-1.361	-1.356	-1.352	-1.349	-1.344	-1.339	-1.334	-1.328	-1.321	-1.316	-1.310	-1.304	-1.296	-1.289	-1.282	-1.274	-1.266	-1.258	-1.250	-1.241	-1.230	-1.221	-1.212	-1.204	-1.192	-1.182	-1.174	-1.162	-1.152	-1.142	-1.132	-1.122	-1.111	-1.101	-1.091	-1.082	-1.071	-1.062	-1.052	-1.044	-1.034	-1.026	-1.016	-1.009	-1.001	-0.994	-0.986	-0.980	-0.974	-0.968	-0.962	-0.958	-0.952	-0.948	-0.944	-0.940	-0.938	-0.935	-0.934	-0.932	-0.930	-0.930	-0.931	-0.930	-0.932	-0.932	-0.934	-0.936	-0.940	-0.942	-0.945	-0.949	-0.952	-0.958	-0.961	-0.968	-0.972	-0.978	-0.984	-0.990	-0.995	-1.001	-1.009	-1.015	-1.021	-1.028	-1.034	-1.041	-1.048	-1.055	-1.061	-1.068	-1.075	-1.081	-1.088	-1.092	-1.099	-1.105	-1.110	-1.115	-1.119	-1.122	-1.126	-1.130	-1.134	-1.136	-1.139	-1.140	-1.142	-1.144	-1.144	-1.144	-1.142	-1.141	-1.140	-1.138	-1.135	-1.132	-1.128	-1.124	-1.119	-1.114	-1.106	-1.101	-1.094	-1.086	-1.079	-1.070	-1.061	-1.051	-1.041	-1.032	-1.021	-1.009	-0.999	-0.988	-0.975	-0.964	-0.951	-0.939	-0.926	-0.914	-0.901	-0.889	-0.876	-0.864	-0.852	-0.840	-0.828	-0.815	-0.804	-0.791	-0.781	-0.770	-0.759	-0.749	-0.740	-0.730	-0.721	-0.712	-0.705	-0.699	-0.691	-0.684	-0.679	-0.674	-0.669	-0.666	-0.664	-0.660	-0.659	-0.658	-0.656	-0.658	-0.658	-0.659	-0.661	-0.664	-0.668	-0.671	-0.676	-0.680	-0.686	-0.692	-0.699	-0.706	-0.714	-0.721	-0.730	-0.738	-0.746	-0.756	-0.765	-0.775	-0.785	-0.795	-0.805	-0.816	-0.826	-0.836	-0.846	-0.858	-0.868	-0.878	-0.888	-0.898	-0.908	-0.918	-0.926	-0.936	-0.945	-0.954	-0.961	-0.970	-0.978	-0.984	-0.991	-0.998	-1.002	-1.008	-1.012	-1.018	-1.021	-1.024	-1.028	-1.030	-1.031	-1.031	-1.032	-1.032	-1.032	-1.031	-1.030	-1.029	-1.026	-1.022	-1.020	-1.016	-1.011	-1.008	-1.002	-0.999	-0.991	-0.986	-0.980	-0.974	-0.968	-0.960	-0.955	-0.948	-0.941	-0.934	-0.928	-0.920	-0.914	-0.909	-0.901	-0.896	-0.890	-0.885	-0.880	-0.875	-0.870	-0.866	-0.862	-0.861	-0.859	-0.858	-0.856	-0.858	-0.858	-0.859	-0.861	-0.864	-0.868	-0.872	-0.879	-0.885	-0.891	-0.900	-0.909	-0.919	-0.929	-0.940	-0.952	-0.966	-0.979	-0.995	-1.010	-1.026	-1.044	-1.061	-1.080	-1.100	-1.120	-1.141	-1.161	-1.182	-1.205	-1.228	-1.250	-1.274	-1.298	-1.321	-1.345	-1.370	-1.394	-1.419	-1.442	-1.468	-1.491	-1.515	-1.539	-1.561	-1.585	-1.609	-1.630	-1.652	-1.672	-1.692	-1.714	-1.734	-1.751	-1.770	-1.788	-1.804	-1.819	-1.834	-1.848	-1.861	-1.874	-1.884	-1.896	-1.905	-1.915	-1.922	-1.930	-1.936	-1.941	-1.946	-1.950	-1.952	-1.955	-1.958	-1.958	-1.959	-1.958	-1.958	-1.955	-1.954	-1.951	-1.949	-1.945	-1.941	-1.938	-1.932	-1.929	-1.924	-1.920	-1.914	-1.910	-1.905	-1.900	-1.896	-1.890	-1.886	-1.882	-1.879	-1.875	-1.871	-1.869	-1.865	-1.864	-1.861	-1.860	-1.859	-1.858	-1.859	-1.858	-1.859	-1.859	-1.861	-1.862	-1.866	-1.869	-1.872	-1.875	-1.880	-1.885	-1.890	-1.895	-1.901	-1.908	-1.916	-1.922	-1.930	-1.938	-1.945	-1.955	-1.964	-1.972	-1.981	-1.990	-2.000	-2.010	-2.020	-2.030	-2.040	-2.050	-2.060	-2.071	-2.081	-2.091	-2.102	-2.112	-2.122	-2.134	-2.144	-2.155	-2.165	-2.175	-2.185	-2.195	-2.206	-2.215	-2.226	-2.236	-2.246	-2.256	-2.266	-2.276	-2.285	-2.295	-2.304	-2.314	-2.324	-2.332	-2.341	-2.351	-2.360	-2.369	-2.378	-2.386	-2.395	-2.402	-2.412	-2.420	-2.428	-2.435	-2.444	-2.451	-2.459	-2.464	-2.471	-2.479	-2.485	-2.490	-2.496	-2.502	-2.509	-2.514	-2.519	-2.524	-2.529	-2.532	-2.536	-2.540	-2.544	-2.549	-2.551	-2.554	-2.556	-2.560	-2.561	-2.562	-2.565	-2.568	-2.569	-2.571	-2.572	-2.574	-2.575	-2.578	-2.578	-2.580	-2.581	-2.584	-2.585	-2.588	-2.590	-2.592	-2.595	-2.598	-2.601	-2.604	-2.608	-2.610	-2.615	-2.618	-2.622	-2.628	-2.631	-2.636	-2.641	-2.648	-2.652	-2.659	-2.665	-2.671	-2.678	-2.684	-2.690	-2.696	-2.704	-2.709	-2.716	-2.722	-2.729	-2.735	-2.740	-2.746	-2.751	-2.758	-2.760	-2.765	-2.769	-2.772	-2.775	-2.778	-2.779	-2.780	-2.780	-2.780	-2.779	-2.778	-2.774	-2.771	-2.768	-2.762	-2.758	-2.751	-2.744	-2.738	-2.729	-2.719	-2.709	-2.698	-2.686	-2.675	-2.662	-2.649	-2.636	-2.621	-2.606	-2.590	-2.575	-2.559	-2.541	-2.525	-2.506	-2.490	-2.472	-2.454	-2.436	-2.419	-2.400	-2.382	-2.364	-2.346	-2.328	-2.310	-2.292	-2.276	-2.258	-2.241	-2.224	-2.209	-2.192	-2.178	-2.161	-2.148	-2.132	-2.119	-2.106	-2.092	-2.080	-2.068	-2.056	-2.045	-2.034	-2.024	-2.014	-2.004	-1.995	-1.986	-1.979	-1.971	-1.964	-1.958	-1.951	-1.945	-1.940	-1.935	-1.930	-1.926	-1.922	-1.919	-1.915	-1.912	-1.910	-1.908	-1.906	-1.905	-1.904	-1.904	-1.904	-1.904	-1.904	-1.905	-1.905	-1.908	-1.909	-1.910	-1.912	-1.916	-1.919	-1.921	-1.925	-1.929	-1.932	-1.938	-1.941	-1.946	-1.951	-1.956	-1.962	-1.968	-1.974	-1.980	-1.985	-1.992	-1.999	-2.006	-2.014	-2.020	-2.027	-2.034	-2.041	-2.049	-2.056	-2.064	-2.071	-2.079	-2.086	-2.092	-2.100	-2.106	-2.114	-2.120	-2.126	-2.132	-2.139	-2.145	-2.151	-2.156	-2.162	-2.166	-2.171	-2.176	-2.180	-2.185	-2.189	-2.192	-2.196	-2.199	-2.202	-2.205	-2.208	-2.210	-2.211	-2.214	-2.215	-2.216	-2.219	-2.220	-2.220	-2.221	-2.221	-2.221	-2.221	-2.221	-2.221	-2.221	-2.220	-2.220	-2.220	-2.220	-2.220	-2.219	-2.219	-2.218	-2.219	-2.219	-2.219	-2.218	-2.218	-2.218	-2.218	-2.218	-2.218	-2.218	-2.219	-2.218	-2.219	-2.219	-2.220	-2.219	-2.220	-2.221	-2.222	-2.222	-2.224	-2.225	-2.226	-2.226	-2.228	-2.228	-2.229	-2.229	-2.230	-2.229	-2.229	-2.229	-2.229	-2.228	-2.226	-2.226	-2.224	-2.222	-2.220	-2.216	-2.215	-2.211	-2.208	-2.204	-2.199	-2.195	-2.189	-2.184	-2.178	-2.170	-2.164	-2.156	-2.146	-2.139	-2.129	-2.120	-2.110	-2.099	-2.088	-2.076	-2.064	-2.051	-2.039	-2.025	-2.011	-1.996	-1.981	-1.968	-1.951	-1.935	-1.920	-1.902	-1.888	-1.871	-1.854	-1.838	-1.820	-1.804	-1.785	-1.769	-1.752	-1.734	-1.718	-1.700	-1.682	-1.666	-1.649	-1.634	-1.616	-1.601	-1.585	-1.569	-1.554	-1.540	-1.525	-1.511	-1.498	-1.484	-1.471	-1.460	-1.448	-1.436	-1.425	-1.414	-1.404	-1.394	-1.385	-1.375	-1.368	-1.359	-1.351	-1.344	-1.338	-1.331	-1.326	-1.320	-1.315	-1.309	-1.305	-1.300	-1.296	-1.294	-1.290	-1.286	-1.284	-1.281	-1.279	-1.276	-1.274	-1.271	-1.270	-1.268	-1.266	-1.264	-1.262	-1.260	-1.260	-1.258	-1.256	-1.255	-1.252	-1.251	-1.248	-1.246	-1.245	-1.242	-1.239	-1.236	-1.235	-1.232	-1.230	-1.226	-1.222	-1.221	-1.218	-1.215	-1.212	-1.209	-1.205	-1.202	-1.200	-1.195	-1.192	-1.190	-1.186	-1.182	-1.180	-1.178	-1.174	-1.172	-1.169	-1.166	-1.164	-1.161	-1.159	-1.158	-1.155	-1.152	-1.151	-1.149	-1.149	-1.148	-1.146	-1.145	-1.145	-1.144	-1.144	-1.144	-1.142	-1.142	-1.141	-1.142	-1.142	-1.144	-1.144	-1.144	-1.144	-1.142	-1.144	-1.144	-1.144	-1.144	-1.144	-1.144	-1.144	-1.144	-1.144	-1.142	-1.144	-1.142	-1.142	-1.140	-1.140	-1.138	-1.138	-1.135	-1.134	-1.131	-1.130	-1.126	-1.125	-1.121	-1.118	-1.116	-1.112	-1.109	-1.106	-1.101	-1.098	-1.094	-1.090	-1.085	-1.081	-1.076	-1.071	-1.066	-1.062	-1.058	-1.052	-1.048	-1.041	-1.035	-1.030	-1.025	-1.020	-1.014	-1.008	-1.002	-0.995	-0.990	-0.984	-0.978	-0.971	-0.964	-0.959	-0.951	-0.944	-0.938	-0.930	-0.922	-0.916	-0.908	-0.900	-0.892	-0.884	-0.876	-0.868	-0.859	-0.850	-0.841	-0.832	-0.824	-0.815	-0.806	-0.796	-0.788	-0.778	-0.769	-0.758	-0.748	-0.738	-0.728	-0.719	-0.709	-0.700	-0.690	-0.681	-0.671	-0.662	-0.654	-0.645	-0.636	-0.629	-0.620	-0.614	-0.606	-0.599	-0.592	-0.588	-0.581	-0.578	-0.571	-0.568	-0.565	-0.561	-0.558	-0.555	-0.554	-0.552	-0.552	-0.552	-0.554	-0.555	-0.556	-0.559	-0.561	-0.565	-0.569	-0.574	-0.578	-0.584	-0.589	-0.595	-0.600	-0.608	-0.614	-0.621	-0.628	-0.636	-0.644	-0.651	-0.659	-0.666	-0.674	-0.681	-0.689	-0.696	-0.705	-0.712	-0.719	-0.725	-0.732	-0.738	-0.744	-0.750	-0.754	-0.759	-0.762	-0.766	-0.769	-0.772	-0.774	-0.775	-0.775	-0.775	-0.775	-0.774	-0.772	-0.769	-0.766	-0.761	-0.756	-0.752	-0.748	-0.740	-0.732	-0.725	-0.718	-0.708	-0.699	-0.689	-0.679	-0.668	-0.656	-0.645	-0.631	-0.619	-0.606	-0.592	-0.579	-0.566	-0.552	-0.538	-0.524	-0.509	-0.495	-0.480	-0.465	-0.451	-0.438	-0.422	-0.410	-0.395	-0.382	-0.368	-0.356	-0.342	-0.331	-0.319	-0.308	-0.296	-0.285	-0.275	-0.265	-0.256	-0.248	-0.240	-0.231	-0.224	-0.218	-0.211	-0.205	-0.200	-0.195	-0.191	-0.188	-0.182	-0.180	-0.178	-0.176	-0.174	-0.171	-0.170	-0.170	-0.169	-0.169	-0.169	-0.169	-0.169	-0.169	-0.170	-0.170	-0.171	-0.171	-0.171	-0.171	-0.171	-0.171	-0.171	-0.172	-0.172	-0.171	-0.171	-0.170	-0.170	-0.168	-0.165	-0.164	-0.161	-0.160	-0.156	-0.152	-0.149	-0.145	-0.141	-0.136	-0.131	-0.126	-0.120	-0.114	-0.108	-0.100	-0.094	-0.086	-0.079	-0.071	-0.062	-0.055	-0.045	-0.036	-0.028	-0.018	-0.008	0.001	0.012	0.022	0.032	0.042	0.054	0.065	0.075	0.086	0.096	0.108	0.119	0.130	0.141	0.152	0.162	0.174	0.185	0.196	0.205	0.216	0.225	0.236	0.246	0.255	0.265	0.274	0.282	0.291	0.299	0.308	0.315	0.322	0.329	0.335	0.341	0.348	0.354	0.360	0.364	0.369	0.374	0.378	0.381	0.382	0.386	0.388	0.391	0.392	0.394	0.394	0.394	0.394	0.395	0.394	0.392	0.391	0.391	0.389	0.386	0.384	0.382	0.380	0.378	0.375	0.372	0.369	0.368	0.364	0.361	0.358	0.355	0.352	0.350	0.348	0.344	0.341	0.340	0.338	0.335	0.334	0.332	0.331	0.330	0.330	0.330	0.329	0.329	0.329	0.329	0.330	0.331	0.332	0.334	0.335	0.338	0.340	0.342	0.345	0.349	0.351	0.354	0.358	0.362	0.365	0.370	0.372	0.378	0.382	0.386	0.391	0.395	0.401	0.405	0.410	0.415	0.420	0.425	0.429	0.434	0.439	0.445	0.450	0.454	0.459	0.464	0.469	0.474	0.479	0.484	0.489	0.494	0.499	0.502	0.507	0.512	0.518	0.524	0.529	0.532	0.538	0.542	0.546	0.551	0.556	0.560	0.565	0.570	0.574	0.579	0.582	0.586	0.590	0.595	0.599	0.602	0.606	0.610	0.614	0.616	0.620	0.622	0.625	0.628	0.630	0.632	0.634	0.636	0.639	0.640	0.641	0.644	0.644	0.646	0.648	0.648	0.649	0.649	0.651	0.651	0.652	0.654	0.654	0.656	0.656	0.658	0.659	0.660	0.661	0.664	0.666	0.669	0.671	0.675	0.679	0.682	0.686	0.691	0.696	0.701	0.708	0.714	0.720	0.728	0.734	0.741	0.750	0.759	0.768	0.778	0.786	0.796	0.806	0.816	0.826	0.838	0.849	0.860	0.871	0.881	0.892	0.902	0.914	0.924	0.934	0.945	0.954	0.964	0.972	0.981	0.989	0.995	1.002	1.009	1.012	1.018	1.021	1.024	1.025	1.026	1.026	1.025	1.024	1.021	1.018	1.011	1.006	0.999	0.991	0.982	0.972	0.962	0.951	0.939	0.926	0.911	0.896	0.881	0.864	0.848	0.829	0.810	0.791	0.772	0.751	0.731	0.710	0.689	0.668	0.646	0.624	0.601	0.580	0.556	0.535	0.514	0.491	0.470	0.448	0.426	0.405	0.384	0.364	0.342	0.324	0.305	0.286	0.268	0.250	0.232	0.218	0.201	0.185	0.170	0.155	0.142	0.129	0.116	0.105	0.092	0.081	0.071	0.062	0.052	0.044	0.035	0.028	0.020	0.014	0.008	0.002	-0.004	-0.008	-0.014	-0.016	-0.020	-0.024	-0.026	-0.029	-0.031	-0.032	-0.035	-0.035	-0.036	-0.036	-0.036	-0.035	-0.035	-0.034	-0.032	-0.030	-0.029	-0.026	-0.024	-0.021	-0.018	-0.015	-0.010	-0.006	-0.001	0.004	0.009	0.016	0.021	0.028	0.035	0.042	0.050	0.059	0.069	0.078	0.088	0.098	0.108	0.119	0.131	0.144	0.156	0.170	0.182	0.198	0.212	0.228	0.244	0.260	0.278	0.295	0.314	0.332	0.351	0.370	0.391	0.412	0.435	0.456	0.479	0.501	0.526	0.550	0.575	0.600	0.626	0.652	0.679	0.708	0.735	0.762	0.792	0.821	0.851	0.881	0.912	0.942	0.975	1.006	1.039	1.071	1.104	1.138	1.171	1.206	1.239	1.274	1.310	1.345	1.381	1.416	1.452	1.490	1.528	1.565	1.601	1.640	1.678	1.716	1.755	1.794	1.832	1.872	1.911	1.950	1.990	2.030	2.070	2.111	2.151	2.191	2.232	2.272	2.312	2.352	2.392	2.432	2.472	2.512	2.551	2.591	2.630	2.669	2.708	2.746	2.784	2.821	2.859	2.895	2.931	2.968	3.002	3.036	3.070	3.102	3.135	3.168	3.198	3.229	3.258	3.286	3.314	3.340	3.366	3.391	3.416	3.439	3.460	3.482	3.502	3.522	3.540	3.558	3.572	3.589	3.604	3.616	3.629	3.641	3.651	3.660	3.669	3.676	3.684	3.689	3.694	3.698	3.701	3.704	3.706	3.706	3.706	3.705	3.705	3.702	3.698	3.694	3.689	3.685	3.679	3.671	3.664	3.656	3.648	3.639	3.628	3.618	3.608	3.595	3.582	3.570	3.558	3.544	3.530	3.515	3.499	3.484	3.469	3.451	3.436	3.418	3.401	3.384	3.365	3.348	3.329	3.310	3.291	3.271	3.252	3.232	3.211	3.192	3.172	3.150	3.130	3.110	3.089	3.069	3.048	3.026	3.006	2.985	2.964	2.944	2.921	2.901	2.880	2.860	2.838	2.818	2.795	2.775	2.754	2.732	2.712	2.691	2.670	2.649	2.629	2.606	2.586	2.564	2.544	2.521	2.500	2.479	2.456	2.435	2.414	2.392	2.370	2.348	2.324	2.302	2.280	2.258	2.234	2.210	2.188	2.164	2.140	2.116	2.092	2.069	2.044	2.020	1.995	1.971	1.946	1.921	1.898	1.872	1.848	1.824	1.798	1.774	1.750	1.725	1.701	1.676	1.654	1.630	1.606	1.584	1.560	1.539	1.516	1.494	1.472	1.451	1.430	1.411	1.391	1.372	1.354	1.335	1.319	1.300	1.284	1.268	1.251	1.238	1.221	1.208	1.194	1.179	1.166	1.154	1.141	1.129	1.118	1.106	1.095	1.084	1.074	1.064	1.054	1.044	1.034	1.024	1.014	1.004	0.995	0.985	0.975	0.966	0.956	0.948	0.936	0.926	0.916	0.906	0.895	0.884	0.872	0.861	0.849	0.838	0.826	0.812	0.800	0.786	0.772	0.759	0.745	0.731	0.716	0.701	0.686	0.671	0.655	0.640	0.624	0.608	0.590	0.575	0.559	0.541	0.525	0.507	0.491	0.475	0.458	0.441	0.425	0.409	0.392	0.378	0.361	0.345	0.330	0.315	0.300	0.286	0.272	0.259	0.245	0.232	0.221	0.209	0.198	0.186	0.176	0.168	0.158	0.150	0.142	0.134	0.128	0.121	0.118	0.112	0.109	0.105	0.102	0.100	0.099	0.098	0.098	0.098	0.099	0.100	0.102	0.106	0.110	0.114	0.119	0.124	0.130	0.135	0.142	0.150	0.158	0.165	0.174	0.181	0.191	0.200	0.211	0.220	0.231	0.241	0.252	0.264	0.274	0.286	0.296	0.308	0.320	0.331	0.341	0.354	0.365	0.376	0.388	0.399	0.410	0.420	0.431	0.441	0.451	0.461	0.470	0.479	0.488	0.496	0.505	0.512	0.520	0.528	0.535	0.540	0.546	0.552	0.559	0.564	0.568	0.572	0.576	0.580	0.582	0.586	0.588	0.590	0.592	0.594	0.595	0.595	0.596	0.596	0.596	0.596	0.595	0.595	0.595	0.592	0.592	0.591	0.590	0.589	0.588	0.586	0.585	0.584	0.581	0.581	0.580	0.578	0.578	0.576	0.575	0.575	0.575	0.574	0.572	0.574	0.574	0.574	0.574	0.576	0.578	0.579	0.580	0.582	0.585	0.588	0.591	0.595	0.598	0.602	0.606	0.611	0.618	0.621	0.628	0.634	0.640	0.646	0.652	0.660	0.668	0.674	0.682	0.690	0.698	0.706	0.715	0.724	0.732	0.741	0.750	0.760	0.768	0.778	0.786	0.796	0.805	0.815	0.824	0.832	0.842	0.851	0.861	0.869	0.879	0.886	0.895	0.904	0.911	0.920	0.928	0.935	0.942	0.950	0.956	0.964	0.970	0.975	0.981	0.988	0.994	0.998	1.002	1.008	1.012	1.016	1.020	1.024	1.028	1.031	1.032	1.036	1.039	1.041	1.044	1.046	1.048	1.050	1.050	1.051	1.052	1.054	1.055	1.056	1.058	1.056	1.058	1.059	1.059	1.060	1.060	1.060	1.060	1.060	1.061	1.061	1.060	1.061	1.061	1.060	1.061	1.061	1.061	1.061	1.061	1.061	1.061	1.061	1.061	1.061	1.061	1.061	1.060	1.060	1.059	1.059	1.058	1.058	1.056	1.055	1.052	1.051	1.050	1.049	1.045	1.042	1.040	1.038	1.035	1.031	1.028	1.022	1.019	1.014	1.009	1.004	0.999	0.994	0.988	0.981	0.974	0.968	0.960	0.951	0.944	0.935	0.925	0.916	0.906	0.896	0.886	0.876	0.865	0.854	0.842	0.831	0.819	0.806	0.794	0.781	0.768	0.755	0.741	0.726	0.712	0.699	0.684	0.669	0.654	0.640	0.624	0.609	0.594	0.579	0.564	0.548	0.532	0.516	0.501	0.485	0.469	0.454	0.438	0.422	0.406	0.392	0.376	0.361	0.346	0.330	0.316	0.301	0.285	0.271	0.258	0.242	0.229	0.215	0.200	0.186	0.174	0.160	0.149	0.135	0.122	0.111	0.098	0.088	0.075	0.062	0.052	0.041	0.031	0.020	0.009	0.000	-0.010	-0.019	-0.029	-0.039	-0.046	-0.055	-0.064	-0.071	-0.080	-0.088	-0.095	-0.102	-0.110	-0.116	-0.122	-0.130	-0.136	-0.142	-0.149	-0.154	-0.160	-0.165	-0.170	-0.175	-0.181	-0.186	-0.190	-0.195	-0.200	-0.204	-0.209	-0.212	-0.218	-0.221	-0.226	-0.230	-0.235	-0.239	-0.242	-0.246	-0.251	-0.255	-0.260	-0.264	-0.269	-0.272	-0.276	-0.281	-0.285	-0.290	-0.295	-0.300	-0.305	-0.311	-0.316	-0.321	-0.326	-0.332	-0.336	-0.342	-0.349	-0.354	-0.360	-0.368	-0.372	-0.379	-0.385	-0.390	-0.396	-0.402	-0.409	-0.415	-0.421	-0.428	-0.432	-0.439	-0.444	-0.450	-0.456	-0.461	-0.466	-0.471	-0.476	-0.480	-0.484	-0.490	-0.492	-0.496	-0.499	-0.502	-0.505	-0.506	-0.509	-0.510	-0.512	-0.512	-0.512	-0.512	-0.512	-0.511	-0.510	-0.510	-0.507	-0.505	-0.502	-0.500	-0.496	-0.494	-0.490	-0.485	-0.482	-0.478	-0.472	-0.468	-0.462	-0.458	-0.451	-0.446	-0.440	-0.434	-0.428	-0.421	-0.415	-0.410	-0.404	-0.399	-0.391	-0.386	-0.380	-0.375	-0.369	-0.362	-0.359	-0.354	-0.348	-0.342	-0.339	-0.334	-0.330	-0.326	-0.322	-0.319	-0.316	-0.312	-0.311	-0.308	-0.306	-0.304	-0.302	-0.301	-0.299	-0.298	-0.298	-0.296	-0.295	-0.294	-0.295	-0.294	-0.292	-0.294	-0.292	-0.292	-0.292	-0.292	-0.292	-0.292	-0.292	-0.291	-0.291	-0.291	-0.291	-0.290	-0.290	-0.289	-0.289	-0.288	-0.288	-0.286	-0.285	-0.284	-0.284	-0.281	-0.280	-0.279	-0.276	-0.275	-0.272	-0.271	-0.270	-0.268	-0.265	-0.262	-0.261	-0.260	-0.258	-0.255	-0.252	-0.251	-0.249	-0.248	-0.245	-0.244	-0.241	-0.240	-0.239	-0.236	-0.235	-0.234	-0.232	-0.231	-0.231	-0.231	-0.231	-0.230	-0.231	-0.231	-0.232	-0.232	-0.234	-0.235	-0.238	-0.239	-0.241	-0.242	-0.246	-0.249	-0.252	-0.256	-0.260	-0.264	-0.269	-0.274	-0.279	-0.285	-0.290	-0.296	-0.304	-0.310	-0.318	-0.326	-0.334	-0.342	-0.350	-0.360	-0.370	-0.379	-0.390	-0.401	-0.412	-0.424	-0.436	-0.449	-0.461	-0.474	-0.488	-0.501	-0.515	-0.530	-0.545	-0.560	-0.576	-0.592	-0.608	-0.624	-0.641	-0.659	-0.675	-0.692	-0.711	-0.729	-0.746	-0.765	-0.784	-0.802	-0.820	-0.839	-0.858	-0.876	-0.895	-0.914	-0.931	-0.950	-0.969	-0.986	-1.005	-1.024	-1.040	-1.058	-1.075	-1.092	-1.109	-1.126	-1.142	-1.158	-1.174	-1.190	-1.204	-1.219	-1.234	-1.248	-1.262	-1.275	-1.288	-1.301	-1.314	-1.326	-1.338	-1.350	-1.361	-1.371	-1.382	-1.394	-1.404	-1.415	-1.424	-1.435	-1.444	-1.454	-1.464	-1.472	-1.482	-1.491	-1.500	-1.510	-1.519	-1.529	-1.538	-1.546	-1.556	-1.565	-1.575	-1.584	-1.595	-1.605	-1.614	-1.625	-1.635	-1.646	-1.658	-1.669	-1.680	-1.691	-1.702	-1.715	-1.726	-1.740	-1.752	-1.765	-1.779	-1.791	-1.806	-1.820	-1.834	-1.849	-1.864	-1.878	-1.892	-1.908	-1.922	-1.939	-1.952	-1.969	-1.985	-2.001	-2.015	-2.031	-2.047	-2.064	-2.080	-2.095	-2.110	-2.126	-2.141	-2.158	-2.172	-2.188	-2.201	-2.216	-2.230	-2.244	-2.258	-2.271	-2.284	-2.296	-2.308	-2.319	-2.331	-2.341	-2.351	-2.361	-2.370	-2.378	-2.385	-2.392	-2.400	-2.405	-2.411	-2.415	-2.419	-2.421	-2.424	-2.426	-2.428	-2.428	-2.428	-2.426	-2.424	-2.421	-2.419	-2.414	-2.410	-2.404	-2.398	-2.390	-2.384	-2.376	-2.366	-2.356	-2.348	-2.338	-2.326	-2.315	-2.301	-2.289	-2.276	-2.264	-2.250	-2.235	-2.220	-2.206	-2.191	-2.176	-2.160	-2.146	-2.130	-2.114	-2.099	-2.082	-2.068	-2.051	-2.036	-2.021	-2.006	-1.991	-1.976	-1.961	-1.948	-1.934	-1.920	-1.906	-1.894	-1.881	-1.869	-1.859	-1.848	-1.836	-1.826	-1.816	-1.808	-1.798	-1.790	-1.781	-1.774	-1.768	-1.760	-1.755	-1.749	-1.744	-1.740	-1.735	-1.731	-1.728	-1.725	-1.721	-1.719	-1.716	-1.715	-1.714	-1.712	-1.711	-1.710	-1.710	-1.710	-1.710	-1.710	-1.710	-1.710	-1.709	-1.710	-1.710	-1.710	-1.711	-1.711	-1.711	-1.711	-1.711	-1.711	-1.712	-1.711	-1.711	-1.710	-1.711	-1.710	-1.710	-1.709	-1.709	-1.708	-1.708	-1.706	-1.705	-1.705	-1.702	-1.701	-1.700	-1.698	-1.696	-1.694	-1.692	-1.691	-1.689	-1.688	-1.686	-1.684	-1.681	-1.680	-1.678	-1.676	-1.675	-1.672	-1.671	-1.669	-1.668	-1.665	-1.664	-1.661	-1.661	-1.659	-1.659	-1.658	-1.655	-1.655	-1.654	-1.652	-1.654	-1.652	-1.652	-1.651	-1.651	-1.652	-1.652	-1.652	-1.652	-1.652	-1.655	-1.655	-1.656	-1.658	-1.660	-1.661	-1.664	-1.666	-1.669	-1.671	-1.674	-1.676	-1.680	-1.684	-1.688	-1.691	-1.698	-1.701	-1.708	-1.712	-1.718	-1.724	-1.731	-1.738	-1.745	-1.752	-1.760	-1.769	-1.778	-1.786	-1.795	-1.806	-1.816	-1.828	-1.839	-1.850	-1.862	-1.875	-1.888	-1.901	-1.916	-1.930	-1.944	-1.960	-1.975	-1.991	-2.007	-2.024	-2.042	-2.059	-2.078	-2.096	-2.114	-2.134	-2.152	-2.172	-2.192	-2.212	-2.232	-2.252	-2.275	-2.296	-2.318	-2.339	-2.360	-2.381	-2.405	-2.428	-2.450	-2.471	-2.494	-2.516	-2.539	-2.561	-2.584	-2.606	-2.629	-2.651	-2.674	-2.696	-2.720	-2.741	-2.764	-2.786	-2.809	-2.831	-2.854	-2.875	-2.898	-2.920	-2.942	-2.962	-2.985	-3.006	-3.028	-3.050	-3.070	-3.091	-3.114	-3.134	-3.155	-3.176	-3.196	-3.218	-3.238	-3.258	-3.279	-3.298	-3.319	-3.339	-3.359	-3.379	-3.399	-3.419	-3.439	-3.459	-3.479	-3.499	-3.519	-3.539	-3.558	-3.579	-3.599	-3.618	-3.639	-3.658	-3.678	-3.698	-3.718	-3.738	-3.758	-3.776	-3.796	-3.816	-3.836	-3.856	-3.876	-3.895	-3.915	-3.935	-3.954	-3.972	-3.992	-4.011	-4.030	-4.049	-4.066	-4.084	-4.102	-4.120	-4.138	-4.155	-4.171	-4.188	-4.204	-4.220	-4.235	-4.249	-4.264	-4.278	-4.290	-4.302	-4.315	-4.326	-4.338	-4.349	-4.358	-4.366	-4.375	-4.382	-4.390	-4.398	-4.402	-4.408	-4.412	-4.416	-4.419	-4.421	-4.422	-4.425	-4.425	-4.425	-4.424	-4.422	-4.421	-4.419	-4.415	-4.412	-4.408	-4.404	-4.399	-4.392	-4.388	-4.381	-4.375	-4.370	-4.362	-4.355	-4.349	-4.341	-4.334	-4.326	-4.319	-4.311	-4.304	-4.296	-4.289	-4.281	-4.275	-4.268	-4.260	-4.252	-4.246	-4.240	-4.234	-4.228	-4.221	-4.215	-4.210	-4.204	-4.199	-4.192	-4.188	-4.184	-4.179	-4.174	-4.170	-4.165	-4.161	-4.156	-4.151	-4.149	-4.144	-4.140	-4.134	-4.130	-4.125	-4.120	-4.115	-4.109	-4.104	-4.099	-4.091	-4.085	-4.077	-4.070	-4.061	-4.054	-4.046	-4.036	-4.026	-4.016	-4.005	-3.994	-3.982	-3.970	-3.955	-3.942	-3.928	-3.912	-3.898	-3.880	-3.864	-3.846	-3.828	-3.809	-3.789	-3.770	-3.749	-3.728	-3.705	-3.684	-3.661	-3.638	-3.614	-3.588	-3.564	-3.538	-3.511	-3.486	-3.459	-3.432	-3.405	-3.378	-3.350	-3.321	-3.292	-3.265	-3.235	-3.206	-3.179	-3.150	-3.121	-3.091	-3.062	-3.032	-3.004	-2.975	-2.945	-2.916	-2.889	-2.860	-2.832	-2.804	-2.776	-2.750	-2.722	-2.696	-2.670	-2.644	-2.618	-2.592	-2.569	-2.545	-2.521	-2.499	-2.476	-2.455	-2.435	-2.414	-2.394	-2.375	-2.355	-2.338	-2.321	-2.305	-2.289	-2.274	-2.259	-2.245	-2.232	-2.220	-2.209	-2.198	-2.186	-2.176	-2.166	-2.158	-2.151	-2.142	-2.136	-2.129	-2.124	-2.118	-2.112	-2.109	-2.104	-2.101	-2.098	-2.094	-2.090	-2.088	-2.085	-2.082	-2.081	-2.079	-2.076	-2.074	-2.072	-2.070	-2.068	-2.066	-2.062	-2.060	-2.058	-2.055	-2.051	-2.047	-2.044	-2.040	-2.036	-2.031	-2.026	-2.021	-2.015	-2.009	-2.002	-1.996	-1.989	-1.982	-1.975	-1.966	-1.958	-1.950	-1.940	-1.930	-1.921	-1.911	-1.901	-1.892	-1.881	-1.871	-1.860	-1.850	-1.839	-1.829	-1.818	-1.806	-1.796	-1.785	-1.775	-1.764	-1.754	-1.744	-1.734	-1.724	-1.714	-1.705	-1.696	-1.686	-1.679	-1.670	-1.662	-1.655	-1.649	-1.641	-1.635	-1.630	-1.625	-1.619	-1.615	-1.610	-1.606	-1.604	-1.601	-1.599	-1.596	-1.596	-1.594	-1.592	-1.594	-1.594	-1.595	-1.594	-1.596	-1.598	-1.600	-1.602	-1.605	-1.608	-1.611	-1.614	-1.618	-1.622	-1.626	-1.631	-1.636	-1.641	-1.646	-1.651	-1.655	-1.661	-1.666	-1.671	-1.678	-1.682	-1.688	-1.692	-1.698	-1.702	-1.706	-1.712	-1.716	-1.720	-1.724	-1.728	-1.730	-1.734	-1.736	-1.739	-1.740	-1.742	-1.742	-1.742	-1.744	-1.742	-1.741	-1.740	-1.738	-1.735	-1.732	-1.729	-1.724	-1.719	-1.712	-1.706	-1.700	-1.692	-1.685	-1.676	-1.666	-1.656	-1.646	-1.635	-1.624	-1.611	-1.599	-1.585	-1.571	-1.558	-1.542	-1.528	-1.512	-1.496	-1.481	-1.464	-1.448	-1.430	-1.414	-1.398	-1.381	-1.364	-1.346	-1.329	-1.314	-1.296	-1.280	-1.262	-1.248	-1.230	-1.215	-1.200	-1.186	-1.171	-1.159	-1.145	-1.134	-1.122	-1.110	-1.099	-1.090	-1.080	-1.072	-1.065	-1.058	-1.050	-1.046	-1.040	-1.036	-1.034	-1.030	-1.029	-1.029	-1.028	-1.028	-1.029	-1.031	-1.034	-1.038	-1.041	-1.045	-1.051	-1.056	-1.062	-1.068	-1.075	-1.082	-1.091	-1.099	-1.108	-1.116	-1.125	-1.135	-1.144	-1.154	-1.164	-1.174	-1.184	-1.192	-1.202	-1.212	-1.221	-1.231	-1.241	-1.251	-1.260	-1.269	-1.278	-1.286	-1.294	-1.302	-1.311	-1.318	-1.325	-1.331	-1.338	-1.344	-1.349	-1.354	-1.359	-1.364	-1.366	-1.370	-1.374	-1.378	-1.378	-1.380	-1.381	-1.382	-1.384	-1.385	-1.384	-1.384	-1.382	-1.382	-1.380	-1.379	-1.378	-1.375	-1.372	-1.369	-1.368	-1.364	-1.361	-1.358	-1.355	-1.351	-1.349	-1.345	-1.342	-1.339	-1.336	-1.334	-1.330	-1.328	-1.325	-1.322	-1.320	-1.320	-1.319	-1.318	-1.318	-1.318	-1.319	-1.320	-1.322	-1.325	-1.328	-1.331	-1.335	-1.340	-1.346	-1.351	-1.360	-1.366	-1.375	-1.385	-1.394	-1.406	-1.416	-1.429	-1.442	-1.454	-1.469	-1.485	-1.500	-1.515	-1.532	-1.550	-1.568	-1.588	-1.606	-1.625	-1.645	-1.666	-1.688	-1.709	-1.730	-1.752	-1.775	-1.798	-1.819	-1.842	-1.865	-1.889	-1.910	-1.934	-1.955	-1.979	-2.001	-2.022	-2.045	-2.066	-2.086	-2.108	-2.126	-2.146	-2.166	-2.185	-2.202	-2.220	-2.236	-2.252	-2.269	-2.284	-2.298	-2.310	-2.324	-2.336	-2.348	-2.358	-2.366	-2.375	-2.384	-2.391	-2.398	-2.404	-2.408	-2.412	-2.416	-2.420	-2.422	-2.425	-2.426	-2.428	-2.428	-2.426	-2.426	-2.425	-2.422	-2.421	-2.419	-2.416	-2.414	-2.411	-2.408	-2.404	-2.401	-2.398	-2.394	-2.390	-2.388	-2.384	-2.381	-2.378	-2.375	-2.371	-2.369	-2.368	-2.365	-2.364	-2.362	-2.361	-2.360	-2.361	-2.361	-2.362	-2.364	-2.365	-2.368	-2.370	-2.374	-2.378	-2.381	-2.385	-2.391	-2.398	-2.402	-2.409	-2.416	-2.422	-2.430	-2.438	-2.446	-2.455	-2.464	-2.472	-2.482	-2.492	-2.501	-2.511	-2.521	-2.531	-2.542	-2.552	-2.562	-2.574	-2.585	-2.595	-2.606	-2.616	-2.626	-2.636	-2.649	-2.659	-2.668	-2.678	-2.689	-2.699	-2.709	-2.718	-2.726	-2.736	-2.745	-2.755	-2.764	-2.772	-2.781	-2.789	-2.798	-2.805	-2.812	-2.820	-2.828	-2.834	-2.841	-2.849	-2.856	-2.861	-2.869	-2.875	-2.880	-2.886	-2.891	-2.896	-2.900	-2.906	-2.910	-2.915	-2.918	-2.922	-2.925	-2.929	-2.931	-2.935	-2.938	-2.939	-2.941	-2.942	-2.944	-2.945	-2.946	-2.948	-2.948	-2.946	-2.946	-2.946	-2.945	-2.944	-2.944	-2.942	-2.940	-2.939	-2.938	-2.936	-2.934	-2.932	-2.930	-2.929	-2.926	-2.925	-2.922	-2.921	-2.920	-2.919	-2.918	-2.918	-2.916	-2.915	-2.916	-2.915	-2.916	-2.916	-2.918	-2.919	-2.920	-2.922	-2.924	-2.926	-2.930	-2.934	-2.936	-2.941	-2.944	-2.949	-2.954	-2.959	-2.961	-2.968	-2.972	-2.978	-2.982	-2.988	-2.992	-2.998	-3.001	-3.008	-3.011	-3.015	-3.019	-3.022	-3.025	-3.028	-3.029	-3.030	-3.031	-3.030	-3.031	-3.030	-3.028	-3.024	-3.021	-3.016	-3.012	-3.006	-3.000	-2.992	-2.985	-2.976	-2.966	-2.956	-2.945	-2.932	-2.920	-2.906	-2.892	-2.878	-2.862	-2.846	-2.830	-2.814	-2.796	-2.778	-2.759	-2.741	-2.722	-2.704	-2.684	-2.665	-2.645	-2.626	-2.606	-2.588	-2.568	-2.549	-2.530	-2.511	-2.494	-2.475	-2.458	-2.439	-2.422	-2.406	-2.390	-2.374	-2.359	-2.342	-2.329	-2.316	-2.301	-2.290	-2.278	-2.266	-2.255	-2.244	-2.235	-2.225	-2.216	-2.208	-2.200	-2.194	-2.186	-2.180	-2.174	-2.170	-2.165	-2.160	-2.156	-2.154	-2.151	-2.149	-2.148	-2.145	-2.144	-2.144	-2.144	-2.144	-2.145	-2.146	-2.149	-2.150	-2.151	-2.155	-2.158	-2.161	-2.164	-2.169	-2.172	-2.178	-2.182	-2.188	-2.192	-2.199	-2.204	-2.210	-2.218	-2.225	-2.230	-2.238	-2.245	-2.252	-2.261	-2.269	-2.276	-2.284	-2.292	-2.300	-2.309	-2.316	-2.326	-2.334	-2.341	-2.350	-2.358	-2.366	-2.372	-2.381	-2.388	-2.395	-2.402	-2.410	-2.416	-2.421	-2.428	-2.432	-2.439	-2.442	-2.449	-2.451	-2.456	-2.459	-2.462	-2.465	-2.468	-2.469	-2.471	-2.471	-2.474	-2.474	-2.474	-2.474	-2.472	-2.471	-2.471	-2.469	-2.469	-2.466	-2.464	-2.461	-2.459	-2.456	-2.454	-2.450	-2.446	-2.444	-2.440	-2.436	-2.434	-2.430	-2.426	-2.422	-2.420	-2.416	-2.414	-2.411	-2.409	-2.406	-2.404	-2.401	-2.399	-2.398	-2.395	-2.394	-2.392	-2.392	-2.391	-2.390	-2.390	-2.388	-2.388	-2.388	-2.389	-2.389	-2.390	-2.390	-2.390	-2.391	-2.392	-2.392	-2.392	-2.395	-2.394	-2.395	-2.395	-2.395	-2.396	-2.396	-2.395	-2.395	-2.395	-2.392	-2.391	-2.389	-2.388	-2.384	-2.381	-2.378	-2.374	-2.370	-2.365	-2.359	-2.352	-2.348	-2.339	-2.332	-2.324	-2.315	-2.306	-2.295	-2.285	-2.275	-2.262	-2.251	-2.238	-2.226	-2.212	-2.198	-2.184	-2.169	-2.154	-2.138	-2.121	-2.106	-2.090	-2.072	-2.056	-2.039	-2.021	-2.005	-1.988	-1.970	-1.952	-1.935	-1.918	-1.901	-1.882	-1.866	-1.850	-1.832	-1.816	-1.801	-1.785	-1.770	-1.754	-1.739	-1.725	-1.710	-1.698	-1.684	-1.670	-1.659	-1.646	-1.635	-1.625	-1.614	-1.605	-1.595	-1.586	-1.578	-1.570	-1.562	-1.556	-1.549	-1.544	-1.536	-1.531	-1.528	-1.522	-1.519	-1.515	-1.511	-1.508	-1.505	-1.501	-1.499	-1.498	-1.496	-1.494	-1.491	-1.491	-1.490	-1.489	-1.488	-1.486	-1.484	-1.482	-1.482	-1.480	-1.480	-1.478	-1.476	-1.475	-1.474	-1.472	-1.471	-1.469	-1.466	-1.464	-1.461	-1.460	-1.456	-1.454	-1.451	-1.448	-1.445	-1.441	-1.438	-1.435	-1.431	-1.429	-1.425	-1.421	-1.418	-1.414	-1.410	-1.406	-1.402	-1.399	-1.395	-1.391	-1.389	-1.386	-1.382	-1.379	-1.376	-1.374	-1.370	-1.369	-1.366	-1.364	-1.362	-1.360	-1.358	-1.356	-1.356	-1.355	-1.354	-1.352	-1.352	-1.351	-1.351	-1.350	-1.350	-1.351	-1.350	-1.350	-1.351	-1.351	-1.352	-1.351	-1.352	-1.352	-1.352	-1.352	-1.354	-1.354	-1.354	-1.354	-1.354	-1.354	-1.354	-1.354	-1.352	-1.352	-1.351	-1.351	-1.349	-1.348	-1.346	-1.344	-1.342	-1.340	-1.338	-1.335	-1.331	-1.329	-1.325	-1.321	-1.316	-1.314	-1.309	-1.305	-1.300	-1.295	-1.290	-1.284	-1.279	-1.274	-1.268	-1.261	-1.256	-1.249	-1.244	-1.236	-1.230	-1.224	-1.216	-1.210	-1.202	-1.195	-1.188	-1.181	-1.174	-1.166	-1.159	-1.151	-1.144	-1.136	-1.129	-1.120	-1.112	-1.105	-1.098	-1.089	-1.080	-1.072	-1.065	-1.056	-1.049	-1.040	-1.031	-1.022	-1.014	-1.006	-0.996	-0.989	-0.980	-0.971	-0.962	-0.954	-0.945	-0.936	-0.928	-0.919	-0.911	-0.902	-0.894	-0.886	-0.876	-0.869	-0.861	-0.854	-0.846	-0.838	-0.831	-0.824	-0.818	-0.811	-0.805	-0.799	-0.794	-0.789	-0.784	-0.779	-0.775	-0.771	-0.768	-0.764	-0.762	-0.760	-0.758	-0.758	-0.756	-0.756	-0.756	-0.756	-0.758	-0.759	-0.761	-0.764	-0.766	-0.770	-0.774	-0.778	-0.782	-0.788	-0.792	-0.798	-0.804	-0.809	-0.815	100.000	5.000	2.000	1.000	7.000	3.000	1.000	449.000	2.000	664.000	3.000	928.000	0.000	0.000	0.000	0.000	0.000	0.000	0.000	0.000	0.000	0.000	0.000	0.000	1.935	1.918	1.901	1.884	1.865	1.849	1.831	1.812	1.795	1.776	1.758	1.740	1.721	1.704	1.684	1.665	1.646	1.628	1.608	1.588	1.568	1.549	1.528	1.506	1.486	1.465	1.444	1.422	1.401	1.379	1.356	1.334	1.311	1.289	1.266	1.242	1.220	1.196	1.172	1.149	1.125	1.101	1.078	1.054	1.030	1.006	0.984	0.959	0.936	0.914	0.890	0.868	0.845	0.822	0.801	0.780	0.759	0.739	0.718	0.699	0.680	0.661	0.642	0.626	0.610	0.594	0.579	0.565	0.551	0.539	0.526	0.515	0.506	0.495	0.489	0.480	0.474	0.469	0.462	0.459	0.458	0.455	0.454	0.454	0.455	0.456	0.459	0.462	0.466	0.471	0.478	0.484	0.490	0.499	0.507	0.516	0.526	0.536	0.548	0.559	0.570	0.582	0.594	0.606	0.620	0.634	0.646	0.660	0.674	0.686	0.700	0.714	0.726	0.741	0.754	0.766	0.778	0.791	0.802	0.814	0.825	0.836	0.846	0.856	0.866	0.875	0.884	0.891	0.899	0.906	0.912	0.919	0.924	0.928	0.932	0.936	0.940	0.942	0.945	0.946	0.948	0.949	0.950	0.950	0.949	0.948	0.946	0.946	0.945	0.942	0.941	0.939	0.936	0.935	0.932	0.929	0.928	0.925	0.922	0.921	0.919	0.916	0.915	0.915	0.914	0.914	0.912	0.912	0.912	0.914	0.916	0.918	0.920	0.924	0.928	0.931	0.936	0.942	0.949	0.955	0.964	0.971	0.980	0.989	1.000	1.011	1.022	1.035	1.048	1.061	1.075	1.090	1.105	1.121	1.139	1.156	1.174	1.191	1.211	1.230	1.250	1.270	1.290	1.311	1.332	1.355	1.378	1.399	1.421	1.445	1.468	1.490	1.515	1.538	1.561	1.584	1.609	1.632	1.655	1.679	1.702	1.725	1.749	1.771	1.795	1.816	1.840	1.862	1.884	1.906	1.928	1.949	1.970	1.990	2.010	2.031	2.050	2.071	2.090	2.108	2.128	2.145	2.164	2.181	2.199	2.216	2.232	2.249	2.265	2.281	2.296	2.312	2.328	2.342	2.358	2.372	2.386	2.400	2.414	2.428	2.441	2.454	2.468	2.481	2.492	2.505	2.518	2.530	2.541	2.552	2.564	2.575	2.586	2.596	2.608	2.618	2.628	2.636	2.646	2.656	2.664	2.672	2.681	2.689	2.698	2.704	2.710	2.716	2.724	2.729	2.734	2.739	2.744	2.746	2.750	2.754	2.756	2.758	2.759	2.760	2.759	2.759	2.758	2.756	2.752	2.750	2.746	2.742	2.736	2.731	2.725	2.718	2.710	2.702	2.694	2.684	2.675	2.664	2.652	2.641	2.629	2.616	2.604	2.591	2.576	2.562	2.548	2.532	2.518	2.501	2.486	2.470	2.455	2.438	2.422	2.405	2.389	2.372	2.356	2.339	2.324	2.308	2.291	2.275	2.259	2.244	2.229	2.214	2.199	2.185	2.170	2.158	2.142	2.130	2.118	2.105	2.094	2.082	2.071	2.061	2.050	2.040	2.030	2.022	2.013	2.005	1.998	1.990	1.984	1.976	1.971	1.965	1.960	1.955	1.950	1.946	1.942	1.938	1.934	1.931	1.929	1.926	1.924	1.921	1.920	1.919	1.918	1.916	1.915	1.915	1.914	1.915	1.914	1.914	1.915	1.916	1.915	1.916	1.918	1.919	1.921	1.922	1.922	1.925	1.928	1.928	1.930	1.931	1.932	1.936	1.938	1.940	1.941	1.942	1.945	1.948	1.949	1.951	1.952	1.954	1.955	1.956	1.958	1.959	1.959	1.959	1.959	1.959	1.958	1.958	1.956	1.956	1.955	1.952	1.950	1.949	1.945	1.941	1.938	1.934	1.930	1.925	1.920	1.914	1.908	1.902	1.895	1.889	1.882	1.875	1.868	1.860	1.851	1.842	1.834	1.825	1.818	1.808	1.799	1.790	1.780	1.771	1.761	1.752	1.744	1.735	1.725	1.716	1.708	1.699	1.691	1.684	1.676	1.669	1.662	1.655	1.650	1.644	1.639	1.634	1.629	1.625	1.621	1.619	1.616	1.614	1.614	1.612	1.612	1.611	1.611	1.614	1.615	1.616	1.619	1.620	1.624	1.628	1.631	1.634	1.639	1.644	1.649	1.654	1.659	1.664	1.670	1.675	1.681	1.686	1.692	1.699	1.705	1.710	1.716	1.721	1.726	1.731	1.736	1.740	1.745	1.749	1.752	1.756	1.758	1.760	1.761	1.764	1.764	1.765	1.764	1.764	1.761	1.759	1.756	1.752	1.749	1.744	1.739	1.732	1.725	1.719	1.710	1.701	1.692	1.682	1.671	1.660	1.648	1.635	1.622	1.609	1.594	1.579	1.564	1.548	1.531	1.515	1.498	1.480	1.461	1.442	1.425	1.405	1.386	1.369	1.349	1.330	1.310	1.291	1.271	1.252	1.232	1.212	1.194	1.175	1.158	1.139	1.120	1.101	1.084	1.068	1.050	1.034	1.018	1.002	0.988	0.971	0.958	0.942	0.930	0.916	0.904	0.891	0.880	0.868	0.856	0.846	0.835	0.825	0.816	0.806	0.798	0.788	0.779	0.770	0.762	0.754	0.746	0.738	0.729	0.721	0.712	0.705	0.696	0.688	0.680	0.671	0.662	0.652	0.644	0.634	0.624	0.614	0.604	0.592	0.581	0.570	0.558	0.545	0.531	0.519	0.505	0.491	0.476	0.461	0.446	0.430	0.414	0.398	0.380	0.364	0.346	0.328	0.310	0.291	0.272	0.254	0.234	0.214	0.195	0.174	0.154	0.134	0.115	0.095	0.075	0.055	0.035	0.016	-0.004	-0.024	-0.042	-0.060	-0.079	-0.098	-0.115	-0.131	-0.148	-0.164	-0.180	-0.195	-0.209	-0.224	-0.236	-0.248	-0.260	-0.270	-0.280	-0.288	-0.296	-0.302	-0.308	-0.312	-0.316	-0.319	-0.320	-0.321	-0.321	-0.320	-0.316	-0.311	-0.306	-0.301	-0.292	-0.284	-0.274	-0.262	-0.250	-0.238	-0.222	-0.208	-0.190	-0.172	-0.154	-0.132	-0.111	-0.090	-0.068	-0.044	-0.020	0.006	0.032	0.060	0.088	0.116	0.145	0.175	0.205	0.236	0.268	0.299	0.330	0.362	0.395	0.429	0.460	0.494	0.528	0.561	0.592	0.626	0.660	0.692	0.726	0.759	0.791	0.824	0.856	0.889	0.920	0.951	0.982	1.014	1.044	1.075	1.105	1.134	1.162	1.192	1.220	1.249	1.276	1.305	1.331	1.359	1.385	1.411	1.438	1.464	1.489	1.512	1.539	1.562	1.588	1.610	1.635	1.659	1.681	1.704	1.726	1.750	1.771	1.794	1.815	1.838	1.858	1.880	1.901	1.922	1.942	1.964	1.984	2.004	2.025	2.045	2.064	2.084	2.104	2.124	2.142	2.162	2.182	2.201	2.220	2.240	2.259	2.278	2.296	2.315	2.335	2.354	2.372	2.391	2.410	2.428	2.448	2.466	2.484	2.502	2.521	2.540	2.558	2.578	2.595	2.612	2.631	2.649	2.666	2.684	2.701	2.719	2.735	2.752	2.770	2.786	2.801	2.818	2.834	2.849	2.864	2.879	2.892	2.906	2.919	2.931	2.944	2.955	2.968	2.978	2.988	2.998	3.006	3.015	3.022	3.029	3.036	3.041	3.048	3.051	3.054	3.059	3.060	3.062	3.064	3.065	3.064	3.064	3.062	3.061	3.060	3.056	3.054	3.049	3.045	3.041	3.036	3.031	3.025	3.019	3.014	3.008	3.001	2.994	2.988	2.981	2.974	2.968	2.960	2.954	2.948	2.941	2.935	2.929	2.922	2.916	2.912	2.908	2.902	2.898	2.894	2.890	2.886	2.884	2.881	2.879	2.878	2.875	2.875	2.874	2.874	2.874	2.875	2.875	2.876	2.876	2.879	2.880	2.881	2.884	2.886	2.889	2.891	2.895	2.896	2.899	2.902	2.905	2.908	2.911	2.912	2.915	2.918	2.920	2.922	2.924	2.925	2.925	2.926	2.928	2.928	2.928	2.928	2.925	2.924	2.922	2.921	2.918	2.915	2.911	2.909	2.904	2.899	2.892	2.888	2.881	2.875	2.868	2.859	2.851	2.842	2.832	2.824	2.814	2.804	2.792	2.780	2.769	2.756	2.744	2.729	2.715	2.700	2.686	2.670	2.654	2.639	2.622	2.605	2.588	2.569	2.551	2.532	2.512	2.494	2.474	2.454	2.432	2.411	2.390	2.369	2.346	2.324	2.301	2.279	2.255	2.232	2.209	2.185	2.161	2.138	2.112	2.089	2.065	2.040	2.016	1.992	1.968	1.944	1.920	1.896	1.872	1.850	1.826	1.804	1.780	1.759	1.736	1.715	1.694	1.672	1.654	1.632	1.614	1.595	1.578	1.559	1.542	1.525	1.509	1.494	1.479	1.464	1.451	1.438	1.425	1.414	1.402	1.392	1.382	1.372	1.365	1.355	1.348	1.341	1.334	1.328	1.321	1.316	1.311	1.306	1.302	1.299	1.295	1.291	1.288	1.285	1.282	1.279	1.276	1.275	1.271	1.270	1.268	1.265	1.264	1.261	1.259	1.258	1.254	1.252	1.250	1.246	1.244	1.241	1.238	1.235	1.232	1.230	1.228	1.224	1.220	1.216	1.212	1.210	1.206	1.202	1.200	1.196	1.192	1.190	1.185	1.182	1.180	1.176	1.174	1.170	1.169	1.166	1.164	1.162	1.160	1.159	1.158	1.156	1.155	1.155	1.155	1.155	1.156	1.156	1.158	1.159	1.160	1.161	1.164	1.166	1.168	1.171	1.174	1.178	1.181	1.185	1.189	1.194	1.198	1.201	1.206	1.211	1.216	1.221	1.228	1.231	1.238	1.242	1.248	1.252	1.258	1.262	1.268	1.272	1.278	1.282	1.288	1.291	1.296	1.300	1.304	1.306	1.309	1.312	1.315	1.318	1.319	1.320	1.322	1.322	1.322	1.322	1.322	1.321	1.321	1.319	1.318	1.315	1.312	1.309	1.305	1.301	1.296	1.292	1.288	1.281	1.275	1.269	1.262	1.255	1.248	1.241	1.234	1.225	1.216	1.209	1.200	1.191	1.181	1.174	1.165	1.154	1.145	1.136	1.128	1.119	1.110	1.100	1.092	1.084	1.075	1.068	1.060	1.052	1.045	1.039	1.031	1.026	1.020	1.015	1.009	1.004	1.000	0.996	0.992	0.989	0.986	0.984	0.981	0.980	0.979	0.978	0.976	0.976	0.976	0.976	0.978	0.978	0.979	0.980	0.981	0.984	0.985	0.988	0.989	0.991	0.992	0.995	0.996	0.999	1.000	1.000	1.002	1.004	1.005	1.005	1.005	1.006	1.006	1.005	1.004	1.002	1.001	1.000	0.998	0.994	0.991	0.988	0.984	0.980	0.974	0.969	0.962	0.958	0.950	0.944	0.935	0.928	0.920	0.911	0.901	0.892	0.884	0.874	0.864	0.852	0.842	0.832	0.821	0.809	0.799	0.786	0.776	0.765	0.752	0.742	0.731	0.720	0.709	0.698	0.688	0.676	0.666	0.658	0.648	0.638	0.629	0.619	0.611	0.602	0.595	0.588	0.581	0.575	0.569	0.564	0.560	0.554	0.551	0.548	0.544	0.542	0.541	0.540	0.540	0.540	0.541	0.541	0.545	0.546	0.550	0.555	0.559	0.564	0.570	0.576	0.584	0.590	0.598	0.606	0.615	0.625	0.635	0.646	0.656	0.669	0.680	0.692	0.705	0.719	0.732	0.746	0.760	0.775	0.789	0.805	0.820	0.835	0.851	0.866	0.882	0.899	0.916	0.932	0.949	0.964	0.981	0.998	1.015	1.032	1.049	1.065	1.082	1.099	1.115	1.131	1.148	1.165	1.181	1.198	1.214	1.230	1.246	1.262	1.279	1.295	1.311	1.326	1.342	1.358	1.374	1.390	1.405	1.420	1.436	1.451	1.466	1.482	1.498	1.514	1.529	1.544	1.559	1.575	1.590	1.605	1.620	1.635	1.650	1.665	1.679	1.694	1.708	1.724	1.738	1.751	1.765	1.779	1.792	1.806	1.819	1.831	1.845	1.858	1.869	1.881	1.892	1.904	1.914	1.925	1.934	1.945	1.954	1.962	1.971	1.979	1.988	1.994	2.000	2.006	2.013	2.019	2.024	2.029	2.033	2.036	2.040	2.042	2.045	2.047	2.049	2.050	2.050	2.051	2.051	2.051	2.050	2.049	2.047	2.045	2.044	2.041	2.039	2.035	2.033	2.029	2.025	2.021	2.018	2.013	2.007	2.002	1.998	1.992	1.986	1.981	1.975	1.969	1.964	1.958	1.951	1.944	1.939	1.931	1.925	1.918	1.912	1.905	1.898	1.891	1.884	1.876	1.869	1.861	1.854	1.846	1.839	1.831	1.824	1.816	1.809	1.800	1.792	1.785	1.776	1.769	1.761	1.752	1.744	1.736	1.728	1.720	1.711	1.702	1.695	1.686	1.679	1.671	1.662	1.655	1.646	1.639	1.631	1.624	1.615	1.609	1.601	1.595	1.588	1.581	1.575	1.569	1.564	1.556	1.551	1.548	1.542	1.538	1.534	1.530	1.526	1.522	1.520	1.516	1.515	1.512	1.511	1.510	1.509	1.508	1.508	1.508	1.508	1.508	1.510	1.510	1.511	1.512	1.515	1.516	1.518	1.520	1.522	1.524	1.528	1.529	1.531	1.534	1.535	1.538	1.539	1.540	1.541	1.542	1.544	1.544	1.544	1.544	1.544	1.542	1.541	1.540	1.539	1.535	1.532	1.529	1.525	1.520	1.514	1.510	1.504	1.496	1.490	1.481	1.474	1.465	1.456	1.448	1.438	1.428	1.418	1.408	1.395	1.384	1.372	1.360	1.348	1.335	1.322	1.310	1.298	1.284	1.271	1.259	1.245	1.232	1.220	1.208	1.195	1.184	1.171	1.160	1.149	1.138	1.129	1.119	1.108	1.099	1.090	1.082	1.074	1.066	1.060	1.054	1.048	1.044	1.039	1.035	1.031	1.029	1.028	1.026	1.025	1.024	1.025	1.026	1.029	1.031	1.034	1.038	1.041	1.048	1.052	1.059	1.065	1.071	1.080	1.088	1.096	1.105	1.115	1.125	1.135	1.146	1.158	1.169	1.181	1.192	1.204	1.218	1.230	1.242	1.256	1.269	1.282	1.295	1.309	1.322	1.335	1.349	1.362	1.375	1.388	1.401	1.414	1.425	1.438	1.450	1.461	1.472	1.484	1.494	1.505	1.515	1.525	1.534	1.544	1.552	1.561	1.569	1.576	1.584	1.591	1.598	1.605	1.610	1.616	1.621	1.628	1.632	1.636	1.641	1.646	1.650	1.655	1.660	1.664	1.669	1.672	1.678	1.682	1.686	1.691	1.696	1.701	1.708	1.712	1.719	1.724	1.731	1.738	1.746	1.752	1.761	1.769	1.779	1.788	1.798	1.809	1.819	1.831	1.842	1.855	1.866	1.880	1.894	1.908	1.921	1.935	1.951	1.966	1.981	1.998	2.014	2.030	2.047	2.064	2.080	2.098	2.114	2.131	2.149	2.166	2.182	2.200	2.216	2.232	2.249	2.264	2.280	2.295	2.310	2.325	2.339	2.351	2.365	2.376	2.389	2.400	2.411	2.420	2.429	2.438	2.446	2.452	2.459	2.462	2.468	2.471	2.474	2.476	2.476	2.476	2.475	2.474	2.471	2.468	2.464	2.458	2.451	2.445	2.436	2.428	2.418	2.406	2.395	2.382	2.370	2.356	2.341	2.325	2.310	2.292	2.275	2.256	2.238	2.218	2.198	2.178	2.155	2.134	2.111	2.089	2.066	2.042	2.019	1.995	1.970	1.946	1.922	1.898	1.872	1.848	1.824	1.799	1.775	1.749	1.725	1.700	1.678	1.654	1.630	1.608	1.585	1.562	1.541	1.520	1.500	1.479	1.460	1.441	1.424	1.406	1.389	1.372	1.356	1.341	1.328	1.314	1.301	1.290	1.279	1.268	1.258	1.249	1.240	1.231	1.225	1.219	1.212	1.208	1.204	1.200	1.196	1.192	1.191	1.189	1.189	1.186	1.186	1.186	1.186	1.186	1.188	1.188	1.190	1.190	1.191	1.194	1.195	1.196	1.198	1.200	1.201	1.202	1.202	1.205	1.205	1.205	1.206	1.206	1.205	1.204	1.204	1.201	1.200	1.198	1.195	1.191	1.188	1.182	1.178	1.174	1.168	1.161	1.154	1.146	1.139	1.130	1.122	1.112	1.104	1.092	1.081	1.071	1.059	1.046	1.034	1.021	1.008	0.992	0.980	0.965	0.950	0.935	0.920	0.905	0.889	0.874	0.858	0.841	0.825	0.809	0.792	0.776	0.760	0.744	0.728	0.712	0.696	0.680	0.665	0.650	0.634	0.620	0.605	0.590	0.575	0.561	0.549	0.535	0.522	0.509	0.496	0.485	0.474	0.462	0.451	0.441	0.431	0.422	0.412	0.402	0.395	0.386	0.378	0.370	0.362	0.355	0.349	0.342	0.335	0.329	0.322	0.316	0.310	0.304	0.300	0.294	0.289	0.282	0.278	0.272	0.268	0.261	0.256	0.251	0.245	0.239	0.234	0.228	0.222	0.216	0.210	0.204	0.196	0.190	0.182	0.176	0.168	0.161	0.152	0.145	0.136	0.129	0.120	0.110	0.102	0.092	0.084	0.074	0.064	0.055	0.044	0.034	0.025	0.015	0.005	-0.006	-0.016	-0.026	-0.036	-0.046	-0.056	-0.068	-0.078	-0.088	-0.098	-0.106	-0.118	-0.128	-0.136	-0.146	-0.156	-0.164	-0.174	-0.182	-0.190	-0.199	-0.206	-0.214	-0.221	-0.229	-0.235	-0.242	-0.248	-0.254	-0.259	-0.264	-0.270	-0.274	-0.279	-0.282	-0.288	-0.290	-0.294	-0.296	-0.299	-0.301	-0.304	-0.304	-0.306	-0.308	-0.306	-0.308	-0.308	-0.308	-0.306	-0.305	-0.304	-0.302	-0.301	-0.300	-0.298	-0.295	-0.291	-0.289	-0.286	-0.284	-0.280	-0.278	-0.275	-0.271	-0.268	-0.265	-0.261	-0.258	-0.256	-0.252	-0.250	-0.246	-0.244	-0.242	-0.239	-0.238	-0.235	-0.234	-0.232	-0.231	-0.231	-0.230	-0.231	-0.232	-0.232	-0.235	-0.236	-0.238	-0.241	-0.244	-0.248	-0.252	-0.256	-0.262	-0.269	-0.274	-0.281	-0.288	-0.296	-0.304	-0.312	-0.322	-0.332	-0.342	-0.354	-0.366	-0.376	-0.390	-0.401	-0.416	-0.429	-0.442	-0.456	-0.471	-0.486	-0.501	-0.518	-0.532	-0.550	-0.566	-0.584	-0.599	-0.618	-0.634	-0.651	-0.669	-0.686	-0.704	-0.721	-0.739	-0.756	-0.774	-0.791	-0.808	-0.826	-0.844	-0.860	-0.878	-0.895	-0.911	-0.929	-0.945	-0.961	-0.978	-0.994	-1.010	-1.026	-1.041	-1.056	-1.072	-1.086	-1.101	-1.115	-1.130	-1.144	-1.158	-1.171	-1.184	-1.198	-1.211	-1.224	-1.236	-1.248	-1.259	-1.271	-1.284	-1.295	-1.306	-1.318	-1.328	-1.339	-1.350	-1.360	-1.371	-1.380	-1.391	-1.400	-1.410	-1.419	-1.429	-1.439	-1.448	-1.456	-1.465	-1.474	-1.482	-1.491	-1.499	-1.508	-1.516	-1.524	-1.531	-1.539	-1.548	-1.554	-1.561	-1.568	-1.575	-1.581	-1.589	-1.595	-1.601	-1.606	-1.612	-1.618	-1.622	-1.628	-1.631	-1.636	-1.641	-1.645	-1.648	-1.650	-1.654	-1.656	-1.656	-1.659	-1.660	-1.661	-1.660	-1.660	-1.660	-1.658	-1.656	-1.654	-1.650	-1.648	-1.644	-1.640	-1.635	-1.629	-1.622	-1.616	-1.609	-1.601	-1.592	-1.584	-1.575	-1.564	-1.554	-1.544	-1.531	-1.519	-1.508	-1.494	-1.481	-1.468	-1.454	-1.439	-1.425	-1.409	-1.395	-1.380	-1.364	-1.348	-1.331	-1.316	-1.300	-1.282	-1.268	-1.251	-1.235	-1.219	-1.202	-1.186	-1.171	-1.155	-1.140	-1.125	-1.110	-1.096	-1.081	-1.069	-1.055	-1.041	-1.029	-1.018	-1.005	-0.994	-0.984	-0.974	-0.962	-0.954	-0.945	-0.936	-0.929	-0.921	-0.914	-0.908	-0.901	-0.896	-0.890	-0.885	-0.881	-0.878	-0.875	-0.871	-0.869	-0.866	-0.865	-0.862	-0.862	-0.861	-0.862	-0.861	-0.862	-0.864	-0.865	-0.865	-0.868	-0.870	-0.871	-0.875	-0.878	-0.880	-0.884	-0.888	-0.891	-0.896	-0.900	-0.905	-0.910	-0.914	-0.920	-0.925	-0.930	-0.936	-0.942	-0.948	-0.954	-0.961	-0.968	-0.972	-0.980	-0.988	-0.994	-1.000	-1.008	-1.015	-1.021	-1.028	-1.035	-1.042	-1.050	-1.056	-1.062	-1.070	-1.076	-1.084	-1.089	-1.096	-1.102	-1.109	-1.115	-1.121	-1.128	-1.132	-1.138	-1.144	-1.150	-1.155	-1.160	-1.165	-1.170	-1.175	-1.180	-1.185	-1.190	-1.194	-1.199	-1.202	-1.208	-1.212	-1.218	-1.221	-1.226	-1.230	-1.235	-1.240	-1.244	-1.249	-1.254	-1.259	-1.265	-1.269	-1.274	-1.279	-1.284	-1.289	-1.294	-1.300	-1.304	-1.309	-1.314	-1.319	-1.324	-1.328	-1.332	-1.336	-1.339	-1.344	-1.346	-1.349	-1.351	-1.352	-1.355	-1.355	-1.355	-1.354	-1.352	-1.350	-1.348	-1.342	-1.339	-1.332	-1.325	-1.318	-1.309	-1.299	-1.289	-1.276	-1.262	-1.248	-1.231	-1.215	-1.196	-1.175	-1.154	-1.131	-1.108	-1.082	-1.056	-1.028	-0.999	-0.969	-0.936	-0.902	-0.869	-0.834	-0.798	-0.760	-0.721	-0.681	-0.641	-0.600	-0.558	-0.514	-0.470	-0.426	-0.380	-0.335	-0.288	-0.241	-0.195	-0.148	-0.099	-0.051	-0.002	0.044	0.092	0.141	0.188	0.235	0.284	0.329	0.375	0.422	0.466	0.511	0.556	0.600	0.642	0.684	0.726	0.765	0.805	0.844	0.880	0.916	0.951	0.985	1.018	1.049	1.080	1.108	1.136	1.161	1.185	1.209	1.230	1.249	1.269	1.285	1.300	1.314	1.325	1.334	1.342	1.350	1.354	1.358	1.360	1.358	1.355	1.351	1.345	1.338	1.328	1.315	1.301	1.285	1.269	1.249	1.228	1.204	1.179	1.152	1.122	1.091	1.059	1.024	0.988	0.950	0.910	0.868	0.824	0.778	0.730	0.680	0.630	0.578	0.522	0.466	0.410	0.350	0.290	0.226	0.162	0.098	0.031	-0.038	-0.106	-0.176	-0.250	-0.322	-0.399	-0.474	-0.551	-0.630	-0.709	-0.789	-0.871	-0.952	-1.038	-1.121	-1.206	-1.292	-1.380	-1.468	-1.555	-1.645	-1.734	-1.825	-1.915	-2.007	-2.100	-2.192	-2.284	-2.379	-2.471	-2.565	-2.660	-2.754	-2.850	-2.944	-3.039	-3.135	-3.230	-3.325	-3.421	-3.516	-3.612	-3.708	-3.804	-3.899	-3.995	-4.089	-4.184	-4.279	-4.374	-4.470	-4.564	-4.658	-4.751	-4.846	-4.940	-5.032	-5.125	-5.219	-5.311	-5.405	-5.496	-5.589	-5.680	-5.772	-5.864	-5.955	-6.046	-6.138	-6.229	-6.319	-6.410	-6.500	-6.590	-6.680	-6.771	-6.860	-6.951	-7.041	-7.131	-7.221	-7.311	-7.401	-7.491	-7.580	-7.670	-7.760	-7.849	-7.940	-8.029	-8.118	-8.208	-8.298	-8.386	-8.475	-8.564	-8.654	-8.741	-8.829	-8.919	-9.005	-9.092	-9.179	-9.266	-9.351	-9.438	-9.522	-9.606	-9.690	-9.772	-9.855	-9.936	-10.016	-10.096	-10.175	-10.254	-10.330	-10.405	-10.480	-10.552	-10.625	-10.695	-10.765	-10.834	-10.901	-10.966	-11.030	-11.092	-11.154	-11.214	-11.272	-11.329	-11.384	-11.439	-11.490	-11.540	-11.590	-11.636	-11.682	-11.728	-11.771	-11.811	-11.851	-11.890	-11.926	-11.961	-11.996	-12.028	-12.059	-12.089	-12.116	-12.144	-12.169	-12.191	-12.215	-12.236	-12.255	-12.274	-12.291	-12.306	-12.321	-12.334	-12.346	-12.356	-12.366	-12.375	-12.381	-12.388	-12.391	-12.394	-12.396	-12.396	-12.395	-12.392	-12.390	-12.385	-12.379	-12.372	-12.364	-12.354	-12.342	-12.330	-12.316	-12.301	-12.284	-12.266	-12.248	-12.228	-12.205	-12.182	-12.158	-12.131	-12.104	-12.075	-12.045	-12.014	-11.980	-11.946	-11.910	-11.874	-11.835	-11.796	-11.755	-11.714	-11.670	-11.626	-11.581	-11.534	-11.486	-11.438	-11.386	-11.336	-11.284	-11.230	-11.176	-11.120	-11.064	-11.006	-10.949	-10.889	-10.830	-10.768	-10.706	-10.644	-10.580	-10.516	-10.450	-10.385	-10.318	-10.251	-10.184	-10.115	-10.045	-9.975	-9.904	-9.832	-9.760	-9.688	-9.614	-9.540	-9.465	-9.390	-9.314	-9.236	-9.159	-9.080	-9.002	-8.922	-8.842	-8.762	-8.680	-8.598	-8.514	-8.431	-8.346	-8.261	-8.175	-8.089	-8.001	-7.914	-7.824	-7.735	-7.644	-7.552	-7.461	-7.368	-7.275	-7.180	-7.085	-6.990	-6.894	-6.796	-6.698	-6.599	-6.501	-6.400	-6.300	-6.199	-6.098	-5.995	-5.892	-5.789	-5.685	-5.580	-5.475	-5.369	-5.264	-5.158	-5.051	-4.945	-4.838	-4.730	-4.622	-4.515	-4.408	-4.300	-4.192	-4.084	-3.978	-3.869	-3.762	-3.655	-3.546	-3.440	-3.334	-3.226	-3.121	-3.015	-2.910	-2.805	-2.701	-2.598	-2.494	-2.391	-2.289	-2.186	-2.086	-1.985	-1.885	-1.785	-1.686	-1.588	-1.490	-1.394	-1.298	-1.201	-1.106	-1.011	-0.919	-0.826	-0.734	-0.641	-0.550	-0.460	-0.370	-0.280	-0.192	-0.105	-0.016	0.070	0.155	0.241	0.328	0.411	0.495	0.579	0.661	0.744	0.826	0.906	0.988	1.066	1.148	1.226	1.304	1.382	1.460	1.535	1.612	1.688	1.762	1.838	1.910	1.984	2.055	2.126	2.198	2.268	2.336	2.405	2.472	2.539	2.605	2.670	2.734	2.796	2.859	2.920	2.981	3.040	3.099	3.156	3.211	3.266	3.320	3.372	3.424	3.475	3.524	3.571	3.619	3.664	3.709	3.751	3.794	3.834	3.874	3.910	3.948	3.982	4.018	4.050	4.082	4.112	4.141	4.169	4.196	4.222	4.246	4.269	4.290	4.310	4.330	4.349	4.366	4.381	4.398	4.410	4.424	4.435	4.446	4.455	4.464	4.472	4.479	4.486	4.491	4.496	4.500	4.502	4.505	4.506	4.508	4.509	4.509	4.508	4.506	4.504	4.502	4.500	4.498	4.495	4.491	4.488	4.484	4.480	4.475	4.471	4.466	4.461	4.456	4.451	4.446	4.440	4.435	4.429	4.424	4.419	4.412	4.408	4.402	4.396	4.391	4.386	4.381	4.375	4.370	4.365	4.360	4.354	4.348	4.342	4.336	4.331	4.325	4.320	4.314	4.308	4.301	4.295	4.290	4.282	4.276	4.269	4.261	4.254	4.245	4.238	4.229	4.220	4.211	4.202	4.194	4.184	4.174	4.164	4.154	4.141	4.131	4.120	4.108	4.095	4.082	4.069	4.056	4.043	4.029	4.015	3.999	3.985	3.970	3.955	3.940	3.922	3.908	3.890	3.872	3.856	3.839	3.821	3.804	3.786	3.768	3.750	3.731	3.712	3.694	3.675	3.655	3.635	3.616	3.596	3.576	3.556	3.536	3.516	3.495	3.475	3.455	3.434	3.414	3.392	3.372	3.351	3.331	3.310	3.289	3.269	3.248	3.226	3.206	3.184	3.162	3.144	3.122	3.101	3.080	3.060	3.040	3.019	2.998	2.979	2.959	2.938	2.918	2.898	2.876	2.858	2.838	2.818	2.798	2.778	2.759	2.739	2.720	2.700	2.681	2.661	2.644	2.624	2.604	2.586	2.566	2.548	2.529	2.509	2.490	2.471	2.451	2.432	2.411	2.392	2.372	2.354	2.334	2.314	2.294	2.274	2.252	2.232	2.211	2.190	2.169	2.148	2.126	2.104	2.081	2.059	2.036	2.014	1.991	1.968	1.944	1.920	1.898	1.874	1.849	1.825	1.800	1.776	1.751	1.728	1.702	1.679	1.654	1.630	1.605	1.581	1.558	1.535	1.511	1.490	1.466	1.444	1.421	1.401	1.380	1.359	1.339	1.321	1.301	1.284	1.266	1.250	1.235	1.220	1.205	1.192	1.180	1.168	1.158	1.148	1.139	1.131	1.124	1.118	1.112	1.109	1.106	1.105	1.104	1.102	1.104	1.105	1.106	1.110	1.115	1.119	1.126	1.132	1.140	1.148	1.156	1.166	1.176	1.186	1.198	1.209	1.221	1.234	1.248	1.260	1.272	1.288	1.301	1.314	1.329	1.342	1.358	1.371	1.385	1.400	1.415	1.429	1.441	1.455	1.468	1.480	1.492	1.504	1.515	1.526	1.538	1.548	1.556	1.566	1.575	1.584	1.591	1.599	1.606	1.611	1.618	1.622	1.629	1.632	1.636	1.640	1.644	1.646	1.648	1.650	1.651	1.652	1.654	1.654	1.655	1.655	1.655	1.655	1.655	1.655	1.654	1.654	1.654	1.652	1.652	1.654	1.654	1.655	1.654	1.655	1.656	1.659	1.660	1.662	1.665	1.669	1.672	1.676	1.682	1.686	1.692	1.700	1.708	1.714	1.722	1.732	1.742	1.752	1.764	1.775	1.788	1.801	1.815	1.829	1.844	1.860	1.876	1.894	1.910	1.929	1.948	1.968	1.988	2.007	2.029	2.050	2.071	2.094	2.116	2.139	2.162	2.185	2.210	2.232	2.258	2.281	2.306	2.331	2.355	2.380	2.405	2.430	2.454	2.479	2.504	2.529	2.554	2.578	2.601	2.626	2.650	2.674	2.696	2.720	2.742	2.766	2.789	2.810	2.832	2.855	2.876	2.898	2.919	2.939	2.960	2.980	2.999	3.019	3.038	3.056	3.075	3.094	3.111	3.129	3.146	3.162	3.180	3.196	3.212	3.229	3.244	3.260	3.274	3.290	3.302	3.318	3.331	3.345	3.359	3.372	3.384	3.396	3.409	3.420	3.431	3.442	3.452	3.462	3.474	3.482	3.492	3.500	3.510	3.518	3.525	3.531	3.539	3.545	3.551	3.556	3.561	3.565	3.569	3.572	3.575	3.578	3.580	3.580	3.581	3.582	3.581	3.580	3.579	3.576	3.575	3.571	3.568	3.564	3.559	3.552	3.546	3.540	3.532	3.525	3.516	3.509	3.499	3.489	3.478	3.468	3.456	3.444	3.431	3.419	3.406	3.394	3.379	3.366	3.351	3.338	3.321	3.306	3.291	3.276	3.260	3.245	3.229	3.212	3.196	3.180	3.165	3.149	3.132	3.116	3.101	3.085	3.070	3.054	3.039	3.025	3.010	2.995	2.981	2.968	2.954	2.941	2.929	2.916	2.904	2.891	2.880	2.870	2.859	2.849	2.840	2.830	2.821	2.814	2.806	2.798	2.790	2.784	2.778	2.771	2.766	2.761	2.756	2.752	2.749	2.745	2.741	2.739	2.735	2.734	2.732	2.730	2.728	2.728	2.726	2.725	2.725	2.725	2.724	2.724	2.724	2.725	2.725	2.725	2.726	2.728	2.726	2.728	2.729	2.729	2.730	2.731	2.731	2.734	2.734	2.734	2.734	2.735	2.735	2.735	2.735	2.735	2.735	2.735	2.735	2.735	2.734	2.732	2.731	2.730	2.729	2.728	2.726	2.724	2.721	2.719	2.718	2.714	2.710	2.708	2.704	2.701	2.698	2.692	2.690	2.685	2.681	2.676	2.671	2.666	2.662	2.656	2.651	2.646	2.641	2.635	2.630	2.624	2.619	2.612	2.606	2.601	2.595	2.590	2.584	2.578	2.572	2.568	2.560	2.555	2.550	2.545	2.540	2.535	2.530	2.526	2.521	2.518	2.514	2.510	2.506	2.502	2.501	2.498	2.495	2.492	2.491	2.490	2.489	2.488	2.486	2.486	2.485	2.485	2.486	2.486	2.489	2.489	2.490	2.492	2.492	2.496	2.498	2.500	2.501	2.505	2.508	2.509	2.512	2.515	2.518	2.521	2.524	2.526	2.530	2.531	2.534	2.536	2.540	2.541	2.544	2.544	2.546	2.546	2.548	2.549	2.549	2.549	2.548	2.546	2.546	2.545	2.542	2.540	2.536	2.534	2.530	2.526	2.521	2.515	2.510	2.504	2.496	2.489	2.480	2.472	2.462	2.454	2.444	2.432	2.421	2.410	2.399	2.385	2.372	2.359	2.345	2.331	2.316	2.300	2.285	2.270	2.252	2.238	2.221	2.204	2.186	2.169	2.151	2.134	2.115	2.098	2.080	2.062	2.044	2.026	2.007	1.990	1.972	1.955	1.938	1.920	1.904	1.886	1.869	1.854	1.836	1.821	1.805	1.791	1.775	1.761	1.748	1.734	1.720	1.705	1.692	1.681	1.669	1.658	1.645	1.634	1.624	1.612	1.602	1.592	1.582	1.572	1.564	1.555	1.545	1.538	1.529	1.520	1.511	1.502	1.495	1.486	1.478	1.470	1.460	1.451	1.442	1.434	1.425	1.415	1.406	1.395	1.386	1.375	1.364	1.354	1.341	1.330	1.318	1.305	1.292	1.279	1.265	1.251	1.236	1.221	1.206	1.191	1.175	1.158	1.141	1.124	1.106	1.088	1.069	1.050	1.031	1.011	0.991	0.972	0.951	0.930	0.910	0.889	0.868	0.846	0.825	0.804	0.782	0.760	0.739	0.718	0.696	0.675	0.654	0.632	0.611	0.591	0.571	0.552	0.532	0.512	0.494	0.475	0.458	0.440	0.422	0.406	0.392	0.376	0.362	0.350	0.336	0.325	0.314	0.304	0.295	0.286	0.279	0.272	0.268	0.264	0.260	0.259	0.258	0.258	0.259	0.260	0.264	0.270	0.275	0.282	0.291	0.300	0.311	0.322	0.335	0.349	0.365	0.381	0.398	0.416	0.435	0.455	0.476	0.499	0.521	0.545	0.569	0.595	0.620	0.645	0.672	0.700	0.728	0.756	0.786	0.814	0.844	0.872	0.904	0.934	0.964	0.995	1.024	1.054	1.085	1.115	1.145	1.175	1.205	1.234	1.264	1.292	1.322	1.351	1.379	1.408	1.435	1.462	1.490	1.516	1.544	1.570	1.596	1.622	1.648	1.674	1.699	1.724	1.748	1.774	1.798	1.821	1.846	1.870	1.895	1.919	1.942	1.966	1.990	2.015	2.039	2.061	2.086	2.110	2.135	2.159	2.184	2.206	2.231	2.258	2.281	2.306	2.331	2.356	2.382	2.408	2.432	2.459	2.485	2.511	2.538	2.564	2.590	2.618	2.642	2.670	2.698	2.724	2.751	2.779	2.805	2.834	2.860	2.888	2.915	2.942	2.969	2.996	3.024	3.051	3.078	3.105	3.131	3.159	3.185	3.212	3.239	3.265	3.291	3.316	3.342	3.368	3.392	3.416	3.441	3.465	3.489	3.512	3.536	3.559	3.581	3.604	3.625	3.646	3.666	3.686	3.706	3.725	3.744	3.761	3.779	3.795	3.812	3.829	3.842	3.858	3.871	3.884	3.896	3.908	3.919	3.930	3.939	3.949	3.958	3.965	3.972	3.980	3.985	3.991	3.996	4.001	4.005	4.009	4.011	4.015	4.018	4.019	4.020	4.021	4.022	4.024	4.024	4.024	4.025	4.024	4.024	4.022	4.022	4.022	4.022	4.022	4.022	4.021	4.021	4.024	4.024	4.024	4.025	4.026	4.028	4.030	4.031	4.034	4.036	4.040	4.044	4.048	4.051	4.055	4.061	4.065	4.071	4.076	4.082	4.089	4.094	4.101	4.108	4.115	4.121	4.129	4.136	4.142	4.150	4.158	4.164	4.172	4.179	4.185	4.192	4.199	4.205	4.211	4.215	4.221	4.226	4.230	4.234	4.238	4.240	4.242	4.244	4.245	4.246	4.246	4.246	4.244	4.242	4.240	4.238	4.232	4.229	4.222	4.216	4.210	4.204	4.195	4.188	4.178	4.168	4.158	4.145	4.132	4.120	4.106	4.093	4.079	4.062	4.048	4.030	4.014	3.995	3.978	3.959	3.940	3.919	3.899	3.879	3.858	3.835	3.814	3.791	3.769	3.745	3.721	3.696	3.672	3.648	3.622	3.596	3.571	3.545	3.519	3.491	3.465	3.439	3.410	3.384	3.356	3.328	3.301	3.274	3.245	3.216	3.189	3.161	3.134	3.105	3.078	3.049	3.022	2.995	2.968	2.941	2.914	2.888	2.860	2.834	2.809	2.782	2.756	2.732	2.708	2.685	2.660	2.636	2.615	2.592	2.571	2.550	2.529	2.508	2.489	2.470	2.451	2.435	2.416	2.401	2.385	2.370	2.355	2.341	2.329	2.315	2.304	2.292	2.282	2.272	2.262	2.254	2.246	2.238	2.231	2.225	2.219	2.212	2.209	2.205	2.200	2.198	2.194	2.190	2.189	2.186	2.185	2.184	2.182	2.182	2.181	2.181	2.181	2.181	2.180	2.181	2.182	2.182	2.182	2.184	2.185	2.185	2.186	2.188	2.188	2.189	2.190	2.191	2.191	2.192	2.192	2.192	2.194	2.194	2.195	2.195	2.196	2.196	2.196	2.198	2.198	2.199	2.199	2.198	2.198	2.199	2.199	2.199	2.200	2.200	2.200	2.201	2.202	2.202	2.202	2.205	2.205	2.206	2.208	2.209	2.210	2.211	2.212	2.215	2.216	2.219	2.220	2.224	2.225	2.228	2.230	2.234	2.235	2.239	2.241	2.245	2.249	2.251	2.255	2.256	2.260	2.264	2.266	2.270	2.272	2.276	2.280	2.281	2.284	2.286	2.289	2.290	2.292	2.294	2.294	2.295	2.296	2.296	2.296	2.295	2.294	2.292	2.292	2.289	2.286	2.282	2.280	2.276	2.270	2.266	2.260	2.254	2.248	2.240	2.232	2.225	2.216	2.206	2.198	2.188	2.176	2.166	2.155	2.142	2.131	2.119	2.105	2.092	2.079	2.066	2.054	2.039	2.025	2.011	1.998	1.982	1.970	1.956	1.941	1.928	1.914	1.900	1.886	1.874	1.860	1.848	1.834	1.822	1.811	1.799	1.788	1.778	1.766	1.756	1.746	1.736	1.728	1.719	1.710	1.702	1.694	1.686	1.679	1.672	1.665	1.659	1.652	1.646	1.641	1.636	1.630	1.626	1.621	1.616	1.611	1.608	1.601	1.598	1.592	1.588	1.584	1.578	1.572	1.569	1.562	1.558	1.551	1.546	1.539	1.532	1.526	1.520	1.512	1.504	1.498	1.489	1.480	1.472	1.462	1.454	1.444	1.434	1.422	1.412	1.402	1.391	1.381	1.369	1.358	1.345	1.334	1.321	1.310	1.296	1.285	1.271	1.260	1.246	1.234	1.221	1.209	1.196	1.184	1.172	1.160	1.148	1.136	1.124	1.112	1.102	1.091	1.080	1.070	1.060	1.050	1.040	1.031	1.022	1.014	1.006	0.998	0.991	0.984	0.979	0.971	0.966	0.961	0.956	0.952	0.949	0.946	0.942	0.940	0.939	0.938	0.938	0.938	0.938	0.939	0.940	0.942	0.944	0.948	0.951	0.955	0.959	0.965	0.970	0.976	0.982	0.989	0.998	1.005	1.014	1.022	1.032	1.042	1.052	1.064	1.075	1.086	1.099	1.111	1.124	1.138	1.151	1.164	1.179	1.194	1.208	1.224	1.239	1.255	1.270	1.286	1.302	1.319	1.336	1.352	1.370	1.386	1.405	1.422	1.440	1.458	1.475	1.492	1.511	1.529	1.548	1.565	1.584	1.601	1.620	1.638	1.658	1.675	1.694	1.712	1.731	1.749	1.768	1.785	1.804	1.822	1.841	1.859	1.878	1.896	1.915	1.934	1.952	1.970	1.990	2.007	2.025	2.045	2.064	2.081	2.099	2.118	2.135	2.152	2.170	2.189	2.206	2.222	2.239	2.256	2.272	2.289	2.305	2.321	2.336	2.351	2.368	2.381	2.395	2.409	2.424	2.436	2.450	2.462	2.475	2.486	2.498	2.509	2.519	2.529	2.539	2.548	2.556	2.565	2.572	2.580	2.585	2.592	2.599	2.604	2.609	2.612	2.616	2.620	2.624	2.628	2.629	2.631	2.632	2.634	2.635	2.635	2.635	2.636	2.636	2.634	2.634	2.632	2.631	2.629	2.628	2.625	2.622	2.619	2.616	2.614	2.610	2.606	2.604	2.599	2.596	2.591	2.588	2.584	2.579	2.575	2.570	2.565	2.560	2.556	2.551	2.546	2.540	2.536	2.531	2.525	2.520	2.514	2.509	2.502	2.496	2.490	2.484	2.479	2.472	2.466	2.460	2.452	2.446	2.439	2.434	2.426	2.419	2.412	2.405	2.398	2.391	2.384	2.378	2.370	2.362	2.356	2.348	2.341	2.334	2.328	2.320	2.314	2.308	2.300	2.295	2.289	2.284	2.278	2.272	2.266	2.262	2.258	2.254	2.250	2.248	2.244	2.242	2.239	2.238	2.236	2.236	2.235	2.235	2.236	2.236	2.238	2.240	2.242	2.245	2.248	2.251	2.256	2.260	2.265	2.270	2.275	2.280	2.286	2.292	2.299	2.305	2.312	2.319	2.326	2.332	2.339	2.346	2.352	2.359	2.365	2.371	2.378	2.382	2.389	2.392	2.399	2.404	2.406	2.410	2.414	2.416	2.419	2.420	2.421	2.421	2.422	2.421	2.421	2.419	2.418	2.415	2.411	2.408	2.404	2.398	2.392	2.388	2.381	2.375	2.368	2.361	2.352	2.344	2.336	2.328	2.319	2.310	2.300	2.291	2.282	2.271	2.262	2.252	2.244	2.235	2.225	2.218	2.209	2.200	2.191	2.182	2.176	2.169	2.161	2.154	2.149	2.144	2.138	2.132	2.129	2.124	2.121	2.119	2.116	2.115	2.114	2.112	2.114	2.114	2.115	2.116	2.119	2.121	2.125	2.129	2.134	2.139	2.144	2.150	2.156	2.162	2.171	2.179	2.186	2.195	2.204	2.212	2.224	2.234	2.244	2.255	2.265	2.276	2.289	2.300	2.312	2.324	2.336	2.349	2.361	2.372	2.385	2.399	2.411	2.424	2.435	2.449	2.461	2.474	2.485	2.496	2.509	2.520	2.531	2.542	2.554	2.565	2.575	2.584	2.595	2.605	2.612	2.622	2.631	2.640	2.648	2.655	2.662	2.670	2.676	2.684	2.690	2.695	2.700	2.706	2.711	2.716	2.720	2.724	2.729	2.732	2.736	2.740	2.744	2.748	2.751	2.755	2.758	2.761	2.765	2.769	2.772	2.776	2.780	2.784	2.789	2.792	2.798	2.804	2.809	2.814	2.820	2.826	2.832	2.840	2.849	2.855	2.864	2.872	2.881	2.890	2.900	2.910	2.921	2.931	2.944	2.955	2.968	2.980	2.992	3.005	3.019	3.032	3.045	3.059	3.072	3.086	3.099	3.114	3.128	3.140	3.154	3.169	3.181	3.194	3.206	3.219	3.230	3.242	3.252	3.262	3.272	3.282	3.291	3.300	3.306	3.314	3.319	3.324	3.329	3.332	3.335	3.338	3.339	3.339	3.338	3.335	3.334	3.330	3.325	3.320	3.314	3.306	3.298	3.289	3.279	3.269	3.258	3.245	3.231	3.218	3.202	3.186	3.171	3.154	3.136	3.119	3.099	3.079	3.059	3.038	3.016	2.995	2.974	2.951	2.929	2.906	2.881	2.858	2.834	2.810	2.786	2.761	2.736	2.711	2.688	2.662	2.638	2.612	2.588	2.562	2.539	2.514	2.491	2.466	2.442	2.419	2.396	2.372	2.350	2.328	2.306	2.285	2.262	2.241	2.221	2.201	2.181	2.162	2.144	2.125	2.108	2.091	2.074	2.058	2.042	2.027	2.013	1.998	1.984	1.972	1.960	1.948	1.936	1.926	1.915	1.905	1.896	1.888	1.880	1.871	1.865	1.859	1.852	1.846	1.841	1.835	1.831	1.826	1.822	1.820	1.816	1.814	1.811	1.808	1.806	1.805	1.802	1.801	1.799	1.799	1.798	1.795	1.794	1.792	1.792	1.790	1.789	1.786	1.785	1.784	1.780	1.778	1.775	1.772	1.769	1.765	1.760	1.755	1.750	1.745	1.740	1.732	1.728	1.719	1.712	1.704	1.695	1.686	1.678	1.668	1.656	1.646	1.635	1.622	1.611	1.599	1.586	1.574	1.560	1.545	1.532	1.518	1.502	1.488	1.472	1.458	1.441	1.428	1.411	1.395	1.380	1.364	1.349	1.332	1.316	1.301	1.286	1.271	1.255	1.241	1.226	1.211	1.199	1.184	1.170	1.158	1.144	1.131	1.120	1.108	1.096	1.085	1.074	1.064	1.052	1.042	1.034	1.025	1.016	1.009	1.001	0.994	0.986	0.979	0.972	0.966	0.960	0.954	0.948	0.942	0.936	0.931	0.926	0.922	0.918	0.912	0.909	0.904	0.900	0.895	0.891	0.886	0.882	0.878	0.872	0.869	0.864	0.860	0.854	0.849	0.845	0.840	0.834	0.829	0.822	0.818	0.811	0.805	0.800	0.792	0.786	0.780	0.772	0.766	0.760	0.754	0.746	0.739	0.732	0.725	0.718	0.710	0.704	0.696	0.690	0.682	0.676	0.669	0.662	0.655	0.649	0.642	0.636	0.630	0.624	0.619	0.612	0.608	0.602	0.598	0.592	0.588	0.585	0.581	0.578	0.575	0.572	0.569	0.568	0.565	0.565	0.564	0.562	0.562	0.564	0.564	0.564	0.566	0.566	0.569	0.571	0.574	0.576	0.579	0.584	0.588	0.591	0.596	0.600	0.605	0.610	0.616	0.621	0.628	0.634	0.640	0.645	0.651	0.659	0.665	0.671	0.678	0.685	0.691	0.698	0.704	0.710	0.716	0.722	0.729	0.734	0.740	0.745	0.750	0.754	0.758	0.761	0.765	0.768	0.770	0.772	0.774	0.775	0.775	0.776	0.776	0.775	0.774	0.771	0.769	0.766	0.762	0.760	0.755	0.750	0.744	0.738	0.731	0.724	0.715	0.708	0.699	0.690	0.681	0.670	0.660	0.649	0.639	0.626	0.615	0.602	0.590	0.578	0.565	0.551	0.539	0.526	0.511	0.499	0.484	0.470	0.455	0.441	0.428	0.412	0.399	0.385	0.371	0.356	0.342	0.329	0.315	0.301	0.288	0.275	0.262	0.249	0.235	0.222	0.211	0.199	0.186	0.174	0.162	0.151	0.140	0.129	0.118	0.106	0.095	0.085	0.074	0.065	0.054	0.044	0.034	0.024	0.015	0.006	-0.004	-0.012	-0.022	-0.031	-0.040	-0.050	-0.059	-0.068	-0.076	-0.085	-0.094	-0.102	-0.112	-0.120	-0.130	-0.139	-0.148	-0.158	-0.166	-0.176	-0.185	-0.195	-0.204	-0.214	-0.222	-0.234	-0.242	-0.252	-0.262	-0.272	-0.284	-0.294	-0.302	-0.314	-0.324	-0.335	-0.345	-0.355	-0.366	-0.376	-0.388	-0.399	-0.409	-0.419	-0.430	-0.440	-0.450	-0.460	-0.471	-0.480	-0.490	-0.499	-0.507	-0.516	-0.525	-0.534	-0.541	-0.549	-0.556	-0.562	-0.569	-0.574	-0.580	-0.585	-0.590	-0.592	-0.595	-0.599	-0.600	-0.602	-0.602	-0.602	-0.602	-0.600	-0.599	-0.596	-0.592	-0.590	-0.584	-0.579	-0.574	-0.568	-0.559	-0.551	-0.544	-0.534	-0.524	-0.514	-0.504	-0.492	-0.481	-0.469	-0.456	-0.444	-0.431	-0.418	-0.404	-0.390	-0.376	-0.362	-0.348	-0.335	-0.320	-0.305	-0.292	-0.278	-0.264	-0.251	-0.238	-0.224	-0.211	-0.199	-0.186	-0.175	-0.164	-0.152	-0.144	-0.132	-0.124	-0.115	-0.108	-0.099	-0.091	-0.085	-0.080	-0.074	-0.069	-0.064	-0.060	-0.058	-0.054	-0.051	-0.049	-0.049	-0.048	-0.045	-0.045	-0.045	-0.045	-0.045	-0.046	-0.048	-0.049	-0.050	-0.051	-0.054	-0.055	-0.058	-0.060	-0.061	-0.064	-0.068	-0.070	-0.071	-0.075	-0.076	-0.080	-0.081	-0.084	-0.086	-0.089	-0.091	-0.092	-0.095	-0.099	-0.100	-0.102	-0.105	-0.106	-0.109	-0.112	-0.114	-0.116	-0.119	-0.121	-0.125	-0.128	-0.130	-0.134	-0.136	-0.140	-0.144	-0.149	-0.152	-0.155	-0.160	-0.166	-0.170	-0.175	-0.180	-0.185	-0.190	-0.198	-0.202	-0.209	-0.216	-0.222	-0.228	-0.236	-0.242	-0.250	-0.258	-0.265	-0.272	-0.281	-0.289	-0.296	-0.305	-0.314	-0.321	-0.330	-0.339	-0.346	-0.356	-0.365	-0.372	-0.381	-0.390	-0.400	-0.409	-0.418	-0.428	-0.436	-0.444	-0.452	-0.462	-0.470	-0.480	-0.488	-0.498	-0.506	-0.514	-0.522	-0.531	-0.540	-0.548	-0.555	-0.564	-0.570	-0.578	-0.585	-0.591	-0.599	-0.604	-0.611	-0.616	-0.621	-0.626	-0.630	-0.634	-0.638	-0.640	-0.641	-0.642	-0.644	-0.644	-0.642	-0.641	-0.639	-0.636	-0.631	-0.626	-0.621	-0.614	-0.605	-0.595	-0.585	-0.574	-0.561	-0.548	-0.532	-0.516	-0.499	-0.479	-0.460	-0.439	-0.416	-0.391	-0.366	-0.340	-0.312	-0.284	-0.252	-0.221	-0.189	-0.154	-0.120	-0.084	-0.045	-0.006	0.032	0.072	0.114	0.156	0.200	0.242	0.288	0.332	0.379	0.425	0.471	0.519	0.568	0.615	0.664	0.711	0.760	0.808	0.856	0.905	0.951	0.999	1.048	1.094	1.139	1.185	1.230	1.275	1.319	1.361	1.402	1.445	1.484	1.524	1.561	1.598	1.634	1.668	1.700	1.732	1.761	1.791	1.818	1.844	1.868	1.889	1.910	1.929	1.946	1.962	1.976	1.988	1.999	2.006	2.014	2.018	2.021	2.021	2.020	2.018	2.013	2.006	1.998	1.986	1.974	1.960	1.944	1.925	1.905	1.884	1.860	1.834	1.806	1.776	1.745	1.711	1.676	1.639	1.601	1.559	1.516	1.474	1.426	1.379	1.330	1.279	1.226	1.172	1.116	1.059	0.999	0.939	0.876	0.812	0.748	0.681	0.614	0.544	0.474	0.401	0.329	0.254	0.176	0.101	0.021	-0.059	-0.139	-0.219	-0.302	-0.386	-0.470	-0.555	-0.642	-0.729	-0.816	-0.906	-0.995	-1.085	-1.176	-1.268	-1.360	-1.452	-1.545	-1.638	-1.731	-1.825	-1.920	-2.014	-2.109	-2.204	-2.299	-2.394	-2.490	-2.585	-2.680	-2.776	-2.870	-2.966	-3.061	-3.156	-3.251	-3.345	-3.439	-3.534	-3.628	-3.722	-3.816	-3.909	-4.001	-4.095	-4.188	-4.279	-4.372	-4.464	-4.555	-4.648	-4.738	-4.828	-4.920	-5.009	-5.100	-5.190	-5.280	-5.370	-5.460	-5.549	-5.640	-5.729	-5.819	-5.908	-5.996	-6.088	-6.176	-6.266	-6.355	-6.445	-6.535	-6.625	-6.714	-6.805	-6.894	-6.984	-7.074	-7.164	-7.252	-7.344	-7.434	-7.522	-7.612	-7.701	-7.791	-7.880	-7.969	-8.057	-8.146	-8.234	-8.322	-8.410	-8.496	-8.581	-8.668	-8.752	-8.836	-8.920	-9.002	-9.085	-9.166	-9.245	-9.325	-9.402	-9.479	-9.555	-9.630	-9.704	-9.776	-9.848	-9.918	-9.985	-10.052	-10.119	-10.182	-10.246	-10.306	-10.368	-10.426	-10.482	-10.539	-10.592	-10.645	-10.696	-10.745	-10.794	-10.841	-10.885	-10.930	-10.971	-11.014	-11.052	-11.090	-11.128	-11.162	-11.198	-11.230	-11.261	-11.291	-11.321	-11.348	-11.375	-11.400	-11.424	-11.448	-11.470	-11.490	-11.510	-11.528	-11.546	-11.562	-11.576	-11.591	-11.604	-11.615	-11.626	-11.636	-11.644	-11.651	-11.658	-11.662	-11.665	-11.668	-11.669	-11.669	-11.668	-11.666	-11.662	-11.658	-11.650	-11.642	-11.635	-11.625	-11.614	-11.600	-11.586	-11.570	-11.554	-11.536	-11.515	-11.495	-11.472	-11.449	-11.424	-11.396	-11.369	-11.339	-11.308	-11.275	-11.241	-11.206	-11.170	-11.132	-11.094	-11.052	-11.011	-10.968	-10.922	-10.878	-10.830	-10.782	-10.734	-10.682	-10.631	-10.579	-10.525	-10.470	-10.414	-10.358	-10.298	-10.240	-10.180	-10.119	-10.056	-9.994	-9.930	-9.865	-9.799	-9.731	-9.664	-9.596	-9.528	-9.456	-9.385	-9.314	-9.240	-9.166	-9.092	-9.018	-8.942	-8.865	-8.786	-8.709	-8.629	-8.549	-8.469	-8.386	-8.305	-8.221	-8.136	-8.052	-7.966	-7.880	-7.794	-7.705	-7.618	-7.528	-7.438	-7.346	-7.255	-7.162	-7.070	-6.976	-6.881	-6.786	-6.690	-6.594	-6.496	-6.399	-6.300	-6.201	-6.101	-6.000	-5.899	-5.798	-5.696	-5.592	-5.491	-5.388	-5.282	-5.178	-5.074	-4.969	-4.862	-4.756	-4.651	-4.545	-4.439	-4.331	-4.225	-4.118	-4.010	-3.904	-3.795	-3.689	-3.581	-3.474	-3.368	-3.260	-3.152	-3.046	-2.940	-2.832	-2.728	-2.621	-2.516	-2.411	-2.306	-2.201	-2.096	-1.994	-1.890	-1.788	-1.685	-1.584	-1.481	-1.380	-1.280	-1.180	-1.080	-0.981	-0.884	-0.785	-0.688	-0.591	-0.495	-0.400	-0.305	-0.210	-0.115	-0.021	0.070	0.164	0.255	0.346	0.438	0.528	0.618	0.706	0.795	0.884	0.972	1.060	1.146	1.234	1.319	1.404	1.489	1.574	1.658	1.740	1.824	1.906	1.988	2.069	2.150	2.229	2.309	2.388	2.466	2.544	2.621	2.696	2.771	2.846	2.920	2.992	3.064	3.135	3.206	3.276	3.344	3.411	3.478	3.544	3.608	3.671	3.734	3.795	3.854	3.912	3.970	4.026	4.081	4.135	4.186	4.238	4.286	4.335	4.382	4.428	4.472	4.516	4.556	4.598	4.635	4.672	4.709	4.745	4.778	4.810	4.840	4.870	4.898	4.925	4.951	4.976	5.000	5.021	5.042	5.061	5.081	5.099	5.115	5.130	5.145	5.159	5.171	5.184	5.194	5.204	5.212	5.222	5.229	5.236	5.244	5.250	5.254	5.260	5.262	5.266	5.269	5.271	5.274	5.276	5.278	5.279	5.279	5.280	5.280	5.280	5.280	5.279	5.279	5.278	5.276	5.275	5.274	5.271	5.271	5.269	5.266	5.265	5.262	5.260	5.258	5.255	5.252	5.250	5.246	5.244	5.240	5.236	5.232	5.229	5.225	5.221	5.216	5.211	5.206	5.200	5.196	5.190	5.184	5.176	5.170	5.162	5.155	5.146	5.138	5.130	5.120	5.109	5.099	5.089	5.078	5.065	5.052	5.040	5.026	5.012	4.998	4.982	4.966	4.951	4.934	4.916	4.900	4.881	4.862	4.844	4.824	4.804	4.782	4.762	4.741	4.719	4.698	4.675	4.652	4.630	4.606	4.584	4.560	4.535	4.511	4.486	4.462	4.438	4.414	4.389	4.362	4.338	4.312	4.288	4.262	4.238	4.212	4.188	4.162	4.139	4.114	4.089	4.064	4.039	4.014	3.990	3.966	3.941	3.918	3.892	3.870	3.846	3.822	3.799	3.775	3.752	3.729	3.706	3.684	3.660	3.639	3.616	3.594	3.571	3.549	3.526	3.505	3.482	3.461	3.440	3.419	3.396	3.375	3.352	3.331	3.311	3.289	3.269	3.246	3.225	3.204	3.184	3.161	3.140	3.119	3.099	3.078	3.055	3.035	3.012	2.992	2.970	2.949	2.928	2.906	2.885	2.862	2.841	2.819	2.798	2.774	2.751	2.730	2.708	2.685	2.661	2.639	2.616	2.592	2.570	2.545	2.522	2.498	2.474	2.450	2.426	2.401	2.376	2.351	2.328	2.301	2.276	2.251	2.226	2.200	2.175	2.149	2.124	2.096	2.071	2.046	2.019	1.994	1.968	1.942	1.919	1.892	1.868	1.844	1.820	1.795	1.771	1.749	1.726	1.702	1.681	1.661	1.639	1.620	1.600	1.581	1.562	1.545	1.529	1.514	1.499	1.484	1.470	1.458	1.448	1.436	1.426	1.419	1.410	1.404	1.398	1.394	1.390	1.386	1.386	1.385	1.385	1.388	1.390	1.394	1.398	1.404	1.409	1.416	1.424	1.434	1.444	1.454	1.465	1.476	1.489	1.502	1.515	1.530	1.545	1.560	1.575	1.591	1.608	1.624	1.640	1.658	1.675	1.691	1.709	1.725	1.742	1.759	1.775	1.791	1.808	1.824	1.839	1.854	1.869	1.882	1.896	1.910	1.922	1.935	1.948	1.958	1.969	1.980	1.989	1.998	2.005	2.014	2.021	2.027	2.034	2.039	2.044	2.049	2.052	2.055	2.058	2.061	2.064	2.065	2.066	2.068	2.068	2.069	2.069	2.070	2.070	2.070	2.071	2.071	2.071	2.071	2.071	2.072	2.074	2.075	2.076	2.078	2.080	2.082	2.085	2.090	2.095	2.099	2.104	2.111	2.118	2.126	2.134	2.144	2.152	2.164	2.175	2.188	2.200	2.214	2.228	2.242	2.260	2.275	2.292	2.311	2.330	2.350	2.369	2.390	2.412	2.434	2.455	2.479	2.502	2.526	2.550	2.574	2.600	2.624	2.649	2.675	2.700	2.726	2.751	2.778	2.804	2.830	2.855	2.881	2.906	2.931	2.956	2.982	3.008	3.031	3.055	3.080	3.104	3.125	3.149	3.171	3.192	3.215	3.236	3.258	3.279	3.299	3.319	3.339	3.358	3.376	3.396	3.414	3.431	3.450	3.468	3.484	3.501	3.519	3.534	3.551	3.568	3.582	3.599	3.614	3.630	3.645	3.660	3.675	3.690	3.705	3.720	3.734	3.748	3.762	3.776	3.791	3.805	3.819	3.832	3.845	3.858	3.871	3.884	3.896	3.909	3.921	3.932	3.944	3.956	3.966	3.976	3.986	3.996	4.006	4.015	4.024	4.031	4.037	4.045	4.052	4.059	4.064	4.069	4.074	4.076	4.080	4.082	4.085	4.086	4.088	4.088	4.088	4.086	4.086	4.084	4.081	4.077	4.074	4.070	4.065	4.060	4.055	4.050	4.043	4.036	4.029	4.021	4.012	4.004	3.996	3.986	3.978	3.969	3.958	3.948	3.938	3.928	3.918	3.906	3.896	3.885	3.875	3.864	3.852	3.841	3.831	3.820	3.810	3.800	3.789	3.779	3.768	3.756	3.746	3.738	3.726	3.718	3.708	3.699	3.690	3.680	3.672	3.662	3.654	3.648	3.639	3.631	3.624	3.616	3.609	3.602	3.596	3.590	3.584	3.578	3.572	3.568	3.562	3.558	3.554	3.550	3.546	3.541	3.539	3.536	3.534	3.530	3.528	3.526	3.524	3.521	3.520	3.519	3.519	3.518	3.518	3.516	3.516	3.516	3.516	3.516	3.518	3.519	3.519	3.519	3.520	3.521	3.522	3.524	3.524	3.525	3.526	3.529	3.529	3.530	3.531	3.532	3.532	3.534	3.534	3.534	3.535	3.535	3.535	3.535	3.534	3.534	3.532	3.531	3.531	3.530	3.528	3.526	3.524	3.521	3.519	3.516	3.512	3.509	3.506	3.501	3.498	3.492	3.489	3.484	3.480	3.475	3.469	3.462	3.458	3.451	3.446	3.440	3.434	3.429	3.421	3.415	3.409	3.402	3.395	3.389	3.382	3.376	3.370	3.364	3.356	3.351	3.344	3.339	3.332	3.328	3.321	3.316	3.310	3.306	3.301	3.296	3.292	3.288	3.285	3.280	3.276	3.274	3.271	3.269	3.266	3.264	3.261	3.260	3.259	3.258	3.256	3.258	3.256	3.256	3.258	3.258	3.258	3.258	3.260	3.261	3.262	3.264	3.266	3.268	3.270	3.272	3.275	3.278	3.280	3.282	3.285	3.288	3.290	3.292	3.295	3.298	3.300	3.301	3.304	3.305	3.309	3.310	3.311	3.312	3.312	3.314	3.314	3.315	3.315	3.314	3.314	3.311	3.311	3.310	3.306	3.304	3.300	3.296	3.292	3.289	3.284	3.278	3.272	3.266	3.259	3.252	3.244	3.235	3.228	3.219	3.209	3.199	3.189	3.178	3.168	3.155	3.142	3.130	3.118	3.105	3.091	3.078	3.064	3.050	3.035	3.021	3.005	2.991	2.976	2.961	2.945	2.930	2.915	2.899	2.884	2.868	2.854	2.838	2.822	2.808	2.791	2.776	2.762	2.748	2.734	2.719	2.705	2.690	2.676	2.662	2.650	2.638	2.624	2.611	2.599	2.586	2.575	2.564	2.551	2.540	2.529	2.518	2.508	2.496	2.486	2.475	2.464	2.454	2.444	2.434	2.422	2.411	2.402	2.391	2.380	2.369	2.359	2.348	2.336	2.325	2.314	2.301	2.289	2.276	2.262	2.250	2.236	2.222	2.208	2.194	2.179	2.162	2.146	2.130	2.112	2.095	2.078	2.060	2.041	2.022	2.001	1.981	1.961	1.940	1.919	1.898	1.875	1.852	1.829	1.805	1.781	1.758	1.732	1.709	1.682	1.658	1.632	1.606	1.581	1.555	1.529	1.501	1.475	1.449	1.422	1.396	1.369	1.344	1.318	1.291	1.266	1.240	1.215	1.190	1.166	1.141	1.118	1.094	1.070	1.048	1.026	1.005	0.984	0.962	0.944	0.925	0.908	0.890	0.874	0.859	0.844	0.831	0.818	0.806	0.796	0.786	0.778	0.771	0.764	0.759	0.755	0.752	0.750	0.749	0.750	0.752	0.755	0.759	0.764	0.771	0.779	0.788	0.798	0.809	0.821	0.835	0.849	0.864	0.880	0.899	0.916	0.935	0.956	0.978	0.999	1.021	1.044	1.068	1.094	1.118	1.142	1.170	1.196	1.224	1.251	1.278	1.305	1.334	1.362	1.390	1.419	1.448	1.476	1.505	1.534	1.561	1.590	1.619	1.648	1.675	1.704	1.731	1.759	1.786	1.812	1.840	1.868	1.895	1.921	1.948	1.975	2.000	2.026	2.051	2.078	2.102	2.129	2.155	2.180	2.205	2.231	2.255	2.280	2.305	2.331	2.356	2.381	2.408	2.432	2.459	2.484	2.510	2.535	2.561	2.586	2.614	2.639	2.665	2.691	2.719	2.745	2.772	2.800	2.826	2.854	2.881	2.910	2.936	2.965	2.992	3.020	3.049	3.078	3.106	3.134	3.162	3.191	3.220	3.248	3.276	3.305	3.335	3.362	3.391	3.420	3.449	3.478	3.505	3.534	3.562	3.590	3.619	3.646	3.674	3.702	3.730	3.758	3.785	3.811	3.839	3.865	3.891	3.916	3.942	3.968	3.994	4.018	4.043	4.066	4.090	4.114	4.136	4.159	4.180	4.202	4.222	4.244	4.262	4.282	4.301	4.320	4.338	4.354	4.371	4.388	4.402	4.418	4.431	4.445	4.459	4.471	4.482	4.494	4.505	4.514	4.524	4.532	4.541	4.549	4.556	4.562	4.569	4.575	4.580	4.585	4.590	4.594	4.598	4.601	4.605	4.609	4.610	4.614	4.615	4.619	4.620	4.622	4.624	4.626	4.629	4.631	4.634	4.636	4.638	4.640	4.642	4.646	4.650	4.652	4.656	4.660	4.665	4.670	4.674	4.679	4.684	4.690	4.696	4.702	4.709	4.715	4.722	4.730	4.738	4.745	4.752	4.761	4.770	4.778	4.786	4.795	4.804	4.811	4.821	4.829	4.838	4.845	4.855	4.862	4.870	4.878	4.885	4.892	4.899	4.905	4.911	4.918	4.921	4.928	4.930	4.935	4.938	4.940	4.942	4.944	4.945	4.945	4.945	4.944	4.941	4.940	4.936	4.932	4.929	4.924	4.919	4.911	4.905	4.898	4.890	4.880	4.871	4.861	4.850	4.839	4.826	4.815	4.801	4.789	4.774	4.759	4.744	4.730	4.712	4.696	4.680	4.662	4.644	4.626	4.609	4.589	4.570	4.551	4.531	4.510	4.490	4.469	4.448	4.426	4.405	4.384	4.361	4.338	4.316	4.294	4.271	4.248	4.224	4.201	4.178	4.154	4.131	4.106	4.082	4.060	4.036	4.012	3.989	3.964	3.941	3.919	3.895	3.871	3.848	3.825	3.802	3.780	3.759	3.736	3.715	3.692	3.671	3.651	3.631	3.610	3.591	3.572	3.552	3.535	3.518	3.500	3.482	3.466	3.450	3.435	3.419	3.406	3.391	3.379	3.366	3.354	3.341	3.329	3.319	3.309	3.299	3.289	3.280	3.272	3.264	3.256	3.250	3.242	3.235	3.229	3.224	3.219	3.212	3.208	3.202	3.198	3.194	3.189	3.185	3.181	3.178	3.172	3.169	3.164	3.161	3.158	3.152	3.149	3.145	3.140	3.136	3.131	3.128	3.122	3.118	3.114	3.109	3.102	3.098	3.091	3.088	3.081	3.076	3.070	3.062	3.059	3.051	3.045	3.039	3.032	3.026	3.021	3.015	3.008	3.001	2.995	2.989	2.982	2.978	2.971	2.965	2.961	2.956	2.950	2.945	2.941	2.936	2.932	2.929	2.925	2.921	2.919	2.916	2.914	2.911	2.911	2.909	2.908	2.908	2.908	2.908	2.906	2.908	2.910	2.910	2.911	2.912	2.916	2.918	2.921	2.924	2.926	2.930	2.932	2.936	2.940	2.944	2.948	2.950	2.955	2.959	2.961	2.964	2.968	2.971	2.974	2.975	2.978	2.979	2.981	2.981	2.982	2.982	2.981	2.981	2.979	2.978	2.974	2.970	2.968	2.962	2.958	2.951	2.945	2.938	2.930	2.920	2.911	2.900	2.890	2.880	2.866	2.854	2.840	2.826	2.812	2.796	2.780	2.765	2.749	2.730	2.714	2.696	2.678	2.660	2.640	2.621	2.602	2.584	2.565	2.546	2.526	2.509	2.489	2.470	2.452	2.434	2.416	2.399	2.380	2.364	2.348	2.331	2.315	2.300	2.285	2.271	2.258	2.242	2.230	2.218	2.206	2.194	2.182	2.172	2.161	2.152	2.142	2.134	2.125	2.118	2.108	2.101	2.094	2.086	2.079	2.071	2.065	2.059	2.052	2.045	2.039	2.033	2.025	2.019	2.013	2.005	1.999	1.991	1.985	1.976	1.969	1.960	1.951	1.944	1.935	1.926	1.915	1.906	1.896	1.886	1.875	1.865	1.854	1.842	1.831	1.820	1.808	1.795	1.784	1.771	1.758	1.745	1.732	1.720	1.708	1.694	1.681	1.668	1.654	1.641	1.628	1.615	1.602	1.591	1.578	1.565	1.552	1.540	1.529	1.518	1.506	1.495	1.484	1.472	1.461	1.451	1.442	1.432	1.422	1.414	1.404	1.398	1.389	1.380	1.372	1.365	1.358	1.351	1.345	1.339	1.332	1.328	1.321	1.316	1.312	1.309	1.305	1.301	1.299	1.296	1.295	1.292	1.291	1.290	1.291	1.290	1.291	1.291	1.292	1.296	1.298	1.300	1.305	1.309	1.314	1.318	1.324	1.331	1.338	1.346	1.352	1.362	1.371	1.381	1.392	1.402	1.415	1.428	1.440	1.454	1.468	1.484	1.499	1.515	1.531	1.548	1.566	1.584	1.602	1.621	1.641	1.661	1.681	1.702	1.724	1.745	1.768	1.790	1.812	1.836	1.859	1.882	1.906	1.930	1.954	1.979	2.002	2.027	2.052	2.078	2.102	2.126	2.151	2.176	2.201	2.225	2.251	2.275	2.300	2.324	2.348	2.372	2.396	2.420	2.444	2.466	2.490	2.512	2.535	2.558	2.580	2.601	2.624	2.645	2.665	2.685	2.706	2.725	2.745	2.762	2.781	2.799	2.816	2.832	2.850	2.866	2.881	2.898	2.912	2.926	2.941	2.954	2.966	2.979	2.990	3.002	3.014	3.024	3.034	3.044	3.052	3.061	3.070	3.078	3.085	3.092	3.099	3.105	3.111	3.118	3.122	3.126	3.131	3.135	3.139	3.142	3.145	3.149	3.151	3.152	3.155	3.159	3.160	3.160	3.161	3.164	3.165	3.166	3.166	3.168	3.168	3.169	3.169	3.170	3.169	3.169	3.169	3.170	3.170	3.169	3.169	3.169	3.169	3.169	3.169	3.169	3.169	3.166	3.166	3.166	3.165	3.165	3.165	3.162	3.162	3.161	3.160	3.159	3.156	3.154	3.152	3.151	3.149	3.146	3.142	3.140	3.136	3.134	3.129	3.125	3.121	3.116	3.111	3.108	3.101	3.095	3.090	3.084	3.076	3.070	3.064	3.056	3.050	3.042	3.034	3.026	3.018	3.010	3.001	2.994	2.985	2.976	2.968	2.959	2.951	2.942	2.935	2.926	2.919	2.910	2.902	2.895	2.890	2.882	2.876	2.870	2.865	2.859	2.855	2.849	2.845	2.841	2.839	2.836	2.834	2.832	2.831	2.831	2.831	2.831	2.832	2.834	2.835	2.839	2.841	2.844	2.849	2.852	2.856	2.861	2.866	2.872	2.879	2.884	2.890	2.896	2.902	2.909	2.915	2.921	2.928	2.934	2.940	2.945	2.951	2.956	2.961	2.966	2.971	2.975	2.979	2.981	2.984	2.986	2.988	2.989	2.989	2.990	2.988	2.986	2.985	2.984	2.980	2.976	2.972	2.968	2.962	2.956	2.950	2.944	2.935	2.928	2.920	2.911	2.902	2.892	2.884	2.874	2.864	2.855	2.845	2.834	2.824	2.814	2.804	2.794	2.784	2.775	2.764	2.755	2.746	2.738	2.729	2.721	2.714	2.708	2.700	2.694	2.689	2.684	2.680	2.676	2.672	2.670	2.669	2.668	2.668	2.668	2.668	2.670	2.671	2.674	2.679	2.682	2.686	2.691	2.698	2.704	2.711	2.720	2.728	2.736	2.745	2.755	2.765	2.776	2.788	2.799	2.810	2.821	2.835	2.848	2.860	2.874	2.886	2.900	2.914	2.928	2.941	2.954	2.968	2.980	2.994	3.006	3.020	3.032	3.045	3.058	3.069	3.081	3.092	3.104	3.115	3.125	3.134	3.144	3.152	3.161	3.170	3.178	3.185	3.191	3.198	3.204	3.208	3.212	3.216	3.220	3.224	3.225	3.228	3.229	3.231	3.231	3.231	3.231	3.230	3.230	3.229	3.228	3.225	3.224	3.221	3.219	3.216	3.214	3.211	3.208	3.205	3.202	3.200	3.198	3.195	3.192	3.190	3.189	3.186	3.185	3.185	3.184	3.184	3.184	3.184	3.184	3.185	3.189	3.190	3.192	3.195	3.200	3.204	3.209	3.214	3.219	3.225	3.232	3.240	3.248	3.255	3.264	3.272	3.282	3.291	3.301	3.310	3.321	3.331	3.342	3.352	3.364	3.374	3.385	3.395	3.406	3.416	3.426	3.438	3.446	3.455	3.464	3.472	3.481	3.489	3.496	3.502	3.508	3.512	3.518	3.521	3.524	3.525	3.526	3.528	3.528	3.526	3.524	3.521	3.518	3.512	3.508	3.500	3.492	3.484	3.474	3.464	3.452	3.441	3.428	3.414	3.399	3.382	3.366	3.349	3.331	3.311	3.292	3.272	3.251	3.230	3.208	3.185	3.161	3.138	3.115	3.090	3.064	3.040	3.014	2.988	2.961	2.935	2.910	2.884	2.856	2.830	2.802	2.778	2.750	2.724	2.699	2.672	2.648	2.622	2.596	2.572	2.549	2.525	2.501	2.479	2.456	2.435	2.415	2.394	2.372	2.354	2.336	2.318	2.300	2.284	2.269	2.254	2.239	2.225	2.212	2.200	2.190	2.179	2.169	2.160	2.151	2.144	2.136	2.130	2.124	2.120	2.115	2.111	2.109	2.106	2.102	2.101	2.101	2.100	2.100	2.100	2.100	2.101	2.101	2.104	2.106	2.108	2.110	2.111	2.114	2.116	2.119	2.121	2.124	2.126	2.129	2.131	2.132	2.135	2.136	2.138	2.138	2.139	2.139	2.140	2.139	2.139	2.138	2.136	2.135	2.131	2.129	2.126	2.122	2.119	2.114	2.109	2.102	2.096	2.090	2.082	2.075	2.069	2.060	2.051	2.042	2.033	2.022	2.011	2.002	1.991	1.980	1.968	1.956	1.944	1.932	1.919	1.906	1.895	1.881	1.869	1.855	1.842	1.830	1.816	1.804	1.790	1.778	1.765	1.754	1.741	1.729	1.716	1.705	1.694	1.682	1.671	1.660	1.650	1.639	1.629	1.619	1.610	1.600	1.591	1.582	1.574	1.565	1.556	1.550	1.541	1.535	1.528	1.520	1.514	1.508	1.501	1.494	1.488	1.482	1.475	1.470	1.464	1.458	1.451	1.446	1.440	1.432	1.428	1.421	1.415	1.409	1.402	1.396	1.390	1.382	1.375	1.369	1.361	1.354	1.346	1.339	1.330	1.324	1.315	1.306	1.300	1.291	1.282	1.274	1.265	1.256	1.248	1.240	1.231	1.221	1.214	1.204	1.196	1.188	1.179	1.170	1.161	1.154	1.146	1.138	1.129	1.121	1.114	1.108	1.100	1.094	1.088	1.081	1.075	1.069	1.064	1.059	1.052	1.049	1.044	1.041	1.036	1.032	1.030	1.029	1.026	1.024	1.022	1.021	1.020	1.019	1.020	1.020	1.020	1.021	1.022	1.025	1.026	1.029	1.031	1.035	1.038	1.040	1.045	1.049	1.054	1.058	1.064	1.069	1.074	1.080	1.086	1.092	1.100	1.106	1.114	1.120	1.128	1.135	1.144	1.151	1.158	1.166	1.175	
