# Supplementary material for: Motion onset VEPs can see through the blur
Source: Sci Rep. 2024 Sep 12;14:21296. doi: 10.1038/s41598-024-72483-z (PMC11393312; doi:10.1038/s41598-024-72483-z)
Supplement: Supplementary file 3 — Supplementary Information 3. [file 41598_2024_72483_MOESM3_ESM.zip › VEP_raw_data/source_data/SourcBlurVEP-S010_VEP_2023-04-14_14-49-58.txt]

0.000	0.000	99999.999	6250.000	50.000	-2193.000	-2061.000	6248.000	7.000	100.000	5.000	2.000	1.000	1.000	0.000	0.000	0.000	0.000	0.000	0.000	0.000	0.000	0.000	0.000	0.000	0.000	0.000	-2.320	-2.344	-2.369	-2.392	-2.416	-2.439	-2.464	-2.486	-2.509	-2.531	-2.555	-2.576	-2.599	-2.621	-2.644	-2.665	-2.685	-2.708	-2.728	-2.749	-2.770	-2.789	-2.809	-2.826	-2.845	-2.864	-2.881	-2.898	-2.914	-2.930	-2.944	-2.958	-2.971	-2.984	-2.995	-3.004	-3.015	-3.024	-3.031	-3.038	-3.044	-3.049	-3.052	-3.055	-3.056	-3.056	-3.055	-3.054	-3.050	-3.045	-3.040	-3.034	-3.025	-3.016	-3.005	-2.994	-2.981	-2.969	-2.952	-2.938	-2.920	-2.902	-2.884	-2.864	-2.844	-2.822	-2.800	-2.776	-2.752	-2.729	-2.704	-2.678	-2.652	-2.625	-2.599	-2.572	-2.544	-2.516	-2.489	-2.460	-2.432	-2.404	-2.375	-2.348	-2.320	-2.292	-2.265	-2.238	-2.210	-2.182	-2.156	-2.130	-2.105	-2.079	-2.054	-2.030	-2.006	-1.982	-1.960	-1.939	-1.918	-1.896	-1.876	-1.856	-1.838	-1.820	-1.802	-1.788	-1.771	-1.755	-1.741	-1.728	-1.715	-1.704	-1.691	-1.681	-1.672	-1.662	-1.655	-1.648	-1.640	-1.635	-1.630	-1.625	-1.620	-1.618	-1.614	-1.611	-1.610	-1.609	-1.609	-1.609	-1.610	-1.610	-1.612	-1.614	-1.616	-1.619	-1.621	-1.624	-1.628	-1.631	-1.636	-1.640	-1.644	-1.648	-1.651	-1.655	-1.659	-1.662	-1.665	-1.669	-1.671	-1.674	-1.675	-1.676	-1.676	-1.678	-1.678	-1.676	-1.675	-1.672	-1.669	-1.664	-1.659	-1.652	-1.645	-1.638	-1.628	-1.618	-1.608	-1.595	-1.581	-1.568	-1.551	-1.535	-1.518	-1.499	-1.479	-1.458	-1.435	-1.411	-1.386	-1.361	-1.336	-1.308	-1.279	-1.250	-1.220	-1.190	-1.159	-1.125	-1.094	-1.061	-1.028	-0.994	-0.960	-0.926	-0.891	-0.858	-0.824	-0.789	-0.756	-0.722	-0.691	-0.658	-0.628	-0.595	-0.565	-0.536	-0.509	-0.480	-0.454	-0.429	-0.406	-0.384	-0.362	-0.342	-0.325	-0.308	-0.292	-0.279	-0.266	-0.256	-0.248	-0.240	-0.234	-0.230	-0.229	-0.228	-0.229	-0.231	-0.235	-0.240	-0.246	-0.256	-0.265	-0.275	-0.289	-0.302	-0.316	-0.331	-0.348	-0.365	-0.384	-0.402	-0.420	-0.441	-0.461	-0.481	-0.504	-0.524	-0.546	-0.566	-0.589	-0.609	-0.631	-0.651	-0.671	-0.691	-0.711	-0.729	-0.748	-0.765	-0.782	-0.799	-0.815	-0.829	-0.844	-0.856	-0.870	-0.880	-0.891	-0.900	-0.910	-0.919	-0.925	-0.930	-0.936	-0.940	-0.944	-0.946	-0.949	-0.949	-0.949	-0.949	-0.948	-0.946	-0.942	-0.940	-0.936	-0.932	-0.929	-0.922	-0.918	-0.911	-0.905	-0.899	-0.892	-0.884	-0.878	-0.870	-0.862	-0.854	-0.848	-0.839	-0.831	-0.824	-0.816	-0.809	-0.802	-0.794	-0.788	-0.781	-0.775	-0.769	-0.762	-0.758	-0.752	-0.748	-0.744	-0.740	-0.736	-0.734	-0.731	-0.729	-0.728	-0.728	-0.726	-0.728	-0.728	-0.729	-0.731	-0.734	-0.738	-0.741	-0.745	-0.750	-0.755	-0.761	-0.769	-0.775	-0.784	-0.791	-0.800	-0.810	-0.820	-0.830	-0.841	-0.854	-0.866	-0.879	-0.891	-0.905	-0.920	-0.934	-0.949	-0.964	-0.979	-0.996	-1.011	-1.028	-1.044	-1.060	-1.078	-1.094	-1.112	-1.129	-1.146	-1.164	-1.181	-1.200	-1.218	-1.234	-1.252	-1.270	-1.288	-1.305	-1.322	-1.340	-1.356	-1.374	-1.391	-1.408	-1.425	-1.441	-1.456	-1.474	-1.489	-1.505	-1.520	-1.535	-1.551	-1.565	-1.580	-1.595	-1.610	-1.625	-1.639	-1.654	-1.666	-1.681	-1.695	-1.709	-1.722	-1.735	-1.749	-1.762	-1.775	-1.788	-1.800	-1.814	-1.826	-1.838	-1.851	-1.862	-1.875	-1.888	-1.899	-1.911	-1.922	-1.935	-1.946	-1.959	-1.969	-1.980	-1.992	-2.004	-2.015	-2.026	-2.039	-2.050	-2.060	-2.071	-2.084	-2.096	-2.108	-2.119	-2.130	-2.141	-2.154	-2.166	-2.179	-2.191	-2.204	-2.218	-2.230	-2.242	-2.256	-2.270	-2.282	-2.296	-2.310	-2.325	-2.339	-2.354	-2.368	-2.382	-2.398	-2.414	-2.429	-2.445	-2.459	-2.475	-2.491	-2.506	-2.522	-2.539	-2.554	-2.569	-2.585	-2.600	-2.615	-2.630	-2.644	-2.659	-2.674	-2.688	-2.701	-2.715	-2.728	-2.740	-2.752	-2.764	-2.774	-2.784	-2.794	-2.802	-2.811	-2.819	-2.825	-2.830	-2.835	-2.840	-2.842	-2.845	-2.848	-2.849	-2.848	-2.848	-2.846	-2.844	-2.841	-2.836	-2.831	-2.828	-2.821	-2.814	-2.806	-2.798	-2.789	-2.779	-2.769	-2.758	-2.748	-2.736	-2.724	-2.711	-2.699	-2.685	-2.672	-2.659	-2.644	-2.631	-2.618	-2.602	-2.589	-2.574	-2.560	-2.545	-2.531	-2.516	-2.502	-2.490	-2.475	-2.462	-2.449	-2.436	-2.424	-2.411	-2.399	-2.388	-2.375	-2.364	-2.354	-2.342	-2.331	-2.321	-2.310	-2.300	-2.291	-2.281	-2.271	-2.262	-2.254	-2.245	-2.235	-2.226	-2.218	-2.210	-2.201	-2.192	-2.184	-2.175	-2.166	-2.158	-2.149	-2.140	-2.131	-2.122	-2.115	-2.105	-2.096	-2.088	-2.078	-2.069	-2.059	-2.050	-2.039	-2.030	-2.021	-2.011	-2.001	-1.991	-1.981	-1.972	-1.962	-1.954	-1.944	-1.934	-1.925	-1.916	-1.906	-1.898	-1.889	-1.880	-1.871	-1.862	-1.854	-1.846	-1.838	-1.830	-1.821	-1.814	-1.806	-1.799	-1.792	-1.785	-1.778	-1.771	-1.765	-1.758	-1.751	-1.744	-1.738	-1.731	-1.725	-1.718	-1.710	-1.704	-1.696	-1.690	-1.681	-1.674	-1.666	-1.659	-1.650	-1.641	-1.632	-1.622	-1.615	-1.604	-1.595	-1.585	-1.575	-1.564	-1.552	-1.541	-1.530	-1.519	-1.506	-1.494	-1.482	-1.469	-1.456	-1.444	-1.429	-1.416	-1.402	-1.390	-1.376	-1.364	-1.349	-1.336	-1.322	-1.310	-1.299	-1.285	-1.272	-1.261	-1.248	-1.236	-1.225	-1.214	-1.204	-1.192	-1.184	-1.174	-1.166	-1.158	-1.150	-1.141	-1.135	-1.128	-1.122	-1.116	-1.111	-1.106	-1.101	-1.098	-1.094	-1.090	-1.088	-1.084	-1.081	-1.080	-1.078	-1.076	-1.075	-1.072	-1.072	-1.071	-1.069	-1.068	-1.068	-1.065	-1.065	-1.064	-1.061	-1.060	-1.060	-1.058	-1.055	-1.054	-1.050	-1.049	-1.046	-1.041	-1.039	-1.036	-1.032	-1.028	-1.022	-1.019	-1.015	-1.009	-1.005	-0.999	-0.994	-0.988	-0.982	-0.976	-0.970	-0.964	-0.958	-0.952	-0.946	-0.940	-0.932	-0.926	-0.921	-0.914	-0.909	-0.902	-0.898	-0.892	-0.888	-0.882	-0.879	-0.874	-0.871	-0.868	-0.865	-0.862	-0.861	-0.859	-0.858	-0.858	-0.858	-0.858	-0.859	-0.859	-0.860	-0.864	-0.866	-0.869	-0.874	-0.879	-0.884	-0.889	-0.895	-0.902	-0.909	-0.918	-0.926	-0.935	-0.945	-0.956	-0.966	-0.978	-0.989	-1.001	-1.014	-1.026	-1.040	-1.054	-1.068	-1.081	-1.095	-1.110	-1.125	-1.141	-1.156	-1.171	-1.188	-1.202	-1.219	-1.235	-1.250	-1.265	-1.280	-1.295	-1.310	-1.325	-1.339	-1.354	-1.368	-1.381	-1.394	-1.406	-1.419	-1.431	-1.441	-1.452	-1.462	-1.472	-1.481	-1.490	-1.499	-1.505	-1.512	-1.518	-1.524	-1.529	-1.532	-1.535	-1.539	-1.540	-1.540	-1.541	-1.540	-1.540	-1.539	-1.536	-1.532	-1.529	-1.524	-1.519	-1.514	-1.506	-1.499	-1.491	-1.484	-1.475	-1.465	-1.455	-1.445	-1.434	-1.422	-1.409	-1.396	-1.384	-1.370	-1.356	-1.344	-1.329	-1.314	-1.300	-1.284	-1.270	-1.255	-1.239	-1.222	-1.208	-1.192	-1.178	-1.161	-1.146	-1.131	-1.115	-1.100	-1.085	-1.071	-1.058	-1.042	-1.030	-1.015	-1.002	-0.990	-0.978	-0.966	-0.954	-0.942	-0.931	-0.921	-0.912	-0.902	-0.892	-0.885	-0.876	-0.868	-0.861	-0.854	-0.848	-0.841	-0.835	-0.829	-0.824	-0.820	-0.816	-0.811	-0.806	-0.804	-0.800	-0.798	-0.795	-0.792	-0.790	-0.788	-0.785	-0.784	-0.781	-0.780	-0.779	-0.778	-0.776	-0.775	-0.774	-0.771	-0.770	-0.769	-0.769	-0.768	-0.766	-0.765	-0.764	-0.762	-0.764	-0.761	-0.761	-0.760	-0.760	-0.760	-0.759	-0.760	-0.759	-0.759	-0.759	-0.759	-0.760	-0.760	-0.761	-0.761	-0.762	-0.764	-0.766	-0.768	-0.769	-0.770	-0.772	-0.775	-0.779	-0.781	-0.785	-0.788	-0.791	-0.795	-0.799	-0.804	-0.808	-0.812	-0.816	-0.822	-0.826	-0.831	-0.838	-0.841	-0.848	-0.852	-0.859	-0.865	-0.870	-0.878	-0.884	-0.890	-0.896	-0.902	-0.910	-0.916	-0.922	-0.929	-0.936	-0.944	-0.950	-0.958	-0.964	-0.971	-0.978	-0.985	-0.991	-1.000	-1.006	-1.015	-1.021	-1.030	-1.038	-1.046	-1.052	-1.061	-1.069	-1.078	-1.086	-1.095	-1.102	-1.111	-1.120	-1.129	-1.136	-1.145	-1.154	-1.162	-1.170	-1.179	-1.188	-1.198	-1.206	-1.214	-1.222	-1.230	-1.239	-1.246	-1.254	-1.261	-1.269	-1.275	-1.282	-1.288	-1.294	-1.300	-1.305	-1.311	-1.316	-1.320	-1.324	-1.330	-1.332	-1.336	-1.339	-1.342	-1.345	-1.348	-1.349	-1.351	-1.352	-1.355	-1.356	-1.356	-1.359	-1.359	-1.361	-1.361	-1.364	-1.365	-1.366	-1.369	-1.370	-1.372	-1.375	-1.378	-1.381	-1.385	-1.389	-1.392	-1.399	-1.404	-1.410	-1.416	-1.422	-1.431	-1.439	-1.448	-1.458	-1.468	-1.478	-1.489	-1.500	-1.514	-1.526	-1.539	-1.552	-1.566	-1.580	-1.595	-1.611	-1.626	-1.642	-1.658	-1.674	-1.689	-1.705	-1.721	-1.736	-1.751	-1.768	-1.782	-1.796	-1.810	-1.824	-1.836	-1.849	-1.860	-1.871	-1.881	-1.890	-1.899	-1.905	-1.912	-1.918	-1.921	-1.924	-1.925	-1.926	-1.925	-1.924	-1.920	-1.915	-1.909	-1.902	-1.892	-1.882	-1.870	-1.858	-1.844	-1.829	-1.811	-1.792	-1.774	-1.752	-1.731	-1.709	-1.684	-1.658	-1.632	-1.604	-1.575	-1.546	-1.516	-1.484	-1.452	-1.419	-1.385	-1.350	-1.315	-1.280	-1.245	-1.209	-1.172	-1.135	-1.098	-1.060	-1.022	-0.985	-0.949	-0.910	-0.872	-0.836	-0.799	-0.762	-0.728	-0.691	-0.656	-0.621	-0.588	-0.554	-0.520	-0.489	-0.456	-0.426	-0.398	-0.369	-0.342	-0.315	-0.290	-0.265	-0.242	-0.220	-0.199	-0.178	-0.159	-0.142	-0.125	-0.110	-0.096	-0.082	-0.071	-0.061	-0.051	-0.044	-0.038	-0.031	-0.028	-0.025	-0.022	-0.021	-0.022	-0.022	-0.025	-0.028	-0.031	-0.036	-0.041	-0.048	-0.055	-0.062	-0.070	-0.079	-0.089	-0.098	-0.108	-0.118	-0.128	-0.139	-0.150	-0.161	-0.172	-0.182	-0.194	-0.205	-0.216	-0.228	-0.238	-0.248	-0.258	-0.266	-0.276	-0.284	-0.291	-0.300	-0.306	-0.312	-0.318	-0.322	-0.328	-0.332	-0.335	-0.338	-0.339	-0.340	-0.341	-0.341	-0.340	-0.339	-0.338	-0.334	-0.331	-0.328	-0.322	-0.318	-0.311	-0.306	-0.299	-0.292	-0.285	-0.278	-0.269	-0.260	-0.251	-0.242	-0.232	-0.222	-0.212	-0.202	-0.192	-0.182	-0.171	-0.161	-0.151	-0.141	-0.130	-0.120	-0.110	-0.100	-0.091	-0.081	-0.071	-0.062	-0.055	-0.046	-0.038	-0.031	-0.024	-0.018	-0.011	-0.006	0.000	0.004	0.008	0.011	0.014	0.016	0.018	0.018	0.018	0.018	0.016	0.015	0.011	0.009	0.005	0.000	-0.005	-0.010	-0.016	-0.022	-0.030	-0.039	-0.046	-0.056	-0.065	-0.075	-0.085	-0.095	-0.106	-0.116	-0.128	-0.139	-0.151	-0.161	-0.174	-0.185	-0.196	-0.208	-0.220	-0.231	-0.241	-0.252	-0.264	-0.272	-0.284	-0.292	-0.302	-0.311	-0.320	-0.326	-0.334	-0.341	-0.346	-0.351	-0.356	-0.360	-0.364	-0.366	-0.368	-0.369	-0.370	-0.370	-0.370	-0.369	-0.366	-0.365	-0.362	-0.359	-0.355	-0.350	-0.346	-0.340	-0.335	-0.329	-0.322	-0.316	-0.309	-0.302	-0.294	-0.288	-0.279	-0.271	-0.265	-0.258	-0.250	-0.241	-0.235	-0.228	-0.220	-0.214	-0.208	-0.202	-0.196	-0.191	-0.186	-0.181	-0.178	-0.175	-0.171	-0.170	-0.168	-0.166	-0.165	-0.165	-0.165	-0.165	-0.168	-0.169	-0.171	-0.175	-0.178	-0.181	-0.186	-0.191	-0.198	-0.202	-0.209	-0.216	-0.222	-0.231	-0.239	-0.248	-0.255	-0.265	-0.274	-0.282	-0.292	-0.302	-0.312	-0.322	-0.331	-0.341	-0.352	-0.361	-0.371	-0.381	-0.391	-0.401	-0.410	-0.420	-0.429	-0.439	-0.448	-0.456	-0.465	-0.474	-0.482	-0.489	-0.496	-0.504	-0.510	-0.516	-0.522	-0.529	-0.532	-0.539	-0.542	-0.548	-0.552	-0.555	-0.559	-0.562	-0.564	-0.568	-0.569	-0.571	-0.572	-0.575	-0.575	-0.576	-0.576	-0.579	-0.579	-0.580	-0.580	-0.580	-0.580	-0.581	-0.581	-0.581	-0.582	-0.582	-0.584	-0.584	-0.585	-0.586	-0.588	-0.589	-0.590	-0.592	-0.594	-0.598	-0.600	-0.605	-0.609	-0.614	-0.619	-0.624	-0.631	-0.638	-0.644	-0.652	-0.661	-0.670	-0.680	-0.690	-0.700	-0.712	-0.724	-0.736	-0.749	-0.762	-0.776	-0.791	-0.806	-0.821	-0.839	-0.854	-0.871	-0.888	-0.906	-0.925	-0.942	-0.961	-0.980	-1.000	-1.019	-1.039	-1.058	-1.078	-1.098	-1.118	-1.136	-1.156	-1.174	-1.194	-1.211	-1.229	-1.249	-1.265	-1.281	-1.299	-1.315	-1.330	-1.346	-1.360	-1.372	-1.386	-1.400	-1.410	-1.421	-1.432	-1.441	-1.450	-1.458	-1.465	-1.470	-1.476	-1.480	-1.484	-1.486	-1.489	-1.490	-1.490	-1.490	-1.488	-1.486	-1.484	-1.480	-1.476	-1.471	-1.466	-1.461	-1.454	-1.448	-1.440	-1.434	-1.425	-1.416	-1.408	-1.399	-1.389	-1.380	-1.370	-1.360	-1.351	-1.340	-1.331	-1.321	-1.310	-1.301	-1.291	-1.281	-1.272	-1.262	-1.254	-1.244	-1.235	-1.228	-1.219	-1.211	-1.202	-1.196	-1.188	-1.181	-1.174	-1.169	-1.162	-1.158	-1.151	-1.146	-1.141	-1.138	-1.132	-1.129	-1.125	-1.122	-1.119	-1.116	-1.114	-1.111	-1.109	-1.108	-1.106	-1.105	-1.104	-1.102	-1.102	-1.102	-1.102	-1.102	-1.104	-1.105	-1.105	-1.106	-1.109	-1.110	-1.111	-1.112	-1.115	-1.118	-1.120	-1.122	-1.125	-1.129	-1.131	-1.134	-1.138	-1.141	-1.145	-1.149	-1.151	-1.155	-1.159	-1.162	-1.166	-1.170	-1.172	-1.176	-1.180	-1.182	-1.186	-1.189	-1.191	-1.194	-1.195	-1.196	-1.199	-1.199	-1.200	-1.200	-1.200	-1.200	-1.200	-1.198	-1.198	-1.195	-1.192	-1.189	-1.186	-1.182	-1.178	-1.172	-1.168	-1.161	-1.154	-1.148	-1.139	-1.131	-1.121	-1.112	-1.102	-1.091	-1.080	-1.069	-1.056	-1.042	-1.029	-1.015	-0.999	-0.985	-0.970	-0.952	-0.936	-0.920	-0.901	-0.885	-0.866	-0.848	-0.829	-0.809	-0.790	-0.770	-0.750	-0.729	-0.709	-0.689	-0.668	-0.646	-0.624	-0.602	-0.581	-0.560	-0.538	-0.516	-0.495	-0.474	-0.452	-0.431	-0.409	-0.388	-0.368	-0.346	-0.326	-0.306	-0.285	-0.266	-0.248	-0.228	-0.209	-0.190	-0.171	-0.154	-0.135	-0.118	-0.100	-0.084	-0.068	-0.051	-0.036	-0.020	-0.005	0.010	0.025	0.039	0.054	0.066	0.081	0.095	0.108	0.121	0.134	0.145	0.159	0.170	0.182	0.194	0.205	0.218	0.229	0.239	0.250	0.261	0.271	0.282	0.292	0.302	0.312	0.322	0.332	0.342	0.352	0.361	0.370	0.380	0.389	0.398	0.405	0.414	0.420	0.428	0.435	0.442	0.449	0.455	0.460	0.466	0.471	0.476	0.479	0.482	0.485	0.488	0.490	0.490	0.491	0.491	0.490	0.489	0.488	0.485	0.481	0.476	0.472	0.466	0.460	0.454	0.445	0.439	0.430	0.419	0.409	0.399	0.386	0.375	0.362	0.349	0.335	0.321	0.305	0.290	0.274	0.258	0.241	0.224	0.206	0.188	0.170	0.151	0.132	0.114	0.094	0.075	0.055	0.036	0.018	-0.002	-0.021	-0.040	-0.061	-0.080	-0.098	-0.118	-0.135	-0.155	-0.171	-0.190	-0.208	-0.225	-0.242	-0.260	-0.276	-0.292	-0.309	-0.324	-0.339	-0.354	-0.368	-0.381	-0.395	-0.406	-0.419	-0.431	-0.442	-0.454	-0.464	-0.472	-0.482	-0.490	-0.500	-0.507	-0.514	-0.520	-0.526	-0.532	-0.538	-0.542	-0.548	-0.550	-0.552	-0.556	-0.559	-0.561	-0.562	-0.564	-0.565	-0.565	-0.565	-0.564	-0.562	-0.562	-0.561	-0.559	-0.558	-0.554	-0.552	-0.549	-0.545	-0.542	-0.539	-0.536	-0.532	-0.528	-0.524	-0.520	-0.516	-0.510	-0.506	-0.501	-0.496	-0.491	-0.485	-0.481	-0.476	-0.471	-0.464	-0.460	-0.454	-0.448	-0.442	-0.436	-0.431	-0.424	-0.418	-0.411	-0.404	-0.398	-0.391	-0.382	-0.376	-0.369	-0.360	-0.352	-0.344	-0.336	-0.326	-0.318	-0.309	-0.299	-0.290	-0.280	-0.270	-0.260	-0.249	-0.239	-0.228	-0.218	-0.208	-0.196	-0.186	-0.174	-0.164	-0.152	-0.142	-0.132	-0.121	-0.111	-0.101	-0.091	-0.081	-0.071	-0.062	-0.054	-0.045	-0.036	-0.029	-0.021	-0.014	-0.008	-0.001	0.004	0.008	0.012	0.016	0.020	0.024	0.025	0.028	0.029	0.030	0.029	0.029	0.028	0.026	0.025	0.022	0.020	0.016	0.014	0.010	0.006	0.002	-0.002	-0.006	-0.011	-0.016	-0.021	-0.028	-0.032	-0.038	-0.041	-0.048	-0.052	-0.056	-0.062	-0.068	-0.071	-0.076	-0.080	-0.084	-0.088	-0.090	-0.092	-0.095	-0.098	-0.100	-0.101	-0.102	-0.102	-0.104	-0.105	-0.104	-0.104	-0.104	-0.102	-0.101	-0.101	-0.100	-0.099	-0.096	-0.095	-0.094	-0.092	-0.090	-0.089	-0.088	-0.086	-0.085	-0.084	-0.082	-0.081	-0.081	-0.080	-0.081	-0.081	-0.081	-0.082	-0.084	-0.085	-0.086	-0.089	-0.091	-0.095	-0.099	-0.101	-0.105	-0.110	-0.114	-0.119	-0.125	-0.130	-0.135	-0.141	-0.148	-0.154	-0.160	-0.166	-0.172	-0.180	-0.186	-0.194	-0.200	-0.206	-0.212	-0.219	-0.225	-0.231	-0.236	-0.241	-0.248	-0.251	-0.255	-0.260	-0.262	-0.266	-0.269	-0.270	-0.272	-0.272	-0.274	-0.274	-0.274	-0.274	-0.271	-0.270	-0.269	-0.266	-0.262	-0.261	-0.256	-0.252	-0.249	-0.244	-0.240	-0.235	-0.230	-0.225	-0.220	-0.215	-0.210	-0.206	-0.201	-0.196	-0.192	-0.188	-0.184	-0.180	-0.176	-0.174	-0.171	-0.169	-0.169	-0.166	-0.166	-0.166	-0.168	-0.169	-0.171	-0.172	-0.175	-0.180	-0.184	-0.189	-0.195	-0.201	-0.208	-0.215	-0.222	-0.231	-0.240	-0.250	-0.260	-0.269	-0.279	-0.290	-0.301	-0.312	-0.324	-0.335	-0.348	-0.359	-0.371	-0.382	-0.394	-0.405	-0.416	-0.426	-0.438	-0.448	-0.456	-0.466	-0.475	-0.482	-0.491	-0.498	-0.504	-0.510	-0.516	-0.521	-0.525	-0.529	-0.532	-0.535	-0.536	-0.538	-0.538	-0.538	-0.536	-0.535	-0.532	-0.530	-0.528	-0.525	-0.521	-0.516	-0.512	-0.507	-0.501	-0.496	-0.490	-0.484	-0.478	-0.472	-0.465	-0.459	-0.452	-0.446	-0.440	-0.432	-0.428	-0.421	-0.416	-0.410	-0.405	-0.400	-0.395	-0.390	-0.386	-0.382	-0.379	-0.376	-0.374	-0.371	-0.369	-0.368	-0.365	-0.364	-0.365	-0.364	-0.364	-0.362	-0.364	-0.365	-0.366	-0.366	-0.368	-0.370	-0.372	-0.372	-0.375	-0.376	-0.379	-0.380	-0.382	-0.384	-0.386	-0.386	-0.389	-0.390	-0.391	-0.392	-0.391	-0.391	-0.391	-0.391	-0.390	-0.389	-0.386	-0.384	-0.381	-0.379	-0.375	-0.371	-0.365	-0.360	-0.355	-0.349	-0.342	-0.335	-0.328	-0.321	-0.311	-0.304	-0.294	-0.285	-0.274	-0.264	-0.254	-0.242	-0.231	-0.220	-0.209	-0.196	-0.185	-0.174	-0.161	-0.150	-0.139	-0.128	-0.116	-0.106	-0.096	-0.085	-0.076	-0.066	-0.058	-0.049	-0.041	-0.032	-0.028	-0.020	-0.015	-0.011	-0.008	-0.004	0.000	0.002	0.002	0.002	0.002	0.001	0.000	-0.002	-0.006	-0.010	-0.015	-0.019	-0.026	-0.032	-0.040	-0.048	-0.056	-0.065	-0.074	-0.084	-0.094	-0.105	-0.116	-0.128	-0.139	-0.149	-0.161	-0.174	-0.186	-0.198	-0.209	-0.222	-0.234	-0.246	-0.259	-0.270	-0.282	-0.294	-0.305	-0.316	-0.328	-0.339	-0.350	-0.360	-0.371	-0.380	-0.391	-0.401	-0.411	-0.420	-0.429	-0.439	-0.448	-0.458	-0.465	-0.475	-0.482	-0.491	-0.500	-0.507	-0.516	-0.524	-0.531	-0.540	-0.548	-0.556	-0.565	-0.572	-0.579	-0.588	-0.596	-0.602	-0.610	-0.619	-0.628	-0.635	-0.641	-0.650	-0.658	-0.664	-0.672	-0.679	-0.685	-0.692	-0.699	-0.704	-0.711	-0.716	-0.721	-0.726	-0.731	-0.735	-0.740	-0.744	-0.748	-0.750	-0.754	-0.755	-0.756	-0.759	-0.759	-0.759	-0.759	-0.758	-0.756	-0.754	-0.752	-0.748	-0.745	-0.740	-0.736	-0.731	-0.725	-0.720	-0.712	-0.705	-0.698	-0.689	-0.680	-0.670	-0.660	-0.650	-0.639	-0.626	-0.615	-0.602	-0.589	-0.575	-0.561	-0.546	-0.532	-0.518	-0.500	-0.484	-0.468	-0.450	-0.431	-0.412	-0.395	-0.375	-0.355	-0.336	-0.315	-0.294	-0.272	-0.250	-0.229	-0.206	-0.182	-0.159	-0.135	-0.111	-0.086	-0.062	-0.038	-0.012	0.014	0.040	0.066	0.092	0.120	0.148	0.174	0.201	0.229	0.258	0.284	0.312	0.340	0.368	0.396	0.424	0.451	0.479	0.507	0.534	0.560	0.588	0.615	0.640	0.666	0.691	0.718	0.741	0.766	0.790	0.814	0.836	0.860	0.881	0.904	0.925	0.945	0.964	0.984	1.002	1.020	1.039	1.056	1.072	1.089	1.104	1.119	1.132	1.146	1.160	1.172	1.185	1.196	1.209	1.219	1.229	1.239	1.249	1.258	1.268	1.275	1.285	1.292	1.300	1.308	1.314	1.321	1.328	1.335	1.341	1.348	1.354	1.359	1.365	1.370	1.375	1.381	1.385	1.390	1.394	1.399	1.401	1.405	1.409	1.411	1.415	1.418	1.419	1.420	1.421	1.422	1.422	1.421	1.421	1.420	1.419	1.415	1.411	1.408	1.402	1.396	1.390	1.382	1.375	1.366	1.356	1.344	1.332	1.320	1.305	1.291	1.274	1.258	1.239	1.219	1.199	1.178	1.155	1.131	1.105	1.080	1.052	1.025	0.995	0.965	0.934	0.902	0.868	0.834	0.799	0.762	0.726	0.689	0.650	0.610	0.571	0.530	0.490	0.449	0.406	0.362	0.319	0.275	0.232	0.188	0.144	0.099	0.052	0.008	-0.039	-0.085	-0.129	-0.176	-0.222	-0.268	-0.312	-0.358	-0.404	-0.449	-0.494	-0.539	-0.584	-0.628	-0.671	-0.714	-0.756	-0.799	-0.842	-0.884	-0.924	-0.966	-1.006	-1.046	-1.084	-1.124	-1.162	-1.199	-1.235	-1.272	-1.308	-1.342	-1.378	-1.411	-1.444	-1.476	-1.509	-1.540	-1.571	-1.601	-1.630	-1.659	-1.688	-1.716	-1.742	-1.769	-1.795	-1.821	-1.846	-1.870	-1.895	-1.919	-1.941	-1.964	-1.988	-2.010	-2.033	-2.055	-2.076	-2.100	-2.121	-2.144	-2.165	-2.188	-2.210	-2.232	-2.256	-2.280	-2.304	-2.326	-2.351	-2.376	-2.401	-2.428	-2.455	-2.481	-2.510	-2.538	-2.568	-2.596	-2.629	-2.659	-2.691	-2.726	-2.760	-2.795	-2.830	-2.868	-2.905	-2.944	-2.984	-3.022	-3.064	-3.106	-3.148	-3.191	-3.236	-3.280	-3.326	-3.371	-3.418	-3.464	-3.511	-3.559	-3.606	-3.655	-3.704	-3.751	-3.800	-3.848	-3.896	-3.945	-3.994	-4.041	-4.090	-4.138	-4.185	-4.232	-4.278	-4.325	-4.369	-4.415	-4.459	-4.502	-4.545	-4.586	-4.628	-4.669	-4.709	-4.748	-4.785	-4.822	-4.859	-4.894	-4.928	-4.961	-4.994	-5.026	-5.056	-5.085	-5.114	-5.141	-5.166	-5.192	-5.218	-5.240	-5.262	-5.285	-5.305	-5.325	-5.344	-5.361	-5.379	-5.395	-5.410	-5.424	-5.438	-5.450	-5.461	-5.472	-5.484	-5.492	-5.501	-5.509	-5.515	-5.521	-5.525	-5.530	-5.534	-5.535	-5.538	-5.539	-5.538	-5.538	-5.535	-5.532	-5.530	-5.525	-5.520	-5.514	-5.508	-5.499	-5.490	-5.480	-5.471	-5.459	-5.448	-5.434	-5.420	-5.405	-5.390	-5.372	-5.355	-5.338	-5.319	-5.299	-5.279	-5.258	-5.236	-5.214	-5.189	-5.165	-5.140	-5.115	-5.089	-5.062	-5.035	-5.006	-4.979	-4.949	-4.919	-4.889	-4.858	-4.826	-4.794	-4.762	-4.730	-4.698	-4.664	-4.630	-4.595	-4.561	-4.526	-4.490	-4.455	-4.419	-4.382	-4.345	-4.309	-4.271	-4.232	-4.195	-4.156	-4.118	-4.079	-4.039	-3.998	-3.958	-3.916	-3.875	-3.832	-3.789	-3.746	-3.702	-3.658	-3.612	-3.568	-3.521	-3.474	-3.428	-3.379	-3.331	-3.282	-3.231	-3.181	-3.130	-3.078	-3.025	-2.971	-2.918	-2.862	-2.808	-2.750	-2.694	-2.636	-2.578	-2.519	-2.459	-2.399	-2.338	-2.276	-2.214	-2.151	-2.088	-2.024	-1.959	-1.894	-1.829	-1.761	-1.696	-1.629	-1.562	-1.494	-1.426	-1.359	-1.290	-1.221	-1.152	-1.085	-1.016	-0.946	-0.879	-0.809	-0.740	-0.671	-0.604	-0.535	-0.466	-0.399	-0.330	-0.262	-0.196	-0.129	-0.062	0.002	0.069	0.132	0.198	0.261	0.324	0.386	0.449	0.510	0.570	0.630	0.689	0.746	0.804	0.861	0.918	0.972	1.026	1.079	1.132	1.182	1.235	1.285	1.334	1.381	1.428	1.474	1.520	1.565	1.609	1.652	1.694	1.735	1.776	1.815	1.854	1.892	1.930	1.966	2.001	2.038	2.072	2.105	2.139	2.172	2.204	2.235	2.266	2.296	2.325	2.355	2.382	2.411	2.439	2.466	2.492	2.518	2.542	2.568	2.592	2.615	2.639	2.660	2.681	2.702	2.722	2.742	2.761	2.780	2.796	2.812	2.828	2.844	2.856	2.870	2.882	2.892	2.902	2.911	2.919	2.925	2.930	2.935	2.938	2.939	2.940	2.940	2.938	2.934	2.930	2.924	2.916	2.908	2.898	2.886	2.874	2.860	2.845	2.829	2.811	2.792	2.771	2.750	2.729	2.705	2.680	2.654	2.628	2.599	2.570	2.540	2.509	2.478	2.445	2.412	2.378	2.344	2.309	2.272	2.235	2.199	2.161	2.121	2.084	2.045	2.005	1.965	1.924	1.884	1.844	1.802	1.761	1.720	1.678	1.635	1.592	1.551	1.508	1.465	1.422	1.380	1.336	1.292	1.250	1.205	1.162	1.119	1.075	1.031	0.988	0.944	0.899	0.856	0.811	0.766	0.722	0.678	0.634	0.590	0.545	0.500	0.456	0.412	0.368	0.324	0.279	0.236	0.192	0.149	0.105	0.061	0.018	-0.025	-0.069	-0.110	-0.154	-0.195	-0.238	-0.279	-0.321	-0.364	-0.404	-0.446	-0.485	-0.526	-0.568	-0.606	-0.646	-0.684	-0.724	-0.761	-0.800	-0.838	-0.876	-0.912	-0.951	-0.988	-1.024	-1.060	-1.095	-1.131	-1.166	-1.201	-1.235	-1.270	-1.304	-1.338	-1.371	-1.404	-1.438	-1.470	-1.501	-1.534	-1.566	-1.598	-1.629	-1.659	-1.690	-1.721	-1.751	-1.781	-1.811	-1.840	-1.870	-1.900	-1.929	-1.958	-1.986	-2.014	-2.042	-2.070	-2.098	-2.126	-2.154	-2.180	-2.208	-2.232	-2.260	-2.285	-2.311	-2.336	-2.362	-2.386	-2.411	-2.434	-2.459	-2.481	-2.504	-2.526	-2.549	-2.570	-2.591	-2.612	-2.632	-2.652	-2.671	-2.690	-2.708	-2.725	-2.742	-2.759	-2.774	-2.789	-2.802	-2.815	-2.828	-2.840	-2.850	-2.860	-2.869	-2.876	-2.884	-2.890	-2.895	-2.899	-2.902	-2.905	-2.905	-2.905	-2.905	-2.902	-2.900	-2.896	-2.891	-2.885	-2.878	-2.870	-2.860	-2.850	-2.838	-2.826	-2.812	-2.798	-2.784	-2.768	-2.750	-2.732	-2.714	-2.695	-2.674	-2.652	-2.631	-2.609	-2.586	-2.562	-2.539	-2.515	-2.490	-2.464	-2.439	-2.412	-2.385	-2.360	-2.332	-2.305	-2.278	-2.251	-2.224	-2.196	-2.169	-2.141	-2.114	-2.088	-2.060	-2.034	-2.007	-1.981	-1.955	-1.929	-1.902	-1.878	-1.852	-1.830	-1.805	-1.781	-1.759	-1.736	-1.715	-1.692	-1.671	-1.651	-1.630	-1.610	-1.591	-1.574	-1.555	-1.538	-1.521	-1.505	-1.490	-1.474	-1.460	-1.446	-1.432	-1.420	-1.409	-1.398	-1.386	-1.375	-1.366	-1.358	-1.349	-1.340	-1.334	-1.326	-1.320	-1.314	-1.309	-1.304	-1.300	-1.296	-1.292	-1.290	-1.286	-1.285	-1.284	-1.281	-1.280	-1.280	-1.278	-1.279	-1.278	-1.278	-1.279	-1.279	-1.279	-1.278	-1.278	-1.279	-1.278	-1.276	-1.276	-1.275	-1.274	-1.271	-1.270	-1.268	-1.265	-1.261	-1.258	-1.252	-1.246	-1.240	-1.234	-1.226	-1.219	-1.210	-1.199	-1.190	-1.178	-1.166	-1.154	-1.139	-1.125	-1.110	-1.094	-1.078	-1.059	-1.040	-1.022	-1.001	-0.981	-0.960	-0.939	-0.915	-0.892	-0.869	-0.845	-0.820	-0.795	-0.770	-0.745	-0.719	-0.694	-0.669	-0.642	-0.616	-0.590	-0.565	-0.540	-0.515	-0.490	-0.466	-0.442	-0.420	-0.398	-0.376	-0.355	-0.335	-0.315	-0.298	-0.280	-0.264	-0.248	-0.234	-0.221	-0.210	-0.199	-0.190	-0.181	-0.174	-0.169	-0.165	-0.161	-0.160	-0.159	-0.160	-0.161	-0.164	-0.170	-0.174	-0.181	-0.189	-0.199	-0.208	-0.219	-0.230	-0.242	-0.256	-0.270	-0.285	-0.300	-0.316	-0.334	-0.350	-0.368	-0.386	-0.405	-0.422	-0.442	-0.460	-0.480	-0.498	-0.516	-0.535	-0.552	-0.571	-0.588	-0.605	-0.622	-0.638	-0.654	-0.669	-0.682	-0.698	-0.711	-0.724	-0.736	-0.746	-0.758	-0.769	-0.776	-0.786	-0.794	-0.800	-0.808	-0.812	-0.818	-0.821	-0.825	-0.829	-0.830	-0.831	-0.831	-0.832	-0.831	-0.831	-0.829	-0.826	-0.824	-0.821	-0.818	-0.812	-0.809	-0.804	-0.799	-0.794	-0.788	-0.781	-0.775	-0.769	-0.762	-0.754	-0.748	-0.741	-0.732	-0.726	-0.720	-0.712	-0.706	-0.699	-0.692	-0.686	-0.680	-0.674	-0.668	-0.662	-0.658	-0.652	-0.648	-0.642	-0.640	-0.636	-0.632	-0.631	-0.629	-0.628	-0.628	-0.628	-0.628	-0.630	-0.630	-0.634	-0.636	-0.640	-0.645	-0.650	-0.655	-0.661	-0.669	-0.678	-0.685	-0.695	-0.705	-0.715	-0.728	-0.740	-0.752	-0.766	-0.780	-0.795	-0.810	-0.825	-0.842	-0.860	-0.878	-0.896	-0.916	-0.934	-0.955	-0.975	-0.995	-1.016	-1.038	-1.059	-1.080	-1.102	-1.125	-1.149	-1.171	-1.195	-1.218	-1.241	-1.265	-1.288	-1.310	-1.334	-1.356	-1.380	-1.402	-1.425	-1.448	-1.471	-1.494	-1.515	-1.536	-1.558	-1.578	-1.599	-1.620	-1.640	-1.659	-1.679	-1.698	-1.716	-1.734	-1.752	-1.769	-1.786	-1.802	-1.819	-1.834	-1.849	-1.864	-1.878	-1.891	-1.905	-1.918	-1.930	-1.941	-1.952	-1.964	-1.974	-1.984	-1.994	-2.004	-2.011	-2.021	-2.030	-2.036	-2.044	-2.050	-2.058	-2.065	-2.071	-2.076	-2.082	-2.089	-2.094	-2.100	-2.105	-2.111	-2.115	-2.121	-2.126	-2.132	-2.138	-2.142	-2.149	-2.155	-2.160	-2.166	-2.172	-2.179	-2.185	-2.192	-2.200	-2.208	-2.215	-2.224	-2.231	-2.240	-2.250	-2.259	-2.269	-2.280	-2.290	-2.300	-2.311	-2.321	-2.334	-2.344	-2.356	-2.369	-2.380	-2.392	-2.404	-2.416	-2.428	-2.440	-2.451	-2.464	-2.475	-2.488	-2.499	-2.509	-2.520	-2.531	-2.540	-2.550	-2.559	-2.568	-2.576	-2.584	-2.590	-2.598	-2.602	-2.608	-2.611	-2.615	-2.618	-2.620	-2.621	-2.622	-2.621	-2.620	-2.620	-2.618	-2.614	-2.610	-2.605	-2.600	-2.595	-2.589	-2.582	-2.575	-2.566	-2.556	-2.548	-2.539	-2.529	-2.518	-2.508	-2.496	-2.485	-2.474	-2.464	-2.451	-2.440	-2.428	-2.416	-2.405	-2.392	-2.381	-2.370	-2.359	-2.348	-2.336	-2.326	-2.316	-2.306	-2.296	-2.286	-2.278	-2.269	-2.261	-2.252	-2.245	-2.238	-2.230	-2.222	-2.216	-2.210	-2.204	-2.199	-2.192	-2.188	-2.182	-2.178	-2.172	-2.168	-2.164	-2.159	-2.154	-2.149	-2.145	-2.140	-2.135	-2.130	-2.125	-2.120	-2.114	-2.109	-2.102	-2.098	-2.091	-2.085	-2.079	-2.071	-2.065	-2.056	-2.049	-2.040	-2.033	-2.022	-2.015	-2.006	-1.996	-1.988	-1.978	-1.968	-1.958	-1.949	-1.938	-1.928	-1.918	-1.908	-1.898	-1.888	-1.876	-1.866	-1.856	-1.846	-1.836	-1.826	-1.816	-1.806	-1.796	-1.788	-1.779	-1.769	-1.760	-1.752	-1.744	-1.735	-1.726	-1.719	-1.711	-1.704	-1.695	-1.689	-1.681	-1.675	-1.668	-1.660	-1.652	-1.645	-1.638	-1.629	-1.621	-1.614	-1.606	-1.599	-1.590	-1.581	-1.572	-1.564	-1.555	-1.546	-1.538	-1.526	-1.516	-1.506	-1.495	-1.485	-1.474	-1.461	-1.450	-1.438	-1.424	-1.411	-1.399	-1.385	-1.371	-1.358	-1.344	-1.329	-1.315	-1.301	-1.286	-1.271	-1.256	-1.242	-1.228	-1.214	-1.199	-1.184	-1.170	-1.155	-1.141	-1.129	-1.114	-1.101	-1.089	-1.076	-1.064	-1.052	-1.041	-1.031	-1.020	-1.010	-1.000	-0.991	-0.981	-0.974	-0.965	-0.958	-0.951	-0.944	-0.938	-0.931	-0.926	-0.922	-0.916	-0.911	-0.909	-0.904	-0.901	-0.898	-0.894	-0.891	-0.888	-0.886	-0.884	-0.880	-0.879	-0.876	-0.874	-0.872	-0.870	-0.869	-0.868	-0.864	-0.862	-0.860	-0.859	-0.855	-0.854	-0.851	-0.849	-0.846	-0.844	-0.841	-0.838	-0.835	-0.832	-0.830	-0.826	-0.825	-0.821	-0.819	-0.815	-0.812	-0.810	-0.808	-0.804	-0.801	-0.799	-0.795	-0.794	-0.791	-0.789	-0.786	-0.785	-0.784	-0.782	-0.781	-0.780	-0.781	-0.780	-0.781	-0.782	-0.784	-0.784	-0.788	-0.790	-0.792	-0.795	-0.799	-0.802	-0.808	-0.812	-0.818	-0.824	-0.831	-0.838	-0.846	-0.855	-0.864	-0.872	-0.882	-0.894	-0.904	-0.915	-0.928	-0.940	-0.954	-0.966	-0.981	-0.995	-1.010	-1.025	-1.041	-1.056	-1.074	-1.090	-1.106	-1.124	-1.141	-1.159	-1.175	-1.194	-1.211	-1.229	-1.246	-1.264	-1.281	-1.298	-1.315	-1.331	-1.348	-1.364	-1.379	-1.394	-1.408	-1.421	-1.434	-1.448	-1.459	-1.471	-1.480	-1.491	-1.500	-1.509	-1.515	-1.522	-1.528	-1.531	-1.535	-1.538	-1.540	-1.540	-1.540	-1.540	-1.538	-1.535	-1.531	-1.526	-1.521	-1.515	-1.508	-1.499	-1.490	-1.481	-1.470	-1.460	-1.448	-1.435	-1.422	-1.409	-1.395	-1.380	-1.365	-1.350	-1.335	-1.319	-1.302	-1.286	-1.269	-1.252	-1.235	-1.219	-1.201	-1.184	-1.168	-1.150	-1.134	-1.118	-1.102	-1.086	-1.070	-1.055	-1.040	-1.025	-1.012	-0.999	-0.985	-0.972	-0.960	-0.949	-0.936	-0.925	-0.915	-0.906	-0.898	-0.889	-0.880	-0.871	-0.865	-0.859	-0.852	-0.846	-0.841	-0.838	-0.832	-0.829	-0.826	-0.821	-0.819	-0.816	-0.814	-0.811	-0.810	-0.808	-0.808	-0.806	-0.804	-0.804	-0.801	-0.801	-0.799	-0.798	-0.798	-0.796	-0.794	-0.794	-0.792	-0.791	-0.788	-0.788	-0.785	-0.782	-0.779	-0.776	-0.774	-0.770	-0.768	-0.762	-0.759	-0.755	-0.750	-0.746	-0.740	-0.735	-0.730	-0.724	-0.718	-0.711	-0.705	-0.699	-0.692	-0.686	-0.678	-0.671	-0.664	-0.658	-0.649	-0.641	-0.634	-0.626	-0.619	-0.611	-0.602	-0.595	-0.588	-0.580	-0.572	-0.565	-0.556	-0.550	-0.542	-0.535	-0.528	-0.521	-0.514	-0.509	-0.502	-0.496	-0.490	-0.485	-0.480	-0.475	-0.469	-0.464	-0.460	-0.456	-0.451	-0.449	-0.445	-0.441	-0.440	-0.439	-0.436	-0.435	-0.435	-0.434	-0.434	-0.435	-0.435	-0.436	-0.439	-0.440	-0.442	-0.445	-0.449	-0.452	-0.458	-0.461	-0.468	-0.472	-0.479	-0.485	-0.492	-0.500	-0.507	-0.516	-0.526	-0.535	-0.545	-0.555	-0.565	-0.575	-0.586	-0.598	-0.609	-0.621	-0.632	-0.644	-0.656	-0.669	-0.681	-0.694	-0.706	-0.719	-0.732	-0.744	-0.756	-0.769	-0.781	-0.792	-0.804	-0.816	-0.828	-0.838	-0.849	-0.859	-0.870	-0.879	-0.889	-0.898	-0.906	-0.915	-0.922	-0.931	-0.939	-0.946	-0.952	-0.959	-0.965	-0.971	-0.978	-0.984	-0.989	-0.994	-0.999	-1.004	-1.009	-1.014	-1.018	-1.022	-1.028	-1.032	-1.038	-1.044	-1.049	-1.054	-1.060	-1.066	-1.071	-1.079	-1.085	-1.092	-1.100	-1.108	-1.116	-1.126	-1.134	-1.144	-1.154	-1.165	-1.176	-1.186	-1.198	-1.210	-1.222	-1.234	-1.246	-1.259	-1.272	-1.285	-1.299	-1.314	-1.326	-1.340	-1.355	-1.368	-1.381	-1.394	-1.408	-1.420	-1.432	-1.444	-1.456	-1.466	-1.478	-1.488	-1.496	-1.505	-1.514	-1.520	-1.526	-1.531	-1.536	-1.539	-1.541	-1.544	-1.544	-1.544	-1.541	-1.539	-1.534	-1.529	-1.522	-1.515	-1.506	-1.496	-1.485	-1.472	-1.459	-1.444	-1.428	-1.410	-1.391	-1.372	-1.352	-1.330	-1.309	-1.284	-1.260	-1.235	-1.209	-1.181	-1.154	-1.125	-1.095	-1.065	-1.034	-1.002	-0.970	-0.938	-0.906	-0.872	-0.839	-0.806	-0.771	-0.739	-0.704	-0.670	-0.635	-0.602	-0.569	-0.535	-0.501	-0.468	-0.435	-0.402	-0.371	-0.339	-0.308	-0.278	-0.249	-0.219	-0.190	-0.162	-0.135	-0.109	-0.085	-0.059	-0.036	-0.014	0.009	0.029	0.048	0.068	0.084	0.101	0.116	0.131	0.144	0.158	0.169	0.178	0.188	0.195	0.201	0.209	0.212	0.216	0.219	0.221	0.222	0.221	0.220	0.219	0.216	0.211	0.208	0.202	0.196	0.190	0.184	0.176	0.168	0.159	0.150	0.141	0.131	0.124	0.114	0.102	0.092	0.082	0.072	0.061	0.051	0.041	0.032	0.021	0.012	0.005	-0.005	-0.012	-0.020	-0.029	-0.035	-0.041	-0.048	-0.052	-0.058	-0.061	-0.065	-0.068	-0.070	-0.071	-0.074	-0.074	-0.074	-0.072	-0.071	-0.069	-0.065	-0.061	-0.058	-0.052	-0.048	-0.041	-0.035	-0.026	-0.019	-0.010	-0.002	0.008	0.018	0.029	0.039	0.050	0.062	0.074	0.086	0.099	0.111	0.125	0.139	0.151	0.165	0.180	0.192	0.208	0.221	0.234	0.249	0.262	0.276	0.290	0.302	0.316	0.329	0.341	0.352	0.365	0.376	0.386	0.396	0.406	0.415	0.424	0.431	0.439	0.445	0.450	0.455	0.459	0.462	0.464	0.466	0.465	0.466	0.464	0.462	0.459	0.455	0.451	0.445	0.439	0.431	0.422	0.414	0.404	0.394	0.382	0.371	0.359	0.345	0.332	0.319	0.304	0.289	0.274	0.258	0.242	0.228	0.211	0.195	0.181	0.165	0.150	0.134	0.119	0.104	0.090	0.078	0.065	0.051	0.040	0.030	0.019	0.010	0.001	-0.006	-0.012	-0.019	-0.024	-0.029	-0.031	-0.034	-0.035	-0.035	-0.035	-0.034	-0.031	-0.029	-0.024	-0.019	-0.012	-0.008	0.001	0.009	0.018	0.026	0.035	0.045	0.056	0.066	0.078	0.089	0.101	0.112	0.124	0.135	0.148	0.160	0.170	0.181	0.192	0.202	0.212	0.222	0.231	0.240	0.249	0.256	0.262	0.270	0.275	0.281	0.285	0.289	0.291	0.294	0.295	0.296	0.298	0.296	0.294	0.294	0.290	0.288	0.282	0.279	0.274	0.268	0.261	0.255	0.248	0.239	0.231	0.222	0.214	0.205	0.195	0.185	0.175	0.164	0.154	0.142	0.132	0.121	0.111	0.099	0.089	0.078	0.066	0.056	0.046	0.035	0.025	0.014	0.005	-0.006	-0.015	-0.025	-0.034	-0.042	-0.050	-0.059	-0.068	-0.074	-0.081	-0.089	-0.095	-0.101	-0.108	-0.112	-0.119	-0.122	-0.128	-0.132	-0.138	-0.140	-0.144	-0.148	-0.150	-0.154	-0.156	-0.159	-0.161	-0.164	-0.166	-0.168	-0.169	-0.171	-0.172	-0.175	-0.176	-0.179	-0.180	-0.182	-0.184	-0.186	-0.189	-0.191	-0.194	-0.196	-0.199	-0.202	-0.206	-0.210	-0.215	-0.220	-0.225	-0.231	-0.238	-0.244	-0.251	-0.260	-0.268	-0.276	-0.286	-0.295	-0.305	-0.315	-0.328	-0.339	-0.351	-0.364	-0.378	-0.390	-0.404	-0.420	-0.435	-0.450	-0.465	-0.482	-0.499	-0.516	-0.532	-0.550	-0.569	-0.585	-0.604	-0.622	-0.641	-0.658	-0.676	-0.695	-0.712	-0.731	-0.748	-0.765	-0.782	-0.800	-0.816	-0.832	-0.848	-0.862	-0.878	-0.891	-0.905	-0.919	-0.930	-0.941	-0.952	-0.962	-0.972	-0.980	-0.989	-0.996	-1.002	-1.008	-1.011	-1.016	-1.018	-1.020	-1.021	-1.021	-1.021	-1.020	-1.018	-1.014	-1.011	-1.006	-1.001	-0.996	-0.990	-0.982	-0.975	-0.968	-0.959	-0.950	-0.941	-0.931	-0.921	-0.911	-0.900	-0.890	-0.878	-0.866	-0.855	-0.842	-0.831	-0.820	-0.808	-0.798	-0.785	-0.774	-0.761	-0.751	-0.740	-0.729	-0.719	-0.709	-0.698	-0.689	-0.680	-0.670	-0.662	-0.654	-0.646	-0.639	-0.631	-0.624	-0.618	-0.612	-0.606	-0.602	-0.598	-0.592	-0.590	-0.586	-0.582	-0.580	-0.578	-0.576	-0.575	-0.574	-0.572	-0.574	-0.572	-0.575	-0.575	-0.576	-0.578	-0.579	-0.582	-0.584	-0.588	-0.590	-0.594	-0.598	-0.601	-0.605	-0.609	-0.614	-0.618	-0.622	-0.626	-0.631	-0.636	-0.640	-0.645	-0.649	-0.654	-0.659	-0.662	-0.668	-0.671	-0.676	-0.680	-0.684	-0.688	-0.690	-0.695	-0.698	-0.700	-0.701	-0.704	-0.706	-0.708	-0.709	-0.710	-0.709	-0.709	-0.709	-0.708	-0.708	-0.706	-0.704	-0.700	-0.699	-0.695	-0.690	-0.686	-0.681	-0.678	-0.671	-0.665	-0.659	-0.652	-0.644	-0.636	-0.629	-0.619	-0.610	-0.600	-0.590	-0.579	-0.569	-0.558	-0.545	-0.532	-0.520	-0.507	-0.494	-0.481	-0.466	-0.451	-0.438	-0.422	-0.408	-0.392	-0.378	-0.361	-0.346	-0.330	-0.314	-0.296	-0.280	-0.262	-0.245	-0.229	-0.211	-0.194	-0.176	-0.159	-0.141	-0.124	-0.106	-0.089	-0.071	-0.054	-0.036	-0.019	-0.002	0.015	0.032	0.049	0.066	0.082	0.099	0.115	0.131	0.149	0.164	0.180	0.196	0.211	0.228	0.242	0.259	0.274	0.289	0.305	0.320	0.335	0.350	0.365	0.380	0.395	0.410	0.424	0.440	0.454	0.469	0.484	0.499	0.514	0.529	0.544	0.559	0.574	0.588	0.602	0.618	0.631	0.645	0.660	0.674	0.688	0.701	0.715	0.729	0.742	0.755	0.769	0.781	0.792	0.805	0.818	0.829	0.840	0.850	0.859	0.869	0.878	0.886	0.894	0.901	0.909	0.914	0.919	0.925	0.929	0.931	0.934	0.936	0.938	0.938	0.936	0.936	0.934	0.930	0.926	0.922	0.918	0.912	0.905	0.898	0.889	0.880	0.870	0.859	0.849	0.836	0.824	0.811	0.798	0.784	0.769	0.752	0.738	0.721	0.705	0.688	0.669	0.652	0.632	0.615	0.596	0.578	0.559	0.539	0.520	0.500	0.481	0.461	0.441	0.422	0.402	0.384	0.364	0.346	0.326	0.309	0.290	0.271	0.252	0.236	0.219	0.201	0.185	0.169	0.152	0.138	0.122	0.106	0.092	0.079	0.065	0.052	0.041	0.029	0.019	0.006	-0.002	-0.012	-0.021	-0.030	-0.038	-0.045	-0.051	-0.059	-0.064	-0.069	-0.074	-0.078	-0.081	-0.085	-0.086	-0.090	-0.091	-0.092	-0.092	-0.092	-0.094	-0.092	-0.091	-0.090	-0.089	-0.088	-0.086	-0.084	-0.081	-0.078	-0.075	-0.071	-0.068	-0.065	-0.061	-0.056	-0.054	-0.049	-0.046	-0.042	-0.039	-0.034	-0.030	-0.026	-0.022	-0.018	-0.014	-0.009	-0.006	-0.001	0.002	0.006	0.010	0.014	0.019	0.022	0.026	0.031	0.036	0.040	0.045	0.050	0.055	0.059	0.065	0.070	0.076	0.082	0.088	0.094	0.100	0.108	0.114	0.121	0.129	0.136	0.145	0.154	0.161	0.170	0.179	0.189	0.198	0.209	0.219	0.229	0.239	0.249	0.260	0.270	0.281	0.291	0.302	0.314	0.324	0.334	0.345	0.354	0.365	0.375	0.386	0.395	0.404	0.415	0.424	0.431	0.440	0.448	0.455	0.462	0.469	0.475	0.481	0.488	0.492	0.498	0.501	0.504	0.506	0.509	0.511	0.514	0.515	0.516	0.515	0.516	0.516	0.515	0.514	0.512	0.510	0.509	0.506	0.504	0.501	0.498	0.494	0.491	0.488	0.482	0.479	0.475	0.470	0.466	0.461	0.456	0.452	0.449	0.445	0.440	0.436	0.431	0.428	0.424	0.419	0.416	0.411	0.408	0.405	0.401	0.399	0.395	0.394	0.390	0.388	0.386	0.382	0.380	0.379	0.376	0.372	0.371	0.369	0.366	0.364	0.361	0.360	0.358	0.355	0.352	0.350	0.349	0.345	0.342	0.340	0.338	0.334	0.331	0.328	0.325	0.321	0.318	0.314	0.309	0.305	0.302	0.299	0.294	0.290	0.286	0.281	0.278	0.272	0.269	0.265	0.260	0.258	0.252	0.249	0.246	0.242	0.240	0.236	0.234	0.230	0.229	0.226	0.225	0.222	0.222	0.222	0.220	0.221	0.221	0.222	0.222	0.224	0.225	0.228	0.230	0.232	0.235	0.238	0.242	0.245	0.249	0.254	0.258	0.261	0.266	0.270	0.275	0.279	0.282	0.288	0.291	0.295	0.299	0.302	0.305	0.309	0.311	0.314	0.315	0.318	0.318	0.318	0.319	0.318	0.318	0.316	0.314	0.310	0.308	0.302	0.298	0.292	0.288	0.281	0.275	0.266	0.258	0.250	0.241	0.231	0.221	0.211	0.201	0.189	0.178	0.166	0.155	0.144	0.131	0.119	0.106	0.095	0.082	0.070	0.058	0.046	0.035	0.024	0.012	0.001	-0.009	-0.018	-0.028	-0.036	-0.045	-0.052	-0.060	-0.068	-0.074	-0.079	-0.085	-0.090	-0.094	-0.098	-0.101	-0.102	-0.105	-0.106	-0.106	-0.106	-0.106	-0.106	-0.105	-0.102	-0.101	-0.099	-0.098	-0.094	-0.090	-0.088	-0.084	-0.080	-0.076	-0.071	-0.068	-0.064	-0.060	-0.055	-0.051	-0.046	-0.042	-0.039	-0.036	-0.031	-0.028	-0.024	-0.022	-0.019	-0.015	-0.012	-0.011	-0.009	-0.006	-0.006	-0.004	-0.002	-0.002	-0.001	-0.002	-0.001	-0.002	-0.002	-0.002	-0.004	-0.004	-0.006	-0.006	-0.008	-0.010	-0.011	-0.012	-0.014	-0.016	-0.018	-0.020	-0.021	-0.022	-0.024	-0.026	-0.026	-0.029	-0.030	-0.030	-0.031	-0.031	-0.031	-0.030	-0.030	-0.030	-0.028	-0.028	-0.025	-0.022	-0.020	-0.016	-0.012	-0.009	-0.004	0.000	0.006	0.011	0.018	0.025	0.031	0.039	0.046	0.055	0.064	0.072	0.082	0.091	0.101	0.111	0.121	0.134	0.144	0.155	0.166	0.178	0.189	0.200	0.211	0.222	0.234	0.245	0.255	0.266	0.276	0.285	0.295	0.305	0.314	0.322	0.331	0.339	0.345	0.352	0.358	0.364	0.368	0.374	0.378	0.380	0.382	0.384	0.385	0.385	0.385	0.385	0.384	0.381	0.379	0.375	0.371	0.368	0.361	0.358	0.351	0.344	0.338	0.329	0.321	0.312	0.302	0.294	0.285	0.274	0.264	0.254	0.241	0.231	0.219	0.206	0.195	0.182	0.170	0.159	0.146	0.132	0.120	0.108	0.092	0.080	0.066	0.054	0.040	0.025	0.011	-0.002	-0.016	-0.030	-0.045	-0.059	-0.074	-0.089	-0.102	-0.116	-0.132	-0.145	-0.160	-0.175	-0.190	-0.204	-0.219	-0.232	-0.249	-0.261	-0.276	-0.290	-0.305	-0.319	-0.332	-0.345	-0.359	-0.372	-0.385	-0.398	-0.409	-0.420	-0.431	-0.442	-0.452	-0.461	-0.471	-0.479	-0.486	-0.492	-0.500	-0.505	-0.511	-0.515	-0.518	-0.521	-0.522	-0.525	-0.525	-0.525	-0.524	-0.521	-0.519	-0.515	-0.510	-0.504	-0.498	-0.491	-0.482	-0.474	-0.464	-0.455	-0.444	-0.432	-0.419	-0.406	-0.392	-0.379	-0.362	-0.346	-0.331	-0.314	-0.296	-0.278	-0.260	-0.241	-0.222	-0.201	-0.181	-0.161	-0.141	-0.119	-0.098	-0.076	-0.054	-0.031	-0.009	0.015	0.038	0.061	0.085	0.109	0.134	0.158	0.181	0.206	0.231	0.256	0.281	0.306	0.331	0.356	0.382	0.408	0.434	0.460	0.485	0.511	0.538	0.565	0.591	0.618	0.642	0.670	0.696	0.722	0.750	0.775	0.802	0.829	0.855	0.882	0.908	0.935	0.960	0.986	1.012	1.036	1.062	1.086	1.111	1.135	1.159	1.184	1.206	1.230	1.252	1.275	1.296	1.318	1.340	1.360	1.380	1.401	1.420	1.440	1.458	1.476	1.494	1.511	1.528	1.544	1.560	1.574	1.590	1.604	1.618	1.631	1.644	1.656	1.669	1.680	1.691	1.702	1.711	1.722	1.731	1.740	1.750	1.759	1.766	1.775	1.781	1.789	1.795	1.801	1.808	1.812	1.819	1.824	1.829	1.832	1.836	1.840	1.844	1.846	1.849	1.850	1.851	1.854	1.854	1.852	1.852	1.851	1.850	1.848	1.845	1.841	1.838	1.832	1.828	1.821	1.815	1.808	1.799	1.789	1.780	1.768	1.756	1.742	1.729	1.715	1.699	1.681	1.664	1.646	1.626	1.605	1.584	1.561	1.536	1.512	1.485	1.459	1.431	1.402	1.371	1.340	1.309	1.275	1.242	1.208	1.171	1.134	1.096	1.059	1.020	0.980	0.940	0.898	0.856	0.812	0.770	0.728	0.681	0.638	0.592	0.546	0.501	0.454	0.408	0.360	0.314	0.266	0.219	0.170	0.122	0.075	0.026	-0.021	-0.070	-0.118	-0.165	-0.211	-0.260	-0.306	-0.352	-0.399	-0.446	-0.491	-0.535	-0.581	-0.625	-0.669	-0.712	-0.755	-0.798	-0.839	-0.880	-0.921	-0.962	-1.001	-1.040	-1.078	-1.115	-1.152	-1.189	-1.224	-1.259	-1.294	-1.328	-1.359	-1.391	-1.424	-1.454	-1.484	-1.512	-1.542	-1.570	-1.598	-1.625	-1.651	-1.678	-1.702	-1.728	-1.752	-1.778	-1.801	-1.825	-1.848	-1.872	-1.895	-1.918	-1.941	-1.964	-1.988	-2.010	-2.033	-2.056	-2.080	-2.104	-2.129	-2.152	-2.179	-2.204	-2.230	-2.256	-2.282	-2.311	-2.340	-2.369	-2.398	-2.429	-2.460	-2.492	-2.525	-2.560	-2.594	-2.630	-2.666	-2.704	-2.742	-2.781	-2.822	-2.862	-2.905	-2.948	-2.991	-3.035	-3.080	-3.125	-3.171	-3.219	-3.266	-3.314	-3.364	-3.411	-3.461	-3.511	-3.560	-3.611	-3.660	-3.710	-3.760	-3.810	-3.860	-3.909	-3.959	-4.006	-4.055	-4.104	-4.151	-4.199	-4.245	-4.291	-4.336	-4.379	-4.422	-4.466	-4.506	-4.549	-4.588	-4.626	-4.664	-4.701	-4.736	-4.771	-4.806	-4.838	-4.870	-4.900	-4.929	-4.958	-4.985	-5.011	-5.036	-5.060	-5.084	-5.106	-5.126	-5.148	-5.168	-5.185	-5.202	-5.220	-5.236	-5.251	-5.265	-5.279	-5.292	-5.304	-5.315	-5.326	-5.336	-5.346	-5.355	-5.364	-5.371	-5.378	-5.384	-5.390	-5.394	-5.399	-5.402	-5.406	-5.409	-5.411	-5.411	-5.412	-5.412	-5.411	-5.410	-5.408	-5.405	-5.402	-5.398	-5.392	-5.388	-5.381	-5.374	-5.366	-5.359	-5.348	-5.338	-5.326	-5.316	-5.302	-5.289	-5.275	-5.260	-5.242	-5.226	-5.209	-5.190	-5.170	-5.150	-5.130	-5.108	-5.085	-5.062	-5.039	-5.014	-4.989	-4.962	-4.936	-4.909	-4.880	-4.851	-4.821	-4.790	-4.760	-4.729	-4.696	-4.665	-4.631	-4.598	-4.562	-4.529	-4.492	-4.456	-4.420	-4.382	-4.345	-4.308	-4.269	-4.230	-4.190	-4.150	-4.109	-4.068	-4.026	-3.984	-3.940	-3.898	-3.852	-3.808	-3.764	-3.718	-3.671	-3.622	-3.575	-3.526	-3.476	-3.428	-3.376	-3.324	-3.274	-3.221	-3.168	-3.112	-3.059	-3.004	-2.946	-2.890	-2.832	-2.774	-2.715	-2.656	-2.596	-2.535	-2.475	-2.411	-2.350	-2.286	-2.224	-2.159	-2.094	-2.029	-1.962	-1.896	-1.830	-1.764	-1.698	-1.630	-1.561	-1.494	-1.426	-1.356	-1.289	-1.219	-1.151	-1.081	-1.012	-0.942	-0.874	-0.805	-0.736	-0.666	-0.599	-0.529	-0.461	-0.392	-0.324	-0.258	-0.189	-0.122	-0.055	0.011	0.078	0.144	0.209	0.272	0.336	0.400	0.464	0.526	0.588	0.649	0.709	0.769	0.828	0.886	0.944	1.001	1.056	1.111	1.165	1.219	1.272	1.324	1.375	1.425	1.474	1.520	1.568	1.614	1.659	1.702	1.746	1.788	1.829	1.869	1.908	1.946	1.984	2.020	2.054	2.089	2.122	2.155	2.188	2.219	2.248	2.278	2.305	2.334	2.361	2.386	2.411	2.436	2.461	2.485	2.506	2.529	2.550	2.571	2.590	2.611	2.630	2.646	2.665	2.681	2.698	2.714	2.729	2.744	2.758	2.771	2.784	2.796	2.808	2.818	2.828	2.838	2.846	2.854	2.860	2.866	2.872	2.876	2.880	2.884	2.886	2.886	2.886	2.885	2.884	2.881	2.876	2.871	2.866	2.859	2.851	2.841	2.831	2.820	2.808	2.794	2.779	2.764	2.746	2.729	2.710	2.690	2.670	2.648	2.624	2.600	2.576	2.549	2.522	2.495	2.466	2.436	2.406	2.375	2.342	2.310	2.276	2.242	2.208	2.171	2.135	2.099	2.061	2.024	1.986	1.946	1.908	1.868	1.828	1.788	1.746	1.705	1.664	1.621	1.580	1.538	1.495	1.452	1.409	1.366	1.324	1.281	1.236	1.194	1.150	1.108	1.064	1.020	0.978	0.934	0.890	0.848	0.804	0.761	0.718	0.675	0.632	0.591	0.549	0.506	0.465	0.424	0.382	0.341	0.301	0.260	0.220	0.180	0.141	0.102	0.064	0.026	-0.011	-0.049	-0.085	-0.122	-0.159	-0.194	-0.229	-0.265	-0.299	-0.332	-0.368	-0.400	-0.434	-0.466	-0.499	-0.530	-0.561	-0.594	-0.624	-0.655	-0.685	-0.715	-0.744	-0.772	-0.801	-0.831	-0.859	-0.886	-0.915	-0.942	-0.970	-0.998	-1.024	-1.051	-1.078	-1.104	-1.130	-1.156	-1.182	-1.208	-1.234	-1.258	-1.282	-1.310	-1.335	-1.359	-1.384	-1.409	-1.432	-1.459	-1.482	-1.506	-1.532	-1.556	-1.581	-1.605	-1.629	-1.654	-1.678	-1.701	-1.726	-1.750	-1.774	-1.796	-1.820	-1.844	-1.866	-1.889	-1.912	-1.935	-1.956	-1.979	-2.001	-2.022	-2.044	-2.066	-2.086	-2.106	-2.126	-2.146	-2.166	-2.184	-2.202	-2.221	-2.239	-2.255	-2.272	-2.289	-2.304	-2.318	-2.332	-2.345	-2.359	-2.369	-2.381	-2.390	-2.400	-2.409	-2.416	-2.422	-2.429	-2.435	-2.439	-2.441	-2.444	-2.445	-2.445	-2.444	-2.442	-2.440	-2.436	-2.432	-2.426	-2.420	-2.412	-2.404	-2.395	-2.384	-2.374	-2.361	-2.348	-2.335	-2.320	-2.304	-2.289	-2.271	-2.254	-2.235	-2.216	-2.196	-2.176	-2.156	-2.134	-2.112	-2.091	-2.068	-2.045	-2.021	-1.999	-1.974	-1.951	-1.926	-1.901	-1.878	-1.852	-1.828	-1.805	-1.780	-1.755	-1.730	-1.708	-1.682	-1.659	-1.635	-1.611	-1.590	-1.566	-1.544	-1.521	-1.501	-1.480	-1.459	-1.438	-1.419	-1.400	-1.380	-1.364	-1.345	-1.329	-1.311	-1.296	-1.280	-1.266	-1.252	-1.240	-1.228	-1.216	-1.204	-1.194	-1.185	-1.175	-1.168	-1.161	-1.154	-1.148	-1.142	-1.139	-1.135	-1.132	-1.129	-1.126	-1.126	-1.125	-1.124	-1.125	-1.126	-1.126	-1.130	-1.131	-1.134	-1.138	-1.141	-1.145	-1.149	-1.152	-1.156	-1.161	-1.166	-1.171	-1.176	-1.180	-1.184	-1.188	-1.191	-1.196	-1.199	-1.201	-1.204	-1.208	-1.208	-1.210	-1.209	-1.209	-1.209	-1.206	-1.204	-1.200	-1.196	-1.191	-1.185	-1.179	-1.170	-1.161	-1.152	-1.141	-1.130	-1.116	-1.104	-1.089	-1.074	-1.058	-1.040	-1.022	-1.004	-0.984	-0.964	-0.942	-0.920	-0.896	-0.874	-0.850	-0.825	-0.800	-0.774	-0.748	-0.720	-0.694	-0.666	-0.640	-0.612	-0.586	-0.559	-0.531	-0.504	-0.478	-0.450	-0.425	-0.399	-0.374	-0.349	-0.324	-0.301	-0.279	-0.258	-0.235	-0.215	-0.195	-0.176	-0.160	-0.144	-0.128	-0.114	-0.100	-0.089	-0.078	-0.069	-0.060	-0.052	-0.048	-0.042	-0.039	-0.036	-0.035	-0.036	-0.036	-0.039	-0.041	-0.046	-0.051	-0.059	-0.065	-0.074	-0.082	-0.091	-0.102	-0.112	-0.124	-0.138	-0.150	-0.164	-0.176	-0.190	-0.205	-0.219	-0.234	-0.248	-0.262	-0.276	-0.290	-0.305	-0.319	-0.331	-0.344	-0.358	-0.370	-0.381	-0.391	-0.404	-0.412	-0.422	-0.430	-0.439	-0.446	-0.454	-0.459	-0.464	-0.469	-0.471	-0.476	-0.478	-0.479	-0.481	-0.481	-0.481	-0.480	-0.479	-0.476	-0.474	-0.471	-0.468	-0.462	-0.459	-0.454	-0.448	-0.442	-0.438	-0.431	-0.425	-0.419	-0.412	-0.405	-0.399	-0.391	-0.385	-0.378	-0.370	-0.364	-0.358	-0.351	-0.344	-0.338	-0.331	-0.326	-0.321	-0.315	-0.310	-0.306	-0.302	-0.298	-0.294	-0.291	-0.286	-0.284	-0.281	-0.280	-0.279	-0.278	-0.276	-0.275	-0.275	-0.276	-0.276	-0.278	-0.279	-0.281	-0.284	-0.286	-0.290	-0.294	-0.299	-0.304	-0.309	-0.314	-0.319	-0.326	-0.334	-0.340	-0.349	-0.358	-0.365	-0.375	-0.385	-0.395	-0.406	-0.418	-0.430	-0.441	-0.455	-0.468	-0.482	-0.496	-0.511	-0.526	-0.542	-0.559	-0.576	-0.592	-0.610	-0.630	-0.648	-0.666	-0.686	-0.705	-0.726	-0.745	-0.768	-0.788	-0.809	-0.831	-0.851	-0.875	-0.896	-0.919	-0.942	-0.966	-0.989	-1.011	-1.035	-1.059	-1.081	-1.105	-1.129	-1.152	-1.175	-1.199	-1.221	-1.244	-1.266	-1.290	-1.311	-1.334	-1.356	-1.379	-1.400	-1.421	-1.441	-1.461	-1.482	-1.502	-1.521	-1.541	-1.560	-1.579	-1.596	-1.615	-1.631	-1.649	-1.665	-1.680	-1.696	-1.711	-1.726	-1.740	-1.754	-1.768	-1.781	-1.792	-1.805	-1.818	-1.828	-1.839	-1.850	-1.860	-1.870	-1.879	-1.889	-1.898	-1.908	-1.916	-1.924	-1.932	-1.941	-1.949	-1.958	-1.965	-1.974	-1.981	-1.990	-1.999	-2.006	-2.015	-2.024	-2.031	-2.041	-2.051	-2.060	-2.069	-2.079	-2.089	-2.100	-2.111	-2.122	-2.134	-2.146	-2.159	-2.170	-2.184	-2.198	-2.210	-2.224	-2.239	-2.252	-2.268	-2.284	-2.299	-2.314	-2.329	-2.344	-2.361	-2.378	-2.391	-2.408	-2.425	-2.440	-2.455	-2.470	-2.486	-2.500	-2.515	-2.528	-2.542	-2.556	-2.568	-2.580	-2.592	-2.602	-2.614	-2.622	-2.632	-2.640	-2.648	-2.654	-2.660	-2.665	-2.669	-2.672	-2.675	-2.678	-2.678	-2.679	-2.678	-2.675	-2.674	-2.670	-2.666	-2.662	-2.658	-2.651	-2.645	-2.639	-2.631	-2.624	-2.615	-2.606	-2.598	-2.589	-2.579	-2.569	-2.559	-2.549	-2.539	-2.529	-2.518	-2.509	-2.498	-2.489	-2.480	-2.470	-2.461	-2.452	-2.444	-2.436	-2.429	-2.421	-2.415	-2.409	-2.402	-2.398	-2.392	-2.389	-2.385	-2.382	-2.379	-2.376	-2.375	-2.372	-2.372	-2.371	-2.370	-2.370	-2.371	-2.371	-2.371	-2.372	-2.374	-2.374	-2.376	-2.379	-2.379	-2.380	-2.382	-2.385	-2.385	-2.386	-2.389	-2.389	-2.389	-2.390	-2.389	-2.390	-2.389	-2.389	-2.388	-2.386	-2.384	-2.382	-2.379	-2.376	-2.374	-2.371	-2.366	-2.362	-2.358	-2.352	-2.348	-2.342	-2.335	-2.329	-2.321	-2.315	-2.308	-2.299	-2.290	-2.282	-2.272	-2.262	-2.254	-2.245	-2.234	-2.224	-2.214	-2.201	-2.190	-2.179	-2.168	-2.155	-2.144	-2.132	-2.119	-2.105	-2.092	-2.079	-2.065	-2.051	-2.038	-2.022	-2.009	-1.994	-1.978	-1.962	-1.948	-1.931	-1.916	-1.900	-1.884	-1.868	-1.850	-1.832	-1.816	-1.799	-1.781	-1.764	-1.746	-1.728	-1.710	-1.692	-1.672	-1.655	-1.636	-1.618	-1.600	-1.581	-1.564	-1.546	-1.529	-1.510	-1.492	-1.475	-1.459	-1.441	-1.424	-1.408	-1.391	-1.375	-1.359	-1.344	-1.330	-1.315	-1.300	-1.286	-1.272	-1.260	-1.248	-1.235	-1.224	-1.212	-1.201	-1.192	-1.181	-1.172	-1.164	-1.155	-1.148	-1.139	-1.131	-1.125	-1.118	-1.110	-1.105	-1.099	-1.094	-1.088	-1.082	-1.076	-1.072	-1.066	-1.062	-1.058	-1.052	-1.049	-1.042	-1.039	-1.034	-1.029	-1.024	-1.018	-1.012	-1.008	-1.000	-0.995	-0.989	-0.981	-0.975	-0.969	-0.961	-0.954	-0.946	-0.939	-0.931	-0.922	-0.915	-0.906	-0.898	-0.890	-0.880	-0.871	-0.862	-0.852	-0.844	-0.835	-0.825	-0.816	-0.806	-0.798	-0.789	-0.780	-0.772	-0.764	-0.755	-0.748	-0.741	-0.734	-0.728	-0.721	-0.716	-0.711	-0.706	-0.702	-0.699	-0.696	-0.694	-0.692	-0.690	-0.691	-0.691	-0.692	-0.694	-0.696	-0.700	-0.704	-0.709	-0.715	-0.722	-0.729	-0.738	-0.746	-0.756	-0.766	-0.778	-0.790	-0.804	-0.816	-0.831	-0.846	-0.861	-0.878	-0.895	-0.914	-0.931	-0.950	-0.969	-0.989	-1.009	-1.029	-1.050	-1.072	-1.094	-1.115	-1.136	-1.159	-1.181	-1.204	-1.225	-1.246	-1.269	-1.290	-1.311	-1.332	-1.352	-1.372	-1.391	-1.412	-1.430	-1.448	-1.466	-1.482	-1.499	-1.514	-1.529	-1.542	-1.558	-1.569	-1.581	-1.591	-1.600	-1.610	-1.616	-1.624	-1.630	-1.634	-1.638	-1.641	-1.642	-1.644	-1.644	-1.642	-1.640	-1.638	-1.634	-1.629	-1.624	-1.618	-1.610	-1.602	-1.594	-1.585	-1.575	-1.565	-1.555	-1.544	-1.531	-1.519	-1.506	-1.492	-1.479	-1.466	-1.451	-1.438	-1.422	-1.409	-1.394	-1.379	-1.365	-1.350	-1.336	-1.322	-1.309	-1.295	-1.282	-1.269	-1.256	-1.242	-1.231	-1.219	-1.208	-1.196	-1.186	-1.175	-1.165	-1.156	-1.149	-1.140	-1.131	-1.125	-1.116	-1.111	-1.104	-1.099	-1.094	-1.088	-1.084	-1.080	-1.075	-1.071	-1.069	-1.065	-1.062	-1.059	-1.058	-1.055	-1.052	-1.050	-1.048	-1.046	-1.044	-1.041	-1.040	-1.038	-1.035	-1.031	-1.029	-1.026	-1.022	-1.019	-1.015	-1.012	-1.008	-1.002	-0.998	-0.992	-0.986	-0.981	-0.975	-0.968	-0.961	-0.955	-0.946	-0.939	-0.931	-0.922	-0.914	-0.905	-0.896	-0.886	-0.878	-0.868	-0.859	-0.849	-0.838	-0.828	-0.818	-0.806	-0.796	-0.786	-0.775	-0.765	-0.755	-0.744	-0.734	-0.724	-0.714	-0.704	-0.694	-0.684	-0.675	-0.666	-0.658	-0.649	-0.639	-0.631	-0.624	-0.618	-0.609	-0.602	-0.596	-0.590	-0.584	-0.579	-0.574	-0.569	-0.565	-0.560	-0.556	-0.554	-0.550	-0.546	-0.545	-0.544	-0.541	-0.541	-0.540	-0.539	-0.540	-0.539	-0.541	-0.541	-0.542	-0.544	-0.545	-0.548	-0.550	-0.554	-0.556	-0.559	-0.562	-0.568	-0.572	-0.576	-0.580	-0.586	-0.591	-0.598	-0.602	-0.609	-0.616	-0.622	-0.629	-0.636	-0.644	-0.649	-0.656	-0.664	-0.672	-0.679	-0.688	-0.694	-0.702	-0.710	-0.718	-0.726	-0.734	-0.740	-0.749	-0.756	-0.764	-0.771	-0.779	-0.786	-0.792	-0.801	-0.808	-0.814	-0.821	-0.826	-0.834	-0.841	-0.846	-0.854	-0.859	-0.865	-0.872	-0.878	-0.884	-0.890	-0.895	-0.902	-0.909	-0.914	-0.920	-0.928	-0.934	-0.941	-0.948	-0.955	-0.961	-0.969	-0.976	-0.984	-0.992	-1.000	-1.009	-1.019	-1.028	-1.038	-1.048	-1.058	-1.069	-1.080	-1.091	-1.104	-1.116	-1.128	-1.141	-1.155	-1.168	-1.181	-1.196	-1.210	-1.225	-1.239	-1.254	-1.269	-1.284	-1.299	-1.315	-1.330	-1.345	-1.360	-1.375	-1.390	-1.405	-1.419	-1.432	-1.446	-1.459	-1.472	-1.484	-1.496	-1.506	-1.518	-1.528	-1.536	-1.544	-1.552	-1.558	-1.564	-1.569	-1.571	-1.574	-1.576	-1.578	-1.576	-1.575	-1.572	-1.568	-1.562	-1.558	-1.549	-1.541	-1.531	-1.521	-1.509	-1.496	-1.482	-1.468	-1.450	-1.434	-1.415	-1.395	-1.375	-1.352	-1.330	-1.306	-1.282	-1.258	-1.231	-1.205	-1.178	-1.150	-1.120	-1.090	-1.061	-1.030	-0.999	-0.968	-0.935	-0.902	-0.871	-0.839	-0.805	-0.772	-0.739	-0.706	-0.674	-0.640	-0.608	-0.574	-0.542	-0.510	-0.479	-0.446	-0.415	-0.385	-0.354	-0.324	-0.295	-0.266	-0.238	-0.210	-0.184	-0.158	-0.132	-0.109	-0.085	-0.061	-0.040	-0.019	0.001	0.021	0.039	0.056	0.072	0.089	0.102	0.116	0.130	0.141	0.151	0.161	0.170	0.179	0.185	0.191	0.198	0.201	0.206	0.209	0.211	0.211	0.212	0.212	0.211	0.211	0.209	0.206	0.204	0.200	0.196	0.192	0.188	0.184	0.179	0.174	0.168	0.162	0.156	0.149	0.142	0.136	0.130	0.122	0.118	0.110	0.104	0.098	0.091	0.086	0.081	0.075	0.070	0.065	0.060	0.056	0.051	0.048	0.042	0.040	0.036	0.034	0.032	0.030	0.029	0.029	0.028	0.028	0.028	0.029	0.029	0.031	0.032	0.036	0.039	0.041	0.045	0.049	0.054	0.059	0.065	0.070	0.076	0.082	0.090	0.098	0.105	0.114	0.121	0.130	0.140	0.150	0.159	0.169	0.179	0.188	0.198	0.209	0.219	0.230	0.239	0.250	0.260	0.270	0.280	0.289	0.299	0.308	0.316	0.324	0.332	0.340	0.346	0.352	0.358	0.364	0.369	0.372	0.375	0.376	0.378	0.379	0.379	0.378	0.376	0.374	0.370	0.365	0.359	0.354	0.348	0.339	0.330	0.321	0.311	0.301	0.289	0.278	0.265	0.251	0.239	0.225	0.210	0.195	0.180	0.165	0.151	0.135	0.120	0.106	0.091	0.078	0.062	0.049	0.035	0.022	0.010	-0.001	-0.012	-0.022	-0.032	-0.041	-0.049	-0.055	-0.060	-0.066	-0.069	-0.072	-0.074	-0.074	-0.074	-0.072	-0.070	-0.066	-0.062	-0.058	-0.050	-0.044	-0.035	-0.026	-0.016	-0.006	0.005	0.018	0.030	0.044	0.056	0.071	0.086	0.100	0.116	0.131	0.146	0.162	0.178	0.192	0.208	0.224	0.239	0.252	0.268	0.281	0.295	0.309	0.320	0.332	0.345	0.355	0.365	0.375	0.385	0.392	0.400	0.408	0.414	0.420	0.425	0.429	0.432	0.435	0.438	0.439	0.440	0.440	0.440	0.439	0.438	0.435	0.432	0.430	0.425	0.422	0.418	0.412	0.408	0.402	0.396	0.391	0.384	0.378	0.371	0.365	0.358	0.351	0.344	0.336	0.329	0.321	0.314	0.306	0.299	0.292	0.284	0.278	0.270	0.264	0.256	0.250	0.244	0.238	0.231	0.225	0.219	0.212	0.208	0.201	0.195	0.190	0.186	0.180	0.175	0.171	0.166	0.161	0.156	0.152	0.149	0.145	0.140	0.136	0.134	0.130	0.126	0.122	0.120	0.116	0.112	0.109	0.106	0.102	0.099	0.096	0.092	0.088	0.085	0.081	0.076	0.074	0.069	0.064	0.060	0.055	0.051	0.045	0.040	0.034	0.026	0.021	0.015	0.008	0.000	-0.009	-0.016	-0.025	-0.034	-0.044	-0.052	-0.062	-0.072	-0.082	-0.095	-0.105	-0.118	-0.130	-0.141	-0.155	-0.169	-0.181	-0.195	-0.210	-0.224	-0.239	-0.254	-0.270	-0.284	-0.300	-0.315	-0.331	-0.348	-0.364	-0.379	-0.395	-0.411	-0.428	-0.442	-0.459	-0.474	-0.489	-0.504	-0.519	-0.534	-0.548	-0.561	-0.575	-0.588	-0.599	-0.611	-0.622	-0.634	-0.644	-0.654	-0.662	-0.671	-0.678	-0.685	-0.691	-0.696	-0.701	-0.705	-0.709	-0.710	-0.712	-0.714	-0.712	-0.712	-0.711	-0.710	-0.708	-0.704	-0.700	-0.695	-0.690	-0.685	-0.678	-0.671	-0.664	-0.656	-0.648	-0.639	-0.630	-0.620	-0.610	-0.600	-0.590	-0.579	-0.568	-0.556	-0.545	-0.535	-0.524	-0.514	-0.501	-0.491	-0.480	-0.470	-0.460	-0.449	-0.439	-0.429	-0.420	-0.411	-0.402	-0.394	-0.386	-0.378	-0.371	-0.364	-0.358	-0.351	-0.345	-0.340	-0.335	-0.330	-0.328	-0.324	-0.320	-0.318	-0.316	-0.314	-0.312	-0.312	-0.312	-0.311	-0.312	-0.312	-0.312	-0.315	-0.316	-0.318	-0.320	-0.321	-0.325	-0.329	-0.331	-0.335	-0.338	-0.341	-0.345	-0.349	-0.352	-0.356	-0.360	-0.364	-0.369	-0.372	-0.376	-0.380	-0.384	-0.388	-0.391	-0.394	-0.398	-0.401	-0.404	-0.406	-0.409	-0.412	-0.414	-0.416	-0.418	-0.419	-0.420	-0.420	-0.421	-0.422	-0.421	-0.421	-0.420	-0.419	-0.418	-0.415	-0.414	-0.411	-0.409	-0.405	-0.401	-0.398	-0.392	-0.389	-0.382	-0.378	-0.371	-0.365	-0.358	-0.351	-0.342	-0.335	-0.326	-0.318	-0.308	-0.299	-0.288	-0.278	-0.266	-0.255	-0.242	-0.231	-0.219	-0.205	-0.192	-0.179	-0.164	-0.150	-0.136	-0.121	-0.106	-0.091	-0.076	-0.059	-0.042	-0.026	-0.010	0.005	0.022	0.040	0.058	0.075	0.092	0.110	0.126	0.145	0.161	0.179	0.198	0.214	0.232	0.250	0.266	0.284	0.301	0.319	0.335	0.351	0.369	0.385	0.401	0.418	0.434	0.449	0.465	0.481	0.498	0.512	0.529	0.544	0.560	0.575	0.590	0.604	0.619	0.634	0.649	0.664	0.679	0.694	0.708	0.721	0.738	0.752	0.766	0.780	0.795	0.810	0.825	0.840	0.854	0.868	0.881	0.898	0.911	0.925	0.939	0.952	0.966	0.980	0.994	1.006	1.020	1.032	1.045	1.058	1.068	1.080	1.090	1.101	1.111	1.120	1.129	1.139	1.146	1.152	1.159	1.165	1.170	1.175	1.180	1.182	1.185	1.186	1.188	1.188	1.186	1.184	1.182	1.180	1.175	1.170	1.165	1.158	1.151	1.144	1.134	1.125	1.115	1.104	1.092	1.080	1.068	1.054	1.040	1.025	1.010	0.994	0.979	0.961	0.945	0.926	0.910	0.891	0.872	0.855	0.836	0.818	0.799	0.780	0.760	0.741	0.721	0.701	0.682	0.664	0.644	0.625	0.606	0.586	0.568	0.548	0.530	0.511	0.494	0.475	0.458	0.440	0.422	0.405	0.389	0.372	0.356	0.340	0.325	0.310	0.295	0.280	0.266	0.254	0.240	0.228	0.215	0.202	0.190	0.180	0.169	0.159	0.149	0.140	0.131	0.122	0.115	0.108	0.101	0.095	0.089	0.084	0.079	0.074	0.070	0.068	0.064	0.061	0.060	0.059	0.056	0.055	0.055	0.056	0.056	0.056	0.058	0.059	0.060	0.062	0.064	0.066	0.069	0.071	0.075	0.078	0.080	0.084	0.088	0.091	0.095	0.098	0.101	0.105	0.109	0.112	0.116	0.120	0.122	0.128	0.130	0.135	0.140	0.142	0.148	0.151	0.155	0.159	0.164	0.169	0.174	0.179	0.184	0.189	0.194	0.199	0.206	0.211	0.218	0.224	0.231	0.238	0.245	0.252	0.260	0.269	0.278	0.288	0.295	0.305	0.315	0.326	0.335	0.346	0.358	0.369	0.380	0.391	0.402	0.414	0.426	0.438	0.450	0.461	0.472	0.485	0.496	0.507	0.520	0.531	0.542	0.552	0.564	0.574	0.584	0.592	0.601	0.610	0.619	0.626	0.634	0.640	0.648	0.652	0.659	0.664	0.669	0.672	0.676	0.679	0.681	0.682	0.684	0.685	0.685	0.685	0.685	0.684	0.682	0.680	0.680	0.678	0.675	0.671	0.668	0.665	0.661	0.656	0.654	0.650	0.644	0.640	0.636	0.631	0.628	0.622	0.619	0.614	0.610	0.606	0.601	0.598	0.592	0.590	0.586	0.581	0.579	0.576	0.572	0.570	0.568	0.564	0.562	0.560	0.558	0.556	0.554	0.552	0.551	0.549	0.546	0.546	0.545	0.542	0.541	0.540	0.539	0.538	0.536	0.535	0.534	0.532	0.531	0.529	0.528	0.525	0.522	0.521	0.520	0.518	0.515	0.514	0.510	0.509	0.506	0.504	0.500	0.498	0.495	0.494	0.490	0.488	0.485	0.482	0.479	0.478	0.474	0.471	0.469	0.466	0.465	0.462	0.460	0.459	0.455	100.000	5.000	2.000	1.000	2.000	0.000	0.000	0.000	0.000	0.000	0.000	0.000	0.000	0.000	0.000	0.000	0.000	0.000	-0.158	-0.186	-0.215	-0.245	-0.274	-0.302	-0.330	-0.359	-0.388	-0.416	-0.445	-0.472	-0.501	-0.529	-0.558	-0.585	-0.614	-0.641	-0.670	-0.698	-0.725	-0.754	-0.781	-0.810	-0.838	-0.865	-0.891	-0.919	-0.945	-0.971	-0.998	-1.024	-1.050	-1.074	-1.099	-1.122	-1.145	-1.169	-1.191	-1.212	-1.234	-1.254	-1.272	-1.291	-1.309	-1.326	-1.341	-1.356	-1.370	-1.384	-1.396	-1.406	-1.415	-1.425	-1.432	-1.439	-1.445	-1.450	-1.454	-1.456	-1.459	-1.459	-1.458	-1.458	-1.455	-1.452	-1.449	-1.444	-1.438	-1.432	-1.426	-1.418	-1.409	-1.401	-1.392	-1.382	-1.372	-1.362	-1.351	-1.341	-1.330	-1.320	-1.308	-1.298	-1.285	-1.274	-1.264	-1.252	-1.242	-1.231	-1.221	-1.211	-1.201	-1.192	-1.184	-1.175	-1.168	-1.160	-1.152	-1.146	-1.140	-1.134	-1.130	-1.125	-1.121	-1.119	-1.115	-1.114	-1.112	-1.112	-1.112	-1.112	-1.114	-1.116	-1.119	-1.121	-1.125	-1.130	-1.135	-1.141	-1.146	-1.152	-1.160	-1.168	-1.175	-1.184	-1.192	-1.202	-1.212	-1.224	-1.234	-1.246	-1.256	-1.269	-1.281	-1.294	-1.306	-1.320	-1.332	-1.346	-1.360	-1.372	-1.388	-1.400	-1.415	-1.429	-1.442	-1.455	-1.469	-1.480	-1.494	-1.506	-1.518	-1.529	-1.540	-1.550	-1.561	-1.570	-1.578	-1.585	-1.592	-1.599	-1.604	-1.609	-1.611	-1.614	-1.615	-1.615	-1.615	-1.614	-1.610	-1.606	-1.601	-1.594	-1.586	-1.578	-1.568	-1.558	-1.545	-1.531	-1.518	-1.501	-1.485	-1.466	-1.448	-1.428	-1.406	-1.385	-1.362	-1.339	-1.314	-1.290	-1.265	-1.239	-1.212	-1.186	-1.159	-1.132	-1.105	-1.079	-1.051	-1.025	-0.999	-0.972	-0.945	-0.921	-0.895	-0.871	-0.848	-0.826	-0.804	-0.784	-0.764	-0.745	-0.728	-0.711	-0.696	-0.682	-0.670	-0.659	-0.649	-0.641	-0.634	-0.629	-0.625	-0.622	-0.622	-0.622	-0.625	-0.628	-0.632	-0.639	-0.646	-0.655	-0.665	-0.675	-0.688	-0.700	-0.714	-0.730	-0.745	-0.762	-0.779	-0.798	-0.815	-0.834	-0.854	-0.872	-0.891	-0.911	-0.931	-0.951	-0.970	-0.989	-1.008	-1.028	-1.045	-1.061	-1.080	-1.095	-1.111	-1.126	-1.140	-1.152	-1.166	-1.178	-1.188	-1.198	-1.208	-1.215	-1.221	-1.228	-1.232	-1.236	-1.239	-1.240	-1.241	-1.241	-1.239	-1.236	-1.234	-1.230	-1.225	-1.219	-1.211	-1.205	-1.196	-1.186	-1.178	-1.166	-1.156	-1.145	-1.132	-1.120	-1.108	-1.094	-1.081	-1.066	-1.052	-1.038	-1.024	-1.008	-0.994	-0.979	-0.964	-0.949	-0.935	-0.920	-0.905	-0.891	-0.878	-0.864	-0.851	-0.838	-0.825	-0.814	-0.800	-0.790	-0.778	-0.768	-0.758	-0.748	-0.740	-0.731	-0.724	-0.715	-0.710	-0.704	-0.698	-0.692	-0.689	-0.685	-0.682	-0.680	-0.680	-0.678	-0.678	-0.678	-0.679	-0.680	-0.682	-0.684	-0.688	-0.691	-0.695	-0.700	-0.704	-0.710	-0.716	-0.722	-0.730	-0.736	-0.744	-0.752	-0.761	-0.769	-0.778	-0.786	-0.798	-0.806	-0.816	-0.825	-0.836	-0.846	-0.858	-0.868	-0.876	-0.888	-0.898	-0.909	-0.920	-0.930	-0.941	-0.951	-0.961	-0.972	-0.984	-0.994	-1.004	-1.014	-1.025	-1.035	-1.045	-1.055	-1.066	-1.075	-1.086	-1.095	-1.106	-1.116	-1.126	-1.135	-1.146	-1.156	-1.166	-1.175	-1.186	-1.196	-1.206	-1.216	-1.228	-1.239	-1.250	-1.261	-1.271	-1.282	-1.295	-1.305	-1.318	-1.330	-1.341	-1.354	-1.366	-1.379	-1.391	-1.405	-1.418	-1.431	-1.444	-1.456	-1.470	-1.484	-1.498	-1.512	-1.528	-1.541	-1.556	-1.570	-1.585	-1.601	-1.615	-1.631	-1.646	-1.661	-1.678	-1.694	-1.709	-1.726	-1.742	-1.759	-1.775	-1.794	-1.810	-1.828	-1.845	-1.864	-1.881	-1.899	-1.918	-1.936	-1.955	-1.974	-1.992	-2.013	-2.033	-2.051	-2.072	-2.092	-2.112	-2.132	-2.152	-2.174	-2.195	-2.215	-2.236	-2.258	-2.278	-2.300	-2.320	-2.341	-2.361	-2.384	-2.404	-2.425	-2.446	-2.465	-2.486	-2.506	-2.525	-2.545	-2.565	-2.584	-2.601	-2.620	-2.638	-2.654	-2.670	-2.686	-2.701	-2.716	-2.730	-2.744	-2.756	-2.769	-2.780	-2.790	-2.800	-2.809	-2.818	-2.825	-2.831	-2.836	-2.842	-2.848	-2.851	-2.854	-2.856	-2.858	-2.859	-2.860	-2.860	-2.859	-2.856	-2.855	-2.852	-2.850	-2.845	-2.841	-2.838	-2.831	-2.828	-2.821	-2.816	-2.809	-2.804	-2.796	-2.791	-2.784	-2.778	-2.770	-2.764	-2.756	-2.750	-2.742	-2.736	-2.730	-2.724	-2.718	-2.711	-2.705	-2.700	-2.694	-2.689	-2.684	-2.679	-2.674	-2.669	-2.665	-2.661	-2.658	-2.654	-2.650	-2.646	-2.642	-2.641	-2.638	-2.635	-2.631	-2.630	-2.628	-2.625	-2.622	-2.620	-2.618	-2.615	-2.612	-2.611	-2.608	-2.605	-2.602	-2.599	-2.598	-2.592	-2.590	-2.586	-2.584	-2.579	-2.576	-2.572	-2.568	-2.564	-2.559	-2.554	-2.549	-2.544	-2.540	-2.534	-2.529	-2.524	-2.518	-2.512	-2.506	-2.501	-2.495	-2.489	-2.482	-2.475	-2.470	-2.464	-2.456	-2.450	-2.442	-2.436	-2.429	-2.422	-2.415	-2.408	-2.401	-2.394	-2.386	-2.379	-2.372	-2.365	-2.356	-2.350	-2.341	-2.334	-2.325	-2.318	-2.308	-2.300	-2.290	-2.281	-2.272	-2.262	-2.254	-2.244	-2.234	-2.222	-2.212	-2.202	-2.190	-2.180	-2.169	-2.156	-2.145	-2.132	-2.121	-2.109	-2.096	-2.084	-2.071	-2.058	-2.044	-2.031	-2.016	-2.004	-1.989	-1.976	-1.962	-1.949	-1.935	-1.921	-1.908	-1.894	-1.880	-1.866	-1.854	-1.840	-1.828	-1.814	-1.801	-1.790	-1.778	-1.765	-1.754	-1.742	-1.731	-1.721	-1.710	-1.701	-1.691	-1.682	-1.672	-1.665	-1.655	-1.649	-1.640	-1.634	-1.626	-1.620	-1.612	-1.606	-1.601	-1.595	-1.589	-1.584	-1.579	-1.574	-1.569	-1.565	-1.560	-1.555	-1.550	-1.546	-1.542	-1.538	-1.532	-1.528	-1.524	-1.520	-1.515	-1.510	-1.505	-1.500	-1.495	-1.490	-1.484	-1.478	-1.471	-1.466	-1.460	-1.454	-1.448	-1.440	-1.432	-1.425	-1.418	-1.410	-1.401	-1.394	-1.385	-1.378	-1.369	-1.360	-1.351	-1.342	-1.334	-1.324	-1.315	-1.306	-1.296	-1.289	-1.279	-1.270	-1.261	-1.252	-1.244	-1.235	-1.228	-1.220	-1.212	-1.205	-1.199	-1.191	-1.185	-1.180	-1.174	-1.169	-1.164	-1.161	-1.156	-1.154	-1.151	-1.150	-1.148	-1.148	-1.146	-1.148	-1.149	-1.151	-1.154	-1.156	-1.160	-1.164	-1.169	-1.175	-1.182	-1.189	-1.198	-1.205	-1.215	-1.225	-1.235	-1.245	-1.258	-1.270	-1.282	-1.295	-1.309	-1.322	-1.338	-1.352	-1.368	-1.384	-1.399	-1.415	-1.431	-1.446	-1.462	-1.480	-1.496	-1.512	-1.529	-1.545	-1.561	-1.576	-1.591	-1.606	-1.621	-1.636	-1.650	-1.664	-1.676	-1.690	-1.701	-1.714	-1.724	-1.735	-1.744	-1.752	-1.760	-1.768	-1.775	-1.780	-1.784	-1.788	-1.791	-1.794	-1.795	-1.796	-1.795	-1.794	-1.792	-1.789	-1.786	-1.780	-1.775	-1.770	-1.762	-1.755	-1.745	-1.736	-1.725	-1.715	-1.704	-1.691	-1.678	-1.665	-1.650	-1.636	-1.620	-1.605	-1.589	-1.572	-1.555	-1.538	-1.521	-1.504	-1.486	-1.469	-1.450	-1.432	-1.415	-1.398	-1.380	-1.361	-1.345	-1.328	-1.311	-1.295	-1.279	-1.262	-1.246	-1.232	-1.218	-1.204	-1.190	-1.176	-1.165	-1.152	-1.142	-1.132	-1.122	-1.112	-1.104	-1.096	-1.089	-1.082	-1.075	-1.070	-1.065	-1.060	-1.056	-1.054	-1.051	-1.049	-1.048	-1.045	-1.045	-1.045	-1.045	-1.045	-1.046	-1.048	-1.049	-1.050	-1.052	-1.054	-1.056	-1.060	-1.062	-1.065	-1.069	-1.071	-1.074	-1.078	-1.080	-1.084	-1.088	-1.091	-1.094	-1.098	-1.100	-1.104	-1.106	-1.110	-1.112	-1.115	-1.119	-1.122	-1.125	-1.128	-1.131	-1.135	-1.136	-1.140	-1.144	-1.146	-1.150	-1.152	-1.156	-1.159	-1.164	-1.166	-1.171	-1.175	-1.179	-1.182	-1.188	-1.191	-1.196	-1.200	-1.205	-1.210	-1.215	-1.220	-1.226	-1.231	-1.236	-1.242	-1.248	-1.254	-1.259	-1.265	-1.270	-1.276	-1.282	-1.289	-1.295	-1.301	-1.308	-1.315	-1.320	-1.326	-1.334	-1.340	-1.348	-1.354	-1.361	-1.369	-1.375	-1.382	-1.388	-1.395	-1.402	-1.410	-1.416	-1.424	-1.431	-1.439	-1.446	-1.454	-1.461	-1.470	-1.478	-1.486	-1.494	-1.502	-1.510	-1.519	-1.528	-1.535	-1.545	-1.552	-1.562	-1.571	-1.579	-1.589	-1.598	-1.606	-1.616	-1.625	-1.634	-1.642	-1.651	-1.660	-1.669	-1.678	-1.684	-1.692	-1.700	-1.706	-1.715	-1.721	-1.728	-1.732	-1.739	-1.744	-1.748	-1.751	-1.756	-1.760	-1.764	-1.765	-1.768	-1.770	-1.771	-1.772	-1.772	-1.772	-1.774	-1.772	-1.772	-1.771	-1.770	-1.769	-1.766	-1.765	-1.764	-1.761	-1.760	-1.758	-1.758	-1.755	-1.754	-1.754	-1.752	-1.752	-1.752	-1.752	-1.755	-1.756	-1.760	-1.762	-1.766	-1.770	-1.775	-1.781	-1.788	-1.795	-1.804	-1.812	-1.822	-1.832	-1.845	-1.856	-1.870	-1.884	-1.899	-1.914	-1.930	-1.946	-1.964	-1.981	-2.000	-2.019	-2.039	-2.059	-2.078	-2.099	-2.119	-2.139	-2.160	-2.180	-2.201	-2.220	-2.241	-2.260	-2.279	-2.299	-2.316	-2.335	-2.351	-2.368	-2.384	-2.399	-2.412	-2.425	-2.436	-2.446	-2.456	-2.464	-2.471	-2.476	-2.480	-2.482	-2.484	-2.484	-2.481	-2.479	-2.475	-2.470	-2.461	-2.454	-2.442	-2.430	-2.418	-2.402	-2.388	-2.370	-2.351	-2.331	-2.310	-2.289	-2.265	-2.240	-2.214	-2.188	-2.160	-2.131	-2.102	-2.071	-2.041	-2.010	-1.979	-1.946	-1.914	-1.881	-1.846	-1.814	-1.780	-1.745	-1.711	-1.678	-1.644	-1.610	-1.578	-1.544	-1.511	-1.479	-1.448	-1.415	-1.385	-1.354	-1.325	-1.298	-1.270	-1.242	-1.216	-1.191	-1.166	-1.144	-1.121	-1.100	-1.080	-1.060	-1.041	-1.025	-1.009	-0.994	-0.979	-0.966	-0.955	-0.944	-0.934	-0.925	-0.918	-0.911	-0.906	-0.901	-0.898	-0.895	-0.892	-0.891	-0.891	-0.891	-0.891	-0.894	-0.895	-0.899	-0.901	-0.905	-0.908	-0.912	-0.916	-0.921	-0.925	-0.930	-0.935	-0.940	-0.944	-0.949	-0.952	-0.958	-0.961	-0.965	-0.970	-0.972	-0.975	-0.978	-0.980	-0.981	-0.982	-0.982	-0.981	-0.982	-0.980	-0.979	-0.975	-0.972	-0.969	-0.965	-0.959	-0.954	-0.948	-0.941	-0.934	-0.926	-0.918	-0.910	-0.900	-0.890	-0.880	-0.870	-0.859	-0.848	-0.836	-0.824	-0.811	-0.800	-0.788	-0.775	-0.762	-0.750	-0.738	-0.725	-0.712	-0.699	-0.686	-0.674	-0.661	-0.650	-0.639	-0.626	-0.615	-0.604	-0.594	-0.582	-0.574	-0.564	-0.554	-0.545	-0.536	-0.529	-0.520	-0.514	-0.507	-0.501	-0.496	-0.490	-0.485	-0.481	-0.479	-0.476	-0.472	-0.471	-0.469	-0.469	-0.468	-0.468	-0.470	-0.471	-0.472	-0.476	-0.479	-0.482	-0.485	-0.490	-0.495	-0.500	-0.506	-0.511	-0.519	-0.526	-0.534	-0.541	-0.550	-0.559	-0.566	-0.576	-0.585	-0.594	-0.604	-0.612	-0.622	-0.632	-0.642	-0.652	-0.662	-0.672	-0.681	-0.692	-0.702	-0.711	-0.721	-0.731	-0.740	-0.749	-0.758	-0.766	-0.775	-0.782	-0.790	-0.798	-0.804	-0.810	-0.816	-0.821	-0.826	-0.830	-0.834	-0.838	-0.841	-0.844	-0.845	-0.846	-0.848	-0.848	-0.849	-0.849	-0.848	-0.846	-0.844	-0.842	-0.840	-0.836	-0.835	-0.830	-0.828	-0.822	-0.819	-0.814	-0.809	-0.804	-0.799	-0.794	-0.789	-0.782	-0.778	-0.772	-0.766	-0.761	-0.756	-0.752	-0.748	-0.742	-0.739	-0.735	-0.730	-0.728	-0.725	-0.722	-0.720	-0.719	-0.718	-0.716	-0.715	-0.716	-0.716	-0.718	-0.719	-0.721	-0.725	-0.728	-0.732	-0.736	-0.741	-0.746	-0.751	-0.758	-0.765	-0.772	-0.780	-0.789	-0.798	-0.806	-0.816	-0.826	-0.836	-0.848	-0.858	-0.869	-0.880	-0.892	-0.904	-0.916	-0.929	-0.940	-0.952	-0.965	-0.979	-0.990	-1.002	-1.016	-1.028	-1.039	-1.051	-1.064	-1.075	-1.086	-1.099	-1.109	-1.119	-1.129	-1.140	-1.149	-1.158	-1.168	-1.176	-1.182	-1.191	-1.198	-1.204	-1.210	-1.216	-1.221	-1.226	-1.230	-1.235	-1.239	-1.241	-1.244	-1.246	-1.249	-1.249	-1.250	-1.250	-1.250	-1.250	-1.250	-1.249	-1.248	-1.246	-1.245	-1.241	-1.240	-1.238	-1.234	-1.231	-1.228	-1.225	-1.221	-1.216	-1.212	-1.210	-1.206	-1.204	-1.200	-1.196	-1.194	-1.191	-1.188	-1.186	-1.184	-1.182	-1.181	-1.180	-1.179	-1.178	-1.178	-1.176	-1.178	-1.179	-1.180	-1.181	-1.182	-1.185	-1.188	-1.191	-1.194	-1.199	-1.201	-1.206	-1.211	-1.218	-1.221	-1.228	-1.234	-1.241	-1.248	-1.255	-1.261	-1.269	-1.276	-1.284	-1.290	-1.299	-1.306	-1.314	-1.321	-1.329	-1.335	-1.341	-1.348	-1.355	-1.361	-1.368	-1.374	-1.378	-1.382	-1.388	-1.391	-1.395	-1.399	-1.401	-1.404	-1.405	-1.406	-1.408	-1.408	-1.406	-1.405	-1.402	-1.400	-1.398	-1.394	-1.390	-1.385	-1.380	-1.375	-1.369	-1.361	-1.354	-1.346	-1.339	-1.331	-1.321	-1.312	-1.304	-1.295	-1.285	-1.275	-1.265	-1.254	-1.244	-1.234	-1.222	-1.211	-1.201	-1.191	-1.179	-1.169	-1.159	-1.148	-1.138	-1.126	-1.116	-1.105	-1.096	-1.086	-1.076	-1.068	-1.058	-1.048	-1.039	-1.030	-1.022	-1.012	-1.005	-0.998	-0.989	-0.981	-0.974	-0.965	-0.959	-0.951	-0.944	-0.936	-0.929	-0.922	-0.915	-0.909	-0.902	-0.896	-0.889	-0.882	-0.875	-0.869	-0.864	-0.856	-0.850	-0.844	-0.838	-0.832	-0.826	-0.821	-0.815	-0.809	-0.804	-0.798	-0.792	-0.786	-0.781	-0.778	-0.771	-0.766	-0.761	-0.758	-0.754	-0.749	-0.745	-0.741	-0.736	-0.732	-0.729	-0.726	-0.722	-0.719	-0.716	-0.712	-0.710	-0.708	-0.705	-0.701	-0.700	-0.698	-0.695	-0.694	-0.690	-0.689	-0.686	-0.684	-0.682	-0.679	-0.678	-0.675	-0.671	-0.670	-0.668	-0.664	-0.661	-0.659	-0.654	-0.651	-0.648	-0.642	-0.639	-0.635	-0.630	-0.626	-0.620	-0.616	-0.610	-0.604	-0.598	-0.590	-0.584	-0.576	-0.568	-0.560	-0.551	-0.542	-0.534	-0.524	-0.514	-0.504	-0.494	-0.482	-0.471	-0.461	-0.449	-0.438	-0.425	-0.412	-0.400	-0.388	-0.375	-0.361	-0.348	-0.334	-0.320	-0.306	-0.292	-0.278	-0.262	-0.250	-0.235	-0.220	-0.206	-0.191	-0.178	-0.164	-0.149	-0.135	-0.121	-0.108	-0.095	-0.081	-0.068	-0.055	-0.042	-0.030	-0.018	-0.006	0.006	0.018	0.029	0.040	0.050	0.061	0.071	0.081	0.090	0.100	0.110	0.118	0.126	0.135	0.144	0.152	0.160	0.168	0.174	0.182	0.190	0.196	0.204	0.210	0.218	0.224	0.230	0.236	0.244	0.249	0.255	0.261	0.266	0.274	0.279	0.284	0.290	0.295	0.301	0.306	0.311	0.318	0.322	0.328	0.332	0.338	0.344	0.348	0.352	0.358	0.361	0.365	0.369	0.374	0.376	0.379	0.381	0.384	0.385	0.386	0.389	0.389	0.390	0.389	0.389	0.388	0.386	0.384	0.380	0.378	0.372	0.369	0.364	0.359	0.351	0.345	0.338	0.330	0.321	0.312	0.304	0.292	0.282	0.270	0.258	0.246	0.234	0.220	0.206	0.192	0.178	0.161	0.148	0.131	0.115	0.099	0.081	0.065	0.049	0.031	0.014	-0.002	-0.020	-0.038	-0.054	-0.071	-0.088	-0.105	-0.121	-0.139	-0.155	-0.171	-0.188	-0.202	-0.219	-0.234	-0.248	-0.264	-0.278	-0.291	-0.305	-0.319	-0.331	-0.345	-0.356	-0.368	-0.380	-0.390	-0.400	-0.410	-0.420	-0.429	-0.439	-0.446	-0.455	-0.461	-0.469	-0.475	-0.482	-0.488	-0.494	-0.498	-0.502	-0.507	-0.512	-0.515	-0.519	-0.521	-0.524	-0.528	-0.529	-0.531	-0.532	-0.535	-0.538	-0.538	-0.538	-0.539	-0.540	-0.540	-0.540	-0.540	-0.540	-0.540	-0.539	-0.539	-0.538	-0.538	-0.536	-0.535	-0.534	-0.532	-0.531	-0.530	-0.528	-0.528	-0.525	-0.524	-0.521	-0.519	-0.516	-0.515	-0.512	-0.510	-0.507	-0.504	-0.501	-0.498	-0.494	-0.491	-0.486	-0.484	-0.479	-0.475	-0.470	-0.464	-0.459	-0.454	-0.446	-0.440	-0.432	-0.426	-0.418	-0.411	-0.402	-0.395	-0.385	-0.376	-0.368	-0.359	-0.349	-0.338	-0.328	-0.318	-0.308	-0.296	-0.285	-0.274	-0.262	-0.252	-0.241	-0.230	-0.219	-0.208	-0.198	-0.188	-0.176	-0.166	-0.156	-0.146	-0.138	-0.128	-0.120	-0.111	-0.104	-0.096	-0.090	-0.082	-0.078	-0.071	-0.068	-0.062	-0.059	-0.056	-0.052	-0.051	-0.050	-0.049	-0.049	-0.048	-0.048	-0.049	-0.050	-0.052	-0.055	-0.056	-0.059	-0.062	-0.065	-0.068	-0.071	-0.075	-0.079	-0.082	-0.086	-0.091	-0.095	-0.098	-0.101	-0.105	-0.109	-0.111	-0.115	-0.116	-0.120	-0.122	-0.124	-0.125	-0.126	-0.126	-0.126	-0.128	-0.126	-0.125	-0.125	-0.122	-0.121	-0.119	-0.115	-0.112	-0.110	-0.106	-0.102	-0.099	-0.094	-0.090	-0.085	-0.081	-0.076	-0.071	-0.066	-0.061	-0.058	-0.052	-0.049	-0.045	-0.040	-0.038	-0.034	-0.031	-0.028	-0.026	-0.024	-0.022	-0.021	-0.021	-0.020	-0.021	-0.021	-0.022	-0.025	-0.026	-0.030	-0.032	-0.036	-0.040	-0.045	-0.050	-0.055	-0.061	-0.068	-0.074	-0.080	-0.089	-0.095	-0.104	-0.110	-0.118	-0.126	-0.135	-0.144	-0.151	-0.159	-0.169	-0.176	-0.184	-0.192	-0.200	-0.208	-0.214	-0.221	-0.229	-0.234	-0.239	-0.246	-0.251	-0.256	-0.260	-0.265	-0.268	-0.271	-0.275	-0.276	-0.280	-0.281	-0.282	-0.282	-0.285	-0.285	-0.285	-0.285	-0.286	-0.286	-0.286	-0.285	-0.284	-0.285	-0.284	-0.282	-0.284	-0.282	-0.282	-0.284	-0.282	-0.284	-0.285	-0.286	-0.289	-0.290	-0.291	-0.295	-0.299	-0.302	-0.306	-0.311	-0.316	-0.322	-0.329	-0.336	-0.344	-0.352	-0.361	-0.370	-0.379	-0.389	-0.400	-0.411	-0.422	-0.435	-0.448	-0.460	-0.472	-0.485	-0.499	-0.512	-0.526	-0.540	-0.554	-0.569	-0.581	-0.595	-0.609	-0.624	-0.636	-0.650	-0.662	-0.675	-0.688	-0.699	-0.711	-0.721	-0.732	-0.742	-0.752	-0.760	-0.770	-0.778	-0.784	-0.791	-0.796	-0.804	-0.808	-0.811	-0.816	-0.819	-0.821	-0.824	-0.824	-0.826	-0.825	-0.825	-0.825	-0.824	-0.822	-0.820	-0.818	-0.815	-0.811	-0.809	-0.805	-0.801	-0.798	-0.794	-0.789	-0.785	-0.781	-0.775	-0.771	-0.768	-0.762	-0.759	-0.755	-0.750	-0.746	-0.744	-0.740	-0.736	-0.732	-0.730	-0.729	-0.725	-0.722	-0.722	-0.720	-0.719	-0.719	-0.718	-0.716	-0.716	-0.716	-0.716	-0.718	-0.718	-0.720	-0.721	-0.721	-0.724	-0.725	-0.726	-0.729	-0.730	-0.732	-0.734	-0.736	-0.739	-0.740	-0.742	-0.744	-0.746	-0.748	-0.748	-0.750	-0.750	-0.750	-0.751	-0.751	-0.751	-0.750	-0.749	-0.746	-0.746	-0.742	-0.741	-0.738	-0.735	-0.731	-0.726	-0.722	-0.718	-0.711	-0.706	-0.701	-0.694	-0.688	-0.680	-0.672	-0.665	-0.656	-0.648	-0.641	-0.632	-0.624	-0.615	-0.605	-0.596	-0.588	-0.580	-0.570	-0.562	-0.554	-0.546	-0.539	-0.531	-0.525	-0.518	-0.512	-0.506	-0.500	-0.496	-0.491	-0.489	-0.485	-0.482	-0.480	-0.479	-0.479	-0.479	-0.479	-0.480	-0.481	-0.485	-0.488	-0.491	-0.495	-0.500	-0.505	-0.510	-0.518	-0.524	-0.530	-0.538	-0.545	-0.554	-0.561	-0.570	-0.579	-0.588	-0.598	-0.606	-0.615	-0.624	-0.634	-0.642	-0.651	-0.661	-0.670	-0.679	-0.688	-0.696	-0.704	-0.712	-0.720	-0.728	-0.735	-0.742	-0.749	-0.756	-0.762	-0.770	-0.776	-0.781	-0.788	-0.792	-0.799	-0.805	-0.811	-0.816	-0.822	-0.828	-0.834	-0.839	-0.845	-0.851	-0.856	-0.864	-0.870	-0.878	-0.885	-0.891	-0.900	-0.908	-0.916	-0.925	-0.934	-0.944	-0.954	-0.962	-0.974	-0.985	-0.996	-1.008	-1.020	-1.032	-1.045	-1.058	-1.071	-1.085	-1.098	-1.111	-1.126	-1.139	-1.152	-1.168	-1.182	-1.196	-1.211	-1.225	-1.240	-1.254	-1.268	-1.281	-1.295	-1.309	-1.321	-1.334	-1.346	-1.358	-1.369	-1.380	-1.391	-1.401	-1.411	-1.420	-1.429	-1.438	-1.444	-1.451	-1.458	-1.461	-1.466	-1.471	-1.474	-1.476	-1.479	-1.479	-1.479	-1.478	-1.476	-1.474	-1.471	-1.466	-1.461	-1.456	-1.450	-1.441	-1.434	-1.424	-1.414	-1.404	-1.391	-1.379	-1.365	-1.350	-1.334	-1.318	-1.301	-1.282	-1.264	-1.244	-1.224	-1.202	-1.179	-1.156	-1.132	-1.109	-1.081	-1.056	-1.029	-1.001	-0.972	-0.942	-0.914	-0.882	-0.851	-0.820	-0.788	-0.754	-0.720	-0.686	-0.651	-0.616	-0.582	-0.546	-0.511	-0.475	-0.436	-0.400	-0.364	-0.326	-0.290	-0.252	-0.216	-0.180	-0.142	-0.106	-0.069	-0.034	0.002	0.039	0.074	0.110	0.144	0.179	0.212	0.246	0.280	0.312	0.344	0.376	0.408	0.438	0.468	0.498	0.525	0.554	0.582	0.609	0.635	0.660	0.685	0.709	0.732	0.755	0.778	0.799	0.820	0.840	0.860	0.879	0.896	0.915	0.931	0.948	0.964	0.978	0.992	1.006	1.019	1.031	1.042	1.054	1.064	1.074	1.082	1.090	1.098	1.105	1.111	1.116	1.120	1.124	1.126	1.129	1.129	1.130	1.129	1.126	1.124	1.119	1.114	1.108	1.100	1.092	1.084	1.071	1.060	1.046	1.032	1.016	0.999	0.981	0.961	0.939	0.916	0.891	0.865	0.838	0.809	0.779	0.745	0.711	0.678	0.640	0.601	0.561	0.519	0.475	0.430	0.384	0.335	0.285	0.234	0.180	0.126	0.070	0.012	-0.048	-0.109	-0.171	-0.234	-0.299	-0.365	-0.432	-0.501	-0.571	-0.642	-0.715	-0.788	-0.862	-0.939	-1.015	-1.092	-1.171	-1.250	-1.331	-1.412	-1.494	-1.576	-1.659	-1.744	-1.826	-1.911	-1.996	-2.081	-2.168	-2.254	-2.339	-2.424	-2.510	-2.596	-2.682	-2.769	-2.854	-2.940	-3.025	-3.110	-3.195	-3.279	-3.362	-3.445	-3.529	-3.610	-3.691	-3.772	-3.852	-3.931	-4.010	-4.086	-4.164	-4.240	-4.315	-4.389	-4.460	-4.532	-4.604	-4.672	-4.741	-4.809	-4.875	-4.939	-5.002	-5.065	-5.128	-5.188	-5.246	-5.305	-5.362	-5.419	-5.475	-5.529	-5.581	-5.634	-5.686	-5.736	-5.786	-5.835	-5.884	-5.932	-5.980	-6.026	-6.072	-6.119	-6.165	-6.211	-6.256	-6.300	-6.345	-6.390	-6.435	-6.480	-6.524	-6.569	-6.614	-6.659	-6.705	-6.751	-6.798	-6.844	-6.891	-6.938	-6.986	-7.034	-7.084	-7.134	-7.184	-7.234	-7.284	-7.336	-7.388	-7.440	-7.494	-7.546	-7.600	-7.654	-7.709	-7.764	-7.819	-7.874	-7.929	-7.984	-8.040	-8.095	-8.151	-8.206	-8.262	-8.318	-8.371	-8.426	-8.481	-8.535	-8.589	-8.640	-8.692	-8.745	-8.795	-8.845	-8.894	-8.942	-8.990	-9.036	-9.081	-9.125	-9.169	-9.211	-9.251	-9.291	-9.330	-9.368	-9.402	-9.438	-9.471	-9.502	-9.534	-9.562	-9.591	-9.618	-9.642	-9.665	-9.689	-9.709	-9.728	-9.746	-9.762	-9.778	-9.791	-9.802	-9.815	-9.824	-9.831	-9.839	-9.844	-9.849	-9.851	-9.854	-9.854	-9.851	-9.850	-9.846	-9.841	-9.835	-9.828	-9.819	-9.809	-9.798	-9.785	-9.771	-9.756	-9.740	-9.722	-9.704	-9.682	-9.662	-9.640	-9.615	-9.590	-9.564	-9.536	-9.508	-9.478	-9.446	-9.412	-9.379	-9.344	-9.306	-9.270	-9.230	-9.190	-9.149	-9.105	-9.061	-9.016	-8.969	-8.921	-8.872	-8.822	-8.771	-8.719	-8.664	-8.609	-8.552	-8.495	-8.436	-8.376	-8.316	-8.254	-8.190	-8.126	-8.061	-7.994	-7.928	-7.860	-7.790	-7.720	-7.649	-7.576	-7.504	-7.430	-7.356	-7.280	-7.204	-7.128	-7.049	-6.970	-6.891	-6.811	-6.730	-6.649	-6.566	-6.484	-6.401	-6.316	-6.231	-6.145	-6.060	-5.972	-5.885	-5.798	-5.710	-5.620	-5.530	-5.440	-5.349	-5.258	-5.165	-5.072	-4.979	-4.885	-4.790	-4.695	-4.599	-4.504	-4.406	-4.308	-4.210	-4.111	-4.012	-3.912	-3.811	-3.711	-3.610	-3.508	-3.405	-3.300	-3.198	-3.094	-2.989	-2.884	-2.778	-2.671	-2.565	-2.458	-2.350	-2.242	-2.134	-2.026	-1.918	-1.809	-1.700	-1.590	-1.481	-1.371	-1.262	-1.152	-1.044	-0.935	-0.825	-0.716	-0.606	-0.499	-0.390	-0.281	-0.174	-0.066	0.040	0.148	0.251	0.358	0.461	0.566	0.669	0.771	0.874	0.972	1.074	1.171	1.270	1.366	1.461	1.556	1.649	1.742	1.832	1.922	2.010	2.099	2.185	2.269	2.351	2.434	2.515	2.594	2.672	2.749	2.824	2.898	2.970	3.041	3.110	3.179	3.245	3.311	3.375	3.439	3.500	3.560	3.619	3.676	3.734	3.789	3.844	3.898	3.949	3.999	4.049	4.099	4.148	4.195	4.241	4.286	4.330	4.374	4.418	4.460	4.500	4.542	4.582	4.621	4.659	4.696	4.734	4.771	4.806	4.841	4.875	4.910	4.942	4.974	5.005	5.036	5.065	5.095	5.122	5.150	5.176	5.201	5.226	5.250	5.271	5.294	5.314	5.334	5.350	5.368	5.384	5.398	5.411	5.422	5.434	5.442	5.450	5.456	5.461	5.466	5.468	5.468	5.468	5.464	5.460	5.455	5.449	5.440	5.430	5.419	5.406	5.391	5.376	5.359	5.341	5.321	5.300	5.278	5.254	5.230	5.202	5.176	5.148	5.118	5.088	5.056	5.024	4.990	4.956	4.921	4.885	4.849	4.811	4.774	4.735	4.696	4.658	4.616	4.576	4.535	4.494	4.452	4.410	4.368	4.326	4.282	4.240	4.198	4.154	4.110	4.066	4.022	3.978	3.934	3.891	3.846	3.802	3.758	3.715	3.670	3.626	3.581	3.538	3.494	3.449	3.405	3.360	3.316	3.271	3.229	3.185	3.140	3.096	3.052	3.009	2.965	2.921	2.878	2.835	2.791	2.748	2.705	2.661	2.618	2.576	2.532	2.489	2.448	2.404	2.361	2.319	2.276	2.234	2.191	2.150	2.108	2.065	2.022	1.982	1.940	1.899	1.856	1.815	1.774	1.732	1.691	1.651	1.610	1.569	1.529	1.488	1.448	1.408	1.366	1.326	1.288	1.248	1.208	1.169	1.130	1.091	1.052	1.015	0.976	0.939	0.901	0.862	0.825	0.789	0.752	0.716	0.680	0.644	0.609	0.572	0.538	0.502	0.469	0.432	0.399	0.365	0.331	0.298	0.265	0.232	0.200	0.166	0.135	0.102	0.072	0.040	0.009	-0.022	-0.052	-0.082	-0.112	-0.142	-0.171	-0.201	-0.231	-0.259	-0.289	-0.316	-0.344	-0.372	-0.400	-0.426	-0.455	-0.481	-0.507	-0.532	-0.559	-0.585	-0.609	-0.632	-0.658	-0.680	-0.704	-0.726	-0.748	-0.770	-0.790	-0.810	-0.830	-0.849	-0.868	-0.885	-0.901	-0.918	-0.932	-0.949	-0.962	-0.975	-0.988	-0.999	-1.009	-1.019	-1.028	-1.036	-1.044	-1.050	-1.055	-1.060	-1.065	-1.068	-1.071	-1.072	-1.072	-1.072	-1.072	-1.071	-1.069	-1.066	-1.062	-1.059	-1.054	-1.050	-1.044	-1.038	-1.030	-1.024	-1.018	-1.010	-1.002	-0.994	-0.985	-0.978	-0.968	-0.959	-0.950	-0.941	-0.932	-0.922	-0.914	-0.905	-0.896	-0.888	-0.879	-0.870	-0.862	-0.855	-0.848	-0.840	-0.832	-0.826	-0.819	-0.812	-0.809	-0.802	-0.798	-0.792	-0.788	-0.784	-0.780	-0.778	-0.775	-0.772	-0.771	-0.769	-0.768	-0.766	-0.766	-0.766	-0.768	-0.769	-0.769	-0.771	-0.774	-0.776	-0.779	-0.782	-0.786	-0.790	-0.795	-0.800	-0.805	-0.810	-0.816	-0.822	-0.829	-0.835	-0.841	-0.849	-0.856	-0.865	-0.871	-0.880	-0.888	-0.896	-0.904	-0.912	-0.922	-0.930	-0.939	-0.948	-0.956	-0.964	-0.972	-0.980	-0.989	-0.996	-1.002	-1.009	-1.018	-1.022	-1.029	-1.034	-1.039	-1.042	-1.046	-1.050	-1.052	-1.054	-1.054	-1.055	-1.054	-1.054	-1.052	-1.049	-1.045	-1.041	-1.036	-1.030	-1.024	-1.018	-1.009	-1.000	-0.990	-0.980	-0.969	-0.958	-0.945	-0.931	-0.919	-0.904	-0.889	-0.874	-0.858	-0.840	-0.824	-0.808	-0.789	-0.772	-0.755	-0.736	-0.719	-0.700	-0.682	-0.665	-0.648	-0.630	-0.612	-0.596	-0.580	-0.564	-0.549	-0.535	-0.520	-0.506	-0.494	-0.482	-0.471	-0.460	-0.451	-0.441	-0.435	-0.428	-0.422	-0.418	-0.412	-0.410	-0.409	-0.408	-0.408	-0.409	-0.411	-0.414	-0.418	-0.422	-0.429	-0.435	-0.444	-0.451	-0.461	-0.471	-0.482	-0.492	-0.505	-0.518	-0.530	-0.545	-0.559	-0.572	-0.586	-0.601	-0.618	-0.631	-0.646	-0.661	-0.678	-0.692	-0.708	-0.722	-0.738	-0.751	-0.764	-0.778	-0.790	-0.802	-0.814	-0.825	-0.835	-0.845	-0.855	-0.862	-0.871	-0.878	-0.884	-0.889	-0.892	-0.898	-0.900	-0.902	-0.904	-0.905	-0.904	-0.902	-0.901	-0.899	-0.895	-0.890	-0.886	-0.881	-0.874	-0.866	-0.859	-0.851	-0.842	-0.832	-0.822	-0.811	-0.801	-0.790	-0.779	-0.765	-0.754	-0.740	-0.728	-0.714	-0.699	-0.686	-0.672	-0.658	-0.645	-0.630	-0.616	-0.602	-0.589	-0.576	-0.561	-0.549	-0.536	-0.522	-0.510	-0.499	-0.486	-0.475	-0.464	-0.452	-0.442	-0.432	-0.424	-0.414	-0.405	-0.398	-0.391	-0.384	-0.379	-0.372	-0.368	-0.362	-0.359	-0.356	-0.354	-0.352	-0.350	-0.350	-0.350	-0.351	-0.352	-0.354	-0.356	-0.359	-0.362	-0.368	-0.372	-0.376	-0.382	-0.390	-0.396	-0.404	-0.411	-0.420	-0.429	-0.439	-0.449	-0.459	-0.469	-0.480	-0.491	-0.504	-0.515	-0.528	-0.540	-0.551	-0.565	-0.579	-0.592	-0.605	-0.619	-0.634	-0.648	-0.662	-0.676	-0.691	-0.705	-0.720	-0.734	-0.749	-0.764	-0.778	-0.794	-0.808	-0.822	-0.838	-0.852	-0.866	-0.881	-0.895	-0.910	-0.925	-0.939	-0.954	-0.968	-0.982	-0.998	-1.010	-1.025	-1.039	-1.052	-1.066	-1.080	-1.094	-1.108	-1.121	-1.134	-1.148	-1.160	-1.174	-1.186	-1.200	-1.211	-1.225	-1.238	-1.250	-1.261	-1.274	-1.286	-1.299	-1.311	-1.322	-1.334	-1.346	-1.358	-1.370	-1.381	-1.392	-1.404	-1.415	-1.428	-1.439	-1.450	-1.462	-1.474	-1.486	-1.496	-1.509	-1.521	-1.534	-1.545	-1.559	-1.571	-1.584	-1.598	-1.610	-1.624	-1.638	-1.652	-1.666	-1.681	-1.695	-1.710	-1.725	-1.741	-1.758	-1.772	-1.788	-1.805	-1.821	-1.839	-1.856	-1.874	-1.891	-1.909	-1.926	-1.944	-1.961	-1.980	-1.998	-2.016	-2.033	-2.051	-2.069	-2.086	-2.105	-2.122	-2.139	-2.156	-2.172	-2.189	-2.205	-2.221	-2.235	-2.250	-2.265	-2.279	-2.292	-2.305	-2.318	-2.330	-2.340	-2.351	-2.361	-2.370	-2.379	-2.388	-2.395	-2.401	-2.406	-2.412	-2.419	-2.422	-2.426	-2.430	-2.432	-2.435	-2.436	-2.438	-2.439	-2.439	-2.440	-2.439	-2.439	-2.438	-2.438	-2.435	-2.434	-2.431	-2.430	-2.428	-2.426	-2.422	-2.420	-2.419	-2.416	-2.414	-2.411	-2.409	-2.408	-2.406	-2.404	-2.404	-2.402	-2.401	-2.401	-2.400	-2.400	-2.400	-2.400	-2.400	-2.400	-2.401	-2.402	-2.402	-2.404	-2.406	-2.408	-2.409	-2.411	-2.414	-2.414	-2.418	-2.419	-2.420	-2.422	-2.424	-2.425	-2.426	-2.428	-2.430	-2.431	-2.431	-2.432	-2.431	-2.432	-2.431	-2.431	-2.430	-2.429	-2.426	-2.425	-2.422	-2.419	-2.416	-2.412	-2.409	-2.404	-2.399	-2.394	-2.390	-2.384	-2.379	-2.371	-2.365	-2.359	-2.352	-2.344	-2.336	-2.330	-2.321	-2.314	-2.305	-2.296	-2.289	-2.280	-2.271	-2.262	-2.252	-2.244	-2.235	-2.225	-2.216	-2.208	-2.199	-2.190	-2.181	-2.172	-2.162	-2.155	-2.146	-2.136	-2.128	-2.119	-2.110	-2.101	-2.091	-2.082	-2.072	-2.064	-2.054	-2.044	-2.034	-2.025	-2.016	-2.005	-1.995	-1.985	-1.975	-1.962	-1.952	-1.942	-1.930	-1.919	-1.908	-1.895	-1.884	-1.871	-1.859	-1.845	-1.832	-1.820	-1.806	-1.792	-1.778	-1.764	-1.750	-1.736	-1.721	-1.708	-1.694	-1.679	-1.664	-1.649	-1.635	-1.620	-1.605	-1.590	-1.576	-1.561	-1.548	-1.534	-1.520	-1.506	-1.492	-1.479	-1.465	-1.452	-1.441	-1.429	-1.416	-1.404	-1.394	-1.382	-1.371	-1.361	-1.351	-1.341	-1.332	-1.324	-1.314	-1.306	-1.299	-1.291	-1.284	-1.275	-1.269	-1.262	-1.256	-1.250	-1.244	-1.239	-1.232	-1.228	-1.221	-1.218	-1.211	-1.206	-1.202	-1.198	-1.192	-1.188	-1.184	-1.179	-1.174	-1.169	-1.164	-1.159	-1.154	-1.149	-1.144	-1.139	-1.132	-1.128	-1.122	-1.118	-1.111	-1.106	-1.100	-1.094	-1.088	-1.081	-1.076	-1.070	-1.064	-1.058	-1.051	-1.045	-1.039	-1.032	-1.026	-1.020	-1.015	-1.009	-1.002	-0.996	-0.991	-0.988	-0.982	-0.978	-0.974	-0.970	-0.966	-0.962	-0.960	-0.958	-0.956	-0.954	-0.952	-0.951	-0.952	-0.952	-0.954	-0.955	-0.958	-0.960	-0.962	-0.968	-0.971	-0.976	-0.982	-0.989	-0.998	-1.004	-1.012	-1.022	-1.032	-1.042	-1.054	-1.066	-1.079	-1.092	-1.106	-1.120	-1.134	-1.150	-1.165	-1.181	-1.198	-1.215	-1.232	-1.250	-1.268	-1.285	-1.302	-1.321	-1.339	-1.356	-1.374	-1.392	-1.411	-1.428	-1.445	-1.461	-1.478	-1.492	-1.509	-1.524	-1.538	-1.551	-1.565	-1.576	-1.589	-1.600	-1.609	-1.619	-1.626	-1.634	-1.640	-1.646	-1.651	-1.654	-1.656	-1.658	-1.659	-1.658	-1.655	-1.652	-1.650	-1.645	-1.639	-1.632	-1.624	-1.615	-1.605	-1.595	-1.584	-1.571	-1.558	-1.545	-1.530	-1.514	-1.499	-1.482	-1.465	-1.449	-1.430	-1.411	-1.394	-1.374	-1.355	-1.335	-1.316	-1.296	-1.275	-1.256	-1.236	-1.216	-1.198	-1.178	-1.159	-1.141	-1.121	-1.104	-1.088	-1.070	-1.054	-1.038	-1.022	-1.008	-0.992	-0.980	-0.965	-0.954	-0.942	-0.931	-0.921	-0.911	-0.904	-0.895	-0.888	-0.881	-0.875	-0.870	-0.865	-0.860	-0.858	-0.854	-0.852	-0.850	-0.849	-0.849	-0.849	-0.848	-0.848	-0.849	-0.850	-0.851	-0.854	-0.855	-0.858	-0.860	-0.861	-0.864	-0.866	-0.868	-0.870	-0.871	-0.874	-0.876	-0.879	-0.880	-0.881	-0.882	-0.884	-0.885	-0.884	-0.885	-0.884	-0.882	-0.882	-0.881	-0.880	-0.878	-0.876	-0.872	-0.870	-0.868	-0.864	-0.861	-0.858	-0.852	-0.848	-0.844	-0.839	-0.832	-0.829	-0.824	-0.818	-0.812	-0.806	-0.800	-0.795	-0.789	-0.782	-0.778	-0.771	-0.766	-0.759	-0.752	-0.749	-0.742	-0.736	-0.731	-0.726	-0.721	-0.716	-0.711	-0.708	-0.702	-0.699	-0.695	-0.691	-0.688	-0.685	-0.681	-0.680	-0.676	-0.674	-0.672	-0.672	-0.670	-0.670	-0.670	-0.669	-0.669	-0.670	-0.670	-0.671	-0.674	-0.675	-0.676	-0.679	-0.681	-0.684	-0.689	-0.692	-0.696	-0.701	-0.706	-0.711	-0.716	-0.722	-0.730	-0.736	-0.744	-0.751	-0.759	-0.766	-0.775	-0.782	-0.792	-0.801	-0.811	-0.820	-0.830	-0.840	-0.851	-0.861	-0.872	-0.882	-0.892	-0.904	-0.914	-0.926	-0.936	-0.946	-0.958	-0.969	-0.979	-0.989	-0.998	-1.008	-1.018	-1.028	-1.036	-1.045	-1.052	-1.061	-1.069	-1.076	-1.084	-1.091	-1.098	-1.102	-1.110	-1.116	-1.121	-1.125	-1.130	-1.135	-1.139	-1.144	-1.148	-1.152	-1.155	-1.159	-1.162	-1.166	-1.170	-1.174	-1.176	-1.180	-1.186	-1.190	-1.194	-1.198	-1.204	-1.209	-1.215	-1.221	-1.228	-1.235	-1.242	-1.250	-1.260	-1.269	-1.279	-1.290	-1.300	-1.312	-1.325	-1.338	-1.351	-1.365	-1.380	-1.395	-1.411	-1.428	-1.445	-1.462	-1.480	-1.498	-1.516	-1.536	-1.555	-1.574	-1.592	-1.614	-1.634	-1.652	-1.672	-1.692	-1.710	-1.730	-1.749	-1.766	-1.785	-1.801	-1.819	-1.835	-1.850	-1.865	-1.878	-1.891	-1.902	-1.914	-1.924	-1.932	-1.940	-1.948	-1.951	-1.955	-1.959	-1.960	-1.960	-1.959	-1.955	-1.952	-1.946	-1.940	-1.931	-1.921	-1.911	-1.900	-1.886	-1.871	-1.855	-1.838	-1.819	-1.800	-1.779	-1.758	-1.734	-1.711	-1.685	-1.660	-1.634	-1.605	-1.578	-1.550	-1.520	-1.491	-1.460	-1.430	-1.399	-1.368	-1.336	-1.304	-1.271	-1.240	-1.209	-1.176	-1.145	-1.114	-1.082	-1.051	-1.021	-0.991	-0.961	-0.931	-0.904	-0.875	-0.848	-0.821	-0.795	-0.770	-0.746	-0.722	-0.700	-0.678	-0.658	-0.639	-0.618	-0.601	-0.584	-0.568	-0.552	-0.539	-0.525	-0.512	-0.501	-0.490	-0.481	-0.472	-0.466	-0.458	-0.454	-0.448	-0.444	-0.440	-0.439	-0.436	-0.435	-0.435	-0.435	-0.438	-0.439	-0.440	-0.442	-0.445	-0.450	-0.452	-0.456	-0.460	-0.465	-0.469	-0.474	-0.479	-0.484	-0.489	-0.494	-0.498	-0.502	-0.506	-0.511	-0.516	-0.520	-0.522	-0.526	-0.529	-0.530	-0.532	-0.534	-0.534	-0.535	-0.535	-0.534	-0.534	-0.532	-0.530	-0.528	-0.524	-0.520	-0.515	-0.511	-0.506	-0.500	-0.492	-0.486	-0.479	-0.470	-0.461	-0.452	-0.444	-0.432	-0.422	-0.411	-0.401	-0.389	-0.376	-0.365	-0.352	-0.339	-0.326	-0.312	-0.300	-0.285	-0.271	-0.258	-0.244	-0.229	-0.215	-0.200	-0.186	-0.171	-0.156	-0.142	-0.128	-0.115	-0.100	-0.086	-0.072	-0.059	-0.046	-0.034	-0.021	-0.009	0.004	0.014	0.024	0.035	0.045	0.055	0.062	0.072	0.079	0.086	0.094	0.099	0.104	0.108	0.112	0.115	0.116	0.118	0.119	0.119	0.118	0.116	0.112	0.110	0.105	0.101	0.095	0.089	0.081	0.074	0.065	0.056	0.046	0.036	0.025	0.014	0.001	-0.011	-0.022	-0.036	-0.050	-0.064	-0.078	-0.091	-0.106	-0.121	-0.134	-0.149	-0.164	-0.179	-0.192	-0.206	-0.220	-0.234	-0.245	-0.259	-0.270	-0.281	-0.291	-0.301	-0.311	-0.320	-0.328	-0.335	-0.341	-0.349	-0.354	-0.358	-0.361	-0.364	-0.366	-0.369	-0.368	-0.368	-0.368	-0.365	-0.362	-0.360	-0.355	-0.351	-0.346	-0.341	-0.335	-0.329	-0.321	-0.314	-0.306	-0.298	-0.290	-0.281	-0.272	-0.264	-0.255	-0.246	-0.238	-0.229	-0.220	-0.212	-0.204	-0.196	-0.189	-0.181	-0.175	-0.168	-0.162	-0.158	-0.151	-0.148	-0.144	-0.140	-0.139	-0.136	-0.136	-0.135	-0.136	-0.136	-0.139	-0.141	-0.145	-0.148	-0.152	-0.158	-0.164	-0.170	-0.178	-0.185	-0.194	-0.202	-0.212	-0.222	-0.232	-0.244	-0.255	-0.268	-0.280	-0.292	-0.305	-0.319	-0.332	-0.346	-0.360	-0.374	-0.389	-0.402	-0.419	-0.432	-0.448	-0.461	-0.476	-0.490	-0.505	-0.518	-0.531	-0.544	-0.558	-0.570	-0.582	-0.594	-0.606	-0.616	-0.626	-0.636	-0.646	-0.656	-0.665	-0.672	-0.680	-0.688	-0.694	-0.699	-0.705	-0.710	-0.714	-0.716	-0.720	-0.722	-0.724	-0.725	-0.725	-0.725	-0.725	-0.724	-0.724	-0.721	-0.719	-0.716	-0.712	-0.709	-0.705	-0.701	-0.696	-0.691	-0.688	-0.682	-0.676	-0.671	-0.665	-0.660	-0.654	-0.649	-0.644	-0.638	-0.634	-0.629	-0.624	-0.620	-0.616	-0.611	-0.609	-0.605	-0.601	-0.599	-0.598	-0.595	-0.594	-0.594	-0.592	-0.592	-0.594	-0.594	-0.596	-0.598	-0.600	-0.602	-0.606	-0.609	-0.614	-0.618	-0.624	-0.629	-0.635	-0.641	-0.648	-0.655	-0.662	-0.670	-0.678	-0.684	-0.691	-0.699	-0.708	-0.714	-0.722	-0.730	-0.738	-0.745	-0.751	-0.760	-0.766	-0.772	-0.779	-0.784	-0.790	-0.795	-0.798	-0.802	-0.805	-0.809	-0.810	-0.812	-0.814	-0.814	-0.812	-0.812	-0.810	-0.808	-0.805	-0.800	-0.796	-0.791	-0.785	-0.780	-0.772	-0.764	-0.756	-0.749	-0.738	-0.729	-0.719	-0.708	-0.696	-0.685	-0.672	-0.660	-0.648	-0.635	-0.621	-0.608	-0.592	-0.580	-0.565	-0.551	-0.538	-0.522	-0.509	-0.494	-0.480	-0.465	-0.452	-0.438	-0.424	-0.411	-0.398	-0.385	-0.371	-0.358	-0.346	-0.334	-0.321	-0.310	-0.299	-0.288	-0.278	-0.266	-0.256	-0.248	-0.236	-0.228	-0.219	-0.209	-0.201	-0.194	-0.186	-0.178	-0.170	-0.162	-0.156	-0.150	-0.142	-0.136	-0.131	-0.125	-0.119	-0.114	-0.109	-0.104	-0.099	-0.095	-0.090	-0.086	-0.081	-0.078	-0.072	-0.069	-0.066	-0.061	-0.059	-0.055	-0.050	-0.048	-0.044	-0.040	-0.038	-0.035	-0.031	-0.028	-0.025	-0.022	-0.019	-0.016	-0.012	-0.010	-0.006	-0.004	-0.001	0.002	0.005	0.008	0.011	0.014	0.016	0.020	0.022	0.025	0.029	0.031	0.034	0.038	0.041	0.044	0.046	0.050	0.054	0.056	0.060	0.064	0.068	0.070	0.075	0.079	0.081	0.086	0.089	0.094	0.099	0.104	0.108	0.112	0.118	0.122	0.128	0.132	0.139	0.145	0.150	0.156	0.162	0.169	0.175	0.181	0.189	0.195	0.202	0.209	0.216	0.224	0.232	0.240	0.249	0.258	0.266	0.275	0.284	0.292	0.301	0.310	0.320	0.329	0.339	0.348	0.356	0.368	0.376	0.386	0.396	0.405	0.415	0.425	0.434	0.444	0.452	0.462	0.471	0.481	0.491	0.500	0.509	0.519	0.528	0.538	0.546	0.556	0.565	0.574	0.582	0.591	0.601	0.609	0.619	0.628	0.636	0.646	0.655	0.664	0.672	0.682	0.691	0.700	0.710	0.719	0.729	0.738	0.748	0.756	0.765	0.775	0.784	0.794	0.804	0.812	0.822	0.831	0.841	0.850	0.859	0.868	0.878	0.886	0.895	0.904	0.912	0.920	0.929	0.936	0.942	0.950	0.956	0.962	0.969	0.975	0.980	0.985	0.990	0.994	0.996	1.000	1.002	1.004	1.004	1.006	1.005	1.005	1.004	1.000	0.999	0.995	0.991	0.986	0.981	0.975	0.968	0.960	0.951	0.942	0.934	0.922	0.914	0.901	0.890	0.876	0.865	0.851	0.836	0.822	0.809	0.792	0.776	0.760	0.744	0.726	0.710	0.692	0.675	0.658	0.640	0.622	0.604	0.585	0.569	0.550	0.532	0.514	0.496	0.479	0.461	0.445	0.428	0.411	0.395	0.379	0.362	0.348	0.331	0.318	0.302	0.288	0.275	0.261	0.249	0.236	0.224	0.214	0.204	0.192	0.184	0.174	0.165	0.156	0.149	0.141	0.135	0.129	0.122	0.118	0.112	0.109	0.105	0.101	0.098	0.096	0.094	0.091	0.090	0.089	0.089	0.088	0.088	0.086	0.086	0.086	0.088	0.088	0.089	0.090	0.091	0.092	0.092	0.094	0.095	0.096	0.098	0.099	0.099	0.101	0.102	0.104	0.104	0.106	0.108	0.108	0.110	0.110	0.112	0.112	0.114	0.115	0.116	0.119	0.119	0.120	0.122	0.124	0.126	0.129	0.131	0.134	0.138	0.140	0.144	0.148	0.151	0.156	0.160	0.165	0.170	0.178	0.182	0.189	0.198	0.204	0.211	0.220	0.229	0.238	0.248	0.258	0.268	0.278	0.289	0.300	0.311	0.321	0.334	0.345	0.356	0.369	0.381	0.394	0.404	0.416	0.428	0.440	0.451	0.462	0.474	0.485	0.495	0.506	0.515	0.526	0.535	0.544	0.551	0.560	0.568	0.574	0.581	0.586	0.592	0.596	0.601	0.605	0.609	0.611	0.612	0.615	0.616	0.616	0.616	0.616	0.616	0.614	0.614	0.611	0.610	0.606	0.605	0.601	0.598	0.595	0.591	0.588	0.584	0.580	0.575	0.571	0.569	0.564	0.560	0.556	0.552	0.550	0.546	0.544	0.540	0.538	0.535	0.532	0.531	0.529	0.528	0.526	0.525	0.525	0.524	0.524	0.522	0.524	0.524	0.525	0.525	0.526	0.528	0.529	0.530	0.531	0.532	0.532	0.534	0.535	0.536	0.536	0.538	0.539	0.540	0.540	0.540	0.540	0.540	0.539	0.539	0.538	0.536	0.534	0.532	0.531	0.528	0.524	0.521	0.519	0.514	0.510	0.506	0.502	0.496	0.491	0.488	0.481	0.476	0.470	0.464	0.458	0.452	0.446	0.440	0.434	0.428	0.422	0.416	0.411	0.405	0.400	0.394	0.390	0.385	0.380	0.376	0.372	0.369	0.364	0.361	0.358	0.355	0.352	0.351	0.350	0.348	0.346	0.345	0.345	0.344	0.342	0.342	0.342	0.344	0.344	0.344	0.342	0.344	0.344	0.344	0.344	0.344	0.342	0.342	0.341	0.340	0.339	0.338	0.335	0.332	0.329	0.326	0.322	0.318	0.315	0.309	0.302	0.296	0.289	0.282	0.274	0.265	0.256	0.246	0.236	0.226	0.215	0.202	0.191	0.179	0.166	0.152	0.139	0.126	0.111	0.098	0.082	0.068	0.054	0.038	0.024	0.009	-0.006	-0.021	-0.036	-0.051	-0.064	-0.079	-0.091	-0.105	-0.118	-0.130	-0.142	-0.154	-0.165	-0.178	-0.186	-0.196	-0.206	-0.215	-0.224	-0.231	-0.238	-0.245	-0.251	-0.256	-0.261	-0.266	-0.270	-0.274	-0.276	-0.279	-0.281	-0.282	-0.284	-0.285	-0.284	-0.285	-0.285	-0.285	-0.284	-0.281	-0.280	-0.279	-0.276	-0.275	-0.272	-0.271	-0.269	-0.265	-0.264	-0.261	-0.259	-0.256	-0.252	-0.251	-0.249	-0.246	-0.245	-0.242	-0.240	-0.238	-0.238	-0.235	-0.234	-0.232	-0.232	-0.231	-0.231	-0.230	-0.230	-0.229	-0.229	-0.230	-0.230	-0.231	-0.231	-0.232	-0.232	-0.234	-0.235	-0.238	-0.238	-0.239	-0.240	-0.244	-0.245	-0.246	-0.248	-0.250	-0.251	-0.252	-0.254	-0.256	-0.258	-0.259	-0.260	-0.260	-0.261	-0.261	-0.262	-0.261	-0.261	-0.260	-0.259	-0.258	-0.256	-0.255	-0.252	-0.249	-0.246	-0.242	-0.239	-0.235	-0.230	-0.225	-0.220	-0.214	-0.209	-0.202	-0.196	-0.188	-0.181	-0.172	-0.166	-0.158	-0.149	-0.140	-0.132	-0.124	-0.115	-0.106	-0.098	-0.089	-0.081	-0.072	-0.064	-0.056	-0.049	-0.041	-0.034	-0.026	-0.020	-0.012	-0.008	-0.001	0.005	0.009	0.014	0.018	0.021	0.024	0.026	0.029	0.030	0.031	0.031	0.031	0.031	0.030	0.029	0.026	0.024	0.020	0.018	0.014	0.010	0.006	0.000	-0.005	-0.011	-0.016	-0.024	-0.029	-0.036	-0.044	-0.051	-0.058	-0.066	-0.074	-0.082	-0.090	-0.099	-0.108	-0.116	-0.125	-0.134	-0.142	-0.151	-0.161	-0.169	-0.179	-0.189	-0.199	-0.209	-0.220	-0.230	-0.241	-0.251	-0.262	-0.275	-0.286	-0.296	-0.309	-0.321	-0.334	-0.348	-0.360	-0.372	-0.388	-0.401	-0.415	-0.430	-0.445	-0.461	-0.476	-0.492	-0.509	-0.524	-0.541	-0.559	-0.575	-0.592	-0.610	-0.629	-0.646	-0.662	-0.681	-0.699	-0.716	-0.734	-0.751	-0.768	-0.785	-0.801	-0.819	-0.835	-0.850	-0.866	-0.881	-0.896	-0.910	-0.924	-0.936	-0.950	-0.962	-0.974	-0.984	-0.994	-1.004	-1.012	-1.020	-1.028	-1.034	-1.040	-1.045	-1.049	-1.052	-1.054	-1.056	-1.058	-1.058	-1.056	-1.055	-1.052	-1.049	-1.045	-1.040	-1.034	-1.029	-1.021	-1.014	-1.004	-0.995	-0.985	-0.974	-0.962	-0.950	-0.936	-0.924	-0.909	-0.894	-0.878	-0.860	-0.844	-0.825	-0.806	-0.788	-0.768	-0.748	-0.725	-0.705	-0.681	-0.659	-0.635	-0.610	-0.585	-0.559	-0.532	-0.505	-0.479	-0.451	-0.421	-0.392	-0.362	-0.331	-0.301	-0.269	-0.238	-0.205	-0.171	-0.139	-0.105	-0.071	-0.036	-0.001	0.034	0.070	0.106	0.141	0.178	0.214	0.251	0.288	0.325	0.361	0.398	0.434	0.470	0.506	0.544	0.580	0.616	0.652	0.688	0.724	0.759	0.792	0.828	0.861	0.895	0.929	0.961	0.994	1.026	1.058	1.089	1.118	1.149	1.178	1.204	1.232	1.259	1.286	1.311	1.336	1.361	1.385	1.408	1.430	1.451	1.472	1.492	1.511	1.530	1.548	1.565	1.581	1.596	1.611	1.625	1.638	1.651	1.661	1.672	1.682	1.691	1.699	1.708	1.712	1.719	1.721	1.726	1.728	1.729	1.730	1.729	1.726	1.724	1.720	1.715	1.709	1.700	1.691	1.681	1.670	1.658	1.644	1.629	1.611	1.594	1.575	1.554	1.531	1.508	1.481	1.455	1.428	1.398	1.365	1.334	1.299	1.262	1.225	1.186	1.145	1.102	1.059	1.014	0.966	0.919	0.869	0.818	0.765	0.710	0.655	0.596	0.538	0.479	0.418	0.355	0.291	0.225	0.159	0.090	0.022	-0.048	-0.119	-0.191	-0.264	-0.339	-0.414	-0.490	-0.566	-0.644	-0.722	-0.802	-0.882	-0.965	-1.045	-1.128	-1.210	-1.294	-1.378	-1.461	-1.546	-1.631	-1.716	-1.802	-1.889	-1.975	-2.060	-2.146	-2.232	-2.319	-2.405	-2.490	-2.576	-2.661	-2.746	-2.830	-2.916	-3.000	-3.081	-3.165	-3.248	-3.329	-3.410	-3.490	-3.570	-3.649	-3.726	-3.804	-3.880	-3.955	-4.030	-4.104	-4.175	-4.246	-4.316	-4.386	-4.452	-4.521	-4.586	-4.650	-4.714	-4.776	-4.838	-4.898	-4.958	-5.016	-5.072	-5.129	-5.184	-5.239	-5.292	-5.345	-5.398	-5.448	-5.499	-5.548	-5.598	-5.646	-5.695	-5.742	-5.790	-5.838	-5.885	-5.932	-5.979	-6.026	-6.074	-6.120	-6.168	-6.215	-6.261	-6.310	-6.358	-6.406	-6.455	-6.504	-6.555	-6.605	-6.655	-6.708	-6.759	-6.811	-6.864	-6.918	-6.972	-7.028	-7.082	-7.139	-7.195	-7.252	-7.309	-7.368	-7.425	-7.485	-7.544	-7.601	-7.661	-7.721	-7.781	-7.841	-7.901	-7.960	-8.019	-8.078	-8.136	-8.194	-8.252	-8.310	-8.366	-8.421	-8.476	-8.531	-8.585	-8.638	-8.690	-8.740	-8.790	-8.838	-8.885	-8.931	-8.976	-9.019	-9.062	-9.102	-9.142	-9.180	-9.216	-9.252	-9.285	-9.318	-9.348	-9.376	-9.405	-9.430	-9.455	-9.479	-9.501	-9.520	-9.539	-9.556	-9.571	-9.586	-9.600	-9.611	-9.622	-9.630	-9.639	-9.645	-9.649	-9.654	-9.655	-9.656	-9.656	-9.655	-9.652	-9.650	-9.645	-9.640	-9.632	-9.625	-9.615	-9.605	-9.594	-9.581	-9.568	-9.554	-9.538	-9.520	-9.501	-9.482	-9.461	-9.439	-9.416	-9.392	-9.366	-9.340	-9.312	-9.284	-9.254	-9.221	-9.189	-9.156	-9.120	-9.084	-9.046	-9.006	-8.966	-8.925	-8.881	-8.838	-8.791	-8.745	-8.696	-8.646	-8.596	-8.544	-8.490	-8.436	-8.380	-8.322	-8.264	-8.204	-8.144	-8.081	-8.019	-7.955	-7.889	-7.821	-7.754	-7.684	-7.615	-7.544	-7.471	-7.398	-7.325	-7.249	-7.174	-7.098	-7.019	-6.941	-6.862	-6.781	-6.699	-6.618	-6.535	-6.452	-6.369	-6.282	-6.198	-6.111	-6.024	-5.938	-5.849	-5.759	-5.670	-5.579	-5.489	-5.396	-5.304	-5.210	-5.118	-5.022	-4.928	-4.832	-4.736	-4.639	-4.541	-4.442	-4.345	-4.245	-4.146	-4.045	-3.944	-3.842	-3.740	-3.638	-3.534	-3.430	-3.325	-3.220	-3.115	-3.009	-2.902	-2.795	-2.688	-2.580	-2.472	-2.364	-2.255	-2.146	-2.035	-1.926	-1.816	-1.706	-1.596	-1.485	-1.374	-1.264	-1.154	-1.042	-0.932	-0.821	-0.711	-0.602	-0.492	-0.382	-0.274	-0.165	-0.056	0.052	0.160	0.268	0.372	0.479	0.584	0.689	0.792	0.896	0.998	1.099	1.200	1.299	1.398	1.496	1.592	1.688	1.782	1.876	1.969	2.059	2.150	2.238	2.325	2.412	2.498	2.581	2.664	2.745	2.826	2.904	2.981	3.058	3.132	3.205	3.276	3.348	3.416	3.484	3.551	3.616	3.680	3.741	3.802	3.862	3.921	3.979	4.035	4.089	4.142	4.195	4.245	4.296	4.345	4.392	4.439	4.484	4.529	4.574	4.616	4.656	4.698	4.738	4.776	4.815	4.851	4.888	4.924	4.959	4.992	5.026	5.058	5.090	5.121	5.150	5.180	5.208	5.236	5.264	5.290	5.315	5.339	5.364	5.386	5.408	5.430	5.450	5.470	5.489	5.506	5.522	5.539	5.554	5.566	5.580	5.591	5.600	5.610	5.619	5.625	5.631	5.636	5.639	5.640	5.641	5.641	5.639	5.636	5.631	5.625	5.618	5.609	5.599	5.589	5.576	5.562	5.548	5.531	5.514	5.494	5.474	5.452	5.430	5.405	5.381	5.355	5.328	5.299	5.269	5.238	5.206	5.174	5.141	5.106	5.071	5.035	4.999	4.960	4.921	4.882	4.842	4.802	4.762	4.720	4.678	4.636	4.592	4.550	4.508	4.462	4.419	4.375	4.330	4.285	4.240	4.196	4.150	4.105	4.060	4.016	3.971	3.926	3.881	3.836	3.792	3.748	3.702	3.659	3.615	3.570	3.526	3.484	3.441	3.398	3.355	3.312	3.271	3.229	3.188	3.146	3.105	3.065	3.025	2.985	2.945	2.906	2.868	2.828	2.789	2.750	2.714	2.675	2.638	2.601	2.564	2.528	2.491	2.454	2.419	2.382	2.348	2.310	2.275	2.240	2.205	2.170	2.135	2.101	2.066	2.031	1.996	1.962	1.928	1.895	1.860	1.825	1.792	1.759	1.724	1.691	1.658	1.625	1.591	1.559	1.525	1.492	1.460	1.428	1.395	1.362	1.330	1.298	1.265	1.232	1.201	1.170	1.139	1.108	1.075	1.044	1.012	0.982	0.951	0.920	0.889	0.858	0.828	0.796	0.766	0.735	0.705	0.675	0.646	0.615	0.585	0.556	0.526	0.498	0.468	0.438	0.410	0.380	0.351	0.322	0.294	0.265	0.236	0.209	0.180	0.152	0.124	0.096	0.069	0.040	0.014	-0.012	-0.040	-0.065	-0.091	-0.116	-0.141	-0.165	-0.190	-0.212	-0.235	-0.258	-0.280	-0.301	-0.322	-0.342	-0.361	-0.380	-0.399	-0.416	-0.432	-0.449	-0.462	-0.478	-0.491	-0.505	-0.516	-0.526	-0.538	-0.548	-0.555	-0.564	-0.570	-0.576	-0.582	-0.588	-0.591	-0.595	-0.598	-0.599	-0.600	-0.600	-0.600	-0.599	-0.598	-0.596	-0.594	-0.591	-0.586	-0.582	-0.579	-0.574	-0.569	-0.564	-0.558	-0.551	-0.546	-0.539	-0.532	-0.526	-0.519	-0.512	-0.505	-0.499	-0.491	-0.485	-0.479	-0.471	-0.465	-0.459	-0.451	-0.446	-0.440	-0.434	-0.429	-0.424	-0.419	-0.415	-0.410	-0.406	-0.402	-0.399	-0.396	-0.394	-0.392	-0.391	-0.390	-0.390	-0.389	-0.389	-0.390	-0.392	-0.392	-0.396	-0.399	-0.402	-0.408	-0.411	-0.416	-0.421	-0.429	-0.434	-0.441	-0.449	-0.458	-0.466	-0.475	-0.485	-0.495	-0.505	-0.516	-0.526	-0.539	-0.550	-0.562	-0.575	-0.588	-0.600	-0.614	-0.626	-0.639	-0.652	-0.666	-0.679	-0.692	-0.704	-0.718	-0.730	-0.741	-0.754	-0.765	-0.776	-0.788	-0.796	-0.806	-0.815	-0.824	-0.830	-0.836	-0.842	-0.848	-0.851	-0.854	-0.858	-0.859	-0.858	-0.858	-0.855	-0.854	-0.850	-0.845	-0.839	-0.834	-0.825	-0.816	-0.808	-0.798	-0.786	-0.774	-0.760	-0.746	-0.732	-0.718	-0.700	-0.682	-0.665	-0.648	-0.630	-0.610	-0.591	-0.571	-0.551	-0.532	-0.512	-0.492	-0.471	-0.451	-0.431	-0.412	-0.392	-0.374	-0.355	-0.338	-0.319	-0.302	-0.285	-0.269	-0.254	-0.240	-0.226	-0.214	-0.201	-0.190	-0.181	-0.172	-0.164	-0.158	-0.151	-0.146	-0.142	-0.139	-0.138	-0.138	-0.138	-0.139	-0.140	-0.142	-0.148	-0.151	-0.158	-0.164	-0.170	-0.178	-0.186	-0.196	-0.205	-0.216	-0.226	-0.238	-0.249	-0.260	-0.272	-0.285	-0.295	-0.308	-0.320	-0.332	-0.344	-0.356	-0.368	-0.379	-0.390	-0.400	-0.410	-0.419	-0.428	-0.435	-0.442	-0.450	-0.456	-0.461	-0.466	-0.469	-0.472	-0.476	-0.478	-0.478	-0.478	-0.476	-0.475	-0.472	-0.470	-0.465	-0.460	-0.455	-0.449	-0.441	-0.434	-0.426	-0.416	-0.406	-0.398	-0.386	-0.375	-0.364	-0.351	-0.340	-0.328	-0.314	-0.301	-0.289	-0.275	-0.261	-0.248	-0.234	-0.220	-0.206	-0.192	-0.179	-0.165	-0.152	-0.139	-0.125	-0.114	-0.100	-0.089	-0.076	-0.065	-0.054	-0.044	-0.034	-0.024	-0.014	-0.004	0.004	0.012	0.020	0.028	0.035	0.041	0.048	0.052	0.058	0.062	0.066	0.071	0.074	0.078	0.080	0.082	0.084	0.084	0.085	0.085	0.086	0.085	0.084	0.084	0.081	0.079	0.076	0.074	0.071	0.068	0.064	0.060	0.054	0.049	0.044	0.039	0.031	0.025	0.018	0.010	0.004	-0.005	-0.012	-0.022	-0.030	-0.040	-0.050	-0.059	-0.069	-0.080	-0.091	-0.102	-0.114	-0.125	-0.138	-0.150	-0.162	-0.175	-0.189	-0.202	-0.216	-0.231	-0.245	-0.259	-0.275	-0.289	-0.304	-0.320	-0.336	-0.351	-0.368	-0.385	-0.400	-0.416	-0.434	-0.451	-0.468	-0.484	-0.501	-0.519	-0.536	-0.554	-0.571	-0.589	-0.606	-0.625	-0.642	-0.660	-0.676	-0.695	-0.712	-0.730	-0.748	-0.765	-0.782	-0.800	-0.818	-0.835	-0.851	-0.869	-0.885	-0.901	-0.918	-0.934	-0.950	-0.966	-0.982	-0.998	-1.014	-1.029	-1.044	-1.059	-1.074	-1.088	-1.104	-1.118	-1.132	-1.146	-1.161	-1.175	-1.189	-1.204	-1.218	-1.231	-1.245	-1.259	-1.274	-1.288	-1.302	-1.316	-1.331	-1.346	-1.360	-1.375	-1.390	-1.406	-1.421	-1.438	-1.452	-1.470	-1.486	-1.502	-1.520	-1.538	-1.556	-1.572	-1.591	-1.610	-1.629	-1.649	-1.668	-1.689	-1.708	-1.728	-1.748	-1.769	-1.789	-1.810	-1.831	-1.852	-1.874	-1.895	-1.915	-1.936	-1.958	-1.978	-1.999	-2.019	-2.040	-2.059	-2.079	-2.098	-2.116	-2.135	-2.154	-2.171	-2.188	-2.204	-2.219	-2.235	-2.250	-2.264	-2.276	-2.290	-2.301	-2.312	-2.324	-2.334	-2.344	-2.351	-2.360	-2.368	-2.374	-2.380	-2.385	-2.390	-2.395	-2.398	-2.402	-2.405	-2.408	-2.409	-2.410	-2.411	-2.414	-2.414	-2.414	-2.414	-2.414	-2.414	-2.414	-2.414	-2.414	-2.412	-2.414	-2.414	-2.415	-2.415	-2.415	-2.416	-2.418	-2.419	-2.421	-2.422	-2.425	-2.428	-2.430	-2.434	-2.438	-2.441	-2.446	-2.450	-2.456	-2.461	-2.468	-2.472	-2.479	-2.485	-2.491	-2.498	-2.505	-2.512	-2.519	-2.526	-2.532	-2.540	-2.546	-2.554	-2.560	-2.568	-2.574	-2.580	-2.586	-2.592	-2.599	-2.602	-2.608	-2.612	-2.615	-2.620	-2.622	-2.625	-2.628	-2.629	-2.630	-2.631	-2.632	-2.631	-2.632	-2.631	-2.629	-2.628	-2.625	-2.622	-2.619	-2.614	-2.610	-2.604	-2.600	-2.594	-2.588	-2.580	-2.572	-2.565	-2.556	-2.549	-2.539	-2.529	-2.521	-2.511	-2.500	-2.490	-2.479	-2.468	-2.455	-2.444	-2.432	-2.420	-2.408	-2.394	-2.380	-2.366	-2.352	-2.338	-2.324	-2.309	-2.294	-2.279	-2.262	-2.248	-2.231	-2.216	-2.199	-2.181	-2.165	-2.149	-2.130	-2.112	-2.095	-2.078	-2.060	-2.040	-2.022	-2.004	-1.985	-1.966	-1.946	-1.928	-1.909	-1.889	-1.870	-1.851	-1.832	-1.812	-1.792	-1.775	-1.755	-1.736	-1.718	-1.699	-1.680	-1.661	-1.642	-1.625	-1.608	-1.590	-1.572	-1.555	-1.539	-1.524	-1.508	-1.491	-1.476	-1.461	-1.448	-1.434	-1.420	-1.406	-1.394	-1.381	-1.370	-1.356	-1.346	-1.335	-1.325	-1.315	-1.304	-1.295	-1.286	-1.278	-1.269	-1.260	-1.251	-1.244	-1.236	-1.230	-1.221	-1.214	-1.208	-1.200	-1.192	-1.185	-1.178	-1.171	-1.164	-1.156	-1.149	-1.141	-1.134	-1.126	-1.118	-1.109	-1.101	-1.092	-1.084	-1.075	-1.066	-1.056	-1.048	-1.036	-1.026	-1.016	-1.006	-0.995	-0.984	-0.972	-0.962	-0.950	-0.939	-0.928	-0.916	-0.904	-0.892	-0.880	-0.869	-0.858	-0.846	-0.835	-0.824	-0.814	-0.804	-0.794	-0.785	-0.775	-0.766	-0.759	-0.750	-0.742	-0.736	-0.731	-0.725	-0.720	-0.715	-0.712	-0.709	-0.708	-0.708	-0.706	-0.708	-0.709	-0.711	-0.715	-0.719	-0.725	-0.730	-0.738	-0.744	-0.754	-0.762	-0.774	-0.785	-0.798	-0.810	-0.825	-0.840	-0.855	-0.871	-0.889	-0.906	-0.925	-0.944	-0.962	-0.981	-1.002	-1.024	-1.045	-1.068	-1.089	-1.111	-1.134	-1.155	-1.179	-1.201	-1.224	-1.246	-1.268	-1.290	-1.312	-1.334	-1.354	-1.375	-1.395	-1.414	-1.434	-1.451	-1.470	-1.486	-1.502	-1.518	-1.534	-1.546	-1.559	-1.571	-1.581	-1.591	-1.600	-1.609	-1.615	-1.621	-1.626	-1.629	-1.632	-1.634	-1.634	-1.632	-1.631	-1.629	-1.624	-1.620	-1.614	-1.606	-1.598	-1.590	-1.579	-1.570	-1.558	-1.546	-1.534	-1.520	-1.506	-1.491	-1.476	-1.460	-1.444	-1.428	-1.410	-1.392	-1.376	-1.358	-1.340	-1.322	-1.304	-1.285	-1.268	-1.250	-1.232	-1.215	-1.198	-1.180	-1.164	-1.149	-1.132	-1.116	-1.102	-1.089	-1.074	-1.061	-1.049	-1.038	-1.026	-1.016	-1.005	-0.996	-0.988	-0.979	-0.971	-0.965	-0.959	-0.952	-0.948	-0.942	-0.939	-0.935	-0.931	-0.930	-0.928	-0.925	-0.925	-0.924	-0.922	-0.922	-0.921	-0.921	-0.921	-0.921	-0.922	-0.922	-0.922	-0.922	-0.921	-0.921	-0.920	-0.921	-0.920	-0.919	-0.918	-0.916	-0.915	-0.914	-0.911	-0.908	-0.905	-0.901	-0.898	-0.894	-0.889	-0.885	-0.879	-0.875	-0.869	-0.862	-0.855	-0.850	-0.842	-0.836	-0.829	-0.821	-0.814	-0.806	-0.798	-0.790	-0.782	-0.774	-0.765	-0.756	-0.749	-0.740	-0.732	-0.724	-0.716	-0.708	-0.701	-0.694	-0.686	-0.679	-0.671	-0.664	-0.659	-0.652	-0.646	-0.640	-0.635	-0.629	-0.625	-0.621	-0.616	-0.612	-0.609	-0.604	-0.601	-0.599	-0.596	-0.592	-0.591	-0.589	-0.588	-0.586	-0.586	-0.585	-0.585	-0.585	-0.585	-0.585	-0.586	-0.586	-0.589	-0.590	-0.591	-0.592	-0.595	-0.598	-0.600	-0.602	-0.606	-0.610	-0.614	-0.619	-0.621	-0.626	-0.631	-0.636	-0.641	-0.645	-0.651	-0.656	-0.662	-0.668	-0.675	-0.681	-0.686	-0.694	-0.700	-0.706	-0.712	-0.719	-0.726	-0.732	-0.740	-0.748	-0.754	-0.761	-0.768	-0.774	-0.780	-0.786	-0.794	-0.800	-0.806	-0.811	-0.818	-0.824	-0.829	-0.835	-0.840	-0.845	-0.851	-0.856	-0.861	-0.866	-0.870	-0.876	-0.880	-0.886	-0.890	-0.894	-0.900	-0.904	-0.910	-0.914	-0.919	-0.924	-0.929	-0.935	-0.940	-0.946	-0.954	-0.959	-0.966	-0.972	-0.980	-0.989	-0.998	-1.005	-1.015	-1.025	-1.036	-1.046	-1.058	-1.070	-1.082	-1.096	-1.109	-1.124	-1.138	-1.152	-1.169	-1.185	-1.201	-1.219	-1.238	-1.255	-1.274	-1.292	-1.312	-1.331	-1.351	-1.371	-1.391	-1.411	-1.431	-1.451	-1.471	-1.492	-1.512	-1.531	-1.551	-1.571	-1.589	-1.608	-1.625	-1.642	-1.659	-1.675	-1.689	-1.704	-1.716	-1.730	-1.740	-1.751	-1.760	-1.769	-1.776	-1.782	-1.788	-1.791	-1.792	-1.794	-1.795	-1.792	-1.790	-1.786	-1.780	-1.774	-1.766	-1.756	-1.746	-1.734	-1.721	-1.706	-1.691	-1.674	-1.656	-1.638	-1.618	-1.596	-1.574	-1.551	-1.526	-1.502	-1.476	-1.450	-1.424	-1.396	-1.368	-1.338	-1.309	-1.280	-1.250	-1.220	-1.189	-1.159	-1.129	-1.098	-1.066	-1.036	-1.005	-0.975	-0.944	-0.915	-0.885	-0.856	-0.826	-0.798	-0.770	-0.742	-0.715	-0.689	-0.664	-0.639	-0.615	-0.591	-0.568	-0.546	-0.525	-0.505	-0.485	-0.468	-0.449	-0.432	-0.418	-0.402	-0.389	-0.374	-0.362	-0.351	-0.341	-0.330	-0.322	-0.314	-0.306	-0.300	-0.294	-0.290	-0.286	-0.282	-0.280	-0.278	-0.276	-0.276	-0.276	-0.275	-0.278	-0.278	-0.280	-0.282	-0.284	-0.286	-0.290	-0.292	-0.296	-0.299	-0.302	-0.306	-0.310	-0.315	-0.319	-0.322	-0.326	-0.331	-0.335	-0.339	-0.342	-0.346	-0.348	-0.351	-0.354	-0.356	-0.358	-0.360	-0.361	-0.362	-0.362	-0.362	-0.362	-0.361	-0.361	-0.360	-0.359	-0.355	-0.354	-0.350	-0.346	-0.341	-0.336	-0.331	-0.326	-0.321	-0.314	-0.308	-0.300	-0.292	-0.285	-0.276	-0.266	-0.258	-0.248	-0.238	-0.228	-0.218	-0.206	-0.195	-0.184	-0.172	-0.160	-0.149	-0.135	-0.124	-0.110	-0.098	-0.085	-0.072	-0.060	-0.048	-0.035	-0.022	-0.011	0.001	0.012	0.025	0.036	0.046	0.058	0.068	0.078	0.086	0.096	0.104	0.112	0.119	0.125	0.130	0.136	0.140	0.144	0.146	0.150	0.150	0.151	0.151	0.150	0.148	0.145	0.141	0.138	0.134	0.128	0.121	0.114	0.105	0.096	0.088	0.078	0.068	0.056	0.045	0.034	0.020	0.008	-0.005	-0.019	-0.032	-0.045	-0.059	-0.072	-0.086	-0.100	-0.112	-0.126	-0.139	-0.151	-0.165	-0.175	-0.188	-0.198	-0.208	-0.218	-0.226	-0.235	-0.242	-0.249	-0.254	-0.260	-0.264	-0.268	-0.269	-0.271	-0.271	-0.271	-0.271	-0.269	-0.265	-0.262	-0.259	-0.252	-0.248	-0.241	-0.232	-0.225	-0.216	-0.206	-0.198	-0.186	-0.176	-0.165	-0.154	-0.141	-0.130	-0.118	-0.106	-0.092	-0.080	-0.068	-0.056	-0.044	-0.032	-0.020	-0.009	0.001	0.012	0.022	0.032	0.041	0.050	0.058	0.066	0.072	0.079	0.085	0.091	0.096	0.100	0.102	0.105	0.106	0.108	0.109	0.109	0.106	0.105	0.102	0.099	0.096	0.091	0.088	0.081	0.075	0.068	0.062	0.055	0.046	0.038	0.029	0.020	0.010	0.000	-0.010	-0.020	-0.032	-0.042	-0.054	-0.065	-0.076	-0.088	-0.099	-0.110	-0.122	-0.134	-0.146	-0.158	-0.168	-0.180	-0.191	-0.202	-0.212	-0.224	-0.234	-0.244	-0.254	-0.262	-0.272	-0.281	-0.290	-0.298	-0.306	-0.314	-0.321	-0.328	-0.335	-0.341	-0.346	-0.351	-0.358	-0.361	-0.366	-0.369	-0.372	-0.376	-0.378	-0.380	-0.381	-0.382	-0.384	-0.384	-0.384	-0.384	-0.382	-0.382	-0.381	-0.380	-0.379	-0.376	-0.374	-0.371	-0.369	-0.366	-0.362	-0.360	-0.356	-0.352	-0.350	-0.346	-0.344	-0.339	-0.336	-0.334	-0.330	-0.328	-0.325	-0.321	-0.320	-0.316	-0.315	-0.314	-0.311	-0.310	-0.308	-0.308	-0.308	-0.308	-0.308	-0.308	-0.309	-0.309	-0.310	-0.311	-0.314	-0.315	-0.319	-0.321	-0.325	-0.328	-0.332	-0.335	-0.340	-0.345	-0.349	-0.354	-0.359	-0.364	-0.369	-0.372	-0.379	-0.384	-0.389	-0.394	-0.399	-0.402	-0.408	-0.412	-0.416	-0.421	-0.424	-0.429	-0.431	-0.434	-0.436	-0.438	-0.439	-0.440	-0.441	-0.441	-0.440	-0.439	-0.436	-0.435	-0.431	-0.426	-0.422	-0.418	-0.414	-0.408	-0.400	-0.392	-0.386	-0.376	-0.369	-0.359	-0.348	-0.338	-0.326	-0.316	-0.304	-0.291	-0.279	-0.266	-0.251	-0.238	-0.224	-0.210	-0.195	-0.181	-0.165	-0.150	-0.135	-0.120	-0.106	-0.090	-0.075	-0.060	-0.045	-0.030	-0.015	0.000	0.014	0.028	0.041	0.056	0.069	0.082	0.094	0.108	0.119	0.131	0.142	0.154	0.165	0.178	0.188	0.196	0.208	0.216	0.226	0.235	0.244	0.251	0.259	0.268	0.275	0.282	0.290	0.296	0.302	0.309	0.316	0.321	0.328	0.332	0.338	0.342	0.348	0.354	0.358	0.362	0.368	0.371	0.375	0.379	0.384	0.388	0.391	0.396	0.399	0.404	0.406	0.410	0.414	0.416	0.420	0.424	0.428	0.429	0.432	0.435	0.439	0.441	0.444	0.446	0.449	0.451	0.454	0.455	0.459	0.461	0.464	0.465	0.468	0.470	0.471	0.474	0.478	0.479	0.481	0.484	0.485	0.488	0.490	0.494	0.496	0.499	0.500	0.504	0.506	0.510	0.514	0.518	0.521	0.525	0.529	0.534	0.538	0.544	0.549	0.554	0.559	0.565	0.571	0.578	0.584	0.591	0.598	0.605	0.614	0.621	0.629	0.636	0.645	0.654	0.662	0.672	0.681	0.691	0.701	0.710	0.721	0.731	0.741	0.751	0.762	0.771	0.782	0.792	0.804	0.812	0.824	0.835	0.844	0.855	0.864	0.874	0.884	0.894	0.902	0.912	0.922	0.931	0.940	0.949	0.958	0.966	0.975	0.984	0.991	1.000	1.008	1.015	1.022	1.031	1.039	1.046	1.054	1.061	1.070	1.076	1.084	1.092	1.099	1.108	1.115	1.122	1.130	1.138	1.146	1.154	1.161	1.169	1.176	1.185	1.194	1.201	1.210	1.218	1.226	1.232	1.241	1.249	1.258	1.264	1.272	1.280	1.286	1.295	1.301	1.308	1.314	1.320	1.325	1.331	1.336	1.340	1.345	1.350	1.352	1.355	1.359	1.360	1.362	1.362	1.362	1.364	1.361	1.361	1.360	1.356	1.354	1.349	1.346	1.340	1.335	1.329	1.321	1.315	1.306	1.298	1.289	1.279	1.269	1.258	1.246	1.235	1.224	1.210	1.198	1.185	1.170	1.156	1.142	1.128	1.112	1.098	1.081	1.068	1.051	1.036	1.019	1.002	0.988	0.970	0.954	0.939	0.921	0.905	0.889	0.872	0.856	0.841	0.825	0.810	0.794	0.779	0.764	0.749	0.734	0.719	0.705	0.691	0.676	0.664	0.650	0.638	0.625	0.611	0.600	0.588	0.578	0.566	0.555	0.545	0.535	0.526	0.518	0.507	0.499	0.492	0.484	0.478	0.470	0.464	0.458	0.452	0.446	0.441	0.438	0.432	0.429	0.425	0.421	0.420	0.416	0.415	0.412	0.411	0.409	0.408	0.408	0.406	0.405	0.405	0.404	0.405	0.404	0.404	0.405	0.406	0.406	0.406	0.408	0.409	0.409	0.410	0.411	0.412	0.414	0.415	0.418	0.419	0.420	0.421	0.424	0.425	0.426	0.429	0.431	0.432	0.436	0.439	0.441	0.445	0.449	0.451	0.455	0.460	0.464	0.469	0.474	0.479	0.485	0.491	0.498	0.504	0.511	0.519	0.526	0.534	0.542	0.551	0.561	0.571	0.580	0.590	0.601	0.611	0.621	0.632	0.644	0.655	0.666	0.676	0.689	0.701	0.711	0.722	0.734	0.746	0.758	0.768	0.779	0.790	0.800	0.809	0.820	0.829	0.838	0.846	0.854	0.862	0.870	0.876	0.882	0.889	0.895	0.900	0.905	0.908	0.912	0.915	0.918	0.920	0.922	0.922	0.924	0.924	0.924	0.924	0.924	0.922	0.921	0.920	0.919	0.916	0.914	0.912	0.909	0.908	0.904	0.902	0.900	0.896	0.894	0.891	0.888	0.885	0.884	0.881	0.879	0.878	0.875	0.872	0.872	0.870	0.869	0.868	0.868	0.866	0.866	0.865	0.865	0.866	0.866	0.866	0.866	0.869	0.869	0.870	0.870	0.871	0.871	0.872	0.874	0.874	0.875	0.875	0.876	0.876	0.876	0.876	0.876	0.876	0.876	0.876	0.874	0.874	0.871	0.871	0.869	0.866	0.862	0.860	0.859	0.855	0.850	0.846	0.842	0.839	0.832	0.828	0.824	0.818	0.812	0.806	0.801	0.794	0.789	0.781	0.776	0.769	0.764	0.756	0.750	0.744	0.738	0.730	0.725	100.000	5.000	2.000	1.000	3.000	0.000	0.000	0.000	0.000	0.000	0.000	0.000	0.000	0.000	0.000	0.000	0.000	0.000	-0.630	-0.639	-0.646	-0.654	-0.660	-0.666	-0.671	-0.676	-0.680	-0.685	-0.688	-0.690	-0.692	-0.696	-0.698	-0.700	-0.702	-0.705	-0.706	-0.709	-0.711	-0.714	-0.716	-0.719	-0.721	-0.725	-0.728	-0.731	-0.734	-0.738	-0.741	-0.745	-0.750	-0.754	-0.758	-0.762	-0.768	-0.771	-0.776	-0.782	-0.786	-0.791	-0.798	-0.801	-0.806	-0.810	-0.815	-0.819	-0.822	-0.826	-0.830	-0.832	-0.835	-0.836	-0.839	-0.840	-0.841	-0.841	-0.841	-0.840	-0.839	-0.838	-0.836	-0.834	-0.831	-0.828	-0.822	-0.820	-0.814	-0.809	-0.804	-0.799	-0.792	-0.785	-0.779	-0.771	-0.764	-0.756	-0.749	-0.741	-0.732	-0.725	-0.716	-0.709	-0.700	-0.692	-0.685	-0.678	-0.670	-0.661	-0.655	-0.649	-0.641	-0.634	-0.628	-0.624	-0.618	-0.611	-0.608	-0.604	-0.599	-0.595	-0.591	-0.589	-0.585	-0.584	-0.581	-0.581	-0.579	-0.579	-0.579	-0.579	-0.580	-0.580	-0.582	-0.584	-0.586	-0.589	-0.591	-0.594	-0.596	-0.601	-0.605	-0.609	-0.612	-0.618	-0.621	-0.626	-0.631	-0.635	-0.641	-0.646	-0.651	-0.658	-0.662	-0.670	-0.675	-0.681	-0.686	-0.692	-0.698	-0.704	-0.709	-0.715	-0.719	-0.725	-0.730	-0.734	-0.739	-0.742	-0.746	-0.750	-0.751	-0.755	-0.758	-0.759	-0.759	-0.760	-0.760	-0.759	-0.756	-0.755	-0.752	-0.748	-0.744	-0.738	-0.732	-0.725	-0.718	-0.709	-0.699	-0.689	-0.678	-0.665	-0.652	-0.639	-0.624	-0.608	-0.591	-0.574	-0.555	-0.535	-0.515	-0.494	-0.472	-0.449	-0.426	-0.401	-0.378	-0.352	-0.325	-0.300	-0.274	-0.246	-0.220	-0.192	-0.165	-0.138	-0.110	-0.084	-0.055	-0.028	-0.002	0.025	0.051	0.076	0.101	0.126	0.150	0.172	0.195	0.218	0.238	0.258	0.276	0.294	0.311	0.328	0.341	0.355	0.369	0.380	0.390	0.400	0.408	0.414	0.421	0.426	0.429	0.431	0.434	0.435	0.435	0.434	0.432	0.430	0.428	0.424	0.420	0.414	0.409	0.402	0.398	0.390	0.384	0.376	0.370	0.362	0.355	0.348	0.341	0.335	0.328	0.321	0.316	0.310	0.305	0.300	0.296	0.291	0.288	0.285	0.284	0.282	0.280	0.280	0.281	0.282	0.282	0.285	0.288	0.291	0.295	0.300	0.305	0.310	0.316	0.322	0.329	0.336	0.344	0.352	0.361	0.370	0.379	0.389	0.398	0.408	0.419	0.428	0.439	0.449	0.459	0.470	0.480	0.490	0.501	0.512	0.521	0.531	0.542	0.551	0.561	0.571	0.580	0.590	0.599	0.608	0.616	0.625	0.632	0.640	0.648	0.655	0.661	0.668	0.675	0.681	0.686	0.692	0.698	0.702	0.708	0.711	0.715	0.719	0.721	0.725	0.728	0.729	0.730	0.731	0.732	0.734	0.734	0.734	0.732	0.732	0.730	0.729	0.728	0.724	0.720	0.716	0.712	0.709	0.704	0.699	0.692	0.686	0.679	0.671	0.664	0.656	0.646	0.638	0.628	0.616	0.606	0.595	0.582	0.571	0.559	0.545	0.532	0.518	0.504	0.490	0.474	0.459	0.442	0.426	0.409	0.391	0.372	0.355	0.336	0.318	0.298	0.278	0.259	0.239	0.218	0.196	0.174	0.152	0.131	0.109	0.086	0.064	0.041	0.018	-0.006	-0.030	-0.054	-0.079	-0.102	-0.128	-0.152	-0.178	-0.202	-0.228	-0.254	-0.279	-0.305	-0.330	-0.356	-0.381	-0.408	-0.432	-0.459	-0.482	-0.509	-0.534	-0.559	-0.584	-0.608	-0.632	-0.656	-0.680	-0.704	-0.726	-0.750	-0.772	-0.794	-0.815	-0.836	-0.858	-0.879	-0.899	-0.919	-0.938	-0.956	-0.974	-0.991	-1.009	-1.026	-1.042	-1.058	-1.074	-1.089	-1.104	-1.119	-1.132	-1.148	-1.160	-1.172	-1.186	-1.199	-1.211	-1.224	-1.236	-1.249	-1.260	-1.271	-1.282	-1.295	-1.306	-1.319	-1.331	-1.342	-1.355	-1.366	-1.380	-1.392	-1.405	-1.419	-1.431	-1.445	-1.460	-1.474	-1.489	-1.502	-1.518	-1.532	-1.549	-1.565	-1.582	-1.598	-1.616	-1.632	-1.651	-1.669	-1.686	-1.705	-1.724	-1.742	-1.762	-1.781	-1.800	-1.819	-1.839	-1.858	-1.876	-1.896	-1.915	-1.934	-1.951	-1.970	-1.989	-2.006	-2.024	-2.041	-2.059	-2.075	-2.091	-2.108	-2.122	-2.138	-2.151	-2.166	-2.179	-2.191	-2.204	-2.215	-2.226	-2.238	-2.246	-2.256	-2.264	-2.271	-2.279	-2.285	-2.291	-2.296	-2.301	-2.305	-2.309	-2.311	-2.312	-2.315	-2.316	-2.316	-2.316	-2.316	-2.315	-2.312	-2.311	-2.309	-2.306	-2.301	-2.299	-2.294	-2.290	-2.284	-2.279	-2.274	-2.268	-2.261	-2.255	-2.248	-2.241	-2.235	-2.228	-2.219	-2.211	-2.202	-2.195	-2.186	-2.179	-2.170	-2.161	-2.152	-2.144	-2.135	-2.126	-2.116	-2.109	-2.099	-2.090	-2.081	-2.071	-2.061	-2.052	-2.044	-2.035	-2.025	-2.016	-2.006	-1.999	-1.989	-1.980	-1.971	-1.962	-1.954	-1.945	-1.938	-1.930	-1.921	-1.915	-1.906	-1.900	-1.892	-1.886	-1.879	-1.872	-1.866	-1.860	-1.852	-1.848	-1.841	-1.836	-1.830	-1.825	-1.820	-1.815	-1.810	-1.806	-1.801	-1.798	-1.792	-1.789	-1.784	-1.780	-1.776	-1.772	-1.768	-1.764	-1.759	-1.755	-1.749	-1.745	-1.740	-1.735	-1.729	-1.724	-1.718	-1.711	-1.705	-1.698	-1.691	-1.684	-1.675	-1.666	-1.658	-1.649	-1.640	-1.631	-1.620	-1.610	-1.599	-1.586	-1.575	-1.564	-1.550	-1.536	-1.524	-1.510	-1.496	-1.481	-1.468	-1.451	-1.438	-1.421	-1.408	-1.391	-1.375	-1.359	-1.344	-1.328	-1.311	-1.295	-1.279	-1.265	-1.249	-1.232	-1.218	-1.202	-1.188	-1.174	-1.160	-1.146	-1.132	-1.120	-1.108	-1.095	-1.084	-1.072	-1.060	-1.050	-1.040	-1.030	-1.021	-1.012	-1.005	-0.998	-0.989	-0.982	-0.976	-0.971	-0.965	-0.961	-0.955	-0.952	-0.948	-0.944	-0.941	-0.939	-0.936	-0.934	-0.931	-0.930	-0.929	-0.926	-0.926	-0.925	-0.925	-0.922	-0.922	-0.921	-0.922	-0.920	-0.920	-0.920	-0.919	-0.919	-0.918	-0.916	-0.916	-0.915	-0.914	-0.912	-0.910	-0.909	-0.908	-0.906	-0.904	-0.900	-0.898	-0.895	-0.892	-0.888	-0.885	-0.881	-0.878	-0.874	-0.870	-0.865	-0.860	-0.856	-0.852	-0.848	-0.842	-0.838	-0.834	-0.828	-0.822	-0.819	-0.814	-0.808	-0.804	-0.799	-0.794	-0.789	-0.786	-0.781	-0.778	-0.774	-0.770	-0.766	-0.762	-0.761	-0.759	-0.756	-0.756	-0.754	-0.752	-0.752	-0.754	-0.752	-0.754	-0.755	-0.758	-0.759	-0.761	-0.765	-0.769	-0.772	-0.776	-0.781	-0.786	-0.792	-0.798	-0.804	-0.811	-0.818	-0.825	-0.832	-0.841	-0.849	-0.858	-0.865	-0.874	-0.882	-0.891	-0.901	-0.909	-0.919	-0.928	-0.936	-0.945	-0.952	-0.962	-0.970	-0.979	-0.986	-0.995	-1.002	-1.009	-1.015	-1.021	-1.028	-1.032	-1.039	-1.042	-1.045	-1.050	-1.052	-1.054	-1.056	-1.056	-1.056	-1.056	-1.056	-1.054	-1.050	-1.048	-1.042	-1.039	-1.034	-1.028	-1.020	-1.012	-1.005	-0.995	-0.985	-0.975	-0.964	-0.951	-0.940	-0.926	-0.912	-0.900	-0.885	-0.870	-0.855	-0.839	-0.822	-0.805	-0.789	-0.772	-0.756	-0.739	-0.721	-0.704	-0.686	-0.670	-0.652	-0.636	-0.620	-0.604	-0.589	-0.572	-0.556	-0.542	-0.529	-0.515	-0.502	-0.490	-0.479	-0.469	-0.459	-0.450	-0.441	-0.434	-0.428	-0.421	-0.416	-0.411	-0.409	-0.406	-0.405	-0.405	-0.404	-0.406	-0.408	-0.411	-0.415	-0.420	-0.426	-0.431	-0.440	-0.446	-0.456	-0.465	-0.474	-0.485	-0.496	-0.507	-0.520	-0.532	-0.548	-0.560	-0.575	-0.589	-0.605	-0.620	-0.635	-0.650	-0.666	-0.682	-0.698	-0.715	-0.731	-0.746	-0.764	-0.779	-0.796	-0.812	-0.829	-0.844	-0.860	-0.876	-0.891	-0.908	-0.922	-0.938	-0.952	-0.968	-0.981	-0.995	-1.009	-1.022	-1.035	-1.048	-1.060	-1.072	-1.084	-1.095	-1.106	-1.115	-1.125	-1.135	-1.144	-1.152	-1.160	-1.168	-1.175	-1.180	-1.186	-1.191	-1.196	-1.201	-1.205	-1.208	-1.211	-1.214	-1.215	-1.216	-1.218	-1.218	-1.219	-1.218	-1.218	-1.216	-1.215	-1.214	-1.212	-1.209	-1.208	-1.205	-1.202	-1.199	-1.196	-1.194	-1.191	-1.189	-1.186	-1.182	-1.180	-1.179	-1.178	-1.176	-1.175	-1.174	-1.174	-1.172	-1.174	-1.175	-1.176	-1.179	-1.181	-1.185	-1.189	-1.192	-1.198	-1.202	-1.209	-1.216	-1.222	-1.231	-1.239	-1.249	-1.258	-1.268	-1.276	-1.288	-1.299	-1.309	-1.320	-1.332	-1.342	-1.355	-1.366	-1.379	-1.390	-1.402	-1.414	-1.425	-1.436	-1.448	-1.459	-1.468	-1.479	-1.488	-1.498	-1.506	-1.515	-1.522	-1.530	-1.536	-1.544	-1.550	-1.554	-1.559	-1.564	-1.566	-1.570	-1.572	-1.574	-1.576	-1.578	-1.579	-1.580	-1.579	-1.580	-1.580	-1.579	-1.579	-1.578	-1.576	-1.576	-1.575	-1.574	-1.574	-1.574	-1.574	-1.574	-1.574	-1.574	-1.575	-1.576	-1.578	-1.580	-1.582	-1.586	-1.589	-1.594	-1.598	-1.602	-1.608	-1.615	-1.620	-1.628	-1.636	-1.645	-1.652	-1.662	-1.672	-1.681	-1.692	-1.702	-1.714	-1.725	-1.736	-1.749	-1.761	-1.772	-1.785	-1.796	-1.809	-1.821	-1.834	-1.846	-1.858	-1.869	-1.880	-1.891	-1.902	-1.912	-1.921	-1.932	-1.940	-1.948	-1.955	-1.962	-1.969	-1.975	-1.979	-1.982	-1.986	-1.988	-1.990	-1.990	-1.990	-1.989	-1.988	-1.985	-1.980	-1.975	-1.971	-1.964	-1.956	-1.950	-1.940	-1.930	-1.920	-1.909	-1.896	-1.882	-1.869	-1.855	-1.840	-1.825	-1.808	-1.791	-1.774	-1.756	-1.738	-1.719	-1.700	-1.679	-1.659	-1.639	-1.618	-1.596	-1.576	-1.555	-1.532	-1.510	-1.490	-1.468	-1.445	-1.424	-1.401	-1.380	-1.359	-1.338	-1.316	-1.295	-1.275	-1.256	-1.236	-1.216	-1.198	-1.180	-1.161	-1.144	-1.128	-1.110	-1.095	-1.079	-1.065	-1.051	-1.038	-1.026	-1.014	-1.002	-0.992	-0.982	-0.972	-0.965	-0.958	-0.950	-0.944	-0.939	-0.934	-0.930	-0.926	-0.924	-0.921	-0.919	-0.919	-0.918	-0.916	-0.918	-0.918	-0.919	-0.920	-0.922	-0.924	-0.928	-0.930	-0.934	-0.936	-0.941	-0.945	-0.949	-0.952	-0.956	-0.961	-0.965	-0.970	-0.974	-0.978	-0.982	-0.986	-0.990	-0.994	-0.996	-0.999	-1.002	-1.005	-1.008	-1.010	-1.011	-1.012	-1.014	-1.014	-1.015	-1.015	-1.015	-1.015	-1.014	-1.012	-1.010	-1.009	-1.006	-1.004	-1.001	-0.998	-0.994	-0.990	-0.985	-0.981	-0.975	-0.970	-0.964	-0.958	-0.951	-0.945	-0.938	-0.929	-0.921	-0.912	-0.905	-0.896	-0.886	-0.878	-0.866	-0.858	-0.848	-0.836	-0.826	-0.814	-0.804	-0.791	-0.780	-0.769	-0.756	-0.744	-0.731	-0.718	-0.705	-0.692	-0.680	-0.666	-0.654	-0.641	-0.628	-0.615	-0.602	-0.591	-0.579	-0.565	-0.554	-0.542	-0.530	-0.519	-0.509	-0.498	-0.488	-0.478	-0.470	-0.460	-0.451	-0.444	-0.438	-0.430	-0.424	-0.418	-0.414	-0.409	-0.405	-0.401	-0.398	-0.396	-0.395	-0.395	-0.394	-0.394	-0.395	-0.396	-0.400	-0.402	-0.406	-0.410	-0.415	-0.420	-0.425	-0.432	-0.439	-0.445	-0.452	-0.460	-0.469	-0.478	-0.485	-0.494	-0.502	-0.511	-0.520	-0.530	-0.539	-0.548	-0.556	-0.565	-0.575	-0.584	-0.591	-0.600	-0.609	-0.618	-0.625	-0.632	-0.640	-0.646	-0.652	-0.659	-0.664	-0.669	-0.675	-0.679	-0.684	-0.686	-0.690	-0.694	-0.696	-0.699	-0.700	-0.702	-0.704	-0.705	-0.705	-0.706	-0.708	-0.709	-0.709	-0.709	-0.710	-0.710	-0.709	-0.710	-0.710	-0.710	-0.710	-0.710	-0.711	-0.712	-0.712	-0.715	-0.715	-0.719	-0.720	-0.722	-0.725	-0.729	-0.732	-0.736	-0.741	-0.746	-0.752	-0.759	-0.765	-0.771	-0.779	-0.788	-0.796	-0.805	-0.814	-0.824	-0.834	-0.845	-0.856	-0.868	-0.880	-0.892	-0.905	-0.918	-0.931	-0.944	-0.959	-0.972	-0.988	-1.002	-1.016	-1.031	-1.045	-1.061	-1.075	-1.090	-1.105	-1.120	-1.134	-1.148	-1.161	-1.175	-1.189	-1.202	-1.215	-1.226	-1.240	-1.251	-1.261	-1.272	-1.282	-1.291	-1.301	-1.309	-1.316	-1.324	-1.331	-1.336	-1.342	-1.348	-1.351	-1.355	-1.358	-1.360	-1.362	-1.364	-1.364	-1.364	-1.362	-1.362	-1.360	-1.358	-1.354	-1.350	-1.346	-1.340	-1.336	-1.330	-1.322	-1.316	-1.309	-1.301	-1.294	-1.285	-1.278	-1.269	-1.260	-1.251	-1.241	-1.231	-1.222	-1.212	-1.202	-1.194	-1.184	-1.172	-1.164	-1.154	-1.145	-1.134	-1.125	-1.116	-1.106	-1.098	-1.088	-1.079	-1.071	-1.062	-1.055	-1.045	-1.038	-1.031	-1.024	-1.018	-1.011	-1.006	-0.999	-0.994	-0.990	-0.986	-0.981	-0.978	-0.974	-0.971	-0.968	-0.965	-0.962	-0.961	-0.960	-0.959	-0.958	-0.958	-0.958	-0.958	-0.959	-0.959	-0.961	-0.962	-0.964	-0.968	-0.969	-0.971	-0.974	-0.979	-0.981	-0.985	-0.988	-0.992	-0.996	-1.000	-1.005	-1.010	-1.014	-1.019	-1.025	-1.029	-1.034	-1.040	-1.045	-1.050	-1.056	-1.061	-1.068	-1.072	-1.079	-1.084	-1.090	-1.095	-1.101	-1.106	-1.111	-1.118	-1.122	-1.128	-1.131	-1.136	-1.140	-1.144	-1.149	-1.151	-1.155	-1.158	-1.160	-1.161	-1.164	-1.165	-1.165	-1.166	-1.166	-1.165	-1.164	-1.162	-1.160	-1.158	-1.154	-1.149	-1.145	-1.139	-1.132	-1.126	-1.118	-1.110	-1.101	-1.091	-1.082	-1.071	-1.059	-1.046	-1.035	-1.021	-1.009	-0.995	-0.979	-0.965	-0.949	-0.934	-0.918	-0.901	-0.885	-0.869	-0.852	-0.836	-0.819	-0.802	-0.785	-0.769	-0.752	-0.736	-0.720	-0.705	-0.689	-0.674	-0.660	-0.646	-0.632	-0.619	-0.608	-0.595	-0.584	-0.574	-0.564	-0.554	-0.546	-0.538	-0.530	-0.524	-0.519	-0.514	-0.510	-0.507	-0.504	-0.501	-0.500	-0.500	-0.500	-0.500	-0.501	-0.501	-0.504	-0.506	-0.510	-0.512	-0.516	-0.520	-0.524	-0.528	-0.532	-0.536	-0.542	-0.546	-0.550	-0.555	-0.560	-0.564	-0.568	-0.571	-0.575	-0.578	-0.581	-0.582	-0.585	-0.586	-0.586	-0.586	-0.586	-0.586	-0.585	-0.582	-0.581	-0.578	-0.572	-0.569	-0.564	-0.559	-0.552	-0.546	-0.539	-0.531	-0.522	-0.514	-0.505	-0.495	-0.485	-0.475	-0.464	-0.452	-0.440	-0.428	-0.416	-0.402	-0.390	-0.376	-0.364	-0.350	-0.338	-0.325	-0.310	-0.298	-0.285	-0.270	-0.258	-0.245	-0.232	-0.221	-0.209	-0.198	-0.186	-0.175	-0.165	-0.154	-0.145	-0.135	-0.126	-0.119	-0.110	-0.102	-0.095	-0.089	-0.084	-0.078	-0.072	-0.069	-0.064	-0.061	-0.058	-0.055	-0.052	-0.050	-0.049	-0.048	-0.046	-0.046	-0.046	-0.046	-0.046	-0.048	-0.049	-0.049	-0.051	-0.052	-0.055	-0.058	-0.059	-0.061	-0.062	-0.066	-0.068	-0.070	-0.072	-0.075	-0.078	-0.080	-0.081	-0.084	-0.085	-0.089	-0.089	-0.091	-0.094	-0.094	-0.095	-0.098	-0.099	-0.100	-0.101	-0.101	-0.102	-0.104	-0.104	-0.105	-0.106	-0.106	-0.108	-0.108	-0.109	-0.108	-0.109	-0.110	-0.110	-0.112	-0.114	-0.114	-0.115	-0.118	-0.119	-0.120	-0.122	-0.125	-0.129	-0.131	-0.134	-0.136	-0.141	-0.145	-0.149	-0.155	-0.159	-0.164	-0.170	-0.175	-0.182	-0.188	-0.195	-0.202	-0.209	-0.218	-0.225	-0.232	-0.241	-0.250	-0.259	-0.268	-0.276	-0.286	-0.295	-0.305	-0.315	-0.325	-0.335	-0.345	-0.355	-0.365	-0.374	-0.385	-0.395	-0.405	-0.415	-0.425	-0.435	-0.445	-0.455	-0.465	-0.475	-0.484	-0.494	-0.502	-0.511	-0.520	-0.529	-0.536	-0.545	-0.554	-0.560	-0.568	-0.575	-0.581	-0.588	-0.594	-0.600	-0.605	-0.610	-0.615	-0.619	-0.622	-0.626	-0.630	-0.634	-0.635	-0.638	-0.639	-0.641	-0.642	-0.642	-0.644	-0.644	-0.644	-0.644	-0.642	-0.641	-0.640	-0.638	-0.636	-0.634	-0.630	-0.628	-0.624	-0.620	-0.616	-0.612	-0.608	-0.602	-0.598	-0.591	-0.586	-0.580	-0.574	-0.568	-0.560	-0.554	-0.546	-0.539	-0.531	-0.524	-0.516	-0.509	-0.500	-0.491	-0.482	-0.474	-0.464	-0.455	-0.445	-0.436	-0.426	-0.415	-0.405	-0.395	-0.385	-0.374	-0.362	-0.352	-0.340	-0.330	-0.319	-0.308	-0.296	-0.285	-0.274	-0.262	-0.251	-0.241	-0.230	-0.219	-0.209	-0.199	-0.188	-0.179	-0.169	-0.160	-0.151	-0.142	-0.135	-0.128	-0.120	-0.114	-0.109	-0.102	-0.099	-0.094	-0.090	-0.088	-0.085	-0.082	-0.082	-0.081	-0.081	-0.082	-0.084	-0.086	-0.089	-0.092	-0.096	-0.101	-0.106	-0.111	-0.119	-0.125	-0.132	-0.140	-0.148	-0.156	-0.165	-0.174	-0.181	-0.191	-0.200	-0.209	-0.218	-0.226	-0.234	-0.242	-0.250	-0.259	-0.265	-0.272	-0.279	-0.284	-0.289	-0.294	-0.299	-0.302	-0.305	-0.306	-0.308	-0.309	-0.308	-0.306	-0.304	-0.302	-0.298	-0.292	-0.288	-0.280	-0.272	-0.265	-0.256	-0.248	-0.238	-0.225	-0.214	-0.201	-0.189	-0.175	-0.161	-0.146	-0.132	-0.116	-0.100	-0.085	-0.069	-0.054	-0.038	-0.021	-0.006	0.010	0.025	0.039	0.054	0.069	0.082	0.096	0.109	0.122	0.134	0.145	0.156	0.166	0.175	0.185	0.192	0.200	0.206	0.212	0.218	0.222	0.225	0.229	0.230	0.231	0.231	0.232	0.231	0.230	0.228	0.225	0.221	0.219	0.215	0.210	0.205	0.200	0.194	0.189	0.181	0.175	0.169	0.162	0.155	0.149	0.142	0.135	0.129	0.122	0.115	0.110	0.104	0.099	0.092	0.088	0.082	0.078	0.074	0.069	0.066	0.061	0.059	0.055	0.052	0.051	0.048	0.046	0.045	0.044	0.042	0.042	0.041	0.041	0.041	0.041	0.040	0.040	0.041	0.041	0.042	0.042	0.044	0.044	0.045	0.045	0.045	0.046	0.046	0.046	0.046	0.046	0.046	0.046	0.045	0.045	0.044	0.042	0.041	0.040	0.038	0.036	0.034	0.031	0.030	0.026	0.024	0.021	0.018	0.015	0.011	0.008	0.005	0.000	-0.004	-0.009	-0.012	-0.016	-0.020	-0.025	-0.030	-0.034	-0.039	-0.044	-0.048	-0.054	-0.058	-0.062	-0.068	-0.072	-0.076	-0.081	-0.086	-0.091	-0.098	-0.101	-0.106	-0.111	-0.118	-0.122	-0.126	-0.132	-0.138	-0.142	-0.148	-0.154	-0.159	-0.165	-0.170	-0.176	-0.182	-0.188	-0.194	-0.201	-0.206	-0.214	-0.219	-0.226	-0.232	-0.239	-0.246	-0.254	-0.260	-0.266	-0.274	-0.282	-0.289	-0.296	-0.302	-0.310	-0.318	-0.325	-0.331	-0.340	-0.346	-0.354	-0.360	-0.366	-0.374	-0.380	-0.386	-0.392	-0.398	-0.404	-0.409	-0.412	-0.418	-0.422	-0.426	-0.430	-0.432	-0.435	-0.439	-0.440	-0.441	-0.442	-0.442	-0.442	-0.442	-0.441	-0.440	-0.439	-0.436	-0.432	-0.430	-0.424	-0.420	-0.415	-0.409	-0.402	-0.395	-0.388	-0.379	-0.370	-0.361	-0.351	-0.341	-0.330	-0.318	-0.306	-0.294	-0.281	-0.269	-0.254	-0.241	-0.226	-0.212	-0.198	-0.184	-0.168	-0.152	-0.139	-0.122	-0.108	-0.092	-0.078	-0.064	-0.049	-0.035	-0.020	-0.006	0.006	0.020	0.032	0.044	0.055	0.064	0.075	0.082	0.091	0.099	0.104	0.110	0.115	0.119	0.121	0.122	0.124	0.124	0.124	0.122	0.120	0.115	0.111	0.106	0.100	0.094	0.085	0.076	0.068	0.058	0.048	0.038	0.025	0.014	0.001	-0.011	-0.024	-0.036	-0.049	-0.061	-0.075	-0.088	-0.099	-0.111	-0.124	-0.136	-0.148	-0.158	-0.169	-0.178	-0.188	-0.196	-0.204	-0.211	-0.219	-0.225	-0.230	-0.234	-0.239	-0.241	-0.244	-0.246	-0.246	-0.246	-0.245	-0.245	-0.242	-0.240	-0.236	-0.234	-0.230	-0.224	-0.220	-0.214	-0.209	-0.202	-0.196	-0.189	-0.184	-0.176	-0.171	-0.162	-0.158	-0.151	-0.145	-0.139	-0.134	-0.128	-0.122	-0.118	-0.114	-0.110	-0.106	-0.104	-0.100	-0.098	-0.098	-0.096	-0.095	-0.094	-0.095	-0.096	-0.098	-0.099	-0.100	-0.102	-0.105	-0.109	-0.111	-0.116	-0.120	-0.125	-0.130	-0.135	-0.140	-0.145	-0.151	-0.158	-0.162	-0.169	-0.174	-0.181	-0.186	-0.191	-0.198	-0.204	-0.209	-0.215	-0.220	-0.225	-0.230	-0.234	-0.240	-0.244	-0.249	-0.252	-0.256	-0.260	-0.264	-0.268	-0.270	-0.274	-0.276	-0.279	-0.281	-0.284	-0.286	-0.289	-0.290	-0.292	-0.295	-0.296	-0.298	-0.299	-0.300	-0.301	-0.304	-0.304	-0.305	-0.306	-0.308	-0.308	-0.308	-0.309	-0.310	-0.310	-0.310	-0.311	-0.311	-0.311	-0.312	-0.310	-0.310	-0.310	-0.309	-0.308	-0.308	-0.306	-0.305	-0.302	-0.301	-0.299	-0.296	-0.294	-0.291	-0.286	-0.284	-0.280	-0.275	-0.271	-0.266	-0.262	-0.258	-0.252	-0.246	-0.241	-0.236	-0.230	-0.225	-0.219	-0.214	-0.208	-0.202	-0.196	-0.190	-0.184	-0.178	-0.172	-0.166	-0.161	-0.158	-0.151	-0.146	-0.142	-0.138	-0.134	-0.130	-0.126	-0.122	-0.120	-0.118	-0.116	-0.114	-0.112	-0.111	-0.111	-0.112	-0.112	-0.112	-0.114	-0.115	-0.118	-0.120	-0.122	-0.126	-0.130	-0.134	-0.138	-0.141	-0.146	-0.151	-0.156	-0.162	-0.169	-0.175	-0.181	-0.188	-0.194	-0.201	-0.209	-0.215	-0.222	-0.230	-0.236	-0.244	-0.251	-0.260	-0.268	-0.275	-0.282	-0.290	-0.299	-0.306	-0.315	-0.322	-0.330	-0.339	-0.348	-0.355	-0.364	-0.372	-0.381	-0.390	-0.399	-0.408	-0.416	-0.428	-0.436	-0.446	-0.458	-0.468	-0.479	-0.490	-0.502	-0.514	-0.526	-0.540	-0.552	-0.566	-0.581	-0.596	-0.611	-0.628	-0.644	-0.661	-0.679	-0.698	-0.716	-0.736	-0.756	-0.778	-0.800	-0.821	-0.845	-0.869	-0.892	-0.918	-0.942	-0.969	-0.995	-1.022	-1.051	-1.080	-1.109	-1.138	-1.168	-1.199	-1.230	-1.261	-1.295	-1.329	-1.361	-1.396	-1.430	-1.465	-1.499	-1.534	-1.571	-1.606	-1.642	-1.680	-1.716	-1.752	-1.789	-1.826	-1.862	-1.899	-1.936	-1.971	-2.007	-2.044	-2.080	-2.115	-2.150	-2.185	-2.219	-2.254	-2.286	-2.319	-2.351	-2.382	-2.412	-2.442	-2.472	-2.501	-2.529	-2.555	-2.582	-2.608	-2.631	-2.656	-2.679	-2.700	-2.720	-2.740	-2.759	-2.776	-2.794	-2.810	-2.824	-2.839	-2.851	-2.865	-2.876	-2.888	-2.898	-2.908	-2.916	-2.925	-2.934	-2.941	-2.948	-2.955	-2.962	-2.970	-2.976	-2.982	-2.988	-2.995	-3.002	-3.009	-3.016	-3.022	-3.031	-3.039	-3.046	-3.058	-3.066	-3.076	-3.088	-3.099	-3.111	-3.125	-3.139	-3.154	-3.169	-3.186	-3.204	-3.222	-3.241	-3.262	-3.285	-3.308	-3.330	-3.354	-3.380	-3.406	-3.432	-3.460	-3.489	-3.518	-3.549	-3.579	-3.611	-3.641	-3.674	-3.709	-3.741	-3.775	-3.810	-3.844	-3.879	-3.914	-3.949	-3.984	-4.019	-4.054	-4.089	-4.125	-4.159	-4.194	-4.229	-4.264	-4.298	-4.331	-4.364	-4.398	-4.429	-4.461	-4.492	-4.524	-4.555	-4.585	-4.615	-4.644	-4.672	-4.701	-4.729	-4.756	-4.782	-4.809	-4.834	-4.859	-4.882	-4.906	-4.930	-4.954	-4.976	-4.998	-5.019	-5.041	-5.061	-5.082	-5.101	-5.121	-5.141	-5.161	-5.180	-5.199	-5.218	-5.236	-5.255	-5.272	-5.290	-5.308	-5.325	-5.344	-5.360	-5.378	-5.394	-5.411	-5.428	-5.445	-5.461	-5.478	-5.492	-5.509	-5.525	-5.540	-5.556	-5.571	-5.585	-5.601	-5.615	-5.630	-5.642	-5.656	-5.670	-5.682	-5.694	-5.706	-5.718	-5.728	-5.738	-5.746	-5.756	-5.765	-5.772	-5.779	-5.785	-5.790	-5.795	-5.798	-5.801	-5.802	-5.802	-5.802	-5.801	-5.799	-5.795	-5.790	-5.785	-5.779	-5.771	-5.761	-5.751	-5.740	-5.728	-5.715	-5.700	-5.684	-5.666	-5.648	-5.628	-5.606	-5.585	-5.561	-5.538	-5.512	-5.485	-5.458	-5.430	-5.399	-5.369	-5.336	-5.302	-5.269	-5.234	-5.199	-5.161	-5.124	-5.085	-5.046	-5.006	-4.965	-4.924	-4.881	-4.839	-4.794	-4.750	-4.705	-4.659	-4.614	-4.566	-4.520	-4.471	-4.424	-4.375	-4.325	-4.276	-4.225	-4.175	-4.124	-4.072	-4.020	-3.968	-3.915	-3.861	-3.808	-3.752	-3.700	-3.645	-3.590	-3.534	-3.479	-3.422	-3.366	-3.309	-3.252	-3.195	-3.138	-3.079	-3.021	-2.962	-2.904	-2.844	-2.785	-2.725	-2.666	-2.606	-2.546	-2.485	-2.425	-2.365	-2.304	-2.244	-2.182	-2.122	-2.060	-2.000	-1.939	-1.878	-1.818	-1.755	-1.695	-1.635	-1.574	-1.514	-1.454	-1.394	-1.334	-1.275	-1.216	-1.158	-1.100	-1.042	-0.984	-0.928	-0.870	-0.814	-0.758	-0.702	-0.648	-0.594	-0.539	-0.486	-0.432	-0.380	-0.328	-0.278	-0.226	-0.176	-0.125	-0.076	-0.028	0.020	0.069	0.115	0.162	0.210	0.254	0.300	0.345	0.390	0.432	0.476	0.519	0.561	0.604	0.646	0.689	0.729	0.770	0.810	0.850	0.891	0.930	0.970	1.009	1.048	1.085	1.124	1.160	1.199	1.235	1.272	1.309	1.344	1.379	1.415	1.449	1.484	1.516	1.550	1.582	1.615	1.648	1.679	1.709	1.739	1.769	1.799	1.828	1.855	1.882	1.908	1.934	1.959	1.982	2.005	2.029	2.050	2.071	2.091	2.110	2.129	2.148	2.164	2.180	2.195	2.208	2.221	2.232	2.244	2.255	2.264	2.271	2.279	2.286	2.291	2.295	2.300	2.302	2.304	2.305	2.306	2.306	2.305	2.301	2.300	2.295	2.291	2.286	2.281	2.274	2.268	2.259	2.251	2.241	2.232	2.222	2.212	2.201	2.190	2.179	2.166	2.155	2.141	2.129	2.116	2.102	2.089	2.075	2.061	2.047	2.033	2.018	2.004	1.988	1.974	1.959	1.944	1.928	1.912	1.898	1.882	1.866	1.851	1.835	1.820	1.804	1.789	1.772	1.758	1.740	1.724	1.708	1.690	1.674	1.658	1.640	1.624	1.606	1.589	1.571	1.551	1.534	1.515	1.495	1.476	1.456	1.436	1.415	1.394	1.372	1.350	1.329	1.305	1.281	1.258	1.232	1.206	1.181	1.155	1.129	1.101	1.072	1.044	1.015	0.986	0.955	0.925	0.894	0.861	0.830	0.798	0.765	0.732	0.699	0.665	0.631	0.598	0.564	0.530	0.496	0.461	0.429	0.395	0.361	0.329	0.296	0.264	0.232	0.200	0.170	0.139	0.109	0.080	0.052	0.025	-0.001	-0.028	-0.052	-0.076	-0.100	-0.121	-0.144	-0.164	-0.184	-0.202	-0.220	-0.236	-0.252	-0.266	-0.280	-0.291	-0.304	-0.315	-0.324	-0.332	-0.341	-0.349	-0.355	-0.360	-0.365	-0.370	-0.375	-0.378	-0.381	-0.384	-0.386	-0.388	-0.389	-0.390	-0.390	-0.391	-0.392	-0.394	-0.394	-0.395	-0.394	-0.395	-0.395	-0.395	-0.396	-0.396	-0.396	-0.398	-0.399	-0.399	-0.400	-0.400	-0.401	-0.402	-0.404	-0.405	-0.408	-0.408	-0.409	-0.410	-0.411	-0.414	-0.414	-0.415	-0.416	-0.418	-0.419	-0.419	-0.419	-0.420	-0.419	-0.419	-0.419	-0.418	-0.418	-0.416	-0.414	-0.414	-0.411	-0.409	-0.406	-0.405	-0.401	-0.399	-0.395	-0.391	-0.386	-0.384	-0.379	-0.374	-0.370	-0.365	-0.360	-0.355	-0.350	-0.345	-0.340	-0.334	-0.329	-0.324	-0.319	-0.314	-0.309	-0.304	-0.299	-0.295	-0.290	-0.284	-0.280	-0.275	-0.271	-0.268	-0.264	-0.260	-0.256	-0.254	-0.249	-0.246	-0.244	-0.240	-0.238	-0.235	-0.231	-0.230	-0.228	-0.224	-0.222	-0.220	-0.218	-0.215	-0.215	-0.212	-0.211	-0.209	-0.208	-0.205	-0.204	-0.202	-0.200	-0.200	-0.199	-0.196	-0.195	-0.192	-0.191	-0.189	-0.188	-0.186	-0.184	-0.181	-0.180	-0.180	-0.176	-0.175	-0.174	-0.171	-0.170	-0.168	-0.168	-0.165	-0.164	-0.162	-0.159	-0.158	-0.155	-0.155	-0.152	-0.150	-0.148	-0.145	-0.142	-0.140	-0.138	-0.135	-0.131	-0.128	-0.125	-0.120	-0.116	-0.111	-0.106	-0.101	-0.095	-0.091	-0.085	-0.078	-0.070	-0.064	-0.055	-0.048	-0.039	-0.030	-0.020	-0.010	0.000	0.011	0.022	0.034	0.046	0.059	0.071	0.086	0.099	0.114	0.128	0.144	0.159	0.174	0.190	0.206	0.222	0.238	0.255	0.271	0.288	0.305	0.321	0.338	0.355	0.372	0.388	0.404	0.421	0.436	0.451	0.468	0.481	0.495	0.509	0.522	0.536	0.549	0.561	0.572	0.584	0.594	0.602	0.612	0.621	0.629	0.636	0.644	0.649	0.654	0.660	0.664	0.669	0.671	0.674	0.675	0.678	0.678	0.679	0.679	0.678	0.678	0.676	0.675	0.672	0.670	0.669	0.666	0.662	0.660	0.656	0.652	0.650	0.648	0.642	0.640	0.635	0.632	0.630	0.626	0.624	0.621	0.619	0.616	0.615	0.614	0.612	0.610	0.610	0.609	0.609	0.609	0.610	0.611	0.611	0.612	0.615	0.616	0.620	0.622	0.626	0.629	0.632	0.638	0.641	0.646	0.651	0.656	0.661	0.668	0.674	0.680	0.686	0.694	0.700	0.706	0.714	0.721	0.729	0.736	0.745	0.752	0.760	0.769	0.778	0.785	0.794	0.802	0.811	0.820	0.828	0.836	0.845	0.854	0.862	0.871	0.879	0.888	0.896	0.904	0.911	0.920	0.928	0.936	0.944	0.951	0.959	0.966	0.974	0.980	0.986	0.992	0.999	1.004	1.010	1.014	1.020	1.022	1.028	1.031	1.034	1.036	1.039	1.040	1.041	1.042	1.042	1.042	1.040	1.040	1.036	1.035	1.031	1.028	1.021	1.016	1.010	1.002	0.995	0.988	0.978	0.968	0.956	0.946	0.934	0.921	0.909	0.895	0.880	0.865	0.848	0.831	0.812	0.795	0.775	0.756	0.735	0.715	0.694	0.670	0.649	0.625	0.602	0.576	0.551	0.526	0.501	0.475	0.448	0.421	0.395	0.366	0.339	0.311	0.282	0.254	0.225	0.195	0.166	0.138	0.108	0.079	0.049	0.019	-0.011	-0.040	-0.069	-0.098	-0.128	-0.155	-0.184	-0.211	-0.239	-0.266	-0.294	-0.320	-0.348	-0.374	-0.399	-0.424	-0.448	-0.471	-0.495	-0.518	-0.540	-0.561	-0.582	-0.602	-0.622	-0.641	-0.660	-0.678	-0.695	-0.711	-0.726	-0.742	-0.758	-0.770	-0.784	-0.798	-0.810	-0.821	-0.832	-0.844	-0.854	-0.864	-0.872	-0.881	-0.890	-0.900	-0.908	-0.916	-0.924	-0.931	-0.939	-0.946	-0.954	-0.961	-0.968	-0.975	-0.984	-0.991	-0.999	-1.006	-1.016	-1.024	-1.032	-1.042	-1.051	-1.061	-1.072	-1.082	-1.094	-1.105	-1.116	-1.129	-1.142	-1.155	-1.168	-1.181	-1.196	-1.211	-1.228	-1.241	-1.258	-1.274	-1.290	-1.308	-1.325	-1.341	-1.359	-1.378	-1.395	-1.412	-1.431	-1.448	-1.466	-1.484	-1.502	-1.520	-1.538	-1.556	-1.574	-1.590	-1.608	-1.625	-1.641	-1.659	-1.674	-1.689	-1.705	-1.720	-1.735	-1.748	-1.762	-1.775	-1.789	-1.801	-1.812	-1.824	-1.835	-1.846	-1.856	-1.865	-1.874	-1.882	-1.890	-1.898	-1.904	-1.911	-1.916	-1.922	-1.929	-1.932	-1.938	-1.942	-1.945	-1.949	-1.951	-1.954	-1.956	-1.958	-1.960	-1.960	-1.962	-1.961	-1.962	-1.961	-1.962	-1.962	-1.961	-1.961	-1.960	-1.959	-1.956	-1.955	-1.952	-1.950	-1.949	-1.945	-1.942	-1.939	-1.936	-1.932	-1.928	-1.925	-1.920	-1.915	-1.910	-1.906	-1.901	-1.895	-1.890	-1.884	-1.878	-1.871	-1.864	-1.858	-1.851	-1.844	-1.838	-1.830	-1.822	-1.815	-1.808	-1.801	-1.794	-1.786	-1.779	-1.770	-1.764	-1.756	-1.749	-1.741	-1.732	-1.725	-1.719	-1.710	-1.702	-1.696	-1.689	-1.681	-1.675	-1.666	-1.660	-1.654	-1.646	-1.640	-1.634	-1.628	-1.621	-1.616	-1.610	-1.604	-1.598	-1.592	-1.586	-1.580	-1.574	-1.568	-1.562	-1.555	-1.549	-1.542	-1.535	-1.529	-1.521	-1.514	-1.508	-1.500	-1.491	-1.484	-1.475	-1.466	-1.456	-1.448	-1.438	-1.426	-1.416	-1.405	-1.394	-1.382	-1.369	-1.356	-1.344	-1.331	-1.316	-1.302	-1.286	-1.272	-1.258	-1.241	-1.226	-1.209	-1.194	-1.176	-1.160	-1.142	-1.125	-1.109	-1.091	-1.075	-1.056	-1.040	-1.022	-1.005	-0.988	-0.971	-0.955	-0.938	-0.922	-0.906	-0.891	-0.876	-0.861	-0.846	-0.832	-0.819	-0.806	-0.792	-0.781	-0.770	-0.758	-0.749	-0.738	-0.729	-0.720	-0.711	-0.704	-0.696	-0.690	-0.684	-0.679	-0.672	-0.669	-0.665	-0.661	-0.659	-0.656	-0.652	-0.651	-0.650	-0.649	-0.649	-0.648	-0.649	-0.649	-0.649	-0.649	-0.650	-0.651	-0.654	-0.655	-0.655	-0.658	-0.659	-0.660	-0.661	-0.664	-0.665	-0.665	-0.666	-0.669	-0.670	-0.670	-0.670	-0.671	-0.671	-0.671	-0.671	-0.671	-0.671	-0.670	-0.669	-0.669	-0.666	-0.665	-0.664	-0.660	-0.659	-0.656	-0.655	-0.652	-0.649	-0.646	-0.644	-0.641	-0.638	-0.635	-0.631	-0.628	-0.625	-0.621	-0.618	-0.615	-0.611	-0.609	-0.606	-0.604	-0.601	-0.600	-0.598	-0.598	-0.595	-0.594	-0.595	-0.594	-0.594	-0.595	-0.596	-0.598	-0.600	-0.602	-0.605	-0.609	-0.612	-0.616	-0.621	-0.626	-0.631	-0.638	-0.642	-0.650	-0.658	-0.664	-0.671	-0.680	-0.688	-0.696	-0.704	-0.714	-0.722	-0.731	-0.741	-0.750	-0.759	-0.768	-0.778	-0.785	-0.795	-0.802	-0.810	-0.819	-0.826	-0.835	-0.841	-0.848	-0.854	-0.859	-0.865	-0.870	-0.874	-0.878	-0.880	-0.882	-0.885	-0.885	-0.886	-0.885	-0.885	-0.882	-0.881	-0.876	-0.874	-0.869	-0.861	-0.856	-0.849	-0.840	-0.832	-0.822	-0.812	-0.802	-0.791	-0.779	-0.768	-0.754	-0.740	-0.726	-0.710	-0.696	-0.680	-0.664	-0.648	-0.631	-0.614	-0.598	-0.580	-0.562	-0.544	-0.526	-0.509	-0.491	-0.474	-0.456	-0.439	-0.421	-0.406	-0.390	-0.374	-0.358	-0.342	-0.329	-0.315	-0.301	-0.288	-0.275	-0.264	-0.254	-0.242	-0.232	-0.225	-0.216	-0.210	-0.204	-0.198	-0.194	-0.189	-0.186	-0.184	-0.182	-0.182	-0.184	-0.184	-0.186	-0.189	-0.192	-0.196	-0.200	-0.208	-0.212	-0.220	-0.228	-0.236	-0.244	-0.254	-0.264	-0.274	-0.284	-0.295	-0.306	-0.319	-0.331	-0.342	-0.355	-0.368	-0.381	-0.392	-0.406	-0.419	-0.432	-0.446	-0.459	-0.471	-0.484	-0.496	-0.509	-0.521	-0.534	-0.545	-0.558	-0.568	-0.579	-0.590	-0.599	-0.610	-0.619	-0.629	-0.638	-0.645	-0.654	-0.661	-0.669	-0.675	-0.681	-0.688	-0.692	-0.698	-0.701	-0.705	-0.708	-0.711	-0.712	-0.715	-0.716	-0.718	-0.718	-0.716	-0.718	-0.716	-0.715	-0.714	-0.710	-0.708	-0.705	-0.701	-0.698	-0.692	-0.689	-0.684	-0.678	-0.672	-0.668	-0.662	-0.656	-0.650	-0.644	-0.638	-0.631	-0.624	-0.619	-0.611	-0.605	-0.600	-0.592	-0.586	-0.581	-0.576	-0.571	-0.565	-0.561	-0.556	-0.554	-0.551	-0.549	-0.546	-0.544	-0.542	-0.542	-0.541	-0.542	-0.544	-0.546	-0.548	-0.551	-0.555	-0.560	-0.565	-0.570	-0.576	-0.584	-0.591	-0.600	-0.609	-0.618	-0.628	-0.638	-0.649	-0.659	-0.671	-0.684	-0.696	-0.708	-0.721	-0.732	-0.746	-0.760	-0.774	-0.786	-0.800	-0.814	-0.826	-0.840	-0.852	-0.865	-0.879	-0.891	-0.901	-0.914	-0.925	-0.938	-0.948	-0.958	-0.968	-0.978	-0.986	-0.995	-1.004	-1.011	-1.019	-1.026	-1.032	-1.040	-1.045	-1.051	-1.056	-1.062	-1.066	-1.070	-1.074	-1.079	-1.082	-1.085	-1.090	-1.092	-1.096	-1.100	-1.104	-1.106	-1.110	-1.114	-1.116	-1.121	-1.125	-1.130	-1.135	-1.139	-1.144	-1.150	-1.155	-1.161	-1.168	-1.174	-1.181	-1.188	-1.195	-1.204	-1.212	-1.220	-1.230	-1.239	-1.249	-1.258	-1.268	-1.279	-1.289	-1.299	-1.311	-1.321	-1.332	-1.342	-1.355	-1.365	-1.376	-1.388	-1.398	-1.409	-1.420	-1.429	-1.439	-1.448	-1.458	-1.466	-1.474	-1.482	-1.489	-1.496	-1.502	-1.508	-1.512	-1.516	-1.520	-1.521	-1.524	-1.525	-1.526	-1.526	-1.525	-1.522	-1.520	-1.516	-1.512	-1.508	-1.501	-1.494	-1.486	-1.479	-1.469	-1.459	-1.448	-1.436	-1.424	-1.411	-1.398	-1.384	-1.369	-1.354	-1.339	-1.322	-1.305	-1.288	-1.269	-1.251	-1.234	-1.214	-1.195	-1.175	-1.155	-1.136	-1.115	-1.095	-1.075	-1.054	-1.035	-1.014	-0.994	-0.974	-0.952	-0.934	-0.914	-0.894	-0.876	-0.856	-0.839	-0.821	-0.804	-0.786	-0.770	-0.754	-0.739	-0.722	-0.709	-0.695	-0.681	-0.668	-0.656	-0.645	-0.634	-0.624	-0.614	-0.606	-0.598	-0.590	-0.582	-0.578	-0.571	-0.568	-0.564	-0.560	-0.558	-0.556	-0.555	-0.555	-0.555	-0.555	-0.556	-0.558	-0.560	-0.562	-0.565	-0.569	-0.572	-0.576	-0.581	-0.586	-0.591	-0.596	-0.602	-0.609	-0.615	-0.621	-0.628	-0.634	-0.641	-0.646	-0.652	-0.659	-0.665	-0.671	-0.678	-0.684	-0.690	-0.695	-0.700	-0.705	-0.710	-0.712	-0.718	-0.720	-0.724	-0.726	-0.729	-0.731	-0.731	-0.732	-0.734	-0.732	-0.732	-0.731	-0.730	-0.726	-0.725	-0.721	-0.716	-0.712	-0.708	-0.701	-0.694	-0.689	-0.680	-0.671	-0.664	-0.654	-0.644	-0.634	-0.622	-0.610	-0.598	-0.585	-0.570	-0.558	-0.542	-0.526	-0.511	-0.495	-0.479	-0.462	-0.444	-0.426	-0.408	-0.390	-0.371	-0.352	-0.334	-0.314	-0.295	-0.276	-0.256	-0.238	-0.218	-0.198	-0.180	-0.161	-0.142	-0.125	-0.108	-0.090	-0.072	-0.058	-0.041	-0.028	-0.012	0.000	0.014	0.025	0.036	0.046	0.055	0.064	0.070	0.078	0.084	0.088	0.091	0.094	0.095	0.096	0.096	0.094	0.092	0.090	0.085	0.079	0.074	0.068	0.059	0.050	0.041	0.031	0.020	0.010	-0.002	-0.015	-0.029	-0.041	-0.055	-0.068	-0.082	-0.096	-0.110	-0.125	-0.139	-0.152	-0.168	-0.180	-0.194	-0.208	-0.221	-0.232	-0.246	-0.258	-0.269	-0.281	-0.291	-0.301	-0.310	-0.319	-0.328	-0.335	-0.341	-0.348	-0.354	-0.358	-0.362	-0.368	-0.370	-0.371	-0.374	-0.376	-0.378	-0.376	-0.378	-0.376	-0.376	-0.374	-0.372	-0.371	-0.369	-0.368	-0.365	-0.362	-0.360	-0.358	-0.355	-0.352	-0.350	-0.348	-0.345	-0.344	-0.341	-0.340	-0.339	-0.338	-0.339	-0.338	-0.338	-0.340	-0.340	-0.344	-0.345	-0.349	-0.351	-0.356	-0.361	-0.366	-0.372	-0.379	-0.386	-0.395	-0.402	-0.411	-0.421	-0.431	-0.442	-0.454	-0.466	-0.479	-0.491	-0.504	-0.518	-0.532	-0.548	-0.561	-0.576	-0.591	-0.608	-0.622	-0.640	-0.655	-0.671	-0.689	-0.704	-0.720	-0.736	-0.752	-0.769	-0.784	-0.799	-0.814	-0.830	-0.842	-0.858	-0.871	-0.885	-0.896	-0.909	-0.920	-0.931	-0.941	-0.951	-0.960	-0.969	-0.978	-0.985	-0.991	-0.996	-1.001	-1.005	-1.010	-1.012	-1.014	-1.015	-1.016	-1.015	-1.015	-1.014	-1.011	-1.009	-1.005	-1.001	-0.995	-0.990	-0.984	-0.976	-0.970	-0.961	-0.952	-0.944	-0.935	-0.925	-0.915	-0.905	-0.894	-0.882	-0.871	-0.860	-0.849	-0.838	-0.826	-0.815	-0.802	-0.791	-0.779	-0.766	-0.754	-0.742	-0.730	-0.719	-0.708	-0.696	-0.685	-0.674	-0.664	-0.654	-0.644	-0.634	-0.624	-0.615	-0.606	-0.599	-0.590	-0.582	-0.578	-0.570	-0.564	-0.559	-0.554	-0.550	-0.546	-0.541	-0.539	-0.536	-0.534	-0.532	-0.531	-0.530	-0.530	-0.530	-0.531	-0.532	-0.534	-0.536	-0.538	-0.541	-0.544	-0.548	-0.551	-0.556	-0.560	-0.564	-0.569	-0.574	-0.580	-0.585	-0.590	-0.595	-0.600	-0.608	-0.612	-0.619	-0.625	-0.630	-0.636	-0.641	-0.648	-0.651	-0.658	-0.662	-0.669	-0.674	-0.678	-0.682	-0.686	-0.691	-0.694	-0.698	-0.700	-0.704	-0.706	-0.708	-0.710	-0.710	-0.710	-0.711	-0.711	-0.711	-0.710	-0.708	-0.708	-0.704	-0.701	-0.699	-0.694	-0.690	-0.685	-0.681	-0.675	-0.669	-0.661	-0.654	-0.648	-0.639	-0.630	-0.621	-0.612	-0.602	-0.591	-0.581	-0.569	-0.558	-0.546	-0.534	-0.521	-0.509	-0.495	-0.481	-0.468	-0.454	-0.440	-0.425	-0.410	-0.396	-0.382	-0.368	-0.354	-0.338	-0.324	-0.310	-0.295	-0.281	-0.268	-0.254	-0.240	-0.228	-0.214	-0.201	-0.189	-0.176	-0.164	-0.154	-0.142	-0.131	-0.121	-0.112	-0.104	-0.095	-0.086	-0.080	-0.071	-0.065	-0.059	-0.054	-0.050	-0.045	-0.041	-0.038	-0.034	-0.032	-0.030	-0.030	-0.029	-0.029	-0.029	-0.029	-0.030	-0.031	-0.032	-0.035	-0.038	-0.039	-0.041	-0.045	-0.049	-0.051	-0.056	-0.059	-0.064	-0.068	-0.071	-0.075	-0.080	-0.084	-0.088	-0.090	-0.094	-0.098	-0.100	-0.104	-0.105	-0.108	-0.110	-0.111	-0.112	-0.112	-0.112	-0.114	-0.114	-0.112	-0.110	-0.109	-0.108	-0.104	-0.101	-0.098	-0.094	-0.090	-0.085	-0.079	-0.074	-0.068	-0.060	-0.052	-0.045	-0.036	-0.029	-0.020	-0.011	-0.002	0.009	0.018	0.028	0.038	0.049	0.059	0.070	0.080	0.090	0.100	0.111	0.122	0.132	0.144	0.154	0.164	0.175	0.184	0.194	0.202	0.212	0.222	0.230	0.239	0.248	0.256	0.264	0.270	0.278	0.285	0.291	0.298	0.302	0.308	0.312	0.318	0.322	0.328	0.332	0.335	0.340	0.344	0.346	0.350	0.352	0.355	0.358	0.360	0.361	0.364	0.365	0.366	0.368	0.370	0.371	0.371	0.372	0.374	0.374	0.374	0.376	0.376	0.376	0.376	0.378	0.378	0.379	0.379	0.378	0.378	0.378	0.379	0.379	0.378	0.378	0.376	0.376	0.376	0.375	0.374	0.371	0.371	0.369	0.368	0.365	0.362	0.361	0.358	0.356	0.351	0.349	0.344	0.341	0.335	0.331	0.326	0.321	0.315	0.309	0.302	0.298	0.289	0.282	0.275	0.268	0.259	0.251	0.242	0.234	0.225	0.216	0.206	0.196	0.188	0.176	0.166	0.156	0.146	0.136	0.125	0.114	0.104	0.092	0.082	0.071	0.061	0.051	0.040	0.029	0.019	0.009	0.000	-0.010	-0.019	-0.029	-0.039	-0.048	-0.056	-0.065	-0.074	-0.081	-0.089	-0.096	-0.104	-0.110	-0.116	-0.122	-0.129	-0.132	-0.139	-0.142	-0.148	-0.150	-0.154	-0.158	-0.160	-0.164	-0.166	-0.166	-0.169	-0.169	-0.170	-0.170	-0.171	-0.171	-0.170	-0.170	-0.169	-0.168	-0.166	-0.164	-0.162	-0.160	-0.158	-0.156	-0.152	-0.150	-0.146	-0.145	-0.141	-0.139	-0.135	-0.131	-0.129	-0.125	-0.121	-0.119	-0.114	-0.110	-0.108	-0.104	-0.099	-0.095	-0.090	-0.086	-0.082	-0.079	-0.074	-0.069	-0.064	-0.059	-0.054	-0.049	-0.044	-0.038	-0.032	-0.026	-0.020	-0.014	-0.008	-0.001	0.006	0.014	0.021	0.029	0.038	0.045	0.054	0.062	0.071	0.081	0.091	0.100	0.110	0.120	0.130	0.140	0.150	0.161	0.172	0.182	0.194	0.205	0.214	0.225	0.235	0.246	0.255	0.265	0.275	0.284	0.292	0.300	0.309	0.315	0.322	0.329	0.335	0.341	0.345	0.350	0.354	0.356	0.360	0.361	0.362	0.364	0.362	0.362	0.361	0.360	0.356	0.354	0.351	0.348	0.342	0.338	0.331	0.325	0.319	0.312	0.305	0.298	0.291	0.284	0.278	0.269	0.261	0.254	0.246	0.239	0.232	0.225	0.219	0.212	0.206	0.201	0.198	0.192	0.189	0.185	0.182	0.181	0.179	0.179	0.179	0.179	0.181	0.184	0.186	0.190	0.195	0.200	0.205	0.211	0.219	0.228	0.236	0.246	0.255	0.266	0.278	0.289	0.300	0.314	0.325	0.339	0.352	0.366	0.379	0.394	0.408	0.421	0.436	0.449	0.462	0.476	0.490	0.502	0.515	0.528	0.539	0.551	0.561	0.571	0.581	0.590	0.599	0.606	0.615	0.621	0.626	0.631	0.636	0.640	0.642	0.645	0.648	0.648	0.648	0.648	0.646	0.645	0.642	0.641	0.638	0.635	0.630	0.626	0.621	0.616	0.610	0.604	0.599	0.592	0.586	0.579	0.574	0.566	0.559	0.554	0.546	0.540	0.534	0.528	0.520	0.515	0.509	0.504	0.498	0.494	0.489	0.484	0.480	0.475	0.471	0.468	0.464	0.460	0.459	0.455	0.454	0.450	0.449	0.446	0.445	0.444	0.441	0.440	0.439	0.438	0.436	0.435	0.434	0.431	0.431	0.430	0.428	0.428	0.425	0.422	0.421	0.420	0.418	0.415	0.414	0.411	0.406	0.404	0.400	0.398	0.394	0.391	0.386	0.382	0.378	0.374	0.369	0.365	0.359	0.355	0.349	0.344	0.339	0.332	0.328	0.321	0.316	0.310	0.304	0.298	0.292	0.286	0.281	0.275	0.269	0.264	0.258	0.252	0.246	0.240	0.234	0.229	0.222	0.218	0.211	0.205	0.200	0.194	0.189	0.182	0.176	0.170	0.165	0.159	0.152	0.146	0.140	0.134	0.129	0.122	0.116	0.109	0.102	0.095	0.090	0.082	0.076	0.069	0.062	0.055	0.048	0.041	0.034	0.028	0.020	0.014	0.006	0.000	-0.006	-0.015	-0.021	-0.028	-0.034	-0.040	-0.046	-0.052	-0.059	-0.064	-0.070	-0.074	-0.080	-0.085	-0.089	-0.092	-0.096	-0.100	-0.104	-0.105	-0.109	-0.110	-0.111	-0.111	-0.114	-0.114	-0.114	-0.111	-0.111	-0.110	-0.108	-0.106	-0.102	-0.100	-0.095	-0.091	-0.086	-0.081	-0.075	-0.070	-0.062	-0.056	-0.049	-0.040	-0.032	-0.024	-0.015	-0.005	0.005	0.016	0.026	0.036	0.049	0.060	0.071	0.084	0.096	0.109	0.121	0.134	0.146	0.160	0.172	0.186	0.199	0.212	0.226	0.239	0.251	0.264	0.276	0.289	0.300	0.311	0.324	0.334	0.345	0.354	0.364	0.372	0.380	0.388	0.395	0.401	0.406	0.412	0.416	0.419	0.422	0.425	0.426	0.428	0.426	0.426	0.425	0.424	0.421	0.419	0.415	0.409	0.405	0.399	0.394	0.386	0.380	0.372	0.365	0.358	0.349	0.340	0.331	0.324	0.315	0.305	0.298	0.289	0.280	0.271	0.262	0.254	0.246	0.240	0.231	0.224	0.219	0.211	0.206	0.200	0.195	0.190	0.185	0.182	0.179	0.176	0.174	0.171	0.170	0.169	0.168	0.166	0.168	0.166	0.168	0.168	0.169	0.169	0.170	0.171	0.172	0.174	0.175	0.176	0.178	0.180	0.180	0.181	0.181	0.182	0.182	0.182	0.182	0.182	0.182	0.180	0.180	0.178	0.175	0.172	0.170	0.168	0.165	0.161	0.156	0.154	0.148	0.144	0.139	0.135	0.129	0.125	0.119	0.112	0.108	0.101	0.098	0.091	0.085	0.080	0.074	0.069	0.064	0.058	0.052	0.049	0.044	0.039	0.034	0.031	0.026	0.022	0.019	0.016	0.014	0.010	0.008	0.005	0.004	0.001	0.000	-0.001	-0.002	-0.002	-0.004	-0.005	-0.005	-0.005	-0.005	-0.005	-0.005	-0.006	-0.005	-0.005	-0.004	-0.005	-0.004	-0.004	-0.002	-0.002	-0.001	-0.001	-0.001	0.000	0.001	0.001	0.001	0.002	0.004	0.005	0.006	0.006	0.009	0.010	0.010	0.012	0.014	0.015	0.018	0.020	0.022	0.025	0.029	0.031	0.036	0.040	0.044	0.049	0.052	0.058	0.062	0.068	0.074	0.080	0.088	0.094	0.101	0.109	0.116	0.124	0.132	0.140	0.148	0.158	0.165	0.174	0.182	0.191	0.200	0.209	0.218	0.226	0.235	0.244	0.251	0.260	0.268	0.275	0.282	0.290	0.296	0.304	0.309	0.315	0.320	0.324	0.328	0.331	0.335	0.338	0.340	0.341	0.342	0.342	0.342	0.342	0.340	0.339	0.336	0.334	0.330	0.328	0.324	0.319	0.312	0.308	0.302	0.296	0.289	0.281	0.274	0.266	0.258	0.249	0.241	0.232	0.222	0.212	0.202	0.194	0.182	0.172	0.161	0.150	0.139	0.128	0.116	0.105	0.094	0.082	0.070	0.058	0.044	0.032	0.020	0.006	-0.008	-0.020	-0.034	-0.048	-0.062	-0.076	-0.091	-0.108	-0.122	-0.139	-0.155	-0.171	-0.189	-0.206	-0.224	-0.242	-0.261	-0.281	-0.301	-0.321	-0.341	-0.362	-0.385	-0.406	-0.429	-0.452	-0.476	-0.500	-0.525	-0.551	-0.576	-0.602	-0.629	-0.656	-0.685	-0.712	-0.741	-0.770	-0.800	-0.830	-0.860	-0.890	-0.921	-0.954	-0.986	-1.018	-1.050	-1.084	-1.116	-1.151	-1.185	-1.220	-1.255	-1.290	-1.325	-1.360	-1.396	-1.431	-1.469	-1.505	-1.541	-1.576	-1.614	-1.650	-1.686	-1.724	-1.760	-1.795	-1.831	-1.868	-1.902	-1.939	-1.974	-2.009	-2.041	-2.076	-2.110	-2.142	-2.175	-2.206	-2.238	-2.269	-2.299	-2.329	-2.358	-2.385	-2.411	-2.439	-2.464	-2.489	-2.511	-2.534	-2.556	-2.578	-2.596	-2.616	-2.634	-2.651	-2.668	-2.682	-2.698	-2.712	-2.725	-2.736	-2.748	-2.759	-2.770	-2.780	-2.789	-2.796	-2.805	-2.812	-2.821	-2.829	-2.835	-2.842	-2.850	-2.858	-2.865	-2.872	-2.880	-2.889	-2.898	-2.905	-2.915	-2.924	-2.935	-2.946	-2.958	-2.971	-2.985	-2.998	-3.014	-3.030	-3.048	-3.066	-3.085	-3.105	-3.126	-3.149	-3.172	-3.198	-3.222	-3.249	-3.278	-3.305	-3.335	-3.366	-3.398	-3.429	-3.464	-3.496	-3.532	-3.568	-3.602	-3.639	-3.678	-3.714	-3.751	-3.790	-3.828	-3.868	-3.905	-3.944	-3.982	-4.021	-4.059	-4.099	-4.135	-4.174	-4.211	-4.248	-4.285	-4.321	-4.358	-4.392	-4.428	-4.461	-4.494	-4.528	-4.559	-4.591	-4.622	-4.652	-4.682	-4.710	-4.740	-4.766	-4.794	-4.820	-4.846	-4.871	-4.895	-4.919	-4.942	-4.965	-4.988	-5.009	-5.030	-5.051	-5.071	-5.091	-5.111	-5.131	-5.150	-5.169	-5.189	-5.206	-5.225	-5.244	-5.261	-5.279	-5.296	-5.315	-5.334	-5.351	-5.368	-5.385	-5.402	-5.421	-5.438	-5.455	-5.471	-5.489	-5.506	-5.522	-5.538	-5.555	-5.571	-5.586	-5.602	-5.618	-5.634	-5.648	-5.661	-5.675	-5.689	-5.701	-5.714	-5.726	-5.739	-5.749	-5.758	-5.768	-5.776	-5.785	-5.791	-5.798	-5.802	-5.808	-5.811	-5.814	-5.815	-5.816	-5.815	-5.815	-5.812	-5.808	-5.802	-5.798	-5.791	-5.782	-5.774	-5.764	-5.751	-5.739	-5.725	-5.709	-5.692	-5.675	-5.656	-5.636	-5.615	-5.594	-5.569	-5.545	-5.519	-5.492	-5.465	-5.436	-5.406	-5.375	-5.342	-5.310	-5.276	-5.241	-5.206	-5.170	-5.131	-5.094	-5.054	-5.015	-4.974	-4.932	-4.890	-4.848	-4.804	-4.758	-4.712	-4.668	-4.620	-4.574	-4.525	-4.478	-4.429	-4.379	-4.329	-4.279	-4.226	-4.175	-4.124	-4.070	-4.016	-3.964	-3.909	-3.854	-3.799	-3.744	-3.686	-3.630	-3.574	-3.516	-3.459	-3.401	-3.342	-3.284	-3.224	-3.165	-3.105	-3.045	-2.985	-2.924	-2.864	-2.804	-2.741	-2.681	-2.620	-2.559	-2.496	-2.435	-2.374	-2.312	-2.250	-2.188	-2.126	-2.065	-2.002	-1.942	-1.880	-1.818	-1.758	-1.696	-1.635	-1.574	-1.514	-1.452	-1.392	-1.332	-1.274	-1.214	-1.155	-1.095	-1.036	-0.979	-0.921	-0.862	-0.805	-0.749	-0.692	-0.638	-0.581	-0.525	-0.470	-0.415	-0.361	-0.308	-0.254	-0.200	-0.149	-0.098	-0.045	0.006	0.058	0.106	0.158	0.206	0.256	0.304	0.351	0.400	0.446	0.492	0.538	0.584	0.629	0.674	0.718	0.761	0.804	0.848	0.889	0.930	0.971	1.012	1.052	1.092	1.131	1.170	1.209	1.246	1.284	1.321	1.356	1.394	1.429	1.464	1.496	1.531	1.564	1.598	1.629	1.661	1.692	1.722	1.751	1.781	1.810	1.839	1.866	1.894	1.920	1.946	1.971	1.996	2.020	2.044	2.068	2.090	2.111	2.132	2.152	2.172	2.191	2.210	2.228	2.244	2.260	2.275	2.291	2.305	2.319	2.330	2.342	2.352	2.364	2.372	2.380	2.389	2.396	2.402	2.408	2.411	2.415	2.420	2.421	2.422	2.422	2.422	2.422	2.421	2.418	2.415	2.410	2.406	2.400	2.394	2.386	2.379	2.370	2.361	2.351	2.341	2.330	2.319	2.306	2.294	2.281	2.268	2.252	2.238	2.224	2.209	2.192	2.176	2.159	2.144	2.126	2.109	2.092	2.074	2.056	2.039	2.021	2.001	1.985	1.966	1.948	1.930	1.911	1.894	1.875	1.856	1.838	1.820	1.801	1.782	1.765	1.746	1.728	1.710	1.691	1.674	1.656	1.638	1.619	1.600	1.582	1.564	1.545	1.525	1.508	1.489	1.469	1.450	1.430	1.410	1.390	1.370	1.349	1.326	1.306	1.285	1.261	1.240	1.216	1.192	1.169	1.145	1.120	1.095	1.070	1.042	1.016	0.990	0.964	0.935	0.908	0.881	0.852	0.825	0.796	0.768	0.739	0.710	0.682	0.654	0.625	0.598	0.570	0.542	0.515	0.489	0.461	0.435	0.410	0.384	0.360	0.336	0.312	0.290	0.269	0.248	0.228	0.208	0.189	0.171	0.154	0.138	0.122	0.108	0.094	0.081	0.069	0.058	0.048	0.038	0.030	0.021	0.014	0.008	0.002	-0.004	-0.008	-0.011	-0.015	-0.018	-0.020	-0.022	-0.024	-0.025	-0.026	-0.028	-0.029	-0.030	-0.030	-0.030	-0.032	-0.032	-0.032	-0.034	-0.035	-0.036	-0.038	-0.039	-0.040	-0.042	-0.044	-0.046	-0.049	-0.050	-0.054	-0.055	-0.059	-0.062	-0.065	-0.069	-0.071	-0.076	-0.079	-0.084	-0.088	-0.091	-0.095	-0.099	-0.102	-0.106	-0.110	-0.112	-0.116	-0.120	-0.122	-0.125	-0.129	-0.130	-0.132	-0.135	-0.136	-0.139	-0.140	-0.141	-0.141	-0.142	-0.141	-0.142	-0.142	-0.141	-0.141	-0.140	-0.139	-0.136	-0.136	-0.134	-0.132	-0.130	-0.128	-0.125	-0.122	-0.119	-0.116	-0.114	-0.111	-0.108	-0.104	-0.101	-0.098	-0.095	-0.091	-0.089	-0.085	-0.081	-0.079	-0.075	-0.072	-0.070	-0.066	-0.062	-0.060	-0.058	-0.054	-0.050	-0.049	-0.045	-0.042	-0.040	-0.038	-0.035	-0.032	-0.030	-0.029	-0.025	-0.024	-0.021	-0.020	-0.019	-0.016	-0.015	-0.014	-0.012	-0.011	-0.010	-0.009	-0.008	-0.006	-0.006	-0.006	-0.005	-0.005	-0.005	-0.005	-0.005	-0.006	-0.008	-0.008	-0.009	-0.009	-0.010	-0.012	-0.012	-0.015	-0.016	-0.018	-0.020	-0.022	-0.025	-0.026	-0.028	-0.030	-0.032	-0.034	-0.036	-0.039	-0.040	-0.041	-0.042	-0.044	-0.045	-0.045	-0.045	-0.045	-0.044	-0.044	-0.042	-0.040	-0.036	-0.034	-0.031	-0.028	-0.022	-0.018	-0.011	-0.005	0.001	0.010	0.018	0.026	0.036	0.046	0.056	0.068	0.080	0.092	0.105	0.120	0.134	0.150	0.164	0.180	0.196	0.212	0.230	0.248	0.265	0.282	0.301	0.320	0.339	0.358	0.376	0.395	0.414	0.432	0.451	0.469	0.486	0.505	0.521	0.540	0.556	0.572	0.589	0.604	0.619	0.634	0.649	0.661	0.674	0.685	0.698	0.709	0.719	0.729	0.736	0.745	0.752	0.760	0.765	0.772	0.776	0.781	0.785	0.789	0.791	0.794	0.796	0.798	0.799	0.800	0.800	0.800	0.799	0.799	0.798	0.796	0.796	0.795	0.792	0.791	0.790	0.788	0.786	0.785	0.784	0.784	0.782	0.782	0.782	0.781	0.782	0.782	0.784	0.786	0.788	0.789	0.791	0.792	0.796	0.799	0.804	0.808	0.811	0.816	0.822	0.828	0.834	0.840	0.848	0.854	0.860	0.868	0.876	0.884	0.891	0.900	0.909	0.918	0.926	0.935	0.944	0.952	0.961	0.971	0.980	0.990	0.999	1.009	1.018	1.026	1.034	1.044	1.052	1.062	1.070	1.078	1.086	1.095	1.104	1.111	1.119	1.126	1.132	1.140	1.148	1.155	1.161	1.168	1.174	1.181	1.188	1.192	1.199	1.204	1.209	1.215	1.220	1.225	1.230	1.232	1.238	1.241	1.245	1.249	1.252	1.255	1.258	1.260	1.262	1.265	1.266	1.268	1.268	1.269	1.270	1.269	1.269	1.268	1.265	1.264	1.261	1.258	1.254	1.250	1.245	1.239	1.234	1.228	1.219	1.211	1.202	1.194	1.184	1.174	1.161	1.149	1.138	1.124	1.109	1.094	1.079	1.061	1.045	1.025	1.006	0.988	0.966	0.945	0.925	0.901	0.878	0.855	0.830	0.805	0.780	0.752	0.725	0.699	0.671	0.642	0.614	0.584	0.555	0.525	0.495	0.464	0.432	0.401	0.370	0.338	0.308	0.275	0.244	0.211	0.180	0.149	0.118	0.086	0.055	0.025	-0.008	-0.038	-0.068	-0.096	-0.126	-0.155	-0.182	-0.211	-0.238	-0.264	-0.290	-0.315	-0.340	-0.364	-0.386	-0.410	-0.431	-0.452	-0.472	-0.492	-0.511	-0.529	-0.546	-0.564	-0.580	-0.595	-0.611	-0.625	-0.639	-0.651	-0.664	-0.676	-0.688	-0.698	-0.709	-0.719	-0.730	-0.738	-0.748	-0.756	-0.765	-0.774	-0.784	-0.791	-0.800	-0.810	-0.819	-0.829	-0.836	-0.846	-0.856	-0.868	-0.876	-0.888	-0.900	-0.911	-0.924	-0.938	-0.950	-0.964	-0.979	-0.994	-1.009	-1.025	-1.042	-1.061	-1.078	-1.096	-1.116	-1.136	-1.156	-1.178	-1.199	-1.220	-1.242	-1.265	-1.289	-1.311	-1.335	-1.359	-1.384	-1.408	-1.431	-1.455	-1.480	-1.505	-1.529	-1.552	-1.576	-1.600	-1.622	-1.646	-1.670	-1.692	-1.714	-1.736	-1.758	-1.778	-1.799	-1.818	-1.836	-1.855	-1.872	-1.891	-1.906	-1.924	-1.938	-1.952	-1.968	-1.981	-1.992	-2.005	-2.016	-2.026	-2.038	-2.046	-2.055	-2.062	-2.070	-2.079	-2.085	-2.090	-2.098	-2.101	-2.108	-2.111	-2.115	-2.119	-2.121	-2.124	-2.126	-2.130	-2.131	-2.134	-2.135	-2.136	-2.139	-2.139	-2.140	-2.140	-2.141	-2.141	-2.142	-2.142	-2.144	-2.142	-2.142	-2.144	-2.142	-2.142	-2.142	-2.141	-2.141	-2.141	-2.141	-2.139	-2.139	-2.138	-2.138	-2.136	-2.135	-2.132	-2.132	-2.131	-2.130	-2.128	-2.126	-2.124	-2.122	-2.120	-2.118	-2.115	-2.114	-2.110	-2.108	-2.106	-2.104	-2.101	-2.099	-2.096	-2.092	-2.090	-2.088	-2.085	-2.081	-2.079	-2.075	-2.071	-2.068	-2.064	-2.060	-2.058	-2.052	-2.050	-2.045	-2.042	-2.039	-2.034	-2.030	-2.025	-2.021	-2.015	-2.011	-2.005	-2.000	-1.994	-1.989	-1.982	-1.976	-1.969	-1.961	-1.954	-1.946	-1.938	-1.930	-1.921	-1.911	-1.901	-1.891	-1.881	-1.870	-1.858	-1.846	-1.834	-1.821	-1.808	-1.794	-1.780	-1.766	-1.751	-1.735	-1.719	-1.702	-1.685	-1.669	-1.651	-1.632	-1.616	-1.598	-1.579	-1.560	-1.541	-1.522	-1.502	-1.484	-1.465	-1.445	-1.426	-1.406	-1.388	-1.369	-1.350	-1.330	-1.311	-1.294	-1.276	-1.258	-1.241	-1.224	-1.208	-1.192	-1.176	-1.160	-1.146	-1.131	-1.119	-1.105	-1.092	-1.081	-1.069	-1.058	-1.048	-1.039	-1.029	-1.020	-1.012	-1.005	-0.998	-0.991	-0.985	-0.979	-0.974	-0.970	-0.965	-0.961	-0.958	-0.954	-0.950	-0.948	-0.946	-0.942	-0.940	-0.939	-0.936	-0.935	-0.932	-0.931	-0.929	-0.926	-0.925	-0.922	-0.920	-0.918	-0.915	-0.912	-0.909	-0.906	-0.902	-0.899	-0.895	-0.890	-0.886	-0.881	-0.875	-0.870	-0.864	-0.859	-0.851	-0.845	-0.838	-0.830	-0.822	-0.815	-0.806	-0.799	-0.790	-0.782	-0.775	-0.766	-0.759	-0.750	-0.741	-0.734	-0.726	-0.718	-0.710	-0.701	-0.694	-0.686	-0.680	-0.672	-0.666	-0.660	-0.655	-0.650	-0.645	-0.641	-0.638	-0.634	-0.631	-0.630	-0.628	-0.626	-0.626	-0.626	-0.628	-0.628	-0.631	-0.632	-0.636	-0.640	-0.644	-0.650	-0.654	-0.661	-0.668	-0.674	-0.682	-0.690	-0.699	-0.709	-0.718	-0.728	-0.738	-0.749	-0.760	-0.771	-0.782	-0.794	-0.805	-0.818	-0.829	-0.842	-0.854	-0.866	-0.879	-0.890	-0.902	-0.914	-0.925	-0.936	-0.948	-0.958	-0.969	-0.979	-0.988	-0.998	-1.006	-1.014	-1.021	-1.030	-1.036	-1.041	-1.048	-1.052	-1.056	-1.060	-1.062	-1.065	-1.066	-1.066	-1.066	-1.065	-1.062	-1.061	-1.058	-1.052	-1.048	-1.042	-1.035	-1.029	-1.021	-1.012	-1.004	-0.994	-0.982	-0.972	-0.960	-0.948	-0.935	-0.921	-0.909	-0.894	-0.880	-0.865	-0.850	-0.834	-0.819	-0.802	-0.788	-0.771	-0.755	-0.739	-0.724	-0.708	-0.692	-0.678	-0.661	-0.648	-0.634	-0.620	-0.606	-0.594	-0.581	-0.570	-0.558	-0.549	-0.539	-0.530	-0.521	-0.515	-0.507	-0.501	-0.496	-0.491	-0.488	-0.485	-0.482	-0.481	-0.481	-0.481	-0.481	-0.484	-0.488	-0.491	-0.495	-0.499	-0.505	-0.510	-0.518	-0.524	-0.532	-0.540	-0.549	-0.559	-0.566	-0.576	-0.586	-0.596	-0.608	-0.618	-0.629	-0.640	-0.651	-0.662	-0.674	-0.685	-0.695	-0.706	-0.716	-0.728	-0.738	-0.749	-0.759	-0.768	-0.778	-0.786	-0.796	-0.805	-0.812	-0.821	-0.828	-0.836	-0.842	-0.849	-0.855	-0.861	-0.865	-0.871	-0.875	-0.879	-0.882	-0.885	-0.889	-0.891	-0.892	-0.895	-0.896	-0.896	-0.896	-0.896	-0.896	-0.896	-0.895	-0.894	-0.891	-0.890	-0.886	-0.884	-0.880	-0.878	-0.872	-0.869	-0.865	-0.861	-0.855	-0.850	-0.845	-0.839	-0.834	-0.829	-0.821	-0.816	-0.810	-0.802	-0.798	-0.791	-0.785	-0.779	-0.774	-0.766	-0.760	-0.755	-0.749	-0.744	-0.738	-0.734	-0.729	-0.722	-0.719	-0.715	-0.711	-0.709	-0.705	-0.704	-0.702	-0.701	-0.701	-0.700	-0.701	-0.701	-0.702	-0.705	-0.706	-0.709	-0.712	-0.718	-0.721	-0.726	-0.732	-0.738	-0.744	-0.751	-0.759	-0.766	-0.774	-0.782	-0.791	-0.800	-0.809	-0.819	-0.829	-0.839	-0.849	-0.859	-0.869	-0.880	-0.890	-0.900	-0.910	-0.921	-0.931	-0.942	-0.952	-0.962	-0.972	-0.982	-0.991	-1.002	-1.011	-1.020	-1.029	-1.038	-1.046	-1.054	-1.061	-1.069	-1.078	-1.084	-1.090	-1.099	-1.105	-1.111	-1.116	-1.122	-1.129	-1.134	-1.140	-1.145	-1.150	-1.156	-1.162	-1.168	-1.172	-1.179	-1.184	-1.189	-1.195	-1.200	-1.206	-1.212	-1.219	-1.225	-1.231	-1.238	-1.245	-1.251	-1.259	-1.266	-1.275	-1.281	-1.290	-1.298	-1.308	-1.315	-1.324	-1.332	-1.342	-1.351	-1.361	-1.370	-1.379	-1.388	-1.398	-1.406	-1.416	-1.425	-1.434	-1.444	-1.452	-1.461	-1.470	-1.478	-1.485	-1.494	-1.501	-1.508	-1.515	-1.520	-1.525	-1.530	-1.535	-1.540	-1.544	-1.546	-1.549	-1.550	-1.551	-1.551	-1.551	-1.551	-1.550	-1.548	-1.544	-1.541	-1.538	-1.531	-1.526	-1.519	-1.512	-1.505	-1.496	-1.488	-1.478	-1.468	-1.456	-1.444	-1.431	-1.419	-1.405	-1.390	-1.376	-1.361	-1.346	-1.330	-1.314	-1.296	-1.280	-1.262	-1.245	-1.226	-1.209	-1.190	-1.171	-1.152	-1.132	-1.115	-1.095	-1.076	-1.056	-1.036	-1.018	-0.998	-0.978	-0.960	-0.941	-0.921	-0.904	-0.885	-0.869	-0.851	-0.834	-0.818	-0.800	-0.784	-0.769	-0.752	-0.739	-0.724	-0.711	-0.698	-0.685	-0.674	-0.661	-0.650	-0.640	-0.630	-0.620	-0.612	-0.605	-0.598	-0.591	-0.585	-0.580	-0.575	-0.572	-0.569	-0.566	-0.562	-0.562	-0.561	-0.561	-0.561	-0.562	-0.565	-0.566	-0.569	-0.571	-0.575	-0.579	-0.582	-0.588	-0.592	-0.599	-0.605	-0.611	-0.619	-0.626	-0.634	-0.641	-0.649	-0.656	-0.664	-0.671	-0.680	-0.688	-0.696	-0.704	-0.712	-0.720	-0.728	-0.735	-0.742	-0.749	-0.755	-0.761	-0.768	-0.772	-0.778	-0.782	-0.788	-0.791	-0.794	-0.798	-0.799	-0.801	-0.804	-0.804	-0.802	-0.802	-0.801	-0.799	-0.796	-0.792	-0.788	-0.782	-0.778	-0.772	-0.765	-0.758	-0.749	-0.740	-0.731	-0.720	-0.709	-0.699	-0.685	-0.672	-0.659	-0.645	-0.631	-0.616	-0.601	-0.586	-0.571	-0.554	-0.538	-0.521	-0.505	-0.486	-0.470	-0.452	-0.435	-0.418	-0.402	-0.385	-0.369	-0.351	-0.335	-0.320	-0.304	-0.289	-0.274	-0.261	-0.246	-0.235	-0.222	-0.211	-0.201	-0.191	-0.181	-0.172	-0.166	-0.160	-0.154	-0.149	-0.144	-0.141	-0.139	-0.138	-0.136	-0.136	-0.138	-0.139	-0.141	-0.145	-0.148	-0.152	-0.159	-0.164	-0.171	-0.179	-0.185	-0.194	-0.202	-0.211	-0.221	-0.230	-0.241	-0.251	-0.261	-0.271	-0.282	-0.292	-0.302	-0.314	-0.322	-0.332	-0.342	-0.352	-0.361	-0.370	-0.379	-0.388	-0.395	-0.402	-0.410	-0.416	-0.422	-0.429	-0.434	-0.439	-0.444	-0.446	-0.450	-0.452	-0.454	-0.456	-0.458	-0.459	-0.459	-0.459	-0.460	-0.459	-0.458	-0.456	-0.455	-0.452	-0.452	-0.449	-0.448	-0.446	-0.442	-0.440	-0.439	-0.436	-0.435	-0.432	-0.430	-0.429	-0.426	-0.426	-0.424	-0.424	-0.421	-0.421	-0.420	-0.421	-0.421	-0.422	-0.422	-0.425	-0.426	-0.429	-0.431	-0.435	-0.438	-0.442	-0.446	-0.451	-0.456	-0.462	-0.469	-0.475	-0.482	-0.490	-0.498	-0.505	-0.514	-0.524	-0.532	-0.542	-0.552	-0.562	-0.572	-0.585	-0.596	-0.608	-0.619	-0.631	-0.642	-0.656	-0.668	-0.681	-0.694	-0.706	-0.719	-0.732	-0.746	-0.759	-0.771	-0.785	-0.799	-0.810	-0.824	-0.836	-0.850	-0.861	-0.874	-0.885	-0.898	-0.909	-0.920	-0.930	-0.941	-0.951	-0.961	-0.971	-0.980	-0.989	-0.998	-1.005	-1.011	-1.020	-1.026	-1.031	-1.036	-1.041	-1.046	-1.050	-1.051	-1.054	-1.056	-1.058	-1.059	-1.059	-1.059	-1.056	-1.056	-1.054	-1.050	-1.048	-1.042	-1.038	-1.032	-1.028	-1.021	-1.015	-1.008	-1.001	-0.994	-0.985	-0.976	-0.968	-0.958	-0.948	-0.938	-0.928	-0.918	-0.906	-0.896	-0.884	-0.874	-0.861	-0.850	-0.839	-0.826	-0.815	-0.804	-0.791	-0.780	-0.768	-0.758	-0.745	-0.735	-0.724	-0.714	-0.704	-0.694	-0.684	-0.675	-0.666	-0.658	-0.649	-0.642	-0.635	-0.628	-0.620	-0.615	-0.609	-0.604	-0.600	-0.595	-0.591	-0.589	-0.586	-0.585	-0.582	-0.581	-0.580	-0.580	-0.580	-0.581	-0.582	-0.582	-0.585	-0.586	-0.589	-0.591	-0.594	-0.598	-0.601	-0.604	-0.606	-0.611	-0.614	-0.618	-0.621	-0.626	-0.629	-0.632	-0.638	-0.640	-0.644	-0.649	-0.651	-0.655	-0.656	-0.660	-0.662	-0.665	-0.666	-0.668	-0.669	-0.670	-0.670	-0.670	-0.669	-0.669	-0.669	-0.666	-0.665	-0.661	-0.659	-0.655	-0.651	-0.646	-0.642	-0.638	-0.630	-0.625	-0.618	-0.610	-0.604	-0.595	-0.585	-0.576	-0.568	-0.558	-0.546	-0.536	-0.524	-0.511	-0.500	-0.486	-0.474	-0.460	-0.446	-0.432	-0.418	-0.402	-0.388	-0.372	-0.356	-0.341	-0.325	-0.309	-0.294	-0.276	-0.260	-0.244	-0.228	-0.211	-0.195	-0.180	-0.164	-0.149	-0.132	-0.118	-0.101	-0.088	-0.072	-0.058	-0.044	-0.031	-0.018	-0.006	0.008	0.019	0.030	0.040	0.050	0.059	0.068	0.076	0.084	0.091	0.098	0.104	0.109	0.114	0.116	0.119	0.122	0.124	0.125	0.126	0.126	0.125	0.125	0.124	0.121	0.119	0.116	0.114	0.109	0.105	0.100	0.096	0.091	0.086	0.080	0.076	0.071	0.065	0.060	0.054	0.050	0.044	0.039	0.035	0.030	0.026	0.021	0.018	0.015	0.012	0.010	0.009	0.008	0.006	0.006	0.008	0.008	0.009	0.010	0.012	0.016	0.019	0.024	0.029	0.034	0.039	0.045	0.052	0.060	0.068	0.076	0.085	0.094	0.104	0.114	0.122	0.134	0.144	0.156	0.166	0.178	0.189	0.200	0.212	0.224	0.235	0.246	0.258	0.270	0.280	0.291	0.301	0.312	0.322	0.332	0.342	0.352	0.362	0.371	0.380	0.389	0.396	0.404	0.411	0.420	0.426	0.432	0.439	0.444	0.450	0.455	0.460	0.465	0.469	0.472	0.478	0.481	0.485	0.486	0.490	0.492	0.495	0.498	0.499	0.500	0.502	0.504	0.505	0.506	0.506	0.507	0.507	0.507	0.509	0.510	0.510	0.510	0.509	0.509	0.507	0.507	0.507	0.506	0.505	0.504	0.502	0.501	0.500	0.499	0.496	0.495	0.492	0.490	0.489	0.486	0.482	0.481	0.478	0.475	0.471	0.469	0.466	0.462	0.458	0.455	0.451	0.448	0.442	0.439	0.434	0.429	0.425	0.420	0.414	0.410	0.404	0.399	0.395	0.389	0.384	0.378	0.372	0.366	0.361	0.354	0.348	0.342	0.336	0.330	0.324	0.318	0.311	0.305	0.299	0.291	0.285	0.279	0.271	0.265	0.259	0.251	0.244	0.236	0.230	0.222	0.215	0.208	0.201	0.194	0.186	0.179	0.171	0.162	0.155	0.149	0.140	0.132	0.124	0.118	0.109	0.101	0.094	0.086	0.079	0.071	0.064	0.056	0.049	0.041	0.035	0.028	0.022	0.016	0.009	0.004	-0.002	-0.008	-0.014	-0.019	-0.024	-0.028	-0.032	-0.036	-0.039	-0.042	-0.046	-0.049	-0.051	-0.054	-0.055	-0.056	-0.058	-0.059	-0.059	-0.060	-0.060	-0.060	-0.060	-0.059	-0.058	-0.056	-0.055	-0.054	-0.051	-0.050	-0.048	-0.044	-0.041	-0.039	-0.035	-0.031	-0.028	-0.025	-0.020	-0.015	-0.011	-0.006	-0.001	0.002	0.009	0.014	0.020	0.026	0.031	0.039	0.045	0.051	0.059	0.066	0.072	0.080	0.089	0.095	0.104	0.111	0.121	0.129	0.138	0.146	0.156	0.165	0.175	0.185	0.194	0.204	0.215	0.224	0.234	0.244	0.254	0.264	0.272	0.282	0.291	0.301	0.310	0.319	0.326	0.335	0.342	0.349	0.356	0.362	0.369	0.375	0.380	0.384	0.388	0.391	0.395	0.396	0.399	0.400	0.400	0.400	0.400	0.399	0.396	0.394	0.391	0.389	0.385	0.380	0.376	0.371	0.365	0.360	0.354	0.349	0.341	0.334	0.328	0.321	0.314	0.309	0.301	0.295	0.289	0.282	0.278	0.271	0.266	0.261	0.256	0.254	0.250	0.248	0.245	0.244	0.244	0.242	0.242	0.245	0.246	0.249	0.251	0.255	0.260	0.266	0.272	0.278	0.286	0.294	0.302	0.311	0.321	0.332	0.342	0.354	0.366	0.378	0.391	0.402	0.416	0.429	0.442	0.455	0.469	0.482	0.495	0.509	0.522	0.535	0.548	0.560	0.571	0.584	0.595	0.605	0.616	0.626	0.634	0.644	0.651	0.659	0.665	0.671	0.676	0.681	0.686	0.690	0.691	0.695	0.696	0.696	0.696	0.696	0.695	0.692	0.691	0.689	0.685	0.682	0.678	0.672	0.668	0.661	0.656	0.650	0.642	0.636	0.629	100.000	5.000	2.000	1.000	4.000	0.000	0.000	0.000	0.000	0.000	0.000	0.000	0.000	0.000	0.000	0.000	0.000	0.000	-0.035	-0.064	-0.091	-0.119	-0.145	-0.172	-0.199	-0.226	-0.252	-0.279	-0.305	-0.331	-0.358	-0.384	-0.410	-0.436	-0.462	-0.489	-0.514	-0.541	-0.568	-0.594	-0.619	-0.645	-0.671	-0.698	-0.722	-0.748	-0.772	-0.798	-0.822	-0.846	-0.870	-0.894	-0.916	-0.940	-0.962	-0.984	-1.006	-1.028	-1.048	-1.069	-1.089	-1.106	-1.126	-1.144	-1.160	-1.178	-1.194	-1.209	-1.224	-1.238	-1.251	-1.264	-1.276	-1.289	-1.299	-1.310	-1.320	-1.330	-1.339	-1.346	-1.355	-1.362	-1.370	-1.378	-1.384	-1.390	-1.396	-1.402	-1.409	-1.414	-1.420	-1.425	-1.431	-1.436	-1.442	-1.449	-1.454	-1.460	-1.466	-1.472	-1.480	-1.486	-1.494	-1.501	-1.510	-1.518	-1.526	-1.535	-1.545	-1.554	-1.565	-1.575	-1.588	-1.599	-1.611	-1.624	-1.636	-1.650	-1.664	-1.678	-1.692	-1.708	-1.722	-1.740	-1.755	-1.772	-1.790	-1.809	-1.826	-1.845	-1.862	-1.882	-1.902	-1.922	-1.942	-1.964	-1.985	-2.006	-2.027	-2.050	-2.072	-2.095	-2.116	-2.140	-2.162	-2.186	-2.209	-2.232	-2.258	-2.281	-2.305	-2.330	-2.354	-2.380	-2.405	-2.430	-2.454	-2.479	-2.502	-2.528	-2.554	-2.578	-2.601	-2.626	-2.650	-2.674	-2.698	-2.720	-2.744	-2.765	-2.786	-2.809	-2.830	-2.850	-2.870	-2.889	-2.908	-2.925	-2.940	-2.958	-2.971	-2.986	-2.999	-3.011	-3.022	-3.034	-3.042	-3.050	-3.056	-3.062	-3.068	-3.070	-3.072	-3.074	-3.074	-3.072	-3.070	-3.066	-3.061	-3.055	-3.048	-3.039	-3.029	-3.018	-3.005	-2.992	-2.978	-2.962	-2.948	-2.929	-2.911	-2.894	-2.874	-2.854	-2.834	-2.811	-2.790	-2.768	-2.745	-2.721	-2.700	-2.676	-2.652	-2.629	-2.606	-2.582	-2.559	-2.536	-2.512	-2.490	-2.469	-2.446	-2.425	-2.405	-2.385	-2.365	-2.346	-2.328	-2.311	-2.294	-2.278	-2.264	-2.249	-2.235	-2.222	-2.210	-2.199	-2.189	-2.179	-2.170	-2.161	-2.155	-2.149	-2.142	-2.136	-2.131	-2.129	-2.124	-2.121	-2.119	-2.118	-2.115	-2.114	-2.112	-2.112	-2.111	-2.111	-2.110	-2.110	-2.110	-2.110	-2.109	-2.108	-2.108	-2.108	-2.106	-2.104	-2.102	-2.100	-2.099	-2.095	-2.091	-2.089	-2.085	-2.079	-2.075	-2.070	-2.064	-2.058	-2.051	-2.044	-2.036	-2.027	-2.020	-2.011	-2.001	-1.991	-1.981	-1.970	-1.959	-1.948	-1.935	-1.922	-1.910	-1.898	-1.884	-1.870	-1.856	-1.842	-1.829	-1.814	-1.799	-1.785	-1.770	-1.754	-1.739	-1.724	-1.708	-1.692	-1.678	-1.661	-1.645	-1.629	-1.614	-1.599	-1.582	-1.566	-1.551	-1.535	-1.521	-1.505	-1.490	-1.475	-1.460	-1.445	-1.431	-1.416	-1.402	-1.388	-1.374	-1.360	-1.348	-1.334	-1.321	-1.310	-1.298	-1.286	-1.276	-1.265	-1.255	-1.245	-1.236	-1.228	-1.220	-1.212	-1.206	-1.199	-1.194	-1.189	-1.184	-1.180	-1.176	-1.174	-1.172	-1.172	-1.170	-1.171	-1.172	-1.175	-1.178	-1.180	-1.186	-1.190	-1.196	-1.202	-1.210	-1.218	-1.226	-1.236	-1.246	-1.258	-1.269	-1.281	-1.294	-1.308	-1.321	-1.338	-1.352	-1.369	-1.385	-1.404	-1.421	-1.439	-1.459	-1.479	-1.499	-1.519	-1.539	-1.561	-1.582	-1.604	-1.626	-1.650	-1.671	-1.695	-1.718	-1.741	-1.765	-1.789	-1.814	-1.838	-1.861	-1.886	-1.911	-1.935	-1.959	-1.984	-2.007	-2.033	-2.058	-2.081	-2.105	-2.130	-2.152	-2.176	-2.200	-2.222	-2.245	-2.268	-2.290	-2.311	-2.332	-2.352	-2.374	-2.394	-2.414	-2.431	-2.450	-2.469	-2.485	-2.502	-2.519	-2.535	-2.551	-2.566	-2.580	-2.594	-2.609	-2.621	-2.632	-2.645	-2.656	-2.666	-2.676	-2.688	-2.696	-2.706	-2.715	-2.724	-2.732	-2.740	-2.748	-2.755	-2.762	-2.770	-2.776	-2.784	-2.791	-2.799	-2.805	-2.811	-2.819	-2.826	-2.834	-2.841	-2.849	-2.858	-2.866	-2.875	-2.884	-2.894	-2.904	-2.914	-2.924	-2.935	-2.946	-2.959	-2.971	-2.984	-2.998	-3.011	-3.025	-3.040	-3.055	-3.072	-3.088	-3.104	-3.122	-3.139	-3.158	-3.175	-3.194	-3.214	-3.232	-3.250	-3.270	-3.290	-3.309	-3.328	-3.348	-3.366	-3.385	-3.404	-3.424	-3.441	-3.460	-3.478	-3.495	-3.512	-3.529	-3.545	-3.562	-3.578	-3.592	-3.606	-3.620	-3.632	-3.644	-3.656	-3.666	-3.676	-3.685	-3.692	-3.700	-3.708	-3.712	-3.718	-3.721	-3.724	-3.725	-3.726	-3.728	-3.726	-3.725	-3.721	-3.718	-3.714	-3.708	-3.700	-3.694	-3.686	-3.676	-3.668	-3.658	-3.645	-3.634	-3.620	-3.606	-3.591	-3.576	-3.560	-3.542	-3.525	-3.508	-3.488	-3.469	-3.449	-3.429	-3.408	-3.388	-3.364	-3.342	-3.320	-3.296	-3.272	-3.249	-3.225	-3.200	-3.175	-3.150	-3.126	-3.100	-3.074	-3.049	-3.024	-2.998	-2.971	-2.946	-2.921	-2.895	-2.870	-2.844	-2.819	-2.792	-2.769	-2.744	-2.719	-2.694	-2.670	-2.646	-2.624	-2.601	-2.578	-2.556	-2.534	-2.512	-2.491	-2.471	-2.450	-2.431	-2.412	-2.392	-2.375	-2.356	-2.339	-2.321	-2.305	-2.288	-2.270	-2.255	-2.239	-2.222	-2.206	-2.192	-2.176	-2.161	-2.146	-2.131	-2.118	-2.101	-2.088	-2.071	-2.056	-2.041	-2.025	-2.010	-1.992	-1.978	-1.960	-1.942	-1.925	-1.906	-1.889	-1.869	-1.850	-1.830	-1.810	-1.789	-1.768	-1.746	-1.722	-1.700	-1.676	-1.652	-1.629	-1.605	-1.580	-1.554	-1.529	-1.502	-1.476	-1.449	-1.422	-1.395	-1.369	-1.341	-1.314	-1.288	-1.261	-1.234	-1.208	-1.182	-1.156	-1.131	-1.106	-1.081	-1.058	-1.032	-1.010	-0.988	-0.965	-0.945	-0.925	-0.906	-0.886	-0.869	-0.851	-0.836	-0.820	-0.805	-0.791	-0.779	-0.766	-0.755	-0.745	-0.736	-0.728	-0.719	-0.711	-0.704	-0.699	-0.692	-0.689	-0.684	-0.680	-0.676	-0.674	-0.671	-0.670	-0.669	-0.666	-0.666	-0.665	-0.664	-0.662	-0.662	-0.661	-0.660	-0.659	-0.658	-0.658	-0.656	-0.655	-0.654	-0.651	-0.650	-0.646	-0.645	-0.642	-0.640	-0.636	-0.632	-0.629	-0.624	-0.620	-0.615	-0.610	-0.605	-0.599	-0.594	-0.589	-0.581	-0.575	-0.569	-0.561	-0.555	-0.548	-0.541	-0.534	-0.526	-0.519	-0.511	-0.504	-0.496	-0.490	-0.482	-0.475	-0.468	-0.462	-0.455	-0.450	-0.442	-0.438	-0.431	-0.428	-0.421	-0.418	-0.411	-0.408	-0.404	-0.400	-0.398	-0.394	-0.391	-0.389	-0.388	-0.386	-0.385	-0.385	-0.384	-0.385	-0.385	-0.386	-0.388	-0.389	-0.391	-0.394	-0.398	-0.401	-0.405	-0.410	-0.415	-0.420	-0.425	-0.432	-0.438	-0.445	-0.452	-0.460	-0.469	-0.476	-0.486	-0.495	-0.505	-0.515	-0.525	-0.536	-0.548	-0.559	-0.570	-0.581	-0.594	-0.606	-0.619	-0.631	-0.645	-0.658	-0.670	-0.684	-0.696	-0.710	-0.724	-0.736	-0.751	-0.764	-0.778	-0.791	-0.804	-0.816	-0.830	-0.841	-0.855	-0.866	-0.878	-0.888	-0.899	-0.909	-0.920	-0.929	-0.938	-0.945	-0.954	-0.960	-0.965	-0.971	-0.975	-0.980	-0.982	-0.985	-0.986	-0.988	-0.986	-0.985	-0.984	-0.980	-0.976	-0.970	-0.965	-0.958	-0.951	-0.942	-0.932	-0.924	-0.911	-0.900	-0.888	-0.875	-0.860	-0.846	-0.831	-0.815	-0.799	-0.781	-0.765	-0.746	-0.729	-0.710	-0.692	-0.674	-0.655	-0.636	-0.616	-0.599	-0.580	-0.562	-0.542	-0.525	-0.507	-0.490	-0.474	-0.458	-0.441	-0.425	-0.410	-0.396	-0.381	-0.369	-0.356	-0.344	-0.332	-0.321	-0.312	-0.302	-0.294	-0.286	-0.279	-0.272	-0.266	-0.261	-0.256	-0.252	-0.250	-0.248	-0.244	-0.242	-0.242	-0.241	-0.240	-0.240	-0.241	-0.241	-0.244	-0.246	-0.246	-0.249	-0.252	-0.255	-0.258	-0.260	-0.264	-0.266	-0.270	-0.272	-0.275	-0.279	-0.282	-0.285	-0.289	-0.292	-0.295	-0.298	-0.301	-0.304	-0.306	-0.309	-0.311	-0.314	-0.315	-0.316	-0.318	-0.319	-0.320	-0.320	-0.320	-0.321	-0.320	-0.320	-0.320	-0.318	-0.318	-0.314	-0.312	-0.310	-0.308	-0.304	-0.300	-0.296	-0.291	-0.288	-0.281	-0.275	-0.269	-0.262	-0.256	-0.248	-0.240	-0.231	-0.224	-0.215	-0.206	-0.196	-0.186	-0.176	-0.166	-0.155	-0.145	-0.134	-0.124	-0.112	-0.101	-0.091	-0.080	-0.069	-0.058	-0.048	-0.036	-0.025	-0.016	-0.006	0.004	0.012	0.021	0.030	0.038	0.045	0.052	0.059	0.064	0.069	0.072	0.078	0.080	0.084	0.086	0.088	0.088	0.088	0.088	0.086	0.084	0.081	0.078	0.075	0.070	0.066	0.061	0.056	0.050	0.045	0.039	0.032	0.026	0.020	0.011	0.005	-0.001	-0.008	-0.015	-0.021	-0.029	-0.035	-0.041	-0.046	-0.051	-0.058	-0.062	-0.066	-0.071	-0.075	-0.078	-0.081	-0.082	-0.085	-0.086	-0.088	-0.088	-0.088	-0.088	-0.086	-0.085	-0.084	-0.081	-0.080	-0.078	-0.075	-0.072	-0.070	-0.066	-0.064	-0.060	-0.056	-0.055	-0.051	-0.049	-0.045	-0.042	-0.041	-0.039	-0.038	-0.035	-0.035	-0.035	-0.035	-0.035	-0.036	-0.038	-0.039	-0.041	-0.044	-0.048	-0.051	-0.058	-0.061	-0.069	-0.074	-0.082	-0.089	-0.098	-0.108	-0.116	-0.125	-0.136	-0.146	-0.158	-0.169	-0.180	-0.192	-0.205	-0.218	-0.231	-0.244	-0.258	-0.270	-0.284	-0.298	-0.311	-0.325	-0.339	-0.351	-0.365	-0.378	-0.389	-0.401	-0.414	-0.424	-0.436	-0.446	-0.456	-0.465	-0.475	-0.484	-0.491	-0.498	-0.504	-0.509	-0.515	-0.519	-0.522	-0.524	-0.528	-0.528	-0.528	-0.528	-0.526	-0.524	-0.520	-0.516	-0.511	-0.506	-0.499	-0.492	-0.485	-0.476	-0.468	-0.458	-0.448	-0.435	-0.424	-0.411	-0.398	-0.384	-0.370	-0.355	-0.340	-0.325	-0.309	-0.292	-0.276	-0.260	-0.242	-0.226	-0.209	-0.192	-0.175	-0.158	-0.140	-0.124	-0.106	-0.091	-0.075	-0.059	-0.044	-0.029	-0.014	0.001	0.014	0.028	0.040	0.052	0.064	0.074	0.084	0.094	0.102	0.111	0.118	0.124	0.129	0.134	0.138	0.140	0.142	0.144	0.144	0.144	0.144	0.140	0.139	0.135	0.130	0.125	0.119	0.114	0.106	0.099	0.090	0.081	0.072	0.061	0.051	0.041	0.029	0.016	0.004	-0.008	-0.021	-0.035	-0.049	-0.062	-0.078	-0.090	-0.105	-0.120	-0.132	-0.148	-0.162	-0.176	-0.190	-0.205	-0.219	-0.232	-0.245	-0.259	-0.272	-0.285	-0.298	-0.310	-0.321	-0.332	-0.345	-0.355	-0.365	-0.375	-0.384	-0.392	-0.401	-0.408	-0.416	-0.421	-0.428	-0.432	-0.436	-0.441	-0.444	-0.446	-0.448	-0.449	-0.449	-0.449	-0.448	-0.444	-0.441	-0.438	-0.432	-0.428	-0.421	-0.415	-0.408	-0.399	-0.390	-0.380	-0.370	-0.359	-0.346	-0.332	-0.320	-0.306	-0.291	-0.276	-0.261	-0.246	-0.229	-0.214	-0.196	-0.179	-0.161	-0.145	-0.129	-0.111	-0.094	-0.076	-0.059	-0.042	-0.025	-0.010	0.008	0.022	0.038	0.050	0.065	0.078	0.090	0.101	0.112	0.122	0.131	0.139	0.146	0.152	0.159	0.164	0.166	0.170	0.171	0.171	0.171	0.171	0.169	0.165	0.161	0.158	0.150	0.144	0.136	0.128	0.119	0.109	0.099	0.088	0.076	0.065	0.052	0.040	0.026	0.012	0.000	-0.014	-0.026	-0.040	-0.054	-0.068	-0.081	-0.094	-0.108	-0.120	-0.131	-0.145	-0.156	-0.168	-0.178	-0.188	-0.198	-0.206	-0.214	-0.221	-0.228	-0.234	-0.240	-0.244	-0.249	-0.252	-0.254	-0.256	-0.256	-0.256	-0.256	-0.254	-0.251	-0.249	-0.245	-0.241	-0.236	-0.231	-0.225	-0.219	-0.212	-0.205	-0.198	-0.190	-0.180	-0.171	-0.162	-0.154	-0.145	-0.135	-0.125	-0.115	-0.105	-0.096	-0.086	-0.078	-0.069	-0.059	-0.050	-0.042	-0.034	-0.026	-0.019	-0.012	-0.006	0.000	0.005	0.009	0.014	0.018	0.019	0.021	0.022	0.025	0.025	0.024	0.024	0.022	0.019	0.016	0.012	0.009	0.004	-0.002	-0.009	-0.015	-0.024	-0.031	-0.039	-0.048	-0.058	-0.068	-0.076	-0.089	-0.099	-0.109	-0.120	-0.131	-0.142	-0.155	-0.166	-0.176	-0.189	-0.200	-0.210	-0.221	-0.232	-0.244	-0.254	-0.264	-0.274	-0.282	-0.291	-0.301	-0.309	-0.316	-0.322	-0.329	-0.335	-0.341	-0.345	-0.350	-0.352	-0.356	-0.359	-0.361	-0.362	-0.362	-0.362	-0.361	-0.361	-0.359	-0.356	-0.351	-0.349	-0.345	-0.339	-0.335	-0.329	-0.321	-0.316	-0.309	-0.302	-0.295	-0.288	-0.279	-0.272	-0.264	-0.255	-0.246	-0.238	-0.230	-0.221	-0.212	-0.204	-0.196	-0.188	-0.180	-0.171	-0.164	-0.156	-0.148	-0.141	-0.134	-0.129	-0.122	-0.116	-0.111	-0.106	-0.101	-0.098	-0.094	-0.092	-0.089	-0.086	-0.085	-0.085	-0.085	-0.085	-0.085	-0.085	-0.086	-0.086	-0.089	-0.092	-0.095	-0.098	-0.102	-0.105	-0.110	-0.115	-0.119	-0.125	-0.131	-0.136	-0.142	-0.149	-0.156	-0.162	-0.170	-0.176	-0.184	-0.191	-0.199	-0.205	-0.212	-0.219	-0.225	-0.232	-0.239	-0.245	-0.251	-0.256	-0.262	-0.268	-0.271	-0.276	-0.281	-0.285	-0.289	-0.291	-0.294	-0.296	-0.299	-0.300	-0.301	-0.302	-0.301	-0.301	-0.300	-0.299	-0.298	-0.294	-0.290	-0.288	-0.282	-0.278	-0.272	-0.266	-0.259	-0.252	-0.244	-0.236	-0.228	-0.219	-0.209	-0.199	-0.189	-0.176	-0.165	-0.154	-0.141	-0.129	-0.115	-0.101	-0.088	-0.074	-0.059	-0.044	-0.029	-0.014	0.002	0.018	0.034	0.049	0.064	0.080	0.096	0.111	0.126	0.142	0.158	0.172	0.186	0.200	0.214	0.228	0.241	0.252	0.265	0.276	0.286	0.296	0.306	0.316	0.324	0.331	0.339	0.344	0.350	0.354	0.358	0.361	0.362	0.364	0.365	0.365	0.364	0.362	0.360	0.358	0.354	0.350	0.345	0.339	0.332	0.326	0.320	0.311	0.304	0.295	0.288	0.279	0.270	0.261	0.252	0.242	0.235	0.226	0.216	0.208	0.200	0.191	0.185	0.176	0.170	0.164	0.158	0.152	0.148	0.144	0.140	0.138	0.135	0.135	0.134	0.135	0.136	0.140	0.142	0.146	0.154	0.159	0.166	0.175	0.184	0.194	0.204	0.218	0.230	0.244	0.258	0.274	0.289	0.306	0.324	0.341	0.360	0.379	0.400	0.420	0.441	0.462	0.485	0.506	0.530	0.552	0.576	0.599	0.622	0.646	0.670	0.694	0.716	0.740	0.764	0.786	0.809	0.831	0.852	0.874	0.895	0.915	0.935	0.955	0.974	0.992	1.010	1.026	1.042	1.059	1.074	1.089	1.102	1.115	1.128	1.140	1.151	1.161	1.171	1.180	1.189	1.196	1.202	1.210	1.218	1.222	1.229	1.232	1.236	1.241	1.244	1.248	1.251	1.252	1.256	1.258	1.259	1.261	1.261	1.264	1.264	1.265	1.265	1.266	1.266	1.268	1.269	1.269	1.270	1.270	1.270	1.271	1.271	1.272	1.274	1.274	1.275	1.276	1.276	1.276	1.278	1.279	1.280	1.280	1.280	1.281	1.282	1.282	1.282	1.282	1.281	1.281	1.281	1.280	1.279	1.276	1.276	1.274	1.271	1.269	1.266	1.262	1.258	1.254	1.249	1.244	1.239	1.232	1.226	1.219	1.212	1.205	1.196	1.186	1.178	1.168	1.156	1.145	1.135	1.122	1.109	1.096	1.082	1.069	1.052	1.039	1.022	1.006	0.990	0.974	0.956	0.939	0.920	0.902	0.884	0.864	0.846	0.826	0.806	0.786	0.766	0.745	0.724	0.702	0.681	0.660	0.639	0.618	0.594	0.572	0.550	0.529	0.506	0.485	0.462	0.440	0.419	0.398	0.375	0.354	0.334	0.311	0.291	0.271	0.250	0.230	0.211	0.191	0.172	0.154	0.135	0.118	0.100	0.082	0.066	0.050	0.035	0.020	0.005	-0.009	-0.022	-0.036	-0.049	-0.060	-0.071	-0.082	-0.092	-0.102	-0.110	-0.120	-0.128	-0.135	-0.141	-0.146	-0.152	-0.158	-0.161	-0.165	-0.169	-0.171	-0.174	-0.175	-0.176	-0.176	-0.176	-0.176	-0.174	-0.172	-0.171	-0.169	-0.166	-0.161	-0.158	-0.154	-0.150	-0.145	-0.140	-0.134	-0.128	-0.121	-0.115	-0.108	-0.100	-0.094	-0.086	-0.078	-0.069	-0.061	-0.052	-0.044	-0.035	-0.026	-0.018	-0.008	0.001	0.010	0.018	0.028	0.036	0.044	0.051	0.060	0.068	0.075	0.081	0.089	0.094	0.099	0.105	0.110	0.114	0.118	0.120	0.122	0.124	0.125	0.124	0.125	0.122	0.121	0.118	0.115	0.111	0.105	0.100	0.094	0.088	0.080	0.070	0.061	0.052	0.041	0.031	0.019	0.008	-0.004	-0.016	-0.030	-0.042	-0.056	-0.070	-0.085	-0.099	-0.111	-0.125	-0.139	-0.152	-0.165	-0.178	-0.190	-0.202	-0.214	-0.225	-0.235	-0.245	-0.254	-0.262	-0.270	-0.278	-0.282	-0.289	-0.292	-0.296	-0.299	-0.301	-0.301	-0.301	-0.301	-0.298	-0.296	-0.291	-0.286	-0.281	-0.275	-0.268	-0.260	-0.250	-0.241	-0.232	-0.221	-0.210	-0.199	-0.186	-0.174	-0.161	-0.149	-0.136	-0.122	-0.111	-0.098	-0.085	-0.074	-0.061	-0.049	-0.038	-0.028	-0.016	-0.006	0.004	0.012	0.021	0.029	0.035	0.041	0.046	0.051	0.054	0.056	0.058	0.058	0.059	0.058	0.056	0.052	0.050	0.046	0.041	0.035	0.028	0.021	0.014	0.005	-0.004	-0.012	-0.022	-0.032	-0.044	-0.054	-0.065	-0.076	-0.088	-0.098	-0.110	-0.120	-0.130	-0.140	-0.151	-0.160	-0.169	-0.178	-0.186	-0.194	-0.200	-0.206	-0.211	-0.216	-0.220	-0.222	-0.225	-0.226	-0.226	-0.225	-0.222	-0.221	-0.216	-0.212	-0.208	-0.201	-0.194	-0.186	-0.176	-0.168	-0.158	-0.146	-0.134	-0.121	-0.108	-0.095	-0.080	-0.066	-0.051	-0.034	-0.019	-0.001	0.014	0.031	0.048	0.065	0.081	0.100	0.116	0.132	0.150	0.165	0.181	0.198	0.212	0.228	0.242	0.258	0.270	0.284	0.296	0.309	0.321	0.331	0.342	0.352	0.362	0.370	0.379	0.388	0.394	0.400	0.406	0.411	0.416	0.421	0.425	0.429	0.431	0.434	0.436	0.438	0.439	0.440	0.441	0.441	0.442	0.442	0.442	0.441	0.441	0.440	0.440	0.439	0.436	0.436	0.435	0.434	0.431	0.430	0.429	0.428	0.426	0.425	0.422	0.421	0.419	0.418	0.416	0.415	0.412	0.411	0.410	0.408	0.408	0.406	0.404	0.402	0.401	0.400	0.399	0.398	0.396	0.395	0.392	0.391	0.390	0.388	0.386	0.385	0.382	0.381	0.380	0.378	0.378	0.375	0.374	0.372	0.371	0.369	0.369	0.366	0.365	0.365	0.364	0.362	0.361	0.360	0.359	0.359	0.359	0.358	0.358	0.356	0.358	0.356	0.358	0.358	0.359	0.359	0.361	0.361	0.364	0.365	0.368	0.370	0.372	0.375	0.380	0.382	0.386	0.391	0.395	0.400	0.406	0.411	0.419	0.425	0.431	0.438	0.446	0.454	0.461	0.470	0.479	0.488	0.495	0.505	0.515	0.524	0.534	0.544	0.554	0.565	0.575	0.584	0.595	0.604	0.614	0.624	0.634	0.642	0.651	0.660	0.668	0.675	0.684	0.690	0.695	0.700	0.705	0.709	0.712	0.714	0.716	0.718	0.719	0.718	0.715	0.714	0.711	0.706	0.701	0.696	0.690	0.682	0.676	0.666	0.658	0.648	0.636	0.625	0.612	0.600	0.588	0.575	0.561	0.548	0.534	0.519	0.505	0.490	0.475	0.461	0.446	0.432	0.418	0.404	0.389	0.376	0.362	0.351	0.339	0.328	0.315	0.305	0.294	0.285	0.276	0.268	0.259	0.251	0.245	0.238	0.232	0.228	0.221	0.218	0.215	0.211	0.208	0.205	0.202	0.201	0.200	0.199	0.198	0.196	0.195	0.194	0.194	0.194	0.192	0.192	0.191	0.191	0.190	0.188	0.188	0.185	0.184	0.182	0.181	0.178	0.175	0.172	0.170	0.166	0.164	0.159	0.156	0.152	0.149	0.145	0.141	0.139	0.135	0.131	0.128	0.124	0.121	0.119	0.116	0.114	0.112	0.110	0.109	0.109	0.109	0.110	0.111	0.112	0.115	0.119	0.122	0.128	0.132	0.140	0.148	0.156	0.165	0.174	0.185	0.198	0.210	0.224	0.238	0.252	0.269	0.286	0.306	0.325	0.345	0.365	0.386	0.408	0.431	0.455	0.480	0.505	0.531	0.558	0.585	0.612	0.641	0.670	0.699	0.730	0.760	0.791	0.820	0.852	0.884	0.915	0.949	0.980	1.012	1.045	1.078	1.111	1.142	1.175	1.209	1.241	1.274	1.306	1.339	1.370	1.402	1.435	1.466	1.498	1.529	1.560	1.590	1.621	1.651	1.680	1.709	1.738	1.765	1.794	1.820	1.848	1.874	1.899	1.925	1.949	1.972	1.996	2.018	2.041	2.062	2.082	2.102	2.124	2.141	2.161	2.179	2.195	2.212	2.228	2.244	2.258	2.271	2.285	2.298	2.309	2.320	2.331	2.341	2.351	2.360	2.368	2.376	2.384	2.390	2.398	2.404	2.409	2.412	2.419	2.422	2.428	2.431	2.434	2.438	2.440	2.442	2.445	2.448	2.449	2.451	2.452	2.454	2.455	2.456	2.456	2.458	2.459	2.459	2.459	2.459	2.460	2.459	2.458	2.458	2.456	2.455	2.452	2.451	2.449	2.446	2.442	2.439	2.436	2.430	2.426	2.420	2.414	2.406	2.399	2.390	2.381	2.371	2.360	2.349	2.336	2.321	2.306	2.289	2.272	2.255	2.234	2.214	2.191	2.169	2.145	2.120	2.092	2.065	2.035	2.005	1.974	1.940	1.906	1.871	1.834	1.796	1.758	1.718	1.676	1.635	1.591	1.549	1.504	1.459	1.412	1.366	1.319	1.271	1.224	1.175	1.125	1.076	1.026	0.976	0.926	0.876	0.826	0.776	0.726	0.678	0.628	0.579	0.530	0.482	0.435	0.389	0.341	0.296	0.252	0.209	0.165	0.122	0.082	0.041	0.004	-0.035	-0.071	-0.106	-0.141	-0.175	-0.208	-0.239	-0.269	-0.298	-0.324	-0.350	-0.375	-0.398	-0.420	-0.441	-0.461	-0.480	-0.496	-0.511	-0.526	-0.540	-0.552	-0.562	-0.572	-0.581	-0.589	-0.595	-0.600	-0.604	-0.608	-0.610	-0.611	-0.612	-0.612	-0.610	-0.609	-0.606	-0.604	-0.600	-0.595	-0.590	-0.586	-0.581	-0.576	-0.570	-0.564	-0.559	-0.552	-0.548	-0.541	-0.536	-0.531	-0.526	-0.521	-0.518	-0.514	-0.511	-0.507	-0.505	-0.504	-0.502	-0.502	-0.502	-0.504	-0.505	-0.509	-0.511	-0.518	-0.522	-0.529	-0.536	-0.544	-0.554	-0.564	-0.575	-0.586	-0.599	-0.611	-0.625	-0.640	-0.656	-0.672	-0.691	-0.708	-0.726	-0.746	-0.765	-0.786	-0.806	-0.828	-0.849	-0.870	-0.892	-0.914	-0.936	-0.959	-0.981	-1.004	-1.026	-1.049	-1.071	-1.094	-1.115	-1.138	-1.159	-1.180	-1.201	-1.222	-1.242	-1.262	-1.281	-1.301	-1.320	-1.339	-1.356	-1.374	-1.390	-1.406	-1.422	-1.439	-1.454	-1.468	-1.480	-1.494	-1.508	-1.519	-1.532	-1.542	-1.554	-1.565	-1.575	-1.585	-1.594	-1.604	-1.611	-1.620	-1.629	-1.638	-1.645	-1.652	-1.660	-1.668	-1.675	-1.681	-1.689	-1.694	-1.700	-1.708	-1.714	-1.720	-1.725	-1.730	-1.736	-1.742	-1.749	-1.752	-1.759	-1.764	-1.770	-1.774	-1.779	-1.784	-1.789	-1.794	-1.798	-1.802	-1.806	-1.811	-1.815	-1.820	-1.822	-1.825	-1.830	-1.832	-1.835	-1.838	-1.839	-1.841	-1.842	-1.844	-1.844	-1.845	-1.845	-1.845	-1.844	-1.842	-1.841	-1.839	-1.836	-1.834	-1.830	-1.826	-1.821	-1.818	-1.811	-1.805	-1.799	-1.792	-1.784	-1.776	-1.766	-1.758	-1.748	-1.736	-1.726	-1.714	-1.702	-1.689	-1.675	-1.661	-1.648	-1.631	-1.616	-1.599	-1.582	-1.565	-1.546	-1.529	-1.510	-1.490	-1.469	-1.448	-1.426	-1.404	-1.381	-1.359	-1.334	-1.310	-1.284	-1.259	-1.231	-1.205	-1.178	-1.149	-1.121	-1.092	-1.061	-1.032	-1.001	-0.969	-0.936	-0.904	-0.870	-0.836	-0.801	-0.766	-0.731	-0.695	-0.658	-0.620	-0.582	-0.542	-0.504	-0.465	-0.424	-0.384	-0.342	-0.300	-0.258	-0.214	-0.170	-0.126	-0.081	-0.036	0.010	0.056	0.104	0.151	0.199	0.248	0.296	0.345	0.395	0.446	0.496	0.548	0.599	0.651	0.704	0.756	0.810	0.864	0.918	0.972	1.026	1.082	1.139	1.194	1.250	1.306	1.362	1.420	1.478	1.535	1.591	1.651	1.709	1.766	1.825	1.884	1.942	2.001	2.061	2.120	2.180	2.240	2.299	2.359	2.418	2.478	2.538	2.596	2.655	2.714	2.774	2.832	2.891	2.950	3.008	3.066	3.122	3.181	3.238	3.295	3.351	3.408	3.462	3.518	3.572	3.626	3.679	3.732	3.785	3.836	3.889	3.939	3.988	4.037	4.086	4.134	4.181	4.228	4.272	4.316	4.360	4.404	4.445	4.486	4.526	4.565	4.602	4.639	4.676	4.709	4.744	4.775	4.806	4.836	4.865	4.892	4.918	4.942	4.968	4.989	5.010	5.029	5.048	5.064	5.079	5.094	5.106	5.118	5.126	5.136	5.141	5.148	5.152	5.154	5.155	5.154	5.154	5.150	5.145	5.140	5.132	5.124	5.114	5.102	5.090	5.076	5.061	5.045	5.028	5.009	4.989	4.969	4.948	4.924	4.901	4.876	4.852	4.825	4.799	4.771	4.744	4.714	4.685	4.655	4.625	4.594	4.562	4.531	4.499	4.466	4.434	4.401	4.368	4.334	4.300	4.266	4.232	4.199	4.164	4.130	4.096	4.061	4.028	3.991	3.958	3.922	3.888	3.852	3.818	3.781	3.746	3.711	3.676	3.640	3.605	3.569	3.532	3.496	3.459	3.424	3.386	3.348	3.310	3.271	3.234	3.195	3.156	3.118	3.076	3.038	2.998	2.956	2.915	2.874	2.831	2.789	2.746	2.702	2.660	2.616	2.571	2.528	2.481	2.436	2.390	2.345	2.298	2.250	2.202	2.155	2.108	2.060	2.011	1.962	1.914	1.865	1.815	1.766	1.716	1.666	1.618	1.568	1.519	1.469	1.419	1.370	1.320	1.271	1.222	1.174	1.125	1.076	1.029	0.981	0.935	0.888	0.841	0.795	0.749	0.704	0.659	0.614	0.570	0.528	0.485	0.442	0.401	0.360	0.319	0.279	0.240	0.200	0.161	0.124	0.086	0.049	0.012	-0.022	-0.058	-0.092	-0.126	-0.160	-0.191	-0.225	-0.256	-0.288	-0.319	-0.348	-0.378	-0.408	-0.436	-0.464	-0.492	-0.519	-0.545	-0.572	-0.598	-0.624	-0.649	-0.674	-0.699	-0.722	-0.746	-0.769	-0.792	-0.815	-0.836	-0.859	-0.880	-0.900	-0.920	-0.940	-0.960	-0.979	-0.999	-1.015	-1.034	-1.051	-1.069	-1.084	-1.101	-1.118	-1.132	-1.148	-1.161	-1.176	-1.190	-1.202	-1.216	-1.228	-1.240	-1.252	-1.264	-1.275	-1.285	-1.295	-1.305	-1.315	-1.325	-1.334	-1.342	-1.351	-1.360	-1.369	-1.376	-1.386	-1.394	-1.401	-1.410	-1.418	-1.425	-1.435	-1.442	-1.450	-1.459	-1.468	-1.476	-1.485	-1.494	-1.504	-1.512	-1.522	-1.532	-1.542	-1.552	-1.565	-1.575	-1.586	-1.599	-1.610	-1.622	-1.635	-1.649	-1.661	-1.675	-1.689	-1.704	-1.719	-1.732	-1.748	-1.762	-1.779	-1.794	-1.811	-1.826	-1.844	-1.860	-1.876	-1.894	-1.910	-1.926	-1.944	-1.961	-1.979	-1.996	-2.014	-2.031	-2.049	-2.066	-2.084	-2.101	-2.119	-2.138	-2.155	-2.172	-2.190	-2.209	-2.226	-2.245	-2.262	-2.280	-2.298	-2.315	-2.334	-2.352	-2.370	-2.388	-2.405	-2.424	-2.442	-2.461	-2.479	-2.498	-2.516	-2.534	-2.552	-2.571	-2.590	-2.608	-2.626	-2.644	-2.662	-2.680	-2.699	-2.716	-2.734	-2.751	-2.768	-2.785	-2.802	-2.818	-2.834	-2.849	-2.865	-2.879	-2.892	-2.906	-2.920	-2.932	-2.944	-2.955	-2.966	-2.975	-2.985	-2.992	-3.000	-3.006	-3.011	-3.016	-3.021	-3.026	-3.029	-3.029	-3.031	-3.031	-3.030	-3.028	-3.026	-3.024	-3.018	-3.014	-3.008	-3.001	-2.994	-2.985	-2.976	-2.966	-2.956	-2.945	-2.934	-2.921	-2.909	-2.895	-2.881	-2.868	-2.854	-2.838	-2.822	-2.808	-2.791	-2.776	-2.760	-2.744	-2.728	-2.711	-2.696	-2.680	-2.662	-2.646	-2.631	-2.615	-2.600	-2.585	-2.570	-2.556	-2.541	-2.529	-2.515	-2.502	-2.490	-2.476	-2.464	-2.454	-2.442	-2.431	-2.420	-2.411	-2.400	-2.392	-2.384	-2.375	-2.368	-2.360	-2.351	-2.345	-2.339	-2.332	-2.326	-2.320	-2.315	-2.309	-2.304	-2.300	-2.294	-2.290	-2.285	-2.281	-2.276	-2.272	-2.268	-2.264	-2.259	-2.254	-2.250	-2.245	-2.239	-2.234	-2.229	-2.224	-2.218	-2.212	-2.208	-2.200	-2.195	-2.188	-2.182	-2.175	-2.168	-2.160	-2.152	-2.145	-2.138	-2.129	-2.120	-2.111	-2.102	-2.092	-2.082	-2.072	-2.062	-2.052	-2.041	-2.030	-2.020	-2.007	-1.996	-1.984	-1.972	-1.959	-1.946	-1.934	-1.920	-1.906	-1.892	-1.879	-1.864	-1.850	-1.835	-1.819	-1.805	-1.789	-1.772	-1.759	-1.742	-1.726	-1.710	-1.694	-1.678	-1.661	-1.645	-1.629	-1.612	-1.595	-1.579	-1.562	-1.546	-1.530	-1.514	-1.498	-1.482	-1.465	-1.450	-1.436	-1.421	-1.406	-1.394	-1.380	-1.366	-1.355	-1.342	-1.331	-1.320	-1.310	-1.301	-1.292	-1.284	-1.276	-1.269	-1.264	-1.260	-1.255	-1.251	-1.249	-1.248	-1.248	-1.249	-1.250	-1.252	-1.256	-1.260	-1.266	-1.272	-1.280	-1.289	-1.298	-1.309	-1.319	-1.332	-1.346	-1.360	-1.375	-1.391	-1.409	-1.426	-1.446	-1.466	-1.486	-1.508	-1.530	-1.552	-1.578	-1.601	-1.625	-1.651	-1.676	-1.704	-1.731	-1.759	-1.786	-1.814	-1.844	-1.871	-1.901	-1.930	-1.959	-1.989	-2.018	-2.047	-2.076	-2.106	-2.135	-2.165	-2.194	-2.222	-2.251	-2.279	-2.306	-2.334	-2.361	-2.389	-2.414	-2.440	-2.465	-2.488	-2.512	-2.535	-2.558	-2.579	-2.600	-2.621	-2.640	-2.659	-2.676	-2.694	-2.711	-2.726	-2.741	-2.755	-2.768	-2.780	-2.792	-2.804	-2.812	-2.824	-2.831	-2.840	-2.848	-2.855	-2.861	-2.866	-2.871	-2.876	-2.881	-2.885	-2.889	-2.891	-2.894	-2.898	-2.900	-2.902	-2.905	-2.906	-2.909	-2.911	-2.914	-2.916	-2.919	-2.921	-2.925	-2.929	-2.932	-2.938	-2.941	-2.946	-2.952	-2.958	-2.965	-2.971	-2.980	-2.988	-2.996	-3.005	-3.015	-3.026	-3.038	-3.050	-3.062	-3.075	-3.088	-3.101	-3.118	-3.132	-3.148	-3.165	-3.181	-3.198	-3.216	-3.234	-3.251	-3.270	-3.288	-3.306	-3.325	-3.344	-3.362	-3.382	-3.400	-3.419	-3.438	-3.456	-3.475	-3.492	-3.511	-3.529	-3.546	-3.562	-3.579	-3.596	-3.611	-3.625	-3.641	-3.655	-3.668	-3.680	-3.691	-3.702	-3.714	-3.724	-3.734	-3.742	-3.750	-3.756	-3.764	-3.769	-3.774	-3.778	-3.780	-3.784	-3.784	-3.785	-3.785	-3.785	-3.784	-3.781	-3.779	-3.776	-3.772	-3.768	-3.762	-3.755	-3.749	-3.741	-3.732	-3.724	-3.714	-3.704	-3.692	-3.681	-3.669	-3.656	-3.644	-3.630	-3.615	-3.600	-3.585	-3.569	-3.552	-3.536	-3.518	-3.500	-3.481	-3.462	-3.444	-3.422	-3.404	-3.382	-3.361	-3.340	-3.319	-3.298	-3.275	-3.251	-3.229	-3.206	-3.182	-3.159	-3.135	-3.112	-3.088	-3.064	-3.040	-3.016	-2.992	-2.969	-2.944	-2.921	-2.898	-2.875	-2.851	-2.828	-2.806	-2.784	-2.762	-2.740	-2.719	-2.698	-2.678	-2.656	-2.636	-2.616	-2.596	-2.578	-2.559	-2.540	-2.522	-2.504	-2.486	-2.469	-2.451	-2.435	-2.418	-2.401	-2.386	-2.370	-2.352	-2.338	-2.322	-2.306	-2.290	-2.274	-2.259	-2.241	-2.225	-2.208	-2.190	-2.172	-2.155	-2.138	-2.119	-2.100	-2.081	-2.062	-2.041	-2.021	-2.001	-1.980	-1.959	-1.936	-1.914	-1.891	-1.866	-1.844	-1.819	-1.794	-1.769	-1.744	-1.718	-1.691	-1.665	-1.639	-1.611	-1.585	-1.559	-1.532	-1.505	-1.478	-1.451	-1.426	-1.399	-1.374	-1.346	-1.321	-1.296	-1.272	-1.248	-1.224	-1.201	-1.178	-1.156	-1.135	-1.115	-1.095	-1.075	-1.056	-1.039	-1.021	-1.005	-0.990	-0.975	-0.961	-0.949	-0.935	-0.924	-0.912	-0.902	-0.894	-0.884	-0.876	-0.869	-0.861	-0.856	-0.849	-0.845	-0.840	-0.835	-0.831	-0.828	-0.825	-0.822	-0.819	-0.816	-0.815	-0.812	-0.810	-0.809	-0.808	-0.806	-0.805	-0.802	-0.801	-0.800	-0.799	-0.798	-0.795	-0.792	-0.791	-0.789	-0.786	-0.784	-0.781	-0.779	-0.775	-0.772	-0.770	-0.765	-0.762	-0.759	-0.755	-0.751	-0.746	-0.742	-0.738	-0.734	-0.729	-0.722	-0.718	-0.714	-0.709	-0.704	-0.699	-0.692	-0.688	-0.684	-0.679	-0.675	-0.670	-0.665	-0.661	-0.658	-0.654	-0.650	-0.646	-0.642	-0.640	-0.638	-0.634	-0.631	-0.630	-0.629	-0.628	-0.626	-0.625	-0.626	-0.626	-0.628	-0.629	-0.631	-0.631	-0.635	-0.638	-0.642	-0.646	-0.651	-0.656	-0.661	-0.669	-0.675	-0.682	-0.690	-0.699	-0.708	-0.716	-0.725	-0.736	-0.746	-0.758	-0.768	-0.779	-0.791	-0.804	-0.816	-0.829	-0.842	-0.855	-0.869	-0.882	-0.895	-0.910	-0.924	-0.936	-0.950	-0.964	-0.978	-0.990	-1.004	-1.016	-1.029	-1.041	-1.054	-1.065	-1.076	-1.088	-1.099	-1.109	-1.119	-1.128	-1.135	-1.144	-1.151	-1.158	-1.164	-1.169	-1.174	-1.178	-1.180	-1.182	-1.184	-1.185	-1.185	-1.184	-1.182	-1.180	-1.176	-1.172	-1.168	-1.161	-1.155	-1.149	-1.140	-1.131	-1.121	-1.111	-1.100	-1.089	-1.076	-1.062	-1.050	-1.035	-1.020	-1.005	-0.989	-0.972	-0.956	-0.939	-0.922	-0.904	-0.888	-0.869	-0.851	-0.832	-0.815	-0.796	-0.778	-0.760	-0.741	-0.724	-0.706	-0.689	-0.671	-0.655	-0.638	-0.621	-0.605	-0.590	-0.576	-0.561	-0.548	-0.534	-0.521	-0.507	-0.496	-0.486	-0.474	-0.465	-0.455	-0.446	-0.438	-0.430	-0.422	-0.416	-0.410	-0.404	-0.399	-0.394	-0.389	-0.385	-0.381	-0.379	-0.375	-0.374	-0.371	-0.369	-0.368	-0.365	-0.365	-0.362	-0.361	-0.361	-0.361	-0.359	-0.359	-0.358	-0.356	-0.355	-0.355	-0.354	-0.352	-0.349	-0.348	-0.346	-0.344	-0.340	-0.338	-0.335	-0.331	-0.328	-0.322	-0.319	-0.312	-0.308	-0.302	-0.295	-0.289	-0.281	-0.274	-0.266	-0.258	-0.248	-0.239	-0.229	-0.219	-0.208	-0.196	-0.185	-0.172	-0.160	-0.146	-0.134	-0.120	-0.105	-0.091	-0.078	-0.061	-0.046	-0.031	-0.014	0.002	0.019	0.034	0.051	0.069	0.086	0.102	0.119	0.138	0.155	0.170	0.188	0.204	0.221	0.238	0.254	0.270	0.286	0.300	0.315	0.330	0.345	0.358	0.370	0.382	0.395	0.406	0.416	0.426	0.436	0.444	0.452	0.460	0.465	0.470	0.475	0.480	0.482	0.485	0.486	0.488	0.488	0.486	0.486	0.482	0.480	0.478	0.472	0.468	0.462	0.456	0.449	0.442	0.435	0.428	0.419	0.410	0.400	0.392	0.382	0.374	0.362	0.354	0.344	0.334	0.324	0.315	0.305	0.296	0.288	0.278	0.270	0.261	0.252	0.245	0.238	0.231	0.224	0.218	0.211	0.206	0.200	0.196	0.192	0.188	0.184	0.181	0.178	0.176	0.174	0.171	0.171	0.171	0.169	0.169	0.169	0.170	0.169	0.170	0.171	0.170	0.171	0.172	0.174	0.174	0.174	0.175	0.175	0.176	0.176	0.175	0.176	0.176	0.176	0.174	0.174	0.172	0.171	0.168	0.165	0.162	0.160	0.156	0.152	0.149	0.144	0.139	0.134	0.128	0.122	0.116	0.110	0.102	0.095	0.086	0.079	0.071	0.062	0.054	0.046	0.036	0.026	0.018	0.008	-0.001	-0.011	-0.020	-0.030	-0.040	-0.049	-0.059	-0.068	-0.076	-0.085	-0.094	-0.102	-0.110	-0.116	-0.125	-0.130	-0.138	-0.144	-0.149	-0.155	-0.159	-0.161	-0.165	-0.168	-0.170	-0.171	-0.172	-0.172	-0.171	-0.170	-0.169	-0.165	-0.162	-0.159	-0.154	-0.149	-0.144	-0.138	-0.130	-0.122	-0.114	-0.105	-0.095	-0.085	-0.074	-0.064	-0.051	-0.040	-0.026	-0.014	-0.001	0.012	0.026	0.040	0.055	0.069	0.084	0.098	0.112	0.128	0.141	0.155	0.169	0.184	0.196	0.210	0.222	0.236	0.249	0.260	0.272	0.282	0.295	0.305	0.312	0.322	0.331	0.339	0.345	0.350	0.356	0.361	0.365	0.369	0.370	0.372	0.372	0.371	0.371	0.369	0.366	0.362	0.359	0.354	0.348	0.341	0.334	0.326	0.318	0.309	0.299	0.289	0.278	0.266	0.254	0.240	0.228	0.214	0.200	0.185	0.170	0.155	0.139	0.122	0.108	0.091	0.075	0.059	0.042	0.026	0.011	-0.006	-0.022	-0.039	-0.054	-0.070	-0.086	-0.101	-0.116	-0.130	-0.145	-0.159	-0.171	-0.185	-0.196	-0.208	-0.219	-0.230	-0.240	-0.249	-0.258	-0.266	-0.272	-0.279	-0.284	-0.288	-0.291	-0.294	-0.295	-0.298	-0.296	-0.295	-0.292	-0.290	-0.285	-0.280	-0.274	-0.266	-0.259	-0.249	-0.239	-0.228	-0.215	-0.201	-0.188	-0.171	-0.156	-0.139	-0.121	-0.102	-0.082	-0.064	-0.042	-0.021	0.000	0.022	0.045	0.068	0.090	0.114	0.138	0.160	0.184	0.208	0.229	0.252	0.275	0.295	0.318	0.338	0.358	0.376	0.395	0.411	0.428	0.444	0.458	0.471	0.482	0.492	0.502	0.510	0.516	0.522	0.526	0.529	0.531	0.531	0.529	0.526	0.522	0.518	0.511	0.501	0.494	0.484	0.471	0.459	0.445	0.430	0.415	0.399	0.381	0.364	0.346	0.328	0.308	0.289	0.269	0.250	0.230	0.211	0.192	0.171	0.154	0.135	0.116	0.099	0.081	0.065	0.048	0.032	0.019	0.005	-0.008	-0.020	-0.031	-0.041	-0.050	-0.056	-0.065	-0.069	-0.074	-0.079	-0.080	-0.081	-0.082	-0.080	-0.079	-0.076	-0.072	-0.068	-0.062	-0.055	-0.048	-0.040	-0.030	-0.021	-0.011	0.000	0.012	0.022	0.036	0.048	0.062	0.075	0.089	0.102	0.116	0.131	0.145	0.160	0.172	0.186	0.200	0.214	0.226	0.239	0.250	0.262	0.274	0.285	0.295	0.305	0.314	0.322	0.331	0.338	0.345	0.350	0.355	0.360	0.364	0.365	0.369	0.370	0.369	0.370	0.368	0.368	0.364	0.361	0.358	0.352	0.348	0.342	0.335	0.329	0.320	0.311	0.302	0.294	0.284	0.274	0.262	0.252	0.241	0.230	0.219	0.206	0.195	0.184	0.172	0.159	0.148	0.136	0.125	0.112	0.102	0.091	0.081	0.071	0.061	0.052	0.044	0.035	0.028	0.021	0.014	0.009	0.004	-0.001	-0.005	-0.008	-0.010	-0.011	-0.012	-0.012	-0.012	-0.011	-0.009	-0.006	-0.002	0.002	0.008	0.014	0.020	0.028	0.035	0.044	0.052	0.061	0.071	0.081	0.091	0.102	0.114	0.125	0.136	0.148	0.160	0.171	0.185	0.198	0.210	0.221	0.234	0.246	0.258	0.269	0.281	0.291	0.302	0.312	0.322	0.332	0.341	0.350	0.359	0.366	0.372	0.379	0.384	0.390	0.394	0.398	0.401	0.404	0.405	0.408	0.408	0.408	0.408	0.406	0.404	0.402	0.399	0.396	0.392	0.388	0.384	0.378	0.372	0.366	0.361	0.354	0.346	0.339	0.332	0.325	0.318	0.309	0.301	0.294	0.286	0.279	0.271	0.265	0.258	0.250	0.244	0.239	0.232	0.228	0.222	0.218	0.214	0.210	0.208	0.204	0.201	0.200	0.200	0.200	0.200	0.200	0.201	0.204	0.208	0.210	0.216	0.220	0.225	0.232	0.240	0.246	0.254	0.264	0.272	0.284	0.292	0.304	0.316	0.328	0.340	0.352	0.366	0.380	0.394	0.408	0.422	0.436	0.451	0.466	0.482	0.498	0.512	0.530	0.545	0.561	0.575	0.590	0.606	0.621	0.635	0.650	0.664	0.678	0.691	0.704	0.716	0.729	0.740	0.751	0.761	0.770	0.779	0.788	0.795	0.802	0.809	0.814	0.819	0.822	0.826	0.829	0.830	0.832	0.832	0.831	0.831	0.830	0.826	0.824	0.820	0.815	0.811	0.805	0.799	0.792	0.786	0.779	0.770	0.762	0.754	0.745	0.735	0.726	0.716	0.706	0.696	0.686	0.676	0.666	0.658	0.648	0.638	0.629	0.620	0.611	0.601	0.594	0.586	0.579	0.571	0.566	0.560	0.555	0.550	0.546	0.542	0.540	0.536	0.536	0.535	0.535	0.536	0.538	0.539	0.542	0.546	0.551	0.558	0.564	0.572	0.580	0.589	0.599	0.609	0.620	0.631	0.645	0.658	0.671	0.686	0.701	0.716	0.732	0.750	0.766	0.784	0.804	0.821	0.841	0.860	0.881	0.900	0.921	0.941	0.961	0.982	1.004	1.024	1.044	1.065	1.085	1.105	1.125	1.146	1.165	1.184	1.202	1.221	1.240	1.256	1.275	1.291	1.308	1.324	1.339	1.355	1.370	1.384	1.398	1.410	1.424	1.435	1.446	1.459	1.469	1.479	1.488	1.496	1.505	1.514	1.521	1.530	1.538	1.544	1.550	1.556	1.561	1.568	1.572	1.578	1.582	1.586	1.591	1.595	1.598	1.602	1.605	1.608	1.611	1.612	1.616	1.619	1.620	1.622	1.625	1.626	1.629	1.630	1.631	1.631	1.634	1.634	1.635	1.635	1.635	1.635	1.635	1.634	1.634	1.634	1.631	1.630	1.628	1.626	1.625	1.621	1.619	1.616	1.611	1.608	1.602	1.598	1.592	1.586	1.580	1.574	1.568	1.560	1.551	1.544	1.534	1.525	1.515	1.506	1.495	1.485	1.472	1.461	1.449	1.438	1.424	1.411	1.396	1.382	1.369	1.354	1.339	1.321	1.306	1.289	1.272	1.256	1.239	1.221	1.204	1.186	1.168	1.149	1.130	1.112	1.092	1.074	1.055	1.036	1.016	0.996	0.978	0.958	0.939	0.918	0.898	0.879	0.859	0.840	0.820	0.800	0.781	0.761	0.742	0.724	0.705	0.688	0.669	0.651	0.632	0.615	0.599	0.581	0.564	0.549	0.532	0.518	0.502	0.489	0.474	0.460	0.445	0.432	0.420	0.409	0.396	0.385	0.374	0.364	0.352	0.344	0.335	0.325	0.318	0.309	0.301	0.294	0.288	0.281	0.275	0.270	0.265	0.260	0.255	0.252	0.249	0.245	0.242	0.239	0.238	0.235	0.234	0.232	0.232	0.232	0.232	0.232	0.232	0.235	0.236	0.239	0.241	0.244	0.246	0.250	0.254	0.259	0.262	0.268	0.274	0.278	0.284	0.291	0.298	0.304	0.310	0.319	0.325	0.332	0.341	0.350	0.359	0.366	0.376	0.385	0.392	0.402	0.411	0.420	0.429	0.438	0.446	0.455	0.464	0.471	0.478	0.485	0.492	0.499	0.504	0.510	0.515	0.520	0.524	0.528	0.529	0.531	0.534	0.532	0.534	0.534	0.532	0.530	0.528	0.524	0.520	0.515	0.510	0.504	0.496	0.489	0.481	0.472	0.464	0.454	0.444	0.432	0.422	0.411	0.400	0.388	0.376	0.365	0.352	0.340	0.328	0.316	0.305	0.292	0.281	0.270	0.260	0.250	0.239	0.229	0.220	0.211	0.204	0.196	0.190	0.182	0.176	0.172	0.169	0.165	0.161	0.159	0.159	0.158	0.158	0.159	0.160	0.161	0.165	0.168	0.172	0.178	0.182	0.189	0.195	0.201	0.209	0.216	0.224	0.232	0.240	0.249	0.258	0.266	0.274	0.282	0.292	0.300	0.308	0.315	0.324	0.331	0.338	0.345	0.350	0.356	0.361	0.366	0.370	0.374	0.376	0.379	0.381	0.381	0.381	0.381	0.380	0.379	0.376	0.372	0.369	0.365	0.360	0.354	0.349	0.342	0.336	0.329	0.321	0.314	0.306	0.298	0.289	0.280	0.271	0.262	0.254	0.245	0.236	0.229	0.220	0.212	0.205	0.198	0.191	0.185	0.180	0.175	0.170	0.168	0.165	0.162	0.161	0.160	0.161	0.161	0.162	0.165	0.169	0.174	0.178	0.184	0.191	0.198	0.206	0.215	0.224	0.235	0.246	0.258	0.270	0.282	0.295	0.309	0.322	0.338	0.351	0.366	0.382	0.398	0.414	0.429	0.445	0.460	0.476	0.491	0.506	0.521	0.536	0.550	0.565	0.579	0.591	0.604	0.616	0.629	0.640	0.651	0.660	0.671	0.680	0.689	0.696	0.705	0.711	0.718	0.722	0.728	0.732	0.736	0.740	0.744	0.746	0.748	0.750	0.751	0.751	0.752	0.754	0.754	0.752	0.752	0.751	0.750	0.749	0.746	0.745	0.742	0.740	0.739	0.735	0.734	0.731	0.729	0.728	0.724	0.721	0.719	0.716	0.712	0.711	0.709	0.705	0.704	0.701	0.698	0.696	0.694	0.691	0.689	0.688	0.685	0.684	0.680	0.679	0.678	0.675	0.674	0.671	0.669	0.668	0.665	0.664	0.661	0.660	0.659	0.658	0.656	0.654	0.652	0.651	0.650	0.649	0.648	0.646	0.644	0.644	0.642	0.641	0.641	0.639	0.639	0.639	0.638	0.638	0.636	0.638	0.638	0.638	0.638	0.638	0.639	0.639	0.640	0.641	0.641	0.642	0.644	0.645	0.648	0.649	0.651	0.654	0.656	0.659	0.661	0.665	0.669	0.672	0.678	0.681	0.685	0.690	0.696	0.701	0.708	0.714	0.719	0.725	0.732	0.740	0.746	0.755	0.762	0.770	0.778	0.786	0.796	0.804	0.812	0.821	0.831	0.839	0.849	0.858	0.868	0.876	0.885	0.892	0.901	0.910	0.919	0.926	0.934	0.940	0.946	0.954	0.959	0.964	0.969	0.974	0.978	0.980	0.982	0.985	0.986	0.988	0.986	0.986	0.986	0.984	0.982	0.979	0.975	0.971	0.965	0.960	0.954	0.948	0.939	0.931	0.924	0.915	0.906	0.898	0.888	0.878	0.868	0.856	0.846	0.835	0.824	0.812	0.801	0.791	0.779	0.769	0.756	0.745	0.735	0.724	0.714	0.702	0.692	0.682	0.672	0.664	0.654	0.645	0.636	0.628	0.619	0.611	0.602	0.595	0.586	0.579	0.571	0.564	0.556	0.550	0.542	0.535	0.528	0.521	0.514	0.506	0.499	0.492	0.484	0.478	0.470	0.462	0.454	0.446	0.439	0.431	0.422	0.414	0.405	0.396	0.389	0.380	0.371	0.362	0.354	0.346	0.336	0.329	0.321	0.314	0.306	0.299	0.292	0.288	0.281	0.276	0.271	0.268	0.264	0.260	0.258	0.258	0.256	0.256	0.259	0.260	0.262	0.266	0.271	0.276	0.285	0.291	0.301	0.311	0.322	0.334	0.346	0.361	0.376	0.392	0.410	0.429	0.448	0.469	0.490	0.512	0.536	0.560	0.585	0.611	0.639	0.666	0.694	0.724	0.752	0.782	0.814	0.845	0.876	0.910	0.942	0.976	1.010	1.044	1.079	1.112	1.146	1.181	1.216	1.252	1.286	1.321	1.358	1.391	1.428	1.461	1.496	1.530	1.565	1.600	1.634	1.666	1.700	1.734	1.766	1.799	1.830	1.862	1.894	1.925	1.956	1.986	2.016	2.045	2.074	2.102	2.130	2.159	2.185	2.211	2.236	2.262	2.286	2.312	2.334	2.358	2.380	2.401	2.422	2.445	2.464	2.484	2.504	2.521	2.540	2.558	2.575	2.590	2.606	2.621	2.636	2.650	2.664	2.676	2.689	2.701	2.711	2.721	2.732	2.742	2.750	2.760	2.768	2.775	2.782	2.789	2.795	2.800	2.806	2.810	2.816	2.820	2.824	2.828	2.831	2.834	2.838	2.839	2.841	2.842	2.844	2.846	2.846	2.848	2.849	2.848	2.848	2.848	2.846	2.845	2.844	2.841	2.840	2.838	2.835	2.832	2.829	2.825	2.819	2.815	2.809	2.802	2.796	2.788	2.780	2.771	2.762	2.751	2.740	2.729	2.716	2.702	2.688	2.671	2.655	2.636	2.618	2.598	2.576	2.554	2.530	2.506	2.480	2.452	2.424	2.395	2.364	2.331	2.299	2.265	2.229	2.192	2.154	2.115	2.075	2.033	1.991	1.948	1.902	1.858	1.812	1.765	1.718	1.669	1.619	1.569	1.519	1.468	1.416	1.365	1.312	1.259	1.208	1.154	1.101	1.048	0.995	0.942	0.889	0.838	0.784	0.732	0.681	0.630	0.580	0.530	0.481	0.432	0.384	0.338	0.290	0.246	0.201	0.159	0.116	0.075	0.035	-0.004	-0.041	-0.079	-0.114	-0.148	-0.181	-0.212	-0.242	-0.271	-0.300	-0.326	-0.351	-0.375	-0.398	-0.420	-0.440	-0.459	-0.476	-0.492	-0.507	-0.521	-0.535	-0.546	-0.556	-0.566	-0.574	-0.581	-0.589	-0.594	-0.598	-0.601	-0.604	-0.606	-0.608	-0.609	-0.609	-0.609	-0.609	-0.606	-0.605	-0.604	-0.601	-0.599	-0.598	-0.595	-0.592	-0.590	-0.589	-0.586	-0.585	-0.582	-0.582	-0.581	-0.581	-0.582	-0.582	-0.584	-0.585	-0.589	-0.592	-0.596	-0.601	-0.606	-0.612	-0.621	-0.628	-0.638	-0.646	-0.659	-0.669	-0.681	-0.695	-0.710	-0.725	-0.740	-0.756	-0.772	-0.791	-0.810	-0.830	-0.849	-0.870	-0.890	-0.912	-0.934	-0.956	-0.980	-1.002	-1.025	-1.049	-1.071	-1.095	-1.118	-1.141	-1.165	-1.188	-1.210	-1.232	-1.255	-1.276	-1.298	-1.320	-1.340	-1.360	-1.379	-1.399	-1.416	-1.435	-1.452	-1.469	-1.485	-1.500	-1.515	-1.529	-1.541	-1.554	-1.565	-1.576	-1.588	-1.598	-1.606	-1.616	-1.622	-1.631	-1.638	-1.644	-1.649	-1.655	-1.660	-1.665	-1.668	-1.672	-1.676	-1.679	-1.682	-1.685	-1.688	-1.690	-1.692	-1.695	-1.696	-1.699	-1.701	-1.704	-1.705	-1.708	-1.710	-1.712	-1.714	-1.716	-1.719	-1.721	-1.724	-1.728	-1.730	-1.732	-1.736	-1.739	-1.741	-1.744	-1.748	-1.750	-1.754	-1.756	-1.760	-1.762	-1.765	-1.769	-1.771	-1.774	-1.776	-1.778	-1.780	-1.781	-1.782	-1.782	-1.784	-1.782	-1.784	-1.782	-1.781	-1.780	-1.779	-1.776	-1.772	-1.770	-1.765	-1.761	-1.756	-1.750	-1.744	-1.738	-1.730	-1.722	-1.714	-1.705	-1.695	-1.684	-1.672	-1.661	-1.649	-1.636	-1.622	-1.608	-1.592	-1.578	-1.561	-1.544	-1.528	-1.509	-1.490	-1.470	-1.450	-1.430	-1.410	-1.388	-1.365	-1.342	-1.319	-1.294	-1.270	-1.244	-1.218	-1.191	-1.164	-1.135	-1.108	-1.078	-1.049	-1.019	-0.988	-0.955	-0.924	-0.891	-0.858	-0.824	-0.789	-0.754	-0.719	-0.682	-0.646	-0.609	-0.571	-0.532	-0.494	-0.454	-0.414	-0.374	-0.332	-0.291	-0.249	-0.206	-0.164	-0.120	-0.076	-0.032	0.012	0.058	0.104	0.150	0.196	0.242	0.290	0.338	0.386	0.434	0.482	0.531	0.580	0.630	0.680	0.730	0.781	0.831	0.882	0.934	0.986	1.038	1.091	1.144	1.198	1.251	1.304	1.358	1.412	1.466	1.521	1.576	1.631	1.688	1.742	1.799	1.855	1.911	1.968	2.024	2.081	2.139	2.196	2.254	2.311	2.369	2.426	2.485	2.544	2.600	2.659	2.716	2.775	2.831	2.890	2.948	3.004	3.061	3.118	3.174	3.230	3.286	3.341	3.395	3.450	3.504	3.556	3.610	3.662	3.714	3.764	3.815	3.865	3.914	3.962	4.009	4.055	4.100	4.145	4.190	4.232	4.275	4.318	4.358	4.398	4.435	4.472	4.509	4.544	4.579	4.611	4.642	4.675	4.704	4.732	4.761	4.788	4.812	4.836	4.860	4.882	4.902	4.921	4.940	4.958	4.975	4.990	5.004	5.016	5.028	5.038	5.048	5.055	5.062	5.069	5.072	5.076	5.078	5.078	5.078	5.076	5.074	5.070	5.065	5.059	5.052	5.044	5.034	5.022	5.012	4.999	4.985	4.971	4.954	4.938	4.920	4.901	4.881	4.861	4.839	4.818	4.794	4.770	4.745	4.720	4.694	4.666	4.639	4.610	4.581	4.551	4.521	4.491	4.460	4.429	4.396	4.364	4.330	4.298	4.264	4.230	4.195	4.161	4.126	4.093	4.056	4.021	3.985	3.950	3.914	3.879	3.841	3.806	3.770	3.734	3.698	3.661	3.625	3.589	3.552	3.516	3.479	3.444	3.406	3.370	3.334	3.298	3.260	3.224	3.186	3.150	3.112	3.076	3.040	3.002	2.965	2.928	2.891	2.854	2.816	2.780	2.742	2.704	2.668	2.629	2.591	2.552	2.514	2.476	2.438	2.399	2.361	2.322	2.284	2.244	2.205	2.166	2.125	2.086	2.046	2.005	1.966	1.925	1.885	1.844	1.804	1.764	1.722	1.682	1.641	1.601	1.561	1.521	1.480	1.440	1.400	1.360	1.319	1.280	1.240	1.201	1.162	1.124	1.085	1.046	1.008	0.971	0.932	0.896	0.859	0.822	0.786	0.750	0.715	0.680	0.646	0.611	0.578	0.545	0.510	0.478	0.446	0.414	0.382	0.351	0.319	0.289	0.259	0.229	0.200	0.171	0.142	0.114	0.086	0.058	0.031	0.004	-0.022	-0.049	-0.075	-0.100	-0.128	-0.152	-0.176	-0.202	-0.225	-0.250	-0.274	-0.299	-0.321	-0.346	-0.369	-0.392	-0.415	-0.438	-0.459	-0.481	-0.502	-0.524	-0.545	-0.565	-0.586	-0.606	-0.626	-0.645	-0.664	-0.684	-0.701	-0.720	-0.738	-0.755	-0.772	-0.790	-0.806	-0.822	-0.839	-0.854	-0.870	-0.885	-0.899	-0.914	-0.929	-0.942	-0.955	-0.969	-0.984	-0.996	-1.009	-1.021	-1.035	-1.046	-1.059	-1.071	-1.084	-1.095	-1.108	-1.120	-1.131	-1.145	-1.156	-1.170	-1.181	-1.194	-1.206	-1.219	-1.232	-1.245	-1.259	-1.271	-1.285	-1.299	-1.312	-1.326	-1.342	-1.356	-1.371	-1.385	-1.400	-1.416	-1.431	-1.448	-1.464	-1.479	-1.495	-1.512	-1.529	-1.545	-1.564	-1.580	-1.598	-1.615	-1.634	-1.650	-1.669	-1.686	-1.704	-1.724	-1.741	-1.760	-1.779	-1.799	-1.816	-1.836	-1.855	-1.875	-1.896	-1.915	-1.935	-1.955	-1.976	-1.996	-2.018	-2.039	-2.060	-2.081	-2.102	-2.124	-2.148	-2.169	-2.191	-2.214	-2.236	-2.259	-2.284	-2.306	-2.329	-2.354	-2.376	-2.401	-2.425	-2.449	-2.474	-2.498	-2.522	-2.546	-2.570	-2.594	-2.619	-2.642	-2.665	-2.689	-2.712	-2.735	-2.759	-2.780	-2.801	-2.822	-2.845	-2.864	-2.884	-2.904	-2.921	-2.939	-2.956	-2.971	-2.988	-3.001	-3.014	-3.028	-3.038	-3.049	-3.058	-3.066	-3.074	-3.080	-3.085	-3.090	-3.095	-3.096	-3.098	-3.098	-3.096	-3.095	-3.092	-3.088	-3.082	-3.075	-3.069	-3.060	-3.051	-3.041	-3.031	-3.019	-3.006	-2.992	-2.979	-2.964	-2.949	-2.932	-2.915	-2.900	-2.881	-2.864	-2.845	-2.826	-2.809	-2.790	-2.771	-2.750	-2.732	-2.712	-2.692	-2.674	-2.654	-2.635	-2.615	-2.596	-2.579	-2.560	-2.542	-2.525	-2.508	-2.490	-2.474	-2.458	-2.442	-2.428	-2.412	-2.399	-2.385	-2.371	-2.359	-2.346	-2.335	-2.322	-2.311	-2.301	-2.291	-2.281	-2.271	-2.262	-2.254	-2.245	-2.238	-2.229	-2.222	-2.215	-2.209	-2.201	-2.195	-2.189	-2.182	-2.176	-2.170	-2.165	-2.158	-2.151	-2.145	-2.139	-2.131	-2.124	-2.118	-2.110	-2.102	-2.094	-2.086	-2.079	-2.070	-2.061	-2.051	-2.042	-2.034	-2.022	-2.013	-2.001	-1.990	-1.979	-1.968	-1.955	-1.942	-1.930	-1.916	-1.904	-1.890	-1.876	-1.862	-1.848	-1.832	-1.818	-1.802	-1.788	-1.772	-1.756	-1.741	-1.725	-1.709	-1.692	-1.676	-1.659	-1.642	-1.625	-1.610	-1.592	-1.576	-1.559	-1.542	-1.526	-1.510	-1.494	-1.478	-1.461	-1.444	-1.429	-1.412	-1.398	-1.381	-1.365	-1.349	-1.335	-1.319	-1.304	-1.290	-1.274	-1.260	-1.246	-1.231	-1.219	-1.205	-1.192	-1.179	-1.166	-1.155	-1.144	-1.132	-1.122	-1.112	-1.101	-1.092	-1.084	-1.075	-1.068	-1.060	-1.054	-1.048	-1.042	-1.036	-1.032	-1.030	-1.028	-1.025	-1.024	-1.024	-1.024	-1.025	-1.028	-1.031	-1.035	-1.040	-1.045	-1.051	-1.060	-1.068	-1.078	-1.088	-1.099	-1.111	-1.124	-1.138	-1.152	-1.168	-1.185	-1.202	-1.221	-1.240	-1.261	-1.281	-1.304	-1.328	-1.350	-1.374	-1.399	-1.424	-1.451	-1.478	-1.504	-1.531	-1.560	-1.590	-1.618	-1.648	-1.678	-1.708	-1.738	-1.768	-1.798	-1.829	-1.860	-1.891	-1.921	-1.952	-1.982	-2.013	-2.044	-2.071	-2.101	-2.131	-2.160	-2.188	-2.215	-2.242	-2.270	-2.296	-2.321	-2.346	-2.370	-2.394	-2.416	-2.440	-2.460	-2.481	-2.500	-2.519	-2.536	-2.552	-2.569	-2.584	-2.598	-2.611	-2.624	-2.636	-2.646	-2.656	-2.666	-2.674	-2.681	-2.689	-2.696	-2.701	-2.706	-2.711	-2.715	-2.719	-2.721	-2.725	-2.728	-2.730	-2.732	-2.735	-2.735	-2.736	-2.740	-2.741	-2.744	-2.746	-2.749	-2.752	-2.755	-2.760	-2.764	-2.769	-2.774	-2.780	-2.788	-2.796	-2.802	-2.812	-2.822	-2.834	-2.844	-2.858	-2.870	-2.884	-2.900	-2.916	-2.932	-2.950	-2.969	-2.988	-3.008	-3.029	-3.049	-3.072	-3.094	-3.118	-3.142	-3.166	-3.191	-3.218	-3.242	-3.268	-3.295	-3.321	-3.348	-3.374	-3.400	-3.426	-3.452	-3.479	-3.505	-3.529	-3.554	-3.579	-3.602	-3.626	-3.649	-3.670	-3.692	-3.712	-3.734	-3.752	-3.771	-3.788	-3.804	-3.820	-3.835	-3.849	-3.861	-3.872	-3.884	-3.894	-3.902	-3.910	-3.916	-3.921	-3.926	-3.930	-3.932	-3.934	-3.936	-3.936	-3.935	-3.934	-3.931	-3.928	-3.925	-3.920	-3.914	-3.908	-3.901	-3.894	-3.886	-3.878	-3.868	-3.859	-3.849	-3.839	-3.828	-3.816	-3.805	-3.792	-3.780	-3.768	-3.755	-3.741	-3.729	-3.714	-3.700	-3.686	-3.671	-3.658	-3.642	-3.628	-3.612	-3.596	-3.581	-3.566	-3.551	-3.535	-3.519	-3.502	-3.488	-3.471	-3.454	-3.438	-3.422	-3.405	-3.389	-3.372	-3.356	-3.339	-3.324	-3.306	-3.290	-3.274	-3.258	-3.241	-3.225	-3.209	-3.192	-3.176	-3.161	-3.144	-3.128	-3.111	-3.095	-3.080	-3.062	-3.046	-3.030	-3.014	-2.998	-2.981	-2.964	-2.948	-2.930	-2.914	-2.896	-2.879	-2.861	-2.844	-2.825	-2.808	-2.789	-2.769	-2.750	-2.730	-2.709	-2.689	-2.668	-2.646	-2.624	-2.601	-2.579	-2.555	-2.530	-2.506	-2.481	-2.455	-2.430	-2.404	-2.376	-2.349	-2.320	-2.292	-2.262	-2.234	-2.204	-2.172	-2.142	-2.112	-2.081	-2.050	-2.019	-1.986	-1.955	-1.924	-1.891	-1.860	-1.829	-1.796	-1.766	-1.735	-1.705	-1.674	-1.645	-1.615	-1.585	-1.556	-1.529	-1.501	-1.474	-1.448	-1.422	-1.398	-1.374	-1.350	-1.326	-1.305	-1.285	-1.265	-1.245	-1.226	-1.209	-1.191	-1.176	-1.161	-1.146	-1.132	-1.120	-1.108	-1.096	-1.086	-1.076	-1.066	-1.058	-1.050	-1.041	-1.036	-1.028	-1.021	-1.016	-1.010	-1.005	-0.999	-0.994	-0.989	-0.984	-0.980	-0.975	-0.970	-0.964	-0.959	-0.954	-0.949	-0.942	-0.938	-0.931	-0.925	-0.919	-0.911	-0.905	-0.896	-0.890	-0.881	-0.874	-0.864	-0.855	-0.846	-0.838	-0.828	-0.818	-0.808	-0.796	-0.785	-0.774	-0.762	-0.752	-0.740	-0.728	-0.716	-0.704	-0.692	-0.681	-0.669	-0.658	-0.646	-0.635	-0.625	-0.614	-0.604	-0.592	-0.584	-0.572	-0.564	-0.555	-0.548	-0.540	-0.532	-0.525	-0.519	-0.512	-0.507	-0.504	-0.499	-0.495	-0.492	-0.490	-0.489	-0.489	-0.488	-0.489	-0.490	-0.491	-0.495	-0.499	-0.502	-0.507	-0.512	-0.519	-0.526	-0.534	-0.541	-0.551	-0.561	-0.571	-0.581	-0.592	-0.605	-0.619	-0.631	-0.645	-0.660	-0.675	-0.690	-0.706	-0.722	-0.739	-0.756	-0.772	-0.791	-0.809	-0.828	-0.845	-0.864	-0.881	-0.900	-0.919	-0.938	-0.956	-0.975	-0.994	-1.012	-1.031	-1.049	-1.068	-1.085	-1.102	-1.120	-1.136	-1.152	-1.169	-1.184	-1.199	-1.214	-1.228	-1.240	-1.252	-1.265	-1.275	-1.285	-1.295	-1.302	-1.311	-1.318	-1.324	-1.328	-1.332	-1.335	-1.338	-1.339	-1.339	-1.339	-1.338	-1.335	-1.331	-1.326	-1.321	-1.314	-1.308	-1.299	-1.290	-1.280	-1.270	-1.258	-1.246	-1.232	-1.219	-1.205	-1.190	-1.175	-1.159	-1.142	-1.125	-1.109	-1.090	-1.074	-1.055	-1.038	-1.020	-1.001	-0.984	-0.965	-0.946	-0.929	-0.912	-0.895	-0.879	-0.860	-0.845	-0.830	-0.815	-0.800	-0.785	-0.772	-0.758	-0.746	-0.732	-0.721	-0.711	-0.701	-0.691	-0.684	-0.674	-0.666	-0.660	-0.654	-0.648	-0.641	-0.638	-0.632	-0.629	-0.625	-0.622	-0.619	-0.616	-0.615	-0.612	-0.611	-0.610	-0.608	-0.608	-0.606	-0.604	-0.604	-0.602	-0.601	-0.600	-0.599	-0.598	-0.595	-0.592	-0.591	-0.589	-0.585	-0.582	-0.579	-0.575	-0.571	-0.566	-0.561	-0.556	-0.550	-0.544	-0.538	-0.530	-0.522	-0.515	-0.506	-0.498	-0.488	-0.478	-0.468	-0.456	-0.446	-0.434	-0.421	-0.410	-0.398	-0.384	-0.370	-0.358	-0.344	-0.329	-0.315	-0.300	-0.284	-0.269	-0.254	-0.239	-0.222	-0.206	-0.190	-0.174	-0.158	-0.140	-0.125	-0.108	-0.090	-0.074	-0.058	-0.041	-0.025	-0.009	0.009	0.024	0.040	0.055	0.070	0.085	0.100	0.115	0.129	0.142	0.156	0.169	0.181	0.194	0.205	0.218	0.228	0.239	0.248	0.258	0.265	0.274	0.281	0.289	0.294	0.300	0.305	0.309	0.314	0.316	0.320	0.320	0.322	0.324	0.324	0.324	0.322	0.321	0.319	0.318	0.315	0.311	0.308	0.304	0.300	0.295	0.290	0.284	0.279	0.272	0.268	0.260	0.254	0.249	0.241	0.235	0.230	0.222	0.215	0.210	0.204	0.196	0.190	0.184	0.178	0.172	0.166	0.161	0.156	0.150	0.146	0.141	0.138	0.132	0.129	0.125	0.121	0.119	0.115	0.112	0.110	0.108	0.105	0.104	0.102	0.101	0.099	0.098	0.096	0.095	0.094	0.092	0.091	0.090	0.089	0.089	0.088	0.086	0.085	0.084	0.082	0.082	0.080	0.079	0.078	0.075	0.074	0.070	0.068	0.065	0.061	0.059	0.056	0.051	0.049	0.044	0.040	0.035	0.030	0.025	0.020	0.014	0.009	0.002	-0.004	-0.010	-0.016	-0.022	-0.029	-0.036	-0.044	-0.050	-0.056	-0.064	-0.071	-0.079	-0.085	-0.092	-0.099	-0.106	-0.112	-0.119	-0.125	-0.131	-0.136	-0.142	-0.148	-0.152	-0.156	-0.161	-0.165	-0.168	-0.170	-0.172	-0.175	-0.176	-0.176	-0.176	-0.178	-0.175	-0.174	-0.171	-0.169	-0.165	-0.161	-0.156	-0.151	-0.145	-0.139	-0.131	-0.124	-0.115	-0.108	-0.098	-0.088	-0.078	-0.066	-0.055	-0.044	-0.031	-0.018	-0.005	0.009	0.021	0.036	0.051	0.065	0.080	0.095	0.110	0.125	0.140	0.155	0.170	0.185	0.200	0.214	0.229	0.241	0.255	0.269	0.281	0.294	0.306	0.318	0.329	0.341	0.350	0.360	0.370	0.378	0.385	0.392	0.399	0.404	0.409	0.412	0.415	0.418	0.420	0.421	0.421	0.420	0.419	0.416	0.412	0.409	0.405	0.400	0.394	0.388	0.380	0.372	0.364	0.354	0.344	0.334	0.322	0.310	0.298	0.285	0.271	0.258	0.242	0.229	0.212	0.198	0.181	0.166	0.149	0.134	0.116	0.099	0.082	0.066	0.049	0.031	0.015	-0.002	-0.019	-0.036	-0.052	-0.069	-0.082	-0.099	-0.112	-0.128	-0.141	-0.154	-0.166	-0.179	-0.191	-0.201	-0.212	-0.220	-0.230	-0.236	-0.244	-0.250	-0.255	-0.259	-0.262	-0.264	-0.265	-0.265	-0.262	-0.261	-0.258	-0.252	-0.249	-0.242	-0.234	-0.226	-0.216	-0.205	-0.194	-0.181	-0.169	-0.155	-0.139	-0.124	-0.106	-0.089	-0.071	-0.054	-0.035	-0.014	0.006	0.026	0.046	0.066	0.088	0.109	0.129	0.150	0.171	0.190	0.211	0.231	0.249	0.268	0.285	0.301	0.319	0.334	0.348	0.361	0.374	0.385	0.395	0.404	0.412	0.419	0.425	0.430	0.432	0.435	0.436	0.436	0.434	0.431	0.428	0.422	0.416	0.409	0.402	0.392	0.382	0.371	0.360	0.348	0.334	0.320	0.305	0.290	0.275	0.260	0.244	0.228	0.211	0.195	0.180	0.164	0.148	0.132	0.118	0.102	0.089	0.074	0.061	0.050	0.036	0.025	0.016	0.005	-0.002	-0.011	-0.018	-0.025	-0.029	-0.034	-0.036	-0.039	-0.040	-0.040	-0.040	-0.038	-0.035	-0.031	-0.026	-0.020	-0.015	-0.008	0.000	0.010	0.020	0.030	0.040	0.052	0.065	0.078	0.090	0.104	0.118	0.132	0.146	0.162	0.176	0.192	0.209	0.224	0.240	0.256	0.271	0.288	0.302	0.319	0.334	0.348	0.362	0.376	0.391	0.404	0.418	0.431	0.444	0.455	0.465	0.475	0.485	0.495	0.502	0.511	0.519	0.525	0.530	0.536	0.540	0.544	0.548	0.549	0.550	0.551	0.551	0.551	0.550	0.548	0.545	0.542	0.539	0.534	0.528	0.522	0.516	0.509	0.501	0.492	0.485	0.476	0.468	0.458	0.449	0.438	0.429	0.418	0.408	0.398	0.385	0.375	0.364	0.352	0.342	0.332	0.322	0.311	0.301	0.292	0.284	0.274	0.266	0.258	0.250	0.242	0.236	0.230	0.225	0.220	0.216	0.211	0.208	0.205	0.204	0.201	0.201	0.201	0.201	0.204	0.205	0.209	0.210	0.214	0.219	0.225	0.230	0.235	0.241	0.248	0.255	0.262	0.271	0.279	0.286	0.296	0.305	0.314	0.324	0.334	0.344	0.352	0.362	0.372	0.384	0.392	0.401	0.411	0.422	0.431	0.440	0.449	0.458	0.466	0.474	0.481	0.489	0.495	0.501	0.507	0.512	0.518	0.521	0.525	0.530	0.532	0.535	0.538	0.539	0.540	0.541	0.541	0.541	0.541	0.539	0.538	0.536	0.534	0.531	0.529	0.525	0.521	0.518	0.512	0.509	0.505	0.500	0.495	0.491	0.488	0.482	0.479	0.474	0.470	0.465	0.461	0.459	0.455	0.452	0.449	0.446	0.445	0.442	0.441	0.440	0.441	0.440	0.441	0.442	0.444	0.448	0.450	0.452	0.458	0.462	0.468	0.474	0.480	0.488	0.495	0.504	0.514	0.522	0.534	0.544	0.555	0.568	0.579	0.592	0.606	0.620	0.634	0.649	0.662	0.678	0.694	0.709	0.725	0.741	0.758	0.774	0.791	0.808	0.824	0.842	0.858	0.875	0.891	0.908	0.924	0.940	0.956	0.971	0.988	1.002	1.016	1.030	1.045	1.058	1.070	1.082	1.095	1.106	1.116	1.125	1.136	1.145	1.152	1.159	1.166	1.172	1.179	1.182	1.186	1.190	1.192	1.195	1.196	1.198	1.198	1.196	1.196	1.195	1.191	1.189	1.185	1.181	1.178	1.171	1.165	1.161	1.155	1.146	1.140	1.134	1.125	1.118	1.110	1.102	1.094	1.086	1.078	1.069	1.061	1.052	1.045	1.038	1.030	1.022	1.016	1.009	1.002	0.995	0.990	0.985	0.981	0.976	0.972	0.970	0.968	0.965	0.964	0.962	0.964	0.964	0.966	0.968	0.971	0.975	0.980	0.985	0.992	0.999	1.008	1.015	1.024	1.034	1.045	1.056	1.068	1.081	1.094	1.108	1.122	1.138	1.152	1.169	1.186	1.202	1.221	1.239	1.256	1.276	1.294	1.312	1.331	1.351	1.370	1.389	1.409	1.428	1.446	1.465	1.484	1.502	1.520	1.538	1.555	1.572	1.589	1.605	1.621	1.638	1.652	1.666	1.681	1.695	1.708	1.721	1.734	1.745	1.755	1.766	1.776	1.785	1.794	1.802	1.810	1.818	1.824	1.830	1.836	1.841	1.846	1.851	1.855	1.859	1.864	1.865	1.869	1.871	1.872	1.874	1.875	1.876	1.876	1.878	1.878	1.878	1.876	1.876	1.875	1.875	1.872	1.871	1.869	1.868	1.865	1.862	1.859	1.856	1.852	1.850	1.846	1.842	1.838	1.832	1.828	1.822	1.818	1.812	1.806	1.800	1.794	1.788	1.781	1.774	1.765	1.759	1.750	1.741	1.732	1.724	1.714	1.704	1.694	1.684	1.674	1.662	1.651	1.640	1.629	1.616	1.604	1.592	1.579	1.566	1.552	1.539	1.525	1.511	1.498	1.482	1.468	1.454	1.439	1.424	1.409	1.392	1.378	1.361	1.344	1.329	1.312	1.295	1.279	1.261	1.244	1.226	1.210	1.191	1.174	1.156	1.138	1.120	1.102	1.084	1.065	1.048	1.029	1.010	0.991	0.972	0.954	0.936	0.916	0.898	0.880	0.860	0.841	0.824	0.805	0.786	0.770	0.751	0.734	0.716	0.699	0.682	0.665	0.650	0.634	0.618	0.602	0.588	0.572	0.559	0.545	0.531	0.519	0.506	0.494	0.482	0.472	0.461	0.451	0.442	0.432	0.424	0.416	0.409	0.402	0.396	0.390	0.384	0.380	0.375	0.371	0.368	0.365	0.362	0.361	0.359	0.358	0.356	0.356	0.358	0.359	0.359	0.361	0.362	0.365	0.368	0.371	0.374	0.378	0.382	0.388	0.391	0.398	0.402	0.409	0.415	0.421	0.429	0.435	0.442	0.451	0.460	0.468	0.475	0.485	0.494	0.502	0.512	0.522	0.531	0.541	0.551	0.561	0.571	0.580	0.591	0.601	0.610	0.620	0.630	0.639	0.649	0.658	0.665	0.674	0.681	0.689	0.696	0.702	0.709	0.714	0.718	0.722	0.725	0.729	0.731	0.732	0.734	0.732	0.734	0.731	0.729	0.726	0.722	0.718	0.714	0.708	0.701	0.694	0.688	0.679	0.670	0.661	0.652	0.642	0.631	0.620	0.610	0.599	0.586	0.575	0.562	0.551	0.540	0.528	0.516	0.505	0.495	0.484	0.474	0.464	0.454	0.445	0.438	0.429	0.421	0.414	0.408	0.402	0.399	0.394	0.391	0.388	0.385	0.384	0.385	0.385	0.385	0.388	0.390	0.394	0.398	0.401	0.406	0.411	0.418	0.425	0.431	0.440	0.446	0.455	0.464	0.471	0.481	0.490	0.500	0.509	0.518	0.526	0.535	0.544	0.551	0.559	0.566	0.575	0.582	0.589	0.595	0.600	0.606	0.610	0.614	0.618	0.621	0.622	0.625	0.626	0.626	0.626	0.625	0.622	0.620	0.619	0.615	0.611	0.606	0.601	0.596	0.590	0.582	0.576	0.569	0.561	0.554	0.546	0.538	0.529	0.521	0.511	0.502	0.494	0.486	100.000	5.000	2.000	1.000	5.000	0.000	0.000	0.000	0.000	0.000	0.000	0.000	0.000	0.000	0.000	0.000	0.000	0.000	-0.798	-0.818	-0.835	-0.855	-0.872	-0.890	-0.909	-0.926	-0.942	-0.960	-0.978	-0.994	-1.010	-1.026	-1.042	-1.060	-1.075	-1.092	-1.108	-1.124	-1.140	-1.155	-1.171	-1.186	-1.201	-1.216	-1.230	-1.245	-1.259	-1.272	-1.286	-1.299	-1.311	-1.324	-1.335	-1.346	-1.356	-1.368	-1.376	-1.386	-1.395	-1.402	-1.411	-1.418	-1.424	-1.429	-1.435	-1.439	-1.444	-1.446	-1.449	-1.451	-1.452	-1.454	-1.454	-1.454	-1.454	-1.452	-1.451	-1.450	-1.448	-1.445	-1.442	-1.440	-1.438	-1.434	-1.430	-1.428	-1.424	-1.421	-1.418	-1.415	-1.411	-1.409	-1.405	-1.404	-1.401	-1.400	-1.399	-1.399	-1.398	-1.398	-1.399	-1.399	-1.400	-1.402	-1.405	-1.408	-1.412	-1.416	-1.421	-1.428	-1.434	-1.441	-1.449	-1.456	-1.466	-1.475	-1.486	-1.496	-1.508	-1.520	-1.534	-1.546	-1.561	-1.576	-1.591	-1.608	-1.622	-1.640	-1.658	-1.676	-1.695	-1.715	-1.735	-1.755	-1.776	-1.798	-1.819	-1.841	-1.864	-1.888	-1.911	-1.935	-1.959	-1.984	-2.009	-2.035	-2.060	-2.085	-2.111	-2.138	-2.164	-2.191	-2.218	-2.244	-2.271	-2.299	-2.325	-2.352	-2.379	-2.405	-2.431	-2.459	-2.485	-2.511	-2.538	-2.562	-2.588	-2.612	-2.635	-2.659	-2.682	-2.706	-2.728	-2.749	-2.770	-2.790	-2.809	-2.828	-2.844	-2.860	-2.876	-2.891	-2.905	-2.918	-2.930	-2.940	-2.950	-2.960	-2.968	-2.974	-2.980	-2.985	-2.989	-2.991	-2.992	-2.994	-2.994	-2.992	-2.989	-2.986	-2.981	-2.978	-2.971	-2.964	-2.956	-2.949	-2.940	-2.930	-2.920	-2.910	-2.899	-2.886	-2.875	-2.862	-2.851	-2.838	-2.826	-2.812	-2.801	-2.789	-2.776	-2.764	-2.752	-2.740	-2.729	-2.718	-2.708	-2.696	-2.686	-2.679	-2.669	-2.661	-2.654	-2.646	-2.641	-2.635	-2.630	-2.625	-2.622	-2.620	-2.619	-2.616	-2.616	-2.616	-2.616	-2.618	-2.621	-2.622	-2.626	-2.629	-2.634	-2.638	-2.642	-2.648	-2.654	-2.659	-2.665	-2.670	-2.676	-2.682	-2.689	-2.695	-2.700	-2.705	-2.711	-2.716	-2.721	-2.725	-2.729	-2.732	-2.736	-2.739	-2.740	-2.741	-2.741	-2.741	-2.740	-2.738	-2.734	-2.731	-2.726	-2.721	-2.714	-2.708	-2.699	-2.691	-2.682	-2.671	-2.660	-2.649	-2.635	-2.621	-2.608	-2.592	-2.576	-2.560	-2.542	-2.525	-2.505	-2.485	-2.465	-2.445	-2.424	-2.402	-2.380	-2.358	-2.334	-2.310	-2.286	-2.262	-2.238	-2.212	-2.188	-2.162	-2.136	-2.111	-2.084	-2.058	-2.031	-2.005	-1.978	-1.951	-1.924	-1.898	-1.871	-1.844	-1.816	-1.790	-1.765	-1.738	-1.711	-1.684	-1.659	-1.632	-1.608	-1.582	-1.558	-1.532	-1.508	-1.484	-1.460	-1.438	-1.415	-1.392	-1.370	-1.350	-1.330	-1.309	-1.290	-1.272	-1.255	-1.239	-1.221	-1.206	-1.192	-1.180	-1.166	-1.155	-1.144	-1.134	-1.125	-1.118	-1.111	-1.105	-1.101	-1.098	-1.095	-1.095	-1.094	-1.095	-1.096	-1.100	-1.105	-1.110	-1.116	-1.124	-1.134	-1.142	-1.154	-1.165	-1.178	-1.191	-1.205	-1.221	-1.236	-1.252	-1.270	-1.290	-1.309	-1.329	-1.349	-1.370	-1.391	-1.414	-1.436	-1.460	-1.484	-1.508	-1.531	-1.556	-1.581	-1.606	-1.632	-1.658	-1.682	-1.709	-1.734	-1.760	-1.785	-1.811	-1.836	-1.862	-1.889	-1.914	-1.938	-1.964	-1.989	-2.014	-2.038	-2.061	-2.086	-2.109	-2.132	-2.155	-2.178	-2.199	-2.220	-2.241	-2.261	-2.281	-2.301	-2.320	-2.338	-2.356	-2.372	-2.390	-2.406	-2.421	-2.438	-2.452	-2.465	-2.478	-2.491	-2.504	-2.515	-2.526	-2.535	-2.545	-2.554	-2.562	-2.571	-2.578	-2.586	-2.591	-2.598	-2.602	-2.609	-2.614	-2.618	-2.622	-2.626	-2.630	-2.634	-2.638	-2.641	-2.642	-2.648	-2.650	-2.654	-2.656	-2.660	-2.664	-2.666	-2.671	-2.675	-2.680	-2.685	-2.690	-2.696	-2.702	-2.709	-2.716	-2.724	-2.731	-2.740	-2.750	-2.759	-2.769	-2.780	-2.792	-2.805	-2.818	-2.830	-2.845	-2.859	-2.874	-2.890	-2.906	-2.924	-2.940	-2.959	-2.976	-2.994	-3.014	-3.031	-3.051	-3.070	-3.090	-3.110	-3.129	-3.148	-3.168	-3.186	-3.206	-3.225	-3.244	-3.262	-3.281	-3.300	-3.316	-3.334	-3.351	-3.368	-3.384	-3.399	-3.414	-3.428	-3.442	-3.455	-3.466	-3.478	-3.488	-3.499	-3.508	-3.516	-3.524	-3.531	-3.538	-3.542	-3.548	-3.551	-3.555	-3.556	-3.559	-3.558	-3.559	-3.558	-3.555	-3.552	-3.550	-3.546	-3.542	-3.538	-3.531	-3.526	-3.519	-3.510	-3.501	-3.494	-3.484	-3.474	-3.462	-3.451	-3.440	-3.426	-3.415	-3.401	-3.389	-3.374	-3.361	-3.345	-3.331	-3.316	-3.301	-3.285	-3.269	-3.252	-3.235	-3.219	-3.202	-3.185	-3.168	-3.150	-3.132	-3.116	-3.099	-3.080	-3.064	-3.045	-3.029	-3.011	-2.992	-2.976	-2.959	-2.941	-2.925	-2.909	-2.891	-2.876	-2.860	-2.844	-2.829	-2.814	-2.799	-2.785	-2.771	-2.756	-2.744	-2.730	-2.719	-2.706	-2.694	-2.681	-2.670	-2.658	-2.646	-2.635	-2.624	-2.614	-2.602	-2.591	-2.581	-2.571	-2.561	-2.550	-2.540	-2.529	-2.519	-2.509	-2.498	-2.488	-2.475	-2.464	-2.451	-2.439	-2.426	-2.411	-2.398	-2.382	-2.369	-2.352	-2.336	-2.320	-2.302	-2.285	-2.266	-2.248	-2.226	-2.205	-2.185	-2.162	-2.140	-2.116	-2.094	-2.070	-2.045	-2.020	-1.994	-1.968	-1.942	-1.915	-1.889	-1.861	-1.834	-1.806	-1.779	-1.751	-1.724	-1.698	-1.670	-1.644	-1.618	-1.591	-1.565	-1.540	-1.515	-1.491	-1.466	-1.444	-1.421	-1.400	-1.379	-1.358	-1.339	-1.320	-1.304	-1.286	-1.270	-1.255	-1.240	-1.228	-1.216	-1.204	-1.194	-1.184	-1.174	-1.166	-1.159	-1.150	-1.144	-1.139	-1.134	-1.130	-1.125	-1.121	-1.119	-1.116	-1.112	-1.110	-1.109	-1.106	-1.104	-1.102	-1.100	-1.098	-1.096	-1.094	-1.092	-1.089	-1.086	-1.084	-1.080	-1.075	-1.072	-1.068	-1.062	-1.058	-1.052	-1.046	-1.041	-1.034	-1.028	-1.020	-1.012	-1.005	-0.995	-0.986	-0.978	-0.968	-0.958	-0.949	-0.938	-0.928	-0.918	-0.906	-0.895	-0.884	-0.872	-0.861	-0.850	-0.839	-0.828	-0.816	-0.805	-0.794	-0.782	-0.772	-0.762	-0.752	-0.742	-0.734	-0.724	-0.716	-0.706	-0.699	-0.691	-0.684	-0.676	-0.670	-0.664	-0.658	-0.651	-0.646	-0.641	-0.636	-0.634	-0.630	-0.626	-0.624	-0.622	-0.621	-0.621	-0.620	-0.620	-0.620	-0.621	-0.622	-0.625	-0.629	-0.631	-0.635	-0.639	-0.644	-0.648	-0.654	-0.660	-0.666	-0.672	-0.680	-0.688	-0.696	-0.706	-0.714	-0.724	-0.735	-0.744	-0.754	-0.766	-0.778	-0.789	-0.801	-0.814	-0.826	-0.839	-0.852	-0.865	-0.879	-0.891	-0.906	-0.920	-0.935	-0.949	-0.962	-0.978	-0.990	-1.005	-1.019	-1.032	-1.046	-1.059	-1.071	-1.085	-1.098	-1.109	-1.120	-1.131	-1.141	-1.151	-1.160	-1.169	-1.176	-1.182	-1.188	-1.194	-1.198	-1.201	-1.205	-1.205	-1.208	-1.208	-1.205	-1.204	-1.200	-1.195	-1.191	-1.184	-1.176	-1.166	-1.158	-1.148	-1.135	-1.122	-1.110	-1.095	-1.079	-1.062	-1.046	-1.029	-1.010	-0.991	-0.970	-0.950	-0.929	-0.909	-0.886	-0.865	-0.842	-0.820	-0.796	-0.775	-0.751	-0.728	-0.705	-0.682	-0.660	-0.638	-0.616	-0.595	-0.574	-0.554	-0.534	-0.514	-0.495	-0.476	-0.458	-0.440	-0.424	-0.408	-0.391	-0.378	-0.362	-0.349	-0.336	-0.324	-0.311	-0.301	-0.290	-0.280	-0.270	-0.260	-0.252	-0.244	-0.235	-0.228	-0.220	-0.212	-0.206	-0.199	-0.191	-0.186	-0.180	-0.174	-0.168	-0.161	-0.155	-0.148	-0.141	-0.135	-0.128	-0.120	-0.114	-0.106	-0.099	-0.091	-0.082	-0.075	-0.066	-0.056	-0.049	-0.039	-0.030	-0.021	-0.010	0.000	0.010	0.020	0.031	0.042	0.054	0.065	0.076	0.088	0.100	0.112	0.124	0.136	0.149	0.160	0.172	0.185	0.198	0.210	0.222	0.235	0.248	0.260	0.272	0.286	0.300	0.312	0.325	0.338	0.351	0.365	0.379	0.391	0.405	0.418	0.431	0.444	0.458	0.471	0.484	0.496	0.511	0.524	0.536	0.550	0.562	0.575	0.589	0.601	0.614	0.626	0.638	0.649	0.661	0.672	0.682	0.694	0.702	0.714	0.722	0.731	0.740	0.748	0.755	0.761	0.768	0.772	0.778	0.782	0.786	0.789	0.792	0.794	0.795	0.796	0.795	0.795	0.794	0.791	0.789	0.785	0.782	0.779	0.774	0.770	0.764	0.759	0.751	0.746	0.739	0.731	0.725	0.718	0.710	0.702	0.694	0.686	0.679	0.671	0.662	0.655	0.648	0.640	0.632	0.626	0.619	0.610	0.605	0.599	0.592	0.586	0.581	0.575	0.570	0.565	0.560	0.556	0.551	0.548	0.542	0.540	0.535	0.531	0.528	0.525	0.522	0.519	0.514	0.510	0.506	0.502	0.499	0.494	0.490	0.485	0.479	0.474	0.468	0.461	0.455	0.446	0.440	0.431	0.424	0.414	0.405	0.394	0.384	0.371	0.359	0.348	0.335	0.321	0.306	0.291	0.278	0.261	0.245	0.228	0.211	0.194	0.175	0.158	0.139	0.120	0.100	0.081	0.060	0.040	0.019	-0.001	-0.021	-0.044	-0.065	-0.085	-0.106	-0.128	-0.148	-0.169	-0.189	-0.210	-0.231	-0.250	-0.270	-0.289	-0.308	-0.326	-0.345	-0.362	-0.379	-0.396	-0.412	-0.428	-0.442	-0.458	-0.471	-0.484	-0.498	-0.509	-0.521	-0.531	-0.541	-0.550	-0.559	-0.568	-0.575	-0.581	-0.588	-0.594	-0.600	-0.604	-0.609	-0.612	-0.615	-0.618	-0.620	-0.621	-0.622	-0.624	-0.624	-0.625	-0.625	-0.625	-0.624	-0.625	-0.624	-0.624	-0.622	-0.622	-0.620	-0.620	-0.620	-0.620	-0.620	-0.620	-0.621	-0.621	-0.622	-0.624	-0.626	-0.629	-0.631	-0.634	-0.638	-0.641	-0.646	-0.651	-0.656	-0.661	-0.668	-0.675	-0.682	-0.690	-0.699	-0.708	-0.718	-0.728	-0.739	-0.750	-0.762	-0.774	-0.786	-0.800	-0.812	-0.826	-0.841	-0.855	-0.870	-0.885	-0.899	-0.915	-0.931	-0.946	-0.962	-0.978	-0.994	-1.010	-1.026	-1.042	-1.059	-1.075	-1.091	-1.108	-1.124	-1.140	-1.155	-1.171	-1.186	-1.201	-1.216	-1.231	-1.245	-1.260	-1.274	-1.288	-1.301	-1.314	-1.326	-1.339	-1.351	-1.364	-1.376	-1.386	-1.398	-1.409	-1.418	-1.429	-1.438	-1.446	-1.455	-1.464	-1.472	-1.479	-1.486	-1.491	-1.499	-1.504	-1.509	-1.514	-1.518	-1.520	-1.522	-1.525	-1.528	-1.528	-1.529	-1.528	-1.528	-1.525	-1.524	-1.520	-1.518	-1.512	-1.508	-1.501	-1.496	-1.489	-1.480	-1.472	-1.464	-1.452	-1.442	-1.431	-1.420	-1.408	-1.395	-1.381	-1.368	-1.352	-1.338	-1.321	-1.306	-1.290	-1.274	-1.256	-1.240	-1.224	-1.206	-1.189	-1.172	-1.155	-1.139	-1.121	-1.105	-1.089	-1.074	-1.058	-1.041	-1.028	-1.012	-1.000	-0.986	-0.974	-0.961	-0.949	-0.939	-0.928	-0.918	-0.909	-0.901	-0.892	-0.886	-0.880	-0.874	-0.869	-0.864	-0.860	-0.856	-0.854	-0.851	-0.850	-0.849	-0.849	-0.848	-0.849	-0.849	-0.850	-0.851	-0.852	-0.854	-0.856	-0.856	-0.859	-0.861	-0.862	-0.862	-0.865	-0.866	-0.868	-0.869	-0.870	-0.870	-0.871	-0.870	-0.869	-0.869	-0.869	-0.866	-0.865	-0.862	-0.859	-0.856	-0.852	-0.848	-0.844	-0.839	-0.832	-0.826	-0.820	-0.812	-0.805	-0.799	-0.790	-0.781	-0.771	-0.762	-0.752	-0.742	-0.732	-0.721	-0.711	-0.701	-0.690	-0.679	-0.668	-0.656	-0.645	-0.634	-0.622	-0.610	-0.599	-0.589	-0.576	-0.565	-0.554	-0.544	-0.532	-0.522	-0.511	-0.502	-0.491	-0.484	-0.474	-0.465	-0.456	-0.449	-0.441	-0.434	-0.428	-0.422	-0.415	-0.410	-0.406	-0.402	-0.399	-0.394	-0.391	-0.389	-0.386	-0.385	-0.385	-0.384	-0.384	-0.384	-0.384	-0.386	-0.389	-0.390	-0.392	-0.396	-0.400	-0.404	-0.409	-0.414	-0.418	-0.424	-0.429	-0.435	-0.441	-0.448	-0.455	-0.461	-0.469	-0.475	-0.482	-0.488	-0.496	-0.502	-0.509	-0.516	-0.524	-0.530	-0.536	-0.542	-0.550	-0.555	-0.561	-0.568	-0.572	-0.578	-0.582	-0.586	-0.591	-0.595	-0.598	-0.600	-0.602	-0.605	-0.606	-0.606	-0.606	-0.606	-0.606	-0.605	-0.602	-0.600	-0.598	-0.592	-0.589	-0.584	-0.580	-0.574	-0.569	-0.561	-0.555	-0.548	-0.541	-0.532	-0.525	-0.515	-0.507	-0.499	-0.489	-0.479	-0.469	-0.459	-0.449	-0.439	-0.428	-0.418	-0.405	-0.395	-0.384	-0.375	-0.364	-0.354	-0.344	-0.332	-0.324	-0.314	-0.305	-0.295	-0.286	-0.279	-0.270	-0.262	-0.258	-0.250	-0.244	-0.238	-0.232	-0.229	-0.224	-0.220	-0.216	-0.212	-0.210	-0.209	-0.206	-0.205	-0.204	-0.205	-0.204	-0.205	-0.206	-0.208	-0.209	-0.212	-0.215	-0.218	-0.220	-0.224	-0.228	-0.231	-0.235	-0.238	-0.242	-0.246	-0.250	-0.254	-0.258	-0.261	-0.265	-0.269	-0.272	-0.275	-0.278	-0.280	-0.282	-0.285	-0.286	-0.288	-0.288	-0.289	-0.289	-0.289	-0.288	-0.288	-0.286	-0.282	-0.280	-0.278	-0.275	-0.270	-0.265	-0.261	-0.255	-0.250	-0.242	-0.235	-0.228	-0.220	-0.211	-0.202	-0.194	-0.184	-0.175	-0.165	-0.154	-0.144	-0.132	-0.122	-0.111	-0.100	-0.089	-0.076	-0.065	-0.054	-0.041	-0.030	-0.018	-0.006	0.005	0.016	0.028	0.038	0.049	0.060	0.070	0.079	0.089	0.098	0.106	0.115	0.122	0.129	0.135	0.141	0.146	0.151	0.156	0.159	0.162	0.165	0.168	0.168	0.169	0.169	0.169	0.168	0.165	0.162	0.160	0.158	0.152	0.148	0.144	0.139	0.131	0.125	0.119	0.111	0.105	0.098	0.089	0.081	0.072	0.065	0.056	0.048	0.039	0.031	0.022	0.014	0.006	-0.001	-0.008	-0.015	-0.021	-0.028	-0.032	-0.039	-0.042	-0.048	-0.051	-0.054	-0.056	-0.059	-0.060	-0.060	-0.060	-0.059	-0.059	-0.056	-0.052	-0.048	-0.042	-0.039	-0.031	-0.024	-0.016	-0.008	0.002	0.014	0.024	0.036	0.049	0.062	0.076	0.090	0.106	0.122	0.138	0.155	0.171	0.189	0.206	0.225	0.242	0.262	0.281	0.300	0.320	0.339	0.359	0.379	0.398	0.418	0.438	0.456	0.476	0.495	0.514	0.531	0.550	0.568	0.585	0.601	0.619	0.634	0.650	0.664	0.678	0.691	0.704	0.715	0.726	0.738	0.748	0.756	0.765	0.774	0.780	0.786	0.792	0.798	0.801	0.805	0.809	0.810	0.811	0.814	0.812	0.812	0.812	0.810	0.809	0.806	0.804	0.801	0.796	0.794	0.788	0.784	0.779	0.772	0.768	0.761	0.755	0.749	0.741	0.735	0.728	0.720	0.714	0.705	0.699	0.691	0.684	0.675	0.668	0.661	0.652	0.646	0.638	0.630	0.622	0.615	0.606	0.600	0.591	0.584	0.578	0.569	0.561	0.554	0.548	0.539	0.531	0.524	0.516	0.509	0.501	0.494	0.485	0.478	0.469	0.460	0.452	0.444	0.435	0.428	0.418	0.409	0.399	0.389	0.380	0.370	0.361	0.350	0.340	0.329	0.319	0.306	0.295	0.284	0.271	0.260	0.249	0.235	0.222	0.209	0.196	0.182	0.170	0.154	0.140	0.128	0.112	0.096	0.082	0.066	0.051	0.036	0.021	0.005	-0.011	-0.026	-0.042	-0.059	-0.074	-0.090	-0.108	-0.122	-0.139	-0.156	-0.171	-0.188	-0.205	-0.221	-0.238	-0.254	-0.269	-0.285	-0.300	-0.315	-0.330	-0.345	-0.360	-0.374	-0.389	-0.401	-0.415	-0.429	-0.441	-0.452	-0.465	-0.478	-0.488	-0.499	-0.509	-0.518	-0.526	-0.535	-0.544	-0.551	-0.558	-0.565	-0.570	-0.576	-0.580	-0.585	-0.589	-0.591	-0.595	-0.595	-0.598	-0.598	-0.599	-0.599	-0.598	-0.596	-0.594	-0.591	-0.590	-0.586	-0.582	-0.578	-0.572	-0.568	-0.564	-0.558	-0.551	-0.545	-0.539	-0.531	-0.524	-0.515	-0.507	-0.500	-0.490	-0.484	-0.474	-0.465	-0.456	-0.448	-0.438	-0.429	-0.419	-0.409	-0.399	-0.390	-0.380	-0.370	-0.360	-0.350	-0.340	-0.330	-0.320	-0.310	-0.300	-0.291	-0.281	-0.272	-0.262	-0.254	-0.244	-0.236	-0.228	-0.219	-0.211	-0.202	-0.195	-0.188	-0.180	-0.174	-0.169	-0.161	-0.156	-0.151	-0.146	-0.142	-0.139	-0.136	-0.132	-0.131	-0.130	-0.129	-0.128	-0.128	-0.129	-0.129	-0.131	-0.134	-0.136	-0.140	-0.144	-0.148	-0.152	-0.158	-0.164	-0.169	-0.176	-0.182	-0.190	-0.199	-0.206	-0.215	-0.222	-0.231	-0.240	-0.248	-0.256	-0.266	-0.274	-0.282	-0.290	-0.298	-0.304	-0.311	-0.318	-0.324	-0.330	-0.335	-0.339	-0.342	-0.345	-0.346	-0.349	-0.349	-0.349	-0.348	-0.346	-0.342	-0.339	-0.335	-0.329	-0.322	-0.315	-0.306	-0.298	-0.288	-0.275	-0.262	-0.250	-0.238	-0.222	-0.208	-0.190	-0.174	-0.156	-0.138	-0.120	-0.100	-0.081	-0.062	-0.042	-0.021	-0.001	0.020	0.040	0.060	0.080	0.100	0.120	0.139	0.160	0.179	0.195	0.214	0.231	0.248	0.262	0.279	0.292	0.305	0.319	0.331	0.341	0.351	0.361	0.368	0.375	0.382	0.388	0.392	0.395	0.398	0.400	0.400	0.400	0.399	0.398	0.395	0.392	0.389	0.384	0.379	0.374	0.369	0.361	0.355	0.349	0.341	0.335	0.329	0.321	0.314	0.308	0.302	0.296	0.290	0.285	0.281	0.276	0.274	0.270	0.268	0.266	0.266	0.265	0.266	0.268	0.270	0.274	0.278	0.282	0.289	0.295	0.304	0.312	0.321	0.331	0.342	0.355	0.366	0.380	0.394	0.409	0.424	0.440	0.455	0.471	0.489	0.506	0.524	0.542	0.560	0.579	0.598	0.616	0.635	0.652	0.671	0.690	0.709	0.726	0.744	0.760	0.778	0.794	0.810	0.825	0.840	0.855	0.869	0.881	0.895	0.908	0.919	0.930	0.940	0.950	0.960	0.970	0.978	0.985	0.991	0.999	1.004	1.010	1.015	1.020	1.025	1.028	1.032	1.035	1.038	1.041	1.044	1.045	1.046	1.049	1.050	1.051	1.052	1.051	1.052	1.054	1.054	1.054	1.054	1.055	1.055	1.055	1.056	1.055	1.054	1.055	1.055	1.055	1.054	1.055	1.054	1.054	1.052	1.052	1.052	1.052	1.052	1.051	1.051	1.050	1.050	1.050	1.049	1.048	1.048	1.046	1.045	1.044	1.042	1.041	1.040	1.039	1.038	1.036	1.035	1.034	1.031	1.030	1.029	1.026	1.025	1.022	1.021	1.019	1.018	1.015	1.012	1.011	1.009	1.008	1.005	1.002	1.000	0.999	0.996	0.994	0.994	0.991	0.989	0.988	0.985	0.984	0.982	0.980	0.978	0.978	0.976	0.974	0.974	0.972	0.971	0.970	0.970	0.970	0.969	0.969	0.969	0.969	0.970	0.970	0.971	0.971	0.972	0.974	0.975	0.976	0.978	0.979	0.980	0.982	0.984	0.986	0.988	0.990	0.991	0.994	0.995	0.996	0.998	0.999	1.000	1.001	1.001	1.001	1.000	0.999	0.998	0.995	0.992	0.990	0.985	0.980	0.975	0.969	0.961	0.954	0.945	0.936	0.925	0.914	0.902	0.889	0.876	0.860	0.845	0.829	0.810	0.792	0.774	0.754	0.732	0.710	0.689	0.665	0.641	0.618	0.592	0.568	0.542	0.516	0.490	0.465	0.438	0.411	0.384	0.358	0.331	0.305	0.279	0.252	0.228	0.201	0.178	0.152	0.129	0.105	0.081	0.060	0.039	0.018	-0.002	-0.021	-0.041	-0.058	-0.076	-0.091	-0.108	-0.122	-0.136	-0.150	-0.162	-0.175	-0.186	-0.196	-0.208	-0.216	-0.225	-0.234	-0.241	-0.249	-0.255	-0.262	-0.269	-0.275	-0.280	-0.285	-0.290	-0.294	-0.299	-0.304	-0.308	-0.311	-0.315	-0.319	-0.322	-0.326	-0.329	-0.332	-0.335	-0.339	-0.341	-0.344	-0.346	-0.349	-0.349	-0.351	-0.351	-0.352	-0.352	-0.354	-0.352	-0.351	-0.350	-0.348	-0.345	-0.342	-0.338	-0.334	-0.328	-0.322	-0.315	-0.308	-0.299	-0.290	-0.280	-0.268	-0.255	-0.242	-0.229	-0.214	-0.196	-0.180	-0.161	-0.142	-0.122	-0.101	-0.079	-0.055	-0.032	-0.008	0.019	0.046	0.075	0.104	0.132	0.164	0.194	0.226	0.258	0.290	0.324	0.358	0.392	0.428	0.462	0.498	0.535	0.570	0.606	0.644	0.680	0.716	0.754	0.790	0.826	0.862	0.899	0.934	0.969	1.005	1.040	1.074	1.109	1.144	1.176	1.209	1.241	1.271	1.304	1.335	1.364	1.392	1.421	1.449	1.476	1.502	1.529	1.554	1.576	1.600	1.622	1.644	1.665	1.685	1.705	1.722	1.740	1.758	1.772	1.786	1.801	1.814	1.825	1.838	1.849	1.858	1.866	1.875	1.882	1.889	1.895	1.900	1.904	1.909	1.911	1.914	1.915	1.916	1.916	1.916	1.916	1.915	1.914	1.912	1.910	1.906	1.902	1.899	1.896	1.891	1.886	1.882	1.878	1.874	1.869	1.864	1.860	1.855	1.851	1.846	1.844	1.839	1.835	1.832	1.830	1.826	1.824	1.824	1.822	1.820	1.820	1.821	1.820	1.821	1.822	1.824	1.826	1.829	1.831	1.835	1.838	1.842	1.846	1.851	1.856	1.860	1.865	1.870	1.876	1.880	1.885	1.891	1.895	1.901	1.905	1.910	1.914	1.916	1.920	1.921	1.925	1.924	1.925	1.925	1.925	1.922	1.920	1.916	1.912	1.906	1.901	1.894	1.885	1.878	1.868	1.858	1.845	1.832	1.820	1.805	1.789	1.774	1.758	1.740	1.722	1.704	1.684	1.664	1.644	1.624	1.602	1.581	1.560	1.538	1.518	1.495	1.475	1.452	1.431	1.411	1.390	1.370	1.351	1.331	1.314	1.296	1.279	1.264	1.248	1.234	1.221	1.209	1.198	1.186	1.179	1.171	1.165	1.159	1.156	1.154	1.152	1.152	1.154	1.156	1.160	1.166	1.172	1.181	1.190	1.201	1.214	1.226	1.241	1.256	1.274	1.292	1.311	1.331	1.352	1.375	1.399	1.422	1.448	1.475	1.502	1.530	1.559	1.589	1.620	1.650	1.682	1.715	1.748	1.781	1.815	1.849	1.882	1.919	1.954	1.989	2.024	2.060	2.095	2.130	2.165	2.200	2.235	2.270	2.304	2.338	2.371	2.404	2.438	2.470	2.501	2.534	2.564	2.592	2.622	2.651	2.680	2.706	2.732	2.758	2.782	2.806	2.829	2.850	2.871	2.890	2.910	2.928	2.944	2.961	2.976	2.990	3.004	3.016	3.028	3.038	3.049	3.058	3.066	3.072	3.079	3.085	3.091	3.096	3.100	3.104	3.106	3.109	3.112	3.114	3.116	3.116	3.118	3.119	3.119	3.119	3.119	3.119	3.119	3.118	3.118	3.116	3.116	3.118	3.116	3.115	3.116	3.116	3.115	3.116	3.116	3.116	3.118	3.118	3.119	3.119	3.120	3.120	3.121	3.124	3.125	3.126	3.128	3.130	3.131	3.134	3.136	3.139	3.139	3.141	3.142	3.145	3.146	3.149	3.150	3.151	3.152	3.154	3.155	3.155	3.156	3.158	3.159	3.158	3.158	3.158	3.156	3.156	3.154	3.154	3.151	3.149	3.146	3.144	3.141	3.139	3.136	3.131	3.128	3.122	3.119	3.112	3.108	3.102	3.096	3.089	3.082	3.075	3.068	3.059	3.051	3.044	3.034	3.025	3.015	3.006	2.996	2.985	2.974	2.964	2.951	2.940	2.928	2.914	2.901	2.889	2.875	2.860	2.845	2.832	2.816	2.801	2.784	2.769	2.752	2.735	2.718	2.700	2.681	2.664	2.644	2.624	2.604	2.584	2.564	2.542	2.520	2.499	2.476	2.454	2.430	2.408	2.384	2.360	2.336	2.311	2.285	2.260	2.235	2.209	2.182	2.155	2.129	2.101	2.075	2.046	2.020	1.992	1.964	1.936	1.908	1.880	1.851	1.822	1.795	1.766	1.739	1.711	1.684	1.655	1.628	1.600	1.572	1.546	1.520	1.494	1.468	1.442	1.416	1.391	1.368	1.344	1.320	1.298	1.275	1.254	1.232	1.212	1.192	1.174	1.156	1.139	1.121	1.106	1.091	1.078	1.064	1.051	1.040	1.030	1.020	1.011	1.004	0.998	0.992	0.988	0.984	0.981	0.980	0.981	0.981	0.984	0.988	0.990	0.996	1.002	1.010	1.019	1.028	1.038	1.050	1.062	1.076	1.090	1.106	1.122	1.141	1.159	1.179	1.199	1.221	1.244	1.266	1.291	1.316	1.341	1.368	1.396	1.424	1.451	1.481	1.510	1.540	1.571	1.602	1.634	1.665	1.696	1.730	1.762	1.795	1.828	1.860	1.894	1.926	1.960	1.992	2.025	2.059	2.091	2.124	2.156	2.189	2.219	2.251	2.281	2.312	2.342	2.371	2.400	2.429	2.456	2.484	2.510	2.535	2.560	2.584	2.608	2.630	2.651	2.672	2.692	2.711	2.730	2.746	2.762	2.778	2.791	2.805	2.816	2.829	2.838	2.848	2.856	2.862	2.869	2.874	2.878	2.880	2.882	2.884	2.884	2.882	2.881	2.878	2.874	2.869	2.864	2.856	2.849	2.840	2.830	2.821	2.810	2.798	2.786	2.772	2.759	2.745	2.730	2.714	2.698	2.681	2.664	2.645	2.628	2.609	2.590	2.570	2.551	2.531	2.510	2.490	2.470	2.450	2.429	2.406	2.386	2.365	2.344	2.322	2.301	2.280	2.259	2.239	2.218	2.195	2.175	2.154	2.132	2.112	2.091	2.071	2.050	2.029	2.009	1.989	1.968	1.948	1.926	1.905	1.884	1.864	1.841	1.821	1.799	1.779	1.755	1.734	1.710	1.688	1.664	1.640	1.616	1.591	1.566	1.540	1.514	1.488	1.460	1.432	1.404	1.375	1.345	1.316	1.285	1.255	1.221	1.190	1.156	1.122	1.088	1.054	1.018	0.981	0.944	0.906	0.869	0.830	0.791	0.750	0.710	0.670	0.629	0.588	0.545	0.504	0.461	0.418	0.375	0.331	0.289	0.245	0.200	0.156	0.114	0.070	0.025	-0.018	-0.061	-0.105	-0.148	-0.190	-0.232	-0.275	-0.316	-0.358	-0.399	-0.439	-0.480	-0.519	-0.558	-0.596	-0.634	-0.671	-0.709	-0.744	-0.779	-0.814	-0.849	-0.881	-0.914	-0.948	-0.978	-1.010	-1.040	-1.070	-1.098	-1.128	-1.155	-1.181	-1.208	-1.234	-1.259	-1.282	-1.306	-1.329	-1.351	-1.374	-1.394	-1.415	-1.434	-1.452	-1.472	-1.491	-1.509	-1.526	-1.541	-1.558	-1.572	-1.588	-1.602	-1.616	-1.630	-1.642	-1.655	-1.666	-1.678	-1.688	-1.699	-1.708	-1.718	-1.725	-1.732	-1.740	-1.746	-1.752	-1.758	-1.762	-1.768	-1.771	-1.775	-1.779	-1.781	-1.782	-1.785	-1.785	-1.786	-1.786	-1.788	-1.786	-1.785	-1.785	-1.784	-1.781	-1.780	-1.778	-1.776	-1.772	-1.771	-1.769	-1.766	-1.762	-1.761	-1.758	-1.756	-1.754	-1.752	-1.750	-1.748	-1.746	-1.745	-1.745	-1.745	-1.745	-1.746	-1.746	-1.748	-1.750	-1.752	-1.755	-1.759	-1.764	-1.768	-1.774	-1.779	-1.784	-1.791	-1.799	-1.808	-1.815	-1.825	-1.835	-1.844	-1.855	-1.866	-1.878	-1.891	-1.904	-1.916	-1.930	-1.944	-1.960	-1.975	-1.990	-2.005	-2.021	-2.038	-2.054	-2.070	-2.086	-2.104	-2.121	-2.138	-2.156	-2.174	-2.191	-2.209	-2.228	-2.245	-2.264	-2.281	-2.300	-2.319	-2.339	-2.356	-2.375	-2.394	-2.412	-2.431	-2.449	-2.469	-2.486	-2.506	-2.524	-2.542	-2.561	-2.580	-2.600	-2.618	-2.638	-2.656	-2.674	-2.694	-2.712	-2.731	-2.751	-2.770	-2.789	-2.808	-2.826	-2.844	-2.862	-2.881	-2.900	-2.919	-2.938	-2.954	-2.972	-2.990	-3.008	-3.025	-3.041	-3.058	-3.074	-3.091	-3.106	-3.121	-3.136	-3.150	-3.165	-3.179	-3.191	-3.205	-3.216	-3.229	-3.240	-3.250	-3.262	-3.271	-3.281	-3.290	-3.299	-3.308	-3.315	-3.322	-3.330	-3.335	-3.342	-3.348	-3.351	-3.358	-3.361	-3.365	-3.369	-3.371	-3.375	-3.378	-3.380	-3.381	-3.384	-3.385	-3.388	-3.388	-3.390	-3.391	-3.391	-3.391	-3.392	-3.392	-3.395	-3.395	-3.396	-3.396	-3.398	-3.398	-3.399	-3.400	-3.400	-3.401	-3.402	-3.404	-3.405	-3.406	-3.408	-3.409	-3.411	-3.412	-3.415	-3.416	-3.419	-3.420	-3.422	-3.424	-3.425	-3.426	-3.429	-3.430	-3.431	-3.432	-3.434	-3.435	-3.435	-3.436	-3.436	-3.438	-3.436	-3.436	-3.436	-3.435	-3.435	-3.432	-3.430	-3.429	-3.426	-3.422	-3.419	-3.415	-3.410	-3.406	-3.400	-3.394	-3.388	-3.380	-3.374	-3.365	-3.356	-3.346	-3.336	-3.326	-3.316	-3.304	-3.292	-3.280	-3.266	-3.254	-3.240	-3.225	-3.210	-3.195	-3.179	-3.162	-3.146	-3.129	-3.111	-3.092	-3.074	-3.054	-3.035	-3.016	-2.995	-2.975	-2.954	-2.932	-2.910	-2.888	-2.865	-2.841	-2.819	-2.795	-2.770	-2.746	-2.721	-2.695	-2.670	-2.644	-2.618	-2.591	-2.566	-2.539	-2.511	-2.484	-2.456	-2.430	-2.402	-2.375	-2.348	-2.319	-2.292	-2.264	-2.235	-2.208	-2.180	-2.152	-2.124	-2.098	-2.070	-2.042	-2.016	-1.990	-1.965	-1.939	-1.915	-1.890	-1.866	-1.844	-1.821	-1.800	-1.779	-1.758	-1.738	-1.720	-1.702	-1.686	-1.670	-1.655	-1.641	-1.629	-1.616	-1.608	-1.596	-1.590	-1.582	-1.576	-1.571	-1.569	-1.568	-1.568	-1.568	-1.569	-1.571	-1.576	-1.582	-1.589	-1.598	-1.606	-1.616	-1.629	-1.640	-1.655	-1.670	-1.685	-1.704	-1.721	-1.740	-1.760	-1.781	-1.804	-1.826	-1.849	-1.874	-1.899	-1.924	-1.950	-1.976	-2.004	-2.031	-2.059	-2.088	-2.116	-2.145	-2.172	-2.201	-2.231	-2.260	-2.290	-2.320	-2.349	-2.379	-2.408	-2.436	-2.465	-2.492	-2.521	-2.550	-2.576	-2.604	-2.631	-2.656	-2.681	-2.708	-2.731	-2.755	-2.779	-2.800	-2.821	-2.842	-2.862	-2.881	-2.901	-2.920	-2.936	-2.954	-2.968	-2.984	-2.998	-3.010	-3.021	-3.032	-3.042	-3.052	-3.060	-3.069	-3.076	-3.081	-3.088	-3.092	-3.098	-3.100	-3.102	-3.106	-3.108	-3.109	-3.110	-3.109	-3.109	-3.109	-3.108	-3.108	-3.106	-3.105	-3.102	-3.101	-3.100	-3.099	-3.096	-3.095	-3.095	-3.094	-3.092	-3.094	-3.092	-3.094	-3.095	-3.096	-3.099	-3.101	-3.105	-3.109	-3.112	-3.118	-3.124	-3.130	-3.138	-3.144	-3.152	-3.162	-3.171	-3.182	-3.194	-3.206	-3.219	-3.231	-3.246	-3.260	-3.275	-3.291	-3.306	-3.322	-3.339	-3.356	-3.374	-3.391	-3.409	-3.428	-3.444	-3.462	-3.480	-3.499	-3.518	-3.535	-3.554	-3.570	-3.589	-3.605	-3.622	-3.639	-3.656	-3.671	-3.688	-3.702	-3.718	-3.731	-3.745	-3.759	-3.771	-3.784	-3.795	-3.805	-3.816	-3.825	-3.835	-3.844	-3.852	-3.859	-3.866	-3.872	-3.876	-3.881	-3.886	-3.890	-3.892	-3.895	-3.896	-3.899	-3.899	-3.900	-3.899	-3.899	-3.898	-3.896	-3.892	-3.890	-3.886	-3.882	-3.876	-3.872	-3.866	-3.860	-3.854	-3.848	-3.840	-3.832	-3.824	-3.815	-3.806	-3.796	-3.786	-3.776	-3.765	-3.754	-3.741	-3.730	-3.718	-3.705	-3.691	-3.679	-3.664	-3.649	-3.635	-3.620	-3.605	-3.590	-3.574	-3.558	-3.541	-3.525	-3.509	-3.492	-3.475	-3.459	-3.441	-3.424	-3.409	-3.391	-3.374	-3.359	-3.342	-3.326	-3.309	-3.294	-3.278	-3.262	-3.248	-3.232	-3.218	-3.202	-3.189	-3.175	-3.160	-3.148	-3.134	-3.121	-3.109	-3.095	-3.084	-3.071	-3.059	-3.048	-3.036	-3.025	-3.014	-3.002	-2.991	-2.981	-2.971	-2.960	-2.948	-2.936	-2.925	-2.912	-2.901	-2.889	-2.878	-2.864	-2.850	-2.836	-2.821	-2.808	-2.792	-2.776	-2.761	-2.745	-2.729	-2.710	-2.692	-2.674	-2.655	-2.635	-2.616	-2.595	-2.574	-2.551	-2.531	-2.508	-2.486	-2.461	-2.439	-2.415	-2.391	-2.366	-2.342	-2.319	-2.294	-2.270	-2.245	-2.221	-2.196	-2.172	-2.149	-2.125	-2.102	-2.079	-2.056	-2.034	-2.013	-1.991	-1.971	-1.951	-1.931	-1.912	-1.895	-1.876	-1.860	-1.844	-1.829	-1.814	-1.799	-1.785	-1.772	-1.760	-1.748	-1.738	-1.728	-1.716	-1.708	-1.699	-1.690	-1.682	-1.674	-1.668	-1.661	-1.655	-1.649	-1.642	-1.638	-1.632	-1.626	-1.622	-1.616	-1.611	-1.606	-1.602	-1.598	-1.591	-1.588	-1.581	-1.578	-1.572	-1.566	-1.561	-1.555	-1.550	-1.544	-1.538	-1.531	-1.524	-1.518	-1.511	-1.504	-1.498	-1.490	-1.482	-1.475	-1.466	-1.459	-1.451	-1.444	-1.435	-1.426	-1.419	-1.410	-1.401	-1.392	-1.384	-1.376	-1.368	-1.359	-1.351	-1.342	-1.334	-1.328	-1.319	-1.311	-1.305	-1.298	-1.291	-1.284	-1.279	-1.272	-1.268	-1.261	-1.256	-1.250	-1.246	-1.242	-1.238	-1.234	-1.230	-1.228	-1.225	-1.224	-1.221	-1.221	-1.220	-1.220	-1.219	-1.220	-1.221	-1.224	-1.225	-1.228	-1.230	-1.234	-1.238	-1.241	-1.248	-1.251	-1.258	-1.264	-1.270	-1.278	-1.285	-1.294	-1.301	-1.311	-1.320	-1.329	-1.339	-1.349	-1.360	-1.371	-1.381	-1.392	-1.404	-1.416	-1.428	-1.440	-1.451	-1.464	-1.475	-1.488	-1.499	-1.511	-1.522	-1.535	-1.546	-1.559	-1.569	-1.580	-1.590	-1.600	-1.610	-1.620	-1.629	-1.638	-1.645	-1.654	-1.660	-1.665	-1.671	-1.676	-1.681	-1.685	-1.689	-1.690	-1.691	-1.692	-1.692	-1.691	-1.689	-1.686	-1.684	-1.680	-1.675	-1.669	-1.662	-1.655	-1.648	-1.638	-1.628	-1.618	-1.606	-1.594	-1.580	-1.568	-1.554	-1.539	-1.522	-1.506	-1.491	-1.474	-1.455	-1.439	-1.420	-1.401	-1.381	-1.362	-1.342	-1.322	-1.304	-1.284	-1.262	-1.244	-1.224	-1.204	-1.185	-1.165	-1.146	-1.126	-1.108	-1.089	-1.070	-1.052	-1.035	-1.018	-1.001	-0.985	-0.970	-0.954	-0.939	-0.924	-0.911	-0.896	-0.882	-0.870	-0.858	-0.845	-0.834	-0.822	-0.811	-0.800	-0.790	-0.780	-0.770	-0.760	-0.751	-0.741	-0.731	-0.722	-0.712	-0.704	-0.694	-0.684	-0.675	-0.664	-0.655	-0.645	-0.634	-0.624	-0.614	-0.602	-0.590	-0.579	-0.568	-0.554	-0.541	-0.528	-0.514	-0.500	-0.486	-0.471	-0.455	-0.439	-0.422	-0.406	-0.389	-0.371	-0.354	-0.335	-0.316	-0.298	-0.278	-0.258	-0.236	-0.218	-0.196	-0.175	-0.152	-0.130	-0.109	-0.086	-0.064	-0.041	-0.019	0.005	0.028	0.052	0.075	0.099	0.121	0.146	0.169	0.192	0.216	0.240	0.264	0.286	0.310	0.334	0.356	0.380	0.402	0.424	0.448	0.468	0.490	0.511	0.532	0.552	0.572	0.591	0.611	0.630	0.649	0.666	0.684	0.700	0.716	0.732	0.746	0.761	0.774	0.788	0.800	0.811	0.822	0.832	0.842	0.851	0.859	0.865	0.872	0.878	0.882	0.886	0.890	0.892	0.895	0.895	0.896	0.896	0.895	0.894	0.891	0.889	0.885	0.881	0.876	0.871	0.866	0.860	0.854	0.846	0.840	0.831	0.825	0.818	0.809	0.801	0.792	0.782	0.775	0.766	0.758	0.749	0.740	0.730	0.722	0.714	0.705	0.698	0.689	0.681	0.672	0.665	0.658	0.651	0.644	0.636	0.630	0.624	0.618	0.611	0.605	0.600	0.594	0.590	0.585	0.580	0.575	0.571	0.566	0.562	0.560	0.555	0.550	0.548	0.542	0.540	0.535	0.531	0.528	0.524	0.519	0.515	0.511	0.506	0.501	0.498	0.492	0.488	0.482	0.476	0.470	0.465	0.458	0.450	0.444	0.436	0.428	0.420	0.412	0.402	0.394	0.385	0.374	0.364	0.354	0.344	0.331	0.320	0.309	0.296	0.284	0.271	0.258	0.245	0.230	0.216	0.202	0.186	0.171	0.156	0.142	0.126	0.111	0.096	0.080	0.065	0.050	0.034	0.019	0.002	-0.012	-0.028	-0.044	-0.058	-0.072	-0.088	-0.101	-0.115	-0.129	-0.142	-0.155	-0.168	-0.180	-0.191	-0.202	-0.214	-0.224	-0.232	-0.242	-0.252	-0.260	-0.268	-0.275	-0.282	-0.290	-0.295	-0.301	-0.306	-0.311	-0.315	-0.319	-0.322	-0.326	-0.329	-0.331	-0.334	-0.335	-0.338	-0.339	-0.340	-0.342	-0.342	-0.344	-0.344	-0.345	-0.348	-0.349	-0.350	-0.351	-0.354	-0.355	-0.358	-0.360	-0.364	-0.366	-0.370	-0.372	-0.378	-0.381	-0.386	-0.392	-0.398	-0.405	-0.411	-0.419	-0.426	-0.435	-0.445	-0.454	-0.464	-0.474	-0.485	-0.496	-0.509	-0.521	-0.534	-0.549	-0.562	-0.576	-0.590	-0.606	-0.621	-0.638	-0.652	-0.669	-0.685	-0.702	-0.720	-0.736	-0.754	-0.771	-0.789	-0.806	-0.825	-0.841	-0.860	-0.879	-0.896	-0.914	-0.931	-0.949	-0.966	-0.984	-1.001	-1.018	-1.035	-1.051	-1.068	-1.084	-1.100	-1.115	-1.130	-1.146	-1.160	-1.175	-1.190	-1.202	-1.216	-1.230	-1.242	-1.254	-1.266	-1.278	-1.289	-1.298	-1.308	-1.316	-1.325	-1.334	-1.340	-1.346	-1.352	-1.358	-1.362	-1.366	-1.370	-1.371	-1.372	-1.374	-1.374	-1.372	-1.371	-1.368	-1.365	-1.361	-1.355	-1.349	-1.342	-1.334	-1.325	-1.315	-1.305	-1.292	-1.281	-1.269	-1.254	-1.239	-1.224	-1.208	-1.191	-1.175	-1.156	-1.138	-1.119	-1.100	-1.080	-1.061	-1.041	-1.020	-1.001	-0.980	-0.960	-0.941	-0.921	-0.902	-0.882	-0.864	-0.846	-0.829	-0.811	-0.795	-0.780	-0.765	-0.750	-0.738	-0.725	-0.712	-0.702	-0.692	-0.684	-0.675	-0.669	-0.664	-0.659	-0.654	-0.651	-0.649	-0.649	-0.648	-0.649	-0.650	-0.651	-0.655	-0.658	-0.662	-0.668	-0.672	-0.679	-0.685	-0.691	-0.698	-0.706	-0.712	-0.720	-0.728	-0.734	-0.741	-0.748	-0.754	-0.760	-0.765	-0.770	-0.775	-0.780	-0.782	-0.785	-0.788	-0.789	-0.790	-0.790	-0.789	-0.789	-0.785	-0.782	-0.778	-0.774	-0.768	-0.761	-0.754	-0.746	-0.738	-0.729	-0.718	-0.706	-0.695	-0.682	-0.669	-0.656	-0.641	-0.628	-0.612	-0.598	-0.581	-0.565	-0.550	-0.534	-0.516	-0.501	-0.484	-0.466	-0.450	-0.432	-0.415	-0.399	-0.382	-0.366	-0.351	-0.335	-0.320	-0.305	-0.291	-0.276	-0.261	-0.249	-0.235	-0.224	-0.211	-0.200	-0.189	-0.178	-0.169	-0.159	-0.150	-0.142	-0.135	-0.128	-0.122	-0.116	-0.111	-0.108	-0.104	-0.100	-0.098	-0.095	-0.094	-0.092	-0.092	-0.092	-0.094	-0.095	-0.096	-0.100	-0.102	-0.105	-0.110	-0.115	-0.120	-0.125	-0.131	-0.138	-0.144	-0.150	-0.159	-0.166	-0.174	-0.182	-0.189	-0.198	-0.206	-0.215	-0.224	-0.232	-0.241	-0.250	-0.258	-0.266	-0.275	-0.284	-0.291	-0.299	-0.306	-0.314	-0.321	-0.328	-0.334	-0.340	-0.345	-0.349	-0.354	-0.358	-0.360	-0.362	-0.364	-0.365	-0.366	-0.366	-0.365	-0.364	-0.361	-0.359	-0.355	-0.350	-0.345	-0.339	-0.332	-0.325	-0.316	-0.309	-0.300	-0.290	-0.281	-0.271	-0.261	-0.249	-0.239	-0.226	-0.214	-0.202	-0.190	-0.178	-0.164	-0.151	-0.138	-0.125	-0.111	-0.100	-0.086	-0.074	-0.062	-0.050	-0.039	-0.028	-0.016	-0.005	0.005	0.014	0.022	0.031	0.039	0.045	0.052	0.059	0.062	0.068	0.071	0.075	0.076	0.080	0.081	0.080	0.081	0.081	0.079	0.078	0.075	0.071	0.069	0.064	0.060	0.056	0.050	0.045	0.040	0.032	0.028	0.021	0.015	0.009	0.001	-0.004	-0.010	-0.016	-0.021	-0.026	-0.032	-0.038	-0.041	-0.045	-0.049	-0.052	-0.056	-0.059	-0.060	-0.060	-0.062	-0.061	-0.062	-0.060	-0.059	-0.056	-0.054	-0.050	-0.045	-0.040	-0.035	-0.029	-0.022	-0.015	-0.008	0.001	0.010	0.020	0.030	0.041	0.051	0.062	0.074	0.086	0.098	0.110	0.122	0.135	0.148	0.159	0.171	0.184	0.198	0.210	0.221	0.234	0.245	0.255	0.268	0.278	0.288	0.298	0.308	0.315	0.324	0.331	0.338	0.344	0.351	0.356	0.360	0.364	0.366	0.369	0.370	0.370	0.370	0.369	0.368	0.364	0.361	0.356	0.351	0.345	0.339	0.332	0.324	0.316	0.308	0.299	0.288	0.278	0.266	0.255	0.244	0.231	0.219	0.205	0.192	0.180	0.168	0.154	0.140	0.128	0.115	0.101	0.089	0.075	0.062	0.052	0.040	0.029	0.018	0.008	-0.002	-0.012	-0.020	-0.028	-0.035	-0.041	-0.048	-0.052	-0.058	-0.060	-0.064	-0.066	-0.066	-0.066	-0.066	-0.066	-0.064	-0.060	-0.056	-0.052	-0.046	-0.040	-0.034	-0.025	-0.018	-0.008	0.004	0.014	0.026	0.039	0.052	0.065	0.080	0.095	0.111	0.128	0.144	0.160	0.178	0.195	0.214	0.231	0.250	0.270	0.288	0.306	0.326	0.345	0.365	0.385	0.404	0.422	0.442	0.461	0.480	0.500	0.518	0.536	0.554	0.571	0.588	0.605	0.621	0.636	0.652	0.666	0.680	0.694	0.706	0.719	0.731	0.741	0.752	0.761	0.771	0.779	0.788	0.794	0.801	0.808	0.814	0.818	0.821	0.825	0.829	0.831	0.834	0.834	0.834	0.835	0.835	0.834	0.832	0.831	0.831	0.829	0.826	0.824	0.820	0.818	0.814	0.810	0.806	0.802	0.796	0.792	0.789	0.782	0.778	0.772	0.766	0.761	0.755	0.749	0.742	0.738	0.731	0.725	0.719	0.712	0.706	0.700	0.692	0.685	0.679	0.671	0.664	0.656	0.649	0.641	0.632	0.626	0.618	0.610	0.601	0.591	0.584	0.574	0.565	0.556	0.546	0.536	0.528	0.516	0.506	0.495	0.484	0.472	0.462	0.450	0.438	0.426	0.414	0.401	0.389	0.376	0.362	0.349	0.336	0.322	0.309	0.294	0.280	0.265	0.251	0.236	0.222	0.206	0.191	0.176	0.160	0.145	0.129	0.114	0.098	0.081	0.065	0.050	0.034	0.018	0.001	-0.015	-0.031	-0.048	-0.064	-0.080	-0.095	-0.110	-0.128	-0.142	-0.158	-0.174	-0.189	-0.205	-0.219	-0.234	-0.249	-0.264	-0.276	-0.291	-0.305	-0.318	-0.330	-0.344	-0.355	-0.366	-0.378	-0.389	-0.400	-0.409	-0.419	-0.428	-0.436	-0.444	-0.451	-0.459	-0.466	-0.472	-0.478	-0.482	-0.488	-0.491	-0.495	-0.499	-0.501	-0.502	-0.505	-0.506	-0.507	-0.507	-0.507	-0.506	-0.505	-0.505	-0.504	-0.501	-0.499	-0.498	-0.494	-0.491	-0.488	-0.484	-0.480	-0.475	-0.471	-0.468	-0.462	-0.458	-0.452	-0.448	-0.441	-0.436	-0.430	-0.425	-0.419	-0.412	-0.406	-0.400	-0.394	-0.386	-0.380	-0.372	-0.366	-0.359	-0.351	-0.344	-0.336	-0.329	-0.321	-0.314	-0.305	-0.298	-0.289	-0.281	-0.271	-0.264	-0.256	-0.246	-0.238	-0.229	-0.220	-0.211	-0.202	-0.194	-0.186	-0.178	-0.169	-0.160	-0.151	-0.142	-0.135	-0.129	-0.120	-0.114	-0.108	-0.101	-0.095	-0.090	-0.084	-0.080	-0.075	-0.072	-0.069	-0.068	-0.065	-0.064	-0.062	-0.062	-0.061	-0.064	-0.065	-0.066	-0.069	-0.072	-0.076	-0.080	-0.085	-0.090	-0.096	-0.102	-0.109	-0.115	-0.121	-0.129	-0.138	-0.145	-0.154	-0.161	-0.170	-0.178	-0.186	-0.192	-0.201	-0.209	-0.216	-0.224	-0.229	-0.236	-0.242	-0.248	-0.251	-0.258	-0.261	-0.262	-0.266	-0.268	-0.268	-0.269	-0.268	-0.266	-0.265	-0.262	-0.258	-0.252	-0.248	-0.241	-0.234	-0.226	-0.218	-0.209	-0.199	-0.188	-0.175	-0.164	-0.150	-0.138	-0.122	-0.108	-0.091	-0.076	-0.060	-0.044	-0.026	-0.010	0.008	0.025	0.042	0.060	0.076	0.094	0.110	0.128	0.144	0.160	0.176	0.191	0.206	0.220	0.235	0.249	0.260	0.272	0.284	0.295	0.304	0.314	0.322	0.330	0.338	0.342	0.348	0.352	0.356	0.360	0.361	0.362	0.364	0.362	0.362	0.361	0.359	0.358	0.355	0.351	0.346	0.342	0.339	0.334	0.329	0.324	0.319	0.312	0.308	0.302	0.298	0.292	0.289	0.284	0.281	0.278	0.274	0.271	0.270	0.268	0.268	0.266	0.269	0.269	0.271	0.275	0.278	0.282	0.288	0.292	0.300	0.308	0.314	0.322	0.334	0.344	0.355	0.366	0.379	0.391	0.405	0.419	0.435	0.449	0.465	0.480	0.496	0.514	0.530	0.548	0.565	0.581	0.600	0.618	0.634	0.651	0.669	0.685	0.701	0.718	0.734	0.749	0.764	0.778	0.792	0.806	0.820	0.832	0.845	0.856	0.869	0.879	0.890	0.899	0.909	0.916	0.925	0.932	0.940	0.946	0.952	0.958	0.964	0.969	0.974	0.979	0.982	0.986	0.990	0.994	0.996	1.000	1.001	1.004	1.006	1.009	1.010	1.011	1.014	1.015	1.016	1.019	1.020	1.022	1.024	1.025	1.026	1.028	1.029	1.030	1.032	1.034	1.035	1.036	1.038	1.039	1.041	1.042	1.044	1.045	1.046	1.046	1.048	1.049	1.050	1.051	1.051	1.052	1.052	1.054	1.052	1.054	1.054	1.054	1.054	1.054	1.054	1.054	1.054	1.052	1.051	1.051	1.050	1.050	1.048	1.046	1.045	1.044	1.042	1.040	1.038	1.036	1.035	1.032	1.031	1.029	1.026	1.024	1.021	1.019	1.016	1.014	1.011	1.009	1.006	1.002	0.999	0.998	0.994	0.991	0.989	0.985	0.982	0.980	0.976	0.974	0.971	0.969	0.966	0.964	0.961	0.959	0.956	0.954	0.954	0.951	0.949	0.948	0.945	0.944	0.942	0.940	0.939	0.938	0.936	0.935	0.932	0.932	0.930	0.930	0.928	0.926	0.925	0.924	0.921	0.920	0.918	0.915	0.912	0.910	0.906	0.902	0.899	0.894	0.889	0.882	0.876	0.870	0.862	0.855	0.846	0.838	0.828	0.818	0.806	0.794	0.782	0.769	0.755	0.741	0.725	0.710	0.692	0.676	0.659	0.640	0.620	0.600	0.580	0.559	0.538	0.516	0.494	0.471	0.449	0.426	0.402	0.380	0.356	0.332	0.309	0.285	0.261	0.236	0.212	0.189	0.165	0.142	0.119	0.096	0.074	0.052	0.030	0.009	-0.012	-0.032	-0.052	-0.072	-0.092	-0.111	-0.129	-0.148	-0.166	-0.181	-0.199	-0.215	-0.231	-0.248	-0.262	-0.278	-0.291	-0.305	-0.318	-0.331	-0.344	-0.356	-0.369	-0.380	-0.392	-0.404	-0.415	-0.426	-0.436	-0.448	-0.459	-0.469	-0.478	-0.488	-0.496	-0.506	-0.515	-0.524	-0.531	-0.540	-0.548	-0.554	-0.561	-0.566	-0.571	-0.578	-0.581	-0.585	-0.588	-0.589	-0.591	-0.592	-0.591	-0.590	-0.589	-0.586	-0.582	-0.578	-0.571	-0.565	-0.556	-0.548	-0.538	-0.526	-0.512	-0.499	-0.485	-0.468	-0.451	-0.432	-0.412	-0.391	-0.370	-0.346	-0.321	-0.296	-0.270	-0.241	-0.214	-0.182	-0.152	-0.120	-0.088	-0.054	-0.020	0.016	0.051	0.089	0.125	0.161	0.200	0.238	0.278	0.316	0.355	0.395	0.435	0.475	0.515	0.555	0.595	0.635	0.674	0.712	0.751	0.790	0.829	0.866	0.904	0.941	0.978	1.012	1.049	1.084	1.118	1.150	1.182	1.215	1.246	1.276	1.308	1.336	1.364	1.391	1.418	1.444	1.469	1.492	1.516	1.538	1.561	1.581	1.600	1.620	1.638	1.656	1.672	1.688	1.702	1.718	1.730	1.742	1.754	1.765	1.774	1.784	1.792	1.801	1.808	1.815	1.820	1.825	1.830	1.834	1.838	1.839	1.841	1.842	1.844	1.845	1.845	1.844	1.842	1.841	1.839	1.838	1.835	1.831	1.829	1.825	1.820	1.816	1.812	1.808	1.804	1.800	1.796	1.791	1.786	1.782	1.779	1.774	1.770	1.766	1.764	1.760	1.756	1.754	1.751	1.750	1.749	1.748	1.746	1.745	1.745	1.744	1.745	1.746	1.746	1.748	1.750	1.751	1.754	1.756	1.759	1.761	1.765	1.768	1.771	1.772	1.776	1.780	1.782	1.785	1.788	1.790	1.791	1.794	1.796	1.795	1.795	1.795	1.794	1.792	1.790	1.788	1.784	1.779	1.774	1.768	1.760	1.752	1.744	1.734	1.724	1.712	1.699	1.686	1.672	1.658	1.641	1.625	1.608	1.589	1.570	1.551	1.531	1.510	1.489	1.468	1.446	1.424	1.400	1.379	1.355	1.332	1.309	1.286	1.264	1.240	1.219	1.196	1.175	1.154	1.132	1.112	1.092	1.074	1.056	1.040	1.022	1.008	0.992	0.980	0.966	0.955	0.945	0.936	0.928	0.921	0.916	0.911	0.908	0.906	0.906	0.908	0.910	0.912	0.918	0.924	0.930	0.939	0.949	0.960	0.971	0.985	0.999	1.014	1.031	1.048	1.068	1.086	1.108	1.128	1.151	1.175	1.198	1.224	1.249	1.276	1.302	1.330	1.359	1.388	1.418	1.446	1.476	1.508	1.538	1.569	1.599	1.630	1.662	1.694	1.725	1.756	1.788	1.819	1.850	1.880	1.910	1.941	1.970	2.000	2.027	2.058	2.085	2.112	2.140	2.165	2.191	2.216	2.240	2.264	2.286	2.308	2.329	2.349	2.368	2.386	2.405	2.421	2.438	2.451	2.468	2.480	2.492	2.504	2.515	2.525	2.534	2.542	2.550	2.559	2.565	2.570	2.575	2.580	2.582	2.586	2.590	2.594	2.595	2.596	2.599	2.601	2.602	2.604	2.605	2.605	2.608	2.608	2.609	2.610	2.611	2.612	2.614	2.614	2.618	2.618	2.621	2.624	2.626	2.630	2.632	2.636	2.640	2.645	2.649	2.655	2.660	2.665	2.671	2.678	2.684	2.691	2.698	2.705	2.712	2.720	2.729	2.735	2.744	2.751	2.760	2.768	2.775	2.784	2.791	2.799	2.806	2.814	2.821	2.829	2.835	2.840	2.848	2.852	2.858	2.862	2.868	2.871	2.875	2.879	2.882	2.884	2.886	2.888	2.890	2.890	2.890	2.890	2.889	2.888	2.886	2.884	2.881	2.878	2.874	2.870	2.865	2.860	2.855	2.849	2.842	2.836	2.829	2.820	2.814	2.805	2.796	2.788	2.779	2.768	2.758	2.749	2.736	2.726	2.715	2.704	2.691	2.679	2.666	2.654	2.640	2.626	2.612	2.598	2.584	2.570	2.554	2.539	2.522	2.506	2.490	2.474	2.458	2.439	2.422	2.404	2.385	2.368	2.349	2.329	2.309	2.290	2.269	2.249	2.226	2.205	2.184	2.162	2.140	2.118	2.095	2.072	2.049	2.025	2.002	1.978	1.954	1.930	1.905	1.881	1.856	1.832	1.806	1.781	1.758	1.732	1.708	1.682	1.658	1.631	1.608	1.582	1.558	1.534	1.510	1.486	1.462	1.439	1.415	1.392	1.369	1.348	1.325	1.304	1.281	1.261	1.241	1.221	1.201	1.184	1.165	1.148	1.130	1.115	1.099	1.085	1.070	1.056	1.044	1.031	1.021	1.011	1.001	0.992	0.985	0.978	0.972	0.968	0.964	0.961	0.960	0.959	0.959	0.960	0.962	0.965	0.970	0.975	0.981	0.989	0.998	1.006	1.016	1.029	1.041	1.055	1.069	1.084	1.100	1.118	1.136	1.155	1.175	1.196	1.218	1.240	1.264	1.286	1.311	1.336	1.360	1.386	1.412	1.440	1.466	1.494	1.522	1.550	1.578	1.606	1.635	1.662	1.690	1.720	1.749	1.775	1.804	1.831	1.859	1.886	1.914	1.940	1.965	1.991	2.016	2.041	2.066	2.089	2.112	2.135	2.156	2.178	2.198	2.218	2.236	2.255	2.271	2.288	2.304	2.320	2.334	2.346	2.360	2.371	2.381	2.391	2.401	2.410	2.418	2.422	2.430	2.434	2.439	2.441	2.444	2.446	2.448	2.448	2.446	2.444	2.442	2.440	2.435	2.430	2.425	2.419	2.412	2.405	2.398	2.388	2.379	2.369	2.358	2.346	2.334	2.321	2.309	2.295	2.280	2.266	2.251	2.235	2.219	2.202	2.185	2.169	2.151	2.134	2.115	2.096	2.079	2.059	2.040	2.020	2.000	1.980	1.960	1.940	1.920	1.899	1.879	1.859	1.838	1.818	1.796	1.776	1.755	1.735	1.715	1.694	1.674	1.654	1.634	1.612	1.592	1.572	1.554	1.532	1.514	1.494	1.474	1.455	1.435	1.416	1.396	1.376	1.358	1.338	1.318	1.299	1.279	1.259	1.239	1.219	1.199	1.179	1.158	1.138	1.116	1.095	1.075	1.052	1.031	1.009	0.988	0.965	0.942	0.919	0.895	0.871	0.846	0.822	0.798	0.772	0.746	0.720	0.694	0.668	0.641	0.612	0.585	0.556	0.529	0.500	0.470	0.441	0.411	0.380	0.349	0.319	0.288	0.256	0.225	0.192	0.161	0.130	0.098	0.066	0.034	0.001	-0.031	-0.064	-0.094	-0.126	-0.159	-0.190	-0.221	-0.252	-0.285	-0.316	-0.346	-0.376	-0.408	-0.438	-0.466	-0.496	-0.525	-0.554	-0.582	-0.610	-0.638	-0.665	-0.692	-0.719	-0.746	-0.772	-0.798	-0.824	-0.849	-0.872	-0.898	-0.921	-0.945	-0.969	-0.990	-1.012	-1.035	-1.058	-1.079	-1.099	-1.120	-1.140	-1.160	-1.180	-1.199	-1.218	-1.238	-1.255	-1.274	-1.291	-1.308	-1.325	-1.341	-1.359	-1.374	-1.390	-1.405	-1.420	-1.435	-1.449	-1.462	-1.476	-1.489	-1.501	-1.512	-1.524	-1.534	-1.545	-1.555	-1.565	-1.574	-1.584	-1.591	-1.599	-1.608	-1.614	-1.620	-1.626	-1.632	-1.638	-1.642	-1.648	-1.651	-1.655	-1.660	-1.664	-1.666	-1.669	-1.672	-1.675	-1.679	-1.680	-1.682	-1.685	-1.689	-1.690	-1.692	-1.695	-1.699	-1.700	-1.704	-1.706	-1.711	-1.714	-1.719	-1.722	-1.728	-1.732	-1.736	-1.742	-1.749	-1.756	-1.762	-1.770	-1.776	-1.785	-1.792	-1.802	-1.811	-1.821	-1.832	-1.842	-1.855	-1.866	-1.879	-1.891	-1.904	-1.918	-1.931	-1.945	-1.961	-1.975	-1.991	-2.006	-2.022	-2.039	-2.055	-2.071	-2.089	-2.108	-2.124	-2.142	-2.161	-2.180	-2.199	-2.216	-2.236	-2.255	-2.276	-2.296	-2.316	-2.336	-2.358	-2.378	-2.399	-2.420	-2.442	-2.464	-2.485	-2.508	-2.530	-2.552	-2.576	-2.599	-2.622	-2.645	-2.668	-2.692	-2.716	-2.740	-2.764	-2.788	-2.812	-2.838	-2.861	-2.886	-2.911	-2.935	-2.960	-2.985	-3.009	-3.034	-3.058	-3.082	-3.106	-3.130	-3.154	-3.178	-3.201	-3.224	-3.246	-3.269	-3.291	-3.312	-3.332	-3.352	-3.372	-3.391	-3.410	-3.429	-3.445	-3.462	-3.478	-3.494	-3.508	-3.521	-3.534	-3.548	-3.559	-3.570	-3.580	-3.590	-3.599	-3.608	-3.615	-3.622	-3.629	-3.632	-3.639	-3.642	-3.646	-3.650	-3.651	-3.654	-3.654	-3.655	-3.655	-3.655	-3.654	-3.652	-3.651	-3.649	-3.646	-3.645	-3.641	-3.638	-3.635	-3.631	-3.628	-3.624	-3.620	-3.616	-3.612	-3.608	-3.604	-3.600	-3.595	-3.591	-3.586	-3.582	-3.579	-3.574	-3.570	-3.568	-3.562	-3.560	-3.556	-3.554	-3.551	-3.548	-3.545	-3.542	-3.540	-3.538	-3.535	-3.532	-3.530	-3.528	-3.525	-3.524	-3.522	-3.520	-3.519	-3.516	-3.515	-3.512	-3.510	-3.508	-3.505	-3.502	-3.501	-3.499	-3.495	-3.492	-3.489	-3.486	-3.481	-3.479	-3.474	-3.469	-3.464	-3.458	-3.452	-3.445	-3.439	-3.430	-3.422	-3.414	-3.406	-3.396	-3.386	-3.376	-3.365	-3.354	-3.341	-3.329	-3.315	-3.301	-3.288	-3.272	-3.258	-3.241	-3.225	-3.208	-3.190	-3.172	-3.155	-3.136	-3.116	-3.096	-3.076	-3.055	-3.035	-3.014	-2.992	-2.970	-2.949	-2.926	-2.902	-2.880	-2.856	-2.834	-2.810	-2.786	-2.762	-2.738	-2.714	-2.689	-2.665	-2.640	-2.616	-2.592	-2.568	-2.544	-2.520	-2.496	-2.472	-2.449	-2.426	-2.402	-2.379	-2.358	-2.334	-2.312	-2.290	-2.268	-2.246	-2.226	-2.205	-2.185	-2.166	-2.146	-2.128	-2.109	-2.091	-2.074	-2.059	-2.042	-2.026	-2.011	-1.998	-1.984	-1.971	-1.959	-1.948	-1.938	-1.926	-1.918	-1.909	-1.902	-1.895	-1.889	-1.884	-1.880	-1.878	-1.875	-1.874	-1.874	-1.874	-1.875	-1.878	-1.880	-1.885	-1.890	-1.896	-1.904	-1.911	-1.920	-1.931	-1.941	-1.954	-1.966	-1.980	-1.994	-2.010	-2.026	-2.042	-2.060	-2.079	-2.099	-2.119	-2.140	-2.160	-2.182	-2.206	-2.230	-2.254	-2.279	-2.304	-2.329	-2.355	-2.381	-2.408	-2.434	-2.461	-2.489	-2.516	-2.545	-2.571	-2.600	-2.628	-2.656	-2.682	-2.711	-2.738	-2.765	-2.791	-2.819	-2.845	-2.871	-2.896	-2.920	-2.946	-2.970	-2.991	-3.015	-3.036	-3.059	-3.079	-3.099	-3.116	-3.135	-3.152	-3.169	-3.184	-3.199	-3.211	-3.224	-3.236	-3.246	-3.256	-3.264	-3.272	-3.279	-3.284	-3.289	-3.292	-3.296	-3.299	-3.300	-3.300	-3.300	-3.299	-3.298	-3.296	-3.294	-3.290	-3.286	-3.282	-3.278	-3.274	-3.269	-3.264	-3.259	-3.254	-3.249	-3.244	-3.240	-3.235	-3.231	-3.228	-3.225	-3.222	-3.220	-3.220	-3.219	-3.219	-3.220	-3.222	-3.225	-3.229	-3.234	-3.239	-3.245	-3.252	-3.261	-3.271	-3.282	-3.294	-3.306	-3.320	-3.334	-3.351	-3.366	-3.385	-3.402	-3.422	-3.441	-3.462	-3.484	-3.505	-3.529	-3.550	-3.574	-3.599	-3.622	-3.646	-3.671	-3.695	-3.720	-3.745	-3.769	-3.794	-3.818	-3.841	-3.865	-3.889	-3.911	-3.934	-3.955	-3.976	-3.996	-4.015	-4.035	-4.054	-4.070	-4.088	-4.102	-4.119	-4.132	-4.145	-4.159	-4.170	-4.180	-4.191	-4.200	-4.209	-4.215	-4.222	-4.228	-4.234	-4.238	-4.240	-4.242	-4.245	-4.248	-4.248	-4.249	-4.249	-4.248	-4.246	-4.245	-4.241	-4.239	-4.236	-4.234	-4.230	-4.226	-4.221	-4.218	-4.214	-4.208	-4.202	-4.199	-4.192	-4.186	-4.182	-4.176	-4.171	-4.165	-4.158	-4.152	-4.146	-4.140	-4.135	-4.129	-4.122	-4.116	-4.110	-4.104	-4.096	-4.090	-4.084	-4.077	-4.071	-4.065	-4.058	-4.051	-4.044	-4.037	-4.031	-4.022	-4.016	-4.010	-4.003	-3.996	-3.988	-3.982	-3.975	-3.968	-3.961	-3.954	-3.948	-3.941	-3.934	-3.928	-3.920	-3.912	-3.906	-3.899	-3.890	-3.882	-3.875	-3.868	-3.859	-3.851	-3.844	-3.835	-3.826	-3.818	-3.808	-3.799	-3.789	-3.780	-3.769	-3.758	-3.748	-3.736	-3.724	-3.710	-3.698	-3.684	-3.670	-3.655	-3.639	-3.624	-3.606	-3.589	-3.571	-3.552	-3.534	-3.514	-3.494	-3.471	-3.450	-3.428	-3.404	-3.380	-3.355	-3.331	-3.305	-3.279	-3.252	-3.225	-3.199	-3.170	-3.141	-3.114	-3.085	-3.056	-3.028	-2.999	-2.969	-2.940	-2.911	-2.882	-2.855	-2.825	-2.798	-2.770	-2.742	-2.715	-2.689	-2.662	-2.636	-2.611	-2.586	-2.562	-2.540	-2.518	-2.495	-2.475	-2.454	-2.435	-2.415	-2.398	-2.380	-2.364	-2.349	-2.332	-2.318	-2.305	-2.291	-2.279	-2.266	-2.255	-2.245	-2.234	-2.225	-2.215	-2.206	-2.198	-2.189	-2.181	-2.174	-2.166	-2.159	-2.151	-2.144	-2.136	-2.129	-2.121	-2.114	-2.105	-2.096	-2.088	-2.080	-2.071	-2.061	-2.052	-2.042	-2.033	-2.022	-2.011	-2.000	-1.989	-1.978	-1.965	-1.952	-1.940	-1.928	-1.915	-1.901	-1.888	-1.874	-1.860	-1.846	-1.831	-1.818	-1.802	-1.788	-1.772	-1.759	-1.742	-1.729	-1.714	-1.699	-1.685	-1.671	-1.658	-1.645	-1.631	-1.619	-1.608	-1.596	-1.584	-1.572	-1.562	-1.552	-1.544	-1.534	-1.525	-1.519	-1.510	-1.504	-1.498	-1.491	-1.488	-1.482	-1.479	-1.475	-1.471	-1.471	-1.469	-1.468	-1.469	-1.469	-1.469	-1.471	-1.474	-1.476	-1.480	-1.484	-1.488	-1.494	-1.499	-1.505	-1.511	-1.519	-1.526	-1.534	-1.542	-1.551	-1.561	-1.571	-1.581	-1.592	-1.604	-1.615	-1.628	-1.640	-1.652	-1.665	-1.678	-1.691	-1.705	-1.718	-1.732	-1.745	-1.760	-1.774	-1.789	-1.802	-1.816	-1.831	-1.846	-1.860	-1.874	-1.888	-1.901	-1.915	-1.928	-1.941	-1.955	-1.968	-1.979	-1.990	-2.001	-2.011	-2.022	-2.033	-2.041	-2.049	-2.056	-2.064	-2.070	-2.076	-2.081	-2.084	-2.086	-2.089	-2.090	-2.091	-2.090	-2.089	-2.086	-2.084	-2.080	-2.074	-2.069	-2.061	-2.052	-2.044	-2.034	-2.024	-2.011	-1.999	-1.986	-1.972	-1.958	-1.941	-1.926	-1.909	-1.891	-1.874	-1.854	-1.836	-1.816	-1.796	-1.776	-1.756	-1.735	-1.715	-1.695	-1.674	-1.652	-1.632	-1.611	-1.591	-1.571	-1.551	-1.531	-1.511	-1.494	-1.475	-1.458	-1.440	-1.424	-1.406	-1.390	-1.375	-1.359	-1.345	-1.332	-1.319	-1.306	-1.294	-1.282	-1.270	-1.259	-1.250	-1.239	-1.230	-1.220	-1.211	-1.202	-1.195	-1.188	-1.180	-1.171	-1.164	-1.156	-1.148	-1.140	-1.131	-1.124	-1.116	-1.109	-1.100	-1.091	-1.081	-1.072	-1.064	-1.052	-1.042	-1.031	-1.020	-1.009	-0.996	-0.982	-0.970	-0.956	-0.941	-0.926	-0.912	-0.896	-0.880	-0.862	-0.846	-0.828	-0.810	-0.791	-0.772	-0.754	-0.734	-0.714	-0.694	-0.672	-0.652	-0.631	-0.610	-0.588	-0.566	-0.544	-0.522	-0.500	-0.478	-0.456	-0.434	-0.411	-0.390	-0.368	-0.346	-0.324	-0.304	-0.282	-0.260	-0.240	-0.219	-0.198	-0.178	-0.156	-0.136	-0.116	-0.098	-0.079	-0.059	-0.040	-0.022	-0.004	0.014	0.030	0.048	0.064	0.080	0.096	0.111	0.128	0.141	0.156	0.169	0.184	0.196	0.209	0.221	0.232	0.244	0.255	0.266	0.275	0.285	0.295	0.302	0.311	0.318	0.325	0.332	0.338	0.344	0.349	0.354	0.359	0.362	0.366	0.369	0.371	0.374	0.374	0.375	0.376	0.376	0.376	0.375	0.375	0.374	0.372	0.370	0.368	0.365	0.361	0.358	0.355	0.351	0.346	0.344	0.338	0.334	0.328	0.322	0.318	0.312	0.308	0.301	0.295	0.289	0.282	0.276	0.270	0.265	0.259	0.252	0.246	0.240	0.234	0.228	0.221	0.215	0.210	0.204	0.199	0.192	0.188	0.181	0.176	0.171	0.166	0.161	0.156	0.151	0.146	0.141	0.136	0.131	0.128	0.122	0.119	0.112	0.109	0.105	0.100	0.096	0.091	0.086	0.081	0.076	0.071	0.065	0.061	0.056	0.050	0.045	0.040	0.034	0.028	0.021	0.015	0.008	0.001	-0.006	-0.012	-0.020	-0.028	-0.035	-0.044	-0.052	-0.061	-0.070	-0.079	-0.089	-0.098	-0.108	-0.116	-0.126	-0.138	-0.148	-0.159	-0.169	-0.180	-0.191	-0.202	-0.212	-0.224	-0.236	-0.248	-0.259	-0.269	-0.280	-0.291	-0.302	-0.312	-0.324	-0.332	-0.342	-0.352	-0.361	-0.371	-0.380	-0.389	-0.396	-0.405	-0.411	-0.419	-0.425	-0.431	-0.438	-0.442	-0.448	-0.452	-0.458	-0.460	-0.464	-0.468	-0.470	-0.472	-0.475	-0.475	-0.478	-0.478	-0.479	-0.479	-0.479	-0.479	-0.478	-0.476	-0.476	-0.475	-0.474	-0.472	-0.471	-0.470	-0.469	-0.468	-0.468	-0.466	-0.466	-0.466	-0.465	-0.465	-0.465	-0.465	-0.465	-0.468	-0.469	-0.469	-0.471	-0.474	-0.476	-0.480	-0.482	-0.488	-0.491	-0.496	-0.502	-0.509	-0.515	-0.522	-0.530	-0.538	-0.545	-0.555	-0.565	-0.575	-0.585	-0.595	-0.606	-0.619	-0.630	-0.642	-0.655	-0.668	-0.681	-0.695	-0.709	-0.722	-0.738	-0.751	-0.766	-0.782	-0.798	-0.814	-0.830	-0.845	-0.862	-0.879	-0.895	-0.911	-0.928	-0.944	-0.960	-0.978	-0.994	-1.011	-1.028	-1.044	-1.060	-1.078	-1.092	-1.110	-1.125	-1.141	-1.156	-1.171	-1.186	-1.201	-1.215	-1.229	-1.242	-1.256	-1.269	-1.280	-1.292	-1.304	-1.314	-1.324	-1.334	-1.342	-1.351	-1.359	-1.365	-1.371	-1.376	-1.380	-1.384	-1.386	-1.388	-1.389	-1.389	-1.388	-1.385	-1.384	-1.380	-1.375	-1.370	-1.364	-1.356	-1.348	-1.339	-1.329	-1.318	-1.308	-1.295	-1.281	-1.269	-1.254	-1.239	-1.224	-1.208	-1.190	-1.175	-1.158	-1.139	-1.121	-1.104	-1.086	-1.068	-1.050	-1.032	-1.015	-0.996	-0.979	-0.964	-0.948	-0.931	-0.916	-0.901	-0.888	-0.872	-0.861	-0.849	-0.838	-0.826	-0.818	-0.809	-0.800	-0.792	-0.786	-0.780	-0.775	-0.770	-0.768	-0.765	-0.764	-0.762	-0.761	-0.762	-0.764	-0.764	-0.766	-0.769	-0.771	-0.775	-0.779	-0.782	-0.786	-0.791	-0.794	-0.799	-0.804	-0.808	-0.811	-0.815	-0.818	-0.821	-0.824	-0.825	-0.828	-0.829	-0.829	-0.829	-0.829	-0.826	-0.825	-0.822	-0.820	-0.816	-0.811	-0.806	-0.800	-0.794	-0.786	-0.778	-0.769	-0.759	-0.749	-0.738	-0.725	-0.714	-0.700	-0.686	-0.672	-0.658	-0.644	-0.629	-0.611	-0.595	-0.579	-0.562	-0.545	-0.528	-0.511	-0.494	-0.476	-0.458	-0.440	-0.422	-0.405	-0.388	-0.370	-0.352	-0.335	-0.318	-0.300	-0.284	-0.268	-0.251	-0.235	-0.219	-0.204	-0.189	-0.174	-0.160	-0.146	-0.132	-0.119	-0.106	-0.095	-0.082	-0.071	-0.061	-0.050	-0.040	-0.031	-0.022	-0.014	-0.006	0.001	0.009	0.015	0.021	0.025	0.030	0.035	0.039	0.041	0.044	0.045	0.048	0.048	0.049	0.048	0.048	0.045	0.045	0.041	0.040	0.036	0.032	0.029	0.024	0.020	0.015	0.009	0.002	-0.002	-0.009	-0.016	-0.022	-0.030	-0.036	-0.044	-0.051	-0.059	-0.066	-0.074	-0.082	-0.089	-0.096	-0.104	-0.111	-0.118	-0.124	-0.130	-0.138	-0.142	-0.148	-0.154	-0.159	-0.162	-0.166	-0.170	-0.174	-0.175	-0.178	-0.180	-0.180	-0.181	-0.181	-0.180	-0.179	-0.178	-0.175	-0.172	-0.170	-0.166	-0.161	-0.158	-0.152	-0.148	-0.142	-0.136	-0.129	-0.122	-0.115	-0.108	-0.100	-0.091	-0.084	-0.075	-0.066	-0.058	-0.049	-0.040	-0.031	-0.024	-0.014	-0.006	0.002	0.011	0.019	0.028	0.034	0.041	0.048	0.054	0.060	0.066	0.071	0.076	0.081	0.085	0.090	0.092	0.096	0.099	0.100	0.102	0.105	0.105	0.105	0.106	0.105	0.104	0.102	0.102	0.101	0.099	0.098	0.095	0.094	0.090	0.089	0.085	0.082	0.080	0.078	0.076	0.074	0.071	0.071	0.069	0.068	0.068	0.066	0.066	0.066	0.068	0.069	0.070	0.072	0.075	0.078	0.081	0.086	0.091	0.096	0.101	0.108	0.115	0.124	0.131	0.140	0.150	0.160	0.170	0.181	0.192	0.204	0.216	0.229	0.241	0.255	0.269	0.282	0.296	0.311	0.325	0.339	0.354	0.369	0.382	0.398	0.411	0.425	0.440	0.454	0.466	0.480	0.492	0.506	0.518	0.529	0.540	0.551	0.561	0.571	0.580	0.588	0.596	0.604	0.610	0.616	0.621	0.625	0.629	0.632	0.635	0.636	0.638	0.638	0.638	0.636	0.634	0.632	0.629	0.625	0.621	0.616	0.611	0.606	0.599	0.594	0.585	0.579	0.570	0.562	0.554	0.546	0.536	0.528	0.519	0.509	0.500	0.490	0.481	0.471	0.462	0.454	0.444	0.436	0.426	0.419	0.410	0.402	0.395	0.388	0.381	0.375	0.369	0.364	0.360	0.355	0.351	0.349	0.346	0.344	0.341	0.341	0.341	0.341	0.342	0.342	0.345	0.348	0.351	0.356	0.360	0.365	0.371	0.378	0.385	0.391	0.400	0.409	0.419	0.428	0.438	0.450	0.460	0.472	0.484	0.496	0.509	0.521	0.535	0.549	0.562	0.576	0.591	0.605	0.620	0.634	0.649	0.662	0.678	0.694	0.708	0.722	0.736	0.750	0.764	0.778	0.791	0.805	0.818	0.830	0.842	0.854	0.865	0.875	0.885	0.895	0.904	0.912	0.920	0.929	0.935	0.941	0.946	0.952	0.956	0.961	0.964	0.968	0.970	0.972	0.972	0.974	0.974	0.972	0.971	0.970	0.968	0.965	0.962	0.959	0.955	0.951	0.946	0.941	0.935	0.930	0.924	0.916	0.910	0.902	0.895	0.886	0.879	0.870	0.861	0.852	0.844	0.834	0.824	0.814	0.805	0.794	0.784	0.772	0.762	0.751	0.740	0.729	0.716	0.705	0.694	0.681	0.669	0.656	0.642	0.630	0.618	0.605	0.591	0.579	0.565	0.551	0.538	0.524	0.510	0.496	0.482	0.468	0.454	0.440	0.425	0.410	0.395	0.381	0.366	0.351	0.338	0.322	0.308	0.292	0.278	0.264	0.249	0.235	0.220	0.205	0.190	0.176	0.161	0.148	0.132	0.119	0.105	0.091	0.078	0.064	0.050	0.036	0.022	0.008	-0.005	-0.019	-0.032	-0.046	-0.059	-0.072	-0.086	-0.100	-0.112	-0.125	-0.139	-0.151	-0.165	-0.178	-0.190	-0.204	-0.216	-0.228	-0.241	-0.254	-0.265	-0.278	-0.290	-0.302	-0.314	-0.326	-0.338	-0.349	-0.360	-0.370	-0.381	-0.392	-0.402	-0.412	-0.422	-0.431	-0.440	-0.449	-0.458	-0.465	-0.472	-0.479	-0.486	-0.492	-0.499	-0.502	-0.507	-0.512	-0.516	-0.519	-0.522	-0.525	-0.528	-0.528	-0.529	-0.529	-0.530	-0.529	-0.528	-0.526	-0.524	-0.522	-0.519	-0.515	-0.511	-0.507	-0.502	-0.498	-0.492	-0.486	-0.480	-0.474	-0.468	-0.460	-0.452	-0.445	-0.438	-0.430	-0.421	-0.412	-0.404	-0.395	-0.386	-0.375	-0.366	-0.356	-0.346	-0.336	-0.326	-0.316	-0.305	-0.294	-0.282	-0.271	-0.261	-0.250	-0.238	-0.226	-0.214	-0.202	-0.190	-0.179	-0.166	-0.155	-0.142	-0.130	-0.119	-0.106	-0.094	-0.082	-0.070	-0.059	-0.048	-0.035	-0.024	-0.012	-0.001	0.009	0.019	0.029	0.039	0.048	0.056	0.064	0.071	0.079	0.085	0.091	0.098	0.102	0.108	0.110	0.112	0.115	0.118	0.119	0.119	0.118	0.118	0.115	0.114	0.110	0.108	0.102	0.098	0.092	0.086	0.081	0.075	0.069	0.061	0.054	0.046	0.039	0.031	0.022	0.015	0.006	0.000	-0.008	-0.015	-0.022	-0.029	-0.035	-0.040	-0.046	-0.051	-0.055	-0.059	-0.061	-0.064	-0.065	-0.065	-0.066	-0.065	-0.062	-0.060	-0.056	-0.054	-0.048	-0.041	-0.035	-0.026	-0.019	-0.009	0.001	0.011	0.024	0.036	0.049	0.062	0.078	0.091	0.106	0.124	0.139	0.156	0.172	0.190	0.208	0.226	0.244	0.261	0.278	0.296	0.312	0.331	0.348	0.364	0.380	0.396	0.411	0.426	0.441	0.455	0.469	0.481	0.494	0.505	0.516	0.526	0.535	0.544	0.551	0.559	0.564	0.570	0.575	0.578	0.581	0.582	0.584	0.585	0.584	0.584	0.582	0.580	0.578	0.574	0.570	0.566	0.561	0.555	0.550	0.544	0.538	0.531	0.524	0.518	100.000	5.000	2.000	1.000	6.000	0.000	0.000	0.000	0.000	0.000	0.000	0.000	0.000	0.000	0.000	0.000	0.000	0.000	0.370	0.366	0.361	0.355	0.350	0.345	0.339	0.331	0.324	0.316	0.308	0.300	0.290	0.281	0.271	0.260	0.250	0.239	0.228	0.216	0.204	0.192	0.181	0.169	0.158	0.145	0.134	0.122	0.111	0.101	0.090	0.081	0.071	0.062	0.054	0.045	0.038	0.031	0.026	0.021	0.016	0.011	0.009	0.006	0.005	0.004	0.004	0.004	0.008	0.009	0.012	0.016	0.021	0.028	0.032	0.040	0.048	0.056	0.065	0.075	0.085	0.095	0.105	0.115	0.128	0.139	0.150	0.162	0.174	0.186	0.199	0.210	0.221	0.234	0.244	0.255	0.266	0.276	0.286	0.296	0.305	0.312	0.321	0.329	0.335	0.341	0.348	0.352	0.356	0.360	0.362	0.364	0.365	0.365	0.365	0.362	0.361	0.358	0.354	0.348	0.344	0.336	0.330	0.320	0.312	0.302	0.292	0.281	0.269	0.255	0.242	0.229	0.212	0.198	0.181	0.164	0.148	0.129	0.110	0.091	0.071	0.051	0.030	0.010	-0.011	-0.032	-0.054	-0.076	-0.099	-0.120	-0.144	-0.165	-0.189	-0.210	-0.234	-0.256	-0.279	-0.300	-0.322	-0.345	-0.366	-0.388	-0.408	-0.428	-0.449	-0.468	-0.486	-0.504	-0.521	-0.539	-0.556	-0.572	-0.588	-0.601	-0.615	-0.629	-0.640	-0.652	-0.662	-0.671	-0.681	-0.689	-0.696	-0.702	-0.708	-0.711	-0.716	-0.720	-0.721	-0.724	-0.724	-0.725	-0.724	-0.724	-0.721	-0.719	-0.718	-0.714	-0.710	-0.706	-0.701	-0.696	-0.692	-0.688	-0.681	-0.675	-0.670	-0.664	-0.658	-0.652	-0.646	-0.641	-0.635	-0.631	-0.626	-0.621	-0.618	-0.612	-0.610	-0.606	-0.605	-0.602	-0.602	-0.601	-0.601	-0.602	-0.602	-0.606	-0.609	-0.611	-0.615	-0.620	-0.626	-0.632	-0.639	-0.646	-0.655	-0.664	-0.672	-0.684	-0.694	-0.706	-0.719	-0.731	-0.745	-0.759	-0.772	-0.788	-0.802	-0.819	-0.834	-0.851	-0.866	-0.882	-0.901	-0.918	-0.935	-0.950	-0.968	-0.986	-1.002	-1.019	-1.036	-1.052	-1.069	-1.085	-1.100	-1.116	-1.131	-1.145	-1.159	-1.172	-1.185	-1.199	-1.210	-1.222	-1.232	-1.241	-1.251	-1.260	-1.268	-1.275	-1.282	-1.289	-1.294	-1.298	-1.302	-1.305	-1.308	-1.309	-1.310	-1.311	-1.310	-1.310	-1.309	-1.308	-1.304	-1.301	-1.296	-1.292	-1.288	-1.281	-1.276	-1.269	-1.261	-1.254	-1.246	-1.238	-1.229	-1.219	-1.209	-1.200	-1.189	-1.178	-1.166	-1.154	-1.141	-1.129	-1.115	-1.101	-1.086	-1.072	-1.058	-1.042	-1.026	-1.010	-0.992	-0.976	-0.959	-0.941	-0.924	-0.905	-0.886	-0.868	-0.848	-0.828	-0.808	-0.786	-0.766	-0.745	-0.724	-0.701	-0.680	-0.658	-0.635	-0.612	-0.590	-0.566	-0.542	-0.520	-0.496	-0.474	-0.450	-0.428	-0.405	-0.381	-0.358	-0.335	-0.312	-0.290	-0.268	-0.245	-0.224	-0.202	-0.180	-0.160	-0.140	-0.120	-0.101	-0.082	-0.064	-0.046	-0.030	-0.012	0.002	0.018	0.031	0.045	0.058	0.070	0.081	0.092	0.102	0.112	0.120	0.128	0.135	0.141	0.146	0.150	0.155	0.156	0.159	0.160	0.160	0.160	0.160	0.158	0.155	0.152	0.148	0.144	0.139	0.132	0.126	0.120	0.112	0.105	0.096	0.089	0.079	0.069	0.059	0.049	0.039	0.028	0.016	0.005	-0.006	-0.018	-0.030	-0.041	-0.054	-0.065	-0.078	-0.089	-0.101	-0.114	-0.125	-0.135	-0.146	-0.158	-0.168	-0.178	-0.189	-0.199	-0.208	-0.216	-0.226	-0.235	-0.242	-0.250	-0.256	-0.264	-0.270	-0.275	-0.281	-0.285	-0.290	-0.294	-0.298	-0.301	-0.304	-0.306	-0.309	-0.309	-0.310	-0.311	-0.312	-0.314	-0.314	-0.314	-0.312	-0.312	-0.312	-0.312	-0.312	-0.311	-0.312	-0.310	-0.311	-0.311	-0.311	-0.312	-0.312	-0.312	-0.315	-0.316	-0.318	-0.321	-0.324	-0.328	-0.331	-0.336	-0.341	-0.346	-0.352	-0.361	-0.369	-0.376	-0.385	-0.395	-0.406	-0.418	-0.430	-0.442	-0.456	-0.470	-0.485	-0.501	-0.518	-0.534	-0.551	-0.570	-0.588	-0.606	-0.626	-0.646	-0.666	-0.688	-0.709	-0.731	-0.752	-0.775	-0.798	-0.820	-0.842	-0.865	-0.888	-0.911	-0.935	-0.958	-0.980	-1.002	-1.026	-1.049	-1.071	-1.094	-1.116	-1.138	-1.159	-1.180	-1.200	-1.220	-1.241	-1.261	-1.280	-1.299	-1.318	-1.335	-1.352	-1.370	-1.388	-1.402	-1.420	-1.435	-1.449	-1.464	-1.478	-1.491	-1.504	-1.516	-1.529	-1.540	-1.551	-1.562	-1.574	-1.582	-1.592	-1.601	-1.609	-1.619	-1.625	-1.632	-1.639	-1.648	-1.654	-1.659	-1.665	-1.670	-1.675	-1.680	-1.685	-1.690	-1.692	-1.698	-1.701	-1.704	-1.708	-1.710	-1.712	-1.715	-1.716	-1.720	-1.721	-1.722	-1.724	-1.725	-1.728	-1.729	-1.730	-1.731	-1.732	-1.734	-1.734	-1.735	-1.736	-1.738	-1.738	-1.739	-1.740	-1.741	-1.741	-1.744	-1.745	-1.746	-1.749	-1.750	-1.752	-1.754	-1.756	-1.759	-1.761	-1.762	-1.764	-1.768	-1.770	-1.771	-1.774	-1.776	-1.779	-1.780	-1.782	-1.786	-1.788	-1.789	-1.791	-1.792	-1.795	-1.795	-1.798	-1.798	-1.798	-1.798	-1.796	-1.796	-1.794	-1.791	-1.789	-1.785	-1.781	-1.776	-1.771	-1.765	-1.759	-1.752	-1.744	-1.736	-1.726	-1.716	-1.705	-1.694	-1.682	-1.670	-1.656	-1.642	-1.628	-1.614	-1.598	-1.581	-1.565	-1.548	-1.530	-1.512	-1.495	-1.476	-1.459	-1.441	-1.421	-1.404	-1.385	-1.368	-1.350	-1.331	-1.315	-1.298	-1.280	-1.264	-1.248	-1.232	-1.216	-1.202	-1.189	-1.176	-1.164	-1.151	-1.140	-1.130	-1.120	-1.111	-1.104	-1.096	-1.089	-1.082	-1.078	-1.072	-1.069	-1.065	-1.062	-1.060	-1.058	-1.058	-1.056	-1.056	-1.056	-1.056	-1.058	-1.059	-1.060	-1.060	-1.061	-1.062	-1.065	-1.066	-1.068	-1.069	-1.070	-1.071	-1.071	-1.072	-1.072	-1.072	-1.072	-1.071	-1.070	-1.068	-1.066	-1.064	-1.062	-1.059	-1.055	-1.051	-1.048	-1.042	-1.039	-1.034	-1.028	-1.021	-1.015	-1.009	-1.002	-0.995	-0.988	-0.981	-0.974	-0.965	-0.956	-0.949	-0.941	-0.932	-0.924	-0.916	-0.909	-0.900	-0.891	-0.884	-0.876	-0.869	-0.861	-0.854	-0.848	-0.840	-0.835	-0.828	-0.822	-0.816	-0.811	-0.808	-0.802	-0.799	-0.794	-0.790	-0.789	-0.785	-0.784	-0.781	-0.780	-0.779	-0.779	-0.779	-0.779	-0.780	-0.781	-0.784	-0.786	-0.790	-0.792	-0.799	-0.804	-0.809	-0.814	-0.822	-0.829	-0.838	-0.846	-0.855	-0.865	-0.875	-0.886	-0.899	-0.911	-0.924	-0.938	-0.951	-0.968	-0.982	-0.999	-1.016	-1.034	-1.051	-1.069	-1.089	-1.106	-1.126	-1.146	-1.168	-1.188	-1.209	-1.230	-1.250	-1.272	-1.295	-1.316	-1.338	-1.359	-1.380	-1.401	-1.422	-1.444	-1.465	-1.485	-1.505	-1.524	-1.542	-1.561	-1.579	-1.595	-1.611	-1.625	-1.640	-1.652	-1.664	-1.676	-1.685	-1.694	-1.701	-1.708	-1.712	-1.716	-1.719	-1.721	-1.721	-1.719	-1.718	-1.712	-1.708	-1.701	-1.692	-1.684	-1.672	-1.662	-1.649	-1.635	-1.620	-1.604	-1.586	-1.569	-1.549	-1.529	-1.509	-1.486	-1.466	-1.444	-1.419	-1.396	-1.372	-1.348	-1.324	-1.299	-1.274	-1.250	-1.224	-1.200	-1.176	-1.151	-1.128	-1.102	-1.080	-1.058	-1.035	-1.014	-0.992	-0.971	-0.951	-0.932	-0.914	-0.896	-0.879	-0.861	-0.846	-0.831	-0.816	-0.802	-0.789	-0.775	-0.764	-0.752	-0.741	-0.731	-0.720	-0.710	-0.701	-0.692	-0.682	-0.675	-0.666	-0.659	-0.650	-0.642	-0.635	-0.628	-0.620	-0.612	-0.604	-0.596	-0.589	-0.581	-0.574	-0.565	-0.556	-0.548	-0.539	-0.531	-0.522	-0.512	-0.504	-0.494	-0.485	-0.475	-0.466	-0.456	-0.448	-0.438	-0.428	-0.419	-0.409	-0.400	-0.391	-0.381	-0.372	-0.364	-0.355	-0.348	-0.340	-0.331	-0.325	-0.318	-0.311	-0.305	-0.299	-0.294	-0.289	-0.286	-0.280	-0.276	-0.274	-0.271	-0.269	-0.265	-0.264	-0.261	-0.260	-0.258	-0.256	-0.255	-0.254	-0.252	-0.251	-0.251	-0.250	-0.250	-0.248	-0.248	-0.246	-0.244	-0.244	-0.241	-0.240	-0.238	-0.235	-0.232	-0.230	-0.225	-0.222	-0.218	-0.212	-0.209	-0.202	-0.196	-0.191	-0.185	-0.179	-0.172	-0.165	-0.159	-0.151	-0.145	-0.136	-0.129	-0.121	-0.112	-0.106	-0.098	-0.089	-0.081	-0.074	-0.066	-0.059	-0.051	-0.045	-0.038	-0.031	-0.025	-0.020	-0.015	-0.009	-0.004	0.000	0.005	0.008	0.011	0.014	0.015	0.018	0.019	0.020	0.021	0.021	0.021	0.020	0.020	0.019	0.018	0.015	0.012	0.010	0.008	0.004	0.001	-0.002	-0.008	-0.011	-0.015	-0.020	-0.025	-0.029	-0.034	-0.039	-0.044	-0.049	-0.055	-0.059	-0.064	-0.070	-0.076	-0.081	-0.088	-0.092	-0.099	-0.104	-0.110	-0.116	-0.121	-0.128	-0.132	-0.139	-0.145	-0.151	-0.158	-0.164	-0.170	-0.176	-0.184	-0.190	-0.196	-0.202	-0.210	-0.216	-0.224	-0.230	-0.238	-0.245	-0.251	-0.260	-0.268	-0.276	-0.284	-0.291	-0.300	-0.308	-0.316	-0.324	-0.334	-0.341	-0.350	-0.359	-0.366	-0.375	-0.384	-0.394	-0.402	-0.412	-0.421	-0.429	-0.439	-0.448	-0.458	-0.468	-0.476	-0.485	-0.494	-0.502	-0.511	-0.520	-0.529	-0.538	-0.545	-0.554	-0.562	-0.570	-0.578	-0.586	-0.592	-0.600	-0.608	-0.612	-0.620	-0.626	-0.632	-0.638	-0.642	-0.649	-0.652	-0.656	-0.660	-0.664	-0.666	-0.670	-0.674	-0.675	-0.679	-0.680	-0.680	-0.682	-0.684	-0.685	-0.685	-0.685	-0.686	-0.686	-0.685	-0.685	-0.684	-0.684	-0.682	-0.682	-0.681	-0.680	-0.680	-0.679	-0.679	-0.678	-0.678	-0.678	-0.675	-0.676	-0.676	-0.676	-0.678	-0.678	-0.679	-0.680	-0.682	-0.685	-0.688	-0.691	-0.694	-0.698	-0.700	-0.705	-0.710	-0.715	-0.720	-0.726	-0.732	-0.740	-0.746	-0.754	-0.762	-0.770	-0.779	-0.788	-0.798	-0.808	-0.816	-0.826	-0.836	-0.846	-0.858	-0.868	-0.879	-0.889	-0.900	-0.911	-0.922	-0.932	-0.944	-0.955	-0.965	-0.976	-0.986	-0.998	-1.009	-1.019	-1.029	-1.039	-1.049	-1.059	-1.069	-1.078	-1.088	-1.095	-1.104	-1.114	-1.121	-1.129	-1.136	-1.145	-1.152	-1.159	-1.168	-1.174	-1.181	-1.186	-1.194	-1.200	-1.205	-1.212	-1.218	-1.222	-1.229	-1.234	-1.239	-1.242	-1.249	-1.252	-1.256	-1.261	-1.264	-1.268	-1.271	-1.274	-1.276	-1.279	-1.281	-1.281	-1.284	-1.284	-1.285	-1.285	-1.284	-1.284	-1.281	-1.280	-1.278	-1.275	-1.271	-1.268	-1.264	-1.259	-1.254	-1.248	-1.240	-1.234	-1.226	-1.219	-1.210	-1.202	-1.192	-1.182	-1.174	-1.162	-1.152	-1.141	-1.130	-1.120	-1.108	-1.096	-1.085	-1.072	-1.062	-1.051	-1.041	-1.029	-1.020	-1.009	-0.999	-0.991	-0.982	-0.974	-0.966	-0.959	-0.952	-0.946	-0.941	-0.936	-0.932	-0.931	-0.928	-0.928	-0.926	-0.928	-0.928	-0.930	-0.934	-0.936	-0.940	-0.945	-0.950	-0.956	-0.962	-0.970	-0.979	-0.986	-0.995	-1.005	-1.015	-1.025	-1.034	-1.045	-1.055	-1.066	-1.076	-1.086	-1.096	-1.106	-1.118	-1.126	-1.135	-1.144	-1.152	-1.159	-1.166	-1.174	-1.180	-1.185	-1.189	-1.194	-1.198	-1.200	-1.202	-1.204	-1.205	-1.204	-1.204	-1.201	-1.199	-1.196	-1.192	-1.188	-1.184	-1.178	-1.171	-1.165	-1.156	-1.150	-1.141	-1.131	-1.122	-1.114	-1.104	-1.094	-1.085	-1.074	-1.064	-1.054	-1.044	-1.032	-1.022	-1.012	-1.002	-0.994	-0.984	-0.974	-0.966	-0.956	-0.949	-0.941	-0.934	-0.926	-0.920	-0.914	-0.909	-0.904	-0.899	-0.895	-0.892	-0.890	-0.886	-0.886	-0.885	-0.885	-0.885	-0.886	-0.889	-0.890	-0.892	-0.896	-0.900	-0.905	-0.909	-0.915	-0.920	-0.928	-0.934	-0.942	-0.950	-0.959	-0.968	-0.978	-0.986	-0.996	-1.008	-1.019	-1.029	-1.041	-1.054	-1.068	-1.080	-1.092	-1.105	-1.119	-1.134	-1.146	-1.160	-1.174	-1.188	-1.201	-1.216	-1.230	-1.244	-1.258	-1.272	-1.286	-1.299	-1.312	-1.326	-1.340	-1.354	-1.366	-1.379	-1.390	-1.402	-1.414	-1.424	-1.435	-1.445	-1.455	-1.465	-1.474	-1.481	-1.490	-1.498	-1.504	-1.510	-1.516	-1.520	-1.525	-1.529	-1.531	-1.534	-1.535	-1.535	-1.536	-1.535	-1.535	-1.532	-1.530	-1.528	-1.524	-1.521	-1.516	-1.511	-1.505	-1.500	-1.492	-1.486	-1.480	-1.471	-1.464	-1.456	-1.448	-1.440	-1.431	-1.421	-1.412	-1.402	-1.395	-1.385	-1.376	-1.366	-1.358	-1.350	-1.341	-1.332	-1.324	-1.316	-1.309	-1.301	-1.295	-1.289	-1.284	-1.279	-1.274	-1.270	-1.266	-1.264	-1.260	-1.259	-1.258	-1.256	-1.256	-1.258	-1.258	-1.260	-1.262	-1.265	-1.269	-1.272	-1.278	-1.284	-1.289	-1.296	-1.302	-1.310	-1.316	-1.325	-1.334	-1.341	-1.350	-1.360	-1.369	-1.378	-1.386	-1.398	-1.406	-1.416	-1.424	-1.434	-1.442	-1.451	-1.459	-1.466	-1.475	-1.481	-1.489	-1.495	-1.501	-1.505	-1.511	-1.515	-1.519	-1.521	-1.522	-1.524	-1.525	-1.525	-1.524	-1.522	-1.519	-1.515	-1.511	-1.506	-1.500	-1.492	-1.485	-1.478	-1.468	-1.458	-1.446	-1.435	-1.424	-1.411	-1.396	-1.384	-1.369	-1.354	-1.338	-1.322	-1.305	-1.290	-1.271	-1.255	-1.236	-1.219	-1.200	-1.181	-1.164	-1.145	-1.126	-1.108	-1.089	-1.072	-1.054	-1.036	-1.019	-1.001	-0.985	-0.969	-0.952	-0.938	-0.922	-0.909	-0.895	-0.882	-0.869	-0.858	-0.846	-0.836	-0.826	-0.816	-0.808	-0.799	-0.792	-0.785	-0.780	-0.774	-0.769	-0.765	-0.762	-0.759	-0.758	-0.755	-0.752	-0.752	-0.751	-0.751	-0.754	-0.754	-0.755	-0.756	-0.758	-0.760	-0.761	-0.764	-0.768	-0.769	-0.772	-0.774	-0.776	-0.779	-0.781	-0.785	-0.786	-0.789	-0.790	-0.792	-0.794	-0.795	-0.796	-0.796	-0.798	-0.798	-0.798	-0.796	-0.795	-0.794	-0.792	-0.791	-0.789	-0.786	-0.784	-0.780	-0.775	-0.771	-0.768	-0.761	-0.756	-0.750	-0.745	-0.738	-0.731	-0.724	-0.716	-0.709	-0.701	-0.691	-0.684	-0.675	-0.665	-0.656	-0.646	-0.636	-0.626	-0.616	-0.605	-0.595	-0.584	-0.572	-0.561	-0.550	-0.538	-0.526	-0.514	-0.501	-0.490	-0.478	-0.464	-0.451	-0.439	-0.426	-0.415	-0.401	-0.389	-0.376	-0.362	-0.351	-0.339	-0.326	-0.315	-0.302	-0.291	-0.280	-0.268	-0.256	-0.245	-0.235	-0.224	-0.214	-0.204	-0.194	-0.185	-0.175	-0.166	-0.159	-0.151	-0.144	-0.136	-0.130	-0.124	-0.119	-0.112	-0.108	-0.104	-0.100	-0.098	-0.095	-0.092	-0.091	-0.090	-0.089	-0.090	-0.090	-0.091	-0.092	-0.096	-0.099	-0.104	-0.108	-0.112	-0.118	-0.124	-0.130	-0.136	-0.145	-0.152	-0.161	-0.170	-0.179	-0.190	-0.200	-0.210	-0.222	-0.234	-0.246	-0.259	-0.270	-0.284	-0.298	-0.310	-0.324	-0.339	-0.351	-0.368	-0.381	-0.396	-0.411	-0.428	-0.441	-0.458	-0.474	-0.489	-0.505	-0.520	-0.536	-0.551	-0.569	-0.584	-0.600	-0.616	-0.632	-0.649	-0.666	-0.682	-0.699	-0.715	-0.731	-0.748	-0.765	-0.781	-0.798	-0.814	-0.831	-0.848	-0.864	-0.882	-0.899	-0.916	-0.932	-0.950	-0.968	-0.985	-1.001	-1.019	-1.038	-1.055	-1.072	-1.091	-1.109	-1.128	-1.144	-1.162	-1.180	-1.199	-1.215	-1.234	-1.251	-1.269	-1.286	-1.305	-1.321	-1.339	-1.356	-1.374	-1.391	-1.408	-1.424	-1.440	-1.456	-1.471	-1.486	-1.501	-1.516	-1.529	-1.542	-1.554	-1.568	-1.579	-1.589	-1.600	-1.609	-1.618	-1.626	-1.634	-1.641	-1.648	-1.654	-1.658	-1.661	-1.664	-1.668	-1.670	-1.670	-1.670	-1.670	-1.669	-1.668	-1.664	-1.661	-1.658	-1.654	-1.648	-1.642	-1.635	-1.628	-1.620	-1.612	-1.604	-1.594	-1.585	-1.575	-1.565	-1.554	-1.544	-1.531	-1.520	-1.509	-1.496	-1.484	-1.471	-1.459	-1.446	-1.434	-1.421	-1.408	-1.395	-1.381	-1.369	-1.355	-1.342	-1.329	-1.316	-1.302	-1.290	-1.275	-1.261	-1.249	-1.235	-1.221	-1.208	-1.194	-1.181	-1.166	-1.152	-1.138	-1.124	-1.109	-1.095	-1.081	-1.066	-1.052	-1.038	-1.022	-1.008	-0.992	-0.978	-0.962	-0.948	-0.932	-0.916	-0.901	-0.886	-0.871	-0.855	-0.840	-0.825	-0.810	-0.796	-0.780	-0.766	-0.752	-0.738	-0.724	-0.710	-0.698	-0.684	-0.671	-0.659	-0.648	-0.635	-0.624	-0.614	-0.602	-0.592	-0.582	-0.572	-0.564	-0.555	-0.546	-0.538	-0.531	-0.522	-0.515	-0.509	-0.502	-0.496	-0.489	-0.482	-0.476	-0.470	-0.464	-0.458	-0.451	-0.445	-0.439	-0.431	-0.425	-0.416	-0.410	-0.402	-0.392	-0.385	-0.375	-0.366	-0.356	-0.345	-0.335	-0.322	-0.310	-0.298	-0.284	-0.270	-0.255	-0.240	-0.225	-0.208	-0.190	-0.172	-0.155	-0.136	-0.116	-0.096	-0.076	-0.056	-0.035	-0.014	0.009	0.030	0.052	0.075	0.096	0.119	0.141	0.162	0.185	0.208	0.229	0.249	0.271	0.291	0.310	0.330	0.349	0.366	0.384	0.401	0.418	0.431	0.446	0.459	0.471	0.482	0.494	0.502	0.512	0.520	0.526	0.531	0.536	0.540	0.542	0.545	0.546	0.545	0.544	0.541	0.539	0.535	0.531	0.526	0.520	0.514	0.507	0.500	0.490	0.482	0.474	0.464	0.454	0.444	0.435	0.424	0.415	0.404	0.395	0.385	0.376	0.366	0.358	0.350	0.341	0.334	0.326	0.320	0.312	0.309	0.304	0.299	0.295	0.292	0.290	0.288	0.288	0.286	0.288	0.289	0.291	0.294	0.299	0.301	0.306	0.312	0.319	0.326	0.334	0.342	0.350	0.360	0.370	0.380	0.391	0.402	0.414	0.426	0.439	0.451	0.464	0.479	0.491	0.505	0.518	0.532	0.545	0.559	0.571	0.585	0.598	0.610	0.624	0.635	0.648	0.660	0.672	0.684	0.695	0.706	0.718	0.726	0.736	0.746	0.755	0.764	0.772	0.780	0.788	0.794	0.801	0.808	0.812	0.819	0.824	0.828	0.832	0.836	0.839	0.842	0.845	0.846	0.849	0.850	0.851	0.851	0.852	0.852	0.851	0.851	0.850	0.849	0.846	0.845	0.844	0.840	0.838	0.835	0.832	0.829	0.825	0.821	0.818	0.814	0.810	0.805	0.801	0.796	0.791	0.788	0.782	0.778	0.774	0.769	0.764	0.760	0.755	0.750	0.746	0.741	0.736	0.732	0.728	0.724	0.720	0.715	0.712	0.708	0.704	0.701	0.699	0.695	0.692	0.689	0.686	0.685	0.682	0.681	0.680	0.678	0.676	0.676	0.674	0.674	0.672	0.672	0.672	0.672	0.672	0.672	0.672	0.674	0.674	0.675	0.676	0.676	0.678	0.679	0.681	0.682	0.685	0.686	0.690	0.691	0.694	0.696	0.700	0.701	0.705	0.708	0.710	0.714	0.716	0.720	0.721	0.725	0.728	0.730	0.732	0.736	0.739	0.741	0.742	0.744	0.748	0.749	0.750	0.750	0.750	0.751	0.750	0.750	0.749	0.746	0.744	0.741	0.736	0.732	0.726	0.721	0.714	0.705	0.696	0.686	0.676	0.665	0.651	0.639	0.624	0.610	0.592	0.575	0.558	0.539	0.519	0.496	0.475	0.452	0.429	0.405	0.379	0.352	0.326	0.300	0.271	0.242	0.215	0.186	0.158	0.128	0.098	0.069	0.039	0.009	-0.020	-0.050	-0.079	-0.108	-0.135	-0.162	-0.190	-0.216	-0.241	-0.266	-0.290	-0.312	-0.334	-0.355	-0.374	-0.392	-0.410	-0.426	-0.441	-0.455	-0.469	-0.480	-0.489	-0.499	-0.506	-0.512	-0.518	-0.522	-0.525	-0.526	-0.528	-0.526	-0.525	-0.522	-0.519	-0.515	-0.510	-0.505	-0.499	-0.491	-0.484	-0.475	-0.468	-0.458	-0.449	-0.440	-0.429	-0.420	-0.409	-0.398	-0.388	-0.379	-0.368	-0.358	-0.348	-0.338	-0.328	-0.318	-0.308	-0.299	-0.289	-0.279	-0.271	-0.261	-0.252	-0.244	-0.236	-0.228	-0.220	-0.211	-0.204	-0.196	-0.189	-0.180	-0.172	-0.164	-0.155	-0.148	-0.140	-0.130	-0.121	-0.112	-0.101	-0.091	-0.081	-0.070	-0.060	-0.046	-0.035	-0.022	-0.009	0.005	0.020	0.034	0.050	0.068	0.085	0.102	0.121	0.140	0.159	0.179	0.199	0.220	0.241	0.264	0.286	0.309	0.331	0.355	0.379	0.402	0.426	0.451	0.476	0.500	0.525	0.549	0.575	0.599	0.624	0.648	0.671	0.695	0.719	0.741	0.764	0.785	0.808	0.829	0.850	0.870	0.889	0.908	0.926	0.942	0.960	0.976	0.991	1.005	1.019	1.031	1.044	1.054	1.064	1.072	1.081	1.089	1.095	1.101	1.106	1.109	1.112	1.115	1.115	1.115	1.115	1.114	1.111	1.108	1.104	1.098	1.092	1.086	1.080	1.071	1.062	1.052	1.044	1.032	1.021	1.010	0.998	0.985	0.972	0.959	0.944	0.930	0.915	0.902	0.888	0.872	0.855	0.840	0.826	0.811	0.795	0.780	0.765	0.750	0.735	0.722	0.709	0.695	0.682	0.671	0.660	0.650	0.640	0.631	0.622	0.615	0.609	0.601	0.598	0.594	0.590	0.589	0.588	0.588	0.589	0.590	0.594	0.598	0.602	0.609	0.615	0.624	0.631	0.641	0.650	0.662	0.674	0.686	0.699	0.712	0.726	0.741	0.756	0.771	0.788	0.802	0.819	0.835	0.851	0.866	0.884	0.899	0.914	0.930	0.944	0.958	0.972	0.985	0.999	1.011	1.022	1.034	1.044	1.054	1.064	1.071	1.079	1.085	1.091	1.096	1.100	1.104	1.106	1.109	1.110	1.111	1.111	1.111	1.110	1.108	1.105	1.102	1.101	1.098	1.092	1.090	1.085	1.081	1.075	1.071	1.066	1.061	1.056	1.051	1.049	1.044	1.040	1.036	1.034	1.031	1.029	1.028	1.026	1.026	1.025	1.026	1.028	1.030	1.032	1.038	1.041	1.046	1.052	1.060	1.068	1.078	1.085	1.096	1.108	1.120	1.132	1.146	1.161	1.178	1.194	1.211	1.229	1.248	1.268	1.288	1.310	1.331	1.355	1.378	1.401	1.426	1.452	1.479	1.506	1.534	1.561	1.590	1.620	1.649	1.680	1.711	1.742	1.774	1.805	1.838	1.870	1.902	1.936	1.969	2.001	2.035	2.069	2.101	2.135	2.169	2.200	2.234	2.266	2.298	2.331	2.362	2.394	2.425	2.456	2.486	2.516	2.546	2.574	2.602	2.631	2.659	2.684	2.711	2.736	2.760	2.782	2.806	2.829	2.850	2.871	2.891	2.910	2.930	2.948	2.964	2.981	2.996	3.012	3.026	3.040	3.052	3.066	3.078	3.089	3.100	3.110	3.120	3.130	3.140	3.149	3.158	3.166	3.174	3.181	3.189	3.196	3.204	3.211	3.219	3.226	3.232	3.240	3.246	3.254	3.260	3.269	3.276	3.284	3.291	3.299	3.308	3.315	3.324	3.332	3.341	3.351	3.360	3.369	3.379	3.390	3.400	3.410	3.420	3.430	3.441	3.452	3.465	3.475	3.486	3.499	3.510	3.522	3.534	3.546	3.558	3.569	3.580	3.592	3.602	3.612	3.625	3.635	3.645	3.655	3.664	3.674	3.682	3.691	3.699	3.706	3.714	3.720	3.725	3.730	3.735	3.738	3.741	3.744	3.744	3.745	3.744	3.742	3.741	3.739	3.734	3.729	3.724	3.718	3.709	3.700	3.690	3.680	3.669	3.655	3.641	3.628	3.611	3.595	3.579	3.560	3.540	3.520	3.500	3.478	3.455	3.432	3.408	3.382	3.356	3.330	3.301	3.274	3.246	3.216	3.188	3.156	3.125	3.095	3.062	3.030	2.998	2.964	2.931	2.898	2.864	2.829	2.795	2.760	2.725	2.691	2.656	2.621	2.586	2.550	2.515	2.480	2.445	2.410	2.376	2.341	2.306	2.271	2.238	2.205	2.171	2.139	2.106	2.075	2.041	2.010	1.979	1.949	1.918	1.888	1.859	1.830	1.801	1.775	1.748	1.720	1.695	1.670	1.644	1.621	1.598	1.575	1.552	1.531	1.511	1.491	1.471	1.452	1.436	1.419	1.404	1.389	1.374	1.359	1.346	1.335	1.322	1.312	1.302	1.294	1.285	1.278	1.270	1.264	1.258	1.252	1.248	1.244	1.241	1.239	1.236	1.235	1.234	1.234	1.235	1.235	1.236	1.239	1.240	1.244	1.245	1.249	1.252	1.256	1.261	1.265	1.270	1.275	1.280	1.285	1.291	1.298	1.304	1.309	1.316	1.322	1.329	1.336	1.344	1.351	1.359	1.366	1.374	1.381	1.390	1.399	1.406	1.415	1.422	1.431	1.440	1.448	1.458	1.466	1.475	1.484	1.494	1.502	1.512	1.522	1.531	1.541	1.552	1.562	1.571	1.582	1.594	1.604	1.615	1.626	1.638	1.648	1.659	1.671	1.682	1.694	1.704	1.715	1.726	1.738	1.749	1.759	1.769	1.779	1.789	1.798	1.808	1.815	1.824	1.831	1.840	1.846	1.852	1.859	1.864	1.869	1.872	1.876	1.878	1.881	1.881	1.881	1.881	1.880	1.878	1.875	1.871	1.866	1.860	1.854	1.846	1.839	1.829	1.819	1.808	1.795	1.782	1.769	1.755	1.739	1.722	1.706	1.689	1.671	1.652	1.632	1.612	1.592	1.571	1.550	1.529	1.505	1.484	1.461	1.439	1.415	1.391	1.369	1.345	1.321	1.299	1.275	1.252	1.229	1.205	1.182	1.160	1.138	1.115	1.094	1.072	1.051	1.030	1.009	0.989	0.969	0.949	0.929	0.910	0.891	0.872	0.855	0.836	0.819	0.801	0.784	0.766	0.749	0.731	0.714	0.696	0.680	0.662	0.646	0.629	0.611	0.594	0.576	0.558	0.541	0.522	0.504	0.485	0.466	0.448	0.428	0.409	0.389	0.369	0.350	0.329	0.309	0.288	0.266	0.245	0.225	0.204	0.182	0.161	0.139	0.118	0.095	0.074	0.051	0.029	0.008	-0.014	-0.036	-0.056	-0.078	-0.100	-0.121	-0.140	-0.161	-0.181	-0.201	-0.221	-0.240	-0.259	-0.278	-0.295	-0.314	-0.330	-0.348	-0.364	-0.380	-0.395	-0.411	-0.425	-0.440	-0.454	-0.468	-0.481	-0.494	-0.506	-0.518	-0.530	-0.541	-0.551	-0.562	-0.572	-0.582	-0.592	-0.602	-0.611	-0.621	-0.630	-0.639	-0.648	-0.656	-0.666	-0.674	-0.682	-0.691	-0.700	-0.708	-0.716	-0.725	-0.732	-0.740	-0.748	-0.756	-0.764	-0.771	-0.779	-0.788	-0.795	-0.801	-0.810	-0.818	-0.825	-0.831	-0.839	-0.846	-0.852	-0.860	-0.866	-0.871	-0.878	-0.884	-0.889	-0.895	-0.900	-0.904	-0.908	-0.911	-0.915	-0.918	-0.919	-0.920	-0.921	-0.921	-0.921	-0.920	-0.920	-0.919	-0.916	-0.912	-0.910	-0.906	-0.901	-0.896	-0.891	-0.885	-0.878	-0.871	-0.864	-0.856	-0.849	-0.839	-0.830	-0.821	-0.811	-0.801	-0.791	-0.781	-0.770	-0.759	-0.749	-0.739	-0.728	-0.716	-0.706	-0.696	-0.686	-0.676	-0.666	-0.656	-0.646	-0.638	-0.630	-0.622	-0.615	-0.608	-0.602	-0.596	-0.591	-0.586	-0.582	-0.579	-0.576	-0.574	-0.572	-0.571	-0.571	-0.572	-0.574	-0.576	-0.579	-0.582	-0.586	-0.590	-0.596	-0.602	-0.609	-0.616	-0.625	-0.632	-0.641	-0.652	-0.662	-0.674	-0.684	-0.695	-0.708	-0.720	-0.732	-0.746	-0.760	-0.772	-0.786	-0.801	-0.815	-0.829	-0.844	-0.860	-0.874	-0.889	-0.905	-0.921	-0.935	-0.951	-0.968	-0.982	-0.999	-1.014	-1.030	-1.045	-1.060	-1.075	-1.090	-1.104	-1.119	-1.134	-1.148	-1.162	-1.175	-1.190	-1.204	-1.218	-1.231	-1.242	-1.256	-1.270	-1.282	-1.294	-1.306	-1.318	-1.330	-1.340	-1.352	-1.362	-1.372	-1.384	-1.395	-1.404	-1.414	-1.422	-1.432	-1.441	-1.450	-1.459	-1.468	-1.475	-1.482	-1.491	-1.499	-1.506	-1.512	-1.521	-1.528	-1.535	-1.541	-1.548	-1.555	-1.561	-1.568	-1.574	-1.580	-1.588	-1.594	-1.601	-1.609	-1.615	-1.624	-1.630	-1.638	-1.645	-1.651	-1.660	-1.668	-1.676	-1.685	-1.692	-1.701	-1.711	-1.720	-1.729	-1.739	-1.749	-1.759	-1.769	-1.780	-1.790	-1.801	-1.814	-1.824	-1.836	-1.848	-1.860	-1.872	-1.885	-1.896	-1.910	-1.922	-1.935	-1.948	-1.961	-1.975	-1.988	-2.000	-2.014	-2.027	-2.041	-2.052	-2.066	-2.079	-2.091	-2.104	-2.116	-2.128	-2.139	-2.151	-2.162	-2.174	-2.185	-2.195	-2.205	-2.215	-2.224	-2.234	-2.242	-2.250	-2.259	-2.266	-2.274	-2.281	-2.288	-2.292	-2.298	-2.304	-2.309	-2.314	-2.316	-2.321	-2.324	-2.328	-2.330	-2.331	-2.332	-2.335	-2.335	-2.335	-2.335	-2.335	-2.335	-2.335	-2.332	-2.332	-2.330	-2.328	-2.326	-2.324	-2.322	-2.319	-2.315	-2.312	-2.309	-2.306	-2.301	-2.299	-2.294	-2.290	-2.286	-2.280	-2.276	-2.271	-2.266	-2.261	-2.256	-2.250	-2.244	-2.238	-2.231	-2.224	-2.218	-2.210	-2.201	-2.192	-2.184	-2.175	-2.165	-2.155	-2.144	-2.132	-2.120	-2.109	-2.096	-2.082	-2.070	-2.055	-2.040	-2.025	-2.009	-1.991	-1.975	-1.956	-1.938	-1.919	-1.899	-1.878	-1.856	-1.834	-1.811	-1.789	-1.765	-1.741	-1.716	-1.692	-1.666	-1.641	-1.615	-1.589	-1.562	-1.536	-1.510	-1.482	-1.455	-1.429	-1.400	-1.374	-1.346	-1.319	-1.294	-1.268	-1.240	-1.215	-1.190	-1.165	-1.141	-1.118	-1.094	-1.071	-1.049	-1.029	-1.008	-0.989	-0.969	-0.951	-0.934	-0.918	-0.902	-0.888	-0.875	-0.862	-0.851	-0.840	-0.831	-0.822	-0.816	-0.810	-0.805	-0.800	-0.798	-0.795	-0.794	-0.792	-0.794	-0.796	-0.799	-0.801	-0.805	-0.811	-0.816	-0.822	-0.830	-0.839	-0.846	-0.856	-0.865	-0.876	-0.886	-0.898	-0.909	-0.921	-0.934	-0.946	-0.959	-0.972	-0.986	-0.999	-1.012	-1.028	-1.040	-1.054	-1.068	-1.081	-1.094	-1.106	-1.119	-1.131	-1.144	-1.155	-1.168	-1.178	-1.188	-1.199	-1.209	-1.219	-1.226	-1.235	-1.242	-1.249	-1.255	-1.261	-1.266	-1.272	-1.275	-1.279	-1.281	-1.284	-1.285	-1.288	-1.288	-1.288	-1.288	-1.286	-1.285	-1.284	-1.282	-1.280	-1.278	-1.275	-1.272	-1.269	-1.265	-1.261	-1.259	-1.255	-1.251	-1.248	-1.244	-1.241	-1.239	-1.236	-1.232	-1.231	-1.230	-1.229	-1.228	-1.228	-1.229	-1.229	-1.231	-1.232	-1.236	-1.239	-1.244	-1.249	-1.255	-1.261	-1.269	-1.278	-1.286	-1.296	-1.306	-1.318	-1.330	-1.344	-1.358	-1.371	-1.386	-1.401	-1.419	-1.436	-1.454	-1.472	-1.490	-1.509	-1.529	-1.549	-1.570	-1.590	-1.611	-1.632	-1.654	-1.678	-1.699	-1.721	-1.744	-1.766	-1.789	-1.811	-1.835	-1.856	-1.880	-1.902	-1.925	-1.948	-1.969	-1.991	-2.013	-2.035	-2.056	-2.078	-2.099	-2.120	-2.140	-2.161	-2.180	-2.201	-2.221	-2.240	-2.259	-2.278	-2.296	-2.315	-2.332	-2.351	-2.369	-2.385	-2.404	-2.420	-2.436	-2.452	-2.470	-2.486	-2.501	-2.518	-2.531	-2.546	-2.561	-2.574	-2.589	-2.601	-2.615	-2.628	-2.641	-2.652	-2.665	-2.676	-2.688	-2.698	-2.709	-2.719	-2.728	-2.738	-2.746	-2.754	-2.762	-2.769	-2.775	-2.781	-2.788	-2.792	-2.798	-2.801	-2.805	-2.809	-2.811	-2.814	-2.815	-2.818	-2.818	-2.820	-2.819	-2.819	-2.818	-2.818	-2.818	-2.815	-2.814	-2.812	-2.811	-2.810	-2.808	-2.806	-2.804	-2.800	-2.799	-2.796	-2.794	-2.792	-2.791	-2.788	-2.785	-2.784	-2.781	-2.780	-2.779	-2.776	-2.775	-2.774	-2.772	-2.771	-2.770	-2.770	-2.769	-2.768	-2.766	-2.765	-2.764	-2.764	-2.762	-2.761	-2.760	-2.758	-2.755	-2.752	-2.750	-2.746	-2.742	-2.739	-2.735	-2.730	-2.725	-2.719	-2.712	-2.706	-2.699	-2.691	-2.682	-2.674	-2.664	-2.654	-2.644	-2.632	-2.620	-2.608	-2.595	-2.582	-2.569	-2.555	-2.540	-2.525	-2.510	-2.494	-2.479	-2.461	-2.446	-2.429	-2.414	-2.396	-2.381	-2.364	-2.349	-2.331	-2.316	-2.301	-2.285	-2.270	-2.256	-2.240	-2.226	-2.212	-2.200	-2.188	-2.175	-2.164	-2.154	-2.142	-2.132	-2.124	-2.114	-2.106	-2.098	-2.091	-2.085	-2.079	-2.074	-2.069	-2.064	-2.060	-2.056	-2.052	-2.050	-2.047	-2.045	-2.044	-2.042	-2.041	-2.040	-2.038	-2.038	-2.036	-2.036	-2.035	-2.033	-2.033	-2.031	-2.031	-2.030	-2.029	-2.029	-2.026	-2.025	-2.024	-2.021	-2.020	-2.018	-2.015	-2.013	-2.010	-2.006	-2.004	-2.000	-1.996	-1.992	-1.989	-1.984	-1.981	-1.976	-1.972	-1.966	-1.962	-1.956	-1.952	-1.946	-1.941	-1.935	-1.930	-1.925	-1.919	-1.912	-1.908	-1.902	-1.896	-1.891	-1.885	-1.880	-1.875	-1.870	-1.865	-1.861	-1.856	-1.851	-1.846	-1.844	-1.839	-1.835	-1.831	-1.828	-1.824	-1.821	-1.819	-1.816	-1.814	-1.812	-1.811	-1.809	-1.809	-1.810	-1.810	-1.810	-1.812	-1.814	-1.815	-1.819	-1.821	-1.825	-1.830	-1.835	-1.840	-1.848	-1.854	-1.861	-1.869	-1.879	-1.888	-1.899	-1.909	-1.920	-1.934	-1.945	-1.959	-1.974	-1.988	-2.004	-2.019	-2.036	-2.052	-2.070	-2.088	-2.106	-2.126	-2.145	-2.164	-2.184	-2.204	-2.224	-2.244	-2.264	-2.284	-2.305	-2.325	-2.346	-2.365	-2.385	-2.405	-2.424	-2.442	-2.461	-2.479	-2.495	-2.514	-2.529	-2.544	-2.558	-2.571	-2.584	-2.596	-2.608	-2.616	-2.625	-2.632	-2.640	-2.644	-2.649	-2.651	-2.652	-2.654	-2.652	-2.651	-2.648	-2.644	-2.639	-2.632	-2.624	-2.614	-2.605	-2.592	-2.581	-2.568	-2.552	-2.536	-2.520	-2.502	-2.485	-2.466	-2.446	-2.425	-2.404	-2.384	-2.360	-2.338	-2.315	-2.291	-2.269	-2.245	-2.221	-2.198	-2.172	-2.149	-2.125	-2.101	-2.076	-2.054	-2.030	-2.009	-1.985	-1.964	-1.942	-1.920	-1.900	-1.880	-1.861	-1.841	-1.822	-1.805	-1.788	-1.770	-1.754	-1.738	-1.722	-1.708	-1.692	-1.679	-1.665	-1.651	-1.640	-1.628	-1.614	-1.602	-1.591	-1.580	-1.569	-1.558	-1.546	-1.535	-1.524	-1.514	-1.502	-1.491	-1.480	-1.469	-1.458	-1.445	-1.435	-1.422	-1.410	-1.398	-1.384	-1.371	-1.359	-1.345	-1.331	-1.316	-1.302	-1.288	-1.274	-1.259	-1.242	-1.228	-1.212	-1.195	-1.180	-1.164	-1.146	-1.131	-1.114	-1.098	-1.081	-1.064	-1.048	-1.030	-1.014	-0.996	-0.980	-0.964	-0.948	-0.931	-0.916	-0.899	-0.885	-0.869	-0.854	-0.839	-0.824	-0.809	-0.795	-0.780	-0.766	-0.752	-0.739	-0.725	-0.712	-0.699	-0.685	-0.672	-0.660	-0.648	-0.636	-0.624	-0.611	-0.599	-0.588	-0.575	-0.565	-0.552	-0.542	-0.530	-0.519	-0.507	-0.496	-0.485	-0.474	-0.462	-0.451	-0.440	-0.429	-0.419	-0.408	-0.398	-0.386	-0.375	-0.365	-0.355	-0.345	-0.335	-0.325	-0.316	-0.306	-0.296	-0.288	-0.279	-0.270	-0.261	-0.254	-0.246	-0.239	-0.232	-0.226	-0.220	-0.214	-0.208	-0.202	-0.198	-0.192	-0.189	-0.186	-0.182	-0.179	-0.176	-0.175	-0.174	-0.172	-0.171	-0.170	-0.170	-0.170	-0.171	-0.171	-0.172	-0.175	-0.176	-0.179	-0.181	-0.184	-0.188	-0.190	-0.195	-0.199	-0.202	-0.206	-0.211	-0.215	-0.220	-0.226	-0.230	-0.235	-0.241	-0.246	-0.251	-0.258	-0.262	-0.268	-0.274	-0.279	-0.285	-0.290	-0.295	-0.301	-0.306	-0.311	-0.316	-0.321	-0.326	-0.331	-0.335	-0.341	-0.345	-0.350	-0.354	-0.358	-0.362	-0.365	-0.369	-0.372	-0.376	-0.380	-0.382	-0.386	-0.390	-0.392	-0.396	-0.399	-0.401	-0.405	-0.408	-0.410	-0.412	-0.416	-0.419	-0.420	-0.424	-0.426	-0.429	-0.432	-0.435	-0.439	-0.441	-0.445	-0.449	-0.451	-0.455	-0.459	-0.464	-0.466	-0.471	-0.476	-0.480	-0.485	-0.490	-0.495	-0.500	-0.505	-0.510	-0.515	-0.521	-0.526	-0.531	-0.536	-0.542	-0.549	-0.554	-0.560	-0.565	-0.570	-0.576	-0.581	-0.586	-0.591	-0.595	-0.601	-0.605	-0.609	-0.614	-0.616	-0.620	-0.625	-0.628	-0.630	-0.632	-0.635	-0.638	-0.639	-0.640	-0.641	-0.642	-0.644	-0.645	-0.644	-0.645	-0.645	-0.644	-0.644	-0.642	-0.642	-0.641	-0.641	-0.640	-0.640	-0.638	-0.638	-0.636	-0.636	-0.635	-0.635	-0.634	-0.635	-0.635	-0.635	-0.635	-0.636	-0.638	-0.639	-0.641	-0.642	-0.645	-0.648	-0.651	-0.655	-0.659	-0.664	-0.668	-0.672	-0.678	-0.685	-0.690	-0.698	-0.704	-0.711	-0.720	-0.729	-0.736	-0.746	-0.755	-0.764	-0.774	-0.785	-0.795	-0.806	-0.818	-0.828	-0.839	-0.851	-0.862	-0.874	-0.885	-0.896	-0.908	-0.920	-0.932	-0.944	-0.956	-0.969	-0.979	-0.991	-1.002	-1.015	-1.028	-1.038	-1.049	-1.061	-1.071	-1.082	-1.094	-1.105	-1.115	-1.125	-1.136	-1.146	-1.155	-1.166	-1.175	-1.185	-1.194	-1.202	-1.211	-1.220	-1.229	-1.236	-1.244	-1.252	-1.259	-1.266	-1.271	-1.278	-1.282	-1.289	-1.292	-1.296	-1.301	-1.304	-1.306	-1.308	-1.310	-1.310	-1.310	-1.310	-1.309	-1.308	-1.305	-1.302	-1.299	-1.294	-1.290	-1.284	-1.278	-1.270	-1.262	-1.254	-1.245	-1.236	-1.226	-1.216	-1.204	-1.194	-1.180	-1.169	-1.156	-1.144	-1.130	-1.116	-1.104	-1.090	-1.075	-1.062	-1.049	-1.035	-1.022	-1.010	-0.999	-0.988	-0.976	-0.965	-0.955	-0.946	-0.938	-0.930	-0.924	-0.916	-0.912	-0.909	-0.905	-0.904	-0.902	-0.901	-0.902	-0.905	-0.909	-0.912	-0.918	-0.924	-0.931	-0.940	-0.949	-0.958	-0.969	-0.980	-0.992	-1.006	-1.019	-1.032	-1.048	-1.064	-1.079	-1.095	-1.111	-1.126	-1.142	-1.159	-1.174	-1.190	-1.205	-1.220	-1.235	-1.249	-1.261	-1.274	-1.286	-1.296	-1.308	-1.318	-1.325	-1.332	-1.340	-1.345	-1.349	-1.354	-1.355	-1.358	-1.358	-1.356	-1.356	-1.352	-1.349	-1.344	-1.339	-1.331	-1.324	-1.314	-1.304	-1.294	-1.282	-1.271	-1.259	-1.246	-1.232	-1.218	-1.204	-1.189	-1.174	-1.158	-1.142	-1.128	-1.112	-1.096	-1.081	-1.065	-1.050	-1.035	-1.020	-1.005	-0.991	-0.978	-0.964	-0.952	-0.939	-0.928	-0.916	-0.906	-0.896	-0.888	-0.879	-0.871	-0.864	-0.858	-0.852	-0.848	-0.844	-0.839	-0.836	-0.835	-0.834	-0.832	-0.832	-0.834	-0.836	-0.838	-0.840	-0.844	-0.848	-0.852	-0.859	-0.864	-0.870	-0.878	-0.886	-0.894	-0.902	-0.911	-0.921	-0.931	-0.942	-0.954	-0.966	-0.978	-0.990	-1.002	-1.016	-1.030	-1.044	-1.058	-1.072	-1.088	-1.101	-1.118	-1.132	-1.148	-1.162	-1.178	-1.192	-1.209	-1.224	-1.240	-1.255	-1.270	-1.285	-1.301	-1.315	-1.329	-1.344	-1.356	-1.370	-1.384	-1.396	-1.409	-1.419	-1.430	-1.440	-1.450	-1.460	-1.469	-1.476	-1.484	-1.490	-1.495	-1.500	-1.505	-1.509	-1.510	-1.511	-1.512	-1.512	-1.512	-1.510	-1.508	-1.505	-1.500	-1.498	-1.491	-1.488	-1.481	-1.474	-1.466	-1.458	-1.450	-1.442	-1.432	-1.424	-1.412	-1.404	-1.394	-1.382	-1.372	-1.361	-1.351	-1.341	-1.330	-1.320	-1.310	-1.301	-1.292	-1.284	-1.275	-1.266	-1.260	-1.252	-1.246	-1.241	-1.236	-1.232	-1.229	-1.225	-1.224	-1.221	-1.221	-1.220	-1.221	-1.224	-1.225	-1.229	-1.231	-1.236	-1.242	-1.248	-1.255	-1.261	-1.270	-1.278	-1.286	-1.295	-1.304	-1.315	-1.325	-1.335	-1.346	-1.356	-1.368	-1.379	-1.389	-1.400	-1.411	-1.421	-1.432	-1.442	-1.452	-1.462	-1.471	-1.479	-1.488	-1.495	-1.502	-1.510	-1.515	-1.520	-1.525	-1.529	-1.532	-1.535	-1.536	-1.536	-1.536	-1.536	-1.534	-1.531	-1.529	-1.522	-1.519	-1.512	-1.505	-1.498	-1.489	-1.479	-1.469	-1.459	-1.449	-1.436	-1.422	-1.410	-1.396	-1.382	-1.368	-1.352	-1.336	-1.321	-1.305	-1.289	-1.272	-1.256	-1.239	-1.222	-1.205	-1.189	-1.172	-1.156	-1.139	-1.124	-1.108	-1.094	-1.078	-1.064	-1.049	-1.035	-1.021	-1.009	-0.998	-0.986	-0.974	-0.964	-0.955	-0.946	-0.938	-0.931	-0.925	-0.919	-0.914	-0.909	-0.905	-0.902	-0.900	-0.899	-0.899	-0.898	-0.898	-0.899	-0.901	-0.902	-0.906	-0.909	-0.912	-0.918	-0.921	-0.926	-0.931	-0.936	-0.942	-0.948	-0.954	-0.960	-0.966	-0.972	-0.978	-0.985	-0.990	-0.996	-1.002	-1.008	-1.012	-1.018	-1.022	-1.026	-1.031	-1.034	-1.038	-1.040	-1.042	-1.045	-1.046	-1.046	-1.048	-1.048	-1.046	-1.046	-1.045	-1.042	-1.040	-1.036	-1.034	-1.029	-1.025	-1.019	-1.012	-1.006	-1.000	-0.994	-0.985	-0.978	-0.969	-0.960	-0.951	-0.941	-0.931	-0.921	-0.909	-0.899	-0.888	-0.875	-0.864	-0.851	-0.839	-0.826	-0.814	-0.800	-0.788	-0.774	-0.760	-0.746	-0.732	-0.719	-0.704	-0.690	-0.675	-0.660	-0.645	-0.631	-0.616	-0.601	-0.586	-0.572	-0.559	-0.544	-0.529	-0.515	-0.500	-0.486	-0.472	-0.459	-0.444	-0.431	-0.419	-0.405	-0.392	-0.379	-0.368	-0.355	-0.342	-0.330	-0.319	-0.309	-0.298	-0.288	-0.276	-0.268	-0.259	-0.250	-0.241	-0.232	-0.226	-0.218	-0.211	-0.205	-0.199	-0.194	-0.189	-0.184	-0.180	-0.176	-0.172	-0.170	-0.169	-0.168	-0.166	-0.165	-0.165	-0.166	-0.168	-0.170	-0.172	-0.175	-0.178	-0.182	-0.186	-0.191	-0.198	-0.204	-0.210	-0.218	-0.224	-0.232	-0.241	-0.251	-0.260	-0.270	-0.280	-0.291	-0.302	-0.315	-0.326	-0.340	-0.352	-0.365	-0.379	-0.392	-0.408	-0.422	-0.436	-0.451	-0.466	-0.481	-0.498	-0.514	-0.530	-0.546	-0.562	-0.580	-0.596	-0.614	-0.630	-0.648	-0.665	-0.684	-0.701	-0.719	-0.736	-0.755	-0.772	-0.791	-0.809	-0.828	-0.845	-0.864	-0.881	-0.901	-0.919	-0.938	-0.956	-0.974	-0.992	-1.012	-1.030	-1.049	-1.068	-1.088	-1.105	-1.124	-1.142	-1.161	-1.180	-1.199	-1.216	-1.235	-1.254	-1.271	-1.290	-1.309	-1.325	-1.344	-1.360	-1.378	-1.395	-1.411	-1.428	-1.444	-1.460	-1.476	-1.491	-1.506	-1.520	-1.534	-1.548	-1.560	-1.572	-1.585	-1.596	-1.606	-1.618	-1.628	-1.636	-1.645	-1.652	-1.659	-1.665	-1.671	-1.676	-1.681	-1.685	-1.688	-1.691	-1.691	-1.694	-1.694	-1.694	-1.692	-1.691	-1.690	-1.688	-1.684	-1.681	-1.678	-1.672	-1.668	-1.662	-1.656	-1.650	-1.644	-1.636	-1.629	-1.622	-1.614	-1.606	-1.599	-1.589	-1.581	-1.571	-1.562	-1.554	-1.544	-1.534	-1.525	-1.515	-1.505	-1.495	-1.484	-1.474	-1.464	-1.452	-1.441	-1.431	-1.419	-1.408	-1.395	-1.384	-1.371	-1.359	-1.346	-1.334	-1.320	-1.308	-1.294	-1.280	-1.266	-1.250	-1.235	-1.220	-1.205	-1.189	-1.172	-1.156	-1.139	-1.122	-1.105	-1.088	-1.070	-1.052	-1.034	-1.016	-0.998	-0.979	-0.961	-0.941	-0.924	-0.906	-0.888	-0.869	-0.851	-0.834	-0.816	-0.799	-0.782	-0.765	-0.750	-0.734	-0.719	-0.704	-0.689	-0.675	-0.662	-0.649	-0.636	-0.625	-0.614	-0.604	-0.594	-0.585	-0.575	-0.566	-0.559	-0.551	-0.544	-0.539	-0.532	-0.526	-0.521	-0.518	-0.512	-0.509	-0.505	-0.500	-0.495	-0.491	-0.488	-0.484	-0.480	-0.476	-0.471	-0.466	-0.461	-0.456	-0.451	-0.446	-0.439	-0.432	-0.425	-0.418	-0.409	-0.399	-0.390	-0.380	-0.368	-0.356	-0.344	-0.331	-0.318	-0.304	-0.289	-0.272	-0.258	-0.240	-0.222	-0.204	-0.186	-0.166	-0.148	-0.128	-0.106	-0.086	-0.065	-0.045	-0.022	-0.001	0.020	0.041	0.062	0.084	0.104	0.125	0.146	0.165	0.186	0.204	0.222	0.241	0.260	0.276	0.291	0.306	0.321	0.335	0.348	0.360	0.371	0.381	0.390	0.398	0.404	0.411	0.416	0.420	0.422	0.425	0.426	0.426	0.425	0.424	0.420	0.418	0.412	0.408	0.401	0.395	0.388	0.380	0.371	0.362	0.354	0.345	0.335	0.325	0.315	0.305	0.294	0.285	0.274	0.264	0.254	0.244	0.234	0.225	0.218	0.208	0.200	0.194	0.186	0.180	0.176	0.170	0.168	0.162	0.161	0.159	0.158	0.158	0.158	0.159	0.160	0.162	0.165	0.170	0.174	0.180	0.186	0.192	0.200	0.209	0.216	0.226	0.235	0.246	0.256	0.268	0.278	0.291	0.302	0.314	0.326	0.340	0.351	0.364	0.376	0.390	0.401	0.414	0.426	0.438	0.450	0.461	0.472	0.484	0.495	0.505	0.515	0.524	0.534	0.544	0.554	0.562	0.570	0.578	0.585	0.592	0.599	0.606	0.611	0.616	0.622	0.628	0.631	0.636	0.640	0.644	0.648	0.651	0.655	0.656	0.660	0.661	0.664	0.664	0.666	0.668	0.669	0.670	0.670	0.670	0.670	0.670	0.670	0.669	0.668	0.668	0.666	0.665	0.664	0.662	0.661	0.659	0.658	0.655	0.652	0.650	0.649	0.646	0.642	0.640	0.636	0.634	0.630	0.629	0.625	0.621	0.618	0.615	0.611	0.608	0.604	0.600	0.598	0.592	0.590	0.588	0.584	0.580	0.576	0.572	0.570	0.568	0.564	0.560	0.559	0.555	0.552	0.550	0.549	0.546	0.544	0.542	0.540	0.540	0.539	0.538	0.536	0.535	0.534	0.532	0.534	0.532	0.532	0.532	0.532	0.532	0.532	0.532	0.534	0.534	0.535	0.536	0.538	0.539	0.540	0.541	0.542	0.545	0.545	0.546	0.549	0.550	0.551	0.552	0.554	0.555	0.558	0.558	0.559	0.559	0.560	0.560	0.561	0.560	0.560	0.560	0.559	0.558	0.558	0.555	0.552	0.550	0.548	0.544	0.539	0.535	0.529	0.524	0.518	0.510	0.502	0.492	0.484	0.472	0.461	0.450	0.438	0.424	0.410	0.395	0.379	0.362	0.345	0.326	0.309	0.289	0.269	0.248	0.226	0.202	0.180	0.156	0.132	0.108	0.081	0.056	0.030	0.004	-0.024	-0.050	-0.076	-0.104	-0.130	-0.158	-0.185	-0.211	-0.238	-0.264	-0.290	-0.315	-0.341	-0.366	-0.390	-0.412	-0.436	-0.459	-0.480	-0.500	-0.520	-0.540	-0.558	-0.574	-0.591	-0.606	-0.620	-0.632	-0.646	-0.658	-0.669	-0.679	-0.686	-0.695	-0.701	-0.708	-0.712	-0.716	-0.721	-0.722	-0.726	-0.726	-0.728	-0.728	-0.728	-0.726	-0.725	-0.724	-0.721	-0.719	-0.716	-0.712	-0.709	-0.706	-0.702	-0.699	-0.695	-0.691	-0.686	-0.682	-0.679	-0.675	-0.671	-0.666	-0.662	-0.659	-0.654	-0.650	-0.645	-0.642	-0.638	-0.631	-0.628	-0.624	-0.618	-0.612	-0.608	-0.601	-0.596	-0.590	-0.582	-0.578	-0.569	-0.561	-0.554	-0.544	-0.535	-0.525	-0.514	-0.502	-0.491	-0.480	-0.465	-0.452	-0.439	-0.422	-0.408	-0.390	-0.374	-0.355	-0.336	-0.316	-0.296	-0.275	-0.254	-0.231	-0.209	-0.185	-0.161	-0.136	-0.112	-0.088	-0.061	-0.035	-0.009	0.019	0.045	0.071	0.100	0.128	0.155	0.181	0.210	0.236	0.264	0.290	0.316	0.342	0.368	0.392	0.419	0.442	0.466	0.489	0.512	0.534	0.556	0.576	0.598	0.616	0.635	0.654	0.670	0.686	0.702	0.716	0.731	0.744	0.756	0.768	0.779	0.788	0.796	0.805	0.812	0.819	0.824	0.829	0.834	0.835	0.839	0.840	0.840	0.840	0.839	0.838	0.835	0.834	0.830	0.826	0.821	0.816	0.810	0.804	0.796	0.789	0.782	0.774	0.765	0.756	0.746	0.735	0.725	0.715	0.705	0.694	0.681	0.670	0.659	0.648	0.635	0.625	0.612	0.601	0.590	0.578	0.566	0.556	0.546	0.536	0.526	0.516	0.507	0.499	0.491	0.485	0.478	0.472	0.466	0.461	0.459	0.455	0.454	0.451	0.451	0.452	0.454	0.455	0.459	0.462	0.468	0.472	0.479	0.486	0.494	0.504	0.512	0.522	0.532	0.545	0.556	0.569	0.582	0.596	0.611	0.625	0.639	0.654	0.669	0.685	0.700	0.714	0.729	0.744	0.758	0.774	0.788	0.801	0.814	0.826	0.839	0.850	0.861	0.872	0.882	0.891	0.900	0.908	0.914	0.920	0.925	0.930	0.934	0.936	0.939	0.940	0.940	0.940	0.940	0.938	0.936	0.934	0.930	0.926	0.922	0.918	0.912	0.908	0.901	0.896	0.890	0.884	0.878	0.871	0.864	0.859	0.852	0.846	0.841	0.836	0.831	0.826	0.822	0.819	0.815	0.814	0.811	0.810	0.809	0.810	0.810	0.812	0.814	0.818	0.822	0.828	0.832	0.839	0.846	0.855	0.865	0.875	0.886	0.898	0.910	0.924	0.940	0.955	0.971	0.988	1.006	1.025	1.044	1.065	1.085	1.108	1.130	1.154	1.179	1.202	1.228	1.255	1.281	1.309	1.338	1.366	1.394	1.424	1.454	1.485	1.515	1.545	1.578	1.609	1.640	1.671	1.704	1.736	1.769	1.800	1.832	1.865	1.898	1.929	1.961	1.992	2.024	2.055	2.086	2.118	2.148	2.178	2.206	2.235	2.264	2.291	2.320	2.346	2.372	2.399	2.424	2.446	2.471	2.494	2.516	2.538	2.559	2.579	2.599	2.616	2.635	2.651	2.669	2.685	2.700	2.715	2.729	2.742	2.755	2.766	2.779	2.790	2.800	2.810	2.821	2.831	2.840	2.849	2.859	2.866	2.875	2.884	2.891	2.900	2.908	2.916	2.924	2.932	2.940	2.949	2.956	2.965	2.975	2.982	2.991	3.001	3.011	3.020	3.030	3.041	3.052	3.064	3.074	3.085	3.098	3.109	3.121	3.134	3.148	3.160	3.174	3.186	3.200	3.215	3.229	3.244	3.256	3.271	3.285	3.301	3.315	3.329	3.344	3.358	3.370	3.384	3.398	3.410	3.424	3.435	3.448	3.459	3.469	3.480	3.489	3.499	3.508	3.515	3.521	3.528	3.534	3.539	3.542	3.546	3.548	3.549	3.549	3.550	3.549	3.545	3.541	3.538	3.531	3.525	3.519	3.510	3.499	3.490	3.478	3.465	3.452	3.436	3.421	3.405	3.388	3.370	3.351	3.331	3.310	3.289	3.266	3.242	3.220	3.195	3.170	3.144	3.116	3.089	3.062	3.034	3.005	2.976	2.946	2.916	2.885	2.855	2.824	2.792	2.760	2.729	2.696	2.665	2.632	2.600	2.569	2.536	2.504	2.471	2.438	2.406	2.374	2.341	2.310	2.278	2.245	2.214	2.182	2.151	2.120	2.090	2.059	2.029	1.999	1.969	1.940	1.911	1.882	1.855	1.828	1.800	1.774	1.748	1.721	1.695	1.671	1.646	1.622	1.599	1.576	1.554	1.531	1.510	1.490	1.470	1.450	1.431	1.412	1.395	1.379	1.361	1.346	1.330	1.316	1.301	1.290	1.276	1.265	1.254	1.244	1.234	1.225	1.216	1.209	1.201	1.194	1.189	1.182	1.176	1.172	1.168	1.165	1.162	1.160	1.159	1.158	1.158	1.156	1.156	1.156	1.159	1.159	1.161	1.164	1.165	1.169	1.171	1.175	1.179	1.182	1.186	1.191	1.195	1.200	1.205	1.210	1.215	1.220	1.226	1.232	1.238	1.245	1.251	1.258	1.264	1.271	1.276	1.282	1.289	1.298	1.304	1.309	1.316	1.324	1.330	1.336	1.344	1.351	1.359	1.365	1.372	1.379	1.388	1.394	1.401	1.409	1.415	1.422	1.430	1.438	1.445	1.452	1.459	1.466	1.474	1.481	1.489	1.495	1.502	1.510	1.516	1.522	1.529	1.535	1.541	1.546	1.551	1.556	1.561	1.566	1.570	1.574	1.576	1.580	1.582	1.585	1.588	1.588	1.589	1.588	1.588	1.586	1.585	1.582	1.580	1.576	1.572	1.566	1.561	1.555	1.548	1.540	1.531	1.521	1.511	1.500	1.489	1.475	1.462	1.449	1.434	1.419	1.401	1.386	1.368	1.350	1.331	1.311	1.292	1.271	1.251	1.229	1.208	1.185	1.162	1.140	1.116	1.092	1.069	1.045	1.021	0.996	0.972	0.948	0.924	0.899	0.875	0.851	0.826	0.802	0.779	0.755	0.731	0.708	0.685	0.662	0.640	0.619	0.596	0.575	0.552	0.532	0.512	0.492	0.472	0.454	0.435	0.416	0.398	0.380	0.361	0.344	0.325	0.309	0.291	0.275	0.259	0.241	0.225	0.209	0.191	0.176	0.160	0.144	0.128	0.111	0.096	0.081	0.064	0.049	0.032	0.016	0.000	-0.014	-0.030	-0.048	-0.062	-0.078	-0.094	-0.109	-0.125	-0.141	-0.158	-0.172	-0.188	-0.204	-0.219	-0.235	-0.250	-0.265	-0.280	-0.295	-0.310	-0.324	-0.338	-0.352	-0.366	-0.380	-0.394	-0.406	-0.419	-0.431	-0.444	-0.458	-0.469	-0.480	-0.491	-0.502	-0.514	-0.524	-0.534	-0.542	-0.554	-0.562	-0.571	-0.580	-0.590	-0.598	-0.605	-0.615	-0.622	-0.630	-0.639	-0.646	-0.652	-0.661	-0.668	-0.676	-0.684	-0.691	-0.698	-0.706	-0.714	-0.721	-0.729	-0.738	-0.745	-0.755	-0.762	-0.770	-0.780	-0.788	-0.796	-0.805	-0.815	-0.824	-0.831	-0.841	-0.850	-0.859	-0.868	-0.876	-0.886	-0.894	-0.904	-0.911	-0.920	-0.929	-0.938	-0.945	-0.954	-0.961	-0.969	-0.976	-0.982	-0.989	-0.995	-1.001	-1.006	-1.011	-1.015	-1.019	-1.021	-1.024	-1.026	-1.028	-1.029	-1.029	-1.029	-1.028	-1.025	-1.024	-1.021	-1.018	-1.014	-1.009	-1.005	-0.999	-0.994	-0.988	-0.980	-0.974	-0.966	-0.959	-0.950	-0.942	-0.934	-0.925	-0.916	-0.908	-0.898	-0.889	-0.880	-0.870	-0.861	-0.852	-0.844	-0.836	-0.828	-0.820	-0.812	-0.805	-0.799	-0.791	-0.785	-0.780	-0.775	-0.770	-0.766	-0.762	-0.759	-0.756	-0.754	-0.751	-0.751	-0.750	-0.751	-0.752	-0.754	-0.756	-0.758	-0.761	-0.766	-0.770	-0.774	-0.779	-0.786	-0.791	-0.799	-0.806	-0.814	-0.822	-0.831	-0.840	-0.849	-0.859	-0.869	-0.880	-0.890	-0.902	-0.912	-0.925	-0.938	-0.950	-0.961	-0.975	-0.989	-1.001	-1.014	-1.029	-1.042	-1.058	-1.071	-1.086	-1.101	-1.116	-1.131	-1.146	-1.162	-1.178	-1.192	-1.209	-1.224	-1.239	-1.255	-1.271	-1.286	-1.302	-1.319	-1.334	-1.350	-1.366	-1.381	-1.396	-1.412	-1.429	-1.444	-1.459	-1.474	-1.489	-1.504	-1.518	-1.532	-1.548	-1.561	-1.574	-1.588	-1.600	-1.614	-1.626	-1.639	-1.651	-1.662	-1.674	-1.684	-1.695	-1.705	-1.715	-1.724	-1.734	-1.742	-1.751	-1.759	-1.766	-1.774	-1.781	-1.789	-1.795	-1.802	-1.809	-1.815	-1.821	-1.826	-1.832	-1.839	-1.845	-1.851	-1.856	-1.862	-1.868	-1.874	-1.879	-1.884	-1.890	-1.896	-1.902	-1.908	-1.915	-1.921	-1.929	-1.934	-1.942	-1.949	-1.956	-1.964	-1.972	-1.980	-1.989	-1.996	-2.005	-2.015	-2.024	-2.034	-2.042	-2.052	-2.062	-2.072	-2.082	-2.092	-2.102	-2.114	-2.124	-2.135	-2.145	-2.156	-2.168	-2.178	-2.189	-2.199	-2.210	-2.220	-2.230	-2.240	-2.250	-2.260	-2.269	-2.279	-2.288	-2.296	-2.305	-2.314	-2.322	-2.330	-2.338	-2.345	-2.351	-2.359	-2.365	-2.371	-2.378	-2.382	-2.389	-2.394	-2.398	-2.402	-2.406	-2.410	-2.412	-2.416	-2.419	-2.420	-2.422	-2.424	-2.425	-2.425	-2.425	-2.425	-2.425	-2.425	-2.424	-2.422	-2.421	-2.421	-2.419	-2.416	-2.414	-2.411	-2.408	-2.404	-2.400	-2.396	-2.392	-2.388	-2.382	-2.378	-2.372	-2.368	-2.362	-2.355	-2.349	-2.342	-2.338	-2.330	-2.322	-2.315	-2.308	-2.299	-2.291	-2.281	-2.271	-2.262	-2.254	-2.242	-2.232	-2.220	-2.209	-2.196	-2.185	-2.172	-2.159	-2.145	-2.132	-2.118	-2.102	-2.089	-2.074	-2.058	-2.040	-2.024	-2.007	-1.989	-1.971	-1.952	-1.934	-1.914	-1.894	-1.874	-1.852	-1.831	-1.810	-1.789	-1.768	-1.745	-1.722	-1.699	-1.676	-1.654	-1.630	-1.606	-1.582	-1.560	-1.536	-1.512	-1.489	-1.465	-1.441	-1.418	-1.394	-1.371	-1.348	-1.325	-1.302	-1.281	-1.261	-1.240	-1.219	-1.199	-1.179	-1.161	-1.141	-1.125	-1.108	-1.091	-1.076	-1.060	-1.048	-1.032	-1.021	-1.009	-0.999	-0.989	-0.979	-0.971	-0.965	-0.959	-0.952	-0.949	-0.946	-0.944	-0.941	-0.942	-0.942	-0.944	-0.946	-0.950	-0.954	-0.959	-0.966	-0.972	-0.980	-0.989	-0.999	-1.009	-1.019	-1.030	-1.041	-1.054	-1.068	-1.081	-1.095	-1.110	-1.124	-1.140	-1.155	-1.171	-1.186	-1.202	-1.220	-1.235	-1.251	-1.266	-1.282	-1.299	-1.314	-1.328	-1.342	-1.358	-1.371	-1.385	-1.399	-1.411	-1.422	-1.434	-1.445	-1.454	-1.464	-1.471	-1.480	-1.485	-1.491	-1.498	-1.501	-1.504	-1.508	-1.509	-1.510	-1.511	-1.510	-1.510	-1.509	-1.506	-1.504	-1.501	-1.496	-1.491	-1.489	-1.482	-1.478	-1.471	-1.465	-1.460	-1.454	-1.448	-1.441	-1.435	-1.430	-1.424	-1.419	-1.414	-1.410	-1.406	-1.401	-1.399	-1.398	-1.395	-1.395	-1.395	-1.395	-1.398	-1.400	-1.404	-1.408	-1.412	-1.419	-1.426	-1.435	-1.444	-1.455	-1.465	-1.478	-1.491	-1.506	-1.521	-1.536	-1.552	-1.571	-1.590	-1.609	-1.629	-1.649	-1.670	-1.691	-1.714	-1.736	-1.760	-1.782	-1.806	-1.831	-1.855	-1.880	-1.904	-1.929	-1.954	-1.978	-2.002	-2.027	-2.051	-2.078	-2.101	-2.125	-2.149	-2.172	-2.195	-2.219	-2.241	-2.262	-2.285	-2.306	-2.329	-2.350	-2.370	-2.391	-2.411	-2.431	-2.450	-2.469	-2.488	-2.506	-2.524	-2.542	-2.559	-2.578	-2.594	-2.611	-2.628	-2.644	-2.660	-2.678	-2.692	-2.709	-2.724	-2.740	-2.755	-2.770	-2.784	-2.799	-2.814	-2.829	-2.844	-2.856	-2.871	-2.885	-2.900	-2.914	-2.926	-2.940	-2.954	-2.968	-2.980	-2.992	-3.005	-3.016	-3.030	-3.041	-3.052	-3.064	-3.076	-3.086	-3.098	-3.106	-3.118	-3.128	-3.136	-3.146	-3.155	-3.164	-3.172	-3.181	-3.190	-3.198	-3.205	-3.211	-3.219	-3.226	-3.234	-3.240	-3.246	-3.252	-3.260	-3.266	-3.271	-3.278	-3.284	-3.289	-3.295	-3.300	-3.306	-3.310	-3.315	-3.321	-3.325	-3.330	-3.334	-3.338	-3.341	-3.345	-3.349	-3.352	-3.356	-3.360	-3.361	-3.365	-3.366	-3.369	-3.370	-3.370	-3.370	-3.370	-3.369	-3.368	-3.366	-3.364	-3.360	-3.358	-3.354	-3.348	-3.342	-3.336	-3.329	-3.321	-3.314	-3.305	-3.295	-3.284	-3.274	-3.261	-3.249	-3.235	-3.221	-3.208	-3.192	-3.178	-3.161	-3.145	-3.128	-3.110	-3.092	-3.074	-3.055	-3.038	-3.019	-3.000	-2.981	-2.962	-2.944	-2.925	-2.905	-2.886	-2.868	-2.850	-2.831	-2.814	-2.796	-2.778	-2.761	-2.745	-2.729	-2.714	-2.699	-2.684	-2.670	-2.656	-2.644	-2.631	-2.619	-2.608	-2.598	-2.588	-2.576	-2.566	-2.558	-2.550	-2.541	-2.534	-2.526	-2.519	-2.511	-2.505	-2.499	-2.492	-2.486	-2.481	-2.475	-2.469	-2.464	-2.458	-2.451	-2.445	-2.439	-2.432	-2.426	-2.420	-2.412	-2.405	-2.399	-2.391	-2.384	-2.374	-2.366	-2.358	-2.349	-2.340	-2.330	-2.320	-2.311	-2.300	-2.290	-2.279	-2.269	-2.258	-2.246	-2.234	-2.224	-2.211	-2.200	-2.189	-2.175	-2.164	-2.152	-2.141	-2.129	-2.118	-2.105	-2.094	-2.081	-2.071	-2.061	-2.050	-2.040	-2.030	-2.022	-2.013	-2.005	-1.995	-1.988	-1.980	-1.972	-1.966	-1.960	-1.954	-1.949	-1.944	-1.939	-1.935	-1.931	-1.929	-1.925	-1.924	-1.922	-1.922	-1.921	-1.922	-1.922	-1.922	-1.925	-1.928	-1.930	-1.934	-1.938	-1.942	-1.946	-1.952	-1.960	-1.966	-1.974	-1.982	-1.991	-2.000	-2.010	-2.021	-2.033	-2.044	-2.056	-2.070	-2.084	-2.099	-2.114	-2.129	-2.145	-2.161	-2.179	-2.198	-2.215	-2.234	-2.254	-2.274	-2.292	-2.314	-2.335	-2.355	-2.378	-2.399	-2.420	-2.442	-2.464	-2.486	-2.509	-2.531	-2.552	-2.574	-2.596	-2.618	-2.638	-2.659	-2.678	-2.698	-2.716	-2.734	-2.752	-2.769	-2.784	-2.799	-2.812	-2.825	-2.838	-2.848	-2.858	-2.865	-2.872	-2.879	-2.882	-2.885	-2.888	-2.888	-2.888	-2.885	-2.882	-2.878	-2.871	-2.865	-2.856	-2.845	-2.834	-2.822	-2.809	-2.794	-2.778	-2.761	-2.742	-2.725	-2.704	-2.685	-2.662	-2.641	-2.619	-2.596	-2.571	-2.549	-2.524	-2.500	-2.475	-2.450	-2.425	-2.400	-2.376	-2.351	-2.328	-2.304	-2.280	-2.256	-2.234	-2.211	-2.189	-2.168	-2.148	-2.126	-2.106	-2.088	-2.070	-2.051	-2.034	-2.018	-2.001	-1.988	-1.972	-1.959	-1.945	-1.931	-1.920	-1.908	-1.898	-1.886	-1.876	-1.865	-1.855	-1.845	-1.835	-1.825	-1.816	-1.806	-1.798	-1.788	-1.779	-1.769	-1.759	-1.750	-1.740	-1.730	-1.719	-1.709	-1.698	-1.686	-1.674	-1.662	-1.650	-1.638	-1.624	-1.610	-1.596	-1.581	-1.568	-1.552	-1.538	-1.522	-1.506	-1.490	-1.474	-1.458	-1.440	-1.425	-1.406	-1.389	-1.372	-1.355	-1.338	-1.321	-1.304	-1.286	-1.270	-1.252	-1.236	-1.220	-1.202	-1.188	-1.171	-1.156	-1.141	-1.126	-1.111	-1.098	-1.084	-1.069	-1.056	-1.042	-1.029	-1.018	-1.005	-0.992	-0.981	-0.968	-0.958	-0.946	-0.935	-0.924	-0.912	-0.901	-0.891	-0.881	-0.870	-0.861	-0.850	-0.840	-0.830	-0.819	-0.808	-0.798	-0.786	-0.776	-0.765	-0.754	-0.742	-0.731	-0.721	-0.710	-0.698	-0.686	-0.675	-0.664	-0.651	-0.640	-0.628	-0.616	-0.605	-0.591	-0.580	-0.569	-0.556	-0.546	-0.534	-0.522	-0.512	-0.501	-0.490	-0.480	-0.470	-0.460	-0.450	-0.441	-0.432	-0.424	-0.416	-0.409	-0.402	-0.396	-0.390	-0.384	-0.380	-0.375	-0.371	-0.368	-0.365	-0.362	-0.361	-0.359	-0.359	-0.359	-0.359	-0.360	-0.361	-0.364	-0.366	-0.369	-0.372	-0.376	-0.381	-0.386	-0.392	-0.396	-0.402	-0.410	-0.416	-0.424	-0.429	-0.436	-0.444	-0.452	-0.460	-0.469	-0.476	-0.484	-0.492	-0.501	-0.507	-0.515	-0.524	-0.531	-0.539	-0.548	-0.555	-0.562	-0.570	-0.576	-0.584	-0.589	-0.595	-0.601	-0.608	-0.612	-0.619	-0.622	-0.628	-0.631	-0.636	-0.641	-0.645	-0.649	-0.651	-0.655	-0.659	-0.661	-0.664	-0.666	-0.668	-0.670	-0.672	-0.675	-0.676	-0.679	-0.681	-0.682	-0.685	-0.686	-0.689	-0.690	-0.692	-0.694	-0.696	-0.698	-0.700	-0.702	-0.705	-0.706	-0.710	-0.712	-0.715	-0.719	-0.721	-0.725	-0.728	-0.730	-0.734	-0.738	-0.741	-0.744	-0.749	-0.751	-0.755	-0.759	-0.761	-0.766	-0.769	-0.772	-0.775	-0.778	-0.781	-0.784	-0.786	-0.788	-0.789	-0.791	-0.792	-0.794	-0.795	-0.795	-0.796	-0.796	-0.796	-0.796	-0.795	-0.794	-0.792	-0.792	-0.790	-0.789	-0.786	-0.784	-0.781	-0.778	-0.775	-0.771	-0.768	-0.764	-0.760	-0.756	-0.752	-0.750	-0.746	-0.741	-0.739	-0.735	-0.732	-0.730	-0.726	-0.724	-0.721	-0.719	-0.718	-0.716	-0.715	-0.714	-0.714	-0.714	-0.712	-0.712	-0.714	-0.716	-0.718	-0.720	-0.724	-0.728	-0.730	-0.736	-0.740	-0.746	-0.751	-0.758	-0.765	-0.772	-0.780	-0.788	-0.796	-0.805	-0.814	-0.822	-0.832	-0.842	-0.852	-0.862	-0.872	-0.884	-0.894	-0.904	-0.916	-0.926	-0.939	-0.949	-0.961	-0.972	-0.984	-0.994	-1.006	-1.018	-1.029	-1.040	-1.050	-1.061	-1.071	-1.082	-1.092	-1.102	-1.112	-1.124	-1.134	-1.142	-1.152	-1.161	-1.169	-1.178	-1.186	-1.195	-1.202	-1.209	-1.216	-1.222	-1.229	-1.235	-1.240	-1.245	-1.251	-1.255	-1.259	-1.262	-1.264	-1.268	-1.269	-1.269	-1.270	-1.270	-1.270	-1.268	-1.266	-1.264	-1.261	-1.258	-1.254	-1.249	-1.244	-1.236	-1.230	-1.222	-1.215	-1.206	-1.196	-1.186	-1.178	-1.165	-1.155	-1.144	-1.131	-1.119	-1.106	-1.092	-1.079	-1.066	-1.052	-1.040	-1.025	-1.012	-0.998	-0.984	-0.972	-0.959	-0.946	-0.934	-0.922	-0.911	-0.901	-0.891	-0.881	-0.872	-0.866	-0.859	-0.854	-0.849	-0.844	-0.840	-0.839	-0.838	-0.838	-0.838	-0.839	-0.841	-0.846	-0.850	-0.856	-0.862	-0.870	-0.878	-0.886	-0.895	-0.906	-0.918	-0.929	-0.941	-0.954	-0.966	-0.980	-0.995	-1.008	-1.021	-1.036	-1.050	-1.064	-1.079	-1.091	-1.105	-1.118	-1.130	-1.141	-1.152	-1.162	-1.172	-1.181	-1.190	-1.198	-1.204	-1.210	-1.215	-1.219	-1.221	-1.224	-1.224	-1.225	-1.224	-1.221	-1.218	-1.214	-1.209	-1.202	-1.196	-1.189	-1.180	-1.170	-1.160	-1.150	-1.139	-1.126	-1.114	-1.101	-1.088	-1.074	-1.059	-1.046	-1.031	-1.016	-1.002	-0.988	-0.972	-0.959	-0.944	-0.930	-0.915	-0.901	-0.889	-0.876	-0.862	-0.850	-0.839	-0.826	-0.816	-0.806	-0.796	-0.786	-0.778	-0.770	-0.762	-0.756	-0.750	-0.744	-0.739	-0.735	-0.731	-0.728	-0.726	-0.725	-0.724	-0.722	-0.722	-0.724	-0.725	-0.728	-0.729	-0.732	-0.736	-0.740	-0.745	-0.749	-0.755	-0.761	-0.768	-0.775	-0.781	-0.789	-0.798	-0.806	-0.816	-0.825	-0.836	-0.846	-0.856	-0.869	-0.880	-0.891	-0.904	-0.916	-0.929	-0.941	-0.955	-0.969	-0.982	-0.995	-1.009	-1.024	-1.038	-1.052	-1.066	-1.081	-1.095	-1.110	-1.124	-1.139	-1.154	-1.166	-1.181	-1.195	-1.209	-1.221	-1.235	-1.246	-1.260	-1.271	-1.282	-1.294	-1.305	-1.315	-1.325	-1.334	-1.341	-1.350	-1.358	-1.364	-1.370	-1.375	-1.379	-1.384	-1.386	-1.390	-1.391	-1.392	-1.392	-1.392	-1.391	-1.390	-1.389	-1.386	-1.382	-1.380	-1.375	-1.371	-1.366	-1.360	-1.355	-1.349	-1.341	-1.335	-1.328	-1.320	-1.314	-1.305	-1.298	-1.290	-1.282	-1.275	-1.266	-1.260	-1.254	-1.245	-1.240	-1.232	-1.228	-1.222	-1.216	-1.211	-1.208	-1.204	-1.200	-1.199	-1.195	-1.194	-1.192	-1.191	-1.191	-1.192	-1.192	-1.195	-1.196	-1.200	-1.204	-1.208	-1.211	-1.216	-1.222	-1.228	-1.234	-1.239	-1.246	-1.252	-1.260	-1.266	-1.274	-1.281	-1.289	-1.296	-1.304	-1.310	-1.318	-1.324	-1.330	-1.336	-1.341	-1.348	-1.351	-1.356	-1.360	-1.362	-1.366	-1.368	-1.370	-1.370	-1.369	-1.369	-1.368	-1.365	-1.362	-1.359	-1.355	-1.349	-1.342	-1.335	-1.328	-1.319	-1.309	-1.299	-1.288	-1.275	-1.264	-1.251	-1.238	-1.221	-1.208	-1.192	-1.176	-1.159	-1.142	-1.125	-1.108	-1.089	-1.071	-1.052	-1.035	-1.015	-0.996	-0.979	-0.960	-0.940	-0.921	-0.904	-0.885	-0.868	-0.849	-0.831	-0.815	-0.799	-0.781	-0.766	-0.751	-0.738	-0.722	-0.709	-0.696	-0.685	-0.672	-0.661	-0.651	-0.641	-0.634	-0.625	-0.619	-0.612	-0.608	-0.601	-0.598	-0.594	-0.591	-0.590	-0.588	-0.588	-0.588	-0.589	-0.590	-0.592	-0.595	-0.599	-0.601	-0.606	-0.611	-0.616	-0.622	-0.628	-0.634	-0.640	-0.648	-0.655	-0.662	-0.670	-0.678	-0.686	-0.694	-0.701	-0.709	-0.718	-0.725	-0.734	-0.740	-0.748	-0.755	-0.762	-0.769	-0.776	-0.782	-0.788	-0.794	-0.799	-0.804	-0.809	-0.812	-0.815	-0.819	-0.821	-0.824	-0.825	-0.828	-0.828	-0.828	-0.828	-0.826	-0.826	-0.824	-0.822	-0.819	-0.815	-0.811	-0.808	-0.801	-0.796	-0.790	-0.784	-0.778	-0.770	-0.761	-0.754	-0.745	-0.736	-0.728	-0.718	-0.708	-0.696	-0.686	-0.675	-0.665	-0.654	-0.641	-0.630	-0.616	-0.605	-0.591	-0.580	-0.568	-0.554	-0.541	-0.529	-0.515	-0.502	-0.490	-0.478	-0.465	-0.452	-0.440	-0.429	-0.416	-0.404	-0.392	-0.381	-0.370	-0.359	-0.349	-0.339	-0.329	-0.318	-0.308	-0.299	-0.290	-0.281	-0.272	-0.265	-0.259	-0.251	-0.245	-0.239	-0.234	-0.229	-0.222	-0.220	-0.215	-0.212	-0.210	-0.208	-0.205	-0.204	-0.204	-0.202	-0.202	-0.204	-0.205	-0.208	-0.210	-0.214	-0.218	-0.221	-0.226	-0.231	-0.239	-0.244	-0.251	-0.260	-0.268	-0.276	-0.286	-0.296	-0.306	-0.318	-0.330	-0.342	-0.354	-0.368	-0.381	-0.396	-0.410	-0.426	-0.441	-0.458	-0.474	-0.490	-0.507	-0.525	-0.542	-0.561	-0.580	-0.599	-0.618	-0.638	-0.656	-0.676	-0.696	-0.715	-0.736	-0.756	-0.776	-0.798	-0.819	-0.839	-0.859	-0.880	-0.901	-0.922	-0.944	-0.964	-0.985	-1.005	-1.026	-1.046	-1.068	-1.089	-1.110	-1.130	-1.150	-1.170	-1.190	-1.210	-1.230	-1.250	-1.270	-1.288	-1.308	-1.326	-1.345	-1.364	-1.384	-1.401	-1.420	-1.439	-1.456	-1.474	-1.492	-1.509	-1.525	-1.541	-1.559	-1.574	-1.590	-1.605	-1.620	-1.635	-1.650	-1.664	-1.678	-1.690	-1.704	-1.716	-1.729	-1.739	-1.750	-1.760	-1.771	-1.781	-1.789	-1.798	-1.805	-1.814	-1.820	-1.826	-1.831	-1.836	-1.840	-1.844	-1.846	-1.850	-1.852	-1.854	-1.854	-1.855	-1.854	-1.852	-1.851	-1.850	-1.846	-1.845	-1.841	-1.838	-1.832	-1.829	-1.824	-1.819	-1.812	-1.806	-1.800	-1.794	-1.786	-1.779	-1.771	-1.764	-1.755	-1.748	-1.739	-1.730	-1.721	-1.712	-1.702	-1.692	-1.682	-1.672	-1.662	-1.652	-1.642	-1.631	-1.621	-1.609	-1.598	-1.585	-1.574	-1.562	-1.549	-1.538	-1.524	-1.510	-1.496	-1.481	-1.468	-1.451	-1.438	-1.421	-1.405	-1.389	-1.371	-1.355	-1.338	-1.319	-1.300	-1.281	-1.262	-1.242	-1.222	-1.202	-1.182	-1.161	-1.141	-1.119	-1.099	-1.076	-1.055	-1.034	-1.011	-0.990	-0.969	-0.948	-0.926	-0.905	-0.884	-0.865	-0.845	-0.824	-0.805	-0.786	-0.768	-0.751	-0.732	-0.716	-0.700	-0.685	-0.670	-0.656	-0.642	-0.630	-0.618	-0.606	-0.595	-0.585	-0.575	-0.566	-0.559	-0.550	-0.544	-0.538	-0.530	-0.525	-0.520	-0.516	-0.510	-0.506	-0.502	-0.499	-0.494	-0.491	-0.486	-0.484	-0.479	-0.475	-0.471	-0.466	-0.461	-0.456	-0.451	-0.445	-0.438	-0.431	-0.422	-0.414	-0.406	-0.396	-0.385	-0.374	-0.362	-0.349	-0.336	-0.321	-0.308	-0.292	-0.276	-0.259	-0.241	-0.222	-0.204	-0.185	-0.164	-0.145	-0.122	-0.101	-0.080	-0.058	-0.034	-0.011	0.012	0.034	0.058	0.081	0.104	0.128	0.151	0.172	0.195	0.218	0.239	0.260	0.281	0.301	0.320	0.340	0.358	0.375	0.392	0.408	0.424	0.438	0.450	0.464	0.475	0.484	0.494	0.501	0.509	0.515	0.521	0.526	0.529	0.531	0.532	0.534	0.532	0.531	0.530	0.528	0.522	0.519	0.514	0.507	0.500	0.492	0.485	0.478	0.469	0.460	0.450	100.000	5.000	2.000	1.000	7.000	3.000	1.000	449.000	2.000	674.000	3.000	930.000	0.000	0.000	0.000	0.000	0.000	0.000	0.000	0.000	0.000	0.000	0.000	0.000	-0.526	-0.552	-0.578	-0.600	-0.624	-0.646	-0.669	-0.691	-0.711	-0.731	-0.752	-0.772	-0.791	-0.809	-0.828	-0.845	-0.862	-0.881	-0.898	-0.914	-0.930	-0.946	-0.962	-0.979	-0.994	-1.010	-1.026	-1.041	-1.056	-1.072	-1.089	-1.104	-1.120	-1.135	-1.151	-1.168	-1.184	-1.200	-1.216	-1.232	-1.249	-1.265	-1.281	-1.298	-1.314	-1.329	-1.345	-1.361	-1.376	-1.392	-1.408	-1.422	-1.438	-1.451	-1.466	-1.480	-1.492	-1.505	-1.519	-1.531	-1.542	-1.552	-1.562	-1.572	-1.582	-1.591	-1.599	-1.606	-1.612	-1.618	-1.624	-1.629	-1.631	-1.634	-1.636	-1.638	-1.639	-1.639	-1.638	-1.638	-1.635	-1.632	-1.629	-1.625	-1.621	-1.616	-1.610	-1.605	-1.598	-1.590	-1.582	-1.575	-1.566	-1.558	-1.548	-1.538	-1.528	-1.518	-1.505	-1.494	-1.484	-1.471	-1.460	-1.446	-1.434	-1.421	-1.408	-1.395	-1.381	-1.369	-1.355	-1.341	-1.328	-1.314	-1.300	-1.286	-1.272	-1.259	-1.245	-1.231	-1.219	-1.205	-1.191	-1.179	-1.165	-1.152	-1.139	-1.128	-1.115	-1.104	-1.091	-1.080	-1.070	-1.059	-1.049	-1.039	-1.029	-1.020	-1.010	-1.002	-0.994	-0.986	-0.980	-0.972	-0.968	-0.961	-0.955	-0.950	-0.946	-0.942	-0.939	-0.935	-0.931	-0.928	-0.925	-0.922	-0.920	-0.918	-0.915	-0.914	-0.911	-0.910	-0.908	-0.905	-0.902	-0.901	-0.899	-0.896	-0.892	-0.890	-0.886	-0.881	-0.876	-0.871	-0.865	-0.859	-0.851	-0.842	-0.834	-0.825	-0.815	-0.804	-0.792	-0.779	-0.766	-0.752	-0.736	-0.720	-0.702	-0.686	-0.668	-0.649	-0.629	-0.609	-0.588	-0.564	-0.542	-0.519	-0.495	-0.471	-0.446	-0.421	-0.395	-0.370	-0.344	-0.318	-0.292	-0.265	-0.239	-0.212	-0.188	-0.162	-0.138	-0.112	-0.088	-0.064	-0.041	-0.018	0.004	0.025	0.045	0.065	0.085	0.102	0.120	0.136	0.151	0.165	0.179	0.191	0.201	0.211	0.220	0.229	0.236	0.242	0.246	0.251	0.254	0.256	0.258	0.258	0.256	0.256	0.254	0.252	0.249	0.244	0.240	0.235	0.230	0.222	0.218	0.210	0.202	0.195	0.188	0.180	0.172	0.165	0.158	0.151	0.142	0.135	0.128	0.121	0.114	0.108	0.101	0.095	0.089	0.085	0.079	0.074	0.070	0.066	0.064	0.060	0.058	0.056	0.054	0.052	0.051	0.050	0.050	0.051	0.050	0.051	0.052	0.052	0.054	0.055	0.055	0.058	0.058	0.060	0.061	0.061	0.062	0.064	0.064	0.064	0.064	0.064	0.062	0.060	0.059	0.056	0.055	0.051	0.046	0.042	0.036	0.030	0.024	0.015	0.008	-0.001	-0.011	-0.022	-0.034	-0.045	-0.059	-0.072	-0.088	-0.102	-0.118	-0.136	-0.154	-0.172	-0.190	-0.211	-0.231	-0.252	-0.274	-0.296	-0.319	-0.342	-0.365	-0.389	-0.412	-0.438	-0.462	-0.488	-0.512	-0.538	-0.564	-0.589	-0.614	-0.640	-0.664	-0.689	-0.714	-0.739	-0.762	-0.786	-0.809	-0.832	-0.855	-0.876	-0.898	-0.919	-0.939	-0.958	-0.976	-0.994	-1.011	-1.028	-1.044	-1.060	-1.072	-1.088	-1.100	-1.111	-1.122	-1.132	-1.142	-1.150	-1.159	-1.166	-1.174	-1.179	-1.184	-1.188	-1.192	-1.195	-1.198	-1.201	-1.202	-1.202	-1.205	-1.205	-1.205	-1.205	-1.204	-1.204	-1.204	-1.202	-1.201	-1.199	-1.198	-1.198	-1.196	-1.195	-1.194	-1.194	-1.194	-1.194	-1.194	-1.194	-1.195	-1.196	-1.199	-1.200	-1.202	-1.206	-1.209	-1.212	-1.218	-1.222	-1.229	-1.235	-1.241	-1.250	-1.256	-1.266	-1.275	-1.285	-1.295	-1.306	-1.318	-1.330	-1.342	-1.355	-1.369	-1.384	-1.399	-1.414	-1.430	-1.445	-1.462	-1.479	-1.496	-1.515	-1.532	-1.550	-1.569	-1.588	-1.606	-1.625	-1.644	-1.662	-1.681	-1.700	-1.720	-1.739	-1.758	-1.775	-1.794	-1.811	-1.829	-1.846	-1.862	-1.879	-1.895	-1.910	-1.925	-1.939	-1.952	-1.965	-1.976	-1.988	-1.998	-2.006	-2.016	-2.024	-2.030	-2.036	-2.040	-2.045	-2.049	-2.049	-2.051	-2.050	-2.049	-2.047	-2.044	-2.040	-2.035	-2.029	-2.021	-2.013	-2.002	-1.994	-1.981	-1.970	-1.958	-1.944	-1.929	-1.914	-1.898	-1.880	-1.861	-1.845	-1.825	-1.806	-1.785	-1.765	-1.744	-1.722	-1.700	-1.679	-1.656	-1.635	-1.611	-1.589	-1.565	-1.542	-1.519	-1.496	-1.474	-1.451	-1.429	-1.406	-1.384	-1.362	-1.341	-1.320	-1.300	-1.280	-1.260	-1.240	-1.221	-1.204	-1.185	-1.168	-1.151	-1.134	-1.120	-1.105	-1.090	-1.076	-1.064	-1.051	-1.039	-1.028	-1.016	-1.006	-0.996	-0.988	-0.978	-0.970	-0.962	-0.954	-0.946	-0.940	-0.934	-0.928	-0.922	-0.918	-0.911	-0.908	-0.904	-0.899	-0.894	-0.890	-0.885	-0.881	-0.878	-0.874	-0.869	-0.865	-0.861	-0.856	-0.852	-0.849	-0.844	-0.839	-0.834	-0.829	-0.824	-0.819	-0.812	-0.806	-0.800	-0.792	-0.785	-0.779	-0.771	-0.764	-0.756	-0.749	-0.740	-0.732	-0.724	-0.715	-0.706	-0.698	-0.689	-0.680	-0.670	-0.661	-0.652	-0.644	-0.635	-0.626	-0.616	-0.609	-0.599	-0.591	-0.584	-0.575	-0.568	-0.560	-0.554	-0.545	-0.539	-0.534	-0.528	-0.522	-0.518	-0.514	-0.510	-0.506	-0.504	-0.501	-0.499	-0.498	-0.496	-0.496	-0.496	-0.496	-0.498	-0.499	-0.501	-0.504	-0.505	-0.509	-0.512	-0.515	-0.519	-0.522	-0.526	-0.531	-0.535	-0.540	-0.545	-0.550	-0.555	-0.559	-0.562	-0.568	-0.572	-0.576	-0.579	-0.584	-0.586	-0.590	-0.592	-0.595	-0.598	-0.599	-0.600	-0.601	-0.602	-0.602	-0.602	-0.601	-0.601	-0.600	-0.598	-0.595	-0.592	-0.590	-0.586	-0.582	-0.580	-0.575	-0.571	-0.566	-0.560	-0.555	-0.550	-0.544	-0.539	-0.532	-0.526	-0.520	-0.514	-0.507	-0.501	-0.495	-0.490	-0.484	-0.479	-0.472	-0.466	-0.461	-0.458	-0.451	-0.446	-0.442	-0.439	-0.434	-0.430	-0.425	-0.422	-0.420	-0.416	-0.412	-0.411	-0.409	-0.406	-0.404	-0.401	-0.399	-0.398	-0.396	-0.394	-0.392	-0.391	-0.390	-0.389	-0.389	-0.388	-0.386	-0.385	-0.385	-0.384	-0.382	-0.381	-0.381	-0.380	-0.379	-0.378	-0.376	-0.376	-0.376	-0.374	-0.374	-0.372	-0.372	-0.370	-0.370	-0.369	-0.369	-0.368	-0.368	-0.366	-0.368	-0.366	-0.366	-0.366	-0.366	-0.366	-0.368	-0.368	-0.368	-0.369	-0.370	-0.371	-0.372	-0.374	-0.376	-0.378	-0.379	-0.381	-0.384	-0.386	-0.389	-0.390	-0.394	-0.396	-0.399	-0.400	-0.402	-0.405	-0.406	-0.409	-0.411	-0.411	-0.412	-0.414	-0.415	-0.415	-0.416	-0.415	-0.415	-0.414	-0.412	-0.411	-0.408	-0.405	-0.401	-0.399	-0.394	-0.389	-0.382	-0.378	-0.371	-0.364	-0.355	-0.348	-0.339	-0.329	-0.320	-0.310	-0.300	-0.289	-0.279	-0.268	-0.254	-0.242	-0.230	-0.218	-0.206	-0.192	-0.180	-0.168	-0.155	-0.144	-0.131	-0.118	-0.106	-0.095	-0.084	-0.072	-0.062	-0.051	-0.042	-0.034	-0.024	-0.016	-0.009	-0.002	0.005	0.010	0.015	0.020	0.024	0.026	0.029	0.031	0.031	0.031	0.031	0.029	0.028	0.025	0.022	0.019	0.015	0.010	0.005	-0.001	-0.008	-0.014	-0.021	-0.029	-0.036	-0.045	-0.054	-0.062	-0.071	-0.081	-0.090	-0.101	-0.110	-0.120	-0.130	-0.140	-0.150	-0.160	-0.170	-0.180	-0.190	-0.200	-0.210	-0.220	-0.230	-0.239	-0.249	-0.259	-0.269	-0.278	-0.288	-0.296	-0.306	-0.315	-0.324	-0.335	-0.344	-0.352	-0.362	-0.372	-0.382	-0.392	-0.401	-0.411	-0.422	-0.432	-0.442	-0.454	-0.464	-0.474	-0.486	-0.498	-0.507	-0.520	-0.531	-0.542	-0.554	-0.566	-0.578	-0.591	-0.602	-0.615	-0.628	-0.641	-0.652	-0.665	-0.679	-0.691	-0.704	-0.715	-0.729	-0.740	-0.754	-0.765	-0.778	-0.789	-0.801	-0.812	-0.824	-0.835	-0.846	-0.856	-0.866	-0.876	-0.888	-0.898	-0.906	-0.915	-0.925	-0.932	-0.941	-0.949	-0.956	-0.964	-0.972	-0.980	-0.988	-0.995	-1.002	-1.010	-1.016	-1.024	-1.031	-1.038	-1.045	-1.052	-1.060	-1.066	-1.075	-1.082	-1.091	-1.099	-1.108	-1.116	-1.126	-1.136	-1.146	-1.156	-1.166	-1.178	-1.190	-1.201	-1.214	-1.226	-1.240	-1.252	-1.266	-1.281	-1.296	-1.310	-1.326	-1.341	-1.358	-1.372	-1.390	-1.406	-1.421	-1.438	-1.456	-1.472	-1.488	-1.505	-1.521	-1.538	-1.552	-1.569	-1.585	-1.600	-1.615	-1.629	-1.642	-1.656	-1.669	-1.680	-1.692	-1.704	-1.712	-1.724	-1.732	-1.740	-1.748	-1.754	-1.760	-1.765	-1.770	-1.772	-1.775	-1.778	-1.779	-1.779	-1.778	-1.778	-1.776	-1.772	-1.770	-1.766	-1.762	-1.758	-1.752	-1.748	-1.741	-1.735	-1.729	-1.721	-1.715	-1.709	-1.701	-1.694	-1.686	-1.680	-1.672	-1.666	-1.661	-1.655	-1.650	-1.644	-1.639	-1.636	-1.632	-1.629	-1.628	-1.625	-1.625	-1.625	-1.625	-1.625	-1.628	-1.630	-1.632	-1.638	-1.641	-1.648	-1.654	-1.660	-1.668	-1.676	-1.685	-1.694	-1.702	-1.714	-1.724	-1.735	-1.746	-1.759	-1.770	-1.781	-1.795	-1.806	-1.819	-1.830	-1.842	-1.854	-1.865	-1.876	-1.886	-1.896	-1.905	-1.914	-1.922	-1.929	-1.935	-1.940	-1.945	-1.949	-1.951	-1.952	-1.952	-1.952	-1.950	-1.948	-1.942	-1.938	-1.930	-1.921	-1.911	-1.901	-1.889	-1.876	-1.861	-1.846	-1.829	-1.811	-1.791	-1.771	-1.750	-1.728	-1.704	-1.679	-1.654	-1.628	-1.601	-1.572	-1.544	-1.514	-1.485	-1.454	-1.424	-1.391	-1.359	-1.326	-1.294	-1.261	-1.228	-1.195	-1.160	-1.128	-1.094	-1.061	-1.026	-0.994	-0.961	-0.929	-0.896	-0.864	-0.832	-0.800	-0.770	-0.739	-0.708	-0.679	-0.650	-0.621	-0.592	-0.565	-0.538	-0.511	-0.485	-0.461	-0.436	-0.411	-0.389	-0.366	-0.345	-0.324	-0.304	-0.284	-0.264	-0.245	-0.229	-0.211	-0.195	-0.180	-0.165	-0.150	-0.136	-0.122	-0.110	-0.098	-0.085	-0.075	-0.065	-0.055	-0.045	-0.035	-0.028	-0.019	-0.011	-0.004	0.004	0.011	0.018	0.024	0.031	0.036	0.041	0.049	0.054	0.060	0.066	0.071	0.078	0.084	0.090	0.096	0.102	0.110	0.118	0.124	0.132	0.140	0.148	0.156	0.166	0.175	0.185	0.195	0.205	0.218	0.229	0.240	0.252	0.266	0.279	0.292	0.305	0.320	0.335	0.350	0.365	0.380	0.395	0.410	0.425	0.441	0.456	0.471	0.486	0.502	0.516	0.531	0.545	0.559	0.572	0.585	0.598	0.610	0.621	0.631	0.642	0.651	0.660	0.668	0.674	0.680	0.685	0.690	0.692	0.696	0.698	0.698	0.698	0.696	0.694	0.690	0.688	0.681	0.676	0.670	0.664	0.655	0.646	0.636	0.628	0.616	0.605	0.594	0.581	0.569	0.558	0.544	0.531	0.519	0.504	0.491	0.479	0.465	0.452	0.439	0.428	0.415	0.404	0.391	0.381	0.370	0.361	0.350	0.342	0.334	0.326	0.320	0.314	0.308	0.302	0.298	0.294	0.290	0.288	0.285	0.285	0.284	0.282	0.284	0.284	0.285	0.286	0.289	0.291	0.294	0.296	0.299	0.302	0.306	0.310	0.314	0.318	0.321	0.325	0.329	0.332	0.336	0.340	0.342	0.346	0.349	0.352	0.355	0.356	0.358	0.360	0.360	0.361	0.362	0.362	0.361	0.361	0.361	0.359	0.358	0.355	0.354	0.351	0.348	0.345	0.340	0.336	0.331	0.328	0.322	0.318	0.311	0.306	0.301	0.295	0.289	0.282	0.275	0.269	0.262	0.255	0.248	0.240	0.232	0.225	0.218	0.211	0.202	0.195	0.188	0.179	0.171	0.165	0.156	0.149	0.141	0.134	0.128	0.120	0.114	0.106	0.100	0.094	0.086	0.080	0.075	0.069	0.062	0.058	0.051	0.048	0.042	0.039	0.034	0.031	0.028	0.025	0.021	0.019	0.019	0.016	0.015	0.015	0.015	0.015	0.016	0.018	0.020	0.022	0.024	0.028	0.031	0.035	0.040	0.045	0.049	0.056	0.061	0.068	0.074	0.082	0.090	0.098	0.106	0.114	0.122	0.131	0.140	0.149	0.159	0.168	0.178	0.186	0.196	0.206	0.215	0.224	0.234	0.242	0.250	0.258	0.266	0.274	0.281	0.288	0.294	0.300	0.306	0.311	0.315	0.319	0.322	0.325	0.326	0.328	0.328	0.328	0.328	0.325	0.324	0.320	0.316	0.312	0.308	0.301	0.295	0.288	0.280	0.271	0.262	0.252	0.242	0.232	0.221	0.210	0.198	0.185	0.172	0.160	0.148	0.134	0.120	0.108	0.094	0.081	0.068	0.055	0.041	0.029	0.018	0.005	-0.006	-0.016	-0.028	-0.038	-0.046	-0.055	-0.064	-0.071	-0.078	-0.084	-0.089	-0.092	-0.095	-0.098	-0.100	-0.100	-0.100	-0.099	-0.095	-0.094	-0.089	-0.085	-0.078	-0.072	-0.064	-0.055	-0.046	-0.036	-0.026	-0.015	-0.004	0.009	0.022	0.035	0.049	0.062	0.076	0.091	0.105	0.121	0.135	0.150	0.164	0.179	0.192	0.208	0.221	0.234	0.246	0.259	0.270	0.281	0.292	0.301	0.310	0.318	0.326	0.331	0.338	0.342	0.346	0.349	0.350	0.351	0.351	0.351	0.349	0.348	0.344	0.340	0.335	0.329	0.322	0.316	0.308	0.300	0.291	0.281	0.272	0.262	0.252	0.241	0.230	0.219	0.208	0.196	0.185	0.174	0.161	0.151	0.140	0.130	0.119	0.109	0.100	0.090	0.081	0.072	0.064	0.058	0.049	0.044	0.036	0.031	0.026	0.021	0.018	0.015	0.012	0.010	0.009	0.008	0.008	0.006	0.008	0.009	0.010	0.011	0.014	0.018	0.020	0.022	0.026	0.030	0.035	0.038	0.042	0.048	0.052	0.058	0.062	0.066	0.071	0.076	0.082	0.086	0.091	0.096	0.101	0.105	0.109	0.114	0.119	0.122	0.125	0.130	0.132	0.136	0.140	0.142	0.145	0.149	0.151	0.154	0.156	0.158	0.160	0.161	0.164	0.166	0.168	0.170	0.172	0.172	0.175	0.178	0.179	0.180	0.182	0.184	0.185	0.188	0.188	0.190	0.191	0.194	0.195	0.198	0.199	0.201	0.202	0.205	0.208	0.209	0.212	0.214	0.215	0.218	0.219	0.221	0.224	0.225	0.228	0.230	0.231	0.232	0.235	0.236	0.239	0.240	0.241	0.242	0.244	0.244	0.246	0.248	0.248	0.249	0.250	0.250	0.251	0.252	0.252	0.254	0.254	0.254	0.255	0.256	0.258	0.259	0.260	0.260	0.261	0.264	0.265	0.268	0.270	0.272	0.276	0.280	0.284	0.286	0.291	0.296	0.301	0.308	0.314	0.320	0.328	0.335	0.344	0.352	0.361	0.371	0.381	0.391	0.402	0.415	0.426	0.439	0.452	0.465	0.480	0.494	0.507	0.524	0.540	0.555	0.571	0.588	0.604	0.620	0.638	0.654	0.670	0.688	0.704	0.720	0.736	0.754	0.770	0.785	0.801	0.818	0.832	0.848	0.861	0.875	0.889	0.901	0.914	0.926	0.938	0.949	0.960	0.970	0.980	0.989	0.996	1.005	1.012	1.019	1.024	1.030	1.035	1.040	1.044	1.049	1.052	1.054	1.058	1.060	1.061	1.064	1.065	1.066	1.066	1.068	1.069	1.069	1.070	1.070	1.071	1.071	1.071	1.072	1.074	1.075	1.076	1.076	1.078	1.079	1.082	1.084	1.085	1.088	1.090	1.091	1.095	1.098	1.100	1.104	1.106	1.110	1.112	1.116	1.119	1.122	1.126	1.129	1.132	1.135	1.138	1.141	1.144	1.145	1.148	1.150	1.152	1.152	1.154	1.155	1.155	1.155	1.154	1.154	1.152	1.150	1.149	1.146	1.144	1.140	1.136	1.131	1.128	1.121	1.116	1.109	1.104	1.096	1.089	1.080	1.072	1.064	1.056	1.046	1.038	1.028	1.018	1.008	0.998	0.988	0.978	0.966	0.955	0.944	0.934	0.922	0.911	0.900	0.889	0.879	0.868	0.858	0.846	0.836	0.825	0.815	0.805	0.795	0.785	0.775	0.766	0.758	0.749	0.739	0.730	0.722	0.714	0.706	0.699	0.691	0.685	0.678	0.671	0.664	0.658	0.651	0.646	0.641	0.635	0.630	0.625	0.620	0.615	0.610	0.606	0.601	0.598	0.592	0.589	0.585	0.581	0.578	0.574	0.569	0.566	0.562	0.559	0.555	0.551	0.548	0.544	0.540	0.536	0.532	0.529	0.525	0.520	0.515	0.510	0.506	0.501	0.496	0.491	0.485	0.480	0.474	0.469	0.461	0.454	0.448	0.440	0.432	0.425	0.418	0.408	0.399	0.390	0.380	0.370	0.360	0.350	0.339	0.326	0.316	0.304	0.290	0.279	0.265	0.251	0.238	0.222	0.208	0.194	0.178	0.161	0.146	0.130	0.114	0.098	0.081	0.064	0.045	0.029	0.010	-0.006	-0.025	-0.042	-0.060	-0.079	-0.096	-0.115	-0.134	-0.151	-0.169	-0.188	-0.205	-0.222	-0.240	-0.256	-0.274	-0.291	-0.308	-0.324	-0.340	-0.355	-0.371	-0.386	-0.401	-0.415	-0.430	-0.444	-0.456	-0.469	-0.481	-0.494	-0.505	-0.515	-0.525	-0.535	-0.544	-0.554	-0.561	-0.570	-0.578	-0.584	-0.591	-0.596	-0.601	-0.605	-0.610	-0.614	-0.618	-0.620	-0.622	-0.622	-0.625	-0.626	-0.626	-0.626	-0.626	-0.626	-0.624	-0.622	-0.621	-0.619	-0.618	-0.615	-0.614	-0.610	-0.608	-0.605	-0.601	-0.599	-0.596	-0.592	-0.590	-0.586	-0.584	-0.582	-0.580	-0.578	-0.576	-0.575	-0.574	-0.572	-0.572	-0.572	-0.574	-0.574	-0.576	-0.578	-0.581	-0.584	-0.589	-0.592	-0.598	-0.604	-0.610	-0.618	-0.625	-0.634	-0.644	-0.654	-0.665	-0.676	-0.689	-0.702	-0.718	-0.731	-0.746	-0.762	-0.781	-0.798	-0.816	-0.835	-0.854	-0.875	-0.895	-0.915	-0.938	-0.958	-0.980	-1.002	-1.025	-1.049	-1.072	-1.095	-1.119	-1.141	-1.166	-1.190	-1.211	-1.235	-1.259	-1.281	-1.304	-1.326	-1.348	-1.369	-1.390	-1.410	-1.430	-1.450	-1.469	-1.485	-1.502	-1.520	-1.535	-1.550	-1.565	-1.578	-1.590	-1.600	-1.611	-1.620	-1.629	-1.636	-1.644	-1.650	-1.654	-1.658	-1.661	-1.664	-1.664	-1.664	-1.664	-1.662	-1.660	-1.658	-1.654	-1.650	-1.645	-1.639	-1.634	-1.628	-1.620	-1.614	-1.606	-1.598	-1.589	-1.580	-1.571	-1.562	-1.554	-1.545	-1.535	-1.526	-1.518	-1.509	-1.500	-1.491	-1.482	-1.475	-1.466	-1.459	-1.452	-1.445	-1.439	-1.432	-1.426	-1.421	-1.416	-1.411	-1.408	-1.405	-1.401	-1.399	-1.398	-1.396	-1.395	-1.394	-1.394	-1.394	-1.394	-1.394	-1.395	-1.396	-1.399	-1.400	-1.402	-1.405	-1.408	-1.411	-1.412	-1.415	-1.419	-1.421	-1.425	-1.428	-1.430	-1.434	-1.438	-1.440	-1.442	-1.445	-1.448	-1.449	-1.450	-1.452	-1.454	-1.454	-1.455	-1.454	-1.455	-1.454	-1.452	-1.450	-1.449	-1.446	-1.442	-1.439	-1.435	-1.430	-1.424	-1.419	-1.412	-1.406	-1.399	-1.391	-1.381	-1.374	-1.364	-1.354	-1.342	-1.331	-1.319	-1.306	-1.295	-1.280	-1.266	-1.252	-1.238	-1.221	-1.205	-1.188	-1.170	-1.154	-1.135	-1.115	-1.096	-1.076	-1.058	-1.038	-1.018	-0.995	-0.975	-0.954	-0.932	-0.910	-0.888	-0.865	-0.844	-0.821	-0.798	-0.776	-0.754	-0.731	-0.709	-0.686	-0.664	-0.642	-0.620	-0.600	-0.579	-0.558	-0.539	-0.518	-0.499	-0.479	-0.462	-0.444	-0.426	-0.410	-0.395	-0.381	-0.366	-0.354	-0.341	-0.329	-0.319	-0.309	-0.301	-0.292	-0.286	-0.281	-0.276	-0.272	-0.271	-0.269	-0.270	-0.270	-0.271	-0.275	-0.279	-0.284	-0.289	-0.296	-0.305	-0.314	-0.324	-0.335	-0.346	-0.359	-0.372	-0.386	-0.402	-0.418	-0.434	-0.451	-0.469	-0.486	-0.506	-0.525	-0.545	-0.565	-0.586	-0.606	-0.628	-0.649	-0.670	-0.692	-0.715	-0.736	-0.760	-0.781	-0.804	-0.828	-0.849	-0.872	-0.895	-0.918	-0.940	-0.962	-0.985	-1.006	-1.030	-1.051	-1.072	-1.095	-1.118	-1.139	-1.161	-1.182	-1.204	-1.225	-1.246	-1.268	-1.289	-1.310	-1.331	-1.352	-1.374	-1.394	-1.415	-1.435	-1.455	-1.476	-1.498	-1.518	-1.538	-1.558	-1.579	-1.598	-1.618	-1.636	-1.656	-1.674	-1.694	-1.711	-1.730	-1.746	-1.762	-1.780	-1.796	-1.811	-1.826	-1.841	-1.854	-1.868	-1.879	-1.890	-1.900	-1.909	-1.918	-1.924	-1.930	-1.935	-1.939	-1.941	-1.944	-1.942	-1.942	-1.940	-1.936	-1.931	-1.925	-1.918	-1.909	-1.898	-1.885	-1.872	-1.858	-1.842	-1.824	-1.805	-1.784	-1.764	-1.739	-1.715	-1.690	-1.662	-1.634	-1.605	-1.574	-1.542	-1.510	-1.476	-1.441	-1.405	-1.369	-1.331	-1.291	-1.252	-1.212	-1.171	-1.130	-1.089	-1.048	-1.004	-0.961	-0.918	-0.872	-0.830	-0.785	-0.740	-0.698	-0.652	-0.608	-0.564	-0.520	-0.476	-0.432	-0.390	-0.346	-0.305	-0.262	-0.221	-0.180	-0.140	-0.100	-0.062	-0.024	0.014	0.050	0.085	0.119	0.151	0.184	0.214	0.244	0.271	0.299	0.324	0.349	0.371	0.391	0.411	0.430	0.446	0.460	0.475	0.485	0.496	0.504	0.510	0.515	0.518	0.519	0.518	0.516	0.511	0.506	0.499	0.489	0.476	0.464	0.450	0.432	0.415	0.395	0.374	0.351	0.326	0.301	0.272	0.244	0.212	0.181	0.149	0.114	0.078	0.040	0.001	-0.039	-0.079	-0.121	-0.164	-0.209	-0.254	-0.299	-0.346	-0.394	-0.442	-0.494	-0.544	-0.596	-0.649	-0.701	-0.756	-0.811	-0.866	-0.924	-0.982	-1.039	-1.099	-1.160	-1.220	-1.281	-1.345	-1.408	-1.471	-1.536	-1.601	-1.668	-1.735	-1.805	-1.874	-1.944	-2.014	-2.086	-2.159	-2.232	-2.308	-2.382	-2.460	-2.538	-2.616	-2.695	-2.776	-2.858	-2.940	-3.022	-3.108	-3.192	-3.279	-3.365	-3.452	-3.541	-3.630	-3.719	-3.810	-3.901	-3.992	-4.085	-4.178	-4.271	-4.365	-4.459	-4.554	-4.648	-4.742	-4.839	-4.934	-5.030	-5.125	-5.221	-5.316	-5.411	-5.508	-5.602	-5.698	-5.792	-5.886	-5.981	-6.074	-6.168	-6.260	-6.354	-6.445	-6.536	-6.628	-6.718	-6.808	-6.898	-6.986	-7.074	-7.161	-7.248	-7.334	-7.419	-7.505	-7.589	-7.671	-7.755	-7.838	-7.919	-8.001	-8.081	-8.161	-8.241	-8.320	-8.399	-8.476	-8.554	-8.631	-8.709	-8.784	-8.860	-8.936	-9.010	-9.085	-9.160	-9.235	-9.309	-9.382	-9.455	-9.528	-9.601	-9.674	-9.746	-9.819	-9.890	-9.961	-10.034	-10.104	-10.175	-10.246	-10.318	-10.388	-10.458	-10.528	-10.596	-10.666	-10.734	-10.804	-10.871	-10.940	-11.006	-11.074	-11.140	-11.206	-11.271	-11.338	-11.402	-11.465	-11.529	-11.592	-11.655	-11.716	-11.776	-11.836	-11.896	-11.955	-12.012	-12.070	-12.126	-12.182	-12.236	-12.289	-12.342	-12.394	-12.445	-12.494	-12.544	-12.591	-12.636	-12.682	-12.726	-12.770	-12.811	-12.854	-12.894	-12.932	-12.970	-13.006	-13.041	-13.075	-13.108	-13.139	-13.169	-13.198	-13.226	-13.254	-13.278	-13.301	-13.325	-13.346	-13.365	-13.385	-13.401	-13.416	-13.431	-13.444	-13.456	-13.466	-13.474	-13.481	-13.486	-13.490	-13.492	-13.492	-13.491	-13.489	-13.484	-13.478	-13.469	-13.459	-13.446	-13.432	-13.418	-13.400	-13.380	-13.359	-13.334	-13.308	-13.280	-13.250	-13.218	-13.184	-13.146	-13.109	-13.066	-13.024	-12.978	-12.930	-12.880	-12.829	-12.774	-12.718	-12.658	-12.596	-12.532	-12.469	-12.400	-12.330	-12.259	-12.184	-12.109	-12.030	-11.950	-11.868	-11.784	-11.698	-11.610	-11.520	-11.429	-11.335	-11.240	-11.144	-11.046	-10.946	-10.845	-10.742	-10.639	-10.534	-10.428	-10.320	-10.210	-10.101	-9.990	-9.878	-9.765	-9.651	-9.536	-9.421	-9.305	-9.186	-9.069	-8.950	-8.831	-8.711	-8.591	-8.470	-8.349	-8.226	-8.105	-7.981	-7.858	-7.735	-7.611	-7.486	-7.362	-7.238	-7.114	-6.989	-6.864	-6.739	-6.612	-6.488	-6.361	-6.236	-6.109	-5.984	-5.858	-5.732	-5.606	-5.481	-5.355	-5.229	-5.105	-4.979	-4.854	-4.729	-4.604	-4.479	-4.355	-4.231	-4.108	-3.984	-3.861	-3.738	-3.615	-3.494	-3.372	-3.252	-3.131	-3.012	-2.892	-2.774	-2.656	-2.539	-2.421	-2.308	-2.191	-2.076	-1.964	-1.851	-1.739	-1.629	-1.518	-1.409	-1.301	-1.194	-1.088	-0.982	-0.879	-0.775	-0.675	-0.572	-0.474	-0.375	-0.279	-0.182	-0.088	0.005	0.098	0.188	0.276	0.365	0.451	0.535	0.620	0.701	0.782	0.862	0.940	1.016	1.091	1.164	1.236	1.305	1.375	1.442	1.508	1.571	1.635	1.696	1.756	1.815	1.871	1.928	1.981	2.034	2.085	2.135	2.184	2.230	2.278	2.321	2.365	2.408	2.449	2.488	2.528	2.565	2.600	2.638	2.671	2.704	2.738	2.769	2.800	2.830	2.860	2.889	2.916	2.944	2.971	2.998	3.022	3.048	3.072	3.096	3.121	3.144	3.166	3.190	3.212	3.234	3.255	3.276	3.298	3.319	3.338	3.358	3.376	3.396	3.415	3.434	3.451	3.469	3.486	3.504	3.521	3.538	3.552	3.568	3.582	3.596	3.610	3.625	3.638	3.649	3.661	3.671	3.682	3.691	3.701	3.710	3.718	3.724	3.730	3.736	3.740	3.744	3.746	3.749	3.750	3.751	3.750	3.748	3.745	3.742	3.738	3.732	3.726	3.720	3.711	3.702	3.692	3.681	3.669	3.656	3.644	3.629	3.614	3.599	3.581	3.562	3.545	3.526	3.506	3.485	3.464	3.441	3.420	3.396	3.372	3.349	3.324	3.299	3.274	3.248	3.221	3.195	3.169	3.142	3.115	3.088	3.061	3.034	3.008	2.980	2.952	2.928	2.900	2.872	2.846	2.821	2.795	2.769	2.744	2.718	2.694	2.668	2.644	2.620	2.596	2.572	2.549	2.526	2.504	2.481	2.459	2.436	2.415	2.392	2.372	2.351	2.330	2.309	2.289	2.268	2.248	2.226	2.206	2.186	2.164	2.144	2.122	2.101	2.080	2.060	2.039	2.016	1.995	1.972	1.950	1.928	1.905	1.881	1.859	1.835	1.810	1.786	1.762	1.738	1.712	1.689	1.661	1.636	1.611	1.584	1.559	1.532	1.505	1.480	1.452	1.425	1.399	1.371	1.345	1.318	1.291	1.265	1.239	1.211	1.186	1.160	1.134	1.108	1.081	1.056	1.030	1.005	0.981	0.955	0.931	0.906	0.882	0.859	0.835	0.812	0.789	0.765	0.742	0.720	0.698	0.675	0.652	0.630	0.609	0.588	0.565	0.544	0.521	0.500	0.479	0.458	0.436	0.414	0.392	0.370	0.349	0.328	0.306	0.284	0.261	0.240	0.218	0.196	0.174	0.152	0.130	0.108	0.086	0.065	0.044	0.021	0.000	-0.021	-0.042	-0.062	-0.084	-0.102	-0.122	-0.142	-0.161	-0.179	-0.198	-0.215	-0.232	-0.249	-0.265	-0.280	-0.295	-0.309	-0.321	-0.334	-0.345	-0.356	-0.366	-0.375	-0.384	-0.391	-0.398	-0.402	-0.406	-0.411	-0.412	-0.415	-0.415	-0.415	-0.415	-0.412	-0.410	-0.406	-0.401	-0.398	-0.392	-0.385	-0.378	-0.369	-0.360	-0.350	-0.340	-0.329	-0.318	-0.306	-0.292	-0.280	-0.266	-0.252	-0.238	-0.224	-0.209	-0.192	-0.178	-0.161	-0.146	-0.129	-0.114	-0.096	-0.081	-0.064	-0.048	-0.032	-0.016	0.001	0.016	0.032	0.048	0.062	0.078	0.092	0.106	0.121	0.135	0.149	0.162	0.175	0.189	0.200	0.212	0.222	0.234	0.244	0.254	0.264	0.274	0.281	0.291	0.299	0.305	0.312	0.319	0.326	0.332	0.336	0.342	0.348	0.351	0.356	0.360	0.364	0.368	0.370	0.374	0.376	0.380	0.382	0.385	0.389	0.391	0.394	0.398	0.400	0.404	0.408	0.411	0.416	0.421	0.425	0.431	0.438	0.442	0.450	0.458	0.466	0.475	0.485	0.495	0.506	0.516	0.529	0.544	0.556	0.571	0.588	0.604	0.621	0.639	0.659	0.679	0.699	0.719	0.741	0.764	0.788	0.810	0.835	0.860	0.885	0.912	0.938	0.965	0.992	1.020	1.048	1.076	1.104	1.132	1.160	1.188	1.216	1.245	1.272	1.299	1.326	1.352	1.378	1.404	1.428	1.452	1.476	1.499	1.520	1.540	1.561	1.580	1.598	1.615	1.630	1.646	1.660	1.672	1.682	1.694	1.704	1.710	1.718	1.724	1.728	1.731	1.734	1.735	1.735	1.734	1.732	1.729	1.726	1.720	1.715	1.710	1.701	1.694	1.686	1.678	1.668	1.658	1.648	1.636	1.625	1.615	1.602	1.591	1.580	1.568	1.556	1.545	1.534	1.522	1.511	1.501	1.490	1.480	1.471	1.462	1.454	1.446	1.439	1.431	1.425	1.419	1.415	1.409	1.405	1.402	1.399	1.398	1.398	1.396	1.396	1.396	1.398	1.399	1.400	1.402	1.406	1.410	1.411	1.415	1.420	1.424	1.428	1.432	1.436	1.441	1.445	1.449	1.451	1.455	1.459	1.461	1.464	1.465	1.466	1.466	1.468	1.466	1.466	1.464	1.460	1.456	1.452	1.448	1.441	1.434	1.425	1.415	1.404	1.392	1.380	1.366	1.352	1.338	1.320	1.302	1.284	1.264	1.244	1.222	1.200	1.178	1.154	1.129	1.104	1.079	1.051	1.025	0.996	0.969	0.939	0.911	0.881	0.854	0.824	0.794	0.764	0.735	0.705	0.675	0.645	0.616	0.588	0.559	0.530	0.502	0.475	0.449	0.422	0.398	0.371	0.348	0.324	0.301	0.279	0.258	0.238	0.218	0.199	0.181	0.164	0.148	0.131	0.118	0.104	0.090	0.079	0.066	0.056	0.046	0.038	0.030	0.022	0.015	0.009	0.004	-0.001	-0.006	-0.010	-0.014	-0.016	-0.019	-0.020	-0.021	-0.024	-0.025	-0.025	-0.025	-0.026	-0.026	-0.028	-0.026	-0.026	-0.026	-0.028	-0.028	-0.029	-0.029	-0.030	-0.031	-0.034	-0.035	-0.036	-0.039	-0.041	-0.045	-0.049	-0.052	-0.058	-0.061	-0.066	-0.072	-0.079	-0.086	-0.094	-0.101	-0.110	-0.120	-0.129	-0.140	-0.151	-0.162	-0.175	-0.186	-0.200	-0.212	-0.226	-0.241	-0.255	-0.271	-0.286	-0.302	-0.319	-0.335	-0.352	-0.369	-0.386	-0.404	-0.421	-0.438	-0.456	-0.474	-0.491	-0.510	-0.526	-0.544	-0.561	-0.578	-0.592	-0.609	-0.625	-0.640	-0.655	-0.668	-0.682	-0.695	-0.706	-0.718	-0.729	-0.739	-0.748	-0.755	-0.762	-0.769	-0.774	-0.779	-0.781	-0.785	-0.786	-0.786	-0.786	-0.784	-0.782	-0.779	-0.775	-0.770	-0.764	-0.756	-0.748	-0.739	-0.728	-0.718	-0.705	-0.694	-0.679	-0.665	-0.650	-0.635	-0.618	-0.601	-0.584	-0.566	-0.546	-0.528	-0.507	-0.488	-0.468	-0.446	-0.426	-0.405	-0.382	-0.361	-0.340	-0.318	-0.296	-0.274	-0.252	-0.231	-0.209	-0.188	-0.166	-0.145	-0.124	-0.102	-0.082	-0.064	-0.042	-0.024	-0.005	0.014	0.032	0.050	0.066	0.084	0.100	0.118	0.132	0.146	0.161	0.175	0.188	0.201	0.212	0.225	0.236	0.248	0.258	0.268	0.276	0.286	0.294	0.302	0.310	0.318	0.324	0.330	0.336	0.341	0.348	0.352	0.358	0.361	0.365	0.370	0.372	0.378	0.381	0.384	0.388	0.390	0.394	0.396	0.399	0.402	0.406	0.410	0.412	0.416	0.419	0.424	0.428	0.431	0.436	0.440	0.444	0.450	0.455	0.460	0.465	0.471	0.476	0.482	0.489	0.495	0.502	0.510	0.516	0.524	0.531	0.539	0.546	0.554	0.562	0.570	0.579	0.586	0.594	0.602	0.610	0.619	0.626	0.634	0.641	0.648	0.654	0.661	0.668	0.674	0.679	0.685	0.690	0.695	0.700	0.704	0.708	0.711	0.715	0.716	0.720	0.721	0.722	0.724	0.724	0.725	0.725	0.725	0.725	0.724	0.724	0.722	0.721	0.719	0.718	0.716	0.714	0.711	0.710	0.709	0.706	0.704	0.702	0.701	0.700	0.698	0.696	0.696	0.695	0.695	0.695	0.695	0.694	0.695	0.695	0.696	0.698	0.699	0.700	0.702	0.706	0.709	0.711	0.714	0.716	0.721	0.725	0.729	0.732	0.738	0.742	0.746	0.751	0.756	0.761	0.765	0.771	0.776	0.780	0.785	0.790	0.796	0.800	0.805	0.810	0.814	0.819	0.821	0.826	0.830	0.834	0.838	0.841	0.845	0.848	0.850	0.854	0.856	0.860	0.862	0.865	0.866	0.869	0.870	0.872	0.875	0.878	0.878	0.880	0.881	0.882	0.884	0.885	0.886	0.888	0.889	0.890	0.890	0.890	0.891	0.892	0.892	0.894	0.894	0.894	0.895	0.894	0.894	0.894	0.894	0.892	0.892	0.891	0.890	0.889	0.886	0.885	0.884	0.880	0.879	0.876	0.871	0.869	0.865	0.862	0.856	0.852	0.849	0.844	0.839	0.832	0.826	0.821	0.815	0.809	0.802	0.796	0.790	0.782	0.776	0.769	0.762	0.755	0.748	0.741	0.735	0.728	0.722	0.716	0.711	0.706	0.700	0.696	0.691	0.689	0.686	0.682	0.681	0.680	0.679	0.679	0.679	0.680	0.681	0.684	0.686	0.690	0.695	0.700	0.706	0.712	0.720	0.729	0.738	0.746	0.756	0.766	0.779	0.791	0.802	0.816	0.830	0.844	0.856	0.871	0.886	0.901	0.916	0.932	0.948	0.962	0.979	0.994	1.010	1.025	1.039	1.054	1.068	1.082	1.096	1.109	1.121	1.134	1.145	1.156	1.166	1.176	1.185	1.194	1.200	1.208	1.214	1.218	1.222	1.225	1.228	1.229	1.230	1.229	1.229	1.226	1.224	1.221	1.216	1.211	1.206	1.199	1.192	1.185	1.175	1.166	1.156	1.145	1.135	1.124	1.112	1.100	1.088	1.075	1.061	1.048	1.034	1.020	1.006	0.991	0.976	0.962	0.948	0.934	0.919	0.904	0.889	0.874	0.860	0.845	0.831	0.816	0.801	0.789	0.774	0.760	0.746	0.732	0.719	0.705	0.691	0.678	0.666	0.652	0.639	0.625	0.612	0.600	0.588	0.575	0.562	0.550	0.538	0.525	0.512	0.501	0.490	0.478	0.465	0.452	0.441	0.430	0.418	0.406	0.394	0.382	0.370	0.359	0.348	0.336	0.324	0.314	0.301	0.291	0.279	0.269	0.256	0.246	0.236	0.224	0.214	0.204	0.192	0.182	0.171	0.161	0.152	0.142	0.132	0.121	0.111	0.102	0.092	0.082	0.072	0.062	0.054	0.042	0.032	0.022	0.012	0.004	-0.008	-0.016	-0.028	-0.038	-0.049	-0.059	-0.070	-0.082	-0.094	-0.105	-0.118	-0.129	-0.141	-0.155	-0.168	-0.180	-0.194	-0.208	-0.222	-0.238	-0.251	-0.268	-0.282	-0.299	-0.315	-0.331	-0.346	-0.364	-0.380	-0.398	-0.415	-0.432	-0.451	-0.469	-0.486	-0.505	-0.522	-0.541	-0.559	-0.576	-0.594	-0.611	-0.629	-0.646	-0.662	-0.680	-0.695	-0.712	-0.729	-0.742	-0.758	-0.772	-0.785	-0.799	-0.811	-0.822	-0.835	-0.846	-0.855	-0.866	-0.875	-0.882	-0.891	-0.898	-0.904	-0.909	-0.914	-0.919	-0.921	-0.925	-0.928	-0.929	-0.930	-0.931	-0.932	-0.934	-0.932	-0.931	-0.931	-0.930	-0.929	-0.928	-0.926	-0.922	-0.921	-0.920	-0.918	-0.916	-0.915	-0.915	-0.914	-0.912	-0.912	-0.914	-0.915	-0.915	-0.918	-0.921	-0.924	-0.929	-0.932	-0.939	-0.944	-0.950	-0.958	-0.966	-0.976	-0.985	-0.995	-1.006	-1.019	-1.031	-1.044	-1.058	-1.071	-1.086	-1.102	-1.118	-1.134	-1.150	-1.166	-1.184	-1.200	-1.218	-1.234	-1.251	-1.268	-1.284	-1.300	-1.316	-1.331	-1.346	-1.360	-1.374	-1.385	-1.399	-1.408	-1.419	-1.426	-1.435	-1.441	-1.446	-1.451	-1.455	-1.456	-1.456	-1.455	-1.452	-1.449	-1.444	-1.436	-1.429	-1.420	-1.409	-1.395	-1.382	-1.368	-1.351	-1.332	-1.315	-1.295	-1.274	-1.251	-1.228	-1.204	-1.178	-1.151	-1.125	-1.096	-1.068	-1.039	-1.009	-0.978	-0.948	-0.916	-0.885	-0.852	-0.820	-0.788	-0.755	-0.722	-0.690	-0.658	-0.626	-0.595	-0.564	-0.531	-0.500	-0.469	-0.439	-0.409	-0.379	-0.350	-0.321	-0.294	-0.265	-0.239	-0.211	-0.186	-0.160	-0.135	-0.111	-0.088	-0.065	-0.042	-0.021	0.001	0.021	0.041	0.060	0.079	0.096	0.114	0.130	0.146	0.162	0.178	0.191	0.205	0.219	0.232	0.244	0.256	0.268	0.280	0.291	0.300	0.310	0.320	0.329	0.338	0.346	0.355	0.364	0.371	0.380	0.388	0.395	0.402	0.409	0.415	0.424	0.430	0.436	0.444	0.451	0.459	0.465	0.472	0.481	0.489	0.496	0.505	0.512	0.522	0.531	0.540	0.549	0.560	0.570	0.581	0.592	0.604	0.615	0.628	0.639	0.652	0.666	0.679	0.692	0.708	0.721	0.736	0.751	0.766	0.782	0.799	0.814	0.830	0.845	0.861	0.878	0.892	0.909	0.925	0.939	0.955	0.970	0.984	0.999	1.012	1.025	1.038	1.051	1.062	1.074	1.085	1.094	1.104	1.112	1.121	1.128	1.135	1.141	1.145	1.150	1.154	1.156	1.159	1.160	1.160	1.160	1.159	1.156	1.155	1.151	1.149	1.144	1.140	1.134	1.129	1.122	1.116	1.109	1.101	1.095	1.086	1.080	1.071	1.065	1.056	1.049	1.040	1.032	1.025	1.018	1.010	1.004	0.996	0.991	0.984	0.979	0.972	0.969	0.964	0.960	0.956	0.952	0.950	0.948	0.946	0.944	0.944	0.941	0.942	0.941	0.942	0.944	0.944	0.945	0.946	0.949	0.950	0.952	0.955	0.958	0.960	0.962	0.965	0.968	0.971	0.974	0.976	0.978	0.980	0.981	0.984	0.985	0.986	0.988	0.989	0.990	0.990	0.990	0.990	0.989	0.989	0.988	0.985	0.985	0.981	0.980	0.976	0.972	0.970	0.966	0.961	0.958	0.952	0.948	0.942	0.936	0.930	0.925	0.919	0.912	0.905	0.899	0.891	0.884	0.876	0.869	0.861	0.852	0.845	0.836	0.829	0.820	0.811	0.804	0.795	0.786	0.778	0.769	0.760	0.751	0.742	0.734	0.725	0.716	0.706	0.699	0.690	0.681	0.672	0.664	0.655	0.648	0.640	0.630	0.622	0.615	0.608	0.600	0.592	0.585	0.578	0.571	0.564	0.558	0.551	0.548	0.541	0.536	0.531	0.528	0.524	0.521	0.519	0.516	0.514	0.512	0.511	0.512	0.512	0.512	0.515	0.516	0.519	0.521	0.526	0.529	0.534	0.540	0.546	0.552	0.559	0.568	0.574	0.584	0.591	0.600	0.610	0.620	0.630	0.640	0.651	0.661	0.672	0.682	0.694	0.704	0.715	0.726	0.736	0.748	0.758	0.766	0.778	0.786	0.794	0.802	0.810	0.818	0.825	0.830	0.835	0.840	0.844	0.848	0.849	0.851	0.852	0.852	0.852	0.850	0.850	0.845	0.842	0.838	0.834	0.828	0.820	0.814	0.806	0.798	0.789	0.779	0.768	0.758	0.748	0.736	0.724	0.712	0.701	0.688	0.676	0.664	0.652	0.640	0.628	0.616	0.605	0.594	0.582	0.572	0.562	0.554	0.545	0.536	0.529	0.521	0.516	0.510	0.506	0.502	0.499	0.496	0.495	0.495	0.495	0.496	0.499	0.501	0.504	0.510	0.515	0.521	0.529	0.536	0.546	0.555	0.564	0.576	0.586	0.599	0.611	0.625	0.638	0.651	0.665	0.680	0.692	0.709	0.722	0.738	0.752	0.768	0.782	0.796	0.810	0.825	0.838	0.851	0.864	0.876	0.889	0.900	0.910	0.920	0.930	0.939	0.946	0.954	0.961	0.966	0.971	0.975	0.979	0.982	0.985	0.985	0.986	0.985	0.985	0.984	0.982	0.979	0.975	0.971	0.968	0.962	0.956	0.951	0.946	0.939	0.932	0.926	0.919	0.912	0.905	0.898	0.891	0.884	0.878	0.871	0.865	0.859	0.852	0.848	0.842	0.838	0.832	0.830	0.826	0.824	0.821	0.820	0.819	0.818	0.819	0.819	0.820	0.822	0.825	0.829	0.832	0.836	0.841	0.845	0.852	0.858	0.865	0.871	0.879	0.886	0.894	0.902	0.911	0.920	0.928	0.938	0.946	0.955	0.965	0.974	0.984	0.991	1.001	1.009	1.018	1.025	1.034	1.041	1.049	1.055	1.061	1.068	1.074	1.079	1.085	1.090	1.094	1.098	1.100	1.104	1.105	1.106	1.109	1.109	1.110	1.110	1.110	1.110	1.109	1.108	1.105	1.102	1.100	1.098	1.094	1.091	1.088	1.082	1.079	1.074	1.070	1.066	1.060	1.055	1.050	1.045	1.040	1.034	1.029	1.024	1.019	1.012	1.006	1.001	0.996	0.990	0.985	0.979	0.974	0.969	0.962	0.958	0.951	0.946	0.940	0.935	0.930	0.926	0.921	0.916	0.911	0.906	0.902	0.898	0.894	0.889	0.886	0.881	0.879	0.875	0.872	0.868	0.866	0.864	0.860	0.858	0.856	0.855	0.852	0.851	0.851	0.851	0.851	0.852	0.852	0.854	0.856	0.858	0.861	0.862	0.866	0.871	0.875	0.880	0.886	0.892	0.899	0.906	0.915	0.922	0.931	0.942	0.951	0.962	0.974	0.985	0.998	1.010	1.024	1.038	1.051	1.066	1.081	1.098	1.112	1.129	1.145	1.162	1.180	1.196	1.214	1.230	1.249	1.266	1.284	1.302	1.319	1.338	1.355	1.372	1.389	1.406	1.422	1.440	1.456	1.471	1.488	1.502	1.516	1.531	1.544	1.558	1.570	1.581	1.595	1.604	1.615	1.626	1.635	1.642	1.652	1.660	1.666	1.674	1.680	1.685	1.691	1.696	1.700	1.704	1.708	1.711	1.714	1.716	1.719	1.720	1.721	1.722	1.724	1.725	1.726	1.728	1.728	1.728	1.729	1.730	1.730	1.730	1.731	1.731	1.732	1.734	1.735	1.736	1.738	1.739	1.739	1.741	1.742	1.745	1.746	1.749	1.750	1.752	1.754	1.756	1.759	1.761	1.762	1.765	1.768	1.770	1.771	1.774	1.776	1.778	1.780	1.780	1.782	1.784	1.784	1.785	1.786	1.786	1.786	1.785	1.786	1.785	1.784	1.781	1.781	1.779	1.776	1.774	1.771	1.768	1.765	1.760	1.756	1.751	1.746	1.741	1.736	1.730	1.724	1.719	1.711	1.705	1.698	1.690	1.682	1.675	1.668	1.659	1.651	1.642	1.634	1.625	1.616	1.608	1.599	1.590	1.579	1.571	1.561	1.551	1.542	1.532	1.522	1.512	1.502	1.494	1.484	1.475	1.464	1.455	1.445	1.435	1.425	1.415	1.406	1.398	1.388	1.379	1.369	1.360	1.351	1.342	1.334	1.326	1.318	1.310	1.301	1.294	1.285	1.279	1.271	1.264	1.256	1.251	1.245	1.239	1.232	1.226	1.221	1.215	1.211	1.206	1.201	1.198	1.192	1.189	1.185	1.181	1.178	1.175	1.172	1.169	1.166	1.164	1.161	1.159	1.156	1.152	1.151	1.149	1.146	1.144	1.141	1.138	1.135	1.131	1.129	1.124	1.120	1.116	1.111	1.108	1.101	1.095	1.089	1.082	1.076	1.068	1.060	1.051	1.042	1.032	1.022	1.012	1.001	0.989	0.976	0.964	0.951	0.936	0.921	0.906	0.890	0.875	0.858	0.841	0.824	0.806	0.788	0.769	0.750	0.731	0.711	0.691	0.672	0.651	0.631	0.610	0.590	0.569	0.549	0.529	0.509	0.488	0.468	0.448	0.428	0.408	0.389	0.369	0.351	0.332	0.314	0.298	0.281	0.265	0.249	0.232	0.218	0.204	0.191	0.179	0.166	0.154	0.144	0.132	0.124	0.115	0.106	0.099	0.092	0.086	0.080	0.076	0.072	0.070	0.068	0.065	0.064	0.064	0.062	0.064	0.065	0.066	0.068	0.071	0.074	0.078	0.082	0.086	0.091	0.096	0.100	0.105	0.110	0.116	0.122	0.129	0.132	0.139	0.144	0.150	0.154	0.160	0.164	0.169	0.171	0.176	0.179	0.181	0.182	0.184	0.185	0.186	0.186	0.184	0.182	0.180	0.178	0.174	0.169	0.164	0.158	0.150	0.142	0.134	0.124	0.114	0.102	0.089	0.076	0.062	0.048	0.032	0.016	-0.001	-0.018	-0.036	-0.055	-0.075	-0.095	-0.114	-0.135	-0.156	-0.179	-0.201	-0.224	-0.246	-0.268	-0.292	-0.315	-0.339	-0.361	-0.385	-0.410	-0.432	-0.456	-0.479	-0.501	-0.525	-0.546	-0.569	-0.591	-0.611	-0.632	-0.652	-0.671	-0.691	-0.710	-0.728	-0.746	-0.762	-0.778	-0.794	-0.809	-0.822	-0.835	-0.849	-0.860	-0.871	-0.881	-0.891	-0.900	-0.908	-0.915	-0.921	-0.926	-0.931	-0.936	-0.939	-0.941	-0.945	-0.946	-0.946	-0.946	-0.946	-0.945	-0.944	-0.941	-0.940	-0.936	-0.934	-0.930	-0.926	-0.921	-0.916	-0.912	-0.906	-0.901	-0.895	-0.890	-0.884	-0.879	-0.872	-0.868	-0.861	-0.855	-0.849	-0.842	-0.838	-0.831	-0.828	-0.821	-0.816	-0.811	-0.806	-0.801	-0.798	-0.794	-0.791	-0.788	-0.785	-0.781	-0.780	-0.778	-0.775	-0.775	-0.772	-0.772	-0.772	-0.771	-0.772	-0.772	-0.772	-0.774	-0.775	-0.775	-0.778	-0.778	-0.780	-0.781	-0.784	-0.785	-0.788	-0.789	-0.791	-0.794	-0.795	-0.798	-0.800	-0.801	-0.802	-0.804	-0.805	-0.805	-0.806	-0.806	-0.806	-0.805	-0.804	-0.804	-0.801	-0.798	-0.796	-0.792	-0.789	-0.785	-0.780	-0.775	-0.768	-0.762	-0.755	-0.746	-0.739	-0.730	-0.720	-0.710	-0.699	-0.688	-0.676	-0.662	-0.649	-0.636	-0.621	-0.606	-0.591	-0.574	-0.556	-0.540	-0.521	-0.502	-0.482	-0.462	-0.442	-0.422	-0.401	-0.380	-0.358	-0.336	-0.314	-0.290	-0.268	-0.244	-0.221	-0.198	-0.172	-0.149	-0.124	-0.100	-0.076	-0.052	-0.028	-0.004	0.019	0.044	0.066	0.090	0.112	0.136	0.158	0.180	0.201	0.220	0.241	0.260	0.280	0.298	0.315	0.331	0.348	0.362	0.376	0.389	0.402	0.414	0.424	0.432	0.441	0.449	0.454	0.459	0.464	0.466	0.469	0.469	0.468	0.468	0.464	0.460	0.456	0.450	0.444	0.435	0.426	0.416	0.405	0.394	0.381	0.368	0.354	0.338	0.321	0.305	0.288	0.270	0.251	0.232	0.214	0.194	0.174	0.152	0.132	0.111	0.090	0.069	0.048	0.026	0.004	-0.019	-0.040	-0.061	-0.085	-0.106	-0.128	-0.149	-0.170	-0.191	-0.212	-0.234	-0.255	-0.275	-0.295	-0.315	-0.335	-0.355	-0.375	-0.392	-0.412	-0.431	-0.451	-0.470	-0.489	-0.506	-0.524	-0.542	-0.560	-0.579	-0.596	-0.614	-0.631	-0.650	-0.666	-0.685	-0.701	-0.719	-0.736	-0.752	-0.770	-0.786	-0.804	-0.819	-0.835	-0.852	-0.868	-0.882	-0.898	-0.914	-0.928	-0.941	-0.955	-0.968	-0.980	-0.992	-1.004	-1.015	-1.025	-1.034	-1.042	-1.050	-1.058	-1.062	-1.066	-1.071	-1.074	-1.075	-1.076	-1.076	-1.074	-1.071	-1.068	-1.061	-1.054	-1.046	-1.038	-1.026	-1.014	-1.001	-0.988	-0.971	-0.954	-0.935	-0.915	-0.894	-0.871	-0.848	-0.822	-0.798	-0.770	-0.741	-0.712	-0.681	-0.650	-0.619	-0.585	-0.550	-0.515	-0.480	-0.442	-0.406	-0.368	-0.329	-0.290	-0.249	-0.210	-0.169	-0.129	-0.086	-0.045	-0.004	0.039	0.081	0.122	0.165	0.206	0.249	0.290	0.332	0.374	0.414	0.455	0.494	0.534	0.574	0.611	0.650	0.688	0.724	0.760	0.795	0.829	0.862	0.896	0.928	0.956	0.985	1.014	1.040	1.066	1.090	1.112	1.135	1.154	1.172	1.190	1.204	1.218	1.229	1.239	1.249	1.255	1.260	1.262	1.264	1.264	1.260	1.256	1.251	1.242	1.232	1.221	1.208	1.192	1.175	1.155	1.135	1.112	1.088	1.061	1.034	1.004	0.974	0.940	0.906	0.870	0.832	0.794	0.752	0.711	0.669	0.624	0.579	0.532	0.485	0.436	0.386	0.335	0.284	0.230	0.178	0.124	0.068	0.012	-0.045	-0.102	-0.160	-0.219	-0.279	-0.339	-0.400	-0.460	-0.522	-0.585	-0.649	-0.714	-0.778	-0.841	-0.908	-0.974	-1.041	-1.109	-1.178	-1.246	-1.315	-1.385	-1.456	-1.528	-1.600	-1.674	-1.748	-1.822	-1.898	-1.975	-2.051	-2.130	-2.209	-2.289	-2.369	-2.451	-2.532	-2.615	-2.699	-2.785	-2.869	-2.956	-3.042	-3.131	-3.219	-3.308	-3.398	-3.488	-3.579	-3.671	-3.762	-3.854	-3.948	-4.040	-4.132	-4.228	-4.320	-4.415	-4.509	-4.602	-4.698	-4.791	-4.886	-4.980	-5.074	-5.168	-5.261	-5.355	-5.448	-5.540	-5.631	-5.724	-5.815	-5.905	-5.996	-6.085	-6.175	-6.264	-6.351	-6.440	-6.526	-6.612	-6.698	-6.784	-6.868	-6.954	-7.036	-7.119	-7.202	-7.284	-7.365	-7.446	-7.528	-7.608	-7.688	-7.766	-7.845	-7.925	-8.004	-8.081	-8.159	-8.238	-8.315	-8.391	-8.468	-8.545	-8.622	-8.698	-8.775	-8.850	-8.926	-9.002	-9.078	-9.154	-9.229	-9.305	-9.380	-9.455	-9.531	-9.606	-9.680	-9.755	-9.830	-9.904	-9.978	-10.052	-10.126	-10.199	-10.272	-10.344	-10.416	-10.489	-10.559	-10.630	-10.701	-10.770	-10.840	-10.909	-10.975	-11.044	-11.110	-11.175	-11.241	-11.305	-11.369	-11.431	-11.492	-11.554	-11.612	-11.671	-11.730	-11.785	-11.842	-11.895	-11.950	-12.001	-12.054	-12.102	-12.152	-12.200	-12.246	-12.292	-12.336	-12.380	-12.421	-12.461	-12.502	-12.540	-12.578	-12.612	-12.646	-12.680	-12.712	-12.742	-12.772	-12.801	-12.829	-12.854	-12.879	-12.901	-12.924	-12.944	-12.964	-12.981	-12.999	-13.014	-13.026	-13.040	-13.050	-13.060	-13.068	-13.074	-13.080	-13.082	-13.085	-13.084	-13.082	-13.080	-13.074	-13.066	-13.059	-13.048	-13.035	-13.020	-13.002	-12.985	-12.964	-12.941	-12.916	-12.890	-12.860	-12.829	-12.795	-12.759	-12.720	-12.681	-12.638	-12.592	-12.546	-12.496	-12.444	-12.390	-12.334	-12.274	-12.212	-12.150	-12.085	-12.016	-11.948	-11.874	-11.800	-11.725	-11.646	-11.565	-11.482	-11.399	-11.314	-11.225	-11.135	-11.044	-10.950	-10.855	-10.758	-10.660	-10.560	-10.459	-10.358	-10.252	-10.148	-10.041	-9.934	-9.826	-9.716	-9.606	-9.494	-9.381	-9.268	-9.154	-9.039	-8.922	-8.806	-8.689	-8.571	-8.452	-8.334	-8.214	-8.092	-7.972	-7.851	-7.730	-7.608	-7.485	-7.362	-7.239	-7.116	-6.991	-6.868	-6.742	-6.619	-6.494	-6.369	-6.244	-6.118	-5.992	-5.866	-5.740	-5.615	-5.488	-5.361	-5.235	-5.110	-4.982	-4.856	-4.730	-4.604	-4.478	-4.351	-4.226	-4.100	-3.974	-3.850	-3.724	-3.599	-3.475	-3.351	-3.229	-3.105	-2.982	-2.860	-2.739	-2.618	-2.496	-2.376	-2.259	-2.139	-2.022	-1.905	-1.789	-1.674	-1.560	-1.445	-1.332	-1.221	-1.111	-1.000	-0.892	-0.784	-0.678	-0.572	-0.468	-0.365	-0.262	-0.161	-0.062	0.036	0.134	0.230	0.325	0.418	0.510	0.600	0.690	0.778	0.865	0.950	1.035	1.116	1.198	1.276	1.355	1.431	1.508	1.580	1.652	1.724	1.794	1.861	1.929	1.994	2.058	2.120	2.181	2.241	2.300	2.356	2.412	2.466	2.519	2.570	2.620	2.669	2.718	2.762	2.808	2.851	2.895	2.936	2.978	3.016	3.054	3.091	3.128	3.162	3.198	3.231	3.264	3.295	3.326	3.356	3.385	3.415	3.444	3.471	3.498	3.524	3.550	3.575	3.600	3.622	3.648	3.670	3.692	3.716	3.739	3.760	3.780	3.801	3.822	3.841	3.862	3.882	3.900	3.920	3.938	3.956	3.974	3.990	4.008	4.025	4.040	4.055	4.071	4.086	4.100	4.114	4.128	4.140	4.152	4.164	4.176	4.188	4.198	4.208	4.216	4.224	4.231	4.239	4.245	4.250	4.255	4.259	4.262	4.265	4.266	4.268	4.268	4.266	4.265	4.262	4.259	4.254	4.249	4.242	4.235	4.228	4.218	4.208	4.196	4.184	4.171	4.158	4.144	4.129	4.112	4.095	4.076	4.058	4.039	4.019	3.998	3.975	3.952	3.930	3.906	3.882	3.858	3.832	3.806	3.780	3.754	3.728	3.700	3.672	3.645	3.618	3.590	3.561	3.534	3.506	3.478	3.450	3.422	3.394	3.366	3.339	3.314	3.286	3.259	3.232	3.206	3.180	3.155	3.130	3.105	3.080	3.055	3.031	3.008	2.984	2.960	2.938	2.915	2.892	2.871	2.849	2.828	2.805	2.784	2.762	2.740	2.719	2.699	2.678	2.656	2.636	2.615	2.594	2.571	2.550	2.529	2.508	2.485	2.462	2.441	2.419	2.396	2.375	2.352	2.329	2.305	2.281	2.259	2.235	2.211	2.188	2.162	2.139	2.115	2.091	2.066	2.041	2.016	1.992	1.968	1.944	1.920	1.895	1.870	1.846	1.822	1.798	1.774	1.750	1.726	1.704	1.680	1.658	1.635	1.612	1.590	1.568	1.545	1.524	1.502	1.481	1.460	1.439	1.419	1.398	1.376	1.356	1.336	1.316	1.295	1.275	1.255	1.235	1.214	1.195	1.174	1.154	1.134	1.114	1.092	1.072	1.051	1.031	1.010	0.989	0.968	0.946	0.924	0.902	0.881	0.860	0.838	0.815	0.792	0.771	0.749	0.726	0.704	0.681	0.660	0.638	0.615	0.595	0.572	0.552	0.531	0.511	0.490	0.471	0.450	0.432	0.414	0.396	0.379	0.362	0.345	0.330	0.316	0.301	0.289	0.276	0.265	0.255	0.245	0.236	0.228	0.221	0.215	0.209	0.205	0.201	0.199	0.198	0.196	0.196	0.198	0.199	0.201	0.205	0.209	0.214	0.219	0.226	0.232	0.240	0.249	0.258	0.268	0.278	0.288	0.299	0.310	0.322	0.334	0.346	0.359	0.372	0.386	0.399	0.412	0.426	0.440	0.452	0.466	0.480	0.494	0.509	0.521	0.535	0.548	0.561	0.574	0.585	0.598	0.610	0.621	0.632	0.644	0.655	0.666	0.675	0.685	0.694	0.704	0.712	0.720	0.729	0.735	0.742	0.749	0.755	0.761	0.766	0.770	0.776	0.781	0.784	0.788	0.791	0.795	0.798	0.799	0.802	0.804	0.808	0.809	0.810	0.812	0.814	0.815	0.818	0.819	0.821	0.822	0.825	0.828	0.830	0.832	0.836	0.839	0.842	0.848	0.852	0.858	0.864	0.870	0.876	0.885	0.892	0.901	0.911	0.920	0.932	0.944	0.956	0.969	0.984	0.998	1.015	1.030	1.048	1.065	1.085	1.104	1.125	1.145	1.168	1.190	1.214	1.236	1.260	1.286	1.310	1.336	1.364	1.390	1.416	1.442	1.470	1.498	1.525	1.551	1.580	1.606	1.634	1.660	1.688	1.714	1.739	1.764	1.789	1.812	1.836	1.859	1.881	1.901	1.922	1.942	1.960	1.978	1.995	2.010	2.025	2.039	2.051	2.062	2.072	2.081	2.090	2.098	2.104	2.109	2.112	2.116	2.118	2.120	2.119	2.118	2.116	2.115	2.112	2.109	2.105	2.100	2.094	2.089	2.082	2.075	2.069	2.062	2.054	2.046	2.040	2.031	2.025	2.016	2.009	2.002	1.994	1.988	1.982	1.976	1.970	1.965	1.960	1.955	1.951	1.948	1.945	1.942	1.940	1.939	1.939	1.939	1.938	1.939	1.940	1.941	1.944	1.946	1.950	1.952	1.956	1.960	1.965	1.969	1.974	1.980	1.984	1.990	1.995	2.000	2.006	2.010	2.016	2.020	2.025	2.030	2.034	2.036	2.040	2.041	2.044	2.046	2.046	2.046	2.046	2.045	2.044	2.041	2.038	2.034	2.029	2.024	2.018	2.010	2.002	1.994	1.984	1.974	1.961	1.949	1.935	1.921	1.906	1.891	1.874	1.856	1.839	1.819	1.800	1.780	1.759	1.738	1.715	1.692	1.670	1.646	1.621	1.596	1.572	1.546	1.520	1.495	1.469	1.442	1.416	1.390	1.362	1.336	1.310	1.284	1.258	1.230	1.205	1.179	1.154	1.129	1.104	1.079	1.054	1.030	1.006	0.984	0.962	0.940	0.919	0.898	0.879	0.859	0.840	0.821	0.804	0.788	0.771	0.755	0.740	0.726	0.712	0.700	0.688	0.676	0.666	0.655	0.646	0.638	0.629	0.621	0.614	0.609	0.602	0.598	0.592	0.588	0.584	0.580	0.578	0.574	0.571	0.570	0.568	0.565	0.564	0.561	0.560	0.559	0.556	0.555	0.554	0.550	0.549	0.546	0.542	0.541	0.538	0.535	0.530	0.526	0.521	0.515	0.510	0.504	0.496	0.489	0.481	0.472	0.462	0.452	0.441	0.431	0.419	0.405	0.392	0.379	0.364	0.350	0.334	0.316	0.300	0.282	0.265	0.246	0.228	0.209	0.189	0.169	0.149	0.129	0.108	0.088	0.066	0.045	0.024	0.002	-0.019	-0.039	-0.061	-0.081	-0.101	-0.121	-0.140	-0.160	-0.179	-0.198	-0.216	-0.232	-0.249	-0.265	-0.280	-0.295	-0.309	-0.321	-0.334	-0.345	-0.356	-0.365	-0.374	-0.381	-0.389	-0.395	-0.400	-0.404	-0.406	-0.410	-0.411	-0.410	-0.410	-0.409	-0.406	-0.402	-0.399	-0.394	-0.386	-0.380	-0.372	-0.364	-0.355	-0.345	-0.334	-0.322	-0.311	-0.298	-0.285	-0.271	-0.256	-0.241	-0.226	-0.210	-0.195	-0.178	-0.161	-0.144	-0.125	-0.109	-0.090	-0.072	-0.054	-0.036	-0.018	0.001	0.020	0.039	0.058	0.075	0.094	0.111	0.129	0.146	0.164	0.181	0.198	0.215	0.230	0.248	0.262	0.279	0.292	0.308	0.321	0.334	0.348	0.360	0.372	0.384	0.395	0.406	0.415	0.425	0.435	0.444	0.452	0.460	0.468	0.475	0.482	0.489	0.495	0.500	0.506	0.511	0.515	0.520	0.525	0.529	0.532	0.538	0.540	0.544	0.546	0.550	0.555	0.558	0.562	0.565	0.569	0.572	0.578	0.581	0.586	0.591	0.598	0.601	0.609	0.615	0.621	0.628	0.635	0.642	0.650	0.659	0.668	0.676	0.685	0.696	0.706	0.716	0.728	0.739	0.750	0.762	0.774	0.786	0.798	0.810	0.824	0.836	0.849	0.861	0.875	0.888	0.900	0.914	0.926	0.938	0.951	0.964	0.974	0.986	0.998	1.009	1.019	1.029	1.039	1.049	1.058	1.066	1.075	1.082	1.089	1.096	1.102	1.108	1.112	1.119	1.122	1.126	1.130	1.134	1.136	1.139	1.141	1.142	1.144	1.146	1.146	1.148	1.148	1.148	1.149	1.149	1.149	1.149	1.150	1.150	1.150	1.151	1.151	1.151	1.152	1.152	1.154	1.154	1.155	1.156	1.158	1.159	1.161	1.162	1.165	1.166	1.169	1.171	1.174	1.178	1.180	1.182	1.186	1.189	1.191	1.194	1.198	1.201	1.204	1.208	1.210	1.212	1.215	1.218	1.220	1.222	1.224	1.228	1.229	1.230	1.230	1.232	1.234	1.234	1.235	1.235	1.235	1.235	1.235	1.234	1.234	1.232	1.232	1.231	1.230	1.229	1.228	1.228	1.226	1.225	1.224	1.222	1.221	1.220	1.219	1.218	1.216	1.216	1.216	1.215	1.214	1.214	1.214	1.214	1.212	1.214	1.214	1.214	1.214	1.216	1.216	1.218	1.218	1.219	1.219	1.220	1.221	1.221	1.222	1.224	1.224	1.224	1.224	1.224	1.224	1.224	1.224	1.221	1.221	1.220	1.218	1.216	1.212	1.210	1.208	1.204	1.200	1.196	1.190	1.186	1.180	1.175	1.169	1.162	1.156	1.150	1.142	1.135	1.129	1.120	1.112	1.105	1.098	1.090	1.082	1.075	1.068	1.060	1.054	1.046	1.040	1.035	1.029	1.024	1.019	1.015	1.011	1.009	1.006	1.004	1.002	1.001	1.002	1.002	1.004	1.006	1.009	1.012	1.018	1.024	1.029	1.035	1.041	1.049	1.058	1.068	1.076	1.086	1.098	1.108	1.120	1.130	1.142	1.154	1.168	1.179	1.192	1.204	1.216	1.229	1.240	1.252	1.265	1.276	1.288	1.298	1.309	1.319	1.328	1.336	1.345	1.351	1.359	1.365	1.370	1.375	1.379	1.381	1.384	1.385	1.385	1.386	1.385	1.384	1.381	1.378	1.374	1.370	1.364	1.358	1.351	1.344	1.335	1.326	1.318	1.309	1.299	1.288	1.278	1.266	1.255	1.242	1.230	1.219	1.205	1.192	1.181	1.168	1.154	1.142	1.129	1.116	1.104	1.091	1.079	1.066	1.055	1.042	1.031	1.019	1.008	0.998	0.986	0.975	0.964	0.954	0.944	0.934	0.924	0.914	0.904	0.895	0.885	0.876	0.868	0.859	0.850	0.840	0.831	0.822	0.815	0.806	0.799	0.789	0.781	0.772	0.765	0.756	0.748	0.740	0.731	0.721	0.714	0.705	0.698	0.689	0.680	0.670	0.661	0.652	0.644	0.635	0.626	0.618	0.609	0.599	0.590	0.581	0.571	0.562	0.555	0.546	0.536	0.528	0.519	0.511	0.501	0.494	0.485	0.476	0.468	0.459	0.451	0.442	0.435	0.426	0.418	0.410	0.401	0.392	0.384	0.376	0.368	0.359	0.350	0.341	0.332	0.324	0.315	0.305	0.295	0.285	0.276	0.265	0.254	0.244	0.232	0.221	0.209	0.198	0.185	0.171	0.159	0.145	0.131	0.116	0.102	0.088	0.072	0.058	0.041	0.025	0.009	-0.008	-0.025	-0.042	-0.059	-0.076	-0.094	-0.111	-0.129	-0.148	-0.164	-0.182	-0.199	-0.216	-0.234	-0.250	-0.268	-0.282	-0.299	-0.315	-0.330	-0.344	-0.358	-0.371	-0.384	-0.396	-0.409	-0.420	-0.431	-0.441	-0.450	-0.459	-0.466	-0.474	-0.480	-0.488	-0.491	-0.496	-0.500	-0.504	-0.506	-0.509	-0.511	-0.511	-0.512	-0.512	-0.512	-0.512	-0.511	-0.511	-0.509	-0.507	-0.506	-0.505	-0.504	-0.501	-0.500	-0.499	-0.498	-0.496	-0.496	-0.496	-0.496	-0.498	-0.499	-0.501	-0.502	-0.506	-0.511	-0.514	-0.520	-0.526	-0.532	-0.540	-0.548	-0.558	-0.568	-0.578	-0.589	-0.600	-0.614	-0.628	-0.641	-0.655	-0.671	-0.686	-0.702	-0.719	-0.735	-0.754	-0.770	-0.788	-0.806	-0.824	-0.841	-0.859	-0.876	-0.892	-0.910	-0.926	-0.942	-0.958	-0.972	-0.986	-0.999	-1.012	-1.024	-1.034	-1.042	-1.051	-1.059	-1.064	-1.069	-1.072	-1.074	-1.075	-1.074	-1.072	-1.070	-1.065	-1.059	-1.051	-1.042	-1.032	-1.021	-1.008	-0.995	-0.979	-0.962	-0.945	-0.925	-0.905	-0.884	-0.862	-0.839	-0.815	-0.791	-0.766	-0.740	-0.712	-0.685	-0.658	-0.629	-0.601	-0.571	-0.542	-0.512	-0.484	-0.454	-0.425	-0.395	-0.365	-0.336	-0.306	-0.279	-0.250	-0.222	-0.194	-0.168	-0.140	-0.114	-0.088	-0.061	-0.036	-0.012	0.011	0.034	0.056	0.079	0.100	0.121	0.141	0.161	0.180	0.199	0.216	0.234	0.250	0.266	0.281	0.296	0.311	0.325	0.339	0.351	0.364	0.376	0.388	0.399	0.410	0.421	0.431	0.441	0.450	0.460	0.470	0.479	0.486	0.496	0.504	0.512	0.520	0.529	0.535	0.544	0.550	0.559	0.566	0.574	0.580	0.588	0.595	0.602	0.609	0.616	0.622	0.630	0.638	0.645	0.654	0.660	0.668	0.676	0.684	0.691	0.699	0.708	0.715	0.724	0.732	0.742	0.751	0.761	0.770	0.780	0.790	0.800	0.810	0.820	0.831	0.841	0.852	0.864	0.875	0.886	0.898	0.909	0.920	0.931	0.942	0.955	0.966	0.979	0.990	1.000	1.011	1.022	1.032	1.044	1.052	1.064	1.072	1.081	1.090	1.099	1.105	1.114	1.120	1.128	1.132	1.138	1.141	1.146	1.150	1.152	1.155	1.155	1.156	1.158	1.156	1.155	1.154	1.150	1.149	1.145	1.140	1.135	1.130	1.124	1.118	1.110	1.102	1.095	1.086	1.078	1.070	1.061	1.051	1.042	1.034	1.025	1.015	1.005	0.995	0.986	0.976	0.969	0.959	0.951	0.942	0.935	0.928	0.920	0.914	0.906	0.901	0.895	0.889	0.885	0.881	0.878	0.874	0.872	0.870	0.869	0.868	0.868	0.868	0.869	0.870	0.870	0.872	0.875	0.878	0.881	0.884	0.888	0.891	0.896	0.900	0.905	0.909	0.915	0.919	0.924	0.929	0.935	0.939	0.944	0.949	0.954	0.958	0.962	0.966	0.971	0.974	0.979	0.982	0.985	0.988	0.990	0.991	0.992	0.995	0.995	0.996	0.998	0.998	0.996	0.995	0.995	0.994	0.992	0.990	0.988	0.985	0.982	0.979	0.975	0.970	0.966	0.962	0.958	0.952	0.946	0.941	0.936	0.930	0.924	0.919	0.911	0.905	0.899	0.891	0.885	0.878	0.870	0.864	0.856	0.849	0.841	0.835	0.828	0.821	0.814	0.806	0.799	0.792	0.785	0.778	0.771	0.765	0.759	0.751	0.746	0.740	0.734	0.729	0.724	0.719	0.714	0.710	0.706	0.702	0.699	0.696	0.694	0.691	0.690	0.689	0.689	0.689	0.689	0.690	0.691	0.694	0.696	0.698	0.701	0.705	0.710	0.714	0.720	0.725	0.731	0.739	0.746	0.752	0.760	0.769	0.778	0.788	0.796	0.805	0.816	0.825	0.836	0.846	0.858	0.869	0.879	0.889	0.900	0.910	0.920	0.931	0.941	0.951	0.960	0.970	0.980	0.988	0.996	1.004	1.010	1.018	1.024	1.029	1.035	1.040	1.042	1.046	1.049	1.051	1.052	1.052	1.052	1.052	1.051	1.050	1.046	1.044	1.040	1.035	1.030	1.025	1.019	1.012	1.006	0.998	0.991	0.982	0.975	0.965	0.958	0.948	0.940	0.930	0.920	0.911	0.901	0.892	0.885	0.876	0.866	0.859	0.851	0.844	0.836	0.830	0.824	0.818	0.812	0.808	0.804	0.801	0.799	0.796	0.795	0.795	0.795	0.795	0.796	0.799	0.801	0.805	0.809	0.815	0.820	0.826	0.832	0.840	0.849	0.858	0.865	0.875	0.885	0.896	0.906	0.918	0.928	0.940	0.951	0.964	0.974	0.986	0.998	1.009	1.020	1.031	1.042	1.054	1.064	1.074	1.084	1.094	1.102	1.111	1.118	1.125	1.131	1.138	1.144	1.149	1.152	1.156	1.158	1.160	1.162	1.162	1.162	1.161	1.160	1.159	1.156	1.154	1.149	1.145	1.140	1.135	1.129	1.122	1.118	1.110	1.104	1.095	1.088	1.080	1.072	1.065	1.058	1.048	1.041	1.034	1.025	1.019	1.011	1.004	0.998	0.991	0.985	0.980	0.975	0.971	0.966	0.962	0.960	0.958	0.955	0.955	0.955	0.955	0.955	0.956	0.959	0.961	0.962	0.966	0.972	0.976	0.981	0.988	0.995	1.000	1.008	1.016	1.024	1.034	1.041	1.051	1.060	1.069	1.080	1.090	1.099	1.110	1.121	1.131	1.141	1.151	1.162	1.172	1.184	1.192	1.204	1.212	1.222	1.232	1.241	1.250	1.258	1.268	1.274	1.281	1.290	1.296	1.302	1.309	1.315	1.319	1.325	1.330	1.334	1.338	1.341	1.345	1.348	1.351	1.352	1.355	1.356	1.359	1.360	1.361	1.361	1.361	1.361	1.361	1.361	1.361	1.360	1.359	1.358	1.356	1.356	1.354	1.354	1.352	1.350	1.348	1.346	1.345	1.342	1.340	1.339	1.336	1.334	1.331	1.329	1.326	1.324	1.322	1.319	1.318	1.315	1.312	1.310	1.308	1.305	1.302	1.300	1.298	1.296	1.294	1.292	1.290	1.289	1.286	1.286	1.285	1.282	1.282	1.282	1.281	1.281	1.282	1.282	1.282	1.284	1.286	1.288	1.290	1.292	1.296	1.300	1.305	1.309	1.315	1.321	1.328	1.334	1.341	1.349	1.359	1.368	1.378	1.389	1.399	1.411	1.422	1.436	1.450	1.464	1.479	1.494	1.509	1.525	1.542	1.559	1.576	1.594	1.612	1.630	1.650	1.669	1.689	1.709	1.728	1.748	1.768	1.788	1.808	1.828	1.848	1.865	1.885	1.905	1.925	1.942	1.962	1.980	1.998	2.016	2.033	2.049	2.066	2.081	2.098	2.112	2.125	2.140	2.154	2.166	2.179	2.190	2.201	2.212	2.221	2.232	2.241	2.249	2.259	2.266	2.274	2.280	2.285	2.291	2.298	2.304	2.308	2.312	2.316	2.320	2.324	2.326	2.330	2.332	2.335	2.338	2.340	2.342	2.344	2.345	2.348	2.349	2.349	2.350	2.351	2.352	2.354	2.354	2.355	2.354	2.355	2.355	2.355	2.355	2.355	2.354	2.354	2.352	2.351	2.350	2.350	2.349	2.348	2.345	2.342	2.341	2.339	2.336	2.334	2.331	2.329	2.325	2.321	2.318	2.312	2.309	2.305	2.301	2.296	2.291	2.286	2.281	2.276	2.270	2.265	2.258	2.252	2.246	2.240	2.234	2.226	2.220	2.212	2.206	2.199	2.192	2.185	2.178	2.169	2.161	2.154	2.145	2.138	2.129	2.121	2.112	2.104	2.095	2.086	2.078	2.069	2.059	2.050	2.040	2.031	2.021	2.013	2.001	1.991	1.981	1.970	1.960	1.950	1.939	1.928	1.916	1.905	1.894	1.881	1.870	1.859	1.846	1.835	1.822	1.810	1.799	1.786	1.774	1.762	1.750	1.738	1.726	1.714	1.702	1.690	1.679	1.668	1.656	1.645	1.634	1.624	1.614	1.604	1.594	1.584	1.575	1.565	1.558	1.549	1.540	1.532	1.525	1.519	1.512	1.505	1.500	1.494	1.490	1.484	1.480	1.476	1.472	1.468	1.465	1.461	1.459	1.455	1.452	1.450	1.448	1.445	1.442	1.440	1.438	1.435	1.432	1.429	1.426	1.422	1.419	1.415	1.410	1.405	1.400	1.394	1.389	1.382	1.375	1.368	1.360	1.351	1.341	1.332	1.321	1.310	1.298	1.285	1.272	1.259	1.245	1.230	1.214	1.198	1.181	1.164	1.146	1.128	1.110	1.090	1.070	1.050	1.030	1.009	0.988	0.966	0.945	0.922	0.901	0.878	0.855	0.834	0.811	0.789	0.766	0.744	0.722	0.701	0.679	0.658	0.636	0.615	0.595	0.575	0.555	0.536	0.518	0.500	0.481	0.464	0.448	0.432	0.418	0.402	0.389	0.376	0.362	0.351	0.340	0.330	0.321	0.311	0.302	0.296	0.290	0.282	0.278	0.275	0.270	0.266	0.265	0.264	0.262	0.261	0.261	0.262	0.262	0.265	0.268	0.270	0.275	
