# Supplementary material for: Motion onset VEPs can see through the blur
Source: Sci Rep. 2024 Sep 12;14:21296. doi: 10.1038/s41598-024-72483-z (PMC11393312; doi:10.1038/s41598-024-72483-z)
Supplement: Supplementary file 3 — Supplementary Information 3. [file 41598_2024_72483_MOESM3_ESM.zip › VEP_raw_data/source_data/SourcBlurVEP-S010_VEP_2023-04-14_14-52-26.txt]

0.000	0.000	99999.999	6250.000	50.000	-2193.000	-2061.000	6248.000	7.000	100.000	5.000	2.000	1.000	1.000	0.000	0.000	0.000	0.000	0.000	0.000	0.000	0.000	0.000	0.000	0.000	0.000	0.000	-3.064	-3.079	-3.094	-3.109	-3.124	-3.138	-3.151	-3.166	-3.180	-3.194	-3.206	-3.221	-3.234	-3.248	-3.260	-3.274	-3.286	-3.299	-3.312	-3.328	-3.340	-3.354	-3.368	-3.382	-3.398	-3.412	-3.428	-3.444	-3.459	-3.476	-3.491	-3.509	-3.525	-3.544	-3.560	-3.579	-3.598	-3.615	-3.635	-3.654	-3.674	-3.692	-3.712	-3.732	-3.752	-3.772	-3.792	-3.812	-3.832	-3.852	-3.871	-3.892	-3.911	-3.930	-3.948	-3.966	-3.984	-4.001	-4.018	-4.034	-4.049	-4.064	-4.079	-4.091	-4.104	-4.118	-4.128	-4.138	-4.149	-4.158	-4.164	-4.171	-4.178	-4.182	-4.188	-4.190	-4.194	-4.195	-4.196	-4.198	-4.198	-4.196	-4.195	-4.192	-4.189	-4.185	-4.181	-4.176	-4.171	-4.166	-4.160	-4.154	-4.146	-4.140	-4.132	-4.125	-4.118	-4.108	-4.101	-4.093	-4.084	-4.075	-4.068	-4.059	-4.051	-4.043	-4.034	-4.025	-4.018	-4.009	-4.001	-3.995	-3.988	-3.980	-3.972	-3.965	-3.959	-3.951	-3.946	-3.940	-3.934	-3.929	-3.922	-3.916	-3.911	-3.906	-3.900	-3.896	-3.891	-3.886	-3.881	-3.878	-3.872	-3.868	-3.864	-3.860	-3.855	-3.850	-3.846	-3.841	-3.838	-3.832	-3.829	-3.824	-3.820	-3.814	-3.810	-3.804	-3.800	-3.795	-3.789	-3.784	-3.779	-3.774	-3.768	-3.764	-3.758	-3.751	-3.746	-3.740	-3.734	-3.729	-3.722	-3.716	-3.709	-3.704	-3.696	-3.691	-3.685	-3.679	-3.674	-3.668	-3.662	-3.656	-3.652	-3.646	-3.641	-3.635	-3.631	-3.626	-3.621	-3.618	-3.612	-3.609	-3.605	-3.600	-3.596	-3.592	-3.589	-3.586	-3.582	-3.580	-3.576	-3.572	-3.570	-3.566	-3.564	-3.561	-3.558	-3.555	-3.552	-3.548	-3.546	-3.542	-3.539	-3.535	-3.530	-3.526	-3.522	-3.518	-3.512	-3.506	-3.502	-3.496	-3.490	-3.484	-3.476	-3.469	-3.461	-3.454	-3.445	-3.435	-3.426	-3.418	-3.406	-3.396	-3.385	-3.374	-3.362	-3.350	-3.338	-3.325	-3.311	-3.298	-3.285	-3.271	-3.256	-3.241	-3.228	-3.212	-3.199	-3.184	-3.169	-3.154	-3.139	-3.125	-3.110	-3.095	-3.081	-3.068	-3.052	-3.039	-3.026	-3.011	-2.999	-2.985	-2.974	-2.961	-2.950	-2.938	-2.926	-2.915	-2.905	-2.895	-2.885	-2.875	-2.865	-2.856	-2.848	-2.840	-2.831	-2.824	-2.815	-2.808	-2.800	-2.792	-2.785	-2.779	-2.771	-2.765	-2.758	-2.750	-2.744	-2.736	-2.730	-2.722	-2.715	-2.709	-2.701	-2.694	-2.688	-2.679	-2.670	-2.664	-2.656	-2.648	-2.639	-2.631	-2.622	-2.614	-2.606	-2.598	-2.589	-2.580	-2.572	-2.562	-2.555	-2.546	-2.539	-2.530	-2.521	-2.514	-2.506	-2.498	-2.490	-2.484	-2.475	-2.469	-2.464	-2.456	-2.451	-2.445	-2.440	-2.436	-2.432	-2.428	-2.425	-2.421	-2.419	-2.418	-2.416	-2.414	-2.412	-2.414	-2.414	-2.414	-2.415	-2.416	-2.419	-2.421	-2.425	-2.429	-2.432	-2.436	-2.442	-2.448	-2.454	-2.459	-2.466	-2.472	-2.480	-2.489	-2.496	-2.506	-2.515	-2.524	-2.534	-2.545	-2.555	-2.566	-2.578	-2.590	-2.601	-2.614	-2.628	-2.639	-2.652	-2.666	-2.680	-2.694	-2.709	-2.724	-2.739	-2.752	-2.768	-2.784	-2.799	-2.815	-2.830	-2.848	-2.864	-2.880	-2.896	-2.912	-2.931	-2.948	-2.964	-2.982	-3.000	-3.018	-3.035	-3.052	-3.069	-3.086	-3.104	-3.121	-3.139	-3.158	-3.174	-3.191	-3.209	-3.226	-3.242	-3.260	-3.278	-3.294	-3.310	-3.328	-3.342	-3.360	-3.376	-3.391	-3.406	-3.421	-3.436	-3.450	-3.466	-3.479	-3.492	-3.506	-3.519	-3.531	-3.544	-3.554	-3.565	-3.576	-3.586	-3.596	-3.605	-3.614	-3.622	-3.630	-3.638	-3.644	-3.650	-3.656	-3.660	-3.665	-3.669	-3.672	-3.675	-3.678	-3.679	-3.679	-3.680	-3.680	-3.679	-3.679	-3.676	-3.675	-3.672	-3.669	-3.665	-3.661	-3.656	-3.652	-3.646	-3.641	-3.635	-3.628	-3.621	-3.615	-3.606	-3.599	-3.590	-3.582	-3.574	-3.566	-3.556	-3.548	-3.538	-3.528	-3.518	-3.509	-3.499	-3.489	-3.479	-3.469	-3.459	-3.448	-3.438	-3.428	-3.418	-3.406	-3.395	-3.385	-3.375	-3.364	-3.352	-3.342	-3.331	-3.321	-3.311	-3.299	-3.289	-3.278	-3.266	-3.254	-3.244	-3.232	-3.220	-3.209	-3.196	-3.186	-3.174	-3.161	-3.148	-3.136	-3.122	-3.110	-3.098	-3.082	-3.069	-3.056	-3.042	-3.029	-3.012	-2.999	-2.984	-2.970	-2.954	-2.939	-2.922	-2.906	-2.890	-2.874	-2.856	-2.841	-2.824	-2.806	-2.789	-2.771	-2.754	-2.736	-2.719	-2.701	-2.682	-2.665	-2.646	-2.628	-2.610	-2.592	-2.575	-2.556	-2.539	-2.520	-2.502	-2.485	-2.468	-2.450	-2.432	-2.415	-2.398	-2.381	-2.365	-2.349	-2.332	-2.318	-2.301	-2.286	-2.270	-2.255	-2.241	-2.228	-2.214	-2.199	-2.186	-2.174	-2.161	-2.149	-2.138	-2.125	-2.115	-2.104	-2.095	-2.084	-2.075	-2.066	-2.058	-2.049	-2.041	-2.034	-2.025	-2.019	-2.013	-2.006	-2.000	-1.995	-1.990	-1.985	-1.980	-1.975	-1.971	-1.969	-1.964	-1.961	-1.958	-1.954	-1.950	-1.949	-1.945	-1.941	-1.939	-1.934	-1.931	-1.929	-1.924	-1.921	-1.918	-1.912	-1.909	-1.904	-1.899	-1.894	-1.888	-1.882	-1.875	-1.869	-1.861	-1.854	-1.846	-1.836	-1.829	-1.818	-1.808	-1.798	-1.786	-1.775	-1.762	-1.750	-1.736	-1.722	-1.709	-1.695	-1.680	-1.665	-1.650	-1.635	-1.619	-1.602	-1.586	-1.571	-1.555	-1.540	-1.524	-1.508	-1.492	-1.479	-1.462	-1.449	-1.436	-1.422	-1.410	-1.398	-1.385	-1.375	-1.365	-1.356	-1.349	-1.341	-1.335	-1.330	-1.326	-1.322	-1.321	-1.320	-1.320	-1.321	-1.324	-1.329	-1.334	-1.339	-1.346	-1.354	-1.364	-1.375	-1.388	-1.400	-1.414	-1.429	-1.444	-1.460	-1.478	-1.495	-1.514	-1.534	-1.554	-1.574	-1.595	-1.615	-1.638	-1.660	-1.682	-1.705	-1.728	-1.750	-1.772	-1.795	-1.818	-1.839	-1.860	-1.882	-1.902	-1.924	-1.944	-1.964	-1.982	-2.000	-2.019	-2.035	-2.052	-2.068	-2.084	-2.099	-2.112	-2.125	-2.138	-2.150	-2.161	-2.172	-2.182	-2.192	-2.201	-2.210	-2.218	-2.225	-2.232	-2.239	-2.245	-2.251	-2.258	-2.262	-2.268	-2.271	-2.276	-2.281	-2.285	-2.289	-2.294	-2.298	-2.301	-2.306	-2.310	-2.315	-2.320	-2.325	-2.329	-2.335	-2.340	-2.346	-2.351	-2.358	-2.362	-2.369	-2.376	-2.384	-2.390	-2.398	-2.404	-2.412	-2.420	-2.429	-2.436	-2.444	-2.452	-2.461	-2.470	-2.478	-2.488	-2.496	-2.504	-2.514	-2.521	-2.530	-2.538	-2.545	-2.554	-2.561	-2.568	-2.575	-2.581	-2.588	-2.595	-2.600	-2.605	-2.611	-2.615	-2.620	-2.624	-2.625	-2.629	-2.631	-2.632	-2.634	-2.635	-2.635	-2.635	-2.634	-2.632	-2.630	-2.629	-2.625	-2.621	-2.618	-2.614	-2.608	-2.604	-2.598	-2.591	-2.584	-2.578	-2.569	-2.561	-2.552	-2.542	-2.534	-2.524	-2.512	-2.502	-2.491	-2.480	-2.469	-2.458	-2.445	-2.434	-2.421	-2.410	-2.396	-2.384	-2.370	-2.358	-2.344	-2.331	-2.318	-2.305	-2.292	-2.279	-2.266	-2.252	-2.240	-2.228	-2.215	-2.201	-2.189	-2.178	-2.165	-2.152	-2.141	-2.130	-2.119	-2.108	-2.098	-2.088	-2.076	-2.066	-2.056	-2.046	-2.038	-2.029	-2.020	-2.011	-2.004	-1.995	-1.988	-1.980	-1.972	-1.966	-1.960	-1.955	-1.949	-1.944	-1.939	-1.934	-1.929	-1.925	-1.921	-1.918	-1.915	-1.911	-1.909	-1.906	-1.902	-1.900	-1.899	-1.896	-1.895	-1.894	-1.892	-1.891	-1.891	-1.890	-1.890	-1.890	-1.890	-1.890	-1.891	-1.890	-1.891	-1.891	-1.892	-1.894	-1.894	-1.895	-1.895	-1.895	-1.896	-1.896	-1.896	-1.896	-1.896	-1.895	-1.896	-1.895	-1.894	-1.892	-1.890	-1.888	-1.886	-1.882	-1.880	-1.875	-1.871	-1.865	-1.859	-1.852	-1.846	-1.838	-1.829	-1.819	-1.808	-1.798	-1.786	-1.774	-1.759	-1.745	-1.729	-1.712	-1.696	-1.678	-1.659	-1.639	-1.618	-1.595	-1.572	-1.549	-1.524	-1.499	-1.472	-1.445	-1.418	-1.389	-1.360	-1.329	-1.300	-1.269	-1.236	-1.204	-1.171	-1.138	-1.105	-1.070	-1.036	-1.002	-0.968	-0.934	-0.899	-0.864	-0.829	-0.795	-0.761	-0.728	-0.694	-0.660	-0.628	-0.595	-0.562	-0.531	-0.500	-0.469	-0.440	-0.410	-0.382	-0.355	-0.328	-0.301	-0.276	-0.251	-0.229	-0.205	-0.182	-0.161	-0.140	-0.122	-0.102	-0.085	-0.069	-0.052	-0.038	-0.024	-0.010	0.002	0.014	0.024	0.034	0.042	0.051	0.059	0.065	0.071	0.078	0.082	0.086	0.090	0.092	0.095	0.096	0.098	0.099	0.099	0.099	0.098	0.098	0.096	0.094	0.092	0.091	0.089	0.086	0.082	0.081	0.078	0.075	0.072	0.070	0.066	0.065	0.062	0.061	0.060	0.058	0.058	0.058	0.056	0.056	0.056	0.058	0.060	0.061	0.064	0.066	0.070	0.075	0.080	0.085	0.090	0.098	0.104	0.111	0.120	0.129	0.140	0.150	0.160	0.172	0.184	0.196	0.210	0.222	0.238	0.251	0.268	0.282	0.299	0.315	0.331	0.350	0.368	0.385	0.402	0.421	0.439	0.456	0.475	0.494	0.514	0.531	0.550	0.569	0.588	0.606	0.625	0.642	0.661	0.680	0.699	0.718	0.735	0.754	0.771	0.789	0.806	0.824	0.841	0.860	0.878	0.895	0.912	0.929	0.946	0.964	0.981	0.999	1.016	1.032	1.051	1.068	1.085	1.102	1.121	1.138	1.155	1.172	1.190	1.208	1.225	1.241	1.259	1.276	1.292	1.309	1.326	1.341	1.359	1.374	1.389	1.405	1.420	1.434	1.449	1.462	1.476	1.489	1.501	1.512	1.524	1.535	1.545	1.554	1.562	1.570	1.578	1.585	1.590	1.596	1.601	1.605	1.608	1.611	1.611	1.612	1.612	1.612	1.611	1.610	1.608	1.604	1.600	1.596	1.591	1.586	1.580	1.574	1.566	1.560	1.552	1.544	1.536	1.528	1.518	1.509	1.500	1.490	1.480	1.470	1.460	1.450	1.440	1.430	1.420	1.410	1.400	1.389	1.379	1.369	1.359	1.349	1.338	1.328	1.318	1.308	1.298	1.288	1.278	1.268	1.258	1.248	1.236	1.226	1.216	1.205	1.194	1.184	1.172	1.162	1.151	1.140	1.128	1.116	1.104	1.092	1.080	1.066	1.054	1.041	1.029	1.016	1.001	0.989	0.975	0.962	0.949	0.935	0.921	0.906	0.894	0.879	0.866	0.851	0.838	0.824	0.809	0.795	0.781	0.768	0.755	0.741	0.726	0.714	0.700	0.688	0.675	0.662	0.649	0.636	0.622	0.611	0.599	0.588	0.575	0.564	0.551	0.541	0.530	0.519	0.507	0.498	0.488	0.476	0.466	0.458	0.448	0.438	0.429	0.419	0.409	0.400	0.391	0.382	0.374	0.364	0.355	0.346	0.339	0.331	0.322	0.315	0.306	0.300	0.292	0.285	0.278	0.271	0.265	0.259	0.252	0.248	0.242	0.238	0.232	0.229	0.225	0.221	0.219	0.216	0.214	0.212	0.210	0.210	0.209	0.209	0.210	0.210	0.211	0.214	0.216	0.220	0.224	0.226	0.231	0.236	0.242	0.249	0.255	0.262	0.270	0.278	0.286	0.295	0.305	0.314	0.325	0.335	0.346	0.356	0.369	0.380	0.394	0.405	0.418	0.430	0.442	0.456	0.469	0.482	0.496	0.509	0.522	0.535	0.549	0.562	0.575	0.589	0.601	0.615	0.626	0.640	0.651	0.664	0.675	0.688	0.699	0.710	0.720	0.730	0.740	0.750	0.760	0.769	0.778	0.785	0.794	0.801	0.809	0.815	0.821	0.829	0.832	0.839	0.845	0.850	0.854	0.859	0.861	0.865	0.869	0.870	0.874	0.875	0.878	0.880	0.880	0.881	0.882	0.882	0.882	0.882	0.884	0.882	0.881	0.880	0.879	0.878	0.875	0.874	0.870	0.869	0.865	0.862	0.859	0.855	0.852	0.849	0.845	0.841	0.836	0.832	0.829	0.825	0.820	0.816	0.812	0.809	0.805	0.801	0.798	0.794	0.791	0.789	0.786	0.782	0.781	0.780	0.778	0.776	0.778	0.776	0.778	0.779	0.780	0.782	0.786	0.790	0.795	0.799	0.805	0.812	0.821	0.830	0.840	0.850	0.862	0.875	0.888	0.902	0.919	0.935	0.951	0.971	0.990	1.011	1.032	1.054	1.078	1.102	1.128	1.152	1.179	1.206	1.234	1.262	1.291	1.321	1.351	1.381	1.412	1.442	1.474	1.505	1.536	1.568	1.599	1.629	1.659	1.689	1.719	1.748	1.775	1.804	1.830	1.858	1.884	1.908	1.931	1.954	1.975	1.995	2.015	2.034	2.051	2.066	2.080	2.094	2.105	2.115	2.124	2.131	2.138	2.142	2.146	2.149	2.149	2.149	2.148	2.144	2.140	2.132	2.125	2.118	2.108	2.098	2.086	2.074	2.060	2.045	2.030	2.014	1.996	1.978	1.959	1.939	1.920	1.899	1.879	1.855	1.834	1.811	1.789	1.765	1.741	1.718	1.694	1.669	1.644	1.620	1.595	1.570	1.545	1.521	1.496	1.471	1.448	1.422	1.399	1.376	1.352	1.329	1.306	1.285	1.261	1.240	1.220	1.199	1.179	1.159	1.140	1.124	1.106	1.089	1.072	1.059	1.045	1.031	1.020	1.009	0.999	0.989	0.981	0.974	0.968	0.962	0.959	0.955	0.954	0.954	0.954	0.955	0.959	0.961	0.968	0.972	0.980	0.988	0.998	1.008	1.019	1.030	1.044	1.059	1.072	1.089	1.105	1.121	1.140	1.159	1.179	1.198	1.218	1.238	1.259	1.280	1.301	1.322	1.344	1.365	1.388	1.408	1.430	1.450	1.471	1.492	1.514	1.532	1.552	1.570	1.590	1.608	1.625	1.641	1.656	1.672	1.688	1.701	1.715	1.728	1.740	1.751	1.761	1.771	1.781	1.789	1.799	1.805	1.812	1.819	1.824	1.830	1.836	1.840	1.845	1.849	1.852	1.855	1.859	1.861	1.864	1.866	1.869	1.872	1.874	1.876	1.880	1.882	1.884	1.886	1.889	1.892	1.895	1.899	1.902	1.905	1.909	1.912	1.916	1.920	1.925	1.928	1.932	1.938	1.941	1.946	1.950	1.954	1.959	1.964	1.968	1.971	1.976	1.980	1.984	1.986	1.990	1.992	1.996	1.999	2.000	2.001	2.002	2.004	2.004	2.004	2.004	2.002	2.001	1.998	1.995	1.991	1.988	1.984	1.979	1.974	1.968	1.960	1.954	1.945	1.938	1.928	1.919	1.909	1.899	1.888	1.876	1.866	1.854	1.841	1.830	1.816	1.804	1.791	1.778	1.765	1.751	1.738	1.724	1.709	1.695	1.681	1.666	1.654	1.640	1.625	1.612	1.599	1.586	1.572	1.559	1.546	1.534	1.521	1.509	1.498	1.485	1.474	1.462	1.450	1.440	1.429	1.420	1.409	1.400	1.390	1.382	1.372	1.365	1.358	1.349	1.342	1.335	1.329	1.324	1.318	1.312	1.308	1.302	1.299	1.295	1.292	1.289	1.286	1.285	1.285	1.284	1.282	1.282	1.284	1.284	1.286	1.288	1.290	1.292	1.296	1.300	1.305	1.310	1.315	1.321	1.329	1.334	1.342	1.350	1.359	1.368	1.378	1.386	1.398	1.408	1.419	1.429	1.441	1.452	1.462	1.475	1.488	1.500	1.511	1.524	1.535	1.548	1.560	1.571	1.584	1.594	1.606	1.618	1.629	1.640	1.649	1.659	1.670	1.679	1.688	1.695	1.704	1.710	1.718	1.724	1.730	1.736	1.740	1.745	1.749	1.754	1.756	1.759	1.761	1.762	1.765	1.766	1.768	1.768	1.768	1.768	1.768	1.768	1.766	1.765	1.764	1.764	1.761	1.761	1.759	1.758	1.758	1.756	1.755	1.754	1.754	1.751	1.751	1.750	1.751	1.750	1.750	1.749	1.749	1.749	1.750	1.750	1.749	1.750	1.749	1.749	1.750	1.750	1.750	1.749	1.749	1.749	1.748	1.746	1.745	1.744	1.742	1.740	1.738	1.734	1.731	1.728	1.722	1.716	1.711	1.705	1.698	1.691	1.682	1.674	1.664	1.652	1.642	1.631	1.619	1.606	1.594	1.580	1.565	1.550	1.535	1.518	1.501	1.484	1.466	1.449	1.430	1.411	1.392	1.372	1.355	1.335	1.315	1.295	1.275	1.255	1.235	1.215	1.194	1.174	1.155	1.135	1.115	1.095	1.076	1.056	1.036	1.018	0.998	0.978	0.960	0.941	0.921	0.902	0.884	0.865	0.846	0.829	0.809	0.790	0.772	0.752	0.734	0.715	0.695	0.676	0.656	0.636	0.615	0.595	0.575	0.552	0.531	0.509	0.486	0.464	0.440	0.416	0.392	0.369	0.344	0.319	0.292	0.268	0.241	0.215	0.189	0.162	0.135	0.109	0.081	0.055	0.028	0.000	-0.028	-0.055	-0.081	-0.108	-0.134	-0.158	-0.184	-0.209	-0.231	-0.255	-0.279	-0.301	-0.321	-0.344	-0.362	-0.382	-0.401	-0.419	-0.435	-0.451	-0.466	-0.481	-0.494	-0.506	-0.519	-0.529	-0.539	-0.548	-0.556	-0.564	-0.571	-0.578	-0.582	-0.588	-0.591	-0.596	-0.600	-0.604	-0.606	-0.610	-0.614	-0.615	-0.619	-0.621	-0.624	-0.628	-0.631	-0.635	-0.639	-0.642	-0.649	-0.654	-0.661	-0.666	-0.674	-0.682	-0.691	-0.700	-0.710	-0.721	-0.732	-0.745	-0.759	-0.772	-0.786	-0.802	-0.819	-0.834	-0.851	-0.870	-0.888	-0.906	-0.926	-0.945	-0.965	-0.985	-1.005	-1.026	-1.048	-1.068	-1.088	-1.109	-1.130	-1.150	-1.170	-1.190	-1.209	-1.228	-1.245	-1.262	-1.279	-1.295	-1.311	-1.326	-1.340	-1.352	-1.365	-1.376	-1.386	-1.395	-1.402	-1.411	-1.416	-1.421	-1.425	-1.428	-1.430	-1.429	-1.429	-1.426	-1.424	-1.420	-1.415	-1.409	-1.400	-1.391	-1.384	-1.371	-1.360	-1.348	-1.335	-1.320	-1.304	-1.288	-1.271	-1.252	-1.235	-1.214	-1.195	-1.174	-1.152	-1.131	-1.108	-1.085	-1.061	-1.039	-1.014	-0.990	-0.964	-0.940	-0.915	-0.889	-0.864	-0.838	-0.814	-0.786	-0.761	-0.736	-0.711	-0.686	-0.662	-0.638	-0.612	-0.589	-0.565	-0.542	-0.520	-0.498	-0.476	-0.456	-0.435	-0.415	-0.396	-0.378	-0.361	-0.344	-0.326	-0.311	-0.296	-0.282	-0.269	-0.256	-0.244	-0.232	-0.221	-0.211	-0.202	-0.194	-0.185	-0.178	-0.170	-0.164	-0.158	-0.152	-0.146	-0.141	-0.138	-0.131	-0.128	-0.124	-0.120	-0.115	-0.111	-0.108	-0.102	-0.099	-0.094	-0.090	-0.084	-0.079	-0.072	-0.066	-0.060	-0.052	-0.045	-0.038	-0.029	-0.019	-0.009	0.001	0.012	0.024	0.035	0.049	0.061	0.076	0.091	0.105	0.122	0.138	0.154	0.172	0.189	0.208	0.225	0.244	0.262	0.281	0.300	0.319	0.339	0.359	0.378	0.398	0.416	0.436	0.455	0.475	0.494	0.512	0.530	0.549	0.566	0.584	0.601	0.616	0.632	0.649	0.664	0.680	0.694	0.708	0.721	0.735	0.748	0.761	0.772	0.784	0.795	0.806	0.818	0.826	0.836	0.846	0.855	0.865	0.872	0.881	0.890	0.899	0.905	0.912	0.920	0.929	0.936	0.942	0.950	0.958	0.964	0.970	0.976	0.984	0.990	0.996	1.001	1.009	1.014	1.020	1.024	1.030	1.034	1.039	1.042	1.046	1.050	1.054	1.056	1.059	1.061	1.064	1.066	1.069	1.070	1.071	1.072	1.072	1.074	1.074	1.072	1.074	1.072	1.071	1.070	1.069	1.068	1.065	1.062	1.061	1.059	1.056	1.052	1.049	1.046	1.044	1.039	1.036	1.031	1.029	1.024	1.021	1.018	1.014	1.010	1.005	1.001	0.998	0.992	0.989	0.984	0.981	0.976	0.972	0.968	0.964	0.960	0.955	0.950	0.946	0.941	0.938	0.932	0.928	0.922	0.916	0.911	0.906	0.901	0.895	0.890	0.884	0.878	0.871	0.865	0.859	0.852	0.845	0.839	0.831	0.825	0.819	0.811	0.805	0.799	0.791	0.784	0.778	0.771	0.765	0.759	0.752	0.748	0.742	0.736	0.732	0.729	0.724	0.720	0.716	0.714	0.710	0.709	0.706	0.706	0.706	0.705	0.706	0.706	0.709	0.710	0.712	0.715	0.719	0.722	0.728	0.732	0.738	0.744	0.749	0.756	0.762	0.770	0.778	0.786	0.794	0.802	0.811	0.820	0.830	0.839	0.849	0.858	0.868	0.876	0.886	0.896	0.906	0.914	0.924	0.934	0.942	0.951	0.960	0.969	0.978	0.986	0.994	1.002	1.011	1.018	1.026	1.034	1.040	1.046	1.054	1.060	1.066	1.072	1.079	1.084	1.089	1.094	1.099	1.104	1.108	1.112	1.115	1.120	1.124	1.128	1.130	1.134	1.136	1.139	1.141	1.145	1.146	1.149	1.151	1.152	1.154	1.155	1.156	1.158	1.158	1.159	1.159	1.159	1.159	1.159	1.158	1.158	1.156	1.155	1.154	1.152	1.150	1.148	1.145	1.142	1.140	1.136	1.132	1.129	1.124	1.120	1.115	1.109	1.104	1.099	1.092	1.086	1.080	1.072	1.066	1.058	1.050	1.041	1.034	1.025	1.016	1.006	0.998	0.989	0.978	0.968	0.958	0.948	0.936	0.925	0.914	0.902	0.890	0.878	0.868	0.855	0.842	0.830	0.816	0.804	0.791	0.778	0.764	0.751	0.738	0.725	0.711	0.698	0.684	0.670	0.655	0.641	0.626	0.612	0.598	0.582	0.569	0.554	0.539	0.524	0.509	0.491	0.476	0.460	0.444	0.428	0.410	0.392	0.376	0.359	0.340	0.321	0.302	0.284	0.264	0.244	0.224	0.204	0.184	0.161	0.140	0.118	0.095	0.072	0.051	0.028	0.005	-0.019	-0.042	-0.068	-0.091	-0.116	-0.141	-0.166	-0.191	-0.216	-0.241	-0.269	-0.294	-0.320	-0.345	-0.371	-0.399	-0.424	-0.450	-0.476	-0.502	-0.529	-0.555	-0.579	-0.605	-0.631	-0.658	-0.682	-0.709	-0.735	-0.760	-0.786	-0.811	-0.836	-0.862	-0.889	-0.914	-0.940	-0.966	-0.992	-1.019	-1.045	-1.071	-1.098	-1.126	-1.152	-1.181	-1.209	-1.238	-1.266	-1.296	-1.326	-1.356	-1.386	-1.418	-1.449	-1.481	-1.514	-1.546	-1.580	-1.616	-1.651	-1.686	-1.722	-1.759	-1.795	-1.831	-1.869	-1.908	-1.946	-1.985	-2.022	-2.062	-2.102	-2.141	-2.182	-2.222	-2.261	-2.301	-2.342	-2.382	-2.421	-2.462	-2.502	-2.541	-2.581	-2.620	-2.658	-2.696	-2.734	-2.770	-2.808	-2.844	-2.879	-2.914	-2.949	-2.982	-3.015	-3.049	-3.080	-3.111	-3.141	-3.171	-3.200	-3.229	-3.256	-3.284	-3.310	-3.336	-3.361	-3.386	-3.410	-3.434	-3.456	-3.480	-3.502	-3.525	-3.546	-3.569	-3.589	-3.610	-3.630	-3.650	-3.671	-3.691	-3.711	-3.730	-3.750	-3.769	-3.790	-3.809	-3.829	-3.848	-3.868	-3.886	-3.908	-3.926	-3.946	-3.965	-3.985	-4.004	-4.022	-4.044	-4.062	-4.082	-4.100	-4.120	-4.140	-4.159	-4.178	-4.196	-4.215	-4.232	-4.250	-4.268	-4.285	-4.302	-4.319	-4.335	-4.350	-4.365	-4.380	-4.394	-4.408	-4.421	-4.434	-4.448	-4.459	-4.471	-4.481	-4.492	-4.502	-4.511	-4.520	-4.529	-4.538	-4.544	-4.550	-4.556	-4.562	-4.569	-4.572	-4.578	-4.581	-4.584	-4.588	-4.590	-4.590	-4.592	-4.592	-4.594	-4.594	-4.594	-4.592	-4.591	-4.589	-4.586	-4.582	-4.579	-4.574	-4.570	-4.565	-4.559	-4.552	-4.545	-4.538	-4.529	-4.520	-4.510	-4.499	-4.489	-4.476	-4.462	-4.450	-4.436	-4.420	-4.404	-4.388	-4.369	-4.350	-4.330	-4.309	-4.288	-4.264	-4.241	-4.216	-4.189	-4.162	-4.134	-4.105	-4.074	-4.043	-4.009	-3.975	-3.940	-3.904	-3.868	-3.829	-3.789	-3.749	-3.708	-3.665	-3.621	-3.576	-3.532	-3.484	-3.438	-3.389	-3.340	-3.291	-3.240	-3.189	-3.138	-3.086	-3.032	-2.978	-2.924	-2.870	-2.815	-2.759	-2.702	-2.646	-2.590	-2.532	-2.476	-2.418	-2.360	-2.304	-2.245	-2.188	-2.130	-2.071	-2.014	-1.956	-1.899	-1.841	-1.784	-1.728	-1.670	-1.614	-1.559	-1.502	-1.448	-1.391	-1.338	-1.284	-1.230	-1.175	-1.122	-1.070	-1.018	-0.966	-0.915	-0.864	-0.814	-0.765	-0.716	-0.668	-0.620	-0.574	-0.526	-0.481	-0.436	-0.391	-0.348	-0.305	-0.261	-0.220	-0.179	-0.138	-0.098	-0.060	-0.020	0.018	0.055	0.091	0.129	0.164	0.198	0.232	0.266	0.299	0.331	0.362	0.394	0.425	0.455	0.482	0.511	0.541	0.568	0.594	0.621	0.648	0.671	0.696	0.721	0.745	0.768	0.790	0.811	0.834	0.852	0.872	0.892	0.911	0.929	0.946	0.964	0.979	0.995	1.009	1.022	1.036	1.049	1.061	1.071	1.080	1.090	1.099	1.105	1.112	1.118	1.121	1.125	1.128	1.129	1.129	1.128	1.126	1.125	1.120	1.116	1.111	1.105	1.096	1.088	1.078	1.066	1.055	1.042	1.028	1.014	0.998	0.981	0.964	0.946	0.928	0.908	0.886	0.866	0.845	0.821	0.800	0.778	0.752	0.729	0.705	0.681	0.656	0.631	0.605	0.581	0.556	0.531	0.506	0.480	0.456	0.431	0.408	0.382	0.359	0.336	0.314	0.290	0.268	0.246	0.224	0.204	0.184	0.164	0.144	0.125	0.108	0.089	0.071	0.056	0.040	0.024	0.009	-0.006	-0.020	-0.034	-0.048	-0.060	-0.074	-0.085	-0.096	-0.108	-0.119	-0.130	-0.141	-0.151	-0.161	-0.172	-0.181	-0.190	-0.200	-0.209	-0.220	-0.229	-0.238	-0.246	-0.256	-0.264	-0.274	-0.282	-0.291	-0.300	-0.309	-0.319	-0.328	-0.338	-0.345	-0.355	-0.364	-0.372	-0.381	-0.390	-0.399	-0.408	-0.416	-0.426	-0.435	-0.444	-0.452	-0.461	-0.470	-0.479	-0.488	-0.496	-0.504	-0.514	-0.521	-0.529	-0.538	-0.546	-0.554	-0.562	-0.571	-0.579	-0.586	-0.595	-0.604	-0.612	-0.621	-0.630	-0.639	-0.646	-0.655	-0.665	-0.674	-0.684	-0.694	-0.704	-0.714	-0.726	-0.738	-0.749	-0.761	-0.774	-0.786	-0.800	-0.814	-0.830	-0.845	-0.860	-0.876	-0.892	-0.909	-0.926	-0.944	-0.962	-0.981	-1.001	-1.020	-1.040	-1.061	-1.082	-1.104	-1.125	-1.148	-1.170	-1.192	-1.215	-1.239	-1.262	-1.285	-1.309	-1.332	-1.356	-1.380	-1.402	-1.426	-1.449	-1.472	-1.496	-1.519	-1.541	-1.562	-1.584	-1.606	-1.626	-1.648	-1.668	-1.686	-1.706	-1.725	-1.742	-1.761	-1.778	-1.795	-1.811	-1.826	-1.841	-1.856	-1.870	-1.885	-1.899	-1.912	-1.924	-1.936	-1.949	-1.962	-1.972	-1.985	-1.996	-2.007	-2.020	-2.031	-2.042	-2.055	-2.066	-2.078	-2.089	-2.101	-2.114	-2.126	-2.139	-2.151	-2.164	-2.178	-2.191	-2.205	-2.220	-2.235	-2.250	-2.265	-2.280	-2.296	-2.311	-2.328	-2.345	-2.360	-2.378	-2.394	-2.410	-2.426	-2.444	-2.460	-2.476	-2.494	-2.510	-2.526	-2.541	-2.558	-2.572	-2.588	-2.602	-2.618	-2.630	-2.642	-2.656	-2.668	-2.679	-2.689	-2.699	-2.708	-2.718	-2.725	-2.731	-2.738	-2.744	-2.749	-2.752	-2.758	-2.760	-2.761	-2.764	-2.765	-2.765	-2.765	-2.765	-2.762	-2.761	-2.759	-2.756	-2.752	-2.748	-2.742	-2.738	-2.734	-2.729	-2.722	-2.716	-2.710	-2.704	-2.698	-2.690	-2.682	-2.675	-2.669	-2.660	-2.654	-2.646	-2.639	-2.630	-2.624	-2.616	-2.608	-2.600	-2.592	-2.585	-2.576	-2.570	-2.561	-2.554	-2.546	-2.540	-2.531	-2.524	-2.518	-2.510	-2.502	-2.495	-2.488	-2.481	-2.472	-2.466	-2.459	-2.452	-2.445	-2.438	-2.431	-2.425	-2.419	-2.411	-2.405	-2.399	-2.392	-2.386	-2.380	-2.375	-2.369	-2.364	-2.358	-2.351	-2.346	-2.341	-2.336	-2.332	-2.328	-2.324	-2.319	-2.314	-2.311	-2.306	-2.302	-2.300	-2.298	-2.292	-2.290	-2.289	-2.285	-2.284	-2.281	-2.279	-2.278	-2.278	-2.276	-2.275	-2.275	-2.274	-2.274	-2.274	-2.275	-2.275	-2.275	-2.276	-2.276	-2.279	-2.280	-2.281	-2.281	-2.282	-2.285	-2.285	-2.286	-2.288	-2.290	-2.290	-2.292	-2.294	-2.295	-2.296	-2.298	-2.299	-2.299	-2.299	-2.299	-2.300	-2.299	-2.299	-2.299	-2.298	-2.296	-2.294	-2.292	-2.290	-2.288	-2.285	-2.281	-2.276	-2.272	-2.268	-2.261	-2.255	-2.248	-2.241	-2.232	-2.225	-2.215	-2.205	-2.196	-2.185	-2.174	-2.162	-2.149	-2.136	-2.122	-2.109	-2.094	-2.079	-2.064	-2.046	-2.030	-2.013	-1.995	-1.978	-1.960	-1.941	-1.922	-1.904	-1.884	-1.865	-1.845	-1.826	-1.806	-1.786	-1.766	-1.746	-1.728	-1.709	-1.689	-1.670	-1.651	-1.632	-1.614	-1.596	-1.578	-1.560	-1.544	-1.526	-1.511	-1.495	-1.480	-1.464	-1.450	-1.436	-1.421	-1.408	-1.394	-1.381	-1.369	-1.356	-1.344	-1.332	-1.321	-1.310	-1.299	-1.289	-1.278	-1.268	-1.258	-1.248	-1.238	-1.229	-1.219	-1.209	-1.200	-1.190	-1.180	-1.171	-1.162	-1.152	-1.144	-1.134	-1.124	-1.115	-1.106	-1.096	-1.088	-1.079	-1.070	-1.061	-1.052	-1.042	-1.035	-1.026	-1.018	-1.010	-1.002	-0.994	-0.986	-0.980	-0.971	-0.965	-0.960	-0.952	-0.948	-0.942	-0.938	-0.932	-0.929	-0.925	-0.922	-0.921	-0.919	-0.918	-0.916	-0.916	-0.916	-0.918	-0.919	-0.920	-0.921	-0.925	-0.929	-0.934	-0.938	-0.942	-0.949	-0.955	-0.961	-0.970	-0.976	-0.985	-0.994	-1.004	-1.012	-1.022	-1.032	-1.044	-1.056	-1.068	-1.080	-1.092	-1.106	-1.119	-1.132	-1.146	-1.161	-1.175	-1.190	-1.206	-1.221	-1.238	-1.254	-1.270	-1.288	-1.304	-1.321	-1.339	-1.355	-1.374	-1.391	-1.409	-1.428	-1.445	-1.465	-1.484	-1.502	-1.521	-1.541	-1.560	-1.579	-1.599	-1.619	-1.638	-1.658	-1.678	-1.698	-1.718	-1.736	-1.756	-1.776	-1.796	-1.816	-1.835	-1.855	-1.875	-1.894	-1.914	-1.934	-1.952	-1.971	-1.990	-2.009	-2.027	-2.046	-2.064	-2.081	-2.099	-2.116	-2.132	-2.150	-2.165	-2.181	-2.198	-2.212	-2.228	-2.241	-2.255	-2.269	-2.281	-2.294	-2.305	-2.319	-2.329	-2.339	-2.349	-2.360	-2.369	-2.378	-2.385	-2.392	-2.400	-2.408	-2.414	-2.420	-2.424	-2.429	-2.432	-2.436	-2.440	-2.441	-2.444	-2.446	-2.446	-2.448	-2.449	-2.448	-2.446	-2.446	-2.445	-2.442	-2.440	-2.438	-2.435	-2.431	-2.426	-2.422	-2.418	-2.414	-2.408	-2.402	-2.396	-2.390	-2.382	-2.376	-2.369	-2.361	-2.354	-2.346	-2.339	-2.329	-2.320	-2.311	-2.302	-2.292	-2.282	-2.272	-2.261	-2.251	-2.240	-2.229	-2.218	-2.206	-2.195	-2.182	-2.170	-2.158	-2.145	-2.132	-2.119	-2.106	-2.091	-2.079	-2.064	-2.050	-2.035	-2.020	-2.005	-1.990	-1.975	-1.959	-1.942	-1.926	-1.910	-1.894	-1.876	-1.859	-1.842	-1.825	-1.808	-1.790	-1.772	-1.752	-1.735	-1.716	-1.699	-1.680	-1.661	-1.642	-1.624	-1.605	-1.586	-1.566	-1.548	-1.529	-1.509	-1.490	-1.470	-1.450	-1.431	-1.412	-1.392	-1.374	-1.355	-1.336	-1.316	-1.298	-1.280	-1.261	-1.242	-1.225	-1.208	-1.189	-1.171	-1.154	-1.136	-1.120	-1.102	-1.086	-1.070	-1.054	-1.038	-1.021	-1.008	-0.991	-0.976	-0.962	-0.949	-0.935	-0.921	-0.909	-0.896	-0.884	-0.871	-0.860	-0.849	-0.838	-0.826	-0.816	-0.808	-0.798	-0.789	-0.779	-0.771	-0.764	-0.755	-0.749	-0.741	-0.735	-0.730	-0.722	-0.718	-0.714	-0.709	-0.704	-0.701	-0.696	-0.694	-0.690	-0.686	-0.684	-0.680	-0.678	-0.675	-0.672	-0.670	-0.668	-0.664	-0.661	-0.658	-0.655	-0.652	-0.649	-0.645	-0.641	-0.638	-0.632	-0.628	-0.622	-0.616	-0.611	-0.604	-0.598	-0.589	-0.580	-0.571	-0.561	-0.552	-0.540	-0.530	-0.516	-0.505	-0.491	-0.478	-0.464	-0.449	-0.432	-0.416	-0.400	-0.382	-0.366	-0.348	-0.330	-0.311	-0.294	-0.275	-0.258	-0.238	-0.219	-0.200	-0.184	-0.165	-0.146	-0.130	-0.112	-0.096	-0.081	-0.066	-0.051	-0.039	-0.026	-0.015	-0.005	0.006	0.014	0.021	0.029	0.032	0.036	0.039	0.040	0.040	0.040	0.038	0.034	0.029	0.022	0.015	0.005	-0.005	-0.016	-0.028	-0.040	-0.056	-0.071	-0.089	-0.105	-0.122	-0.142	-0.161	-0.182	-0.202	-0.224	-0.245	-0.268	-0.291	-0.314	-0.336	-0.359	-0.382	-0.405	-0.428	-0.450	-0.472	-0.495	-0.518	-0.538	-0.558	-0.579	-0.599	-0.616	-0.636	-0.654	-0.670	-0.686	-0.702	-0.718	-0.732	-0.745	-0.759	-0.771	-0.782	-0.794	-0.804	-0.814	-0.822	-0.830	-0.839	-0.845	-0.852	-0.859	-0.864	-0.870	-0.874	-0.879	-0.884	-0.886	-0.890	-0.895	-0.899	-0.901	-0.905	-0.908	-0.911	-0.914	-0.918	-0.921	-0.925	-0.929	-0.932	-0.936	-0.941	-0.946	-0.951	-0.956	-0.961	-0.966	-0.974	-0.980	-0.986	-0.992	-1.000	-1.008	-1.016	-1.024	-1.034	-1.041	-1.051	-1.060	-1.070	-1.080	-1.089	-1.101	-1.111	-1.122	-1.132	-1.144	-1.155	-1.166	-1.176	-1.188	-1.199	-1.211	-1.221	-1.232	-1.244	-1.254	-1.266	-1.276	-1.286	-1.296	-1.308	-1.316	-1.326	-1.335	-1.344	-1.351	-1.359	-1.366	-1.372	-1.380	-1.385	-1.391	-1.395	-1.399	-1.402	-1.405	-1.408	-1.409	-1.409	-1.410	-1.409	-1.408	-1.405	-1.402	-1.399	-1.395	-1.389	-1.384	-1.378	-1.370	-1.361	-1.352	-1.344	-1.334	-1.321	-1.311	-1.299	-1.286	-1.272	-1.260	-1.244	-1.230	-1.215	-1.199	-1.184	-1.166	-1.150	-1.132	-1.116	-1.098	-1.081	-1.062	-1.044	-1.026	-1.009	-0.990	-0.972	-0.955	-0.938	-0.920	-0.902	-0.885	-0.868	-0.851	-0.835	-0.818	-0.802	-0.786	-0.771	-0.756	-0.742	-0.729	-0.715	-0.701	-0.688	-0.676	-0.665	-0.652	-0.641	-0.631	-0.620	-0.610	-0.600	-0.590	-0.581	-0.574	-0.565	-0.558	-0.549	-0.541	-0.535	-0.528	-0.521	-0.514	-0.509	-0.502	-0.496	-0.491	-0.485	-0.480	-0.475	-0.470	-0.464	-0.460	-0.455	-0.451	-0.445	-0.441	-0.438	-0.434	-0.429	-0.425	-0.421	-0.418	-0.414	-0.410	-0.406	-0.402	-0.399	-0.395	-0.391	-0.389	-0.385	-0.381	-0.378	-0.375	-0.371	-0.369	-0.365	-0.361	-0.358	-0.355	-0.350	-0.346	-0.342	-0.338	-0.332	-0.329	-0.322	-0.316	-0.310	-0.304	-0.296	-0.289	-0.281	-0.272	-0.264	-0.255	-0.244	-0.234	-0.222	-0.210	-0.198	-0.184	-0.170	-0.154	-0.139	-0.121	-0.104	-0.086	-0.066	-0.048	-0.028	-0.006	0.018	0.040	0.064	0.088	0.112	0.138	0.164	0.190	0.219	0.245	0.274	0.304	0.332	0.362	0.391	0.421	0.451	0.481	0.512	0.541	0.572	0.602	0.632	0.662	0.691	0.721	0.750	0.779	0.808	0.834	0.861	0.889	0.915	0.939	0.964	0.988	1.011	1.034	1.055	1.076	1.096	1.116	1.134	1.152	1.170	1.185	1.200	1.215	1.229	1.241	1.254	1.266	1.276	1.286	1.295	1.304	1.311	1.319	1.325	1.331	1.336	1.341	1.346	1.349	1.352	1.355	1.358	1.360	1.360	1.362	1.364	1.365	1.365	1.366	1.366	1.365	1.365	1.365	1.366	1.364	1.365	1.365	1.365	1.365	1.365	1.366	1.366	1.369	1.370	1.371	1.374	1.376	1.379	1.381	1.385	1.389	1.394	1.399	1.402	1.409	1.415	1.421	1.429	1.436	1.445	1.452	1.462	1.471	1.481	1.492	1.502	1.514	1.526	1.538	1.550	1.562	1.575	1.588	1.601	1.618	1.631	1.645	1.660	1.675	1.690	1.706	1.721	1.736	1.752	1.769	1.784	1.800	1.815	1.831	1.848	1.862	1.879	1.895	1.910	1.925	1.940	1.956	1.971	1.986	2.001	2.016	2.030	2.046	2.060	2.075	2.089	2.104	2.118	2.132	2.146	2.161	2.175	2.190	2.204	2.219	2.232	2.248	2.261	2.275	2.290	2.305	2.320	2.334	2.348	2.362	2.378	2.392	2.408	2.422	2.436	2.451	2.465	2.481	2.495	2.509	2.524	2.538	2.551	2.565	2.578	2.591	2.604	2.618	2.629	2.640	2.652	2.662	2.672	2.682	2.692	2.701	2.709	2.718	2.724	2.730	2.736	2.741	2.746	2.750	2.754	2.756	2.758	2.759	2.759	2.759	2.758	2.756	2.754	2.750	2.748	2.744	2.739	2.732	2.728	2.720	2.714	2.706	2.699	2.690	2.681	2.672	2.662	2.652	2.642	2.631	2.620	2.609	2.598	2.586	2.575	2.562	2.551	2.539	2.526	2.515	2.502	2.490	2.478	2.465	2.452	2.440	2.428	2.415	2.402	2.390	2.378	2.365	2.351	2.340	2.328	2.314	2.301	2.289	2.276	2.262	2.249	2.235	2.222	2.209	2.194	2.180	2.166	2.152	2.138	2.122	2.109	2.094	2.079	2.062	2.047	2.031	2.015	2.000	1.984	1.968	1.951	1.935	1.919	1.902	1.885	1.869	1.852	1.835	1.818	1.801	1.785	1.768	1.751	1.734	1.718	1.700	1.682	1.666	1.650	1.634	1.616	1.601	1.584	1.569	1.551	1.536	1.521	1.505	1.490	1.475	1.461	1.446	1.432	1.418	1.404	1.391	1.378	1.365	1.351	1.340	1.328	1.315	1.304	1.294	1.282	1.271	1.261	1.251	1.242	1.232	1.224	1.215	1.208	1.199	1.191	1.184	1.179	1.172	1.166	1.161	1.156	1.152	1.149	1.144	1.141	1.139	1.136	1.135	1.134	1.134	1.134	1.134	1.135	1.138	1.139	1.142	1.145	1.150	1.154	1.159	1.164	1.170	1.176	1.184	1.192	1.200	1.209	1.219	1.228	1.238	1.249	1.259	1.271	1.284	1.296	1.308	1.321	1.334	1.349	1.361	1.375	1.390	1.404	1.419	1.432	1.449	1.462	1.478	1.492	1.508	1.522	1.538	1.552	1.566	1.581	1.596	1.610	1.625	1.638	1.651	1.664	1.678	1.689	1.702	1.712	1.725	1.736	1.748	1.756	1.766	1.776	1.785	1.794	1.802	1.809	1.816	1.822	1.830	1.835	1.840	1.845	1.849	1.854	1.858	1.861	1.864	1.866	1.869	1.870	1.871	1.874	1.874	1.875	1.874	1.874	1.874	1.874	1.872	1.872	1.872	1.871	1.871	1.870	1.869	1.868	1.866	1.865	1.864	1.861	1.861	1.860	1.859	1.856	1.855	1.854	1.854	1.851	1.850	1.850	1.849	1.849	1.848	1.846	1.845	1.845	1.844	1.844	1.844	1.842	1.844	1.844	1.844	1.844	1.845	1.845	1.846	1.848	1.849	1.850	1.851	1.854	1.855	1.859	1.860	1.864	1.866	1.870	1.874	1.878	1.881	1.888	1.892	1.898	1.904	1.911	1.918	1.926	1.934	1.944	1.954	1.964	1.975	1.988	2.000	2.013	2.026	2.042	2.056	2.074	2.090	2.108	2.126	2.146	2.166	2.188	2.209	2.230	2.252	2.276	2.301	2.325	2.350	2.376	2.402	2.429	2.455	2.481	2.509	2.536	2.564	2.589	2.616	2.644	2.670	2.696	2.722	2.746	2.772	2.796	2.820	2.842	2.864	2.885	2.906	2.924	2.942	2.960	2.975	2.990	3.004	3.016	3.028	3.036	3.045	3.051	3.056	3.061	3.062	3.065	3.065	3.062	3.059	3.055	3.048	3.040	3.031	3.022	3.010	2.998	2.985	2.970	2.954	2.938	2.920	2.901	2.882	2.861	2.841	2.819	2.798	2.774	2.750	2.726	2.704	2.679	2.654	2.629	2.604	2.579	2.552	2.528	2.502	2.478	2.452	2.429	2.404	2.380	2.356	2.332	2.310	2.288	2.265	2.244	2.224	2.202	2.182	2.164	2.145	2.129	2.111	2.095	2.079	2.064	2.050	2.036	2.025	2.014	2.002	1.992	1.985	1.976	1.969	1.962	1.958	1.954	1.950	1.949	1.946	1.946	1.946	1.949	1.950	1.954	1.958	1.964	1.970	1.976	1.985	1.994	2.004	2.014	2.026	2.039	2.051	2.065	2.080	2.095	2.110	2.128	2.144	2.161	2.179	2.199	2.219	2.238	2.256	2.278	2.299	2.319	2.339	2.360	2.381	2.402	2.424	2.445	2.466	2.486	2.506	2.528	2.546	2.566	2.586	2.605	2.622	2.640	2.659	2.675	2.691	2.708	2.722	2.736	2.751	2.765	2.778	2.790	2.801	2.812	2.822	2.832	2.841	2.851	2.858	2.866	2.872	2.879	2.886	2.891	2.896	2.901	2.905	2.910	2.912	2.918	2.920	2.922	2.928	2.930	2.932	2.935	2.938	2.940	2.942	2.946	2.948	2.951	2.954	2.958	2.960	2.962	2.966	2.969	2.972	2.976	2.981	2.985	2.988	2.992	2.998	3.001	3.005	3.010	3.015	3.020	3.024	3.028	3.032	3.038	3.041	3.046	3.051	3.055	3.059	3.062	3.066	3.068	3.070	3.074	3.075	3.076	3.079	3.079	3.080	3.079	3.078	3.078	3.076	3.074	3.071	3.069	3.065	3.060	3.056	3.051	3.045	3.038	3.031	3.024	3.018	3.008	3.000	2.990	2.981	2.971	2.960	2.949	2.938	2.926	2.914	2.902	2.889	2.876	2.864	2.851	2.836	2.824	2.810	2.796	2.784	2.770	2.755	2.741	2.728	2.714	2.699	2.685	2.672	2.659	2.644	2.631	2.619	2.604	2.591	2.579	2.566	2.554	2.541	2.530	2.519	2.506	2.495	2.485	2.474	2.464	2.455	2.446	2.436	2.428	2.420	2.412	2.405	2.399	2.392	2.386	2.381	2.378	2.372	2.369	2.366	2.364	2.362	2.362	2.361	2.360	2.361	2.362	2.364	2.366	2.370	2.374	2.378	2.384	2.388	2.395	2.401	2.409	2.418	2.425	2.434	2.445	2.454	2.465	2.475	2.486	2.498	2.509	2.521	2.534	2.546	2.560	2.571	2.585	2.598	2.610	2.622	2.635	2.648	2.660	2.671	2.684	2.695	2.706	2.718	2.728	2.738	2.748	2.756	2.766	2.772	2.781	2.788	2.795	2.800	2.805	2.811	2.815	2.818	2.821	2.824	2.825	2.828	2.829	2.829	2.830	2.829	2.829	2.828	2.826	2.824	2.822	2.820	2.818	2.814	2.811	2.809	2.806	2.801	2.799	2.795	2.792	2.790	2.786	2.784	2.780	2.779	2.775	2.772	2.770	2.769	2.768	2.765	2.764	2.762	2.760	2.760	2.759	2.756	2.756	2.755	2.754	2.754	2.752	2.751	2.750	2.748	2.746	2.745	2.741	2.740	2.738	2.734	2.731	2.728	2.722	2.719	2.714	2.708	2.701	2.695	2.689	2.680	2.671	2.662	2.654	2.644	2.634	2.621	2.609	2.598	2.585	2.571	2.556	2.542	2.528	2.512	2.496	2.480	2.464	2.446	2.430	2.412	2.394	2.376	2.358	2.339	2.320	2.302	2.284	2.265	2.248	2.228	2.210	2.191	2.174	2.156	2.138	2.119	2.102	2.084	2.066	2.050	2.031	2.015	1.998	1.980	1.962	1.946	1.930	1.912	1.895	1.879	1.861	1.845	1.828	1.810	1.794	1.775	1.759	1.740	1.722	1.704	1.685	1.666	1.646	1.626	1.606	1.586	1.564	1.542	1.520	1.498	1.474	1.451	1.428	1.404	1.378	1.352	1.328	1.302	1.276	1.250	1.224	1.196	1.170	1.141	1.115	1.086	1.059	1.031	1.004	0.975	0.948	0.921	0.894	0.868	0.840	0.814	0.789	0.762	0.739	0.715	0.690	0.668	0.645	0.625	0.604	0.584	0.564	0.545	0.528	0.511	0.494	0.480	0.465	0.451	0.439	0.428	0.416	0.406	0.396	0.388	0.379	0.372	0.365	0.359	0.352	0.348	0.342	0.340	0.335	0.331	0.329	0.325	0.321	0.320	0.318	0.314	0.311	0.309	0.306	0.302	0.299	0.295	0.291	0.286	0.282	0.276	0.270	0.264	0.258	0.250	0.242	0.234	0.225	0.215	0.204	0.194	0.182	0.171	0.158	0.145	0.131	0.118	0.104	0.088	0.072	0.058	0.041	0.026	0.009	-0.008	-0.024	-0.041	-0.056	-0.074	-0.090	-0.106	-0.121	-0.138	-0.154	-0.169	-0.182	-0.196	-0.211	-0.222	-0.236	-0.248	-0.259	-0.269	-0.278	-0.286	-0.292	-0.300	-0.306	-0.310	-0.314	-0.316	-0.318	-0.319	-0.319	-0.318	-0.314	-0.310	-0.306	-0.300	-0.294	-0.286	-0.276	-0.266	-0.255	-0.244	-0.231	-0.218	-0.204	-0.189	-0.172	-0.155	-0.138	-0.120	-0.101	-0.081	-0.062	-0.042	-0.021	-0.001	0.020	0.042	0.062	0.085	0.108	0.129	0.151	0.175	0.196	0.219	0.242	0.264	0.285	0.308	0.330	0.351	0.372	0.392	0.414	0.434	0.454	0.472	0.491	0.509	0.528	0.544	0.560	0.576	0.592	0.609	0.622	0.636	0.650	0.662	0.675	0.686	0.698	0.709	0.719	0.729	0.738	0.746	0.754	0.761	0.769	0.776	0.782	0.789	0.795	0.801	0.805	0.811	0.816	0.821	0.825	0.830	0.835	0.839	0.845	0.850	0.854	0.860	0.864	0.870	0.875	0.882	0.889	0.895	0.901	0.909	0.915	0.924	0.932	0.942	0.951	0.961	0.971	0.981	0.994	1.005	1.018	1.030	1.044	1.056	1.071	1.085	1.100	1.115	1.130	1.146	1.161	1.179	1.195	1.212	1.229	1.245	1.262	1.280	1.298	1.316	1.332	1.350	1.368	1.385	1.402	1.419	1.435	1.451	1.468	1.484	1.499	1.515	1.530	1.545	1.559	1.572	1.586	1.599	1.612	1.625	1.638	1.649	1.660	1.671	1.681	1.691	1.701	1.710	1.719	1.726	1.735	1.742	1.749	1.756	1.762	1.769	1.774	1.780	1.785	1.790	1.794	1.798	1.801	1.805	1.808	1.810	1.812	1.814	1.816	1.818	1.819	1.819	1.819	1.820	1.820	1.819	1.818	1.816	1.815	1.811	1.810	1.808	1.804	1.800	1.798	1.794	1.790	1.786	1.782	1.778	1.774	1.768	1.762	1.758	1.752	1.748	1.741	1.736	1.730	1.724	1.718	1.712	1.706	1.701	1.694	1.689	1.684	1.678	1.672	1.668	1.662	1.658	1.652	1.648	1.644	1.639	1.636	1.631	1.628	1.624	1.621	1.618	1.615	1.611	1.610	1.606	1.605	1.604	1.601	1.600	1.598	1.596	1.595	1.595	1.594	1.592	1.592	1.591	1.590	1.589	1.589	1.588	1.586	1.585	1.584	1.582	1.581	1.580	1.579	1.578	1.576	1.575	1.571	1.570	1.568	1.566	1.564	1.562	1.559	1.556	1.554	1.551	1.550	1.546	1.545	1.542	1.541	1.539	1.536	1.534	1.534	1.531	1.531	1.530	1.529	1.529	1.529	1.530	1.530	1.531	1.532	1.534	1.538	1.539	1.541	1.546	1.549	1.554	1.558	1.564	1.569	1.574	1.581	1.588	1.594	1.602	1.610	1.619	1.626	1.636	1.646	1.655	1.665	1.675	1.686	1.696	1.708	1.719	1.730	1.740	1.752	1.764	1.775	1.788	1.799	1.810	1.821	1.832	1.842	1.855	1.865	1.875	1.886	1.896	1.908	1.918	1.928	1.938	1.948	1.956	1.965	1.974	1.981	1.990	1.999	2.005	2.014	2.020	2.026	2.033	2.039	2.044	2.051	2.056	2.061	2.065	2.069	2.072	2.078	2.080	2.082	2.086	2.089	2.091	2.091	2.094	2.095	2.095	2.095	2.096	2.096	2.095	2.094	2.094	2.092	2.090	2.088	2.085	2.081	2.079	2.075	2.071	2.068	2.062	2.058	2.052	2.046	2.041	2.034	2.029	2.021	2.014	2.007	1.999	1.991	1.982	1.974	1.966	1.956	1.948	1.938	1.928	1.918	1.908	1.898	1.888	1.876	1.865	1.855	1.844	1.832	1.821	1.810	1.799	1.788	1.778	1.765	1.754	1.742	1.731	1.720	1.708	1.696	1.686	1.675	1.664	1.652	1.641	1.630	1.620	1.609	1.598	1.586	1.576	1.565	1.554	1.544	1.532	1.521	1.510	1.499	1.488	1.476	1.465	1.452	1.441	1.428	1.415	1.401	1.389	1.375	1.361	1.346	1.331	1.316	1.300	1.284	1.266	1.249	1.230	1.211	1.192	1.172	1.152	1.131	1.109	1.088	1.065	1.042	1.018	0.994	0.969	0.944	0.919	0.892	0.866	0.839	0.811	0.784	0.756	0.728	0.700	0.671	0.641	0.612	0.581	0.552	0.522	0.492	0.462	0.432	0.402	0.371	0.341	0.311	0.280	0.250	0.221	0.190	0.160	0.130	0.100	0.070	0.041	0.010	-0.019	-0.049	-0.079	-0.109	-0.138	-0.168	-0.198	-0.226	-0.256	-0.285	-0.316	-0.345	-0.374	-0.404	-0.435	-0.464	-0.494	-0.524	-0.555	-0.585	-0.616	-0.648	-0.679	-0.709	-0.741	-0.772	-0.805	-0.838	-0.870	-0.901	-0.935	-0.969	-1.001	-1.034	-1.069	-1.101	-1.135	-1.170	-1.204	-1.239	-1.272	-1.308	-1.342	-1.378	-1.411	-1.446	-1.481	-1.515	-1.551	-1.586	-1.621	-1.655	-1.690	-1.725	-1.759	-1.794	-1.828	-1.862	-1.896	-1.930	-1.962	-1.996	-2.030	-2.062	-2.095	-2.129	-2.161	-2.194	-2.226	-2.258	-2.290	-2.321	-2.352	-2.384	-2.415	-2.445	-2.476	-2.506	-2.536	-2.566	-2.596	-2.626	-2.655	-2.684	-2.714	-2.742	-2.771	-2.800	-2.829	-2.856	-2.884	-2.912	-2.940	-2.968	-2.994	-3.022	-3.049	-3.075	-3.101	-3.128	-3.154	-3.179	-3.205	-3.230	-3.255	-3.279	-3.304	-3.328	-3.350	-3.374	-3.396	-3.419	-3.440	-3.461	-3.482	-3.502	-3.524	-3.542	-3.561	-3.579	-3.598	-3.614	-3.630	-3.646	-3.661	-3.676	-3.691	-3.705	-3.716	-3.730	-3.741	-3.752	-3.762	-3.772	-3.782	-3.791	-3.801	-3.808	-3.815	-3.822	-3.829	-3.835	-3.839	-3.844	-3.848	-3.852	-3.856	-3.859	-3.861	-3.864	-3.865	-3.865	-3.866	-3.866	-3.866	-3.866	-3.865	-3.864	-3.862	-3.861	-3.858	-3.855	-3.851	-3.848	-3.842	-3.838	-3.831	-3.826	-3.820	-3.812	-3.805	-3.798	-3.788	-3.778	-3.768	-3.756	-3.745	-3.732	-3.719	-3.705	-3.691	-3.675	-3.658	-3.641	-3.621	-3.604	-3.582	-3.561	-3.539	-3.516	-3.491	-3.466	-3.439	-3.411	-3.382	-3.352	-3.322	-3.290	-3.256	-3.222	-3.186	-3.150	-3.111	-3.074	-3.032	-2.992	-2.950	-2.906	-2.862	-2.818	-2.771	-2.725	-2.678	-2.629	-2.579	-2.529	-2.478	-2.426	-2.374	-2.321	-2.268	-2.214	-2.160	-2.105	-2.050	-1.995	-1.939	-1.882	-1.826	-1.770	-1.714	-1.656	-1.600	-1.542	-1.485	-1.429	-1.371	-1.315	-1.258	-1.201	-1.145	-1.090	-1.034	-0.979	-0.924	-0.870	-0.816	-0.761	-0.709	-0.656	-0.602	-0.551	-0.500	-0.449	-0.399	-0.349	-0.300	-0.251	-0.202	-0.155	-0.108	-0.061	-0.015	0.030	0.075	0.119	0.162	0.205	0.248	0.290	0.332	0.372	0.412	0.452	0.491	0.530	0.568	0.605	0.641	0.679	0.714	0.749	0.784	0.819	0.852	0.886	0.919	0.951	0.982	1.015	1.045	1.075	1.105	1.135	1.162	1.191	1.219	1.246	1.274	1.300	1.326	1.351	1.376	1.400	1.424	1.448	1.470	1.491	1.514	1.535	1.555	1.574	1.595	1.612	1.630	1.648	1.662	1.679	1.694	1.708	1.721	1.734	1.745	1.756	1.766	1.775	1.784	1.790	1.796	1.802	1.806	1.809	1.812	1.814	1.814	1.812	1.810	1.808	1.804	1.799	1.792	1.785	1.776	1.768	1.756	1.745	1.732	1.719	1.704	1.689	1.674	1.655	1.639	1.620	1.600	1.579	1.559	1.538	1.515	1.491	1.470	1.446	1.421	1.398	1.374	1.349	1.324	1.300	1.274	1.250	1.225	1.200	1.176	1.152	1.129	1.105	1.081	1.059	1.036	1.014	0.994	0.972	0.951	0.932	0.912	0.895	0.878	0.860	0.844	0.828	0.812	0.798	0.784	0.771	0.758	0.746	0.734	0.721	0.711	0.701	0.691	0.681	0.672	0.662	0.655	0.646	0.638	0.630	0.621	0.614	0.605	0.599	0.590	0.582	0.574	0.566	0.558	0.550	0.540	0.531	0.521	0.512	0.502	0.491	0.481	0.471	0.460	0.449	0.438	0.426	0.414	0.401	0.390	0.376	0.364	0.351	0.339	0.326	0.311	0.299	0.286	0.272	0.260	0.248	0.236	0.224	0.211	0.199	0.188	0.176	0.165	0.155	0.145	0.135	0.126	0.118	0.109	0.101	0.092	0.086	0.079	0.072	0.066	0.060	0.055	0.050	0.045	0.040	0.036	0.032	0.029	0.025	0.020	0.016	0.012	0.009	0.004	0.000	-0.005	-0.009	-0.014	-0.020	-0.026	-0.031	-0.038	-0.045	-0.051	-0.060	-0.068	-0.076	-0.088	-0.096	-0.108	-0.119	-0.130	-0.142	-0.156	-0.170	-0.184	-0.200	-0.215	-0.230	-0.248	-0.265	-0.282	-0.300	-0.319	-0.338	-0.359	-0.378	-0.398	-0.419	-0.439	-0.460	-0.481	-0.502	-0.522	-0.544	-0.565	-0.588	-0.608	-0.629	-0.651	-0.671	-0.692	-0.712	-0.734	-0.754	-0.774	-0.794	-0.814	-0.832	-0.852	-0.870	-0.889	-0.908	-0.925	-0.944	-0.961	-0.979	-0.996	-1.014	-1.030	-1.048	-1.064	-1.080	-1.096	-1.114	-1.130	-1.145	-1.162	-1.178	-1.194	-1.210	-1.226	-1.242	-1.258	-1.275	-1.291	-1.308	-1.324	-1.339	-1.355	-1.371	-1.388	-1.404	-1.420	-1.436	-1.451	-1.468	-1.484	-1.499	-1.515	-1.530	-1.545	-1.560	-1.575	-1.590	-1.604	-1.618	-1.632	-1.645	-1.659	-1.671	-1.684	-1.696	-1.708	-1.719	-1.730	-1.740	-1.749	-1.759	-1.769	-1.778	-1.785	-1.792	-1.800	-1.806	-1.812	-1.819	-1.824	-1.829	-1.832	-1.836	-1.840	-1.844	-1.846	-1.848	-1.850	-1.851	-1.852	-1.854	-1.854	-1.854	-1.854	-1.852	-1.851	-1.849	-1.848	-1.846	-1.842	-1.841	-1.838	-1.835	-1.830	-1.828	-1.822	-1.819	-1.812	-1.809	-1.802	-1.799	-1.792	-1.788	-1.780	-1.774	-1.766	-1.760	-1.752	-1.744	-1.738	-1.729	-1.721	-1.712	-1.704	-1.695	-1.686	-1.678	-1.669	-1.660	-1.650	-1.640	-1.631	-1.621	-1.612	-1.602	-1.594	-1.585	-1.576	-1.568	-1.559	-1.550	-1.544	-1.535	-1.528	-1.521	-1.515	-1.508	-1.502	-1.496	-1.492	-1.489	-1.484	-1.480	-1.478	-1.475	-1.472	-1.471	-1.471	-1.471	-1.471	-1.472	-1.474	-1.475	-1.476	-1.480	-1.484	-1.488	-1.491	-1.496	-1.501	-1.506	-1.512	-1.519	-1.526	-1.532	-1.540	-1.548	-1.556	-1.562	-1.571	-1.580	-1.588	-1.596	-1.604	-1.612	-1.620	-1.629	-1.636	-1.644	-1.650	-1.659	-1.665	-1.671	-1.678	-1.684	-1.689	-1.694	-1.699	-1.701	-1.706	-1.708	-1.710	-1.712	-1.714	-1.715	-1.714	-1.712	-1.711	-1.709	-1.706	-1.702	-1.699	-1.692	-1.689	-1.682	-1.674	-1.666	-1.658	-1.650	-1.639	-1.629	-1.618	-1.606	-1.594	-1.580	-1.566	-1.552	-1.538	-1.522	-1.506	-1.491	-1.474	-1.458	-1.440	-1.421	-1.404	-1.386	-1.368	-1.349	-1.330	-1.311	-1.291	-1.272	-1.254	-1.235	-1.216	-1.198	-1.178	-1.159	-1.141	-1.122	-1.105	-1.088	-1.069	-1.052	-1.036	-1.020	-1.004	-0.988	-0.974	-0.959	-0.945	-0.930	-0.916	-0.902	-0.890	-0.879	-0.866	-0.855	-0.844	-0.832	-0.822	-0.812	-0.802	-0.791	-0.782	-0.772	-0.764	-0.755	-0.745	-0.738	-0.728	-0.719	-0.711	-0.702	-0.694	-0.685	-0.676	-0.666	-0.659	-0.650	-0.640	-0.631	-0.622	-0.614	-0.605	-0.595	-0.585	-0.576	-0.568	-0.558	-0.548	-0.539	-0.529	-0.520	-0.511	-0.502	-0.492	-0.485	-0.476	-0.468	-0.460	-0.452	-0.444	-0.438	-0.430	-0.424	-0.418	-0.411	-0.406	-0.400	-0.396	-0.392	-0.389	-0.386	-0.384	-0.382	-0.380	-0.380	-0.379	-0.380	-0.380	-0.380	-0.381	-0.384	-0.386	-0.389	-0.391	-0.395	-0.399	-0.404	-0.408	-0.412	-0.418	-0.424	-0.429	-0.434	-0.440	-0.446	-0.452	-0.459	-0.465	-0.472	-0.479	-0.486	-0.494	-0.500	-0.507	-0.516	-0.524	-0.531	-0.540	-0.548	-0.555	-0.564	-0.572	-0.581	-0.591	-0.599	-0.609	-0.619	-0.629	-0.639	-0.649	-0.660	-0.671	-0.682	-0.694	-0.706	-0.719	-0.731	-0.745	-0.759	-0.772	-0.786	-0.800	-0.815	-0.831	-0.846	-0.864	-0.880	-0.898	-0.915	-0.934	-0.951	-0.970	-0.989	-1.009	-1.028	-1.048	-1.068	-1.088	-1.108	-1.129	-1.149	-1.171	-1.191	-1.212	-1.234	-1.255	-1.276	-1.298	-1.319	-1.340	-1.360	-1.381	-1.401	-1.421	-1.441	-1.460	-1.480	-1.499	-1.518	-1.536	-1.554	-1.571	-1.588	-1.604	-1.620	-1.636	-1.651	-1.665	-1.679	-1.691	-1.705	-1.718	-1.729	-1.740	-1.750	-1.760	-1.770	-1.778	-1.785	-1.792	-1.800	-1.806	-1.812	-1.816	-1.821	-1.825	-1.829	-1.830	-1.832	-1.835	-1.835	-1.836	-1.836	-1.836	-1.836	-1.834	-1.832	-1.830	-1.829	-1.825	-1.821	-1.819	-1.812	-1.809	-1.804	-1.799	-1.792	-1.788	-1.781	-1.774	-1.766	-1.760	-1.752	-1.745	-1.738	-1.729	-1.719	-1.710	-1.702	-1.692	-1.684	-1.672	-1.664	-1.652	-1.642	-1.631	-1.621	-1.610	-1.598	-1.588	-1.576	-1.564	-1.551	-1.540	-1.528	-1.515	-1.501	-1.488	-1.475	-1.461	-1.448	-1.434	-1.420	-1.405	-1.391	-1.376	-1.361	-1.346	-1.331	-1.315	-1.299	-1.284	-1.268	-1.251	-1.235	-1.219	-1.201	-1.184	-1.168	-1.150	-1.134	-1.116	-1.099	-1.082	-1.064	-1.046	-1.030	-1.012	-0.995	-0.976	-0.959	-0.941	-0.924	-0.906	-0.889	-0.871	-0.852	-0.835	-0.818	-0.801	-0.784	-0.766	-0.750	-0.732	-0.715	-0.699	-0.682	-0.665	-0.649	-0.634	-0.618	-0.601	-0.586	-0.570	-0.555	-0.539	-0.525	-0.510	-0.494	-0.481	-0.466	-0.452	-0.439	-0.425	-0.412	-0.399	-0.386	-0.372	-0.361	-0.350	-0.338	-0.326	-0.315	-0.304	-0.292	-0.281	-0.271	-0.261	-0.251	-0.242	-0.232	-0.224	-0.215	-0.205	-0.198	-0.189	-0.181	-0.174	-0.166	-0.159	-0.152	-0.146	-0.139	-0.132	-0.125	-0.120	-0.114	-0.106	-0.101	-0.094	-0.088	-0.081	-0.074	-0.068	-0.061	-0.054	-0.045	-0.039	-0.031	-0.022	-0.015	-0.006	0.002	0.012	0.021	0.031	0.041	0.052	0.064	0.075	0.088	0.101	0.114	0.128	0.142	0.156	0.171	0.186	0.202	0.218	0.234	0.251	0.269	0.286	0.304	0.321	0.339	0.356	0.374	0.392	0.410	0.429	0.445	0.462	0.480	0.496	0.512	0.528	0.544	0.558	0.572	0.585	0.598	0.609	0.619	0.629	0.638	0.646	0.652	0.658	0.662	0.666	0.669	0.669	0.670	0.669	0.665	0.662	0.658	0.652	0.645	0.638	0.629	0.618	0.606	0.595	0.581	0.568	0.551	0.536	0.520	0.502	0.484	0.466	0.446	0.426	0.406	0.388	0.366	0.345	0.324	0.304	0.284	0.262	0.242	0.221	0.201	0.181	0.161	0.144	0.124	0.108	0.089	0.072	0.058	0.041	0.026	0.014	0.000	-0.011	-0.024	-0.034	-0.044	-0.052	-0.061	-0.069	-0.076	-0.082	-0.088	-0.091	-0.096	-0.100	-0.102	-0.105	-0.106	-0.109	-0.110	-0.109	-0.110	-0.110	-0.110	-0.109	-0.109	-0.109	-0.108	-0.108	-0.106	-0.106	-0.105	-0.105	-0.105	-0.106	-0.108	-0.109	-0.110	-0.112	-0.115	-0.118	-0.121	-0.126	-0.130	-0.135	-0.141	-0.148	-0.155	-0.162	-0.171	-0.181	-0.190	-0.200	-0.211	-0.222	-0.235	-0.248	-0.260	-0.274	-0.288	-0.301	-0.318	-0.332	-0.348	-0.365	-0.381	-0.398	-0.414	-0.431	-0.449	-0.464	-0.481	-0.500	-0.516	-0.532	-0.550	-0.566	-0.584	-0.600	-0.616	-0.632	-0.646	-0.662	-0.676	-0.690	-0.702	-0.715	-0.728	-0.739	-0.749	-0.760	-0.769	-0.778	-0.785	-0.791	-0.798	-0.802	-0.808	-0.810	-0.812	-0.814	-0.814	-0.814	-0.812	-0.810	-0.806	-0.802	-0.799	-0.792	-0.785	-0.778	-0.770	-0.761	-0.751	-0.741	-0.730	-0.719	-0.706	-0.694	-0.680	-0.666	-0.651	-0.638	-0.621	-0.608	-0.591	-0.574	-0.559	-0.541	-0.525	-0.509	-0.492	-0.475	-0.459	-0.442	-0.425	-0.409	-0.392	-0.378	-0.362	-0.346	-0.331	-0.316	-0.301	-0.286	-0.272	-0.259	-0.245	-0.231	-0.219	-0.206	-0.194	-0.180	-0.169	-0.158	-0.146	-0.135	-0.124	-0.115	-0.104	-0.094	-0.084	-0.075	-0.065	-0.055	-0.046	-0.039	-0.030	-0.021	-0.012	-0.004	0.006	0.014	0.022	0.030	0.039	0.046	0.055	0.062	0.071	0.080	0.088	0.095	0.102	0.111	0.119	0.126	0.132	0.140	0.146	0.154	0.161	0.168	0.174	0.180	0.188	0.194	0.198	0.204	0.210	0.215	0.221	0.225	0.230	0.235	0.240	0.244	0.249	0.252	0.256	0.261	0.265	0.270	0.272	0.278	0.281	0.288	0.292	0.296	0.302	0.309	0.315	0.321	0.329	0.336	0.344	0.352	0.361	0.371	0.381	0.392	0.404	0.416	0.429	0.442	0.456	0.471	0.489	0.504	0.522	0.541	0.560	0.580	0.600	0.621	0.644	0.666	0.689	0.714	0.738	0.764	0.788	0.814	0.840	0.868	0.894	0.921	0.949	0.976	1.004	1.032	1.059	1.088	1.115	1.142	1.169	1.196	1.222	1.248	1.274	1.299	1.324	1.348	1.370	1.394	1.415	1.438	1.456	1.478	1.496	1.515	1.532	1.549	1.565	1.580	1.595	1.609	1.621	1.634	1.644	1.655	1.665	1.674	1.682	1.690	1.696	1.702	1.709	1.714	1.719	1.722	1.726	1.730	1.731	1.734	1.736	1.739	1.740	1.741	1.742	1.742	1.744	1.744	1.745	1.744	1.745	1.745	1.745	1.746	1.746	1.748	1.748	1.748	1.750	1.751	1.752	1.755	1.758	1.760	1.762	1.766	1.770	1.775	1.779	1.784	1.789	1.795	1.801	1.809	1.816	1.824	1.831	1.841	1.851	1.860	1.870	1.881	1.892	1.904	1.916	1.930	1.942	1.955	1.970	1.984	1.999	2.013	2.029	2.045	2.060	2.078	2.092	2.109	2.128	2.144	2.160	2.179	2.196	2.214	2.231	2.249	2.268	2.286	2.304	2.321	2.339	2.358	2.375	2.391	2.410	2.428	2.445	2.462	2.479	2.496	2.512	2.529	2.546	2.562	2.578	2.595	2.611	2.626	2.642	2.658	2.674	2.689	2.704	2.719	2.735	2.749	2.764	2.780	2.794	2.809	2.824	2.839	2.854	2.868	2.882	2.898	2.912	2.926	2.941	2.955	2.969	2.982	2.998	3.011	3.024	3.038	3.051	3.064	3.076	3.089	3.100	3.112	3.124	3.135	3.146	3.156	3.165	3.175	3.184	3.192	3.200	3.209	3.215	3.221	3.226	3.232	3.236	3.240	3.242	3.246	3.248	3.249	3.249	3.249	3.248	3.246	3.244	3.242	3.239	3.235	3.230	3.225	3.220	3.214	3.208	3.199	3.192	3.184	3.175	3.168	3.159	3.149	3.139	3.129	3.120	3.109	3.099	3.089	3.078	3.068	3.055	3.045	3.034	3.024	3.012	3.002	2.992	2.981	2.971	2.961	2.951	2.940	2.930	2.920	2.910	2.900	2.890	2.880	2.871	2.862	2.851	2.842	2.832	2.824	2.812	2.802	2.794	2.784	2.772	2.762	2.751	2.740	2.730	2.719	2.706	2.694	2.681	2.669	2.656	2.644	2.630	2.616	2.602	2.588	2.572	2.558	2.541	2.526	2.510	2.494	2.478	2.461	2.444	2.428	2.409	2.391	2.374	2.355	2.338	2.318	2.300	2.280	2.262	2.244	2.225	2.205	2.186	2.168	2.149	2.130	2.110	2.091	2.074	2.054	2.036	2.018	1.999	1.981	1.962	1.945	1.928	1.910	1.892	1.876	1.860	1.844	1.828	1.812	1.798	1.782	1.769	1.754	1.740	1.728	1.714	1.701	1.690	1.679	1.666	1.656	1.646	1.635	1.626	1.618	1.610	1.601	1.595	1.589	1.581	1.578	1.571	1.568	1.564	1.561	1.560	1.558	1.556	1.556	1.556	1.558	1.560	1.561	1.566	1.569	1.574	1.579	1.585	1.591	1.598	1.605	1.614	1.621	1.631	1.641	1.651	1.662	1.675	1.686	1.699	1.711	1.724	1.736	1.751	1.764	1.779	1.792	1.808	1.821	1.836	1.852	1.866	1.881	1.896	1.911	1.926	1.941	1.956	1.971	1.986	2.000	2.014	2.027	2.042	2.056	2.069	2.082	2.095	2.108	2.120	2.131	2.144	2.154	2.165	2.176	2.185	2.196	2.205	2.215	2.222	2.232	2.241	2.248	2.256	2.264	2.270	2.278	2.285	2.290	2.296	2.302	2.309	2.314	2.319	2.324	2.329	2.334	2.338	2.342	2.346	2.350	2.354	2.358	2.361	2.365	2.368	2.372	2.375	2.378	2.381	2.384	2.388	2.390	2.392	2.395	2.398	2.399	2.401	2.404	2.405	2.406	2.408	2.409	2.410	2.411	2.414	2.415	2.415	2.415	2.416	2.416	2.418	2.419	2.419	2.419	2.420	2.420	2.420	2.420	2.420	2.421	2.421	2.421	2.422	2.424	2.424	2.425	2.426	2.426	2.428	2.430	2.432	2.434	2.436	2.440	2.442	2.445	2.449	2.454	2.458	2.462	2.469	2.474	2.480	2.486	2.495	2.502	2.511	2.520	2.530	2.540	2.552	2.564	2.578	2.590	2.605	2.619	2.635	2.650	2.668	2.685	2.704	2.722	2.742	2.764	2.784	2.805	2.828	2.851	2.875	2.899	2.922	2.949	2.974	2.999	3.024	3.050	3.076	3.102	3.129	3.155	3.180	3.206	3.231	3.258	3.282	3.306	3.331	3.355	3.378	3.400	3.422	3.442	3.462	3.482	3.500	3.518	3.534	3.550	3.564	3.576	3.589	3.600	3.609	3.616	3.624	3.630	3.634	3.638	3.639	3.640	3.639	3.636	3.634	3.628	3.622	3.615	3.606	3.598	3.586	3.574	3.562	3.549	3.532	3.518	3.501	3.484	3.465	3.448	3.428	3.408	3.386	3.365	3.342	3.321	3.299	3.275	3.252	3.230	3.206	3.182	3.158	3.134	3.110	3.086	3.064	3.040	3.016	2.994	2.970	2.948	2.926	2.904	2.882	2.861	2.840	2.820	2.800	2.780	2.761	2.744	2.725	2.708	2.691	2.675	2.660	2.645	2.630	2.618	2.605	2.594	2.582	2.571	2.562	2.552	2.545	2.538	2.531	2.525	2.520	2.515	2.512	2.511	2.509	2.509	2.509	2.510	2.512	2.515	2.520	2.524	2.529	2.536	2.544	2.552	2.560	2.570	2.581	2.592	2.604	2.618	2.630	2.644	2.659	2.674	2.690	2.706	2.724	2.741	2.758	2.775	2.794	2.812	2.830	2.850	2.869	2.888	2.906	2.925	2.944	2.962	2.981	2.999	3.018	3.035	3.052	3.069	3.085	3.102	3.118	3.132	3.148	3.162	3.176	3.190	3.204	3.215	3.228	3.239	3.249	3.261	3.271	3.280	3.290	3.299	3.306	3.314	3.322	3.329	3.336	3.342	3.350	3.356	3.362	3.368	3.374	3.381	3.388	3.394	3.399	3.405	3.411	3.418	3.422	3.430	3.436	3.444	3.450	3.456	3.464	3.471	3.479	3.488	3.494	3.502	3.510	3.519	3.526	3.535	3.544	3.552	3.560	3.569	3.578	3.585	3.594	3.601	3.609	3.618	3.624	3.630	3.638	3.644	3.650	3.654	3.660	3.664	3.669	3.671	3.674	3.676	3.679	3.680	3.679	3.679	3.679	3.676	3.675	3.671	3.666	3.664	3.658	3.651	3.645	3.639	3.631	3.622	3.614	3.604	3.594	3.582	3.572	3.560	3.549	3.535	3.522	3.509	3.495	3.481	3.468	3.455	3.440	3.425	3.410	3.395	3.382	3.368	3.352	3.339	3.324	3.310	3.296	3.282	3.270	3.256	3.244	3.230	3.219	3.206	3.195	3.184	3.171	3.162	3.151	3.142	3.132	3.125	3.115	3.109	3.100	3.094	3.088	3.080	3.076	3.070	3.066	3.062	3.059	3.055	3.054	3.050	3.049	3.048	3.048	3.046	3.046	3.048	3.048	3.050	3.052	3.054	3.056	3.060	3.064	3.068	3.072	3.076	3.081	3.088	3.092	3.100	3.108	3.114	3.122	3.130	3.140	3.148	3.156	3.166	3.176	3.186	3.198	3.209	3.219	3.230	3.242	3.254	3.266	3.278	3.290	3.301	3.315	3.328	3.340	3.352	3.365	3.376	3.389	3.401	3.414	3.426	3.438	3.450	3.461	3.472	3.484	3.495	3.505	3.516	3.526	3.536	3.545	3.554	3.562	3.571	3.578	3.585	3.592	3.600	3.605	3.611	3.616	3.621	3.625	3.630	3.634	3.638	3.640	3.642	3.646	3.648	3.649	3.650	3.650	3.652	3.652	3.652	3.651	3.652	3.651	3.651	3.650	3.649	3.648	3.646	3.645	3.642	3.640	3.638	3.635	3.631	3.629	3.625	3.622	3.618	3.614	3.610	3.605	3.600	3.595	3.590	3.584	3.578	3.570	3.564	3.556	3.549	3.540	3.531	3.522	3.512	3.504	3.494	3.484	3.471	3.460	3.448	3.436	3.422	3.409	3.395	3.381	3.365	3.350	3.334	3.318	3.300	3.282	3.265	3.249	3.230	3.211	3.192	3.174	3.154	3.135	3.115	3.095	3.075	3.055	3.035	3.015	2.994	2.974	2.954	2.932	2.914	2.894	2.872	2.852	2.834	2.814	2.792	2.774	2.754	2.734	2.715	2.695	2.676	2.656	2.636	2.618	2.598	2.578	2.558	2.539	2.518	2.498	2.478	2.458	2.436	2.415	2.394	2.372	2.351	2.329	2.306	2.282	2.260	2.236	2.212	2.188	2.162	2.138	2.112	2.086	2.059	2.031	2.004	1.976	1.948	1.919	1.890	1.861	1.831	1.801	1.771	1.741	1.711	1.681	1.651	1.621	1.590	1.560	1.530	1.500	1.471	1.441	1.412	1.384	1.356	1.329	1.301	1.274	1.249	1.224	1.199	1.176	1.152	1.131	1.110	1.089	1.070	1.051	1.032	1.018	1.000	0.985	0.971	0.959	0.945	0.934	0.924	0.914	0.904	0.896	0.888	0.880	0.874	0.868	0.862	0.858	0.854	0.849	0.845	0.841	0.838	0.835	0.830	0.828	0.825	0.821	0.818	0.814	0.810	0.806	0.802	0.798	0.792	0.789	0.782	0.776	0.770	0.762	0.756	0.748	0.739	0.730	0.721	0.711	0.701	0.690	0.679	0.669	0.656	0.645	0.631	0.620	0.606	0.592	0.580	100.000	5.000	2.000	1.000	2.000	0.000	0.000	0.000	0.000	0.000	0.000	0.000	0.000	0.000	0.000	0.000	0.000	0.000	-2.255	-2.274	-2.292	-2.311	-2.330	-2.348	-2.366	-2.384	-2.402	-2.420	-2.436	-2.454	-2.471	-2.488	-2.504	-2.521	-2.538	-2.554	-2.570	-2.586	-2.604	-2.619	-2.635	-2.652	-2.669	-2.685	-2.701	-2.718	-2.735	-2.751	-2.768	-2.785	-2.802	-2.819	-2.836	-2.854	-2.871	-2.889	-2.906	-2.924	-2.941	-2.959	-2.978	-2.995	-3.012	-3.031	-3.049	-3.066	-3.084	-3.102	-3.119	-3.136	-3.154	-3.170	-3.188	-3.205	-3.220	-3.236	-3.251	-3.268	-3.281	-3.296	-3.311	-3.324	-3.338	-3.351	-3.362	-3.375	-3.388	-3.398	-3.409	-3.419	-3.429	-3.438	-3.446	-3.454	-3.461	-3.469	-3.476	-3.482	-3.489	-3.495	-3.500	-3.505	-3.510	-3.515	-3.518	-3.522	-3.525	-3.529	-3.532	-3.535	-3.536	-3.539	-3.541	-3.542	-3.544	-3.546	-3.546	-3.549	-3.549	-3.550	-3.551	-3.552	-3.552	-3.552	-3.552	-3.552	-3.554	-3.552	-3.552	-3.552	-3.551	-3.550	-3.550	-3.549	-3.548	-3.546	-3.544	-3.542	-3.540	-3.539	-3.536	-3.532	-3.530	-3.526	-3.522	-3.519	-3.514	-3.510	-3.506	-3.501	-3.496	-3.490	-3.485	-3.479	-3.474	-3.466	-3.460	-3.454	-3.446	-3.440	-3.431	-3.425	-3.418	-3.410	-3.402	-3.395	-3.386	-3.380	-3.372	-3.365	-3.358	-3.350	-3.342	-3.335	-3.329	-3.322	-3.316	-3.309	-3.302	-3.298	-3.292	-3.286	-3.282	-3.279	-3.275	-3.271	-3.269	-3.266	-3.264	-3.262	-3.261	-3.260	-3.260	-3.261	-3.261	-3.262	-3.264	-3.266	-3.269	-3.271	-3.274	-3.278	-3.281	-3.286	-3.291	-3.295	-3.300	-3.305	-3.311	-3.315	-3.321	-3.326	-3.331	-3.338	-3.344	-3.349	-3.354	-3.359	-3.364	-3.369	-3.374	-3.378	-3.381	-3.385	-3.388	-3.391	-3.392	-3.395	-3.396	-3.396	-3.396	-3.396	-3.395	-3.392	-3.390	-3.386	-3.384	-3.380	-3.374	-3.368	-3.361	-3.354	-3.346	-3.338	-3.329	-3.319	-3.308	-3.298	-3.286	-3.274	-3.260	-3.246	-3.232	-3.219	-3.202	-3.189	-3.174	-3.156	-3.141	-3.124	-3.108	-3.091	-3.075	-3.056	-3.040	-3.022	-3.006	-2.989	-2.972	-2.956	-2.939	-2.922	-2.906	-2.890	-2.875	-2.859	-2.844	-2.829	-2.814	-2.800	-2.786	-2.772	-2.760	-2.748	-2.735	-2.724	-2.712	-2.701	-2.690	-2.680	-2.671	-2.661	-2.652	-2.644	-2.635	-2.628	-2.620	-2.611	-2.605	-2.598	-2.591	-2.586	-2.579	-2.574	-2.568	-2.561	-2.556	-2.550	-2.545	-2.539	-2.534	-2.528	-2.522	-2.516	-2.511	-2.505	-2.499	-2.495	-2.488	-2.482	-2.476	-2.470	-2.464	-2.458	-2.451	-2.445	-2.439	-2.432	-2.425	-2.418	-2.410	-2.404	-2.396	-2.389	-2.382	-2.375	-2.368	-2.360	-2.352	-2.346	-2.339	-2.332	-2.325	-2.319	-2.312	-2.305	-2.300	-2.294	-2.289	-2.282	-2.278	-2.271	-2.268	-2.262	-2.259	-2.256	-2.252	-2.249	-2.246	-2.245	-2.244	-2.242	-2.242	-2.242	-2.244	-2.244	-2.245	-2.248	-2.250	-2.254	-2.258	-2.261	-2.268	-2.272	-2.279	-2.286	-2.292	-2.301	-2.310	-2.318	-2.328	-2.339	-2.349	-2.359	-2.371	-2.382	-2.396	-2.409	-2.421	-2.435	-2.450	-2.464	-2.479	-2.495	-2.509	-2.525	-2.541	-2.558	-2.574	-2.590	-2.608	-2.624	-2.641	-2.658	-2.675	-2.691	-2.710	-2.728	-2.744	-2.760	-2.779	-2.795	-2.812	-2.829	-2.846	-2.862	-2.879	-2.896	-2.911	-2.928	-2.944	-2.959	-2.975	-2.991	-3.005	-3.020	-3.035	-3.049	-3.062	-3.076	-3.090	-3.102	-3.115	-3.128	-3.139	-3.150	-3.161	-3.174	-3.184	-3.194	-3.202	-3.212	-3.221	-3.230	-3.239	-3.246	-3.252	-3.260	-3.266	-3.272	-3.278	-3.282	-3.286	-3.291	-3.296	-3.299	-3.301	-3.304	-3.306	-3.309	-3.310	-3.311	-3.311	-3.311	-3.311	-3.311	-3.309	-3.309	-3.306	-3.305	-3.304	-3.300	-3.299	-3.295	-3.291	-3.288	-3.285	-3.280	-3.276	-3.272	-3.268	-3.262	-3.258	-3.252	-3.248	-3.242	-3.236	-3.231	-3.225	-3.219	-3.214	-3.208	-3.202	-3.196	-3.190	-3.185	-3.178	-3.171	-3.165	-3.159	-3.152	-3.146	-3.140	-3.132	-3.125	-3.119	-3.111	-3.105	-3.098	-3.090	-3.081	-3.074	-3.065	-3.058	-3.049	-3.040	-3.031	-3.022	-3.012	-3.002	-2.992	-2.982	-2.972	-2.961	-2.949	-2.938	-2.926	-2.914	-2.901	-2.889	-2.875	-2.861	-2.849	-2.834	-2.819	-2.805	-2.789	-2.772	-2.758	-2.741	-2.725	-2.708	-2.691	-2.675	-2.658	-2.639	-2.621	-2.602	-2.585	-2.566	-2.548	-2.529	-2.510	-2.491	-2.471	-2.452	-2.434	-2.415	-2.396	-2.378	-2.358	-2.340	-2.321	-2.302	-2.282	-2.265	-2.246	-2.228	-2.209	-2.192	-2.174	-2.156	-2.139	-2.122	-2.105	-2.089	-2.072	-2.056	-2.041	-2.024	-2.010	-1.995	-1.980	-1.966	-1.951	-1.938	-1.924	-1.911	-1.899	-1.886	-1.874	-1.862	-1.851	-1.840	-1.829	-1.819	-1.809	-1.800	-1.790	-1.781	-1.772	-1.764	-1.756	-1.749	-1.740	-1.734	-1.728	-1.721	-1.715	-1.710	-1.705	-1.699	-1.695	-1.690	-1.685	-1.682	-1.678	-1.674	-1.670	-1.668	-1.662	-1.659	-1.656	-1.652	-1.650	-1.646	-1.642	-1.640	-1.636	-1.632	-1.629	-1.625	-1.621	-1.616	-1.611	-1.606	-1.600	-1.595	-1.589	-1.582	-1.576	-1.569	-1.561	-1.554	-1.545	-1.535	-1.526	-1.516	-1.505	-1.495	-1.484	-1.472	-1.460	-1.449	-1.436	-1.424	-1.411	-1.399	-1.385	-1.371	-1.359	-1.345	-1.332	-1.318	-1.305	-1.292	-1.280	-1.266	-1.255	-1.244	-1.232	-1.222	-1.211	-1.202	-1.192	-1.185	-1.176	-1.170	-1.164	-1.159	-1.156	-1.151	-1.150	-1.149	-1.149	-1.149	-1.150	-1.154	-1.158	-1.162	-1.169	-1.175	-1.184	-1.192	-1.204	-1.214	-1.225	-1.239	-1.252	-1.266	-1.282	-1.299	-1.315	-1.332	-1.351	-1.370	-1.389	-1.409	-1.429	-1.448	-1.469	-1.490	-1.511	-1.532	-1.554	-1.574	-1.595	-1.618	-1.638	-1.659	-1.679	-1.699	-1.719	-1.738	-1.758	-1.776	-1.794	-1.811	-1.829	-1.846	-1.861	-1.878	-1.892	-1.908	-1.921	-1.935	-1.948	-1.960	-1.972	-1.984	-1.994	-2.005	-2.015	-2.024	-2.034	-2.042	-2.051	-2.059	-2.066	-2.075	-2.082	-2.089	-2.096	-2.102	-2.108	-2.115	-2.120	-2.126	-2.132	-2.139	-2.145	-2.150	-2.156	-2.162	-2.169	-2.175	-2.181	-2.188	-2.194	-2.199	-2.206	-2.212	-2.220	-2.226	-2.234	-2.240	-2.249	-2.255	-2.262	-2.270	-2.278	-2.285	-2.294	-2.301	-2.309	-2.318	-2.325	-2.332	-2.341	-2.349	-2.358	-2.365	-2.372	-2.381	-2.388	-2.396	-2.404	-2.410	-2.418	-2.425	-2.432	-2.439	-2.445	-2.451	-2.459	-2.464	-2.470	-2.475	-2.481	-2.486	-2.490	-2.495	-2.499	-2.502	-2.505	-2.508	-2.511	-2.514	-2.515	-2.518	-2.518	-2.520	-2.520	-2.519	-2.519	-2.519	-2.518	-2.516	-2.515	-2.511	-2.509	-2.506	-2.502	-2.498	-2.492	-2.489	-2.482	-2.476	-2.470	-2.464	-2.458	-2.449	-2.441	-2.434	-2.425	-2.416	-2.406	-2.396	-2.388	-2.378	-2.366	-2.356	-2.345	-2.334	-2.321	-2.310	-2.299	-2.286	-2.274	-2.261	-2.249	-2.236	-2.224	-2.211	-2.199	-2.186	-2.172	-2.161	-2.149	-2.136	-2.124	-2.111	-2.099	-2.086	-2.074	-2.064	-2.051	-2.040	-2.030	-2.019	-2.009	-1.999	-1.989	-1.980	-1.970	-1.961	-1.952	-1.945	-1.938	-1.931	-1.924	-1.918	-1.911	-1.906	-1.901	-1.896	-1.892	-1.888	-1.885	-1.881	-1.879	-1.876	-1.874	-1.872	-1.871	-1.870	-1.870	-1.869	-1.869	-1.870	-1.871	-1.871	-1.872	-1.874	-1.875	-1.876	-1.879	-1.881	-1.882	-1.884	-1.886	-1.888	-1.889	-1.891	-1.892	-1.894	-1.894	-1.896	-1.896	-1.896	-1.896	-1.896	-1.895	-1.894	-1.892	-1.890	-1.888	-1.884	-1.879	-1.875	-1.869	-1.864	-1.858	-1.849	-1.841	-1.831	-1.821	-1.810	-1.800	-1.786	-1.774	-1.759	-1.744	-1.728	-1.711	-1.694	-1.675	-1.655	-1.635	-1.614	-1.591	-1.569	-1.545	-1.521	-1.496	-1.470	-1.442	-1.416	-1.389	-1.360	-1.331	-1.302	-1.274	-1.244	-1.214	-1.182	-1.151	-1.120	-1.089	-1.058	-1.026	-0.995	-0.964	-0.932	-0.901	-0.871	-0.840	-0.809	-0.779	-0.749	-0.719	-0.689	-0.660	-0.632	-0.604	-0.576	-0.549	-0.524	-0.498	-0.471	-0.448	-0.424	-0.400	-0.376	-0.354	-0.331	-0.311	-0.291	-0.271	-0.251	-0.234	-0.215	-0.198	-0.181	-0.165	-0.150	-0.135	-0.121	-0.106	-0.094	-0.081	-0.069	-0.058	-0.046	-0.036	-0.026	-0.015	-0.006	0.002	0.010	0.019	0.026	0.034	0.040	0.046	0.052	0.060	0.065	0.070	0.075	0.080	0.084	0.089	0.092	0.098	0.101	0.105	0.109	0.112	0.115	0.119	0.121	0.125	0.130	0.132	0.136	0.140	0.144	0.149	0.152	0.156	0.161	0.166	0.171	0.176	0.181	0.188	0.194	0.200	0.208	0.214	0.221	0.230	0.238	0.246	0.255	0.265	0.275	0.285	0.296	0.306	0.319	0.331	0.344	0.356	0.369	0.382	0.396	0.410	0.425	0.440	0.456	0.471	0.488	0.504	0.520	0.536	0.554	0.570	0.588	0.605	0.622	0.640	0.656	0.674	0.691	0.709	0.726	0.744	0.760	0.778	0.796	0.814	0.830	0.848	0.865	0.881	0.899	0.915	0.931	0.948	0.965	0.980	0.996	1.012	1.029	1.044	1.060	1.076	1.090	1.106	1.121	1.136	1.151	1.166	1.180	1.195	1.209	1.224	1.238	1.251	1.265	1.280	1.292	1.306	1.320	1.331	1.344	1.356	1.369	1.382	1.394	1.405	1.416	1.428	1.438	1.449	1.458	1.469	1.478	1.486	1.495	1.502	1.510	1.518	1.524	1.530	1.535	1.540	1.545	1.550	1.554	1.556	1.560	1.561	1.562	1.564	1.564	1.562	1.562	1.561	1.560	1.558	1.555	1.551	1.546	1.542	1.538	1.531	1.526	1.521	1.512	1.506	1.499	1.491	1.482	1.474	1.464	1.454	1.445	1.435	1.424	1.412	1.402	1.391	1.381	1.369	1.358	1.345	1.334	1.321	1.310	1.299	1.285	1.274	1.261	1.248	1.236	1.222	1.210	1.198	1.185	1.172	1.159	1.146	1.134	1.121	1.108	1.095	1.082	1.070	1.058	1.044	1.031	1.018	1.006	0.992	0.980	0.966	0.954	0.941	0.929	0.916	0.902	0.890	0.879	0.866	0.854	0.842	0.830	0.818	0.806	0.794	0.782	0.770	0.759	0.748	0.736	0.725	0.715	0.702	0.692	0.681	0.671	0.660	0.650	0.640	0.630	0.620	0.609	0.600	0.590	0.581	0.571	0.561	0.552	0.544	0.534	0.525	0.518	0.507	0.500	0.491	0.482	0.475	0.466	0.458	0.450	0.442	0.434	0.426	0.420	0.411	0.404	0.396	0.390	0.382	0.375	0.369	0.361	0.354	0.348	0.341	0.335	0.329	0.322	0.318	0.311	0.306	0.301	0.296	0.291	0.286	0.282	0.279	0.275	0.271	0.269	0.265	0.262	0.260	0.258	0.258	0.255	0.254	0.254	0.254	0.254	0.254	0.254	0.256	0.256	0.258	0.260	0.262	0.265	0.269	0.272	0.276	0.280	0.285	0.289	0.294	0.299	0.305	0.311	0.316	0.322	0.329	0.335	0.342	0.350	0.358	0.365	0.372	0.380	0.389	0.398	0.405	0.414	0.422	0.432	0.440	0.449	0.459	0.468	0.476	0.486	0.496	0.505	0.516	0.525	0.535	0.545	0.555	0.565	0.575	0.586	0.595	0.606	0.616	0.628	0.638	0.648	0.658	0.669	0.680	0.689	0.700	0.710	0.721	0.732	0.742	0.752	0.764	0.775	0.785	0.796	0.806	0.818	0.828	0.838	0.848	0.859	0.869	0.879	0.889	0.899	0.909	0.918	0.926	0.936	0.945	0.952	0.961	0.969	0.978	0.985	0.991	0.999	1.005	1.011	1.016	1.021	1.026	1.031	1.036	1.040	1.044	1.046	1.050	1.051	1.054	1.055	1.058	1.058	1.060	1.060	1.061	1.061	1.061	1.061	1.061	1.060	1.060	1.060	1.059	1.059	1.059	1.059	1.058	1.058	1.058	1.058	1.059	1.059	1.060	1.061	1.064	1.066	1.069	1.074	1.076	1.082	1.088	1.095	1.101	1.109	1.118	1.128	1.138	1.149	1.161	1.174	1.188	1.202	1.219	1.235	1.254	1.271	1.291	1.311	1.334	1.355	1.378	1.401	1.428	1.451	1.478	1.504	1.531	1.559	1.586	1.615	1.644	1.672	1.702	1.731	1.760	1.789	1.819	1.848	1.875	1.904	1.931	1.959	1.986	2.013	2.039	2.062	2.088	2.111	2.132	2.154	2.175	2.194	2.211	2.229	2.245	2.259	2.272	2.285	2.295	2.305	2.314	2.320	2.326	2.331	2.334	2.335	2.335	2.334	2.331	2.328	2.322	2.316	2.310	2.301	2.291	2.281	2.270	2.258	2.244	2.230	2.215	2.199	2.182	2.165	2.148	2.129	2.110	2.091	2.070	2.050	2.029	2.009	1.988	1.965	1.944	1.921	1.901	1.879	1.856	1.835	1.812	1.791	1.770	1.749	1.728	1.708	1.686	1.666	1.648	1.626	1.608	1.590	1.572	1.554	1.538	1.521	1.505	1.490	1.475	1.461	1.448	1.435	1.422	1.412	1.402	1.392	1.384	1.378	1.369	1.364	1.359	1.354	1.351	1.349	1.346	1.346	1.346	1.348	1.349	1.351	1.356	1.360	1.365	1.372	1.379	1.386	1.395	1.405	1.415	1.426	1.438	1.450	1.462	1.475	1.490	1.504	1.519	1.535	1.550	1.566	1.582	1.599	1.616	1.632	1.650	1.666	1.684	1.700	1.718	1.734	1.751	1.768	1.785	1.800	1.816	1.831	1.846	1.862	1.878	1.890	1.904	1.918	1.930	1.944	1.955	1.966	1.978	1.988	1.999	2.009	2.018	2.026	2.036	2.045	2.052	2.060	2.068	2.075	2.082	2.089	2.095	2.101	2.109	2.114	2.120	2.126	2.132	2.138	2.144	2.150	2.155	2.161	2.168	2.174	2.180	2.186	2.191	2.198	2.205	2.210	2.216	2.222	2.230	2.235	2.241	2.248	2.254	2.260	2.266	2.271	2.278	2.282	2.289	2.294	2.298	2.302	2.306	2.310	2.314	2.316	2.319	2.322	2.322	2.324	2.325	2.325	2.325	2.324	2.322	2.320	2.318	2.314	2.309	2.305	2.300	2.292	2.285	2.279	2.270	2.261	2.252	2.241	2.231	2.219	2.208	2.195	2.181	2.169	2.154	2.139	2.124	2.108	2.091	2.075	2.058	2.041	2.022	2.005	1.986	1.968	1.950	1.930	1.911	1.892	1.874	1.855	1.835	1.815	1.798	1.778	1.759	1.741	1.722	1.704	1.685	1.669	1.650	1.632	1.616	1.600	1.582	1.568	1.551	1.538	1.521	1.508	1.494	1.480	1.468	1.455	1.444	1.432	1.421	1.411	1.401	1.392	1.384	1.376	1.369	1.361	1.355	1.350	1.344	1.340	1.335	1.331	1.328	1.325	1.322	1.321	1.320	1.320	1.320	1.320	1.320	1.321	1.322	1.324	1.326	1.328	1.331	1.335	1.338	1.341	1.344	1.350	1.354	1.359	1.364	1.369	1.375	1.379	1.385	1.391	1.398	1.404	1.410	1.415	1.421	1.428	1.435	1.441	1.446	1.454	1.459	1.465	1.470	1.475	1.481	1.488	1.491	1.498	1.502	1.508	1.512	1.518	1.521	1.526	1.530	1.535	1.538	1.541	1.545	1.548	1.551	1.552	1.555	1.558	1.560	1.562	1.564	1.565	1.566	1.566	1.568	1.569	1.569	1.570	1.569	1.570	1.569	1.569	1.568	1.568	1.568	1.566	1.565	1.564	1.562	1.560	1.560	1.558	1.556	1.555	1.552	1.551	1.550	1.548	1.545	1.544	1.542	1.539	1.536	1.534	1.531	1.529	1.528	1.524	1.521	1.518	1.515	1.512	1.509	1.505	1.502	1.499	1.495	1.490	1.488	1.481	1.478	1.474	1.468	1.462	1.456	1.451	1.446	1.440	1.434	1.428	1.421	1.414	1.406	1.399	1.391	1.384	1.375	1.366	1.358	1.349	1.339	1.329	1.319	1.308	1.298	1.288	1.276	1.266	1.255	1.242	1.231	1.219	1.206	1.194	1.182	1.169	1.158	1.145	1.132	1.119	1.108	1.095	1.082	1.069	1.056	1.044	1.031	1.019	1.006	0.995	0.981	0.970	0.958	0.945	0.931	0.919	0.906	0.894	0.881	0.869	0.856	0.842	0.830	0.818	0.804	0.791	0.776	0.764	0.749	0.735	0.720	0.705	0.690	0.674	0.658	0.641	0.625	0.609	0.591	0.572	0.554	0.535	0.515	0.495	0.474	0.452	0.431	0.410	0.388	0.364	0.341	0.316	0.292	0.269	0.244	0.219	0.195	0.169	0.142	0.118	0.092	0.065	0.039	0.014	-0.012	-0.039	-0.062	-0.089	-0.114	-0.138	-0.162	-0.186	-0.210	-0.232	-0.255	-0.276	-0.298	-0.319	-0.340	-0.359	-0.378	-0.395	-0.414	-0.430	-0.445	-0.461	-0.475	-0.489	-0.502	-0.514	-0.526	-0.538	-0.548	-0.559	-0.568	-0.578	-0.585	-0.594	-0.601	-0.609	-0.616	-0.622	-0.631	-0.638	-0.644	-0.650	-0.658	-0.665	-0.672	-0.680	-0.688	-0.694	-0.702	-0.711	-0.720	-0.729	-0.739	-0.749	-0.760	-0.771	-0.782	-0.794	-0.808	-0.820	-0.834	-0.848	-0.862	-0.878	-0.892	-0.910	-0.926	-0.942	-0.959	-0.976	-0.994	-1.011	-1.029	-1.046	-1.064	-1.082	-1.100	-1.118	-1.135	-1.151	-1.169	-1.186	-1.201	-1.218	-1.232	-1.246	-1.260	-1.274	-1.286	-1.298	-1.309	-1.318	-1.326	-1.335	-1.342	-1.349	-1.355	-1.358	-1.362	-1.364	-1.365	-1.365	-1.364	-1.361	-1.359	-1.354	-1.350	-1.342	-1.335	-1.326	-1.318	-1.308	-1.295	-1.282	-1.269	-1.255	-1.240	-1.225	-1.208	-1.190	-1.171	-1.152	-1.132	-1.112	-1.092	-1.070	-1.048	-1.026	-1.002	-0.980	-0.955	-0.931	-0.908	-0.884	-0.859	-0.834	-0.810	-0.784	-0.760	-0.735	-0.710	-0.685	-0.660	-0.636	-0.612	-0.588	-0.564	-0.541	-0.518	-0.495	-0.472	-0.450	-0.430	-0.408	-0.388	-0.368	-0.348	-0.329	-0.310	-0.292	-0.275	-0.259	-0.242	-0.226	-0.212	-0.198	-0.184	-0.171	-0.159	-0.146	-0.135	-0.124	-0.114	-0.104	-0.095	-0.085	-0.078	-0.069	-0.061	-0.054	-0.048	-0.040	-0.032	-0.028	-0.021	-0.015	-0.009	-0.002	0.002	0.010	0.016	0.022	0.029	0.036	0.042	0.051	0.059	0.066	0.075	0.084	0.094	0.104	0.114	0.125	0.138	0.149	0.161	0.175	0.190	0.204	0.219	0.235	0.251	0.269	0.288	0.305	0.324	0.342	0.362	0.384	0.404	0.425	0.446	0.469	0.491	0.514	0.535	0.558	0.580	0.604	0.626	0.650	0.672	0.696	0.719	0.741	0.764	0.785	0.808	0.829	0.850	0.871	0.891	0.911	0.931	0.950	0.969	0.986	1.004	1.021	1.038	1.054	1.069	1.084	1.098	1.111	1.125	1.138	1.150	1.162	1.172	1.184	1.192	1.204	1.211	1.221	1.229	1.236	1.244	1.250	1.259	1.265	1.271	1.276	1.282	1.288	1.292	1.298	1.301	1.306	1.310	1.314	1.318	1.320	1.324	1.326	1.330	1.332	1.335	1.336	1.339	1.341	1.342	1.344	1.345	1.346	1.348	1.348	1.349	1.349	1.349	1.349	1.348	1.348	1.348	1.346	1.345	1.344	1.342	1.340	1.339	1.336	1.334	1.331	1.328	1.325	1.321	1.319	1.315	1.311	1.306	1.301	1.298	1.291	1.286	1.281	1.275	1.269	1.261	1.255	1.249	1.241	1.234	1.225	1.218	1.208	1.200	1.191	1.180	1.171	1.160	1.150	1.139	1.128	1.116	1.104	1.091	1.079	1.065	1.051	1.038	1.022	1.008	0.991	0.975	0.959	0.942	0.926	0.908	0.890	0.872	0.854	0.835	0.814	0.795	0.775	0.755	0.735	0.714	0.691	0.671	0.650	0.629	0.608	0.584	0.562	0.541	0.519	0.496	0.475	0.452	0.431	0.410	0.388	0.366	0.345	0.325	0.304	0.282	0.262	0.242	0.224	0.205	0.186	0.168	0.149	0.131	0.115	0.099	0.081	0.066	0.051	0.036	0.021	0.009	-0.005	-0.018	-0.029	-0.041	-0.051	-0.062	-0.071	-0.081	-0.090	-0.098	-0.104	-0.111	-0.119	-0.124	-0.129	-0.135	-0.139	-0.142	-0.146	-0.149	-0.150	-0.152	-0.154	-0.154	-0.154	-0.154	-0.152	-0.151	-0.149	-0.146	-0.144	-0.140	-0.136	-0.130	-0.125	-0.119	-0.114	-0.108	-0.100	-0.092	-0.085	-0.076	-0.069	-0.060	-0.050	-0.041	-0.031	-0.021	-0.011	-0.001	0.010	0.020	0.030	0.042	0.054	0.064	0.075	0.086	0.098	0.109	0.120	0.130	0.141	0.151	0.161	0.171	0.181	0.189	0.198	0.206	0.214	0.221	0.229	0.235	0.241	0.246	0.252	0.256	0.260	0.264	0.266	0.268	0.269	0.270	0.270	0.269	0.269	0.268	0.264	0.261	0.258	0.252	0.248	0.242	0.236	0.230	0.222	0.215	0.206	0.198	0.188	0.178	0.168	0.158	0.145	0.134	0.122	0.109	0.096	0.084	0.070	0.055	0.041	0.026	0.011	-0.004	-0.019	-0.034	-0.050	-0.065	-0.081	-0.099	-0.115	-0.131	-0.148	-0.165	-0.181	-0.198	-0.216	-0.232	-0.251	-0.268	-0.286	-0.305	-0.322	-0.341	-0.360	-0.379	-0.399	-0.418	-0.438	-0.456	-0.476	-0.498	-0.519	-0.539	-0.561	-0.582	-0.605	-0.629	-0.651	-0.675	-0.701	-0.725	-0.751	-0.778	-0.805	-0.832	-0.860	-0.890	-0.919	-0.950	-0.981	-1.012	-1.046	-1.079	-1.112	-1.148	-1.182	-1.219	-1.256	-1.292	-1.331	-1.370	-1.409	-1.449	-1.491	-1.531	-1.574	-1.616	-1.660	-1.704	-1.749	-1.792	-1.839	-1.884	-1.930	-1.978	-2.024	-2.070	-2.118	-2.166	-2.214	-2.261	-2.310	-2.359	-2.408	-2.456	-2.506	-2.555	-2.605	-2.654	-2.702	-2.752	-2.802	-2.852	-2.901	-2.951	-3.001	-3.050	-3.100	-3.150	-3.199	-3.250	-3.300	-3.349	-3.398	-3.449	-3.498	-3.548	-3.598	-3.648	-3.699	-3.748	-3.798	-3.848	-3.899	-3.949	-3.999	-4.049	-4.099	-4.150	-4.201	-4.251	-4.301	-4.352	-4.404	-4.454	-4.505	-4.556	-4.608	-4.656	-4.708	-4.759	-4.809	-4.860	-4.910	-4.959	-5.009	-5.059	-5.108	-5.158	-5.205	-5.254	-5.302	-5.350	-5.398	-5.444	-5.490	-5.538	-5.581	-5.628	-5.671	-5.715	-5.760	-5.802	-5.844	-5.885	-5.926	-5.966	-6.005	-6.045	-6.082	-6.120	-6.156	-6.194	-6.229	-6.264	-6.298	-6.330	-6.362	-6.395	-6.425	-6.456	-6.485	-6.515	-6.544	-6.571	-6.599	-6.625	-6.650	-6.676	-6.701	-6.724	-6.748	-6.770	-6.791	-6.814	-6.834	-6.854	-6.874	-6.891	-6.910	-6.928	-6.944	-6.960	-6.976	-6.991	-7.004	-7.018	-7.031	-7.042	-7.054	-7.065	-7.075	-7.084	-7.092	-7.100	-7.108	-7.112	-7.118	-7.122	-7.126	-7.129	-7.131	-7.132	-7.132	-7.131	-7.131	-7.129	-7.125	-7.121	-7.118	-7.111	-7.105	-7.099	-7.090	-7.081	-7.072	-7.061	-7.050	-7.039	-7.026	-7.012	-7.000	-6.985	-6.970	-6.954	-6.938	-6.921	-6.904	-6.885	-6.868	-6.848	-6.828	-6.808	-6.786	-6.765	-6.744	-6.721	-6.700	-6.678	-6.652	-6.630	-6.605	-6.581	-6.555	-6.530	-6.502	-6.476	-6.450	-6.422	-6.394	-6.365	-6.335	-6.306	-6.276	-6.245	-6.212	-6.181	-6.148	-6.114	-6.080	-6.045	-6.009	-5.971	-5.934	-5.894	-5.854	-5.814	-5.772	-5.730	-5.686	-5.641	-5.595	-5.549	-5.500	-5.451	-5.401	-5.350	-5.296	-5.244	-5.189	-5.131	-5.074	-5.016	-4.956	-4.895	-4.832	-4.769	-4.704	-4.639	-4.571	-4.504	-4.435	-4.365	-4.295	-4.224	-4.150	-4.076	-4.003	-3.929	-3.852	-3.776	-3.699	-3.621	-3.544	-3.466	-3.388	-3.308	-3.229	-3.149	-3.069	-2.989	-2.909	-2.829	-2.749	-2.669	-2.589	-2.509	-2.430	-2.350	-2.271	-2.194	-2.115	-2.036	-1.960	-1.884	-1.809	-1.732	-1.659	-1.584	-1.511	-1.439	-1.368	-1.298	-1.226	-1.158	-1.090	-1.022	-0.958	-0.891	-0.826	-0.764	-0.701	-0.640	-0.580	-0.521	-0.462	-0.405	-0.350	-0.294	-0.240	-0.186	-0.134	-0.082	-0.032	0.018	0.065	0.112	0.160	0.206	0.251	0.296	0.340	0.382	0.422	0.465	0.505	0.545	0.584	0.622	0.660	0.698	0.732	0.770	0.805	0.840	0.874	0.908	0.940	0.972	1.004	1.036	1.068	1.098	1.128	1.158	1.186	1.215	1.242	1.269	1.298	1.322	1.349	1.372	1.398	1.420	1.444	1.465	1.488	1.509	1.528	1.548	1.565	1.582	1.599	1.615	1.630	1.644	1.656	1.668	1.678	1.688	1.695	1.702	1.709	1.714	1.718	1.720	1.722	1.724	1.722	1.721	1.718	1.715	1.709	1.702	1.696	1.688	1.678	1.668	1.656	1.644	1.630	1.616	1.601	1.586	1.569	1.552	1.535	1.518	1.498	1.479	1.459	1.439	1.419	1.398	1.379	1.358	1.336	1.315	1.294	1.274	1.252	1.232	1.212	1.192	1.171	1.151	1.132	1.114	1.096	1.078	1.060	1.042	1.026	1.011	0.995	0.980	0.966	0.951	0.939	0.925	0.914	0.901	0.891	0.880	0.870	0.861	0.852	0.844	0.836	0.829	0.821	0.815	0.808	0.802	0.798	0.791	0.786	0.782	0.778	0.772	0.769	0.765	0.760	0.756	0.752	0.749	0.745	0.741	0.739	0.735	0.731	0.728	0.722	0.719	0.714	0.710	0.706	0.701	0.698	0.692	0.688	0.682	0.678	0.672	0.668	0.661	0.656	0.650	0.645	0.638	0.631	0.625	0.618	0.611	0.604	0.596	0.590	0.582	0.574	0.566	0.558	0.550	0.541	0.532	0.525	0.515	0.506	0.498	0.486	0.476	0.466	0.456	0.446	0.435	0.424	0.411	0.399	0.388	0.375	0.362	0.349	0.335	0.321	0.306	0.291	0.276	0.261	0.244	0.229	0.211	0.194	0.178	0.159	0.140	0.121	0.102	0.081	0.062	0.041	0.021	0.000	-0.022	-0.044	-0.068	-0.089	-0.111	-0.135	-0.158	-0.182	-0.205	-0.230	-0.255	-0.279	-0.304	-0.328	-0.352	-0.376	-0.402	-0.426	-0.451	-0.475	-0.499	-0.524	-0.548	-0.572	-0.595	-0.619	-0.642	-0.665	-0.688	-0.710	-0.732	-0.754	-0.775	-0.796	-0.818	-0.838	-0.858	-0.878	-0.896	-0.916	-0.934	-0.952	-0.970	-0.989	-1.006	-1.022	-1.040	-1.056	-1.074	-1.089	-1.105	-1.121	-1.138	-1.154	-1.170	-1.186	-1.201	-1.216	-1.232	-1.248	-1.264	-1.279	-1.294	-1.310	-1.326	-1.341	-1.358	-1.374	-1.390	-1.406	-1.422	-1.439	-1.456	-1.472	-1.488	-1.505	-1.522	-1.539	-1.555	-1.572	-1.589	-1.606	-1.622	-1.640	-1.655	-1.672	-1.689	-1.704	-1.721	-1.736	-1.752	-1.766	-1.781	-1.796	-1.811	-1.825	-1.839	-1.852	-1.865	-1.878	-1.890	-1.900	-1.912	-1.922	-1.932	-1.944	-1.952	-1.961	-1.970	-1.979	-1.986	-1.992	-2.000	-2.006	-2.013	-2.019	-2.024	-2.029	-2.033	-2.038	-2.041	-2.046	-2.049	-2.051	-2.054	-2.058	-2.059	-2.061	-2.061	-2.064	-2.065	-2.066	-2.066	-2.068	-2.068	-2.068	-2.068	-2.066	-2.068	-2.066	-2.065	-2.064	-2.062	-2.061	-2.060	-2.058	-2.055	-2.052	-2.050	-2.046	-2.044	-2.041	-2.038	-2.033	-2.029	-2.025	-2.020	-2.015	-2.010	-2.005	-1.999	-1.994	-1.986	-1.981	-1.975	-1.969	-1.961	-1.955	-1.946	-1.941	-1.934	-1.926	-1.919	-1.910	-1.902	-1.895	-1.888	-1.881	-1.872	-1.865	-1.858	-1.850	-1.844	-1.838	-1.831	-1.824	-1.818	-1.814	-1.808	-1.802	-1.798	-1.792	-1.789	-1.785	-1.781	-1.780	-1.778	-1.775	-1.774	-1.772	-1.772	-1.772	-1.774	-1.775	-1.778	-1.780	-1.782	-1.786	-1.791	-1.795	-1.800	-1.805	-1.811	-1.818	-1.824	-1.831	-1.838	-1.845	-1.854	-1.861	-1.870	-1.879	-1.888	-1.896	-1.905	-1.914	-1.922	-1.932	-1.940	-1.949	-1.958	-1.965	-1.974	-1.980	-1.988	-1.995	-2.001	-2.009	-2.014	-2.019	-2.024	-2.027	-2.031	-2.034	-2.036	-2.038	-2.039	-2.038	-2.038	-2.036	-2.033	-2.030	-2.025	-2.020	-2.015	-2.007	-2.000	-1.992	-1.982	-1.972	-1.961	-1.950	-1.936	-1.924	-1.910	-1.895	-1.879	-1.861	-1.846	-1.828	-1.810	-1.791	-1.771	-1.751	-1.731	-1.710	-1.689	-1.669	-1.648	-1.625	-1.604	-1.581	-1.560	-1.538	-1.515	-1.494	-1.471	-1.450	-1.429	-1.408	-1.386	-1.366	-1.346	-1.328	-1.308	-1.289	-1.270	-1.252	-1.234	-1.218	-1.201	-1.185	-1.170	-1.155	-1.140	-1.126	-1.112	-1.100	-1.088	-1.076	-1.065	-1.055	-1.045	-1.035	-1.025	-1.016	-1.008	-1.000	-0.991	-0.982	-0.976	-0.970	-0.962	-0.955	-0.949	-0.942	-0.935	-0.929	-0.922	-0.918	-0.911	-0.905	-0.898	-0.892	-0.886	-0.880	-0.872	-0.866	-0.861	-0.854	-0.848	-0.841	-0.834	-0.828	-0.820	-0.814	-0.806	-0.799	-0.792	-0.785	-0.778	-0.771	-0.764	-0.756	-0.750	-0.744	-0.736	-0.730	-0.725	-0.719	-0.712	-0.708	-0.702	-0.698	-0.694	-0.689	-0.685	-0.682	-0.679	-0.676	-0.675	-0.672	-0.671	-0.671	-0.672	-0.672	-0.672	-0.675	-0.678	-0.680	-0.684	-0.688	-0.692	-0.698	-0.704	-0.710	-0.718	-0.725	-0.734	-0.742	-0.751	-0.761	-0.772	-0.784	-0.795	-0.808	-0.820	-0.834	-0.846	-0.860	-0.875	-0.889	-0.905	-0.920	-0.936	-0.952	-0.969	-0.986	-1.002	-1.019	-1.036	-1.054	-1.072	-1.090	-1.108	-1.126	-1.144	-1.162	-1.181	-1.200	-1.218	-1.236	-1.255	-1.272	-1.290	-1.309	-1.328	-1.345	-1.364	-1.381	-1.399	-1.416	-1.434	-1.451	-1.468	-1.485	-1.502	-1.519	-1.536	-1.551	-1.568	-1.584	-1.600	-1.615	-1.630	-1.645	-1.660	-1.675	-1.689	-1.702	-1.716	-1.729	-1.741	-1.755	-1.766	-1.779	-1.790	-1.801	-1.811	-1.822	-1.832	-1.841	-1.851	-1.860	-1.869	-1.876	-1.884	-1.891	-1.899	-1.904	-1.911	-1.916	-1.921	-1.926	-1.929	-1.934	-1.936	-1.940	-1.941	-1.944	-1.946	-1.946	-1.946	-1.948	-1.948	-1.948	-1.948	-1.946	-1.945	-1.944	-1.941	-1.940	-1.936	-1.934	-1.931	-1.929	-1.925	-1.921	-1.918	-1.912	-1.908	-1.904	-1.899	-1.894	-1.888	-1.882	-1.878	-1.871	-1.865	-1.859	-1.852	-1.846	-1.840	-1.832	-1.825	-1.819	-1.811	-1.802	-1.795	-1.786	-1.779	-1.769	-1.760	-1.751	-1.742	-1.732	-1.722	-1.714	-1.704	-1.692	-1.682	-1.670	-1.659	-1.648	-1.635	-1.622	-1.610	-1.596	-1.584	-1.569	-1.555	-1.540	-1.525	-1.510	-1.494	-1.479	-1.462	-1.446	-1.429	-1.412	-1.395	-1.376	-1.358	-1.340	-1.322	-1.304	-1.285	-1.265	-1.245	-1.226	-1.206	-1.186	-1.166	-1.146	-1.125	-1.106	-1.085	-1.065	-1.045	-1.024	-1.004	-0.984	-0.964	-0.944	-0.924	-0.905	-0.884	-0.865	-0.845	-0.826	-0.806	-0.788	-0.769	-0.750	-0.732	-0.714	-0.696	-0.679	-0.661	-0.645	-0.629	-0.611	-0.595	-0.580	-0.564	-0.549	-0.535	-0.520	-0.506	-0.492	-0.479	-0.465	-0.454	-0.441	-0.429	-0.418	-0.408	-0.395	-0.385	-0.376	-0.365	-0.358	-0.348	-0.339	-0.331	-0.324	-0.318	-0.310	-0.304	-0.298	-0.292	-0.288	-0.282	-0.278	-0.274	-0.270	-0.268	-0.265	-0.261	-0.259	-0.256	-0.255	-0.252	-0.251	-0.249	-0.248	-0.245	-0.244	-0.242	-0.241	-0.239	-0.238	-0.235	-0.234	-0.230	-0.229	-0.225	-0.222	-0.219	-0.215	-0.211	-0.206	-0.200	-0.194	-0.188	-0.180	-0.172	-0.165	-0.156	-0.146	-0.136	-0.126	-0.114	-0.102	-0.090	-0.078	-0.064	-0.049	-0.035	-0.020	-0.005	0.010	0.026	0.042	0.060	0.076	0.092	0.110	0.126	0.144	0.160	0.176	0.192	0.209	0.225	0.239	0.254	0.268	0.281	0.294	0.304	0.315	0.325	0.335	0.342	0.349	0.355	0.360	0.364	0.365	0.368	0.368	0.366	0.362	0.360	0.355	0.349	0.341	0.334	0.324	0.314	0.301	0.290	0.276	0.260	0.245	0.229	0.211	0.194	0.175	0.155	0.135	0.115	0.094	0.074	0.051	0.030	0.008	-0.015	-0.038	-0.059	-0.081	-0.102	-0.124	-0.145	-0.168	-0.188	-0.209	-0.229	-0.248	-0.268	-0.286	-0.304	-0.321	-0.339	-0.355	-0.371	-0.386	-0.401	-0.415	-0.428	-0.441	-0.452	-0.465	-0.476	-0.488	-0.498	-0.506	-0.516	-0.525	-0.532	-0.541	-0.549	-0.556	-0.564	-0.570	-0.576	-0.582	-0.590	-0.595	-0.601	-0.608	-0.612	-0.619	-0.624	-0.630	-0.636	-0.641	-0.648	-0.654	-0.659	-0.665	-0.671	-0.679	-0.685	-0.692	-0.699	-0.706	-0.715	-0.721	-0.729	-0.738	-0.746	-0.755	-0.762	-0.771	-0.781	-0.790	-0.800	-0.809	-0.819	-0.829	-0.839	-0.849	-0.859	-0.869	-0.880	-0.890	-0.900	-0.910	-0.920	-0.930	-0.941	-0.951	-0.961	-0.971	-0.981	-0.990	-1.000	-1.010	-1.020	-1.029	-1.039	-1.048	-1.056	-1.064	-1.072	-1.080	-1.086	-1.094	-1.100	-1.106	-1.111	-1.118	-1.121	-1.125	-1.130	-1.134	-1.136	-1.138	-1.139	-1.141	-1.141	-1.141	-1.140	-1.138	-1.135	-1.134	-1.130	-1.126	-1.121	-1.116	-1.110	-1.104	-1.096	-1.089	-1.081	-1.072	-1.062	-1.052	-1.042	-1.031	-1.019	-1.008	-0.995	-0.982	-0.968	-0.955	-0.941	-0.925	-0.911	-0.895	-0.881	-0.865	-0.849	-0.832	-0.818	-0.800	-0.784	-0.769	-0.752	-0.735	-0.719	-0.704	-0.688	-0.671	-0.655	-0.639	-0.624	-0.609	-0.594	-0.579	-0.564	-0.550	-0.535	-0.522	-0.507	-0.495	-0.482	-0.470	-0.458	-0.445	-0.434	-0.424	-0.412	-0.401	-0.392	-0.381	-0.372	-0.364	-0.354	-0.345	-0.338	-0.330	-0.322	-0.315	-0.308	-0.301	-0.295	-0.289	-0.284	-0.278	-0.271	-0.266	-0.261	-0.256	-0.251	-0.248	-0.242	-0.240	-0.235	-0.231	-0.228	-0.224	-0.221	-0.218	-0.214	-0.210	-0.206	-0.202	-0.199	-0.195	-0.192	-0.189	-0.185	-0.181	-0.178	-0.174	-0.170	-0.165	-0.161	-0.156	-0.151	-0.146	-0.141	-0.135	-0.129	-0.121	-0.115	-0.108	-0.099	-0.091	-0.082	-0.074	-0.064	-0.052	-0.041	-0.030	-0.018	-0.005	0.008	0.021	0.035	0.051	0.068	0.082	0.100	0.118	0.136	0.155	0.175	0.195	0.215	0.236	0.259	0.281	0.304	0.328	0.351	0.375	0.400	0.425	0.450	0.475	0.502	0.528	0.554	0.581	0.608	0.634	0.661	0.688	0.714	0.740	0.766	0.792	0.819	0.845	0.871	0.896	0.921	0.946	0.970	0.994	1.018	1.040	1.062	1.084	1.105	1.126	1.148	1.168	1.186	1.206	1.224	1.240	1.258	1.274	1.291	1.306	1.321	1.335	1.349	1.361	1.375	1.386	1.399	1.410	1.420	1.431	1.441	1.451	1.460	1.469	1.478	1.485	1.494	1.501	1.509	1.515	1.522	1.529	1.535	1.541	1.549	1.554	1.561	1.566	1.572	1.579	1.584	1.590	1.595	1.601	1.605	1.611	1.619	1.624	1.630	1.638	1.644	1.650	1.656	1.662	1.670	1.678	1.685	1.692	1.701	1.710	1.718	1.726	1.735	1.744	1.754	1.764	1.774	1.784	1.794	1.804	1.816	1.828	1.838	1.850	1.861	1.875	1.888	1.899	1.912	1.926	1.939	1.952	1.966	1.980	1.994	2.009	2.022	2.038	2.052	2.068	2.082	2.098	2.112	2.128	2.142	2.158	2.174	2.189	2.204	2.219	2.234	2.249	2.264	2.279	2.294	2.309	2.324	2.339	2.354	2.369	2.382	2.398	2.410	2.425	2.439	2.452	2.466	2.480	2.495	2.508	2.521	2.535	2.549	2.561	2.574	2.586	2.600	2.612	2.625	2.638	2.650	2.662	2.675	2.685	2.698	2.710	2.721	2.731	2.742	2.754	2.764	2.775	2.785	2.795	2.805	2.814	2.822	2.832	2.841	2.849	2.856	2.864	2.871	2.879	2.885	2.890	2.896	2.901	2.906	2.910	2.914	2.918	2.920	2.922	2.925	2.926	2.926	2.928	2.928	2.928	2.926	2.925	2.921	2.920	2.916	2.912	2.909	2.904	2.899	2.894	2.888	2.881	2.874	2.866	2.859	2.851	2.841	2.832	2.822	2.814	2.802	2.792	2.781	2.770	2.758	2.746	2.734	2.721	2.709	2.695	2.681	2.668	2.655	2.641	2.628	2.614	2.599	2.585	2.569	2.555	2.540	2.525	2.511	2.495	2.480	2.466	2.450	2.435	2.420	2.404	2.389	2.372	2.358	2.342	2.326	2.311	2.295	2.280	2.264	2.249	2.232	2.218	2.201	2.186	2.169	2.154	2.139	2.122	2.108	2.092	2.078	2.061	2.046	2.031	2.015	2.001	1.986	1.971	1.958	1.941	1.928	1.912	1.899	1.884	1.870	1.856	1.842	1.828	1.815	1.800	1.786	1.774	1.760	1.746	1.734	1.720	1.706	1.694	1.682	1.670	1.656	1.644	1.632	1.620	1.609	1.598	1.586	1.574	1.562	1.551	1.541	1.530	1.520	1.509	1.498	1.489	1.479	1.470	1.460	1.451	1.442	1.434	1.426	1.418	1.410	1.402	1.395	1.389	1.382	1.376	1.370	1.365	1.359	1.355	1.350	1.348	1.344	1.340	1.338	1.335	1.332	1.331	1.331	1.331	1.331	1.331	1.332	1.334	1.335	1.338	1.340	1.344	1.346	1.350	1.355	1.359	1.364	1.369	1.375	1.381	1.388	1.394	1.402	1.409	1.416	1.424	1.434	1.441	1.450	1.460	1.469	1.478	1.488	1.496	1.505	1.516	1.525	1.535	1.545	1.555	1.566	1.576	1.585	1.596	1.608	1.618	1.628	1.638	1.648	1.658	1.668	1.678	1.689	1.699	1.708	1.719	1.728	1.739	1.749	1.759	1.769	1.778	1.789	1.798	1.808	1.818	1.826	1.836	1.846	1.855	1.865	1.874	1.884	1.892	1.902	1.910	1.920	1.929	1.939	1.946	1.955	1.965	1.974	1.982	1.991	2.000	2.009	2.018	2.025	2.033	2.041	2.050	2.058	2.066	2.075	2.082	2.091	2.099	2.106	2.114	2.122	2.130	2.138	2.144	2.150	2.158	2.164	2.171	2.176	2.182	2.189	2.195	2.201	2.206	2.211	2.216	2.221	2.226	2.231	2.235	2.239	2.242	2.246	2.250	2.255	2.258	2.261	2.265	2.268	2.271	2.274	2.278	2.279	2.282	2.285	2.288	2.290	2.294	2.296	2.300	2.302	2.306	2.310	2.312	2.318	2.321	2.325	2.331	2.336	2.342	2.349	2.355	2.362	2.370	2.379	2.388	2.398	2.408	2.419	2.430	2.441	2.455	2.470	2.484	2.499	2.514	2.532	2.549	2.566	2.586	2.606	2.628	2.648	2.670	2.692	2.715	2.738	2.762	2.786	2.811	2.836	2.861	2.886	2.912	2.939	2.964	2.990	3.015	3.040	3.065	3.091	3.115	3.139	3.162	3.184	3.208	3.228	3.249	3.269	3.286	3.304	3.321	3.338	3.351	3.365	3.378	3.389	3.399	3.406	3.412	3.419	3.424	3.426	3.429	3.429	3.428	3.425	3.421	3.416	3.410	3.402	3.394	3.384	3.374	3.362	3.349	3.336	3.321	3.305	3.289	3.271	3.254	3.235	3.215	3.195	3.175	3.155	3.134	3.114	3.092	3.069	3.048	3.026	3.005	2.982	2.960	2.939	2.918	2.896	2.875	2.856	2.835	2.815	2.796	2.776	2.759	2.740	2.722	2.706	2.690	2.675	2.660	2.645	2.632	2.619	2.608	2.595	2.584	2.574	2.565	2.556	2.549	2.541	2.535	2.530	2.526	2.522	2.519	2.516	2.516	2.515	2.516	2.516	2.519	2.521	2.525	2.529	2.535	2.541	2.548	2.554	2.562	2.571	2.581	2.592	2.602	2.614	2.626	2.640	2.652	2.668	2.681	2.698	2.712	2.729	2.745	2.761	2.778	2.796	2.812	2.830	2.849	2.868	2.885	2.904	2.921	2.939	2.958	2.975	2.994	3.011	3.029	3.046	3.064	3.080	3.098	3.112	3.129	3.144	3.159	3.174	3.189	3.201	3.216	3.229	3.240	3.252	3.264	3.275	3.285	3.296	3.306	3.315	3.325	3.332	3.340	3.349	3.356	3.362	3.370	3.376	3.382	3.389	3.395	3.401	3.406	3.411	3.416	3.421	3.426	3.431	3.438	3.441	3.446	3.452	3.456	3.461	3.466	3.471	3.475	3.481	3.486	3.490	3.495	3.501	3.506	3.511	3.515	3.520	3.525	3.530	3.534	3.538	3.541	3.545	3.549	3.554	3.556	3.559	3.562	3.564	3.566	3.569	3.570	3.571	3.571	3.571	3.570	3.569	3.568	3.566	3.564	3.560	3.556	3.552	3.548	3.542	3.536	3.529	3.522	3.515	3.505	3.498	3.488	3.478	3.466	3.455	3.442	3.430	3.418	3.404	3.390	3.376	3.360	3.346	3.330	3.314	3.296	3.280	3.262	3.246	3.229	3.210	3.192	3.174	3.156	3.138	3.119	3.100	3.081	3.064	3.045	3.026	3.008	2.989	2.970	2.952	2.935	2.916	2.899	2.881	2.865	2.848	2.831	2.815	2.799	2.782	2.769	2.754	2.740	2.725	2.712	2.700	2.686	2.675	2.662	2.654	2.642	2.632	2.624	2.615	2.606	2.600	2.592	2.586	2.580	2.575	2.570	2.566	2.564	2.561	2.559	2.558	2.555	2.556	2.555	2.556	2.558	2.559	2.561	2.562	2.566	2.569	2.572	2.578	2.581	2.586	2.591	2.598	2.604	2.609	2.615	2.621	2.629	2.635	2.642	2.649	2.658	2.664	2.671	2.678	2.686	2.692	2.699	2.706	2.712	2.719	2.725	2.731	2.738	2.741	2.746	2.751	2.756	2.761	2.766	2.769	2.774	2.776	2.779	2.781	2.784	2.785	2.786	2.788	2.789	2.789	2.789	2.789	2.786	2.786	2.786	2.784	2.782	2.780	2.779	2.776	2.774	2.771	2.769	2.766	2.762	2.761	2.758	2.754	2.751	2.748	2.745	2.741	2.738	2.734	2.731	2.729	2.725	2.722	2.720	2.718	2.714	2.711	2.709	2.706	2.704	2.701	2.698	2.696	2.694	2.691	2.688	2.686	2.684	2.681	2.678	2.675	2.672	2.669	2.666	2.662	2.659	2.655	2.651	2.646	2.642	2.638	2.632	2.626	2.620	2.614	2.608	2.600	2.594	2.586	2.579	2.571	2.561	2.554	2.544	2.535	2.524	2.512	2.502	2.491	2.480	2.469	2.456	2.444	2.432	2.419	2.406	2.392	2.380	2.366	2.352	2.338	2.325	2.310	2.296	2.282	2.269	2.254	2.240	2.225	2.212	2.198	2.184	2.170	2.156	2.142	2.130	2.116	2.102	2.090	2.078	2.064	2.051	2.038	2.025	2.013	1.999	1.986	1.972	1.959	1.946	1.932	1.920	1.906	1.892	1.879	1.865	1.851	1.838	1.822	1.808	1.794	1.776	1.761	1.746	1.729	1.711	1.695	1.676	1.659	1.640	1.621	1.601	1.580	1.561	1.540	1.519	1.498	1.475	1.454	1.431	1.409	1.385	1.362	1.339	1.315	1.290	1.266	1.242	1.219	1.194	1.169	1.145	1.121	1.096	1.072	1.049	1.025	1.001	0.978	0.955	0.934	0.911	0.890	0.869	0.849	0.828	0.808	0.789	0.771	0.752	0.734	0.718	0.701	0.686	0.670	0.656	0.642	0.629	0.616	0.602	0.592	0.580	0.569	0.559	0.549	0.539	0.530	0.521	0.511	0.504	0.495	0.489	0.480	0.471	0.465	0.458	0.449	0.441	0.434	0.426	0.420	0.411	0.402	0.394	0.386	0.378	0.369	0.360	0.350	0.340	0.331	0.321	0.310	0.300	0.289	0.278	0.265	0.254	0.241	0.229	0.215	0.204	0.190	0.178	0.165	0.151	0.139	0.125	0.112	0.100	0.086	0.074	0.061	0.050	0.039	0.026	0.016	0.005	-0.005	-0.014	-0.024	-0.032	-0.039	-0.046	-0.052	-0.058	-0.062	-0.066	-0.069	-0.072	-0.072	-0.074	-0.074	-0.071	-0.070	-0.066	-0.061	-0.058	-0.051	-0.044	-0.035	-0.026	-0.018	-0.006	0.006	0.019	0.030	0.045	0.060	0.075	0.092	0.109	0.126	0.146	0.165	0.185	0.204	0.225	0.248	0.268	0.290	0.312	0.334	0.356	0.380	0.402	0.426	0.449	0.472	0.495	0.519	0.542	0.565	0.589	0.610	0.634	0.656	0.679	0.700	0.720	0.742	0.762	0.782	0.804	0.824	0.841	0.861	0.880	0.896	0.915	0.931	0.948	0.964	0.979	0.992	1.008	1.021	1.035	1.049	1.060	1.072	1.084	1.095	1.105	1.116	1.126	1.134	1.144	1.152	1.161	1.169	1.178	1.184	1.192	1.199	1.208	1.214	1.220	1.228	1.234	1.241	1.248	1.255	1.262	1.270	1.278	1.284	1.292	1.301	1.310	1.318	1.328	1.336	1.346	1.356	1.366	1.378	1.390	1.401	1.414	1.428	1.440	1.455	1.468	1.482	1.499	1.514	1.530	1.548	1.564	1.581	1.600	1.618	1.638	1.656	1.675	1.695	1.715	1.735	1.755	1.775	1.795	1.816	1.838	1.858	1.879	1.899	1.920	1.939	1.960	1.979	2.000	2.019	2.038	2.058	2.075	2.094	2.111	2.128	2.145	2.160	2.176	2.191	2.206	2.220	2.235	2.249	2.260	2.272	2.284	2.295	2.305	2.315	2.324	2.332	2.341	2.349	2.355	2.362	2.368	2.372	2.379	2.382	2.385	2.390	2.392	2.395	2.396	2.399	2.400	2.400	2.401	2.401	2.400	2.400	2.399	2.398	2.396	2.394	2.391	2.389	2.385	2.382	2.379	2.374	2.370	2.366	2.361	2.355	2.350	2.345	2.339	2.334	2.328	2.321	2.315	2.309	2.302	2.294	2.288	2.280	2.274	2.265	2.259	2.250	2.242	2.234	2.226	2.219	2.210	2.201	2.192	2.184	2.176	2.168	2.159	2.151	2.141	2.132	2.124	2.114	2.105	2.095	2.086	2.078	2.069	2.059	2.049	2.039	2.029	2.020	2.009	2.000	1.990	1.980	1.968	1.959	1.948	1.936	1.925	1.914	1.902	1.890	1.878	1.866	1.852	1.840	1.828	1.814	1.800	1.785	1.772	1.758	1.741	1.726	1.711	1.696	1.680	1.662	1.646	1.629	1.612	1.595	1.578	1.559	1.541	1.522	1.505	1.485	1.466	1.449	1.429	1.410	1.391	1.372	1.354	1.334	1.315	1.296	1.278	1.259	1.241	1.222	1.204	1.188	1.170	1.152	1.136	1.120	1.104	1.089	1.072	1.058	1.044	1.030	1.018	1.005	0.992	0.980	0.970	0.959	0.949	0.939	0.930	0.922	0.915	0.908	0.901	0.896	0.890	0.885	0.882	0.878	0.875	0.872	0.871	0.870	0.870	0.870	0.870	0.871	0.874	0.875	0.878	0.881	0.885	0.889	0.892	0.898	0.904	0.910	0.918	0.924	0.931	0.939	0.948	0.955	0.965	0.974	0.984	0.992	1.002	1.012	1.022	1.034	1.045	1.055	1.068	1.078	1.090	1.100	1.112	1.124	1.136	1.146	1.159	1.170	1.180	1.191	1.202	1.214	1.222	1.232	1.242	1.252	1.260	1.269	1.276	1.284	1.291	1.299	1.305	1.310	1.315	1.319	1.322	1.326	1.329	1.330	1.331	1.331	1.331	1.330	1.330	1.326	1.325	1.321	1.318	1.311	1.306	1.300	1.294	1.285	1.278	1.269	1.259	1.249	1.239	1.229	1.216	1.205	1.192	1.180	1.168	1.152	1.140	1.125	1.111	1.096	1.081	1.066	1.051	1.036	1.020	1.004	0.988	0.974	0.958	0.940	0.925	0.909	0.892	0.878	0.860	0.845	0.830	0.812	0.798	0.781	0.765	0.749	0.732	0.716	0.700	0.684	0.668	0.650	0.632	0.615	0.598	0.580	0.562	0.542	0.524	0.505	0.484	0.464	0.442	0.421	0.398	0.375	0.351	0.326	0.300	0.275	0.248	0.220	0.191	0.161	0.131	0.099	0.066	0.032	-0.001	-0.036	-0.072	-0.109	-0.149	-0.186	-0.226	-0.268	-0.310	-0.351	-0.395	-0.439	-0.485	-0.530	-0.576	-0.624	-0.672	-0.720	-0.769	-0.819	-0.870	-0.920	-0.972	-1.024	-1.076	-1.128	-1.180	-1.234	-1.286	-1.340	-1.394	-1.446	-1.501	-1.554	-1.608	-1.661	-1.716	-1.770	-1.824	-1.878	-1.931	-1.985	-2.039	-2.091	-2.144	-2.196	-2.249	-2.301	-2.352	-2.405	-2.456	-2.508	-2.559	-2.609	-2.660	-2.710	-2.759	-2.809	-2.858	-2.909	-2.956	-3.006	-3.054	-3.102	-3.151	-3.198	-3.245	-3.292	-3.340	-3.386	-3.435	-3.481	-3.528	-3.574	-3.621	-3.666	-3.712	-3.758	-3.804	-3.850	-3.895	-3.941	-3.986	-4.031	-4.075	-4.120	-4.166	-4.210	-4.255	-4.300	-4.344	-4.389	-4.434	-4.476	-4.520	-4.564	-4.608	-4.651	-4.695	-4.738	-4.781	-4.822	-4.866	-4.908	-4.950	-4.992	-5.034	-5.075	-5.116	-5.156	-5.196	-5.236	-5.276	-5.315	-5.352	-5.392	-5.429	-5.466	-5.504	-5.540	-5.575	-5.610	-5.646	-5.679	-5.712	-5.746	-5.778	-5.809	-5.840	-5.870	-5.900	-5.928	-5.955	-5.982	-6.009	-6.034	-6.059	-6.081	-6.104	-6.125	-6.146	-6.165	-6.184	-6.201	-6.219	-6.234	-6.249	-6.261	-6.274	-6.285	-6.296	-6.306	-6.314	-6.322	-6.328	-6.334	-6.339	-6.341	-6.344	-6.345	-6.345	-6.344	-6.341	-6.339	-6.335	-6.330	-6.324	-6.316	-6.309	-6.300	-6.291	-6.281	-6.270	-6.258	-6.245	-6.232	-6.219	-6.204	-6.189	-6.172	-6.156	-6.140	-6.121	-6.104	-6.085	-6.065	-6.045	-6.025	-6.005	-5.984	-5.961	-5.940	-5.916	-5.895	-5.870	-5.848	-5.824	-5.799	-5.774	-5.749	-5.724	-5.698	-5.670	-5.644	-5.616	-5.588	-5.560	-5.531	-5.501	-5.471	-5.441	-5.410	-5.378	-5.345	-5.311	-5.278	-5.242	-5.208	-5.170	-5.134	-5.096	-5.056	-5.016	-4.976	-4.934	-4.890	-4.846	-4.801	-4.756	-4.709	-4.659	-4.611	-4.560	-4.508	-4.454	-4.400	-4.345	-4.289	-4.229	-4.171	-4.110	-4.049	-3.985	-3.920	-3.856	-3.789	-3.721	-3.652	-3.584	-3.512	-3.441	-3.368	-3.295	-3.220	-3.145	-3.069	-2.991	-2.915	-2.838	-2.758	-2.680	-2.599	-2.520	-2.440	-2.360	-2.278	-2.198	-2.116	-2.035	-1.954	-1.874	-1.792	-1.711	-1.631	-1.551	-1.471	-1.392	-1.312	-1.234	-1.156	-1.079	-1.002	-0.926	-0.852	-0.778	-0.704	-0.631	-0.559	-0.489	-0.418	-0.350	-0.281	-0.215	-0.149	-0.084	-0.019	0.045	0.108	0.169	0.229	0.289	0.346	0.404	0.460	0.515	0.570	0.624	0.676	0.728	0.779	0.829	0.878	0.925	0.972	1.020	1.066	1.112	1.155	1.200	1.244	1.286	1.329	1.369	1.410	1.451	1.491	1.530	1.570	1.608	1.646	1.684	1.721	1.758	1.794	1.830	1.865	1.900	1.935	1.968	2.001	2.035	2.068	2.099	2.131	2.162	2.192	2.222	2.252	2.281	2.310	2.336	2.364	2.390	2.415	2.440	2.464	2.486	2.509	2.530	2.550	2.570	2.589	2.606	2.622	2.639	2.651	2.665	2.676	2.686	2.696	2.704	2.711	2.716	2.721	2.725	2.728	2.728	2.728	2.725	2.722	2.718	2.712	2.705	2.698	2.688	2.679	2.668	2.654	2.641	2.626	2.611	2.596	2.579	2.560	2.542	2.524	2.504	2.484	2.462	2.441	2.420	2.399	2.378	2.354	2.332	2.310	2.286	2.264	2.241	2.220	2.199	2.178	2.156	2.135	2.114	2.095	2.074	2.055	2.038	2.019	2.001	1.984	1.969	1.952	1.938	1.924	1.910	1.898	1.885	1.874	1.864	1.852	1.842	1.834	1.825	1.818	1.810	1.804	1.796	1.790	1.785	1.779	1.774	1.769	1.765	1.759	1.755	1.751	1.748	1.742	1.740	1.735	1.731	1.728	1.721	1.718	1.712	1.708	1.702	1.698	1.691	1.685	1.680	1.672	1.666	1.660	1.652	1.645	1.638	1.630	1.621	1.614	1.604	1.596	1.586	1.578	1.568	1.559	1.549	1.539	1.529	1.520	1.510	1.501	1.491	1.481	1.471	1.461	1.452	1.444	1.434	1.425	1.415	1.406	1.398	1.390	1.381	1.374	1.365	1.356	1.349	1.341	1.334	1.325	1.319	1.311	1.302	1.295	1.288	1.280	1.271	1.264	1.255	1.246	1.238	1.229	1.219	1.209	1.199	1.188	1.178	1.165	1.154	1.142	1.130	1.116	1.104	1.090	1.075	1.059	1.044	1.028	1.011	0.994	0.975	0.956	0.938	0.919	0.899	0.878	0.856	0.836	0.814	0.791	0.769	0.746	0.724	0.700	0.676	0.652	0.628	0.604	0.579	0.555	0.531	0.506	0.481	0.458	0.432	0.409	0.385	0.360	0.336	0.312	0.289	0.266	0.242	0.220	0.198	0.175	0.152	0.131	0.109	0.088	0.066	0.045	0.025	0.004	-0.016	-0.035	-0.056	-0.075	-0.095	-0.114	-0.132	-0.151	-0.170	-0.189	-0.206	-0.225	-0.242	-0.261	-0.279	-0.296	-0.314	-0.332	-0.349	-0.368	-0.384	-0.401	-0.419	-0.435	-0.451	-0.469	-0.485	-0.502	-0.518	-0.534	-0.551	-0.566	-0.582	-0.598	-0.614	-0.629	-0.644	-0.658	-0.674	-0.688	-0.702	-0.716	-0.730	-0.742	-0.756	-0.770	-0.782	-0.794	-0.805	-0.819	-0.830	-0.840	-0.851	-0.862	-0.872	-0.881	-0.891	-0.901	-0.910	-0.919	-0.928	-0.935	-0.944	-0.951	-0.959	-0.966	-0.972	-0.980	-0.986	-0.994	-0.999	-1.005	-1.011	-1.016	-1.022	-1.028	-1.032	-1.036	-1.041	-1.045	-1.049	-1.054	-1.058	-1.060	-1.062	-1.066	-1.069	-1.071	-1.072	-1.075	-1.076	-1.078	-1.079	-1.080	-1.079	-1.079	-1.079	-1.078	-1.076	-1.075	-1.074	-1.071	-1.068	-1.065	-1.061	-1.058	-1.054	-1.049	-1.042	-1.038	-1.032	-1.026	-1.020	-1.014	-1.006	-0.999	-0.991	-0.985	-0.978	-0.970	-0.962	-0.954	-0.948	-0.940	-0.931	-0.924	-0.918	-0.910	-0.904	-0.896	-0.889	-0.884	-0.876	-0.871	-0.868	-0.861	-0.858	-0.854	-0.851	-0.849	-0.846	-0.844	-0.844	-0.844	-0.844	-0.844	-0.846	-0.848	-0.851	-0.854	-0.859	-0.864	-0.869	-0.876	-0.882	-0.890	-0.898	-0.906	-0.915	-0.925	-0.935	-0.946	-0.956	-0.968	-0.980	-0.991	-1.004	-1.016	-1.029	-1.042	-1.055	-1.068	-1.080	-1.092	-1.106	-1.118	-1.130	-1.142	-1.155	-1.166	-1.178	-1.188	-1.198	-1.206	-1.216	-1.224	-1.232	-1.239	-1.246	-1.252	-1.256	-1.261	-1.264	-1.266	-1.269	-1.270	-1.269	-1.268	-1.266	-1.262	-1.260	-1.255	-1.250	-1.244	-1.236	-1.229	-1.220	-1.209	-1.199	-1.188	-1.175	-1.162	-1.148	-1.134	-1.119	-1.102	-1.086	-1.070	-1.052	-1.035	-1.016	-0.998	-0.979	-0.960	-0.939	-0.920	-0.900	-0.880	-0.860	-0.840	-0.820	-0.800	-0.779	-0.759	-0.739	-0.719	-0.701	-0.681	-0.662	-0.644	-0.626	-0.608	-0.591	-0.574	-0.558	-0.541	-0.526	-0.510	-0.495	-0.481	-0.468	-0.452	-0.440	-0.428	-0.415	-0.404	-0.392	-0.381	-0.370	-0.359	-0.349	-0.339	-0.330	-0.320	-0.310	-0.302	-0.292	-0.284	-0.276	-0.268	-0.260	-0.251	-0.244	-0.236	-0.229	-0.220	-0.212	-0.205	-0.198	-0.190	-0.182	-0.175	-0.168	-0.160	-0.151	-0.144	-0.136	-0.129	-0.121	-0.114	-0.106	-0.099	-0.091	-0.084	-0.078	-0.069	-0.062	-0.055	-0.048	-0.041	-0.035	-0.028	-0.021	-0.015	-0.009	-0.002	0.002	0.008	0.014	0.019	0.024	0.028	0.032	0.036	0.039	0.042	0.045	0.048	0.050	0.052	0.054	0.055	0.055	0.056	0.056	0.058	0.055	0.055	0.054	0.052	0.050	0.049	0.045	0.042	0.038	0.035	0.031	0.025	0.020	0.015	0.010	0.002	-0.004	-0.011	-0.020	-0.028	-0.036	-0.045	-0.055	-0.065	-0.075	-0.085	-0.096	-0.108	-0.120	-0.132	-0.145	-0.159	-0.171	-0.186	-0.200	-0.215	-0.229	-0.245	-0.260	-0.275	-0.291	-0.309	-0.325	-0.342	-0.360	-0.376	-0.395	-0.412	-0.430	-0.449	-0.468	-0.488	-0.505	-0.522	-0.542	-0.561	-0.580	-0.599	-0.619	-0.636	-0.655	-0.674	-0.692	-0.711	-0.729	-0.748	-0.765	-0.784	-0.801	-0.818	-0.835	-0.852	-0.869	-0.885	-0.900	-0.916	-0.931	-0.946	-0.960	-0.975	-0.988	-1.001	-1.015	-1.028	-1.039	-1.050	-1.061	-1.072	-1.082	-1.092	-1.101	-1.110	-1.118	-1.126	-1.134	-1.140	-1.146	-1.152	-1.159	-1.162	-1.168	-1.171	-1.174	-1.179	-1.180	-1.182	-1.184	-1.186	-1.186	-1.186	-1.186	-1.185	-1.185	-1.184	-1.182	-1.181	-1.179	-1.176	-1.174	-1.170	-1.166	-1.162	-1.159	-1.154	-1.149	-1.145	-1.139	-1.134	-1.129	-1.122	-1.116	-1.110	-1.102	-1.096	-1.090	-1.082	-1.075	-1.068	-1.060	-1.052	-1.044	-1.036	-1.028	-1.019	-1.011	-1.001	-0.992	-0.985	-0.975	-0.965	-0.956	-0.946	-0.936	-0.926	-0.916	-0.905	-0.895	-0.884	-0.872	-0.861	-0.850	-0.839	-0.826	-0.814	-0.801	-0.789	-0.776	-0.762	-0.749	-0.735	-0.721	-0.706	-0.691	-0.678	-0.662	-0.646	-0.631	-0.615	-0.600	-0.584	-0.568	-0.551	-0.534	-0.518	-0.500	-0.482	-0.466	-0.448	-0.429	-0.411	-0.392	-0.375	-0.358	-0.338	-0.320	-0.301	-0.282	-0.265	-0.245	-0.226	-0.208	-0.190	-0.171	-0.152	-0.134	-0.115	-0.096	-0.078	-0.061	-0.042	-0.025	-0.006	0.010	0.028	0.045	0.061	0.079	0.095	0.110	0.126	0.141	0.158	0.172	0.186	0.201	0.215	0.229	0.241	0.254	0.268	0.280	0.290	0.302	0.314	0.324	0.334	0.344	0.355	0.364	0.372	0.382	0.390	0.398	0.405	0.412	0.420	0.425	0.432	0.438	0.442	0.449	0.454	0.458	0.462	0.468	0.472	0.476	0.481	0.485	0.489	0.495	0.499	0.504	0.507	0.512	0.518	0.524	0.529	0.534	0.540	0.546	0.552	0.559	0.566	0.574	0.581	0.590	0.599	0.609	0.619	0.628	0.639	0.650	0.661	0.674	0.686	0.699	0.712	0.726	0.740	0.755	0.769	0.784	0.799	0.815	0.830	0.845	0.861	0.878	0.892	0.908	0.924	0.939	0.952	0.968	0.982	0.996	1.010	1.022	1.034	1.046	1.058	1.068	1.076	1.085	1.092	1.099	1.105	1.110	1.112	1.116	1.118	1.119	1.118	1.116	1.115	1.110	1.106	1.100	1.092	1.085	1.076	1.066	1.056	1.045	1.031	1.018	1.005	0.989	0.974	0.956	0.940	0.922	0.905	0.886	0.868	0.849	0.829	0.810	0.790	0.771	0.751	0.731	0.711	0.692	0.674	0.654	0.635	0.618	0.599	0.581	0.564	0.548	0.532	0.516	0.502	0.489	0.475	0.462	0.450	0.439	0.428	0.418	0.408	0.399	0.390	0.382	0.375	0.369	0.362	0.356	0.351	0.348	0.342	0.339	0.334	0.331	0.329	0.326	0.322	0.320	0.318	0.316	0.314	0.311	0.309	0.306	0.304	0.301	0.298	0.294	0.291	0.288	0.284	0.280	0.275	0.270	0.264	0.258	0.251	0.245	0.238	0.230	0.221	0.212	0.204	0.194	0.184	0.174	0.162	0.152	0.140	0.128	0.115	0.101	0.089	0.075	0.061	0.048	0.031	0.018	0.001	-0.012	-0.029	-0.044	-0.060	-0.075	-0.091	-0.106	-0.122	-0.138	-0.152	-0.168	-0.182	-0.198	-0.212	-0.228	-0.242	-0.256	-0.270	-0.282	-0.296	-0.309	-0.320	-0.331	-0.342	-0.354	-0.364	-0.372	-0.381	-0.390	-0.398	-0.405	-0.410	-0.418	-0.422	-0.426	-0.429	-0.432	-0.434	-0.436	-0.436	-0.436	-0.436	-0.435	-0.432	-0.430	-0.425	-0.421	-0.416	-0.411	-0.405	-0.399	-0.392	-0.384	-0.376	-0.368	-0.358	-0.348	-0.336	-0.326	-0.315	-0.302	-0.291	-0.279	-0.265	-0.252	-0.239	-0.225	-0.211	-0.199	-0.184	-0.169	-0.155	-0.141	-0.126	-0.111	-0.096	-0.081	-0.066	-0.052	-0.038	-0.022	-0.009	0.006	0.020	0.034	0.048	0.062	0.076	0.090	0.104	0.118	0.130	0.144	0.156	0.169	0.181	0.192	0.205	0.218	0.229	0.240	0.251	0.262	0.274	0.284	0.295	0.305	0.314	0.324	0.334	0.342	0.351	0.360	0.369	0.378	0.386	0.394	0.401	0.409	0.416	0.424	0.430	0.436	0.442	0.450	0.455	0.461	0.466	0.471	0.478	0.482	0.488	0.492	0.498	0.501	0.506	0.511	0.516	0.520	0.525	0.529	0.534	0.539	0.542	0.548	0.552	0.558	0.562	0.569	0.572	0.580	0.586	0.594	0.600	0.608	0.615	0.624	0.632	0.642	0.652	0.662	0.674	0.686	0.698	0.711	0.724	0.738	0.752	0.768	0.784	0.801	0.818	0.835	0.854	0.872	0.891	0.912	0.934	0.954	0.976	0.998	1.020	1.042	1.066	1.090	1.114	1.138	1.162	1.186	1.211	1.236	1.260	1.284	1.310	1.335	1.359	1.382	1.406	1.430	1.452	1.478	1.500	1.522	1.544	1.564	1.585	1.606	1.625	1.645	1.664	1.681	1.699	1.715	1.731	1.748	1.761	1.776	1.790	1.802	1.816	1.829	1.840	1.851	1.861	1.872	1.881	1.890	1.899	1.906	1.915	1.922	1.929	1.936	1.944	1.949	1.956	1.962	1.968	1.974	1.980	1.986	1.990	1.996	2.002	2.007	2.013	2.020	2.025	2.031	2.038	2.045	2.050	2.058	2.064	2.071	2.079	2.088	2.095	2.104	2.110	2.120	2.129	2.139	2.148	2.159	2.169	2.179	2.191	2.201	2.214	2.226	2.238	2.250	2.262	2.276	2.290	2.304	2.316	2.331	2.346	2.360	2.375	2.390	2.406	2.421	2.438	2.454	2.470	2.485	2.502	2.519	2.535	2.552	2.570	2.588	2.604	2.621	2.639	2.656	2.672	2.690	2.709	2.725	2.742	2.759	2.778	2.794	2.811	2.829	2.846	2.864	2.880	2.898	2.914	2.931	2.948	2.962	2.979	2.995	3.011	3.026	3.042	3.058	3.074	3.088	3.102	3.118	3.131	3.145	3.159	3.172	3.186	3.200	3.214	3.226	3.240	3.254	3.266	3.278	3.290	3.301	3.312	3.325	3.335	3.346	3.356	3.368	3.378	3.388	3.398	3.406	3.416	3.425	3.431	3.440	3.449	3.456	3.464	3.470	3.476	3.482	3.488	3.492	3.498	3.501	3.505	3.510	3.514	3.515	3.518	3.520	3.521	3.521	3.522	3.521	3.522	3.520	3.519	3.518	3.515	3.512	3.509	3.505	3.501	3.495	3.491	3.486	3.480	3.472	3.466	3.459	3.451	3.444	3.435	3.426	3.418	3.408	3.399	3.389	3.379	3.369	3.359	3.346	3.335	3.324	3.312	3.301	3.289	3.278	3.265	3.252	3.241	3.229	3.216	3.204	3.191	3.180	3.166	3.155	3.142	3.130	3.116	3.104	3.091	3.079	3.066	3.054	3.041	3.030	3.016	3.005	2.992	2.980	2.968	2.955	2.944	2.931	2.918	2.905	2.892	2.879	2.866	2.854	2.841	2.828	2.814	2.802	2.789	2.774	2.761	2.746	2.734	2.720	2.706	2.692	2.679	2.664	2.650	2.636	2.622	2.608	2.594	2.580	2.565	2.551	2.536	2.522	2.508	2.492	2.479	2.464	2.450	2.436	2.421	2.408	2.394	2.379	2.364	2.350	2.336	2.321	2.309	2.295	2.281	2.266	2.252	2.240	2.228	2.212	2.200	2.186	2.175	2.161	2.149	2.136	2.125	2.112	2.101	2.090	2.079	2.068	2.058	2.046	2.036	2.027	2.016	2.006	1.999	1.990	1.980	1.972	1.965	1.958	1.951	1.944	1.938	1.931	1.926	1.921	1.918	1.912	1.909	1.906	1.904	1.901	1.899	1.899	1.898	1.898	1.898	1.898	1.899	1.901	1.904	1.906	1.910	1.912	1.918	1.921	1.926	1.932	1.939	1.945	1.951	1.959	1.966	1.974	1.982	1.990	2.000	2.007	2.018	2.026	2.036	2.046	2.056	2.066	2.076	2.088	2.098	2.108	2.119	2.130	2.140	2.150	2.161	2.172	2.184	2.195	2.205	2.216	2.228	2.238	2.249	2.259	2.269	2.280	2.291	2.301	2.311	2.322	2.331	2.342	2.354	2.364	2.372	2.384	2.395	2.405	2.414	2.425	2.436	2.445	2.456	2.466	2.478	2.489	2.499	2.509	2.520	2.531	2.541	2.552	2.564	2.574	2.585	2.596	2.608	2.618	2.629	2.640	2.651	2.661	2.672	2.682	2.694	2.705	2.716	2.726	2.738	2.748	2.758	2.769	2.779	2.788	2.798	2.808	2.816	2.826	2.835	2.844	2.851	2.859	2.868	2.875	2.882	2.890	2.896	2.902	2.909	2.915	2.921	2.926	2.931	2.935	2.941	2.945	2.950	2.954	2.956	2.960	2.965	2.968	2.971	2.974	2.975	2.979	2.981	2.985	2.986	2.990	2.991	2.995	2.998	3.000	3.004	3.006	3.010	3.012	3.016	3.021	3.025	3.030	3.035	3.040	3.048	3.052	3.060	3.069	3.076	3.085	3.095	3.106	3.115	3.128	3.140	3.152	3.166	3.181	3.198	3.212	3.229	3.248	3.265	3.284	3.304	3.325	3.346	3.368	3.389	3.412	3.435	3.459	3.484	3.508	3.532	3.558	3.584	3.609	3.634	3.661	3.686	3.711	3.736	3.762	3.786	3.812	3.835	3.859	3.881	3.905	3.926	3.946	3.968	3.985	4.005	4.022	4.037	4.054	4.068	4.080	4.093	4.102	4.111	4.119	4.126	4.131	4.135	4.139	4.140	4.140	4.140	4.136	4.134	4.128	4.122	4.115	4.108	4.098	4.088	4.075	4.064	4.050	4.035	4.020	4.004	3.988	3.971	3.954	3.935	3.916	3.896	3.876	3.856	3.836	3.816	3.795	3.775	3.754	3.732	3.712	3.691	3.671	3.651	3.632	3.612	3.592	3.574	3.555	3.536	3.519	3.501	3.485	3.468	3.451	3.436	3.421	3.406	3.394	3.380	3.368	3.355	3.344	3.334	3.324	3.315	3.305	3.298	3.291	3.285	3.279	3.272	3.269	3.264	3.260	3.258	3.256	3.255	3.255	3.255	3.256	3.258	3.260	3.262	3.268	3.270	3.275	3.282	3.288	3.295	3.302	3.311	3.320	3.329	3.339	3.349	3.360	3.371	3.384	3.395	3.409	3.422	3.435	3.449	3.464	3.478	3.494	3.508	3.524	3.539	3.554	3.570	3.585	3.601	3.618	3.634	3.649	3.665	3.680	3.696	3.711	3.725	3.741	3.756	3.770	3.784	3.798	3.811	3.825	3.838	3.851	3.862	3.876	3.888	3.899	3.910	3.920	3.932	3.942	3.951	3.962	3.972	3.981	3.990	3.999	4.009	4.018	4.026	4.034	4.044	4.051	4.059	4.068	4.076	4.085	4.093	4.100	4.109	4.118	4.125	4.134	4.141	4.150	4.159	4.166	4.175	4.182	4.191	4.199	4.208	4.215	4.224	4.231	4.240	4.248	4.254	4.261	4.269	4.275	4.282	4.289	4.294	4.300	4.304	4.310	4.314	4.318	4.320	4.322	4.324	4.326	4.326	4.326	4.325	4.324	4.322	4.320	4.316	4.312	4.309	4.302	4.296	4.289	4.281	4.272	4.264	4.252	4.242	4.231	4.219	4.206	4.191	4.179	4.164	4.149	4.131	4.115	4.099	4.081	4.062	4.044	4.025	4.006	3.988	3.968	3.949	3.928	3.908	3.888	3.868	3.846	3.828	3.806	3.786	3.768	3.746	3.728	3.709	3.690	3.670	3.652	3.635	3.618	3.600	3.584	3.568	3.552	3.538	3.522	3.509	3.496	3.484	3.470	3.459	3.449	3.438	3.428	3.419	3.411	3.402	3.395	3.389	3.384	3.379	3.374	3.371	3.368	3.365	3.361	3.360	3.360	3.360	3.360	3.360	3.362	3.364	3.366	3.369	3.371	3.376	3.379	3.384	3.389	3.392	3.399	3.405	3.411	3.418	3.424	3.430	3.438	3.444	3.451	3.460	3.468	3.476	3.482	3.491	3.500	3.509	3.518	3.526	3.534	3.542	3.550	3.560	3.568	3.576	3.584	3.592	3.601	3.609	3.618	3.624	3.632	3.640	3.648	3.655	3.661	3.670	3.676	3.682	3.689	3.695	3.702	3.708	3.714	3.719	3.725	3.730	3.735	3.740	3.744	3.749	3.752	3.756	3.760	3.762	3.766	3.769	3.771	3.774	3.776	3.778	3.780	3.781	3.781	3.782	3.782	3.784	3.782	3.782	3.782	3.781	3.780	3.779	3.776	3.775	3.772	3.770	3.768	3.765	3.761	3.758	3.754	3.750	3.745	3.740	3.735	3.730	3.724	3.718	3.711	3.704	3.699	3.691	3.682	3.675	3.666	3.658	3.648	3.639	3.629	3.618	3.608	3.596	3.586	3.574	3.562	3.550	3.538	3.525	3.512	3.499	3.485	3.471	3.458	3.442	3.428	3.412	3.398	3.382	3.368	3.351	3.335	3.319	3.304	3.288	3.272	3.255	3.240	3.224	3.208	3.191	3.175	3.158	3.142	3.126	3.110	3.095	3.079	3.064	3.048	3.034	3.018	3.002	2.986	2.972	2.958	2.942	2.929	2.915	2.900	2.886	2.871	2.858	2.842	2.828	2.815	2.800	2.785	2.770	2.756	2.740	2.725	2.710	2.694	2.679	2.661	2.645	2.628	2.611	2.594	2.576	2.558	2.540	2.520	2.501	2.480	2.460	2.439	2.419	2.395	2.374	2.351	2.328	2.304	2.280	2.255	2.230	2.206	2.180	2.155	2.128	2.102	2.076	2.049	2.021	1.996	1.969	1.942	1.915	1.889	1.861	1.834	1.809	1.782	1.755	1.730	1.705	1.680	1.655	1.630	1.608	1.584	1.561	1.539	1.519	1.498	1.476	1.458	1.438	1.419	1.401	1.384	1.366	1.350	1.334	1.320	1.305	1.291	1.279	1.265	1.254	1.241	1.230	1.219	1.209	1.199	1.189	1.179	1.170	1.160	1.152	1.142	1.135	1.125	1.118	1.109	1.100	1.091	1.082	1.074	1.065	1.056	1.048	1.038	1.029	1.019	1.009	0.999	0.989	0.978	0.968	0.956	0.945	0.934	0.922	0.910	0.899	0.888	0.876	0.864	0.852	0.840	0.828	0.816	0.805	0.792	100.000	5.000	2.000	1.000	3.000	0.000	0.000	0.000	0.000	0.000	0.000	0.000	0.000	0.000	0.000	0.000	0.000	0.000	-4.672	-4.695	-4.718	-4.739	-4.760	-4.780	-4.798	-4.815	-4.832	-4.849	-4.864	-4.878	-4.890	-4.902	-4.914	-4.924	-4.931	-4.940	-4.948	-4.954	-4.959	-4.964	-4.969	-4.972	-4.974	-4.978	-4.978	-4.979	-4.979	-4.979	-4.978	-4.976	-4.974	-4.971	-4.969	-4.966	-4.962	-4.960	-4.956	-4.954	-4.949	-4.945	-4.941	-4.938	-4.934	-4.931	-4.926	-4.924	-4.920	-4.918	-4.915	-4.911	-4.909	-4.908	-4.905	-4.904	-4.902	-4.901	-4.900	-4.900	-4.899	-4.899	-4.899	-4.901	-4.901	-4.904	-4.905	-4.908	-4.910	-4.912	-4.916	-4.920	-4.922	-4.928	-4.931	-4.936	-4.941	-4.946	-4.952	-4.958	-4.964	-4.970	-4.976	-4.984	-4.990	-4.998	-5.004	-5.011	-5.019	-5.026	-5.034	-5.041	-5.049	-5.056	-5.064	-5.071	-5.080	-5.086	-5.094	-5.101	-5.109	-5.115	-5.122	-5.128	-5.134	-5.140	-5.145	-5.150	-5.154	-5.159	-5.161	-5.164	-5.168	-5.169	-5.170	-5.170	-5.171	-5.170	-5.170	-5.168	-5.165	-5.161	-5.158	-5.152	-5.148	-5.141	-5.134	-5.125	-5.116	-5.108	-5.096	-5.086	-5.074	-5.062	-5.049	-5.034	-5.020	-5.004	-4.988	-4.971	-4.954	-4.935	-4.916	-4.898	-4.878	-4.858	-4.836	-4.816	-4.794	-4.772	-4.750	-4.728	-4.705	-4.682	-4.660	-4.638	-4.614	-4.591	-4.569	-4.545	-4.522	-4.500	-4.479	-4.456	-4.435	-4.415	-4.394	-4.374	-4.355	-4.335	-4.316	-4.299	-4.281	-4.265	-4.249	-4.232	-4.219	-4.205	-4.191	-4.179	-4.166	-4.155	-4.145	-4.134	-4.125	-4.118	-4.109	-4.101	-4.095	-4.089	-4.082	-4.077	-4.072	-4.068	-4.062	-4.060	-4.056	-4.052	-4.049	-4.045	-4.043	-4.039	-4.035	-4.032	-4.029	-4.026	-4.021	-4.018	-4.011	-4.006	-4.001	-3.994	-3.988	-3.980	-3.971	-3.962	-3.952	-3.941	-3.930	-3.918	-3.904	-3.889	-3.874	-3.859	-3.841	-3.822	-3.802	-3.784	-3.762	-3.739	-3.716	-3.691	-3.666	-3.640	-3.614	-3.585	-3.556	-3.528	-3.498	-3.465	-3.434	-3.402	-3.369	-3.335	-3.301	-3.268	-3.232	-3.199	-3.162	-3.128	-3.092	-3.058	-3.021	-2.986	-2.950	-2.914	-2.880	-2.845	-2.810	-2.775	-2.742	-2.709	-2.676	-2.644	-2.611	-2.580	-2.550	-2.520	-2.490	-2.461	-2.434	-2.406	-2.379	-2.354	-2.328	-2.304	-2.280	-2.258	-2.236	-2.214	-2.194	-2.174	-2.154	-2.136	-2.119	-2.101	-2.084	-2.069	-2.052	-2.038	-2.024	-2.010	-1.996	-1.985	-1.971	-1.960	-1.949	-1.938	-1.926	-1.916	-1.906	-1.896	-1.888	-1.879	-1.870	-1.861	-1.852	-1.845	-1.836	-1.829	-1.820	-1.812	-1.804	-1.796	-1.789	-1.781	-1.774	-1.768	-1.760	-1.752	-1.746	-1.739	-1.732	-1.725	-1.720	-1.712	-1.708	-1.700	-1.695	-1.689	-1.684	-1.678	-1.672	-1.668	-1.662	-1.658	-1.655	-1.650	-1.646	-1.645	-1.641	-1.639	-1.638	-1.635	-1.634	-1.634	-1.632	-1.634	-1.634	-1.634	-1.636	-1.638	-1.640	-1.644	-1.648	-1.651	-1.656	-1.661	-1.668	-1.672	-1.681	-1.688	-1.695	-1.702	-1.712	-1.721	-1.730	-1.741	-1.750	-1.761	-1.772	-1.785	-1.796	-1.808	-1.820	-1.832	-1.845	-1.859	-1.871	-1.886	-1.900	-1.914	-1.928	-1.941	-1.955	-1.970	-1.984	-1.998	-2.013	-2.026	-2.040	-2.055	-2.069	-2.082	-2.096	-2.110	-2.124	-2.138	-2.151	-2.164	-2.176	-2.190	-2.202	-2.216	-2.229	-2.240	-2.254	-2.265	-2.278	-2.289	-2.300	-2.312	-2.324	-2.335	-2.345	-2.356	-2.366	-2.376	-2.388	-2.396	-2.406	-2.416	-2.425	-2.435	-2.444	-2.451	-2.461	-2.469	-2.478	-2.485	-2.492	-2.500	-2.508	-2.515	-2.521	-2.528	-2.534	-2.540	-2.545	-2.551	-2.556	-2.561	-2.566	-2.571	-2.575	-2.579	-2.582	-2.586	-2.590	-2.592	-2.596	-2.599	-2.600	-2.602	-2.605	-2.606	-2.608	-2.610	-2.611	-2.612	-2.614	-2.615	-2.615	-2.616	-2.616	-2.618	-2.618	-2.619	-2.619	-2.619	-2.619	-2.619	-2.619	-2.619	-2.619	-2.619	-2.619	-2.619	-2.619	-2.620	-2.619	-2.620	-2.619	-2.619	-2.619	-2.620	-2.619	-2.619	-2.619	-2.619	-2.619	-2.618	-2.618	-2.616	-2.615	-2.614	-2.612	-2.611	-2.609	-2.608	-2.605	-2.602	-2.600	-2.598	-2.594	-2.590	-2.586	-2.581	-2.576	-2.571	-2.566	-2.560	-2.554	-2.548	-2.540	-2.531	-2.524	-2.514	-2.505	-2.495	-2.485	-2.474	-2.461	-2.449	-2.438	-2.424	-2.410	-2.395	-2.380	-2.365	-2.350	-2.335	-2.319	-2.301	-2.285	-2.268	-2.249	-2.231	-2.212	-2.194	-2.175	-2.156	-2.138	-2.119	-2.099	-2.079	-2.060	-2.041	-2.021	-2.002	-1.982	-1.964	-1.945	-1.928	-1.909	-1.891	-1.874	-1.856	-1.839	-1.822	-1.808	-1.791	-1.776	-1.764	-1.749	-1.738	-1.724	-1.712	-1.701	-1.690	-1.680	-1.671	-1.664	-1.656	-1.649	-1.642	-1.638	-1.631	-1.628	-1.624	-1.621	-1.619	-1.616	-1.616	-1.615	-1.615	-1.616	-1.618	-1.619	-1.622	-1.624	-1.628	-1.631	-1.635	-1.640	-1.644	-1.649	-1.652	-1.658	-1.664	-1.668	-1.674	-1.678	-1.682	-1.688	-1.691	-1.696	-1.699	-1.704	-1.706	-1.710	-1.712	-1.714	-1.715	-1.718	-1.718	-1.716	-1.716	-1.715	-1.712	-1.710	-1.706	-1.701	-1.696	-1.691	-1.684	-1.676	-1.669	-1.659	-1.650	-1.640	-1.629	-1.616	-1.605	-1.592	-1.578	-1.565	-1.551	-1.535	-1.521	-1.505	-1.489	-1.472	-1.456	-1.439	-1.422	-1.405	-1.388	-1.371	-1.355	-1.339	-1.322	-1.306	-1.291	-1.276	-1.261	-1.246	-1.232	-1.220	-1.208	-1.196	-1.185	-1.174	-1.165	-1.158	-1.149	-1.142	-1.138	-1.132	-1.128	-1.125	-1.125	-1.122	-1.124	-1.125	-1.128	-1.131	-1.135	-1.141	-1.148	-1.155	-1.164	-1.172	-1.182	-1.194	-1.205	-1.218	-1.230	-1.245	-1.260	-1.275	-1.291	-1.308	-1.325	-1.342	-1.361	-1.380	-1.399	-1.418	-1.436	-1.456	-1.476	-1.496	-1.518	-1.538	-1.558	-1.579	-1.599	-1.620	-1.639	-1.660	-1.679	-1.700	-1.720	-1.740	-1.759	-1.779	-1.798	-1.818	-1.835	-1.855	-1.874	-1.892	-1.910	-1.929	-1.946	-1.962	-1.981	-1.999	-2.014	-2.031	-2.047	-2.064	-2.080	-2.096	-2.111	-2.128	-2.142	-2.158	-2.171	-2.188	-2.201	-2.215	-2.229	-2.242	-2.258	-2.270	-2.282	-2.296	-2.309	-2.321	-2.334	-2.345	-2.358	-2.369	-2.380	-2.390	-2.401	-2.412	-2.421	-2.431	-2.440	-2.450	-2.459	-2.466	-2.475	-2.482	-2.489	-2.496	-2.504	-2.510	-2.516	-2.521	-2.528	-2.531	-2.536	-2.540	-2.545	-2.549	-2.551	-2.555	-2.558	-2.560	-2.561	-2.564	-2.566	-2.569	-2.569	-2.570	-2.571	-2.571	-2.572	-2.574	-2.574	-2.575	-2.575	-2.574	-2.575	-2.575	-2.574	-2.574	-2.572	-2.574	-2.572	-2.572	-2.572	-2.572	-2.571	-2.570	-2.570	-2.570	-2.569	-2.569	-2.568	-2.568	-2.566	-2.566	-2.565	-2.565	-2.564	-2.562	-2.561	-2.561	-2.560	-2.558	-2.556	-2.555	-2.552	-2.550	-2.549	-2.546	-2.544	-2.540	-2.538	-2.534	-2.531	-2.526	-2.522	-2.518	-2.514	-2.509	-2.504	-2.498	-2.492	-2.486	-2.480	-2.472	-2.465	-2.460	-2.452	-2.442	-2.435	-2.428	-2.418	-2.410	-2.400	-2.390	-2.381	-2.372	-2.361	-2.351	-2.341	-2.330	-2.320	-2.309	-2.298	-2.286	-2.275	-2.265	-2.254	-2.242	-2.231	-2.220	-2.209	-2.199	-2.188	-2.178	-2.166	-2.156	-2.146	-2.136	-2.126	-2.116	-2.108	-2.098	-2.089	-2.080	-2.071	-2.064	-2.056	-2.049	-2.041	-2.034	-2.027	-2.021	-2.015	-2.010	-2.005	-2.000	-1.995	-1.991	-1.988	-1.984	-1.980	-1.976	-1.972	-1.970	-1.966	-1.964	-1.962	-1.960	-1.958	-1.955	-1.954	-1.951	-1.950	-1.948	-1.946	-1.945	-1.942	-1.940	-1.936	-1.934	-1.931	-1.928	-1.922	-1.920	-1.915	-1.910	-1.905	-1.899	-1.892	-1.885	-1.879	-1.870	-1.862	-1.854	-1.844	-1.832	-1.822	-1.810	-1.798	-1.785	-1.770	-1.755	-1.740	-1.724	-1.708	-1.689	-1.670	-1.651	-1.631	-1.611	-1.590	-1.569	-1.546	-1.524	-1.499	-1.475	-1.450	-1.425	-1.399	-1.372	-1.346	-1.320	-1.292	-1.264	-1.236	-1.208	-1.180	-1.151	-1.122	-1.094	-1.064	-1.035	-1.006	-0.976	-0.948	-0.919	-0.889	-0.860	-0.831	-0.802	-0.774	-0.746	-0.718	-0.689	-0.662	-0.635	-0.608	-0.580	-0.554	-0.526	-0.501	-0.476	-0.450	-0.425	-0.400	-0.376	-0.352	-0.329	-0.306	-0.284	-0.261	-0.239	-0.218	-0.196	-0.175	-0.155	-0.134	-0.115	-0.096	-0.076	-0.058	-0.040	-0.021	-0.004	0.015	0.031	0.048	0.064	0.080	0.096	0.110	0.126	0.141	0.155	0.169	0.184	0.196	0.209	0.222	0.235	0.248	0.260	0.272	0.284	0.295	0.306	0.318	0.329	0.340	0.351	0.361	0.372	0.382	0.394	0.404	0.414	0.424	0.434	0.445	0.455	0.465	0.475	0.486	0.498	0.507	0.519	0.530	0.540	0.551	0.562	0.574	0.585	0.598	0.610	0.621	0.634	0.648	0.660	0.674	0.688	0.700	0.715	0.729	0.742	0.758	0.772	0.786	0.802	0.818	0.832	0.848	0.864	0.879	0.894	0.911	0.928	0.942	0.959	0.974	0.990	1.005	1.021	1.038	1.054	1.069	1.085	1.100	1.115	1.130	1.145	1.159	1.174	1.189	1.202	1.216	1.230	1.242	1.256	1.269	1.281	1.292	1.305	1.316	1.329	1.338	1.349	1.360	1.369	1.379	1.386	1.395	1.405	1.412	1.420	1.426	1.434	1.440	1.448	1.452	1.459	1.462	1.468	1.472	1.476	1.480	1.484	1.488	1.490	1.492	1.495	1.496	1.499	1.500	1.501	1.502	1.502	1.504	1.504	1.504	1.504	1.504	1.504	1.502	1.501	1.500	1.499	1.498	1.496	1.494	1.494	1.491	1.489	1.486	1.485	1.481	1.480	1.476	1.474	1.471	1.469	1.466	1.464	1.460	1.458	1.454	1.450	1.446	1.442	1.439	1.435	1.431	1.426	1.422	1.418	1.414	1.409	1.402	1.398	1.392	1.388	1.380	1.374	1.368	1.360	1.354	1.346	1.338	1.330	1.321	1.312	1.302	1.294	1.284	1.271	1.261	1.250	1.239	1.225	1.212	1.200	1.186	1.172	1.158	1.144	1.128	1.112	1.098	1.080	1.064	1.048	1.029	1.012	0.995	0.978	0.960	0.941	0.924	0.905	0.888	0.869	0.850	0.831	0.814	0.796	0.778	0.760	0.742	0.725	0.708	0.691	0.675	0.659	0.642	0.628	0.612	0.598	0.582	0.570	0.556	0.542	0.531	0.520	0.507	0.498	0.486	0.478	0.468	0.459	0.451	0.444	0.436	0.430	0.425	0.419	0.414	0.410	0.406	0.402	0.399	0.396	0.394	0.392	0.392	0.391	0.390	0.390	0.389	0.389	0.390	0.390	0.390	0.392	0.394	0.395	0.398	0.399	0.401	0.404	0.406	0.408	0.410	0.414	0.416	0.419	0.421	0.425	0.426	0.429	0.431	0.434	0.436	0.439	0.440	0.442	0.444	0.446	0.446	0.449	0.449	0.450	0.451	0.451	0.451	0.451	0.451	0.451	0.451	0.450	0.449	0.448	0.446	0.445	0.442	0.441	0.439	0.436	0.432	0.429	0.425	0.421	0.418	0.415	0.411	0.406	0.402	0.398	0.392	0.390	0.385	0.381	0.376	0.372	0.368	0.364	0.360	0.356	0.352	0.349	0.345	0.344	0.340	0.339	0.336	0.335	0.334	0.335	0.334	0.335	0.336	0.338	0.340	0.342	0.346	0.350	0.354	0.359	0.365	0.370	0.378	0.385	0.394	0.402	0.412	0.421	0.431	0.442	0.454	0.466	0.479	0.492	0.505	0.519	0.532	0.548	0.561	0.576	0.591	0.608	0.622	0.638	0.652	0.669	0.684	0.700	0.714	0.729	0.744	0.759	0.774	0.788	0.801	0.814	0.826	0.839	0.851	0.862	0.872	0.882	0.892	0.900	0.910	0.916	0.924	0.930	0.935	0.941	0.946	0.949	0.951	0.954	0.956	0.958	0.958	0.959	0.959	0.958	0.955	0.954	0.951	0.949	0.945	0.942	0.939	0.934	0.931	0.926	0.921	0.918	0.914	0.909	0.905	0.901	0.899	0.895	0.892	0.891	0.890	0.889	0.889	0.888	0.889	0.890	0.892	0.896	0.900	0.905	0.910	0.918	0.925	0.934	0.944	0.954	0.965	0.978	0.991	1.005	1.021	1.039	1.055	1.072	1.092	1.112	1.132	1.155	1.176	1.199	1.222	1.246	1.270	1.295	1.320	1.345	1.370	1.396	1.422	1.448	1.474	1.499	1.525	1.549	1.575	1.599	1.622	1.646	1.669	1.691	1.712	1.734	1.752	1.771	1.790	1.808	1.824	1.839	1.854	1.865	1.878	1.889	1.898	1.906	1.914	1.920	1.925	1.929	1.931	1.932	1.932	1.931	1.930	1.928	1.922	1.918	1.911	1.904	1.896	1.886	1.876	1.866	1.854	1.842	1.830	1.815	1.801	1.786	1.770	1.755	1.738	1.722	1.704	1.686	1.670	1.651	1.634	1.616	1.599	1.580	1.562	1.544	1.526	1.510	1.492	1.476	1.459	1.442	1.428	1.412	1.398	1.384	1.371	1.359	1.345	1.334	1.324	1.315	1.305	1.298	1.290	1.284	1.279	1.274	1.271	1.269	1.268	1.266	1.268	1.268	1.270	1.274	1.278	1.282	1.289	1.296	1.304	1.312	1.322	1.332	1.344	1.355	1.368	1.381	1.395	1.410	1.425	1.440	1.456	1.472	1.489	1.505	1.522	1.540	1.556	1.575	1.591	1.609	1.626	1.641	1.659	1.675	1.691	1.706	1.722	1.736	1.751	1.765	1.779	1.791	1.802	1.815	1.825	1.835	1.844	1.852	1.861	1.868	1.875	1.880	1.886	1.891	1.896	1.899	1.901	1.904	1.906	1.908	1.909	1.909	1.910	1.910	1.910	1.909	1.908	1.908	1.906	1.906	1.905	1.905	1.904	1.904	1.901	1.901	1.901	1.901	1.901	1.901	1.902	1.902	1.905	1.906	1.909	1.910	1.912	1.915	1.918	1.921	1.925	1.929	1.934	1.938	1.942	1.948	1.954	1.958	1.964	1.968	1.974	1.979	1.985	1.990	1.995	2.001	2.006	2.011	2.016	2.021	2.026	2.030	2.035	2.038	2.041	2.044	2.046	2.047	2.049	2.050	2.051	2.051	2.051	2.049	2.047	2.046	2.042	2.039	2.036	2.031	2.025	2.020	2.014	2.006	1.999	1.990	1.980	1.970	1.960	1.949	1.939	1.925	1.912	1.899	1.885	1.870	1.856	1.840	1.824	1.806	1.789	1.771	1.754	1.735	1.716	1.696	1.678	1.658	1.638	1.618	1.596	1.576	1.555	1.534	1.514	1.492	1.471	1.451	1.429	1.409	1.389	1.368	1.348	1.328	1.309	1.290	1.271	1.254	1.236	1.219	1.202	1.186	1.171	1.156	1.144	1.130	1.119	1.106	1.096	1.088	1.078	1.069	1.062	1.056	1.050	1.046	1.042	1.039	1.038	1.036	1.038	1.038	1.039	1.041	1.045	1.048	1.052	1.058	1.065	1.070	1.078	1.085	1.092	1.101	1.111	1.120	1.130	1.140	1.150	1.162	1.172	1.184	1.195	1.208	1.219	1.229	1.241	1.252	1.264	1.274	1.285	1.295	1.306	1.315	1.325	1.335	1.342	1.352	1.360	1.368	1.375	1.382	1.389	1.395	1.401	1.406	1.410	1.415	1.419	1.422	1.425	1.428	1.429	1.431	1.432	1.431	1.432	1.432	1.430	1.429	1.426	1.425	1.422	1.419	1.415	1.411	1.406	1.401	1.396	1.391	1.386	1.379	1.372	1.365	1.358	1.350	1.341	1.334	1.325	1.315	1.306	1.296	1.286	1.276	1.265	1.255	1.244	1.234	1.222	1.211	1.200	1.188	1.175	1.164	1.151	1.140	1.129	1.115	1.102	1.091	1.080	1.068	1.055	1.044	1.032	1.021	1.009	0.998	0.988	0.976	0.965	0.955	0.945	0.935	0.925	0.916	0.908	0.900	0.891	0.884	0.876	0.870	0.862	0.856	0.850	0.844	0.839	0.834	0.829	0.825	0.820	0.816	0.814	0.810	0.808	0.804	0.802	0.800	0.799	0.796	0.795	0.794	0.791	0.790	0.789	0.788	0.786	0.785	0.784	0.784	0.781	0.780	0.780	0.778	0.776	0.774	0.772	0.771	0.768	0.765	0.762	0.759	0.756	0.751	0.748	0.742	0.736	0.730	0.724	0.718	0.711	0.702	0.694	0.685	0.675	0.666	0.655	0.644	0.632	0.620	0.609	0.594	0.580	0.565	0.550	0.535	0.519	0.501	0.484	0.466	0.448	0.429	0.410	0.390	0.368	0.348	0.326	0.305	0.284	0.261	0.238	0.215	0.192	0.170	0.146	0.124	0.100	0.076	0.052	0.030	0.006	-0.016	-0.040	-0.062	-0.085	-0.106	-0.128	-0.149	-0.170	-0.191	-0.210	-0.230	-0.249	-0.266	-0.284	-0.301	-0.318	-0.332	-0.349	-0.362	-0.376	-0.390	-0.402	-0.415	-0.425	-0.436	-0.446	-0.455	-0.464	-0.472	-0.480	-0.486	-0.492	-0.500	-0.506	-0.511	-0.516	-0.521	-0.526	-0.531	-0.534	-0.539	-0.544	-0.548	-0.550	-0.555	-0.560	-0.565	-0.569	-0.574	-0.579	-0.584	-0.590	-0.595	-0.602	-0.608	-0.615	-0.622	-0.631	-0.640	-0.649	-0.658	-0.668	-0.679	-0.689	-0.700	-0.711	-0.724	-0.736	-0.749	-0.761	-0.775	-0.789	-0.802	-0.816	-0.831	-0.846	-0.860	-0.875	-0.889	-0.904	-0.919	-0.932	-0.948	-0.961	-0.975	-0.989	-1.002	-1.014	-1.025	-1.038	-1.049	-1.059	-1.069	-1.078	-1.086	-1.095	-1.102	-1.108	-1.112	-1.118	-1.121	-1.124	-1.126	-1.128	-1.126	-1.126	-1.122	-1.121	-1.116	-1.110	-1.105	-1.098	-1.090	-1.081	-1.070	-1.059	-1.048	-1.034	-1.020	-1.006	-0.991	-0.974	-0.956	-0.939	-0.920	-0.900	-0.880	-0.859	-0.838	-0.815	-0.791	-0.769	-0.745	-0.721	-0.696	-0.671	-0.646	-0.620	-0.595	-0.569	-0.542	-0.516	-0.491	-0.464	-0.439	-0.412	-0.386	-0.360	-0.335	-0.309	-0.284	-0.260	-0.235	-0.211	-0.188	-0.164	-0.141	-0.119	-0.098	-0.076	-0.055	-0.035	-0.015	0.002	0.021	0.039	0.056	0.072	0.088	0.102	0.119	0.132	0.145	0.159	0.170	0.181	0.192	0.202	0.214	0.222	0.231	0.240	0.249	0.256	0.264	0.271	0.278	0.284	0.290	0.298	0.302	0.309	0.314	0.319	0.324	0.330	0.335	0.340	0.346	0.351	0.358	0.364	0.368	0.374	0.381	0.388	0.395	0.401	0.409	0.416	0.425	0.434	0.442	0.451	0.461	0.470	0.480	0.491	0.502	0.514	0.525	0.536	0.549	0.561	0.574	0.586	0.600	0.612	0.626	0.640	0.655	0.669	0.682	0.696	0.711	0.726	0.741	0.755	0.770	0.785	0.800	0.814	0.830	0.844	0.859	0.872	0.888	0.902	0.916	0.930	0.945	0.959	0.971	0.985	0.999	1.012	1.024	1.038	1.050	1.062	1.075	1.086	1.099	1.110	1.121	1.132	1.144	1.154	1.165	1.174	1.184	1.194	1.204	1.212	1.221	1.230	1.239	1.248	1.255	1.262	1.270	1.276	1.285	1.291	1.298	1.302	1.309	1.314	1.319	1.324	1.329	1.331	1.336	1.340	1.341	1.344	1.348	1.349	1.350	1.350	1.351	1.351	1.351	1.351	1.350	1.348	1.346	1.344	1.342	1.339	1.335	1.331	1.328	1.324	1.319	1.312	1.308	1.301	1.296	1.289	1.282	1.275	1.266	1.260	1.251	1.242	1.234	1.225	1.216	1.206	1.196	1.186	1.176	1.168	1.156	1.145	1.135	1.124	1.112	1.102	1.091	1.080	1.069	1.058	1.046	1.034	1.022	1.011	0.999	0.988	0.975	0.964	0.952	0.941	0.929	0.918	0.905	0.894	0.881	0.870	0.858	0.845	0.834	0.821	0.810	0.799	0.786	0.774	0.762	0.751	0.739	0.726	0.715	0.702	0.691	0.680	0.668	0.656	0.644	0.631	0.620	0.608	0.596	0.584	0.572	0.560	0.549	0.536	0.525	0.511	0.500	0.489	0.476	0.465	0.452	0.440	0.429	0.416	0.404	0.392	0.380	0.369	0.356	0.344	0.332	0.321	0.310	0.298	0.286	0.275	0.262	0.252	0.241	0.230	0.219	0.210	0.199	0.189	0.178	0.169	0.159	0.149	0.141	0.132	0.124	0.116	0.109	0.101	0.095	0.088	0.082	0.075	0.070	0.066	0.061	0.058	0.055	0.051	0.049	0.048	0.046	0.045	0.045	0.045	0.045	0.048	0.048	0.050	0.052	0.056	0.059	0.062	0.066	0.070	0.075	0.079	0.085	0.090	0.095	0.101	0.106	0.111	0.116	0.122	0.128	0.134	0.138	0.142	0.148	0.150	0.155	0.158	0.161	0.162	0.165	0.165	0.166	0.165	0.164	0.162	0.161	0.158	0.154	0.148	0.144	0.136	0.129	0.120	0.111	0.100	0.091	0.078	0.065	0.051	0.038	0.022	0.006	-0.011	-0.029	-0.046	-0.065	-0.085	-0.105	-0.126	-0.148	-0.169	-0.190	-0.212	-0.236	-0.259	-0.281	-0.306	-0.329	-0.351	-0.375	-0.398	-0.420	-0.444	-0.465	-0.488	-0.507	-0.529	-0.550	-0.569	-0.588	-0.606	-0.622	-0.639	-0.655	-0.670	-0.684	-0.696	-0.709	-0.719	-0.729	-0.739	-0.746	-0.754	-0.759	-0.764	-0.768	-0.770	-0.771	-0.772	-0.772	-0.771	-0.770	-0.766	-0.764	-0.760	-0.754	-0.750	-0.744	-0.739	-0.731	-0.725	-0.718	-0.710	-0.702	-0.696	-0.689	-0.681	-0.675	-0.668	-0.662	-0.658	-0.651	-0.648	-0.644	-0.640	-0.639	-0.638	-0.636	-0.638	-0.639	-0.641	-0.645	-0.650	-0.656	-0.664	-0.671	-0.680	-0.691	-0.704	-0.718	-0.732	-0.748	-0.765	-0.784	-0.804	-0.824	-0.846	-0.870	-0.894	-0.919	-0.945	-0.972	-1.000	-1.029	-1.059	-1.090	-1.120	-1.152	-1.184	-1.216	-1.250	-1.284	-1.316	-1.351	-1.386	-1.420	-1.455	-1.489	-1.525	-1.559	-1.592	-1.626	-1.660	-1.694	-1.726	-1.760	-1.791	-1.824	-1.854	-1.885	-1.915	-1.944	-1.972	-2.000	-2.027	-2.055	-2.081	-2.106	-2.131	-2.155	-2.179	-2.201	-2.224	-2.246	-2.266	-2.286	-2.305	-2.325	-2.344	-2.360	-2.379	-2.395	-2.412	-2.429	-2.445	-2.459	-2.475	-2.490	-2.504	-2.519	-2.534	-2.548	-2.562	-2.576	-2.590	-2.604	-2.620	-2.634	-2.649	-2.664	-2.680	-2.695	-2.711	-2.729	-2.745	-2.762	-2.780	-2.799	-2.818	-2.836	-2.856	-2.879	-2.899	-2.921	-2.944	-2.968	-2.992	-3.018	-3.042	-3.069	-3.096	-3.125	-3.154	-3.184	-3.212	-3.244	-3.276	-3.309	-3.341	-3.376	-3.411	-3.446	-3.482	-3.519	-3.555	-3.592	-3.631	-3.670	-3.708	-3.748	-3.786	-3.826	-3.866	-3.905	-3.946	-3.985	-4.025	-4.065	-4.104	-4.142	-4.181	-4.220	-4.258	-4.296	-4.332	-4.369	-4.404	-4.439	-4.474	-4.508	-4.539	-4.571	-4.601	-4.631	-4.659	-4.688	-4.712	-4.739	-4.762	-4.785	-4.808	-4.826	-4.848	-4.864	-4.881	-4.896	-4.912	-4.924	-4.938	-4.948	-4.958	-4.966	-4.974	-4.980	-4.985	-4.990	-4.994	-4.996	-4.998	-4.999	-4.999	-4.998	-4.996	-4.994	-4.991	-4.988	-4.984	-4.979	-4.974	-4.969	-4.962	-4.956	-4.949	-4.944	-4.936	-4.928	-4.921	-4.912	-4.904	-4.895	-4.886	-4.878	-4.868	-4.859	-4.850	-4.840	-4.831	-4.820	-4.810	-4.800	-4.789	-4.779	-4.768	-4.756	-4.744	-4.732	-4.720	-4.706	-4.694	-4.680	-4.665	-4.651	-4.636	-4.621	-4.604	-4.586	-4.569	-4.550	-4.531	-4.511	-4.490	-4.469	-4.446	-4.424	-4.400	-4.375	-4.349	-4.322	-4.295	-4.266	-4.236	-4.205	-4.174	-4.141	-4.109	-4.074	-4.039	-4.003	-3.965	-3.926	-3.888	-3.848	-3.808	-3.766	-3.724	-3.680	-3.636	-3.591	-3.546	-3.500	-3.452	-3.405	-3.358	-3.309	-3.259	-3.210	-3.160	-3.109	-3.059	-3.008	-2.955	-2.904	-2.851	-2.800	-2.748	-2.695	-2.642	-2.590	-2.538	-2.486	-2.434	-2.381	-2.331	-2.280	-2.229	-2.178	-2.128	-2.078	-2.029	-1.980	-1.932	-1.885	-1.838	-1.791	-1.748	-1.704	-1.659	-1.616	-1.575	-1.534	-1.494	-1.455	-1.418	-1.381	-1.345	-1.310	-1.276	-1.242	-1.211	-1.181	-1.150	-1.122	-1.095	-1.068	-1.042	-1.019	-0.995	-0.971	-0.949	-0.929	-0.909	-0.890	-0.871	-0.854	-0.836	-0.820	-0.806	-0.791	-0.776	-0.764	-0.751	-0.739	-0.728	-0.718	-0.705	-0.695	-0.686	-0.678	-0.668	-0.659	-0.651	-0.642	-0.636	-0.628	-0.621	-0.615	-0.608	-0.602	-0.596	-0.590	-0.585	-0.580	-0.575	-0.571	-0.568	-0.564	-0.560	-0.556	-0.554	-0.551	-0.550	-0.549	-0.548	-0.546	-0.548	-0.548	-0.549	-0.551	-0.554	-0.558	-0.560	-0.565	-0.570	-0.575	-0.581	-0.589	-0.596	-0.605	-0.614	-0.624	-0.635	-0.645	-0.658	-0.670	-0.684	-0.698	-0.712	-0.728	-0.742	-0.759	-0.775	-0.791	-0.810	-0.828	-0.845	-0.864	-0.881	-0.900	-0.920	-0.939	-0.959	-0.978	-0.996	-1.016	-1.035	-1.055	-1.074	-1.092	-1.111	-1.129	-1.148	-1.165	-1.184	-1.200	-1.216	-1.232	-1.248	-1.264	-1.279	-1.294	-1.308	-1.321	-1.334	-1.346	-1.359	-1.370	-1.381	-1.391	-1.401	-1.410	-1.421	-1.429	-1.438	-1.445	-1.451	-1.459	-1.466	-1.472	-1.478	-1.484	-1.489	-1.492	-1.498	-1.501	-1.506	-1.509	-1.514	-1.518	-1.520	-1.522	-1.526	-1.530	-1.531	-1.534	-1.536	-1.540	-1.541	-1.544	-1.545	-1.548	-1.549	-1.551	-1.552	-1.554	-1.555	-1.558	-1.559	-1.560	-1.562	-1.562	-1.565	-1.566	-1.568	-1.569	-1.570	-1.570	-1.572	-1.574	-1.575	-1.578	-1.579	-1.580	-1.582	-1.585	-1.586	-1.589	-1.590	-1.594	-1.596	-1.600	-1.602	-1.606	-1.611	-1.615	-1.620	-1.626	-1.631	-1.638	-1.642	-1.650	-1.658	-1.666	-1.674	-1.684	-1.694	-1.704	-1.715	-1.728	-1.740	-1.754	-1.769	-1.782	-1.799	-1.815	-1.832	-1.851	-1.870	-1.890	-1.910	-1.931	-1.954	-1.976	-2.000	-2.025	-2.050	-2.076	-2.102	-2.131	-2.159	-2.188	-2.218	-2.248	-2.278	-2.309	-2.340	-2.372	-2.406	-2.439	-2.472	-2.506	-2.539	-2.574	-2.609	-2.642	-2.676	-2.710	-2.745	-2.780	-2.814	-2.846	-2.880	-2.914	-2.946	-2.979	-3.010	-3.041	-3.071	-3.102	-3.131	-3.160	-3.189	-3.215	-3.241	-3.266	-3.291	-3.315	-3.338	-3.360	-3.380	-3.400	-3.420	-3.438	-3.455	-3.470	-3.486	-3.500	-3.514	-3.525	-3.536	-3.548	-3.556	-3.565	-3.572	-3.580	-3.586	-3.591	-3.596	-3.600	-3.604	-3.606	-3.608	-3.609	-3.610	-3.610	-3.610	-3.610	-3.609	-3.606	-3.606	-3.605	-3.601	-3.600	-3.598	-3.595	-3.592	-3.589	-3.588	-3.584	-3.581	-3.579	-3.576	-3.575	-3.571	-3.570	-3.568	-3.566	-3.565	-3.564	-3.562	-3.562	-3.561	-3.561	-3.561	-3.562	-3.562	-3.564	-3.565	-3.566	-3.569	-3.571	-3.574	-3.578	-3.580	-3.582	-3.586	-3.592	-3.596	-3.600	-3.606	-3.611	-3.616	-3.622	-3.629	-3.635	-3.641	-3.650	-3.656	-3.662	-3.670	-3.678	-3.685	-3.692	-3.699	-3.706	-3.714	-3.720	-3.729	-3.736	-3.742	-3.749	-3.756	-3.762	-3.769	-3.774	-3.779	-3.785	-3.789	-3.792	-3.798	-3.801	-3.804	-3.805	-3.808	-3.808	-3.808	-3.808	-3.808	-3.805	-3.802	-3.800	-3.796	-3.791	-3.785	-3.780	-3.774	-3.765	-3.756	-3.748	-3.738	-3.725	-3.714	-3.701	-3.689	-3.674	-3.660	-3.644	-3.628	-3.610	-3.592	-3.574	-3.556	-3.536	-3.516	-3.495	-3.475	-3.452	-3.432	-3.410	-3.388	-3.364	-3.342	-3.319	-3.295	-3.272	-3.249	-3.226	-3.202	-3.180	-3.158	-3.135	-3.112	-3.089	-3.068	-3.046	-3.025	-3.004	-2.984	-2.964	-2.945	-2.928	-2.909	-2.891	-2.875	-2.860	-2.844	-2.830	-2.816	-2.804	-2.791	-2.779	-2.768	-2.758	-2.749	-2.740	-2.731	-2.724	-2.718	-2.711	-2.706	-2.701	-2.695	-2.691	-2.688	-2.685	-2.681	-2.679	-2.676	-2.675	-2.672	-2.670	-2.669	-2.666	-2.664	-2.662	-2.660	-2.658	-2.655	-2.651	-2.648	-2.644	-2.639	-2.634	-2.628	-2.620	-2.611	-2.604	-2.594	-2.585	-2.572	-2.561	-2.548	-2.534	-2.519	-2.501	-2.484	-2.465	-2.444	-2.424	-2.401	-2.378	-2.354	-2.328	-2.301	-2.272	-2.242	-2.214	-2.182	-2.150	-2.118	-2.082	-2.047	-2.011	-1.975	-1.938	-1.899	-1.861	-1.821	-1.782	-1.742	-1.701	-1.660	-1.621	-1.580	-1.539	-1.498	-1.458	-1.416	-1.376	-1.335	-1.295	-1.255	-1.216	-1.178	-1.139	-1.101	-1.065	-1.029	-0.994	-0.959	-0.925	-0.891	-0.859	-0.829	-0.798	-0.768	-0.739	-0.711	-0.685	-0.659	-0.634	-0.610	-0.586	-0.564	-0.542	-0.521	-0.502	-0.484	-0.466	-0.449	-0.431	-0.416	-0.400	-0.385	-0.371	-0.358	-0.346	-0.332	-0.321	-0.310	-0.300	-0.289	-0.280	-0.269	-0.260	-0.251	-0.242	-0.234	-0.226	-0.219	-0.209	-0.202	-0.195	-0.186	-0.180	-0.172	-0.165	-0.159	-0.151	-0.144	-0.138	-0.131	-0.125	-0.119	-0.112	-0.106	-0.101	-0.095	-0.090	-0.085	-0.080	-0.075	-0.070	-0.066	-0.061	-0.059	-0.055	-0.051	-0.050	-0.046	-0.045	-0.045	-0.042	-0.042	-0.042	-0.044	-0.044	-0.045	-0.048	-0.049	-0.051	-0.055	-0.059	-0.062	-0.068	-0.074	-0.079	-0.085	-0.092	-0.100	-0.109	-0.116	-0.125	-0.135	-0.144	-0.155	-0.165	-0.176	-0.188	-0.199	-0.210	-0.224	-0.236	-0.248	-0.261	-0.275	-0.288	-0.301	-0.315	-0.329	-0.342	-0.356	-0.370	-0.385	-0.399	-0.414	-0.428	-0.442	-0.455	-0.470	-0.484	-0.499	-0.512	-0.526	-0.540	-0.554	-0.568	-0.581	-0.595	-0.608	-0.622	-0.635	-0.648	-0.660	-0.675	-0.688	-0.700	-0.714	-0.726	-0.739	-0.751	-0.764	-0.776	-0.789	-0.801	-0.814	-0.825	-0.838	-0.850	-0.862	-0.874	-0.885	-0.896	-0.908	-0.919	-0.930	-0.941	-0.951	-0.962	-0.974	-0.984	-0.994	-1.004	-1.014	-1.024	-1.032	-1.041	-1.051	-1.059	-1.068	-1.075	-1.084	-1.090	-1.099	-1.105	-1.111	-1.118	-1.125	-1.130	-1.135	-1.140	-1.146	-1.150	-1.155	-1.159	-1.162	-1.166	-1.170	-1.172	-1.175	-1.178	-1.181	-1.182	-1.185	-1.188	-1.189	-1.190	-1.192	-1.192	-1.194	-1.195	-1.196	-1.196	-1.198	-1.198	-1.199	-1.199	-1.198	-1.199	-1.199	-1.199	-1.200	-1.200	-1.199	-1.199	-1.199	-1.199	-1.198	-1.198	-1.198	-1.196	-1.196	-1.195	-1.195	-1.195	-1.194	-1.192	-1.190	-1.189	-1.188	-1.185	-1.184	-1.181	-1.178	-1.175	-1.171	-1.169	-1.165	-1.160	-1.155	-1.151	-1.145	-1.140	-1.134	-1.126	-1.119	-1.111	-1.104	-1.095	-1.086	-1.078	-1.068	-1.058	-1.046	-1.035	-1.022	-1.010	-0.998	-0.984	-0.970	-0.956	-0.941	-0.926	-0.910	-0.895	-0.879	-0.861	-0.844	-0.826	-0.809	-0.791	-0.774	-0.755	-0.735	-0.718	-0.698	-0.679	-0.660	-0.640	-0.621	-0.602	-0.582	-0.565	-0.546	-0.526	-0.509	-0.490	-0.474	-0.455	-0.439	-0.421	-0.406	-0.391	-0.376	-0.361	-0.348	-0.334	-0.321	-0.309	-0.299	-0.288	-0.278	-0.269	-0.260	-0.252	-0.246	-0.240	-0.235	-0.230	-0.226	-0.224	-0.222	-0.220	-0.220	-0.219	-0.220	-0.222	-0.225	-0.228	-0.231	-0.236	-0.240	-0.245	-0.251	-0.258	-0.264	-0.270	-0.278	-0.285	-0.294	-0.300	-0.308	-0.315	-0.322	-0.330	-0.338	-0.345	-0.351	-0.358	-0.364	-0.370	-0.376	-0.380	-0.384	-0.388	-0.390	-0.392	-0.394	-0.394	-0.394	-0.392	-0.390	-0.388	-0.382	-0.379	-0.372	-0.365	-0.358	-0.349	-0.338	-0.328	-0.316	-0.302	-0.290	-0.275	-0.260	-0.245	-0.228	-0.211	-0.192	-0.175	-0.156	-0.138	-0.118	-0.098	-0.078	-0.056	-0.038	-0.018	0.004	0.024	0.045	0.064	0.084	0.102	0.120	0.139	0.156	0.172	0.188	0.204	0.219	0.230	0.244	0.255	0.265	0.275	0.282	0.289	0.295	0.300	0.304	0.306	0.308	0.308	0.306	0.304	0.300	0.296	0.290	0.282	0.275	0.266	0.256	0.245	0.234	0.221	0.208	0.194	0.179	0.162	0.146	0.130	0.111	0.094	0.075	0.056	0.036	0.016	-0.002	-0.022	-0.044	-0.064	-0.085	-0.105	-0.126	-0.146	-0.166	-0.188	-0.209	-0.228	-0.249	-0.268	-0.289	-0.308	-0.328	-0.346	-0.366	-0.385	-0.405	-0.424	-0.441	-0.460	-0.478	-0.496	-0.514	-0.531	-0.549	-0.566	-0.582	-0.600	-0.618	-0.632	-0.650	-0.665	-0.682	-0.698	-0.714	-0.730	-0.745	-0.760	-0.775	-0.791	-0.805	-0.821	-0.835	-0.850	-0.865	-0.878	-0.892	-0.906	-0.920	-0.934	-0.946	-0.960	-0.972	-0.986	-0.998	-1.010	-1.021	-1.034	-1.044	-1.056	-1.066	-1.076	-1.088	-1.098	-1.105	-1.115	-1.124	-1.132	-1.141	-1.149	-1.156	-1.164	-1.171	-1.178	-1.182	-1.190	-1.195	-1.200	-1.205	-1.210	-1.215	-1.219	-1.222	-1.226	-1.229	-1.234	-1.236	-1.239	-1.241	-1.244	-1.246	-1.248	-1.249	-1.250	-1.252	-1.254	-1.254	-1.255	-1.255	-1.255	-1.256	-1.255	-1.255	-1.255	-1.254	-1.252	-1.252	-1.251	-1.250	-1.249	-1.248	-1.245	-1.242	-1.240	-1.238	-1.235	-1.232	-1.229	-1.225	-1.222	-1.219	-1.214	-1.210	-1.205	-1.200	-1.195	-1.190	-1.184	-1.180	-1.174	-1.168	-1.160	-1.154	-1.146	-1.139	-1.131	-1.124	-1.115	-1.108	-1.099	-1.091	-1.082	-1.072	-1.064	-1.054	-1.044	-1.034	-1.025	-1.015	-1.005	-0.994	-0.984	-0.972	-0.961	-0.951	-0.940	-0.930	-0.919	-0.906	-0.895	-0.884	-0.872	-0.860	-0.849	-0.838	-0.826	-0.814	-0.801	-0.790	-0.778	-0.765	-0.755	-0.742	-0.730	-0.718	-0.706	-0.694	-0.682	-0.671	-0.660	-0.649	-0.636	-0.624	-0.612	-0.602	-0.591	-0.580	-0.569	-0.559	-0.548	-0.538	-0.526	-0.516	-0.507	-0.498	-0.489	-0.479	-0.470	-0.461	-0.452	-0.444	-0.436	-0.428	-0.420	-0.412	-0.405	-0.398	-0.391	-0.385	-0.379	-0.372	-0.368	-0.362	-0.356	-0.351	-0.346	-0.342	-0.338	-0.332	-0.328	-0.324	-0.319	-0.315	-0.309	-0.305	-0.301	-0.295	-0.291	-0.285	-0.280	-0.274	-0.269	-0.261	-0.255	-0.249	-0.241	-0.234	-0.226	-0.218	-0.208	-0.198	-0.188	-0.176	-0.165	-0.152	-0.140	-0.126	-0.112	-0.098	-0.082	-0.066	-0.050	-0.031	-0.014	0.005	0.024	0.044	0.065	0.086	0.109	0.130	0.152	0.176	0.201	0.225	0.250	0.275	0.300	0.326	0.354	0.380	0.406	0.434	0.461	0.488	0.515	0.542	0.570	0.598	0.625	0.651	0.680	0.706	0.734	0.759	0.786	0.812	0.839	0.865	0.890	0.915	0.940	0.964	0.989	1.012	1.036	1.059	1.082	1.105	1.126	1.148	1.169	1.190	1.210	1.230	1.250	1.270	1.289	1.308	1.328	1.345	1.362	1.380	1.398	1.415	1.431	1.448	1.465	1.481	1.498	1.512	1.529	1.544	1.559	1.574	1.589	1.604	1.618	1.632	1.648	1.660	1.675	1.689	1.704	1.718	1.731	1.745	1.759	1.772	1.785	1.799	1.811	1.825	1.838	1.851	1.865	1.876	1.890	1.904	1.915	1.929	1.941	1.954	1.966	1.979	1.992	2.005	2.019	2.030	2.042	2.056	2.070	2.082	2.094	2.108	2.121	2.134	2.146	2.160	2.172	2.186	2.200	2.214	2.226	2.240	2.254	2.268	2.281	2.295	2.309	2.324	2.336	2.351	2.364	2.379	2.392	2.406	2.420	2.434	2.448	2.461	2.474	2.489	2.502	2.515	2.529	2.541	2.555	2.568	2.580	2.592	2.605	2.616	2.628	2.640	2.651	2.662	2.672	2.684	2.694	2.704	2.714	2.722	2.731	2.740	2.748	2.756	2.762	2.770	2.776	2.782	2.789	2.795	2.800	2.805	2.809	2.814	2.816	2.820	2.822	2.825	2.828	2.829	2.830	2.831	2.831	2.831	2.831	2.831	2.830	2.829	2.828	2.826	2.824	2.821	2.819	2.816	2.814	2.810	2.806	2.804	2.799	2.795	2.791	2.786	2.782	2.778	2.772	2.769	2.764	2.759	2.754	2.749	2.742	2.739	2.732	2.728	2.722	2.718	2.711	2.708	2.701	2.695	2.690	2.684	2.679	2.672	2.668	2.661	2.656	2.649	2.644	2.638	2.631	2.624	2.618	2.611	2.604	2.598	2.589	2.581	2.575	2.566	2.558	2.550	2.540	2.531	2.521	2.511	2.501	2.491	2.479	2.469	2.456	2.444	2.431	2.418	2.405	2.391	2.376	2.361	2.345	2.330	2.314	2.298	2.280	2.262	2.245	2.226	2.208	2.189	2.170	2.151	2.131	2.111	2.090	2.070	2.050	2.029	2.007	1.988	1.968	1.946	1.925	1.904	1.884	1.864	1.842	1.822	1.801	1.782	1.764	1.744	1.725	1.706	1.688	1.670	1.652	1.636	1.619	1.604	1.588	1.572	1.559	1.544	1.531	1.519	1.505	1.494	1.482	1.472	1.462	1.452	1.444	1.436	1.428	1.420	1.414	1.408	1.402	1.398	1.392	1.389	1.386	1.382	1.379	1.378	1.375	1.374	1.374	1.371	1.371	1.372	1.371	1.372	1.374	1.376	1.378	1.379	1.381	1.384	1.385	1.388	1.391	1.394	1.396	1.400	1.402	1.406	1.409	1.414	1.416	1.420	1.422	1.425	1.429	1.432	1.435	1.438	1.441	1.444	1.446	1.448	1.450	1.452	1.454	1.455	1.456	1.459	1.459	1.460	1.460	1.460	1.460	1.460	1.460	1.459	1.458	1.456	1.454	1.452	1.450	1.449	1.445	1.442	1.441	1.438	1.435	1.431	1.429	1.424	1.421	1.418	1.415	1.411	1.409	1.406	1.401	1.399	1.398	1.394	1.391	1.390	1.388	1.386	1.385	1.386	1.385	1.385	1.386	1.388	1.389	1.391	1.394	1.398	1.400	1.404	1.409	1.414	1.420	1.426	1.432	1.440	1.448	1.456	1.465	1.475	1.485	1.495	1.506	1.518	1.530	1.541	1.554	1.568	1.581	1.594	1.608	1.622	1.636	1.651	1.665	1.680	1.695	1.710	1.725	1.739	1.754	1.769	1.784	1.798	1.811	1.825	1.838	1.852	1.865	1.878	1.890	1.900	1.911	1.922	1.932	1.942	1.951	1.960	1.969	1.975	1.982	1.989	1.995	2.000	2.005	2.010	2.013	2.015	2.019	2.020	2.022	2.022	2.024	2.022	2.022	2.021	2.020	2.019	2.016	2.015	2.013	2.011	2.007	2.005	2.002	1.999	1.996	1.995	1.992	1.990	1.989	1.988	1.988	1.986	1.986	1.988	1.988	1.990	1.992	1.996	1.999	2.004	2.010	2.015	2.022	2.031	2.039	2.050	2.060	2.072	2.085	2.098	2.111	2.128	2.142	2.160	2.178	2.196	2.215	2.235	2.256	2.278	2.299	2.321	2.344	2.366	2.390	2.414	2.438	2.461	2.486	2.510	2.532	2.556	2.580	2.604	2.626	2.649	2.670	2.691	2.711	2.732	2.751	2.771	2.788	2.805	2.820	2.835	2.849	2.861	2.872	2.884	2.892	2.901	2.908	2.915	2.919	2.921	2.924	2.925	2.925	2.925	2.921	2.919	2.914	2.909	2.901	2.895	2.885	2.876	2.866	2.856	2.844	2.831	2.818	2.804	2.789	2.774	2.760	2.744	2.728	2.710	2.694	2.678	2.660	2.642	2.626	2.609	2.592	2.575	2.559	2.542	2.525	2.510	2.495	2.480	2.465	2.451	2.438	2.425	2.412	2.400	2.390	2.380	2.371	2.361	2.354	2.346	2.341	2.335	2.331	2.328	2.326	2.324	2.324	2.325	2.326	2.328	2.331	2.336	2.341	2.349	2.355	2.364	2.372	2.382	2.394	2.405	2.419	2.432	2.446	2.461	2.476	2.494	2.510	2.528	2.546	2.564	2.584	2.602	2.622	2.641	2.662	2.682	2.704	2.722	2.744	2.764	2.784	2.804	2.824	2.844	2.862	2.881	2.899	2.916	2.934	2.950	2.966	2.981	2.995	3.010	3.022	3.035	3.046	3.058	3.068	3.075	3.082	3.090	3.098	3.102	3.109	3.112	3.116	3.119	3.121	3.122	3.122	3.122	3.124	3.122	3.121	3.119	3.118	3.115	3.112	3.110	3.108	3.104	3.101	3.098	3.095	3.092	3.088	3.085	3.082	3.080	3.079	3.076	3.075	3.074	3.072	3.072	3.072	3.072	3.074	3.075	3.076	3.078	3.081	3.082	3.086	3.089	3.092	3.098	3.102	3.106	3.111	3.116	3.122	3.129	3.135	3.140	3.146	3.151	3.158	3.164	3.170	3.175	3.181	3.186	3.192	3.196	3.201	3.204	3.208	3.211	3.215	3.216	3.219	3.219	3.220	3.220	3.220	3.219	3.218	3.215	3.212	3.209	3.204	3.198	3.191	3.185	3.179	3.170	3.160	3.151	3.141	3.130	3.118	3.106	3.091	3.078	3.064	3.048	3.031	3.015	2.998	2.980	2.961	2.941	2.922	2.902	2.881	2.860	2.839	2.818	2.795	2.772	2.749	2.726	2.702	2.680	2.655	2.631	2.608	2.584	2.560	2.536	2.512	2.490	2.468	2.444	2.421	2.400	2.376	2.356	2.335	2.315	2.295	2.276	2.258	2.240	2.224	2.208	2.192	2.179	2.165	2.151	2.140	2.129	2.120	2.110	2.104	2.096	2.091	2.086	2.082	2.080	2.079	2.078	2.079	2.080	2.081	2.085	2.089	2.095	2.099	2.106	2.114	2.121	2.130	2.140	2.149	2.160	2.171	2.182	2.195	2.208	2.220	2.232	2.246	2.259	2.272	2.285	2.299	2.312	2.326	2.338	2.351	2.364	2.376	2.388	2.399	2.410	2.421	2.430	2.441	2.450	2.459	2.466	2.474	2.481	2.488	2.494	2.499	2.504	2.508	2.511	2.514	2.516	2.516	2.518	2.518	2.518	2.516	2.515	2.512	2.510	2.506	2.502	2.498	2.492	2.489	2.482	2.475	2.469	2.462	2.455	2.446	2.440	2.430	2.421	2.412	2.402	2.394	2.384	2.374	2.362	2.352	2.341	2.331	2.321	2.309	2.299	2.286	2.275	2.264	2.252	2.241	2.230	2.219	2.208	2.196	2.185	2.172	2.162	2.150	2.140	2.129	2.118	2.106	2.096	2.085	2.074	2.064	2.054	2.042	2.033	2.022	2.014	2.004	1.995	1.986	1.978	1.968	1.959	1.951	1.942	1.935	1.928	1.921	1.912	1.905	1.899	1.891	1.885	1.880	1.874	1.869	1.862	1.856	1.852	1.848	1.842	1.836	1.832	1.828	1.822	1.820	1.815	1.810	1.808	1.804	1.799	1.795	1.792	1.788	1.785	1.780	1.776	1.774	1.770	1.766	1.761	1.758	1.754	1.749	1.744	1.740	1.734	1.729	1.721	1.716	1.709	1.702	1.695	1.688	1.679	1.670	1.661	1.651	1.642	1.631	1.620	1.609	1.598	1.584	1.571	1.558	1.544	1.529	1.514	1.499	1.481	1.465	1.448	1.429	1.410	1.391	1.372	1.352	1.332	1.312	1.291	1.270	1.249	1.226	1.204	1.181	1.159	1.136	1.115	1.091	1.069	1.045	1.022	1.000	0.978	0.955	0.934	0.910	0.889	0.868	0.846	0.826	0.806	0.786	0.766	0.748	0.730	0.712	0.694	0.678	0.662	0.646	0.632	0.618	0.605	0.591	0.579	0.568	0.556	0.546	0.538	0.529	0.520	0.511	0.505	0.498	0.491	0.485	0.480	0.475	0.470	0.466	0.462	0.458	0.455	0.451	0.449	0.446	0.444	0.440	0.438	0.436	0.432	0.430	0.426	0.424	0.420	0.416	0.414	0.410	0.406	0.401	0.396	0.391	0.386	0.380	0.374	0.368	0.361	0.354	0.345	0.338	0.329	0.320	0.311	0.301	0.291	0.281	0.271	0.261	0.250	0.239	0.228	0.216	0.205	0.194	0.182	0.171	0.160	0.148	0.138	0.126	0.116	0.105	0.095	0.085	0.075	0.066	0.058	0.050	0.042	0.035	0.029	0.022	0.018	0.014	0.010	0.008	0.006	0.005	0.004	0.006	0.006	0.010	0.012	0.018	0.024	0.029	0.036	0.045	0.054	0.065	0.075	0.088	0.100	0.114	0.130	0.145	0.162	0.179	0.199	0.216	0.236	0.258	0.278	0.300	0.322	0.345	0.369	0.392	0.418	0.442	0.468	0.494	0.520	0.545	0.572	0.599	0.625	0.652	0.680	0.705	0.732	0.759	0.786	0.812	0.838	0.864	0.889	0.915	0.939	0.964	0.988	1.011	1.034	1.056	1.079	1.100	1.121	1.141	1.160	1.180	1.199	1.215	1.234	1.249	1.266	1.281	1.296	1.310	1.322	1.335	1.346	1.358	1.370	1.380	1.389	1.399	1.408	1.415	1.424	1.430	1.438	1.444	1.450	1.455	1.460	1.465	1.470	1.475	1.479	1.485	1.489	1.492	1.496	1.501	1.505	1.509	1.514	1.519	1.522	1.528	1.532	1.538	1.544	1.549	1.555	1.560	1.566	1.574	1.580	1.589	1.596	1.605	1.614	1.622	1.631	1.642	1.651	1.662	1.672	1.684	1.696	1.708	1.720	1.732	1.744	1.758	1.771	1.784	1.798	1.812	1.825	1.840	1.854	1.868	1.881	1.896	1.911	1.925	1.938	1.952	1.966	1.980	1.994	2.006	2.020	2.033	2.046	2.058	2.070	2.082	2.094	2.105	2.118	2.128	2.138	2.148	2.158	2.166	2.175	2.184	2.192	2.200	2.208	2.215	2.221	2.228	2.232	2.239	2.244	2.249	2.254	2.258	2.261	2.265	2.268	2.270	2.272	2.274	2.275	2.276	2.278	2.278	2.279	2.279	2.278	2.276	2.276	2.274	2.271	2.270	2.268	2.264	2.261	2.258	2.254	2.250	2.246	2.241	2.236	2.231	2.225	2.221	2.215	2.209	2.201	2.195	2.188	2.180	2.172	2.165	2.155	2.148	2.139	2.130	2.120	2.111	2.102	2.092	2.082	2.074	2.064	2.054	2.044	2.034	2.022	2.013	2.001	1.990	1.979	1.969	1.958	1.946	1.936	1.925	1.914	1.904	1.892	1.881	1.870	1.860	1.849	1.839	1.828	1.818	1.806	1.795	1.785	1.775	1.764	1.754	1.742	1.732	1.721	1.711	1.701	1.691	1.680	1.670	1.661	1.650	1.640	1.629	1.620	1.609	1.599	1.589	1.579	1.568	1.558	1.546	1.536	1.526	1.515	1.505	1.494	1.482	1.472	1.460	1.450	1.439	1.428	1.416	1.406	1.394	1.384	1.372	1.361	1.350	1.338	1.328	1.315	1.304	1.292	1.281	1.270	1.258	1.245	1.235	1.222	1.211	1.200	1.189	1.178	1.166	1.156	1.145	1.135	1.124	1.112	1.102	1.092	1.084	1.074	1.065	1.056	1.046	1.039	1.031	1.021	1.015	1.008	1.001	0.994	0.989	0.982	0.978	0.972	0.968	0.964	0.960	0.958	0.955	0.954	0.952	0.951	0.951	0.950	0.952	0.952	0.954	0.956	0.959	0.961	0.965	0.969	0.972	0.978	0.982	0.988	0.992	0.999	1.005	1.011	1.018	1.024	1.030	1.036	1.044	1.050	1.056	1.062	1.069	1.075	1.080	1.085	1.089	1.094	1.098	1.101	1.104	1.105	1.106	1.106	1.106	1.106	1.104	1.101	1.096	1.094	1.086	1.081	1.074	1.065	1.055	1.045	1.034	1.021	1.009	0.995	0.980	0.964	0.946	0.929	0.911	0.890	0.871	0.850	0.829	0.808	0.785	0.761	0.738	0.715	0.691	0.666	0.642	0.618	0.594	0.569	0.545	0.521	0.499	0.475	0.452	0.430	0.409	0.389	0.369	0.349	0.331	0.312	0.298	0.281	0.266	0.254	0.241	0.230	0.220	0.211	0.204	0.198	0.192	0.189	0.185	0.184	0.182	0.184	0.184	0.186	0.190	0.194	0.199	0.205	0.211	0.218	0.226	0.234	0.242	0.250	0.260	0.270	0.279	0.289	0.298	0.306	0.315	0.322	0.330	0.338	0.342	0.349	0.354	0.358	0.360	0.361	0.364	0.364	0.361	0.358	0.355	0.349	0.342	0.335	0.326	0.314	0.302	0.288	0.272	0.255	0.238	0.218	0.198	0.175	0.151	0.126	0.099	0.071	0.044	0.014	-0.018	-0.049	-0.081	-0.115	-0.150	-0.186	-0.220	-0.258	-0.294	-0.332	-0.370	-0.408	-0.446	-0.484	-0.522	-0.561	-0.600	-0.639	-0.676	-0.714	-0.751	-0.788	-0.825	-0.860	-0.896	-0.931	-0.965	-0.998	-1.030	-1.061	-1.091	-1.122	-1.151	-1.179	-1.206	-1.234	-1.259	-1.284	-1.308	-1.330	-1.352	-1.374	-1.394	-1.412	-1.431	-1.450	-1.466	-1.482	-1.500	-1.514	-1.529	-1.544	-1.558	-1.571	-1.584	-1.596	-1.609	-1.621	-1.634	-1.646	-1.659	-1.671	-1.684	-1.696	-1.709	-1.721	-1.735	-1.749	-1.764	-1.778	-1.794	-1.809	-1.825	-1.842	-1.861	-1.879	-1.898	-1.919	-1.940	-1.962	-1.985	-2.009	-2.034	-2.059	-2.085	-2.112	-2.141	-2.170	-2.201	-2.232	-2.265	-2.298	-2.332	-2.366	-2.402	-2.439	-2.476	-2.514	-2.554	-2.594	-2.634	-2.674	-2.715	-2.756	-2.799	-2.842	-2.885	-2.929	-2.971	-3.015	-3.059	-3.102	-3.148	-3.191	-3.234	-3.276	-3.320	-3.362	-3.405	-3.446	-3.488	-3.528	-3.568	-3.606	-3.645	-3.681	-3.719	-3.754	-3.789	-3.822	-3.855	-3.886	-3.918	-3.946	-3.974	-4.000	-4.026	-4.050	-4.072	-4.094	-4.114	-4.132	-4.150	-4.168	-4.181	-4.195	-4.208	-4.218	-4.229	-4.236	-4.245	-4.251	-4.256	-4.261	-4.265	-4.266	-4.268	-4.269	-4.268	-4.266	-4.265	-4.261	-4.259	-4.254	-4.250	-4.244	-4.239	-4.231	-4.225	-4.219	-4.211	-4.202	-4.195	-4.186	-4.178	-4.169	-4.160	-4.150	-4.140	-4.131	-4.121	-4.110	-4.100	-4.090	-4.080	-4.069	-4.059	-4.046	-4.036	-4.025	-4.012	-4.000	-3.989	-3.976	-3.964	-3.949	-3.936	-3.921	-3.906	-3.892	-3.876	-3.860	-3.844	-3.826	-3.809	-3.790	-3.770	-3.750	-3.728	-3.706	-3.684	-3.660	-3.635	-3.610	-3.584	-3.556	-3.529	-3.499	-3.469	-3.438	-3.405	-3.371	-3.336	-3.301	-3.265	-3.228	-3.189	-3.150	-3.111	-3.070	-3.028	-2.985	-2.940	-2.896	-2.851	-2.806	-2.759	-2.711	-2.664	-2.616	-2.566	-2.516	-2.468	-2.418	-2.366	-2.315	-2.264	-2.212	-2.160	-2.108	-2.056	-2.004	-1.952	-1.899	-1.848	-1.796	-1.745	-1.692	-1.642	-1.591	-1.541	-1.491	-1.441	-1.392	-1.344	-1.296	-1.249	-1.201	-1.155	-1.110	-1.065	-1.021	-0.978	-0.935	-0.892	-0.851	-0.811	-0.771	-0.732	-0.696	-0.658	-0.622	-0.588	-0.552	-0.520	-0.488	-0.455	-0.425	-0.395	-0.366	-0.339	-0.310	-0.284	-0.259	-0.234	-0.210	-0.185	-0.162	-0.140	-0.120	-0.099	-0.079	-0.059	-0.040	-0.021	-0.004	0.014	0.030	0.048	0.062	0.079	0.094	0.109	0.122	0.136	0.150	0.162	0.176	0.188	0.200	0.211	0.222	0.234	0.245	0.255	0.265	0.275	0.285	0.292	0.302	0.310	0.319	0.325	0.331	0.339	0.344	0.350	0.355	0.358	0.362	0.365	0.368	0.370	0.370	0.371	0.371	0.370	0.368	0.366	0.364	0.358	0.354	0.348	0.342	0.335	0.328	0.318	0.309	0.298	0.286	0.275	0.261	0.249	0.235	0.219	0.204	0.186	0.170	0.154	0.135	0.118	0.099	0.080	0.060	0.040	0.020	-0.001	-0.021	-0.041	-0.062	-0.082	-0.104	-0.124	-0.145	-0.165	-0.186	-0.206	-0.225	-0.245	-0.264	-0.282	-0.301	-0.319	-0.336	-0.354	-0.370	-0.386	-0.402	-0.419	-0.432	-0.446	-0.460	-0.472	-0.485	-0.498	-0.509	-0.519	-0.529	-0.539	-0.549	-0.556	-0.565	-0.574	-0.580	-0.588	-0.595	-0.601	-0.608	-0.614	-0.619	-0.624	-0.630	-0.635	-0.640	-0.644	-0.648	-0.652	-0.656	-0.661	-0.666	-0.670	-0.675	-0.679	-0.682	-0.686	-0.691	-0.695	-0.700	-0.704	-0.709	-0.712	-0.718	-0.721	-0.726	-0.730	-0.735	-0.739	-0.742	-0.748	-0.752	-0.756	-0.761	-0.765	-0.769	-0.774	-0.778	-0.781	-0.785	-0.789	-0.791	-0.796	-0.799	-0.802	-0.806	-0.809	-0.812	-0.816	-0.819	-0.822	-0.825	-0.829	-0.832	-0.835	-0.838	-0.841	-0.845	-0.850	-0.854	-0.858	-0.862	-0.866	-0.871	-0.878	-0.884	-0.890	-0.896	-0.905	-0.912	-0.921	-0.930	-0.939	-0.951	-0.961	-0.974	-0.988	-1.000	-1.015	-1.030	-1.046	-1.062	-1.081	-1.100	-1.120	-1.140	-1.161	-1.182	-1.206	-1.231	-1.256	-1.282	-1.308	-1.335	-1.362	-1.391	-1.420	-1.451	-1.482	-1.512	-1.545	-1.578	-1.609	-1.644	-1.676	-1.710	-1.744	-1.778	-1.811	-1.845	-1.879	-1.912	-1.946	-1.980	-2.014	-2.045	-2.078	-2.110	-2.140	-2.171	-2.201	-2.231	-2.259	-2.288	-2.315	-2.341	-2.366	-2.391	-2.415	-2.438	-2.459	-2.480	-2.500	-2.518	-2.536	-2.552	-2.569	-2.582	-2.596	-2.609	-2.621	-2.631	-2.642	-2.651	-2.658	-2.665	-2.671	-2.678	-2.682	-2.686	-2.689	-2.691	-2.694	-2.695	-2.695	-2.696	-2.695	-2.695	-2.694	-2.691	-2.690	-2.688	-2.685	-2.684	-2.681	-2.678	-2.675	-2.671	-2.670	-2.666	-2.664	-2.661	-2.658	-2.656	-2.654	-2.652	-2.651	-2.650	-2.648	-2.646	-2.648	-2.646	-2.646	-2.648	-2.649	-2.650	-2.651	-2.654	-2.656	-2.660	-2.664	-2.666	-2.671	-2.676	-2.680	-2.685	-2.691	-2.696	-2.704	-2.710	-2.718	-2.725	-2.734	-2.742	-2.750	-2.759	-2.768	-2.778	-2.788	-2.796	-2.806	-2.816	-2.826	-2.835	-2.845	-2.854	-2.864	-2.872	-2.882	-2.891	-2.900	-2.909	-2.918	-2.925	-2.932	-2.940	-2.948	-2.954	-2.960	-2.965	-2.969	-2.974	-2.976	-2.979	-2.981	-2.982	-2.982	-2.981	-2.981	-2.980	-2.976	-2.974	-2.969	-2.962	-2.958	-2.950	-2.941	-2.931	-2.922	-2.911	-2.900	-2.888	-2.874	-2.860	-2.845	-2.830	-2.812	-2.796	-2.779	-2.760	-2.741	-2.721	-2.700	-2.681	-2.660	-2.638	-2.616	-2.594	-2.572	-2.549	-2.528	-2.504	-2.481	-2.459	-2.436	-2.412	-2.390	-2.369	-2.346	-2.324	-2.302	-2.282	-2.261	-2.240	-2.221	-2.202	-2.184	-2.166	-2.149	-2.132	-2.116	-2.101	-2.088	-2.072	-2.060	-2.049	-2.038	-2.026	-2.018	-2.009	-1.999	-1.992	-1.985	-1.979	-1.974	-1.969	-1.966	-1.961	-1.959	-1.956	-1.954	-1.954	-1.952	-1.951	-1.951	-1.950	-1.951	-1.951	-1.951	-1.951	-1.952	-1.952	-1.951	-1.952	-1.951	-1.950	-1.950	-1.948	-1.945	-1.942	-1.939	-1.935	-1.930	-1.925	-1.919	-1.911	-1.902	-1.894	-1.884	-1.871	-1.859	-1.846	-1.832	-1.816	-1.800	-1.782	-1.762	-1.742	-1.721	-1.698	-1.675	-1.650	-1.624	-1.598	-1.570	-1.540	-1.511	-1.479	-1.448	-1.416	-1.381	-1.348	-1.312	-1.276	-1.240	-1.204	-1.168	-1.129	-1.091	-1.052	-1.014	-0.974	-0.936	-0.898	-0.859	-0.819	-0.780	-0.742	-0.704	-0.665	-0.628	-0.590	-0.554	-0.516	-0.481	-0.444	-0.410	-0.375	-0.341	-0.309	-0.278	-0.244	-0.214	-0.184	-0.154	-0.125	-0.096	-0.069	-0.044	-0.018	0.009	0.032	0.056	0.079	0.101	0.122	0.144	0.162	0.182	0.201	0.219	0.236	0.254	0.270	0.286	0.301	0.316	0.330	0.344	0.358	0.369	0.382	0.394	0.406	0.416	0.428	0.438	0.448	0.459	0.468	0.478	0.485	0.495	0.502	0.511	0.518	0.526	0.534	0.540	0.548	0.555	0.560	0.566	0.572	0.578	0.582	0.588	0.592	0.598	0.601	0.605	0.610	0.612	0.616	0.619	0.622	0.624	0.628	0.629	0.630	0.631	0.632	0.634	0.634	0.634	0.634	0.632	0.632	0.630	0.630	0.628	0.626	0.622	0.621	0.618	0.614	0.610	0.606	0.600	0.596	0.590	0.585	0.578	0.571	0.564	0.558	0.549	0.541	0.532	0.524	0.515	0.505	0.496	0.485	0.475	0.464	0.454	0.442	0.430	0.419	0.406	0.395	0.381	0.369	0.356	0.342	0.330	0.316	0.301	0.288	0.274	0.260	0.245	0.230	0.216	0.202	0.188	0.172	0.158	0.142	0.129	0.112	0.099	0.085	0.069	0.054	0.039	0.024	0.010	-0.005	-0.020	-0.034	-0.049	-0.064	-0.078	-0.091	-0.106	-0.120	-0.134	-0.149	-0.161	-0.175	-0.188	-0.201	-0.215	-0.228	-0.240	-0.254	-0.265	-0.278	-0.289	-0.301	-0.311	-0.324	-0.334	-0.345	-0.355	-0.366	-0.376	-0.385	-0.394	-0.405	-0.412	-0.421	-0.429	-0.436	-0.444	-0.451	-0.458	-0.464	-0.469	-0.475	-0.480	-0.485	-0.490	-0.495	-0.498	-0.501	-0.505	-0.507	-0.511	-0.514	-0.515	-0.518	-0.519	-0.521	-0.521	-0.522	-0.524	-0.522	-0.524	-0.524	-0.522	-0.521	-0.521	-0.521	-0.520	-0.519	-0.518	-0.516	-0.515	-0.514	-0.511	-0.511	-0.509	-0.507	-0.506	-0.504	-0.501	-0.500	-0.499	-0.496	-0.495	-0.494	-0.491	-0.489	-0.488	-0.485	-0.482	-0.481	-0.479	-0.476	-0.472	-0.471	-0.469	-0.466	-0.462	-0.460	-0.456	-0.452	-0.450	-0.445	-0.441	-0.438	-0.432	-0.428	-0.422	-0.418	-0.411	-0.405	-0.399	-0.391	-0.385	-0.378	-0.369	-0.362	-0.354	-0.344	-0.335	-0.325	-0.315	-0.305	-0.294	-0.282	-0.271	-0.260	-0.246	-0.234	-0.220	-0.208	-0.194	-0.180	-0.166	-0.152	-0.136	-0.121	-0.108	-0.091	-0.076	-0.061	-0.045	-0.030	-0.015	0.001	0.016	0.031	0.045	0.060	0.075	0.090	0.104	0.119	0.131	0.145	0.156	0.169	0.181	0.191	0.202	0.212	0.222	0.230	0.239	0.246	0.254	0.260	0.265	0.270	0.275	0.279	0.281	0.284	0.285	0.288	0.288	0.288	0.286	0.285	0.282	0.280	0.276	0.272	0.269	0.265	0.260	0.255	0.249	0.244	0.238	0.234	0.228	0.221	0.216	0.211	0.205	0.201	0.198	0.192	0.188	0.185	0.182	0.180	0.178	0.178	0.175	0.176	0.176	0.179	0.180	0.182	0.188	0.194	0.198	0.205	0.212	0.221	0.230	0.240	0.251	0.262	0.276	0.289	0.304	0.318	0.332	0.349	0.365	0.382	0.400	0.418	0.436	0.454	0.472	0.491	0.509	0.529	0.548	0.568	0.586	0.605	0.622	0.640	0.658	0.675	0.691	0.706	0.721	0.735	0.749	0.761	0.774	0.784	0.794	0.802	0.811	0.818	0.824	0.829	0.834	0.838	0.839	0.839	0.839	0.839	0.836	0.834	0.829	0.824	0.819	0.811	0.804	0.795	0.785	0.776	0.765	0.754	0.742	0.730	0.716	0.702	0.689	0.675	0.660	0.646	0.630	0.615	0.599	0.584	0.568	0.551	0.535	0.519	0.504	0.489	0.471	0.456	0.441	0.425	0.411	0.396	0.381	0.368	0.354	0.340	0.326	0.312	0.299	0.286	0.274	0.261	0.249	0.236	0.224	0.214	0.201	0.190	0.179	0.166	0.155	0.144	0.132	0.121	0.110	0.099	0.088	0.076	0.065	0.055	0.042	0.031	0.020	0.009	-0.002	-0.015	-0.028	-0.039	-0.050	-0.062	-0.075	-0.088	-0.100	-0.111	-0.125	-0.138	-0.150	-0.162	-0.176	-0.189	-0.201	-0.215	-0.228	-0.240	-0.254	-0.266	-0.279	-0.291	-0.304	-0.316	-0.329	-0.341	-0.352	-0.364	-0.375	-0.388	-0.399	-0.410	-0.420	-0.430	-0.440	-0.450	-0.460	-0.469	-0.476	-0.486	-0.495	-0.502	-0.510	-0.518	-0.524	-0.531	-0.538	-0.544	-0.550	-0.555	-0.561	-0.566	-0.570	-0.575	-0.579	-0.582	-0.586	-0.590	-0.592	-0.596	-0.599	-0.601	-0.604	-0.606	-0.608	-0.609	-0.611	-0.612	-0.612	-0.614	-0.615	-0.615	-0.616	-0.615	-0.615	-0.615	-0.615	-0.614	-0.612	-0.612	-0.611	-0.610	-0.609	-0.608	-0.605	-0.604	-0.601	-0.599	-0.596	-0.594	-0.590	-0.588	-0.584	-0.580	-0.575	-0.571	-0.566	-0.562	-0.558	-0.552	-0.545	-0.540	-0.534	-0.528	-0.521	-0.514	-0.506	-0.498	-0.491	-0.482	-0.472	-0.464	-0.455	-0.445	-0.436	-0.425	-0.415	-0.404	-0.392	-0.382	-0.370	-0.359	-0.346	-0.334	-0.321	-0.309	-0.295	-0.282	-0.269	-0.255	-0.241	-0.228	-0.214	-0.200	-0.186	-0.171	-0.156	-0.142	-0.129	-0.115	-0.100	-0.086	-0.072	-0.059	-0.044	-0.030	-0.018	-0.004	0.009	0.021	0.034	0.046	0.059	0.070	0.081	0.092	0.104	0.114	0.124	0.132	0.142	0.151	0.161	0.170	0.178	0.185	0.192	0.199	0.206	0.211	0.218	0.224	0.229	0.234	0.238	0.242	0.248	0.251	0.255	0.259	0.262	0.266	0.270	0.274	0.278	0.281	0.286	0.290	0.295	0.299	0.304	0.308	0.314	0.319	0.325	0.331	0.339	0.345	0.352	0.362	0.370	0.380	0.389	0.400	0.412	0.424	0.435	0.449	0.462	0.476	0.491	0.506	0.522	0.539	0.556	0.575	0.592	0.611	0.631	0.651	0.671	0.692	0.714	0.734	0.758	0.780	0.802	0.825	0.848	0.872	0.896	0.920	0.944	0.968	0.991	1.015	1.039	1.062	1.088	1.111	1.134	1.158	1.181	1.205	1.228	1.251	1.274	1.296	1.319	1.340	1.361	1.384	1.405	1.426	1.448	1.468	1.488	1.508	1.528	1.546	1.566	1.586	1.604	1.624	1.642	1.661	1.680	1.699	1.718	1.735	1.754	1.771	1.790	1.808	1.826	1.844	1.862	1.880	1.898	1.916	1.934	1.951	1.969	1.986	2.005	2.022	2.041	2.059	2.076	2.095	2.114	2.130	2.149	2.166	2.184	2.202	2.220	2.238	2.255	2.274	2.291	2.309	2.325	2.342	2.359	2.376	2.392	2.409	2.426	2.442	2.459	2.476	2.491	2.508	2.524	2.539	2.554	2.570	2.585	2.600	2.615	2.630	2.645	2.659	2.674	2.688	2.704	2.718	2.732	2.745	2.760	2.774	2.788	2.801	2.816	2.830	2.845	2.859	2.872	2.886	2.901	2.914	2.929	2.942	2.956	2.970	2.984	2.999	3.011	3.025	3.039	3.051	3.066	3.079	3.092	3.105	3.118	3.130	3.142	3.156	3.168	3.180	3.191	3.204	3.214	3.225	3.236	3.245	3.256	3.265	3.274	3.284	3.291	3.299	3.306	3.314	3.320	3.326	3.331	3.338	3.342	3.346	3.350	3.352	3.356	3.359	3.360	3.360	3.362	3.362	3.361	3.360	3.359	3.358	3.356	3.354	3.350	3.348	3.344	3.339	3.335	3.330	3.325	3.320	3.314	3.309	3.301	3.295	3.289	3.282	3.275	3.269	3.261	3.254	3.248	3.239	3.231	3.225	3.218	3.210	3.202	3.194	3.188	3.180	3.172	3.165	3.158	3.151	3.142	3.136	3.129	3.122	3.115	3.109	3.101	3.095	3.088	3.081	3.075	3.068	3.061	3.054	3.046	3.040	3.034	3.026	3.020	3.012	3.006	2.999	2.990	2.984	2.975	2.966	2.959	2.949	2.940	2.931	2.922	2.911	2.901	2.891	2.880	2.869	2.856	2.845	2.832	2.820	2.806	2.792	2.778	2.764	2.748	2.731	2.716	2.700	2.682	2.665	2.648	2.629	2.611	2.591	2.572	2.554	2.534	2.515	2.494	2.474	2.454	2.432	2.412	2.392	2.371	2.351	2.330	2.310	2.289	2.270	2.249	2.229	2.210	2.190	2.171	2.152	2.134	2.115	2.098	2.081	2.064	2.047	2.030	2.014	2.000	1.985	1.971	1.958	1.944	1.931	1.919	1.908	1.896	1.886	1.876	1.866	1.859	1.850	1.842	1.835	1.829	1.822	1.816	1.811	1.808	1.802	1.799	1.795	1.792	1.790	1.788	1.786	1.785	1.785	1.784	1.784	1.784	1.785	1.785	1.786	1.786	1.789	1.791	1.792	1.796	1.798	1.801	1.805	1.808	1.811	1.815	1.820	1.822	1.826	1.831	1.836	1.840	1.844	1.849	1.854	1.858	1.862	1.866	1.871	1.875	1.880	1.884	1.888	1.892	1.896	1.900	1.904	1.908	1.910	1.912	1.915	1.918	1.920	1.921	1.924	1.926	1.928	1.928	1.929	1.930	1.930	1.930	1.930	1.930	1.930	1.929	1.928	1.926	1.926	1.925	1.924	1.922	1.921	1.920	1.919	1.919	1.918	1.915	1.915	1.915	1.914	1.914	1.914	1.915	1.915	1.916	1.919	1.920	1.922	1.925	1.928	1.932	1.936	1.941	1.948	1.952	1.959	1.965	1.974	1.981	1.990	2.000	2.009	2.020	2.030	2.041	2.054	2.066	2.079	2.091	2.105	2.120	2.134	2.149	2.164	2.180	2.195	2.211	2.226	2.241	2.259	2.274	2.290	2.306	2.322	2.336	2.352	2.368	2.382	2.398	2.411	2.426	2.439	2.451	2.465	2.476	2.489	2.499	2.510	2.520	2.529	2.536	2.545	2.552	2.560	2.566	2.570	2.575	2.579	2.582	2.586	2.589	2.590	2.591	2.592	2.592	2.591	2.590	2.590	2.589	2.586	2.584	2.581	2.579	2.575	2.571	2.568	2.565	2.561	2.558	2.554	2.550	2.548	2.545	2.542	2.541	2.539	2.538	2.538	2.538	2.538	2.539	2.541	2.544	2.546	2.550	2.555	2.561	2.568	2.575	2.585	2.594	2.605	2.615	2.628	2.640	2.655	2.669	2.685	2.702	2.720	2.738	2.756	2.776	2.796	2.818	2.839	2.861	2.885	2.908	2.931	2.955	2.979	3.002	3.026	3.052	3.076	3.100	3.124	3.149	3.172	3.195	3.218	3.240	3.261	3.282	3.304	3.322	3.342	3.360	3.378	3.394	3.409	3.422	3.438	3.450	3.460	3.471	3.480	3.486	3.492	3.498	3.502	3.505	3.508	3.509	3.509	3.508	3.504	3.501	3.496	3.490	3.484	3.476	3.468	3.459	3.448	3.436	3.425	3.412	3.400	3.386	3.371	3.356	3.342	3.326	3.310	3.294	3.276	3.260	3.244	3.226	3.210	3.192	3.176	3.160	3.142	3.126	3.111	3.096	3.080	3.065	3.050	3.036	3.022	3.009	2.996	2.985	2.975	2.964	2.954	2.945	2.936	2.929	2.921	2.915	2.911	2.906	2.904	2.901	2.899	2.898	2.899	2.899	2.901	2.902	2.908	2.910	2.916	2.921	2.929	2.936	2.945	2.954	2.964	2.975	2.985	2.998	3.010	3.024	3.036	3.050	3.066	3.080	3.096	3.112	3.128	3.144	3.161	3.178	3.195	3.211	3.229	3.245	3.261	3.279	3.295	3.312	3.328	3.344	3.359	3.375	3.389	3.405	3.419	3.431	3.444	3.458	3.469	3.480	3.491	3.501	3.511	3.520	3.529	3.536	3.544	3.551	3.558	3.564	3.568	3.574	3.578	3.581	3.585	3.588	3.590	3.594	3.595	3.596	3.598	3.600	3.601	3.602	3.604	3.605	3.605	3.608	3.609	3.609	3.611	3.611	3.614	3.616	3.618	3.620	3.621	3.625	3.629	3.631	3.635	3.639	3.642	3.646	3.651	3.656	3.661	3.668	3.671	3.678	3.684	3.691	3.696	3.704	3.709	3.716	3.722	3.729	3.736	3.742	3.749	3.756	3.761	3.766	3.772	3.778	3.784	3.788	3.791	3.796	3.799	3.802	3.805	3.806	3.808	3.808	3.808	3.808	3.808	3.806	3.802	3.800	3.796	3.791	3.785	3.779	3.771	3.764	3.755	3.745	3.735	3.725	3.712	3.701	3.689	3.674	3.660	3.644	3.628	3.611	3.592	3.575	3.556	3.538	3.518	3.496	3.478	3.456	3.434	3.412	3.390	3.368	3.345	3.321	3.298	3.276	3.252	3.229	3.205	3.182	3.159	3.136	3.115	3.091	3.069	3.048	3.026	3.006	2.986	2.965	2.946	2.928	2.910	2.892	2.876	2.860	2.846	2.831	2.818	2.806	2.795	2.784	2.775	2.766	2.759	2.752	2.746	2.742	2.738	2.735	2.734	2.732	2.732	2.734	2.736	2.739	2.742	2.748	2.752	2.759	2.765	2.772	2.781	2.789	2.799	2.810	2.819	2.831	2.842	2.854	2.866	2.880	2.892	2.906	2.920	2.934	2.946	2.960	2.975	2.988	3.002	3.015	3.029	3.044	3.056	3.069	3.081	3.095	3.108	3.118	3.130	3.141	3.152	3.162	3.172	3.182	3.191	3.200	3.209	3.216	3.224	3.230	3.236	3.244	3.249	3.252	3.258	3.261	3.265	3.268	3.269	3.271	3.272	3.274	3.272	3.272	3.271	3.270	3.268	3.265	3.262	3.259	3.255	3.250	3.245	3.240	3.234	3.228	3.221	3.214	3.205	3.198	3.188	3.179	3.170	3.160	3.150	3.140	3.128	3.118	3.106	3.095	3.082	3.070	3.059	3.045	3.032	3.019	3.006	2.992	2.979	2.965	2.951	2.939	2.925	2.911	2.896	2.882	2.869	2.856	2.842	2.828	2.815	2.801	2.789	2.776	2.764	2.750	2.738	2.726	2.714	2.702	2.692	2.681	2.671	2.660	2.650	2.640	2.631	2.621	2.614	2.605	2.596	2.588	2.580	2.572	2.565	2.559	2.552	2.545	2.539	2.532	2.526	2.521	2.515	2.509	2.504	2.499	2.494	2.489	2.482	2.478	2.471	2.466	2.461	2.455	2.450	2.445	2.439	2.432	2.425	2.419	2.412	2.405	2.398	2.390	2.380	2.371	2.362	2.354	2.341	2.331	2.321	2.309	2.296	2.284	2.271	2.256	2.241	2.228	2.211	2.195	2.179	2.161	2.144	2.125	2.106	2.088	2.068	2.047	2.026	2.005	1.984	1.961	1.939	1.915	1.892	1.869	1.844	1.820	1.795	1.771	1.748	1.721	1.696	1.672	1.648	1.622	1.599	1.574	1.549	1.525	1.501	1.478	1.452	1.430	1.408	1.385	1.362	1.342	1.321	1.300	1.281	1.261	1.242	1.225	1.208	1.191	1.174	1.159	1.144	1.129	1.115	1.102	1.090	1.078	1.066	1.055	1.045	1.036	1.026	1.019	1.010	1.002	0.995	0.989	0.982	0.976	0.971	0.965	0.960	0.955	0.950	0.946	0.941	0.938	0.932	0.928	0.924	0.920	0.915	0.910	0.905	0.900	0.896	0.891	0.886	0.880	0.874	0.869	0.862	0.855	0.850	0.842	0.835	0.828	0.821	0.812	0.805	0.796	0.789	0.780	0.771	0.762	0.754	0.746	0.738	100.000	5.000	2.000	1.000	4.000	0.000	0.000	0.000	0.000	0.000	0.000	0.000	0.000	0.000	0.000	0.000	0.000	0.000	-0.904	-0.936	-0.966	-0.995	-1.025	-1.052	-1.080	-1.108	-1.134	-1.158	-1.182	-1.206	-1.230	-1.252	-1.274	-1.295	-1.315	-1.336	-1.356	-1.376	-1.396	-1.416	-1.436	-1.455	-1.474	-1.495	-1.514	-1.532	-1.552	-1.572	-1.594	-1.614	-1.634	-1.655	-1.678	-1.700	-1.721	-1.744	-1.768	-1.792	-1.818	-1.842	-1.869	-1.895	-1.922	-1.950	-1.979	-2.009	-2.039	-2.069	-2.099	-2.130	-2.161	-2.194	-2.226	-2.260	-2.294	-2.328	-2.361	-2.395	-2.430	-2.464	-2.499	-2.532	-2.568	-2.604	-2.638	-2.672	-2.708	-2.742	-2.775	-2.810	-2.842	-2.878	-2.910	-2.941	-2.974	-3.005	-3.036	-3.066	-3.098	-3.128	-3.156	-3.184	-3.212	-3.240	-3.266	-3.292	-3.318	-3.342	-3.366	-3.390	-3.411	-3.435	-3.455	-3.476	-3.496	-3.516	-3.535	-3.552	-3.570	-3.588	-3.604	-3.620	-3.635	-3.650	-3.664	-3.678	-3.690	-3.702	-3.714	-3.726	-3.736	-3.746	-3.756	-3.766	-3.775	-3.784	-3.791	-3.799	-3.806	-3.814	-3.820	-3.825	-3.831	-3.836	-3.841	-3.846	-3.850	-3.852	-3.858	-3.861	-3.862	-3.865	-3.869	-3.871	-3.872	-3.874	-3.875	-3.876	-3.876	-3.878	-3.879	-3.880	-3.880	-3.880	-3.880	-3.880	-3.879	-3.880	-3.880	-3.879	-3.879	-3.879	-3.878	-3.878	-3.878	-3.876	-3.876	-3.876	-3.876	-3.875	-3.875	-3.875	-3.875	-3.875	-3.875	-3.875	-3.876	-3.876	-3.878	-3.879	-3.879	-3.881	-3.881	-3.884	-3.886	-3.886	-3.889	-3.891	-3.895	-3.896	-3.899	-3.902	-3.905	-3.906	-3.910	-3.912	-3.915	-3.918	-3.920	-3.922	-3.926	-3.928	-3.930	-3.932	-3.935	-3.936	-3.939	-3.939	-3.939	-3.940	-3.940	-3.940	-3.939	-3.938	-3.935	-3.934	-3.930	-3.926	-3.922	-3.918	-3.912	-3.906	-3.898	-3.890	-3.881	-3.872	-3.862	-3.851	-3.840	-3.828	-3.815	-3.800	-3.785	-3.770	-3.754	-3.736	-3.718	-3.700	-3.680	-3.661	-3.640	-3.619	-3.598	-3.575	-3.552	-3.529	-3.505	-3.481	-3.456	-3.432	-3.409	-3.382	-3.358	-3.332	-3.308	-3.282	-3.258	-3.232	-3.209	-3.184	-3.159	-3.135	-3.111	-3.089	-3.065	-3.042	-3.021	-2.999	-2.978	-2.956	-2.938	-2.918	-2.899	-2.880	-2.861	-2.845	-2.828	-2.812	-2.796	-2.781	-2.768	-2.754	-2.740	-2.728	-2.715	-2.704	-2.692	-2.682	-2.671	-2.662	-2.652	-2.644	-2.634	-2.626	-2.619	-2.610	-2.602	-2.596	-2.589	-2.581	-2.574	-2.568	-2.561	-2.555	-2.549	-2.542	-2.538	-2.531	-2.526	-2.520	-2.515	-2.509	-2.504	-2.499	-2.494	-2.488	-2.482	-2.478	-2.472	-2.466	-2.462	-2.458	-2.452	-2.448	-2.442	-2.438	-2.434	-2.429	-2.424	-2.420	-2.416	-2.412	-2.409	-2.404	-2.401	-2.398	-2.395	-2.391	-2.389	-2.385	-2.382	-2.380	-2.379	-2.376	-2.375	-2.372	-2.371	-2.370	-2.369	-2.369	-2.369	-2.368	-2.368	-2.368	-2.368	-2.368	-2.369	-2.370	-2.371	-2.372	-2.375	-2.376	-2.379	-2.381	-2.384	-2.388	-2.391	-2.395	-2.400	-2.404	-2.409	-2.414	-2.420	-2.426	-2.431	-2.439	-2.445	-2.452	-2.459	-2.468	-2.476	-2.486	-2.495	-2.505	-2.515	-2.525	-2.536	-2.548	-2.560	-2.571	-2.584	-2.598	-2.611	-2.624	-2.638	-2.652	-2.668	-2.682	-2.699	-2.714	-2.730	-2.746	-2.762	-2.780	-2.796	-2.812	-2.831	-2.849	-2.866	-2.885	-2.902	-2.920	-2.939	-2.958	-2.974	-2.992	-3.011	-3.029	-3.046	-3.064	-3.081	-3.098	-3.116	-3.131	-3.149	-3.164	-3.179	-3.194	-3.210	-3.224	-3.238	-3.250	-3.264	-3.275	-3.288	-3.299	-3.309	-3.319	-3.328	-3.338	-3.345	-3.352	-3.358	-3.364	-3.370	-3.375	-3.379	-3.381	-3.384	-3.386	-3.388	-3.388	-3.388	-3.388	-3.386	-3.385	-3.382	-3.380	-3.376	-3.372	-3.368	-3.364	-3.358	-3.352	-3.346	-3.340	-3.334	-3.328	-3.319	-3.311	-3.304	-3.296	-3.288	-3.279	-3.270	-3.261	-3.252	-3.242	-3.232	-3.224	-3.215	-3.205	-3.195	-3.186	-3.176	-3.168	-3.158	-3.148	-3.138	-3.126	-3.116	-3.106	-3.096	-3.086	-3.075	-3.064	-3.054	-3.042	-3.032	-3.020	-3.009	-2.998	-2.985	-2.972	-2.959	-2.945	-2.932	-2.918	-2.902	-2.888	-2.872	-2.855	-2.839	-2.820	-2.802	-2.784	-2.762	-2.742	-2.721	-2.699	-2.676	-2.652	-2.628	-2.601	-2.574	-2.548	-2.519	-2.490	-2.460	-2.428	-2.395	-2.362	-2.329	-2.292	-2.256	-2.220	-2.182	-2.144	-2.104	-2.064	-2.022	-1.981	-1.939	-1.896	-1.852	-1.809	-1.764	-1.720	-1.675	-1.630	-1.584	-1.539	-1.492	-1.448	-1.401	-1.356	-1.310	-1.265	-1.220	-1.175	-1.132	-1.088	-1.046	-1.002	-0.961	-0.921	-0.881	-0.841	-0.805	-0.769	-0.732	-0.698	-0.664	-0.631	-0.600	-0.570	-0.542	-0.515	-0.489	-0.464	-0.441	-0.419	-0.398	-0.379	-0.361	-0.344	-0.328	-0.314	-0.300	-0.290	-0.279	-0.269	-0.260	-0.254	-0.248	-0.241	-0.238	-0.234	-0.231	-0.229	-0.228	-0.228	-0.228	-0.229	-0.230	-0.230	-0.231	-0.234	-0.235	-0.238	-0.240	-0.241	-0.244	-0.245	-0.246	-0.249	-0.250	-0.251	-0.251	-0.251	-0.251	-0.250	-0.249	-0.246	-0.244	-0.241	-0.238	-0.232	-0.228	-0.221	-0.215	-0.208	-0.200	-0.191	-0.182	-0.172	-0.161	-0.150	-0.139	-0.126	-0.114	-0.100	-0.086	-0.072	-0.059	-0.044	-0.029	-0.014	0.000	0.016	0.031	0.048	0.062	0.078	0.091	0.106	0.120	0.134	0.146	0.158	0.171	0.181	0.192	0.201	0.210	0.219	0.225	0.230	0.236	0.239	0.241	0.242	0.244	0.241	0.240	0.235	0.230	0.224	0.216	0.206	0.195	0.182	0.170	0.155	0.139	0.121	0.102	0.082	0.061	0.038	0.015	-0.010	-0.036	-0.064	-0.091	-0.120	-0.150	-0.181	-0.214	-0.246	-0.279	-0.314	-0.346	-0.382	-0.419	-0.454	-0.489	-0.525	-0.561	-0.598	-0.635	-0.670	-0.706	-0.741	-0.778	-0.814	-0.849	-0.882	-0.918	-0.951	-0.984	-1.016	-1.049	-1.080	-1.110	-1.140	-1.169	-1.199	-1.226	-1.252	-1.279	-1.305	-1.330	-1.352	-1.376	-1.399	-1.420	-1.441	-1.461	-1.479	-1.499	-1.516	-1.532	-1.549	-1.565	-1.580	-1.594	-1.608	-1.622	-1.635	-1.648	-1.660	-1.670	-1.681	-1.692	-1.702	-1.714	-1.724	-1.732	-1.742	-1.752	-1.761	-1.771	-1.780	-1.788	-1.796	-1.806	-1.815	-1.824	-1.834	-1.842	-1.851	-1.860	-1.870	-1.880	-1.889	-1.900	-1.910	-1.920	-1.930	-1.941	-1.952	-1.962	-1.974	-1.986	-1.998	-2.009	-2.020	-2.033	-2.044	-2.056	-2.070	-2.082	-2.095	-2.108	-2.120	-2.134	-2.148	-2.160	-2.174	-2.186	-2.200	-2.212	-2.226	-2.239	-2.252	-2.265	-2.279	-2.291	-2.305	-2.316	-2.330	-2.341	-2.354	-2.365	-2.378	-2.389	-2.400	-2.411	-2.421	-2.431	-2.441	-2.451	-2.459	-2.468	-2.476	-2.484	-2.491	-2.499	-2.505	-2.511	-2.518	-2.522	-2.526	-2.531	-2.536	-2.538	-2.541	-2.544	-2.546	-2.548	-2.549	-2.549	-2.549	-2.548	-2.548	-2.545	-2.544	-2.541	-2.539	-2.536	-2.531	-2.529	-2.524	-2.520	-2.515	-2.510	-2.505	-2.499	-2.494	-2.488	-2.481	-2.475	-2.470	-2.462	-2.456	-2.450	-2.442	-2.436	-2.430	-2.422	-2.416	-2.410	-2.404	-2.399	-2.392	-2.388	-2.382	-2.378	-2.374	-2.369	-2.365	-2.362	-2.360	-2.356	-2.355	-2.352	-2.351	-2.350	-2.350	-2.350	-2.350	-2.351	-2.352	-2.355	-2.356	-2.360	-2.364	-2.369	-2.374	-2.379	-2.385	-2.391	-2.399	-2.406	-2.414	-2.421	-2.431	-2.440	-2.450	-2.459	-2.470	-2.480	-2.491	-2.502	-2.514	-2.524	-2.536	-2.549	-2.560	-2.571	-2.584	-2.595	-2.606	-2.618	-2.629	-2.640	-2.650	-2.660	-2.670	-2.679	-2.688	-2.694	-2.701	-2.708	-2.712	-2.716	-2.721	-2.725	-2.726	-2.728	-2.728	-2.725	-2.724	-2.720	-2.715	-2.710	-2.702	-2.695	-2.685	-2.674	-2.661	-2.648	-2.634	-2.618	-2.601	-2.582	-2.564	-2.542	-2.520	-2.498	-2.474	-2.449	-2.421	-2.395	-2.366	-2.338	-2.308	-2.276	-2.245	-2.212	-2.180	-2.148	-2.114	-2.080	-2.045	-2.010	-1.975	-1.939	-1.905	-1.869	-1.832	-1.798	-1.761	-1.728	-1.692	-1.658	-1.622	-1.589	-1.555	-1.521	-1.490	-1.458	-1.426	-1.396	-1.366	-1.335	-1.306	-1.280	-1.251	-1.225	-1.200	-1.175	-1.152	-1.129	-1.108	-1.086	-1.065	-1.046	-1.028	-1.010	-0.994	-0.979	-0.962	-0.949	-0.936	-0.924	-0.912	-0.901	-0.892	-0.882	-0.875	-0.868	-0.861	-0.855	-0.850	-0.845	-0.841	-0.838	-0.835	-0.832	-0.831	-0.829	-0.830	-0.829	-0.829	-0.829	-0.829	-0.830	-0.831	-0.832	-0.834	-0.835	-0.835	-0.836	-0.838	-0.838	-0.839	-0.838	-0.838	-0.838	-0.836	-0.835	-0.834	-0.832	-0.829	-0.825	-0.821	-0.816	-0.811	-0.805	-0.799	-0.791	-0.782	-0.774	-0.764	-0.754	-0.742	-0.731	-0.718	-0.705	-0.690	-0.676	-0.660	-0.644	-0.628	-0.610	-0.591	-0.574	-0.555	-0.535	-0.516	-0.495	-0.474	-0.454	-0.431	-0.410	-0.389	-0.366	-0.345	-0.324	-0.302	-0.280	-0.260	-0.239	-0.216	-0.196	-0.176	-0.155	-0.136	-0.116	-0.096	-0.078	-0.060	-0.041	-0.022	-0.006	0.010	0.028	0.044	0.060	0.075	0.090	0.104	0.119	0.132	0.145	0.159	0.171	0.184	0.195	0.208	0.219	0.230	0.242	0.252	0.264	0.274	0.285	0.294	0.305	0.315	0.324	0.334	0.344	0.354	0.362	0.372	0.381	0.390	0.399	0.408	0.416	0.425	0.434	0.441	0.449	0.459	0.466	0.472	0.481	0.489	0.495	0.501	0.509	0.515	0.520	0.526	0.532	0.538	0.542	0.549	0.552	0.558	0.561	0.565	0.569	0.572	0.575	0.578	0.580	0.582	0.585	0.586	0.588	0.589	0.590	0.591	0.592	0.594	0.594	0.594	0.594	0.594	0.594	0.594	0.592	0.592	0.591	0.591	0.590	0.589	0.588	0.588	0.586	0.585	0.584	0.582	0.581	0.579	0.576	0.575	0.572	0.569	0.568	0.564	0.561	0.558	0.554	0.550	0.545	0.540	0.536	0.531	0.525	0.518	0.511	0.504	0.496	0.489	0.480	0.471	0.461	0.451	0.441	0.431	0.420	0.408	0.395	0.382	0.370	0.358	0.342	0.330	0.315	0.302	0.288	0.274	0.259	0.245	0.230	0.215	0.200	0.185	0.170	0.156	0.142	0.128	0.115	0.101	0.088	0.075	0.062	0.051	0.040	0.029	0.019	0.009	0.000	-0.009	-0.016	-0.022	-0.029	-0.035	-0.040	-0.044	-0.049	-0.050	-0.052	-0.055	-0.055	-0.055	-0.052	-0.051	-0.049	-0.045	-0.042	-0.038	-0.032	-0.026	-0.021	-0.014	-0.005	0.002	0.011	0.019	0.029	0.039	0.048	0.059	0.070	0.080	0.091	0.102	0.115	0.126	0.139	0.150	0.162	0.174	0.185	0.198	0.209	0.221	0.231	0.244	0.255	0.265	0.276	0.286	0.296	0.305	0.315	0.324	0.331	0.340	0.348	0.354	0.360	0.366	0.372	0.378	0.382	0.386	0.390	0.394	0.395	0.398	0.399	0.401	0.401	0.401	0.401	0.401	0.401	0.399	0.398	0.395	0.391	0.389	0.386	0.382	0.379	0.375	0.371	0.368	0.361	0.358	0.354	0.349	0.344	0.339	0.335	0.330	0.326	0.322	0.319	0.315	0.311	0.309	0.305	0.302	0.301	0.299	0.298	0.296	0.296	0.295	0.296	0.296	0.299	0.300	0.302	0.304	0.308	0.310	0.315	0.319	0.324	0.329	0.335	0.340	0.346	0.352	0.360	0.368	0.375	0.384	0.391	0.400	0.408	0.418	0.426	0.435	0.442	0.451	0.460	0.469	0.476	0.485	0.492	0.499	0.506	0.514	0.520	0.525	0.531	0.536	0.541	0.544	0.548	0.550	0.551	0.552	0.554	0.554	0.554	0.552	0.549	0.548	0.544	0.539	0.534	0.529	0.522	0.516	0.509	0.500	0.492	0.484	0.475	0.465	0.455	0.445	0.435	0.424	0.412	0.401	0.390	0.379	0.369	0.358	0.348	0.338	0.326	0.318	0.309	0.300	0.292	0.286	0.279	0.274	0.269	0.265	0.262	0.261	0.260	0.260	0.262	0.265	0.269	0.276	0.281	0.290	0.299	0.311	0.324	0.336	0.351	0.368	0.385	0.404	0.425	0.446	0.469	0.492	0.516	0.544	0.570	0.599	0.626	0.656	0.686	0.718	0.749	0.780	0.812	0.846	0.879	0.911	0.944	0.978	1.011	1.044	1.076	1.108	1.140	1.170	1.201	1.230	1.260	1.289	1.315	1.341	1.366	1.390	1.412	1.435	1.456	1.475	1.492	1.509	1.525	1.539	1.551	1.561	1.571	1.579	1.586	1.591	1.596	1.599	1.600	1.600	1.599	1.596	1.592	1.588	1.580	1.572	1.564	1.555	1.544	1.532	1.519	1.506	1.492	1.478	1.461	1.445	1.428	1.410	1.394	1.374	1.356	1.336	1.318	1.296	1.278	1.256	1.238	1.216	1.196	1.176	1.156	1.138	1.116	1.098	1.078	1.059	1.041	1.022	1.005	0.989	0.972	0.956	0.941	0.928	0.914	0.899	0.888	0.876	0.865	0.856	0.846	0.840	0.834	0.826	0.822	0.819	0.816	0.815	0.815	0.815	0.818	0.821	0.825	0.830	0.836	0.844	0.852	0.861	0.871	0.882	0.895	0.909	0.924	0.938	0.954	0.971	0.989	1.006	1.025	1.046	1.065	1.086	1.108	1.129	1.151	1.174	1.195	1.218	1.240	1.262	1.284	1.306	1.330	1.351	1.372	1.394	1.415	1.434	1.454	1.472	1.492	1.509	1.528	1.544	1.560	1.574	1.589	1.602	1.614	1.626	1.636	1.646	1.655	1.664	1.670	1.676	1.682	1.688	1.691	1.696	1.699	1.699	1.701	1.702	1.701	1.702	1.700	1.699	1.699	1.696	1.694	1.691	1.689	1.686	1.682	1.680	1.678	1.674	1.671	1.669	1.665	1.662	1.661	1.659	1.658	1.656	1.655	1.655	1.655	1.655	1.655	1.656	1.659	1.661	1.664	1.666	1.670	1.674	1.679	1.684	1.689	1.695	1.700	1.708	1.714	1.721	1.729	1.736	1.745	1.752	1.761	1.770	1.779	1.788	1.796	1.804	1.812	1.821	1.829	1.838	1.845	1.852	1.860	1.866	1.872	1.879	1.884	1.889	1.892	1.896	1.899	1.900	1.902	1.902	1.902	1.901	1.899	1.896	1.892	1.889	1.884	1.876	1.869	1.861	1.851	1.842	1.831	1.818	1.806	1.791	1.776	1.761	1.745	1.726	1.710	1.690	1.670	1.649	1.629	1.606	1.584	1.561	1.538	1.512	1.488	1.462	1.438	1.411	1.385	1.360	1.332	1.306	1.279	1.251	1.226	1.199	1.172	1.146	1.120	1.094	1.069	1.044	1.019	0.995	0.971	0.949	0.926	0.905	0.884	0.865	0.845	0.828	0.810	0.794	0.778	0.762	0.750	0.738	0.725	0.715	0.706	0.699	0.691	0.685	0.680	0.678	0.674	0.674	0.672	0.672	0.674	0.678	0.681	0.685	0.691	0.698	0.705	0.714	0.722	0.734	0.744	0.758	0.769	0.782	0.796	0.811	0.826	0.841	0.858	0.874	0.891	0.908	0.925	0.941	0.959	0.978	0.994	1.010	1.029	1.045	1.062	1.080	1.096	1.112	1.129	1.144	1.160	1.174	1.189	1.201	1.216	1.229	1.240	1.251	1.262	1.272	1.281	1.290	1.299	1.305	1.312	1.318	1.322	1.328	1.331	1.335	1.338	1.340	1.340	1.342	1.342	1.341	1.341	1.340	1.338	1.336	1.334	1.330	1.328	1.324	1.320	1.316	1.312	1.308	1.304	1.300	1.296	1.292	1.289	1.285	1.282	1.279	1.276	1.272	1.270	1.269	1.266	1.266	1.264	1.264	1.262	1.264	1.264	1.265	1.266	1.269	1.271	1.272	1.275	1.279	1.282	1.286	1.290	1.295	1.299	1.304	1.309	1.315	1.319	1.325	1.331	1.335	1.341	1.346	1.351	1.356	1.360	1.365	1.369	1.371	1.375	1.378	1.380	1.382	1.384	1.384	1.385	1.385	1.384	1.381	1.379	1.375	1.371	1.366	1.361	1.354	1.346	1.339	1.331	1.321	1.311	1.300	1.289	1.276	1.264	1.250	1.235	1.220	1.205	1.188	1.170	1.151	1.134	1.114	1.094	1.074	1.052	1.031	1.009	0.985	0.962	0.939	0.914	0.890	0.865	0.840	0.814	0.788	0.761	0.735	0.708	0.681	0.652	0.625	0.598	0.569	0.540	0.511	0.482	0.454	0.425	0.395	0.366	0.338	0.309	0.279	0.251	0.221	0.192	0.165	0.136	0.109	0.080	0.054	0.028	0.000	-0.026	-0.051	-0.076	-0.101	-0.126	-0.150	-0.171	-0.195	-0.216	-0.236	-0.256	-0.275	-0.294	-0.310	-0.328	-0.344	-0.358	-0.371	-0.384	-0.396	-0.406	-0.416	-0.426	-0.434	-0.441	-0.449	-0.455	-0.459	-0.464	-0.466	-0.470	-0.471	-0.472	-0.474	-0.474	-0.475	-0.475	-0.474	-0.474	-0.472	-0.472	-0.471	-0.471	-0.470	-0.471	-0.470	-0.471	-0.471	-0.474	-0.475	-0.479	-0.482	-0.486	-0.492	-0.498	-0.505	-0.514	-0.522	-0.531	-0.542	-0.555	-0.569	-0.582	-0.599	-0.616	-0.634	-0.652	-0.674	-0.695	-0.718	-0.741	-0.765	-0.790	-0.816	-0.844	-0.871	-0.899	-0.928	-0.958	-0.986	-1.018	-1.048	-1.078	-1.108	-1.138	-1.170	-1.199	-1.229	-1.259	-1.288	-1.316	-1.344	-1.371	-1.398	-1.422	-1.448	-1.470	-1.494	-1.514	-1.535	-1.554	-1.570	-1.586	-1.601	-1.614	-1.625	-1.635	-1.645	-1.651	-1.656	-1.660	-1.661	-1.664	-1.662	-1.660	-1.655	-1.649	-1.642	-1.635	-1.625	-1.614	-1.600	-1.585	-1.570	-1.554	-1.538	-1.518	-1.499	-1.478	-1.456	-1.434	-1.410	-1.386	-1.362	-1.338	-1.312	-1.286	-1.259	-1.232	-1.205	-1.179	-1.151	-1.125	-1.096	-1.070	-1.044	-1.018	-0.991	-0.965	-0.940	-0.914	-0.890	-0.865	-0.841	-0.819	-0.798	-0.775	-0.754	-0.734	-0.715	-0.696	-0.679	-0.661	-0.646	-0.630	-0.616	-0.604	-0.591	-0.580	-0.569	-0.559	-0.550	-0.541	-0.535	-0.529	-0.524	-0.518	-0.514	-0.509	-0.506	-0.504	-0.502	-0.501	-0.499	-0.498	-0.498	-0.498	-0.498	-0.498	-0.499	-0.498	-0.498	-0.498	-0.499	-0.498	-0.498	-0.496	-0.495	-0.494	-0.491	-0.489	-0.486	-0.482	-0.478	-0.472	-0.466	-0.460	-0.452	-0.444	-0.436	-0.425	-0.415	-0.402	-0.391	-0.378	-0.362	-0.348	-0.331	-0.314	-0.296	-0.278	-0.256	-0.236	-0.215	-0.192	-0.171	-0.146	-0.122	-0.098	-0.072	-0.048	-0.020	0.006	0.032	0.061	0.088	0.116	0.144	0.171	0.199	0.229	0.256	0.284	0.312	0.340	0.368	0.395	0.422	0.450	0.475	0.501	0.526	0.552	0.576	0.600	0.624	0.646	0.668	0.690	0.711	0.731	0.751	0.770	0.789	0.806	0.824	0.840	0.856	0.870	0.885	0.899	0.912	0.925	0.938	0.949	0.959	0.969	0.979	0.988	0.996	1.005	1.012	1.020	1.026	1.034	1.040	1.045	1.049	1.055	1.059	1.061	1.065	1.069	1.070	1.072	1.075	1.076	1.078	1.078	1.079	1.079	1.078	1.078	1.076	1.076	1.075	1.072	1.071	1.069	1.066	1.064	1.061	1.059	1.055	1.052	1.050	1.046	1.042	1.039	1.035	1.031	1.026	1.022	1.019	1.014	1.009	1.005	1.000	0.995	0.990	0.985	0.980	0.975	0.968	0.962	0.958	0.951	0.945	0.939	0.932	0.925	0.919	0.911	0.904	0.896	0.889	0.881	0.874	0.865	0.856	0.848	0.839	0.829	0.819	0.809	0.799	0.789	0.779	0.768	0.755	0.744	0.731	0.720	0.708	0.695	0.682	0.670	0.656	0.644	0.630	0.618	0.604	0.591	0.579	0.566	0.552	0.541	0.529	0.518	0.506	0.494	0.482	0.472	0.464	0.454	0.444	0.436	0.429	0.421	0.415	0.410	0.405	0.400	0.396	0.395	0.392	0.392	0.391	0.394	0.395	0.398	0.402	0.406	0.412	0.419	0.426	0.434	0.442	0.452	0.462	0.475	0.486	0.500	0.515	0.529	0.544	0.560	0.576	0.594	0.612	0.631	0.650	0.669	0.689	0.709	0.730	0.750	0.771	0.792	0.815	0.836	0.859	0.881	0.902	0.926	0.949	0.971	0.994	1.018	1.040	1.061	1.085	1.108	1.130	1.152	1.175	1.198	1.220	1.242	1.262	1.285	1.305	1.328	1.349	1.368	1.389	1.408	1.428	1.446	1.465	1.482	1.501	1.519	1.535	1.552	1.568	1.582	1.598	1.612	1.625	1.639	1.651	1.662	1.675	1.685	1.696	1.705	1.712	1.720	1.728	1.734	1.740	1.744	1.749	1.752	1.755	1.758	1.758	1.758	1.759	1.756	1.755	1.754	1.750	1.746	1.742	1.736	1.731	1.725	1.718	1.711	1.704	1.695	1.688	1.678	1.669	1.660	1.650	1.640	1.630	1.620	1.610	1.599	1.589	1.579	1.568	1.558	1.549	1.538	1.529	1.519	1.510	1.501	1.492	1.484	1.476	1.469	1.462	1.455	1.450	1.444	1.439	1.436	1.431	1.429	1.426	1.425	1.422	1.422	1.422	1.422	1.424	1.425	1.428	1.429	1.432	1.435	1.439	1.444	1.448	1.451	1.456	1.462	1.468	1.472	1.479	1.484	1.488	1.494	1.499	1.502	1.508	1.511	1.515	1.518	1.521	1.524	1.524	1.525	1.525	1.525	1.522	1.521	1.516	1.512	1.508	1.501	1.494	1.486	1.476	1.466	1.455	1.444	1.429	1.416	1.400	1.384	1.366	1.348	1.329	1.308	1.288	1.265	1.242	1.219	1.195	1.170	1.145	1.119	1.091	1.065	1.038	1.010	0.982	0.955	0.926	0.900	0.871	0.844	0.816	0.789	0.761	0.735	0.709	0.684	0.658	0.634	0.610	0.588	0.565	0.542	0.522	0.502	0.484	0.466	0.450	0.435	0.420	0.406	0.394	0.382	0.374	0.365	0.358	0.351	0.346	0.341	0.340	0.339	0.338	0.339	0.340	0.344	0.348	0.354	0.361	0.368	0.376	0.386	0.398	0.409	0.421	0.435	0.450	0.465	0.480	0.496	0.514	0.532	0.550	0.569	0.588	0.609	0.628	0.649	0.670	0.690	0.711	0.732	0.752	0.774	0.794	0.815	0.835	0.855	0.875	0.895	0.912	0.931	0.949	0.966	0.982	0.998	1.012	1.026	1.039	1.051	1.064	1.072	1.082	1.090	1.096	1.104	1.108	1.111	1.114	1.114	1.114	1.111	1.110	1.105	1.099	1.094	1.085	1.076	1.066	1.056	1.042	1.030	1.016	1.000	0.985	0.968	0.950	0.932	0.912	0.894	0.874	0.854	0.832	0.811	0.790	0.769	0.746	0.725	0.705	0.682	0.662	0.640	0.620	0.600	0.581	0.561	0.544	0.525	0.509	0.491	0.475	0.461	0.448	0.434	0.421	0.411	0.401	0.391	0.382	0.374	0.368	0.361	0.356	0.351	0.349	0.346	0.344	0.342	0.341	0.340	0.341	0.342	0.342	0.344	0.345	0.348	0.350	0.351	0.354	0.355	0.358	0.359	0.361	0.362	0.364	0.364	0.364	0.364	0.364	0.362	0.361	0.359	0.356	0.352	0.350	0.345	0.340	0.334	0.329	0.321	0.314	0.306	0.298	0.289	0.279	0.269	0.259	0.249	0.239	0.229	0.216	0.206	0.195	0.185	0.174	0.164	0.154	0.144	0.135	0.126	0.118	0.110	0.104	0.099	0.092	0.088	0.085	0.084	0.082	0.084	0.084	0.086	0.091	0.098	0.102	0.112	0.121	0.134	0.145	0.160	0.175	0.191	0.211	0.230	0.251	0.275	0.298	0.322	0.350	0.378	0.408	0.438	0.469	0.502	0.535	0.570	0.606	0.642	0.680	0.718	0.756	0.795	0.835	0.875	0.915	0.954	0.995	1.035	1.076	1.118	1.159	1.199	1.238	1.278	1.316	1.356	1.392	1.430	1.468	1.504	1.540	1.572	1.608	1.639	1.671	1.701	1.731	1.760	1.788	1.814	1.839	1.862	1.885	1.908	1.926	1.946	1.964	1.981	1.996	2.011	2.025	2.038	2.047	2.059	2.069	2.076	2.084	2.090	2.096	2.100	2.105	2.110	2.111	2.115	2.116	2.118	2.119	2.120	2.121	2.121	2.122	2.122	2.122	2.122	2.122	2.124	2.125	2.125	2.126	2.128	2.130	2.132	2.134	2.138	2.140	2.145	2.149	2.154	2.159	2.165	2.170	2.178	2.184	2.191	2.200	2.209	2.216	2.225	2.234	2.244	2.252	2.261	2.271	2.280	2.290	2.300	2.309	2.318	2.328	2.335	2.342	2.350	2.358	2.365	2.370	2.376	2.381	2.385	2.389	2.392	2.394	2.395	2.396	2.395	2.392	2.391	2.388	2.384	2.378	2.372	2.366	2.358	2.350	2.341	2.331	2.320	2.309	2.298	2.284	2.271	2.256	2.241	2.228	2.212	2.196	2.180	2.162	2.146	2.129	2.112	2.095	2.078	2.060	2.042	2.026	2.007	1.991	1.974	1.958	1.941	1.924	1.908	1.892	1.876	1.861	1.846	1.831	1.818	1.802	1.789	1.776	1.764	1.751	1.739	1.728	1.716	1.705	1.695	1.685	1.674	1.665	1.656	1.648	1.639	1.631	1.624	1.616	1.609	1.602	1.595	1.589	1.582	1.578	1.571	1.566	1.561	1.558	1.552	1.549	1.545	1.541	1.538	1.534	1.531	1.530	1.528	1.525	1.522	1.521	1.520	1.519	1.519	1.518	1.518	1.516	1.518	1.518	1.518	1.518	1.518	1.519	1.519	1.520	1.520	1.520	1.521	1.521	1.521	1.520	1.520	1.519	1.518	1.516	1.515	1.511	1.509	1.505	1.501	1.495	1.490	1.484	1.476	1.469	1.460	1.450	1.439	1.426	1.414	1.399	1.384	1.369	1.351	1.331	1.311	1.290	1.268	1.244	1.219	1.192	1.165	1.136	1.106	1.076	1.044	1.011	0.975	0.940	0.904	0.865	0.828	0.789	0.748	0.706	0.665	0.621	0.579	0.535	0.490	0.446	0.401	0.356	0.310	0.264	0.218	0.172	0.126	0.080	0.036	-0.010	-0.055	-0.100	-0.142	-0.186	-0.230	-0.271	-0.314	-0.355	-0.395	-0.434	-0.471	-0.509	-0.545	-0.580	-0.615	-0.649	-0.681	-0.712	-0.742	-0.772	-0.801	-0.828	-0.854	-0.879	-0.902	-0.926	-0.950	-0.970	-0.992	-1.011	-1.031	-1.050	-1.069	-1.085	-1.102	-1.120	-1.136	-1.152	-1.170	-1.185	-1.201	-1.216	-1.232	-1.249	-1.265	-1.281	-1.296	-1.312	-1.330	-1.346	-1.365	-1.384	-1.402	-1.421	-1.441	-1.460	-1.482	-1.504	-1.526	-1.549	-1.572	-1.596	-1.621	-1.648	-1.674	-1.700	-1.728	-1.755	-1.785	-1.812	-1.844	-1.872	-1.904	-1.935	-1.965	-1.998	-2.029	-2.060	-2.094	-2.125	-2.158	-2.190	-2.224	-2.256	-2.289	-2.321	-2.352	-2.385	-2.418	-2.449	-2.480	-2.511	-2.541	-2.572	-2.602	-2.632	-2.662	-2.691	-2.719	-2.746	-2.775	-2.801	-2.828	-2.852	-2.878	-2.901	-2.925	-2.949	-2.971	-2.994	-3.014	-3.035	-3.055	-3.074	-3.094	-3.110	-3.129	-3.145	-3.161	-3.178	-3.191	-3.206	-3.219	-3.231	-3.244	-3.255	-3.266	-3.276	-3.285	-3.295	-3.304	-3.312	-3.319	-3.326	-3.331	-3.338	-3.342	-3.348	-3.352	-3.355	-3.359	-3.361	-3.364	-3.365	-3.366	-3.369	-3.369	-3.369	-3.369	-3.370	-3.370	-3.369	-3.369	-3.368	-3.368	-3.366	-3.365	-3.364	-3.364	-3.361	-3.361	-3.360	-3.359	-3.359	-3.358	-3.356	-3.358	-3.356	-3.356	-3.356	-3.358	-3.358	-3.358	-3.359	-3.360	-3.362	-3.364	-3.365	-3.368	-3.371	-3.374	-3.376	-3.380	-3.382	-3.386	-3.391	-3.396	-3.400	-3.406	-3.411	-3.416	-3.422	-3.428	-3.432	-3.440	-3.445	-3.451	-3.458	-3.464	-3.470	-3.478	-3.482	-3.489	-3.495	-3.500	-3.506	-3.512	-3.518	-3.522	-3.528	-3.531	-3.535	-3.540	-3.544	-3.546	-3.548	-3.550	-3.551	-3.552	-3.554	-3.552	-3.551	-3.550	-3.548	-3.545	-3.540	-3.536	-3.531	-3.524	-3.518	-3.509	-3.500	-3.490	-3.479	-3.468	-3.455	-3.440	-3.426	-3.410	-3.394	-3.376	-3.358	-3.339	-3.318	-3.298	-3.275	-3.251	-3.229	-3.204	-3.179	-3.151	-3.125	-3.099	-3.070	-3.041	-3.011	-2.982	-2.952	-2.922	-2.892	-2.861	-2.830	-2.800	-2.768	-2.736	-2.706	-2.675	-2.644	-2.615	-2.584	-2.554	-2.524	-2.495	-2.466	-2.439	-2.411	-2.384	-2.358	-2.331	-2.306	-2.282	-2.259	-2.236	-2.214	-2.192	-2.171	-2.152	-2.134	-2.115	-2.098	-2.080	-2.064	-2.047	-2.034	-2.019	-2.006	-1.992	-1.981	-1.969	-1.959	-1.949	-1.939	-1.929	-1.920	-1.911	-1.902	-1.895	-1.888	-1.880	-1.872	-1.866	-1.860	-1.854	-1.848	-1.842	-1.835	-1.830	-1.825	-1.820	-1.815	-1.810	-1.805	-1.801	-1.796	-1.791	-1.788	-1.782	-1.779	-1.774	-1.770	-1.766	-1.761	-1.758	-1.755	-1.751	-1.749	-1.745	-1.742	-1.740	-1.736	-1.735	-1.732	-1.730	-1.729	-1.728	-1.726	-1.725	-1.724	-1.724	-1.724	-1.722	-1.722	-1.724	-1.724	-1.724	-1.725	-1.726	-1.729	-1.730	-1.731	-1.734	-1.736	-1.739	-1.741	-1.744	-1.748	-1.750	-1.754	-1.758	-1.761	-1.766	-1.770	-1.776	-1.781	-1.786	-1.792	-1.799	-1.804	-1.811	-1.818	-1.824	-1.831	-1.840	-1.846	-1.855	-1.865	-1.872	-1.882	-1.891	-1.901	-1.911	-1.922	-1.935	-1.945	-1.956	-1.970	-1.982	-1.996	-2.009	-2.024	-2.038	-2.051	-2.068	-2.082	-2.099	-2.115	-2.131	-2.149	-2.165	-2.184	-2.200	-2.219	-2.238	-2.255	-2.275	-2.294	-2.312	-2.332	-2.351	-2.370	-2.390	-2.410	-2.430	-2.448	-2.468	-2.488	-2.506	-2.525	-2.545	-2.562	-2.581	-2.599	-2.616	-2.632	-2.651	-2.666	-2.682	-2.698	-2.714	-2.729	-2.742	-2.755	-2.768	-2.780	-2.792	-2.804	-2.815	-2.824	-2.834	-2.842	-2.851	-2.858	-2.865	-2.872	-2.878	-2.882	-2.888	-2.891	-2.895	-2.896	-2.900	-2.901	-2.904	-2.902	-2.904	-2.902	-2.904	-2.901	-2.901	-2.899	-2.898	-2.895	-2.891	-2.890	-2.886	-2.881	-2.879	-2.875	-2.870	-2.866	-2.861	-2.856	-2.850	-2.845	-2.840	-2.835	-2.829	-2.822	-2.816	-2.810	-2.802	-2.796	-2.790	-2.782	-2.775	-2.768	-2.760	-2.752	-2.744	-2.735	-2.726	-2.718	-2.708	-2.698	-2.688	-2.678	-2.666	-2.655	-2.644	-2.631	-2.618	-2.605	-2.592	-2.578	-2.561	-2.546	-2.530	-2.514	-2.495	-2.476	-2.458	-2.438	-2.418	-2.395	-2.372	-2.350	-2.325	-2.300	-2.274	-2.246	-2.219	-2.190	-2.160	-2.129	-2.098	-2.065	-2.031	-1.998	-1.962	-1.926	-1.890	-1.851	-1.811	-1.772	-1.731	-1.690	-1.648	-1.604	-1.561	-1.518	-1.472	-1.428	-1.381	-1.335	-1.290	-1.242	-1.195	-1.149	-1.100	-1.054	-1.005	-0.958	-0.910	-0.864	-0.816	-0.770	-0.724	-0.678	-0.632	-0.588	-0.542	-0.499	-0.455	-0.412	-0.371	-0.331	-0.292	-0.254	-0.216	-0.180	-0.144	-0.111	-0.076	-0.045	-0.015	0.015	0.042	0.070	0.096	0.119	0.142	0.164	0.185	0.204	0.221	0.238	0.254	0.268	0.281	0.292	0.301	0.312	0.320	0.326	0.334	0.339	0.342	0.346	0.349	0.351	0.352	0.354	0.352	0.352	0.352	0.351	0.351	0.349	0.349	0.346	0.346	0.344	0.342	0.341	0.341	0.340	0.339	0.340	0.339	0.341	0.341	0.344	0.346	0.349	0.354	0.359	0.364	0.369	0.375	0.384	0.392	0.401	0.410	0.420	0.432	0.444	0.458	0.470	0.484	0.499	0.514	0.529	0.546	0.562	0.579	0.595	0.612	0.629	0.646	0.664	0.681	0.698	0.715	0.731	0.746	0.764	0.779	0.794	0.806	0.819	0.831	0.844	0.854	0.862	0.871	0.879	0.885	0.890	0.894	0.895	0.898	0.896	0.895	0.890	0.885	0.880	0.872	0.862	0.852	0.841	0.826	0.811	0.796	0.778	0.758	0.738	0.716	0.692	0.669	0.644	0.616	0.589	0.561	0.531	0.501	0.470	0.439	0.406	0.372	0.339	0.305	0.270	0.235	0.200	0.165	0.130	0.094	0.060	0.025	-0.010	-0.045	-0.079	-0.115	-0.148	-0.181	-0.214	-0.246	-0.278	-0.309	-0.340	-0.369	-0.398	-0.426	-0.454	-0.481	-0.507	-0.532	-0.558	-0.581	-0.604	-0.626	-0.648	-0.668	-0.689	-0.708	-0.725	-0.744	-0.761	-0.778	-0.794	-0.809	-0.822	-0.838	-0.850	-0.862	-0.876	-0.888	-0.900	-0.911	-0.921	-0.931	-0.941	-0.952	-0.961	-0.971	-0.980	-0.989	-0.999	-1.008	-1.016	-1.025	-1.035	-1.044	-1.054	-1.061	-1.071	-1.081	-1.090	-1.100	-1.110	-1.120	-1.130	-1.140	-1.152	-1.162	-1.174	-1.186	-1.199	-1.210	-1.222	-1.236	-1.250	-1.262	-1.276	-1.290	-1.304	-1.318	-1.332	-1.349	-1.362	-1.379	-1.394	-1.410	-1.425	-1.441	-1.458	-1.475	-1.490	-1.508	-1.522	-1.539	-1.555	-1.571	-1.588	-1.602	-1.618	-1.632	-1.649	-1.664	-1.679	-1.691	-1.705	-1.718	-1.731	-1.744	-1.755	-1.766	-1.778	-1.788	-1.796	-1.805	-1.814	-1.821	-1.828	-1.834	-1.840	-1.844	-1.849	-1.851	-1.855	-1.856	-1.858	-1.858	-1.859	-1.856	-1.856	-1.852	-1.851	-1.848	-1.842	-1.839	-1.834	-1.829	-1.822	-1.815	-1.809	-1.800	-1.792	-1.785	-1.775	-1.768	-1.758	-1.749	-1.739	-1.730	-1.719	-1.709	-1.700	-1.690	-1.680	-1.669	-1.660	-1.650	-1.640	-1.630	-1.621	-1.611	-1.602	-1.594	-1.585	-1.578	-1.569	-1.561	-1.554	-1.545	-1.539	-1.532	-1.526	-1.520	-1.515	-1.510	-1.505	-1.500	-1.496	-1.492	-1.490	-1.488	-1.485	-1.482	-1.481	-1.480	-1.479	-1.479	-1.478	-1.479	-1.479	-1.480	-1.481	-1.484	-1.486	-1.489	-1.491	-1.495	-1.499	-1.504	-1.508	-1.512	-1.516	-1.522	-1.528	-1.534	-1.540	-1.546	-1.552	-1.560	-1.566	-1.575	-1.582	-1.590	-1.598	-1.606	-1.614	-1.621	-1.630	-1.638	-1.645	-1.652	-1.660	-1.668	-1.674	-1.681	-1.686	-1.692	-1.698	-1.702	-1.706	-1.710	-1.714	-1.715	-1.716	-1.718	-1.718	-1.716	-1.715	-1.711	-1.709	-1.704	-1.698	-1.691	-1.681	-1.674	-1.662	-1.652	-1.640	-1.626	-1.611	-1.596	-1.580	-1.560	-1.542	-1.522	-1.502	-1.480	-1.456	-1.432	-1.408	-1.382	-1.356	-1.329	-1.301	-1.274	-1.245	-1.215	-1.185	-1.155	-1.124	-1.094	-1.062	-1.030	-0.999	-0.968	-0.935	-0.904	-0.872	-0.842	-0.811	-0.781	-0.750	-0.720	-0.691	-0.662	-0.634	-0.605	-0.579	-0.551	-0.526	-0.501	-0.476	-0.452	-0.430	-0.408	-0.385	-0.365	-0.345	-0.326	-0.309	-0.291	-0.275	-0.259	-0.244	-0.230	-0.218	-0.204	-0.192	-0.181	-0.171	-0.164	-0.155	-0.146	-0.140	-0.134	-0.129	-0.122	-0.118	-0.115	-0.111	-0.108	-0.105	-0.104	-0.101	-0.100	-0.099	-0.098	-0.098	-0.098	-0.099	-0.099	-0.099	-0.099	-0.100	-0.100	-0.099	-0.100	-0.100	-0.098	-0.099	-0.098	-0.095	-0.095	-0.092	-0.090	-0.089	-0.084	-0.081	-0.078	-0.071	-0.068	-0.061	-0.055	-0.049	-0.041	-0.034	-0.024	-0.015	-0.005	0.005	0.016	0.028	0.039	0.051	0.066	0.079	0.094	0.108	0.122	0.139	0.154	0.169	0.186	0.202	0.220	0.236	0.254	0.272	0.290	0.306	0.324	0.341	0.359	0.376	0.392	0.410	0.426	0.442	0.458	0.474	0.489	0.505	0.519	0.534	0.548	0.561	0.575	0.588	0.599	0.611	0.624	0.634	0.645	0.655	0.665	0.676	0.685	0.694	0.702	0.711	0.719	0.726	0.734	0.741	0.749	0.755	0.762	0.768	0.775	0.781	0.788	0.794	0.799	0.806	0.811	0.816	0.822	0.829	0.834	0.840	0.846	0.851	0.858	0.864	0.869	0.874	0.880	0.885	0.890	0.895	0.901	0.906	0.911	0.916	0.921	0.925	0.930	0.934	0.939	0.942	0.946	0.951	0.955	0.959	0.962	0.966	0.969	0.971	0.974	0.976	0.979	0.980	0.982	0.985	0.986	0.988	0.989	0.990	0.991	0.991	0.991	0.991	0.991	0.991	0.992	0.991	0.991	0.990	0.990	0.989	0.988	0.986	0.985	0.984	0.982	0.980	0.979	0.976	0.974	0.971	0.970	0.966	0.964	0.961	0.959	0.954	0.950	0.948	0.942	0.938	0.934	0.929	0.921	0.916	0.910	0.904	0.898	0.890	0.882	0.874	0.865	0.855	0.846	0.836	0.826	0.814	0.804	0.791	0.780	0.766	0.752	0.740	0.725	0.711	0.696	0.680	0.665	0.650	0.634	0.619	0.602	0.586	0.570	0.552	0.536	0.520	0.502	0.486	0.470	0.454	0.436	0.421	0.405	0.390	0.375	0.360	0.346	0.331	0.318	0.306	0.292	0.281	0.271	0.260	0.250	0.241	0.232	0.226	0.219	0.212	0.208	0.202	0.199	0.198	0.196	0.194	0.195	0.195	0.198	0.200	0.204	0.208	0.212	0.219	0.226	0.234	0.241	0.251	0.260	0.271	0.282	0.295	0.308	0.320	0.334	0.348	0.362	0.378	0.392	0.409	0.424	0.440	0.456	0.474	0.490	0.506	0.525	0.541	0.558	0.575	0.591	0.608	0.625	0.641	0.658	0.672	0.688	0.702	0.716	0.730	0.745	0.758	0.769	0.781	0.792	0.802	0.814	0.822	0.831	0.840	0.848	0.855	0.861	0.866	0.871	0.875	0.880	0.881	0.885	0.885	0.888	0.888	0.888	0.888	0.885	0.884	0.881	0.880	0.878	0.875	0.871	0.868	0.864	0.860	0.855	0.851	0.848	0.844	0.838	0.835	0.830	0.828	0.822	0.819	0.816	0.812	0.809	0.808	0.806	0.804	0.802	0.801	0.801	0.801	0.800	0.801	0.802	0.804	0.806	0.809	0.811	0.815	0.819	0.821	0.828	0.831	0.836	0.841	0.849	0.854	0.860	0.866	0.872	0.880	0.886	0.894	0.901	0.909	0.916	0.924	0.931	0.938	0.945	0.951	0.959	0.965	0.970	0.976	0.982	0.986	0.991	0.995	1.000	1.002	1.005	1.008	1.009	1.011	1.011	1.011	1.010	1.010	1.008	1.005	1.002	0.998	0.995	0.990	0.984	0.979	0.972	0.965	0.959	0.951	0.944	0.935	0.926	0.918	0.908	0.899	0.889	0.880	0.870	0.861	0.851	0.842	0.834	0.825	0.816	0.808	0.800	0.792	0.786	0.779	0.774	0.769	0.765	0.761	0.760	0.758	0.758	0.760	0.761	0.764	0.769	0.772	0.780	0.788	0.798	0.808	0.820	0.832	0.846	0.861	0.879	0.898	0.916	0.938	0.959	0.984	1.008	1.032	1.059	1.086	1.115	1.144	1.172	1.204	1.234	1.265	1.298	1.330	1.362	1.395	1.428	1.460	1.492	1.525	1.558	1.589	1.621	1.651	1.682	1.711	1.740	1.768	1.794	1.819	1.844	1.868	1.890	1.910	1.929	1.948	1.964	1.980	1.994	2.005	2.016	2.025	2.034	2.040	2.045	2.047	2.049	2.049	2.047	2.045	2.041	2.035	2.029	2.021	2.011	2.001	1.990	1.978	1.964	1.950	1.935	1.918	1.902	1.884	1.866	1.849	1.829	1.810	1.791	1.771	1.750	1.731	1.710	1.690	1.670	1.651	1.631	1.612	1.592	1.575	1.556	1.539	1.521	1.506	1.490	1.474	1.460	1.446	1.434	1.422	1.411	1.400	1.391	1.382	1.376	1.369	1.364	1.360	1.356	1.355	1.352	1.352	1.355	1.356	1.360	1.364	1.369	1.375	1.382	1.391	1.400	1.411	1.422	1.434	1.448	1.461	1.476	1.491	1.508	1.526	1.544	1.562	1.581	1.601	1.622	1.642	1.664	1.685	1.706	1.728	1.751	1.772	1.795	1.818	1.839	1.861	1.884	1.905	1.928	1.949	1.969	1.989	2.010	2.029	2.046	2.066	2.082	2.099	2.115	2.130	2.145	2.160	2.172	2.184	2.195	2.205	2.215	2.224	2.231	2.238	2.245	2.250	2.254	2.256	2.260	2.261	2.264	2.265	2.264	2.264	2.262	2.260	2.258	2.255	2.252	2.249	2.245	2.241	2.236	2.232	2.229	2.224	2.219	2.215	2.211	2.208	2.202	2.199	2.196	2.192	2.190	2.188	2.185	2.184	2.182	2.184	2.182	2.184	2.185	2.186	2.189	2.192	2.195	2.200	2.204	2.209	2.216	2.221	2.229	2.236	2.244	2.251	2.260	2.269	2.280	2.290	2.300	2.310	2.320	2.330	2.341	2.352	2.364	2.374	2.385	2.395	2.406	2.415	2.425	2.434	2.442	2.451	2.460	2.468	2.475	2.481	2.488	2.491	2.496	2.500	2.502	2.505	2.505	2.505	2.505	2.502	2.501	2.498	2.491	2.486	2.479	2.472	2.462	2.452	2.441	2.430	2.416	2.401	2.386	2.370	2.352	2.334	2.315	2.295	2.274	2.252	2.230	2.206	2.181	2.156	2.131	2.104	2.078	2.050	2.021	1.994	1.964	1.935	1.905	1.875	1.845	1.814	1.784	1.754	1.722	1.692	1.661	1.631	1.601	1.572	1.542	1.514	1.485	1.459	1.431	1.405	1.380	1.354	1.331	1.308	1.285	1.264	1.244	1.225	1.206	1.191	1.175	1.161	1.148	1.136	1.126	1.118	1.110	1.102	1.098	1.094	1.091	1.090	1.090	1.090	1.092	1.098	1.101	1.109	1.116	1.125	1.135	1.145	1.158	1.170	1.185	1.199	1.215	1.231	1.249	1.268	1.285	1.304	1.324	1.342	1.362	1.382	1.402	1.424	1.444	1.464	1.485	1.505	1.525	1.544	1.564	1.582	1.601	1.619	1.636	1.654	1.670	1.685	1.700	1.714	1.726	1.739	1.750	1.761	1.770	1.779	1.788	1.794	1.801	1.805	1.811	1.814	1.818	1.819	1.820	1.821	1.820	1.819	1.819	1.816	1.812	1.810	1.806	1.801	1.798	1.791	1.788	1.781	1.775	1.770	1.765	1.759	1.752	1.746	1.741	1.735	1.730	1.725	1.721	1.716	1.711	1.708	1.705	1.701	1.699	1.696	1.695	1.694	1.692	1.692	1.692	1.694	1.694	1.695	1.696	1.700	1.701	1.705	1.709	1.711	1.716	1.720	1.725	1.730	1.735	1.740	1.745	1.751	1.756	1.761	1.768	1.772	1.778	1.781	1.786	1.790	1.795	1.798	1.801	1.804	1.808	1.809	1.810	1.811	1.811	1.811	1.810	1.809	1.806	1.802	1.799	1.795	1.790	1.785	1.778	1.770	1.762	1.754	1.745	1.735	1.724	1.712	1.700	1.686	1.672	1.658	1.642	1.628	1.610	1.592	1.574	1.555	1.536	1.516	1.495	1.474	1.451	1.429	1.405	1.381	1.358	1.332	1.308	1.281	1.255	1.228	1.201	1.175	1.146	1.119	1.090	1.061	1.032	1.004	0.974	0.945	0.914	0.885	0.855	0.824	0.795	0.764	0.734	0.704	0.674	0.644	0.615	0.585	0.556	0.529	0.500	0.471	0.444	0.416	0.391	0.365	0.339	0.314	0.290	0.266	0.242	0.221	0.199	0.179	0.159	0.139	0.121	0.102	0.086	0.070	0.056	0.041	0.028	0.016	0.004	-0.006	-0.016	-0.026	-0.034	-0.041	-0.049	-0.055	-0.061	-0.065	-0.070	-0.074	-0.078	-0.079	-0.081	-0.084	-0.086	-0.086	-0.088	-0.089	-0.090	-0.090	-0.091	-0.091	-0.091	-0.094	-0.095	-0.096	-0.098	-0.100	-0.104	-0.106	-0.110	-0.114	-0.119	-0.125	-0.130	-0.138	-0.145	-0.154	-0.162	-0.172	-0.182	-0.195	-0.206	-0.220	-0.234	-0.249	-0.265	-0.281	-0.299	-0.316	-0.335	-0.355	-0.375	-0.396	-0.418	-0.440	-0.462	-0.485	-0.509	-0.531	-0.555	-0.580	-0.604	-0.628	-0.651	-0.675	-0.700	-0.722	-0.746	-0.769	-0.792	-0.815	-0.836	-0.856	-0.878	-0.896	-0.915	-0.934	-0.950	-0.966	-0.980	-0.994	-1.006	-1.018	-1.028	-1.036	-1.044	-1.050	-1.054	-1.058	-1.060	-1.061	-1.059	-1.058	-1.054	-1.049	-1.044	-1.036	-1.028	-1.018	-1.006	-0.992	-0.979	-0.965	-0.949	-0.931	-0.914	-0.894	-0.875	-0.854	-0.832	-0.810	-0.788	-0.765	-0.741	-0.716	-0.692	-0.668	-0.644	-0.619	-0.594	-0.569	-0.544	-0.520	-0.495	-0.470	-0.446	-0.422	-0.399	-0.375	-0.352	-0.330	-0.309	-0.289	-0.268	-0.248	-0.230	-0.211	-0.194	-0.178	-0.161	-0.146	-0.132	-0.119	-0.106	-0.094	-0.082	-0.072	-0.062	-0.055	-0.046	-0.039	-0.032	-0.026	-0.020	-0.016	-0.011	-0.009	-0.005	-0.001	0.001	0.002	0.004	0.006	0.008	0.008	0.009	0.010	0.011	0.012	0.012	0.014	0.015	0.016	0.018	0.020	0.021	0.022	0.026	0.030	0.034	0.038	0.042	0.048	0.054	0.059	0.066	0.074	0.084	0.091	0.101	0.112	0.124	0.136	0.148	0.161	0.175	0.191	0.206	0.222	0.240	0.256	0.275	0.294	0.315	0.334	0.355	0.378	0.399	0.421	0.444	0.468	0.491	0.515	0.539	0.564	0.590	0.614	0.640	0.665	0.690	0.718	0.742	0.769	0.792	0.819	0.844	0.869	0.894	0.919	0.942	0.968	0.990	1.012	1.036	1.058	1.080	1.101	1.121	1.142	1.161	1.181	1.199	1.218	1.234	1.251	1.266	1.281	1.295	1.310	1.322	1.334	1.345	1.356	1.365	1.375	1.384	1.391	1.398	1.404	1.409	1.414	1.419	1.421	1.425	1.428	1.429	1.430	1.429	1.429	1.429	1.428	1.424	1.421	1.419	1.415	1.410	1.406	1.401	1.396	1.389	1.382	1.376	1.370	1.364	1.355	1.348	1.340	1.332	1.325	1.318	1.309	1.301	1.292	1.285	1.278	1.268	1.260	1.252	1.242	1.235	1.228	1.219	1.211	1.205	1.196	1.189	1.181	1.174	1.168	1.160	1.152	1.146	1.139	1.131	1.125	1.118	1.111	1.105	1.096	1.090	1.082	1.075	1.069	1.061	1.052	1.045	1.039	1.030	1.021	1.014	1.005	0.996	0.988	0.979	0.970	0.960	0.950	0.940	0.930	0.919	0.910	0.899	0.888	0.876	0.866	0.855	0.842	0.832	0.821	0.809	0.799	0.788	0.776	0.766	0.755	0.744	0.735	0.725	0.715	0.706	0.698	0.688	0.681	0.674	0.666	0.661	0.655	0.651	0.646	0.642	0.641	0.639	0.638	0.638	0.639	0.640	0.642	0.645	0.650	0.654	0.661	0.666	0.675	0.682	0.691	0.701	0.712	0.724	0.736	0.750	0.762	0.778	0.792	0.809	0.825	0.842	0.860	0.880	0.899	0.918	0.938	0.959	0.979	1.000	1.021	1.042	1.065	1.086	1.110	1.132	1.156	1.178	1.201	1.225	1.248	1.271	1.294	1.318	1.340	1.365	1.388	1.411	1.434	1.458	1.479	1.502	1.525	1.548	1.569	1.592	1.612	1.634	1.656	1.676	1.698	1.718	1.738	1.758	1.776	1.796	1.814	1.832	1.849	1.866	1.882	1.899	1.915	1.929	1.944	1.959	1.970	1.984	1.995	2.007	2.018	2.026	2.036	2.045	2.052	2.059	2.065	2.070	2.075	2.080	2.082	2.084	2.085	2.086	2.085	2.085	2.082	2.080	2.078	2.072	2.069	2.062	2.056	2.050	2.042	2.034	2.026	2.018	2.009	1.999	1.988	1.978	1.966	1.955	1.944	1.931	1.921	1.909	1.895	1.884	1.871	1.860	1.849	1.838	1.826	1.816	1.805	1.795	1.785	1.775	1.768	1.758	1.750	1.742	1.738	1.730	1.725	1.721	1.716	1.714	1.710	1.709	1.709	1.708	1.709	1.710	1.711	1.712	1.716	1.720	1.725	1.729	1.734	1.740	1.746	1.752	1.759	1.766	1.774	1.780	1.788	1.794	1.802	1.809	1.815	1.822	1.829	1.834	1.839	1.844	1.848	1.851	1.854	1.855	1.856	1.855	1.855	1.851	1.849	1.845	1.839	1.834	1.825	1.818	1.806	1.795	1.784	1.770	1.755	1.740	1.722	1.705	1.685	1.664	1.644	1.621	1.596	1.572	1.548	1.521	1.494	1.466	1.438	1.409	1.380	1.350	1.320	1.290	1.260	1.230	1.200	1.170	1.139	1.110	1.080	1.050	1.022	0.994	0.966	0.939	0.912	0.888	0.862	0.839	0.816	0.795	0.775	0.756	0.739	0.721	0.706	0.692	0.680	0.669	0.660	0.651	0.645	0.640	0.635	0.634	0.632	0.632	0.635	0.639	0.644	0.650	0.658	0.668	0.678	0.689	0.701	0.716	0.731	0.748	0.765	0.784	0.804	0.824	0.845	0.866	0.890	0.912	0.936	0.960	0.984	1.009	1.034	1.060	1.085	1.109	1.135	1.159	1.184	1.209	1.232	1.256	1.279	1.301	1.324	1.344	1.364	1.382	1.401	1.418	1.435	1.450	1.462	1.476	1.488	1.496	1.506	1.512	1.519	1.524	1.528	1.529	1.529	1.529	1.526	1.521	1.516	1.510	1.501	1.491	1.480	1.468	1.455	1.439	1.424	1.406	1.388	1.370	1.349	1.329	1.306	1.282	1.260	1.236	1.212	1.186	1.161	1.136	1.110	1.085	1.059	1.034	1.006	0.981	0.956	0.932	0.908	0.884	0.860	0.836	0.815	0.792	0.771	0.752	0.732	0.715	0.698	0.681	0.666	0.652	0.640	0.629	0.618	0.608	0.599	0.591	0.585	0.579	0.574	0.570	0.566	0.565	0.562	0.562	0.562	0.564	0.564	0.566	0.569	0.570	0.574	0.578	0.581	0.584	0.588	0.590	0.595	0.598	0.601	0.605	0.606	0.609	0.610	0.611	0.612	0.614	0.612	0.612	0.611	0.609	0.608	0.604	0.600	0.595	0.591	0.585	0.579	0.571	0.564	0.556	0.548	0.539	0.529	0.520	0.510	0.500	0.489	0.480	0.469	0.458	0.448	0.436	0.428	0.418	0.409	0.399	0.390	0.384	0.376	0.370	0.365	0.360	0.356	0.354	0.352	0.351	0.354	0.355	0.359	0.364	0.370	0.378	0.386	0.398	0.410	0.424	0.438	0.454	0.471	0.491	0.512	0.534	0.559	0.582	0.609	0.638	0.666	0.696	0.728	0.761	0.794	0.828	0.864	0.900	0.938	0.976	1.015	1.055	1.094	1.135	1.175	1.216	1.258	1.299	1.341	1.381	1.422	1.464	1.506	1.545	1.586	1.626	1.666	1.705	1.742	1.779	1.815	1.851	1.886	1.920	1.954	1.986	2.018	2.046	2.076	2.105	2.130	2.158	2.182	2.205	2.228	2.249	2.269	2.289	2.306	2.322	2.338	2.352	2.366	2.379	2.391	2.401	2.411	2.421	2.430	2.438	2.444	2.450	2.456	2.461	2.466	2.470	2.475	2.479	2.482	2.485	2.489	2.492	2.495	2.498	2.500	2.504	2.508	2.510	2.514	2.518	2.522	2.528	2.532	2.536	2.542	2.549	2.554	2.560	2.568	2.575	2.582	2.592	2.600	2.609	2.618	2.628	2.638	2.646	2.658	2.669	2.679	2.689	2.700	2.710	2.721	2.731	2.741	2.751	2.761	2.771	2.780	2.790	2.796	2.805	2.811	2.819	2.825	2.830	2.835	2.839	2.842	2.844	2.845	2.846	2.845	2.844	2.842	2.840	2.836	2.830	2.825	2.818	2.811	2.804	2.794	2.784	2.774	2.762	2.750	2.739	2.725	2.711	2.698	2.681	2.666	2.650	2.635	2.619	2.601	2.585	2.568	2.550	2.532	2.515	2.499	2.480	2.462	2.445	2.429	2.411	2.395	2.378	2.361	2.345	2.330	2.314	2.299	2.284	2.270	2.256	2.242	2.229	2.216	2.204	2.192	2.181	2.169	2.158	2.148	2.138	2.126	2.118	2.108	2.099	2.090	2.081	2.074	2.066	2.059	2.050	2.044	2.036	2.030	2.022	2.018	2.010	2.004	1.999	1.991	1.986	1.980	1.975	1.969	1.964	1.958	1.954	1.949	1.944	1.939	1.934	1.930	1.925	1.921	1.916	1.912	1.908	1.904	1.900	1.896	1.892	1.890	1.886	1.882	1.880	1.876	1.874	1.870	1.868	1.865	1.862	1.860	1.856	1.854	1.851	1.849	1.845	1.842	1.839	1.835	1.831	1.826	1.822	1.816	1.811	1.805	1.799	1.792	1.784	1.778	1.768	1.758	1.748	1.736	1.724	1.710	1.695	1.680	1.665	1.648	1.629	1.610	1.590	1.568	1.545	1.521	1.498	1.471	1.442	1.415	1.385	1.355	1.324	1.290	1.258	1.222	1.186	1.149	1.112	1.074	1.035	0.995	0.954	0.912	0.871	0.829	0.786	0.742	0.699	0.655	0.611	0.568	0.524	0.480	0.436	0.392	0.349	0.306	0.264	0.221	0.180	0.139	0.099	0.059	0.020	-0.019	-0.056	-0.094	-0.128	-0.164	-0.198	-0.231	-0.264	-0.295	-0.325	-0.355	-0.385	-0.412	-0.439	-0.465	-0.491	-0.516	-0.540	-0.562	-0.586	-0.608	-0.629	-0.651	-0.671	-0.692	-0.711	-0.732	-0.752	-0.770	-0.790	-0.809	-0.829	-0.848	-0.866	-0.886	-0.906	-0.925	-0.945	-0.966	-0.986	-1.008	-1.029	-1.050	-1.071	-1.094	-1.119	-1.141	-1.166	-1.190	-1.215	-1.240	-1.266	-1.292	-1.320	-1.348	-1.375	-1.404	-1.431	-1.461	-1.491	-1.521	-1.551	-1.582	-1.614	-1.645	-1.676	-1.708	-1.740	-1.771	-1.804	-1.836	-1.868	-1.900	-1.932	-1.965	-1.996	-2.027	-2.060	-2.091	-2.122	-2.154	-2.185	-2.215	-2.246	-2.275	-2.306	-2.335	-2.364	-2.391	-2.419	-2.446	-2.474	-2.500	-2.525	-2.549	-2.575	-2.598	-2.620	-2.642	-2.664	-2.686	-2.706	-2.725	-2.744	-2.761	-2.779	-2.795	-2.810	-2.825	-2.838	-2.851	-2.862	-2.874	-2.885	-2.895	-2.902	-2.911	-2.919	-2.925	-2.930	-2.936	-2.939	-2.944	-2.946	-2.949	-2.949	-2.950	-2.950	-2.950	-2.950	-2.949	-2.946	-2.945	-2.942	-2.941	-2.939	-2.935	-2.932	-2.930	-2.928	-2.925	-2.921	-2.919	-2.915	-2.914	-2.911	-2.910	-2.909	-2.906	-2.905	-2.905	-2.905	-2.905	-2.906	-2.908	-2.910	-2.911	-2.915	-2.918	-2.921	-2.925	-2.931	-2.936	-2.942	-2.949	-2.955	-2.962	-2.970	-2.979	-2.988	-2.996	-3.006	-3.016	-3.026	-3.036	-3.048	-3.059	-3.070	-3.081	-3.092	-3.102	-3.114	-3.125	-3.136	-3.146	-3.158	-3.168	-3.178	-3.188	-3.196	-3.205	-3.214	-3.221	-3.230	-3.235	-3.242	-3.248	-3.252	-3.256	-3.259	-3.262	-3.262	-3.264	-3.262	-3.262	-3.260	-3.256	-3.252	-3.248	-3.241	-3.234	-3.225	-3.218	-3.206	-3.195	-3.184	-3.171	-3.156	-3.140	-3.124	-3.108	-3.089	-3.070	-3.050	-3.029	-3.008	-2.985	-2.961	-2.938	-2.912	-2.888	-2.860	-2.835	-2.808	-2.779	-2.751	-2.722	-2.694	-2.664	-2.635	-2.605	-2.575	-2.545	-2.515	-2.484	-2.454	-2.424	-2.394	-2.365	-2.335	-2.306	-2.278	-2.249	-2.220	-2.194	-2.166	-2.140	-2.115	-2.088	-2.064	-2.039	-2.015	-1.992	-1.970	-1.948	-1.926	-1.906	-1.886	-1.866	-1.849	-1.831	-1.814	-1.796	-1.780	-1.764	-1.749	-1.735	-1.721	-1.708	-1.695	-1.682	-1.670	-1.659	-1.649	-1.636	-1.628	-1.618	-1.608	-1.599	-1.590	-1.581	-1.574	-1.566	-1.558	-1.550	-1.544	-1.538	-1.531	-1.525	-1.518	-1.512	-1.508	-1.504	-1.498	-1.494	-1.489	-1.485	-1.481	-1.479	-1.475	-1.471	-1.469	-1.466	-1.462	-1.461	-1.459	-1.459	-1.456	-1.456	-1.455	-1.455	-1.454	-1.454	-1.454	-1.454	-1.454	-1.455	-1.455	-1.455	-1.456	-1.458	-1.459	-1.460	-1.461	-1.462	-1.462	-1.465	-1.466	-1.468	-1.469	-1.470	-1.471	-1.471	-1.472	-1.474	-1.475	-1.475	-1.476	-1.476	-1.478	-1.478	-1.478	-1.479	-1.479	-1.480	-1.481	-1.481	-1.482	-1.482	-1.484	-1.485	-1.486	-1.488	-1.490	-1.491	-1.494	-1.496	-1.499	-1.501	-1.505	-1.509	-1.514	-1.518	-1.524	-1.530	-1.536	-1.542	-1.551	-1.559	-1.568	-1.578	-1.588	-1.599	-1.610	-1.621	-1.634	-1.648	-1.662	-1.676	-1.691	-1.708	-1.724	-1.741	-1.759	-1.778	-1.795	-1.815	-1.834	-1.855	-1.875	-1.895	-1.916	-1.938	-1.959	-1.981	-2.002	-2.025	-2.047	-2.070	-2.091	-2.114	-2.135	-2.156	-2.179	-2.200	-2.221	-2.241	-2.262	-2.282	-2.302	-2.321	-2.340	-2.358	-2.376	-2.392	-2.410	-2.425	-2.440	-2.455	-2.470	-2.481	-2.495	-2.508	-2.518	-2.529	-2.538	-2.546	-2.555	-2.562	-2.570	-2.578	-2.582	-2.586	-2.591	-2.595	-2.598	-2.600	-2.601	-2.602	-2.602	-2.604	-2.602	-2.601	-2.599	-2.596	-2.595	-2.591	-2.589	-2.584	-2.580	-2.575	-2.570	-2.566	-2.560	-2.554	-2.549	-2.541	-2.535	-2.529	-2.521	-2.514	-2.506	-2.499	-2.490	-2.482	-2.472	-2.464	-2.456	-2.446	-2.438	-2.429	-2.419	-2.409	-2.399	-2.389	-2.379	-2.368	-2.358	-2.345	-2.334	-2.322	-2.310	-2.296	-2.285	-2.271	-2.258	-2.244	-2.229	-2.214	-2.198	-2.181	-2.165	-2.148	-2.130	-2.112	-2.092	-2.074	-2.052	-2.033	-2.010	-1.988	-1.964	-1.940	-1.915	-1.889	-1.862	-1.835	-1.808	-1.778	-1.748	-1.718	-1.686	-1.652	-1.620	-1.585	-1.550	-1.516	-1.480	-1.441	-1.404	-1.365	-1.325	-1.286	-1.245	-1.204	-1.162	-1.120	-1.078	-1.034	-0.991	-0.948	-0.901	-0.858	-0.814	-0.769	-0.724	-0.679	-0.635	-0.591	-0.546	-0.502	-0.459	-0.415	-0.371	-0.330	-0.286	-0.245	-0.205	-0.164	-0.124	-0.086	-0.048	-0.010	0.025	0.061	0.095	0.129	0.161	0.192	0.222	0.251	0.279	0.306	0.331	0.358	0.380	0.402	0.422	0.444	0.462	0.480	0.498	0.514	0.529	0.542	0.555	0.566	0.576	0.586	0.595	0.602	0.610	0.616	0.622	0.629	0.632	0.638	0.641	0.642	0.646	0.650	0.652	0.655	0.658	0.660	0.662	0.665	0.668	0.671	0.674	0.676	0.680	0.684	0.688	0.692	0.699	0.704	0.710	0.716	0.724	0.732	0.741	0.750	0.760	0.770	0.781	0.794	0.805	0.818	0.831	0.845	0.859	0.874	0.890	0.905	0.920	0.936	0.952	0.970	0.986	1.002	1.020	1.036	1.052	1.069	1.085	1.101	1.115	1.130	1.145	1.159	1.171	1.184	1.196	1.206	1.216	1.224	1.232	1.238	1.244	1.248	1.250	1.252	1.252	1.251	1.249	1.245	1.240	1.234	1.226	1.218	1.206	1.194	1.181	1.166	1.150	1.132	1.114	1.094	1.072	1.050	1.028	1.004	0.978	0.951	0.924	0.895	0.866	0.836	0.806	0.775	0.744	0.711	0.679	0.646	0.614	0.580	0.548	0.514	0.481	0.448	0.415	0.382	0.349	0.318	0.286	0.254	0.222	0.192	0.164	0.135	0.106	0.079	0.051	0.025	0.000	-0.024	-0.049	-0.071	-0.094	-0.115	-0.136	-0.156	-0.176	-0.194	-0.211	-0.229	-0.245	-0.260	-0.275	-0.289	-0.301	-0.315	-0.328	-0.340	-0.350	-0.361	-0.371	-0.381	-0.391	-0.401	-0.410	-0.420	-0.429	-0.438	-0.445	-0.455	-0.462	-0.471	-0.480	-0.489	-0.499	-0.506	-0.516	-0.526	-0.535	-0.546	-0.556	-0.566	-0.579	-0.590	-0.601	-0.614	-0.626	-0.640	-0.652	-0.666	-0.680	-0.696	-0.711	-0.728	-0.742	-0.759	-0.776	-0.792	-0.811	-0.828	-0.845	-0.865	-0.882	-0.901	-0.920	-0.939	-0.959	-0.978	-0.998	-1.018	-1.036	-1.056	-1.075	-1.096	-1.115	-1.134	-1.154	-1.172	-1.191	-1.209	-1.228	-1.245	-1.262	-1.280	-1.296	-1.312	-1.328	-1.342	-1.356	-1.372	-1.384	-1.398	-1.410	-1.421	-1.432	-1.442	-1.452	-1.461	-1.469	-1.476	-1.484	-1.490	-1.496	-1.501	-1.505	-1.509	-1.512	-1.515	-1.516	-1.519	-1.520	-1.520	-1.520	-1.519	-1.518	-1.515	-1.514	-1.510	-1.508	-1.504	-1.500	-1.496	-1.491	-1.486	-1.481	-1.476	-1.470	-1.464	-1.458	-1.451	-1.445	-1.439	-1.432	-1.425	-1.418	-1.411	-1.404	-1.396	-1.389	-1.380	-1.374	-1.366	-1.359	-1.350	-1.342	-1.334	-1.328	-1.319	-1.310	-1.304	-1.295	-1.288	-1.280	-1.272	-1.265	-1.256	-1.249	-1.241	-1.234	-1.226	-1.219	-1.212	-1.205	-1.199	-1.191	-1.184	-1.178	-1.171	-1.165	-1.160	-1.154	-1.149	-1.142	-1.139	-1.132	-1.129	-1.125	-1.122	-1.119	-1.118	-1.115	-1.112	-1.112	-1.111	-1.111	-1.111	-1.111	-1.114	-1.115	-1.118	-1.120	-1.122	-1.126	-1.130	-1.134	-1.140	-1.145	-1.151	-1.156	-1.164	-1.171	-1.178	-1.186	-1.192	-1.201	-1.209	-1.216	-1.225	-1.231	-1.240	-1.246	-1.254	-1.260	-1.266	-1.272	-1.278	-1.282	-1.286	-1.291	-1.294	-1.295	-1.299	-1.299	-1.299	-1.299	-1.296	-1.294	-1.289	-1.285	-1.279	-1.271	-1.264	-1.255	-1.245	-1.234	-1.221	-1.209	-1.195	-1.179	-1.164	-1.146	-1.128	-1.109	-1.089	-1.069	-1.048	-1.025	-1.002	-0.979	-0.955	-0.931	-0.906	-0.880	-0.855	-0.830	-0.802	-0.778	-0.750	-0.724	-0.696	-0.671	-0.645	-0.619	-0.594	-0.569	-0.544	-0.519	-0.494	-0.469	-0.446	-0.424	-0.401	-0.379	-0.358	-0.336	-0.316	-0.298	-0.278	-0.260	-0.242	-0.225	-0.209	-0.194	-0.179	-0.165	-0.152	-0.139	-0.126	-0.115	-0.104	-0.095	-0.084	-0.075	-0.066	-0.058	-0.049	-0.042	-0.036	-0.030	-0.024	-0.018	-0.012	-0.009	-0.004	0.001	0.005	0.008	0.012	0.015	0.019	0.021	0.025	0.028	0.030	0.034	0.036	0.040	0.044	0.046	0.051	0.054	0.058	0.062	0.066	0.071	0.076	0.082	0.088	0.095	0.101	0.109	0.115	0.124	0.132	0.140	0.151	0.160	0.171	0.182	0.192	0.205	0.216	0.231	0.244	0.258	0.271	0.286	0.302	0.318	0.334	0.350	0.366	0.382	0.400	0.418	0.436	0.454	0.471	0.490	0.507	0.528	0.545	0.565	0.584	0.601	0.620	0.638	0.656	0.675	0.692	0.711	0.726	0.745	0.761	0.778	0.794	0.810	0.825	0.840	0.855	0.869	0.882	0.896	0.909	0.922	0.934	0.946	0.956	0.968	0.978	0.988	0.998	1.009	1.018	1.026	1.034	1.042	1.050	1.058	1.065	1.071	1.079	1.084	1.090	1.096	1.102	1.109	1.114	1.119	1.122	1.128	1.132	1.138	1.141	1.145	1.149	1.152	1.156	1.160	1.164	1.166	1.169	1.171	1.174	1.176	1.179	1.181	1.182	1.184	1.185	1.186	1.188	1.189	1.189	1.190	1.190	1.190	1.190	1.190	1.189	1.189	1.189	1.188	1.186	1.185	1.184	1.182	1.181	1.180	1.178	1.176	1.174	1.172	1.170	1.169	1.168	1.164	1.162	1.161	1.159	1.158	1.156	1.154	1.151	1.151	1.149	1.148	1.148	1.145	1.145	1.144	1.142	1.142	1.141	1.141	1.140	1.140	1.139	1.138	1.138	1.136	1.136	1.135	1.134	1.132	1.131	1.129	1.126	1.125	1.122	1.120	1.116	1.112	1.108	1.105	1.100	1.095	1.089	1.081	1.075	1.068	1.059	1.050	1.041	1.031	1.021	1.010	0.999	0.986	0.975	0.962	0.949	0.936	0.922	0.906	0.892	0.878	0.862	0.848	0.831	0.815	0.799	0.784	0.768	0.751	0.735	0.719	0.704	0.688	0.674	0.658	0.644	0.629	0.615	0.601	0.589	0.576	0.564	0.554	0.542	0.532	0.524	0.515	0.507	0.501	0.495	0.489	0.485	0.482	0.480	0.479	0.479	0.479	0.480	0.481	0.485	0.489	0.494	0.499	0.506	0.514	0.521	0.530	0.540	0.550	0.561	0.572	0.585	0.598	0.611	0.626	0.640	0.655	0.670	0.685	0.702	0.719	0.735	0.751	0.768	0.785	0.802	0.819	0.836	0.852	0.870	0.886	0.902	0.919	0.934	0.950	0.965	0.980	0.995	1.009	1.021	1.036	1.049	1.060	1.071	1.081	1.092	1.101	1.110	1.119	1.126	1.134	1.140	1.145	1.150	1.154	1.158	1.160	1.161	1.164	1.165	1.165	1.165	1.164	1.162	1.160	1.158	1.155	1.152	1.149	1.144	1.140	1.135	1.131	1.126	1.121	1.116	1.112	1.106	1.102	1.096	1.091	1.088	1.084	1.079	1.076	1.072	1.070	1.068	1.065	1.064	1.062	1.062	1.064	1.064	1.064	1.066	1.069	1.072	1.075	1.080	1.084	1.090	1.096	1.102	1.110	1.118	1.126	1.134	1.142	1.151	1.162	1.171	1.181	1.191	1.202	1.214	1.225	1.236	1.246	1.258	1.268	1.279	1.290	1.300	1.310	1.320	1.329	1.336	1.345	1.352	1.360	1.366	1.372	1.378	1.382	1.388	1.390	1.392	1.394	1.395	1.396	1.395	1.394	1.392	1.389	1.385	1.381	1.378	1.371	1.366	1.359	1.352	1.345	1.336	1.328	1.320	1.311	1.301	1.292	1.284	1.274	1.264	1.255	1.245	1.235	1.228	1.219	1.210	1.201	1.194	1.188	1.181	1.176	1.171	1.168	1.165	1.162	1.160	1.161	1.161	1.165	1.168	1.172	1.178	1.185	1.194	1.204	1.214	1.226	1.240	1.255	1.271	1.290	1.309	1.330	1.351	1.374	1.398	1.422	1.450	1.476	1.505	1.535	1.564	1.595	1.628	1.659	1.692	1.726	1.760	1.794	1.829	1.862	1.898	1.931	1.966	2.000	2.034	2.068	2.100	2.132	2.165	2.195	2.226	2.255	2.284	2.310	2.336	2.361	2.386	2.409	2.429	2.450	2.469	2.486	2.501	2.515	2.529	2.540	2.550	2.559	2.565	2.570	2.572	2.575	2.576	2.575	2.574	2.570	2.566	2.559	2.551	2.542	2.534	2.522	2.511	2.499	2.485	2.469	2.454	2.438	2.421	2.402	2.385	2.366	2.348	2.329	2.309	2.288	2.269	2.249	2.229	2.209	2.188	2.169	2.150	2.130	2.111	2.092	2.075	2.058	2.040	2.024	2.009	1.994	1.978	1.965	1.951	1.939	1.928	1.916	1.906	1.898	1.890	1.882	1.876	1.871	1.866	1.864	1.862	1.860	1.859	1.860	1.861	1.864	1.868	1.871	1.876	1.882	1.890	1.898	1.908	1.918	1.928	1.939	1.951	1.964	1.978	1.991	2.006	2.021	2.039	2.055	2.071	2.089	2.106	2.125	2.144	2.161	2.180	2.199	2.218	2.236	2.255	2.274	2.292	2.311	2.330	2.348	2.366	2.384	2.400	2.416	2.432	2.450	2.465	2.479	2.494	2.508	2.520	2.531	2.544	2.554	2.565	2.574	2.582	2.591	2.598	2.604	2.611	2.616	2.621	2.625	2.629	2.632	2.634	2.636	2.638	2.639	2.639	2.640	2.640	2.639	2.639	2.638	2.638	2.636	2.635	2.634	2.632	2.631	2.630	2.630	2.630	2.629	2.630	2.629	2.630	2.631	2.632	2.634	2.636	2.640	2.642	2.646	2.650	2.654	2.659	2.665	2.671	2.678	2.685	2.692	2.701	2.709	2.718	2.728	2.736	2.746	2.758	2.768	2.778	2.789	2.800	2.811	2.822	2.834	2.845	2.855	2.866	2.876	2.886	2.896	2.906	2.915	2.925	2.932	2.941	2.948	2.955	2.962	2.968	2.971	2.975	2.978	2.981	2.982	2.981	2.982	2.980	2.979	2.975	2.970	2.965	2.959	2.951	2.942	2.932	2.922	2.910	2.898	2.885	2.870	2.854	2.838	2.820	2.801	2.782	2.761	2.741	2.719	2.698	2.675	2.650	2.626	2.601	2.576	2.550	2.524	2.498	2.471	2.444	2.416	2.389	2.361	2.334	2.306	2.278	2.250	2.222	2.196	2.169	2.142	2.116	2.090	2.064	2.040	2.015	1.990	1.969	1.945	1.924	1.904	1.884	1.864	1.845	1.828	1.811	1.795	1.780	1.766	1.754	1.741	1.732	1.722	1.714	1.706	1.701	1.696	1.691	1.689	1.688	1.686	1.686	1.688	1.690	1.694	1.698	1.702	1.710	1.718	1.726	1.735	1.746	1.756	1.769	1.782	1.796	1.810	1.825	1.841	1.858	1.874	1.891	1.910	1.928	1.946	1.965	1.984	2.002	2.022	2.041	2.061	2.081	2.100	2.119	2.138	2.156	2.176	2.195	2.212	2.230	2.246	2.264	2.279	2.295	2.310	2.324	2.338	2.350	2.362	2.374	2.385	2.394	2.404	2.412	2.420	2.426	2.432	2.438	2.441	2.445	2.449	2.451	2.452	2.454	2.454	2.452	2.452	2.451	2.449	2.445	2.442	2.439	2.434	2.429	2.424	2.419	2.412	2.409	2.402	2.396	2.391	2.385	2.379	2.372	2.366	2.361	2.355	2.350	2.344	2.339	2.335	2.330	2.325	2.321	2.319	2.314	2.311	2.309	2.306	2.305	2.302	2.301	2.299	2.299	2.298	2.299	2.298	2.299	2.299	2.299	2.300	2.302	2.302	2.304	2.306	2.308	2.309	2.310	2.311	2.312	2.314	2.314	2.315	2.315	2.315	2.314	2.315	2.314	2.312	2.311	2.308	2.305	2.302	2.299	2.295	2.290	2.284	2.278	2.271	2.264	2.256	2.248	2.236	2.226	2.215	2.204	2.191	2.178	2.164	2.149	2.134	2.116	2.099	2.081	2.061	2.041	2.021	1.999	1.976	1.954	1.929	1.905	1.880	1.854	1.826	1.799	1.770	1.741	1.710	1.681	1.650	1.619	1.586	1.554	1.521	1.488	1.454	1.419	1.385	1.350	1.315	1.280	1.244	1.209	1.174	1.138	1.102	1.068	1.032	0.996	0.962	0.928	0.895	0.860	0.828	0.796	0.764	0.732	0.702	0.672	0.644	0.616	0.589	0.562	0.538	0.512	0.489	0.466	0.445	0.425	0.406	0.388	0.371	0.355	0.341	0.328	0.314	0.304	0.294	0.284	0.275	0.268	0.262	0.258	0.251	0.248	0.246	0.244	0.242	0.242	0.242	0.242	0.244	0.244	0.246	0.249	0.251	0.252	0.256	0.258	0.261	0.264	0.265	0.269	0.270	0.270	0.271	0.271	0.271	0.271	0.270	0.268	0.265	0.261	0.256	0.252	0.246	0.239	0.232	0.224	0.214	0.202	0.192	0.180	0.166	0.154	0.139	0.122	0.105	0.089	0.071	0.052	0.034	0.014	-0.006	-0.028	-0.049	-0.070	100.000	5.000	2.000	1.000	5.000	0.000	0.000	0.000	0.000	0.000	0.000	0.000	0.000	0.000	0.000	0.000	0.000	0.000	0.116	0.089	0.062	0.036	0.012	-0.011	-0.034	-0.055	-0.078	-0.098	-0.118	-0.136	-0.154	-0.171	-0.188	-0.204	-0.220	-0.234	-0.249	-0.264	-0.278	-0.291	-0.305	-0.319	-0.332	-0.345	-0.359	-0.372	-0.386	-0.400	-0.414	-0.428	-0.442	-0.456	-0.471	-0.486	-0.502	-0.520	-0.536	-0.555	-0.572	-0.592	-0.612	-0.632	-0.654	-0.675	-0.699	-0.722	-0.746	-0.771	-0.796	-0.824	-0.850	-0.879	-0.906	-0.935	-0.964	-0.994	-1.025	-1.055	-1.086	-1.119	-1.151	-1.182	-1.216	-1.249	-1.282	-1.316	-1.350	-1.382	-1.416	-1.450	-1.482	-1.515	-1.549	-1.581	-1.612	-1.645	-1.678	-1.708	-1.739	-1.769	-1.799	-1.828	-1.856	-1.885	-1.914	-1.940	-1.966	-1.991	-2.016	-2.041	-2.065	-2.088	-2.110	-2.132	-2.152	-2.172	-2.192	-2.211	-2.230	-2.248	-2.264	-2.280	-2.296	-2.312	-2.326	-2.340	-2.354	-2.366	-2.379	-2.390	-2.401	-2.412	-2.424	-2.434	-2.445	-2.454	-2.462	-2.471	-2.480	-2.489	-2.498	-2.505	-2.514	-2.521	-2.529	-2.536	-2.544	-2.552	-2.559	-2.566	-2.574	-2.581	-2.589	-2.596	-2.604	-2.611	-2.619	-2.626	-2.635	-2.642	-2.650	-2.659	-2.665	-2.674	-2.682	-2.690	-2.699	-2.708	-2.716	-2.724	-2.734	-2.742	-2.750	-2.760	-2.769	-2.778	-2.786	-2.796	-2.804	-2.812	-2.821	-2.831	-2.839	-2.848	-2.856	-2.865	-2.874	-2.881	-2.890	-2.899	-2.906	-2.916	-2.924	-2.931	-2.940	-2.948	-2.955	-2.962	-2.970	-2.978	-2.985	-2.992	-2.999	-3.006	-3.012	-3.019	-3.025	-3.030	-3.036	-3.041	-3.046	-3.051	-3.056	-3.060	-3.065	-3.069	-3.072	-3.075	-3.079	-3.081	-3.082	-3.084	-3.086	-3.086	-3.088	-3.088	-3.086	-3.085	-3.084	-3.081	-3.079	-3.075	-3.071	-3.066	-3.061	-3.054	-3.048	-3.041	-3.032	-3.025	-3.016	-3.008	-2.998	-2.985	-2.975	-2.962	-2.951	-2.936	-2.924	-2.910	-2.895	-2.879	-2.865	-2.849	-2.832	-2.815	-2.799	-2.781	-2.764	-2.746	-2.729	-2.710	-2.692	-2.675	-2.656	-2.640	-2.621	-2.604	-2.586	-2.569	-2.552	-2.535	-2.519	-2.502	-2.488	-2.471	-2.456	-2.441	-2.426	-2.414	-2.400	-2.386	-2.375	-2.362	-2.351	-2.341	-2.329	-2.320	-2.310	-2.301	-2.291	-2.282	-2.275	-2.268	-2.260	-2.254	-2.246	-2.240	-2.234	-2.228	-2.221	-2.218	-2.211	-2.206	-2.201	-2.195	-2.191	-2.185	-2.181	-2.175	-2.171	-2.165	-2.160	-2.156	-2.150	-2.145	-2.140	-2.134	-2.129	-2.124	-2.119	-2.111	-2.106	-2.100	-2.095	-2.089	-2.084	-2.078	-2.071	-2.065	-2.060	-2.054	-2.049	-2.044	-2.038	-2.033	-2.026	-2.022	-2.018	-2.013	-2.007	-2.004	-2.000	-1.998	-1.994	-1.990	-1.989	-1.986	-1.985	-1.984	-1.982	-1.981	-1.980	-1.981	-1.981	-1.982	-1.984	-1.986	-1.988	-1.991	-1.995	-1.999	-2.004	-2.007	-2.013	-2.019	-2.025	-2.031	-2.039	-2.045	-2.054	-2.061	-2.070	-2.080	-2.090	-2.100	-2.111	-2.121	-2.132	-2.142	-2.155	-2.168	-2.180	-2.191	-2.205	-2.219	-2.232	-2.245	-2.259	-2.274	-2.288	-2.301	-2.316	-2.331	-2.346	-2.361	-2.376	-2.391	-2.406	-2.422	-2.438	-2.452	-2.468	-2.484	-2.499	-2.512	-2.529	-2.544	-2.559	-2.574	-2.589	-2.602	-2.618	-2.631	-2.645	-2.659	-2.671	-2.685	-2.699	-2.710	-2.722	-2.735	-2.748	-2.758	-2.769	-2.780	-2.790	-2.799	-2.809	-2.819	-2.826	-2.835	-2.842	-2.850	-2.856	-2.862	-2.868	-2.872	-2.879	-2.882	-2.885	-2.889	-2.890	-2.892	-2.894	-2.895	-2.896	-2.895	-2.894	-2.892	-2.891	-2.888	-2.885	-2.881	-2.876	-2.872	-2.866	-2.860	-2.852	-2.846	-2.838	-2.830	-2.821	-2.812	-2.802	-2.792	-2.781	-2.770	-2.758	-2.746	-2.732	-2.719	-2.706	-2.692	-2.676	-2.662	-2.648	-2.630	-2.615	-2.599	-2.581	-2.564	-2.546	-2.529	-2.510	-2.491	-2.472	-2.452	-2.432	-2.412	-2.392	-2.371	-2.350	-2.330	-2.308	-2.285	-2.264	-2.241	-2.219	-2.195	-2.172	-2.149	-2.124	-2.100	-2.076	-2.051	-2.026	-2.000	-1.974	-1.950	-1.922	-1.896	-1.869	-1.841	-1.812	-1.785	-1.756	-1.728	-1.698	-1.668	-1.638	-1.606	-1.575	-1.544	-1.511	-1.479	-1.445	-1.412	-1.378	-1.342	-1.308	-1.271	-1.235	-1.198	-1.160	-1.122	-1.084	-1.045	-1.005	-0.964	-0.924	-0.882	-0.841	-0.800	-0.758	-0.714	-0.670	-0.628	-0.584	-0.540	-0.495	-0.451	-0.408	-0.362	-0.318	-0.274	-0.229	-0.185	-0.142	-0.099	-0.055	-0.012	0.029	0.072	0.112	0.154	0.194	0.232	0.270	0.309	0.345	0.380	0.415	0.449	0.481	0.511	0.541	0.570	0.598	0.622	0.648	0.671	0.692	0.714	0.731	0.750	0.765	0.780	0.792	0.805	0.815	0.824	0.831	0.838	0.842	0.846	0.848	0.849	0.849	0.848	0.846	0.841	0.838	0.832	0.828	0.820	0.811	0.804	0.795	0.785	0.775	0.764	0.752	0.742	0.730	0.719	0.708	0.695	0.684	0.672	0.660	0.649	0.639	0.628	0.618	0.608	0.598	0.590	0.580	0.572	0.565	0.558	0.551	0.546	0.540	0.536	0.532	0.530	0.526	0.526	0.524	0.524	0.524	0.525	0.526	0.529	0.532	0.535	0.539	0.544	0.549	0.554	0.559	0.565	0.571	0.576	0.582	0.590	0.596	0.601	0.608	0.614	0.620	0.626	0.631	0.636	0.641	0.645	0.649	0.652	0.654	0.656	0.658	0.658	0.656	0.655	0.652	0.649	0.645	0.640	0.632	0.625	0.616	0.606	0.594	0.582	0.569	0.554	0.538	0.520	0.501	0.481	0.460	0.438	0.415	0.390	0.365	0.338	0.310	0.281	0.251	0.222	0.191	0.159	0.125	0.091	0.058	0.022	-0.014	-0.049	-0.086	-0.122	-0.159	-0.196	-0.235	-0.271	-0.309	-0.346	-0.384	-0.420	-0.456	-0.492	-0.529	-0.564	-0.599	-0.632	-0.666	-0.699	-0.731	-0.762	-0.792	-0.822	-0.851	-0.879	-0.906	-0.932	-0.956	-0.982	-1.005	-1.028	-1.049	-1.069	-1.089	-1.106	-1.125	-1.141	-1.156	-1.171	-1.185	-1.199	-1.211	-1.222	-1.234	-1.244	-1.252	-1.261	-1.270	-1.278	-1.285	-1.292	-1.299	-1.304	-1.311	-1.316	-1.321	-1.326	-1.332	-1.336	-1.342	-1.346	-1.352	-1.356	-1.362	-1.368	-1.374	-1.379	-1.385	-1.391	-1.398	-1.405	-1.411	-1.419	-1.429	-1.436	-1.445	-1.455	-1.465	-1.475	-1.485	-1.496	-1.509	-1.520	-1.534	-1.546	-1.560	-1.574	-1.588	-1.604	-1.618	-1.634	-1.650	-1.666	-1.684	-1.700	-1.719	-1.736	-1.755	-1.772	-1.791	-1.810	-1.829	-1.849	-1.868	-1.886	-1.908	-1.926	-1.945	-1.965	-1.985	-2.004	-2.024	-2.044	-2.062	-2.082	-2.101	-2.120	-2.138	-2.156	-2.175	-2.192	-2.210	-2.226	-2.244	-2.260	-2.276	-2.290	-2.306	-2.320	-2.335	-2.349	-2.362	-2.375	-2.388	-2.400	-2.411	-2.421	-2.432	-2.442	-2.451	-2.460	-2.469	-2.478	-2.484	-2.490	-2.498	-2.504	-2.509	-2.514	-2.520	-2.524	-2.528	-2.532	-2.535	-2.539	-2.541	-2.544	-2.546	-2.549	-2.551	-2.552	-2.555	-2.556	-2.559	-2.560	-2.561	-2.562	-2.564	-2.565	-2.566	-2.569	-2.570	-2.571	-2.574	-2.576	-2.578	-2.580	-2.582	-2.586	-2.589	-2.592	-2.596	-2.600	-2.605	-2.609	-2.615	-2.620	-2.625	-2.631	-2.638	-2.644	-2.651	-2.659	-2.666	-2.674	-2.681	-2.689	-2.699	-2.709	-2.716	-2.726	-2.738	-2.749	-2.759	-2.770	-2.781	-2.792	-2.805	-2.816	-2.829	-2.841	-2.854	-2.866	-2.879	-2.892	-2.905	-2.918	-2.930	-2.942	-2.955	-2.969	-2.981	-2.994	-3.008	-3.019	-3.030	-3.042	-3.054	-3.066	-3.076	-3.086	-3.096	-3.106	-3.115	-3.122	-3.130	-3.138	-3.142	-3.149	-3.154	-3.158	-3.162	-3.165	-3.166	-3.168	-3.168	-3.168	-3.165	-3.164	-3.160	-3.156	-3.151	-3.145	-3.138	-3.131	-3.121	-3.112	-3.102	-3.091	-3.079	-3.066	-3.052	-3.039	-3.024	-3.009	-2.992	-2.976	-2.960	-2.941	-2.922	-2.904	-2.886	-2.866	-2.848	-2.826	-2.806	-2.786	-2.766	-2.745	-2.725	-2.705	-2.684	-2.664	-2.644	-2.624	-2.604	-2.584	-2.564	-2.545	-2.525	-2.508	-2.489	-2.471	-2.452	-2.436	-2.420	-2.404	-2.388	-2.372	-2.358	-2.344	-2.330	-2.316	-2.302	-2.289	-2.278	-2.266	-2.255	-2.245	-2.235	-2.225	-2.216	-2.208	-2.200	-2.192	-2.185	-2.178	-2.171	-2.166	-2.160	-2.155	-2.151	-2.146	-2.144	-2.140	-2.136	-2.134	-2.131	-2.129	-2.128	-2.126	-2.126	-2.125	-2.125	-2.124	-2.124	-2.124	-2.124	-2.124	-2.125	-2.125	-2.125	-2.125	-2.126	-2.126	-2.126	-2.128	-2.128	-2.126	-2.126	-2.126	-2.125	-2.124	-2.121	-2.120	-2.118	-2.114	-2.111	-2.108	-2.104	-2.098	-2.092	-2.088	-2.080	-2.074	-2.066	-2.059	-2.050	-2.040	-2.031	-2.020	-2.010	-1.998	-1.986	-1.974	-1.961	-1.948	-1.934	-1.920	-1.905	-1.890	-1.875	-1.860	-1.844	-1.826	-1.811	-1.795	-1.778	-1.760	-1.744	-1.728	-1.711	-1.696	-1.680	-1.664	-1.648	-1.632	-1.618	-1.602	-1.588	-1.572	-1.559	-1.545	-1.531	-1.518	-1.506	-1.494	-1.480	-1.470	-1.458	-1.446	-1.435	-1.425	-1.414	-1.404	-1.394	-1.385	-1.375	-1.366	-1.358	-1.349	-1.340	-1.331	-1.321	-1.314	-1.305	-1.296	-1.289	-1.280	-1.271	-1.262	-1.255	-1.246	-1.238	-1.230	-1.221	-1.212	-1.204	-1.195	-1.186	-1.178	-1.169	-1.160	-1.151	-1.142	-1.135	-1.126	-1.118	-1.110	-1.100	-1.092	-1.085	-1.076	-1.069	-1.061	-1.054	-1.048	-1.040	-1.034	-1.028	-1.021	-1.015	-1.010	-1.004	-0.999	-0.995	-0.991	-0.986	-0.982	-0.979	-0.976	-0.974	-0.970	-0.969	-0.966	-0.964	-0.962	-0.961	-0.960	-0.959	-0.959	-0.958	-0.958	-0.958	-0.958	-0.958	-0.959	-0.960	-0.960	-0.961	-0.962	-0.964	-0.965	-0.965	-0.968	-0.969	-0.970	-0.971	-0.974	-0.975	-0.978	-0.980	-0.981	-0.985	-0.988	-0.991	-0.994	-0.996	-1.000	-1.005	-1.008	-1.012	-1.018	-1.022	-1.026	-1.032	-1.039	-1.045	-1.051	-1.058	-1.065	-1.072	-1.080	-1.089	-1.098	-1.106	-1.115	-1.125	-1.134	-1.145	-1.155	-1.164	-1.175	-1.185	-1.196	-1.208	-1.218	-1.228	-1.238	-1.248	-1.259	-1.268	-1.279	-1.288	-1.296	-1.306	-1.315	-1.322	-1.331	-1.339	-1.346	-1.351	-1.358	-1.362	-1.368	-1.371	-1.374	-1.376	-1.379	-1.380	-1.380	-1.380	-1.378	-1.376	-1.372	-1.370	-1.365	-1.360	-1.354	-1.348	-1.340	-1.331	-1.322	-1.314	-1.304	-1.292	-1.280	-1.268	-1.255	-1.242	-1.229	-1.215	-1.199	-1.185	-1.169	-1.152	-1.136	-1.119	-1.102	-1.086	-1.068	-1.051	-1.034	-1.016	-0.998	-0.980	-0.962	-0.945	-0.926	-0.910	-0.892	-0.875	-0.859	-0.841	-0.824	-0.808	-0.792	-0.776	-0.760	-0.745	-0.731	-0.718	-0.702	-0.689	-0.676	-0.664	-0.651	-0.640	-0.629	-0.619	-0.610	-0.599	-0.590	-0.582	-0.575	-0.568	-0.560	-0.555	-0.549	-0.545	-0.539	-0.535	-0.532	-0.529	-0.526	-0.524	-0.522	-0.521	-0.521	-0.521	-0.521	-0.521	-0.524	-0.525	-0.525	-0.526	-0.529	-0.531	-0.532	-0.535	-0.538	-0.540	-0.542	-0.545	-0.548	-0.550	-0.552	-0.554	-0.555	-0.558	-0.559	-0.559	-0.559	-0.559	-0.560	-0.559	-0.556	-0.556	-0.554	-0.551	-0.549	-0.545	-0.541	-0.538	-0.532	-0.529	-0.522	-0.516	-0.510	-0.504	-0.498	-0.489	-0.482	-0.474	-0.466	-0.459	-0.449	-0.440	-0.431	-0.424	-0.415	-0.406	-0.398	-0.389	-0.380	-0.372	-0.366	-0.359	-0.351	-0.346	-0.340	-0.335	-0.330	-0.328	-0.324	-0.321	-0.320	-0.318	-0.319	-0.319	-0.321	-0.324	-0.326	-0.330	-0.335	-0.341	-0.348	-0.355	-0.364	-0.372	-0.382	-0.394	-0.405	-0.418	-0.430	-0.444	-0.458	-0.471	-0.486	-0.502	-0.518	-0.534	-0.550	-0.566	-0.582	-0.599	-0.614	-0.631	-0.646	-0.662	-0.678	-0.691	-0.706	-0.720	-0.732	-0.745	-0.756	-0.766	-0.778	-0.786	-0.792	-0.799	-0.805	-0.810	-0.812	-0.814	-0.815	-0.812	-0.811	-0.806	-0.802	-0.795	-0.788	-0.778	-0.768	-0.755	-0.741	-0.726	-0.710	-0.692	-0.674	-0.654	-0.631	-0.609	-0.585	-0.561	-0.536	-0.509	-0.481	-0.452	-0.424	-0.394	-0.364	-0.334	-0.304	-0.271	-0.240	-0.208	-0.176	-0.145	-0.112	-0.081	-0.050	-0.019	0.011	0.041	0.071	0.099	0.128	0.155	0.181	0.206	0.231	0.255	0.278	0.299	0.319	0.339	0.356	0.374	0.388	0.402	0.414	0.425	0.436	0.444	0.451	0.456	0.462	0.464	0.468	0.468	0.466	0.465	0.460	0.456	0.450	0.442	0.435	0.425	0.415	0.402	0.391	0.378	0.362	0.349	0.332	0.316	0.298	0.280	0.261	0.241	0.221	0.201	0.180	0.159	0.138	0.115	0.092	0.070	0.048	0.025	0.002	-0.020	-0.042	-0.065	-0.089	-0.110	-0.134	-0.155	-0.178	-0.199	-0.219	-0.240	-0.259	-0.279	-0.298	-0.316	-0.332	-0.349	-0.365	-0.381	-0.396	-0.409	-0.422	-0.434	-0.445	-0.455	-0.464	-0.471	-0.479	-0.484	-0.490	-0.492	-0.495	-0.498	-0.498	-0.498	-0.496	-0.494	-0.490	-0.486	-0.480	-0.474	-0.465	-0.458	-0.449	-0.439	-0.428	-0.416	-0.404	-0.391	-0.378	-0.364	-0.349	-0.334	-0.318	-0.302	-0.285	-0.270	-0.252	-0.236	-0.220	-0.202	-0.186	-0.169	-0.154	-0.138	-0.121	-0.106	-0.090	-0.076	-0.061	-0.048	-0.034	-0.022	-0.010	0.002	0.012	0.024	0.032	0.041	0.050	0.058	0.064	0.070	0.076	0.081	0.085	0.089	0.092	0.094	0.096	0.099	0.099	0.100	0.101	0.101	0.101	0.100	0.099	0.100	0.099	0.098	0.096	0.096	0.095	0.095	0.095	0.095	0.094	0.096	0.096	0.096	0.099	0.100	0.102	0.106	0.109	0.112	0.118	0.122	0.128	0.132	0.140	0.146	0.155	0.164	0.172	0.181	0.191	0.201	0.212	0.224	0.235	0.249	0.261	0.274	0.288	0.300	0.315	0.329	0.342	0.358	0.372	0.388	0.404	0.418	0.432	0.448	0.461	0.478	0.491	0.505	0.519	0.532	0.545	0.558	0.570	0.581	0.592	0.604	0.612	0.621	0.629	0.638	0.644	0.650	0.655	0.659	0.662	0.665	0.666	0.666	0.666	0.665	0.662	0.660	0.655	0.650	0.644	0.636	0.629	0.619	0.609	0.599	0.588	0.575	0.561	0.546	0.531	0.515	0.499	0.481	0.462	0.445	0.424	0.405	0.385	0.362	0.341	0.320	0.298	0.275	0.252	0.229	0.205	0.182	0.158	0.134	0.111	0.088	0.064	0.041	0.019	-0.005	-0.028	-0.049	-0.070	-0.091	-0.112	-0.132	-0.151	-0.171	-0.189	-0.206	-0.224	-0.240	-0.255	-0.270	-0.284	-0.298	-0.310	-0.321	-0.332	-0.342	-0.350	-0.358	-0.365	-0.371	-0.376	-0.381	-0.385	-0.388	-0.390	-0.391	-0.391	-0.391	-0.389	-0.388	-0.385	-0.380	-0.375	-0.371	-0.364	-0.358	-0.350	-0.342	-0.334	-0.325	-0.314	-0.305	-0.294	-0.282	-0.270	-0.258	-0.248	-0.234	-0.221	-0.208	-0.196	-0.182	-0.168	-0.155	-0.142	-0.129	-0.115	-0.101	-0.088	-0.075	-0.060	-0.048	-0.034	-0.021	-0.008	0.004	0.016	0.028	0.040	0.051	0.061	0.072	0.084	0.092	0.102	0.111	0.120	0.129	0.138	0.145	0.152	0.160	0.166	0.172	0.180	0.185	0.191	0.196	0.201	0.206	0.211	0.216	0.220	0.225	0.229	0.232	0.236	0.240	0.244	0.249	0.252	0.258	0.261	0.265	0.271	0.276	0.280	0.285	0.291	0.296	0.301	0.309	0.315	0.321	0.328	0.336	0.344	0.350	0.359	0.368	0.376	0.384	0.394	0.404	0.412	0.421	0.431	0.440	0.451	0.460	0.470	0.480	0.491	0.501	0.511	0.521	0.531	0.540	0.550	0.559	0.569	0.576	0.586	0.594	0.601	0.608	0.615	0.621	0.628	0.634	0.640	0.644	0.649	0.651	0.655	0.658	0.659	0.660	0.661	0.661	0.661	0.660	0.658	0.658	0.654	0.651	0.648	0.644	0.640	0.635	0.630	0.624	0.618	0.611	0.604	0.596	0.588	0.579	0.571	0.561	0.552	0.541	0.531	0.520	0.510	0.499	0.486	0.475	0.462	0.450	0.438	0.424	0.411	0.399	0.384	0.371	0.358	0.344	0.329	0.315	0.300	0.285	0.269	0.254	0.239	0.224	0.208	0.192	0.175	0.160	0.144	0.128	0.111	0.096	0.079	0.064	0.048	0.032	0.018	0.001	-0.014	-0.028	-0.044	-0.058	-0.071	-0.085	-0.099	-0.111	-0.125	-0.138	-0.149	-0.161	-0.171	-0.181	-0.191	-0.200	-0.209	-0.216	-0.224	-0.231	-0.238	-0.242	-0.248	-0.251	-0.256	-0.260	-0.262	-0.264	-0.268	-0.269	-0.269	-0.270	-0.270	-0.270	-0.270	-0.270	-0.269	-0.269	-0.268	-0.268	-0.266	-0.266	-0.265	-0.266	-0.266	-0.266	-0.269	-0.270	-0.272	-0.275	-0.278	-0.282	-0.288	-0.294	-0.299	-0.308	-0.315	-0.324	-0.335	-0.346	-0.359	-0.371	-0.385	-0.400	-0.418	-0.434	-0.451	-0.470	-0.491	-0.511	-0.534	-0.556	-0.579	-0.604	-0.628	-0.654	-0.679	-0.705	-0.732	-0.759	-0.786	-0.815	-0.841	-0.870	-0.898	-0.924	-0.951	-0.979	-1.006	-1.032	-1.059	-1.084	-1.109	-1.134	-1.158	-1.180	-1.201	-1.222	-1.242	-1.261	-1.279	-1.296	-1.312	-1.326	-1.341	-1.352	-1.364	-1.372	-1.381	-1.389	-1.395	-1.400	-1.404	-1.406	-1.408	-1.408	-1.406	-1.404	-1.400	-1.398	-1.391	-1.384	-1.378	-1.369	-1.360	-1.349	-1.338	-1.326	-1.314	-1.302	-1.288	-1.272	-1.259	-1.244	-1.228	-1.212	-1.196	-1.180	-1.164	-1.148	-1.130	-1.112	-1.096	-1.080	-1.064	-1.048	-1.031	-1.015	-0.999	-0.984	-0.969	-0.954	-0.940	-0.926	-0.911	-0.900	-0.886	-0.875	-0.864	-0.854	-0.842	-0.834	-0.824	-0.816	-0.808	-0.801	-0.794	-0.789	-0.784	-0.778	-0.775	-0.771	-0.769	-0.766	-0.765	-0.764	-0.764	-0.762	-0.764	-0.764	-0.765	-0.765	-0.768	-0.770	-0.772	-0.775	-0.778	-0.780	-0.784	-0.786	-0.790	-0.792	-0.796	-0.799	-0.801	-0.805	-0.808	-0.810	-0.812	-0.814	-0.816	-0.818	-0.818	-0.819	-0.819	-0.818	-0.818	-0.816	-0.815	-0.812	-0.810	-0.806	-0.802	-0.799	-0.794	-0.788	-0.782	-0.775	-0.769	-0.761	-0.752	-0.744	-0.735	-0.726	-0.715	-0.705	-0.695	-0.684	-0.672	-0.661	-0.649	-0.638	-0.625	-0.612	-0.600	-0.588	-0.575	-0.562	-0.550	-0.536	-0.525	-0.511	-0.500	-0.486	-0.476	-0.464	-0.451	-0.441	-0.429	-0.418	-0.409	-0.398	-0.388	-0.378	-0.368	-0.360	-0.351	-0.342	-0.335	-0.329	-0.321	-0.314	-0.308	-0.301	-0.295	-0.291	-0.285	-0.281	-0.275	-0.271	-0.269	-0.265	-0.261	-0.258	-0.255	-0.251	-0.250	-0.248	-0.245	-0.244	-0.241	-0.240	-0.239	-0.236	-0.235	-0.234	-0.232	-0.232	-0.231	-0.229	-0.229	-0.229	-0.228	-0.226	-0.226	-0.226	-0.225	-0.225	-0.226	-0.226	-0.225	-0.226	-0.226	-0.228	-0.228	-0.229	-0.230	-0.231	-0.231	-0.232	-0.235	-0.235	-0.236	-0.239	-0.240	-0.242	-0.244	-0.246	-0.249	-0.251	-0.254	-0.256	-0.260	-0.264	-0.266	-0.269	-0.272	-0.278	-0.282	-0.286	-0.290	-0.295	-0.301	-0.305	-0.311	-0.318	-0.324	-0.329	-0.338	-0.344	-0.350	-0.359	-0.366	-0.374	-0.382	-0.391	-0.400	-0.410	-0.420	-0.430	-0.441	-0.451	-0.462	-0.472	-0.485	-0.496	-0.507	-0.521	-0.532	-0.546	-0.559	-0.572	-0.585	-0.599	-0.611	-0.626	-0.640	-0.654	-0.668	-0.680	-0.694	-0.709	-0.721	-0.732	-0.746	-0.758	-0.770	-0.781	-0.792	-0.802	-0.812	-0.821	-0.830	-0.839	-0.846	-0.852	-0.859	-0.864	-0.868	-0.870	-0.872	-0.875	-0.876	-0.875	-0.874	-0.872	-0.868	-0.864	-0.859	-0.852	-0.845	-0.836	-0.828	-0.816	-0.806	-0.794	-0.781	-0.766	-0.752	-0.738	-0.721	-0.705	-0.688	-0.669	-0.649	-0.631	-0.611	-0.590	-0.569	-0.548	-0.526	-0.504	-0.481	-0.459	-0.435	-0.414	-0.391	-0.368	-0.345	-0.322	-0.300	-0.279	-0.255	-0.232	-0.211	-0.190	-0.169	-0.149	-0.128	-0.108	-0.088	-0.068	-0.049	-0.031	-0.012	0.005	0.022	0.039	0.055	0.070	0.085	0.100	0.115	0.129	0.140	0.152	0.165	0.176	0.186	0.196	0.205	0.214	0.222	0.229	0.236	0.244	0.249	0.254	0.259	0.262	0.266	0.269	0.271	0.272	0.275	0.275	0.275	0.275	0.275	0.272	0.271	0.269	0.265	0.262	0.260	0.255	0.251	0.246	0.242	0.236	0.231	0.225	0.220	0.214	0.208	0.201	0.195	0.189	0.181	0.175	0.169	0.162	0.156	0.151	0.145	0.140	0.134	0.130	0.125	0.121	0.118	0.115	0.111	0.110	0.109	0.108	0.108	0.109	0.109	0.111	0.114	0.118	0.121	0.128	0.132	0.139	0.148	0.156	0.166	0.176	0.188	0.200	0.214	0.228	0.242	0.259	0.276	0.294	0.312	0.332	0.354	0.375	0.398	0.420	0.444	0.468	0.492	0.518	0.545	0.572	0.600	0.628	0.656	0.686	0.715	0.744	0.774	0.804	0.834	0.864	0.894	0.922	0.952	0.984	1.012	1.041	1.070	1.099	1.128	1.154	1.181	1.208	1.234	1.260	1.284	1.309	1.332	1.355	1.376	1.399	1.419	1.439	1.459	1.478	1.495	1.512	1.529	1.545	1.560	1.574	1.589	1.602	1.614	1.626	1.638	1.650	1.660	1.671	1.681	1.690	1.701	1.710	1.720	1.730	1.739	1.749	1.759	1.769	1.780	1.790	1.800	1.810	1.822	1.834	1.846	1.859	1.871	1.886	1.900	1.915	1.931	1.948	1.965	1.982	2.001	2.021	2.041	2.062	2.085	2.109	2.132	2.156	2.182	2.209	2.235	2.264	2.294	2.324	2.355	2.385	2.419	2.452	2.486	2.521	2.558	2.594	2.631	2.670	2.709	2.749	2.790	2.831	2.874	2.915	2.959	3.002	3.046	3.091	3.138	3.182	3.229	3.275	3.321	3.369	3.416	3.462	3.510	3.558	3.604	3.652	3.699	3.746	3.792	3.840	3.885	3.931	3.976	4.020	4.065	4.109	4.151	4.192	4.234	4.272	4.312	4.350	4.388	4.422	4.458	4.490	4.522	4.551	4.581	4.608	4.634	4.658	4.680	4.701	4.720	4.738	4.754	4.768	4.779	4.789	4.799	4.805	4.810	4.814	4.815	4.815	4.814	4.811	4.806	4.801	4.792	4.785	4.774	4.762	4.750	4.736	4.721	4.706	4.689	4.672	4.654	4.635	4.615	4.596	4.575	4.555	4.534	4.511	4.490	4.469	4.449	4.426	4.405	4.384	4.365	4.344	4.324	4.305	4.285	4.266	4.249	4.231	4.214	4.198	4.180	4.165	4.150	4.136	4.120	4.106	4.094	4.081	4.069	4.056	4.044	4.031	4.020	4.009	3.996	3.985	3.972	3.961	3.948	3.936	3.924	3.910	3.896	3.882	3.869	3.854	3.838	3.820	3.804	3.785	3.766	3.746	3.726	3.705	3.682	3.659	3.635	3.610	3.584	3.556	3.528	3.499	3.468	3.438	3.405	3.372	3.339	3.304	3.269	3.232	3.198	3.159	3.121	3.084	3.045	3.006	2.966	2.926	2.888	2.848	2.809	2.769	2.731	2.691	2.652	2.614	2.576	2.539	2.502	2.466	2.431	2.398	2.364	2.331	2.300	2.270	2.240	2.211	2.185	2.159	2.134	2.110	2.088	2.065	2.045	2.026	2.009	1.992	1.976	1.961	1.950	1.936	1.926	1.916	1.906	1.899	1.892	1.886	1.881	1.876	1.872	1.870	1.866	1.864	1.862	1.861	1.860	1.860	1.859	1.859	1.859	1.859	1.858	1.858	1.856	1.855	1.854	1.852	1.850	1.848	1.844	1.840	1.836	1.831	1.826	1.820	1.814	1.806	1.798	1.789	1.779	1.769	1.758	1.746	1.732	1.720	1.705	1.690	1.675	1.659	1.641	1.625	1.606	1.589	1.570	1.550	1.531	1.511	1.491	1.471	1.451	1.430	1.411	1.391	1.371	1.351	1.331	1.312	1.294	1.276	1.259	1.242	1.226	1.210	1.195	1.181	1.168	1.155	1.144	1.132	1.124	1.115	1.108	1.100	1.095	1.090	1.088	1.084	1.082	1.082	1.084	1.085	1.086	1.090	1.094	1.098	1.104	1.110	1.118	1.125	1.132	1.141	1.151	1.160	1.170	1.180	1.190	1.201	1.211	1.221	1.232	1.242	1.252	1.262	1.272	1.282	1.291	1.300	1.309	1.315	1.322	1.330	1.336	1.342	1.348	1.351	1.355	1.358	1.360	1.362	1.365	1.366	1.366	1.368	1.366	1.365	1.364	1.362	1.361	1.360	1.356	1.352	1.351	1.348	1.344	1.341	1.338	1.335	1.331	1.329	1.325	1.322	1.319	1.316	1.314	1.312	1.310	1.309	1.308	1.306	1.306	1.305	1.306	1.306	1.308	1.308	1.309	1.311	1.312	1.315	1.319	1.321	1.324	1.328	1.331	1.335	1.339	1.342	1.346	1.351	1.355	1.361	1.365	1.370	1.374	1.379	1.384	1.388	1.394	1.398	1.402	1.408	1.411	1.416	1.420	1.425	1.429	1.434	1.438	1.441	1.446	1.450	1.455	1.459	1.462	1.468	1.472	1.476	1.481	1.485	1.491	1.495	1.500	1.504	1.510	1.515	1.520	1.525	1.530	1.536	1.541	1.546	1.551	1.556	1.561	1.566	1.571	1.576	1.581	1.585	1.590	1.594	1.596	1.600	1.602	1.605	1.608	1.609	1.609	1.609	1.609	1.606	1.604	1.601	1.596	1.591	1.585	1.579	1.571	1.561	1.551	1.540	1.528	1.514	1.499	1.482	1.465	1.446	1.426	1.405	1.382	1.359	1.335	1.308	1.281	1.252	1.224	1.192	1.161	1.129	1.095	1.061	1.026	0.990	0.952	0.915	0.876	0.839	0.799	0.759	0.719	0.678	0.638	0.598	0.556	0.516	0.475	0.434	0.394	0.354	0.314	0.275	0.236	0.198	0.160	0.122	0.086	0.050	0.016	-0.018	-0.050	-0.082	-0.114	-0.144	-0.172	-0.201	-0.229	-0.254	-0.279	-0.304	-0.325	-0.348	-0.368	-0.388	-0.406	-0.424	-0.441	-0.458	-0.472	-0.488	-0.501	-0.514	-0.526	-0.539	-0.550	-0.561	-0.572	-0.584	-0.594	-0.604	-0.615	-0.624	-0.634	-0.644	-0.655	-0.665	-0.675	-0.686	-0.698	-0.710	-0.721	-0.735	-0.749	-0.762	-0.776	-0.791	-0.809	-0.825	-0.841	-0.860	-0.879	-0.899	-0.920	-0.940	-0.962	-0.985	-1.009	-1.032	-1.058	-1.082	-1.109	-1.135	-1.162	-1.190	-1.219	-1.248	-1.276	-1.306	-1.336	-1.365	-1.396	-1.428	-1.458	-1.489	-1.520	-1.550	-1.581	-1.611	-1.642	-1.672	-1.702	-1.732	-1.761	-1.791	-1.821	-1.849	-1.878	-1.906	-1.934	-1.960	-1.986	-2.013	-2.038	-2.062	-2.086	-2.109	-2.132	-2.154	-2.175	-2.196	-2.218	-2.236	-2.255	-2.274	-2.291	-2.308	-2.322	-2.339	-2.354	-2.368	-2.381	-2.394	-2.406	-2.418	-2.429	-2.440	-2.450	-2.459	-2.468	-2.476	-2.485	-2.492	-2.500	-2.506	-2.514	-2.520	-2.524	-2.530	-2.535	-2.540	-2.544	-2.549	-2.554	-2.558	-2.561	-2.566	-2.569	-2.574	-2.578	-2.581	-2.586	-2.589	-2.594	-2.599	-2.604	-2.608	-2.611	-2.618	-2.624	-2.629	-2.635	-2.640	-2.646	-2.652	-2.660	-2.666	-2.674	-2.681	-2.690	-2.698	-2.705	-2.715	-2.722	-2.731	-2.741	-2.750	-2.759	-2.769	-2.779	-2.789	-2.799	-2.810	-2.820	-2.830	-2.840	-2.851	-2.862	-2.872	-2.884	-2.895	-2.906	-2.915	-2.926	-2.936	-2.948	-2.958	-2.968	-2.976	-2.988	-2.996	-3.005	-3.015	-3.024	-3.031	-3.039	-3.048	-3.055	-3.061	-3.068	-3.074	-3.080	-3.085	-3.090	-3.095	-3.098	-3.101	-3.105	-3.108	-3.109	-3.111	-3.111	-3.111	-3.111	-3.109	-3.108	-3.105	-3.102	-3.099	-3.094	-3.089	-3.084	-3.076	-3.069	-3.060	-3.051	-3.041	-3.030	-3.020	-3.009	-2.995	-2.981	-2.968	-2.951	-2.936	-2.919	-2.902	-2.884	-2.866	-2.846	-2.828	-2.806	-2.786	-2.764	-2.744	-2.721	-2.699	-2.676	-2.654	-2.630	-2.606	-2.582	-2.559	-2.536	-2.512	-2.490	-2.466	-2.444	-2.420	-2.398	-2.376	-2.355	-2.332	-2.312	-2.291	-2.271	-2.251	-2.232	-2.214	-2.196	-2.178	-2.161	-2.146	-2.130	-2.116	-2.101	-2.089	-2.074	-2.061	-2.050	-2.039	-2.027	-2.018	-2.007	-1.998	-1.989	-1.981	-1.972	-1.965	-1.958	-1.950	-1.944	-1.938	-1.931	-1.926	-1.919	-1.914	-1.908	-1.902	-1.898	-1.892	-1.888	-1.881	-1.876	-1.871	-1.866	-1.862	-1.858	-1.852	-1.849	-1.844	-1.840	-1.835	-1.831	-1.826	-1.822	-1.818	-1.814	-1.810	-1.805	-1.802	-1.799	-1.795	-1.792	-1.790	-1.788	-1.785	-1.784	-1.781	-1.781	-1.780	-1.779	-1.779	-1.778	-1.779	-1.780	-1.780	-1.781	-1.782	-1.786	-1.789	-1.792	-1.795	-1.799	-1.804	-1.809	-1.814	-1.819	-1.824	-1.830	-1.836	-1.842	-1.850	-1.858	-1.865	-1.872	-1.881	-1.890	-1.899	-1.909	-1.918	-1.928	-1.938	-1.949	-1.959	-1.970	-1.981	-1.992	-2.004	-2.016	-2.029	-2.040	-2.054	-2.066	-2.079	-2.092	-2.105	-2.119	-2.134	-2.146	-2.161	-2.175	-2.191	-2.205	-2.220	-2.235	-2.250	-2.266	-2.281	-2.296	-2.314	-2.329	-2.344	-2.360	-2.376	-2.392	-2.409	-2.424	-2.440	-2.455	-2.472	-2.488	-2.502	-2.519	-2.534	-2.548	-2.562	-2.578	-2.591	-2.605	-2.619	-2.631	-2.645	-2.658	-2.669	-2.681	-2.692	-2.702	-2.712	-2.724	-2.732	-2.740	-2.749	-2.756	-2.764	-2.770	-2.775	-2.780	-2.785	-2.790	-2.792	-2.795	-2.798	-2.800	-2.801	-2.801	-2.801	-2.801	-2.800	-2.798	-2.796	-2.792	-2.790	-2.786	-2.781	-2.778	-2.771	-2.766	-2.760	-2.754	-2.746	-2.740	-2.731	-2.724	-2.715	-2.708	-2.699	-2.689	-2.680	-2.670	-2.660	-2.650	-2.640	-2.629	-2.618	-2.606	-2.595	-2.582	-2.570	-2.559	-2.546	-2.532	-2.520	-2.506	-2.492	-2.478	-2.464	-2.449	-2.434	-2.419	-2.401	-2.385	-2.370	-2.352	-2.335	-2.318	-2.300	-2.281	-2.262	-2.242	-2.222	-2.201	-2.180	-2.159	-2.136	-2.114	-2.090	-2.068	-2.042	-2.018	-1.992	-1.966	-1.939	-1.912	-1.884	-1.856	-1.828	-1.798	-1.768	-1.736	-1.705	-1.672	-1.639	-1.606	-1.571	-1.538	-1.502	-1.466	-1.430	-1.394	-1.355	-1.318	-1.278	-1.239	-1.200	-1.158	-1.118	-1.078	-1.035	-0.992	-0.950	-0.908	-0.864	-0.820	-0.776	-0.731	-0.686	-0.641	-0.598	-0.554	-0.507	-0.462	-0.418	-0.374	-0.329	-0.285	-0.241	-0.196	-0.152	-0.110	-0.068	-0.026	0.016	0.058	0.096	0.136	0.175	0.214	0.250	0.286	0.321	0.356	0.390	0.422	0.454	0.482	0.511	0.539	0.565	0.590	0.612	0.635	0.655	0.675	0.694	0.710	0.725	0.741	0.752	0.765	0.775	0.784	0.791	0.799	0.804	0.808	0.810	0.812	0.812	0.811	0.809	0.808	0.804	0.798	0.794	0.786	0.780	0.771	0.764	0.755	0.745	0.735	0.725	0.715	0.705	0.692	0.682	0.670	0.660	0.649	0.638	0.628	0.616	0.608	0.596	0.588	0.578	0.569	0.561	0.554	0.548	0.540	0.535	0.530	0.526	0.522	0.520	0.518	0.518	0.516	0.516	0.518	0.520	0.522	0.526	0.530	0.535	0.540	0.546	0.552	0.560	0.568	0.576	0.584	0.592	0.601	0.610	0.619	0.629	0.636	0.646	0.655	0.664	0.672	0.680	0.688	0.695	0.701	0.708	0.712	0.716	0.720	0.721	0.724	0.724	0.722	0.720	0.718	0.714	0.708	0.701	0.692	0.682	0.672	0.660	0.646	0.630	0.614	0.596	0.578	0.556	0.534	0.510	0.486	0.460	0.434	0.405	0.376	0.345	0.315	0.282	0.249	0.215	0.180	0.144	0.109	0.072	0.035	-0.002	-0.040	-0.079	-0.116	-0.154	-0.192	-0.231	-0.269	-0.306	-0.344	-0.381	-0.418	-0.454	-0.489	-0.524	-0.558	-0.591	-0.625	-0.656	-0.688	-0.718	-0.748	-0.775	-0.802	-0.830	-0.854	-0.880	-0.902	-0.925	-0.948	-0.968	-0.986	-1.005	-1.022	-1.039	-1.055	-1.070	-1.084	-1.096	-1.109	-1.119	-1.130	-1.140	-1.150	-1.158	-1.165	-1.174	-1.180	-1.186	-1.192	-1.199	-1.202	-1.208	-1.214	-1.219	-1.222	-1.226	-1.230	-1.235	-1.240	-1.242	-1.248	-1.251	-1.258	-1.262	-1.266	-1.272	-1.279	-1.285	-1.290	-1.299	-1.305	-1.312	-1.320	-1.330	-1.338	-1.349	-1.358	-1.369	-1.380	-1.392	-1.404	-1.418	-1.430	-1.444	-1.458	-1.472	-1.488	-1.502	-1.519	-1.536	-1.554	-1.571	-1.590	-1.608	-1.626	-1.645	-1.665	-1.684	-1.704	-1.724	-1.744	-1.764	-1.784	-1.805	-1.824	-1.845	-1.865	-1.885	-1.904	-1.925	-1.944	-1.964	-1.981	-2.000	-2.019	-2.035	-2.054	-2.070	-2.086	-2.101	-2.116	-2.131	-2.145	-2.158	-2.171	-2.182	-2.194	-2.205	-2.215	-2.225	-2.232	-2.242	-2.249	-2.255	-2.261	-2.268	-2.271	-2.276	-2.279	-2.282	-2.285	-2.286	-2.288	-2.288	-2.289	-2.289	-2.288	-2.286	-2.284	-2.282	-2.280	-2.278	-2.276	-2.272	-2.270	-2.266	-2.264	-2.260	-2.256	-2.254	-2.250	-2.246	-2.242	-2.239	-2.236	-2.234	-2.231	-2.229	-2.225	-2.224	-2.221	-2.219	-2.218	-2.218	-2.216	-2.215	-2.215	-2.215	-2.215	-2.216	-2.218	-2.218	-2.220	-2.222	-2.225	-2.228	-2.231	-2.234	-2.238	-2.241	-2.248	-2.251	-2.256	-2.262	-2.268	-2.274	-2.280	-2.286	-2.295	-2.301	-2.310	-2.316	-2.325	-2.334	-2.342	-2.352	-2.361	-2.371	-2.380	-2.389	-2.400	-2.411	-2.421	-2.431	-2.441	-2.452	-2.462	-2.474	-2.486	-2.496	-2.508	-2.520	-2.530	-2.542	-2.552	-2.564	-2.575	-2.585	-2.596	-2.606	-2.615	-2.625	-2.634	-2.644	-2.650	-2.659	-2.666	-2.672	-2.679	-2.685	-2.689	-2.694	-2.698	-2.701	-2.702	-2.705	-2.705	-2.705	-2.705	-2.702	-2.700	-2.696	-2.691	-2.688	-2.681	-2.675	-2.666	-2.658	-2.649	-2.639	-2.629	-2.616	-2.604	-2.591	-2.578	-2.564	-2.550	-2.534	-2.519	-2.501	-2.485	-2.468	-2.450	-2.431	-2.414	-2.395	-2.376	-2.358	-2.339	-2.321	-2.301	-2.282	-2.264	-2.245	-2.226	-2.209	-2.191	-2.172	-2.155	-2.139	-2.122	-2.105	-2.089	-2.072	-2.059	-2.044	-2.029	-2.015	-2.001	-1.989	-1.976	-1.965	-1.954	-1.942	-1.932	-1.921	-1.912	-1.904	-1.896	-1.889	-1.881	-1.874	-1.868	-1.862	-1.856	-1.850	-1.846	-1.842	-1.839	-1.835	-1.832	-1.831	-1.828	-1.828	-1.825	-1.824	-1.822	-1.822	-1.822	-1.822	-1.822	-1.822	-1.822	-1.824	-1.824	-1.825	-1.826	-1.829	-1.830	-1.830	-1.831	-1.832	-1.834	-1.835	-1.836	-1.836	-1.838	-1.836	-1.836	-1.838	-1.836	-1.836	-1.835	-1.832	-1.832	-1.830	-1.828	-1.824	-1.821	-1.816	-1.812	-1.809	-1.802	-1.798	-1.791	-1.786	-1.779	-1.771	-1.764	-1.756	-1.746	-1.739	-1.730	-1.720	-1.710	-1.701	-1.690	-1.679	-1.669	-1.658	-1.645	-1.635	-1.624	-1.611	-1.600	-1.588	-1.578	-1.566	-1.555	-1.544	-1.532	-1.521	-1.512	-1.501	-1.491	-1.482	-1.474	-1.464	-1.455	-1.446	-1.439	-1.431	-1.424	-1.416	-1.410	-1.405	-1.399	-1.394	-1.389	-1.382	-1.379	-1.374	-1.370	-1.366	-1.362	-1.359	-1.356	-1.352	-1.349	-1.346	-1.344	-1.341	-1.338	-1.335	-1.332	-1.330	-1.326	-1.324	-1.321	-1.318	-1.314	-1.311	-1.308	-1.302	-1.300	-1.295	-1.291	-1.288	-1.282	-1.278	-1.274	-1.269	-1.264	-1.259	-1.254	-1.249	-1.245	-1.239	-1.234	-1.229	-1.222	-1.219	-1.214	-1.208	-1.204	-1.199	-1.195	-1.190	-1.185	-1.181	-1.178	-1.172	-1.169	-1.166	-1.162	-1.160	-1.156	-1.154	-1.151	-1.150	-1.148	-1.145	-1.144	-1.142	-1.140	-1.140	-1.139	-1.138	-1.138	-1.138	-1.138	-1.136	-1.139	-1.139	-1.139	-1.140	-1.141	-1.142	-1.144	-1.145	-1.146	-1.149	-1.150	-1.151	-1.154	-1.155	-1.158	-1.159	-1.162	-1.165	-1.168	-1.171	-1.174	-1.178	-1.180	-1.185	-1.189	-1.194	-1.196	-1.201	-1.206	-1.211	-1.216	-1.224	-1.230	-1.236	-1.242	-1.250	-1.258	-1.265	-1.272	-1.280	-1.290	-1.299	-1.308	-1.318	-1.328	-1.339	-1.349	-1.360	-1.370	-1.381	-1.392	-1.405	-1.416	-1.426	-1.439	-1.449	-1.461	-1.472	-1.485	-1.495	-1.508	-1.518	-1.529	-1.538	-1.549	-1.558	-1.568	-1.576	-1.585	-1.592	-1.600	-1.608	-1.614	-1.620	-1.625	-1.629	-1.632	-1.636	-1.639	-1.640	-1.640	-1.640	-1.639	-1.638	-1.635	-1.631	-1.628	-1.622	-1.616	-1.610	-1.601	-1.594	-1.584	-1.574	-1.562	-1.551	-1.539	-1.525	-1.511	-1.496	-1.480	-1.464	-1.448	-1.429	-1.410	-1.391	-1.372	-1.354	-1.332	-1.312	-1.290	-1.269	-1.246	-1.224	-1.201	-1.179	-1.156	-1.132	-1.110	-1.086	-1.064	-1.040	-1.018	-0.992	-0.970	-0.948	-0.924	-0.901	-0.880	-0.858	-0.836	-0.816	-0.795	-0.775	-0.755	-0.736	-0.718	-0.700	-0.682	-0.668	-0.651	-0.635	-0.621	-0.608	-0.595	-0.582	-0.571	-0.560	-0.550	-0.541	-0.532	-0.526	-0.519	-0.512	-0.507	-0.502	-0.500	-0.496	-0.494	-0.492	-0.490	-0.490	-0.490	-0.490	-0.491	-0.492	-0.494	-0.496	-0.499	-0.501	-0.504	-0.506	-0.510	-0.512	-0.515	-0.519	-0.521	-0.524	-0.526	-0.529	-0.530	-0.532	-0.535	-0.535	-0.538	-0.538	-0.538	-0.536	-0.536	-0.535	-0.534	-0.532	-0.531	-0.529	-0.525	-0.522	-0.520	-0.515	-0.511	-0.507	-0.502	-0.499	-0.492	-0.488	-0.482	-0.476	-0.472	-0.466	-0.461	-0.456	-0.451	-0.445	-0.440	-0.436	-0.430	-0.428	-0.424	-0.421	-0.418	-0.415	-0.414	-0.412	-0.411	-0.411	-0.411	-0.412	-0.415	-0.418	-0.420	-0.425	-0.429	-0.435	-0.440	-0.448	-0.454	-0.462	-0.470	-0.480	-0.489	-0.500	-0.510	-0.522	-0.534	-0.548	-0.560	-0.572	-0.585	-0.599	-0.612	-0.626	-0.640	-0.654	-0.668	-0.680	-0.694	-0.708	-0.720	-0.732	-0.745	-0.756	-0.768	-0.778	-0.788	-0.796	-0.805	-0.812	-0.819	-0.825	-0.829	-0.834	-0.835	-0.836	-0.836	-0.835	-0.832	-0.830	-0.824	-0.818	-0.810	-0.801	-0.790	-0.779	-0.765	-0.750	-0.735	-0.719	-0.699	-0.680	-0.659	-0.638	-0.614	-0.589	-0.564	-0.536	-0.509	-0.480	-0.451	-0.421	-0.390	-0.359	-0.326	-0.294	-0.262	-0.229	-0.195	-0.161	-0.129	-0.095	-0.061	-0.028	0.005	0.038	0.069	0.100	0.131	0.160	0.189	0.218	0.244	0.270	0.296	0.320	0.342	0.364	0.384	0.402	0.421	0.436	0.451	0.464	0.475	0.485	0.494	0.501	0.506	0.510	0.512	0.514	0.511	0.510	0.507	0.501	0.495	0.488	0.479	0.469	0.458	0.445	0.432	0.418	0.401	0.385	0.368	0.350	0.332	0.312	0.294	0.274	0.251	0.230	0.209	0.188	0.165	0.142	0.121	0.100	0.078	0.055	0.034	0.012	-0.009	-0.030	-0.050	-0.071	-0.091	-0.109	-0.129	-0.146	-0.162	-0.180	-0.196	-0.211	-0.225	-0.239	-0.251	-0.264	-0.274	-0.285	-0.294	-0.302	-0.310	-0.316	-0.321	-0.325	-0.329	-0.331	-0.332	-0.332	-0.332	-0.331	-0.330	-0.326	-0.322	-0.316	-0.310	-0.302	-0.296	-0.286	-0.278	-0.268	-0.256	-0.244	-0.231	-0.219	-0.205	-0.191	-0.178	-0.161	-0.146	-0.131	-0.115	-0.100	-0.082	-0.066	-0.050	-0.034	-0.018	-0.001	0.015	0.031	0.048	0.061	0.076	0.091	0.105	0.119	0.132	0.145	0.156	0.168	0.178	0.188	0.198	0.206	0.214	0.220	0.228	0.232	0.238	0.241	0.246	0.249	0.251	0.251	0.252	0.252	0.252	0.251	0.250	0.248	0.246	0.244	0.240	0.238	0.234	0.229	0.225	0.221	0.218	0.214	0.210	0.206	0.202	0.200	0.196	0.194	0.191	0.190	0.188	0.188	0.188	0.188	0.189	0.190	0.192	0.194	0.198	0.202	0.206	0.212	0.219	0.226	0.234	0.242	0.251	0.261	0.271	0.284	0.295	0.308	0.321	0.335	0.350	0.364	0.379	0.395	0.411	0.428	0.445	0.461	0.479	0.495	0.512	0.531	0.548	0.565	0.582	0.599	0.616	0.631	0.648	0.662	0.679	0.692	0.706	0.720	0.734	0.745	0.756	0.768	0.778	0.786	0.795	0.801	0.808	0.812	0.816	0.820	0.822	0.824	0.824	0.822	0.821	0.818	0.814	0.808	0.801	0.794	0.784	0.775	0.764	0.751	0.738	0.725	0.710	0.692	0.676	0.659	0.639	0.620	0.599	0.578	0.555	0.532	0.509	0.484	0.460	0.434	0.409	0.381	0.355	0.328	0.300	0.274	0.244	0.216	0.188	0.160	0.131	0.104	0.074	0.046	0.019	-0.009	-0.036	-0.064	-0.089	-0.115	-0.140	-0.165	-0.190	-0.212	-0.236	-0.259	-0.280	-0.299	-0.320	-0.336	-0.355	-0.371	-0.386	-0.401	-0.414	-0.426	-0.436	-0.446	-0.455	-0.464	-0.470	-0.475	-0.479	-0.482	-0.486	-0.486	-0.485	-0.485	-0.482	-0.479	-0.475	-0.469	-0.462	-0.454	-0.446	-0.438	-0.428	-0.416	-0.404	-0.392	-0.379	-0.365	-0.352	-0.338	-0.322	-0.306	-0.291	-0.275	-0.260	-0.244	-0.228	-0.211	-0.195	-0.179	-0.164	-0.148	-0.131	-0.116	-0.100	-0.086	-0.071	-0.056	-0.044	-0.030	-0.018	-0.005	0.005	0.018	0.028	0.036	0.046	0.055	0.062	0.069	0.078	0.084	0.088	0.094	0.099	0.101	0.106	0.109	0.111	0.114	0.116	0.118	0.119	0.120	0.120	0.121	0.121	0.121	0.122	0.122	0.122	0.124	0.124	0.125	0.125	0.126	0.128	0.129	0.131	0.132	0.136	0.139	0.142	0.146	0.149	0.154	0.160	0.165	0.170	0.176	0.184	0.191	0.199	0.206	0.215	0.224	0.232	0.242	0.251	0.261	0.272	0.282	0.292	0.304	0.315	0.326	0.338	0.349	0.361	0.372	0.384	0.395	0.405	0.416	0.426	0.436	0.446	0.456	0.465	0.474	0.482	0.491	0.498	0.505	0.511	0.518	0.524	0.530	0.534	0.538	0.541	0.544	0.546	0.546	0.548	0.549	0.549	0.548	0.546	0.544	0.542	0.540	0.538	0.532	0.528	0.522	0.518	0.511	0.505	0.499	0.491	0.484	0.476	0.466	0.458	0.448	0.438	0.428	0.416	0.405	0.394	0.382	0.371	0.359	0.345	0.334	0.320	0.306	0.294	0.280	0.266	0.252	0.238	0.222	0.209	0.192	0.179	0.162	0.149	0.132	0.118	0.101	0.085	0.071	0.055	0.039	0.024	0.009	-0.006	-0.022	-0.036	-0.052	-0.066	-0.081	-0.095	-0.109	-0.124	-0.138	-0.151	-0.164	-0.178	-0.189	-0.202	-0.214	-0.226	-0.236	-0.248	-0.258	-0.268	-0.276	-0.286	-0.295	-0.302	-0.310	-0.319	-0.325	-0.332	-0.338	-0.345	-0.350	-0.355	-0.360	-0.365	-0.369	-0.372	-0.378	-0.380	-0.384	-0.386	-0.390	-0.392	-0.396	-0.398	-0.401	-0.404	-0.408	-0.409	-0.412	-0.416	-0.420	-0.424	-0.428	-0.432	-0.436	-0.441	-0.448	-0.452	-0.459	-0.466	-0.474	-0.480	-0.489	-0.499	-0.507	-0.518	-0.528	-0.539	-0.550	-0.564	-0.576	-0.590	-0.605	-0.619	-0.634	-0.651	-0.666	-0.684	-0.701	-0.720	-0.738	-0.758	-0.776	-0.796	-0.816	-0.836	-0.858	-0.878	-0.899	-0.919	-0.940	-0.961	-0.981	-1.002	-1.024	-1.044	-1.064	-1.085	-1.104	-1.122	-1.141	-1.160	-1.179	-1.195	-1.211	-1.228	-1.242	-1.258	-1.270	-1.282	-1.295	-1.305	-1.315	-1.325	-1.331	-1.340	-1.345	-1.351	-1.355	-1.358	-1.359	-1.360	-1.360	-1.359	-1.356	-1.352	-1.350	-1.345	-1.338	-1.332	-1.324	-1.315	-1.305	-1.296	-1.284	-1.272	-1.260	-1.248	-1.232	-1.219	-1.205	-1.190	-1.175	-1.159	-1.142	-1.128	-1.111	-1.095	-1.079	-1.062	-1.048	-1.030	-1.015	-1.000	-0.985	-0.969	-0.954	-0.940	-0.925	-0.911	-0.898	-0.885	-0.871	-0.859	-0.849	-0.838	-0.828	-0.818	-0.809	-0.800	-0.791	-0.784	-0.778	-0.771	-0.765	-0.761	-0.756	-0.752	-0.749	-0.746	-0.744	-0.741	-0.740	-0.740	-0.739	-0.739	-0.739	-0.739	-0.740	-0.741	-0.744	-0.745	-0.748	-0.749	-0.751	-0.754	-0.755	-0.758	-0.760	-0.762	-0.765	-0.766	-0.769	-0.771	-0.772	-0.775	-0.778	-0.778	-0.780	-0.780	-0.781	-0.781	-0.781	-0.781	-0.781	-0.780	-0.779	-0.778	-0.775	-0.772	-0.770	-0.766	-0.762	-0.760	-0.756	-0.750	-0.746	-0.740	-0.734	-0.728	-0.720	-0.714	-0.706	-0.699	-0.690	-0.682	-0.672	-0.664	-0.655	-0.645	-0.635	-0.625	-0.615	-0.604	-0.594	-0.582	-0.570	-0.559	-0.549	-0.536	-0.526	-0.514	-0.502	-0.491	-0.480	-0.469	-0.456	-0.445	-0.434	-0.424	-0.412	-0.401	-0.391	-0.381	-0.370	-0.361	-0.351	-0.341	-0.332	-0.324	-0.315	-0.306	-0.299	-0.291	-0.285	-0.278	-0.272	-0.266	-0.260	-0.255	-0.251	-0.248	-0.244	-0.241	-0.238	-0.236	-0.234	-0.234	-0.232	-0.231	-0.231	-0.231	-0.232	-0.234	-0.236	-0.238	-0.241	-0.244	-0.248	-0.251	-0.255	-0.260	-0.266	-0.271	-0.276	-0.282	-0.289	-0.296	-0.302	-0.310	-0.318	-0.325	-0.334	-0.340	-0.349	-0.358	-0.364	-0.372	-0.381	-0.389	-0.398	-0.405	-0.414	-0.422	-0.430	-0.439	-0.446	-0.455	-0.464	-0.472	-0.479	-0.488	-0.495	-0.502	-0.511	-0.518	-0.525	-0.532	-0.540	-0.548	-0.555	-0.562	-0.570	-0.578	-0.586	-0.594	-0.601	-0.609	-0.618	-0.625	-0.634	-0.642	-0.650	-0.660	-0.668	-0.678	-0.686	-0.696	-0.706	-0.716	-0.726	-0.736	-0.746	-0.758	-0.769	-0.779	-0.791	-0.801	-0.814	-0.826	-0.836	-0.849	-0.861	-0.872	-0.885	-0.896	-0.908	-0.919	-0.930	-0.941	-0.952	-0.962	-0.972	-0.981	-0.990	-1.000	-1.009	-1.016	-1.024	-1.029	-1.035	-1.040	-1.044	-1.049	-1.050	-1.052	-1.054	-1.054	-1.051	-1.051	-1.048	-1.045	-1.040	-1.035	-1.028	-1.021	-1.012	-1.004	-0.994	-0.982	-0.972	-0.959	-0.945	-0.931	-0.918	-0.902	-0.885	-0.869	-0.851	-0.834	-0.815	-0.796	-0.778	-0.758	-0.738	-0.716	-0.695	-0.674	-0.652	-0.632	-0.611	-0.590	-0.569	-0.546	-0.526	-0.504	-0.484	-0.462	-0.442	-0.422	-0.402	-0.382	-0.362	-0.344	-0.326	-0.308	-0.290	-0.272	-0.255	-0.239	-0.222	-0.206	-0.192	-0.176	-0.162	-0.148	-0.135	-0.121	-0.109	-0.098	-0.086	-0.075	-0.065	-0.055	-0.045	-0.036	-0.028	-0.019	-0.011	-0.005	0.001	0.009	0.014	0.019	0.024	0.028	0.030	0.035	0.038	0.039	0.040	0.042	0.042	0.042	0.042	0.042	0.040	0.039	0.036	0.034	0.031	0.028	0.022	0.019	0.014	0.009	0.002	-0.002	-0.010	-0.016	-0.024	-0.031	-0.036	-0.044	-0.051	-0.059	-0.068	-0.075	-0.082	-0.090	-0.099	-0.106	-0.112	-0.120	-0.128	-0.134	-0.140	-0.145	-0.150	-0.156	-0.160	-0.164	-0.166	-0.169	-0.171	-0.172	-0.172	-0.172	-0.170	-0.168	-0.165	-0.160	-0.154	-0.148	-0.141	-0.131	-0.124	-0.111	-0.100	-0.088	-0.072	-0.059	-0.041	-0.024	-0.005	0.015	0.035	0.058	0.081	0.105	0.130	0.156	0.184	0.210	0.240	0.269	0.299	0.330	0.361	0.394	0.426	0.459	0.491	0.525	0.559	0.592	0.626	0.659	0.692	0.726	0.760	0.792	0.826	0.858	0.889	0.920	0.950	0.980	1.009	1.038	1.065	1.092	1.119	1.144	1.169	1.191	1.214	1.235	1.256	1.275	1.295	1.312	1.329	1.345	1.360	1.374	1.388	1.401	1.411	1.424	1.434	1.444	1.454	1.461	1.470	1.478	1.485	1.492	1.500	1.508	1.512	1.520	1.528	1.535	1.542	1.550	1.558	1.566	1.575	1.584	1.594	1.604	1.614	1.626	1.638	1.651	1.665	1.680	1.696	1.712	1.731	1.749	1.770	1.790	1.812	1.836	1.860	1.888	1.912	1.941	1.971	2.000	2.031	2.065	2.099	2.134	2.170	2.208	2.246	2.285	2.325	2.368	2.410	2.454	2.498	2.542	2.590	2.636	2.684	2.732	2.782	2.832	2.882	2.934	2.985	3.035	3.089	3.140	3.191	3.245	3.296	3.349	3.401	3.452	3.505	3.556	3.608	3.659	3.708	3.758	3.806	3.854	3.900	3.946	3.991	4.036	4.079	4.120	4.161	4.199	4.238	4.272	4.309	4.341	4.374	4.402	4.431	4.458	4.482	4.505	4.528	4.546	4.565	4.579	4.594	4.605	4.615	4.624	4.630	4.635	4.638	4.639	4.638	4.636	4.630	4.625	4.619	4.609	4.599	4.588	4.575	4.560	4.545	4.528	4.510	4.492	4.472	4.452	4.431	4.410	4.389	4.366	4.342	4.320	4.296	4.272	4.249	4.225	4.201	4.179	4.155	4.132	4.109	4.088	4.065	4.044	4.025	4.005	3.986	3.966	3.949	3.931	3.914	3.899	3.884	3.869	3.855	3.841	3.829	3.816	3.804	3.792	3.781	3.770	3.760	3.750	3.741	3.731	3.722	3.712	3.702	3.694	3.684	3.674	3.664	3.654	3.642	3.631	3.619	3.606	3.594	3.579	3.564	3.549	3.532	3.516	3.499	3.480	3.461	3.440	3.419	3.395	3.371	3.348	3.321	3.295	3.268	3.239	3.210	3.179	3.148	3.116	3.082	3.049	3.015	2.979	2.944	2.908	2.871	2.834	2.798	2.760	2.721	2.684	2.646	2.609	2.571	2.532	2.496	2.460	2.424	2.388	2.352	2.318	2.284	2.251	2.219	2.188	2.158	2.128	2.099	2.071	2.045	2.020	1.995	1.972	1.951	1.930	1.910	1.891	1.874	1.858	1.842	1.829	1.816	1.804	1.792	1.782	1.774	1.765	1.758	1.752	1.746	1.741	1.738	1.734	1.730	1.728	1.725	1.724	1.721	1.720	1.720	1.718	1.718	1.716	1.714	1.712	1.711	1.709	1.706	1.705	1.700	1.698	1.694	1.689	1.684	1.678	1.671	1.665	1.656	1.650	1.640	1.631	1.621	1.609	1.599	1.585	1.572	1.560	1.546	1.530	1.515	1.500	1.484	1.466	1.450	1.432	1.416	1.398	1.380	1.361	1.344	1.325	1.308	1.289	1.271	1.254	1.236	1.220	1.204	1.188	1.171	1.158	1.142	1.129	1.116	1.104	1.092	1.082	1.072	1.064	1.056	1.049	1.042	1.039	1.035	1.031	1.029	1.028	1.029	1.030	1.031	1.034	1.038	1.042	1.049	1.054	1.061	1.069	1.078	1.086	1.095	1.106	1.116	1.128	1.139	1.151	1.162	1.175	1.186	1.199	1.210	1.222	1.234	1.245	1.256	1.268	1.278	1.289	1.299	1.308	1.318	1.325	1.332	1.340	1.346	1.352	1.358	1.362	1.365	1.370	1.372	1.374	1.376	1.376	1.378	1.378	1.378	1.375	1.374	1.372	1.370	1.366	1.364	1.360	1.358	1.352	1.350	1.345	1.340	1.336	1.334	1.329	1.325	1.320	1.318	1.314	1.311	1.308	1.305	1.301	1.300	1.298	1.298	1.295	1.295	1.294	1.294	1.294	1.296	1.298	1.299	1.301	1.302	1.305	1.309	1.311	1.315	1.319	1.322	1.326	1.331	1.335	1.340	1.344	1.350	1.354	1.360	1.364	1.370	1.375	1.380	1.385	1.390	1.395	1.400	1.405	1.409	1.414	1.419	1.422	1.426	1.431	1.434	1.439	1.441	1.446	1.449	1.452	1.455	1.459	1.462	1.465	1.469	1.471	1.475	1.476	1.480	1.482	1.486	1.489	1.491	1.494	1.498	1.500	1.504	1.506	1.510	1.514	1.516	1.520	1.522	1.525	1.530	1.532	1.536	1.539	1.541	1.545	1.548	1.550	1.552	1.555	1.556	1.558	1.558	1.559	1.559	1.559	1.558	1.556	1.554	1.550	1.546	1.542	1.538	1.530	1.522	1.515	1.505	1.495	1.482	1.471	1.458	1.442	1.426	1.410	1.391	1.371	1.351	1.329	1.306	1.281	1.256	1.230	1.202	1.172	1.142	1.111	1.080	1.046	1.014	0.979	0.942	0.906	0.870	0.832	0.794	0.755	0.716	0.676	0.638	0.598	0.556	0.516	0.478	0.438	0.396	0.358	0.319	0.280	0.242	0.204	0.168	0.130	0.094	0.060	0.025	-0.008	-0.040	-0.071	-0.102	-0.132	-0.161	-0.189	-0.216	-0.241	-0.266	-0.291	-0.314	-0.335	-0.358	-0.378	-0.398	-0.416	-0.435	-0.452	-0.468	-0.484	-0.500	-0.515	-0.530	-0.544	-0.559	-0.572	-0.588	-0.600	-0.615	-0.628	-0.640	-0.655	-0.668	-0.681	-0.696	-0.710	-0.726	-0.740	-0.758	-0.772	-0.789	-0.808	-0.824	-0.842	-0.862	-0.881	-0.901	-0.922	-0.944	-0.966	-0.989	-1.012	-1.038	-1.062	-1.088	-1.112	-1.140	-1.166	-1.195	-1.222	-1.251	-1.280	-1.311	-1.340	-1.371	-1.401	-1.432	-1.464	-1.495	-1.526	-1.559	-1.589	-1.620	-1.652	-1.684	-1.716	-1.746	-1.779	-1.809	-1.840	-1.870	-1.900	-1.931	-1.960	-1.990	-2.019	-2.046	-2.074	-2.101	-2.128	-2.152	-2.179	-2.202	-2.226	-2.250	-2.272	-2.294	-2.314	-2.335	-2.355	-2.374	-2.391	-2.409	-2.425	-2.440	-2.456	-2.470	-2.484	-2.495	-2.508	-2.519	-2.528	-2.538	-2.548	-2.555	-2.562	-2.570	-2.575	-2.581	-2.586	-2.591	-2.595	-2.599	-2.602	-2.605	-2.609	-2.610	-2.612	-2.614	-2.616	-2.618	-2.620	-2.621	-2.624	-2.625	-2.626	-2.629	-2.631	-2.634	-2.635	-2.639	-2.642	-2.646	-2.650	-2.655	-2.660	-2.665	-2.671	-2.678	-2.684	-2.691	-2.699	-2.708	-2.716	-2.725	-2.734	-2.744	-2.754	-2.765	-2.776	-2.786	-2.799	-2.811	-2.824	-2.836	-2.849	-2.862	-2.875	-2.889	-2.902	-2.916	-2.930	-2.945	-2.959	-2.972	-2.986	-3.000	-3.012	-3.026	-3.039	-3.051	-3.062	-3.074	-3.086	-3.096	-3.108	-3.118	-3.128	-3.136	-3.144	-3.151	-3.159	-3.164	-3.170	-3.175	-3.179	-3.182	-3.185	-3.186	-3.188	-3.189	-3.188	-3.186	-3.184	-3.180	-3.176	-3.172	-3.166	-3.159	-3.152	-3.144	-3.135	-3.125	-3.115	-3.102	-3.091	-3.078	-3.065	-3.049	-3.035	-3.019	-3.002	-2.985	-2.968	-2.949	-2.930	-2.910	-2.891	-2.871	-2.850	-2.829	-2.808	-2.786	-2.764	-2.741	-2.719	-2.696	-2.674	-2.650	-2.628	-2.604	-2.581	-2.559	-2.535	-2.514	-2.491	-2.470	-2.448	-2.425	-2.405	-2.384	-2.364	-2.344	-2.322	-2.304	-2.285	-2.266	-2.249	-2.231	-2.214	-2.198	-2.181	-2.165	-2.150	-2.134	-2.120	-2.106	-2.092	-2.080	-2.066	-2.054	-2.041	-2.029	-2.018	-2.006	-1.996	-1.985	-1.975	-1.965	-1.955	-1.945	-1.936	-1.926	-1.918	-1.909	-1.900	-1.891	-1.884	-1.875	-1.868	-1.860	-1.852	-1.845	-1.838	-1.832	-1.825	-1.819	-1.812	-1.806	-1.801	-1.795	-1.791	-1.786	-1.782	-1.779	-1.775	-1.771	-1.769	-1.768	-1.765	-1.764	-1.761	-1.761	-1.761	-1.761	-1.761	-1.762	-1.764	-1.765	-1.768	-1.770	-1.774	-1.778	-1.781	-1.785	-1.790	-1.795	-1.800	-1.806	-1.811	-1.818	-1.824	-1.830	-1.838	-1.845	-1.851	-1.859	-1.866	-1.874	-1.881	-1.890	-1.898	-1.905	-1.912	-1.921	-1.929	-1.938	-1.945	-1.954	-1.961	-1.970	-1.978	-1.986	-1.995	-2.004	-2.014	-2.022	-2.031	-2.040	-2.049	-2.059	-2.069	-2.079	-2.089	-2.099	-2.110	-2.120	-2.131	-2.142	-2.154	-2.165	-2.179	-2.191	-2.204	-2.216	-2.230	-2.244	-2.258	-2.271	-2.288	-2.302	-2.318	-2.332	-2.349	-2.365	-2.381	-2.399	-2.416	-2.432	-2.450	-2.466	-2.484	-2.502	-2.519	-2.536	-2.554	-2.570	-2.589	-2.605	-2.621	-2.639	-2.655	-2.671	-2.688	-2.702	-2.718	-2.732	-2.746	-2.761	-2.774	-2.788	-2.800	-2.812	-2.822	-2.834	-2.844	-2.854	-2.862	-2.871	-2.878	-2.885	-2.891	-2.898	-2.902	-2.906	-2.910	-2.912	-2.916	-2.918	-2.920	-2.920	-2.920	-2.919	-2.919	-2.916	-2.915	-2.912	-2.909	-2.905	-2.900	-2.896	-2.891	-2.885	-2.879	-2.871	-2.864	-2.856	-2.849	-2.840	-2.831	-2.821	-2.812	-2.802	-2.791	-2.780	-2.770	-2.758	-2.746	-2.734	-2.721	-2.709	-2.695	-2.681	-2.668	-2.652	-2.638	-2.622	-2.608	-2.590	-2.572	-2.556	-2.539	-2.520	-2.502	-2.482	-2.464	-2.444	-2.424	-2.402	-2.381	-2.359	-2.338	-2.315	-2.290	-2.268	-2.242	-2.219	-2.192	-2.166	-2.140	-2.114	-2.086	-2.058	-2.029	-2.000	-1.970	-1.940	-1.909	-1.878	-1.845	-1.814	-1.781	-1.748	-1.712	-1.678	-1.642	-1.609	-1.571	-1.535	-1.499	-1.460	-1.422	-1.385	-1.346	-1.305	-1.266	-1.225	-1.186	-1.145	-1.102	-1.061	-1.020	-0.978	-0.935	-0.892	-0.849	-0.808	-0.762	-0.720	-0.676	-0.632	-0.589	-0.545	-0.502	-0.459	-0.416	-0.372	-0.330	-0.289	-0.245	-0.204	-0.162	-0.121	-0.081	-0.042	-0.002	0.036	0.072	0.111	0.148	0.182	0.218	0.250	0.284	0.316	0.348	0.378	0.406	0.434	0.460	0.485	0.509	0.532	0.555	0.575	0.595	0.614	0.630	0.648	0.662	0.675	0.688	0.700	0.710	0.719	0.726	0.734	0.740	0.745	0.749	0.751	0.752	0.754	0.754	0.754	0.752	0.750	0.746	0.742	0.739	0.734	0.729	0.722	0.716	0.711	0.705	0.698	0.690	0.684	0.678	0.671	0.665	0.658	0.652	0.645	0.640	0.635	0.630	0.625	0.621	0.618	0.615	0.611	0.610	0.608	0.609	0.608	0.608	0.610	0.612	0.614	0.616	0.621	0.625	0.630	0.636	0.642	0.649	0.656	0.662	0.670	0.679	0.689	0.696	0.705	0.714	0.722	0.731	0.741	0.750	0.758	0.766	0.775	0.782	0.790	0.798	0.802	0.809	0.814	0.818	0.819	0.821	0.822	0.821	0.820	0.818	0.815	0.810	0.804	0.795	0.788	0.776	0.765	0.752	0.738	0.721	0.704	0.684	0.664	0.644	0.620	0.596	0.569	0.542	0.515	0.485	0.455	0.424	0.390	0.356	0.321	0.286	0.250	0.214	0.175	0.138	0.099	0.060	0.020	-0.020	-0.059	-0.100	-0.140	-0.179	-0.219	-0.259	-0.296	-0.336	-0.374	-0.412	-0.449	-0.485	-0.522	-0.556	-0.590	-0.625	-0.656	-0.688	-0.718	-0.748	-0.776	-0.804	-0.830	-0.855	-0.880	-0.902	-0.924	-0.946	-0.965	-0.985	-1.002	-1.019	-1.035	-1.050	-1.064	-1.078	-1.090	-1.101	-1.111	-1.121	-1.131	-1.139	-1.148	-1.154	-1.161	-1.168	-1.174	-1.179	-1.185	-1.190	-1.195	-1.200	-1.205	-1.209	-1.215	-1.219	-1.224	-1.229	-1.235	-1.240	-1.246	-1.252	-1.259	-1.266	-1.272	-1.281	-1.289	-1.299	-1.308	-1.318	-1.328	-1.338	-1.350	-1.362	-1.374	-1.386	-1.400	-1.415	-1.431	-1.446	-1.461	-1.479	-1.495	-1.512	-1.530	-1.548	-1.566	-1.586	-1.605	-1.625	-1.645	-1.665	-1.688	-1.708	-1.729	-1.751	-1.771	-1.794	-1.815	-1.838	-1.859	-1.881	-1.901	-1.924	-1.945	-1.966	-1.988	-2.006	-2.027	-2.047	-2.068	-2.086	-2.105	-2.122	-2.141	-2.159	-2.175	-2.191	-2.208	-2.224	-2.236	-2.251	-2.265	-2.278	-2.290	-2.301	-2.312	-2.322	-2.332	-2.342	-2.351	-2.360	-2.369	-2.376	-2.382	-2.389	-2.394	-2.400	-2.404	-2.409	-2.414	-2.416	-2.420	-2.422	-2.425	-2.426	-2.429	-2.430	-2.431	-2.431	-2.432	-2.432	-2.434	-2.434	-2.434	-2.434	-2.435	-2.435	-2.434	-2.434	-2.434	-2.432	-2.432	-2.432	-2.431	-2.431	-2.431	-2.430	-2.430	-2.430	-2.429	-2.429	-2.429	-2.428	-2.428	-2.428	-2.428	-2.428	-2.428	-2.429	-2.429	-2.429	-2.429	-2.430	-2.431	-2.431	-2.432	-2.432	-2.434	-2.436	-2.436	-2.439	-2.440	-2.442	-2.444	-2.446	-2.449	-2.451	-2.454	-2.458	-2.461	-2.464	-2.469	-2.472	-2.478	-2.482	-2.488	-2.494	-2.499	-2.505	-2.511	-2.519	-2.525	-2.532	-2.540	-2.549	-2.558	-2.566	-2.575	-2.584	-2.594	-2.604	-2.614	-2.625	-2.635	-2.645	-2.658	-2.668	-2.679	-2.689	-2.700	-2.711	-2.721	-2.732	-2.742	-2.752	-2.762	-2.771	-2.781	-2.790	-2.799	-2.805	-2.812	-2.820	-2.826	-2.831	-2.838	-2.841	-2.845	-2.849	-2.850	-2.852	-2.851	-2.852	-2.851	-2.849	-2.846	-2.844	-2.840	-2.835	-2.830	-2.824	-2.818	-2.809	-2.800	-2.792	-2.782	-2.772	-2.761	-2.750	-2.739	-2.726	-2.714	-2.701	-2.688	-2.674	-2.661	-2.646	-2.632	-2.619	-2.605	-2.590	-2.575	-2.561	-2.548	-2.534	-2.521	-2.506	-2.494	-2.481	-2.468	-2.455	-2.444	-2.431	-2.419	-2.409	-2.396	-2.386	-2.376	-2.368	-2.358	-2.349	-2.339	-2.331	-2.322	-2.315	-2.308	-2.302	-2.295	-2.289	-2.284	-2.278	-2.272	-2.268	-2.264	-2.259	-2.255	-2.251	-2.248	-2.244	-2.240	-2.238	-2.235	-2.231	-2.230	-2.226	-2.226	-2.222	-2.221	-2.219	-2.218	-2.215	-2.214	-2.212	-2.211	-2.209	-2.208	-2.205	-2.204	-2.202	-2.200	-2.198	-2.195	-2.192	-2.191	-2.188	-2.185	-2.181	-2.178	-2.174	-2.170	-2.165	-2.161	-2.156	-2.151	-2.145	-2.140	-2.132	-2.126	-2.119	-2.111	-2.104	-2.096	-2.086	-2.078	-2.069	-2.058	-2.049	-2.038	-2.026	-2.015	-2.004	-1.991	-1.980	-1.968	-1.954	-1.941	-1.928	-1.914	-1.900	-1.886	-1.871	-1.859	-1.844	-1.830	-1.815	-1.801	-1.786	-1.772	-1.758	-1.745	-1.731	-1.718	-1.704	-1.690	-1.678	-1.665	-1.654	-1.641	-1.630	-1.619	-1.608	-1.598	-1.588	-1.578	-1.568	-1.559	-1.550	-1.542	-1.534	-1.528	-1.520	-1.514	-1.508	-1.501	-1.495	-1.490	-1.485	-1.479	-1.474	-1.470	-1.466	-1.462	-1.459	-1.454	-1.450	-1.448	-1.444	-1.440	-1.439	-1.435	-1.432	-1.430	-1.428	-1.424	-1.422	-1.419	-1.416	-1.415	-1.412	-1.410	-1.408	-1.406	-1.404	-1.402	-1.400	-1.399	-1.396	-1.396	-1.394	-1.392	-1.392	-1.390	-1.390	-1.389	-1.390	-1.389	-1.388	-1.389	-1.389	-1.389	-1.389	-1.390	-1.390	-1.391	-1.392	-1.394	-1.394	-1.396	-1.398	-1.400	-1.401	-1.402	-1.405	-1.406	-1.409	-1.410	-1.412	-1.415	-1.416	-1.419	-1.420	-1.421	-1.424	-1.426	-1.428	-1.429	-1.430	-1.431	-1.431	-1.432	-1.434	-1.434	-1.434	-1.435	-1.434	-1.432	-1.432	-1.431	-1.431	-1.430	-1.429	-1.428	-1.426	-1.425	-1.424	-1.422	-1.421	-1.420	-1.418	-1.416	-1.415	-1.414	-1.412	-1.411	-1.411	-1.410	-1.411	-1.412	-1.411	-1.414	-1.414	-1.415	-1.418	-1.420	-1.424	-1.426	-1.430	-1.435	-1.440	-1.445	-1.450	-1.456	-1.462	-1.468	-1.475	-1.482	-1.489	-1.496	-1.505	-1.512	-1.521	-1.529	-1.538	-1.545	-1.554	-1.561	-1.570	-1.578	-1.586	-1.594	-1.601	-1.608	-1.615	-1.621	-1.628	-1.632	-1.638	-1.642	-1.646	-1.649	-1.652	-1.655	-1.656	-1.655	-1.655	-1.654	-1.652	-1.650	-1.646	-1.642	-1.636	-1.630	-1.624	-1.615	-1.606	-1.598	-1.586	-1.575	-1.564	-1.550	-1.536	-1.522	-1.508	-1.492	-1.475	-1.458	-1.440	-1.421	-1.402	-1.384	-1.364	-1.342	-1.322	-1.301	-1.279	-1.259	-1.236	-1.214	-1.191	-1.169	-1.148	-1.125	-1.101	-1.080	-1.056	-1.034	-1.012	-0.991	-0.969	-0.948	-0.926	-0.905	-0.884	-0.864	-0.845	-0.826	-0.808	-0.789	-0.772	-0.756	-0.739	-0.724	-0.709	-0.695	-0.680	-0.668	-0.656	-0.645	-0.634	-0.624	-0.614	-0.606	-0.599	-0.591	-0.585	-0.581	-0.576	-0.571	-0.568	-0.566	-0.564	-0.562	-0.561	-0.561	-0.561	-0.561	-0.564	-0.565	-0.568	-0.569	-0.571	-0.575	-0.579	-0.580	-0.584	-0.588	-0.591	-0.594	-0.598	-0.600	-0.604	-0.605	-0.608	-0.610	-0.611	-0.612	-0.614	-0.615	-0.615	-0.615	-0.612	-0.612	-0.610	-0.608	-0.605	-0.601	-0.598	-0.592	-0.588	-0.582	-0.576	-0.570	-0.564	-0.555	-0.549	-0.540	-0.532	-0.524	-0.515	-0.506	-0.498	-0.489	-0.480	-0.471	-0.462	-0.454	-0.445	-0.436	-0.429	-0.420	-0.414	-0.408	-0.401	-0.395	-0.390	-0.385	-0.381	-0.378	-0.376	-0.374	-0.374	-0.372	-0.374	-0.374	-0.376	-0.380	-0.382	-0.388	-0.392	-0.398	-0.404	-0.411	-0.419	-0.428	-0.436	-0.448	-0.456	-0.466	-0.478	-0.489	-0.500	-0.511	-0.522	-0.535	-0.545	-0.556	-0.569	-0.580	-0.589	-0.600	-0.610	-0.619	-0.628	-0.636	-0.644	-0.651	-0.656	-0.662	-0.666	-0.670	-0.671	-0.674	-0.672	-0.671	-0.670	-0.666	-0.662	-0.655	-0.649	-0.640	-0.630	-0.618	-0.605	-0.591	-0.576	-0.560	-0.540	-0.521	-0.500	-0.479	-0.455	-0.431	-0.404	-0.379	-0.350	-0.321	-0.291	-0.261	-0.229	-0.198	-0.164	-0.131	-0.096	-0.062	-0.028	0.009	0.044	0.079	0.115	0.151	0.186	0.221	0.256	0.290	0.326	0.360	0.391	0.424	0.455	0.486	0.516	0.546	0.574	0.600	0.625	0.650	0.672	0.695	0.715	0.735	0.751	0.769	0.782	0.796	0.809	0.819	0.828	0.836	0.841	0.845	0.849	0.849	0.849	0.848	0.844	0.839	0.832	0.826	0.816	0.808	0.796	0.784	0.771	0.758	0.742	0.725	0.709	0.690	0.671	0.652	0.632	0.612	0.590	0.569	0.546	0.525	0.501	0.479	0.456	0.432	0.410	0.388	0.365	0.341	0.320	0.298	0.275	0.252	0.232	0.211	0.192	0.172	0.152	0.134	0.116	0.099	0.082	0.066	0.052	0.038	0.024	0.011	0.000	-0.011	-0.021	-0.031	-0.038	-0.045	-0.051	-0.058	-0.061	-0.066	-0.069	-0.071	-0.072	-0.072	-0.072	-0.071	-0.069	-0.066	-0.062	-0.058	-0.052	-0.048	-0.040	-0.032	-0.026	-0.016	-0.009	0.001	0.011	0.021	0.031	0.042	0.052	0.065	0.076	0.088	0.099	0.111	0.124	0.134	0.146	0.158	0.169	0.181	0.191	0.201	0.214	0.224	0.232	0.241	0.251	0.260	0.269	0.276	0.284	0.290	0.296	0.302	0.309	0.312	0.318	0.321	0.325	0.328	0.330	0.332	0.334	0.335	0.336	0.336	0.338	0.338	0.336	0.336	0.336	0.335	0.335	0.334	0.332	0.332	0.332	0.331	0.331	0.331	0.331	0.331	0.332	0.334	0.335	0.338	0.340	0.341	0.345	0.349	0.354	0.359	0.365	0.370	0.376	0.385	0.391	0.400	0.409	0.419	0.429	0.439	0.451	0.462	0.475	0.488	0.501	0.515	0.529	0.542	0.558	0.571	0.588	0.602	0.618	0.632	0.649	0.665	0.680	0.695	0.711	0.725	0.740	0.754	0.768	0.781	0.795	0.806	0.820	0.831	0.841	0.852	0.862	0.871	0.879	0.886	0.892	0.899	0.902	0.905	0.908	0.909	0.910	0.910	0.908	0.905	0.901	0.896	0.891	0.885	0.876	0.869	0.859	0.846	0.836	0.822	0.808	0.794	0.778	0.760	0.744	0.725	0.706	0.685	0.665	0.644	0.621	0.599	0.576	0.552	0.529	0.504	0.479	0.454	0.429	0.404	0.378	0.351	0.325	0.299	0.274	0.246	0.221	0.195	0.170	0.144	0.119	0.094	0.069	0.045	0.021	-0.002	-0.025	-0.046	-0.068	-0.089	-0.109	-0.129	-0.148	-0.166	-0.184	-0.199	-0.216	-0.231	-0.245	-0.258	-0.270	-0.281	-0.292	-0.301	-0.310	-0.318	-0.325	-0.331	-0.336	-0.340	-0.342	-0.346	-0.348	-0.348	-0.348	-0.346	-0.344	-0.340	-0.336	-0.331	-0.325	-0.318	-0.311	-0.302	-0.294	-0.284	-0.274	-0.262	-0.251	-0.239	-0.226	-0.212	-0.198	-0.184	-0.170	-0.154	-0.139	-0.124	-0.108	-0.091	-0.074	-0.059	-0.042	-0.026	-0.009	0.008	0.024	0.041	0.056	0.072	0.088	0.104	0.119	0.134	0.148	0.162	0.176	0.189	0.202	0.214	0.226	0.238	0.248	0.258	0.268	0.276	0.285	0.294	0.301	0.308	0.314	0.320	0.325	0.331	0.335	0.339	0.342	0.346	0.349	0.351	0.352	0.354	0.356	0.356	0.358	0.360	0.361	0.361	0.362	0.362	0.364	0.365	0.365	0.368	0.369	0.370	0.372	0.372	0.376	0.378	0.380	0.382	0.386	0.390	0.394	0.398	0.401	0.406	0.411	0.416	0.421	0.428	0.432	0.440	0.446	0.454	0.460	0.468	0.475	0.484	0.491	0.499	0.507	0.515	0.522	0.530	0.538	0.545	0.552	0.560	0.568	0.574	0.580	0.586	0.592	0.599	0.604	0.609	0.614	0.619	0.621	0.625	0.628	0.630	0.631	0.634	0.634	0.634	0.634	0.632	0.631	0.630	0.628	0.622	0.620	0.615	0.610	0.604	0.598	0.591	0.584	0.575	0.566	0.556	0.546	0.536	0.524	0.511	0.499	0.485	0.471	0.458	0.442	0.426	0.410	0.394	0.376	0.359	0.341	0.324	0.305	0.284	0.265	0.245	0.225	0.204	0.184	0.164	0.141	0.121	0.099	0.078	0.055	0.034	0.012	-0.009	-0.030	-0.051	-0.074	-0.095	-0.115	-0.136	-0.155	-0.175	-0.194	-0.214	-0.231	-0.249	-0.266	-0.284	-0.299	-0.315	-0.330	-0.344	-0.358	-0.371	-0.384	-0.395	-0.405	-0.415	-0.425	-0.434	-0.441	-0.448	-0.455	-0.460	-0.465	-0.469	-0.472	-0.476	-0.478	-0.480	-0.481	-0.481	-0.481	-0.481	-0.481	-0.479	-0.478	-0.475	-0.472	-0.471	-0.468	-0.465	-0.462	-0.460	-0.456	-0.454	-0.452	-0.449	-0.446	-0.445	-0.442	-0.441	-0.441	-0.440	-0.440	-0.440	-0.441	-0.442	-0.445	-0.448	-0.450	-0.454	-0.459	-0.465	-0.470	-0.476	-0.484	-0.492	-0.501	-0.510	-0.521	-0.531	-0.542	-0.556	-0.568	-0.581	-0.596	-0.610	-0.625	-0.640	-0.656	-0.672	-0.689	-0.706	-0.722	100.000	5.000	2.000	1.000	6.000	0.000	0.000	0.000	0.000	0.000	0.000	0.000	0.000	0.000	0.000	0.000	0.000	0.000	2.685	2.666	2.646	2.629	2.611	2.594	2.579	2.564	2.550	2.536	2.524	2.512	2.502	2.492	2.484	2.475	2.468	2.461	2.456	2.450	2.446	2.441	2.438	2.434	2.431	2.429	2.428	2.426	2.425	2.424	2.424	2.424	2.424	2.422	2.422	2.422	2.421	2.420	2.420	2.418	2.416	2.416	2.412	2.410	2.408	2.402	2.399	2.394	2.389	2.381	2.375	2.368	2.360	2.351	2.341	2.331	2.321	2.310	2.299	2.285	2.272	2.259	2.244	2.229	2.212	2.196	2.180	2.162	2.144	2.126	2.108	2.089	2.069	2.050	2.030	2.009	1.989	1.968	1.949	1.928	1.906	1.885	1.864	1.842	1.821	1.800	1.780	1.760	1.739	1.719	1.698	1.678	1.659	1.639	1.619	1.600	1.581	1.562	1.544	1.526	1.509	1.492	1.475	1.460	1.442	1.428	1.412	1.398	1.382	1.368	1.354	1.340	1.328	1.314	1.301	1.289	1.276	1.264	1.251	1.240	1.229	1.218	1.208	1.198	1.188	1.178	1.166	1.156	1.148	1.138	1.128	1.119	1.109	1.100	1.090	1.081	1.072	1.062	1.052	1.044	1.034	1.024	1.015	1.005	0.996	0.986	0.976	0.966	0.956	0.946	0.936	0.926	0.915	0.904	0.892	0.882	0.871	0.860	0.848	0.836	0.825	0.814	0.800	0.789	0.776	0.764	0.751	0.738	0.726	0.712	0.699	0.686	0.672	0.659	0.645	0.631	0.618	0.604	0.590	0.575	0.561	0.549	0.535	0.520	0.506	0.492	0.480	0.466	0.452	0.440	0.428	0.414	0.401	0.390	0.378	0.366	0.355	0.344	0.334	0.324	0.314	0.305	0.296	0.288	0.280	0.274	0.266	0.261	0.255	0.251	0.248	0.245	0.241	0.240	0.240	0.239	0.239	0.240	0.242	0.245	0.249	0.254	0.259	0.265	0.271	0.279	0.288	0.296	0.306	0.316	0.328	0.340	0.351	0.364	0.379	0.392	0.408	0.424	0.439	0.455	0.470	0.488	0.504	0.521	0.539	0.555	0.574	0.591	0.608	0.626	0.644	0.660	0.678	0.694	0.711	0.728	0.742	0.760	0.775	0.790	0.805	0.818	0.832	0.846	0.859	0.871	0.884	0.895	0.906	0.918	0.928	0.938	0.948	0.956	0.965	0.974	0.982	0.990	0.999	1.006	1.012	1.020	1.028	1.034	1.040	1.048	1.054	1.061	1.069	1.075	1.082	1.090	1.096	1.104	1.111	1.120	1.128	1.135	1.144	1.151	1.160	1.169	1.178	1.186	1.195	1.205	1.214	1.224	1.234	1.244	1.254	1.262	1.272	1.281	1.291	1.300	1.309	1.318	1.325	1.332	1.340	1.348	1.354	1.360	1.366	1.371	1.375	1.379	1.382	1.385	1.386	1.388	1.388	1.388	1.386	1.385	1.381	1.379	1.374	1.370	1.362	1.358	1.350	1.342	1.332	1.324	1.314	1.304	1.292	1.280	1.269	1.255	1.242	1.229	1.215	1.201	1.186	1.171	1.156	1.141	1.126	1.110	1.095	1.080	1.064	1.049	1.034	1.019	1.005	0.990	0.976	0.962	0.950	0.936	0.924	0.911	0.899	0.888	0.876	0.865	0.855	0.845	0.836	0.828	0.819	0.811	0.804	0.796	0.791	0.784	0.778	0.772	0.769	0.764	0.760	0.758	0.754	0.751	0.749	0.748	0.746	0.745	0.744	0.744	0.744	0.744	0.745	0.745	0.748	0.749	0.751	0.752	0.755	0.759	0.761	0.765	0.770	0.774	0.780	0.785	0.790	0.796	0.802	0.809	0.816	0.824	0.834	0.841	0.850	0.861	0.870	0.881	0.892	0.904	0.915	0.928	0.940	0.954	0.966	0.981	0.996	1.010	1.025	1.040	1.056	1.072	1.089	1.105	1.121	1.139	1.156	1.174	1.191	1.208	1.226	1.245	1.261	1.279	1.298	1.315	1.331	1.349	1.366	1.384	1.400	1.418	1.432	1.449	1.464	1.480	1.495	1.509	1.525	1.538	1.551	1.565	1.578	1.590	1.601	1.612	1.622	1.634	1.645	1.655	1.664	1.674	1.682	1.691	1.700	1.706	1.715	1.721	1.729	1.736	1.742	1.749	1.756	1.762	1.769	1.775	1.782	1.789	1.795	1.801	1.809	1.815	1.822	1.830	1.838	1.845	1.854	1.861	1.870	1.880	1.890	1.899	1.910	1.921	1.932	1.945	1.958	1.971	1.985	1.999	2.015	2.030	2.046	2.064	2.080	2.098	2.116	2.136	2.156	2.176	2.196	2.218	2.239	2.261	2.282	2.305	2.329	2.351	2.375	2.398	2.422	2.445	2.469	2.492	2.516	2.540	2.564	2.586	2.610	2.632	2.654	2.676	2.696	2.718	2.739	2.758	2.776	2.794	2.810	2.828	2.842	2.856	2.870	2.884	2.894	2.905	2.915	2.922	2.930	2.935	2.940	2.942	2.945	2.948	2.948	2.946	2.944	2.940	2.935	2.930	2.924	2.915	2.906	2.898	2.886	2.875	2.862	2.850	2.835	2.821	2.805	2.790	2.772	2.756	2.739	2.721	2.704	2.686	2.668	2.649	2.631	2.614	2.595	2.578	2.559	2.541	2.524	2.506	2.491	2.474	2.458	2.444	2.429	2.415	2.401	2.388	2.376	2.364	2.352	2.342	2.332	2.324	2.315	2.308	2.300	2.292	2.288	2.281	2.276	2.272	2.268	2.265	2.261	2.258	2.255	2.252	2.251	2.248	2.245	2.244	2.241	2.240	2.236	2.235	2.231	2.229	2.225	2.221	2.219	2.214	2.209	2.202	2.198	2.190	2.184	2.176	2.168	2.158	2.148	2.138	2.126	2.112	2.100	2.088	2.072	2.058	2.041	2.025	2.007	1.990	1.971	1.952	1.932	1.911	1.891	1.869	1.848	1.825	1.804	1.780	1.758	1.735	1.710	1.688	1.662	1.639	1.615	1.591	1.568	1.544	1.520	1.498	1.474	1.451	1.428	1.406	1.385	1.364	1.342	1.322	1.304	1.285	1.266	1.249	1.231	1.215	1.199	1.185	1.170	1.156	1.142	1.130	1.119	1.106	1.096	1.085	1.075	1.066	1.058	1.049	1.041	1.034	1.026	1.021	1.015	1.010	1.004	0.999	0.995	0.990	0.985	0.981	0.978	0.972	0.969	0.965	0.961	0.958	0.954	0.950	0.948	0.942	0.939	0.934	0.930	0.925	0.921	0.916	0.911	0.905	0.901	0.895	0.889	0.882	0.878	0.871	0.865	0.858	0.850	0.842	0.836	0.829	0.820	0.814	0.805	0.796	0.789	0.780	0.770	0.761	0.752	0.742	0.732	0.724	0.714	0.704	0.694	0.682	0.672	0.661	0.650	0.639	0.628	0.616	0.604	0.591	0.579	0.568	0.555	0.541	0.529	0.515	0.502	0.489	0.476	0.461	0.448	0.432	0.419	0.405	0.390	0.375	0.360	0.345	0.330	0.315	0.299	0.284	0.269	0.254	0.239	0.224	0.208	0.192	0.178	0.162	0.148	0.134	0.119	0.104	0.090	0.075	0.062	0.048	0.035	0.021	0.009	-0.004	-0.016	-0.028	-0.039	-0.050	-0.060	-0.070	-0.080	-0.090	-0.099	-0.108	-0.115	-0.124	-0.130	-0.138	-0.145	-0.152	-0.158	-0.164	-0.170	-0.175	-0.180	-0.185	-0.190	-0.195	-0.200	-0.204	-0.208	-0.211	-0.216	-0.220	-0.224	-0.228	-0.231	-0.236	-0.240	-0.245	-0.250	-0.254	-0.260	-0.265	-0.270	-0.276	-0.282	-0.288	-0.295	-0.302	-0.310	-0.318	-0.326	-0.334	-0.344	-0.352	-0.364	-0.374	-0.384	-0.396	-0.408	-0.419	-0.432	-0.446	-0.459	-0.472	-0.486	-0.502	-0.518	-0.532	-0.549	-0.564	-0.581	-0.599	-0.615	-0.632	-0.650	-0.668	-0.685	-0.704	-0.722	-0.740	-0.759	-0.778	-0.795	-0.814	-0.832	-0.851	-0.870	-0.889	-0.906	-0.925	-0.942	-0.961	-0.978	-0.994	-1.011	-1.028	-1.044	-1.059	-1.074	-1.089	-1.104	-1.118	-1.131	-1.145	-1.156	-1.169	-1.180	-1.192	-1.202	-1.211	-1.221	-1.230	-1.239	-1.246	-1.252	-1.259	-1.265	-1.271	-1.276	-1.280	-1.284	-1.286	-1.289	-1.291	-1.292	-1.294	-1.295	-1.295	-1.295	-1.294	-1.292	-1.291	-1.290	-1.289	-1.285	-1.282	-1.280	-1.276	-1.274	-1.270	-1.266	-1.264	-1.259	-1.256	-1.251	-1.248	-1.244	-1.240	-1.235	-1.231	-1.226	-1.224	-1.219	-1.216	-1.212	-1.209	-1.205	-1.202	-1.200	-1.196	-1.194	-1.192	-1.190	-1.189	-1.186	-1.185	-1.184	-1.182	-1.182	-1.182	-1.182	-1.182	-1.182	-1.184	-1.185	-1.186	-1.188	-1.190	-1.192	-1.195	-1.198	-1.201	-1.205	-1.208	-1.212	-1.218	-1.221	-1.226	-1.231	-1.236	-1.242	-1.249	-1.255	-1.260	-1.268	-1.275	-1.281	-1.289	-1.296	-1.304	-1.311	-1.319	-1.326	-1.335	-1.341	-1.350	-1.358	-1.366	-1.374	-1.381	-1.389	-1.396	-1.404	-1.411	-1.419	-1.425	-1.432	-1.439	-1.445	-1.451	-1.456	-1.462	-1.469	-1.472	-1.478	-1.481	-1.486	-1.490	-1.492	-1.496	-1.500	-1.502	-1.504	-1.506	-1.509	-1.510	-1.511	-1.511	-1.512	-1.512	-1.512	-1.514	-1.512	-1.512	-1.511	-1.511	-1.510	-1.510	-1.509	-1.508	-1.506	-1.506	-1.504	-1.504	-1.504	-1.502	-1.502	-1.502	-1.502	-1.501	-1.502	-1.502	-1.504	-1.505	-1.505	-1.506	-1.508	-1.510	-1.510	-1.512	-1.514	-1.516	-1.519	-1.522	-1.524	-1.526	-1.530	-1.532	-1.536	-1.539	-1.542	-1.545	-1.549	-1.551	-1.555	-1.559	-1.562	-1.565	-1.569	-1.571	-1.575	-1.579	-1.582	-1.586	-1.588	-1.591	-1.595	-1.596	-1.599	-1.601	-1.604	-1.605	-1.608	-1.610	-1.611	-1.614	-1.614	-1.616	-1.616	-1.619	-1.619	-1.620	-1.620	-1.621	-1.621	-1.622	-1.622	-1.624	-1.622	-1.622	-1.622	-1.622	-1.622	-1.622	-1.621	-1.621	-1.620	-1.620	-1.619	-1.618	-1.616	-1.615	-1.615	-1.612	-1.611	-1.610	-1.608	-1.606	-1.605	-1.601	-1.600	-1.598	-1.595	-1.592	-1.589	-1.588	-1.585	-1.582	-1.579	-1.576	-1.572	-1.570	-1.568	-1.564	-1.560	-1.558	-1.554	-1.550	-1.549	-1.545	-1.542	-1.539	-1.536	-1.534	-1.532	-1.530	-1.528	-1.526	-1.526	-1.525	-1.525	-1.524	-1.524	-1.524	-1.525	-1.526	-1.528	-1.529	-1.531	-1.534	-1.538	-1.541	-1.546	-1.550	-1.555	-1.561	-1.566	-1.572	-1.580	-1.586	-1.594	-1.601	-1.610	-1.619	-1.628	-1.635	-1.644	-1.652	-1.661	-1.670	-1.679	-1.688	-1.696	-1.706	-1.715	-1.724	-1.731	-1.739	-1.748	-1.755	-1.762	-1.769	-1.775	-1.781	-1.788	-1.792	-1.796	-1.800	-1.804	-1.806	-1.809	-1.810	-1.810	-1.811	-1.811	-1.810	-1.809	-1.805	-1.802	-1.799	-1.795	-1.789	-1.784	-1.778	-1.770	-1.762	-1.754	-1.745	-1.736	-1.725	-1.714	-1.704	-1.691	-1.680	-1.666	-1.655	-1.641	-1.626	-1.612	-1.599	-1.582	-1.568	-1.551	-1.536	-1.520	-1.502	-1.486	-1.470	-1.452	-1.435	-1.418	-1.400	-1.382	-1.364	-1.346	-1.328	-1.310	-1.292	-1.275	-1.256	-1.239	-1.221	-1.202	-1.186	-1.169	-1.151	-1.135	-1.118	-1.102	-1.085	-1.070	-1.054	-1.039	-1.024	-1.010	-0.995	-0.981	-0.969	-0.955	-0.942	-0.930	-0.918	-0.906	-0.895	-0.885	-0.875	-0.865	-0.856	-0.848	-0.840	-0.831	-0.824	-0.816	-0.811	-0.804	-0.798	-0.792	-0.786	-0.781	-0.778	-0.772	-0.769	-0.764	-0.760	-0.756	-0.752	-0.748	-0.744	-0.740	-0.735	-0.731	-0.728	-0.722	-0.716	-0.712	-0.708	-0.701	-0.695	-0.689	-0.681	-0.675	-0.668	-0.659	-0.651	-0.642	-0.632	-0.624	-0.614	-0.602	-0.592	-0.580	-0.569	-0.558	-0.544	-0.531	-0.519	-0.505	-0.491	-0.478	-0.464	-0.450	-0.435	-0.421	-0.406	-0.392	-0.379	-0.365	-0.351	-0.338	-0.325	-0.311	-0.300	-0.288	-0.276	-0.266	-0.255	-0.245	-0.236	-0.229	-0.221	-0.214	-0.208	-0.204	-0.199	-0.195	-0.191	-0.190	-0.189	-0.189	-0.189	-0.191	-0.194	-0.196	-0.201	-0.206	-0.211	-0.218	-0.224	-0.231	-0.240	-0.250	-0.259	-0.269	-0.279	-0.290	-0.301	-0.312	-0.324	-0.336	-0.348	-0.360	-0.372	-0.385	-0.396	-0.409	-0.421	-0.432	-0.444	-0.454	-0.465	-0.475	-0.485	-0.494	-0.502	-0.510	-0.518	-0.524	-0.530	-0.535	-0.540	-0.544	-0.546	-0.549	-0.551	-0.552	-0.551	-0.550	-0.549	-0.546	-0.544	-0.539	-0.535	-0.530	-0.524	-0.518	-0.510	-0.501	-0.494	-0.484	-0.475	-0.465	-0.454	-0.444	-0.434	-0.422	-0.411	-0.400	-0.389	-0.376	-0.365	-0.352	-0.342	-0.331	-0.319	-0.308	-0.298	-0.286	-0.276	-0.268	-0.258	-0.249	-0.241	-0.232	-0.225	-0.218	-0.212	-0.205	-0.200	-0.196	-0.192	-0.189	-0.186	-0.184	-0.184	-0.182	-0.184	-0.184	-0.186	-0.189	-0.191	-0.195	-0.199	-0.204	-0.210	-0.216	-0.222	-0.229	-0.238	-0.245	-0.254	-0.262	-0.274	-0.282	-0.294	-0.304	-0.315	-0.328	-0.339	-0.350	-0.362	-0.375	-0.388	-0.400	-0.414	-0.426	-0.440	-0.452	-0.466	-0.480	-0.492	-0.506	-0.520	-0.531	-0.545	-0.559	-0.571	-0.584	-0.596	-0.608	-0.619	-0.630	-0.641	-0.651	-0.662	-0.672	-0.682	-0.691	-0.700	-0.709	-0.718	-0.725	-0.732	-0.739	-0.745	-0.751	-0.756	-0.760	-0.764	-0.768	-0.770	-0.772	-0.775	-0.775	-0.776	-0.776	-0.775	-0.775	-0.772	-0.770	-0.768	-0.765	-0.762	-0.759	-0.754	-0.750	-0.745	-0.740	-0.735	-0.729	-0.722	-0.716	-0.710	-0.704	-0.698	-0.691	-0.684	-0.679	-0.671	-0.665	-0.659	-0.652	-0.646	-0.640	-0.636	-0.630	-0.625	-0.621	-0.618	-0.612	-0.611	-0.608	-0.605	-0.604	-0.601	-0.601	-0.601	-0.601	-0.602	-0.604	-0.605	-0.609	-0.611	-0.615	-0.618	-0.622	-0.628	-0.632	-0.638	-0.642	-0.650	-0.655	-0.661	-0.668	-0.675	-0.681	-0.689	-0.696	-0.701	-0.709	-0.715	-0.721	-0.728	-0.734	-0.740	-0.745	-0.750	-0.755	-0.759	-0.761	-0.765	-0.766	-0.770	-0.771	-0.770	-0.770	-0.769	-0.768	-0.766	-0.762	-0.759	-0.754	-0.748	-0.741	-0.735	-0.729	-0.720	-0.711	-0.701	-0.690	-0.679	-0.666	-0.654	-0.641	-0.626	-0.612	-0.598	-0.581	-0.566	-0.550	-0.532	-0.516	-0.498	-0.480	-0.462	-0.444	-0.425	-0.408	-0.389	-0.370	-0.351	-0.332	-0.315	-0.298	-0.280	-0.261	-0.244	-0.228	-0.210	-0.194	-0.180	-0.164	-0.150	-0.135	-0.122	-0.110	-0.098	-0.088	-0.078	-0.068	-0.059	-0.051	-0.045	-0.039	-0.034	-0.030	-0.026	-0.024	-0.021	-0.021	-0.022	-0.022	-0.025	-0.029	-0.032	-0.036	-0.042	-0.049	-0.055	-0.064	-0.072	-0.082	-0.091	-0.102	-0.114	-0.125	-0.139	-0.151	-0.164	-0.178	-0.192	-0.206	-0.220	-0.235	-0.250	-0.265	-0.280	-0.295	-0.310	-0.325	-0.340	-0.354	-0.369	-0.382	-0.396	-0.410	-0.424	-0.436	-0.449	-0.460	-0.471	-0.482	-0.492	-0.501	-0.511	-0.520	-0.528	-0.536	-0.542	-0.549	-0.554	-0.559	-0.564	-0.568	-0.571	-0.574	-0.576	-0.578	-0.579	-0.580	-0.579	-0.579	-0.576	-0.576	-0.574	-0.572	-0.569	-0.566	-0.562	-0.559	-0.554	-0.550	-0.545	-0.540	-0.535	-0.530	-0.524	-0.518	-0.511	-0.505	-0.499	-0.491	-0.484	-0.479	-0.470	-0.462	-0.456	-0.449	-0.441	-0.432	-0.426	-0.419	-0.411	-0.402	-0.396	-0.389	-0.381	-0.372	-0.365	-0.358	-0.350	-0.342	-0.335	-0.328	-0.320	-0.312	-0.305	-0.299	-0.291	-0.284	-0.278	-0.270	-0.264	-0.258	-0.251	-0.245	-0.239	-0.232	-0.228	-0.222	-0.216	-0.211	-0.208	-0.202	-0.198	-0.194	-0.190	-0.186	-0.182	-0.180	-0.176	-0.174	-0.171	-0.169	-0.168	-0.166	-0.165	-0.164	-0.162	-0.161	-0.160	-0.160	-0.160	-0.159	-0.159	-0.160	-0.159	-0.159	-0.160	-0.160	-0.161	-0.160	-0.160	-0.161	-0.161	-0.161	-0.160	-0.160	-0.160	-0.160	-0.159	-0.159	-0.156	-0.156	-0.155	-0.152	-0.151	-0.150	-0.146	-0.145	-0.141	-0.138	-0.135	-0.131	-0.126	-0.124	-0.119	-0.114	-0.110	-0.104	-0.099	-0.092	-0.089	-0.082	-0.076	-0.070	-0.065	-0.059	-0.051	-0.046	-0.039	-0.034	-0.026	-0.020	-0.014	-0.006	-0.001	0.006	0.011	0.018	0.024	0.029	0.035	0.040	0.046	0.051	0.055	0.060	0.065	0.070	0.074	0.079	0.082	0.085	0.089	0.091	0.094	0.096	0.099	0.101	0.101	0.104	0.104	0.105	0.106	0.105	0.106	0.105	0.104	0.104	0.101	0.101	0.099	0.096	0.095	0.092	0.090	0.086	0.082	0.080	0.076	0.071	0.068	0.064	0.059	0.055	0.049	0.044	0.039	0.034	0.026	0.021	0.015	0.009	0.004	-0.004	-0.009	-0.016	-0.021	-0.028	-0.034	-0.040	-0.046	-0.052	-0.058	-0.064	-0.070	-0.075	-0.081	-0.086	-0.091	-0.095	-0.100	-0.104	-0.108	-0.112	-0.115	-0.118	-0.120	-0.124	-0.125	-0.126	-0.128	-0.128	-0.129	-0.129	-0.129	-0.129	-0.128	-0.128	-0.125	-0.124	-0.121	-0.119	-0.116	-0.114	-0.111	-0.108	-0.105	-0.102	-0.099	-0.098	-0.094	-0.091	-0.088	-0.085	-0.082	-0.081	-0.080	-0.079	-0.078	-0.078	-0.078	-0.078	-0.080	-0.081	-0.084	-0.086	-0.091	-0.095	-0.099	-0.106	-0.111	-0.119	-0.128	-0.136	-0.146	-0.156	-0.168	-0.179	-0.192	-0.205	-0.219	-0.234	-0.249	-0.265	-0.281	-0.298	-0.315	-0.332	-0.350	-0.370	-0.388	-0.408	-0.425	-0.445	-0.465	-0.484	-0.502	-0.522	-0.542	-0.560	-0.580	-0.599	-0.616	-0.634	-0.652	-0.670	-0.685	-0.701	-0.718	-0.732	-0.748	-0.760	-0.774	-0.786	-0.798	-0.809	-0.819	-0.829	-0.836	-0.845	-0.852	-0.860	-0.865	-0.871	-0.875	-0.879	-0.882	-0.885	-0.886	-0.886	-0.888	-0.889	-0.888	-0.886	-0.884	-0.882	-0.880	-0.876	-0.872	-0.869	-0.864	-0.860	-0.855	-0.849	-0.844	-0.838	-0.831	-0.825	-0.819	-0.811	-0.806	-0.799	-0.792	-0.785	-0.778	-0.770	-0.764	-0.758	-0.751	-0.745	-0.738	-0.731	-0.724	-0.718	-0.712	-0.706	-0.701	-0.695	-0.690	-0.685	-0.680	-0.675	-0.671	-0.668	-0.664	-0.661	-0.658	-0.655	-0.652	-0.650	-0.649	-0.648	-0.646	-0.646	-0.645	-0.645	-0.645	-0.645	-0.646	-0.648	-0.649	-0.651	-0.652	-0.655	-0.658	-0.661	-0.664	-0.666	-0.671	-0.675	-0.679	-0.682	-0.686	-0.691	-0.696	-0.701	-0.705	-0.711	-0.716	-0.721	-0.728	-0.732	-0.738	-0.742	-0.749	-0.754	-0.759	-0.765	-0.770	-0.775	-0.780	-0.785	-0.789	-0.795	-0.800	-0.804	-0.809	-0.812	-0.816	-0.820	-0.825	-0.828	-0.831	-0.835	-0.839	-0.842	-0.845	-0.848	-0.851	-0.855	-0.858	-0.860	-0.864	-0.868	-0.870	-0.872	-0.876	-0.879	-0.882	-0.886	-0.889	-0.892	-0.896	-0.900	-0.904	-0.908	-0.910	-0.915	-0.919	-0.924	-0.928	-0.932	-0.936	-0.941	-0.946	-0.951	-0.956	-0.961	-0.966	-0.972	-0.976	-0.982	-0.988	-0.992	-0.998	-1.002	-1.008	-1.012	-1.018	-1.021	-1.026	-1.031	-1.035	-1.039	-1.041	-1.045	-1.048	-1.050	-1.054	-1.055	-1.056	-1.058	-1.059	-1.058	-1.059	-1.058	-1.056	-1.055	-1.052	-1.050	-1.046	-1.044	-1.040	-1.035	-1.030	-1.024	-1.019	-1.011	-1.005	-0.998	-0.991	-0.982	-0.974	-0.965	-0.956	-0.946	-0.938	-0.926	-0.915	-0.905	-0.894	-0.882	-0.871	-0.860	-0.848	-0.835	-0.825	-0.812	-0.801	-0.789	-0.778	-0.765	-0.754	-0.742	-0.731	-0.720	-0.709	-0.698	-0.689	-0.678	-0.669	-0.658	-0.649	-0.640	-0.632	-0.624	-0.618	-0.610	-0.602	-0.598	-0.592	-0.586	-0.581	-0.578	-0.574	-0.571	-0.569	-0.566	-0.566	-0.564	-0.564	-0.564	-0.565	-0.566	-0.568	-0.569	-0.572	-0.576	-0.579	-0.584	-0.588	-0.592	-0.598	-0.604	-0.610	-0.616	-0.622	-0.630	-0.638	-0.645	-0.652	-0.660	-0.668	-0.676	-0.682	-0.691	-0.699	-0.706	-0.712	-0.720	-0.728	-0.734	-0.740	-0.746	-0.752	-0.759	-0.762	-0.768	-0.771	-0.775	-0.778	-0.780	-0.782	-0.784	-0.784	-0.784	-0.784	-0.781	-0.780	-0.778	-0.774	-0.770	-0.765	-0.758	-0.752	-0.745	-0.738	-0.729	-0.720	-0.710	-0.699	-0.689	-0.676	-0.665	-0.651	-0.639	-0.625	-0.610	-0.595	-0.580	-0.564	-0.548	-0.531	-0.515	-0.498	-0.480	-0.462	-0.446	-0.428	-0.410	-0.392	-0.374	-0.356	-0.339	-0.321	-0.304	-0.285	-0.268	-0.251	-0.234	-0.216	-0.200	-0.184	-0.166	-0.151	-0.134	-0.120	-0.104	-0.089	-0.074	-0.060	-0.046	-0.032	-0.019	-0.006	0.006	0.019	0.030	0.041	0.052	0.062	0.072	0.082	0.092	0.101	0.110	0.118	0.125	0.132	0.139	0.145	0.151	0.155	0.160	0.165	0.169	0.172	0.176	0.179	0.181	0.182	0.184	0.185	0.186	0.186	0.186	0.185	0.185	0.184	0.181	0.180	0.178	0.176	0.172	0.170	0.168	0.162	0.160	0.156	0.154	0.149	0.145	0.141	0.138	0.134	0.130	0.126	0.124	0.121	0.118	0.115	0.112	0.111	0.110	0.109	0.109	0.108	0.108	0.110	0.110	0.114	0.116	0.119	0.124	0.129	0.135	0.140	0.149	0.156	0.166	0.176	0.188	0.199	0.211	0.225	0.240	0.255	0.271	0.288	0.306	0.326	0.346	0.366	0.388	0.410	0.432	0.456	0.482	0.506	0.534	0.560	0.588	0.616	0.645	0.672	0.704	0.734	0.764	0.795	0.826	0.858	0.891	0.922	0.955	0.988	1.020	1.052	1.085	1.118	1.151	1.182	1.216	1.248	1.280	1.312	1.345	1.375	1.408	1.439	1.470	1.500	1.531	1.561	1.591	1.621	1.650	1.679	1.706	1.735	1.764	1.790	1.818	1.844	1.871	1.896	1.921	1.948	1.972	1.998	2.022	2.046	2.070	2.095	2.118	2.141	2.165	2.188	2.211	2.235	2.258	2.281	2.304	2.326	2.350	2.372	2.396	2.420	2.442	2.468	2.491	2.515	2.540	2.566	2.590	2.616	2.641	2.669	2.695	2.722	2.750	2.779	2.808	2.838	2.868	2.899	2.930	2.961	2.995	3.029	3.064	3.098	3.134	3.170	3.206	3.244	3.284	3.322	3.364	3.405	3.448	3.490	3.534	3.579	3.624	3.669	3.715	3.762	3.811	3.859	3.909	3.958	4.008	4.060	4.110	4.162	4.214	4.266	4.320	4.372	4.425	4.479	4.531	4.585	4.638	4.691	4.744	4.796	4.849	4.901	4.952	5.004	5.054	5.104	5.152	5.200	5.248	5.294	5.339	5.384	5.426	5.469	5.509	5.549	5.586	5.624	5.658	5.692	5.725	5.755	5.784	5.811	5.838	5.861	5.884	5.904	5.924	5.941	5.958	5.971	5.984	5.995	6.004	6.011	6.018	6.022	6.025	6.028	6.028	6.026	6.025	6.021	6.016	6.010	6.004	5.995	5.986	5.976	5.965	5.954	5.942	5.929	5.916	5.901	5.886	5.871	5.855	5.839	5.824	5.808	5.790	5.774	5.756	5.740	5.722	5.705	5.688	5.671	5.652	5.635	5.616	5.600	5.581	5.565	5.546	5.529	5.511	5.492	5.475	5.456	5.438	5.419	5.400	5.381	5.361	5.342	5.322	5.301	5.280	5.259	5.238	5.215	5.192	5.168	5.144	5.119	5.094	5.066	5.040	5.012	4.984	4.954	4.925	4.894	4.861	4.830	4.798	4.762	4.728	4.692	4.655	4.619	4.581	4.542	4.502	4.464	4.422	4.381	4.340	4.298	4.255	4.212	4.169	4.125	4.081	4.037	3.994	3.949	3.905	3.860	3.816	3.772	3.728	3.685	3.640	3.598	3.555	3.514	3.471	3.430	3.390	3.350	3.310	3.272	3.234	3.196	3.160	3.125	3.090	3.056	3.022	2.989	2.958	2.928	2.898	2.868	2.840	2.812	2.785	2.759	2.734	2.710	2.686	2.664	2.641	2.619	2.599	2.578	2.559	2.539	2.520	2.501	2.482	2.465	2.448	2.431	2.414	2.398	2.381	2.365	2.349	2.332	2.316	2.301	2.285	2.269	2.254	2.238	2.222	2.205	2.190	2.175	2.158	2.141	2.125	2.109	2.092	2.075	2.059	2.041	2.025	2.007	1.991	1.974	1.956	1.939	1.922	1.905	1.889	1.871	1.854	1.838	1.821	1.805	1.790	1.774	1.758	1.741	1.726	1.714	1.700	1.685	1.671	1.659	1.648	1.636	1.625	1.615	1.604	1.595	1.588	1.579	1.572	1.566	1.560	1.555	1.551	1.548	1.546	1.544	1.542	1.542	1.542	1.544	1.545	1.548	1.550	1.554	1.559	1.564	1.570	1.575	1.582	1.590	1.598	1.606	1.614	1.624	1.632	1.642	1.652	1.662	1.672	1.684	1.695	1.706	1.716	1.729	1.739	1.750	1.761	1.772	1.784	1.795	1.806	1.818	1.828	1.838	1.849	1.859	1.869	1.880	1.889	1.899	1.908	1.918	1.926	1.935	1.944	1.954	1.961	1.970	1.979	1.988	1.996	2.005	2.014	2.021	2.030	2.039	2.047	2.056	2.065	2.075	2.082	2.092	2.101	2.111	2.121	2.130	2.141	2.151	2.161	2.172	2.182	2.192	2.205	2.215	2.226	2.238	2.249	2.260	2.271	2.282	2.295	2.308	2.318	2.330	2.341	2.351	2.364	2.375	2.386	2.396	2.408	2.418	2.428	2.438	2.448	2.456	2.465	2.474	2.482	2.492	2.500	2.508	2.515	2.521	2.528	2.534	2.541	2.548	2.552	2.558	2.564	2.569	2.574	2.579	2.582	2.588	2.592	2.596	2.601	2.605	2.609	2.614	2.618	2.622	2.628	2.632	2.638	2.644	2.649	2.655	2.661	2.668	2.674	2.681	2.688	2.695	2.702	2.711	2.719	2.728	2.736	2.746	2.755	2.764	2.774	2.782	2.794	2.802	2.812	2.822	2.832	2.841	2.851	2.861	2.869	2.879	2.886	2.896	2.904	2.911	2.919	2.924	2.930	2.935	2.940	2.944	2.946	2.948	2.950	2.950	2.949	2.948	2.945	2.942	2.939	2.932	2.926	2.919	2.910	2.900	2.890	2.878	2.865	2.852	2.836	2.821	2.805	2.788	2.769	2.749	2.729	2.708	2.685	2.662	2.639	2.615	2.590	2.565	2.539	2.512	2.486	2.459	2.432	2.405	2.376	2.350	2.321	2.292	2.266	2.239	2.212	2.184	2.158	2.132	2.106	2.080	2.056	2.033	2.010	1.986	1.965	1.944	1.922	1.902	1.884	1.865	1.849	1.832	1.816	1.801	1.789	1.775	1.765	1.754	1.742	1.734	1.725	1.718	1.711	1.706	1.699	1.695	1.691	1.688	1.684	1.682	1.680	1.679	1.678	1.678	1.678	1.676	1.678	1.678	1.676	1.678	1.678	1.678	1.676	1.676	1.676	1.675	1.674	1.671	1.670	1.666	1.664	1.660	1.655	1.651	1.646	1.640	1.634	1.626	1.619	1.610	1.601	1.590	1.580	1.569	1.556	1.544	1.530	1.516	1.502	1.488	1.471	1.455	1.438	1.421	1.402	1.385	1.365	1.346	1.326	1.306	1.286	1.265	1.245	1.222	1.201	1.181	1.159	1.138	1.115	1.092	1.071	1.050	1.029	1.008	0.986	0.964	0.942	0.922	0.901	0.881	0.861	0.842	0.822	0.802	0.785	0.766	0.749	0.731	0.715	0.698	0.681	0.666	0.651	0.636	0.622	0.609	0.595	0.582	0.570	0.559	0.546	0.536	0.525	0.515	0.505	0.496	0.486	0.478	0.469	0.462	0.454	0.448	0.439	0.432	0.425	0.419	0.412	0.406	0.400	0.394	0.388	0.380	0.375	0.369	0.362	0.356	0.349	0.342	0.336	0.330	0.321	0.315	0.308	0.300	0.291	0.284	0.275	0.266	0.256	0.248	0.236	0.228	0.218	0.206	0.196	0.184	0.172	0.160	0.149	0.136	0.124	0.111	0.096	0.084	0.070	0.056	0.041	0.028	0.012	-0.001	-0.016	-0.032	-0.046	-0.061	-0.076	-0.091	-0.105	-0.120	-0.135	-0.150	-0.164	-0.179	-0.192	-0.206	-0.220	-0.232	-0.246	-0.258	-0.270	-0.282	-0.292	-0.304	-0.314	-0.322	-0.332	-0.340	-0.349	-0.355	-0.361	-0.368	-0.372	-0.378	-0.380	-0.382	-0.384	-0.385	-0.385	-0.385	-0.382	-0.380	-0.376	-0.372	-0.366	-0.360	-0.354	-0.345	-0.336	-0.326	-0.315	-0.302	-0.290	-0.278	-0.264	-0.249	-0.232	-0.216	-0.199	-0.180	-0.162	-0.144	-0.124	-0.104	-0.084	-0.062	-0.040	-0.019	0.004	0.025	0.048	0.071	0.094	0.116	0.139	0.161	0.184	0.206	0.229	0.250	0.271	0.292	0.314	0.335	0.354	0.374	0.392	0.412	0.431	0.449	0.465	0.481	0.498	0.514	0.529	0.542	0.556	0.570	0.582	0.595	0.608	0.619	0.630	0.641	0.650	0.660	0.670	0.679	0.688	0.696	0.705	0.712	0.721	0.729	0.736	0.744	0.751	0.759	0.765	0.774	0.780	0.789	0.796	0.802	0.810	0.818	0.826	0.834	0.841	0.849	0.855	0.864	0.871	0.878	0.885	0.892	0.900	0.908	0.915	0.922	0.928	0.935	0.940	0.946	0.951	0.956	0.961	0.965	0.969	0.972	0.976	0.978	0.980	0.981	0.982	0.981	0.981	0.980	0.978	0.976	0.974	0.970	0.965	0.960	0.955	0.950	0.944	0.936	0.928	0.920	0.911	0.902	0.892	0.882	0.871	0.861	0.850	0.838	0.828	0.815	0.802	0.790	0.778	0.764	0.751	0.738	0.725	0.711	0.699	0.685	0.672	0.660	0.646	0.634	0.622	0.610	0.598	0.586	0.574	0.564	0.552	0.542	0.531	0.522	0.511	0.502	0.492	0.485	0.476	0.469	0.460	0.454	0.445	0.439	0.432	0.426	0.420	0.415	0.410	0.405	0.400	0.395	0.391	0.388	0.385	0.381	0.379	0.378	0.375	0.374	0.372	0.371	0.372	0.372	0.372	0.374	0.375	0.375	0.378	0.380	0.384	0.386	0.391	0.395	0.401	0.405	0.411	0.419	0.426	0.434	0.441	0.450	0.459	0.468	0.478	0.490	0.500	0.511	0.525	0.536	0.550	0.564	0.578	0.591	0.608	0.622	0.638	0.654	0.670	0.688	0.702	0.720	0.736	0.755	0.772	0.790	0.806	0.825	0.841	0.860	0.878	0.894	0.911	0.928	0.946	0.962	0.978	0.995	1.011	1.026	1.041	1.056	1.070	1.085	1.098	1.111	1.124	1.136	1.149	1.161	1.171	1.182	1.192	1.202	1.211	1.220	1.229	1.238	1.245	1.252	1.259	1.266	1.272	1.279	1.285	1.290	1.296	1.300	1.306	1.310	1.315	1.320	1.324	1.328	1.332	1.336	1.341	1.345	1.350	1.354	1.359	1.364	1.369	1.374	1.379	1.385	1.390	1.398	1.404	1.410	1.418	1.425	1.434	1.442	1.451	1.461	1.470	1.481	1.491	1.504	1.515	1.528	1.541	1.554	1.568	1.584	1.599	1.615	1.631	1.648	1.665	1.682	1.700	1.720	1.738	1.758	1.778	1.798	1.818	1.839	1.859	1.880	1.901	1.922	1.942	1.964	1.985	2.006	2.027	2.047	2.068	2.088	2.108	2.126	2.144	2.162	2.180	2.196	2.212	2.229	2.242	2.256	2.270	2.282	2.294	2.302	2.312	2.320	2.326	2.334	2.338	2.341	2.344	2.345	2.345	2.345	2.342	2.339	2.336	2.330	2.324	2.315	2.306	2.298	2.286	2.275	2.262	2.250	2.235	2.220	2.206	2.189	2.172	2.155	2.138	2.120	2.102	2.084	2.065	2.046	2.027	2.009	1.990	1.971	1.952	1.935	1.916	1.899	1.882	1.865	1.849	1.834	1.818	1.805	1.790	1.778	1.765	1.752	1.742	1.732	1.722	1.712	1.704	1.696	1.691	1.684	1.679	1.675	1.670	1.666	1.664	1.661	1.659	1.656	1.656	1.655	1.652	1.652	1.652	1.651	1.651	1.651	1.650	1.651	1.649	1.648	1.648	1.646	1.644	1.640	1.638	1.634	1.630	1.625	1.619	1.614	1.606	1.598	1.589	1.580	1.571	1.560	1.549	1.536	1.524	1.509	1.495	1.479	1.462	1.446	1.429	1.411	1.392	1.372	1.354	1.334	1.312	1.292	1.270	1.249	1.226	1.204	1.182	1.159	1.138	1.115	1.092	1.070	1.048	1.024	1.002	0.980	0.959	0.938	0.916	0.896	0.875	0.855	0.836	0.818	0.799	0.781	0.764	0.748	0.732	0.718	0.702	0.688	0.674	0.661	0.649	0.636	0.625	0.615	0.604	0.595	0.585	0.576	0.569	0.561	0.554	0.548	0.540	0.534	0.529	0.524	0.519	0.514	0.509	0.505	0.500	0.496	0.492	0.489	0.485	0.481	0.478	0.475	0.471	0.468	0.465	0.461	0.459	0.455	0.451	0.448	0.445	0.440	0.438	0.432	0.429	0.425	0.421	0.416	0.411	0.408	0.402	0.396	0.392	0.388	0.381	0.376	0.371	0.365	0.360	0.352	0.346	0.340	0.332	0.326	0.320	0.312	0.305	0.298	0.290	0.282	0.274	0.265	0.258	0.249	0.240	0.230	0.221	0.211	0.201	0.191	0.181	0.171	0.160	0.149	0.139	0.128	0.116	0.106	0.094	0.082	0.070	0.059	0.046	0.035	0.024	0.010	-0.001	-0.014	-0.026	-0.038	-0.051	-0.062	-0.076	-0.089	-0.100	-0.112	-0.124	-0.136	-0.148	-0.159	-0.171	-0.184	-0.194	-0.206	-0.216	-0.228	-0.238	-0.249	-0.259	-0.269	-0.279	-0.288	-0.298	-0.306	-0.315	-0.322	-0.331	-0.339	-0.346	-0.352	-0.360	-0.368	-0.374	-0.380	-0.385	-0.391	-0.396	-0.401	-0.405	-0.411	-0.415	-0.419	-0.422	-0.429	-0.431	-0.435	-0.439	-0.444	-0.446	-0.449	-0.454	-0.458	-0.460	-0.464	-0.468	-0.471	-0.475	-0.480	-0.482	-0.488	-0.492	-0.496	-0.501	-0.507	-0.512	-0.518	-0.524	-0.530	-0.536	-0.542	-0.551	-0.559	-0.566	-0.575	-0.584	-0.592	-0.601	-0.611	-0.622	-0.632	-0.642	-0.655	-0.666	-0.679	-0.691	-0.704	-0.718	-0.730	-0.745	-0.759	-0.774	-0.788	-0.802	-0.819	-0.834	-0.850	-0.865	-0.881	-0.896	-0.914	-0.930	-0.946	-0.964	-0.981	-0.998	-1.014	-1.031	-1.048	-1.065	-1.081	-1.099	-1.114	-1.131	-1.148	-1.162	-1.178	-1.194	-1.209	-1.222	-1.238	-1.251	-1.265	-1.279	-1.292	-1.305	-1.318	-1.328	-1.340	-1.351	-1.362	-1.371	-1.381	-1.390	-1.399	-1.408	-1.415	-1.421	-1.428	-1.434	-1.440	-1.445	-1.450	-1.452	-1.458	-1.460	-1.462	-1.465	-1.468	-1.470	-1.471	-1.471	-1.472	-1.472	-1.472	-1.472	-1.471	-1.471	-1.469	-1.469	-1.468	-1.465	-1.464	-1.462	-1.460	-1.459	-1.456	-1.454	-1.452	-1.450	-1.449	-1.446	-1.445	-1.444	-1.440	-1.439	-1.439	-1.436	-1.435	-1.434	-1.432	-1.432	-1.431	-1.431	-1.430	-1.430	-1.430	-1.430	-1.431	-1.431	-1.432	-1.434	-1.434	-1.436	-1.438	-1.439	-1.441	-1.444	-1.445	-1.448	-1.451	-1.454	-1.458	-1.461	-1.465	-1.469	-1.474	-1.478	-1.482	-1.488	-1.491	-1.498	-1.502	-1.508	-1.512	-1.519	-1.525	-1.531	-1.539	-1.545	-1.551	-1.559	-1.565	-1.572	-1.579	-1.586	-1.594	-1.601	-1.609	-1.615	-1.624	-1.631	-1.638	-1.645	-1.652	-1.661	-1.668	-1.675	-1.682	-1.689	-1.698	-1.704	-1.710	-1.718	-1.724	-1.730	-1.735	-1.741	-1.748	-1.752	-1.758	-1.762	-1.768	-1.772	-1.778	-1.782	-1.786	-1.790	-1.794	-1.798	-1.801	-1.804	-1.808	-1.810	-1.814	-1.815	-1.818	-1.820	-1.821	-1.822	-1.826	-1.828	-1.829	-1.831	-1.832	-1.834	-1.836	-1.838	-1.841	-1.842	-1.845	-1.848	-1.850	-1.851	-1.854	-1.856	-1.860	-1.864	-1.866	-1.869	-1.872	-1.876	-1.880	-1.882	-1.888	-1.891	-1.896	-1.901	-1.904	-1.909	-1.914	-1.919	-1.924	-1.929	-1.935	-1.939	-1.944	-1.950	-1.956	-1.961	-1.968	-1.974	-1.979	-1.984	-1.990	-1.995	-2.001	-2.006	-2.013	-2.018	-2.022	-2.029	-2.034	-2.039	-2.044	-2.049	-2.054	-2.058	-2.062	-2.068	-2.071	-2.075	-2.080	-2.082	-2.086	-2.090	-2.094	-2.096	-2.100	-2.101	-2.105	-2.106	-2.110	-2.111	-2.114	-2.114	-2.115	-2.116	-2.116	-2.116	-2.118	-2.118	-2.118	-2.116	-2.116	-2.115	-2.114	-2.112	-2.110	-2.109	-2.106	-2.105	-2.102	-2.099	-2.098	-2.094	-2.091	-2.088	-2.084	-2.081	-2.078	-2.075	-2.071	-2.068	-2.065	-2.060	-2.058	-2.054	-2.050	-2.047	-2.044	-2.040	-2.038	-2.036	-2.034	-2.031	-2.030	-2.029	-2.027	-2.026	-2.027	-2.027	-2.029	-2.030	-2.031	-2.033	-2.035	-2.038	-2.042	-2.045	-2.050	-2.055	-2.060	-2.066	-2.074	-2.081	-2.088	-2.098	-2.105	-2.115	-2.124	-2.135	-2.145	-2.156	-2.166	-2.178	-2.189	-2.201	-2.214	-2.224	-2.236	-2.249	-2.261	-2.274	-2.286	-2.299	-2.310	-2.322	-2.335	-2.345	-2.358	-2.368	-2.379	-2.389	-2.399	-2.408	-2.418	-2.426	-2.432	-2.441	-2.448	-2.454	-2.459	-2.465	-2.469	-2.472	-2.475	-2.476	-2.478	-2.478	-2.478	-2.476	-2.475	-2.471	-2.469	-2.465	-2.460	-2.454	-2.446	-2.439	-2.431	-2.422	-2.414	-2.404	-2.392	-2.380	-2.368	-2.355	-2.340	-2.326	-2.311	-2.294	-2.279	-2.261	-2.244	-2.225	-2.206	-2.188	-2.168	-2.148	-2.128	-2.105	-2.084	-2.064	-2.041	-2.019	-1.996	-1.974	-1.950	-1.928	-1.904	-1.880	-1.858	-1.834	-1.811	-1.788	-1.765	-1.741	-1.719	-1.698	-1.675	-1.652	-1.630	-1.609	-1.589	-1.569	-1.549	-1.529	-1.510	-1.491	-1.474	-1.456	-1.439	-1.422	-1.408	-1.392	-1.378	-1.365	-1.351	-1.339	-1.328	-1.316	-1.306	-1.296	-1.288	-1.279	-1.270	-1.262	-1.255	-1.248	-1.242	-1.236	-1.230	-1.225	-1.220	-1.215	-1.211	-1.206	-1.202	-1.198	-1.195	-1.190	-1.186	-1.181	-1.178	-1.174	-1.168	-1.162	-1.159	-1.154	-1.146	-1.141	-1.134	-1.129	-1.121	-1.115	-1.106	-1.099	-1.090	-1.081	-1.072	-1.062	-1.054	-1.042	-1.034	-1.022	-1.012	-1.001	-0.990	-0.979	-0.968	-0.956	-0.945	-0.934	-0.921	-0.911	-0.899	-0.889	-0.878	-0.868	-0.856	-0.848	-0.838	-0.828	-0.820	-0.811	-0.804	-0.796	-0.790	-0.782	-0.778	-0.772	-0.768	-0.765	-0.762	-0.760	-0.759	-0.758	-0.758	-0.758	-0.759	-0.761	-0.762	-0.766	-0.770	-0.775	-0.779	-0.785	-0.790	-0.798	-0.804	-0.811	-0.819	-0.828	-0.836	-0.845	-0.854	-0.862	-0.871	-0.881	-0.890	-0.900	-0.909	-0.919	-0.928	-0.936	-0.946	-0.954	-0.962	-0.970	-0.979	-0.985	-0.991	-0.998	-1.004	-1.010	-1.014	-1.018	-1.021	-1.024	-1.025	-1.026	-1.026	-1.026	-1.025	-1.024	-1.022	-1.019	-1.015	-1.010	-1.005	-0.999	-0.992	-0.985	-0.976	-0.968	-0.959	-0.948	-0.939	-0.926	-0.915	-0.902	-0.890	-0.878	-0.865	-0.850	-0.838	-0.824	-0.810	-0.796	-0.781	-0.768	-0.752	-0.739	-0.726	-0.712	-0.700	-0.686	-0.674	-0.661	-0.651	-0.639	-0.629	-0.619	-0.609	-0.601	-0.592	-0.585	-0.578	-0.572	-0.568	-0.562	-0.558	-0.555	-0.554	-0.551	-0.551	-0.551	-0.552	-0.555	-0.558	-0.560	-0.565	-0.571	-0.576	-0.582	-0.589	-0.598	-0.606	-0.615	-0.624	-0.635	-0.644	-0.655	-0.666	-0.678	-0.689	-0.702	-0.715	-0.726	-0.740	-0.752	-0.766	-0.779	-0.792	-0.806	-0.820	-0.834	-0.846	-0.859	-0.872	-0.885	-0.898	-0.910	-0.921	-0.932	-0.945	-0.956	-0.966	-0.978	-0.986	-0.995	-1.005	-1.014	-1.021	-1.029	-1.036	-1.042	-1.049	-1.055	-1.060	-1.065	-1.069	-1.071	-1.075	-1.078	-1.079	-1.081	-1.081	-1.081	-1.080	-1.080	-1.079	-1.075	-1.074	-1.070	-1.065	-1.061	-1.056	-1.051	-1.046	-1.040	-1.032	-1.026	-1.018	-1.010	-1.002	-0.994	-0.985	-0.976	-0.968	-0.958	-0.949	-0.940	-0.930	-0.920	-0.911	-0.902	-0.892	-0.882	-0.875	-0.866	-0.858	-0.849	-0.841	-0.834	-0.826	-0.819	-0.814	-0.808	-0.801	-0.796	-0.791	-0.789	-0.785	-0.782	-0.781	-0.780	-0.779	-0.779	-0.779	-0.780	-0.782	-0.785	-0.788	-0.790	-0.794	-0.798	-0.802	-0.806	-0.812	-0.818	-0.822	-0.829	-0.836	-0.841	-0.849	-0.855	-0.861	-0.869	-0.875	-0.881	-0.888	-0.894	-0.899	-0.905	-0.910	-0.915	-0.919	-0.922	-0.925	-0.928	-0.930	-0.931	-0.932	-0.932	-0.931	-0.930	-0.928	-0.924	-0.921	-0.916	-0.911	-0.905	-0.899	-0.891	-0.884	-0.874	-0.865	-0.855	-0.844	-0.832	-0.820	-0.806	-0.794	-0.780	-0.765	-0.750	-0.734	-0.719	-0.702	-0.685	-0.668	-0.651	-0.632	-0.616	-0.598	-0.580	-0.561	-0.544	-0.526	-0.507	-0.491	-0.472	-0.456	-0.440	-0.424	-0.408	-0.391	-0.376	-0.362	-0.346	-0.334	-0.320	-0.306	-0.295	-0.284	-0.272	-0.262	-0.254	-0.245	-0.238	-0.230	-0.225	-0.220	-0.215	-0.211	-0.209	-0.206	-0.206	-0.206	-0.208	-0.209	-0.211	-0.215	-0.219	-0.224	-0.229	-0.235	-0.244	-0.250	-0.259	-0.269	-0.279	-0.290	-0.300	-0.312	-0.325	-0.339	-0.351	-0.365	-0.379	-0.392	-0.408	-0.424	-0.439	-0.454	-0.469	-0.485	-0.500	-0.518	-0.532	-0.549	-0.564	-0.579	-0.595	-0.610	-0.624	-0.639	-0.651	-0.666	-0.679	-0.692	-0.704	-0.716	-0.728	-0.738	-0.749	-0.759	-0.769	-0.776	-0.784	-0.792	-0.799	-0.805	-0.810	-0.815	-0.819	-0.822	-0.825	-0.828	-0.829	-0.831	-0.831	-0.831	-0.830	-0.830	-0.829	-0.828	-0.824	-0.822	-0.819	-0.815	-0.810	-0.806	-0.801	-0.798	-0.791	-0.785	-0.779	-0.774	-0.766	-0.760	-0.754	-0.746	-0.740	-0.734	-0.725	-0.719	-0.711	-0.704	-0.698	-0.690	-0.682	-0.675	-0.669	-0.661	-0.655	-0.649	-0.641	-0.635	-0.629	-0.622	-0.616	-0.610	-0.605	-0.600	-0.594	-0.589	-0.585	-0.580	-0.575	-0.572	-0.569	-0.565	-0.561	-0.559	-0.558	-0.554	-0.551	-0.550	-0.549	-0.548	-0.546	-0.545	-0.545	-0.545	-0.546	-0.546	-0.546	-0.548	-0.549	-0.550	-0.551	-0.552	-0.555	-0.556	-0.559	-0.560	-0.564	-0.565	-0.568	-0.570	-0.572	-0.575	-0.576	-0.579	-0.581	-0.584	-0.585	-0.588	-0.589	-0.590	-0.591	-0.591	-0.592	-0.594	-0.594	-0.594	-0.592	-0.592	-0.591	-0.590	-0.588	-0.585	-0.584	-0.581	-0.578	-0.572	-0.569	-0.565	-0.560	-0.555	-0.549	-0.542	-0.536	-0.530	-0.524	-0.515	-0.509	-0.500	-0.491	-0.482	-0.475	-0.466	-0.458	-0.449	-0.440	-0.430	-0.420	-0.411	-0.401	-0.391	-0.382	-0.372	-0.365	-0.354	-0.345	-0.336	-0.328	-0.319	-0.310	-0.302	-0.295	-0.288	-0.280	-0.272	-0.266	-0.260	-0.254	-0.248	-0.241	-0.236	-0.231	-0.228	-0.222	-0.218	-0.215	-0.212	-0.209	-0.208	-0.205	-0.204	-0.204	-0.204	-0.202	-0.204	-0.204	-0.205	-0.206	-0.208	-0.209	-0.212	-0.215	-0.218	-0.221	-0.225	-0.229	-0.231	-0.236	-0.241	-0.246	-0.250	-0.256	-0.261	-0.266	-0.272	-0.278	-0.284	-0.290	-0.296	-0.302	-0.309	-0.316	-0.322	-0.329	-0.335	-0.340	-0.346	-0.352	-0.359	-0.365	-0.371	-0.376	-0.382	-0.388	-0.392	-0.398	-0.401	-0.406	-0.411	-0.415	-0.420	-0.422	-0.425	-0.430	-0.432	-0.435	-0.436	-0.438	-0.440	-0.441	-0.442	-0.442	-0.442	-0.442	-0.442	-0.442	-0.442	-0.440	-0.440	-0.439	-0.438	-0.435	-0.434	-0.432	-0.430	-0.429	-0.426	-0.424	-0.422	-0.421	-0.419	-0.418	-0.415	-0.415	-0.412	-0.412	-0.412	-0.412	-0.412	-0.412	-0.415	-0.416	-0.419	-0.421	-0.425	-0.428	-0.432	-0.436	-0.442	-0.449	-0.455	-0.462	-0.470	-0.478	-0.488	-0.496	-0.507	-0.519	-0.530	-0.542	-0.555	-0.568	-0.581	-0.595	-0.611	-0.626	-0.641	-0.659	-0.675	-0.691	-0.709	-0.726	-0.744	-0.761	-0.779	-0.796	-0.815	-0.832	-0.851	-0.869	-0.886	-0.902	-0.920	-0.938	-0.954	-0.970	-0.986	-1.001	-1.016	-1.031	-1.045	-1.059	-1.071	-1.084	-1.095	-1.105	-1.116	-1.126	-1.135	-1.144	-1.151	-1.158	-1.165	-1.170	-1.174	-1.179	-1.182	-1.184	-1.186	-1.189	-1.189	-1.189	-1.189	-1.189	-1.186	-1.184	-1.182	-1.179	-1.175	-1.170	-1.168	-1.161	-1.156	-1.150	-1.144	-1.139	-1.132	-1.125	-1.120	-1.112	-1.105	-1.099	-1.091	-1.084	-1.076	-1.069	-1.062	-1.055	-1.048	-1.041	-1.034	-1.028	-1.020	-1.014	-1.006	-1.001	-0.994	-0.988	-0.982	-0.978	-0.972	-0.966	-0.961	-0.956	-0.952	-0.948	-0.944	-0.940	-0.938	-0.935	-0.931	-0.929	-0.926	-0.925	-0.922	-0.920	-0.919	-0.918	-0.918	-0.915	-0.915	-0.915	-0.916	-0.916	-0.916	-0.916	-0.918	-0.919	-0.920	-0.921	-0.922	-0.924	-0.926	-0.929	-0.930	-0.932	-0.935	-0.938	-0.941	-0.942	-0.946	-0.950	-0.954	-0.956	-0.960	-0.964	-0.968	-0.970	-0.974	-0.979	-0.982	-0.986	-0.990	-0.994	-0.999	-1.002	-1.006	-1.010	-1.014	-1.018	-1.022	-1.026	-1.031	-1.035	-1.040	-1.042	-1.048	-1.052	-1.055	-1.060	-1.064	-1.068	-1.074	-1.078	-1.081	-1.086	-1.090	-1.094	-1.099	-1.102	-1.108	-1.112	-1.116	-1.120	-1.126	-1.130	-1.134	-1.140	-1.144	-1.149	-1.152	-1.158	-1.162	-1.168	-1.172	-1.178	-1.182	-1.188	-1.192	-1.198	-1.202	-1.208	-1.212	-1.218	-1.222	-1.226	-1.231	-1.236	-1.241	-1.245	-1.250	-1.255	-1.259	-1.264	-1.268	-1.271	-1.275	-1.279	-1.282	-1.286	-1.289	-1.291	-1.294	-1.296	-1.299	-1.301	-1.302	-1.304	-1.305	-1.305	-1.305	-1.306	-1.306	-1.305	-1.306	-1.304	-1.302	-1.301	-1.300	-1.298	-1.295	-1.291	-1.289	-1.285	-1.281	-1.278	-1.272	-1.268	-1.262	-1.256	-1.251	-1.245	-1.239	-1.231	-1.225	-1.218	-1.211	-1.202	-1.196	-1.188	-1.180	-1.171	-1.164	-1.155	-1.148	-1.139	-1.130	-1.122	-1.115	-1.106	-1.098	-1.090	-1.081	-1.074	-1.066	-1.059	-1.051	-1.044	-1.036	-1.031	-1.024	-1.019	-1.012	-1.009	-1.004	-0.999	-0.994	-0.991	-0.988	-0.985	-0.982	-0.980	-0.979	-0.978	-0.978	-0.978	-0.978	-0.979	-0.979	-0.981	-0.984	-0.986	-0.990	-0.994	-0.998	-1.001	-1.005	-1.010	-1.015	-1.021	-1.026	-1.034	-1.040	-1.045	-1.051	-1.058	-1.064	-1.071	-1.076	-1.084	-1.089	-1.095	-1.101	-1.108	-1.112	-1.118	-1.122	-1.126	-1.130	-1.134	-1.136	-1.139	-1.140	-1.141	-1.141	-1.141	-1.140	-1.139	-1.138	-1.134	-1.130	-1.125	-1.119	-1.112	-1.106	-1.099	-1.090	-1.081	-1.071	-1.060	-1.049	-1.038	-1.025	-1.011	-0.996	-0.981	-0.966	-0.950	-0.934	-0.918	-0.900	-0.882	-0.864	-0.846	-0.826	-0.808	-0.789	-0.769	-0.750	-0.730	-0.711	-0.691	-0.672	-0.652	-0.632	-0.614	-0.595	-0.576	-0.558	-0.540	-0.521	-0.504	-0.486	-0.469	-0.452	-0.436	-0.420	-0.405	-0.389	-0.375	-0.360	-0.346	-0.332	-0.320	-0.308	-0.295	-0.282	-0.271	-0.261	-0.250	-0.240	-0.231	-0.221	-0.212	-0.204	-0.196	-0.189	-0.182	-0.175	-0.169	-0.164	-0.158	-0.152	-0.148	-0.144	-0.140	-0.138	-0.135	-0.131	-0.130	-0.129	-0.128	-0.128	-0.126	-0.128	-0.128	-0.129	-0.131	-0.132	-0.136	-0.139	-0.142	-0.145	-0.150	-0.155	-0.159	-0.164	-0.170	-0.175	-0.181	-0.186	-0.194	-0.199	-0.208	-0.214	-0.220	-0.228	-0.234	-0.241	-0.248	-0.254	-0.261	-0.266	-0.274	-0.280	-0.285	-0.290	-0.295	-0.299	-0.302	-0.305	-0.308	-0.309	-0.309	-0.310	-0.309	-0.308	-0.304	-0.301	-0.296	-0.290	-0.284	-0.276	-0.268	-0.258	-0.248	-0.235	-0.220	-0.206	-0.191	-0.174	-0.156	-0.138	-0.118	-0.096	-0.074	-0.050	-0.026	-0.001	0.025	0.052	0.080	0.109	0.139	0.169	0.199	0.230	0.262	0.295	0.328	0.361	0.394	0.429	0.461	0.496	0.530	0.565	0.599	0.632	0.668	0.700	0.734	0.768	0.800	0.832	0.865	0.896	0.928	0.959	0.989	1.019	1.048	1.078	1.106	1.134	1.160	1.188	1.214	1.239	1.264	1.289	1.311	1.336	1.359	1.381	1.402	1.425	1.445	1.466	1.486	1.506	1.525	1.545	1.564	1.584	1.602	1.622	1.641	1.661	1.680	1.700	1.719	1.739	1.759	1.779	1.799	1.820	1.840	1.862	1.885	1.908	1.931	1.955	1.979	2.004	2.031	2.056	2.085	2.112	2.142	2.172	2.204	2.234	2.268	2.301	2.336	2.371	2.408	2.446	2.485	2.524	2.564	2.605	2.648	2.691	2.736	2.781	2.828	2.876	2.922	2.974	3.022	3.074	3.125	3.179	3.231	3.285	3.341	3.395	3.451	3.508	3.565	3.622	3.679	3.738	3.796	3.854	3.912	3.970	4.029	4.088	4.145	4.202	4.261	4.319	4.375	4.431	4.486	4.542	4.596	4.650	4.702	4.754	4.805	4.854	4.902	4.950	4.996	5.041	5.084	5.126	5.168	5.206	5.244	5.280	5.315	5.348	5.379	5.408	5.436	5.462	5.486	5.510	5.530	5.550	5.568	5.584	5.598	5.610	5.621	5.630	5.638	5.644	5.649	5.652	5.654	5.655	5.654	5.652	5.650	5.645	5.639	5.632	5.625	5.616	5.608	5.598	5.586	5.575	5.561	5.550	5.536	5.521	5.508	5.491	5.476	5.461	5.445	5.430	5.414	5.396	5.381	5.364	5.348	5.331	5.315	5.299	5.281	5.265	5.248	5.231	5.215	5.198	5.181	5.165	5.148	5.130	5.112	5.095	5.078	5.060	5.042	5.024	5.006	4.988	4.968	4.949	4.929	4.908	4.888	4.868	4.845	4.822	4.799	4.776	4.752	4.726	4.701	4.675	4.648	4.620	4.592	4.562	4.534	4.502	4.471	4.440	4.406	4.372	4.339	4.304	4.268	4.231	4.194	4.156	4.118	4.077	4.039	3.999	3.958	3.918	3.876	3.834	3.792	3.750	3.708	3.664	3.621	3.579	3.536	3.494	3.451	3.409	3.366	3.326	3.284	3.242	3.202	3.162	3.122	3.084	3.045	3.008	2.969	2.932	2.896	2.862	2.828	2.794	2.761	2.729	2.696	2.666	2.636	2.606	2.578	2.551	2.524	2.499	2.472	2.449	2.424	2.401	2.379	2.358	2.336	2.316	2.296	2.276	2.256	2.238	2.220	2.201	2.185	2.168	2.151	2.134	2.119	2.102	2.085	2.069	2.054	2.038	2.022	2.005	1.990	1.974	1.958	1.941	1.924	1.909	1.891	1.876	1.859	1.842	1.825	1.809	1.791	1.775	1.758	1.741	1.722	1.705	1.689	1.671	1.654	1.636	1.619	1.602	1.585	1.569	1.552	1.536	1.520	1.505	1.489	1.475	1.460	1.446	1.432	1.419	1.406	1.395	1.384	1.372	1.361	1.352	1.344	1.336	1.329	1.321	1.316	1.311	1.306	1.304	1.300	1.298	1.296	1.295	1.295	1.296	1.298	1.299	1.301	1.305	1.310	1.314	1.319	1.325	1.331	1.338	1.345	1.352	1.361	1.370	1.379	1.388	1.398	1.406	1.416	1.426	1.438	1.449	1.458	1.469	1.480	1.491	1.501	1.512	1.522	1.534	1.544	1.555	1.565	1.575	1.586	1.596	1.605	1.616	1.625	1.635	1.645	1.654	1.662	1.671	1.681	1.690	1.699	1.708	1.716	1.725	1.734	1.744	1.752	1.761	1.770	1.780	1.788	1.798	1.808	1.816	1.826	1.835	1.846	1.856	1.866	1.876	1.888	1.900	1.910	1.921	1.932	1.945	1.956	1.968	1.980	1.992	2.005	2.018	2.030	2.042	2.056	2.069	2.081	2.094	2.106	2.121	2.134	2.146	2.159	2.171	2.184	2.196	2.209	2.220	2.232	2.244	2.254	2.265	2.275	2.286	2.296	2.306	2.316	2.324	2.332	2.341	2.350	2.358	2.365	2.374	2.380	2.386	2.392	2.399	2.404	2.409	2.415	2.420	2.425	2.429	2.434	2.439	2.442	2.448	2.452	2.456	2.461	2.465	2.470	2.474	2.479	2.485	2.490	2.495	2.500	2.506	2.512	2.519	2.525	2.532	2.540	2.548	2.555	2.562	2.571	2.580	2.590	2.599	2.609	2.618	2.629	2.638	2.649	2.660	2.670	2.680	2.691	2.702	2.714	2.724	2.735	2.745	2.755	2.765	2.775	2.784	2.792	2.800	2.809	2.816	2.822	2.828	2.834	2.838	2.841	2.844	2.845	2.845	2.845	2.845	2.844	2.840	2.836	2.831	2.825	2.818	2.809	2.799	2.788	2.775	2.762	2.749	2.734	2.716	2.700	2.682	2.662	2.642	2.621	2.598	2.575	2.552	2.528	2.501	2.476	2.450	2.422	2.396	2.369	2.341	2.312	2.285	2.256	2.229	2.200	2.171	2.144	2.116	2.089	2.061	2.035	2.009	1.982	1.959	1.934	1.910	1.886	1.864	1.841	1.821	1.800	1.782	1.762	1.746	1.729	1.712	1.698	1.684	1.670	1.658	1.646	1.635	1.625	1.616	1.608	1.599	1.591	1.584	1.578	1.571	1.566	1.561	1.556	1.552	1.548	1.545	1.541	1.538	1.534	1.530	1.526	1.522	1.520	1.516	1.511	1.508	1.502	1.498	1.491	1.486	1.480	1.474	1.466	1.458	1.450	1.441	1.431	1.421	1.410	1.400	1.388	1.375	1.361	1.348	1.332	1.318	1.302	1.286	1.268	1.251	1.232	1.214	1.194	1.174	1.154	1.132	1.112	1.090	1.069	1.045	1.024	1.000	0.976	0.954	0.929	0.905	0.880	0.856	0.831	0.808	0.784	0.759	0.734	0.711	0.686	0.662	0.640	0.616	0.592	0.569	0.548	0.525	0.502	0.481	0.461	0.441	0.420	0.400	0.382	0.364	0.346	0.329	0.311	0.296	0.279	0.265	0.250	0.236	0.224	0.210	0.198	0.186	0.176	0.165	0.156	0.146	0.138	0.129	0.121	0.114	0.106	0.100	0.094	0.088	0.081	0.075	0.070	0.064	0.059	0.054	0.049	0.042	0.038	0.032	0.026	0.021	0.016	0.011	0.005	-0.002	-0.009	-0.015	-0.022	-0.030	-0.038	-0.046	-0.055	-0.062	-0.072	-0.081	-0.092	-0.102	-0.112	-0.125	-0.136	-0.149	-0.161	-0.174	-0.186	-0.200	-0.214	-0.229	-0.242	-0.259	-0.272	-0.289	-0.302	-0.319	-0.335	-0.351	-0.366	-0.382	-0.399	-0.414	-0.430	-0.446	-0.461	-0.476	-0.491	-0.507	-0.521	-0.536	-0.549	-0.562	-0.576	-0.588	-0.600	-0.611	-0.621	-0.632	-0.641	-0.650	-0.658	-0.665	-0.671	-0.676	-0.681	-0.684	-0.689	-0.690	-0.691	-0.691	-0.691	-0.689	-0.686	-0.684	-0.679	-0.672	-0.666	-0.660	-0.651	-0.642	-0.631	-0.620	-0.609	-0.598	-0.584	-0.568	-0.554	-0.538	-0.521	-0.504	-0.485	-0.468	-0.448	-0.429	-0.409	-0.388	-0.368	-0.345	-0.324	-0.302	-0.280	-0.256	-0.235	-0.211	-0.189	-0.166	-0.144	-0.121	-0.098	-0.076	-0.054	-0.031	-0.010	0.011	0.032	0.052	0.074	0.094	0.114	0.134	0.151	0.170	0.188	0.205	0.222	0.239	0.256	0.271	0.288	0.301	0.316	0.331	0.345	0.359	0.371	0.385	0.399	0.410	0.422	0.435	0.446	0.459	0.469	0.481	0.491	0.502	0.514	0.525	0.536	0.548	0.558	0.568	0.579	0.590	0.599	0.610	0.620	0.631	0.641	0.650	0.661	0.671	0.681	0.690	0.699	0.709	0.718	0.726	0.735	0.744	0.751	0.759	0.766	0.772	0.780	0.786	0.791	0.796	0.800	0.805	0.809	0.812	0.814	0.816	0.819	0.820	0.820	0.820	0.819	0.818	0.816	0.814	0.811	0.808	0.804	0.799	0.794	0.789	0.782	0.776	0.770	0.762	0.756	0.748	0.740	0.732	0.724	0.715	0.706	0.698	0.686	0.678	0.669	0.659	0.650	0.639	0.630	0.620	0.610	0.600	0.590	0.580	0.570	0.560	0.550	0.541	0.531	0.524	0.514	0.505	0.495	0.486	0.479	0.470	0.461	0.452	0.445	0.436	0.428	0.420	0.412	0.405	0.396	0.390	0.382	0.375	0.368	0.360	0.352	0.346	0.339	0.332	0.325	0.319	0.312	0.305	0.299	0.292	0.286	0.281	0.275	0.270	0.265	0.259	0.255	0.250	0.246	0.241	0.238	0.235	0.232	0.230	0.226	0.225	0.224	0.221	0.221	0.221	0.222	0.222	0.222	0.225	0.228	0.230	0.234	0.238	0.241	0.246	0.252	0.259	0.266	0.272	0.280	0.289	0.298	0.306	0.316	0.326	0.338	0.349	0.360	0.371	0.384	0.396	0.410	0.424	0.436	0.451	0.466	0.480	0.495	0.510	0.524	0.539	0.555	0.570	0.585	0.600	0.615	0.630	0.646	0.661	0.675	0.691	0.705	0.720	0.732	0.748	0.761	0.775	0.789	0.801	0.814	0.828	0.839	0.850	0.861	0.872	0.885	0.895	0.905	0.915	0.925	0.934	0.944	0.951	0.960	0.968	0.976	0.984	0.990	0.998	1.005	1.011	1.019	1.025	1.031	1.036	1.042	1.049	1.055	1.061	1.068	1.074	1.079	1.085	1.092	1.098	1.105	1.111	1.118	1.125	1.131	1.140	1.148	1.156	1.164	1.174	1.182	1.192	1.202	1.212	1.224	1.235	1.246	1.259	1.272	1.284	1.299	1.312	1.326	1.342	1.358	1.374	1.390	1.406	1.425	1.442	1.460	1.479	1.498	1.516	1.535	1.555	1.575	1.594	1.614	1.635	1.655	1.675	1.696	1.716	1.736	1.755	1.775	1.795	1.812	1.831	1.850	1.868	1.885	1.902	1.918	1.932	1.948	1.962	1.976	1.989	2.001	2.013	2.021	2.030	2.038	2.046	2.051	2.058	2.062	2.065	2.068	2.069	2.070	2.069	2.068	2.065	2.061	2.058	2.051	2.044	2.038	2.029	2.020	2.011	2.000	1.989	1.978	1.965	1.952	1.939	1.925	1.910	1.896	1.881	1.868	1.854	1.839	1.822	1.808	1.792	1.779	1.764	1.751	1.738	1.724	1.710	1.698	1.685	1.672	1.662	1.651	1.641	1.631	1.624	1.615	1.608	1.601	1.594	1.589	1.584	1.579	1.576	1.572	1.570	1.568	1.566	1.565	1.565	1.564	1.564	1.564	1.564	1.564	1.565	1.565	1.566	1.568	1.568	1.569	1.568	1.569	1.569	1.568	1.566	1.566	1.564	1.561	1.559	1.555	1.550	1.545	1.539	1.532	1.526	1.519	1.510	1.500	1.490	1.479	1.468	1.455	1.441	1.426	1.412	1.396	1.379	1.362	1.345	1.326	1.308	1.288	1.269	1.248	1.226	1.204	1.184	1.161	1.140	1.116	1.094	1.071	1.049	1.025	1.002	0.980	0.959	0.935	0.912	0.891	0.870	0.849	0.828	0.808	0.788	0.769	0.750	0.731	0.714	0.696	0.680	0.664	0.648	0.634	0.620	0.606	0.595	0.581	0.570	0.560	0.550	0.539	0.530	0.520	0.512	0.505	0.498	0.491	0.485	0.479	0.474	0.466	0.462	0.458	0.452	0.448	0.444	0.439	0.435	0.430	0.426	0.422	0.419	0.415	0.409	0.405	0.400	0.396	0.391	0.386	0.380	0.375	0.368	0.361	0.355	0.349	0.341	0.334	0.326	0.319	0.309	0.301	0.291	0.284	0.274	0.262	0.254	0.242	0.232	0.221	0.211	0.200	0.188	0.176	0.164	0.152	0.141	0.129	0.116	0.102	0.090	0.078	0.066	0.052	0.039	0.026	0.012	-0.001	-0.015	-0.028	-0.041	-0.055	-0.069	-0.082	-0.096	-0.111	-0.125	-0.139	-0.152	-0.166	-0.180	-0.195	-0.209	-0.222	-0.238	-0.251	-0.265	-0.280	-0.295	-0.310	-0.322	-0.338	-0.352	-0.368	-0.381	-0.396	-0.411	-0.425	-0.440	-0.454	-0.469	-0.482	-0.496	-0.511	-0.526	-0.540	-0.554	-0.569	-0.582	-0.596	-0.610	-0.625	-0.638	-0.651	-0.664	-0.678	-0.689	-0.702	-0.715	-0.726	-0.738	-0.750	-0.761	-0.771	-0.782	-0.792	-0.802	-0.811	-0.821	-0.830	-0.839	-0.848	-0.856	-0.864	-0.871	-0.878	-0.886	-0.892	-0.899	-0.905	-0.910	-0.916	-0.921	-0.928	-0.932	-0.938	-0.942	-0.946	-0.950	-0.955	-0.960	-0.964	-0.969	-0.972	-0.978	-0.981	-0.986	-0.990	-0.996	-1.000	-1.005	-1.010	-1.015	-1.021	-1.026	-1.031	-1.038	-1.044	-1.051	-1.058	-1.064	-1.072	-1.080	-1.088	-1.096	-1.105	-1.114	-1.124	-1.134	-1.144	-1.152	-1.164	-1.175	-1.186	-1.199	-1.210	-1.222	-1.234	-1.248	-1.260	-1.272	-1.288	-1.300	-1.314	-1.328	-1.342	-1.356	-1.371	-1.386	-1.401	-1.415	-1.430	-1.446	-1.461	-1.475	-1.490	-1.505	-1.519	-1.534	-1.550	-1.564	-1.578	-1.592	-1.605	-1.620	-1.632	-1.645	-1.659	-1.671	-1.684	-1.698	-1.709	-1.720	-1.731	-1.742	-1.754	-1.764	-1.774	-1.784	-1.792	-1.802	-1.811	-1.818	-1.826	-1.834	-1.841	-1.848	-1.855	-1.861	-1.866	-1.872	-1.878	-1.882	-1.888	-1.891	-1.895	-1.900	-1.904	-1.906	-1.910	-1.912	-1.915	-1.919	-1.921	-1.924	-1.925	-1.928	-1.930	-1.932	-1.934	-1.936	-1.938	-1.940	-1.941	-1.944	-1.946	-1.949	-1.950	-1.952	-1.954	-1.956	-1.958	-1.960	-1.961	-1.965	-1.968	-1.969	-1.971	-1.975	-1.976	-1.979	-1.981	-1.985	-1.988	-1.990	-1.994	-1.998	-2.000	-2.004	-2.006	-2.010	-2.014	-2.016	-2.021	-2.025	-2.029	-2.033	-2.036	-2.040	-2.044	-2.047	-2.052	-2.058	-2.061	-2.065	-2.070	-2.074	-2.080	-2.084	-2.089	-2.092	-2.099	-2.102	-2.108	-2.112	-2.118	-2.122	-2.126	-2.131	-2.136	-2.141	-2.146	-2.150	-2.154	-2.159	-2.164	-2.168	-2.172	-2.176	-2.181	-2.184	-2.188	-2.192	-2.196	-2.200	-2.202	-2.205	-2.209	-2.211	-2.215	-2.218	-2.220	-2.221	-2.224	-2.225	-2.228	-2.229	-2.230	-2.232	-2.232	-2.234	-2.235	-2.235	-2.236	-2.236	-2.238	-2.238	-2.238	-2.238	-2.236	-2.236	-2.236	-2.235	-2.235	-2.235	-2.235	-2.234	-2.234	-2.232	-2.232	-2.232	-2.232	-2.231	-2.232	-2.231	-2.232	-2.232	-2.232	-2.234	-2.234	-2.234	-2.235	-2.235	-2.236	-2.238	-2.240	-2.240	-2.241	-2.244	-2.245	-2.248	-2.249	-2.251	-2.255	-2.255	-2.259	-2.261	-2.265	-2.266	-2.270	-2.272	-2.276	-2.279	-2.282	-2.286	-2.290	-2.295	-2.298	-2.302	-2.306	-2.310	-2.314	-2.318	-2.321	-2.326	-2.330	-2.334	-2.338	-2.341	-2.345	-2.349	-2.352	-2.356	-2.360	-2.364	-2.366	-2.370	-2.372	-2.376	-2.379	-2.382	-2.384	-2.386	-2.389	-2.391	-2.394	-2.395	-2.396	-2.398	-2.398	-2.398	-2.398	-2.399	-2.398	-2.398	-2.396	-2.395	-2.394	-2.392	-2.389	-2.388	-2.385	-2.381	-2.379	-2.375	-2.371	-2.368	-2.362	-2.358	-2.352	-2.346	-2.341	-2.336	-2.330	-2.324	-2.319	-2.312	-2.305	-2.299	-2.292	-2.285	-2.278	-2.271	-2.264	-2.256	-2.250	-2.242	-2.236	-2.230	-2.224	-2.219	-2.214	-2.209	-2.202	-2.199	-2.194	-2.191	-2.186	-2.184	-2.182	-2.179	-2.178	-2.176	-2.178	-2.178	-2.178	-2.180	-2.181	-2.185	-2.189	-2.192	-2.196	-2.201	-2.209	-2.215	-2.221	-2.229	-2.236	-2.246	-2.254	-2.262	-2.274	-2.282	-2.292	-2.304	-2.314	-2.326	-2.336	-2.348	-2.359	-2.370	-2.381	-2.392	-2.402	-2.414	-2.424	-2.434	-2.444	-2.454	-2.464	-2.472	-2.481	-2.488	-2.496	-2.502	-2.509	-2.514	-2.519	-2.522	-2.526	-2.529	-2.530	-2.531	-2.530	-2.529	-2.528	-2.526	-2.522	-2.518	-2.511	-2.505	-2.499	-2.491	-2.482	-2.472	-2.462	-2.451	-2.439	-2.426	-2.412	-2.399	-2.384	-2.368	-2.352	-2.334	-2.316	-2.299	-2.280	-2.261	-2.240	-2.221	-2.200	-2.179	-2.156	-2.135	-2.112	-2.090	-2.068	-2.044	-2.021	-1.999	-1.976	-1.952	-1.929	-1.905	-1.882	-1.859	-1.835	-1.812	-1.791	-1.768	-1.745	-1.724	-1.701	-1.680	-1.659	-1.639	-1.618	-1.598	-1.579	-1.559	-1.540	-1.522	-1.504	-1.489	-1.471	-1.455	-1.439	-1.424	-1.410	-1.396	-1.382	-1.370	-1.358	-1.346	-1.334	-1.324	-1.314	-1.304	-1.295	-1.286	-1.278	-1.269	-1.261	-1.255	-1.248	-1.241	-1.234	-1.229	-1.222	-1.216	-1.211	-1.206	-1.201	-1.195	-1.190	-1.185	-1.179	-1.175	-1.169	-1.164	-1.158	-1.151	-1.146	-1.140	-1.135	-1.129	-1.122	-1.115	-1.109	-1.101	-1.094	-1.086	-1.079	-1.070	-1.061	-1.054	-1.045	-1.036	-1.028	-1.018	-1.010	-1.000	-0.991	-0.981	-0.972	-0.962	-0.954	-0.945	-0.936	-0.926	-0.918	-0.909	-0.900	-0.891	-0.884	-0.876	-0.869	-0.862	-0.856	-0.850	-0.845	-0.840	-0.835	-0.830	-0.828	-0.824	-0.821	-0.820	-0.819	-0.818	-0.819	-0.818	-0.820	-0.820	-0.822	-0.825	-0.829	-0.831	-0.836	-0.840	-0.845	-0.850	-0.856	-0.862	-0.869	-0.875	-0.882	-0.890	-0.898	-0.905	-0.912	-0.920	-0.928	-0.935	-0.944	-0.951	-0.958	-0.965	-0.974	-0.980	-0.986	-0.992	-0.999	-1.005	-1.010	-1.015	-1.020	-1.022	-1.028	-1.030	-1.032	-1.034	-1.035	-1.036	-1.035	-1.035	-1.032	-1.031	-1.028	-1.024	-1.020	-1.015	-1.011	-1.004	-0.998	-0.990	-0.982	-0.974	-0.966	-0.956	-0.946	-0.936	-0.925	-0.912	-0.902	-0.890	-0.879	-0.866	-0.854	-0.840	-0.828	-0.815	-0.801	-0.789	-0.778	-0.765	-0.751	-0.739	-0.728	-0.715	-0.705	-0.694	-0.684	-0.672	-0.664	-0.654	-0.646	-0.638	-0.631	-0.624	-0.619	-0.614	-0.609	-0.605	-0.601	-0.599	-0.598	-0.596	-0.596	-0.596	-0.598	-0.600	-0.602	-0.605	-0.610	-0.615	-0.621	-0.628	-0.634	-0.641	-0.649	-0.658	-0.666	-0.675	-0.686	-0.695	-0.706	-0.718	-0.730	-0.741	-0.754	-0.766	-0.779	-0.792	-0.806	-0.819	-0.832	-0.846	-0.860	-0.874	-0.888	-0.901	-0.915	-0.928	-0.941	-0.955	-0.968	-0.980	-0.992	-1.005	-1.016	-1.029	-1.039	-1.050	-1.061	-1.070	-1.081	-1.091	-1.099	-1.109	-1.118	-1.124	-1.132	-1.140	-1.145	-1.151	-1.156	-1.161	-1.165	-1.169	-1.172	-1.175	-1.178	-1.180	-1.180	-1.181	-1.181	-1.181	-1.180	-1.179	-1.176	-1.175	-1.172	-1.169	-1.165	-1.160	-1.156	-1.151	-1.146	-1.140	-1.135	-1.128	-1.121	-1.115	-1.109	-1.101	-1.094	-1.088	-1.080	-1.072	-1.066	-1.059	-1.051	-1.044	-1.038	-1.031	-1.024	-1.018	-1.011	-1.006	-1.001	-0.995	-0.991	-0.986	-0.984	-0.980	-0.978	-0.976	-0.972	-0.972	-0.972	-0.972	-0.972	-0.974	-0.974	-0.976	-0.980	-0.982	-0.985	-0.989	-0.994	-0.998	-1.004	-1.009	-1.015	-1.020	-1.026	-1.032	-1.040	-1.045	-1.052	-1.059	-1.065	-1.071	-1.078	-1.084	-1.090	-1.096	-1.101	-1.105	-1.110	-1.114	-1.118	-1.120	-1.122	-1.125	-1.126	-1.126	-1.125	-1.125	-1.124	-1.120	-1.116	-1.112	-1.109	-1.102	-1.096	-1.090	-1.081	-1.071	-1.062	-1.051	-1.041	-1.029	-1.016	-1.002	-0.990	-0.975	-0.960	-0.944	-0.928	-0.910	-0.894	-0.876	-0.858	-0.839	-0.821	-0.802	-0.784	-0.765	-0.745	-0.726	-0.709	-0.689	-0.671	-0.652	-0.635	-0.616	-0.600	-0.582	-0.566	-0.551	-0.535	-0.520	-0.506	-0.492	-0.480	-0.469	-0.458	-0.448	-0.438	-0.429	-0.421	-0.415	-0.410	-0.405	-0.401	-0.398	-0.396	-0.395	-0.396	-0.396	-0.399	-0.402	-0.406	-0.411	-0.418	-0.424	-0.432	-0.441	-0.450	-0.460	-0.471	-0.484	-0.496	-0.509	-0.521	-0.536	-0.551	-0.568	-0.581	-0.598	-0.614	-0.630	-0.646	-0.664	-0.680	-0.698	-0.714	-0.731	-0.749	-0.765	-0.781	-0.799	-0.815	-0.830	-0.846	-0.861	-0.875	-0.890	-0.904	-0.918	-0.930	-0.942	-0.954	-0.965	-0.975	-0.986	-0.995	-1.004	-1.011	-1.019	-1.025	-1.031	-1.038	-1.042	-1.046	-1.050	-1.054	-1.056	-1.059	-1.060	-1.060	-1.060	-1.060	-1.060	-1.059	-1.058	-1.055	-1.052	-1.050	-1.048	-1.042	-1.040	-1.035	-1.031	-1.026	-1.020	-1.015	-1.010	-1.004	-0.999	-0.992	-0.986	-0.980	-0.972	-0.966	-0.959	-0.952	-0.945	-0.938	-0.931	-0.922	-0.915	-0.909	-0.901	-0.894	-0.885	-0.878	-0.870	-0.861	-0.855	-0.846	-0.839	-0.831	-0.824	-0.816	-0.809	-0.801	-0.794	-0.786	-0.779	-0.772	-0.765	-0.759	-0.751	-0.745	-0.739	-0.732	-0.728	-0.721	-0.716	-0.711	-0.705	-0.702	-0.698	-0.694	-0.690	-0.688	-0.684	-0.681	-0.679	-0.676	-0.675	-0.674	-0.674	-0.672	-0.672	-0.672	-0.674	-0.674	-0.675	-0.678	-0.678	-0.680	-0.682	-0.684	-0.686	-0.689	-0.691	-0.695	-0.698	-0.700	-0.705	-0.709	-0.711	-0.715	-0.718	-0.721	-0.724	-0.726	-0.729	-0.732	-0.734	-0.738	-0.739	-0.740	-0.742	-0.744	-0.745	-0.745	-0.746	-0.746	-0.745	-0.744	-0.744	-0.741	-0.740	-0.738	-0.734	-0.732	-0.729	-0.725	-0.720	-0.716	-0.711	-0.708	-0.701	-0.696	-0.690	-0.684	-0.678	-0.671	-0.664	-0.658	-0.651	-0.642	-0.635	-0.629	-0.620	-0.612	-0.605	-0.598	-0.591	-0.582	-0.575	-0.569	-0.561	-0.555	-0.548	-0.541	-0.535	-0.528	-0.522	-0.516	-0.511	-0.506	-0.501	-0.496	-0.492	-0.489	-0.486	-0.484	-0.481	-0.480	-0.478	-0.476	-0.476	-0.476	-0.478	-0.478	-0.479	-0.480	-0.482	-0.485	-0.488	-0.490	-0.495	-0.499	-0.504	-0.509	-0.512	-0.519	-0.525	-0.531	-0.536	-0.544	-0.550	-0.558	-0.565	-0.572	-0.580	-0.588	-0.595	-0.602	-0.611	-0.619	-0.625	-0.634	-0.641	-0.648	-0.655	-0.662	-0.669	-0.675	-0.681	-0.686	-0.691	-0.698	-0.702	-0.706	-0.710	-0.714	-0.716	-0.720	-0.721	-0.724	-0.724	-0.725	-0.725	-0.724	-0.722	-0.721	-0.720	-0.718	-0.715	-0.711	-0.706	-0.702	-0.698	-0.694	-0.688	-0.681	-0.675	-0.669	-0.662	-0.655	-0.649	-0.641	-0.634	-0.626	-0.619	-0.611	-0.604	-0.596	-0.589	-0.581	-0.575	-0.568	-0.561	-0.554	-0.549	-0.542	-0.539	-0.534	-0.530	-0.526	-0.524	-0.521	-0.519	-0.518	-0.518	-0.518	-0.518	-0.518	-0.520	-0.522	-0.526	-0.530	-0.534	-0.540	-0.545	-0.552	-0.560	-0.568	-0.575	-0.584	-0.594	-0.602	-0.612	-0.624	-0.635	-0.646	-0.659	100.000	5.000	2.000	1.000	7.000	3.000	1.000	430.000	2.000	654.000	3.000	869.000	0.000	0.000	0.000	0.000	0.000	0.000	0.000	0.000	0.000	0.000	0.000	0.000	-4.940	-4.939	-4.939	-4.940	-4.941	-4.944	-4.945	-4.949	-4.952	-4.956	-4.961	-4.966	-4.974	-4.980	-4.989	-4.998	-5.006	-5.015	-5.026	-5.036	-5.048	-5.060	-5.074	-5.086	-5.099	-5.114	-5.129	-5.144	-5.159	-5.175	-5.191	-5.208	-5.225	-5.241	-5.258	-5.275	-5.291	-5.309	-5.326	-5.341	-5.359	-5.374	-5.389	-5.405	-5.420	-5.434	-5.448	-5.460	-5.472	-5.484	-5.494	-5.505	-5.514	-5.522	-5.530	-5.536	-5.542	-5.546	-5.550	-5.552	-5.555	-5.555	-5.554	-5.554	-5.550	-5.548	-5.542	-5.538	-5.531	-5.525	-5.516	-5.508	-5.498	-5.488	-5.476	-5.464	-5.451	-5.438	-5.424	-5.410	-5.395	-5.379	-5.364	-5.348	-5.331	-5.315	-5.299	-5.281	-5.264	-5.246	-5.230	-5.211	-5.195	-5.176	-5.160	-5.142	-5.125	-5.108	-5.092	-5.075	-5.059	-5.042	-5.026	-5.011	-4.995	-4.980	-4.965	-4.950	-4.936	-4.921	-4.906	-4.891	-4.878	-4.864	-4.850	-4.836	-4.822	-4.809	-4.796	-4.784	-4.770	-4.756	-4.742	-4.729	-4.715	-4.702	-4.689	-4.675	-4.661	-4.648	-4.634	-4.619	-4.604	-4.590	-4.574	-4.560	-4.544	-4.528	-4.514	-4.496	-4.480	-4.464	-4.448	-4.430	-4.412	-4.396	-4.379	-4.361	-4.344	-4.325	-4.308	-4.290	-4.272	-4.254	-4.236	-4.218	-4.200	-4.182	-4.164	-4.146	-4.128	-4.110	-4.093	-4.075	-4.058	-4.041	-4.025	-4.009	-3.992	-3.978	-3.962	-3.948	-3.932	-3.918	-3.905	-3.891	-3.879	-3.865	-3.854	-3.841	-3.830	-3.820	-3.809	-3.799	-3.788	-3.779	-3.769	-3.761	-3.752	-3.745	-3.736	-3.730	-3.722	-3.716	-3.709	-3.702	-3.698	-3.692	-3.688	-3.681	-3.678	-3.674	-3.670	-3.666	-3.661	-3.658	-3.654	-3.652	-3.649	-3.646	-3.642	-3.640	-3.639	-3.635	-3.632	-3.631	-3.629	-3.628	-3.625	-3.624	-3.622	-3.620	-3.619	-3.619	-3.618	-3.616	-3.615	-3.615	-3.614	-3.612	-3.612	-3.612	-3.611	-3.610	-3.610	-3.610	-3.610	-3.610	-3.610	-3.610	-3.611	-3.611	-3.611	-3.612	-3.612	-3.612	-3.612	-3.612	-3.614	-3.614	-3.614	-3.615	-3.615	-3.616	-3.616	-3.618	-3.618	-3.618	-3.619	-3.618	-3.618	-3.619	-3.619	-3.619	-3.618	-3.618	-3.618	-3.618	-3.618	-3.618	-3.618	-3.618	-3.618	-3.618	-3.618	-3.618	-3.618	-3.618	-3.618	-3.618	-3.618	-3.619	-3.618	-3.619	-3.619	-3.620	-3.621	-3.621	-3.624	-3.625	-3.625	-3.628	-3.629	-3.630	-3.634	-3.635	-3.638	-3.640	-3.642	-3.645	-3.648	-3.651	-3.654	-3.656	-3.660	-3.662	-3.666	-3.669	-3.672	-3.675	-3.678	-3.680	-3.682	-3.685	-3.688	-3.690	-3.690	-3.691	-3.692	-3.692	-3.694	-3.694	-3.692	-3.692	-3.691	-3.690	-3.688	-3.685	-3.682	-3.678	-3.674	-3.669	-3.665	-3.659	-3.654	-3.648	-3.640	-3.634	-3.626	-3.619	-3.610	-3.602	-3.594	-3.585	-3.576	-3.566	-3.558	-3.548	-3.538	-3.529	-3.519	-3.509	-3.500	-3.491	-3.481	-3.472	-3.465	-3.456	-3.449	-3.441	-3.434	-3.429	-3.422	-3.418	-3.414	-3.409	-3.406	-3.402	-3.400	-3.399	-3.399	-3.398	-3.399	-3.400	-3.402	-3.405	-3.409	-3.412	-3.418	-3.422	-3.429	-3.435	-3.442	-3.450	-3.459	-3.469	-3.479	-3.489	-3.500	-3.510	-3.521	-3.534	-3.548	-3.559	-3.572	-3.586	-3.600	-3.614	-3.628	-3.644	-3.658	-3.672	-3.688	-3.704	-3.719	-3.735	-3.750	-3.765	-3.781	-3.798	-3.812	-3.829	-3.845	-3.861	-3.878	-3.894	-3.909	-3.925	-3.941	-3.958	-3.974	-3.990	-4.006	-4.022	-4.037	-4.055	-4.071	-4.088	-4.105	-4.120	-4.136	-4.154	-4.170	-4.185	-4.202	-4.219	-4.236	-4.252	-4.269	-4.285	-4.301	-4.319	-4.334	-4.351	-4.368	-4.384	-4.400	-4.416	-4.432	-4.448	-4.464	-4.479	-4.494	-4.510	-4.524	-4.539	-4.552	-4.568	-4.581	-4.594	-4.609	-4.621	-4.632	-4.646	-4.658	-4.669	-4.681	-4.691	-4.701	-4.711	-4.720	-4.729	-4.738	-4.746	-4.754	-4.760	-4.768	-4.774	-4.779	-4.785	-4.789	-4.792	-4.798	-4.800	-4.804	-4.805	-4.808	-4.810	-4.811	-4.810	-4.811	-4.810	-4.810	-4.809	-4.809	-4.806	-4.805	-4.802	-4.799	-4.796	-4.794	-4.790	-4.788	-4.784	-4.780	-4.775	-4.771	-4.768	-4.762	-4.759	-4.754	-4.750	-4.745	-4.741	-4.738	-4.732	-4.729	-4.725	-4.722	-4.718	-4.715	-4.712	-4.711	-4.709	-4.706	-4.704	-4.702	-4.702	-4.701	-4.701	-4.701	-4.701	-4.702	-4.705	-4.706	-4.708	-4.711	-4.714	-4.716	-4.720	-4.725	-4.728	-4.732	-4.736	-4.742	-4.746	-4.752	-4.758	-4.764	-4.768	-4.774	-4.779	-4.784	-4.789	-4.794	-4.798	-4.802	-4.806	-4.810	-4.814	-4.816	-4.819	-4.820	-4.821	-4.822	-4.822	-4.821	-4.820	-4.820	-4.816	-4.812	-4.809	-4.804	-4.798	-4.791	-4.784	-4.775	-4.765	-4.756	-4.745	-4.734	-4.721	-4.708	-4.694	-4.680	-4.664	-4.648	-4.631	-4.614	-4.596	-4.578	-4.560	-4.540	-4.520	-4.500	-4.479	-4.459	-4.438	-4.416	-4.395	-4.374	-4.351	-4.330	-4.309	-4.286	-4.266	-4.245	-4.224	-4.202	-4.181	-4.160	-4.140	-4.119	-4.099	-4.079	-4.059	-4.040	-4.021	-4.001	-3.984	-3.965	-3.946	-3.929	-3.911	-3.892	-3.876	-3.859	-3.841	-3.825	-3.809	-3.792	-3.778	-3.760	-3.745	-3.729	-3.714	-3.698	-3.682	-3.666	-3.650	-3.635	-3.619	-3.605	-3.589	-3.572	-3.559	-3.542	-3.528	-3.511	-3.496	-3.481	-3.465	-3.451	-3.435	-3.420	-3.405	-3.390	-3.375	-3.361	-3.346	-3.331	-3.318	-3.304	-3.289	-3.275	-3.262	-3.249	-3.235	-3.224	-3.211	-3.199	-3.188	-3.176	-3.165	-3.154	-3.145	-3.135	-3.126	-3.118	-3.109	-3.100	-3.092	-3.085	-3.079	-3.072	-3.066	-3.060	-3.056	-3.051	-3.048	-3.042	-3.039	-3.036	-3.032	-3.031	-3.029	-3.026	-3.025	-3.024	-3.022	-3.022	-3.022	-3.021	-3.022	-3.022	-3.022	-3.024	-3.025	-3.026	-3.026	-3.028	-3.030	-3.030	-3.032	-3.035	-3.036	-3.038	-3.041	-3.042	-3.045	-3.048	-3.049	-3.051	-3.054	-3.056	-3.059	-3.061	-3.062	-3.066	-3.068	-3.070	-3.072	-3.075	-3.078	-3.080	-3.082	-3.084	-3.086	-3.089	-3.091	-3.094	-3.096	-3.099	-3.100	-3.102	-3.104	-3.106	-3.109	-3.110	-3.112	-3.114	-3.115	-3.116	-3.119	-3.119	-3.121	-3.122	-3.122	-3.125	-3.125	-3.126	-3.128	-3.128	-3.128	-3.129	-3.129	-3.129	-3.130	-3.129	-3.129	-3.129	-3.128	-3.126	-3.125	-3.124	-3.122	-3.120	-3.119	-3.116	-3.114	-3.111	-3.108	-3.104	-3.100	-3.096	-3.090	-3.085	-3.079	-3.074	-3.066	-3.060	-3.051	-3.045	-3.035	-3.028	-3.018	-3.009	-2.998	-2.986	-2.974	-2.964	-2.950	-2.938	-2.924	-2.909	-2.894	-2.880	-2.864	-2.848	-2.830	-2.814	-2.795	-2.778	-2.759	-2.740	-2.721	-2.701	-2.681	-2.661	-2.640	-2.619	-2.598	-2.575	-2.554	-2.531	-2.508	-2.486	-2.464	-2.441	-2.419	-2.395	-2.372	-2.350	-2.329	-2.306	-2.284	-2.261	-2.240	-2.219	-2.196	-2.175	-2.155	-2.132	-2.112	-2.092	-2.072	-2.052	-2.034	-2.015	-1.996	-1.979	-1.960	-1.942	-1.925	-1.908	-1.891	-1.875	-1.859	-1.844	-1.829	-1.814	-1.799	-1.784	-1.770	-1.756	-1.742	-1.730	-1.716	-1.704	-1.691	-1.678	-1.666	-1.654	-1.641	-1.630	-1.618	-1.606	-1.594	-1.581	-1.570	-1.559	-1.546	-1.535	-1.522	-1.511	-1.498	-1.486	-1.475	-1.461	-1.449	-1.438	-1.425	-1.410	-1.398	-1.385	-1.372	-1.358	-1.344	-1.330	-1.315	-1.301	-1.285	-1.271	-1.255	-1.239	-1.224	-1.208	-1.190	-1.172	-1.155	-1.138	-1.119	-1.100	-1.081	-1.062	-1.042	-1.021	-1.001	-0.980	-0.959	-0.936	-0.915	-0.892	-0.869	-0.845	-0.821	-0.796	-0.772	-0.748	-0.721	-0.696	-0.669	-0.642	-0.615	-0.586	-0.559	-0.531	-0.501	-0.472	-0.444	-0.414	-0.382	-0.352	-0.322	-0.292	-0.261	-0.230	-0.199	-0.169	-0.136	-0.106	-0.075	-0.044	-0.012	0.019	0.050	0.081	0.111	0.142	0.174	0.204	0.232	0.264	0.292	0.321	0.350	0.379	0.406	0.434	0.461	0.489	0.515	0.540	0.566	0.591	0.616	0.639	0.662	0.685	0.708	0.731	0.751	0.772	0.792	0.812	0.832	0.851	0.870	0.889	0.906	0.924	0.940	0.956	0.972	0.989	1.004	1.019	1.032	1.048	1.061	1.076	1.089	1.101	1.115	1.128	1.140	1.152	1.164	1.176	1.189	1.200	1.211	1.222	1.234	1.246	1.256	1.269	1.279	1.290	1.301	1.312	1.324	1.334	1.346	1.358	1.368	1.379	1.390	1.401	1.411	1.424	1.434	1.446	1.456	1.469	1.479	1.491	1.502	1.514	1.525	1.538	1.549	1.561	1.572	1.584	1.596	1.609	1.621	1.632	1.645	1.658	1.670	1.681	1.695	1.708	1.720	1.732	1.746	1.759	1.772	1.786	1.799	1.812	1.825	1.839	1.852	1.866	1.881	1.895	1.909	1.924	1.939	1.954	1.969	1.984	1.999	2.014	2.030	2.046	2.061	2.078	2.094	2.110	2.126	2.142	2.159	2.176	2.194	2.211	2.229	2.246	2.264	2.282	2.300	2.319	2.338	2.355	2.374	2.391	2.411	2.430	2.449	2.468	2.486	2.505	2.524	2.542	2.561	2.580	2.599	2.618	2.636	2.655	2.674	2.692	2.710	2.729	2.746	2.764	2.781	2.799	2.816	2.834	2.850	2.868	2.884	2.900	2.916	2.931	2.946	2.960	2.975	2.989	3.002	3.016	3.030	3.041	3.054	3.065	3.076	3.088	3.096	3.106	3.116	3.124	3.132	3.139	3.148	3.152	3.159	3.164	3.169	3.172	3.175	3.179	3.180	3.181	3.182	3.181	3.181	3.180	3.178	3.175	3.172	3.169	3.164	3.159	3.152	3.148	3.140	3.132	3.122	3.115	3.106	3.096	3.086	3.075	3.064	3.051	3.040	3.028	3.014	3.001	2.989	2.974	2.960	2.946	2.931	2.916	2.902	2.888	2.872	2.859	2.845	2.830	2.815	2.802	2.788	2.774	2.761	2.746	2.734	2.721	2.709	2.698	2.686	2.674	2.664	2.652	2.642	2.634	2.625	2.616	2.608	2.600	2.592	2.585	2.580	2.572	2.568	2.561	2.556	2.551	2.546	2.542	2.539	2.535	2.530	2.528	2.524	2.520	2.519	2.515	2.512	2.509	2.505	2.502	2.499	2.495	2.491	2.488	2.484	2.479	2.474	2.468	2.462	2.456	2.451	2.444	2.436	2.429	2.420	2.411	2.401	2.392	2.381	2.370	2.359	2.346	2.334	2.320	2.306	2.291	2.278	2.261	2.245	2.229	2.211	2.194	2.176	2.158	2.138	2.119	2.099	2.079	2.059	2.039	2.016	1.995	1.974	1.952	1.930	1.906	1.885	1.860	1.839	1.816	1.792	1.769	1.746	1.722	1.701	1.679	1.656	1.632	1.611	1.589	1.568	1.546	1.525	1.505	1.484	1.464	1.445	1.426	1.408	1.390	1.371	1.355	1.339	1.324	1.309	1.295	1.281	1.268	1.256	1.244	1.232	1.224	1.214	1.205	1.198	1.190	1.184	1.179	1.175	1.170	1.168	1.164	1.162	1.161	1.160	1.160	1.161	1.162	1.164	1.165	1.168	1.171	1.175	1.179	1.182	1.188	1.192	1.196	1.201	1.208	1.211	1.218	1.222	1.228	1.234	1.239	1.242	1.248	1.251	1.256	1.261	1.265	1.268	1.271	1.274	1.276	1.279	1.280	1.281	1.282	1.282	1.281	1.282	1.281	1.280	1.279	1.278	1.274	1.272	1.270	1.266	1.264	1.260	1.256	1.254	1.249	1.245	1.241	1.238	1.234	1.230	1.228	1.224	1.220	1.216	1.215	1.212	1.211	1.209	1.208	1.205	1.205	1.205	1.205	1.208	1.208	1.209	1.211	1.214	1.218	1.221	1.225	1.230	1.235	1.240	1.246	1.252	1.259	1.268	1.275	1.282	1.292	1.301	1.310	1.320	1.330	1.340	1.351	1.362	1.374	1.385	1.396	1.408	1.420	1.431	1.442	1.455	1.466	1.479	1.491	1.504	1.515	1.528	1.539	1.551	1.564	1.575	1.588	1.600	1.611	1.624	1.636	1.649	1.661	1.675	1.688	1.700	1.712	1.726	1.739	1.751	1.766	1.779	1.792	1.808	1.821	1.835	1.850	1.865	1.880	1.895	1.912	1.928	1.942	1.959	1.976	1.992	2.010	2.026	2.044	2.061	2.079	2.096	2.114	2.131	2.149	2.166	2.184	2.202	2.219	2.236	2.254	2.270	2.288	2.304	2.319	2.336	2.350	2.366	2.381	2.395	2.409	2.422	2.435	2.446	2.458	2.469	2.479	2.489	2.499	2.506	2.515	2.522	2.529	2.534	2.540	2.542	2.548	2.550	2.552	2.555	2.555	2.555	2.555	2.555	2.552	2.551	2.549	2.545	2.541	2.538	2.532	2.528	2.522	2.518	2.511	2.505	2.498	2.490	2.482	2.475	2.466	2.459	2.450	2.442	2.434	2.424	2.415	2.405	2.396	2.386	2.378	2.368	2.359	2.349	2.339	2.330	2.320	2.311	2.300	2.291	2.281	2.272	2.262	2.254	2.244	2.234	2.225	2.216	2.208	2.200	2.191	2.184	2.175	2.169	2.160	2.154	2.146	2.140	2.134	2.128	2.122	2.118	2.112	2.109	2.106	2.102	2.099	2.098	2.096	2.096	2.095	2.095	2.096	2.099	2.100	2.102	2.106	2.111	2.116	2.122	2.128	2.135	2.144	2.151	2.160	2.171	2.180	2.192	2.204	2.216	2.230	2.242	2.258	2.272	2.289	2.304	2.320	2.336	2.354	2.370	2.389	2.406	2.425	2.444	2.462	2.480	2.499	2.518	2.536	2.556	2.574	2.592	2.610	2.628	2.645	2.664	2.681	2.698	2.714	2.730	2.745	2.760	2.775	2.789	2.801	2.814	2.826	2.839	2.850	2.860	2.871	2.880	2.889	2.895	2.902	2.909	2.914	2.920	2.924	2.928	2.930	2.931	2.934	2.934	2.935	2.934	2.931	2.930	2.928	2.924	2.920	2.914	2.909	2.901	2.895	2.888	2.879	2.869	2.860	2.849	2.838	2.826	2.814	2.801	2.788	2.774	2.758	2.742	2.726	2.710	2.694	2.676	2.659	2.641	2.622	2.604	2.584	2.565	2.545	2.524	2.504	2.482	2.462	2.442	2.421	2.401	2.380	2.360	2.339	2.320	2.299	2.279	2.260	2.239	2.220	2.201	2.182	2.165	2.146	2.129	2.112	2.096	2.080	2.066	2.050	2.038	2.024	2.010	1.999	1.986	1.976	1.966	1.956	1.948	1.939	1.931	1.924	1.918	1.911	1.905	1.900	1.896	1.892	1.888	1.885	1.882	1.881	1.879	1.879	1.878	1.876	1.876	1.876	1.876	1.876	1.878	1.878	1.880	1.880	1.881	1.882	1.884	1.885	1.886	1.886	1.888	1.889	1.890	1.891	1.892	1.892	1.895	1.895	1.896	1.896	1.898	1.898	1.899	1.898	1.899	1.899	1.899	1.899	1.899	1.898	1.899	1.898	1.898	1.898	1.896	1.896	1.896	1.895	1.896	1.895	1.894	1.894	1.894	1.892	1.891	1.890	1.891	1.890	1.889	1.889	1.888	1.886	1.885	1.884	1.882	1.881	1.880	1.878	1.876	1.874	1.872	1.870	1.868	1.866	1.865	1.861	1.860	1.856	1.852	1.850	1.846	1.845	1.840	1.838	1.834	1.830	1.825	1.821	1.818	1.814	1.810	1.806	1.801	1.798	1.792	1.789	1.784	1.780	1.775	1.771	1.768	1.764	1.759	1.755	1.751	1.748	1.745	1.741	1.738	1.735	1.731	1.729	1.726	1.724	1.721	1.719	1.715	1.714	1.711	1.710	1.706	1.705	1.704	1.701	1.700	1.698	1.695	1.694	1.691	1.689	1.685	1.682	1.680	1.675	1.672	1.669	1.665	1.660	1.656	1.651	1.645	1.640	1.632	1.628	1.620	1.612	1.605	1.596	1.586	1.579	1.568	1.558	1.546	1.536	1.524	1.511	1.499	1.485	1.471	1.458	1.442	1.429	1.412	1.398	1.381	1.365	1.348	1.331	1.314	1.296	1.279	1.261	1.244	1.225	1.208	1.189	1.171	1.152	1.135	1.118	1.100	1.082	1.065	1.048	1.030	1.012	0.995	0.979	0.962	0.946	0.931	0.915	0.901	0.886	0.870	0.858	0.844	0.829	0.815	0.802	0.789	0.776	0.764	0.751	0.739	0.726	0.715	0.702	0.692	0.680	0.668	0.656	0.645	0.634	0.622	0.611	0.599	0.586	0.574	0.561	0.550	0.536	0.522	0.510	0.496	0.481	0.468	0.452	0.438	0.421	0.406	0.390	0.372	0.355	0.339	0.321	0.302	0.284	0.265	0.245	0.226	0.206	0.186	0.166	0.145	0.125	0.104	0.082	0.061	0.040	0.019	-0.002	-0.024	-0.045	-0.066	-0.088	-0.109	-0.129	-0.150	-0.170	-0.190	-0.210	-0.230	-0.250	-0.268	-0.286	-0.305	-0.321	-0.340	-0.356	-0.372	-0.388	-0.404	-0.419	-0.431	-0.446	-0.459	-0.472	-0.484	-0.495	-0.506	-0.516	-0.526	-0.535	-0.544	-0.552	-0.559	-0.568	-0.574	-0.580	-0.585	-0.590	-0.595	-0.600	-0.604	-0.608	-0.610	-0.614	-0.616	-0.619	-0.621	-0.622	-0.625	-0.626	-0.626	-0.628	-0.628	-0.629	-0.629	-0.629	-0.629	-0.629	-0.629	-0.628	-0.626	-0.626	-0.625	-0.625	-0.624	-0.622	-0.620	-0.620	-0.618	-0.616	-0.614	-0.611	-0.609	-0.608	-0.605	-0.602	-0.600	-0.598	-0.594	-0.590	-0.588	-0.584	-0.580	-0.576	-0.571	-0.566	-0.561	-0.556	-0.551	-0.545	-0.540	-0.534	-0.526	-0.520	-0.511	-0.504	-0.496	-0.488	-0.480	-0.469	-0.460	-0.450	-0.440	-0.429	-0.418	-0.408	-0.395	-0.384	-0.370	-0.358	-0.344	-0.331	-0.316	-0.302	-0.288	-0.272	-0.258	-0.242	-0.226	-0.210	-0.194	-0.176	-0.160	-0.142	-0.126	-0.109	-0.091	-0.074	-0.056	-0.039	-0.020	-0.002	0.016	0.035	0.052	0.070	0.088	0.106	0.125	0.142	0.160	0.179	0.195	0.212	0.230	0.248	0.264	0.280	0.298	0.314	0.329	0.345	0.361	0.375	0.391	0.405	0.420	0.434	0.448	0.460	0.474	0.488	0.500	0.512	0.525	0.538	0.550	0.560	0.572	0.584	0.595	0.606	0.618	0.628	0.639	0.650	0.660	0.671	0.682	0.692	0.704	0.715	0.726	0.738	0.749	0.761	0.774	0.786	0.799	0.811	0.825	0.839	0.854	0.868	0.884	0.899	0.915	0.931	0.948	0.966	0.984	1.002	1.020	1.040	1.060	1.080	1.101	1.121	1.142	1.166	1.188	1.211	1.235	1.259	1.282	1.309	1.332	1.358	1.382	1.409	1.435	1.461	1.486	1.512	1.539	1.566	1.591	1.619	1.644	1.670	1.698	1.722	1.748	1.774	1.799	1.824	1.849	1.874	1.898	1.921	1.944	1.966	1.989	2.010	2.031	2.051	2.071	2.091	2.110	2.129	2.145	2.162	2.179	2.195	2.210	2.224	2.239	2.250	2.262	2.275	2.285	2.295	2.304	2.312	2.320	2.328	2.334	2.340	2.345	2.349	2.354	2.356	2.359	2.360	2.361	2.361	2.360	2.359	2.356	2.354	2.350	2.348	2.342	2.336	2.331	2.324	2.318	2.310	2.302	2.294	2.285	2.274	2.264	2.254	2.242	2.230	2.219	2.206	2.194	2.181	2.169	2.155	2.141	2.128	2.114	2.100	2.085	2.071	2.056	2.041	2.027	2.013	1.998	1.984	1.970	1.955	1.940	1.926	1.912	1.899	1.885	1.871	1.858	1.845	1.831	1.819	1.806	1.794	1.781	1.770	1.758	1.746	1.735	1.724	1.714	1.702	1.691	1.681	1.670	1.660	1.649	1.639	1.629	1.619	1.609	1.600	1.589	1.579	1.569	1.558	1.549	1.538	1.526	1.516	1.505	1.494	1.481	1.469	1.458	1.445	1.432	1.419	1.406	1.391	1.378	1.362	1.348	1.331	1.315	1.299	1.281	1.265	1.246	1.229	1.209	1.190	1.171	1.150	1.130	1.109	1.086	1.065	1.044	1.020	0.998	0.974	0.950	0.925	0.901	0.876	0.852	0.826	0.801	0.776	0.750	0.725	0.699	0.674	0.646	0.621	0.595	0.570	0.544	0.518	0.494	0.468	0.442	0.419	0.394	0.369	0.344	0.321	0.299	0.275	0.254	0.231	0.211	0.190	0.170	0.150	0.132	0.115	0.096	0.080	0.064	0.049	0.034	0.021	0.008	-0.005	-0.016	-0.026	-0.036	-0.045	-0.054	-0.061	-0.069	-0.074	-0.079	-0.084	-0.088	-0.089	-0.091	-0.094	-0.094	-0.095	-0.095	-0.094	-0.091	-0.090	-0.086	-0.082	-0.079	-0.074	-0.070	-0.065	-0.059	-0.052	-0.045	-0.039	-0.032	-0.025	-0.019	-0.010	-0.002	0.005	0.014	0.021	0.029	0.036	0.044	0.051	0.059	0.065	0.072	0.079	0.085	0.091	0.096	0.101	0.106	0.110	0.114	0.118	0.120	0.121	0.124	0.124	0.124	0.124	0.122	0.120	0.116	0.112	0.108	0.102	0.096	0.089	0.080	0.071	0.060	0.050	0.038	0.022	0.009	-0.006	-0.022	-0.040	-0.060	-0.078	-0.100	-0.121	-0.145	-0.169	-0.195	-0.220	-0.248	-0.276	-0.306	-0.338	-0.369	-0.402	-0.435	-0.471	-0.507	-0.544	-0.581	-0.620	-0.660	-0.701	-0.744	-0.786	-0.829	-0.874	-0.920	-0.966	-1.012	-1.061	-1.110	-1.159	-1.209	-1.261	-1.312	-1.366	-1.418	-1.472	-1.526	-1.584	-1.639	-1.695	-1.752	-1.810	-1.869	-1.928	-1.988	-2.047	-2.109	-2.170	-2.231	-2.294	-2.356	-2.420	-2.484	-2.549	-2.612	-2.678	-2.742	-2.810	-2.876	-2.942	-3.009	-3.076	-3.145	-3.212	-3.281	-3.349	-3.418	-3.488	-3.556	-3.626	-3.696	-3.765	-3.835	-3.905	-3.976	-4.048	-4.116	-4.188	-4.259	-4.330	-4.401	-4.474	-4.545	-4.616	-4.689	-4.760	-4.832	-4.905	-4.978	-5.050	-5.124	-5.195	-5.269	-5.342	-5.418	-5.491	-5.566	-5.640	-5.716	-5.791	-5.869	-5.945	-6.022	-6.099	-6.178	-6.256	-6.336	-6.415	-6.496	-6.578	-6.660	-6.742	-6.826	-6.911	-6.995	-7.081	-7.169	-7.255	-7.345	-7.434	-7.525	-7.615	-7.706	-7.800	-7.894	-7.988	-8.082	-8.179	-8.275	-8.372	-8.470	-8.569	-8.668	-8.766	-8.868	-8.968	-9.068	-9.169	-9.270	-9.371	-9.472	-9.572	-9.674	-9.775	-9.876	-9.976	-10.076	-10.175	-10.274	-10.371	-10.469	-10.565	-10.660	-10.754	-10.846	-10.939	-11.030	-11.119	-11.206	-11.292	-11.378	-11.460	-11.540	-11.620	-11.698	-11.772	-11.845	-11.918	-11.985	-12.052	-12.118	-12.181	-12.240	-12.299	-12.355	-12.409	-12.460	-12.509	-12.555	-12.600	-12.641	-12.681	-12.719	-12.754	-12.786	-12.816	-12.844	-12.871	-12.896	-12.918	-12.938	-12.955	-12.971	-12.985	-12.996	-13.006	-13.014	-13.021	-13.026	-13.029	-13.031	-13.030	-13.029	-13.026	-13.021	-13.015	-13.008	-12.999	-12.990	-12.979	-12.966	-12.952	-12.939	-12.924	-12.906	-12.889	-12.871	-12.851	-12.831	-12.810	-12.786	-12.764	-12.739	-12.715	-12.689	-12.662	-12.635	-12.608	-12.579	-12.549	-12.520	-12.488	-12.456	-12.424	-12.390	-12.354	-12.319	-12.282	-12.245	-12.206	-12.168	-12.128	-12.086	-12.044	-12.001	-11.958	-11.911	-11.866	-11.818	-11.770	-11.719	-11.669	-11.618	-11.564	-11.510	-11.454	-11.396	-11.338	-11.279	-11.219	-11.156	-11.092	-11.028	-10.962	-10.894	-10.825	-10.755	-10.684	-10.611	-10.538	-10.461	-10.385	-10.306	-10.226	-10.145	-10.062	-9.979	-9.895	-9.810	-9.722	-9.635	-9.545	-9.455	-9.364	-9.272	-9.179	-9.085	-8.990	-8.895	-8.798	-8.700	-8.602	-8.504	-8.404	-8.305	-8.205	-8.104	-8.001	-7.900	-7.798	-7.696	-7.594	-7.491	-7.388	-7.284	-7.181	-7.078	-6.974	-6.871	-6.768	-6.665	-6.561	-6.459	-6.356	-6.254	-6.152	-6.050	-5.949	-5.848	-5.748	-5.648	-5.548	-5.448	-5.349	-5.250	-5.151	-5.054	-4.956	-4.860	-4.764	-4.670	-4.574	-4.480	-4.386	-4.294	-4.200	-4.109	-4.018	-3.928	-3.838	-3.749	-3.660	-3.572	-3.488	-3.400	-3.316	-3.231	-3.149	-3.065	-2.984	-2.902	-2.824	-2.744	-2.666	-2.588	-2.512	-2.438	-2.362	-2.289	-2.216	-2.145	-2.074	-2.005	-1.938	-1.870	-1.804	-1.739	-1.675	-1.612	-1.551	-1.491	-1.432	-1.374	-1.318	-1.261	-1.208	-1.154	-1.102	-1.052	-1.002	-0.954	-0.908	-0.862	-0.819	-0.775	-0.732	-0.692	-0.652	-0.616	-0.578	-0.544	-0.509	-0.475	-0.445	-0.414	-0.385	-0.356	-0.330	-0.305	-0.280	-0.258	-0.236	-0.215	-0.196	-0.178	-0.161	-0.145	-0.131	-0.118	-0.106	-0.095	-0.085	-0.078	-0.069	-0.062	-0.059	-0.054	-0.051	-0.050	-0.050	-0.050	-0.052	-0.055	-0.059	-0.064	-0.069	-0.076	-0.085	-0.094	-0.104	-0.115	-0.128	-0.141	-0.155	-0.170	-0.186	-0.202	-0.220	-0.240	-0.260	-0.280	-0.301	-0.322	-0.345	-0.369	-0.392	-0.418	-0.444	-0.470	-0.496	-0.524	-0.552	-0.580	-0.609	-0.638	-0.666	-0.698	-0.726	-0.756	-0.788	-0.818	-0.848	-0.879	-0.909	-0.939	-0.970	-1.000	-1.031	-1.060	-1.091	-1.120	-1.149	-1.179	-1.206	-1.234	-1.261	-1.289	-1.315	-1.341	-1.366	-1.391	-1.415	-1.439	-1.462	-1.484	-1.506	-1.526	-1.546	-1.566	-1.584	-1.602	-1.619	-1.636	-1.651	-1.666	-1.680	-1.695	-1.709	-1.720	-1.734	-1.745	-1.755	-1.766	-1.778	-1.786	-1.798	-1.806	-1.815	-1.822	-1.832	-1.841	-1.849	-1.858	-1.865	-1.874	-1.881	-1.891	-1.899	-1.908	-1.918	-1.925	-1.935	-1.945	-1.955	-1.965	-1.976	-1.988	-2.000	-2.011	-2.024	-2.038	-2.050	-2.064	-2.079	-2.094	-2.109	-2.124	-2.140	-2.155	-2.172	-2.190	-2.206	-2.225	-2.242	-2.261	-2.279	-2.298	-2.318	-2.336	-2.355	-2.374	-2.394	-2.411	-2.431	-2.450	-2.470	-2.489	-2.506	-2.525	-2.542	-2.561	-2.578	-2.594	-2.610	-2.628	-2.642	-2.659	-2.672	-2.686	-2.701	-2.714	-2.726	-2.738	-2.750	-2.760	-2.770	-2.780	-2.789	-2.796	-2.804	-2.811	-2.816	-2.822	-2.828	-2.830	-2.835	-2.838	-2.840	-2.842	-2.842	-2.845	-2.845	-2.845	-2.844	-2.844	-2.841	-2.840	-2.838	-2.835	-2.832	-2.830	-2.828	-2.824	-2.821	-2.818	-2.814	-2.811	-2.806	-2.804	-2.800	-2.796	-2.794	-2.791	-2.789	-2.786	-2.785	-2.782	-2.781	-2.780	-2.780	-2.779	-2.780	-2.780	-2.781	-2.784	-2.788	-2.790	-2.794	-2.799	-2.804	-2.810	-2.816	-2.824	-2.831	-2.840	-2.849	-2.859	-2.870	-2.880	-2.891	-2.905	-2.916	-2.930	-2.944	-2.958	-2.972	-2.988	-3.002	-3.019	-3.034	-3.050	-3.066	-3.082	-3.099	-3.115	-3.131	-3.148	-3.164	-3.180	-3.195	-3.210	-3.225	-3.240	-3.252	-3.266	-3.279	-3.291	-3.302	-3.312	-3.321	-3.331	-3.339	-3.346	-3.352	-3.358	-3.361	-3.366	-3.368	-3.369	-3.369	-3.369	-3.366	-3.364	-3.360	-3.356	-3.350	-3.344	-3.336	-3.328	-3.318	-3.306	-3.296	-3.284	-3.271	-3.259	-3.245	-3.230	-3.215	-3.199	-3.181	-3.165	-3.148	-3.131	-3.112	-3.095	-3.076	-3.059	-3.039	-3.020	-3.001	-2.982	-2.964	-2.945	-2.926	-2.908	-2.889	-2.870	-2.851	-2.834	-2.815	-2.798	-2.781	-2.762	-2.746	-2.730	-2.714	-2.696	-2.681	-2.665	-2.650	-2.635	-2.620	-2.605	-2.590	-2.576	-2.561	-2.548	-2.534	-2.520	-2.506	-2.492	-2.479	-2.465	-2.452	-2.440	-2.426	-2.412	-2.399	-2.386	-2.372	-2.359	-2.346	-2.332	-2.320	-2.305	-2.292	-2.279	-2.264	-2.250	-2.238	-2.222	-2.209	-2.194	-2.180	-2.166	-2.150	-2.136	-2.122	-2.108	-2.092	-2.079	-2.064	-2.049	-2.035	-2.020	-2.005	-1.991	-1.976	-1.964	-1.949	-1.936	-1.922	-1.910	-1.896	-1.882	-1.871	-1.859	-1.848	-1.835	-1.825	-1.814	-1.804	-1.792	-1.784	-1.774	-1.765	-1.756	-1.748	-1.740	-1.732	-1.725	-1.719	-1.712	-1.705	-1.700	-1.695	-1.690	-1.685	-1.681	-1.678	-1.674	-1.670	-1.668	-1.665	-1.662	-1.660	-1.659	-1.656	-1.655	-1.654	-1.652	-1.652	-1.651	-1.651	-1.651	-1.651	-1.651	-1.652	-1.652	-1.652	-1.654	-1.655	-1.655	-1.656	-1.658	-1.659	-1.660	-1.661	-1.662	-1.664	-1.666	-1.668	-1.668	-1.670	-1.672	-1.672	-1.675	-1.678	-1.678	-1.680	-1.681	-1.682	-1.684	-1.686	-1.686	-1.689	-1.689	-1.690	-1.692	-1.694	-1.694	-1.695	-1.696	-1.696	-1.698	-1.698	-1.699	-1.700	-1.700	-1.700	-1.701	-1.700	-1.701	-1.701	-1.700	-1.700	-1.700	-1.700	-1.700	-1.699	-1.700	-1.699	-1.699	-1.699	-1.698	-1.696	-1.698	-1.696	-1.696	-1.695	-1.695	-1.695	-1.695	-1.695	-1.695	-1.695	-1.694	-1.695	-1.695	-1.695	-1.695	-1.696	-1.695	-1.696	-1.696	-1.698	-1.699	-1.699	-1.700	-1.701	-1.702	-1.704	-1.705	-1.706	-1.708	-1.709	-1.710	-1.711	-1.712	-1.715	-1.715	-1.716	-1.718	-1.718	-1.720	-1.720	-1.720	-1.721	-1.721	-1.721	-1.720	-1.720	-1.719	-1.719	-1.716	-1.715	-1.714	-1.711	-1.708	-1.705	-1.702	-1.700	-1.696	-1.692	-1.688	-1.684	-1.680	-1.674	-1.669	-1.664	-1.659	-1.652	-1.646	-1.640	-1.634	-1.628	-1.621	-1.615	-1.609	-1.601	-1.595	-1.589	-1.582	-1.576	-1.570	-1.564	-1.559	-1.554	-1.549	-1.544	-1.540	-1.535	-1.531	-1.529	-1.525	-1.522	-1.521	-1.519	-1.519	-1.519	-1.519	-1.519	-1.520	-1.521	-1.524	-1.528	-1.530	-1.534	-1.539	-1.544	-1.549	-1.555	-1.562	-1.569	-1.576	-1.584	-1.592	-1.601	-1.611	-1.620	-1.630	-1.640	-1.652	-1.664	-1.675	-1.686	-1.699	-1.711	-1.724	-1.736	-1.750	-1.762	-1.776	-1.791	-1.805	-1.819	-1.832	-1.848	-1.862	-1.878	-1.894	-1.908	-1.924	-1.940	-1.955	-1.972	-1.989	-2.005	-2.021	-2.039	-2.055	-2.072	-2.090	-2.106	-2.125	-2.142	-2.161	-2.179	-2.198	-2.215	-2.234	-2.254	-2.271	-2.291	-2.310	-2.330	-2.349	-2.369	-2.389	-2.409	-2.429	-2.449	-2.468	-2.488	-2.509	-2.529	-2.548	-2.568	-2.586	-2.606	-2.626	-2.645	-2.665	-2.684	-2.701	-2.720	-2.738	-2.755	-2.771	-2.790	-2.806	-2.822	-2.838	-2.852	-2.868	-2.882	-2.896	-2.910	-2.922	-2.936	-2.946	-2.958	-2.969	-2.979	-2.988	-2.996	-3.005	-3.012	-3.019	-3.025	-3.031	-3.036	-3.041	-3.045	-3.049	-3.051	-3.052	-3.054	-3.055	-3.056	-3.055	-3.055	-3.052	-3.050	-3.049	-3.045	-3.042	-3.039	-3.034	-3.029	-3.024	-3.018	-3.012	-3.005	-2.999	-2.991	-2.984	-2.976	-2.968	-2.960	-2.950	-2.942	-2.932	-2.924	-2.914	-2.904	-2.895	-2.885	-2.875	-2.865	-2.856	-2.846	-2.836	-2.828	-2.818	-2.810	-2.800	-2.791	-2.784	-2.776	-2.768	-2.761	-2.754	-2.748	-2.741	-2.735	-2.729	-2.725	-2.720	-2.716	-2.711	-2.709	-2.706	-2.705	-2.704	-2.702	-2.701	-2.701	-2.701	-2.702	-2.702	-2.704	-2.705	-2.708	-2.710	-2.711	-2.714	-2.718	-2.720	-2.724	-2.726	-2.730	-2.731	-2.735	-2.738	-2.740	-2.742	-2.744	-2.746	-2.748	-2.749	-2.749	-2.749	-2.749	-2.748	-2.746	-2.744	-2.741	-2.738	-2.734	-2.728	-2.722	-2.716	-2.710	-2.701	-2.694	-2.684	-2.674	-2.664	-2.652	-2.640	-2.628	-2.614	-2.600	-2.585	-2.570	-2.554	-2.538	-2.521	-2.502	-2.486	-2.468	-2.449	-2.429	-2.411	-2.391	-2.371	-2.351	-2.331	-2.310	-2.290	-2.270	-2.249	-2.229	-2.209	-2.189	-2.168	-2.148	-2.128	-2.108	-2.088	-2.069	-2.049	-2.029	-2.010	-1.990	-1.971	-1.951	-1.934	-1.914	-1.896	-1.878	-1.859	-1.840	-1.822	-1.805	-1.788	-1.769	-1.752	-1.734	-1.715	-1.699	-1.681	-1.664	-1.646	-1.629	-1.611	-1.594	-1.576	-1.560	-1.541	-1.524	-1.508	-1.490	-1.474	-1.455	-1.439	-1.421	-1.405	-1.390	-1.372	-1.356	-1.340	-1.325	-1.309	-1.294	-1.278	-1.264	-1.249	-1.234	-1.220	-1.206	-1.194	-1.181	-1.168	-1.158	-1.145	-1.134	-1.124	-1.114	-1.104	-1.095	-1.086	-1.079	-1.071	-1.064	-1.058	-1.051	-1.046	-1.041	-1.038	-1.032	-1.029	-1.026	-1.024	-1.021	-1.020	-1.018	-1.018	-1.016	-1.016	-1.016	-1.016	-1.018	-1.018	-1.019	-1.019	-1.021	-1.021	-1.024	-1.025	-1.028	-1.030	-1.031	-1.034	-1.035	-1.038	-1.040	-1.042	-1.044	-1.046	-1.049	-1.051	-1.054	-1.055	-1.058	-1.059	-1.062	-1.064	-1.066	-1.068	-1.070	-1.071	-1.074	-1.076	-1.078	-1.080	-1.081	-1.084	-1.085	-1.086	-1.090	-1.091	-1.094	-1.095	-1.098	-1.099	-1.102	-1.105	-1.108	-1.110	-1.112	-1.115	-1.119	-1.120	-1.124	-1.126	-1.130	-1.132	-1.136	-1.140	-1.142	-1.146	-1.150	-1.154	-1.158	-1.161	-1.165	-1.169	-1.172	-1.178	-1.181	-1.185	-1.189	-1.192	-1.198	-1.201	-1.205	-1.208	-1.212	-1.216	-1.219	-1.222	-1.225	-1.228	-1.230	-1.234	-1.235	-1.236	-1.238	-1.240	-1.240	-1.241	-1.240	-1.240	-1.239	-1.238	-1.236	-1.235	-1.232	-1.229	-1.225	-1.221	-1.218	-1.211	-1.206	-1.200	-1.192	-1.185	-1.178	-1.168	-1.159	-1.148	-1.138	-1.126	-1.115	-1.102	-1.089	-1.075	-1.060	-1.046	-1.030	-1.015	-0.998	-0.981	-0.964	-0.945	-0.925	-0.906	-0.886	-0.866	-0.846	-0.825	-0.804	-0.782	-0.760	-0.739	-0.716	-0.694	-0.671	-0.649	-0.626	-0.602	-0.580	-0.558	-0.535	-0.511	-0.489	-0.466	-0.444	-0.421	-0.400	-0.378	-0.356	-0.335	-0.314	-0.292	-0.272	-0.251	-0.231	-0.211	-0.192	-0.174	-0.154	-0.136	-0.118	-0.100	-0.082	-0.065	-0.049	-0.031	-0.014	0.002	0.018	0.034	0.050	0.065	0.081	0.095	0.110	0.125	0.140	0.154	0.170	0.185	0.200	0.214	0.229	0.244	0.259	0.274	0.289	0.304	0.319	0.335	0.351	0.366	0.382	0.399	0.415	0.432	0.449	0.465	0.482	0.500	0.518	0.535	0.554	0.571	0.591	0.609	0.628	0.648	0.666	0.685	0.706	0.725	0.745	0.766	0.786	0.808	0.829	0.850	0.871	0.892	0.914	0.936	0.959	0.980	1.002	1.025	1.048	1.071	1.094	1.118	1.141	1.164	1.189	1.214	1.236	1.261	1.286	1.311	1.336	1.361	1.386	1.412	1.438	1.465	1.490	1.516	1.542	1.570	1.596	1.622	1.649	1.675	1.704	1.730	1.758	1.784	1.811	1.838	1.865	1.892	1.919	1.946	1.972	2.000	2.026	2.052	2.079	2.105	2.130	2.156	2.181	2.206	2.231	2.256	2.280	2.305	2.329	2.352	2.375	2.398	2.420	2.441	2.464	2.484	2.505	2.524	2.545	2.564	2.584	2.601	2.620	2.638	2.655	2.672	2.688	2.704	2.721	2.735	2.751	2.765	2.780	2.794	2.808	2.821	2.834	2.848	2.860	2.872	2.884	2.896	2.909	2.921	2.931	2.944	2.955	2.966	2.978	2.989	3.001	3.012	3.022	3.034	3.045	3.058	3.068	3.080	3.091	3.104	3.116	3.128	3.140	3.152	3.165	3.179	3.190	3.204	3.218	3.231	3.245	3.259	3.272	3.288	3.302	3.316	3.331	3.346	3.362	3.378	3.394	3.410	3.425	3.441	3.458	3.474	3.490	3.506	3.524	3.540	3.556	3.574	3.591	3.609	3.625	3.642	3.660	3.678	3.695	3.711	3.730	3.748	3.765	3.781	3.799	3.816	3.834	3.851	3.868	3.884	3.901	3.919	3.935	3.952	3.970	3.988	4.004	4.020	4.039	4.055	4.072	4.089	4.106	4.124	4.141	4.159	4.175	4.192	4.210	4.226	4.245	4.262	4.280	4.298	4.314	4.332	4.350	4.368	4.386	4.404	4.421	4.439	4.458	4.475	4.492	4.511	4.529	4.546	4.565	4.582	4.600	4.618	4.635	4.654	4.670	4.688	4.705	4.721	4.739	4.755	4.771	4.788	4.802	4.819	4.834	4.846	4.861	4.875	4.889	4.902	4.915	4.926	4.938	4.950	4.960	4.969	4.980	4.989	4.996	5.004	5.011	5.016	5.022	5.028	5.032	5.035	5.039	5.040	5.041	5.042	5.042	5.041	5.039	5.036	5.034	5.030	5.025	5.020	5.014	5.008	5.001	4.991	4.982	4.974	4.962	4.952	4.941	4.930	4.918	4.905	4.890	4.876	4.862	4.848	4.832	4.818	4.801	4.785	4.770	4.752	4.736	4.719	4.702	4.685	4.669	4.651	4.635	4.618	4.601	4.585	4.569	4.552	4.538	4.522	4.508	4.492	4.479	4.465	4.451	4.439	4.426	4.414	4.402	4.391	4.381	4.371	4.362	4.352	4.345	4.336	4.329	4.322	4.315	4.309	4.304	4.299	4.294	4.289	4.285	4.281	4.276	4.274	4.270	4.268	4.265	4.262	4.260	4.258	4.255	4.252	4.249	4.246	4.244	4.241	4.238	4.234	4.230	4.226	4.222	4.216	4.212	4.208	4.200	4.194	4.188	4.180	4.170	4.162	4.152	4.144	4.134	4.121	4.111	4.099	4.085	4.071	4.056	4.043	4.028	4.011	3.994	3.978	3.959	3.940	3.921	3.901	3.882	3.861	3.840	3.819	3.798	3.774	3.751	3.729	3.705	3.680	3.656	3.632	3.608	3.582	3.558	3.532	3.508	3.481	3.456	3.431	3.406	3.381	3.356	3.331	3.308	3.284	3.259	3.235	3.211	3.189	3.166	3.145	3.124	3.102	3.081	3.062	3.042	3.025	3.008	2.990	2.974	2.958	2.944	2.930	2.918	2.905	2.894	2.884	2.874	2.864	2.856	2.850	2.844	2.838	2.832	2.829	2.826	2.825	2.822	2.821	2.822	2.822	2.824	2.825	2.828	2.831	2.835	2.839	2.842	2.848	2.852	2.859	2.864	2.870	2.875	2.881	2.888	2.894	2.899	2.905	2.910	2.918	2.921	2.928	2.932	2.938	2.941	2.945	2.949	2.952	2.955	2.958	2.960	2.961	2.962	2.965	2.965	2.965	2.965	2.965	2.964	2.962	2.961	2.959	2.958	2.955	2.954	2.950	2.948	2.944	2.942	2.939	2.936	2.932	2.931	2.928	2.926	2.924	2.922	2.920	2.920	2.919	2.918	2.918	2.919	2.919	2.920	2.921	2.922	2.926	2.929	2.932	2.938	2.941	2.946	2.952	2.959	2.965	2.972	2.980	2.989	2.996	3.005	3.014	3.024	3.035	3.044	3.055	3.065	3.076	3.089	3.100	3.112	3.124	3.138	3.149	3.161	3.174	3.185	3.198	3.210	3.222	3.234	3.245	3.258	3.269	3.280	3.292	3.302	3.314	3.324	3.336	3.345	3.355	3.366	3.376	3.386	3.395	3.405	3.414	3.424	3.434	3.442	3.452	3.461	3.470	3.479	3.488	3.498	3.506	3.516	3.525	3.535	3.545	3.555	3.564	3.574	3.584	3.595	3.605	3.615	3.626	3.638	3.649	3.659	3.670	3.682	3.694	3.705	3.718	3.729	3.741	3.752	3.765	3.776	3.789	3.800	3.811	3.822	3.835	3.846	3.858	3.868	3.879	3.889	3.899	3.909	3.919	3.926	3.935	3.942	3.950	3.958	3.964	3.970	3.976	3.981	3.985	3.989	3.992	3.995	3.998	3.999	4.000	4.000	4.000	4.000	3.998	3.995	3.992	3.990	3.986	3.982	3.978	3.972	3.968	3.961	3.955	3.949	3.941	3.935	3.926	3.919	3.911	3.902	3.895	3.885	3.876	3.868	3.858	3.849	3.840	3.830	3.821	3.811	3.801	3.791	3.781	3.772	3.762	3.755	3.745	3.736	3.728	3.718	3.709	3.700	3.691	3.682	3.675	3.668	3.659	3.651	3.645	3.636	3.629	3.622	3.615	3.610	3.604	3.598	3.592	3.586	3.581	3.576	3.572	3.569	3.565	3.561	3.558	3.555	3.552	3.550	3.550	3.549	3.549	3.548	3.549	3.550	3.551	3.555	3.558	3.560	3.564	3.569	3.574	3.581	3.586	3.594	3.602	3.610	3.619	3.629	3.640	3.650	3.661	3.674	3.686	3.700	3.714	3.729	3.742	3.759	3.775	3.791	3.809	3.825	3.842	3.861	3.879	3.896	3.916	3.934	3.952	3.971	3.990	4.009	4.026	4.045	4.064	4.081	4.100	4.118	4.135	4.151	4.168	4.184	4.200	4.214	4.229	4.242	4.256	4.268	4.280	4.291	4.301	4.311	4.320	4.329	4.336	4.342	4.349	4.354	4.359	4.361	4.365	4.366	4.369	4.369	4.369	4.366	4.366	4.362	4.360	4.356	4.351	4.345	4.340	4.332	4.326	4.318	4.309	4.299	4.289	4.279	4.268	4.256	4.244	4.231	4.218	4.204	4.189	4.175	4.160	4.145	4.129	4.112	4.096	4.079	4.062	4.045	4.028	4.010	3.991	3.974	3.955	3.938	3.919	3.900	3.881	3.862	3.844	3.825	3.806	3.788	3.769	3.751	3.734	3.715	3.698	3.680	3.664	3.646	3.630	3.612	3.598	3.582	3.568	3.552	3.539	3.525	3.511	3.499	3.486	3.475	3.464	3.454	3.444	3.434	3.425	3.416	3.409	3.401	3.395	3.388	3.382	3.376	3.371	3.368	3.364	3.360	3.356	3.355	3.352	3.350	3.349	3.348	3.348	3.348	3.348	3.348	3.348	3.348	3.349	3.350	3.350	3.351	3.352	3.354	3.356	3.356	3.359	3.360	3.362	3.364	3.365	3.366	3.369	3.370	3.372	3.374	3.374	3.378	3.379	3.379	3.381	3.381	3.384	3.385	3.386	3.386	3.388	3.390	3.390	3.391	3.392	3.394	3.394	3.394	3.396	3.398	3.398	3.398	3.399	3.399	3.401	3.401	3.402	3.401	3.402	3.404	3.402	3.404	3.404	3.404	3.404	3.404	3.402	3.402	3.402	3.401	3.400	3.399	3.399	3.398	3.395	3.392	3.391	3.390	3.388	3.386	3.384	3.381	3.378	3.375	3.372	3.370	3.368	3.362	3.360	3.356	3.354	3.350	3.346	3.342	3.339	3.336	3.332	3.329	3.325	3.322	3.320	3.316	3.314	3.311	3.309	3.306	3.305	3.302	3.301	3.299	3.298	3.295	3.295	3.294	3.292	3.292	3.291	3.290	3.290	3.289	3.289	3.289	3.288	3.288	3.288	3.286	3.285	3.285	3.284	3.282	3.280	3.279	3.278	3.274	3.271	3.269	3.265	3.260	3.255	3.250	3.244	3.239	3.231	3.224	3.215	3.206	3.196	3.185	3.175	3.164	3.150	3.138	3.124	3.109	3.094	3.079	3.062	3.044	3.026	3.008	2.990	2.970	2.950	2.930	2.910	2.889	2.866	2.845	2.822	2.801	2.779	2.756	2.734	2.711	2.689	2.665	2.642	2.621	2.598	2.576	2.555	2.534	2.511	2.490	2.471	2.450	2.430	2.411	2.392	2.374	2.355	2.339	2.321	2.305	2.289	2.274	2.258	2.244	2.229	2.216	2.202	2.189	2.176	2.162	2.150	2.139	2.128	2.116	2.105	2.094	2.082	2.071	2.061	2.050	2.040	2.029	2.018	2.006	1.995	1.984	1.974	1.961	1.949	1.938	1.925	1.910	1.898	1.884	1.870	1.856	1.841	1.825	1.810	1.794	1.778	1.761	1.744	1.728	1.709	1.691	1.672	1.654	1.635	1.615	1.596	1.576	1.556	1.536	1.515	1.495	1.475	1.454	1.434	1.414	1.392	1.372	1.351	1.330	1.310	1.290	1.271	1.251	1.231	1.212	1.194	1.176	1.159	1.140	1.124	1.108	1.090	1.074	1.059	1.045	1.030	1.016	1.004	0.990	0.978	0.966	0.955	0.944	0.935	0.925	0.916	0.908	0.900	0.894	0.888	0.881	0.875	0.870	0.865	0.862	0.859	0.856	0.852	0.850	0.849	0.848	0.848	0.846	0.846	0.846	0.846	0.848	0.850	0.851	0.852	0.855	0.858	0.861	0.864	0.868	0.870	0.874	0.876	0.881	0.885	0.890	0.894	0.899	0.902	0.909	0.912	0.918	0.924	0.929	0.935	0.941	0.946	0.952	0.959	0.965	0.971	0.979	0.984	0.992	0.999	1.006	1.014	1.020	1.028	1.036	1.045	1.052	1.061	1.070	1.079	1.088	1.098	1.108	1.118	1.128	1.138	1.149	1.160	1.171	1.182	1.194	1.208	1.219	1.231	1.244	1.258	1.271	1.284	1.298	1.312	1.326	1.341	1.355	1.370	1.385	1.400	1.415	1.432	1.448	1.462	1.478	1.494	1.510	1.526	1.541	1.558	1.574	1.590	1.605	1.622	1.639	1.652	1.670	1.685	1.701	1.715	1.730	1.746	1.761	1.776	1.790	1.804	1.819	1.832	1.846	1.859	1.872	1.885	1.899	1.910	1.922	1.934	1.946	1.958	1.969	1.979	1.991	2.001	2.011	2.021	2.031	2.040	2.050	2.060	2.070	2.079	2.088	2.098	2.106	2.115	2.125	2.134	2.142	2.152	2.161	2.170	2.180	2.189	2.200	2.209	2.220	2.231	2.241	2.252	2.265	2.278	2.290	2.301	2.315	2.329	2.342	2.358	2.372	2.389	2.404	2.421	2.438	2.455	2.472	2.491	2.511	2.529	2.549	2.570	2.590	2.612	2.634	2.655	2.679	2.702	2.724	2.748	2.771	2.796	2.820	2.845	2.870	2.894	2.920	2.944	2.970	2.995	3.019	3.045	3.070	3.095	3.119	3.144	3.168	3.191	3.215	3.239	3.261	3.284	3.305	3.328	3.349	3.369	3.390	3.409	3.429	3.446	3.465	3.482	3.499	3.515	3.531	3.546	3.560	3.574	3.588	3.600	3.611	3.622	3.632	3.642	3.651	3.660	3.668	3.674	3.681	3.686	3.691	3.695	3.699	3.702	3.704	3.706	3.708	3.708	3.706	3.705	3.704	3.700	3.698	3.694	3.689	3.685	3.679	3.672	3.665	3.659	3.650	3.641	3.632	3.624	3.612	3.601	3.590	3.579	3.566	3.552	3.540	3.528	3.512	3.499	3.484	3.469	3.454	3.439	3.422	3.406	3.390	3.374	3.358	3.340	3.325	3.308	3.291	3.274	3.258	3.240	3.224	3.208	3.191	3.174	3.158	3.142	3.126	3.111	3.096	3.081	3.066	3.052	3.038	3.024	3.011	2.998	2.984	2.972	2.960	2.948	2.936	2.925	2.914	2.902	2.891	2.881	2.871	2.861	2.852	2.842	2.832	2.822	2.814	2.805	2.796	2.788	2.778	2.769	2.760	2.749	2.740	2.731	2.720	2.710	2.700	2.689	2.678	2.666	2.654	2.641	2.629	2.616	2.601	2.588	2.574	2.559	2.542	2.526	2.510	2.492	2.475	2.455	2.438	2.418	2.396	2.376	2.355	2.334	2.311	2.289	2.266	2.242	2.218	2.194	2.169	2.144	2.119	2.092	2.066	2.040	2.014	1.988	1.961	1.935	1.909	1.882	1.855	1.830	1.804	1.778	1.754	1.728	1.704	1.679	1.655	1.631	1.609	1.585	1.564	1.544	1.521	1.502	1.484	1.465	1.448	1.431	1.415	1.399	1.384	1.370	1.358	1.346	1.334	1.324	1.314	1.305	1.298	1.291	1.285	1.280	1.275	1.270	1.269	1.265	1.265	1.262	1.264	1.264	1.264	1.266	1.269	1.271	1.275	1.278	1.284	1.288	1.292	1.299	1.305	1.311	1.318	1.325	1.332	1.340	1.348	1.356	1.362	1.371	1.380	1.389	1.398	1.405	1.412	1.421	1.430	1.438	1.446	1.454	1.462	1.470	1.476	1.482	1.490	1.495	1.501	1.506	1.512	1.516	1.521	1.525	1.528	1.530	1.532	1.534	1.534	1.535	1.534	1.532	1.530	1.528	1.524	1.520	1.514	1.506	1.500	1.492	1.481	1.472	1.460	1.449	1.435	1.421	1.405	1.389	1.370	1.352	1.331	1.310	1.288	1.265	1.240	1.214	1.188	1.159	1.129	1.099	1.068	1.035	1.001	0.966	0.930	0.892	0.855	0.815	0.775	0.732	0.691	0.646	0.602	0.558	0.511	0.464	0.416	0.368	0.318	0.268	0.215	0.162	0.110	0.055	0.001	-0.054	-0.110	-0.166	-0.224	-0.281	-0.341	-0.399	-0.459	-0.520	-0.580	-0.642	-0.704	-0.766	-0.829	-0.892	-0.955	-1.020	-1.084	-1.150	-1.215	-1.281	-1.346	-1.414	-1.480	-1.549	-1.615	-1.682	-1.751	-1.819	-1.888	-1.956	-2.026	-2.095	-2.165	-2.235	-2.305	-2.375	-2.446	-2.518	-2.588	-2.660	-2.730	-2.802	-2.874	-2.946	-3.020	-3.092	-3.166	-3.239	-3.312	-3.386	-3.461	-3.536	-3.611	-3.686	-3.762	-3.839	-3.915	-3.992	-4.071	-4.149	-4.228	-4.306	-4.386	-4.466	-4.548	-4.629	-4.711	-4.794	-4.876	-4.961	-5.046	-5.131	-5.218	-5.304	-5.392	-5.480	-5.570	-5.659	-5.750	-5.841	-5.934	-6.028	-6.120	-6.215	-6.311	-6.406	-6.504	-6.601	-6.699	-6.799	-6.898	-6.998	-7.099	-7.200	-7.301	-7.402	-7.505	-7.608	-7.710	-7.814	-7.916	-8.020	-8.123	-8.226	-8.329	-8.431	-8.534	-8.636	-8.738	-8.839	-8.940	-9.040	-9.138	-9.236	-9.334	-9.430	-9.525	-9.620	-9.712	-9.804	-9.894	-9.982	-10.071	-10.156	-10.240	-10.322	-10.402	-10.482	-10.559	-10.634	-10.706	-10.776	-10.845	-10.911	-10.975	-11.039	-11.098	-11.155	-11.210	-11.262	-11.312	-11.361	-11.406	-11.450	-11.491	-11.529	-11.565	-11.599	-11.631	-11.661	-11.688	-11.711	-11.735	-11.755	-11.774	-11.790	-11.804	-11.816	-11.826	-11.835	-11.841	-11.845	-11.848	-11.849	-11.849	-11.845	-11.842	-11.836	-11.829	-11.821	-11.811	-11.799	-11.786	-11.772	-11.759	-11.741	-11.724	-11.706	-11.686	-11.665	-11.645	-11.622	-11.598	-11.574	-11.549	-11.521	-11.496	-11.469	-11.439	-11.410	-11.380	-11.349	-11.316	-11.284	-11.250	-11.216	-11.182	-11.146	-11.109	-11.071	-11.034	-10.994	-10.954	-10.912	-10.871	-10.828	-10.784	-10.739	-10.694	-10.648	-10.599	-10.550	-10.500	-10.449	-10.398	-10.344	-10.290	-10.234	-10.176	-10.119	-10.059	-9.999	-9.936	-9.874	-9.810	-9.744	-9.676	-9.608	-9.539	-9.466	-9.395	-9.320	-9.246	-9.169	-9.091	-9.012	-8.931	-8.851	-8.768	-8.682	-8.599	-8.511	-8.424	-8.335	-8.245	-8.154	-8.062	-7.969	-7.875	-7.780	-7.684	-7.588	-7.490	-7.391	-7.292	-7.192	-7.092	-6.991	-6.891	-6.789	-6.686	-6.582	-6.480	-6.376	-6.272	-6.168	-6.064	-5.960	-5.856	-5.752	-5.648	-5.544	-5.439	-5.335	-5.230	-5.128	-5.024	-4.921	-4.819	-4.716	-4.614	-4.512	-4.411	-4.311	-4.211	-4.111	-4.012	-3.914	-3.816	-3.719	-3.622	-3.526	-3.431	-3.336	-3.242	-3.149	-3.056	-2.964	-2.874	-2.784	-2.694	-2.605	-2.516	-2.430	-2.344	-2.258	-2.174	-2.089	-2.007	-1.925	-1.844	-1.764	-1.684	-1.606	-1.529	-1.451	-1.376	-1.302	-1.229	-1.156	-1.084	-1.014	-0.944	-0.874	-0.808	-0.740	-0.675	-0.610	-0.548	-0.485	-0.422	-0.362	-0.304	-0.246	-0.189	-0.132	-0.079	-0.025	0.028	0.078	0.130	0.178	0.226	0.272	0.318	0.362	0.405	0.448	0.488	0.526	0.565	0.602	0.639	0.674	0.708	0.740	0.771	0.801	0.830	0.859	0.884	0.910	0.934	0.958	0.980	1.000	1.020	1.039	1.055	1.071	1.088	1.100	1.114	1.125	1.135	1.145	1.151	1.159	1.164	1.170	1.172	1.174	1.176	1.175	1.174	1.172	1.168	1.164	1.158	1.149	1.142	1.132	1.121	1.110	1.098	1.084	1.069	1.052	1.036	1.016	0.999	0.979	0.956	0.934	0.911	0.888	0.862	0.838	0.810	0.782	0.754	0.725	0.696	0.665	0.635	0.605	0.572	0.541	0.509	0.476	0.444	0.410	0.378	0.344	0.311	0.278	0.245	0.211	0.180	0.146	0.115	0.081	0.050	0.020	-0.011	-0.041	-0.070	-0.100	-0.129	-0.156	-0.184	-0.209	-0.235	-0.260	-0.284	-0.308	-0.330	-0.352	-0.374	-0.394	-0.414	-0.434	-0.451	-0.469	-0.485	-0.501	-0.518	-0.532	-0.546	-0.560	-0.574	-0.586	-0.598	-0.611	-0.622	-0.634	-0.645	-0.655	-0.665	-0.675	-0.685	-0.696	-0.706	-0.718	-0.726	-0.736	-0.748	-0.758	-0.769	-0.780	-0.791	-0.802	-0.815	-0.828	-0.839	-0.852	-0.865	-0.880	-0.894	-0.908	-0.922	-0.939	-0.954	-0.970	-0.986	-1.002	-1.019	-1.038	-1.055	-1.072	-1.091	-1.109	-1.126	-1.146	-1.165	-1.184	-1.202	-1.222	-1.241	-1.261	-1.280	-1.299	-1.319	-1.336	-1.355	-1.375	-1.392	-1.411	-1.429	-1.446	-1.464	-1.480	-1.498	-1.512	-1.529	-1.545	-1.559	-1.574	-1.588	-1.600	-1.612	-1.625	-1.636	-1.648	-1.658	-1.668	-1.676	-1.685	-1.692	-1.700	-1.708	-1.714	-1.719	-1.724	-1.729	-1.732	-1.735	-1.739	-1.740	-1.741	-1.742	-1.742	-1.744	-1.744	-1.742	-1.741	-1.739	-1.738	-1.735	-1.732	-1.730	-1.726	-1.724	-1.720	-1.716	-1.714	-1.710	-1.705	-1.701	-1.698	-1.694	-1.690	-1.686	-1.682	-1.680	-1.678	-1.675	-1.672	-1.670	-1.669	-1.668	-1.666	-1.666	-1.666	-1.668	-1.668	-1.670	-1.672	-1.675	-1.680	-1.682	-1.689	-1.692	-1.699	-1.705	-1.714	-1.721	-1.730	-1.738	-1.748	-1.758	-1.769	-1.779	-1.791	-1.802	-1.815	-1.828	-1.840	-1.854	-1.866	-1.880	-1.894	-1.908	-1.921	-1.934	-1.949	-1.962	-1.975	-1.989	-2.001	-2.013	-2.026	-2.036	-2.049	-2.059	-2.069	-2.079	-2.086	-2.095	-2.102	-2.109	-2.114	-2.120	-2.124	-2.126	-2.129	-2.131	-2.131	-2.131	-2.129	-2.126	-2.122	-2.120	-2.115	-2.108	-2.101	-2.095	-2.085	-2.076	-2.066	-2.055	-2.044	-2.031	-2.016	-2.004	-1.990	-1.974	-1.959	-1.942	-1.926	-1.909	-1.891	-1.874	-1.855	-1.838	-1.819	-1.800	-1.781	-1.761	-1.742	-1.724	-1.704	-1.684	-1.665	-1.646	-1.626	-1.608	-1.588	-1.569	-1.551	-1.531	-1.514	-1.496	-1.478	-1.459	-1.441	-1.425	-1.408	-1.390	-1.374	-1.356	-1.341	-1.325	-1.309	-1.294	-1.278	-1.262	-1.249	-1.232	-1.219	-1.204	-1.190	-1.175	-1.161	-1.148	-1.134	-1.120	-1.106	-1.092	-1.079	-1.066	-1.052	-1.039	-1.026	-1.012	-1.001	-0.988	-0.975	-0.962	-0.949	-0.936	-0.925	-0.911	-0.899	-0.888	-0.874	-0.862	-0.850	-0.839	-0.828	-0.816	-0.805	-0.794	-0.782	-0.771	-0.761	-0.750	-0.740	-0.730	-0.721	-0.711	-0.702	-0.694	-0.684	-0.676	-0.668	-0.660	-0.652	-0.648	-0.640	-0.634	-0.626	-0.621	-0.615	-0.611	-0.605	-0.601	-0.596	-0.592	-0.589	-0.585	-0.584	-0.580	-0.578	-0.575	-0.572	-0.571	-0.570	-0.569	-0.569	-0.566	-0.566	-0.566	-0.566	-0.566	-0.565	-0.565	-0.566	-0.566	-0.568	-0.568	-0.570	-0.571	-0.571	-0.572	-0.574	-0.576	-0.578	-0.579	-0.580	-0.581	-0.582	-0.584	-0.586	-0.588	-0.590	-0.592	-0.594	-0.595	-0.598	-0.600	-0.601	-0.604	-0.605	-0.608	-0.610	-0.612	-0.614	-0.616	-0.619	-0.620	-0.624	-0.625	-0.628	-0.630	-0.632	-0.635	-0.639	-0.640	-0.642	-0.645	-0.649	-0.650	-0.654	-0.656	-0.658	-0.660	-0.664	-0.666	-0.669	-0.671	-0.674	-0.676	-0.679	-0.682	-0.685	-0.688	-0.690	-0.692	-0.695	-0.698	-0.701	-0.702	-0.705	-0.709	-0.711	-0.715	-0.716	-0.720	-0.722	-0.725	-0.728	-0.731	-0.734	-0.736	-0.740	-0.742	-0.745	-0.749	-0.751	-0.754	-0.758	-0.760	-0.764	-0.766	-0.769	-0.772	-0.775	-0.778	-0.781	-0.784	-0.786	-0.789	-0.792	-0.795	-0.798	-0.800	-0.804	-0.805	-0.808	-0.810	-0.811	-0.814	-0.815	-0.816	-0.819	-0.819	-0.819	-0.820	-0.820	-0.821	-0.821	-0.820	-0.819	-0.819	-0.816	-0.815	-0.814	-0.811	-0.809	-0.806	-0.802	-0.799	-0.796	-0.791	-0.789	-0.782	-0.779	-0.774	-0.769	-0.762	-0.756	-0.751	-0.745	-0.739	-0.732	-0.726	-0.720	-0.714	-0.708	-0.701	-0.694	-0.688	-0.681	-0.675	-0.669	-0.664	-0.658	-0.652	-0.648	-0.642	-0.639	-0.635	-0.631	-0.628	-0.625	-0.621	-0.619	-0.618	-0.616	-0.615	-0.615	-0.615	-0.616	-0.618	-0.619	-0.622	-0.624	-0.629	-0.631	-0.636	-0.641	-0.646	-0.652	-0.659	-0.666	-0.672	-0.680	-0.689	-0.698	-0.705	-0.715	-0.725	-0.735	-0.745	-0.755	-0.765	-0.776	-0.789	-0.799	-0.811	-0.822	-0.835	-0.848	-0.860	-0.872	-0.885	-0.899	-0.912	-0.925	-0.938	-0.952	-0.965	-0.979	-0.994	-1.008	-1.021	-1.035	-1.051	-1.064	-1.079	-1.094	-1.108	-1.122	-1.139	-1.154	-1.169	-1.182	-1.199	-1.214	-1.230	-1.245	-1.261	-1.278	-1.292	-1.309	-1.325	-1.342	-1.358	-1.374	-1.390	-1.406	-1.424	-1.441	-1.458	-1.472	-1.490	-1.506	-1.522	-1.540	-1.556	-1.572	-1.589	-1.604	-1.620	-1.635	-1.651	-1.666	-1.681	-1.696	-1.711	-1.725	-1.740	-1.754	-1.766	-1.780	-1.792	-1.804	-1.816	-1.829	-1.839	-1.850	-1.860	-1.869	-1.879	-1.888	-1.895	-1.904	-1.911	-1.918	-1.925	-1.930	-1.936	-1.940	-1.945	-1.949	-1.952	-1.955	-1.958	-1.960	-1.961	-1.962	-1.962	-1.964	-1.962	-1.961	-1.960	-1.959	-1.958	-1.955	-1.951	-1.949	-1.945	-1.940	-1.936	-1.932	-1.928	-1.922	-1.916	-1.911	-1.905	-1.899	-1.894	-1.886	-1.880	-1.872	-1.868	-1.860	-1.854	-1.846	-1.839	-1.831	-1.825	-1.818	-1.811	-1.804	-1.798	-1.791	-1.786	-1.780	-1.774	-1.769	-1.764	-1.759	-1.754	-1.750	-1.746	-1.742	-1.739	-1.735	-1.732	-1.730	-1.728	-1.726	-1.725	-1.724	-1.724	-1.724	-1.724	-1.724	-1.725	-1.725	-1.728	-1.728	-1.729	-1.731	-1.732	-1.735	-1.739	-1.740	-1.742	-1.745	-1.746	-1.749	-1.751	-1.752	-1.755	-1.756	-1.759	-1.760	-1.760	-1.761	-1.761	-1.762	-1.761	-1.760	-1.758	-1.756	-1.754	-1.751	-1.748	-1.742	-1.739	-1.732	-1.726	-1.721	-1.714	-1.705	-1.696	-1.688	-1.676	-1.666	-1.655	-1.644	-1.631	-1.619	-1.605	-1.591	-1.576	-1.562	-1.546	-1.530	-1.514	-1.498	-1.480	-1.461	-1.444	-1.425	-1.406	-1.388	-1.369	-1.350	-1.329	-1.310	-1.290	-1.271	-1.250	-1.230	-1.211	-1.190	-1.170	-1.151	-1.131	-1.111	-1.091	-1.071	-1.052	-1.032	-1.014	-0.994	-0.976	-0.958	-0.939	-0.920	-0.902	-0.885	-0.866	-0.849	-0.831	-0.815	-0.799	-0.781	-0.765	-0.749	-0.732	-0.718	-0.702	-0.686	-0.670	-0.656	-0.641	-0.626	-0.612	-0.600	-0.585	-0.571	-0.559	-0.545	-0.534	-0.520	-0.507	-0.496	-0.485	-0.472	-0.461	-0.451	-0.440	-0.430	-0.420	-0.410	-0.400	-0.391	-0.382	-0.372	-0.364	-0.358	-0.349	-0.341	-0.332	-0.326	-0.319	-0.314	-0.306	-0.301	-0.295	-0.289	-0.284	-0.279	-0.274	-0.269	-0.265	-0.260	-0.255	-0.252	-0.249	-0.245	-0.241	-0.239	-0.235	-0.232	-0.229	-0.226	-0.222	-0.220	-0.218	-0.216	-0.212	-0.210	-0.209	-0.205	-0.204	-0.201	-0.198	-0.196	-0.194	-0.190	-0.189	-0.186	-0.184	-0.181	-0.178	-0.176	-0.174	-0.171	-0.169	-0.166	-0.164	-0.161	-0.159	-0.155	-0.154	-0.150	-0.149	-0.146	-0.144	-0.141	-0.139	-0.136	-0.134	-0.131	-0.129	-0.128	-0.125	-0.122	-0.121	-0.119	-0.118	-0.116	-0.116	-0.114	-0.112	-0.112	-0.111	-0.111	-0.110	-0.110	-0.110	-0.110	-0.111	-0.110	-0.111	-0.111	-0.111	-0.112	-0.114	-0.115	-0.116	-0.119	-0.119	-0.121	-0.122	-0.126	-0.129	-0.130	-0.132	-0.136	-0.139	-0.142	-0.145	-0.148	-0.150	-0.154	-0.156	-0.160	-0.162	-0.166	-0.169	-0.171	-0.174	-0.176	-0.178	-0.181	-0.182	-0.184	-0.185	-0.186	-0.186	-0.188	-0.188	-0.186	-0.186	-0.184	-0.182	-0.180	-0.176	-0.174	-0.169	-0.165	-0.159	-0.154	-0.146	-0.140	-0.131	-0.122	-0.112	-0.102	-0.091	-0.080	-0.069	-0.055	-0.040	-0.026	-0.010	0.005	0.021	0.039	0.056	0.075	0.094	0.114	0.135	0.156	0.176	0.199	0.221	0.245	0.268	0.290	0.314	0.339	0.362	0.386	0.411	0.436	0.461	0.486	0.510	0.536	0.560	0.584	0.610	0.634	0.658	0.681	0.705	0.729	0.751	0.775	0.798	0.819	0.841	0.864	0.884	0.904	0.926	0.946	0.965	0.985	1.004	1.022	1.041	1.059	1.078	1.095	1.111	1.130	1.146	1.162	1.180	1.195	1.211	1.226	1.242	1.258	1.274	1.289	1.305	1.320	1.335	1.350	1.366	1.381	1.398	1.411	1.428	1.444	1.458	1.474	1.489	1.506	1.521	1.538	1.554	1.570	1.586	1.602	1.619	1.635	1.654	1.670	1.688	1.704	1.722	1.740	1.758	1.775	1.794	1.811	1.830	1.848	1.868	1.885	1.905	1.925	1.942	1.962	1.982	2.002	2.024	2.044	2.064	2.085	2.105	2.128	2.149	2.171	2.192	2.215	2.239	2.262	2.285	2.309	2.334	2.358	2.381	2.408	2.432	2.459	2.484	2.510	2.538	2.564	2.591	2.619	2.646	2.675	2.702	2.730	2.759	2.788	2.816	2.846	2.874	2.904	2.932	2.962	2.990	3.020	3.049	3.079	3.106	3.135	3.162	3.192	3.220	3.246	3.274	3.301	3.328	3.352	3.380	3.405	3.429	3.454	3.478	3.500	3.524	3.545	3.568	3.589	3.609	3.629	3.648	3.668	3.686	3.702	3.720	3.736	3.752	3.769	3.784	3.799	3.812	3.825	3.839	3.851	3.862	3.876	3.888	3.898	3.909	3.919	3.930	3.940	3.950	3.960	3.970	3.980	3.989	3.999	4.009	4.018	4.028	4.036	4.048	4.056	4.066	4.076	4.086	4.098	4.108	4.119	4.130	4.141	4.152	4.165	4.176	4.190	4.202	4.215	4.229	4.241	4.256	4.270	4.285	4.299	4.315	4.330	4.346	4.361	4.378	4.394	4.410	4.428	4.444	4.460	4.479	4.495	4.514	4.530	4.549	4.566	4.585	4.602	4.620	4.639	4.656	4.675	4.694	4.711	4.729	4.749	4.766	4.785	4.802	4.821	4.839	4.858	4.875	4.892	4.910	4.928	4.945	4.962	4.980	4.998	5.014	5.030	5.048	5.064	5.081	5.098	5.114	5.130	5.146	5.164	5.180	5.195	5.211	5.228	5.244	5.260	5.275	5.291	5.306	5.322	5.338	5.352	5.369	5.384	5.399	5.414	5.430	5.445	5.459	5.475	5.490	5.505	5.519	5.534	5.549	5.562	5.578	5.591	5.606	5.620	5.634	5.648	5.661	5.675	5.689	5.701	5.714	5.726	5.739	5.751	5.762	5.774	5.785	5.796	5.805	5.815	5.826	5.834	5.844	5.851	5.859	5.866	5.872	5.879	5.885	5.890	5.895	5.899	5.901	5.904	5.906	5.908	5.909	5.909	5.908	5.906	5.905	5.902	5.899	5.894	5.889	5.884	5.876	5.871	5.862	5.855	5.846	5.835	5.826	5.815	5.802	5.790	5.778	5.765	5.750	5.735	5.721	5.705	5.689	5.671	5.655	5.638	5.619	5.601	5.584	5.566	5.546	5.528	5.509	5.489	5.470	5.450	5.431	5.412	5.392	5.374	5.355	5.335	5.318	5.299	5.280	5.262	5.245	5.229	5.211	5.195	5.180	5.165	5.150	5.135	5.121	5.108	5.095	5.084	5.071	5.060	5.050	5.039	5.030	5.021	5.012	5.004	4.998	4.990	4.984	4.978	4.971	4.966	4.961	4.958	4.951	4.949	4.944	4.940	4.936	4.934	4.930	4.928	4.924	4.921	4.918	4.914	4.911	4.908	4.904	4.900	4.895	4.890	4.885	4.880	4.874	4.868	4.860	4.852	4.844	4.836	4.828	4.818	4.806	4.795	4.782	4.771	4.758	4.744	4.729	4.712	4.696	4.679	4.662	4.642	4.624	4.605	4.584	4.562	4.541	4.519	4.496	4.474	4.449	4.424	4.401	4.375	4.350	4.324	4.298	4.271	4.245	4.218	4.191	4.164	4.138	4.110	4.084	4.056	4.029	4.003	3.976	3.950	3.924	3.900	3.874	3.849	3.825	3.802	3.779	3.758	3.735	3.714	3.694	3.672	3.655	3.636	3.619	3.601	3.586	3.571	3.556	3.542	3.529	3.518	3.506	3.496	3.486	3.479	3.470	3.464	3.458	3.450	3.445	3.442	3.439	3.436	3.434	3.432	3.431	3.432	3.432	3.434	3.435	3.436	3.439	3.442	3.445	3.449	3.451	3.458	3.461	3.466	3.471	3.475	3.481	3.485	3.490	3.496	3.501	3.506	3.512	3.518	3.522	3.526	3.532	3.536	3.541	3.546	3.550	3.554	3.559	3.562	3.566	3.569	3.571	3.575	3.578	3.580	3.582	3.586	3.586	3.589	3.591	3.594	3.595	3.596	3.599	3.600	3.602	3.602	3.605	3.606	3.609	3.611	3.611	3.615	3.618	3.620	3.621	3.624	3.628	3.631	3.634	3.638	3.642	3.648	3.651	3.656	3.662	3.668	3.674	3.680	3.686	3.692	3.700	3.709	3.715	3.724	3.732	3.740	3.749	3.758	3.768	3.776	3.786	3.796	3.805	3.816	3.826	3.836	3.846	3.856	3.868	3.878	3.889	3.899	3.909	3.920	3.930	3.940	3.950	3.960	3.970	3.980	3.990	3.999	4.009	4.018	4.026	4.035	4.044	4.052	4.061	4.071	4.080	4.088	4.096	4.104	4.112	4.120	4.128	4.136	4.144	4.151	4.161	4.169	4.178	4.185	4.195	4.202	4.212	4.221	4.231	4.241	4.250	4.260	4.270	4.280	4.291	4.302	4.314	4.325	4.336	4.349	4.361	4.374	4.385	4.398	4.411	4.425	4.438	4.451	4.464	4.479	4.492	4.505	4.519	4.532	4.546	4.560	4.572	4.586	4.598	4.611	4.622	4.635	4.648	4.658	4.669	4.680	4.689	4.699	4.708	4.716	4.725	4.731	4.739	4.745	4.750	4.756	4.760	4.764	4.766	4.769	4.771	4.772	4.774	4.772	4.774	4.772	4.770	4.768	4.765	4.762	4.759	4.755	4.751	4.746	4.741	4.735	4.729	4.724	4.718	4.710	4.704	4.698	4.690	4.682	4.675	4.668	4.659	4.652	4.644	4.636	4.629	4.620	4.612	4.605	4.598	4.589	4.582	4.575	4.569	4.560	4.554	4.546	4.539	4.532	4.526	4.519	4.512	4.506	4.500	4.492	4.488	4.481	4.476	4.470	4.465	4.459	4.455	4.449	4.444	4.440	4.435	4.431	4.428	4.424	4.420	4.416	4.412	4.410	4.409	4.408	4.405	4.404	4.402	4.404	4.402	4.404	4.404	4.406	4.408	4.410	4.414	4.419	4.422	4.428	4.432	4.439	4.445	4.452	4.460	4.470	4.479	4.489	4.499	4.511	4.521	4.534	4.548	4.561	4.575	4.590	4.605	4.621	4.636	4.654	4.670	4.688	4.705	4.724	4.741	4.760	4.778	4.796	4.815	4.834	4.852	4.870	4.890	4.908	4.926	4.944	4.962	4.980	4.996	5.014	5.030	5.046	5.061	5.078	5.091	5.105	5.119	5.131	5.144	5.155	5.165	5.175	5.185	5.194	5.202	5.210	5.215	5.221	5.226	5.230	5.234	5.236	5.238	5.239	5.240	5.239	5.238	5.235	5.231	5.229	5.224	5.219	5.212	5.205	5.199	5.190	5.182	5.172	5.161	5.151	5.140	5.128	5.115	5.101	5.088	5.074	5.059	5.044	5.028	5.011	4.995	4.978	4.961	4.944	4.926	4.908	4.889	4.870	4.852	4.832	4.814	4.796	4.776	4.758	4.739	4.720	4.701	4.682	4.664	4.646	4.628	4.610	4.592	4.576	4.560	4.542	4.528	4.512	4.498	4.482	4.469	4.456	4.444	4.430	4.419	4.409	4.398	4.388	4.379	4.371	4.362	4.356	4.350	4.342	4.338	4.334	4.330	4.325	4.322	4.320	4.318	4.316	4.316	4.316	4.315	4.315	4.316	4.318	4.320	4.320	4.322	4.325	4.329	4.331	4.335	4.339	4.341	4.345	4.350	4.352	4.358	4.361	4.365	4.369	4.374	4.379	4.382	4.386	4.390	4.395	4.399	4.404	4.408	4.411	4.414	4.419	4.422	4.425	4.429	4.432	4.435	4.440	4.442	4.445	4.449	4.452	4.454	4.458	4.460	4.462	4.466	4.468	4.470	4.472	4.475	4.478	4.479	4.481	4.484	4.486	4.488	4.490	4.490	4.492	4.494	4.496	4.498	4.498	4.499	4.500	4.500	4.501	4.501	4.501	4.501	4.501	4.501	4.502	4.501	4.500	4.500	4.499	4.499	4.498	4.496	4.495	4.494	4.492	4.491	4.490	4.488	4.486	4.485	4.482	4.480	4.480	4.478	4.476	4.474	4.472	4.470	4.469	4.468	4.466	4.464	4.462	4.460	4.460	4.459	4.458	4.456	4.456	4.455	4.455	4.454	4.452	4.451	4.451	4.451	4.450	4.450	4.450	4.449	4.449	4.448	4.446	4.445	4.444	4.441	4.440	4.439	4.435	4.432	4.429	4.425	4.421	4.416	4.412	4.406	4.401	4.394	4.388	4.380	4.371	4.362	4.352	4.342	4.331	4.320	4.308	4.295	4.281	4.268	4.252	4.236	4.220	4.204	4.186	4.168	4.149	4.129	4.110	4.090	4.069	4.049	4.026	4.004	3.981	3.959	3.936	3.912	3.890	3.866	3.842	3.819	3.795	3.771	3.749	3.725	3.701	3.678	3.655	3.632	3.610	3.586	3.566	3.544	3.522	3.501	3.480	3.460	3.441	3.421	3.401	3.384	3.365	3.346	3.329	3.314	3.296	3.280	3.262	3.248	3.231	3.218	3.202	3.188	3.172	3.159	3.144	3.130	3.116	3.102	3.089	3.075	3.061	3.048	3.032	3.020	3.006	2.991	2.976	2.961	2.948	2.931	2.916	2.900	2.884	2.869	2.851	2.835	2.818	2.800	2.780	2.762	2.744	2.724	2.705	2.684	2.665	2.644	2.622	2.602	2.581	2.559	2.536	2.516	2.492	2.470	2.448	2.424	2.402	2.379	2.356	2.332	2.310	2.286	2.262	2.240	2.218	2.195	2.171	2.149	2.126	2.104	2.082	2.060	2.039	2.018	1.996	1.976	1.955	1.935	1.915	1.895	1.876	1.858	1.839	1.821	1.804	1.786	1.769	1.751	1.736	1.720	1.705	1.690	1.676	1.662	1.649	1.635	1.622	1.610	1.599	1.586	1.576	1.566	1.556	1.546	1.538	1.529	1.520	1.512	1.505	1.499	1.491	1.486	1.481	1.476	1.471	1.468	1.464	1.460	1.458	1.456	1.454	1.452	1.452	1.452	1.451	
