# Supplementary material for: Motion onset VEPs can see through the blur
Source: Sci Rep. 2024 Sep 12;14:21296. doi: 10.1038/s41598-024-72483-z (PMC11393312; doi:10.1038/s41598-024-72483-z)
Supplement: Supplementary file 3 — Supplementary Information 3. [file 41598_2024_72483_MOESM3_ESM.zip › VEP_raw_data/source_data/SourcBlurVEP-S010_VEP_2023-04-14_14-58-48.txt]

0.000	0.000	99999.999	6250.000	50.000	-2193.000	-2061.000	6248.000	7.000	100.000	5.000	2.000	1.000	1.000	0.000	0.000	0.000	0.000	0.000	0.000	0.000	0.000	0.000	0.000	0.000	0.000	0.000	-0.082	-0.099	-0.115	-0.132	-0.148	-0.164	-0.181	-0.198	-0.214	-0.230	-0.248	-0.264	-0.281	-0.296	-0.314	-0.330	-0.348	-0.362	-0.380	-0.398	-0.412	-0.429	-0.445	-0.461	-0.476	-0.491	-0.507	-0.521	-0.536	-0.550	-0.564	-0.578	-0.591	-0.604	-0.616	-0.626	-0.639	-0.649	-0.658	-0.668	-0.676	-0.684	-0.691	-0.699	-0.705	-0.710	-0.715	-0.720	-0.724	-0.728	-0.730	-0.731	-0.734	-0.735	-0.734	-0.734	-0.734	-0.732	-0.731	-0.730	-0.726	-0.724	-0.721	-0.718	-0.714	-0.710	-0.705	-0.701	-0.696	-0.691	-0.685	-0.681	-0.675	-0.669	-0.662	-0.658	-0.651	-0.645	-0.639	-0.632	-0.626	-0.620	-0.614	-0.608	-0.601	-0.594	-0.586	-0.580	-0.572	-0.566	-0.559	-0.550	-0.542	-0.535	-0.528	-0.520	-0.511	-0.502	-0.495	-0.486	-0.478	-0.469	-0.460	-0.449	-0.440	-0.430	-0.420	-0.410	-0.400	-0.389	-0.379	-0.370	-0.359	-0.348	-0.336	-0.326	-0.315	-0.304	-0.292	-0.281	-0.270	-0.260	-0.249	-0.239	-0.228	-0.218	-0.208	-0.198	-0.188	-0.178	-0.169	-0.159	-0.150	-0.141	-0.134	-0.126	-0.119	-0.111	-0.105	-0.099	-0.091	-0.086	-0.082	-0.076	-0.072	-0.069	-0.065	-0.060	-0.058	-0.055	-0.052	-0.050	-0.049	-0.046	-0.045	-0.044	-0.041	-0.040	-0.039	-0.038	-0.036	-0.035	-0.034	-0.032	-0.031	-0.030	-0.028	-0.025	-0.021	-0.019	-0.015	-0.011	-0.006	-0.002	0.004	0.010	0.018	0.025	0.032	0.041	0.051	0.061	0.072	0.085	0.096	0.110	0.124	0.139	0.155	0.172	0.189	0.206	0.226	0.246	0.266	0.288	0.310	0.331	0.355	0.380	0.404	0.429	0.455	0.480	0.507	0.534	0.561	0.590	0.616	0.645	0.672	0.700	0.729	0.758	0.785	0.814	0.841	0.869	0.896	0.922	0.949	0.975	1.001	1.026	1.051	1.075	1.099	1.121	1.142	1.164	1.185	1.204	1.224	1.241	1.259	1.275	1.290	1.305	1.319	1.331	1.342	1.354	1.362	1.372	1.380	1.386	1.394	1.399	1.404	1.406	1.410	1.411	1.414	1.412	1.412	1.411	1.410	1.406	1.404	1.399	1.395	1.389	1.384	1.378	1.370	1.362	1.354	1.345	1.335	1.325	1.315	1.304	1.294	1.281	1.270	1.256	1.244	1.231	1.219	1.205	1.190	1.176	1.161	1.145	1.130	1.115	1.099	1.084	1.068	1.051	1.035	1.019	1.002	0.986	0.969	0.952	0.936	0.920	0.904	0.886	0.870	0.852	0.838	0.821	0.805	0.790	0.774	0.758	0.742	0.728	0.712	0.699	0.685	0.671	0.659	0.646	0.632	0.621	0.610	0.598	0.588	0.578	0.568	0.560	0.551	0.544	0.536	0.529	0.524	0.518	0.514	0.509	0.505	0.502	0.500	0.499	0.496	0.496	0.496	0.496	0.498	0.499	0.501	0.504	0.507	0.511	0.516	0.521	0.526	0.532	0.539	0.546	0.554	0.561	0.570	0.579	0.588	0.596	0.608	0.618	0.628	0.640	0.651	0.664	0.675	0.688	0.701	0.715	0.729	0.742	0.756	0.772	0.788	0.802	0.819	0.834	0.851	0.868	0.884	0.901	0.919	0.936	0.955	0.974	0.992	1.011	1.030	1.049	1.069	1.088	1.109	1.129	1.149	1.170	1.190	1.211	1.232	1.255	1.275	1.298	1.318	1.340	1.361	1.384	1.405	1.428	1.449	1.471	1.492	1.515	1.536	1.558	1.580	1.601	1.624	1.645	1.666	1.688	1.709	1.730	1.751	1.774	1.794	1.815	1.836	1.856	1.878	1.898	1.918	1.939	1.959	1.979	1.998	2.018	2.038	2.059	2.079	2.098	2.116	2.136	2.156	2.175	2.194	2.214	2.232	2.252	2.271	2.290	2.310	2.329	2.348	2.366	2.386	2.404	2.422	2.441	2.460	2.479	2.498	2.516	2.534	2.551	2.570	2.589	2.606	2.624	2.641	2.659	2.676	2.692	2.709	2.725	2.741	2.756	2.772	2.786	2.801	2.815	2.829	2.842	2.855	2.866	2.879	2.889	2.900	2.910	2.919	2.928	2.936	2.942	2.949	2.955	2.960	2.964	2.968	2.970	2.972	2.972	2.974	2.974	2.971	2.970	2.966	2.964	2.960	2.955	2.949	2.942	2.935	2.928	2.919	2.909	2.899	2.890	2.879	2.866	2.856	2.844	2.831	2.819	2.805	2.794	2.779	2.766	2.754	2.740	2.728	2.715	2.701	2.690	2.678	2.666	2.655	2.644	2.632	2.622	2.614	2.605	2.596	2.589	2.582	2.578	2.571	2.568	2.565	2.561	2.560	2.559	2.559	2.559	2.560	2.562	2.565	2.569	2.572	2.578	2.582	2.589	2.595	2.602	2.610	2.618	2.625	2.634	2.641	2.650	2.658	2.666	2.674	2.681	2.689	2.695	2.701	2.708	2.712	2.716	2.720	2.722	2.725	2.726	2.725	2.724	2.722	2.719	2.714	2.708	2.700	2.691	2.681	2.670	2.658	2.644	2.629	2.612	2.594	2.575	2.555	2.534	2.511	2.488	2.462	2.436	2.410	2.382	2.355	2.325	2.295	2.265	2.234	2.202	2.172	2.140	2.108	2.076	2.044	2.011	1.980	1.949	1.918	1.886	1.856	1.828	1.798	1.770	1.742	1.715	1.690	1.665	1.641	1.619	1.598	1.576	1.556	1.539	1.520	1.505	1.490	1.476	1.464	1.451	1.441	1.431	1.424	1.416	1.411	1.405	1.401	1.399	1.396	1.394	1.394	1.392	1.394	1.395	1.396	1.399	1.401	1.404	1.409	1.412	1.416	1.421	1.425	1.430	1.434	1.439	1.444	1.448	1.452	1.458	1.460	1.464	1.468	1.471	1.474	1.478	1.479	1.481	1.484	1.484	1.486	1.486	1.488	1.486	1.486	1.486	1.485	1.484	1.481	1.480	1.478	1.474	1.471	1.469	1.465	1.461	1.456	1.451	1.448	1.442	1.436	1.432	1.426	1.421	1.415	1.410	1.404	1.396	1.390	1.384	1.376	1.370	1.362	1.356	1.349	1.341	1.334	1.326	1.318	1.310	1.301	1.294	1.285	1.276	1.268	1.260	1.250	1.242	1.234	1.224	1.215	1.206	1.198	1.189	1.180	1.171	1.162	1.154	1.145	1.136	1.128	1.120	1.112	1.104	1.096	1.088	1.081	1.074	1.069	1.061	1.056	1.051	1.048	1.042	1.039	1.035	1.032	1.030	1.029	1.029	1.029	1.029	1.030	1.031	1.034	1.038	1.040	1.045	1.050	1.055	1.061	1.068	1.076	1.084	1.092	1.101	1.111	1.121	1.132	1.144	1.155	1.168	1.180	1.192	1.206	1.219	1.232	1.245	1.260	1.274	1.289	1.302	1.316	1.330	1.345	1.359	1.372	1.388	1.401	1.416	1.430	1.442	1.456	1.470	1.482	1.495	1.509	1.521	1.534	1.546	1.559	1.570	1.581	1.594	1.606	1.618	1.629	1.641	1.652	1.666	1.678	1.689	1.701	1.714	1.725	1.739	1.751	1.764	1.776	1.790	1.805	1.819	1.834	1.848	1.862	1.879	1.896	1.912	1.929	1.946	1.964	1.981	2.000	2.019	2.038	2.056	2.078	2.098	2.118	2.140	2.160	2.182	2.204	2.226	2.246	2.269	2.291	2.314	2.336	2.359	2.380	2.402	2.425	2.446	2.469	2.490	2.512	2.534	2.554	2.574	2.595	2.615	2.634	2.652	2.672	2.690	2.708	2.724	2.741	2.758	2.772	2.789	2.802	2.816	2.830	2.842	2.855	2.866	2.878	2.889	2.899	2.909	2.918	2.926	2.935	2.942	2.950	2.956	2.962	2.968	2.974	2.979	2.984	2.988	2.991	2.995	2.998	3.000	3.002	3.005	3.006	3.008	3.009	3.010	3.011	3.011	3.011	3.011	3.011	3.011	3.010	3.010	3.008	3.006	3.005	3.002	3.000	2.999	2.996	2.992	2.990	2.986	2.982	2.979	2.975	2.971	2.966	2.961	2.958	2.952	2.948	2.941	2.935	2.930	2.924	2.918	2.911	2.905	2.899	2.891	2.885	2.879	2.871	2.865	2.859	2.851	2.844	2.838	2.830	2.824	2.818	2.811	2.805	2.799	2.792	2.788	2.782	2.778	2.772	2.769	2.764	2.760	2.758	2.754	2.751	2.749	2.746	2.744	2.742	2.741	2.741	2.740	2.740	2.740	2.741	2.742	2.745	2.745	2.748	2.750	2.752	2.755	2.759	2.762	2.765	2.769	2.772	2.776	2.781	2.785	2.789	2.794	2.798	2.801	2.805	2.809	2.811	2.815	2.818	2.820	2.822	2.825	2.828	2.828	2.829	2.829	2.828	2.828	2.826	2.825	2.821	2.819	2.816	2.811	2.806	2.801	2.795	2.789	2.781	2.774	2.765	2.756	2.746	2.738	2.725	2.714	2.701	2.690	2.678	2.662	2.650	2.635	2.621	2.606	2.591	2.576	2.560	2.544	2.528	2.512	2.495	2.479	2.462	2.445	2.429	2.411	2.395	2.379	2.361	2.345	2.329	2.312	2.296	2.280	2.264	2.249	2.232	2.218	2.201	2.188	2.172	2.156	2.142	2.128	2.114	2.099	2.084	2.071	2.056	2.042	2.027	2.014	1.999	1.985	1.971	1.955	1.941	1.928	1.912	1.898	1.882	1.866	1.852	1.836	1.820	1.804	1.789	1.771	1.755	1.738	1.720	1.702	1.686	1.668	1.650	1.632	1.615	1.596	1.578	1.560	1.541	1.524	1.506	1.488	1.471	1.454	1.435	1.419	1.401	1.386	1.369	1.354	1.339	1.324	1.309	1.295	1.282	1.270	1.258	1.246	1.235	1.225	1.215	1.206	1.198	1.190	1.182	1.175	1.169	1.164	1.159	1.155	1.150	1.146	1.144	1.141	1.139	1.136	1.135	1.132	1.132	1.131	1.130	1.129	1.128	1.126	1.125	1.124	1.121	1.120	1.118	1.114	1.111	1.106	1.102	1.098	1.092	1.085	1.079	1.070	1.062	1.054	1.042	1.032	1.020	1.008	0.994	0.980	0.964	0.949	0.931	0.914	0.896	0.876	0.856	0.835	0.814	0.791	0.769	0.745	0.720	0.696	0.671	0.646	0.619	0.594	0.568	0.540	0.514	0.486	0.460	0.432	0.405	0.379	0.351	0.325	0.299	0.272	0.248	0.221	0.196	0.172	0.148	0.124	0.101	0.079	0.058	0.036	0.015	-0.004	-0.024	-0.042	-0.060	-0.076	-0.094	-0.109	-0.124	-0.139	-0.152	-0.165	-0.178	-0.190	-0.200	-0.211	-0.221	-0.231	-0.240	-0.249	-0.258	-0.264	-0.272	-0.279	-0.285	-0.291	-0.298	-0.304	-0.309	-0.315	-0.320	-0.325	-0.331	-0.336	-0.341	-0.346	-0.351	-0.356	-0.361	-0.368	-0.372	-0.376	-0.382	-0.388	-0.394	-0.399	-0.405	-0.411	-0.416	-0.422	-0.428	-0.434	-0.439	-0.444	-0.450	-0.455	-0.460	-0.466	-0.472	-0.476	-0.481	-0.486	-0.491	-0.495	-0.500	-0.502	-0.506	-0.509	-0.512	-0.515	-0.516	-0.519	-0.520	-0.521	-0.521	-0.521	-0.521	-0.520	-0.519	-0.516	-0.515	-0.511	-0.509	-0.505	-0.501	-0.498	-0.492	-0.488	-0.482	-0.476	-0.471	-0.465	-0.459	-0.451	-0.445	-0.439	-0.431	-0.424	-0.416	-0.409	-0.402	-0.394	-0.386	-0.379	-0.371	-0.362	-0.356	-0.349	-0.341	-0.334	-0.326	-0.320	-0.314	-0.306	-0.300	-0.294	-0.288	-0.280	-0.274	-0.268	-0.262	-0.256	-0.251	-0.245	-0.240	-0.235	-0.229	-0.224	-0.218	-0.212	-0.208	-0.201	-0.196	-0.190	-0.185	-0.178	-0.172	-0.166	-0.160	-0.154	-0.146	-0.140	-0.132	-0.125	-0.118	-0.110	-0.101	-0.094	-0.086	-0.078	-0.069	-0.060	-0.051	-0.042	-0.035	-0.026	-0.018	-0.008	0.001	0.010	0.019	0.026	0.035	0.044	0.051	0.060	0.068	0.074	0.081	0.088	0.094	0.099	0.105	0.109	0.112	0.116	0.120	0.121	0.124	0.125	0.125	0.126	0.125	0.125	0.124	0.121	0.118	0.115	0.111	0.106	0.101	0.096	0.090	0.084	0.076	0.070	0.061	0.054	0.045	0.038	0.028	0.019	0.010	0.001	-0.009	-0.018	-0.026	-0.035	-0.045	-0.054	-0.062	-0.071	-0.080	-0.089	-0.096	-0.104	-0.111	-0.118	-0.125	-0.131	-0.138	-0.142	-0.148	-0.152	-0.156	-0.161	-0.164	-0.168	-0.169	-0.171	-0.174	-0.175	-0.175	-0.176	-0.178	-0.176	-0.176	-0.176	-0.174	-0.172	-0.171	-0.169	-0.166	-0.164	-0.161	-0.159	-0.156	-0.152	-0.150	-0.146	-0.142	-0.139	-0.135	-0.131	-0.128	-0.122	-0.119	-0.115	-0.111	-0.106	-0.102	-0.098	-0.094	-0.089	-0.085	-0.080	-0.075	-0.070	-0.065	-0.059	-0.055	-0.048	-0.044	-0.038	-0.030	-0.024	-0.018	-0.010	-0.002	0.005	0.012	0.021	0.030	0.039	0.048	0.058	0.068	0.078	0.089	0.100	0.112	0.125	0.139	0.151	0.166	0.180	0.195	0.210	0.228	0.244	0.260	0.279	0.298	0.315	0.335	0.355	0.375	0.396	0.418	0.440	0.462	0.485	0.509	0.532	0.558	0.581	0.608	0.634	0.660	0.686	0.714	0.740	0.769	0.796	0.824	0.854	0.881	0.911	0.939	0.969	0.999	1.028	1.058	1.088	1.116	1.146	1.176	1.206	1.235	1.265	1.295	1.322	1.352	1.381	1.409	1.436	1.465	1.492	1.520	1.546	1.572	1.599	1.625	1.650	1.675	1.699	1.724	1.746	1.769	1.792	1.814	1.835	1.856	1.876	1.896	1.916	1.935	1.955	1.974	1.991	2.009	2.025	2.042	2.059	2.075	2.091	2.105	2.121	2.136	2.151	2.165	2.180	2.194	2.208	2.221	2.235	2.249	2.261	2.275	2.289	2.302	2.316	2.329	2.342	2.358	2.370	2.384	2.396	2.411	2.425	2.439	2.452	2.466	2.480	2.494	2.508	2.522	2.536	2.551	2.565	2.579	2.592	2.608	2.621	2.635	2.649	2.661	2.675	2.689	2.701	2.714	2.725	2.739	2.750	2.761	2.771	2.782	2.791	2.801	2.810	2.819	2.826	2.832	2.840	2.846	2.851	2.856	2.861	2.865	2.869	2.871	2.872	2.874	2.875	2.875	2.874	2.874	2.872	2.869	2.866	2.864	2.859	2.856	2.850	2.845	2.840	2.834	2.828	2.820	2.812	2.805	2.798	2.789	2.781	2.771	2.764	2.754	2.746	2.736	2.729	2.719	2.709	2.701	2.691	2.682	2.674	2.664	2.656	2.646	2.638	2.630	2.621	2.612	2.605	2.598	2.589	2.581	2.575	2.568	2.560	2.552	2.545	2.539	2.532	2.525	2.519	2.512	2.506	2.500	2.494	2.488	2.481	2.476	2.469	2.464	2.458	2.451	2.445	2.439	2.432	2.426	2.419	2.411	2.405	2.398	2.390	2.382	2.375	2.368	2.359	2.351	2.342	2.334	2.325	2.315	2.306	2.296	2.288	2.278	2.269	2.258	2.248	2.238	2.226	2.216	2.205	2.195	2.184	2.172	2.160	2.150	2.139	2.126	2.116	2.105	2.092	2.082	2.071	2.059	2.049	2.036	2.026	2.014	2.004	1.992	1.982	1.971	1.961	1.950	1.940	1.930	1.920	1.910	1.900	1.890	1.881	1.871	1.862	1.852	1.844	1.835	1.826	1.818	1.809	1.800	1.792	1.784	1.775	1.768	1.758	1.750	1.742	1.734	1.726	1.716	1.709	1.700	1.692	1.684	1.676	1.666	1.659	1.650	1.642	1.632	1.624	1.615	1.606	1.598	1.588	1.578	1.569	1.559	1.550	1.540	1.529	1.519	1.509	1.498	1.488	1.476	1.465	1.454	1.442	1.430	1.419	1.406	1.394	1.381	1.370	1.356	1.344	1.331	1.318	1.304	1.291	1.276	1.264	1.249	1.234	1.221	1.206	1.191	1.178	1.162	1.148	1.132	1.118	1.104	1.089	1.075	1.060	1.046	1.031	1.018	1.004	0.989	0.976	0.962	0.950	0.936	0.925	0.911	0.901	0.889	0.878	0.868	0.859	0.849	0.841	0.832	0.826	0.819	0.812	0.808	0.802	0.799	0.795	0.792	0.790	0.790	0.789	0.789	0.789	0.791	0.792	0.796	0.800	0.804	0.809	0.814	0.820	0.825	0.831	0.839	0.845	0.852	0.861	0.869	0.878	0.885	0.895	0.902	0.911	0.919	0.928	0.934	0.942	0.949	0.955	0.961	0.968	0.972	0.978	0.981	0.985	0.986	0.989	0.990	0.990	0.989	0.988	0.985	0.981	0.978	0.972	0.968	0.960	0.951	0.944	0.932	0.922	0.911	0.899	0.886	0.872	0.858	0.842	0.826	0.810	0.791	0.772	0.755	0.736	0.716	0.695	0.675	0.654	0.632	0.610	0.589	0.566	0.544	0.521	0.499	0.476	0.452	0.430	0.408	0.384	0.361	0.340	0.316	0.294	0.272	0.251	0.229	0.208	0.186	0.166	0.145	0.124	0.105	0.085	0.066	0.046	0.028	0.010	-0.009	-0.026	-0.042	-0.059	-0.075	-0.091	-0.108	-0.121	-0.135	-0.150	-0.164	-0.176	-0.190	-0.201	-0.214	-0.225	-0.235	-0.248	-0.256	-0.266	-0.275	-0.284	-0.291	-0.299	-0.305	-0.311	-0.318	-0.322	-0.326	-0.330	-0.332	-0.335	-0.336	-0.338	-0.339	-0.339	-0.338	-0.335	-0.332	-0.330	-0.325	-0.320	-0.315	-0.309	-0.302	-0.295	-0.286	-0.276	-0.266	-0.256	-0.245	-0.234	-0.220	-0.206	-0.192	-0.179	-0.164	-0.148	-0.131	-0.115	-0.098	-0.080	-0.061	-0.042	-0.022	-0.002	0.016	0.036	0.058	0.078	0.099	0.120	0.141	0.162	0.184	0.205	0.225	0.246	0.268	0.289	0.309	0.330	0.350	0.371	0.390	0.410	0.429	0.448	0.465	0.484	0.501	0.518	0.534	0.550	0.566	0.581	0.595	0.608	0.621	0.635	0.648	0.659	0.670	0.680	0.691	0.700	0.709	0.718	0.726	0.734	0.741	0.748	0.754	0.760	0.766	0.770	0.775	0.780	0.785	0.789	0.792	0.795	0.799	0.801	0.805	0.808	0.811	0.814	0.816	0.819	0.821	0.824	0.826	0.829	0.831	0.832	0.836	0.839	0.841	0.845	0.848	0.850	0.854	0.858	0.861	0.864	0.868	0.870	0.875	0.879	0.882	0.888	0.891	0.896	0.900	0.904	0.909	0.914	0.918	0.922	0.928	0.932	0.938	0.942	0.946	0.951	0.956	0.961	0.966	0.971	0.975	0.981	0.985	0.990	0.996	1.000	1.005	1.010	1.014	1.019	1.024	1.028	1.032	1.038	1.042	1.046	1.051	1.056	1.061	1.064	1.069	1.074	1.079	1.082	1.088	1.091	1.096	1.100	1.105	1.109	1.112	1.118	1.122	1.126	1.130	1.135	1.139	1.144	1.148	1.151	1.156	1.160	1.164	1.168	1.172	1.176	1.180	1.185	1.189	1.191	1.195	1.199	1.201	1.205	1.209	1.211	1.214	1.216	1.218	1.221	1.224	1.225	1.226	1.229	1.231	1.231	1.234	1.234	1.235	1.235	1.235	1.236	1.236	1.236	1.236	1.236	1.235	1.235	1.234	1.234	1.232	1.230	1.229	1.228	1.226	1.225	1.222	1.221	1.219	1.216	1.215	1.212	1.211	1.209	1.208	1.206	1.204	1.202	1.201	1.200	1.199	1.198	1.198	1.196	1.196	1.196	1.196	1.196	1.198	1.199	1.199	1.201	1.202	1.205	1.208	1.210	1.214	1.218	1.222	1.226	1.231	1.236	1.244	1.249	1.255	1.262	1.269	1.278	1.285	1.294	1.302	1.311	1.321	1.331	1.340	1.350	1.360	1.371	1.381	1.394	1.405	1.415	1.426	1.439	1.450	1.462	1.475	1.486	1.498	1.510	1.521	1.534	1.544	1.556	1.568	1.578	1.589	1.599	1.609	1.619	1.629	1.636	1.646	1.655	1.662	1.670	1.676	1.684	1.690	1.695	1.701	1.706	1.710	1.714	1.716	1.719	1.720	1.721	1.722	1.722	1.721	1.720	1.719	1.715	1.714	1.709	1.705	1.700	1.695	1.690	1.684	1.678	1.670	1.664	1.655	1.646	1.638	1.629	1.619	1.609	1.599	1.588	1.576	1.566	1.555	1.544	1.531	1.520	1.509	1.496	1.485	1.472	1.461	1.449	1.436	1.425	1.412	1.401	1.389	1.378	1.366	1.355	1.345	1.335	1.325	1.315	1.305	1.298	1.290	1.280	1.272	1.266	1.259	1.252	1.246	1.242	1.239	1.232	1.230	1.226	1.225	1.222	1.221	1.220	1.220	1.221	1.222	1.224	1.226	1.229	1.232	1.236	1.241	1.245	1.251	1.258	1.264	1.271	1.278	1.285	1.294	1.302	1.312	1.322	1.331	1.341	1.351	1.362	1.372	1.384	1.396	1.408	1.419	1.431	1.442	1.455	1.468	1.479	1.492	1.505	1.516	1.529	1.541	1.555	1.566	1.578	1.591	1.602	1.615	1.626	1.638	1.650	1.661	1.671	1.682	1.692	1.704	1.715	1.724	1.734	1.744	1.752	1.761	1.770	1.779	1.786	1.794	1.800	1.808	1.814	1.820	1.825	1.831	1.836	1.840	1.845	1.849	1.852	1.855	1.858	1.860	1.861	1.862	1.864	1.864	1.864	1.862	1.862	1.860	1.859	1.856	1.854	1.850	1.846	1.842	1.838	1.834	1.829	1.824	1.818	1.811	1.805	1.799	1.791	1.785	1.778	1.770	1.762	1.754	1.746	1.738	1.730	1.720	1.712	1.704	1.695	1.686	1.678	1.669	1.660	1.651	1.644	1.635	1.626	1.619	1.610	1.602	1.594	1.586	1.579	1.571	1.564	1.558	1.551	1.544	1.539	1.531	1.525	1.520	1.515	1.510	1.505	1.500	1.494	1.489	1.484	1.480	1.475	1.471	1.468	1.462	1.459	1.455	1.451	1.448	1.444	1.439	1.434	1.430	1.426	1.421	1.416	1.411	1.406	1.401	1.396	1.390	1.385	1.379	1.371	1.365	1.358	1.351	1.344	1.335	1.326	1.319	1.310	1.301	1.292	1.282	1.272	1.262	1.251	1.241	1.230	1.220	1.209	1.198	1.185	1.174	1.161	1.150	1.138	1.125	1.112	1.101	1.089	1.078	1.065	1.051	1.040	1.028	1.018	1.005	0.992	0.981	0.970	0.960	0.949	0.939	0.928	0.918	0.906	0.896	0.886	0.876	0.866	0.858	0.848	0.839	0.830	0.822	0.812	0.805	0.796	0.788	0.780	0.770	0.762	0.755	0.746	0.739	0.730	0.721	0.712	0.704	0.695	0.686	0.679	0.669	0.660	0.650	0.640	0.630	0.621	0.611	0.601	0.589	0.579	0.569	0.556	0.545	0.534	0.521	0.510	0.498	0.486	0.472	0.460	0.448	0.435	0.422	0.410	0.398	0.386	0.372	0.360	0.348	0.336	0.324	0.311	0.300	0.289	0.275	0.264	0.254	0.242	0.231	0.221	0.211	0.200	0.190	0.181	0.172	0.164	0.156	0.148	0.140	0.132	0.125	0.119	0.111	0.105	0.099	0.094	0.089	0.084	0.080	0.076	0.071	0.069	0.066	0.064	0.061	0.059	0.059	0.058	0.056	0.055	0.056	0.056	0.059	0.059	0.061	0.062	0.066	0.069	0.072	0.076	0.080	0.085	0.090	0.095	0.101	0.108	0.115	0.121	0.129	0.138	0.146	0.155	0.164	0.174	0.184	0.195	0.205	0.216	0.228	0.239	0.250	0.262	0.276	0.288	0.300	0.314	0.326	0.340	0.352	0.366	0.378	0.391	0.405	0.416	0.430	0.442	0.455	0.466	0.479	0.491	0.502	0.512	0.524	0.534	0.545	0.555	0.564	0.574	0.581	0.590	0.598	0.605	0.612	0.619	0.625	0.631	0.636	0.642	0.648	0.654	0.658	0.662	0.666	0.670	0.675	0.679	0.681	0.685	0.690	0.694	0.696	0.701	0.705	0.709	0.714	0.719	0.724	0.729	0.734	0.740	0.746	0.752	0.760	0.768	0.776	0.782	0.791	0.800	0.809	0.820	0.830	0.840	0.851	0.861	0.874	0.886	0.898	0.910	0.924	0.935	0.949	0.964	0.976	0.991	1.006	1.020	1.035	1.049	1.062	1.076	1.091	1.105	1.120	1.134	1.149	1.161	1.174	1.189	1.201	1.214	1.228	1.240	1.251	1.264	1.276	1.288	1.299	1.310	1.320	1.330	1.340	1.350	1.359	1.368	1.376	1.385	1.394	1.402	1.410	1.416	1.425	1.432	1.440	1.448	1.455	1.461	1.469	1.475	1.482	1.490	1.498	1.506	1.512	1.521	1.529	1.536	1.545	1.554	1.562	1.571	1.581	1.591	1.600	1.611	1.621	1.634	1.645	1.656	1.669	1.681	1.694	1.708	1.722	1.735	1.751	1.765	1.781	1.798	1.812	1.830	1.846	1.864	1.882	1.900	1.919	1.936	1.955	1.975	1.994	2.014	2.034	2.055	2.075	2.095	2.116	2.138	2.159	2.179	2.202	2.224	2.245	2.266	2.289	2.311	2.332	2.355	2.379	2.400	2.424	2.445	2.469	2.490	2.514	2.536	2.559	2.582	2.604	2.626	2.650	2.671	2.694	2.716	2.739	2.760	2.782	2.805	2.826	2.848	2.869	2.890	2.912	2.932	2.954	2.974	2.995	3.015	3.035	3.055	3.074	3.092	3.111	3.130	3.149	3.168	3.185	3.202	3.220	3.238	3.255	3.272	3.289	3.305	3.321	3.339	3.355	3.371	3.386	3.402	3.419	3.434	3.449	3.464	3.480	3.496	3.511	3.526	3.541	3.558	3.574	3.589	3.605	3.620	3.635	3.652	3.668	3.685	3.701	3.718	3.735	3.752	3.770	3.788	3.805	3.822	3.841	3.860	3.878	3.896	3.915	3.935	3.954	3.975	3.994	4.014	4.034	4.054	4.075	4.095	4.115	4.135	4.156	4.178	4.198	4.219	4.239	4.259	4.279	4.299	4.320	4.339	4.359	4.378	4.396	4.415	4.432	4.449	4.466	4.482	4.499	4.514	4.529	4.542	4.556	4.569	4.580	4.591	4.602	4.611	4.620	4.626	4.634	4.638	4.642	4.646	4.648	4.649	4.650	4.649	4.646	4.644	4.640	4.635	4.629	4.621	4.611	4.602	4.592	4.580	4.568	4.554	4.540	4.525	4.509	4.491	4.475	4.458	4.438	4.419	4.399	4.379	4.358	4.336	4.315	4.294	4.272	4.251	4.229	4.208	4.186	4.164	4.144	4.122	4.104	4.082	4.064	4.046	4.028	4.011	3.994	3.978	3.964	3.950	3.936	3.924	3.912	3.902	3.894	3.885	3.878	3.872	3.866	3.862	3.859	3.858	3.858	3.856	3.858	3.860	3.862	3.866	3.871	3.876	3.882	3.890	3.896	3.905	3.912	3.921	3.931	3.941	3.951	3.961	3.971	3.981	3.991	4.004	4.014	4.024	4.034	4.044	4.054	4.061	4.071	4.079	4.088	4.094	4.100	4.106	4.111	4.116	4.120	4.122	4.125	4.126	4.128	4.126	4.125	4.124	4.121	4.118	4.114	4.109	4.102	4.096	4.089	4.080	4.072	4.062	4.051	4.041	4.029	4.019	4.006	3.994	3.980	3.968	3.954	3.939	3.925	3.910	3.895	3.881	3.866	3.850	3.836	3.820	3.805	3.790	3.776	3.760	3.745	3.731	3.716	3.702	3.690	3.675	3.662	3.650	3.638	3.625	3.614	3.601	3.591	3.580	3.570	3.561	3.550	3.541	3.532	3.524	3.515	3.508	3.499	3.492	3.485	3.479	3.471	3.465	3.460	3.454	3.448	3.442	3.438	3.432	3.429	3.422	3.419	3.414	3.409	3.405	3.401	3.396	3.391	3.388	3.384	3.379	3.374	3.370	3.365	3.361	3.356	3.351	3.346	3.342	3.338	3.332	3.328	3.322	3.316	3.311	3.305	3.300	3.294	3.289	3.282	3.276	3.269	3.262	3.255	3.248	3.241	3.232	3.225	3.216	3.209	3.199	3.190	3.180	3.171	3.161	3.150	3.139	3.129	3.116	3.104	3.091	3.079	3.066	3.052	3.039	3.024	3.010	2.994	2.979	2.962	2.945	2.929	2.911	2.895	2.878	2.858	2.840	2.821	2.801	2.782	2.762	2.741	2.721	2.701	2.681	2.660	2.639	2.619	2.598	2.576	2.556	2.535	2.514	2.492	2.472	2.454	2.432	2.414	2.395	2.376	2.358	2.340	2.322	2.308	2.290	2.275	2.260	2.245	2.231	2.218	2.206	2.194	2.184	2.172	2.164	2.155	2.148	2.139	2.134	2.128	2.124	2.118	2.116	2.112	2.110	2.109	2.108	2.105	2.105	2.106	2.106	2.108	2.109	2.111	2.114	2.116	2.120	2.122	2.128	2.130	2.134	2.138	2.141	2.146	2.150	2.154	2.158	2.161	2.166	2.169	2.174	2.178	2.180	2.185	2.189	2.191	2.196	2.199	2.201	2.205	2.209	2.211	2.215	2.219	2.221	2.224	2.228	2.231	2.234	2.238	2.241	2.245	2.250	2.254	2.259	2.262	2.269	2.274	2.281	2.286	2.292	2.301	2.308	2.316	2.326	2.334	2.344	2.354	2.364	2.375	2.386	2.399	2.411	2.422	2.436	2.450	2.464	2.476	2.491	2.506	2.521	2.536	2.550	2.565	2.581	2.595	2.611	2.625	2.640	2.655	2.669	2.684	2.696	2.709	2.721	2.734	2.745	2.756	2.766	2.776	2.785	2.794	2.801	2.806	2.811	2.816	2.820	2.822	2.824	2.825	2.824	2.822	2.820	2.816	2.811	2.806	2.799	2.791	2.781	2.771	2.760	2.748	2.734	2.720	2.705	2.689	2.671	2.652	2.634	2.615	2.594	2.572	2.551	2.529	2.505	2.481	2.456	2.431	2.405	2.378	2.352	2.325	2.296	2.269	2.239	2.210	2.180	2.150	2.121	2.091	2.060	2.030	2.000	1.968	1.938	1.906	1.875	1.844	1.811	1.780	1.749	1.718	1.686	1.656	1.625	1.594	1.564	1.534	1.504	1.474	1.444	1.412	1.384	1.355	1.326	1.300	1.271	1.244	1.216	1.190	1.164	1.139	1.112	1.089	1.064	1.041	1.018	0.995	0.974	0.951	0.930	0.910	0.890	0.871	0.854	0.835	0.818	0.800	0.784	0.768	0.752	0.738	0.722	0.709	0.696	0.681	0.669	0.658	0.645	0.634	0.622	0.612	0.601	0.591	0.582	0.572	0.564	0.554	0.545	0.536	0.529	0.520	0.511	0.504	0.495	0.488	0.479	0.471	0.464	0.456	0.446	0.439	0.430	0.421	0.414	0.404	0.395	0.386	0.378	0.368	0.358	0.348	0.338	0.329	0.318	0.308	0.296	0.285	0.274	0.262	0.250	0.239	0.226	0.214	0.200	0.188	0.174	0.160	0.145	0.132	0.119	0.104	0.089	0.074	0.060	0.046	0.030	0.016	0.002	-0.014	-0.028	-0.042	-0.058	-0.071	-0.086	-0.100	-0.114	-0.128	-0.140	-0.152	-0.166	-0.179	-0.190	-0.201	-0.211	-0.221	-0.231	-0.240	-0.249	-0.256	-0.262	-0.269	-0.275	-0.280	-0.284	-0.285	-0.289	-0.290	-0.289	-0.289	-0.286	-0.284	-0.281	-0.278	-0.271	-0.265	-0.258	-0.249	-0.240	-0.231	-0.220	-0.209	-0.198	-0.184	-0.170	-0.155	-0.141	-0.125	-0.109	-0.092	-0.075	-0.058	-0.040	-0.021	-0.002	0.016	0.035	0.054	0.072	0.091	0.110	0.129	0.148	0.165	0.182	0.200	0.216	0.232	0.249	0.264	0.279	0.294	0.306	0.319	0.331	0.341	0.351	0.361	0.369	0.376	0.382	0.388	0.392	0.395	0.398	0.398	0.399	0.398	0.395	0.392	0.388	0.382	0.378	0.370	0.362	0.354	0.344	0.334	0.322	0.311	0.298	0.284	0.270	0.255	0.239	0.224	0.206	0.189	0.172	0.154	0.136	0.118	0.099	0.079	0.060	0.041	0.022	0.004	-0.016	-0.035	-0.055	-0.072	-0.092	-0.110	-0.128	-0.145	-0.162	-0.180	-0.196	-0.212	-0.228	-0.244	-0.258	-0.272	-0.286	-0.300	-0.312	-0.324	-0.336	-0.348	-0.358	-0.368	-0.378	-0.385	-0.395	-0.402	-0.410	-0.418	-0.425	-0.432	-0.439	-0.444	-0.450	-0.455	-0.460	-0.465	-0.469	-0.474	-0.478	-0.481	-0.486	-0.490	-0.495	-0.498	-0.502	-0.507	-0.511	-0.516	-0.520	-0.526	-0.530	-0.536	-0.541	-0.548	-0.554	-0.560	-0.566	-0.574	-0.579	-0.588	-0.595	-0.601	-0.610	-0.619	-0.626	-0.635	-0.642	-0.652	-0.661	-0.669	-0.678	-0.686	-0.696	-0.704	-0.712	-0.720	-0.729	-0.736	-0.744	-0.751	-0.758	-0.764	-0.769	-0.775	-0.779	-0.784	-0.786	-0.790	-0.792	-0.792	-0.794	-0.795	-0.794	-0.792	-0.792	-0.790	-0.786	-0.784	-0.779	-0.774	-0.766	-0.761	-0.754	-0.746	-0.738	-0.729	-0.719	-0.709	-0.698	-0.686	-0.675	-0.664	-0.651	-0.639	-0.626	-0.614	-0.601	-0.589	-0.575	-0.564	-0.550	-0.538	-0.525	-0.512	-0.500	-0.488	-0.475	-0.464	-0.451	-0.440	-0.430	-0.420	-0.409	-0.399	-0.390	-0.381	-0.372	-0.364	-0.355	-0.349	-0.341	-0.335	-0.329	-0.322	-0.316	-0.311	-0.305	-0.300	-0.296	-0.291	-0.286	-0.281	-0.278	-0.275	-0.271	-0.266	-0.262	-0.260	-0.256	-0.252	-0.250	-0.246	-0.242	-0.240	-0.236	-0.232	-0.230	-0.226	-0.222	-0.219	-0.215	-0.211	-0.208	-0.205	-0.201	-0.198	-0.194	-0.191	-0.188	-0.185	-0.182	-0.179	-0.178	-0.175	-0.172	-0.170	-0.169	-0.166	-0.166	-0.164	-0.164	-0.162	-0.162	-0.162	-0.162	-0.162	-0.164	-0.166	-0.168	-0.169	-0.171	-0.172	-0.175	-0.178	-0.180	-0.184	-0.186	-0.189	-0.191	-0.194	-0.198	-0.199	-0.201	-0.204	-0.205	-0.206	-0.208	-0.208	-0.208	-0.206	-0.205	-0.204	-0.202	-0.199	-0.196	-0.192	-0.188	-0.182	-0.176	-0.169	-0.161	-0.152	-0.142	-0.132	-0.121	-0.110	-0.098	-0.085	-0.071	-0.056	-0.041	-0.025	-0.008	0.010	0.028	0.044	0.064	0.082	0.101	0.121	0.141	0.161	0.181	0.201	0.221	0.242	0.262	0.284	0.304	0.324	0.342	0.362	0.381	0.400	0.419	0.436	0.454	0.472	0.488	0.504	0.520	0.535	0.549	0.562	0.576	0.589	0.600	0.611	0.622	0.634	0.644	0.654	0.661	0.670	0.679	0.685	0.694	0.699	0.706	0.712	0.718	0.724	0.729	0.734	0.736	0.741	0.746	0.750	0.754	0.758	0.761	0.766	0.769	0.772	0.776	0.780	0.784	0.789	0.792	0.798	0.801	0.806	0.810	0.815	0.819	0.824	0.830	0.835	0.841	0.846	0.852	0.859	0.865	0.872	0.879	0.885	0.892	0.900	0.909	0.915	0.922	0.931	0.940	0.948	0.955	0.964	0.972	0.980	0.989	0.996	1.005	1.014	1.022	1.030	1.038	1.048	1.055	1.064	1.070	1.079	1.085	1.094	1.100	1.108	1.114	1.120	1.125	1.132	1.138	1.142	1.146	1.151	1.155	1.159	1.162	1.165	1.168	1.170	1.171	1.172	1.174	1.174	1.174	1.174	1.172	1.172	1.170	1.169	1.165	1.164	1.160	1.156	1.151	1.148	1.141	1.136	1.131	1.125	1.120	1.114	1.108	1.099	1.092	1.086	1.078	1.070	1.062	1.055	1.048	1.040	1.031	1.022	1.015	1.009	1.000	0.992	0.985	0.979	0.971	0.965	0.958	0.951	0.945	0.939	0.934	0.929	0.924	0.919	0.914	0.910	0.906	0.902	0.900	0.896	0.894	0.890	0.889	0.886	0.885	0.884	0.881	0.880	0.879	0.879	0.876	0.876	0.874	0.874	0.872	0.871	0.870	0.869	0.869	0.866	0.865	0.862	0.861	0.859	0.858	0.854	0.852	0.849	0.846	0.841	0.839	0.834	0.829	0.824	0.819	0.812	0.808	0.801	0.796	0.789	0.782	0.775	0.769	0.760	0.754	0.746	0.739	0.731	0.722	0.716	0.709	0.701	0.695	0.688	0.681	0.675	0.669	0.662	0.656	0.651	0.646	0.641	0.638	0.635	0.631	0.629	0.628	0.626	0.625	0.625	0.624	0.624	0.625	0.626	0.629	0.630	0.632	0.636	0.639	0.642	0.648	0.651	0.655	0.660	0.665	0.670	0.676	0.682	0.688	0.694	0.699	0.705	0.710	0.716	0.721	0.726	0.731	0.736	0.741	0.748	0.751	0.755	0.759	0.764	0.766	0.769	0.772	0.776	0.778	0.780	0.781	0.785	0.786	0.788	0.789	0.790	0.791	0.791	0.792	0.792	0.794	0.795	0.795	0.796	0.796	0.798	0.799	0.800	0.801	0.802	0.804	0.806	0.809	0.809	0.811	0.815	0.818	0.819	0.822	0.825	0.829	0.831	0.835	0.838	0.841	0.844	0.848	0.851	0.852	0.856	0.859	0.861	0.864	0.866	0.869	0.870	0.872	0.874	0.875	0.875	0.875	0.875	0.875	0.872	0.872	0.869	0.868	0.864	0.861	0.858	0.854	0.850	0.845	0.841	0.836	0.830	0.825	0.820	0.814	0.810	0.804	0.799	0.791	0.786	0.781	0.776	0.771	0.768	0.764	0.759	0.756	0.754	0.750	0.749	0.748	0.746	0.748	0.748	0.749	0.751	0.754	0.756	0.761	0.765	0.771	0.778	0.785	0.791	0.800	0.809	0.820	0.829	0.840	0.851	0.864	0.876	0.890	0.904	0.918	0.931	0.948	0.962	0.979	0.994	1.010	1.026	1.044	1.060	1.078	1.096	1.112	1.130	1.148	1.165	1.182	1.201	1.219	1.236	1.255	1.271	1.289	1.308	1.325	1.344	1.360	1.378	1.395	1.412	1.430	1.448	1.464	1.480	1.498	1.514	1.531	1.548	1.562	1.579	1.595	1.610	1.626	1.641	1.656	1.671	1.686	1.700	1.715	1.729	1.742	1.754	1.768	1.780	1.791	1.802	1.814	1.825	1.834	1.844	1.852	1.861	1.869	1.876	1.882	1.889	1.894	1.899	1.904	1.906	1.910	1.912	1.915	1.918	1.919	1.919	1.919	1.919	1.918	1.918	1.915	1.912	1.911	1.909	1.906	1.904	1.900	1.898	1.895	1.891	1.889	1.886	1.882	1.880	1.878	1.876	1.875	1.872	1.872	1.872	1.871	1.872	1.872	1.875	1.879	1.880	1.884	1.889	1.892	1.899	1.905	1.911	1.919	1.928	1.936	1.945	1.955	1.965	1.978	1.989	2.001	2.014	2.027	2.040	2.054	2.069	2.081	2.096	2.111	2.125	2.140	2.155	2.170	2.182	2.198	2.211	2.225	2.239	2.251	2.264	2.276	2.288	2.298	2.309	2.319	2.326	2.334	2.342	2.348	2.354	2.359	2.362	2.365	2.366	2.369	2.369	2.368	2.365	2.362	2.360	2.355	2.349	2.344	2.336	2.329	2.320	2.311	2.300	2.289	2.278	2.266	2.254	2.240	2.228	2.212	2.199	2.184	2.169	2.154	2.139	2.122	2.108	2.091	2.076	2.061	2.045	2.029	2.014	2.000	1.985	1.970	1.955	1.942	1.929	1.916	1.904	1.892	1.881	1.871	1.860	1.851	1.842	1.834	1.825	1.820	1.812	1.806	1.802	1.796	1.794	1.790	1.788	1.786	1.784	1.782	1.784	1.784	1.785	1.786	1.788	1.790	1.792	1.796	1.800	1.805	1.809	1.814	1.820	1.825	1.831	1.838	1.844	1.851	1.859	1.865	1.874	1.882	1.890	1.898	1.906	1.914	1.924	1.931	1.940	1.949	1.958	1.966	1.976	1.984	1.992	2.001	2.011	2.020	2.029	2.038	2.046	2.055	2.064	2.072	2.081	2.091	2.099	2.108	2.116	2.125	2.134	2.142	2.150	2.160	2.168	2.176	2.184	2.194	2.201	2.209	2.218	2.226	2.235	2.242	2.251	2.259	2.268	2.276	2.285	2.294	2.301	2.310	2.320	2.328	2.338	2.345	2.354	2.362	2.371	2.380	2.388	2.396	2.405	2.412	2.421	2.430	2.438	2.446	2.455	2.462	2.471	2.479	2.486	2.495	2.502	2.510	2.516	2.524	2.531	2.538	2.544	2.550	2.556	2.561	2.568	2.572	2.576	2.582	2.588	2.590	2.595	2.599	2.601	2.606	2.609	2.612	2.615	2.616	2.619	2.620	2.621	2.622	2.624	2.624	2.624	2.624	2.624	2.624	2.624	2.624	2.622	2.622	2.621	2.619	2.618	2.615	2.615	2.612	2.609	2.608	2.604	2.602	2.600	2.596	2.592	2.590	2.588	2.582	2.579	2.574	2.570	2.565	2.561	2.556	2.550	2.545	2.539	2.532	2.526	2.519	2.512	2.504	2.496	2.488	2.480	2.470	2.461	2.451	2.442	2.431	2.421	2.410	2.398	2.386	2.375	2.361	2.349	2.336	2.322	2.310	2.296	2.282	2.268	2.254	2.239	2.225	2.210	2.195	2.180	2.166	2.151	2.135	2.121	2.106	2.092	2.078	2.064	2.050	2.036	2.022	2.010	1.998	1.985	1.974	1.961	1.950	1.938	1.928	1.918	1.906	1.898	1.889	1.879	1.870	1.862	1.854	1.848	1.840	1.834	1.826	1.820	1.814	1.809	1.802	1.798	1.792	1.790	1.785	1.780	1.776	1.774	1.770	1.765	1.762	1.759	1.756	1.754	1.750	1.748	1.745	1.741	1.739	1.736	1.734	1.731	1.730	1.726	1.725	1.722	1.721	1.719	1.716	1.715	1.712	1.712	1.710	1.710	1.708	1.708	1.708	1.708	1.706	1.708	1.708	1.709	1.709	1.711	1.712	1.715	1.716	1.720	1.722	1.728	1.730	1.736	1.740	1.745	1.751	1.756	1.762	1.769	1.776	1.784	1.791	1.799	1.808	1.815	1.825	1.834	1.844	1.852	1.862	1.874	1.884	1.894	1.905	1.915	1.926	1.938	1.949	1.960	1.971	1.981	1.994	2.005	2.015	2.026	2.038	2.049	2.059	2.069	2.080	2.091	2.101	2.110	2.121	2.130	2.140	2.150	2.158	2.168	2.176	2.184	2.192	2.200	2.209	2.215	2.222	2.229	2.236	2.242	2.249	2.255	2.260	2.266	2.271	2.275	2.280	2.285	2.289	2.291	2.295	2.298	2.301	2.304	2.305	2.308	2.309	2.309	2.309	2.309	2.308	2.308	2.306	2.304	2.301	2.298	2.295	2.291	2.286	2.282	2.276	2.271	2.265	2.259	2.251	2.245	2.236	2.229	2.220	2.212	2.204	2.194	2.185	2.175	2.164	2.155	2.144	2.134	2.124	2.112	2.102	2.091	2.082	2.071	2.061	2.052	2.044	2.034	2.025	2.018	2.010	2.004	1.996	1.990	1.984	1.979	1.974	1.971	1.966	1.964	1.961	1.961	1.960	1.959	1.961	1.961	1.962	1.966	1.969	1.971	1.975	1.980	1.985	1.990	1.996	2.000	2.007	2.014	2.020	2.026	2.033	2.039	2.046	2.051	2.058	2.064	2.069	2.075	2.079	2.084	2.086	2.090	2.092	2.095	2.096	2.096	2.096	2.095	2.094	2.091	2.088	2.084	2.078	2.071	2.065	2.058	2.049	2.039	2.029	2.018	2.005	1.992	1.979	1.965	1.949	1.934	1.918	1.901	1.884	1.865	1.846	1.828	1.809	1.789	1.770	1.750	1.730	1.710	1.691	1.671	1.651	1.632	1.614	1.594	1.576	1.558	1.539	1.522	1.505	1.489	1.474	1.458	1.442	1.430	1.416	1.405	1.392	1.382	1.372	1.364	1.356	1.349	1.341	1.336	1.331	1.328	1.325	1.322	1.321	1.321	1.321	1.324	1.326	1.329	1.332	1.338	1.341	1.348	1.355	1.362	1.371	1.380	1.390	1.400	1.411	1.422	1.435	1.448	1.461	1.474	1.488	1.504	1.518	1.534	1.549	1.565	1.581	1.598	1.614	1.631	1.649	1.665	1.682	1.700	1.719	1.736	1.754	1.772	1.790	1.809	1.826	1.845	1.862	1.881	1.900	1.918	1.935	1.954	1.971	1.989	2.007	2.025	2.042	2.060	2.078	2.095	2.112	2.129	2.145	2.162	2.180	2.196	2.212	2.230	2.246	2.262	2.280	2.296	2.311	2.329	2.344	2.360	2.376	2.392	2.408	2.424	2.440	2.456	2.471	2.488	2.502	2.519	2.535	2.550	2.565	2.580	2.595	2.611	2.626	2.641	2.656	2.671	2.685	2.700	2.714	2.729	2.742	2.756	2.770	2.782	2.796	2.809	2.822	2.835	2.848	2.860	2.871	2.884	2.895	2.905	2.916	2.926	2.935	2.945	2.954	2.962	2.970	2.978	2.984	2.991	2.998	3.002	3.008	3.012	3.018	3.021	3.025	3.029	3.031	3.034	3.035	3.038	3.040	3.041	3.042	3.042	3.042	3.042	3.044	3.042	3.041	3.041	3.040	3.040	3.039	3.038	3.036	3.036	3.036	3.035	3.035	3.034	3.034	3.035	3.035	3.036	3.036	3.039	3.041	3.044	3.048	3.050	3.052	3.059	3.062	3.068	3.074	3.080	3.088	3.094	3.102	3.110	3.120	3.129	3.139	3.150	3.161	3.172	3.185	3.196	3.209	3.222	3.235	3.250	3.262	3.276	3.291	3.306	3.321	3.335	3.351	3.366	3.381	3.398	3.412	3.428	3.444	3.460	3.475	3.490	3.505	3.520	3.534	3.549	3.562	3.576	3.590	3.602	3.615	3.628	3.640	3.651	3.662	3.672	3.682	3.692	3.701	3.710	3.718	3.726	3.732	3.739	3.744	3.750	3.754	3.758	3.761	3.764	3.765	3.766	3.765	3.765	3.762	3.760	3.756	3.754	3.749	3.742	3.738	3.731	3.722	3.714	3.704	3.692	3.682	3.669	3.655	3.641	3.625	3.609	3.591	3.574	3.554	3.535	3.514	3.491	3.469	3.446	3.422	3.396	3.371	3.345	3.316	3.290	3.260	3.231	3.201	3.171	3.140	3.109	3.075	3.042	3.010	2.976	2.942	2.909	2.874	2.840	2.806	2.771	2.736	2.702	2.668	2.635	2.601	2.568	2.534	2.501	2.470	2.436	2.405	2.375	2.344	2.315	2.285	2.258	2.229	2.204	2.176	2.151	2.128	2.102	2.081	2.058	2.038	2.018	1.998	1.980	1.962	1.946	1.931	1.918	1.904	1.890	1.879	1.869	1.859	1.850	1.841	1.834	1.829	1.822	1.818	1.814	1.809	1.806	1.805	1.804	1.801	1.801	1.801	1.801	1.802	1.804	1.805	1.806	1.809	1.811	1.814	1.816	1.820	1.824	1.826	1.831	1.834	1.839	1.841	1.846	1.850	1.854	1.858	1.862	1.866	1.870	1.874	1.878	1.881	1.885	1.889	1.892	1.896	1.900	1.902	1.906	1.909	1.912	1.916	1.920	1.922	1.926	1.929	1.931	1.935	1.939	1.942	1.945	1.949	1.952	1.955	1.960	1.962	1.966	1.970	1.972	1.976	1.980	1.982	1.988	1.990	1.994	1.998	2.001	2.005	2.007	2.011	2.014	2.016	2.020	2.021	2.025	2.026	2.029	2.029	2.030	2.030	2.031	2.031	2.031	2.030	2.030	2.027	2.025	2.021	2.018	2.014	2.010	2.002	1.998	1.990	1.982	1.975	1.968	1.958	1.948	1.938	1.926	1.914	1.902	1.889	1.875	1.862	1.848	1.832	1.818	1.802	1.785	1.770	1.754	1.736	1.720	1.704	1.686	1.669	1.652	1.636	1.619	1.602	1.589	1.572	1.558	1.544	1.529	1.515	1.502	1.490	1.479	1.468	1.456	1.448	1.439	1.431	1.424	1.418	1.412	1.409	1.405	1.402	1.400	1.400	1.400	1.400	1.402	1.405	1.409	1.412	1.418	1.422	1.429	1.436	1.444	1.452	1.460	1.468	1.479	1.488	1.499	1.509	1.520	1.530	1.540	1.552	1.562	1.574	1.585	1.596	1.608	1.619	1.630	1.640	1.651	1.661	1.672	1.681	1.691	1.700	1.710	1.719	1.728	1.736	1.744	1.751	1.759	1.765	1.772	1.779	1.784	1.790	1.796	1.801	1.806	1.811	1.815	1.820	1.825	1.829	1.832	1.836	1.839	1.844	1.846	1.849	1.852	1.855	1.859	1.860	1.864	1.865	1.868	1.870	1.871	1.874	1.875	1.878	1.879	1.880	1.882	1.882	1.884	1.885	1.885	1.886	1.886	1.886	1.886	1.888	1.886	1.886	1.885	1.885	1.884	1.882	1.881	1.880	1.879	1.878	1.876	1.872	1.871	1.869	1.866	1.864	1.861	1.859	1.856	1.854	1.851	1.848	1.846	1.842	1.840	1.838	1.834	1.832	1.829	1.828	1.825	1.824	1.821	1.819	1.818	1.815	1.814	1.812	1.810	1.810	1.809	1.808	1.808	1.808	1.806	1.806	1.806	1.806	1.806	1.808	1.808	1.809	1.810	1.810	1.811	1.812	1.814	1.815	1.816	1.818	1.820	1.821	1.824	1.825	1.828	1.830	1.832	1.835	1.836	1.840	1.842	1.845	1.849	1.852	1.856	1.860	1.862	1.868	1.872	1.876	1.881	1.888	1.892	1.899	1.904	1.911	1.918	1.926	1.932	1.941	1.950	1.958	1.966	1.975	1.985	1.996	2.005	2.016	2.027	2.039	2.051	2.062	2.075	2.086	2.099	2.112	2.126	2.138	2.151	2.165	2.179	2.190	2.204	2.218	2.230	2.242	2.255	2.268	2.280	2.291	2.302	2.315	2.325	2.335	2.346	2.355	2.362	2.371	2.379	2.386	2.392	2.398	2.402	2.406	2.409	2.412	2.414	2.414	2.414	2.412	2.410	2.408	2.404	2.399	2.394	2.386	2.379	2.371	2.361	2.351	2.340	2.329	2.316	2.302	2.289	2.274	2.259	2.241	2.225	2.208	2.189	2.171	2.151	2.132	2.111	2.091	2.071	2.050	2.029	2.009	1.989	1.966	1.946	1.925	1.905	1.884	1.864	1.844	1.825	1.806	1.786	1.769	1.751	1.734	1.718	1.702	1.688	1.674	1.661	1.648	1.638	1.625	1.616	1.608	1.600	1.592	1.586	1.581	1.578	1.575	1.571	1.571	1.570	1.570	1.572	1.575	1.578	1.580	1.585	1.589	1.594	1.600	1.606	1.614	1.620	1.628	1.636	1.644	1.652	1.661	1.670	1.679	1.688	1.696	1.704	1.711	1.719	1.726	1.734	1.740	1.746	1.751	1.758	1.761	1.765	1.769	1.771	1.774	1.775	1.776	1.776	1.776	1.774	1.772	1.769	1.765	1.761	1.756	1.751	1.744	1.738	1.730	1.722	1.714	1.705	1.696	1.685	1.676	1.665	1.655	1.645	1.632	1.621	1.610	1.599	1.586	1.575	1.564	1.551	1.540	1.529	1.519	1.506	1.496	1.485	1.475	1.465	1.455	1.445	1.436	1.428	1.419	1.411	1.402	1.395	1.389	1.382	1.375	1.370	1.362	1.358	1.351	1.346	1.342	1.336	1.332	1.329	1.324	1.320	1.315	1.311	1.308	1.304	1.300	1.296	1.292	1.289	1.285	1.280	1.278	1.272	1.269	1.265	1.260	1.255	1.250	1.245	1.241	1.236	1.230	1.225	1.219	1.214	1.208	1.201	1.195	1.188	1.181	1.174	1.169	1.161	1.154	1.146	1.140	1.131	1.124	1.116	1.110	1.102	1.096	1.088	1.081	1.074	1.068	1.060	1.055	1.048	1.041	1.035	1.031	1.025	1.020	1.015	1.011	1.008	1.004	1.000	0.999	0.996	0.994	0.992	0.991	0.991	0.990	0.991	0.991	0.994	0.996	0.999	1.002	1.006	1.009	1.012	1.018	1.025	1.030	1.036	1.042	1.050	1.058	1.065	1.072	1.081	1.090	1.099	1.108	1.118	1.128	1.138	1.146	1.156	1.166	1.176	1.185	1.195	1.205	1.215	1.224	1.234	1.241	1.250	1.259	1.266	1.274	1.281	1.288	1.294	1.300	1.305	1.310	1.314	1.318	1.321	1.324	1.326	1.328	1.330	1.330	1.329	1.329	1.328	1.324	1.322	1.319	1.315	1.311	1.306	1.300	1.295	1.289	1.282	1.275	1.268	1.259	1.251	1.242	1.234	1.224	1.214	1.204	1.195	1.184	1.174	1.162	1.154	1.142	1.132	1.122	1.110	1.100	1.091	1.081	1.071	1.061	1.052	1.042	1.035	1.026	1.018	1.010	1.002	0.995	0.989	0.982	0.976	0.970	0.965	0.960	0.956	0.951	0.948	0.945	0.941	0.939	0.936	0.935	0.934	0.932	0.931	0.931	0.931	0.931	0.931	0.931	0.932	0.932	0.934	0.935	0.938	0.939	0.940	0.941	0.944	0.946	0.949	0.951	0.952	0.955	0.959	0.961	0.962	0.966	0.969	0.971	0.974	0.978	0.980	0.982	0.986	0.989	0.990	0.994	0.996	1.000	1.001	1.005	1.006	1.009	1.011	1.012	1.015	1.016	1.019	1.020	1.021	1.021	1.021	1.022	1.022	1.022	1.021	1.019	1.019	1.015	1.012	1.009	1.006	1.001	0.996	0.990	0.985	0.976	0.969	0.961	0.951	0.941	0.931	0.920	0.906	0.895	0.881	0.866	0.850	0.835	0.818	0.801	0.781	0.762	0.742	0.721	0.700	0.679	0.656	0.632	0.610	0.586	0.561	0.536	0.511	0.486	0.460	0.435	0.409	0.382	0.356	0.330	0.304	0.278	0.252	0.226	0.201	0.175	0.150	0.125	0.102	0.078	0.055	0.032	0.010	-0.011	-0.031	-0.051	-0.071	-0.090	-0.109	-0.126	-0.144	-0.160	-0.175	-0.190	-0.205	-0.218	-0.230	-0.242	-0.255	-0.265	-0.276	-0.286	-0.296	-0.305	-0.314	-0.322	-0.330	-0.338	-0.345	-0.352	-0.359	-0.365	-0.371	-0.376	-0.384	-0.390	-0.396	-0.401	-0.408	-0.412	-0.420	-0.426	-0.431	-0.438	-0.445	-0.451	-0.459	-0.465	-0.472	-0.480	-0.488	-0.495	-0.502	-0.512	-0.520	-0.530	-0.539	-0.548	-0.558	-0.566	-0.576	-0.588	-0.598	-0.606	-0.618	-0.628	-0.639	-0.649	-0.660	-0.670	-0.681	-0.691	-0.702	-0.712	-0.722	-0.734	-0.744	-0.754	-0.764	-0.774	-0.784	-0.792	-0.802	-0.810	-0.820	-0.828	-0.835	-0.842	-0.850	-0.856	-0.862	-0.868	-0.872	-0.879	-0.882	-0.886	-0.890	-0.894	-0.896	-0.899	-0.900	-0.902	-0.904	-0.904	-0.904	-0.902	-0.902	-0.901	-0.900	-0.898	-0.896	-0.894	-0.890	-0.888	-0.884	-0.880	-0.875	-0.870	-0.865	-0.859	-0.854	-0.848	-0.841	-0.835	-0.829	-0.821	-0.814	-0.806	-0.800	-0.791	-0.784	-0.775	-0.766	-0.759	-0.750	-0.741	-0.731	-0.722	-0.712	-0.702	-0.694	-0.684	-0.672	-0.662	-0.651	-0.641	-0.630	-0.619	-0.606	-0.594	-0.582	-0.571	-0.559	-0.545	-0.532	-0.519	-0.504	-0.491	-0.476	-0.462	-0.448	-0.432	-0.418	-0.402	-0.386	-0.370	-0.352	-0.336	-0.319	-0.302	-0.284	-0.266	-0.249	-0.230	-0.211	-0.192	-0.174	-0.154	-0.135	-0.115	-0.096	-0.076	-0.056	-0.036	-0.016	0.004	0.025	0.045	0.065	0.085	0.105	0.125	0.145	0.165	0.185	0.205	0.225	0.244	0.264	0.282	0.302	0.321	0.340	0.359	0.376	0.395	0.412	0.430	0.448	0.464	0.481	0.499	0.515	0.531	0.546	0.564	0.579	0.594	0.609	0.625	0.640	0.654	0.669	0.682	0.696	0.710	0.725	0.739	0.752	0.766	0.780	0.794	0.806	0.821	0.834	0.846	0.860	0.874	0.888	0.900	0.914	0.928	0.940	0.952	0.966	0.979	0.992	1.005	1.018	1.030	1.044	1.055	1.069	1.080	1.092	1.105	1.118	1.129	1.140	1.151	1.162	1.174	1.184	1.195	1.204	1.214	1.224	1.231	1.240	1.249	1.256	1.262	1.270	1.276	1.282	1.288	1.294	1.298	1.301	1.305	1.309	1.311	1.312	1.315	1.315	1.316	1.318	1.315	1.315	1.312	1.312	1.310	1.308	1.304	1.300	1.296	1.292	1.288	1.284	1.279	1.272	1.266	1.261	1.255	1.249	1.242	1.236	1.230	1.224	1.216	1.211	1.204	1.199	1.192	1.185	1.180	1.174	1.170	1.164	1.160	1.154	1.150	1.145	1.142	1.138	1.135	1.132	1.130	1.128	1.126	1.125	1.122	1.122	1.121	1.121	1.121	1.121	1.121	1.124	1.124	1.125	1.128	1.128	1.129	1.131	1.132	1.135	1.138	1.139	1.140	1.142	1.145	1.146	1.148	1.149	1.150	1.151	1.151	1.152	1.152	1.152	1.152	1.151	1.151	1.149	1.148	1.146	1.142	1.141	1.138	1.134	1.130	1.126	1.121	1.116	1.111	1.106	1.101	1.095	1.089	1.082	1.075	1.069	1.062	1.056	1.050	1.042	1.038	1.031	1.024	1.019	1.014	1.009	1.004	0.999	0.995	0.992	0.989	0.986	0.985	0.984	0.984	0.984	0.985	0.988	0.990	0.994	0.999	1.004	1.011	1.018	1.026	1.035	1.046	1.058	1.069	1.082	1.096	1.111	1.128	1.145	1.161	1.180	1.200	1.220	1.241	1.262	1.285	1.309	1.332	1.358	1.381	1.406	1.432	1.459	1.485	1.514	1.540	1.568	1.595	1.622	1.651	1.679	1.708	1.735	1.762	1.790	1.819	1.845	1.872	1.899	1.926	1.951	1.978	2.002	2.027	2.051	2.075	2.098	2.120	2.144	2.164	2.185	2.205	2.224	2.244	2.262	2.279	2.296	2.312	2.328	2.342	2.358	2.370	2.382	2.395	2.406	2.418	2.426	2.436	2.445	2.454	2.462	2.470	2.476	2.482	2.489	2.494	2.499	2.502	2.508	2.512	2.515	2.519	2.521	2.525	2.528	2.530	2.532	2.535	2.538	2.539	2.541	2.542	2.545	2.546	2.549	2.551	2.552	2.555	2.558	2.560	2.562	2.565	2.568	2.570	2.572	2.575	2.578	2.581	2.584	2.586	2.590	2.592	2.595	2.599	2.602	2.605	2.608	2.611	2.614	2.616	2.619	2.621	2.622	2.625	2.628	2.629	2.630	2.631	2.631	2.632	2.632	2.634	2.632	2.632	2.631	2.630	2.629	2.628	2.625	2.622	2.620	2.616	2.614	2.610	2.606	2.601	2.596	2.591	2.586	2.580	2.574	2.568	2.561	2.555	2.546	2.539	2.532	2.525	2.518	2.509	2.500	2.492	2.485	2.476	2.468	2.460	2.450	2.442	2.435	2.425	2.418	2.409	2.400	2.392	2.384	2.375	2.368	2.360	2.352	2.345	2.338	2.330	2.324	2.318	2.310	2.304	2.299	2.292	2.286	2.280	2.275	2.271	2.266	2.261	2.258	2.255	2.250	2.248	2.244	2.240	2.239	2.235	2.232	2.231	2.229	2.228	2.226	2.224	2.222	2.221	2.219	2.219	2.218	2.216	2.216	2.214	2.212	2.211	2.210	2.210	2.209	2.206	2.205	2.204	2.200	2.198	2.196	2.194	2.190	2.186	2.182	2.179	2.172	2.169	2.162	2.158	2.151	2.144	2.138	2.130	2.121	2.112	2.104	2.094	2.085	2.074	2.064	2.054	2.041	2.029	2.016	2.005	1.992	1.978	1.964	1.950	1.936	1.922	1.908	1.892	1.878	1.861	1.848	1.831	1.815	1.800	1.784	1.769	1.752	1.736	1.720	1.704	1.688	1.672	1.658	1.641	1.625	1.609	1.595	1.579	1.564	1.549	1.534	1.519	1.504	1.489	1.474	1.460	1.445	1.430	1.416	1.402	1.388	1.372	1.359	1.344	1.330	1.316	1.301	1.286	1.272	1.259	1.244	1.229	1.214	1.200	1.186	1.171	1.156	1.141	1.126	1.111	1.096	1.081	1.066	1.051	1.036	1.021	1.006	0.991	0.978	0.961	0.948	0.934	0.919	0.905	0.891	0.879	0.864	0.851	0.839	0.826	0.814	0.802	0.790	0.780	0.769	0.758	0.749	0.739	0.731	0.722	0.715	0.708	0.700	0.695	0.689	0.682	0.679	0.674	0.670	0.668	0.665	0.661	0.660	0.659	0.658	0.656	0.658	0.656	0.658	0.658	0.659	0.660	0.661	0.661	0.662	0.665	0.666	0.669	0.671	0.672	0.675	0.676	0.678	0.679	0.681	0.682	0.682	0.684	0.685	0.685	0.684	0.685	0.684	0.682	0.681	0.679	0.678	0.675	0.672	0.670	0.666	0.661	0.656	0.652	0.648	0.641	0.636	0.629	0.622	0.615	0.608	0.601	0.592	0.584	0.576	0.568	0.558	0.549	0.539	0.530	0.520	0.510	0.499	0.490	0.479	0.468	0.458	0.446	0.436	0.425	0.415	0.404	0.392	0.384	0.374	0.364	0.354	0.345	0.334	0.325	0.318	0.310	0.302	0.295	0.288	0.282	0.278	0.272	0.269	0.265	0.261	0.259	0.258	0.258	0.258	0.258	0.259	0.262	0.265	0.270	0.274	0.280	0.286	0.294	0.302	0.311	0.322	0.334	0.345	0.358	0.371	0.384	0.400	0.415	0.431	0.448	0.465	0.482	0.502	0.520	0.540	0.559	0.580	0.600	0.621	0.642	0.662	0.684	0.704	0.725	0.746	0.766	0.786	0.808	0.826	0.846	0.865	0.885	0.902	0.920	0.936	0.952	0.970	0.985	1.000	1.014	1.028	1.040	1.052	1.064	1.075	1.085	1.095	1.104	1.112	1.121	1.128	1.135	1.141	1.148	1.154	1.159	1.164	1.169	1.174	1.179	1.182	1.188	1.191	1.196	1.201	1.206	1.210	1.216	1.222	1.228	1.234	1.240	1.248	1.255	1.264	1.274	1.282	1.292	1.304	1.315	1.328	1.340	1.352	1.366	1.381	1.396	1.412	1.429	1.446	1.464	1.482	1.500	1.520	1.539	1.559	1.579	1.601	1.622	1.642	1.665	1.686	1.709	1.731	1.752	1.775	1.798	1.820	1.842	1.864	1.886	1.908	1.930	1.950	1.971	1.990	2.010	2.029	2.049	2.068	2.084	2.102	2.119	2.135	2.150	2.165	2.179	2.192	2.205	2.219	2.230	2.241	2.252	2.261	2.271	2.280	2.289	2.295	2.302	2.309	2.315	2.321	2.326	2.332	2.336	2.341	2.345	2.349	2.352	2.355	2.359	2.362	2.365	2.369	2.372	2.374	2.378	2.381	2.385	2.389	2.391	2.395	2.400	2.405	2.409	2.414	2.419	2.426	2.431	2.438	2.445	2.451	2.459	2.466	2.474	2.482	2.491	2.500	2.509	2.519	2.530	2.539	2.550	2.560	2.571	2.581	2.594	2.604	2.615	2.628	2.639	2.650	2.661	2.672	2.685	2.695	2.706	2.718	2.728	2.739	2.749	2.759	2.769	2.778	2.786	2.796	2.805	2.812	2.821	2.828	2.835	2.841	2.848	2.852	2.859	2.862	2.868	2.871	2.875	2.878	2.880	2.882	2.884	2.885	2.885	2.886	2.886	2.885	2.885	2.884	2.881	2.880	2.878	2.874	2.870	2.866	2.862	2.858	2.854	2.848	2.842	2.838	2.831	2.824	2.818	2.810	2.802	2.795	2.786	2.778	2.769	2.759	2.750	2.740	2.729	2.719	2.708	2.696	2.684	2.672	2.661	2.648	2.635	2.622	2.609	2.595	2.581	2.568	2.554	2.538	2.524	2.508	2.492	2.476	2.461	2.445	2.428	2.411	2.395	2.378	2.361	2.344	2.326	2.309	2.291	2.274	2.256	2.238	2.221	2.204	2.185	2.168	2.151	2.134	2.115	2.098	2.080	2.064	2.046	2.029	2.011	1.996	1.979	1.961	1.944	1.929	1.911	1.894	1.879	1.861	1.844	1.829	1.811	1.794	1.778	1.760	1.744	1.726	1.709	1.691	1.672	1.655	1.636	1.619	1.599	1.579	1.560	1.539	1.518	1.498	1.475	1.454	1.430	1.408	1.384	1.359	1.335	1.310	1.282	1.258	1.231	1.204	1.176	1.148	1.119	1.089	1.060	1.029	0.999	0.968	0.938	0.905	0.872	0.841	0.809	0.776	0.745	0.711	0.679	0.646	0.614	0.581	0.549	0.518	0.485	0.454	0.422	0.392	0.361	0.332	0.302	0.274	0.245	0.218	0.190	0.164	0.138	0.112	0.088	0.065	0.041	0.019	-0.005	-0.025	-0.046	-0.066	-0.086	-0.104	-0.124	-0.141	-0.159	-0.175	-0.191	-0.209	-0.224	-0.240	-0.255	-0.269	-0.284	-0.298	-0.312	-0.326	-0.341	-0.355	-0.369	-0.384	-0.398	-0.412	-0.428	-0.442	-0.458	-0.472	-0.489	-0.505	-0.521	-0.538	-0.554	-0.571	-0.589	-0.605	-0.624	-0.641	-0.659	-0.679	-0.696	-0.715	-0.734	-0.752	-0.771	-0.790	-0.810	-0.828	-0.846	-0.865	-0.884	-0.901	-0.919	-0.936	-0.952	-0.970	-0.986	-1.002	-1.018	-1.032	-1.046	-1.060	-1.072	-1.084	-1.095	-1.106	-1.116	-1.126	-1.134	-1.142	-1.149	-1.155	-1.160	-1.165	-1.169	-1.172	-1.175	-1.176	-1.179	-1.180	-1.180	-1.180	-1.178	-1.176	-1.175	-1.171	-1.169	-1.165	-1.161	-1.158	-1.152	-1.146	-1.142	-1.136	-1.130	-1.125	-1.119	-1.111	-1.104	-1.098	-1.091	-1.084	-1.076	-1.069	-1.061	-1.054	-1.046	-1.039	-1.031	-1.024	-1.016	-1.008	-1.000	-0.992	-0.984	-0.975	-0.968	-0.959	-0.950	-0.941	-0.934	-0.924	-0.915	-0.906	-0.898	-0.889	-0.879	-0.870	-0.860	-0.850	-0.840	-0.831	-0.821	-0.811	-0.801	-0.791	-0.781	-0.771	-0.761	-0.751	-0.740	-0.730	-0.719	-0.710	-0.699	-0.689	-0.678	-0.668	-0.658	-0.646	-0.636	-0.626	-0.616	-0.605	-0.595	-0.585	-0.575	-0.565	-0.555	-0.546	-0.536	-0.526	-0.516	-0.507	-0.498	-0.488	-0.480	-0.470	-0.461	-0.452	-0.444	-0.435	-0.428	-0.419	-0.410	-0.401	-0.392	-0.384	-0.376	-0.368	-0.360	-0.351	-0.342	-0.334	-0.325	-0.318	-0.309	-0.300	-0.292	-0.284	-0.275	-0.266	-0.258	-0.249	-0.240	-0.229	-0.219	-0.210	-0.199	-0.189	-0.179	-0.168	-0.156	-0.145	-0.132	-0.120	-0.108	-0.094	-0.080	-0.066	-0.051	-0.036	-0.021	-0.004	0.012	0.030	0.048	0.066	0.085	0.105	0.126	0.148	0.169	0.192	0.215	0.239	0.264	0.289	0.312	0.340	0.368	0.394	0.421	0.450	0.479	0.507	0.536	0.566	0.596	0.626	0.656	0.688	0.716	0.749	0.779	0.808	0.839	0.868	0.896	0.926	0.954	0.982	1.010	1.038	1.062	1.089	1.114	1.139	1.161	1.184	1.205	1.225	1.244	1.262	1.279	1.296	1.310	1.324	1.336	1.348	1.358	1.366	1.374	1.381	1.386	1.390	1.392	1.395	1.395	1.395	1.395	1.391	1.388	1.384	1.378	1.371	1.364	1.355	1.345	1.335	1.324	1.312	1.299	1.286	1.272	1.258	1.242	1.226	1.210	1.192	1.175	1.159	1.140	1.120	1.101	1.081	1.061	1.041	1.019	0.998	0.976	0.955	0.932	0.910	0.888	0.865	0.841	0.820	0.798	0.774	0.750	0.728	0.705	0.681	0.658	0.635	0.612	0.589	0.566	0.545	0.522	0.500	0.478	0.458	0.436	0.415	0.395	0.375	0.355	0.336	0.319	0.301	0.284	0.268	0.252	0.238	0.222	0.210	0.198	0.185	0.175	0.165	0.155	0.146	0.139	0.132	0.125	0.121	0.116	0.114	0.111	0.109	0.108	0.109	0.109	0.110	0.112	0.115	0.118	0.121	0.128	0.132	0.139	0.145	0.152	0.160	0.168	0.176	0.185	0.194	0.204	0.215	0.224	0.235	0.246	0.258	0.269	0.280	0.292	0.304	0.318	0.330	0.342	0.355	0.369	0.382	0.396	0.410	0.424	0.438	0.452	0.468	0.481	0.496	0.511	0.528	0.544	0.559	0.576	0.592	0.609	0.626	0.644	0.660	0.679	0.696	0.715	0.734	0.751	0.772	0.791	0.811	0.830	0.850	0.871	0.891	0.912	0.932	0.954	0.975	0.996	1.019	1.041	1.062	1.085	1.106	1.129	1.151	1.172	1.195	1.218	1.240	1.261	1.284	1.306	1.329	1.350	1.372	1.395	1.416	1.438	1.460	1.481	1.504	1.524	1.545	1.566	1.588	1.609	1.630	1.650	1.671	1.691	1.711	1.731	1.752	1.771	1.791	1.811	1.830	1.850	1.869	1.889	1.908	1.928	1.946	1.965	1.984	2.001	2.021	2.039	2.058	2.074	2.092	2.110	2.128	2.145	2.162	2.180	2.196	2.214	2.229	2.246	2.262	2.278	2.292	2.308	2.322	2.338	2.351	2.365	2.379	2.391	2.405	2.416	2.428	2.439	2.450	2.460	2.470	2.480	2.488	2.495	2.504	2.510	2.516	2.521	2.526	2.531	2.534	2.536	2.539	2.539	2.540	2.540	2.538	2.536	2.534	2.530	2.526	2.521	2.515	2.508	2.501	2.491	2.482	2.474	2.462	2.451	2.440	2.428	2.414	2.400	2.386	2.371	2.356	2.341	2.325	2.310	2.294	2.278	2.260	2.244	2.229	2.211	2.196	2.180	2.165	2.150	2.135	2.120	2.106	2.094	2.080	2.069	2.056	2.046	2.038	2.029	2.020	2.015	2.007	2.004	2.000	1.995	1.994	1.994	1.994	1.994	1.995	1.998	2.001	2.005	2.010	2.015	2.022	2.029	2.036	2.044	2.051	2.060	2.069	2.076	2.085	2.092	2.101	2.108	2.116	2.122	2.129	2.134	2.139	2.142	2.145	2.148	2.148	2.148	2.146	2.144	2.140	2.134	2.128	2.120	2.110	2.099	2.086	2.072	2.056	2.039	2.021	2.001	1.981	1.960	1.935	1.911	1.886	1.859	1.831	1.802	1.775	1.745	1.714	1.684	1.651	1.620	1.589	1.558	1.525	1.494	1.462	1.431	1.401	1.370	1.341	1.311	1.282	1.255	1.229	1.204	1.180	1.156	1.134	1.114	1.092	1.075	1.058	1.042	1.026	1.014	1.001	0.991	0.981	0.972	0.966	0.960	0.955	0.951	0.949	0.948	0.948	0.948	0.949	0.951	0.954	0.956	0.960	0.965	0.970	0.975	0.981	0.986	0.992	0.999	1.005	1.010	1.018	1.022	1.028	1.034	1.038	1.042	1.046	1.050	1.054	1.056	1.056	1.059	1.059	1.059	1.058	1.055	1.052	1.050	1.046	1.041	1.036	1.030	1.022	1.015	1.008	0.998	0.988	0.978	0.968	0.955	0.942	0.930	0.916	0.901	0.888	0.874	0.859	0.842	0.826	0.811	0.794	0.778	0.761	0.742	0.726	0.709	0.691	0.674	0.656	0.639	0.621	0.604	0.586	0.569	0.552	0.535	0.518	0.501	0.485	0.469	0.452	0.436	0.420	0.405	0.391	0.376	0.362	0.348	0.334	0.321	0.309	0.296	0.284	0.274	0.262	0.252	0.242	0.232	0.224	0.215	0.208	0.199	0.191	0.185	0.179	0.172	0.168	0.164	0.160	0.155	0.152	0.151	0.149	0.148	0.148	0.148	0.148	0.149	0.151	0.154	0.156	0.160	0.165	0.170	0.175	0.181	0.188	0.194	0.202	0.211	0.219	0.228	0.239	0.249	0.259	0.271	0.282	0.295	0.306	0.320	0.332	0.348	0.361	0.375	0.390	0.404	0.419	0.434	0.449	0.465	0.480	0.496	0.511	0.526	0.541	0.558	0.574	0.589	0.604	0.620	0.636	0.651	0.666	0.681	0.696	0.711	0.726	0.741	0.755	0.770	0.784	0.799	100.000	5.000	2.000	1.000	2.000	0.000	0.000	0.000	0.000	0.000	0.000	0.000	0.000	0.000	0.000	0.000	0.000	0.000	0.128	0.115	0.101	0.088	0.074	0.060	0.045	0.031	0.016	0.002	-0.012	-0.028	-0.042	-0.056	-0.071	-0.086	-0.102	-0.116	-0.131	-0.148	-0.161	-0.176	-0.191	-0.206	-0.221	-0.235	-0.249	-0.262	-0.276	-0.290	-0.302	-0.315	-0.329	-0.340	-0.351	-0.362	-0.372	-0.384	-0.394	-0.402	-0.411	-0.420	-0.428	-0.436	-0.442	-0.449	-0.456	-0.461	-0.468	-0.471	-0.476	-0.480	-0.484	-0.488	-0.490	-0.494	-0.495	-0.498	-0.500	-0.501	-0.502	-0.502	-0.502	-0.504	-0.502	-0.504	-0.502	-0.502	-0.501	-0.500	-0.498	-0.498	-0.496	-0.494	-0.492	-0.490	-0.488	-0.486	-0.484	-0.481	-0.479	-0.475	-0.472	-0.469	-0.465	-0.461	-0.458	-0.452	-0.449	-0.444	-0.439	-0.434	-0.428	-0.422	-0.416	-0.411	-0.404	-0.398	-0.390	-0.384	-0.375	-0.366	-0.359	-0.350	-0.341	-0.332	-0.324	-0.314	-0.304	-0.294	-0.284	-0.274	-0.262	-0.252	-0.241	-0.231	-0.220	-0.209	-0.198	-0.185	-0.174	-0.162	-0.151	-0.140	-0.129	-0.118	-0.108	-0.096	-0.085	-0.075	-0.064	-0.054	-0.044	-0.034	-0.024	-0.014	-0.004	0.005	0.015	0.022	0.031	0.040	0.046	0.055	0.062	0.069	0.076	0.084	0.090	0.096	0.102	0.109	0.114	0.120	0.126	0.131	0.136	0.142	0.148	0.154	0.159	0.164	0.169	0.175	0.180	0.185	0.191	0.196	0.202	0.210	0.216	0.222	0.230	0.236	0.245	0.252	0.261	0.270	0.279	0.288	0.299	0.308	0.320	0.330	0.341	0.354	0.365	0.379	0.391	0.405	0.420	0.434	0.450	0.464	0.481	0.498	0.514	0.531	0.549	0.566	0.585	0.604	0.624	0.642	0.662	0.682	0.702	0.724	0.744	0.765	0.785	0.808	0.828	0.849	0.870	0.891	0.912	0.934	0.955	0.975	0.996	1.018	1.036	1.058	1.078	1.096	1.115	1.134	1.154	1.171	1.190	1.206	1.222	1.239	1.255	1.271	1.285	1.299	1.312	1.325	1.339	1.350	1.360	1.371	1.380	1.389	1.398	1.406	1.412	1.419	1.424	1.429	1.432	1.438	1.439	1.441	1.444	1.445	1.444	1.442	1.441	1.440	1.436	1.432	1.429	1.424	1.419	1.412	1.406	1.399	1.391	1.381	1.372	1.364	1.352	1.342	1.330	1.318	1.305	1.292	1.279	1.265	1.251	1.236	1.221	1.205	1.191	1.175	1.159	1.141	1.125	1.109	1.092	1.075	1.058	1.041	1.025	1.006	0.990	0.972	0.955	0.940	0.922	0.906	0.889	0.872	0.856	0.841	0.826	0.811	0.796	0.781	0.768	0.755	0.741	0.729	0.715	0.704	0.691	0.681	0.670	0.660	0.650	0.640	0.631	0.622	0.615	0.608	0.601	0.594	0.588	0.582	0.578	0.572	0.569	0.565	0.561	0.559	0.556	0.554	0.552	0.550	0.549	0.549	0.549	0.548	0.549	0.550	0.551	0.552	0.554	0.556	0.559	0.561	0.565	0.568	0.572	0.576	0.580	0.586	0.591	0.596	0.602	0.609	0.615	0.622	0.630	0.639	0.646	0.654	0.662	0.671	0.681	0.691	0.701	0.712	0.722	0.734	0.746	0.759	0.770	0.784	0.796	0.810	0.824	0.838	0.852	0.866	0.882	0.896	0.911	0.929	0.944	0.960	0.976	0.992	1.010	1.026	1.044	1.060	1.078	1.095	1.112	1.129	1.146	1.164	1.181	1.199	1.215	1.232	1.250	1.266	1.282	1.300	1.316	1.334	1.349	1.366	1.382	1.398	1.414	1.429	1.445	1.460	1.475	1.490	1.505	1.519	1.534	1.548	1.561	1.574	1.588	1.601	1.614	1.628	1.640	1.652	1.665	1.678	1.690	1.701	1.714	1.725	1.738	1.749	1.760	1.772	1.784	1.795	1.806	1.818	1.829	1.840	1.850	1.860	1.872	1.882	1.892	1.904	1.914	1.924	1.936	1.946	1.956	1.966	1.976	1.986	1.996	2.006	2.016	2.026	2.036	2.045	2.055	2.064	2.074	2.081	2.090	2.099	2.106	2.114	2.121	2.129	2.136	2.141	2.148	2.152	2.159	2.164	2.169	2.171	2.175	2.178	2.181	2.182	2.184	2.185	2.185	2.185	2.185	2.184	2.181	2.179	2.176	2.172	2.169	2.164	2.159	2.152	2.146	2.140	2.132	2.126	2.118	2.109	2.100	2.092	2.082	2.074	2.064	2.055	2.045	2.036	2.026	2.016	2.007	1.999	1.990	1.981	1.972	1.965	1.958	1.950	1.945	1.939	1.934	1.929	1.926	1.921	1.919	1.918	1.918	1.916	1.918	1.920	1.922	1.925	1.930	1.935	1.940	1.946	1.954	1.962	1.971	1.981	1.991	2.001	2.014	2.025	2.036	2.049	2.061	2.075	2.088	2.101	2.115	2.129	2.140	2.154	2.166	2.179	2.190	2.202	2.211	2.222	2.231	2.240	2.248	2.255	2.261	2.265	2.269	2.271	2.272	2.274	2.272	2.270	2.266	2.261	2.254	2.248	2.238	2.229	2.218	2.205	2.190	2.176	2.160	2.141	2.122	2.102	2.082	2.061	2.039	2.016	1.992	1.968	1.942	1.918	1.890	1.864	1.836	1.809	1.782	1.755	1.728	1.699	1.672	1.645	1.618	1.592	1.566	1.541	1.516	1.492	1.469	1.446	1.424	1.402	1.384	1.364	1.346	1.328	1.311	1.296	1.280	1.268	1.255	1.244	1.232	1.222	1.215	1.209	1.201	1.195	1.191	1.188	1.185	1.182	1.182	1.181	1.182	1.185	1.186	1.189	1.192	1.196	1.201	1.208	1.212	1.219	1.225	1.232	1.240	1.248	1.256	1.265	1.274	1.282	1.291	1.301	1.310	1.320	1.329	1.339	1.349	1.359	1.370	1.380	1.390	1.401	1.411	1.422	1.432	1.444	1.455	1.466	1.476	1.488	1.499	1.510	1.521	1.532	1.544	1.554	1.566	1.578	1.589	1.600	1.610	1.622	1.634	1.644	1.655	1.666	1.676	1.688	1.698	1.708	1.719	1.729	1.739	1.749	1.759	1.768	1.776	1.785	1.792	1.801	1.809	1.816	1.821	1.829	1.835	1.840	1.845	1.850	1.855	1.859	1.861	1.866	1.868	1.871	1.872	1.874	1.875	1.875	1.875	1.875	1.875	1.874	1.872	1.871	1.869	1.866	1.865	1.862	1.860	1.858	1.854	1.851	1.849	1.845	1.842	1.840	1.838	1.836	1.834	1.831	1.830	1.829	1.828	1.826	1.826	1.828	1.828	1.828	1.830	1.831	1.834	1.836	1.839	1.842	1.848	1.852	1.858	1.862	1.869	1.875	1.884	1.891	1.899	1.908	1.916	1.925	1.935	1.945	1.954	1.966	1.976	1.988	1.999	2.010	2.022	2.034	2.045	2.059	2.070	2.082	2.095	2.108	2.120	2.131	2.145	2.158	2.169	2.181	2.194	2.205	2.218	2.230	2.242	2.255	2.266	2.280	2.291	2.304	2.316	2.328	2.340	2.352	2.365	2.376	2.389	2.401	2.412	2.425	2.439	2.451	2.464	2.476	2.490	2.502	2.516	2.531	2.544	2.558	2.572	2.588	2.602	2.618	2.632	2.648	2.662	2.679	2.694	2.710	2.726	2.744	2.759	2.776	2.792	2.809	2.825	2.842	2.859	2.875	2.892	2.909	2.924	2.941	2.956	2.972	2.988	3.002	3.018	3.032	3.048	3.061	3.075	3.089	3.101	3.114	3.125	3.136	3.148	3.159	3.168	3.178	3.186	3.195	3.202	3.208	3.215	3.221	3.228	3.231	3.236	3.239	3.242	3.244	3.245	3.246	3.248	3.248	3.248	3.246	3.244	3.241	3.239	3.236	3.232	3.229	3.224	3.219	3.212	3.206	3.200	3.194	3.186	3.178	3.170	3.161	3.152	3.144	3.135	3.125	3.115	3.104	3.094	3.082	3.071	3.060	3.049	3.036	3.025	3.012	3.000	2.988	2.974	2.962	2.949	2.935	2.921	2.909	2.895	2.881	2.868	2.854	2.840	2.826	2.812	2.800	2.785	2.772	2.760	2.746	2.732	2.720	2.709	2.695	2.682	2.671	2.660	2.649	2.638	2.626	2.616	2.608	2.598	2.589	2.580	2.572	2.565	2.558	2.552	2.546	2.541	2.536	2.531	2.529	2.525	2.524	2.521	2.520	2.519	2.519	2.519	2.519	2.520	2.522	2.525	2.528	2.531	2.534	2.538	2.542	2.546	2.551	2.558	2.562	2.569	2.574	2.580	2.586	2.592	2.599	2.606	2.612	2.619	2.624	2.630	2.636	2.641	2.645	2.650	2.655	2.660	2.662	2.666	2.668	2.670	2.671	2.672	2.672	2.672	2.671	2.669	2.666	2.664	2.660	2.655	2.651	2.645	2.639	2.630	2.622	2.614	2.605	2.595	2.585	2.572	2.561	2.549	2.536	2.522	2.508	2.492	2.478	2.462	2.446	2.430	2.414	2.398	2.380	2.364	2.346	2.330	2.312	2.294	2.276	2.259	2.241	2.224	2.206	2.189	2.171	2.154	2.136	2.120	2.104	2.086	2.070	2.054	2.039	2.022	2.006	1.991	1.976	1.961	1.946	1.931	1.916	1.902	1.889	1.874	1.860	1.846	1.831	1.818	1.804	1.789	1.775	1.760	1.746	1.731	1.716	1.702	1.689	1.674	1.658	1.642	1.628	1.611	1.595	1.579	1.562	1.545	1.529	1.512	1.495	1.478	1.460	1.442	1.425	1.408	1.390	1.372	1.355	1.338	1.321	1.304	1.286	1.269	1.251	1.236	1.220	1.202	1.188	1.172	1.158	1.144	1.130	1.116	1.104	1.090	1.079	1.068	1.058	1.046	1.038	1.029	1.020	1.012	1.006	0.999	0.992	0.989	0.982	0.979	0.974	0.971	0.969	0.966	0.964	0.962	0.961	0.961	0.961	0.960	0.959	0.959	0.959	0.960	0.960	0.960	0.960	0.960	0.960	0.959	0.959	0.958	0.956	0.954	0.952	0.950	0.948	0.944	0.939	0.935	0.929	0.924	0.918	0.910	0.902	0.894	0.885	0.876	0.865	0.855	0.844	0.832	0.819	0.806	0.791	0.778	0.762	0.748	0.731	0.715	0.698	0.680	0.662	0.645	0.625	0.606	0.588	0.569	0.549	0.530	0.510	0.489	0.469	0.449	0.429	0.408	0.386	0.368	0.346	0.328	0.308	0.288	0.268	0.248	0.229	0.210	0.191	0.172	0.154	0.138	0.119	0.101	0.084	0.068	0.051	0.035	0.019	0.002	-0.012	-0.028	-0.042	-0.056	-0.070	-0.085	-0.099	-0.112	-0.125	-0.138	-0.150	-0.161	-0.175	-0.186	-0.199	-0.209	-0.220	-0.231	-0.241	-0.252	-0.262	-0.272	-0.284	-0.294	-0.304	-0.312	-0.321	-0.331	-0.339	-0.349	-0.356	-0.365	-0.374	-0.381	-0.389	-0.396	-0.402	-0.409	-0.415	-0.420	-0.426	-0.431	-0.436	-0.440	-0.445	-0.449	-0.452	-0.455	-0.458	-0.459	-0.460	-0.461	-0.462	-0.462	-0.462	-0.461	-0.460	-0.458	-0.455	-0.454	-0.450	-0.446	-0.442	-0.436	-0.432	-0.426	-0.420	-0.414	-0.408	-0.399	-0.392	-0.384	-0.375	-0.366	-0.358	-0.349	-0.339	-0.329	-0.319	-0.310	-0.299	-0.289	-0.279	-0.269	-0.258	-0.249	-0.236	-0.226	-0.216	-0.205	-0.195	-0.185	-0.175	-0.165	-0.154	-0.144	-0.134	-0.124	-0.115	-0.105	-0.096	-0.086	-0.076	-0.068	-0.060	-0.051	-0.042	-0.035	-0.025	-0.018	-0.009	0.000	0.006	0.015	0.024	0.031	0.040	0.048	0.055	0.064	0.072	0.081	0.089	0.098	0.106	0.115	0.124	0.134	0.141	0.151	0.161	0.170	0.180	0.190	0.201	0.211	0.220	0.231	0.241	0.251	0.262	0.272	0.282	0.294	0.302	0.312	0.324	0.334	0.342	0.352	0.360	0.370	0.379	0.386	0.394	0.401	0.409	0.416	0.422	0.428	0.432	0.438	0.442	0.446	0.449	0.451	0.451	0.454	0.454	0.454	0.452	0.452	0.450	0.448	0.444	0.440	0.436	0.432	0.426	0.421	0.414	0.408	0.400	0.392	0.384	0.376	0.368	0.359	0.351	0.341	0.332	0.324	0.312	0.304	0.295	0.286	0.278	0.269	0.260	0.251	0.244	0.235	0.228	0.220	0.212	0.208	0.201	0.196	0.190	0.186	0.181	0.178	0.174	0.171	0.169	0.168	0.165	0.164	0.164	0.164	0.164	0.164	0.166	0.168	0.170	0.172	0.175	0.178	0.180	0.184	0.189	0.192	0.196	0.202	0.206	0.211	0.218	0.221	0.228	0.232	0.238	0.244	0.249	0.255	0.260	0.268	0.274	0.279	0.286	0.291	0.298	0.304	0.310	0.318	0.322	0.329	0.335	0.342	0.349	0.355	0.361	0.369	0.376	0.382	0.391	0.398	0.405	0.412	0.421	0.429	0.436	0.445	0.452	0.461	0.470	0.480	0.489	0.499	0.509	0.519	0.529	0.540	0.550	0.562	0.572	0.585	0.598	0.610	0.622	0.635	0.648	0.661	0.675	0.690	0.705	0.720	0.734	0.749	0.765	0.781	0.796	0.812	0.830	0.846	0.864	0.882	0.900	0.919	0.936	0.955	0.974	0.992	1.012	1.031	1.051	1.070	1.090	1.110	1.130	1.151	1.171	1.191	1.211	1.231	1.252	1.272	1.292	1.312	1.334	1.352	1.372	1.392	1.412	1.431	1.450	1.470	1.488	1.506	1.524	1.542	1.560	1.578	1.595	1.611	1.626	1.642	1.658	1.672	1.688	1.700	1.714	1.728	1.740	1.752	1.765	1.776	1.788	1.799	1.810	1.820	1.830	1.839	1.849	1.856	1.865	1.874	1.882	1.891	1.899	1.906	1.914	1.921	1.929	1.936	1.944	1.951	1.960	1.969	1.976	1.985	1.992	2.001	2.010	2.019	2.027	2.036	2.046	2.055	2.065	2.075	2.086	2.095	2.106	2.116	2.129	2.139	2.151	2.162	2.174	2.185	2.196	2.209	2.220	2.231	2.242	2.255	2.265	2.276	2.288	2.298	2.308	2.316	2.326	2.335	2.344	2.352	2.360	2.366	2.372	2.380	2.385	2.389	2.394	2.396	2.400	2.401	2.402	2.404	2.405	2.404	2.402	2.400	2.399	2.396	2.392	2.389	2.384	2.380	2.374	2.369	2.361	2.355	2.348	2.341	2.332	2.325	2.316	2.309	2.300	2.291	2.284	2.274	2.266	2.258	2.249	2.240	2.234	2.225	2.218	2.210	2.204	2.196	2.190	2.184	2.178	2.171	2.166	2.160	2.156	2.151	2.148	2.144	2.140	2.138	2.134	2.131	2.128	2.125	2.122	2.120	2.119	2.115	2.114	2.111	2.109	2.108	2.104	2.102	2.100	2.098	2.094	2.091	2.088	2.084	2.080	2.075	2.070	2.065	2.059	2.054	2.046	2.039	2.031	2.024	2.015	2.005	1.996	1.985	1.975	1.964	1.952	1.940	1.928	1.914	1.900	1.886	1.872	1.856	1.842	1.826	1.810	1.794	1.775	1.759	1.741	1.722	1.705	1.688	1.669	1.651	1.632	1.614	1.594	1.576	1.558	1.539	1.520	1.501	1.482	1.464	1.446	1.429	1.410	1.392	1.376	1.358	1.340	1.324	1.308	1.291	1.275	1.260	1.244	1.229	1.215	1.201	1.186	1.172	1.160	1.148	1.134	1.122	1.110	1.099	1.088	1.078	1.068	1.056	1.048	1.039	1.029	1.020	1.012	1.002	0.995	0.989	0.980	0.974	0.966	0.960	0.954	0.948	0.941	0.935	0.929	0.922	0.918	0.912	0.908	0.902	0.896	0.891	0.886	0.881	0.876	0.872	0.866	0.861	0.856	0.851	0.846	0.841	0.835	0.830	0.825	0.820	0.815	0.809	0.802	0.798	0.791	0.786	0.779	0.774	0.768	0.760	0.754	0.748	0.740	0.732	0.726	0.719	0.711	0.704	0.696	0.690	0.682	0.675	0.669	0.660	0.654	0.645	0.639	0.631	0.624	0.618	0.610	0.604	0.598	0.591	0.585	0.579	0.574	0.569	0.564	0.559	0.555	0.551	0.548	0.545	0.542	0.541	0.539	0.538	0.538	0.538	0.538	0.539	0.540	0.542	0.545	0.549	0.552	0.556	0.560	0.566	0.571	0.578	0.585	0.591	0.598	0.606	0.614	0.622	0.631	0.639	0.649	0.659	0.668	0.676	0.686	0.695	0.706	0.715	0.724	0.734	0.742	0.751	0.759	0.766	0.774	0.781	0.788	0.794	0.800	0.805	0.809	0.811	0.816	0.819	0.819	0.820	0.821	0.820	0.819	0.816	0.814	0.811	0.806	0.801	0.796	0.789	0.782	0.774	0.766	0.755	0.746	0.735	0.724	0.711	0.700	0.685	0.672	0.659	0.644	0.629	0.612	0.598	0.581	0.565	0.548	0.530	0.512	0.496	0.478	0.459	0.441	0.424	0.404	0.386	0.368	0.349	0.330	0.311	0.292	0.275	0.255	0.238	0.219	0.201	0.182	0.164	0.146	0.129	0.110	0.092	0.075	0.058	0.041	0.024	0.008	-0.009	-0.025	-0.041	-0.058	-0.074	-0.089	-0.102	-0.119	-0.132	-0.148	-0.160	-0.172	-0.188	-0.199	-0.212	-0.224	-0.235	-0.246	-0.258	-0.266	-0.276	-0.285	-0.294	-0.301	-0.308	-0.315	-0.320	-0.325	-0.329	-0.332	-0.335	-0.338	-0.339	-0.340	-0.339	-0.338	-0.336	-0.332	-0.329	-0.325	-0.319	-0.314	-0.305	-0.298	-0.289	-0.279	-0.269	-0.256	-0.244	-0.231	-0.216	-0.202	-0.185	-0.170	-0.152	-0.134	-0.116	-0.096	-0.076	-0.055	-0.034	-0.014	0.010	0.031	0.055	0.079	0.102	0.125	0.150	0.174	0.199	0.222	0.248	0.271	0.298	0.321	0.346	0.370	0.394	0.419	0.441	0.465	0.488	0.511	0.534	0.554	0.576	0.596	0.616	0.636	0.655	0.674	0.691	0.709	0.725	0.741	0.758	0.772	0.786	0.800	0.812	0.825	0.838	0.849	0.859	0.869	0.878	0.886	0.895	0.904	0.910	0.916	0.922	0.929	0.935	0.940	0.945	0.949	0.952	0.958	0.960	0.964	0.966	0.970	0.971	0.975	0.976	0.978	0.980	0.981	0.982	0.984	0.985	0.986	0.989	0.989	0.991	0.992	0.994	0.994	0.995	0.996	0.998	0.999	0.999	1.000	1.002	1.002	1.004	1.005	1.006	1.008	1.009	1.010	1.010	1.011	1.012	1.012	1.014	1.014	1.015	1.015	1.016	1.016	1.016	1.016	1.018	1.019	1.018	1.019	1.019	1.018	1.019	1.019	1.018	1.018	1.016	1.016	1.015	1.014	1.014	1.012	1.011	1.010	1.009	1.008	1.008	1.005	1.004	1.001	1.000	0.998	0.996	0.992	0.991	0.988	0.986	0.982	0.980	0.976	0.974	0.970	0.966	0.962	0.959	0.954	0.950	0.945	0.941	0.936	0.930	0.926	0.920	0.914	0.909	0.901	0.896	0.889	0.882	0.875	0.869	0.860	0.852	0.844	0.836	0.828	0.819	0.810	0.802	0.794	0.784	0.775	0.765	0.755	0.746	0.736	0.726	0.716	0.705	0.695	0.684	0.674	0.664	0.652	0.642	0.632	0.621	0.611	0.600	0.590	0.580	0.570	0.559	0.550	0.540	0.531	0.521	0.511	0.502	0.495	0.486	0.478	0.470	0.462	0.455	0.449	0.444	0.438	0.432	0.428	0.422	0.419	0.415	0.412	0.410	0.409	0.408	0.408	0.408	0.408	0.410	0.411	0.414	0.418	0.422	0.426	0.432	0.439	0.445	0.452	0.461	0.470	0.481	0.491	0.502	0.514	0.526	0.540	0.554	0.568	0.582	0.598	0.615	0.630	0.648	0.665	0.682	0.700	0.719	0.736	0.755	0.775	0.794	0.812	0.832	0.851	0.871	0.890	0.909	0.928	0.946	0.965	0.984	1.000	1.018	1.034	1.050	1.066	1.081	1.096	1.109	1.121	1.135	1.148	1.156	1.168	1.176	1.185	1.192	1.199	1.204	1.209	1.212	1.215	1.216	1.218	1.218	1.216	1.214	1.211	1.208	1.204	1.198	1.191	1.184	1.176	1.168	1.158	1.148	1.138	1.126	1.114	1.101	1.089	1.075	1.061	1.046	1.032	1.018	1.002	0.989	0.972	0.956	0.941	0.926	0.911	0.895	0.880	0.864	0.849	0.832	0.819	0.804	0.790	0.775	0.761	0.748	0.735	0.722	0.710	0.699	0.688	0.676	0.666	0.656	0.648	0.639	0.631	0.622	0.616	0.610	0.604	0.599	0.594	0.590	0.586	0.582	0.580	0.579	0.576	0.575	0.575	0.576	0.576	0.578	0.579	0.581	0.584	0.588	0.590	0.595	0.598	0.602	0.608	0.614	0.620	0.625	0.632	0.639	0.646	0.654	0.660	0.669	0.676	0.685	0.692	0.701	0.711	0.719	0.729	0.738	0.748	0.756	0.765	0.776	0.786	0.795	0.805	0.816	0.825	0.835	0.846	0.855	0.866	0.876	0.886	0.896	0.906	0.916	0.926	0.935	0.945	0.956	0.965	0.974	0.985	0.994	1.004	1.012	1.021	1.030	1.040	1.048	1.056	1.065	1.072	1.080	1.088	1.095	1.102	1.109	1.116	1.122	1.129	1.135	1.140	1.146	1.151	1.156	1.161	1.166	1.170	1.174	1.176	1.181	1.184	1.186	1.189	1.191	1.192	1.195	1.196	1.196	1.198	1.199	1.199	1.199	1.199	1.199	1.199	1.199	1.196	1.196	1.195	1.194	1.192	1.190	1.189	1.188	1.185	1.182	1.181	1.179	1.176	1.174	1.171	1.169	1.166	1.164	1.161	1.158	1.156	1.154	1.150	1.148	1.146	1.142	1.140	1.136	1.134	1.131	1.129	1.126	1.124	1.121	1.118	1.116	1.112	1.110	1.106	1.104	1.100	1.098	1.092	1.090	1.086	1.082	1.079	1.075	1.071	1.066	1.062	1.059	1.054	1.049	1.044	1.039	1.032	1.028	1.022	1.015	1.009	1.004	0.998	0.990	0.984	0.976	0.969	0.962	0.955	0.948	0.940	0.932	0.924	0.916	0.909	0.901	0.894	0.886	0.879	0.871	0.862	0.856	0.849	0.841	0.835	0.826	0.821	0.814	0.808	0.802	0.796	0.791	0.785	0.781	0.776	0.772	0.768	0.764	0.761	0.758	0.755	0.754	0.751	0.749	0.748	0.745	0.745	0.745	0.744	0.742	0.742	0.742	0.742	0.741	0.742	0.741	0.741	0.742	0.742	0.742	0.742	0.741	0.741	0.740	0.740	0.740	0.738	0.736	0.735	0.731	0.729	0.726	0.722	0.719	0.715	0.709	0.704	0.698	0.691	0.685	0.678	0.670	0.661	0.652	0.644	0.635	0.625	0.614	0.604	0.592	0.581	0.570	0.556	0.544	0.532	0.520	0.506	0.492	0.480	0.468	0.455	0.441	0.429	0.415	0.401	0.389	0.376	0.362	0.351	0.339	0.326	0.316	0.304	0.294	0.282	0.272	0.264	0.254	0.245	0.236	0.230	0.222	0.215	0.210	0.204	0.199	0.194	0.189	0.186	0.182	0.180	0.179	0.178	0.178	0.176	0.176	0.178	0.179	0.181	0.184	0.186	0.191	0.194	0.200	0.205	0.211	0.218	0.224	0.232	0.240	0.249	0.258	0.268	0.278	0.289	0.299	0.311	0.324	0.335	0.348	0.361	0.376	0.389	0.404	0.419	0.435	0.450	0.466	0.484	0.500	0.518	0.535	0.552	0.571	0.590	0.608	0.626	0.645	0.664	0.682	0.701	0.721	0.740	0.759	0.779	0.798	0.816	0.835	0.852	0.872	0.890	0.908	0.926	0.944	0.960	0.976	0.994	1.010	1.025	1.041	1.055	1.070	1.084	1.098	1.110	1.122	1.134	1.145	1.156	1.166	1.176	1.186	1.195	1.204	1.212	1.219	1.226	1.232	1.239	1.245	1.250	1.256	1.261	1.265	1.270	1.274	1.278	1.281	1.284	1.289	1.291	1.294	1.296	1.300	1.304	1.306	1.310	1.312	1.315	1.318	1.321	1.324	1.328	1.331	1.334	1.338	1.341	1.345	1.349	1.354	1.358	1.361	1.366	1.371	1.376	1.381	1.386	1.392	1.398	1.402	1.408	1.414	1.419	1.425	1.431	1.438	1.444	1.449	1.455	1.460	1.466	1.472	1.478	1.484	1.489	1.494	1.500	1.505	1.511	1.516	1.521	1.528	1.532	1.536	1.541	1.545	1.550	1.555	1.558	1.562	1.566	1.570	1.574	1.578	1.581	1.585	1.589	1.591	1.595	1.599	1.602	1.606	1.610	1.612	1.616	1.620	1.625	1.628	1.631	1.635	1.640	1.644	1.649	1.654	1.659	1.664	1.669	1.674	1.680	1.686	1.691	1.699	1.706	1.714	1.721	1.729	1.736	1.745	1.755	1.764	1.774	1.784	1.794	1.805	1.816	1.829	1.840	1.852	1.865	1.879	1.892	1.905	1.920	1.934	1.950	1.965	1.981	1.998	2.015	2.031	2.049	2.066	2.084	2.101	2.120	2.139	2.158	2.176	2.196	2.215	2.235	2.256	2.276	2.296	2.319	2.340	2.360	2.381	2.404	2.424	2.446	2.468	2.489	2.510	2.531	2.551	2.574	2.595	2.615	2.636	2.656	2.678	2.698	2.718	2.738	2.758	2.776	2.795	2.814	2.832	2.850	2.868	2.885	2.902	2.918	2.934	2.949	2.964	2.978	2.992	3.006	3.020	3.032	3.044	3.058	3.069	3.080	3.091	3.102	3.112	3.122	3.134	3.144	3.154	3.164	3.171	3.181	3.190	3.200	3.208	3.216	3.226	3.235	3.244	3.254	3.262	3.271	3.281	3.290	3.300	3.310	3.320	3.330	3.341	3.351	3.362	3.375	3.386	3.399	3.410	3.424	3.436	3.450	3.462	3.478	3.490	3.505	3.519	3.534	3.550	3.564	3.580	3.596	3.611	3.628	3.644	3.660	3.676	3.692	3.708	3.725	3.741	3.758	3.772	3.789	3.805	3.820	3.835	3.850	3.864	3.878	3.891	3.905	3.918	3.930	3.941	3.952	3.964	3.974	3.984	3.992	4.000	4.008	4.014	4.020	4.025	4.029	4.032	4.035	4.037	4.037	4.037	4.036	4.035	4.031	4.028	4.024	4.019	4.012	4.008	3.999	3.991	3.981	3.972	3.961	3.950	3.940	3.928	3.914	3.900	3.888	3.872	3.858	3.844	3.829	3.814	3.799	3.782	3.766	3.752	3.738	3.721	3.706	3.691	3.678	3.662	3.650	3.636	3.624	3.611	3.599	3.589	3.579	3.569	3.561	3.552	3.545	3.539	3.534	3.529	3.525	3.522	3.521	3.520	3.520	3.521	3.524	3.526	3.530	3.535	3.540	3.548	3.555	3.564	3.571	3.582	3.592	3.604	3.616	3.629	3.641	3.655	3.669	3.684	3.699	3.712	3.729	3.742	3.759	3.775	3.791	3.808	3.821	3.838	3.852	3.868	3.882	3.896	3.911	3.925	3.938	3.950	3.962	3.974	3.985	3.995	4.004	4.012	4.021	4.028	4.035	4.041	4.046	4.050	4.054	4.058	4.059	4.061	4.061	4.061	4.061	4.059	4.058	4.055	4.052	4.048	4.044	4.039	4.034	4.029	4.021	4.015	4.009	4.003	3.994	3.986	3.979	3.970	3.961	3.954	3.945	3.936	3.928	3.919	3.910	3.901	3.892	3.885	3.878	3.868	3.860	3.852	3.846	3.839	3.830	3.824	3.818	3.811	3.805	3.799	3.794	3.789	3.784	3.778	3.774	3.769	3.765	3.761	3.758	3.754	3.751	3.748	3.745	3.742	3.739	3.736	3.735	3.732	3.731	3.730	3.729	3.726	3.726	3.724	3.724	3.721	3.721	3.719	3.719	3.718	3.716	3.715	3.714	3.712	3.711	3.711	3.709	3.709	3.708	3.706	3.704	3.702	3.700	3.699	3.695	3.694	3.691	3.689	3.685	3.681	3.678	3.675	3.670	3.666	3.661	3.655	3.650	3.644	3.638	3.630	3.622	3.615	3.606	3.596	3.588	3.578	3.566	3.555	3.542	3.530	3.516	3.502	3.489	3.472	3.456	3.440	3.422	3.405	3.386	3.368	3.348	3.326	3.306	3.285	3.262	3.240	3.216	3.192	3.169	3.144	3.119	3.092	3.066	3.040	3.014	2.986	2.959	2.931	2.904	2.878	2.850	2.821	2.794	2.766	2.739	2.712	2.686	2.659	2.632	2.608	2.581	2.556	2.531	2.509	2.484	2.462	2.439	2.418	2.398	2.378	2.358	2.339	2.320	2.304	2.288	2.271	2.256	2.242	2.229	2.218	2.206	2.195	2.186	2.176	2.168	2.160	2.155	2.148	2.142	2.138	2.134	2.130	2.128	2.125	2.122	2.121	2.121	2.121	2.121	2.121	2.122	2.124	2.126	2.129	2.130	2.134	2.136	2.139	2.141	2.145	2.148	2.152	2.155	2.159	2.162	2.168	2.171	2.175	2.180	2.185	2.189	2.192	2.198	2.201	2.205	2.211	2.215	2.219	2.224	2.229	2.234	2.239	2.244	2.249	2.255	2.261	2.268	2.274	2.280	2.288	2.292	2.300	2.308	2.316	2.325	2.334	2.342	2.351	2.361	2.371	2.382	2.392	2.404	2.415	2.426	2.439	2.451	2.464	2.476	2.490	2.502	2.516	2.529	2.542	2.556	2.570	2.584	2.598	2.611	2.624	2.638	2.651	2.664	2.676	2.688	2.700	2.712	2.722	2.734	2.742	2.751	2.761	2.769	2.776	2.782	2.789	2.794	2.798	2.801	2.804	2.805	2.805	2.805	2.804	2.801	2.798	2.794	2.788	2.781	2.774	2.765	2.756	2.745	2.732	2.720	2.708	2.691	2.678	2.660	2.642	2.625	2.606	2.586	2.565	2.544	2.521	2.499	2.474	2.450	2.424	2.399	2.371	2.345	2.318	2.289	2.259	2.231	2.200	2.170	2.140	2.108	2.078	2.045	2.014	1.981	1.949	1.916	1.884	1.850	1.818	1.785	1.751	1.718	1.685	1.651	1.618	1.585	1.552	1.519	1.488	1.455	1.422	1.391	1.359	1.326	1.296	1.266	1.235	1.205	1.175	1.145	1.116	1.088	1.061	1.032	1.006	0.980	0.955	0.930	0.905	0.881	0.856	0.834	0.811	0.790	0.769	0.748	0.728	0.709	0.689	0.670	0.652	0.635	0.619	0.601	0.585	0.571	0.556	0.541	0.528	0.514	0.501	0.489	0.476	0.465	0.452	0.442	0.432	0.421	0.411	0.402	0.392	0.384	0.375	0.368	0.359	0.350	0.341	0.334	0.325	0.318	0.310	0.301	0.294	0.286	0.279	0.271	0.264	0.255	0.248	0.240	0.231	0.224	0.214	0.206	0.198	0.188	0.179	0.170	0.159	0.150	0.140	0.129	0.119	0.108	0.095	0.084	0.071	0.059	0.046	0.034	0.020	0.006	-0.008	-0.020	-0.034	-0.049	-0.064	-0.078	-0.092	-0.108	-0.124	-0.138	-0.152	-0.168	-0.184	-0.198	-0.214	-0.229	-0.241	-0.256	-0.270	-0.284	-0.298	-0.310	-0.322	-0.335	-0.346	-0.356	-0.368	-0.378	-0.385	-0.395	-0.401	-0.408	-0.414	-0.420	-0.424	-0.428	-0.429	-0.430	-0.431	-0.431	-0.429	-0.428	-0.424	-0.419	-0.414	-0.409	-0.401	-0.394	-0.384	-0.375	-0.365	-0.355	-0.342	-0.330	-0.316	-0.304	-0.289	-0.275	-0.260	-0.244	-0.229	-0.212	-0.196	-0.179	-0.162	-0.148	-0.130	-0.114	-0.098	-0.081	-0.065	-0.050	-0.034	-0.020	-0.005	0.009	0.021	0.034	0.046	0.058	0.068	0.079	0.088	0.095	0.102	0.109	0.114	0.120	0.122	0.125	0.128	0.128	0.128	0.126	0.124	0.121	0.116	0.111	0.105	0.099	0.090	0.082	0.072	0.061	0.051	0.040	0.026	0.015	0.001	-0.014	-0.029	-0.044	-0.060	-0.076	-0.094	-0.111	-0.129	-0.146	-0.165	-0.182	-0.201	-0.220	-0.239	-0.258	-0.276	-0.295	-0.314	-0.334	-0.351	-0.370	-0.388	-0.405	-0.422	-0.440	-0.458	-0.474	-0.491	-0.506	-0.522	-0.538	-0.552	-0.566	-0.581	-0.595	-0.608	-0.621	-0.634	-0.646	-0.658	-0.670	-0.680	-0.690	-0.700	-0.710	-0.720	-0.729	-0.739	-0.748	-0.756	-0.764	-0.771	-0.779	-0.785	-0.792	-0.799	-0.806	-0.814	-0.819	-0.826	-0.831	-0.838	-0.842	-0.849	-0.854	-0.860	-0.865	-0.870	-0.875	-0.881	-0.886	-0.891	-0.896	-0.901	-0.906	-0.912	-0.916	-0.921	-0.926	-0.931	-0.935	-0.940	-0.945	-0.949	-0.952	-0.956	-0.960	-0.962	-0.968	-0.969	-0.972	-0.975	-0.976	-0.978	-0.979	-0.981	-0.981	-0.981	-0.982	-0.981	-0.980	-0.979	-0.976	-0.974	-0.970	-0.968	-0.964	-0.959	-0.954	-0.950	-0.944	-0.939	-0.932	-0.925	-0.918	-0.911	-0.902	-0.895	-0.885	-0.878	-0.868	-0.860	-0.850	-0.840	-0.831	-0.821	-0.810	-0.800	-0.790	-0.780	-0.771	-0.761	-0.752	-0.742	-0.732	-0.724	-0.715	-0.706	-0.698	-0.690	-0.682	-0.675	-0.668	-0.661	-0.654	-0.649	-0.642	-0.638	-0.632	-0.628	-0.622	-0.619	-0.615	-0.611	-0.608	-0.605	-0.601	-0.600	-0.598	-0.594	-0.592	-0.590	-0.589	-0.586	-0.584	-0.582	-0.580	-0.579	-0.575	-0.574	-0.570	-0.568	-0.564	-0.561	-0.556	-0.554	-0.549	-0.545	-0.541	-0.535	-0.531	-0.525	-0.520	-0.512	-0.506	-0.500	-0.492	-0.485	-0.478	-0.470	-0.462	-0.454	-0.446	-0.438	-0.429	-0.421	-0.411	-0.404	-0.395	-0.386	-0.379	-0.370	-0.361	-0.354	-0.346	-0.339	-0.331	-0.325	-0.319	-0.311	-0.306	-0.300	-0.295	-0.290	-0.285	-0.282	-0.278	-0.274	-0.271	-0.270	-0.268	-0.265	-0.264	-0.264	-0.262	-0.261	-0.260	-0.259	-0.259	-0.258	-0.258	-0.258	-0.256	-0.255	-0.254	-0.252	-0.250	-0.250	-0.246	-0.244	-0.241	-0.239	-0.234	-0.229	-0.224	-0.219	-0.211	-0.205	-0.198	-0.189	-0.180	-0.170	-0.160	-0.149	-0.136	-0.124	-0.110	-0.095	-0.081	-0.066	-0.050	-0.032	-0.015	0.002	0.020	0.039	0.058	0.079	0.098	0.118	0.139	0.159	0.179	0.200	0.220	0.241	0.262	0.282	0.302	0.322	0.342	0.361	0.381	0.400	0.419	0.436	0.454	0.471	0.488	0.502	0.519	0.532	0.546	0.560	0.572	0.585	0.595	0.606	0.616	0.625	0.635	0.642	0.650	0.658	0.664	0.669	0.675	0.679	0.684	0.688	0.690	0.694	0.696	0.698	0.700	0.701	0.702	0.704	0.705	0.705	0.706	0.708	0.706	0.708	0.708	0.709	0.709	0.709	0.710	0.710	0.711	0.711	0.714	0.715	0.716	0.718	0.720	0.722	0.725	0.728	0.731	0.735	0.739	0.742	0.748	0.751	0.758	0.762	0.769	0.774	0.780	0.786	0.792	0.800	0.806	0.814	0.821	0.829	0.836	0.844	0.851	0.859	0.866	0.874	0.880	0.888	0.895	0.902	0.909	0.916	0.922	0.929	0.934	0.939	0.942	0.948	0.952	0.955	0.959	0.960	0.962	0.962	0.964	0.964	0.964	0.962	0.961	0.959	0.956	0.952	0.949	0.945	0.939	0.935	0.928	0.921	0.914	0.906	0.899	0.889	0.880	0.870	0.860	0.849	0.839	0.828	0.816	0.804	0.792	0.780	0.769	0.756	0.744	0.732	0.720	0.708	0.695	0.684	0.671	0.661	0.650	0.638	0.628	0.618	0.608	0.598	0.589	0.579	0.571	0.564	0.558	0.550	0.544	0.538	0.532	0.529	0.524	0.520	0.516	0.514	0.512	0.510	0.510	0.509	0.509	0.509	0.509	0.509	0.509	0.511	0.511	0.512	0.515	0.516	0.519	0.520	0.522	0.524	0.526	0.528	0.530	0.532	0.535	0.535	0.538	0.539	0.540	0.541	0.542	0.542	0.542	0.544	0.542	0.541	0.541	0.540	0.539	0.538	0.535	0.534	0.531	0.529	0.526	0.524	0.521	0.519	0.516	0.512	0.510	0.507	0.506	0.504	0.502	0.500	0.499	0.498	0.498	0.496	0.496	0.498	0.499	0.499	0.501	0.505	0.509	0.512	0.516	0.521	0.528	0.534	0.540	0.548	0.555	0.564	0.572	0.582	0.592	0.602	0.614	0.625	0.636	0.649	0.660	0.672	0.686	0.699	0.711	0.726	0.739	0.752	0.765	0.779	0.791	0.804	0.816	0.829	0.841	0.852	0.864	0.875	0.885	0.895	0.906	0.914	0.922	0.931	0.939	0.946	0.952	0.959	0.965	0.970	0.975	0.979	0.982	0.986	0.989	0.992	0.994	0.996	0.998	0.999	1.000	1.001	1.001	1.001	1.002	1.001	1.001	1.001	1.001	1.001	1.002	1.002	1.002	1.001	1.002	1.002	1.002	1.002	1.004	1.004	1.005	1.006	1.006	1.008	1.008	1.009	1.009	1.009	1.010	1.010	1.011	1.010	1.011	1.010	1.010	1.009	1.009	1.008	1.006	1.004	1.004	1.000	0.998	0.994	0.990	0.986	0.982	0.979	0.972	0.968	0.962	0.956	0.949	0.944	0.936	0.929	0.921	0.915	0.908	0.900	0.892	0.885	0.876	0.869	0.861	0.854	0.848	0.840	0.834	0.826	0.820	0.815	0.809	0.804	0.799	0.796	0.791	0.789	0.786	0.784	0.784	0.782	0.782	0.782	0.782	0.785	0.788	0.790	0.794	0.796	0.801	0.806	0.812	0.819	0.825	0.832	0.840	0.849	0.856	0.865	0.874	0.884	0.894	0.902	0.912	0.924	0.935	0.945	0.956	0.966	0.979	0.990	1.001	1.012	1.024	1.035	1.046	1.059	1.070	1.081	1.092	1.104	1.115	1.128	1.139	1.151	1.161	1.172	1.185	1.196	1.208	1.218	1.229	1.240	1.250	1.262	1.272	1.284	1.294	1.305	1.315	1.326	1.336	1.346	1.358	1.366	1.378	1.386	1.395	1.405	1.414	1.421	1.431	1.439	1.446	1.454	1.461	1.468	1.474	1.480	1.485	1.489	1.494	1.498	1.501	1.504	1.506	1.508	1.510	1.510	1.511	1.511	1.511	1.510	1.509	1.508	1.505	1.502	1.500	1.495	1.492	1.489	1.484	1.479	1.475	1.470	1.465	1.460	1.455	1.450	1.445	1.441	1.435	1.432	1.428	1.424	1.421	1.418	1.415	1.412	1.410	1.410	1.409	1.409	1.410	1.410	1.412	1.414	1.418	1.421	1.424	1.430	1.435	1.442	1.449	1.456	1.465	1.474	1.484	1.494	1.504	1.514	1.525	1.538	1.550	1.562	1.575	1.586	1.601	1.614	1.628	1.640	1.652	1.666	1.679	1.692	1.705	1.718	1.730	1.741	1.752	1.762	1.774	1.782	1.792	1.801	1.808	1.816	1.821	1.828	1.831	1.836	1.839	1.841	1.842	1.844	1.842	1.842	1.840	1.839	1.834	1.831	1.826	1.820	1.814	1.808	1.800	1.792	1.785	1.775	1.765	1.756	1.746	1.736	1.726	1.715	1.705	1.695	1.684	1.674	1.662	1.652	1.641	1.631	1.621	1.612	1.602	1.594	1.585	1.576	1.569	1.564	1.558	1.551	1.546	1.542	1.539	1.535	1.532	1.531	1.530	1.529	1.530	1.532	1.534	1.536	1.540	1.542	1.548	1.552	1.559	1.565	1.571	1.580	1.588	1.595	1.605	1.614	1.624	1.635	1.645	1.656	1.668	1.680	1.690	1.702	1.715	1.728	1.741	1.754	1.766	1.780	1.792	1.806	1.820	1.832	1.845	1.859	1.871	1.884	1.899	1.911	1.922	1.935	1.948	1.960	1.971	1.982	1.995	2.006	2.018	2.030	2.040	2.052	2.062	2.072	2.084	2.094	2.102	2.114	2.124	2.132	2.141	2.151	2.160	2.169	2.178	2.186	2.195	2.204	2.211	2.220	2.229	2.235	2.244	2.251	2.259	2.266	2.274	2.280	2.289	2.295	2.304	2.310	2.316	2.325	2.331	2.338	2.346	2.352	2.359	2.365	2.372	2.379	2.385	2.391	2.398	2.404	2.410	2.416	2.422	2.428	2.434	2.440	2.445	2.451	2.458	2.462	2.468	2.472	2.478	2.481	2.486	2.490	2.495	2.498	2.501	2.504	2.509	2.511	2.514	2.515	2.518	2.520	2.520	2.522	2.522	2.524	2.524	2.524	2.524	2.522	2.522	2.520	2.519	2.515	2.514	2.510	2.506	2.502	2.499	2.495	2.490	2.482	2.478	2.472	2.466	2.459	2.452	2.444	2.436	2.429	2.419	2.411	2.402	2.392	2.381	2.371	2.361	2.350	2.339	2.328	2.314	2.302	2.290	2.276	2.264	2.250	2.235	2.221	2.206	2.191	2.175	2.160	2.144	2.129	2.111	2.094	2.078	2.060	2.042	2.025	2.006	1.989	1.970	1.951	1.932	1.914	1.896	1.876	1.858	1.840	1.820	1.802	1.784	1.764	1.745	1.726	1.709	1.691	1.672	1.655	1.636	1.620	1.604	1.588	1.571	1.556	1.541	1.526	1.512	1.499	1.488	1.474	1.462	1.452	1.442	1.432	1.424	1.415	1.408	1.400	1.394	1.388	1.384	1.379	1.375	1.372	1.369	1.368	1.365	1.364	1.364	1.364	1.364	1.365	1.366	1.369	1.371	1.375	1.378	1.380	1.385	1.389	1.392	1.396	1.402	1.406	1.411	1.418	1.421	1.428	1.432	1.438	1.442	1.449	1.452	1.459	1.464	1.470	1.475	1.480	1.486	1.490	1.495	1.500	1.505	1.510	1.515	1.520	1.525	1.530	1.535	1.540	1.545	1.550	1.554	1.560	1.565	1.570	1.575	1.580	1.585	1.591	1.598	1.602	1.609	1.614	1.621	1.628	1.634	1.640	1.648	1.655	1.662	1.670	1.678	1.686	1.695	1.702	1.711	1.720	1.729	1.739	1.748	1.756	1.768	1.778	1.788	1.798	1.808	1.819	1.829	1.840	1.850	1.861	1.872	1.884	1.894	1.906	1.918	1.929	1.940	1.951	1.964	1.974	1.986	1.998	2.009	2.020	2.033	2.045	2.055	2.068	2.079	2.091	2.102	2.115	2.128	2.139	2.151	2.162	2.175	2.186	2.199	2.211	2.224	2.236	2.248	2.260	2.271	2.284	2.296	2.308	2.319	2.331	2.342	2.354	2.366	2.376	2.388	2.398	2.408	2.419	2.429	2.438	2.448	2.456	2.464	2.472	2.480	2.486	2.494	2.499	2.506	2.511	2.515	2.521	2.525	2.529	2.531	2.534	2.536	2.538	2.538	2.539	2.539	2.539	2.538	2.538	2.535	2.534	2.530	2.529	2.525	2.522	2.520	2.516	2.512	2.510	2.506	2.504	2.501	2.498	2.494	2.491	2.489	2.486	2.484	2.482	2.481	2.479	2.478	2.479	2.478	2.479	2.479	2.480	2.481	2.484	2.486	2.489	2.491	2.495	2.500	2.502	2.508	2.511	2.516	2.521	2.526	2.530	2.535	2.540	2.545	2.551	2.555	2.560	2.564	2.569	2.572	2.575	2.578	2.580	2.582	2.581	2.582	2.582	2.581	2.579	2.578	2.574	2.570	2.565	2.560	2.554	2.546	2.538	2.529	2.520	2.509	2.498	2.485	2.471	2.459	2.444	2.429	2.412	2.396	2.379	2.362	2.345	2.326	2.306	2.288	2.269	2.249	2.229	2.210	2.190	2.170	2.150	2.131	2.112	2.092	2.074	2.055	2.039	2.020	2.004	1.988	1.971	1.956	1.942	1.928	1.915	1.901	1.890	1.879	1.868	1.858	1.849	1.841	1.834	1.828	1.822	1.818	1.814	1.810	1.808	1.805	1.804	1.804	1.804	1.805	1.806	1.809	1.811	1.815	1.818	1.822	1.829	1.834	1.840	1.846	1.852	1.860	1.868	1.875	1.882	1.892	1.901	1.910	1.920	1.929	1.939	1.948	1.958	1.969	1.979	1.989	2.000	2.010	2.020	2.031	2.041	2.052	2.064	2.075	2.085	2.096	2.106	2.119	2.129	2.140	2.151	2.162	2.172	2.184	2.195	2.205	2.216	2.226	2.239	2.248	2.259	2.270	2.280	2.290	2.300	2.311	2.320	2.330	2.340	2.350	2.359	2.370	2.379	2.388	2.398	2.406	2.415	2.425	2.434	2.442	2.451	2.459	2.468	2.476	2.484	2.492	2.499	2.506	2.514	2.522	2.529	2.536	2.544	2.550	2.556	2.564	2.570	2.576	2.582	2.589	2.595	2.600	2.606	2.611	2.616	2.621	2.628	2.632	2.638	2.641	2.646	2.652	2.658	2.661	2.666	2.671	2.676	2.680	2.685	2.690	2.694	2.698	2.701	2.705	2.709	2.711	2.716	2.720	2.722	2.726	2.730	2.732	2.735	2.740	2.742	2.746	2.748	2.752	2.755	2.758	2.761	2.764	2.768	2.770	2.774	2.776	2.780	2.782	2.786	2.789	2.794	2.796	2.800	2.804	2.809	2.811	2.816	2.821	2.826	2.830	2.835	2.840	2.846	2.852	2.858	2.865	2.871	2.879	2.885	2.894	2.901	2.910	2.919	2.929	2.938	2.948	2.959	2.969	2.980	2.991	3.004	3.015	3.028	3.041	3.054	3.068	3.081	3.096	3.111	3.125	3.140	3.155	3.170	3.186	3.201	3.218	3.232	3.249	3.265	3.281	3.298	3.314	3.330	3.346	3.362	3.378	3.394	3.410	3.425	3.441	3.455	3.470	3.484	3.499	3.512	3.525	3.539	3.550	3.562	3.572	3.584	3.594	3.604	3.612	3.621	3.629	3.635	3.642	3.649	3.652	3.658	3.661	3.664	3.666	3.668	3.668	3.668	3.666	3.664	3.660	3.655	3.651	3.645	3.639	3.631	3.622	3.614	3.602	3.592	3.580	3.568	3.554	3.539	3.522	3.506	3.489	3.471	3.451	3.431	3.410	3.388	3.365	3.342	3.318	3.294	3.269	3.242	3.215	3.189	3.160	3.131	3.102	3.074	3.045	3.014	2.984	2.952	2.921	2.889	2.859	2.826	2.794	2.761	2.730	2.696	2.665	2.632	2.600	2.569	2.536	2.506	2.474	2.444	2.412	2.382	2.352	2.324	2.294	2.266	2.239	2.211	2.185	2.159	2.135	2.110	2.085	2.062	2.040	2.019	1.998	1.976	1.958	1.938	1.920	1.902	1.886	1.870	1.855	1.842	1.829	1.818	1.805	1.794	1.785	1.775	1.766	1.759	1.751	1.745	1.738	1.732	1.729	1.724	1.720	1.718	1.715	1.712	1.710	1.709	1.709	1.708	1.708	1.706	1.706	1.708	1.708	1.708	1.709	1.709	1.710	1.711	1.712	1.714	1.715	1.716	1.716	1.718	1.719	1.719	1.720	1.720	1.721	1.721	1.721	1.721	1.722	1.722	1.722	1.721	1.721	1.721	1.720	1.719	1.718	1.718	1.716	1.716	1.715	1.714	1.712	1.711	1.711	1.710	1.709	1.708	1.709	1.708	1.708	1.706	1.705	1.705	1.705	1.704	1.705	1.705	1.705	1.705	1.704	1.705	1.706	1.705	1.706	1.706	1.708	1.706	1.708	1.708	1.708	1.708	1.706	1.705	1.705	1.704	1.701	1.700	1.699	1.696	1.694	1.691	1.686	1.681	1.678	1.672	1.666	1.660	1.652	1.645	1.638	1.629	1.619	1.609	1.598	1.586	1.574	1.562	1.550	1.536	1.522	1.509	1.492	1.479	1.462	1.448	1.430	1.414	1.398	1.380	1.364	1.346	1.330	1.312	1.295	1.279	1.262	1.246	1.231	1.216	1.201	1.188	1.172	1.161	1.148	1.136	1.126	1.115	1.106	1.098	1.090	1.082	1.078	1.072	1.068	1.066	1.062	1.062	1.061	1.062	1.064	1.066	1.070	1.074	1.079	1.085	1.091	1.099	1.106	1.115	1.124	1.132	1.142	1.152	1.164	1.175	1.186	1.198	1.209	1.221	1.232	1.245	1.256	1.268	1.279	1.290	1.301	1.312	1.322	1.334	1.342	1.354	1.362	1.372	1.381	1.390	1.398	1.406	1.414	1.420	1.426	1.432	1.438	1.444	1.449	1.452	1.458	1.461	1.465	1.469	1.472	1.475	1.479	1.480	1.484	1.486	1.489	1.491	1.494	1.496	1.498	1.499	1.501	1.504	1.505	1.509	1.510	1.511	1.514	1.516	1.519	1.521	1.524	1.526	1.528	1.530	1.532	1.535	1.536	1.539	1.541	1.544	1.546	1.549	1.550	1.552	1.555	1.556	1.559	1.560	1.561	1.562	1.564	1.566	1.566	1.568	1.568	1.568	1.570	1.570	1.570	1.570	1.568	1.568	1.568	1.566	1.566	1.565	1.562	1.561	1.560	1.559	1.558	1.555	1.554	1.551	1.550	1.549	1.546	1.544	1.542	1.540	1.539	1.535	1.534	1.531	1.529	1.528	1.525	1.522	1.521	1.519	1.516	1.514	1.514	1.511	1.509	1.508	1.505	1.502	1.500	1.499	1.498	1.495	1.492	1.491	1.489	1.486	1.485	1.482	1.481	1.479	1.478	1.476	1.474	1.471	1.471	1.469	1.468	1.468	1.466	1.465	1.464	1.462	1.462	1.464	1.464	1.464	1.464	1.466	1.468	1.470	1.471	1.474	1.478	1.481	1.485	1.489	1.494	1.498	1.504	1.510	1.516	1.524	1.531	1.539	1.546	1.555	1.565	1.574	1.584	1.594	1.605	1.616	1.626	1.638	1.650	1.661	1.674	1.686	1.699	1.710	1.722	1.735	1.748	1.761	1.772	1.785	1.796	1.809	1.820	1.831	1.841	1.851	1.861	1.871	1.880	1.888	1.896	1.902	1.909	1.915	1.919	1.924	1.928	1.930	1.932	1.932	1.932	1.932	1.932	1.930	1.925	1.922	1.918	1.912	1.905	1.898	1.890	1.881	1.872	1.861	1.850	1.839	1.826	1.812	1.800	1.785	1.771	1.755	1.741	1.725	1.709	1.692	1.676	1.659	1.642	1.626	1.609	1.594	1.576	1.560	1.545	1.529	1.514	1.499	1.484	1.471	1.456	1.445	1.432	1.421	1.410	1.401	1.391	1.382	1.376	1.369	1.364	1.358	1.355	1.351	1.350	1.348	1.349	1.349	1.350	1.352	1.356	1.360	1.365	1.371	1.376	1.382	1.390	1.399	1.406	1.415	1.425	1.435	1.445	1.454	1.465	1.475	1.486	1.498	1.508	1.519	1.529	1.539	1.549	1.559	1.568	1.576	1.584	1.591	1.599	1.604	1.611	1.616	1.621	1.624	1.628	1.630	1.632	1.632	1.632	1.631	1.630	1.626	1.624	1.620	1.615	1.609	1.602	1.596	1.588	1.580	1.571	1.562	1.551	1.541	1.530	1.519	1.508	1.496	1.484	1.472	1.459	1.448	1.435	1.422	1.409	1.396	1.384	1.371	1.359	1.346	1.335	1.324	1.312	1.301	1.290	1.280	1.270	1.261	1.252	1.244	1.235	1.228	1.220	1.212	1.206	1.200	1.194	1.189	1.184	1.179	1.174	1.169	1.165	1.161	1.158	1.154	1.151	1.148	1.145	1.142	1.138	1.136	1.132	1.131	1.129	1.125	1.121	1.120	1.115	1.112	1.110	1.106	1.104	1.099	1.095	1.091	1.089	1.084	1.080	1.076	1.070	1.066	1.061	1.056	1.051	1.045	1.040	1.035	1.029	1.024	1.018	1.011	1.005	0.999	0.994	0.986	0.981	0.976	0.970	0.965	0.958	0.952	0.948	0.942	0.936	0.932	0.928	0.922	0.919	0.915	0.911	0.908	0.904	0.901	0.899	0.896	0.895	0.892	0.891	0.891	0.891	0.890	0.890	0.892	0.892	0.894	0.896	0.899	0.901	0.904	0.908	0.911	0.915	0.919	0.922	0.928	0.932	0.939	0.942	0.949	0.955	0.961	0.968	0.974	0.979	0.985	0.991	0.999	1.005	1.011	1.018	1.025	1.030	1.036	1.042	1.048	1.052	1.058	1.062	1.066	1.071	1.074	1.079	1.081	1.082	1.085	1.086	1.089	1.089	1.089	1.089	1.089	1.086	1.085	1.082	1.081	1.078	1.072	1.070	1.065	1.060	1.054	1.048	1.042	1.035	1.028	1.021	1.012	1.004	0.996	0.988	0.978	0.969	0.960	0.950	0.940	0.930	0.920	0.911	0.901	0.892	0.882	0.872	0.864	0.854	0.844	0.836	0.828	0.820	0.811	0.804	0.796	0.790	0.782	0.778	0.772	0.766	0.761	0.758	0.754	0.750	0.746	0.744	0.741	0.741	0.740	0.740	0.739	0.740	0.741	0.742	0.744	0.746	0.749	0.751	0.754	0.758	0.761	0.765	0.769	0.774	0.779	0.782	0.788	0.792	0.798	0.804	0.809	0.814	0.820	0.825	0.830	0.835	0.842	0.848	0.852	0.859	0.864	0.870	0.876	0.881	0.888	0.892	0.898	0.904	0.909	0.915	0.921	0.926	0.931	0.936	0.941	0.948	0.952	0.958	0.962	0.968	0.972	0.978	0.984	0.988	0.992	0.996	1.000	1.004	1.009	1.011	1.015	1.018	1.020	1.022	1.025	1.026	1.026	1.028	1.028	1.025	1.025	1.022	1.021	1.018	1.014	1.009	1.004	0.998	0.991	0.984	0.976	0.966	0.958	0.946	0.935	0.922	0.910	0.896	0.881	0.866	0.850	0.832	0.816	0.799	0.779	0.760	0.740	0.720	0.699	0.678	0.655	0.634	0.610	0.588	0.564	0.541	0.518	0.495	0.471	0.448	0.425	0.401	0.378	0.355	0.332	0.310	0.288	0.266	0.245	0.225	0.205	0.185	0.165	0.146	0.129	0.111	0.094	0.076	0.061	0.045	0.030	0.016	0.004	-0.010	-0.022	-0.035	-0.046	-0.056	-0.068	-0.078	-0.086	-0.096	-0.105	-0.114	-0.121	-0.130	-0.138	-0.144	-0.151	-0.158	-0.164	-0.170	-0.176	-0.182	-0.189	-0.195	-0.201	-0.208	-0.214	-0.219	-0.226	-0.231	-0.238	-0.245	-0.251	-0.258	-0.264	-0.270	-0.278	-0.284	-0.291	-0.299	-0.306	-0.312	-0.320	-0.328	-0.335	-0.341	-0.349	-0.356	-0.364	-0.370	-0.379	-0.385	-0.391	-0.399	-0.405	-0.411	-0.419	-0.425	-0.431	-0.436	-0.442	-0.448	-0.452	-0.458	-0.461	-0.466	-0.469	-0.474	-0.476	-0.479	-0.481	-0.482	-0.485	-0.485	-0.486	-0.486	-0.486	-0.485	-0.484	-0.482	-0.480	-0.478	-0.475	-0.472	-0.470	-0.465	-0.461	-0.458	-0.451	-0.448	-0.442	-0.436	-0.430	-0.424	-0.418	-0.412	-0.405	-0.398	-0.391	-0.384	-0.378	-0.369	-0.361	-0.354	-0.346	-0.340	-0.331	-0.324	-0.316	-0.308	-0.300	-0.292	-0.285	-0.276	-0.270	-0.261	-0.254	-0.248	-0.239	-0.231	-0.224	-0.216	-0.208	-0.200	-0.192	-0.185	-0.178	-0.170	-0.161	-0.154	-0.146	-0.136	-0.129	-0.120	-0.111	-0.101	-0.092	-0.084	-0.075	-0.064	-0.054	-0.044	-0.032	-0.022	-0.011	0.001	0.012	0.024	0.038	0.050	0.062	0.076	0.091	0.104	0.120	0.134	0.149	0.165	0.180	0.196	0.212	0.229	0.245	0.261	0.279	0.296	0.312	0.331	0.348	0.366	0.382	0.401	0.419	0.438	0.454	0.472	0.490	0.507	0.525	0.542	0.560	0.578	0.594	0.611	0.628	0.645	0.660	0.676	0.692	0.708	0.722	0.739	0.752	0.769	0.782	0.796	0.811	0.824	0.838	0.851	0.865	0.878	0.890	0.902	0.915	0.928	0.939	0.951	0.962	0.975	0.986	0.999	1.010	1.021	1.032	1.045	1.056	1.069	1.079	1.091	1.104	1.115	1.126	1.138	1.149	1.160	1.172	1.184	1.196	1.208	1.219	1.231	1.242	1.254	1.265	1.276	1.288	1.300	1.311	1.321	1.331	1.342	1.352	1.362	1.372	1.382	1.391	1.401	1.409	1.418	1.425	1.431	1.439	1.445	1.451	1.456	1.461	1.465	1.469	1.472	1.475	1.479	1.480	1.480	1.481	1.481	1.481	1.480	1.478	1.476	1.472	1.470	1.465	1.461	1.455	1.449	1.445	1.439	1.431	1.424	1.416	1.408	1.400	1.391	1.382	1.374	1.365	1.355	1.345	1.335	1.326	1.316	1.306	1.296	1.288	1.278	1.268	1.259	1.249	1.240	1.231	1.222	1.214	1.206	1.198	1.191	1.184	1.178	1.170	1.165	1.160	1.154	1.150	1.145	1.141	1.138	1.134	1.132	1.129	1.128	1.125	1.124	1.122	1.122	1.121	1.120	1.120	1.120	1.120	1.120	1.121	1.121	1.122	1.122	1.124	1.125	1.126	1.126	1.128	1.128	1.128	1.128	1.128	1.128	1.128	1.126	1.125	1.125	1.122	1.120	1.119	1.116	1.114	1.111	1.108	1.104	1.099	1.095	1.090	1.085	1.080	1.074	1.069	1.064	1.058	1.051	1.044	1.038	1.031	1.025	1.019	1.012	1.006	0.999	0.994	0.988	0.982	0.978	0.972	0.969	0.964	0.961	0.959	0.955	0.954	0.954	0.952	0.954	0.954	0.956	0.958	0.961	0.965	0.971	0.976	0.984	0.990	0.999	1.009	1.018	1.029	1.041	1.054	1.068	1.082	1.098	1.114	1.130	1.149	1.166	1.186	1.205	1.226	1.248	1.270	1.291	1.314	1.338	1.361	1.385	1.409	1.435	1.459	1.485	1.511	1.535	1.561	1.588	1.614	1.639	1.665	1.690	1.718	1.741	1.768	1.794	1.819	1.842	1.868	1.891	1.916	1.939	1.962	1.985	2.007	2.029	2.051	2.072	2.092	2.112	2.132	2.152	2.171	2.190	2.208	2.225	2.241	2.259	2.274	2.289	2.304	2.318	2.331	2.345	2.358	2.371	2.384	2.395	2.408	2.418	2.428	2.438	2.448	2.456	2.466	2.475	2.484	2.491	2.500	2.506	2.514	2.521	2.529	2.535	2.541	2.548	2.554	2.560	2.565	2.571	2.578	2.584	2.589	2.595	2.599	2.605	2.610	2.616	2.621	2.628	2.631	2.638	2.642	2.648	2.652	2.658	2.662	2.669	2.672	2.678	2.682	2.688	2.692	2.698	2.702	2.706	2.711	2.715	2.720	2.724	2.728	2.731	2.735	2.738	2.741	2.744	2.746	2.749	2.751	2.752	2.755	2.755	2.756	2.756	2.758	2.758	2.756	2.756	2.755	2.754	2.752	2.750	2.748	2.745	2.741	2.738	2.734	2.730	2.725	2.720	2.715	2.709	2.702	2.698	2.690	2.684	2.676	2.670	2.662	2.655	2.646	2.640	2.631	2.624	2.615	2.606	2.599	2.590	2.580	2.572	2.564	2.555	2.546	2.536	2.529	2.519	2.510	2.502	2.494	2.485	2.476	2.468	2.460	2.451	2.444	2.436	2.428	2.421	2.414	2.408	2.400	2.392	2.386	2.380	2.372	2.368	2.360	2.354	2.349	2.342	2.338	2.332	2.328	2.321	2.318	2.312	2.309	2.304	2.300	2.296	2.291	2.288	2.284	2.280	2.276	2.274	2.270	2.268	2.264	2.259	2.256	2.252	2.249	2.245	2.241	2.238	2.234	2.230	2.225	2.221	2.216	2.212	2.208	2.202	2.196	2.191	2.185	2.179	2.174	2.165	2.159	2.151	2.145	2.136	2.128	2.120	2.111	2.101	2.094	2.082	2.074	2.064	2.052	2.042	2.031	2.020	2.009	1.996	1.985	1.972	1.960	1.948	1.935	1.921	1.908	1.894	1.881	1.866	1.851	1.839	1.824	1.809	1.794	1.779	1.765	1.750	1.735	1.719	1.704	1.689	1.674	1.658	1.642	1.626	1.610	1.594	1.579	1.562	1.546	1.531	1.515	1.499	1.481	1.465	1.449	1.432	1.415	1.399	1.382	1.365	1.348	1.331	1.315	1.298	1.280	1.264	1.246	1.229	1.212	1.195	1.178	1.161	1.144	1.126	1.110	1.092	1.078	1.060	1.044	1.028	1.011	0.996	0.981	0.965	0.950	0.935	0.921	0.908	0.894	0.880	0.866	0.854	0.841	0.830	0.818	0.806	0.795	0.785	0.775	0.766	0.758	0.749	0.741	0.734	0.728	0.720	0.714	0.709	0.704	0.699	0.695	0.691	0.688	0.684	0.680	0.678	0.675	0.672	0.671	0.669	0.669	0.666	0.666	0.665	0.664	0.662	0.661	0.661	0.661	0.660	0.659	0.659	0.658	0.656	0.655	0.654	0.652	0.651	0.650	0.648	0.645	0.644	0.640	0.638	0.635	0.631	0.628	0.625	0.620	0.616	0.611	0.606	0.601	0.596	0.592	0.586	0.580	0.575	0.568	0.561	0.556	0.550	0.542	0.536	0.529	0.521	0.515	0.507	0.501	0.495	0.486	0.480	0.472	0.465	0.459	0.451	0.444	0.436	0.430	0.424	0.416	0.410	0.402	0.398	0.391	0.385	0.379	0.374	0.369	0.364	0.360	0.355	0.352	0.349	0.346	0.342	0.341	0.339	0.339	0.339	0.339	0.339	0.340	0.342	0.344	0.346	0.350	0.355	0.359	0.364	0.370	0.376	0.384	0.392	0.400	0.410	0.420	0.430	0.442	0.452	0.465	0.479	0.491	0.506	0.520	0.535	0.550	0.566	0.581	0.599	0.615	0.632	0.650	0.666	0.685	0.702	0.720	0.739	0.756	0.772	0.791	0.809	0.826	0.844	0.860	0.878	0.894	0.909	0.925	0.941	0.955	0.970	0.984	0.998	1.010	1.022	1.035	1.048	1.058	1.068	1.079	1.088	1.098	1.106	1.115	1.122	1.131	1.138	1.145	1.152	1.159	1.166	1.171	1.178	1.184	1.190	1.198	1.202	1.209	1.216	1.222	1.230	1.238	1.246	1.254	1.262	1.271	1.280	1.291	1.301	1.312	1.325	1.336	1.350	1.364	1.378	1.394	1.409	1.426	1.444	1.461	1.480	1.499	1.518	1.539	1.559	1.580	1.602	1.625	1.648	1.670	1.694	1.719	1.741	1.766	1.790	1.815	1.839	1.864	1.889	1.914	1.938	1.962	1.986	2.010	2.034	2.056	2.079	2.101	2.122	2.144	2.162	2.182	2.201	2.219	2.236	2.252	2.269	2.282	2.296	2.309	2.321	2.332	2.342	2.351	2.360	2.368	2.374	2.380	2.385	2.388	2.390	2.392	2.395	2.395	2.395	2.394	2.391	2.391	2.388	2.384	2.381	2.376	2.371	2.368	2.361	2.356	2.351	2.346	2.340	2.334	2.328	2.322	2.316	2.310	2.304	2.299	2.294	2.289	2.285	2.280	2.275	2.272	2.270	2.266	2.264	2.261	2.261	2.259	2.259	2.259	2.259	2.259	2.260	2.261	2.264	2.265	2.268	2.271	2.274	2.276	2.281	2.285	2.289	2.294	2.299	2.302	2.309	2.314	2.319	2.325	2.330	2.335	2.340	2.346	2.351	2.356	2.361	2.366	2.370	2.375	2.380	2.385	2.389	2.394	2.396	2.400	2.402	2.406	2.409	2.410	2.412	2.415	2.416	2.418	2.419	2.419	2.419	2.420	2.419	2.418	2.418	2.415	2.414	2.412	2.410	2.406	2.404	2.400	2.396	2.392	2.389	2.384	2.378	2.374	2.368	2.361	2.356	2.349	2.342	2.335	2.326	2.319	2.311	2.302	2.294	2.284	2.275	2.265	2.255	2.244	2.234	2.221	2.211	2.200	2.188	2.175	2.162	2.150	2.139	2.125	2.111	2.099	2.085	2.071	2.058	2.042	2.029	2.015	2.000	1.986	1.971	1.958	1.942	1.928	1.912	1.899	1.884	1.869	1.855	1.841	1.826	1.812	1.799	1.784	1.770	1.756	1.744	1.729	1.716	1.702	1.690	1.676	1.665	1.651	1.640	1.626	1.615	1.602	1.590	1.578	1.565	1.552	1.540	1.528	1.515	1.502	1.490	1.476	1.464	1.450	1.436	1.422	1.409	1.392	1.379	1.364	1.346	1.330	1.312	1.296	1.279	1.260	1.241	1.221	1.201	1.180	1.160	1.138	1.115	1.092	1.070	1.045	1.021	0.996	0.970	0.945	0.919	0.891	0.865	0.836	0.810	0.781	0.754	0.724	0.696	0.668	0.638	0.609	0.580	0.552	0.522	0.495	0.466	0.439	0.410	0.384	0.356	0.330	0.304	0.279	0.252	0.230	0.205	0.182	0.159	0.138	0.116	0.095	0.076	0.056	0.039	0.021	0.004	-0.012	-0.028	-0.044	-0.058	-0.070	-0.085	-0.098	-0.108	-0.120	-0.131	-0.141	-0.151	-0.161	-0.171	-0.180	-0.190	-0.198	-0.206	-0.216	-0.224	-0.232	-0.240	-0.249	-0.259	-0.268	-0.276	-0.285	-0.295	-0.304	-0.314	-0.324	-0.334	-0.346	-0.358	-0.369	-0.380	-0.392	-0.405	-0.419	-0.432	-0.446	-0.459	-0.474	-0.488	-0.504	-0.519	-0.532	-0.548	-0.562	-0.578	-0.592	-0.608	-0.624	-0.639	-0.654	-0.668	-0.682	-0.698	-0.711	-0.726	-0.741	-0.755	-0.768	-0.780	-0.792	-0.804	-0.816	-0.828	-0.838	-0.848	-0.858	-0.866	-0.875	-0.884	-0.891	-0.899	-0.905	-0.911	-0.916	-0.922	-0.926	-0.931	-0.935	-0.940	-0.942	-0.946	-0.949	-0.951	-0.952	-0.955	-0.956	-0.956	-0.958	-0.958	-0.959	-0.959	-0.959	-0.959	-0.960	-0.959	-0.958	-0.958	-0.956	-0.955	-0.952	-0.951	-0.950	-0.946	-0.945	-0.942	-0.940	-0.936	-0.934	-0.930	-0.928	-0.924	-0.919	-0.915	-0.910	-0.906	-0.900	-0.895	-0.889	-0.882	-0.876	-0.870	-0.864	-0.856	-0.849	-0.841	-0.832	-0.825	-0.815	-0.808	-0.798	-0.788	-0.778	-0.769	-0.758	-0.748	-0.738	-0.728	-0.715	-0.705	-0.694	-0.684	-0.671	-0.660	-0.650	-0.638	-0.626	-0.614	-0.604	-0.591	-0.580	-0.569	-0.558	-0.545	-0.535	-0.524	-0.512	-0.501	-0.491	-0.479	-0.469	-0.459	-0.448	-0.438	-0.426	-0.415	-0.406	-0.395	-0.386	-0.375	-0.366	-0.356	-0.346	-0.336	-0.328	-0.318	-0.308	-0.299	-0.288	-0.279	-0.269	-0.259	-0.250	-0.240	-0.231	-0.221	-0.211	-0.202	-0.192	-0.182	-0.172	-0.164	-0.155	-0.145	-0.136	-0.126	-0.116	-0.106	-0.096	-0.086	-0.076	-0.068	-0.058	-0.048	-0.038	-0.026	-0.018	-0.006	0.004	0.015	0.026	0.038	0.049	0.060	0.071	0.084	0.096	0.108	0.122	0.135	0.148	0.162	0.176	0.191	0.208	0.222	0.238	0.255	0.272	0.289	0.308	0.326	0.344	0.365	0.384	0.404	0.425	0.445	0.466	0.488	0.510	0.532	0.555	0.578	0.599	0.622	0.646	0.669	0.691	0.715	0.738	0.760	0.782	0.806	0.828	0.850	0.872	0.894	0.914	0.935	0.955	0.974	0.994	1.011	1.028	1.044	1.060	1.075	1.090	1.102	1.114	1.125	1.136	1.145	1.154	1.161	1.169	1.174	1.178	1.181	1.184	1.186	1.186	1.186	1.185	1.182	1.179	1.175	1.170	1.162	1.156	1.148	1.139	1.130	1.119	1.108	1.095	1.084	1.069	1.055	1.040	1.025	1.009	0.991	0.975	0.956	0.938	0.919	0.900	0.880	0.860	0.840	0.819	0.798	0.775	0.755	0.732	0.711	0.689	0.666	0.645	0.622	0.601	0.579	0.558	0.535	0.514	0.491	0.470	0.450	0.429	0.409	0.388	0.369	0.349	0.331	0.311	0.295	0.278	0.260	0.245	0.229	0.214	0.200	0.186	0.175	0.161	0.150	0.140	0.130	0.120	0.112	0.104	0.098	0.090	0.085	0.080	0.075	0.071	0.069	0.066	0.065	0.064	0.062	0.062	0.062	0.064	0.065	0.066	0.068	0.070	0.072	0.075	0.079	0.082	0.086	0.090	0.095	0.099	0.104	0.108	0.112	0.118	0.122	0.129	0.134	0.139	0.144	0.150	0.155	0.160	0.168	0.172	0.179	0.185	0.191	0.199	0.206	0.212	0.221	0.229	0.236	0.245	0.252	0.262	0.271	0.281	0.290	0.301	0.312	0.322	0.334	0.346	0.358	0.371	0.385	0.399	0.412	0.426	0.441	0.456	0.471	0.489	0.505	0.521	0.539	0.555	0.574	0.590	0.609	0.628	0.646	0.666	0.685	0.704	0.724	0.742	0.761	0.781	0.800	0.819	0.839	0.858	0.876	0.896	0.915	0.934	0.951	0.970	0.989	1.006	1.024	1.042	1.060	1.078	1.092	1.110	1.126	1.142	1.158	1.174	1.188	1.202	1.218	1.231	1.245	1.258	1.271	1.284	1.296	1.309	1.321	1.332	1.345	1.355	1.366	1.378	1.388	1.399	1.408	1.418	1.428	1.438	1.448	1.456	1.465	1.474	1.482	1.491	1.500	1.509	1.516	1.524	1.532	1.540	1.549	1.556	1.564	1.571	1.579	1.585	1.591	1.599	1.605	1.611	1.618	1.624	1.629	1.635	1.640	1.645	1.650	1.655	1.659	1.662	1.666	1.669	1.671	1.674	1.676	1.679	1.680	1.680	1.680	1.680	1.679	1.679	1.678	1.674	1.672	1.669	1.665	1.660	1.656	1.650	1.644	1.636	1.629	1.621	1.612	1.604	1.596	1.586	1.575	1.565	1.555	1.544	1.532	1.521	1.509	1.499	1.486	1.475	1.464	1.452	1.440	1.430	1.419	1.409	1.398	1.389	1.379	1.369	1.361	1.355	1.348	1.341	1.336	1.331	1.328	1.324	1.322	1.321	1.321	1.321	1.324	1.326	1.329	1.334	1.338	1.344	1.350	1.359	1.366	1.375	1.385	1.394	1.405	1.416	1.428	1.438	1.450	1.462	1.472	1.485	1.496	1.508	1.519	1.530	1.540	1.549	1.558	1.566	1.574	1.580	1.586	1.591	1.595	1.598	1.599	1.599	1.598	1.595	1.592	1.588	1.581	1.572	1.564	1.555	1.542	1.530	1.516	1.502	1.486	1.469	1.450	1.431	1.410	1.390	1.369	1.346	1.322	1.299	1.275	1.251	1.225	1.201	1.175	1.150	1.125	1.100	1.076	1.050	1.028	1.004	0.980	0.958	0.936	0.915	0.894	0.875	0.858	0.840	0.822	0.808	0.792	0.779	0.768	0.755	0.745	0.736	0.729	0.721	0.715	0.711	0.708	0.704	0.702	0.702	0.701	0.702	0.705	0.706	0.710	0.714	0.719	0.725	0.730	0.736	0.744	0.751	0.759	0.766	0.775	0.784	0.792	0.801	0.810	0.819	0.828	0.838	0.845	0.855	0.862	0.871	0.880	0.888	0.896	0.902	0.910	0.916	0.924	0.931	0.936	0.942	0.948	0.954	0.959	0.962	0.968	0.971	0.976	0.980	0.982	0.988	0.991	0.994	0.996	0.999	1.001	1.004	1.005	1.009	1.010	1.012	1.015	1.015	1.018	1.020	1.021	1.024	1.025	1.026	1.029	1.030	1.031	1.034	1.035	1.038	1.040	1.041	1.044	1.045	1.048	1.049	1.051	1.052	1.054	1.056	1.058	1.060	1.060	1.062	1.064	1.065	1.068	1.069	1.069	1.070	1.071	1.072	1.072	1.074	1.075	1.075	1.075	1.075	1.075	1.076	1.075	1.074	1.075	1.075	1.074	1.074	1.071	1.071	1.070	1.070	1.069	1.069	1.069	1.069	1.068	1.068	1.069	1.068	1.069	1.069	1.070	1.072	1.074	1.075	1.078	1.080	1.081	1.085	1.089	1.094	1.098	1.101	1.108	1.112	1.119	1.126	1.132	1.140	1.148	1.156	1.165	1.174	1.184	1.194	1.204	1.214	1.226	1.238	1.249	1.261	1.272	1.286	1.299	1.311	1.325	1.338	1.351	1.366	1.379	1.392	1.406	1.421	1.434	1.449	1.462	1.476	1.490	1.502	1.518	100.000	5.000	2.000	1.000	3.000	0.000	0.000	0.000	0.000	0.000	0.000	0.000	0.000	0.000	0.000	0.000	0.000	0.000	0.878	0.864	0.851	0.838	0.824	0.810	0.795	0.781	0.768	0.754	0.739	0.724	0.710	0.695	0.680	0.666	0.652	0.639	0.626	0.612	0.600	0.588	0.575	0.564	0.554	0.542	0.534	0.524	0.515	0.507	0.501	0.494	0.488	0.484	0.479	0.476	0.472	0.470	0.469	0.469	0.469	0.469	0.470	0.472	0.476	0.479	0.484	0.488	0.494	0.499	0.505	0.511	0.519	0.525	0.532	0.541	0.549	0.558	0.566	0.575	0.584	0.592	0.601	0.610	0.619	0.628	0.636	0.645	0.652	0.661	0.669	0.675	0.682	0.689	0.695	0.701	0.708	0.712	0.718	0.722	0.726	0.730	0.734	0.738	0.740	0.741	0.745	0.748	0.749	0.751	0.752	0.754	0.755	0.756	0.758	0.759	0.760	0.761	0.762	0.764	0.765	0.766	0.768	0.770	0.771	0.774	0.776	0.779	0.781	0.785	0.788	0.791	0.795	0.800	0.804	0.809	0.812	0.819	0.824	0.830	0.836	0.842	0.849	0.855	0.862	0.870	0.878	0.885	0.891	0.900	0.908	0.915	0.924	0.931	0.940	0.946	0.955	0.962	0.970	0.978	0.985	0.992	0.999	1.006	1.012	1.020	1.026	1.032	1.038	1.044	1.049	1.055	1.060	1.064	1.069	1.072	1.076	1.080	1.084	1.088	1.090	1.092	1.094	1.098	1.099	1.100	1.102	1.104	1.104	1.106	1.106	1.108	1.109	1.109	1.110	1.110	1.111	1.112	1.112	1.112	1.114	1.115	1.115	1.116	1.118	1.119	1.119	1.121	1.122	1.125	1.126	1.130	1.131	1.135	1.139	1.141	1.145	1.150	1.154	1.159	1.164	1.169	1.175	1.180	1.186	1.192	1.200	1.206	1.214	1.221	1.229	1.236	1.245	1.252	1.261	1.269	1.279	1.288	1.296	1.306	1.315	1.325	1.334	1.344	1.355	1.364	1.374	1.382	1.394	1.402	1.412	1.421	1.431	1.441	1.450	1.458	1.468	1.475	1.484	1.492	1.500	1.508	1.514	1.521	1.528	1.534	1.539	1.545	1.550	1.555	1.560	1.564	1.568	1.570	1.574	1.575	1.578	1.579	1.579	1.579	1.579	1.578	1.576	1.575	1.572	1.569	1.566	1.562	1.558	1.554	1.549	1.542	1.536	1.530	1.521	1.515	1.506	1.498	1.489	1.479	1.468	1.458	1.448	1.436	1.425	1.412	1.401	1.389	1.376	1.364	1.350	1.338	1.324	1.311	1.298	1.284	1.271	1.258	1.245	1.231	1.219	1.205	1.191	1.179	1.166	1.154	1.141	1.130	1.118	1.108	1.095	1.085	1.075	1.064	1.054	1.045	1.036	1.029	1.020	1.012	1.005	0.999	0.991	0.986	0.980	0.975	0.970	0.966	0.962	0.959	0.956	0.954	0.951	0.950	0.949	0.948	0.946	0.946	0.945	0.945	0.945	0.946	0.946	0.948	0.948	0.949	0.950	0.951	0.952	0.955	0.956	0.958	0.960	0.961	0.964	0.968	0.969	0.971	0.974	0.978	0.980	0.981	0.985	0.989	0.991	0.995	0.999	1.002	1.005	1.009	1.012	1.018	1.022	1.026	1.031	1.036	1.041	1.046	1.051	1.058	1.065	1.070	1.078	1.084	1.091	1.099	1.106	1.115	1.122	1.131	1.139	1.148	1.156	1.166	1.175	1.185	1.195	1.205	1.215	1.225	1.236	1.246	1.256	1.268	1.279	1.290	1.301	1.312	1.322	1.334	1.345	1.356	1.366	1.378	1.388	1.399	1.410	1.420	1.430	1.441	1.451	1.461	1.471	1.481	1.490	1.501	1.510	1.520	1.529	1.539	1.546	1.556	1.564	1.574	1.581	1.590	1.599	1.606	1.615	1.622	1.631	1.640	1.648	1.655	1.664	1.672	1.680	1.689	1.696	1.704	1.712	1.721	1.729	1.739	1.746	1.755	1.764	1.772	1.782	1.791	1.800	1.809	1.819	1.828	1.838	1.848	1.858	1.866	1.876	1.886	1.896	1.905	1.915	1.924	1.934	1.942	1.951	1.960	1.969	1.976	1.985	1.991	1.999	2.006	2.013	2.019	2.022	2.029	2.033	2.036	2.039	2.042	2.044	2.045	2.045	2.045	2.045	2.042	2.041	2.038	2.034	2.030	2.024	2.019	2.011	2.004	1.996	1.989	1.978	1.969	1.959	1.948	1.936	1.925	1.912	1.900	1.888	1.874	1.860	1.848	1.835	1.822	1.810	1.796	1.785	1.772	1.760	1.750	1.739	1.730	1.720	1.711	1.704	1.698	1.691	1.686	1.681	1.679	1.678	1.676	1.676	1.679	1.682	1.685	1.692	1.698	1.706	1.715	1.726	1.738	1.751	1.765	1.780	1.796	1.814	1.832	1.851	1.871	1.891	1.914	1.935	1.959	1.982	2.005	2.029	2.054	2.078	2.102	2.126	2.150	2.174	2.198	2.221	2.242	2.265	2.286	2.306	2.326	2.345	2.362	2.379	2.392	2.406	2.419	2.430	2.439	2.448	2.452	2.459	2.461	2.462	2.462	2.461	2.458	2.452	2.446	2.439	2.429	2.418	2.404	2.390	2.375	2.358	2.340	2.321	2.300	2.278	2.255	2.232	2.206	2.182	2.155	2.130	2.102	2.075	2.046	2.019	1.991	1.962	1.935	1.908	1.880	1.852	1.826	1.800	1.775	1.751	1.726	1.704	1.680	1.660	1.640	1.620	1.601	1.585	1.569	1.554	1.540	1.528	1.516	1.508	1.499	1.491	1.486	1.481	1.479	1.475	1.475	1.475	1.476	1.479	1.481	1.486	1.491	1.496	1.505	1.511	1.521	1.530	1.540	1.551	1.561	1.572	1.586	1.598	1.610	1.622	1.636	1.649	1.662	1.675	1.689	1.701	1.715	1.726	1.740	1.752	1.765	1.776	1.789	1.801	1.811	1.824	1.834	1.844	1.852	1.862	1.871	1.879	1.888	1.895	1.902	1.910	1.916	1.921	1.928	1.932	1.936	1.941	1.944	1.948	1.951	1.954	1.956	1.956	1.959	1.959	1.960	1.960	1.960	1.961	1.960	1.960	1.959	1.958	1.956	1.952	1.951	1.949	1.945	1.942	1.939	1.936	1.932	1.928	1.924	1.919	1.915	1.910	1.906	1.900	1.895	1.891	1.885	1.880	1.874	1.870	1.864	1.859	1.852	1.846	1.840	1.835	1.830	1.825	1.819	1.814	1.808	1.804	1.799	1.794	1.790	1.785	1.781	1.778	1.775	1.772	1.770	1.766	1.766	1.764	1.764	1.762	1.764	1.764	1.764	1.766	1.768	1.770	1.772	1.776	1.780	1.785	1.789	1.795	1.801	1.808	1.814	1.821	1.829	1.836	1.845	1.854	1.861	1.871	1.880	1.890	1.900	1.910	1.920	1.930	1.941	1.951	1.962	1.972	1.984	1.994	2.005	2.015	2.025	2.036	2.046	2.056	2.066	2.075	2.084	2.094	2.102	2.111	2.120	2.129	2.135	2.144	2.151	2.159	2.166	2.172	2.179	2.186	2.191	2.198	2.202	2.209	2.215	2.219	2.225	2.230	2.234	2.240	2.244	2.249	2.254	2.259	2.264	2.270	2.275	2.280	2.285	2.291	2.296	2.302	2.309	2.315	2.321	2.328	2.335	2.342	2.350	2.358	2.365	2.372	2.381	2.390	2.400	2.408	2.416	2.426	2.435	2.445	2.455	2.465	2.475	2.485	2.495	2.505	2.515	2.525	2.535	2.545	2.555	2.564	2.574	2.582	2.591	2.600	2.609	2.616	2.624	2.631	2.638	2.644	2.650	2.655	2.660	2.665	2.669	2.671	2.674	2.676	2.678	2.678	2.678	2.678	2.676	2.674	2.671	2.669	2.664	2.660	2.655	2.649	2.641	2.634	2.625	2.616	2.606	2.596	2.585	2.574	2.561	2.549	2.536	2.521	2.508	2.492	2.476	2.461	2.444	2.428	2.411	2.392	2.375	2.356	2.338	2.319	2.300	2.280	2.260	2.240	2.221	2.200	2.181	2.161	2.141	2.121	2.101	2.081	2.062	2.044	2.024	2.004	1.986	1.968	1.950	1.932	1.915	1.898	1.881	1.865	1.850	1.835	1.821	1.806	1.794	1.782	1.770	1.758	1.746	1.738	1.728	1.719	1.710	1.702	1.696	1.690	1.684	1.679	1.676	1.671	1.670	1.668	1.665	1.664	1.664	1.664	1.664	1.665	1.665	1.668	1.670	1.672	1.675	1.678	1.680	1.684	1.689	1.691	1.695	1.700	1.704	1.709	1.714	1.719	1.722	1.728	1.731	1.736	1.740	1.744	1.749	1.751	1.755	1.759	1.762	1.765	1.768	1.769	1.771	1.771	1.772	1.774	1.772	1.772	1.771	1.770	1.769	1.768	1.764	1.761	1.758	1.754	1.749	1.744	1.739	1.732	1.728	1.720	1.714	1.706	1.699	1.690	1.682	1.674	1.665	1.656	1.646	1.636	1.626	1.616	1.606	1.596	1.586	1.575	1.565	1.554	1.544	1.532	1.522	1.512	1.501	1.491	1.481	1.471	1.460	1.451	1.441	1.431	1.422	1.412	1.404	1.395	1.386	1.378	1.370	1.361	1.354	1.346	1.338	1.330	1.322	1.315	1.309	1.301	1.294	1.288	1.280	1.274	1.266	1.259	1.251	1.245	1.236	1.229	1.221	1.214	1.206	1.198	1.190	1.180	1.172	1.162	1.154	1.144	1.134	1.124	1.112	1.102	1.090	1.080	1.068	1.055	1.042	1.030	1.016	1.004	0.991	0.978	0.964	0.950	0.938	0.922	0.910	0.896	0.881	0.868	0.855	0.841	0.828	0.815	0.802	0.790	0.778	0.766	0.754	0.744	0.734	0.722	0.714	0.704	0.695	0.688	0.681	0.674	0.668	0.662	0.658	0.652	0.649	0.646	0.644	0.641	0.639	0.638	0.639	0.639	0.639	0.640	0.641	0.642	0.646	0.649	0.651	0.656	0.659	0.664	0.668	0.672	0.676	0.681	0.686	0.691	0.695	0.701	0.705	0.709	0.714	0.718	0.721	0.725	0.728	0.730	0.734	0.735	0.736	0.739	0.739	0.739	0.739	0.739	0.738	0.735	0.734	0.731	0.728	0.722	0.720	0.714	0.708	0.702	0.696	0.690	0.681	0.674	0.665	0.656	0.648	0.638	0.626	0.616	0.606	0.595	0.582	0.571	0.559	0.546	0.534	0.521	0.507	0.495	0.482	0.469	0.455	0.440	0.428	0.412	0.400	0.386	0.372	0.359	0.344	0.330	0.316	0.301	0.288	0.274	0.259	0.245	0.231	0.216	0.202	0.188	0.174	0.161	0.146	0.132	0.118	0.104	0.090	0.075	0.061	0.048	0.032	0.019	0.004	-0.010	-0.024	-0.038	-0.051	-0.065	-0.080	-0.092	-0.108	-0.120	-0.134	-0.148	-0.160	-0.174	-0.186	-0.200	-0.211	-0.224	-0.235	-0.246	-0.256	-0.268	-0.278	-0.286	-0.295	-0.304	-0.310	-0.319	-0.324	-0.330	-0.335	-0.340	-0.342	-0.345	-0.348	-0.349	-0.350	-0.350	-0.349	-0.345	-0.344	-0.340	-0.335	-0.329	-0.324	-0.318	-0.310	-0.300	-0.292	-0.281	-0.271	-0.260	-0.249	-0.236	-0.225	-0.210	-0.198	-0.184	-0.169	-0.155	-0.140	-0.125	-0.110	-0.096	-0.081	-0.066	-0.052	-0.038	-0.024	-0.010	0.002	0.016	0.030	0.042	0.052	0.064	0.075	0.086	0.095	0.104	0.112	0.120	0.128	0.134	0.140	0.145	0.150	0.154	0.156	0.159	0.162	0.164	0.165	0.165	0.165	0.165	0.164	0.162	0.161	0.160	0.158	0.158	0.155	0.152	0.150	0.148	0.145	0.144	0.142	0.140	0.139	0.139	0.136	0.136	0.136	0.135	0.136	0.136	0.139	0.141	0.144	0.145	0.149	0.152	0.156	0.161	0.164	0.170	0.175	0.181	0.188	0.195	0.201	0.208	0.215	0.222	0.229	0.238	0.245	0.252	0.260	0.268	0.275	0.282	0.290	0.298	0.304	0.310	0.316	0.322	0.328	0.331	0.336	0.340	0.342	0.345	0.348	0.348	0.349	0.349	0.349	0.348	0.345	0.344	0.340	0.336	0.331	0.326	0.320	0.315	0.308	0.299	0.291	0.282	0.275	0.265	0.255	0.245	0.235	0.224	0.212	0.201	0.190	0.179	0.166	0.155	0.144	0.131	0.120	0.108	0.096	0.084	0.072	0.062	0.051	0.040	0.031	0.020	0.010	0.001	-0.009	-0.018	-0.026	-0.034	-0.041	-0.048	-0.054	-0.060	-0.066	-0.071	-0.075	-0.080	-0.084	-0.088	-0.089	-0.091	-0.092	-0.094	-0.095	-0.094	-0.095	-0.092	-0.092	-0.090	-0.089	-0.085	-0.084	-0.080	-0.076	-0.071	-0.065	-0.061	-0.055	-0.049	-0.042	-0.036	-0.029	-0.020	-0.012	-0.005	0.004	0.012	0.022	0.031	0.041	0.051	0.061	0.071	0.081	0.092	0.104	0.114	0.125	0.136	0.148	0.158	0.170	0.181	0.191	0.202	0.214	0.225	0.235	0.246	0.258	0.268	0.278	0.288	0.299	0.309	0.319	0.328	0.338	0.348	0.355	0.364	0.374	0.381	0.390	0.398	0.406	0.414	0.421	0.429	0.436	0.442	0.450	0.456	0.465	0.471	0.478	0.485	0.492	0.499	0.506	0.512	0.520	0.526	0.535	0.541	0.550	0.558	0.565	0.572	0.581	0.589	0.598	0.605	0.614	0.622	0.631	0.640	0.650	0.660	0.669	0.679	0.689	0.699	0.709	0.719	0.730	0.739	0.750	0.760	0.770	0.782	0.792	0.802	0.812	0.824	0.834	0.844	0.854	0.864	0.874	0.882	0.892	0.901	0.911	0.920	0.929	0.936	0.945	0.954	0.962	0.971	0.978	0.986	0.995	1.001	1.009	1.018	1.024	1.032	1.040	1.049	1.056	1.065	1.072	1.081	1.090	1.100	1.110	1.119	1.129	1.140	1.150	1.162	1.175	1.186	1.199	1.211	1.226	1.240	1.255	1.269	1.285	1.300	1.316	1.332	1.349	1.366	1.384	1.401	1.419	1.438	1.455	1.474	1.492	1.511	1.529	1.548	1.565	1.582	1.601	1.618	1.635	1.650	1.665	1.681	1.695	1.709	1.722	1.734	1.746	1.756	1.766	1.774	1.782	1.789	1.795	1.800	1.804	1.806	1.809	1.810	1.810	1.810	1.808	1.805	1.802	1.798	1.792	1.786	1.781	1.774	1.766	1.759	1.749	1.741	1.731	1.722	1.712	1.702	1.692	1.681	1.672	1.661	1.652	1.642	1.632	1.624	1.615	1.606	1.599	1.591	1.585	1.578	1.572	1.566	1.562	1.558	1.554	1.551	1.550	1.548	1.546	1.545	1.545	1.545	1.545	1.546	1.548	1.549	1.551	1.552	1.554	1.555	1.558	1.560	1.562	1.564	1.565	1.566	1.568	1.568	1.568	1.566	1.565	1.564	1.561	1.559	1.554	1.549	1.545	1.538	1.530	1.522	1.512	1.502	1.490	1.479	1.464	1.450	1.435	1.419	1.401	1.382	1.362	1.342	1.321	1.300	1.276	1.252	1.228	1.204	1.178	1.150	1.124	1.096	1.068	1.040	1.010	0.981	0.951	0.921	0.892	0.862	0.832	0.802	0.774	0.744	0.715	0.686	0.658	0.629	0.602	0.575	0.549	0.522	0.498	0.472	0.449	0.426	0.404	0.382	0.362	0.342	0.324	0.306	0.290	0.275	0.260	0.248	0.236	0.225	0.215	0.206	0.200	0.194	0.188	0.184	0.181	0.179	0.178	0.178	0.180	0.182	0.185	0.189	0.195	0.201	0.208	0.216	0.224	0.234	0.244	0.254	0.265	0.276	0.288	0.301	0.312	0.328	0.340	0.354	0.368	0.381	0.395	0.409	0.422	0.436	0.449	0.462	0.475	0.488	0.499	0.510	0.521	0.531	0.541	0.550	0.559	0.566	0.572	0.579	0.584	0.589	0.592	0.595	0.596	0.598	0.598	0.598	0.595	0.592	0.589	0.585	0.579	0.574	0.568	0.560	0.551	0.544	0.535	0.525	0.515	0.504	0.492	0.480	0.469	0.458	0.445	0.432	0.420	0.408	0.395	0.382	0.370	0.359	0.348	0.336	0.325	0.315	0.306	0.296	0.288	0.281	0.274	0.268	0.262	0.258	0.254	0.251	0.250	0.249	0.248	0.249	0.251	0.254	0.258	0.261	0.266	0.274	0.280	0.289	0.298	0.306	0.316	0.326	0.339	0.351	0.362	0.375	0.389	0.402	0.416	0.430	0.445	0.459	0.472	0.486	0.500	0.514	0.528	0.540	0.552	0.565	0.576	0.588	0.596	0.608	0.616	0.624	0.631	0.638	0.644	0.648	0.652	0.655	0.656	0.658	0.656	0.656	0.654	0.651	0.646	0.642	0.636	0.630	0.621	0.614	0.604	0.594	0.582	0.570	0.559	0.546	0.532	0.518	0.502	0.488	0.471	0.455	0.439	0.421	0.404	0.386	0.369	0.350	0.332	0.314	0.295	0.278	0.258	0.240	0.221	0.204	0.185	0.168	0.149	0.131	0.114	0.096	0.079	0.062	0.046	0.029	0.012	-0.004	-0.019	-0.034	-0.048	-0.062	-0.076	-0.090	-0.102	-0.116	-0.129	-0.140	-0.151	-0.162	-0.172	-0.184	-0.192	-0.201	-0.210	-0.218	-0.225	-0.232	-0.239	-0.245	-0.250	-0.255	-0.259	-0.262	-0.264	-0.266	-0.268	-0.268	-0.266	-0.265	-0.264	-0.261	-0.258	-0.254	-0.249	-0.242	-0.236	-0.229	-0.221	-0.212	-0.201	-0.191	-0.180	-0.169	-0.155	-0.141	-0.128	-0.112	-0.096	-0.080	-0.062	-0.045	-0.028	-0.008	0.011	0.031	0.052	0.074	0.095	0.116	0.140	0.161	0.184	0.208	0.231	0.254	0.279	0.302	0.326	0.350	0.372	0.396	0.420	0.442	0.466	0.489	0.510	0.532	0.555	0.576	0.598	0.618	0.639	0.658	0.678	0.696	0.712	0.731	0.748	0.765	0.780	0.795	0.810	0.824	0.838	0.849	0.861	0.872	0.884	0.894	0.904	0.914	0.921	0.930	0.938	0.944	0.951	0.958	0.964	0.969	0.974	0.979	0.982	0.986	0.991	0.994	0.996	1.000	1.002	1.005	1.008	1.010	1.012	1.014	1.016	1.018	1.020	1.021	1.022	1.025	1.026	1.029	1.030	1.031	1.032	1.035	1.036	1.039	1.040	1.041	1.041	1.044	1.045	1.046	1.049	1.049	1.050	1.052	1.052	1.054	1.055	1.055	1.056	1.058	1.056	1.058	1.058	1.056	1.058	1.056	1.054	1.054	1.052	1.050	1.048	1.045	1.044	1.041	1.038	1.034	1.030	1.026	1.022	1.018	1.012	1.008	1.002	0.996	0.990	0.984	0.976	0.970	0.962	0.955	0.948	0.940	0.932	0.925	0.916	0.908	0.899	0.889	0.880	0.871	0.861	0.852	0.842	0.831	0.822	0.812	0.801	0.792	0.782	0.772	0.761	0.751	0.741	0.731	0.721	0.711	0.701	0.691	0.682	0.671	0.662	0.652	0.642	0.634	0.625	0.615	0.608	0.599	0.589	0.580	0.572	0.564	0.556	0.548	0.539	0.531	0.522	0.516	0.507	0.500	0.494	0.486	0.479	0.471	0.464	0.458	0.450	0.444	0.436	0.430	0.422	0.416	0.410	0.402	0.396	0.389	0.382	0.376	0.369	0.361	0.355	0.348	0.341	0.335	0.328	0.320	0.312	0.306	0.299	0.292	0.285	0.279	0.271	0.264	0.258	0.250	0.244	0.238	0.231	0.225	0.220	0.215	0.209	0.204	0.199	0.195	0.190	0.186	0.184	0.180	0.178	0.176	0.175	0.174	0.175	0.175	0.176	0.178	0.180	0.184	0.188	0.192	0.199	0.205	0.211	0.219	0.229	0.239	0.249	0.260	0.272	0.286	0.299	0.314	0.330	0.345	0.362	0.380	0.398	0.416	0.436	0.455	0.476	0.498	0.519	0.541	0.562	0.586	0.609	0.632	0.656	0.680	0.702	0.726	0.750	0.772	0.796	0.819	0.841	0.864	0.885	0.906	0.928	0.948	0.968	0.988	1.006	1.022	1.040	1.055	1.071	1.084	1.098	1.110	1.120	1.130	1.139	1.146	1.154	1.159	1.162	1.165	1.169	1.169	1.168	1.166	1.164	1.160	1.154	1.149	1.142	1.132	1.124	1.114	1.102	1.090	1.076	1.064	1.049	1.032	1.018	1.000	0.984	0.964	0.946	0.928	0.908	0.888	0.866	0.846	0.825	0.802	0.781	0.760	0.739	0.718	0.695	0.675	0.654	0.632	0.612	0.591	0.571	0.551	0.534	0.515	0.498	0.479	0.462	0.448	0.431	0.418	0.402	0.390	0.378	0.366	0.356	0.348	0.338	0.331	0.325	0.319	0.315	0.311	0.309	0.308	0.306	0.306	0.309	0.311	0.315	0.320	0.325	0.331	0.340	0.348	0.359	0.369	0.380	0.392	0.405	0.419	0.434	0.449	0.465	0.481	0.498	0.516	0.534	0.552	0.572	0.592	0.612	0.632	0.652	0.675	0.696	0.716	0.738	0.760	0.781	0.804	0.825	0.846	0.868	0.888	0.909	0.929	0.950	0.970	0.990	1.009	1.028	1.045	1.062	1.080	1.096	1.114	1.129	1.142	1.158	1.170	1.182	1.195	1.206	1.218	1.228	1.235	1.245	1.251	1.259	1.264	1.270	1.274	1.278	1.280	1.281	1.284	1.284	1.284	1.282	1.280	1.279	1.275	1.271	1.266	1.261	1.255	1.249	1.242	1.236	1.228	1.219	1.210	1.201	1.191	1.181	1.171	1.161	1.150	1.140	1.129	1.118	1.106	1.094	1.082	1.071	1.059	1.048	1.036	1.025	1.014	1.004	0.992	0.982	0.972	0.961	0.951	0.942	0.934	0.924	0.915	0.908	0.899	0.891	0.885	0.879	0.871	0.865	0.860	0.854	0.849	0.845	0.840	0.836	0.832	0.829	0.825	0.822	0.820	0.816	0.814	0.811	0.808	0.806	0.805	0.801	0.799	0.798	0.795	0.792	0.789	0.786	0.782	0.780	0.776	0.771	0.768	0.762	0.758	0.752	0.746	0.739	0.732	0.725	0.718	0.709	0.701	0.691	0.681	0.671	0.660	0.649	0.636	0.625	0.612	0.599	0.585	0.571	0.556	0.542	0.528	0.511	0.495	0.480	0.462	0.446	0.429	0.411	0.395	0.376	0.359	0.341	0.324	0.306	0.288	0.271	0.252	0.235	0.216	0.199	0.181	0.165	0.148	0.130	0.111	0.095	0.078	0.062	0.046	0.030	0.012	-0.002	-0.019	-0.034	-0.049	-0.064	-0.079	-0.094	-0.108	-0.121	-0.136	-0.150	-0.165	-0.178	-0.191	-0.205	-0.218	-0.230	-0.244	-0.256	-0.268	-0.281	-0.294	-0.305	-0.318	-0.329	-0.341	-0.354	-0.365	-0.376	-0.389	-0.400	-0.411	-0.422	-0.434	-0.444	-0.456	-0.468	-0.478	-0.488	-0.499	-0.509	-0.519	-0.530	-0.539	-0.549	-0.559	-0.569	-0.578	-0.586	-0.595	-0.602	-0.611	-0.619	-0.628	-0.634	-0.641	-0.649	-0.656	-0.662	-0.669	-0.675	-0.680	-0.688	-0.692	-0.698	-0.702	-0.708	-0.712	-0.716	-0.720	-0.724	-0.726	-0.730	-0.732	-0.736	-0.739	-0.740	-0.742	-0.744	-0.746	-0.748	-0.749	-0.749	-0.749	-0.749	-0.749	-0.749	-0.748	-0.746	-0.744	-0.742	-0.740	-0.736	-0.734	-0.730	-0.725	-0.721	-0.715	-0.710	-0.702	-0.696	-0.689	-0.681	-0.671	-0.661	-0.652	-0.642	-0.630	-0.619	-0.606	-0.592	-0.580	-0.565	-0.550	-0.534	-0.516	-0.500	-0.482	-0.464	-0.445	-0.426	-0.406	-0.385	-0.364	-0.342	-0.320	-0.298	-0.275	-0.252	-0.229	-0.205	-0.180	-0.156	-0.132	-0.108	-0.084	-0.059	-0.034	-0.010	0.015	0.039	0.064	0.088	0.111	0.134	0.156	0.179	0.202	0.224	0.244	0.265	0.284	0.305	0.324	0.341	0.359	0.376	0.392	0.406	0.422	0.436	0.450	0.461	0.474	0.485	0.495	0.505	0.514	0.522	0.529	0.535	0.542	0.548	0.552	0.556	0.561	0.565	0.568	0.570	0.571	0.574	0.575	0.575	0.578	0.578	0.578	0.578	0.579	0.578	0.579	0.578	0.578	0.578	0.578	0.578	0.576	0.576	0.578	0.579	0.580	0.581	0.584	0.585	0.588	0.590	0.592	0.596	0.600	0.605	0.610	0.615	0.621	0.626	0.634	0.639	0.648	0.654	0.662	0.671	0.680	0.689	0.699	0.708	0.719	0.730	0.741	0.752	0.765	0.775	0.788	0.800	0.812	0.825	0.839	0.851	0.865	0.878	0.891	0.905	0.918	0.931	0.944	0.958	0.971	0.985	0.998	1.011	1.024	1.038	1.049	1.062	1.074	1.086	1.099	1.111	1.122	1.132	1.145	1.155	1.166	1.176	1.188	1.196	1.205	1.215	1.225	1.234	1.242	1.251	1.260	1.266	1.274	1.282	1.290	1.298	1.304	1.311	1.320	1.326	1.334	1.340	1.348	1.354	1.360	1.369	1.375	1.381	1.389	1.395	1.402	1.409	1.416	1.425	1.432	1.441	1.449	1.458	1.466	1.475	1.484	1.494	1.504	1.514	1.524	1.535	1.546	1.558	1.570	1.584	1.596	1.610	1.624	1.639	1.654	1.669	1.684	1.701	1.718	1.735	1.754	1.770	1.789	1.809	1.828	1.848	1.868	1.888	1.908	1.929	1.950	1.972	1.994	2.016	2.038	2.060	2.082	2.105	2.129	2.150	2.172	2.195	2.218	2.240	2.262	2.284	2.306	2.328	2.348	2.369	2.390	2.410	2.430	2.450	2.470	2.489	2.506	2.525	2.542	2.561	2.578	2.594	2.610	2.626	2.641	2.656	2.671	2.685	2.699	2.712	2.725	2.738	2.750	2.762	2.774	2.785	2.798	2.809	2.819	2.829	2.840	2.850	2.860	2.869	2.880	2.889	2.898	2.908	2.916	2.926	2.935	2.944	2.954	2.964	2.972	2.982	2.991	3.001	3.010	3.020	3.029	3.039	3.049	3.058	3.068	3.078	3.088	3.098	3.108	3.118	3.129	3.139	3.149	3.160	3.170	3.180	3.190	3.201	3.211	3.222	3.232	3.242	3.252	3.262	3.272	3.282	3.291	3.302	3.311	3.321	3.330	3.338	3.346	3.355	3.362	3.370	3.378	3.384	3.390	3.395	3.401	3.406	3.410	3.415	3.419	3.421	3.424	3.426	3.429	3.430	3.431	3.431	3.432	3.431	3.430	3.429	3.426	3.424	3.421	3.416	3.414	3.410	3.404	3.400	3.394	3.389	3.382	3.376	3.370	3.362	3.356	3.349	3.344	3.336	3.329	3.321	3.315	3.308	3.300	3.295	3.288	3.282	3.276	3.271	3.266	3.261	3.256	3.254	3.251	3.249	3.246	3.244	3.244	3.244	3.245	3.246	3.249	3.251	3.255	3.260	3.265	3.271	3.279	3.286	3.296	3.306	3.316	3.328	3.340	3.354	3.369	3.384	3.400	3.415	3.434	3.451	3.470	3.489	3.509	3.530	3.551	3.572	3.595	3.616	3.640	3.664	3.688	3.712	3.736	3.760	3.785	3.809	3.834	3.859	3.882	3.906	3.931	3.955	3.979	4.003	4.025	4.049	4.071	4.093	4.115	4.136	4.158	4.176	4.196	4.215	4.234	4.251	4.268	4.285	4.300	4.316	4.330	4.342	4.356	4.369	4.380	4.390	4.401	4.410	4.420	4.426	4.434	4.440	4.445	4.450	4.455	4.458	4.460	4.462	4.464	4.464	4.464	4.464	4.462	4.460	4.458	4.454	4.450	4.445	4.440	4.434	4.428	4.420	4.412	4.405	4.396	4.388	4.378	4.368	4.356	4.346	4.335	4.322	4.311	4.298	4.285	4.271	4.259	4.244	4.230	4.216	4.202	4.188	4.174	4.160	4.145	4.130	4.116	4.102	4.089	4.075	4.060	4.046	4.034	4.020	4.008	3.994	3.981	3.970	3.959	3.948	3.936	3.926	3.916	3.908	3.898	3.889	3.881	3.874	3.866	3.860	3.854	3.849	3.842	3.838	3.832	3.829	3.825	3.822	3.819	3.816	3.812	3.810	3.808	3.805	3.801	3.799	3.795	3.792	3.789	3.786	3.782	3.776	3.772	3.768	3.760	3.754	3.746	3.738	3.730	3.719	3.710	3.698	3.685	3.672	3.658	3.641	3.625	3.609	3.590	3.571	3.550	3.529	3.505	3.481	3.455	3.430	3.402	3.374	3.344	3.314	3.282	3.250	3.216	3.182	3.149	3.112	3.078	3.041	3.005	2.966	2.929	2.891	2.852	2.814	2.775	2.736	2.699	2.660	2.622	2.584	2.548	2.510	2.474	2.438	2.401	2.368	2.332	2.300	2.268	2.236	2.206	2.178	2.149	2.122	2.096	2.071	2.047	2.025	2.004	1.984	1.965	1.948	1.931	1.916	1.902	1.890	1.878	1.868	1.859	1.850	1.844	1.838	1.832	1.830	1.828	1.826	1.825	1.825	1.826	1.829	1.832	1.835	1.839	1.845	1.850	1.856	1.862	1.870	1.878	1.886	1.894	1.902	1.912	1.922	1.931	1.941	1.952	1.962	1.974	1.984	1.994	2.006	2.016	2.026	2.038	2.049	2.059	2.070	2.081	2.092	2.104	2.114	2.125	2.135	2.146	2.156	2.168	2.176	2.188	2.196	2.206	2.216	2.226	2.235	2.244	2.252	2.261	2.270	2.279	2.286	2.295	2.302	2.309	2.316	2.322	2.329	2.335	2.339	2.345	2.349	2.354	2.358	2.361	2.364	2.365	2.368	2.369	2.370	2.369	2.369	2.368	2.365	2.362	2.359	2.355	2.350	2.344	2.338	2.331	2.324	2.316	2.306	2.296	2.286	2.276	2.264	2.251	2.239	2.225	2.211	2.196	2.181	2.165	2.149	2.130	2.114	2.096	2.078	2.058	2.039	2.019	1.999	1.979	1.959	1.939	1.918	1.896	1.876	1.855	1.832	1.811	1.790	1.768	1.745	1.724	1.701	1.680	1.658	1.635	1.612	1.590	1.569	1.546	1.524	1.501	1.479	1.455	1.432	1.411	1.388	1.365	1.342	1.320	1.296	1.274	1.251	1.228	1.205	1.181	1.158	1.134	1.111	1.088	1.064	1.041	1.018	0.994	0.971	0.946	0.922	0.899	0.876	0.852	0.829	0.806	0.782	0.759	0.736	0.714	0.690	0.668	0.645	0.624	0.601	0.580	0.560	0.539	0.519	0.499	0.480	0.460	0.441	0.424	0.406	0.388	0.372	0.355	0.341	0.325	0.310	0.296	0.284	0.270	0.259	0.246	0.236	0.225	0.216	0.208	0.199	0.190	0.184	0.178	0.172	0.166	0.161	0.158	0.155	0.151	0.149	0.146	0.146	0.144	0.144	0.142	0.142	0.142	0.144	0.144	0.145	0.145	0.146	0.148	0.149	0.149	0.150	0.151	0.151	0.152	0.152	0.154	0.154	0.154	0.152	0.152	0.151	0.149	0.146	0.142	0.140	0.135	0.131	0.125	0.119	0.111	0.105	0.098	0.088	0.079	0.069	0.058	0.046	0.035	0.021	0.008	-0.006	-0.021	-0.036	-0.052	-0.069	-0.086	-0.102	-0.121	-0.139	-0.156	-0.176	-0.195	-0.214	-0.232	-0.251	-0.270	-0.290	-0.309	-0.328	-0.346	-0.364	-0.382	-0.401	-0.418	-0.434	-0.451	-0.466	-0.481	-0.495	-0.509	-0.520	-0.531	-0.542	-0.552	-0.561	-0.570	-0.576	-0.582	-0.588	-0.592	-0.594	-0.598	-0.598	-0.598	-0.596	-0.595	-0.591	-0.589	-0.584	-0.576	-0.571	-0.562	-0.555	-0.545	-0.535	-0.524	-0.512	-0.501	-0.489	-0.476	-0.464	-0.450	-0.435	-0.421	-0.408	-0.394	-0.379	-0.364	-0.350	-0.336	-0.321	-0.308	-0.294	-0.280	-0.268	-0.255	-0.244	-0.231	-0.220	-0.210	-0.201	-0.192	-0.185	-0.178	-0.171	-0.166	-0.161	-0.158	-0.155	-0.152	-0.152	-0.151	-0.152	-0.155	-0.158	-0.160	-0.165	-0.171	-0.178	-0.185	-0.192	-0.202	-0.214	-0.224	-0.235	-0.249	-0.261	-0.278	-0.291	-0.308	-0.324	-0.341	-0.359	-0.376	-0.396	-0.415	-0.435	-0.454	-0.475	-0.495	-0.516	-0.539	-0.561	-0.582	-0.604	-0.626	-0.649	-0.671	-0.692	-0.715	-0.738	-0.759	-0.781	-0.804	-0.826	-0.848	-0.869	-0.890	-0.911	-0.932	-0.952	-0.972	-0.992	-1.011	-1.031	-1.050	-1.068	-1.085	-1.104	-1.120	-1.136	-1.152	-1.168	-1.182	-1.196	-1.210	-1.224	-1.236	-1.249	-1.260	-1.271	-1.281	-1.290	-1.300	-1.308	-1.314	-1.321	-1.326	-1.332	-1.338	-1.340	-1.344	-1.346	-1.349	-1.349	-1.349	-1.349	-1.348	-1.345	-1.342	-1.339	-1.335	-1.330	-1.324	-1.318	-1.310	-1.302	-1.295	-1.285	-1.275	-1.265	-1.254	-1.241	-1.230	-1.218	-1.204	-1.191	-1.176	-1.161	-1.148	-1.132	-1.116	-1.101	-1.085	-1.069	-1.052	-1.036	-1.020	-1.002	-0.986	-0.969	-0.954	-0.938	-0.921	-0.906	-0.890	-0.875	-0.860	-0.846	-0.831	-0.818	-0.804	-0.791	-0.779	-0.768	-0.756	-0.746	-0.735	-0.726	-0.718	-0.709	-0.701	-0.695	-0.689	-0.682	-0.679	-0.675	-0.671	-0.669	-0.666	-0.665	-0.664	-0.664	-0.664	-0.665	-0.665	-0.668	-0.669	-0.671	-0.674	-0.676	-0.680	-0.682	-0.688	-0.691	-0.695	-0.698	-0.701	-0.706	-0.710	-0.714	-0.718	-0.719	-0.722	-0.726	-0.728	-0.730	-0.730	-0.731	-0.731	-0.731	-0.730	-0.730	-0.728	-0.726	-0.722	-0.718	-0.715	-0.710	-0.704	-0.699	-0.690	-0.684	-0.676	-0.668	-0.659	-0.649	-0.639	-0.629	-0.618	-0.606	-0.595	-0.582	-0.571	-0.559	-0.545	-0.532	-0.520	-0.507	-0.494	-0.482	-0.469	-0.458	-0.444	-0.432	-0.420	-0.410	-0.399	-0.389	-0.378	-0.368	-0.359	-0.349	-0.341	-0.332	-0.326	-0.320	-0.314	-0.309	-0.304	-0.299	-0.296	-0.292	-0.291	-0.289	-0.288	-0.288	-0.286	-0.288	-0.288	-0.289	-0.289	-0.290	-0.291	-0.292	-0.294	-0.296	-0.298	-0.299	-0.300	-0.301	-0.302	-0.302	-0.302	-0.304	-0.304	-0.302	-0.301	-0.300	-0.298	-0.295	-0.291	-0.288	-0.281	-0.278	-0.270	-0.262	-0.255	-0.246	-0.236	-0.226	-0.215	-0.204	-0.191	-0.176	-0.162	-0.148	-0.131	-0.116	-0.098	-0.080	-0.061	-0.042	-0.024	-0.002	0.018	0.039	0.060	0.081	0.104	0.126	0.148	0.170	0.194	0.216	0.239	0.261	0.284	0.308	0.329	0.350	0.371	0.394	0.414	0.435	0.454	0.472	0.492	0.510	0.528	0.546	0.562	0.576	0.592	0.606	0.620	0.632	0.645	0.656	0.666	0.675	0.684	0.691	0.698	0.704	0.708	0.714	0.716	0.719	0.721	0.722	0.722	0.722	0.721	0.720	0.718	0.715	0.711	0.706	0.702	0.698	0.691	0.685	0.678	0.671	0.664	0.655	0.648	0.640	0.631	0.622	0.614	0.605	0.596	0.588	0.579	0.570	0.561	0.552	0.544	0.535	0.528	0.519	0.510	0.502	0.496	0.488	0.481	0.474	0.468	0.460	0.455	0.449	0.442	0.439	0.432	0.429	0.424	0.420	0.415	0.412	0.408	0.405	0.401	0.399	0.395	0.391	0.389	0.386	0.382	0.380	0.378	0.375	0.371	0.369	0.366	0.362	0.359	0.356	0.352	0.349	0.344	0.341	0.336	0.332	0.329	0.324	0.319	0.314	0.309	0.304	0.299	0.294	0.288	0.281	0.276	0.269	0.262	0.256	0.249	0.242	0.236	0.229	0.222	0.216	0.209	0.202	0.196	0.190	0.184	0.178	0.170	0.165	0.159	0.154	0.148	0.144	0.139	0.135	0.130	0.126	0.121	0.119	0.116	0.114	0.111	0.110	0.108	0.106	0.105	0.104	0.104	0.104	0.104	0.104	0.104	0.104	0.105	0.105	0.106	0.106	0.108	0.109	0.109	0.110	0.110	0.111	0.110	0.111	0.111	0.110	0.110	0.109	0.108	0.106	0.104	0.104	0.100	0.098	0.095	0.092	0.089	0.085	0.080	0.076	0.071	0.066	0.061	0.055	0.049	0.042	0.038	0.031	0.024	0.019	0.012	0.005	-0.001	-0.008	-0.012	-0.018	-0.022	-0.028	-0.031	-0.035	-0.038	-0.041	-0.044	-0.045	-0.045	-0.046	-0.045	-0.044	-0.041	-0.038	-0.034	-0.030	-0.025	-0.018	-0.010	-0.002	0.006	0.015	0.025	0.035	0.046	0.058	0.070	0.082	0.095	0.109	0.124	0.136	0.151	0.165	0.179	0.194	0.208	0.222	0.235	0.249	0.261	0.274	0.285	0.295	0.306	0.315	0.325	0.332	0.340	0.346	0.350	0.354	0.358	0.359	0.360	0.360	0.359	0.356	0.354	0.350	0.345	0.338	0.331	0.322	0.314	0.304	0.292	0.282	0.270	0.258	0.245	0.231	0.218	0.204	0.190	0.175	0.160	0.146	0.131	0.118	0.102	0.089	0.076	0.064	0.050	0.038	0.026	0.016	0.005	-0.005	-0.012	-0.022	-0.029	-0.035	-0.041	-0.046	-0.051	-0.055	-0.058	-0.060	-0.061	-0.061	-0.061	-0.061	-0.060	-0.059	-0.055	-0.052	-0.050	-0.046	-0.041	-0.038	-0.031	-0.026	-0.021	-0.015	-0.010	-0.004	0.001	0.006	0.012	0.018	0.024	0.029	0.035	0.039	0.045	0.050	0.054	0.059	0.062	0.068	0.071	0.075	0.079	0.082	0.085	0.088	0.091	0.094	0.096	0.099	0.101	0.101	0.104	0.106	0.109	0.110	0.112	0.115	0.116	0.119	0.121	0.124	0.125	0.128	0.130	0.134	0.136	0.139	0.142	0.145	0.149	0.151	0.156	0.160	0.164	0.168	0.172	0.176	0.180	0.185	0.189	0.194	0.199	0.204	0.209	0.212	0.218	0.224	0.228	0.232	0.238	0.242	0.248	0.254	0.259	0.264	0.269	0.275	0.281	0.286	0.292	0.299	0.305	0.310	0.318	0.324	0.330	0.338	0.345	0.351	0.359	0.368	0.375	0.382	0.392	0.400	0.409	0.419	0.426	0.438	0.446	0.456	0.468	0.478	0.489	0.500	0.511	0.522	0.534	0.546	0.558	0.569	0.580	0.592	0.604	0.616	0.628	0.638	0.649	0.660	0.671	0.681	0.691	0.701	0.710	0.720	0.729	0.736	0.744	0.751	0.758	0.764	0.770	0.776	0.781	0.785	0.790	0.792	0.795	0.798	0.800	0.800	0.802	0.802	0.802	0.802	0.801	0.801	0.800	0.800	0.798	0.796	0.796	0.794	0.791	0.790	0.789	0.789	0.788	0.788	0.786	0.786	0.788	0.788	0.789	0.791	0.792	0.795	0.799	0.802	0.806	0.812	0.819	0.825	0.832	0.840	0.849	0.858	0.868	0.878	0.889	0.900	0.911	0.924	0.938	0.950	0.964	0.979	0.994	1.008	1.022	1.039	1.054	1.069	1.084	1.100	1.116	1.131	1.146	1.161	1.176	1.191	1.206	1.220	1.234	1.248	1.260	1.271	1.282	1.294	1.305	1.314	1.324	1.331	1.339	1.346	1.352	1.358	1.362	1.366	1.369	1.371	1.372	1.374	1.375	1.372	1.372	1.371	1.369	1.366	1.362	1.360	1.355	1.350	1.345	1.339	1.335	1.329	1.321	1.315	1.309	1.301	1.292	1.286	1.279	1.271	1.264	1.256	1.249	1.241	1.234	1.226	1.220	1.214	1.206	1.201	1.195	1.190	1.184	1.180	1.175	1.171	1.168	1.164	1.160	1.159	1.156	1.155	1.154	1.154	1.152	1.152	1.152	1.155	1.156	1.158	1.160	1.164	1.166	1.171	1.175	1.180	1.185	1.192	1.199	1.205	1.212	1.220	1.229	1.238	1.248	1.256	1.266	1.278	1.289	1.301	1.312	1.325	1.338	1.350	1.364	1.376	1.390	1.404	1.418	1.431	1.446	1.460	1.476	1.490	1.506	1.520	1.535	1.551	1.566	1.581	1.595	1.611	1.625	1.640	1.654	1.669	1.681	1.695	1.708	1.720	1.734	1.745	1.756	1.768	1.778	1.788	1.798	1.806	1.815	1.822	1.830	1.838	1.844	1.849	1.855	1.859	1.864	1.866	1.869	1.871	1.874	1.875	1.876	1.878	1.878	1.876	1.876	1.875	1.872	1.871	1.868	1.865	1.862	1.858	1.855	1.851	1.848	1.842	1.838	1.835	1.830	1.824	1.820	1.815	1.809	1.804	1.799	1.794	1.790	1.784	1.779	1.774	1.769	1.764	1.759	1.754	1.750	1.745	1.741	1.736	1.732	1.729	1.725	1.721	1.718	1.715	1.711	1.709	1.704	1.701	1.700	1.696	1.692	1.691	1.689	1.686	1.685	1.682	1.680	1.679	1.676	1.675	1.674	1.671	1.670	1.669	1.668	1.666	1.664	1.662	1.661	1.660	1.658	1.655	1.654	1.651	1.650	1.648	1.644	1.641	1.638	1.635	1.632	1.628	1.624	1.619	1.614	1.609	1.604	1.596	1.590	1.584	1.576	1.569	1.561	1.551	1.544	1.534	1.525	1.514	1.504	1.492	1.481	1.470	1.458	1.445	1.431	1.419	1.406	1.391	1.379	1.364	1.349	1.335	1.320	1.306	1.291	1.275	1.261	1.246	1.232	1.219	1.204	1.189	1.175	1.164	1.150	1.138	1.125	1.115	1.104	1.094	1.082	1.074	1.065	1.056	1.049	1.042	1.035	1.030	1.025	1.020	1.018	1.015	1.011	1.011	1.009	1.010	1.009	1.011	1.012	1.014	1.018	1.021	1.025	1.030	1.036	1.041	1.048	1.055	1.062	1.070	1.079	1.088	1.098	1.106	1.116	1.128	1.138	1.148	1.159	1.170	1.182	1.194	1.208	1.220	1.232	1.245	1.259	1.271	1.285	1.299	1.312	1.326	1.341	1.355	1.369	1.384	1.399	1.412	1.426	1.441	1.456	1.471	1.486	1.501	1.515	1.530	1.545	1.559	1.574	1.589	1.604	1.619	1.632	1.648	1.661	1.676	1.690	1.702	1.716	1.730	1.744	1.758	1.770	1.781	1.794	1.806	1.818	1.830	1.840	1.851	1.862	1.871	1.881	1.891	1.900	1.909	1.918	1.925	1.934	1.941	1.949	1.956	1.962	1.969	1.975	1.981	1.986	1.992	1.999	2.005	2.010	2.016	2.022	2.027	2.034	2.040	2.046	2.054	2.060	2.068	2.075	2.082	2.091	2.100	2.109	2.119	2.129	2.140	2.151	2.162	2.175	2.189	2.201	2.216	2.230	2.245	2.261	2.278	2.295	2.311	2.329	2.348	2.366	2.385	2.404	2.424	2.442	2.462	2.481	2.501	2.521	2.540	2.560	2.580	2.599	2.618	2.636	2.655	2.671	2.689	2.706	2.721	2.738	2.751	2.765	2.779	2.790	2.801	2.811	2.821	2.830	2.836	2.842	2.849	2.852	2.858	2.860	2.861	2.862	2.862	2.861	2.859	2.858	2.854	2.850	2.845	2.840	2.834	2.828	2.821	2.815	2.806	2.799	2.790	2.784	2.775	2.766	2.759	2.750	2.742	2.734	2.726	2.720	2.712	2.706	2.699	2.692	2.688	2.682	2.678	2.674	2.669	2.665	2.662	2.660	2.659	2.658	2.656	2.656	2.656	2.658	2.658	2.659	2.661	2.662	2.665	2.668	2.670	2.671	2.674	2.678	2.679	2.681	2.684	2.686	2.689	2.690	2.692	2.694	2.695	2.695	2.695	2.696	2.695	2.694	2.692	2.690	2.688	2.685	2.681	2.678	2.671	2.666	2.660	2.654	2.648	2.639	2.630	2.621	2.612	2.602	2.591	2.581	2.570	2.558	2.546	2.534	2.521	2.508	2.494	2.480	2.466	2.452	2.439	2.422	2.409	2.394	2.379	2.364	2.348	2.332	2.319	2.302	2.288	2.271	2.256	2.241	2.226	2.212	2.196	2.182	2.168	2.152	2.139	2.124	2.110	2.096	2.082	2.070	2.056	2.042	2.030	2.019	2.005	1.994	1.982	1.970	1.960	1.949	1.938	1.929	1.919	1.909	1.901	1.892	1.885	1.876	1.870	1.862	1.858	1.851	1.845	1.840	1.836	1.832	1.829	1.825	1.822	1.821	1.820	1.819	1.819	1.819	1.820	1.821	1.824	1.825	1.829	1.834	1.838	1.842	1.848	1.852	1.860	1.866	1.874	1.880	1.889	1.898	1.906	1.916	1.925	1.934	1.945	1.955	1.966	1.976	1.986	1.999	2.009	2.021	2.031	2.042	2.054	2.064	2.075	2.086	2.096	2.108	2.118	2.128	2.138	2.146	2.156	2.165	2.174	2.181	2.190	2.196	2.204	2.211	2.216	2.222	2.228	2.232	2.236	2.240	2.244	2.246	2.249	2.251	2.254	2.254	2.255	2.255	2.255	2.256	2.255	2.255	2.254	2.252	2.250	2.249	2.248	2.246	2.245	2.242	2.240	2.239	2.236	2.232	2.231	2.228	2.225	2.222	2.220	2.218	2.215	2.212	2.211	2.210	2.209	2.206	2.206	2.204	2.204	2.205	2.204	2.205	2.205	2.206	2.208	2.209	2.211	2.214	2.216	2.219	2.221	2.225	2.229	2.234	2.239	2.244	2.248	2.255	2.261	2.268	2.274	2.281	2.289	2.298	2.305	2.314	2.322	2.331	2.342	2.352	2.362	2.374	2.385	2.396	2.409	2.420	2.434	2.446	2.460	2.472	2.486	2.500	2.516	2.530	2.545	2.561	2.576	2.591	2.608	2.624	2.639	2.656	2.671	2.688	2.705	2.721	2.738	2.754	2.770	2.788	2.804	2.821	2.836	2.852	2.869	2.885	2.901	2.918	2.934	2.948	2.964	2.978	2.991	3.004	3.019	3.031	3.042	3.055	3.066	3.076	3.086	3.095	3.104	3.111	3.119	3.125	3.130	3.136	3.140	3.144	3.146	3.148	3.149	3.149	3.149	3.146	3.144	3.141	3.136	3.131	3.125	3.118	3.110	3.101	3.092	3.082	3.071	3.059	3.046	3.034	3.019	3.005	2.990	2.974	2.958	2.940	2.922	2.904	2.885	2.866	2.846	2.825	2.805	2.784	2.762	2.741	2.720	2.699	2.676	2.654	2.631	2.610	2.588	2.565	2.542	2.520	2.498	2.475	2.454	2.431	2.409	2.386	2.365	2.342	2.321	2.300	2.279	2.259	2.238	2.218	2.196	2.176	2.156	2.136	2.116	2.098	2.079	2.060	2.040	2.021	2.004	1.985	1.968	1.950	1.932	1.916	1.900	1.882	1.866	1.849	1.832	1.816	1.800	1.785	1.769	1.754	1.739	1.724	1.709	1.695	1.681	1.669	1.655	1.641	1.629	1.616	1.604	1.592	1.582	1.571	1.560	1.551	1.541	1.534	1.525	1.516	1.509	1.502	1.495	1.489	1.484	1.479	1.475	1.470	1.468	1.465	1.462	1.461	1.460	1.459	1.459	1.459	1.460	1.461	1.464	1.466	1.470	1.472	1.476	1.481	1.486	1.491	1.498	1.504	1.511	1.518	1.525	1.532	1.540	1.550	1.558	1.566	1.576	1.585	1.595	1.605	1.615	1.626	1.638	1.648	1.658	1.670	1.681	1.692	1.704	1.715	1.728	1.739	1.751	1.761	1.774	1.785	1.796	1.809	1.819	1.831	1.841	1.851	1.862	1.872	1.882	1.892	1.901	1.910	1.919	1.928	1.935	1.941	1.949	1.954	1.960	1.964	1.968	1.971	1.975	1.978	1.978	1.979	1.979	1.978	1.975	1.974	1.970	1.965	1.959	1.952	1.945	1.936	1.926	1.916	1.905	1.894	1.880	1.866	1.852	1.836	1.819	1.802	1.785	1.766	1.746	1.728	1.708	1.686	1.665	1.644	1.621	1.599	1.576	1.554	1.531	1.509	1.485	1.464	1.441	1.419	1.398	1.376	1.355	1.335	1.316	1.296	1.278	1.261	1.244	1.229	1.214	1.200	1.188	1.176	1.165	1.155	1.148	1.139	1.132	1.129	1.124	1.121	1.120	1.119	1.119	1.121	1.124	1.128	1.132	1.138	1.145	1.151	1.160	1.168	1.179	1.188	1.199	1.210	1.221	1.234	1.248	1.259	1.272	1.286	1.299	1.312	1.328	1.340	1.354	1.366	1.380	1.392	1.406	1.419	1.430	1.442	1.455	1.465	1.476	1.486	1.496	1.506	1.515	1.524	1.531	1.539	1.545	1.551	1.558	1.562	1.568	1.572	1.578	1.581	1.584	1.588	1.590	1.592	1.595	1.598	1.598	1.599	1.600	1.601	1.601	1.602	1.601	1.602	1.601	1.602	1.601	1.601	1.601	1.600	1.601	1.600	1.599	1.599	1.598	1.598	1.598	1.596	1.595	1.595	1.594	1.594	1.592	1.594	1.594	1.592	1.592	1.592	1.591	1.591	1.592	1.592	1.592	1.592	1.594	1.594	1.595	1.596	1.596	1.596	1.598	1.599	1.600	1.601	1.602	1.604	1.606	1.606	1.609	1.610	1.612	1.615	1.618	1.620	1.622	1.625	1.628	1.632	1.635	1.638	1.640	1.642	1.646	1.649	1.652	1.656	1.659	1.660	1.662	1.665	1.668	1.670	1.671	1.674	1.674	1.674	1.675	1.675	1.674	1.674	1.671	1.670	1.668	1.665	1.661	1.658	1.652	1.649	1.642	1.636	1.630	1.622	1.615	1.606	1.596	1.588	1.578	1.568	1.556	1.545	1.534	1.521	1.510	1.498	1.485	1.471	1.459	1.446	1.434	1.421	1.410	1.398	1.385	1.372	1.361	1.350	1.340	1.329	1.320	1.309	1.301	1.292	1.286	1.280	1.275	1.269	1.265	1.261	1.260	1.258	1.256	1.258	1.258	1.260	1.262	1.266	1.270	1.275	1.281	1.288	1.296	1.304	1.311	1.321	1.332	1.341	1.352	1.365	1.375	1.388	1.400	1.412	1.425	1.438	1.450	1.462	1.475	1.488	1.499	1.511	1.522	1.532	1.544	1.552	1.561	1.570	1.576	1.584	1.589	1.595	1.598	1.601	1.604	1.605	1.605	1.604	1.602	1.599	1.594	1.589	1.582	1.575	1.566	1.556	1.545	1.534	1.521	1.508	1.492	1.478	1.461	1.444	1.426	1.409	1.389	1.370	1.351	1.330	1.310	1.289	1.269	1.246	1.225	1.205	1.182	1.161	1.141	1.119	1.099	1.079	1.060	1.040	1.021	1.004	0.988	0.970	0.954	0.939	0.925	0.911	0.899	0.886	0.876	0.868	0.856	0.850	0.842	0.836	0.830	0.825	0.822	0.820	0.816	0.816	0.815	0.815	0.816	0.818	0.820	0.821	0.825	0.828	0.832	0.835	0.840	0.845	0.849	0.854	0.858	0.862	0.868	0.871	0.875	0.879	0.881	0.885	0.888	0.889	0.891	0.892	0.892	0.892	0.891	0.890	0.889	0.885	0.881	0.876	0.871	0.865	0.858	0.850	0.841	0.831	0.821	0.810	0.799	0.786	0.772	0.759	0.744	0.729	0.712	0.696	0.680	0.662	0.645	0.628	0.609	0.590	0.571	0.551	0.532	0.512	0.494	0.472	0.454	0.432	0.414	0.394	0.375	0.356	0.338	0.319	0.300	0.282	0.265	0.248	0.231	0.215	0.199	0.184	0.168	0.154	0.140	0.126	0.114	0.100	0.089	0.078	0.068	0.056	0.048	0.036	0.029	0.020	0.012	0.005	-0.001	-0.008	-0.014	-0.020	-0.024	-0.030	-0.034	-0.036	-0.040	-0.042	-0.045	-0.048	-0.049	-0.051	-0.051	-0.052	-0.052	-0.052	-0.052	-0.052	-0.051	-0.050	-0.049	-0.049	-0.046	-0.045	-0.044	-0.042	-0.041	-0.039	-0.038	-0.035	-0.034	-0.031	-0.030	-0.028	-0.026	-0.024	-0.022	-0.020	-0.020	-0.018	-0.016	-0.015	-0.012	-0.012	-0.011	-0.010	-0.009	-0.008	-0.008	-0.005	-0.005	-0.004	-0.004	-0.004	-0.001	-0.001	0.000	0.000	0.001	0.001	0.002	0.002	0.005	0.006	0.006	0.009	0.010	0.010	0.012	0.014	0.015	0.018	0.020	0.021	0.024	0.028	0.030	0.032	0.036	0.039	0.044	0.046	0.050	0.054	0.059	0.062	0.068	0.071	0.076	0.080	0.085	0.090	0.095	0.099	0.105	0.109	0.112	0.118	0.122	0.126	0.129	0.134	0.138	0.141	0.145	0.148	0.150	0.154	0.156	0.158	0.161	0.162	0.164	0.165	0.166	0.168	0.168	0.168	0.168	0.168	0.166	0.166	0.165	0.165	0.164	0.162	0.159	0.158	0.156	0.154	0.152	0.150	0.149	0.146	0.145	0.142	0.140	0.139	0.136	0.135	0.135	0.134	0.132	0.132	0.131	0.132	0.132	0.134	0.134	0.136	0.139	0.140	0.144	0.146	0.149	0.152	0.158	0.162	0.166	0.171	0.176	0.182	0.188	0.195	0.201	0.208	0.215	0.222	0.229	0.236	0.244	0.251	0.259	0.268	0.274	0.281	0.288	0.295	0.302	0.309	0.315	0.322	0.329	0.334	0.340	0.345	0.350	0.355	0.360	0.365	0.370	0.375	0.378	0.382	0.386	0.390	0.392	0.396	0.400	0.402	0.406	0.410	0.414	0.416	0.420	0.424	0.428	0.430	0.434	0.438	0.442	0.446	0.450	0.455	0.460	0.465	0.470	0.475	0.481	0.488	0.492	0.499	0.505	0.512	0.518	0.524	0.530	0.536	0.542	0.549	0.554	0.560	0.566	0.571	0.576	0.581	0.585	0.589	0.592	0.595	0.598	0.599	0.601	0.600	0.601	0.600	0.598	0.595	0.592	0.588	0.584	0.576	0.570	0.562	0.554	0.545	0.534	0.522	0.511	0.499	0.485	0.470	0.455	0.439	0.424	0.406	0.388	0.369	0.351	0.331	0.310	0.291	0.270	0.249	0.228	0.206	0.182	0.161	0.139	0.116	0.095	0.072	0.051	0.029	0.006	-0.014	-0.036	-0.058	-0.079	-0.099	-0.118	-0.138	-0.158	-0.176	-0.195	-0.212	-0.230	-0.248	-0.264	-0.280	-0.295	-0.311	-0.325	-0.339	-0.352	-0.365	-0.379	-0.390	-0.402	-0.412	-0.424	-0.434	-0.442	-0.451	-0.461	-0.468	-0.476	-0.482	-0.490	-0.496	-0.502	-0.509	-0.512	-0.518	-0.521	-0.526	-0.529	-0.532	-0.535	-0.538	-0.539	-0.540	-0.542	-0.542	-0.542	-0.542	-0.542	-0.541	-0.540	-0.539	-0.536	-0.534	-0.531	-0.529	-0.525	-0.520	-0.515	-0.511	-0.506	-0.501	-0.495	-0.489	-0.482	-0.476	-0.469	-0.461	-0.454	-0.446	-0.439	-0.430	-0.421	-0.412	-0.405	-0.395	-0.385	-0.375	-0.366	-0.356	-0.348	-0.336	-0.326	-0.318	-0.308	-0.296	-0.286	-0.278	-0.268	-0.258	-0.249	-0.239	-0.230	-0.221	-0.212	-0.204	-0.196	-0.188	-0.180	-0.172	-0.166	-0.159	-0.152	-0.148	-0.141	-0.138	-0.132	-0.129	-0.124	-0.121	-0.118	-0.116	-0.114	-0.111	-0.110	-0.109	-0.109	-0.108	-0.108	-0.108	-0.108	-0.109	-0.110	-0.111	-0.112	-0.114	-0.115	-0.118	-0.119	-0.120	-0.122	-0.124	-0.125	-0.126	-0.128	-0.129	-0.130	-0.130	-0.130	-0.130	-0.130	-0.128	-0.126	-0.124	-0.122	-0.119	-0.116	-0.112	-0.108	-0.101	-0.096	-0.090	-0.082	-0.075	-0.065	-0.058	-0.046	-0.036	-0.025	-0.014	0.000	0.012	0.026	0.041	0.056	0.072	0.088	0.105	0.121	0.139	0.156	0.174	0.191	0.211	0.230	0.248	0.268	0.286	0.306	0.326	0.345	0.365	0.382	0.402	0.420	0.439	0.458	0.475	0.492	0.511	0.528	0.542	0.560	0.575	0.590	0.604	0.618	0.630	0.642	0.655	0.666	0.678	0.688	0.698	0.706	0.715	0.721	0.730	0.736	0.741	0.748	0.752	0.758	0.760	0.765	0.769	0.770	0.772	0.775	0.776	0.779	0.780	0.782	0.782	0.784	0.785	0.785	0.786	0.788	0.789	0.790	0.791	0.792	0.794	0.796	0.799	0.800	0.804	0.805	0.809	0.811	0.815	0.819	0.822	0.828	0.832	0.838	0.842	0.848	0.855	0.860	0.868	0.874	0.880	0.888	0.894	0.901	0.910	0.916	0.924	0.931	0.939	0.946	0.952	0.961	0.969	0.974	0.981	0.988	0.995	1.000	1.005	1.011	1.015	1.020	1.024	1.028	1.030	1.034	1.035	1.036	1.038	1.038	1.036	1.036	1.035	1.031	1.029	1.026	1.021	1.016	1.011	1.005	0.999	0.992	0.985	0.976	0.968	0.958	0.948	0.939	0.928	0.916	0.905	0.892	0.881	0.869	0.856	0.842	0.830	0.816	0.802	0.790	0.776	0.762	0.750	0.736	0.722	0.709	0.696	0.684	0.671	0.659	0.646	0.635	0.622	0.611	0.600	0.589	0.579	0.569	0.559	0.549	0.540	0.530	0.522	0.514	0.506	0.498	0.491	0.485	0.478	0.471	0.466	0.460	0.455	0.450	0.445	0.441	0.436	0.432	0.429	0.424	0.420	0.416	0.414	0.410	0.408	0.404	0.401	0.398	0.395	0.392	0.389	0.386	0.384	0.381	0.378	0.375	0.371	0.369	0.366	0.364	0.361	0.358	0.355	0.351	0.350	0.348	0.346	0.344	0.342	0.341	0.340	0.339	0.339	0.339	0.339	0.340	0.341	0.344	0.345	0.348	0.350	0.354	0.359	0.364	0.369	0.375	0.382	0.390	0.399	0.406	0.416	0.426	0.438	0.450	0.462	0.475	0.490	0.504	0.520	0.536	0.552	0.571	0.589	0.608	0.628	0.646	0.668	0.689	0.710	0.731	0.754	0.776	0.801	0.825	0.849	0.872	0.898	0.922	0.948	0.971	0.998	1.021	1.048	1.074	1.099	1.124	1.149	1.175	1.200	1.225	1.250	1.275	1.299	1.322	1.348	1.371	1.394	1.416	1.439	1.461	1.484	1.505	1.528	1.548	1.569	1.588	1.608	1.626	1.646	1.664	1.682	1.699	1.718	1.734	1.750	1.766	1.781	1.796	1.810	1.825	1.839	1.852	1.866	1.879	1.891	1.902	1.914	1.925	1.936	1.946	1.956	1.968	1.976	1.988	1.996	2.005	2.014	2.022	2.031	2.040	2.047	2.056	2.064	2.072	2.079	2.088	2.095	2.102	2.109	2.116	2.124	2.131	2.139	2.146	2.152	2.160	2.166	2.174	2.181	2.188	2.195	2.201	2.208	2.214	2.221	2.226	2.234	2.240	2.246	2.252	2.258	2.264	2.269	2.272	2.278	2.282	2.288	2.292	2.295	2.300	2.302	2.306	2.309	2.311	2.314	2.315	2.316	2.316	2.318	2.318	2.318	2.318	2.318	2.315	2.315	2.314	2.311	2.309	2.306	2.302	2.300	2.296	2.292	2.289	2.285	2.281	2.276	2.271	2.268	2.262	2.258	2.252	2.248	2.242	2.238	2.234	2.229	2.224	2.220	2.215	2.211	2.208	2.204	2.199	2.196	2.192	2.190	2.188	2.184	2.181	2.179	2.176	2.174	2.172	2.171	2.170	2.169	2.168	2.168	2.166	2.166	2.166	2.166	2.166	2.166	2.166	2.166	2.166	2.168	2.168	2.169	2.168	2.170	2.170	2.170	2.170	2.170	2.171	2.172	2.171	2.171	2.172	2.172	2.172	2.172	2.172	2.172	2.172	2.172	2.171	2.171	2.170	2.169	2.168	2.168	2.165	2.164	2.164	2.161	2.161	2.159	2.158	2.156	2.154	2.151	2.150	2.148	2.145	2.144	2.141	2.139	2.136	2.134	2.132	2.130	2.128	2.125	2.124	2.121	2.120	2.118	2.116	2.114	2.112	2.110	2.109	2.105	2.104	2.102	2.100	2.098	2.096	2.095	2.094	2.091	2.089	2.088	2.085	2.082	2.080	2.078	2.075	2.071	2.069	2.066	2.062	2.059	2.055	2.051	2.046	2.042	2.038	2.033	2.026	2.021	2.014	2.007	2.000	1.994	1.985	1.976	1.968	1.958	1.948	1.938	1.926	1.916	1.904	1.891	1.878	1.865	1.851	1.838	1.822	1.806	1.791	1.775	1.760	1.742	1.725	1.709	1.692	1.674	1.655	1.638	1.619	1.601	1.581	1.564	1.545	1.526	1.506	1.489	1.470	1.451	1.434	1.416	1.399	1.382	1.365	1.349	1.332	1.316	1.301	1.286	1.271	1.258	1.244	1.231	1.220	1.208	1.196	1.186	1.176	1.166	1.159	1.150	1.141	1.135	1.128	1.122	1.118	1.112	1.109	1.104	1.100	1.098	1.095	1.092	1.091	1.089	1.089	1.088	1.086	1.086	1.086	1.086	1.086	1.085	1.085	1.086	1.086	1.086	1.086	1.085	1.086	1.085	1.085	1.085	1.084	1.082	1.081	1.080	1.078	1.076	1.074	1.069	1.066	1.062	1.058	1.054	1.049	1.042	1.038	1.031	1.025	1.016	1.010	1.001	0.992	0.982	0.974	0.964	0.952	0.942	0.930	0.918	0.906	0.892	0.879	0.866	0.851	0.836	0.822	0.808	0.791	0.775	0.758	0.741	0.724	0.706	0.689	0.671	0.654	0.635	0.618	0.599	0.580	0.561	0.544	0.525	0.506	0.489	0.471	0.454	0.436	0.419	0.402	0.386	0.370	0.355	0.340	0.328	0.312	0.300	0.288	0.278	0.266	0.256	0.246	0.239	0.231	0.224	0.219	0.214	0.210	0.206	0.204	0.204	0.204	0.205	0.206	0.209	0.212	0.218	0.222	0.229	0.236	0.244	0.252	0.261	0.270	0.282	0.292	0.305	0.318	0.330	0.345	0.358	0.372	0.388	0.401	0.416	0.434	0.449	0.464	0.480	0.496	0.512	0.529	0.544	0.560	0.576	0.591	0.606	0.622	0.638	0.651	0.668	0.681	0.695	0.709	0.722	0.735	0.749	0.761	0.774	0.785	0.798	0.809	0.820	0.831	0.841	0.852	0.862	0.874	0.882	0.894	0.902	0.912	0.922	0.932	0.941	0.951	0.961	0.970	0.980	0.990	1.000	1.010	1.021	1.031	1.041	1.052	1.062	1.074	1.086	1.098	1.110	1.121	1.134	1.148	1.160	1.172	1.186	1.200	1.214	1.229	1.242	1.256	1.271	1.288	1.301	1.318	1.331	1.346	1.362	1.378	1.392	1.406	1.421	1.438	1.451	1.466	1.480	1.494	1.509	1.521	1.535	1.548	1.559	1.571	1.581	1.594	1.602	1.611	1.621	1.629	1.636	1.644	1.651	1.656	1.661	1.665	1.669	1.671	1.674	1.676	1.675	1.676	1.676	1.675	1.672	1.670	1.668	1.664	1.660	1.655	1.651	1.645	1.639	1.632	1.625	1.618	1.612	1.604	1.596	1.589	1.581	1.572	1.565	1.558	1.550	1.541	1.535	1.528	1.520	1.514	1.508	1.501	1.495	1.490	1.485	1.480	1.475	1.472	1.470	1.466	1.464	1.462	1.460	1.459	1.458	1.458	1.458	1.458	1.458	1.459	1.460	1.461	1.464	1.464	1.466	1.469	1.471	1.474	1.476	1.479	1.481	1.484	1.486	1.489	1.491	1.494	1.494	1.496	1.499	1.500	1.500	1.502	1.502	1.504	1.504	1.502	1.504	1.504	1.502	1.501	1.500	1.499	1.498	1.495	1.494	1.491	1.490	1.488	1.485	1.482	1.480	1.476	1.475	1.472	1.470	1.466	1.464	1.460	1.459	1.455	1.454	1.450	1.448	1.445	1.442	1.440	1.438	1.436	1.434	1.431	1.430	1.428	1.426	1.424	1.422	1.421	1.419	1.418	1.416	1.414	1.411	1.410	1.408	1.405	1.404	1.400	1.398	1.395	1.391	1.389	1.385	1.381	1.378	1.374	1.369	1.364	1.359	1.354	1.348	1.342	1.336	1.330	1.324	1.316	1.309	1.301	1.294	1.286	1.279	1.270	1.261	1.254	1.245	1.236	1.228	1.219	1.210	1.200	1.191	1.182	1.174	1.164	1.155	1.145	1.136	1.128	1.119	1.110	1.101	1.094	1.084	1.076	1.069	1.060	1.052	1.045	1.038	1.030	1.022	1.015	1.008	1.001	0.994	0.988	0.981	0.975	0.966	0.960	0.954	0.946	0.941	0.934	0.926	0.919	0.911	0.904	0.896	0.889	0.881	0.872	0.864	0.856	0.846	0.838	0.828	0.819	0.809	0.799	0.789	0.779	0.768	0.758	0.745	0.735	0.722	0.711	0.699	0.688	0.675	0.662	0.651	0.638	0.626	0.612	0.601	0.589	0.578	0.565	0.554	0.541	0.530	0.520	0.509	0.498	0.488	0.478	0.468	0.458	0.449	0.440	0.431	0.424	0.416	0.409	0.401	0.395	0.390	0.384	0.379	0.372	0.369	0.364	0.360	0.355	0.351	0.348	0.344	0.340	0.338	0.335	0.330	0.326	0.324	0.320	0.316	0.312	0.308	0.302	0.299	0.294	0.289	0.284	0.278	0.270	0.264	0.256	0.249	0.242	0.232	0.224	0.215	0.205	0.195	0.184	0.174	0.162	0.150	0.139	0.128	0.115	0.102	0.090	0.078	0.064	0.052	0.040	0.028	0.015	0.002	-0.009	-0.019	-0.030	-0.041	-0.051	-0.061	-0.070	-0.079	-0.086	-0.094	-0.100	-0.108	-0.112	-0.118	-0.120	-0.124	-0.126	-0.129	-0.129	-0.129	-0.129	-0.128	-0.125	-0.122	-0.120	-0.115	-0.111	-0.106	-0.100	-0.094	-0.088	-0.081	-0.074	-0.068	-0.059	-0.051	-0.044	-0.036	-0.029	-0.020	-0.011	-0.005	0.002	0.011	0.018	0.025	0.032	0.039	0.045	0.050	0.055	0.061	0.066	0.070	0.074	0.078	0.081	0.085	0.088	0.090	0.091	0.094	0.095	0.096	0.096	0.098	0.099	0.099	0.099	0.100	0.100	0.100	0.100	0.100	0.100	0.101	0.101	0.102	0.102	0.104	0.105	0.106	0.108	0.110	0.114	0.116	0.119	0.121	0.124	0.128	0.132	0.136	0.141	0.145	0.150	0.156	0.160	0.166	0.172	0.179	0.185	0.192	0.198	0.205	0.212	0.219	0.226	0.234	0.241	0.249	0.256	0.264	0.271	0.280	0.286	0.295	0.302	0.310	0.319	0.326	0.334	0.341	0.349	0.356	0.364	0.371	0.378	0.385	0.392	0.400	0.406	0.412	0.420	0.428	0.432	0.440	0.446	0.452	0.459	0.465	0.470	0.476	0.481	0.486	0.491	0.496	0.500	0.505	0.509	0.512	0.516	0.520	0.522	0.526	0.529	0.530	0.534	0.535	0.536	0.538	0.539	0.540	0.540	0.541	0.541	0.541	0.541	0.542	0.541	0.541	0.541	0.541	0.541	0.541	0.540	0.540	0.540	0.541	0.541	0.542	0.542	0.544	0.545	0.548	0.549	0.552	0.555	0.559	0.564	0.566	0.572	0.578	0.582	0.589	0.595	0.602	0.610	0.618	0.626	0.635	0.644	0.654	0.664	0.674	0.685	0.695	0.706	0.718	0.729	0.741	0.752	0.765	0.778	0.790	0.801	0.814	0.826	0.838	0.850	0.860	0.871	0.882	0.892	0.902	0.914	0.922	0.932	0.940	0.949	0.956	0.962	0.970	0.976	0.981	0.986	0.991	0.995	0.998	1.000	1.001	1.002	1.002	1.002	1.001	1.000	0.996	0.994	0.990	0.986	0.981	0.975	0.969	0.961	0.954	0.946	0.938	0.929	0.919	0.908	0.896	0.884	0.872	0.859	0.846	0.832	0.819	0.802	0.789	0.774	0.758	0.741	0.726	0.709	0.692	0.675	0.659	0.642	0.625	0.608	0.591	0.575	0.556	0.540	0.524	0.507	0.491	0.475	0.460	0.446	0.431	0.418	0.404	0.391	0.378	0.366	0.355	0.344	0.334	0.325	0.316	0.309	0.302	0.296	0.291	0.286	0.282	0.279	0.278	0.275	0.275	0.274	0.275	0.278	0.279	0.281	0.285	0.289	0.294	0.299	0.304	0.310	0.315	0.322	0.328	0.335	0.342	0.350	0.356	0.364	0.372	0.379	0.386	0.394	0.401	0.408	0.415	0.422	0.429	0.434	0.441	0.446	0.452	0.458	0.462	0.468	0.472	0.478	0.481	0.485	0.488	0.492	0.496	0.500	0.502	0.505	0.509	0.512	0.516	0.519	0.522	0.526	0.529	0.532	0.536	0.541	0.545	0.550	0.555	0.560	0.565	0.571	0.576	0.584	0.590	0.598	0.604	0.612	0.620	0.630	0.638	0.646	0.656	0.668	0.676	0.686	0.698	0.709	0.720	0.731	0.744	0.755	0.766	0.779	0.791	0.802	0.815	0.828	0.838	0.850	0.862	0.874	0.886	0.898	0.909	0.921	0.932	0.942	0.954	0.964	0.975	0.985	0.994	1.004	1.012	1.020	1.030	1.039	1.045	1.052	1.060	1.068	1.074	1.081	1.086	1.094	1.099	1.104	1.110	1.116	1.121	1.126	1.130	1.135	1.140	1.145	1.150	1.154	1.159	1.162	1.168	1.172	1.176	1.180	1.186	1.190	1.194	1.200	1.205	1.209	1.214	1.219	1.224	1.228	1.232	1.238	1.242	1.248	1.252	1.256	1.260	1.266	1.270	1.272	1.278	1.281	1.285	1.289	1.291	1.294	1.296	1.299	1.300	1.301	1.301	1.302	1.302	1.301	1.300	1.299	1.295	1.294	1.290	1.286	1.281	1.276	1.270	1.265	1.258	1.250	1.241	1.234	1.225	1.215	1.204	1.195	1.182	1.172	1.160	1.149	1.136	1.125	1.112	1.101	1.088	1.076	1.064	1.054	1.041	1.030	1.021	1.010	1.000	0.991	0.984	0.975	0.969	0.962	0.956	0.952	0.949	0.948	0.945	0.945	0.946	0.948	0.951	0.956	0.961	0.968	0.976	0.985	0.995	1.006	1.019	1.031	1.045	1.061	1.078	1.095	1.112	1.131	1.150	1.170	1.190	1.211	1.231	1.252	1.274	1.294	1.315	1.336	1.358	1.376	1.398	1.416	1.434	1.454	1.470	1.486	1.501	1.515	1.529	1.541	1.552	1.560	1.569	1.576	1.581	1.584	1.586	1.589	1.586	1.585	1.580	1.576	1.570	1.561	1.552	1.541	1.530	1.516	1.501	1.485	1.469	1.451	1.432	1.414	1.392	1.372	1.350	1.329	1.305	1.282	1.260	1.235	1.212	1.189	1.166	1.141	1.119	1.095	1.074	1.051	1.030	1.010	0.990	0.970	0.952	0.934	0.919	0.902	0.888	0.874	0.861	0.850	0.840	0.830	0.822	0.816	0.811	0.806	0.802	0.801	0.801	0.801	0.802	0.805	0.808	0.811	0.816	0.824	0.830	0.839	0.846	0.856	0.866	0.878	0.889	0.901	0.914	0.926	0.939	0.952	0.966	0.981	0.994	1.008	1.022	1.035	1.050	1.064	1.076	1.090	1.102	1.116	1.129	1.140	1.151	1.164	1.175	1.185	1.194	1.204	1.212	1.220	1.226	1.234	1.240	1.246	1.251	1.255	1.259	1.261	1.264	1.266	1.266	1.268	1.268	1.266	1.265	1.262	1.260	1.258	1.255	1.251	1.246	1.242	1.236	1.231	1.226	1.219	1.214	1.206	1.199	1.191	1.184	1.175	1.168	1.159	1.151	1.142	1.134	1.125	1.116	1.108	1.099	1.090	1.081	1.074	1.065	1.058	1.048	1.040	1.032	1.025	1.018	1.010	1.004	0.996	0.990	0.984	0.976	0.970	0.964	0.959	0.954	0.948	0.944	0.940	0.936	0.932	0.929	0.925	0.922	0.921	0.920	0.918	0.918	0.918	0.916	0.916	0.918	0.920	0.921	0.924	0.926	0.930	0.934	0.936	0.941	0.948	0.951	0.959	0.964	0.970	0.978	0.986	0.994	1.002	1.011	1.020	1.031	1.040	1.050	1.061	1.071	1.082	1.095	1.106	1.118	1.129	1.141	1.152	1.164	1.176	1.189	1.200	1.212	1.224	1.235	1.246	1.258	1.269	1.279	1.291	1.300	1.310	1.320	1.329	1.339	1.346	1.355	1.362	100.000	5.000	2.000	1.000	4.000	0.000	0.000	0.000	0.000	0.000	0.000	0.000	0.000	0.000	0.000	0.000	0.000	0.000	-0.408	-0.421	-0.438	-0.452	-0.468	-0.482	-0.496	-0.511	-0.526	-0.540	-0.554	-0.569	-0.581	-0.595	-0.609	-0.621	-0.635	-0.646	-0.659	-0.671	-0.682	-0.694	-0.704	-0.714	-0.725	-0.734	-0.742	-0.751	-0.759	-0.766	-0.772	-0.781	-0.786	-0.792	-0.798	-0.801	-0.805	-0.809	-0.812	-0.815	-0.816	-0.819	-0.820	-0.820	-0.820	-0.821	-0.821	-0.821	-0.820	-0.820	-0.819	-0.819	-0.816	-0.816	-0.815	-0.814	-0.812	-0.812	-0.811	-0.810	-0.810	-0.810	-0.809	-0.808	-0.808	-0.809	-0.809	-0.810	-0.812	-0.814	-0.816	-0.818	-0.820	-0.822	-0.826	-0.830	-0.832	-0.838	-0.841	-0.845	-0.850	-0.854	-0.859	-0.862	-0.868	-0.872	-0.876	-0.880	-0.885	-0.888	-0.891	-0.894	-0.896	-0.899	-0.900	-0.901	-0.902	-0.902	-0.904	-0.902	-0.900	-0.899	-0.895	-0.891	-0.886	-0.881	-0.875	-0.868	-0.861	-0.852	-0.844	-0.834	-0.824	-0.812	-0.800	-0.788	-0.775	-0.760	-0.746	-0.730	-0.715	-0.699	-0.681	-0.665	-0.648	-0.629	-0.610	-0.592	-0.575	-0.556	-0.538	-0.518	-0.499	-0.480	-0.461	-0.441	-0.424	-0.406	-0.388	-0.370	-0.352	-0.335	-0.320	-0.304	-0.288	-0.274	-0.259	-0.245	-0.231	-0.219	-0.206	-0.194	-0.184	-0.172	-0.162	-0.154	-0.146	-0.138	-0.130	-0.122	-0.116	-0.111	-0.106	-0.102	-0.098	-0.094	-0.091	-0.089	-0.086	-0.085	-0.081	-0.080	-0.079	-0.078	-0.076	-0.075	-0.075	-0.074	-0.074	-0.071	-0.070	-0.070	-0.068	-0.068	-0.065	-0.062	-0.061	-0.058	-0.055	-0.051	-0.048	-0.042	-0.038	-0.031	-0.025	-0.019	-0.010	-0.002	0.006	0.016	0.026	0.038	0.049	0.060	0.072	0.088	0.101	0.115	0.130	0.146	0.162	0.180	0.199	0.216	0.235	0.254	0.274	0.294	0.314	0.335	0.356	0.378	0.399	0.421	0.442	0.465	0.486	0.509	0.530	0.552	0.574	0.596	0.618	0.639	0.659	0.680	0.700	0.721	0.739	0.759	0.778	0.794	0.811	0.828	0.842	0.859	0.872	0.886	0.900	0.911	0.922	0.932	0.944	0.951	0.959	0.966	0.972	0.978	0.982	0.986	0.988	0.989	0.990	0.989	0.988	0.985	0.982	0.978	0.974	0.968	0.960	0.952	0.944	0.935	0.924	0.914	0.901	0.889	0.875	0.862	0.846	0.831	0.815	0.799	0.782	0.764	0.746	0.726	0.708	0.689	0.669	0.648	0.628	0.606	0.585	0.564	0.541	0.520	0.499	0.478	0.455	0.434	0.411	0.389	0.368	0.346	0.325	0.302	0.281	0.261	0.240	0.220	0.200	0.181	0.161	0.142	0.124	0.106	0.089	0.071	0.054	0.038	0.022	0.008	-0.008	-0.021	-0.036	-0.048	-0.061	-0.072	-0.084	-0.095	-0.105	-0.115	-0.125	-0.132	-0.141	-0.149	-0.156	-0.162	-0.169	-0.175	-0.180	-0.185	-0.190	-0.194	-0.198	-0.201	-0.204	-0.206	-0.208	-0.210	-0.211	-0.212	-0.214	-0.215	-0.214	-0.214	-0.214	-0.212	-0.211	-0.210	-0.208	-0.208	-0.205	-0.201	-0.199	-0.196	-0.192	-0.189	-0.185	-0.179	-0.176	-0.171	-0.165	-0.160	-0.154	-0.148	-0.141	-0.135	-0.128	-0.120	-0.112	-0.104	-0.095	-0.086	-0.078	-0.069	-0.059	-0.049	-0.038	-0.026	-0.016	-0.005	0.008	0.018	0.030	0.044	0.055	0.069	0.080	0.094	0.108	0.121	0.134	0.148	0.162	0.176	0.190	0.205	0.219	0.232	0.248	0.262	0.276	0.290	0.305	0.320	0.334	0.348	0.362	0.376	0.390	0.405	0.419	0.434	0.448	0.461	0.475	0.489	0.502	0.515	0.530	0.544	0.556	0.570	0.584	0.596	0.610	0.622	0.636	0.649	0.662	0.675	0.689	0.701	0.715	0.729	0.741	0.756	0.769	0.781	0.795	0.809	0.821	0.835	0.849	0.861	0.875	0.888	0.901	0.914	0.928	0.941	0.954	0.966	0.980	0.991	1.004	1.016	1.028	1.039	1.050	1.062	1.072	1.084	1.092	1.101	1.111	1.119	1.128	1.135	1.141	1.148	1.154	1.159	1.164	1.168	1.169	1.172	1.174	1.175	1.175	1.174	1.174	1.171	1.168	1.165	1.161	1.155	1.150	1.144	1.138	1.129	1.121	1.112	1.104	1.094	1.084	1.072	1.061	1.051	1.039	1.028	1.016	1.004	0.992	0.980	0.969	0.956	0.945	0.935	0.924	0.914	0.905	0.896	0.888	0.881	0.875	0.869	0.864	0.860	0.858	0.855	0.855	0.856	0.858	0.860	0.864	0.870	0.876	0.884	0.892	0.905	0.915	0.930	0.944	0.960	0.976	0.996	1.014	1.035	1.058	1.080	1.104	1.128	1.154	1.180	1.206	1.234	1.261	1.290	1.319	1.348	1.376	1.405	1.435	1.462	1.491	1.519	1.548	1.575	1.601	1.626	1.651	1.675	1.699	1.721	1.741	1.761	1.780	1.795	1.811	1.825	1.836	1.848	1.856	1.864	1.870	1.872	1.876	1.876	1.875	1.871	1.866	1.860	1.851	1.842	1.831	1.819	1.804	1.789	1.771	1.752	1.732	1.712	1.690	1.668	1.645	1.619	1.594	1.569	1.541	1.515	1.488	1.460	1.432	1.404	1.376	1.349	1.321	1.295	1.268	1.241	1.216	1.192	1.169	1.145	1.122	1.101	1.080	1.061	1.042	1.025	1.010	0.995	0.981	0.969	0.958	0.949	0.939	0.932	0.928	0.922	0.919	0.918	0.918	0.919	0.920	0.922	0.926	0.931	0.938	0.945	0.952	0.960	0.970	0.981	0.994	1.005	1.018	1.031	1.046	1.060	1.074	1.089	1.104	1.120	1.135	1.150	1.166	1.181	1.198	1.212	1.229	1.244	1.258	1.272	1.288	1.301	1.316	1.330	1.342	1.355	1.368	1.380	1.391	1.402	1.412	1.422	1.432	1.441	1.449	1.458	1.465	1.472	1.478	1.484	1.489	1.495	1.499	1.502	1.506	1.509	1.512	1.515	1.516	1.518	1.519	1.520	1.521	1.521	1.521	1.520	1.520	1.519	1.518	1.516	1.515	1.512	1.511	1.509	1.506	1.504	1.502	1.500	1.498	1.495	1.494	1.491	1.489	1.488	1.485	1.484	1.481	1.481	1.479	1.478	1.478	1.476	1.476	1.475	1.475	1.475	1.475	1.476	1.478	1.479	1.481	1.482	1.485	1.489	1.491	1.495	1.500	1.505	1.510	1.516	1.522	1.529	1.535	1.541	1.550	1.559	1.568	1.576	1.585	1.594	1.605	1.615	1.625	1.636	1.648	1.659	1.671	1.682	1.695	1.706	1.719	1.732	1.744	1.758	1.770	1.782	1.795	1.806	1.820	1.831	1.842	1.855	1.866	1.878	1.889	1.900	1.909	1.920	1.930	1.939	1.948	1.958	1.965	1.972	1.981	1.988	1.994	2.000	2.006	2.013	2.016	2.021	2.026	2.030	2.034	2.038	2.041	2.044	2.047	2.050	2.054	2.056	2.059	2.061	2.064	2.066	2.069	2.071	2.074	2.076	2.079	2.082	2.085	2.090	2.094	2.099	2.104	2.110	2.115	2.120	2.126	2.135	2.142	2.150	2.159	2.168	2.178	2.186	2.198	2.209	2.220	2.231	2.245	2.256	2.270	2.284	2.298	2.311	2.328	2.341	2.356	2.371	2.388	2.402	2.418	2.434	2.449	2.465	2.481	2.496	2.511	2.526	2.541	2.555	2.569	2.582	2.595	2.608	2.620	2.631	2.640	2.651	2.661	2.669	2.676	2.684	2.689	2.695	2.699	2.704	2.705	2.708	2.709	2.709	2.708	2.705	2.704	2.699	2.695	2.690	2.684	2.676	2.668	2.659	2.649	2.639	2.628	2.616	2.602	2.590	2.576	2.561	2.546	2.530	2.514	2.498	2.481	2.462	2.445	2.428	2.409	2.390	2.371	2.352	2.332	2.312	2.294	2.274	2.255	2.236	2.216	2.196	2.178	2.159	2.140	2.121	2.101	2.084	2.066	2.049	2.030	2.014	1.998	1.981	1.965	1.949	1.934	1.920	1.906	1.892	1.879	1.866	1.854	1.842	1.831	1.820	1.811	1.801	1.791	1.782	1.776	1.769	1.761	1.755	1.749	1.744	1.740	1.735	1.731	1.729	1.726	1.724	1.722	1.720	1.720	1.720	1.720	1.720	1.721	1.721	1.721	1.724	1.725	1.726	1.729	1.731	1.732	1.736	1.739	1.741	1.744	1.746	1.749	1.751	1.754	1.756	1.759	1.760	1.764	1.764	1.766	1.769	1.769	1.770	1.770	1.771	1.771	1.770	1.770	1.769	1.768	1.765	1.762	1.759	1.756	1.752	1.746	1.742	1.736	1.731	1.725	1.718	1.711	1.702	1.695	1.686	1.678	1.669	1.659	1.649	1.639	1.629	1.618	1.606	1.595	1.584	1.571	1.560	1.548	1.535	1.522	1.509	1.498	1.485	1.472	1.460	1.448	1.436	1.424	1.412	1.401	1.389	1.379	1.368	1.356	1.345	1.335	1.325	1.314	1.305	1.296	1.286	1.278	1.270	1.261	1.254	1.246	1.240	1.232	1.226	1.219	1.214	1.206	1.200	1.195	1.189	1.182	1.178	1.171	1.166	1.160	1.155	1.149	1.141	1.136	1.130	1.124	1.115	1.109	1.101	1.092	1.085	1.076	1.069	1.059	1.049	1.039	1.028	1.016	1.004	0.992	0.980	0.966	0.954	0.940	0.925	0.911	0.896	0.880	0.865	0.850	0.834	0.818	0.800	0.785	0.769	0.752	0.735	0.719	0.702	0.686	0.671	0.655	0.640	0.624	0.610	0.595	0.581	0.569	0.556	0.544	0.532	0.522	0.511	0.502	0.494	0.485	0.479	0.471	0.465	0.460	0.456	0.452	0.449	0.448	0.446	0.446	0.445	0.446	0.448	0.450	0.452	0.455	0.458	0.462	0.466	0.472	0.478	0.481	0.488	0.492	0.500	0.505	0.511	0.518	0.522	0.529	0.535	0.541	0.546	0.550	0.555	0.560	0.564	0.566	0.570	0.572	0.572	0.575	0.575	0.576	0.575	0.574	0.572	0.570	0.568	0.564	0.559	0.554	0.549	0.542	0.535	0.528	0.521	0.511	0.502	0.492	0.484	0.472	0.461	0.449	0.439	0.426	0.414	0.400	0.388	0.374	0.360	0.345	0.331	0.318	0.302	0.288	0.274	0.260	0.244	0.229	0.215	0.200	0.188	0.172	0.158	0.144	0.131	0.116	0.104	0.090	0.076	0.064	0.051	0.038	0.028	0.015	0.004	-0.009	-0.020	-0.031	-0.040	-0.051	-0.060	-0.070	-0.079	-0.089	-0.096	-0.105	-0.112	-0.120	-0.128	-0.132	-0.140	-0.146	-0.152	-0.158	-0.162	-0.168	-0.171	-0.176	-0.180	-0.184	-0.186	-0.190	-0.191	-0.194	-0.195	-0.196	-0.196	-0.196	-0.196	-0.196	-0.195	-0.194	-0.192	-0.190	-0.188	-0.184	-0.180	-0.176	-0.171	-0.166	-0.161	-0.156	-0.150	-0.142	-0.136	-0.129	-0.121	-0.112	-0.104	-0.094	-0.085	-0.075	-0.065	-0.055	-0.044	-0.032	-0.021	-0.010	0.002	0.014	0.026	0.039	0.051	0.064	0.078	0.090	0.102	0.115	0.129	0.141	0.154	0.166	0.179	0.191	0.202	0.215	0.226	0.238	0.250	0.260	0.271	0.281	0.291	0.301	0.311	0.320	0.329	0.338	0.346	0.354	0.361	0.369	0.376	0.382	0.389	0.395	0.401	0.408	0.412	0.419	0.424	0.428	0.434	0.439	0.444	0.448	0.452	0.459	0.464	0.469	0.474	0.479	0.484	0.491	0.496	0.502	0.510	0.516	0.522	0.530	0.539	0.548	0.556	0.564	0.574	0.584	0.594	0.604	0.615	0.625	0.636	0.649	0.660	0.672	0.685	0.698	0.709	0.722	0.735	0.748	0.760	0.774	0.786	0.799	0.811	0.824	0.836	0.849	0.860	0.871	0.881	0.892	0.902	0.911	0.919	0.926	0.934	0.940	0.946	0.950	0.954	0.958	0.959	0.960	0.960	0.960	0.959	0.955	0.952	0.946	0.941	0.934	0.926	0.918	0.909	0.898	0.886	0.874	0.861	0.848	0.831	0.815	0.799	0.782	0.764	0.746	0.726	0.708	0.686	0.666	0.645	0.625	0.602	0.581	0.559	0.538	0.515	0.492	0.470	0.449	0.425	0.405	0.382	0.361	0.339	0.319	0.298	0.278	0.258	0.240	0.221	0.202	0.185	0.168	0.151	0.136	0.120	0.106	0.092	0.079	0.066	0.055	0.044	0.034	0.025	0.015	0.009	0.001	-0.005	-0.011	-0.016	-0.020	-0.025	-0.028	-0.029	-0.030	-0.031	-0.031	-0.030	-0.029	-0.028	-0.025	-0.022	-0.019	-0.014	-0.010	-0.005	0.000	0.006	0.012	0.018	0.025	0.032	0.040	0.048	0.056	0.064	0.072	0.081	0.090	0.099	0.106	0.115	0.124	0.134	0.141	0.150	0.160	0.168	0.175	0.184	0.192	0.201	0.209	0.218	0.225	0.231	0.240	0.248	0.254	0.261	0.269	0.274	0.281	0.288	0.292	0.299	0.304	0.311	0.316	0.322	0.328	0.332	0.339	0.344	0.349	0.354	0.360	0.365	0.371	0.378	0.384	0.389	0.395	0.401	0.408	0.415	0.421	0.429	0.436	0.444	0.450	0.459	0.466	0.476	0.485	0.494	0.502	0.512	0.521	0.531	0.541	0.551	0.561	0.571	0.584	0.595	0.606	0.618	0.629	0.640	0.652	0.665	0.676	0.689	0.701	0.714	0.726	0.739	0.750	0.762	0.775	0.788	0.800	0.812	0.826	0.839	0.851	0.865	0.876	0.889	0.902	0.915	0.929	0.941	0.955	0.966	0.980	0.994	1.006	1.020	1.032	1.046	1.060	1.074	1.086	1.101	1.115	1.129	1.144	1.158	1.172	1.188	1.201	1.215	1.231	1.245	1.261	1.275	1.290	1.305	1.319	1.334	1.348	1.362	1.376	1.390	1.404	1.418	1.431	1.444	1.456	1.468	1.480	1.492	1.502	1.512	1.522	1.532	1.540	1.549	1.555	1.562	1.568	1.572	1.578	1.581	1.584	1.585	1.586	1.586	1.586	1.585	1.581	1.579	1.575	1.570	1.565	1.559	1.551	1.544	1.536	1.526	1.518	1.508	1.498	1.486	1.475	1.462	1.451	1.439	1.425	1.412	1.400	1.388	1.374	1.360	1.348	1.335	1.321	1.309	1.296	1.282	1.271	1.259	1.248	1.236	1.226	1.216	1.205	1.198	1.189	1.180	1.172	1.165	1.159	1.151	1.146	1.140	1.136	1.132	1.128	1.125	1.121	1.119	1.116	1.115	1.112	1.110	1.108	1.108	1.105	1.105	1.102	1.100	1.099	1.098	1.095	1.092	1.091	1.088	1.085	1.081	1.078	1.072	1.068	1.062	1.056	1.050	1.042	1.034	1.025	1.016	1.005	0.995	0.984	0.971	0.959	0.945	0.930	0.916	0.900	0.884	0.866	0.849	0.831	0.812	0.794	0.774	0.754	0.734	0.712	0.692	0.670	0.649	0.628	0.605	0.582	0.561	0.539	0.516	0.495	0.474	0.452	0.430	0.409	0.389	0.368	0.349	0.330	0.311	0.291	0.274	0.258	0.240	0.225	0.210	0.195	0.181	0.170	0.158	0.146	0.136	0.126	0.118	0.110	0.102	0.096	0.091	0.086	0.082	0.080	0.079	0.076	0.076	0.076	0.078	0.079	0.081	0.084	0.086	0.091	0.096	0.100	0.106	0.112	0.119	0.125	0.132	0.140	0.148	0.155	0.162	0.170	0.179	0.188	0.194	0.202	0.210	0.219	0.225	0.232	0.240	0.246	0.252	0.259	0.264	0.270	0.274	0.279	0.282	0.285	0.288	0.290	0.291	0.291	0.291	0.291	0.290	0.289	0.286	0.284	0.280	0.275	0.270	0.265	0.259	0.252	0.244	0.236	0.228	0.219	0.209	0.199	0.189	0.178	0.166	0.155	0.144	0.131	0.120	0.108	0.095	0.082	0.071	0.059	0.048	0.036	0.024	0.012	0.002	-0.009	-0.019	-0.029	-0.039	-0.046	-0.054	-0.061	-0.068	-0.072	-0.076	-0.080	-0.082	-0.084	-0.084	-0.084	-0.082	-0.080	-0.076	-0.072	-0.066	-0.059	-0.051	-0.042	-0.032	-0.021	-0.010	0.004	0.018	0.032	0.049	0.065	0.081	0.100	0.119	0.138	0.158	0.178	0.199	0.219	0.241	0.262	0.284	0.305	0.326	0.348	0.369	0.389	0.410	0.429	0.449	0.468	0.484	0.502	0.519	0.535	0.550	0.562	0.575	0.586	0.598	0.606	0.614	0.622	0.628	0.632	0.636	0.638	0.639	0.639	0.636	0.635	0.630	0.625	0.619	0.611	0.602	0.592	0.581	0.570	0.559	0.544	0.530	0.515	0.499	0.484	0.465	0.449	0.430	0.411	0.391	0.372	0.352	0.332	0.312	0.292	0.271	0.251	0.231	0.211	0.190	0.170	0.151	0.130	0.111	0.092	0.074	0.055	0.038	0.021	0.004	-0.012	-0.029	-0.045	-0.059	-0.074	-0.086	-0.101	-0.114	-0.125	-0.136	-0.148	-0.158	-0.166	-0.176	-0.184	-0.191	-0.199	-0.204	-0.210	-0.215	-0.219	-0.224	-0.226	-0.229	-0.231	-0.232	-0.234	-0.234	-0.234	-0.232	-0.231	-0.229	-0.226	-0.221	-0.219	-0.214	-0.208	-0.201	-0.195	-0.189	-0.181	-0.172	-0.164	-0.155	-0.144	-0.134	-0.124	-0.111	-0.099	-0.086	-0.074	-0.060	-0.046	-0.032	-0.018	-0.002	0.014	0.029	0.046	0.062	0.079	0.096	0.114	0.132	0.150	0.169	0.186	0.205	0.222	0.242	0.260	0.280	0.299	0.316	0.336	0.355	0.374	0.392	0.410	0.429	0.446	0.464	0.481	0.498	0.515	0.531	0.548	0.564	0.580	0.595	0.610	0.625	0.639	0.654	0.668	0.680	0.692	0.705	0.718	0.729	0.739	0.750	0.761	0.770	0.781	0.790	0.799	0.809	0.818	0.826	0.834	0.841	0.849	0.856	0.864	0.871	0.878	0.884	0.891	0.899	0.904	0.911	0.918	0.924	0.931	0.936	0.942	0.949	0.955	0.961	0.969	0.974	0.981	0.988	0.992	1.000	1.006	1.012	1.019	1.024	1.031	1.036	1.042	1.049	1.055	1.060	1.065	1.070	1.075	1.080	1.084	1.088	1.091	1.095	1.099	1.100	1.102	1.104	1.105	1.106	1.108	1.108	1.106	1.105	1.102	1.101	1.099	1.094	1.090	1.085	1.080	1.074	1.068	1.060	1.052	1.045	1.035	1.026	1.016	1.008	0.996	0.985	0.974	0.961	0.949	0.936	0.924	0.911	0.898	0.885	0.870	0.856	0.844	0.829	0.816	0.802	0.789	0.775	0.761	0.748	0.736	0.722	0.711	0.699	0.686	0.674	0.664	0.654	0.642	0.632	0.624	0.614	0.608	0.599	0.591	0.585	0.578	0.572	0.568	0.562	0.559	0.554	0.552	0.549	0.546	0.545	0.542	0.542	0.541	0.541	0.540	0.541	0.541	0.541	0.542	0.542	0.544	0.545	0.546	0.546	0.548	0.550	0.550	0.551	0.552	0.552	0.554	0.554	0.554	0.554	0.554	0.552	0.551	0.550	0.549	0.548	0.546	0.544	0.540	0.538	0.535	0.530	0.526	0.522	0.518	0.514	0.509	0.504	0.499	0.492	0.488	0.482	0.478	0.472	0.468	0.461	0.456	0.451	0.446	0.442	0.438	0.434	0.430	0.426	0.424	0.421	0.419	0.418	0.416	0.415	0.415	0.416	0.418	0.420	0.422	0.426	0.432	0.436	0.442	0.450	0.458	0.466	0.475	0.486	0.496	0.509	0.522	0.536	0.550	0.565	0.581	0.599	0.616	0.635	0.654	0.672	0.694	0.715	0.736	0.759	0.781	0.805	0.829	0.852	0.876	0.900	0.926	0.951	0.976	1.001	1.026	1.052	1.076	1.101	1.126	1.151	1.174	1.198	1.221	1.244	1.265	1.288	1.308	1.328	1.348	1.366	1.385	1.401	1.418	1.432	1.446	1.459	1.470	1.481	1.489	1.499	1.505	1.510	1.515	1.516	1.519	1.519	1.518	1.516	1.512	1.508	1.501	1.492	1.484	1.474	1.462	1.449	1.435	1.421	1.405	1.386	1.368	1.349	1.329	1.308	1.284	1.261	1.238	1.212	1.188	1.161	1.134	1.108	1.080	1.052	1.024	0.995	0.966	0.938	0.908	0.879	0.850	0.821	0.792	0.765	0.736	0.709	0.682	0.655	0.629	0.605	0.580	0.556	0.532	0.511	0.491	0.470	0.451	0.432	0.416	0.399	0.386	0.371	0.359	0.348	0.338	0.330	0.322	0.318	0.312	0.310	0.308	0.308	0.309	0.310	0.314	0.318	0.324	0.331	0.341	0.351	0.361	0.374	0.388	0.401	0.418	0.435	0.452	0.470	0.490	0.511	0.530	0.552	0.576	0.599	0.622	0.648	0.672	0.699	0.724	0.750	0.776	0.804	0.831	0.858	0.885	0.912	0.940	0.968	0.995	1.022	1.049	1.076	1.102	1.129	1.154	1.180	1.204	1.229	1.252	1.276	1.299	1.320	1.341	1.361	1.382	1.402	1.420	1.438	1.455	1.470	1.485	1.500	1.514	1.525	1.538	1.549	1.558	1.568	1.575	1.582	1.589	1.594	1.600	1.602	1.606	1.608	1.610	1.610	1.610	1.610	1.608	1.606	1.602	1.599	1.595	1.591	1.585	1.580	1.574	1.566	1.560	1.552	1.545	1.538	1.530	1.522	1.514	1.506	1.496	1.489	1.480	1.472	1.464	1.455	1.448	1.439	1.430	1.424	1.416	1.409	1.401	1.395	1.389	1.382	1.378	1.371	1.366	1.361	1.356	1.352	1.349	1.345	1.342	1.339	1.336	1.334	1.332	1.331	1.329	1.328	1.326	1.325	1.325	1.322	1.322	1.322	1.321	1.321	1.320	1.319	1.319	1.318	1.316	1.315	1.314	1.312	1.310	1.309	1.305	1.302	1.300	1.296	1.291	1.288	1.281	1.276	1.270	1.264	1.256	1.248	1.240	1.231	1.222	1.214	1.202	1.192	1.181	1.169	1.158	1.145	1.132	1.119	1.104	1.090	1.075	1.061	1.046	1.030	1.015	0.999	0.982	0.966	0.951	0.935	0.919	0.902	0.886	0.870	0.855	0.839	0.824	0.809	0.792	0.779	0.765	0.750	0.738	0.724	0.712	0.699	0.689	0.678	0.666	0.656	0.648	0.639	0.630	0.622	0.615	0.609	0.602	0.598	0.592	0.588	0.584	0.582	0.579	0.576	0.576	0.574	0.574	0.574	0.574	0.575	0.576	0.576	0.578	0.581	0.582	0.584	0.588	0.590	0.592	0.595	0.598	0.601	0.604	0.608	0.610	0.612	0.615	0.619	0.621	0.622	0.624	0.626	0.628	0.629	0.630	0.630	0.631	0.631	0.631	0.630	0.629	0.629	0.628	0.625	0.624	0.621	0.619	0.615	0.612	0.609	0.604	0.600	0.594	0.589	0.582	0.576	0.570	0.564	0.556	0.549	0.541	0.532	0.525	0.515	0.506	0.498	0.488	0.478	0.468	0.458	0.448	0.436	0.425	0.415	0.402	0.391	0.380	0.369	0.358	0.346	0.335	0.324	0.312	0.301	0.291	0.280	0.269	0.259	0.249	0.239	0.230	0.221	0.212	0.204	0.198	0.190	0.184	0.179	0.172	0.169	0.166	0.161	0.160	0.158	0.158	0.156	0.158	0.159	0.161	0.164	0.168	0.172	0.179	0.185	0.191	0.200	0.209	0.218	0.228	0.240	0.251	0.264	0.276	0.289	0.302	0.318	0.332	0.349	0.364	0.380	0.395	0.411	0.429	0.445	0.462	0.479	0.496	0.512	0.529	0.546	0.562	0.578	0.594	0.609	0.624	0.639	0.654	0.668	0.681	0.694	0.706	0.718	0.729	0.740	0.751	0.760	0.770	0.779	0.788	0.795	0.801	0.809	0.815	0.821	0.826	0.832	0.838	0.841	0.846	0.850	0.854	0.858	0.860	0.865	0.868	0.871	0.875	0.878	0.882	0.886	0.890	0.894	0.899	0.904	0.909	0.914	0.920	0.926	0.931	0.939	0.948	0.955	0.962	0.972	0.981	0.991	1.004	1.015	1.028	1.039	1.052	1.068	1.081	1.095	1.111	1.128	1.145	1.161	1.179	1.196	1.215	1.235	1.254	1.274	1.295	1.315	1.336	1.359	1.380	1.402	1.425	1.448	1.471	1.494	1.518	1.540	1.565	1.588	1.610	1.635	1.659	1.681	1.704	1.728	1.751	1.774	1.798	1.819	1.841	1.864	1.885	1.906	1.928	1.949	1.969	1.989	2.009	2.027	2.046	2.064	2.082	2.099	2.118	2.132	2.149	2.165	2.180	2.194	2.208	2.221	2.232	2.245	2.258	2.268	2.279	2.290	2.299	2.309	2.318	2.326	2.335	2.344	2.351	2.359	2.368	2.374	2.381	2.389	2.395	2.401	2.408	2.415	2.421	2.429	2.435	2.442	2.449	2.456	2.464	2.471	2.479	2.488	2.496	2.505	2.515	2.525	2.534	2.545	2.556	2.568	2.581	2.594	2.608	2.622	2.636	2.651	2.669	2.686	2.702	2.721	2.739	2.759	2.778	2.798	2.819	2.841	2.862	2.885	2.908	2.930	2.955	2.979	3.002	3.028	3.052	3.078	3.104	3.128	3.154	3.180	3.206	3.231	3.258	3.284	3.309	3.334	3.359	3.384	3.408	3.431	3.455	3.479	3.501	3.524	3.545	3.568	3.589	3.609	3.629	3.649	3.668	3.686	3.705	3.722	3.739	3.756	3.772	3.788	3.801	3.816	3.831	3.844	3.858	3.870	3.882	3.895	3.906	3.919	3.929	3.940	3.950	3.960	3.971	3.982	3.992	4.001	4.011	4.021	4.032	4.041	4.051	4.061	4.071	4.081	4.091	4.102	4.112	4.122	4.134	4.144	4.155	4.166	4.179	4.189	4.201	4.212	4.225	4.238	4.250	4.262	4.276	4.290	4.302	4.315	4.330	4.342	4.356	4.370	4.384	4.398	4.411	4.424	4.438	4.451	4.465	4.476	4.490	4.501	4.515	4.526	4.538	4.549	4.560	4.570	4.580	4.590	4.598	4.606	4.614	4.620	4.626	4.631	4.636	4.641	4.644	4.646	4.648	4.649	4.650	4.649	4.648	4.645	4.642	4.639	4.634	4.628	4.621	4.614	4.606	4.598	4.589	4.578	4.566	4.555	4.544	4.531	4.518	4.504	4.489	4.474	4.459	4.444	4.429	4.412	4.396	4.380	4.364	4.348	4.331	4.315	4.299	4.282	4.268	4.252	4.238	4.222	4.209	4.195	4.181	4.169	4.156	4.145	4.135	4.125	4.116	4.108	4.100	4.093	4.088	4.081	4.079	4.074	4.071	4.070	4.069	4.069	4.070	4.071	4.074	4.077	4.081	4.086	4.091	4.099	4.105	4.112	4.120	4.130	4.139	4.149	4.159	4.169	4.180	4.192	4.204	4.216	4.228	4.239	4.251	4.264	4.276	4.289	4.300	4.312	4.325	4.338	4.349	4.360	4.371	4.381	4.392	4.402	4.411	4.420	4.430	4.438	4.446	4.452	4.460	4.466	4.472	4.478	4.481	4.486	4.490	4.492	4.496	4.498	4.499	4.501	4.501	4.502	4.501	4.501	4.499	4.498	4.495	4.494	4.490	4.488	4.484	4.479	4.474	4.469	4.464	4.459	4.452	4.446	4.439	4.431	4.425	4.416	4.409	4.401	4.392	4.384	4.375	4.365	4.356	4.348	4.338	4.328	4.318	4.308	4.298	4.288	4.278	4.266	4.256	4.246	4.235	4.225	4.215	4.204	4.194	4.184	4.174	4.164	4.154	4.145	4.135	4.126	4.118	4.109	4.101	4.093	4.086	4.077	4.071	4.065	4.059	4.052	4.048	4.043	4.039	4.034	4.030	4.028	4.025	4.024	4.021	4.020	4.020	4.019	4.019	4.020	4.020	4.020	4.022	4.024	4.026	4.028	4.031	4.032	4.036	4.039	4.041	4.044	4.046	4.049	4.051	4.052	4.055	4.056	4.058	4.058	4.056	4.056	4.055	4.052	4.051	4.048	4.044	4.039	4.034	4.028	4.020	4.012	4.003	3.992	3.981	3.970	3.956	3.942	3.928	3.912	3.895	3.878	3.858	3.839	3.818	3.796	3.774	3.751	3.726	3.702	3.676	3.650	3.622	3.596	3.568	3.539	3.509	3.481	3.450	3.421	3.391	3.361	3.331	3.301	3.271	3.241	3.212	3.184	3.155	3.126	3.098	3.070	3.044	3.018	2.992	2.966	2.942	2.919	2.896	2.875	2.855	2.835	2.818	2.799	2.782	2.766	2.751	2.739	2.726	2.715	2.704	2.695	2.686	2.679	2.671	2.666	2.661	2.658	2.654	2.651	2.650	2.649	2.650	2.650	2.651	2.654	2.656	2.659	2.662	2.666	2.670	2.674	2.680	2.685	2.690	2.696	2.702	2.708	2.714	2.720	2.726	2.732	2.739	2.746	2.754	2.760	2.768	2.772	2.780	2.786	2.792	2.800	2.806	2.812	2.820	2.826	2.832	2.838	2.845	2.851	2.859	2.865	2.872	2.879	2.886	2.894	2.901	2.910	2.918	2.926	2.935	2.944	2.952	2.964	2.972	2.984	2.994	3.004	3.015	3.029	3.040	3.052	3.065	3.078	3.091	3.105	3.119	3.132	3.146	3.162	3.178	3.192	3.206	3.222	3.239	3.254	3.270	3.286	3.302	3.318	3.332	3.349	3.365	3.380	3.395	3.410	3.425	3.439	3.454	3.468	3.480	3.492	3.505	3.518	3.529	3.539	3.550	3.560	3.570	3.579	3.586	3.594	3.601	3.608	3.611	3.616	3.621	3.624	3.626	3.628	3.629	3.629	3.628	3.626	3.625	3.621	3.620	3.614	3.610	3.604	3.598	3.591	3.582	3.575	3.565	3.554	3.542	3.532	3.520	3.506	3.492	3.478	3.461	3.445	3.428	3.411	3.392	3.372	3.354	3.332	3.311	3.289	3.268	3.245	3.221	3.196	3.171	3.146	3.120	3.094	3.068	3.040	3.011	2.982	2.954	2.925	2.896	2.868	2.836	2.806	2.776	2.746	2.715	2.684	2.652	2.624	2.592	2.561	2.531	2.500	2.470	2.440	2.411	2.381	2.352	2.324	2.296	2.266	2.239	2.214	2.186	2.160	2.134	2.110	2.085	2.061	2.039	2.014	1.994	1.971	1.950	1.930	1.909	1.890	1.871	1.852	1.835	1.819	1.802	1.786	1.770	1.755	1.742	1.728	1.715	1.701	1.689	1.676	1.665	1.652	1.641	1.631	1.620	1.610	1.599	1.589	1.579	1.568	1.558	1.548	1.536	1.526	1.515	1.504	1.492	1.481	1.470	1.459	1.445	1.434	1.420	1.406	1.392	1.378	1.364	1.348	1.331	1.315	1.298	1.279	1.260	1.241	1.221	1.200	1.179	1.158	1.134	1.110	1.088	1.062	1.036	1.011	0.985	0.958	0.930	0.902	0.872	0.844	0.814	0.784	0.752	0.722	0.691	0.660	0.629	0.598	0.566	0.534	0.504	0.472	0.441	0.410	0.379	0.349	0.320	0.290	0.262	0.232	0.205	0.179	0.152	0.128	0.104	0.080	0.056	0.035	0.015	-0.004	-0.022	-0.039	-0.055	-0.070	-0.082	-0.095	-0.106	-0.115	-0.122	-0.130	-0.136	-0.140	-0.142	-0.144	-0.145	-0.144	-0.142	-0.139	-0.134	-0.129	-0.122	-0.114	-0.106	-0.095	-0.085	-0.074	-0.061	-0.048	-0.034	-0.020	-0.005	0.011	0.026	0.044	0.060	0.076	0.095	0.111	0.129	0.146	0.164	0.181	0.198	0.215	0.232	0.249	0.265	0.280	0.295	0.310	0.324	0.336	0.349	0.360	0.371	0.382	0.390	0.399	0.406	0.412	0.419	0.422	0.426	0.429	0.430	0.430	0.430	0.429	0.426	0.422	0.418	0.412	0.405	0.398	0.389	0.380	0.369	0.358	0.346	0.334	0.320	0.305	0.290	0.275	0.258	0.240	0.222	0.205	0.186	0.168	0.148	0.130	0.110	0.089	0.070	0.050	0.030	0.010	-0.010	-0.029	-0.049	-0.068	-0.088	-0.106	-0.124	-0.142	-0.160	-0.178	-0.194	-0.211	-0.226	-0.241	-0.256	-0.270	-0.284	-0.296	-0.309	-0.320	-0.331	-0.341	-0.350	-0.359	-0.366	-0.374	-0.380	-0.386	-0.390	-0.395	-0.399	-0.401	-0.404	-0.405	-0.408	-0.408	-0.406	-0.406	-0.405	-0.404	-0.400	-0.399	-0.395	-0.391	-0.388	-0.382	-0.378	-0.371	-0.368	-0.361	-0.355	-0.348	-0.341	-0.335	-0.328	-0.320	-0.312	-0.306	-0.298	-0.290	-0.282	-0.275	-0.268	-0.259	-0.252	-0.244	-0.236	-0.229	-0.220	-0.212	-0.204	-0.196	-0.189	-0.181	-0.172	-0.165	-0.158	-0.150	-0.142	-0.135	-0.128	-0.120	-0.114	-0.106	-0.100	-0.092	-0.088	-0.080	-0.074	-0.068	-0.061	-0.055	-0.049	-0.042	-0.038	-0.032	-0.026	-0.020	-0.015	-0.010	-0.005	0.001	0.006	0.012	0.018	0.022	0.028	0.032	0.038	0.044	0.049	0.054	0.059	0.065	0.070	0.078	0.082	0.089	0.095	0.101	0.109	0.116	0.124	0.131	0.139	0.149	0.158	0.166	0.175	0.186	0.198	0.208	0.220	0.231	0.244	0.256	0.270	0.285	0.300	0.315	0.330	0.346	0.364	0.380	0.398	0.416	0.435	0.454	0.472	0.491	0.511	0.532	0.552	0.572	0.594	0.615	0.636	0.658	0.679	0.700	0.721	0.742	0.764	0.785	0.804	0.825	0.844	0.865	0.884	0.901	0.920	0.938	0.952	0.970	0.984	1.000	1.012	1.026	1.038	1.050	1.060	1.070	1.080	1.088	1.094	1.101	1.106	1.111	1.115	1.119	1.120	1.122	1.122	1.122	1.122	1.121	1.119	1.118	1.115	1.112	1.110	1.106	1.104	1.100	1.098	1.094	1.091	1.089	1.085	1.082	1.081	1.080	1.079	1.078	1.078	1.078	1.079	1.081	1.082	1.085	1.090	1.095	1.101	1.106	1.114	1.122	1.131	1.142	1.154	1.164	1.178	1.190	1.204	1.220	1.235	1.251	1.269	1.286	1.304	1.322	1.341	1.361	1.380	1.400	1.420	1.440	1.461	1.481	1.501	1.521	1.541	1.561	1.581	1.601	1.619	1.639	1.655	1.674	1.690	1.706	1.722	1.736	1.750	1.764	1.775	1.788	1.798	1.808	1.816	1.824	1.831	1.838	1.841	1.846	1.849	1.850	1.851	1.851	1.850	1.849	1.845	1.841	1.836	1.831	1.824	1.816	1.808	1.799	1.789	1.779	1.766	1.756	1.742	1.730	1.715	1.701	1.686	1.671	1.656	1.640	1.622	1.606	1.589	1.572	1.554	1.536	1.518	1.500	1.482	1.464	1.448	1.429	1.411	1.395	1.378	1.360	1.342	1.326	1.310	1.294	1.279	1.265	1.249	1.235	1.221	1.208	1.194	1.182	1.170	1.159	1.148	1.138	1.129	1.119	1.110	1.102	1.095	1.088	1.080	1.075	1.069	1.065	1.060	1.056	1.052	1.049	1.045	1.041	1.039	1.038	1.035	1.032	1.031	1.029	1.028	1.026	1.025	1.024	1.022	1.021	1.020	1.018	1.018	1.016	1.014	1.012	1.010	1.008	1.006	1.004	1.001	0.998	0.994	0.990	0.986	0.982	0.979	0.974	0.969	0.965	0.959	0.954	0.949	0.942	0.936	0.930	0.925	0.919	0.912	0.906	0.900	0.895	0.889	0.882	0.876	0.871	0.865	0.861	0.856	0.851	0.846	0.842	0.840	0.836	0.834	0.830	0.828	0.826	0.825	0.824	0.822	0.822	0.822	0.824	0.824	0.825	0.826	0.828	0.830	0.831	0.832	0.836	0.839	0.841	0.842	0.846	0.849	0.851	0.854	0.856	0.859	0.861	0.862	0.864	0.865	0.866	0.868	0.869	0.869	0.868	0.868	0.866	0.865	0.864	0.861	0.859	0.854	0.849	0.845	0.840	0.835	0.829	0.822	0.815	0.809	0.800	0.792	0.784	0.776	0.766	0.758	0.749	0.740	0.730	0.721	0.712	0.702	0.694	0.685	0.676	0.668	0.659	0.651	0.644	0.638	0.630	0.625	0.619	0.614	0.610	0.605	0.601	0.599	0.596	0.594	0.594	0.592	0.591	0.591	0.591	0.592	0.594	0.598	0.599	0.601	0.604	0.606	0.609	0.614	0.618	0.621	0.625	0.628	0.631	0.635	0.638	0.640	0.642	0.645	0.648	0.649	0.650	0.651	0.651	0.651	0.651	0.650	0.649	0.648	0.645	0.642	0.639	0.635	0.631	0.628	0.622	0.619	0.612	0.606	0.601	0.595	0.589	0.582	0.576	0.570	0.564	0.558	0.552	0.546	0.541	0.536	0.531	0.526	0.522	0.519	0.516	0.514	0.512	0.511	0.511	0.511	0.511	0.514	0.516	0.520	0.524	0.528	0.531	0.536	0.544	0.550	0.558	0.565	0.574	0.581	0.590	0.600	0.610	0.619	0.629	0.640	0.650	0.660	0.670	0.680	0.690	0.699	0.709	0.718	0.726	0.734	0.742	0.749	0.756	0.762	0.768	0.774	0.779	0.784	0.788	0.790	0.792	0.795	0.798	0.799	0.800	0.799	0.800	0.800	0.799	0.799	0.796	0.794	0.792	0.790	0.788	0.786	0.784	0.782	0.779	0.778	0.775	0.774	0.771	0.771	0.770	0.770	0.769	0.769	0.769	0.769	0.771	0.772	0.775	0.778	0.780	0.785	0.789	0.792	0.798	0.804	0.810	0.816	0.824	0.831	0.840	0.849	0.858	0.868	0.879	0.888	0.900	0.911	0.922	0.935	0.948	0.961	0.975	0.989	1.002	1.018	1.032	1.049	1.064	1.080	1.096	1.112	1.130	1.148	1.166	1.184	1.202	1.221	1.240	1.259	1.279	1.299	1.319	1.339	1.358	1.379	1.400	1.419	1.440	1.461	1.480	1.501	1.521	1.542	1.562	1.582	1.602	1.622	1.640	1.659	1.678	1.695	1.711	1.729	1.744	1.760	1.775	1.789	1.801	1.814	1.825	1.835	1.844	1.851	1.859	1.865	1.871	1.875	1.879	1.880	1.881	1.880	1.879	1.878	1.874	1.870	1.865	1.860	1.854	1.845	1.836	1.828	1.818	1.806	1.795	1.784	1.771	1.760	1.746	1.734	1.720	1.708	1.694	1.681	1.668	1.655	1.644	1.631	1.620	1.609	1.599	1.589	1.580	1.572	1.564	1.559	1.552	1.548	1.545	1.541	1.540	1.539	1.540	1.542	1.545	1.549	1.554	1.561	1.569	1.576	1.585	1.595	1.606	1.618	1.630	1.644	1.658	1.672	1.688	1.704	1.720	1.736	1.754	1.772	1.789	1.808	1.826	1.844	1.862	1.880	1.899	1.915	1.932	1.950	1.966	1.982	1.999	2.013	2.027	2.041	2.054	2.065	2.078	2.088	2.096	2.105	2.112	2.120	2.125	2.130	2.135	2.139	2.140	2.141	2.141	2.141	2.141	2.138	2.136	2.132	2.128	2.122	2.118	2.110	2.104	2.095	2.089	2.080	2.071	2.061	2.051	2.042	2.031	2.021	2.011	2.001	1.990	1.980	1.970	1.960	1.950	1.940	1.931	1.922	1.914	1.905	1.898	1.890	1.884	1.878	1.871	1.866	1.862	1.859	1.855	1.852	1.850	1.849	1.849	1.849	1.850	1.851	1.854	1.856	1.861	1.865	1.870	1.876	1.882	1.889	1.896	1.904	1.914	1.922	1.932	1.942	1.954	1.965	1.976	1.989	2.002	2.015	2.029	2.042	2.055	2.070	2.085	2.100	2.114	2.129	2.144	2.159	2.174	2.188	2.202	2.218	2.232	2.246	2.261	2.275	2.290	2.304	2.318	2.331	2.344	2.356	2.370	2.381	2.392	2.405	2.416	2.425	2.436	2.445	2.455	2.464	2.471	2.480	2.486	2.494	2.499	2.505	2.510	2.514	2.519	2.521	2.524	2.528	2.530	2.531	2.531	2.532	2.532	2.532	2.531	2.530	2.529	2.526	2.524	2.521	2.518	2.514	2.510	2.506	2.501	2.495	2.490	2.484	2.478	2.472	2.465	2.459	2.452	2.445	2.438	2.431	2.424	2.415	2.408	2.400	2.391	2.384	2.375	2.366	2.359	2.350	2.341	2.334	2.324	2.316	2.308	2.298	2.290	2.281	2.274	2.266	2.258	2.250	2.241	2.235	2.226	2.219	2.210	2.202	2.195	2.188	2.181	2.174	2.168	2.161	2.154	2.148	2.141	2.135	2.130	2.124	2.118	2.112	2.108	2.101	2.096	2.091	2.088	2.082	2.076	2.072	2.068	2.064	2.058	2.054	2.049	2.044	2.040	2.034	2.029	2.024	2.019	2.014	2.007	2.001	1.995	1.988	1.981	1.974	1.966	1.959	1.950	1.942	1.932	1.924	1.914	1.904	1.892	1.882	1.871	1.860	1.849	1.836	1.822	1.810	1.795	1.782	1.768	1.754	1.739	1.724	1.709	1.694	1.678	1.662	1.646	1.630	1.614	1.598	1.581	1.565	1.549	1.534	1.518	1.502	1.486	1.472	1.458	1.442	1.429	1.415	1.402	1.389	1.378	1.366	1.354	1.344	1.332	1.322	1.314	1.305	1.298	1.289	1.281	1.275	1.270	1.265	1.260	1.255	1.252	1.249	1.246	1.244	1.242	1.242	1.241	1.241	1.241	1.244	1.244	1.246	1.249	1.251	1.254	1.258	1.260	1.265	1.269	1.274	1.278	1.284	1.289	1.294	1.299	1.305	1.311	1.318	1.324	1.330	1.336	1.345	1.351	1.359	1.365	1.372	1.379	1.388	1.395	1.401	1.410	1.418	1.424	1.432	1.440	1.448	1.455	1.464	1.470	1.478	1.486	1.494	1.502	1.510	1.518	1.525	1.534	1.541	1.548	1.555	1.562	1.570	1.576	1.584	1.591	1.598	1.605	1.612	1.619	1.625	1.632	1.640	1.646	1.654	1.660	1.668	1.674	1.680	1.688	1.695	1.702	1.709	1.716	1.722	1.731	1.739	1.746	1.754	1.761	1.770	1.779	1.788	1.796	1.808	1.818	1.828	1.838	1.849	1.861	1.872	1.885	1.898	1.911	1.926	1.941	1.956	1.971	1.988	2.004	2.021	2.039	2.058	2.075	2.095	2.115	2.134	2.155	2.175	2.196	2.218	2.239	2.261	2.282	2.305	2.326	2.349	2.370	2.391	2.412	2.435	2.456	2.476	2.496	2.516	2.535	2.552	2.572	2.589	2.605	2.621	2.636	2.651	2.664	2.676	2.688	2.698	2.708	2.716	2.724	2.730	2.736	2.740	2.744	2.746	2.746	2.746	2.745	2.744	2.741	2.738	2.734	2.729	2.722	2.716	2.709	2.701	2.694	2.685	2.678	2.668	2.659	2.649	2.639	2.630	2.621	2.610	2.601	2.594	2.585	2.576	2.569	2.561	2.555	2.549	2.544	2.538	2.534	2.531	2.529	2.526	2.526	2.525	2.525	2.526	2.530	2.532	2.536	2.540	2.545	2.551	2.558	2.565	2.574	2.581	2.590	2.600	2.610	2.620	2.630	2.641	2.651	2.662	2.674	2.684	2.695	2.706	2.716	2.728	2.736	2.746	2.755	2.765	2.774	2.781	2.788	2.794	2.800	2.805	2.810	2.814	2.815	2.818	2.819	2.819	2.819	2.818	2.814	2.810	2.805	2.800	2.792	2.785	2.778	2.769	2.758	2.748	2.735	2.724	2.711	2.698	2.684	2.669	2.654	2.638	2.621	2.605	2.589	2.571	2.552	2.535	2.516	2.498	2.479	2.461	2.442	2.422	2.405	2.386	2.369	2.351	2.332	2.315	2.298	2.281	2.264	2.249	2.232	2.218	2.204	2.190	2.176	2.162	2.151	2.140	2.129	2.119	2.110	2.100	2.094	2.086	2.080	2.075	2.071	2.068	2.064	2.061	2.061	2.061	2.061	2.062	2.064	2.068	2.070	2.075	2.080	2.085	2.092	2.100	2.108	2.116	2.126	2.136	2.145	2.158	2.169	2.181	2.192	2.205	2.219	2.234	2.248	2.262	2.278	2.292	2.309	2.324	2.340	2.356	2.372	2.389	2.405	2.421	2.438	2.452	2.469	2.485	2.500	2.516	2.531	2.546	2.560	2.575	2.589	2.602	2.616	2.628	2.641	2.652	2.664	2.675	2.686	2.696	2.705	2.714	2.721	2.730	2.736	2.744	2.749	2.754	2.758	2.761	2.765	2.766	2.769	2.769	2.770	2.770	2.769	2.766	2.765	2.762	2.759	2.754	2.749	2.744	2.738	2.730	2.724	2.715	2.706	2.699	2.689	2.680	2.669	2.659	2.649	2.638	2.626	2.614	2.602	2.590	2.576	2.565	2.552	2.538	2.524	2.511	2.498	2.484	2.470	2.458	2.444	2.431	2.418	2.406	2.392	2.381	2.370	2.359	2.348	2.338	2.328	2.318	2.309	2.300	2.292	2.286	2.279	2.272	2.268	2.262	2.259	2.255	2.254	2.252	2.251	2.251	2.252	2.252	2.255	2.258	2.262	2.266	2.272	2.278	2.285	2.292	2.301	2.310	2.320	2.331	2.342	2.355	2.366	2.380	2.394	2.406	2.421	2.436	2.451	2.468	2.482	2.499	2.515	2.531	2.549	2.565	2.581	2.598	2.614	2.631	2.648	2.662	2.679	2.695	2.709	2.724	2.740	2.754	2.768	2.781	2.794	2.806	2.820	2.831	2.842	2.854	2.865	2.874	2.884	2.892	2.901	2.909	2.916	2.922	2.930	2.936	2.941	2.945	2.950	2.955	2.958	2.961	2.965	2.968	2.970	2.972	2.974	2.975	2.976	2.978	2.978	2.979	2.979	2.979	2.978	2.979	2.976	2.976	2.975	2.974	2.972	2.970	2.968	2.965	2.962	2.959	2.958	2.952	2.950	2.946	2.942	2.938	2.932	2.926	2.921	2.914	2.908	2.899	2.891	2.882	2.874	2.864	2.855	2.844	2.831	2.820	2.808	2.795	2.781	2.766	2.751	2.736	2.720	2.702	2.684	2.666	2.648	2.628	2.608	2.585	2.564	2.541	2.520	2.496	2.472	2.448	2.424	2.399	2.374	2.348	2.322	2.296	2.270	2.244	2.218	2.192	2.165	2.138	2.111	2.086	2.060	2.034	2.007	1.984	1.958	1.934	1.909	1.885	1.861	1.839	1.815	1.795	1.772	1.751	1.732	1.714	1.694	1.678	1.660	1.644	1.629	1.615	1.601	1.588	1.575	1.564	1.554	1.545	1.536	1.528	1.521	1.515	1.509	1.504	1.500	1.496	1.495	1.494	1.492	1.491	1.491	1.492	1.495	1.496	1.499	1.501	1.506	1.510	1.515	1.520	1.526	1.532	1.539	1.546	1.552	1.560	1.568	1.575	1.582	1.592	1.600	1.609	1.618	1.626	1.635	1.645	1.654	1.662	1.671	1.680	1.689	1.698	1.706	1.715	1.724	1.732	1.741	1.749	1.758	1.764	1.772	1.780	1.786	1.794	1.800	1.806	1.811	1.816	1.821	1.826	1.830	1.835	1.838	1.840	1.841	1.842	1.844	1.845	1.845	1.845	1.844	1.841	1.838	1.835	1.831	1.826	1.820	1.814	1.806	1.799	1.789	1.780	1.769	1.758	1.745	1.731	1.718	1.701	1.685	1.669	1.651	1.631	1.612	1.591	1.569	1.546	1.522	1.499	1.474	1.446	1.419	1.391	1.364	1.334	1.305	1.275	1.244	1.214	1.182	1.150	1.119	1.085	1.054	1.021	0.988	0.955	0.922	0.890	0.858	0.828	0.796	0.765	0.735	0.706	0.678	0.649	0.622	0.596	0.571	0.546	0.524	0.501	0.480	0.461	0.442	0.425	0.410	0.396	0.382	0.371	0.360	0.351	0.344	0.338	0.334	0.330	0.328	0.328	0.328	0.328	0.331	0.335	0.339	0.346	0.352	0.360	0.369	0.378	0.389	0.398	0.409	0.420	0.432	0.444	0.458	0.470	0.481	0.494	0.507	0.519	0.531	0.544	0.555	0.568	0.579	0.590	0.600	0.609	0.619	0.628	0.635	0.644	0.649	0.656	0.662	0.666	0.670	0.674	0.676	0.679	0.681	0.681	0.681	0.681	0.680	0.680	0.678	0.676	0.672	0.671	0.668	0.665	0.660	0.658	0.654	0.650	0.645	0.641	0.638	0.632	0.629	0.625	0.621	0.618	0.615	0.612	0.610	0.608	0.606	0.605	0.604	0.604	0.602	0.602	0.604	0.604	0.605	0.608	0.610	0.612	0.615	0.620	0.624	0.629	0.634	0.640	0.645	0.652	0.659	0.668	0.674	0.682	0.691	0.700	0.710	0.719	0.729	0.739	0.750	0.760	0.770	0.782	0.792	0.804	0.816	0.828	0.840	0.852	0.864	0.876	0.889	0.901	0.914	0.926	0.938	0.951	0.964	0.975	0.988	1.000	1.011	1.022	1.035	1.046	1.056	1.068	1.078	1.089	1.098	1.108	1.118	1.126	1.134	1.142	1.149	1.158	1.164	1.170	1.175	1.180	1.184	1.188	1.191	1.195	1.198	1.199	1.201	1.201	1.201	1.202	1.202	1.201	1.200	1.199	1.198	1.194	1.192	1.190	1.188	1.182	1.180	1.178	1.174	1.170	1.166	1.164	1.161	1.158	1.155	1.154	1.151	1.150	1.149	1.148	1.146	1.146	1.149	1.149	1.150	1.154	1.156	1.160	1.165	1.170	1.176	1.182	1.190	1.198	1.208	1.216	1.226	1.239	1.250	1.261	1.275	1.289	1.302	1.316	1.331	1.348	1.361	1.379	1.394	1.411	1.428	1.445	1.461	1.479	1.495	1.511	1.529	1.545	1.560	1.576	1.591	1.606	1.621	1.635	1.648	1.659	1.670	1.681	1.690	1.699	1.708	1.714	1.720	1.725	1.729	1.731	1.734	1.735	1.734	1.732	1.730	1.725	1.720	1.715	1.708	1.699	1.689	1.678	1.666	1.655	1.640	1.626	1.611	1.595	1.578	1.561	1.544	1.524	1.506	1.485	1.466	1.445	1.425	1.405	1.384	1.362	1.341	1.321	1.300	1.280	1.260	1.241	1.221	1.202	1.184	1.166	1.150	1.134	1.118	1.104	1.089	1.075	1.064	1.052	1.042	1.032	1.025	1.016	1.011	1.005	1.001	0.999	0.996	0.994	0.994	0.995	0.996	0.999	1.001	1.005	1.009	1.015	1.021	1.028	1.034	1.041	1.050	1.058	1.066	1.076	1.084	1.092	1.102	1.111	1.119	1.128	1.136	1.144	1.151	1.159	1.166	1.171	1.178	1.182	1.186	1.190	1.192	1.195	1.195	1.196	1.195	1.192	1.190	1.186	1.181	1.175	1.169	1.161	1.151	1.142	1.132	1.120	1.108	1.095	1.081	1.065	1.050	1.032	1.015	0.999	0.979	0.961	0.941	0.921	0.900	0.879	0.858	0.836	0.814	0.791	0.769	0.748	0.724	0.702	0.680	0.658	0.635	0.614	0.591	0.570	0.548	0.528	0.506	0.486	0.466	0.445	0.426	0.408	0.389	0.371	0.351	0.335	0.316	0.300	0.284	0.268	0.251	0.236	0.222	0.206	0.194	0.180	0.165	0.152	0.139	0.126	0.114	0.100	0.090	0.076	0.065	0.052	0.041	0.030	0.020	0.009	-0.002	-0.012	-0.024	-0.035	-0.046	-0.056	-0.068	-0.078	-0.089	-0.101	-0.111	-0.122	-0.132	-0.144	-0.155	-0.166	-0.179	-0.190	-0.200	-0.212	-0.222	-0.235	-0.246	-0.259	-0.269	-0.281	-0.292	-0.305	-0.316	-0.328	-0.340	-0.351	-0.362	-0.374	-0.386	-0.398	-0.409	-0.420	-0.430	-0.441	-0.452	-0.462	-0.472	-0.482	-0.492	-0.504	-0.512	-0.522	-0.531	-0.540	-0.549	-0.558	-0.565	-0.572	-0.580	-0.588	-0.594	-0.601	-0.608	-0.612	-0.619	-0.624	-0.629	-0.634	-0.639	-0.641	-0.646	-0.650	-0.654	-0.656	-0.659	-0.661	-0.664	-0.665	-0.668	-0.669	-0.671	-0.671	-0.674	-0.675	-0.675	-0.676	-0.678	-0.679	-0.680	-0.680	-0.681	-0.682	-0.684	-0.685	-0.689	-0.690	-0.691	-0.694	-0.695	-0.698	-0.700	-0.701	-0.704	-0.708	-0.711	-0.715	-0.719	-0.722	-0.728	-0.731	-0.738	-0.742	-0.748	-0.754	-0.760	-0.766	-0.772	-0.780	-0.788	-0.794	-0.802	-0.809	-0.818	-0.825	-0.832	-0.841	-0.849	-0.858	-0.865	-0.874	-0.881	-0.891	-0.899	-0.908	-0.915	-0.922	-0.931	-0.939	-0.945	-0.954	-0.960	-0.966	-0.974	-0.979	-0.984	-0.991	-0.995	-1.000	-1.005	-1.010	-1.014	-1.018	-1.021	-1.024	-1.028	-1.030	-1.031	-1.032	-1.035	-1.038	-1.038	-1.039	-1.040	-1.041	-1.041	-1.041	-1.042	-1.042	-1.042	-1.042	-1.042	-1.044	-1.044	-1.044	-1.045	-1.045	-1.045	-1.046	-1.046	-1.046	-1.048	-1.049	-1.050	-1.049	-1.050	-1.051	-1.052	-1.052	-1.054	-1.054	-1.055	-1.055	-1.056	-1.056	-1.056	-1.056	-1.058	-1.058	-1.058	-1.058	-1.058	-1.056	-1.055	-1.054	-1.052	-1.051	-1.049	-1.048	-1.046	-1.044	-1.040	-1.039	-1.035	-1.032	-1.029	-1.026	-1.024	-1.021	-1.018	-1.014	-1.011	-1.009	-1.006	-1.004	-1.002	-1.001	-0.999	-0.999	-0.998	-0.998	-0.998	-0.999	-1.001	-1.002	-1.006	-1.009	-1.014	-1.019	-1.025	-1.032	-1.040	-1.049	-1.058	-1.069	-1.080	-1.092	-1.105	-1.120	-1.135	-1.151	-1.168	-1.185	-1.202	-1.222	-1.242	-1.262	-1.285	-1.306	-1.329	-1.351	-1.376	-1.399	-1.424	-1.449	-1.472	-1.499	-1.524	-1.549	-1.575	-1.600	-1.626	-1.651	-1.676	-1.701	-1.726	-1.749	-1.774	-1.796	-1.820	-1.842	-1.864	-1.886	-1.906	-1.928	-1.945	-1.965	-1.982	-2.000	-2.015	-2.031	-2.046	-2.060	-2.074	-2.086	-2.099	-2.109	-2.119	-2.129	-2.138	-2.146	-2.152	-2.159	-2.165	-2.170	-2.175	-2.179	-2.181	-2.184	-2.186	-2.188	-2.189	-2.189	-2.189	-2.188	-2.186	-2.185	-2.184	-2.181	-2.180	-2.178	-2.175	-2.171	-2.168	-2.165	-2.161	-2.156	-2.154	-2.149	-2.145	-2.141	-2.136	-2.132	-2.128	-2.124	-2.120	-2.116	-2.112	-2.108	-2.104	-2.100	-2.096	-2.094	-2.090	-2.088	-2.085	-2.082	-2.080	-2.079	-2.076	-2.075	-2.074	-2.072	-2.071	-2.070	-2.071	-2.070	-2.070	-2.070	-2.070	-2.071	-2.072	-2.071	-2.072	-2.074	-2.076	-2.076	-2.079	-2.079	-2.081	-2.082	-2.084	-2.086	-2.088	-2.089	-2.091	-2.092	-2.094	-2.095	-2.096	-2.098	-2.098	-2.098	-2.099	-2.099	-2.099	-2.099	-2.098	-2.098	-2.095	-2.094	-2.091	-2.089	-2.086	-2.081	-2.078	-2.074	-2.069	-2.062	-2.056	-2.050	-2.041	-2.034	-2.025	-2.016	-2.006	-1.995	-1.984	-1.971	-1.959	-1.945	-1.930	-1.915	-1.900	-1.882	-1.865	-1.846	-1.828	-1.809	-1.788	-1.766	-1.744	-1.721	-1.698	-1.672	-1.646	-1.621	-1.594	-1.568	-1.540	-1.511	-1.481	-1.451	-1.421	-1.390	-1.359	-1.326	-1.295	-1.261	-1.229	-1.196	-1.162	-1.129	-1.092	-1.059	-1.025	-0.990	-0.956	-0.922	-0.888	-0.854	-0.820	-0.788	-0.754	-0.720	-0.688	-0.655	-0.624	-0.592	-0.561	-0.531	-0.501	-0.472	-0.444	-0.416	-0.390	-0.364	-0.338	-0.314	-0.290	-0.266	-0.245	-0.224	-0.202	-0.184	-0.165	-0.146	-0.130	-0.115	-0.099	-0.085	-0.071	-0.059	-0.048	-0.036	-0.026	-0.016	-0.009	0.001	0.008	0.014	0.021	0.028	0.032	0.038	0.041	0.046	0.049	0.054	0.056	0.059	0.062	0.066	0.069	0.071	0.074	0.078	0.080	0.084	0.088	0.090	0.094	0.099	0.101	0.106	0.112	0.116	0.122	0.128	0.135	0.141	0.148	0.155	0.162	0.171	0.179	0.188	0.198	0.206	0.216	0.226	0.236	0.248	0.258	0.269	0.279	0.290	0.301	0.312	0.322	0.334	0.344	0.355	0.365	0.375	0.384	0.394	0.404	0.411	0.420	0.428	0.435	0.441	0.448	0.452	0.456	0.461	0.465	0.466	0.468	0.469	0.468	0.468	0.466	0.462	0.460	0.456	0.450	0.444	0.438	0.431	0.422	0.414	0.404	0.392	0.382	0.370	0.358	0.344	0.331	0.316	0.301	0.286	0.271	0.255	0.240	0.222	0.206	0.190	0.172	0.156	0.140	0.122	0.105	0.089	0.071	0.056	0.040	0.025	0.010	-0.005	-0.020	-0.035	-0.048	-0.062	-0.075	-0.088	-0.099	-0.110	-0.120	-0.131	-0.141	-0.150	-0.159	-0.166	-0.174	-0.180	-0.186	-0.191	-0.198	-0.201	-0.205	-0.209	-0.211	-0.214	-0.215	-0.218	-0.219	-0.219	-0.220	-0.220	-0.220	-0.219	-0.219	-0.216	-0.215	-0.214	-0.212	-0.209	-0.208	-0.205	-0.201	-0.200	-0.196	-0.194	-0.190	-0.189	-0.185	-0.182	-0.179	-0.175	-0.172	-0.169	-0.166	-0.164	-0.160	-0.158	-0.154	-0.150	-0.148	-0.144	-0.140	-0.135	-0.131	-0.128	-0.124	-0.119	-0.115	-0.110	-0.105	-0.100	-0.094	-0.089	-0.082	-0.076	-0.070	-0.062	-0.055	-0.048	-0.040	-0.031	-0.022	-0.012	-0.002	0.006	0.018	0.029	0.040	0.052	0.065	0.078	0.091	0.105	0.120	0.135	0.150	0.166	0.182	0.199	0.216	0.234	0.252	0.270	0.289	0.309	0.328	0.348	0.368	0.388	0.409	0.430	0.451	0.472	0.494	0.516	0.538	0.560	0.582	0.605	0.628	0.650	0.672	0.696	0.719	0.742	0.764	0.788	0.811	0.834	0.856	0.879	0.901	0.924	0.945	0.968	0.990	1.012	1.034	1.056	1.078	1.099	1.120	1.141	1.161	1.181	1.201	1.221	1.240	1.259	1.278	1.296	1.315	1.332	1.350	1.369	1.384	1.401	1.416	1.432	1.448	1.462	1.476	1.491	1.504	1.516	1.529	1.541	1.552	1.564	1.575	1.585	1.594	1.602	1.611	1.620	1.629	1.635	1.641	1.648	1.652	1.658	1.662	1.666	1.670	1.674	1.678	1.679	1.681	1.681	1.682	1.682	1.681	1.681	1.680	1.679	1.676	1.674	1.671	1.668	1.664	1.660	1.655	1.650	1.646	1.640	1.635	1.629	1.621	1.614	1.608	1.600	1.594	1.586	1.578	1.569	1.561	1.554	1.545	1.536	1.529	1.519	1.510	1.502	1.492	1.484	1.476	1.468	1.459	1.450	1.442	1.434	1.426	1.419	1.411	1.404	1.396	1.390	1.382	1.376	1.369	1.362	1.356	1.350	1.345	1.339	1.335	1.329	1.324	1.320	1.315	1.311	1.308	1.304	1.300	1.296	1.294	1.290	1.288	1.285	1.282	1.280	1.278	1.274	1.271	1.269	1.266	1.262	1.260	1.258	1.255	1.251	1.248	1.245	1.241	1.236	1.234	1.229	1.225	1.220	1.215	1.209	1.204	1.198	1.191	1.184	1.178	1.170	1.164	1.154	1.146	1.138	1.128	1.119	1.109	1.099	1.089	1.078	1.068	1.055	1.044	1.031	1.019	1.006	0.992	0.980	0.966	0.952	0.939	0.924	0.909	0.894	0.879	0.864	0.849	0.832	0.818	0.801	0.785	0.770	0.754	0.736	0.721	0.704	0.688	0.671	0.656	0.639	0.622	0.606	0.590	0.574	0.558	0.542	0.526	0.511	0.496	0.481	0.466	0.451	0.436	0.421	0.408	0.394	0.381	0.368	0.354	0.342	0.330	0.316	0.305	0.292	0.281	0.270	0.259	0.246	0.235	0.225	0.215	0.202	0.194	0.182	0.172	0.161	0.151	0.142	0.131	0.122	0.110	0.101	0.091	0.080	0.070	0.059	0.049	0.036	0.026	0.014	0.002	-0.010	-0.022	-0.035	-0.049	-0.061	-0.075	-0.090	-0.104	-0.118	-0.134	-0.149	-0.165	-0.180	-0.196	-0.212	-0.230	-0.246	-0.264	-0.281	-0.299	-0.318	-0.335	-0.352	-0.371	-0.391	-0.409	-0.426	-0.445	-0.464	-0.481	-0.500	-0.519	-0.535	-0.552	-0.569	-0.586	-0.602	-0.618	-0.632	-0.648	-0.662	-0.676	-0.688	-0.700	-0.712	-0.722	-0.734	-0.742	-0.751	-0.760	-0.768	-0.774	-0.780	-0.784	-0.788	-0.791	-0.795	-0.795	-0.796	-0.796	-0.795	-0.794	-0.791	-0.789	-0.785	-0.781	-0.778	-0.772	-0.768	-0.761	-0.755	-0.748	-0.741	-0.734	-0.725	-0.719	-0.711	-0.702	-0.695	-0.686	-0.679	-0.672	-0.664	-0.656	-0.650	-0.642	-0.636	-0.631	-0.625	-0.619	-0.615	-0.611	-0.608	-0.605	-0.602	-0.601	-0.601	-0.601	-0.601	-0.602	-0.605	-0.608	-0.611	-0.616	-0.621	-0.628	-0.635	-0.642	-0.650	-0.659	-0.669	-0.680	-0.691	-0.702	-0.715	-0.729	-0.742	-0.758	-0.772	-0.789	-0.804	-0.820	-0.839	-0.856	-0.872	-0.891	-0.910	-0.929	-0.949	-0.968	-0.988	-1.008	-1.026	-1.046	-1.065	-1.085	-1.102	-1.121	-1.140	-1.158	-1.175	-1.192	-1.209	-1.224	-1.240	-1.254	-1.268	-1.279	-1.291	-1.302	-1.312	-1.320	-1.328	-1.334	-1.340	-1.345	-1.348	-1.350	-1.350	-1.350	-1.348	-1.344	-1.339	-1.332	-1.326	-1.318	-1.306	-1.295	-1.281	-1.269	-1.254	-1.236	-1.219	-1.199	-1.179	-1.159	-1.136	-1.112	-1.089	-1.064	-1.038	-1.011	-0.984	-0.956	-0.928	-0.898	-0.869	-0.840	-0.810	-0.780	-0.749	-0.720	-0.689	-0.659	-0.629	-0.599	-0.570	-0.540	-0.512	-0.485	-0.456	-0.430	-0.404	-0.379	-0.354	-0.329	-0.306	-0.284	-0.262	-0.242	-0.222	-0.204	-0.185	-0.168	-0.152	-0.136	-0.122	-0.110	-0.098	-0.085	-0.072	-0.062	-0.054	-0.044	-0.035	-0.029	-0.020	-0.014	-0.009	-0.002	0.004	0.009	0.014	0.018	0.024	0.028	0.031	0.036	0.041	0.046	0.051	0.056	0.062	0.068	0.074	0.080	0.086	0.094	0.102	0.111	0.119	0.129	0.138	0.149	0.159	0.170	0.181	0.195	0.206	0.220	0.234	0.249	0.264	0.279	0.295	0.310	0.326	0.344	0.360	0.379	0.396	0.414	0.431	0.450	0.469	0.488	0.505	0.525	0.542	0.560	0.579	0.598	0.615	0.632	0.649	0.666	0.681	0.698	0.714	0.729	0.744	0.759	0.771	0.785	0.798	0.810	0.820	0.832	0.842	0.852	0.861	0.871	0.879	0.886	0.892	0.900	0.905	0.910	0.915	0.920	0.922	0.926	0.930	0.932	0.934	0.936	0.938	0.939	0.941	0.942	0.944	0.944	0.945	0.945	0.946	0.946	0.948	0.948	0.949	0.950	0.950	0.952	0.952	0.955	0.958	0.959	0.961	0.965	0.968	0.971	0.974	0.978	0.981	0.985	0.989	0.995	0.999	1.005	1.010	1.015	1.021	1.028	1.034	1.040	1.046	1.054	1.060	1.066	1.075	1.081	1.088	1.095	1.101	1.109	1.116	1.122	1.130	1.138	1.144	1.150	1.158	1.165	1.171	1.178	1.185	1.191	1.198	1.205	1.210	1.216	1.222	1.229	1.235	1.240	1.246	1.251	1.258	1.262	1.269	1.274	1.280	1.284	1.290	1.294	1.299	1.304	1.308	1.312	1.316	1.320	1.324	1.328	1.331	1.334	1.338	1.339	1.342	1.344	1.345	1.348	1.349	1.349	1.350	1.349	1.349	1.346	1.345	1.341	1.339	1.335	1.331	1.326	1.321	1.314	1.308	1.300	1.291	1.282	1.272	1.262	1.252	1.240	1.229	1.215	1.201	1.186	1.171	1.155	1.140	1.121	1.105	1.086	1.068	1.049	1.029	1.009	0.989	0.968	0.946	0.925	0.904	0.881	0.860	0.838	0.815	0.791	0.769	0.748	0.724	0.701	0.679	0.656	0.635	0.612	0.591	0.570	0.549	0.529	0.506	0.486	0.466	0.446	0.426	0.408	0.388	0.369	0.350	0.331	0.314	0.296	0.279	0.260	0.242	0.225	0.209	0.191	0.174	0.158	0.140	0.122	0.105	0.088	0.071	0.052	0.035	0.016	-0.001	-0.020	-0.039	-0.059	-0.079	-0.099	-0.118	-0.139	-0.160	-0.181	-0.202	-0.224	-0.246	-0.270	-0.292	-0.316	-0.341	-0.364	-0.389	-0.414	-0.439	-0.464	-0.489	-0.515	-0.540	-0.566	-0.592	-0.618	-0.644	-0.669	-0.695	-0.720	-0.746	-0.772	-0.798	-0.822	-0.846	-0.870	-0.895	-0.919	-0.942	-0.965	-0.989	-1.010	-1.031	-1.052	-1.074	-1.092	-1.112	-1.131	-1.150	-1.169	-1.186	-1.205	-1.221	-1.238	-1.254	-1.269	-1.284	-1.300	-1.314	-1.329	-1.342	-1.356	-1.371	-1.382	-1.396	-1.410	-1.422	-1.436	-1.450	-1.462	-1.475	-1.488	-1.501	-1.515	-1.526	-1.540	-1.555	-1.568	-1.580	-1.594	-1.609	-1.622	-1.636	-1.650	-1.664	-1.679	-1.692	-1.708	-1.720	-1.735	-1.749	-1.762	-1.776	-1.789	-1.802	-1.815	-1.829	-1.840	-1.852	-1.862	-1.875	-1.885	-1.895	-1.905	-1.914	-1.924	-1.932	-1.940	-1.948	-1.955	-1.960	-1.965	-1.970	-1.975	-1.979	-1.982	-1.984	-1.986	-1.989	-1.989	-1.990	-1.990	-1.989	-1.989	-1.989	-1.986	-1.986	-1.985	-1.982	-1.981	-1.979	-1.978	-1.976	-1.974	-1.972	-1.971	-1.970	-1.969	-1.968	-1.966	-1.966	-1.966	-1.968	-1.968	-1.968	-1.969	-1.970	-1.972	-1.974	-1.976	-1.980	-1.981	-1.985	-1.989	-1.992	-1.996	-2.000	-2.005	-2.010	-2.013	-2.018	-2.022	-2.026	-2.031	-2.034	-2.038	-2.041	-2.045	-2.046	-2.049	-2.051	-2.054	-2.055	-2.055	-2.055	-2.054	-2.054	-2.052	-2.049	-2.046	-2.042	-2.036	-2.033	-2.026	-2.020	-2.013	-2.004	-1.995	-1.986	-1.976	-1.965	-1.954	-1.942	-1.930	-1.916	-1.902	-1.889	-1.874	-1.859	-1.842	-1.826	-1.810	-1.794	-1.776	-1.760	-1.744	-1.726	-1.709	-1.691	-1.672	-1.655	-1.638	-1.619	-1.602	-1.585	-1.568	-1.551	-1.534	-1.518	-1.502	-1.486	-1.471	-1.456	-1.441	-1.426	-1.414	-1.400	-1.386	-1.374	-1.362	-1.351	-1.340	-1.330	-1.320	-1.311	-1.302	-1.294	-1.286	-1.280	-1.272	-1.268	-1.262	-1.258	-1.252	-1.250	-1.245	-1.242	-1.240	-1.238	-1.236	-1.234	-1.234	-1.234	-1.232	-1.232	-1.232	-1.232	-1.232	-1.234	-1.232	-1.234	-1.235	-1.235	-1.235	-1.235	-1.235	-1.234	-1.232	-1.231	-1.229	-1.226	-1.224	-1.221	-1.218	-1.212	-1.208	-1.201	-1.195	-1.186	-1.179	-1.169	-1.159	-1.149	-1.136	-1.125	-1.111	-1.096	-1.081	-1.066	-1.050	-1.032	-1.015	-0.995	-0.978	-0.956	-0.936	-0.916	-0.894	-0.872	-0.849	-0.826	-0.804	-0.780	-0.758	-0.732	-0.710	-0.686	-0.661	-0.639	-0.615	-0.592	-0.570	-0.548	-0.526	-0.504	-0.484	-0.464	-0.445	-0.426	-0.409	-0.391	-0.375	-0.359	-0.345	-0.331	-0.320	-0.308	-0.298	-0.289	-0.280	-0.271	-0.266	-0.261	-0.256	-0.252	-0.251	-0.251	-0.251	-0.252	-0.255	-0.259	-0.264	-0.269	-0.276	-0.284	-0.292	-0.301	-0.312	-0.324	-0.336	-0.349	-0.362	-0.378	-0.392	-0.409	-0.428	-0.445	-0.462	-0.481	-0.502	-0.521	-0.544	-0.564	-0.586	-0.610	-0.631	-0.655	-0.679	-0.702	-0.726	-0.750	-0.775	-0.799	-0.824	-0.849	-0.872	-0.899	-0.922	-0.949	-0.972	-0.996	-1.022	-1.046	-1.070	-1.094	-1.116	-1.139	-1.162	-1.184	-1.205	-1.226	-1.246	-1.266	-1.286	-1.304	-1.321	-1.339	-1.355	-1.370	-1.385	-1.399	-1.412	-1.425	-1.438	-1.448	-1.458	-1.466	-1.475	-1.484	-1.489	-1.496	-1.501	-1.505	-1.510	-1.512	-1.516	-1.518	-1.520	-1.521	-1.521	-1.521	-1.520	-1.520	-1.519	-1.516	-1.515	-1.511	-1.509	-1.505	-1.502	-1.500	-1.496	-1.491	-1.489	-1.485	-1.481	-1.476	-1.471	-1.469	-1.464	-1.459	-1.455	-1.450	-1.445	-1.441	-1.436	-1.432	-1.426	-1.421	-1.416	-1.410	-1.406	-1.400	-1.394	-1.389	-1.382	-1.376	-1.369	-1.361	-1.355	-1.346	-1.339	-1.330	-1.322	-1.314	-1.304	-1.294	-1.284	-1.274	-1.262	-1.251	-1.239	-1.228	-1.215	-1.202	-1.190	-1.176	-1.162	-1.148	-1.134	-1.119	-1.104	-1.089	-1.074	-1.058	-1.042	-1.026	-1.009	-0.994	-0.978	-0.960	-0.945	-0.928	-0.911	-0.895	-0.879	-0.861	-0.846	-0.830	-0.812	-0.798	-0.781	-0.764	-0.749	-0.732	-0.716	-0.702	-0.686	-0.671	-0.656	-0.641	-0.626	-0.612	-0.599	-0.584	-0.571	-0.556	-0.542	-0.529	-0.515	-0.501	-0.488	-0.474	-0.461	-0.446	-0.432	-0.420	-0.408	-0.394	-0.380	-0.368	-0.354	-0.340	-0.328	-0.315	-0.301	-0.289	-0.275	-0.261	-0.249	-0.235	-0.221	-0.209	-0.196	-0.184	-0.171	-0.159	-0.146	-0.135	-0.122	-0.111	-0.100	-0.089	-0.079	-0.068	-0.058	-0.049	-0.039	-0.030	-0.024	-0.015	-0.009	-0.001	0.005	0.009	0.015	0.019	0.021	0.024	0.026	0.026	0.028	0.026	0.026	0.024	0.022	0.019	0.015	0.011	0.005	0.000	-0.006	-0.014	-0.020	-0.029	-0.038	-0.046	-0.056	-0.066	-0.075	-0.086	-0.096	-0.108	-0.118	-0.129	-0.139	-0.150	-0.159	-0.170	-0.178	-0.188	-0.195	-0.202	-0.209	-0.216	-0.221	-0.225	-0.230	-0.232	-0.234	-0.235	-0.235	-0.232	-0.230	-0.226	-0.219	-0.214	-0.205	-0.195	-0.184	-0.172	-0.158	-0.144	-0.126	-0.109	-0.089	-0.070	-0.048	-0.026	-0.002	0.021	0.049	0.075	0.102	0.130	0.158	0.188	0.218	0.246	0.276	0.308	0.336	0.366	0.396	0.425	0.454	0.482	0.510	0.535	0.561	0.586	0.610	0.632	0.654	0.674	0.691	0.709	0.724	0.738	0.750	0.759	0.768	0.774	0.779	0.781	0.781	0.781	0.778	0.774	0.768	0.759	0.749	0.736	0.724	0.710	0.694	0.676	0.658	0.638	0.616	0.594	0.571	0.548	0.521	0.496	0.471	0.445	0.418	0.391	0.365	0.338	0.311	0.284	0.259	0.232	0.208	0.182	0.160	0.136	0.114	0.094	0.074	0.055	0.038	0.021	0.005	-0.009	-0.021	-0.032	-0.042	-0.051	-0.058	-0.065	-0.069	-0.071	-0.072	-0.072	-0.072	-0.070	-0.065	-0.061	-0.056	-0.049	-0.040	-0.031	-0.021	-0.010	0.002	0.014	0.028	0.042	0.056	0.072	0.088	0.104	0.121	0.138	0.155	0.170	0.188	0.205	0.221	0.239	0.255	0.271	0.286	0.302	0.318	0.332	0.346	0.359	0.372	0.385	0.396	0.408	0.418	0.428	0.436	0.444	0.451	0.458	0.464	0.469	0.472	0.476	0.479	0.480	0.481	0.481	0.480	0.479	0.478	0.475	0.471	0.466	0.462	0.458	0.452	0.446	0.440	0.434	0.425	0.418	0.409	0.401	0.394	0.384	0.375	0.365	0.356	0.348	0.338	0.329	0.319	0.309	0.300	0.291	0.281	0.272	0.264	0.256	0.248	0.240	0.232	0.225	0.218	0.212	0.206	0.200	0.196	0.191	0.188	0.184	0.181	0.178	0.176	0.174	0.172	0.172	0.171	0.172	0.172	0.175	0.175	0.178	0.181	0.184	0.188	0.192	0.198	0.202	0.208	0.214	0.220	0.228	0.235	0.242	0.251	0.260	0.269	0.279	0.288	0.298	0.308	0.318	0.328	0.339	0.350	0.361	0.372	0.384	0.396	0.408	0.420	0.431	0.444	0.456	0.466	0.479	0.490	0.502	0.514	0.525	0.536	0.546	0.558	0.568	0.579	0.588	0.596	0.606	0.615	0.624	0.632	0.640	0.646	0.654	0.661	0.666	0.672	0.678	0.682	0.686	0.690	0.694	0.698	0.700	0.702	100.000	5.000	2.000	1.000	5.000	0.000	0.000	0.000	0.000	0.000	0.000	0.000	0.000	0.000	0.000	0.000	0.000	0.000	-0.212	-0.220	-0.226	-0.234	-0.241	-0.249	-0.256	-0.262	-0.271	-0.278	-0.285	-0.292	-0.300	-0.306	-0.314	-0.320	-0.328	-0.334	-0.341	-0.348	-0.355	-0.360	-0.366	-0.371	-0.378	-0.382	-0.388	-0.392	-0.396	-0.401	-0.405	-0.410	-0.412	-0.416	-0.419	-0.421	-0.424	-0.424	-0.426	-0.426	-0.428	-0.428	-0.429	-0.429	-0.428	-0.428	-0.428	-0.426	-0.425	-0.425	-0.424	-0.422	-0.422	-0.421	-0.420	-0.420	-0.419	-0.419	-0.419	-0.419	-0.419	-0.419	-0.420	-0.420	-0.421	-0.424	-0.425	-0.428	-0.429	-0.431	-0.436	-0.439	-0.442	-0.446	-0.450	-0.455	-0.460	-0.465	-0.471	-0.476	-0.482	-0.488	-0.494	-0.499	-0.505	-0.511	-0.516	-0.521	-0.526	-0.531	-0.536	-0.541	-0.545	-0.549	-0.552	-0.555	-0.559	-0.561	-0.564	-0.564	-0.564	-0.564	-0.564	-0.562	-0.561	-0.559	-0.558	-0.554	-0.549	-0.545	-0.539	-0.532	-0.526	-0.520	-0.512	-0.504	-0.496	-0.488	-0.478	-0.468	-0.459	-0.448	-0.436	-0.425	-0.414	-0.402	-0.391	-0.380	-0.369	-0.358	-0.348	-0.335	-0.324	-0.314	-0.302	-0.292	-0.282	-0.272	-0.262	-0.254	-0.245	-0.238	-0.230	-0.224	-0.216	-0.210	-0.205	-0.199	-0.195	-0.191	-0.188	-0.184	-0.181	-0.180	-0.179	-0.178	-0.178	-0.178	-0.178	-0.179	-0.179	-0.181	-0.182	-0.185	-0.188	-0.190	-0.192	-0.196	-0.199	-0.202	-0.205	-0.208	-0.210	-0.212	-0.216	-0.218	-0.220	-0.222	-0.222	-0.224	-0.225	-0.225	-0.225	-0.224	-0.222	-0.221	-0.218	-0.215	-0.210	-0.206	-0.200	-0.194	-0.188	-0.179	-0.170	-0.160	-0.151	-0.140	-0.128	-0.114	-0.100	-0.086	-0.070	-0.054	-0.036	-0.018	0.001	0.020	0.040	0.061	0.082	0.104	0.125	0.149	0.172	0.196	0.221	0.246	0.271	0.295	0.321	0.348	0.372	0.399	0.424	0.450	0.476	0.501	0.525	0.551	0.575	0.599	0.624	0.648	0.670	0.692	0.712	0.734	0.755	0.774	0.792	0.810	0.828	0.844	0.859	0.874	0.886	0.898	0.909	0.919	0.928	0.936	0.944	0.949	0.954	0.958	0.960	0.961	0.961	0.961	0.960	0.958	0.954	0.949	0.942	0.936	0.928	0.918	0.909	0.898	0.886	0.874	0.861	0.846	0.831	0.815	0.799	0.781	0.764	0.745	0.725	0.706	0.685	0.664	0.641	0.621	0.598	0.575	0.551	0.529	0.505	0.480	0.456	0.432	0.408	0.382	0.359	0.334	0.309	0.282	0.258	0.232	0.209	0.184	0.159	0.134	0.108	0.084	0.059	0.035	0.011	-0.012	-0.035	-0.060	-0.082	-0.105	-0.128	-0.150	-0.171	-0.192	-0.214	-0.234	-0.255	-0.274	-0.294	-0.312	-0.331	-0.350	-0.368	-0.385	-0.401	-0.418	-0.434	-0.449	-0.462	-0.478	-0.490	-0.504	-0.518	-0.530	-0.542	-0.554	-0.564	-0.575	-0.585	-0.595	-0.602	-0.612	-0.619	-0.628	-0.635	-0.641	-0.648	-0.651	-0.658	-0.661	-0.665	-0.668	-0.670	-0.672	-0.674	-0.675	-0.675	-0.675	-0.674	-0.672	-0.671	-0.668	-0.665	-0.660	-0.656	-0.650	-0.645	-0.640	-0.632	-0.626	-0.618	-0.610	-0.601	-0.591	-0.581	-0.570	-0.560	-0.549	-0.535	-0.522	-0.510	-0.496	-0.481	-0.466	-0.451	-0.438	-0.421	-0.404	-0.388	-0.371	-0.354	-0.335	-0.319	-0.300	-0.281	-0.262	-0.245	-0.225	-0.206	-0.186	-0.168	-0.148	-0.128	-0.108	-0.089	-0.069	-0.049	-0.029	-0.009	0.010	0.031	0.050	0.070	0.089	0.109	0.128	0.148	0.168	0.188	0.206	0.226	0.245	0.262	0.281	0.301	0.319	0.338	0.355	0.375	0.392	0.411	0.429	0.446	0.465	0.482	0.500	0.519	0.536	0.555	0.572	0.589	0.608	0.625	0.642	0.660	0.678	0.695	0.711	0.729	0.745	0.762	0.779	0.795	0.811	0.828	0.842	0.859	0.875	0.890	0.905	0.919	0.934	0.948	0.961	0.972	0.986	0.998	1.009	1.020	1.031	1.040	1.050	1.058	1.066	1.072	1.079	1.085	1.089	1.092	1.096	1.099	1.100	1.101	1.101	1.100	1.100	1.096	1.092	1.089	1.084	1.079	1.071	1.064	1.055	1.048	1.039	1.028	1.018	1.006	0.995	0.982	0.970	0.956	0.942	0.929	0.914	0.899	0.885	0.871	0.856	0.841	0.828	0.812	0.798	0.785	0.771	0.759	0.746	0.735	0.724	0.714	0.705	0.696	0.689	0.682	0.676	0.671	0.668	0.664	0.662	0.662	0.662	0.666	0.669	0.672	0.680	0.686	0.695	0.705	0.716	0.729	0.741	0.756	0.772	0.790	0.809	0.828	0.848	0.870	0.892	0.915	0.940	0.964	0.989	1.015	1.041	1.069	1.095	1.122	1.149	1.178	1.205	1.232	1.260	1.288	1.314	1.340	1.365	1.391	1.415	1.440	1.462	1.485	1.506	1.528	1.546	1.565	1.581	1.599	1.612	1.626	1.638	1.649	1.658	1.666	1.674	1.679	1.682	1.686	1.688	1.688	1.686	1.685	1.682	1.678	1.672	1.666	1.660	1.651	1.641	1.631	1.621	1.610	1.599	1.585	1.572	1.560	1.546	1.531	1.519	1.504	1.490	1.476	1.462	1.449	1.436	1.424	1.410	1.399	1.388	1.378	1.366	1.358	1.349	1.341	1.335	1.328	1.322	1.319	1.315	1.312	1.310	1.309	1.310	1.310	1.312	1.315	1.319	1.324	1.329	1.335	1.342	1.350	1.359	1.368	1.378	1.388	1.399	1.411	1.421	1.435	1.448	1.461	1.474	1.489	1.501	1.516	1.530	1.544	1.559	1.571	1.586	1.600	1.612	1.625	1.639	1.651	1.662	1.675	1.688	1.698	1.709	1.719	1.728	1.739	1.748	1.755	1.762	1.770	1.776	1.782	1.789	1.792	1.798	1.801	1.804	1.808	1.810	1.811	1.812	1.812	1.814	1.812	1.812	1.811	1.810	1.806	1.804	1.801	1.799	1.796	1.791	1.788	1.784	1.779	1.774	1.768	1.762	1.758	1.751	1.745	1.739	1.732	1.728	1.720	1.712	1.706	1.700	1.694	1.686	1.679	1.671	1.665	1.658	1.651	1.645	1.639	1.632	1.626	1.619	1.614	1.608	1.602	1.598	1.591	1.586	1.582	1.578	1.574	1.569	1.566	1.564	1.560	1.558	1.556	1.554	1.552	1.552	1.552	1.552	1.554	1.555	1.556	1.559	1.561	1.565	1.569	1.572	1.576	1.582	1.588	1.594	1.600	1.606	1.614	1.621	1.630	1.638	1.646	1.656	1.665	1.675	1.685	1.694	1.705	1.715	1.725	1.735	1.746	1.756	1.766	1.778	1.786	1.798	1.806	1.816	1.826	1.835	1.844	1.854	1.861	1.870	1.878	1.884	1.892	1.899	1.904	1.910	1.914	1.920	1.924	1.929	1.931	1.934	1.938	1.939	1.941	1.942	1.944	1.945	1.946	1.946	1.946	1.945	1.945	1.945	1.944	1.944	1.941	1.941	1.939	1.938	1.938	1.936	1.935	1.934	1.934	1.932	1.931	1.932	1.932	1.932	1.934	1.934	1.935	1.936	1.938	1.940	1.942	1.945	1.949	1.951	1.954	1.959	1.964	1.968	1.972	1.978	1.982	1.989	1.994	1.999	2.004	2.010	2.016	2.021	2.026	2.033	2.038	2.042	2.049	2.054	2.059	2.064	2.066	2.070	2.074	2.076	2.079	2.081	2.081	2.081	2.082	2.081	2.080	2.079	2.076	2.072	2.069	2.064	2.059	2.052	2.046	2.039	2.030	2.021	2.011	2.001	1.990	1.980	1.968	1.954	1.940	1.925	1.910	1.896	1.880	1.864	1.846	1.829	1.811	1.794	1.776	1.758	1.738	1.719	1.700	1.680	1.660	1.640	1.621	1.600	1.580	1.560	1.540	1.520	1.500	1.481	1.461	1.441	1.421	1.404	1.385	1.365	1.348	1.329	1.312	1.294	1.278	1.260	1.245	1.229	1.214	1.199	1.184	1.170	1.156	1.144	1.130	1.119	1.108	1.098	1.086	1.076	1.068	1.058	1.049	1.041	1.035	1.029	1.022	1.018	1.012	1.009	1.005	1.002	1.000	0.999	0.998	0.998	0.998	0.998	1.000	1.001	1.005	1.006	1.010	1.015	1.020	1.025	1.030	1.035	1.042	1.049	1.056	1.064	1.071	1.080	1.089	1.099	1.108	1.118	1.128	1.138	1.148	1.158	1.169	1.179	1.190	1.201	1.212	1.222	1.235	1.246	1.258	1.269	1.280	1.290	1.302	1.314	1.324	1.335	1.345	1.355	1.365	1.374	1.384	1.394	1.402	1.411	1.419	1.428	1.435	1.442	1.450	1.458	1.464	1.471	1.478	1.482	1.488	1.494	1.498	1.502	1.506	1.510	1.514	1.516	1.520	1.522	1.525	1.526	1.530	1.532	1.534	1.535	1.536	1.538	1.539	1.540	1.541	1.542	1.544	1.542	1.544	1.544	1.545	1.545	1.545	1.546	1.548	1.548	1.548	1.548	1.549	1.550	1.549	1.550	1.550	1.550	1.551	1.551	1.552	1.552	1.552	1.552	1.554	1.552	1.554	1.552	1.552	1.551	1.551	1.550	1.549	1.546	1.545	1.544	1.540	1.538	1.534	1.531	1.526	1.521	1.516	1.510	1.505	1.499	1.491	1.484	1.475	1.468	1.458	1.448	1.438	1.426	1.415	1.404	1.392	1.379	1.366	1.352	1.339	1.325	1.310	1.296	1.282	1.266	1.251	1.235	1.220	1.205	1.189	1.174	1.159	1.144	1.129	1.114	1.099	1.084	1.070	1.058	1.044	1.031	1.019	1.006	0.995	0.984	0.974	0.964	0.954	0.945	0.936	0.929	0.921	0.915	0.908	0.902	0.896	0.892	0.888	0.884	0.881	0.878	0.875	0.872	0.870	0.868	0.866	0.865	0.862	0.861	0.860	0.859	0.856	0.855	0.852	0.850	0.848	0.844	0.841	0.839	0.834	0.830	0.824	0.819	0.812	0.805	0.799	0.791	0.781	0.771	0.761	0.750	0.739	0.728	0.715	0.700	0.686	0.670	0.654	0.639	0.621	0.602	0.582	0.564	0.544	0.524	0.502	0.481	0.459	0.436	0.414	0.390	0.365	0.342	0.318	0.292	0.268	0.242	0.216	0.191	0.166	0.141	0.116	0.090	0.065	0.040	0.014	-0.010	-0.035	-0.059	-0.084	-0.106	-0.130	-0.154	-0.176	-0.199	-0.220	-0.241	-0.261	-0.281	-0.301	-0.321	-0.340	-0.358	-0.375	-0.391	-0.409	-0.424	-0.439	-0.452	-0.466	-0.479	-0.490	-0.501	-0.511	-0.522	-0.530	-0.539	-0.546	-0.554	-0.560	-0.565	-0.570	-0.574	-0.576	-0.578	-0.580	-0.581	-0.580	-0.580	-0.579	-0.575	-0.572	-0.570	-0.565	-0.560	-0.554	-0.548	-0.540	-0.531	-0.524	-0.514	-0.504	-0.494	-0.482	-0.471	-0.458	-0.445	-0.431	-0.418	-0.402	-0.388	-0.371	-0.356	-0.340	-0.324	-0.306	-0.289	-0.270	-0.254	-0.235	-0.215	-0.198	-0.179	-0.159	-0.140	-0.120	-0.101	-0.082	-0.062	-0.042	-0.024	-0.004	0.015	0.035	0.054	0.072	0.091	0.110	0.128	0.145	0.164	0.180	0.198	0.214	0.230	0.246	0.262	0.278	0.291	0.306	0.320	0.334	0.348	0.360	0.374	0.386	0.399	0.409	0.421	0.431	0.442	0.452	0.462	0.474	0.482	0.492	0.501	0.510	0.519	0.528	0.538	0.546	0.555	0.564	0.572	0.581	0.590	0.599	0.608	0.619	0.628	0.638	0.648	0.659	0.669	0.680	0.690	0.702	0.715	0.728	0.740	0.754	0.766	0.780	0.795	0.809	0.822	0.838	0.852	0.868	0.882	0.899	0.914	0.930	0.946	0.961	0.976	0.992	1.008	1.025	1.040	1.055	1.069	1.084	1.098	1.111	1.124	1.138	1.149	1.160	1.171	1.181	1.190	1.199	1.206	1.211	1.218	1.222	1.225	1.229	1.230	1.230	1.230	1.229	1.225	1.221	1.218	1.211	1.205	1.196	1.188	1.176	1.165	1.154	1.140	1.126	1.111	1.095	1.078	1.060	1.041	1.022	1.002	0.982	0.961	0.940	0.918	0.895	0.872	0.850	0.826	0.802	0.779	0.755	0.731	0.708	0.684	0.660	0.636	0.612	0.589	0.568	0.544	0.521	0.500	0.478	0.456	0.435	0.415	0.395	0.376	0.356	0.339	0.320	0.304	0.286	0.270	0.254	0.239	0.225	0.209	0.196	0.184	0.171	0.158	0.146	0.135	0.125	0.114	0.104	0.094	0.086	0.076	0.069	0.060	0.052	0.045	0.038	0.031	0.025	0.019	0.012	0.006	0.001	-0.004	-0.009	-0.014	-0.020	-0.025	-0.029	-0.032	-0.038	-0.042	-0.045	-0.050	-0.054	-0.058	-0.061	-0.065	-0.069	-0.072	-0.075	-0.080	-0.084	-0.086	-0.090	-0.092	-0.095	-0.099	-0.101	-0.105	-0.106	-0.109	-0.112	-0.114	-0.116	-0.118	-0.119	-0.121	-0.122	-0.122	-0.124	-0.126	-0.126	-0.128	-0.126	-0.126	-0.128	-0.126	-0.125	-0.124	-0.122	-0.121	-0.120	-0.118	-0.114	-0.112	-0.109	-0.105	-0.101	-0.096	-0.092	-0.088	-0.082	-0.078	-0.072	-0.066	-0.060	-0.052	-0.048	-0.040	-0.032	-0.025	-0.018	-0.010	-0.001	0.005	0.014	0.021	0.030	0.039	0.046	0.055	0.064	0.072	0.080	0.090	0.098	0.106	0.114	0.124	0.131	0.140	0.149	0.156	0.164	0.171	0.179	0.188	0.195	0.202	0.210	0.218	0.225	0.232	0.240	0.248	0.255	0.262	0.270	0.278	0.285	0.294	0.301	0.309	0.316	0.325	0.334	0.342	0.352	0.360	0.370	0.380	0.390	0.400	0.411	0.421	0.432	0.444	0.456	0.469	0.481	0.492	0.505	0.520	0.532	0.545	0.560	0.574	0.586	0.601	0.615	0.630	0.644	0.659	0.672	0.686	0.700	0.715	0.728	0.742	0.755	0.769	0.781	0.794	0.805	0.818	0.828	0.838	0.849	0.858	0.866	0.874	0.881	0.888	0.894	0.899	0.902	0.906	0.910	0.912	0.912	0.914	0.914	0.912	0.911	0.909	0.906	0.901	0.898	0.892	0.886	0.880	0.872	0.866	0.859	0.850	0.841	0.831	0.822	0.812	0.802	0.792	0.782	0.771	0.761	0.750	0.740	0.729	0.718	0.706	0.695	0.684	0.674	0.664	0.654	0.644	0.634	0.624	0.616	0.606	0.599	0.590	0.582	0.575	0.568	0.561	0.554	0.546	0.540	0.535	0.530	0.524	0.519	0.514	0.509	0.504	0.499	0.494	0.490	0.485	0.480	0.476	0.471	0.466	0.461	0.458	0.451	0.448	0.441	0.436	0.430	0.424	0.419	0.412	0.405	0.398	0.391	0.382	0.375	0.366	0.358	0.348	0.339	0.330	0.319	0.309	0.298	0.288	0.275	0.262	0.252	0.240	0.226	0.214	0.201	0.189	0.175	0.161	0.149	0.135	0.121	0.108	0.094	0.081	0.068	0.054	0.040	0.026	0.015	0.001	-0.011	-0.022	-0.036	-0.048	-0.058	-0.070	-0.080	-0.090	-0.100	-0.109	-0.118	-0.126	-0.134	-0.141	-0.148	-0.154	-0.159	-0.164	-0.169	-0.172	-0.175	-0.179	-0.180	-0.182	-0.182	-0.182	-0.182	-0.181	-0.180	-0.176	-0.174	-0.171	-0.166	-0.162	-0.158	-0.152	-0.146	-0.140	-0.132	-0.128	-0.119	-0.111	-0.104	-0.095	-0.086	-0.076	-0.068	-0.059	-0.048	-0.039	-0.029	-0.020	-0.010	0.000	0.010	0.020	0.030	0.040	0.050	0.059	0.069	0.079	0.089	0.098	0.106	0.115	0.124	0.131	0.140	0.148	0.155	0.161	0.168	0.175	0.181	0.186	0.191	0.196	0.202	0.206	0.210	0.214	0.218	0.219	0.222	0.225	0.225	0.228	0.228	0.230	0.230	0.230	0.229	0.230	0.229	0.229	0.228	0.228	0.226	0.224	0.224	0.222	0.221	0.220	0.220	0.219	0.218	0.216	0.216	0.216	0.216	0.216	0.218	0.218	0.220	0.222	0.225	0.229	0.231	0.236	0.242	0.248	0.254	0.261	0.269	0.278	0.286	0.296	0.306	0.319	0.330	0.342	0.356	0.370	0.384	0.399	0.414	0.430	0.448	0.464	0.481	0.500	0.518	0.536	0.556	0.575	0.594	0.612	0.632	0.651	0.670	0.689	0.706	0.725	0.741	0.759	0.776	0.791	0.806	0.821	0.835	0.849	0.860	0.871	0.881	0.890	0.899	0.905	0.912	0.915	0.920	0.922	0.924	0.924	0.922	0.920	0.918	0.912	0.908	0.900	0.892	0.884	0.874	0.862	0.850	0.836	0.822	0.808	0.792	0.775	0.759	0.740	0.721	0.701	0.681	0.661	0.639	0.618	0.596	0.574	0.551	0.529	0.505	0.482	0.460	0.435	0.412	0.389	0.366	0.344	0.320	0.298	0.275	0.252	0.230	0.208	0.186	0.165	0.144	0.124	0.104	0.082	0.064	0.045	0.026	0.008	-0.010	-0.028	-0.044	-0.060	-0.078	-0.092	-0.106	-0.121	-0.135	-0.148	-0.160	-0.174	-0.186	-0.198	-0.208	-0.219	-0.229	-0.238	-0.246	-0.255	-0.262	-0.270	-0.276	-0.282	-0.288	-0.294	-0.298	-0.301	-0.304	-0.308	-0.309	-0.310	-0.311	-0.311	-0.311	-0.310	-0.309	-0.306	-0.304	-0.300	-0.296	-0.291	-0.286	-0.280	-0.275	-0.269	-0.261	-0.252	-0.245	-0.236	-0.226	-0.216	-0.206	-0.196	-0.185	-0.172	-0.161	-0.149	-0.135	-0.124	-0.110	-0.096	-0.082	-0.069	-0.054	-0.039	-0.025	-0.011	0.005	0.019	0.034	0.048	0.062	0.078	0.091	0.106	0.120	0.135	0.148	0.161	0.175	0.188	0.201	0.212	0.225	0.236	0.246	0.258	0.269	0.279	0.288	0.298	0.305	0.315	0.321	0.330	0.336	0.342	0.349	0.354	0.360	0.364	0.369	0.372	0.376	0.379	0.382	0.384	0.386	0.389	0.390	0.390	0.391	0.392	0.392	0.392	0.392	0.392	0.392	0.390	0.390	0.389	0.388	0.386	0.385	0.382	0.381	0.379	0.378	0.375	0.372	0.370	0.368	0.365	0.361	0.359	0.355	0.352	0.349	0.345	0.341	0.336	0.332	0.328	0.322	0.318	0.311	0.305	0.300	0.294	0.286	0.280	0.271	0.264	0.255	0.246	0.236	0.228	0.218	0.206	0.196	0.184	0.172	0.161	0.148	0.134	0.121	0.108	0.094	0.079	0.064	0.049	0.034	0.019	0.001	-0.014	-0.031	-0.046	-0.064	-0.079	-0.096	-0.112	-0.130	-0.146	-0.162	-0.179	-0.194	-0.210	-0.226	-0.241	-0.256	-0.271	-0.286	-0.300	-0.314	-0.328	-0.340	-0.352	-0.365	-0.375	-0.386	-0.398	-0.408	-0.416	-0.425	-0.432	-0.440	-0.448	-0.454	-0.459	-0.464	-0.469	-0.472	-0.475	-0.479	-0.481	-0.482	-0.484	-0.485	-0.485	-0.485	-0.485	-0.484	-0.482	-0.481	-0.480	-0.478	-0.475	-0.472	-0.470	-0.468	-0.465	-0.460	-0.458	-0.455	-0.451	-0.448	-0.444	-0.440	-0.436	-0.432	-0.431	-0.426	-0.424	-0.420	-0.418	-0.415	-0.412	-0.409	-0.406	-0.402	-0.400	-0.398	-0.395	-0.392	-0.390	-0.388	-0.385	-0.382	-0.379	-0.375	-0.371	-0.369	-0.365	-0.361	-0.358	-0.354	-0.349	-0.344	-0.338	-0.331	-0.325	-0.319	-0.311	-0.302	-0.295	-0.285	-0.275	-0.266	-0.255	-0.244	-0.230	-0.218	-0.204	-0.189	-0.174	-0.156	-0.140	-0.122	-0.104	-0.082	-0.064	-0.042	-0.020	0.002	0.026	0.049	0.074	0.099	0.126	0.154	0.181	0.209	0.238	0.266	0.296	0.326	0.358	0.388	0.419	0.451	0.484	0.515	0.548	0.580	0.614	0.646	0.678	0.710	0.742	0.775	0.808	0.839	0.869	0.900	0.930	0.959	0.989	1.018	1.045	1.071	1.098	1.122	1.148	1.170	1.194	1.215	1.235	1.255	1.274	1.291	1.308	1.322	1.335	1.346	1.358	1.366	1.375	1.382	1.388	1.390	1.394	1.394	1.395	1.394	1.390	1.386	1.380	1.372	1.365	1.355	1.344	1.331	1.319	1.304	1.288	1.270	1.252	1.232	1.214	1.192	1.171	1.148	1.124	1.100	1.075	1.050	1.024	0.998	0.970	0.942	0.915	0.886	0.858	0.829	0.800	0.771	0.741	0.712	0.684	0.655	0.626	0.600	0.571	0.544	0.518	0.491	0.466	0.441	0.418	0.392	0.370	0.346	0.326	0.305	0.285	0.268	0.249	0.231	0.216	0.200	0.186	0.174	0.161	0.151	0.141	0.132	0.125	0.118	0.112	0.109	0.105	0.102	0.101	0.100	0.101	0.102	0.105	0.109	0.114	0.119	0.125	0.131	0.139	0.148	0.158	0.166	0.176	0.189	0.200	0.211	0.225	0.238	0.251	0.265	0.281	0.295	0.310	0.325	0.341	0.356	0.372	0.389	0.405	0.421	0.436	0.454	0.470	0.485	0.500	0.518	0.532	0.548	0.561	0.578	0.591	0.606	0.619	0.632	0.645	0.659	0.670	0.684	0.694	0.705	0.715	0.725	0.735	0.744	0.751	0.760	0.766	0.774	0.781	0.785	0.791	0.796	0.800	0.804	0.806	0.809	0.811	0.812	0.815	0.815	0.815	0.815	0.814	0.812	0.811	0.810	0.806	0.804	0.801	0.798	0.794	0.790	0.786	0.782	0.779	0.774	0.769	0.765	0.760	0.755	0.750	0.745	0.740	0.735	0.730	0.725	0.720	0.715	0.711	0.705	0.701	0.696	0.692	0.688	0.684	0.681	0.676	0.674	0.670	0.666	0.662	0.660	0.658	0.655	0.651	0.650	0.648	0.645	0.644	0.641	0.640	0.638	0.635	0.634	0.631	0.630	0.628	0.625	0.624	0.620	0.619	0.615	0.614	0.611	0.608	0.605	0.600	0.598	0.594	0.589	0.585	0.580	0.574	0.569	0.562	0.556	0.550	0.542	0.535	0.526	0.519	0.510	0.501	0.490	0.481	0.470	0.459	0.449	0.436	0.424	0.411	0.399	0.385	0.371	0.358	0.344	0.329	0.314	0.299	0.284	0.269	0.252	0.238	0.221	0.205	0.189	0.172	0.158	0.142	0.126	0.110	0.096	0.080	0.065	0.051	0.038	0.022	0.009	-0.004	-0.015	-0.028	-0.040	-0.050	-0.060	-0.071	-0.080	-0.089	-0.096	-0.104	-0.111	-0.118	-0.122	-0.126	-0.131	-0.135	-0.138	-0.139	-0.140	-0.140	-0.139	-0.139	-0.138	-0.135	-0.131	-0.129	-0.125	-0.120	-0.115	-0.110	-0.104	-0.098	-0.091	-0.082	-0.076	-0.069	-0.060	-0.051	-0.044	-0.034	-0.025	-0.016	-0.008	0.002	0.010	0.020	0.029	0.038	0.046	0.055	0.064	0.071	0.079	0.088	0.095	0.102	0.109	0.116	0.122	0.128	0.135	0.140	0.145	0.150	0.155	0.160	0.164	0.166	0.169	0.172	0.175	0.176	0.179	0.179	0.180	0.181	0.181	0.180	0.180	0.179	0.178	0.176	0.174	0.172	0.170	0.166	0.164	0.161	0.158	0.152	0.149	0.145	0.140	0.135	0.130	0.125	0.119	0.114	0.110	0.104	0.098	0.092	0.086	0.081	0.076	0.071	0.066	0.061	0.056	0.051	0.046	0.042	0.038	0.034	0.031	0.028	0.026	0.024	0.021	0.020	0.019	0.019	0.020	0.020	0.021	0.022	0.025	0.029	0.031	0.036	0.040	0.046	0.052	0.059	0.066	0.072	0.081	0.090	0.099	0.109	0.119	0.130	0.140	0.152	0.164	0.176	0.188	0.200	0.212	0.225	0.239	0.251	0.265	0.276	0.290	0.304	0.316	0.329	0.341	0.355	0.366	0.379	0.390	0.401	0.411	0.422	0.432	0.441	0.451	0.460	0.469	0.476	0.484	0.490	0.496	0.502	0.507	0.514	0.518	0.521	0.525	0.529	0.531	0.534	0.536	0.538	0.539	0.540	0.540	0.541	0.542	0.541	0.542	0.542	0.542	0.542	0.542	0.542	0.542	0.542	0.544	0.544	0.544	0.545	0.545	0.548	0.548	0.550	0.551	0.554	0.556	0.559	0.564	0.566	0.571	0.576	0.581	0.586	0.594	0.599	0.606	0.615	0.622	0.630	0.639	0.649	0.659	0.669	0.680	0.690	0.702	0.714	0.726	0.739	0.752	0.766	0.780	0.795	0.809	0.824	0.840	0.855	0.870	0.886	0.902	0.919	0.936	0.952	0.971	0.988	1.005	1.020	1.038	1.055	1.072	1.089	1.106	1.124	1.141	1.156	1.174	1.191	1.208	1.224	1.240	1.255	1.270	1.285	1.300	1.315	1.330	1.342	1.358	1.370	1.384	1.396	1.409	1.420	1.431	1.442	1.454	1.464	1.474	1.484	1.492	1.502	1.512	1.521	1.529	1.538	1.545	1.554	1.561	1.570	1.578	1.585	1.594	1.600	1.608	1.615	1.622	1.630	1.638	1.646	1.655	1.664	1.672	1.680	1.690	1.700	1.710	1.721	1.731	1.742	1.755	1.766	1.779	1.792	1.806	1.821	1.836	1.852	1.869	1.885	1.904	1.922	1.941	1.960	1.981	2.001	2.022	2.045	2.066	2.090	2.112	2.136	2.161	2.185	2.210	2.236	2.261	2.288	2.314	2.339	2.366	2.392	2.419	2.446	2.474	2.499	2.526	2.551	2.579	2.604	2.629	2.654	2.679	2.702	2.728	2.750	2.772	2.795	2.816	2.838	2.858	2.878	2.898	2.916	2.935	2.952	2.969	2.985	3.001	3.015	3.031	3.044	3.058	3.070	3.081	3.094	3.104	3.114	3.124	3.134	3.142	3.151	3.160	3.168	3.176	3.184	3.192	3.199	3.206	3.212	3.220	3.228	3.234	3.241	3.249	3.256	3.262	3.270	3.278	3.285	3.294	3.301	3.310	3.319	3.328	3.336	3.346	3.355	3.365	3.375	3.386	3.398	3.409	3.420	3.432	3.444	3.455	3.468	3.480	3.492	3.506	3.520	3.532	3.545	3.559	3.571	3.585	3.598	3.610	3.622	3.635	3.649	3.660	3.671	3.684	3.695	3.705	3.715	3.725	3.735	3.744	3.751	3.759	3.765	3.771	3.778	3.782	3.786	3.790	3.792	3.794	3.795	3.796	3.796	3.794	3.791	3.789	3.785	3.781	3.776	3.770	3.762	3.755	3.748	3.739	3.730	3.721	3.711	3.701	3.689	3.679	3.666	3.655	3.642	3.631	3.618	3.605	3.594	3.581	3.569	3.556	3.545	3.534	3.521	3.511	3.501	3.491	3.481	3.474	3.465	3.458	3.450	3.445	3.440	3.436	3.432	3.430	3.429	3.428	3.429	3.429	3.431	3.434	3.438	3.442	3.448	3.454	3.461	3.470	3.478	3.488	3.499	3.510	3.522	3.535	3.549	3.562	3.576	3.591	3.608	3.621	3.638	3.654	3.671	3.688	3.704	3.721	3.738	3.755	3.771	3.789	3.806	3.821	3.838	3.852	3.869	3.884	3.899	3.912	3.926	3.940	3.952	3.965	3.976	3.988	3.998	4.009	4.018	4.026	4.034	4.041	4.049	4.054	4.060	4.064	4.068	4.072	4.075	4.077	4.079	4.081	4.081	4.081	4.080	4.080	4.077	4.077	4.075	4.072	4.069	4.066	4.061	4.058	4.052	4.048	4.041	4.035	4.030	4.022	4.015	4.009	4.000	3.994	3.985	3.978	3.969	3.959	3.951	3.941	3.932	3.922	3.912	3.904	3.892	3.882	3.872	3.862	3.852	3.842	3.831	3.820	3.809	3.799	3.788	3.778	3.766	3.755	3.745	3.735	3.725	3.715	3.706	3.695	3.686	3.679	3.670	3.661	3.654	3.646	3.638	3.631	3.625	3.619	3.612	3.606	3.602	3.598	3.594	3.591	3.588	3.585	3.582	3.581	3.580	3.580	3.579	3.580	3.580	3.581	3.582	3.584	3.586	3.588	3.591	3.592	3.596	3.599	3.601	3.605	3.608	3.611	3.612	3.615	3.619	3.620	3.621	3.622	3.624	3.624	3.624	3.622	3.621	3.619	3.618	3.614	3.609	3.604	3.598	3.591	3.584	3.575	3.566	3.555	3.544	3.531	3.518	3.504	3.489	3.472	3.455	3.438	3.418	3.398	3.376	3.355	3.331	3.309	3.284	3.259	3.232	3.206	3.179	3.151	3.121	3.092	3.064	3.034	3.004	2.974	2.942	2.912	2.881	2.851	2.820	2.789	2.759	2.729	2.699	2.670	2.640	2.612	2.584	2.556	2.529	2.502	2.476	2.451	2.426	2.402	2.381	2.359	2.338	2.319	2.299	2.282	2.265	2.250	2.235	2.221	2.209	2.196	2.186	2.176	2.168	2.160	2.152	2.148	2.142	2.139	2.135	2.132	2.131	2.131	2.131	2.132	2.134	2.138	2.140	2.145	2.148	2.152	2.159	2.164	2.171	2.178	2.185	2.192	2.200	2.209	2.218	2.228	2.235	2.245	2.255	2.266	2.276	2.286	2.298	2.308	2.319	2.330	2.340	2.352	2.362	2.374	2.385	2.398	2.409	2.420	2.432	2.445	2.458	2.470	2.484	2.496	2.510	2.524	2.538	2.551	2.565	2.581	2.595	2.611	2.626	2.641	2.658	2.674	2.690	2.706	2.725	2.742	2.759	2.778	2.795	2.814	2.832	2.851	2.870	2.889	2.908	2.926	2.946	2.965	2.986	3.005	3.025	3.042	3.062	3.081	3.100	3.120	3.138	3.155	3.174	3.191	3.208	3.225	3.241	3.256	3.272	3.288	3.301	3.316	3.329	3.341	3.354	3.365	3.376	3.385	3.395	3.404	3.414	3.420	3.428	3.432	3.439	3.442	3.448	3.449	3.452	3.454	3.455	3.455	3.455	3.454	3.452	3.450	3.448	3.445	3.440	3.436	3.430	3.425	3.416	3.409	3.401	3.392	3.384	3.374	3.364	3.351	3.341	3.328	3.315	3.301	3.286	3.272	3.258	3.241	3.225	3.209	3.191	3.174	3.155	3.136	3.116	3.096	3.075	3.055	3.034	3.011	2.990	2.966	2.942	2.920	2.896	2.872	2.848	2.822	2.798	2.774	2.749	2.722	2.696	2.671	2.646	2.619	2.594	2.568	2.542	2.518	2.491	2.466	2.440	2.415	2.391	2.366	2.341	2.319	2.294	2.271	2.249	2.226	2.202	2.181	2.159	2.138	2.118	2.096	2.076	2.056	2.036	2.018	1.999	1.980	1.961	1.944	1.926	1.909	1.891	1.875	1.858	1.840	1.825	1.808	1.792	1.776	1.760	1.744	1.728	1.712	1.696	1.680	1.662	1.646	1.630	1.614	1.596	1.578	1.560	1.541	1.524	1.505	1.485	1.465	1.445	1.424	1.402	1.382	1.360	1.338	1.314	1.290	1.265	1.240	1.215	1.189	1.161	1.134	1.106	1.076	1.046	1.016	0.985	0.954	0.922	0.889	0.856	0.822	0.788	0.754	0.718	0.681	0.645	0.608	0.570	0.532	0.494	0.456	0.418	0.378	0.339	0.299	0.260	0.219	0.179	0.139	0.100	0.061	0.021	-0.018	-0.056	-0.096	-0.134	-0.171	-0.209	-0.245	-0.282	-0.318	-0.352	-0.386	-0.420	-0.452	-0.484	-0.515	-0.545	-0.572	-0.601	-0.628	-0.652	-0.676	-0.700	-0.722	-0.742	-0.762	-0.780	-0.798	-0.812	-0.826	-0.840	-0.851	-0.861	-0.870	-0.879	-0.885	-0.889	-0.894	-0.896	-0.898	-0.898	-0.896	-0.895	-0.891	-0.888	-0.884	-0.876	-0.870	-0.861	-0.852	-0.842	-0.834	-0.822	-0.810	-0.799	-0.786	-0.772	-0.760	-0.746	-0.731	-0.716	-0.702	-0.688	-0.671	-0.656	-0.641	-0.625	-0.610	-0.594	-0.580	-0.566	-0.550	-0.538	-0.524	-0.510	-0.498	-0.485	-0.472	-0.461	-0.450	-0.440	-0.431	-0.422	-0.414	-0.406	-0.400	-0.392	-0.388	-0.382	-0.379	-0.376	-0.372	-0.371	-0.369	-0.369	-0.370	-0.371	-0.374	-0.376	-0.379	-0.382	-0.386	-0.392	-0.398	-0.405	-0.411	-0.418	-0.426	-0.435	-0.444	-0.452	-0.462	-0.471	-0.480	-0.490	-0.501	-0.511	-0.521	-0.531	-0.541	-0.551	-0.562	-0.574	-0.582	-0.594	-0.602	-0.614	-0.622	-0.632	-0.641	-0.650	-0.659	-0.666	-0.674	-0.681	-0.688	-0.694	-0.700	-0.705	-0.710	-0.715	-0.719	-0.722	-0.725	-0.729	-0.730	-0.731	-0.734	-0.735	-0.735	-0.734	-0.734	-0.734	-0.731	-0.730	-0.728	-0.725	-0.722	-0.720	-0.716	-0.714	-0.709	-0.705	-0.700	-0.695	-0.690	-0.684	-0.679	-0.674	-0.666	-0.661	-0.654	-0.646	-0.639	-0.632	-0.625	-0.618	-0.610	-0.601	-0.592	-0.584	-0.575	-0.565	-0.556	-0.546	-0.536	-0.526	-0.515	-0.505	-0.494	-0.481	-0.470	-0.459	-0.445	-0.432	-0.420	-0.406	-0.392	-0.380	-0.365	-0.352	-0.338	-0.322	-0.309	-0.294	-0.280	-0.265	-0.249	-0.234	-0.219	-0.202	-0.188	-0.172	-0.158	-0.142	-0.128	-0.112	-0.098	-0.082	-0.068	-0.052	-0.039	-0.025	-0.011	0.002	0.016	0.029	0.042	0.055	0.066	0.078	0.090	0.101	0.111	0.124	0.134	0.145	0.154	0.165	0.174	0.184	0.194	0.202	0.212	0.220	0.230	0.240	0.249	0.258	0.268	0.276	0.286	0.294	0.305	0.314	0.324	0.334	0.344	0.355	0.366	0.376	0.389	0.400	0.412	0.424	0.436	0.450	0.461	0.475	0.489	0.502	0.515	0.529	0.544	0.558	0.572	0.586	0.601	0.615	0.630	0.645	0.658	0.672	0.686	0.699	0.714	0.726	0.739	0.751	0.762	0.774	0.785	0.795	0.806	0.816	0.824	0.832	0.840	0.849	0.854	0.861	0.866	0.871	0.876	0.880	0.882	0.885	0.888	0.890	0.890	0.892	0.892	0.892	0.892	0.892	0.891	0.891	0.892	0.892	0.892	0.892	0.894	0.895	0.896	0.898	0.900	0.904	0.906	0.910	0.915	0.920	0.925	0.932	0.940	0.948	0.958	0.966	0.979	0.989	1.001	1.016	1.031	1.046	1.062	1.080	1.098	1.118	1.136	1.158	1.178	1.201	1.222	1.245	1.269	1.294	1.316	1.341	1.366	1.391	1.416	1.441	1.466	1.490	1.515	1.540	1.564	1.588	1.611	1.632	1.655	1.676	1.698	1.718	1.738	1.755	1.772	1.790	1.806	1.820	1.832	1.846	1.858	1.868	1.876	1.885	1.891	1.896	1.901	1.905	1.908	1.908	1.909	1.908	1.904	1.901	1.898	1.891	1.885	1.878	1.870	1.860	1.850	1.839	1.828	1.815	1.801	1.788	1.774	1.758	1.742	1.726	1.710	1.692	1.676	1.658	1.639	1.621	1.602	1.584	1.564	1.545	1.525	1.505	1.485	1.466	1.446	1.425	1.406	1.386	1.368	1.348	1.329	1.310	1.292	1.272	1.255	1.238	1.219	1.201	1.184	1.168	1.150	1.134	1.118	1.101	1.086	1.071	1.056	1.041	1.026	1.011	0.999	0.985	0.971	0.959	0.945	0.934	0.921	0.909	0.898	0.886	0.875	0.864	0.851	0.841	0.830	0.820	0.809	0.798	0.788	0.778	0.768	0.758	0.746	0.736	0.728	0.718	0.708	0.698	0.688	0.679	0.668	0.658	0.649	0.640	0.631	0.621	0.611	0.602	0.594	0.585	0.576	0.568	0.560	0.550	0.542	0.534	0.526	0.519	0.512	0.506	0.500	0.494	0.489	0.482	0.480	0.475	0.471	0.469	0.466	0.464	0.462	0.462	0.461	0.462	0.464	0.465	0.469	0.472	0.475	0.480	0.486	0.491	0.499	0.506	0.512	0.521	0.531	0.540	0.551	0.561	0.572	0.584	0.596	0.609	0.620	0.632	0.645	0.658	0.671	0.684	0.698	0.711	0.722	0.736	0.749	0.760	0.772	0.785	0.795	0.806	0.818	0.826	0.835	0.845	0.852	0.859	0.865	0.872	0.878	0.881	0.885	0.889	0.890	0.891	0.891	0.890	0.890	0.888	0.885	0.882	0.879	0.874	0.869	0.862	0.855	0.850	0.841	0.835	0.826	0.819	0.810	0.802	0.794	0.785	0.775	0.768	0.759	0.751	0.744	0.736	0.729	0.721	0.716	0.710	0.705	0.701	0.696	0.692	0.690	0.686	0.685	0.682	0.682	0.682	0.682	0.684	0.685	0.686	0.689	0.691	0.694	0.698	0.700	0.705	0.709	0.712	0.718	0.722	0.728	0.731	0.735	0.739	0.742	0.746	0.749	0.751	0.754	0.756	0.758	0.758	0.759	0.759	0.758	0.755	0.754	0.751	0.748	0.742	0.739	0.732	0.726	0.720	0.712	0.704	0.696	0.686	0.678	0.668	0.658	0.646	0.636	0.624	0.614	0.602	0.590	0.579	0.566	0.555	0.544	0.532	0.522	0.511	0.500	0.490	0.481	0.471	0.462	0.455	0.446	0.439	0.431	0.425	0.419	0.414	0.409	0.404	0.399	0.396	0.392	0.389	0.386	0.385	0.382	0.380	0.378	0.376	0.375	0.374	0.372	0.371	0.370	0.369	0.366	0.365	0.362	0.360	0.356	0.355	0.351	0.346	0.342	0.339	0.334	0.329	0.324	0.319	0.312	0.308	0.301	0.295	0.289	0.281	0.275	0.269	0.261	0.254	0.248	0.241	0.234	0.228	0.221	0.216	0.209	0.204	0.200	0.195	0.191	0.189	0.185	0.184	0.181	0.180	0.180	0.181	0.182	0.184	0.186	0.190	0.194	0.200	0.205	0.210	0.219	0.226	0.235	0.244	0.255	0.265	0.276	0.289	0.301	0.315	0.328	0.344	0.358	0.372	0.389	0.404	0.420	0.438	0.455	0.472	0.490	0.507	0.526	0.545	0.562	0.582	0.601	0.621	0.641	0.660	0.680	0.700	0.719	0.740	0.760	0.781	0.800	0.821	0.841	0.862	0.882	0.904	0.925	0.945	0.965	0.986	1.006	1.025	1.045	1.065	1.085	1.105	1.125	1.144	1.162	1.181	1.200	1.216	1.235	1.251	1.268	1.284	1.299	1.312	1.328	1.340	1.352	1.365	1.376	1.386	1.395	1.402	1.410	1.416	1.421	1.425	1.429	1.432	1.434	1.434	1.434	1.434	1.431	1.428	1.424	1.420	1.414	1.408	1.400	1.392	1.384	1.375	1.365	1.356	1.346	1.335	1.324	1.311	1.300	1.289	1.278	1.266	1.255	1.244	1.234	1.222	1.212	1.202	1.194	1.186	1.179	1.171	1.165	1.160	1.154	1.150	1.148	1.145	1.145	1.144	1.145	1.148	1.150	1.155	1.160	1.165	1.171	1.179	1.189	1.199	1.209	1.219	1.231	1.242	1.256	1.270	1.284	1.299	1.314	1.330	1.346	1.362	1.379	1.396	1.412	1.429	1.446	1.462	1.479	1.496	1.512	1.528	1.542	1.558	1.574	1.588	1.600	1.614	1.626	1.638	1.650	1.660	1.669	1.678	1.686	1.694	1.700	1.706	1.711	1.715	1.720	1.722	1.725	1.726	1.728	1.728	1.726	1.726	1.724	1.722	1.720	1.716	1.712	1.709	1.705	1.700	1.696	1.690	1.685	1.680	1.675	1.670	1.664	1.659	1.655	1.650	1.645	1.641	1.639	1.635	1.632	1.629	1.629	1.628	1.626	1.626	1.628	1.629	1.630	1.632	1.638	1.641	1.646	1.652	1.659	1.666	1.675	1.684	1.692	1.704	1.715	1.728	1.740	1.754	1.768	1.782	1.799	1.814	1.831	1.849	1.866	1.885	1.901	1.921	1.941	1.961	1.980	2.000	2.021	2.041	2.062	2.082	2.104	2.125	2.145	2.166	2.186	2.208	2.228	2.248	2.266	2.285	2.304	2.322	2.340	2.359	2.376	2.392	2.409	2.424	2.440	2.454	2.470	2.482	2.496	2.509	2.520	2.531	2.541	2.551	2.561	2.570	2.576	2.585	2.591	2.598	2.602	2.608	2.612	2.616	2.620	2.621	2.622	2.625	2.626	2.626	2.625	2.625	2.625	2.622	2.620	2.618	2.615	2.611	2.608	2.602	2.598	2.594	2.588	2.581	2.575	2.569	2.561	2.554	2.545	2.536	2.529	2.519	2.510	2.500	2.489	2.480	2.469	2.459	2.446	2.435	2.424	2.411	2.399	2.388	2.374	2.360	2.348	2.332	2.319	2.304	2.290	2.276	2.260	2.246	2.231	2.216	2.201	2.186	2.171	2.156	2.141	2.126	2.112	2.096	2.081	2.066	2.051	2.036	2.021	2.009	1.992	1.979	1.966	1.952	1.939	1.926	1.914	1.900	1.889	1.876	1.865	1.855	1.842	1.832	1.821	1.811	1.802	1.792	1.784	1.775	1.766	1.758	1.750	1.741	1.734	1.725	1.718	1.711	1.704	1.698	1.689	1.682	1.675	1.668	1.660	1.652	1.645	1.638	1.630	1.622	1.614	1.605	1.596	1.588	1.579	1.570	1.560	1.550	1.540	1.529	1.519	1.508	1.496	1.485	1.472	1.461	1.449	1.436	1.424	1.410	1.398	1.382	1.369	1.355	1.341	1.328	1.312	1.299	1.284	1.270	1.256	1.241	1.228	1.212	1.199	1.186	1.172	1.159	1.148	1.135	1.121	1.110	1.099	1.088	1.076	1.065	1.056	1.046	1.036	1.028	1.018	1.010	1.002	0.996	0.989	0.982	0.978	0.971	0.966	0.961	0.958	0.954	0.951	0.948	0.945	0.944	0.941	0.940	0.939	0.939	0.938	0.939	0.939	0.939	0.940	0.941	0.942	0.944	0.946	0.949	0.951	0.954	0.956	0.960	0.962	0.968	0.970	0.974	0.979	0.982	0.986	0.991	0.995	1.001	1.005	1.010	1.015	1.021	1.026	1.031	1.038	1.044	1.049	1.054	1.060	1.068	1.074	1.080	1.086	1.094	1.100	1.108	1.114	1.121	1.129	1.136	1.144	1.151	1.159	1.166	1.175	1.182	1.191	1.199	1.206	1.216	1.225	1.234	1.242	1.251	1.260	1.270	1.279	1.288	1.298	1.308	1.316	1.328	1.338	1.348	1.358	1.368	1.378	1.389	1.400	1.411	1.422	1.434	1.445	1.456	1.469	1.480	1.494	1.505	1.519	1.531	1.545	1.559	1.572	1.586	1.600	1.615	1.630	1.644	1.660	1.674	1.689	1.705	1.721	1.736	1.752	1.768	1.784	1.800	1.816	1.832	1.849	1.865	1.881	1.898	1.912	1.928	1.944	1.959	1.972	1.986	2.001	2.014	2.026	2.040	2.051	2.062	2.071	2.082	2.091	2.100	2.108	2.114	2.120	2.126	2.131	2.136	2.138	2.141	2.141	2.142	2.142	2.141	2.139	2.136	2.132	2.129	2.124	2.118	2.111	2.104	2.096	2.088	2.080	2.070	2.061	2.051	2.041	2.031	2.021	2.010	2.000	1.989	1.979	1.969	1.958	1.949	1.940	1.930	1.921	1.914	1.906	1.899	1.894	1.888	1.882	1.879	1.876	1.874	1.872	1.871	1.871	1.874	1.876	1.878	1.882	1.886	1.891	1.898	1.905	1.912	1.921	1.931	1.941	1.952	1.964	1.976	1.989	2.002	2.016	2.029	2.042	2.058	2.072	2.086	2.101	2.115	2.130	2.145	2.159	2.172	2.186	2.200	2.212	2.225	2.238	2.249	2.259	2.269	2.278	2.286	2.294	2.301	2.308	2.312	2.316	2.321	2.322	2.326	2.325	2.325	2.324	2.322	2.319	2.315	2.309	2.304	2.298	2.290	2.281	2.274	2.264	2.254	2.244	2.232	2.220	2.209	2.198	2.184	2.170	2.158	2.142	2.129	2.115	2.100	2.086	2.072	2.058	2.044	2.030	2.016	2.004	1.989	1.978	1.964	1.952	1.940	1.929	1.919	1.908	1.899	1.890	1.881	1.874	1.866	1.860	1.855	1.850	1.846	1.841	1.839	1.836	1.836	1.835	1.836	1.838	1.839	1.842	1.845	1.849	1.855	1.860	1.866	1.874	1.881	1.890	1.899	1.908	1.919	1.929	1.941	1.952	1.965	1.979	1.991	2.005	2.019	2.034	2.049	2.064	2.080	2.096	2.112	2.129	2.145	2.162	2.179	2.196	2.214	2.230	2.248	2.266	2.282	2.300	2.316	2.334	2.350	2.366	2.382	2.399	2.415	2.430	2.445	2.461	2.475	2.490	2.502	2.516	2.529	2.541	2.554	2.565	2.575	2.585	2.595	2.605	2.612	2.621	2.628	2.634	2.640	2.644	2.648	2.651	2.652	2.655	2.655	2.656	2.654	2.652	2.650	2.646	2.642	2.638	2.630	2.622	2.615	2.606	2.596	2.585	2.574	2.561	2.548	2.532	2.519	2.502	2.486	2.469	2.450	2.431	2.411	2.391	2.370	2.349	2.325	2.302	2.279	2.254	2.228	2.202	2.175	2.149	2.121	2.092	2.066	2.038	2.009	1.980	1.951	1.922	1.894	1.865	1.836	1.809	1.779	1.751	1.724	1.696	1.669	1.641	1.614	1.589	1.562	1.536	1.512	1.488	1.465	1.442	1.421	1.399	1.379	1.359	1.341	1.322	1.306	1.290	1.274	1.260	1.246	1.235	1.222	1.212	1.204	1.195	1.186	1.180	1.175	1.170	1.165	1.161	1.160	1.158	1.156	1.158	1.158	1.159	1.160	1.162	1.166	1.169	1.172	1.178	1.181	1.186	1.191	1.195	1.201	1.208	1.212	1.220	1.225	1.231	1.239	1.244	1.250	1.256	1.264	1.270	1.278	1.282	1.289	1.295	1.301	1.308	1.314	1.320	1.325	1.330	1.336	1.341	1.348	1.352	1.358	1.364	1.370	1.375	1.381	1.386	1.392	1.399	1.405	1.410	1.418	1.424	1.431	1.439	1.445	1.452	1.461	1.468	1.476	1.484	1.491	1.500	1.509	1.516	1.526	1.534	1.544	1.552	1.562	1.571	1.581	1.590	1.600	1.608	1.616	1.625	1.632	1.641	1.649	1.656	1.662	1.669	1.676	1.681	1.686	1.690	1.694	1.698	1.701	1.704	1.704	1.705	1.705	1.705	1.702	1.701	1.699	1.695	1.691	1.686	1.680	1.672	1.665	1.656	1.649	1.640	1.629	1.619	1.609	1.596	1.584	1.572	1.559	1.546	1.534	1.519	1.505	1.491	1.478	1.465	1.450	1.436	1.422	1.409	1.396	1.382	1.370	1.356	1.344	1.332	1.321	1.310	1.300	1.290	1.280	1.272	1.264	1.256	1.251	1.245	1.240	1.236	1.232	1.230	1.228	1.226	1.226	1.226	1.229	1.230	1.232	1.235	1.240	1.245	1.250	1.256	1.264	1.270	1.278	1.286	1.296	1.305	1.315	1.325	1.335	1.345	1.358	1.370	1.381	1.394	1.405	1.418	1.430	1.444	1.458	1.471	1.484	1.495	1.509	1.522	1.535	1.549	1.562	1.574	1.588	1.600	1.612	1.625	1.638	1.649	1.660	1.671	1.682	1.694	1.705	1.716	1.726	1.735	1.746	1.756	1.764	1.774	1.784	1.791	1.800	1.808	1.814	1.822	1.829	1.834	1.841	1.846	1.852	1.858	1.861	1.866	1.869	1.872	1.875	1.879	1.880	1.882	1.882	1.884	1.885	1.884	1.882	1.881	1.879	1.876	1.874	1.869	1.865	1.859	1.854	1.846	1.840	1.832	1.824	1.814	1.804	1.794	1.781	1.768	1.755	1.741	1.725	1.709	1.692	1.676	1.658	1.638	1.618	1.596	1.575	1.554	1.530	1.506	1.482	1.459	1.434	1.408	1.380	1.355	1.328	1.300	1.271	1.242	1.214	1.185	1.158	1.129	1.099	1.070	1.041	1.014	0.986	0.958	0.930	0.904	0.876	0.850	0.825	0.800	0.775	0.754	0.730	0.709	0.688	0.666	0.648	0.630	0.612	0.596	0.581	0.568	0.555	0.542	0.531	0.521	0.512	0.505	0.499	0.491	0.486	0.484	0.479	0.478	0.475	0.475	0.474	0.474	0.475	0.476	0.479	0.481	0.485	0.488	0.490	0.495	0.498	0.502	0.506	0.511	0.515	0.518	0.522	0.526	0.530	0.534	0.536	0.539	0.542	0.545	0.546	0.549	0.550	0.552	0.552	0.552	0.552	0.551	0.551	0.549	0.549	0.546	0.544	0.541	0.539	0.535	0.532	0.530	0.526	0.524	0.520	0.516	0.512	0.510	0.506	0.504	0.500	0.498	0.494	0.492	0.489	0.488	0.486	0.485	0.484	0.484	0.482	0.482	0.484	0.485	0.486	0.489	0.490	0.494	0.498	0.500	0.505	0.510	0.516	0.522	0.528	0.534	0.541	0.549	0.558	0.566	0.575	0.584	0.594	0.604	0.614	0.625	0.636	0.648	0.659	0.671	0.682	0.695	0.708	0.720	0.731	0.745	0.758	0.770	0.782	0.796	0.810	0.822	0.835	0.848	0.860	0.874	0.886	0.898	0.910	0.922	0.934	0.945	0.956	0.968	0.978	0.988	0.998	1.008	1.016	1.025	1.032	1.041	1.049	1.055	1.062	1.068	1.072	1.078	1.082	1.086	1.090	1.092	1.094	1.095	1.096	1.098	1.099	1.099	1.099	1.098	1.096	1.095	1.094	1.090	1.088	1.085	1.082	1.079	1.075	1.072	1.069	1.066	1.062	1.060	1.058	1.055	1.052	1.050	1.049	1.048	1.048	1.046	1.046	1.048	1.049	1.051	1.054	1.058	1.061	1.066	1.072	1.079	1.086	1.094	1.104	1.112	1.124	1.135	1.148	1.161	1.174	1.189	1.204	1.220	1.236	1.252	1.271	1.289	1.306	1.326	1.345	1.365	1.385	1.406	1.426	1.446	1.466	1.486	1.508	1.526	1.546	1.566	1.585	1.602	1.621	1.639	1.656	1.671	1.686	1.701	1.715	1.728	1.739	1.750	1.760	1.768	1.776	1.782	1.788	1.791	1.794	1.796	1.796	1.796	1.792	1.790	1.786	1.780	1.774	1.766	1.756	1.745	1.734	1.722	1.708	1.694	1.678	1.662	1.645	1.628	1.609	1.590	1.570	1.550	1.529	1.509	1.486	1.465	1.442	1.421	1.399	1.376	1.354	1.331	1.310	1.289	1.266	1.245	1.224	1.204	1.184	1.165	1.145	1.128	1.109	1.092	1.076	1.060	1.045	1.031	1.019	1.006	0.994	0.984	0.974	0.964	0.956	0.949	0.942	0.936	0.931	0.926	0.924	0.919	0.916	0.915	0.914	0.912	0.912	0.911	0.912	0.912	0.914	0.916	0.916	0.918	0.920	0.921	0.922	0.922	0.924	0.925	0.925	0.925	0.925	0.924	0.922	0.921	0.919	0.916	0.912	0.908	0.902	0.898	0.890	0.884	0.875	0.866	0.855	0.845	0.832	0.820	0.808	0.791	0.778	0.760	0.745	0.726	0.709	0.689	0.669	0.649	0.628	0.605	0.582	0.560	0.536	0.512	0.489	0.465	0.439	0.414	0.389	0.362	0.338	0.311	0.286	0.260	0.234	0.208	0.182	0.159	0.134	0.109	0.084	0.060	0.036	0.014	-0.010	-0.032	-0.054	-0.075	-0.096	-0.116	-0.136	-0.156	-0.175	-0.194	-0.210	-0.229	-0.246	-0.261	-0.278	-0.292	-0.308	-0.322	-0.338	-0.350	-0.364	-0.376	-0.389	-0.401	-0.412	-0.424	-0.436	-0.448	-0.458	-0.468	-0.479	-0.490	-0.500	-0.510	-0.519	-0.530	-0.539	-0.549	-0.558	-0.569	-0.578	-0.589	-0.598	-0.608	-0.618	-0.628	-0.638	-0.650	-0.660	-0.670	-0.681	-0.691	-0.702	-0.712	-0.722	-0.734	-0.745	-0.755	-0.768	-0.778	-0.789	-0.799	-0.811	-0.821	-0.832	-0.841	-0.852	-0.862	-0.872	-0.882	-0.892	-0.901	-0.911	-0.919	-0.928	-0.935	-0.944	-0.951	-0.959	-0.965	-0.971	-0.976	-0.981	-0.985	-0.989	-0.992	-0.995	-0.998	-1.000	-1.001	-1.002	-1.001	-1.000	-0.999	-0.998	-0.995	-0.992	-0.989	-0.986	-0.981	-0.975	-0.970	-0.962	-0.958	-0.950	-0.942	-0.935	-0.926	-0.918	-0.908	-0.899	-0.889	-0.879	-0.869	-0.858	-0.846	-0.838	-0.826	-0.814	-0.804	-0.792	-0.781	-0.771	-0.760	-0.749	-0.740	-0.729	-0.718	-0.708	-0.699	-0.689	-0.679	-0.670	-0.661	-0.654	-0.645	-0.638	-0.630	-0.624	-0.619	-0.611	-0.606	-0.601	-0.598	-0.594	-0.590	-0.588	-0.585	-0.582	-0.582	-0.580	-0.580	-0.579	-0.580	-0.580	-0.581	-0.582	-0.584	-0.586	-0.588	-0.591	-0.594	-0.596	-0.600	-0.602	-0.606	-0.610	-0.615	-0.619	-0.622	-0.626	-0.631	-0.634	-0.638	-0.642	-0.646	-0.650	-0.654	-0.656	-0.660	-0.664	-0.668	-0.670	-0.674	-0.676	-0.679	-0.681	-0.684	-0.688	-0.690	-0.692	-0.695	-0.698	-0.699	-0.701	-0.705	-0.708	-0.711	-0.712	-0.716	-0.720	-0.724	-0.729	-0.732	-0.738	-0.742	-0.749	-0.754	-0.760	-0.768	-0.774	-0.781	-0.789	-0.799	-0.806	-0.815	-0.825	-0.835	-0.846	-0.858	-0.868	-0.880	-0.891	-0.905	-0.916	-0.930	-0.944	-0.956	-0.971	-0.986	-1.000	-1.016	-1.030	-1.045	-1.061	-1.076	-1.091	-1.106	-1.122	-1.138	-1.154	-1.169	-1.185	-1.200	-1.216	-1.231	-1.246	-1.262	-1.278	-1.294	-1.309	-1.324	-1.340	-1.355	-1.370	-1.385	-1.401	-1.416	-1.432	-1.448	-1.461	-1.478	-1.494	-1.509	-1.525	-1.541	-1.556	-1.572	-1.590	-1.606	-1.624	-1.640	-1.658	-1.675	-1.692	-1.711	-1.728	-1.748	-1.766	-1.784	-1.802	-1.821	-1.840	-1.859	-1.879	-1.898	-1.916	-1.936	-1.955	-1.974	-1.992	-2.013	-2.031	-2.049	-2.068	-2.086	-2.105	-2.122	-2.140	-2.158	-2.174	-2.190	-2.206	-2.222	-2.236	-2.251	-2.265	-2.279	-2.290	-2.304	-2.315	-2.325	-2.336	-2.346	-2.355	-2.362	-2.370	-2.378	-2.384	-2.390	-2.395	-2.399	-2.404	-2.408	-2.410	-2.412	-2.414	-2.416	-2.418	-2.419	-2.418	-2.418	-2.416	-2.415	-2.414	-2.411	-2.410	-2.409	-2.406	-2.404	-2.400	-2.398	-2.395	-2.392	-2.389	-2.385	-2.382	-2.380	-2.376	-2.375	-2.372	-2.370	-2.368	-2.365	-2.362	-2.361	-2.360	-2.358	-2.356	-2.356	-2.355	-2.355	-2.355	-2.355	-2.355	-2.356	-2.358	-2.358	-2.360	-2.361	-2.364	-2.366	-2.369	-2.371	-2.375	-2.378	-2.381	-2.385	-2.389	-2.394	-2.398	-2.402	-2.406	-2.412	-2.418	-2.422	-2.428	-2.434	-2.439	-2.444	-2.449	-2.455	-2.460	-2.465	-2.470	-2.476	-2.480	-2.485	-2.490	-2.494	-2.500	-2.504	-2.506	-2.511	-2.514	-2.518	-2.520	-2.521	-2.525	-2.526	-2.528	-2.528	-2.529	-2.528	-2.529	-2.528	-2.526	-2.524	-2.522	-2.520	-2.516	-2.512	-2.509	-2.504	-2.499	-2.492	-2.486	-2.480	-2.472	-2.464	-2.456	-2.446	-2.436	-2.426	-2.416	-2.404	-2.391	-2.379	-2.366	-2.351	-2.336	-2.321	-2.305	-2.290	-2.272	-2.255	-2.238	-2.219	-2.199	-2.179	-2.159	-2.136	-2.115	-2.092	-2.069	-2.046	-2.022	-1.999	-1.974	-1.948	-1.922	-1.896	-1.870	-1.844	-1.816	-1.788	-1.760	-1.731	-1.702	-1.675	-1.645	-1.616	-1.588	-1.558	-1.529	-1.500	-1.471	-1.442	-1.414	-1.385	-1.356	-1.329	-1.300	-1.272	-1.245	-1.219	-1.192	-1.166	-1.141	-1.118	-1.091	-1.069	-1.045	-1.022	-1.000	-0.979	-0.959	-0.940	-0.921	-0.902	-0.885	-0.869	-0.852	-0.838	-0.824	-0.811	-0.800	-0.788	-0.776	-0.768	-0.758	-0.749	-0.742	-0.736	-0.730	-0.724	-0.719	-0.715	-0.711	-0.709	-0.706	-0.705	-0.704	-0.702	-0.701	-0.701	-0.701	-0.702	-0.702	-0.704	-0.705	-0.706	-0.708	-0.709	-0.710	-0.711	-0.711	-0.712	-0.714	-0.715	-0.714	-0.714	-0.714	-0.714	-0.712	-0.711	-0.710	-0.706	-0.705	-0.702	-0.698	-0.695	-0.690	-0.686	-0.681	-0.675	-0.669	-0.662	-0.656	-0.648	-0.641	-0.632	-0.625	-0.616	-0.609	-0.599	-0.590	-0.581	-0.571	-0.562	-0.552	-0.544	-0.534	-0.525	-0.515	-0.506	-0.498	-0.490	-0.482	-0.475	-0.468	-0.461	-0.455	-0.450	-0.445	-0.441	-0.438	-0.435	-0.432	-0.431	-0.430	-0.431	-0.431	-0.434	-0.435	-0.440	-0.444	-0.449	-0.454	-0.461	-0.469	-0.478	-0.486	-0.496	-0.507	-0.519	-0.531	-0.544	-0.558	-0.571	-0.588	-0.601	-0.618	-0.634	-0.650	-0.668	-0.685	-0.702	-0.720	-0.736	-0.754	-0.771	-0.790	-0.808	-0.825	-0.844	-0.861	-0.879	-0.895	-0.911	-0.928	-0.944	-0.959	-0.974	-0.989	-1.001	-1.016	-1.029	-1.041	-1.052	-1.064	-1.074	-1.082	-1.092	-1.100	-1.108	-1.114	-1.120	-1.125	-1.130	-1.134	-1.138	-1.139	-1.141	-1.141	-1.141	-1.141	-1.141	-1.140	-1.138	-1.134	-1.130	-1.126	-1.121	-1.116	-1.111	-1.104	-1.098	-1.090	-1.084	-1.075	-1.066	-1.058	-1.048	-1.038	-1.028	-1.018	-1.008	-0.996	-0.984	-0.972	-0.960	-0.948	-0.934	-0.921	-0.908	-0.894	-0.880	-0.864	-0.850	-0.834	-0.818	-0.801	-0.785	-0.768	-0.750	-0.732	-0.714	-0.694	-0.675	-0.655	-0.634	-0.614	-0.591	-0.570	-0.546	-0.522	-0.500	-0.476	-0.451	-0.426	-0.400	-0.374	-0.346	-0.319	-0.290	-0.261	-0.232	-0.202	-0.172	-0.141	-0.110	-0.079	-0.046	-0.014	0.020	0.054	0.088	0.122	0.156	0.191	0.228	0.264	0.299	0.335	0.371	0.408	0.444	0.480	0.518	0.554	0.590	0.628	0.664	0.700	0.736	0.772	0.809	0.845	0.880	0.916	0.951	0.986	1.020	1.055	1.089	1.122	1.155	1.188	1.220	1.252	1.282	1.314	1.344	1.374	1.402	1.431	1.460	1.486	1.514	1.540	1.565	1.590	1.615	1.638	1.660	1.682	1.704	1.724	1.745	1.764	1.781	1.800	1.816	1.832	1.848	1.861	1.876	1.889	1.901	1.912	1.922	1.932	1.941	1.949	1.956	1.964	1.969	1.974	1.978	1.982	1.984	1.986	1.989	1.989	1.989	1.986	1.986	1.982	1.980	1.976	1.974	1.969	1.962	1.958	1.950	1.942	1.935	1.926	1.918	1.908	1.899	1.888	1.876	1.865	1.854	1.841	1.830	1.816	1.802	1.789	1.775	1.761	1.746	1.731	1.716	1.701	1.685	1.669	1.652	1.636	1.619	1.602	1.585	1.569	1.551	1.534	1.516	1.499	1.481	1.462	1.444	1.428	1.409	1.390	1.372	1.355	1.336	1.318	1.300	1.281	1.264	1.246	1.228	1.209	1.191	1.172	1.155	1.138	1.120	1.101	1.085	1.066	1.050	1.031	1.015	0.998	0.981	0.965	0.948	0.931	0.915	0.899	0.884	0.868	0.851	0.836	0.821	0.805	0.790	0.775	0.759	0.745	0.730	0.715	0.700	0.686	0.671	0.658	0.644	0.630	0.616	0.601	0.589	0.575	0.561	0.548	0.534	0.521	0.509	0.495	0.482	0.469	0.456	0.444	0.431	0.419	0.406	0.394	0.381	0.369	0.358	0.345	0.334	0.322	0.310	0.299	0.288	0.276	0.264	0.252	0.241	0.230	0.220	0.209	0.198	0.188	0.178	0.168	0.156	0.146	0.136	0.125	0.115	0.105	0.096	0.085	0.076	0.065	0.055	0.046	0.036	0.028	0.019	0.009	0.000	-0.009	-0.019	-0.028	-0.035	-0.044	-0.052	-0.061	-0.069	-0.078	-0.084	-0.091	-0.099	-0.106	-0.114	-0.120	-0.126	-0.134	-0.140	-0.145	-0.151	-0.156	-0.162	-0.168	-0.172	-0.178	-0.182	-0.188	-0.192	-0.198	-0.201	-0.205	-0.210	-0.214	-0.218	-0.221	-0.226	-0.229	-0.232	-0.236	-0.240	-0.244	-0.248	-0.251	-0.255	-0.259	-0.262	-0.268	-0.271	-0.275	-0.280	-0.285	-0.290	-0.295	-0.300	-0.306	-0.312	-0.319	-0.324	-0.331	-0.338	-0.345	-0.350	-0.358	-0.366	-0.372	-0.380	-0.388	-0.395	-0.402	-0.411	-0.419	-0.426	-0.435	-0.442	-0.450	-0.458	-0.465	-0.472	-0.481	-0.488	-0.494	-0.501	-0.506	-0.512	-0.518	-0.522	-0.526	-0.531	-0.535	-0.538	-0.541	-0.542	-0.544	-0.545	-0.545	-0.545	-0.544	-0.542	-0.540	-0.536	-0.532	-0.528	-0.524	-0.519	-0.511	-0.505	-0.498	-0.489	-0.481	-0.471	-0.462	-0.452	-0.442	-0.431	-0.421	-0.410	-0.399	-0.388	-0.375	-0.365	-0.352	-0.341	-0.330	-0.319	-0.309	-0.298	-0.288	-0.278	-0.269	-0.260	-0.251	-0.244	-0.238	-0.232	-0.226	-0.222	-0.218	-0.215	-0.214	-0.212	-0.211	-0.214	-0.216	-0.219	-0.224	-0.229	-0.235	-0.244	-0.252	-0.262	-0.274	-0.286	-0.300	-0.314	-0.329	-0.346	-0.364	-0.382	-0.402	-0.422	-0.445	-0.468	-0.490	-0.514	-0.539	-0.565	-0.591	-0.618	-0.645	-0.672	-0.702	-0.731	-0.761	-0.790	-0.821	-0.850	-0.881	-0.911	-0.944	-0.974	-1.004	-1.035	-1.065	-1.095	-1.125	-1.155	-1.184	-1.212	-1.240	-1.268	-1.294	-1.319	-1.345	-1.370	-1.392	-1.415	-1.436	-1.456	-1.475	-1.494	-1.510	-1.525	-1.539	-1.554	-1.564	-1.575	-1.584	-1.591	-1.598	-1.602	-1.606	-1.609	-1.609	-1.609	-1.606	-1.602	-1.596	-1.590	-1.582	-1.574	-1.562	-1.550	-1.539	-1.524	-1.509	-1.492	-1.475	-1.456	-1.438	-1.416	-1.396	-1.374	-1.350	-1.328	-1.304	-1.280	-1.255	-1.230	-1.204	-1.180	-1.154	-1.128	-1.102	-1.076	-1.051	-1.025	-1.000	-0.975	-0.952	-0.928	-0.904	-0.881	-0.859	-0.838	-0.815	-0.794	-0.775	-0.755	-0.736	-0.718	-0.701	-0.684	-0.669	-0.652	-0.639	-0.625	-0.611	-0.599	-0.586	-0.575	-0.564	-0.554	-0.544	-0.534	-0.524	-0.515	-0.506	-0.499	-0.491	-0.482	-0.475	-0.468	-0.460	-0.452	-0.444	-0.436	-0.428	-0.420	-0.412	-0.402	-0.394	-0.384	-0.375	-0.364	-0.354	-0.341	-0.330	-0.318	-0.305	-0.292	-0.278	-0.262	-0.248	-0.232	-0.216	-0.201	-0.184	-0.165	-0.148	-0.129	-0.109	-0.090	-0.070	-0.049	-0.029	-0.006	0.015	0.036	0.058	0.081	0.102	0.126	0.149	0.172	0.195	0.219	0.241	0.265	0.288	0.310	0.332	0.355	0.378	0.400	0.422	0.442	0.464	0.485	0.505	0.525	0.544	0.562	0.581	0.599	0.616	0.634	0.650	0.666	0.682	0.696	0.712	0.725	0.738	0.751	0.762	0.775	0.786	0.798	0.808	0.818	0.826	0.836	0.845	0.854	0.862	0.870	0.878	0.885	0.892	0.900	0.906	0.915	0.922	0.929	0.935	0.944	0.950	0.958	0.964	0.971	0.981	0.989	0.996	1.005	1.014	1.022	1.032	1.042	1.052	1.061	1.071	1.082	1.094	1.105	1.118	1.129	1.141	1.154	1.168	1.180	1.194	1.206	1.221	1.235	1.249	1.264	1.279	1.294	1.309	1.324	1.338	1.352	1.368	1.382	1.398	1.412	1.428	1.442	1.459	1.472	1.489	1.502	1.518	1.532	1.548	1.562	1.576	1.591	1.605	1.619	1.632	1.646	1.660	1.674	1.688	1.700	1.714	1.726	1.740	1.752	1.765	1.778	1.789	1.801	1.812	1.825	1.835	1.848	1.858	1.869	1.879	1.889	1.898	1.908	1.918	1.926	1.934	1.941	1.949	1.956	1.962	1.968	1.974	1.978	1.981	1.985	1.988	1.990	1.990	1.991	1.991	1.991	1.989	1.985	1.982	1.978	1.972	1.968	1.960	1.952	1.942	1.932	1.922	1.912	1.900	1.886	1.874	1.858	1.842	1.826	1.809	1.791	1.772	1.751	1.731	1.711	1.689	1.668	1.644	1.622	1.598	1.574	1.549	1.525	1.499	1.475	1.449	1.422	1.396	1.370	1.344	1.318	1.292	1.265	1.240	1.214	1.188	1.161	1.135	1.110	1.084	1.059	1.034	1.009	0.984	0.960	0.935	0.911	0.888	0.862	0.840	0.816	0.794	0.770	0.746	0.724	0.701	0.679	0.655	0.632	0.610	0.588	0.565	0.541	0.519	0.495	0.471	0.448	0.424	0.400	0.376	0.352	0.328	0.304	0.278	0.252	0.228	0.202	0.176	0.151	0.124	0.098	0.071	0.044	0.016	-0.010	-0.038	-0.065	-0.091	-0.119	-0.146	-0.174	-0.200	-0.228	-0.254	-0.281	-0.306	-0.332	-0.358	-0.384	-0.409	-0.434	-0.458	-0.480	-0.504	-0.526	-0.549	-0.570	-0.591	-0.610	-0.630	-0.650	-0.668	-0.684	-0.701	-0.718	-0.732	-0.748	-0.761	-0.775	-0.789	-0.801	-0.812	-0.824	-0.834	-0.844	-0.855	-0.864	-0.871	-0.880	-0.889	-0.896	-0.904	-0.912	-0.920	-0.926	-0.934	-0.940	-0.948	-0.954	-0.960	-0.968	-0.974	-0.981	-0.988	-0.996	-1.002	-1.010	-1.018	-1.026	-1.032	-1.041	-1.050	-1.058	-1.065	-1.074	-1.082	-1.091	-1.099	-1.108	-1.116	-1.124	-1.132	-1.140	-1.149	-1.156	-1.162	-1.170	-1.178	-1.185	-1.191	-1.196	-1.202	-1.208	-1.212	-1.218	-1.221	-1.225	-1.229	-1.231	-1.234	-1.235	-1.236	-1.238	-1.238	-1.238	-1.239	-1.238	-1.236	-1.235	-1.235	-1.231	-1.230	-1.228	-1.226	-1.224	-1.221	-1.220	-1.218	-1.215	-1.212	-1.212	-1.210	-1.209	-1.209	-1.208	-1.206	-1.208	-1.206	-1.208	-1.210	-1.210	-1.212	-1.215	-1.218	-1.222	-1.225	-1.229	-1.235	-1.239	-1.244	-1.250	-1.256	-1.262	-1.269	-1.275	-1.282	-1.289	-1.296	-1.304	-1.310	-1.316	-1.325	-1.331	-1.338	-1.344	-1.350	-1.355	-1.360	-1.365	-1.369	-1.374	-1.376	-1.380	-1.381	-1.382	-1.384	-1.384	-1.384	-1.381	-1.380	-1.378	-1.374	-1.370	-1.365	-1.360	-1.354	-1.348	-1.340	-1.332	-1.324	-1.315	-1.306	-1.296	-1.285	-1.275	-1.264	-1.252	-1.241	-1.229	-1.216	-1.204	-1.191	-1.179	-1.168	-1.154	-1.142	-1.130	-1.119	-1.106	-1.095	-1.084	-1.072	-1.061	-1.051	-1.041	-1.031	-1.022	-1.015	-1.006	-0.999	-0.992	-0.986	-0.981	-0.976	-0.971	-0.968	-0.964	-0.961	-0.959	-0.958	-0.956	-0.958	-0.956	-0.958	-0.959	-0.960	-0.962	-0.966	-0.968	-0.972	-0.976	-0.980	-0.986	-0.991	-0.996	-1.001	-1.008	-1.011	-1.018	-1.024	-1.030	-1.035	-1.041	-1.048	-1.052	-1.058	-1.062	-1.066	-1.071	-1.075	-1.078	-1.081	-1.084	-1.085	-1.086	-1.086	-1.086	-1.084	-1.082	-1.080	-1.076	-1.071	-1.066	-1.060	-1.051	-1.044	-1.035	-1.024	-1.012	-1.000	-0.988	-0.972	-0.958	-0.940	-0.924	-0.906	-0.886	-0.868	-0.848	-0.826	-0.805	-0.782	-0.760	-0.736	-0.712	-0.689	-0.664	-0.640	-0.615	-0.591	-0.566	-0.540	-0.516	-0.491	-0.468	-0.442	-0.420	-0.396	-0.374	-0.351	-0.331	-0.310	-0.291	-0.271	-0.254	-0.236	-0.221	-0.206	-0.191	-0.180	-0.168	-0.158	-0.149	-0.140	-0.134	-0.128	-0.124	-0.121	-0.119	-0.118	-0.119	-0.121	-0.124	-0.129	-0.135	-0.141	-0.149	-0.159	-0.169	-0.181	-0.194	-0.208	-0.221	-0.236	-0.254	-0.271	-0.290	-0.309	-0.328	-0.348	-0.370	-0.391	-0.414	-0.438	-0.461	-0.486	-0.511	-0.538	-0.564	-0.590	-0.616	-0.644	-0.671	-0.699	-0.728	-0.755	-0.784	-0.812	-0.841	-0.870	-0.898	-0.926	-0.955	-0.984	-1.012	-1.041	-1.070	-1.099	-1.125	-1.154	-1.182	-1.209	-1.236	-1.264	-1.290	-1.315	-1.340	-1.366	-1.390	-1.412	-1.436	-1.460	-1.481	-1.504	-1.524	-1.544	-1.564	-1.582	-1.600	-1.618	-1.635	-1.650	-1.665	-1.679	-1.691	-1.705	-1.716	-1.728	-1.738	-1.748	-1.756	-1.764	-1.770	-1.776	-1.784	-1.789	-1.792	-1.796	-1.800	-1.802	-1.802	-1.805	-1.805	-1.805	-1.804	-1.804	-1.801	-1.800	-1.796	-1.792	-1.791	-1.786	-1.781	-1.778	-1.772	-1.768	-1.760	-1.754	-1.748	-1.740	-1.732	-1.725	-1.718	-1.709	-1.700	-1.690	-1.680	-1.670	-1.660	-1.649	-1.638	-1.626	-1.615	-1.602	-1.590	-1.576	-1.564	-1.550	-1.536	-1.521	-1.506	-1.491	-1.476	-1.459	-1.442	-1.426	-1.409	-1.392	-1.374	-1.356	-1.338	-1.320	-1.301	-1.281	-1.262	-1.242	-1.222	-1.204	-1.182	-1.164	-1.142	-1.122	-1.102	-1.082	-1.061	-1.041	-1.020	-1.000	-0.980	-0.960	-0.939	-0.919	-0.900	-0.880	-0.860	-0.840	-0.820	-0.801	-0.781	-0.762	-0.742	-0.724	-0.705	-0.688	-0.668	-0.650	-0.631	-0.612	-0.595	-0.576	-0.559	-0.541	-0.525	-0.506	-0.489	-0.472	-0.454	-0.438	-0.419	-0.401	-0.382	-0.366	-0.348	-0.330	-0.312	-0.295	-0.276	-0.259	-0.241	-0.224	-0.205	-0.188	-0.170	-0.152	-0.134	-0.118	-0.100	-0.082	-0.064	-0.046	-0.029	-0.011	0.006	0.021	0.039	0.055	0.071	0.086	0.101	0.116	0.131	0.144	0.158	0.171	0.182	0.195	0.206	0.216	0.225	0.235	0.242	0.249	0.256	0.262	0.266	0.271	0.274	0.276	0.278	0.279	0.278	0.276	0.274	0.271	0.268	0.262	0.258	0.251	0.244	0.238	0.229	0.219	0.209	0.200	0.189	0.178	0.166	0.152	0.140	0.128	0.116	0.102	0.090	0.078	0.064	0.051	0.039	0.028	0.016	0.006	-0.004	-0.012	-0.021	-0.030	-0.036	-0.042	-0.049	-0.052	-0.055	-0.056	-0.058	-0.058	-0.055	-0.052	-0.046	-0.041	-0.034	-0.024	-0.014	-0.001	0.011	0.025	0.042	0.059	0.078	0.098	0.119	0.141	0.165	0.189	0.216	0.242	0.270	0.298	0.326	0.355	0.385	0.415	0.445	0.476	0.507	0.538	0.569	0.599	0.630	0.659	0.688	0.718	0.745	0.771	0.798	0.822	0.848	0.870	0.892	0.912	0.931	0.949	0.965	0.980	0.994	1.005	1.015	1.025	1.032	1.038	1.042	1.044	1.045	1.045	1.044	1.041	1.036	1.030	1.024	1.015	1.006	0.998	0.985	0.974	0.961	0.949	0.935	0.920	0.905	0.891	0.875	0.860	0.844	0.829	0.814	0.799	0.784	0.770	0.756	0.742	0.731	0.718	0.708	0.698	0.688	0.679	0.671	0.665	0.659	0.655	0.650	0.648	0.646	0.645	0.646	0.648	0.650	0.654	0.659	0.664	0.671	0.679	0.686	0.695	0.705	0.715	0.726	0.738	0.750	0.764	0.778	0.791	0.805	0.820	0.835	0.850	0.865	0.880	0.896	0.911	0.926	0.941	0.956	0.970	0.984	0.998	1.011	1.025	1.038	1.049	1.060	1.071	1.081	1.091	1.100	1.109	1.116	1.124	1.129	1.135	1.140	1.144	1.148	1.150	1.151	1.152	1.154	1.152	1.151	1.150	1.148	1.144	1.141	1.136	1.132	1.126	1.120	1.114	1.106	1.100	1.092	1.082	1.074	1.065	1.056	1.046	1.036	1.026	1.015	1.005	0.995	0.982	0.972	0.961	0.950	0.939	0.928	0.915	0.905	0.892	0.882	0.871	0.860	0.849	0.840	0.829	0.819	0.809	0.799	0.790	0.780	0.772	0.764	0.755	0.748	0.740	0.732	0.726	0.719	0.712	0.708	0.701	0.696	0.691	0.688	0.682	0.680	0.675	0.672	0.670	0.669	0.668	0.666	0.665	0.665	0.665	0.665	0.666	0.668	0.670	0.671	0.674	0.675	0.679	0.682	0.686	0.690	0.694	0.699	0.702	0.709	0.714	0.719	0.725	0.730	0.736	0.744	0.749	0.755	0.761	0.769	0.775	0.781	0.788	0.794	0.800	0.808	0.812	0.819	0.825	0.830	0.835	0.840	0.845	0.850	0.854	0.858	0.861	0.865	0.868	0.870	0.872	0.875	0.875	0.876	0.876	0.878	0.878	0.876	0.876	100.000	5.000	2.000	1.000	6.000	0.000	0.000	0.000	0.000	0.000	0.000	0.000	0.000	0.000	0.000	0.000	0.000	0.000	0.416	0.411	0.408	0.402	0.399	0.394	0.390	0.386	0.382	0.379	0.375	0.370	0.366	0.362	0.360	0.356	0.354	0.351	0.349	0.346	0.344	0.342	0.340	0.340	0.339	0.339	0.339	0.340	0.341	0.342	0.345	0.346	0.350	0.354	0.358	0.362	0.369	0.374	0.380	0.388	0.396	0.405	0.414	0.424	0.434	0.444	0.455	0.466	0.478	0.490	0.501	0.514	0.528	0.540	0.554	0.566	0.580	0.594	0.606	0.620	0.634	0.646	0.659	0.672	0.685	0.698	0.710	0.721	0.732	0.742	0.752	0.764	0.774	0.782	0.790	0.799	0.806	0.812	0.819	0.824	0.830	0.835	0.839	0.842	0.846	0.849	0.851	0.854	0.855	0.856	0.856	0.858	0.858	0.858	0.858	0.856	0.855	0.855	0.851	0.850	0.849	0.846	0.844	0.841	0.839	0.836	0.832	0.829	0.828	0.824	0.820	0.815	0.812	0.808	0.804	0.800	0.795	0.790	0.785	0.780	0.776	0.770	0.765	0.759	0.751	0.745	0.739	0.731	0.725	0.718	0.709	0.701	0.692	0.684	0.675	0.666	0.656	0.646	0.635	0.625	0.614	0.602	0.591	0.580	0.569	0.556	0.545	0.532	0.520	0.509	0.496	0.484	0.472	0.460	0.449	0.436	0.425	0.412	0.401	0.390	0.379	0.368	0.358	0.348	0.339	0.329	0.321	0.312	0.305	0.298	0.290	0.285	0.279	0.274	0.269	0.266	0.262	0.260	0.258	0.256	0.256	0.255	0.255	0.256	0.258	0.259	0.261	0.265	0.268	0.271	0.276	0.281	0.286	0.292	0.299	0.305	0.311	0.319	0.326	0.335	0.344	0.352	0.362	0.371	0.381	0.391	0.401	0.411	0.421	0.432	0.442	0.454	0.464	0.475	0.485	0.496	0.506	0.518	0.529	0.539	0.550	0.560	0.572	0.581	0.591	0.602	0.612	0.622	0.632	0.641	0.652	0.661	0.670	0.679	0.688	0.695	0.702	0.711	0.718	0.725	0.731	0.738	0.742	0.749	0.752	0.758	0.762	0.765	0.769	0.770	0.772	0.774	0.776	0.778	0.776	0.775	0.775	0.772	0.770	0.766	0.762	0.759	0.754	0.748	0.741	0.734	0.725	0.716	0.706	0.696	0.685	0.674	0.661	0.648	0.634	0.620	0.604	0.588	0.570	0.551	0.534	0.514	0.495	0.475	0.452	0.431	0.409	0.386	0.362	0.339	0.315	0.290	0.264	0.239	0.212	0.186	0.159	0.132	0.105	0.078	0.050	0.022	-0.006	-0.034	-0.062	-0.090	-0.119	-0.146	-0.174	-0.201	-0.230	-0.256	-0.284	-0.311	-0.338	-0.364	-0.389	-0.415	-0.439	-0.464	-0.488	-0.512	-0.535	-0.558	-0.579	-0.601	-0.621	-0.641	-0.661	-0.679	-0.698	-0.715	-0.731	-0.746	-0.762	-0.778	-0.790	-0.802	-0.815	-0.826	-0.838	-0.848	-0.855	-0.864	-0.871	-0.879	-0.885	-0.889	-0.894	-0.898	-0.901	-0.902	-0.904	-0.904	-0.904	-0.902	-0.901	-0.899	-0.895	-0.891	-0.888	-0.882	-0.876	-0.869	-0.862	-0.855	-0.845	-0.836	-0.826	-0.816	-0.805	-0.794	-0.782	-0.769	-0.756	-0.742	-0.730	-0.715	-0.700	-0.685	-0.669	-0.654	-0.638	-0.620	-0.604	-0.585	-0.569	-0.550	-0.531	-0.514	-0.495	-0.476	-0.458	-0.439	-0.419	-0.399	-0.380	-0.361	-0.341	-0.321	-0.302	-0.282	-0.264	-0.242	-0.224	-0.204	-0.185	-0.165	-0.145	-0.125	-0.106	-0.086	-0.068	-0.049	-0.029	-0.011	0.009	0.028	0.046	0.065	0.084	0.102	0.121	0.139	0.158	0.176	0.194	0.212	0.229	0.248	0.265	0.282	0.300	0.318	0.335	0.352	0.370	0.386	0.404	0.421	0.439	0.455	0.472	0.489	0.505	0.522	0.539	0.554	0.570	0.586	0.602	0.619	0.634	0.650	0.665	0.680	0.694	0.709	0.722	0.736	0.750	0.764	0.776	0.789	0.801	0.812	0.825	0.835	0.845	0.855	0.864	0.872	0.880	0.889	0.895	0.901	0.906	0.910	0.915	0.918	0.921	0.922	0.922	0.922	0.921	0.920	0.916	0.914	0.909	0.904	0.899	0.891	0.884	0.875	0.865	0.855	0.845	0.832	0.820	0.808	0.794	0.779	0.765	0.749	0.732	0.716	0.699	0.681	0.662	0.645	0.626	0.608	0.589	0.569	0.550	0.531	0.512	0.495	0.476	0.458	0.440	0.422	0.406	0.389	0.374	0.359	0.345	0.331	0.319	0.308	0.296	0.286	0.278	0.270	0.264	0.258	0.254	0.250	0.248	0.246	0.248	0.249	0.252	0.256	0.261	0.269	0.275	0.285	0.295	0.305	0.319	0.331	0.345	0.361	0.378	0.394	0.411	0.430	0.450	0.469	0.489	0.510	0.530	0.551	0.572	0.595	0.616	0.638	0.659	0.680	0.702	0.721	0.742	0.762	0.782	0.801	0.820	0.838	0.855	0.872	0.886	0.901	0.915	0.928	0.939	0.950	0.960	0.969	0.976	0.984	0.988	0.994	0.996	1.000	1.001	1.002	1.001	1.001	0.999	0.998	0.994	0.990	0.985	0.980	0.974	0.968	0.961	0.954	0.948	0.939	0.932	0.924	0.916	0.909	0.900	0.892	0.885	0.878	0.871	0.865	0.860	0.855	0.850	0.845	0.841	0.839	0.838	0.835	0.835	0.835	0.836	0.839	0.840	0.844	0.848	0.852	0.859	0.866	0.874	0.881	0.890	0.901	0.912	0.924	0.935	0.949	0.962	0.978	0.992	1.008	1.024	1.040	1.058	1.072	1.091	1.109	1.126	1.146	1.164	1.182	1.201	1.221	1.240	1.259	1.278	1.298	1.315	1.334	1.352	1.370	1.388	1.405	1.422	1.439	1.455	1.471	1.486	1.502	1.518	1.531	1.545	1.559	1.572	1.585	1.598	1.610	1.620	1.632	1.642	1.651	1.662	1.671	1.680	1.688	1.696	1.704	1.710	1.718	1.724	1.729	1.734	1.739	1.745	1.749	1.754	1.756	1.761	1.764	1.768	1.771	1.772	1.775	1.776	1.780	1.781	1.781	1.784	1.784	1.785	1.785	1.786	1.786	1.785	1.786	1.785	1.784	1.784	1.782	1.782	1.781	1.779	1.779	1.776	1.775	1.772	1.772	1.770	1.768	1.765	1.764	1.760	1.759	1.756	1.752	1.751	1.746	1.744	1.741	1.739	1.735	1.732	1.729	1.726	1.722	1.719	1.716	1.712	1.709	1.705	1.702	1.699	1.696	1.692	1.690	1.686	1.682	1.679	1.675	1.672	1.668	1.665	1.661	1.658	1.655	1.650	1.646	1.642	1.639	1.635	1.630	1.628	1.622	1.618	1.612	1.608	1.602	1.598	1.591	1.585	1.580	1.574	1.568	1.560	1.552	1.546	1.539	1.531	1.522	1.515	1.508	1.499	1.490	1.480	1.471	1.461	1.451	1.440	1.431	1.420	1.409	1.399	1.386	1.376	1.365	1.354	1.341	1.331	1.320	1.309	1.298	1.286	1.275	1.265	1.254	1.242	1.232	1.222	1.212	1.202	1.192	1.185	1.176	1.166	1.159	1.152	1.145	1.138	1.132	1.125	1.120	1.115	1.110	1.105	1.102	1.099	1.096	1.094	1.092	1.090	1.089	1.088	1.089	1.088	1.088	1.089	1.089	1.090	1.090	1.091	1.092	1.094	1.095	1.096	1.099	1.100	1.101	1.102	1.102	1.104	1.104	1.105	1.105	1.106	1.105	1.105	1.104	1.102	1.100	1.099	1.096	1.092	1.090	1.085	1.081	1.078	1.071	1.066	1.061	1.054	1.048	1.041	1.034	1.026	1.019	1.010	1.001	0.991	0.982	0.972	0.961	0.952	0.941	0.930	0.920	0.909	0.896	0.886	0.874	0.861	0.851	0.839	0.826	0.814	0.802	0.791	0.779	0.766	0.754	0.741	0.729	0.716	0.705	0.692	0.680	0.669	0.656	0.644	0.632	0.619	0.608	0.595	0.582	0.571	0.558	0.546	0.534	0.521	0.510	0.498	0.485	0.472	0.460	0.448	0.435	0.422	0.410	0.398	0.388	0.375	0.362	0.351	0.339	0.326	0.315	0.304	0.292	0.281	0.270	0.260	0.249	0.239	0.229	0.220	0.210	0.201	0.194	0.184	0.176	0.169	0.162	0.155	0.149	0.142	0.138	0.132	0.129	0.124	0.120	0.118	0.115	0.114	0.111	0.111	0.110	0.110	0.110	0.111	0.111	0.114	0.115	0.118	0.121	0.124	0.128	0.131	0.135	0.140	0.145	0.150	0.155	0.161	0.166	0.172	0.178	0.185	0.190	0.196	0.202	0.210	0.216	0.221	0.228	0.234	0.240	0.245	0.251	0.256	0.261	0.268	0.272	0.276	0.281	0.286	0.290	0.292	0.296	0.300	0.302	0.305	0.308	0.310	0.310	0.312	0.314	0.314	0.315	0.315	0.315	0.315	0.315	0.316	0.315	0.314	0.314	0.312	0.312	0.312	0.311	0.311	0.310	0.309	0.308	0.309	0.308	0.308	0.308	0.308	0.308	0.308	0.309	0.309	0.311	0.312	0.314	0.315	0.318	0.321	0.324	0.326	0.330	0.334	0.339	0.342	0.348	0.351	0.358	0.362	0.368	0.372	0.378	0.382	0.389	0.394	0.400	0.406	0.411	0.416	0.421	0.428	0.432	0.435	0.440	0.444	0.446	0.449	0.452	0.454	0.455	0.455	0.455	0.454	0.454	0.451	0.449	0.445	0.441	0.438	0.432	0.428	0.421	0.414	0.406	0.398	0.390	0.379	0.370	0.359	0.349	0.336	0.325	0.314	0.300	0.288	0.275	0.261	0.248	0.234	0.220	0.206	0.192	0.179	0.165	0.151	0.138	0.125	0.112	0.099	0.086	0.075	0.064	0.051	0.040	0.029	0.019	0.008	-0.001	-0.011	-0.020	-0.030	-0.038	-0.045	-0.052	-0.060	-0.068	-0.075	-0.081	-0.089	-0.095	-0.100	-0.108	-0.114	-0.120	-0.126	-0.132	-0.139	-0.146	-0.154	-0.160	-0.168	-0.175	-0.184	-0.191	-0.200	-0.210	-0.220	-0.230	-0.241	-0.252	-0.265	-0.278	-0.292	-0.306	-0.320	-0.335	-0.351	-0.366	-0.385	-0.401	-0.420	-0.440	-0.459	-0.479	-0.499	-0.520	-0.542	-0.564	-0.585	-0.609	-0.632	-0.655	-0.679	-0.702	-0.728	-0.751	-0.776	-0.800	-0.825	-0.850	-0.874	-0.899	-0.921	-0.946	-0.971	-0.994	-1.018	-1.040	-1.062	-1.085	-1.106	-1.128	-1.148	-1.169	-1.188	-1.208	-1.225	-1.244	-1.260	-1.278	-1.294	-1.309	-1.324	-1.336	-1.350	-1.362	-1.374	-1.382	-1.394	-1.402	-1.411	-1.418	-1.424	-1.430	-1.435	-1.439	-1.442	-1.445	-1.449	-1.449	-1.450	-1.449	-1.449	-1.448	-1.444	-1.442	-1.439	-1.434	-1.429	-1.424	-1.418	-1.410	-1.404	-1.396	-1.388	-1.378	-1.369	-1.359	-1.349	-1.338	-1.326	-1.314	-1.302	-1.289	-1.276	-1.262	-1.249	-1.235	-1.220	-1.206	-1.191	-1.176	-1.160	-1.144	-1.128	-1.112	-1.096	-1.079	-1.064	-1.046	-1.030	-1.014	-0.996	-0.980	-0.962	-0.946	-0.929	-0.912	-0.895	-0.879	-0.862	-0.846	-0.829	-0.814	-0.796	-0.781	-0.765	-0.750	-0.734	-0.720	-0.705	-0.691	-0.676	-0.662	-0.649	-0.636	-0.622	-0.611	-0.599	-0.586	-0.576	-0.566	-0.555	-0.545	-0.535	-0.525	-0.518	-0.509	-0.500	-0.492	-0.485	-0.478	-0.472	-0.466	-0.460	-0.455	-0.451	-0.446	-0.441	-0.438	-0.435	-0.431	-0.428	-0.425	-0.424	-0.421	-0.419	-0.418	-0.418	-0.415	-0.414	-0.412	-0.412	-0.411	-0.410	-0.409	-0.408	-0.408	-0.406	-0.405	-0.405	-0.404	-0.401	-0.400	-0.399	-0.396	-0.394	-0.392	-0.390	-0.388	-0.385	-0.382	-0.379	-0.376	-0.372	-0.370	-0.365	-0.361	-0.358	-0.352	-0.349	-0.344	-0.339	-0.335	-0.330	-0.325	-0.320	-0.316	-0.310	-0.306	-0.301	-0.298	-0.292	-0.289	-0.286	-0.281	-0.278	-0.275	-0.272	-0.270	-0.268	-0.265	-0.265	-0.264	-0.264	-0.262	-0.264	-0.264	-0.265	-0.268	-0.269	-0.272	-0.275	-0.279	-0.284	-0.289	-0.294	-0.300	-0.305	-0.311	-0.319	-0.326	-0.334	-0.341	-0.351	-0.360	-0.370	-0.379	-0.389	-0.399	-0.409	-0.420	-0.430	-0.441	-0.452	-0.462	-0.474	-0.485	-0.496	-0.507	-0.519	-0.529	-0.540	-0.552	-0.561	-0.572	-0.584	-0.594	-0.605	-0.614	-0.625	-0.635	-0.644	-0.654	-0.662	-0.672	-0.680	-0.690	-0.698	-0.706	-0.714	-0.721	-0.729	-0.738	-0.744	-0.751	-0.759	-0.765	-0.772	-0.779	-0.785	-0.792	-0.798	-0.804	-0.810	-0.815	-0.821	-0.826	-0.832	-0.838	-0.844	-0.849	-0.852	-0.859	-0.864	-0.869	-0.872	-0.878	-0.882	-0.886	-0.890	-0.894	-0.898	-0.902	-0.905	-0.909	-0.911	-0.915	-0.918	-0.921	-0.922	-0.925	-0.929	-0.930	-0.931	-0.934	-0.934	-0.935	-0.936	-0.938	-0.939	-0.938	-0.938	-0.938	-0.936	-0.936	-0.935	-0.934	-0.932	-0.930	-0.928	-0.926	-0.924	-0.921	-0.918	-0.915	-0.911	-0.908	-0.904	-0.900	-0.895	-0.890	-0.886	-0.881	-0.875	-0.870	-0.865	-0.858	-0.852	-0.846	-0.840	-0.834	-0.826	-0.821	-0.814	-0.805	-0.799	-0.792	-0.784	-0.776	-0.769	-0.761	-0.752	-0.746	-0.738	-0.729	-0.721	-0.712	-0.705	-0.696	-0.689	-0.680	-0.672	-0.665	-0.656	-0.649	-0.640	-0.632	-0.624	-0.616	-0.609	-0.600	-0.594	-0.585	-0.579	-0.570	-0.562	-0.555	-0.548	-0.540	-0.534	-0.525	-0.518	-0.511	-0.502	-0.495	-0.488	-0.479	-0.472	-0.464	-0.455	-0.446	-0.439	-0.430	-0.421	-0.412	-0.402	-0.394	-0.384	-0.374	-0.364	-0.354	-0.342	-0.331	-0.320	-0.309	-0.296	-0.285	-0.271	-0.258	-0.245	-0.231	-0.218	-0.204	-0.189	-0.174	-0.159	-0.145	-0.129	-0.114	-0.098	-0.082	-0.066	-0.051	-0.035	-0.020	-0.004	0.012	0.029	0.044	0.059	0.075	0.090	0.105	0.119	0.134	0.148	0.161	0.174	0.186	0.199	0.211	0.221	0.232	0.242	0.251	0.260	0.268	0.275	0.282	0.289	0.294	0.299	0.302	0.305	0.308	0.309	0.311	0.311	0.311	0.310	0.309	0.308	0.304	0.300	0.296	0.291	0.286	0.281	0.276	0.269	0.261	0.255	0.246	0.238	0.229	0.220	0.211	0.200	0.191	0.180	0.170	0.159	0.149	0.138	0.126	0.115	0.104	0.094	0.082	0.071	0.060	0.048	0.038	0.026	0.015	0.005	-0.006	-0.016	-0.028	-0.038	-0.048	-0.058	-0.068	-0.078	-0.086	-0.096	-0.105	-0.115	-0.122	-0.132	-0.141	-0.151	-0.159	-0.168	-0.175	-0.184	-0.191	-0.199	-0.206	-0.214	-0.221	-0.230	-0.238	-0.245	-0.251	-0.259	-0.268	-0.274	-0.281	-0.289	-0.295	-0.302	-0.311	-0.319	-0.326	-0.334	-0.341	-0.350	-0.358	-0.365	-0.374	-0.382	-0.390	-0.399	-0.408	-0.415	-0.425	-0.432	-0.442	-0.451	-0.460	-0.470	-0.480	-0.489	-0.499	-0.509	-0.518	-0.529	-0.538	-0.548	-0.558	-0.568	-0.578	-0.588	-0.598	-0.606	-0.618	-0.626	-0.635	-0.645	-0.655	-0.664	-0.672	-0.681	-0.690	-0.698	-0.706	-0.714	-0.721	-0.729	-0.735	-0.742	-0.749	-0.754	-0.760	-0.766	-0.771	-0.775	-0.779	-0.782	-0.785	-0.789	-0.791	-0.794	-0.795	-0.796	-0.796	-0.798	-0.798	-0.798	-0.798	-0.795	-0.794	-0.792	-0.789	-0.786	-0.784	-0.780	-0.776	-0.771	-0.766	-0.761	-0.756	-0.751	-0.745	-0.739	-0.732	-0.725	-0.719	-0.711	-0.704	-0.696	-0.689	-0.680	-0.671	-0.664	-0.654	-0.646	-0.638	-0.629	-0.621	-0.611	-0.602	-0.594	-0.585	-0.576	-0.566	-0.558	-0.550	-0.541	-0.531	-0.524	-0.514	-0.506	-0.498	-0.489	-0.481	-0.474	-0.465	-0.459	-0.450	-0.442	-0.435	-0.429	-0.421	-0.414	-0.408	-0.400	-0.392	-0.385	-0.379	-0.371	-0.365	-0.358	-0.350	-0.341	-0.335	-0.326	-0.319	-0.311	-0.302	-0.294	-0.285	-0.275	-0.265	-0.255	-0.244	-0.232	-0.221	-0.209	-0.196	-0.182	-0.168	-0.154	-0.139	-0.122	-0.106	-0.089	-0.071	-0.054	-0.034	-0.014	0.006	0.028	0.048	0.070	0.092	0.116	0.140	0.164	0.188	0.214	0.239	0.264	0.290	0.316	0.342	0.368	0.395	0.420	0.446	0.471	0.498	0.522	0.548	0.571	0.596	0.619	0.641	0.662	0.685	0.705	0.724	0.742	0.760	0.778	0.792	0.806	0.820	0.831	0.842	0.851	0.861	0.868	0.872	0.876	0.880	0.881	0.882	0.882	0.880	0.876	0.871	0.865	0.859	0.849	0.839	0.829	0.816	0.802	0.789	0.772	0.756	0.740	0.722	0.702	0.682	0.662	0.641	0.620	0.598	0.574	0.551	0.528	0.504	0.480	0.455	0.430	0.405	0.381	0.356	0.331	0.306	0.281	0.258	0.232	0.209	0.185	0.161	0.138	0.115	0.092	0.071	0.049	0.026	0.006	-0.015	-0.035	-0.054	-0.072	-0.091	-0.109	-0.126	-0.142	-0.160	-0.175	-0.190	-0.204	-0.219	-0.232	-0.246	-0.258	-0.269	-0.281	-0.292	-0.302	-0.312	-0.322	-0.331	-0.340	-0.348	-0.356	-0.362	-0.370	-0.376	-0.381	-0.388	-0.392	-0.398	-0.401	-0.406	-0.410	-0.412	-0.416	-0.419	-0.421	-0.424	-0.426	-0.428	-0.429	-0.431	-0.431	-0.432	-0.434	-0.434	-0.434	-0.434	-0.434	-0.432	-0.432	-0.432	-0.431	-0.430	-0.428	-0.428	-0.426	-0.425	-0.422	-0.422	-0.420	-0.419	-0.416	-0.415	-0.412	-0.411	-0.409	-0.408	-0.406	-0.405	-0.404	-0.401	-0.400	-0.400	-0.399	-0.398	-0.396	-0.396	-0.396	-0.395	-0.396	-0.396	-0.396	-0.399	-0.399	-0.400	-0.402	-0.405	-0.406	-0.409	-0.412	-0.415	-0.419	-0.424	-0.429	-0.432	-0.438	-0.442	-0.448	-0.454	-0.460	-0.468	-0.475	-0.481	-0.490	-0.498	-0.505	-0.512	-0.521	-0.529	-0.538	-0.546	-0.556	-0.565	-0.575	-0.584	-0.594	-0.602	-0.612	-0.622	-0.631	-0.641	-0.650	-0.660	-0.670	-0.680	-0.689	-0.699	-0.709	-0.718	-0.726	-0.736	-0.745	-0.754	-0.764	-0.772	-0.781	-0.790	-0.800	-0.809	-0.818	-0.826	-0.835	-0.844	-0.854	-0.862	-0.872	-0.882	-0.891	-0.901	-0.911	-0.921	-0.931	-0.942	-0.952	-0.962	-0.974	-0.986	-0.998	-1.009	-1.020	-1.032	-1.045	-1.058	-1.070	-1.084	-1.098	-1.110	-1.124	-1.138	-1.151	-1.165	-1.179	-1.192	-1.208	-1.222	-1.236	-1.250	-1.264	-1.279	-1.291	-1.305	-1.319	-1.331	-1.344	-1.358	-1.369	-1.380	-1.392	-1.402	-1.414	-1.425	-1.434	-1.442	-1.452	-1.461	-1.469	-1.476	-1.482	-1.489	-1.495	-1.500	-1.504	-1.508	-1.511	-1.515	-1.518	-1.519	-1.521	-1.521	-1.521	-1.521	-1.521	-1.520	-1.520	-1.518	-1.515	-1.512	-1.511	-1.509	-1.506	-1.504	-1.499	-1.496	-1.494	-1.491	-1.488	-1.484	-1.480	-1.479	-1.475	-1.471	-1.469	-1.468	-1.464	-1.462	-1.460	-1.459	-1.456	-1.455	-1.455	-1.454	-1.454	-1.454	-1.452	-1.454	-1.454	-1.455	-1.455	-1.456	-1.458	-1.459	-1.460	-1.462	-1.464	-1.465	-1.466	-1.469	-1.470	-1.471	-1.472	-1.474	-1.475	-1.475	-1.476	-1.476	-1.476	-1.475	-1.475	-1.472	-1.471	-1.469	-1.466	-1.462	-1.459	-1.456	-1.450	-1.445	-1.439	-1.432	-1.425	-1.418	-1.409	-1.400	-1.389	-1.378	-1.366	-1.355	-1.342	-1.329	-1.315	-1.301	-1.285	-1.270	-1.252	-1.236	-1.219	-1.201	-1.181	-1.162	-1.142	-1.122	-1.102	-1.082	-1.060	-1.039	-1.018	-0.996	-0.974	-0.951	-0.929	-0.905	-0.884	-0.860	-0.838	-0.814	-0.791	-0.769	-0.746	-0.724	-0.701	-0.679	-0.659	-0.638	-0.616	-0.595	-0.575	-0.554	-0.535	-0.515	-0.496	-0.479	-0.460	-0.442	-0.425	-0.410	-0.394	-0.379	-0.364	-0.349	-0.336	-0.322	-0.311	-0.299	-0.288	-0.278	-0.268	-0.259	-0.250	-0.242	-0.236	-0.229	-0.224	-0.218	-0.212	-0.210	-0.206	-0.204	-0.201	-0.200	-0.199	-0.199	-0.200	-0.199	-0.201	-0.202	-0.206	-0.209	-0.211	-0.216	-0.220	-0.224	-0.229	-0.235	-0.240	-0.248	-0.252	-0.259	-0.266	-0.272	-0.280	-0.289	-0.296	-0.304	-0.312	-0.320	-0.328	-0.336	-0.344	-0.351	-0.359	-0.366	-0.372	-0.380	-0.388	-0.394	-0.400	-0.405	-0.411	-0.416	-0.421	-0.425	-0.429	-0.431	-0.434	-0.436	-0.439	-0.440	-0.440	-0.440	-0.439	-0.438	-0.436	-0.432	-0.430	-0.426	-0.421	-0.416	-0.410	-0.402	-0.395	-0.386	-0.379	-0.369	-0.359	-0.348	-0.336	-0.325	-0.312	-0.300	-0.288	-0.274	-0.260	-0.245	-0.230	-0.216	-0.201	-0.185	-0.170	-0.152	-0.136	-0.120	-0.102	-0.088	-0.070	-0.052	-0.036	-0.020	-0.004	0.014	0.030	0.046	0.061	0.078	0.091	0.108	0.122	0.136	0.150	0.162	0.175	0.188	0.199	0.210	0.220	0.231	0.240	0.249	0.258	0.264	0.271	0.276	0.282	0.288	0.291	0.294	0.296	0.298	0.299	0.299	0.298	0.298	0.295	0.292	0.289	0.285	0.280	0.274	0.268	0.260	0.252	0.244	0.235	0.224	0.214	0.202	0.190	0.179	0.164	0.151	0.136	0.124	0.108	0.092	0.075	0.059	0.042	0.025	0.008	-0.009	-0.028	-0.048	-0.065	-0.084	-0.104	-0.124	-0.142	-0.162	-0.181	-0.201	-0.222	-0.242	-0.261	-0.281	-0.301	-0.321	-0.341	-0.360	-0.379	-0.398	-0.416	-0.435	-0.454	-0.472	-0.490	-0.507	-0.525	-0.542	-0.559	-0.574	-0.590	-0.606	-0.620	-0.635	-0.649	-0.662	-0.676	-0.690	-0.702	-0.715	-0.726	-0.738	-0.749	-0.760	-0.770	-0.780	-0.790	-0.799	-0.809	-0.818	-0.826	-0.835	-0.844	-0.852	-0.860	-0.869	-0.878	-0.884	-0.892	-0.900	-0.908	-0.916	-0.925	-0.934	-0.941	-0.951	-0.960	-0.969	-0.978	-0.988	-0.998	-1.009	-1.019	-1.030	-1.040	-1.052	-1.064	-1.078	-1.089	-1.101	-1.115	-1.128	-1.142	-1.156	-1.170	-1.185	-1.199	-1.214	-1.230	-1.245	-1.260	-1.275	-1.289	-1.304	-1.319	-1.334	-1.348	-1.362	-1.375	-1.389	-1.401	-1.414	-1.426	-1.438	-1.448	-1.458	-1.468	-1.476	-1.484	-1.491	-1.499	-1.504	-1.509	-1.514	-1.516	-1.519	-1.519	-1.520	-1.518	-1.516	-1.512	-1.509	-1.504	-1.498	-1.490	-1.482	-1.474	-1.462	-1.452	-1.441	-1.428	-1.415	-1.401	-1.386	-1.371	-1.354	-1.338	-1.320	-1.301	-1.284	-1.265	-1.245	-1.226	-1.206	-1.185	-1.166	-1.145	-1.124	-1.104	-1.082	-1.062	-1.041	-1.021	-1.001	-0.981	-0.961	-0.941	-0.922	-0.904	-0.884	-0.866	-0.849	-0.831	-0.812	-0.796	-0.780	-0.765	-0.749	-0.734	-0.720	-0.706	-0.692	-0.680	-0.669	-0.656	-0.646	-0.635	-0.625	-0.615	-0.606	-0.599	-0.590	-0.582	-0.576	-0.569	-0.564	-0.559	-0.554	-0.550	-0.545	-0.541	-0.539	-0.538	-0.535	-0.534	-0.531	-0.530	-0.530	-0.530	-0.530	-0.530	-0.531	-0.531	-0.531	-0.534	-0.534	-0.536	-0.538	-0.540	-0.541	-0.542	-0.545	-0.546	-0.549	-0.551	-0.552	-0.555	-0.556	-0.558	-0.560	-0.561	-0.562	-0.562	-0.564	-0.564	-0.565	-0.565	-0.564	-0.565	-0.564	-0.564	-0.561	-0.560	-0.559	-0.558	-0.555	-0.552	-0.550	-0.549	-0.544	-0.541	-0.538	-0.534	-0.531	-0.526	-0.522	-0.519	-0.515	-0.510	-0.505	-0.501	-0.496	-0.492	-0.488	-0.484	-0.479	-0.474	-0.469	-0.465	-0.461	-0.456	-0.452	-0.449	-0.445	-0.442	-0.439	-0.435	-0.432	-0.430	-0.426	-0.425	-0.422	-0.421	-0.419	-0.418	-0.415	-0.415	-0.414	-0.412	-0.411	-0.411	-0.411	-0.411	-0.411	-0.410	-0.411	-0.411	-0.411	-0.411	-0.411	-0.411	-0.411	-0.412	-0.411	-0.411	-0.412	-0.411	-0.411	-0.411	-0.409	-0.409	-0.408	-0.406	-0.405	-0.404	-0.401	-0.400	-0.398	-0.395	-0.394	-0.390	-0.388	-0.384	-0.380	-0.375	-0.371	-0.366	-0.362	-0.358	-0.351	-0.345	-0.339	-0.332	-0.326	-0.319	-0.312	-0.304	-0.298	-0.289	-0.281	-0.272	-0.264	-0.255	-0.245	-0.236	-0.226	-0.216	-0.206	-0.195	-0.185	-0.174	-0.164	-0.152	-0.142	-0.131	-0.120	-0.109	-0.098	-0.086	-0.075	-0.066	-0.055	-0.044	-0.034	-0.022	-0.012	-0.004	0.006	0.016	0.025	0.035	0.042	0.051	0.059	0.066	0.074	0.079	0.085	0.091	0.095	0.100	0.104	0.106	0.109	0.111	0.112	0.114	0.114	0.115	0.112	0.111	0.109	0.106	0.102	0.099	0.095	0.090	0.085	0.080	0.074	0.068	0.060	0.054	0.046	0.039	0.031	0.024	0.015	0.006	0.000	-0.009	-0.018	-0.025	-0.032	-0.041	-0.050	-0.058	-0.062	-0.070	-0.076	-0.082	-0.088	-0.094	-0.099	-0.102	-0.105	-0.108	-0.110	-0.111	-0.112	-0.111	-0.111	-0.110	-0.108	-0.104	-0.100	-0.095	-0.089	-0.082	-0.075	-0.068	-0.059	-0.049	-0.039	-0.029	-0.016	-0.004	0.009	0.022	0.038	0.052	0.066	0.082	0.100	0.116	0.134	0.151	0.170	0.189	0.208	0.225	0.244	0.264	0.281	0.301	0.320	0.340	0.359	0.376	0.395	0.412	0.431	0.448	0.465	0.482	0.498	0.514	0.530	0.545	0.559	0.572	0.586	0.599	0.610	0.622	0.634	0.642	0.652	0.662	0.670	0.676	0.684	0.691	0.696	0.702	0.706	0.710	0.714	0.718	0.720	0.722	0.724	0.726	0.726	0.728	0.728	0.729	0.729	0.730	0.730	0.730	0.730	0.730	0.731	0.731	0.731	0.732	0.734	0.735	0.736	0.739	0.741	0.744	0.749	0.751	0.756	0.761	0.768	0.772	0.780	0.788	0.796	0.804	0.812	0.822	0.834	0.844	0.855	0.866	0.880	0.892	0.905	0.919	0.932	0.946	0.962	0.976	0.991	1.006	1.021	1.038	1.051	1.068	1.081	1.096	1.110	1.124	1.139	1.151	1.164	1.176	1.189	1.199	1.209	1.218	1.226	1.235	1.241	1.249	1.255	1.259	1.262	1.265	1.268	1.269	1.270	1.269	1.268	1.265	1.261	1.259	1.252	1.249	1.242	1.236	1.229	1.221	1.214	1.206	1.196	1.188	1.179	1.170	1.161	1.152	1.142	1.134	1.125	1.118	1.110	1.102	1.096	1.089	1.082	1.078	1.074	1.070	1.066	1.065	1.062	1.062	1.062	1.062	1.065	1.068	1.072	1.076	1.081	1.088	1.095	1.104	1.112	1.121	1.132	1.144	1.155	1.166	1.180	1.192	1.206	1.221	1.235	1.250	1.265	1.279	1.295	1.309	1.325	1.339	1.354	1.369	1.382	1.396	1.409	1.422	1.435	1.446	1.459	1.469	1.479	1.489	1.498	1.505	1.512	1.519	1.524	1.529	1.531	1.535	1.538	1.539	1.540	1.539	1.539	1.538	1.535	1.531	1.529	1.524	1.519	1.512	1.506	1.499	1.490	1.482	1.474	1.465	1.456	1.446	1.436	1.426	1.416	1.405	1.394	1.382	1.370	1.359	1.346	1.334	1.321	1.309	1.296	1.282	1.269	1.258	1.244	1.230	1.216	1.202	1.189	1.176	1.161	1.149	1.135	1.120	1.108	1.094	1.080	1.066	1.052	1.039	1.024	1.010	0.998	0.982	0.969	0.955	0.942	0.928	0.914	0.901	0.888	0.875	0.862	0.850	0.838	0.825	0.814	0.802	0.792	0.781	0.771	0.762	0.754	0.745	0.738	0.731	0.722	0.716	0.712	0.706	0.702	0.700	0.696	0.694	0.692	0.691	0.692	0.692	0.695	0.696	0.699	0.704	0.708	0.712	0.718	0.724	0.731	0.739	0.746	0.754	0.762	0.771	0.780	0.789	0.799	0.809	0.819	0.829	0.839	0.849	0.858	0.869	0.878	0.886	0.895	0.905	0.912	0.920	0.928	0.934	0.940	0.945	0.950	0.955	0.959	0.961	0.964	0.964	0.964	0.964	0.962	0.961	0.958	0.954	0.949	0.944	0.938	0.930	0.922	0.914	0.904	0.894	0.882	0.870	0.859	0.846	0.831	0.818	0.802	0.786	0.770	0.754	0.738	0.720	0.704	0.685	0.668	0.650	0.631	0.612	0.592	0.575	0.556	0.538	0.519	0.501	0.482	0.464	0.446	0.429	0.411	0.395	0.376	0.361	0.345	0.330	0.314	0.300	0.285	0.272	0.260	0.248	0.235	0.224	0.212	0.202	0.192	0.184	0.176	0.168	0.160	0.152	0.148	0.141	0.138	0.132	0.129	0.126	0.125	0.122	0.121	0.122	0.122	0.124	0.125	0.128	0.130	0.134	0.136	0.141	0.145	0.151	0.159	0.164	0.171	0.180	0.188	0.196	0.205	0.215	0.226	0.236	0.248	0.260	0.271	0.284	0.298	0.310	0.324	0.338	0.352	0.366	0.381	0.396	0.412	0.429	0.445	0.461	0.478	0.495	0.512	0.530	0.548	0.566	0.584	0.602	0.621	0.640	0.659	0.676	0.695	0.715	0.734	0.752	0.772	0.791	0.810	0.829	0.849	0.868	0.886	0.905	0.924	0.942	0.960	0.978	0.995	1.012	1.030	1.046	1.065	1.081	1.096	1.112	1.128	1.142	1.156	1.170	1.184	1.198	1.210	1.222	1.234	1.245	1.256	1.266	1.276	1.285	1.292	1.301	1.309	1.316	1.322	1.328	1.334	1.339	1.342	1.348	1.351	1.352	1.355	1.358	1.359	1.360	1.360	1.359	1.359	1.358	1.356	1.355	1.352	1.350	1.348	1.344	1.340	1.335	1.331	1.326	1.320	1.314	1.308	1.300	1.292	1.285	1.276	1.268	1.259	1.250	1.239	1.229	1.218	1.205	1.194	1.182	1.168	1.155	1.141	1.126	1.111	1.095	1.080	1.062	1.045	1.028	1.009	0.990	0.970	0.950	0.930	0.909	0.886	0.865	0.841	0.819	0.795	0.771	0.746	0.721	0.698	0.671	0.645	0.620	0.591	0.565	0.539	0.510	0.484	0.456	0.429	0.401	0.374	0.345	0.318	0.290	0.262	0.235	0.208	0.180	0.152	0.126	0.098	0.072	0.045	0.019	-0.008	-0.034	-0.060	-0.085	-0.111	-0.135	-0.161	-0.185	-0.210	-0.234	-0.258	-0.280	-0.305	-0.328	-0.350	-0.372	-0.395	-0.416	-0.439	-0.460	-0.480	-0.501	-0.522	-0.544	-0.564	-0.585	-0.605	-0.625	-0.645	-0.666	-0.686	-0.706	-0.726	-0.748	-0.766	-0.786	-0.806	-0.826	-0.846	-0.866	-0.886	-0.908	-0.926	-0.948	-0.968	-0.988	-1.008	-1.030	-1.050	-1.072	-1.092	-1.114	-1.136	-1.158	-1.180	-1.202	-1.226	-1.249	-1.271	-1.295	-1.318	-1.341	-1.366	-1.389	-1.414	-1.436	-1.461	-1.486	-1.511	-1.536	-1.560	-1.586	-1.611	-1.636	-1.661	-1.686	-1.711	-1.736	-1.760	-1.785	-1.809	-1.834	-1.858	-1.880	-1.905	-1.926	-1.950	-1.972	-1.994	-2.014	-2.035	-2.055	-2.074	-2.094	-2.110	-2.129	-2.144	-2.160	-2.174	-2.188	-2.200	-2.212	-2.222	-2.231	-2.241	-2.249	-2.255	-2.260	-2.265	-2.268	-2.270	-2.271	-2.270	-2.269	-2.266	-2.262	-2.258	-2.251	-2.245	-2.236	-2.228	-2.218	-2.205	-2.192	-2.179	-2.165	-2.150	-2.134	-2.116	-2.099	-2.081	-2.061	-2.041	-2.020	-1.999	-1.978	-1.955	-1.931	-1.909	-1.885	-1.861	-1.838	-1.812	-1.786	-1.762	-1.739	-1.712	-1.688	-1.664	-1.639	-1.615	-1.590	-1.566	-1.542	-1.520	-1.498	-1.476	-1.455	-1.434	-1.414	-1.394	-1.376	-1.358	-1.341	-1.325	-1.309	-1.295	-1.281	-1.269	-1.258	-1.248	-1.238	-1.229	-1.222	-1.216	-1.210	-1.206	-1.204	-1.201	-1.200	-1.200	-1.199	-1.202	-1.204	-1.208	-1.214	-1.218	-1.225	-1.232	-1.239	-1.249	-1.258	-1.266	-1.276	-1.286	-1.298	-1.310	-1.321	-1.332	-1.345	-1.358	-1.370	-1.382	-1.395	-1.408	-1.421	-1.435	-1.446	-1.460	-1.472	-1.485	-1.498	-1.509	-1.521	-1.532	-1.544	-1.555	-1.565	-1.576	-1.586	-1.595	-1.605	-1.614	-1.622	-1.631	-1.640	-1.648	-1.655	-1.662	-1.670	-1.676	-1.684	-1.691	-1.696	-1.704	-1.710	-1.716	-1.722	-1.730	-1.735	-1.742	-1.749	-1.754	-1.760	-1.768	-1.774	-1.780	-1.786	-1.792	-1.799	-1.805	-1.812	-1.819	-1.825	-1.832	-1.838	-1.845	-1.851	-1.858	-1.864	-1.870	-1.875	-1.881	-1.886	-1.892	-1.896	-1.901	-1.905	-1.909	-1.911	-1.915	-1.918	-1.919	-1.921	-1.921	-1.921	-1.921	-1.921	-1.920	-1.918	-1.916	-1.914	-1.910	-1.908	-1.902	-1.899	-1.892	-1.888	-1.880	-1.874	-1.868	-1.860	-1.852	-1.844	-1.835	-1.826	-1.816	-1.806	-1.796	-1.785	-1.774	-1.764	-1.752	-1.742	-1.730	-1.720	-1.708	-1.696	-1.684	-1.672	-1.660	-1.648	-1.635	-1.624	-1.610	-1.598	-1.585	-1.572	-1.559	-1.546	-1.534	-1.520	-1.506	-1.492	-1.478	-1.465	-1.450	-1.435	-1.420	-1.405	-1.389	-1.374	-1.359	-1.341	-1.325	-1.309	-1.291	-1.274	-1.256	-1.238	-1.219	-1.200	-1.180	-1.161	-1.142	-1.121	-1.102	-1.081	-1.061	-1.041	-1.021	-1.000	-0.980	-0.959	-0.938	-0.916	-0.896	-0.875	-0.856	-0.836	-0.815	-0.796	-0.778	-0.759	-0.741	-0.722	-0.706	-0.689	-0.674	-0.659	-0.644	-0.630	-0.618	-0.605	-0.594	-0.582	-0.574	-0.564	-0.555	-0.549	-0.542	-0.536	-0.532	-0.529	-0.525	-0.522	-0.521	-0.521	-0.520	-0.521	-0.522	-0.525	-0.528	-0.531	-0.536	-0.539	-0.544	-0.549	-0.554	-0.559	-0.564	-0.569	-0.574	-0.580	-0.585	-0.590	-0.596	-0.600	-0.605	-0.610	-0.614	-0.618	-0.621	-0.625	-0.628	-0.629	-0.631	-0.631	-0.631	-0.631	-0.630	-0.629	-0.626	-0.624	-0.620	-0.616	-0.611	-0.606	-0.600	-0.592	-0.585	-0.579	-0.570	-0.561	-0.552	-0.542	-0.532	-0.522	-0.512	-0.501	-0.490	-0.478	-0.468	-0.456	-0.445	-0.432	-0.421	-0.410	-0.399	-0.389	-0.376	-0.366	-0.356	-0.345	-0.335	-0.326	-0.316	-0.308	-0.300	-0.291	-0.284	-0.278	-0.270	-0.265	-0.260	-0.254	-0.250	-0.245	-0.242	-0.240	-0.238	-0.236	-0.234	-0.234	-0.232	-0.234	-0.234	-0.236	-0.238	-0.240	-0.242	-0.246	-0.250	-0.255	-0.259	-0.264	-0.269	-0.275	-0.280	-0.286	-0.292	-0.300	-0.306	-0.314	-0.321	-0.329	-0.335	-0.344	-0.351	-0.360	-0.369	-0.376	-0.386	-0.394	-0.402	-0.411	-0.420	-0.429	-0.436	-0.445	-0.452	-0.461	-0.470	-0.478	-0.486	-0.494	-0.501	-0.510	-0.518	-0.524	-0.531	-0.540	-0.548	-0.554	-0.561	-0.569	-0.575	-0.582	-0.589	-0.595	-0.601	-0.608	-0.615	-0.621	-0.626	-0.632	-0.640	-0.646	-0.652	-0.659	-0.665	-0.671	-0.676	-0.684	-0.690	-0.698	-0.702	-0.710	-0.718	-0.724	-0.730	-0.736	-0.742	-0.750	-0.758	-0.764	-0.771	-0.778	-0.784	-0.791	-0.799	-0.805	-0.811	-0.818	-0.825	-0.830	-0.836	-0.841	-0.848	-0.852	-0.858	-0.862	-0.866	-0.870	-0.875	-0.879	-0.881	-0.884	-0.886	-0.888	-0.888	-0.888	-0.889	-0.886	-0.885	-0.882	-0.880	-0.876	-0.871	-0.865	-0.859	-0.852	-0.845	-0.836	-0.826	-0.816	-0.805	-0.792	-0.780	-0.768	-0.752	-0.738	-0.722	-0.705	-0.689	-0.671	-0.654	-0.635	-0.616	-0.598	-0.578	-0.556	-0.536	-0.515	-0.495	-0.472	-0.452	-0.431	-0.410	-0.389	-0.369	-0.348	-0.329	-0.309	-0.290	-0.270	-0.252	-0.235	-0.218	-0.201	-0.185	-0.170	-0.156	-0.144	-0.131	-0.119	-0.109	-0.099	-0.089	-0.082	-0.075	-0.069	-0.064	-0.060	-0.056	-0.055	-0.052	-0.052	-0.052	-0.052	-0.054	-0.058	-0.060	-0.064	-0.069	-0.072	-0.079	-0.084	-0.090	-0.096	-0.102	-0.109	-0.115	-0.121	-0.128	-0.134	-0.140	-0.146	-0.151	-0.156	-0.160	-0.164	-0.168	-0.170	-0.172	-0.174	-0.172	-0.174	-0.172	-0.171	-0.169	-0.166	-0.161	-0.158	-0.152	-0.146	-0.140	-0.132	-0.125	-0.116	-0.108	-0.098	-0.086	-0.076	-0.065	-0.055	-0.042	-0.031	-0.019	-0.006	0.005	0.018	0.029	0.041	0.051	0.064	0.074	0.085	0.095	0.104	0.114	0.121	0.130	0.138	0.144	0.150	0.154	0.159	0.162	0.165	0.168	0.169	0.170	0.170	0.170	0.169	0.166	0.165	0.160	0.158	0.152	0.149	0.144	0.139	0.132	0.126	0.120	0.114	0.108	0.101	0.095	0.089	0.082	0.078	0.071	0.065	0.060	0.054	0.049	0.045	0.040	0.036	0.032	0.030	0.028	0.024	0.021	0.020	0.019	0.018	0.016	0.015	0.015	0.014	0.014	0.012	0.012	0.011	0.012	0.012	0.011	0.011	0.010	0.009	0.008	0.008	0.004	0.002	0.001	-0.002	-0.006	-0.009	-0.012	-0.019	-0.022	-0.026	-0.032	-0.039	-0.045	-0.051	-0.059	-0.065	-0.072	-0.079	-0.088	-0.095	-0.102	-0.111	-0.119	-0.128	-0.135	-0.142	-0.150	-0.158	-0.165	-0.172	-0.180	-0.185	-0.191	-0.198	-0.202	-0.209	-0.212	-0.218	-0.220	-0.224	-0.226	-0.228	-0.230	-0.230	-0.231	-0.231	-0.231	-0.230	-0.229	-0.228	-0.224	-0.221	-0.218	-0.215	-0.211	-0.208	-0.202	-0.199	-0.194	-0.189	-0.185	-0.179	-0.175	-0.169	-0.164	-0.159	-0.154	-0.149	-0.144	-0.139	-0.135	-0.130	-0.126	-0.121	-0.118	-0.114	-0.110	-0.106	-0.102	-0.099	-0.096	-0.094	-0.090	-0.088	-0.085	-0.081	-0.079	-0.076	-0.074	-0.071	-0.069	-0.066	-0.064	-0.061	-0.059	-0.056	-0.052	-0.051	-0.046	-0.044	-0.040	-0.036	-0.034	-0.030	-0.026	-0.022	-0.019	-0.015	-0.011	-0.008	-0.004	0.000	0.002	0.008	0.010	0.014	0.016	0.020	0.021	0.024	0.025	0.028	0.029	0.030	0.031	0.030	0.031	0.030	0.031	0.030	0.029	0.026	0.025	0.022	0.020	0.016	0.012	0.009	0.004	0.000	-0.005	-0.010	-0.015	-0.021	-0.026	-0.032	-0.038	-0.044	-0.049	-0.054	-0.060	-0.064	-0.069	-0.072	-0.076	-0.080	-0.084	-0.085	-0.088	-0.089	-0.089	-0.090	-0.089	-0.089	-0.086	-0.082	-0.080	-0.075	-0.071	-0.064	-0.058	-0.050	-0.041	-0.032	-0.024	-0.012	-0.001	0.010	0.024	0.036	0.050	0.065	0.079	0.095	0.111	0.128	0.144	0.161	0.179	0.196	0.214	0.231	0.249	0.266	0.284	0.301	0.320	0.338	0.355	0.371	0.389	0.404	0.420	0.435	0.451	0.466	0.480	0.492	0.506	0.519	0.530	0.542	0.551	0.562	0.572	0.580	0.589	0.596	0.602	0.609	0.615	0.621	0.626	0.630	0.635	0.639	0.641	0.645	0.648	0.650	0.651	0.654	0.655	0.656	0.658	0.660	0.660	0.662	0.664	0.665	0.666	0.669	0.670	0.672	0.675	0.678	0.681	0.685	0.689	0.692	0.699	0.704	0.709	0.714	0.721	0.729	0.735	0.742	0.751	0.760	0.768	0.778	0.788	0.798	0.806	0.818	0.830	0.840	0.851	0.862	0.874	0.886	0.898	0.909	0.920	0.932	0.945	0.955	0.968	0.979	0.989	1.000	1.010	1.021	1.031	1.040	1.050	1.059	1.068	1.075	1.082	1.090	1.096	1.101	1.106	1.111	1.115	1.118	1.120	1.121	1.124	1.125	1.125	1.124	1.124	1.121	1.120	1.116	1.114	1.109	1.105	1.100	1.095	1.089	1.082	1.078	1.070	1.064	1.056	1.048	1.039	1.031	1.022	1.014	1.005	0.995	0.986	0.976	0.966	0.958	0.948	0.938	0.929	0.919	0.910	0.900	0.891	0.881	0.872	0.864	0.855	0.848	0.839	0.830	0.822	0.814	0.806	0.799	0.792	0.785	0.778	0.770	0.764	0.759	0.752	0.746	0.740	0.735	0.730	0.725	0.720	0.715	0.711	0.706	0.702	0.699	0.695	0.690	0.686	0.682	0.679	0.676	0.672	0.669	0.666	0.662	0.660	0.658	0.655	0.652	0.650	0.649	0.645	0.642	0.642	0.639	0.638	0.635	0.634	0.632	0.629	0.628	0.626	0.624	0.622	0.620	0.618	0.616	0.615	0.612	0.610	0.609	0.608	0.605	0.602	0.601	0.598	0.596	0.594	0.591	0.589	0.586	0.582	0.580	0.576	0.572	0.570	0.565	0.561	0.556	0.552	0.548	0.544	0.539	0.532	0.528	0.522	0.515	0.509	0.501	0.495	0.489	0.480	0.472	0.465	0.456	0.449	0.439	0.430	0.421	0.412	0.402	0.392	0.382	0.374	0.362	0.352	0.341	0.331	0.321	0.310	0.299	0.288	0.276	0.265	0.254	0.242	0.231	0.220	0.209	0.198	0.186	0.174	0.164	0.152	0.142	0.131	0.120	0.109	0.099	0.090	0.079	0.069	0.059	0.051	0.041	0.031	0.022	0.014	0.005	-0.002	-0.011	-0.019	-0.026	-0.034	-0.041	-0.049	-0.055	-0.062	-0.069	-0.074	-0.080	-0.086	-0.091	-0.096	-0.101	-0.105	-0.109	-0.112	-0.116	-0.120	-0.124	-0.126	-0.129	-0.131	-0.132	-0.134	-0.135	-0.136	-0.138	-0.138	-0.138	-0.138	-0.136	-0.135	-0.134	-0.132	-0.130	-0.129	-0.126	-0.124	-0.120	-0.118	-0.114	-0.109	-0.105	-0.101	-0.096	-0.092	-0.086	-0.081	-0.076	-0.071	-0.065	-0.059	-0.052	-0.046	-0.040	-0.034	-0.028	-0.021	-0.015	-0.008	-0.001	0.006	0.012	0.019	0.025	0.032	0.040	0.046	0.051	0.058	0.064	0.071	0.078	0.082	0.088	0.094	0.100	0.106	0.111	0.116	0.121	0.126	0.132	0.138	0.142	0.148	0.152	0.156	0.162	0.166	0.171	0.175	0.181	0.186	0.190	0.195	0.200	0.204	0.210	0.214	0.220	0.225	0.231	0.236	0.241	0.248	0.254	0.259	0.266	0.272	0.279	0.285	0.292	0.300	0.306	0.315	0.322	0.331	0.338	0.346	0.355	0.362	0.371	0.380	0.389	0.398	0.406	0.415	0.424	0.432	0.441	0.450	0.459	0.468	0.475	0.484	0.491	0.499	0.506	0.512	0.520	0.525	0.531	0.536	0.541	0.548	0.552	0.556	0.560	0.564	0.566	0.569	0.571	0.574	0.574	0.575	0.576	0.575	0.575	0.575	0.574	0.571	0.571	0.569	0.566	0.564	0.560	0.558	0.555	0.552	0.550	0.546	0.544	0.540	0.538	0.535	0.532	0.530	0.529	0.526	0.524	0.522	0.522	0.521	0.520	0.521	0.521	0.522	0.525	0.528	0.530	0.532	0.536	0.540	0.545	0.550	0.556	0.561	0.569	0.575	0.582	0.590	0.599	0.608	0.616	0.626	0.635	0.646	0.655	0.666	0.678	0.689	0.699	0.711	0.722	0.732	0.745	0.755	0.766	0.778	0.789	0.799	0.809	0.820	0.830	0.840	0.849	0.858	0.868	0.875	0.882	0.890	0.898	0.902	0.909	0.915	0.920	0.922	0.928	0.930	0.932	0.935	0.936	0.939	0.939	0.938	0.938	0.936	0.934	0.931	0.929	0.926	0.921	0.918	0.914	0.909	0.904	0.898	0.891	0.886	0.880	0.872	0.866	0.859	0.852	0.844	0.838	0.830	0.821	0.814	0.808	0.799	0.791	0.784	0.776	0.769	0.761	0.755	0.748	0.741	0.735	0.729	0.724	0.719	0.714	0.709	0.705	0.700	0.698	0.694	0.691	0.689	0.688	0.685	0.685	0.685	0.685	0.686	0.688	0.689	0.691	0.695	0.699	0.702	0.708	0.712	0.718	0.725	0.732	0.739	0.749	0.756	0.765	0.775	0.786	0.798	0.809	0.821	0.834	0.848	0.860	0.875	0.889	0.905	0.922	0.938	0.955	0.972	0.990	1.009	1.028	1.048	1.066	1.086	1.108	1.129	1.150	1.171	1.194	1.215	1.239	1.261	1.284	1.308	1.330	1.354	1.379	1.402	1.426	1.450	1.475	1.499	1.524	1.548	1.572	1.596	1.620	1.645	1.668	1.691	1.715	1.739	1.761	1.782	1.805	1.826	1.848	1.868	1.889	1.908	1.926	1.945	1.962	1.980	1.996	2.013	2.027	2.041	2.055	2.066	2.078	2.089	2.098	2.106	2.114	2.121	2.126	2.131	2.135	2.139	2.140	2.141	2.141	2.141	2.140	2.136	2.132	2.128	2.121	2.114	2.106	2.096	2.086	2.075	2.062	2.050	2.035	2.021	2.005	1.990	1.972	1.955	1.936	1.918	1.899	1.879	1.859	1.838	1.816	1.795	1.774	1.751	1.730	1.708	1.686	1.662	1.640	1.618	1.596	1.574	1.552	1.530	1.509	1.488	1.468	1.448	1.428	1.409	1.391	1.374	1.356	1.339	1.324	1.308	1.294	1.281	1.269	1.258	1.246	1.236	1.228	1.219	1.211	1.205	1.199	1.195	1.191	1.188	1.185	1.182	1.182	1.181	1.182	1.184	1.185	1.188	1.191	1.194	1.198	1.201	1.206	1.211	1.215	1.221	1.226	1.232	1.239	1.245	1.251	1.258	1.265	1.271	1.278	1.284	1.290	1.296	1.302	1.309	1.314	1.319	1.325	1.331	1.335	1.340	1.345	1.350	1.354	1.358	1.361	1.366	1.369	1.374	1.376	1.379	1.382	1.385	1.388	1.390	1.394	1.395	1.398	1.399	1.402	1.404	1.406	1.408	1.409	1.411	1.412	1.414	1.416	1.418	1.419	1.420	1.421	1.424	1.425	1.426	1.428	1.428	1.429	1.429	1.430	1.430	1.431	1.430	1.430	1.429	1.428	1.426	1.425	1.424	1.421	1.420	1.418	1.414	1.411	1.408	1.405	1.400	1.396	1.390	1.386	1.380	1.375	1.368	1.361	1.355	1.348	1.340	1.334	1.324	1.316	1.309	1.300	1.291	1.282	1.272	1.265	1.255	1.246	1.238	1.229	1.220	1.211	1.204	1.194	1.186	1.179	1.170	1.164	1.156	1.150	1.144	1.138	1.131	1.125	1.121	1.115	1.111	1.108	1.105	1.102	1.100	1.098	1.098	1.096	1.098	1.096	1.099	1.100	1.102	1.105	1.108	1.111	1.115	1.121	1.126	1.131	1.139	1.145	1.152	1.160	1.166	1.175	1.185	1.194	1.202	1.211	1.221	1.232	1.244	1.254	1.264	1.276	1.288	1.300	1.311	1.322	1.335	1.348	1.359	1.372	1.385	1.396	1.410	1.422	1.435	1.449	1.461	1.474	1.486	1.499	1.511	1.525	1.538	1.551	1.564	1.575	1.589	1.601	1.614	1.626	1.639	1.651	1.662	1.675	1.686	1.699	1.710	1.721	1.734	1.745	1.756	1.768	1.778	1.789	1.800	1.810	1.820	1.829	1.839	1.849	1.858	1.866	1.875	1.884	1.892	1.900	1.908	1.915	1.922	1.928	1.934	1.940	1.944	1.950	1.954	1.958	1.961	1.964	1.966	1.968	1.970	1.971	1.971	1.971	1.969	1.968	1.965	1.961	1.959	1.954	1.948	1.942	1.936	1.928	1.920	1.911	1.901	1.891	1.881	1.870	1.858	1.846	1.831	1.818	1.804	1.789	1.774	1.758	1.741	1.725	1.708	1.690	1.672	1.654	1.636	1.618	1.600	1.580	1.562	1.545	1.526	1.508	1.489	1.472	1.455	1.438	1.421	1.405	1.390	1.374	1.360	1.345	1.331	1.319	1.306	1.295	1.284	1.274	1.264	1.256	1.249	1.242	1.236	1.231	1.226	1.222	1.220	1.216	1.215	1.214	1.212	1.212	1.214	1.215	1.218	1.220	1.221	1.224	1.228	1.231	1.236	1.240	1.245	1.249	1.254	1.259	1.262	1.266	1.271	1.276	1.280	1.284	1.288	1.292	1.295	1.299	1.302	1.305	1.308	1.310	1.312	1.314	1.316	1.318	1.319	1.320	1.320	1.320	1.320	1.321	1.320	1.321	1.321	1.320	1.321	1.320	1.321	1.321	1.321	1.322	1.324	1.325	1.325	1.326	1.329	1.331	1.334	1.336	1.340	1.345	1.348	1.352	1.358	1.365	1.371	1.378	1.385	1.392	1.401	1.410	1.419	1.429	1.439	1.450	1.460	1.472	1.484	1.496	1.509	1.522	1.535	1.549	1.564	1.578	1.591	1.606	1.621	1.636	1.651	1.666	1.681	1.696	1.711	1.726	1.741	1.755	1.770	1.785	1.799	1.814	1.828	1.841	1.855	1.868	1.880	1.892	1.905	1.916	1.929	1.940	1.950	1.960	1.970	1.979	1.989	1.998	2.005	2.013	2.019	2.026	2.033	2.038	2.042	2.047	2.050	2.054	2.056	2.059	2.060	2.060	2.061	2.060	2.060	2.058	2.055	2.052	2.049	2.044	2.040	2.035	2.029	2.024	2.016	2.009	2.002	1.994	1.986	1.978	1.968	1.958	1.949	1.938	1.928	1.918	1.906	1.896	1.886	1.875	1.865	1.855	1.845	1.835	1.825	1.815	1.806	1.799	1.790	1.781	1.775	1.768	1.761	1.755	1.751	1.746	1.742	1.739	1.738	1.735	1.735	1.735	1.736	1.738	1.739	1.742	1.746	1.750	1.756	1.761	1.769	1.775	1.782	1.791	1.800	1.809	1.819	1.829	1.840	1.850	1.861	1.872	1.885	1.895	1.908	1.920	1.931	1.942	1.954	1.966	1.978	1.988	1.999	2.010	2.019	2.029	2.038	2.046	2.054	2.061	2.068	2.074	2.079	2.082	2.088	2.090	2.094	2.095	2.096	2.096	2.096	2.095	2.092	2.089	2.085	2.081	2.076	2.070	2.064	2.056	2.047	2.040	2.031	2.020	2.011	1.999	1.989	1.978	1.964	1.951	1.939	1.926	1.912	1.899	1.886	1.871	1.858	1.844	1.830	1.815	1.802	1.788	1.774	1.760	1.746	1.732	1.720	1.706	1.694	1.681	1.669	1.658	1.645	1.634	1.624	1.614	1.602	1.594	1.585	1.575	1.568	1.560	1.551	1.545	1.538	1.531	1.526	1.519	1.514	1.509	1.502	1.499	1.494	1.489	1.485	1.480	1.476	1.472	1.469	1.464	1.460	1.455	1.451	1.446	1.441	1.436	1.431	1.425	1.419	1.412	1.406	1.399	1.391	1.382	1.374	1.365	1.355	1.345	1.335	1.322	1.311	1.298	1.284	1.270	1.255	1.239	1.224	1.208	1.189	1.171	1.152	1.134	1.114	1.094	1.072	1.051	1.029	1.005	0.984	0.960	0.936	0.912	0.889	0.864	0.839	0.815	0.790	0.765	0.740	0.714	0.690	0.664	0.640	0.615	0.591	0.568	0.544	0.520	0.498	0.475	0.452	0.431	0.410	0.390	0.370	0.350	0.332	0.314	0.296	0.280	0.264	0.249	0.234	0.220	0.206	0.194	0.181	0.171	0.160	0.150	0.140	0.132	0.125	0.116	0.110	0.104	0.099	0.092	0.088	0.084	0.079	0.075	0.072	0.070	0.068	0.065	0.062	0.060	0.059	0.056	0.055	0.054	0.051	0.050	0.049	0.046	0.045	0.044	0.041	0.039	0.038	0.034	0.031	0.028	0.025	0.021	0.018	0.012	0.008	0.004	-0.001	-0.008	-0.012	-0.019	-0.025	-0.030	-0.038	-0.045	-0.051	-0.059	-0.066	-0.074	-0.081	-0.090	-0.098	-0.106	-0.114	-0.121	-0.130	-0.138	-0.146	-0.154	-0.162	-0.170	-0.178	-0.185	-0.192	-0.199	-0.205	-0.210	-0.216	-0.222	-0.226	-0.231	-0.235	-0.239	-0.241	-0.244	-0.246	-0.248	-0.249	-0.251	-0.251	-0.250	-0.249	-0.248	-0.246	-0.244	-0.240	-0.236	-0.232	-0.229	-0.224	-0.218	-0.211	-0.205	-0.199	-0.191	-0.182	-0.175	-0.168	-0.159	-0.150	-0.141	-0.132	-0.124	-0.114	-0.104	-0.094	-0.085	-0.075	-0.065	-0.055	-0.045	-0.035	-0.025	-0.015	-0.006	0.002	0.011	0.021	0.030	0.038	0.045	0.052	0.060	0.068	0.074	0.081	0.086	0.091	0.098	0.102	0.106	0.110	0.114	0.118	0.120	0.122	0.125	0.128	0.129	0.129	0.131	0.130	0.131	0.131	0.130	0.130	0.130	0.129	0.126	0.125	0.124	0.121	0.120	0.118	0.116	0.114	0.111	0.109	0.106	0.104	0.100	0.098	0.096	0.092	0.090	0.086	0.084	0.080	0.078	0.074	0.069	0.066	0.062	0.058	0.052	0.050	0.045	0.040	0.035	0.029	0.022	0.016	0.011	0.004	-0.004	-0.011	-0.019	-0.029	-0.038	-0.046	-0.056	-0.065	-0.076	-0.089	-0.100	-0.111	-0.124	-0.138	-0.150	-0.162	-0.178	-0.191	-0.208	-0.221	-0.236	-0.252	-0.269	-0.285	-0.301	-0.319	-0.335	-0.352	-0.369	-0.386	-0.402	-0.421	-0.439	-0.455	-0.472	-0.490	-0.506	-0.524	-0.540	-0.558	-0.574	-0.590	-0.606	-0.622	-0.638	-0.654	-0.669	-0.684	-0.700	-0.715	-0.730	-0.744	-0.758	-0.772	-0.786	-0.799	-0.812	-0.826	-0.839	-0.852	-0.865	-0.879	-0.891	-0.904	-0.916	-0.929	-0.941	-0.954	-0.966	-0.979	-0.991	-1.004	-1.016	-1.028	-1.040	-1.051	-1.064	-1.076	-1.089	-1.100	-1.112	-1.124	-1.135	-1.146	-1.158	-1.170	-1.181	-1.192	-1.204	-1.214	-1.224	-1.235	-1.245	-1.255	-1.265	-1.274	-1.282	-1.291	-1.299	-1.306	-1.314	-1.321	-1.329	-1.334	-1.340	-1.345	-1.349	-1.354	-1.356	-1.361	-1.364	-1.365	-1.368	-1.369	-1.370	-1.371	-1.371	-1.370	-1.370	-1.369	-1.368	-1.365	-1.362	-1.361	-1.358	-1.355	-1.351	-1.348	-1.344	-1.340	-1.335	-1.331	-1.328	-1.322	-1.318	-1.311	-1.306	-1.302	-1.296	-1.291	-1.286	-1.281	-1.276	-1.271	-1.265	-1.261	-1.256	-1.251	-1.248	-1.242	-1.238	-1.234	-1.230	-1.225	-1.221	-1.218	-1.214	-1.211	-1.208	-1.205	-1.202	-1.200	-1.198	-1.195	-1.192	-1.191	-1.189	-1.188	-1.186	-1.184	-1.184	-1.182	-1.181	-1.181	-1.182	-1.182	-1.182	-1.182	-1.184	-1.185	-1.185	-1.186	-1.189	-1.190	-1.192	-1.194	-1.198	-1.200	-1.202	-1.205	-1.206	-1.210	-1.214	-1.216	-1.220	-1.224	-1.228	-1.230	-1.234	-1.239	-1.241	-1.246	-1.250	-1.252	-1.258	-1.261	-1.264	-1.268	-1.271	-1.276	-1.279	-1.281	-1.284	-1.288	-1.290	-1.291	-1.295	-1.296	-1.296	-1.299	-1.299	-1.299	-1.299	-1.299	-1.296	-1.296	-1.294	-1.291	-1.288	-1.285	-1.280	-1.275	-1.269	-1.262	-1.256	-1.248	-1.240	-1.230	-1.221	-1.210	-1.199	-1.186	-1.175	-1.161	-1.146	-1.132	-1.116	-1.100	-1.082	-1.065	-1.046	-1.026	-1.006	-0.986	-0.965	-0.944	-0.922	-0.900	-0.876	-0.852	-0.828	-0.804	-0.779	-0.754	-0.729	-0.702	-0.676	-0.650	-0.624	-0.598	-0.571	-0.545	-0.519	-0.492	-0.466	-0.441	-0.415	-0.391	-0.365	-0.340	-0.316	-0.291	-0.269	-0.246	-0.224	-0.202	-0.181	-0.160	-0.140	-0.121	-0.101	-0.084	-0.065	-0.050	-0.032	-0.018	-0.004	0.010	0.022	0.035	0.046	0.058	0.068	0.076	0.084	0.092	0.099	0.106	0.111	0.115	0.120	0.124	0.126	0.129	0.131	0.132	0.134	0.134	0.134	0.134	0.132	0.132	0.130	0.129	0.126	0.124	0.121	0.119	0.115	0.112	0.109	0.106	0.104	0.100	0.096	0.095	0.091	0.089	0.086	0.084	0.081	0.079	0.076	0.075	0.072	0.071	0.071	0.070	0.069	0.068	0.068	0.068	0.068	0.069	0.069	0.071	0.072	0.074	0.076	0.078	0.080	0.081	0.084	0.086	0.089	0.091	0.094	0.096	0.099	0.102	0.104	0.106	0.109	0.110	0.112	0.114	0.115	0.116	0.116	0.116	0.116	0.116	0.115	0.114	0.111	0.109	0.105	0.101	0.098	0.092	0.088	0.081	0.075	0.068	0.059	0.051	0.042	0.031	0.021	0.010	-0.001	-0.014	-0.026	-0.040	-0.054	-0.069	-0.082	-0.099	-0.114	-0.131	-0.146	-0.164	-0.180	-0.199	-0.215	-0.234	-0.250	-0.268	-0.286	-0.304	-0.321	-0.340	-0.358	-0.375	-0.392	-0.410	-0.428	-0.444	-0.460	-0.476	-0.491	-0.507	-0.522	-0.536	-0.551	-0.564	-0.578	-0.589	-0.601	-0.612	-0.622	-0.632	-0.642	-0.651	-0.660	-0.668	-0.672	-0.679	-0.685	-0.690	-0.695	-0.699	-0.701	-0.702	-0.706	-0.708	-0.708	-0.708	-0.709	-0.708	-0.706	-0.705	-0.702	-0.700	-0.698	-0.694	-0.690	-0.685	-0.681	-0.675	-0.670	-0.664	-0.658	-0.651	-0.645	-0.638	-0.630	-0.621	-0.614	-0.605	-0.598	-0.588	-0.579	-0.568	-0.559	-0.548	-0.538	-0.525	-0.514	-0.502	-0.489	-0.476	-0.464	-0.450	-0.436	-0.421	-0.408	-0.392	-0.376	-0.360	-0.344	-0.328	-0.309	-0.291	-0.274	-0.254	-0.235	-0.215	-0.195	-0.175	-0.152	-0.131	-0.110	-0.086	-0.064	-0.040	-0.018	0.008	0.031	0.056	0.080	0.106	0.132	0.158	0.184	0.210	0.238	0.264	0.290	0.318	0.344	0.371	0.398	0.425	0.452	0.479	0.506	0.531	0.559	0.585	0.611	0.638	0.662	0.689	0.714	0.739	0.762	0.788	0.811	0.835	0.858	0.880	0.902	0.925	0.946	0.966	0.986	1.006	1.025	1.045	1.064	1.081	1.099	1.116	1.132	1.150	1.165	1.179	1.195	1.209	1.222	1.235	1.249	1.261	1.272	1.285	1.296	1.306	1.316	1.326	1.336	1.344	1.354	1.361	1.370	1.378	1.384	1.390	1.398	1.404	1.409	1.414	1.420	1.424	1.430	1.432	1.438	1.441	1.445	1.449	1.452	1.454	1.458	1.460	1.461	1.464	1.466	1.468	1.469	1.470	1.471	1.472	1.472	1.472	1.472	1.472	1.472	1.472	1.471	1.471	1.470	1.468	1.468	1.465	1.462	1.460	1.459	1.455	1.451	1.449	1.445	1.441	1.438	1.432	1.429	1.422	1.418	1.412	1.406	1.401	1.394	1.388	1.380	1.372	1.365	1.356	1.349	1.339	1.330	1.320	1.311	1.301	1.290	1.279	1.268	1.258	1.245	1.232	1.220	1.208	1.195	1.182	1.168	1.155	1.140	1.125	1.111	1.096	1.081	1.066	1.050	1.035	1.020	1.004	0.989	0.972	0.956	0.940	0.925	0.908	0.892	0.876	0.860	0.844	0.828	0.812	0.796	0.781	0.765	0.750	0.735	0.720	0.705	0.690	0.676	0.661	0.648	0.635	0.620	0.608	0.594	0.581	0.568	0.556	0.544	0.532	0.521	0.509	0.499	0.488	0.476	0.466	0.456	0.448	0.439	0.429	0.420	0.411	0.404	0.396	0.388	0.381	0.372	0.366	0.360	0.352	0.346	0.341	0.335	0.329	0.324	0.318	0.312	0.306	0.301	0.296	0.291	0.285	0.280	0.274	0.269	0.265	0.259	0.254	0.248	0.242	0.236	0.230	0.224	0.218	0.211	0.205	0.199	0.191	0.184	0.178	0.170	0.162	0.154	0.146	0.139	0.130	0.121	0.112	0.104	0.095	0.086	0.076	0.066	0.056	0.048	0.038	0.026	0.016	0.005	-0.005	-0.018	-0.028	-0.040	-0.052	-0.064	-0.075	-0.089	-0.100	-0.112	-0.126	-0.139	-0.151	-0.165	-0.179	-0.192	-0.205	-0.219	-0.234	-0.246	-0.261	-0.275	-0.291	-0.305	-0.320	-0.335	-0.350	-0.365	-0.381	-0.396	-0.412	-0.429	-0.445	-0.461	-0.476	-0.494	-0.510	-0.526	-0.544	-0.560	-0.576	-0.592	-0.609	-0.625	-0.642	-0.659	-0.675	-0.691	-0.706	-0.722	-0.738	-0.752	-0.768	-0.782	-0.798	-0.811	-0.824	-0.839	-0.851	-0.864	-0.875	-0.886	-0.896	-0.906	-0.916	-0.925	-0.932	-0.940	-0.946	-0.952	-0.958	-0.962	-0.965	-0.968	-0.969	-0.971	-0.970	-0.969	-0.966	-0.965	-0.960	-0.956	-0.951	-0.945	-0.939	-0.930	-0.921	-0.912	-0.901	-0.891	-0.879	-0.868	-0.855	-0.842	-0.829	-0.814	-0.800	-0.785	-0.769	-0.754	-0.739	-0.722	-0.708	-0.691	-0.675	-0.659	-0.645	-0.629	-0.614	-0.600	-0.585	-0.571	-0.558	-0.545	-0.534	-0.521	-0.510	-0.501	-0.491	-0.482	-0.475	-0.468	-0.462	-0.459	-0.455	-0.451	-0.449	-0.449	-0.449	-0.451	-0.454	-0.458	-0.462	-0.469	-0.475	-0.484	-0.492	-0.504	-0.515	-0.528	-0.541	-0.555	-0.570	-0.586	-0.604	-0.621	-0.640	-0.660	-0.680	-0.701	-0.722	-0.745	-0.769	-0.792	-0.816	-0.841	-0.866	-0.890	-0.916	-0.942	-0.969	-0.995	-1.021	-1.048	-1.074	-1.100	-1.124	-1.150	-1.175	-1.200	-1.224	-1.248	-1.270	-1.292	-1.314	-1.334	-1.354	-1.374	-1.391	-1.409	-1.425	-1.440	-1.454	-1.468	-1.479	-1.490	-1.499	-1.509	-1.515	-1.521	-1.526	-1.529	-1.531	-1.531	-1.531	-1.529	-1.528	-1.522	-1.516	-1.511	-1.504	-1.494	-1.485	-1.474	-1.462	-1.450	-1.436	-1.422	-1.406	-1.391	-1.375	-1.359	-1.340	-1.322	-1.304	-1.286	-1.268	-1.249	-1.230	-1.211	-1.191	-1.172	-1.154	-1.136	-1.118	-1.099	-1.081	-1.065	-1.048	-1.032	-1.016	-1.001	-0.988	-0.974	-0.960	-0.949	-0.938	-0.928	-0.918	-0.909	-0.900	-0.891	-0.885	-0.879	-0.874	-0.868	-0.864	-0.861	-0.858	-0.855	-0.854	-0.852	-0.851	-0.850	-0.850	-0.850	-0.850	-0.851	-0.852	-0.854	-0.855	-0.856	-0.855	-0.856	-0.858	-0.858	-0.858	-0.858	-0.856	-0.855	-0.855	-0.852	-0.850	-0.845	-0.842	-0.838	-0.832	-0.826	-0.819	-0.811	-0.804	-0.795	-0.785	-0.775	-0.764	-0.751	-0.739	-0.725	-0.710	-0.695	-0.680	-0.662	-0.645	-0.626	-0.608	-0.589	-0.569	-0.548	-0.526	-0.504	-0.481	-0.459	-0.435	-0.411	-0.386	-0.361	-0.338	-0.312	-0.286	-0.260	-0.235	-0.209	-0.182	-0.158	-0.131	-0.105	-0.079	-0.054	-0.028	-0.002	0.022	0.049	0.074	0.098	0.122	0.146	0.170	0.194	0.218	0.239	0.261	0.282	0.305	0.325	0.345	0.365	0.385	0.405	0.424	0.442	0.460	0.478	0.494	0.512	0.529	0.545	0.561	0.576	0.592	0.608	0.622	0.638	0.652	0.668	0.681	0.696	0.711	0.724	0.739	0.752	0.766	0.781	0.796	0.810	0.824	0.839	0.852	0.868	0.881	0.896	0.910	0.926	0.940	0.955	0.970	0.985	1.001	1.016	1.031	1.048	1.062	1.078	1.092	1.109	1.124	1.140	1.155	1.171	1.185	1.201	1.215	1.230	1.244	1.260	1.274	1.288	1.302	1.318	1.330	1.345	1.359	1.371	1.385	1.399	1.411	1.424	1.438	1.450	1.462	1.474	1.486	1.498	1.509	1.520	1.531	1.544	1.554	1.565	1.575	1.585	1.596	1.606	1.616	1.625	1.635	1.645	1.654	1.662	1.672	1.680	1.689	1.696	1.706	1.714	1.721	1.729	1.735	1.742	1.749	1.755	1.761	1.768	1.772	1.778	1.781	1.785	1.789	1.791	1.794	1.794	1.796	1.796	1.796	1.795	1.792	1.791	1.789	1.785	1.781	1.776	1.770	1.764	1.758	1.750	1.741	1.732	1.722	1.711	1.700	1.688	1.675	1.661	1.649	1.634	1.619	1.604	1.586	1.571	1.554	1.536	1.520	1.502	1.484	1.465	1.446	1.429	1.410	1.392	1.374	1.356	1.338	1.320	1.302	1.285	1.269	1.251	1.235	1.220	1.205	1.190	1.175	1.161	1.148	1.135	1.122	1.111	1.101	1.090	1.081	1.072	1.064	1.056	1.049	1.042	1.035	1.030	1.025	1.020	1.014	1.010	1.005	1.001	0.998	0.994	0.991	0.988	0.984	0.980	0.976	0.974	0.969	0.966	0.961	0.958	0.952	0.948	0.941	0.936	0.930	0.922	0.916	0.909	0.900	0.891	0.882	0.872	0.861	0.851	0.840	0.829	0.816	0.804	0.791	0.778	0.764	0.750	0.735	0.721	0.706	0.692	0.676	0.662	0.646	0.631	0.616	0.600	0.586	0.571	0.555	0.541	0.526	0.512	0.499	0.485	0.472	0.460	0.446	0.435	0.424	0.412	0.401	0.391	0.381	0.371	0.362	0.354	0.345	0.338	0.329	0.321	0.314	0.308	0.301	0.295	0.289	0.282	0.278	0.272	0.265	0.261	0.255	0.250	0.245	0.240	0.234	0.229	0.225	0.219	0.214	0.208	0.202	0.196	0.192	0.186	0.181	0.175	0.170	0.165	0.161	0.155	0.151	0.145	0.141	0.136	0.134	0.129	0.126	0.124	0.121	0.120	0.118	0.116	0.115	0.115	0.114	0.115	0.118	0.119	0.121	0.124	0.126	0.131	0.136	0.141	0.148	0.154	0.160	0.168	0.176	0.185	0.192	0.201	0.211	0.220	0.230	0.240	0.250	0.260	0.270	0.280	0.290	0.300	0.309	0.319	0.328	0.338	0.346	0.354	0.362	0.370	0.376	0.384	0.390	0.394	0.399	0.404	0.408	0.411	0.414	0.418	0.419	0.420	0.420	0.420	0.419	0.420	0.418	0.416	0.415	0.411	0.409	0.406	0.404	0.400	0.396	0.392	0.389	0.385	0.381	0.376	0.374	0.370	0.365	0.362	0.358	0.355	0.351	0.348	0.345	0.342	0.340	0.338	0.335	0.332	0.331	0.329	0.328	0.326	0.324	0.322	0.321	0.320	0.319	0.318	0.316	0.315	0.314	0.312	0.310	0.309	0.306	0.305	0.301	0.299	0.296	0.292	0.290	0.285	0.281	0.276	0.272	0.266	0.261	0.255	0.248	0.241	0.234	0.228	0.220	0.211	0.202	0.194	0.186	0.176	0.168	0.156	0.146	0.138	0.126	0.116	0.105	0.095	0.084	0.074	0.062	0.052	0.042	0.032	0.021	0.011	0.001	-0.009	-0.018	-0.028	-0.035	-0.045	-0.051	-0.060	-0.068	-0.075	-0.081	-0.088	-0.094	-0.099	-0.105	-0.110	-0.114	-0.118	-0.121	-0.124	-0.126	-0.129	-0.130	-0.131	-0.132	-0.132	-0.131	-0.130	-0.129	-0.128	-0.125	-0.122	-0.119	-0.115	-0.111	-0.108	-0.102	-0.098	-0.092	-0.086	-0.080	-0.074	-0.068	-0.060	-0.052	-0.046	-0.039	-0.031	-0.024	-0.015	-0.008	0.001	0.009	0.016	0.025	0.032	0.040	0.048	0.056	0.064	0.071	0.078	0.085	0.092	0.098	0.105	0.110	0.115	0.121	0.125	0.129	0.132	0.136	0.140	0.142	0.144	0.144	0.145	0.145	0.145	0.144	0.142	0.140	0.138	0.134	0.130	0.125	0.120	0.114	0.108	0.100	0.092	0.084	0.075	0.064	0.054	0.041	0.029	0.016	0.002	-0.011	-0.025	-0.041	-0.058	-0.074	-0.092	-0.110	-0.129	-0.148	-0.168	-0.189	-0.210	-0.232	-0.255	-0.279	-0.302	-0.328	-0.352	-0.379	-0.405	-0.431	-0.459	-0.486	-0.515	-0.545	-0.574	-0.602	-0.631	-0.661	-0.692	-0.722	-0.754	-0.784	-0.815	-0.848	-0.879	-0.910	-0.941	-0.972	-1.004	-1.035	-1.066	-1.096	-1.126	-1.156	-1.186	-1.215	-1.245	-1.272	-1.300	-1.328	-1.355	-1.381	-1.405	-1.430	-1.455	-1.478	-1.500	-1.521	-1.542	-1.561	-1.580	-1.599	-1.615	-1.631	-1.646	-1.660	-1.674	-1.686	-1.698	-1.708	-1.718	-1.725	-1.732	-1.739	-1.745	-1.749	-1.752	-1.756	-1.756	-1.759	-1.758	-1.758	-1.756	-1.752	-1.750	-1.745	-1.740	-1.734	-1.729	-1.721	-1.714	-1.704	-1.696	-1.685	-1.675	-1.664	-1.651	-1.639	-1.626	-1.612	-1.598	-1.582	-1.566	-1.551	-1.535	-1.518	-1.500	-1.482	-1.464	-1.445	-1.426	-1.406	-1.386	-1.365	-1.345	-1.324	-1.302	-1.280	-1.258	-1.236	-1.212	-1.190	-1.168	-1.144	-1.121	-1.098	-1.074	-1.050	-1.026	-1.001	-0.978	-0.954	-0.931	-0.908	-0.884	-0.860	-0.836	-0.814	-0.790	-0.768	-0.745	-0.722	-0.701	-0.679	-0.658	-0.636	-0.615	-0.594	-0.574	-0.554	-0.534	-0.515	-0.495	-0.476	-0.458	-0.440	-0.422	-0.405	-0.386	-0.370	-0.352	-0.336	-0.319	-0.302	-0.286	-0.271	-0.256	-0.239	-0.224	-0.210	-0.194	-0.180	-0.164	-0.150	-0.135	-0.119	-0.105	-0.090	-0.075	-0.060	-0.045	-0.030	-0.015	0.000	0.015	0.030	0.045	0.060	0.074	0.089	0.104	0.119	0.134	0.149	0.162	0.176	0.192	0.205	0.220	0.234	0.246	0.260	0.274	0.285	0.298	0.310	0.321	0.331	0.342	0.351	0.360	0.370	0.376	0.384	0.391	0.396	0.401	0.405	0.409	0.411	0.414	0.415	0.415	0.414	0.412	0.410	0.406	0.402	0.396	0.390	0.384	0.376	0.368	0.359	0.349	0.339	0.326	0.314	0.301	0.288	0.274	0.259	0.244	0.228	0.212	0.195	0.179	0.161	0.145	0.129	0.110	0.094	0.078	0.061	0.044	0.029	0.014	-0.001	-0.015	-0.029	-0.041	-0.055	-0.066	-0.076	-0.085	-0.095	-0.101	-0.109	-0.114	-0.116	-0.120	-0.122	-0.121	-0.121	-0.119	-0.115	-0.110	-0.104	-0.096	-0.086	-0.076	-0.065	-0.051	-0.038	-0.022	-0.005	0.011	0.031	0.050	0.071	0.092	0.115	0.139	0.161	0.186	0.211	0.235	0.260	0.286	0.310	0.336	0.361	0.386	0.411	0.435	0.459	0.482	0.505	0.526	0.548	0.568	0.588	0.605	0.622	0.639	0.654	0.668	0.681	0.691	0.702	0.710	0.719	0.724	0.729	0.732	0.735	0.735	0.736	0.735	0.731	0.729	0.724	0.718	0.711	0.705	0.695	0.688	0.678	0.668	0.656	0.645	0.635	0.622	0.611	0.599	0.588	0.575	0.565	0.552	0.542	0.531	0.521	0.512	0.504	0.495	0.489	0.481	0.476	0.470	0.466	0.464	0.461	0.460	0.461	0.461	0.462	0.466	0.470	0.476	0.481	0.489	0.496	0.505	0.516	0.526	0.539	0.551	0.564	0.578	0.591	0.608	0.624	0.640	0.656	0.674	0.691	0.711	0.729	0.748	0.766	0.786	0.805	0.825	0.844	0.861	0.881	0.900	0.918	0.936	0.955	0.972	0.990	1.006	1.022	1.039	1.055	1.070	1.085	1.099	1.112	1.125	1.138	1.150	1.160	1.172	1.181	1.191	1.201	1.209	1.216	1.224	1.231	1.236	1.242	1.248	1.252	1.256	1.259	1.262	1.265	1.268	1.269	1.270	1.271	1.271	1.272	1.272	1.271	1.271	1.270	1.269	1.268	1.268	1.265	1.264	1.260	1.259	1.256	1.254	1.252	1.249	1.248	1.244	1.241	1.239	1.236	1.234	1.231	1.229	1.225	1.224	1.220	1.218	1.216	1.212	1.211	1.209	1.208	1.205	1.202	1.201	1.200	1.198	1.196	1.194	1.192	1.191	1.189	1.188	1.185	1.185	1.182	1.181	1.179	1.178	1.176	1.175	1.174	1.171	1.170	1.168	1.166	1.165	1.164	1.160	1.159	1.156	1.155	1.152	1.150	1.148	1.145	1.142	1.140	1.138	1.134	1.131	1.129	1.125	1.121	1.118	1.115	1.110	1.106	1.101	1.098	1.092	1.088	1.082	1.078	1.071	1.065	1.060	1.054	1.046	1.040	1.032	1.025	1.018	1.010	1.001	0.992	0.984	0.975	0.965	0.956	0.945	0.935	0.924	0.914	0.901	0.890	0.879	0.866	100.000	5.000	2.000	1.000	7.000	0.000	0.000	0.000	0.000	0.000	0.000	0.000	0.000	0.000	0.000	0.000	0.000	0.000	-0.289	-0.298	-0.306	-0.315	-0.325	-0.336	-0.346	-0.356	-0.366	-0.376	-0.386	-0.398	-0.410	-0.420	-0.432	-0.445	-0.456	-0.468	-0.481	-0.494	-0.506	-0.519	-0.534	-0.548	-0.561	-0.575	-0.588	-0.602	-0.618	-0.632	-0.648	-0.662	-0.679	-0.692	-0.710	-0.725	-0.740	-0.758	-0.774	-0.790	-0.808	-0.825	-0.841	-0.859	-0.876	-0.894	-0.910	-0.926	-0.945	-0.961	-0.978	-0.995	-1.012	-1.029	-1.044	-1.060	-1.075	-1.091	-1.106	-1.120	-1.135	-1.149	-1.162	-1.175	-1.188	-1.200	-1.212	-1.222	-1.232	-1.244	-1.252	-1.260	-1.268	-1.275	-1.281	-1.288	-1.294	-1.298	-1.301	-1.305	-1.308	-1.309	-1.311	-1.311	-1.310	-1.310	-1.309	-1.306	-1.302	-1.299	-1.295	-1.291	-1.286	-1.280	-1.274	-1.268	-1.259	-1.251	-1.241	-1.234	-1.224	-1.212	-1.202	-1.191	-1.180	-1.169	-1.156	-1.142	-1.130	-1.116	-1.102	-1.089	-1.075	-1.060	-1.045	-1.030	-1.014	-0.999	-0.982	-0.966	-0.950	-0.932	-0.916	-0.899	-0.881	-0.862	-0.845	-0.828	-0.810	-0.791	-0.772	-0.755	-0.735	-0.716	-0.699	-0.679	-0.660	-0.640	-0.621	-0.602	-0.582	-0.564	-0.545	-0.526	-0.506	-0.488	-0.469	-0.450	-0.430	-0.412	-0.395	-0.375	-0.358	-0.340	-0.322	-0.304	-0.288	-0.270	-0.254	-0.238	-0.221	-0.205	-0.189	-0.174	-0.159	-0.145	-0.130	-0.115	-0.102	-0.089	-0.075	-0.062	-0.050	-0.038	-0.025	-0.014	-0.001	0.010	0.020	0.031	0.042	0.054	0.062	0.074	0.084	0.094	0.104	0.112	0.124	0.134	0.142	0.154	0.162	0.172	0.181	0.191	0.201	0.211	0.221	0.230	0.241	0.250	0.260	0.270	0.280	0.291	0.300	0.311	0.321	0.332	0.341	0.352	0.362	0.374	0.384	0.395	0.404	0.415	0.425	0.435	0.445	0.455	0.465	0.474	0.484	0.492	0.501	0.511	0.520	0.529	0.536	0.545	0.552	0.560	0.568	0.575	0.581	0.589	0.595	0.600	0.606	0.611	0.616	0.621	0.626	0.632	0.636	0.640	0.644	0.648	0.650	0.654	0.658	0.660	0.664	0.666	0.669	0.671	0.674	0.676	0.679	0.681	0.684	0.686	0.689	0.691	0.694	0.696	0.699	0.702	0.705	0.709	0.711	0.715	0.719	0.722	0.728	0.731	0.735	0.741	0.745	0.751	0.756	0.762	0.770	0.775	0.782	0.790	0.796	0.804	0.812	0.821	0.829	0.838	0.848	0.856	0.866	0.875	0.886	0.896	0.908	0.919	0.929	0.940	0.952	0.964	0.976	0.989	1.001	1.014	1.026	1.039	1.052	1.065	1.079	1.092	1.105	1.119	1.132	1.146	1.159	1.172	1.185	1.199	1.211	1.225	1.236	1.250	1.262	1.274	1.286	1.298	1.309	1.320	1.331	1.341	1.352	1.362	1.372	1.381	1.390	1.399	1.406	1.414	1.420	1.428	1.434	1.440	1.446	1.451	1.455	1.460	1.464	1.468	1.470	1.472	1.475	1.476	1.478	1.479	1.479	1.479	1.479	1.479	1.478	1.476	1.476	1.474	1.472	1.470	1.469	1.466	1.462	1.461	1.459	1.455	1.452	1.450	1.446	1.444	1.440	1.436	1.434	1.431	1.428	1.424	1.421	1.418	1.414	1.411	1.409	1.405	1.402	1.399	1.395	1.394	1.390	1.388	1.385	1.382	1.380	1.378	1.375	1.372	1.370	1.368	1.365	1.362	1.360	1.359	1.356	1.352	1.351	1.349	1.346	1.344	1.341	1.338	1.335	1.332	1.329	1.326	1.324	1.321	1.318	1.314	1.311	1.308	1.302	1.300	1.296	1.292	1.288	1.282	1.280	1.275	1.270	1.265	1.261	1.258	1.252	1.246	1.242	1.236	1.232	1.228	1.222	1.218	1.212	1.208	1.202	1.199	1.195	1.190	1.185	1.181	1.176	1.174	1.170	1.166	1.164	1.161	1.159	1.156	1.155	1.152	1.152	1.151	1.151	1.151	1.152	1.152	1.155	1.158	1.160	1.162	1.166	1.170	1.175	1.180	1.186	1.191	1.199	1.205	1.214	1.222	1.231	1.240	1.250	1.259	1.270	1.280	1.292	1.304	1.315	1.328	1.340	1.351	1.365	1.378	1.390	1.405	1.418	1.431	1.444	1.456	1.470	1.484	1.496	1.509	1.521	1.534	1.545	1.556	1.568	1.579	1.589	1.599	1.606	1.616	1.625	1.632	1.639	1.646	1.652	1.658	1.662	1.666	1.671	1.674	1.678	1.679	1.680	1.681	1.681	1.681	1.680	1.679	1.678	1.675	1.671	1.669	1.665	1.661	1.656	1.651	1.646	1.641	1.635	1.629	1.621	1.615	1.609	1.602	1.594	1.588	1.579	1.571	1.564	1.556	1.548	1.539	1.531	1.522	1.515	1.506	1.499	1.490	1.481	1.472	1.465	1.456	1.448	1.439	1.430	1.421	1.411	1.401	1.392	1.382	1.374	1.364	1.354	1.344	1.334	1.324	1.312	1.300	1.289	1.278	1.266	1.254	1.241	1.228	1.215	1.201	1.189	1.174	1.159	1.144	1.129	1.114	1.098	1.082	1.065	1.049	1.031	1.012	0.995	0.976	0.959	0.940	0.921	0.901	0.881	0.862	0.842	0.821	0.801	0.780	0.759	0.739	0.716	0.696	0.675	0.654	0.632	0.610	0.589	0.569	0.548	0.526	0.505	0.484	0.464	0.442	0.422	0.401	0.381	0.362	0.342	0.322	0.302	0.284	0.265	0.246	0.229	0.211	0.194	0.176	0.160	0.142	0.126	0.110	0.095	0.080	0.065	0.051	0.038	0.022	0.010	-0.002	-0.014	-0.026	-0.038	-0.049	-0.059	-0.069	-0.079	-0.089	-0.096	-0.105	-0.112	-0.119	-0.126	-0.131	-0.138	-0.142	-0.148	-0.151	-0.155	-0.158	-0.160	-0.162	-0.164	-0.165	-0.166	-0.165	-0.165	-0.164	-0.164	-0.161	-0.158	-0.156	-0.152	-0.149	-0.144	-0.140	-0.135	-0.130	-0.124	-0.119	-0.111	-0.105	-0.099	-0.091	-0.084	-0.078	-0.069	-0.061	-0.054	-0.046	-0.038	-0.030	-0.022	-0.015	-0.006	0.001	0.008	0.016	0.022	0.030	0.036	0.044	0.050	0.056	0.062	0.068	0.074	0.079	0.082	0.089	0.092	0.095	0.100	0.102	0.105	0.109	0.111	0.112	0.114	0.116	0.118	0.119	0.119	0.120	0.120	0.121	0.122	0.122	0.121	0.122	0.122	0.124	0.124	0.125	0.126	0.126	0.128	0.129	0.130	0.132	0.135	0.139	0.141	0.145	0.148	0.152	0.158	0.162	0.169	0.175	0.182	0.190	0.198	0.206	0.215	0.225	0.235	0.245	0.258	0.269	0.282	0.295	0.310	0.322	0.338	0.354	0.370	0.386	0.402	0.421	0.439	0.458	0.478	0.496	0.515	0.536	0.556	0.576	0.598	0.619	0.640	0.662	0.685	0.706	0.729	0.752	0.775	0.798	0.821	0.845	0.868	0.891	0.915	0.939	0.961	0.984	1.008	1.031	1.055	1.078	1.100	1.124	1.146	1.170	1.192	1.214	1.236	1.258	1.280	1.301	1.324	1.345	1.366	1.386	1.408	1.428	1.448	1.469	1.488	1.508	1.528	1.545	1.565	1.584	1.601	1.619	1.638	1.654	1.671	1.689	1.705	1.721	1.739	1.754	1.770	1.785	1.800	1.816	1.831	1.846	1.861	1.874	1.889	1.904	1.916	1.930	1.944	1.958	1.970	1.984	1.996	2.009	2.021	2.034	2.045	2.058	2.070	2.082	2.094	2.105	2.116	2.128	2.139	2.149	2.160	2.170	2.180	2.191	2.201	2.210	2.220	2.230	2.239	2.248	2.256	2.265	2.272	2.280	2.289	2.295	2.302	2.309	2.315	2.322	2.328	2.332	2.338	2.342	2.348	2.351	2.355	2.360	2.362	2.366	2.368	2.370	2.372	2.375	2.376	2.379	2.379	2.380	2.380	2.381	2.381	2.380	2.380	2.380	2.380	2.379	2.379	2.378	2.375	2.374	2.374	2.371	2.370	2.369	2.369	2.368	2.365	2.364	2.364	2.362	2.361	2.360	2.359	2.358	2.358	2.356	2.356	2.356	2.356	2.356	2.356	2.358	2.356	2.358	2.359	2.360	2.361	2.362	2.364	2.366	2.368	2.370	2.372	2.375	2.378	2.380	2.384	2.385	2.389	2.392	2.395	2.399	2.401	2.404	2.409	2.411	2.415	2.418	2.421	2.425	2.428	2.431	2.434	2.436	2.440	2.442	2.446	2.448	2.450	2.451	2.454	2.455	2.456	2.458	2.458	2.459	2.458	2.459	2.458	2.456	2.454	2.452	2.450	2.448	2.444	2.441	2.436	2.432	2.428	2.421	2.415	2.410	2.404	2.396	2.388	2.380	2.371	2.362	2.352	2.342	2.332	2.321	2.310	2.298	2.286	2.274	2.261	2.248	2.235	2.221	2.206	2.192	2.176	2.162	2.148	2.132	2.116	2.101	2.085	2.069	2.051	2.036	2.019	2.001	1.985	1.968	1.951	1.934	1.916	1.900	1.881	1.864	1.846	1.829	1.810	1.792	1.775	1.756	1.739	1.720	1.701	1.682	1.665	1.646	1.626	1.608	1.589	1.570	1.550	1.531	1.512	1.492	1.474	1.452	1.434	1.415	1.394	1.375	1.355	1.335	1.315	1.295	1.275	1.258	1.238	1.219	1.199	1.181	1.161	1.144	1.125	1.108	1.091	1.074	1.058	1.042	1.026	1.012	0.998	0.984	0.970	0.958	0.946	0.934	0.924	0.915	0.905	0.896	0.890	0.884	0.878	0.871	0.866	0.864	0.860	0.858	0.856	0.855	0.855	0.856	0.858	0.859	0.861	0.865	0.869	0.872	0.876	0.882	0.888	0.894	0.900	0.906	0.914	0.920	0.928	0.935	0.944	0.951	0.958	0.966	0.974	0.982	0.990	0.998	1.005	1.014	1.020	1.028	1.035	1.041	1.049	1.055	1.061	1.068	1.074	1.079	1.084	1.089	1.094	1.098	1.102	1.106	1.111	1.115	1.119	1.121	1.124	1.128	1.131	1.134	1.136	1.139	1.141	1.144	1.146	1.150	1.152	1.155	1.156	1.160	1.162	1.165	1.169	1.170	1.174	1.176	1.179	1.182	1.186	1.190	1.192	1.196	1.201	1.204	1.208	1.212	1.216	1.221	1.225	1.229	1.234	1.236	1.242	1.246	1.249	1.254	1.258	1.262	1.266	1.270	1.274	1.276	1.280	1.284	1.285	1.289	1.291	1.291	1.294	1.295	1.295	1.296	1.298	1.298	1.296	1.295	1.294	1.291	1.289	1.286	1.282	1.279	1.274	1.269	1.262	1.256	1.250	1.242	1.235	1.226	1.218	1.208	1.198	1.188	1.176	1.164	1.152	1.139	1.126	1.112	1.099	1.084	1.071	1.055	1.039	1.022	1.008	0.991	0.975	0.956	0.940	0.922	0.906	0.889	0.871	0.854	0.836	0.819	0.801	0.784	0.765	0.749	0.732	0.715	0.699	0.681	0.665	0.650	0.635	0.620	0.605	0.590	0.578	0.564	0.550	0.538	0.526	0.515	0.502	0.492	0.482	0.472	0.464	0.454	0.446	0.439	0.431	0.424	0.416	0.411	0.406	0.401	0.396	0.391	0.388	0.384	0.381	0.379	0.376	0.374	0.374	0.372	0.371	0.370	0.370	0.370	0.371	0.371	0.372	0.374	0.376	0.378	0.380	0.382	0.385	0.389	0.391	0.396	0.399	0.402	0.408	0.411	0.416	0.422	0.428	0.434	0.438	0.444	0.450	0.458	0.464	0.471	0.478	0.485	0.492	0.499	0.506	0.515	0.522	0.531	0.540	0.548	0.555	0.564	0.571	0.581	0.589	0.598	0.605	0.612	0.621	0.629	0.636	0.644	0.651	0.659	0.665	0.672	0.678	0.684	0.690	0.696	0.700	0.705	0.710	0.714	0.718	0.720	0.722	0.726	0.728	0.728	0.730	0.731	0.731	0.731	0.731	0.730	0.730	0.728	0.726	0.724	0.722	0.719	0.716	0.714	0.710	0.706	0.704	0.700	0.696	0.692	0.689	0.686	0.682	0.679	0.676	0.672	0.670	0.668	0.665	0.662	0.660	0.659	0.658	0.656	0.655	0.655	0.655	0.655	0.658	0.659	0.661	0.662	0.665	0.668	0.672	0.676	0.681	0.686	0.691	0.698	0.704	0.711	0.718	0.725	0.734	0.741	0.750	0.759	0.769	0.778	0.788	0.799	0.809	0.820	0.829	0.841	0.852	0.864	0.875	0.888	0.899	0.910	0.921	0.934	0.946	0.958	0.970	0.982	0.994	1.006	1.019	1.030	1.041	1.052	1.065	1.078	1.089	1.100	1.111	1.124	1.135	1.146	1.158	1.169	1.180	1.191	1.201	1.212	1.225	1.235	1.246	1.258	1.269	1.279	1.290	1.300	1.310	1.321	1.331	1.341	1.351	1.362	1.374	1.384	1.395	1.404	1.415	1.426	1.436	1.446	1.456	1.468	1.479	1.489	1.499	1.510	1.520	1.532	1.542	1.554	1.564	1.575	1.586	1.598	1.609	1.620	1.630	1.642	1.654	1.664	1.678	1.689	1.699	1.711	1.722	1.735	1.748	1.759	1.771	1.782	1.795	1.808	1.820	1.832	1.845	1.858	1.869	1.882	1.895	1.906	1.920	1.932	1.945	1.956	1.970	1.981	1.994	2.005	2.018	2.030	2.042	2.054	2.065	2.078	2.089	2.099	2.110	2.121	2.131	2.142	2.151	2.161	2.171	2.180	2.189	2.196	2.205	2.212	2.220	2.228	2.234	2.240	2.245	2.251	2.256	2.260	2.264	2.268	2.271	2.274	2.275	2.276	2.278	2.279	2.279	2.279	2.278	2.278	2.275	2.272	2.270	2.268	2.265	2.261	2.258	2.252	2.249	2.245	2.239	2.234	2.230	2.224	2.219	2.214	2.208	2.201	2.196	2.191	2.185	2.179	2.174	2.168	2.164	2.159	2.154	2.149	2.144	2.139	2.134	2.130	2.126	2.122	2.119	2.115	2.111	2.109	2.108	2.104	2.102	2.100	2.099	2.096	2.096	2.095	2.094	2.094	2.092	2.092	2.091	2.091	2.090	2.091	2.091	2.091	2.091	2.092	2.092	2.094	2.094	2.094	2.094	2.094	2.095	2.095	2.095	2.096	2.096	2.096	2.099	2.099	2.100	2.100	2.101	2.101	2.102	2.104	2.106	2.108	2.109	2.110	2.111	2.114	2.115	2.118	2.121	2.122	2.125	2.129	2.132	2.136	2.139	2.144	2.148	2.152	2.156	2.161	2.166	2.172	2.178	2.184	2.189	2.195	2.201	2.208	2.214	2.220	2.228	2.232	2.240	2.246	2.252	2.259	2.266	2.272	2.279	2.285	2.290	2.296	2.301	2.306	2.311	2.316	2.320	2.325	2.328	2.331	2.334	2.336	2.339	2.341	2.342	2.342	2.342	2.342	2.342	2.340	2.340	2.338	2.335	2.332	2.330	2.326	2.322	2.318	2.314	2.308	2.301	2.296	2.290	2.284	2.276	2.270	2.264	2.255	2.248	2.240	2.232	2.224	2.215	2.206	2.200	2.191	2.182	2.172	2.164	2.155	2.146	2.138	2.128	2.119	2.110	2.101	2.091	2.084	2.074	2.065	2.056	2.046	2.038	2.030	2.020	2.011	2.002	1.994	1.984	1.975	1.966	1.958	1.949	1.939	1.930	1.920	1.911	1.902	1.892	1.884	1.875	1.864	1.855	1.845	1.836	1.825	1.816	1.805	1.795	1.784	1.775	1.764	1.754	1.742	1.731	1.720	1.709	1.698	1.685	1.674	1.662	1.650	1.638	1.625	1.612	1.600	1.588	1.575	1.561	1.549	1.534	1.521	1.508	1.494	1.480	1.466	1.452	1.439	1.424	1.410	1.395	1.381	1.366	1.352	1.338	1.322	1.308	1.294	1.279	1.264	1.250	1.235	1.220	1.205	1.191	1.176	1.161	1.148	1.132	1.118	1.104	1.090	1.074	1.060	1.045	1.031	1.018	1.002	0.988	0.974	0.959	0.945	0.930	0.916	0.901	0.888	0.871	0.858	0.842	0.828	0.812	0.798	0.784	0.769	0.754	0.738	0.722	0.708	0.691	0.675	0.660	0.644	0.628	0.611	0.595	0.579	0.561	0.545	0.529	0.511	0.495	0.478	0.461	0.444	0.426	0.409	0.391	0.375	0.358	0.341	0.324	0.306	0.290	0.272	0.256	0.240	0.224	0.209	0.191	0.176	0.161	0.146	0.131	0.118	0.104	0.090	0.076	0.064	0.051	0.040	0.028	0.016	0.005	-0.004	-0.014	-0.022	-0.031	-0.040	-0.046	-0.054	-0.060	-0.066	-0.071	-0.076	-0.080	-0.084	-0.086	-0.089	-0.091	-0.092	-0.092	-0.094	-0.092	-0.092	-0.090	-0.089	-0.086	-0.084	-0.081	-0.078	-0.074	-0.070	-0.065	-0.060	-0.055	-0.050	-0.044	-0.038	-0.032	-0.026	-0.020	-0.015	-0.008	-0.001	0.005	0.011	0.018	0.024	0.030	0.036	0.041	0.046	0.052	0.058	0.062	0.066	0.071	0.076	0.080	0.084	0.086	0.090	0.092	0.095	0.098	0.099	0.100	0.101	0.101	0.101	0.101	0.101	0.101	0.100	0.100	0.099	0.098	0.096	0.095	0.092	0.091	0.089	0.088	0.085	0.082	0.081	0.079	0.078	0.076	0.075	0.074	0.072	0.072	0.072	0.071	0.072	0.074	0.076	0.078	0.079	0.082	0.086	0.090	0.095	0.100	0.105	0.112	0.120	0.128	0.135	0.145	0.154	0.165	0.176	0.189	0.201	0.215	0.228	0.242	0.258	0.274	0.290	0.308	0.325	0.344	0.362	0.381	0.402	0.422	0.444	0.465	0.485	0.507	0.530	0.552	0.575	0.599	0.622	0.645	0.669	0.694	0.718	0.741	0.765	0.790	0.814	0.838	0.862	0.886	0.911	0.935	0.958	0.982	1.006	1.029	1.052	1.075	1.098	1.119	1.141	1.162	1.184	1.205	1.228	1.248	1.268	1.288	1.308	1.328	1.346	1.362	1.381	1.399	1.416	1.434	1.451	1.466	1.482	1.498	1.514	1.528	1.542	1.558	1.571	1.585	1.598	1.611	1.624	1.638	1.649	1.661	1.672	1.684	1.695	1.706	1.718	1.729	1.739	1.750	1.760	1.770	1.780	1.790	1.801	1.811	1.821	1.832	1.841	1.852	1.862	1.872	1.884	1.895	1.905	1.916	1.926	1.938	1.950	1.961	1.972	1.984	1.996	2.009	2.021	2.034	2.047	2.060	2.072	2.086	2.101	2.114	2.128	2.141	2.156	2.170	2.184	2.198	2.211	2.226	2.240	2.254	2.268	2.281	2.294	2.306	2.319	2.331	2.345	2.356	2.366	2.379	2.389	2.399	2.409	2.418	2.426	2.434	2.441	2.448	2.454	2.460	2.465	2.468	2.472	2.475	2.476	2.478	2.479	2.478	2.478	2.475	2.474	2.470	2.466	2.461	2.456	2.451	2.445	2.439	2.431	2.424	2.415	2.406	2.396	2.388	2.378	2.368	2.356	2.346	2.335	2.324	2.311	2.299	2.288	2.275	2.264	2.252	2.240	2.228	2.218	2.205	2.194	2.182	2.171	2.160	2.149	2.138	2.128	2.116	2.106	2.096	2.085	2.075	2.068	2.058	2.047	2.040	2.030	2.022	2.015	2.006	1.999	1.991	1.982	1.975	1.969	1.960	1.952	1.946	1.938	1.931	1.924	1.916	1.910	1.902	1.896	1.889	1.881	1.874	1.868	1.861	1.854	1.845	1.839	1.832	1.825	1.816	1.810	1.804	1.796	1.789	1.781	1.774	1.768	1.760	1.752	1.746	1.740	1.732	1.726	1.720	1.714	1.709	1.702	1.696	1.690	1.685	1.680	1.675	1.669	1.664	1.659	1.655	1.650	1.646	1.641	1.639	1.635	1.630	1.626	1.624	1.620	1.616	1.614	1.610	1.608	1.604	1.601	1.598	1.595	1.591	1.589	1.585	1.580	1.576	1.572	1.569	1.565	1.560	1.555	1.550	1.545	1.540	1.532	1.528	1.521	1.514	1.508	1.500	1.491	1.484	1.475	1.466	1.458	1.449	1.439	1.430	1.420	1.410	1.400	1.390	1.379	1.369	1.358	1.346	1.336	1.325	1.314	1.302	1.291	1.281	1.269	1.259	1.248	1.238	1.228	1.218	1.208	1.198	1.188	1.179	1.170	1.161	1.152	1.145	1.136	1.129	1.122	1.116	1.109	1.102	1.096	1.091	1.086	1.080	1.075	1.071	1.068	1.064	1.060	1.058	1.052	1.050	1.046	1.044	1.041	1.039	1.036	1.034	1.031	1.028	1.025	1.022	1.021	1.018	1.014	1.011	1.009	1.006	1.002	0.999	0.995	0.991	0.988	0.981	0.976	0.972	0.968	0.961	0.958	0.951	0.945	0.940	0.932	0.928	0.920	0.914	0.906	0.900	0.891	0.885	0.878	0.870	0.864	0.855	0.848	0.841	0.834	0.826	0.820	0.811	0.805	0.798	0.792	0.786	0.779	0.774	0.769	0.764	0.759	0.754	0.750	0.746	0.744	0.741	0.739	0.736	0.735	0.735	0.734	0.735	0.735	0.736	0.739	0.741	0.745	0.749	0.752	0.756	0.761	0.768	0.774	0.781	0.789	0.796	0.805	0.814	0.824	0.834	0.845	0.855	0.868	0.880	0.892	0.905	0.918	0.931	0.946	0.961	0.976	0.991	1.006	1.021	1.038	1.054	1.070	1.088	1.105	1.121	1.139	1.156	1.174	1.191	1.210	1.228	1.246	1.264	1.282	1.301	1.318	1.336	1.355	1.374	1.391	1.409	1.428	1.445	1.462	1.480	1.498	1.515	1.531	1.549	1.565	1.581	1.598	1.614	1.629	1.644	1.659	1.674	1.688	1.701	1.715	1.728	1.740	1.754	1.765	1.778	1.788	1.798	1.809	1.819	1.828	1.836	1.844	1.854	1.861	1.868	1.875	1.881	1.888	1.892	1.896	1.901	1.906	1.911	1.915	1.919	1.922	1.926	1.929	1.932	1.935	1.938	1.939	1.941	1.944	1.946	1.949	1.950	1.952	1.956	1.958	1.960	1.964	1.966	1.970	1.974	1.978	1.982	1.986	1.991	1.996	2.001	2.006	2.013	2.020	2.026	2.034	2.041	2.049	2.058	2.065	2.074	2.082	2.091	2.100	2.110	2.120	2.129	2.139	2.149	2.158	2.166	2.175	2.185	2.192	2.201	2.210	2.218	2.225	2.231	2.239	2.244	2.249	2.252	2.256	2.259	2.261	2.261	2.262	2.260	2.259	2.255	2.252	2.246	2.241	2.232	2.224	2.215	2.204	2.192	2.179	2.165	2.150	2.132	2.116	2.098	2.076	2.056	2.035	2.011	1.988	1.964	1.938	1.911	1.884	1.858	1.828	1.799	1.769	1.739	1.708	1.678	1.646	1.614	1.582	1.550	1.519	1.486	1.455	1.424	1.391	1.360	1.329	1.298	1.268	1.238	1.209	1.179	1.151	1.124	1.096	1.070	1.044	1.019	0.995	0.972	0.950	0.928	0.908	0.889	0.870	0.852	0.836	0.820	0.806	0.791	0.779	0.769	0.758	0.748	0.740	0.732	0.725	0.719	0.715	0.712	0.710	0.708	0.706	0.706	0.708	0.710	0.711	0.715	0.719	0.724	0.730	0.735	0.744	0.750	0.759	0.768	0.778	0.788	0.798	0.809	0.820	0.831	0.844	0.858	0.870	0.884	0.896	0.911	0.925	0.940	0.955	0.969	0.985	1.000	1.015	1.031	1.046	1.061	1.078	1.092	1.109	1.125	1.140	1.156	1.171	1.188	1.202	1.218	1.232	1.248	1.264	1.279	1.294	1.308	1.321	1.336	1.351	1.364	1.378	1.391	1.404	1.418	1.430	1.442	1.455	1.468	1.478	1.490	1.500	1.512	1.522	1.532	1.542	1.552	1.561	1.570	1.580	1.588	1.596	1.604	1.611	1.618	1.626	1.631	1.639	1.644	1.650	1.655	1.661	1.666	1.671	1.675	1.680	1.684	1.688	1.691	1.696	1.699	1.702	1.705	1.709	1.710	1.714	1.716	1.719	1.720	1.722	1.724	1.726	1.728	1.729	1.731	1.732	1.732	1.734	1.734	1.736	1.736	1.738	1.738	1.738	1.738	1.739	1.738	1.738	1.738	1.736	1.735	1.735	1.734	1.732	1.730	1.729	1.726	1.725	1.721	1.719	1.715	1.712	1.709	1.704	1.700	1.695	1.691	1.685	1.681	1.676	1.669	1.664	1.659	1.652	1.646	1.639	1.632	1.628	1.620	1.614	1.606	1.600	1.594	1.588	1.581	1.575	1.569	1.564	1.559	1.554	1.549	1.545	1.540	1.538	1.534	1.531	1.531	1.529	1.528	1.529	1.530	1.531	1.532	1.536	1.539	1.544	1.549	1.556	1.564	1.571	1.580	1.589	1.600	1.611	1.622	1.636	1.649	1.662	1.678	1.694	1.710	1.728	1.745	1.764	1.782	1.801	1.820	1.841	1.862	1.882	1.904	1.925	1.948	1.969	1.991	2.014	2.035	2.058	2.080	2.102	2.124	2.146	2.168	2.189	2.209	2.230	2.249	2.269	2.289	2.308	2.325	2.342	2.360	2.376	2.392	2.408	2.422	2.436	2.450	2.462	2.474	2.485	2.495	2.505	2.514	2.522	2.529	2.536	2.544	2.549	2.554	2.558	2.561	2.565	2.566	2.569	2.570	2.570	2.570	2.570	2.570	2.569	2.566	2.565	2.562	2.560	2.556	2.554	2.550	2.548	2.544	2.541	2.538	2.535	2.530	2.528	2.525	2.522	2.519	2.516	2.515	2.512	2.511	2.511	2.510	2.510	2.511	2.512	2.512	2.515	2.519	2.521	2.525	2.529	2.534	2.539	2.545	2.551	2.559	2.566	2.574	2.584	2.592	2.602	2.612	2.622	2.632	2.645	2.656	2.669	2.680	2.692	2.705	2.718	2.730	2.742	2.756	2.769	2.781	2.794	2.805	2.818	2.829	2.840	2.851	2.860	2.870	2.880	2.888	2.898	2.904	2.912	2.919	2.924	2.929	2.934	2.936	2.940	2.942	2.945	2.945	2.945	2.945	2.942	2.941	2.939	2.936	2.931	2.928	2.922	2.918	2.910	2.904	2.898	2.890	2.882	2.875	2.865	2.856	2.848	2.839	2.829	2.819	2.810	2.800	2.790	2.780	2.770	2.760	2.750	2.741	2.732	2.722	2.712	2.704	2.695	2.685	2.678	2.669	2.661	2.652	2.645	2.636	2.629	2.621	2.615	2.608	2.601	2.594	2.589	2.582	2.575	2.570	2.562	2.558	2.551	2.545	2.539	2.534	2.529	2.522	2.516	2.511	2.506	2.500	2.494	2.488	2.482	2.478	2.472	2.466	2.460	2.455	2.449	2.444	2.439	2.434	2.428	2.422	2.418	2.414	2.409	2.404	2.400	2.396	2.392	2.389	2.385	2.384	2.381	2.379	2.378	2.375	2.375	2.374	2.374	2.374	2.375	2.376	2.378	2.379	2.381	2.384	2.388	2.391	2.395	2.399	2.402	2.409	2.414	2.420	2.426	2.432	2.439	2.446	2.452	2.460	2.466	2.474	2.481	2.489	2.496	2.504	2.511	2.519	2.526	2.534	2.541	2.549	2.556	2.564	2.569	2.576	2.582	2.590	2.595	2.601	2.606	2.612	2.618	2.624	2.630	2.634	2.639	2.644	2.649	2.652	2.658	2.661	2.666	2.670	2.675	2.680	2.685	2.690	2.694	2.699	2.705	2.709	2.715	2.720	2.726	2.732	2.739	2.745	2.752	2.759	2.765	2.772	2.781	2.789	2.798	2.806	2.815	2.822	2.832	2.841	2.851	2.860	2.870	2.879	2.889	2.898	2.908	2.916	2.925	2.934	2.942	2.951	2.960	2.968	2.975	2.981	2.989	2.994	3.000	3.005	3.009	3.012	3.016	3.018	3.021	3.022	3.021	3.022	3.021	3.018	3.016	3.012	3.008	3.002	2.996	2.990	2.982	2.974	2.965	2.955	2.945	2.935	2.924	2.911	2.898	2.885	2.871	2.858	2.842	2.826	2.811	2.795	2.780	2.762	2.745	2.729	2.710	2.694	2.675	2.658	2.639	2.621	2.604	2.584	2.566	2.548	2.530	2.511	2.495	2.476	2.459	2.441	2.424	2.408	2.391	2.374	2.358	2.341	2.326	2.310	2.294	2.279	2.265	2.250	2.235	2.221	2.209	2.194	2.181	2.169	2.158	2.145	2.134	2.122	2.112	2.101	2.091	2.081	2.072	2.064	2.055	2.046	2.039	2.033	2.026	2.019	2.013	2.007	2.001	1.998	1.992	1.989	1.986	1.982	1.980	1.978	1.975	1.974	1.972	1.971	1.971	1.971	1.970	1.971	1.971	1.971	1.972	1.974	1.976	1.978	1.979	1.981	1.982	1.985	1.986	1.989	1.990	1.992	1.994	1.996	1.996	1.998	2.000	2.000	2.001	2.001	2.002	2.001	2.001	2.001	2.000	1.998	1.996	1.994	1.991	1.989	1.984	1.981	1.976	1.971	1.966	1.960	1.954	1.948	1.941	1.934	1.926	1.918	1.910	1.900	1.890	1.881	1.872	1.862	1.852	1.841	1.831	1.821	1.811	1.800	1.789	1.779	1.768	1.758	1.746	1.736	1.725	1.715	1.705	1.695	1.685	1.675	1.665	1.656	1.649	1.640	1.632	1.624	1.616	1.609	1.602	1.596	1.590	1.584	1.579	1.574	1.569	1.564	1.561	1.556	1.554	1.550	1.546	1.545	1.541	1.539	1.536	1.534	1.531	1.530	1.528	1.525	1.522	1.521	1.518	1.515	1.514	1.510	1.508	1.504	1.500	1.496	1.492	1.488	1.482	1.478	1.472	1.466	1.459	1.451	1.444	1.435	1.426	1.416	1.408	1.396	1.385	1.374	1.361	1.350	1.336	1.322	1.308	1.292	1.279	1.262	1.246	1.230	1.212	1.196	1.179	1.160	1.142	1.124	1.106	1.086	1.068	1.049	1.030	1.011	0.991	0.971	0.952	0.934	0.914	0.895	0.878	0.858	0.840	0.822	0.805	0.789	0.771	0.755	0.740	0.724	0.709	0.695	0.682	0.669	0.656	0.645	0.634	0.622	0.614	0.604	0.596	0.588	0.580	0.575	0.569	0.565	0.560	0.558	0.554	0.551	0.551	0.550	0.551	0.551	0.552	0.554	0.556	0.560	0.564	0.569	0.572	0.579	0.584	0.590	0.596	0.602	0.610	0.619	0.626	0.635	0.644	0.654	0.662	0.672	0.682	0.692	0.702	0.714	0.724	0.736	0.746	0.759	0.770	0.781	0.794	0.805	0.816	0.829	0.841	0.854	0.866	0.878	0.890	0.902	0.916	0.928	0.940	0.952	0.965	0.976	0.990	1.002	1.014	1.026	1.038	1.050	1.064	1.075	1.086	1.099	1.110	1.121	1.134	1.145	1.156	1.168	1.179	1.190	1.201	1.212	1.224	1.234	1.245	1.255	1.265	1.275	1.285	1.296	1.305	1.316	1.326	1.336	1.345	1.356	1.365	1.375	1.385	1.394	1.404	1.415	1.425	1.434	1.444	1.454	1.464	1.475	1.485	1.495	1.506	1.515	1.526	1.538	1.548	1.559	1.570	1.582	1.594	1.605	1.616	1.630	1.641	1.654	1.668	1.679	1.692	1.705	1.718	1.731	1.744	1.756	1.771	1.784	1.796	1.810	1.822	1.835	1.848	1.860	1.871	1.884	1.895	1.906	1.916	1.928	1.936	1.945	1.955	1.962	1.970	1.978	1.984	1.989	1.992	1.998	2.000	2.002	2.004	2.004	2.004	2.001	2.000	1.996	1.992	1.986	1.980	1.971	1.962	1.954	1.942	1.931	1.919	1.905	1.890	1.874	1.858	1.840	1.821	1.801	1.782	1.761	1.739	1.718	1.694	1.670	1.646	1.621	1.596	1.570	1.545	1.519	1.492	1.466	1.440	1.414	1.388	1.361	1.335	1.309	1.284	1.258	1.234	1.209	1.185	1.162	1.140	1.118	1.095	1.075	1.054	1.036	1.018	0.999	0.981	0.966	0.951	0.936	0.924	0.911	0.899	0.889	0.879	0.870	0.861	0.854	0.846	0.841	0.835	0.830	0.826	0.824	0.820	0.818	0.815	0.814	0.814	0.812	0.814	0.814	0.815	0.815	0.815	0.818	0.819	0.820	0.821	0.824	0.825	0.826	0.829	0.830	0.832	0.834	0.835	0.836	0.838	0.840	0.841	0.842	0.844	0.844	0.846	0.848	0.849	0.850	0.850	0.851	0.851	0.852	0.854	0.855	0.856	0.856	0.858	0.859	0.860	0.861	0.862	0.865	0.866	0.869	0.870	0.872	0.874	0.876	0.880	0.882	0.886	0.889	0.891	0.895	0.899	0.902	0.906	0.909	0.912	0.916	0.920	0.924	0.928	0.931	0.935	0.940	0.944	0.948	0.951	0.955	0.959	0.962	0.966	0.969	0.972	0.975	0.980	0.982	0.985	0.988	0.990	0.992	0.995	0.998	1.000	1.001	1.002	1.004	1.005	1.005	1.006	1.006	1.006	1.005	1.005	1.004	1.002	1.001	0.998	0.995	0.994	0.990	0.986	0.982	0.979	0.974	0.968	0.962	0.956	0.950	0.942	0.936	0.928	0.920	0.910	0.901	0.891	0.881	0.871	0.860	0.849	0.836	0.824	0.811	0.799	0.784	0.770	0.756	0.741	0.726	0.712	0.696	0.681	0.665	0.650	0.634	0.618	0.601	0.585	0.569	0.552	0.538	0.521	0.506	0.490	0.475	0.460	0.446	0.431	0.418	0.404	0.391	0.379	0.366	0.354	0.344	0.332	0.321	0.312	0.302	0.295	0.288	0.279	0.272	0.266	0.260	0.256	0.251	0.248	0.245	0.241	0.240	0.239	0.236	0.236	0.236	0.236	0.239	0.240	0.241	0.242	0.246	0.249	0.252	0.255	0.260	0.264	0.269	0.274	0.278	0.284	0.289	0.295	0.300	0.306	0.311	0.318	0.324	0.331	0.338	0.345	0.351	0.359	0.365	0.372	0.379	0.388	0.395	0.402	0.410	0.418	0.425	0.434	0.441	0.450	0.459	0.468	0.476	0.484	0.492	0.501	0.509	0.519	0.528	0.536	0.545	0.555	0.564	0.572	0.581	0.591	0.600	0.609	0.618	0.629	0.638	0.648	0.655	0.665	0.675	0.684	0.694	0.702	0.711	0.720	0.729	0.738	0.746	0.754	0.762	0.770	0.779	0.786	0.794	0.802	0.809	0.818	0.824	0.831	0.839	0.845	0.852	0.859	0.865	0.871	0.879	0.885	0.891	0.898	0.904	0.910	0.916	0.921	0.928	0.934	0.941	0.946	0.952	0.959	0.965	0.972	0.979	0.985	0.992	1.000	1.005	1.014	1.021	1.029	1.036	1.045	1.054	1.061	1.070	1.079	1.089	1.098	1.109	1.119	1.130	1.140	1.150	1.161	1.172	1.185	1.196	1.209	1.221	1.234	1.246	1.259	1.272	1.286	1.299	1.312	1.325	1.340	1.354	1.368	1.382	1.395	1.410	1.424	1.439	1.452	1.466	1.480	1.495	1.509	1.522	1.536	1.548	1.561	1.574	1.586	1.599	1.611	1.621	1.634	1.644	1.655	1.665	1.674	1.684	1.691	1.700	1.706	1.714	1.720	1.728	1.732	1.736	1.740	1.744	1.748	1.749	1.750	1.751	1.751	1.751	1.750	1.748	1.745	1.741	1.736	1.732	1.728	1.720	1.714	1.706	1.698	1.688	1.678	1.668	1.656	1.644	1.632	1.619	1.605	1.590	1.575	1.560	1.542	1.526	1.508	1.490	1.471	1.454	1.434	1.414	1.394	1.374	1.352	1.331	1.309	1.288	1.266	1.244	1.221	1.200	1.178	1.156	1.134	1.111	1.089	1.068	1.046	1.025	1.002	0.981	0.960	0.940	0.920	0.900	0.880	0.862	0.844	0.826	0.809	0.792	0.775	0.760	0.745	0.731	0.718	0.704	0.691	0.680	0.669	0.659	0.650	0.641	0.632	0.625	0.618	0.612	0.608	0.602	0.598	0.595	0.591	0.590	0.589	0.588	0.586	0.586	0.588	0.589	0.590	0.592	0.596	0.598	0.601	0.605	0.609	0.614	0.618	0.622	0.628	0.632	0.636	0.642	0.649	0.654	0.659	0.664	0.670	0.675	0.680	0.685	0.690	0.695	0.700	0.705	0.709	0.714	0.718	0.721	0.725	0.729	0.731	0.735	0.738	0.740	0.742	0.745	0.748	0.750	0.751	0.752	0.755	0.756	0.758	0.759	0.760	0.761	0.761	0.764	0.764	0.765	0.766	0.768	0.769	0.770	0.772	0.774	0.775	0.778	0.779	0.781	0.784	0.786	0.790	0.794	0.798	0.800	0.804	0.809	0.814	0.818	0.822	0.828	0.834	0.839	0.845	0.850	0.856	0.861	0.869	0.874	0.881	0.888	0.894	0.901	0.908	0.912	0.919	0.925	0.931	0.936	0.942	0.949	0.954	0.959	0.964	0.968	0.972	0.976	0.980	0.981	0.985	0.988	0.990	0.991	0.994	0.995	0.996	0.998	0.998	0.998	0.998	0.998	0.998	0.996	0.995	0.995	0.994	0.992	0.990	0.989	0.986	0.985	0.982	0.981	0.979	0.976	0.975	0.972	0.972	0.970	0.969	0.968	0.968	0.966	0.965	0.965	0.964	0.964	0.964	0.964	0.964	0.965	0.965	0.968	0.968	0.969	0.970	0.972	0.974	0.975	0.979	0.981	0.982	0.986	0.989	0.992	0.995	0.998	1.001	1.005	1.009	1.012	1.018	1.020	1.025	1.028	1.032	1.036	1.041	1.045	1.050	1.054	1.059	1.062	1.068	1.071	1.076	1.081	1.088	1.091	1.098	1.104	1.109	1.115	1.120	1.126	1.131	1.139	1.145	1.152	1.158	1.165	1.174	1.180	1.188	1.195	1.202	1.211	1.219	1.226	1.235	1.242	1.251	1.260	1.269	1.278	1.285	1.294	1.302	1.311	1.319	1.328	1.336	1.345	1.352	1.360	1.368	1.376	1.382	1.390	1.396	1.404	1.411	1.416	1.422	1.428	1.432	1.438	1.442	1.446	1.450	1.455	1.458	1.461	1.464	1.466	1.469	1.470	1.471	1.474	1.475	1.476	1.478	1.479	1.480	1.480	1.480	1.481	1.480	1.481	1.480	1.481	1.480	1.480	1.480	1.480	1.480	1.480	1.479	1.480	1.480	1.480	1.481	1.481	1.482	1.482	1.482	1.484	1.485	1.486	1.488	1.489	1.489	1.490	1.491	1.492	1.494	1.495	1.496	1.498	1.499	1.500	1.501	1.502	1.504	1.504	1.505	1.506	1.506	1.506	1.508	1.508	1.508	1.506	1.508	1.506	1.506	1.504	1.504	1.501	1.500	1.498	1.495	1.494	1.490	1.486	1.482	1.480	1.476	1.471	1.468	1.462	1.458	1.451	1.446	1.440	1.432	1.428	1.420	1.411	1.404	1.398	1.389	1.380	1.371	1.362	1.354	1.342	1.334	1.324	1.312	1.301	1.291	1.280	1.269	1.258	1.246	1.235	1.224	1.211	1.199	1.186	1.175	1.162	1.150	1.136	1.125	1.112	1.100	1.088	1.075	1.064	1.050	1.039	1.026	1.014	1.001	0.991	0.979	0.968	0.956	0.945	0.932	0.921	0.911	0.899	0.889	0.879	0.869	0.859	0.849	0.840	0.830	0.821	0.812	0.804	0.796	0.789	0.781	0.774	0.766	0.760	0.752	0.748	0.741	0.736	0.730	0.726	0.721	0.718	0.715	0.711	0.709	0.706	0.705	0.702	0.701	0.701	0.701	0.702	0.702	0.704	0.706	0.708	0.711	0.714	0.718	0.721	0.728	0.732	0.738	0.744	0.751	0.759	0.766	0.774	0.785	0.794	0.804	0.814	0.825	0.836	0.848	0.860	0.872	0.886	0.900	0.914	0.929	0.942	0.958	0.972	0.989	1.005	1.021	1.038	1.054	1.070	1.088	1.105	1.121	1.139	1.156	1.175	1.191	1.209	1.228	1.245	1.261	1.279	1.296	1.314	1.330	1.348	1.364	1.381	1.399	1.414	1.431	1.446	1.462	1.478	1.492	1.509	1.524	1.538	1.552	1.566	1.580	1.594	1.606	1.621	1.634	1.646	1.659	1.670	1.682	1.694	1.705	1.715	1.725	1.736	1.746	1.755	1.765	1.774	1.784	1.791	1.799	1.808	1.814	1.821	1.829	1.836	1.841	1.848	1.852	1.858	1.861	1.866	1.870	1.874	1.878	1.880	1.882	1.885	1.886	1.888	1.889	1.889	1.889	1.888	1.886	1.885	1.884	1.882	1.879	1.878	1.874	1.871	1.866	1.862	1.859	1.854	1.849	1.844	1.839	1.831	1.825	1.819	1.812	1.806	1.799	1.791	1.784	1.776	1.769	1.761	1.754	1.745	1.736	1.729	1.720	1.711	1.702	1.694	1.684	1.676	1.666	1.658	1.649	1.640	1.630	1.621	1.612	1.602	1.594	1.585	1.575	1.566	1.558	1.549	1.540	1.531	1.522	1.514	1.506	1.496	1.488	1.480	1.472	1.465	1.458	1.450	1.442	1.436	1.430	1.424	1.418	1.411	1.406	1.401	1.396	1.391	1.389	1.385	1.381	1.379	1.376	1.375	1.374	1.372	1.372	1.374	1.372	1.374	1.375	1.379	1.380	1.382	1.386	1.390	1.394	1.399	1.404	1.409	1.414	1.420	1.426	1.432	1.440	1.446	1.452	1.460	1.468	1.475	1.482	1.491	1.498	1.505	1.512	1.521	1.528	1.535	1.542	1.550	1.555	1.562	1.569	1.575	1.580	1.586	1.591	1.596	1.600	1.605	1.609	1.611	1.615	1.618	1.619	1.621	1.622	1.624	1.626	1.626	1.626	1.628	1.626	1.626	1.626	1.626	1.625	1.624	1.622	1.622	1.621	1.620	1.620	1.619	1.618	1.616	1.616	1.616	1.615	1.615	1.615	1.615	1.615	1.615	1.616	1.619	1.619	1.621	1.624	1.625	1.628	1.631	1.635	1.638	1.641	1.645	1.651	1.655	1.660	1.665	1.671	1.675	1.681	1.688	1.692	1.699	1.706	1.711	1.719	1.725	1.731	1.739	1.745	1.751	1.758	1.764	1.770	1.778	1.784	1.790	1.796	1.802	1.808	1.814	1.819	1.826	1.830	1.836	1.841	1.846	1.851	1.856	1.860	1.865	1.869	1.874	1.878	1.881	1.884	1.888	1.891	1.895	1.899	1.901	1.904	1.908	1.910	1.912	1.915	1.919	1.921	1.924	1.925	1.928	1.930	1.932	1.935	1.938	1.939	1.941	1.944	1.945	1.946	1.949	1.950	1.952	1.954	1.955	1.956	1.958	1.959	1.960	1.961	1.961	1.962	1.964	1.965	1.965	1.966	1.966	1.968	1.966	1.968	1.968	1.968	1.968	1.968	1.966	1.968	1.968	1.966	1.966	1.966	1.965	1.964	1.964	1.962	1.962	1.961	1.961	1.960	1.959	1.956	1.956	1.955	1.954	1.952	1.951	1.949	1.948	1.946	1.945	1.942	1.940	1.938	1.935	1.931	1.929	1.925	1.922	1.919	1.914	1.910	1.905	1.901	1.894	1.889	1.882	1.876	1.869	1.861	1.854	1.845	1.836	1.826	1.816	1.806	1.794	1.782	1.770	1.758	1.745	1.731	1.716	1.702	1.688	1.671	1.656	1.640	1.624	1.605	1.589	1.571	1.554	1.535	1.518	1.499	1.480	1.461	1.444	1.425	1.406	1.389	1.370	1.352	1.335	1.318	1.300	1.285	1.268	1.252	1.238	1.222	1.209	1.196	1.182	1.170	1.159	1.148	1.139	1.129	1.121	1.112	1.105	1.098	1.092	1.088	1.084	1.080	1.076	1.075	1.074	1.072	1.072	1.074	1.074	1.076	1.078	1.080	1.085	1.088	1.091	1.096	1.100	1.105	1.110	1.115	1.121	1.126	1.132	1.138	1.144	1.150	1.155	1.160	1.166	1.170	1.176	1.181	1.186	1.190	1.194	1.198	1.201	1.204	1.208	1.210	1.211	1.212	1.214	1.214	1.214	1.214	1.212	1.210	1.209	1.206	1.204	1.200	1.196	1.191	1.186	1.180	1.175	1.169	1.160	1.154	1.146	1.138	1.129	1.119	1.109	1.100	1.089	1.078	1.066	1.055	1.042	1.029	1.018	1.004	0.990	0.976	0.962	0.949	0.934	0.919	0.904	0.890	0.875	0.859	0.844	0.829	0.814	0.798	0.784	0.768	0.752	0.738	0.724	0.710	0.695	0.681	0.669	0.655	0.642	0.630	0.616	0.606	0.594	0.584	0.575	0.565	0.556	0.548	0.541	0.534	0.529	0.522	0.519	0.516	0.512	0.511	0.511	0.511	0.511	0.514	0.518	0.521	0.525	0.531	0.538	0.545	0.552	0.564	0.572	0.584	0.596	0.609	0.624	0.638	0.654	0.670	0.686	0.705	0.724	0.744	0.762	0.785	0.806	0.829	0.851	0.874	0.896	0.921	0.945	0.969	0.995	1.019	1.045	1.070	1.096	1.121	1.146	1.172	1.199	1.224	1.250	1.274	1.300	1.324	1.350	1.374	1.399	1.421	1.446	1.469	1.491	1.514	1.536	1.558	1.578	1.599	1.618	1.636	1.656	1.674	1.692	1.710	1.728	1.744	1.760	1.775	1.790	1.805	1.819	1.832	1.846	1.859	1.872	1.885	1.896	1.909	1.920	1.931	1.942	1.954	1.965	1.975	1.986	1.998	2.006	2.018	2.026	2.038	2.046	2.058	2.066	2.075	2.086	2.095	2.104	2.115	2.124	2.132	2.141	2.150	2.159	2.168	2.176	2.185	2.194	2.200	2.209	2.215	2.222	2.229	2.235	2.241	2.245	2.250	2.254	2.259	2.260	2.264	2.266	2.266	2.268	2.268	2.265	2.264	2.261	2.259	2.255	2.250	2.244	2.238	2.229	2.221	2.212	2.202	2.192	2.180	2.168	2.155	2.141	2.126	2.109	2.094	2.076	2.058	2.040	2.021	2.001	1.981	1.960	1.939	1.918	1.894	1.872	1.849	1.825	1.801	1.778	1.752	1.729	1.704	1.678	1.652	1.628	1.602	1.578	1.552	1.528	1.502	1.479	1.454	1.429	1.404	1.380	1.356	1.332	1.310	1.286	1.264	1.241	1.219	1.198	1.175	1.154	1.132	1.111	1.092	1.072	1.052	1.034	1.014	0.996	0.978	0.960	0.944	0.926	0.910	0.892	0.876	0.861	0.845	0.830	0.815	0.801	0.788	0.774	0.759	0.745	0.732	0.719	0.706	0.694	0.681	0.671	0.659	0.646	0.635	0.624	0.612	0.601	0.590	0.580	0.569	0.558	0.548	0.536	0.526	0.516	0.505	0.495	0.485	0.474	0.464	0.452	0.442	0.431	0.421	0.411	0.400	0.389	0.378	0.368	0.356	0.345	0.332	0.321	0.309	0.296	0.284	0.274	0.260	0.249	0.236	0.222	0.211	0.198	0.185	0.171	0.158	0.145	0.132	0.119	0.106	0.092	0.080	0.066	0.054	0.040	0.026	0.014	0.001	-0.011	-0.024	-0.035	-0.048	-0.060	-0.071	-0.082	-0.094	-0.104	-0.114	-0.125	-0.134	-0.144	-0.152	-0.161	-0.170	-0.178	-0.186	-0.194	-0.201	-0.208	-0.215	-0.221	-0.228	-0.231	-0.238	-0.242	-0.246	-0.252	-0.256	-0.260	-0.264	-0.268	-0.270	-0.274	-0.278	-0.280	-0.282	-0.285	-0.288	-0.289	-0.291	-0.294	-0.295	-0.298	-0.298	-0.300	-0.301	-0.302	-0.304	-0.305	-0.306	-0.308	-0.309	-0.309	-0.310	-0.310	-0.311	-0.311	-0.311	-0.311	-0.311	-0.311	-0.311	-0.310	-0.309	-0.308	-0.306	-0.306	-0.304	-0.302	-0.300	-0.298	-0.295	-0.291	-0.289	-0.285	-0.281	-0.278	-0.274	-0.269	-0.264	-0.259	-0.254	-0.248	-0.242	-0.236	-0.230	-0.222	-0.215	-0.209	-0.201	-0.194	-0.186	-0.179	-0.171	-0.164	-0.156	-0.148	-0.140	-0.131	-0.122	-0.115	-0.106	-0.099	-0.091	-0.082	-0.075	-0.066	-0.059	-0.051	-0.044	-0.035	-0.026	-0.020	-0.012	-0.005	0.001	0.009	0.016	0.022	0.029	0.036	0.042	0.049	0.055	0.061	0.068	0.072	0.079	0.084	0.089	0.094	0.100	0.105	0.110	0.115	0.119	0.122	0.128	0.132	0.136	0.140	0.144	0.148	0.150	0.154	0.158	0.160	0.162	0.165	0.166	0.168	0.170	0.171	0.171	0.172	0.172	0.171	0.171	0.170	0.170	0.168	0.166	0.162	0.160	0.156	0.152	0.148	0.142	0.138	0.131	0.125	0.118	0.110	0.102	0.094	0.085	0.076	0.066	0.056	0.045	0.034	0.021	0.010	-0.002	-0.015	-0.028	-0.041	-0.056	-0.070	-0.084	-0.098	-0.112	-0.128	-0.141	-0.158	-0.172	-0.188	-0.202	-0.218	-0.234	-0.249	-0.265	-0.279	-0.295	-0.309	-0.324	-0.338	-0.351	-0.365	-0.379	-0.391	-0.404	-0.416	-0.429	-0.440	-0.450	-0.461	-0.472	-0.480	-0.490	-0.499	-0.507	-0.515	-0.521	-0.528	-0.534	-0.539	-0.544	-0.548	-0.551	-0.554	-0.556	-0.558	-0.558	-0.558	-0.558	-0.558	-0.556	-0.554	-0.551	-0.549	-0.544	-0.540	-0.535	-0.531	-0.525	-0.519	-0.512	-0.504	-0.498	-0.489	-0.480	-0.472	-0.461	-0.452	-0.444	-0.434	-0.422	-0.412	-0.401	-0.391	-0.380	-0.369	-0.358	-0.348	-0.335	-0.324	-0.312	-0.301	-0.291	-0.279	-0.268	-0.258	-0.246	-0.236	-0.228	-0.218	-0.208	-0.199	-0.189	-0.180	-0.171	-0.164	-0.155	-0.149	-0.142	-0.135	-0.129	-0.124	-0.119	-0.114	-0.109	-0.105	-0.101	-0.099	-0.096	-0.094	-0.091	-0.090	-0.089	-0.089	-0.089	-0.089	-0.089	-0.090	-0.090	-0.091	-0.094	-0.095	-0.099	-0.101	-0.104	-0.108	-0.111	-0.115	-0.119	-0.124	-0.126	-0.131	-0.136	-0.141	-0.146	-0.151	-0.156	-0.162	-0.168	-0.174	-0.179	-0.185	-0.190	-0.198	-0.202	-0.209	-0.214	-0.220	-0.226	-0.232	-0.239	-0.244	-0.250	-0.255	-0.260	-0.265	-0.270	-0.275	-0.280	-0.285	-0.289	-0.292	-0.296	-0.300	-0.304	-0.306	-0.309	-0.311	-0.314	-0.315	-0.316	-0.316	-0.318	-0.318	-0.318	-0.315	-0.314	-0.311	-0.310	-0.306	-0.301	-0.298	-0.294	-0.289	-0.282	-0.276	-0.270	-0.261	-0.254	-0.245	-0.236	-0.228	-0.218	-0.206	-0.196	-0.185	-0.174	-0.161	-0.149	-0.136	-0.124	-0.109	-0.096	-0.082	-0.068	-0.054	-0.040	-0.025	-0.011	0.004	0.019	0.034	0.048	0.062	0.078	0.092	0.108	0.121	0.136	0.151	0.165	0.179	0.192	0.206	0.220	0.234	0.246	0.259	0.272	0.286	0.298	0.310	0.322	0.335	0.345	0.358	0.369	0.381	0.391	0.402	0.414	0.424	0.435	0.446	0.458	0.469	0.479	0.490	0.502	0.512	0.525	0.536	0.548	0.559	0.570	0.582	0.594	0.606	0.620	0.631	0.644	0.658	0.669	0.682	0.695	0.709	0.720	0.734	0.748	0.761	0.774	0.786	0.800	0.812	0.825	0.838	0.850	0.861	0.874	0.885	0.898	0.909	0.919	0.930	0.940	0.950	0.959	0.968	0.975	0.984	0.991	0.998	1.004	1.010	1.015	1.020	1.024	1.026	1.030	1.032	1.035	1.036	1.036	1.038	1.038	1.038	1.036	1.036	1.034	1.032	1.030	1.028	1.025	1.022	1.019	1.016	1.012	1.009	1.005	1.002	0.999	0.996	0.992	0.990	0.986	0.984	0.981	0.979	0.976	0.975	0.974	0.972	0.972	0.971	0.970	0.971	0.971	0.972	0.975	0.976	0.979	0.982	0.985	0.988	0.992	0.998	1.002	1.008	1.012	1.019	1.025	1.031	1.039	1.045	1.052	1.061	1.069	1.076	1.084	1.092	1.100	1.109	1.118	1.125	1.134	1.142	1.150	1.158	1.165	1.172	1.179	1.186	1.194	1.200	1.206	1.211	1.216	1.221	1.225	1.229	1.232	1.236	1.239	1.240	1.241	1.242	1.242	1.241	1.241	1.239	1.236	1.232	1.230	1.226	1.221	1.216	1.210	1.204	1.198	1.189	1.181	1.172	1.162	1.154	1.144	1.134	1.121	1.110	1.099	1.088	1.074	1.061	1.049	1.035	1.021	1.009	0.995	0.981	0.968	0.954	0.940	0.926	0.912	0.899	0.885	0.872	0.859	0.846	0.832	0.820	0.808	0.796	0.785	0.774	0.762	0.751	0.742	0.732	0.722	0.714	0.706	0.699	0.691	0.684	0.679	0.672	0.668	0.664	0.659	0.656	0.652	0.650	0.649	0.646	0.648	0.646	0.648	0.648	0.649	0.651	0.654	0.656	0.660	0.665	0.669	0.675	0.680	0.686	0.692	0.700	0.708	0.718	0.725	0.735	0.744	0.755	0.765	0.778	0.789	0.802	0.814	0.828	0.841	0.856	0.871	0.886	0.902	0.919	0.936	0.952	0.970	0.988	1.008	1.025	1.045	1.065	1.085	1.105	1.126	1.146	1.168	1.189	1.211	1.232	1.255	1.276	1.300	1.321	1.344	1.368	1.390	1.412	1.434	1.455	1.478	1.499	1.520	1.541	1.562	1.582	1.602	1.621	1.640	1.659	1.676	1.694	1.711	1.728	1.742	1.758	1.771	1.784	1.796	1.808	1.818	1.828	1.836	1.844	1.851	1.858	1.864	1.868	1.871	1.874	1.876	1.878	1.878	1.876	1.876	1.872	1.870	1.866	1.862	1.856	1.850	1.844	1.836	1.829	1.820	1.811	1.801	1.791	1.780	1.770	1.758	1.746	1.735	1.722	1.709	1.696	1.684	1.669	1.656	1.642	1.630	1.615	1.601	1.588	1.574	1.560	1.546	1.531	1.518	1.505	1.491	1.478	1.464	1.450	1.438	1.425	1.411	1.398	1.385	1.372	1.361	1.348	1.335	1.324	1.311	1.299	1.289	1.276	1.265	1.254	1.241	1.231	1.219	1.208	1.196	1.185	1.174	1.162	1.151	1.140	1.129	1.118	1.106	1.096	1.084	1.072	1.062	1.050	1.040	1.028	1.018	1.005	0.994	0.982	0.971	0.961	0.949	0.939	0.928	0.915	0.905	0.895	0.884	0.874	0.862	0.852	0.844	0.832	0.822	0.814	0.805	0.798	0.789	0.780	0.772	0.765	0.758	0.751	0.745	0.740	0.735	0.730	0.726	0.722	0.719	0.716	0.715	0.712	0.712	0.711	0.711	0.712	0.714	0.716	0.719	0.721	0.725	0.730	0.734	0.739	0.745	0.751	0.758	0.766	0.772	0.781	0.789	0.798	0.806	0.816	0.825	0.834	0.844	0.854	0.864	0.874	0.882	0.894	0.902	0.912	0.922	0.931	0.941	0.950	0.959	0.968	0.975	0.984	0.990	0.998	1.004	1.009	1.014	1.018	1.022	1.026	1.028	1.030	1.031	1.031	1.032	1.031	1.030	1.028	1.025	1.021	1.018	1.012	1.008	1.001	0.995	0.988	0.980	0.971	0.962	0.954	0.944	0.932	0.922	0.912	0.900	0.889	0.878	0.865	0.852	0.841	0.829	0.816	0.804	0.792	0.779	0.768	0.755	0.744	0.731	0.721	0.710	0.699	0.689	0.680	0.670	0.661	0.652	0.645	0.638	0.630	0.624	0.619	0.612	0.609	0.604	0.600	0.598	0.595	0.594	0.592	0.592	0.592	0.592	0.594	0.596	0.599	0.601	0.605	0.610	0.615	0.620	0.626	0.631	0.639	0.646	0.655	0.664	0.672	0.681	0.690	0.700	0.711	0.722	0.732	0.745	0.756	0.769	0.781	0.794	0.806	0.821	0.834	0.848	0.860	0.875	0.890	0.904	0.918	0.932	0.948	0.961	0.976	0.991	1.006	1.020	1.035	1.049	1.064	1.079	1.092	1.106	1.120	1.132	1.148	1.160	1.174	1.185	1.198	1.209	1.220	1.231	1.242	1.254	1.262	1.272	1.281	1.290	1.298	1.305	1.312	1.319	1.325	1.331	1.335	1.340	1.345	1.349	1.352	1.355	1.358	1.359	1.362	1.364	1.364	1.365	1.365	1.365	1.365	1.365	1.364	1.364	1.362	1.362	1.361	1.361	1.360	1.360	1.359	1.358	1.358	1.356	1.358	1.356	1.358	1.359	1.358	1.360	1.361	1.362	1.365	1.369	1.371	1.376	1.380	1.385	1.389	1.395	1.401	1.408	1.415	1.421	1.429	1.438	1.446	1.455	1.464	1.474	1.484	1.495	1.506	1.516	1.529	1.540	1.552	1.565	1.576	1.588	1.601	1.614	1.625	1.639	1.651	1.664	1.675	1.686	1.699	1.711	1.721	1.732	1.742	1.752	1.762	1.771	1.780	1.789	1.796	1.802	1.810	1.815	1.820	1.825	1.828	1.831	1.832	1.835	1.835	1.835	1.836	1.834	1.831	1.830	1.825	1.821	1.816	1.810	1.802	1.795	1.788	1.779	1.769	1.760	1.749	1.736	1.724	1.712	1.699	1.685	1.671	1.656	1.641	1.625	1.610	1.592	1.578	1.560	1.542	1.526	1.509	1.490	1.472	1.455	1.436	1.419	1.401	1.382	1.366	1.348	1.330	1.314	1.296	1.280	1.262	1.246	1.231	1.215	1.200	1.185	1.171	1.156	1.142	1.129	1.116	1.104	1.094	1.081	1.070	1.060	1.051	1.040	1.031	1.024	1.016	1.009	1.001	0.995	0.989	0.982	0.978	0.974	0.969	0.965	0.962	0.960	0.958	0.954	0.952	0.951	0.950	0.950	0.949	0.949	0.950	0.950	0.951	0.951	0.952	0.955	0.955	0.958	0.960	0.962	0.964	0.966	0.970	0.971	0.975	0.978	0.981	0.984	0.988	0.989	0.992	0.996	0.999	1.001	1.005	1.009	1.012	1.015	1.019	1.021	1.024	1.028	1.030	1.032	1.036	1.039	1.041	1.045	1.048	1.050	1.052	1.055	1.058	1.060	1.064	1.065	1.068	1.070	1.074	1.076	1.079	1.081	1.084	1.086	1.089	1.092	1.095	1.098	1.101	1.105	1.109	1.111	1.115	1.118	1.122	1.126	1.130	1.135	1.140	1.144	1.149	1.154	1.159	1.164	1.170	1.175	1.180	1.186	1.192	1.199	1.206	1.214	1.220	1.228	1.235	1.242	1.250	1.258	1.266	1.274	1.281	1.290	1.299	1.308	1.316	1.326	1.334	1.344	1.351	1.362	1.370	1.380	1.390	1.399	1.408	1.418	1.428	1.436	1.445	1.455	1.465	1.474	1.484	1.492	1.502	1.511	1.521	1.529	1.539	1.548	1.556	1.565	1.574	1.582	1.591	1.601	1.609	1.618	1.626	1.634	1.642	1.651	1.659	1.668	1.675	1.682	1.691	1.698	1.706	1.714	1.720	1.728	1.735	1.742	1.749	1.756	1.762	1.770	1.776	1.782	1.788	1.794	1.801	1.806	1.812	1.818	1.824	1.830	1.835	1.841	1.845	1.851	1.856	1.861	1.865	1.870	1.875	1.880	1.884	1.888	1.892	1.896	1.900	1.904	1.908	1.910	1.915	1.918	1.921	1.925	1.926	1.930	1.932	1.935	1.938	1.940	1.942	1.945	1.948	1.949	1.951	1.954	1.955	1.956	1.959	1.960	1.962	1.964	1.965	1.966	1.969	1.969	1.970	1.971	1.971	1.972	1.974	1.974	1.974	1.974	1.975	1.975	1.975	1.976	1.975	1.975	1.975	1.975	1.974	1.974	1.972	1.971	1.970	1.969	1.968	1.966	1.965	1.964	1.962	1.961	1.959	1.956	1.955	1.954	1.952	1.950	1.949	1.946	1.945	1.942	1.941	1.940	1.938	1.935	1.932	1.931	1.930	1.929	1.928	1.925	1.924	1.922	1.920	1.920	1.918	1.918	1.916	1.915	1.914	1.912	1.912	1.912	1.911	1.911	1.910	1.910	1.910	1.910	1.910	1.909	1.909	1.909	1.909	1.909	1.908	1.908	1.906	1.906	1.905	1.905	1.904	1.901	1.901	1.899	1.898	1.895	1.894	1.891	1.889	1.885	1.882	1.880	1.876	1.871	1.869	1.862	1.859	1.852	1.846	1.840	1.834	1.826	1.819	1.811	1.804	1.795	1.786	1.776	1.768	1.756	1.745	1.734	1.724	1.711	1.699	1.686	1.672	1.659	1.645	1.630	1.616	1.601	1.586	1.571	1.555	1.540	1.522	1.506	1.490	1.474	1.458	1.440	1.424	1.406	1.390	1.372	1.356	1.340	1.322	1.306	1.290	1.274	1.259	1.244	1.229	1.215	1.201	1.188	1.174	1.162	1.150	1.139	1.129	1.119	1.109	1.100	1.092	1.086	1.080	1.074	1.069	1.065	1.064	1.060	1.059	1.060	1.060	1.061	1.065	1.068	1.071	1.078	1.084	1.090	1.098	1.106	1.116	1.126	1.138	1.149	1.161	1.175	1.189	1.204	1.218	1.235	1.251	1.268	1.285	1.302	1.321	1.341	1.360	1.379	1.399	1.419	1.439	1.459	1.479	1.499	1.519	1.539	1.559	1.579	1.600	1.620	1.639	1.658	1.676	1.695	1.714	1.730	1.749	1.765	1.781	1.796	1.812	1.826	1.841	1.854	1.866	1.879	1.891	1.902	1.912	1.924	1.934	1.942	1.949	1.958	1.964	1.971	1.976	1.981	1.986	1.991	1.994	1.998	2.000	2.002	2.004	2.006	2.007	2.007	2.007	2.009	2.007	2.007	2.006	2.006	2.005	2.002	2.002	2.000	1.999	1.998	1.996	1.994	1.992	1.991	1.990	1.989	1.988	1.988	1.985	1.984	1.984	1.985	1.985	1.984	1.985	1.985	1.986	1.988	1.990	1.992	1.994	1.996	1.999	2.002	2.006	2.010	2.015	2.019	2.024	2.029	2.035	2.041	2.047	2.055	2.061	2.070	2.076	2.085	2.094	2.101	2.111	2.120	2.129	2.139	2.148	2.159	2.169	2.179	2.189	2.200	2.210	2.220	2.231	2.241	2.252	2.262	2.272	2.282	2.294	2.302	2.314	2.322	2.332	2.341	2.349	2.358	2.366	2.374	2.380	2.388	2.392	2.399	2.404	2.409	2.411	2.416	2.419	2.420	2.421	2.421	2.421	2.420	2.419	2.416	2.412	2.409	2.405	2.399	2.391	2.384	2.376	2.369	2.358	2.348	2.336	2.325	2.311	2.299	2.285	2.270	2.254	2.239	2.221	2.205	2.186	2.168	2.149	2.129	2.110	2.090	2.070	2.049	2.029	2.006	1.985	1.965	1.944	1.921	1.899	1.878	1.855	1.834	1.812	1.790	1.769	1.748	1.726	1.705	1.685	1.664	1.644	1.624	1.604	1.585	1.565	1.546	1.528	1.509	1.492	1.474	1.458	1.440	1.424	1.409	1.392	1.378	1.362	1.348	1.334	1.319	1.306	1.292	1.280	1.266	1.255	1.244	1.231	1.219	1.209	1.198	1.186	1.175	1.165	1.154	1.145	1.134	1.124	1.115	1.105	1.096	1.086	1.076	1.068	1.059	1.050	1.040	1.031	1.022	1.014	1.004	0.994	0.986	0.975	0.966	0.956	0.946	0.936	0.928	0.918	0.908	0.896	0.886	0.876	0.866	0.855	0.845	0.832	0.821	0.810	0.799	0.786	0.775	0.762	0.750	0.738	0.725	0.711	0.700	0.686	0.672	0.660	0.646	0.634	0.619	0.606	0.592	0.579	0.565	0.552	0.540	0.526	0.514	0.500	0.486	0.475	0.462	0.451	0.439	0.428	0.416	0.405	0.395	0.385	0.375	0.366	0.358	0.349	0.341	0.334	0.328	0.321	0.316	0.312	0.308	0.304	0.300	0.299	0.298	0.296	0.295	0.295	0.295	0.295	0.298	0.300	0.301	0.305	0.308	0.311	0.316	0.320	0.324	0.329	0.334	0.339	0.344	0.349	0.354	0.359	0.362	0.368	0.371	0.376	0.380	0.384	0.386	0.389	0.391	0.392	0.392	0.392	0.392	0.391	0.390	0.386	0.382	0.379	0.372	0.366	0.360	0.351	0.344	0.334	0.324	0.311	0.299	0.286	0.272	0.259	0.244	0.228	0.210	0.192	0.175	0.156	0.138	0.119	0.099	0.080	0.059	0.039	0.018	-0.001	-0.024	-0.045	-0.065	-0.086	-0.106	-0.128	-0.148	-0.166	-0.186	-0.206	-0.224	-0.242	-0.259	-0.278	-0.292	-0.309	-0.325	-0.340	-0.354	-0.366	-0.379	-0.391	-0.402	-0.414	-0.424	-0.432	-0.441	-0.450	-0.456	-0.464	-0.470	-0.475	-0.479	-0.485	-0.489	-0.491	-0.495	-0.498	-0.500	-0.502	-0.504	-0.506	-0.507	-0.507	-0.509	-0.510	-0.512	-0.512	-0.512	-0.514	-0.515	-0.516	-0.518	-0.520	-0.520	-0.522	-0.525	-0.526	-0.530	-0.531	-0.535	-0.538	-0.541	-0.546	-0.549	-0.554	-0.559	-0.564	-0.569	-0.575	-0.580	-0.588	-0.594	-0.600	-0.608	-0.615	-0.622	-0.631	-0.641	-0.649	-0.658	-0.669	-0.678	-0.688	-0.699	-0.709	-0.719	-0.730	-0.741	-0.752	-0.765	-0.778	-0.789	-0.802	-0.815	-0.828	-0.841	-0.855	-0.869	-0.882	-0.896	-0.911	-0.925	-0.939	-0.954	-0.969	-0.984	-0.998	-1.014	-1.029	-1.044	-1.059	-1.074	-1.089	-1.104	-1.118	-1.134	-1.148	-1.161	-1.175	-1.189	-1.202	-1.215	-1.228	-1.240	-1.252	-1.264	-1.275	-1.284	-1.295	-1.304	-1.314	-1.321	-1.329	-1.336	-1.341	-1.348	-1.352	-1.356	-1.359	-1.362	-1.364	-1.365	-1.365	-1.365	-1.364	-1.362	-1.360	-1.358	-1.354	-1.349	-1.344	-1.338	-1.331	-1.325	-1.318	-1.310	-1.300	-1.291	-1.282	-1.272	-1.262	-1.251	-1.240	-1.230	-1.219	-1.206	-1.195	-1.182	-1.171	-1.158	-1.145	-1.134	-1.120	-1.109	-1.095	-1.084	-1.070	-1.058	-1.045	-1.032	-1.019	-1.008	-0.994	-0.982	-0.969	-0.956	-0.944	-0.930	-0.919	-0.905	-0.891	-0.880	-0.866	-0.852	-0.840	-0.826	-0.811	-0.798	-0.782	-0.769	-0.755	-0.739	-0.724	-0.709	-0.694	-0.678	-0.660	-0.645	-0.628	-0.611	-0.592	-0.575	-0.558	-0.539	-0.521	-0.501	-0.484	-0.464	-0.444	-0.425	-0.406	-0.385	-0.365	-0.345	-0.325	-0.305	-0.285	-0.265	-0.244	-0.224	-0.205	-0.185	-0.166	-0.145	-0.126	-0.108	-0.089	-0.070	-0.051	-0.034	-0.016	0.001	0.019	0.035	0.051	0.068	0.082	0.099	0.114	0.129	0.144	0.158	0.172	0.186	0.200	0.214	0.228	0.241	0.254	0.266	0.280	0.291	0.305	0.318	0.329	0.342	0.355	0.368	0.380	0.392	0.406	0.419	0.432	0.445	0.459	0.471	0.485	0.500	0.512	0.526	0.541	0.555	0.570	0.585	0.600	0.615	0.629	0.645	0.660	0.675	0.690	0.706	0.720	0.736	0.750	0.766	0.781	0.796	0.811	0.825	0.840	0.855	0.869	0.881	0.895	0.909	0.921	0.934	0.946	0.958	0.971	0.982	0.992	1.002	1.012	1.022	1.031	1.040	1.050	1.058	1.065	1.072	1.080	1.086	1.094	1.099	1.106	1.111	1.116	1.121	1.126	1.131	1.136	1.141	1.145	1.149	1.154	1.158	1.161	1.166	1.169	1.174	1.179	1.181	1.186	1.190	1.194	1.199	1.204	1.208	1.214	1.219	1.224	1.230	1.236	1.242	1.249	1.256	1.262	1.270	1.279	1.285	1.294	1.302	1.311	1.320	1.330	1.340	1.350	1.360	1.370	1.381	1.392	1.404	1.415	1.428	1.440	1.451	1.464	1.476	1.490	1.502	1.515	1.529	1.541	1.555	1.568	1.581	1.595	1.608	1.620	1.634	1.646	1.660	1.671	1.684	1.695	1.708	1.719	1.730	1.741	1.751	1.761	1.771	1.780	1.789	1.796	1.804	1.811	1.818	1.824	1.829	1.834	1.838	1.841	1.845	1.848	1.848	1.850	1.850	1.850	1.848	1.846	1.845	1.841	1.838	1.835	1.830	1.825	1.820	1.814	1.806	1.800	1.791	1.784	1.776	1.768	1.758	1.749	1.739	1.729	1.720	1.709	1.699	1.688	1.678	1.668	1.658	1.646	1.636	1.625	1.615	1.605	1.595	1.585	1.575	1.565	1.558	1.548	1.539	1.530	1.521	1.515	1.506	1.500	1.492	1.486	1.481	1.475	1.470	1.465	1.460	1.456	1.452	1.449	1.446	1.442	1.440	1.439	1.435	1.434	1.432	1.431	1.431	1.430	1.429	1.429	1.429	1.429	1.429	1.429	1.429	1.429	1.429	1.429	1.429	1.429	1.429	1.429	1.429	1.429	1.428	1.428	1.426	1.425	1.424	1.422	1.420	1.419	1.415	1.414	1.411	1.406	1.404	1.401	1.396	1.391	1.389	1.384	1.379	1.374	1.369	1.364	1.358	1.351	1.346	1.340	1.334	1.329	1.322	1.316	1.311	1.305	1.300	1.294	1.288	1.282	1.278	1.272	1.269	1.264	1.260	1.256	1.254	1.250	1.248	1.246	1.245	1.244	1.244	1.244	1.244	1.245	1.246	1.249	1.252	1.255	1.259	1.262	1.266	1.272	1.278	1.284	1.290	1.296	1.304	1.310	1.319	1.325	1.334	1.342	1.351	1.359	1.368	1.376	1.384	1.392	1.401	1.410	1.418	1.425	1.434	1.441	1.449	1.454	1.460	1.466	1.471	1.478	1.480	1.485	1.488	1.490	1.492	1.494	1.495	1.495	1.495	1.494	1.492	1.490	1.486	1.484	1.479	1.474	1.469	1.464	1.456	1.450	1.442	1.435	1.426	1.418	1.408	1.398	1.388	1.378	1.366	1.355	1.344	1.331	1.320	1.306	1.295	1.282	1.269	1.256	1.244	1.230	1.216	1.202	1.189	1.176	1.162	1.149	1.135	1.121	1.109	1.095	1.081	1.066	1.054	1.040	1.026	1.012	0.999	0.985	0.972	0.959	0.944	0.931	0.918	0.904	0.890	0.876	0.862	0.849	0.835	0.821	0.809	0.795	0.781	0.768	0.754	0.741	0.726	0.714	0.699	0.686	0.674	0.659	0.646	0.631	0.619	0.605	0.591	0.579	0.564	0.551	0.538	0.524	0.511	0.498	0.484	0.472	0.459	0.446	0.432	0.419	0.406	0.394	0.381	0.369	0.355	0.344	0.331	0.319	0.308	0.294	0.282	0.271	0.259	0.246	0.235	0.222	0.210	0.199	0.188	0.175	0.165	0.152	0.141	0.130	0.119	0.108	0.096	0.086	0.074	0.062	0.052	0.041	0.030	0.020	0.009	-0.001	-0.012	-0.022	-0.031	-0.042	-0.052	-0.062	-0.072	-0.081	-0.091	-0.100	-0.109	-0.119	-0.128	-0.136	-0.144	-0.152	-0.161	-0.168	-0.175	-0.182	-0.189	-0.195	-0.202	-0.208	-0.214	-0.218	-0.224	-0.229	-0.232	-0.238	-0.240	-0.244	-0.246	-0.249	-0.250	-0.252	-0.252	-0.254	-0.254	-0.255	-0.255	-0.255	-0.252	-0.252	-0.250	-0.250	-0.248	-0.244	-0.241	-0.239	-0.236	-0.232	-0.229	-0.225	-0.221	-0.216	-0.212	-0.209	-0.205	-0.200	-0.196	-0.191	-0.188	-0.182	-0.178	-0.174	-0.170	-0.165	-0.161	-0.156	-0.154	-0.150	-0.146	-0.142	-0.140	-0.136	-0.132	-0.131	-0.129	-0.125	-0.124	-0.121	-0.119	-0.118	-0.116	-0.115	-0.114	-0.114	-0.112	-0.111	-0.110	-0.109	-0.109	-0.108	-0.106	-0.105	-0.104	-0.102	-0.101	-0.100	-0.098	-0.096	-0.094	-0.091	-0.089	-0.084	-0.081	-0.078	-0.072	-0.068	-0.064	-0.058	-0.051	-0.044	-0.038	-0.029	-0.021	-0.011	-0.002	0.008	0.019	0.030	0.042	0.055	0.068	0.082	0.096	0.111	0.128	0.144	0.160	0.178	0.196	0.215	0.234	0.254	0.274	0.294	0.315	0.336	0.359	0.381	0.405	0.428	0.451	0.475	0.500	0.524	0.549	0.575	0.599	0.625	0.651	
