# Supplementary material for: Motion onset VEPs can see through the blur
Source: Sci Rep. 2024 Sep 12;14:21296. doi: 10.1038/s41598-024-72483-z (PMC11393312; doi:10.1038/s41598-024-72483-z)
Supplement: Supplementary file 3 — Supplementary Information 3. [file 41598_2024_72483_MOESM3_ESM.zip › VEP_raw_data/source_data/SourcBlurVEP-S010_VEP_2023-04-14_15-03-04.txt]

0.000	0.000	99999.999	6250.000	50.000	-2193.000	-2061.000	6248.000	7.000	100.000	5.000	2.000	1.000	1.000	0.000	0.000	0.000	0.000	0.000	0.000	0.000	0.000	0.000	0.000	0.000	0.000	0.000	-4.056	-4.070	-4.086	-4.100	-4.115	-4.130	-4.146	-4.161	-4.175	-4.191	-4.205	-4.220	-4.234	-4.248	-4.261	-4.274	-4.285	-4.298	-4.309	-4.319	-4.329	-4.338	-4.346	-4.354	-4.360	-4.366	-4.371	-4.375	-4.379	-4.381	-4.384	-4.385	-4.386	-4.386	-4.385	-4.384	-4.381	-4.379	-4.375	-4.371	-4.369	-4.364	-4.359	-4.352	-4.346	-4.340	-4.334	-4.328	-4.320	-4.312	-4.305	-4.298	-4.289	-4.281	-4.274	-4.265	-4.256	-4.249	-4.240	-4.231	-4.224	-4.215	-4.208	-4.198	-4.190	-4.181	-4.172	-4.164	-4.155	-4.146	-4.138	-4.129	-4.120	-4.111	-4.100	-4.090	-4.080	-4.070	-4.059	-4.049	-4.037	-4.026	-4.014	-4.003	-3.989	-3.976	-3.962	-3.949	-3.934	-3.920	-3.905	-3.889	-3.875	-3.859	-3.841	-3.825	-3.808	-3.791	-3.774	-3.755	-3.736	-3.718	-3.699	-3.680	-3.662	-3.642	-3.622	-3.604	-3.584	-3.564	-3.545	-3.525	-3.505	-3.485	-3.466	-3.446	-3.429	-3.410	-3.391	-3.372	-3.355	-3.338	-3.321	-3.304	-3.289	-3.272	-3.258	-3.242	-3.228	-3.214	-3.201	-3.188	-3.175	-3.162	-3.152	-3.141	-3.131	-3.121	-3.112	-3.104	-3.095	-3.088	-3.080	-3.074	-3.068	-3.061	-3.056	-3.051	-3.046	-3.041	-3.039	-3.035	-3.031	-3.029	-3.026	-3.022	-3.021	-3.019	-3.018	-3.015	-3.014	-3.011	-3.010	-3.008	-3.006	-3.005	-3.002	-3.000	-2.998	-2.995	-2.994	-2.991	-2.988	-2.986	-2.982	-2.979	-2.976	-2.971	-2.968	-2.962	-2.960	-2.955	-2.950	-2.945	-2.940	-2.936	-2.931	-2.926	-2.921	-2.919	-2.914	-2.909	-2.905	-2.901	-2.898	-2.894	-2.891	-2.889	-2.886	-2.884	-2.884	-2.882	-2.882	-2.882	-2.884	-2.885	-2.888	-2.889	-2.892	-2.896	-2.901	-2.908	-2.912	-2.920	-2.926	-2.935	-2.942	-2.952	-2.961	-2.972	-2.984	-2.994	-3.006	-3.019	-3.031	-3.044	-3.059	-3.071	-3.085	-3.100	-3.114	-3.128	-3.142	-3.158	-3.171	-3.185	-3.199	-3.211	-3.225	-3.238	-3.250	-3.262	-3.274	-3.285	-3.296	-3.305	-3.315	-3.324	-3.332	-3.340	-3.346	-3.352	-3.359	-3.364	-3.368	-3.370	-3.372	-3.374	-3.376	-3.376	-3.375	-3.375	-3.372	-3.370	-3.369	-3.365	-3.361	-3.356	-3.351	-3.346	-3.340	-3.332	-3.325	-3.319	-3.311	-3.302	-3.294	-3.285	-3.275	-3.265	-3.255	-3.245	-3.235	-3.225	-3.212	-3.202	-3.190	-3.180	-3.168	-3.155	-3.142	-3.130	-3.118	-3.105	-3.092	-3.080	-3.066	-3.052	-3.039	-3.025	-3.011	-2.998	-2.984	-2.969	-2.955	-2.940	-2.925	-2.910	-2.896	-2.880	-2.865	-2.851	-2.835	-2.819	-2.804	-2.789	-2.772	-2.758	-2.742	-2.728	-2.712	-2.696	-2.681	-2.668	-2.652	-2.639	-2.624	-2.610	-2.596	-2.582	-2.570	-2.558	-2.545	-2.534	-2.522	-2.511	-2.502	-2.494	-2.484	-2.476	-2.470	-2.464	-2.458	-2.452	-2.449	-2.446	-2.444	-2.441	-2.440	-2.441	-2.442	-2.444	-2.448	-2.451	-2.458	-2.462	-2.469	-2.478	-2.488	-2.498	-2.509	-2.521	-2.534	-2.548	-2.562	-2.578	-2.594	-2.612	-2.630	-2.650	-2.669	-2.690	-2.711	-2.732	-2.755	-2.778	-2.802	-2.826	-2.850	-2.875	-2.900	-2.925	-2.950	-2.976	-3.001	-3.026	-3.052	-3.078	-3.102	-3.128	-3.151	-3.175	-3.200	-3.222	-3.245	-3.266	-3.289	-3.309	-3.328	-3.348	-3.365	-3.381	-3.398	-3.411	-3.425	-3.436	-3.448	-3.458	-3.466	-3.472	-3.478	-3.482	-3.485	-3.488	-3.488	-3.486	-3.484	-3.480	-3.475	-3.470	-3.461	-3.454	-3.444	-3.434	-3.421	-3.408	-3.395	-3.380	-3.365	-3.349	-3.332	-3.315	-3.298	-3.279	-3.260	-3.241	-3.224	-3.204	-3.185	-3.165	-3.148	-3.129	-3.111	-3.092	-3.076	-3.059	-3.042	-3.028	-3.014	-3.000	-2.986	-2.975	-2.962	-2.954	-2.945	-2.938	-2.931	-2.925	-2.921	-2.918	-2.915	-2.914	-2.915	-2.914	-2.916	-2.919	-2.924	-2.929	-2.934	-2.940	-2.946	-2.955	-2.962	-2.971	-2.981	-2.991	-3.001	-3.011	-3.022	-3.034	-3.045	-3.056	-3.068	-3.078	-3.088	-3.099	-3.109	-3.118	-3.126	-3.135	-3.142	-3.150	-3.156	-3.162	-3.166	-3.171	-3.175	-3.178	-3.179	-3.180	-3.180	-3.179	-3.179	-3.176	-3.172	-3.168	-3.164	-3.158	-3.151	-3.144	-3.136	-3.129	-3.120	-3.110	-3.100	-3.091	-3.081	-3.070	-3.059	-3.049	-3.036	-3.026	-3.014	-3.002	-2.991	-2.981	-2.970	-2.959	-2.949	-2.939	-2.929	-2.919	-2.910	-2.901	-2.892	-2.885	-2.878	-2.870	-2.864	-2.856	-2.850	-2.845	-2.840	-2.835	-2.830	-2.826	-2.824	-2.820	-2.818	-2.814	-2.812	-2.810	-2.806	-2.805	-2.802	-2.800	-2.798	-2.796	-2.794	-2.791	-2.789	-2.785	-2.782	-2.779	-2.775	-2.772	-2.768	-2.762	-2.758	-2.751	-2.745	-2.738	-2.731	-2.722	-2.714	-2.705	-2.696	-2.686	-2.676	-2.665	-2.654	-2.642	-2.631	-2.619	-2.605	-2.594	-2.580	-2.568	-2.552	-2.540	-2.526	-2.512	-2.499	-2.484	-2.470	-2.456	-2.442	-2.429	-2.415	-2.402	-2.389	-2.375	-2.364	-2.350	-2.339	-2.325	-2.314	-2.302	-2.291	-2.281	-2.271	-2.261	-2.250	-2.241	-2.232	-2.222	-2.214	-2.205	-2.198	-2.189	-2.180	-2.171	-2.164	-2.156	-2.149	-2.141	-2.131	-2.124	-2.116	-2.109	-2.101	-2.092	-2.082	-2.074	-2.065	-2.056	-2.046	-2.036	-2.026	-2.015	-2.005	-1.994	-1.982	-1.971	-1.960	-1.948	-1.935	-1.922	-1.911	-1.899	-1.886	-1.874	-1.861	-1.849	-1.838	-1.825	-1.814	-1.802	-1.791	-1.780	-1.770	-1.761	-1.751	-1.742	-1.735	-1.729	-1.721	-1.716	-1.712	-1.709	-1.706	-1.705	-1.705	-1.705	-1.706	-1.709	-1.711	-1.716	-1.722	-1.730	-1.738	-1.748	-1.758	-1.769	-1.781	-1.795	-1.810	-1.825	-1.841	-1.858	-1.875	-1.894	-1.914	-1.932	-1.952	-1.974	-1.995	-2.016	-2.038	-2.060	-2.082	-2.104	-2.126	-2.149	-2.170	-2.191	-2.214	-2.235	-2.255	-2.276	-2.295	-2.315	-2.334	-2.351	-2.369	-2.386	-2.401	-2.418	-2.432	-2.445	-2.458	-2.469	-2.480	-2.490	-2.499	-2.508	-2.515	-2.522	-2.528	-2.532	-2.536	-2.540	-2.542	-2.544	-2.545	-2.546	-2.545	-2.545	-2.544	-2.542	-2.540	-2.538	-2.535	-2.531	-2.529	-2.525	-2.520	-2.516	-2.512	-2.506	-2.502	-2.498	-2.492	-2.489	-2.482	-2.479	-2.474	-2.470	-2.465	-2.460	-2.456	-2.451	-2.448	-2.442	-2.439	-2.435	-2.431	-2.429	-2.424	-2.421	-2.418	-2.414	-2.411	-2.409	-2.406	-2.404	-2.400	-2.398	-2.396	-2.392	-2.391	-2.389	-2.386	-2.384	-2.384	-2.380	-2.379	-2.378	-2.375	-2.374	-2.371	-2.370	-2.368	-2.365	-2.364	-2.362	-2.360	-2.359	-2.358	-2.354	-2.352	-2.351	-2.349	-2.346	-2.345	-2.341	-2.340	-2.336	-2.332	-2.329	-2.326	-2.322	-2.319	-2.315	-2.311	-2.306	-2.301	-2.296	-2.291	-2.286	-2.279	-2.274	-2.268	-2.260	-2.252	-2.245	-2.236	-2.228	-2.219	-2.209	-2.199	-2.189	-2.178	-2.166	-2.154	-2.141	-2.130	-2.116	-2.104	-2.089	-2.074	-2.060	-2.045	-2.029	-2.015	-1.999	-1.982	-1.965	-1.949	-1.931	-1.914	-1.898	-1.879	-1.861	-1.844	-1.825	-1.808	-1.790	-1.772	-1.754	-1.735	-1.718	-1.700	-1.682	-1.666	-1.649	-1.632	-1.615	-1.599	-1.582	-1.568	-1.551	-1.536	-1.520	-1.505	-1.491	-1.478	-1.461	-1.448	-1.435	-1.420	-1.406	-1.394	-1.381	-1.368	-1.355	-1.342	-1.330	-1.318	-1.305	-1.292	-1.280	-1.268	-1.255	-1.241	-1.229	-1.216	-1.204	-1.190	-1.178	-1.164	-1.150	-1.136	-1.121	-1.108	-1.094	-1.079	-1.065	-1.049	-1.035	-1.020	-1.005	-0.990	-0.975	-0.960	-0.945	-0.930	-0.915	-0.900	-0.886	-0.871	-0.858	-0.844	-0.830	-0.816	-0.804	-0.791	-0.780	-0.769	-0.758	-0.748	-0.738	-0.729	-0.720	-0.711	-0.705	-0.698	-0.691	-0.686	-0.681	-0.678	-0.672	-0.670	-0.669	-0.666	-0.665	-0.664	-0.665	-0.666	-0.668	-0.669	-0.671	-0.674	-0.676	-0.680	-0.684	-0.688	-0.692	-0.696	-0.700	-0.706	-0.710	-0.714	-0.719	-0.722	-0.728	-0.731	-0.735	-0.739	-0.740	-0.744	-0.746	-0.749	-0.750	-0.751	-0.752	-0.754	-0.754	-0.752	-0.752	-0.750	-0.748	-0.745	-0.742	-0.739	-0.734	-0.730	-0.725	-0.720	-0.714	-0.706	-0.700	-0.692	-0.685	-0.678	-0.670	-0.660	-0.651	-0.642	-0.632	-0.622	-0.612	-0.602	-0.591	-0.581	-0.570	-0.559	-0.549	-0.538	-0.525	-0.515	-0.504	-0.491	-0.480	-0.469	-0.458	-0.446	-0.435	-0.424	-0.412	-0.400	-0.389	-0.378	-0.366	-0.356	-0.344	-0.331	-0.321	-0.310	-0.299	-0.288	-0.275	-0.264	-0.252	-0.242	-0.231	-0.220	-0.209	-0.198	-0.188	-0.176	-0.165	-0.154	-0.142	-0.134	-0.121	-0.111	-0.101	-0.091	-0.081	-0.072	-0.064	-0.055	-0.045	-0.036	-0.029	-0.021	-0.014	-0.008	-0.001	0.005	0.012	0.018	0.022	0.026	0.030	0.034	0.038	0.039	0.042	0.042	0.044	0.044	0.044	0.042	0.041	0.039	0.036	0.034	0.029	0.025	0.021	0.015	0.010	0.004	-0.004	-0.010	-0.018	-0.025	-0.034	-0.042	-0.051	-0.059	-0.068	-0.078	-0.086	-0.096	-0.105	-0.116	-0.126	-0.136	-0.146	-0.158	-0.169	-0.179	-0.189	-0.199	-0.210	-0.220	-0.231	-0.242	-0.252	-0.262	-0.274	-0.284	-0.295	-0.305	-0.316	-0.326	-0.336	-0.346	-0.358	-0.368	-0.379	-0.389	-0.400	-0.410	-0.420	-0.430	-0.440	-0.451	-0.461	-0.471	-0.481	-0.491	-0.501	-0.512	-0.522	-0.532	-0.542	-0.554	-0.562	-0.572	-0.584	-0.592	-0.602	-0.612	-0.621	-0.630	-0.639	-0.648	-0.656	-0.665	-0.671	-0.680	-0.688	-0.694	-0.701	-0.706	-0.712	-0.718	-0.721	-0.725	-0.729	-0.734	-0.736	-0.739	-0.740	-0.741	-0.742	-0.742	-0.742	-0.742	-0.741	-0.740	-0.738	-0.736	-0.732	-0.729	-0.726	-0.721	-0.718	-0.714	-0.709	-0.704	-0.699	-0.694	-0.688	-0.682	-0.678	-0.671	-0.666	-0.661	-0.656	-0.651	-0.645	-0.641	-0.636	-0.632	-0.628	-0.624	-0.620	-0.618	-0.615	-0.611	-0.610	-0.609	-0.608	-0.606	-0.606	-0.606	-0.606	-0.608	-0.608	-0.609	-0.610	-0.611	-0.614	-0.616	-0.619	-0.621	-0.624	-0.626	-0.629	-0.632	-0.635	-0.638	-0.640	-0.644	-0.648	-0.650	-0.652	-0.655	-0.658	-0.660	-0.661	-0.664	-0.665	-0.666	-0.668	-0.669	-0.670	-0.670	-0.670	-0.670	-0.670	-0.669	-0.668	-0.668	-0.666	-0.665	-0.664	-0.662	-0.661	-0.660	-0.658	-0.656	-0.654	-0.651	-0.650	-0.649	-0.648	-0.646	-0.645	-0.644	-0.642	-0.642	-0.642	-0.641	-0.641	-0.642	-0.644	-0.645	-0.646	-0.649	-0.651	-0.654	-0.656	-0.661	-0.665	-0.669	-0.674	-0.679	-0.684	-0.690	-0.695	-0.701	-0.709	-0.715	-0.721	-0.730	-0.738	-0.745	-0.752	-0.760	-0.769	-0.776	-0.785	-0.792	-0.801	-0.809	-0.818	-0.825	-0.832	-0.841	-0.849	-0.856	-0.862	-0.870	-0.878	-0.884	-0.890	-0.895	-0.901	-0.906	-0.911	-0.916	-0.921	-0.925	-0.928	-0.931	-0.935	-0.938	-0.940	-0.942	-0.944	-0.946	-0.948	-0.949	-0.950	-0.951	-0.950	-0.951	-0.951	-0.951	-0.951	-0.950	-0.951	-0.950	-0.950	-0.949	-0.949	-0.948	-0.948	-0.948	-0.946	-0.946	-0.945	-0.945	-0.945	-0.944	-0.944	-0.944	-0.944	-0.944	-0.944	-0.945	-0.945	-0.946	-0.946	-0.948	-0.949	-0.950	-0.951	-0.954	-0.955	-0.956	-0.959	-0.961	-0.964	-0.966	-0.969	-0.971	-0.975	-0.978	-0.981	-0.984	-0.986	-0.990	-0.994	-0.998	-1.001	-1.005	-1.009	-1.014	-1.016	-1.021	-1.025	-1.030	-1.034	-1.038	-1.042	-1.046	-1.051	-1.056	-1.061	-1.066	-1.070	-1.076	-1.080	-1.086	-1.091	-1.098	-1.102	-1.108	-1.114	-1.120	-1.126	-1.132	-1.140	-1.145	-1.152	-1.160	-1.166	-1.174	-1.181	-1.190	-1.198	-1.206	-1.215	-1.222	-1.230	-1.239	-1.249	-1.258	-1.266	-1.275	-1.284	-1.291	-1.301	-1.310	-1.319	-1.326	-1.335	-1.342	-1.351	-1.359	-1.365	-1.371	-1.378	-1.384	-1.388	-1.391	-1.396	-1.400	-1.401	-1.402	-1.402	-1.402	-1.401	-1.399	-1.396	-1.391	-1.386	-1.379	-1.372	-1.362	-1.354	-1.342	-1.330	-1.318	-1.302	-1.286	-1.270	-1.251	-1.234	-1.214	-1.192	-1.171	-1.149	-1.125	-1.101	-1.076	-1.051	-1.025	-0.999	-0.971	-0.944	-0.916	-0.889	-0.861	-0.834	-0.805	-0.778	-0.750	-0.722	-0.695	-0.670	-0.642	-0.616	-0.592	-0.568	-0.545	-0.522	-0.501	-0.480	-0.460	-0.441	-0.424	-0.408	-0.394	-0.379	-0.368	-0.355	-0.345	-0.336	-0.329	-0.324	-0.318	-0.315	-0.312	-0.311	-0.311	-0.311	-0.314	-0.318	-0.322	-0.328	-0.334	-0.341	-0.349	-0.358	-0.366	-0.376	-0.388	-0.400	-0.410	-0.422	-0.435	-0.448	-0.461	-0.474	-0.488	-0.501	-0.514	-0.526	-0.539	-0.550	-0.562	-0.575	-0.585	-0.595	-0.605	-0.615	-0.624	-0.631	-0.638	-0.644	-0.651	-0.655	-0.659	-0.661	-0.664	-0.664	-0.664	-0.664	-0.661	-0.659	-0.655	-0.650	-0.644	-0.638	-0.629	-0.621	-0.611	-0.601	-0.590	-0.579	-0.568	-0.554	-0.540	-0.526	-0.511	-0.496	-0.481	-0.465	-0.449	-0.431	-0.415	-0.399	-0.381	-0.365	-0.346	-0.330	-0.314	-0.296	-0.281	-0.264	-0.249	-0.234	-0.218	-0.204	-0.190	-0.178	-0.164	-0.152	-0.141	-0.131	-0.121	-0.112	-0.104	-0.096	-0.090	-0.084	-0.079	-0.076	-0.072	-0.070	-0.068	-0.069	-0.068	-0.069	-0.070	-0.072	-0.075	-0.079	-0.084	-0.089	-0.095	-0.101	-0.108	-0.116	-0.124	-0.131	-0.140	-0.149	-0.159	-0.168	-0.178	-0.188	-0.198	-0.208	-0.218	-0.228	-0.239	-0.249	-0.259	-0.269	-0.278	-0.288	-0.296	-0.305	-0.314	-0.322	-0.331	-0.339	-0.346	-0.352	-0.360	-0.365	-0.371	-0.375	-0.381	-0.384	-0.389	-0.392	-0.395	-0.396	-0.399	-0.399	-0.400	-0.400	-0.399	-0.398	-0.396	-0.395	-0.391	-0.389	-0.385	-0.379	-0.375	-0.369	-0.364	-0.356	-0.350	-0.341	-0.334	-0.324	-0.315	-0.305	-0.294	-0.284	-0.272	-0.260	-0.249	-0.236	-0.222	-0.209	-0.195	-0.181	-0.166	-0.152	-0.138	-0.122	-0.108	-0.092	-0.076	-0.061	-0.046	-0.031	-0.016	-0.001	0.014	0.028	0.041	0.056	0.069	0.082	0.095	0.108	0.120	0.130	0.141	0.151	0.161	0.171	0.179	0.185	0.192	0.199	0.204	0.209	0.212	0.216	0.219	0.220	0.220	0.221	0.221	0.220	0.218	0.215	0.211	0.209	0.204	0.200	0.195	0.189	0.182	0.176	0.169	0.161	0.154	0.146	0.138	0.130	0.122	0.114	0.105	0.096	0.088	0.079	0.070	0.061	0.052	0.044	0.038	0.029	0.021	0.014	0.006	0.000	-0.008	-0.015	-0.020	-0.026	-0.031	-0.038	-0.042	-0.049	-0.052	-0.058	-0.061	-0.065	-0.069	-0.072	-0.076	-0.080	-0.081	-0.085	-0.088	-0.089	-0.091	-0.092	-0.095	-0.096	-0.098	-0.100	-0.100	-0.101	-0.104	-0.104	-0.105	-0.105	-0.106	-0.108	-0.108	-0.108	-0.109	-0.110	-0.109	-0.109	-0.109	-0.109	-0.109	-0.109	-0.108	-0.106	-0.105	-0.105	-0.102	-0.101	-0.100	-0.098	-0.095	-0.092	-0.090	-0.086	-0.084	-0.080	-0.076	-0.072	-0.069	-0.064	-0.059	-0.054	-0.049	-0.042	-0.038	-0.031	-0.026	-0.021	-0.015	-0.009	-0.002	0.004	0.009	0.015	0.021	0.028	0.032	0.039	0.042	0.049	0.052	0.056	0.060	0.065	0.068	0.070	0.072	0.074	0.075	0.076	0.076	0.076	0.075	0.074	0.071	0.068	0.065	0.061	0.058	0.052	0.046	0.041	0.035	0.029	0.021	0.014	0.006	-0.002	-0.011	-0.020	-0.028	-0.038	-0.046	-0.054	-0.062	-0.071	-0.080	-0.089	-0.096	-0.104	-0.110	-0.116	-0.122	-0.129	-0.134	-0.138	-0.141	-0.144	-0.145	-0.146	-0.146	-0.146	-0.144	-0.140	-0.136	-0.131	-0.125	-0.118	-0.110	-0.100	-0.090	-0.080	-0.066	-0.054	-0.040	-0.025	-0.009	0.008	0.025	0.044	0.061	0.081	0.100	0.120	0.140	0.161	0.181	0.204	0.224	0.245	0.265	0.285	0.305	0.325	0.344	0.362	0.380	0.396	0.414	0.429	0.442	0.455	0.468	0.479	0.488	0.496	0.502	0.509	0.514	0.516	0.516	0.516	0.515	0.511	0.506	0.500	0.492	0.484	0.472	0.460	0.448	0.432	0.416	0.400	0.382	0.362	0.342	0.321	0.299	0.275	0.252	0.228	0.204	0.178	0.154	0.128	0.101	0.076	0.050	0.025	-0.001	-0.028	-0.051	-0.078	-0.101	-0.125	-0.148	-0.171	-0.192	-0.212	-0.234	-0.252	-0.271	-0.289	-0.304	-0.319	-0.334	-0.346	-0.358	-0.369	-0.379	-0.386	-0.392	-0.398	-0.402	-0.405	-0.408	-0.408	-0.406	-0.406	-0.402	-0.399	-0.395	-0.388	-0.381	-0.374	-0.364	-0.354	-0.344	-0.332	-0.320	-0.308	-0.294	-0.280	-0.265	-0.250	-0.235	-0.218	-0.201	-0.184	-0.166	-0.149	-0.130	-0.111	-0.092	-0.074	-0.054	-0.036	-0.016	0.004	0.022	0.042	0.061	0.081	0.102	0.121	0.141	0.160	0.180	0.199	0.219	0.238	0.258	0.276	0.295	0.314	0.332	0.351	0.370	0.388	0.405	0.424	0.440	0.458	0.475	0.491	0.507	0.525	0.541	0.556	0.571	0.588	0.601	0.616	0.630	0.644	0.656	0.669	0.681	0.692	0.704	0.714	0.724	0.734	0.744	0.752	0.760	0.769	0.774	0.781	0.788	0.792	0.798	0.802	0.805	0.810	0.812	0.815	0.816	0.818	0.819	0.820	0.819	0.819	0.818	0.816	0.814	0.812	0.811	0.808	0.805	0.802	0.799	0.795	0.791	0.788	0.782	0.778	0.772	0.769	0.764	0.759	0.752	0.748	0.741	0.736	0.730	0.725	0.719	0.712	0.708	0.701	0.694	0.688	0.681	0.675	0.669	0.662	0.656	0.650	0.644	0.638	0.631	0.625	0.619	0.612	0.606	0.600	0.592	0.588	0.580	0.574	0.568	0.561	0.556	0.550	0.544	0.538	0.532	0.526	0.521	0.515	0.510	0.506	0.501	0.498	0.491	0.488	0.484	0.480	0.476	0.472	0.470	0.466	0.464	0.460	0.458	0.456	0.452	0.451	0.449	0.446	0.445	0.444	0.442	0.441	0.439	0.438	0.436	0.436	0.434	0.432	0.431	0.430	0.428	0.426	0.424	0.422	0.420	0.418	0.415	0.411	0.408	0.404	0.400	0.396	0.390	0.385	0.380	0.374	0.366	0.360	0.352	0.344	0.335	0.326	0.316	0.308	0.296	0.285	0.274	0.260	0.248	0.235	0.221	0.209	0.195	0.181	0.166	0.152	0.138	0.122	0.108	0.091	0.076	0.061	0.046	0.031	0.015	0.000	-0.014	-0.029	-0.042	-0.058	-0.070	-0.084	-0.098	-0.110	-0.122	-0.134	-0.144	-0.155	-0.164	-0.172	-0.182	-0.190	-0.196	-0.204	-0.210	-0.215	-0.221	-0.225	-0.229	-0.232	-0.235	-0.238	-0.239	-0.239	-0.240	-0.240	-0.240	-0.238	-0.238	-0.235	-0.232	-0.229	-0.228	-0.224	-0.220	-0.218	-0.215	-0.210	-0.208	-0.202	-0.200	-0.198	-0.194	-0.191	-0.188	-0.185	-0.182	-0.181	-0.179	-0.178	-0.178	-0.176	-0.176	-0.176	-0.178	-0.178	-0.179	-0.181	-0.184	-0.188	-0.190	-0.194	-0.198	-0.202	-0.206	-0.212	-0.218	-0.225	-0.230	-0.236	-0.242	-0.250	-0.258	-0.264	-0.271	-0.280	-0.286	-0.295	-0.301	-0.309	-0.315	-0.322	-0.330	-0.336	-0.342	-0.350	-0.356	-0.361	-0.368	-0.374	-0.378	-0.384	-0.389	-0.392	-0.396	-0.400	-0.404	-0.406	-0.410	-0.412	-0.415	-0.418	-0.420	-0.421	-0.422	-0.425	-0.426	-0.428	-0.429	-0.430	-0.431	-0.432	-0.434	-0.435	-0.435	-0.436	-0.439	-0.439	-0.440	-0.441	-0.442	-0.445	-0.446	-0.448	-0.449	-0.451	-0.454	-0.455	-0.458	-0.459	-0.460	-0.462	-0.465	-0.468	-0.469	-0.471	-0.474	-0.474	-0.476	-0.478	-0.480	-0.481	-0.482	-0.484	-0.485	-0.486	-0.488	-0.488	-0.488	-0.488	-0.489	-0.489	-0.489	-0.489	-0.488	-0.488	-0.486	-0.486	-0.486	-0.484	-0.484	-0.482	-0.481	-0.481	-0.480	-0.479	-0.478	-0.478	-0.476	-0.476	-0.475	-0.475	-0.475	-0.475	-0.476	-0.475	-0.476	-0.478	-0.478	-0.479	-0.480	-0.481	-0.482	-0.485	-0.488	-0.489	-0.491	-0.494	-0.496	-0.499	-0.502	-0.505	-0.507	-0.510	-0.512	-0.516	-0.519	-0.521	-0.524	-0.526	-0.528	-0.530	-0.532	-0.535	-0.536	-0.539	-0.540	-0.541	-0.542	-0.544	-0.544	-0.545	-0.545	-0.545	-0.544	-0.544	-0.542	-0.542	-0.540	-0.539	-0.538	-0.536	-0.534	-0.531	-0.529	-0.528	-0.525	-0.521	-0.519	-0.516	-0.514	-0.511	-0.506	-0.504	-0.501	-0.498	-0.494	-0.491	-0.488	-0.484	-0.480	-0.478	-0.472	-0.470	-0.466	-0.462	-0.459	-0.455	-0.450	-0.446	-0.442	-0.438	-0.434	-0.429	-0.424	-0.420	-0.414	-0.409	-0.404	-0.396	-0.391	-0.385	-0.378	-0.371	-0.362	-0.356	-0.348	-0.339	-0.330	-0.322	-0.314	-0.304	-0.295	-0.285	-0.275	-0.265	-0.254	-0.244	-0.232	-0.221	-0.211	-0.199	-0.188	-0.176	-0.164	-0.152	-0.141	-0.130	-0.118	-0.105	-0.094	-0.082	-0.071	-0.059	-0.049	-0.036	-0.026	-0.015	-0.004	0.008	0.019	0.029	0.039	0.049	0.059	0.069	0.080	0.089	0.098	0.109	0.118	0.128	0.136	0.146	0.156	0.166	0.174	0.184	0.194	0.204	0.214	0.224	0.234	0.244	0.254	0.264	0.275	0.285	0.296	0.308	0.319	0.330	0.341	0.352	0.364	0.376	0.389	0.400	0.412	0.425	0.439	0.451	0.464	0.478	0.490	0.504	0.518	0.531	0.545	0.559	0.572	0.586	0.600	0.615	0.629	0.642	0.658	0.671	0.686	0.700	0.714	0.728	0.741	0.754	0.768	0.781	0.794	0.808	0.820	0.832	0.846	0.859	0.871	0.881	0.894	0.905	0.916	0.928	0.938	0.949	0.958	0.968	0.976	0.985	0.994	1.001	1.009	1.018	1.024	1.029	1.036	1.041	1.046	1.051	1.055	1.059	1.064	1.066	1.069	1.070	1.072	1.072	1.074	1.074	1.074	1.072	1.071	1.070	1.068	1.066	1.062	1.060	1.056	1.052	1.049	1.045	1.040	1.035	1.030	1.025	1.019	1.014	1.009	1.002	0.996	0.990	0.986	0.980	0.974	0.968	0.962	0.956	0.951	0.945	0.940	0.935	0.930	0.925	0.921	0.916	0.912	0.909	0.905	0.900	0.896	0.892	0.889	0.886	0.882	0.880	0.878	0.875	0.872	0.871	0.869	0.866	0.864	0.861	0.861	0.859	0.856	0.855	0.852	0.852	0.850	0.849	0.848	0.846	0.845	0.844	0.842	0.841	0.840	0.840	0.838	0.836	0.835	0.835	0.834	0.832	0.832	0.831	0.831	0.831	0.831	0.831	0.832	0.832	0.832	0.834	0.835	0.836	0.839	0.840	0.842	0.845	0.849	0.852	0.856	0.861	0.865	0.870	0.875	0.881	0.888	0.895	0.902	0.909	0.918	0.926	0.934	0.942	0.951	0.962	0.972	0.982	0.992	1.004	1.015	1.026	1.038	1.050	1.062	1.074	1.086	1.098	1.110	1.122	1.134	1.146	1.158	1.170	1.181	1.194	1.205	1.215	1.226	1.236	1.245	1.255	1.264	1.271	1.280	1.286	1.294	1.299	1.304	1.308	1.311	1.314	1.315	1.315	1.315	1.314	1.312	1.309	1.304	1.299	1.291	1.284	1.275	1.264	1.252	1.240	1.226	1.211	1.195	1.176	1.159	1.139	1.116	1.095	1.071	1.045	1.020	0.992	0.962	0.934	0.902	0.871	0.839	0.805	0.770	0.735	0.699	0.661	0.622	0.584	0.545	0.505	0.465	0.424	0.382	0.340	0.299	0.256	0.212	0.171	0.128	0.085	0.041	-0.001	-0.044	-0.088	-0.130	-0.172	-0.215	-0.256	-0.299	-0.339	-0.380	-0.420	-0.460	-0.500	-0.539	-0.578	-0.615	-0.652	-0.689	-0.725	-0.761	-0.795	-0.830	-0.862	-0.896	-0.928	-0.960	-0.991	-1.022	-1.051	-1.081	-1.110	-1.139	-1.166	-1.194	-1.220	-1.246	-1.272	-1.298	-1.322	-1.346	-1.371	-1.395	-1.418	-1.439	-1.461	-1.482	-1.504	-1.524	-1.544	-1.562	-1.582	-1.600	-1.616	-1.635	-1.650	-1.666	-1.680	-1.695	-1.709	-1.720	-1.732	-1.744	-1.754	-1.764	-1.771	-1.779	-1.786	-1.792	-1.796	-1.800	-1.804	-1.805	-1.806	-1.806	-1.805	-1.804	-1.801	-1.796	-1.792	-1.786	-1.779	-1.771	-1.762	-1.754	-1.742	-1.731	-1.720	-1.705	-1.692	-1.679	-1.662	-1.648	-1.631	-1.614	-1.596	-1.579	-1.560	-1.541	-1.522	-1.504	-1.484	-1.465	-1.445	-1.425	-1.406	-1.386	-1.366	-1.348	-1.328	-1.309	-1.290	-1.272	-1.254	-1.235	-1.216	-1.200	-1.182	-1.166	-1.150	-1.134	-1.119	-1.104	-1.090	-1.075	-1.062	-1.050	-1.039	-1.026	-1.014	-1.004	-0.994	-0.984	-0.975	-0.966	-0.959	-0.950	-0.944	-0.936	-0.931	-0.925	-0.920	-0.914	-0.910	-0.905	-0.902	-0.898	-0.895	-0.894	-0.890	-0.889	-0.888	-0.888	-0.886	-0.885	-0.885	-0.886	-0.886	-0.888	-0.889	-0.890	-0.891	-0.894	-0.896	-0.898	-0.900	-0.904	-0.908	-0.911	-0.915	-0.920	-0.925	-0.929	-0.934	-0.939	-0.945	-0.950	-0.956	-0.962	-0.969	-0.976	-0.984	-0.990	-0.998	-1.006	-1.012	-1.021	-1.030	-1.039	-1.048	-1.058	-1.066	-1.075	-1.085	-1.096	-1.105	-1.116	-1.125	-1.136	-1.146	-1.156	-1.168	-1.178	-1.188	-1.199	-1.209	-1.219	-1.230	-1.240	-1.251	-1.261	-1.271	-1.280	-1.290	-1.299	-1.309	-1.316	-1.324	-1.332	-1.339	-1.345	-1.351	-1.356	-1.361	-1.365	-1.369	-1.371	-1.372	-1.374	-1.374	-1.372	-1.371	-1.370	-1.366	-1.362	-1.359	-1.351	-1.346	-1.339	-1.330	-1.320	-1.310	-1.299	-1.286	-1.274	-1.259	-1.244	-1.229	-1.211	-1.194	-1.175	-1.156	-1.136	-1.115	-1.094	-1.072	-1.050	-1.025	-1.001	-0.978	-0.952	-0.928	-0.902	-0.876	-0.850	-0.824	-0.796	-0.770	-0.744	-0.716	-0.689	-0.661	-0.634	-0.608	-0.581	-0.555	-0.528	-0.502	-0.475	-0.450	-0.424	-0.399	-0.374	-0.349	-0.326	-0.301	-0.279	-0.256	-0.234	-0.212	-0.191	-0.170	-0.150	-0.130	-0.111	-0.092	-0.074	-0.056	-0.039	-0.022	-0.008	0.008	0.021	0.035	0.048	0.060	0.071	0.084	0.094	0.102	0.111	0.120	0.128	0.134	0.140	0.145	0.150	0.155	0.158	0.159	0.162	0.162	0.164	0.161	0.161	0.159	0.156	0.151	0.149	0.144	0.138	0.131	0.124	0.118	0.109	0.100	0.090	0.081	0.069	0.059	0.046	0.035	0.022	0.009	-0.004	-0.018	-0.031	-0.045	-0.060	-0.075	-0.089	-0.104	-0.119	-0.132	-0.148	-0.162	-0.176	-0.191	-0.205	-0.220	-0.232	-0.246	-0.259	-0.271	-0.282	-0.295	-0.306	-0.316	-0.326	-0.335	-0.344	-0.352	-0.360	-0.366	-0.371	-0.376	-0.381	-0.384	-0.388	-0.388	-0.389	-0.389	-0.388	-0.385	-0.382	-0.380	-0.376	-0.370	-0.364	-0.358	-0.350	-0.341	-0.334	-0.324	-0.314	-0.302	-0.291	-0.279	-0.268	-0.252	-0.240	-0.226	-0.212	-0.199	-0.185	-0.170	-0.155	-0.140	-0.125	-0.111	-0.096	-0.082	-0.068	-0.054	-0.041	-0.028	-0.016	-0.005	0.006	0.016	0.026	0.034	0.041	0.048	0.054	0.059	0.061	0.064	0.065	0.064	0.062	0.060	0.056	0.050	0.042	0.035	0.025	0.015	0.002	-0.010	-0.026	-0.041	-0.058	-0.076	-0.095	-0.115	-0.136	-0.159	-0.181	-0.205	-0.229	-0.255	-0.280	-0.305	-0.331	-0.358	-0.385	-0.411	-0.438	-0.464	-0.491	-0.516	-0.542	-0.566	-0.591	-0.614	-0.638	-0.660	-0.681	-0.700	-0.720	-0.738	-0.754	-0.770	-0.784	-0.796	-0.808	-0.818	-0.826	-0.832	-0.838	-0.844	-0.845	-0.846	-0.845	-0.845	-0.841	-0.836	-0.831	-0.825	-0.816	-0.808	-0.798	-0.788	-0.776	-0.762	-0.751	-0.736	-0.724	-0.709	-0.694	-0.680	-0.665	-0.650	-0.635	-0.620	-0.606	-0.592	-0.579	-0.566	-0.555	-0.542	-0.532	-0.524	-0.515	-0.507	-0.501	-0.496	-0.492	-0.490	-0.489	-0.488	-0.489	-0.491	-0.496	-0.501	-0.507	-0.515	-0.525	-0.535	-0.548	-0.560	-0.574	-0.590	-0.605	-0.622	-0.641	-0.660	-0.680	-0.700	-0.721	-0.741	-0.764	-0.788	-0.809	-0.832	-0.855	-0.879	-0.902	-0.926	-0.949	-0.971	-0.995	-1.016	-1.038	-1.059	-1.079	-1.100	-1.120	-1.138	-1.155	-1.174	-1.189	-1.204	-1.218	-1.231	-1.244	-1.255	-1.265	-1.274	-1.282	-1.289	-1.295	-1.298	-1.302	-1.304	-1.305	-1.306	-1.306	-1.304	-1.301	-1.299	-1.294	-1.289	-1.284	-1.276	-1.269	-1.261	-1.252	-1.244	-1.234	-1.225	-1.214	-1.202	-1.192	-1.180	-1.169	-1.156	-1.145	-1.132	-1.119	-1.108	-1.095	-1.084	-1.072	-1.060	-1.048	-1.038	-1.026	-1.015	-1.006	-0.995	-0.986	-0.978	-0.969	-0.962	-0.954	-0.948	-0.941	-0.936	-0.932	-0.928	-0.925	-0.922	-0.921	-0.919	-0.919	-0.919	-0.920	-0.921	-0.924	-0.926	-0.930	-0.934	-0.938	-0.942	-0.950	-0.955	-0.961	-0.969	-0.974	-0.981	-0.990	-0.996	-1.005	-1.012	-1.021	-1.030	-1.038	-1.046	-1.054	-1.062	-1.071	-1.079	-1.088	-1.094	-1.102	-1.110	-1.116	-1.122	-1.130	-1.135	-1.140	-1.145	-1.150	-1.154	-1.158	-1.161	-1.165	-1.168	-1.169	-1.169	-1.170	-1.171	-1.171	-1.170	-1.170	-1.168	-1.168	-1.165	-1.162	-1.160	-1.156	-1.152	-1.150	-1.146	-1.141	-1.138	-1.134	-1.130	-1.125	-1.121	-1.116	-1.112	-1.109	-1.104	-1.099	-1.095	-1.090	-1.085	-1.081	-1.076	-1.072	-1.070	-1.065	-1.062	-1.059	-1.055	-1.052	-1.049	-1.046	-1.044	-1.041	-1.039	-1.035	-1.034	-1.031	-1.031	-1.029	-1.028	-1.028	-1.026	-1.026	-1.025	-1.025	-1.025	-1.024	-1.025	-1.025	-1.026	-1.026	-1.028	-1.029	-1.029	-1.030	-1.031	-1.034	-1.035	-1.038	-1.039	-1.041	-1.044	-1.046	-1.048	-1.050	-1.054	-1.056	-1.060	-1.064	-1.066	-1.070	-1.075	-1.079	-1.082	-1.088	-1.092	-1.098	-1.102	-1.109	-1.114	-1.119	-1.125	-1.132	-1.139	-1.145	-1.152	-1.160	-1.166	-1.174	-1.182	-1.189	-1.198	-1.206	-1.215	-1.224	-1.231	-1.240	-1.249	-1.259	-1.268	-1.276	-1.288	-1.298	-1.306	-1.318	-1.328	-1.338	-1.349	-1.360	-1.370	-1.381	-1.392	-1.404	-1.415	-1.426	-1.438	-1.449	-1.460	-1.471	-1.482	-1.495	-1.506	-1.518	-1.529	-1.540	-1.552	-1.564	-1.576	-1.586	-1.599	-1.610	-1.621	-1.632	-1.644	-1.655	-1.668	-1.678	-1.689	-1.700	-1.711	-1.722	-1.732	-1.742	-1.755	-1.765	-1.775	-1.785	-1.794	-1.804	-1.812	-1.821	-1.831	-1.840	-1.848	-1.856	-1.864	-1.872	-1.880	-1.889	-1.896	-1.904	-1.910	-1.918	-1.924	-1.931	-1.938	-1.945	-1.951	-1.958	-1.964	-1.970	-1.978	-1.984	-1.990	-1.996	-2.002	-2.009	-2.015	-2.021	-2.027	-2.034	-2.039	-2.046	-2.052	-2.058	-2.064	-2.071	-2.076	-2.084	-2.089	-2.096	-2.102	-2.109	-2.115	-2.121	-2.128	-2.134	-2.139	-2.145	-2.151	-2.158	-2.161	-2.168	-2.171	-2.178	-2.181	-2.186	-2.190	-2.194	-2.198	-2.201	-2.204	-2.206	-2.209	-2.211	-2.212	-2.214	-2.215	-2.215	-2.214	-2.214	-2.211	-2.209	-2.206	-2.202	-2.199	-2.195	-2.189	-2.185	-2.179	-2.171	-2.164	-2.156	-2.148	-2.138	-2.129	-2.119	-2.108	-2.096	-2.084	-2.072	-2.059	-2.046	-2.033	-2.018	-2.004	-1.990	-1.974	-1.959	-1.942	-1.926	-1.910	-1.894	-1.878	-1.860	-1.844	-1.828	-1.810	-1.792	-1.776	-1.760	-1.744	-1.728	-1.711	-1.694	-1.679	-1.662	-1.648	-1.632	-1.619	-1.604	-1.590	-1.576	-1.562	-1.550	-1.538	-1.525	-1.514	-1.504	-1.491	-1.481	-1.472	-1.461	-1.452	-1.444	-1.435	-1.428	-1.419	-1.411	-1.404	-1.398	-1.389	-1.382	-1.376	-1.369	-1.361	-1.355	-1.348	-1.341	-1.334	-1.328	-1.320	-1.311	-1.304	-1.296	-1.286	-1.278	-1.268	-1.258	-1.246	-1.236	-1.224	-1.212	-1.200	-1.186	-1.172	-1.159	-1.144	-1.129	-1.112	-1.095	-1.080	-1.062	-1.044	-1.026	-1.006	-0.986	-0.966	-0.946	-0.925	-0.905	-0.884	-0.861	-0.839	-0.818	-0.795	-0.772	-0.750	-0.728	-0.705	-0.684	-0.661	-0.640	-0.618	-0.596	-0.575	-0.555	-0.535	-0.515	-0.496	-0.478	-0.459	-0.441	-0.425	-0.409	-0.394	-0.379	-0.365	-0.352	-0.339	-0.329	-0.319	-0.309	-0.300	-0.292	-0.288	-0.281	-0.276	-0.274	-0.271	-0.270	-0.269	-0.269	-0.271	-0.272	-0.276	-0.282	-0.288	-0.294	-0.301	-0.309	-0.318	-0.328	-0.338	-0.350	-0.361	-0.375	-0.389	-0.402	-0.418	-0.432	-0.449	-0.466	-0.482	-0.500	-0.519	-0.536	-0.556	-0.574	-0.592	-0.611	-0.631	-0.651	-0.670	-0.689	-0.709	-0.726	-0.745	-0.764	-0.781	-0.800	-0.816	-0.834	-0.850	-0.864	-0.879	-0.892	-0.906	-0.919	-0.930	-0.940	-0.950	-0.959	-0.965	-0.972	-0.978	-0.981	-0.984	-0.986	-0.986	-0.986	-0.985	-0.980	-0.976	-0.970	-0.962	-0.955	-0.945	-0.934	-0.922	-0.909	-0.894	-0.878	-0.861	-0.844	-0.824	-0.804	-0.784	-0.761	-0.739	-0.715	-0.691	-0.668	-0.641	-0.616	-0.589	-0.561	-0.535	-0.506	-0.479	-0.451	-0.422	-0.395	-0.368	-0.340	-0.312	-0.285	-0.259	-0.232	-0.208	-0.182	-0.158	-0.135	-0.112	-0.091	-0.069	-0.050	-0.031	-0.014	0.002	0.018	0.031	0.044	0.055	0.066	0.075	0.082	0.090	0.094	0.098	0.100	0.101	0.100	0.099	0.095	0.091	0.085	0.079	0.071	0.061	0.050	0.039	0.026	0.012	-0.001	-0.018	-0.034	-0.050	-0.068	-0.085	-0.104	-0.121	-0.141	-0.160	-0.180	-0.199	-0.220	-0.240	-0.259	-0.279	-0.298	-0.316	-0.335	-0.352	-0.370	-0.388	-0.404	-0.419	-0.434	-0.448	-0.460	-0.472	-0.485	-0.495	-0.504	-0.512	-0.519	-0.525	-0.529	-0.532	-0.535	-0.535	-0.536	-0.534	-0.531	-0.528	-0.522	-0.516	-0.509	-0.500	-0.490	-0.480	-0.469	-0.455	-0.442	-0.428	-0.411	-0.395	-0.378	-0.360	-0.341	-0.321	-0.301	-0.281	-0.259	-0.238	-0.215	-0.192	-0.170	-0.146	-0.124	-0.100	-0.076	-0.052	-0.030	-0.006	0.018	0.041	0.064	0.088	0.110	0.132	0.155	0.178	0.199	0.220	0.241	0.261	0.282	0.301	0.320	0.339	0.358	0.375	0.392	0.409	0.425	0.440	0.456	0.470	0.484	0.496	0.510	0.522	0.534	0.544	0.554	0.564	0.574	0.582	0.590	0.598	0.604	0.610	0.616	0.620	0.625	0.629	0.631	0.634	0.635	0.636	0.636	0.636	0.635	0.632	0.631	0.628	0.625	0.620	0.615	0.610	0.602	0.596	0.588	0.580	0.571	0.560	0.550	0.539	0.528	0.515	0.502	0.490	0.475	0.462	0.446	0.431	0.415	0.400	0.384	0.366	0.349	0.332	0.315	0.298	0.279	0.261	0.242	0.226	0.208	0.190	0.172	0.155	0.139	0.122	0.105	0.090	0.075	0.061	0.046	0.034	0.021	0.010	-0.001	-0.011	-0.020	-0.029	-0.036	-0.042	-0.048	-0.052	-0.055	-0.056	-0.059	-0.059	-0.058	-0.054	-0.051	-0.048	-0.040	-0.035	-0.026	-0.018	-0.009	0.001	0.014	0.025	0.039	0.051	0.066	0.080	0.095	0.111	0.126	0.142	0.160	0.176	0.194	0.209	0.226	0.242	0.259	0.274	0.290	0.305	0.319	0.334	0.346	0.358	0.370	0.380	0.390	0.399	0.406	0.412	0.418	0.422	0.425	0.426	0.426	0.425	0.422	0.420	0.415	0.410	0.402	0.395	0.385	0.374	0.361	0.349	0.335	0.320	0.304	0.286	0.268	0.248	0.228	0.208	0.185	0.162	0.140	0.116	0.091	0.066	0.041	0.016	-0.010	-0.038	-0.062	-0.089	-0.116	-0.142	-0.169	-0.195	-0.222	-0.249	-0.275	-0.301	-0.326	-0.354	-0.379	-0.402	-0.428	-0.452	-0.476	-0.501	-0.524	-0.546	-0.568	-0.590	-0.611	-0.632	-0.652	-0.672	-0.692	-0.711	-0.730	-0.748	-0.765	-0.782	-0.799	-0.816	-0.831	-0.846	-0.861	-0.875	-0.889	-0.902	-0.915	-0.929	-0.941	-0.952	-0.964	-0.975	-0.986	-0.995	-1.005	-1.014	-1.022	-1.031	-1.040	-1.048	-1.054	-1.061	-1.066	-1.074	-1.079	-1.084	-1.088	-1.092	-1.096	-1.099	-1.102	-1.104	-1.108	-1.109	-1.110	-1.110	-1.111	-1.111	-1.111	-1.111	-1.110	-1.110	-1.108	-1.108	-1.105	-1.102	-1.100	-1.096	-1.092	-1.089	-1.085	-1.080	-1.076	-1.071	-1.066	-1.061	-1.056	-1.050	-1.045	-1.040	-1.034	-1.029	-1.022	-1.016	-1.010	-1.005	-0.998	-0.991	-0.986	-0.980	-0.972	-0.966	-0.959	-0.952	-0.946	-0.940	-0.934	-0.926	-0.919	-0.912	-0.906	-0.899	-0.892	-0.886	-0.879	-0.872	-0.865	-0.859	-0.851	-0.844	-0.839	-0.831	-0.824	-0.816	-0.810	-0.802	-0.795	-0.786	-0.779	-0.771	-0.764	-0.756	-0.749	-0.739	-0.731	-0.722	-0.714	-0.706	-0.696	-0.686	-0.678	-0.669	-0.659	-0.649	-0.639	-0.630	-0.619	-0.609	-0.599	-0.588	-0.578	-0.566	-0.556	-0.546	-0.535	-0.525	-0.514	-0.504	-0.494	-0.482	-0.472	-0.462	-0.452	-0.444	-0.434	-0.424	-0.416	-0.408	-0.399	-0.391	-0.384	-0.378	-0.370	-0.364	-0.359	-0.354	-0.350	-0.346	-0.342	-0.340	-0.338	-0.336	-0.336	-0.336	-0.338	-0.339	-0.341	-0.344	-0.348	-0.351	-0.356	-0.362	-0.368	-0.376	-0.382	-0.391	-0.400	-0.408	-0.419	-0.428	-0.439	-0.450	-0.461	-0.472	-0.485	-0.498	-0.510	-0.524	-0.536	-0.550	-0.565	-0.578	-0.592	-0.606	-0.620	-0.635	-0.649	-0.664	-0.679	-0.692	-0.708	-0.721	-0.736	-0.751	-0.765	-0.781	-0.795	-0.809	-0.822	-0.836	-0.850	-0.864	-0.878	-0.890	-0.904	-0.916	-0.929	-0.941	-0.954	-0.966	-0.978	-0.990	-1.001	-1.012	-1.024	-1.035	-1.045	-1.056	-1.068	-1.076	-1.086	-1.096	-1.106	-1.115	-1.125	-1.132	-1.140	-1.148	-1.155	-1.161	-1.168	-1.174	-1.179	-1.184	-1.189	-1.191	-1.195	-1.196	-1.198	-1.199	-1.199	-1.198	-1.196	-1.195	-1.192	-1.188	-1.182	-1.178	-1.171	-1.164	-1.156	-1.146	-1.138	-1.126	-1.115	-1.102	-1.090	-1.075	-1.060	-1.045	-1.029	-1.010	-0.992	-0.975	-0.955	-0.936	-0.914	-0.894	-0.871	-0.851	-0.829	-0.805	-0.784	-0.759	-0.736	-0.714	-0.690	-0.666	-0.642	-0.619	-0.596	-0.572	-0.549	-0.526	-0.505	-0.482	-0.460	-0.439	-0.419	-0.398	-0.378	-0.358	-0.339	-0.321	-0.302	-0.286	-0.269	-0.252	-0.238	-0.222	-0.208	-0.194	-0.181	-0.169	-0.156	-0.145	-0.134	-0.124	-0.115	-0.105	-0.096	-0.088	-0.079	-0.071	-0.064	-0.056	-0.051	-0.044	-0.039	-0.032	-0.028	-0.021	-0.016	-0.011	-0.008	-0.002	0.002	0.006	0.010	0.014	0.019	0.022	0.026	0.030	0.034	0.038	0.041	0.044	0.048	0.051	0.054	0.056	0.059	0.061	0.064	0.066	0.069	0.070	0.072	0.074	0.076	0.076	0.078	0.079	0.080	0.081	0.080	0.081	0.081	0.081	0.080	0.080	0.079	0.079	0.078	0.076	0.076	0.074	0.072	0.071	0.070	0.069	0.066	0.065	0.064	0.061	0.060	0.059	0.055	0.054	0.052	0.051	0.050	0.049	0.046	0.046	0.045	0.044	0.041	0.041	0.040	0.039	0.039	0.038	0.038	0.036	0.036	0.035	0.034	0.032	0.032	0.031	0.030	0.028	0.026	0.025	0.022	0.020	0.016	0.012	0.009	0.005	0.001	-0.004	-0.010	-0.015	-0.021	-0.028	-0.034	-0.042	-0.050	-0.059	-0.069	-0.078	-0.088	-0.099	-0.109	-0.121	-0.131	-0.144	-0.156	-0.169	-0.182	-0.195	-0.209	-0.221	-0.235	-0.249	-0.261	-0.275	-0.289	-0.301	-0.315	-0.328	-0.341	-0.354	-0.368	-0.379	-0.391	-0.402	-0.415	-0.426	-0.436	-0.448	-0.456	-0.466	-0.475	-0.484	-0.491	-0.499	-0.505	-0.511	-0.518	-0.522	-0.528	-0.532	-0.536	-0.539	-0.542	-0.544	-0.546	-0.549	-0.550	-0.549	-0.549	-0.549	-0.548	-0.546	-0.544	-0.544	-0.540	-0.538	-0.534	-0.529	-0.525	-0.520	-0.515	-0.510	-0.504	-0.499	-0.491	-0.485	-0.478	-0.470	-0.461	-0.454	-0.445	-0.435	-0.425	-0.415	-0.405	-0.394	-0.382	-0.371	-0.360	-0.348	-0.335	-0.322	-0.310	-0.296	-0.282	-0.269	-0.254	-0.240	-0.225	-0.209	-0.194	-0.179	-0.162	-0.148	-0.131	-0.116	-0.100	-0.082	-0.066	-0.051	-0.035	-0.019	-0.004	0.012	0.028	0.044	0.059	0.074	0.089	0.102	0.118	0.131	0.144	0.159	0.171	0.182	0.195	0.208	0.218	0.229	0.239	0.250	0.260	0.269	0.279	0.288	0.295	0.302	0.311	0.319	0.325	0.332	0.340	0.345	0.351	0.358	0.364	0.369	0.376	0.381	0.386	0.392	0.398	0.404	0.410	0.415	0.421	0.428	0.432	0.439	0.446	0.451	0.459	0.465	0.472	0.479	0.486	0.492	0.500	0.506	0.514	0.520	0.526	0.534	0.540	0.546	0.552	0.559	0.564	0.569	0.574	0.578	0.581	0.582	0.586	0.588	0.589	0.588	0.588	0.585	0.581	0.578	0.572	0.568	0.560	0.551	0.541	0.530	0.518	0.504	0.490	0.472	0.455	0.436	0.416	0.395	0.371	0.348	0.322	0.295	0.268	0.239	0.208	0.176	0.144	0.110	0.076	0.040	0.004	-0.032	-0.071	-0.110	-0.150	-0.190	-0.230	-0.270	-0.311	-0.352	-0.395	-0.436	-0.479	-0.520	-0.561	-0.602	-0.644	-0.685	-0.725	-0.764	-0.804	-0.842	-0.880	-0.918	-0.954	-0.989	-1.025	-1.059	-1.091	-1.122	-1.154	-1.182	-1.210	-1.238	-1.262	-1.288	-1.311	-1.332	-1.354	-1.372	-1.391	-1.408	-1.424	-1.438	-1.451	-1.461	-1.472	-1.482	-1.490	-1.496	-1.501	-1.506	-1.510	-1.512	-1.514	-1.514	-1.514	-1.512	-1.510	-1.508	-1.504	-1.500	-1.494	-1.489	-1.484	-1.478	-1.470	-1.462	-1.456	-1.448	-1.440	-1.432	-1.425	-1.416	-1.409	-1.401	-1.394	-1.386	-1.378	-1.370	-1.364	-1.358	-1.351	-1.345	-1.340	-1.336	-1.331	-1.329	-1.325	-1.322	-1.321	-1.320	-1.320	-1.320	-1.320	-1.321	-1.324	-1.326	-1.329	-1.332	-1.338	-1.341	-1.348	-1.352	-1.359	-1.365	-1.372	-1.380	-1.388	-1.395	-1.404	-1.411	-1.420	-1.429	-1.438	-1.446	-1.455	-1.464	-1.471	-1.480	-1.488	-1.495	-1.502	-1.509	-1.516	-1.521	-1.526	-1.531	-1.536	-1.540	-1.542	-1.544	-1.545	-1.545	-1.544	-1.544	-1.541	-1.538	-1.534	-1.529	-1.522	-1.515	-1.509	-1.500	-1.490	-1.480	-1.469	-1.456	-1.444	-1.430	-1.415	-1.399	-1.382	-1.365	-1.348	-1.329	-1.310	-1.290	-1.270	-1.249	-1.228	-1.205	-1.181	-1.159	-1.135	-1.111	-1.088	-1.062	-1.039	-1.014	-0.989	-0.962	-0.939	-0.912	-0.888	-0.861	-0.836	-0.810	-0.786	-0.760	-0.735	-0.710	-0.685	-0.661	-0.636	-0.612	-0.588	-0.565	-0.541	-0.519	-0.496	-0.474	-0.451	-0.430	-0.409	-0.388	-0.369	-0.349	-0.329	-0.311	-0.292	-0.276	-0.259	-0.242	-0.228	-0.212	-0.200	-0.186	-0.175	-0.162	-0.154	-0.142	-0.135	-0.128	-0.121	-0.115	-0.111	-0.108	-0.108	-0.106	-0.106	-0.109	-0.111	-0.115	-0.121	-0.129	-0.136	-0.145	-0.156	-0.169	-0.182	-0.198	-0.212	-0.230	-0.248	-0.269	-0.290	-0.311	-0.334	-0.358	-0.384	-0.409	-0.436	-0.465	-0.494	-0.524	-0.552	-0.584	-0.615	-0.648	-0.680	-0.714	-0.746	-0.778	-0.811	-0.845	-0.878	-0.910	-0.944	-0.975	-1.009	-1.040	-1.071	-1.104	-1.134	-1.164	-1.194	-1.222	-1.250	-1.279	-1.305	-1.331	-1.358	-1.382	-1.406	-1.430	-1.452	-1.475	-1.496	-1.518	-1.538	-1.556	-1.575	-1.594	-1.610	-1.628	-1.644	-1.659	-1.675	-1.689	-1.704	-1.718	-1.731	-1.744	-1.756	-1.769	-1.781	-1.792	-1.804	-1.815	-1.826	-1.838	-1.846	-1.858	-1.868	-1.876	-1.886	-1.894	-1.902	-1.911	-1.919	-1.928	-1.932	-1.940	-1.948	-1.952	-1.958	-1.962	-1.968	-1.972	-1.976	-1.979	-1.981	-1.984	-1.985	-1.988	-1.988	-1.989	-1.988	-1.986	-1.986	-1.982	-1.981	-1.979	-1.976	-1.974	-1.970	-1.966	-1.962	-1.959	-1.955	-1.950	-1.946	-1.941	-1.939	-1.934	-1.931	-1.926	-1.924	-1.920	-1.919	-1.916	-1.915	-1.914	-1.912	-1.912	-1.914	-1.915	-1.918	-1.920	-1.924	-1.928	-1.932	-1.939	-1.944	-1.950	-1.959	-1.968	-1.976	-1.985	-1.995	-2.006	-2.018	-2.030	-2.040	-2.054	-2.066	-2.079	-2.092	-2.108	-2.120	-2.134	-2.149	-2.162	-2.176	-2.190	-2.204	-2.218	-2.231	-2.244	-2.256	-2.269	-2.280	-2.291	-2.302	-2.312	-2.322	-2.331	-2.340	-2.349	-2.356	-2.362	-2.369	-2.375	-2.379	-2.385	-2.388	-2.391	-2.394	-2.395	-2.398	-2.399	-2.398	-2.398	-2.398	-2.395	-2.394	-2.391	-2.389	-2.386	-2.382	-2.379	-2.374	-2.370	-2.364	-2.360	-2.354	-2.349	-2.342	-2.336	-2.330	-2.322	-2.315	-2.309	-2.302	-2.294	-2.286	-2.279	-2.272	-2.265	-2.256	-2.250	-2.242	-2.235	-2.228	-2.220	-2.212	-2.206	-2.199	-2.192	-2.185	-2.180	-2.174	-2.169	-2.164	-2.159	-2.155	-2.150	-2.146	-2.144	-2.141	-2.139	-2.136	-2.136	-2.135	-2.136	-2.136	-2.138	-2.139	-2.141	-2.145	-2.148	-2.151	-2.158	-2.162	-2.169	-2.175	-2.181	-2.189	-2.198	-2.206	-2.214	-2.224	-2.234	-2.244	-2.254	-2.264	-2.276	-2.286	-2.298	-2.309	-2.320	-2.331	-2.341	-2.354	-2.364	-2.375	-2.385	-2.396	-2.408	-2.416	-2.426	-2.435	-2.444	-2.451	-2.460	-2.468	-2.475	-2.481	-2.488	-2.494	-2.500	-2.506	-2.511	-2.516	-2.521	-2.525	-2.530	-2.534	-2.538	-2.540	-2.545	-2.549	-2.552	-2.555	-2.559	-2.562	-2.566	-2.571	-2.575	-2.580	-2.585	-2.591	-2.596	-2.604	-2.611	-2.619	-2.628	-2.638	-2.648	-2.659	-2.670	-2.682	-2.696	-2.710	-2.725	-2.740	-2.756	-2.772	-2.790	-2.808	-2.826	-2.845	-2.865	-2.885	-2.906	-2.928	-2.948	-2.970	-2.990	-3.012	-3.034	-3.056	-3.078	-3.099	-3.120	-3.141	-3.161	-3.181	-3.200	-3.219	-3.238	-3.255	-3.272	-3.288	-3.302	-3.318	-3.331	-3.344	-3.356	-3.366	-3.376	-3.385	-3.391	-3.398	-3.404	-3.408	-3.411	-3.414	-3.415	-3.415	-3.415	-3.414	-3.411	-3.409	-3.405	-3.401	-3.396	-3.391	-3.385	-3.379	-3.371	-3.365	-3.358	-3.349	-3.341	-3.334	-3.325	-3.318	-3.309	-3.300	-3.292	-3.284	-3.278	-3.270	-3.262	-3.256	-3.249	-3.244	-3.239	-3.232	-3.228	-3.224	-3.220	-3.216	-3.214	-3.210	-3.208	-3.206	-3.205	-3.204	-3.202	-3.202	-3.202	-3.202	-3.201	-3.202	-3.204	-3.204	-3.205	-3.208	-3.208	-3.209	-3.210	-3.211	-3.212	-3.214	-3.216	-3.216	-3.219	-3.219	-3.220	-3.221	-3.221	-3.220	-3.220	-3.219	-3.219	-3.218	-3.216	-3.215	-3.212	-3.210	-3.208	-3.206	-3.202	-3.200	-3.196	-3.192	-3.188	-3.184	-3.179	-3.175	-3.170	-3.165	-3.160	-3.154	-3.149	-3.142	-3.136	-3.129	-3.122	-3.115	-3.109	-3.101	-3.095	-3.089	-3.081	-3.074	-3.068	-3.060	-3.052	-3.045	-3.038	-3.031	-3.025	-3.018	-3.010	-3.005	-2.998	-2.991	-2.985	-2.979	-2.974	-2.966	-2.961	-2.956	-2.950	-2.945	-2.941	-2.935	-2.931	-2.928	-2.921	-2.918	-2.914	-2.910	-2.906	-2.904	-2.900	-2.896	-2.892	-2.890	-2.886	-2.885	-2.881	-2.879	-2.876	-2.872	-2.871	-2.868	-2.865	-2.862	-2.860	-2.856	-2.852	-2.850	-2.846	-2.842	-2.839	-2.834	-2.829	-2.825	-2.819	-2.812	-2.806	-2.799	-2.791	-2.785	-2.775	-2.766	-2.758	-2.748	-2.736	-2.725	-2.712	-2.700	-2.686	-2.671	-2.656	-2.640	-2.624	-2.608	-2.589	-2.571	-2.551	-2.531	-2.511	-2.490	-2.468	-2.446	-2.424	-2.400	-2.378	-2.352	-2.329	-2.304	-2.279	-2.252	-2.228	-2.201	-2.176	-2.149	-2.122	-2.096	-2.069	-2.044	-2.016	-1.990	-1.964	-1.938	-1.912	-1.886	-1.861	-1.835	-1.810	-1.786	-1.760	-1.738	-1.712	-1.689	-1.666	-1.642	-1.620	-1.599	-1.576	-1.555	-1.534	-1.512	-1.494	-1.472	-1.452	-1.432	-1.414	-1.394	-1.375	-1.355	-1.336	-1.316	-1.298	-1.279	-1.259	-1.240	-1.221	-1.202	-1.182	-1.164	-1.144	-1.124	-1.104	-1.084	-1.062	-1.042	-1.021	-1.000	-0.978	-0.955	-0.934	-0.910	-0.886	-0.862	-0.839	-0.815	-0.790	-0.764	-0.740	-0.714	-0.688	-0.661	-0.632	-0.606	-0.579	-0.551	-0.522	-0.495	-0.466	-0.439	-0.410	-0.381	-0.352	-0.324	-0.296	-0.268	-0.240	-0.214	-0.185	-0.159	-0.132	-0.106	-0.080	-0.055	-0.031	-0.008	0.016	0.039	0.061	0.082	0.104	0.121	0.140	0.159	0.175	0.191	0.206	0.220	0.232	0.242	0.254	0.264	0.271	0.278	0.284	0.289	0.292	0.296	0.298	0.298	0.298	0.295	0.292	0.289	0.284	0.279	0.272	0.265	0.258	0.248	0.239	0.229	0.219	0.206	0.195	0.182	0.170	0.156	0.142	0.129	0.115	0.099	0.085	0.070	0.055	0.041	0.025	0.011	-0.005	-0.020	-0.035	-0.050	-0.065	-0.079	-0.095	-0.109	-0.124	-0.138	-0.151	-0.166	-0.180	-0.194	-0.206	-0.221	-0.235	-0.249	-0.261	-0.275	-0.288	-0.301	-0.314	-0.328	-0.340	-0.354	-0.366	-0.380	-0.394	-0.408	-0.421	-0.434	-0.449	-0.462	-0.478	-0.494	-0.507	-0.524	-0.539	-0.555	-0.571	-0.589	-0.606	-0.622	-0.640	-0.659	-0.676	-0.695	-0.712	-0.731	-0.751	-0.770	-0.790	-0.809	-0.829	-0.849	-0.869	-0.888	-0.908	-0.928	-0.946	-0.966	-0.986	-1.005	-1.024	-1.044	-1.062	-1.081	-1.099	-1.118	-1.135	-1.152	-1.169	-1.186	-1.202	-1.219	-1.234	-1.249	-1.265	-1.279	-1.294	-1.308	-1.320	-1.334	-1.346	-1.359	-1.370	-1.382	-1.394	-1.405	-1.416	-1.428	-1.438	-1.448	-1.458	-1.469	-1.479	-1.489	-1.498	-1.509	-1.518	-1.529	-1.538	-1.548	-1.558	-1.568	-1.578	-1.588	-1.598	-1.608	-1.618	-1.629	-1.638	-1.648	-1.658	-1.668	-1.678	-1.688	-1.698	-1.706	-1.716	-1.725	-1.735	-1.744	-1.752	-1.761	-1.769	-1.778	-1.784	-1.790	-1.796	-1.804	-1.809	-1.812	-1.818	-1.820	-1.824	-1.826	-1.828	-1.830	-1.830	-1.829	-1.829	-1.826	-1.824	-1.821	-1.816	-1.812	-1.808	-1.802	-1.796	-1.789	-1.781	-1.772	-1.762	-1.752	-1.744	-1.732	-1.720	-1.709	-1.696	-1.684	-1.670	-1.658	-1.642	-1.629	-1.615	-1.600	-1.585	-1.570	-1.555	-1.539	-1.524	-1.508	-1.492	-1.478	-1.462	-1.446	-1.432	-1.416	-1.401	-1.388	-1.372	-1.359	-1.344	-1.331	-1.316	-1.304	-1.291	-1.279	-1.266	-1.254	-1.244	-1.232	-1.222	-1.211	-1.204	-1.194	-1.186	-1.179	-1.172	-1.168	-1.161	-1.158	-1.154	-1.151	-1.149	-1.148	-1.146	-1.148	-1.149	-1.150	-1.154	-1.158	-1.162	-1.168	-1.175	-1.181	-1.190	-1.200	-1.210	-1.220	-1.232	-1.245	-1.259	-1.274	-1.288	-1.304	-1.320	-1.338	-1.355	-1.374	-1.391	-1.410	-1.431	-1.450	-1.470	-1.489	-1.509	-1.530	-1.550	-1.569	-1.589	-1.608	-1.626	-1.644	-1.662	-1.679	-1.694	-1.710	-1.725	-1.738	-1.750	-1.762	-1.772	-1.782	-1.790	-1.798	-1.802	-1.806	-1.809	-1.810	-1.810	-1.809	-1.805	-1.800	-1.794	-1.788	-1.778	-1.768	-1.756	-1.745	-1.730	-1.715	-1.700	-1.681	-1.664	-1.645	-1.625	-1.604	-1.582	-1.560	-1.538	-1.515	-1.491	-1.468	-1.444	-1.419	-1.395	-1.371	-1.346	-1.322	-1.299	-1.276	-1.252	-1.230	-1.208	-1.186	-1.166	-1.146	-1.128	-1.108	-1.090	-1.074	-1.058	-1.042	-1.029	-1.015	-1.002	-0.991	-0.981	-0.972	-0.962	-0.955	-0.948	-0.942	-0.938	-0.934	-0.929	-0.926	-0.925	-0.922	-0.922	-0.921	-0.921	-0.922	-0.924	-0.926	-0.928	-0.930	-0.932	-0.935	-0.939	-0.941	-0.946	-0.950	-0.954	-0.959	-0.964	-0.968	-0.974	-0.979	-0.982	-0.989	-0.994	-0.998	-1.004	-1.008	-1.012	-1.019	-1.024	-1.029	-1.032	-1.039	-1.044	-1.049	-1.054	-1.061	-1.066	-1.071	-1.079	-1.085	-1.091	-1.098	-1.104	-1.110	-1.118	-1.124	-1.132	-1.140	-1.146	-1.155	-1.162	-1.171	-1.180	-1.189	-1.198	-1.206	-1.215	-1.225	-1.235	-1.244	-1.254	-1.264	-1.274	-1.284	-1.292	-1.304	-1.314	-1.322	-1.334	-1.342	-1.352	-1.362	-1.371	-1.381	-1.391	-1.399	-1.409	-1.416	-1.426	-1.434	-1.442	-1.450	-1.458	-1.464	-1.471	-1.478	-1.484	-1.489	-1.495	-1.500	-1.505	-1.509	-1.514	-1.518	-1.521	-1.525	-1.528	-1.530	-1.532	-1.535	-1.538	-1.538	-1.539	-1.541	-1.541	-1.541	-1.541	-1.541	-1.541	-1.541	-1.541	-1.541	-1.540	-1.540	-1.539	-1.538	-1.539	-1.538	-1.538	-1.536	-1.536	-1.535	-1.535	-1.534	-1.535	-1.535	-1.535	-1.535	-1.535	-1.536	-1.536	-1.538	-1.539	-1.540	-1.542	-1.544	-1.546	-1.548	-1.550	-1.552	-1.556	-1.560	-1.564	-1.568	-1.571	-1.575	-1.580	-1.585	-1.590	-1.595	-1.601	-1.606	-1.612	-1.619	-1.625	-1.632	-1.639	-1.646	-1.652	-1.660	-1.668	-1.674	-1.681	-1.690	-1.698	-1.705	-1.714	-1.722	-1.730	-1.739	-1.748	-1.756	-1.765	-1.772	-1.781	-1.791	-1.800	-1.809	-1.818	-1.826	-1.836	-1.846	-1.855	-1.864	-1.875	-1.885	-1.895	-1.905	-1.915	-1.928	-1.938	-1.949	-1.960	-1.972	-1.984	-1.996	-2.010	-2.022	-2.036	-2.051	-2.065	-2.080	-2.095	-2.110	-2.126	-2.144	-2.161	-2.179	-2.196	-2.215	-2.234	-2.252	-2.271	-2.290	-2.310	-2.330	-2.350	-2.371	-2.391	-2.412	-2.432	-2.454	-2.475	-2.495	-2.515	-2.536	-2.558	-2.578	-2.598	-2.618	-2.636	-2.655	-2.672	-2.691	-2.709	-2.725	-2.742	-2.758	-2.772	-2.788	-2.800	-2.812	-2.824	-2.836	-2.846	-2.855	-2.864	-2.871	-2.879	-2.885	-2.890	-2.894	-2.898	-2.900	-2.901	-2.901	-2.901	-2.901	-2.900	-2.896	-2.894	-2.891	-2.886	-2.882	-2.876	-2.870	-2.865	-2.858	-2.851	-2.842	-2.835	-2.828	-2.819	-2.811	-2.804	-2.795	-2.786	-2.779	-2.770	-2.762	-2.754	-2.748	-2.739	-2.732	-2.725	-2.719	-2.712	-2.706	-2.700	-2.696	-2.691	-2.688	-2.682	-2.679	-2.676	-2.674	-2.672	-2.670	-2.669	-2.670	-2.669	-2.670	-2.671	-2.672	-2.675	-2.678	-2.680	-2.684	-2.689	-2.692	-2.698	-2.704	-2.710	-2.716	-2.724	-2.731	-2.739	-2.748	-2.758	-2.766	-2.776	-2.788	-2.796	-2.809	-2.820	-2.831	-2.844	-2.856	-2.869	-2.881	-2.895	-2.909	-2.922	-2.935	-2.950	-2.965	-2.979	-2.994	-3.008	-3.024	-3.038	-3.052	-3.069	-3.084	-3.099	-3.112	-3.128	-3.141	-3.156	-3.170	-3.182	-3.196	-3.209	-3.222	-3.235	-3.248	-3.259	-3.269	-3.279	-3.289	-3.299	-3.308	-3.316	-3.324	-3.330	-3.336	-3.342	-3.346	-3.351	-3.354	-3.356	-3.358	-3.359	-3.359	-3.358	-3.356	-3.355	-3.351	-3.348	-3.342	-3.338	-3.331	-3.324	-3.316	-3.309	-3.300	-3.290	-3.280	-3.269	-3.258	-3.245	-3.232	-3.220	-3.206	-3.192	-3.178	-3.164	-3.148	-3.131	-3.116	-3.100	-3.084	-3.066	-3.049	-3.032	-3.015	-2.999	-2.980	-2.964	-2.945	-2.928	-2.910	-2.894	-2.876	-2.858	-2.841	-2.824	-2.806	-2.790	-2.772	-2.758	-2.740	-2.725	-2.710	-2.695	-2.680	-2.665	-2.651	-2.639	-2.624	-2.612	-2.599	-2.588	-2.575	-2.565	-2.552	-2.544	-2.532	-2.522	-2.512	-2.504	-2.495	-2.488	-2.479	-2.472	-2.466	-2.459	-2.452	-2.446	-2.441	-2.436	-2.431	-2.426	-2.422	-2.419	-2.415	-2.411	-2.409	-2.405	-2.402	-2.400	-2.398	-2.395	-2.394	-2.391	-2.391	-2.389	-2.388	-2.386	-2.386	-2.385	-2.385	-2.384	-2.384	-2.382	-2.381	-2.381	-2.381	-2.381	-2.379	-2.379	-2.379	-2.378	-2.376	-2.376	-2.374	-2.372	-2.370	-2.369	-2.366	-2.364	-2.361	-2.359	-2.356	-2.351	-2.348	-2.344	-2.339	-2.334	-2.329	-2.322	-2.318	-2.310	-2.302	-2.296	-2.289	-2.279	-2.271	-2.262	-2.254	-2.244	-2.234	-2.224	-2.214	-2.202	-2.191	-2.180	-2.169	-2.158	-2.145	-2.134	-2.122	-2.110	-2.099	-2.088	-2.075	-2.065	-2.052	-2.042	-2.033	-2.021	-2.011	-2.002	-1.992	-1.985	-1.978	-1.969	-1.962	-1.956	-1.951	-1.946	-1.944	-1.940	-1.938	-1.936	-1.935	-1.935	-1.936	-1.938	-1.941	-1.945	-1.950	-1.955	-1.962	-1.968	-1.976	-1.985	-1.994	-2.005	-2.016	-2.029	-2.040	-2.052	-2.066	-2.080	-2.095	-2.110	-2.124	-2.140	-2.155	-2.170	-2.188	-2.204	-2.219	-2.235	-2.251	-2.266	-2.281	-2.298	-2.312	-2.328	-2.341	-2.355	-2.369	-2.381	-2.395	-2.406	-2.419	-2.429	-2.439	-2.450	-2.459	-2.466	-2.474	-2.481	-2.488	-2.494	-2.500	-2.504	-2.509	-2.511	-2.515	-2.518	-2.520	-2.521	-2.522	-2.522	-2.522	-2.522	-2.521	-2.521	-2.520	-2.519	-2.516	-2.516	-2.514	-2.511	-2.510	-2.509	-2.506	-2.506	-2.504	-2.502	-2.501	-2.500	-2.500	-2.499	-2.499	-2.500	-2.500	-2.500	-2.502	-2.502	-2.504	-2.506	-2.509	-2.511	-2.514	-2.519	-2.521	-2.525	-2.530	-2.534	-2.539	-2.544	-2.549	-2.555	-2.560	-2.566	-2.571	-2.578	-2.584	-2.590	-2.596	-2.602	-2.609	-2.615	-2.621	-2.626	-2.632	-2.639	-2.644	-2.649	-2.655	-2.660	-2.664	-2.668	-2.672	-2.676	-2.680	-2.684	-2.686	-2.688	-2.691	-2.692	-2.694	-2.695	-2.695	-2.696	-2.696	-2.695	-2.694	-2.692	-2.690	-2.690	-2.688	-2.684	-2.681	-2.676	-2.674	-2.669	-2.664	-2.660	-2.655	-2.649	-2.642	-2.636	-2.630	-2.624	-2.615	-2.609	-2.600	-2.591	-2.582	-2.574	-2.565	-2.555	-2.545	-2.536	-2.526	-2.516	-2.504	-2.494	-2.482	-2.470	-2.460	-2.448	-2.435	-2.424	-2.410	-2.398	-2.385	-2.371	-2.358	-2.344	-2.331	-2.318	-2.305	-2.291	-2.278	-2.265	-2.252	-2.240	-2.228	-2.215	-2.202	-2.190	-2.179	-2.169	-2.159	-2.149	-2.140	-2.132	-2.124	-2.116	-2.111	-2.105	-2.101	-2.099	-2.096	-2.096	-2.095	-2.098	-2.099	-2.102	-2.108	-2.114	-2.120	-2.128	-2.138	-2.148	-2.160	-2.174	-2.188	-2.202	-2.219	-2.236	-2.255	-2.274	-2.295	-2.316	-2.340	-2.364	-2.388	-2.414	-2.439	-2.466	-2.494	-2.521	-2.550	-2.579	-2.608	-2.636	-2.666	-2.696	-2.725	-2.755	-2.784	-2.812	-2.842	-2.870	-2.899	-2.926	-2.952	-2.980	-3.006	-3.031	-3.056	-3.080	-3.102	-3.125	-3.146	-3.166	-3.186	-3.205	-3.222	-3.239	-3.254	-3.269	-3.281	-3.292	-3.305	-3.315	-3.325	-3.332	-3.340	-3.346	-3.351	-3.356	-3.360	-3.362	-3.364	-3.366	-3.366	-3.365	-3.364	-3.362	-3.360	-3.355	-3.351	-3.346	-3.341	-3.335	-3.329	-3.321	-3.314	-3.305	-3.296	-3.288	-3.278	-3.266	-3.256	-3.244	-3.232	-3.220	-3.208	-3.194	-3.181	-3.166	-3.150	-3.136	-3.120	-3.105	-3.088	-3.070	-3.052	-3.034	-3.015	-2.996	-2.975	-2.954	-2.935	-2.912	-2.890	-2.869	-2.845	-2.821	-2.798	-2.774	-2.750	-2.726	-2.701	-2.676	-2.651	-2.625	-2.600	-2.574	-2.549	-2.522	-2.498	-2.471	-2.445	-2.421	-2.396	-2.371	-2.348	-2.324	-2.301	-2.279	-2.256	-2.235	-2.215	-2.195	-2.176	-2.159	-2.141	-2.125	-2.111	-2.096	-2.084	-2.074	-2.062	-2.054	-2.046	-2.040	-2.035	-2.031	-2.027	-2.025	-2.025	-2.026	-2.027	-2.030	-2.034	-2.039	-2.044	-2.052	-2.060	-2.068	-2.076	-2.086	-2.098	-2.108	-2.120	-2.131	-2.145	-2.158	-2.169	-2.182	-2.196	-2.209	-2.221	-2.234	-2.246	-2.258	-2.269	-2.280	-2.290	-2.300	-2.309	-2.318	-2.325	-2.331	-2.336	-2.342	-2.346	-2.349	-2.351	-2.352	-2.352	-2.352	-2.351	-2.349	-2.346	-2.342	-2.338	-2.332	-2.328	-2.321	-2.312	-2.306	-2.299	-2.290	-2.281	-2.272	-2.264	-2.254	-2.244	-2.235	-2.226	-2.216	-2.206	-2.199	-2.189	-2.181	-2.172	-2.165	-2.159	-2.150	-2.144	-2.139	-2.134	-2.129	-2.124	-2.121	-2.118	-2.114	-2.112	-2.110	-2.108	-2.106	-2.105	-2.105	-2.105	-2.104	-2.104	-2.102	-2.104	-2.104	-2.102	-2.102	-2.101	-2.100	-2.100	-2.098	-2.096	-2.094	-2.091	-2.088	-2.084	-2.079	-2.074	-2.068	-2.060	-2.052	-2.044	-2.035	-2.025	-2.015	-2.004	-1.991	-1.979	-1.965	-1.950	-1.936	-1.920	-1.905	-1.889	-1.872	-1.855	-1.838	-1.820	-1.801	-1.782	-1.764	-1.746	-1.728	-1.709	-1.690	-1.672	-1.655	-1.636	-1.620	-1.602	-1.586	-1.570	-1.556	-1.542	-1.528	-1.515	-1.502	-1.491	-1.480	-1.471	-1.461	-1.452	-1.445	-1.439	-1.434	-1.429	-1.425	-1.421	-1.418	-1.416	-1.415	-1.414	-1.415	-1.415	-1.416	-1.418	-1.419	-1.421	-1.424	-1.426	-1.430	-1.432	-1.435	-1.439	-1.442	-1.445	-1.449	-1.451	-1.454	-1.456	-1.458	-1.460	-1.462	-1.462	-1.464	-1.465	-1.464	-1.464	-1.461	-1.461	-1.459	-1.456	-1.455	-1.451	-1.448	-1.445	-1.441	-1.435	-1.431	-1.426	-1.421	-1.418	-1.411	-1.406	-1.401	-1.396	-1.391	-1.386	-1.381	-1.378	-1.372	-1.369	-1.365	-1.362	-1.359	-1.356	-1.354	-1.352	-1.351	-1.351	-1.350	-1.350	-1.352	-1.352	-1.355	-1.358	-1.361	-1.364	-1.368	-1.372	-1.378	-1.382	-1.389	-1.395	-1.401	-1.408	-1.414	-1.421	-1.430	-1.438	-1.445	-1.454	-1.462	-1.470	-1.479	-1.488	-1.496	-1.504	-1.512	-1.522	-1.529	-1.538	-1.545	-1.554	-1.561	-1.569	-1.578	-1.584	-1.591	-1.598	-1.604	-1.610	-1.616	-1.622	-1.628	-1.632	-1.639	-1.644	-1.649	-1.654	-1.659	-1.664	-1.669	-1.672	-1.678	-1.681	-1.686	-1.691	-1.696	-1.700	-1.705	-1.711	-1.715	-1.721	-1.726	-1.732	-1.738	-1.742	-1.749	-1.755	-1.761	-1.768	-1.775	-1.782	-1.789	-1.798	-1.805	-1.812	-1.821	-1.829	-1.838	-1.846	-1.855	-1.864	-1.874	-1.882	-1.892	-1.901	-1.911	-1.922	-1.932	-1.942	-1.952	-1.961	-1.972	-1.982	-1.992	-2.004	-2.014	-2.024	-2.035	-2.044	-2.055	-2.065	-2.074	-2.084	-2.095	-2.105	-2.114	-2.122	-2.132	-2.141	-2.149	-2.158	-2.165	-2.174	-2.181	-2.189	-2.195	-2.201	-2.208	-2.214	-2.220	-2.224	-2.230	-2.234	-2.238	-2.242	-2.245	-2.248	-2.251	-2.252	-2.255	-2.256	-2.256	-2.258	-2.259	-2.259	-2.258	-2.258	-2.258	-2.256	-2.256	-2.254	-2.254	-2.252	-2.251	-2.250	-2.249	-2.248	-2.246	-2.246	-2.245	-2.244	-2.244	-2.244	-2.244	-2.245	-2.245	-2.246	-2.248	-2.250	-2.252	-2.256	-2.260	-2.264	-2.269	-2.274	-2.280	-2.286	-2.294	-2.301	-2.309	-2.318	-2.326	-2.336	-2.346	-2.355	-2.366	-2.378	-2.389	-2.400	-2.411	-2.424	-2.435	-2.448	-2.460	-2.471	-2.482	-2.496	-2.508	-2.519	-2.530	-2.541	-2.551	-2.561	-2.571	-2.581	-2.590	-2.599	-2.606	-2.614	-2.620	-2.626	-2.631	-2.636	-2.640	-2.645	-2.648	-2.650	-2.652	-2.652	-2.654	-2.652	-2.652	-2.651	-2.650	-2.648	-2.645	-2.642	-2.640	-2.636	-2.632	-2.628	-2.624	-2.620	-2.615	-2.610	-2.605	-2.600	-2.594	-2.589	-2.584	-2.579	-2.574	-2.568	-2.562	-2.558	-2.552	-2.548	-2.542	-2.539	-2.532	-2.528	-2.524	-2.520	-2.515	-2.510	-2.505	-2.501	-2.496	-2.492	-2.488	-2.482	-2.478	-2.472	-2.466	-2.461	-2.455	-2.449	-2.442	-2.435	-2.428	-2.420	-2.411	-2.402	-2.394	-2.384	-2.375	-2.364	-2.352	-2.341	-2.329	-2.316	-2.304	-2.290	-2.275	-2.260	-2.246	-2.230	-2.214	-2.198	-2.182	-2.165	-2.148	-2.129	-2.111	-2.092	-2.075	-2.056	-2.038	-2.019	-2.000	-1.981	-1.964	-1.944	-1.928	-1.909	-1.891	-1.874	-1.856	-1.840	-1.825	-1.809	-1.792	-1.779	-1.765	-1.752	-1.738	-1.726	-1.715	-1.704	-1.694	-1.685	-1.675	-1.668	-1.659	-1.652	-1.646	-1.640	-1.635	-1.630	-1.626	-1.624	-1.621	-1.619	-1.618	-1.616	-1.615	-1.615	-1.614	-1.614	-1.614	-1.615	-1.616	-1.616	-1.616	-1.618	-1.619	-1.620	-1.620	-1.621	-1.620	-1.620	-1.620	-1.619	-1.618	-1.615	-1.614	-1.611	-1.608	-1.605	-1.600	-1.596	-1.592	-1.586	-1.581	-1.575	-1.568	-1.560	-1.552	-1.545	-1.536	-1.528	-1.518	-1.509	-1.499	-1.491	-1.481	-1.472	-1.462	-1.454	-1.444	-1.435	-1.426	-1.419	-1.410	-1.402	-1.395	-1.389	-1.384	-1.378	-1.372	-1.369	-1.364	-1.361	-1.360	-1.359	-1.359	-1.359	-1.360	-1.361	-1.364	-1.368	-1.372	-1.376	-1.381	-1.388	-1.395	-1.402	-1.411	-1.420	-1.429	-1.440	-1.449	-1.460	-1.471	-1.482	-1.494	-1.506	-1.516	-1.529	-1.541	-1.552	-1.564	-1.575	-1.588	-1.598	-1.608	-1.619	-1.629	-1.638	-1.646	-1.655	-1.664	-1.670	-1.676	-1.684	-1.690	-1.695	-1.699	-1.702	-1.705	-1.708	-1.710	-1.711	-1.711	-1.712	-1.711	-1.710	-1.708	-1.705	-1.702	-1.700	-1.696	-1.691	-1.688	-1.681	-1.678	-1.671	-1.665	-1.658	-1.651	-1.645	-1.636	-1.630	-1.622	-1.614	-1.605	-1.598	-1.588	-1.580	-1.570	-1.561	-1.551	-1.541	-1.531	-1.521	-1.511	-1.500	-1.490	-1.479	-1.466	-1.456	-1.445	-1.432	-1.421	-1.409	-1.395	-1.382	-1.369	-1.354	-1.340	-1.326	-1.311	-1.296	-1.281	-1.266	-1.251	-1.235	-1.219	-1.202	-1.186	-1.169	-1.152	-1.136	-1.119	-1.101	-1.085	-1.068	-1.050	-1.032	-1.016	-0.999	-0.982	-0.966	-0.949	-0.934	-0.918	-0.902	-0.886	-0.872	-0.859	-0.845	-0.831	-0.820	-0.808	-0.798	-0.788	-0.779	-0.769	-0.762	-0.755	-0.750	-0.745	-0.741	-0.740	-0.739	-0.738	-0.739	-0.740	-0.742	-0.746	-0.752	-0.760	-0.768	-0.775	-0.786	-0.798	-0.810	-0.824	-0.839	-0.855	-0.871	-0.890	-0.909	-0.930	-0.951	-0.974	-0.998	-1.022	-1.046	-1.072	-1.099	-1.126	-1.155	-1.184	-1.214	-1.244	-1.274	-1.305	-1.335	-1.366	-1.398	-1.429	-1.460	-1.491	-1.522	-1.552	-1.584	-1.614	-1.644	-1.674	-1.701	-1.730	-1.758	-1.784	-1.810	-1.835	-1.860	-1.882	-1.905	-1.924	-1.945	-1.962	-1.979	-1.994	-2.007	-2.021	-2.031	-2.040	-2.049	-2.055	-2.060	-2.064	-2.066	-2.066	-2.066	-2.064	-2.059	-2.054	-2.047	-2.040	-2.030	-2.019	-2.007	-1.995	-1.981	-1.968	-1.951	-1.934	-1.918	-1.899	-1.881	-1.862	-1.842	-1.822	-1.802	-1.782	-1.762	-1.742	-1.722	-1.702	-1.684	-1.664	-1.646	-1.628	-1.610	-1.594	-1.579	-1.562	-1.549	-1.535	-1.522	-1.512	-1.502	-1.495	-1.486	-1.480	-1.474	-1.471	-1.468	-1.466	-1.465	-1.465	-1.466	-1.470	-1.474	-1.478	-1.485	-1.491	-1.499	-1.508	-1.518	-1.528	-1.539	-1.550	-1.562	-1.574	-1.588	-1.601	-1.614	-1.629	-1.642	-1.656	-1.670	-1.682	-1.696	-1.710	-1.722	-1.735	-1.748	-1.760	-1.770	-1.780	-1.790	-1.800	-1.809	-1.818	-1.824	-1.830	-1.835	-1.841	-1.845	-1.848	-1.850	-1.852	-1.854	-1.855	-1.854	-1.852	-1.851	-1.849	-1.845	-1.842	-1.839	-1.834	-1.829	-1.824	-1.819	-1.812	-1.806	-1.800	-1.794	-1.788	-1.780	-1.772	-1.766	-1.759	-1.752	-1.745	-1.739	-1.731	-1.725	-1.719	-1.712	-1.706	-1.700	-1.694	-1.688	-1.681	-1.676	-1.671	-1.665	-1.660	-1.656	-1.651	-1.646	-1.641	-1.638	-1.631	-1.626	-1.622	-1.618	-1.611	-1.606	-1.602	-1.596	-1.590	-1.585	-1.579	-1.572	-1.565	-1.559	-1.551	-1.542	-1.535	-1.528	-1.519	-1.509	-1.500	-1.489	-1.479	-1.469	-1.458	-1.445	-1.432	-1.421	-1.409	-1.395	-1.384	-1.370	-1.356	-1.344	-1.329	-1.316	-1.301	-1.288	-1.275	-1.261	-1.248	-1.234	-1.220	-1.208	-1.195	-1.181	-1.170	-1.158	-1.145	-1.134	-1.124	-1.112	-1.101	-1.092	-1.084	-1.074	-1.065	-1.058	-1.049	-1.041	-1.034	-1.028	-1.021	-1.016	-1.010	-1.004	-0.999	-0.994	-0.989	-0.982	-0.979	-0.974	-0.969	-0.965	-0.959	-0.955	-0.949	-0.944	-0.938	-0.932	-0.926	-0.919	-0.911	-0.904	-0.896	-0.888	-0.879	-0.870	-0.859	-0.849	-0.838	-0.825	-0.812	-0.799	-0.786	-0.771	-0.758	-0.742	-0.728	-0.711	-0.694	-0.678	-0.661	-0.644	-0.626	-0.609	-0.591	-0.574	-0.555	-0.538	-0.521	-0.504	-0.486	-0.470	-0.454	-0.438	-0.422	-0.410	-0.395	-0.382	-0.370	-0.360	-0.350	-0.340	-0.332	-0.326	-0.319	-0.315	-0.311	-0.309	-0.309	-0.309	-0.310	-0.312	-0.318	-0.322	-0.329	-0.338	-0.346	-0.356	-0.369	-0.381	-0.394	-0.409	-0.425	-0.441	-0.459	-0.476	-0.495	-0.515	-0.536	-0.556	-0.578	-0.599	-0.620	-0.644	-0.665	-0.689	-0.710	-0.732	-0.755	-0.778	-0.799	-0.821	-0.842	-0.864	-0.884	-0.904	-0.922	-0.941	-0.959	-0.975	-0.992	-1.008	-1.022	-1.036	-1.049	-1.061	-1.072	-1.081	-1.090	-1.099	-1.106	-1.112	-1.118	-1.122	-1.128	-1.130	-1.132	-1.134	-1.134	-1.134	-1.134	-1.132	-1.130	-1.129	-1.125	-1.121	-1.118	-1.114	-1.109	-1.104	-1.099	-1.094	-1.089	-1.082	-1.076	-1.071	-1.065	-1.059	-1.054	-1.048	-1.041	-1.038	-1.031	-1.026	-1.020	-1.015	-1.010	-1.005	-1.000	-0.996	-0.992	-0.989	-0.985	-0.980	-0.976	-0.974	-0.971	-0.968	-0.966	-0.964	-0.961	-0.959	-0.958	-0.955	-0.954	-0.952	-0.951	-0.950	-0.948	-0.946	-0.945	-0.944	-0.942	-0.941	-0.939	-0.939	-0.936	-0.935	-0.934	-0.932	-0.931	-0.929	-0.926	-0.922	-0.920	-0.918	-0.914	-0.909	-0.905	-0.901	-0.896	100.000	5.000	2.000	1.000	2.000	0.000	0.000	0.000	0.000	0.000	0.000	0.000	0.000	0.000	0.000	0.000	0.000	0.000	-2.272	-2.298	-2.324	-2.348	-2.374	-2.399	-2.424	-2.450	-2.475	-2.500	-2.525	-2.549	-2.572	-2.596	-2.619	-2.641	-2.662	-2.682	-2.702	-2.721	-2.740	-2.756	-2.772	-2.788	-2.801	-2.814	-2.826	-2.836	-2.846	-2.854	-2.861	-2.868	-2.874	-2.879	-2.881	-2.884	-2.885	-2.886	-2.886	-2.885	-2.884	-2.881	-2.879	-2.874	-2.870	-2.865	-2.860	-2.854	-2.846	-2.840	-2.832	-2.826	-2.818	-2.809	-2.801	-2.791	-2.784	-2.775	-2.765	-2.758	-2.748	-2.739	-2.730	-2.720	-2.710	-2.701	-2.691	-2.681	-2.671	-2.661	-2.652	-2.642	-2.632	-2.622	-2.611	-2.600	-2.590	-2.580	-2.569	-2.556	-2.545	-2.532	-2.520	-2.508	-2.495	-2.482	-2.469	-2.455	-2.441	-2.426	-2.412	-2.398	-2.382	-2.366	-2.351	-2.335	-2.319	-2.302	-2.285	-2.269	-2.251	-2.234	-2.216	-2.199	-2.180	-2.162	-2.144	-2.126	-2.108	-2.089	-2.071	-2.051	-2.034	-2.016	-1.996	-1.980	-1.961	-1.944	-1.926	-1.909	-1.891	-1.875	-1.859	-1.842	-1.828	-1.811	-1.796	-1.782	-1.768	-1.754	-1.740	-1.726	-1.714	-1.701	-1.689	-1.676	-1.665	-1.655	-1.644	-1.634	-1.624	-1.615	-1.605	-1.596	-1.588	-1.580	-1.571	-1.564	-1.556	-1.549	-1.542	-1.535	-1.529	-1.522	-1.515	-1.510	-1.504	-1.498	-1.492	-1.486	-1.481	-1.476	-1.471	-1.465	-1.460	-1.454	-1.449	-1.442	-1.438	-1.431	-1.426	-1.420	-1.415	-1.410	-1.404	-1.399	-1.392	-1.386	-1.381	-1.375	-1.370	-1.364	-1.359	-1.354	-1.348	-1.342	-1.338	-1.332	-1.329	-1.325	-1.321	-1.318	-1.314	-1.311	-1.309	-1.308	-1.306	-1.305	-1.305	-1.306	-1.306	-1.308	-1.311	-1.312	-1.316	-1.320	-1.325	-1.331	-1.336	-1.344	-1.350	-1.359	-1.366	-1.376	-1.386	-1.396	-1.408	-1.420	-1.431	-1.445	-1.459	-1.472	-1.486	-1.501	-1.516	-1.531	-1.548	-1.564	-1.579	-1.596	-1.612	-1.629	-1.645	-1.661	-1.678	-1.694	-1.710	-1.726	-1.741	-1.756	-1.771	-1.786	-1.800	-1.814	-1.828	-1.840	-1.852	-1.865	-1.876	-1.888	-1.896	-1.906	-1.915	-1.922	-1.931	-1.938	-1.944	-1.949	-1.954	-1.958	-1.961	-1.964	-1.966	-1.968	-1.970	-1.970	-1.969	-1.969	-1.968	-1.965	-1.962	-1.959	-1.955	-1.950	-1.945	-1.940	-1.934	-1.928	-1.920	-1.911	-1.904	-1.894	-1.885	-1.875	-1.865	-1.855	-1.844	-1.831	-1.820	-1.808	-1.794	-1.781	-1.768	-1.754	-1.740	-1.725	-1.710	-1.695	-1.680	-1.664	-1.649	-1.631	-1.615	-1.599	-1.581	-1.564	-1.548	-1.530	-1.512	-1.495	-1.478	-1.461	-1.444	-1.426	-1.410	-1.392	-1.375	-1.359	-1.342	-1.328	-1.311	-1.298	-1.282	-1.268	-1.254	-1.240	-1.228	-1.215	-1.202	-1.192	-1.181	-1.172	-1.161	-1.154	-1.148	-1.140	-1.134	-1.129	-1.125	-1.121	-1.119	-1.118	-1.118	-1.118	-1.119	-1.121	-1.124	-1.129	-1.134	-1.140	-1.148	-1.156	-1.165	-1.175	-1.185	-1.198	-1.210	-1.225	-1.239	-1.255	-1.271	-1.288	-1.306	-1.325	-1.345	-1.365	-1.385	-1.406	-1.430	-1.452	-1.476	-1.500	-1.524	-1.548	-1.572	-1.599	-1.625	-1.650	-1.675	-1.701	-1.728	-1.754	-1.780	-1.806	-1.832	-1.858	-1.882	-1.909	-1.932	-1.958	-1.980	-2.004	-2.026	-2.047	-2.069	-2.090	-2.110	-2.129	-2.146	-2.164	-2.179	-2.194	-2.209	-2.221	-2.232	-2.242	-2.251	-2.258	-2.265	-2.270	-2.274	-2.276	-2.278	-2.276	-2.275	-2.272	-2.269	-2.262	-2.256	-2.249	-2.240	-2.229	-2.218	-2.205	-2.192	-2.178	-2.162	-2.148	-2.130	-2.112	-2.096	-2.076	-2.058	-2.039	-2.019	-1.999	-1.979	-1.959	-1.939	-1.919	-1.898	-1.879	-1.859	-1.841	-1.822	-1.805	-1.788	-1.770	-1.755	-1.740	-1.725	-1.712	-1.700	-1.688	-1.679	-1.669	-1.660	-1.654	-1.648	-1.642	-1.639	-1.635	-1.634	-1.631	-1.631	-1.632	-1.634	-1.636	-1.641	-1.645	-1.650	-1.655	-1.661	-1.669	-1.675	-1.684	-1.691	-1.701	-1.709	-1.718	-1.728	-1.738	-1.746	-1.755	-1.764	-1.772	-1.781	-1.789	-1.796	-1.804	-1.810	-1.816	-1.822	-1.828	-1.831	-1.835	-1.839	-1.840	-1.842	-1.844	-1.844	-1.842	-1.841	-1.840	-1.838	-1.834	-1.830	-1.825	-1.820	-1.815	-1.808	-1.801	-1.794	-1.786	-1.779	-1.770	-1.761	-1.752	-1.744	-1.734	-1.724	-1.715	-1.706	-1.696	-1.688	-1.678	-1.670	-1.660	-1.652	-1.644	-1.636	-1.628	-1.621	-1.614	-1.608	-1.601	-1.595	-1.590	-1.585	-1.581	-1.576	-1.574	-1.571	-1.568	-1.566	-1.564	-1.562	-1.562	-1.561	-1.561	-1.562	-1.562	-1.562	-1.564	-1.564	-1.565	-1.568	-1.569	-1.570	-1.572	-1.574	-1.575	-1.576	-1.578	-1.580	-1.581	-1.581	-1.582	-1.582	-1.584	-1.582	-1.582	-1.581	-1.579	-1.579	-1.576	-1.575	-1.571	-1.569	-1.565	-1.561	-1.558	-1.552	-1.549	-1.544	-1.538	-1.531	-1.525	-1.520	-1.514	-1.505	-1.499	-1.491	-1.485	-1.478	-1.469	-1.461	-1.452	-1.445	-1.438	-1.429	-1.420	-1.412	-1.404	-1.395	-1.385	-1.378	-1.369	-1.361	-1.351	-1.344	-1.336	-1.326	-1.319	-1.311	-1.302	-1.295	-1.286	-1.279	-1.270	-1.262	-1.252	-1.244	-1.236	-1.228	-1.220	-1.211	-1.204	-1.194	-1.186	-1.178	-1.169	-1.160	-1.152	-1.142	-1.132	-1.125	-1.115	-1.105	-1.098	-1.088	-1.078	-1.068	-1.060	-1.050	-1.040	-1.032	-1.022	-1.012	-1.005	-0.996	-0.986	-0.979	-0.971	-0.964	-0.956	-0.950	-0.942	-0.936	-0.931	-0.926	-0.921	-0.918	-0.914	-0.911	-0.909	-0.909	-0.906	-0.906	-0.908	-0.910	-0.911	-0.915	-0.919	-0.922	-0.928	-0.932	-0.940	-0.948	-0.955	-0.964	-0.974	-0.982	-0.994	-1.005	-1.016	-1.029	-1.041	-1.055	-1.069	-1.082	-1.096	-1.110	-1.125	-1.140	-1.154	-1.169	-1.184	-1.199	-1.214	-1.229	-1.244	-1.258	-1.270	-1.284	-1.298	-1.311	-1.324	-1.335	-1.348	-1.359	-1.371	-1.380	-1.391	-1.400	-1.409	-1.416	-1.425	-1.432	-1.439	-1.444	-1.450	-1.454	-1.459	-1.461	-1.464	-1.466	-1.469	-1.470	-1.470	-1.471	-1.471	-1.470	-1.470	-1.468	-1.465	-1.462	-1.460	-1.456	-1.454	-1.450	-1.446	-1.442	-1.438	-1.432	-1.429	-1.424	-1.418	-1.412	-1.408	-1.401	-1.395	-1.389	-1.382	-1.376	-1.370	-1.362	-1.356	-1.349	-1.341	-1.335	-1.328	-1.320	-1.312	-1.305	-1.298	-1.290	-1.282	-1.274	-1.266	-1.258	-1.249	-1.240	-1.231	-1.224	-1.215	-1.206	-1.198	-1.190	-1.181	-1.172	-1.165	-1.156	-1.148	-1.140	-1.132	-1.124	-1.116	-1.109	-1.101	-1.094	-1.086	-1.079	-1.071	-1.065	-1.059	-1.052	-1.046	-1.041	-1.035	-1.030	-1.024	-1.020	-1.014	-1.009	-1.005	-1.000	-0.996	-0.991	-0.986	-0.982	-0.979	-0.975	-0.970	-0.966	-0.962	-0.958	-0.954	-0.949	-0.944	-0.939	-0.935	-0.930	-0.925	-0.918	-0.911	-0.905	-0.898	-0.891	-0.884	-0.876	-0.868	-0.858	-0.849	-0.839	-0.829	-0.818	-0.808	-0.795	-0.782	-0.770	-0.758	-0.745	-0.730	-0.718	-0.704	-0.688	-0.672	-0.658	-0.642	-0.626	-0.611	-0.595	-0.579	-0.562	-0.546	-0.530	-0.514	-0.496	-0.480	-0.464	-0.448	-0.431	-0.416	-0.400	-0.384	-0.369	-0.354	-0.339	-0.324	-0.309	-0.296	-0.281	-0.268	-0.255	-0.241	-0.229	-0.215	-0.202	-0.190	-0.179	-0.168	-0.155	-0.144	-0.131	-0.120	-0.110	-0.098	-0.086	-0.075	-0.064	-0.051	-0.040	-0.028	-0.018	-0.005	0.008	0.021	0.034	0.046	0.059	0.072	0.086	0.099	0.115	0.129	0.142	0.158	0.171	0.186	0.202	0.219	0.234	0.250	0.264	0.280	0.295	0.311	0.326	0.340	0.356	0.370	0.385	0.398	0.411	0.425	0.438	0.449	0.460	0.471	0.481	0.491	0.500	0.507	0.516	0.522	0.529	0.534	0.539	0.541	0.545	0.546	0.549	0.550	0.549	0.548	0.546	0.545	0.541	0.538	0.534	0.529	0.524	0.518	0.511	0.504	0.496	0.490	0.482	0.474	0.465	0.458	0.450	0.441	0.434	0.426	0.419	0.411	0.402	0.396	0.389	0.382	0.376	0.371	0.365	0.360	0.356	0.352	0.349	0.346	0.344	0.342	0.341	0.341	0.341	0.341	0.344	0.345	0.346	0.350	0.352	0.356	0.361	0.366	0.370	0.376	0.382	0.389	0.396	0.404	0.410	0.419	0.426	0.435	0.442	0.451	0.460	0.469	0.479	0.488	0.498	0.506	0.515	0.524	0.534	0.544	0.552	0.562	0.572	0.581	0.590	0.600	0.610	0.619	0.629	0.638	0.648	0.658	0.666	0.675	0.684	0.694	0.704	0.712	0.721	0.730	0.740	0.749	0.758	0.768	0.776	0.784	0.794	0.804	0.811	0.820	0.829	0.839	0.848	0.855	0.862	0.871	0.880	0.888	0.895	0.902	0.910	0.918	0.924	0.930	0.935	0.942	0.948	0.952	0.959	0.962	0.968	0.971	0.976	0.979	0.981	0.984	0.986	0.988	0.989	0.990	0.990	0.990	0.990	0.989	0.986	0.986	0.982	0.981	0.979	0.975	0.971	0.969	0.964	0.959	0.955	0.950	0.945	0.939	0.934	0.928	0.921	0.915	0.910	0.904	0.896	0.890	0.884	0.875	0.869	0.862	0.854	0.846	0.840	0.831	0.825	0.816	0.809	0.801	0.794	0.786	0.779	0.770	0.762	0.755	0.748	0.739	0.731	0.724	0.716	0.708	0.699	0.692	0.684	0.676	0.669	0.661	0.654	0.646	0.639	0.630	0.622	0.616	0.609	0.602	0.594	0.588	0.580	0.574	0.568	0.561	0.554	0.549	0.542	0.538	0.531	0.526	0.521	0.518	0.512	0.509	0.506	0.504	0.500	0.498	0.496	0.495	0.494	0.492	0.494	0.492	0.495	0.495	0.496	0.498	0.501	0.504	0.506	0.510	0.515	0.519	0.524	0.529	0.534	0.540	0.546	0.554	0.559	0.566	0.572	0.581	0.588	0.595	0.602	0.609	0.618	0.625	0.632	0.640	0.648	0.656	0.662	0.670	0.678	0.685	0.692	0.699	0.705	0.711	0.718	0.724	0.730	0.735	0.741	0.745	0.750	0.754	0.759	0.762	0.766	0.770	0.775	0.778	0.780	0.784	0.786	0.789	0.792	0.794	0.796	0.799	0.800	0.801	0.802	0.804	0.805	0.805	0.806	0.806	0.808	0.806	0.806	0.806	0.805	0.805	0.804	0.802	0.801	0.799	0.796	0.794	0.791	0.788	0.784	0.780	0.776	0.771	0.765	0.759	0.752	0.746	0.739	0.731	0.724	0.716	0.708	0.696	0.688	0.678	0.665	0.654	0.642	0.630	0.618	0.604	0.590	0.575	0.561	0.546	0.530	0.514	0.498	0.482	0.466	0.448	0.431	0.415	0.398	0.380	0.362	0.345	0.328	0.310	0.294	0.276	0.260	0.244	0.228	0.210	0.195	0.179	0.164	0.149	0.134	0.120	0.106	0.092	0.080	0.068	0.055	0.044	0.032	0.022	0.012	0.004	-0.005	-0.014	-0.021	-0.029	-0.036	-0.044	-0.050	-0.055	-0.060	-0.065	-0.071	-0.076	-0.080	-0.084	-0.088	-0.092	-0.095	-0.100	-0.102	-0.106	-0.110	-0.112	-0.116	-0.120	-0.125	-0.128	-0.131	-0.135	-0.140	-0.145	-0.150	-0.154	-0.159	-0.165	-0.171	-0.178	-0.182	-0.190	-0.198	-0.204	-0.212	-0.219	-0.228	-0.235	-0.245	-0.254	-0.262	-0.271	-0.280	-0.290	-0.301	-0.310	-0.321	-0.331	-0.341	-0.352	-0.362	-0.374	-0.384	-0.395	-0.405	-0.415	-0.426	-0.436	-0.448	-0.458	-0.469	-0.478	-0.489	-0.498	-0.507	-0.518	-0.526	-0.535	-0.545	-0.554	-0.561	-0.571	-0.579	-0.586	-0.594	-0.601	-0.610	-0.616	-0.624	-0.631	-0.638	-0.644	-0.650	-0.656	-0.664	-0.670	-0.676	-0.681	-0.688	-0.694	-0.700	-0.705	-0.710	-0.718	-0.722	-0.729	-0.734	-0.740	-0.746	-0.751	-0.758	-0.764	-0.769	-0.775	-0.780	-0.785	-0.791	-0.798	-0.802	-0.806	-0.812	-0.816	-0.821	-0.826	-0.829	-0.832	-0.836	-0.839	-0.841	-0.842	-0.845	-0.845	-0.845	-0.845	-0.842	-0.841	-0.838	-0.834	-0.828	-0.822	-0.815	-0.808	-0.799	-0.789	-0.778	-0.765	-0.751	-0.736	-0.720	-0.704	-0.685	-0.666	-0.645	-0.624	-0.600	-0.576	-0.551	-0.525	-0.498	-0.469	-0.440	-0.410	-0.379	-0.348	-0.315	-0.282	-0.249	-0.215	-0.180	-0.146	-0.110	-0.075	-0.040	-0.005	0.030	0.065	0.099	0.134	0.168	0.201	0.235	0.268	0.298	0.329	0.359	0.388	0.415	0.442	0.468	0.492	0.515	0.538	0.558	0.578	0.595	0.611	0.628	0.641	0.654	0.665	0.674	0.682	0.688	0.694	0.698	0.700	0.701	0.701	0.700	0.698	0.695	0.690	0.684	0.678	0.670	0.661	0.654	0.644	0.634	0.621	0.610	0.599	0.586	0.572	0.560	0.546	0.534	0.520	0.506	0.494	0.481	0.469	0.456	0.445	0.432	0.422	0.411	0.401	0.392	0.382	0.375	0.369	0.362	0.356	0.352	0.349	0.346	0.345	0.344	0.344	0.346	0.349	0.351	0.356	0.361	0.368	0.375	0.384	0.392	0.402	0.412	0.424	0.436	0.449	0.464	0.479	0.494	0.509	0.524	0.541	0.559	0.576	0.594	0.611	0.630	0.648	0.666	0.685	0.704	0.722	0.740	0.759	0.775	0.794	0.810	0.826	0.842	0.858	0.872	0.886	0.900	0.914	0.925	0.938	0.948	0.958	0.966	0.975	0.982	0.989	0.994	0.998	1.002	1.005	1.008	1.009	1.009	1.009	1.008	1.005	1.001	0.999	0.994	0.989	0.981	0.975	0.968	0.961	0.952	0.944	0.934	0.924	0.914	0.904	0.892	0.882	0.871	0.859	0.849	0.838	0.825	0.814	0.801	0.790	0.779	0.768	0.755	0.745	0.735	0.724	0.712	0.704	0.694	0.685	0.676	0.668	0.660	0.652	0.645	0.639	0.634	0.626	0.622	0.618	0.615	0.611	0.609	0.606	0.605	0.604	0.602	0.604	0.605	0.606	0.609	0.611	0.615	0.619	0.625	0.630	0.636	0.642	0.650	0.656	0.666	0.675	0.684	0.695	0.705	0.716	0.728	0.740	0.752	0.765	0.779	0.792	0.806	0.820	0.834	0.848	0.862	0.875	0.890	0.904	0.918	0.931	0.945	0.958	0.970	0.982	0.995	1.008	1.019	1.029	1.039	1.048	1.055	1.064	1.070	1.078	1.081	1.086	1.090	1.094	1.095	1.094	1.095	1.094	1.091	1.088	1.084	1.079	1.072	1.066	1.059	1.051	1.041	1.030	1.020	1.008	0.995	0.982	0.969	0.955	0.941	0.925	0.910	0.894	0.878	0.860	0.844	0.828	0.810	0.794	0.775	0.758	0.742	0.725	0.708	0.691	0.675	0.659	0.642	0.626	0.611	0.598	0.584	0.570	0.556	0.544	0.532	0.521	0.510	0.499	0.489	0.479	0.471	0.461	0.454	0.448	0.440	0.434	0.430	0.424	0.420	0.416	0.412	0.409	0.406	0.405	0.402	0.401	0.400	0.399	0.399	0.399	0.399	0.399	0.399	0.399	0.401	0.401	0.404	0.405	0.405	0.408	0.409	0.410	0.411	0.414	0.415	0.418	0.419	0.421	0.422	0.425	0.428	0.429	0.430	0.432	0.434	0.436	0.438	0.439	0.441	0.442	0.444	0.446	0.448	0.449	0.449	0.450	0.451	0.452	0.452	0.454	0.455	0.454	0.455	0.454	0.454	0.454	0.454	0.452	0.452	0.450	0.449	0.448	0.445	0.442	0.440	0.436	0.434	0.430	0.425	0.421	0.416	0.411	0.405	0.399	0.392	0.386	0.379	0.371	0.364	0.356	0.348	0.340	0.330	0.321	0.312	0.302	0.294	0.282	0.272	0.264	0.252	0.242	0.234	0.224	0.215	0.205	0.196	0.186	0.179	0.170	0.161	0.155	0.148	0.141	0.134	0.130	0.124	0.121	0.118	0.115	0.112	0.112	0.112	0.112	0.114	0.116	0.120	0.124	0.129	0.135	0.141	0.149	0.156	0.166	0.175	0.186	0.198	0.209	0.221	0.235	0.249	0.262	0.276	0.291	0.305	0.320	0.336	0.351	0.366	0.381	0.396	0.411	0.425	0.439	0.452	0.466	0.478	0.489	0.500	0.510	0.519	0.526	0.532	0.539	0.544	0.548	0.550	0.551	0.550	0.549	0.545	0.540	0.535	0.529	0.519	0.510	0.499	0.485	0.471	0.455	0.440	0.421	0.401	0.381	0.360	0.339	0.315	0.290	0.265	0.240	0.214	0.186	0.159	0.131	0.104	0.075	0.046	0.018	-0.011	-0.039	-0.066	-0.095	-0.122	-0.150	-0.175	-0.201	-0.226	-0.251	-0.274	-0.296	-0.319	-0.339	-0.359	-0.376	-0.394	-0.409	-0.422	-0.436	-0.449	-0.458	-0.466	-0.475	-0.481	-0.485	-0.489	-0.489	-0.489	-0.488	-0.484	-0.481	-0.474	-0.468	-0.459	-0.449	-0.438	-0.425	-0.411	-0.396	-0.381	-0.364	-0.348	-0.328	-0.308	-0.288	-0.266	-0.245	-0.221	-0.199	-0.175	-0.150	-0.125	-0.100	-0.075	-0.048	-0.022	0.005	0.032	0.058	0.085	0.112	0.139	0.166	0.192	0.220	0.245	0.272	0.298	0.324	0.350	0.376	0.401	0.425	0.450	0.475	0.498	0.521	0.545	0.568	0.590	0.611	0.632	0.655	0.676	0.696	0.716	0.738	0.756	0.775	0.794	0.811	0.830	0.848	0.864	0.881	0.898	0.914	0.929	0.944	0.960	0.975	0.989	1.002	1.015	1.030	1.042	1.055	1.068	1.080	1.090	1.102	1.112	1.125	1.135	1.145	1.155	1.165	1.175	1.184	1.194	1.202	1.212	1.220	1.229	1.238	1.245	1.254	1.261	1.268	1.276	1.284	1.290	1.298	1.304	1.311	1.318	1.324	1.330	1.335	1.341	1.348	1.352	1.359	1.364	1.368	1.372	1.378	1.381	1.386	1.389	1.394	1.396	1.400	1.402	1.404	1.406	1.409	1.409	1.411	1.412	1.412	1.414	1.414	1.414	1.414	1.414	1.412	1.411	1.410	1.409	1.408	1.405	1.401	1.400	1.396	1.394	1.390	1.388	1.382	1.380	1.375	1.371	1.368	1.362	1.359	1.354	1.351	1.346	1.342	1.339	1.334	1.330	1.326	1.321	1.318	1.315	1.310	1.306	1.302	1.299	1.295	1.292	1.289	1.286	1.282	1.280	1.276	1.272	1.270	1.268	1.264	1.261	1.259	1.256	1.252	1.250	1.248	1.244	1.241	1.239	1.236	1.232	1.228	1.225	1.221	1.218	1.212	1.209	1.204	1.199	1.195	1.189	1.184	1.178	1.171	1.165	1.159	1.152	1.144	1.138	1.129	1.121	1.114	1.105	1.096	1.088	1.078	1.069	1.060	1.050	1.041	1.031	1.022	1.011	1.002	0.992	0.982	0.974	0.964	0.954	0.944	0.934	0.925	0.916	0.906	0.899	0.889	0.881	0.872	0.864	0.858	0.849	0.842	0.834	0.829	0.821	0.815	0.810	0.805	0.800	0.795	0.790	0.785	0.781	0.778	0.774	0.770	0.766	0.764	0.761	0.759	0.756	0.754	0.751	0.750	0.748	0.746	0.745	0.742	0.741	0.740	0.738	0.736	0.735	0.734	0.731	0.730	0.729	0.726	0.724	0.722	0.719	0.716	0.715	0.711	0.709	0.706	0.702	0.699	0.695	0.691	0.689	0.684	0.681	0.676	0.671	0.668	0.662	0.659	0.652	0.649	0.644	0.640	0.634	0.630	0.625	0.620	0.616	0.610	0.606	0.601	0.598	0.592	0.589	0.585	0.581	0.578	0.575	0.572	0.570	0.568	0.565	0.561	0.560	0.559	0.558	0.556	0.554	0.552	0.552	0.551	0.551	0.550	0.550	0.550	0.549	0.549	0.549	0.548	0.548	0.548	0.546	0.546	0.544	0.542	0.542	0.541	0.540	0.538	0.535	0.532	0.530	0.528	0.524	0.520	0.516	0.512	0.509	0.502	0.498	0.491	0.486	0.480	0.472	0.468	0.460	0.451	0.445	0.438	0.430	0.421	0.412	0.404	0.396	0.386	0.378	0.369	0.360	0.350	0.340	0.330	0.321	0.310	0.301	0.291	0.282	0.271	0.261	0.251	0.241	0.231	0.220	0.210	0.199	0.189	0.178	0.166	0.156	0.145	0.134	0.122	0.112	0.100	0.090	0.079	0.066	0.055	0.042	0.030	0.018	0.006	-0.006	-0.019	-0.031	-0.044	-0.056	-0.068	-0.080	-0.091	-0.105	-0.116	-0.128	-0.140	-0.151	-0.164	-0.174	-0.185	-0.196	-0.206	-0.216	-0.226	-0.235	-0.245	-0.254	-0.262	-0.269	-0.278	-0.285	-0.291	-0.298	-0.304	-0.308	-0.312	-0.318	-0.321	-0.325	-0.328	-0.330	-0.332	-0.335	-0.336	-0.338	-0.338	-0.339	-0.339	-0.339	-0.339	-0.339	-0.338	-0.336	-0.335	-0.334	-0.334	-0.331	-0.331	-0.330	-0.330	-0.329	-0.328	-0.328	-0.326	-0.325	-0.325	-0.324	-0.324	-0.324	-0.324	-0.325	-0.325	-0.325	-0.326	-0.326	-0.329	-0.329	-0.330	-0.331	-0.334	-0.335	-0.338	-0.339	-0.340	-0.342	-0.344	-0.348	-0.349	-0.350	-0.352	-0.352	-0.354	-0.356	-0.356	-0.356	-0.358	-0.359	-0.359	-0.359	-0.359	-0.359	-0.358	-0.356	-0.356	-0.355	-0.354	-0.351	-0.350	-0.349	-0.348	-0.345	-0.342	-0.340	-0.338	-0.335	-0.331	-0.329	-0.326	-0.322	-0.320	-0.318	-0.315	-0.311	-0.309	-0.306	-0.302	-0.300	-0.296	-0.295	-0.292	-0.289	-0.286	-0.284	-0.281	-0.280	-0.276	-0.275	-0.272	-0.270	-0.269	-0.266	-0.265	-0.262	-0.261	-0.259	-0.258	-0.255	-0.252	-0.251	-0.249	-0.248	-0.245	-0.242	-0.240	-0.239	-0.238	-0.235	-0.231	-0.230	-0.228	-0.225	-0.222	-0.220	-0.218	-0.214	-0.211	-0.209	-0.206	-0.202	-0.199	-0.195	-0.192	-0.188	-0.184	-0.180	-0.175	-0.170	-0.166	-0.161	-0.156	-0.150	-0.145	-0.139	-0.134	-0.128	-0.121	-0.112	-0.106	-0.100	-0.092	-0.084	-0.076	-0.069	-0.060	-0.050	-0.041	-0.032	-0.021	-0.012	-0.001	0.010	0.021	0.032	0.044	0.055	0.066	0.079	0.090	0.102	0.116	0.129	0.141	0.154	0.168	0.180	0.192	0.205	0.218	0.230	0.242	0.255	0.268	0.280	0.291	0.304	0.315	0.325	0.338	0.346	0.356	0.368	0.375	0.385	0.392	0.400	0.408	0.414	0.420	0.425	0.430	0.435	0.439	0.440	0.444	0.445	0.446	0.448	0.448	0.446	0.446	0.445	0.442	0.440	0.438	0.434	0.430	0.426	0.422	0.416	0.411	0.406	0.401	0.395	0.389	0.382	0.376	0.370	0.364	0.356	0.351	0.344	0.338	0.331	0.325	0.319	0.314	0.306	0.301	0.295	0.291	0.286	0.281	0.278	0.272	0.270	0.266	0.264	0.262	0.260	0.259	0.256	0.256	0.256	0.255	0.256	0.259	0.260	0.262	0.265	0.269	0.274	0.278	0.282	0.288	0.294	0.300	0.306	0.314	0.321	0.330	0.338	0.348	0.356	0.366	0.376	0.386	0.399	0.410	0.421	0.432	0.445	0.458	0.471	0.484	0.499	0.511	0.526	0.540	0.555	0.570	0.584	0.599	0.614	0.629	0.644	0.660	0.674	0.689	0.705	0.720	0.735	0.750	0.765	0.780	0.794	0.810	0.824	0.839	0.852	0.866	0.880	0.894	0.908	0.920	0.932	0.945	0.956	0.969	0.980	0.990	1.001	1.011	1.020	1.030	1.039	1.048	1.055	1.062	1.068	1.074	1.079	1.082	1.088	1.090	1.091	1.092	1.094	1.095	1.092	1.091	1.089	1.084	1.080	1.074	1.068	1.060	1.051	1.041	1.030	1.018	1.006	0.991	0.976	0.959	0.942	0.924	0.904	0.882	0.861	0.838	0.815	0.789	0.762	0.736	0.709	0.678	0.649	0.618	0.585	0.552	0.520	0.486	0.451	0.416	0.380	0.345	0.308	0.271	0.234	0.195	0.158	0.120	0.082	0.045	0.008	-0.031	-0.069	-0.108	-0.145	-0.181	-0.218	-0.254	-0.290	-0.325	-0.360	-0.395	-0.429	-0.462	-0.495	-0.526	-0.559	-0.590	-0.620	-0.649	-0.678	-0.705	-0.734	-0.761	-0.786	-0.811	-0.838	-0.861	-0.885	-0.909	-0.931	-0.954	-0.975	-0.996	-1.018	-1.038	-1.058	-1.078	-1.096	-1.115	-1.134	-1.154	-1.171	-1.189	-1.208	-1.225	-1.244	-1.261	-1.279	-1.296	-1.312	-1.331	-1.348	-1.364	-1.381	-1.398	-1.414	-1.430	-1.445	-1.460	-1.475	-1.490	-1.504	-1.518	-1.531	-1.545	-1.558	-1.570	-1.580	-1.591	-1.601	-1.610	-1.618	-1.625	-1.632	-1.638	-1.642	-1.646	-1.650	-1.651	-1.654	-1.654	-1.652	-1.651	-1.649	-1.645	-1.640	-1.635	-1.629	-1.621	-1.612	-1.604	-1.592	-1.581	-1.569	-1.556	-1.542	-1.529	-1.515	-1.499	-1.482	-1.466	-1.449	-1.432	-1.414	-1.395	-1.378	-1.359	-1.340	-1.321	-1.302	-1.285	-1.266	-1.248	-1.230	-1.211	-1.194	-1.176	-1.160	-1.144	-1.128	-1.111	-1.096	-1.082	-1.068	-1.054	-1.042	-1.029	-1.019	-1.006	-0.996	-0.988	-0.979	-0.970	-0.964	-0.958	-0.951	-0.946	-0.941	-0.938	-0.935	-0.932	-0.931	-0.929	-0.929	-0.929	-0.929	-0.930	-0.932	-0.934	-0.938	-0.941	-0.944	-0.949	-0.954	-0.960	-0.965	-0.971	-0.978	-0.985	-0.991	-0.999	-1.006	-1.015	-1.021	-1.030	-1.039	-1.048	-1.056	-1.065	-1.074	-1.082	-1.091	-1.101	-1.111	-1.120	-1.129	-1.139	-1.148	-1.156	-1.166	-1.175	-1.184	-1.192	-1.202	-1.211	-1.220	-1.229	-1.238	-1.246	-1.255	-1.264	-1.272	-1.280	-1.288	-1.298	-1.305	-1.312	-1.321	-1.328	-1.336	-1.344	-1.351	-1.358	-1.366	-1.372	-1.379	-1.386	-1.391	-1.399	-1.405	-1.411	-1.416	-1.421	-1.429	-1.432	-1.438	-1.442	-1.448	-1.451	-1.455	-1.459	-1.461	-1.465	-1.466	-1.468	-1.469	-1.470	-1.469	-1.468	-1.468	-1.466	-1.464	-1.459	-1.455	-1.451	-1.446	-1.440	-1.435	-1.426	-1.419	-1.410	-1.401	-1.391	-1.380	-1.369	-1.356	-1.344	-1.329	-1.315	-1.300	-1.284	-1.266	-1.249	-1.231	-1.212	-1.194	-1.174	-1.154	-1.132	-1.111	-1.090	-1.066	-1.045	-1.021	-0.999	-0.975	-0.951	-0.928	-0.902	-0.879	-0.855	-0.830	-0.805	-0.781	-0.756	-0.732	-0.706	-0.682	-0.659	-0.635	-0.610	-0.586	-0.562	-0.539	-0.515	-0.491	-0.469	-0.446	-0.424	-0.401	-0.379	-0.356	-0.336	-0.314	-0.292	-0.272	-0.251	-0.231	-0.211	-0.191	-0.172	-0.152	-0.134	-0.115	-0.098	-0.079	-0.061	-0.044	-0.028	-0.011	0.005	0.020	0.035	0.049	0.064	0.078	0.091	0.104	0.115	0.128	0.139	0.149	0.159	0.168	0.176	0.182	0.190	0.196	0.202	0.206	0.210	0.214	0.215	0.216	0.218	0.216	0.216	0.214	0.210	0.208	0.204	0.198	0.191	0.184	0.176	0.169	0.159	0.149	0.139	0.128	0.116	0.104	0.090	0.078	0.062	0.049	0.035	0.020	0.005	-0.010	-0.025	-0.041	-0.056	-0.071	-0.086	-0.101	-0.118	-0.131	-0.146	-0.161	-0.175	-0.188	-0.201	-0.214	-0.225	-0.236	-0.246	-0.258	-0.266	-0.274	-0.281	-0.289	-0.294	-0.298	-0.301	-0.304	-0.306	-0.308	-0.308	-0.306	-0.304	-0.301	-0.298	-0.292	-0.288	-0.280	-0.274	-0.265	-0.256	-0.246	-0.236	-0.225	-0.214	-0.200	-0.186	-0.174	-0.160	-0.146	-0.130	-0.116	-0.101	-0.086	-0.070	-0.055	-0.040	-0.025	-0.010	0.004	0.018	0.032	0.046	0.059	0.070	0.081	0.092	0.102	0.111	0.119	0.125	0.132	0.136	0.140	0.142	0.145	0.144	0.142	0.140	0.136	0.131	0.125	0.116	0.109	0.099	0.088	0.075	0.060	0.046	0.030	0.015	-0.004	-0.022	-0.041	-0.062	-0.081	-0.104	-0.126	-0.148	-0.171	-0.194	-0.218	-0.239	-0.262	-0.286	-0.309	-0.330	-0.351	-0.374	-0.394	-0.414	-0.432	-0.451	-0.469	-0.484	-0.498	-0.512	-0.524	-0.536	-0.545	-0.554	-0.559	-0.565	-0.569	-0.570	-0.570	-0.569	-0.565	-0.560	-0.554	-0.545	-0.535	-0.524	-0.511	-0.498	-0.481	-0.465	-0.448	-0.426	-0.406	-0.386	-0.364	-0.340	-0.316	-0.291	-0.268	-0.241	-0.215	-0.190	-0.165	-0.138	-0.112	-0.086	-0.062	-0.038	-0.014	0.010	0.032	0.054	0.075	0.095	0.114	0.131	0.146	0.162	0.175	0.186	0.196	0.206	0.212	0.219	0.224	0.226	0.228	0.226	0.224	0.220	0.214	0.208	0.199	0.190	0.179	0.166	0.154	0.140	0.124	0.108	0.090	0.071	0.052	0.032	0.012	-0.009	-0.030	-0.051	-0.072	-0.095	-0.116	-0.139	-0.160	-0.181	-0.202	-0.224	-0.244	-0.264	-0.282	-0.301	-0.320	-0.338	-0.354	-0.370	-0.386	-0.400	-0.412	-0.425	-0.435	-0.446	-0.456	-0.464	-0.471	-0.476	-0.481	-0.485	-0.489	-0.490	-0.491	-0.491	-0.490	-0.489	-0.486	-0.482	-0.479	-0.475	-0.469	-0.462	-0.455	-0.449	-0.439	-0.431	-0.422	-0.414	-0.404	-0.394	-0.382	-0.372	-0.362	-0.351	-0.340	-0.329	-0.318	-0.306	-0.295	-0.284	-0.274	-0.262	-0.251	-0.241	-0.231	-0.221	-0.212	-0.202	-0.194	-0.186	-0.178	-0.170	-0.162	-0.156	-0.151	-0.144	-0.139	-0.135	-0.131	-0.128	-0.125	-0.121	-0.120	-0.119	-0.118	-0.118	-0.116	-0.118	-0.119	-0.120	-0.121	-0.122	-0.125	-0.129	-0.131	-0.134	-0.138	-0.141	-0.145	-0.149	-0.152	-0.158	-0.160	-0.165	-0.170	-0.175	-0.179	-0.184	-0.189	-0.192	-0.198	-0.201	-0.205	-0.210	-0.212	-0.218	-0.220	-0.224	-0.226	-0.230	-0.232	-0.235	-0.238	-0.240	-0.241	-0.242	-0.244	-0.245	-0.246	-0.246	-0.248	-0.248	-0.248	-0.249	-0.248	-0.249	-0.248	-0.248	-0.248	-0.248	-0.248	-0.248	-0.246	-0.246	-0.246	-0.246	-0.246	-0.246	-0.248	-0.246	-0.246	-0.246	-0.246	-0.248	-0.246	-0.248	-0.248	-0.248	-0.248	-0.248	-0.248	-0.248	-0.248	-0.248	-0.246	-0.246	-0.246	-0.246	-0.245	-0.245	-0.245	-0.242	-0.242	-0.240	-0.240	-0.239	-0.236	-0.235	-0.232	-0.231	-0.229	-0.225	-0.222	-0.220	-0.218	-0.214	-0.210	-0.206	-0.202	-0.199	-0.195	-0.190	-0.186	-0.181	-0.178	-0.174	-0.169	-0.165	-0.160	-0.156	-0.152	-0.148	-0.144	-0.141	-0.138	-0.134	-0.131	-0.128	-0.126	-0.122	-0.121	-0.120	-0.119	-0.118	-0.118	-0.119	-0.119	-0.120	-0.121	-0.124	-0.126	-0.129	-0.131	-0.136	-0.140	-0.145	-0.150	-0.156	-0.162	-0.169	-0.175	-0.184	-0.191	-0.200	-0.209	-0.219	-0.228	-0.239	-0.251	-0.262	-0.274	-0.286	-0.299	-0.311	-0.325	-0.339	-0.352	-0.368	-0.381	-0.396	-0.411	-0.428	-0.441	-0.458	-0.474	-0.490	-0.506	-0.521	-0.539	-0.554	-0.571	-0.588	-0.604	-0.620	-0.636	-0.654	-0.671	-0.688	-0.704	-0.721	-0.739	-0.755	-0.771	-0.788	-0.804	-0.820	-0.836	-0.852	-0.868	-0.882	-0.899	-0.914	-0.928	-0.942	-0.956	-0.971	-0.985	-0.998	-1.011	-1.025	-1.038	-1.050	-1.061	-1.075	-1.086	-1.098	-1.110	-1.121	-1.131	-1.142	-1.155	-1.165	-1.175	-1.186	-1.195	-1.206	-1.216	-1.225	-1.235	-1.245	-1.252	-1.262	-1.271	-1.280	-1.290	-1.298	-1.306	-1.315	-1.322	-1.330	-1.339	-1.345	-1.354	-1.361	-1.369	-1.376	-1.382	-1.389	-1.395	-1.401	-1.409	-1.415	-1.420	-1.425	-1.430	-1.435	-1.439	-1.442	-1.446	-1.450	-1.454	-1.456	-1.459	-1.459	-1.461	-1.462	-1.462	-1.462	-1.462	-1.461	-1.460	-1.458	-1.455	-1.452	-1.449	-1.445	-1.440	-1.434	-1.429	-1.421	-1.415	-1.408	-1.400	-1.390	-1.381	-1.370	-1.361	-1.350	-1.338	-1.326	-1.314	-1.301	-1.288	-1.274	-1.259	-1.245	-1.230	-1.215	-1.199	-1.184	-1.166	-1.151	-1.134	-1.116	-1.100	-1.084	-1.066	-1.049	-1.031	-1.015	-0.998	-0.980	-0.964	-0.948	-0.931	-0.915	-0.899	-0.884	-0.869	-0.855	-0.840	-0.826	-0.814	-0.801	-0.790	-0.779	-0.768	-0.758	-0.749	-0.740	-0.732	-0.725	-0.720	-0.714	-0.708	-0.705	-0.700	-0.698	-0.695	-0.694	-0.692	-0.692	-0.692	-0.694	-0.695	-0.696	-0.699	-0.701	-0.704	-0.709	-0.711	-0.715	-0.719	-0.724	-0.728	-0.732	-0.736	-0.740	-0.745	-0.749	-0.751	-0.755	-0.758	-0.760	-0.762	-0.764	-0.765	-0.766	-0.766	-0.766	-0.765	-0.764	-0.761	-0.759	-0.756	-0.752	-0.748	-0.742	-0.738	-0.731	-0.724	-0.716	-0.709	-0.700	-0.691	-0.681	-0.670	-0.660	-0.649	-0.638	-0.626	-0.614	-0.602	-0.591	-0.579	-0.566	-0.554	-0.541	-0.529	-0.518	-0.505	-0.494	-0.482	-0.471	-0.460	-0.450	-0.440	-0.430	-0.421	-0.412	-0.404	-0.396	-0.391	-0.385	-0.379	-0.374	-0.371	-0.368	-0.366	-0.364	-0.364	-0.362	-0.364	-0.366	-0.368	-0.370	-0.374	-0.379	-0.385	-0.390	-0.398	-0.405	-0.412	-0.422	-0.432	-0.442	-0.454	-0.465	-0.476	-0.489	-0.501	-0.514	-0.529	-0.542	-0.556	-0.571	-0.585	-0.601	-0.616	-0.631	-0.648	-0.662	-0.679	-0.695	-0.710	-0.725	-0.740	-0.756	-0.770	-0.785	-0.798	-0.812	-0.825	-0.839	-0.850	-0.861	-0.872	-0.882	-0.892	-0.901	-0.909	-0.916	-0.921	-0.928	-0.930	-0.934	-0.936	-0.938	-0.936	-0.935	-0.932	-0.930	-0.925	-0.919	-0.911	-0.902	-0.892	-0.881	-0.870	-0.856	-0.842	-0.826	-0.810	-0.790	-0.771	-0.751	-0.730	-0.706	-0.682	-0.659	-0.634	-0.608	-0.579	-0.551	-0.522	-0.494	-0.464	-0.434	-0.402	-0.372	-0.340	-0.309	-0.276	-0.244	-0.211	-0.179	-0.148	-0.116	-0.084	-0.052	-0.022	0.009	0.039	0.068	0.096	0.124	0.151	0.176	0.202	0.226	0.249	0.270	0.291	0.311	0.329	0.345	0.361	0.375	0.389	0.400	0.410	0.419	0.426	0.431	0.436	0.439	0.441	0.441	0.440	0.438	0.434	0.426	0.420	0.411	0.402	0.391	0.380	0.366	0.351	0.336	0.321	0.302	0.285	0.268	0.248	0.228	0.208	0.186	0.165	0.142	0.121	0.099	0.076	0.054	0.031	0.010	-0.012	-0.034	-0.056	-0.076	-0.098	-0.116	-0.136	-0.155	-0.171	-0.189	-0.206	-0.221	-0.236	-0.249	-0.261	-0.272	-0.282	-0.290	-0.299	-0.305	-0.309	-0.312	-0.316	-0.316	-0.318	-0.316	-0.314	-0.310	-0.306	-0.300	-0.292	-0.285	-0.276	-0.266	-0.254	-0.244	-0.230	-0.216	-0.201	-0.186	-0.170	-0.154	-0.136	-0.118	-0.101	-0.081	-0.061	-0.042	-0.024	-0.004	0.016	0.036	0.056	0.076	0.096	0.115	0.135	0.154	0.174	0.192	0.210	0.229	0.246	0.262	0.279	0.295	0.311	0.326	0.341	0.355	0.369	0.381	0.394	0.405	0.416	0.426	0.438	0.448	0.455	0.464	0.472	0.479	0.485	0.492	0.498	0.504	0.507	0.512	0.516	0.519	0.522	0.525	0.528	0.529	0.530	0.531	0.531	0.531	0.531	0.531	0.531	0.529	0.528	0.526	0.524	0.521	0.519	0.516	0.512	0.509	0.505	0.501	0.496	0.492	0.488	0.482	0.478	0.472	0.468	0.461	0.456	0.449	0.444	0.438	0.431	0.425	0.419	0.412	0.406	0.400	0.392	0.386	0.380	0.375	0.369	0.364	0.358	0.351	0.346	0.342	0.339	0.335	0.331	0.329	0.326	0.325	0.325	0.324	0.324	0.325	0.326	0.330	0.332	0.338	0.344	0.348	0.355	0.362	0.371	0.380	0.391	0.402	0.415	0.428	0.441	0.456	0.472	0.489	0.506	0.525	0.544	0.562	0.584	0.605	0.625	0.648	0.670	0.691	0.714	0.738	0.761	0.782	0.806	0.830	0.851	0.874	0.896	0.919	0.939	0.959	0.979	0.999	1.018	1.035	1.051	1.068	1.082	1.095	1.106	1.119	1.128	1.136	1.144	1.149	1.154	1.156	1.158	1.158	1.156	1.154	1.149	1.142	1.136	1.128	1.119	1.106	1.095	1.080	1.066	1.050	1.034	1.015	0.996	0.976	0.956	0.935	0.912	0.890	0.866	0.841	0.818	0.792	0.768	0.742	0.716	0.691	0.665	0.640	0.615	0.590	0.565	0.540	0.515	0.490	0.466	0.442	0.419	0.396	0.374	0.352	0.330	0.309	0.289	0.269	0.249	0.229	0.211	0.192	0.175	0.159	0.141	0.125	0.109	0.095	0.079	0.065	0.051	0.035	0.022	0.009	-0.005	-0.019	-0.031	-0.044	-0.058	-0.069	-0.081	-0.094	-0.105	-0.119	-0.131	-0.142	-0.155	-0.166	-0.179	-0.190	-0.202	-0.214	-0.226	-0.238	-0.249	-0.260	-0.271	-0.282	-0.294	-0.305	-0.315	-0.325	-0.335	-0.345	-0.356	-0.366	-0.375	-0.384	-0.392	-0.401	-0.409	-0.416	-0.424	-0.430	-0.438	-0.444	-0.450	-0.455	-0.460	-0.465	-0.470	-0.474	-0.476	-0.479	-0.481	-0.482	-0.484	-0.485	-0.485	-0.485	-0.482	-0.482	-0.481	-0.479	-0.476	-0.474	-0.470	-0.466	-0.462	-0.459	-0.454	-0.450	-0.445	-0.439	-0.434	-0.428	-0.421	-0.415	-0.408	-0.400	-0.392	-0.385	-0.376	-0.369	-0.361	-0.352	-0.344	-0.335	-0.325	-0.318	-0.309	-0.299	-0.290	-0.281	-0.271	-0.262	-0.254	-0.245	-0.235	-0.226	-0.216	-0.206	-0.198	-0.188	-0.178	-0.169	-0.159	-0.149	-0.140	-0.131	-0.121	-0.112	-0.102	-0.094	-0.084	-0.075	-0.065	-0.056	-0.048	-0.039	-0.030	-0.021	-0.012	-0.002	0.005	0.014	0.022	0.031	0.039	0.046	0.054	0.062	0.070	0.078	0.084	0.090	0.096	0.102	0.109	0.114	0.119	0.125	0.129	0.132	0.138	0.141	0.145	0.148	0.150	0.151	0.152	0.154	0.155	0.154	0.154	0.152	0.151	0.149	0.146	0.142	0.139	0.134	0.129	0.122	0.118	0.110	0.102	0.096	0.088	0.079	0.069	0.059	0.049	0.039	0.026	0.015	0.002	-0.010	-0.022	-0.035	-0.050	-0.064	-0.078	-0.092	-0.108	-0.122	-0.139	-0.154	-0.170	-0.185	-0.202	-0.219	-0.236	-0.252	-0.270	-0.286	-0.305	-0.322	-0.340	-0.358	-0.376	-0.395	-0.412	-0.431	-0.450	-0.468	-0.486	-0.504	-0.521	-0.540	-0.559	-0.576	-0.596	-0.612	-0.631	-0.649	-0.666	-0.685	-0.701	-0.719	-0.736	-0.754	-0.771	-0.788	-0.804	-0.820	-0.836	-0.852	-0.868	-0.884	-0.899	-0.912	-0.926	-0.940	-0.952	-0.964	-0.976	-0.988	-0.998	-1.008	-1.018	-1.025	-1.032	-1.039	-1.045	-1.051	-1.054	-1.058	-1.060	-1.061	-1.061	-1.061	-1.058	-1.055	-1.051	-1.046	-1.040	-1.032	-1.024	-1.014	-1.002	-0.991	-0.979	-0.964	-0.949	-0.932	-0.914	-0.896	-0.875	-0.855	-0.835	-0.811	-0.789	-0.764	-0.739	-0.714	-0.688	-0.660	-0.632	-0.605	-0.576	-0.546	-0.516	-0.488	-0.458	-0.428	-0.398	-0.366	-0.336	-0.305	-0.275	-0.245	-0.215	-0.186	-0.156	-0.128	-0.098	-0.069	-0.041	-0.014	0.012	0.040	0.066	0.091	0.116	0.140	0.162	0.186	0.209	0.230	0.251	0.271	0.291	0.310	0.329	0.346	0.362	0.379	0.395	0.410	0.424	0.439	0.451	0.464	0.476	0.488	0.499	0.510	0.519	0.529	0.539	0.546	0.555	0.564	0.571	0.578	0.584	0.591	0.596	0.602	0.608	0.612	0.616	0.620	0.624	0.628	0.630	0.631	0.635	0.636	0.636	0.638	0.638	0.638	0.638	0.636	0.635	0.632	0.630	0.628	0.624	0.621	0.618	0.612	0.608	0.602	0.596	0.590	0.585	0.578	0.570	0.562	0.555	0.546	0.539	0.530	0.520	0.511	0.502	0.492	0.484	0.474	0.465	0.455	0.445	0.435	0.426	0.416	0.408	0.398	0.389	0.379	0.369	0.361	0.352	0.345	0.336	0.328	0.321	0.314	0.308	0.301	0.294	0.288	0.282	0.278	0.271	0.266	0.262	0.258	0.254	0.249	0.245	0.240	0.236	0.234	0.230	0.228	0.224	0.221	0.218	0.215	0.211	0.208	0.205	0.202	0.199	0.195	0.192	0.188	0.184	0.179	0.176	0.170	0.166	0.161	0.158	0.152	0.148	0.142	0.136	0.131	0.128	0.121	0.116	0.111	0.105	0.100	0.095	0.090	0.084	0.079	0.074	0.069	0.064	0.059	0.055	0.050	0.046	0.042	0.039	0.035	0.032	0.029	0.028	0.026	0.024	0.022	0.021	0.022	0.021	0.022	0.024	0.026	0.028	0.030	0.034	0.036	0.041	0.046	0.052	0.059	0.065	0.074	0.081	0.091	0.100	0.111	0.122	0.134	0.148	0.159	0.172	0.189	0.204	0.219	0.235	0.251	0.270	0.289	0.308	0.328	0.349	0.369	0.390	0.412	0.435	0.458	0.481	0.506	0.529	0.554	0.580	0.605	0.630	0.656	0.682	0.708	0.734	0.760	0.786	0.812	0.838	0.862	0.889	0.914	0.939	0.962	0.988	1.011	1.034	1.056	1.078	1.100	1.120	1.141	1.159	1.178	1.196	1.212	1.229	1.244	1.259	1.272	1.285	1.298	1.309	1.319	1.328	1.336	1.344	1.351	1.359	1.364	1.369	1.374	1.378	1.380	1.382	1.385	1.386	1.388	1.389	1.389	1.390	1.389	1.390	1.390	1.389	1.389	1.390	1.390	1.391	1.391	1.391	1.392	1.395	1.396	1.398	1.400	1.404	1.406	1.409	1.414	1.419	1.424	1.429	1.435	1.441	1.448	1.455	1.461	1.469	1.476	1.485	1.492	1.501	1.510	1.519	1.528	1.535	1.544	1.551	1.559	1.566	1.574	1.579	1.585	1.590	1.595	1.599	1.602	1.605	1.606	1.606	1.606	1.604	1.601	1.596	1.592	1.585	1.578	1.568	1.559	1.546	1.534	1.518	1.502	1.485	1.465	1.446	1.424	1.401	1.378	1.352	1.325	1.296	1.268	1.238	1.205	1.172	1.139	1.104	1.069	1.031	0.995	0.956	0.918	0.878	0.838	0.796	0.756	0.714	0.671	0.630	0.589	0.546	0.504	0.461	0.420	0.379	0.338	0.298	0.256	0.216	0.178	0.139	0.101	0.064	0.026	-0.009	-0.042	-0.076	-0.109	-0.140	-0.170	-0.199	-0.228	-0.254	-0.279	-0.302	-0.326	-0.349	-0.369	-0.388	-0.406	-0.422	-0.438	-0.451	-0.465	-0.476	-0.486	-0.496	-0.505	-0.512	-0.518	-0.524	-0.528	-0.530	-0.534	-0.535	-0.536	-0.536	-0.535	-0.535	-0.534	-0.531	-0.530	-0.526	-0.522	-0.520	-0.516	-0.514	-0.509	-0.506	-0.502	-0.500	-0.495	-0.492	-0.489	-0.488	-0.485	-0.484	-0.482	-0.481	-0.482	-0.484	-0.484	-0.485	-0.488	-0.491	-0.496	-0.500	-0.505	-0.511	-0.518	-0.525	-0.532	-0.541	-0.551	-0.560	-0.571	-0.581	-0.592	-0.604	-0.616	-0.630	-0.642	-0.656	-0.670	-0.685	-0.698	-0.712	-0.728	-0.742	-0.758	-0.772	-0.786	-0.801	-0.815	-0.829	-0.842	-0.855	-0.869	-0.880	-0.891	-0.904	-0.914	-0.922	-0.932	-0.941	-0.949	-0.955	-0.960	-0.966	-0.970	-0.974	-0.975	-0.976	-0.976	-0.976	-0.975	-0.972	-0.969	-0.964	-0.958	-0.952	-0.944	-0.936	-0.926	-0.915	-0.904	-0.892	-0.879	-0.864	-0.849	-0.834	-0.818	-0.799	-0.781	-0.762	-0.742	-0.722	-0.702	-0.680	-0.659	-0.635	-0.612	-0.590	-0.565	-0.541	-0.516	-0.491	-0.466	-0.441	-0.414	-0.389	-0.361	-0.335	-0.309	-0.282	-0.256	-0.230	-0.204	-0.178	-0.151	-0.124	-0.099	-0.072	-0.048	-0.022	0.002	0.026	0.051	0.075	0.098	0.120	0.141	0.164	0.185	0.204	0.224	0.242	0.260	0.278	0.292	0.308	0.322	0.335	0.348	0.358	0.368	0.378	0.385	0.391	0.396	0.400	0.404	0.405	0.405	0.404	0.401	0.398	0.392	0.386	0.378	0.369	0.359	0.348	0.335	0.320	0.304	0.288	0.270	0.251	0.230	0.210	0.188	0.165	0.141	0.116	0.090	0.065	0.038	0.010	-0.018	-0.045	-0.075	-0.104	-0.132	-0.161	-0.191	-0.220	-0.249	-0.278	-0.306	-0.334	-0.362	-0.390	-0.418	-0.444	-0.470	-0.495	-0.520	-0.544	-0.566	-0.590	-0.611	-0.632	-0.652	-0.672	-0.691	-0.709	-0.726	-0.742	-0.759	-0.774	-0.788	-0.801	-0.814	-0.826	-0.838	-0.848	-0.858	-0.868	-0.876	-0.885	-0.892	-0.901	-0.908	-0.914	-0.920	-0.926	-0.931	-0.936	-0.942	-0.948	-0.951	-0.956	-0.960	-0.965	-0.968	-0.971	-0.975	-0.979	-0.981	-0.982	-0.986	-0.989	-0.990	-0.992	-0.994	-0.994	-0.996	-0.996	-0.998	-0.998	-0.996	-0.996	-0.995	-0.992	-0.992	-0.990	-0.986	-0.985	-0.981	-0.978	-0.975	-0.970	-0.966	-0.961	-0.956	-0.951	-0.946	-0.940	-0.934	-0.929	-0.922	-0.916	-0.911	-0.905	-0.901	-0.895	-0.890	-0.885	-0.880	-0.875	-0.871	-0.869	-0.865	-0.861	-0.860	-0.858	-0.858	-0.856	-0.858	-0.858	-0.860	-0.862	-0.866	-0.870	-0.875	-0.880	-0.888	-0.894	-0.901	-0.910	-0.918	-0.929	-0.938	-0.949	-0.960	-0.970	-0.982	-0.995	-1.006	-1.019	-1.032	-1.046	-1.059	-1.071	-1.084	-1.099	-1.111	-1.125	-1.136	-1.149	-1.161	-1.172	-1.184	-1.195	-1.206	-1.215	-1.224	-1.234	-1.241	-1.249	-1.256	-1.261	-1.268	-1.271	-1.276	-1.280	-1.282	-1.285	-1.288	-1.289	-1.288	-1.288	-1.288	-1.286	-1.285	-1.281	-1.279	-1.276	-1.271	-1.269	-1.264	-1.259	-1.254	-1.249	-1.244	-1.238	-1.232	-1.226	-1.220	-1.212	-1.208	-1.201	-1.194	-1.189	-1.181	-1.175	-1.169	-1.164	-1.158	-1.151	-1.148	-1.141	-1.136	-1.131	-1.128	-1.122	-1.119	-1.116	-1.114	-1.110	-1.108	-1.106	-1.105	-1.102	-1.104	-1.104	-1.102	-1.104	-1.106	-1.109	-1.111	-1.115	-1.119	-1.124	-1.129	-1.135	-1.141	-1.149	-1.156	-1.164	-1.174	-1.184	-1.194	-1.205	-1.216	-1.228	-1.240	-1.252	-1.268	-1.282	-1.296	-1.311	-1.326	-1.342	-1.359	-1.376	-1.391	-1.409	-1.426	-1.444	-1.461	-1.479	-1.496	-1.514	-1.530	-1.548	-1.565	-1.582	-1.599	-1.615	-1.630	-1.646	-1.662	-1.678	-1.691	-1.706	-1.720	-1.734	-1.746	-1.759	-1.770	-1.781	-1.791	-1.802	-1.811	-1.821	-1.831	-1.840	-1.849	-1.856	-1.865	-1.872	-1.880	-1.886	-1.894	-1.901	-1.908	-1.914	-1.919	-1.926	-1.932	-1.939	-1.945	-1.951	-1.959	-1.965	-1.972	-1.980	-1.989	-1.998	-2.006	-2.016	-2.025	-2.036	-2.046	-2.058	-2.069	-2.081	-2.094	-2.108	-2.121	-2.135	-2.149	-2.162	-2.178	-2.194	-2.208	-2.225	-2.240	-2.256	-2.272	-2.288	-2.304	-2.319	-2.335	-2.351	-2.366	-2.381	-2.396	-2.410	-2.425	-2.439	-2.451	-2.464	-2.475	-2.488	-2.498	-2.506	-2.516	-2.524	-2.531	-2.538	-2.544	-2.549	-2.552	-2.556	-2.559	-2.560	-2.560	-2.561	-2.560	-2.558	-2.555	-2.552	-2.549	-2.544	-2.539	-2.534	-2.528	-2.521	-2.515	-2.508	-2.500	-2.492	-2.485	-2.476	-2.469	-2.460	-2.452	-2.444	-2.435	-2.428	-2.419	-2.411	-2.404	-2.396	-2.390	-2.384	-2.378	-2.372	-2.366	-2.361	-2.358	-2.354	-2.349	-2.346	-2.342	-2.341	-2.339	-2.338	-2.336	-2.335	-2.332	-2.332	-2.332	-2.334	-2.334	-2.334	-2.334	-2.334	-2.335	-2.336	-2.336	-2.336	-2.338	-2.336	-2.338	-2.338	-2.338	-2.336	-2.336	-2.335	-2.335	-2.332	-2.331	-2.329	-2.326	-2.322	-2.320	-2.315	-2.310	-2.306	-2.300	-2.295	-2.289	-2.281	-2.275	-2.268	-2.260	-2.252	-2.244	-2.235	-2.225	-2.216	-2.206	-2.196	-2.186	-2.175	-2.165	-2.154	-2.142	-2.131	-2.120	-2.108	-2.096	-2.085	-2.072	-2.061	-2.049	-2.039	-2.027	-2.016	-2.004	-1.994	-1.981	-1.971	-1.960	-1.951	-1.941	-1.931	-1.922	-1.914	-1.905	-1.898	-1.890	-1.882	-1.875	-1.869	-1.864	-1.858	-1.852	-1.846	-1.844	-1.839	-1.835	-1.831	-1.829	-1.826	-1.824	-1.821	-1.820	-1.819	-1.818	-1.816	-1.815	-1.814	-1.814	-1.812	-1.812	-1.811	-1.811	-1.810	-1.809	-1.809	-1.806	-1.805	-1.804	-1.801	-1.799	-1.796	-1.792	-1.789	-1.784	-1.779	-1.772	-1.765	-1.759	-1.750	-1.740	-1.731	-1.719	-1.708	-1.695	-1.681	-1.666	-1.650	-1.634	-1.616	-1.598	-1.578	-1.556	-1.535	-1.511	-1.488	-1.462	-1.438	-1.410	-1.382	-1.354	-1.324	-1.295	-1.264	-1.231	-1.200	-1.169	-1.135	-1.101	-1.068	-1.034	-0.999	-0.965	-0.929	-0.894	-0.860	-0.824	-0.790	-0.755	-0.720	-0.686	-0.652	-0.619	-0.585	-0.552	-0.520	-0.488	-0.456	-0.425	-0.395	-0.365	-0.336	-0.308	-0.280	-0.252	-0.226	-0.200	-0.174	-0.149	-0.124	-0.101	-0.078	-0.055	-0.032	-0.011	0.011	0.031	0.052	0.072	0.094	0.112	0.132	0.152	0.172	0.191	0.211	0.230	0.250	0.270	0.289	0.310	0.329	0.350	0.370	0.390	0.411	0.432	0.454	0.478	0.499	0.521	0.545	0.569	0.592	0.616	0.640	0.664	0.690	0.715	0.740	0.766	0.792	0.819	0.845	0.872	0.900	0.926	0.954	0.981	1.008	1.036	1.062	1.089	1.116	1.142	1.170	1.196	1.222	1.248	1.272	1.299	1.324	1.348	1.372	1.396	1.419	1.441	1.462	1.485	1.505	1.526	1.546	1.565	1.584	1.602	1.620	1.636	1.652	1.669	1.682	1.696	1.709	1.722	1.735	1.745	1.756	1.766	1.776	1.784	1.792	1.800	1.806	1.812	1.818	1.822	1.828	1.830	1.835	1.838	1.839	1.841	1.842	1.842	1.844	1.844	1.844	1.842	1.841	1.840	1.838	1.836	1.834	1.830	1.826	1.824	1.820	1.816	1.811	1.806	1.802	1.796	1.792	1.786	1.781	1.774	1.769	1.762	1.756	1.749	1.741	1.735	1.728	1.720	1.711	1.702	1.694	1.686	1.676	1.668	1.659	1.648	1.639	1.628	1.618	1.605	1.594	1.584	1.571	1.560	1.546	1.534	1.520	1.508	1.494	1.479	1.465	1.450	1.434	1.419	1.404	1.388	1.370	1.354	1.338	1.320	1.302	1.286	1.268	1.250	1.232	1.214	1.196	1.179	1.160	1.142	1.124	1.106	1.088	1.070	1.052	1.035	1.018	1.001	0.984	0.966	0.950	0.932	0.918	0.901	0.885	0.869	0.855	0.840	0.825	0.810	0.796	0.782	0.769	0.756	0.744	0.730	0.718	0.705	0.692	0.681	0.669	0.658	0.646	0.634	0.622	0.610	0.600	0.588	0.575	0.564	0.552	0.541	0.530	0.518	0.505	0.492	0.480	0.466	0.454	0.441	0.428	0.414	0.400	0.385	0.372	0.358	0.344	0.329	0.315	0.300	0.285	0.270	0.256	0.241	0.228	0.212	0.199	0.185	0.172	0.159	0.145	0.132	0.120	0.108	0.096	0.086	0.076	0.066	0.056	0.048	0.040	0.032	0.026	0.020	0.016	0.011	0.008	0.005	0.004	0.002	0.002	0.002	0.004	0.006	0.009	0.012	0.015	0.021	0.026	0.032	0.039	0.046	0.055	0.064	0.072	0.082	0.092	0.102	0.114	0.125	0.138	0.149	0.161	0.174	0.186	0.199	0.212	0.225	0.238	0.250	0.264	0.278	0.289	0.302	0.315	0.328	0.340	0.351	0.364	0.376	0.388	0.398	0.408	0.419	0.429	0.439	0.448	0.456	0.465	0.472	0.480	0.486	0.492	0.498	0.502	0.506	0.510	0.514	0.515	0.516	0.516	0.516	0.516	0.512	0.510	0.507	0.504	0.499	0.492	0.486	0.478	0.470	0.461	0.450	0.440	0.429	0.416	0.404	0.390	0.376	0.360	0.345	0.329	0.312	0.296	0.279	0.260	0.242	0.224	0.205	0.188	0.169	0.150	0.131	0.115	0.096	0.079	0.062	0.048	0.031	0.015	0.001	-0.011	-0.024	-0.036	-0.046	-0.055	-0.062	-0.070	-0.076	-0.080	-0.084	-0.085	-0.085	-0.085	-0.081	-0.078	-0.071	-0.065	-0.056	-0.046	-0.036	-0.024	-0.010	0.006	0.022	0.040	0.059	0.078	0.099	0.120	0.141	0.165	0.189	0.212	0.236	0.262	0.288	0.312	0.338	0.364	0.390	0.416	0.441	0.466	0.491	0.515	0.540	0.562	0.586	0.608	0.629	0.650	0.670	0.688	0.706	0.724	0.739	0.754	0.769	0.782	0.795	0.805	0.816	0.825	0.835	0.841	0.848	0.854	0.859	0.864	0.868	0.870	0.871	0.874	0.874	0.875	0.876	0.875	0.875	0.874	0.872	0.870	0.870	0.868	0.866	0.865	0.862	0.860	0.859	0.856	0.854	0.851	0.850	0.848	0.845	0.844	0.842	0.840	0.839	0.838	0.836	0.835	0.834	0.832	0.831	0.831	0.830	0.828	0.828	0.825	0.824	0.822	0.821	0.819	0.816	0.814	0.810	0.808	0.804	0.799	0.795	0.790	0.785	0.779	0.774	0.768	0.760	0.752	0.745	0.736	0.728	0.719	0.709	0.700	0.689	0.679	0.668	0.656	0.644	0.632	0.619	0.606	0.594	0.581	0.566	0.554	0.540	0.526	0.512	0.499	0.484	0.470	0.456	0.441	0.429	0.415	0.401	0.388	0.375	0.361	0.349	0.336	0.324	0.312	0.300	0.290	0.279	0.268	0.258	0.248	0.238	0.229	0.220	0.212	0.204	0.196	0.189	0.181	0.175	0.169	0.162	0.159	0.154	0.148	0.142	0.140	0.135	0.130	0.126	0.122	0.119	0.115	0.112	0.109	0.106	0.104	0.100	0.098	0.094	0.091	0.088	0.084	0.080	0.076	0.072	0.069	0.065	0.060	0.055	0.050	0.045	0.040	0.035	0.030	0.022	0.018	0.010	0.005	-0.002	-0.010	-0.018	-0.025	-0.035	-0.042	-0.050	-0.060	-0.069	-0.079	-0.086	-0.096	-0.108	-0.116	-0.126	-0.136	-0.146	-0.156	-0.166	-0.178	-0.188	-0.198	-0.208	-0.219	-0.228	-0.239	-0.248	-0.259	-0.270	-0.279	-0.288	-0.299	-0.308	-0.318	-0.326	-0.336	-0.345	-0.355	-0.362	-0.372	-0.381	-0.391	-0.399	-0.408	-0.418	-0.426	-0.435	-0.445	-0.454	-0.464	-0.472	-0.481	-0.491	-0.501	-0.511	-0.522	-0.534	-0.544	-0.555	-0.568	-0.579	-0.592	-0.605	-0.619	-0.632	-0.646	-0.660	-0.676	-0.692	-0.708	-0.724	-0.741	-0.758	-0.774	-0.791	-0.810	-0.828	-0.845	-0.864	-0.884	-0.902	-0.921	-0.941	-0.961	-0.981	-1.000	-1.020	-1.040	-1.059	-1.079	-1.098	-1.116	-1.135	-1.154	-1.172	-1.190	-1.208	-1.225	-1.241	-1.258	-1.272	-1.289	-1.302	-1.316	-1.330	-1.342	-1.354	-1.365	-1.376	-1.386	-1.396	-1.405	-1.412	-1.419	-1.426	-1.431	-1.436	-1.441	-1.445	-1.448	-1.450	-1.451	-1.454	-1.454	-1.452	-1.452	-1.452	-1.451	-1.449	-1.446	-1.444	-1.440	-1.438	-1.435	-1.431	-1.428	-1.424	-1.420	-1.416	-1.412	-1.406	-1.402	-1.399	-1.395	-1.391	-1.388	-1.384	-1.381	-1.378	-1.375	-1.374	-1.371	-1.369	-1.368	-1.368	-1.366	-1.368	-1.368	-1.369	-1.371	-1.374	-1.375	-1.379	-1.382	-1.388	-1.392	-1.398	-1.404	-1.410	-1.418	-1.425	-1.434	-1.444	-1.454	-1.465	-1.475	-1.486	-1.499	-1.511	-1.525	-1.539	-1.552	-1.569	-1.584	-1.599	-1.614	-1.631	-1.648	-1.664	-1.681	-1.699	-1.716	-1.734	-1.752	-1.770	-1.788	-1.805	-1.824	-1.841	-1.859	-1.878	-1.895	-1.911	-1.930	-1.945	-1.961	-1.978	-1.992	-2.007	-2.021	-2.035	-2.047	-2.060	-2.072	-2.084	-2.094	-2.104	-2.112	-2.120	-2.129	-2.134	-2.140	-2.144	-2.148	-2.150	-2.152	-2.152	-2.154	-2.151	-2.149	-2.146	-2.142	-2.139	-2.131	-2.125	-2.118	-2.109	-2.099	-2.089	-2.079	-2.066	-2.054	-2.041	-2.027	-2.013	-1.998	-1.982	-1.966	-1.950	-1.932	-1.916	-1.899	-1.881	-1.861	-1.844	-1.825	-1.808	-1.788	-1.769	-1.750	-1.730	-1.711	-1.695	-1.676	-1.658	-1.640	-1.622	-1.605	-1.589	-1.572	-1.556	-1.540	-1.525	-1.510	-1.496	-1.482	-1.470	-1.459	-1.446	-1.436	-1.425	-1.416	-1.408	-1.399	-1.391	-1.385	-1.379	-1.372	-1.369	-1.364	-1.361	-1.358	-1.356	-1.354	-1.354	-1.354	-1.354	-1.354	-1.355	-1.356	-1.359	-1.360	-1.364	-1.368	-1.370	-1.374	-1.379	-1.382	-1.386	-1.391	-1.396	-1.400	-1.405	-1.409	-1.414	-1.419	-1.422	-1.426	-1.430	-1.434	-1.439	-1.441	-1.444	-1.448	-1.449	-1.452	-1.454	-1.455	-1.456	-1.456	-1.456	-1.458	-1.456	-1.455	-1.452	-1.451	-1.449	-1.446	-1.441	-1.438	-1.432	-1.428	-1.422	-1.416	-1.409	-1.401	-1.394	-1.385	-1.376	-1.368	-1.359	-1.349	-1.338	-1.325	-1.315	-1.302	-1.289	-1.276	-1.262	-1.249	-1.234	-1.220	-1.205	-1.190	-1.174	-1.159	-1.144	-1.128	-1.111	-1.095	-1.078	-1.061	-1.044	-1.029	-1.011	-0.995	-0.980	-0.964	-0.948	-0.932	-0.918	-0.902	-0.888	-0.872	-0.859	-0.846	-0.832	-0.821	-0.810	-0.799	-0.789	-0.778	-0.769	-0.761	-0.755	-0.749	-0.742	-0.738	-0.734	-0.731	-0.729	-0.729	-0.728	-0.728	-0.730	-0.732	-0.735	-0.740	-0.745	-0.751	-0.758	-0.766	-0.775	-0.784	-0.794	-0.805	-0.816	-0.829	-0.841	-0.854	-0.869	-0.882	-0.896	-0.912	-0.928	-0.944	-0.959	-0.974	-0.990	-1.006	-1.021	-1.036	-1.052	-1.068	-1.082	-1.098	-1.112	-1.126	-1.139	-1.152	-1.166	-1.179	-1.189	-1.200	-1.210	-1.220	-1.229	-1.238	-1.245	-1.251	-1.258	-1.264	-1.268	-1.270	-1.275	-1.278	-1.279	-1.279	-1.280	-1.280	-1.279	-1.278	-1.275	-1.272	-1.268	-1.265	-1.260	-1.255	-1.250	-1.244	-1.238	-1.232	-1.225	-1.219	-1.211	-1.204	-1.198	-1.190	-1.182	-1.176	-1.169	-1.161	-1.155	-1.149	-1.141	-1.135	-1.129	-1.124	-1.118	-1.112	-1.109	-1.104	-1.100	-1.098	-1.094	-1.091	-1.089	-1.088	-1.086	-1.086	-1.086	-1.085	-1.086	-1.088	-1.089	-1.091	-1.095	-1.098	-1.101	-1.105	-1.110	-1.114	-1.120	-1.125	-1.131	-1.136	-1.144	-1.150	-1.158	-1.165	-1.172	-1.180	-1.188	-1.196	-1.205	-1.212	-1.221	-1.231	-1.239	-1.248	-1.256	-1.264	-1.272	-1.281	-1.290	-1.298	-1.306	-1.312	-1.320	-1.329	-1.335	-1.342	-1.350	-1.356	-1.362	-1.368	-1.375	-1.380	-1.384	-1.389	-1.394	-1.398	-1.401	-1.404	-1.408	-1.410	-1.411	-1.414	-1.414	-1.414	-1.415	-1.414	-1.414	-1.412	-1.411	-1.409	-1.406	-1.402	-1.400	-1.395	-1.391	-1.386	-1.381	-1.376	-1.369	-1.362	-1.355	-1.349	-1.340	-1.332	-1.324	-1.314	-1.305	-1.294	-1.284	-1.274	-1.264	-1.252	-1.242	-1.232	-1.221	-1.210	-1.199	-1.188	-1.176	-1.168	-1.156	-1.145	-1.136	-1.126	-1.118	-1.109	-1.100	-1.092	-1.086	-1.080	-1.074	-1.069	-1.065	-1.062	-1.060	-1.058	-1.058	-1.059	-1.061	-1.062	-1.066	-1.070	-1.076	-1.082	-1.090	-1.099	-1.109	-1.119	-1.131	-1.144	-1.156	-1.171	-1.188	-1.202	-1.221	-1.239	-1.258	-1.276	-1.296	-1.318	-1.339	-1.361	-1.384	-1.406	-1.430	-1.452	-1.476	-1.499	-1.524	-1.548	-1.571	-1.594	-1.616	-1.640	-1.662	-1.685	-1.706	-1.729	-1.749	-1.769	-1.788	-1.806	-1.825	-1.842	-1.860	-1.875	-1.890	-1.905	-1.918	-1.929	-1.941	-1.952	-1.961	-1.970	-1.979	-1.986	-1.992	-1.998	-2.001	-2.006	-2.009	-2.011	-2.013	-2.013	-2.014	-2.014	-2.013	-2.010	-2.009	-2.005	-2.001	-1.998	-1.992	-1.988	-1.982	-1.976	-1.970	-1.962	-1.955	-1.946	-1.939	-1.931	-1.922	-1.914	-1.904	-1.894	-1.884	-1.874	-1.861	-1.851	-1.839	-1.828	-1.815	-1.801	-1.789	-1.775	-1.760	-1.745	-1.730	-1.714	-1.698	-1.681	-1.664	-1.646	-1.628	-1.608	-1.589	-1.569	-1.549	-1.528	-1.506	-1.484	-1.462	-1.440	-1.416	-1.392	-1.369	-1.345	-1.320	-1.295	-1.271	-1.245	-1.220	-1.195	-1.169	-1.145	-1.120	-1.094	-1.070	-1.045	-1.021	-0.999	-0.975	-0.952	-0.930	-0.909	-0.888	-0.868	-0.848	-0.830	-0.812	-0.795	-0.781	-0.765	-0.752	-0.740	-0.729	-0.720	-0.710	-0.702	-0.694	-0.689	-0.684	-0.681	-0.678	-0.676	-0.676	-0.675	-0.676	-0.679	-0.681	-0.685	-0.690	-0.695	-0.700	-0.708	-0.714	-0.721	-0.730	-0.738	-0.746	-0.755	-0.762	-0.772	-0.780	-0.789	-0.796	-0.805	-0.812	-0.819	-0.826	-0.832	-0.839	-0.844	-0.849	-0.854	-0.856	-0.860	-0.864	-0.865	-0.866	-0.868	-0.869	-0.868	-0.866	-0.865	-0.864	-0.861	-0.858	-0.854	-0.850	-0.846	-0.844	-0.839	-0.834	-0.830	-0.825	-0.820	-0.816	-0.811	-0.806	-0.801	-0.798	-0.795	-0.791	-0.789	-0.785	-0.782	-0.781	-0.780	-0.779	-0.778	-0.778	-0.778	-0.779	-0.779	-0.780	-0.782	-0.785	-0.788	-0.791	-0.794	-0.796	-0.800	-0.804	-0.806	-0.810	-0.812	-0.815	-0.819	-0.820	-0.824	-0.825	-0.825	-0.828	-0.826	-0.826	-0.826	-0.824	-0.821	-0.819	-0.814	-0.809	-0.802	-0.795	-0.786	-0.778	-0.768	-0.756	-0.745	-0.731	-0.718	-0.702	-0.686	-0.670	-0.652	-0.634	-0.614	-0.595	-0.574	-0.552	-0.530	-0.509	-0.486	-0.464	-0.441	-0.418	-0.394	-0.370	-0.346	-0.322	-0.300	-0.278	-0.255	-0.232	-0.211	-0.189	-0.169	-0.149	-0.129	-0.110	-0.092	-0.076	-0.059	-0.044	-0.030	-0.018	-0.005	0.006	0.016	0.026	0.034	0.041	0.048	0.052	0.058	0.061	0.064	0.065	0.068	0.068	0.068	0.066	0.065	0.062	0.060	0.056	0.054	0.050	0.046	0.040	0.036	0.032	0.026	0.021	0.018	0.012	0.008	0.002	-0.001	-0.006	-0.011	-0.015	-0.018	-0.021	-0.025	-0.028	-0.030	-0.032	-0.035	-0.038	-0.039	-0.040	-0.041	-0.042	-0.045	-0.045	-0.045	-0.046	-0.048	-0.049	-0.050	-0.050	-0.052	-0.052	-0.054	-0.055	-0.058	-0.059	-0.060	-0.064	-0.066	-0.069	-0.072	-0.075	-0.080	-0.085	-0.090	-0.095	-0.101	-0.106	-0.112	-0.119	-0.126	-0.134	-0.140	-0.149	-0.158	-0.165	-0.174	-0.182	-0.190	-0.200	-0.208	-0.216	-0.226	-0.235	-0.244	-0.251	-0.261	-0.269	-0.278	-0.285	-0.292	-0.300	-0.308	-0.314	-0.321	-0.326	-0.332	-0.338	-0.342	-0.349	-0.352	-0.356	-0.359	-0.362	-0.365	-0.366	-0.369	-0.370	-0.370	-0.371	-0.370	-0.371	-0.370	-0.370	-0.369	-0.368	-0.366	-0.365	-0.362	-0.361	-0.358	-0.356	-0.354	-0.351	-0.350	-0.349	-0.346	-0.345	-0.342	-0.340	-0.339	-0.338	-0.336	-0.334	-0.334	-0.332	-0.332	-0.331	-0.331	-0.332	-0.332	-0.334	-0.334	-0.335	-0.336	-0.339	-0.340	-0.344	-0.346	-0.348	-0.352	-0.356	-0.359	-0.364	-0.368	-0.372	-0.378	-0.382	-0.389	-0.392	-0.399	-0.405	-0.410	-0.416	-0.421	-0.429	-0.434	-0.441	-0.448	-0.454	-0.460	-0.466	-0.472	-0.480	-0.485	-0.492	-0.498	-0.504	-0.509	-0.515	-0.519	-0.525	-0.530	-0.534	-0.539	-0.542	-0.546	-0.550	-0.552	-0.556	-0.559	-0.560	-0.564	-0.565	-0.566	-0.568	-0.569	-0.570	-0.570	-0.571	-0.571	-0.571	-0.571	-0.572	-0.571	-0.572	-0.572	-0.572	-0.574	-0.574	-0.574	-0.576	-0.578	-0.579	-0.580	-0.584	-0.586	-0.590	-0.595	-0.600	-0.605	-0.611	-0.618	-0.626	-0.634	-0.644	-0.654	-0.665	-0.675	-0.689	-0.702	-0.715	-0.731	-0.746	-0.764	-0.781	-0.799	-0.818	-0.836	-0.856	-0.878	-0.899	-0.920	-0.942	-0.965	-0.988	-1.011	-1.034	-1.056	-1.080	-1.104	-1.126	-1.150	-1.172	-1.195	-1.218	-1.239	-1.261	-1.281	-1.302	-1.320	-1.340	-1.359	-1.376	-1.391	-1.408	-1.422	-1.436	-1.449	-1.461	-1.472	-1.482	-1.491	-1.500	-1.508	-1.514	-1.520	-1.525	-1.529	-1.531	-1.534	-1.536	-1.538	-1.536	-1.536	-1.535	-1.535	-1.532	-1.529	-1.526	-1.522	-1.519	-1.514	-1.509	-1.504	-1.499	-1.494	-1.488	-1.481	-1.475	-1.468	-1.461	-1.455	-1.448	-1.442	-1.436	-1.428	-1.422	-1.415	-1.408	-1.401	-1.394	-1.386	-1.379	-1.371	-1.364	-1.356	-1.348	-1.340	-1.332	-1.322	-1.314	-1.305	-1.295	-1.286	-1.276	-1.266	-1.255	-1.244	-1.232	-1.221	-1.209	-1.198	-1.184	-1.171	-1.156	-1.142	-1.129	-1.114	-1.098	-1.084	-1.068	-1.051	-1.035	-1.019	-1.001	-0.985	-0.968	-0.950	-0.931	-0.914	-0.896	-0.878	-0.860	-0.841	-0.824	-0.806	-0.789	-0.771	-0.754	-0.738	-0.720	-0.704	-0.688	-0.672	-0.658	-0.641	-0.628	-0.614	-0.601	-0.589	-0.575	-0.562	-0.551	-0.541	-0.531	-0.521	-0.511	-0.504	-0.495	-0.488	-0.481	-0.474	-0.468	-0.462	-0.456	-0.451	-0.448	-0.444	-0.439	-0.436	-0.432	-0.430	-0.426	-0.424	-0.421	-0.418	-0.416	-0.412	-0.410	-0.408	-0.405	-0.402	-0.399	-0.396	-0.391	-0.388	-0.382	-0.379	-0.372	-0.368	-0.361	-0.356	-0.349	-0.341	-0.335	-0.328	-0.320	-0.311	-0.302	-0.294	-0.285	-0.274	-0.265	-0.255	-0.244	-0.234	-0.224	-0.214	-0.202	-0.192	-0.182	-0.172	-0.162	-0.154	-0.146	-0.136	-0.128	-0.121	-0.114	-0.106	-0.101	-0.096	-0.090	-0.088	-0.084	-0.081	-0.079	-0.079	-0.079	-0.080	-0.081	-0.084	-0.086	-0.092	-0.096	-0.102	-0.109	-0.116	-0.125	-0.134	-0.142	-0.152	-0.164	-0.176	-0.189	-0.200	-0.214	-0.228	-0.241	-0.255	-0.270	-0.285	-0.300	-0.315	-0.330	-0.345	-0.359	-0.374	-0.389	-0.404	-0.416	-0.431	-0.444	-0.458	-0.470	-0.482	-0.494	-0.505	-0.516	-0.528	-0.538	-0.548	-0.556	-0.564	-0.572	-0.579	-0.586	-0.591	-0.596	-0.601	-0.606	-0.609	-0.612	-0.615	-0.616	-0.618	-0.620	-0.619	-0.619	-0.619	-0.618	-0.616	-0.614	-0.611	-0.608	-0.604	-0.600	-0.595	-0.591	-0.585	-0.579	-0.572	-0.565	-0.558	-0.550	-0.541	-0.532	-0.524	-0.514	-0.504	-0.492	-0.481	-0.470	-0.458	-0.445	-0.431	-0.418	-0.404	-0.389	-0.374	-0.359	-0.344	-0.326	-0.310	-0.292	-0.275	-0.256	-0.238	-0.220	-0.201	-0.181	-0.162	-0.142	-0.124	-0.104	-0.085	-0.065	-0.045	-0.025	-0.005	0.014	0.034	0.052	0.071	0.089	0.108	0.122	0.141	0.156	0.172	0.188	0.201	0.215	0.229	0.240	0.251	0.261	0.271	0.279	0.286	0.292	0.298	0.300	0.304	0.305	0.306	0.305	0.304	0.300	0.296	0.290	0.284	0.278	0.268	0.258	0.246	0.234	0.220	0.205	0.189	0.174	0.154	0.136	0.115	0.095	0.074	0.050	0.028	0.002	-0.022	-0.048	-0.075	-0.101	-0.129	-0.158	-0.185	-0.215	-0.244	-0.274	-0.304	-0.334	-0.364	-0.394	-0.424	-0.454	-0.485	-0.514	-0.544	-0.572	-0.601	-0.630	-0.658	-0.684	-0.711	-0.738	-0.762	-0.786	-0.811	-0.834	-0.856	-0.876	-0.898	-0.915	-0.932	-0.949	-0.965	-0.978	-0.990	-1.001	-1.011	-1.020	-1.026	-1.031	-1.036	-1.039	-1.040	-1.040	-1.039	-1.035	-1.031	-1.026	-1.020	-1.011	-1.001	-0.991	-0.979	-0.966	-0.951	-0.938	-0.921	-0.905	-0.886	-0.869	-0.850	-0.830	-0.811	-0.790	-0.770	-0.749	-0.728	-0.706	-0.685	-0.664	-0.641	-0.621	-0.601	-0.581	-0.561	-0.542	-0.522	-0.505	-0.489	-0.472	-0.456	-0.441	-0.429	-0.416	-0.405	-0.395	-0.386	-0.378	-0.370	-0.365	-0.361	-0.356	-0.354	-0.352	-0.351	-0.352	-0.354	-0.358	-0.360	-0.364	-0.370	-0.378	-0.384	-0.391	-0.399	-0.409	-0.419	-0.429	-0.440	-0.450	-0.461	-0.472	-0.484	-0.496	-0.507	-0.520	-0.530	-0.542	-0.554	-0.565	-0.575	-0.585	-0.594	-0.604	-0.612	-0.621	-0.629	-0.635	-0.642	-0.649	-0.654	-0.659	-0.662	-0.666	-0.669	-0.670	-0.671	-0.672	-0.672	-0.674	-0.672	-0.671	-0.669	-0.666	-0.664	-0.660	-0.656	-0.652	-0.649	-0.645	-0.640	-0.636	-0.631	-0.626	-0.621	-0.616	-0.611	-0.605	-0.601	-0.596	-0.591	-0.586	-0.581	-0.578	-0.574	-0.569	-0.565	-0.561	-0.559	-0.556	-0.552	-0.551	-0.549	-0.546	-0.545	-0.542	-0.541	-0.540	-0.540	-0.538	-0.538	-0.536	-0.536	-0.535	-0.535	-0.534	-0.534	-0.534	-0.532	-0.532	-0.532	-0.531	-0.531	-0.530	-0.530	-0.528	-0.526	-0.525	-0.522	-0.520	-0.516	-0.515	-0.511	-0.507	-0.505	-0.500	-0.496	-0.490	-0.486	-0.481	-0.476	-0.470	-0.464	-0.458	-0.452	-0.446	-0.439	-0.431	-0.425	-0.419	-0.411	-0.404	-0.398	-0.390	-0.382	-0.376	-0.369	-0.362	-0.355	-0.348	-0.341	-0.335	-0.328	-0.322	-0.315	-0.309	-0.304	-0.298	-0.292	-0.286	-0.281	-0.276	-0.271	-0.265	-0.261	-0.256	-0.251	-0.248	-0.242	-0.236	-0.232	-0.228	-0.222	-0.218	-0.212	-0.208	-0.202	-0.196	-0.191	-0.186	-0.180	-0.175	-0.168	-0.161	-0.154	-0.148	-0.139	-0.131	-0.122	-0.114	-0.104	-0.095	-0.085	-0.075	-0.065	-0.055	-0.044	-0.032	-0.021	-0.010	0.002	0.014	0.025	0.038	0.050	0.061	0.074	0.086	0.098	0.109	0.121	0.131	0.142	0.154	0.164	0.172	0.181	0.190	0.198	0.205	0.211	0.218	0.222	0.228	0.231	0.234	0.238	0.239	0.239	0.239	0.236	0.235	0.232	0.228	0.225	0.219	0.212	0.206	0.199	0.189	0.180	0.170	0.160	0.150	0.138	0.125	0.112	0.100	0.086	0.072	0.060	0.045	0.031	0.016	0.001	-0.012	-0.028	-0.041	-0.056	-0.071	-0.086	-0.100	-0.114	-0.126	-0.140	-0.152	-0.166	-0.176	-0.189	-0.199	-0.209	-0.219	-0.229	-0.238	-0.246	-0.252	-0.259	-0.265	-0.270	-0.276	-0.280	-0.284	-0.288	-0.289	-0.290	-0.291	-0.291	-0.291	-0.291	-0.290	-0.289	-0.286	-0.284	-0.280	-0.278	-0.274	-0.269	-0.264	-0.259	-0.254	-0.248	-0.241	-0.235	-0.229	-0.221	-0.215	-0.208	-0.201	-0.192	-0.185	-0.178	-0.170	-0.161	-0.152	-0.145	-0.136	-0.129	-0.119	-0.111	-0.102	-0.094	-0.085	-0.076	-0.068	-0.059	-0.050	-0.041	-0.032	-0.024	-0.016	-0.008	0.000	0.009	0.018	0.025	0.034	0.041	0.050	0.058	0.065	0.074	0.080	0.088	0.095	0.104	0.110	0.118	0.124	0.131	0.138	0.145	0.151	0.159	0.165	0.172	0.179	0.186	0.194	0.200	0.208	0.214	0.222	100.000	5.000	2.000	1.000	3.000	0.000	0.000	0.000	0.000	0.000	0.000	0.000	0.000	0.000	0.000	0.000	0.000	0.000	-1.876	-1.906	-1.938	-1.969	-2.001	-2.033	-2.065	-2.098	-2.129	-2.160	-2.192	-2.224	-2.254	-2.284	-2.314	-2.342	-2.370	-2.396	-2.422	-2.448	-2.472	-2.495	-2.516	-2.536	-2.555	-2.572	-2.589	-2.605	-2.619	-2.631	-2.641	-2.652	-2.660	-2.668	-2.674	-2.678	-2.681	-2.684	-2.686	-2.686	-2.686	-2.685	-2.682	-2.679	-2.675	-2.669	-2.664	-2.658	-2.651	-2.642	-2.634	-2.626	-2.616	-2.608	-2.598	-2.588	-2.578	-2.566	-2.556	-2.545	-2.535	-2.524	-2.514	-2.502	-2.492	-2.480	-2.469	-2.459	-2.449	-2.438	-2.428	-2.415	-2.405	-2.395	-2.384	-2.374	-2.364	-2.352	-2.341	-2.332	-2.321	-2.311	-2.300	-2.289	-2.279	-2.268	-2.258	-2.248	-2.236	-2.225	-2.214	-2.202	-2.192	-2.181	-2.169	-2.158	-2.148	-2.135	-2.122	-2.111	-2.099	-2.086	-2.075	-2.062	-2.050	-2.038	-2.025	-2.013	-1.999	-1.985	-1.972	-1.960	-1.946	-1.932	-1.920	-1.908	-1.894	-1.880	-1.866	-1.854	-1.839	-1.825	-1.812	-1.799	-1.785	-1.771	-1.759	-1.745	-1.732	-1.719	-1.705	-1.694	-1.680	-1.668	-1.655	-1.641	-1.629	-1.616	-1.604	-1.591	-1.579	-1.566	-1.555	-1.542	-1.531	-1.520	-1.508	-1.496	-1.485	-1.474	-1.462	-1.452	-1.441	-1.430	-1.419	-1.410	-1.399	-1.389	-1.380	-1.369	-1.359	-1.351	-1.341	-1.331	-1.324	-1.315	-1.305	-1.296	-1.289	-1.281	-1.272	-1.265	-1.258	-1.251	-1.244	-1.236	-1.231	-1.224	-1.219	-1.212	-1.208	-1.202	-1.198	-1.192	-1.189	-1.185	-1.184	-1.180	-1.179	-1.176	-1.175	-1.174	-1.174	-1.175	-1.175	-1.178	-1.179	-1.181	-1.184	-1.189	-1.192	-1.198	-1.204	-1.209	-1.215	-1.222	-1.229	-1.238	-1.246	-1.255	-1.264	-1.274	-1.284	-1.295	-1.305	-1.316	-1.329	-1.340	-1.351	-1.365	-1.378	-1.390	-1.402	-1.415	-1.429	-1.441	-1.454	-1.468	-1.480	-1.492	-1.505	-1.516	-1.526	-1.539	-1.550	-1.560	-1.570	-1.580	-1.589	-1.598	-1.605	-1.612	-1.621	-1.626	-1.632	-1.639	-1.644	-1.648	-1.654	-1.656	-1.660	-1.661	-1.664	-1.664	-1.664	-1.665	-1.664	-1.664	-1.661	-1.660	-1.658	-1.654	-1.651	-1.646	-1.642	-1.639	-1.634	-1.628	-1.622	-1.616	-1.610	-1.604	-1.596	-1.590	-1.582	-1.574	-1.566	-1.558	-1.548	-1.539	-1.530	-1.520	-1.509	-1.500	-1.490	-1.479	-1.468	-1.456	-1.445	-1.434	-1.422	-1.410	-1.399	-1.386	-1.374	-1.361	-1.349	-1.336	-1.322	-1.309	-1.295	-1.282	-1.268	-1.255	-1.241	-1.228	-1.214	-1.200	-1.186	-1.172	-1.160	-1.145	-1.131	-1.119	-1.106	-1.092	-1.080	-1.068	-1.055	-1.044	-1.031	-1.021	-1.010	-1.000	-0.990	-0.981	-0.972	-0.964	-0.955	-0.948	-0.940	-0.934	-0.928	-0.922	-0.919	-0.915	-0.911	-0.908	-0.908	-0.905	-0.905	-0.905	-0.906	-0.908	-0.910	-0.914	-0.916	-0.920	-0.925	-0.931	-0.938	-0.944	-0.951	-0.960	-0.970	-0.979	-0.990	-1.001	-1.014	-1.025	-1.040	-1.052	-1.068	-1.081	-1.098	-1.114	-1.130	-1.148	-1.165	-1.182	-1.200	-1.220	-1.239	-1.259	-1.279	-1.299	-1.320	-1.341	-1.361	-1.382	-1.405	-1.426	-1.448	-1.470	-1.491	-1.512	-1.534	-1.555	-1.576	-1.596	-1.618	-1.638	-1.658	-1.676	-1.696	-1.714	-1.732	-1.749	-1.765	-1.780	-1.795	-1.810	-1.822	-1.834	-1.846	-1.855	-1.864	-1.871	-1.878	-1.882	-1.888	-1.890	-1.890	-1.891	-1.891	-1.889	-1.885	-1.881	-1.874	-1.868	-1.859	-1.849	-1.839	-1.826	-1.814	-1.799	-1.785	-1.770	-1.754	-1.736	-1.718	-1.700	-1.680	-1.660	-1.641	-1.621	-1.601	-1.579	-1.559	-1.538	-1.516	-1.496	-1.476	-1.456	-1.438	-1.419	-1.399	-1.381	-1.364	-1.348	-1.331	-1.316	-1.302	-1.290	-1.278	-1.266	-1.256	-1.248	-1.240	-1.232	-1.226	-1.222	-1.218	-1.215	-1.214	-1.212	-1.212	-1.214	-1.215	-1.218	-1.222	-1.226	-1.230	-1.236	-1.242	-1.249	-1.256	-1.262	-1.270	-1.278	-1.288	-1.295	-1.304	-1.311	-1.320	-1.328	-1.335	-1.342	-1.350	-1.356	-1.364	-1.370	-1.375	-1.380	-1.385	-1.390	-1.394	-1.398	-1.399	-1.401	-1.401	-1.402	-1.404	-1.402	-1.401	-1.400	-1.396	-1.395	-1.391	-1.388	-1.382	-1.378	-1.372	-1.368	-1.362	-1.355	-1.349	-1.342	-1.336	-1.329	-1.321	-1.315	-1.306	-1.300	-1.291	-1.285	-1.278	-1.271	-1.262	-1.256	-1.249	-1.241	-1.235	-1.228	-1.222	-1.215	-1.209	-1.204	-1.196	-1.191	-1.185	-1.180	-1.175	-1.170	-1.165	-1.160	-1.155	-1.151	-1.146	-1.142	-1.138	-1.132	-1.130	-1.125	-1.120	-1.116	-1.111	-1.106	-1.102	-1.098	-1.092	-1.088	-1.082	-1.079	-1.072	-1.068	-1.061	-1.055	-1.050	-1.044	-1.036	-1.031	-1.024	-1.016	-1.010	-1.002	-0.995	-0.988	-0.981	-0.974	-0.966	-0.959	-0.951	-0.945	-0.938	-0.930	-0.925	-0.918	-0.911	-0.905	-0.899	-0.892	-0.888	-0.882	-0.878	-0.872	-0.870	-0.865	-0.862	-0.859	-0.856	-0.854	-0.851	-0.850	-0.849	-0.848	-0.849	-0.848	-0.849	-0.849	-0.850	-0.852	-0.855	-0.856	-0.859	-0.861	-0.865	-0.868	-0.871	-0.875	-0.879	-0.881	-0.885	-0.889	-0.892	-0.896	-0.900	-0.904	-0.908	-0.911	-0.915	-0.918	-0.921	-0.924	-0.925	-0.928	-0.928	-0.930	-0.930	-0.930	-0.930	-0.929	-0.928	-0.926	-0.925	-0.922	-0.920	-0.916	-0.914	-0.911	-0.906	-0.901	-0.898	-0.892	-0.888	-0.882	-0.878	-0.871	-0.865	-0.860	-0.855	-0.849	-0.844	-0.836	-0.831	-0.826	-0.821	-0.816	-0.812	-0.809	-0.804	-0.801	-0.799	-0.795	-0.792	-0.791	-0.790	-0.789	-0.789	-0.789	-0.790	-0.791	-0.794	-0.798	-0.800	-0.802	-0.808	-0.812	-0.818	-0.824	-0.829	-0.836	-0.844	-0.851	-0.860	-0.868	-0.878	-0.888	-0.896	-0.906	-0.918	-0.929	-0.939	-0.950	-0.962	-0.972	-0.985	-0.998	-1.009	-1.022	-1.034	-1.048	-1.059	-1.071	-1.084	-1.096	-1.110	-1.121	-1.132	-1.144	-1.156	-1.168	-1.179	-1.190	-1.200	-1.210	-1.221	-1.230	-1.239	-1.249	-1.258	-1.265	-1.272	-1.280	-1.286	-1.292	-1.298	-1.304	-1.308	-1.312	-1.315	-1.319	-1.321	-1.322	-1.324	-1.325	-1.325	-1.324	-1.322	-1.321	-1.318	-1.315	-1.310	-1.306	-1.301	-1.296	-1.290	-1.284	-1.275	-1.268	-1.259	-1.250	-1.240	-1.230	-1.220	-1.209	-1.198	-1.186	-1.174	-1.162	-1.150	-1.139	-1.125	-1.112	-1.100	-1.086	-1.074	-1.060	-1.049	-1.036	-1.024	-1.012	-1.001	-0.990	-0.980	-0.969	-0.959	-0.951	-0.942	-0.934	-0.926	-0.919	-0.912	-0.908	-0.902	-0.899	-0.895	-0.892	-0.890	-0.888	-0.888	-0.888	-0.889	-0.890	-0.891	-0.894	-0.896	-0.899	-0.904	-0.908	-0.911	-0.916	-0.922	-0.928	-0.932	-0.939	-0.944	-0.950	-0.956	-0.961	-0.968	-0.972	-0.978	-0.982	-0.988	-0.991	-0.994	-0.999	-1.000	-1.002	-1.004	-1.005	-1.006	-1.005	-1.005	-1.002	-1.000	-0.998	-0.994	-0.989	-0.985	-0.979	-0.971	-0.965	-0.956	-0.949	-0.939	-0.928	-0.919	-0.906	-0.895	-0.882	-0.870	-0.855	-0.841	-0.828	-0.812	-0.796	-0.781	-0.765	-0.748	-0.732	-0.715	-0.698	-0.680	-0.662	-0.645	-0.628	-0.609	-0.591	-0.572	-0.555	-0.536	-0.518	-0.499	-0.481	-0.462	-0.442	-0.424	-0.405	-0.386	-0.366	-0.348	-0.329	-0.309	-0.290	-0.270	-0.251	-0.230	-0.210	-0.191	-0.170	-0.150	-0.130	-0.109	-0.089	-0.068	-0.046	-0.025	-0.005	0.016	0.038	0.060	0.081	0.101	0.124	0.144	0.166	0.188	0.208	0.229	0.250	0.269	0.290	0.310	0.329	0.348	0.366	0.384	0.401	0.418	0.434	0.449	0.464	0.478	0.491	0.504	0.515	0.526	0.536	0.545	0.552	0.561	0.566	0.572	0.576	0.580	0.581	0.584	0.585	0.585	0.584	0.582	0.580	0.576	0.574	0.568	0.562	0.558	0.551	0.544	0.538	0.529	0.520	0.512	0.504	0.495	0.486	0.478	0.469	0.461	0.452	0.444	0.438	0.429	0.422	0.415	0.410	0.405	0.400	0.395	0.391	0.389	0.386	0.385	0.384	0.382	0.384	0.385	0.388	0.391	0.394	0.399	0.405	0.411	0.416	0.425	0.432	0.441	0.450	0.460	0.471	0.482	0.492	0.506	0.518	0.530	0.544	0.556	0.569	0.582	0.596	0.610	0.624	0.638	0.650	0.664	0.678	0.690	0.702	0.716	0.728	0.739	0.751	0.762	0.774	0.784	0.794	0.802	0.812	0.820	0.829	0.838	0.844	0.851	0.858	0.864	0.870	0.875	0.880	0.885	0.890	0.892	0.896	0.900	0.902	0.905	0.908	0.910	0.912	0.914	0.916	0.918	0.920	0.921	0.922	0.924	0.926	0.926	0.929	0.930	0.931	0.934	0.935	0.936	0.936	0.939	0.941	0.942	0.944	0.945	0.946	0.949	0.951	0.952	0.956	0.958	0.960	0.961	0.965	0.966	0.969	0.970	0.972	0.974	0.975	0.976	0.979	0.980	0.980	0.981	0.982	0.982	0.982	0.982	0.982	0.982	0.981	0.981	0.980	0.980	0.978	0.978	0.975	0.972	0.970	0.968	0.965	0.962	0.960	0.958	0.952	0.949	0.945	0.940	0.936	0.930	0.925	0.919	0.915	0.909	0.902	0.896	0.891	0.885	0.878	0.871	0.864	0.858	0.850	0.844	0.836	0.830	0.821	0.814	0.806	0.799	0.791	0.784	0.778	0.769	0.761	0.755	0.748	0.740	0.732	0.726	0.720	0.712	0.706	0.700	0.692	0.686	0.681	0.675	0.670	0.664	0.659	0.655	0.650	0.645	0.642	0.639	0.636	0.634	0.631	0.630	0.629	0.628	0.628	0.626	0.628	0.628	0.630	0.631	0.634	0.638	0.640	0.645	0.649	0.655	0.660	0.665	0.674	0.680	0.689	0.698	0.705	0.715	0.725	0.738	0.748	0.760	0.772	0.784	0.798	0.812	0.826	0.840	0.855	0.871	0.888	0.904	0.920	0.938	0.954	0.971	0.990	1.008	1.026	1.046	1.065	1.084	1.104	1.122	1.140	1.160	1.179	1.200	1.219	1.238	1.258	1.276	1.295	1.314	1.332	1.351	1.369	1.388	1.405	1.422	1.439	1.458	1.474	1.488	1.504	1.519	1.534	1.546	1.559	1.571	1.582	1.594	1.605	1.614	1.622	1.631	1.638	1.644	1.650	1.655	1.658	1.660	1.662	1.664	1.664	1.664	1.661	1.659	1.655	1.651	1.645	1.639	1.631	1.624	1.615	1.605	1.594	1.582	1.571	1.559	1.544	1.530	1.515	1.500	1.484	1.466	1.450	1.432	1.415	1.396	1.379	1.359	1.341	1.321	1.302	1.282	1.264	1.245	1.225	1.206	1.186	1.169	1.150	1.131	1.114	1.098	1.080	1.062	1.046	1.031	1.016	1.002	0.989	0.975	0.962	0.950	0.939	0.928	0.919	0.909	0.900	0.891	0.882	0.876	0.869	0.862	0.858	0.854	0.850	0.846	0.841	0.839	0.836	0.834	0.832	0.831	0.830	0.828	0.826	0.826	0.824	0.824	0.821	0.821	0.820	0.818	0.816	0.814	0.812	0.810	0.806	0.802	0.799	0.794	0.789	0.784	0.778	0.771	0.764	0.756	0.748	0.738	0.729	0.719	0.706	0.695	0.682	0.671	0.658	0.644	0.628	0.612	0.598	0.581	0.564	0.548	0.530	0.512	0.494	0.476	0.458	0.439	0.420	0.400	0.381	0.360	0.341	0.321	0.302	0.282	0.264	0.244	0.226	0.206	0.189	0.171	0.152	0.135	0.118	0.101	0.084	0.068	0.051	0.036	0.021	0.006	-0.009	-0.022	-0.035	-0.048	-0.060	-0.072	-0.084	-0.095	-0.108	-0.118	-0.129	-0.139	-0.149	-0.159	-0.168	-0.178	-0.186	-0.195	-0.204	-0.212	-0.220	-0.230	-0.238	-0.246	-0.255	-0.264	-0.272	-0.281	-0.289	-0.299	-0.306	-0.315	-0.324	-0.332	-0.341	-0.350	-0.358	-0.366	-0.375	-0.384	-0.391	-0.399	-0.406	-0.414	-0.422	-0.430	-0.435	-0.441	-0.448	-0.454	-0.458	-0.461	-0.465	-0.468	-0.470	-0.470	-0.470	-0.469	-0.466	-0.462	-0.459	-0.452	-0.448	-0.439	-0.429	-0.419	-0.406	-0.394	-0.380	-0.362	-0.346	-0.328	-0.308	-0.286	-0.262	-0.239	-0.212	-0.186	-0.159	-0.130	-0.099	-0.066	-0.035	-0.001	0.034	0.069	0.105	0.142	0.179	0.218	0.258	0.295	0.335	0.375	0.415	0.454	0.494	0.534	0.572	0.611	0.651	0.689	0.726	0.764	0.800	0.836	0.871	0.906	0.939	0.970	1.001	1.032	1.061	1.089	1.115	1.141	1.165	1.188	1.209	1.229	1.248	1.265	1.280	1.295	1.309	1.320	1.330	1.340	1.348	1.355	1.360	1.365	1.369	1.371	1.372	1.372	1.371	1.369	1.366	1.364	1.359	1.355	1.350	1.344	1.336	1.330	1.321	1.314	1.306	1.298	1.290	1.281	1.272	1.264	1.256	1.248	1.240	1.232	1.225	1.218	1.211	1.205	1.199	1.194	1.190	1.186	1.184	1.181	1.180	1.180	1.180	1.181	1.184	1.186	1.190	1.195	1.201	1.208	1.215	1.224	1.232	1.242	1.252	1.266	1.278	1.292	1.306	1.321	1.336	1.354	1.371	1.389	1.406	1.425	1.445	1.464	1.484	1.505	1.525	1.546	1.566	1.588	1.608	1.628	1.648	1.669	1.688	1.708	1.726	1.744	1.761	1.779	1.796	1.812	1.828	1.842	1.855	1.869	1.880	1.891	1.900	1.910	1.918	1.925	1.930	1.935	1.939	1.941	1.942	1.942	1.942	1.940	1.936	1.934	1.928	1.921	1.914	1.906	1.898	1.886	1.876	1.865	1.851	1.839	1.825	1.810	1.796	1.781	1.764	1.749	1.731	1.714	1.696	1.679	1.662	1.644	1.626	1.608	1.591	1.572	1.556	1.539	1.522	1.505	1.490	1.474	1.459	1.444	1.431	1.418	1.405	1.394	1.382	1.371	1.362	1.354	1.348	1.340	1.334	1.330	1.326	1.324	1.322	1.321	1.322	1.325	1.328	1.331	1.336	1.342	1.350	1.359	1.369	1.380	1.391	1.404	1.418	1.432	1.448	1.465	1.482	1.501	1.521	1.540	1.561	1.582	1.604	1.628	1.650	1.672	1.696	1.719	1.744	1.768	1.791	1.815	1.839	1.861	1.885	1.908	1.930	1.950	1.972	1.992	2.013	2.030	2.049	2.066	2.081	2.096	2.110	2.122	2.135	2.145	2.154	2.162	2.168	2.172	2.176	2.178	2.179	2.178	2.176	2.172	2.168	2.161	2.154	2.146	2.136	2.124	2.111	2.099	2.084	2.068	2.051	2.034	2.015	1.994	1.975	1.954	1.931	1.909	1.885	1.861	1.838	1.814	1.789	1.764	1.739	1.714	1.689	1.664	1.639	1.614	1.590	1.565	1.541	1.519	1.495	1.474	1.451	1.430	1.410	1.390	1.370	1.351	1.332	1.315	1.299	1.284	1.270	1.256	1.242	1.231	1.220	1.209	1.200	1.192	1.184	1.178	1.171	1.166	1.162	1.159	1.156	1.154	1.154	1.152	1.152	1.154	1.154	1.156	1.160	1.161	1.165	1.170	1.174	1.179	1.184	1.190	1.196	1.201	1.209	1.215	1.221	1.229	1.235	1.242	1.249	1.255	1.261	1.268	1.275	1.281	1.286	1.292	1.298	1.302	1.308	1.311	1.315	1.318	1.321	1.324	1.325	1.325	1.326	1.325	1.325	1.322	1.320	1.318	1.314	1.309	1.304	1.298	1.290	1.281	1.272	1.262	1.252	1.240	1.228	1.215	1.201	1.186	1.170	1.154	1.135	1.116	1.098	1.078	1.058	1.036	1.014	0.991	0.969	0.945	0.920	0.895	0.871	0.846	0.821	0.796	0.770	0.745	0.719	0.694	0.669	0.644	0.619	0.595	0.571	0.548	0.525	0.502	0.481	0.461	0.440	0.421	0.404	0.388	0.370	0.355	0.342	0.329	0.319	0.308	0.299	0.291	0.285	0.280	0.276	0.272	0.271	0.271	0.272	0.274	0.278	0.284	0.289	0.295	0.302	0.311	0.321	0.331	0.341	0.354	0.366	0.379	0.392	0.406	0.420	0.434	0.449	0.462	0.476	0.491	0.504	0.518	0.530	0.541	0.554	0.564	0.574	0.584	0.591	0.599	0.605	0.611	0.614	0.616	0.618	0.618	0.616	0.614	0.609	0.604	0.596	0.588	0.576	0.566	0.552	0.536	0.521	0.504	0.485	0.465	0.444	0.421	0.396	0.371	0.345	0.319	0.291	0.262	0.234	0.202	0.172	0.141	0.110	0.078	0.046	0.015	-0.018	-0.049	-0.082	-0.112	-0.145	-0.175	-0.205	-0.236	-0.265	-0.292	-0.320	-0.346	-0.371	-0.395	-0.418	-0.439	-0.459	-0.479	-0.496	-0.512	-0.526	-0.540	-0.551	-0.561	-0.568	-0.575	-0.580	-0.582	-0.584	-0.582	-0.581	-0.576	-0.570	-0.564	-0.554	-0.544	-0.531	-0.519	-0.502	-0.486	-0.468	-0.448	-0.428	-0.405	-0.381	-0.358	-0.331	-0.305	-0.278	-0.249	-0.220	-0.190	-0.159	-0.128	-0.095	-0.062	-0.029	0.005	0.038	0.071	0.105	0.140	0.174	0.209	0.242	0.278	0.311	0.344	0.378	0.410	0.442	0.475	0.507	0.538	0.569	0.599	0.629	0.658	0.686	0.714	0.741	0.768	0.792	0.818	0.842	0.866	0.889	0.910	0.931	0.952	0.971	0.991	1.010	1.026	1.044	1.060	1.074	1.090	1.104	1.116	1.129	1.140	1.151	1.162	1.172	1.182	1.191	1.200	1.208	1.215	1.222	1.229	1.235	1.241	1.248	1.252	1.258	1.262	1.266	1.271	1.275	1.280	1.284	1.286	1.290	1.294	1.298	1.300	1.304	1.308	1.311	1.314	1.319	1.321	1.325	1.329	1.332	1.336	1.341	1.344	1.349	1.352	1.356	1.361	1.365	1.370	1.374	1.379	1.384	1.389	1.392	1.398	1.402	1.406	1.411	1.415	1.420	1.424	1.429	1.432	1.438	1.441	1.446	1.450	1.454	1.458	1.462	1.465	1.469	1.471	1.475	1.478	1.480	1.484	1.486	1.489	1.491	1.492	1.495	1.496	1.499	1.499	1.501	1.501	1.502	1.504	1.504	1.505	1.506	1.508	1.508	1.508	1.508	1.508	1.508	1.508	1.508	1.508	1.506	1.506	1.505	1.505	1.504	1.504	1.502	1.502	1.500	1.500	1.499	1.498	1.495	1.494	1.491	1.491	1.489	1.488	1.486	1.484	1.481	1.480	1.478	1.476	1.474	1.471	1.469	1.466	1.464	1.461	1.459	1.458	1.454	1.451	1.449	1.446	1.444	1.440	1.439	1.435	1.432	1.430	1.429	1.426	1.424	1.421	1.420	1.418	1.416	1.414	1.412	1.412	1.412	1.410	1.410	1.410	1.410	1.410	1.412	1.412	1.414	1.414	1.416	1.418	1.419	1.422	1.424	1.426	1.430	1.434	1.436	1.440	1.444	1.446	1.451	1.455	1.460	1.464	1.469	1.474	1.478	1.481	1.486	1.490	1.495	1.499	1.502	1.506	1.511	1.514	1.518	1.520	1.524	1.526	1.529	1.531	1.532	1.535	1.536	1.538	1.539	1.539	1.540	1.540	1.540	1.539	1.538	1.536	1.535	1.532	1.530	1.529	1.525	1.522	1.519	1.516	1.512	1.508	1.505	1.500	1.496	1.491	1.488	1.484	1.479	1.474	1.470	1.465	1.461	1.458	1.452	1.449	1.444	1.441	1.439	1.435	1.432	1.429	1.426	1.424	1.422	1.420	1.418	1.418	1.416	1.416	1.415	1.415	1.415	1.416	1.418	1.419	1.419	1.421	1.422	1.424	1.428	1.429	1.432	1.434	1.438	1.439	1.442	1.444	1.448	1.449	1.450	1.452	1.455	1.456	1.458	1.458	1.459	1.459	1.459	1.459	1.458	1.456	1.454	1.452	1.450	1.446	1.442	1.439	1.432	1.429	1.422	1.416	1.409	1.401	1.395	1.386	1.376	1.368	1.358	1.348	1.338	1.328	1.316	1.305	1.294	1.281	1.269	1.258	1.245	1.232	1.220	1.208	1.194	1.180	1.168	1.155	1.142	1.129	1.116	1.104	1.091	1.078	1.065	1.052	1.040	1.028	1.016	1.005	0.991	0.980	0.970	0.958	0.948	0.936	0.925	0.916	0.905	0.896	0.888	0.878	0.870	0.861	0.852	0.845	0.838	0.830	0.824	0.818	0.812	0.806	0.801	0.796	0.794	0.790	0.786	0.785	0.784	0.784	0.782	0.784	0.784	0.785	0.788	0.790	0.794	0.798	0.801	0.806	0.812	0.819	0.826	0.834	0.842	0.850	0.859	0.869	0.879	0.889	0.899	0.910	0.920	0.931	0.942	0.954	0.964	0.976	0.986	0.998	1.008	1.018	1.028	1.038	1.046	1.055	1.062	1.069	1.075	1.081	1.085	1.089	1.091	1.092	1.094	1.094	1.091	1.089	1.086	1.081	1.075	1.069	1.060	1.052	1.042	1.030	1.019	1.006	0.992	0.976	0.961	0.945	0.928	0.909	0.891	0.872	0.852	0.832	0.811	0.791	0.771	0.750	0.728	0.708	0.686	0.666	0.646	0.626	0.608	0.588	0.569	0.552	0.535	0.519	0.502	0.489	0.474	0.461	0.450	0.439	0.429	0.420	0.412	0.406	0.401	0.398	0.394	0.392	0.391	0.392	0.395	0.396	0.401	0.406	0.412	0.420	0.428	0.438	0.448	0.459	0.471	0.484	0.498	0.512	0.528	0.544	0.559	0.578	0.595	0.612	0.631	0.650	0.669	0.689	0.708	0.729	0.748	0.769	0.789	0.809	0.830	0.849	0.869	0.890	0.909	0.929	0.946	0.965	0.982	1.001	1.018	1.035	1.050	1.065	1.080	1.095	1.108	1.120	1.132	1.145	1.155	1.165	1.174	1.182	1.190	1.198	1.204	1.209	1.214	1.216	1.220	1.222	1.225	1.225	1.226	1.226	1.225	1.224	1.222	1.221	1.216	1.214	1.210	1.208	1.202	1.199	1.192	1.188	1.184	1.178	1.172	1.168	1.161	1.158	1.151	1.146	1.142	1.138	1.134	1.129	1.125	1.121	1.119	1.114	1.112	1.110	1.108	1.105	1.104	1.102	1.104	1.102	1.102	1.104	1.104	1.106	1.109	1.109	1.112	1.115	1.118	1.121	1.125	1.129	1.132	1.136	1.141	1.145	1.149	1.154	1.158	1.162	1.165	1.169	1.172	1.176	1.179	1.181	1.184	1.185	1.186	1.188	1.188	1.188	1.186	1.185	1.182	1.179	1.178	1.172	1.168	1.162	1.156	1.149	1.140	1.132	1.124	1.114	1.102	1.091	1.079	1.066	1.054	1.039	1.025	1.010	0.994	0.978	0.961	0.944	0.926	0.909	0.890	0.871	0.852	0.832	0.814	0.795	0.775	0.756	0.736	0.718	0.699	0.680	0.661	0.644	0.625	0.608	0.591	0.575	0.560	0.545	0.531	0.519	0.506	0.494	0.482	0.472	0.464	0.455	0.448	0.442	0.438	0.432	0.430	0.426	0.426	0.425	0.425	0.428	0.431	0.435	0.439	0.445	0.451	0.459	0.468	0.478	0.488	0.499	0.511	0.524	0.538	0.552	0.566	0.582	0.600	0.616	0.634	0.651	0.670	0.688	0.708	0.726	0.746	0.766	0.786	0.806	0.826	0.846	0.868	0.889	0.909	0.930	0.950	0.970	0.990	1.010	1.030	1.049	1.068	1.086	1.105	1.122	1.140	1.158	1.174	1.191	1.206	1.221	1.236	1.249	1.262	1.276	1.288	1.299	1.309	1.318	1.325	1.334	1.340	1.346	1.351	1.356	1.358	1.360	1.361	1.361	1.361	1.359	1.355	1.350	1.345	1.339	1.330	1.321	1.311	1.300	1.288	1.274	1.259	1.242	1.226	1.208	1.190	1.169	1.149	1.126	1.104	1.080	1.056	1.030	1.004	0.976	0.949	0.921	0.894	0.865	0.836	0.806	0.776	0.748	0.716	0.686	0.658	0.628	0.599	0.569	0.540	0.511	0.484	0.455	0.429	0.401	0.376	0.351	0.328	0.304	0.281	0.259	0.238	0.218	0.198	0.180	0.162	0.146	0.131	0.115	0.101	0.089	0.075	0.065	0.054	0.044	0.036	0.028	0.019	0.012	0.006	0.000	-0.005	-0.010	-0.015	-0.019	-0.022	-0.028	-0.030	-0.034	-0.038	-0.041	-0.045	-0.049	-0.051	-0.055	-0.060	-0.064	-0.068	-0.074	-0.079	-0.085	-0.090	-0.096	-0.102	-0.110	-0.118	-0.125	-0.132	-0.141	-0.149	-0.159	-0.166	-0.175	-0.185	-0.194	-0.202	-0.214	-0.222	-0.232	-0.240	-0.250	-0.259	-0.268	-0.275	-0.284	-0.290	-0.298	-0.305	-0.310	-0.316	-0.321	-0.325	-0.330	-0.332	-0.335	-0.336	-0.336	-0.336	-0.336	-0.334	-0.331	-0.328	-0.322	-0.316	-0.310	-0.304	-0.295	-0.286	-0.278	-0.266	-0.254	-0.241	-0.229	-0.216	-0.201	-0.186	-0.170	-0.154	-0.138	-0.121	-0.102	-0.084	-0.066	-0.048	-0.029	-0.010	0.011	0.030	0.050	0.070	0.090	0.109	0.129	0.148	0.168	0.186	0.206	0.224	0.242	0.261	0.279	0.296	0.312	0.329	0.344	0.358	0.371	0.386	0.399	0.411	0.421	0.432	0.442	0.451	0.460	0.468	0.474	0.479	0.484	0.489	0.491	0.492	0.495	0.494	0.494	0.492	0.490	0.486	0.482	0.478	0.471	0.465	0.458	0.449	0.440	0.431	0.420	0.408	0.396	0.384	0.371	0.356	0.342	0.328	0.311	0.296	0.280	0.262	0.245	0.229	0.211	0.194	0.175	0.156	0.138	0.119	0.100	0.080	0.061	0.042	0.022	0.004	-0.015	-0.034	-0.052	-0.071	-0.089	-0.108	-0.125	-0.144	-0.160	-0.178	-0.194	-0.210	-0.225	-0.241	-0.255	-0.270	-0.284	-0.296	-0.309	-0.320	-0.331	-0.342	-0.352	-0.362	-0.370	-0.378	-0.385	-0.391	-0.396	-0.400	-0.404	-0.406	-0.409	-0.409	-0.409	-0.408	-0.405	-0.402	-0.398	-0.392	-0.385	-0.379	-0.371	-0.362	-0.352	-0.341	-0.330	-0.318	-0.304	-0.290	-0.276	-0.261	-0.245	-0.228	-0.210	-0.192	-0.175	-0.156	-0.136	-0.116	-0.096	-0.076	-0.056	-0.036	-0.014	0.006	0.028	0.048	0.069	0.090	0.110	0.129	0.149	0.168	0.188	0.206	0.224	0.240	0.258	0.274	0.289	0.302	0.318	0.331	0.342	0.355	0.366	0.376	0.386	0.395	0.402	0.410	0.418	0.424	0.430	0.434	0.438	0.441	0.444	0.446	0.449	0.450	0.451	0.452	0.454	0.454	0.454	0.452	0.452	0.451	0.451	0.450	0.449	0.446	0.446	0.444	0.444	0.442	0.441	0.439	0.438	0.438	0.436	0.435	0.435	0.434	0.434	0.432	0.431	0.430	0.431	0.430	0.429	0.426	0.425	0.424	0.422	0.420	0.419	0.416	0.412	0.410	0.406	0.401	0.398	0.392	0.388	0.381	0.375	0.368	0.360	0.351	0.344	0.332	0.322	0.311	0.300	0.286	0.274	0.260	0.246	0.230	0.214	0.198	0.182	0.164	0.146	0.128	0.108	0.089	0.069	0.049	0.029	0.008	-0.014	-0.035	-0.056	-0.078	-0.099	-0.120	-0.141	-0.162	-0.184	-0.205	-0.225	-0.245	-0.265	-0.285	-0.302	-0.321	-0.338	-0.355	-0.371	-0.388	-0.401	-0.415	-0.429	-0.440	-0.451	-0.461	-0.471	-0.480	-0.488	-0.495	-0.500	-0.505	-0.509	-0.512	-0.514	-0.516	-0.516	-0.516	-0.515	-0.514	-0.510	-0.507	-0.504	-0.500	-0.495	-0.489	-0.484	-0.478	-0.471	-0.465	-0.458	-0.451	-0.444	-0.436	-0.429	-0.422	-0.416	-0.410	-0.404	-0.399	-0.394	-0.390	-0.385	-0.382	-0.379	-0.379	-0.378	-0.378	-0.378	-0.381	-0.384	-0.388	-0.392	-0.399	-0.405	-0.414	-0.424	-0.432	-0.444	-0.456	-0.470	-0.484	-0.499	-0.515	-0.532	-0.549	-0.569	-0.588	-0.606	-0.628	-0.649	-0.671	-0.694	-0.716	-0.739	-0.762	-0.784	-0.808	-0.831	-0.854	-0.876	-0.899	-0.921	-0.942	-0.964	-0.984	-1.004	-1.021	-1.039	-1.056	-1.074	-1.088	-1.102	-1.115	-1.126	-1.136	-1.146	-1.154	-1.160	-1.165	-1.169	-1.170	-1.171	-1.171	-1.169	-1.165	-1.161	-1.155	-1.148	-1.139	-1.129	-1.118	-1.106	-1.094	-1.080	-1.065	-1.051	-1.034	-1.018	-1.000	-0.982	-0.964	-0.945	-0.928	-0.909	-0.891	-0.871	-0.852	-0.836	-0.818	-0.801	-0.785	-0.769	-0.754	-0.740	-0.726	-0.714	-0.702	-0.692	-0.682	-0.675	-0.669	-0.662	-0.659	-0.656	-0.655	-0.655	-0.656	-0.659	-0.662	-0.668	-0.674	-0.681	-0.691	-0.700	-0.712	-0.724	-0.738	-0.751	-0.768	-0.782	-0.799	-0.816	-0.834	-0.852	-0.871	-0.890	-0.909	-0.928	-0.946	-0.966	-0.986	-1.005	-1.024	-1.042	-1.060	-1.076	-1.094	-1.110	-1.126	-1.141	-1.155	-1.169	-1.181	-1.192	-1.204	-1.212	-1.221	-1.230	-1.235	-1.241	-1.245	-1.250	-1.252	-1.252	-1.252	-1.251	-1.251	-1.248	-1.244	-1.239	-1.234	-1.228	-1.221	-1.212	-1.205	-1.196	-1.188	-1.178	-1.166	-1.156	-1.144	-1.132	-1.121	-1.109	-1.096	-1.084	-1.071	-1.059	-1.045	-1.032	-1.020	-1.006	-0.994	-0.981	-0.969	-0.956	-0.944	-0.931	-0.920	-0.909	-0.898	-0.886	-0.874	-0.864	-0.854	-0.842	-0.834	-0.824	-0.815	-0.805	-0.798	-0.788	-0.780	-0.772	-0.765	-0.758	-0.750	-0.744	-0.736	-0.730	-0.722	-0.718	-0.711	-0.704	-0.698	-0.692	-0.686	-0.680	-0.675	-0.669	-0.662	-0.656	-0.651	-0.645	-0.639	-0.632	-0.626	-0.620	-0.614	-0.609	-0.602	-0.598	-0.591	-0.585	-0.580	-0.574	-0.570	-0.562	-0.559	-0.552	-0.548	-0.544	-0.539	-0.534	-0.529	-0.525	-0.521	-0.518	-0.514	-0.510	-0.506	-0.504	-0.502	-0.500	-0.498	-0.498	-0.495	-0.494	-0.495	-0.495	-0.495	-0.498	-0.498	-0.500	-0.501	-0.504	-0.509	-0.511	-0.515	-0.520	-0.525	-0.530	-0.535	-0.541	-0.548	-0.554	-0.559	-0.566	-0.572	-0.579	-0.586	-0.594	-0.600	-0.606	-0.614	-0.620	-0.628	-0.632	-0.639	-0.644	-0.650	-0.656	-0.661	-0.666	-0.670	-0.675	-0.678	-0.682	-0.684	-0.688	-0.689	-0.690	-0.691	-0.692	-0.692	-0.691	-0.691	-0.690	-0.689	-0.685	-0.681	-0.678	-0.674	-0.670	-0.665	-0.660	-0.655	-0.648	-0.641	-0.635	-0.628	-0.620	-0.614	-0.606	-0.598	-0.590	-0.582	-0.575	-0.566	-0.559	-0.551	-0.544	-0.536	-0.530	-0.522	-0.516	-0.510	-0.505	-0.499	-0.494	-0.489	-0.485	-0.482	-0.479	-0.476	-0.475	-0.474	-0.472	-0.471	-0.472	-0.474	-0.475	-0.478	-0.481	-0.485	-0.490	-0.495	-0.500	-0.507	-0.514	-0.522	-0.530	-0.541	-0.550	-0.561	-0.572	-0.585	-0.598	-0.610	-0.624	-0.639	-0.654	-0.668	-0.682	-0.700	-0.716	-0.732	-0.750	-0.766	-0.784	-0.801	-0.820	-0.838	-0.856	-0.874	-0.892	-0.910	-0.929	-0.948	-0.968	-0.985	-1.002	-1.021	-1.040	-1.058	-1.076	-1.092	-1.110	-1.128	-1.144	-1.161	-1.176	-1.192	-1.208	-1.222	-1.236	-1.250	-1.264	-1.276	-1.289	-1.300	-1.311	-1.321	-1.332	-1.341	-1.350	-1.358	-1.366	-1.374	-1.381	-1.386	-1.392	-1.399	-1.404	-1.408	-1.412	-1.416	-1.420	-1.424	-1.426	-1.429	-1.431	-1.434	-1.435	-1.436	-1.438	-1.439	-1.439	-1.440	-1.441	-1.441	-1.442	-1.442	-1.442	-1.442	-1.442	-1.444	-1.444	-1.444	-1.444	-1.444	-1.445	-1.446	-1.446	-1.446	-1.448	-1.448	-1.450	-1.450	-1.451	-1.452	-1.454	-1.455	-1.456	-1.458	-1.460	-1.461	-1.462	-1.465	-1.466	-1.469	-1.470	-1.472	-1.475	-1.478	-1.479	-1.480	-1.482	-1.484	-1.486	-1.488	-1.489	-1.489	-1.490	-1.491	-1.491	-1.491	-1.491	-1.491	-1.490	-1.490	-1.488	-1.486	-1.482	-1.481	-1.478	-1.475	-1.471	-1.468	-1.464	-1.458	-1.452	-1.446	-1.441	-1.434	-1.426	-1.419	-1.410	-1.402	-1.394	-1.384	-1.374	-1.364	-1.352	-1.341	-1.331	-1.320	-1.308	-1.296	-1.284	-1.272	-1.260	-1.248	-1.235	-1.224	-1.211	-1.200	-1.188	-1.176	-1.165	-1.154	-1.144	-1.134	-1.124	-1.114	-1.105	-1.098	-1.090	-1.081	-1.076	-1.070	-1.066	-1.061	-1.058	-1.056	-1.055	-1.054	-1.054	-1.054	-1.055	-1.059	-1.061	-1.065	-1.070	-1.075	-1.081	-1.089	-1.096	-1.105	-1.114	-1.124	-1.132	-1.144	-1.154	-1.166	-1.176	-1.189	-1.201	-1.212	-1.224	-1.238	-1.249	-1.261	-1.274	-1.285	-1.296	-1.308	-1.319	-1.330	-1.341	-1.350	-1.360	-1.369	-1.378	-1.385	-1.391	-1.399	-1.404	-1.409	-1.414	-1.416	-1.419	-1.421	-1.421	-1.422	-1.421	-1.420	-1.419	-1.415	-1.411	-1.408	-1.402	-1.398	-1.391	-1.384	-1.375	-1.369	-1.359	-1.350	-1.341	-1.330	-1.320	-1.309	-1.298	-1.285	-1.272	-1.261	-1.249	-1.235	-1.222	-1.209	-1.196	-1.184	-1.171	-1.158	-1.145	-1.131	-1.119	-1.106	-1.094	-1.082	-1.070	-1.059	-1.048	-1.038	-1.025	-1.015	-1.005	-0.996	-0.986	-0.978	-0.969	-0.961	-0.952	-0.945	-0.939	-0.932	-0.925	-0.920	-0.915	-0.910	-0.906	-0.900	-0.898	-0.895	-0.891	-0.889	-0.885	-0.884	-0.882	-0.880	-0.879	-0.878	-0.876	-0.876	-0.876	-0.875	-0.875	-0.874	-0.874	-0.872	-0.872	-0.871	-0.870	-0.869	-0.866	-0.865	-0.862	-0.861	-0.858	-0.855	-0.850	-0.846	-0.840	-0.835	-0.830	-0.821	-0.815	-0.806	-0.798	-0.788	-0.776	-0.765	-0.752	-0.740	-0.726	-0.711	-0.696	-0.680	-0.661	-0.644	-0.625	-0.605	-0.584	-0.562	-0.540	-0.519	-0.495	-0.470	-0.446	-0.420	-0.395	-0.369	-0.342	-0.315	-0.288	-0.260	-0.231	-0.204	-0.174	-0.145	-0.116	-0.089	-0.060	-0.031	-0.004	0.025	0.052	0.079	0.105	0.131	0.158	0.181	0.205	0.228	0.251	0.272	0.292	0.311	0.330	0.348	0.362	0.378	0.391	0.402	0.415	0.425	0.432	0.439	0.445	0.450	0.452	0.454	0.452	0.452	0.449	0.445	0.438	0.431	0.422	0.412	0.401	0.388	0.374	0.358	0.341	0.325	0.306	0.288	0.266	0.245	0.224	0.201	0.178	0.154	0.129	0.105	0.079	0.055	0.028	0.002	-0.022	-0.049	-0.074	-0.099	-0.124	-0.149	-0.172	-0.195	-0.218	-0.239	-0.260	-0.280	-0.300	-0.318	-0.334	-0.350	-0.365	-0.378	-0.390	-0.400	-0.410	-0.418	-0.422	-0.428	-0.431	-0.434	-0.434	-0.432	-0.430	-0.426	-0.421	-0.415	-0.406	-0.396	-0.386	-0.372	-0.360	-0.345	-0.330	-0.312	-0.295	-0.278	-0.258	-0.236	-0.216	-0.195	-0.171	-0.149	-0.126	-0.101	-0.078	-0.054	-0.029	-0.004	0.021	0.044	0.069	0.094	0.119	0.142	0.164	0.188	0.210	0.232	0.254	0.274	0.295	0.315	0.334	0.351	0.369	0.384	0.401	0.415	0.429	0.442	0.454	0.466	0.476	0.486	0.495	0.502	0.509	0.515	0.521	0.525	0.529	0.531	0.534	0.534	0.534	0.534	0.532	0.531	0.529	0.526	0.521	0.516	0.511	0.506	0.500	0.494	0.485	0.478	0.469	0.460	0.451	0.442	0.432	0.421	0.411	0.400	0.390	0.379	0.368	0.356	0.344	0.332	0.321	0.310	0.299	0.286	0.275	0.264	0.254	0.242	0.232	0.222	0.212	0.204	0.196	0.188	0.179	0.172	0.166	0.160	0.155	0.150	0.148	0.145	0.142	0.142	0.142	0.142	0.145	0.149	0.154	0.160	0.165	0.174	0.182	0.194	0.205	0.219	0.231	0.248	0.262	0.281	0.300	0.319	0.339	0.361	0.384	0.408	0.432	0.458	0.484	0.511	0.539	0.566	0.596	0.625	0.655	0.685	0.714	0.745	0.775	0.805	0.835	0.864	0.892	0.921	0.949	0.976	1.002	1.028	1.051	1.075	1.098	1.119	1.138	1.156	1.172	1.189	1.202	1.215	1.225	1.234	1.241	1.246	1.250	1.252	1.252	1.251	1.248	1.242	1.235	1.226	1.216	1.205	1.191	1.176	1.161	1.142	1.125	1.105	1.084	1.061	1.040	1.015	0.990	0.965	0.939	0.912	0.888	0.860	0.831	0.804	0.776	0.750	0.722	0.695	0.668	0.641	0.615	0.589	0.564	0.540	0.516	0.492	0.471	0.449	0.429	0.409	0.389	0.371	0.355	0.338	0.321	0.308	0.292	0.281	0.268	0.256	0.246	0.238	0.228	0.220	0.211	0.205	0.199	0.192	0.188	0.182	0.179	0.175	0.170	0.166	0.164	0.160	0.156	0.154	0.150	0.148	0.144	0.141	0.138	0.134	0.131	0.128	0.122	0.119	0.112	0.108	0.102	0.096	0.091	0.085	0.078	0.071	0.064	0.056	0.049	0.041	0.032	0.024	0.015	0.004	-0.005	-0.015	-0.024	-0.035	-0.045	-0.055	-0.068	-0.078	-0.088	-0.100	-0.111	-0.122	-0.132	-0.145	-0.156	-0.168	-0.179	-0.190	-0.201	-0.212	-0.224	-0.234	-0.244	-0.254	-0.264	-0.275	-0.284	-0.292	-0.301	-0.310	-0.318	-0.325	-0.334	-0.341	-0.349	-0.355	-0.361	-0.368	-0.372	-0.378	-0.382	-0.388	-0.391	-0.394	-0.396	-0.399	-0.400	-0.401	-0.401	-0.402	-0.401	-0.401	-0.399	-0.396	-0.395	-0.392	-0.389	-0.385	-0.380	-0.374	-0.369	-0.364	-0.358	-0.350	-0.344	-0.336	-0.329	-0.320	-0.311	-0.302	-0.292	-0.284	-0.272	-0.262	-0.252	-0.241	-0.231	-0.219	-0.208	-0.196	-0.185	-0.172	-0.161	-0.150	-0.138	-0.125	-0.114	-0.101	-0.089	-0.078	-0.065	-0.054	-0.042	-0.031	-0.020	-0.010	0.001	0.011	0.021	0.031	0.041	0.050	0.058	0.066	0.074	0.081	0.088	0.094	0.101	0.106	0.111	0.115	0.119	0.122	0.126	0.129	0.130	0.131	0.132	0.132	0.131	0.130	0.129	0.126	0.122	0.119	0.115	0.110	0.105	0.099	0.092	0.085	0.078	0.069	0.061	0.051	0.042	0.032	0.022	0.011	0.001	-0.011	-0.022	-0.035	-0.045	-0.059	-0.071	-0.084	-0.095	-0.109	-0.120	-0.134	-0.146	-0.159	-0.171	-0.184	-0.195	-0.208	-0.220	-0.231	-0.244	-0.255	-0.266	-0.276	-0.288	-0.298	-0.309	-0.320	-0.329	-0.339	-0.348	-0.356	-0.365	-0.374	-0.381	-0.389	-0.398	-0.404	-0.410	-0.418	-0.424	-0.429	-0.436	-0.440	-0.446	-0.451	-0.456	-0.462	-0.466	-0.471	-0.476	-0.481	-0.485	-0.491	-0.495	-0.500	-0.504	-0.509	-0.514	-0.519	-0.522	-0.529	-0.532	-0.538	-0.541	-0.546	-0.551	-0.555	-0.560	-0.564	-0.569	-0.574	-0.578	-0.582	-0.585	-0.590	-0.594	-0.598	-0.601	-0.604	-0.606	-0.609	-0.611	-0.612	-0.615	-0.615	-0.616	-0.615	-0.615	-0.615	-0.612	-0.610	-0.609	-0.605	-0.600	-0.595	-0.589	-0.584	-0.576	-0.569	-0.561	-0.552	-0.542	-0.531	-0.520	-0.509	-0.496	-0.482	-0.469	-0.455	-0.440	-0.424	-0.409	-0.391	-0.374	-0.356	-0.339	-0.321	-0.302	-0.282	-0.264	-0.244	-0.224	-0.204	-0.185	-0.164	-0.144	-0.124	-0.104	-0.082	-0.064	-0.044	-0.024	-0.005	0.015	0.035	0.054	0.071	0.090	0.109	0.126	0.144	0.160	0.176	0.192	0.209	0.224	0.239	0.254	0.266	0.281	0.294	0.306	0.319	0.330	0.341	0.352	0.362	0.372	0.382	0.391	0.400	0.409	0.416	0.424	0.431	0.438	0.444	0.450	0.456	0.461	0.465	0.470	0.474	0.476	0.480	0.481	0.484	0.486	0.486	0.488	0.486	0.486	0.485	0.484	0.481	0.479	0.476	0.474	0.470	0.465	0.460	0.454	0.448	0.441	0.435	0.428	0.419	0.411	0.404	0.395	0.385	0.376	0.368	0.358	0.346	0.336	0.325	0.315	0.305	0.295	0.284	0.274	0.264	0.252	0.244	0.232	0.222	0.214	0.205	0.196	0.188	0.180	0.172	0.166	0.160	0.154	0.149	0.144	0.140	0.136	0.134	0.131	0.130	0.129	0.129	0.130	0.131	0.132	0.134	0.138	0.140	0.144	0.148	0.152	0.159	0.164	0.170	0.176	0.182	0.191	0.198	0.205	0.212	0.220	0.229	0.238	0.244	0.252	0.261	0.268	0.276	0.282	0.290	0.298	0.305	0.311	0.318	0.324	0.329	0.334	0.339	0.344	0.348	0.351	0.355	0.358	0.360	0.362	0.365	0.365	0.366	0.366	0.365	0.366	0.365	0.362	0.361	0.360	0.356	0.354	0.350	0.348	0.344	0.340	0.336	0.332	0.329	0.324	0.320	0.315	0.310	0.305	0.301	0.298	0.292	0.290	0.286	0.284	0.280	0.278	0.278	0.275	0.275	0.275	0.276	0.276	0.279	0.281	0.285	0.289	0.294	0.299	0.306	0.312	0.321	0.330	0.341	0.352	0.365	0.378	0.391	0.406	0.421	0.439	0.455	0.474	0.492	0.512	0.532	0.554	0.575	0.598	0.619	0.642	0.666	0.689	0.714	0.738	0.762	0.786	0.811	0.835	0.859	0.882	0.905	0.929	0.951	0.972	0.994	1.015	1.034	1.052	1.071	1.089	1.105	1.120	1.135	1.148	1.160	1.170	1.180	1.188	1.196	1.201	1.206	1.210	1.212	1.214	1.214	1.212	1.211	1.209	1.204	1.199	1.194	1.186	1.179	1.170	1.160	1.151	1.140	1.129	1.119	1.106	1.095	1.082	1.071	1.059	1.046	1.035	1.022	1.011	1.000	0.990	0.979	0.969	0.960	0.950	0.942	0.935	0.929	0.924	0.918	0.915	0.911	0.908	0.908	0.906	0.906	0.908	0.910	0.914	0.916	0.921	0.928	0.935	0.941	0.949	0.958	0.966	0.978	0.988	0.999	1.010	1.021	1.034	1.045	1.059	1.071	1.085	1.096	1.110	1.122	1.135	1.146	1.158	1.170	1.181	1.191	1.200	1.209	1.216	1.225	1.231	1.238	1.241	1.245	1.248	1.249	1.249	1.249	1.246	1.242	1.239	1.232	1.224	1.216	1.206	1.195	1.181	1.169	1.152	1.135	1.118	1.099	1.078	1.055	1.032	1.008	0.981	0.955	0.926	0.899	0.869	0.838	0.805	0.772	0.740	0.705	0.671	0.636	0.600	0.564	0.528	0.490	0.454	0.418	0.380	0.342	0.306	0.270	0.234	0.196	0.161	0.126	0.092	0.058	0.024	-0.008	-0.039	-0.070	-0.100	-0.130	-0.158	-0.185	-0.211	-0.235	-0.260	-0.282	-0.304	-0.324	-0.344	-0.361	-0.379	-0.395	-0.409	-0.421	-0.434	-0.445	-0.455	-0.464	-0.471	-0.478	-0.484	-0.489	-0.494	-0.495	-0.498	-0.499	-0.499	-0.499	-0.499	-0.498	-0.495	-0.494	-0.490	-0.488	-0.484	-0.479	-0.475	-0.471	-0.468	-0.462	-0.458	-0.455	-0.450	-0.446	-0.442	-0.438	-0.435	-0.432	-0.429	-0.426	-0.424	-0.421	-0.420	-0.419	-0.416	-0.415	-0.415	-0.415	-0.415	-0.415	-0.416	-0.416	-0.418	-0.420	-0.421	-0.424	-0.428	-0.429	-0.432	-0.435	-0.439	-0.442	-0.445	-0.450	-0.454	-0.456	-0.460	-0.465	-0.469	-0.471	-0.475	-0.478	-0.481	-0.485	-0.488	-0.490	-0.492	-0.494	-0.496	-0.498	-0.499	-0.500	-0.500	-0.500	-0.499	-0.500	-0.498	-0.498	-0.495	-0.492	-0.491	-0.486	-0.484	-0.480	-0.474	-0.470	-0.464	-0.458	-0.451	-0.444	-0.435	-0.426	-0.418	-0.409	-0.398	-0.388	-0.375	-0.364	-0.351	-0.338	-0.322	-0.309	-0.294	-0.278	-0.261	-0.244	-0.226	-0.208	-0.188	-0.169	-0.149	-0.128	-0.106	-0.085	-0.062	-0.040	-0.016	0.008	0.032	0.058	0.081	0.106	0.132	0.159	0.185	0.210	0.238	0.265	0.291	0.318	0.344	0.370	0.396	0.422	0.448	0.472	0.499	0.522	0.546	0.569	0.592	0.614	0.636	0.655	0.675	0.692	0.711	0.728	0.742	0.758	0.770	0.781	0.792	0.801	0.809	0.815	0.821	0.824	0.826	0.826	0.826	0.824	0.820	0.815	0.809	0.800	0.791	0.781	0.769	0.755	0.741	0.724	0.706	0.689	0.669	0.648	0.626	0.604	0.580	0.555	0.530	0.505	0.478	0.450	0.422	0.394	0.365	0.338	0.308	0.279	0.250	0.220	0.191	0.162	0.134	0.104	0.075	0.048	0.018	-0.009	-0.036	-0.064	-0.090	-0.115	-0.141	-0.165	-0.190	-0.214	-0.236	-0.259	-0.280	-0.301	-0.320	-0.340	-0.359	-0.378	-0.395	-0.412	-0.428	-0.442	-0.456	-0.471	-0.484	-0.495	-0.507	-0.519	-0.528	-0.538	-0.546	-0.555	-0.562	-0.569	-0.575	-0.580	-0.586	-0.590	-0.594	-0.598	-0.600	-0.601	-0.602	-0.602	-0.604	-0.604	-0.601	-0.601	-0.599	-0.596	-0.594	-0.590	-0.586	-0.582	-0.579	-0.574	-0.568	-0.562	-0.558	-0.551	-0.546	-0.539	-0.532	-0.526	-0.520	-0.514	-0.506	-0.501	-0.495	-0.490	-0.484	-0.479	-0.474	-0.469	-0.465	-0.461	-0.460	-0.456	-0.455	-0.455	-0.454	-0.455	-0.456	-0.459	-0.461	-0.465	-0.471	-0.476	-0.482	-0.491	-0.499	-0.510	-0.520	-0.532	-0.544	-0.558	-0.571	-0.586	-0.602	-0.619	-0.636	-0.654	-0.672	-0.691	-0.711	-0.731	-0.752	-0.771	-0.794	-0.814	-0.834	-0.855	-0.876	-0.896	-0.918	-0.939	-0.959	-0.978	-0.996	-1.015	-1.034	-1.051	-1.068	-1.084	-1.099	-1.112	-1.125	-1.139	-1.149	-1.160	-1.169	-1.178	-1.185	-1.192	-1.196	-1.201	-1.204	-1.206	-1.208	-1.208	-1.206	-1.205	-1.202	-1.199	-1.194	-1.189	-1.182	-1.176	-1.170	-1.161	-1.152	-1.144	-1.134	-1.124	-1.114	-1.102	-1.091	-1.079	-1.068	-1.055	-1.044	-1.031	-1.019	-1.006	-0.995	-0.984	-0.970	-0.959	-0.948	-0.936	-0.925	-0.912	-0.902	-0.892	-0.882	-0.874	-0.864	-0.855	-0.848	-0.839	-0.831	-0.825	-0.818	-0.812	-0.808	-0.802	-0.798	-0.792	-0.790	-0.788	-0.786	-0.784	-0.784	-0.782	-0.784	-0.785	-0.786	-0.790	-0.792	-0.795	-0.800	-0.805	-0.809	-0.815	-0.821	-0.826	-0.834	-0.841	-0.850	-0.856	-0.866	-0.874	-0.884	-0.892	-0.901	-0.910	-0.920	-0.930	-0.939	-0.948	-0.958	-0.966	-0.976	-0.984	-0.992	-1.000	-1.008	-1.015	-1.021	-1.026	-1.032	-1.038	-1.041	-1.046	-1.049	-1.050	-1.052	-1.054	-1.054	-1.052	-1.051	-1.049	-1.045	-1.042	-1.038	-1.032	-1.026	-1.020	-1.015	-1.006	-1.000	-0.991	-0.982	-0.974	-0.965	-0.955	-0.945	-0.935	-0.925	-0.915	-0.905	-0.895	-0.885	-0.875	-0.866	-0.858	-0.849	-0.840	-0.834	-0.826	-0.821	-0.816	-0.811	-0.808	-0.805	-0.802	-0.802	-0.801	-0.804	-0.805	-0.809	-0.812	-0.818	-0.824	-0.830	-0.839	-0.848	-0.858	-0.868	-0.879	-0.892	-0.905	-0.919	-0.932	-0.948	-0.962	-0.980	-0.996	-1.012	-1.030	-1.046	-1.065	-1.081	-1.100	-1.116	-1.134	-1.151	-1.168	-1.184	-1.201	-1.216	-1.231	-1.246	-1.260	-1.274	-1.288	-1.300	-1.311	-1.321	-1.331	-1.341	-1.350	-1.358	-1.364	-1.370	-1.376	-1.382	-1.386	-1.390	-1.391	-1.395	-1.396	-1.398	-1.399	-1.399	-1.399	-1.399	-1.396	-1.396	-1.395	-1.392	-1.391	-1.390	-1.388	-1.386	-1.384	-1.382	-1.381	-1.379	-1.378	-1.376	-1.376	-1.375	-1.375	-1.376	-1.376	-1.378	-1.379	-1.380	-1.382	-1.385	-1.389	-1.391	-1.395	-1.399	-1.404	-1.409	-1.414	-1.420	-1.425	-1.432	-1.439	-1.445	-1.451	-1.459	-1.466	-1.475	-1.481	-1.490	-1.498	-1.506	-1.515	-1.522	-1.531	-1.540	-1.548	-1.556	-1.564	-1.572	-1.580	-1.588	-1.595	-1.602	-1.610	-1.616	-1.624	-1.630	-1.636	-1.642	-1.648	-1.654	-1.658	-1.664	-1.669	-1.674	-1.676	-1.681	-1.685	-1.689	-1.692	-1.695	-1.696	-1.700	-1.701	-1.702	-1.704	-1.705	-1.706	-1.706	-1.706	-1.706	-1.705	-1.704	-1.704	-1.702	-1.701	-1.699	-1.698	-1.695	-1.692	-1.691	-1.688	-1.685	-1.682	-1.681	-1.678	-1.674	-1.671	-1.669	-1.665	-1.662	-1.659	-1.655	-1.652	-1.649	-1.646	-1.644	-1.641	-1.638	-1.636	-1.632	-1.629	-1.628	-1.624	-1.621	-1.619	-1.616	-1.615	-1.612	-1.610	-1.608	-1.605	-1.602	-1.600	-1.599	-1.596	-1.594	-1.591	-1.588	-1.586	-1.582	-1.580	-1.576	-1.572	-1.569	-1.564	-1.559	-1.552	-1.548	-1.541	-1.534	-1.526	-1.518	-1.509	-1.500	-1.489	-1.479	-1.466	-1.454	-1.441	-1.428	-1.412	-1.398	-1.381	-1.364	-1.346	-1.328	-1.308	-1.286	-1.265	-1.244	-1.220	-1.198	-1.174	-1.150	-1.125	-1.100	-1.074	-1.048	-1.020	-0.994	-0.966	-0.939	-0.911	-0.882	-0.855	-0.828	-0.800	-0.771	-0.744	-0.716	-0.689	-0.661	-0.635	-0.608	-0.581	-0.555	-0.530	-0.505	-0.480	-0.456	-0.431	-0.408	-0.385	-0.364	-0.341	-0.320	-0.299	-0.279	-0.259	-0.239	-0.220	-0.200	-0.182	-0.164	-0.146	-0.128	-0.110	-0.092	-0.075	-0.058	-0.041	-0.025	-0.006	0.010	0.028	0.045	0.062	0.080	0.099	0.116	0.135	0.154	0.172	0.191	0.210	0.231	0.250	0.270	0.291	0.311	0.332	0.355	0.375	0.398	0.420	0.442	0.464	0.488	0.509	0.532	0.555	0.578	0.601	0.624	0.646	0.670	0.691	0.714	0.736	0.758	0.779	0.801	0.821	0.842	0.861	0.881	0.900	0.919	0.938	0.954	0.971	0.988	1.004	1.020	1.035	1.048	1.062	1.076	1.088	1.101	1.112	1.125	1.135	1.146	1.155	1.166	1.174	1.184	1.192	1.199	1.208	1.215	1.221	1.229	1.236	1.242	1.249	1.255	1.261	1.268	1.274	1.281	1.286	1.291	1.299	1.305	1.311	1.318	1.324	1.330	1.338	1.345	1.351	1.359	1.366	1.375	1.382	1.390	1.399	1.406	1.414	1.422	1.431	1.440	1.449	1.458	1.468	1.476	1.485	1.494	1.501	1.511	1.519	1.528	1.535	1.544	1.552	1.559	1.566	1.574	1.580	1.586	1.591	1.596	1.602	1.606	1.610	1.614	1.616	1.618	1.619	1.619	1.619	1.619	1.616	1.614	1.611	1.609	1.604	1.598	1.592	1.584	1.578	1.568	1.559	1.549	1.538	1.526	1.514	1.500	1.488	1.472	1.456	1.441	1.425	1.408	1.390	1.374	1.355	1.336	1.318	1.299	1.279	1.259	1.240	1.221	1.200	1.180	1.161	1.141	1.121	1.102	1.084	1.065	1.046	1.028	1.010	0.992	0.975	0.958	0.941	0.926	0.910	0.895	0.881	0.866	0.854	0.840	0.828	0.815	0.804	0.794	0.782	0.772	0.762	0.752	0.744	0.735	0.726	0.719	0.710	0.702	0.694	0.686	0.679	0.672	0.664	0.658	0.650	0.642	0.635	0.628	0.621	0.612	0.604	0.596	0.589	0.580	0.571	0.562	0.554	0.544	0.535	0.526	0.516	0.506	0.496	0.486	0.476	0.466	0.455	0.445	0.434	0.424	0.412	0.402	0.391	0.380	0.370	0.360	0.350	0.340	0.330	0.321	0.311	0.302	0.294	0.285	0.279	0.271	0.262	0.256	0.249	0.244	0.239	0.234	0.228	0.224	0.220	0.216	0.212	0.211	0.209	0.208	0.206	0.205	0.205	0.205	0.206	0.208	0.208	0.211	0.212	0.215	0.219	0.222	0.225	0.229	0.234	0.239	0.244	0.250	0.256	0.260	0.266	0.274	0.280	0.288	0.295	0.301	0.310	0.318	0.325	0.332	0.341	0.350	0.359	0.368	0.375	0.385	0.394	0.402	0.411	0.421	0.430	0.439	0.448	0.456	0.464	0.471	0.479	0.486	0.492	0.500	0.506	0.511	0.518	0.522	0.525	0.529	0.532	0.535	0.536	0.538	0.538	0.538	0.536	0.535	0.532	0.530	0.525	0.521	0.516	0.510	0.502	0.496	0.488	0.479	0.469	0.460	0.450	0.439	0.428	0.415	0.404	0.391	0.379	0.368	0.354	0.342	0.330	0.316	0.304	0.294	0.282	0.271	0.260	0.251	0.241	0.232	0.226	0.219	0.212	0.208	0.204	0.200	0.199	0.198	0.199	0.200	0.202	0.206	0.211	0.219	0.226	0.236	0.246	0.258	0.271	0.285	0.299	0.316	0.332	0.350	0.370	0.390	0.411	0.432	0.455	0.476	0.501	0.524	0.549	0.574	0.598	0.622	0.649	0.674	0.700	0.724	0.750	0.775	0.799	0.824	0.849	0.871	0.896	0.918	0.941	0.962	0.984	1.005	1.025	1.044	1.062	1.080	1.098	1.114	1.130	1.145	1.160	1.174	1.188	1.200	1.212	1.224	1.235	1.245	1.255	1.265	1.274	1.282	1.290	1.299	1.306	1.314	1.320	1.328	1.334	1.340	1.346	1.352	1.358	1.361	1.366	1.371	1.376	1.380	1.385	1.389	1.392	1.395	1.399	1.401	1.404	1.406	1.409	1.411	1.412	1.412	1.414	1.414	1.414	1.414	1.412	1.411	1.409	1.405	1.402	1.399	1.394	1.389	1.382	1.378	1.370	1.362	1.355	1.346	1.336	1.326	1.315	1.304	1.291	1.279	1.265	1.251	1.238	1.222	1.209	1.192	1.175	1.160	1.142	1.126	1.109	1.091	1.072	1.055	1.036	1.018	1.000	0.981	0.964	0.945	0.928	0.910	0.891	0.875	0.858	0.840	0.824	0.808	0.791	0.775	0.761	0.746	0.732	0.719	0.706	0.695	0.684	0.672	0.661	0.651	0.642	0.634	0.625	0.618	0.610	0.605	0.598	0.592	0.589	0.584	0.580	0.578	0.576	0.572	0.571	0.570	0.570	0.569	0.569	0.569	0.569	0.569	0.570	0.571	0.571	0.571	0.572	0.574	0.575	0.575	0.576	0.576	0.578	0.578	0.578	0.578	0.576	0.576	0.575	0.572	0.571	0.569	0.565	0.562	0.559	0.555	0.551	0.545	0.540	0.534	0.528	0.520	0.512	0.505	0.496	0.488	0.479	0.469	0.459	0.449	0.439	0.426	0.416	0.405	0.394	0.381	0.369	0.356	0.345	0.332	0.320	0.308	0.295	0.282	0.271	0.259	0.246	0.235	0.222	0.212	0.201	0.190	0.179	0.169	0.159	0.148	0.139	0.130	0.121	0.112	0.104	0.095	0.086	0.080	0.071	0.064	0.058	0.051	0.044	0.038	0.031	0.025	0.019	0.012	0.005	0.000	-0.008	-0.015	-0.021	-0.029	-0.036	-0.045	-0.052	-0.061	-0.070	-0.079	-0.090	-0.100	-0.111	-0.121	-0.134	-0.145	-0.158	-0.171	-0.185	-0.199	-0.214	-0.229	-0.245	-0.261	-0.278	-0.295	-0.314	-0.331	-0.350	-0.370	-0.390	-0.410	-0.430	-0.451	-0.472	-0.494	-0.515	-0.536	-0.558	-0.580	-0.602	-0.622	-0.644	-0.666	-0.686	-0.708	-0.729	-0.749	-0.770	-0.789	-0.809	-0.826	-0.845	-0.862	-0.879	-0.895	-0.910	-0.925	-0.939	-0.952	-0.964	-0.975	-0.986	-0.995	-1.004	-1.011	-1.018	-1.024	-1.028	-1.032	-1.035	-1.036	-1.038	-1.038	-1.036	-1.034	-1.031	-1.029	-1.024	-1.019	-1.014	-1.006	-1.000	-0.990	-0.982	-0.974	-0.962	-0.954	-0.942	-0.930	-0.920	-0.909	-0.896	-0.884	-0.872	-0.860	-0.848	-0.836	-0.822	-0.810	-0.799	-0.788	-0.776	-0.765	-0.755	-0.745	-0.735	-0.728	-0.719	-0.711	-0.704	-0.698	-0.692	-0.686	-0.684	-0.680	-0.678	-0.675	-0.675	-0.675	-0.676	-0.679	-0.681	-0.685	-0.689	-0.695	-0.701	-0.709	-0.716	-0.726	-0.735	-0.746	-0.758	-0.770	-0.782	-0.796	-0.810	-0.825	-0.840	-0.855	-0.872	-0.889	-0.906	-0.922	-0.941	-0.959	-0.976	-0.994	-1.011	-1.029	-1.048	-1.065	-1.082	-1.100	-1.116	-1.132	-1.150	-1.165	-1.180	-1.195	-1.210	-1.222	-1.235	-1.248	-1.259	-1.268	-1.278	-1.286	-1.294	-1.301	-1.306	-1.311	-1.315	-1.318	-1.319	-1.319	-1.318	-1.316	-1.314	-1.309	-1.304	-1.298	-1.291	-1.282	-1.274	-1.262	-1.251	-1.240	-1.226	-1.211	-1.198	-1.181	-1.165	-1.149	-1.130	-1.110	-1.091	-1.071	-1.051	-1.030	-1.009	-0.988	-0.965	-0.942	-0.920	-0.896	-0.874	-0.851	-0.829	-0.805	-0.782	-0.760	-0.738	-0.716	-0.694	-0.672	-0.651	-0.631	-0.611	-0.591	-0.572	-0.554	-0.536	-0.519	-0.502	-0.489	-0.474	-0.460	-0.446	-0.434	-0.424	-0.414	-0.404	-0.396	-0.389	-0.382	-0.376	-0.371	-0.368	-0.364	-0.362	-0.361	-0.360	-0.360	-0.362	-0.364	-0.366	-0.369	-0.374	-0.379	-0.384	-0.389	-0.394	-0.401	-0.408	-0.415	-0.422	-0.431	-0.439	-0.446	-0.455	-0.462	-0.471	-0.479	-0.488	-0.495	-0.504	-0.511	-0.520	-0.528	-0.532	-0.540	-0.546	-0.552	-0.558	-0.564	-0.569	-0.572	-0.575	-0.579	-0.580	-0.581	-0.582	-0.581	-0.582	-0.580	-0.579	-0.575	-0.570	-0.566	-0.561	-0.555	-0.548	-0.541	-0.532	-0.522	-0.511	-0.501	-0.489	-0.476	-0.462	-0.449	-0.435	-0.419	-0.404	-0.386	-0.369	-0.352	-0.332	-0.315	-0.295	-0.275	-0.258	-0.238	-0.218	-0.195	-0.175	-0.155	-0.135	-0.114	-0.095	-0.074	-0.055	-0.035	-0.016	0.002	0.020	0.039	0.055	0.071	0.086	0.101	0.115	0.130	0.141	0.152	0.162	0.171	0.180	0.188	0.194	0.199	0.202	0.205	0.206	0.206	0.206	0.204	0.201	0.198	0.192	0.185	0.179	0.169	0.160	0.150	0.139	0.126	0.112	0.099	0.084	0.068	0.052	0.035	0.018	0.000	-0.018	-0.036	-0.055	-0.075	-0.094	-0.114	-0.132	-0.152	-0.171	-0.191	-0.210	-0.229	-0.246	-0.265	-0.282	-0.300	-0.316	-0.332	-0.348	-0.362	-0.376	-0.390	-0.402	-0.415	-0.425	-0.436	-0.445	-0.454	-0.461	-0.469	-0.475	-0.480	-0.485	-0.488	-0.491	-0.494	-0.494	-0.495	-0.495	-0.494	-0.492	-0.491	-0.488	-0.485	-0.480	-0.475	-0.470	-0.465	-0.458	-0.451	-0.444	-0.436	-0.430	-0.421	-0.414	-0.406	-0.399	-0.390	-0.382	-0.374	-0.366	-0.359	-0.351	-0.342	-0.335	-0.329	-0.322	-0.315	-0.309	-0.304	-0.299	-0.295	-0.290	-0.286	-0.282	-0.280	-0.279	-0.278	-0.276	-0.276	-0.276	-0.278	-0.280	-0.281	-0.285	-0.289	-0.292	-0.298	-0.302	-0.310	-0.316	-0.324	-0.332	-0.341	-0.351	-0.361	-0.371	-0.382	-0.394	-0.406	-0.419	-0.431	-0.444	-0.458	-0.472	-0.486	-0.501	-0.516	-0.530	-0.546	-0.560	-0.575	-0.590	-0.606	-0.620	-0.634	-0.649	-0.664	-0.678	-0.691	-0.705	-0.719	-0.731	-0.742	-0.755	-0.766	-0.776	-0.788	-0.796	-0.805	-0.814	-0.821	-0.829	-0.835	-0.839	-0.844	-0.848	-0.851	-0.852	-0.854	-0.855	-0.854	-0.852	-0.850	-0.848	-0.844	-0.840	-0.835	-0.829	-0.822	-0.815	-0.808	-0.798	-0.789	-0.779	-0.769	-0.758	-0.745	-0.734	-0.720	-0.709	-0.695	-0.681	-0.668	-0.654	-0.640	-0.626	-0.612	-0.598	-0.585	-0.571	-0.558	-0.545	-0.532	-0.520	-0.509	-0.498	-0.486	-0.478	-0.468	-0.459	-0.452	-0.446	-0.441	-0.436	-0.432	-0.431	-0.430	-0.430	-0.431	-0.434	-0.438	-0.442	-0.449	-0.456	-0.465	-0.474	-0.485	-0.496	-0.511	-0.525	-0.541	-0.558	-0.575	-0.595	-0.614	-0.634	-0.656	-0.679	-0.702	-0.726	-0.752	-0.778	-0.804	-0.831	-0.858	-0.885	-0.912	-0.940	-0.968	-0.996	-1.024	-1.051	-1.079	-1.106	-1.132	-1.160	-1.186	-1.211	-1.236	-1.260	-1.282	-1.306	-1.329	-1.349	-1.369	-1.389	-1.406	-1.424	-1.440	-1.455	-1.469	-1.482	-1.494	-1.505	-1.514	-1.522	-1.530	-1.536	-1.541	-1.545	-1.549	-1.550	-1.551	-1.551	-1.551	-1.549	-1.548	-1.544	-1.540	-1.536	-1.530	-1.525	-1.518	-1.510	-1.502	-1.495	-1.486	-1.476	-1.468	-1.456	-1.446	-1.436	-1.426	-1.415	-1.404	-1.392	-1.381	-1.369	-1.358	-1.345	-1.334	-1.321	-1.309	-1.298	-1.285	-1.272	-1.260	-1.249	-1.236	-1.224	-1.211	-1.199	-1.186	-1.174	-1.160	-1.148	-1.134	-1.121	-1.109	-1.095	-1.082	-1.069	-1.055	-1.042	-1.029	-1.016	-1.002	-0.988	-0.975	-0.961	-0.948	-0.934	-0.920	-0.906	-0.892	-0.880	-0.866	-0.854	-0.841	-0.828	-0.816	-0.804	-0.791	-0.780	-0.770	-0.759	-0.748	-0.739	-0.729	-0.720	-0.711	-0.704	-0.696	-0.689	-0.684	-0.678	-0.672	-0.669	-0.664	-0.661	-0.659	-0.656	-0.655	-0.655	-0.654	-0.654	-0.654	-0.655	-0.656	-0.658	-0.659	-0.661	-0.664	-0.665	-0.669	-0.672	-0.675	-0.678	-0.680	-0.682	-0.685	-0.688	-0.690	-0.691	-0.692	-0.694	-0.695	-0.695	-0.694	-0.692	-0.691	-0.690	-0.688	-0.685	-0.680	-0.676	-0.671	-0.666	-0.660	-0.654	-0.648	-0.639	-0.631	-0.622	-0.614	-0.605	-0.595	-0.586	-0.576	-0.566	-0.556	-0.546	-0.536	-0.526	-0.516	-0.507	-0.499	-0.490	-0.481	-0.474	-0.466	-0.460	-0.454	-0.448	-0.444	-0.439	-0.435	-0.434	-0.431	-0.431	-0.431	-0.431	-0.434	-0.435	-0.439	-0.442	-0.448	-0.451	-0.458	-0.464	-0.471	-0.479	-0.486	-0.495	-0.502	-0.512	-0.520	-0.529	-0.538	-0.546	-0.555	-0.564	-0.571	-0.579	-0.588	-0.594	-0.599	-0.604	-0.609	-0.612	-0.616	-0.619	-0.620	-0.619	-0.619	-0.616	-0.612	-0.609	-0.604	-0.598	-0.589	-0.580	-0.570	-0.559	-0.546	-0.532	-0.519	-0.504	-0.488	-0.470	-0.451	-0.432	-0.412	-0.392	-0.372	-0.350	-0.328	-0.305	-0.282	-0.260	-0.236	-0.214	-0.191	-0.166	-0.144	-0.120	-0.098	-0.075	-0.052	-0.030	-0.009	0.012	0.032	0.051	0.071	0.089	0.106	0.122	0.139	0.154	0.168	0.180	0.194	0.204	0.216	0.225	0.234	0.241	0.249	0.255	0.260	0.264	0.268	0.271	0.274	0.276	0.278	0.276	0.276	0.276	0.275	0.272	0.270	0.269	0.265	0.262	0.259	0.254	0.250	0.246	0.241	0.236	0.232	0.228	0.222	0.219	0.215	0.209	0.205	0.200	0.196	0.191	0.188	0.182	0.179	0.175	0.171	0.168	0.164	0.160	0.155	0.152	0.149	0.145	0.142	0.139	0.136	0.132	0.130	0.128	0.125	0.122	0.121	0.119	0.116	0.115	0.112	0.111	0.109	0.109	0.106	0.105	0.104	0.105	0.104	0.104	0.104	0.104	0.105	0.105	0.106	0.109	0.111	0.112	0.116	0.119	0.122	0.126	0.130	0.136	0.140	0.145	0.151	0.158	0.164	0.170	0.178	0.185	0.194	0.201	0.209	0.218	0.226	0.236	0.245	0.254	0.264	0.274	0.284	0.292	0.302	0.312	0.321	0.331	0.340	0.350	0.360	0.368	0.376	0.385	0.394	0.400	0.409	0.415	0.422	0.429	0.434	0.439	0.444	0.449	0.451	0.455	0.458	0.460	0.461	0.464	0.465	0.464	0.465	0.464	0.462	0.461	0.459	0.456	0.454	0.450	0.448	0.442	0.440	0.435	0.430	0.425	0.420	0.415	0.410	0.402	0.398	0.391	0.385	0.379	0.372	0.366	0.360	0.354	0.346	0.341	0.335	0.329	0.322	0.316	0.312	0.308	0.301	0.296	0.290	0.285	0.281	0.278	0.274	0.270	0.268	0.264	0.261	0.260	0.258	0.256	0.256	0.255	0.255	0.255	0.255	0.256	0.258	0.260	0.262	0.265	0.268	0.271	0.275	0.279	0.284	0.288	0.294	0.298	0.302	0.308	0.312	0.318	0.324	0.329	0.334	0.339	0.344	0.349	0.352	0.356	0.359	0.361	0.364	0.365	0.365	0.365	0.364	0.362	0.360	0.356	0.351	0.345	0.339	0.330	0.320	0.310	0.299	0.286	0.271	0.256	0.240	0.222	0.204	0.184	0.161	0.140	0.116	0.092	0.066	0.040	0.014	-0.014	-0.042	-0.071	-0.101	-0.130	-0.161	-0.192	-0.222	-0.254	-0.285	-0.315	-0.346	-0.378	-0.406	-0.436	-0.466	-0.494	-0.521	-0.549	-0.576	-0.600	-0.625	-0.648	-0.670	-0.692	-0.711	-0.730	-0.749	-0.765	-0.780	-0.795	-0.808	-0.819	-0.830	-0.838	-0.846	-0.852	-0.858	-0.862	-0.865	-0.869	-0.870	-0.870	-0.869	-0.868	-0.866	-0.864	-0.859	-0.854	-0.849	-0.842	-0.836	-0.830	-0.822	-0.814	-0.806	-0.799	-0.790	-0.781	-0.771	-0.762	-0.754	-0.745	-0.735	-0.726	-0.716	-0.708	-0.699	-0.689	-0.680	-0.670	-0.661	-0.652	-0.642	-0.634	-0.625	-0.615	-0.608	-0.598	-0.590	-0.580	-0.571	-0.562	-0.554	-0.544	-0.536	-0.526	-0.518	-0.507	-0.499	-0.489	-0.480	-0.470	-0.460	-0.450	-0.440	-0.430	-0.420	-0.409	-0.398	-0.388	-0.378	-0.365	-0.354	-0.344	-0.331	-0.319	-0.308	-0.295	-0.282	-0.271	-0.259	-0.246	-0.234	-0.221	-0.210	-0.198	-0.185	-0.174	-0.160	-0.149	-0.138	-0.125	-0.114	-0.102	-0.091	-0.080	-0.069	-0.059	-0.048	-0.036	-0.026	-0.018	-0.008	0.001	0.011	0.020	0.030	0.038	0.046	0.055	0.062	0.071	0.079	0.086	0.094	0.100	0.106	0.114	0.121	0.128	0.135	0.141	0.148	0.154	0.161	0.168	0.174	0.180	0.188	0.194	0.201	0.208	0.214	0.222	0.230	0.236	0.244	0.252	0.260	0.268	0.276	0.284	0.292	0.301	0.309	0.318	0.326	0.335	0.345	0.354	0.361	0.370	0.379	0.388	0.395	0.404	0.411	0.419	0.428	0.434	0.440	0.446	0.451	0.455	0.460	0.465	0.468	0.471	0.472	0.474	0.475	0.475	0.474	0.474	0.471	0.469	0.465	0.461	0.456	0.451	0.444	0.438	0.431	0.422	0.415	0.405	0.396	0.386	0.376	0.365	0.355	0.344	0.331	0.320	0.309	0.296	0.284	0.271	0.259	0.246	0.235	0.222	0.211	0.201	0.190	0.179	0.170	0.159	0.150	0.141	0.132	0.125	0.118	0.110	0.104	0.098	0.092	0.088	0.084	0.080	0.076	0.074	0.071	0.070	0.070	0.070	0.070	0.071	0.071	0.074	0.076	0.078	0.080	0.084	0.088	0.091	0.096	0.100	0.105	0.110	0.116	0.121	0.129	0.135	0.141	0.148	0.155	0.162	0.171	0.180	0.188	0.196	0.206	0.216	0.225	0.235	0.245	0.256	0.266	0.278	0.289	0.301	0.314	0.326	0.339	0.351	0.365	0.379	0.394	0.409	0.422	0.439	0.455	0.470	0.486	0.502	0.519	0.535	0.552	0.569	0.586	0.602	0.619	0.636	0.654	0.670	0.688	0.705	0.721	0.738	0.754	0.769	0.785	0.800	0.815	0.829	0.842	0.855	0.868	0.880	0.891	0.901	0.911	0.921	0.930	0.938	0.944	0.951	0.955	0.960	0.962	0.966	0.969	0.969	0.969	0.968	0.966	0.962	0.960	0.955	0.949	0.942	0.935	0.928	0.919	0.909	0.898	0.885	0.874	0.860	0.846	0.831	0.816	0.799	0.782	0.764	0.745	0.726	0.706	0.688	0.666	0.645	0.624	0.601	0.578	0.555	0.532	0.507	0.484	0.460	0.436	0.411	0.386	0.362	0.336	0.312	0.288	0.262	0.239	0.215	0.191	0.168	0.144	0.121	0.099	0.076	0.055	0.035	0.014	-0.005	-0.025	-0.041	-0.059	-0.075	-0.090	-0.105	-0.116	-0.129	-0.139	-0.148	-0.155	-0.164	-0.169	-0.172	-0.176	-0.178	-0.179	-0.179	-0.176	-0.172	-0.169	-0.162	-0.155	-0.146	-0.138	-0.125	-0.114	-0.101	-0.088	-0.072	-0.055	-0.040	-0.021	-0.004	0.015	0.035	0.055	0.075	0.095	0.116	0.139	0.160	0.181	0.202	0.224	0.245	0.266	0.286	0.306	0.326	0.346	0.364	0.381	0.399	0.415	0.430	0.445	0.458	0.471	0.482	0.492	0.502	0.511	0.520	0.526	0.532	0.538	0.540	0.544	0.545	0.548	0.548	0.545	0.544	0.542	0.539	0.535	0.530	0.526	0.520	0.514	0.507	0.500	0.491	0.485	0.476	0.469	0.460	0.452	0.444	0.436	0.428	0.420	0.411	0.404	0.396	0.388	0.381	0.375	0.369	0.362	0.355	0.351	0.346	0.341	0.338	0.334	0.330	0.326	0.325	0.321	0.319	0.319	0.318	0.316	0.315	0.316	0.315	0.315	0.316	0.316	0.319	0.320	0.320	0.322	0.324	0.325	0.328	0.329	0.331	0.334	0.338	0.339	0.341	0.345	0.346	0.349	0.351	0.355	0.358	0.360	0.364	0.368	0.370	0.374	0.375	0.379	0.382	0.385	0.389	0.392	0.396	0.400	0.404	0.408	0.411	0.416	0.421	0.426	0.432	0.436	0.441	0.446	0.452	0.459	0.465	0.470	0.476	0.484	0.490	0.498	0.505	0.512	0.520	0.528	0.535	0.544	0.550	0.559	0.568	0.575	0.582	0.590	0.599	0.605	0.614	0.620	0.628	0.634	0.641	0.648	0.654	0.659	0.664	0.669	0.672	0.678	0.680	0.684	0.685	0.688	0.688	0.689	0.689	0.689	0.688	0.686	0.684	0.681	0.679	0.674	0.670	0.665	0.659	0.652	0.646	0.640	0.634	0.625	0.618	0.609	0.601	0.592	0.585	0.576	0.568	0.559	0.550	0.542	0.534	0.525	0.518	0.509	0.502	0.494	0.488	0.481	0.475	0.470	0.465	0.461	0.458	0.455	0.452	0.451	0.450	0.450	0.451	0.452	0.454	0.458	0.460	0.464	0.469	0.474	0.480	0.486	0.492	0.500	0.509	0.516	0.526	0.535	0.545	0.554	0.564	0.574	0.584	0.592	0.602	0.612	0.622	0.632	0.641	0.650	0.659	0.668	0.675	0.682	0.689	0.695	0.701	0.706	0.710	0.715	0.718	0.720	0.721	0.722	0.722	0.721	0.720	0.719	0.715	0.711	0.706	0.701	0.695	0.688	0.681	0.672	0.665	0.655	0.645	0.636	0.624	0.612	0.601	0.589	0.576	0.564	0.549	0.536	0.521	0.507	0.494	0.479	0.464	0.450	0.435	0.421	0.406	0.392	0.379	0.365	0.351	0.339	0.325	0.314	0.301	0.290	0.279	0.269	0.258	0.248	0.240	0.230	0.222	0.215	0.209	0.202	0.198	0.192	0.189	0.186	0.184	0.180	0.180	0.180	0.180	0.180	0.181	0.184	0.186	0.190	0.192	0.198	0.202	0.209	0.215	0.221	0.229	0.235	0.244	0.252	0.261	0.271	0.281	0.291	0.301	0.311	0.322	0.334	0.344	0.356	0.368	0.379	0.390	0.401	0.412	0.424	0.436	0.448	0.458	0.469	0.479	0.489	0.499	0.507	0.518	0.526	0.535	0.542	0.551	0.559	0.566	0.572	0.578	0.584	0.590	0.595	0.599	0.604	0.606	0.610	0.614	0.616	0.619	0.620	0.622	0.624	0.626	0.628	0.629	100.000	5.000	2.000	1.000	4.000	0.000	0.000	0.000	0.000	0.000	0.000	0.000	0.000	0.000	0.000	0.000	0.000	0.000	-2.419	-2.452	-2.488	-2.521	-2.554	-2.589	-2.621	-2.654	-2.686	-2.718	-2.748	-2.779	-2.808	-2.835	-2.861	-2.888	-2.911	-2.935	-2.956	-2.978	-2.996	-3.014	-3.030	-3.045	-3.058	-3.070	-3.080	-3.089	-3.096	-3.101	-3.106	-3.110	-3.111	-3.111	-3.111	-3.109	-3.105	-3.101	-3.095	-3.090	-3.082	-3.075	-3.066	-3.058	-3.048	-3.036	-3.025	-3.015	-3.002	-2.990	-2.976	-2.964	-2.951	-2.939	-2.925	-2.912	-2.899	-2.886	-2.874	-2.861	-2.848	-2.836	-2.825	-2.812	-2.801	-2.791	-2.780	-2.769	-2.759	-2.749	-2.740	-2.730	-2.722	-2.712	-2.705	-2.698	-2.689	-2.682	-2.674	-2.666	-2.660	-2.652	-2.645	-2.639	-2.632	-2.625	-2.619	-2.612	-2.605	-2.598	-2.591	-2.585	-2.578	-2.570	-2.564	-2.556	-2.549	-2.541	-2.532	-2.525	-2.515	-2.506	-2.498	-2.488	-2.478	-2.468	-2.456	-2.446	-2.434	-2.422	-2.411	-2.399	-2.385	-2.371	-2.358	-2.345	-2.330	-2.316	-2.301	-2.286	-2.270	-2.254	-2.239	-2.221	-2.206	-2.188	-2.171	-2.154	-2.138	-2.119	-2.100	-2.084	-2.065	-2.047	-2.029	-2.010	-1.991	-1.975	-1.956	-1.938	-1.919	-1.901	-1.882	-1.865	-1.846	-1.829	-1.812	-1.795	-1.776	-1.760	-1.744	-1.728	-1.711	-1.696	-1.680	-1.665	-1.650	-1.635	-1.620	-1.608	-1.592	-1.580	-1.566	-1.554	-1.541	-1.529	-1.516	-1.505	-1.492	-1.482	-1.471	-1.461	-1.450	-1.440	-1.430	-1.421	-1.411	-1.402	-1.392	-1.384	-1.375	-1.366	-1.359	-1.351	-1.344	-1.336	-1.330	-1.322	-1.318	-1.311	-1.306	-1.301	-1.296	-1.291	-1.286	-1.284	-1.279	-1.276	-1.274	-1.272	-1.271	-1.270	-1.269	-1.269	-1.269	-1.270	-1.271	-1.272	-1.275	-1.276	-1.279	-1.282	-1.286	-1.290	-1.294	-1.299	-1.304	-1.309	-1.314	-1.319	-1.325	-1.331	-1.339	-1.345	-1.351	-1.358	-1.364	-1.370	-1.376	-1.382	-1.389	-1.395	-1.400	-1.406	-1.411	-1.415	-1.420	-1.424	-1.428	-1.431	-1.434	-1.436	-1.438	-1.439	-1.439	-1.440	-1.440	-1.440	-1.439	-1.436	-1.435	-1.432	-1.430	-1.426	-1.422	-1.419	-1.414	-1.409	-1.402	-1.398	-1.391	-1.386	-1.380	-1.374	-1.366	-1.360	-1.352	-1.345	-1.339	-1.332	-1.325	-1.318	-1.310	-1.302	-1.296	-1.289	-1.282	-1.276	-1.270	-1.262	-1.256	-1.250	-1.242	-1.238	-1.232	-1.228	-1.221	-1.215	-1.211	-1.205	-1.200	-1.195	-1.191	-1.185	-1.180	-1.176	-1.171	-1.168	-1.162	-1.158	-1.154	-1.149	-1.142	-1.138	-1.132	-1.128	-1.122	-1.116	-1.110	-1.104	-1.098	-1.092	-1.085	-1.078	-1.071	-1.064	-1.056	-1.049	-1.041	-1.032	-1.024	-1.015	-1.006	-0.998	-0.989	-0.979	-0.969	-0.960	-0.950	-0.939	-0.930	-0.919	-0.910	-0.900	-0.889	-0.879	-0.870	-0.860	-0.850	-0.841	-0.832	-0.824	-0.815	-0.808	-0.800	-0.792	-0.785	-0.780	-0.774	-0.769	-0.764	-0.760	-0.758	-0.755	-0.752	-0.751	-0.752	-0.754	-0.755	-0.759	-0.761	-0.768	-0.772	-0.780	-0.786	-0.796	-0.805	-0.818	-0.829	-0.841	-0.856	-0.871	-0.886	-0.904	-0.922	-0.940	-0.960	-0.981	-1.001	-1.024	-1.048	-1.070	-1.095	-1.119	-1.145	-1.170	-1.196	-1.221	-1.248	-1.274	-1.300	-1.326	-1.352	-1.379	-1.404	-1.430	-1.455	-1.479	-1.501	-1.524	-1.548	-1.566	-1.586	-1.605	-1.622	-1.639	-1.654	-1.668	-1.678	-1.689	-1.698	-1.705	-1.710	-1.714	-1.716	-1.718	-1.716	-1.712	-1.709	-1.702	-1.695	-1.685	-1.674	-1.660	-1.646	-1.630	-1.614	-1.595	-1.575	-1.554	-1.532	-1.509	-1.486	-1.460	-1.435	-1.409	-1.382	-1.355	-1.326	-1.300	-1.271	-1.242	-1.216	-1.188	-1.160	-1.134	-1.108	-1.080	-1.055	-1.030	-1.006	-0.984	-0.961	-0.941	-0.922	-0.904	-0.886	-0.870	-0.856	-0.844	-0.831	-0.820	-0.810	-0.801	-0.795	-0.789	-0.785	-0.782	-0.780	-0.779	-0.780	-0.782	-0.785	-0.789	-0.792	-0.799	-0.805	-0.812	-0.821	-0.830	-0.839	-0.848	-0.858	-0.869	-0.879	-0.890	-0.900	-0.911	-0.921	-0.934	-0.944	-0.954	-0.964	-0.974	-0.984	-0.992	-1.001	-1.010	-1.018	-1.025	-1.030	-1.038	-1.042	-1.048	-1.051	-1.054	-1.058	-1.059	-1.061	-1.062	-1.064	-1.062	-1.062	-1.061	-1.060	-1.059	-1.056	-1.052	-1.050	-1.048	-1.042	-1.039	-1.034	-1.030	-1.026	-1.021	-1.016	-1.011	-1.006	-1.001	-0.996	-0.992	-0.986	-0.982	-0.978	-0.974	-0.970	-0.965	-0.960	-0.956	-0.952	-0.950	-0.946	-0.944	-0.941	-0.938	-0.936	-0.934	-0.932	-0.930	-0.929	-0.928	-0.926	-0.926	-0.924	-0.922	-0.922	-0.921	-0.921	-0.921	-0.920	-0.921	-0.921	-0.920	-0.920	-0.920	-0.920	-0.920	-0.920	-0.920	-0.920	-0.920	-0.920	-0.920	-0.919	-0.919	-0.919	-0.919	-0.919	-0.920	-0.920	-0.920	-0.921	-0.922	-0.922	-0.924	-0.926	-0.928	-0.930	-0.931	-0.934	-0.936	-0.940	-0.942	-0.946	-0.951	-0.954	-0.959	-0.964	-0.969	-0.974	-0.979	-0.986	-0.991	-0.998	-1.005	-1.011	-1.019	-1.026	-1.032	-1.041	-1.048	-1.056	-1.064	-1.072	-1.080	-1.088	-1.095	-1.102	-1.110	-1.118	-1.124	-1.130	-1.136	-1.141	-1.148	-1.152	-1.158	-1.161	-1.165	-1.169	-1.171	-1.174	-1.174	-1.175	-1.175	-1.175	-1.174	-1.171	-1.170	-1.166	-1.162	-1.159	-1.152	-1.149	-1.142	-1.135	-1.130	-1.122	-1.114	-1.106	-1.099	-1.090	-1.081	-1.072	-1.064	-1.055	-1.046	-1.038	-1.029	-1.020	-1.011	-1.004	-0.995	-0.989	-0.982	-0.976	-0.970	-0.965	-0.960	-0.956	-0.952	-0.951	-0.950	-0.949	-0.949	-0.949	-0.951	-0.952	-0.955	-0.960	-0.964	-0.971	-0.976	-0.984	-0.992	-1.000	-1.010	-1.021	-1.030	-1.041	-1.055	-1.066	-1.080	-1.092	-1.106	-1.121	-1.135	-1.149	-1.164	-1.178	-1.192	-1.209	-1.222	-1.238	-1.251	-1.265	-1.279	-1.294	-1.306	-1.319	-1.332	-1.344	-1.355	-1.366	-1.378	-1.388	-1.396	-1.405	-1.411	-1.418	-1.424	-1.429	-1.432	-1.436	-1.439	-1.440	-1.441	-1.441	-1.439	-1.439	-1.435	-1.431	-1.426	-1.421	-1.414	-1.406	-1.398	-1.389	-1.380	-1.368	-1.358	-1.345	-1.331	-1.319	-1.304	-1.289	-1.272	-1.258	-1.240	-1.224	-1.206	-1.188	-1.169	-1.150	-1.131	-1.112	-1.092	-1.071	-1.051	-1.032	-1.011	-0.991	-0.970	-0.950	-0.930	-0.909	-0.889	-0.869	-0.849	-0.830	-0.811	-0.792	-0.772	-0.756	-0.738	-0.721	-0.704	-0.689	-0.672	-0.659	-0.644	-0.630	-0.618	-0.605	-0.595	-0.584	-0.574	-0.564	-0.555	-0.548	-0.541	-0.534	-0.528	-0.522	-0.519	-0.515	-0.511	-0.510	-0.509	-0.507	-0.505	-0.505	-0.506	-0.506	-0.507	-0.507	-0.509	-0.510	-0.512	-0.514	-0.515	-0.518	-0.518	-0.520	-0.521	-0.522	-0.524	-0.524	-0.522	-0.522	-0.521	-0.520	-0.518	-0.515	-0.511	-0.507	-0.501	-0.496	-0.490	-0.482	-0.474	-0.465	-0.454	-0.442	-0.430	-0.418	-0.404	-0.389	-0.372	-0.356	-0.339	-0.320	-0.301	-0.281	-0.261	-0.239	-0.218	-0.194	-0.170	-0.146	-0.120	-0.096	-0.070	-0.042	-0.018	0.011	0.038	0.065	0.092	0.120	0.149	0.176	0.204	0.232	0.260	0.286	0.314	0.341	0.369	0.394	0.420	0.446	0.471	0.496	0.521	0.545	0.569	0.592	0.615	0.638	0.659	0.680	0.701	0.721	0.741	0.761	0.779	0.798	0.815	0.832	0.850	0.866	0.882	0.900	0.915	0.931	0.945	0.960	0.975	0.989	1.002	1.016	1.031	1.044	1.056	1.070	1.082	1.096	1.108	1.120	1.131	1.144	1.156	1.168	1.179	1.191	1.201	1.212	1.222	1.232	1.242	1.252	1.261	1.271	1.279	1.288	1.296	1.304	1.311	1.319	1.325	1.332	1.338	1.345	1.350	1.355	1.360	1.365	1.369	1.372	1.376	1.380	1.382	1.386	1.389	1.390	1.392	1.394	1.395	1.396	1.399	1.400	1.401	1.401	1.402	1.404	1.404	1.405	1.406	1.408	1.409	1.411	1.412	1.415	1.416	1.419	1.421	1.425	1.428	1.431	1.434	1.439	1.442	1.448	1.451	1.456	1.461	1.468	1.474	1.479	1.486	1.492	1.500	1.506	1.515	1.522	1.530	1.538	1.545	1.552	1.561	1.570	1.578	1.585	1.592	1.601	1.610	1.618	1.625	1.634	1.641	1.649	1.656	1.664	1.671	1.679	1.685	1.692	1.699	1.705	1.711	1.718	1.724	1.729	1.735	1.739	1.744	1.750	1.755	1.760	1.765	1.770	1.775	1.780	1.785	1.791	1.796	1.801	1.806	1.811	1.816	1.822	1.829	1.835	1.841	1.848	1.855	1.861	1.869	1.876	1.885	1.892	1.900	1.910	1.919	1.928	1.938	1.948	1.958	1.968	1.979	1.989	2.000	2.010	2.021	2.031	2.042	2.054	2.065	2.075	2.086	2.098	2.110	2.120	2.130	2.141	2.151	2.161	2.170	2.180	2.188	2.196	2.204	2.211	2.218	2.225	2.231	2.235	2.240	2.244	2.248	2.250	2.251	2.252	2.252	2.254	2.252	2.251	2.249	2.245	2.241	2.239	2.232	2.228	2.221	2.215	2.208	2.200	2.190	2.181	2.171	2.161	2.150	2.139	2.126	2.114	2.100	2.088	2.074	2.059	2.045	2.030	2.014	1.999	1.982	1.966	1.951	1.934	1.916	1.900	1.882	1.866	1.849	1.831	1.814	1.798	1.779	1.761	1.745	1.728	1.712	1.695	1.678	1.661	1.646	1.629	1.614	1.599	1.584	1.570	1.555	1.541	1.526	1.512	1.501	1.489	1.476	1.465	1.454	1.444	1.434	1.425	1.418	1.409	1.402	1.396	1.390	1.385	1.380	1.376	1.374	1.371	1.369	1.368	1.368	1.369	1.369	1.370	1.374	1.375	1.380	1.384	1.389	1.394	1.400	1.406	1.414	1.421	1.429	1.438	1.446	1.455	1.462	1.472	1.480	1.490	1.499	1.509	1.518	1.526	1.535	1.544	1.552	1.560	1.569	1.576	1.584	1.590	1.596	1.602	1.609	1.612	1.616	1.620	1.622	1.624	1.624	1.626	1.624	1.624	1.622	1.619	1.616	1.612	1.608	1.602	1.598	1.591	1.584	1.578	1.569	1.560	1.551	1.541	1.531	1.521	1.509	1.499	1.488	1.475	1.461	1.450	1.438	1.424	1.411	1.398	1.385	1.371	1.358	1.345	1.331	1.318	1.304	1.291	1.278	1.264	1.251	1.239	1.225	1.211	1.200	1.186	1.175	1.162	1.150	1.138	1.126	1.114	1.102	1.091	1.079	1.068	1.055	1.042	1.032	1.020	1.009	0.998	0.986	0.972	0.961	0.950	0.939	0.926	0.915	0.904	0.890	0.879	0.866	0.854	0.842	0.830	0.819	0.806	0.794	0.782	0.769	0.758	0.745	0.732	0.721	0.709	0.698	0.686	0.674	0.664	0.651	0.641	0.630	0.619	0.608	0.598	0.589	0.578	0.569	0.559	0.550	0.541	0.532	0.525	0.516	0.507	0.500	0.494	0.486	0.479	0.472	0.466	0.460	0.454	0.448	0.442	0.438	0.430	0.425	0.420	0.415	0.411	0.406	0.402	0.396	0.392	0.389	0.384	0.380	0.375	0.370	0.366	0.362	0.359	0.354	0.349	0.345	0.341	0.338	0.332	0.329	0.325	0.321	0.318	0.314	0.310	0.308	0.304	0.301	0.299	0.295	0.294	0.290	0.288	0.288	0.285	0.285	0.282	0.281	0.281	0.281	0.281	0.281	0.282	0.282	0.284	0.285	0.288	0.290	0.292	0.295	0.300	0.302	0.306	0.311	0.315	0.320	0.325	0.330	0.335	0.341	0.348	0.355	0.361	0.368	0.374	0.379	0.386	0.392	0.399	0.405	0.411	0.416	0.424	0.429	0.434	0.440	0.444	0.449	0.454	0.458	0.461	0.464	0.468	0.469	0.472	0.472	0.474	0.474	0.474	0.474	0.472	0.471	0.470	0.468	0.465	0.462	0.459	0.455	0.451	0.446	0.441	0.438	0.432	0.428	0.421	0.416	0.412	0.408	0.402	0.398	0.392	0.390	0.386	0.382	0.381	0.380	0.379	0.379	0.379	0.381	0.384	0.386	0.391	0.398	0.404	0.412	0.421	0.432	0.444	0.458	0.471	0.488	0.505	0.524	0.544	0.564	0.588	0.611	0.636	0.662	0.690	0.720	0.750	0.780	0.811	0.845	0.878	0.912	0.948	0.984	1.019	1.055	1.092	1.130	1.168	1.206	1.244	1.281	1.319	1.356	1.394	1.430	1.465	1.500	1.535	1.570	1.602	1.635	1.666	1.696	1.725	1.752	1.779	1.804	1.829	1.850	1.871	1.891	1.910	1.926	1.941	1.954	1.966	1.976	1.985	1.991	1.998	2.002	2.006	2.007	2.007	2.006	2.004	2.000	1.995	1.989	1.981	1.974	1.964	1.954	1.944	1.932	1.920	1.906	1.894	1.879	1.865	1.850	1.835	1.820	1.805	1.790	1.776	1.761	1.748	1.734	1.720	1.708	1.695	1.682	1.671	1.661	1.652	1.644	1.636	1.630	1.625	1.620	1.618	1.616	1.615	1.616	1.618	1.621	1.625	1.631	1.639	1.646	1.656	1.668	1.679	1.692	1.706	1.722	1.740	1.758	1.776	1.796	1.818	1.839	1.862	1.885	1.909	1.935	1.959	1.985	2.011	2.039	2.065	2.092	2.119	2.146	2.172	2.200	2.225	2.251	2.278	2.302	2.328	2.352	2.375	2.399	2.421	2.441	2.461	2.481	2.500	2.518	2.534	2.549	2.562	2.575	2.586	2.596	2.606	2.614	2.620	2.626	2.629	2.632	2.632	2.635	2.632	2.631	2.628	2.622	2.618	2.611	2.602	2.595	2.585	2.575	2.565	2.552	2.540	2.528	2.514	2.498	2.484	2.469	2.452	2.436	2.420	2.404	2.386	2.371	2.354	2.338	2.320	2.305	2.289	2.271	2.256	2.242	2.226	2.212	2.199	2.186	2.174	2.162	2.150	2.140	2.130	2.121	2.114	2.108	2.101	2.096	2.092	2.089	2.086	2.086	2.086	2.088	2.090	2.094	2.098	2.102	2.110	2.116	2.125	2.136	2.146	2.158	2.171	2.184	2.199	2.214	2.231	2.248	2.266	2.284	2.304	2.322	2.342	2.364	2.384	2.405	2.426	2.448	2.469	2.490	2.511	2.531	2.554	2.574	2.592	2.612	2.631	2.650	2.668	2.684	2.700	2.716	2.729	2.742	2.755	2.765	2.775	2.782	2.791	2.796	2.801	2.804	2.806	2.808	2.806	2.804	2.801	2.796	2.790	2.782	2.772	2.762	2.751	2.739	2.725	2.710	2.694	2.678	2.659	2.639	2.620	2.599	2.578	2.555	2.532	2.509	2.485	2.460	2.435	2.410	2.384	2.358	2.331	2.305	2.279	2.252	2.228	2.201	2.175	2.150	2.125	2.100	2.075	2.051	2.027	2.005	1.982	1.961	1.940	1.920	1.899	1.879	1.860	1.844	1.825	1.810	1.794	1.779	1.765	1.752	1.740	1.729	1.718	1.708	1.699	1.689	1.682	1.675	1.669	1.662	1.658	1.654	1.650	1.648	1.645	1.644	1.641	1.641	1.641	1.642	1.641	1.644	1.645	1.648	1.649	1.651	1.655	1.658	1.662	1.665	1.669	1.672	1.676	1.681	1.685	1.689	1.692	1.696	1.701	1.704	1.709	1.711	1.714	1.718	1.720	1.721	1.722	1.724	1.725	1.725	1.725	1.724	1.721	1.720	1.718	1.714	1.709	1.704	1.699	1.692	1.685	1.678	1.669	1.658	1.648	1.636	1.625	1.611	1.598	1.584	1.569	1.552	1.534	1.516	1.499	1.480	1.459	1.439	1.418	1.395	1.372	1.350	1.328	1.304	1.280	1.255	1.231	1.206	1.182	1.158	1.132	1.108	1.084	1.060	1.035	1.012	0.989	0.966	0.944	0.922	0.902	0.882	0.862	0.844	0.828	0.809	0.794	0.779	0.765	0.752	0.741	0.730	0.722	0.714	0.706	0.701	0.698	0.695	0.692	0.692	0.692	0.694	0.696	0.700	0.705	0.711	0.716	0.724	0.732	0.742	0.752	0.762	0.774	0.785	0.796	0.809	0.821	0.834	0.846	0.859	0.871	0.882	0.894	0.905	0.916	0.926	0.935	0.945	0.951	0.959	0.965	0.969	0.972	0.974	0.975	0.975	0.974	0.970	0.965	0.958	0.949	0.940	0.929	0.916	0.901	0.885	0.866	0.846	0.825	0.802	0.779	0.752	0.725	0.695	0.665	0.634	0.601	0.568	0.532	0.496	0.459	0.421	0.384	0.345	0.305	0.265	0.225	0.185	0.144	0.104	0.062	0.024	-0.016	-0.055	-0.094	-0.131	-0.169	-0.205	-0.241	-0.275	-0.309	-0.341	-0.370	-0.400	-0.429	-0.454	-0.479	-0.501	-0.522	-0.542	-0.560	-0.575	-0.590	-0.602	-0.612	-0.621	-0.628	-0.632	-0.635	-0.636	-0.635	-0.632	-0.628	-0.621	-0.612	-0.604	-0.591	-0.580	-0.564	-0.549	-0.531	-0.514	-0.494	-0.474	-0.451	-0.429	-0.404	-0.380	-0.355	-0.330	-0.302	-0.276	-0.249	-0.221	-0.194	-0.165	-0.136	-0.108	-0.079	-0.050	-0.022	0.006	0.035	0.062	0.090	0.118	0.144	0.170	0.196	0.221	0.246	0.271	0.296	0.319	0.342	0.364	0.386	0.408	0.429	0.448	0.469	0.488	0.506	0.525	0.542	0.560	0.578	0.592	0.610	0.625	0.641	0.656	0.670	0.685	0.699	0.714	0.728	0.741	0.754	0.768	0.780	0.792	0.806	0.820	0.832	0.844	0.858	0.870	0.884	0.896	0.909	0.921	0.935	0.948	0.962	0.976	0.990	1.002	1.018	1.032	1.048	1.062	1.076	1.092	1.108	1.122	1.138	1.154	1.170	1.186	1.204	1.220	1.238	1.254	1.271	1.289	1.306	1.324	1.341	1.359	1.376	1.395	1.411	1.430	1.446	1.465	1.481	1.500	1.516	1.534	1.551	1.568	1.584	1.599	1.614	1.630	1.644	1.659	1.671	1.685	1.699	1.711	1.722	1.735	1.746	1.756	1.766	1.776	1.784	1.792	1.800	1.808	1.814	1.820	1.824	1.829	1.832	1.836	1.839	1.841	1.842	1.844	1.844	1.845	1.844	1.844	1.842	1.842	1.840	1.838	1.836	1.834	1.831	1.829	1.825	1.822	1.819	1.815	1.811	1.809	1.805	1.801	1.799	1.795	1.792	1.789	1.786	1.784	1.781	1.779	1.776	1.775	1.772	1.771	1.771	1.770	1.770	1.770	1.770	1.769	1.770	1.771	1.772	1.774	1.776	1.779	1.780	1.782	1.785	1.789	1.791	1.796	1.799	1.802	1.806	1.810	1.814	1.819	1.821	1.826	1.830	1.834	1.839	1.844	1.846	1.851	1.855	1.859	1.861	1.866	1.870	1.874	1.876	1.880	1.882	1.886	1.890	1.892	1.894	1.896	1.898	1.900	1.901	1.901	1.902	1.904	1.904	1.905	1.904	1.904	1.902	1.901	1.900	1.899	1.896	1.894	1.892	1.889	1.886	1.882	1.879	1.875	1.870	1.865	1.860	1.854	1.849	1.842	1.835	1.829	1.821	1.814	1.806	1.798	1.790	1.781	1.772	1.764	1.755	1.745	1.735	1.726	1.715	1.705	1.696	1.685	1.674	1.665	1.654	1.644	1.632	1.622	1.612	1.601	1.592	1.582	1.574	1.564	1.555	1.546	1.538	1.530	1.524	1.516	1.509	1.502	1.496	1.492	1.488	1.484	1.480	1.478	1.475	1.474	1.472	1.472	1.474	1.475	1.478	1.479	1.484	1.486	1.491	1.498	1.502	1.510	1.518	1.525	1.535	1.544	1.554	1.564	1.574	1.586	1.598	1.609	1.621	1.634	1.646	1.659	1.672	1.685	1.698	1.709	1.722	1.735	1.746	1.759	1.770	1.780	1.791	1.800	1.810	1.818	1.825	1.832	1.838	1.844	1.848	1.851	1.854	1.855	1.856	1.855	1.854	1.851	1.848	1.842	1.836	1.831	1.822	1.814	1.804	1.794	1.781	1.768	1.754	1.740	1.724	1.709	1.691	1.674	1.655	1.636	1.616	1.596	1.575	1.555	1.532	1.512	1.490	1.468	1.445	1.422	1.400	1.378	1.355	1.332	1.310	1.289	1.266	1.245	1.222	1.201	1.181	1.160	1.141	1.121	1.102	1.084	1.066	1.049	1.032	1.018	1.002	0.988	0.974	0.960	0.949	0.936	0.926	0.916	0.908	0.898	0.891	0.885	0.879	0.874	0.870	0.868	0.865	0.864	0.862	0.862	0.862	0.866	0.868	0.871	0.875	0.880	0.885	0.891	0.898	0.905	0.912	0.920	0.930	0.939	0.949	0.959	0.968	0.979	0.990	0.999	1.010	1.020	1.030	1.041	1.051	1.060	1.069	1.079	1.088	1.095	1.102	1.110	1.116	1.121	1.126	1.130	1.134	1.135	1.136	1.136	1.136	1.134	1.130	1.128	1.122	1.116	1.109	1.101	1.092	1.081	1.071	1.058	1.046	1.032	1.018	1.001	0.986	0.969	0.951	0.934	0.915	0.896	0.876	0.858	0.838	0.818	0.798	0.776	0.756	0.736	0.718	0.699	0.680	0.660	0.642	0.626	0.609	0.592	0.579	0.564	0.550	0.539	0.526	0.516	0.506	0.499	0.491	0.485	0.480	0.475	0.472	0.471	0.471	0.471	0.472	0.476	0.480	0.485	0.491	0.498	0.507	0.516	0.526	0.538	0.549	0.561	0.575	0.589	0.604	0.619	0.635	0.651	0.669	0.686	0.704	0.722	0.740	0.759	0.776	0.796	0.815	0.832	0.851	0.871	0.890	0.908	0.926	0.944	0.962	0.980	0.996	1.012	1.029	1.045	1.061	1.075	1.090	1.102	1.115	1.128	1.139	1.150	1.160	1.169	1.178	1.186	1.192	1.199	1.205	1.210	1.214	1.216	1.220	1.222	1.224	1.224	1.224	1.222	1.221	1.219	1.216	1.212	1.210	1.205	1.200	1.195	1.190	1.184	1.178	1.171	1.165	1.159	1.150	1.142	1.135	1.129	1.122	1.115	1.108	1.100	1.094	1.088	1.080	1.074	1.070	1.064	1.059	1.055	1.051	1.048	1.044	1.041	1.040	1.039	1.038	1.038	1.038	1.039	1.040	1.042	1.045	1.048	1.051	1.056	1.059	1.066	1.071	1.078	1.084	1.090	1.099	1.106	1.115	1.125	1.134	1.142	1.152	1.161	1.171	1.181	1.191	1.200	1.211	1.221	1.231	1.240	1.250	1.260	1.270	1.280	1.289	1.298	1.305	1.314	1.321	1.329	1.338	1.344	1.350	1.355	1.361	1.368	1.371	1.376	1.379	1.382	1.386	1.388	1.390	1.391	1.392	1.392	1.394	1.392	1.392	1.391	1.389	1.388	1.384	1.381	1.379	1.375	1.371	1.366	1.362	1.358	1.352	1.348	1.342	1.338	1.332	1.329	1.322	1.319	1.314	1.309	1.305	1.301	1.296	1.294	1.291	1.289	1.288	1.288	1.286	1.286	1.288	1.289	1.292	1.295	1.299	1.304	1.310	1.318	1.325	1.334	1.344	1.355	1.368	1.381	1.396	1.410	1.428	1.446	1.464	1.484	1.505	1.528	1.551	1.576	1.601	1.629	1.656	1.686	1.715	1.745	1.778	1.810	1.842	1.878	1.911	1.948	1.982	2.019	2.055	2.092	2.130	2.169	2.206	2.246	2.284	2.322	2.361	2.400	2.439	2.476	2.515	2.552	2.589	2.626	2.662	2.698	2.734	2.769	2.802	2.835	2.868	2.899	2.930	2.960	2.989	3.016	3.042	3.068	3.091	3.114	3.136	3.158	3.176	3.194	3.210	3.226	3.239	3.252	3.262	3.272	3.281	3.289	3.292	3.298	3.300	3.301	3.301	3.299	3.296	3.292	3.286	3.279	3.270	3.260	3.250	3.239	3.225	3.211	3.195	3.179	3.162	3.144	3.124	3.104	3.084	3.061	3.040	3.018	2.994	2.970	2.945	2.921	2.896	2.871	2.845	2.821	2.795	2.770	2.745	2.720	2.696	2.671	2.648	2.624	2.600	2.578	2.555	2.534	2.514	2.492	2.472	2.454	2.435	2.418	2.401	2.385	2.370	2.355	2.342	2.329	2.318	2.306	2.296	2.286	2.279	2.270	2.262	2.256	2.250	2.245	2.240	2.236	2.232	2.229	2.226	2.224	2.222	2.220	2.219	2.219	2.216	2.216	2.215	2.214	2.214	2.212	2.212	2.211	2.210	2.209	2.208	2.206	2.204	2.202	2.200	2.199	2.196	2.194	2.191	2.188	2.185	2.181	2.180	2.176	2.172	2.169	2.166	2.162	2.160	2.156	2.154	2.151	2.149	2.146	2.145	2.144	2.142	2.142	2.142	2.142	2.144	2.145	2.146	2.150	2.152	2.158	2.161	2.169	2.174	2.181	2.189	2.198	2.206	2.218	2.229	2.241	2.254	2.266	2.280	2.295	2.310	2.326	2.342	2.360	2.378	2.396	2.415	2.435	2.455	2.475	2.494	2.514	2.535	2.556	2.578	2.599	2.620	2.640	2.661	2.682	2.704	2.725	2.745	2.764	2.784	2.802	2.821	2.840	2.859	2.875	2.891	2.908	2.924	2.938	2.951	2.965	2.978	2.989	3.000	3.010	3.018	3.026	3.034	3.040	3.045	3.050	3.054	3.055	3.056	3.058	3.058	3.056	3.054	3.050	3.046	3.041	3.035	3.030	3.022	3.014	3.004	2.994	2.982	2.971	2.959	2.946	2.932	2.919	2.904	2.888	2.872	2.858	2.840	2.824	2.805	2.786	2.769	2.750	2.732	2.712	2.694	2.675	2.655	2.636	2.616	2.596	2.578	2.558	2.539	2.519	2.500	2.481	2.462	2.445	2.425	2.408	2.390	2.372	2.356	2.339	2.322	2.306	2.291	2.275	2.260	2.246	2.232	2.219	2.205	2.192	2.180	2.168	2.156	2.146	2.135	2.125	2.115	2.106	2.098	2.089	2.081	2.074	2.068	2.061	2.055	2.049	2.045	2.040	2.036	2.033	2.030	2.027	2.025	2.024	2.021	2.022	2.021	2.021	2.022	2.022	2.025	2.026	2.029	2.030	2.033	2.036	2.039	2.042	2.046	2.050	2.054	2.059	2.062	2.068	2.071	2.078	2.082	2.088	2.092	2.098	2.101	2.106	2.111	2.116	2.120	2.124	2.128	2.132	2.135	2.138	2.140	2.142	2.145	2.146	2.148	2.149	2.149	2.148	2.148	2.148	2.146	2.144	2.141	2.138	2.135	2.131	2.128	2.124	2.119	2.114	2.109	2.102	2.096	2.090	2.084	2.078	2.071	2.062	2.056	2.047	2.041	2.034	2.026	2.019	2.010	2.002	1.994	1.986	1.979	1.971	1.962	1.955	1.948	1.940	1.934	1.925	1.918	1.910	1.902	1.895	1.888	1.880	1.872	1.865	1.858	1.850	1.841	1.832	1.824	1.815	1.806	1.796	1.786	1.775	1.765	1.754	1.741	1.729	1.715	1.701	1.688	1.674	1.659	1.641	1.625	1.608	1.589	1.570	1.550	1.530	1.509	1.485	1.464	1.440	1.415	1.390	1.365	1.340	1.312	1.285	1.259	1.230	1.201	1.172	1.142	1.114	1.084	1.054	1.025	0.995	0.965	0.934	0.905	0.875	0.846	0.818	0.788	0.760	0.732	0.706	0.679	0.654	0.629	0.605	0.584	0.560	0.540	0.520	0.500	0.482	0.465	0.450	0.435	0.422	0.410	0.399	0.389	0.381	0.374	0.368	0.362	0.359	0.355	0.354	0.355	0.355	0.358	0.360	0.364	0.369	0.374	0.380	0.388	0.395	0.404	0.412	0.422	0.432	0.442	0.452	0.464	0.475	0.486	0.496	0.507	0.519	0.530	0.540	0.549	0.559	0.568	0.575	0.582	0.589	0.595	0.600	0.604	0.606	0.609	0.610	0.610	0.608	0.605	0.601	0.596	0.590	0.584	0.575	0.566	0.555	0.544	0.531	0.518	0.504	0.488	0.470	0.452	0.434	0.415	0.395	0.374	0.352	0.331	0.309	0.286	0.265	0.241	0.219	0.196	0.172	0.151	0.129	0.106	0.086	0.065	0.045	0.025	0.006	-0.012	-0.029	-0.045	-0.060	-0.074	-0.086	-0.098	-0.109	-0.118	-0.125	-0.131	-0.136	-0.140	-0.141	-0.142	-0.141	-0.140	-0.138	-0.131	-0.126	-0.120	-0.111	-0.102	-0.092	-0.081	-0.069	-0.055	-0.042	-0.028	-0.014	0.002	0.018	0.034	0.051	0.068	0.084	0.100	0.118	0.132	0.149	0.164	0.179	0.194	0.208	0.220	0.231	0.242	0.251	0.261	0.270	0.275	0.281	0.286	0.289	0.290	0.291	0.290	0.288	0.284	0.279	0.274	0.266	0.258	0.248	0.236	0.224	0.210	0.196	0.181	0.164	0.148	0.129	0.111	0.091	0.070	0.050	0.029	0.008	-0.014	-0.036	-0.059	-0.080	-0.102	-0.125	-0.148	-0.169	-0.190	-0.211	-0.232	-0.254	-0.274	-0.292	-0.312	-0.330	-0.349	-0.365	-0.382	-0.396	-0.411	-0.426	-0.439	-0.451	-0.462	-0.472	-0.481	-0.490	-0.498	-0.505	-0.510	-0.515	-0.519	-0.521	-0.525	-0.526	-0.528	-0.528	-0.526	-0.526	-0.524	-0.521	-0.518	-0.512	-0.509	-0.502	-0.498	-0.492	-0.484	-0.478	-0.470	-0.461	-0.454	-0.444	-0.435	-0.426	-0.416	-0.406	-0.396	-0.386	-0.375	-0.364	-0.352	-0.342	-0.330	-0.320	-0.308	-0.298	-0.286	-0.274	-0.262	-0.252	-0.240	-0.230	-0.220	-0.208	-0.198	-0.188	-0.178	-0.168	-0.158	-0.148	-0.139	-0.130	-0.120	-0.112	-0.104	-0.095	-0.086	-0.079	-0.072	-0.064	-0.058	-0.049	-0.042	-0.036	-0.030	-0.024	-0.018	-0.011	-0.006	-0.001	0.004	0.008	0.012	0.015	0.019	0.022	0.025	0.029	0.030	0.034	0.035	0.036	0.038	0.039	0.040	0.040	0.041	0.041	0.041	0.040	0.040	0.039	0.038	0.036	0.035	0.032	0.030	0.028	0.025	0.022	0.020	0.016	0.012	0.009	0.004	0.000	-0.004	-0.008	-0.012	-0.018	-0.021	-0.026	-0.031	-0.036	-0.039	-0.045	-0.049	-0.052	-0.056	-0.059	-0.062	-0.066	-0.069	-0.070	-0.074	-0.075	-0.075	-0.076	-0.076	-0.075	-0.075	-0.072	-0.070	-0.068	-0.064	-0.059	-0.055	-0.050	-0.044	-0.036	-0.029	-0.022	-0.014	-0.004	0.006	0.016	0.026	0.039	0.050	0.062	0.076	0.089	0.104	0.116	0.131	0.146	0.161	0.175	0.190	0.206	0.221	0.236	0.251	0.265	0.280	0.294	0.309	0.321	0.335	0.348	0.359	0.371	0.381	0.392	0.401	0.411	0.419	0.425	0.431	0.436	0.441	0.446	0.448	0.451	0.452	0.451	0.451	0.450	0.448	0.445	0.440	0.435	0.429	0.422	0.414	0.408	0.398	0.389	0.379	0.366	0.355	0.344	0.331	0.318	0.304	0.290	0.275	0.260	0.246	0.230	0.214	0.199	0.182	0.168	0.154	0.138	0.122	0.108	0.091	0.076	0.062	0.049	0.034	0.020	0.009	-0.005	-0.018	-0.029	-0.040	-0.050	-0.061	-0.070	-0.080	-0.089	-0.096	-0.105	-0.111	-0.118	-0.124	-0.130	-0.135	-0.139	-0.142	-0.145	-0.149	-0.150	-0.151	-0.152	-0.151	-0.152	-0.151	-0.150	-0.148	-0.146	-0.144	-0.141	-0.139	-0.135	-0.131	-0.129	-0.124	-0.121	-0.116	-0.112	-0.109	-0.105	-0.101	-0.098	-0.095	-0.091	-0.088	-0.086	-0.082	-0.081	-0.079	-0.076	-0.076	-0.075	-0.075	-0.074	-0.074	-0.076	-0.078	-0.080	-0.081	-0.085	-0.088	-0.092	-0.096	-0.101	-0.108	-0.114	-0.120	-0.128	-0.135	-0.142	-0.152	-0.161	-0.170	-0.180	-0.189	-0.200	-0.210	-0.221	-0.232	-0.244	-0.255	-0.268	-0.278	-0.289	-0.301	-0.312	-0.324	-0.336	-0.348	-0.359	-0.369	-0.379	-0.389	-0.398	-0.408	-0.416	-0.424	-0.431	-0.438	-0.444	-0.450	-0.455	-0.459	-0.462	-0.465	-0.466	-0.468	-0.468	-0.466	-0.465	-0.462	-0.459	-0.455	-0.449	-0.442	-0.436	-0.430	-0.421	-0.412	-0.402	-0.391	-0.380	-0.368	-0.355	-0.341	-0.326	-0.311	-0.296	-0.281	-0.265	-0.249	-0.231	-0.214	-0.198	-0.180	-0.162	-0.145	-0.128	-0.110	-0.094	-0.076	-0.060	-0.044	-0.029	-0.011	0.002	0.018	0.031	0.044	0.058	0.069	0.079	0.090	0.100	0.108	0.116	0.122	0.129	0.135	0.139	0.142	0.145	0.146	0.148	0.148	0.148	0.145	0.144	0.140	0.136	0.132	0.128	0.122	0.116	0.110	0.104	0.098	0.089	0.082	0.075	0.066	0.060	0.052	0.045	0.038	0.031	0.024	0.018	0.011	0.005	0.000	-0.004	-0.009	-0.012	-0.016	-0.020	-0.021	-0.022	-0.025	-0.025	-0.025	-0.024	-0.021	-0.020	-0.016	-0.014	-0.009	-0.004	0.001	0.008	0.014	0.021	0.029	0.036	0.044	0.054	0.062	0.071	0.080	0.089	0.099	0.108	0.118	0.128	0.136	0.145	0.155	0.165	0.174	0.182	0.190	0.199	0.206	0.214	0.221	0.228	0.232	0.239	0.244	0.248	0.251	0.255	0.258	0.259	0.261	0.262	0.261	0.262	0.261	0.259	0.258	0.255	0.251	0.248	0.244	0.239	0.232	0.228	0.221	0.215	0.208	0.200	0.192	0.185	0.175	0.168	0.158	0.149	0.139	0.129	0.119	0.108	0.099	0.088	0.078	0.066	0.055	0.045	0.035	0.024	0.014	0.004	-0.006	-0.015	-0.025	-0.035	-0.044	-0.051	-0.060	-0.068	-0.074	-0.081	-0.086	-0.092	-0.098	-0.102	-0.106	-0.109	-0.111	-0.112	-0.112	-0.112	-0.112	-0.110	-0.106	-0.102	-0.100	-0.094	-0.088	-0.080	-0.071	-0.061	-0.051	-0.040	-0.029	-0.014	0.001	0.016	0.032	0.050	0.068	0.088	0.109	0.129	0.151	0.174	0.198	0.222	0.246	0.272	0.300	0.326	0.354	0.381	0.410	0.440	0.469	0.499	0.529	0.559	0.589	0.619	0.648	0.679	0.706	0.736	0.765	0.794	0.820	0.848	0.874	0.899	0.924	0.948	0.970	0.992	1.012	1.032	1.051	1.069	1.085	1.099	1.112	1.124	1.134	1.144	1.151	1.156	1.160	1.164	1.165	1.165	1.162	1.160	1.154	1.148	1.139	1.131	1.119	1.108	1.095	1.081	1.065	1.048	1.031	1.014	0.994	0.974	0.952	0.932	0.910	0.886	0.865	0.841	0.820	0.796	0.774	0.751	0.728	0.705	0.684	0.662	0.641	0.621	0.602	0.584	0.566	0.550	0.534	0.520	0.506	0.495	0.485	0.475	0.468	0.462	0.458	0.455	0.452	0.454	0.454	0.458	0.462	0.469	0.476	0.486	0.498	0.511	0.525	0.540	0.558	0.576	0.596	0.618	0.639	0.662	0.688	0.714	0.740	0.769	0.798	0.828	0.859	0.889	0.921	0.954	0.988	1.020	1.055	1.089	1.124	1.159	1.192	1.228	1.262	1.298	1.332	1.366	1.401	1.435	1.469	1.502	1.535	1.568	1.600	1.631	1.662	1.692	1.722	1.751	1.781	1.809	1.835	1.861	1.885	1.911	1.934	1.956	1.979	2.000	2.019	2.038	2.055	2.071	2.089	2.104	2.118	2.130	2.142	2.152	2.162	2.170	2.179	2.185	2.191	2.195	2.200	2.202	2.204	2.205	2.205	2.204	2.201	2.200	2.195	2.191	2.185	2.180	2.174	2.165	2.158	2.149	2.139	2.130	2.120	2.109	2.098	2.088	2.076	2.064	2.052	2.040	2.027	2.018	2.005	1.994	1.981	1.970	1.959	1.949	1.938	1.928	1.918	1.909	1.901	1.894	1.886	1.880	1.875	1.871	1.868	1.865	1.864	1.864	1.864	1.865	1.869	1.872	1.878	1.882	1.891	1.900	1.909	1.919	1.931	1.945	1.959	1.974	1.991	2.009	2.026	2.046	2.066	2.089	2.110	2.132	2.156	2.180	2.205	2.229	2.255	2.280	2.306	2.331	2.358	2.384	2.409	2.434	2.459	2.482	2.508	2.530	2.554	2.574	2.595	2.615	2.634	2.651	2.668	2.682	2.696	2.708	2.718	2.728	2.734	2.740	2.745	2.746	2.746	2.745	2.741	2.738	2.729	2.721	2.710	2.699	2.684	2.669	2.651	2.632	2.612	2.591	2.566	2.544	2.518	2.489	2.461	2.432	2.401	2.371	2.339	2.306	2.274	2.239	2.205	2.170	2.136	2.101	2.066	2.033	1.998	1.962	1.929	1.896	1.862	1.830	1.798	1.766	1.736	1.705	1.676	1.649	1.621	1.596	1.570	1.546	1.522	1.500	1.480	1.459	1.440	1.421	1.405	1.389	1.374	1.359	1.346	1.334	1.322	1.311	1.301	1.291	1.284	1.275	1.268	1.261	1.255	1.249	1.242	1.238	1.232	1.228	1.222	1.219	1.214	1.210	1.205	1.201	1.195	1.191	1.185	1.181	1.175	1.170	1.164	1.158	1.150	1.144	1.136	1.128	1.121	1.112	1.102	1.094	1.084	1.074	1.062	1.052	1.040	1.028	1.015	1.002	0.989	0.976	0.962	0.948	0.932	0.918	0.902	0.886	0.870	0.854	0.839	0.821	0.805	0.789	0.771	0.755	0.739	0.721	0.705	0.689	0.672	0.656	0.640	0.625	0.609	0.594	0.579	0.564	0.549	0.535	0.520	0.506	0.494	0.481	0.469	0.459	0.448	0.438	0.428	0.419	0.409	0.401	0.394	0.389	0.384	0.378	0.374	0.370	0.366	0.364	0.361	0.360	0.360	0.359	0.359	0.361	0.362	0.365	0.368	0.371	0.376	0.380	0.385	0.390	0.395	0.401	0.409	0.415	0.422	0.430	0.438	0.445	0.454	0.461	0.471	0.479	0.488	0.498	0.506	0.515	0.524	0.534	0.541	0.551	0.560	0.569	0.578	0.586	0.594	0.602	0.610	0.618	0.625	0.631	0.638	0.645	0.650	0.656	0.661	0.668	0.672	0.676	0.681	0.684	0.686	0.690	0.692	0.694	0.695	0.696	0.698	0.698	0.696	0.695	0.694	0.692	0.690	0.688	0.684	0.680	0.675	0.670	0.666	0.660	0.654	0.648	0.640	0.634	0.626	0.619	0.610	0.602	0.592	0.584	0.575	0.566	0.556	0.546	0.536	0.526	0.518	0.507	0.498	0.488	0.478	0.468	0.458	0.449	0.439	0.429	0.420	0.411	0.401	0.392	0.384	0.376	0.366	0.359	0.350	0.342	0.335	0.326	0.319	0.311	0.304	0.296	0.290	0.284	0.278	0.271	0.265	0.259	0.254	0.246	0.241	0.235	0.229	0.224	0.218	0.211	0.206	0.200	0.194	0.186	0.180	0.172	0.168	0.160	0.152	0.145	0.138	0.129	0.121	0.114	0.105	0.098	0.089	0.080	0.071	0.062	0.055	0.046	0.039	0.029	0.021	0.012	0.004	-0.004	-0.011	-0.019	-0.026	-0.034	-0.041	-0.046	-0.052	-0.058	-0.062	-0.066	-0.070	-0.072	-0.074	-0.076	-0.076	-0.076	-0.075	-0.072	-0.070	-0.065	-0.061	-0.055	-0.049	-0.040	-0.031	-0.022	-0.011	0.000	0.014	0.028	0.042	0.058	0.075	0.091	0.110	0.130	0.150	0.171	0.192	0.215	0.238	0.260	0.285	0.309	0.334	0.360	0.385	0.411	0.438	0.464	0.490	0.516	0.544	0.571	0.598	0.624	0.650	0.676	0.701	0.726	0.752	0.775	0.800	0.824	0.848	0.870	0.891	0.912	0.934	0.954	0.972	0.992	1.010	1.026	1.042	1.058	1.072	1.086	1.100	1.111	1.122	1.134	1.142	1.152	1.160	1.168	1.172	1.179	1.184	1.188	1.190	1.192	1.195	1.196	1.196	1.195	1.194	1.192	1.190	1.186	1.182	1.178	1.172	1.166	1.159	1.152	1.145	1.136	1.129	1.119	1.109	1.100	1.089	1.078	1.068	1.055	1.042	1.031	1.018	1.006	0.994	0.981	0.969	0.956	0.944	0.930	0.919	0.906	0.894	0.882	0.871	0.859	0.848	0.838	0.826	0.816	0.808	0.799	0.790	0.782	0.775	0.769	0.762	0.758	0.752	0.749	0.745	0.742	0.740	0.740	0.739	0.739	0.739	0.741	0.742	0.746	0.749	0.754	0.758	0.764	0.769	0.775	0.781	0.789	0.796	0.804	0.811	0.820	0.829	0.838	0.846	0.854	0.864	0.872	0.881	0.891	0.900	0.909	0.919	0.926	0.935	0.942	0.950	0.958	0.964	0.971	0.979	0.985	0.991	0.996	1.002	1.008	1.012	1.018	1.021	1.025	1.030	1.034	1.038	1.040	1.042	1.046	1.049	1.051	1.052	1.056	1.058	1.059	1.061	1.062	1.064	1.066	1.068	1.070	1.071	1.072	1.075	1.076	1.080	1.081	1.082	1.086	1.088	1.090	1.092	1.096	1.099	1.102	1.106	1.110	1.114	1.118	1.122	1.129	1.134	1.140	1.146	1.152	1.159	1.168	1.174	1.182	1.191	1.201	1.210	1.221	1.231	1.241	1.254	1.266	1.279	1.292	1.306	1.321	1.338	1.352	1.370	1.388	1.405	1.422	1.441	1.460	1.481	1.500	1.521	1.542	1.565	1.588	1.610	1.632	1.655	1.678	1.702	1.726	1.749	1.774	1.798	1.821	1.845	1.869	1.892	1.915	1.939	1.960	1.982	2.004	2.025	2.045	2.066	2.085	2.102	2.121	2.138	2.155	2.170	2.185	2.199	2.212	2.225	2.236	2.246	2.255	2.264	2.272	2.280	2.285	2.292	2.298	2.301	2.304	2.308	2.310	2.311	2.312	2.314	2.314	2.315	2.315	2.314	2.314	2.314	2.312	2.314	2.314	2.314	2.314	2.314	2.316	2.318	2.320	2.322	2.326	2.330	2.334	2.339	2.344	2.350	2.359	2.366	2.375	2.384	2.394	2.405	2.416	2.428	2.442	2.455	2.470	2.485	2.500	2.515	2.531	2.548	2.565	2.582	2.600	2.616	2.634	2.652	2.670	2.688	2.704	2.720	2.738	2.754	2.770	2.785	2.799	2.812	2.826	2.838	2.849	2.859	2.868	2.876	2.884	2.889	2.894	2.898	2.899	2.900	2.899	2.896	2.894	2.889	2.882	2.874	2.865	2.855	2.841	2.829	2.814	2.796	2.779	2.760	2.739	2.718	2.692	2.669	2.642	2.615	2.586	2.556	2.525	2.494	2.461	2.428	2.392	2.359	2.322	2.286	2.250	2.211	2.174	2.134	2.096	2.056	2.019	1.979	1.940	1.901	1.862	1.824	1.786	1.748	1.710	1.674	1.638	1.602	1.568	1.534	1.501	1.468	1.436	1.408	1.378	1.350	1.322	1.296	1.272	1.249	1.226	1.206	1.188	1.169	1.152	1.135	1.120	1.106	1.095	1.085	1.075	1.065	1.059	1.051	1.045	1.041	1.036	1.034	1.031	1.030	1.029	1.029	1.029	1.029	1.030	1.030	1.031	1.034	1.035	1.036	1.038	1.039	1.040	1.040	1.041	1.040	1.040	1.039	1.036	1.032	1.030	1.025	1.019	1.012	1.006	0.998	0.989	0.979	0.968	0.956	0.942	0.929	0.914	0.898	0.881	0.864	0.845	0.825	0.804	0.781	0.760	0.735	0.711	0.686	0.661	0.634	0.606	0.579	0.551	0.521	0.492	0.464	0.434	0.404	0.374	0.342	0.312	0.284	0.252	0.222	0.192	0.164	0.134	0.105	0.076	0.049	0.021	-0.006	-0.032	-0.059	-0.084	-0.108	-0.132	-0.156	-0.179	-0.200	-0.220	-0.241	-0.261	-0.279	-0.295	-0.312	-0.328	-0.342	-0.355	-0.369	-0.380	-0.390	-0.400	-0.409	-0.416	-0.422	-0.429	-0.434	-0.438	-0.440	-0.442	-0.444	-0.442	-0.442	-0.441	-0.439	-0.435	-0.431	-0.426	-0.419	-0.412	-0.405	-0.396	-0.388	-0.379	-0.369	-0.358	-0.346	-0.335	-0.321	-0.310	-0.295	-0.282	-0.268	-0.254	-0.240	-0.225	-0.209	-0.195	-0.179	-0.164	-0.149	-0.134	-0.120	-0.105	-0.092	-0.078	-0.065	-0.051	-0.040	-0.028	-0.016	-0.006	0.004	0.011	0.020	0.026	0.032	0.039	0.042	0.044	0.046	0.048	0.046	0.044	0.040	0.035	0.030	0.021	0.012	0.002	-0.009	-0.021	-0.038	-0.052	-0.069	-0.088	-0.108	-0.128	-0.151	-0.174	-0.198	-0.224	-0.250	-0.278	-0.306	-0.335	-0.365	-0.396	-0.428	-0.460	-0.492	-0.525	-0.559	-0.591	-0.626	-0.660	-0.692	-0.726	-0.760	-0.792	-0.826	-0.858	-0.890	-0.920	-0.951	-0.980	-1.010	-1.038	-1.065	-1.092	-1.118	-1.141	-1.166	-1.188	-1.210	-1.230	-1.250	-1.269	-1.285	-1.300	-1.315	-1.330	-1.342	-1.354	-1.365	-1.374	-1.382	-1.390	-1.398	-1.402	-1.406	-1.410	-1.412	-1.414	-1.416	-1.416	-1.415	-1.414	-1.412	-1.410	-1.408	-1.402	-1.399	-1.394	-1.390	-1.384	-1.376	-1.371	-1.364	-1.356	-1.348	-1.339	-1.330	-1.321	-1.312	-1.302	-1.291	-1.281	-1.270	-1.258	-1.246	-1.234	-1.221	-1.209	-1.196	-1.182	-1.169	-1.155	-1.141	-1.126	-1.112	-1.098	-1.082	-1.068	-1.052	-1.036	-1.022	-1.006	-0.991	-0.975	-0.960	-0.945	-0.930	-0.915	-0.901	-0.886	-0.872	-0.859	-0.845	-0.832	-0.821	-0.809	-0.796	-0.785	-0.775	-0.765	-0.756	-0.749	-0.740	-0.732	-0.725	-0.720	-0.714	-0.709	-0.704	-0.701	-0.696	-0.695	-0.691	-0.689	-0.689	-0.686	-0.686	-0.685	-0.684	-0.684	-0.682	-0.682	-0.682	-0.681	-0.681	-0.680	-0.679	-0.678	-0.675	-0.674	-0.671	-0.669	-0.665	-0.661	-0.656	-0.652	-0.646	-0.639	-0.632	-0.625	-0.616	-0.608	-0.598	-0.588	-0.576	-0.564	-0.551	-0.539	-0.524	-0.510	-0.495	-0.480	-0.464	-0.449	-0.431	-0.414	-0.396	-0.380	-0.361	-0.342	-0.326	-0.308	-0.289	-0.270	-0.251	-0.234	-0.216	-0.198	-0.180	-0.162	-0.146	-0.129	-0.114	-0.096	-0.081	-0.065	-0.050	-0.036	-0.022	-0.009	0.004	0.016	0.028	0.039	0.049	0.059	0.069	0.078	0.086	0.094	0.100	0.108	0.114	0.119	0.124	0.126	0.131	0.134	0.136	0.139	0.139	0.140	0.140	0.139	0.138	0.136	0.134	0.131	0.128	0.124	0.120	0.115	0.109	0.102	0.096	0.089	0.081	0.072	0.064	0.055	0.046	0.036	0.026	0.015	0.005	-0.006	-0.016	-0.029	-0.040	-0.052	-0.064	-0.075	-0.088	-0.100	-0.111	-0.122	-0.135	-0.146	-0.158	-0.168	-0.178	-0.189	-0.199	-0.209	-0.218	-0.226	-0.235	-0.242	-0.251	-0.258	-0.264	-0.270	-0.275	-0.280	-0.285	-0.289	-0.292	-0.295	-0.299	-0.300	-0.304	-0.304	-0.306	-0.308	-0.310	-0.310	-0.312	-0.312	-0.315	-0.316	-0.318	-0.318	-0.319	-0.321	-0.324	-0.326	-0.329	-0.332	-0.338	-0.342	-0.348	-0.354	-0.362	-0.370	-0.380	-0.389	-0.400	-0.412	-0.425	-0.440	-0.455	-0.471	-0.489	-0.506	-0.526	-0.546	-0.568	-0.589	-0.611	-0.636	-0.661	-0.688	-0.712	-0.740	-0.768	-0.796	-0.824	-0.854	-0.882	-0.912	-0.944	-0.972	-1.002	-1.034	-1.062	-1.092	-1.122	-1.152	-1.181	-1.210	-1.238	-1.265	-1.291	-1.318	-1.344	-1.369	-1.391	-1.416	-1.438	-1.458	-1.479	-1.498	-1.516	-1.532	-1.549	-1.565	-1.579	-1.594	-1.605	-1.616	-1.626	-1.636	-1.645	-1.654	-1.661	-1.669	-1.674	-1.680	-1.685	-1.689	-1.692	-1.696	-1.699	-1.701	-1.704	-1.706	-1.709	-1.710	-1.712	-1.714	-1.716	-1.718	-1.720	-1.722	-1.726	-1.728	-1.731	-1.735	-1.739	-1.744	-1.748	-1.752	-1.758	-1.764	-1.770	-1.776	-1.784	-1.791	-1.799	-1.809	-1.816	-1.826	-1.835	-1.846	-1.856	-1.868	-1.879	-1.890	-1.901	-1.915	-1.926	-1.939	-1.951	-1.965	-1.979	-1.992	-2.006	-2.019	-2.033	-2.046	-2.061	-2.075	-2.089	-2.102	-2.116	-2.130	-2.142	-2.156	-2.169	-2.181	-2.194	-2.208	-2.219	-2.230	-2.242	-2.254	-2.264	-2.275	-2.285	-2.294	-2.304	-2.311	-2.320	-2.328	-2.335	-2.342	-2.348	-2.354	-2.358	-2.361	-2.365	-2.369	-2.371	-2.372	-2.374	-2.375	-2.375	-2.375	-2.375	-2.372	-2.370	-2.368	-2.365	-2.361	-2.358	-2.354	-2.349	-2.344	-2.339	-2.332	-2.328	-2.320	-2.315	-2.309	-2.301	-2.294	-2.288	-2.281	-2.275	-2.269	-2.262	-2.255	-2.249	-2.242	-2.238	-2.231	-2.225	-2.220	-2.215	-2.210	-2.206	-2.202	-2.199	-2.195	-2.192	-2.189	-2.188	-2.185	-2.184	-2.180	-2.180	-2.179	-2.179	-2.178	-2.178	-2.178	-2.176	-2.178	-2.176	-2.176	-2.176	-2.176	-2.175	-2.174	-2.172	-2.170	-2.169	-2.166	-2.164	-2.160	-2.156	-2.151	-2.146	-2.141	-2.134	-2.126	-2.119	-2.109	-2.099	-2.089	-2.076	-2.064	-2.051	-2.038	-2.022	-2.006	-1.990	-1.971	-1.954	-1.935	-1.915	-1.896	-1.875	-1.852	-1.830	-1.808	-1.785	-1.761	-1.736	-1.712	-1.686	-1.662	-1.636	-1.610	-1.585	-1.559	-1.531	-1.505	-1.479	-1.452	-1.425	-1.399	-1.372	-1.346	-1.320	-1.294	-1.268	-1.242	-1.216	-1.191	-1.166	-1.141	-1.118	-1.091	-1.069	-1.044	-1.020	-0.996	-0.972	-0.949	-0.925	-0.904	-0.880	-0.856	-0.834	-0.810	-0.788	-0.765	-0.742	-0.720	-0.698	-0.676	-0.652	-0.630	-0.609	-0.585	-0.562	-0.540	-0.518	-0.495	-0.472	-0.450	-0.428	-0.405	-0.381	-0.359	-0.336	-0.314	-0.291	-0.270	-0.248	-0.226	-0.204	-0.182	-0.161	-0.140	-0.118	-0.098	-0.078	-0.058	-0.038	-0.018	0.001	0.020	0.039	0.056	0.074	0.090	0.106	0.121	0.136	0.150	0.165	0.179	0.190	0.202	0.215	0.226	0.238	0.248	0.256	0.266	0.275	0.282	0.291	0.299	0.305	0.311	0.318	0.322	0.329	0.334	0.338	0.342	0.348	0.351	0.355	0.359	0.362	0.365	0.369	0.372	0.376	0.380	0.382	0.386	0.390	0.392	0.398	0.400	0.405	0.409	0.414	0.419	0.424	0.429	0.435	0.440	0.448	0.452	0.459	0.465	0.472	0.480	0.486	0.494	0.502	0.510	0.518	0.528	0.535	0.542	0.551	0.559	0.568	0.576	0.584	0.592	0.600	0.608	0.614	0.622	0.629	0.635	0.641	0.646	0.651	0.658	0.661	0.664	0.668	0.669	0.671	0.672	0.672	0.672	0.671	0.670	0.668	0.664	0.660	0.656	0.650	0.644	0.638	0.629	0.620	0.610	0.600	0.589	0.578	0.565	0.551	0.539	0.524	0.509	0.494	0.478	0.461	0.445	0.428	0.411	0.394	0.375	0.359	0.340	0.324	0.305	0.288	0.270	0.254	0.236	0.220	0.204	0.188	0.172	0.158	0.144	0.130	0.116	0.104	0.092	0.081	0.070	0.060	0.051	0.044	0.036	0.029	0.024	0.018	0.012	0.010	0.006	0.004	0.002	0.001	0.000	0.000	0.000	0.000	0.001	0.002	0.005	0.006	0.010	0.011	0.014	0.016	0.019	0.022	0.025	0.028	0.029	0.032	0.034	0.036	0.036	0.038	0.039	0.039	0.039	0.039	0.038	0.036	0.035	0.034	0.030	0.028	0.025	0.021	0.018	0.014	0.009	0.004	-0.002	-0.008	-0.012	-0.018	-0.024	-0.031	-0.038	-0.044	-0.049	-0.056	-0.061	-0.068	-0.072	-0.079	-0.084	-0.089	-0.094	-0.098	-0.101	-0.105	-0.108	-0.110	-0.112	-0.114	-0.115	-0.115	-0.114	-0.114	-0.111	-0.110	-0.105	-0.102	-0.098	-0.092	-0.088	-0.080	-0.072	-0.065	-0.055	-0.046	-0.035	-0.024	-0.012	-0.001	0.011	0.026	0.040	0.054	0.069	0.085	0.100	0.118	0.134	0.151	0.169	0.186	0.206	0.225	0.242	0.261	0.281	0.300	0.320	0.338	0.358	0.378	0.396	0.414	0.434	0.452	0.471	0.489	0.506	0.522	0.539	0.556	0.571	0.586	0.600	0.612	0.625	0.636	0.648	0.658	0.665	0.674	0.679	0.685	0.689	0.692	0.695	0.696	0.695	0.694	0.691	0.686	0.681	0.676	0.669	0.659	0.649	0.639	0.626	0.611	0.599	0.582	0.565	0.548	0.529	0.509	0.489	0.469	0.446	0.424	0.401	0.379	0.354	0.330	0.306	0.281	0.259	0.234	0.209	0.186	0.161	0.139	0.115	0.094	0.071	0.051	0.031	0.011	-0.006	-0.024	-0.041	-0.056	-0.070	-0.084	-0.095	-0.106	-0.116	-0.124	-0.130	-0.136	-0.140	-0.142	-0.144	-0.144	-0.144	-0.141	-0.138	-0.134	-0.128	-0.121	-0.112	-0.104	-0.094	-0.082	-0.071	-0.059	-0.046	-0.031	-0.018	-0.002	0.014	0.030	0.046	0.062	0.079	0.096	0.112	0.130	0.148	0.164	0.181	0.198	0.214	0.229	0.245	0.261	0.276	0.290	0.304	0.318	0.330	0.341	0.354	0.365	0.375	0.385	0.395	0.404	0.410	0.418	0.424	0.431	0.436	0.440	0.445	0.449	0.452	0.454	0.456	0.459	0.460	0.461	0.461	0.461	0.460	0.460	0.459	0.456	0.454	0.452	0.449	0.445	0.441	0.438	0.434	0.429	0.425	0.419	0.414	0.409	0.402	0.396	0.389	0.382	0.375	0.369	0.361	0.354	0.345	0.338	0.329	0.320	0.312	0.302	0.291	0.282	0.272	0.261	0.250	0.240	0.229	0.216	0.205	0.192	0.180	0.168	0.155	0.142	0.130	0.118	0.104	0.091	0.078	0.064	0.050	0.038	0.024	0.011	-0.002	-0.015	-0.029	-0.040	-0.054	-0.065	-0.078	-0.090	-0.100	-0.111	-0.122	-0.131	-0.142	-0.152	-0.161	-0.170	-0.179	-0.185	-0.194	-0.200	-0.206	-0.211	-0.216	-0.221	-0.225	-0.229	-0.231	-0.235	-0.236	-0.239	-0.239	-0.240	-0.241	-0.240	-0.240	-0.238	-0.238	-0.236	-0.232	-0.231	-0.229	-0.225	-0.221	-0.218	-0.215	-0.211	-0.206	-0.204	-0.199	-0.195	-0.191	-0.188	-0.185	-0.181	-0.179	-0.176	-0.172	-0.170	-0.169	-0.166	-0.165	-0.164	-0.162	-0.162	-0.162	-0.164	-0.165	-0.166	-0.168	-0.170	-0.174	-0.176	-0.180	-0.185	-0.189	-0.194	-0.199	-0.205	-0.212	-0.219	-0.226	-0.234	-0.241	-0.249	-0.258	-0.266	-0.275	-0.285	-0.294	-0.302	-0.311	-0.320	-0.330	-0.340	-0.349	-0.358	-0.366	-0.375	-0.382	-0.390	-0.398	-0.405	-0.412	-0.418	-0.424	-0.430	-0.435	-0.439	-0.445	-0.449	-0.450	-0.454	-0.455	-0.456	-0.458	-0.458	-0.459	-0.458	-0.456	-0.455	-0.452	-0.451	-0.448	-0.444	-0.441	-0.438	-0.434	-0.430	-0.426	-0.420	-0.416	-0.412	-0.408	-0.404	-0.399	-0.396	-0.394	-0.390	-0.388	-0.385	-0.384	-0.381	-0.381	-0.382	-0.382	-0.384	-0.386	-0.389	-0.391	-0.395	-0.401	-0.406	-0.414	-0.420	-0.429	-0.438	-0.448	-0.456	-0.468	-0.480	-0.492	-0.506	-0.520	-0.535	-0.550	-0.565	-0.581	-0.599	-0.616	-0.634	-0.651	-0.670	-0.689	-0.708	-0.726	-0.745	-0.764	-0.782	-0.801	-0.820	-0.839	-0.856	-0.874	-0.891	-0.909	-0.925	-0.941	-0.958	-0.972	-0.988	-1.000	-1.012	-1.025	-1.036	-1.046	-1.056	-1.066	-1.072	-1.080	-1.086	-1.091	-1.096	-1.099	-1.101	-1.102	-1.102	-1.102	-1.101	-1.100	-1.096	-1.091	-1.088	-1.082	-1.076	-1.070	-1.062	-1.054	-1.045	-1.035	-1.026	-1.016	-1.004	-0.994	-0.981	-0.970	-0.959	-0.946	-0.934	-0.921	-0.908	-0.895	-0.884	-0.871	-0.860	-0.846	-0.836	-0.825	-0.814	-0.804	-0.794	-0.785	-0.776	-0.768	-0.761	-0.755	-0.748	-0.744	-0.739	-0.736	-0.734	-0.732	-0.731	-0.732	-0.734	-0.738	-0.741	-0.746	-0.751	-0.759	-0.768	-0.776	-0.788	-0.798	-0.810	-0.822	-0.838	-0.852	-0.869	-0.886	-0.902	-0.921	-0.941	-0.961	-0.981	-1.002	-1.025	-1.046	-1.070	-1.092	-1.116	-1.140	-1.164	-1.188	-1.210	-1.234	-1.256	-1.279	-1.302	-1.325	-1.348	-1.368	-1.390	-1.410	-1.429	-1.446	-1.465	-1.481	-1.498	-1.511	-1.526	-1.538	-1.550	-1.560	-1.568	-1.576	-1.582	-1.588	-1.591	-1.592	-1.592	-1.591	-1.590	-1.585	-1.581	-1.575	-1.566	-1.558	-1.546	-1.534	-1.521	-1.506	-1.491	-1.474	-1.456	-1.436	-1.418	-1.396	-1.375	-1.352	-1.329	-1.305	-1.280	-1.256	-1.230	-1.205	-1.179	-1.152	-1.126	-1.099	-1.072	-1.046	-1.020	-0.994	-0.968	-0.942	-0.918	-0.894	-0.869	-0.846	-0.822	-0.800	-0.779	-0.759	-0.739	-0.721	-0.704	-0.688	-0.671	-0.656	-0.644	-0.631	-0.620	-0.609	-0.601	-0.592	-0.586	-0.580	-0.575	-0.571	-0.570	-0.568	-0.568	-0.569	-0.570	-0.574	-0.576	-0.581	-0.586	-0.592	-0.599	-0.606	-0.615	-0.624	-0.634	-0.642	-0.652	-0.664	-0.675	-0.686	-0.698	-0.709	-0.719	-0.731	-0.744	-0.755	-0.766	-0.778	-0.788	-0.798	-0.809	-0.818	-0.828	-0.835	-0.844	-0.851	-0.859	-0.866	-0.872	-0.876	-0.882	-0.885	-0.889	-0.891	-0.892	-0.892	-0.892	-0.891	-0.889	-0.886	-0.882	-0.878	-0.872	-0.866	-0.858	-0.850	-0.840	-0.830	-0.820	-0.808	-0.795	-0.781	-0.766	-0.751	-0.736	-0.719	-0.701	-0.684	-0.666	-0.646	-0.626	-0.606	-0.586	-0.566	-0.544	-0.522	-0.500	-0.479	-0.456	-0.435	-0.411	-0.390	-0.369	-0.345	-0.325	-0.302	-0.281	-0.261	-0.241	-0.221	-0.202	-0.184	-0.168	-0.149	-0.134	-0.118	-0.104	-0.090	-0.078	-0.066	-0.055	-0.046	-0.038	-0.030	-0.024	-0.019	-0.016	-0.014	-0.012	-0.012	-0.014	-0.016	-0.020	-0.025	-0.031	-0.038	-0.045	-0.055	-0.065	-0.076	-0.089	-0.101	-0.116	-0.131	-0.146	-0.162	-0.179	-0.198	-0.214	-0.232	-0.251	-0.270	-0.290	-0.309	-0.326	-0.346	-0.365	-0.384	-0.402	-0.421	-0.439	-0.456	-0.472	-0.489	-0.504	-0.519	-0.534	-0.545	-0.559	-0.570	-0.580	-0.589	-0.598	-0.606	-0.612	-0.618	-0.622	-0.625	-0.628	-0.629	-0.628	-0.628	-0.625	-0.621	-0.619	-0.612	-0.606	-0.600	-0.591	-0.584	-0.574	-0.564	-0.554	-0.542	-0.530	-0.518	-0.505	-0.491	-0.478	-0.464	-0.449	-0.435	-0.421	-0.406	-0.392	-0.380	-0.365	-0.352	-0.340	-0.328	-0.316	-0.305	-0.294	-0.284	-0.275	-0.266	-0.258	-0.252	-0.246	-0.241	-0.238	-0.234	-0.231	-0.231	-0.230	-0.231	-0.234	-0.238	-0.241	-0.246	-0.254	-0.261	-0.269	-0.280	-0.290	-0.301	-0.314	-0.328	-0.342	-0.356	-0.372	-0.390	-0.406	-0.426	-0.444	-0.464	-0.484	-0.505	-0.524	-0.545	-0.568	-0.589	-0.611	-0.634	-0.656	-0.679	-0.700	-0.722	-0.745	-0.766	-0.788	-0.810	-0.831	-0.851	-0.871	-0.891	-0.910	-0.929	-0.946	-0.964	-0.980	-0.996	-1.012	-1.026	-1.041	-1.054	-1.066	-1.078	-1.088	-1.098	-1.106	-1.115	-1.121	-1.128	-1.132	-1.138	-1.140	-1.142	-1.145	-1.145	-1.145	-1.145	-1.144	-1.140	-1.138	-1.132	-1.129	-1.122	-1.116	-1.109	-1.101	-1.092	-1.084	-1.075	-1.065	-1.055	-1.042	-1.031	-1.020	-1.008	-0.995	-0.982	-0.969	-0.955	-0.942	-0.928	-0.915	-0.902	-0.888	-0.875	-0.862	-0.849	-0.836	-0.825	-0.814	-0.801	-0.790	-0.780	-0.771	-0.762	-0.754	-0.746	-0.740	-0.735	-0.730	-0.726	-0.724	-0.721	-0.721	-0.722	-0.725	-0.728	-0.734	-0.739	-0.745	-0.752	-0.764	-0.774	-0.785	-0.799	-0.812	-0.829	-0.845	-0.862	-0.881	-0.901	-0.922	-0.944	-0.966	-0.990	-1.015	-1.039	-1.066	-1.091	-1.120	-1.148	-1.175	-1.202	-1.231	-1.260	-1.289	-1.319	-1.346	-1.375	-1.402	-1.431	-1.459	-1.485	-1.511	-1.536	-1.561	-1.586	-1.609	-1.631	-1.654	-1.675	-1.694	-1.711	-1.730	-1.746	-1.761	-1.775	-1.788	-1.799	-1.809	-1.819	-1.828	-1.832	-1.839	-1.842	-1.846	-1.849	-1.850	-1.850	-1.849	-1.846	-1.844	-1.840	-1.836	-1.830	-1.825	-1.818	-1.811	-1.804	-1.795	-1.786	-1.776	-1.766	-1.758	-1.746	-1.736	-1.726	-1.715	-1.705	-1.694	-1.684	-1.672	-1.661	-1.651	-1.640	-1.630	-1.620	-1.609	-1.599	-1.589	-1.579	-1.571	-1.561	-1.551	-1.542	-1.534	-1.525	-1.516	-1.508	-1.500	-1.491	-1.482	-1.474	-1.466	-1.458	-1.449	-1.441	-1.431	-1.422	-1.415	-1.406	-1.396	-1.389	-1.379	-1.371	-1.361	-1.351	-1.342	-1.334	-1.324	-1.312	-1.302	-1.294	-1.282	-1.272	-1.262	-1.252	-1.242	-1.231	-1.222	-1.212	-1.202	-1.192	-1.182	-1.174	-1.165	-1.156	-1.148	-1.140	-1.131	-1.124	-1.118	-1.111	-1.105	-1.100	-1.095	-1.092	-1.089	-1.085	-1.084	-1.082	-1.081	-1.081	-1.081	-1.082	-1.082	-1.085	-1.088	-1.090	-1.095	-1.100	-1.104	-1.109	-1.115	-1.120	-1.126	-1.134	-1.140	-1.148	-1.154	-1.161	-1.169	-1.176	-1.184	-1.191	-1.199	-1.206	-1.212	-1.219	-1.225	-1.231	-1.236	-1.241	-1.246	-1.250	-1.254	-1.256	-1.259	-1.260	-1.261	-1.262	-1.262	-1.261	-1.261	-1.260	-1.258	-1.255	-1.251	-1.248	-1.242	-1.238	-1.234	-1.229	-1.222	-1.216	-1.211	-1.204	-1.198	-1.190	-1.184	-1.176	-1.170	-1.162	-1.156	-1.149	-1.142	-1.135	-1.129	-1.122	-1.116	-1.110	-1.104	-1.099	-1.092	-1.088	-1.082	-1.078	-1.072	-1.068	-1.065	-1.060	-1.055	-1.051	-1.048	-1.044	-1.039	-1.034	-1.029	-1.025	-1.019	-1.012	-1.008	-1.001	-0.994	-0.988	-0.980	-0.971	-0.962	-0.954	-0.945	-0.934	-0.921	-0.909	-0.896	-0.882	-0.869	-0.852	-0.838	-0.820	-0.802	-0.784	-0.764	-0.745	-0.724	-0.702	-0.681	-0.659	-0.635	-0.612	-0.588	-0.564	-0.540	-0.515	-0.490	-0.465	-0.440	-0.414	-0.390	-0.365	-0.340	-0.315	-0.291	-0.268	-0.244	-0.221	-0.199	-0.178	-0.156	-0.136	-0.116	-0.099	-0.081	-0.065	-0.049	-0.034	-0.021	-0.009	0.002	0.014	0.024	0.031	0.039	0.045	0.051	0.054	0.058	0.060	0.061	0.060	0.061	0.059	0.058	0.052	0.050	0.046	0.041	0.035	0.030	0.022	0.016	0.010	0.001	-0.006	-0.014	-0.021	-0.031	-0.039	-0.046	-0.054	-0.062	-0.070	-0.078	-0.085	-0.090	-0.096	-0.102	-0.109	-0.114	-0.119	-0.122	-0.126	-0.130	-0.134	-0.136	-0.139	-0.140	-0.140	-0.142	-0.142	-0.142	-0.141	-0.140	-0.140	-0.138	-0.136	-0.134	-0.131	-0.129	-0.125	-0.121	-0.118	-0.114	-0.109	-0.104	-0.101	-0.096	-0.090	-0.085	-0.080	-0.076	-0.071	-0.065	-0.061	-0.055	-0.050	-0.045	-0.040	-0.035	-0.030	-0.025	-0.019	-0.015	-0.009	-0.005	0.000	0.005	0.009	0.015	0.019	0.022	0.028	0.031	0.036	0.040	0.044	0.046	0.050	0.054	0.056	0.059	0.062	0.064	0.066	0.069	0.070	0.071	0.074	0.074	0.075	0.075	0.075	0.075	0.074	0.072	0.072	0.070	0.069	0.066	0.062	0.059	0.056	0.052	0.048	0.042	0.038	0.031	0.026	0.019	0.012	0.006	-0.002	-0.010	-0.018	-0.028	-0.035	-0.044	-0.054	-0.062	-0.072	-0.082	-0.092	-0.101	-0.112	-0.122	-0.132	-0.144	-0.152	-0.162	-0.172	-0.182	-0.191	-0.201	-0.210	-0.218	-0.226	-0.235	-0.244	-0.251	-0.259	-0.266	-0.271	-0.278	-0.282	-0.288	-0.292	-0.296	-0.299	-0.302	-0.305	-0.306	-0.308	-0.308	-0.308	-0.306	-0.306	-0.305	-0.302	-0.299	-0.296	-0.291	-0.286	-0.281	-0.276	-0.269	-0.262	-0.255	-0.248	-0.239	-0.231	-0.222	-0.214	-0.204	-0.194	-0.184	-0.172	-0.162	-0.151	-0.140	-0.129	-0.119	-0.108	-0.096	-0.086	-0.075	-0.066	-0.055	-0.046	-0.038	-0.029	-0.020	-0.012	-0.006	0.000	0.006	0.010	0.015	0.016	0.019	0.020	0.020	0.018	0.016	0.012	0.008	0.001	-0.005	-0.014	-0.024	-0.034	-0.046	-0.060	-0.074	-0.090	-0.108	-0.126	-0.145	-0.166	-0.189	-0.210	-0.235	-0.260	-0.285	-0.312	-0.340	-0.368	-0.396	-0.425	-0.454	-0.485	-0.515	-0.545	-0.574	-0.605	-0.636	-0.665	-0.695	-0.724	-0.752	-0.780	-0.808	-0.835	-0.861	-0.886	-0.910	-0.934	-0.956	-0.978	-0.998	-1.016	-1.034	-1.049	-1.064	-1.078	-1.089	-1.101	-1.110	-1.119	-1.125	-1.130	-1.135	-1.138	-1.139	-1.140	-1.139	-1.138	-1.135	-1.131	-1.128	-1.124	-1.118	-1.110	-1.102	-1.095	-1.085	-1.076	-1.066	-1.056	-1.046	-1.035	-1.024	-1.012	-1.002	-0.990	-0.980	-0.969	-0.958	-0.948	-0.936	-0.926	-0.915	-0.905	-0.895	-0.886	-0.878	-0.869	-0.861	-0.852	-0.845	-0.838	-0.830	-0.824	-0.818	-0.811	-0.805	-0.800	-0.794	-0.789	-0.784	-0.779	-0.775	-0.770	-0.765	-0.760	-0.756	-0.751	-0.745	-0.741	-0.735	-0.731	-0.725	-0.720	-0.712	-0.708	-0.701	-0.695	-0.688	-0.680	-0.672	-0.665	-0.656	-0.648	-0.639	-0.628	-0.619	-0.608	-0.596	-0.586	-0.572	-0.561	-0.549	-0.536	-0.522	-0.509	-0.494	-0.481	-0.466	-0.452	-0.438	-0.422	-0.406	-0.391	-0.376	-0.360	-0.344	-0.329	-0.312	-0.298	-0.280	-0.265	-0.249	-0.234	-0.218	-0.204	-0.188	-0.171	-0.158	-0.142	-0.128	-0.112	-0.099	-0.084	-0.070	-0.058	-0.042	-0.030	-0.018	-0.004	0.009	0.020	0.032	0.045	0.056	0.069	0.080	0.091	0.102	0.114	0.125	0.136	0.148	0.159	0.170	0.181	0.192	0.204	0.215	0.226	0.238	0.250	0.261	0.274	0.285	0.298	0.309	0.321	0.332	0.345	0.358	0.370	0.382	0.395	0.409	0.420	0.432	0.445	0.456	0.469	0.481	0.491	0.504	0.514	0.524	0.534	0.544	0.554	0.561	0.570	0.579	0.586	0.592	0.599	0.605	0.611	0.615	0.619	0.622	0.626	0.629	0.630	0.631	0.632	0.634	0.632	0.634	0.632	0.631	0.629	0.626	0.624	0.621	0.619	0.615	0.611	0.609	0.605	0.601	0.598	0.595	0.591	0.588	0.584	0.582	0.579	0.578	0.576	0.574	0.572	0.571	0.570	0.571	0.571	0.572	0.572	0.575	0.578	0.580	0.582	0.586	0.589	0.594	0.598	0.602	0.608	0.612	0.619	0.625	0.631	0.638	0.645	0.651	0.658	0.665	0.671	0.679	0.685	0.694	0.700	0.708	0.714	0.721	0.729	0.735	0.741	0.748	0.754	0.760	0.766	0.771	0.776	0.782	0.788	0.792	0.799	0.804	0.809	0.814	0.818	0.824	0.829	0.832	0.838	0.842	0.846	0.851	0.858	0.862	0.869	0.874	0.879	0.884	0.891	0.898	0.904	0.911	0.918	0.925	0.932	0.940	0.949	0.958	0.966	0.975	0.985	0.994	1.004	1.015	1.025	1.035	1.046	1.058	1.068	1.080	1.091	1.102	1.114	1.126	1.138	1.149	1.160	1.171	1.182	1.195	1.205	1.216	1.228	1.236	1.246	1.256	1.265	1.274	1.281	1.289	1.296	1.302	1.306	1.311	1.316	1.320	1.322	1.324	1.324	1.325	1.322	1.321	1.319	1.314	1.309	1.304	1.296	1.288	1.279	1.269	1.256	1.245	1.231	1.218	1.201	1.185	1.168	1.149	1.128	1.108	1.085	1.062	1.040	1.015	0.990	0.964	0.938	0.911	0.884	0.856	0.828	0.799	0.769	0.740	0.710	0.681	0.652	0.622	0.594	0.564	0.535	0.507	0.479	0.452	0.425	0.399	0.374	0.350	0.326	0.305	0.284	0.265	0.248	0.230	0.215	0.201	0.189	0.178	0.169	0.160	0.155	0.150	0.146	0.146	0.146	0.149	0.152	0.158	0.165	0.174	0.184	0.195	0.208	0.224	0.239	0.256	0.274	0.292	0.314	0.334	0.355	0.379	0.402	0.426	0.450	0.476	0.500	0.526	0.551	0.576	0.601	0.626	0.650	0.675	0.699	0.721	0.744	0.766	0.788	0.805	0.825	0.842	0.860	0.874	0.889	0.901	0.914	0.924	0.934	0.942	0.949	0.955	0.959	0.962	0.964	0.965	0.964	0.961	0.958	0.954	0.949	0.944	0.936	0.928	0.918	0.909	0.899	0.886	0.875	0.864	0.850	0.838	0.824	0.811	0.798	0.784	0.771	0.756	0.742	0.730	0.716	0.702	0.690	0.679	0.666	0.655	0.644	0.634	0.622	0.612	0.604	0.595	0.588	0.579	0.572	0.568	0.560	0.555	0.551	0.546	0.542	0.541	0.538	0.536	0.534	0.532	0.532	0.531	0.531	0.531	0.532	0.532	0.532	0.535	0.536	0.538	0.539	0.542	0.544	0.546	0.548	0.550	0.552	0.555	0.558	0.560	0.562	0.565	0.568	0.570	0.572	0.574	0.576	0.579	0.582	0.584	0.586	0.588	0.590	0.592	0.595	0.599	0.600	0.602	0.606	0.608	0.610	0.612	0.615	0.618	0.620	0.622	0.625	0.628	0.630	0.632	0.636	0.639	0.642	0.645	0.648	0.651	0.654	0.656	0.659	0.661	0.662	0.666	0.669	0.669	0.670	0.672	0.674	0.674	0.674	0.675	0.674	0.672	0.671	0.670	0.668	0.665	0.661	0.658	0.654	0.649	0.644	0.639	0.632	0.626	0.619	0.611	0.604	0.596	0.586	0.579	0.569	0.560	0.549	0.539	0.528	0.518	0.506	0.496	0.485	0.475	0.464	0.452	0.444	0.432	0.424	0.414	0.405	0.395	0.388	0.379	0.371	0.365	0.359	0.354	0.350	0.345	0.341	0.340	0.339	0.338	0.339	0.339	0.340	0.344	0.348	0.352	0.358	0.362	0.370	0.378	0.386	0.396	0.406	0.416	0.428	0.439	0.450	0.462	0.476	0.490	0.502	0.516	0.530	0.544	0.556	0.570	0.584	0.598	0.610	0.621	0.634	0.645	0.656	0.668	0.676	0.685	0.694	0.701	0.708	0.714	0.719	0.722	0.725	0.728	0.729	0.729	0.728	0.726	0.722	0.720	0.715	0.709	0.702	0.695	0.686	0.676	0.666	0.656	0.645	0.632	0.621	0.608	0.594	0.580	0.565	0.551	0.536	0.520	0.505	0.491	0.475	0.460	0.444	0.429	0.415	0.400	0.386	0.372	0.360	0.348	0.335	0.324	0.314	0.304	0.295	0.288	0.280	0.274	0.269	0.264	0.261	0.258	0.258	0.256	0.258	0.260	0.261	0.265	0.271	0.278	0.285	0.292	0.301	0.311	0.321	0.334	0.346	0.360	0.375	0.390	0.406	0.422	0.439	0.456	0.475	0.494	0.512	0.531	0.551	0.572	0.592	0.614	0.635	0.655	0.676	0.698	0.718	0.739	0.760	0.779	0.800	0.819	0.840	0.859	0.879	0.896	0.914	0.931	0.949	0.965	0.981	0.998	1.011	1.025	1.039	1.051	1.064	1.075	1.085	1.095	1.105	1.114	1.122	1.130	1.138	1.142	1.149	1.155	1.160	1.164	1.168	1.171	1.175	1.178	1.180	1.182	1.185	1.186	1.189	1.191	1.192	1.195	1.198	100.000	5.000	2.000	1.000	5.000	0.000	0.000	0.000	0.000	0.000	0.000	0.000	0.000	0.000	0.000	0.000	0.000	0.000	-0.899	-0.928	-0.958	-0.988	-1.015	-1.045	-1.072	-1.100	-1.128	-1.154	-1.180	-1.205	-1.230	-1.252	-1.276	-1.298	-1.318	-1.338	-1.354	-1.371	-1.386	-1.399	-1.412	-1.422	-1.432	-1.441	-1.448	-1.454	-1.456	-1.460	-1.461	-1.461	-1.460	-1.456	-1.452	-1.446	-1.440	-1.434	-1.426	-1.416	-1.408	-1.396	-1.385	-1.372	-1.359	-1.346	-1.331	-1.316	-1.301	-1.286	-1.270	-1.254	-1.236	-1.220	-1.204	-1.186	-1.170	-1.151	-1.136	-1.119	-1.102	-1.085	-1.069	-1.054	-1.038	-1.021	-1.006	-0.991	-0.976	-0.961	-0.948	-0.932	-0.919	-0.905	-0.891	-0.878	-0.865	-0.852	-0.839	-0.828	-0.814	-0.801	-0.790	-0.778	-0.766	-0.754	-0.742	-0.730	-0.719	-0.706	-0.695	-0.684	-0.671	-0.660	-0.648	-0.636	-0.625	-0.612	-0.600	-0.589	-0.576	-0.564	-0.551	-0.538	-0.526	-0.512	-0.500	-0.486	-0.472	-0.460	-0.446	-0.431	-0.418	-0.402	-0.390	-0.375	-0.361	-0.348	-0.332	-0.319	-0.306	-0.291	-0.278	-0.264	-0.250	-0.236	-0.222	-0.209	-0.196	-0.182	-0.171	-0.159	-0.148	-0.135	-0.124	-0.112	-0.102	-0.091	-0.082	-0.072	-0.062	-0.055	-0.046	-0.040	-0.034	-0.026	-0.020	-0.016	-0.011	-0.006	-0.004	0.000	0.002	0.004	0.005	0.005	0.006	0.005	0.004	0.004	0.001	-0.001	-0.004	-0.008	-0.011	-0.014	-0.019	-0.022	-0.028	-0.032	-0.036	-0.042	-0.046	-0.052	-0.058	-0.064	-0.069	-0.075	-0.080	-0.085	-0.091	-0.098	-0.102	-0.108	-0.112	-0.118	-0.122	-0.128	-0.132	-0.139	-0.142	-0.148	-0.154	-0.158	-0.164	-0.168	-0.174	-0.179	-0.184	-0.189	-0.194	-0.200	-0.205	-0.210	-0.216	-0.222	-0.229	-0.235	-0.241	-0.248	-0.255	-0.261	-0.268	-0.275	-0.282	-0.290	-0.296	-0.304	-0.312	-0.321	-0.329	-0.336	-0.345	-0.352	-0.361	-0.368	-0.376	-0.385	-0.391	-0.400	-0.408	-0.414	-0.421	-0.426	-0.434	-0.439	-0.444	-0.449	-0.454	-0.458	-0.462	-0.465	-0.469	-0.470	-0.472	-0.474	-0.475	-0.475	-0.476	-0.475	-0.474	-0.472	-0.470	-0.469	-0.465	-0.461	-0.458	-0.454	-0.449	-0.444	-0.438	-0.432	-0.428	-0.420	-0.414	-0.408	-0.401	-0.394	-0.386	-0.380	-0.371	-0.364	-0.356	-0.350	-0.341	-0.334	-0.326	-0.318	-0.310	-0.302	-0.295	-0.286	-0.280	-0.271	-0.264	-0.256	-0.248	-0.241	-0.234	-0.226	-0.220	-0.212	-0.205	-0.198	-0.191	-0.185	-0.179	-0.171	-0.164	-0.158	-0.151	-0.144	-0.138	-0.131	-0.124	-0.118	-0.110	-0.105	-0.098	-0.091	-0.086	-0.079	-0.074	-0.066	-0.060	-0.055	-0.049	-0.042	-0.036	-0.029	-0.024	-0.018	-0.012	-0.008	-0.002	0.004	0.009	0.014	0.019	0.024	0.029	0.032	0.038	0.041	0.045	0.049	0.052	0.055	0.058	0.060	0.062	0.064	0.065	0.065	0.065	0.065	0.065	0.064	0.062	0.060	0.058	0.054	0.051	0.046	0.040	0.035	0.029	0.021	0.014	0.005	-0.005	-0.014	-0.025	-0.038	-0.049	-0.062	-0.076	-0.091	-0.106	-0.122	-0.139	-0.156	-0.175	-0.194	-0.212	-0.232	-0.254	-0.275	-0.298	-0.319	-0.341	-0.365	-0.388	-0.412	-0.435	-0.460	-0.484	-0.507	-0.530	-0.554	-0.578	-0.601	-0.625	-0.648	-0.670	-0.691	-0.711	-0.732	-0.751	-0.770	-0.788	-0.804	-0.819	-0.832	-0.845	-0.858	-0.868	-0.876	-0.884	-0.889	-0.894	-0.896	-0.898	-0.896	-0.895	-0.891	-0.886	-0.880	-0.871	-0.861	-0.850	-0.836	-0.822	-0.808	-0.789	-0.770	-0.751	-0.731	-0.710	-0.686	-0.664	-0.639	-0.615	-0.589	-0.562	-0.536	-0.509	-0.481	-0.455	-0.428	-0.400	-0.374	-0.346	-0.320	-0.294	-0.269	-0.244	-0.221	-0.196	-0.175	-0.154	-0.134	-0.114	-0.095	-0.079	-0.062	-0.049	-0.035	-0.022	-0.011	-0.001	0.006	0.014	0.020	0.025	0.029	0.032	0.034	0.035	0.034	0.032	0.031	0.029	0.025	0.021	0.015	0.010	0.004	-0.002	-0.009	-0.016	-0.022	-0.029	-0.036	-0.042	-0.050	-0.056	-0.062	-0.069	-0.074	-0.079	-0.082	-0.088	-0.090	-0.094	-0.096	-0.099	-0.099	-0.100	-0.099	-0.098	-0.096	-0.092	-0.090	-0.086	-0.081	-0.075	-0.070	-0.064	-0.055	-0.049	-0.040	-0.031	-0.024	-0.014	-0.005	0.005	0.015	0.024	0.034	0.045	0.055	0.065	0.074	0.084	0.094	0.102	0.111	0.120	0.128	0.136	0.142	0.149	0.156	0.161	0.168	0.171	0.175	0.179	0.181	0.184	0.186	0.188	0.188	0.189	0.188	0.186	0.185	0.182	0.180	0.176	0.174	0.170	0.165	0.161	0.156	0.151	0.145	0.140	0.135	0.128	0.121	0.115	0.108	0.101	0.096	0.089	0.082	0.076	0.070	0.064	0.058	0.051	0.045	0.040	0.035	0.029	0.022	0.018	0.012	0.006	0.001	-0.002	-0.008	-0.012	-0.018	-0.022	-0.028	-0.032	-0.036	-0.042	-0.048	-0.052	-0.058	-0.062	-0.068	-0.074	-0.079	-0.085	-0.090	-0.095	-0.101	-0.108	-0.114	-0.120	-0.125	-0.132	-0.139	-0.145	-0.152	-0.160	-0.166	-0.174	-0.180	-0.188	-0.195	-0.202	-0.209	-0.216	-0.222	-0.229	-0.235	-0.241	-0.248	-0.252	-0.258	-0.264	-0.268	-0.272	-0.276	-0.281	-0.284	-0.288	-0.289	-0.291	-0.294	-0.295	-0.296	-0.295	-0.295	-0.294	-0.294	-0.291	-0.289	-0.288	-0.285	-0.282	-0.279	-0.275	-0.271	-0.269	-0.265	-0.260	-0.256	-0.251	-0.246	-0.242	-0.238	-0.234	-0.230	-0.225	-0.222	-0.218	-0.215	-0.212	-0.210	-0.208	-0.206	-0.206	-0.205	-0.205	-0.205	-0.206	-0.208	-0.210	-0.211	-0.215	-0.219	-0.222	-0.228	-0.234	-0.239	-0.245	-0.252	-0.260	-0.268	-0.276	-0.284	-0.292	-0.302	-0.311	-0.321	-0.330	-0.340	-0.350	-0.360	-0.370	-0.380	-0.390	-0.399	-0.409	-0.418	-0.426	-0.434	-0.442	-0.450	-0.458	-0.464	-0.470	-0.475	-0.481	-0.486	-0.490	-0.492	-0.496	-0.498	-0.498	-0.498	-0.498	-0.495	-0.492	-0.489	-0.485	-0.480	-0.474	-0.468	-0.459	-0.450	-0.440	-0.429	-0.418	-0.405	-0.392	-0.378	-0.362	-0.348	-0.331	-0.314	-0.295	-0.276	-0.256	-0.236	-0.215	-0.192	-0.171	-0.148	-0.125	-0.100	-0.076	-0.051	-0.026	-0.001	0.026	0.051	0.079	0.105	0.131	0.159	0.185	0.212	0.239	0.265	0.292	0.319	0.345	0.371	0.398	0.422	0.449	0.472	0.496	0.520	0.544	0.565	0.588	0.609	0.629	0.649	0.668	0.686	0.704	0.720	0.735	0.751	0.765	0.779	0.791	0.801	0.812	0.822	0.831	0.840	0.846	0.854	0.860	0.865	0.870	0.874	0.876	0.880	0.881	0.884	0.885	0.885	0.886	0.886	0.886	0.886	0.886	0.888	0.888	0.888	0.888	0.888	0.890	0.890	0.891	0.892	0.895	0.898	0.901	0.905	0.909	0.915	0.920	0.926	0.935	0.944	0.952	0.961	0.972	0.984	0.996	1.009	1.022	1.038	1.052	1.069	1.086	1.104	1.122	1.141	1.160	1.181	1.201	1.222	1.245	1.266	1.289	1.311	1.335	1.359	1.382	1.406	1.430	1.454	1.478	1.501	1.525	1.549	1.571	1.595	1.619	1.640	1.662	1.684	1.705	1.726	1.746	1.765	1.786	1.804	1.821	1.840	1.858	1.874	1.890	1.905	1.921	1.935	1.950	1.962	1.976	1.989	2.001	2.014	2.025	2.036	2.047	2.058	2.068	2.079	2.089	2.099	2.109	2.119	2.129	2.139	2.148	2.158	2.169	2.179	2.188	2.199	2.209	2.219	2.230	2.240	2.251	2.262	2.274	2.285	2.296	2.309	2.320	2.332	2.345	2.356	2.368	2.380	2.391	2.404	2.415	2.428	2.439	2.451	2.462	2.474	2.485	2.496	2.506	2.516	2.528	2.538	2.546	2.556	2.565	2.572	2.581	2.589	2.596	2.605	2.611	2.619	2.625	2.630	2.635	2.641	2.646	2.650	2.654	2.658	2.661	2.665	2.669	2.671	2.674	2.678	2.680	2.682	2.685	2.688	2.691	2.694	2.698	2.700	2.704	2.708	2.711	2.715	2.718	2.722	2.726	2.731	2.736	2.741	2.748	2.752	2.759	2.765	2.771	2.779	2.786	2.792	2.801	2.810	2.818	2.825	2.835	2.844	2.852	2.861	2.870	2.880	2.890	2.900	2.909	2.919	2.930	2.940	2.950	2.960	2.970	2.981	2.991	3.002	3.011	3.021	3.032	3.042	3.054	3.062	3.074	3.084	3.092	3.102	3.112	3.124	3.132	3.144	3.154	3.162	3.174	3.182	3.194	3.205	3.214	3.225	3.236	3.248	3.258	3.269	3.280	3.291	3.304	3.315	3.326	3.339	3.350	3.362	3.376	3.389	3.402	3.415	3.429	3.442	3.455	3.470	3.482	3.498	3.511	3.526	3.539	3.554	3.568	3.581	3.595	3.609	3.621	3.635	3.648	3.660	3.674	3.685	3.698	3.709	3.720	3.730	3.741	3.750	3.760	3.768	3.776	3.784	3.791	3.796	3.802	3.806	3.811	3.814	3.816	3.818	3.819	3.819	3.819	3.818	3.815	3.812	3.809	3.805	3.801	3.795	3.789	3.782	3.774	3.765	3.756	3.748	3.738	3.726	3.716	3.705	3.692	3.679	3.666	3.651	3.638	3.622	3.608	3.592	3.576	3.561	3.544	3.529	3.511	3.494	3.478	3.459	3.441	3.424	3.406	3.389	3.370	3.352	3.334	3.316	3.296	3.279	3.260	3.242	3.224	3.206	3.188	3.170	3.152	3.134	3.116	3.099	3.082	3.064	3.048	3.030	3.012	2.996	2.980	2.965	2.949	2.932	2.918	2.902	2.889	2.874	2.861	2.848	2.835	2.822	2.811	2.800	2.789	2.778	2.768	2.759	2.750	2.740	2.732	2.726	2.719	2.712	2.708	2.702	2.698	2.694	2.690	2.688	2.685	2.684	2.682	2.681	2.681	2.681	2.681	2.682	2.684	2.684	2.686	2.688	2.689	2.691	2.694	2.695	2.698	2.699	2.701	2.704	2.705	2.708	2.708	2.710	2.710	2.711	2.711	2.710	2.709	2.708	2.706	2.704	2.700	2.698	2.692	2.689	2.681	2.676	2.669	2.661	2.652	2.645	2.635	2.626	2.615	2.605	2.592	2.580	2.568	2.555	2.540	2.526	2.511	2.496	2.481	2.464	2.449	2.431	2.414	2.398	2.380	2.361	2.344	2.325	2.308	2.288	2.270	2.250	2.231	2.212	2.195	2.175	2.155	2.136	2.116	2.098	2.078	2.060	2.040	2.020	2.001	1.982	1.964	1.944	1.925	1.906	1.886	1.868	1.849	1.829	1.810	1.790	1.770	1.751	1.731	1.711	1.692	1.674	1.654	1.634	1.614	1.594	1.575	1.555	1.536	1.516	1.498	1.479	1.460	1.440	1.421	1.402	1.385	1.368	1.349	1.331	1.316	1.299	1.282	1.266	1.251	1.236	1.221	1.209	1.195	1.181	1.169	1.158	1.148	1.136	1.126	1.119	1.110	1.102	1.096	1.090	1.084	1.080	1.075	1.072	1.069	1.068	1.066	1.065	1.065	1.066	1.066	1.069	1.070	1.072	1.078	1.080	1.085	1.089	1.095	1.100	1.105	1.111	1.118	1.124	1.130	1.136	1.144	1.151	1.159	1.166	1.174	1.180	1.188	1.196	1.204	1.210	1.219	1.225	1.232	1.240	1.248	1.254	1.262	1.269	1.276	1.285	1.290	1.298	1.305	1.314	1.320	1.328	1.335	1.342	1.350	1.356	1.364	1.371	1.379	1.386	1.395	1.401	1.409	1.418	1.426	1.432	1.441	1.450	1.459	1.466	1.475	1.484	1.491	1.501	1.510	1.519	1.528	1.536	1.546	1.554	1.564	1.572	1.581	1.590	1.599	1.606	1.614	1.622	1.630	1.638	1.644	1.651	1.658	1.664	1.670	1.675	1.680	1.685	1.690	1.694	1.698	1.699	1.702	1.704	1.705	1.706	1.706	1.706	1.705	1.704	1.704	1.701	1.699	1.696	1.692	1.690	1.686	1.682	1.678	1.674	1.669	1.664	1.660	1.654	1.650	1.645	1.640	1.636	1.632	1.629	1.626	1.624	1.621	1.620	1.620	1.619	1.621	1.622	1.625	1.629	1.632	1.639	1.645	1.652	1.661	1.672	1.682	1.696	1.709	1.724	1.739	1.756	1.775	1.795	1.816	1.839	1.861	1.885	1.911	1.936	1.964	1.992	2.021	2.050	2.081	2.112	2.144	2.175	2.208	2.239	2.274	2.306	2.340	2.372	2.405	2.440	2.471	2.505	2.538	2.569	2.600	2.632	2.661	2.691	2.720	2.749	2.775	2.801	2.826	2.850	2.874	2.895	2.915	2.936	2.954	2.970	2.988	3.002	3.015	3.028	3.039	3.048	3.056	3.064	3.071	3.076	3.080	3.084	3.085	3.086	3.086	3.085	3.084	3.081	3.078	3.072	3.069	3.062	3.056	3.049	3.041	3.034	3.025	3.018	3.008	3.000	2.990	2.982	2.974	2.964	2.955	2.946	2.938	2.930	2.921	2.915	2.908	2.901	2.895	2.890	2.885	2.880	2.876	2.874	2.872	2.870	2.870	2.871	2.871	2.874	2.876	2.881	2.885	2.891	2.898	2.905	2.914	2.922	2.931	2.942	2.954	2.966	2.979	2.992	3.006	3.021	3.038	3.054	3.069	3.086	3.104	3.121	3.139	3.158	3.175	3.194	3.212	3.230	3.249	3.266	3.284	3.301	3.319	3.334	3.351	3.366	3.381	3.395	3.409	3.421	3.434	3.444	3.454	3.462	3.471	3.478	3.484	3.490	3.494	3.496	3.499	3.499	3.498	3.496	3.494	3.490	3.485	3.479	3.472	3.464	3.455	3.445	3.434	3.422	3.410	3.396	3.381	3.368	3.351	3.336	3.319	3.302	3.284	3.266	3.248	3.230	3.211	3.191	3.174	3.155	3.136	3.116	3.098	3.080	3.061	3.044	3.028	3.010	2.995	2.979	2.964	2.949	2.936	2.922	2.911	2.900	2.890	2.880	2.871	2.864	2.858	2.852	2.848	2.844	2.841	2.841	2.841	2.841	2.844	2.848	2.852	2.858	2.864	2.871	2.880	2.890	2.901	2.912	2.926	2.939	2.955	2.970	2.986	3.004	3.024	3.041	3.061	3.081	3.102	3.124	3.146	3.168	3.191	3.212	3.236	3.259	3.282	3.305	3.329	3.350	3.372	3.395	3.416	3.438	3.458	3.479	3.498	3.516	3.534	3.551	3.569	3.584	3.599	3.612	3.624	3.635	3.646	3.655	3.664	3.670	3.676	3.680	3.685	3.688	3.688	3.688	3.686	3.684	3.681	3.678	3.671	3.664	3.658	3.649	3.639	3.629	3.618	3.605	3.594	3.580	3.566	3.551	3.536	3.521	3.505	3.490	3.472	3.455	3.438	3.420	3.401	3.384	3.366	3.348	3.330	3.311	3.294	3.275	3.259	3.241	3.224	3.206	3.189	3.172	3.156	3.141	3.126	3.111	3.096	3.081	3.068	3.054	3.040	3.028	3.015	3.004	2.991	2.980	2.970	2.960	2.950	2.941	2.931	2.924	2.916	2.909	2.901	2.895	2.889	2.884	2.878	2.872	2.868	2.862	2.859	2.855	2.851	2.849	2.845	2.844	2.840	2.839	2.838	2.835	2.834	2.832	2.832	2.832	2.831	2.831	2.830	2.830	2.830	2.829	2.829	2.829	2.829	2.829	2.829	2.828	2.828	2.828	2.825	2.825	2.822	2.821	2.819	2.816	2.812	2.809	2.806	2.801	2.795	2.790	2.784	2.778	2.770	2.761	2.752	2.744	2.734	2.722	2.711	2.699	2.685	2.670	2.655	2.640	2.622	2.606	2.586	2.568	2.548	2.526	2.504	2.481	2.459	2.434	2.409	2.384	2.358	2.331	2.304	2.276	2.248	2.219	2.190	2.160	2.131	2.101	2.071	2.041	2.011	1.982	1.951	1.922	1.894	1.865	1.835	1.809	1.780	1.754	1.728	1.701	1.678	1.651	1.628	1.606	1.584	1.562	1.544	1.525	1.508	1.491	1.475	1.460	1.448	1.435	1.424	1.415	1.406	1.399	1.391	1.385	1.380	1.376	1.372	1.371	1.370	1.370	1.370	1.370	1.371	1.374	1.375	1.378	1.381	1.382	1.386	1.389	1.391	1.394	1.396	1.399	1.400	1.401	1.401	1.401	1.400	1.398	1.395	1.391	1.386	1.380	1.374	1.365	1.355	1.344	1.331	1.318	1.302	1.285	1.266	1.248	1.225	1.202	1.179	1.152	1.125	1.096	1.068	1.036	1.002	0.969	0.934	0.898	0.859	0.821	0.781	0.741	0.700	0.658	0.616	0.574	0.530	0.486	0.442	0.399	0.355	0.311	0.268	0.224	0.181	0.140	0.098	0.056	0.016	-0.024	-0.062	-0.100	-0.138	-0.172	-0.206	-0.240	-0.271	-0.300	-0.330	-0.356	-0.381	-0.406	-0.429	-0.451	-0.470	-0.488	-0.504	-0.518	-0.530	-0.542	-0.551	-0.559	-0.565	-0.569	-0.574	-0.574	-0.575	-0.574	-0.571	-0.568	-0.562	-0.556	-0.550	-0.541	-0.532	-0.522	-0.510	-0.499	-0.486	-0.474	-0.460	-0.446	-0.431	-0.416	-0.401	-0.386	-0.370	-0.355	-0.339	-0.322	-0.305	-0.290	-0.274	-0.256	-0.241	-0.224	-0.209	-0.192	-0.178	-0.162	-0.146	-0.131	-0.115	-0.100	-0.086	-0.072	-0.058	-0.042	-0.029	-0.015	-0.001	0.014	0.026	0.041	0.055	0.069	0.084	0.098	0.111	0.126	0.140	0.156	0.170	0.185	0.200	0.215	0.231	0.248	0.264	0.280	0.296	0.312	0.330	0.348	0.366	0.384	0.401	0.420	0.439	0.458	0.478	0.496	0.516	0.538	0.558	0.578	0.599	0.619	0.640	0.661	0.684	0.705	0.726	0.749	0.770	0.792	0.814	0.835	0.858	0.879	0.901	0.922	0.945	0.965	0.988	1.009	1.030	1.051	1.072	1.092	1.114	1.134	1.154	1.172	1.191	1.211	1.230	1.248	1.265	1.282	1.300	1.315	1.332	1.346	1.361	1.376	1.390	1.404	1.416	1.428	1.440	1.450	1.461	1.471	1.480	1.490	1.499	1.506	1.512	1.520	1.526	1.532	1.538	1.541	1.545	1.549	1.552	1.554	1.558	1.559	1.560	1.560	1.561	1.561	1.561	1.561	1.561	1.561	1.561	1.561	1.559	1.559	1.558	1.558	1.558	1.558	1.558	1.556	1.556	1.556	1.558	1.558	1.558	1.560	1.560	1.561	1.564	1.566	1.569	1.572	1.576	1.580	1.584	1.589	1.594	1.599	1.604	1.610	1.618	1.624	1.631	1.639	1.646	1.655	1.664	1.672	1.681	1.691	1.701	1.711	1.720	1.731	1.741	1.751	1.762	1.772	1.784	1.794	1.805	1.815	1.826	1.836	1.848	1.858	1.868	1.878	1.888	1.899	1.908	1.916	1.928	1.936	1.945	1.954	1.964	1.971	1.980	1.988	1.995	2.002	2.011	2.018	2.024	2.031	2.038	2.044	2.050	2.055	2.061	2.066	2.072	2.076	2.081	2.086	2.091	2.095	2.099	2.102	2.106	2.110	2.114	2.118	2.119	2.122	2.125	2.128	2.130	2.132	2.134	2.136	2.138	2.139	2.140	2.141	2.142	2.144	2.144	2.146	2.146	2.148	2.148	2.148	2.148	2.148	2.149	2.149	2.149	2.148	2.148	2.149	2.148	2.148	2.148	2.148	2.148	2.148	2.149	2.149	2.149	2.150	2.151	2.151	2.152	2.154	2.156	2.158	2.160	2.162	2.165	2.168	2.172	2.176	2.180	2.184	2.190	2.195	2.200	2.206	2.214	2.220	2.228	2.236	2.244	2.254	2.261	2.271	2.281	2.291	2.302	2.312	2.324	2.335	2.346	2.359	2.371	2.384	2.395	2.408	2.420	2.432	2.445	2.458	2.470	2.481	2.494	2.504	2.515	2.526	2.536	2.546	2.555	2.564	2.572	2.580	2.588	2.595	2.599	2.605	2.609	2.612	2.614	2.615	2.616	2.616	2.615	2.614	2.612	2.608	2.604	2.599	2.592	2.585	2.578	2.570	2.560	2.550	2.539	2.528	2.516	2.504	2.491	2.478	2.464	2.450	2.435	2.419	2.405	2.389	2.374	2.358	2.341	2.326	2.309	2.292	2.276	2.260	2.245	2.229	2.212	2.199	2.184	2.168	2.154	2.139	2.125	2.111	2.098	2.085	2.072	2.060	2.047	2.038	2.026	2.015	2.005	1.996	1.988	1.979	1.970	1.964	1.956	1.949	1.944	1.938	1.932	1.928	1.924	1.921	1.919	1.915	1.914	1.914	1.912	1.912	1.912	1.914	1.915	1.918	1.919	1.922	1.925	1.928	1.932	1.938	1.942	1.948	1.952	1.959	1.965	1.971	1.979	1.985	1.992	2.000	2.006	2.014	2.021	2.029	2.035	2.042	2.049	2.055	2.061	2.068	2.072	2.079	2.084	2.088	2.091	2.094	2.096	2.098	2.099	2.100	2.100	2.099	2.096	2.094	2.089	2.085	2.079	2.074	2.066	2.058	2.050	2.040	2.030	2.018	2.006	1.992	1.980	1.966	1.951	1.935	1.919	1.902	1.886	1.868	1.850	1.832	1.814	1.795	1.776	1.758	1.738	1.719	1.700	1.682	1.664	1.645	1.628	1.610	1.592	1.576	1.560	1.544	1.530	1.515	1.500	1.489	1.475	1.464	1.452	1.441	1.431	1.424	1.415	1.408	1.401	1.395	1.390	1.386	1.381	1.379	1.376	1.375	1.374	1.374	1.374	1.375	1.376	1.378	1.381	1.384	1.386	1.390	1.395	1.399	1.404	1.409	1.414	1.419	1.424	1.430	1.436	1.442	1.449	1.455	1.460	1.466	1.474	1.479	1.486	1.492	1.499	1.505	1.510	1.515	1.521	1.526	1.532	1.538	1.541	1.546	1.551	1.555	1.559	1.561	1.564	1.566	1.570	1.571	1.572	1.574	1.575	1.574	1.574	1.574	1.572	1.570	1.569	1.565	1.562	1.559	1.555	1.550	1.545	1.539	1.534	1.528	1.520	1.512	1.505	1.496	1.488	1.478	1.469	1.459	1.448	1.436	1.425	1.412	1.401	1.390	1.376	1.364	1.350	1.338	1.324	1.311	1.296	1.284	1.270	1.256	1.242	1.229	1.215	1.201	1.188	1.174	1.160	1.148	1.135	1.121	1.109	1.098	1.085	1.074	1.062	1.051	1.040	1.030	1.020	1.011	1.002	0.994	0.985	0.978	0.969	0.962	0.956	0.951	0.945	0.940	0.935	0.930	0.928	0.924	0.920	0.918	0.915	0.914	0.912	0.911	0.911	0.910	0.910	0.910	0.911	0.912	0.912	0.915	0.916	0.919	0.920	0.922	0.925	0.928	0.931	0.934	0.936	0.940	0.944	0.946	0.950	0.952	0.956	0.960	0.964	0.965	0.969	0.972	0.975	0.979	0.980	0.984	0.985	0.988	0.990	0.992	0.994	0.996	0.996	0.999	1.000	1.001	1.002	1.004	1.005	1.006	1.006	1.008	1.009	1.010	1.012	1.014	1.016	1.018	1.020	1.024	1.026	1.030	1.034	1.039	1.042	1.049	1.054	1.060	1.068	1.075	1.084	1.091	1.101	1.114	1.124	1.138	1.150	1.165	1.179	1.196	1.211	1.231	1.249	1.270	1.290	1.311	1.334	1.359	1.382	1.408	1.435	1.461	1.491	1.520	1.549	1.581	1.611	1.644	1.676	1.710	1.742	1.778	1.811	1.848	1.882	1.919	1.955	1.991	2.027	2.064	2.101	2.136	2.172	2.209	2.245	2.280	2.315	2.350	2.385	2.419	2.452	2.485	2.518	2.549	2.580	2.610	2.639	2.666	2.694	2.720	2.745	2.770	2.792	2.815	2.836	2.855	2.874	2.890	2.906	2.921	2.935	2.948	2.958	2.969	2.976	2.984	2.989	2.994	2.996	2.999	2.999	2.998	2.996	2.994	2.989	2.982	2.976	2.969	2.961	2.951	2.940	2.929	2.916	2.904	2.889	2.874	2.859	2.842	2.826	2.810	2.791	2.774	2.756	2.738	2.719	2.699	2.680	2.661	2.642	2.625	2.606	2.588	2.569	2.552	2.535	2.518	2.501	2.485	2.470	2.455	2.441	2.428	2.415	2.402	2.391	2.381	2.370	2.361	2.352	2.346	2.340	2.334	2.329	2.325	2.321	2.318	2.316	2.315	2.315	2.315	2.316	2.316	2.320	2.322	2.325	2.329	2.331	2.336	2.341	2.346	2.351	2.356	2.361	2.368	2.372	2.379	2.385	2.390	2.396	2.401	2.408	2.414	2.418	2.424	2.428	2.432	2.438	2.442	2.446	2.450	2.454	2.456	2.461	2.464	2.468	2.470	2.474	2.476	2.480	2.482	2.486	2.489	2.492	2.495	2.499	2.504	2.506	2.511	2.516	2.522	2.528	2.532	2.540	2.546	2.554	2.561	2.571	2.580	2.590	2.601	2.611	2.624	2.638	2.650	2.665	2.679	2.695	2.712	2.729	2.746	2.765	2.785	2.805	2.825	2.848	2.869	2.891	2.915	2.939	2.962	2.988	3.012	3.038	3.064	3.090	3.116	3.144	3.170	3.196	3.225	3.251	3.278	3.306	3.334	3.360	3.388	3.415	3.441	3.468	3.495	3.521	3.546	3.572	3.598	3.621	3.646	3.671	3.694	3.716	3.739	3.760	3.781	3.802	3.822	3.841	3.859	3.878	3.895	3.911	3.928	3.942	3.958	3.970	3.984	3.996	4.008	4.019	4.029	4.039	4.048	4.055	4.062	4.070	4.075	4.080	4.085	4.089	4.093	4.095	4.096	4.098	4.100	4.100	4.100	4.100	4.099	4.096	4.095	4.093	4.089	4.085	4.082	4.079	4.074	4.069	4.065	4.059	4.054	4.049	4.044	4.037	4.031	4.026	4.020	4.012	4.006	4.000	3.995	3.989	3.982	3.978	3.971	3.965	3.959	3.952	3.948	3.941	3.936	3.931	3.926	3.922	3.918	3.914	3.910	3.906	3.902	3.899	3.895	3.892	3.889	3.888	3.885	3.882	3.881	3.879	3.878	3.876	3.875	3.875	3.875	3.876	3.875	3.875	3.876	3.878	3.879	3.880	3.881	3.882	3.885	3.888	3.889	3.891	3.894	3.896	3.899	3.900	3.904	3.905	3.909	3.911	3.914	3.916	3.920	3.922	3.925	3.928	3.929	3.931	3.932	3.935	3.936	3.938	3.939	3.939	3.940	3.940	3.940	3.939	3.939	3.936	3.935	3.932	3.930	3.926	3.921	3.918	3.914	3.908	3.901	3.895	3.888	3.880	3.871	3.862	3.852	3.844	3.832	3.822	3.811	3.799	3.786	3.774	3.760	3.746	3.732	3.718	3.702	3.686	3.671	3.655	3.639	3.622	3.606	3.589	3.572	3.555	3.535	3.518	3.500	3.481	3.462	3.444	3.425	3.406	3.388	3.369	3.349	3.329	3.310	3.290	3.270	3.250	3.230	3.210	3.190	3.169	3.149	3.126	3.105	3.084	3.062	3.040	3.018	2.995	2.971	2.949	2.924	2.900	2.876	2.851	2.824	2.799	2.772	2.746	2.719	2.691	2.662	2.635	2.605	2.576	2.546	2.516	2.486	2.455	2.424	2.391	2.360	2.329	2.296	2.262	2.230	2.198	2.164	2.131	2.098	2.065	2.033	2.000	1.966	1.935	1.902	1.870	1.839	1.808	1.778	1.746	1.716	1.689	1.659	1.631	1.605	1.579	1.552	1.529	1.504	1.482	1.459	1.439	1.419	1.400	1.381	1.364	1.349	1.334	1.320	1.306	1.295	1.284	1.275	1.266	1.259	1.251	1.245	1.241	1.238	1.235	1.232	1.231	1.231	1.231	1.231	1.234	1.236	1.240	1.244	1.246	1.251	1.256	1.262	1.268	1.274	1.280	1.286	1.292	1.299	1.306	1.311	1.318	1.322	1.329	1.332	1.338	1.342	1.346	1.349	1.351	1.354	1.352	1.352	1.352	1.351	1.349	1.345	1.341	1.336	1.331	1.322	1.315	1.308	1.296	1.286	1.276	1.262	1.250	1.236	1.221	1.206	1.189	1.172	1.154	1.135	1.118	1.098	1.076	1.056	1.035	1.015	0.994	0.972	0.951	0.931	0.909	0.888	0.866	0.846	0.826	0.808	0.788	0.769	0.751	0.734	0.716	0.700	0.685	0.671	0.658	0.645	0.634	0.622	0.614	0.605	0.598	0.591	0.586	0.580	0.576	0.574	0.572	0.571	0.571	0.571	0.571	0.574	0.576	0.580	0.582	0.586	0.591	0.595	0.599	0.604	0.609	0.612	0.618	0.621	0.625	0.629	0.631	0.634	0.635	0.636	0.636	0.636	0.635	0.631	0.629	0.624	0.618	0.611	0.604	0.594	0.584	0.571	0.559	0.545	0.529	0.511	0.494	0.475	0.455	0.434	0.411	0.388	0.364	0.338	0.311	0.284	0.256	0.228	0.198	0.169	0.138	0.106	0.075	0.044	0.012	-0.019	-0.050	-0.082	-0.114	-0.145	-0.175	-0.206	-0.236	-0.266	-0.295	-0.324	-0.352	-0.379	-0.406	-0.431	-0.458	-0.481	-0.504	-0.526	-0.546	-0.568	-0.586	-0.604	-0.621	-0.638	-0.652	-0.666	-0.680	-0.691	-0.701	-0.711	-0.719	-0.728	-0.734	-0.739	-0.745	-0.748	-0.751	-0.754	-0.755	-0.756	-0.755	-0.755	-0.752	-0.751	-0.748	-0.745	-0.741	-0.735	-0.730	-0.724	-0.718	-0.711	-0.704	-0.696	-0.689	-0.680	-0.671	-0.662	-0.652	-0.644	-0.634	-0.625	-0.614	-0.604	-0.594	-0.582	-0.571	-0.561	-0.550	-0.539	-0.529	-0.518	-0.506	-0.495	-0.486	-0.475	-0.464	-0.455	-0.444	-0.434	-0.422	-0.414	-0.405	-0.395	-0.386	-0.376	-0.368	-0.358	-0.349	-0.340	-0.332	-0.324	-0.315	-0.308	-0.299	-0.292	-0.284	-0.276	-0.269	-0.261	-0.255	-0.249	-0.242	-0.236	-0.230	-0.225	-0.219	-0.215	-0.210	-0.204	-0.200	-0.196	-0.191	-0.188	-0.182	-0.180	-0.176	-0.172	-0.170	-0.168	-0.165	-0.162	-0.160	-0.158	-0.155	-0.154	-0.151	-0.150	-0.148	-0.146	-0.145	-0.145	-0.144	-0.144	-0.142	-0.144	-0.144	-0.144	-0.142	-0.144	-0.144	-0.144	-0.144	-0.145	-0.146	-0.145	-0.146	-0.148	-0.146	-0.146	-0.146	-0.146	-0.145	-0.145	-0.142	-0.141	-0.140	-0.138	-0.135	-0.132	-0.129	-0.125	-0.121	-0.116	-0.110	-0.104	-0.099	-0.091	-0.084	-0.075	-0.068	-0.058	-0.048	-0.036	-0.026	-0.015	-0.002	0.010	0.024	0.036	0.051	0.066	0.081	0.098	0.115	0.130	0.148	0.165	0.182	0.201	0.219	0.236	0.256	0.274	0.291	0.311	0.330	0.349	0.366	0.384	0.402	0.420	0.438	0.455	0.472	0.488	0.505	0.520	0.535	0.550	0.564	0.578	0.590	0.602	0.614	0.625	0.636	0.646	0.656	0.665	0.672	0.680	0.688	0.694	0.700	0.705	0.710	0.715	0.719	0.722	0.725	0.729	0.731	0.732	0.734	0.736	0.735	0.736	0.736	0.736	0.736	0.736	0.736	0.736	0.736	0.736	0.735	0.735	0.735	0.735	0.735	0.735	0.736	0.738	0.738	0.739	0.740	0.741	0.744	0.746	0.749	0.751	0.755	0.759	0.761	0.766	0.771	0.775	0.780	0.785	0.791	0.798	0.802	0.810	0.816	0.824	0.831	0.840	0.848	0.856	0.864	0.874	0.882	0.891	0.901	0.911	0.921	0.931	0.942	0.951	0.962	0.972	0.982	0.992	1.002	1.012	1.022	1.032	1.041	1.050	1.059	1.069	1.075	1.084	1.091	1.098	1.105	1.112	1.118	1.124	1.129	1.132	1.138	1.141	1.144	1.146	1.149	1.150	1.151	1.152	1.151	1.150	1.149	1.148	1.145	1.140	1.138	1.134	1.129	1.122	1.116	1.111	1.104	1.096	1.089	1.081	1.072	1.064	1.055	1.045	1.035	1.025	1.015	1.004	0.994	0.982	0.971	0.960	0.950	0.939	0.928	0.918	0.908	0.896	0.886	0.876	0.868	0.858	0.849	0.840	0.832	0.824	0.816	0.810	0.802	0.798	0.791	0.788	0.781	0.779	0.775	0.772	0.771	0.769	0.769	0.768	0.768	0.768	0.769	0.771	0.774	0.776	0.779	0.782	0.788	0.791	0.796	0.800	0.805	0.812	0.818	0.824	0.829	0.835	0.840	0.846	0.852	0.859	0.864	0.870	0.875	0.879	0.884	0.888	0.892	0.896	0.899	0.902	0.904	0.905	0.906	0.908	0.908	0.906	0.905	0.905	0.902	0.900	0.898	0.892	0.889	0.884	0.879	0.874	0.869	0.862	0.855	0.849	0.840	0.834	0.826	0.819	0.811	0.804	0.795	0.786	0.779	0.772	0.765	0.759	0.751	0.745	0.740	0.734	0.729	0.724	0.721	0.716	0.712	0.710	0.709	0.706	0.705	0.705	0.705	0.705	0.706	0.708	0.710	0.712	0.716	0.720	0.725	0.729	0.734	0.740	0.745	0.751	0.756	0.764	0.770	0.778	0.784	0.790	0.796	0.804	0.811	0.818	0.824	0.829	0.834	0.839	0.845	0.849	0.854	0.856	0.860	0.862	0.865	0.866	0.868	0.868	0.868	0.866	0.865	0.864	0.860	0.856	0.852	0.846	0.841	0.835	0.829	0.820	0.811	0.804	0.794	0.784	0.774	0.761	0.750	0.738	0.724	0.711	0.698	0.684	0.669	0.654	0.639	0.624	0.608	0.590	0.574	0.558	0.540	0.522	0.506	0.488	0.470	0.452	0.435	0.415	0.398	0.380	0.361	0.342	0.325	0.308	0.290	0.272	0.254	0.236	0.219	0.204	0.186	0.170	0.155	0.139	0.122	0.108	0.094	0.080	0.066	0.052	0.041	0.029	0.016	0.006	-0.004	-0.014	-0.022	-0.030	-0.038	-0.045	-0.051	-0.056	-0.061	-0.065	-0.068	-0.069	-0.070	-0.071	-0.070	-0.069	-0.066	-0.064	-0.059	-0.054	-0.048	-0.041	-0.032	-0.025	-0.016	-0.006	0.005	0.016	0.029	0.041	0.056	0.070	0.085	0.101	0.118	0.134	0.152	0.169	0.188	0.206	0.225	0.244	0.262	0.282	0.301	0.320	0.340	0.359	0.376	0.396	0.414	0.431	0.449	0.466	0.481	0.496	0.511	0.526	0.539	0.551	0.564	0.574	0.584	0.592	0.601	0.608	0.614	0.618	0.621	0.625	0.625	0.625	0.622	0.621	0.618	0.612	0.606	0.601	0.592	0.584	0.574	0.564	0.552	0.540	0.528	0.514	0.500	0.486	0.470	0.455	0.439	0.422	0.406	0.389	0.374	0.356	0.341	0.325	0.309	0.294	0.279	0.265	0.250	0.238	0.225	0.214	0.202	0.192	0.184	0.176	0.169	0.162	0.160	0.156	0.155	0.154	0.155	0.158	0.161	0.165	0.172	0.181	0.190	0.200	0.211	0.225	0.239	0.256	0.272	0.290	0.311	0.330	0.352	0.376	0.400	0.425	0.452	0.479	0.507	0.536	0.565	0.596	0.628	0.660	0.692	0.725	0.759	0.792	0.826	0.860	0.895	0.931	0.965	1.001	1.038	1.072	1.109	1.144	1.180	1.215	1.250	1.285	1.320	1.355	1.390	1.424	1.458	1.490	1.524	1.556	1.588	1.620	1.651	1.682	1.712	1.742	1.771	1.800	1.828	1.854	1.880	1.906	1.930	1.955	1.979	2.001	2.024	2.044	2.065	2.082	2.101	2.120	2.136	2.152	2.168	2.181	2.194	2.205	2.216	2.228	2.236	2.245	2.252	2.259	2.265	2.270	2.272	2.276	2.279	2.280	2.281	2.281	2.281	2.279	2.278	2.275	2.271	2.268	2.264	2.260	2.255	2.249	2.244	2.239	2.231	2.225	2.220	2.212	2.206	2.200	2.194	2.189	2.181	2.176	2.170	2.165	2.161	2.156	2.152	2.150	2.148	2.146	2.144	2.144	2.144	2.145	2.148	2.151	2.154	2.160	2.165	2.171	2.179	2.188	2.198	2.206	2.218	2.230	2.244	2.258	2.272	2.289	2.305	2.322	2.341	2.360	2.380	2.400	2.421	2.442	2.465	2.486	2.509	2.532	2.554	2.576	2.599	2.622	2.645	2.666	2.690	2.711	2.731	2.752	2.771	2.791	2.809	2.826	2.844	2.858	2.872	2.886	2.896	2.909	2.918	2.924	2.930	2.935	2.939	2.940	2.941	2.939	2.935	2.930	2.925	2.916	2.908	2.896	2.884	2.869	2.854	2.838	2.819	2.799	2.778	2.756	2.732	2.709	2.682	2.656	2.629	2.600	2.572	2.542	2.511	2.481	2.450	2.419	2.388	2.355	2.324	2.291	2.261	2.230	2.199	2.168	2.138	2.108	2.079	2.049	2.021	1.994	1.968	1.942	1.916	1.892	1.869	1.846	1.825	1.805	1.785	1.765	1.749	1.731	1.715	1.700	1.686	1.674	1.661	1.650	1.640	1.630	1.621	1.611	1.605	1.596	1.590	1.585	1.579	1.574	1.569	1.565	1.561	1.558	1.554	1.551	1.548	1.545	1.541	1.539	1.535	1.532	1.529	1.526	1.522	1.519	1.515	1.510	1.505	1.500	1.495	1.490	1.484	1.478	1.470	1.462	1.455	1.448	1.439	1.429	1.419	1.409	1.399	1.388	1.374	1.362	1.350	1.335	1.322	1.306	1.291	1.276	1.260	1.244	1.226	1.210	1.191	1.172	1.155	1.136	1.118	1.098	1.079	1.059	1.039	1.019	0.999	0.979	0.958	0.938	0.916	0.896	0.875	0.855	0.834	0.814	0.794	0.774	0.754	0.735	0.715	0.698	0.679	0.661	0.644	0.628	0.611	0.594	0.579	0.565	0.550	0.536	0.522	0.510	0.498	0.486	0.475	0.465	0.455	0.446	0.438	0.430	0.422	0.416	0.410	0.405	0.400	0.396	0.392	0.389	0.386	0.384	0.382	0.381	0.381	0.381	0.381	0.382	0.384	0.385	0.388	0.390	0.394	0.395	0.400	0.402	0.408	0.411	0.415	0.420	0.425	0.430	0.434	0.440	0.445	0.450	0.456	0.461	0.466	0.471	0.476	0.481	0.488	0.492	0.498	0.502	0.506	0.512	0.516	0.521	0.525	0.529	0.531	0.535	0.538	0.541	0.544	0.545	0.548	0.549	0.549	0.550	0.550	0.549	0.549	0.548	0.546	0.545	0.542	0.540	0.538	0.535	0.531	0.528	0.524	0.519	0.514	0.510	0.505	0.500	0.494	0.489	0.482	0.478	0.471	0.465	0.459	0.454	0.446	0.441	0.435	0.429	0.422	0.418	0.411	0.405	0.399	0.394	0.388	0.382	0.376	0.371	0.365	0.361	0.356	0.351	0.346	0.342	0.339	0.335	0.331	0.328	0.324	0.321	0.318	0.315	0.312	0.310	0.308	0.305	0.302	0.300	0.298	0.295	0.292	0.290	0.288	0.285	0.282	0.280	0.276	0.274	0.271	0.266	0.264	0.260	0.258	0.252	0.250	0.245	0.241	0.238	0.232	0.228	0.224	0.219	0.215	0.210	0.205	0.201	0.196	0.191	0.188	0.182	0.178	0.174	0.170	0.166	0.162	0.159	0.155	0.154	0.151	0.149	0.146	0.145	0.144	0.144	0.144	0.145	0.145	0.146	0.149	0.151	0.155	0.159	0.162	0.168	0.172	0.179	0.185	0.191	0.199	0.206	0.215	0.222	0.232	0.241	0.251	0.261	0.271	0.282	0.294	0.305	0.315	0.326	0.339	0.350	0.361	0.372	0.385	0.395	0.406	0.418	0.428	0.438	0.449	0.459	0.469	0.478	0.486	0.495	0.504	0.510	0.519	0.525	0.531	0.536	0.542	0.548	0.551	0.555	0.558	0.561	0.562	0.564	0.564	0.565	0.565	0.565	0.564	0.561	0.560	0.556	0.552	0.550	0.546	0.540	0.536	0.530	0.525	0.519	0.511	0.505	0.498	0.489	0.481	0.474	0.464	0.456	0.446	0.438	0.426	0.416	0.406	0.395	0.384	0.372	0.361	0.349	0.338	0.325	0.314	0.300	0.289	0.275	0.262	0.249	0.236	0.222	0.210	0.198	0.182	0.170	0.158	0.145	0.131	0.120	0.108	0.095	0.084	0.072	0.060	0.049	0.038	0.028	0.018	0.008	-0.001	-0.011	-0.019	-0.026	-0.034	-0.041	-0.049	-0.054	-0.060	-0.064	-0.068	-0.072	-0.074	-0.076	-0.078	-0.079	-0.080	-0.079	-0.078	-0.076	-0.075	-0.072	-0.069	-0.065	-0.061	-0.058	-0.051	-0.048	-0.041	-0.035	-0.026	-0.020	-0.011	-0.005	0.004	0.012	0.021	0.031	0.041	0.051	0.061	0.071	0.081	0.094	0.104	0.116	0.128	0.139	0.151	0.164	0.176	0.189	0.202	0.216	0.230	0.244	0.259	0.274	0.289	0.305	0.320	0.336	0.352	0.369	0.386	0.404	0.421	0.440	0.459	0.478	0.496	0.516	0.535	0.556	0.576	0.596	0.618	0.640	0.660	0.682	0.704	0.726	0.748	0.770	0.792	0.815	0.838	0.860	0.882	0.905	0.928	0.950	0.972	0.996	1.018	1.040	1.062	1.085	1.108	1.129	1.151	1.172	1.194	1.216	1.238	1.259	1.281	1.301	1.322	1.342	1.364	1.385	1.406	1.428	1.448	1.469	1.489	1.510	1.531	1.551	1.574	1.595	1.615	1.636	1.658	1.679	1.701	1.722	1.742	1.765	1.786	1.808	1.830	1.851	1.874	1.895	1.918	1.939	1.960	1.982	2.004	2.025	2.045	2.066	2.088	2.108	2.129	2.148	2.166	2.186	2.205	2.222	2.241	2.259	2.275	2.292	2.309	2.324	2.339	2.354	2.366	2.381	2.394	2.405	2.419	2.430	2.440	2.451	2.461	2.471	2.480	2.489	2.499	2.508	2.515	2.524	2.531	2.540	2.548	2.556	2.565	2.572	2.582	2.591	2.600	2.609	2.620	2.631	2.641	2.652	2.666	2.678	2.691	2.705	2.720	2.735	2.750	2.768	2.785	2.804	2.822	2.844	2.862	2.885	2.906	2.929	2.952	2.975	3.000	3.025	3.050	3.076	3.102	3.128	3.154	3.181	3.208	3.235	3.262	3.288	3.315	3.341	3.368	3.392	3.419	3.442	3.468	3.491	3.514	3.536	3.559	3.579	3.599	3.616	3.635	3.651	3.666	3.681	3.694	3.706	3.716	3.725	3.734	3.740	3.745	3.750	3.752	3.754	3.754	3.751	3.750	3.746	3.740	3.734	3.726	3.718	3.708	3.696	3.684	3.669	3.655	3.639	3.621	3.605	3.585	3.566	3.545	3.524	3.501	3.480	3.458	3.434	3.409	3.384	3.360	3.334	3.308	3.282	3.256	3.230	3.204	3.178	3.151	3.128	3.101	3.075	3.050	3.026	3.001	2.979	2.955	2.932	2.911	2.890	2.869	2.849	2.830	2.811	2.794	2.776	2.761	2.746	2.732	2.719	2.706	2.695	2.684	2.675	2.666	2.659	2.652	2.645	2.640	2.635	2.631	2.628	2.625	2.624	2.622	2.620	2.620	2.620	2.620	2.621	2.621	2.621	2.622	2.622	2.624	2.625	2.625	2.625	2.624	2.624	2.624	2.621	2.620	2.616	2.614	2.609	2.604	2.598	2.591	2.584	2.575	2.565	2.554	2.541	2.529	2.514	2.499	2.482	2.465	2.446	2.428	2.406	2.385	2.362	2.338	2.314	2.289	2.261	2.232	2.205	2.175	2.145	2.114	2.081	2.049	2.016	1.982	1.948	1.914	1.879	1.842	1.808	1.771	1.735	1.699	1.662	1.628	1.591	1.555	1.519	1.482	1.448	1.412	1.379	1.344	1.310	1.276	1.244	1.211	1.179	1.148	1.116	1.086	1.056	1.028	0.999	0.970	0.942	0.918	0.890	0.866	0.841	0.818	0.795	0.772	0.750	0.729	0.709	0.689	0.670	0.651	0.634	0.616	0.600	0.585	0.570	0.555	0.541	0.528	0.515	0.502	0.491	0.480	0.469	0.459	0.450	0.440	0.431	0.424	0.416	0.409	0.402	0.396	0.390	0.385	0.379	0.374	0.370	0.366	0.362	0.359	0.356	0.354	0.351	0.348	0.345	0.342	0.341	0.340	0.338	0.336	0.334	0.331	0.329	0.328	0.326	0.324	0.321	0.319	0.315	0.312	0.310	0.308	0.302	0.298	0.294	0.289	0.284	0.278	0.270	0.264	0.256	0.248	0.240	0.230	0.220	0.210	0.198	0.186	0.175	0.162	0.149	0.135	0.121	0.106	0.090	0.075	0.058	0.041	0.024	0.006	-0.011	-0.029	-0.049	-0.066	-0.085	-0.104	-0.124	-0.141	-0.161	-0.180	-0.199	-0.218	-0.236	-0.254	-0.271	-0.288	-0.305	-0.321	-0.338	-0.352	-0.369	-0.382	-0.395	-0.409	-0.421	-0.434	-0.445	-0.456	-0.465	-0.474	-0.482	-0.490	-0.499	-0.505	-0.510	-0.515	-0.520	-0.525	-0.528	-0.530	-0.532	-0.535	-0.536	-0.536	-0.536	-0.536	-0.535	-0.535	-0.534	-0.532	-0.530	-0.529	-0.525	-0.522	-0.520	-0.516	-0.512	-0.509	-0.505	-0.501	-0.499	-0.495	-0.489	-0.485	-0.480	-0.475	-0.470	-0.465	-0.460	-0.455	-0.450	-0.444	-0.438	-0.430	-0.424	-0.418	-0.411	-0.404	-0.396	-0.388	-0.380	-0.371	-0.364	-0.355	-0.345	-0.338	-0.328	-0.319	-0.309	-0.299	-0.289	-0.279	-0.269	-0.259	-0.250	-0.240	-0.230	-0.220	-0.211	-0.201	-0.192	-0.185	-0.176	-0.169	-0.161	-0.155	-0.148	-0.142	-0.136	-0.132	-0.128	-0.125	-0.122	-0.120	-0.119	-0.120	-0.119	-0.120	-0.122	-0.124	-0.128	-0.131	-0.135	-0.140	-0.145	-0.151	-0.158	-0.164	-0.171	-0.179	-0.185	-0.194	-0.201	-0.209	-0.218	-0.225	-0.234	-0.240	-0.249	-0.255	-0.262	-0.269	-0.274	-0.281	-0.286	-0.290	-0.292	-0.296	-0.298	-0.300	-0.301	-0.301	-0.300	-0.298	-0.296	-0.292	-0.289	-0.284	-0.278	-0.271	-0.264	-0.255	-0.245	-0.236	-0.225	-0.214	-0.202	-0.189	-0.176	-0.162	-0.149	-0.132	-0.118	-0.101	-0.086	-0.070	-0.052	-0.035	-0.018	0.000	0.018	0.034	0.052	0.071	0.089	0.108	0.126	0.144	0.162	0.180	0.199	0.218	0.235	0.252	0.270	0.288	0.304	0.322	0.339	0.356	0.372	0.389	0.405	0.421	0.438	0.452	0.469	0.484	0.499	0.514	0.528	0.541	0.556	0.570	0.581	0.595	0.608	0.619	0.631	0.642	0.654	0.664	0.674	0.682	0.691	0.701	0.708	0.716	0.724	0.730	0.736	0.742	0.748	0.752	0.756	0.761	0.764	0.768	0.769	0.772	0.774	0.774	0.776	0.776	0.778	0.776	0.775	0.776	0.774	0.772	0.772	0.771	0.770	0.769	0.766	0.765	0.764	0.762	0.760	0.759	0.758	0.756	0.755	0.754	0.754	0.752	0.751	0.751	0.751	0.750	0.751	0.751	0.751	0.751	0.751	0.751	0.751	0.751	0.752	0.752	0.754	0.752	0.752	0.752	0.752	0.752	0.751	0.750	0.750	0.748	0.745	0.741	0.738	0.735	0.730	0.724	0.719	0.711	0.704	0.695	0.688	0.678	0.666	0.655	0.644	0.631	0.616	0.604	0.588	0.572	0.556	0.539	0.520	0.504	0.484	0.465	0.445	0.424	0.404	0.382	0.362	0.341	0.319	0.298	0.276	0.254	0.232	0.210	0.189	0.168	0.148	0.126	0.108	0.088	0.068	0.049	0.031	0.014	-0.004	-0.021	-0.035	-0.051	-0.065	-0.080	-0.092	-0.104	-0.116	-0.128	-0.138	-0.148	-0.156	-0.164	-0.172	-0.179	-0.186	-0.192	-0.199	-0.204	-0.210	-0.215	-0.219	-0.222	-0.226	-0.231	-0.234	-0.238	-0.240	-0.244	-0.246	-0.250	-0.255	-0.259	-0.262	-0.266	-0.270	-0.275	-0.280	-0.286	-0.291	-0.298	-0.304	-0.310	-0.318	-0.325	-0.332	-0.340	-0.348	-0.358	-0.365	-0.375	-0.385	-0.394	-0.405	-0.415	-0.426	-0.436	-0.448	-0.459	-0.470	-0.481	-0.492	-0.504	-0.515	-0.526	-0.539	-0.550	-0.560	-0.572	-0.584	-0.594	-0.605	-0.616	-0.626	-0.635	-0.645	-0.654	-0.664	-0.672	-0.680	-0.689	-0.696	-0.702	-0.710	-0.718	-0.722	-0.729	-0.734	-0.738	-0.742	-0.748	-0.750	-0.754	-0.758	-0.759	-0.761	-0.762	-0.762	-0.764	-0.764	-0.764	-0.762	-0.761	-0.760	-0.758	-0.756	-0.754	-0.750	-0.748	-0.745	-0.741	-0.738	-0.735	-0.731	-0.726	-0.724	-0.720	-0.716	-0.711	-0.709	-0.705	-0.701	-0.698	-0.695	-0.692	-0.689	-0.686	-0.685	-0.682	-0.681	-0.681	-0.681	-0.681	-0.681	-0.682	-0.684	-0.685	-0.688	-0.690	-0.692	-0.698	-0.701	-0.706	-0.711	-0.718	-0.722	-0.730	-0.738	-0.745	-0.754	-0.760	-0.769	-0.778	-0.788	-0.796	-0.805	-0.814	-0.822	-0.831	-0.841	-0.849	-0.858	-0.865	-0.874	-0.881	-0.889	-0.894	-0.900	-0.906	-0.911	-0.914	-0.918	-0.920	-0.921	-0.922	-0.922	-0.920	-0.919	-0.916	-0.911	-0.908	-0.901	-0.894	-0.886	-0.878	-0.868	-0.856	-0.846	-0.832	-0.820	-0.806	-0.791	-0.778	-0.761	-0.744	-0.726	-0.709	-0.690	-0.672	-0.654	-0.635	-0.615	-0.596	-0.576	-0.558	-0.538	-0.519	-0.499	-0.479	-0.460	-0.441	-0.422	-0.404	-0.386	-0.369	-0.351	-0.334	-0.318	-0.302	-0.288	-0.271	-0.258	-0.244	-0.230	-0.219	-0.205	-0.194	-0.182	-0.171	-0.161	-0.150	-0.141	-0.132	-0.122	-0.115	-0.106	-0.098	-0.090	-0.081	-0.074	-0.066	-0.059	-0.051	-0.044	-0.036	-0.029	-0.022	-0.015	-0.008	0.001	0.008	0.015	0.024	0.031	0.040	0.049	0.058	0.066	0.075	0.085	0.092	0.102	0.114	0.122	0.132	0.142	0.152	0.162	0.174	0.184	0.194	0.205	0.216	0.226	0.236	0.246	0.258	0.268	0.278	0.288	0.296	0.305	0.314	0.322	0.331	0.340	0.348	0.355	0.362	0.369	0.375	0.381	0.389	0.392	0.399	0.402	0.409	0.411	0.415	0.419	0.421	0.425	0.426	0.429	0.431	0.434	0.434	0.435	0.435	0.436	0.438	0.438	0.439	0.439	0.440	0.440	0.440	0.440	0.440	0.440	0.440	0.441	0.441	0.442	0.442	0.444	0.446	0.448	0.449	0.452	0.454	0.456	0.459	0.461	0.465	0.469	0.472	0.476	0.480	0.485	0.489	0.495	0.500	0.506	0.511	0.516	0.522	0.528	0.534	0.539	0.545	0.550	0.556	0.561	0.566	0.571	0.576	0.581	0.585	0.590	0.592	0.596	0.599	0.601	0.602	0.604	0.605	0.605	0.605	0.604	0.601	0.600	0.596	0.592	0.589	0.584	0.579	0.572	0.566	0.558	0.550	0.541	0.530	0.521	0.510	0.499	0.486	0.474	0.461	0.446	0.434	0.419	0.404	0.390	0.375	0.360	0.345	0.329	0.314	0.299	0.284	0.268	0.254	0.239	0.225	0.211	0.198	0.184	0.171	0.159	0.148	0.136	0.126	0.115	0.106	0.098	0.090	0.081	0.075	0.070	0.064	0.059	0.055	0.051	0.049	0.046	0.045	0.044	0.044	0.044	0.045	0.045	0.048	0.049	0.051	0.054	0.058	0.060	0.064	0.066	0.070	0.075	0.078	0.082	0.086	0.090	0.095	0.098	0.101	0.105	0.109	0.112	0.115	0.118	0.120	0.122	0.126	0.128	0.130	0.132	0.134	0.136	0.139	0.140	0.142	0.145	0.146	0.148	0.149	0.151	0.152	0.155	0.158	0.161	0.165	0.168	0.172	0.176	0.181	0.188	0.192	0.199	0.206	0.214	0.222	0.231	0.241	0.250	0.261	0.272	0.285	0.299	0.311	0.326	0.340	0.356	0.372	0.390	0.408	0.426	0.445	0.465	0.485	0.506	0.529	0.550	0.572	0.596	0.619	0.644	0.668	0.692	0.718	0.742	0.769	0.794	0.820	0.848	0.872	0.900	0.925	0.952	0.978	1.004	1.030	1.055	1.081	1.106	1.131	1.156	1.181	1.204	1.229	1.251	1.275	1.298	1.319	1.340	1.360	1.380	1.399	1.419	1.436	1.452	1.468	1.482	1.498	1.510	1.521	1.532	1.542	1.551	1.560	1.566	1.571	1.576	1.580	1.582	1.584	1.584	1.581	1.579	1.576	1.571	1.564	1.559	1.549	1.541	1.531	1.519	1.508	1.492	1.479	1.464	1.448	1.431	1.412	1.395	1.376	1.356	1.336	1.316	1.295	1.275	1.254	1.232	1.211	1.189	1.168	1.148	1.126	1.105	1.085	1.066	1.046	1.029	1.011	0.992	0.978	0.961	0.948	0.932	0.921	0.910	0.899	0.890	0.881	0.875	0.869	0.864	0.861	0.858	0.858	0.858	0.859	0.861	0.865	0.870	0.876	0.882	0.890	0.900	0.910	0.919	0.931	0.944	0.956	0.970	0.984	0.999	1.014	1.029	1.044	1.060	1.076	1.094	1.110	1.128	1.144	1.161	1.178	1.194	1.210	1.226	1.241	1.255	1.271	1.285	1.298	1.311	1.324	1.335	1.346	1.358	1.366	1.376	1.384	1.391	1.399	1.404	1.409	1.415	1.418	1.421	1.425	1.426	1.428	1.428	1.429	1.428	1.425	1.425	1.422	1.420	1.415	1.411	1.406	1.402	1.396	1.390	1.384	1.376	1.369	1.362	1.354	1.346	1.338	1.328	1.320	1.310	1.300	1.290	1.281	1.271	1.261	1.251	1.241	1.230	1.221	1.210	1.200	1.189	1.179	1.168	1.158	1.145	1.135	1.125	1.114	1.104	1.092	1.082	1.071	1.060	1.050	1.039	1.029	1.020	1.009	1.000	0.990	0.980	0.971	0.962	0.954	0.945	0.938	0.929	0.921	0.914	0.906	0.900	0.894	0.888	0.881	0.876	0.871	0.866	0.862	0.859	0.855	0.851	0.849	0.846	0.844	0.844	0.841	0.841	0.841	0.841	0.841	0.844	0.844	0.846	0.850	0.852	0.855	0.859	0.862	0.866	0.871	0.876	0.881	0.885	0.891	0.898	0.904	0.909	0.916	0.924	0.930	0.936	0.944	0.951	0.958	0.964	0.971	0.976	0.984	0.990	0.995	1.001	1.008	1.012	1.018	1.022	1.026	1.030	1.034	1.036	1.040	1.042	1.044	1.046	1.048	1.048	1.048	1.048	1.046	1.044	1.044	1.041	1.038	1.034	1.031	1.028	1.022	1.019	1.012	1.006	1.002	0.995	0.989	0.984	0.976	0.969	0.962	0.956	0.950	0.942	0.936	0.930	0.924	0.918	0.911	0.905	0.901	0.895	0.891	0.888	0.884	0.882	0.879	0.878	0.876	0.875	0.875	0.876	0.876	0.879	0.880	0.884	0.889	0.892	0.898	0.902	0.909	0.915	0.924	0.931	0.939	0.948	0.955	0.965	0.975	0.985	0.995	1.005	1.015	1.026	1.036	1.046	1.056	1.065	1.075	1.085	1.092	1.101	1.109	1.118	1.125	1.131	1.135	1.141	1.145	1.148	1.150	1.152	1.152	1.152	1.152	1.151	1.148	1.144	1.140	1.135	1.129	1.122	1.114	1.105	1.095	1.085	1.072	1.061	1.048	1.034	1.019	1.005	0.989	0.971	0.955	0.936	0.920	0.900	0.881	0.862	0.842	0.824	0.802	0.782	0.762	0.741	0.721	0.700	0.680	0.659	0.639	0.619	0.599	0.579	0.559	0.540	0.520	0.502	0.484	0.465	0.449	0.432	0.415	0.399	0.382	0.368	0.352	0.340	0.325	0.312	0.300	0.288	0.276	0.265	0.255	0.245	0.235	0.225	0.216	0.208	0.200	0.191	0.184	0.179	0.171	0.165	0.159	0.152	0.148	0.142	0.136	0.131	0.126	0.121	0.116	0.111	0.105	0.100	0.095	0.090	0.085	0.079	0.072	0.066	0.060	0.054	0.046	0.039	0.031	0.022	0.014	0.005	-0.005	-0.016	-0.025	-0.036	-0.049	-0.061	-0.074	-0.088	-0.101	-0.116	-0.131	-0.146	-0.162	-0.179	-0.195	-0.212	-0.230	-0.249	-0.266	-0.286	-0.304	-0.324	-0.342	-0.364	-0.382	-0.404	-0.422	-0.442	-0.462	-0.482	-0.502	-0.521	-0.540	-0.560	-0.579	-0.595	-0.614	-0.630	-0.645	-0.661	-0.675	-0.689	-0.701	-0.714	-0.724	-0.734	-0.742	-0.750	-0.756	-0.761	-0.765	-0.768	-0.769	-0.769	-0.768	-0.765	-0.761	-0.755	-0.748	-0.739	-0.729	-0.718	-0.704	-0.690	-0.675	-0.658	-0.639	-0.619	-0.598	-0.576	-0.554	-0.529	-0.504	-0.476	-0.449	-0.422	-0.392	-0.362	-0.332	-0.301	-0.270	-0.239	-0.208	-0.175	-0.141	-0.109	-0.078	-0.044	-0.012	0.021	0.052	0.084	0.115	0.146	0.176	0.204	0.232	0.261	0.288	0.312	0.339	0.362	0.385	0.408	0.428	0.446	0.465	0.484	0.499	0.515	0.528	0.541	0.551	0.561	0.570	0.578	0.584	0.590	0.594	0.596	0.599	0.600	0.600	0.599	0.595	0.592	0.590	0.585	0.580	0.575	0.569	0.562	0.554	0.546	0.538	0.529	0.520	0.511	0.502	0.492	0.484	0.475	0.465	0.456	0.448	0.439	0.430	0.421	0.414	0.406	0.399	0.392	0.386	0.380	0.374	0.369	0.366	0.361	0.358	0.355	0.354	0.351	0.350	0.349	0.350	0.351	0.352	0.355	0.358	0.360	0.365	0.369	0.375	0.381	0.388	0.395	0.401	0.410	0.420	0.429	0.439	0.450	0.461	0.472	0.486	0.499	0.511	0.526	0.539	0.554	0.569	0.585	0.600	0.616	0.632	0.649	0.666	0.682	0.700	0.716	0.732	0.750	0.768	0.784	0.801	0.816	0.832	0.849	0.864	0.879	0.894	0.909	0.922	0.936	0.950	0.961	0.972	0.984	0.994	1.002	1.011	1.019	1.026	1.032	1.036	1.041	1.045	1.048	1.048	1.049	1.048	1.046	1.044	1.041	1.036	1.031	1.025	1.018	1.010	1.001	0.992	0.982	0.972	0.960	0.948	0.936	0.922	0.909	0.896	0.882	0.868	0.852	0.839	0.825	0.810	0.796	0.782	0.769	0.755	0.742	0.730	0.718	0.706	0.695	0.685	0.675	0.668	0.660	0.654	0.646	0.642	0.639	0.636	0.634	0.634	0.634	0.635	0.638	0.641	0.645	0.651	0.660	0.668	0.676	0.686	0.698	0.709	0.721	0.736	0.750	0.766	0.781	0.799	0.816	0.835	0.854	0.871	0.891	0.911	0.930	0.952	0.972	0.992	1.014	1.034	1.054	1.074	1.094	1.112	1.131	1.150	1.168	1.185	1.201	1.218	1.232	1.246	1.261	1.274	1.288	1.298	1.308	1.318	1.325	1.334	1.340	1.345	1.350	1.352	1.355	1.356	1.356	1.356	1.355	1.352	1.349	1.344	1.339	1.334	1.326	1.320	1.310	1.301	1.291	1.281	1.270	1.259	1.246	1.234	1.220	1.206	1.194	1.179	1.164	1.149	1.135	1.119	1.102	1.088	1.071	1.056	1.040	1.024	1.009	0.992	0.978	0.961	0.946	0.932	0.918	0.901	0.888	0.872	0.859	0.845	0.832	0.819	0.806	0.794	0.781	0.770	0.759	0.748	0.736	0.728	0.716	0.709	0.699	0.690	0.684	0.676	0.670	0.662	0.656	0.651	0.648	0.641	0.639	0.635	0.631	0.630	0.628	0.626	0.625	0.625	0.625	0.625	0.628	0.629	0.631	0.635	0.638	0.641	0.645	0.649	0.654	0.659	0.665	0.670	0.676	0.681	0.688	0.694	0.700	0.708	0.712	0.719	0.725	0.730	0.735	0.740	0.745	0.751	0.755	0.758	0.761	0.762	0.764	0.765	0.764	0.764	0.761	0.759	0.755	0.751	0.745	0.740	0.732	0.725	0.715	0.705	0.694	0.681	0.669	0.655	0.641	0.625	0.609	0.591	0.572	0.554	0.535	0.514	0.492	0.472	0.451	0.428	0.406	0.382	0.360	0.336	0.314	0.291	0.269	0.245	0.222	0.200	0.179	0.156	0.135	0.115	0.095	0.076	0.058	0.039	0.021	0.006	-0.010	-0.025	-0.039	-0.051	-0.064	-0.074	-0.085	-0.095	-0.102	-0.110	-0.118	-0.122	-0.128	-0.131	-0.135	-0.138	-0.139	-0.140	-0.140	-0.140	-0.140	-0.139	-0.138	-0.136	-0.134	-0.131	-0.128	-0.125	-0.122	-0.119	-0.115	-0.112	-0.109	-0.105	-0.101	-0.098	-0.094	-0.090	-0.088	-0.084	-0.082	-0.079	-0.076	-0.074	-0.072	-0.071	-0.070	-0.068	-0.066	-0.066	-0.065	-0.064	-0.064	-0.064	-0.062	-0.062	-0.062	-0.061	-0.061	-0.060	-0.060	-0.059	-0.058	-0.058	-0.056	-0.055	-0.054	-0.052	-0.051	-0.050	-0.046	-0.045	-0.041	-0.040	-0.036	-0.034	-0.031	-0.028	-0.022	-0.019	-0.014	-0.010	-0.005	-0.001	0.004	0.008	0.012	0.018	0.021	0.026	0.030	0.035	0.039	0.042	0.046	0.049	0.052	0.055	0.056	0.059	0.061	0.061	0.061	0.061	0.060	0.059	0.056	0.054	0.051	0.049	0.045	0.040	0.035	0.031	0.025	0.019	0.012	0.005	-0.002	-0.010	-0.018	-0.026	-0.034	-0.042	-0.051	-0.061	-0.069	-0.079	-0.088	-0.096	-0.105	-0.112	-0.120	-0.128	-0.136	-0.142	-0.150	-0.155	-0.161	-0.165	-0.170	-0.172	-0.176	-0.179	-0.180	-0.180	-0.180	-0.180	-0.178	-0.175	-0.171	-0.168	-0.162	-0.158	-0.151	-0.144	-0.136	-0.129	-0.120	-0.110	-0.101	-0.090	-0.079	-0.068	-0.056	-0.044	-0.031	-0.019	-0.004	0.009	0.022	0.036	0.051	0.064	0.078	0.092	0.106	0.120	0.134	0.148	0.161	0.175	0.189	0.201	0.215	0.228	0.241	0.254	0.268	0.279	0.291	0.304	0.316	0.328	0.341	0.354	0.366	0.379	0.391	0.405	0.419	0.431	0.445	0.460	0.474	0.488	0.501	0.518	0.532	0.549	0.565	0.582	0.600	0.618	0.636	0.655	0.675	0.694	0.715	0.736	0.758	0.780	0.801	0.824	0.846	0.870	0.892	0.916	0.940	0.962	0.988	1.012	1.036	1.060	1.082	1.108	1.130	1.152	1.176	1.199	1.221	1.242	1.265	1.285	1.306	1.325	1.344	1.362	1.380	1.396	1.412	1.429	1.444	1.456	1.469	1.481	1.492	1.502	1.511	1.520	1.528	1.535	1.540	1.546	1.549	1.554	1.556	1.559	1.560	1.561	1.561	1.561	1.560	1.559	1.558	1.555	1.552	1.551	1.548	1.544	1.541	1.539	1.535	1.531	1.528	1.524	1.521	1.518	1.515	1.512	1.510	1.508	1.506	1.505	1.505	1.504	1.502	1.504	1.504	1.505	1.505	1.506	1.509	1.510	1.512	1.515	1.519	1.522	1.526	1.529	1.534	1.538	1.542	1.546	1.552	1.558	1.561	1.568	1.572	1.578	1.584	1.589	1.595	1.600	1.605	1.610	1.616	1.620	1.626	1.630	1.635	1.639	1.644	1.648	1.651	1.655	1.658	1.661	1.665	1.668	1.670	1.672	1.675	1.676	1.679	1.680	1.681	1.682	1.684	1.684	1.685	1.685	1.685	1.685	1.685	1.684	1.684	1.682	1.681	1.680	1.679	1.676	1.675	1.672	1.670	1.669	1.665	1.662	1.659	1.656	1.652	1.649	1.646	1.641	1.638	1.634	1.629	1.624	1.620	1.614	1.609	1.602	1.598	1.591	1.585	1.580	1.574	1.568	1.561	1.554	1.548	1.541	1.535	1.528	1.520	1.515	1.508	1.500	1.494	1.488	1.481	1.474	1.469	1.462	1.456	1.451	1.446	1.441	1.435	1.431	1.426	1.422	1.419	1.416	1.412	1.410	1.408	1.405	1.404	1.402	1.402	1.401	1.401	1.401	1.402	1.402	1.405	1.408	1.410	1.412	1.416	1.419	1.424	1.428	1.432	1.438	1.444	1.449	1.456	1.462	1.470	1.476	1.485	1.492	1.500	1.509	1.518	1.526	1.536	1.545	1.555	1.564	1.574	1.584	1.594	1.604	1.614	1.624	1.634	1.644	1.652	1.662	1.671	1.680	1.688	1.696	1.704	1.711	1.718	1.724	1.730	1.735	1.739	1.742	1.745	1.748	1.750	1.749	1.749	1.746	1.745	1.741	1.738	1.732	1.725	1.718	1.709	1.700	1.689	1.676	1.664	1.650	1.635	1.619	1.602	1.585	1.566	1.546	1.526	1.505	1.484	1.461	1.439	1.415	1.391	1.368	1.342	1.319	1.294	1.270	1.245	1.221	1.196	1.174	1.150	1.128	1.106	1.084	1.062	1.042	1.024	1.006	0.989	0.972	0.958	0.944	0.931	0.919	0.909	0.900	0.892	0.886	0.880	0.876	0.874	0.872	0.871	0.872	0.875	0.879	0.882	0.889	0.895	0.904	0.911	0.920	0.930	0.941	0.952	0.964	0.978	0.990	1.005	1.019	1.034	1.049	1.064	1.080	1.096	1.112	1.128	1.144	1.160	1.176	1.192	1.206	1.222	1.238	1.252	1.266	1.281	1.296	1.310	1.324	1.338	1.350	1.362	1.376	1.388	1.399	1.411	1.424	1.434	1.446	1.456	1.468	1.478	1.489	1.499	1.510	1.520	1.530	1.542	1.552	1.562	1.574	1.585	1.596	1.608	1.619	1.630	1.641	1.654	1.665	1.676	1.690	1.702	1.715	1.728	1.741	1.755	1.769	1.782	1.796	1.811	1.828	1.841	1.856	1.871	1.886	1.902	1.918	1.931	1.946	1.961	1.976	1.991	2.005	2.019	2.034	2.046	2.060	2.072	2.086	2.098	2.110	2.121	2.132	2.142	2.152	2.162	2.171	2.180	2.186	2.194	2.201	2.208	2.212	2.218	2.221	2.224	2.228	2.229	2.231	2.232	2.232	2.234	2.234	2.232	2.230	2.230	2.228	2.224	2.221	2.219	2.215	2.212	2.208	2.204	2.201	2.198	2.194	2.190	2.185	2.181	2.179	2.175	2.172	2.169	2.166	2.164	2.162	2.159	2.158	2.156	2.156	2.155	2.155	2.154	2.154	2.156	2.156	2.156	2.158	2.159	2.160	2.160	2.162	2.164	2.165	2.166	2.168	2.169	2.170	2.170	2.171	2.172	2.172	2.172	2.172	2.172	2.172	2.171	2.170	2.168	2.166	2.164	2.161	2.159	2.155	2.152	2.149	2.145	2.140	2.136	2.131	2.128	2.121	2.118	2.111	2.106	2.100	2.095	2.090	2.085	2.080	2.075	2.070	2.065	2.060	2.058	2.052	2.050	2.046	2.044	2.040	2.039	2.038	2.036	2.036	2.035	2.036	2.036	2.038	2.039	2.040	2.042	2.045	2.047	2.051	2.055	2.059	2.064	2.068	2.074	2.079	2.084	2.091	2.096	2.102	2.109	2.115	2.121	2.129	2.135	2.142	2.149	2.158	2.164	2.171	2.178	2.185	2.192	2.200	2.208	2.215	2.221	2.229	2.236	2.244	2.251	2.259	2.266	2.272	2.281	2.288	2.296	2.304	2.312	2.320	2.328	2.336	2.345	2.352	2.362	2.371	2.380	2.390	2.398	2.408	2.418	2.428	2.438	2.448	2.456	2.468	2.479	2.488	2.499	2.509	2.520	2.530	2.540	2.551	2.562	2.572	2.584	2.594	2.604	2.614	2.624	2.632	2.641	2.651	2.659	2.669	2.678	2.685	2.692	2.700	2.705	2.711	2.718	2.722	2.726	2.730	2.734	2.735	2.738	2.740	2.740	2.739	2.739	2.738	2.734	2.731	2.726	2.721	2.716	2.710	2.702	2.692	2.684	2.674	2.662	2.650	2.638	2.622	2.609	2.592	2.576	2.559	2.541	2.521	2.501	2.481	2.460	2.438	2.414	2.390	2.365	2.341	2.315	2.289	2.262	2.235	2.206	2.179	2.151	2.122	2.095	2.066	2.038	2.009	1.981	1.952	1.924	1.898	1.870	1.844	1.816	1.790	1.766	1.741	1.718	1.695	1.674	1.652	1.632	1.615	1.598	1.581	1.568	1.555	1.542	1.532	1.524	1.516	1.510	1.506	1.502	1.501	1.500	1.502	1.505	1.510	1.516	1.522	1.532	1.542	1.554	1.566	1.580	1.595	1.610	1.628	1.645	1.664	1.682	1.701	1.722	1.742	1.764	1.786	1.808	1.829	1.850	1.871	1.894	1.915	1.936	1.956	1.976	1.996	2.015	2.034	2.050	2.068	2.082	2.098	2.110	2.124	2.135	2.145	2.155	2.162	2.170	2.176	2.182	2.186	2.189	2.190	2.191	2.191	2.190	2.188	2.185	2.180	2.175	2.170	2.165	2.158	2.151	2.142	2.134	2.125	2.115	2.105	2.096	2.086	2.076	2.066	2.058	2.047	2.039	2.029	2.020	2.013	2.002	1.996	1.989	1.981	1.975	1.970	1.964	1.959	1.955	1.951	1.950	1.948	1.945	1.945	1.944	1.945	1.946	1.948	1.950	1.951	1.955	1.959	1.961	1.966	1.971	1.975	1.981	1.986	1.991	1.996	2.002	2.007	2.014	2.020	2.026	2.031	2.036	2.041	2.047	2.052	2.056	2.061	2.066	2.070	2.072	2.076	2.080	2.082	2.085	2.086	2.089	2.090	2.091	2.091	2.091	2.091	2.090	2.090	2.089	2.088	2.086	2.084	2.082	2.080	2.079	2.076	2.074	2.070	2.068	2.065	2.061	2.059	2.055	2.051	2.047	2.045	2.042	2.040	2.038	2.035	2.033	2.029	2.026	2.024	2.021	2.020	2.016	2.014	2.013	2.010	2.007	2.005	2.004	2.000	1.998	1.995	1.992	1.990	1.986	1.982	1.980	1.976	1.972	1.969	1.962	1.960	1.954	1.949	1.942	1.938	1.931	1.924	1.918	1.910	1.902	1.894	1.886	1.878	1.870	1.860	1.851	1.842	1.832	1.822	1.812	1.802	1.794	1.782	1.772	1.762	1.752	1.744	1.732	1.724	1.714	1.705	1.696	1.689	1.679	1.671	1.664	1.656	1.651	1.645	1.640	1.635	1.630	1.628	1.625	1.622	1.620	1.620	1.619	1.620	1.620	1.621	1.624	1.626	1.629	1.632	1.638	1.641	1.648	1.652	1.659	1.665	1.672	1.679	1.685	1.694	1.700	1.709	1.715	1.722	1.730	1.736	1.744	1.751	1.758	1.764	1.770	1.776	1.781	1.786	1.791	1.795	1.798	1.802	1.804	1.806	1.808	1.808	1.808	1.808	1.806	1.805	1.804	1.801	1.798	1.794	1.790	1.784	1.780	1.774	1.768	1.762	1.756	1.750	1.742	1.735	1.729	1.721	1.714	1.706	1.699	1.691	1.685	1.678	1.670	1.665	1.659	1.651	1.646	1.642	1.638	1.634	1.630	1.628	1.626	1.625	1.625	1.625	1.626	1.629	1.631	1.636	1.641	1.646	1.652	1.661	1.670	1.680	1.691	1.702	1.715	1.730	1.745	1.761	1.778	1.795	1.812	1.832	1.854	1.875	1.898	1.919	1.942	1.966	1.991	2.016	2.041	2.069	2.095	2.121	2.149	2.178	2.205	2.232	2.260	2.289	2.318	2.345	2.372	2.401	2.428	2.456	2.482	2.509	2.534	2.560	2.585	2.609	2.634	2.656	2.680	2.701	2.722	2.742	2.762	2.781	2.800	2.816	2.832	2.849	2.864	2.879	2.891	2.904	2.915	2.926	2.936	2.945	2.955	2.962	2.970	2.978	2.984	2.990	2.994	3.000	3.004	3.008	3.011	3.016	3.019	3.022	3.028	3.031	3.035	3.039	3.041	100.000	5.000	2.000	1.000	6.000	0.000	0.000	0.000	0.000	0.000	0.000	0.000	0.000	0.000	0.000	0.000	0.000	0.000	-0.314	-0.330	-0.348	-0.364	-0.382	-0.399	-0.415	-0.431	-0.446	-0.461	-0.476	-0.490	-0.502	-0.515	-0.526	-0.536	-0.546	-0.555	-0.561	-0.568	-0.572	-0.576	-0.579	-0.580	-0.580	-0.579	-0.576	-0.572	-0.568	-0.561	-0.554	-0.545	-0.536	-0.526	-0.512	-0.500	-0.486	-0.472	-0.458	-0.441	-0.425	-0.408	-0.389	-0.369	-0.350	-0.330	-0.309	-0.289	-0.266	-0.245	-0.222	-0.201	-0.180	-0.158	-0.135	-0.111	-0.090	-0.068	-0.045	-0.024	-0.002	0.019	0.041	0.062	0.082	0.104	0.124	0.144	0.164	0.184	0.202	0.221	0.239	0.258	0.275	0.292	0.310	0.328	0.342	0.359	0.375	0.391	0.406	0.421	0.436	0.451	0.465	0.480	0.494	0.507	0.521	0.534	0.548	0.560	0.572	0.584	0.598	0.609	0.620	0.632	0.645	0.656	0.668	0.679	0.690	0.701	0.712	0.724	0.735	0.745	0.758	0.768	0.779	0.790	0.800	0.811	0.822	0.832	0.845	0.855	0.866	0.878	0.888	0.900	0.910	0.922	0.934	0.945	0.956	0.969	0.980	0.992	1.004	1.015	1.028	1.039	1.050	1.064	1.075	1.086	1.099	1.111	1.122	1.134	1.148	1.159	1.170	1.181	1.194	1.204	1.216	1.226	1.238	1.249	1.258	1.269	1.279	1.288	1.298	1.306	1.314	1.324	1.331	1.339	1.346	1.355	1.361	1.368	1.374	1.380	1.386	1.391	1.396	1.401	1.405	1.410	1.412	1.416	1.420	1.422	1.425	1.428	1.429	1.430	1.431	1.432	1.431	1.431	1.431	1.430	1.429	1.428	1.424	1.421	1.419	1.415	1.411	1.408	1.402	1.398	1.391	1.385	1.379	1.372	1.365	1.356	1.349	1.340	1.331	1.322	1.311	1.302	1.291	1.281	1.269	1.258	1.246	1.234	1.221	1.209	1.196	1.182	1.169	1.156	1.142	1.128	1.114	1.099	1.085	1.071	1.058	1.042	1.028	1.014	0.999	0.985	0.971	0.956	0.942	0.928	0.914	0.900	0.886	0.872	0.859	0.845	0.831	0.819	0.805	0.792	0.779	0.766	0.752	0.740	0.728	0.716	0.704	0.690	0.679	0.666	0.655	0.642	0.630	0.619	0.606	0.594	0.582	0.570	0.559	0.546	0.535	0.524	0.511	0.500	0.488	0.478	0.466	0.454	0.444	0.432	0.421	0.411	0.400	0.390	0.380	0.370	0.360	0.350	0.340	0.331	0.322	0.314	0.305	0.298	0.289	0.281	0.274	0.266	0.260	0.255	0.249	0.242	0.238	0.232	0.229	0.224	0.220	0.216	0.214	0.210	0.209	0.205	0.204	0.201	0.200	0.199	0.198	0.196	0.196	0.196	0.195	0.195	0.195	0.195	0.195	0.195	0.195	0.196	0.196	0.198	0.198	0.198	0.199	0.200	0.200	0.200	0.201	0.200	0.201	0.201	0.200	0.200	0.200	0.199	0.199	0.198	0.196	0.195	0.192	0.191	0.190	0.186	0.185	0.181	0.179	0.175	0.170	0.166	0.161	0.155	0.150	0.144	0.138	0.131	0.124	0.116	0.108	0.100	0.091	0.081	0.071	0.061	0.050	0.039	0.028	0.016	0.004	-0.009	-0.022	-0.036	-0.051	-0.065	-0.079	-0.094	-0.109	-0.122	-0.138	-0.152	-0.169	-0.182	-0.198	-0.214	-0.229	-0.244	-0.258	-0.271	-0.286	-0.300	-0.312	-0.325	-0.338	-0.349	-0.360	-0.371	-0.379	-0.388	-0.395	-0.402	-0.409	-0.412	-0.416	-0.419	-0.421	-0.424	-0.424	-0.422	-0.420	-0.418	-0.414	-0.409	-0.402	-0.395	-0.386	-0.378	-0.369	-0.359	-0.346	-0.336	-0.322	-0.310	-0.296	-0.282	-0.269	-0.252	-0.239	-0.224	-0.208	-0.192	-0.175	-0.160	-0.145	-0.129	-0.114	-0.100	-0.085	-0.071	-0.058	-0.044	-0.031	-0.020	-0.009	0.002	0.012	0.021	0.030	0.038	0.044	0.050	0.055	0.060	0.064	0.068	0.069	0.071	0.072	0.072	0.074	0.072	0.071	0.070	0.069	0.066	0.064	0.061	0.058	0.054	0.051	0.048	0.044	0.041	0.038	0.035	0.032	0.030	0.029	0.026	0.025	0.026	0.025	0.025	0.026	0.029	0.030	0.034	0.036	0.040	0.045	0.051	0.056	0.064	0.070	0.079	0.088	0.098	0.106	0.118	0.128	0.140	0.151	0.162	0.176	0.189	0.201	0.214	0.228	0.241	0.254	0.268	0.280	0.294	0.306	0.320	0.332	0.345	0.356	0.369	0.379	0.390	0.400	0.410	0.419	0.428	0.436	0.444	0.450	0.456	0.462	0.468	0.472	0.478	0.480	0.482	0.485	0.486	0.488	0.488	0.486	0.486	0.485	0.484	0.481	0.480	0.478	0.474	0.471	0.468	0.464	0.460	0.456	0.451	0.448	0.442	0.438	0.434	0.430	0.425	0.421	0.416	0.414	0.409	0.406	0.402	0.400	0.396	0.395	0.391	0.389	0.388	0.385	0.384	0.382	0.380	0.379	0.378	0.378	0.376	0.375	0.374	0.372	0.372	0.372	0.371	0.371	0.369	0.369	0.369	0.368	0.366	0.366	0.365	0.364	0.364	0.361	0.360	0.359	0.356	0.355	0.354	0.351	0.349	0.346	0.345	0.342	0.340	0.336	0.335	0.332	0.329	0.326	0.324	0.321	0.319	0.316	0.314	0.312	0.310	0.309	0.306	0.305	0.304	0.302	0.300	0.300	0.299	0.299	0.299	0.299	0.299	0.300	0.301	0.301	0.304	0.305	0.306	0.310	0.311	0.314	0.316	0.319	0.321	0.325	0.328	0.330	0.334	0.336	0.340	0.344	0.346	0.349	0.351	0.355	0.359	0.360	0.362	0.365	0.366	0.369	0.371	0.372	0.372	0.374	0.374	0.375	0.375	0.375	0.375	0.375	0.372	0.372	0.371	0.370	0.369	0.366	0.364	0.361	0.359	0.358	0.354	0.351	0.350	0.346	0.344	0.341	0.339	0.336	0.334	0.332	0.331	0.329	0.328	0.325	0.325	0.325	0.324	0.324	0.324	0.324	0.325	0.326	0.329	0.330	0.334	0.335	0.340	0.342	0.346	0.352	0.358	0.364	0.370	0.378	0.385	0.394	0.402	0.412	0.422	0.434	0.445	0.458	0.470	0.484	0.498	0.512	0.528	0.542	0.560	0.578	0.595	0.612	0.631	0.651	0.671	0.691	0.712	0.734	0.756	0.780	0.802	0.826	0.850	0.875	0.900	0.925	0.951	0.976	1.002	1.029	1.055	1.082	1.109	1.136	1.164	1.191	1.219	1.245	1.272	1.299	1.325	1.351	1.376	1.402	1.428	1.452	1.478	1.501	1.524	1.546	1.568	1.589	1.609	1.629	1.648	1.666	1.682	1.699	1.714	1.729	1.742	1.754	1.765	1.775	1.785	1.794	1.801	1.808	1.814	1.818	1.821	1.824	1.825	1.826	1.826	1.825	1.822	1.820	1.818	1.815	1.810	1.806	1.801	1.795	1.790	1.784	1.776	1.771	1.764	1.756	1.749	1.742	1.735	1.728	1.721	1.715	1.709	1.704	1.699	1.694	1.689	1.685	1.681	1.679	1.678	1.676	1.675	1.674	1.675	1.675	1.678	1.680	1.682	1.688	1.691	1.698	1.704	1.711	1.718	1.725	1.734	1.742	1.752	1.764	1.775	1.785	1.798	1.810	1.822	1.835	1.849	1.861	1.875	1.889	1.902	1.916	1.930	1.944	1.958	1.971	1.985	1.998	2.010	2.022	2.035	2.047	2.059	2.070	2.081	2.091	2.102	2.112	2.121	2.130	2.139	2.146	2.154	2.161	2.168	2.172	2.179	2.184	2.189	2.192	2.196	2.200	2.204	2.206	2.209	2.210	2.212	2.215	2.215	2.218	2.218	2.219	2.219	2.219	2.220	2.219	2.220	2.219	2.219	2.218	2.219	2.218	2.216	2.216	2.216	2.215	2.214	2.212	2.211	2.211	2.209	2.208	2.205	2.204	2.202	2.200	2.198	2.196	2.192	2.190	2.186	2.184	2.180	2.176	2.172	2.168	2.164	2.160	2.155	2.150	2.145	2.139	2.134	2.128	2.122	2.115	2.109	2.102	2.095	2.089	2.081	2.075	2.066	2.060	2.051	2.045	2.038	2.031	2.024	2.018	2.011	2.005	1.999	1.992	1.988	1.982	1.979	1.974	1.970	1.968	1.964	1.962	1.960	1.960	1.960	1.961	1.961	1.962	1.965	1.970	1.974	1.979	1.984	1.990	1.996	2.005	2.013	2.021	2.031	2.041	2.051	2.064	2.076	2.089	2.102	2.116	2.130	2.145	2.159	2.175	2.191	2.208	2.224	2.240	2.259	2.275	2.292	2.310	2.328	2.345	2.362	2.381	2.398	2.415	2.432	2.450	2.468	2.484	2.500	2.518	2.532	2.549	2.565	2.580	2.596	2.611	2.626	2.640	2.654	2.666	2.681	2.692	2.706	2.719	2.730	2.741	2.752	2.762	2.774	2.782	2.792	2.801	2.810	2.819	2.826	2.834	2.841	2.846	2.854	2.859	2.865	2.869	2.872	2.878	2.880	2.882	2.885	2.886	2.888	2.888	2.888	2.889	2.888	2.886	2.884	2.881	2.879	2.875	2.870	2.866	2.860	2.855	2.849	2.842	2.835	2.826	2.819	2.810	2.801	2.792	2.782	2.771	2.761	2.750	2.739	2.728	2.715	2.702	2.691	2.678	2.666	2.652	2.640	2.626	2.612	2.601	2.588	2.575	2.562	2.549	2.538	2.524	2.511	2.500	2.488	2.475	2.462	2.451	2.439	2.428	2.418	2.408	2.396	2.386	2.375	2.365	2.356	2.346	2.336	2.328	2.319	2.310	2.301	2.292	2.282	2.275	2.268	2.258	2.250	2.241	2.235	2.226	2.219	2.210	2.202	2.195	2.186	2.179	2.170	2.162	2.154	2.145	2.138	2.129	2.119	2.111	2.101	2.092	2.084	2.075	2.066	2.056	2.046	2.038	2.029	2.020	2.011	2.001	1.992	1.985	1.975	1.966	1.959	1.950	1.942	1.935	1.928	1.920	1.914	1.908	1.902	1.896	1.890	1.886	1.882	1.878	1.875	1.871	1.869	1.866	1.865	1.864	1.861	1.861	1.861	1.860	1.861	1.862	1.864	1.865	1.866	1.869	1.870	1.872	1.875	1.879	1.880	1.884	1.888	1.890	1.891	1.894	1.896	1.900	1.901	1.902	1.904	1.906	1.906	1.908	1.908	1.908	1.906	1.906	1.905	1.902	1.900	1.898	1.894	1.889	1.885	1.881	1.875	1.869	1.861	1.855	1.848	1.840	1.830	1.821	1.811	1.801	1.790	1.779	1.768	1.755	1.741	1.729	1.715	1.700	1.686	1.671	1.656	1.641	1.625	1.609	1.591	1.575	1.558	1.540	1.522	1.505	1.486	1.468	1.449	1.430	1.410	1.392	1.372	1.354	1.334	1.314	1.294	1.272	1.254	1.234	1.212	1.192	1.171	1.150	1.130	1.110	1.089	1.069	1.049	1.029	1.009	0.989	0.968	0.949	0.929	0.910	0.891	0.874	0.855	0.838	0.820	0.804	0.788	0.772	0.758	0.742	0.730	0.716	0.705	0.694	0.682	0.674	0.664	0.655	0.649	0.642	0.638	0.632	0.630	0.628	0.626	0.626	0.628	0.629	0.632	0.636	0.641	0.646	0.654	0.661	0.670	0.681	0.691	0.702	0.715	0.729	0.744	0.759	0.774	0.790	0.806	0.825	0.842	0.861	0.880	0.900	0.920	0.940	0.960	0.981	1.001	1.022	1.042	1.064	1.085	1.106	1.128	1.148	1.169	1.189	1.210	1.230	1.250	1.269	1.288	1.308	1.326	1.345	1.362	1.381	1.398	1.416	1.432	1.449	1.466	1.481	1.498	1.512	1.528	1.541	1.556	1.571	1.585	1.599	1.612	1.626	1.640	1.652	1.666	1.680	1.692	1.705	1.719	1.731	1.744	1.756	1.770	1.782	1.796	1.809	1.821	1.835	1.848	1.862	1.875	1.890	1.902	1.916	1.930	1.944	1.958	1.971	1.984	1.998	2.011	2.025	2.039	2.052	2.065	2.079	2.091	2.104	2.116	2.129	2.141	2.152	2.164	2.175	2.185	2.196	2.206	2.216	2.225	2.234	2.242	2.250	2.258	2.265	2.272	2.279	2.285	2.291	2.298	2.301	2.306	2.310	2.314	2.319	2.322	2.325	2.329	2.332	2.336	2.339	2.342	2.346	2.349	2.352	2.358	2.360	2.365	2.370	2.375	2.380	2.385	2.392	2.399	2.405	2.412	2.421	2.429	2.438	2.448	2.458	2.468	2.479	2.490	2.502	2.515	2.528	2.540	2.554	2.569	2.582	2.596	2.612	2.628	2.642	2.656	2.672	2.688	2.704	2.718	2.732	2.748	2.762	2.776	2.790	2.802	2.816	2.829	2.840	2.851	2.861	2.871	2.881	2.889	2.896	2.902	2.909	2.914	2.916	2.920	2.921	2.922	2.922	2.921	2.919	2.916	2.911	2.906	2.899	2.892	2.884	2.874	2.864	2.852	2.840	2.828	2.814	2.799	2.782	2.768	2.750	2.732	2.714	2.694	2.674	2.654	2.632	2.611	2.589	2.568	2.545	2.521	2.498	2.474	2.449	2.425	2.401	2.376	2.351	2.328	2.304	2.279	2.255	2.230	2.206	2.182	2.159	2.135	2.112	2.089	2.066	2.045	2.024	2.002	1.981	1.962	1.942	1.922	1.905	1.886	1.870	1.854	1.838	1.821	1.808	1.792	1.779	1.766	1.754	1.742	1.731	1.721	1.711	1.702	1.694	1.685	1.679	1.672	1.665	1.659	1.654	1.649	1.644	1.640	1.636	1.632	1.629	1.625	1.622	1.619	1.618	1.614	1.611	1.609	1.608	1.604	1.601	1.599	1.596	1.592	1.590	1.586	1.582	1.580	1.575	1.571	1.566	1.561	1.556	1.550	1.545	1.539	1.532	1.525	1.519	1.511	1.504	1.496	1.489	1.480	1.471	1.462	1.454	1.445	1.436	1.428	1.418	1.409	1.400	1.390	1.381	1.374	1.365	1.356	1.348	1.340	1.332	1.325	1.318	1.311	1.305	1.299	1.295	1.289	1.285	1.281	1.279	1.276	1.274	1.272	1.272	1.272	1.272	1.275	1.278	1.281	1.285	1.289	1.295	1.301	1.309	1.316	1.325	1.334	1.345	1.356	1.368	1.381	1.394	1.408	1.424	1.439	1.455	1.474	1.490	1.510	1.529	1.550	1.570	1.591	1.614	1.636	1.659	1.684	1.706	1.731	1.756	1.781	1.805	1.831	1.856	1.882	1.908	1.934	1.959	1.985	2.010	2.035	2.060	2.085	2.109	2.132	2.156	2.179	2.200	2.222	2.244	2.265	2.284	2.302	2.321	2.339	2.355	2.370	2.385	2.400	2.411	2.424	2.435	2.445	2.455	2.462	2.469	2.476	2.481	2.486	2.489	2.491	2.494	2.494	2.494	2.492	2.492	2.489	2.486	2.482	2.478	2.472	2.468	2.460	2.452	2.445	2.438	2.429	2.420	2.410	2.400	2.390	2.379	2.368	2.356	2.344	2.331	2.320	2.308	2.295	2.281	2.269	2.255	2.242	2.229	2.216	2.202	2.189	2.175	2.161	2.148	2.134	2.120	2.106	2.092	2.079	2.065	2.051	2.038	2.025	2.011	1.999	1.986	1.974	1.961	1.950	1.939	1.928	1.918	1.906	1.898	1.888	1.878	1.870	1.861	1.854	1.848	1.840	1.834	1.829	1.825	1.821	1.819	1.816	1.814	1.814	1.812	1.814	1.815	1.818	1.821	1.825	1.829	1.834	1.840	1.848	1.855	1.862	1.872	1.882	1.891	1.902	1.914	1.925	1.939	1.951	1.964	1.979	1.991	2.005	2.019	2.034	2.046	2.060	2.075	2.089	2.101	2.114	2.128	2.139	2.150	2.161	2.171	2.181	2.191	2.199	2.205	2.211	2.216	2.221	2.225	2.226	2.228	2.228	2.225	2.222	2.219	2.212	2.206	2.199	2.190	2.180	2.169	2.155	2.142	2.126	2.111	2.095	2.076	2.058	2.038	2.018	1.995	1.972	1.950	1.926	1.902	1.878	1.852	1.828	1.802	1.776	1.750	1.725	1.699	1.672	1.648	1.622	1.598	1.572	1.549	1.526	1.502	1.480	1.459	1.438	1.418	1.398	1.380	1.361	1.345	1.330	1.315	1.301	1.288	1.276	1.264	1.254	1.245	1.238	1.230	1.221	1.216	1.211	1.206	1.204	1.199	1.198	1.195	1.192	1.191	1.190	1.188	1.188	1.186	1.185	1.184	1.182	1.181	1.180	1.178	1.174	1.171	1.168	1.162	1.156	1.151	1.145	1.136	1.128	1.118	1.106	1.095	1.081	1.068	1.051	1.035	1.019	0.999	0.979	0.956	0.935	0.911	0.886	0.860	0.832	0.804	0.775	0.745	0.714	0.682	0.650	0.615	0.581	0.545	0.510	0.475	0.438	0.401	0.365	0.328	0.291	0.254	0.216	0.180	0.144	0.108	0.072	0.036	0.002	-0.031	-0.065	-0.098	-0.129	-0.160	-0.190	-0.219	-0.246	-0.271	-0.298	-0.321	-0.345	-0.365	-0.386	-0.404	-0.421	-0.438	-0.452	-0.465	-0.478	-0.488	-0.496	-0.504	-0.510	-0.515	-0.518	-0.520	-0.521	-0.521	-0.520	-0.518	-0.514	-0.510	-0.504	-0.498	-0.490	-0.482	-0.474	-0.465	-0.455	-0.445	-0.434	-0.422	-0.411	-0.399	-0.388	-0.376	-0.364	-0.351	-0.340	-0.326	-0.314	-0.302	-0.291	-0.280	-0.268	-0.256	-0.246	-0.235	-0.225	-0.215	-0.206	-0.198	-0.189	-0.180	-0.171	-0.164	-0.156	-0.150	-0.142	-0.138	-0.131	-0.125	-0.120	-0.115	-0.110	-0.105	-0.101	-0.096	-0.092	-0.088	-0.084	-0.079	-0.075	-0.071	-0.068	-0.064	-0.059	-0.055	-0.050	-0.046	-0.041	-0.038	-0.032	-0.028	-0.021	-0.018	-0.011	-0.006	0.000	0.008	0.012	0.019	0.025	0.032	0.039	0.046	0.052	0.060	0.066	0.075	0.081	0.090	0.098	0.105	0.112	0.120	0.128	0.135	0.144	0.150	0.159	0.166	0.174	0.180	0.189	0.195	0.202	0.210	0.216	0.222	0.230	0.235	0.241	0.248	0.251	0.258	0.262	0.268	0.271	0.275	0.280	0.282	0.286	0.289	0.292	0.294	0.296	0.298	0.299	0.300	0.300	0.300	0.300	0.300	0.299	0.298	0.296	0.295	0.294	0.291	0.289	0.285	0.281	0.279	0.275	0.270	0.266	0.260	0.255	0.250	0.245	0.238	0.231	0.226	0.219	0.211	0.205	0.198	0.190	0.184	0.176	0.170	0.162	0.155	0.149	0.142	0.135	0.129	0.121	0.115	0.109	0.101	0.096	0.090	0.085	0.081	0.076	0.071	0.068	0.065	0.061	0.059	0.058	0.055	0.054	0.054	0.054	0.055	0.056	0.058	0.061	0.064	0.068	0.071	0.076	0.081	0.088	0.094	0.100	0.109	0.118	0.126	0.135	0.145	0.155	0.166	0.176	0.188	0.200	0.211	0.225	0.238	0.250	0.264	0.278	0.291	0.305	0.319	0.334	0.349	0.364	0.379	0.392	0.409	0.424	0.439	0.454	0.470	0.485	0.501	0.515	0.531	0.548	0.562	0.576	0.592	0.608	0.624	0.638	0.652	0.668	0.681	0.696	0.711	0.726	0.740	0.755	0.769	0.782	0.796	0.810	0.824	0.838	0.851	0.865	0.878	0.891	0.904	0.918	0.929	0.942	0.954	0.965	0.978	0.989	1.000	1.012	1.022	1.032	1.044	1.054	1.064	1.074	1.084	1.094	1.102	1.111	1.120	1.128	1.136	1.144	1.151	1.158	1.164	1.171	1.178	1.182	1.188	1.194	1.198	1.202	1.206	1.211	1.214	1.218	1.220	1.224	1.225	1.229	1.230	1.232	1.232	1.235	1.236	1.236	1.238	1.239	1.239	1.240	1.240	1.239	1.239	1.239	1.240	1.239	1.238	1.239	1.238	1.236	1.236	1.236	1.235	1.235	1.234	1.234	1.232	1.231	1.231	1.230	1.229	1.229	1.226	1.226	1.225	1.225	1.224	1.221	1.219	1.219	1.216	1.214	1.212	1.209	1.208	1.205	1.201	1.199	1.195	1.191	1.188	1.182	1.179	1.174	1.170	1.164	1.159	1.152	1.146	1.141	1.134	1.128	1.120	1.112	1.105	1.098	1.090	1.082	1.074	1.066	1.058	1.049	1.041	1.032	1.025	1.016	1.008	1.000	0.991	0.982	0.975	0.966	0.959	0.951	0.944	0.936	0.929	0.921	0.915	0.908	0.901	0.894	0.889	0.882	0.876	0.870	0.864	0.859	0.852	0.848	0.842	0.838	0.831	0.828	0.821	0.816	0.812	0.808	0.802	0.799	0.795	0.790	0.785	0.781	0.778	0.774	0.769	0.765	0.761	0.759	0.754	0.750	0.748	0.744	0.741	0.739	0.736	0.734	0.731	0.729	0.728	0.726	0.725	0.725	0.724	0.722	0.722	0.724	0.724	0.725	0.726	0.728	0.730	0.732	0.735	0.738	0.741	0.744	0.746	0.750	0.755	0.759	0.762	0.768	0.771	0.776	0.781	0.785	0.790	0.795	0.800	0.805	0.809	0.814	0.819	0.821	0.825	0.829	0.832	0.835	0.838	0.840	0.841	0.842	0.845	0.845	0.845	0.846	0.846	0.846	0.845	0.844	0.841	0.840	0.839	0.836	0.834	0.831	0.828	0.825	0.821	0.819	0.815	0.812	0.810	0.806	0.802	0.799	0.796	0.794	0.792	0.789	0.786	0.785	0.785	0.784	0.784	0.782	0.782	0.784	0.784	0.786	0.788	0.790	0.791	0.795	0.799	0.801	0.805	0.809	0.815	0.819	0.825	0.830	0.835	0.841	0.848	0.854	0.860	0.866	0.872	0.880	0.885	0.891	0.898	0.904	0.909	0.915	0.920	0.924	0.929	0.935	0.939	0.942	0.945	0.948	0.950	0.952	0.954	0.955	0.955	0.956	0.956	0.956	0.955	0.952	0.950	0.948	0.945	0.941	0.938	0.932	0.929	0.924	0.919	0.912	0.906	0.899	0.892	0.885	0.876	0.869	0.860	0.851	0.842	0.834	0.824	0.814	0.805	0.794	0.785	0.774	0.762	0.752	0.741	0.730	0.719	0.708	0.695	0.684	0.672	0.660	0.648	0.638	0.625	0.614	0.600	0.588	0.575	0.564	0.551	0.540	0.526	0.514	0.501	0.490	0.478	0.464	0.452	0.440	0.428	0.416	0.404	0.391	0.380	0.368	0.355	0.344	0.332	0.321	0.310	0.299	0.288	0.276	0.265	0.254	0.244	0.234	0.224	0.212	0.202	0.194	0.185	0.175	0.166	0.158	0.149	0.141	0.134	0.126	0.119	0.112	0.105	0.099	0.092	0.088	0.081	0.076	0.072	0.068	0.064	0.060	0.056	0.054	0.052	0.050	0.049	0.046	0.046	0.046	0.045	0.045	0.046	0.046	0.049	0.050	0.052	0.054	0.056	0.059	0.062	0.066	0.070	0.074	0.078	0.081	0.086	0.091	0.096	0.101	0.106	0.111	0.116	0.121	0.126	0.132	0.136	0.141	0.145	0.151	0.155	0.160	0.164	0.168	0.171	0.175	0.179	0.181	0.184	0.185	0.188	0.190	0.191	0.192	0.192	0.194	0.194	0.195	0.195	0.194	0.194	0.194	0.191	0.190	0.189	0.188	0.186	0.184	0.182	0.180	0.180	0.178	0.176	0.175	0.174	0.172	0.171	0.171	0.171	0.172	0.172	0.174	0.175	0.176	0.180	0.182	0.186	0.190	0.195	0.201	0.208	0.214	0.222	0.231	0.240	0.249	0.261	0.271	0.284	0.298	0.310	0.324	0.339	0.355	0.371	0.388	0.405	0.424	0.442	0.461	0.481	0.501	0.521	0.541	0.564	0.584	0.605	0.626	0.648	0.669	0.691	0.714	0.735	0.756	0.776	0.799	0.819	0.839	0.859	0.878	0.896	0.914	0.930	0.948	0.964	0.979	0.994	1.006	1.020	1.031	1.042	1.052	1.061	1.069	1.076	1.082	1.088	1.091	1.095	1.096	1.096	1.096	1.095	1.092	1.090	1.085	1.080	1.075	1.068	1.060	1.051	1.042	1.032	1.022	1.011	0.999	0.986	0.974	0.960	0.948	0.932	0.918	0.902	0.886	0.872	0.856	0.841	0.825	0.810	0.795	0.780	0.765	0.750	0.735	0.721	0.706	0.694	0.680	0.668	0.656	0.642	0.632	0.621	0.611	0.602	0.594	0.585	0.578	0.570	0.562	0.558	0.551	0.546	0.542	0.539	0.536	0.534	0.532	0.530	0.530	0.530	0.531	0.531	0.532	0.534	0.535	0.536	0.540	0.541	0.544	0.546	0.550	0.552	0.555	0.559	0.562	0.565	0.568	0.570	0.572	0.575	0.576	0.579	0.580	0.581	0.581	0.582	0.582	0.584	0.584	0.581	0.581	0.580	0.578	0.576	0.574	0.572	0.570	0.568	0.565	0.561	0.559	0.555	0.552	0.550	0.546	0.544	0.540	0.539	0.535	0.532	0.532	0.530	0.529	0.528	0.528	0.528	0.528	0.530	0.530	0.534	0.536	0.540	0.545	0.550	0.556	0.562	0.570	0.579	0.588	0.598	0.609	0.620	0.632	0.646	0.660	0.675	0.691	0.708	0.726	0.744	0.764	0.784	0.804	0.828	0.849	0.872	0.895	0.920	0.945	0.970	0.996	1.024	1.051	1.079	1.106	1.136	1.165	1.195	1.225	1.256	1.286	1.318	1.349	1.379	1.411	1.444	1.475	1.508	1.539	1.572	1.604	1.635	1.668	1.699	1.731	1.762	1.794	1.826	1.856	1.888	1.918	1.948	1.978	2.007	2.036	2.066	2.094	2.122	2.149	2.176	2.204	2.230	2.255	2.280	2.304	2.329	2.352	2.375	2.398	2.420	2.440	2.462	2.481	2.501	2.520	2.539	2.558	2.575	2.591	2.609	2.624	2.640	2.655	2.670	2.684	2.698	2.711	2.724	2.738	2.750	2.761	2.774	2.785	2.798	2.808	2.818	2.829	2.839	2.849	2.859	2.869	2.879	2.888	2.898	2.908	2.916	2.926	2.935	2.945	2.955	2.964	2.974	2.982	2.992	3.002	3.012	3.021	3.031	3.041	3.051	3.060	3.070	3.080	3.090	3.100	3.111	3.120	3.130	3.141	3.151	3.162	3.172	3.184	3.194	3.204	3.215	3.225	3.236	3.246	3.258	3.268	3.278	3.288	3.298	3.309	3.318	3.326	3.336	3.345	3.354	3.364	3.372	3.380	3.388	3.396	3.404	3.410	3.416	3.422	3.429	3.434	3.440	3.445	3.449	3.452	3.455	3.459	3.461	3.464	3.464	3.464	3.465	3.464	3.464	3.460	3.459	3.454	3.451	3.446	3.441	3.435	3.429	3.421	3.414	3.405	3.396	3.386	3.376	3.366	3.355	3.342	3.329	3.315	3.301	3.288	3.272	3.256	3.241	3.225	3.209	3.191	3.172	3.156	3.138	3.119	3.100	3.081	3.062	3.041	3.021	3.001	2.981	2.960	2.940	2.919	2.898	2.878	2.856	2.835	2.812	2.791	2.770	2.749	2.728	2.705	2.684	2.662	2.640	2.619	2.596	2.574	2.551	2.530	2.508	2.485	2.462	2.441	2.419	2.396	2.374	2.351	2.329	2.306	2.285	2.262	2.239	2.216	2.194	2.172	2.150	2.126	2.105	2.081	2.059	2.036	2.015	1.992	1.971	1.950	1.928	1.906	1.885	1.864	1.845	1.824	1.805	1.784	1.765	1.748	1.728	1.710	1.694	1.676	1.660	1.645	1.629	1.616	1.601	1.589	1.576	1.565	1.555	1.544	1.536	1.528	1.520	1.514	1.509	1.504	1.500	1.498	1.496	1.495	1.495	1.496	1.499	1.501	1.505	1.510	1.516	1.522	1.530	1.539	1.549	1.559	1.570	1.581	1.594	1.606	1.620	1.634	1.649	1.664	1.680	1.696	1.712	1.729	1.748	1.765	1.782	1.800	1.819	1.836	1.855	1.871	1.890	1.906	1.924	1.940	1.956	1.971	1.986	2.000	2.014	2.027	2.039	2.050	2.060	2.070	2.078	2.085	2.091	2.095	2.099	2.101	2.102	2.102	2.101	2.099	2.095	2.090	2.084	2.076	2.069	2.058	2.047	2.035	2.021	2.007	1.992	1.976	1.959	1.940	1.921	1.901	1.881	1.860	1.838	1.816	1.794	1.770	1.746	1.724	1.700	1.676	1.652	1.630	1.608	1.584	1.561	1.539	1.518	1.496	1.475	1.455	1.435	1.418	1.400	1.382	1.366	1.352	1.338	1.324	1.311	1.300	1.290	1.279	1.270	1.262	1.255	1.249	1.242	1.236	1.234	1.229	1.225	1.222	1.220	1.218	1.215	1.214	1.211	1.210	1.209	1.206	1.205	1.202	1.200	1.198	1.192	1.190	1.185	1.180	1.172	1.166	1.159	1.150	1.141	1.131	1.119	1.108	1.094	1.079	1.064	1.046	1.029	1.010	0.991	0.970	0.949	0.926	0.902	0.878	0.852	0.826	0.800	0.772	0.745	0.718	0.689	0.659	0.629	0.600	0.570	0.540	0.510	0.480	0.449	0.419	0.389	0.359	0.330	0.301	0.271	0.244	0.216	0.190	0.162	0.138	0.112	0.088	0.064	0.041	0.018	-0.004	-0.025	-0.045	-0.065	-0.084	-0.101	-0.119	-0.135	-0.150	-0.166	-0.179	-0.194	-0.206	-0.219	-0.230	-0.242	-0.252	-0.262	-0.272	-0.282	-0.290	-0.300	-0.308	-0.316	-0.324	-0.331	-0.338	-0.345	-0.350	-0.358	-0.364	-0.369	-0.374	-0.380	-0.384	-0.390	-0.394	-0.400	-0.404	-0.409	-0.411	-0.416	-0.420	-0.424	-0.429	-0.431	-0.435	-0.436	-0.440	-0.442	-0.444	-0.446	-0.448	-0.449	-0.450	-0.451	-0.452	-0.452	-0.454	-0.454	-0.452	-0.452	-0.452	-0.451	-0.449	-0.448	-0.446	-0.444	-0.441	-0.438	-0.435	-0.432	-0.429	-0.424	-0.420	-0.414	-0.409	-0.404	-0.399	-0.391	-0.386	-0.380	-0.374	-0.366	-0.360	-0.352	-0.345	-0.338	-0.331	-0.324	-0.316	-0.310	-0.304	-0.296	-0.289	-0.282	-0.275	-0.269	-0.262	-0.256	-0.250	-0.245	-0.239	-0.234	-0.230	-0.225	-0.221	-0.218	-0.214	-0.211	-0.210	-0.208	-0.205	-0.205	-0.204	-0.205	-0.205	-0.206	-0.208	-0.210	-0.212	-0.215	-0.219	-0.222	-0.228	-0.232	-0.239	-0.244	-0.250	-0.256	-0.265	-0.271	-0.279	-0.288	-0.295	-0.302	-0.311	-0.319	-0.326	-0.334	-0.342	-0.350	-0.358	-0.365	-0.374	-0.380	-0.386	-0.392	-0.398	-0.404	-0.408	-0.412	-0.416	-0.419	-0.421	-0.422	-0.425	-0.425	-0.425	-0.424	-0.422	-0.420	-0.418	-0.412	-0.409	-0.404	-0.396	-0.390	-0.382	-0.374	-0.365	-0.356	-0.345	-0.335	-0.324	-0.311	-0.299	-0.286	-0.274	-0.260	-0.246	-0.231	-0.218	-0.204	-0.188	-0.172	-0.158	-0.142	-0.128	-0.112	-0.098	-0.082	-0.068	-0.052	-0.039	-0.025	-0.011	0.002	0.015	0.028	0.040	0.051	0.064	0.075	0.085	0.096	0.106	0.114	0.124	0.131	0.140	0.148	0.155	0.161	0.168	0.174	0.179	0.185	0.189	0.194	0.198	0.201	0.205	0.209	0.211	0.214	0.216	0.219	0.221	0.224	0.226	0.229	0.230	0.232	0.235	0.238	0.240	0.242	0.245	0.249	0.251	0.255	0.259	0.262	0.268	0.271	0.276	0.282	0.288	0.294	0.300	0.306	0.315	0.322	0.331	0.339	0.349	0.358	0.368	0.378	0.390	0.401	0.412	0.426	0.440	0.452	0.468	0.482	0.498	0.514	0.531	0.548	0.565	0.582	0.601	0.620	0.640	0.659	0.679	0.699	0.720	0.740	0.761	0.781	0.802	0.825	0.846	0.868	0.889	0.910	0.932	0.954	0.975	0.996	1.018	1.038	1.059	1.079	1.099	1.119	1.138	1.158	1.176	1.194	1.212	1.229	1.246	1.261	1.278	1.292	1.306	1.321	1.334	1.346	1.356	1.368	1.379	1.389	1.398	1.405	1.412	1.420	1.426	1.432	1.436	1.441	1.444	1.446	1.449	1.449	1.450	1.450	1.450	1.449	1.448	1.445	1.444	1.440	1.436	1.432	1.429	1.425	1.420	1.415	1.409	1.404	1.398	1.392	1.386	1.380	1.372	1.366	1.359	1.352	1.346	1.340	1.332	1.326	1.320	1.312	1.308	1.300	1.294	1.288	1.281	1.274	1.268	1.261	1.256	1.249	1.244	1.238	1.231	1.226	1.219	1.212	1.208	1.201	1.195	1.189	1.181	1.175	1.169	1.162	1.154	1.148	1.140	1.132	1.124	1.116	1.108	1.099	1.089	1.079	1.069	1.058	1.048	1.038	1.025	1.014	1.001	0.989	0.976	0.964	0.950	0.936	0.921	0.908	0.894	0.879	0.864	0.849	0.834	0.819	0.804	0.789	0.772	0.758	0.742	0.729	0.714	0.700	0.686	0.671	0.658	0.645	0.632	0.621	0.609	0.598	0.586	0.576	0.566	0.556	0.548	0.539	0.531	0.522	0.515	0.510	0.502	0.498	0.492	0.489	0.484	0.480	0.476	0.474	0.472	0.469	0.466	0.465	0.464	0.461	0.460	0.458	0.456	0.456	0.454	0.451	0.449	0.448	0.444	0.441	0.439	0.435	0.431	0.426	0.421	0.416	0.411	0.404	0.398	0.389	0.381	0.372	0.364	0.354	0.342	0.330	0.318	0.305	0.291	0.275	0.260	0.244	0.228	0.210	0.191	0.174	0.154	0.135	0.114	0.092	0.070	0.048	0.025	0.002	-0.022	-0.048	-0.071	-0.096	-0.122	-0.149	-0.175	-0.202	-0.229	-0.256	-0.282	-0.311	-0.339	-0.366	-0.395	-0.424	-0.452	-0.481	-0.509	-0.538	-0.566	-0.595	-0.622	-0.651	-0.679	-0.706	-0.734	-0.760	-0.788	-0.814	-0.840	-0.866	-0.891	-0.916	-0.940	-0.964	-0.988	-1.009	-1.031	-1.052	-1.074	-1.092	-1.112	-1.131	-1.149	-1.166	-1.181	-1.198	-1.212	-1.226	-1.239	-1.250	-1.261	-1.272	-1.281	-1.291	-1.299	-1.304	-1.310	-1.315	-1.320	-1.322	-1.325	-1.328	-1.328	-1.328	-1.326	-1.325	-1.322	-1.320	-1.316	-1.311	-1.308	-1.302	-1.296	-1.290	-1.284	-1.276	-1.269	-1.259	-1.251	-1.242	-1.234	-1.225	-1.216	-1.206	-1.196	-1.188	-1.178	-1.169	-1.161	-1.152	-1.145	-1.136	-1.129	-1.122	-1.115	-1.109	-1.104	-1.099	-1.095	-1.091	-1.088	-1.086	-1.084	-1.084	-1.082	-1.085	-1.086	-1.089	-1.092	-1.096	-1.101	-1.109	-1.115	-1.124	-1.134	-1.144	-1.155	-1.168	-1.181	-1.194	-1.209	-1.224	-1.241	-1.258	-1.275	-1.294	-1.311	-1.331	-1.350	-1.370	-1.391	-1.411	-1.432	-1.454	-1.475	-1.496	-1.519	-1.540	-1.560	-1.580	-1.600	-1.621	-1.641	-1.659	-1.679	-1.696	-1.712	-1.730	-1.745	-1.760	-1.774	-1.786	-1.798	-1.809	-1.818	-1.825	-1.832	-1.838	-1.841	-1.845	-1.846	-1.846	-1.845	-1.842	-1.839	-1.832	-1.828	-1.819	-1.810	-1.800	-1.788	-1.774	-1.759	-1.744	-1.726	-1.709	-1.689	-1.668	-1.648	-1.624	-1.600	-1.575	-1.550	-1.524	-1.496	-1.468	-1.439	-1.409	-1.378	-1.346	-1.315	-1.282	-1.250	-1.218	-1.184	-1.150	-1.116	-1.080	-1.046	-1.011	-0.975	-0.940	-0.904	-0.868	-0.831	-0.796	-0.760	-0.724	-0.688	-0.652	-0.616	-0.580	-0.545	-0.510	-0.475	-0.440	-0.405	-0.370	-0.336	-0.302	-0.269	-0.235	-0.202	-0.171	-0.140	-0.109	-0.079	-0.049	-0.019	0.009	0.038	0.064	0.089	0.115	0.139	0.164	0.185	0.208	0.228	0.249	0.266	0.285	0.301	0.318	0.331	0.345	0.358	0.369	0.379	0.389	0.395	0.401	0.408	0.412	0.415	0.418	0.420	0.420	0.419	0.418	0.415	0.410	0.406	0.402	0.395	0.389	0.381	0.374	0.365	0.356	0.345	0.335	0.324	0.314	0.301	0.291	0.280	0.269	0.256	0.245	0.234	0.224	0.212	0.202	0.192	0.182	0.175	0.166	0.159	0.152	0.148	0.141	0.139	0.136	0.132	0.131	0.132	0.132	0.135	0.139	0.142	0.148	0.155	0.162	0.172	0.182	0.194	0.206	0.221	0.236	0.251	0.270	0.288	0.308	0.328	0.349	0.371	0.392	0.416	0.440	0.464	0.490	0.515	0.540	0.566	0.591	0.618	0.644	0.669	0.695	0.720	0.745	0.770	0.794	0.818	0.840	0.862	0.884	0.904	0.922	0.941	0.959	0.974	0.989	1.002	1.014	1.026	1.035	1.044	1.050	1.056	1.061	1.064	1.065	1.066	1.065	1.062	1.060	1.055	1.050	1.042	1.036	1.028	1.018	1.006	0.995	0.984	0.970	0.958	0.944	0.929	0.916	0.900	0.886	0.872	0.856	0.842	0.828	0.814	0.800	0.786	0.772	0.761	0.749	0.739	0.728	0.718	0.709	0.701	0.694	0.686	0.682	0.676	0.674	0.671	0.669	0.669	0.670	0.671	0.674	0.676	0.681	0.686	0.692	0.699	0.706	0.715	0.725	0.734	0.745	0.756	0.768	0.781	0.794	0.806	0.820	0.834	0.848	0.861	0.876	0.890	0.904	0.919	0.934	0.948	0.960	0.974	0.988	1.000	1.012	1.025	1.036	1.048	1.059	1.069	1.079	1.086	1.096	1.102	1.110	1.116	1.120	1.125	1.130	1.132	1.135	1.135	1.135	1.134	1.132	1.130	1.126	1.122	1.118	1.111	1.104	1.096	1.088	1.079	1.069	1.058	1.046	1.034	1.021	1.006	0.991	0.976	0.961	0.945	0.928	0.909	0.891	0.871	0.852	0.832	0.811	0.791	0.770	0.749	0.728	0.705	0.682	0.660	0.639	0.618	0.595	0.574	0.551	0.529	0.509	0.486	0.465	0.444	0.424	0.404	0.384	0.364	0.345	0.326	0.309	0.290	0.274	0.258	0.241	0.228	0.212	0.200	0.186	0.175	0.164	0.152	0.144	0.135	0.128	0.120	0.114	0.109	0.104	0.100	0.098	0.095	0.095	0.094	0.094	0.095	0.098	0.101	0.105	0.109	0.114	0.119	0.126	0.132	0.140	0.149	0.156	0.166	0.176	0.186	0.196	0.208	0.219	0.230	0.242	0.255	0.266	0.279	0.291	0.304	0.318	0.330	0.342	0.355	0.369	0.380	0.392	0.404	0.416	0.426	0.439	0.449	0.460	0.470	0.480	0.489	0.498	0.506	0.514	0.521	0.529	0.535	0.541	0.546	0.551	0.558	0.561	0.565	0.569	0.571	0.574	0.576	0.578	0.580	0.580	0.581	0.581	0.581	0.582	0.581	0.581	0.580	0.579	0.579	0.578	0.576	0.574	0.572	0.570	0.568	0.566	0.562	0.560	0.558	0.555	0.552	0.550	0.546	0.542	0.539	0.536	0.532	0.529	0.526	0.522	0.520	0.516	0.512	0.509	0.506	0.501	0.498	0.494	0.489	0.485	0.481	0.476	0.471	0.468	0.461	0.456	0.450	0.446	0.440	0.432	0.426	0.421	0.415	0.408	0.400	0.395	0.388	0.381	0.374	0.366	0.360	0.352	0.345	0.339	0.330	0.324	0.318	0.309	0.302	0.295	0.290	0.282	0.278	0.271	0.265	0.260	0.255	0.249	0.244	0.240	0.236	0.232	0.230	0.226	0.225	0.222	0.221	0.220	0.220	0.219	0.220	0.220	0.222	0.224	0.226	0.229	0.232	0.235	0.239	0.242	0.246	0.251	0.256	0.261	0.266	0.272	0.278	0.284	0.290	0.295	0.301	0.306	0.312	0.319	0.324	0.330	0.336	0.340	0.345	0.350	0.354	0.359	0.362	0.365	0.369	0.371	0.372	0.374	0.376	0.376	0.376	0.376	0.375	0.374	0.371	0.369	0.366	0.362	0.359	0.354	0.348	0.341	0.336	0.329	0.321	0.314	0.305	0.296	0.286	0.276	0.266	0.254	0.244	0.231	0.219	0.206	0.192	0.180	0.166	0.152	0.138	0.122	0.108	0.092	0.078	0.060	0.045	0.029	0.011	-0.006	-0.022	-0.040	-0.058	-0.076	-0.094	-0.112	-0.130	-0.150	-0.169	-0.188	-0.208	-0.228	-0.246	-0.268	-0.286	-0.308	-0.326	-0.348	-0.369	-0.388	-0.409	-0.430	-0.450	-0.470	-0.491	-0.511	-0.532	-0.552	-0.574	-0.592	-0.612	-0.632	-0.652	-0.672	-0.692	-0.710	-0.730	-0.749	-0.766	-0.785	-0.801	-0.820	-0.836	-0.852	-0.869	-0.884	-0.899	-0.912	-0.928	-0.940	-0.952	-0.965	-0.978	-0.989	-0.999	-1.009	-1.018	-1.028	-1.035	-1.044	-1.050	-1.056	-1.062	-1.068	-1.074	-1.078	-1.081	-1.084	-1.088	-1.090	-1.091	-1.092	-1.092	-1.092	-1.092	-1.091	-1.091	-1.089	-1.086	-1.084	-1.081	-1.079	-1.074	-1.069	-1.065	-1.060	-1.055	-1.049	-1.041	-1.035	-1.029	-1.020	-1.014	-1.005	-0.995	-0.986	-0.976	-0.966	-0.956	-0.944	-0.934	-0.921	-0.910	-0.898	-0.885	-0.871	-0.859	-0.846	-0.831	-0.818	-0.802	-0.789	-0.774	-0.759	-0.742	-0.728	-0.712	-0.696	-0.680	-0.665	-0.649	-0.632	-0.618	-0.601	-0.586	-0.570	-0.554	-0.538	-0.522	-0.506	-0.490	-0.475	-0.460	-0.444	-0.429	-0.414	-0.398	-0.382	-0.368	-0.352	-0.339	-0.322	-0.308	-0.292	-0.278	-0.262	-0.246	-0.231	-0.215	-0.200	-0.185	-0.168	-0.151	-0.134	-0.116	-0.100	-0.081	-0.062	-0.044	-0.024	-0.004	0.016	0.036	0.058	0.080	0.102	0.125	0.148	0.172	0.198	0.221	0.248	0.274	0.301	0.328	0.355	0.384	0.411	0.441	0.470	0.500	0.529	0.559	0.589	0.619	0.649	0.679	0.709	0.739	0.769	0.800	0.829	0.859	0.888	0.918	0.945	0.974	1.001	1.029	1.056	1.082	1.109	1.134	1.159	1.182	1.206	1.230	1.254	1.275	1.296	1.318	1.339	1.359	1.378	1.398	1.418	1.436	1.454	1.472	1.490	1.509	1.526	1.545	1.562	1.580	1.598	1.618	1.635	1.654	1.674	1.692	1.711	1.734	1.754	1.774	1.796	1.819	1.841	1.865	1.890	1.914	1.940	1.965	1.992	2.020	2.047	2.076	2.105	2.136	2.165	2.196	2.229	2.260	2.292	2.324	2.356	2.390	2.422	2.456	2.489	2.521	2.555	2.589	2.621	2.654	2.685	2.718	2.749	2.779	2.809	2.839	2.866	2.895	2.921	2.948	2.972	2.996	3.019	3.041	3.062	3.082	3.101	3.119	3.134	3.148	3.161	3.174	3.185	3.194	3.202	3.209	3.214	3.219	3.220	3.221	3.221	3.221	3.218	3.214	3.209	3.204	3.196	3.188	3.179	3.168	3.158	3.145	3.132	3.119	3.105	3.090	3.075	3.059	3.041	3.025	3.008	2.991	2.974	2.955	2.938	2.920	2.902	2.885	2.869	2.851	2.835	2.818	2.802	2.786	2.772	2.758	2.744	2.730	2.719	2.708	2.696	2.686	2.678	2.669	2.661	2.655	2.649	2.644	2.640	2.636	2.634	2.631	2.630	2.629	2.629	2.630	2.631	2.632	2.635	2.638	2.641	2.645	2.649	2.654	2.659	2.661	2.666	2.670	2.676	2.680	2.684	2.689	2.691	2.694	2.698	2.700	2.701	2.701	2.702	2.702	2.701	2.699	2.695	2.691	2.688	2.682	2.675	2.668	2.659	2.650	2.639	2.628	2.615	2.601	2.588	2.572	2.556	2.539	2.521	2.502	2.484	2.464	2.442	2.421	2.399	2.375	2.352	2.329	2.305	2.280	2.255	2.230	2.205	2.179	2.152	2.128	2.101	2.076	2.051	2.025	2.001	1.976	1.951	1.928	1.904	1.880	1.858	1.835	1.812	1.791	1.770	1.749	1.730	1.710	1.691	1.674	1.655	1.639	1.621	1.606	1.590	1.575	1.560	1.546	1.532	1.519	1.508	1.495	1.484	1.472	1.462	1.451	1.442	1.432	1.424	1.414	1.406	1.398	1.390	1.381	1.374	1.368	1.360	1.354	1.346	1.340	1.335	1.329	1.322	1.316	1.311	1.305	1.300	1.296	1.291	1.286	1.282	1.278	1.275	1.270	1.266	1.264	1.261	1.258	1.255	1.252	1.250	1.248	1.246	1.244	1.242	1.241	1.241	1.240	1.239	1.238	1.238	1.236	1.236	1.236	1.235	1.236	1.235	1.236	1.236	1.236	1.235	1.235	1.234	1.234	1.232	1.232	1.230	1.229	1.226	1.225	1.222	1.219	1.216	1.214	1.209	1.204	1.199	1.194	1.188	1.180	1.174	1.166	1.158	1.149	1.140	1.131	1.120	1.109	1.098	1.086	1.074	1.061	1.049	1.035	1.020	1.005	0.991	0.975	0.961	0.945	0.929	0.914	0.898	0.881	0.866	0.851	0.835	0.819	0.804	0.789	0.774	0.759	0.744	0.730	0.715	0.702	0.689	0.675	0.662	0.650	0.639	0.628	0.616	0.606	0.596	0.586	0.578	0.570	0.561	0.554	0.546	0.540	0.534	0.528	0.522	0.518	0.512	0.507	0.504	0.501	0.499	0.495	0.492	0.490	0.489	0.486	0.486	0.484	0.484	0.482	0.481	0.482	0.481	0.482	0.481	0.482	0.482	0.485	0.486	0.486	0.489	0.490	0.492	0.495	0.498	0.500	0.502	0.506	0.509	0.514	0.516	0.521	0.524	0.529	0.534	0.538	0.542	0.546	0.552	0.556	0.560	0.565	0.570	0.575	0.578	0.582	0.586	0.589	0.591	0.595	0.598	0.600	0.600	0.601	0.600	0.600	0.599	0.596	0.594	0.590	0.586	0.580	0.574	0.566	0.558	0.549	0.539	0.529	0.516	0.502	0.489	0.474	0.459	0.442	0.424	0.406	0.388	0.369	0.349	0.328	0.308	0.285	0.264	0.241	0.219	0.196	0.174	0.152	0.129	0.108	0.085	0.062	0.040	0.020	-0.002	-0.024	-0.042	-0.062	-0.080	-0.099	-0.115	-0.132	-0.148	-0.162	-0.175	-0.188	-0.200	-0.211	-0.221	-0.230	-0.238	-0.245	-0.250	-0.255	-0.259	-0.262	-0.264	-0.266	-0.266	-0.266	-0.265	-0.262	-0.260	-0.256	-0.252	-0.248	-0.242	-0.236	-0.230	-0.222	-0.215	-0.208	-0.200	-0.191	-0.182	-0.172	-0.164	-0.154	-0.145	-0.135	-0.125	-0.115	-0.105	-0.095	-0.084	-0.074	-0.064	-0.054	-0.042	-0.034	-0.024	-0.014	-0.004	0.006	0.016	0.026	0.035	0.046	0.055	0.064	0.072	0.081	0.090	0.099	0.108	0.114	0.122	0.130	0.138	0.144	0.151	0.158	0.162	0.169	0.175	0.180	0.185	0.189	0.194	0.196	0.201	0.205	0.206	0.209	0.211	0.215	0.216	0.219	0.219	0.220	0.222	0.222	0.224	0.222	0.224	0.224	0.224	0.224	0.224	0.225	0.224	0.225	0.225	0.226	0.226	0.226	0.228	0.229	0.230	0.231	0.235	0.236	0.239	0.242	0.245	0.250	0.254	0.259	0.264	0.269	0.275	0.280	0.286	0.292	0.300	0.306	0.314	0.321	0.330	0.336	0.345	0.352	0.361	0.369	0.378	0.385	0.394	0.401	0.409	0.416	0.424	0.431	0.438	0.442	0.450	0.454	0.459	0.461	0.465	0.468	0.469	0.470	0.470	0.470	0.468	0.466	0.464	0.459	0.456	0.451	0.445	0.439	0.431	0.425	0.415	0.406	0.398	0.388	0.376	0.366	0.355	0.344	0.331	0.320	0.308	0.294	0.282	0.270	0.258	0.245	0.231	0.220	0.209	0.196	0.185	0.174	0.162	0.152	0.141	0.132	0.124	0.115	0.106	0.099	0.092	0.086	0.080	0.074	0.069	0.065	0.061	0.056	0.054	0.051	0.049	0.048	0.045	0.045	0.044	0.044	0.044	0.042	0.044	0.044	0.045	0.045	0.048	0.049	0.049	0.050	0.051	0.052	0.055	0.056	0.056	0.059	0.059	0.059	0.060	0.060	0.060	0.060	0.059	0.059	0.059	0.058	0.056	0.056	0.055	0.054	0.051	0.050	0.048	0.045	0.044	0.041	0.039	0.038	0.035	0.032	0.030	0.028	0.026	0.022	0.020	0.018	0.015	0.012	0.010	0.009	0.005	0.004	0.001	-0.001	-0.002	-0.005	-0.008	-0.008	-0.010	-0.011	-0.014	-0.015	-0.016	-0.018	-0.019	-0.020	-0.021	-0.024	-0.025	-0.026	-0.028	-0.029	-0.030	-0.031	-0.032	-0.034	-0.035	-0.036	-0.036	-0.039	-0.039	-0.039	-0.040	-0.040	-0.041	-0.042	-0.044	-0.045	-0.046	-0.048	-0.048	-0.049	-0.050	-0.051	-0.054	-0.055	-0.056	-0.059	-0.060	-0.062	-0.065	-0.068	-0.071	-0.072	-0.076	-0.080	-0.084	-0.088	-0.092	-0.098	-0.102	-0.108	-0.114	-0.120	-0.126	-0.132	-0.139	-0.146	-0.154	-0.161	-0.170	-0.178	-0.186	-0.196	-0.205	-0.215	-0.225	-0.235	-0.245	-0.256	-0.268	-0.278	-0.288	-0.300	-0.311	-0.321	-0.331	-0.342	-0.354	-0.364	-0.374	-0.384	-0.394	-0.401	-0.411	-0.419	-0.426	-0.434	-0.440	-0.445	-0.450	-0.455	-0.459	-0.461	-0.464	-0.464	-0.465	-0.464	-0.462	-0.461	-0.458	-0.454	-0.449	-0.442	-0.436	-0.430	-0.421	-0.412	-0.404	-0.392	-0.382	-0.370	-0.358	-0.346	-0.331	-0.318	-0.304	-0.289	-0.274	-0.259	-0.244	-0.228	-0.212	-0.198	-0.181	-0.165	-0.150	-0.134	-0.119	-0.104	-0.088	-0.074	-0.058	-0.044	-0.030	-0.015	-0.002	0.010	0.022	0.035	0.046	0.058	0.068	0.078	0.089	0.098	0.106	0.114	0.122	0.130	0.138	0.144	0.151	0.158	0.162	0.169	0.175	0.180	0.184	0.189	0.195	0.200	0.205	0.209	0.214	0.220	0.225	0.229	0.235	0.239	0.245	0.250	0.255	0.261	0.268	0.274	0.280	0.286	0.294	0.300	0.308	0.315	0.322	0.331	0.340	0.346	0.355	0.364	0.374	0.382	0.391	0.401	0.411	0.421	0.430	0.440	0.450	0.459	0.468	0.478	0.486	0.496	0.504	0.514	0.521	0.530	0.538	0.546	0.552	0.560	0.566	0.574	0.579	0.584	0.590	0.594	0.599	0.602	0.606	0.609	0.611	0.612	0.614	0.615	0.616	0.615	0.616	0.615	0.612	0.611	0.609	0.606	0.602	0.600	0.596	0.592	0.588	0.584	0.579	0.572	0.568	0.564	0.558	0.552	0.548	0.541	0.535	0.531	0.525	0.520	0.515	0.510	0.506	0.502	0.498	0.494	0.490	0.488	0.484	0.481	0.479	0.478	0.476	0.475	0.474	0.472	0.474	0.472	0.474	0.474	0.476	0.476	0.479	0.480	0.481	0.484	0.486	0.489	0.491	0.492	0.495	0.498	0.498	0.500	0.501	0.502	0.504	0.504	0.505	0.504	0.502	0.502	0.501	0.499	0.498	0.494	0.490	0.486	0.481	0.475	0.470	0.464	0.456	0.449	0.440	0.431	0.421	0.412	0.401	0.389	0.378	0.368	0.354	0.341	0.329	0.316	0.302	0.289	0.275	0.262	0.248	0.235	0.221	0.209	0.196	0.182	0.170	0.158	0.146	0.134	0.124	0.111	0.101	0.091	0.082	0.074	0.065	0.058	0.050	0.044	0.036	0.031	0.026	0.021	0.016	0.012	0.009	0.006	0.004	0.002	0.000	-0.002	-0.004	-0.005	-0.006	-0.008	-0.009	-0.010	-0.011	-0.012	-0.014	-0.015	-0.016	-0.018	-0.019	-0.021	-0.024	-0.026	-0.030	-0.032	-0.038	-0.041	-0.045	-0.049	-0.054	-0.060	-0.065	-0.071	-0.078	-0.084	-0.090	-0.096	-0.104	-0.110	-0.118	-0.124	-0.132	-0.139	-0.146	-0.152	-0.160	-0.168	-0.175	-0.180	-0.185	-0.192	-0.198	-0.202	-0.205	-0.209	-0.212	-0.215	-0.216	-0.218	-0.218	-0.218	-0.218	-0.216	-0.212	-0.210	-0.206	-0.202	-0.196	-0.190	-0.182	-0.175	-0.166	-0.158	-0.148	-0.135	-0.124	-0.112	-0.099	-0.085	-0.070	-0.055	-0.040	-0.024	-0.006	0.011	0.029	0.046	0.066	0.085	0.104	0.124	0.144	0.164	0.185	0.205	0.225	0.246	0.268	0.289	0.310	0.330	0.351	0.372	0.394	0.415	0.435	0.456	0.478	0.498	0.518	0.538	0.558	0.578	0.598	0.616	0.635	0.654	0.671	0.689	0.706	0.722	0.739	0.755	0.770	0.785	0.799	0.812	0.825	0.838	0.850	0.860	0.871	0.881	0.891	0.900	0.908	0.915	0.922	0.928	0.934	0.939	0.944	0.946	0.950	0.951	0.952	0.955	0.955	0.955	0.952	0.951	0.950	0.946	0.944	0.941	0.938	0.932	0.928	0.924	0.918	0.912	0.908	0.901	0.896	0.890	0.884	0.878	0.872	0.868	0.861	0.855	0.851	0.846	0.841	0.838	0.834	0.831	0.828	0.825	0.824	0.821	0.821	0.821	0.821	0.822	0.825	0.828	0.829	0.832	0.838	0.842	0.848	0.854	0.859	0.866	0.874	0.881	0.890	0.898	0.906	0.916	0.925	0.935	0.945	0.955	0.965	0.978	0.988	0.999	1.010	1.021	1.031	1.044	1.055	1.065	1.076	1.086	1.098	1.109	1.119	1.129	1.138	1.148	1.156	1.165	1.174	1.181	1.190	1.198	1.205	1.212	1.219	1.226	1.232	1.238	1.244	1.248	1.252	1.256	1.262	1.266	1.270	1.272	1.276	1.280	1.282	1.285	1.289	1.290	1.292	1.294	1.295	1.298	1.299	1.299	1.300	1.301	1.301	1.301	1.301	1.302	1.301	1.300	1.301	1.300	1.300	1.298	1.298	1.296	1.295	1.294	1.292	1.290	1.289	1.286	1.285	1.282	1.280	1.279	1.275	1.272	1.270	1.268	1.265	1.261	1.258	1.255	1.252	1.249	1.246	1.244	1.240	1.236	1.235	1.232	1.230	1.228	1.225	1.224	1.221	1.220	1.219	1.218	1.218	1.218	1.218	1.219	1.219	1.221	1.221	1.225	1.229	1.231	1.235	1.240	1.245	1.251	1.256	1.264	1.271	1.279	1.288	1.296	1.305	1.316	1.328	1.338	1.350	1.362	1.376	1.390	1.402	1.418	1.432	1.448	1.464	1.479	1.496	1.512	1.531	1.548	1.566	1.584	1.602	1.621	1.640	1.659	1.678	1.698	1.716	1.735	1.754	1.771	1.789	1.808	1.826	1.842	1.860	1.876	1.892	1.909	1.925	1.939	1.955	1.969	1.982	1.996	2.009	2.019	2.031	2.042	2.051	2.060	2.069	2.079	2.085	2.091	2.099	2.105	2.109	2.114	2.118	2.120	2.124	2.126	2.128	2.129	2.130	2.130	2.129	2.129	2.129	2.129	2.126	2.125	2.125	2.124	2.121	2.120	2.119	2.116	2.115	2.114	2.111	2.110	2.110	2.110	2.108	2.108	2.109	2.109	2.109	2.110	2.111	2.114	2.115	2.118	2.121	2.124	2.128	2.130	2.135	2.140	2.144	2.149	2.155	2.160	2.165	2.171	2.178	2.184	2.190	2.195	2.201	2.208	2.214	2.219	2.225	2.230	2.235	2.241	2.245	2.250	2.254	2.258	2.260	2.264	2.265	2.266	2.268	2.268	2.266	2.265	2.264	2.262	2.259	2.256	2.251	2.246	2.240	2.235	2.228	2.220	2.211	2.202	2.192	2.182	2.171	2.160	2.146	2.134	2.119	2.105	2.090	2.074	2.058	2.041	2.024	2.006	1.989	1.970	1.951	1.931	1.912	1.892	1.872	1.852	1.831	1.811	1.790	1.769	1.748	1.726	1.705	1.684	1.662	1.641	1.621	1.600	1.580	1.560	1.540	1.519	1.500	1.480	1.462	1.442	1.425	1.408	1.389	1.372	1.356	1.339	1.324	1.309	1.294	1.279	1.265	1.251	1.238	1.226	1.214	1.201	1.190	1.179	1.168	1.158	1.148	1.139	1.129	1.120	1.111	1.102	1.094	1.086	1.078	1.069	1.061	1.054	1.045	1.038	1.029	1.020	1.012	1.004	0.995	0.985	0.976	0.966	0.956	0.946	0.935	0.924	0.911	0.899	0.886	0.872	0.859	0.844	0.828	0.812	0.795	0.778	0.760	0.741	0.722	0.702	0.682	0.662	0.641	0.619	0.596	0.574	0.551	0.528	0.504	0.479	0.455	0.430	0.405	0.380	0.355	0.330	0.305	0.280	0.256	0.231	0.208	0.182	0.160	0.136	0.115	0.094	0.072	0.052	0.032	0.014	-0.005	-0.021	-0.036	-0.051	-0.065	-0.078	-0.089	-0.099	-0.108	-0.116	-0.122	-0.129	-0.132	-0.135	-0.136	-0.136	-0.135	-0.132	-0.129	-0.124	-0.118	-0.109	-0.100	-0.090	-0.078	-0.065	-0.051	-0.036	-0.021	-0.005	0.012	0.031	0.050	0.070	0.090	0.111	0.134	0.155	0.179	0.201	0.225	0.249	0.271	0.295	0.320	0.344	0.368	0.391	0.415	0.439	0.462	0.485	0.507	0.529	0.550	0.571	0.592	0.612	0.631	0.650	0.669	0.686	0.704	0.720	0.735	0.750	0.765	0.779	0.791	0.802	0.814	0.825	0.834	0.844	0.852	0.861	0.868	0.875	0.882	0.889	0.894	0.899	0.904	0.908	0.912	0.916	0.920	0.922	0.926	0.929	0.931	0.935	0.936	0.940	0.942	0.945	0.948	0.950	0.952	0.956	0.960	0.962	0.965	0.969	0.974	0.978	0.981	0.986	0.990	0.995	1.000	1.005	1.011	1.016	1.022	1.028	1.032	1.039	1.045	1.052	1.058	1.064	1.071	1.078	1.085	1.091	1.099	1.105	1.112	1.120	1.126	1.134	1.141	1.148	1.155	1.162	1.170	1.178	1.184	1.191	1.199	1.206	1.214	1.222	1.229	1.236	1.244	1.251	1.259	1.266	1.274	1.282	1.290	1.298	1.304	1.311	1.320	1.328	1.335	1.342	1.350	1.358	1.365	1.371	1.380	1.386	1.392	1.401	1.408	1.412	1.420	1.426	1.432	1.438	1.444	1.450	1.454	1.460	1.464	1.469	1.472	1.476	1.479	1.482	1.484	1.488	1.489	1.491	1.492	1.494	1.495	1.495	1.494	1.494	1.494	1.491	1.490	1.489	1.488	1.485	1.484	1.481	1.479	1.476	1.472	1.471	1.469	1.466	1.464	1.460	1.459	1.458	1.455	1.454	1.452	1.452	1.451	1.452	1.452	1.454	1.458	1.459	1.462	1.465	1.470	1.475	1.481	1.488	1.496	1.505	1.514	1.525	1.535	1.546	1.560	1.574	1.589	1.604	1.620	1.638	1.655	1.674	1.692	1.712	1.734	1.756	1.779	1.801	1.825	1.849	1.874	1.899	1.924	1.950	1.976	2.002	2.029	2.058	2.084	2.111	2.138	2.165	2.192	2.219	2.245	2.272	2.299	2.324	2.349	2.374	2.399	2.422	2.446	2.469	2.491	2.512	2.534	2.554	2.572	2.592	2.610	2.628	2.644	2.659	2.672	2.686	2.699	2.711	2.722	2.732	2.741	2.749	2.758	2.764	2.769	2.774	2.778	2.780	2.782	2.785	2.785	2.786	2.785	2.784	2.781	2.779	2.775	2.771	2.766	2.761	2.755	2.749	2.741	2.734	2.728	2.718	2.710	2.701	2.691	2.682	2.672	2.662	2.651	2.642	2.631	2.620	2.610	2.599	2.588	2.578	2.565	2.555	2.544	2.532	2.521	2.510	2.500	2.490	2.480	2.470	2.461	2.451	2.441	2.434	2.425	2.416	2.409	2.401	2.395	2.389	2.382	2.378	2.372	2.369	2.365	2.361	2.359	2.358	2.355	2.355	2.355	2.355	2.356	2.359	2.361	2.364	2.369	2.374	2.379	2.385	2.391	2.399	2.405	2.414	2.422	2.431	2.441	2.451	2.461	2.471	2.481	2.494	2.504	2.515	2.526	2.538	2.549	2.559	2.570	2.580	2.590	2.600	2.608	2.616	2.625	2.631	2.636	2.641	2.646	2.650	2.654	2.656	2.656	2.656	2.655	2.652	2.651	2.648	2.642	2.636	2.629	2.621	2.612	2.602	2.591	2.580	2.566	2.552	2.540	2.524	2.508	2.491	2.474	2.458	2.439	2.420	2.401	2.382	2.364	2.344	2.324	2.306	2.286	2.268	2.249	2.231	2.212	2.195	2.178	2.160	2.145	2.128	2.114	2.099	2.085	2.074	2.061	2.050	2.040	2.030	2.022	2.014	2.007	2.001	1.995	1.990	1.988	1.985	1.982	1.981	1.980	1.981	1.981	1.981	1.984	1.986	1.988	1.991	1.995	1.999	2.004	2.007	2.011	2.018	2.022	2.026	2.031	2.038	2.042	2.047	2.052	2.059	2.062	2.068	2.071	2.076	2.080	2.085	2.089	2.092	2.095	2.099	2.101	2.104	2.106	2.109	2.111	2.114	2.115	2.118	2.119	2.121	2.122	2.124	2.125	2.126	2.128	2.129	2.130	2.131	2.132	2.132	2.134	2.134	2.135	2.135	2.135	2.135	2.135	2.135	2.135	2.136	2.136	2.135	2.135	2.135	2.134	2.134	2.132	2.130	2.128	2.126	2.122	2.120	2.116	2.112	2.109	2.104	2.099	2.094	2.088	2.080	2.071	2.064	2.056	2.046	2.036	2.026	2.015	2.004	1.991	1.980	1.965	1.952	1.939	1.924	1.909	1.894	1.879	1.861	1.846	1.829	1.814	1.796	1.780	1.762	1.746	1.728	1.711	1.695	1.678	1.661	1.646	1.630	1.614	1.600	1.585	1.570	1.556	1.542	1.530	1.519	1.506	1.496	1.485	1.476	1.466	1.459	1.451	1.445	1.439	1.432	1.428	1.424	1.419	1.416	1.415	1.412	1.411	1.410	1.410	1.410	1.410	1.410	1.411	1.412	1.414	1.415	1.418	1.420	1.421	1.422	1.425	1.428	1.429	1.430	1.431	1.434	1.434	1.436	1.436	1.436	1.438	1.438	1.438	1.438	1.438	1.436	1.435	1.434	1.432	1.430	1.429	1.426	1.424	1.421	1.420	1.418	1.416	1.412	1.410	1.409	1.408	1.405	1.404	1.402	1.401	1.400	1.400	1.400	1.400	1.401	1.402	1.404	1.408	1.409	1.414	1.418	1.421	1.428	1.432	1.439	1.448	1.454	1.462	1.471	1.480	1.491	1.500	1.511	1.522	1.534	1.546	1.559	1.571	1.584	1.598	1.611	1.624	1.640	1.652	1.666	1.681	1.695	1.709	1.724	1.738	1.751	1.764	1.778	1.790	1.802	1.815	1.826	1.838	1.849	1.858	1.866	1.876	1.885	1.892	1.899	1.906	1.911	1.916	1.920	1.924	1.926	1.929	1.930	1.931	1.931	1.930	1.929	1.926	1.924	1.921	1.918	1.914	1.909	1.904	1.898	1.891	1.885	1.878	1.870	1.862	1.855	1.846	1.838	1.829	1.820	1.811	1.802	1.794	1.785	1.776	1.766	1.759	1.750	1.741	1.732	1.724	1.715	1.708	1.700	1.691	1.684	1.675	1.668	1.660	1.654	1.646	1.640	1.632	1.626	1.620	1.614	1.608	1.601	1.595	1.590	1.584	1.579	1.574	1.569	1.564	1.559	1.555	1.550	1.545	1.541	1.538	1.532	1.529	1.525	1.520	1.518	1.514	1.510	1.508	1.505	1.501	1.499	1.496	1.494	1.491	1.490	1.488	1.486	1.484	1.482	1.481	1.481	1.479	1.479	1.479	1.478	1.476	1.476	1.476	1.475	1.476	1.475	1.475	1.475	1.475	1.475	1.475	1.476	1.475	1.475	1.475	1.472	1.472	1.471	1.470	1.469	1.466	1.464	1.461	1.459	1.455	1.451	1.448	1.444	1.439	1.434	1.428	1.420	1.414	1.406	1.399	1.391	1.382	1.374	1.364	1.355	1.345	1.334	1.324	1.312	1.301	1.290	1.278	1.266	1.255	1.242	1.230	1.219	1.206	1.195	1.184	1.172	1.161	1.149	1.140	1.129	1.120	1.109	1.101	1.092	1.085	1.078	1.071	1.065	1.060	1.056	1.052	1.049	1.048	1.045	1.046	1.046	1.048	1.050	1.054	1.059	1.062	1.070	1.078	1.085	1.094	1.104	1.115	1.128	1.140	1.154	1.169	1.184	1.200	1.216	1.234	1.252	1.271	1.291	1.311	1.331	1.354	1.375	1.396	1.419	1.440	1.462	1.486	1.509	1.530	1.554	1.576	1.599	1.620	1.641	1.661	1.682	1.704	1.722	1.740	1.760	1.776	1.792	1.808	1.824	1.838	1.850	1.861	1.871	1.881	1.890	1.898	1.902	1.909	1.911	1.914	1.915	1.916	1.915	1.912	1.909	1.905	1.900	1.894	1.886	1.879	1.871	1.860	1.851	1.840	1.829	1.818	1.804	1.792	1.780	1.766	1.755	1.741	1.729	1.715	1.702	1.692	1.680	1.670	1.659	1.649	1.640	1.631	1.624	1.618	1.612	1.608	1.605	1.602	1.601	1.600	1.602	1.604	1.608	1.612	1.618	1.624	1.632	1.641	1.651	1.664	1.675	1.688	1.702	1.718	1.732	1.750	1.768	1.785	1.804	1.824	1.844	1.864	1.885	1.906	1.929	1.951	1.972	1.996	2.019	2.042	2.064	2.086	2.109	2.132	2.155	2.178	2.199	2.221	2.242	2.262	2.284	2.304	2.325	2.344	2.362	2.382	2.400	2.419	2.436	2.454	2.470	2.486	2.504	2.519	2.535	2.549	2.564	2.579	2.592	2.606	2.620	2.632	2.646	2.659	2.672	2.685	2.698	2.710	2.722	2.734	2.746	2.759	2.771	2.782	2.794	2.806	2.819	2.829	2.841	2.854	2.865	2.878	2.889	2.901	2.914	2.926	2.938	2.951	2.962	2.975	2.988	3.000	3.011	3.022	3.035	3.046	3.059	3.070	3.081	3.092	3.104	3.115	3.126	3.138	3.148	3.159	3.169	3.178	3.188	3.198	3.206	3.216	3.225	3.232	3.242	3.249	3.258	3.265	3.271	3.279	3.286	3.292	3.298	3.304	3.309	3.315	3.320	3.326	3.331	3.335	3.339	3.344	3.348	3.351	3.354	3.359	3.362	3.365	3.370	3.372	3.376	3.380	3.384	3.386	3.390	3.394	3.398	3.402	3.406	3.410	3.414	3.418	3.421	3.425	3.429	3.434	3.439	3.442	3.446	3.451	3.455	3.460	3.464	3.468	3.471	3.475	3.479	3.481	3.484	3.488	3.490	3.492	3.492	3.495	3.495	3.496	3.496	3.498	3.496	3.495	3.494	3.491	3.489	3.486	3.482	3.479	3.475	3.469	3.464	3.458	3.451	3.445	3.438	3.429	3.422	3.414	3.404	3.395	3.385	3.376	3.365	3.355	3.344	3.332	3.321	3.310	3.299	3.286	3.275	3.262	3.250	3.238	3.226	3.214	3.201	3.189	3.176	3.164	3.151	3.139	3.126	3.114	3.101	3.088	3.075	3.062	3.050	3.038	3.025	3.012	3.000	2.988	2.975	2.962	2.950	2.936	2.925	2.911	2.899	2.886	2.872	2.859	2.846	2.832	2.820	2.808	2.794	2.781	2.768	2.754	2.741	2.729	2.716	2.702	2.690	2.679	2.665	2.652	2.641	2.630	2.619	2.608	2.598	2.588	2.578	2.568	2.558	2.550	2.541	2.532	2.526	2.519	2.512	2.506	2.501	2.496	2.492	2.489	2.486	2.484	2.481	2.480	2.479	2.478	2.478	2.479	2.480	2.480	2.481	2.484	2.486	2.489	2.491	2.495	2.499	2.501	2.505	2.510	2.514	2.518	2.521	2.526	2.530	2.534	2.539	2.542	2.545	2.550	2.552	2.556	2.559	2.561	2.564	2.565	2.568	2.569	2.569	2.570	2.570	2.570	2.568	2.566	2.565	2.562	2.559	2.556	2.552	2.548	2.542	2.536	2.531	2.525	2.518	2.511	2.502	2.494	2.485	2.475	2.464	2.454	2.442	2.431	2.420	2.408	2.394	2.381	2.366	2.352	2.338	2.324	2.309	2.292	2.276	2.260	2.244	2.228	2.212	2.195	2.179	2.161	2.144	2.126	2.110	2.094	2.078	2.060	2.044	2.027	2.011	1.995	1.980	1.965	1.950	1.936	1.922	1.909	1.895	1.884	1.871	1.860	1.850	1.842	1.832	1.826	1.819	1.812	1.808	1.802	1.799	1.796	1.794	1.792	1.792	1.792	1.794	1.796	1.799	1.804	1.808	1.812	1.819	1.825	1.832	1.840	1.849	1.858	1.866	1.875	1.885	1.895	1.905	1.916	1.926	1.938	1.948	1.958	1.969	1.980	1.989	1.999	2.009	2.019	2.026	2.035	2.044	2.051	2.058	2.065	2.071	2.076	2.080	2.085	2.088	2.090	2.094	2.095	2.096	2.096	2.098	2.096	2.095	2.094	2.091	2.088	2.085	2.082	2.078	2.074	2.069	2.065	2.060	2.055	2.050	2.045	2.039	2.034	2.029	2.025	2.020	2.016	2.011	2.007	2.004	2.001	2.000	1.996	1.996	1.994	1.995	1.994	1.994	1.996	1.998	2.001	2.004	2.007	2.011	2.016	2.021	2.029	2.034	2.041	2.050	2.058	2.066	2.075	2.084	2.095	2.104	2.114	2.125	2.135	2.145	2.156	2.166	2.176	2.188	2.198	2.208	2.216	2.226	2.236	2.245	2.252	2.260	2.268	2.274	2.281	2.286	2.291	2.296	2.299	2.302	2.306	2.308	2.309	2.310	2.310	2.309	2.309	2.308	2.305	2.300	2.298	2.292	2.289	2.284	2.278	2.272	2.268	2.260	2.254	2.248	2.240	2.234	2.226	2.219	2.211	2.204	2.196	2.189	2.182	2.175	2.169	2.164	2.156	2.150	2.146	2.141	2.136	2.131	2.129	2.125	2.122	2.120	2.116	2.114	2.112	2.112	2.110	2.110	2.110	2.110	2.110	2.110	2.110	2.111	2.112	2.114	2.114	2.115	2.116	2.118	2.119	2.119	2.120	2.120	2.121	2.120	2.120	2.120	2.120	2.119	2.119	2.116	2.114	2.112	2.110	2.108	2.104	2.100	2.098	2.092	2.088	2.084	2.079	2.072	2.068	2.061	2.056	2.051	2.044	2.038	2.030	2.024	2.018	2.011	2.004	1.998	1.991	1.984	1.979	1.972	1.966	1.962	1.956	1.951	1.948	1.944	1.940	1.938	1.934	1.931	1.929	1.928	1.926	1.925	1.925	1.925	1.925	1.926	1.928	1.930	1.932	1.934	1.938	1.941	1.945	1.949	1.954	1.958	1.962	1.968	1.971	1.978	1.982	1.989	1.994	2.000	2.005	2.011	2.016	2.022	2.027	2.034	2.038	2.044	2.047	2.052	2.056	2.061	2.065	2.069	2.072	2.075	2.079	2.081	2.084	2.086	2.088	2.090	2.091	2.092	2.094	2.095	2.096	2.095	2.096	2.096	2.098	2.096	2.096	2.096	2.096	2.096	2.095	2.095	2.095	2.095	2.096	2.096	2.096	2.096	2.099	2.099	2.101	2.102	2.105	2.108	2.112	2.115	2.120	2.125	2.131	2.139	2.145	2.152	2.161	2.170	2.180	2.191	2.202	2.215	2.228	2.241	2.256	2.271	2.289	2.306	2.324	2.342	2.362	2.382	2.402	2.425	2.448	2.470	2.494	2.519	2.544	2.569	2.594	2.620	2.648	2.675	2.702	2.730	2.758	2.786	2.814	2.842	2.870	2.899	2.926	2.954	2.982	3.010	3.038	3.064	3.090	3.116	3.141	3.165	3.190	3.212	3.236	3.258	3.278	3.299	3.319	3.336	3.354	3.370	3.385	3.400	3.414	3.426	3.438	3.449	3.458	3.466	3.474	3.480	3.485	3.490	3.494	3.496	3.498	3.499	3.499	3.499	3.496	3.495	3.492	3.490	3.486	3.482	3.479	3.474	100.000	5.000	2.000	1.000	7.000	0.000	0.000	0.000	0.000	0.000	0.000	0.000	0.000	0.000	0.000	0.000	0.000	0.000	-1.959	-1.966	-1.975	-1.984	-1.991	-2.001	-2.009	-2.019	-2.029	-2.039	-2.049	-2.059	-2.070	-2.082	-2.092	-2.105	-2.116	-2.129	-2.141	-2.154	-2.166	-2.180	-2.194	-2.208	-2.221	-2.235	-2.250	-2.264	-2.279	-2.294	-2.308	-2.322	-2.338	-2.352	-2.369	-2.382	-2.398	-2.414	-2.429	-2.444	-2.460	-2.475	-2.491	-2.505	-2.520	-2.536	-2.551	-2.566	-2.580	-2.595	-2.610	-2.624	-2.638	-2.652	-2.666	-2.680	-2.694	-2.708	-2.720	-2.734	-2.746	-2.758	-2.770	-2.781	-2.794	-2.805	-2.815	-2.826	-2.835	-2.845	-2.855	-2.862	-2.871	-2.880	-2.888	-2.894	-2.900	-2.905	-2.911	-2.916	-2.920	-2.924	-2.926	-2.929	-2.932	-2.934	-2.935	-2.935	-2.935	-2.935	-2.934	-2.932	-2.930	-2.926	-2.925	-2.921	-2.916	-2.911	-2.908	-2.901	-2.896	-2.891	-2.884	-2.878	-2.870	-2.865	-2.858	-2.850	-2.842	-2.834	-2.828	-2.820	-2.812	-2.805	-2.798	-2.791	-2.784	-2.778	-2.770	-2.764	-2.759	-2.754	-2.748	-2.742	-2.738	-2.734	-2.731	-2.728	-2.725	-2.721	-2.720	-2.718	-2.716	-2.718	-2.716	-2.716	-2.718	-2.719	-2.720	-2.720	-2.722	-2.725	-2.728	-2.731	-2.734	-2.738	-2.740	-2.744	-2.749	-2.752	-2.756	-2.761	-2.766	-2.770	-2.774	-2.779	-2.782	-2.786	-2.790	-2.792	-2.795	-2.799	-2.801	-2.805	-2.806	-2.808	-2.810	-2.810	-2.811	-2.811	-2.812	-2.812	-2.811	-2.810	-2.809	-2.808	-2.806	-2.804	-2.800	-2.798	-2.794	-2.791	-2.788	-2.784	-2.779	-2.775	-2.769	-2.765	-2.759	-2.755	-2.749	-2.744	-2.740	-2.734	-2.729	-2.724	-2.719	-2.712	-2.708	-2.702	-2.699	-2.694	-2.690	-2.685	-2.681	-2.678	-2.674	-2.671	-2.668	-2.665	-2.662	-2.660	-2.658	-2.656	-2.656	-2.655	-2.654	-2.654	-2.654	-2.654	-2.654	-2.655	-2.656	-2.656	-2.658	-2.659	-2.662	-2.664	-2.665	-2.666	-2.669	-2.670	-2.674	-2.675	-2.676	-2.679	-2.679	-2.681	-2.682	-2.684	-2.684	-2.685	-2.685	-2.686	-2.685	-2.684	-2.684	-2.681	-2.680	-2.679	-2.675	-2.671	-2.668	-2.664	-2.658	-2.651	-2.646	-2.639	-2.632	-2.624	-2.615	-2.606	-2.596	-2.585	-2.575	-2.564	-2.551	-2.539	-2.525	-2.511	-2.496	-2.481	-2.466	-2.450	-2.432	-2.416	-2.399	-2.380	-2.362	-2.344	-2.324	-2.304	-2.285	-2.265	-2.245	-2.224	-2.202	-2.181	-2.161	-2.139	-2.116	-2.095	-2.072	-2.051	-2.029	-2.007	-1.985	-1.962	-1.940	-1.919	-1.896	-1.875	-1.854	-1.831	-1.810	-1.789	-1.769	-1.746	-1.726	-1.706	-1.688	-1.668	-1.648	-1.629	-1.610	-1.591	-1.574	-1.556	-1.540	-1.524	-1.508	-1.491	-1.478	-1.462	-1.450	-1.435	-1.424	-1.411	-1.400	-1.389	-1.380	-1.370	-1.361	-1.354	-1.348	-1.341	-1.335	-1.330	-1.326	-1.322	-1.321	-1.319	-1.318	-1.318	-1.318	-1.319	-1.321	-1.324	-1.328	-1.331	-1.336	-1.342	-1.349	-1.355	-1.364	-1.372	-1.380	-1.390	-1.400	-1.410	-1.421	-1.434	-1.444	-1.456	-1.469	-1.481	-1.494	-1.506	-1.520	-1.532	-1.548	-1.560	-1.574	-1.588	-1.600	-1.614	-1.628	-1.640	-1.654	-1.665	-1.678	-1.690	-1.701	-1.712	-1.724	-1.735	-1.745	-1.755	-1.764	-1.772	-1.781	-1.790	-1.798	-1.805	-1.811	-1.818	-1.824	-1.828	-1.834	-1.838	-1.841	-1.844	-1.848	-1.850	-1.852	-1.854	-1.855	-1.856	-1.856	-1.856	-1.856	-1.855	-1.855	-1.854	-1.851	-1.850	-1.848	-1.846	-1.844	-1.841	-1.838	-1.835	-1.831	-1.828	-1.824	-1.820	-1.816	-1.811	-1.808	-1.802	-1.800	-1.795	-1.790	-1.785	-1.781	-1.776	-1.772	-1.768	-1.762	-1.759	-1.754	-1.750	-1.746	-1.742	-1.739	-1.735	-1.731	-1.728	-1.724	-1.720	-1.718	-1.714	-1.711	-1.710	-1.708	-1.706	-1.705	-1.705	-1.702	-1.702	-1.702	-1.702	-1.704	-1.704	-1.705	-1.706	-1.709	-1.710	-1.712	-1.715	-1.719	-1.722	-1.726	-1.730	-1.734	-1.738	-1.742	-1.749	-1.754	-1.760	-1.766	-1.772	-1.779	-1.786	-1.792	-1.800	-1.808	-1.814	-1.821	-1.829	-1.838	-1.845	-1.852	-1.860	-1.869	-1.876	-1.885	-1.892	-1.900	-1.908	-1.915	-1.921	-1.930	-1.938	-1.944	-1.951	-1.958	-1.964	-1.971	-1.978	-1.984	-1.990	-1.995	-2.001	-2.006	-2.010	-2.016	-2.020	-2.024	-2.027	-2.033	-2.035	-2.039	-2.041	-2.044	-2.046	-2.049	-2.051	-2.052	-2.054	-2.055	-2.056	-2.056	-2.058	-2.059	-2.059	-2.058	-2.058	-2.058	-2.058	-2.056	-2.056	-2.055	-2.054	-2.054	-2.051	-2.050	-2.049	-2.046	-2.045	-2.044	-2.041	-2.040	-2.038	-2.035	-2.034	-2.031	-2.029	-2.025	-2.024	-2.021	-2.019	-2.015	-2.013	-2.010	-2.005	-2.002	-1.999	-1.995	-1.992	-1.989	-1.985	-1.981	-1.976	-1.971	-1.968	-1.964	-1.959	-1.954	-1.948	-1.942	-1.938	-1.931	-1.926	-1.919	-1.912	-1.905	-1.900	-1.892	-1.885	-1.878	-1.870	-1.862	-1.855	-1.845	-1.838	-1.829	-1.820	-1.811	-1.801	-1.792	-1.782	-1.774	-1.764	-1.752	-1.742	-1.732	-1.722	-1.711	-1.701	-1.690	-1.680	-1.669	-1.659	-1.648	-1.636	-1.626	-1.616	-1.604	-1.594	-1.582	-1.572	-1.561	-1.551	-1.540	-1.530	-1.519	-1.510	-1.500	-1.490	-1.480	-1.470	-1.460	-1.450	-1.441	-1.432	-1.424	-1.415	-1.406	-1.398	-1.390	-1.381	-1.374	-1.366	-1.359	-1.351	-1.345	-1.338	-1.332	-1.325	-1.320	-1.315	-1.309	-1.305	-1.300	-1.296	-1.292	-1.289	-1.286	-1.284	-1.282	-1.279	-1.278	-1.276	-1.276	-1.276	-1.278	-1.278	-1.280	-1.281	-1.282	-1.286	-1.290	-1.292	-1.298	-1.302	-1.308	-1.314	-1.319	-1.326	-1.332	-1.341	-1.350	-1.358	-1.368	-1.376	-1.386	-1.396	-1.406	-1.418	-1.429	-1.440	-1.451	-1.464	-1.476	-1.489	-1.501	-1.514	-1.528	-1.540	-1.554	-1.568	-1.581	-1.595	-1.609	-1.621	-1.635	-1.649	-1.662	-1.676	-1.689	-1.704	-1.716	-1.730	-1.744	-1.756	-1.770	-1.782	-1.795	-1.809	-1.821	-1.834	-1.848	-1.860	-1.874	-1.886	-1.900	-1.912	-1.926	-1.941	-1.955	-1.968	-1.981	-1.996	-2.010	-2.025	-2.039	-2.055	-2.069	-2.085	-2.101	-2.116	-2.134	-2.150	-2.168	-2.185	-2.202	-2.220	-2.239	-2.258	-2.276	-2.295	-2.314	-2.334	-2.352	-2.372	-2.391	-2.411	-2.432	-2.451	-2.471	-2.492	-2.511	-2.531	-2.550	-2.570	-2.588	-2.606	-2.625	-2.644	-2.660	-2.678	-2.694	-2.709	-2.725	-2.739	-2.752	-2.766	-2.779	-2.791	-2.802	-2.812	-2.822	-2.831	-2.840	-2.846	-2.852	-2.859	-2.862	-2.866	-2.870	-2.871	-2.872	-2.874	-2.872	-2.872	-2.871	-2.868	-2.864	-2.861	-2.855	-2.850	-2.844	-2.838	-2.830	-2.824	-2.816	-2.808	-2.798	-2.789	-2.779	-2.769	-2.759	-2.748	-2.738	-2.726	-2.714	-2.704	-2.691	-2.680	-2.668	-2.656	-2.645	-2.634	-2.622	-2.610	-2.599	-2.588	-2.578	-2.565	-2.554	-2.544	-2.534	-2.522	-2.512	-2.502	-2.492	-2.484	-2.475	-2.466	-2.458	-2.450	-2.441	-2.434	-2.426	-2.420	-2.414	-2.406	-2.402	-2.396	-2.390	-2.385	-2.381	-2.376	-2.372	-2.368	-2.365	-2.361	-2.358	-2.354	-2.352	-2.350	-2.348	-2.345	-2.342	-2.341	-2.339	-2.336	-2.335	-2.334	-2.332	-2.330	-2.329	-2.326	-2.325	-2.321	-2.319	-2.318	-2.315	-2.311	-2.309	-2.304	-2.301	-2.296	-2.291	-2.288	-2.282	-2.275	-2.270	-2.262	-2.255	-2.248	-2.240	-2.231	-2.222	-2.212	-2.202	-2.192	-2.181	-2.170	-2.158	-2.145	-2.132	-2.119	-2.105	-2.091	-2.076	-2.062	-2.046	-2.031	-2.016	-2.000	-1.984	-1.968	-1.952	-1.936	-1.920	-1.904	-1.888	-1.871	-1.855	-1.839	-1.824	-1.808	-1.792	-1.778	-1.762	-1.749	-1.735	-1.720	-1.708	-1.695	-1.684	-1.672	-1.661	-1.650	-1.640	-1.631	-1.621	-1.612	-1.604	-1.596	-1.590	-1.584	-1.579	-1.572	-1.569	-1.564	-1.560	-1.558	-1.555	-1.552	-1.550	-1.549	-1.548	-1.548	-1.548	-1.548	-1.549	-1.549	-1.550	-1.551	-1.554	-1.555	-1.558	-1.561	-1.564	-1.568	-1.570	-1.574	-1.576	-1.581	-1.585	-1.589	-1.594	-1.599	-1.604	-1.608	-1.614	-1.620	-1.624	-1.630	-1.635	-1.642	-1.649	-1.654	-1.661	-1.668	-1.674	-1.680	-1.688	-1.695	-1.702	-1.709	-1.718	-1.724	-1.732	-1.740	-1.749	-1.756	-1.764	-1.772	-1.780	-1.789	-1.799	-1.806	-1.815	-1.822	-1.831	-1.840	-1.848	-1.858	-1.865	-1.874	-1.881	-1.889	-1.896	-1.904	-1.911	-1.919	-1.925	-1.932	-1.940	-1.946	-1.951	-1.958	-1.964	-1.969	-1.974	-1.979	-1.982	-1.988	-1.990	-1.994	-1.998	-1.999	-2.001	-2.004	-2.005	-2.006	-2.007	-2.007	-2.007	-2.007	-2.006	-2.006	-2.004	-2.002	-2.001	-1.999	-1.996	-1.991	-1.989	-1.985	-1.981	-1.978	-1.974	-1.968	-1.962	-1.958	-1.952	-1.946	-1.940	-1.934	-1.926	-1.921	-1.914	-1.906	-1.900	-1.891	-1.885	-1.876	-1.869	-1.861	-1.852	-1.845	-1.836	-1.829	-1.820	-1.812	-1.804	-1.796	-1.788	-1.780	-1.771	-1.764	-1.756	-1.746	-1.739	-1.731	-1.724	-1.715	-1.708	-1.700	-1.694	-1.686	-1.679	-1.672	-1.665	-1.659	-1.652	-1.646	-1.640	-1.636	-1.630	-1.625	-1.621	-1.616	-1.612	-1.608	-1.604	-1.600	-1.596	-1.594	-1.591	-1.589	-1.586	-1.584	-1.582	-1.581	-1.580	-1.579	-1.579	-1.576	-1.576	-1.575	-1.574	-1.575	-1.574	-1.572	-1.572	-1.572	-1.572	-1.572	-1.571	-1.572	-1.571	-1.570	-1.570	-1.569	-1.568	-1.566	-1.565	-1.562	-1.561	-1.559	-1.556	-1.554	-1.550	-1.546	-1.542	-1.539	-1.535	-1.529	-1.525	-1.519	-1.514	-1.508	-1.501	-1.494	-1.488	-1.481	-1.472	-1.465	-1.458	-1.449	-1.441	-1.432	-1.424	-1.416	-1.406	-1.399	-1.389	-1.380	-1.372	-1.362	-1.354	-1.345	-1.336	-1.328	-1.320	-1.311	-1.304	-1.295	-1.288	-1.281	-1.274	-1.266	-1.259	-1.254	-1.246	-1.241	-1.235	-1.229	-1.225	-1.220	-1.215	-1.210	-1.206	-1.202	-1.198	-1.192	-1.189	-1.185	-1.180	-1.178	-1.172	-1.169	-1.165	-1.161	-1.156	-1.152	-1.148	-1.144	-1.138	-1.134	-1.129	-1.122	-1.116	-1.110	-1.102	-1.096	-1.089	-1.081	-1.072	-1.064	-1.055	-1.046	-1.036	-1.025	-1.016	-1.005	-0.994	-0.984	-0.971	-0.959	-0.948	-0.935	-0.922	-0.910	-0.896	-0.884	-0.870	-0.856	-0.844	-0.830	-0.818	-0.804	-0.791	-0.778	-0.764	-0.751	-0.739	-0.726	-0.714	-0.702	-0.690	-0.679	-0.666	-0.656	-0.646	-0.635	-0.625	-0.616	-0.608	-0.598	-0.590	-0.582	-0.575	-0.568	-0.561	-0.555	-0.549	-0.544	-0.538	-0.534	-0.529	-0.525	-0.521	-0.520	-0.518	-0.515	-0.511	-0.510	-0.510	-0.510	-0.509	-0.509	-0.509	-0.511	-0.511	-0.514	-0.516	-0.519	-0.522	-0.525	-0.530	-0.534	-0.539	-0.544	-0.550	-0.555	-0.562	-0.569	-0.578	-0.585	-0.595	-0.602	-0.612	-0.624	-0.634	-0.645	-0.658	-0.670	-0.682	-0.698	-0.711	-0.726	-0.741	-0.758	-0.774	-0.791	-0.809	-0.826	-0.846	-0.865	-0.886	-0.906	-0.928	-0.949	-0.971	-0.992	-1.016	-1.040	-1.062	-1.088	-1.112	-1.138	-1.162	-1.188	-1.214	-1.240	-1.265	-1.292	-1.319	-1.345	-1.372	-1.399	-1.426	-1.454	-1.480	-1.509	-1.535	-1.562	-1.589	-1.616	-1.642	-1.670	-1.696	-1.724	-1.750	-1.776	-1.801	-1.828	-1.854	-1.880	-1.905	-1.930	-1.955	-1.979	-2.004	-2.029	-2.052	-2.076	-2.100	-2.124	-2.146	-2.170	-2.194	-2.216	-2.238	-2.260	-2.282	-2.306	-2.328	-2.349	-2.371	-2.392	-2.414	-2.435	-2.456	-2.478	-2.498	-2.520	-2.540	-2.561	-2.581	-2.601	-2.621	-2.642	-2.662	-2.681	-2.701	-2.721	-2.740	-2.759	-2.779	-2.796	-2.816	-2.834	-2.851	-2.870	-2.886	-2.905	-2.921	-2.938	-2.954	-2.969	-2.985	-3.000	-3.014	-3.028	-3.041	-3.055	-3.068	-3.079	-3.091	-3.102	-3.112	-3.121	-3.131	-3.139	-3.146	-3.152	-3.159	-3.165	-3.170	-3.175	-3.178	-3.180	-3.181	-3.182	-3.184	-3.182	-3.181	-3.179	-3.176	-3.171	-3.169	-3.164	-3.158	-3.150	-3.144	-3.135	-3.126	-3.116	-3.106	-3.095	-3.084	-3.070	-3.058	-3.044	-3.030	-3.015	-2.999	-2.984	-2.968	-2.950	-2.934	-2.915	-2.898	-2.879	-2.860	-2.841	-2.821	-2.802	-2.782	-2.764	-2.742	-2.722	-2.702	-2.682	-2.661	-2.642	-2.621	-2.601	-2.581	-2.561	-2.542	-2.522	-2.502	-2.484	-2.465	-2.446	-2.429	-2.410	-2.394	-2.376	-2.359	-2.342	-2.326	-2.310	-2.295	-2.279	-2.265	-2.251	-2.238	-2.224	-2.211	-2.199	-2.186	-2.174	-2.162	-2.151	-2.140	-2.130	-2.120	-2.109	-2.099	-2.089	-2.079	-2.070	-2.060	-2.050	-2.042	-2.033	-2.024	-2.014	-2.005	-1.994	-1.985	-1.974	-1.964	-1.954	-1.942	-1.931	-1.920	-1.908	-1.896	-1.882	-1.871	-1.858	-1.844	-1.830	-1.814	-1.799	-1.782	-1.766	-1.750	-1.732	-1.715	-1.696	-1.676	-1.658	-1.638	-1.618	-1.596	-1.575	-1.552	-1.531	-1.509	-1.486	-1.462	-1.439	-1.415	-1.391	-1.366	-1.342	-1.319	-1.292	-1.269	-1.242	-1.219	-1.195	-1.169	-1.145	-1.120	-1.096	-1.072	-1.049	-1.024	-1.000	-0.978	-0.955	-0.932	-0.910	-0.889	-0.868	-0.848	-0.828	-0.808	-0.789	-0.769	-0.751	-0.734	-0.718	-0.701	-0.685	-0.670	-0.655	-0.642	-0.629	-0.616	-0.604	-0.594	-0.582	-0.572	-0.562	-0.554	-0.545	-0.538	-0.530	-0.524	-0.518	-0.512	-0.507	-0.502	-0.499	-0.495	-0.492	-0.490	-0.488	-0.486	-0.485	-0.484	-0.485	-0.484	-0.485	-0.486	-0.486	-0.489	-0.491	-0.495	-0.498	-0.500	-0.504	-0.507	-0.511	-0.516	-0.522	-0.528	-0.532	-0.538	-0.545	-0.551	-0.559	-0.565	-0.572	-0.580	-0.589	-0.596	-0.605	-0.614	-0.622	-0.631	-0.642	-0.651	-0.662	-0.671	-0.682	-0.694	-0.705	-0.716	-0.728	-0.740	-0.752	-0.764	-0.776	-0.789	-0.801	-0.815	-0.828	-0.840	-0.854	-0.868	-0.881	-0.894	-0.908	-0.921	-0.934	-0.948	-0.960	-0.975	-0.988	-1.000	-1.014	-1.026	-1.040	-1.052	-1.065	-1.078	-1.090	-1.101	-1.114	-1.126	-1.138	-1.149	-1.160	-1.170	-1.181	-1.191	-1.201	-1.210	-1.220	-1.230	-1.239	-1.248	-1.258	-1.266	-1.274	-1.282	-1.291	-1.299	-1.308	-1.315	-1.322	-1.330	-1.338	-1.345	-1.352	-1.360	-1.368	-1.375	-1.382	-1.390	-1.398	-1.405	-1.412	-1.420	-1.429	-1.436	-1.444	-1.451	-1.459	-1.466	-1.475	-1.482	-1.490	-1.499	-1.506	-1.512	-1.520	-1.529	-1.536	-1.542	-1.550	-1.556	-1.562	-1.570	-1.575	-1.581	-1.586	-1.591	-1.596	-1.601	-1.605	-1.609	-1.611	-1.615	-1.616	-1.618	-1.619	-1.620	-1.619	-1.619	-1.618	-1.616	-1.614	-1.611	-1.608	-1.605	-1.600	-1.596	-1.590	-1.585	-1.579	-1.572	-1.565	-1.559	-1.550	-1.544	-1.535	-1.528	-1.519	-1.510	-1.504	-1.495	-1.486	-1.478	-1.471	-1.464	-1.455	-1.449	-1.442	-1.436	-1.430	-1.425	-1.420	-1.416	-1.412	-1.409	-1.406	-1.405	-1.405	-1.404	-1.405	-1.405	-1.406	-1.409	-1.414	-1.416	-1.422	-1.428	-1.434	-1.441	-1.450	-1.458	-1.466	-1.476	-1.486	-1.496	-1.509	-1.520	-1.531	-1.544	-1.556	-1.569	-1.582	-1.595	-1.608	-1.621	-1.634	-1.646	-1.659	-1.671	-1.684	-1.695	-1.706	-1.718	-1.728	-1.738	-1.746	-1.755	-1.764	-1.771	-1.778	-1.784	-1.789	-1.792	-1.796	-1.799	-1.801	-1.801	-1.801	-1.800	-1.799	-1.796	-1.792	-1.788	-1.782	-1.778	-1.770	-1.762	-1.755	-1.745	-1.735	-1.725	-1.714	-1.701	-1.690	-1.676	-1.662	-1.649	-1.634	-1.619	-1.602	-1.588	-1.570	-1.554	-1.536	-1.520	-1.502	-1.485	-1.468	-1.450	-1.432	-1.414	-1.396	-1.378	-1.359	-1.340	-1.321	-1.304	-1.285	-1.268	-1.249	-1.231	-1.212	-1.195	-1.176	-1.159	-1.141	-1.124	-1.105	-1.089	-1.071	-1.052	-1.036	-1.019	-1.001	-0.985	-0.969	-0.951	-0.935	-0.918	-0.901	-0.885	-0.868	-0.851	-0.836	-0.820	-0.804	-0.788	-0.772	-0.755	-0.740	-0.725	-0.709	-0.692	-0.679	-0.664	-0.648	-0.632	-0.618	-0.604	-0.589	-0.574	-0.559	-0.545	-0.530	-0.516	-0.502	-0.490	-0.476	-0.464	-0.450	-0.438	-0.425	-0.412	-0.400	-0.389	-0.376	-0.365	-0.354	-0.342	-0.331	-0.320	-0.311	-0.300	-0.290	-0.280	-0.270	-0.261	-0.251	-0.242	-0.234	-0.225	-0.216	-0.206	-0.200	-0.191	-0.182	-0.174	-0.168	-0.159	-0.151	-0.144	-0.136	-0.129	-0.121	-0.114	-0.108	-0.100	-0.094	-0.085	-0.079	-0.071	-0.065	-0.058	-0.051	-0.044	-0.036	-0.030	-0.022	-0.015	-0.008	0.000	0.006	0.015	0.022	0.030	0.039	0.046	0.054	0.062	0.071	0.080	0.088	0.098	0.106	0.116	0.126	0.135	0.146	0.156	0.168	0.179	0.189	0.201	0.214	0.225	0.238	0.250	0.264	0.276	0.290	0.305	0.319	0.334	0.349	0.364	0.380	0.395	0.411	0.429	0.444	0.461	0.478	0.495	0.512	0.529	0.548	0.565	0.582	0.599	0.618	0.635	0.652	0.669	0.688	0.705	0.722	0.739	0.755	0.771	0.789	0.804	0.820	0.835	0.850	0.865	0.879	0.892	0.906	0.919	0.932	0.944	0.955	0.966	0.978	0.986	0.996	1.005	1.014	1.021	1.029	1.035	1.042	1.049	1.054	1.059	1.062	1.068	1.071	1.075	1.079	1.081	1.084	1.085	1.088	1.089	1.091	1.092	1.092	1.094	1.094	1.095	1.095	1.095	1.095	1.095	1.095	1.095	1.095	1.095	1.095	1.095	1.095	1.095	1.095	1.095	1.095	1.096	1.096	1.096	1.096	1.096	1.099	1.099	1.100	1.100	1.101	1.102	1.104	1.105	1.106	1.108	1.108	1.110	1.111	1.112	1.114	1.116	1.116	1.119	1.121	1.122	1.124	1.126	1.129	1.130	1.132	1.135	1.136	1.139	1.142	1.144	1.146	1.149	1.151	1.154	1.158	1.160	1.162	1.166	1.169	1.171	1.175	1.178	1.180	1.184	1.186	1.190	1.192	1.195	1.198	1.200	1.202	1.205	1.208	1.209	1.210	1.212	1.214	1.215	1.215	1.215	1.216	1.215	1.214	1.212	1.210	1.209	1.205	1.201	1.198	1.192	1.188	1.181	1.175	1.168	1.160	1.150	1.141	1.131	1.121	1.109	1.096	1.084	1.070	1.055	1.040	1.024	1.008	0.990	0.972	0.954	0.935	0.915	0.894	0.874	0.852	0.830	0.808	0.785	0.762	0.739	0.715	0.691	0.666	0.641	0.616	0.592	0.568	0.542	0.516	0.491	0.466	0.442	0.418	0.391	0.366	0.342	0.319	0.294	0.269	0.245	0.222	0.199	0.176	0.154	0.131	0.109	0.089	0.068	0.046	0.025	0.006	-0.014	-0.032	-0.051	-0.070	-0.088	-0.105	-0.121	-0.139	-0.155	-0.170	-0.186	-0.201	-0.216	-0.230	-0.244	-0.258	-0.270	-0.284	-0.296	-0.308	-0.320	-0.331	-0.342	-0.354	-0.364	-0.374	-0.384	-0.394	-0.404	-0.412	-0.421	-0.431	-0.439	-0.449	-0.456	-0.464	-0.472	-0.481	-0.489	-0.496	-0.502	-0.510	-0.518	-0.525	-0.531	-0.538	-0.545	-0.551	-0.558	-0.564	-0.570	-0.576	-0.581	-0.588	-0.594	-0.599	-0.604	-0.609	-0.614	-0.619	-0.622	-0.628	-0.632	-0.636	-0.640	-0.644	-0.648	-0.650	-0.654	-0.656	-0.660	-0.661	-0.664	-0.666	-0.668	-0.669	-0.670	-0.670	-0.671	-0.672	-0.672	-0.672	-0.672	-0.672	-0.671	-0.671	-0.669	-0.669	-0.666	-0.665	-0.662	-0.661	-0.660	-0.658	-0.654	-0.652	-0.650	-0.646	-0.644	-0.642	-0.639	-0.636	-0.634	-0.630	-0.628	-0.625	-0.621	-0.620	-0.618	-0.615	-0.612	-0.610	-0.609	-0.606	-0.604	-0.601	-0.600	-0.599	-0.599	-0.598	-0.596	-0.595	-0.595	-0.594	-0.595	-0.595	-0.596	-0.596	-0.596	-0.598	-0.599	-0.601	-0.602	-0.605	-0.608	-0.610	-0.614	-0.615	-0.619	-0.622	-0.628	-0.630	-0.635	-0.639	-0.644	-0.649	-0.654	-0.659	-0.664	-0.669	-0.676	-0.681	-0.688	-0.694	-0.700	-0.706	-0.712	-0.720	-0.728	-0.736	-0.742	-0.750	-0.759	-0.766	-0.775	-0.784	-0.792	-0.801	-0.810	-0.819	-0.828	-0.838	-0.846	-0.855	-0.865	-0.874	-0.882	-0.892	-0.901	-0.911	-0.921	-0.931	-0.941	-0.949	-0.960	-0.969	-0.979	-0.988	-0.996	-1.006	-1.015	-1.022	-1.032	-1.040	-1.049	-1.056	-1.065	-1.072	-1.079	-1.088	-1.092	-1.100	-1.108	-1.112	-1.119	-1.124	-1.129	-1.134	-1.139	-1.142	-1.148	-1.151	-1.154	-1.158	-1.160	-1.161	-1.164	-1.165	-1.168	-1.169	-1.169	-1.170	-1.171	-1.170	-1.171	-1.170	-1.170	-1.170	-1.169	-1.168	-1.166	-1.165	-1.164	-1.162	-1.160	-1.159	-1.158	-1.156	-1.155	-1.152	-1.150	-1.150	-1.148	-1.146	-1.145	-1.144	-1.142	-1.141	-1.141	-1.140	-1.139	-1.139	-1.140	-1.139	-1.140	-1.140	-1.140	-1.142	-1.142	-1.142	-1.145	-1.146	-1.149	-1.150	-1.152	-1.155	-1.158	-1.160	-1.162	-1.166	-1.169	-1.171	-1.175	-1.179	-1.182	-1.185	-1.189	-1.192	-1.196	-1.199	-1.201	-1.205	-1.209	-1.211	-1.215	-1.218	-1.220	-1.221	-1.224	-1.225	-1.226	-1.228	-1.229	-1.229	-1.229	-1.229	-1.229	-1.229	-1.228	-1.225	-1.222	-1.220	-1.218	-1.214	-1.209	-1.205	-1.200	-1.195	-1.189	-1.182	-1.175	-1.169	-1.161	-1.152	-1.145	-1.136	-1.126	-1.118	-1.108	-1.096	-1.086	-1.075	-1.062	-1.050	-1.039	-1.026	-1.012	-1.000	-0.986	-0.972	-0.959	-0.944	-0.929	-0.914	-0.899	-0.882	-0.866	-0.850	-0.832	-0.816	-0.800	-0.781	-0.764	-0.745	-0.728	-0.709	-0.690	-0.671	-0.651	-0.631	-0.611	-0.591	-0.570	-0.549	-0.528	-0.505	-0.485	-0.462	-0.439	-0.418	-0.394	-0.371	-0.348	-0.325	-0.301	-0.278	-0.255	-0.230	-0.206	-0.182	-0.159	-0.135	-0.111	-0.088	-0.065	-0.041	-0.018	0.004	0.028	0.049	0.071	0.092	0.114	0.135	0.155	0.174	0.192	0.211	0.229	0.245	0.261	0.276	0.291	0.305	0.318	0.330	0.341	0.351	0.360	0.369	0.376	0.384	0.388	0.392	0.396	0.400	0.401	0.401	0.401	0.400	0.399	0.396	0.391	0.388	0.381	0.376	0.370	0.362	0.355	0.346	0.336	0.328	0.316	0.308	0.296	0.286	0.274	0.262	0.250	0.240	0.228	0.216	0.205	0.192	0.182	0.171	0.161	0.150	0.140	0.132	0.122	0.114	0.105	0.099	0.091	0.086	0.080	0.075	0.072	0.069	0.065	0.064	0.062	0.062	0.062	0.064	0.066	0.069	0.072	0.076	0.081	0.086	0.094	0.099	0.108	0.115	0.124	0.132	0.142	0.152	0.161	0.172	0.182	0.194	0.205	0.216	0.226	0.238	0.250	0.259	0.270	0.282	0.292	0.302	0.312	0.321	0.331	0.339	0.348	0.355	0.361	0.368	0.374	0.379	0.384	0.388	0.391	0.394	0.395	0.396	0.396	0.395	0.394	0.391	0.390	0.386	0.382	0.378	0.372	0.366	0.359	0.352	0.345	0.336	0.328	0.319	0.309	0.299	0.289	0.279	0.266	0.256	0.244	0.232	0.220	0.208	0.198	0.185	0.172	0.160	0.148	0.136	0.124	0.111	0.099	0.086	0.075	0.062	0.051	0.039	0.028	0.016	0.004	-0.009	-0.020	-0.031	-0.042	-0.054	-0.066	-0.078	-0.089	-0.101	-0.114	-0.125	-0.138	-0.151	-0.164	-0.176	-0.190	-0.205	-0.219	-0.234	-0.248	-0.262	-0.279	-0.296	-0.312	-0.329	-0.346	-0.364	-0.382	-0.401	-0.420	-0.440	-0.460	-0.481	-0.502	-0.525	-0.546	-0.569	-0.591	-0.615	-0.639	-0.664	-0.688	-0.712	-0.736	-0.762	-0.788	-0.814	-0.840	-0.866	-0.892	-0.919	-0.946	-0.971	-0.998	-1.025	-1.051	-1.079	-1.105	-1.132	-1.159	-1.186	-1.212	-1.239	-1.265	-1.290	-1.318	-1.342	-1.368	-1.394	-1.419	-1.442	-1.469	-1.492	-1.516	-1.540	-1.564	-1.588	-1.611	-1.632	-1.655	-1.678	-1.699	-1.720	-1.741	-1.761	-1.782	-1.802	-1.822	-1.841	-1.860	-1.879	-1.896	-1.912	-1.931	-1.948	-1.964	-1.978	-1.992	-2.007	-2.021	-2.034	-2.047	-2.060	-2.071	-2.082	-2.092	-2.102	-2.112	-2.121	-2.129	-2.138	-2.144	-2.150	-2.155	-2.161	-2.165	-2.169	-2.172	-2.176	-2.178	-2.179	-2.180	-2.181	-2.181	-2.182	-2.182	-2.181	-2.180	-2.179	-2.179	-2.176	-2.175	-2.172	-2.170	-2.169	-2.166	-2.165	-2.162	-2.161	-2.160	-2.159	-2.159	-2.158	-2.158	-2.158	-2.158	-2.159	-2.161	-2.164	-2.166	-2.170	-2.175	-2.180	-2.186	-2.192	-2.200	-2.208	-2.218	-2.228	-2.239	-2.250	-2.262	-2.276	-2.290	-2.306	-2.322	-2.340	-2.359	-2.378	-2.398	-2.418	-2.440	-2.462	-2.485	-2.510	-2.534	-2.560	-2.586	-2.612	-2.640	-2.669	-2.696	-2.726	-2.755	-2.785	-2.816	-2.846	-2.876	-2.908	-2.939	-2.971	-3.002	-3.034	-3.066	-3.098	-3.130	-3.161	-3.194	-3.225	-3.256	-3.289	-3.319	-3.350	-3.380	-3.411	-3.441	-3.470	-3.499	-3.529	-3.556	-3.585	-3.612	-3.640	-3.666	-3.692	-3.718	-3.742	-3.769	-3.792	-3.816	-3.840	-3.862	-3.885	-3.908	-3.930	-3.951	-3.972	-3.994	-4.012	-4.034	-4.052	-4.071	-4.091	-4.110	-4.128	-4.146	-4.164	-4.181	-4.200	-4.218	-4.235	-4.251	-4.269	-4.285	-4.302	-4.319	-4.336	-4.351	-4.368	-4.384	-4.400	-4.415	-4.431	-4.448	-4.462	-4.478	-4.494	-4.508	-4.522	-4.536	-4.551	-4.565	-4.579	-4.591	-4.604	-4.618	-4.629	-4.641	-4.651	-4.662	-4.672	-4.682	-4.690	-4.698	-4.705	-4.712	-4.719	-4.722	-4.728	-4.731	-4.734	-4.736	-4.738	-4.736	-4.736	-4.735	-4.731	-4.728	-4.722	-4.718	-4.710	-4.701	-4.694	-4.684	-4.672	-4.660	-4.648	-4.634	-4.618	-4.602	-4.585	-4.566	-4.548	-4.528	-4.508	-4.485	-4.462	-4.439	-4.415	-4.390	-4.364	-4.336	-4.309	-4.281	-4.252	-4.222	-4.192	-4.160	-4.129	-4.096	-4.064	-4.030	-3.996	-3.962	-3.929	-3.892	-3.856	-3.821	-3.785	-3.749	-3.711	-3.674	-3.636	-3.599	-3.561	-3.522	-3.484	-3.446	-3.406	-3.369	-3.330	-3.291	-3.252	-3.214	-3.175	-3.138	-3.099	-3.060	-3.021	-2.985	-2.948	-2.910	-2.872	-2.836	-2.799	-2.764	-2.728	-2.692	-2.658	-2.624	-2.589	-2.556	-2.524	-2.491	-2.459	-2.429	-2.399	-2.369	-2.340	-2.311	-2.284	-2.256	-2.230	-2.205	-2.180	-2.158	-2.134	-2.112	-2.091	-2.070	-2.050	-2.033	-2.014	-1.996	-1.980	-1.965	-1.950	-1.936	-1.922	-1.910	-1.899	-1.888	-1.878	-1.868	-1.859	-1.851	-1.842	-1.836	-1.829	-1.824	-1.819	-1.814	-1.810	-1.806	-1.802	-1.800	-1.798	-1.795	-1.792	-1.792	-1.791	-1.790	-1.790	-1.789	-1.790	-1.790	-1.790	-1.791	-1.791	-1.791	-1.792	-1.794	-1.795	-1.795	-1.796	-1.798	-1.799	-1.800	-1.801	-1.802	-1.804	-1.804	-1.806	-1.806	-1.808	-1.809	-1.810	-1.810	-1.812	-1.812	-1.815	-1.815	-1.816	-1.818	-1.818	-1.820	-1.821	-1.822	-1.824	-1.826	-1.828	-1.830	-1.831	-1.832	-1.835	-1.839	-1.841	-1.844	-1.848	-1.850	-1.854	-1.858	-1.861	-1.866	-1.870	-1.875	-1.880	-1.885	-1.890	-1.896	-1.902	-1.909	-1.914	-1.921	-1.926	-1.935	-1.941	-1.949	-1.956	-1.964	-1.970	-1.979	-1.986	-1.994	-2.001	-2.009	-2.016	-2.024	-2.030	-2.038	-2.045	-2.051	-2.058	-2.064	-2.070	-2.075	-2.080	-2.085	-2.089	-2.094	-2.096	-2.099	-2.100	-2.101	-2.102	-2.101	-2.101	-2.100	-2.098	-2.094	-2.091	-2.086	-2.081	-2.075	-2.068	-2.060	-2.051	-2.042	-2.033	-2.020	-2.009	-1.996	-1.982	-1.968	-1.952	-1.936	-1.920	-1.901	-1.884	-1.865	-1.845	-1.824	-1.804	-1.782	-1.760	-1.736	-1.712	-1.689	-1.665	-1.640	-1.614	-1.589	-1.562	-1.536	-1.510	-1.482	-1.455	-1.428	-1.401	-1.374	-1.345	-1.318	-1.290	-1.262	-1.235	-1.206	-1.179	-1.152	-1.125	-1.099	-1.072	-1.045	-1.019	-0.995	-0.969	-0.944	-0.920	-0.896	-0.872	-0.850	-0.829	-0.806	-0.785	-0.764	-0.744	-0.725	-0.706	-0.688	-0.670	-0.652	-0.636	-0.621	-0.606	-0.591	-0.578	-0.564	-0.552	-0.540	-0.528	-0.516	-0.507	-0.496	-0.486	-0.478	-0.470	-0.461	-0.452	-0.445	-0.439	-0.432	-0.425	-0.419	-0.414	-0.406	-0.401	-0.395	-0.390	-0.384	-0.379	-0.372	-0.366	-0.360	-0.355	-0.348	-0.342	-0.335	-0.328	-0.321	-0.314	-0.305	-0.298	-0.289	-0.279	-0.270	-0.259	-0.249	-0.239	-0.228	-0.215	-0.204	-0.191	-0.179	-0.166	-0.152	-0.139	-0.125	-0.110	-0.096	-0.080	-0.066	-0.050	-0.035	-0.019	-0.004	0.011	0.029	0.044	0.060	0.075	0.090	0.106	0.121	0.136	0.151	0.165	0.180	0.194	0.205	0.219	0.230	0.241	0.252	0.262	0.271	0.281	0.289	0.296	0.304	0.309	0.314	0.319	0.321	0.325	0.326	0.328	0.328	0.328	0.326	0.324	0.321	0.318	0.312	0.308	0.302	0.296	0.289	0.281	0.274	0.264	0.255	0.245	0.235	0.225	0.214	0.202	0.191	0.180	0.168	0.156	0.145	0.134	0.121	0.110	0.099	0.088	0.078	0.066	0.055	0.045	0.035	0.026	0.018	0.010	0.001	-0.005	-0.011	-0.018	-0.024	-0.028	-0.032	-0.035	-0.039	-0.041	-0.042	-0.044	-0.044	-0.044	-0.042	-0.041	-0.040	-0.036	-0.034	-0.030	-0.025	-0.020	-0.014	-0.010	-0.002	0.004	0.010	0.018	0.025	0.032	0.040	0.049	0.056	0.064	0.072	0.080	0.088	0.095	0.104	0.110	0.119	0.125	0.131	0.140	0.146	0.151	0.158	0.162	0.166	0.171	0.175	0.179	0.181	0.184	0.186	0.188	0.188	0.188	0.186	0.186	0.185	0.182	0.181	0.178	0.172	0.169	0.164	0.159	0.154	0.148	0.140	0.132	0.125	0.118	0.109	0.101	0.091	0.081	0.071	0.061	0.050	0.040	0.029	0.018	0.005	-0.006	-0.019	-0.031	-0.044	-0.055	-0.069	-0.081	-0.094	-0.106	-0.120	-0.132	-0.146	-0.159	-0.172	-0.186	-0.199	-0.214	-0.228	-0.240	-0.254	-0.269	-0.281	-0.295	-0.310	-0.322	-0.338	-0.351	-0.365	-0.379	-0.394	-0.409	-0.421	-0.436	-0.451	-0.466	-0.481	-0.496	-0.512	-0.528	-0.544	-0.560	-0.576	-0.592	-0.610	-0.626	-0.644	-0.661	-0.680	-0.698	-0.716	-0.735	-0.754	-0.772	-0.792	-0.812	-0.832	-0.854	-0.875	-0.896	-0.920	-0.941	-0.964	-0.988	-1.011	-1.035	-1.059	-1.085	-1.109	-1.135	-1.161	-1.188	-1.212	-1.240	-1.269	-1.296	-1.324	-1.351	-1.381	-1.410	-1.439	-1.469	-1.498	-1.529	-1.559	-1.590	-1.620	-1.651	-1.682	-1.714	-1.745	-1.778	-1.809	-1.840	-1.871	-1.904	-1.935	-1.966	-2.000	-2.031	-2.062	-2.094	-2.126	-2.156	-2.188	-2.218	-2.249	-2.279	-2.309	-2.339	-2.369	-2.396	-2.425	-2.452	-2.480	-2.506	-2.532	-2.558	-2.582	-2.606	-2.630	-2.652	-2.674	-2.696	-2.716	-2.735	-2.754	-2.771	-2.788	-2.804	-2.818	-2.832	-2.845	-2.855	-2.868	-2.876	-2.884	-2.891	-2.898	-2.902	-2.908	-2.910	-2.911	-2.912	-2.912	-2.910	-2.908	-2.905	-2.901	-2.895	-2.889	-2.881	-2.872	-2.862	-2.854	-2.842	-2.829	-2.816	-2.802	-2.789	-2.774	-2.758	-2.740	-2.722	-2.704	-2.686	-2.668	-2.648	-2.628	-2.606	-2.586	-2.564	-2.542	-2.521	-2.499	-2.476	-2.454	-2.430	-2.408	-2.384	-2.361	-2.338	-2.315	-2.291	-2.269	-2.246	-2.222	-2.199	-2.178	-2.155	-2.132	-2.109	-2.088	-2.066	-2.045	-2.024	-2.002	-1.982	-1.962	-1.942	-1.922	-1.904	-1.884	-1.866	-1.848	-1.830	-1.811	-1.795	-1.778	-1.761	-1.745	-1.730	-1.714	-1.700	-1.684	-1.670	-1.656	-1.641	-1.629	-1.615	-1.602	-1.590	-1.578	-1.565	-1.554	-1.542	-1.530	-1.519	-1.508	-1.496	-1.486	-1.475	-1.465	-1.455	-1.444	-1.435	-1.424	-1.412	-1.402	-1.394	-1.382	-1.374	-1.362	-1.352	-1.342	-1.332	-1.322	-1.310	-1.300	-1.290	-1.279	-1.269	-1.256	-1.246	-1.235	-1.224	-1.212	-1.201	-1.188	-1.176	-1.164	-1.151	-1.139	-1.128	-1.114	-1.101	-1.088	-1.075	-1.061	-1.048	-1.032	-1.019	-1.005	-0.991	-0.975	-0.960	-0.946	-0.931	-0.916	-0.902	-0.888	-0.871	-0.856	-0.840	-0.825	-0.809	-0.794	-0.779	-0.762	-0.746	-0.731	-0.716	-0.700	-0.685	-0.669	-0.654	-0.639	-0.624	-0.608	-0.594	-0.578	-0.562	-0.548	-0.532	-0.519	-0.504	-0.490	-0.475	-0.461	-0.448	-0.434	-0.420	-0.406	-0.392	-0.380	-0.366	-0.352	-0.339	-0.326	-0.314	-0.301	-0.288	-0.275	-0.261	-0.250	-0.236	-0.224	-0.210	-0.198	-0.185	-0.171	-0.159	-0.146	-0.132	-0.120	-0.105	-0.091	-0.079	-0.065	-0.051	-0.036	-0.021	-0.006	0.009	0.024	0.040	0.055	0.071	0.089	0.105	0.122	0.139	0.158	0.176	0.195	0.214	0.232	0.252	0.274	0.294	0.315	0.336	0.358	0.380	0.402	0.425	0.449	0.471	0.496	0.520	0.544	0.569	0.594	0.619	0.644	0.669	0.695	0.720	0.746	0.772	0.799	0.824	0.850	0.875	0.900	0.926	0.950	0.976	1.000	1.025	1.049	1.072	1.096	1.119	1.141	1.164	1.185	1.206	1.228	1.246	1.268	1.285	1.304	1.321	1.339	1.355	1.371	1.386	1.401	1.415	1.429	1.440	1.452	1.464	1.475	1.485	1.494	1.504	1.511	1.519	1.526	1.532	1.539	1.544	1.549	1.554	1.558	1.560	1.564	1.568	1.570	1.572	1.574	1.575	1.578	1.578	1.578	1.579	1.579	1.580	1.579	1.579	1.578	1.578	1.578	1.576	1.575	1.574	1.574	1.572	1.570	1.570	1.569	1.566	1.566	1.565	1.562	1.561	1.561	1.559	1.558	1.555	1.554	1.552	1.551	1.550	1.548	1.545	1.544	1.541	1.540	1.538	1.535	1.532	1.530	1.529	1.525	1.522	1.519	1.516	1.514	1.510	1.505	1.501	1.498	1.494	1.489	1.484	1.478	1.472	1.466	1.460	1.454	1.446	1.439	1.431	1.422	1.414	1.405	1.396	1.385	1.375	1.364	1.352	1.339	1.328	1.314	1.299	1.285	1.270	1.255	1.238	1.220	1.204	1.185	1.166	1.148	1.128	1.106	1.085	1.065	1.042	1.021	0.998	0.974	0.950	0.926	0.901	0.876	0.852	0.826	0.800	0.774	0.748	0.722	0.695	0.669	0.644	0.616	0.590	0.565	0.539	0.512	0.488	0.464	0.440	0.415	0.391	0.369	0.346	0.324	0.302	0.282	0.262	0.244	0.225	0.208	0.190	0.174	0.158	0.144	0.131	0.119	0.106	0.095	0.085	0.076	0.069	0.061	0.054	0.048	0.044	0.039	0.035	0.034	0.031	0.030	0.030	0.030	0.031	0.032	0.035	0.039	0.041	0.045	0.051	0.055	0.061	0.068	0.074	0.080	0.086	0.094	0.101	0.109	0.116	0.125	0.132	0.140	0.149	0.159	0.166	0.174	0.184	0.191	0.200	0.208	0.216	0.224	0.231	0.239	0.246	0.252	0.261	0.268	0.274	0.280	0.285	0.290	0.295	0.299	0.304	0.308	0.311	0.314	0.316	0.318	0.320	0.321	0.322	0.322	0.321	0.321	0.319	0.318	0.315	0.311	0.308	0.304	0.300	0.296	0.290	0.285	0.279	0.272	0.265	0.256	0.249	0.241	0.232	0.224	0.215	0.205	0.196	0.185	0.175	0.165	0.154	0.144	0.131	0.120	0.110	0.099	0.086	0.075	0.064	0.052	0.040	0.029	0.018	0.006	-0.005	-0.016	-0.028	-0.040	-0.050	-0.061	-0.072	-0.082	-0.094	-0.105	-0.115	-0.126	-0.138	-0.149	-0.159	-0.170	-0.180	-0.191	-0.202	-0.212	-0.225	-0.236	-0.248	-0.260	-0.271	-0.284	-0.295	-0.309	-0.322	-0.336	-0.350	-0.364	-0.379	-0.394	-0.410	-0.426	-0.442	-0.459	-0.476	-0.495	-0.514	-0.532	-0.551	-0.572	-0.592	-0.614	-0.635	-0.658	-0.680	-0.702	-0.726	-0.751	-0.775	-0.800	-0.825	-0.850	-0.876	-0.901	-0.928	-0.954	-0.980	-1.006	-1.032	-1.059	-1.085	-1.111	-1.136	-1.162	-1.188	-1.212	-1.238	-1.262	-1.285	-1.309	-1.330	-1.351	-1.372	-1.394	-1.414	-1.431	-1.449	-1.466	-1.481	-1.496	-1.509	-1.521	-1.532	-1.542	-1.551	-1.559	-1.566	-1.571	-1.574	-1.578	-1.578	-1.578	-1.576	-1.574	-1.570	-1.564	-1.558	-1.549	-1.539	-1.529	-1.518	-1.505	-1.491	-1.475	-1.458	-1.441	-1.422	-1.402	-1.382	-1.361	-1.338	-1.315	-1.290	-1.265	-1.240	-1.214	-1.186	-1.160	-1.131	-1.102	-1.075	-1.046	-1.016	-0.986	-0.956	-0.928	-0.898	-0.868	-0.838	-0.809	-0.778	-0.749	-0.720	-0.691	-0.662	-0.634	-0.608	-0.580	-0.552	-0.526	-0.501	-0.476	-0.452	-0.429	-0.406	-0.384	-0.362	-0.341	-0.321	-0.302	-0.284	-0.268	-0.250	-0.235	-0.220	-0.206	-0.194	-0.181	-0.170	-0.160	-0.150	-0.141	-0.135	-0.126	-0.121	-0.116	-0.111	-0.109	-0.105	-0.104	-0.101	-0.101	-0.102	-0.102	-0.104	-0.108	-0.109	-0.112	-0.116	-0.122	-0.128	-0.134	-0.140	-0.148	-0.155	-0.162	-0.171	-0.180	-0.189	-0.199	-0.208	-0.219	-0.229	-0.239	-0.250	-0.261	-0.272	-0.285	-0.296	-0.309	-0.321	-0.334	-0.346	-0.359	-0.372	-0.385	-0.399	-0.411	-0.425	-0.439	-0.451	-0.465	-0.479	-0.492	-0.505	-0.520	-0.534	-0.548	-0.561	-0.575	-0.590	-0.602	-0.618	-0.631	-0.646	-0.660	-0.675	-0.689	-0.702	-0.718	-0.732	-0.748	-0.761	-0.776	-0.791	-0.806	-0.821	-0.835	-0.851	-0.865	-0.880	-0.896	-0.911	-0.926	-0.941	-0.956	-0.971	-0.986	-1.001	-1.016	-1.031	-1.046	-1.061	-1.075	-1.090	-1.105	-1.119	-1.132	-1.148	-1.161	-1.174	-1.188	-1.201	-1.214	-1.226	-1.238	-1.249	-1.261	-1.271	-1.282	-1.292	-1.302	-1.310	-1.320	-1.328	-1.335	-1.341	-1.348	-1.354	-1.358	-1.362	-1.365	-1.368	-1.370	-1.370	-1.371	-1.371	-1.369	-1.366	-1.364	-1.360	-1.355	-1.351	-1.344	-1.336	-1.329	-1.320	-1.310	-1.301	-1.289	-1.276	-1.264	-1.250	-1.236	-1.221	-1.205	-1.188	-1.171	-1.154	-1.134	-1.115	-1.095	-1.075	-1.055	-1.034	-1.012	-0.990	-0.968	-0.944	-0.921	-0.899	-0.875	-0.851	-0.826	-0.802	-0.779	-0.754	-0.729	-0.705	-0.680	-0.656	-0.630	-0.606	-0.582	-0.556	-0.532	-0.509	-0.486	-0.461	-0.438	-0.414	-0.391	-0.368	-0.345	-0.322	-0.300	-0.278	-0.255	-0.232	-0.211	-0.190	-0.168	-0.146	-0.125	-0.102	-0.081	-0.061	-0.040	-0.020	0.000	0.021	0.041	0.061	0.082	0.102	0.122	0.142	0.164	0.184	0.202	0.224	0.244	0.265	0.284	0.304	0.324	0.345	0.364	0.384	0.404	0.425	0.445	0.464	0.485	0.505	0.525	0.544	0.564	0.582	0.602	0.620	0.640	0.659	0.676	0.696	0.714	0.732	0.750	0.768	0.785	0.802	0.819	0.836	0.851	0.869	0.884	0.900	0.915	0.929	0.944	0.959	0.972	0.986	1.000	1.012	1.025	1.038	1.050	1.061	1.074	1.085	1.096	1.106	1.118	1.128	1.136	1.146	1.156	1.165	1.174	1.182	1.191	1.200	1.208	1.215	1.222	1.229	1.236	1.242	1.250	1.255	1.261	1.266	1.272	1.278	1.282	1.288	1.291	1.296	1.299	1.301	1.305	1.308	1.309	1.311	1.312	1.315	1.315	1.315	1.315	1.314	1.314	1.311	1.310	1.308	1.305	1.300	1.298	1.292	1.289	1.281	1.276	1.269	1.262	1.254	1.246	1.238	1.228	1.218	1.206	1.195	1.182	1.171	1.159	1.145	1.131	1.118	1.104	1.088	1.072	1.056	1.040	1.024	1.008	0.989	0.972	0.954	0.935	0.919	0.900	0.882	0.864	0.845	0.826	0.810	0.791	0.774	0.755	0.739	0.721	0.702	0.686	0.671	0.655	0.640	0.624	0.610	0.598	0.584	0.570	0.559	0.548	0.538	0.528	0.519	0.510	0.502	0.495	0.490	0.484	0.479	0.475	0.472	0.470	0.468	0.466	0.465	0.465	0.466	0.466	0.469	0.470	0.472	0.475	0.479	0.481	0.486	0.490	0.492	0.498	0.501	0.505	0.510	0.515	0.518	0.521	0.525	0.528	0.531	0.532	0.535	0.536	0.538	0.539	0.539	0.538	0.536	0.534	0.531	0.526	0.522	0.518	0.511	0.505	0.498	0.489	0.480	0.471	0.460	0.450	0.439	0.426	0.412	0.399	0.385	0.371	0.356	0.340	0.322	0.306	0.290	0.272	0.254	0.236	0.219	0.199	0.181	0.162	0.142	0.125	0.105	0.086	0.068	0.048	0.029	0.010	-0.009	-0.028	-0.046	-0.064	-0.082	-0.100	-0.119	-0.136	-0.155	-0.172	-0.189	-0.208	-0.224	-0.241	-0.258	-0.275	-0.292	-0.310	-0.326	-0.344	-0.361	-0.379	-0.395	-0.412	-0.431	-0.448	-0.466	-0.485	-0.504	-0.522	-0.542	-0.562	-0.582	-0.604	-0.625	-0.646	-0.669	-0.692	-0.716	-0.740	-0.765	-0.790	-0.816	-0.844	-0.870	-0.899	-0.926	-0.956	-0.985	-1.015	-1.048	-1.079	-1.111	-1.144	-1.179	-1.211	-1.246	-1.281	-1.316	-1.354	-1.390	-1.426	-1.464	-1.501	-1.539	-1.578	-1.615	-1.655	-1.692	-1.732	-1.771	-1.809	-1.849	-1.888	-1.926	-1.965	-2.002	-2.041	-2.079	-2.116	-2.152	-2.190	-2.226	-2.261	-2.298	-2.332	-2.365	-2.400	-2.432	-2.464	-2.496	-2.526	-2.556	-2.586	-2.614	-2.642	-2.669	-2.696	-2.721	-2.745	-2.769	-2.792	-2.812	-2.835	-2.855	-2.874	-2.892	-2.910	-2.928	-2.944	-2.960	-2.974	-2.989	-3.000	-3.014	-3.025	-3.036	-3.048	-3.056	-3.066	-3.075	-3.084	-3.091	-3.100	-3.106	-3.112	-3.119	-3.125	-3.130	-3.136	-3.140	-3.145	-3.149	-3.154	-3.156	-3.160	-3.164	-3.166	-3.169	-3.171	-3.174	-3.178	-3.179	-3.180	-3.182	-3.184	-3.185	-3.186	-3.188	-3.188	-3.189	-3.189	-3.190	-3.190	-3.190	-3.189	-3.189	-3.188	-3.188	-3.186	-3.184	-3.184	-3.181	-3.179	-3.175	-3.172	-3.170	-3.166	-3.162	-3.159	-3.155	-3.150	-3.145	-3.140	-3.134	-3.129	-3.122	-3.116	-3.110	-3.102	-3.096	-3.088	-3.080	-3.071	-3.064	-3.055	-3.045	-3.038	-3.028	-3.018	-3.008	-2.998	-2.988	-2.976	-2.966	-2.954	-2.942	-2.930	-2.919	-2.906	-2.894	-2.880	-2.868	-2.855	-2.841	-2.828	-2.812	-2.798	-2.782	-2.768	-2.751	-2.735	-2.719	-2.702	-2.685	-2.669	-2.650	-2.631	-2.612	-2.594	-2.574	-2.552	-2.532	-2.511	-2.490	-2.468	-2.445	-2.422	-2.399	-2.375	-2.350	-2.326	-2.301	-2.275	-2.249	-2.222	-2.195	-2.168	-2.140	-2.111	-2.084	-2.054	-2.025	-1.995	-1.965	-1.935	-1.905	-1.874	-1.844	-1.812	-1.781	-1.750	-1.719	-1.688	-1.658	-1.626	-1.595	-1.565	-1.532	-1.502	-1.472	-1.444	-1.414	-1.385	-1.355	-1.328	-1.299	-1.271	-1.245	-1.219	-1.194	-1.168	-1.144	-1.119	-1.096	-1.075	-1.054	-1.032	-1.012	-0.994	-0.976	-0.960	-0.944	-0.928	-0.914	-0.900	-0.888	-0.876	-0.866	-0.856	-0.849	-0.841	-0.835	-0.830	-0.825	-0.822	-0.820	-0.819	-0.819	-0.819	-0.821	-0.824	-0.826	-0.831	-0.835	-0.840	-0.848	-0.854	-0.861	-0.871	-0.880	-0.889	-0.900	-0.910	-0.921	-0.934	-0.945	-0.958	-0.970	-0.982	-0.996	-1.010	-1.024	-1.038	-1.050	-1.064	-1.078	-1.090	-1.105	-1.119	-1.130	-1.144	-1.158	-1.169	-1.182	-1.194	-1.205	-1.216	-1.228	-1.239	-1.249	-1.260	-1.269	-1.278	-1.286	-1.295	-1.302	-1.311	-1.318	-1.325	-1.332	-1.339	-1.345	-1.350	-1.356	-1.362	-1.368	-1.371	-1.376	-1.381	-1.385	-1.389	-1.392	-1.398	-1.401	-1.405	-1.409	-1.412	-1.416	-1.419	-1.422	-1.425	-1.429	-1.432	-1.435	-1.439	-1.442	-1.446	-1.450	-1.454	-1.456	-1.459	-1.462	-1.466	-1.470	-1.472	-1.476	-1.480	-1.484	-1.486	-1.490	-1.492	-1.495	-1.499	-1.502	-1.505	-1.508	-1.510	-1.511	-1.514	-1.515	-1.518	-1.519	-1.520	-1.520	-1.521	-1.520	-1.521	-1.520	-1.520	-1.519	-1.518	-1.516	-1.514	-1.511	-1.508	-1.506	-1.502	-1.499	-1.494	-1.489	-1.484	-1.479	-1.472	-1.466	-1.460	-1.454	-1.446	-1.439	-1.430	-1.424	-1.414	-1.405	-1.396	-1.388	-1.378	-1.368	-1.359	-1.349	-1.339	-1.329	-1.318	-1.308	-1.298	-1.286	-1.276	-1.265	-1.254	-1.245	-1.234	-1.224	-1.212	-1.202	-1.194	-1.184	-1.174	-1.165	-1.155	-1.148	-1.139	-1.130	-1.122	-1.114	-1.108	-1.099	-1.092	-1.085	-1.079	-1.074	-1.068	-1.062	-1.059	-1.054	-1.049	-1.045	-1.041	-1.039	-1.034	-1.032	-1.030	-1.028	-1.026	-1.025	-1.024	-1.022	-1.022	-1.022	-1.021	-1.022	-1.022	-1.022	-1.024	-1.025	-1.026	-1.028	-1.029	-1.031	-1.034	-1.036	-1.038	-1.040	-1.044	-1.046	-1.049	-1.052	-1.056	-1.059	-1.064	-1.068	-1.071	-1.075	-1.079	-1.084	-1.089	-1.094	-1.099	-1.102	-1.109	-1.115	-1.120	-1.126	-1.132	-1.139	-1.146	-1.152	-1.160	-1.168	-1.176	-1.184	-1.192	-1.202	-1.211	-1.221	-1.230	-1.241	-1.252	-1.264	-1.274	-1.286	-1.299	-1.311	-1.322	-1.336	-1.350	-1.364	-1.376	-1.390	-1.405	-1.420	-1.435	-1.450	-1.466	-1.481	-1.499	-1.514	-1.531	-1.548	-1.565	-1.581	-1.599	-1.616	-1.632	-1.650	-1.668	-1.685	-1.702	-1.721	-1.738	-1.755	-1.772	-1.791	-1.808	-1.826	-1.842	-1.860	-1.878	-1.894	-1.911	-1.929	-1.945	-1.962	-1.979	-1.995	-2.011	-2.027	-2.044	-2.060	-2.076	-2.092	-2.108	-2.124	-2.140	-2.155	-2.170	-2.186	-2.201	-2.216	-2.231	-2.246	-2.261	-2.276	-2.291	-2.306	-2.319	-2.334	-2.348	-2.361	-2.375	-2.389	-2.402	-2.416	-2.430	-2.441	-2.455	-2.468	-2.480	-2.492	-2.505	-2.515	-2.528	-2.539	-2.550	-2.560	-2.570	-2.580	-2.589	-2.599	-2.608	-2.616	-2.625	-2.632	-2.640	-2.646	-2.652	-2.660	-2.665	-2.670	-2.674	-2.679	-2.682	-2.685	-2.689	-2.691	-2.692	-2.695	-2.695	-2.696	-2.696	-2.696	-2.695	-2.694	-2.691	-2.690	-2.686	-2.684	-2.681	-2.676	-2.672	-2.668	-2.662	-2.658	-2.652	-2.646	-2.640	-2.634	-2.626	-2.619	-2.612	-2.605	-2.598	-2.590	-2.582	-2.574	-2.566	-2.559	-2.551	-2.544	-2.535	-2.528	-2.520	-2.512	-2.505	-2.498	-2.490	-2.482	-2.476	-2.470	-2.464	-2.458	-2.452	-2.446	-2.441	-2.435	-2.430	-2.425	-2.421	-2.416	-2.412	-2.409	-2.406	-2.401	-2.400	-2.396	-2.394	-2.390	-2.389	-2.386	-2.385	-2.382	-2.380	-2.380	-2.378	-2.375	-2.374	-2.372	-2.371	-2.369	-2.368	-2.365	-2.362	-2.360	-2.358	-2.356	-2.352	-2.350	-2.346	-2.342	-2.339	-2.334	-2.330	-2.325	-2.320	-2.315	-2.309	-2.302	-2.295	-2.289	-2.281	-2.274	-2.266	-2.258	-2.248	-2.240	-2.230	-2.221	-2.210	-2.200	-2.190	-2.178	-2.168	-2.155	-2.142	-2.131	-2.119	-2.108	-2.095	-2.082	-2.070	-2.058	-2.045	-2.034	-2.020	-2.007	-1.995	-1.981	-1.970	-1.959	-1.945	-1.934	-1.921	-1.910	-1.899	-1.886	-1.875	-1.865	-1.852	-1.842	-1.832	-1.822	-1.812	-1.802	-1.791	-1.782	-1.774	-1.764	-1.755	-1.746	-1.736	-1.728	-1.719	-1.709	-1.700	-1.692	-1.682	-1.674	-1.665	-1.656	-1.646	-1.638	-1.628	-1.618	-1.608	-1.598	-1.586	-1.575	-1.565	-1.552	-1.541	-1.529	-1.516	-1.505	-1.491	-1.479	-1.464	-1.449	-1.435	-1.420	-1.405	-1.389	-1.374	-1.356	-1.340	-1.322	-1.304	-1.286	-1.268	-1.249	-1.230	-1.211	-1.192	-1.172	-1.152	-1.132	-1.112	-1.092	-1.071	-1.050	-1.029	-1.009	-0.986	-0.966	-0.945	-0.924	-0.902	-0.881	-0.861	-0.839	-0.818	-0.796	-0.778	-0.756	-0.736	-0.715	-0.694	-0.674	-0.654	-0.635	-0.615	-0.596	-0.576	-0.558	-0.539	-0.520	-0.502	-0.484	-0.466	-0.449	-0.431	-0.415	-0.398	-0.381	-0.365	-0.349	-0.332	-0.318	-0.301	-0.286	-0.271	-0.256	-0.241	-0.226	-0.212	-0.198	-0.184	-0.169	-0.155	-0.141	-0.125	-0.111	-0.099	-0.084	-0.069	-0.055	-0.041	-0.026	-0.012	0.002	0.016	0.030	0.046	0.060	0.075	0.090	0.106	0.121	0.136	0.151	0.169	0.184	0.200	0.216	0.232	0.248	0.265	0.281	0.299	0.315	0.332	0.350	0.368	0.385	0.402	0.419	0.436	0.454	0.472	0.490	0.507	0.525	0.544	0.560	0.578	0.596	0.614	0.631	0.649	0.665	0.682	0.700	0.718	0.735	0.751	0.769	0.786	0.802	0.820	0.836	0.852	0.869	0.885	0.900	0.918	0.932	0.948	0.964	0.979	0.994	1.009	1.024	1.039	1.054	1.068	1.082	1.095	1.109	1.122	1.135	1.149	1.161	1.174	1.185	1.196	1.209	1.219	1.230	1.240	1.250	1.260	1.269	1.278	1.286	1.294	1.301	1.308	1.314	1.319	1.324	1.329	1.332	1.336	1.339	1.341	1.342	1.344	1.344	1.344	1.342	1.341	1.340	1.336	1.332	1.329	1.324	1.320	1.314	1.308	1.300	1.294	1.285	1.278	1.270	1.260	1.251	1.241	1.231	1.222	1.211	1.201	1.190	1.179	1.169	1.156	1.146	1.135	1.124	1.112	1.102	1.091	1.081	1.071	1.060	1.050	1.040	1.030	1.021	1.012	1.002	0.994	0.986	0.979	0.971	0.964	0.956	0.949	0.944	0.938	0.931	0.926	0.919	0.914	0.909	0.904	0.900	0.895	0.890	0.885	0.881	0.876	0.872	0.868	0.862	0.858	0.852	0.848	0.842	0.838	0.832	0.828	0.821	0.816	0.810	0.802	0.796	0.789	0.782	0.775	0.769	0.760	0.752	0.744	0.735	0.728	0.719	0.709	0.700	0.690	0.680	0.671	0.660	0.651	0.640	0.629	0.620	0.609	0.598	0.589	0.578	0.566	0.556	0.546	0.535	0.525	0.515	0.505	0.494	0.485	0.474	0.465	0.455	0.445	0.436	0.426	0.419	0.409	0.401	0.392	0.385	0.376	0.369	0.360	0.354	0.346	0.339	0.331	0.325	0.319	0.312	0.306	0.300	0.295	0.289	0.284	0.279	0.272	0.268	0.262	0.258	0.254	0.249	0.244	0.239	0.234	0.231	0.225	0.221	0.218	0.214	0.209	0.205	0.200	0.195	0.191	0.188	0.184	0.179	0.174	0.169	0.164	0.159	0.154	0.149	0.144	0.138	0.134	0.128	0.121	0.115	0.110	0.102	0.098	0.090	0.082	0.075	0.069	0.061	0.054	0.046	0.039	0.031	0.022	0.015	0.006	-0.002	-0.011	-0.020	-0.030	-0.039	-0.048	-0.058	-0.068	-0.079	-0.089	-0.099	-0.110	-0.121	-0.131	-0.144	-0.155	-0.166	-0.178	-0.191	-0.202	-0.215	-0.229	-0.241	-0.254	-0.268	-0.281	-0.295	-0.309	-0.324	-0.338	-0.352	-0.368	-0.384	-0.399	-0.415	-0.430	-0.446	-0.461	-0.478	-0.495	-0.510	-0.526	-0.542	-0.560	-0.576	-0.592	-0.609	-0.625	-0.641	-0.658	-0.674	-0.689	-0.705	-0.720	-0.734	-0.750	-0.764	-0.778	-0.791	-0.804	-0.816	-0.828	-0.839	-0.849	-0.859	-0.868	-0.876	-0.884	-0.890	-0.896	-0.901	-0.906	-0.909	-0.911	-0.914	-0.914	-0.914	-0.912	-0.911	-0.908	-0.904	-0.900	-0.894	-0.886	-0.880	-0.871	-0.862	-0.852	-0.842	-0.831	-0.820	-0.809	-0.795	-0.781	-0.768	-0.755	-0.740	-0.724	-0.710	-0.695	-0.679	-0.662	-0.648	-0.632	-0.618	-0.602	-0.586	-0.571	-0.558	-0.544	-0.530	-0.516	-0.504	-0.492	-0.480	-0.469	-0.458	-0.449	-0.439	-0.430	-0.421	-0.414	-0.409	-0.402	-0.396	-0.392	-0.389	-0.385	-0.381	-0.380	-0.379	-0.378	-0.378	-0.379	-0.378	-0.380	-0.381	-0.384	-0.386	-0.389	-0.390	-0.394	-0.398	-0.401	-0.405	-0.409	-0.414	-0.416	-0.420	-0.424	-0.429	-0.431	-0.435	-0.439	-0.441	-0.445	-0.448	-0.450	-0.451	-0.454	-0.456	-0.458	-0.460	-0.460	-0.461	-0.461	-0.461	-0.462	-0.462	-0.461	-0.461	-0.461	-0.461	-0.461	-0.460	-0.459	-0.458	-0.458	-0.458	-0.458	-0.458	-0.458	-0.456	-0.458	-0.458	-0.459	-0.460	-0.462	-0.465	-0.466	-0.470	-0.474	-0.476	-0.481	-0.488	-0.492	-0.500	-0.506	-0.514	-0.521	-0.531	-0.540	-0.550	-0.561	-0.574	-0.586	-0.599	-0.612	-0.628	-0.642	-0.658	-0.674	-0.691	-0.710	-0.729	-0.748	-0.766	-0.786	-0.808	-0.829	-0.850	-0.872	-0.895	-0.918	-0.941	-0.965	-0.989	-1.014	-1.038	-1.062	-1.088	-1.114	-1.140	-1.164	-1.190	-1.216	-1.241	-1.268	-1.292	-1.319	-1.344	-1.370	-1.395	-1.421	-1.445	-1.470	-1.496	-1.520	-1.544	-1.566	-1.590	-1.614	-1.636	-1.659	-1.681	-1.702	-1.722	-1.742	-1.764	-1.784	-1.802	-1.821	-1.840	-1.858	-1.875	-1.892	-1.909	-1.924	-1.939	-1.954	-1.969	-1.982	-1.995	-2.009	-2.021	-2.034	-2.046	-2.056	-2.069	-2.079	-2.090	-2.100	-2.110	-2.119	-2.129	-2.138	-2.146	-2.155	-2.164	-2.171	-2.180	-2.188	-2.196	-2.205	-2.212	-2.221	-2.229	-2.236	-2.246	-2.254	-2.262	-2.271	-2.279	-2.289	-2.298	-2.306	-2.316	-2.326	-2.336	-2.345	-2.356	-2.368	-2.378	-2.390	-2.402	-2.414	-2.426	-2.438	-2.450	-2.464	-2.476	-2.489	-2.504	-2.518	-2.530	-2.544	-2.559	-2.574	-2.588	-2.602	-2.618	-2.632	-2.649	-2.664	-2.679	-2.695	-2.710	-2.725	-2.741	-2.758	-2.772	-2.789	-2.805	-2.820	-2.836	-2.851	-2.868	-2.882	-2.898	-2.914	-2.928	-2.942	-2.958	-2.971	-2.985	-2.998	-3.011	-3.025	-3.036	-3.050	-3.061	-3.072	-3.084	-3.094	-3.104	-3.114	-3.122	-3.131	-3.139	-3.146	-3.151	-3.159	-3.164	-3.168	-3.171	-3.174	-3.176	-3.178	-3.178	-3.178	-3.176	-3.175	-3.172	-3.169	-3.165	-3.160	-3.154	-3.148	-3.140	-3.131	-3.122	-3.114	-3.102	-3.091	-3.080	-3.066	-3.054	-3.040	-3.026	-3.011	-2.995	-2.980	-2.964	-2.948	-2.930	-2.912	-2.896	-2.878	-2.861	-2.842	-2.824	-2.806	-2.788	-2.770	-2.751	-2.735	-2.718	-2.699	-2.682	-2.665	-2.649	-2.632	-2.616	-2.601	-2.585	-2.571	-2.558	-2.542	-2.529	-2.518	-2.504	-2.491	-2.480	-2.470	-2.459	-2.449	-2.439	-2.430	-2.420	-2.412	-2.404	-2.396	-2.390	-2.382	-2.376	-2.370	-2.364	-2.359	-2.352	-2.348	-2.344	-2.338	-2.334	-2.329	-2.324	-2.320	-2.315	-2.311	-2.308	-2.302	-2.298	-2.294	-2.290	-2.284	-2.281	-2.276	-2.270	-2.266	-2.261	-2.254	-2.250	-2.244	-2.238	-2.231	-2.225	-2.219	-2.212	-2.205	-2.200	-2.191	-2.185	-2.178	-2.171	-2.165	-2.156	-2.150	-2.142	-2.135	-2.128	-2.120	-2.114	-2.108	-2.100	-2.094	-2.086	-2.080	-2.074	-2.069	-2.062	-2.058	-2.052	-2.047	-2.042	-2.038	-2.034	-2.030	-2.026	-2.025	-2.022	-2.020	-2.018	-2.016	-2.015	-2.014	-2.014	-2.014	-2.014	-2.014	-2.016	-2.018	-2.019	-2.021	-2.024	-2.027	-2.029	-2.034	-2.036	-2.040	-2.044	-2.047	-2.052	-2.058	-2.061	-2.066	-2.072	-2.078	-2.082	-2.086	-2.091	-2.098	-2.102	-2.108	-2.112	-2.119	-2.122	-2.128	-2.132	-2.136	-2.141	-2.146	-2.151	-2.155	-2.160	-2.164	-2.168	-2.171	-2.175	-2.179	-2.182	-2.186	-2.190	-2.194	-2.196	-2.200	-2.204	-2.206	-2.209	-2.212	-2.215	-2.219	-2.222	-2.225	-2.229	-2.232	-2.236	-2.240	-2.242	-2.248	-2.252	-2.256	-2.261	-2.266	-2.270	-2.276	-2.281	-2.286	-2.292	-2.299	-2.304	-2.311	-2.318	-2.325	-2.331	-2.339	-2.346	-2.352	-2.361	-2.369	-2.376	-2.384	-2.391	-2.400	-2.408	-2.415	-2.424	-2.431	-2.440	-2.448	-2.455	-2.461	-2.470	-2.476	-2.484	-2.490	-2.496	-2.502	-2.508	-2.512	-2.518	-2.521	-2.528	-2.530	-2.534	-2.536	-2.539	-2.540	-2.541	-2.542	-2.544	-2.542	-2.544	-2.541	-2.540	-2.538	-2.535	-2.532	-2.529	-2.525	-2.521	-2.516	-2.511	-2.505	-2.499	-2.494	-2.486	-2.479	-2.471	-2.464	-2.456	-2.448	-2.440	-2.431	-2.422	-2.414	-2.405	-2.396	-2.388	-2.378	-2.370	-2.360	-2.351	-2.342	-2.334	-2.325	-2.316	-2.308	-2.301	-2.292	-2.285	-2.279	-2.271	-2.265	-2.259	-2.254	-2.248	-2.242	-2.238	-2.234	-2.230	-2.226	-2.224	-2.222	-2.220	-2.220	-2.220	-2.220	-2.220	-2.221	-2.224	-2.225	-2.229	-2.232	-2.238	-2.241	-2.246	-2.254	-2.260	-2.266	-2.275	-2.282	-2.291	-2.302	-2.311	-2.322	-2.334	-2.345	-2.358	-2.370	-2.384	-2.398	-2.411	-2.428	-2.441	-2.458	-2.474	-2.490	-2.506	-2.524	-2.541	-2.560	-2.578	-2.596	-2.615	-2.635	-2.654	-2.674	-2.694	-2.714	-2.735	-2.755	-2.775	-2.798	-2.819	-2.839	-2.861	-2.882	-2.904	-2.925	-2.949	-2.970	-2.991	-3.014	-3.035	-3.058	-3.079	-3.101	-3.122	-3.145	-3.166	-3.189	-3.209	-3.231	-3.252	-3.274	-3.294	-3.315	-3.335	-3.356	-3.376	-3.396	-3.416	-3.435	-3.455	-3.474	-3.492	-3.510	-3.529	-3.548	-3.564	-3.580	-3.599	-3.615	-3.630	-3.646	-3.661	-3.678	-3.692	-3.705	-3.720	-3.734	-3.748	-3.759	-3.772	-3.785	-3.796	-3.808	-3.819	-3.829	-3.839	-3.849	-3.858	-3.866	-3.875	-3.882	-3.890	-3.898	-3.904	-3.910	-3.915	-3.921	-3.926	-3.931	-3.936	-3.940	-3.942	-3.946	-3.949	-3.951	-3.952	-3.955	-3.955	-3.956	-3.956	-3.956	-3.956	-3.956	-3.954	-3.954	-3.951	-3.949	-3.946	-3.944	-3.940	-3.938	-3.934	-3.930	-3.926	-3.921	-3.916	-3.911	-3.905	-3.901	-3.895	-3.889	-3.882	-3.878	-3.870	-3.864	-3.858	-3.850	-3.844	-3.838	-3.830	-3.822	-3.816	-3.809	-3.802	-3.795	-3.788	-3.780	-3.775	-3.768	-3.761	-3.754	-3.748	-3.741	-3.735	-3.730	-3.724	-3.719	-3.712	-3.709	-3.704	-3.700	-3.696	-3.691	-3.688	-3.685	-3.681	-3.680	-3.678	-3.675	-3.674	-3.672	-3.671	-3.670	-3.670	-3.670	-3.670	-3.670	-3.670	-3.671	-3.672	-3.675	-3.676	-3.678	-3.680	-3.682	-3.685	-3.688	-3.690	-3.692	-3.695	-3.699	-3.702	-3.705	-3.709	-3.712	-3.715	-3.719	-3.722	-3.726	-3.730	-3.732	-3.738	-3.741	-3.745	-3.749	-3.751	-3.755	-3.759	-3.762	-3.766	-3.770	-3.774	-3.776	-3.781	-3.785	-3.788	-3.791	-3.796	-3.799	-3.804	-3.808	-3.812	-3.815	-3.820	-3.825	-3.829	-3.834	-3.838	-3.842	-3.846	-3.851	-3.856	-3.861	-3.866	-3.871	-3.876	-3.881	-3.888	-3.892	-3.899	-3.904	-3.909	-3.914	-3.920	-3.925	-3.931	-3.936	-3.941	-3.948	-3.952	-3.958	-3.962	-3.969	-3.974	-3.978	-3.982	-3.986	-3.991	-3.994	-3.999	-4.003	-4.005	-4.009	-4.011	-4.014	-4.015	-4.016	-4.018	-4.019	-4.019	-4.020	-4.019	-4.018	-4.016	-4.015	-4.012	-4.009	-4.006	-4.003	-3.998	-3.994	-3.988	-3.982	-3.975	-3.969	-3.961	-3.951	-3.944	-3.934	-3.924	-3.912	-3.901	-3.890	-3.878	-3.864	-3.851	-3.836	-3.821	-3.805	-3.790	-3.772	-3.756	-3.739	-3.719	-3.701	-3.681	-3.661	-3.639	-3.619	-3.596	-3.574	-3.551	-3.529	-3.505	-3.480	-3.456	-3.431	-3.406	-3.381	-3.355	-3.330	-3.302	-3.276	-3.249	-3.224	-3.196	-3.169	-3.142	-3.115	-3.088	-3.060	-3.034	-3.008	-2.980	-2.954	-2.929	-2.901	-2.876	-2.851	-2.826	-2.802	-2.779	-2.755	-2.732	-2.711	-2.689	-2.668	-2.646	-2.628	-2.609	-2.589	-2.572	-2.555	-2.538	-2.522	-2.506	-2.491	-2.478	-2.465	-2.452	-2.440	-2.430	-2.419	-2.409	-2.399	-2.391	-2.382	-2.376	-2.369	-2.361	-2.355	-2.350	-2.345	-2.339	-2.335	-2.330	-2.326	-2.321	-2.318	-2.315	-2.311	-2.308	-2.305	-2.301	-2.299	-2.296	-2.292	-2.290	-2.288	-2.285	-2.281	-2.279	-2.275	-2.274	-2.270	-2.268	-2.265	-2.261	-2.259	-2.255	-2.251	-2.249	-2.246	-2.244	-2.241	-2.239	-2.235	-2.232	-2.231	-2.229	-2.226	-2.225	-2.222	-2.221	-2.220	-2.219	-2.218	-2.216	-2.216	-2.215	-2.215	-2.215	-2.215	-2.215	-2.215	-2.216	-2.216	-2.218	-2.218	-2.219	-2.220	-2.220	-2.221	-2.222	-2.224	-2.225	-2.226	-2.226	-2.226	-2.228	-2.226	-2.228	-2.228	-2.228	-2.226	-2.225	-2.224	-2.222	-2.220	-2.218	-2.215	-2.212	-2.209	-2.205	-2.201	-2.196	-2.190	-2.185	-2.179	-2.172	-2.166	-2.160	-2.152	-2.144	-2.136	-2.128	-2.120	-2.111	-2.101	-2.092	-2.084	-2.074	-2.065	-2.056	-2.046	-2.036	-2.027	-2.019	-2.010	-2.000	-1.991	-1.982	-1.974	-1.965	-1.958	-1.950	-1.944	-1.936	-1.930	-1.922	-1.916	-1.912	-1.906	-1.901	-1.896	-1.892	-1.889	-1.885	-1.881	-1.878	-1.875	-1.872	-1.870	-1.869	-1.866	-1.864	-1.861	-1.861	-1.859	-1.858	-1.856	-1.854	-1.852	-1.850	-1.849	-1.846	-1.845	-1.842	-1.840	-1.839	-1.835	-1.832	-1.829	-1.825	-1.821	-1.818	-1.814	-1.809	-1.804	-1.799	-1.794	-1.789	-1.782	-1.776	-1.771	-1.765	-1.759	-1.752	-1.746	-1.739	-1.732	-1.726	-1.720	-1.712	-1.706	-1.699	-1.692	-1.688	-1.682	-1.676	-1.670	-1.665	-1.660	-1.655	-1.652	-1.649	-1.645	-1.642	-1.640	-1.638	-1.636	-1.635	-1.635	-1.635	-1.635	-1.636	-1.638	-1.640	-1.641	-1.645	-1.646	-1.650	-1.655	-1.659	-1.664	-1.669	-1.675	-1.681	-1.686	-1.694	-1.700	-1.708	-1.714	-1.721	-1.728	-1.735	-1.741	-1.749	-1.756	-1.764	-1.770	-1.778	-1.785	-1.791	-1.796	-1.802	-1.809	-1.814	-1.818	-1.824	-1.826	-1.831	-1.835	-1.836	-1.839	-1.841	-1.842	-1.844	-1.842	-1.842	-1.841	-1.840	-1.836	-1.834	-1.830	-1.826	-1.821	-1.815	-1.810	-1.804	-1.796	-1.789	-1.781	-1.774	-1.764	-1.755	-1.745	-1.735	-1.724	-1.714	-1.702	-1.691	-1.680	-1.668	-1.656	-1.645	-1.634	-1.621	-1.609	-1.599	-1.588	-1.576	-1.565	-1.554	-1.544	-1.534	-1.524	-1.515	-1.506	-1.499	-1.491	-1.485	-1.479	-1.472	-1.469	-1.465	-1.462	-1.460	-1.458	-1.458	-1.458	-1.459	-1.461	-1.465	-1.469	-1.474	-1.480	-1.488	-1.495	-1.504	-1.514	-1.525	-1.536	-1.549	-1.562	-1.576	-1.591	-1.608	-1.624	-1.641	-1.659	-1.678	-1.698	-1.719	-1.739	-1.759	-1.781	-1.802	-1.825	-1.848	-1.870	-1.892	-1.916	-1.940	-1.962	-1.986	-2.010	-2.034	-2.056	-2.080	-2.102	-2.126	-2.148	-2.171	-2.192	-2.214	-2.235	-2.256	-2.276	-2.298	-2.316	-2.335	-2.354	-2.372	-2.390	-2.408	-2.424	-2.440	-2.458	-2.472	-2.488	-2.502	-2.516	-2.530	-2.542	-2.555	-2.568	-2.580	-2.591	-2.604	-2.615	-2.625	-2.636	-2.646	-2.658	-2.668	-2.679	-2.688	-2.699	-2.708	-2.719	-2.728	-2.739	-2.748	-2.758	-2.768	-2.778	-2.788	-2.798	-2.809	-2.819	-2.830	-2.842	-2.852	-2.865	-2.878	-2.889	-2.901	-2.914	-2.926	-2.940	-2.952	-2.966	-2.980	-2.994	-3.009	-3.024	-3.039	-3.052	-3.069	-3.084	-3.100	-3.116	-3.132	-3.149	-3.166	-3.182	-3.200	-3.216	-3.234	-3.250	-3.269	-3.286	-3.304	-3.322	-3.340	-3.358	-3.376	-3.394	-3.411	-3.429	-3.446	-3.464	-3.482	-3.500	-3.516	-3.534	-3.550	-3.568	-3.584	-3.600	-3.618	-3.632	-3.648	-3.662	-3.678	-3.692	-3.706	-3.720	-3.732	-3.745	-3.758	-3.769	-3.780	-3.791	-3.801	-3.810	-3.819	-3.826	-3.835	-3.842	-3.849	-3.854	-3.860	-3.865	-3.869	-3.872	-3.875	-3.878	-3.879	-3.881	-3.881	-3.881	-3.882	-3.881	-3.880	-3.878	-3.875	-3.872	-3.870	-3.866	-3.862	-3.858	-3.852	-3.849	-3.844	-3.838	-3.832	-3.828	-3.821	-3.815	-3.810	-3.804	-3.799	-3.792	-3.788	-3.781	-3.776	-3.770	-3.765	-3.760	-3.755	-3.750	-3.745	-3.742	-3.739	-3.735	-3.731	-3.729	-3.728	-3.724	-3.722	-3.721	-3.720	-3.720	-3.720	-3.719	-3.720	-3.720	-3.721	-3.720	-3.721	-3.724	-3.725	-3.728	-3.729	-3.731	-3.732	-3.735	-3.738	-3.740	-3.741	-3.744	-3.746	-3.749	-3.750	-3.752	-3.754	-3.755	-3.756	-3.758	-3.759	-3.759	-3.760	-3.761	-3.760	-3.759	-3.759	-3.758	-3.756	-3.754	-3.751	-3.749	-3.746	-3.744	-3.740	-3.736	-3.731	-3.728	-3.724	-3.719	-3.714	-3.709	-3.701	-3.696	-3.690	-3.684	-3.679	-3.672	-3.666	-3.660	-3.654	-3.648	-3.641	-3.635	-3.629	-3.624	-3.618	-3.611	-3.606	-3.601	-3.596	-3.591	-3.588	-3.582	-3.579	-3.576	-3.572	-3.570	-3.568	-3.565	-3.564	-3.561	-3.561	-3.560	-3.559	-3.559	-3.560	-3.560	-3.561	-3.562	-3.565	-3.566	-3.568	-3.570	-3.574	-3.576	-3.579	-3.581	-3.585	-3.588	-3.591	-3.594	-3.596	-3.600	-3.602	-3.606	-3.609	-3.611	-3.614	-3.615	-3.618	-3.618	-3.620	-3.620	-3.620	-3.620	-3.620	-3.619	-3.616	-3.615	-3.612	-3.610	-3.606	-3.601	-3.596	-3.591	-3.586	-3.578	-3.571	-3.564	-3.554	-3.545	-3.536	-3.525	-3.515	-3.502	-3.491	-3.479	-3.465	-3.451	-3.438	-3.421	-3.406	-3.391	-3.374	-3.358	-3.341	-3.324	-3.306	-3.288	-3.269	-3.250	-3.230	-3.211	-3.190	-3.171	-3.151	-3.131	-3.111	-3.090	-3.069	-3.049	-3.028	-3.006	-2.985	-2.965	-2.944	-2.922	-2.901	-2.880	-2.860	-2.840	-2.818	-2.798	-2.778	-2.756	-2.738	-2.718	-2.698	-2.679	-2.660	-2.640	-2.622	-2.604	-2.586	-2.568	-2.550	-2.534	-2.516	-2.501	-2.484	-2.469	-2.454	-2.439	-2.425	-2.411	-2.399	-2.385	-2.374	-2.362	-2.351	-2.341	-2.331	-2.321	-2.312	-2.306	-2.299	-2.291	-2.286	-2.280	-2.276	-2.272	-2.269	-2.266	-2.265	-2.264	-2.262	-2.262	-2.265	-2.266	-2.269	-2.271	-2.275	-2.280	-2.286	-2.291	-2.298	-2.305	-2.314	-2.320	-2.330	-2.339	-2.349	-2.359	-2.370	-2.381	-2.392	-2.405	-2.416	-2.429	-2.442	-2.455	-2.470	-2.482	-2.495	-2.510	-2.524	-2.536	-2.551	-2.565	-2.579	-2.591	-2.606	-2.620	-2.632	-2.645	-2.659	-2.670	-2.684	-2.695	-2.706	-2.718	-2.729	-2.738	-2.749	-2.758	-2.768	-2.775	-2.784	-2.791	-2.798	-2.805	-2.811	-2.816	-2.820	-2.825	-2.829	-2.832	-2.835	-2.836	-2.838	-2.839	-2.839	-2.839	-2.836	-2.836	-2.834	-2.831	-2.828	-2.824	-2.820	-2.816	-2.810	-2.804	-2.798	-2.791	-2.785	-2.776	-2.770	-2.761	-2.752	-2.744	-2.734	-2.725	-2.715	-2.705	-2.695	-2.684	-2.674	-2.662	-2.652	-2.641	-2.631	-2.621	-2.610	-2.600	-2.589	-2.579	-2.568	-2.558	-2.548	-2.539	-2.530	-2.520	-2.512	-2.504	-2.496	-2.489	-2.482	-2.476	-2.471	-2.465	-2.460	-2.456	-2.452	-2.450	-2.446	-2.444	-2.442	-2.441	-2.441	-2.441	-2.441	-2.444	-2.446	-2.448	-2.450	-2.455	-2.459	-2.462	-2.468	-2.472	-2.479	-2.486	-2.492	-2.500	-2.508	-2.515	-2.524	-2.531	-2.541	-2.550	-2.559	-2.570	-2.579	-2.589	-2.599	-2.609	-2.619	-2.629	-2.639	-2.650	-2.660	-2.670	-2.680	-2.690	-2.700	-2.710	-2.720	-2.729	-2.739	-2.749	-2.758	-2.766	-2.774	-2.782	-2.791	-2.799	-2.806	-2.814	-2.820	-2.826	-2.832	-2.838	-2.842	-2.848	-2.852	-2.856	-2.860	-2.862	-2.866	-2.869	-2.870	-2.871	-2.872	-2.874	-2.874	-2.872	-2.872	-2.871	-2.870	-2.868	-2.865	-2.862	-2.860	-2.856	-2.854	-2.848	-2.844	-2.839	-2.834	-2.828	-2.822	-2.816	-2.810	-2.802	-2.796	-2.789	-2.782	-2.774	-2.766	-2.759	-2.752	-2.744	-2.736	-2.729	-2.720	-2.712	-2.704	-2.695	-2.688	-2.679	-2.671	-2.664	-2.655	-2.649	-2.640	-2.632	-2.625	-2.618	-2.610	-2.602	-2.596	-2.589	-2.582	-2.575	-2.569	-2.561	-2.555	-2.548	-2.542	-2.536	-2.530	-2.524	-2.518	-2.511	-2.505	-2.499	-2.492	-2.488	-2.481	-2.475	-2.469	-2.462	-2.455	-2.449	-2.442	-2.435	-2.428	-2.420	-2.414	-2.406	-2.399	-2.391	-2.382	-2.375	-2.366	-2.358	-2.349	-2.339	-2.329	-2.320	-2.310	-2.300	-2.290	-2.278	-2.268	-2.256	-2.245	-2.232	-2.221	-2.209	-2.196	-2.184	-2.171	-2.158	-2.145	-2.132	-2.118	-2.105	-2.091	-2.079	-2.065	-2.052	-2.039	-2.025	-2.013	-1.999	-1.985	-1.972	-1.959	-1.948	-1.935	-1.922	-1.911	-1.900	-1.889	-1.878	-1.868	-1.858	-1.849	-1.840	-1.831	-1.824	-1.816	-1.810	-1.804	-1.799	-1.794	-1.791	-1.788	-1.785	-1.784	-1.782	-1.782	-1.781	-1.784	-1.785	-1.788	-1.791	-1.795	-1.800	-1.805	-1.810	-1.818	-1.824	-1.832	-1.841	-1.850	-1.860	-1.870	-1.880	-1.892	-1.904	-1.916	-1.928	-1.940	-1.954	-1.968	-1.980	-1.995	-2.009	-2.022	-2.038	-2.051	-2.066	-2.080	-2.095	-2.109	-2.124	-2.138	-2.152	-2.166	-2.181	-2.195	-2.209	-2.224	-2.238	-2.249	-2.264	-2.276	-2.290	-2.302	-2.315	-2.328	-2.340	-2.354	-2.366	-2.378	-2.390	-2.404	-2.415	-2.428	-2.441	-2.454	-2.468	-2.480	-2.494	-2.506	-2.520	-2.534	-2.548	-2.561	-2.576	-2.591	-2.608	-2.622	-2.639	-2.655	-2.672	-2.689	-2.706	-2.724	-2.741	-2.760	-2.779	-2.798	-2.816	-2.835	-2.856	-2.875	-2.895	-2.915	-2.935	-2.955	-2.975	-2.995	-3.015	-3.035	-3.054	-3.074	-3.094	-3.112	-3.131	-3.148	-3.166	-3.182	-3.199	-3.215	-3.231	-3.245	-3.259	-3.272	-3.285	-3.296	-3.308	-3.318	-3.328	-3.336	-3.344	-3.350	-3.355	-3.360	-3.364	-3.366	-3.369	-3.370	-3.370	-3.369	-3.368	-3.365	-3.362	-3.358	-3.352	-3.346	-3.340	-3.332	-3.325	-3.316	-3.306	-3.296	-3.285	-3.274	-3.262	-3.251	
