# Supplementary material for: Motion onset VEPs can see through the blur
Source: Sci Rep. 2024 Sep 12;14:21296. doi: 10.1038/s41598-024-72483-z (PMC11393312; doi:10.1038/s41598-024-72483-z)
Supplement: Supplementary file 3 — Supplementary Information 3. [file 41598_2024_72483_MOESM3_ESM.zip › VEP_raw_data/source_data/SourceBlurVEP-S001_VEP_2023-03-23_08-35-38.txt]

0.000	0.000	99999.999	6250.000	50.000	-2193.000	-2061.000	6248.000	7.000	100.000	5.000	2.000	1.000	1.000	0.000	0.000	0.000	0.000	0.000	0.000	0.000	0.000	0.000	0.000	0.000	0.000	0.000	-0.735	-0.706	-0.678	-0.648	-0.616	-0.585	-0.551	-0.519	-0.484	-0.450	-0.415	-0.378	-0.342	-0.304	-0.266	-0.226	-0.188	-0.148	-0.106	-0.066	-0.025	0.016	0.059	0.102	0.145	0.189	0.232	0.278	0.324	0.368	0.412	0.459	0.505	0.550	0.595	0.642	0.689	0.734	0.779	0.825	0.871	0.916	0.962	1.008	1.052	1.098	1.142	1.188	1.230	1.274	1.316	1.360	1.401	1.442	1.482	1.522	1.561	1.600	1.636	1.674	1.709	1.742	1.776	1.809	1.839	1.869	1.896	1.922	1.948	1.971	1.995	2.015	2.035	2.051	2.069	2.081	2.095	2.104	2.112	2.120	2.126	2.129	2.130	2.129	2.126	2.124	2.118	2.110	2.099	2.088	2.074	2.059	2.042	2.024	2.004	1.981	1.958	1.932	1.906	1.879	1.850	1.819	1.788	1.756	1.722	1.688	1.652	1.616	1.580	1.542	1.505	1.468	1.429	1.391	1.351	1.312	1.275	1.236	1.198	1.160	1.121	1.085	1.048	1.012	0.976	0.941	0.908	0.874	0.840	0.809	0.778	0.748	0.718	0.690	0.662	0.636	0.610	0.586	0.562	0.540	0.518	0.498	0.478	0.459	0.439	0.421	0.404	0.389	0.374	0.358	0.344	0.331	0.318	0.305	0.294	0.282	0.271	0.261	0.250	0.239	0.230	0.220	0.210	0.201	0.192	0.184	0.175	0.165	0.158	0.148	0.140	0.131	0.121	0.114	0.104	0.096	0.086	0.079	0.070	0.061	0.052	0.045	0.036	0.028	0.019	0.010	0.002	-0.005	-0.014	-0.021	-0.029	-0.036	-0.044	-0.050	-0.058	-0.064	-0.071	-0.076	-0.084	-0.089	-0.095	-0.099	-0.104	-0.109	-0.114	-0.116	-0.120	-0.124	-0.128	-0.129	-0.131	-0.132	-0.135	-0.135	-0.136	-0.138	-0.138	-0.138	-0.136	-0.138	-0.136	-0.135	-0.135	-0.134	-0.132	-0.131	-0.130	-0.129	-0.126	-0.125	-0.122	-0.121	-0.121	-0.119	-0.118	-0.115	-0.115	-0.114	-0.112	-0.112	-0.111	-0.110	-0.110	-0.111	-0.110	-0.111	-0.112	-0.114	-0.114	-0.116	-0.119	-0.120	-0.122	-0.126	-0.129	-0.132	-0.135	-0.139	-0.142	-0.146	-0.151	-0.155	-0.159	-0.162	-0.168	-0.171	-0.175	-0.180	-0.184	-0.188	-0.190	-0.194	-0.196	-0.199	-0.201	-0.202	-0.204	-0.205	-0.205	-0.204	-0.204	-0.202	-0.199	-0.196	-0.192	-0.189	-0.184	-0.179	-0.172	-0.165	-0.159	-0.150	-0.141	-0.131	-0.121	-0.111	-0.100	-0.089	-0.078	-0.066	-0.054	-0.041	-0.029	-0.016	-0.004	0.009	0.021	0.034	0.044	0.055	0.066	0.078	0.085	0.095	0.102	0.109	0.115	0.120	0.124	0.128	0.130	0.130	0.130	0.128	0.124	0.119	0.114	0.105	0.096	0.086	0.075	0.061	0.048	0.032	0.015	-0.004	-0.022	-0.042	-0.064	-0.086	-0.110	-0.134	-0.159	-0.184	-0.211	-0.236	-0.265	-0.292	-0.319	-0.348	-0.375	-0.404	-0.431	-0.459	-0.486	-0.514	-0.540	-0.565	-0.591	-0.615	-0.639	-0.660	-0.682	-0.702	-0.722	-0.740	-0.758	-0.771	-0.788	-0.800	-0.812	-0.822	-0.832	-0.840	-0.846	-0.852	-0.856	-0.860	-0.861	-0.862	-0.862	-0.860	-0.859	-0.856	-0.851	-0.846	-0.840	-0.834	-0.828	-0.819	-0.811	-0.802	-0.794	-0.785	-0.775	-0.766	-0.756	-0.746	-0.738	-0.728	-0.719	-0.710	-0.701	-0.692	-0.684	-0.676	-0.669	-0.660	-0.654	-0.649	-0.641	-0.638	-0.632	-0.628	-0.624	-0.620	-0.618	-0.615	-0.614	-0.611	-0.609	-0.609	-0.608	-0.606	-0.606	-0.606	-0.605	-0.605	-0.605	-0.605	-0.604	-0.604	-0.604	-0.602	-0.602	-0.600	-0.599	-0.596	-0.594	-0.592	-0.589	-0.584	-0.580	-0.574	-0.569	-0.561	-0.555	-0.546	-0.536	-0.528	-0.516	-0.506	-0.494	-0.481	-0.469	-0.454	-0.440	-0.425	-0.408	-0.391	-0.375	-0.358	-0.339	-0.320	-0.301	-0.281	-0.262	-0.241	-0.222	-0.202	-0.182	-0.161	-0.141	-0.121	-0.101	-0.081	-0.062	-0.044	-0.025	-0.008	0.010	0.026	0.042	0.059	0.071	0.085	0.099	0.110	0.120	0.130	0.139	0.146	0.152	0.156	0.161	0.164	0.165	0.165	0.165	0.164	0.160	0.155	0.151	0.145	0.136	0.129	0.120	0.109	0.098	0.086	0.072	0.060	0.046	0.031	0.015	0.000	-0.016	-0.032	-0.050	-0.065	-0.084	-0.100	-0.116	-0.132	-0.149	-0.165	-0.182	-0.198	-0.212	-0.226	-0.241	-0.256	-0.269	-0.281	-0.295	-0.305	-0.316	-0.326	-0.336	-0.344	-0.352	-0.359	-0.365	-0.370	-0.376	-0.380	-0.384	-0.386	-0.389	-0.391	-0.392	-0.394	-0.394	-0.395	-0.395	-0.394	-0.392	-0.392	-0.392	-0.391	-0.391	-0.390	-0.391	-0.390	-0.390	-0.391	-0.392	-0.394	-0.398	-0.400	-0.402	-0.408	-0.412	-0.418	-0.424	-0.432	-0.440	-0.450	-0.460	-0.471	-0.484	-0.498	-0.511	-0.528	-0.544	-0.562	-0.581	-0.602	-0.624	-0.646	-0.669	-0.694	-0.720	-0.746	-0.774	-0.802	-0.830	-0.861	-0.891	-0.922	-0.954	-0.988	-1.020	-1.054	-1.088	-1.122	-1.158	-1.191	-1.225	-1.260	-1.295	-1.329	-1.364	-1.398	-1.430	-1.464	-1.496	-1.528	-1.560	-1.590	-1.619	-1.649	-1.676	-1.702	-1.728	-1.752	-1.775	-1.798	-1.818	-1.838	-1.854	-1.869	-1.885	-1.898	-1.908	-1.918	-1.925	-1.931	-1.935	-1.938	-1.939	-1.938	-1.935	-1.930	-1.922	-1.916	-1.906	-1.895	-1.882	-1.868	-1.852	-1.835	-1.816	-1.796	-1.775	-1.752	-1.729	-1.704	-1.678	-1.650	-1.624	-1.595	-1.566	-1.538	-1.506	-1.478	-1.446	-1.416	-1.386	-1.355	-1.325	-1.295	-1.266	-1.236	-1.209	-1.180	-1.154	-1.128	-1.101	-1.076	-1.052	-1.030	-1.009	-0.989	-0.969	-0.952	-0.935	-0.920	-0.906	-0.894	-0.882	-0.874	-0.866	-0.859	-0.854	-0.850	-0.849	-0.846	-0.848	-0.849	-0.852	-0.856	-0.861	-0.868	-0.874	-0.882	-0.892	-0.902	-0.912	-0.925	-0.936	-0.949	-0.962	-0.975	-0.989	-1.002	-1.015	-1.030	-1.042	-1.056	-1.070	-1.081	-1.094	-1.105	-1.116	-1.125	-1.135	-1.144	-1.150	-1.156	-1.162	-1.165	-1.168	-1.170	-1.170	-1.169	-1.168	-1.164	-1.158	-1.152	-1.146	-1.138	-1.129	-1.118	-1.105	-1.091	-1.078	-1.062	-1.046	-1.029	-1.011	-0.992	-0.974	-0.955	-0.934	-0.914	-0.891	-0.871	-0.849	-0.828	-0.806	-0.785	-0.764	-0.742	-0.722	-0.701	-0.682	-0.664	-0.646	-0.629	-0.614	-0.599	-0.585	-0.572	-0.560	-0.551	-0.541	-0.534	-0.528	-0.522	-0.520	-0.519	-0.518	-0.519	-0.520	-0.525	-0.530	-0.536	-0.545	-0.555	-0.565	-0.576	-0.590	-0.605	-0.620	-0.636	-0.654	-0.671	-0.692	-0.711	-0.732	-0.752	-0.775	-0.796	-0.819	-0.842	-0.865	-0.889	-0.912	-0.936	-0.960	-0.982	-1.005	-1.028	-1.050	-1.071	-1.092	-1.112	-1.132	-1.151	-1.170	-1.188	-1.205	-1.221	-1.236	-1.250	-1.264	-1.276	-1.289	-1.299	-1.310	-1.319	-1.325	-1.332	-1.338	-1.342	-1.348	-1.350	-1.351	-1.352	-1.354	-1.352	-1.351	-1.349	-1.348	-1.344	-1.339	-1.334	-1.328	-1.322	-1.315	-1.309	-1.300	-1.291	-1.284	-1.275	-1.264	-1.255	-1.245	-1.235	-1.225	-1.215	-1.202	-1.192	-1.182	-1.171	-1.159	-1.149	-1.138	-1.126	-1.115	-1.105	-1.094	-1.082	-1.072	-1.061	-1.051	-1.040	-1.030	-1.020	-1.009	-0.999	-0.990	-0.979	-0.969	-0.959	-0.949	-0.939	-0.929	-0.918	-0.908	-0.898	-0.886	-0.876	-0.865	-0.854	-0.842	-0.831	-0.819	-0.808	-0.795	-0.782	-0.769	-0.755	-0.741	-0.728	-0.711	-0.696	-0.681	-0.665	-0.646	-0.629	-0.611	-0.592	-0.574	-0.554	-0.532	-0.512	-0.490	-0.468	-0.444	-0.421	-0.396	-0.371	-0.345	-0.319	-0.292	-0.265	-0.238	-0.209	-0.180	-0.151	-0.122	-0.092	-0.060	-0.030	0.002	0.032	0.064	0.098	0.129	0.161	0.195	0.226	0.260	0.292	0.324	0.356	0.389	0.421	0.452	0.485	0.516	0.548	0.578	0.609	0.639	0.668	0.698	0.726	0.755	0.782	0.810	0.838	0.864	0.890	0.915	0.939	0.964	0.986	1.010	1.032	1.054	1.076	1.096	1.116	1.136	1.155	1.172	1.190	1.208	1.225	1.241	1.256	1.274	1.289	1.302	1.316	1.330	1.342	1.356	1.369	1.381	1.392	1.404	1.415	1.426	1.436	1.446	1.458	1.468	1.478	1.488	1.498	1.508	1.516	1.526	1.538	1.546	1.558	1.566	1.578	1.586	1.598	1.609	1.618	1.629	1.639	1.650	1.660	1.671	1.684	1.695	1.705	1.716	1.728	1.740	1.751	1.762	1.774	1.785	1.796	1.808	1.818	1.828	1.838	1.849	1.858	1.866	1.875	1.884	1.891	1.899	1.905	1.910	1.916	1.919	1.922	1.925	1.928	1.926	1.925	1.924	1.919	1.915	1.909	1.901	1.894	1.882	1.872	1.860	1.845	1.830	1.814	1.795	1.776	1.755	1.734	1.710	1.684	1.659	1.631	1.604	1.574	1.544	1.512	1.480	1.448	1.414	1.379	1.344	1.308	1.271	1.235	1.199	1.161	1.124	1.086	1.049	1.012	0.975	0.938	0.901	0.865	0.829	0.794	0.759	0.725	0.691	0.658	0.626	0.594	0.564	0.532	0.504	0.475	0.448	0.420	0.394	0.368	0.344	0.319	0.295	0.272	0.250	0.229	0.206	0.186	0.166	0.146	0.128	0.109	0.090	0.071	0.052	0.035	0.018	0.000	-0.018	-0.034	-0.052	-0.069	-0.086	-0.102	-0.119	-0.136	-0.152	-0.168	-0.185	-0.201	-0.218	-0.232	-0.248	-0.262	-0.278	-0.292	-0.308	-0.321	-0.334	-0.348	-0.359	-0.370	-0.381	-0.390	-0.400	-0.409	-0.415	-0.421	-0.428	-0.431	-0.434	-0.438	-0.436	-0.438	-0.435	-0.432	-0.428	-0.424	-0.416	-0.409	-0.400	-0.391	-0.380	-0.366	-0.354	-0.340	-0.325	-0.309	-0.291	-0.274	-0.255	-0.236	-0.216	-0.196	-0.176	-0.156	-0.135	-0.114	-0.092	-0.072	-0.051	-0.031	-0.011	0.009	0.029	0.048	0.066	0.084	0.101	0.116	0.131	0.145	0.159	0.170	0.181	0.190	0.199	0.205	0.211	0.216	0.218	0.220	0.220	0.218	0.215	0.210	0.204	0.196	0.186	0.175	0.162	0.149	0.131	0.114	0.095	0.075	0.052	0.029	0.002	-0.024	-0.052	-0.082	-0.114	-0.148	-0.181	-0.218	-0.254	-0.292	-0.331	-0.372	-0.416	-0.459	-0.504	-0.549	-0.595	-0.642	-0.691	-0.740	-0.790	-0.840	-0.890	-0.941	-0.992	-1.044	-1.095	-1.146	-1.199	-1.250	-1.300	-1.351	-1.401	-1.451	-1.500	-1.548	-1.594	-1.639	-1.684	-1.725	-1.768	-1.808	-1.845	-1.881	-1.915	-1.946	-1.976	-2.002	-2.029	-2.051	-2.071	-2.089	-2.105	-2.119	-2.128	-2.135	-2.140	-2.141	-2.141	-2.138	-2.131	-2.122	-2.111	-2.096	-2.080	-2.060	-2.039	-2.015	-1.989	-1.960	-1.930	-1.898	-1.862	-1.826	-1.788	-1.749	-1.709	-1.666	-1.622	-1.578	-1.534	-1.488	-1.441	-1.395	-1.348	-1.301	-1.254	-1.206	-1.160	-1.114	-1.068	-1.021	-0.978	-0.932	-0.889	-0.849	-0.806	-0.768	-0.729	-0.692	-0.655	-0.621	-0.589	-0.558	-0.528	-0.499	-0.474	-0.449	-0.424	-0.402	-0.382	-0.365	-0.348	-0.331	-0.319	-0.305	-0.295	-0.285	-0.278	-0.271	-0.265	-0.261	-0.259	-0.256	-0.256	-0.256	-0.258	-0.260	-0.262	-0.266	-0.270	-0.276	-0.280	-0.286	-0.291	-0.299	-0.305	-0.314	-0.320	-0.328	-0.335	-0.341	-0.349	-0.358	-0.364	-0.371	-0.376	-0.382	-0.389	-0.394	-0.399	-0.404	-0.408	-0.411	-0.414	-0.416	-0.419	-0.420	-0.419	-0.420	-0.419	-0.418	-0.415	-0.411	-0.409	-0.405	-0.400	-0.394	-0.389	-0.382	-0.374	-0.366	-0.358	-0.348	-0.339	-0.328	-0.316	-0.305	-0.292	-0.280	-0.266	-0.252	-0.239	-0.225	-0.210	-0.194	-0.179	-0.164	-0.148	-0.131	-0.115	-0.099	-0.081	-0.065	-0.046	-0.030	-0.012	0.005	0.022	0.039	0.056	0.074	0.091	0.109	0.125	0.142	0.159	0.175	0.191	0.206	0.222	0.238	0.252	0.266	0.280	0.295	0.308	0.321	0.334	0.345	0.356	0.369	0.379	0.389	0.399	0.406	0.416	0.422	0.429	0.436	0.442	0.448	0.451	0.455	0.459	0.461	0.462	0.465	0.466	0.466	0.466	0.466	0.465	0.464	0.462	0.460	0.458	0.456	0.452	0.450	0.446	0.444	0.441	0.438	0.434	0.431	0.429	0.426	0.424	0.422	0.421	0.420	0.419	0.420	0.420	0.421	0.424	0.426	0.429	0.435	0.440	0.445	0.451	0.460	0.468	0.478	0.488	0.499	0.511	0.524	0.539	0.552	0.570	0.586	0.604	0.622	0.641	0.660	0.680	0.701	0.722	0.745	0.768	0.789	0.812	0.836	0.859	0.882	0.906	0.929	0.952	0.974	0.998	1.020	1.042	1.064	1.086	1.106	1.128	1.146	1.165	1.182	1.201	1.216	1.232	1.246	1.260	1.271	1.282	1.292	1.300	1.309	1.316	1.321	1.324	1.328	1.329	1.330	1.328	1.326	1.324	1.319	1.312	1.304	1.296	1.286	1.275	1.264	1.249	1.234	1.218	1.201	1.182	1.162	1.141	1.119	1.095	1.070	1.044	1.016	0.989	0.959	0.928	0.896	0.862	0.828	0.792	0.758	0.719	0.681	0.642	0.601	0.560	0.518	0.475	0.432	0.389	0.344	0.299	0.254	0.208	0.161	0.115	0.069	0.022	-0.022	-0.068	-0.114	-0.159	-0.202	-0.246	-0.289	-0.330	-0.371	-0.411	-0.449	-0.485	-0.520	-0.554	-0.585	-0.614	-0.642	-0.668	-0.691	-0.711	-0.730	-0.745	-0.759	-0.769	-0.776	-0.781	-0.784	-0.784	-0.780	-0.774	-0.766	-0.755	-0.740	-0.722	-0.702	-0.681	-0.656	-0.629	-0.599	-0.569	-0.534	-0.498	-0.461	-0.422	-0.381	-0.339	-0.296	-0.251	-0.206	-0.160	-0.114	-0.066	-0.019	0.028	0.074	0.119	0.166	0.210	0.255	0.298	0.339	0.380	0.419	0.455	0.490	0.524	0.555	0.584	0.610	0.635	0.656	0.675	0.692	0.705	0.716	0.725	0.731	0.734	0.735	0.732	0.729	0.721	0.711	0.700	0.685	0.669	0.650	0.630	0.608	0.584	0.558	0.531	0.502	0.472	0.441	0.410	0.378	0.345	0.311	0.279	0.245	0.211	0.178	0.145	0.112	0.080	0.049	0.019	-0.011	-0.040	-0.066	-0.094	-0.118	-0.141	-0.164	-0.182	-0.201	-0.219	-0.232	-0.246	-0.258	-0.268	-0.275	-0.282	-0.286	-0.289	-0.290	-0.289	-0.288	-0.284	-0.278	-0.270	-0.262	-0.252	-0.241	-0.230	-0.216	-0.202	-0.186	-0.171	-0.154	-0.136	-0.119	-0.100	-0.080	-0.060	-0.041	-0.021	-0.001	0.018	0.038	0.058	0.076	0.095	0.114	0.131	0.150	0.168	0.182	0.200	0.214	0.229	0.242	0.256	0.269	0.280	0.290	0.300	0.309	0.318	0.325	0.332	0.339	0.344	0.348	0.352	0.356	0.359	0.361	0.362	0.364	0.364	0.365	0.365	0.365	0.364	0.362	0.361	0.361	0.359	0.356	0.356	0.354	0.354	0.351	0.350	0.350	0.349	0.349	0.349	0.349	0.349	0.349	0.351	0.352	0.354	0.356	0.359	0.362	0.366	0.371	0.375	0.380	0.385	0.391	0.398	0.404	0.412	0.419	0.428	0.435	0.444	0.452	0.462	0.472	0.481	0.491	0.502	0.511	0.522	0.534	0.544	0.555	0.566	0.575	0.586	0.598	0.608	0.619	0.629	0.639	0.648	0.659	0.668	0.676	0.684	0.692	0.701	0.709	0.715	0.721	0.728	0.732	0.736	0.741	0.745	0.749	0.751	0.752	0.754	0.755	0.755	0.755	0.752	0.750	0.748	0.745	0.740	0.736	0.731	0.725	0.719	0.711	0.704	0.696	0.686	0.678	0.669	0.659	0.649	0.638	0.626	0.615	0.605	0.592	0.580	0.569	0.556	0.545	0.534	0.521	0.510	0.499	0.488	0.475	0.465	0.454	0.444	0.434	0.425	0.415	0.406	0.398	0.391	0.382	0.376	0.371	0.365	0.360	0.356	0.351	0.349	0.346	0.345	0.344	0.344	0.344	0.345	0.348	0.349	0.352	0.355	0.360	0.364	0.370	0.375	0.381	0.389	0.395	0.404	0.410	0.419	0.428	0.436	0.446	0.455	0.464	0.472	0.482	0.492	0.501	0.511	0.520	0.530	0.539	0.548	0.556	0.564	0.571	0.579	0.586	0.592	0.599	0.604	0.609	0.612	0.616	0.619	0.621	0.624	0.624	0.624	0.622	0.621	0.619	0.616	0.611	0.606	0.600	0.594	0.586	0.579	0.569	0.559	0.546	0.535	0.521	0.506	0.491	0.475	0.458	0.440	0.421	0.402	0.381	0.361	0.340	0.316	0.292	0.270	0.244	0.219	0.194	0.168	0.140	0.114	0.085	0.058	0.030	0.001	-0.026	-0.055	-0.084	-0.112	-0.140	-0.169	-0.195	-0.222	-0.249	-0.275	-0.300	-0.324	-0.348	-0.371	-0.392	-0.414	-0.434	-0.452	-0.469	-0.485	-0.499	-0.511	-0.522	-0.532	-0.540	-0.546	-0.551	-0.555	-0.555	-0.555	-0.551	-0.548	-0.541	-0.532	-0.524	-0.512	-0.499	-0.484	-0.466	-0.448	-0.426	-0.405	-0.381	-0.356	-0.329	-0.301	-0.271	-0.241	-0.209	-0.175	-0.141	-0.105	-0.070	-0.034	0.004	0.042	0.081	0.120	0.159	0.198	0.238	0.276	0.316	0.355	0.392	0.431	0.470	0.507	0.544	0.579	0.615	0.649	0.684	0.715	0.748	0.779	0.808	0.836	0.862	0.890	0.915	0.938	0.961	0.982	1.002	1.020	1.038	1.054	1.069	1.081	1.094	1.102	1.111	1.120	1.126	1.131	1.136	1.139	1.140	1.140	1.140	1.139	1.134	1.131	1.125	1.120	1.112	1.105	1.096	1.086	1.076	1.064	1.051	1.040	1.026	1.012	0.998	0.982	0.966	0.950	0.932	0.916	0.899	0.880	0.862	0.845	0.826	0.806	0.786	0.768	0.749	0.729	0.710	0.690	0.670	0.651	0.632	0.614	0.594	0.575	0.556	0.538	0.520	0.502	0.485	0.469	0.451	0.435	0.419	0.404	0.389	0.374	0.360	0.346	0.334	0.322	0.310	0.299	0.288	0.278	0.268	0.259	0.250	0.241	0.234	0.228	0.221	0.215	0.210	0.205	0.201	0.198	0.195	0.191	0.190	0.188	0.188	0.188	0.186	0.188	0.189	0.191	0.194	0.196	0.201	0.204	0.209	0.215	0.221	0.228	0.234	0.242	0.250	0.261	0.270	0.280	0.291	0.304	0.315	0.329	0.342	0.358	0.374	0.389	0.406	0.422	0.441	0.460	0.480	0.500	0.521	0.542	0.565	0.588	0.610	0.634	0.658	0.681	0.708	0.732	0.759	0.785	0.811	0.836	0.864	0.890	0.916	0.944	0.971	0.998	1.025	1.051	1.079	1.104	1.130	1.156	1.181	1.208	1.231	1.255	1.279	1.302	1.326	1.348	1.369	1.389	1.410	1.429	1.448	1.465	1.481	1.498	1.512	1.528	1.541	1.555	1.568	1.578	1.588	1.598	1.606	1.614	1.620	1.625	1.630	1.634	1.638	1.639	1.640	1.640	1.639	1.636	1.635	1.630	1.625	1.620	1.612	1.605	1.596	1.588	1.576	1.565	1.552	1.540	1.526	1.511	1.495	1.479	1.461	1.442	1.425	1.405	1.384	1.362	1.341	1.320	1.298	1.274	1.250	1.226	1.200	1.176	1.150	1.125	1.099	1.072	1.046	1.020	0.994	0.968	0.941	0.915	0.889	0.864	0.839	0.814	0.789	0.765	0.741	0.718	0.694	0.672	0.650	0.629	0.610	0.590	0.570	0.551	0.534	0.518	0.500	0.485	0.471	0.456	0.442	0.429	0.418	0.406	0.395	0.384	0.374	0.365	0.355	0.348	0.340	0.330	0.322	0.315	0.309	0.300	0.292	0.286	0.278	0.271	0.262	0.254	0.246	0.238	0.229	0.219	0.210	0.200	0.189	0.176	0.165	0.152	0.140	0.126	0.112	0.099	0.082	0.068	0.051	0.034	0.018	0.001	-0.018	-0.035	-0.054	-0.071	-0.090	-0.108	-0.128	-0.144	-0.162	-0.180	-0.196	-0.212	-0.229	-0.244	-0.256	-0.271	-0.282	-0.294	-0.304	-0.312	-0.320	-0.326	-0.330	-0.334	-0.334	-0.332	-0.331	-0.328	-0.322	-0.314	-0.304	-0.292	-0.279	-0.264	-0.246	-0.228	-0.208	-0.184	-0.160	-0.134	-0.105	-0.075	-0.044	-0.012	0.021	0.056	0.091	0.129	0.166	0.206	0.245	0.284	0.324	0.364	0.404	0.444	0.482	0.522	0.560	0.599	0.635	0.671	0.705	0.740	0.771	0.802	0.831	0.859	0.885	0.908	0.931	0.950	0.968	0.982	0.995	1.005	1.014	1.020	1.024	1.025	1.022	1.020	1.014	1.006	0.995	0.984	0.969	0.952	0.935	0.915	0.892	0.870	0.845	0.819	0.791	0.764	0.734	0.704	0.672	0.641	0.610	0.578	0.545	0.514	0.481	0.450	0.418	0.388	0.359	0.330	0.301	0.274	0.248	0.222	0.199	0.176	0.156	0.139	0.121	0.105	0.091	0.080	0.070	0.062	0.058	0.054	0.052	0.052	0.055	0.060	0.068	0.078	0.088	0.101	0.116	0.134	0.152	0.174	0.196	0.221	0.248	0.276	0.308	0.339	0.371	0.408	0.442	0.481	0.519	0.559	0.600	0.642	0.686	0.730	0.775	0.821	0.868	0.915	0.962	1.011	1.059	1.109	1.158	1.206	1.256	1.305	1.354	1.404	1.451	1.501	1.549	1.598	1.644	1.691	1.736	1.782	1.828	1.871	1.915	1.958	1.999	2.040	2.079	2.118	2.155	2.191	2.226	2.260	2.292	2.324	2.354	2.382	2.410	2.436	2.460	2.484	2.505	2.524	2.544	2.560	2.575	2.590	2.601	2.612	2.621	2.629	2.634	2.639	2.641	2.642	2.642	2.640	2.636	2.631	2.625	2.618	2.606	2.596	2.584	2.570	2.556	2.539	2.521	2.504	2.482	2.461	2.440	2.416	2.392	2.366	2.341	2.312	2.285	2.256	2.226	2.198	2.166	2.135	2.102	2.070	2.038	2.005	1.971	1.938	1.902	1.869	1.834	1.799	1.764	1.729	1.695	1.661	1.625	1.590	1.556	1.522	1.489	1.455	1.421	1.389	1.356	1.324	1.291	1.261	1.230	1.199	1.169	1.139	1.110	1.081	1.052	1.024	0.996	0.970	0.944	0.918	0.892	0.868	0.844	0.819	0.795	0.774	0.751	0.728	0.706	0.686	0.666	0.645	0.626	0.608	0.589	0.570	0.552	0.535	0.518	0.501	0.485	0.468	0.452	0.436	0.421	0.405	0.390	0.374	0.359	0.344	0.329	0.314	0.299	0.284	0.269	0.252	0.238	0.221	0.206	0.190	0.174	0.156	0.139	0.122	0.105	0.086	0.068	0.049	0.030	0.010	-0.010	-0.030	-0.051	-0.072	-0.094	-0.116	-0.139	-0.160	-0.184	-0.208	-0.231	-0.254	-0.278	-0.302	-0.326	-0.351	-0.376	-0.400	-0.425	-0.449	-0.474	-0.498	-0.521	-0.545	-0.569	-0.592	-0.615	-0.639	-0.660	-0.682	-0.704	-0.725	-0.746	-0.766	-0.786	-0.805	-0.824	-0.842	-0.860	-0.876	-0.894	-0.910	-0.925	-0.941	-0.956	-0.972	-0.988	-1.002	-1.015	-1.030	-1.044	-1.059	-1.072	-1.088	-1.101	-1.116	-1.131	-1.145	-1.161	-1.178	-1.194	-1.212	-1.230	-1.249	-1.268	-1.289	-1.311	-1.332	-1.356	-1.380	-1.405	-1.431	-1.458	-1.488	-1.516	-1.546	-1.579	-1.610	-1.642	-1.678	-1.714	-1.749	-1.786	-1.824	-1.862	-1.901	-1.941	-1.981	-2.021	-2.062	-2.102	-2.145	-2.186	-2.226	-2.269	-2.310	-2.350	-2.390	-2.430	-2.470	-2.508	-2.546	-2.582	-2.619	-2.654	-2.688	-2.721	-2.754	-2.784	-2.811	-2.840	-2.866	-2.891	-2.915	-2.936	-2.956	-2.975	-2.991	-3.008	-3.021	-3.034	-3.045	-3.054	-3.060	-3.066	-3.071	-3.074	-3.075	-3.075	-3.074	-3.071	-3.066	-3.060	-3.054	-3.046	-3.036	-3.026	-3.015	-3.002	-2.989	-2.975	-2.959	-2.942	-2.926	-2.909	-2.890	-2.871	-2.850	-2.830	-2.808	-2.786	-2.761	-2.739	-2.714	-2.690	-2.664	-2.636	-2.609	-2.581	-2.551	-2.522	-2.491	-2.460	-2.429	-2.395	-2.362	-2.328	-2.291	-2.255	-2.218	-2.180	-2.141	-2.101	-2.060	-2.018	-1.975	-1.931	-1.886	-1.840	-1.792	-1.745	-1.698	-1.648	-1.598	-1.546	-1.494	-1.441	-1.388	-1.334	-1.278	-1.222	-1.166	-1.110	-1.054	-0.996	-0.940	-0.882	-0.825	-0.768	-0.710	-0.654	-0.596	-0.540	-0.484	-0.430	-0.375	-0.321	-0.268	-0.216	-0.165	-0.115	-0.068	-0.020	0.026	0.070	0.112	0.154	0.194	0.231	0.268	0.301	0.334	0.362	0.391	0.418	0.442	0.465	0.485	0.502	0.519	0.532	0.545	0.555	0.562	0.569	0.572	0.575	0.575	0.572	0.570	0.565	0.558	0.550	0.540	0.528	0.515	0.500	0.486	0.469	0.451	0.431	0.411	0.390	0.369	0.345	0.321	0.299	0.274	0.249	0.222	0.196	0.171	0.144	0.118	0.090	0.062	0.035	0.008	-0.020	-0.048	-0.075	-0.102	-0.130	-0.159	-0.185	-0.212	-0.239	-0.266	-0.292	-0.319	-0.345	-0.370	-0.398	-0.422	-0.448	-0.472	-0.498	-0.522	-0.548	-0.572	-0.598	-0.620	-0.644	-0.668	-0.691	-0.715	-0.738	-0.760	-0.782	-0.805	-0.828	-0.849	-0.870	-0.891	-0.912	-0.932	-0.954	-0.972	-0.992	-1.012	-1.031	-1.049	-1.068	-1.085	-1.101	-1.116	-1.132	-1.149	-1.162	-1.178	-1.190	-1.202	-1.215	-1.226	-1.238	-1.248	-1.256	-1.266	-1.274	-1.280	-1.288	-1.292	-1.299	-1.302	-1.305	-1.309	-1.310	-1.312	-1.312	-1.312	-1.312	-1.310	-1.309	-1.305	-1.302	-1.299	-1.294	-1.289	-1.284	-1.278	-1.269	-1.262	-1.255	-1.246	-1.239	-1.229	-1.219	-1.210	-1.200	-1.189	-1.179	-1.168	-1.156	-1.145	-1.134	-1.121	-1.109	-1.098	-1.085	-1.071	-1.059	-1.045	-1.032	-1.019	-1.006	-0.991	-0.978	-0.965	-0.950	-0.936	-0.921	-0.908	-0.891	-0.878	-0.862	-0.848	-0.831	-0.815	-0.799	-0.782	-0.766	-0.750	-0.732	-0.715	-0.698	-0.680	-0.662	-0.644	-0.625	-0.608	-0.588	-0.569	-0.549	-0.530	-0.511	-0.490	-0.471	-0.450	-0.429	-0.408	-0.388	-0.365	-0.344	-0.321	-0.299	-0.276	-0.255	-0.231	-0.209	-0.186	-0.162	-0.139	-0.115	-0.091	-0.066	-0.044	-0.019	0.006	0.031	0.058	0.082	0.109	0.134	0.160	0.188	0.214	0.241	0.270	0.298	0.326	0.355	0.385	0.414	0.444	0.475	0.506	0.539	0.570	0.602	0.636	0.669	0.702	0.738	0.772	0.808	0.845	0.881	0.918	0.955	0.992	1.031	1.069	1.108	1.146	1.186	1.226	1.265	1.305	1.344	1.385	1.424	1.462	1.502	1.542	1.580	1.619	1.655	1.692	1.729	1.764	1.798	1.831	1.862	1.894	1.924	1.952	1.980	2.005	2.029	2.052	2.072	2.091	2.109	2.122	2.136	2.148	2.156	2.161	2.168	2.169	2.169	2.166	2.161	2.155	2.146	2.135	2.121	2.106	2.088	2.068	2.046	2.021	1.995	1.968	1.938	1.906	1.872	1.838	1.801	1.764	1.724	1.685	1.644	1.601	1.558	1.515	1.470	1.425	1.380	1.335	1.289	1.245	1.199	1.152	1.108	1.064	1.020	0.976	0.934	0.891	0.850	0.810	0.771	0.734	0.696	0.660	0.625	0.592	0.560	0.530	0.500	0.471	0.444	0.419	0.394	0.370	0.349	0.329	0.309	0.291	0.274	0.258	0.242	0.229	0.216	0.204	0.194	0.184	0.174	0.166	0.158	0.151	0.145	0.139	0.134	0.129	0.126	0.121	0.119	0.115	0.114	0.111	0.109	0.108	0.105	0.104	0.102	0.101	0.100	0.099	0.099	0.098	0.096	0.095	0.095	0.094	0.094	0.094	0.092	0.092	0.091	0.090	0.090	0.090	0.089	0.089	0.088	0.086	0.086	0.086	0.085	0.085	0.084	0.082	0.081	0.081	0.080	0.079	0.078	0.076	0.076	0.075	0.074	0.072	0.071	0.070	0.069	0.066	0.065	0.064	0.062	0.060	0.060	0.056	0.055	0.054	0.051	0.049	0.046	0.044	0.040	0.039	0.035	0.031	0.029	0.025	0.022	0.020	0.015	0.012	0.010	0.005	0.001	-0.002	-0.006	-0.010	-0.014	-0.018	-0.022	-0.026	-0.030	-0.032	-0.036	-0.040	-0.044	-0.048	-0.051	-0.055	-0.058	-0.061	-0.065	-0.068	-0.070	-0.072	-0.076	-0.078	-0.080	-0.081	-0.084	-0.085	-0.085	-0.088	-0.088	-0.088	-0.088	-0.086	-0.086	-0.085	-0.082	-0.081	-0.078	-0.076	-0.072	-0.069	-0.065	-0.060	-0.055	-0.050	-0.044	-0.038	-0.030	-0.024	-0.016	-0.009	0.000	0.009	0.019	0.028	0.038	0.046	0.056	0.066	0.078	0.088	0.098	0.108	0.118	0.128	0.138	0.146	0.155	0.164	0.172	0.179	0.186	0.191	0.198	0.202	0.206	0.210	0.212	0.214	0.214	0.214	0.212	0.210	0.206	0.201	0.195	0.189	0.180	0.171	0.160	0.149	0.136	0.122	0.108	0.091	0.074	0.058	0.039	0.019	-0.001	-0.022	-0.045	-0.069	-0.091	-0.115	-0.139	-0.162	-0.186	-0.211	-0.235	-0.261	-0.286	-0.310	-0.334	-0.358	-0.381	-0.405	-0.428	-0.450	-0.471	-0.491	-0.512	-0.530	-0.549	-0.565	-0.582	-0.598	-0.611	-0.625	-0.636	-0.648	-0.658	-0.666	-0.675	-0.681	-0.686	-0.690	-0.695	-0.696	-0.698	-0.699	-0.699	-0.696	-0.694	-0.691	-0.688	-0.684	-0.678	-0.672	-0.666	-0.659	-0.651	-0.644	-0.635	-0.628	-0.619	-0.610	-0.601	-0.592	-0.584	-0.575	-0.565	-0.558	-0.549	-0.541	-0.532	-0.524	-0.516	-0.509	-0.502	-0.496	-0.489	-0.484	-0.479	-0.474	-0.469	-0.464	-0.460	-0.456	-0.452	-0.450	-0.448	-0.446	-0.444	-0.442	-0.441	-0.439	-0.439	-0.436	-0.436	-0.436	-0.435	-0.434	-0.434	-0.434	-0.434	-0.432	-0.431	-0.430	-0.429	-0.428	-0.426	-0.425	-0.421	-0.419	-0.416	-0.412	-0.409	-0.404	-0.400	-0.394	-0.388	-0.381	-0.374	-0.366	-0.358	-0.349	-0.340	-0.330	-0.320	-0.309	-0.298	-0.285	-0.274	-0.261	-0.248	-0.234	-0.220	-0.206	-0.192	-0.178	-0.161	-0.146	-0.131	-0.116	-0.100	-0.084	-0.069	-0.052	-0.038	-0.021	-0.008	0.009	0.022	0.038	0.051	0.064	0.078	0.089	0.102	0.112	0.124	0.132	0.142	0.150	0.156	0.164	0.169	0.174	0.179	0.181	0.182	0.184	0.185	0.185	0.182	0.180	0.178	0.172	0.169	0.162	0.155	0.149	0.140	0.132	0.122	0.112	0.101	0.090	0.079	0.068	0.055	0.042	0.029	0.016	0.002	-0.010	-0.024	-0.036	-0.050	-0.061	-0.075	-0.088	-0.098	-0.110	-0.121	-0.132	-0.142	-0.152	-0.161	-0.171	-0.179	-0.186	-0.192	-0.200	-0.206	-0.211	-0.215	-0.219	-0.221	-0.225	-0.226	-0.229	-0.230	-0.231	-0.231	-0.232	-0.231	-0.231	-0.230	-0.230	-0.229	-0.229	-0.226	-0.226	-0.226	-0.225	-0.226	-0.226	-0.228	-0.229	-0.230	-0.232	-0.236	-0.240	-0.245	-0.250	-0.256	-0.264	-0.271	-0.280	-0.291	-0.302	-0.315	-0.328	-0.342	-0.358	-0.375	-0.394	-0.414	-0.434	-0.455	-0.478	-0.502	-0.528	-0.554	-0.580	-0.609	-0.638	-0.666	-0.698	-0.729	-0.760	-0.794	-0.826	-0.860	-0.895	-0.928	-0.964	-0.998	-1.032	-1.068	-1.101	-1.138	-1.171	-1.206	-1.240	-1.272	-1.306	-1.338	-1.369	-1.400	-1.430	-1.459	-1.488	-1.514	-1.539	-1.564	-1.588	-1.610	-1.630	-1.649	-1.668	-1.684	-1.699	-1.712	-1.724	-1.735	-1.742	-1.750	-1.755	-1.758	-1.760	-1.760	-1.759	-1.756	-1.750	-1.744	-1.736	-1.728	-1.718	-1.705	-1.690	-1.675	-1.659	-1.641	-1.624	-1.604	-1.581	-1.559	-1.535	-1.511	-1.486	-1.461	-1.435	-1.408	-1.380	-1.351	-1.324	-1.294	-1.266	-1.238	-1.208	-1.180	-1.150	-1.122	-1.092	-1.065	-1.038	-1.010	-0.985	-0.958	-0.934	-0.910	-0.885	-0.862	-0.840	-0.820	-0.799	-0.780	-0.764	-0.745	-0.730	-0.716	-0.702	-0.691	-0.680	-0.669	-0.661	-0.652	-0.648	-0.642	-0.639	-0.636	-0.634	-0.634	-0.635	-0.636	-0.639	-0.642	-0.648	-0.652	-0.659	-0.666	-0.674	-0.681	-0.691	-0.701	-0.710	-0.721	-0.731	-0.744	-0.754	-0.765	-0.778	-0.789	-0.800	-0.811	-0.822	-0.834	-0.844	-0.854	-0.864	-0.872	-0.881	-0.889	-0.898	-0.902	-0.909	-0.914	-0.918	-0.921	-0.924	-0.925	-0.925	-0.925	-0.924	-0.921	-0.918	-0.914	-0.909	-0.902	-0.895	-0.888	-0.879	-0.869	-0.859	-0.848	-0.836	-0.824	-0.811	-0.798	-0.784	-0.769	-0.754	-0.739	-0.724	-0.709	-0.692	-0.678	-0.664	-0.648	-0.634	-0.619	-0.605	-0.591	-0.578	-0.565	-0.552	-0.542	-0.531	-0.522	-0.514	-0.506	-0.500	-0.492	-0.489	-0.485	-0.484	-0.481	-0.481	-0.481	-0.484	-0.488	-0.491	-0.498	-0.504	-0.510	-0.520	-0.529	-0.539	-0.551	-0.562	-0.576	-0.590	-0.605	-0.621	-0.638	-0.654	-0.671	-0.690	-0.709	-0.728	-0.745	-0.765	-0.784	-0.802	-0.824	-0.842	-0.861	-0.880	-0.900	-0.919	-0.936	-0.954	-0.971	-0.989	-1.005	-1.020	-1.035	-1.051	-1.065	-1.078	-1.091	-1.102	-1.114	-1.124	-1.135	-1.144	-1.151	-1.159	-1.166	-1.172	-1.178	-1.182	-1.188	-1.190	-1.192	-1.195	-1.196	-1.198	-1.198	-1.198	-1.196	-1.194	-1.192	-1.190	-1.188	-1.184	-1.180	-1.176	-1.172	-1.168	-1.164	-1.159	-1.154	-1.149	-1.144	-1.138	-1.131	-1.125	-1.119	-1.112	-1.106	-1.099	-1.092	-1.085	-1.080	-1.071	-1.065	-1.059	-1.050	-1.044	-1.036	-1.028	-1.021	-1.012	-1.005	-0.996	-0.988	-0.979	-0.971	-0.960	-0.951	-0.942	-0.931	-0.921	-0.910	-0.899	-0.888	-0.875	-0.862	-0.850	-0.835	-0.821	-0.806	-0.791	-0.775	-0.758	-0.741	-0.722	-0.704	-0.685	-0.665	-0.642	-0.620	-0.598	-0.574	-0.550	-0.525	-0.499	-0.471	-0.444	-0.415	-0.386	-0.356	-0.324	-0.292	-0.260	-0.226	-0.192	-0.158	-0.121	-0.084	-0.048	-0.010	0.029	0.069	0.108	0.148	0.189	0.229	0.271	0.312	0.355	0.398	0.439	0.482	0.525	0.566	0.609	0.651	0.694	0.736	0.778	0.818	0.858	0.898	0.938	0.976	1.014	1.051	1.089	1.124	1.159	1.192	1.226	1.259	1.289	1.319	1.348	1.376	1.402	1.429	1.454	1.476	1.499	1.520	1.540	1.560	1.579	1.596	1.612	1.628	1.642	1.656	1.669	1.681	1.692	1.702	1.712	1.721	1.731	1.740	1.748	1.754	1.761	1.768	1.774	1.779	1.786	1.791	1.798	1.804	1.809	1.815	1.821	1.828	1.835	1.841	1.849	1.856	1.864	1.872	1.881	1.890	1.900	1.910	1.920	1.930	1.942	1.954	1.966	1.978	1.990	2.004	2.016	2.030	2.044	2.058	2.071	2.085	2.099	2.112	2.126	2.140	2.154	2.166	2.179	2.191	2.202	2.214	2.224	2.234	2.242	2.252	2.259	2.265	2.272	2.276	2.280	2.282	2.284	2.284	2.284	2.281	2.279	2.272	2.266	2.258	2.249	2.238	2.226	2.212	2.198	2.181	2.164	2.145	2.126	2.105	2.081	2.058	2.033	2.006	1.979	1.951	1.921	1.891	1.860	1.830	1.798	1.764	1.730	1.696	1.662	1.628	1.591	1.556	1.521	1.485	1.449	1.415	1.379	1.344	1.310	1.275	1.241	1.208	1.174	1.141	1.110	1.078	1.048	1.016	0.988	0.959	0.930	0.902	0.876	0.850	0.824	0.800	0.775	0.752	0.729	0.706	0.685	0.662	0.642	0.621	0.601	0.582	0.562	0.544	0.524	0.506	0.488	0.469	0.451	0.434	0.415	0.398	0.379	0.360	0.342	0.325	0.305	0.288	0.269	0.251	0.232	0.214	0.195	0.176	0.158	0.139	0.120	0.101	0.082	0.065	0.046	0.028	0.011	-0.006	-0.024	-0.041	-0.058	-0.071	-0.088	-0.101	-0.114	-0.128	-0.139	-0.149	-0.159	-0.168	-0.175	-0.182	-0.186	-0.191	-0.195	-0.196	-0.196	-0.195	-0.195	-0.191	-0.186	-0.180	-0.175	-0.166	-0.158	-0.148	-0.136	-0.124	-0.110	-0.096	-0.081	-0.065	-0.048	-0.031	-0.014	0.005	0.024	0.042	0.061	0.081	0.100	0.120	0.139	0.159	0.179	0.196	0.215	0.234	0.251	0.269	0.285	0.299	0.314	0.328	0.340	0.351	0.361	0.371	0.379	0.386	0.391	0.395	0.398	0.398	0.398	0.395	0.391	0.386	0.380	0.371	0.361	0.350	0.335	0.320	0.302	0.285	0.265	0.242	0.218	0.192	0.166	0.138	0.106	0.075	0.042	0.006	-0.029	-0.068	-0.106	-0.148	-0.189	-0.232	-0.276	-0.321	-0.368	-0.415	-0.462	-0.511	-0.561	-0.610	-0.661	-0.711	-0.762	-0.814	-0.864	-0.914	-0.964	-1.015	-1.065	-1.114	-1.161	-1.209	-1.256	-1.301	-1.345	-1.389	-1.430	-1.470	-1.509	-1.545	-1.580	-1.612	-1.644	-1.671	-1.698	-1.722	-1.742	-1.761	-1.779	-1.792	-1.804	-1.812	-1.819	-1.822	-1.824	-1.821	-1.816	-1.810	-1.800	-1.789	-1.774	-1.758	-1.738	-1.715	-1.690	-1.664	-1.635	-1.605	-1.571	-1.538	-1.501	-1.464	-1.425	-1.385	-1.342	-1.300	-1.256	-1.211	-1.166	-1.120	-1.074	-1.028	-0.981	-0.932	-0.885	-0.839	-0.792	-0.746	-0.700	-0.655	-0.610	-0.566	-0.524	-0.481	-0.440	-0.400	-0.361	-0.324	-0.286	-0.252	-0.219	-0.186	-0.156	-0.128	-0.099	-0.072	-0.049	-0.025	-0.004	0.016	0.035	0.051	0.068	0.081	0.092	0.102	0.112	0.120	0.126	0.131	0.135	0.138	0.139	0.139	0.138	0.135	0.131	0.128	0.122	0.116	0.110	0.102	0.094	0.085	0.076	0.065	0.054	0.044	0.032	0.022	0.010	-0.002	-0.014	-0.025	-0.039	-0.050	-0.061	-0.072	-0.084	-0.094	-0.104	-0.115	-0.124	-0.134	-0.141	-0.149	-0.156	-0.162	-0.168	-0.172	-0.176	-0.180	-0.182	-0.185	-0.186	-0.186	-0.186	-0.184	-0.182	-0.179	-0.175	-0.170	-0.164	-0.158	-0.149	-0.141	-0.132	-0.122	-0.112	-0.101	-0.089	-0.078	-0.064	-0.050	-0.036	-0.022	-0.008	0.008	0.024	0.039	0.055	0.070	0.086	0.104	0.120	0.138	0.154	0.170	0.186	0.204	0.219	0.235	0.251	0.268	0.282	0.298	0.312	0.328	0.341	0.356	0.370	0.382	0.395	0.408	0.420	0.431	0.444	0.452	0.464	0.472	0.484	0.491	0.499	0.507	0.515	0.522	0.528	0.534	0.539	0.545	0.549	0.554	0.558	0.561	0.565	0.568	0.570	0.572	0.572	0.574	0.576	0.578	0.578	0.579	0.579	0.579	0.579	0.579	0.579	0.579	0.579	0.579	0.580	0.580	0.580	0.581	0.581	0.582	0.584	0.585	0.589	0.591	0.594	0.596	0.601	0.605	0.610	0.615	0.621	0.628	0.634	0.642	0.650	0.659	0.669	0.679	0.690	0.701	0.714	0.726	0.741	0.754	0.769	0.784	0.800	0.816	0.832	0.850	0.868	0.886	0.905	0.924	0.942	0.961	0.981	1.001	1.021	1.041	1.061	1.081	1.101	1.121	1.141	1.160	1.180	1.199	1.219	1.239	1.256	1.274	1.291	1.308	1.325	1.340	1.355	1.370	1.382	1.396	1.408	1.419	1.429	1.438	1.446	1.454	1.460	1.465	1.469	1.472	1.475	1.474	1.475	1.472	1.470	1.465	1.460	1.452	1.445	1.434	1.424	1.411	1.398	1.382	1.366	1.348	1.328	1.305	1.282	1.259	1.232	1.206	1.176	1.148	1.115	1.082	1.048	1.011	0.974	0.934	0.895	0.852	0.810	0.768	0.722	0.676	0.630	0.582	0.534	0.485	0.435	0.384	0.334	0.284	0.231	0.180	0.129	0.079	0.029	-0.022	-0.071	-0.121	-0.170	-0.216	-0.264	-0.309	-0.352	-0.395	-0.435	-0.474	-0.511	-0.545	-0.579	-0.609	-0.636	-0.661	-0.685	-0.704	-0.721	-0.738	-0.749	-0.759	-0.765	-0.768	-0.768	-0.766	-0.759	-0.750	-0.739	-0.724	-0.708	-0.686	-0.662	-0.636	-0.608	-0.576	-0.542	-0.507	-0.470	-0.429	-0.386	-0.344	-0.298	-0.250	-0.202	-0.152	-0.102	-0.050	0.001	0.054	0.106	0.159	0.212	0.264	0.315	0.368	0.418	0.466	0.514	0.561	0.606	0.650	0.692	0.731	0.771	0.806	0.839	0.871	0.900	0.926	0.950	0.970	0.989	1.005	1.018	1.029	1.036	1.041	1.044	1.044	1.041	1.036	1.028	1.018	1.005	0.990	0.972	0.954	0.934	0.911	0.886	0.861	0.835	0.806	0.778	0.748	0.716	0.685	0.652	0.620	0.588	0.555	0.522	0.491	0.459	0.428	0.396	0.366	0.338	0.310	0.282	0.256	0.232	0.210	0.189	0.169	0.151	0.134	0.120	0.108	0.096	0.086	0.079	0.072	0.069	0.068	0.066	0.068	0.071	0.076	0.082	0.091	0.101	0.111	0.124	0.136	0.152	0.168	0.185	0.202	0.221	0.241	0.261	0.281	0.302	0.325	0.345	0.368	0.391	0.412	0.435	0.456	0.479	0.499	0.520	0.540	0.560	0.580	0.598	0.616	0.634	0.650	0.665	0.681	0.695	0.709	0.721	0.732	0.742	0.752	0.761	0.769	0.776	0.782	0.789	0.794	0.798	0.800	0.804	0.805	0.808	0.810	0.810	0.810	0.810	0.810	0.810	0.810	0.809	0.808	0.808	0.808	0.806	0.806	0.805	0.806	0.806	0.808	0.808	0.810	0.811	0.814	0.818	0.820	0.825	0.829	0.835	0.841	0.848	0.854	0.861	0.870	0.879	0.889	0.898	0.908	0.919	0.930	0.941	0.954	0.966	0.979	0.992	1.005	1.019	1.034	1.048	1.061	1.076	1.089	1.104	1.118	1.131	1.145	1.159	1.172	1.185	1.198	1.209	1.221	1.232	1.244	1.254	1.262	1.271	1.279	1.286	1.292	1.299	1.305	1.309	1.312	1.315	1.318	1.319	1.319	1.318	1.316	1.315	1.311	1.308	1.301	1.296	1.290	1.282	1.274	1.265	1.255	1.245	1.234	1.222	1.210	1.198	1.185	1.171	1.158	1.144	1.128	1.114	1.098	1.082	1.066	1.051	1.035	1.019	1.004	0.986	0.970	0.955	0.939	0.924	0.909	0.895	0.880	0.866	0.851	0.839	0.826	0.814	0.801	0.790	0.779	0.770	0.759	0.749	0.741	0.734	0.725	0.719	0.712	0.708	0.702	0.698	0.695	0.691	0.690	0.689	0.688	0.686	0.688	0.689	0.690	0.691	0.695	0.698	0.701	0.704	0.709	0.712	0.718	0.724	0.728	0.734	0.740	0.746	0.752	0.759	0.765	0.772	0.779	0.784	0.791	0.798	0.802	0.810	0.815	0.821	0.826	0.831	0.835	0.839	0.842	0.846	0.850	0.852	0.854	0.855	0.856	0.856	0.856	0.855	0.852	0.850	0.846	0.842	0.839	0.834	0.828	0.820	0.812	0.804	0.795	0.784	0.772	0.761	0.749	0.735	0.721	0.705	0.690	0.674	0.658	0.639	0.620	0.601	0.581	0.561	0.541	0.519	0.496	0.475	0.452	0.429	0.406	0.382	0.359	0.334	0.311	0.288	0.264	0.240	0.218	0.192	0.171	0.149	0.128	0.106	0.086	0.068	0.049	0.031	0.015	0.000	-0.015	-0.029	-0.039	-0.050	-0.059	-0.066	-0.074	-0.078	-0.080	-0.081	-0.081	-0.079	-0.075	-0.070	-0.062	-0.052	-0.041	-0.029	-0.014	0.002	0.021	0.041	0.064	0.086	0.111	0.138	0.166	0.195	0.226	0.259	0.292	0.328	0.364	0.401	0.438	0.476	0.518	0.558	0.596	0.639	0.679	0.720	0.762	0.805	0.846	0.888	0.929	0.969	1.009	1.048	1.086	1.124	1.161	1.198	1.232	1.266	1.299	1.331	1.361	1.390	1.418	1.444	1.468	1.491	1.512	1.532	1.551	1.568	1.581	1.594	1.606	1.615	1.622	1.629	1.634	1.636	1.638	1.638	1.636	1.631	1.626	1.621	1.612	1.604	1.592	1.581	1.569	1.554	1.539	1.522	1.505	1.488	1.469	1.449	1.428	1.406	1.385	1.361	1.339	1.316	1.292	1.269	1.245	1.221	1.196	1.172	1.149	1.125	1.101	1.078	1.055	1.032	1.009	0.988	0.966	0.945	0.925	0.905	0.886	0.868	0.850	0.834	0.816	0.801	0.788	0.772	0.760	0.749	0.738	0.728	0.718	0.710	0.702	0.696	0.689	0.684	0.680	0.676	0.674	0.672	0.670	0.670	0.669	0.670	0.671	0.671	0.672	0.675	0.678	0.680	0.684	0.686	0.690	0.694	0.698	0.701	0.705	0.709	0.712	0.716	0.720	0.724	0.728	0.731	0.735	0.738	0.740	0.744	0.745	0.748	0.750	0.752	0.755	0.758	0.759	0.761	0.762	0.764	0.766	0.769	0.770	0.772	0.776	0.779	0.781	0.784	0.788	0.792	0.798	0.802	0.809	0.815	0.822	0.829	0.838	0.846	0.856	0.865	0.876	0.888	0.900	0.914	0.929	0.942	0.958	0.974	0.990	1.008	1.025	1.045	1.064	1.084	1.104	1.125	1.146	1.169	1.191	1.214	1.236	1.260	1.282	1.306	1.330	1.355	1.379	1.402	1.425	1.449	1.472	1.495	1.518	1.539	1.561	1.582	1.602	1.624	1.642	1.661	1.680	1.698	1.714	1.729	1.745	1.759	1.771	1.784	1.792	1.804	1.811	1.820	1.826	1.832	1.836	1.840	1.841	1.844	1.842	1.840	1.839	1.834	1.830	1.825	1.818	1.809	1.800	1.789	1.778	1.764	1.751	1.736	1.720	1.704	1.686	1.669	1.649	1.629	1.609	1.586	1.565	1.542	1.520	1.495	1.471	1.448	1.422	1.398	1.371	1.345	1.320	1.295	1.269	1.244	1.219	1.192	1.169	1.144	1.120	1.096	1.072	1.051	1.028	1.006	0.985	0.965	0.946	0.928	0.909	0.891	0.875	0.859	0.842	0.828	0.815	0.801	0.789	0.779	0.768	0.758	0.748	0.739	0.730	0.722	0.716	0.709	0.702	0.696	0.691	0.685	0.680	0.674	0.669	0.664	0.658	0.654	0.648	0.641	0.635	0.629	0.621	0.615	0.606	0.598	0.589	0.580	0.569	0.559	0.548	0.535	0.521	0.509	0.495	0.480	0.464	0.448	0.430	0.414	0.395	0.378	0.359	0.339	0.319	0.299	0.279	0.260	0.240	0.220	0.200	0.180	0.161	0.142	0.124	0.108	0.091	0.075	0.060	0.046	0.034	0.022	0.012	0.004	-0.002	-0.009	-0.011	-0.014	-0.014	-0.012	-0.009	-0.002	0.005	0.015	0.025	0.040	0.055	0.072	0.091	0.114	0.136	0.162	0.189	0.216	0.248	0.280	0.312	0.346	0.384	0.420	0.458	0.498	0.536	0.578	0.618	0.660	0.701	0.742	0.782	0.824	0.865	0.905	0.944	0.982	1.020	1.056	1.091	1.125	1.158	1.188	1.216	1.245	1.269	1.294	1.314	1.332	1.350	1.364	1.376	1.386	1.394	1.398	1.401	1.401	1.400	1.395	1.389	1.380	1.370	1.356	1.342	1.325	1.306	1.288	1.265	1.242	1.218	1.192	1.164	1.138	1.109	1.080	1.049	1.019	0.988	0.958	0.926	0.896	0.866	0.835	0.806	0.776	0.749	0.722	0.695	0.670	0.646	0.622	0.601	0.581	0.562	0.545	0.529	0.515	0.504	0.494	0.484	0.478	0.472	0.471	0.470	0.471	0.474	0.479	0.485	0.494	0.504	0.516	0.530	0.545	0.562	0.581	0.601	0.624	0.646	0.672	0.699	0.728	0.756	0.786	0.818	0.850	0.884	0.919	0.954	0.991	1.029	1.066	1.105	1.145	1.185	1.225	1.266	1.308	1.349	1.390	1.432	1.475	1.516	1.559	1.601	1.644	1.686	1.728	1.771	1.812	1.852	1.895	1.935	1.975	2.015	2.054	2.094	2.131	2.169	2.205	2.241	2.278	2.311	2.346	2.378	2.410	2.441	2.470	2.500	2.528	2.552	2.579	2.602	2.625	2.646	2.666	2.685	2.702	2.719	2.731	2.745	2.756	2.766	2.774	2.781	2.785	2.789	2.790	2.790	2.789	2.785	2.781	2.774	2.766	2.756	2.745	2.734	2.719	2.702	2.686	2.668	2.646	2.624	2.602	2.578	2.552	2.525	2.498	2.469	2.438	2.408	2.374	2.341	2.308	2.272	2.238	2.201	2.165	2.128	2.089	2.051	2.013	1.975	1.935	1.896	1.858	1.818	1.779	1.740	1.700	1.662	1.624	1.585	1.548	1.511	1.474	1.438	1.401	1.366	1.331	1.298	1.264	1.230	1.198	1.166	1.134	1.104	1.075	1.046	1.018	0.990	0.962	0.936	0.911	0.885	0.861	0.838	0.815	0.794	0.771	0.749	0.729	0.708	0.689	0.670	0.651	0.632	0.614	0.596	0.579	0.562	0.545	0.529	0.511	0.494	0.478	0.462	0.446	0.429	0.414	0.398	0.380	0.364	0.348	0.331	0.314	0.298	0.280	0.262	0.245	0.228	0.209	0.191	0.171	0.151	0.134	0.112	0.094	0.072	0.052	0.031	0.010	-0.012	-0.034	-0.056	-0.079	-0.100	-0.124	-0.148	-0.170	-0.194	-0.218	-0.241	-0.264	-0.288	-0.311	-0.335	-0.359	-0.382	-0.406	-0.429	-0.451	-0.474	-0.496	-0.519	-0.539	-0.561	-0.581	-0.601	-0.621	-0.641	-0.660	-0.679	-0.695	-0.714	-0.730	-0.745	-0.761	-0.776	-0.790	-0.804	-0.819	-0.831	-0.844	-0.855	-0.866	-0.878	-0.889	-0.899	-0.910	-0.920	-0.930	-0.939	-0.949	-0.959	-0.969	-0.979	-0.988	-0.998	-1.008	-1.020	-1.031	-1.042	-1.055	-1.068	-1.082	-1.096	-1.111	-1.128	-1.144	-1.162	-1.182	-1.201	-1.222	-1.245	-1.268	-1.292	-1.316	-1.344	-1.371	-1.400	-1.429	-1.460	-1.491	-1.524	-1.556	-1.591	-1.625	-1.661	-1.698	-1.735	-1.772	-1.810	-1.849	-1.888	-1.928	-1.966	-2.005	-2.045	-2.082	-2.121	-2.159	-2.198	-2.235	-2.271	-2.308	-2.342	-2.376	-2.410	-2.442	-2.474	-2.504	-2.532	-2.560	-2.586	-2.611	-2.634	-2.655	-2.675	-2.695	-2.711	-2.728	-2.740	-2.752	-2.761	-2.770	-2.776	-2.781	-2.785	-2.786	-2.786	-2.784	-2.781	-2.776	-2.769	-2.761	-2.751	-2.740	-2.728	-2.714	-2.699	-2.682	-2.664	-2.646	-2.625	-2.604	-2.581	-2.559	-2.534	-2.509	-2.481	-2.454	-2.426	-2.396	-2.366	-2.335	-2.302	-2.270	-2.236	-2.201	-2.166	-2.130	-2.094	-2.056	-2.018	-1.979	-1.939	-1.898	-1.858	-1.816	-1.774	-1.731	-1.686	-1.642	-1.598	-1.551	-1.506	-1.458	-1.411	-1.364	-1.315	-1.266	-1.216	-1.168	-1.118	-1.066	-1.016	-0.965	-0.915	-0.864	-0.811	-0.760	-0.709	-0.658	-0.606	-0.555	-0.504	-0.454	-0.402	-0.354	-0.304	-0.256	-0.208	-0.160	-0.114	-0.069	-0.022	0.021	0.064	0.106	0.148	0.188	0.226	0.262	0.299	0.334	0.368	0.400	0.431	0.461	0.489	0.515	0.541	0.564	0.585	0.606	0.625	0.642	0.659	0.672	0.686	0.696	0.706	0.714	0.721	0.726	0.730	0.732	0.734	0.734	0.731	0.729	0.725	0.719	0.712	0.705	0.695	0.685	0.674	0.661	0.648	0.634	0.618	0.601	0.584	0.566	0.548	0.528	0.506	0.486	0.464	0.441	0.418	0.394	0.370	0.345	0.319	0.294	0.266	0.239	0.212	0.184	0.155	0.126	0.098	0.068	0.038	0.008	-0.022	-0.052	-0.084	-0.114	-0.145	-0.175	-0.208	-0.239	-0.269	-0.301	-0.331	-0.364	-0.395	-0.425	-0.458	-0.488	-0.519	-0.549	-0.579	-0.609	-0.639	-0.668	-0.696	-0.725	-0.752	-0.780	-0.808	-0.834	-0.860	-0.885	-0.910	-0.935	-0.959	-0.981	-1.002	-1.024	-1.044	-1.064	-1.084	-1.101	-1.120	-1.135	-1.150	-1.166	-1.179	-1.192	-1.204	-1.215	-1.224	-1.234	-1.242	-1.250	-1.258	-1.262	-1.268	-1.271	-1.275	-1.278	-1.279	-1.281	-1.281	-1.280	-1.280	-1.278	-1.275	-1.272	-1.269	-1.266	-1.261	-1.256	-1.251	-1.246	-1.239	-1.232	-1.225	-1.219	-1.212	-1.204	-1.196	-1.189	-1.180	-1.171	-1.164	-1.155	-1.146	-1.138	-1.129	-1.120	-1.111	-1.101	-1.092	-1.082	-1.074	-1.064	-1.054	-1.044	-1.034	-1.024	-1.014	-1.001	-0.991	-0.980	-0.969	-0.958	-0.945	-0.934	-0.920	-0.908	-0.895	-0.881	-0.866	-0.852	-0.836	-0.821	-0.805	-0.789	-0.772	-0.755	-0.736	-0.718	-0.699	-0.680	-0.659	-0.639	-0.618	-0.598	-0.575	-0.551	-0.529	-0.505	-0.481	-0.458	-0.432	-0.406	-0.381	-0.355	-0.329	-0.302	-0.276	-0.250	-0.222	-0.195	-0.168	-0.140	-0.111	-0.084	-0.056	-0.028	0.001	0.029	0.058	0.086	0.115	0.144	0.171	0.199	0.228	0.256	0.286	0.315	0.344	0.372	0.400	0.429	0.459	0.488	0.518	0.546	0.576	0.606	0.636	0.666	0.698	0.728	0.760	0.790	0.822	0.854	0.888	0.920	0.954	0.986	1.019	1.054	1.089	1.122	1.159	1.192	1.228	1.265	1.300	1.335	1.371	1.409	1.444	1.481	1.518	1.552	1.589	1.624	1.660	1.694	1.729	1.762	1.795	1.828	1.859	1.890	1.919	1.948	1.975	2.000	2.025	2.049	2.070	2.090	2.109	2.126	2.140	2.154	2.165	2.174	2.181	2.186	2.190	2.191	2.190	2.188	2.182	2.175	2.166	2.155	2.141	2.125	2.108	2.089	2.068	2.044	2.019	1.992	1.964	1.935	1.904	1.870	1.836	1.801	1.764	1.726	1.688	1.649	1.609	1.569	1.528	1.486	1.445	1.404	1.361	1.320	1.279	1.238	1.196	1.155	1.115	1.078	1.038	1.000	0.964	0.928	0.892	0.859	0.825	0.794	0.762	0.732	0.704	0.678	0.650	0.625	0.600	0.578	0.555	0.535	0.515	0.496	0.479	0.461	0.445	0.429	0.415	0.401	0.389	0.375	0.364	0.352	0.342	0.331	0.321	0.311	0.302	0.292	0.285	0.275	0.268	0.259	0.251	0.242	0.235	0.226	0.219	0.210	0.202	0.195	0.188	0.179	0.170	0.162	0.154	0.146	0.138	0.129	0.121	0.114	0.105	0.098	0.090	0.082	0.074	0.068	0.060	0.054	0.046	0.041	0.035	0.029	0.024	0.020	0.015	0.011	0.008	0.004	0.001	-0.001	-0.002	-0.005	-0.006	-0.006	-0.006	-0.006	-0.005	-0.004	-0.002	0.000	0.002	0.006	0.010	0.014	0.018	0.022	0.028	0.032	0.038	0.044	0.049	0.055	0.060	0.066	0.074	0.080	0.088	0.094	0.099	0.106	0.111	0.119	0.125	0.131	0.136	0.142	0.148	0.152	0.158	0.162	0.168	0.170	0.175	0.178	0.180	0.185	0.188	0.189	0.191	0.192	0.192	0.194	0.195	0.195	0.196	0.195	0.195	0.195	0.195	0.192	0.192	0.191	0.191	0.190	0.189	0.188	0.186	0.188	0.186	0.185	0.185	0.185	0.185	0.185	0.186	0.186	0.189	0.189	0.191	0.195	0.198	0.200	0.204	0.209	0.212	0.218	0.222	0.229	0.235	0.241	0.248	0.255	0.262	0.269	0.276	0.284	0.290	0.298	0.305	0.312	0.319	0.325	0.331	0.336	0.342	0.346	0.351	0.354	0.356	0.356	0.358	0.358	0.355	0.352	0.349	0.344	0.338	0.330	0.321	0.311	0.300	0.288	0.274	0.258	0.241	0.222	0.204	0.182	0.161	0.138	0.112	0.088	0.060	0.032	0.004	-0.026	-0.058	-0.089	-0.120	-0.152	-0.185	-0.219	-0.252	-0.286	-0.320	-0.354	-0.386	-0.420	-0.454	-0.485	-0.518	-0.549	-0.579	-0.609	-0.636	-0.665	-0.691	-0.716	-0.740	-0.762	-0.784	-0.802	-0.821	-0.839	-0.852	-0.866	-0.879	-0.889	-0.898	-0.905	-0.910	-0.912	-0.916	-0.916	-0.915	-0.912	-0.909	-0.905	-0.898	-0.890	-0.880	-0.870	-0.859	-0.849	-0.835	-0.821	-0.808	-0.792	-0.776	-0.760	-0.744	-0.728	-0.710	-0.694	-0.675	-0.659	-0.642	-0.625	-0.609	-0.592	-0.576	-0.561	-0.548	-0.531	-0.519	-0.506	-0.492	-0.481	-0.470	-0.459	-0.450	-0.441	-0.432	-0.425	-0.419	-0.412	-0.406	-0.401	-0.398	-0.394	-0.391	-0.388	-0.385	-0.382	-0.380	-0.379	-0.378	-0.376	-0.375	-0.375	-0.374	-0.374	-0.372	-0.371	-0.370	-0.369	-0.368	-0.365	-0.364	-0.360	-0.356	-0.352	-0.349	-0.344	-0.339	-0.334	-0.326	-0.319	-0.311	-0.304	-0.294	-0.284	-0.274	-0.262	-0.250	-0.239	-0.226	-0.212	-0.200	-0.185	-0.171	-0.156	-0.141	-0.126	-0.111	-0.096	-0.080	-0.064	-0.049	-0.034	-0.018	-0.002	0.012	0.026	0.041	0.055	0.069	0.082	0.095	0.105	0.116	0.128	0.136	0.145	0.152	0.160	0.165	0.171	0.175	0.178	0.179	0.180	0.179	0.178	0.175	0.171	0.166	0.162	0.155	0.148	0.139	0.129	0.119	0.108	0.095	0.082	0.069	0.054	0.039	0.025	0.009	-0.009	-0.025	-0.042	-0.060	-0.078	-0.095	-0.112	-0.131	-0.148	-0.165	-0.184	-0.200	-0.216	-0.232	-0.248	-0.262	-0.276	-0.290	-0.301	-0.314	-0.324	-0.335	-0.344	-0.352	-0.360	-0.366	-0.371	-0.376	-0.379	-0.381	-0.382	-0.382	-0.382	-0.381	-0.379	-0.375	-0.371	-0.366	-0.361	-0.355	-0.348	-0.340	-0.332	-0.324	-0.315	-0.306	-0.298	-0.289	-0.280	-0.270	-0.262	-0.252	-0.244	-0.236	-0.230	-0.222	-0.218	-0.212	-0.209	-0.205	-0.202	-0.202	-0.204	-0.205	-0.206	-0.211	-0.216	-0.222	-0.231	-0.241	-0.251	-0.265	-0.279	-0.295	-0.312	-0.331	-0.352	-0.374	-0.398	-0.421	-0.448	-0.475	-0.504	-0.534	-0.565	-0.598	-0.630	-0.662	-0.698	-0.732	-0.769	-0.805	-0.842	-0.880	-0.918	-0.954	-0.992	-1.030	-1.068	-1.104	-1.140	-1.176	-1.212	-1.248	-1.281	-1.315	-1.348	-1.380	-1.410	-1.440	-1.468	-1.494	-1.520	-1.545	-1.568	-1.589	-1.610	-1.628	-1.645	-1.661	-1.675	-1.688	-1.698	-1.706	-1.714	-1.720	-1.725	-1.728	-1.729	-1.728	-1.726	-1.724	-1.719	-1.712	-1.705	-1.698	-1.688	-1.676	-1.664	-1.650	-1.636	-1.621	-1.605	-1.588	-1.570	-1.551	-1.531	-1.511	-1.490	-1.469	-1.446	-1.424	-1.401	-1.379	-1.355	-1.332	-1.309	-1.285	-1.262	-1.238	-1.215	-1.191	-1.169	-1.145	-1.124	-1.101	-1.080	-1.058	-1.038	-1.018	-0.996	-0.978	-0.959	-0.940	-0.922	-0.905	-0.889	-0.874	-0.858	-0.842	-0.830	-0.816	-0.805	-0.794	-0.782	-0.772	-0.764	-0.756	-0.748	-0.741	-0.735	-0.731	-0.726	-0.722	-0.720	-0.718	-0.716	-0.715	-0.715	-0.716	-0.716	-0.718	-0.720	-0.722	-0.725	-0.729	-0.732	-0.736	-0.740	-0.744	-0.749	-0.754	-0.759	-0.764	-0.768	-0.774	-0.778	-0.782	-0.786	-0.791	-0.795	-0.798	-0.801	-0.804	-0.806	-0.808	-0.809	-0.810	-0.810	-0.810	-0.810	-0.809	-0.806	-0.802	-0.800	-0.796	-0.791	-0.786	-0.781	-0.775	-0.768	-0.760	-0.754	-0.745	-0.736	-0.729	-0.719	-0.709	-0.700	-0.690	-0.680	-0.670	-0.659	-0.650	-0.640	-0.630	-0.620	-0.612	-0.604	-0.595	-0.588	-0.581	-0.574	-0.569	-0.564	-0.560	-0.555	-0.554	-0.552	-0.551	-0.552	-0.552	-0.555	-0.560	-0.564	-0.570	-0.576	-0.585	-0.594	-0.604	-0.615	-0.626	-0.640	-0.654	-0.669	-0.685	-0.701	-0.719	-0.736	-0.756	-0.776	-0.795	-0.816	-0.838	-0.858	-0.880	-0.902	-0.925	-0.946	-0.970	-0.991	-1.014	-1.036	-1.058	-1.079	-1.100	-1.120	-1.141	-1.160	-1.180	-1.199	-1.218	-1.234	-1.250	-1.266	-1.281	-1.295	-1.308	-1.320	-1.331	-1.342	-1.352	-1.361	-1.370	-1.378	-1.384	-1.390	-1.394	-1.399	-1.401	-1.404	-1.406	-1.408	-1.406	-1.408	-1.406	-1.405	-1.401	-1.400	-1.396	-1.392	-1.389	-1.384	-1.379	-1.375	-1.369	-1.361	-1.356	-1.350	-1.344	-1.336	-1.329	-1.321	-1.314	-1.306	-1.298	-1.290	-1.282	-1.274	-1.265	-1.255	-1.246	-1.238	-1.229	-1.220	-1.209	-1.200	-1.189	-1.179	-1.168	-1.156	-1.145	-1.134	-1.121	-1.109	-1.096	-1.084	-1.069	-1.055	-1.040	-1.025	-1.009	-0.992	-0.976	-0.959	-0.941	-0.922	-0.902	-0.882	-0.862	-0.842	-0.820	-0.798	-0.775	-0.751	-0.726	-0.701	-0.676	-0.649	-0.622	-0.594	-0.566	-0.536	-0.507	-0.476	-0.446	-0.414	-0.382	-0.350	-0.318	-0.284	-0.250	-0.216	-0.181	-0.146	-0.110	-0.074	-0.038	-0.002	0.036	0.072	0.110	0.146	0.184	0.222	0.259	0.298	0.334	0.372	0.410	0.446	0.484	0.521	0.558	0.595	0.631	0.666	0.701	0.735	0.770	0.802	0.836	0.869	0.901	0.931	0.962	0.992	1.020	1.049	1.078	1.104	1.130	1.155	1.180	1.202	1.226	1.248	1.270	1.290	1.310	1.330	1.348	1.365	1.382	1.400	1.415	1.431	1.445	1.460	1.474	1.486	1.500	1.512	1.528	1.540	1.551	1.564	1.576	1.589	1.601	1.614	1.626	1.639	1.651	1.665	1.679	1.692	1.706	1.720	1.735	1.750	1.765	1.781	1.798	1.815	1.832	1.850	1.869	1.889	1.908	1.928	1.949	1.968	1.989	2.011	2.033	2.054	2.076	2.099	2.120	2.142	2.165	2.188	2.209	2.230	2.252	2.272	2.294	2.314	2.334	2.352	2.370	2.389	2.405	2.420	2.435	2.450	2.464	2.474	2.485	2.495	2.502	2.510	2.516	2.520	2.524	2.525	2.526	2.525	2.522	2.519	2.512	2.506	2.498	2.488	2.476	2.464	2.449	2.434	2.416	2.399	2.378	2.358	2.335	2.311	2.286	2.260	2.234	2.206	2.178	2.148	2.118	2.085	2.054	2.020	1.988	1.954	1.919	1.885	1.850	1.814	1.779	1.742	1.706	1.670	1.634	1.598	1.561	1.526	1.491	1.455	1.421	1.386	1.351	1.318	1.285	1.252	1.219	1.188	1.155	1.124	1.094	1.064	1.034	1.005	0.975	0.946	0.920	0.891	0.865	0.838	0.812	0.785	0.760	0.735	0.710	0.685	0.661	0.638	0.614	0.590	0.566	0.544	0.520	0.498	0.475	0.452	0.430	0.406	0.384	0.361	0.340	0.318	0.295	0.274	0.250	0.229	0.206	0.185	0.164	0.142	0.122	0.101	0.080	0.060	0.041	0.021	0.002	-0.015	-0.032	-0.050	-0.066	-0.082	-0.096	-0.110	-0.122	-0.135	-0.148	-0.156	-0.166	-0.174	-0.181	-0.186	-0.190	-0.194	-0.195	-0.196	-0.196	-0.194	-0.191	-0.188	-0.182	-0.176	-0.168	-0.160	-0.150	-0.139	-0.126	-0.114	-0.100	-0.085	-0.069	-0.052	-0.036	-0.019	-0.001	0.016	0.035	0.055	0.074	0.094	0.112	0.131	0.150	0.170	0.188	0.206	0.224	0.242	0.259	0.274	0.289	0.302	0.316	0.329	0.341	0.351	0.361	0.370	0.376	0.382	0.386	0.389	0.390	0.390	0.389	0.386	0.381	0.376	0.369	0.360	0.349	0.336	0.324	0.308	0.291	0.272	0.252	0.230	0.208	0.182	0.156	0.128	0.098	0.068	0.035	0.001	-0.035	-0.071	-0.110	-0.149	-0.189	-0.231	-0.274	-0.319	-0.362	-0.409	-0.456	-0.504	-0.552	-0.601	-0.650	-0.701	-0.750	-0.801	-0.851	-0.904	-0.954	-1.005	-1.055	-1.104	-1.155	-1.204	-1.251	-1.299	-1.345	-1.390	-1.435	-1.478	-1.519	-1.559	-1.596	-1.632	-1.668	-1.699	-1.730	-1.758	-1.784	-1.806	-1.829	-1.846	-1.862	-1.875	-1.886	-1.895	-1.900	-1.902	-1.902	-1.900	-1.895	-1.886	-1.876	-1.862	-1.848	-1.829	-1.808	-1.785	-1.758	-1.730	-1.699	-1.668	-1.634	-1.596	-1.559	-1.519	-1.478	-1.436	-1.391	-1.346	-1.300	-1.254	-1.205	-1.156	-1.108	-1.058	-1.008	-0.959	-0.909	-0.860	-0.810	-0.761	-0.714	-0.666	-0.619	-0.574	-0.529	-0.485	-0.441	-0.401	-0.361	-0.322	-0.286	-0.250	-0.215	-0.182	-0.151	-0.121	-0.095	-0.069	-0.045	-0.022	0.000	0.018	0.035	0.052	0.066	0.079	0.090	0.100	0.108	0.114	0.119	0.124	0.125	0.128	0.126	0.126	0.125	0.121	0.118	0.114	0.109	0.102	0.096	0.088	0.080	0.071	0.062	0.054	0.045	0.034	0.025	0.015	0.006	-0.004	-0.015	-0.024	-0.032	-0.041	-0.050	-0.059	-0.068	-0.075	-0.082	-0.089	-0.096	-0.101	-0.106	-0.111	-0.115	-0.119	-0.121	-0.122	-0.125	-0.125	-0.126	-0.125	-0.125	-0.124	-0.121	-0.118	-0.114	-0.110	-0.105	-0.100	-0.094	-0.088	-0.080	-0.072	-0.064	-0.055	-0.046	-0.038	-0.028	-0.018	-0.008	0.002	0.014	0.025	0.036	0.048	0.059	0.070	0.082	0.095	0.106	0.118	0.130	0.142	0.152	0.165	0.178	0.188	0.200	0.211	0.222	0.234	0.244	0.254	0.264	0.274	0.284	0.294	0.304	0.311	0.320	0.329	0.338	0.345	0.352	0.360	0.368	0.372	0.379	0.385	0.390	0.395	0.400	0.404	0.408	0.412	0.415	0.419	0.422	0.425	0.428	0.430	0.432	0.435	0.436	0.438	0.440	0.441	0.442	0.444	0.445	0.448	0.449	0.450	0.451	0.454	0.456	0.458	0.460	0.464	0.465	0.469	0.474	0.478	0.481	0.486	0.492	0.500	0.506	0.512	0.520	0.530	0.538	0.548	0.559	0.569	0.580	0.594	0.605	0.620	0.635	0.650	0.666	0.682	0.700	0.718	0.736	0.755	0.775	0.795	0.816	0.838	0.860	0.881	0.904	0.928	0.950	0.974	0.998	1.022	1.046	1.071	1.096	1.121	1.145	1.170	1.195	1.219	1.244	1.269	1.292	1.316	1.339	1.362	1.385	1.408	1.429	1.450	1.470	1.490	1.509	1.526	1.544	1.561	1.578	1.592	1.606	1.619	1.631	1.641	1.651	1.659	1.668	1.674	1.678	1.682	1.684	1.686	1.685	1.684	1.681	1.676	1.670	1.662	1.654	1.642	1.630	1.615	1.600	1.581	1.562	1.541	1.519	1.495	1.469	1.441	1.412	1.381	1.348	1.314	1.278	1.240	1.201	1.161	1.118	1.075	1.030	0.984	0.936	0.888	0.838	0.786	0.735	0.682	0.630	0.576	0.521	0.466	0.414	0.358	0.304	0.249	0.195	0.141	0.089	0.035	-0.016	-0.066	-0.116	-0.164	-0.210	-0.255	-0.298	-0.340	-0.379	-0.416	-0.450	-0.482	-0.511	-0.539	-0.562	-0.584	-0.602	-0.618	-0.630	-0.639	-0.645	-0.649	-0.649	-0.645	-0.638	-0.629	-0.616	-0.600	-0.581	-0.560	-0.535	-0.507	-0.479	-0.445	-0.410	-0.372	-0.332	-0.291	-0.248	-0.202	-0.156	-0.109	-0.060	-0.009	0.041	0.092	0.145	0.198	0.250	0.302	0.354	0.405	0.456	0.505	0.555	0.601	0.649	0.692	0.735	0.778	0.816	0.854	0.889	0.921	0.952	0.980	1.005	1.028	1.049	1.065	1.081	1.094	1.104	1.112	1.118	1.120	1.119	1.118	1.112	1.105	1.096	1.085	1.072	1.056	1.040	1.022	1.001	0.981	0.958	0.934	0.909	0.885	0.859	0.831	0.806	0.779	0.750	0.724	0.696	0.670	0.644	0.618	0.592	0.569	0.545	0.524	0.501	0.481	0.462	0.445	0.429	0.415	0.401	0.389	0.379	0.370	0.362	0.358	0.354	0.350	0.350	0.349	0.351	0.355	0.359	0.364	0.371	0.379	0.389	0.400	0.411	0.424	0.436	0.451	0.465	0.480	0.496	0.512	0.528	0.544	0.561	0.576	0.594	0.609	0.626	0.641	0.658	0.672	0.688	0.702	0.715	0.729	0.741	0.754	0.765	0.776	0.785	0.795	0.802	0.810	0.816	0.821	0.828	0.831	0.835	0.839	0.840	0.842	0.844	0.844	0.844	0.844	0.842	0.840	0.839	0.838	0.835	0.832	0.830	0.829	0.826	0.822	0.820	0.819	0.816	0.815	0.812	0.811	0.810	0.810	0.810	0.810	0.811	0.811	0.814	0.815	0.819	0.821	0.825	0.829	0.832	0.838	0.842	0.849	0.855	0.862	0.869	0.876	0.884	0.892	0.900	0.909	0.918	0.925	0.934	0.944	0.952	0.962	0.971	0.980	0.989	0.998	1.006	1.015	1.022	1.032	1.040	1.048	1.055	1.062	1.070	1.076	1.084	1.090	1.096	1.102	1.108	1.114	1.118	1.122	1.128	1.131	1.135	1.139	1.142	1.146	1.149	1.151	1.155	1.158	1.160	1.161	1.162	1.165	1.168	1.169	1.170	1.171	1.172	1.174	1.174	1.175	1.174	1.175	1.175	1.175	1.174	1.175	1.174	1.172	1.172	1.171	1.170	1.168	1.166	1.165	1.162	1.159	1.156	1.154	1.150	1.148	1.142	1.139	1.135	1.130	1.125	1.120	1.114	1.108	1.102	1.096	1.090	1.084	1.078	1.070	1.062	1.055	1.048	1.041	1.034	1.025	1.018	1.009	1.000	0.992	0.985	0.976	0.969	0.961	0.954	0.946	0.939	0.931	0.926	0.919	0.912	0.906	0.901	0.895	0.890	0.885	0.880	0.875	0.871	0.868	0.864	0.860	0.856	0.854	0.850	0.848	0.845	0.842	0.841	0.839	0.838	0.835	0.834	0.832	0.830	0.830	0.828	0.825	0.824	0.821	0.820	0.818	0.815	0.812	0.811	0.806	0.804	0.800	0.796	0.792	0.788	0.782	0.776	0.771	0.765	0.756	0.750	0.741	0.732	0.724	0.714	0.704	0.692	0.682	0.670	0.658	0.645	0.630	0.618	0.602	0.588	0.571	0.555	0.539	0.521	0.504	0.485	0.466	0.449	0.429	0.410	0.391	0.372	0.352	0.332	0.312	0.292	0.272	0.254	0.234	0.214	0.195	0.178	0.159	0.141	0.124	0.108	0.092	0.078	0.064	0.051	0.039	0.028	0.018	0.009	0.000	-0.008	-0.011	-0.015	-0.018	-0.019	-0.018	-0.015	-0.011	-0.006	0.000	0.010	0.019	0.030	0.044	0.060	0.076	0.095	0.114	0.135	0.158	0.181	0.208	0.234	0.262	0.292	0.324	0.355	0.388	0.421	0.458	0.492	0.530	0.566	0.605	0.644	0.684	0.722	0.762	0.802	100.000	5.000	2.000	1.000	2.000	0.000	0.000	0.000	0.000	0.000	0.000	0.000	0.000	0.000	0.000	0.000	0.000	0.000	-1.558	-1.572	-1.588	-1.601	-1.614	-1.625	-1.635	-1.644	-1.650	-1.658	-1.662	-1.669	-1.671	-1.674	-1.676	-1.676	-1.675	-1.675	-1.674	-1.671	-1.666	-1.664	-1.659	-1.654	-1.648	-1.642	-1.636	-1.628	-1.621	-1.614	-1.606	-1.596	-1.589	-1.581	-1.572	-1.565	-1.556	-1.549	-1.542	-1.535	-1.528	-1.520	-1.515	-1.509	-1.502	-1.499	-1.492	-1.490	-1.486	-1.484	-1.482	-1.480	-1.480	-1.480	-1.481	-1.484	-1.486	-1.490	-1.494	-1.499	-1.505	-1.511	-1.520	-1.528	-1.538	-1.548	-1.560	-1.571	-1.584	-1.598	-1.612	-1.629	-1.644	-1.661	-1.678	-1.698	-1.716	-1.736	-1.756	-1.778	-1.800	-1.822	-1.844	-1.868	-1.891	-1.916	-1.941	-1.965	-1.992	-2.019	-2.044	-2.071	-2.099	-2.126	-2.152	-2.180	-2.208	-2.236	-2.265	-2.292	-2.320	-2.349	-2.378	-2.406	-2.434	-2.461	-2.490	-2.518	-2.545	-2.571	-2.598	-2.625	-2.651	-2.678	-2.702	-2.728	-2.754	-2.778	-2.802	-2.825	-2.849	-2.871	-2.894	-2.915	-2.935	-2.956	-2.976	-2.995	-3.015	-3.034	-3.051	-3.069	-3.086	-3.101	-3.118	-3.132	-3.148	-3.162	-3.176	-3.189	-3.201	-3.215	-3.228	-3.239	-3.250	-3.260	-3.271	-3.281	-3.291	-3.301	-3.310	-3.318	-3.326	-3.335	-3.342	-3.350	-3.358	-3.364	-3.371	-3.378	-3.384	-3.390	-3.395	-3.401	-3.408	-3.412	-3.418	-3.424	-3.429	-3.432	-3.438	-3.441	-3.445	-3.450	-3.454	-3.458	-3.460	-3.462	-3.466	-3.468	-3.469	-3.471	-3.472	-3.474	-3.474	-3.474	-3.474	-3.472	-3.471	-3.469	-3.466	-3.464	-3.459	-3.455	-3.450	-3.444	-3.438	-3.431	-3.422	-3.414	-3.404	-3.394	-3.382	-3.370	-3.356	-3.341	-3.328	-3.310	-3.292	-3.275	-3.256	-3.235	-3.214	-3.191	-3.168	-3.144	-3.118	-3.090	-3.062	-3.035	-3.006	-2.976	-2.945	-2.914	-2.881	-2.849	-2.815	-2.781	-2.746	-2.711	-2.675	-2.639	-2.601	-2.566	-2.529	-2.492	-2.455	-2.419	-2.382	-2.345	-2.310	-2.274	-2.239	-2.204	-2.169	-2.136	-2.102	-2.071	-2.040	-2.010	-1.981	-1.952	-1.926	-1.899	-1.874	-1.850	-1.828	-1.806	-1.785	-1.766	-1.748	-1.731	-1.715	-1.700	-1.686	-1.672	-1.660	-1.649	-1.639	-1.630	-1.621	-1.614	-1.606	-1.600	-1.594	-1.588	-1.582	-1.578	-1.572	-1.568	-1.562	-1.558	-1.552	-1.548	-1.544	-1.538	-1.531	-1.525	-1.519	-1.512	-1.505	-1.498	-1.488	-1.479	-1.470	-1.459	-1.448	-1.438	-1.425	-1.414	-1.400	-1.388	-1.372	-1.360	-1.344	-1.330	-1.315	-1.300	-1.284	-1.268	-1.252	-1.238	-1.222	-1.206	-1.192	-1.178	-1.164	-1.150	-1.136	-1.124	-1.111	-1.100	-1.089	-1.080	-1.071	-1.062	-1.055	-1.050	-1.044	-1.040	-1.036	-1.034	-1.032	-1.031	-1.032	-1.032	-1.035	-1.039	-1.042	-1.048	-1.054	-1.060	-1.066	-1.074	-1.081	-1.090	-1.100	-1.109	-1.119	-1.129	-1.139	-1.149	-1.160	-1.170	-1.181	-1.190	-1.201	-1.210	-1.219	-1.229	-1.236	-1.244	-1.251	-1.258	-1.264	-1.269	-1.274	-1.276	-1.280	-1.282	-1.284	-1.285	-1.284	-1.284	-1.282	-1.280	-1.278	-1.274	-1.270	-1.266	-1.260	-1.255	-1.249	-1.241	-1.236	-1.229	-1.221	-1.212	-1.205	-1.198	-1.190	-1.182	-1.175	-1.168	-1.161	-1.154	-1.146	-1.140	-1.136	-1.130	-1.126	-1.121	-1.118	-1.115	-1.112	-1.110	-1.110	-1.110	-1.110	-1.112	-1.114	-1.116	-1.120	-1.124	-1.130	-1.136	-1.142	-1.150	-1.159	-1.166	-1.176	-1.186	-1.196	-1.209	-1.220	-1.232	-1.245	-1.259	-1.272	-1.286	-1.300	-1.315	-1.330	-1.345	-1.360	-1.375	-1.391	-1.406	-1.421	-1.436	-1.452	-1.468	-1.482	-1.498	-1.510	-1.525	-1.539	-1.551	-1.565	-1.578	-1.589	-1.600	-1.611	-1.622	-1.634	-1.644	-1.652	-1.661	-1.670	-1.678	-1.686	-1.692	-1.698	-1.704	-1.710	-1.715	-1.720	-1.725	-1.729	-1.732	-1.735	-1.739	-1.742	-1.744	-1.746	-1.750	-1.751	-1.754	-1.756	-1.759	-1.761	-1.762	-1.765	-1.769	-1.771	-1.775	-1.778	-1.781	-1.785	-1.790	-1.794	-1.799	-1.804	-1.810	-1.815	-1.821	-1.828	-1.835	-1.842	-1.849	-1.858	-1.865	-1.874	-1.882	-1.891	-1.900	-1.910	-1.920	-1.930	-1.939	-1.949	-1.958	-1.968	-1.978	-1.986	-1.996	-2.005	-2.014	-2.022	-2.030	-2.038	-2.044	-2.051	-2.058	-2.061	-2.068	-2.071	-2.075	-2.076	-2.079	-2.080	-2.081	-2.081	-2.081	-2.080	-2.079	-2.075	-2.071	-2.068	-2.064	-2.058	-2.052	-2.045	-2.040	-2.031	-2.025	-2.018	-2.009	-2.001	-1.994	-1.985	-1.976	-1.969	-1.960	-1.952	-1.945	-1.938	-1.930	-1.924	-1.918	-1.912	-1.908	-1.904	-1.900	-1.898	-1.896	-1.895	-1.896	-1.896	-1.899	-1.902	-1.906	-1.910	-1.918	-1.925	-1.932	-1.942	-1.952	-1.964	-1.978	-1.991	-2.006	-2.022	-2.039	-2.058	-2.076	-2.096	-2.118	-2.139	-2.161	-2.184	-2.209	-2.234	-2.258	-2.282	-2.309	-2.334	-2.360	-2.386	-2.414	-2.440	-2.466	-2.494	-2.520	-2.545	-2.570	-2.596	-2.620	-2.645	-2.668	-2.691	-2.712	-2.734	-2.754	-2.772	-2.791	-2.808	-2.824	-2.839	-2.852	-2.865	-2.875	-2.885	-2.894	-2.900	-2.905	-2.908	-2.910	-2.910	-2.910	-2.906	-2.902	-2.896	-2.888	-2.878	-2.868	-2.855	-2.841	-2.826	-2.808	-2.789	-2.770	-2.749	-2.725	-2.701	-2.675	-2.649	-2.621	-2.592	-2.562	-2.531	-2.500	-2.469	-2.435	-2.401	-2.368	-2.334	-2.299	-2.264	-2.229	-2.194	-2.159	-2.124	-2.089	-2.056	-2.022	-1.990	-1.958	-1.925	-1.895	-1.864	-1.836	-1.808	-1.781	-1.756	-1.732	-1.710	-1.689	-1.669	-1.650	-1.635	-1.619	-1.606	-1.594	-1.584	-1.575	-1.569	-1.562	-1.560	-1.559	-1.559	-1.560	-1.564	-1.568	-1.575	-1.581	-1.591	-1.601	-1.614	-1.626	-1.641	-1.655	-1.672	-1.690	-1.708	-1.728	-1.748	-1.766	-1.788	-1.809	-1.831	-1.852	-1.875	-1.898	-1.919	-1.941	-1.962	-1.984	-2.005	-2.026	-2.046	-2.066	-2.085	-2.104	-2.121	-2.138	-2.152	-2.168	-2.182	-2.195	-2.206	-2.216	-2.225	-2.235	-2.241	-2.246	-2.251	-2.255	-2.258	-2.259	-2.260	-2.260	-2.258	-2.255	-2.250	-2.246	-2.241	-2.235	-2.228	-2.220	-2.210	-2.201	-2.192	-2.181	-2.171	-2.160	-2.149	-2.138	-2.125	-2.114	-2.101	-2.089	-2.079	-2.066	-2.055	-2.044	-2.033	-2.021	-2.011	-2.001	-1.994	-1.985	-1.978	-1.971	-1.962	-1.959	-1.952	-1.949	-1.945	-1.942	-1.941	-1.940	-1.940	-1.941	-1.941	-1.944	-1.948	-1.952	-1.956	-1.961	-1.968	-1.976	-1.984	-1.991	-2.001	-2.010	-2.021	-2.031	-2.042	-2.054	-2.068	-2.079	-2.092	-2.105	-2.119	-2.134	-2.148	-2.162	-2.178	-2.191	-2.206	-2.221	-2.236	-2.250	-2.265	-2.280	-2.294	-2.308	-2.321	-2.336	-2.349	-2.362	-2.374	-2.388	-2.399	-2.411	-2.421	-2.431	-2.441	-2.450	-2.459	-2.468	-2.475	-2.482	-2.488	-2.494	-2.498	-2.501	-2.505	-2.508	-2.509	-2.510	-2.510	-2.511	-2.510	-2.508	-2.504	-2.500	-2.496	-2.491	-2.485	-2.479	-2.471	-2.462	-2.454	-2.444	-2.434	-2.422	-2.410	-2.399	-2.386	-2.372	-2.359	-2.344	-2.329	-2.314	-2.298	-2.282	-2.266	-2.249	-2.232	-2.215	-2.199	-2.181	-2.164	-2.148	-2.129	-2.111	-2.095	-2.078	-2.060	-2.042	-2.026	-2.010	-1.992	-1.978	-1.961	-1.946	-1.931	-1.916	-1.901	-1.888	-1.874	-1.861	-1.849	-1.836	-1.825	-1.812	-1.802	-1.791	-1.782	-1.772	-1.762	-1.755	-1.746	-1.739	-1.731	-1.724	-1.718	-1.711	-1.705	-1.700	-1.694	-1.690	-1.684	-1.680	-1.675	-1.670	-1.666	-1.661	-1.658	-1.654	-1.649	-1.644	-1.640	-1.636	-1.631	-1.626	-1.621	-1.615	-1.611	-1.604	-1.599	-1.591	-1.585	-1.578	-1.570	-1.562	-1.554	-1.545	-1.536	-1.525	-1.515	-1.505	-1.494	-1.481	-1.470	-1.456	-1.444	-1.430	-1.416	-1.402	-1.386	-1.371	-1.355	-1.339	-1.322	-1.305	-1.289	-1.270	-1.252	-1.234	-1.215	-1.196	-1.178	-1.159	-1.138	-1.119	-1.100	-1.080	-1.060	-1.041	-1.021	-1.001	-0.982	-0.964	-0.944	-0.925	-0.908	-0.889	-0.870	-0.852	-0.835	-0.818	-0.800	-0.785	-0.769	-0.752	-0.738	-0.724	-0.710	-0.696	-0.682	-0.671	-0.659	-0.649	-0.638	-0.628	-0.618	-0.608	-0.599	-0.590	-0.582	-0.574	-0.569	-0.561	-0.555	-0.549	-0.542	-0.538	-0.530	-0.526	-0.521	-0.516	-0.511	-0.506	-0.501	-0.496	-0.492	-0.488	-0.482	-0.476	-0.472	-0.466	-0.461	-0.455	-0.449	-0.441	-0.434	-0.426	-0.419	-0.410	-0.402	-0.392	-0.384	-0.374	-0.364	-0.354	-0.342	-0.331	-0.319	-0.308	-0.295	-0.282	-0.270	-0.258	-0.245	-0.230	-0.218	-0.204	-0.191	-0.178	-0.166	-0.152	-0.141	-0.129	-0.118	-0.106	-0.095	-0.086	-0.076	-0.068	-0.059	-0.052	-0.045	-0.039	-0.034	-0.030	-0.026	-0.024	-0.022	-0.022	-0.024	-0.026	-0.029	-0.032	-0.038	-0.042	-0.049	-0.058	-0.068	-0.078	-0.089	-0.100	-0.112	-0.126	-0.140	-0.156	-0.172	-0.189	-0.206	-0.224	-0.242	-0.261	-0.281	-0.301	-0.322	-0.341	-0.362	-0.385	-0.405	-0.426	-0.449	-0.469	-0.491	-0.512	-0.534	-0.555	-0.576	-0.596	-0.618	-0.639	-0.659	-0.679	-0.699	-0.718	-0.736	-0.755	-0.774	-0.791	-0.809	-0.826	-0.842	-0.858	-0.875	-0.890	-0.906	-0.920	-0.934	-0.949	-0.962	-0.975	-0.989	-1.001	-1.012	-1.024	-1.035	-1.046	-1.055	-1.066	-1.075	-1.084	-1.092	-1.100	-1.106	-1.114	-1.120	-1.126	-1.131	-1.135	-1.140	-1.142	-1.146	-1.148	-1.149	-1.150	-1.150	-1.150	-1.148	-1.146	-1.144	-1.139	-1.135	-1.130	-1.124	-1.118	-1.111	-1.102	-1.094	-1.086	-1.076	-1.066	-1.056	-1.044	-1.032	-1.020	-1.009	-0.995	-0.982	-0.969	-0.956	-0.941	-0.929	-0.915	-0.901	-0.888	-0.875	-0.860	-0.848	-0.835	-0.822	-0.810	-0.798	-0.785	-0.774	-0.764	-0.754	-0.745	-0.735	-0.726	-0.720	-0.712	-0.706	-0.700	-0.696	-0.691	-0.689	-0.685	-0.684	-0.684	-0.682	-0.684	-0.685	-0.688	-0.691	-0.695	-0.700	-0.706	-0.712	-0.721	-0.730	-0.739	-0.749	-0.761	-0.774	-0.788	-0.801	-0.816	-0.832	-0.850	-0.869	-0.888	-0.908	-0.929	-0.950	-0.972	-0.996	-1.021	-1.048	-1.074	-1.101	-1.129	-1.159	-1.188	-1.218	-1.249	-1.281	-1.314	-1.348	-1.380	-1.414	-1.449	-1.484	-1.518	-1.554	-1.589	-1.624	-1.659	-1.694	-1.729	-1.764	-1.798	-1.831	-1.865	-1.898	-1.929	-1.960	-1.990	-2.019	-2.047	-2.074	-2.099	-2.124	-2.146	-2.168	-2.188	-2.206	-2.222	-2.239	-2.251	-2.262	-2.272	-2.281	-2.286	-2.290	-2.292	-2.294	-2.291	-2.289	-2.285	-2.278	-2.270	-2.259	-2.246	-2.232	-2.219	-2.201	-2.182	-2.164	-2.144	-2.121	-2.099	-2.075	-2.050	-2.024	-1.996	-1.970	-1.942	-1.914	-1.885	-1.856	-1.828	-1.798	-1.769	-1.740	-1.710	-1.682	-1.654	-1.626	-1.599	-1.571	-1.545	-1.520	-1.495	-1.471	-1.449	-1.425	-1.405	-1.384	-1.364	-1.345	-1.329	-1.312	-1.298	-1.284	-1.271	-1.259	-1.248	-1.238	-1.230	-1.221	-1.215	-1.209	-1.205	-1.200	-1.198	-1.195	-1.194	-1.194	-1.194	-1.195	-1.198	-1.199	-1.201	-1.206	-1.210	-1.214	-1.219	-1.224	-1.229	-1.234	-1.240	-1.245	-1.251	-1.256	-1.262	-1.268	-1.274	-1.279	-1.285	-1.290	-1.295	-1.299	-1.304	-1.306	-1.310	-1.312	-1.315	-1.316	-1.318	-1.318	-1.318	-1.318	-1.315	-1.314	-1.310	-1.306	-1.302	-1.298	-1.292	-1.286	-1.279	-1.272	-1.264	-1.255	-1.246	-1.236	-1.225	-1.215	-1.204	-1.191	-1.179	-1.165	-1.152	-1.138	-1.124	-1.110	-1.094	-1.079	-1.062	-1.048	-1.031	-1.015	-0.999	-0.984	-0.968	-0.951	-0.935	-0.919	-0.902	-0.886	-0.870	-0.854	-0.839	-0.824	-0.808	-0.792	-0.779	-0.764	-0.749	-0.735	-0.721	-0.708	-0.694	-0.681	-0.669	-0.656	-0.644	-0.634	-0.621	-0.610	-0.599	-0.589	-0.579	-0.568	-0.558	-0.548	-0.539	-0.529	-0.520	-0.510	-0.502	-0.494	-0.485	-0.478	-0.470	-0.462	-0.455	-0.448	-0.440	-0.434	-0.426	-0.420	-0.412	-0.406	-0.399	-0.391	-0.385	-0.379	-0.372	-0.366	-0.360	-0.352	-0.346	-0.339	-0.332	-0.326	-0.319	-0.311	-0.304	-0.296	-0.290	-0.282	-0.275	-0.266	-0.258	-0.249	-0.241	-0.231	-0.224	-0.214	-0.204	-0.194	-0.184	-0.172	-0.162	-0.151	-0.140	-0.129	-0.116	-0.105	-0.092	-0.081	-0.069	-0.056	-0.044	-0.030	-0.018	-0.004	0.009	0.024	0.036	0.050	0.062	0.076	0.089	0.102	0.114	0.128	0.140	0.152	0.164	0.175	0.185	0.195	0.205	0.215	0.222	0.231	0.239	0.245	0.252	0.258	0.262	0.266	0.269	0.271	0.274	0.275	0.274	0.272	0.270	0.268	0.264	0.259	0.251	0.245	0.236	0.228	0.218	0.208	0.194	0.181	0.168	0.152	0.136	0.120	0.102	0.084	0.065	0.045	0.025	0.002	-0.019	-0.042	-0.066	-0.091	-0.116	-0.141	-0.168	-0.195	-0.221	-0.249	-0.279	-0.308	-0.336	-0.366	-0.395	-0.425	-0.456	-0.486	-0.516	-0.549	-0.580	-0.610	-0.642	-0.674	-0.704	-0.735	-0.766	-0.799	-0.829	-0.860	-0.890	-0.920	-0.950	-0.980	-1.008	-1.036	-1.064	-1.090	-1.118	-1.144	-1.169	-1.192	-1.216	-1.239	-1.259	-1.280	-1.299	-1.318	-1.335	-1.351	-1.365	-1.379	-1.391	-1.401	-1.411	-1.418	-1.425	-1.429	-1.431	-1.434	-1.434	-1.432	-1.429	-1.422	-1.416	-1.409	-1.400	-1.389	-1.376	-1.361	-1.346	-1.329	-1.310	-1.290	-1.269	-1.248	-1.224	-1.200	-1.172	-1.148	-1.120	-1.091	-1.062	-1.034	-1.004	-0.972	-0.941	-0.911	-0.880	-0.849	-0.819	-0.786	-0.756	-0.725	-0.696	-0.666	-0.639	-0.610	-0.582	-0.556	-0.531	-0.506	-0.482	-0.460	-0.439	-0.420	-0.400	-0.382	-0.366	-0.352	-0.338	-0.325	-0.315	-0.306	-0.299	-0.292	-0.288	-0.282	-0.280	-0.279	-0.278	-0.278	-0.280	-0.282	-0.286	-0.291	-0.296	-0.301	-0.309	-0.315	-0.322	-0.332	-0.340	-0.349	-0.358	-0.366	-0.375	-0.384	-0.391	-0.399	-0.406	-0.415	-0.421	-0.428	-0.434	-0.439	-0.444	-0.446	-0.450	-0.451	-0.452	-0.454	-0.452	-0.451	-0.449	-0.446	-0.442	-0.438	-0.431	-0.425	-0.418	-0.410	-0.400	-0.390	-0.381	-0.370	-0.359	-0.346	-0.334	-0.322	-0.310	-0.296	-0.282	-0.270	-0.255	-0.242	-0.229	-0.216	-0.202	-0.191	-0.179	-0.166	-0.155	-0.144	-0.134	-0.124	-0.114	-0.106	-0.099	-0.091	-0.084	-0.080	-0.074	-0.070	-0.068	-0.064	-0.061	-0.060	-0.060	-0.061	-0.061	-0.062	-0.065	-0.066	-0.071	-0.074	-0.078	-0.082	-0.088	-0.091	-0.096	-0.101	-0.108	-0.112	-0.119	-0.124	-0.129	-0.134	-0.140	-0.145	-0.149	-0.154	-0.158	-0.161	-0.165	-0.169	-0.171	-0.174	-0.175	-0.176	-0.176	-0.178	-0.178	-0.178	-0.176	-0.176	-0.174	-0.171	-0.170	-0.166	-0.164	-0.160	-0.156	-0.152	-0.149	-0.145	-0.139	-0.136	-0.130	-0.125	-0.121	-0.115	-0.110	-0.105	-0.100	-0.096	-0.091	-0.088	-0.082	-0.079	-0.075	-0.071	-0.068	-0.064	-0.061	-0.059	-0.055	-0.052	-0.051	-0.050	-0.049	-0.048	-0.046	-0.044	-0.044	-0.044	-0.042	-0.042	-0.042	-0.042	-0.042	-0.044	-0.045	-0.046	-0.048	-0.048	-0.049	-0.051	-0.052	-0.055	-0.056	-0.058	-0.060	-0.062	-0.065	-0.068	-0.070	-0.071	-0.076	-0.079	-0.080	-0.084	-0.088	-0.090	-0.095	-0.098	-0.101	-0.106	-0.110	-0.115	-0.120	-0.125	-0.129	-0.135	-0.139	-0.144	-0.149	-0.155	-0.159	-0.165	-0.169	-0.174	-0.181	-0.186	-0.190	-0.196	-0.200	-0.206	-0.211	-0.214	-0.219	-0.222	-0.226	-0.229	-0.232	-0.235	-0.236	-0.238	-0.239	-0.239	-0.240	-0.239	-0.238	-0.236	-0.234	-0.230	-0.226	-0.222	-0.218	-0.212	-0.205	-0.199	-0.191	-0.182	-0.174	-0.164	-0.152	-0.142	-0.130	-0.118	-0.104	-0.090	-0.076	-0.062	-0.048	-0.031	-0.015	0.001	0.019	0.035	0.052	0.069	0.086	0.105	0.122	0.140	0.158	0.175	0.191	0.209	0.225	0.241	0.259	0.274	0.289	0.302	0.318	0.330	0.342	0.356	0.366	0.378	0.388	0.398	0.405	0.412	0.420	0.425	0.430	0.434	0.436	0.439	0.440	0.440	0.440	0.438	0.436	0.431	0.428	0.422	0.416	0.410	0.401	0.392	0.382	0.372	0.361	0.350	0.336	0.324	0.310	0.295	0.280	0.264	0.248	0.231	0.212	0.196	0.178	0.159	0.140	0.121	0.102	0.082	0.062	0.044	0.024	0.004	-0.016	-0.035	-0.055	-0.074	-0.094	-0.111	-0.130	-0.149	-0.166	-0.184	-0.201	-0.216	-0.232	-0.248	-0.261	-0.275	-0.290	-0.301	-0.314	-0.325	-0.334	-0.344	-0.352	-0.360	-0.366	-0.371	-0.376	-0.380	-0.384	-0.385	-0.385	-0.385	-0.384	-0.381	-0.379	-0.374	-0.369	-0.362	-0.355	-0.348	-0.339	-0.329	-0.319	-0.308	-0.294	-0.281	-0.268	-0.254	-0.239	-0.224	-0.206	-0.190	-0.172	-0.155	-0.136	-0.119	-0.100	-0.080	-0.061	-0.041	-0.022	-0.002	0.015	0.036	0.055	0.074	0.092	0.111	0.130	0.148	0.165	0.181	0.199	0.215	0.230	0.245	0.260	0.274	0.289	0.301	0.314	0.325	0.336	0.346	0.356	0.365	0.372	0.380	0.388	0.394	0.399	0.402	0.406	0.409	0.410	0.411	0.412	0.412	0.412	0.411	0.408	0.406	0.404	0.399	0.394	0.389	0.385	0.379	0.372	0.365	0.358	0.349	0.340	0.332	0.324	0.314	0.304	0.295	0.285	0.274	0.262	0.254	0.241	0.231	0.220	0.209	0.198	0.188	0.176	0.164	0.154	0.142	0.131	0.121	0.110	0.100	0.090	0.080	0.070	0.061	0.052	0.044	0.036	0.028	0.021	0.012	0.008	0.000	-0.005	-0.011	-0.016	-0.020	-0.024	-0.026	-0.029	-0.031	-0.032	-0.034	-0.035	-0.034	-0.034	-0.032	-0.030	-0.028	-0.025	-0.022	-0.019	-0.014	-0.010	-0.005	0.000	0.006	0.012	0.019	0.026	0.032	0.040	0.048	0.056	0.064	0.071	0.081	0.090	0.099	0.109	0.118	0.128	0.138	0.148	0.158	0.169	0.179	0.189	0.200	0.210	0.222	0.232	0.244	0.255	0.266	0.279	0.290	0.301	0.315	0.326	0.340	0.352	0.366	0.379	0.392	0.406	0.420	0.434	0.449	0.462	0.478	0.492	0.507	0.522	0.539	0.555	0.570	0.586	0.602	0.619	0.634	0.650	0.665	0.681	0.696	0.712	0.729	0.744	0.760	0.774	0.788	0.802	0.816	0.830	0.844	0.856	0.869	0.880	0.891	0.901	0.911	0.921	0.929	0.936	0.944	0.950	0.956	0.960	0.964	0.968	0.969	0.971	0.971	0.971	0.970	0.968	0.965	0.961	0.958	0.951	0.945	0.939	0.931	0.921	0.912	0.902	0.892	0.880	0.869	0.858	0.844	0.830	0.815	0.800	0.785	0.770	0.754	0.738	0.720	0.704	0.685	0.669	0.650	0.632	0.614	0.595	0.578	0.559	0.540	0.520	0.502	0.482	0.464	0.444	0.426	0.408	0.389	0.369	0.351	0.332	0.314	0.296	0.278	0.260	0.242	0.225	0.209	0.191	0.175	0.159	0.142	0.126	0.110	0.095	0.080	0.065	0.050	0.036	0.021	0.008	-0.006	-0.019	-0.032	-0.045	-0.059	-0.071	-0.082	-0.096	-0.108	-0.119	-0.130	-0.141	-0.154	-0.164	-0.175	-0.185	-0.195	-0.206	-0.216	-0.225	-0.235	-0.245	-0.255	-0.265	-0.274	-0.284	-0.292	-0.301	-0.310	-0.320	-0.328	-0.338	-0.345	-0.354	-0.361	-0.370	-0.379	-0.386	-0.394	-0.401	-0.409	-0.415	-0.421	-0.426	-0.432	-0.438	-0.442	-0.446	-0.449	-0.451	-0.454	-0.454	-0.455	-0.454	-0.452	-0.450	-0.446	-0.441	-0.434	-0.428	-0.419	-0.408	-0.395	-0.381	-0.366	-0.349	-0.329	-0.309	-0.285	-0.261	-0.234	-0.205	-0.174	-0.141	-0.105	-0.069	-0.029	0.012	0.058	0.104	0.152	0.202	0.256	0.311	0.369	0.428	0.488	0.551	0.615	0.681	0.750	0.819	0.890	0.964	1.036	1.111	1.188	1.264	1.341	1.419	1.498	1.575	1.655	1.734	1.812	1.891	1.968	2.046	2.122	2.198	2.271	2.345	2.418	2.489	2.558	2.625	2.691	2.756	2.818	2.878	2.936	2.991	3.045	3.096	3.144	3.190	3.234	3.274	3.312	3.349	3.381	3.411	3.440	3.465	3.488	3.508	3.526	3.542	3.555	3.565	3.575	3.581	3.585	3.589	3.589	3.588	3.585	3.580	3.575	3.568	3.559	3.550	3.538	3.528	3.515	3.501	3.489	3.474	3.459	3.444	3.429	3.414	3.398	3.384	3.369	3.352	3.339	3.325	3.311	3.298	3.286	3.274	3.262	3.252	3.242	3.234	3.226	3.219	3.214	3.209	3.205	3.201	3.199	3.198	3.198	3.198	3.200	3.201	3.204	3.209	3.212	3.219	3.224	3.231	3.239	3.245	3.252	3.262	3.270	3.279	3.289	3.299	3.308	3.316	3.326	3.335	3.344	3.352	3.360	3.369	3.378	3.384	3.390	3.395	3.400	3.404	3.408	3.410	3.410	3.410	3.409	3.406	3.404	3.399	3.394	3.386	3.376	3.368	3.356	3.342	3.329	3.314	3.295	3.278	3.256	3.234	3.211	3.186	3.159	3.131	3.101	3.070	3.039	3.004	2.968	2.930	2.892	2.851	2.809	2.766	2.721	2.675	2.628	2.579	2.528	2.476	2.422	2.368	2.312	2.255	2.196	2.138	2.076	2.014	1.950	1.886	1.820	1.754	1.686	1.618	1.549	1.478	1.406	1.332	1.260	1.186	1.111	1.035	0.959	0.881	0.804	0.726	0.646	0.568	0.489	0.408	0.328	0.248	0.166	0.085	0.004	-0.079	-0.159	-0.241	-0.321	-0.404	-0.484	-0.565	-0.645	-0.726	-0.806	-0.885	-0.965	-1.044	-1.122	-1.199	-1.275	-1.351	-1.428	-1.501	-1.575	-1.649	-1.719	-1.791	-1.860	-1.929	-1.996	-2.064	-2.131	-2.196	-2.260	-2.322	-2.385	-2.446	-2.505	-2.564	-2.621	-2.679	-2.734	-2.789	-2.842	-2.895	-2.946	-2.998	-3.046	-3.096	-3.142	-3.190	-3.235	-3.280	-3.325	-3.368	-3.409	-3.451	-3.491	-3.531	-3.570	-3.609	-3.646	-3.684	-3.719	-3.754	-3.789	-3.822	-3.856	-3.889	-3.921	-3.954	-3.985	-4.015	-4.046	-4.074	-4.104	-4.131	-4.159	-4.185	-4.211	-4.236	-4.262	-4.286	-4.311	-4.334	-4.356	-4.378	-4.399	-4.421	-4.440	-4.459	-4.478	-4.496	-4.512	-4.529	-4.544	-4.559	-4.571	-4.585	-4.596	-4.608	-4.619	-4.629	-4.636	-4.644	-4.650	-4.656	-4.661	-4.664	-4.666	-4.669	-4.670	-4.670	-4.668	-4.665	-4.662	-4.658	-4.652	-4.646	-4.639	-4.631	-4.621	-4.612	-4.601	-4.589	-4.578	-4.564	-4.549	-4.534	-4.519	-4.501	-4.485	-4.466	-4.449	-4.430	-4.410	-4.390	-4.370	-4.349	-4.328	-4.306	-4.284	-4.262	-4.240	-4.216	-4.194	-4.170	-4.148	-4.122	-4.100	-4.076	-4.052	-4.029	-4.005	-3.980	-3.956	-3.932	-3.909	-3.885	-3.861	-3.838	-3.814	-3.790	-3.768	-3.742	-3.720	-3.695	-3.672	-3.649	-3.626	-3.602	-3.578	-3.555	-3.531	-3.506	-3.482	-3.459	-3.434	-3.410	-3.384	-3.360	-3.334	-3.309	-3.282	-3.258	-3.230	-3.202	-3.176	-3.148	-3.119	-3.090	-3.061	-3.031	-3.001	-2.970	-2.939	-2.909	-2.876	-2.842	-2.809	-2.775	-2.740	-2.705	-2.669	-2.632	-2.595	-2.558	-2.519	-2.479	-2.439	-2.399	-2.358	-2.315	-2.272	-2.229	-2.184	-2.139	-2.092	-2.045	-1.998	-1.950	-1.901	-1.850	-1.800	-1.748	-1.695	-1.642	-1.589	-1.534	-1.478	-1.421	-1.364	-1.305	-1.246	-1.186	-1.124	-1.064	-1.000	-0.938	-0.872	-0.809	-0.742	-0.676	-0.609	-0.540	-0.471	-0.401	-0.331	-0.260	-0.188	-0.115	-0.041	0.032	0.108	0.181	0.259	0.335	0.411	0.489	0.568	0.645	0.726	0.805	0.885	0.965	1.046	1.126	1.210	1.290	1.372	1.455	1.538	1.620	1.702	1.785	1.868	1.950	2.034	2.116	2.199	2.281	2.364	2.446	2.528	2.609	2.690	2.771	2.851	2.931	3.010	3.088	3.166	3.242	3.319	3.394	3.468	3.540	3.611	3.682	3.751	3.819	3.886	3.950	4.014	4.076	4.136	4.195	4.250	4.306	4.359	4.410	4.459	4.506	4.549	4.591	4.631	4.669	4.704	4.738	4.769	4.796	4.822	4.846	4.868	4.885	4.902	4.916	4.926	4.936	4.942	4.946	4.949	4.948	4.945	4.941	4.932	4.924	4.912	4.899	4.885	4.868	4.849	4.828	4.806	4.782	4.758	4.730	4.702	4.674	4.644	4.612	4.580	4.546	4.512	4.478	4.442	4.405	4.369	4.331	4.292	4.255	4.216	4.176	4.139	4.099	4.059	4.021	3.981	3.942	3.902	3.864	3.825	3.786	3.748	3.710	3.672	3.635	3.599	3.561	3.525	3.490	3.454	3.419	3.384	3.349	3.315	3.280	3.248	3.215	3.181	3.150	3.119	3.088	3.056	3.026	2.996	2.968	2.938	2.909	2.880	2.851	2.824	2.796	2.769	2.741	2.714	2.688	2.660	2.635	2.608	2.581	2.555	2.529	2.502	2.478	2.452	2.426	2.399	2.372	2.346	2.320	2.292	2.265	2.238	2.211	2.182	2.154	2.125	2.096	2.066	2.036	2.006	1.974	1.942	1.910	1.876	1.842	1.809	1.774	1.738	1.701	1.664	1.626	1.588	1.550	1.509	1.469	1.428	1.385	1.342	1.300	1.255	1.211	1.166	1.121	1.075	1.028	0.981	0.934	0.884	0.836	0.789	0.739	0.690	0.641	0.590	0.540	0.491	0.441	0.390	0.341	0.291	0.242	0.192	0.144	0.095	0.045	-0.002	-0.049	-0.098	-0.144	-0.190	-0.235	-0.281	-0.324	-0.369	-0.411	-0.454	-0.495	-0.536	-0.576	-0.615	-0.654	-0.691	-0.728	-0.764	-0.798	-0.832	-0.865	-0.898	-0.928	-0.959	-0.988	-1.016	-1.044	-1.069	-1.095	-1.119	-1.142	-1.165	-1.186	-1.206	-1.226	-1.246	-1.265	-1.281	-1.298	-1.314	-1.329	-1.342	-1.355	-1.368	-1.380	-1.391	-1.401	-1.410	-1.419	-1.426	-1.434	-1.441	-1.448	-1.454	-1.459	-1.464	-1.469	-1.472	-1.475	-1.479	-1.481	-1.484	-1.486	-1.488	-1.490	-1.491	-1.492	-1.494	-1.494	-1.495	-1.496	-1.498	-1.498	-1.500	-1.500	-1.501	-1.502	-1.504	-1.505	-1.506	-1.509	-1.511	-1.512	-1.516	-1.519	-1.524	-1.526	-1.531	-1.536	-1.542	-1.548	-1.555	-1.562	-1.570	-1.579	-1.588	-1.598	-1.608	-1.620	-1.631	-1.645	-1.659	-1.674	-1.689	-1.705	-1.721	-1.739	-1.759	-1.778	-1.798	-1.820	-1.841	-1.865	-1.889	-1.912	-1.939	-1.965	-1.991	-2.020	-2.047	-2.078	-2.108	-2.138	-2.169	-2.201	-2.232	-2.265	-2.299	-2.332	-2.365	-2.400	-2.435	-2.469	-2.504	-2.539	-2.575	-2.609	-2.644	-2.679	-2.715	-2.750	-2.784	-2.818	-2.852	-2.885	-2.919	-2.951	-2.984	-3.016	-3.048	-3.079	-3.109	-3.138	-3.166	-3.195	-3.221	-3.248	-3.272	-3.298	-3.322	-3.345	-3.368	-3.389	-3.410	-3.430	-3.449	-3.468	-3.485	-3.501	-3.516	-3.532	-3.548	-3.560	-3.572	-3.585	-3.596	-3.606	-3.616	-3.626	-3.634	-3.641	-3.649	-3.656	-3.660	-3.666	-3.670	-3.675	-3.679	-3.681	-3.684	-3.686	-3.688	-3.688	-3.689	-3.689	-3.689	-3.688	-3.686	-3.685	-3.684	-3.681	-3.679	-3.676	-3.674	-3.670	-3.665	-3.661	-3.658	-3.651	-3.646	-3.641	-3.636	-3.629	-3.624	-3.616	-3.610	-3.602	-3.595	-3.588	-3.580	-3.571	-3.562	-3.552	-3.544	-3.534	-3.524	-3.514	-3.502	-3.491	-3.480	-3.468	-3.455	-3.442	-3.429	-3.415	-3.400	-3.386	-3.369	-3.354	-3.336	-3.319	-3.300	-3.281	-3.262	-3.241	-3.221	-3.200	-3.176	-3.154	-3.131	-3.106	-3.080	-3.055	-3.029	-3.001	-2.974	-2.945	-2.916	-2.888	-2.856	-2.825	-2.794	-2.762	-2.729	-2.696	-2.662	-2.630	-2.596	-2.561	-2.528	-2.494	-2.459	-2.425	-2.390	-2.358	-2.322	-2.290	-2.255	-2.222	-2.190	-2.158	-2.125	-2.095	-2.064	-2.034	-2.005	-1.976	-1.949	-1.922	-1.896	-1.871	-1.846	-1.822	-1.800	-1.779	-1.758	-1.738	-1.719	-1.700	-1.682	-1.665	-1.649	-1.634	-1.620	-1.605	-1.591	-1.579	-1.566	-1.555	-1.544	-1.532	-1.522	-1.511	-1.501	-1.491	-1.481	-1.472	-1.462	-1.451	-1.442	-1.432	-1.422	-1.414	-1.402	-1.392	-1.381	-1.371	-1.360	-1.350	-1.339	-1.328	-1.316	-1.305	-1.292	-1.282	-1.270	-1.259	-1.246	-1.235	-1.224	-1.212	-1.201	-1.190	-1.180	-1.169	-1.159	-1.149	-1.140	-1.131	-1.124	-1.115	-1.108	-1.102	-1.096	-1.090	-1.086	-1.084	-1.081	-1.079	-1.078	-1.076	-1.078	-1.079	-1.080	-1.082	-1.086	-1.090	-1.096	-1.100	-1.106	-1.112	-1.120	-1.128	-1.136	-1.145	-1.154	-1.162	-1.171	-1.180	-1.191	-1.200	-1.210	-1.219	-1.229	-1.238	-1.248	-1.256	-1.265	-1.272	-1.280	-1.288	-1.294	-1.300	-1.305	-1.310	-1.315	-1.319	-1.321	-1.322	-1.326	-1.326	-1.326	-1.326	-1.325	-1.324	-1.321	-1.319	-1.315	-1.312	-1.306	-1.302	-1.296	-1.292	-1.286	-1.280	-1.274	-1.266	-1.260	-1.252	-1.246	-1.239	-1.231	-1.225	-1.219	-1.211	-1.205	-1.199	-1.192	-1.188	-1.181	-1.176	-1.172	-1.169	-1.165	-1.162	-1.159	-1.158	-1.155	-1.155	-1.155	-1.155	-1.156	-1.158	-1.160	-1.162	-1.165	-1.169	-1.172	-1.178	-1.184	-1.189	-1.196	-1.202	-1.210	-1.218	-1.226	-1.234	-1.242	-1.252	-1.262	-1.274	-1.284	-1.295	-1.305	-1.316	-1.328	-1.339	-1.351	-1.362	-1.375	-1.386	-1.399	-1.411	-1.424	-1.436	-1.449	-1.459	-1.471	-1.484	-1.495	-1.508	-1.519	-1.530	-1.541	-1.552	-1.562	-1.574	-1.584	-1.595	-1.606	-1.615	-1.626	-1.635	-1.644	-1.654	-1.662	-1.672	-1.680	-1.690	-1.698	-1.705	-1.714	-1.721	-1.729	-1.736	-1.744	-1.751	-1.759	-1.765	-1.774	-1.780	-1.786	-1.794	-1.800	-1.809	-1.815	-1.822	-1.830	-1.838	-1.845	-1.851	-1.860	-1.868	-1.875	-1.884	-1.892	-1.901	-1.910	-1.919	-1.928	-1.936	-1.945	-1.955	-1.964	-1.974	-1.982	-1.992	-2.001	-2.011	-2.021	-2.030	-2.040	-2.050	-2.059	-2.068	-2.078	-2.085	-2.094	-2.102	-2.110	-2.119	-2.126	-2.132	-2.138	-2.145	-2.149	-2.154	-2.158	-2.161	-2.165	-2.166	-2.169	-2.169	-2.168	-2.168	-2.166	-2.165	-2.162	-2.160	-2.155	-2.151	-2.146	-2.141	-2.134	-2.128	-2.120	-2.112	-2.104	-2.096	-2.088	-2.079	-2.069	-2.060	-2.050	-2.041	-2.031	-2.022	-2.013	-2.004	-1.995	-1.988	-1.980	-1.972	-1.966	-1.960	-1.955	-1.950	-1.945	-1.942	-1.940	-1.939	-1.939	-1.940	-1.941	-1.945	-1.949	-1.954	-1.960	-1.968	-1.976	-1.986	-1.999	-2.010	-2.024	-2.039	-2.055	-2.072	-2.091	-2.111	-2.131	-2.152	-2.176	-2.198	-2.224	-2.248	-2.272	-2.300	-2.328	-2.355	-2.382	-2.410	-2.439	-2.468	-2.496	-2.525	-2.554	-2.581	-2.610	-2.636	-2.664	-2.690	-2.716	-2.741	-2.766	-2.790	-2.811	-2.832	-2.854	-2.872	-2.890	-2.906	-2.921	-2.935	-2.948	-2.958	-2.966	-2.972	-2.978	-2.981	-2.984	-2.982	-2.981	-2.979	-2.972	-2.965	-2.956	-2.945	-2.931	-2.918	-2.901	-2.884	-2.865	-2.842	-2.821	-2.796	-2.770	-2.744	-2.716	-2.686	-2.656	-2.626	-2.594	-2.560	-2.526	-2.492	-2.458	-2.422	-2.388	-2.351	-2.314	-2.278	-2.241	-2.205	-2.170	-2.134	-2.099	-2.065	-2.031	-1.999	-1.966	-1.934	-1.905	-1.875	-1.846	-1.820	-1.794	-1.769	-1.746	-1.724	-1.704	-1.685	-1.668	-1.651	-1.638	-1.624	-1.612	-1.601	-1.594	-1.586	-1.581	-1.576	-1.574	-1.572	-1.572	-1.574	-1.576	-1.581	-1.586	-1.591	-1.600	-1.608	-1.618	-1.628	-1.639	-1.650	-1.664	-1.676	-1.690	-1.704	-1.719	-1.734	-1.749	-1.764	-1.781	-1.795	-1.811	-1.828	-1.844	-1.860	-1.875	-1.890	-1.906	-1.920	-1.935	-1.949	-1.962	-1.976	-1.989	-2.000	-2.011	-2.022	-2.033	-2.042	-2.051	-2.060	-2.068	-2.075	-2.081	-2.088	-2.092	-2.096	-2.100	-2.102	-2.106	-2.108	-2.110	-2.110	-2.109	-2.109	-2.108	-2.105	-2.104	-2.101	-2.099	-2.094	-2.091	-2.088	-2.081	-2.076	-2.071	-2.066	-2.060	-2.055	-2.047	-2.041	-2.035	-2.029	-2.022	-2.015	-2.007	-2.002	-1.995	-1.989	-1.982	-1.978	-1.971	-1.966	-1.961	-1.956	-1.951	-1.948	-1.944	-1.941	-1.938	-1.935	-1.934	-1.932	-1.930	-1.931	-1.931	-1.931	-1.934	-1.935	-1.936	-1.941	-1.944	-1.949	-1.954	-1.959	-1.965	-1.971	-1.978	-1.986	-1.994	-2.004	-2.013	-2.022	-2.033	-2.044	-2.056	-2.068	-2.080	-2.091	-2.105	-2.119	-2.132	-2.145	-2.159	-2.172	-2.186	-2.200	-2.215	-2.228	-2.242	-2.256	-2.270	-2.284	-2.295	-2.309	-2.321	-2.332	-2.345	-2.356	-2.366	-2.376	-2.386	-2.395	-2.402	-2.411	-2.418	-2.424	-2.429	-2.432	-2.436	-2.439	-2.440	-2.442	-2.442	-2.441	-2.441	-2.439	-2.435	-2.430	-2.426	-2.420	-2.412	-2.405	-2.398	-2.388	-2.379	-2.368	-2.356	-2.345	-2.332	-2.319	-2.306	-2.291	-2.278	-2.261	-2.246	-2.230	-2.214	-2.198	-2.180	-2.162	-2.145	-2.128	-2.111	-2.092	-2.075	-2.058	-2.040	-2.022	-2.005	-1.989	-1.971	-1.954	-1.938	-1.921	-1.905	-1.890	-1.874	-1.859	-1.844	-1.830	-1.816	-1.802	-1.789	-1.775	-1.764	-1.751	-1.740	-1.728	-1.716	-1.706	-1.695	-1.685	-1.676	-1.668	-1.659	-1.650	-1.641	-1.634	-1.625	-1.618	-1.611	-1.602	-1.596	-1.589	-1.582	-1.575	-1.569	-1.561	-1.554	-1.548	-1.541	-1.534	-1.525	-1.518	-1.511	-1.502	-1.494	-1.486	-1.476	-1.468	-1.458	-1.448	-1.436	-1.426	-1.415	-1.402	-1.391	-1.378	-1.365	-1.351	-1.338	-1.322	-1.308	-1.292	-1.276	-1.259	-1.242	-1.226	-1.208	-1.191	-1.172	-1.154	-1.135	-1.115	-1.096	-1.078	-1.058	-1.038	-1.018	-0.998	-0.978	-0.958	-0.938	-0.918	-0.898	-0.878	-0.856	-0.836	-0.818	-0.799	-0.779	-0.760	-0.741	-0.724	-0.704	-0.686	-0.670	-0.654	-0.636	-0.620	-0.605	-0.590	-0.575	-0.561	-0.546	-0.534	-0.520	-0.507	-0.496	-0.485	-0.475	-0.465	-0.454	-0.445	-0.436	-0.428	-0.419	-0.410	-0.404	-0.396	-0.389	-0.382	-0.376	-0.369	-0.362	-0.358	-0.351	-0.345	-0.340	-0.334	-0.329	-0.324	-0.318	-0.312	-0.306	-0.301	-0.295	-0.289	-0.284	-0.278	-0.271	-0.264	-0.258	-0.250	-0.244	-0.236	-0.229	-0.221	-0.212	-0.205	-0.196	-0.189	-0.179	-0.169	-0.160	-0.150	-0.140	-0.131	-0.121	-0.110	-0.100	-0.090	-0.079	-0.068	-0.058	-0.046	-0.036	-0.025	-0.016	-0.005	0.004	0.014	0.022	0.032	0.040	0.049	0.056	0.064	0.071	0.078	0.082	0.089	0.092	0.098	0.101	0.102	0.105	0.106	0.106	0.106	0.105	0.104	0.101	0.096	0.092	0.088	0.081	0.075	0.068	0.060	0.050	0.040	0.030	0.019	0.006	-0.008	-0.020	-0.034	-0.049	-0.062	-0.079	-0.095	-0.112	-0.129	-0.145	-0.164	-0.181	-0.200	-0.218	-0.236	-0.256	-0.274	-0.294	-0.312	-0.331	-0.351	-0.371	-0.390	-0.409	-0.429	-0.448	-0.466	-0.486	-0.504	-0.522	-0.540	-0.559	-0.578	-0.594	-0.611	-0.629	-0.645	-0.664	-0.679	-0.695	-0.711	-0.726	-0.741	-0.755	-0.770	-0.784	-0.798	-0.810	-0.822	-0.835	-0.848	-0.859	-0.870	-0.881	-0.890	-0.900	-0.910	-0.918	-0.926	-0.934	-0.941	-0.948	-0.954	-0.958	-0.962	-0.966	-0.970	-0.974	-0.974	-0.976	-0.976	-0.976	-0.976	-0.975	-0.972	-0.969	-0.966	-0.961	-0.956	-0.951	-0.945	-0.938	-0.930	-0.922	-0.914	-0.905	-0.895	-0.886	-0.875	-0.865	-0.852	-0.841	-0.829	-0.818	-0.806	-0.794	-0.781	-0.769	-0.756	-0.744	-0.731	-0.720	-0.708	-0.696	-0.684	-0.674	-0.662	-0.651	-0.641	-0.631	-0.622	-0.614	-0.605	-0.596	-0.590	-0.584	-0.578	-0.572	-0.569	-0.564	-0.560	-0.558	-0.556	-0.555	-0.555	-0.555	-0.556	-0.560	-0.562	-0.566	-0.571	-0.578	-0.584	-0.591	-0.599	-0.609	-0.620	-0.630	-0.644	-0.656	-0.671	-0.686	-0.702	-0.720	-0.738	-0.758	-0.778	-0.799	-0.820	-0.844	-0.869	-0.892	-0.919	-0.945	-0.974	-1.002	-1.031	-1.062	-1.092	-1.124	-1.155	-1.189	-1.222	-1.255	-1.289	-1.322	-1.358	-1.391	-1.426	-1.460	-1.495	-1.529	-1.562	-1.596	-1.630	-1.662	-1.694	-1.725	-1.756	-1.785	-1.814	-1.841	-1.868	-1.891	-1.915	-1.938	-1.959	-1.978	-1.995	-2.010	-2.025	-2.038	-2.047	-2.056	-2.064	-2.069	-2.072	-2.074	-2.074	-2.071	-2.068	-2.061	-2.055	-2.045	-2.034	-2.021	-2.007	-1.991	-1.972	-1.954	-1.934	-1.911	-1.889	-1.864	-1.840	-1.814	-1.785	-1.759	-1.729	-1.701	-1.671	-1.641	-1.610	-1.580	-1.549	-1.518	-1.488	-1.456	-1.426	-1.395	-1.365	-1.336	-1.306	-1.278	-1.250	-1.224	-1.198	-1.171	-1.146	-1.122	-1.099	-1.076	-1.056	-1.036	-1.016	-0.999	-0.981	-0.966	-0.950	-0.936	-0.924	-0.912	-0.902	-0.892	-0.885	-0.878	-0.871	-0.866	-0.862	-0.859	-0.858	-0.855	-0.855	-0.856	-0.858	-0.859	-0.861	-0.865	-0.869	-0.872	-0.879	-0.884	-0.891	-0.898	-0.905	-0.911	-0.919	-0.928	-0.936	-0.945	-0.954	-0.961	-0.970	-0.978	-0.986	-0.995	-1.002	-1.011	-1.018	-1.025	-1.031	-1.039	-1.045	-1.051	-1.055	-1.060	-1.065	-1.068	-1.070	-1.072	-1.075	-1.075	-1.075	-1.074	-1.072	-1.071	-1.069	-1.065	-1.062	-1.058	-1.054	-1.046	-1.040	-1.034	-1.026	-1.018	-1.009	-0.999	-0.990	-0.978	-0.968	-0.956	-0.944	-0.932	-0.919	-0.906	-0.894	-0.881	-0.868	-0.854	-0.839	-0.825	-0.812	-0.798	-0.784	-0.771	-0.758	-0.744	-0.730	-0.718	-0.704	-0.691	-0.678	-0.665	-0.654	-0.641	-0.631	-0.619	-0.609	-0.598	-0.588	-0.578	-0.569	-0.560	-0.551	-0.542	-0.534	-0.526	-0.520	-0.512	-0.506	-0.500	-0.494	-0.488	-0.482	-0.478	-0.472	-0.468	-0.465	-0.460	-0.456	-0.452	-0.449	-0.445	-0.441	-0.439	-0.435	-0.432	-0.429	-0.426	-0.422	-0.419	-0.416	-0.412	-0.409	-0.405	-0.401	-0.396	-0.391	-0.388	-0.382	-0.376	-0.371	-0.365	-0.360	-0.352	-0.346	-0.339	-0.331	-0.322	-0.314	-0.305	-0.295	-0.285	-0.276	-0.265	-0.254	-0.241	-0.231	-0.219	-0.205	-0.194	-0.180	-0.166	-0.152	-0.139	-0.124	-0.109	-0.095	-0.080	-0.065	-0.050	-0.035	-0.019	-0.005	0.010	0.026	0.040	0.055	0.070	0.084	0.098	0.111	0.125	0.138	0.150	0.161	0.172	0.184	0.195	0.204	0.212	0.222	0.230	0.238	0.244	0.250	0.255	0.260	0.264	0.266	0.269	0.271	0.271	0.272	0.271	0.269	0.268	0.265	0.260	0.255	0.250	0.244	0.236	0.228	0.219	0.209	0.199	0.188	0.176	0.162	0.150	0.136	0.121	0.106	0.090	0.072	0.056	0.036	0.018	-0.001	-0.022	-0.044	-0.064	-0.086	-0.110	-0.134	-0.158	-0.181	-0.208	-0.234	-0.260	-0.285	-0.314	-0.341	-0.370	-0.399	-0.428	-0.458	-0.488	-0.518	-0.549	-0.579	-0.610	-0.642	-0.674	-0.704	-0.736	-0.769	-0.799	-0.830	-0.860	-0.891	-0.922	-0.952	-0.982	-1.011	-1.040	-1.066	-1.095	-1.120	-1.145	-1.170	-1.194	-1.216	-1.239	-1.259	-1.278	-1.295	-1.310	-1.325	-1.339	-1.350	-1.360	-1.369	-1.375	-1.380	-1.384	-1.385	-1.384	-1.382	-1.380	-1.374	-1.366	-1.356	-1.346	-1.334	-1.320	-1.304	-1.288	-1.268	-1.246	-1.225	-1.201	-1.178	-1.151	-1.124	-1.095	-1.066	-1.036	-1.005	-0.972	-0.939	-0.906	-0.872	-0.839	-0.804	-0.769	-0.735	-0.700	-0.665	-0.630	-0.596	-0.561	-0.528	-0.496	-0.462	-0.431	-0.401	-0.371	-0.341	-0.315	-0.286	-0.261	-0.236	-0.214	-0.190	-0.170	-0.150	-0.131	-0.115	-0.100	-0.085	-0.072	-0.061	-0.050	-0.041	-0.034	-0.028	-0.022	-0.018	-0.014	-0.012	-0.011	-0.011	-0.012	-0.012	-0.016	-0.019	-0.022	-0.028	-0.031	-0.036	-0.040	-0.046	-0.051	-0.056	-0.062	-0.069	-0.074	-0.079	-0.084	-0.088	-0.092	-0.096	-0.100	-0.101	-0.104	-0.105	-0.106	-0.106	-0.106	-0.104	-0.102	-0.100	-0.096	-0.091	-0.086	-0.080	-0.074	-0.066	-0.059	-0.050	-0.042	-0.032	-0.021	-0.011	-0.001	0.010	0.021	0.032	0.045	0.058	0.070	0.080	0.092	0.105	0.116	0.128	0.139	0.149	0.160	0.170	0.180	0.188	0.198	0.205	0.211	0.219	0.225	0.230	0.235	0.239	0.242	0.246	0.248	0.250	0.250	0.251	0.251	0.250	0.249	0.248	0.245	0.242	0.240	0.236	0.234	0.229	0.226	0.222	0.218	0.214	0.209	0.205	0.201	0.198	0.194	0.190	0.186	0.184	0.180	0.178	0.176	0.174	0.174	0.171	0.172	0.171	0.171	0.172	0.172	0.175	0.176	0.178	0.180	0.182	0.188	0.191	0.195	0.199	0.204	0.208	0.212	0.218	0.222	0.229	0.234	0.239	0.244	0.250	0.255	0.261	0.266	0.271	0.276	0.281	0.286	0.290	0.295	0.299	0.302	0.306	0.310	0.314	0.316	0.319	0.321	0.324	0.325	0.326	0.328	0.329	0.329	0.329	0.329	0.329	0.328	0.328	0.325	0.324	0.321	0.318	0.316	0.314	0.310	0.306	0.302	0.298	0.294	0.288	0.284	0.278	0.272	0.268	0.260	0.254	0.248	0.240	0.232	0.226	0.218	0.209	0.201	0.194	0.185	0.176	0.168	0.158	0.149	0.139	0.130	0.121	0.112	0.102	0.094	0.085	0.076	0.068	0.058	0.050	0.041	0.034	0.025	0.019	0.012	0.006	0.000	-0.006	-0.011	-0.015	-0.019	-0.022	-0.024	-0.028	-0.028	-0.029	-0.029	-0.028	-0.026	-0.022	-0.020	-0.015	-0.011	-0.005	0.001	0.009	0.016	0.025	0.034	0.044	0.055	0.066	0.079	0.091	0.105	0.120	0.134	0.149	0.165	0.180	0.198	0.214	0.231	0.249	0.265	0.282	0.301	0.319	0.338	0.355	0.372	0.390	0.406	0.424	0.440	0.456	0.472	0.489	0.504	0.518	0.532	0.546	0.558	0.570	0.582	0.592	0.602	0.611	0.620	0.629	0.635	0.641	0.646	0.652	0.656	0.659	0.661	0.661	0.662	0.662	0.661	0.659	0.655	0.652	0.649	0.642	0.636	0.630	0.622	0.614	0.606	0.596	0.586	0.575	0.564	0.551	0.539	0.526	0.512	0.499	0.484	0.469	0.452	0.436	0.421	0.405	0.388	0.370	0.354	0.336	0.318	0.300	0.282	0.265	0.246	0.228	0.210	0.192	0.175	0.158	0.139	0.121	0.106	0.090	0.074	0.058	0.044	0.028	0.014	0.000	-0.011	-0.024	-0.035	-0.046	-0.056	-0.065	-0.074	-0.080	-0.088	-0.092	-0.096	-0.099	-0.100	-0.102	-0.101	-0.099	-0.098	-0.094	-0.089	-0.084	-0.076	-0.068	-0.058	-0.046	-0.035	-0.022	-0.008	0.008	0.022	0.040	0.059	0.078	0.098	0.118	0.139	0.162	0.185	0.208	0.231	0.256	0.281	0.306	0.331	0.358	0.384	0.409	0.435	0.460	0.485	0.510	0.535	0.560	0.584	0.608	0.629	0.651	0.672	0.692	0.712	0.731	0.749	0.766	0.782	0.798	0.811	0.824	0.836	0.848	0.856	0.865	0.872	0.879	0.884	0.888	0.891	0.892	0.891	0.891	0.889	0.888	0.884	0.879	0.874	0.866	0.860	0.851	0.842	0.832	0.822	0.812	0.800	0.788	0.775	0.762	0.749	0.735	0.721	0.706	0.691	0.678	0.662	0.649	0.632	0.618	0.602	0.589	0.574	0.559	0.544	0.530	0.516	0.504	0.490	0.478	0.465	0.452	0.441	0.429	0.419	0.409	0.399	0.390	0.381	0.372	0.365	0.359	0.352	0.346	0.341	0.336	0.334	0.329	0.326	0.325	0.322	0.322	0.322	0.322	0.324	0.325	0.326	0.329	0.332	0.336	0.340	0.344	0.350	0.354	0.360	0.366	0.372	0.379	0.386	0.392	0.400	0.408	0.415	0.422	0.430	0.438	0.445	0.452	0.460	0.469	0.475	0.482	0.490	0.499	0.504	0.511	0.519	0.525	0.531	0.539	0.545	0.551	0.556	0.564	0.569	0.575	0.579	0.585	0.590	0.596	0.601	0.608	0.611	0.618	0.622	0.629	0.634	0.640	0.646	0.652	0.659	0.665	0.671	0.679	0.686	0.692	0.701	0.710	0.718	0.726	0.735	0.744	0.754	0.764	0.774	0.784	0.792	0.804	0.814	0.825	0.836	0.846	0.858	0.869	0.880	0.891	0.902	0.912	0.924	0.934	0.944	0.954	0.964	0.972	0.982	0.990	0.999	1.005	1.012	1.019	1.025	1.030	1.035	1.039	1.041	1.044	1.045	1.048	1.048	1.048	1.045	1.042	1.040	1.036	1.031	1.026	1.020	1.012	1.004	0.996	0.988	0.976	0.966	0.955	0.942	0.930	0.918	0.902	0.889	0.874	0.859	0.842	0.826	0.810	0.792	0.776	0.758	0.740	0.720	0.701	0.684	0.664	0.645	0.625	0.606	0.586	0.566	0.548	0.529	0.509	0.490	0.469	0.450	0.431	0.411	0.392	0.374	0.356	0.339	0.320	0.302	0.285	0.269	0.252	0.235	0.219	0.204	0.188	0.172	0.159	0.144	0.130	0.116	0.104	0.090	0.078	0.065	0.054	0.041	0.030	0.018	0.008	-0.004	-0.014	-0.024	-0.034	-0.042	-0.052	-0.061	-0.071	-0.080	-0.089	-0.098	-0.105	-0.112	-0.121	-0.129	-0.136	-0.144	-0.152	-0.159	-0.166	-0.174	-0.180	-0.186	-0.194	-0.200	-0.206	-0.212	-0.219	-0.225	-0.230	-0.236	-0.241	-0.246	-0.251	-0.255	-0.260	-0.262	-0.266	-0.269	-0.270	-0.271	-0.271	-0.272	-0.271	-0.269	-0.266	-0.262	-0.258	-0.251	-0.245	-0.236	-0.226	-0.216	-0.204	-0.190	-0.174	-0.158	-0.138	-0.118	-0.095	-0.071	-0.045	-0.018	0.014	0.045	0.080	0.115	0.154	0.194	0.236	0.281	0.329	0.376	0.428	0.480	0.536	0.592	0.652	0.712	0.776	0.839	0.906	0.974	1.042	1.114	1.186	1.259	1.334	1.408	1.485	1.561	1.639	1.718	1.796	1.874	1.954	2.033	2.111	2.190	2.269	2.345	2.421	2.498	2.571	2.644	2.716	2.786	2.855	2.922	2.989	3.052	3.115	3.175	3.232	3.288	3.341	3.391	3.441	3.488	3.530	3.571	3.610	3.646	3.679	3.710	3.738	3.764	3.788	3.808	3.826	3.842	3.856	3.868	3.876	3.882	3.889	3.891	3.892	3.892	3.890	3.886	3.880	3.875	3.866	3.858	3.846	3.836	3.824	3.811	3.798	3.785	3.770	3.755	3.741	3.726	3.711	3.698	3.682	3.669	3.654	3.640	3.628	3.615	3.602	3.591	3.581	3.570	3.561	3.552	3.545	3.539	3.534	3.528	3.524	3.521	3.519	3.516	3.516	3.515	3.516	3.519	3.520	3.522	3.526	3.530	3.534	3.540	3.544	3.550	3.556	3.562	3.570	3.575	3.582	3.589	3.596	3.602	3.608	3.614	3.620	3.625	3.630	3.635	3.639	3.641	3.645	3.646	3.646	3.648	3.648	3.645	3.642	3.639	3.635	3.630	3.622	3.615	3.606	3.596	3.585	3.572	3.559	3.545	3.528	3.511	3.491	3.471	3.450	3.426	3.401	3.375	3.349	3.321	3.290	3.259	3.226	3.192	3.156	3.119	3.081	3.040	2.999	2.956	2.911	2.865	2.818	2.770	2.719	2.668	2.615	2.560	2.505	2.448	2.389	2.328	2.266	2.204	2.140	2.075	2.007	1.940	1.871	1.799	1.728	1.655	1.581	1.506	1.431	1.354	1.275	1.195	1.116	1.035	0.954	0.872	0.789	0.706	0.621	0.538	0.452	0.368	0.281	0.195	0.109	0.024	-0.062	-0.149	-0.234	-0.320	-0.406	-0.491	-0.576	-0.661	-0.745	-0.828	-0.911	-0.994	-1.075	-1.155	-1.235	-1.315	-1.392	-1.470	-1.546	-1.621	-1.696	-1.769	-1.840	-1.912	-1.981	-2.050	-2.119	-2.184	-2.250	-2.314	-2.378	-2.439	-2.500	-2.559	-2.618	-2.675	-2.731	-2.788	-2.841	-2.894	-2.946	-2.998	-3.048	-3.098	-3.146	-3.192	-3.239	-3.285	-3.330	-3.375	-3.418	-3.460	-3.504	-3.544	-3.585	-3.624	-3.664	-3.702	-3.741	-3.778	-3.815	-3.851	-3.886	-3.922	-3.956	-3.991	-4.025	-4.058	-4.090	-4.122	-4.152	-4.184	-4.214	-4.244	-4.271	-4.300	-4.329	-4.355	-4.381	-4.406	-4.431	-4.456	-4.480	-4.502	-4.525	-4.546	-4.566	-4.586	-4.605	-4.622	-4.640	-4.656	-4.671	-4.686	-4.700	-4.712	-4.724	-4.734	-4.744	-4.752	-4.760	-4.768	-4.772	-4.776	-4.780	-4.782	-4.784	-4.785	-4.784	-4.781	-4.779	-4.774	-4.769	-4.764	-4.756	-4.748	-4.739	-4.729	-4.718	-4.706	-4.692	-4.679	-4.664	-4.649	-4.631	-4.614	-4.596	-4.578	-4.559	-4.538	-4.518	-4.496	-4.474	-4.451	-4.429	-4.404	-4.381	-4.356	-4.331	-4.305	-4.279	-4.252	-4.226	-4.200	-4.171	-4.145	-4.116	-4.089	-4.061	-4.034	-4.005	-3.976	-3.948	-3.920	-3.891	-3.862	-3.834	-3.806	-3.776	-3.749	-3.720	-3.691	-3.664	-3.635	-3.606	-3.579	-3.550	-3.521	-3.494	-3.465	-3.436	-3.408	-3.379	-3.350	-3.321	-3.292	-3.262	-3.235	-3.205	-3.175	-3.145	-3.115	-3.086	-3.055	-3.024	-2.992	-2.962	-2.930	-2.899	-2.865	-2.832	-2.799	-2.765	-2.730	-2.695	-2.660	-2.624	-2.586	-2.550	-2.511	-2.472	-2.432	-2.394	-2.352	-2.311	-2.269	-2.226	-2.182	-2.136	-2.091	-2.045	-1.998	-1.949	-1.899	-1.850	-1.799	-1.746	-1.694	-1.640	-1.586	-1.530	-1.474	-1.416	-1.359	-1.299	-1.239	-1.178	-1.115	-1.052	-0.989	-0.924	-0.859	-0.791	-0.725	-0.655	-0.586	-0.516	-0.446	-0.374	-0.301	-0.228	-0.154	-0.079	-0.004	0.074	0.151	0.229	0.308	0.386	0.466	0.546	0.628	0.709	0.790	0.874	0.956	1.040	1.122	1.206	1.291	1.375	1.460	1.545	1.631	1.716	1.801	1.886	1.971	2.056	2.141	2.226	2.310	2.396	2.480	2.564	2.646	2.729	2.810	2.892	2.975	3.055	3.134	3.212	3.290	3.366	3.444	3.519	3.591	3.665	3.736	3.806	3.874	3.942	4.009	4.074	4.136	4.196	4.258	4.315	4.371	4.426	4.480	4.531	4.581	4.629	4.674	4.718	4.760	4.799	4.838	4.872	4.906	4.938	4.966	4.994	5.019	5.041	5.062	5.081	5.096	5.111	5.124	5.134	5.142	5.149	5.152	5.152	5.152	5.151	5.146	5.141	5.132	5.122	5.111	5.098	5.082	5.065	5.046	5.026	5.004	4.981	4.956	4.930	4.902	4.874	4.845	4.812	4.781	4.746	4.712	4.676	4.639	4.602	4.565	4.525	4.485	4.445	4.404	4.362	4.321	4.279	4.236	4.192	4.150	4.108	4.064	4.020	3.978	3.932	3.890	3.846	3.804	3.760	3.718	3.675	3.632	3.591	3.550	3.509	3.470	3.429	3.389	3.351	3.311	3.274	3.236	3.200	3.165	3.129	3.094	3.060	3.026	2.995	2.961	2.930	2.900	2.869	2.840	2.810	2.781	2.754	2.725	2.698	2.671	2.645	2.619	2.594	2.568	2.542	2.518	2.491	2.466	2.441	2.418	2.391	2.366	2.340	2.316	2.290	2.264	2.238	2.210	2.181	2.154	2.126	2.096	2.066	2.036	2.005	1.974	1.940	1.906	1.872	1.838	1.801	1.765	1.728	1.689	1.650	1.610	1.568	1.525	1.482	1.439	1.395	1.349	1.304	1.256	1.209	1.160	1.111	1.061	1.011	0.961	0.910	0.860	0.808	0.756	0.704	0.651	0.599	0.548	0.494	0.442	0.390	0.339	0.286	0.235	0.184	0.132	0.082	0.032	-0.016	-0.065	-0.112	-0.160	-0.206	-0.251	-0.296	-0.339	-0.381	-0.424	-0.465	-0.505	-0.542	-0.580	-0.618	-0.652	-0.686	-0.720	-0.751	-0.782	-0.811	-0.840	-0.868	-0.892	-0.918	-0.941	-0.964	-0.986	-1.008	-1.026	-1.044	-1.061	-1.079	-1.092	-1.109	-1.122	-1.134	-1.146	-1.158	-1.166	-1.176	-1.184	-1.192	-1.199	-1.206	-1.212	-1.218	-1.222	-1.228	-1.231	-1.234	-1.239	-1.240	-1.242	-1.245	-1.246	-1.249	-1.250	-1.251	-1.252	-1.252	-1.254	-1.255	-1.256	-1.256	-1.259	-1.259	-1.260	-1.262	-1.262	-1.265	-1.268	-1.269	-1.271	-1.275	-1.278	-1.281	-1.284	-1.289	-1.292	-1.299	-1.304	-1.309	-1.316	-1.322	-1.329	-1.336	-1.345	-1.354	-1.364	-1.372	-1.384	-1.395	-1.406	-1.419	-1.432	-1.445	-1.460	-1.476	-1.491	-1.508	-1.525	-1.542	-1.562	-1.582	-1.601	-1.622	-1.645	-1.666	-1.691	-1.714	-1.739	-1.765	-1.790	-1.818	-1.846	-1.874	-1.902	-1.932	-1.962	-1.994	-2.024	-2.056	-2.090	-2.122	-2.156	-2.190	-2.224	-2.259	-2.294	-2.329	-2.365	-2.400	-2.435	-2.471	-2.508	-2.544	-2.580	-2.616	-2.651	-2.688	-2.721	-2.758	-2.791	-2.828	-2.861	-2.894	-2.928	-2.960	-2.992	-3.025	-3.054	-3.085	-3.114	-3.144	-3.172	-3.199	-3.226	-3.251	-3.276	-3.300	-3.324	-3.346	-3.369	-3.390	-3.410	-3.429	-3.448	-3.465	-3.482	-3.499	-3.515	-3.529	-3.544	-3.555	-3.568	-3.580	-3.591	-3.602	-3.612	-3.621	-3.629	-3.638	-3.645	-3.652	-3.659	-3.665	-3.670	-3.675	-3.680	-3.684	-3.688	-3.691	-3.694	-3.696	-3.699	-3.701	-3.702	-3.704	-3.705	-3.706	-3.706	-3.706	-3.706	-3.706	-3.706	-3.705	-3.704	-3.702	-3.701	-3.699	-3.696	-3.695	-3.691	-3.688	-3.685	-3.680	-3.676	-3.672	-3.666	-3.661	-3.655	-3.649	-3.642	-3.635	-3.628	-3.619	-3.610	-3.600	-3.590	-3.579	-3.568	-3.555	-3.542	-3.529	-3.514	-3.500	-3.482	-3.466	-3.449	-3.430	-3.410	-3.389	-3.368	-3.345	-3.322	-3.298	-3.272	-3.245	-3.218	-3.190	-3.160	-3.130	-3.100	-3.069	-3.036	-3.002	-2.969	-2.934	-2.898	-2.861	-2.825	-2.788	-2.749	-2.711	-2.672	-2.634	-2.594	-2.555	-2.516	-2.476	-2.438	-2.398	-2.359	-2.320	-2.281	-2.244	-2.206	-2.170	-2.134	-2.099	-2.064	-2.030	-1.998	-1.965	-1.934	-1.904	-1.875	-1.848	-1.820	-1.794	-1.770	-1.746	-1.724	-1.702	-1.682	-1.664	-1.646	-1.630	-1.615	-1.600	-1.586	-1.574	-1.561	-1.551	-1.540	-1.531	-1.522	-1.514	-1.505	-1.499	-1.491	-1.485	-1.478	-1.472	-1.466	-1.460	-1.454	-1.449	-1.442	-1.435	-1.429	-1.422	-1.415	-1.408	-1.400	-1.392	-1.384	-1.375	-1.366	-1.356	-1.348	-1.338	-1.328	-1.318	-1.308	-1.296	-1.286	-1.275	-1.264	-1.254	-1.242	-1.231	-1.220	-1.210	-1.201	-1.190	-1.182	-1.172	-1.164	-1.156	-1.149	-1.141	-1.136	-1.131	-1.126	-1.122	-1.121	-1.119	-1.118	-1.118	-1.119	-1.119	-1.122	-1.125	-1.129	-1.135	-1.141	-1.149	-1.155	-1.164	-1.174	-1.181	-1.192	-1.202	-1.214	-1.226	-1.239	-1.250	-1.264	-1.276	-1.288	-1.300	-1.312	-1.326	-1.339	-1.351	-1.362	-1.375	-1.386	-1.395	-1.406	-1.415	-1.424	-1.431	-1.440	-1.445	-1.450	-1.456	-1.460	-1.464	-1.466	-1.468	-1.468	-1.468	-1.468	-1.465	-1.464	-1.460	-1.456	-1.451	-1.446	-1.441	-1.434	-1.428	-1.420	-1.412	-1.404	-1.396	-1.388	-1.378	-1.369	-1.361	-1.351	-1.341	-1.334	-1.324	-1.315	-1.308	-1.299	-1.290	-1.282	-1.275	-1.269	-1.261	-1.256	-1.251	-1.245	-1.241	-1.238	-1.234	-1.231	-1.230	-1.229	-1.229	-1.228	-1.229	-1.230	-1.231	-1.234	-1.236	-1.240	-1.244	-1.248	-1.252	-1.258	-1.264	-1.270	-1.276	-1.284	-1.291	-1.299	-1.306	-1.314	-1.324	-1.332	-1.340	-1.350	-1.359	-1.369	-1.378	-1.389	-1.398	-1.408	-1.418	-1.428	-1.436	-1.446	-1.456	-1.466	-1.475	-1.485	-1.494	-1.502	-1.511	-1.521	-1.530	-1.539	-1.548	-1.556	-1.565	-1.574	-1.582	-1.590	-1.600	-1.608	-1.616	-1.624	-1.632	-1.640	-1.649	-1.658	-1.666	-1.674	-1.682	-1.691	-1.701	-1.710	-1.719	-1.728	-1.736	-1.748	-1.758	-1.766	-1.778	-1.788	-1.799	-1.810	-1.821	-1.832	-1.846	-1.859	-1.871	-1.884	-1.898	-1.911	-1.925	-1.939	-1.954	-1.969	-1.984	-1.999	-2.015	-2.030	-2.046	-2.061	-2.078	-2.094	-2.109	-2.125	-2.141	-2.155	-2.172	-2.188	-2.201	-2.216	-2.231	-2.245	-2.258	-2.271	-2.282	-2.296	-2.306	-2.318	-2.326	-2.336	-2.344	-2.351	-2.358	-2.362	-2.366	-2.371	-2.372	-2.374	-2.375	-2.374	-2.372	-2.370	-2.368	-2.362	-2.356	-2.350	-2.342	-2.335	-2.325	-2.315	-2.305	-2.294	-2.281	-2.270	-2.258	-2.244	-2.230	-2.215	-2.201	-2.188	-2.172	-2.159	-2.144	-2.130	-2.116	-2.104	-2.090	-2.078	-2.066	-2.056	-2.045	-2.036	-2.027	-2.021	-2.014	-2.010	-2.005	-2.004	-2.002	-2.002	-2.004	-2.007	-2.011	-2.016	-2.025	-2.034	-2.044	-2.056	-2.069	-2.082	-2.100	-2.118	-2.136	-2.156	-2.178	-2.200	-2.224	-2.249	-2.274	-2.300	-2.328	-2.355	-2.384	-2.412	-2.441	-2.472	-2.501	-2.531	-2.561	-2.591	-2.620	-2.650	-2.679	-2.706	-2.735	-2.761	-2.786	-2.811	-2.835	-2.858	-2.880	-2.900	-2.919	-2.936	-2.952	-2.968	-2.980	-2.992	-3.001	-3.010	-3.016	-3.021	-3.024	-3.025	-3.024	-3.021	-3.016	-3.010	-3.002	-2.994	-2.981	-2.969	-2.954	-2.939	-2.920	-2.901	-2.880	-2.859	-2.836	-2.811	-2.786	-2.759	-2.731	-2.702	-2.674	-2.644	-2.612	-2.580	-2.549	-2.516	-2.484	-2.451	-2.418	-2.384	-2.351	-2.318	-2.284	-2.250	-2.218	-2.185	-2.152	-2.121	-2.090	-2.060	-2.030	-2.001	-1.972	-1.945	-1.919	-1.892	-1.868	-1.844	-1.821	-1.801	-1.780	-1.761	-1.744	-1.726	-1.709	-1.695	-1.681	-1.669	-1.658	-1.648	-1.639	-1.631	-1.624	-1.619	-1.615	-1.611	-1.609	-1.608	-1.608	-1.609	-1.610	-1.612	-1.616	-1.621	-1.626	-1.632	-1.639	-1.646	-1.654	-1.664	-1.674	-1.681	-1.692	-1.704	-1.714	-1.725	-1.736	-1.749	-1.761	-1.772	-1.785	-1.798	-1.809	-1.821	-1.832	-1.845	-1.856	-1.868	-1.879	-1.891	-1.901	-1.911	-1.921	-1.930	-1.940	-1.948	-1.956	-1.964	-1.971	-1.978	-1.984	-1.990	-1.995	-2.000	-2.005	-2.009	-2.013	-2.014	-2.016	-2.019	-2.020	-2.021	-2.022	-2.022	-2.022	-2.022	-2.021	-2.020	-2.019	-2.018	-2.016	-2.014	-2.013	-2.010	-2.007	-2.006	-2.004	-2.002	-2.001	-2.000	-1.998	-1.996	-1.996	-1.995	-1.995	-1.995	-1.994	-1.994	-1.996	-1.998	-1.999	-2.001	-2.005	-2.007	-2.011	-2.016	-2.021	-2.026	-2.034	-2.039	-2.046	-2.055	-2.062	-2.072	-2.081	-2.092	-2.101	-2.112	-2.124	-2.136	-2.149	-2.161	-2.175	-2.188	-2.201	-2.216	-2.230	-2.245	-2.260	-2.275	-2.289	-2.305	-2.320	-2.336	-2.350	-2.366	-2.381	-2.398	-2.412	-2.428	-2.441	-2.456	-2.470	-2.484	-2.496	-2.509	-2.521	-2.532	-2.545	-2.555	-2.566	-2.575	-2.584	-2.592	-2.600	-2.606	-2.614	-2.619	-2.624	-2.628	-2.631	-2.634	-2.635	-2.636	-2.635	-2.635	-2.632	-2.631	-2.628	-2.624	-2.619	-2.614	-2.608	-2.600	-2.592	-2.584	-2.574	-2.565	-2.554	-2.542	-2.530	-2.518	-2.505	-2.492	-2.478	-2.462	-2.448	-2.432	-2.416	-2.400	-2.384	-2.365	-2.348	-2.331	-2.314	-2.295	-2.276	-2.259	-2.241	-2.221	-2.204	-2.185	-2.168	-2.149	-2.129	-2.111	-2.092	-2.075	-2.058	-2.039	-2.021	-2.004	-1.988	-1.970	-1.954	-1.936	-1.921	-1.905	-1.889	-1.874	-1.859	-1.845	-1.830	-1.818	-1.802	-1.790	-1.778	-1.765	-1.751	-1.740	-1.728	-1.718	-1.706	-1.696	-1.685	-1.675	-1.665	-1.655	-1.646	-1.638	-1.629	-1.620	-1.610	-1.602	-1.594	-1.585	-1.576	-1.569	-1.561	-1.552	-1.544	-1.536	-1.526	-1.518	-1.509	-1.500	-1.491	-1.482	-1.472	-1.462	-1.452	-1.442	-1.431	-1.420	-1.409	-1.398	-1.386	-1.374	-1.360	-1.348	-1.334	-1.321	-1.308	-1.294	-1.279	-1.265	-1.250	-1.235	-1.219	-1.204	-1.188	-1.171	-1.155	-1.139	-1.121	-1.105	-1.088	-1.071	-1.054	-1.038	-1.021	-1.004	-0.986	-0.970	-0.954	-0.936	-0.920	-0.905	-0.888	-0.871	-0.858	-0.841	-0.826	-0.810	-0.795	-0.781	-0.765	-0.751	-0.738	-0.724	-0.710	-0.696	-0.684	-0.670	-0.658	-0.645	-0.632	-0.620	-0.609	-0.598	-0.586	-0.575	-0.562	-0.552	-0.541	-0.531	-0.520	-0.510	-0.500	-0.489	-0.479	-0.468	-0.458	-0.448	-0.436	-0.426	-0.416	-0.405	-0.395	-0.384	-0.374	-0.364	-0.351	-0.341	-0.330	-0.319	-0.308	-0.296	-0.285	-0.272	-0.261	-0.249	-0.238	-0.225	-0.212	-0.200	-0.188	-0.175	-0.161	-0.149	-0.135	-0.122	-0.110	-0.096	-0.082	-0.070	-0.055	-0.042	-0.029	-0.016	-0.002	0.011	0.025	0.038	0.050	0.062	0.075	0.088	0.099	0.110	0.121	0.132	0.142	0.151	0.161	0.170	0.179	0.185	0.192	0.199	0.204	0.209	0.214	0.216	0.219	0.220	0.221	0.222	0.221	0.219	0.218	0.212	0.209	0.202	0.196	0.189	0.180	0.171	0.161	0.150	0.139	0.125	0.112	0.099	0.084	0.068	0.052	0.035	0.018	-0.002	-0.020	-0.041	-0.060	-0.081	-0.101	-0.122	-0.144	-0.166	-0.188	-0.210	-0.232	-0.255	-0.278	-0.300	-0.324	-0.346	-0.370	-0.391	-0.414	-0.436	-0.458	-0.481	-0.502	-0.522	-0.545	-0.565	-0.586	-0.606	-0.625	-0.645	-0.665	-0.682	-0.701	-0.719	-0.736	-0.752	-0.769	-0.785	-0.800	-0.815	-0.830	-0.844	-0.856	-0.870	-0.882	-0.894	-0.905	-0.916	-0.926	-0.936	-0.945	-0.954	-0.961	-0.969	-0.976	-0.981	-0.988	-0.992	-0.996	-1.000	-1.004	-1.006	-1.009	-1.009	-1.009	-1.009	-1.008	-1.005	-1.004	-1.001	-0.998	-0.992	-0.988	-0.982	-0.976	-0.970	-0.962	-0.956	-0.948	-0.939	-0.930	-0.920	-0.910	-0.901	-0.890	-0.879	-0.868	-0.856	-0.845	-0.835	-0.824	-0.811	-0.800	-0.788	-0.778	-0.766	-0.754	-0.742	-0.731	-0.721	-0.711	-0.701	-0.690	-0.680	-0.671	-0.662	-0.654	-0.648	-0.640	-0.634	-0.626	-0.621	-0.616	-0.611	-0.608	-0.605	-0.604	-0.602	-0.601	-0.601	-0.602	-0.605	-0.608	-0.610	-0.615	-0.620	-0.625	-0.632	-0.641	-0.650	-0.660	-0.672	-0.684	-0.698	-0.712	-0.728	-0.744	-0.761	-0.780	-0.800	-0.820	-0.842	-0.865	-0.888	-0.914	-0.939	-0.966	-0.995	-1.022	-1.052	-1.082	-1.114	-1.146	-1.180	-1.212	-1.246	-1.280	-1.315	-1.350	-1.385	-1.420	-1.455	-1.490	-1.526	-1.561	-1.596	-1.630	-1.664	-1.698	-1.730	-1.762	-1.792	-1.821	-1.851	-1.879	-1.905	-1.930	-1.954	-1.976	-1.996	-2.015	-2.033	-2.047	-2.061	-2.074	-2.084	-2.092	-2.099	-2.101	-2.104	-2.105	-2.104	-2.100	-2.094	-2.088	-2.079	-2.068	-2.055	-2.040	-2.024	-2.006	-1.986	-1.966	-1.945	-1.921	-1.896	-1.870	-1.844	-1.815	-1.788	-1.758	-1.728	-1.698	-1.666	-1.635	-1.602	-1.570	-1.538	-1.505	-1.475	-1.442	-1.411	-1.380	-1.349	-1.319	-1.290	-1.260	-1.234	-1.206	-1.179	-1.154	-1.130	-1.106	-1.084	-1.061	-1.042	-1.022	-1.005	-0.988	-0.972	-0.959	-0.945	-0.932	-0.922	-0.912	-0.902	-0.895	-0.890	-0.884	-0.880	-0.876	-0.874	-0.872	-0.871	-0.871	-0.874	-0.875	-0.878	-0.881	-0.884	-0.889	-0.894	-0.899	-0.904	-0.910	-0.916	-0.924	-0.930	-0.938	-0.945	-0.952	-0.959	-0.966	-0.974	-0.981	-0.988	-0.994	-1.000	-1.005	-1.012	-1.018	-1.022	-1.026	-1.031	-1.034	-1.038	-1.040	-1.041	-1.044	-1.044	-1.044	-1.044	-1.042	-1.040	-1.038	-1.036	-1.032	-1.028	-1.024	-1.019	-1.012	-1.006	-1.000	-0.992	-0.985	-0.975	-0.968	-0.959	-0.949	-0.938	-0.929	-0.918	-0.906	-0.895	-0.884	-0.871	-0.860	-0.850	-0.838	-0.826	-0.814	-0.802	-0.790	-0.779	-0.768	-0.756	-0.744	-0.734	-0.722	-0.712	-0.702	-0.692	-0.682	-0.672	-0.664	-0.656	-0.648	-0.639	-0.631	-0.624	-0.618	-0.611	-0.605	-0.600	-0.594	-0.589	-0.584	-0.580	-0.575	-0.572	-0.569	-0.565	-0.562	-0.560	-0.558	-0.555	-0.554	-0.552	-0.550	-0.549	-0.548	-0.546	-0.545	-0.544	-0.542	-0.541	-0.540	-0.539	-0.538	-0.535	-0.534	-0.531	-0.529	-0.526	-0.524	-0.520	-0.516	-0.512	-0.507	-0.502	-0.498	-0.491	-0.486	-0.479	-0.471	-0.465	-0.456	-0.446	-0.438	-0.428	-0.416	-0.406	-0.395	-0.382	-0.370	-0.358	-0.344	-0.329	-0.314	-0.299	-0.284	-0.269	-0.251	-0.235	-0.219	-0.201	-0.184	-0.166	-0.149	-0.130	-0.111	-0.094	-0.075	-0.058	-0.039	-0.021	-0.002	0.016	0.032	0.051	0.068	0.085	0.101	0.118	0.134	0.148	0.162	0.176	0.191	0.205	0.218	0.230	0.241	0.252	0.262	0.272	0.281	0.290	0.298	0.305	0.311	0.316	0.321	0.325	0.329	0.331	0.334	0.335	0.335	0.334	0.334	0.332	0.330	0.326	0.322	0.318	0.312	0.306	0.299	0.291	0.282	0.274	0.264	0.252	0.241	0.230	0.216	0.202	0.189	0.172	0.158	0.140	0.124	0.105	0.086	0.066	0.045	0.024	0.001	-0.021	-0.045	-0.069	-0.095	-0.120	-0.146	-0.172	-0.200	-0.229	-0.258	-0.286	-0.316	-0.348	-0.378	-0.409	-0.440	-0.471	-0.504	-0.536	-0.568	-0.601	-0.632	-0.665	-0.698	-0.730	-0.762	-0.792	-0.825	-0.855	-0.885	-0.914	-0.942	-0.971	-0.998	-1.024	-1.049	-1.072	-1.096	-1.118	-1.139	-1.158	-1.175	-1.191	-1.208	-1.220	-1.231	-1.241	-1.250	-1.256	-1.261	-1.262	-1.264	-1.262	-1.261	-1.256	-1.250	-1.242	-1.232	-1.220	-1.206	-1.192	-1.175	-1.156	-1.138	-1.116	-1.092	-1.069	-1.044	-1.016	-0.989	-0.960	-0.929	-0.899	-0.868	-0.835	-0.802	-0.769	-0.735	-0.701	-0.666	-0.632	-0.599	-0.564	-0.530	-0.498	-0.464	-0.430	-0.399	-0.368	-0.338	-0.308	-0.279	-0.250	-0.224	-0.198	-0.172	-0.150	-0.128	-0.106	-0.088	-0.069	-0.054	-0.038	-0.024	-0.010	0.000	0.010	0.019	0.026	0.032	0.038	0.041	0.044	0.046	0.046	0.045	0.045	0.041	0.039	0.035	0.030	0.026	0.021	0.016	0.010	0.004	-0.002	-0.008	-0.014	-0.019	-0.025	-0.030	-0.035	-0.040	-0.044	-0.048	-0.050	-0.052	-0.054	-0.055	-0.054	-0.054	-0.051	-0.050	-0.045	-0.041	-0.036	-0.030	-0.022	-0.014	-0.006	0.004	0.014	0.024	0.035	0.046	0.060	0.072	0.086	0.100	0.114	0.129	0.144	0.158	0.172	0.189	0.202	0.218	0.231	0.245	0.259	0.272	0.285	0.298	0.309	0.319	0.330	0.339	0.349	0.356	0.362	0.370	0.375	0.380	0.384	0.388	0.389	0.390	0.391	0.391	0.389	0.388	0.385	0.382	0.379	0.374	0.370	0.364	0.359	0.352	0.346	0.340	0.332	0.326	0.319	0.311	0.304	0.296	0.290	0.284	0.276	0.270	0.264	0.259	0.252	0.248	0.242	0.238	0.235	0.231	0.229	0.225	0.224	0.221	0.220	0.219	0.219	0.218	0.218	0.219	0.220	0.221	0.222	0.225	0.226	0.228	0.230	0.232	0.234	0.236	0.239	0.241	0.244	0.245	0.246	0.249	0.250	0.250	0.252	0.252	0.252	0.252	0.251	0.251	0.250	0.249	0.246	0.245	0.241	0.239	0.236	0.232	0.228	0.225	0.220	0.215	0.210	0.205	0.200	0.195	0.189	0.184	0.178	0.172	0.166	0.160	0.154	0.148	0.142	0.136	0.130	0.125	0.119	0.112	0.108	0.101	0.095	0.091	0.085	0.080	0.074	0.070	0.065	0.060	0.056	0.050	0.046	0.042	0.038	0.034	0.030	0.025	0.021	0.018	0.014	0.010	0.008	0.004	0.000	-0.002	-0.006	-0.009	-0.011	-0.014	-0.018	-0.019	-0.021	-0.024	-0.024	-0.026	-0.028	-0.028	-0.029	-0.028	-0.029	-0.029	-0.026	-0.025	-0.022	-0.020	-0.018	-0.014	-0.010	-0.006	-0.001	0.005	0.011	0.018	0.025	0.032	0.040	0.049	0.058	0.069	0.079	0.090	0.101	0.115	0.128	0.141	0.155	0.169	0.184	0.199	0.215	0.230	0.248	0.264	0.280	0.296	0.312	0.330	0.346	0.362	0.379	0.395	0.411	0.428	0.444	0.458	0.472	0.488	0.501	0.515	0.528	0.541	0.552	0.562	0.574	0.584	0.592	0.600	0.608	0.614	0.620	0.625	0.629	0.632	0.634	0.636	0.638	0.638	0.636	0.634	0.631	0.628	0.624	0.619	0.612	0.606	0.600	0.591	0.582	0.574	0.564	0.554	0.541	0.530	0.518	0.506	0.492	0.480	0.465	0.451	0.435	0.420	0.405	0.389	0.372	0.358	0.341	0.325	0.309	0.291	0.275	0.260	0.244	0.228	0.211	0.195	0.180	0.164	0.149	0.134	0.119	0.105	0.091	0.079	0.065	0.054	0.042	0.031	0.021	0.011	0.001	-0.006	-0.014	-0.021	-0.026	-0.032	-0.036	-0.039	-0.041	-0.042	-0.042	-0.042	-0.040	-0.038	-0.032	-0.029	-0.022	-0.016	-0.008	0.002	0.012	0.024	0.035	0.049	0.062	0.076	0.092	0.109	0.126	0.145	0.164	0.182	0.204	0.225	0.246	0.269	0.291	0.315	0.338	0.361	0.385	0.410	100.000	5.000	2.000	1.000	3.000	0.000	0.000	0.000	0.000	0.000	0.000	0.000	0.000	0.000	0.000	0.000	0.000	0.000	-3.408	-3.438	-3.465	-3.492	-3.516	-3.540	-3.562	-3.582	-3.601	-3.619	-3.634	-3.649	-3.661	-3.672	-3.680	-3.688	-3.694	-3.698	-3.701	-3.701	-3.700	-3.699	-3.695	-3.689	-3.684	-3.675	-3.666	-3.656	-3.645	-3.632	-3.619	-3.604	-3.589	-3.572	-3.556	-3.539	-3.520	-3.501	-3.482	-3.464	-3.444	-3.425	-3.404	-3.384	-3.364	-3.345	-3.324	-3.305	-3.285	-3.266	-3.249	-3.231	-3.214	-3.196	-3.181	-3.165	-3.151	-3.138	-3.125	-3.112	-3.101	-3.091	-3.080	-3.071	-3.065	-3.058	-3.051	-3.046	-3.041	-3.039	-3.036	-3.034	-3.034	-3.034	-3.034	-3.035	-3.039	-3.041	-3.045	-3.050	-3.055	-3.061	-3.066	-3.072	-3.080	-3.088	-3.095	-3.104	-3.112	-3.122	-3.130	-3.140	-3.150	-3.159	-3.170	-3.179	-3.189	-3.199	-3.209	-3.219	-3.230	-3.239	-3.249	-3.259	-3.268	-3.278	-3.286	-3.296	-3.304	-3.312	-3.321	-3.329	-3.338	-3.344	-3.351	-3.359	-3.365	-3.372	-3.378	-3.384	-3.389	-3.395	-3.399	-3.404	-3.408	-3.412	-3.415	-3.420	-3.422	-3.426	-3.429	-3.431	-3.434	-3.436	-3.439	-3.440	-3.441	-3.444	-3.445	-3.446	-3.446	-3.448	-3.449	-3.449	-3.450	-3.451	-3.451	-3.451	-3.452	-3.452	-3.452	-3.452	-3.452	-3.452	-3.454	-3.452	-3.452	-3.454	-3.452	-3.454	-3.454	-3.454	-3.454	-3.454	-3.455	-3.455	-3.455	-3.455	-3.456	-3.458	-3.458	-3.459	-3.460	-3.459	-3.460	-3.461	-3.461	-3.462	-3.464	-3.464	-3.465	-3.465	-3.465	-3.466	-3.466	-3.466	-3.466	-3.466	-3.466	-3.465	-3.465	-3.462	-3.461	-3.461	-3.458	-3.455	-3.454	-3.450	-3.445	-3.441	-3.435	-3.430	-3.424	-3.418	-3.409	-3.400	-3.391	-3.380	-3.369	-3.358	-3.345	-3.330	-3.316	-3.300	-3.282	-3.265	-3.246	-3.226	-3.205	-3.184	-3.161	-3.138	-3.112	-3.088	-3.060	-3.034	-3.005	-2.976	-2.945	-2.915	-2.884	-2.851	-2.818	-2.786	-2.752	-2.719	-2.684	-2.650	-2.616	-2.581	-2.548	-2.512	-2.479	-2.445	-2.412	-2.379	-2.346	-2.315	-2.285	-2.256	-2.228	-2.199	-2.172	-2.148	-2.121	-2.100	-2.078	-2.056	-2.038	-2.020	-2.004	-1.990	-1.976	-1.965	-1.955	-1.946	-1.939	-1.934	-1.930	-1.928	-1.926	-1.926	-1.928	-1.931	-1.935	-1.940	-1.946	-1.954	-1.962	-1.970	-1.980	-1.991	-2.002	-2.015	-2.026	-2.040	-2.052	-2.066	-2.079	-2.094	-2.108	-2.121	-2.135	-2.148	-2.161	-2.175	-2.188	-2.200	-2.211	-2.221	-2.232	-2.244	-2.254	-2.262	-2.271	-2.279	-2.286	-2.292	-2.299	-2.304	-2.309	-2.312	-2.318	-2.320	-2.322	-2.324	-2.325	-2.326	-2.325	-2.325	-2.324	-2.322	-2.321	-2.319	-2.316	-2.314	-2.311	-2.306	-2.302	-2.299	-2.295	-2.290	-2.285	-2.280	-2.275	-2.269	-2.262	-2.256	-2.251	-2.244	-2.238	-2.231	-2.224	-2.216	-2.209	-2.201	-2.194	-2.185	-2.176	-2.168	-2.159	-2.149	-2.140	-2.130	-2.120	-2.109	-2.098	-2.086	-2.076	-2.064	-2.051	-2.039	-2.026	-2.013	-1.999	-1.985	-1.970	-1.956	-1.941	-1.926	-1.911	-1.896	-1.880	-1.865	-1.850	-1.834	-1.819	-1.802	-1.788	-1.771	-1.758	-1.741	-1.728	-1.712	-1.699	-1.685	-1.671	-1.659	-1.646	-1.634	-1.621	-1.611	-1.600	-1.591	-1.581	-1.572	-1.565	-1.559	-1.551	-1.545	-1.540	-1.536	-1.531	-1.529	-1.525	-1.524	-1.522	-1.522	-1.521	-1.522	-1.524	-1.525	-1.528	-1.530	-1.532	-1.536	-1.541	-1.545	-1.549	-1.555	-1.559	-1.565	-1.570	-1.576	-1.582	-1.589	-1.595	-1.601	-1.608	-1.614	-1.621	-1.628	-1.635	-1.640	-1.648	-1.652	-1.660	-1.666	-1.672	-1.679	-1.684	-1.691	-1.696	-1.702	-1.708	-1.712	-1.719	-1.722	-1.728	-1.734	-1.738	-1.742	-1.746	-1.751	-1.755	-1.760	-1.765	-1.768	-1.772	-1.776	-1.781	-1.785	-1.789	-1.792	-1.799	-1.802	-1.806	-1.810	-1.816	-1.820	-1.824	-1.830	-1.834	-1.840	-1.845	-1.850	-1.855	-1.860	-1.866	-1.872	-1.878	-1.884	-1.890	-1.896	-1.902	-1.910	-1.916	-1.925	-1.931	-1.939	-1.946	-1.954	-1.961	-1.969	-1.978	-1.984	-1.992	-2.000	-2.007	-2.015	-2.022	-2.031	-2.038	-2.045	-2.052	-2.059	-2.065	-2.072	-2.079	-2.084	-2.090	-2.095	-2.100	-2.102	-2.108	-2.110	-2.112	-2.115	-2.116	-2.116	-2.116	-2.116	-2.115	-2.112	-2.110	-2.105	-2.101	-2.095	-2.090	-2.084	-2.076	-2.068	-2.059	-2.050	-2.040	-2.029	-2.016	-2.004	-1.991	-1.978	-1.964	-1.950	-1.935	-1.919	-1.904	-1.888	-1.871	-1.854	-1.838	-1.821	-1.805	-1.788	-1.771	-1.755	-1.740	-1.724	-1.708	-1.692	-1.679	-1.665	-1.652	-1.639	-1.628	-1.615	-1.605	-1.595	-1.586	-1.579	-1.571	-1.565	-1.561	-1.558	-1.555	-1.552	-1.552	-1.554	-1.555	-1.558	-1.561	-1.566	-1.572	-1.581	-1.589	-1.600	-1.611	-1.622	-1.636	-1.650	-1.665	-1.681	-1.699	-1.716	-1.735	-1.755	-1.775	-1.796	-1.818	-1.839	-1.861	-1.884	-1.908	-1.931	-1.955	-1.979	-2.004	-2.026	-2.050	-2.074	-2.098	-2.121	-2.144	-2.166	-2.189	-2.210	-2.230	-2.251	-2.270	-2.290	-2.308	-2.325	-2.341	-2.356	-2.371	-2.384	-2.395	-2.405	-2.415	-2.424	-2.430	-2.435	-2.439	-2.441	-2.442	-2.441	-2.440	-2.436	-2.432	-2.428	-2.419	-2.411	-2.401	-2.389	-2.376	-2.362	-2.346	-2.330	-2.311	-2.292	-2.272	-2.251	-2.230	-2.208	-2.182	-2.159	-2.132	-2.108	-2.081	-2.054	-2.026	-2.000	-1.971	-1.942	-1.915	-1.889	-1.860	-1.832	-1.806	-1.780	-1.752	-1.728	-1.702	-1.678	-1.654	-1.631	-1.609	-1.589	-1.569	-1.549	-1.532	-1.516	-1.501	-1.486	-1.474	-1.462	-1.452	-1.445	-1.436	-1.431	-1.426	-1.424	-1.422	-1.422	-1.424	-1.426	-1.430	-1.435	-1.442	-1.450	-1.459	-1.469	-1.480	-1.491	-1.506	-1.520	-1.534	-1.550	-1.566	-1.584	-1.601	-1.620	-1.639	-1.658	-1.676	-1.696	-1.716	-1.735	-1.756	-1.776	-1.795	-1.815	-1.834	-1.852	-1.871	-1.890	-1.908	-1.924	-1.940	-1.956	-1.971	-1.986	-1.999	-2.013	-2.024	-2.034	-2.045	-2.054	-2.062	-2.069	-2.076	-2.081	-2.088	-2.091	-2.094	-2.098	-2.100	-2.099	-2.100	-2.099	-2.099	-2.096	-2.094	-2.091	-2.088	-2.082	-2.078	-2.074	-2.068	-2.061	-2.056	-2.049	-2.044	-2.036	-2.030	-2.022	-2.015	-2.007	-2.001	-1.995	-1.988	-1.981	-1.975	-1.969	-1.962	-1.958	-1.951	-1.946	-1.941	-1.936	-1.932	-1.929	-1.924	-1.921	-1.920	-1.916	-1.914	-1.912	-1.912	-1.911	-1.911	-1.910	-1.910	-1.911	-1.912	-1.912	-1.915	-1.918	-1.919	-1.921	-1.924	-1.926	-1.930	-1.932	-1.938	-1.940	-1.945	-1.949	-1.954	-1.959	-1.964	-1.968	-1.974	-1.979	-1.984	-1.989	-1.995	-2.000	-2.005	-2.011	-2.016	-2.021	-2.026	-2.031	-2.036	-2.041	-2.046	-2.051	-2.054	-2.058	-2.062	-2.065	-2.069	-2.071	-2.074	-2.075	-2.078	-2.078	-2.079	-2.078	-2.078	-2.075	-2.074	-2.071	-2.068	-2.062	-2.059	-2.052	-2.046	-2.040	-2.033	-2.024	-2.014	-2.004	-1.992	-1.981	-1.968	-1.954	-1.940	-1.924	-1.909	-1.891	-1.874	-1.855	-1.836	-1.816	-1.795	-1.774	-1.751	-1.729	-1.706	-1.681	-1.658	-1.634	-1.609	-1.584	-1.559	-1.532	-1.506	-1.481	-1.454	-1.428	-1.401	-1.376	-1.350	-1.324	-1.298	-1.272	-1.249	-1.224	-1.200	-1.176	-1.154	-1.131	-1.109	-1.089	-1.069	-1.050	-1.031	-1.014	-0.996	-0.980	-0.966	-0.952	-0.940	-0.928	-0.916	-0.908	-0.899	-0.890	-0.884	-0.878	-0.871	-0.869	-0.864	-0.862	-0.861	-0.861	-0.861	-0.862	-0.865	-0.868	-0.870	-0.875	-0.879	-0.884	-0.890	-0.896	-0.902	-0.909	-0.916	-0.922	-0.931	-0.938	-0.945	-0.952	-0.960	-0.966	-0.974	-0.980	-0.986	-0.992	-0.999	-1.004	-1.008	-1.012	-1.016	-1.020	-1.022	-1.024	-1.026	-1.028	-1.028	-1.028	-1.026	-1.025	-1.021	-1.019	-1.015	-1.011	-1.006	-1.001	-0.994	-0.986	-0.980	-0.972	-0.964	-0.954	-0.945	-0.936	-0.925	-0.916	-0.906	-0.895	-0.885	-0.872	-0.862	-0.851	-0.840	-0.830	-0.819	-0.809	-0.799	-0.789	-0.779	-0.769	-0.760	-0.751	-0.742	-0.735	-0.729	-0.721	-0.715	-0.710	-0.706	-0.701	-0.698	-0.695	-0.692	-0.692	-0.691	-0.691	-0.691	-0.692	-0.695	-0.698	-0.700	-0.705	-0.708	-0.714	-0.718	-0.724	-0.730	-0.736	-0.744	-0.751	-0.759	-0.766	-0.774	-0.781	-0.790	-0.798	-0.805	-0.814	-0.821	-0.829	-0.836	-0.844	-0.851	-0.859	-0.864	-0.870	-0.875	-0.880	-0.884	-0.889	-0.892	-0.895	-0.896	-0.898	-0.899	-0.900	-0.899	-0.898	-0.895	-0.894	-0.890	-0.886	-0.881	-0.876	-0.870	-0.864	-0.856	-0.850	-0.842	-0.834	-0.826	-0.818	-0.809	-0.799	-0.790	-0.779	-0.769	-0.760	-0.750	-0.739	-0.729	-0.719	-0.709	-0.700	-0.690	-0.681	-0.672	-0.664	-0.656	-0.649	-0.641	-0.635	-0.629	-0.622	-0.619	-0.615	-0.611	-0.608	-0.606	-0.604	-0.602	-0.602	-0.602	-0.602	-0.605	-0.608	-0.610	-0.614	-0.618	-0.622	-0.626	-0.632	-0.638	-0.646	-0.652	-0.659	-0.668	-0.675	-0.684	-0.694	-0.702	-0.711	-0.721	-0.730	-0.740	-0.750	-0.760	-0.771	-0.781	-0.791	-0.802	-0.811	-0.822	-0.832	-0.844	-0.852	-0.862	-0.874	-0.884	-0.892	-0.902	-0.912	-0.921	-0.931	-0.940	-0.949	-0.958	-0.966	-0.974	-0.982	-0.990	-0.998	-1.005	-1.014	-1.020	-1.026	-1.032	-1.040	-1.046	-1.051	-1.058	-1.062	-1.069	-1.072	-1.076	-1.081	-1.084	-1.089	-1.092	-1.094	-1.096	-1.100	-1.101	-1.102	-1.104	-1.105	-1.105	-1.105	-1.105	-1.104	-1.104	-1.102	-1.101	-1.099	-1.098	-1.095	-1.092	-1.089	-1.088	-1.084	-1.080	-1.078	-1.072	-1.069	-1.066	-1.061	-1.056	-1.054	-1.050	-1.046	-1.042	-1.038	-1.034	-1.030	-1.026	-1.025	-1.020	-1.018	-1.015	-1.012	-1.010	-1.008	-1.006	-1.005	-1.002	-1.002	-1.001	-1.001	-1.001	-1.001	-1.002	-1.004	-1.005	-1.008	-1.009	-1.011	-1.014	-1.018	-1.020	-1.024	-1.029	-1.032	-1.038	-1.044	-1.048	-1.054	-1.061	-1.069	-1.075	-1.084	-1.091	-1.101	-1.110	-1.120	-1.130	-1.141	-1.151	-1.164	-1.176	-1.189	-1.202	-1.216	-1.231	-1.246	-1.261	-1.278	-1.294	-1.311	-1.329	-1.346	-1.365	-1.384	-1.405	-1.424	-1.445	-1.465	-1.486	-1.508	-1.528	-1.550	-1.572	-1.594	-1.615	-1.638	-1.659	-1.680	-1.701	-1.724	-1.744	-1.764	-1.784	-1.804	-1.822	-1.840	-1.858	-1.875	-1.890	-1.905	-1.920	-1.932	-1.944	-1.955	-1.966	-1.975	-1.982	-1.989	-1.995	-1.998	-2.001	-2.002	-2.002	-2.001	-1.999	-1.995	-1.990	-1.984	-1.976	-1.969	-1.959	-1.949	-1.936	-1.922	-1.910	-1.894	-1.879	-1.861	-1.844	-1.825	-1.806	-1.788	-1.768	-1.748	-1.726	-1.704	-1.682	-1.662	-1.640	-1.619	-1.596	-1.575	-1.552	-1.531	-1.511	-1.490	-1.470	-1.449	-1.430	-1.410	-1.392	-1.374	-1.358	-1.340	-1.324	-1.309	-1.294	-1.280	-1.268	-1.254	-1.242	-1.231	-1.221	-1.212	-1.204	-1.195	-1.189	-1.182	-1.176	-1.171	-1.166	-1.162	-1.159	-1.155	-1.152	-1.151	-1.150	-1.149	-1.148	-1.146	-1.146	-1.146	-1.146	-1.148	-1.146	-1.146	-1.148	-1.148	-1.146	-1.146	-1.145	-1.144	-1.142	-1.142	-1.140	-1.139	-1.136	-1.134	-1.130	-1.128	-1.122	-1.118	-1.112	-1.106	-1.100	-1.094	-1.086	-1.079	-1.070	-1.061	-1.052	-1.042	-1.032	-1.021	-1.010	-0.999	-0.986	-0.974	-0.961	-0.949	-0.935	-0.922	-0.910	-0.896	-0.882	-0.869	-0.855	-0.842	-0.829	-0.816	-0.804	-0.791	-0.778	-0.766	-0.755	-0.744	-0.732	-0.721	-0.711	-0.702	-0.692	-0.685	-0.678	-0.669	-0.662	-0.658	-0.651	-0.646	-0.641	-0.638	-0.634	-0.631	-0.629	-0.626	-0.626	-0.625	-0.624	-0.624	-0.624	-0.624	-0.625	-0.625	-0.626	-0.628	-0.629	-0.630	-0.631	-0.632	-0.634	-0.634	-0.635	-0.636	-0.636	-0.635	-0.635	-0.634	-0.634	-0.631	-0.629	-0.625	-0.622	-0.619	-0.615	-0.609	-0.604	-0.598	-0.590	-0.582	-0.574	-0.564	-0.554	-0.544	-0.531	-0.520	-0.507	-0.492	-0.479	-0.464	-0.449	-0.434	-0.416	-0.400	-0.381	-0.364	-0.345	-0.326	-0.306	-0.286	-0.266	-0.245	-0.225	-0.204	-0.182	-0.160	-0.140	-0.118	-0.095	-0.074	-0.051	-0.030	-0.009	0.014	0.035	0.056	0.078	0.099	0.119	0.139	0.158	0.176	0.195	0.211	0.229	0.246	0.262	0.279	0.292	0.308	0.320	0.332	0.344	0.355	0.365	0.374	0.382	0.390	0.396	0.401	0.406	0.409	0.412	0.412	0.414	0.414	0.411	0.409	0.405	0.400	0.395	0.388	0.381	0.371	0.362	0.351	0.340	0.329	0.315	0.301	0.286	0.270	0.252	0.236	0.216	0.198	0.179	0.158	0.136	0.112	0.091	0.068	0.042	0.019	-0.006	-0.032	-0.059	-0.085	-0.112	-0.140	-0.168	-0.195	-0.222	-0.251	-0.280	-0.309	-0.336	-0.366	-0.396	-0.425	-0.454	-0.482	-0.512	-0.541	-0.569	-0.598	-0.626	-0.655	-0.682	-0.710	-0.738	-0.764	-0.791	-0.816	-0.841	-0.866	-0.891	-0.915	-0.939	-0.961	-0.982	-1.005	-1.025	-1.045	-1.065	-1.084	-1.100	-1.116	-1.131	-1.148	-1.161	-1.175	-1.188	-1.198	-1.209	-1.218	-1.226	-1.234	-1.240	-1.246	-1.250	-1.254	-1.256	-1.259	-1.260	-1.260	-1.259	-1.256	-1.254	-1.250	-1.246	-1.241	-1.235	-1.229	-1.221	-1.214	-1.205	-1.195	-1.186	-1.176	-1.165	-1.155	-1.144	-1.131	-1.121	-1.109	-1.098	-1.085	-1.072	-1.061	-1.049	-1.038	-1.025	-1.014	-1.002	-0.991	-0.980	-0.970	-0.961	-0.950	-0.941	-0.932	-0.925	-0.916	-0.910	-0.904	-0.898	-0.892	-0.888	-0.884	-0.880	-0.876	-0.874	-0.872	-0.870	-0.870	-0.870	-0.870	-0.871	-0.872	-0.874	-0.876	-0.879	-0.882	-0.885	-0.890	-0.892	-0.898	-0.902	-0.906	-0.911	-0.916	-0.921	-0.926	-0.931	-0.936	-0.940	-0.945	-0.950	-0.954	-0.958	-0.961	-0.965	-0.968	-0.970	-0.972	-0.975	-0.975	-0.976	-0.978	-0.976	-0.976	-0.974	-0.972	-0.971	-0.968	-0.964	-0.961	-0.956	-0.951	-0.946	-0.940	-0.934	-0.926	-0.919	-0.911	-0.904	-0.896	-0.886	-0.878	-0.869	-0.859	-0.849	-0.839	-0.829	-0.820	-0.809	-0.800	-0.790	-0.781	-0.771	-0.762	-0.755	-0.746	-0.739	-0.731	-0.725	-0.718	-0.712	-0.708	-0.702	-0.700	-0.696	-0.694	-0.692	-0.692	-0.691	-0.691	-0.694	-0.696	-0.699	-0.702	-0.706	-0.711	-0.718	-0.725	-0.732	-0.739	-0.749	-0.758	-0.768	-0.778	-0.788	-0.799	-0.811	-0.822	-0.834	-0.845	-0.856	-0.868	-0.880	-0.891	-0.904	-0.915	-0.925	-0.936	-0.946	-0.955	-0.964	-0.972	-0.980	-0.988	-0.994	-0.999	-1.005	-1.008	-1.011	-1.012	-1.014	-1.015	-1.015	-1.014	-1.012	-1.009	-1.005	-1.001	-0.995	-0.989	-0.982	-0.974	-0.966	-0.956	-0.948	-0.936	-0.926	-0.914	-0.902	-0.890	-0.878	-0.865	-0.851	-0.839	-0.825	-0.811	-0.799	-0.785	-0.771	-0.758	-0.745	-0.731	-0.719	-0.705	-0.694	-0.681	-0.670	-0.659	-0.648	-0.636	-0.626	-0.616	-0.608	-0.599	-0.590	-0.581	-0.574	-0.566	-0.559	-0.552	-0.546	-0.541	-0.535	-0.530	-0.525	-0.520	-0.516	-0.512	-0.509	-0.505	-0.502	-0.499	-0.495	-0.492	-0.490	-0.488	-0.486	-0.484	-0.481	-0.479	-0.476	-0.475	-0.474	-0.471	-0.470	-0.468	-0.466	-0.464	-0.462	-0.461	-0.460	-0.460	-0.458	-0.458	-0.455	-0.455	-0.454	-0.452	-0.454	-0.452	-0.452	-0.450	-0.450	-0.450	-0.449	-0.449	-0.448	-0.448	-0.448	-0.446	-0.446	-0.445	-0.445	-0.445	-0.444	-0.442	-0.442	-0.440	-0.440	-0.439	-0.436	-0.435	-0.432	-0.431	-0.429	-0.425	-0.422	-0.419	-0.415	-0.411	-0.408	-0.402	-0.398	-0.392	-0.386	-0.381	-0.374	-0.366	-0.359	-0.352	-0.345	-0.336	-0.328	-0.318	-0.309	-0.299	-0.289	-0.279	-0.268	-0.256	-0.246	-0.235	-0.224	-0.212	-0.200	-0.188	-0.176	-0.164	-0.152	-0.140	-0.129	-0.118	-0.106	-0.094	-0.082	-0.071	-0.061	-0.050	-0.040	-0.029	-0.020	-0.010	-0.002	0.008	0.015	0.024	0.031	0.039	0.046	0.051	0.058	0.064	0.068	0.072	0.078	0.080	0.082	0.086	0.089	0.090	0.091	0.092	0.094	0.094	0.094	0.094	0.094	0.091	0.091	0.089	0.088	0.086	0.082	0.080	0.078	0.075	0.071	0.069	0.065	0.061	0.056	0.054	0.049	0.044	0.041	0.038	0.034	0.029	0.025	0.021	0.018	0.012	0.010	0.006	0.004	0.000	-0.002	-0.006	-0.009	-0.011	-0.014	-0.016	-0.018	-0.019	-0.020	-0.020	-0.021	-0.021	-0.021	-0.021	-0.021	-0.021	-0.020	-0.019	-0.018	-0.015	-0.014	-0.010	-0.008	-0.005	-0.001	0.002	0.006	0.011	0.015	0.020	0.025	0.030	0.035	0.040	0.046	0.052	0.059	0.066	0.072	0.079	0.085	0.092	0.100	0.108	0.114	0.122	0.129	0.136	0.145	0.152	0.160	0.168	0.175	0.182	0.189	0.196	0.204	0.210	0.218	0.224	0.230	0.236	0.242	0.249	0.255	0.259	0.264	0.269	0.274	0.278	0.281	0.285	0.290	0.292	0.296	0.299	0.301	0.302	0.304	0.305	0.308	0.309	0.310	0.309	0.310	0.310	0.310	0.309	0.308	0.306	0.305	0.304	0.300	0.299	0.298	0.294	0.291	0.289	0.286	0.282	0.279	0.276	0.272	0.269	0.266	0.262	0.259	0.255	0.250	0.248	0.242	0.239	0.236	0.231	0.229	0.225	0.221	0.218	0.214	0.210	0.208	0.205	0.201	0.200	0.196	0.194	0.191	0.190	0.186	0.185	0.182	0.181	0.180	0.179	0.179	0.178	0.176	0.176	0.175	0.175	0.175	0.175	0.176	0.176	0.176	0.178	0.179	0.180	0.181	0.182	0.184	0.186	0.189	0.190	0.192	0.195	0.196	0.200	0.202	0.205	0.208	0.210	0.212	0.215	0.218	0.220	0.222	0.224	0.226	0.229	0.230	0.232	0.234	0.235	0.238	0.238	0.240	0.240	0.240	0.241	0.241	0.241	0.241	0.241	0.241	0.241	0.241	0.240	0.240	0.240	0.240	0.239	0.239	0.239	0.239	0.238	0.238	0.239	0.239	0.239	0.240	0.241	0.244	0.245	0.248	0.251	0.254	0.258	0.261	0.266	0.271	0.276	0.284	0.289	0.296	0.304	0.312	0.321	0.331	0.341	0.351	0.361	0.372	0.384	0.395	0.408	0.421	0.432	0.446	0.459	0.474	0.486	0.500	0.514	0.528	0.541	0.554	0.568	0.580	0.592	0.605	0.616	0.628	0.638	0.648	0.658	0.668	0.675	0.682	0.690	0.694	0.699	0.704	0.706	0.710	0.710	0.711	0.710	0.710	0.706	0.704	0.699	0.694	0.686	0.680	0.671	0.664	0.654	0.642	0.632	0.621	0.609	0.595	0.582	0.566	0.552	0.538	0.521	0.506	0.491	0.474	0.459	0.442	0.425	0.409	0.394	0.376	0.361	0.345	0.330	0.315	0.299	0.284	0.270	0.255	0.242	0.229	0.216	0.204	0.194	0.182	0.172	0.162	0.152	0.145	0.136	0.129	0.122	0.116	0.110	0.105	0.101	0.098	0.092	0.090	0.086	0.084	0.082	0.081	0.079	0.079	0.078	0.076	0.078	0.078	0.076	0.076	0.076	0.078	0.078	0.078	0.079	0.079	0.079	0.080	0.079	0.080	0.080	0.079	0.078	0.078	0.076	0.076	0.074	0.074	0.071	0.069	0.068	0.064	0.061	0.058	0.055	0.052	0.048	0.044	0.040	0.035	0.030	0.025	0.020	0.015	0.010	0.004	-0.001	-0.006	-0.011	-0.016	-0.022	-0.028	-0.034	-0.038	-0.042	-0.046	-0.051	-0.056	-0.059	-0.062	-0.065	-0.068	-0.069	-0.070	-0.071	-0.071	-0.071	-0.070	-0.068	-0.064	-0.060	-0.055	-0.050	-0.044	-0.035	-0.028	-0.018	-0.008	0.005	0.018	0.031	0.046	0.061	0.080	0.098	0.116	0.136	0.156	0.179	0.202	0.226	0.250	0.275	0.301	0.328	0.356	0.384	0.412	0.441	0.471	0.500	0.529	0.560	0.589	0.619	0.649	0.678	0.708	0.736	0.764	0.792	0.820	0.845	0.871	0.896	0.921	0.944	0.965	0.986	1.006	1.025	1.041	1.058	1.072	1.085	1.098	1.108	1.118	1.125	1.131	1.135	1.139	1.140	1.141	1.140	1.138	1.132	1.128	1.121	1.115	1.105	1.096	1.084	1.072	1.059	1.045	1.030	1.014	0.998	0.980	0.962	0.945	0.925	0.905	0.886	0.868	0.846	0.828	0.806	0.786	0.768	0.746	0.726	0.708	0.688	0.669	0.650	0.631	0.615	0.598	0.581	0.565	0.549	0.535	0.520	0.506	0.494	0.480	0.469	0.458	0.449	0.438	0.429	0.422	0.414	0.408	0.401	0.398	0.392	0.389	0.385	0.382	0.380	0.378	0.376	0.375	0.375	0.375	0.376	0.375	0.378	0.379	0.380	0.381	0.382	0.385	0.388	0.388	0.390	0.391	0.392	0.395	0.396	0.398	0.399	0.399	0.399	0.399	0.398	0.396	0.395	0.392	0.390	0.388	0.384	0.379	0.374	0.368	0.361	0.355	0.348	0.339	0.329	0.320	0.309	0.298	0.285	0.271	0.259	0.244	0.229	0.212	0.195	0.179	0.160	0.140	0.120	0.100	0.079	0.056	0.034	0.011	-0.012	-0.038	-0.064	-0.089	-0.116	-0.144	-0.170	-0.199	-0.229	-0.258	-0.288	-0.318	-0.349	-0.380	-0.412	-0.445	-0.478	-0.511	-0.545	-0.579	-0.614	-0.648	-0.684	-0.718	-0.754	-0.789	-0.826	-0.861	-0.898	-0.934	-0.970	-1.008	-1.044	-1.080	-1.116	-1.152	-1.189	-1.225	-1.260	-1.298	-1.332	-1.368	-1.402	-1.438	-1.471	-1.505	-1.539	-1.571	-1.604	-1.635	-1.666	-1.696	-1.728	-1.756	-1.785	-1.812	-1.840	-1.866	-1.890	-1.915	-1.939	-1.961	-1.984	-2.004	-2.022	-2.042	-2.060	-2.075	-2.091	-2.106	-2.120	-2.132	-2.145	-2.155	-2.165	-2.174	-2.181	-2.189	-2.195	-2.200	-2.205	-2.208	-2.211	-2.212	-2.215	-2.215	-2.215	-2.214	-2.214	-2.210	-2.209	-2.206	-2.201	-2.199	-2.195	-2.189	-2.185	-2.180	-2.175	-2.170	-2.164	-2.159	-2.154	-2.148	-2.141	-2.136	-2.131	-2.126	-2.120	-2.116	-2.111	-2.106	-2.102	-2.099	-2.094	-2.091	-2.088	-2.085	-2.081	-2.079	-2.078	-2.076	-2.074	-2.072	-2.072	-2.071	-2.070	-2.070	-2.070	-2.070	-2.070	-2.071	-2.071	-2.071	-2.072	-2.074	-2.074	-2.075	-2.076	-2.078	-2.078	-2.078	-2.079	-2.079	-2.079	-2.080	-2.080	-2.080	-2.079	-2.080	-2.079	-2.078	-2.076	-2.075	-2.074	-2.072	-2.070	-2.069	-2.066	-2.064	-2.062	-2.060	-2.058	-2.054	-2.052	-2.050	-2.047	-2.045	-2.044	-2.041	-2.040	-2.038	-2.038	-2.038	-2.036	-2.038	-2.039	-2.039	-2.041	-2.044	-2.046	-2.049	-2.055	-2.059	-2.065	-2.070	-2.078	-2.085	-2.094	-2.104	-2.114	-2.125	-2.136	-2.149	-2.162	-2.176	-2.191	-2.206	-2.224	-2.241	-2.259	-2.278	-2.299	-2.319	-2.340	-2.362	-2.384	-2.406	-2.430	-2.455	-2.480	-2.504	-2.530	-2.556	-2.584	-2.610	-2.638	-2.664	-2.691	-2.720	-2.749	-2.776	-2.805	-2.834	-2.862	-2.891	-2.920	-2.949	-2.979	-3.008	-3.036	-3.064	-3.092	-3.121	-3.150	-3.179	-3.205	-3.232	-3.261	-3.288	-3.315	-3.341	-3.368	-3.392	-3.419	-3.442	-3.468	-3.490	-3.514	-3.536	-3.558	-3.579	-3.600	-3.620	-3.638	-3.656	-3.674	-3.690	-3.705	-3.719	-3.731	-3.744	-3.755	-3.765	-3.774	-3.781	-3.788	-3.792	-3.796	-3.800	-3.800	-3.800	-3.799	-3.796	-3.792	-3.786	-3.779	-3.771	-3.761	-3.750	-3.738	-3.724	-3.709	-3.691	-3.674	-3.654	-3.635	-3.612	-3.590	-3.565	-3.540	-3.512	-3.485	-3.456	-3.426	-3.396	-3.364	-3.331	-3.298	-3.262	-3.226	-3.190	-3.152	-3.114	-3.075	-3.036	-2.995	-2.952	-2.911	-2.869	-2.825	-2.781	-2.736	-2.691	-2.646	-2.600	-2.552	-2.504	-2.455	-2.408	-2.356	-2.306	-2.255	-2.204	-2.151	-2.099	-2.046	-1.992	-1.939	-1.884	-1.829	-1.774	-1.716	-1.661	-1.604	-1.546	-1.489	-1.431	-1.374	-1.315	-1.256	-1.198	-1.140	-1.080	-1.022	-0.962	-0.905	-0.848	-0.790	-0.732	-0.675	-0.618	-0.562	-0.507	-0.452	-0.400	-0.348	-0.295	-0.245	-0.196	-0.148	-0.101	-0.055	-0.012	0.031	0.071	0.110	0.149	0.184	0.218	0.250	0.280	0.309	0.334	0.358	0.381	0.400	0.419	0.435	0.449	0.461	0.470	0.478	0.484	0.488	0.489	0.489	0.486	0.481	0.475	0.469	0.458	0.446	0.432	0.418	0.400	0.382	0.362	0.341	0.318	0.294	0.268	0.241	0.212	0.185	0.155	0.124	0.092	0.060	0.028	-0.006	-0.041	-0.075	-0.111	-0.146	-0.181	-0.219	-0.255	-0.290	-0.326	-0.362	-0.399	-0.435	-0.470	-0.505	-0.540	-0.574	-0.606	-0.640	-0.672	-0.702	-0.734	-0.764	-0.792	-0.820	-0.848	-0.872	-0.898	-0.921	-0.944	-0.965	-0.985	-1.004	-1.021	-1.038	-1.052	-1.066	-1.079	-1.090	-1.100	-1.108	-1.115	-1.121	-1.125	-1.129	-1.131	-1.132	-1.132	-1.130	-1.130	-1.125	-1.121	-1.116	-1.111	-1.105	-1.098	-1.090	-1.081	-1.074	-1.062	-1.054	-1.045	-1.036	-1.025	-1.016	-1.008	-0.998	-0.989	-0.980	-0.971	-0.964	-0.958	-0.951	-0.945	-0.940	-0.936	-0.934	-0.931	-0.931	-0.931	-0.934	-0.936	-0.940	-0.946	-0.952	-0.960	-0.971	-0.982	-0.994	-1.009	-1.025	-1.041	-1.060	-1.080	-1.102	-1.125	-1.150	-1.175	-1.204	-1.231	-1.262	-1.294	-1.328	-1.360	-1.395	-1.431	-1.469	-1.506	-1.546	-1.586	-1.628	-1.669	-1.711	-1.755	-1.798	-1.842	-1.886	-1.932	-1.978	-2.022	-2.069	-2.115	-2.159	-2.205	-2.251	-2.296	-2.341	-2.385	-2.430	-2.474	-2.516	-2.559	-2.600	-2.640	-2.680	-2.720	-2.759	-2.795	-2.831	-2.868	-2.900	-2.932	-2.965	-2.996	-3.024	-3.052	-3.079	-3.104	-3.128	-3.149	-3.169	-3.189	-3.205	-3.221	-3.236	-3.250	-3.262	-3.271	-3.281	-3.289	-3.294	-3.300	-3.302	-3.305	-3.305	-3.305	-3.304	-3.301	-3.298	-3.292	-3.286	-3.279	-3.270	-3.262	-3.252	-3.242	-3.231	-3.220	-3.208	-3.194	-3.181	-3.169	-3.154	-3.140	-3.125	-3.110	-3.096	-3.081	-3.066	-3.052	-3.038	-3.024	-3.009	-2.995	-2.981	-2.969	-2.956	-2.944	-2.934	-2.921	-2.911	-2.901	-2.892	-2.882	-2.876	-2.869	-2.862	-2.858	-2.852	-2.849	-2.846	-2.844	-2.842	-2.841	-2.841	-2.842	-2.844	-2.846	-2.850	-2.854	-2.859	-2.864	-2.870	-2.878	-2.885	-2.892	-2.901	-2.911	-2.920	-2.931	-2.942	-2.952	-2.965	-2.978	-2.990	-3.002	-3.015	-3.029	-3.042	-3.055	-3.069	-3.082	-3.098	-3.111	-3.125	-3.140	-3.154	-3.168	-3.180	-3.195	-3.208	-3.221	-3.232	-3.246	-3.259	-3.270	-3.282	-3.295	-3.305	-3.315	-3.326	-3.336	-3.345	-3.355	-3.362	-3.371	-3.379	-3.386	-3.392	-3.399	-3.405	-3.410	-3.416	-3.420	-3.424	-3.428	-3.431	-3.435	-3.438	-3.440	-3.441	-3.442	-3.444	-3.444	-3.445	-3.445	-3.444	-3.444	-3.442	-3.441	-3.439	-3.438	-3.435	-3.432	-3.429	-3.426	-3.422	-3.419	-3.415	-3.411	-3.406	-3.402	-3.398	-3.392	-3.388	-3.384	-3.378	-3.372	-3.368	-3.362	-3.358	-3.351	-3.346	-3.341	-3.336	-3.330	-3.325	-3.320	-3.314	-3.309	-3.305	-3.299	-3.294	-3.290	-3.284	-3.279	-3.275	-3.270	-3.266	-3.260	-3.256	-3.252	-3.248	-3.242	-3.239	-3.234	-3.228	-3.224	-3.219	-3.214	-3.208	-3.202	-3.196	-3.190	-3.182	-3.176	-3.169	-3.160	-3.152	-3.142	-3.132	-3.122	-3.110	-3.098	-3.086	-3.072	-3.058	-3.044	-3.026	-3.010	-2.992	-2.975	-2.955	-2.935	-2.914	-2.892	-2.870	-2.845	-2.821	-2.795	-2.770	-2.742	-2.715	-2.686	-2.658	-2.628	-2.599	-2.569	-2.538	-2.506	-2.475	-2.445	-2.414	-2.381	-2.350	-2.319	-2.289	-2.258	-2.228	-2.199	-2.170	-2.142	-2.115	-2.088	-2.062	-2.038	-2.014	-1.991	-1.970	-1.949	-1.930	-1.911	-1.895	-1.880	-1.865	-1.852	-1.841	-1.831	-1.822	-1.815	-1.809	-1.805	-1.801	-1.799	-1.798	-1.798	-1.799	-1.801	-1.805	-1.809	-1.815	-1.820	-1.826	-1.835	-1.842	-1.851	-1.860	-1.870	-1.880	-1.890	-1.901	-1.911	-1.921	-1.932	-1.944	-1.954	-1.965	-1.975	-1.986	-1.996	-2.005	-2.016	-2.025	-2.035	-2.042	-2.051	-2.059	-2.066	-2.072	-2.080	-2.086	-2.092	-2.099	-2.102	-2.108	-2.111	-2.115	-2.119	-2.121	-2.124	-2.126	-2.128	-2.130	-2.131	-2.132	-2.134	-2.135	-2.134	-2.134	-2.134	-2.134	-2.132	-2.132	-2.130	-2.129	-2.126	-2.124	-2.121	-2.119	-2.115	-2.111	-2.109	-2.105	-2.100	-2.095	-2.090	-2.084	-2.078	-2.071	-2.065	-2.058	-2.049	-2.041	-2.033	-2.022	-2.014	-2.002	-1.992	-1.981	-1.970	-1.958	-1.945	-1.932	-1.919	-1.905	-1.890	-1.876	-1.861	-1.846	-1.831	-1.816	-1.800	-1.784	-1.768	-1.751	-1.736	-1.719	-1.704	-1.689	-1.672	-1.658	-1.642	-1.629	-1.612	-1.599	-1.586	-1.572	-1.560	-1.549	-1.536	-1.525	-1.515	-1.505	-1.496	-1.488	-1.480	-1.472	-1.466	-1.461	-1.455	-1.451	-1.448	-1.446	-1.442	-1.442	-1.441	-1.441	-1.441	-1.442	-1.442	-1.445	-1.446	-1.450	-1.452	-1.458	-1.461	-1.464	-1.470	-1.474	-1.478	-1.484	-1.488	-1.492	-1.498	-1.502	-1.508	-1.514	-1.518	-1.522	-1.529	-1.532	-1.538	-1.541	-1.548	-1.550	-1.555	-1.559	-1.562	-1.568	-1.570	-1.574	-1.576	-1.580	-1.582	-1.585	-1.589	-1.590	-1.594	-1.595	-1.598	-1.600	-1.604	-1.605	-1.608	-1.610	-1.611	-1.615	-1.618	-1.621	-1.624	-1.626	-1.631	-1.635	-1.638	-1.641	-1.646	-1.651	-1.655	-1.660	-1.665	-1.670	-1.676	-1.682	-1.689	-1.695	-1.701	-1.709	-1.716	-1.724	-1.731	-1.739	-1.748	-1.756	-1.766	-1.775	-1.785	-1.795	-1.805	-1.814	-1.825	-1.835	-1.846	-1.858	-1.868	-1.879	-1.890	-1.901	-1.912	-1.924	-1.935	-1.946	-1.956	-1.968	-1.978	-1.989	-1.999	-2.009	-2.019	-2.029	-2.038	-2.046	-2.054	-2.062	-2.070	-2.076	-2.082	-2.089	-2.094	-2.099	-2.101	-2.105	-2.108	-2.109	-2.110	-2.110	-2.109	-2.108	-2.105	-2.101	-2.096	-2.091	-2.085	-2.078	-2.070	-2.061	-2.052	-2.041	-2.030	-2.019	-2.005	-1.991	-1.978	-1.964	-1.946	-1.931	-1.915	-1.896	-1.879	-1.861	-1.842	-1.824	-1.804	-1.785	-1.765	-1.746	-1.728	-1.709	-1.689	-1.670	-1.652	-1.634	-1.616	-1.599	-1.582	-1.566	-1.551	-1.538	-1.522	-1.510	-1.498	-1.488	-1.478	-1.468	-1.460	-1.454	-1.448	-1.444	-1.440	-1.439	-1.439	-1.440	-1.441	-1.444	-1.450	-1.456	-1.464	-1.472	-1.482	-1.494	-1.506	-1.521	-1.536	-1.552	-1.570	-1.588	-1.606	-1.626	-1.648	-1.669	-1.691	-1.715	-1.738	-1.762	-1.786	-1.811	-1.835	-1.860	-1.885	-1.910	-1.935	-1.960	-1.984	-2.007	-2.031	-2.052	-2.075	-2.096	-2.116	-2.138	-2.155	-2.172	-2.189	-2.204	-2.218	-2.230	-2.241	-2.251	-2.259	-2.265	-2.271	-2.275	-2.278	-2.278	-2.276	-2.272	-2.268	-2.262	-2.255	-2.246	-2.236	-2.224	-2.209	-2.195	-2.179	-2.160	-2.141	-2.121	-2.100	-2.078	-2.056	-2.033	-2.007	-1.981	-1.956	-1.929	-1.901	-1.874	-1.846	-1.819	-1.791	-1.762	-1.734	-1.706	-1.680	-1.651	-1.626	-1.600	-1.574	-1.550	-1.526	-1.502	-1.480	-1.460	-1.439	-1.420	-1.401	-1.384	-1.368	-1.354	-1.340	-1.329	-1.318	-1.306	-1.299	-1.291	-1.285	-1.280	-1.276	-1.274	-1.271	-1.272	-1.272	-1.275	-1.278	-1.281	-1.286	-1.291	-1.298	-1.305	-1.312	-1.321	-1.331	-1.340	-1.350	-1.361	-1.372	-1.384	-1.395	-1.408	-1.420	-1.431	-1.444	-1.456	-1.468	-1.480	-1.492	-1.505	-1.516	-1.528	-1.539	-1.550	-1.561	-1.571	-1.582	-1.592	-1.601	-1.610	-1.619	-1.628	-1.635	-1.642	-1.650	-1.656	-1.664	-1.669	-1.674	-1.680	-1.684	-1.689	-1.692	-1.696	-1.700	-1.701	-1.705	-1.706	-1.709	-1.710	-1.711	-1.712	-1.712	-1.714	-1.714	-1.712	-1.712	-1.712	-1.711	-1.711	-1.710	-1.710	-1.709	-1.706	-1.705	-1.704	-1.701	-1.700	-1.698	-1.695	-1.692	-1.690	-1.688	-1.686	-1.684	-1.681	-1.679	-1.676	-1.675	-1.671	-1.669	-1.668	-1.666	-1.664	-1.662	-1.661	-1.658	-1.658	-1.656	-1.655	-1.654	-1.654	-1.654	-1.654	-1.655	-1.654	-1.655	-1.656	-1.659	-1.660	-1.662	-1.664	-1.666	-1.670	-1.674	-1.678	-1.681	-1.686	-1.691	-1.696	-1.701	-1.708	-1.714	-1.720	-1.728	-1.735	-1.741	-1.749	-1.758	-1.764	-1.772	-1.780	-1.789	-1.796	-1.805	-1.812	-1.821	-1.829	-1.836	-1.844	-1.850	-1.858	-1.864	-1.870	-1.875	-1.880	-1.885	-1.889	-1.891	-1.895	-1.898	-1.898	-1.898	-1.896	-1.896	-1.894	-1.889	-1.885	-1.880	-1.875	-1.868	-1.860	-1.850	-1.840	-1.829	-1.816	-1.804	-1.789	-1.772	-1.756	-1.740	-1.721	-1.702	-1.682	-1.661	-1.639	-1.618	-1.594	-1.570	-1.545	-1.519	-1.494	-1.468	-1.439	-1.412	-1.385	-1.358	-1.329	-1.301	-1.271	-1.244	-1.214	-1.186	-1.156	-1.129	-1.100	-1.072	-1.045	-1.019	-0.991	-0.965	-0.939	-0.915	-0.889	-0.865	-0.842	-0.820	-0.799	-0.778	-0.758	-0.739	-0.720	-0.702	-0.686	-0.671	-0.658	-0.644	-0.631	-0.620	-0.609	-0.600	-0.592	-0.584	-0.579	-0.572	-0.569	-0.565	-0.562	-0.561	-0.560	-0.561	-0.561	-0.562	-0.565	-0.569	-0.574	-0.578	-0.582	-0.588	-0.594	-0.599	-0.605	-0.614	-0.620	-0.628	-0.634	-0.640	-0.649	-0.656	-0.662	-0.669	-0.676	-0.682	-0.688	-0.694	-0.699	-0.704	-0.709	-0.711	-0.715	-0.718	-0.720	-0.721	-0.722	-0.722	-0.722	-0.722	-0.721	-0.719	-0.716	-0.711	-0.708	-0.702	-0.698	-0.691	-0.685	-0.679	-0.670	-0.664	-0.655	-0.646	-0.638	-0.628	-0.619	-0.609	-0.599	-0.589	-0.578	-0.568	-0.558	-0.548	-0.538	-0.528	-0.518	-0.507	-0.499	-0.489	-0.480	-0.472	-0.464	-0.456	-0.449	-0.441	-0.436	-0.430	-0.426	-0.421	-0.418	-0.414	-0.412	-0.410	-0.409	-0.409	-0.408	-0.409	-0.410	-0.412	-0.414	-0.418	-0.421	-0.425	-0.429	-0.434	-0.439	-0.445	-0.451	-0.458	-0.464	-0.471	-0.479	-0.486	-0.494	-0.501	-0.509	-0.516	-0.525	-0.532	-0.541	-0.549	-0.556	-0.564	-0.570	-0.578	-0.585	-0.590	-0.596	-0.601	-0.608	-0.611	-0.615	-0.619	-0.621	-0.625	-0.626	-0.628	-0.628	-0.628	-0.629	-0.628	-0.625	-0.622	-0.619	-0.615	-0.611	-0.608	-0.602	-0.596	-0.590	-0.585	-0.578	-0.570	-0.562	-0.555	-0.546	-0.538	-0.529	-0.520	-0.511	-0.501	-0.492	-0.481	-0.472	-0.464	-0.454	-0.445	-0.436	-0.428	-0.419	-0.411	-0.402	-0.396	-0.389	-0.381	-0.376	-0.370	-0.365	-0.360	-0.356	-0.354	-0.350	-0.348	-0.346	-0.346	-0.345	-0.345	-0.346	-0.348	-0.349	-0.351	-0.355	-0.359	-0.362	-0.368	-0.372	-0.379	-0.385	-0.390	-0.398	-0.405	-0.412	-0.420	-0.430	-0.439	-0.446	-0.456	-0.466	-0.476	-0.486	-0.496	-0.505	-0.515	-0.526	-0.536	-0.546	-0.556	-0.568	-0.579	-0.589	-0.598	-0.608	-0.618	-0.628	-0.638	-0.646	-0.656	-0.664	-0.672	-0.681	-0.691	-0.699	-0.706	-0.714	-0.721	-0.728	-0.734	-0.741	-0.748	-0.752	-0.759	-0.764	-0.768	-0.772	-0.776	-0.780	-0.782	-0.786	-0.789	-0.791	-0.794	-0.794	-0.795	-0.796	-0.798	-0.796	-0.796	-0.795	-0.794	-0.792	-0.790	-0.788	-0.785	-0.782	-0.779	-0.775	-0.771	-0.769	-0.764	-0.760	-0.755	-0.750	-0.745	-0.740	-0.735	-0.730	-0.725	-0.719	-0.714	-0.709	-0.704	-0.699	-0.694	-0.689	-0.684	-0.680	-0.675	-0.671	-0.668	-0.664	-0.661	-0.658	-0.655	-0.652	-0.650	-0.649	-0.646	-0.646	-0.646	-0.646	-0.646	-0.646	-0.648	-0.650	-0.651	-0.654	-0.658	-0.661	-0.665	-0.670	-0.675	-0.681	-0.686	-0.694	-0.700	-0.708	-0.716	-0.726	-0.735	-0.745	-0.755	-0.766	-0.778	-0.790	-0.802	-0.816	-0.830	-0.844	-0.859	-0.874	-0.890	-0.906	-0.922	-0.940	-0.958	-0.976	-0.995	-1.015	-1.034	-1.054	-1.074	-1.094	-1.115	-1.136	-1.158	-1.179	-1.200	-1.221	-1.242	-1.265	-1.286	-1.308	-1.328	-1.348	-1.368	-1.388	-1.408	-1.425	-1.444	-1.461	-1.479	-1.495	-1.510	-1.525	-1.539	-1.551	-1.564	-1.574	-1.584	-1.591	-1.600	-1.606	-1.611	-1.615	-1.618	-1.619	-1.619	-1.618	-1.615	-1.611	-1.606	-1.600	-1.592	-1.585	-1.575	-1.565	-1.552	-1.539	-1.524	-1.509	-1.492	-1.475	-1.456	-1.438	-1.418	-1.398	-1.376	-1.354	-1.332	-1.309	-1.286	-1.262	-1.239	-1.214	-1.191	-1.166	-1.142	-1.119	-1.094	-1.070	-1.048	-1.025	-1.001	-0.980	-0.958	-0.936	-0.915	-0.895	-0.875	-0.856	-0.838	-0.820	-0.804	-0.788	-0.772	-0.758	-0.745	-0.731	-0.719	-0.709	-0.696	-0.688	-0.679	-0.671	-0.664	-0.658	-0.650	-0.645	-0.640	-0.638	-0.634	-0.631	-0.629	-0.628	-0.626	-0.625	-0.625	-0.625	-0.625	-0.626	-0.628	-0.628	-0.630	-0.630	-0.632	-0.634	-0.635	-0.636	-0.638	-0.639	-0.639	-0.640	-0.641	-0.641	-0.641	-0.640	-0.640	-0.639	-0.638	-0.635	-0.632	-0.630	-0.626	-0.621	-0.618	-0.612	-0.608	-0.601	-0.595	-0.590	-0.582	-0.574	-0.566	-0.559	-0.549	-0.540	-0.531	-0.521	-0.511	-0.501	-0.492	-0.481	-0.471	-0.461	-0.451	-0.441	-0.431	-0.421	-0.410	-0.400	-0.391	-0.382	-0.372	-0.364	-0.355	-0.348	-0.340	-0.332	-0.325	-0.319	-0.314	-0.308	-0.304	-0.299	-0.294	-0.291	-0.289	-0.286	-0.285	-0.282	-0.282	-0.281	-0.281	-0.282	-0.284	-0.284	-0.286	-0.289	-0.291	-0.292	-0.296	-0.299	-0.301	-0.305	-0.309	-0.312	-0.316	-0.319	-0.322	-0.326	-0.329	-0.331	-0.334	-0.336	-0.340	-0.341	-0.342	-0.344	-0.345	-0.346	-0.346	-0.344	-0.344	-0.342	-0.340	-0.338	-0.334	-0.330	-0.325	-0.320	-0.314	-0.308	-0.300	-0.291	-0.284	-0.275	-0.265	-0.254	-0.242	-0.230	-0.219	-0.205	-0.191	-0.178	-0.162	-0.148	-0.131	-0.114	-0.098	-0.080	-0.062	-0.044	-0.025	-0.006	0.012	0.032	0.052	0.071	0.092	0.112	0.134	0.154	0.174	0.192	0.212	0.232	0.252	0.272	0.291	0.309	0.328	0.346	0.362	0.379	0.395	0.411	0.426	0.440	0.455	0.466	0.480	0.490	0.501	0.511	0.519	0.528	0.534	0.540	0.545	0.549	0.551	0.554	0.555	0.555	0.554	0.551	0.549	0.546	0.540	0.536	0.529	0.522	0.514	0.505	0.496	0.485	0.474	0.461	0.448	0.435	0.420	0.405	0.389	0.374	0.356	0.339	0.320	0.301	0.284	0.264	0.244	0.222	0.202	0.182	0.161	0.139	0.118	0.094	0.071	0.049	0.026	0.002	-0.020	-0.044	-0.068	-0.091	-0.115	-0.139	-0.162	-0.188	-0.211	-0.236	-0.260	-0.285	-0.309	-0.334	-0.356	-0.381	-0.405	-0.429	-0.452	-0.476	-0.500	-0.524	-0.546	-0.569	-0.591	-0.614	-0.635	-0.656	-0.678	-0.698	-0.716	-0.736	-0.755	-0.772	-0.791	-0.809	-0.825	-0.840	-0.855	-0.870	-0.882	-0.895	-0.908	-0.919	-0.929	-0.939	-0.948	-0.955	-0.960	-0.968	-0.972	-0.976	-0.979	-0.981	-0.982	-0.982	-0.982	-0.981	-0.979	-0.975	-0.971	-0.966	-0.961	-0.955	-0.948	-0.941	-0.934	-0.925	-0.916	-0.906	-0.898	-0.888	-0.876	-0.865	-0.854	-0.842	-0.831	-0.820	-0.808	-0.796	-0.784	-0.772	-0.761	-0.749	-0.738	-0.726	-0.715	-0.705	-0.694	-0.682	-0.674	-0.664	-0.654	-0.646	-0.638	-0.629	-0.621	-0.614	-0.606	-0.600	-0.595	-0.589	-0.584	-0.579	-0.574	-0.570	-0.565	-0.561	-0.560	-0.556	-0.554	-0.551	-0.549	-0.548	-0.546	-0.545	-0.544	-0.542	-0.541	-0.539	-0.539	-0.538	-0.538	-0.536	-0.535	-0.534	-0.531	-0.530	-0.529	-0.528	-0.525	-0.522	-0.521	-0.518	-0.515	-0.511	-0.507	-0.504	-0.499	-0.495	-0.490	-0.484	-0.479	-0.472	-0.466	-0.460	-0.454	-0.446	-0.439	-0.431	-0.424	-0.416	-0.406	-0.399	-0.390	-0.381	-0.372	-0.364	-0.355	-0.345	-0.338	-0.329	-0.320	-0.311	-0.305	-0.296	-0.289	-0.282	-0.276	-0.269	-0.264	-0.259	-0.254	-0.250	-0.248	-0.245	-0.242	-0.242	-0.241	-0.241	-0.242	-0.245	-0.248	-0.251	-0.255	-0.260	-0.266	-0.272	-0.281	-0.289	-0.298	-0.306	-0.316	-0.328	-0.339	-0.350	-0.362	-0.375	-0.388	-0.401	-0.414	-0.428	-0.441	-0.455	-0.469	-0.482	-0.495	-0.507	-0.520	-0.534	-0.545	-0.556	-0.568	-0.578	-0.588	-0.596	-0.605	-0.611	-0.619	-0.622	-0.629	-0.632	-0.635	-0.638	-0.638	-0.639	-0.638	-0.635	-0.632	-0.630	-0.625	-0.620	-0.612	-0.606	-0.598	-0.589	-0.581	-0.570	-0.560	-0.549	-0.536	-0.525	-0.511	-0.499	-0.485	-0.471	-0.459	-0.445	-0.431	-0.418	-0.402	-0.389	-0.376	-0.362	-0.349	-0.335	-0.322	-0.310	-0.299	-0.288	-0.275	-0.265	-0.254	-0.245	-0.235	-0.226	-0.218	-0.210	-0.202	-0.195	-0.188	-0.181	-0.176	-0.171	-0.166	-0.161	-0.158	-0.155	-0.152	-0.150	-0.148	-0.146	-0.144	-0.142	-0.141	-0.141	-0.141	-0.140	-0.141	-0.141	-0.142	-0.142	-0.144	-0.145	-0.146	-0.148	-0.149	-0.151	-0.151	-0.154	-0.156	-0.159	-0.159	-0.162	-0.165	-0.166	-0.169	-0.171	-0.174	-0.178	-0.179	-0.182	-0.184	-0.186	-0.188	-0.190	-0.191	-0.194	-0.196	-0.198	-0.199	-0.200	-0.201	-0.202	-0.202	-0.202	-0.202	-0.201	-0.201	-0.200	-0.199	-0.198	-0.194	-0.191	-0.189	-0.185	-0.180	-0.176	-0.170	-0.165	-0.159	-0.151	-0.145	-0.138	-0.129	-0.119	-0.110	-0.100	-0.091	-0.079	-0.069	-0.056	-0.044	-0.031	-0.019	-0.005	0.010	0.025	0.039	0.052	0.068	0.084	0.099	0.114	0.131	0.146	0.161	0.178	0.192	0.208	0.222	0.239	0.254	0.269	0.282	0.298	0.311	0.325	0.339	0.350	0.364	0.375	0.388	0.398	0.409	0.420	0.429	0.438	0.448	0.454	0.461	0.469	0.475	0.482	0.488	0.492	0.498	0.501	0.506	0.509	0.512	0.515	0.516	0.518	0.520	0.520	0.520	0.521	0.520	0.521	0.520	0.519	0.519	0.516	0.516	0.514	0.511	0.509	0.507	0.504	0.501	0.499	0.496	0.492	0.490	0.486	0.482	0.480	0.476	0.472	0.470	0.466	0.461	0.458	0.455	0.451	0.448	0.444	0.439	0.436	0.432	0.430	0.426	0.422	0.420	0.418	0.414	0.412	0.409	0.408	0.405	0.402	0.400	0.399	0.399	0.398	0.396	0.396	0.396	0.396	0.398	0.399	0.401	0.402	0.405	0.408	0.411	0.414	0.418	0.422	0.428	0.432	0.439	0.445	0.452	0.460	0.469	0.476	0.485	0.495	0.502	0.514	0.524	0.535	0.545	0.558	0.569	0.580	0.592	0.605	0.616	0.630	0.642	0.655	0.668	0.680	0.692	0.705	0.718	0.730	0.742	0.754	0.765	0.776	0.786	0.796	0.806	0.816	0.825	0.832	0.841	0.849	0.855	0.861	0.868	0.872	0.878	0.880	0.884	0.888	0.890	0.891	0.892	0.892	0.892	0.891	0.890	0.890	0.886	0.882	0.880	0.876	0.872	0.868	0.864	0.859	0.852	0.848	0.841	0.836	0.829	0.821	0.815	0.808	0.802	0.795	0.788	0.780	0.774	0.766	0.760	0.752	0.746	0.740	0.732	0.726	0.720	0.712	0.708	0.701	0.695	0.690	0.685	0.680	0.675	0.671	0.666	0.661	0.659	0.654	0.651	0.648	0.644	0.641	0.638	0.636	0.634	0.631	0.629	0.628	0.626	0.624	0.624	0.622	0.621	0.620	0.620	0.619	0.619	0.619	0.619	0.619	0.620	0.620	0.620	0.621	0.622	0.622	0.624	0.625	0.626	0.628	0.628	0.629	0.629	0.631	0.631	0.632	0.632	0.634	0.634	0.634	0.634	0.635	0.634	0.635	0.635	0.635	0.634	0.634	0.632	0.631	0.630	0.630	0.628	0.628	0.626	0.624	0.622	0.621	0.620	0.619	0.616	0.615	0.614	0.612	0.611	0.610	0.609	0.609	0.609	0.609	0.609	0.609	0.609	0.610	0.612	0.614	0.616	0.619	0.621	0.625	0.629	0.632	0.638	0.642	0.649	0.656	0.661	0.669	0.676	0.684	0.691	0.701	0.709	0.719	0.728	0.738	0.748	0.758	0.768	0.778	0.788	0.798	0.808	0.818	0.828	0.836	0.846	0.855	0.864	0.871	0.880	0.886	0.892	0.899	0.904	0.909	0.912	0.916	0.918	0.920	0.921	0.921	0.920	0.918	0.915	0.911	0.908	0.902	0.896	0.888	0.880	0.871	0.860	0.850	0.840	0.826	0.815	0.801	0.788	0.772	0.758	0.742	0.726	0.710	0.694	0.676	0.659	0.641	0.622	0.605	0.586	0.570	0.551	0.534	0.516	0.499	0.482	0.465	0.449	0.434	0.418	0.402	0.388	0.372	0.359	0.345	0.332	0.320	0.309	0.298	0.288	0.278	0.269	0.260	0.252	0.245	0.239	0.232	0.228	0.221	0.219	0.214	0.210	0.208	0.205	0.202	0.202	0.200	0.199	0.199	0.199	0.199	0.199	0.199	0.199	0.200	0.200	0.201	0.201	0.202	0.204	0.204	0.205	0.205	0.206	0.206	0.206	0.208	0.208	0.206	0.206	0.206	0.205	0.205	0.204	0.202	0.200	0.199	0.198	0.196	0.194	0.191	0.189	0.186	0.184	0.182	0.179	0.178	0.175	0.172	0.170	0.168	0.166	0.164	0.162	0.161	0.160	0.159	0.158	0.158	0.156	0.158	0.159	0.160	0.161	0.165	0.168	0.171	0.175	0.180	0.186	0.191	0.200	0.206	0.216	0.225	0.236	0.248	0.259	0.272	0.286	0.300	0.316	0.334	0.351	0.369	0.389	0.409	0.430	0.451	0.472	0.496	0.520	0.545	0.571	0.596	0.622	0.649	0.676	0.704	0.732	0.760	0.789	0.818	0.846	0.874	0.902	0.931	0.960	0.988	1.015	1.042	1.070	1.096	1.121	1.146	1.171	1.195	1.218	1.240	1.260	1.281	1.299	1.318	1.334	1.349	1.364	1.378	1.389	1.400	1.409	1.418	1.424	1.429	1.434	1.436	1.439	1.439	1.439	1.436	1.432	1.428	1.424	1.416	1.409	1.400	1.390	1.379	1.368	1.355	1.342	1.329	1.315	1.299	1.284	1.268	1.251	1.234	1.216	1.200	1.182	1.165	1.148	1.129	1.111	1.094	1.076	1.060	1.042	1.026	1.010	0.995	0.979	0.964	0.950	0.935	0.922	0.909	0.896	0.885	0.874	0.864	0.854	0.845	0.838	0.830	0.822	0.816	0.811	0.808	0.802	0.800	0.796	0.792	0.791	0.790	0.789	0.789	0.788	0.788	0.789	0.790	0.791	0.792	0.794	0.798	0.799	0.801	0.802	0.805	0.808	0.810	0.811	0.814	0.816	0.818	0.819	0.820	0.821	0.821	0.821	0.821	0.820	0.818	0.816	0.815	0.811	0.808	0.802	0.799	0.792	0.788	0.780	0.772	0.765	0.755	0.745	0.735	0.724	0.711	0.699	0.685	0.671	0.655	0.640	0.624	0.606	0.588	0.569	0.549	0.529	0.507	0.486	0.462	0.439	0.414	0.389	0.364	0.336	0.309	0.281	0.252	0.224	0.194	0.162	0.131	0.099	0.066	0.032	0.000	-0.035	-0.070	-0.105	-0.142	-0.178	-0.215	-0.252	-0.291	-0.329	-0.366	-0.406	-0.445	-0.485	-0.524	-0.562	-0.602	-0.641	-0.681	-0.722	-0.760	-0.800	-0.840	-0.879	-0.918	-0.956	-0.994	-1.031	-1.070	-1.106	-1.144	-1.179	-1.214	-1.249	-1.282	-1.315	-1.348	-1.379	-1.410	-1.439	-1.468	-1.496	-1.522	-1.549	-1.575	-1.599	-1.621	-1.644	-1.664	-1.684	-1.701	-1.720	-1.736	-1.750	-1.765	-1.779	-1.791	-1.802	-1.812	-1.822	-1.830	-1.838	-1.844	-1.850	-1.854	-1.858	-1.860	-1.862	-1.865	-1.866	-1.866	-1.866	-1.866	-1.864	-1.862	-1.860	-1.858	-1.854	-1.851	-1.849	-1.844	-1.840	-1.836	-1.832	-1.829	-1.824	-1.820	-1.816	-1.811	-1.808	-1.804	-1.800	-1.795	-1.792	-1.789	-1.785	-1.782	-1.780	-1.776	-1.774	-1.771	-1.770	-1.768	-1.766	-1.765	-1.764	-1.764	-1.762	-1.762	-1.761	-1.761	-1.762	-1.762	-1.762	-1.764	-1.764	-1.766	-1.766	-1.768	-1.769	-1.770	-1.771	-1.774	-1.775	-1.776	-1.778	-1.778	-1.780	-1.781	-1.782	-1.784	-1.785	-1.786	-1.786	-1.788	-1.788	-1.789	-1.790	-1.790	-1.790	-1.790	-1.790	-1.790	-1.790	-1.789	-1.790	-1.789	-1.789	-1.789	-1.789	-1.788	-1.788	-1.786	-1.786	-1.788	-1.788	-1.788	-1.788	-1.789	-1.790	-1.791	-1.794	-1.795	-1.798	-1.800	-1.804	-1.808	-1.811	-1.815	-1.820	-1.825	-1.831	-1.838	-1.844	-1.852	-1.860	-1.869	-1.878	-1.888	-1.898	-1.909	-1.921	-1.934	-1.946	-1.960	-1.974	-1.989	-2.004	-2.020	-2.038	-2.055	-2.072	-2.091	-2.111	-2.131	-2.151	-2.172	-2.194	-2.216	-2.238	-2.261	-2.284	-2.308	-2.332	-2.356	-2.381	-2.406	-2.432	-2.458	-2.484	-2.510	-2.536	-2.562	-2.589	-2.616	-2.644	-2.670	-2.698	-2.724	-2.751	-2.778	-2.804	-2.831	-2.858	-2.884	-2.909	-2.935	-2.961	-2.986	-3.011	-3.035	-3.059	-3.081	-3.104	-3.126	-3.149	-3.169	-3.190	-3.209	-3.228	-3.246	-3.262	-3.279	-3.294	-3.308	-3.320	-3.334	-3.344	-3.355	-3.362	-3.370	-3.378	-3.382	-3.388	-3.390	-3.392	-3.394	-3.392	-3.390	-3.389	-3.382	-3.378	-3.370	-3.361	-3.352	-3.341	-3.329	-3.316	-3.300	-3.285	-3.268	-3.249	-3.228	-3.208	-3.185	-3.161	-3.138	-3.111	-3.085	-3.058	-3.029	-2.998	-2.968	-2.935	-2.902	-2.869	-2.834	-2.798	-2.761	-2.724	-2.685	-2.646	-2.608	-2.566	-2.525	-2.482	-2.440	-2.398	-2.352	-2.308	-2.262	-2.216	-2.169	-2.122	-2.074	-2.026	-1.976	-1.928	-1.878	-1.826	-1.775	-1.724	-1.671	-1.619	-1.565	-1.510	-1.458	-1.402	-1.348	-1.292	-1.236	-1.180	-1.124	-1.069	-1.012	-0.955	-0.899	-0.841	-0.785	-0.729	-0.671	-0.615	-0.559	-0.502	-0.445	-0.390	-0.334	-0.279	-0.224	-0.170	-0.116	-0.064	-0.012	0.039	0.089	0.138	0.186	0.232	0.278	0.322	0.365	0.408	0.448	0.486	0.522	0.558	0.592	0.624	0.654	0.684	0.710	0.734	0.756	0.779	0.798	0.814	0.830	0.841	0.852	0.861	0.868	0.871	0.875	0.874	0.872	0.869	0.862	0.855	0.845	0.832	0.820	0.804	0.786	0.766	0.745	0.722	0.698	0.671	0.644	0.614	0.584	0.552	0.519	0.484	0.450	0.412	0.375	0.338	0.298	0.259	0.219	0.179	0.136	0.096	0.054	0.012	-0.029	-0.071	-0.112	-0.155	-0.195	-0.236	-0.278	-0.316	-0.355	-0.392	-0.430	-0.466	-0.502	-0.536	-0.570	-0.601	-0.632	-0.661	-0.689	-0.715	-0.741	-0.765	-0.786	-0.809	-0.826	-0.844	-0.861	-0.875	-0.888	-0.899	-0.909	-0.918	-0.922	-0.928	-0.932	-0.934	-0.935	-0.934	-0.932	-0.930	-0.925	-0.920	-0.914	-0.906	-0.899	-0.890	-0.880	-0.870	-0.859	-0.849	-0.838	-0.825	-0.814	-0.802	-0.791	-0.779	-0.769	-0.759	-0.749	-0.739	-0.730	-0.721	-0.714	-0.708	-0.701	-0.698	-0.695	-0.692	-0.691	-0.692	-0.694	-0.698	-0.702	-0.710	-0.718	-0.728	-0.739	-0.752	-0.766	-0.782	-0.801	-0.820	-0.842	-0.865	-0.889	-0.915	-0.944	-0.972	-1.004	-1.036	-1.069	-1.105	-1.140	-1.179	-1.218	-1.258	-1.298	-1.340	-1.382	-1.426	-1.470	-1.515	-1.560	-1.606	-1.652	-1.699	-1.745	-1.792	-1.840	-1.888	-1.935	-1.981	-2.027	-2.074	-2.120	-2.165	-2.210	-2.254	-2.296	-2.339	-2.380	-2.421	-2.460	-2.499	-2.535	-2.572	-2.606	-2.640	-2.674	-2.704	-2.734	-2.761	-2.789	-2.814	-2.838	-2.860	-2.880	-2.900	-2.918	-2.932	-2.948	-2.961	-2.974	-2.984	-2.991	-2.999	-3.005	-3.009	-3.012	-3.014	-3.014	-3.012	-3.011	-3.009	-3.004	-2.999	-2.992	-2.985	-2.978	-2.968	-2.958	-2.948	-2.936	-2.925	-2.911	-2.899	-2.886	-2.871	-2.859	-2.844	-2.829	-2.816	-2.801	-2.786	-2.772	-2.758	-2.744	-2.730	-2.716	-2.702	-2.690	-2.675	-2.664	-2.651	-2.640	-2.629	-2.620	-2.610	-2.600	-2.591	-2.585	-2.578	-2.571	-2.565	-2.560	-2.558	-2.554	-2.551	-2.550	-2.549	-2.548	-2.549	-2.551	-2.552	-2.556	-2.560	-2.565	-2.571	-2.578	-2.584	-2.591	-2.600	-2.609	-2.619	-2.630	-2.640	-2.652	-2.664	-2.678	-2.691	-2.705	-2.719	-2.735	-2.749	-2.765	-2.781	-2.798	-2.814	-2.831	-2.848	-2.865	-2.881	-2.900	-2.918	-2.935	-2.954	-2.971	-2.989	-3.006	-3.025	-3.041	-3.060	-3.076	-3.092	-3.109	-3.125	-3.141	-3.158	-3.172	-3.188	-3.202	-3.216	-3.229	-3.242	-3.255	-3.268	-3.279	-3.289	-3.300	-3.310	-3.320	-3.328	-3.336	-3.344	-3.351	-3.359	-3.364	-3.369	-3.374	-3.379	-3.382	-3.385	-3.388	-3.390	-3.391	-3.391	-3.391	-3.391	-3.391	-3.390	-3.388	-3.386	-3.384	-3.381	-3.376	-3.372	-3.369	-3.365	-3.360	-3.354	-3.349	-3.344	-3.338	-3.332	-3.325	-3.319	-3.312	-3.305	-3.299	-3.292	-3.285	-3.279	-3.271	-3.265	-3.259	-3.251	-3.245	-3.238	-3.231	-3.225	-3.219	-3.212	-3.206	-3.201	-3.195	-3.190	-3.185	-3.179	-3.175	-3.170	-3.165	-3.160	-3.156	-3.152	-3.148	-3.142	-3.139	-3.134	-3.129	-3.124	-3.120	-3.114	-3.109	-3.102	-3.098	-3.090	-3.084	-3.076	-3.069	-3.060	-3.051	-3.041	-3.030	-3.019	-3.008	-2.994	-2.981	-2.966	-2.950	-2.934	-2.916	-2.898	-2.879	-2.859	-2.838	-2.816	-2.792	-2.769	-2.742	-2.718	-2.690	-2.664	-2.635	-2.606	-2.575	-2.545	-2.515	-2.482	-2.451	-2.419	-2.386	-2.355	-2.322	-2.289	-2.258	-2.224	-2.192	-2.161	-2.131	-2.100	-2.071	-2.041	-2.014	-1.986	-1.961	-1.935	-1.912	-1.889	-1.868	-1.848	-1.829	-1.811	-1.795	-1.780	-1.768	-1.756	-1.746	-1.738	-1.731	-1.726	-1.722	-1.720	-1.719	-1.720	-1.721	-1.724	-1.729	-1.734	-1.741	-1.749	-1.756	-1.766	-1.776	-1.788	-1.799	-1.811	-1.822	-1.836	-1.850	-1.862	-1.878	-1.891	-1.905	-1.918	-1.932	-1.945	-1.959	-1.971	-1.984	-1.996	-2.007	-2.019	-2.029	-2.039	-2.049	-2.056	-2.065	-2.071	-2.079	-2.085	-2.091	-2.095	-2.099	-2.104	-2.106	-2.108	-2.110	-2.109	-2.110	-2.110	-2.110	-2.108	-2.106	-2.104	-2.101	-2.099	-2.096	-2.092	-2.088	-2.082	-2.079	-2.072	-2.069	-2.062	-2.058	-2.051	-2.046	-2.039	-2.033	-2.025	-2.019	-2.013	-2.005	-1.998	-1.990	-1.982	-1.974	-1.966	-1.958	-1.949	-1.939	-1.929	-1.921	-1.911	-1.900	-1.890	-1.879	-1.869	-1.856	-1.845	-1.832	-1.820	-1.808	-1.795	-1.781	-1.768	-1.754	-1.740	-1.726	-1.710	-1.696	-1.681	-1.666	-1.650	-1.635	-1.620	-1.605	-1.590	-1.575	-1.559	-1.542	-1.529	-1.514	-1.499	-1.485	-1.471	-1.458	-1.444	-1.430	-1.419	-1.405	-1.394	-1.382	-1.372	-1.361	-1.351	-1.341	-1.332	-1.324	-1.315	-1.308	-1.301	-1.295	-1.289	-1.284	-1.279	-1.275	-1.270	-1.266	-1.262	-1.260	-1.258	-1.256	-1.255	-1.254	-1.252	-1.251	-1.250	-1.251	-1.251	-1.251	-1.251	-1.250	-1.251	-1.251	-1.251	-1.252	-1.252	-1.252	-1.254	-1.255	-1.256	-1.256	-1.256	-1.258	-1.259	-1.259	-1.260	-1.260	-1.262	-1.262	-1.262	-1.264	-1.265	-1.265	-1.266	-1.268	-1.269	-1.269	-1.271	-1.272	-1.275	-1.276	-1.279	-1.280	-1.284	-1.288	-1.290	-1.292	-1.298	-1.301	-1.306	-1.311	-1.316	-1.321	-1.328	-1.334	-1.341	-1.349	-1.356	-1.362	-1.371	-1.380	-1.390	-1.399	-1.409	-1.420	-1.431	-1.441	-1.452	-1.465	-1.478	-1.490	-1.502	-1.516	-1.530	-1.544	-1.558	-1.571	-1.586	-1.602	-1.618	-1.632	-1.648	-1.664	-1.679	-1.695	-1.710	-1.726	-1.742	-1.758	-1.772	-1.788	-1.804	-1.819	-1.834	-1.848	-1.861	-1.876	-1.890	-1.902	-1.916	-1.928	-1.939	-1.950	-1.960	-1.970	-1.980	-1.988	-1.996	-2.002	-2.009	-2.013	-2.018	-2.021	-2.022	-2.025	-2.024	-2.024	-2.022	-2.019	-2.015	-2.010	-2.005	-1.999	-1.991	-1.981	-1.971	-1.960	-1.949	-1.938	-1.922	-1.910	-1.894	-1.879	-1.861	-1.845	-1.828	-1.809	-1.791	-1.771	-1.751	-1.732	-1.712	-1.692	-1.672	-1.654	-1.632	-1.614	-1.594	-1.574	-1.556	-1.538	-1.520	-1.504	-1.488	-1.472	-1.458	-1.444	-1.431	-1.420	-1.409	-1.400	-1.391	-1.385	-1.379	-1.375	-1.371	-1.370	-1.370	-1.370	-1.372	-1.378	-1.381	-1.389	-1.396	-1.406	-1.418	-1.430	-1.442	-1.456	-1.472	-1.490	-1.506	-1.526	-1.546	-1.566	-1.588	-1.610	-1.632	-1.656	-1.679	-1.704	-1.729	-1.752	-1.778	-1.802	-1.826	-1.851	-1.875	-1.899	-1.921	-1.945	-1.966	-1.989	-2.009	-2.029	-2.047	-2.066	-2.082	-2.099	-2.112	-2.126	-2.139	-2.150	-2.160	-2.166	-2.174	-2.179	-2.184	-2.185	-2.188	-2.185	-2.184	-2.180	-2.176	-2.169	-2.160	-2.152	-2.141	-2.129	-2.116	-2.101	-2.086	-2.070	-2.052	-2.034	-2.013	-1.992	-1.970	-1.948	-1.924	-1.900	-1.876	-1.851	-1.825	-1.800	-1.772	-1.746	-1.720	-1.694	-1.666	-1.639	-1.611	-1.586	-1.559	-1.532	-1.508	-1.482	-1.456	-1.432	-1.409	-1.385	-1.362	-1.341	-1.320	-1.300	-1.281	-1.262	-1.245	-1.229	-1.214	-1.198	-1.185	-1.172	-1.161	-1.150	-1.140	-1.132	-1.125	-1.119	-1.114	-1.109	-1.105	-1.104	-1.102	-1.102	-1.102	-1.104	-1.106	-1.110	-1.115	-1.120	-1.126	-1.132	-1.140	-1.146	-1.156	-1.164	-1.174	-1.184	-1.194	-1.205	-1.216	-1.228	-1.240	-1.251	-1.264	-1.276	-1.288	-1.301	-1.312	-1.325	-1.338	-1.350	-1.361	-1.374	-1.385	-1.396	-1.406	-1.419	-1.428	-1.439	-1.448	-1.458	-1.468	-1.475	-1.482	-1.490	-1.498	-1.505	-1.511	-1.518	-1.524	-1.529	-1.534	-1.539	-1.542	-1.546	-1.550	-1.554	-1.555	-1.558	-1.560	-1.562	-1.564	-1.565	-1.568	-1.569	-1.570	-1.571	-1.571	-1.574	-1.574	-1.574	-1.575	-1.575	-1.576	-1.578	-1.579	-1.580	-1.581	-1.584	-1.585	-1.586	-1.589	-1.591	-1.592	-1.596	-1.599	-1.602	-1.606	-1.610	-1.614	-1.619	-1.622	-1.628	-1.632	-1.638	-1.644	-1.649	-1.655	-1.662	-1.669	-1.675	-1.682	-1.690	-1.696	-1.704	-1.712	-1.720	-1.728	-1.735	-1.744	-1.751	-1.760	-1.769	-1.776	-1.785	-1.794	-1.801	-1.810	-1.818	-1.826	-1.835	-1.841	-1.850	-1.858	-1.866	-1.872	-1.879	-1.885	-1.891	-1.898	-1.904	-1.908	-1.912	-1.918	-1.920	-1.924	-1.928	-1.929	-1.930	-1.931	-1.931	-1.932	-1.931	-1.929	-1.926	-1.924	-1.919	-1.914	-1.909	-1.902	-1.895	-1.888	-1.879	-1.868	-1.858	-1.846	-1.834	-1.820	-1.806	-1.790	-1.775	-1.758	-1.740	-1.721	-1.701	-1.681	-1.660	-1.639	-1.616	-1.592	-1.569	-1.542	-1.519	-1.492	-1.465	-1.438	-1.410	-1.382	-1.354	-1.326	-1.298	-1.268	-1.238	-1.209	-1.179	-1.150	-1.120	-1.090	-1.061	-1.032	-1.002	-0.974	-0.946	-0.919	-0.890	-0.864	-0.836	-0.811	-0.786	-0.761	-0.738	-0.715	-0.694	-0.671	-0.651	-0.631	-0.612	-0.594	-0.578	-0.562	-0.546	-0.534	-0.520	-0.509	-0.498	-0.489	-0.480	-0.472	-0.465	-0.460	-0.455	-0.451	-0.449	-0.446	-0.446	-0.446	-0.448	-0.449	-0.450	-0.452	-0.456	-0.461	-0.465	-0.469	-0.474	-0.480	-0.486	-0.491	-0.498	-0.504	-0.511	-0.516	-0.522	-0.530	-0.536	-0.541	-0.548	-0.552	-0.558	-0.561	-0.565	-0.570	-0.572	-0.575	-0.579	-0.581	-0.582	-0.582	-0.584	-0.584	-0.582	-0.581	-0.580	-0.578	-0.574	-0.571	-0.568	-0.562	-0.559	-0.554	-0.548	-0.542	-0.535	-0.529	-0.524	-0.516	-0.509	-0.501	-0.495	-0.488	-0.480	-0.472	-0.466	-0.460	-0.452	-0.446	-0.440	-0.434	-0.428	-0.421	-0.416	-0.411	-0.405	-0.401	-0.396	-0.394	-0.390	-0.389	-0.386	-0.384	-0.382	-0.381	-0.380	-0.380	-0.382	-0.382	-0.385	-0.386	-0.389	-0.391	-0.395	-0.398	-0.401	-0.406	-0.410	-0.415	-0.420	-0.426	-0.431	-0.438	-0.442	-0.449	-0.455	-0.461	-0.469	-0.474	-0.480	-0.486	-0.491	-0.499	-0.504	-0.510	-0.514	-0.520	-0.524	-0.529	-0.531	-0.536	-0.540	-0.542	-0.544	-0.546	-0.548	-0.548	-0.548	-0.546	-0.546	-0.544	-0.541	-0.538	-0.534	-0.530	-0.524	-0.518	-0.511	-0.504	-0.495	-0.486	-0.478	-0.468	-0.459	-0.446	-0.435	-0.422	-0.410	-0.399	-0.385	-0.371	-0.358	-0.344	-0.329	-0.315	-0.300	-0.285	-0.271	-0.256	-0.242	-0.229	-0.214	-0.200	-0.186	-0.174	-0.161	-0.149	-0.138	-0.126	-0.116	-0.106	-0.098	-0.090	-0.081	-0.076	-0.070	-0.065	-0.060	-0.058	-0.054	-0.052	-0.051	-0.051	-0.054	-0.055	-0.058	-0.061	-0.065	-0.072	-0.078	-0.085	-0.092	-0.100	-0.110	-0.119	-0.130	-0.140	-0.150	-0.162	-0.175	-0.188	-0.201	-0.214	-0.228	-0.241	-0.254	-0.269	-0.282	-0.296	-0.310	-0.324	-0.339	-0.351	-0.366	-0.379	-0.392	-0.406	-0.419	-0.431	-0.444	-0.455	-0.466	-0.479	-0.489	-0.500	-0.510	-0.519	-0.529	-0.538	-0.546	-0.555	-0.562	-0.570	-0.578	-0.584	-0.590	-0.595	-0.600	-0.606	-0.610	-0.614	-0.618	-0.621	-0.625	-0.629	-0.630	-0.632	-0.635	-0.636	-0.638	-0.638	-0.638	-0.639	-0.639	-0.639	-0.638	-0.636	-0.635	-0.634	-0.631	-0.630	-0.628	-0.625	-0.622	-0.619	-0.616	-0.614	-0.610	-0.606	-0.602	-0.599	-0.594	-0.590	-0.586	-0.582	-0.578	-0.572	-0.569	-0.564	-0.560	-0.555	-0.550	-0.546	-0.541	-0.536	-0.531	-0.528	-0.524	-0.520	-0.515	-0.511	-0.507	-0.504	-0.500	-0.496	-0.494	-0.490	-0.489	-0.486	-0.484	-0.481	-0.480	-0.479	-0.479	-0.479	-0.479	-0.479	-0.480	-0.481	-0.484	-0.486	-0.489	-0.491	-0.496	-0.501	-0.506	-0.512	-0.519	-0.526	-0.534	-0.541	-0.551	-0.561	-0.572	-0.584	-0.595	-0.608	-0.621	-0.635	-0.650	-0.665	-0.681	-0.698	-0.715	-0.734	-0.752	-0.771	-0.791	-0.811	-0.831	-0.852	-0.874	-0.895	-0.916	-0.939	-0.960	-0.982	-1.004	-1.026	-1.048	-1.069	-1.091	-1.111	-1.132	-1.151	-1.171	-1.189	-1.208	-1.225	-1.241	-1.256	-1.270	-1.285	-1.296	-1.309	-1.319	-1.328	-1.335	-1.341	-1.346	-1.351	-1.352	-1.354	-1.355	-1.354	-1.351	-1.346	-1.341	-1.334	-1.325	-1.316	-1.305	-1.294	-1.281	-1.266	-1.251	-1.235	-1.219	-1.200	-1.181	-1.162	-1.141	-1.120	-1.099	-1.076	-1.054	-1.031	-1.008	-0.985	-0.960	-0.936	-0.912	-0.889	-0.864	-0.841	-0.818	-0.795	-0.772	-0.750	-0.729	-0.706	-0.686	-0.666	-0.646	-0.628	-0.610	-0.592	-0.576	-0.560	-0.545	-0.530	-0.518	-0.505	-0.494	-0.482	-0.472	-0.462	-0.454	-0.448	-0.439	-0.434	-0.428	-0.421	-0.418	-0.412	-0.410	-0.408	-0.405	-0.402	-0.401	-0.400	-0.399	-0.399	-0.399	-0.399	-0.398	-0.398	-0.396	-0.398	-0.396	-0.396	-0.396	-0.395	-0.394	-0.392	-0.391	-0.390	-0.388	-0.385	-0.382	-0.378	-0.374	-0.370	-0.365	-0.360	-0.354	-0.346	-0.341	-0.332	-0.326	-0.318	-0.310	-0.301	-0.291	-0.281	-0.271	-0.261	-0.250	-0.239	-0.226	-0.215	-0.204	-0.192	-0.180	-0.168	-0.156	-0.144	-0.134	-0.121	-0.110	-0.098	-0.088	-0.076	-0.066	-0.056	-0.046	-0.038	-0.029	-0.021	-0.014	-0.006	0.000	0.006	0.010	0.014	0.019	0.021	0.024	0.025	0.025	0.026	0.025	0.024	0.022	0.019	0.016	0.012	0.008	0.002	-0.004	-0.010	-0.016	-0.022	-0.031	-0.039	-0.046	-0.055	-0.062	-0.072	-0.081	-0.090	-0.100	-0.109	-0.118	-0.126	-0.135	-0.144	-0.151	-0.159	-0.166	-0.172	-0.180	-0.186	-0.191	-0.196	-0.201	-0.205	-0.206	-0.210	-0.211	-0.211	-0.211	-0.210	-0.209	-0.206	-0.202	-0.196	-0.191	-0.184	-0.178	-0.170	-0.160	-0.149	-0.138	-0.126	-0.112	-0.099	-0.084	-0.068	-0.052	-0.034	-0.016	0.002	0.022	0.041	0.064	0.084	0.106	0.128	0.151	0.174	0.196	0.221	0.245	0.270	0.294	0.318	0.341	0.365	0.389	0.412	0.436	0.459	0.481	0.504	0.525	0.546	0.566	0.586	0.606	0.624	0.641	0.658	0.674	0.689	0.702	0.715	0.726	0.738	0.748	0.756	0.762	0.770	0.776	0.780	0.784	0.786	0.786	0.788	0.785	0.784	0.781	0.776	0.772	0.766	0.760	0.751	0.744	0.734	0.724	0.714	0.701	0.689	0.676	0.662	0.649	0.635	0.619	0.604	0.588	0.571	0.554	0.536	0.519	0.501	0.482	0.464	0.445	0.425	0.405	0.386	0.366	0.346	0.326	0.306	0.285	0.265	0.244	0.224	0.201	0.180	0.159	0.138	0.115	0.094	0.072	0.050	0.028	0.006	-0.016	-0.039	-0.060	-0.082	-0.104	-0.125	-0.148	-0.169	-0.191	-0.211	-0.234	-0.254	-0.275	-0.296	-0.316	-0.336	-0.356	-0.376	-0.395	-0.414	-0.432	-0.450	-0.468	-0.485	-0.501	-0.516	-0.531	-0.546	-0.559	-0.572	-0.585	-0.598	-0.608	-0.618	-0.629	-0.636	-0.644	-0.652	-0.659	-0.664	-0.669	-0.672	-0.676	-0.679	-0.681	-0.682	-0.682	-0.681	-0.680	-0.679	-0.676	-0.674	-0.670	-0.665	-0.660	-0.655	-0.650	-0.644	-0.638	-0.631	-0.624	-0.616	-0.608	-0.601	-0.592	-0.584	-0.576	-0.568	-0.559	-0.551	-0.541	-0.534	-0.526	-0.516	-0.509	-0.500	-0.492	-0.485	-0.479	-0.471	-0.464	-0.459	-0.451	-0.446	-0.440	-0.435	-0.430	-0.425	-0.421	-0.418	-0.414	-0.410	-0.406	-0.405	-0.401	-0.400	-0.398	-0.396	-0.395	-0.395	-0.395	-0.394	-0.394	-0.395	-0.395	-0.395	-0.395	-0.395	-0.396	-0.398	-0.398	-0.399	-0.400	-0.401	-0.401	-0.402	-0.402	-0.404	-0.404	-0.404	-0.404	-0.402	-0.402	-0.401	-0.400	-0.399	-0.396	-0.395	-0.391	-0.390	-0.386	-0.381	-0.378	-0.372	-0.369	-0.364	-0.358	-0.351	-0.345	-0.339	-0.332	-0.325	-0.318	-0.309	-0.301	-0.292	-0.284	-0.275	-0.268	-0.259	-0.251	-0.241	-0.234	-0.225	-0.218	-0.210	-0.202	-0.195	-0.190	-0.182	-0.178	-0.171	-0.166	-0.162	-0.159	-0.156	-0.154	-0.152	-0.151	-0.151	-0.151	-0.152	-0.155	-0.159	-0.162	-0.168	-0.172	-0.178	-0.185	-0.192	-0.201	-0.210	-0.219	-0.228	-0.238	-0.249	-0.259	-0.270	-0.282	-0.294	-0.305	-0.316	-0.328	-0.339	-0.351	-0.362	-0.372	-0.384	-0.394	-0.404	-0.412	-0.421	-0.429	-0.436	-0.442	-0.448	-0.452	-0.456	-0.460	-0.462	-0.464	-0.464	-0.464	-0.462	-0.460	-0.458	-0.452	-0.449	-0.442	-0.436	-0.429	-0.421	-0.411	-0.402	-0.394	-0.382	-0.372	-0.360	-0.350	-0.338	-0.325	-0.314	-0.301	-0.290	-0.278	-0.265	-0.254	-0.241	-0.229	-0.219	-0.206	-0.196	-0.185	-0.176	-0.166	-0.159	-0.150	-0.142	-0.135	-0.129	-0.122	-0.118	-0.114	-0.109	-0.105	-0.102	-0.100	-0.098	-0.096	-0.095	-0.095	-0.095	-0.095	-0.096	-0.096	-0.099	-0.100	-0.101	-0.104	-0.106	-0.109	-0.110	-0.112	-0.115	-0.118	-0.121	-0.122	-0.126	-0.129	-0.131	-0.132	-0.135	-0.136	-0.138	-0.141	-0.141	-0.144	-0.145	-0.145	-0.148	-0.148	-0.149	-0.149	-0.149	-0.150	-0.150	-0.151	-0.151	-0.152	-0.151	-0.151	-0.150	-0.151	-0.150	-0.150	-0.149	-0.149	-0.149	-0.148	-0.148	-0.145	-0.145	-0.144	-0.142	-0.141	-0.140	-0.138	-0.136	-0.134	-0.131	-0.129	-0.126	-0.122	-0.119	-0.115	-0.111	-0.106	-0.100	-0.095	-0.089	-0.084	-0.075	-0.068	-0.060	-0.052	-0.044	-0.035	-0.025	-0.015	-0.004	0.008	0.019	0.031	0.044	0.058	0.071	0.085	0.100	0.115	0.131	0.146	0.162	0.178	0.195	0.211	0.229	0.245	0.262	0.279	0.296	0.312	0.329	0.345	0.362	0.379	0.394	0.409	0.425	0.440	0.454	0.469	0.482	0.496	0.509	0.521	0.534	0.545	0.555	0.566	0.576	0.585	0.594	0.602	0.609	0.616	0.624	0.629	0.635	0.639	0.644	0.648	0.650	0.654	0.656	0.659	0.660	0.661	0.662	0.662	0.664	0.664	0.664	0.662	0.662	0.661	0.660	0.659	0.658	0.656	0.654	0.652	0.649	0.648	0.646	0.642	0.641	0.638	0.636	0.634	0.632	0.629	0.628	0.625	0.624	0.620	0.619	0.616	0.615	0.612	0.611	0.609	0.608	0.605	0.604	0.602	0.602	0.602	0.601	0.600	0.600	0.599	0.599	0.599	0.599	0.599	0.600	0.601	0.602	0.604	0.606	0.608	0.610	0.614	0.618	0.620	0.624	0.628	0.632	0.638	0.642	0.649	0.654	0.660	0.666	0.674	0.680	0.688	0.695	0.704	0.711	0.720	0.729	0.739	0.748	0.756	0.766	0.776	0.788	0.798	0.808	0.819	0.829	0.840	100.000	5.000	2.000	1.000	4.000	0.000	0.000	0.000	0.000	0.000	0.000	0.000	0.000	0.000	0.000	0.000	0.000	0.000	0.364	0.345	0.330	0.315	0.302	0.291	0.280	0.271	0.264	0.259	0.254	0.250	0.249	0.249	0.251	0.254	0.259	0.266	0.274	0.284	0.294	0.308	0.320	0.336	0.354	0.370	0.390	0.410	0.431	0.454	0.476	0.500	0.524	0.549	0.574	0.599	0.626	0.652	0.679	0.705	0.730	0.756	0.780	0.805	0.830	0.852	0.878	0.899	0.919	0.940	0.959	0.975	0.991	1.006	1.019	1.031	1.041	1.049	1.055	1.060	1.061	1.062	1.061	1.058	1.052	1.045	1.036	1.025	1.011	0.995	0.976	0.958	0.935	0.911	0.886	0.856	0.828	0.795	0.761	0.726	0.690	0.650	0.609	0.568	0.524	0.479	0.432	0.384	0.335	0.284	0.232	0.179	0.126	0.071	0.015	-0.040	-0.098	-0.154	-0.212	-0.271	-0.330	-0.389	-0.449	-0.507	-0.568	-0.628	-0.686	-0.746	-0.805	-0.862	-0.921	-0.979	-1.035	-1.092	-1.149	-1.205	-1.260	-1.314	-1.368	-1.419	-1.470	-1.522	-1.571	-1.619	-1.666	-1.712	-1.758	-1.801	-1.845	-1.886	-1.926	-1.966	-2.005	-2.041	-2.078	-2.112	-2.146	-2.178	-2.210	-2.239	-2.268	-2.295	-2.322	-2.348	-2.374	-2.398	-2.420	-2.442	-2.464	-2.484	-2.504	-2.521	-2.540	-2.558	-2.575	-2.591	-2.608	-2.624	-2.639	-2.654	-2.669	-2.682	-2.698	-2.711	-2.726	-2.741	-2.754	-2.770	-2.784	-2.799	-2.814	-2.829	-2.845	-2.860	-2.878	-2.894	-2.911	-2.928	-2.946	-2.965	-2.984	-3.002	-3.024	-3.044	-3.064	-3.086	-3.106	-3.129	-3.152	-3.175	-3.199	-3.222	-3.246	-3.271	-3.295	-3.320	-3.345	-3.370	-3.395	-3.420	-3.446	-3.470	-3.495	-3.519	-3.544	-3.568	-3.590	-3.614	-3.635	-3.656	-3.678	-3.698	-3.716	-3.735	-3.751	-3.769	-3.784	-3.798	-3.811	-3.824	-3.835	-3.845	-3.854	-3.861	-3.868	-3.874	-3.878	-3.879	-3.881	-3.881	-3.880	-3.876	-3.872	-3.869	-3.862	-3.855	-3.846	-3.838	-3.828	-3.815	-3.804	-3.790	-3.776	-3.761	-3.746	-3.730	-3.715	-3.699	-3.681	-3.664	-3.648	-3.629	-3.611	-3.594	-3.575	-3.558	-3.540	-3.522	-3.505	-3.488	-3.471	-3.455	-3.440	-3.425	-3.410	-3.395	-3.382	-3.369	-3.356	-3.345	-3.334	-3.322	-3.314	-3.304	-3.296	-3.289	-3.281	-3.276	-3.270	-3.265	-3.261	-3.258	-3.254	-3.251	-3.249	-3.249	-3.248	-3.248	-3.248	-3.249	-3.250	-3.250	-3.254	-3.255	-3.259	-3.261	-3.265	-3.269	-3.271	-3.276	-3.281	-3.286	-3.290	-3.295	-3.300	-3.306	-3.311	-3.315	-3.321	-3.328	-3.332	-3.338	-3.344	-3.349	-3.354	-3.359	-3.365	-3.369	-3.374	-3.379	-3.382	-3.386	-3.390	-3.394	-3.398	-3.400	-3.402	-3.405	-3.405	-3.406	-3.408	-3.408	-3.406	-3.406	-3.404	-3.401	-3.399	-3.395	-3.390	-3.385	-3.379	-3.372	-3.364	-3.355	-3.346	-3.335	-3.325	-3.312	-3.300	-3.285	-3.271	-3.255	-3.240	-3.221	-3.204	-3.186	-3.166	-3.146	-3.126	-3.104	-3.081	-3.058	-3.035	-3.011	-2.986	-2.962	-2.936	-2.911	-2.886	-2.860	-2.835	-2.809	-2.784	-2.758	-2.734	-2.709	-2.684	-2.661	-2.638	-2.615	-2.594	-2.571	-2.551	-2.532	-2.515	-2.498	-2.481	-2.466	-2.452	-2.440	-2.429	-2.419	-2.410	-2.402	-2.398	-2.392	-2.390	-2.388	-2.388	-2.388	-2.390	-2.395	-2.399	-2.405	-2.412	-2.421	-2.431	-2.442	-2.454	-2.466	-2.480	-2.494	-2.510	-2.525	-2.541	-2.559	-2.576	-2.594	-2.611	-2.629	-2.646	-2.664	-2.680	-2.698	-2.714	-2.730	-2.745	-2.760	-2.775	-2.788	-2.801	-2.812	-2.822	-2.832	-2.840	-2.846	-2.852	-2.856	-2.860	-2.861	-2.861	-2.860	-2.858	-2.854	-2.846	-2.840	-2.831	-2.821	-2.809	-2.795	-2.780	-2.764	-2.746	-2.728	-2.706	-2.686	-2.662	-2.640	-2.615	-2.589	-2.562	-2.535	-2.508	-2.479	-2.449	-2.420	-2.391	-2.360	-2.330	-2.299	-2.269	-2.239	-2.209	-2.178	-2.149	-2.120	-2.091	-2.064	-2.036	-2.011	-1.985	-1.961	-1.939	-1.916	-1.895	-1.876	-1.858	-1.840	-1.825	-1.811	-1.798	-1.788	-1.778	-1.769	-1.762	-1.758	-1.754	-1.752	-1.751	-1.752	-1.755	-1.758	-1.764	-1.770	-1.778	-1.786	-1.796	-1.808	-1.820	-1.834	-1.846	-1.861	-1.878	-1.895	-1.911	-1.928	-1.946	-1.964	-1.981	-1.999	-2.016	-2.035	-2.052	-2.070	-2.086	-2.102	-2.119	-2.134	-2.149	-2.161	-2.174	-2.185	-2.198	-2.208	-2.216	-2.224	-2.229	-2.235	-2.238	-2.241	-2.241	-2.241	-2.240	-2.238	-2.232	-2.229	-2.221	-2.214	-2.205	-2.195	-2.184	-2.172	-2.158	-2.144	-2.129	-2.114	-2.096	-2.078	-2.059	-2.041	-2.021	-2.002	-1.984	-1.964	-1.944	-1.924	-1.902	-1.884	-1.864	-1.845	-1.825	-1.808	-1.790	-1.772	-1.758	-1.741	-1.726	-1.714	-1.701	-1.690	-1.680	-1.671	-1.664	-1.658	-1.652	-1.649	-1.648	-1.648	-1.648	-1.650	-1.655	-1.660	-1.666	-1.675	-1.685	-1.696	-1.709	-1.722	-1.739	-1.755	-1.772	-1.791	-1.811	-1.834	-1.856	-1.879	-1.902	-1.928	-1.952	-1.979	-2.005	-2.033	-2.060	-2.086	-2.114	-2.142	-2.169	-2.198	-2.224	-2.251	-2.276	-2.304	-2.329	-2.352	-2.376	-2.398	-2.420	-2.440	-2.459	-2.478	-2.494	-2.508	-2.521	-2.532	-2.542	-2.552	-2.559	-2.565	-2.569	-2.570	-2.570	-2.568	-2.564	-2.559	-2.551	-2.542	-2.531	-2.519	-2.506	-2.490	-2.472	-2.454	-2.434	-2.411	-2.389	-2.364	-2.338	-2.311	-2.282	-2.254	-2.224	-2.192	-2.161	-2.130	-2.098	-2.066	-2.033	-1.999	-1.966	-1.934	-1.901	-1.868	-1.836	-1.804	-1.772	-1.742	-1.714	-1.684	-1.656	-1.629	-1.604	-1.580	-1.556	-1.534	-1.514	-1.494	-1.478	-1.461	-1.448	-1.434	-1.422	-1.414	-1.406	-1.401	-1.396	-1.394	-1.394	-1.394	-1.398	-1.402	-1.409	-1.418	-1.426	-1.438	-1.451	-1.465	-1.481	-1.498	-1.516	-1.536	-1.558	-1.579	-1.602	-1.625	-1.651	-1.676	-1.702	-1.730	-1.759	-1.786	-1.814	-1.842	-1.871	-1.900	-1.930	-1.959	-1.988	-2.015	-2.042	-2.070	-2.098	-2.122	-2.149	-2.174	-2.198	-2.220	-2.242	-2.264	-2.284	-2.304	-2.321	-2.338	-2.354	-2.368	-2.381	-2.394	-2.405	-2.414	-2.422	-2.429	-2.435	-2.439	-2.444	-2.445	-2.446	-2.446	-2.445	-2.442	-2.440	-2.436	-2.430	-2.425	-2.418	-2.411	-2.402	-2.392	-2.385	-2.376	-2.366	-2.355	-2.345	-2.334	-2.324	-2.314	-2.301	-2.291	-2.280	-2.270	-2.261	-2.251	-2.242	-2.232	-2.224	-2.216	-2.210	-2.202	-2.198	-2.192	-2.189	-2.185	-2.182	-2.182	-2.181	-2.181	-2.182	-2.185	-2.189	-2.192	-2.198	-2.204	-2.211	-2.219	-2.229	-2.240	-2.251	-2.264	-2.276	-2.291	-2.306	-2.322	-2.340	-2.358	-2.378	-2.396	-2.418	-2.439	-2.461	-2.484	-2.505	-2.529	-2.554	-2.578	-2.601	-2.628	-2.651	-2.676	-2.702	-2.728	-2.754	-2.779	-2.802	-2.828	-2.852	-2.875	-2.899	-2.921	-2.942	-2.964	-2.984	-3.004	-3.021	-3.039	-3.055	-3.070	-3.085	-3.098	-3.109	-3.119	-3.126	-3.134	-3.139	-3.142	-3.145	-3.146	-3.144	-3.141	-3.136	-3.131	-3.122	-3.112	-3.101	-3.088	-3.074	-3.058	-3.039	-3.020	-2.998	-2.976	-2.951	-2.925	-2.899	-2.871	-2.842	-2.811	-2.780	-2.749	-2.715	-2.681	-2.645	-2.610	-2.574	-2.538	-2.499	-2.462	-2.424	-2.386	-2.349	-2.310	-2.272	-2.235	-2.198	-2.160	-2.125	-2.089	-2.054	-2.020	-1.986	-1.952	-1.920	-1.890	-1.860	-1.831	-1.804	-1.778	-1.751	-1.728	-1.705	-1.684	-1.664	-1.646	-1.629	-1.612	-1.598	-1.585	-1.574	-1.562	-1.552	-1.545	-1.540	-1.534	-1.530	-1.528	-1.526	-1.525	-1.525	-1.528	-1.530	-1.532	-1.539	-1.544	-1.550	-1.556	-1.562	-1.570	-1.578	-1.586	-1.594	-1.604	-1.611	-1.621	-1.629	-1.638	-1.646	-1.654	-1.662	-1.670	-1.676	-1.682	-1.690	-1.695	-1.700	-1.704	-1.706	-1.709	-1.710	-1.709	-1.710	-1.708	-1.705	-1.700	-1.696	-1.690	-1.682	-1.675	-1.665	-1.654	-1.641	-1.629	-1.615	-1.600	-1.585	-1.566	-1.549	-1.530	-1.509	-1.489	-1.466	-1.445	-1.421	-1.396	-1.372	-1.348	-1.321	-1.294	-1.268	-1.241	-1.212	-1.186	-1.159	-1.129	-1.101	-1.075	-1.046	-1.019	-0.991	-0.965	-0.938	-0.912	-0.886	-0.861	-0.836	-0.812	-0.789	-0.766	-0.745	-0.722	-0.702	-0.684	-0.665	-0.648	-0.631	-0.615	-0.600	-0.586	-0.574	-0.561	-0.551	-0.542	-0.532	-0.525	-0.520	-0.514	-0.509	-0.506	-0.504	-0.502	-0.501	-0.502	-0.502	-0.506	-0.509	-0.512	-0.518	-0.522	-0.529	-0.536	-0.545	-0.552	-0.562	-0.572	-0.582	-0.594	-0.605	-0.616	-0.629	-0.641	-0.654	-0.668	-0.680	-0.694	-0.709	-0.722	-0.738	-0.752	-0.768	-0.781	-0.796	-0.811	-0.825	-0.840	-0.855	-0.869	-0.884	-0.896	-0.911	-0.924	-0.938	-0.950	-0.962	-0.975	-0.986	-0.998	-1.009	-1.019	-1.029	-1.039	-1.049	-1.055	-1.064	-1.072	-1.079	-1.085	-1.091	-1.098	-1.102	-1.108	-1.111	-1.115	-1.118	-1.120	-1.122	-1.124	-1.126	-1.128	-1.128	-1.129	-1.128	-1.128	-1.128	-1.128	-1.128	-1.126	-1.125	-1.125	-1.125	-1.124	-1.122	-1.124	-1.124	-1.124	-1.125	-1.126	-1.126	-1.129	-1.132	-1.135	-1.139	-1.142	-1.148	-1.154	-1.160	-1.166	-1.175	-1.184	-1.194	-1.205	-1.216	-1.229	-1.241	-1.255	-1.271	-1.288	-1.304	-1.322	-1.340	-1.359	-1.379	-1.400	-1.421	-1.442	-1.465	-1.488	-1.511	-1.535	-1.558	-1.582	-1.608	-1.631	-1.655	-1.680	-1.704	-1.728	-1.749	-1.771	-1.795	-1.816	-1.838	-1.858	-1.878	-1.898	-1.915	-1.930	-1.945	-1.960	-1.972	-1.985	-1.995	-2.005	-2.014	-2.020	-2.025	-2.030	-2.031	-2.034	-2.031	-2.031	-2.027	-2.022	-2.018	-2.011	-2.001	-1.991	-1.982	-1.970	-1.958	-1.944	-1.930	-1.914	-1.899	-1.881	-1.864	-1.846	-1.828	-1.809	-1.790	-1.771	-1.751	-1.731	-1.712	-1.694	-1.675	-1.655	-1.638	-1.620	-1.602	-1.586	-1.570	-1.556	-1.541	-1.529	-1.515	-1.504	-1.494	-1.485	-1.476	-1.469	-1.465	-1.460	-1.458	-1.456	-1.458	-1.459	-1.462	-1.468	-1.474	-1.482	-1.491	-1.504	-1.516	-1.530	-1.545	-1.562	-1.581	-1.601	-1.624	-1.648	-1.672	-1.698	-1.725	-1.754	-1.784	-1.815	-1.848	-1.880	-1.915	-1.950	-1.986	-2.022	-2.060	-2.098	-2.136	-2.175	-2.214	-2.254	-2.291	-2.331	-2.370	-2.409	-2.448	-2.486	-2.524	-2.562	-2.598	-2.634	-2.669	-2.704	-2.736	-2.768	-2.798	-2.826	-2.854	-2.880	-2.904	-2.926	-2.948	-2.966	-2.984	-3.001	-3.014	-3.026	-3.036	-3.045	-3.050	-3.055	-3.056	-3.056	-3.055	-3.052	-3.048	-3.040	-3.032	-3.021	-3.009	-2.995	-2.980	-2.962	-2.945	-2.924	-2.904	-2.882	-2.859	-2.835	-2.810	-2.785	-2.759	-2.732	-2.706	-2.679	-2.651	-2.624	-2.596	-2.568	-2.541	-2.514	-2.486	-2.461	-2.434	-2.410	-2.385	-2.362	-2.340	-2.318	-2.296	-2.278	-2.258	-2.241	-2.225	-2.210	-2.196	-2.184	-2.172	-2.164	-2.155	-2.149	-2.142	-2.139	-2.135	-2.134	-2.134	-2.135	-2.136	-2.140	-2.145	-2.150	-2.156	-2.164	-2.171	-2.181	-2.191	-2.201	-2.212	-2.225	-2.238	-2.249	-2.262	-2.276	-2.290	-2.302	-2.316	-2.329	-2.342	-2.354	-2.366	-2.378	-2.389	-2.400	-2.410	-2.419	-2.426	-2.432	-2.440	-2.444	-2.448	-2.451	-2.452	-2.451	-2.451	-2.448	-2.442	-2.438	-2.429	-2.420	-2.410	-2.396	-2.384	-2.368	-2.351	-2.331	-2.312	-2.290	-2.268	-2.242	-2.216	-2.190	-2.161	-2.132	-2.101	-2.070	-2.036	-2.004	-1.969	-1.934	-1.896	-1.860	-1.822	-1.785	-1.746	-1.708	-1.669	-1.631	-1.591	-1.554	-1.515	-1.478	-1.441	-1.402	-1.368	-1.331	-1.296	-1.262	-1.230	-1.196	-1.165	-1.135	-1.106	-1.079	-1.052	-1.025	-1.002	-0.978	-0.956	-0.936	-0.916	-0.899	-0.882	-0.866	-0.852	-0.840	-0.829	-0.819	-0.809	-0.801	-0.795	-0.789	-0.784	-0.780	-0.778	-0.775	-0.774	-0.775	-0.774	-0.776	-0.776	-0.780	-0.782	-0.785	-0.789	-0.791	-0.795	-0.800	-0.804	-0.808	-0.812	-0.816	-0.820	-0.824	-0.828	-0.830	-0.834	-0.836	-0.839	-0.840	-0.841	-0.841	-0.842	-0.841	-0.839	-0.838	-0.835	-0.831	-0.828	-0.822	-0.818	-0.811	-0.802	-0.795	-0.786	-0.776	-0.766	-0.755	-0.742	-0.730	-0.716	-0.701	-0.686	-0.671	-0.655	-0.638	-0.620	-0.602	-0.584	-0.565	-0.545	-0.526	-0.506	-0.484	-0.464	-0.442	-0.421	-0.400	-0.379	-0.359	-0.338	-0.316	-0.295	-0.274	-0.255	-0.235	-0.216	-0.198	-0.179	-0.162	-0.145	-0.129	-0.114	-0.100	-0.088	-0.074	-0.062	-0.054	-0.044	-0.035	-0.029	-0.022	-0.018	-0.015	-0.012	-0.012	-0.014	-0.015	-0.018	-0.022	-0.028	-0.034	-0.044	-0.054	-0.064	-0.076	-0.089	-0.104	-0.119	-0.136	-0.154	-0.172	-0.192	-0.212	-0.235	-0.258	-0.281	-0.305	-0.328	-0.352	-0.378	-0.404	-0.430	-0.456	-0.484	-0.510	-0.538	-0.564	-0.591	-0.618	-0.645	-0.671	-0.698	-0.725	-0.749	-0.774	-0.800	-0.822	-0.846	-0.869	-0.891	-0.911	-0.932	-0.952	-0.970	-0.988	-1.005	-1.021	-1.036	-1.051	-1.064	-1.076	-1.088	-1.096	-1.105	-1.114	-1.120	-1.125	-1.130	-1.135	-1.136	-1.139	-1.139	-1.139	-1.138	-1.136	-1.132	-1.129	-1.122	-1.118	-1.110	-1.102	-1.094	-1.085	-1.075	-1.065	-1.054	-1.040	-1.029	-1.015	-1.001	-0.988	-0.972	-0.958	-0.942	-0.929	-0.912	-0.896	-0.880	-0.864	-0.849	-0.831	-0.815	-0.799	-0.784	-0.768	-0.751	-0.736	-0.721	-0.706	-0.692	-0.679	-0.665	-0.654	-0.641	-0.630	-0.619	-0.609	-0.599	-0.590	-0.581	-0.575	-0.569	-0.564	-0.559	-0.555	-0.552	-0.550	-0.550	-0.550	-0.550	-0.551	-0.555	-0.558	-0.562	-0.568	-0.574	-0.581	-0.589	-0.596	-0.605	-0.615	-0.625	-0.636	-0.648	-0.661	-0.672	-0.685	-0.699	-0.712	-0.726	-0.740	-0.752	-0.768	-0.781	-0.795	-0.809	-0.821	-0.836	-0.849	-0.860	-0.872	-0.884	-0.894	-0.905	-0.914	-0.921	-0.930	-0.936	-0.941	-0.948	-0.951	-0.954	-0.956	-0.956	-0.956	-0.955	-0.952	-0.949	-0.945	-0.939	-0.932	-0.924	-0.916	-0.905	-0.895	-0.882	-0.870	-0.855	-0.840	-0.825	-0.809	-0.792	-0.776	-0.758	-0.740	-0.721	-0.702	-0.682	-0.664	-0.645	-0.626	-0.608	-0.589	-0.570	-0.551	-0.535	-0.518	-0.500	-0.485	-0.470	-0.456	-0.442	-0.431	-0.420	-0.409	-0.401	-0.392	-0.385	-0.380	-0.376	-0.374	-0.371	-0.371	-0.372	-0.374	-0.378	-0.382	-0.386	-0.395	-0.401	-0.412	-0.421	-0.432	-0.445	-0.459	-0.472	-0.486	-0.502	-0.518	-0.534	-0.551	-0.569	-0.585	-0.604	-0.621	-0.640	-0.658	-0.676	-0.694	-0.712	-0.729	-0.746	-0.762	-0.779	-0.795	-0.810	-0.824	-0.838	-0.851	-0.862	-0.875	-0.886	-0.895	-0.904	-0.912	-0.920	-0.926	-0.931	-0.936	-0.939	-0.942	-0.944	-0.945	-0.946	-0.945	-0.945	-0.944	-0.941	-0.938	-0.932	-0.929	-0.925	-0.919	-0.914	-0.906	-0.900	-0.892	-0.885	-0.879	-0.870	-0.862	-0.854	-0.845	-0.836	-0.830	-0.821	-0.812	-0.804	-0.796	-0.788	-0.780	-0.772	-0.765	-0.758	-0.751	-0.744	-0.738	-0.731	-0.725	-0.719	-0.714	-0.709	-0.704	-0.700	-0.695	-0.692	-0.689	-0.686	-0.684	-0.682	-0.680	-0.679	-0.678	-0.676	-0.676	-0.676	-0.678	-0.678	-0.679	-0.680	-0.682	-0.682	-0.685	-0.689	-0.691	-0.695	-0.698	-0.702	-0.705	-0.710	-0.714	-0.719	-0.724	-0.728	-0.731	-0.738	-0.741	-0.745	-0.750	-0.755	-0.759	-0.762	-0.768	-0.770	-0.774	-0.776	-0.779	-0.781	-0.784	-0.785	-0.786	-0.785	-0.786	-0.785	-0.782	-0.781	-0.779	-0.775	-0.771	-0.766	-0.760	-0.754	-0.748	-0.739	-0.730	-0.720	-0.710	-0.698	-0.686	-0.674	-0.660	-0.646	-0.631	-0.616	-0.600	-0.584	-0.566	-0.548	-0.529	-0.510	-0.490	-0.470	-0.450	-0.430	-0.408	-0.388	-0.365	-0.344	-0.322	-0.300	-0.279	-0.256	-0.235	-0.215	-0.192	-0.172	-0.152	-0.134	-0.112	-0.095	-0.076	-0.059	-0.041	-0.025	-0.009	0.005	0.020	0.034	0.046	0.058	0.068	0.079	0.086	0.095	0.101	0.108	0.112	0.116	0.120	0.121	0.122	0.122	0.121	0.120	0.118	0.115	0.110	0.105	0.099	0.092	0.086	0.079	0.070	0.062	0.052	0.044	0.032	0.022	0.011	0.000	-0.010	-0.021	-0.032	-0.044	-0.056	-0.066	-0.078	-0.089	-0.099	-0.109	-0.119	-0.128	-0.138	-0.146	-0.154	-0.161	-0.169	-0.175	-0.179	-0.185	-0.189	-0.191	-0.195	-0.195	-0.196	-0.196	-0.195	-0.194	-0.190	-0.188	-0.181	-0.176	-0.170	-0.162	-0.155	-0.146	-0.136	-0.125	-0.115	-0.102	-0.090	-0.075	-0.061	-0.045	-0.030	-0.014	0.004	0.021	0.039	0.058	0.076	0.095	0.114	0.135	0.155	0.175	0.195	0.216	0.236	0.256	0.278	0.298	0.319	0.339	0.359	0.379	0.399	0.419	0.438	0.456	0.475	0.492	0.511	0.528	0.544	0.559	0.574	0.589	0.602	0.616	0.629	0.639	0.650	0.660	0.671	0.679	0.686	0.694	0.700	0.705	0.710	0.714	0.718	0.719	0.721	0.722	0.722	0.721	0.721	0.719	0.716	0.714	0.710	0.705	0.701	0.696	0.690	0.685	0.679	0.671	0.665	0.658	0.649	0.641	0.632	0.624	0.615	0.606	0.600	0.591	0.582	0.574	0.565	0.556	0.550	0.541	0.534	0.526	0.519	0.512	0.506	0.500	0.494	0.488	0.484	0.478	0.474	0.470	0.465	0.462	0.460	0.456	0.455	0.452	0.451	0.450	0.449	0.449	0.449	0.449	0.449	0.449	0.450	0.451	0.451	0.452	0.455	0.455	0.458	0.459	0.460	0.461	0.462	0.464	0.465	0.465	0.468	0.468	0.468	0.468	0.469	0.468	0.468	0.466	0.464	0.462	0.460	0.459	0.455	0.451	0.449	0.444	0.438	0.432	0.428	0.421	0.414	0.406	0.399	0.390	0.381	0.371	0.362	0.351	0.341	0.330	0.319	0.306	0.294	0.281	0.268	0.255	0.241	0.228	0.214	0.200	0.186	0.172	0.159	0.145	0.132	0.118	0.105	0.092	0.080	0.068	0.055	0.045	0.034	0.025	0.014	0.006	-0.001	-0.009	-0.015	-0.020	-0.025	-0.029	-0.032	-0.034	-0.035	-0.034	-0.034	-0.031	-0.028	-0.024	-0.018	-0.011	-0.005	0.004	0.014	0.024	0.035	0.046	0.059	0.072	0.086	0.101	0.119	0.134	0.151	0.169	0.186	0.204	0.224	0.242	0.262	0.281	0.301	0.320	0.339	0.359	0.378	0.398	0.415	0.434	0.452	0.469	0.486	0.501	0.518	0.532	0.546	0.560	0.572	0.585	0.595	0.606	0.614	0.622	0.630	0.635	0.641	0.645	0.648	0.650	0.650	0.650	0.649	0.646	0.644	0.639	0.634	0.628	0.619	0.611	0.602	0.591	0.580	0.569	0.555	0.542	0.526	0.512	0.496	0.479	0.462	0.445	0.426	0.408	0.386	0.366	0.345	0.325	0.302	0.282	0.261	0.238	0.216	0.192	0.170	0.146	0.124	0.101	0.079	0.056	0.034	0.011	-0.011	-0.032	-0.055	-0.076	-0.098	-0.118	-0.139	-0.159	-0.179	-0.198	-0.216	-0.234	-0.251	-0.268	-0.284	-0.300	-0.315	-0.330	-0.342	-0.356	-0.369	-0.381	-0.391	-0.402	-0.412	-0.422	-0.430	-0.439	-0.446	-0.452	-0.459	-0.464	-0.470	-0.474	-0.478	-0.481	-0.484	-0.486	-0.490	-0.490	-0.492	-0.494	-0.494	-0.495	-0.496	-0.496	-0.495	-0.495	-0.495	-0.495	-0.495	-0.495	-0.494	-0.495	-0.494	-0.494	-0.494	-0.494	-0.494	-0.494	-0.494	-0.494	-0.495	-0.495	-0.496	-0.496	-0.498	-0.499	-0.499	-0.500	-0.501	-0.502	-0.501	-0.502	-0.502	-0.502	-0.501	-0.501	-0.500	-0.499	-0.496	-0.494	-0.490	-0.488	-0.484	-0.478	-0.472	-0.466	-0.459	-0.451	-0.441	-0.431	-0.420	-0.408	-0.396	-0.384	-0.368	-0.354	-0.338	-0.319	-0.301	-0.282	-0.262	-0.241	-0.221	-0.199	-0.175	-0.151	-0.128	-0.104	-0.079	-0.052	-0.028	-0.002	0.025	0.051	0.076	0.102	0.128	0.154	0.180	0.204	0.229	0.251	0.274	0.296	0.318	0.339	0.358	0.375	0.392	0.409	0.424	0.436	0.448	0.459	0.468	0.475	0.481	0.485	0.489	0.489	0.489	0.488	0.482	0.478	0.471	0.462	0.452	0.441	0.428	0.414	0.399	0.380	0.362	0.342	0.321	0.300	0.276	0.252	0.226	0.200	0.174	0.145	0.118	0.089	0.060	0.029	0.000	-0.031	-0.061	-0.092	-0.122	-0.152	-0.184	-0.214	-0.244	-0.272	-0.302	-0.330	-0.359	-0.385	-0.411	-0.438	-0.461	-0.485	-0.509	-0.531	-0.551	-0.571	-0.590	-0.606	-0.622	-0.638	-0.650	-0.661	-0.671	-0.680	-0.688	-0.694	-0.698	-0.700	-0.701	-0.701	-0.699	-0.695	-0.691	-0.684	-0.675	-0.666	-0.654	-0.641	-0.626	-0.611	-0.594	-0.574	-0.554	-0.534	-0.509	-0.486	-0.460	-0.434	-0.405	-0.378	-0.346	-0.315	-0.284	-0.251	-0.216	-0.182	-0.146	-0.111	-0.075	-0.038	0.000	0.038	0.076	0.115	0.154	0.194	0.234	0.272	0.311	0.352	0.390	0.430	0.470	0.510	0.548	0.586	0.625	0.664	0.700	0.738	0.775	0.810	0.846	0.881	0.915	0.950	0.982	1.016	1.049	1.080	1.111	1.141	1.171	1.200	1.228	1.256	1.282	1.310	1.335	1.360	1.385	1.409	1.432	1.455	1.478	1.499	1.520	1.541	1.560	1.580	1.600	1.618	1.638	1.655	1.674	1.690	1.708	1.724	1.741	1.758	1.774	1.790	1.806	1.822	1.839	1.855	1.871	1.888	1.902	1.919	1.934	1.950	1.968	1.984	2.000	2.018	2.035	2.052	2.070	2.088	2.106	2.122	2.141	2.159	2.179	2.198	2.216	2.235	2.255	2.275	2.295	2.314	2.334	2.355	2.375	2.395	2.416	2.436	2.456	2.476	2.496	2.515	2.535	2.555	2.574	2.591	2.611	2.629	2.646	2.662	2.679	2.696	2.711	2.725	2.740	2.752	2.765	2.778	2.789	2.798	2.809	2.818	2.824	2.831	2.836	2.842	2.845	2.849	2.850	2.851	2.851	2.850	2.849	2.846	2.842	2.838	2.831	2.824	2.816	2.808	2.799	2.788	2.778	2.766	2.754	2.740	2.726	2.712	2.696	2.680	2.665	2.648	2.630	2.612	2.595	2.576	2.558	2.539	2.521	2.501	2.482	2.462	2.444	2.424	2.406	2.386	2.369	2.350	2.331	2.315	2.296	2.279	2.262	2.245	2.230	2.214	2.199	2.184	2.171	2.158	2.144	2.131	2.120	2.109	2.099	2.089	2.079	2.069	2.060	2.051	2.044	2.035	2.029	2.021	2.015	2.007	2.001	1.996	1.990	1.985	1.978	1.971	1.966	1.959	1.951	1.946	1.939	1.931	1.924	1.915	1.906	1.896	1.888	1.876	1.864	1.852	1.840	1.826	1.811	1.796	1.780	1.761	1.744	1.724	1.702	1.681	1.659	1.636	1.610	1.585	1.558	1.530	1.500	1.470	1.439	1.408	1.374	1.340	1.304	1.269	1.232	1.194	1.156	1.116	1.078	1.038	0.998	0.956	0.914	0.872	0.831	0.788	0.746	0.702	0.660	0.618	0.575	0.534	0.491	0.450	0.409	0.369	0.328	0.289	0.249	0.210	0.171	0.134	0.098	0.061	0.026	-0.009	-0.041	-0.075	-0.106	-0.136	-0.166	-0.195	-0.225	-0.251	-0.278	-0.302	-0.328	-0.350	-0.372	-0.395	-0.416	-0.436	-0.455	-0.474	-0.492	-0.509	-0.526	-0.541	-0.556	-0.571	-0.586	-0.600	-0.612	-0.625	-0.638	-0.650	-0.661	-0.672	-0.684	-0.695	-0.706	-0.718	-0.729	-0.739	-0.749	-0.759	-0.769	-0.779	-0.789	-0.799	-0.810	-0.819	-0.828	-0.838	-0.848	-0.858	-0.866	-0.876	-0.885	-0.894	-0.902	-0.910	-0.918	-0.925	-0.932	-0.940	-0.946	-0.952	-0.959	-0.964	-0.969	-0.972	-0.978	-0.980	-0.981	-0.985	-0.985	-0.986	-0.986	-0.985	-0.982	-0.981	-0.978	-0.972	-0.969	-0.964	-0.958	-0.950	-0.941	-0.934	-0.925	-0.915	-0.905	-0.894	-0.881	-0.869	-0.858	-0.844	-0.830	-0.816	-0.801	-0.786	-0.771	-0.756	-0.740	-0.725	-0.710	-0.694	-0.678	-0.661	-0.646	-0.630	-0.614	-0.599	-0.584	-0.569	-0.555	-0.541	-0.528	-0.514	-0.501	-0.489	-0.476	-0.465	-0.455	-0.445	-0.435	-0.425	-0.418	-0.409	-0.402	-0.394	-0.388	-0.384	-0.378	-0.372	-0.368	-0.365	-0.361	-0.359	-0.356	-0.352	-0.352	-0.351	-0.350	-0.349	-0.349	-0.349	-0.349	-0.350	-0.351	-0.352	-0.352	-0.354	-0.355	-0.356	-0.358	-0.360	-0.361	-0.362	-0.364	-0.366	-0.368	-0.369	-0.371	-0.372	-0.372	-0.375	-0.376	-0.378	-0.378	-0.379	-0.379	-0.380	-0.380	-0.380	-0.380	-0.380	-0.379	-0.379	-0.378	-0.376	-0.375	-0.372	-0.370	-0.369	-0.366	-0.362	-0.359	-0.355	-0.351	-0.346	-0.340	-0.334	-0.328	-0.321	-0.314	-0.305	-0.296	-0.286	-0.278	-0.265	-0.254	-0.241	-0.229	-0.214	-0.199	-0.182	-0.166	-0.148	-0.130	-0.110	-0.090	-0.069	-0.046	-0.022	0.000	0.026	0.052	0.078	0.105	0.134	0.161	0.192	0.221	0.252	0.285	0.316	0.349	0.381	0.416	0.450	0.482	0.519	0.552	0.588	0.621	0.656	0.690	0.725	0.759	0.792	0.825	0.858	0.890	0.922	0.954	0.984	1.012	1.041	1.069	1.095	1.121	1.145	1.168	1.190	1.210	1.230	1.249	1.265	1.280	1.294	1.306	1.316	1.326	1.334	1.340	1.344	1.348	1.350	1.350	1.349	1.345	1.341	1.336	1.329	1.320	1.310	1.300	1.286	1.274	1.260	1.244	1.226	1.209	1.190	1.171	1.151	1.130	1.108	1.085	1.062	1.039	1.014	0.990	0.965	0.940	0.914	0.889	0.865	0.840	0.815	0.789	0.764	0.740	0.718	0.694	0.670	0.649	0.628	0.606	0.586	0.568	0.549	0.531	0.515	0.499	0.485	0.471	0.460	0.449	0.440	0.432	0.425	0.419	0.414	0.411	0.409	0.409	0.409	0.411	0.415	0.419	0.425	0.432	0.440	0.450	0.461	0.472	0.486	0.499	0.514	0.530	0.546	0.562	0.580	0.599	0.618	0.638	0.656	0.676	0.696	0.716	0.736	0.755	0.776	0.795	0.815	0.832	0.851	0.869	0.885	0.901	0.916	0.930	0.944	0.954	0.965	0.974	0.981	0.988	0.992	0.995	0.996	0.995	0.992	0.989	0.982	0.974	0.962	0.951	0.938	0.921	0.902	0.881	0.859	0.835	0.808	0.779	0.748	0.715	0.679	0.644	0.604	0.564	0.520	0.476	0.430	0.382	0.332	0.281	0.230	0.175	0.120	0.064	0.006	-0.054	-0.114	-0.174	-0.235	-0.298	-0.361	-0.424	-0.489	-0.554	-0.618	-0.682	-0.748	-0.812	-0.878	-0.941	-1.008	-1.070	-1.135	-1.198	-1.260	-1.321	-1.384	-1.444	-1.505	-1.564	-1.621	-1.678	-1.732	-1.788	-1.841	-1.892	-1.942	-1.991	-2.040	-2.086	-2.131	-2.175	-2.218	-2.259	-2.298	-2.335	-2.372	-2.408	-2.441	-2.475	-2.505	-2.534	-2.562	-2.590	-2.616	-2.640	-2.664	-2.685	-2.708	-2.728	-2.746	-2.764	-2.781	-2.798	-2.812	-2.828	-2.841	-2.856	-2.868	-2.880	-2.892	-2.904	-2.915	-2.925	-2.936	-2.948	-2.958	-2.968	-2.979	-2.989	-3.001	-3.012	-3.022	-3.034	-3.048	-3.059	-3.072	-3.085	-3.100	-3.114	-3.129	-3.144	-3.160	-3.178	-3.195	-3.214	-3.231	-3.251	-3.272	-3.292	-3.315	-3.338	-3.360	-3.382	-3.408	-3.431	-3.456	-3.480	-3.506	-3.532	-3.559	-3.585	-3.611	-3.638	-3.665	-3.691	-3.719	-3.745	-3.770	-3.796	-3.820	-3.845	-3.869	-3.892	-3.915	-3.936	-3.956	-3.976	-3.995	-4.011	-4.029	-4.044	-4.059	-4.071	-4.082	-4.094	-4.102	-4.110	-4.115	-4.120	-4.122	-4.125	-4.124	-4.122	-4.120	-4.115	-4.110	-4.102	-4.094	-4.085	-4.072	-4.061	-4.048	-4.034	-4.016	-4.000	-3.982	-3.964	-3.944	-3.925	-3.904	-3.882	-3.861	-3.839	-3.818	-3.795	-3.771	-3.749	-3.725	-3.702	-3.680	-3.658	-3.635	-3.612	-3.590	-3.569	-3.548	-3.528	-3.508	-3.489	-3.470	-3.451	-3.434	-3.418	-3.404	-3.388	-3.374	-3.361	-3.349	-3.336	-3.325	-3.316	-3.306	-3.299	-3.291	-3.284	-3.279	-3.274	-3.270	-3.266	-3.264	-3.262	-3.260	-3.261	-3.260	-3.261	-3.262	-3.266	-3.269	-3.272	-3.276	-3.281	-3.286	-3.291	-3.296	-3.302	-3.310	-3.316	-3.324	-3.331	-3.340	-3.348	-3.356	-3.364	-3.372	-3.380	-3.390	-3.398	-3.406	-3.414	-3.421	-3.430	-3.438	-3.444	-3.451	-3.459	-3.465	-3.470	-3.476	-3.481	-3.485	-3.488	-3.491	-3.492	-3.494	-3.494	-3.494	-3.492	-3.489	-3.486	-3.481	-3.476	-3.469	-3.462	-3.454	-3.445	-3.432	-3.421	-3.408	-3.394	-3.378	-3.361	-3.342	-3.325	-3.305	-3.285	-3.264	-3.241	-3.218	-3.194	-3.169	-3.142	-3.116	-3.089	-3.061	-3.034	-3.004	-2.976	-2.946	-2.918	-2.889	-2.860	-2.831	-2.801	-2.774	-2.745	-2.718	-2.691	-2.665	-2.639	-2.614	-2.590	-2.568	-2.546	-2.525	-2.505	-2.488	-2.471	-2.455	-2.441	-2.428	-2.415	-2.405	-2.396	-2.390	-2.385	-2.380	-2.376	-2.375	-2.376	-2.378	-2.380	-2.385	-2.390	-2.398	-2.406	-2.416	-2.426	-2.438	-2.450	-2.464	-2.478	-2.494	-2.509	-2.525	-2.542	-2.559	-2.576	-2.595	-2.611	-2.630	-2.648	-2.664	-2.681	-2.698	-2.714	-2.730	-2.745	-2.760	-2.772	-2.788	-2.798	-2.810	-2.820	-2.829	-2.836	-2.842	-2.848	-2.852	-2.854	-2.856	-2.855	-2.855	-2.851	-2.848	-2.842	-2.834	-2.826	-2.815	-2.805	-2.794	-2.779	-2.764	-2.748	-2.730	-2.711	-2.692	-2.672	-2.650	-2.629	-2.606	-2.582	-2.559	-2.534	-2.508	-2.482	-2.456	-2.430	-2.404	-2.376	-2.350	-2.324	-2.298	-2.270	-2.245	-2.220	-2.195	-2.171	-2.146	-2.124	-2.101	-2.080	-2.060	-2.040	-2.022	-2.004	-1.989	-1.974	-1.960	-1.948	-1.936	-1.926	-1.919	-1.911	-1.906	-1.902	-1.899	-1.898	-1.898	-1.899	-1.901	-1.906	-1.910	-1.918	-1.925	-1.934	-1.945	-1.955	-1.968	-1.981	-1.995	-2.010	-2.026	-2.042	-2.059	-2.078	-2.095	-2.114	-2.131	-2.150	-2.170	-2.189	-2.208	-2.225	-2.242	-2.261	-2.279	-2.295	-2.311	-2.328	-2.341	-2.355	-2.366	-2.379	-2.390	-2.400	-2.409	-2.416	-2.421	-2.426	-2.430	-2.431	-2.432	-2.432	-2.430	-2.426	-2.421	-2.415	-2.408	-2.398	-2.388	-2.376	-2.364	-2.351	-2.335	-2.320	-2.302	-2.285	-2.266	-2.248	-2.228	-2.206	-2.186	-2.165	-2.144	-2.122	-2.100	-2.079	-2.056	-2.035	-2.014	-1.994	-1.972	-1.954	-1.934	-1.915	-1.899	-1.881	-1.866	-1.852	-1.839	-1.828	-1.818	-1.809	-1.800	-1.794	-1.790	-1.786	-1.785	-1.785	-1.786	-1.790	-1.794	-1.800	-1.809	-1.819	-1.830	-1.842	-1.855	-1.871	-1.889	-1.906	-1.926	-1.946	-1.968	-1.990	-2.014	-2.039	-2.062	-2.089	-2.116	-2.142	-2.170	-2.196	-2.225	-2.254	-2.280	-2.309	-2.336	-2.362	-2.389	-2.416	-2.441	-2.466	-2.490	-2.512	-2.535	-2.556	-2.575	-2.594	-2.611	-2.628	-2.641	-2.654	-2.665	-2.674	-2.682	-2.688	-2.694	-2.696	-2.698	-2.696	-2.695	-2.690	-2.684	-2.678	-2.668	-2.658	-2.645	-2.631	-2.616	-2.600	-2.581	-2.561	-2.540	-2.518	-2.495	-2.470	-2.445	-2.419	-2.391	-2.364	-2.335	-2.305	-2.276	-2.246	-2.215	-2.186	-2.155	-2.124	-2.094	-2.064	-2.034	-2.005	-1.975	-1.946	-1.919	-1.891	-1.865	-1.839	-1.814	-1.791	-1.768	-1.746	-1.725	-1.705	-1.686	-1.670	-1.655	-1.640	-1.628	-1.615	-1.606	-1.598	-1.590	-1.584	-1.580	-1.576	-1.576	-1.576	-1.578	-1.580	-1.585	-1.590	-1.596	-1.605	-1.615	-1.625	-1.638	-1.650	-1.665	-1.680	-1.696	-1.712	-1.731	-1.750	-1.769	-1.789	-1.809	-1.831	-1.852	-1.876	-1.898	-1.920	-1.945	-1.968	-1.991	-2.015	-2.039	-2.061	-2.084	-2.106	-2.129	-2.152	-2.174	-2.195	-2.215	-2.236	-2.255	-2.274	-2.292	-2.310	-2.326	-2.342	-2.358	-2.371	-2.384	-2.395	-2.406	-2.418	-2.426	-2.434	-2.441	-2.448	-2.454	-2.458	-2.460	-2.461	-2.462	-2.464	-2.462	-2.461	-2.460	-2.456	-2.452	-2.448	-2.441	-2.435	-2.429	-2.421	-2.414	-2.405	-2.398	-2.388	-2.380	-2.370	-2.360	-2.350	-2.340	-2.331	-2.321	-2.311	-2.302	-2.295	-2.285	-2.279	-2.270	-2.262	-2.256	-2.250	-2.244	-2.240	-2.236	-2.232	-2.231	-2.230	-2.229	-2.229	-2.230	-2.232	-2.236	-2.239	-2.246	-2.251	-2.259	-2.268	-2.278	-2.288	-2.300	-2.312	-2.326	-2.341	-2.358	-2.375	-2.392	-2.410	-2.430	-2.450	-2.471	-2.492	-2.515	-2.538	-2.560	-2.585	-2.609	-2.634	-2.659	-2.684	-2.709	-2.734	-2.758	-2.784	-2.809	-2.832	-2.856	-2.880	-2.902	-2.925	-2.948	-2.968	-2.988	-3.008	-3.025	-3.041	-3.058	-3.072	-3.086	-3.099	-3.110	-3.119	-3.126	-3.134	-3.139	-3.141	-3.142	-3.142	-3.141	-3.139	-3.132	-3.126	-3.119	-3.108	-3.096	-3.082	-3.069	-3.052	-3.035	-3.015	-2.994	-2.971	-2.948	-2.921	-2.895	-2.868	-2.839	-2.809	-2.779	-2.745	-2.714	-2.679	-2.646	-2.611	-2.576	-2.539	-2.504	-2.468	-2.430	-2.394	-2.358	-2.321	-2.284	-2.248	-2.211	-2.176	-2.140	-2.105	-2.071	-2.039	-2.006	-1.974	-1.942	-1.911	-1.884	-1.855	-1.828	-1.802	-1.776	-1.754	-1.731	-1.710	-1.690	-1.671	-1.654	-1.638	-1.622	-1.609	-1.596	-1.586	-1.576	-1.566	-1.559	-1.554	-1.548	-1.545	-1.541	-1.540	-1.540	-1.539	-1.540	-1.542	-1.545	-1.549	-1.552	-1.558	-1.562	-1.568	-1.574	-1.579	-1.586	-1.591	-1.599	-1.605	-1.612	-1.618	-1.624	-1.630	-1.635	-1.641	-1.645	-1.649	-1.654	-1.658	-1.659	-1.661	-1.662	-1.661	-1.661	-1.660	-1.658	-1.654	-1.650	-1.644	-1.639	-1.630	-1.622	-1.614	-1.604	-1.592	-1.580	-1.566	-1.552	-1.538	-1.521	-1.505	-1.486	-1.466	-1.448	-1.428	-1.405	-1.385	-1.361	-1.339	-1.315	-1.290	-1.266	-1.240	-1.214	-1.189	-1.162	-1.135	-1.109	-1.082	-1.055	-1.029	-1.002	-0.976	-0.950	-0.922	-0.898	-0.871	-0.846	-0.821	-0.798	-0.774	-0.750	-0.728	-0.705	-0.684	-0.662	-0.642	-0.622	-0.605	-0.588	-0.570	-0.555	-0.540	-0.526	-0.514	-0.500	-0.490	-0.480	-0.471	-0.462	-0.456	-0.450	-0.446	-0.442	-0.440	-0.439	-0.438	-0.438	-0.440	-0.442	-0.446	-0.451	-0.456	-0.464	-0.471	-0.479	-0.489	-0.498	-0.509	-0.520	-0.534	-0.546	-0.559	-0.574	-0.588	-0.604	-0.619	-0.635	-0.651	-0.668	-0.685	-0.704	-0.721	-0.739	-0.756	-0.774	-0.792	-0.810	-0.828	-0.845	-0.862	-0.879	-0.896	-0.912	-0.928	-0.944	-0.959	-0.974	-0.988	-1.001	-1.014	-1.026	-1.039	-1.049	-1.059	-1.070	-1.078	-1.085	-1.094	-1.101	-1.108	-1.111	-1.118	-1.121	-1.124	-1.128	-1.130	-1.131	-1.131	-1.132	-1.132	-1.131	-1.130	-1.130	-1.128	-1.124	-1.121	-1.120	-1.116	-1.114	-1.110	-1.106	-1.104	-1.100	-1.096	-1.094	-1.091	-1.089	-1.086	-1.085	-1.085	-1.084	-1.084	-1.084	-1.086	-1.088	-1.090	-1.094	-1.099	-1.102	-1.110	-1.118	-1.125	-1.134	-1.144	-1.154	-1.165	-1.178	-1.192	-1.208	-1.222	-1.239	-1.258	-1.275	-1.295	-1.314	-1.334	-1.356	-1.378	-1.400	-1.424	-1.446	-1.471	-1.496	-1.520	-1.545	-1.570	-1.595	-1.620	-1.645	-1.670	-1.694	-1.718	-1.742	-1.765	-1.786	-1.809	-1.830	-1.850	-1.870	-1.888	-1.905	-1.921	-1.936	-1.950	-1.962	-1.974	-1.985	-1.992	-2.000	-2.007	-2.011	-2.015	-2.016	-2.018	-2.016	-2.014	-2.010	-2.006	-2.001	-1.994	-1.985	-1.975	-1.965	-1.955	-1.942	-1.929	-1.916	-1.901	-1.886	-1.870	-1.854	-1.838	-1.820	-1.802	-1.785	-1.769	-1.750	-1.732	-1.716	-1.699	-1.682	-1.666	-1.651	-1.636	-1.621	-1.608	-1.595	-1.582	-1.572	-1.561	-1.552	-1.544	-1.539	-1.532	-1.529	-1.526	-1.524	-1.524	-1.525	-1.529	-1.532	-1.539	-1.546	-1.556	-1.566	-1.578	-1.592	-1.608	-1.624	-1.642	-1.661	-1.682	-1.705	-1.730	-1.755	-1.782	-1.810	-1.839	-1.870	-1.901	-1.934	-1.968	-2.001	-2.036	-2.072	-2.109	-2.145	-2.184	-2.221	-2.260	-2.298	-2.338	-2.375	-2.414	-2.451	-2.488	-2.526	-2.562	-2.599	-2.634	-2.669	-2.702	-2.735	-2.766	-2.796	-2.826	-2.854	-2.879	-2.905	-2.928	-2.949	-2.968	-2.986	-3.002	-3.016	-3.029	-3.039	-3.048	-3.055	-3.059	-3.062	-3.064	-3.062	-3.059	-3.052	-3.046	-3.039	-3.029	-3.018	-3.004	-2.988	-2.970	-2.951	-2.932	-2.910	-2.888	-2.865	-2.840	-2.814	-2.789	-2.761	-2.732	-2.705	-2.676	-2.646	-2.616	-2.586	-2.556	-2.526	-2.496	-2.466	-2.436	-2.409	-2.380	-2.352	-2.325	-2.298	-2.271	-2.248	-2.224	-2.201	-2.179	-2.159	-2.140	-2.121	-2.104	-2.089	-2.075	-2.062	-2.050	-2.040	-2.031	-2.025	-2.019	-2.014	-2.013	-2.010	-2.010	-2.011	-2.014	-2.018	-2.024	-2.029	-2.036	-2.045	-2.055	-2.065	-2.076	-2.089	-2.102	-2.116	-2.130	-2.146	-2.161	-2.178	-2.194	-2.210	-2.226	-2.242	-2.260	-2.276	-2.291	-2.308	-2.324	-2.338	-2.351	-2.365	-2.379	-2.390	-2.400	-2.411	-2.419	-2.426	-2.432	-2.438	-2.441	-2.444	-2.442	-2.442	-2.440	-2.436	-2.430	-2.424	-2.414	-2.402	-2.391	-2.376	-2.361	-2.344	-2.325	-2.305	-2.284	-2.260	-2.235	-2.210	-2.181	-2.154	-2.124	-2.092	-2.060	-2.027	-1.992	-1.959	-1.924	-1.888	-1.851	-1.814	-1.775	-1.738	-1.700	-1.662	-1.624	-1.588	-1.550	-1.512	-1.478	-1.440	-1.405	-1.371	-1.338	-1.305	-1.272	-1.241	-1.210	-1.181	-1.154	-1.126	-1.101	-1.076	-1.054	-1.031	-1.011	-0.992	-0.974	-0.958	-0.944	-0.929	-0.916	-0.906	-0.895	-0.888	-0.879	-0.872	-0.868	-0.864	-0.860	-0.858	-0.856	-0.856	-0.856	-0.858	-0.860	-0.862	-0.866	-0.869	-0.872	-0.878	-0.881	-0.886	-0.891	-0.895	-0.901	-0.906	-0.910	-0.915	-0.919	-0.922	-0.926	-0.930	-0.932	-0.935	-0.936	-0.938	-0.939	-0.938	-0.936	-0.934	-0.931	-0.928	-0.924	-0.919	-0.912	-0.905	-0.898	-0.888	-0.878	-0.866	-0.855	-0.842	-0.829	-0.815	-0.800	-0.784	-0.768	-0.750	-0.732	-0.715	-0.696	-0.678	-0.658	-0.636	-0.616	-0.595	-0.574	-0.552	-0.531	-0.510	-0.488	-0.466	-0.444	-0.424	-0.404	-0.381	-0.362	-0.342	-0.322	-0.304	-0.288	-0.270	-0.252	-0.238	-0.222	-0.209	-0.196	-0.182	-0.171	-0.162	-0.152	-0.145	-0.139	-0.132	-0.128	-0.125	-0.122	-0.120	-0.120	-0.122	-0.124	-0.128	-0.131	-0.138	-0.145	-0.152	-0.161	-0.171	-0.182	-0.194	-0.208	-0.220	-0.235	-0.251	-0.268	-0.285	-0.302	-0.321	-0.340	-0.359	-0.379	-0.398	-0.419	-0.440	-0.462	-0.484	-0.506	-0.528	-0.550	-0.572	-0.594	-0.616	-0.639	-0.661	-0.684	-0.705	-0.728	-0.749	-0.769	-0.790	-0.810	-0.830	-0.850	-0.869	-0.888	-0.905	-0.924	-0.941	-0.958	-0.974	-0.989	-1.004	-1.018	-1.031	-1.044	-1.056	-1.068	-1.078	-1.088	-1.096	-1.105	-1.112	-1.119	-1.125	-1.130	-1.135	-1.138	-1.141	-1.142	-1.144	-1.144	-1.144	-1.144	-1.141	-1.139	-1.135	-1.131	-1.126	-1.119	-1.112	-1.105	-1.098	-1.089	-1.080	-1.070	-1.059	-1.048	-1.036	-1.024	-1.012	-0.999	-0.986	-0.972	-0.959	-0.944	-0.929	-0.915	-0.900	-0.885	-0.870	-0.855	-0.841	-0.825	-0.810	-0.796	-0.781	-0.766	-0.752	-0.739	-0.726	-0.712	-0.701	-0.689	-0.678	-0.666	-0.656	-0.646	-0.638	-0.629	-0.621	-0.615	-0.609	-0.602	-0.599	-0.594	-0.590	-0.588	-0.586	-0.586	-0.585	-0.586	-0.586	-0.589	-0.591	-0.595	-0.599	-0.604	-0.609	-0.615	-0.621	-0.628	-0.635	-0.642	-0.650	-0.658	-0.666	-0.675	-0.684	-0.692	-0.701	-0.710	-0.719	-0.726	-0.735	-0.742	-0.750	-0.758	-0.765	-0.771	-0.778	-0.782	-0.788	-0.791	-0.794	-0.796	-0.798	-0.799	-0.799	-0.798	-0.798	-0.794	-0.790	-0.785	-0.780	-0.774	-0.766	-0.759	-0.748	-0.739	-0.728	-0.716	-0.702	-0.690	-0.675	-0.660	-0.645	-0.629	-0.612	-0.596	-0.578	-0.560	-0.542	-0.524	-0.506	-0.488	-0.470	-0.451	-0.434	-0.416	-0.399	-0.381	-0.366	-0.350	-0.335	-0.320	-0.306	-0.294	-0.282	-0.271	-0.262	-0.254	-0.245	-0.239	-0.232	-0.229	-0.226	-0.225	-0.224	-0.224	-0.225	-0.228	-0.232	-0.238	-0.244	-0.251	-0.260	-0.270	-0.280	-0.291	-0.305	-0.316	-0.330	-0.346	-0.360	-0.375	-0.391	-0.408	-0.425	-0.440	-0.459	-0.475	-0.491	-0.510	-0.526	-0.542	-0.560	-0.575	-0.590	-0.605	-0.619	-0.634	-0.648	-0.659	-0.670	-0.682	-0.692	-0.701	-0.710	-0.718	-0.725	-0.730	-0.736	-0.740	-0.744	-0.746	-0.746	-0.748	-0.748	-0.745	-0.744	-0.742	-0.739	-0.735	-0.730	-0.725	-0.720	-0.712	-0.705	-0.698	-0.690	-0.682	-0.674	-0.665	-0.656	-0.648	-0.638	-0.629	-0.619	-0.610	-0.599	-0.590	-0.580	-0.571	-0.561	-0.552	-0.544	-0.535	-0.526	-0.518	-0.510	-0.501	-0.494	-0.486	-0.481	-0.474	-0.468	-0.462	-0.458	-0.452	-0.448	-0.445	-0.442	-0.439	-0.436	-0.435	-0.434	-0.431	-0.431	-0.431	-0.431	-0.431	-0.432	-0.435	-0.438	-0.439	-0.441	-0.445	-0.448	-0.452	-0.458	-0.461	-0.468	-0.472	-0.478	-0.482	-0.489	-0.495	-0.501	-0.506	-0.514	-0.520	-0.526	-0.531	-0.539	-0.544	-0.550	-0.556	-0.561	-0.565	-0.570	-0.575	-0.579	-0.582	-0.585	-0.588	-0.589	-0.591	-0.591	-0.591	-0.591	-0.590	-0.588	-0.585	-0.581	-0.576	-0.570	-0.565	-0.559	-0.550	-0.541	-0.532	-0.521	-0.511	-0.499	-0.486	-0.474	-0.460	-0.445	-0.429	-0.412	-0.396	-0.379	-0.360	-0.341	-0.322	-0.302	-0.282	-0.262	-0.242	-0.220	-0.200	-0.179	-0.158	-0.136	-0.115	-0.095	-0.074	-0.052	-0.032	-0.012	0.006	0.026	0.045	0.062	0.081	0.099	0.115	0.130	0.146	0.160	0.174	0.186	0.198	0.209	0.219	0.228	0.236	0.244	0.250	0.256	0.260	0.264	0.266	0.269	0.269	0.269	0.269	0.266	0.265	0.261	0.256	0.254	0.249	0.241	0.235	0.229	0.221	0.212	0.205	0.196	0.188	0.179	0.169	0.158	0.149	0.139	0.129	0.120	0.109	0.100	0.091	0.080	0.071	0.062	0.054	0.046	0.039	0.031	0.024	0.019	0.012	0.008	0.004	-0.001	-0.004	-0.006	-0.009	-0.010	-0.011	-0.010	-0.010	-0.008	-0.005	-0.001	0.001	0.008	0.014	0.019	0.026	0.034	0.042	0.051	0.061	0.071	0.084	0.095	0.109	0.121	0.135	0.150	0.166	0.181	0.198	0.214	0.231	0.249	0.266	0.286	0.304	0.322	0.342	0.362	0.381	0.402	0.422	0.442	0.462	0.482	0.502	0.524	0.544	0.565	0.584	0.605	0.624	0.644	0.662	0.680	0.699	0.718	0.735	0.751	0.769	0.785	0.799	0.814	0.828	0.841	0.855	0.865	0.878	0.888	0.896	0.905	0.914	0.920	0.926	0.932	0.938	0.941	0.945	0.948	0.949	0.949	0.949	0.949	0.948	0.945	0.942	0.939	0.935	0.930	0.925	0.920	0.914	0.906	0.899	0.891	0.882	0.875	0.866	0.858	0.849	0.840	0.831	0.822	0.812	0.802	0.794	0.785	0.775	0.768	0.758	0.749	0.741	0.732	0.726	0.718	0.710	0.704	0.698	0.691	0.685	0.680	0.675	0.671	0.666	0.661	0.659	0.655	0.652	0.650	0.648	0.646	0.644	0.642	0.642	0.640	0.640	0.639	0.639	0.638	0.638	0.639	0.638	0.638	0.639	0.638	0.638	0.638	0.638	0.636	0.635	0.635	0.634	0.632	0.630	0.629	0.628	0.624	0.621	0.618	0.614	0.610	0.605	0.600	0.595	0.589	0.582	0.575	0.568	0.560	0.551	0.542	0.532	0.522	0.511	0.500	0.488	0.476	0.464	0.450	0.435	0.421	0.408	0.392	0.378	0.361	0.348	0.331	0.315	0.299	0.282	0.266	0.249	0.234	0.218	0.201	0.186	0.170	0.155	0.140	0.125	0.111	0.099	0.085	0.074	0.061	0.050	0.041	0.031	0.022	0.015	0.009	0.002	-0.002	-0.006	-0.010	-0.011	-0.011	-0.012	-0.010	-0.009	-0.005	0.000	0.005	0.011	0.018	0.026	0.035	0.045	0.056	0.068	0.079	0.091	0.105	0.119	0.134	0.149	0.164	0.179	0.196	0.211	0.229	0.245	0.262	0.279	0.296	0.312	0.329	0.344	0.360	0.375	0.389	0.404	0.418	0.431	0.444	0.455	0.466	0.476	0.486	0.495	0.502	0.510	0.516	0.520	0.525	0.528	0.529	0.530	0.530	0.529	0.528	0.524	0.520	0.514	0.509	0.501	0.494	0.484	0.474	0.462	0.452	0.439	0.425	0.411	0.395	0.380	0.362	0.345	0.328	0.309	0.289	0.269	0.249	0.229	0.206	0.185	0.162	0.141	0.119	0.095	0.071	0.048	0.025	0.001	-0.021	-0.045	-0.068	-0.091	-0.114	-0.136	-0.159	-0.180	-0.202	-0.222	-0.242	-0.264	-0.284	-0.304	-0.321	-0.339	-0.356	-0.372	-0.389	-0.405	-0.420	-0.432	-0.445	-0.459	-0.470	-0.480	-0.491	-0.500	-0.509	-0.518	-0.525	-0.530	-0.536	-0.540	-0.544	-0.548	-0.550	-0.552	-0.554	-0.554	-0.555	-0.554	-0.554	-0.552	-0.550	-0.549	-0.546	-0.542	-0.540	-0.536	-0.532	-0.530	-0.525	-0.520	-0.516	-0.511	-0.507	-0.504	-0.499	-0.494	-0.490	-0.485	-0.481	-0.476	-0.472	-0.469	-0.465	-0.460	-0.456	-0.452	-0.449	-0.445	-0.441	-0.438	-0.434	-0.430	-0.426	-0.422	-0.418	-0.414	-0.410	-0.405	-0.399	-0.395	-0.389	-0.382	-0.375	-0.370	-0.361	-0.354	-0.345	-0.335	-0.326	-0.315	-0.304	-0.291	-0.279	-0.265	-0.250	-0.235	-0.219	-0.202	-0.185	-0.166	-0.148	-0.128	-0.106	-0.085	-0.062	-0.040	-0.018	0.006	0.030	0.056	0.080	0.106	0.132	0.158	0.184	0.211	0.238	0.264	0.291	0.316	0.342	0.369	0.394	0.418	0.442	0.465	0.488	0.510	0.531	0.551	0.571	0.589	0.605	0.621	0.636	0.649	0.661	0.672	0.681	0.689	0.696	0.700	0.704	0.706	0.706	0.704	0.701	0.696	0.691	0.684	0.674	0.665	0.654	0.640	0.625	0.609	0.591	0.572	0.552	0.532	0.510	0.486	0.462	0.438	0.411	0.384	0.358	0.330	0.300	0.272	0.241	0.212	0.181	0.152	0.122	0.091	0.061	0.031	0.000	-0.029	-0.058	-0.086	-0.116	-0.144	-0.170	-0.196	-0.222	-0.246	-0.271	-0.294	-0.316	-0.338	-0.356	-0.375	-0.392	-0.409	-0.424	-0.436	-0.449	-0.458	-0.468	-0.475	-0.482	-0.486	-0.490	-0.491	-0.491	-0.490	-0.488	-0.482	-0.476	-0.469	-0.459	-0.449	-0.436	-0.422	-0.408	-0.391	-0.372	-0.352	-0.331	-0.310	-0.286	-0.261	-0.236	-0.209	-0.179	-0.150	-0.120	-0.090	-0.058	-0.025	0.010	0.044	0.079	0.114	0.151	0.188	0.225	0.262	0.301	0.340	0.379	0.418	0.458	0.496	0.535	0.575	0.614	0.652	0.691	0.730	0.768	0.808	0.844	0.881	0.919	0.955	0.991	1.026	1.061	1.096	1.130	1.164	1.195	1.228	1.259	1.289	1.319	1.348	1.376	1.404	1.430	1.456	1.481	1.506	1.530	1.554	1.576	1.599	1.620	1.640	1.660	1.679	1.698	1.716	1.734	1.751	1.769	1.784	1.801	1.816	1.831	1.846	1.861	1.875	1.889	1.904	1.918	1.932	1.945	1.959	1.972	1.988	2.000	2.013	2.027	2.041	2.055	2.071	2.085	2.100	2.115	2.130	2.145	2.161	2.178	2.194	2.210	2.228	2.245	2.261	2.279	2.298	2.315	2.334	2.352	2.371	2.389	2.409	2.429	2.448	2.466	2.486	2.504	2.524	2.542	2.560	2.579	2.598	2.615	2.632	2.650	2.668	2.684	2.700	2.715	2.730	2.744	2.758	2.770	2.782	2.792	2.804	2.814	2.822	2.830	2.838	2.844	2.848	2.851	2.855	2.858	2.859	2.859	2.858	2.856	2.852	2.850	2.845	2.839	2.831	2.825	2.816	2.808	2.798	2.785	2.775	2.761	2.748	2.734	2.720	2.704	2.689	2.672	2.656	2.639	2.622	2.604	2.586	2.568	2.549	2.531	2.512	2.494	2.474	2.456	2.436	2.418	2.401	2.382	2.365	2.346	2.330	2.312	2.296	2.281	2.266	2.251	2.236	2.221	2.209	2.196	2.184	2.171	2.161	2.151	2.141	2.131	2.124	2.116	2.108	2.100	2.095	2.089	2.082	2.078	2.074	2.069	2.065	2.061	2.058	2.055	2.051	2.049	2.046	2.041	2.039	2.036	2.033	2.029	2.025	2.021	2.018	2.013	2.007	2.001	1.995	1.988	1.980	1.972	1.964	1.954	1.944	1.931	1.920	1.905	1.891	1.876	1.860	1.842	1.824	1.805	1.785	1.762	1.740	1.715	1.690	1.664	1.638	1.609	1.580	1.550	1.518	1.486	1.454	1.419	1.384	1.349	1.312	1.276	1.239	1.200	1.161	1.122	1.082	1.042	1.002	0.962	0.921	0.881	0.840	0.799	0.759	0.719	0.678	0.639	0.599	0.559	0.521	0.482	0.445	0.408	0.371	0.336	0.299	0.265	0.232	0.199	0.168	0.136	0.106	0.076	0.049	0.020	-0.006	-0.032	-0.058	-0.081	-0.105	-0.128	-0.149	-0.169	-0.189	-0.209	-0.226	-0.244	-0.261	-0.278	-0.294	-0.309	-0.322	-0.338	-0.351	-0.364	-0.378	-0.389	-0.401	-0.412	-0.424	-0.435	-0.446	-0.456	-0.468	-0.478	-0.489	-0.499	-0.509	-0.519	-0.529	-0.539	-0.548	-0.556	-0.568	-0.576	-0.585	-0.594	-0.602	-0.612	-0.620	-0.629	-0.638	-0.645	-0.652	-0.660	-0.666	-0.674	-0.681	-0.686	-0.692	-0.699	-0.704	-0.708	-0.711	-0.715	-0.719	-0.721	-0.724	-0.725	-0.725	-0.726	-0.726	-0.726	-0.724	-0.722	-0.720	-0.718	-0.714	-0.710	-0.705	-0.700	-0.695	-0.690	-0.682	-0.675	-0.668	-0.661	-0.654	-0.645	-0.636	-0.628	-0.619	-0.609	-0.600	-0.590	-0.580	-0.570	-0.560	-0.550	-0.539	-0.530	-0.519	-0.509	-0.499	-0.489	-0.478	-0.469	-0.459	-0.450	-0.441	-0.431	-0.422	-0.414	-0.405	-0.396	-0.389	-0.381	-0.374	-0.366	-0.360	-0.352	-0.346	-0.340	-0.334	-0.329	-0.324	-0.319	-0.314	-0.309	-0.304	-0.300	-0.296	-0.292	-0.290	-0.288	-0.284	-0.282	-0.280	-0.278	-0.276	-0.275	-0.274	-0.272	-0.272	-0.271	-0.271	-0.270	-0.270	-0.271	-0.271	-0.272	-0.274	-0.276	-0.278	-0.279	-0.281	-0.282	-0.285	-0.288	-0.290	-0.292	-0.295	-0.298	-0.301	-0.304	-0.306	-0.309	-0.311	-0.315	-0.318	-0.320	-0.322	-0.325	-0.326	-0.328	-0.329	-0.330	-0.331	-0.331	-0.331	-0.330	-0.330	-0.328	-0.325	-0.322	-0.318	-0.314	-0.309	-0.302	-0.295	-0.288	-0.280	-0.270	-0.260	-0.249	-0.236	-0.222	-0.209	-0.192	-0.176	-0.159	-0.140	-0.121	-0.100	-0.079	-0.055	-0.031	-0.006	0.020	0.048	0.075	0.102	0.131	0.162	0.194	0.225	0.258	0.290	0.324	0.358	0.392	0.428	0.462	0.499	0.534	0.570	0.605	0.641	0.676	0.711	0.748	0.781	0.816	0.851	0.884	0.916	0.950	0.980	1.011	1.040	1.069	1.096	1.122	1.148	1.171	1.195	1.218	1.238	1.256	1.274	1.290	1.306	1.319	1.331	1.342	1.351	1.359	1.365	1.370	1.372	1.375	1.376	1.375	1.372	1.370	1.364	1.358	1.350	1.340	1.331	1.319	1.308	1.294	1.279	1.264	1.248	1.231	1.212	1.195	1.175	1.156	1.136	1.115	1.094	1.071	1.050	1.028	1.006	0.984	0.962	0.940	0.918	0.896	0.875	0.854	0.834	0.812	0.794	0.775	0.756	0.739	0.721	0.706	0.690	0.676	0.664	0.651	0.640	0.630	0.621	0.614	0.608	0.601	0.598	0.595	0.591	0.591	0.592	0.595	0.599	0.602	0.609	0.616	0.625	0.635	0.645	0.658	0.670	0.685	0.699	0.715	0.731	0.750	0.768	0.788	0.806	0.828	0.848	0.869	0.890	0.912	0.935	0.956	0.979	0.999	1.020	1.042	1.062	1.082	1.102	1.122	1.140	1.158	1.175	1.190	1.205	1.218	1.229	1.240	1.249	1.258	1.264	1.268	1.272	1.272	1.272	1.271	1.266	1.260	1.252	1.242	1.230	1.216	1.201	1.182	1.162	1.140	1.116	1.090	1.061	1.032	0.999	0.965	0.929	0.891	0.850	0.809	0.766	0.720	0.672	0.624	0.574	0.521	0.469	0.415	0.359	0.300	0.242	0.182	0.122	0.061	0.000	-0.064	-0.128	-0.190	-0.255	-0.320	-0.386	-0.451	-0.516	-0.582	-0.648	-0.714	-0.779	-0.844	-0.908	-0.971	-1.035	-1.098	-1.160	-1.222	-1.282	-1.342	-1.402	-1.460	-1.516	-1.571	-1.626	-1.679	-1.731	-1.782	-1.831	-1.880	-1.926	-1.972	-2.016	-2.059	-2.099	-2.139	-2.178	-2.214	-2.250	-2.284	-2.316	-2.348	-2.378	-2.406	-2.432	-2.459	-2.485	-2.509	-2.531	-2.552	-2.572	-2.591	-2.611	-2.630	-2.646	-2.662	-2.678	-2.692	-2.706	-2.720	-2.734	-2.746	-2.759	-2.771	-2.784	-2.796	-2.808	-2.820	-2.831	-2.844	-2.856	-2.868	-2.881	-2.894	-2.908	-2.921	-2.936	-2.951	-2.965	-2.981	-2.998	-3.014	-3.032	-3.050	-3.070	-3.089	-3.109	-3.129	-3.151	-3.172	-3.195	-3.219	-3.241	-3.265	-3.290	-3.315	-3.340	-3.365	-3.391	-3.418	-3.444	-3.470	-3.496	-3.522	-3.549	-3.575	-3.600	-3.625	-3.650	-3.674	-3.698	-3.721	-3.742	-3.764	-3.785	-3.804	-3.822	-3.841	-3.856	-3.871	-3.886	-3.899	-3.910	-3.921	-3.929	-3.936	-3.942	-3.948	-3.950	-3.950	-3.951	-3.950	-3.948	-3.942	-3.936	-3.930	-3.921	-3.910	-3.900	-3.886	-3.874	-3.860	-3.844	-3.826	-3.810	-3.790	-3.771	-3.751	-3.732	-3.711	-3.690	-3.669	-3.646	-3.625	-3.602	-3.580	-3.558	-3.535	-3.514	-3.491	-3.470	-3.449	-3.429	-3.409	-3.389	-3.369	-3.351	-3.332	-3.316	-3.300	-3.285	-3.270	-3.256	-3.244	-3.232	-3.221	-3.211	-3.201	-3.192	-3.185	-3.179	-3.172	-3.168	-3.162	-3.160	-3.156	-3.155	-3.154	-3.155	-3.154	-3.156	-3.158	-3.160	-3.162	-3.168	-3.170	-3.176	-3.181	-3.188	-3.192	-3.200	-3.208	-3.215	-3.222	-3.230	-3.239	-3.248	-3.256	-3.265	-3.275	-3.285	-3.294	-3.302	-3.312	-3.322	-3.332	-3.342	-3.351	-3.360	-3.370	-3.378	-3.388	-3.395	-3.402	-3.411	-3.419	-3.425	-3.432	-3.438	-3.442	-3.448	-3.451	-3.455	-3.458	-3.460	-3.461	-3.461	-3.461	-3.460	-3.458	-3.454	-3.449	-3.444	-3.438	-3.429	-3.421	-3.410	-3.400	-3.389	-3.375	-3.360	-3.345	-3.329	-3.311	-3.294	-3.274	-3.254	-3.232	-3.210	-3.188	-3.164	-3.140	-3.114	-3.089	-3.061	-3.034	-3.006	-2.979	-2.951	-2.922	-2.895	-2.866	-2.839	-2.810	-2.782	-2.755	-2.728	-2.701	-2.675	-2.651	-2.626	-2.602	-2.579	-2.559	-2.538	-2.519	-2.500	-2.482	-2.466	-2.452	-2.440	-2.428	-2.419	-2.410	-2.402	-2.396	-2.392	-2.390	-2.389	-2.389	-2.390	-2.392	-2.399	-2.404	-2.411	-2.420	-2.430	-2.440	-2.452	-2.465	-2.480	-2.495	-2.510	-2.526	-2.544	-2.561	-2.579	-2.598	-2.615	-2.634	-2.651	-2.670	-2.689	-2.705	-2.724	-2.740	-2.755	-2.770	-2.785	-2.800	-2.812	-2.825	-2.836	-2.846	-2.855	-2.861	-2.869	-2.871	-2.876	-2.878	-2.878	-2.876	-2.874	-2.870	-2.864	-2.856	-2.848	-2.838	-2.825	-2.812	-2.798	-2.781	-2.764	-2.746	-2.725	-2.705	-2.681	-2.660	-2.636	-2.610	-2.586	-2.559	-2.532	-2.504	-2.476	-2.448	-2.420	-2.391	-2.362	-2.334	-2.305	-2.276	-2.249	-2.220	-2.194	-2.168	-2.141	-2.116	-2.092	-2.069	-2.046	-2.025	-2.005	-1.985	-1.968	-1.952	-1.936	-1.922	-1.911	-1.900	-1.891	-1.885	-1.878	-1.874	-1.871	-1.870	-1.870	-1.872	-1.876	-1.881	-1.889	-1.896	-1.905	-1.916	-1.929	-1.941	-1.956	-1.971	-1.989	-2.006	-2.026	-2.045	-2.065	-2.086	-2.108	-2.130	-2.151	-2.174	-2.196	-2.219	-2.241	-2.264	-2.286	-2.309	-2.330	-2.350	-2.370	-2.390	-2.408	-2.425	-2.441	-2.458	-2.471	-2.485	-2.496	-2.508	-2.515	-2.522	-2.529	-2.534	-2.536	-2.538	-2.536	-2.535	-2.532	-2.528	-2.520	-2.512	-2.502	-2.492	-2.479	-2.466	-2.450	-2.434	-2.416	-2.398	-2.378	-2.356	-2.335	-2.312	-2.290	-2.266	-2.242	-2.219	-2.195	-2.170	-2.145	-2.120	-2.096	-2.072	-2.049	-2.026	-2.004	-1.982	-1.961	-1.941	-1.922	-1.905	-1.889	-1.872	-1.859	-1.848	-1.836	-1.828	-1.820	-1.814	-1.809	-1.806	-1.805	-1.806	-1.809	-1.812	-1.819	-1.826	-1.836	-1.848	-1.859	-1.872	-1.889	-1.905	-1.924	-1.942	-1.964	-1.986	-2.009	-2.033	-2.059	-2.082	-2.110	-2.136	-2.165	-2.191	-2.220	-2.248	-2.275	-2.304	-2.331	-2.359	-2.386	-2.414	-2.440	-2.465	-2.489	-2.514	-2.538	-2.559	-2.579	-2.599	-2.618	-2.634	-2.650	-2.664	-2.676	-2.688	-2.696	-2.705	-2.710	-2.715	-2.719	-2.719	-2.719	-2.716	-2.712	-2.706	-2.700	-2.690	-2.680	-2.668	-2.654	-2.639	-2.622	-2.604	-2.584	-2.564	-2.542	-2.519	-2.494	-2.469	-2.442	-2.415	-2.386	-2.358	-2.328	-2.298	-2.268	-2.236	-2.205	-2.172	-2.141	-2.109	-2.078	-2.046	-2.015	-1.982	-1.951	-1.921	-1.891	-1.862	-1.834	-1.805	-1.778	-1.751	-1.725	-1.701	-1.676	-1.654	-1.634	-1.612	-1.594	-1.578	-1.560	-1.546	-1.532	-1.521	-1.510	-1.501	-1.492	-1.488	-1.482	-1.479	-1.478	-1.478	-1.479	-1.481	-1.486	-1.492	-1.500	-1.509	-1.519	-1.530	-1.542	-1.556	-1.571	-1.586	-1.604	-1.622	-1.642	-1.662	-1.684	-1.705	-1.728	-1.751	-1.775	-1.800	-1.824	-1.849	-1.874	-1.900	-1.925	-1.951	-1.976	-2.001	-2.026	-2.051	-2.075	-2.100	-2.124	-2.148	-2.169	-2.191	-2.212	-2.232	-2.252	-2.271	-2.290	-2.306	-2.322	-2.336	-2.350	-2.364	-2.375	-2.386	-2.395	-2.404	-2.411	-2.418	-2.424	-2.428	-2.430	-2.432	-2.434	-2.435	-2.435	-2.432	-2.431	-2.428	-2.422	-2.419	-2.414	-2.409	-2.402	-2.395	-2.389	-2.381	-2.374	-2.365	-2.359	-2.350	-2.342	-2.334	-2.326	-2.319	-2.311	-2.305	-2.299	-2.292	-2.286	-2.281	-2.278	-2.272	-2.270	-2.269	-2.266	-2.265	-2.266	-2.266	-2.269	-2.272	-2.276	-2.281	-2.286	-2.294	-2.301	-2.310	-2.319	-2.330	-2.342	-2.354	-2.369	-2.384	-2.399	-2.416	-2.432	-2.450	-2.470	-2.490	-2.510	-2.531	-2.552	-2.575	-2.599	-2.620	-2.644	-2.669	-2.692	-2.716	-2.741	-2.766	-2.790	-2.814	-2.839	-2.862	-2.886	-2.909	-2.932	-2.954	-2.975	-2.996	-3.016	-3.035	-3.054	-3.071	-3.086	-3.101	-3.115	-3.128	-3.140	-3.150	-3.158	-3.165	-3.171	-3.175	-3.178	-3.179	-3.178	-3.175	-3.172	-3.166	-3.159	-3.150	-3.140	-3.129	-3.114	-3.099	-3.081	-3.064	-3.044	-3.022	-3.000	-2.975	-2.949	-2.922	-2.894	-2.865	-2.835	-2.804	-2.771	-2.738	-2.704	-2.669	-2.634	-2.599	-2.561	-2.524	-2.488	-2.450	-2.412	-2.375	-2.336	-2.300	-2.262	-2.225	-2.188	-2.151	-2.115	-2.081	-2.046	-2.013	-1.979	-1.946	-1.915	-1.884	-1.855	-1.826	-1.799	-1.771	-1.746	-1.722	-1.700	-1.678	-1.658	-1.639	-1.621	-1.606	-1.591	-1.576	-1.564	-1.554	-1.544	-1.535	-1.528	-1.521	-1.516	-1.512	-1.510	-1.509	-1.508	-1.508	-1.510	-1.512	-1.515	-1.518	-1.522	-1.526	-1.532	-1.539	-1.544	-1.552	-1.559	-1.565	-1.572	-1.580	-1.586	-1.594	-1.601	-1.608	-1.615	-1.620	-1.626	-1.632	-1.638	-1.641	-1.645	-1.648	-1.650	-1.652	-1.654	-1.654	-1.652	-1.650	-1.648	-1.645	-1.640	-1.635	-1.628	-1.620	-1.612	-1.602	-1.591	-1.580	-1.568	-1.554	-1.540	-1.524	-1.509	-1.491	-1.474	-1.454	-1.435	-1.414	-1.394	-1.371	-1.349	-1.325	-1.301	-1.278	-1.251	-1.226	-1.200	-1.174	-1.148	-1.120	-1.095	-1.068	-1.039	-1.012	-0.985	-0.959	-0.931	-0.904	-0.879	-0.852	-0.826	-0.801	-0.776	-0.752	-0.729	-0.706	-0.684	-0.661	-0.640	-0.620	-0.601	-0.582	-0.565	-0.549	-0.534	-0.519	-0.505	-0.492	-0.481	-0.471	-0.462	-0.454	-0.448	-0.441	-0.438	-0.434	-0.432	-0.431	-0.431	-0.431	-0.434	-0.438	-0.442	-0.446	-0.454	-0.460	-0.469	-0.478	-0.488	-0.498	-0.509	-0.521	-0.532	-0.546	-0.560	-0.574	-0.589	-0.602	-0.618	-0.632	-0.649	-0.664	-0.680	-0.695	-0.711	-0.728	-0.742	-0.759	-0.772	-0.788	-0.801	-0.816	-0.830	-0.844	-0.855	-0.869	-0.880	-0.891	-0.902	-0.912	-0.922	-0.930	-0.939	-0.946	-0.954	-0.961	-0.966	-0.971	-0.975	-0.980	-0.982	-0.986	-0.989	-0.990	-0.991	-0.992	-0.992	-0.991	-0.991	-0.990	-0.989	-0.988	-0.984	-0.982	-0.980	-0.978	-0.975	-0.971	-0.970	-0.968	-0.965	-0.962	-0.960	-0.958	-0.958	-0.955	-0.954	-0.954	-0.954	-0.954	-0.955	-0.958	-0.960	-0.962	-0.966	-0.970	-0.974	-0.980	-0.986	-0.994	-1.002	-1.011	-1.021	-1.031	-1.044	-1.055	-1.069	-1.082	-1.099	-1.114	-1.131	-1.150	-1.169	-1.188	-1.208	-1.229	-1.250	-1.272	-1.295	-1.319	-1.344	-1.369	-1.394	-1.418	-1.444	-1.469	-1.496	-1.521	-1.549	-1.575	-1.600	-1.626	-1.651	-1.676	-1.701	-1.726	-1.749	-1.772	-1.795	-1.816	-1.838	-1.856	-1.876	-1.892	-1.910	-1.925	-1.939	-1.951	-1.964	-1.974	-1.982	-1.991	-1.996	-2.001	-2.005	-2.006	-2.006	-2.006	-2.004	-2.000	-1.995	-1.989	-1.982	-1.974	-1.964	-1.952	-1.941	-1.929	-1.915	-1.900	-1.885	-1.869	-1.852	-1.835	-1.816	-1.799	-1.780	-1.761	-1.742	-1.724	-1.705	-1.686	-1.669	-1.650	-1.632	-1.615	-1.599	-1.582	-1.568	-1.554	-1.540	-1.528	-1.518	-1.506	-1.498	-1.490	-1.484	-1.479	-1.476	-1.472	-1.472	-1.474	-1.475	-1.480	-1.485	-1.492	-1.501	-1.512	-1.525	-1.539	-1.555	-1.571	-1.590	-1.610	-1.632	-1.655	-1.680	-1.706	-1.734	-1.764	-1.794	-1.824	-1.858	-1.891	-1.926	-1.961	-1.998	-2.035	-2.074	-2.111	-2.150	-2.190	-2.229	-2.268	-2.308	-2.348	-2.386	-2.425	-2.464	-2.502	-2.539	-2.576	-2.612	-2.649	-2.682	-2.715	-2.746	-2.778	-2.808	-2.835	-2.861	-2.886	-2.909	-2.930	-2.950	-2.966	-2.982	-2.996	-3.009	-3.019	-3.026	-3.032	-3.036	-3.039	-3.039	-3.036	-3.032	-3.028	-3.019	-3.010	-3.000	-2.986	-2.972	-2.956	-2.939	-2.920	-2.899	-2.878	-2.855	-2.830	-2.806	-2.780	-2.752	-2.726	-2.699	-2.669	-2.641	-2.611	-2.582	-2.552	-2.524	-2.492	-2.464	-2.435	-2.406	-2.379	-2.351	-2.325	-2.299	-2.274	-2.250	-2.228	-2.205	-2.185	-2.165	-2.146	-2.129	-2.114	-2.099	-2.086	-2.074	-2.065	-2.055	-2.049	-2.042	-2.039	-2.035	-2.034	-2.034	-2.035	-2.039	-2.042	-2.047	-2.054	-2.061	-2.070	-2.080	-2.091	-2.102	-2.116	-2.129	-2.142	-2.158	-2.174	-2.189	-2.205	-2.221	-2.238	-2.254	-2.270	-2.286	-2.302	-2.319	-2.334	-2.350	-2.365	-2.378	-2.391	-2.404	-2.415	-2.425	-2.435	-2.442	-2.449	-2.454	-2.459	-2.462	-2.464	-2.462	-2.461	-2.458	-2.454	-2.448	-2.440	-2.430	-2.419	-2.406	-2.391	-2.375	-2.356	-2.338	-2.318	-2.294	-2.270	-2.245	-2.219	-2.191	-2.161	-2.131	-2.099	-2.066	-2.034	-1.999	-1.964	-1.929	-1.892	-1.855	-1.818	-1.780	-1.742	-1.704	-1.668	-1.629	-1.592	-1.555	-1.518	-1.482	-1.446	-1.411	-1.376	-1.344	-1.311	-1.279	-1.249	-1.220	-1.191	-1.165	-1.139	-1.112	-1.090	-1.068	-1.048	-1.028	-1.010	-0.994	-0.980	-0.966	-0.954	-0.944	-0.934	-0.926	-0.920	-0.914	-0.910	-0.908	-0.906	-0.905	-0.904	-0.905	-0.909	-0.910	-0.915	-0.919	-0.925	-0.930	-0.938	-0.942	-0.950	-0.958	-0.965	-0.972	-0.980	-0.988	-0.994	-1.002	-1.009	-1.015	-1.020	-1.026	-1.032	-1.038	-1.040	-1.044	-1.045	-1.048	-1.048	-1.049	-1.048	-1.045	-1.041	-1.038	-1.034	-1.028	-1.021	-1.011	-1.004	-0.994	-0.982	-0.969	-0.956	-0.941	-0.926	-0.910	-0.892	-0.875	-0.856	-0.836	-0.816	-0.796	-0.775	-0.754	-0.730	-0.708	-0.684	-0.660	-0.636	-0.611	-0.588	-0.562	-0.539	-0.515	-0.490	-0.466	-0.442	-0.419	-0.396	-0.374	-0.351	-0.330	-0.309	-0.289	-0.270	-0.251	-0.234	-0.216	-0.200	-0.186	-0.170	-0.159	-0.145	-0.135	-0.124	-0.115	-0.108	-0.101	-0.095	-0.090	-0.088	-0.084	-0.084	-0.082	-0.084	-0.086	-0.090	-0.094	-0.099	-0.105	-0.112	-0.120	-0.129	-0.138	-0.149	-0.160	-0.172	-0.185	-0.200	-0.212	-0.229	-0.242	-0.259	-0.275	-0.291	-0.309	-0.325	-0.344	-0.361	-0.379	-0.398	-0.416	-0.435	-0.452	-0.472	-0.491	-0.511	-0.529	-0.548	-0.566	-0.584	-0.602	-0.620	-0.636	-0.655	-0.671	-0.688	-0.704	-0.719	-0.735	-0.749	-0.764	-0.778	-0.791	-0.804	-0.816	-0.828	-0.839	-0.851	-0.860	-0.870	-0.879	-0.888	-0.895	-0.902	-0.909	-0.915	-0.920	-0.924	-0.928	-0.931	-0.932	-0.935	-0.936	-0.936	-0.936	-0.936	-0.934	-0.932	-0.930	-0.926	-0.922	-0.918	-0.912	-0.906	-0.900	-0.892	-0.885	-0.878	-0.868	-0.859	-0.849	-0.839	-0.829	-0.818	-0.805	-0.794	-0.782	-0.771	-0.759	-0.746	-0.734	-0.721	-0.709	-0.695	-0.682	-0.670	-0.658	-0.646	-0.632	-0.621	-0.610	-0.598	-0.586	-0.576	-0.566	-0.555	-0.546	-0.538	-0.530	-0.522	-0.515	-0.509	-0.504	-0.498	-0.494	-0.490	-0.488	-0.486	-0.484	-0.482	-0.482	-0.484	-0.485	-0.488	-0.490	-0.494	-0.498	-0.501	-0.509	-0.515	-0.521	-0.529	-0.536	-0.544	-0.552	-0.560	-0.570	-0.578	-0.588	-0.596	-0.606	-0.615	-0.624	-0.632	-0.641	-0.650	-0.659	-0.666	-0.674	-0.680	-0.686	-0.692	-0.698	-0.700	-0.704	-0.706	-0.709	-0.710	-0.710	-0.710	-0.708	-0.705	-0.701	-0.696	-0.690	-0.684	-0.676	-0.668	-0.658	-0.646	-0.635	-0.622	-0.609	-0.594	-0.579	-0.564	-0.548	-0.530	-0.512	-0.495	-0.478	-0.458	-0.439	-0.421	-0.401	-0.381	-0.364	-0.344	-0.326	-0.308	-0.289	-0.271	-0.255	-0.239	-0.224	-0.209	-0.194	-0.181	-0.169	-0.158	-0.148	-0.140	-0.132	-0.126	-0.121	-0.118	-0.114	-0.114	-0.112	-0.114	-0.118	-0.121	-0.126	-0.132	-0.140	-0.149	-0.158	-0.169	-0.180	-0.192	-0.208	-0.221	-0.236	-0.252	-0.268	-0.285	-0.302	-0.319	-0.338	-0.355	-0.372	-0.391	-0.409	-0.428	-0.446	-0.464	-0.480	-0.496	-0.512	-0.529	-0.544	-0.558	-0.572	-0.584	-0.596	-0.608	-0.619	-0.628	-0.636	-0.644	-0.650	-0.655	-0.660	-0.664	-0.668	-0.669	-0.670	-0.670	-0.669	-0.668	-0.665	-0.664	-0.660	-0.656	-0.650	-0.645	-0.640	-0.634	-0.626	-0.619	-0.611	-0.604	-0.596	-0.588	-0.579	-0.571	-0.562	-0.555	-0.548	-0.539	-0.531	-0.522	-0.516	-0.507	-0.501	-0.495	-0.489	-0.484	-0.478	-0.472	-0.468	-0.464	-0.459	-0.455	-0.454	-0.450	-0.448	-0.446	-0.444	-0.444	-0.442	-0.444	-0.442	-0.444	-0.445	-0.445	-0.448	-0.449	-0.451	-0.454	-0.458	-0.460	-0.462	-0.466	-0.470	-0.474	-0.478	-0.481	-0.485	-0.490	-0.494	-0.498	-0.502	-0.507	-0.510	-0.515	-0.519	-0.522	-0.528	-0.530	-0.534	-0.536	-0.541	-0.544	-0.545	-0.548	-0.550	-0.551	-0.552	-0.554	-0.555	-0.554	-0.555	-0.554	-0.552	-0.551	-0.548	-0.546	-0.542	-0.539	-0.534	-0.529	-0.522	-0.518	-0.510	-0.502	-0.495	-0.486	-0.478	-0.466	-0.456	-0.445	-0.432	-0.421	-0.409	-0.396	-0.382	-0.369	-0.354	-0.339	-0.322	-0.308	-0.290	-0.274	-0.256	-0.238	-0.220	-0.202	-0.185	-0.166	-0.148	-0.130	-0.111	-0.092	-0.075	-0.056	-0.038	-0.021	-0.002	0.014	0.030	0.046	0.062	0.078	0.091	0.106	0.120	0.132	0.145	0.155	0.168	0.176	0.186	0.195	0.202	0.210	0.216	0.220	0.225	0.229	0.230	0.232	0.234	0.234	0.232	0.232	0.230	0.226	0.224	0.219	0.215	0.209	0.202	0.196	0.188	0.181	0.174	0.165	0.156	0.146	0.139	0.129	0.120	0.110	0.101	0.091	0.082	0.074	0.064	0.055	0.046	0.038	0.029	0.021	0.014	0.008	0.001	-0.005	-0.010	-0.014	-0.019	-0.021	-0.025	-0.025	-0.028	-0.028	-0.028	-0.028	-0.025	-0.024	-0.020	-0.015	-0.011	-0.006	0.000	0.008	0.016	0.024	0.032	0.042	0.054	0.064	0.076	0.089	0.101	0.115	0.130	0.145	0.160	0.176	0.192	0.210	0.228	0.245	0.264	0.281	0.300	0.320	0.338	0.358	0.378	0.396	0.416	0.436	0.456	0.476	0.496	0.516	0.535	0.555	0.574	0.592	0.611	0.630	0.649	0.666	0.684	0.701	0.718	0.735	0.750	0.765	0.779	100.000	5.000	2.000	1.000	5.000	0.000	0.000	0.000	0.000	0.000	0.000	0.000	0.000	0.000	0.000	0.000	0.000	0.000	1.581	1.582	1.584	1.586	1.590	1.591	1.595	1.599	1.602	1.606	1.611	1.616	1.622	1.629	1.636	1.642	1.651	1.660	1.669	1.680	1.690	1.701	1.714	1.726	1.739	1.752	1.766	1.780	1.795	1.810	1.825	1.841	1.856	1.872	1.889	1.905	1.921	1.938	1.952	1.969	1.984	1.999	2.015	2.030	2.042	2.056	2.069	2.081	2.092	2.102	2.112	2.121	2.129	2.135	2.140	2.145	2.146	2.149	2.149	2.148	2.145	2.141	2.136	2.130	2.121	2.112	2.101	2.089	2.075	2.060	2.042	2.025	2.005	1.984	1.961	1.938	1.912	1.885	1.858	1.829	1.798	1.766	1.734	1.700	1.664	1.629	1.592	1.554	1.515	1.475	1.434	1.394	1.351	1.308	1.265	1.220	1.175	1.130	1.085	1.039	0.991	0.945	0.898	0.850	0.802	0.754	0.706	0.658	0.609	0.560	0.511	0.462	0.415	0.365	0.318	0.269	0.220	0.171	0.124	0.076	0.029	-0.019	-0.066	-0.112	-0.158	-0.204	-0.250	-0.294	-0.339	-0.382	-0.426	-0.470	-0.512	-0.555	-0.595	-0.636	-0.678	-0.716	-0.755	-0.794	-0.831	-0.869	-0.906	-0.942	-0.978	-1.012	-1.046	-1.079	-1.111	-1.144	-1.175	-1.205	-1.235	-1.264	-1.294	-1.321	-1.349	-1.376	-1.402	-1.429	-1.455	-1.479	-1.502	-1.528	-1.551	-1.575	-1.598	-1.620	-1.642	-1.665	-1.686	-1.709	-1.730	-1.751	-1.771	-1.791	-1.812	-1.832	-1.855	-1.874	-1.895	-1.916	-1.936	-1.956	-1.978	-1.998	-2.019	-2.039	-2.060	-2.081	-2.101	-2.122	-2.142	-2.165	-2.186	-2.206	-2.228	-2.249	-2.270	-2.290	-2.312	-2.332	-2.352	-2.374	-2.394	-2.414	-2.434	-2.454	-2.472	-2.491	-2.509	-2.526	-2.544	-2.561	-2.578	-2.594	-2.608	-2.622	-2.636	-2.651	-2.664	-2.676	-2.688	-2.699	-2.709	-2.718	-2.728	-2.735	-2.741	-2.748	-2.754	-2.759	-2.764	-2.768	-2.770	-2.771	-2.774	-2.774	-2.774	-2.774	-2.772	-2.771	-2.769	-2.766	-2.764	-2.760	-2.756	-2.752	-2.749	-2.744	-2.739	-2.734	-2.728	-2.724	-2.718	-2.711	-2.705	-2.700	-2.694	-2.688	-2.681	-2.676	-2.670	-2.664	-2.658	-2.651	-2.646	-2.640	-2.635	-2.629	-2.624	-2.618	-2.614	-2.608	-2.604	-2.599	-2.594	-2.590	-2.585	-2.581	-2.578	-2.574	-2.569	-2.565	-2.561	-2.558	-2.554	-2.550	-2.549	-2.545	-2.542	-2.540	-2.538	-2.535	-2.532	-2.531	-2.530	-2.529	-2.528	-2.526	-2.525	-2.525	-2.525	-2.525	-2.526	-2.528	-2.529	-2.530	-2.532	-2.535	-2.536	-2.539	-2.542	-2.546	-2.550	-2.555	-2.560	-2.564	-2.569	-2.574	-2.580	-2.585	-2.590	-2.596	-2.604	-2.610	-2.616	-2.622	-2.629	-2.635	-2.641	-2.646	-2.652	-2.658	-2.665	-2.669	-2.674	-2.678	-2.682	-2.684	-2.688	-2.690	-2.691	-2.692	-2.692	-2.691	-2.690	-2.688	-2.684	-2.681	-2.675	-2.671	-2.665	-2.658	-2.650	-2.641	-2.631	-2.620	-2.609	-2.598	-2.584	-2.570	-2.555	-2.540	-2.524	-2.508	-2.490	-2.472	-2.455	-2.436	-2.418	-2.399	-2.379	-2.359	-2.340	-2.320	-2.301	-2.282	-2.262	-2.245	-2.226	-2.209	-2.191	-2.175	-2.159	-2.144	-2.129	-2.115	-2.101	-2.089	-2.079	-2.068	-2.059	-2.051	-2.045	-2.039	-2.034	-2.031	-2.027	-2.026	-2.026	-2.027	-2.030	-2.033	-2.038	-2.044	-2.051	-2.058	-2.066	-2.075	-2.086	-2.098	-2.110	-2.122	-2.136	-2.150	-2.165	-2.180	-2.195	-2.210	-2.226	-2.242	-2.258	-2.274	-2.290	-2.305	-2.320	-2.336	-2.351	-2.365	-2.379	-2.392	-2.404	-2.416	-2.428	-2.436	-2.446	-2.454	-2.461	-2.468	-2.472	-2.476	-2.480	-2.481	-2.481	-2.480	-2.478	-2.472	-2.468	-2.461	-2.454	-2.445	-2.434	-2.421	-2.409	-2.395	-2.380	-2.362	-2.344	-2.325	-2.306	-2.284	-2.262	-2.238	-2.215	-2.190	-2.164	-2.138	-2.110	-2.082	-2.054	-2.025	-1.996	-1.966	-1.936	-1.906	-1.875	-1.846	-1.815	-1.785	-1.755	-1.725	-1.695	-1.668	-1.638	-1.610	-1.582	-1.555	-1.529	-1.504	-1.479	-1.455	-1.432	-1.410	-1.389	-1.369	-1.349	-1.331	-1.314	-1.298	-1.284	-1.270	-1.256	-1.245	-1.234	-1.224	-1.215	-1.208	-1.202	-1.198	-1.192	-1.189	-1.186	-1.185	-1.182	-1.182	-1.184	-1.185	-1.186	-1.190	-1.191	-1.195	-1.199	-1.202	-1.208	-1.211	-1.216	-1.220	-1.225	-1.230	-1.234	-1.239	-1.244	-1.248	-1.250	-1.255	-1.256	-1.260	-1.261	-1.262	-1.264	-1.262	-1.262	-1.261	-1.260	-1.258	-1.254	-1.250	-1.246	-1.241	-1.235	-1.229	-1.221	-1.214	-1.205	-1.196	-1.185	-1.174	-1.164	-1.151	-1.140	-1.126	-1.114	-1.101	-1.086	-1.072	-1.058	-1.042	-1.028	-1.012	-0.996	-0.982	-0.968	-0.951	-0.936	-0.921	-0.906	-0.892	-0.876	-0.862	-0.850	-0.836	-0.822	-0.810	-0.799	-0.786	-0.776	-0.766	-0.756	-0.746	-0.739	-0.730	-0.724	-0.718	-0.712	-0.708	-0.702	-0.700	-0.696	-0.695	-0.694	-0.692	-0.692	-0.694	-0.695	-0.696	-0.699	-0.702	-0.705	-0.710	-0.714	-0.719	-0.724	-0.729	-0.735	-0.740	-0.748	-0.752	-0.760	-0.766	-0.774	-0.780	-0.786	-0.792	-0.799	-0.804	-0.809	-0.814	-0.819	-0.822	-0.826	-0.830	-0.832	-0.835	-0.836	-0.836	-0.838	-0.838	-0.836	-0.834	-0.830	-0.828	-0.822	-0.818	-0.811	-0.805	-0.796	-0.789	-0.780	-0.770	-0.759	-0.748	-0.736	-0.722	-0.710	-0.696	-0.681	-0.666	-0.650	-0.634	-0.616	-0.599	-0.581	-0.564	-0.545	-0.526	-0.509	-0.490	-0.471	-0.451	-0.432	-0.414	-0.395	-0.376	-0.359	-0.340	-0.322	-0.305	-0.288	-0.271	-0.255	-0.239	-0.224	-0.210	-0.196	-0.182	-0.171	-0.159	-0.148	-0.138	-0.129	-0.119	-0.111	-0.105	-0.099	-0.094	-0.090	-0.088	-0.085	-0.082	-0.082	-0.082	-0.084	-0.088	-0.089	-0.094	-0.098	-0.105	-0.110	-0.118	-0.125	-0.134	-0.144	-0.154	-0.165	-0.175	-0.186	-0.199	-0.212	-0.225	-0.239	-0.252	-0.266	-0.280	-0.295	-0.309	-0.325	-0.339	-0.354	-0.369	-0.384	-0.398	-0.412	-0.428	-0.441	-0.455	-0.469	-0.482	-0.494	-0.507	-0.521	-0.532	-0.545	-0.556	-0.568	-0.578	-0.588	-0.598	-0.608	-0.616	-0.625	-0.632	-0.641	-0.649	-0.655	-0.662	-0.669	-0.675	-0.680	-0.685	-0.691	-0.696	-0.701	-0.705	-0.710	-0.714	-0.718	-0.722	-0.725	-0.730	-0.734	-0.739	-0.742	-0.746	-0.751	-0.755	-0.760	-0.764	-0.769	-0.774	-0.779	-0.782	-0.789	-0.795	-0.800	-0.806	-0.812	-0.819	-0.825	-0.832	-0.840	-0.848	-0.855	-0.862	-0.872	-0.880	-0.889	-0.899	-0.908	-0.918	-0.928	-0.938	-0.949	-0.960	-0.970	-0.982	-0.994	-1.006	-1.019	-1.032	-1.044	-1.058	-1.071	-1.086	-1.100	-1.114	-1.129	-1.144	-1.160	-1.175	-1.190	-1.206	-1.222	-1.238	-1.255	-1.271	-1.288	-1.305	-1.321	-1.339	-1.355	-1.371	-1.389	-1.405	-1.421	-1.438	-1.454	-1.469	-1.485	-1.500	-1.514	-1.529	-1.541	-1.555	-1.568	-1.581	-1.592	-1.602	-1.612	-1.621	-1.630	-1.638	-1.645	-1.650	-1.655	-1.658	-1.661	-1.664	-1.664	-1.664	-1.662	-1.660	-1.655	-1.651	-1.646	-1.638	-1.631	-1.622	-1.611	-1.600	-1.588	-1.574	-1.561	-1.546	-1.530	-1.512	-1.495	-1.478	-1.458	-1.438	-1.418	-1.398	-1.375	-1.354	-1.331	-1.309	-1.285	-1.261	-1.239	-1.215	-1.191	-1.168	-1.144	-1.121	-1.098	-1.075	-1.052	-1.031	-1.009	-0.988	-0.966	-0.948	-0.928	-0.910	-0.892	-0.875	-0.860	-0.844	-0.830	-0.816	-0.804	-0.792	-0.780	-0.772	-0.762	-0.755	-0.749	-0.744	-0.739	-0.735	-0.732	-0.731	-0.731	-0.732	-0.734	-0.736	-0.740	-0.744	-0.749	-0.755	-0.761	-0.770	-0.778	-0.788	-0.796	-0.808	-0.818	-0.829	-0.841	-0.852	-0.864	-0.878	-0.890	-0.904	-0.916	-0.930	-0.944	-0.956	-0.971	-0.985	-0.998	-1.011	-1.024	-1.036	-1.049	-1.060	-1.071	-1.082	-1.094	-1.104	-1.112	-1.122	-1.131	-1.140	-1.146	-1.154	-1.159	-1.165	-1.170	-1.172	-1.176	-1.179	-1.181	-1.182	-1.182	-1.184	-1.182	-1.180	-1.180	-1.176	-1.174	-1.170	-1.164	-1.160	-1.152	-1.148	-1.140	-1.132	-1.125	-1.116	-1.108	-1.099	-1.088	-1.078	-1.068	-1.058	-1.045	-1.034	-1.022	-1.011	-0.998	-0.985	-0.974	-0.960	-0.948	-0.934	-0.921	-0.908	-0.895	-0.881	-0.869	-0.856	-0.842	-0.830	-0.816	-0.804	-0.791	-0.780	-0.769	-0.756	-0.745	-0.735	-0.724	-0.714	-0.704	-0.695	-0.686	-0.679	-0.671	-0.662	-0.656	-0.651	-0.645	-0.641	-0.636	-0.632	-0.630	-0.629	-0.628	-0.628	-0.628	-0.629	-0.630	-0.634	-0.636	-0.640	-0.645	-0.650	-0.656	-0.664	-0.672	-0.680	-0.690	-0.701	-0.711	-0.722	-0.734	-0.748	-0.761	-0.775	-0.789	-0.804	-0.819	-0.835	-0.850	-0.866	-0.882	-0.901	-0.918	-0.935	-0.951	-0.969	-0.985	-1.002	-1.021	-1.039	-1.054	-1.070	-1.088	-1.102	-1.119	-1.134	-1.150	-1.164	-1.178	-1.191	-1.205	-1.216	-1.229	-1.239	-1.249	-1.259	-1.268	-1.276	-1.285	-1.291	-1.299	-1.304	-1.309	-1.312	-1.316	-1.320	-1.322	-1.324	-1.325	-1.326	-1.326	-1.328	-1.326	-1.325	-1.324	-1.322	-1.320	-1.319	-1.316	-1.312	-1.310	-1.308	-1.306	-1.304	-1.301	-1.299	-1.296	-1.295	-1.294	-1.292	-1.292	-1.291	-1.292	-1.292	-1.294	-1.296	-1.299	-1.301	-1.305	-1.308	-1.312	-1.318	-1.324	-1.330	-1.338	-1.344	-1.351	-1.360	-1.369	-1.378	-1.386	-1.398	-1.406	-1.418	-1.428	-1.438	-1.448	-1.459	-1.470	-1.480	-1.490	-1.501	-1.511	-1.521	-1.531	-1.540	-1.548	-1.555	-1.562	-1.570	-1.576	-1.581	-1.586	-1.590	-1.594	-1.596	-1.596	-1.599	-1.598	-1.596	-1.595	-1.592	-1.589	-1.584	-1.579	-1.572	-1.565	-1.558	-1.549	-1.539	-1.529	-1.519	-1.508	-1.495	-1.482	-1.469	-1.455	-1.441	-1.426	-1.411	-1.396	-1.380	-1.365	-1.348	-1.331	-1.316	-1.300	-1.284	-1.268	-1.252	-1.236	-1.220	-1.205	-1.190	-1.175	-1.161	-1.148	-1.134	-1.121	-1.110	-1.098	-1.088	-1.078	-1.069	-1.060	-1.052	-1.046	-1.041	-1.036	-1.032	-1.029	-1.028	-1.026	-1.026	-1.028	-1.030	-1.032	-1.038	-1.042	-1.049	-1.056	-1.065	-1.075	-1.085	-1.098	-1.109	-1.122	-1.139	-1.154	-1.170	-1.186	-1.205	-1.224	-1.244	-1.264	-1.285	-1.306	-1.328	-1.350	-1.372	-1.395	-1.419	-1.441	-1.465	-1.489	-1.512	-1.536	-1.560	-1.582	-1.606	-1.629	-1.650	-1.671	-1.692	-1.712	-1.731	-1.750	-1.769	-1.785	-1.801	-1.816	-1.830	-1.842	-1.854	-1.865	-1.875	-1.882	-1.890	-1.896	-1.900	-1.902	-1.906	-1.908	-1.908	-1.906	-1.905	-1.900	-1.896	-1.890	-1.884	-1.875	-1.866	-1.855	-1.846	-1.834	-1.822	-1.809	-1.796	-1.781	-1.769	-1.754	-1.738	-1.721	-1.706	-1.690	-1.674	-1.659	-1.642	-1.626	-1.611	-1.595	-1.581	-1.565	-1.552	-1.538	-1.525	-1.512	-1.500	-1.488	-1.476	-1.468	-1.458	-1.449	-1.441	-1.435	-1.429	-1.424	-1.419	-1.415	-1.412	-1.411	-1.411	-1.411	-1.411	-1.414	-1.418	-1.420	-1.425	-1.430	-1.435	-1.441	-1.449	-1.456	-1.465	-1.475	-1.485	-1.495	-1.506	-1.518	-1.529	-1.541	-1.552	-1.565	-1.578	-1.590	-1.601	-1.612	-1.625	-1.639	-1.650	-1.661	-1.674	-1.684	-1.694	-1.705	-1.715	-1.722	-1.732	-1.739	-1.746	-1.752	-1.758	-1.762	-1.766	-1.769	-1.770	-1.771	-1.771	-1.771	-1.769	-1.765	-1.761	-1.756	-1.750	-1.742	-1.735	-1.728	-1.718	-1.706	-1.696	-1.684	-1.670	-1.658	-1.642	-1.628	-1.612	-1.596	-1.579	-1.562	-1.545	-1.528	-1.510	-1.490	-1.472	-1.454	-1.436	-1.418	-1.400	-1.381	-1.364	-1.346	-1.329	-1.312	-1.296	-1.280	-1.265	-1.251	-1.236	-1.224	-1.211	-1.199	-1.189	-1.179	-1.169	-1.159	-1.151	-1.144	-1.138	-1.134	-1.129	-1.125	-1.121	-1.119	-1.118	-1.116	-1.116	-1.118	-1.118	-1.119	-1.122	-1.124	-1.128	-1.132	-1.135	-1.140	-1.146	-1.150	-1.156	-1.162	-1.169	-1.175	-1.181	-1.189	-1.195	-1.201	-1.208	-1.214	-1.220	-1.226	-1.232	-1.239	-1.244	-1.249	-1.255	-1.260	-1.264	-1.269	-1.272	-1.276	-1.279	-1.282	-1.285	-1.285	-1.288	-1.288	-1.289	-1.288	-1.288	-1.286	-1.285	-1.282	-1.280	-1.276	-1.272	-1.268	-1.262	-1.259	-1.251	-1.245	-1.239	-1.231	-1.224	-1.215	-1.208	-1.199	-1.190	-1.180	-1.171	-1.161	-1.150	-1.139	-1.129	-1.116	-1.106	-1.094	-1.082	-1.070	-1.059	-1.046	-1.035	-1.022	-1.011	-1.000	-0.989	-0.978	-0.966	-0.955	-0.944	-0.934	-0.925	-0.915	-0.906	-0.898	-0.890	-0.881	-0.874	-0.868	-0.861	-0.856	-0.851	-0.846	-0.842	-0.840	-0.838	-0.836	-0.835	-0.835	-0.835	-0.836	-0.839	-0.841	-0.844	-0.848	-0.851	-0.858	-0.864	-0.870	-0.878	-0.885	-0.892	-0.901	-0.911	-0.921	-0.932	-0.942	-0.954	-0.965	-0.978	-0.989	-1.002	-1.015	-1.028	-1.041	-1.055	-1.069	-1.082	-1.095	-1.110	-1.124	-1.138	-1.151	-1.165	-1.179	-1.191	-1.204	-1.218	-1.230	-1.241	-1.254	-1.265	-1.276	-1.286	-1.298	-1.308	-1.316	-1.325	-1.334	-1.342	-1.350	-1.356	-1.362	-1.368	-1.371	-1.376	-1.380	-1.384	-1.386	-1.388	-1.389	-1.389	-1.389	-1.388	-1.386	-1.384	-1.381	-1.378	-1.374	-1.369	-1.364	-1.358	-1.351	-1.345	-1.338	-1.328	-1.320	-1.311	-1.300	-1.290	-1.280	-1.269	-1.258	-1.245	-1.234	-1.221	-1.210	-1.196	-1.182	-1.170	-1.156	-1.144	-1.130	-1.118	-1.105	-1.091	-1.078	-1.065	-1.052	-1.040	-1.028	-1.016	-1.005	-0.994	-0.984	-0.974	-0.964	-0.954	-0.946	-0.938	-0.931	-0.925	-0.919	-0.915	-0.910	-0.906	-0.905	-0.904	-0.902	-0.901	-0.902	-0.904	-0.906	-0.910	-0.914	-0.919	-0.925	-0.931	-0.939	-0.948	-0.955	-0.965	-0.976	-0.988	-1.000	-1.012	-1.025	-1.039	-1.052	-1.068	-1.082	-1.096	-1.111	-1.128	-1.142	-1.160	-1.176	-1.191	-1.208	-1.222	-1.238	-1.254	-1.268	-1.281	-1.295	-1.308	-1.321	-1.332	-1.342	-1.354	-1.362	-1.371	-1.380	-1.386	-1.391	-1.396	-1.400	-1.402	-1.404	-1.404	-1.402	-1.400	-1.396	-1.391	-1.386	-1.379	-1.371	-1.362	-1.352	-1.340	-1.328	-1.314	-1.300	-1.285	-1.269	-1.252	-1.234	-1.216	-1.198	-1.179	-1.160	-1.139	-1.119	-1.099	-1.078	-1.056	-1.038	-1.016	-0.995	-0.976	-0.956	-0.938	-0.919	-0.900	-0.882	-0.866	-0.851	-0.835	-0.821	-0.808	-0.794	-0.782	-0.772	-0.762	-0.754	-0.746	-0.740	-0.734	-0.730	-0.728	-0.725	-0.724	-0.722	-0.724	-0.725	-0.728	-0.731	-0.735	-0.740	-0.745	-0.752	-0.759	-0.766	-0.775	-0.784	-0.792	-0.802	-0.814	-0.824	-0.834	-0.844	-0.856	-0.866	-0.878	-0.889	-0.900	-0.911	-0.921	-0.932	-0.942	-0.954	-0.962	-0.972	-0.982	-0.990	-1.000	-1.009	-1.016	-1.024	-1.032	-1.039	-1.046	-1.051	-1.058	-1.062	-1.068	-1.072	-1.076	-1.081	-1.085	-1.086	-1.090	-1.092	-1.094	-1.095	-1.096	-1.098	-1.098	-1.098	-1.098	-1.096	-1.096	-1.094	-1.092	-1.091	-1.089	-1.085	-1.082	-1.079	-1.075	-1.071	-1.066	-1.062	-1.056	-1.051	-1.046	-1.040	-1.032	-1.028	-1.020	-1.012	-1.005	-0.996	-0.989	-0.980	-0.972	-0.962	-0.954	-0.944	-0.934	-0.924	-0.915	-0.904	-0.892	-0.882	-0.872	-0.861	-0.850	-0.839	-0.828	-0.818	-0.806	-0.795	-0.785	-0.775	-0.764	-0.755	-0.745	-0.735	-0.725	-0.715	-0.706	-0.698	-0.689	-0.680	-0.671	-0.662	-0.656	-0.649	-0.640	-0.632	-0.626	-0.620	-0.614	-0.608	-0.602	-0.596	-0.590	-0.585	-0.580	-0.575	-0.570	-0.565	-0.561	-0.556	-0.551	-0.546	-0.542	-0.538	-0.532	-0.529	-0.524	-0.519	-0.514	-0.509	-0.504	-0.498	-0.491	-0.485	-0.480	-0.472	-0.468	-0.460	-0.452	-0.445	-0.438	-0.429	-0.420	-0.412	-0.402	-0.392	-0.382	-0.372	-0.361	-0.352	-0.340	-0.329	-0.318	-0.306	-0.294	-0.281	-0.269	-0.258	-0.244	-0.231	-0.219	-0.205	-0.192	-0.180	-0.166	-0.154	-0.141	-0.129	-0.116	-0.104	-0.091	-0.079	-0.066	-0.055	-0.042	-0.032	-0.022	-0.011	-0.001	0.009	0.018	0.026	0.034	0.041	0.049	0.056	0.061	0.066	0.072	0.078	0.080	0.084	0.088	0.091	0.092	0.094	0.095	0.095	0.095	0.095	0.094	0.092	0.091	0.089	0.086	0.084	0.081	0.078	0.074	0.070	0.066	0.061	0.056	0.052	0.049	0.044	0.039	0.035	0.030	0.026	0.024	0.019	0.015	0.011	0.009	0.005	0.002	0.001	-0.001	-0.002	-0.002	-0.004	-0.004	-0.004	-0.004	-0.001	0.001	0.004	0.006	0.009	0.014	0.018	0.024	0.029	0.035	0.042	0.050	0.058	0.068	0.075	0.085	0.096	0.106	0.116	0.129	0.140	0.152	0.165	0.178	0.191	0.204	0.219	0.232	0.248	0.262	0.276	0.291	0.306	0.322	0.338	0.352	0.369	0.384	0.399	0.414	0.429	0.445	0.459	0.474	0.489	0.502	0.516	0.530	0.542	0.556	0.569	0.580	0.591	0.602	0.614	0.622	0.632	0.641	0.650	0.658	0.666	0.672	0.678	0.684	0.689	0.694	0.696	0.700	0.704	0.705	0.706	0.708	0.708	0.706	0.706	0.705	0.704	0.701	0.699	0.695	0.690	0.685	0.681	0.675	0.670	0.664	0.658	0.651	0.645	0.638	0.630	0.622	0.615	0.608	0.600	0.591	0.584	0.576	0.568	0.559	0.551	0.542	0.536	0.528	0.521	0.512	0.505	0.499	0.491	0.485	0.478	0.471	0.466	0.460	0.454	0.450	0.445	0.440	0.435	0.431	0.426	0.424	0.420	0.418	0.414	0.411	0.409	0.406	0.405	0.404	0.401	0.399	0.399	0.396	0.396	0.395	0.394	0.394	0.391	0.391	0.390	0.390	0.389	0.389	0.389	0.386	0.385	0.384	0.384	0.381	0.379	0.376	0.375	0.372	0.369	0.366	0.362	0.359	0.355	0.351	0.346	0.341	0.335	0.329	0.322	0.315	0.308	0.301	0.292	0.285	0.275	0.266	0.256	0.248	0.236	0.226	0.215	0.204	0.194	0.181	0.170	0.159	0.148	0.135	0.122	0.110	0.099	0.086	0.075	0.064	0.051	0.040	0.029	0.019	0.009	-0.001	-0.011	-0.020	-0.029	-0.038	-0.045	-0.052	-0.059	-0.065	-0.071	-0.076	-0.080	-0.085	-0.086	-0.090	-0.091	-0.092	-0.095	-0.095	-0.094	-0.094	-0.092	-0.090	-0.089	-0.084	-0.081	-0.076	-0.072	-0.068	-0.062	-0.056	-0.050	-0.044	-0.036	-0.029	-0.021	-0.014	-0.006	0.001	0.010	0.018	0.026	0.035	0.042	0.051	0.059	0.068	0.075	0.082	0.091	0.099	0.106	0.114	0.120	0.126	0.134	0.139	0.145	0.151	0.156	0.160	0.165	0.169	0.171	0.174	0.178	0.180	0.181	0.182	0.182	0.182	0.182	0.181	0.179	0.178	0.174	0.171	0.168	0.162	0.158	0.151	0.145	0.138	0.130	0.121	0.111	0.101	0.091	0.081	0.069	0.058	0.044	0.031	0.016	0.001	-0.014	-0.030	-0.046	-0.062	-0.080	-0.096	-0.115	-0.132	-0.151	-0.171	-0.190	-0.209	-0.229	-0.249	-0.268	-0.288	-0.308	-0.328	-0.346	-0.366	-0.385	-0.405	-0.422	-0.441	-0.459	-0.478	-0.495	-0.511	-0.529	-0.544	-0.559	-0.575	-0.588	-0.601	-0.614	-0.626	-0.638	-0.649	-0.659	-0.669	-0.678	-0.685	-0.691	-0.699	-0.705	-0.709	-0.714	-0.718	-0.720	-0.724	-0.725	-0.726	-0.728	-0.729	-0.729	-0.729	-0.729	-0.728	-0.726	-0.725	-0.724	-0.721	-0.721	-0.719	-0.716	-0.715	-0.712	-0.710	-0.709	-0.708	-0.705	-0.704	-0.702	-0.701	-0.702	-0.701	-0.700	-0.700	-0.701	-0.701	-0.702	-0.702	-0.704	-0.704	-0.706	-0.708	-0.710	-0.710	-0.712	-0.714	-0.716	-0.719	-0.720	-0.722	-0.726	-0.728	-0.730	-0.731	-0.732	-0.734	-0.735	-0.736	-0.738	-0.740	-0.741	-0.741	-0.742	-0.742	-0.744	-0.744	-0.744	-0.745	-0.745	-0.745	-0.745	-0.745	-0.746	-0.745	-0.746	-0.746	-0.748	-0.748	-0.749	-0.750	-0.751	-0.754	-0.756	-0.758	-0.760	-0.764	-0.768	-0.772	-0.778	-0.784	-0.790	-0.796	-0.804	-0.812	-0.821	-0.831	-0.841	-0.852	-0.864	-0.876	-0.890	-0.904	-0.918	-0.932	-0.949	-0.965	-0.982	-1.000	-1.019	-1.036	-1.056	-1.075	-1.096	-1.116	-1.138	-1.159	-1.180	-1.202	-1.225	-1.246	-1.269	-1.291	-1.314	-1.336	-1.359	-1.380	-1.402	-1.425	-1.446	-1.468	-1.489	-1.510	-1.530	-1.550	-1.569	-1.589	-1.606	-1.625	-1.642	-1.659	-1.675	-1.690	-1.705	-1.719	-1.731	-1.744	-1.756	-1.769	-1.779	-1.788	-1.796	-1.804	-1.810	-1.816	-1.821	-1.825	-1.828	-1.829	-1.830	-1.830	-1.829	-1.826	-1.824	-1.820	-1.815	-1.808	-1.800	-1.791	-1.781	-1.770	-1.758	-1.745	-1.730	-1.715	-1.699	-1.680	-1.661	-1.641	-1.619	-1.596	-1.572	-1.546	-1.520	-1.494	-1.464	-1.435	-1.404	-1.371	-1.338	-1.304	-1.269	-1.232	-1.195	-1.156	-1.118	-1.078	-1.036	-0.994	-0.951	-0.906	-0.862	-0.818	-0.771	-0.724	-0.676	-0.626	-0.579	-0.529	-0.478	-0.428	-0.376	-0.324	-0.272	-0.219	-0.165	-0.112	-0.059	-0.002	0.051	0.106	0.162	0.218	0.274	0.329	0.385	0.441	0.498	0.554	0.610	0.668	0.724	0.781	0.836	0.892	0.949	1.006	1.061	1.118	1.172	1.229	1.284	1.339	1.394	1.449	1.502	1.556	1.610	1.665	1.718	1.770	1.822	1.874	1.926	1.978	2.027	2.079	2.129	2.178	2.228	2.276	2.324	2.372	2.420	2.468	2.512	2.559	2.605	2.649	2.694	2.739	2.781	2.825	2.868	2.911	2.952	2.995	3.036	3.078	3.118	3.158	3.198	3.236	3.275	3.312	3.351	3.389	3.426	3.464	3.501	3.536	3.572	3.609	3.644	3.679	3.714	3.748	3.781	3.815	3.849	3.881	3.914	3.945	3.976	4.008	4.037	4.068	4.096	4.126	4.155	4.182	4.210	4.236	4.262	4.288	4.314	4.338	4.360	4.382	4.405	4.426	4.446	4.466	4.485	4.504	4.520	4.536	4.551	4.566	4.579	4.591	4.604	4.614	4.624	4.631	4.640	4.646	4.651	4.656	4.661	4.664	4.665	4.666	4.666	4.665	4.662	4.660	4.656	4.651	4.645	4.638	4.630	4.622	4.614	4.602	4.591	4.580	4.568	4.555	4.541	4.528	4.512	4.498	4.481	4.465	4.449	4.430	4.412	4.395	4.376	4.359	4.339	4.319	4.300	4.281	4.261	4.241	4.222	4.202	4.181	4.161	4.141	4.122	4.102	4.082	4.061	4.043	4.022	4.003	3.982	3.962	3.944	3.925	3.905	3.885	3.865	3.845	3.825	3.805	3.785	3.765	3.745	3.725	3.704	3.684	3.662	3.641	3.619	3.598	3.576	3.554	3.530	3.508	3.482	3.458	3.434	3.408	3.381	3.355	3.326	3.298	3.269	3.239	3.208	3.176	3.144	3.110	3.076	3.041	3.005	2.966	2.930	2.890	2.850	2.810	2.768	2.725	2.681	2.636	2.592	2.546	2.499	2.450	2.401	2.352	2.302	2.251	2.200	2.148	2.095	2.041	1.988	1.934	1.879	1.824	1.768	1.712	1.656	1.600	1.544	1.488	1.431	1.375	1.318	1.261	1.205	1.149	1.092	1.036	0.981	0.926	0.871	0.816	0.762	0.710	0.656	0.602	0.549	0.498	0.446	0.395	0.344	0.294	0.245	0.194	0.146	0.098	0.049	0.002	-0.045	-0.091	-0.139	-0.185	-0.230	-0.275	-0.321	-0.366	-0.411	-0.456	-0.500	-0.545	-0.589	-0.634	-0.678	-0.722	-0.766	-0.810	-0.854	-0.898	-0.942	-0.986	-1.030	-1.075	-1.119	-1.164	-1.209	-1.252	-1.296	-1.341	-1.385	-1.430	-1.475	-1.519	-1.562	-1.606	-1.651	-1.694	-1.738	-1.780	-1.824	-1.865	-1.908	-1.949	-1.990	-2.030	-2.070	-2.110	-2.149	-2.186	-2.224	-2.261	-2.296	-2.331	-2.365	-2.399	-2.432	-2.464	-2.494	-2.524	-2.552	-2.580	-2.608	-2.634	-2.659	-2.682	-2.706	-2.729	-2.750	-2.770	-2.790	-2.809	-2.828	-2.844	-2.860	-2.875	-2.890	-2.904	-2.918	-2.930	-2.942	-2.952	-2.962	-2.972	-2.982	-2.991	-2.999	-3.006	-3.015	-3.020	-3.028	-3.034	-3.039	-3.045	-3.049	-3.054	-3.058	-3.060	-3.062	-3.066	-3.068	-3.070	-3.071	-3.072	-3.072	-3.072	-3.071	-3.070	-3.069	-3.065	-3.064	-3.060	-3.056	-3.051	-3.045	-3.040	-3.032	-3.025	-3.018	-3.008	-2.999	-2.989	-2.978	-2.965	-2.952	-2.938	-2.924	-2.909	-2.892	-2.875	-2.858	-2.839	-2.820	-2.800	-2.779	-2.758	-2.735	-2.712	-2.688	-2.664	-2.640	-2.612	-2.588	-2.560	-2.534	-2.505	-2.476	-2.449	-2.419	-2.389	-2.360	-2.330	-2.298	-2.268	-2.236	-2.205	-2.174	-2.141	-2.109	-2.076	-2.045	-2.013	-1.980	-1.948	-1.915	-1.881	-1.849	-1.815	-1.782	-1.749	-1.715	-1.681	-1.648	-1.615	-1.581	-1.546	-1.511	-1.478	-1.444	-1.409	-1.372	-1.338	-1.302	-1.266	-1.230	-1.194	-1.158	-1.121	-1.082	-1.046	-1.008	-0.969	-0.930	-0.891	-0.852	-0.814	-0.772	-0.732	-0.692	-0.652	-0.611	-0.570	-0.529	-0.488	-0.445	-0.404	-0.361	-0.320	-0.278	-0.235	-0.194	-0.151	-0.110	-0.068	-0.025	0.016	0.056	0.099	0.139	0.180	0.221	0.260	0.299	0.336	0.375	0.412	0.450	0.486	0.522	0.558	0.591	0.625	0.659	0.690	0.722	0.752	0.781	0.811	0.840	0.866	0.892	0.919	0.944	0.968	0.990	1.012	1.035	1.055	1.075	1.095	1.114	1.131	1.148	1.164	1.179	1.195	1.209	1.221	1.235	1.248	1.259	1.270	1.280	1.290	1.300	1.309	1.316	1.325	1.332	1.339	1.345	1.352	1.358	1.364	1.368	1.374	1.378	1.382	1.388	1.391	1.395	1.398	1.402	1.405	1.409	1.412	1.415	1.418	1.420	1.424	1.426	1.429	1.432	1.436	1.439	1.444	1.446	1.451	1.456	1.459	1.464	1.469	1.474	1.479	1.484	1.490	1.498	1.504	1.511	1.519	1.526	1.534	1.542	1.550	1.559	1.568	1.576	1.588	1.596	1.606	1.615	1.625	1.635	1.646	1.656	1.666	1.676	1.686	1.695	1.704	1.714	1.722	1.731	1.739	1.746	1.754	1.760	1.766	1.771	1.776	1.780	1.782	1.784	1.785	1.786	1.784	1.782	1.780	1.775	1.770	1.764	1.755	1.745	1.736	1.724	1.710	1.696	1.680	1.662	1.644	1.624	1.602	1.580	1.555	1.529	1.502	1.474	1.444	1.414	1.381	1.348	1.312	1.278	1.240	1.201	1.161	1.121	1.080	1.036	0.995	0.950	0.905	0.859	0.812	0.766	0.719	0.670	0.620	0.571	0.521	0.471	0.421	0.370	0.319	0.268	0.218	0.165	0.114	0.062	0.011	-0.040	-0.091	-0.141	-0.194	-0.244	-0.294	-0.344	-0.392	-0.442	-0.491	-0.539	-0.585	-0.632	-0.679	-0.724	-0.769	-0.814	-0.858	-0.900	-0.942	-0.985	-1.025	-1.066	-1.106	-1.145	-1.184	-1.220	-1.256	-1.292	-1.328	-1.361	-1.395	-1.429	-1.461	-1.491	-1.522	-1.552	-1.581	-1.610	-1.636	-1.664	-1.690	-1.715	-1.740	-1.764	-1.788	-1.811	-1.834	-1.856	-1.879	-1.900	-1.921	-1.941	-1.961	-1.981	-2.001	-2.020	-2.041	-2.059	-2.079	-2.098	-2.118	-2.136	-2.155	-2.175	-2.194	-2.214	-2.234	-2.254	-2.272	-2.292	-2.314	-2.335	-2.355	-2.376	-2.398	-2.420	-2.441	-2.464	-2.488	-2.510	-2.534	-2.556	-2.580	-2.604	-2.628	-2.651	-2.676	-2.700	-2.725	-2.749	-2.774	-2.798	-2.822	-2.846	-2.869	-2.891	-2.914	-2.938	-2.959	-2.980	-3.001	-3.021	-3.040	-3.060	-3.079	-3.095	-3.112	-3.129	-3.145	-3.159	-3.172	-3.185	-3.195	-3.206	-3.216	-3.225	-3.232	-3.239	-3.244	-3.248	-3.251	-3.254	-3.255	-3.256	-3.255	-3.254	-3.252	-3.249	-3.245	-3.240	-3.234	-3.228	-3.221	-3.212	-3.206	-3.198	-3.188	-3.179	-3.169	-3.159	-3.148	-3.138	-3.125	-3.114	-3.101	-3.090	-3.078	-3.066	-3.054	-3.042	-3.031	-3.019	-3.008	-2.995	-2.985	-2.974	-2.962	-2.952	-2.941	-2.931	-2.922	-2.912	-2.902	-2.894	-2.886	-2.876	-2.870	-2.861	-2.855	-2.848	-2.841	-2.835	-2.830	-2.824	-2.820	-2.815	-2.811	-2.806	-2.804	-2.801	-2.800	-2.798	-2.796	-2.795	-2.796	-2.795	-2.796	-2.799	-2.800	-2.802	-2.805	-2.808	-2.811	-2.816	-2.820	-2.825	-2.831	-2.838	-2.844	-2.850	-2.856	-2.864	-2.870	-2.879	-2.886	-2.894	-2.902	-2.911	-2.920	-2.926	-2.936	-2.945	-2.954	-2.962	-2.970	-2.978	-2.985	-2.991	-2.996	-3.002	-3.009	-3.012	-3.016	-3.020	-3.022	-3.025	-3.026	-3.026	-3.026	-3.024	-3.021	-3.018	-3.012	-3.008	-3.000	-2.991	-2.982	-2.972	-2.961	-2.949	-2.936	-2.921	-2.906	-2.891	-2.874	-2.856	-2.838	-2.818	-2.798	-2.776	-2.755	-2.731	-2.709	-2.686	-2.662	-2.640	-2.615	-2.591	-2.566	-2.542	-2.519	-2.495	-2.472	-2.449	-2.428	-2.405	-2.384	-2.364	-2.344	-2.324	-2.306	-2.290	-2.274	-2.258	-2.244	-2.231	-2.220	-2.209	-2.200	-2.191	-2.184	-2.179	-2.174	-2.170	-2.169	-2.169	-2.169	-2.170	-2.174	-2.178	-2.182	-2.190	-2.196	-2.206	-2.216	-2.225	-2.238	-2.249	-2.262	-2.276	-2.289	-2.304	-2.320	-2.334	-2.350	-2.366	-2.381	-2.398	-2.414	-2.430	-2.445	-2.461	-2.475	-2.490	-2.505	-2.519	-2.532	-2.546	-2.558	-2.569	-2.579	-2.588	-2.598	-2.605	-2.612	-2.618	-2.622	-2.626	-2.629	-2.631	-2.631	-2.630	-2.628	-2.625	-2.621	-2.615	-2.609	-2.600	-2.591	-2.581	-2.570	-2.558	-2.545	-2.530	-2.515	-2.500	-2.482	-2.464	-2.445	-2.426	-2.405	-2.384	-2.361	-2.339	-2.316	-2.292	-2.269	-2.245	-2.219	-2.194	-2.169	-2.144	-2.118	-2.091	-2.065	-2.040	-2.015	-1.989	-1.965	-1.940	-1.915	-1.891	-1.869	-1.844	-1.822	-1.801	-1.780	-1.759	-1.740	-1.721	-1.704	-1.686	-1.670	-1.655	-1.641	-1.628	-1.615	-1.604	-1.592	-1.584	-1.575	-1.568	-1.561	-1.556	-1.551	-1.548	-1.545	-1.544	-1.542	-1.542	-1.542	-1.545	-1.548	-1.549	-1.552	-1.556	-1.562	-1.568	-1.572	-1.579	-1.584	-1.590	-1.596	-1.602	-1.609	-1.614	-1.620	-1.626	-1.632	-1.638	-1.642	-1.648	-1.651	-1.656	-1.659	-1.661	-1.662	-1.664	-1.665	-1.664	-1.662	-1.660	-1.659	-1.655	-1.650	-1.644	-1.638	-1.631	-1.624	-1.615	-1.605	-1.594	-1.584	-1.572	-1.558	-1.546	-1.532	-1.518	-1.504	-1.488	-1.472	-1.456	-1.439	-1.422	-1.405	-1.388	-1.371	-1.354	-1.336	-1.319	-1.301	-1.286	-1.269	-1.251	-1.236	-1.220	-1.205	-1.190	-1.176	-1.162	-1.150	-1.138	-1.125	-1.115	-1.104	-1.095	-1.086	-1.079	-1.071	-1.066	-1.060	-1.056	-1.052	-1.049	-1.046	-1.045	-1.045	-1.045	-1.044	-1.046	-1.049	-1.050	-1.054	-1.058	-1.060	-1.066	-1.070	-1.075	-1.081	-1.086	-1.092	-1.099	-1.105	-1.111	-1.118	-1.124	-1.130	-1.136	-1.141	-1.148	-1.151	-1.158	-1.162	-1.165	-1.169	-1.172	-1.175	-1.178	-1.178	-1.180	-1.179	-1.179	-1.179	-1.176	-1.174	-1.171	-1.168	-1.162	-1.158	-1.151	-1.144	-1.138	-1.130	-1.120	-1.111	-1.102	-1.092	-1.081	-1.070	-1.058	-1.045	-1.032	-1.019	-1.005	-0.991	-0.976	-0.961	-0.946	-0.930	-0.915	-0.899	-0.884	-0.868	-0.852	-0.838	-0.821	-0.804	-0.789	-0.774	-0.759	-0.744	-0.729	-0.714	-0.699	-0.686	-0.672	-0.659	-0.646	-0.634	-0.621	-0.610	-0.599	-0.589	-0.579	-0.569	-0.560	-0.551	-0.545	-0.538	-0.530	-0.525	-0.519	-0.515	-0.511	-0.507	-0.505	-0.502	-0.501	-0.500	-0.500	-0.501	-0.501	-0.504	-0.504	-0.506	-0.511	-0.514	-0.519	-0.522	-0.528	-0.532	-0.539	-0.545	-0.552	-0.560	-0.566	-0.575	-0.582	-0.591	-0.601	-0.609	-0.619	-0.629	-0.638	-0.648	-0.656	-0.666	-0.678	-0.686	-0.698	-0.706	-0.718	-0.726	-0.738	-0.746	-0.756	-0.765	-0.776	-0.785	-0.795	-0.805	-0.814	-0.822	-0.831	-0.840	-0.849	-0.856	-0.865	-0.871	-0.880	-0.888	-0.895	-0.901	-0.909	-0.915	-0.922	-0.930	-0.935	-0.941	-0.948	-0.952	-0.959	-0.964	-0.970	-0.975	-0.980	-0.985	-0.991	-0.998	-1.002	-1.008	-1.012	-1.016	-1.022	-1.028	-1.034	-1.039	-1.045	-1.049	-1.055	-1.061	-1.068	-1.072	-1.079	-1.086	-1.092	-1.100	-1.106	-1.114	-1.121	-1.129	-1.136	-1.145	-1.152	-1.161	-1.170	-1.179	-1.189	-1.199	-1.209	-1.219	-1.230	-1.241	-1.252	-1.264	-1.276	-1.289	-1.301	-1.314	-1.328	-1.340	-1.355	-1.369	-1.384	-1.399	-1.414	-1.430	-1.445	-1.460	-1.476	-1.491	-1.509	-1.525	-1.541	-1.558	-1.575	-1.591	-1.608	-1.625	-1.641	-1.656	-1.672	-1.688	-1.704	-1.719	-1.732	-1.748	-1.761	-1.775	-1.788	-1.800	-1.811	-1.824	-1.834	-1.844	-1.854	-1.861	-1.869	-1.875	-1.881	-1.886	-1.891	-1.894	-1.896	-1.898	-1.898	-1.898	-1.895	-1.892	-1.889	-1.885	-1.879	-1.871	-1.865	-1.855	-1.845	-1.835	-1.824	-1.811	-1.798	-1.784	-1.770	-1.754	-1.739	-1.721	-1.704	-1.686	-1.668	-1.648	-1.629	-1.609	-1.589	-1.569	-1.549	-1.526	-1.506	-1.485	-1.464	-1.442	-1.422	-1.401	-1.380	-1.360	-1.340	-1.320	-1.301	-1.281	-1.264	-1.245	-1.228	-1.211	-1.195	-1.180	-1.165	-1.151	-1.139	-1.126	-1.115	-1.104	-1.094	-1.085	-1.076	-1.070	-1.062	-1.058	-1.052	-1.049	-1.046	-1.045	-1.045	-1.045	-1.045	-1.048	-1.050	-1.052	-1.056	-1.061	-1.068	-1.074	-1.080	-1.088	-1.095	-1.104	-1.111	-1.121	-1.131	-1.140	-1.151	-1.161	-1.172	-1.182	-1.192	-1.204	-1.215	-1.225	-1.236	-1.249	-1.259	-1.269	-1.280	-1.290	-1.300	-1.308	-1.318	-1.326	-1.335	-1.342	-1.350	-1.356	-1.362	-1.369	-1.374	-1.379	-1.382	-1.386	-1.390	-1.392	-1.394	-1.396	-1.396	-1.395	-1.395	-1.394	-1.392	-1.390	-1.388	-1.384	-1.380	-1.375	-1.370	-1.362	-1.358	-1.350	-1.341	-1.334	-1.325	-1.316	-1.306	-1.296	-1.286	-1.276	-1.265	-1.252	-1.241	-1.228	-1.216	-1.202	-1.190	-1.175	-1.161	-1.148	-1.134	-1.119	-1.104	-1.089	-1.074	-1.059	-1.044	-1.029	-1.014	-0.999	-0.985	-0.970	-0.955	-0.941	-0.926	-0.914	-0.900	-0.888	-0.875	-0.862	-0.851	-0.840	-0.829	-0.819	-0.810	-0.801	-0.792	-0.786	-0.780	-0.775	-0.770	-0.765	-0.761	-0.760	-0.759	-0.758	-0.759	-0.760	-0.762	-0.765	-0.770	-0.775	-0.780	-0.788	-0.795	-0.802	-0.811	-0.821	-0.834	-0.846	-0.859	-0.871	-0.886	-0.901	-0.916	-0.931	-0.946	-0.964	-0.981	-0.998	-1.015	-1.032	-1.051	-1.070	-1.089	-1.106	-1.124	-1.142	-1.161	-1.180	-1.198	-1.214	-1.232	-1.248	-1.265	-1.281	-1.298	-1.312	-1.328	-1.341	-1.355	-1.368	-1.380	-1.391	-1.404	-1.414	-1.424	-1.431	-1.441	-1.448	-1.455	-1.461	-1.468	-1.471	-1.475	-1.479	-1.481	-1.484	-1.486	-1.486	-1.488	-1.488	-1.488	-1.486	-1.485	-1.484	-1.484	-1.481	-1.479	-1.476	-1.474	-1.472	-1.470	-1.469	-1.465	-1.464	-1.462	-1.461	-1.459	-1.458	-1.458	-1.458	-1.458	-1.458	-1.459	-1.460	-1.462	-1.465	-1.469	-1.471	-1.476	-1.480	-1.485	-1.491	-1.498	-1.505	-1.512	-1.520	-1.529	-1.538	-1.546	-1.556	-1.566	-1.576	-1.588	-1.598	-1.610	-1.621	-1.631	-1.644	-1.654	-1.666	-1.678	-1.688	-1.700	-1.710	-1.720	-1.730	-1.739	-1.749	-1.756	-1.765	-1.772	-1.778	-1.784	-1.790	-1.794	-1.799	-1.801	-1.804	-1.805	-1.806	-1.805	-1.804	-1.802	-1.800	-1.795	-1.791	-1.785	-1.781	-1.775	-1.768	-1.760	-1.751	-1.741	-1.732	-1.722	-1.711	-1.700	-1.689	-1.676	-1.664	-1.650	-1.638	-1.624	-1.611	-1.598	-1.584	-1.570	-1.558	-1.544	-1.532	-1.519	-1.506	-1.494	-1.482	-1.470	-1.460	-1.449	-1.439	-1.429	-1.421	-1.412	-1.405	-1.398	-1.392	-1.386	-1.382	-1.379	-1.376	-1.375	-1.375	-1.375	-1.376	-1.378	-1.381	-1.386	-1.390	-1.398	-1.405	-1.412	-1.421	-1.431	-1.442	-1.454	-1.468	-1.482	-1.496	-1.512	-1.529	-1.546	-1.564	-1.582	-1.602	-1.621	-1.642	-1.664	-1.685	-1.706	-1.730	-1.751	-1.774	-1.798	-1.820	-1.842	-1.865	-1.889	-1.910	-1.934	-1.955	-1.978	-1.999	-2.020	-2.040	-2.059	-2.079	-2.098	-2.115	-2.131	-2.146	-2.161	-2.174	-2.188	-2.199	-2.209	-2.219	-2.226	-2.234	-2.241	-2.245	-2.249	-2.251	-2.252	-2.252	-2.252	-2.250	-2.246	-2.242	-2.236	-2.230	-2.222	-2.215	-2.205	-2.195	-2.182	-2.171	-2.159	-2.144	-2.130	-2.116	-2.101	-2.085	-2.069	-2.052	-2.038	-2.020	-2.004	-1.986	-1.969	-1.951	-1.935	-1.918	-1.902	-1.886	-1.870	-1.855	-1.840	-1.826	-1.812	-1.800	-1.788	-1.776	-1.765	-1.755	-1.746	-1.738	-1.730	-1.724	-1.719	-1.714	-1.710	-1.708	-1.706	-1.706	-1.708	-1.708	-1.710	-1.715	-1.720	-1.726	-1.732	-1.740	-1.749	-1.759	-1.770	-1.780	-1.794	-1.806	-1.821	-1.836	-1.851	-1.868	-1.882	-1.900	-1.918	-1.936	-1.954	-1.971	-1.990	-2.009	-2.026	-2.046	-2.065	-2.082	-2.101	-2.119	-2.136	-2.152	-2.169	-2.185	-2.200	-2.215	-2.228	-2.241	-2.252	-2.264	-2.272	-2.281	-2.290	-2.296	-2.301	-2.305	-2.309	-2.311	-2.311	-2.310	-2.308	-2.304	-2.300	-2.295	-2.288	-2.279	-2.271	-2.261	-2.249	-2.236	-2.222	-2.209	-2.192	-2.176	-2.159	-2.141	-2.124	-2.104	-2.082	-2.062	-2.042	-2.021	-2.001	-1.979	-1.958	-1.936	-1.915	-1.894	-1.872	-1.851	-1.831	-1.810	-1.790	-1.771	-1.752	-1.734	-1.716	-1.699	-1.681	-1.666	-1.651	-1.638	-1.624	-1.611	-1.600	-1.589	-1.580	-1.570	-1.562	-1.556	-1.549	-1.542	-1.539	-1.535	-1.532	-1.529	-1.528	-1.526	-1.526	-1.528	-1.528	-1.530	-1.532	-1.535	-1.539	-1.542	-1.546	-1.550	-1.555	-1.560	-1.565	-1.570	-1.574	-1.580	-1.585	-1.590	-1.594	-1.599	-1.604	-1.609	-1.614	-1.618	-1.621	-1.625	-1.628	-1.630	-1.632	-1.634	-1.635	-1.635	-1.636	-1.635	-1.634	-1.632	-1.630	-1.628	-1.624	-1.620	-1.615	-1.610	-1.605	-1.598	-1.591	-1.584	-1.574	-1.565	-1.556	-1.548	-1.538	-1.528	-1.516	-1.505	-1.494	-1.482	-1.470	-1.458	-1.446	-1.432	-1.420	-1.408	-1.395	-1.381	-1.369	-1.355	-1.342	-1.331	-1.319	-1.306	-1.294	-1.282	-1.271	-1.261	-1.249	-1.240	-1.230	-1.220	-1.211	-1.202	-1.196	-1.189	-1.181	-1.175	-1.170	-1.164	-1.160	-1.156	-1.152	-1.149	-1.146	-1.145	-1.144	-1.142	-1.141	-1.142	-1.144	-1.144	-1.146	-1.150	-1.151	-1.155	-1.159	-1.164	-1.169	-1.172	-1.179	-1.184	-1.191	-1.196	-1.204	-1.210	-1.218	-1.225	-1.232	-1.241	-1.249	-1.256	-1.265	-1.274	-1.282	-1.291	-1.300	-1.310	-1.319	-1.329	-1.338	-1.348	-1.356	-1.366	-1.376	-1.385	-1.394	-1.404	-1.414	-1.422	-1.431	-1.441	-1.450	-1.459	-1.468	-1.476	-1.485	-1.492	-1.501	-1.509	-1.516	-1.524	-1.531	-1.538	-1.542	-1.549	-1.555	-1.561	-1.565	-1.570	-1.575	-1.579	-1.581	-1.585	-1.586	-1.589	-1.590	-1.590	-1.591	-1.591	-1.590	-1.588	-1.585	-1.582	-1.579	-1.575	-1.570	-1.565	-1.559	-1.552	-1.545	-1.538	-1.529	-1.521	-1.511	-1.501	-1.491	-1.482	-1.471	-1.460	-1.448	-1.436	-1.424	-1.411	-1.399	-1.385	-1.372	-1.360	-1.346	-1.332	-1.319	-1.308	-1.295	-1.281	-1.269	-1.256	-1.245	-1.234	-1.222	-1.212	-1.201	-1.191	-1.182	-1.174	-1.166	-1.160	-1.152	-1.148	-1.142	-1.139	-1.135	-1.131	-1.129	-1.129	-1.129	-1.129	-1.130	-1.132	-1.136	-1.140	-1.145	-1.150	-1.156	-1.164	-1.172	-1.181	-1.190	-1.200	-1.210	-1.221	-1.234	-1.245	-1.258	-1.269	-1.282	-1.296	-1.310	-1.322	-1.336	-1.350	-1.364	-1.378	-1.390	-1.404	-1.416	-1.428	-1.440	-1.450	-1.461	-1.470	-1.481	-1.489	-1.498	-1.505	-1.510	-1.516	-1.520	-1.524	-1.526	-1.528	-1.528	-1.526	-1.525	-1.521	-1.519	-1.512	-1.506	-1.499	-1.490	-1.481	-1.470	-1.459	-1.446	-1.432	-1.419	-1.404	-1.389	-1.371	-1.356	-1.338	-1.320	-1.301	-1.282	-1.264	-1.245	-1.225	-1.206	-1.188	-1.168	-1.149	-1.130	-1.112	-1.094	-1.076	-1.060	-1.044	-1.029	-1.012	-0.999	-0.985	-0.972	-0.961	-0.951	-0.941	-0.932	-0.925	-0.918	-0.912	-0.908	-0.902	-0.900	-0.899	-0.899	-0.899	-0.899	-0.901	-0.905	-0.909	-0.912	-0.919	-0.925	-0.931	-0.938	-0.946	-0.955	-0.962	-0.972	-0.982	-0.992	-1.002	-1.012	-1.025	-1.035	-1.046	-1.056	-1.068	-1.078	-1.089	-1.100	-1.109	-1.120	-1.129	-1.139	-1.148	-1.158	-1.165	-1.172	-1.181	-1.189	-1.196	-1.202	-1.209	-1.214	-1.219	-1.224	-1.229	-1.232	-1.238	-1.240	-1.244	-1.246	-1.248	-1.249	-1.251	-1.251	-1.251	-1.251	-1.251	-1.250	-1.250	-1.248	-1.245	-1.244	-1.241	-1.238	-1.236	-1.232	-1.228	-1.224	-1.219	-1.214	-1.208	-1.202	-1.198	-1.190	-1.184	-1.178	-1.170	-1.161	-1.154	-1.146	-1.138	-1.130	-1.120	-1.112	-1.102	-1.092	-1.084	-1.074	-1.062	-1.054	-1.042	-1.031	-1.021	-1.010	-1.000	-0.990	-0.979	-0.968	-0.956	-0.945	-0.935	-0.925	-0.915	-0.904	-0.895	-0.884	-0.874	-0.866	-0.856	-0.846	-0.838	-0.830	-0.821	-0.814	-0.805	-0.798	-0.790	-0.782	-0.776	-0.770	-0.764	-0.759	-0.752	-0.748	-0.741	-0.736	-0.731	-0.726	-0.721	-0.718	-0.712	-0.709	-0.704	-0.700	-0.695	-0.691	-0.688	-0.681	-0.678	-0.674	-0.668	-0.664	-0.659	-0.652	-0.648	-0.642	-0.636	-0.631	-0.625	-0.619	-0.612	-0.605	-0.598	-0.589	-0.582	-0.572	-0.565	-0.556	-0.546	-0.536	-0.526	-0.516	-0.506	-0.495	-0.484	-0.472	-0.461	-0.449	-0.438	-0.425	-0.414	-0.400	-0.389	-0.375	-0.362	-0.350	-0.339	-0.325	-0.312	-0.300	-0.288	-0.275	-0.262	-0.250	-0.239	-0.228	-0.215	-0.204	-0.192	-0.182	-0.171	-0.161	-0.152	-0.142	-0.134	-0.125	-0.116	-0.109	-0.101	-0.094	-0.088	-0.081	-0.075	-0.070	-0.065	-0.061	-0.056	-0.054	-0.050	-0.048	-0.045	-0.044	-0.042	-0.041	-0.040	-0.041	-0.041	-0.041	-0.042	-0.042	-0.045	-0.046	-0.049	-0.050	-0.054	-0.056	-0.060	-0.062	-0.066	-0.069	-0.071	-0.075	-0.079	-0.081	-0.084	-0.088	-0.091	-0.095	-0.096	-0.100	-0.102	-0.105	-0.108	-0.110	-0.111	-0.114	-0.115	-0.115	-0.116	-0.116	-0.115	-0.116	-0.115	-0.114	-0.112	-0.110	-0.109	-0.106	-0.102	-0.099	-0.095	-0.091	-0.085	-0.080	-0.075	-0.068	-0.061	-0.054	-0.048	-0.039	-0.031	-0.021	-0.012	-0.002	0.009	0.019	0.030	0.041	0.052	0.065	0.078	0.089	0.102	0.115	0.128	0.141	0.155	0.169	0.182	0.198	0.212	0.225	0.240	0.254	0.268	0.282	0.296	0.310	0.324	0.336	0.349	0.362	0.375	0.388	0.399	0.410	0.421	0.431	0.441	0.451	0.460	0.468	0.476	0.484	0.490	0.495	0.501	0.506	0.511	0.515	0.519	0.520	0.522	0.524	0.525	0.525	0.525	0.524	0.522	0.520	0.518	0.514	0.510	0.506	0.502	0.496	0.491	0.486	0.480	0.472	0.466	0.460	0.451	0.445	0.436	0.429	0.421	0.412	0.405	0.396	0.389	0.380	0.371	0.364	0.356	0.348	0.340	0.331	0.324	0.316	0.309	0.301	0.295	0.288	0.280	0.275	0.268	0.262	0.256	0.251	0.245	0.240	0.235	0.230	0.226	0.221	0.218	0.215	0.211	0.209	0.205	0.201	0.199	0.196	0.194	0.191	0.189	0.186	0.185	0.182	0.180	0.178	0.176	0.174	0.172	0.170	0.168	0.165	0.162	0.160	0.158	0.155	0.150	0.148	0.144	0.140	0.136	0.131	0.125	0.120	0.115	0.108	0.101	0.094	0.088	0.079	0.070	0.061	0.052	0.042	0.032	0.021	0.011	-0.001	-0.012	-0.025	-0.038	-0.050	-0.062	-0.076	-0.090	-0.104	-0.119	-0.132	-0.148	-0.162	-0.176	-0.191	-0.206	-0.221	-0.235	-0.249	-0.264	-0.278	-0.291	-0.305	-0.318	-0.331	-0.344	-0.355	-0.366	-0.378	-0.389	-0.399	-0.409	-0.418	-0.425	-0.432	-0.440	-0.446	-0.452	-0.458	-0.462	-0.466	-0.470	-0.472	-0.475	-0.478	-0.479	-0.479	-0.479	-0.478	-0.478	-0.475	-0.472	-0.470	-0.468	-0.465	-0.460	-0.456	-0.451	-0.446	-0.441	-0.438	-0.431	-0.426	-0.420	-0.414	-0.409	-0.402	-0.395	-0.389	-0.384	-0.378	-0.371	-0.366	-0.360	-0.354	-0.350	-0.345	-0.340	-0.336	-0.331	-0.328	-0.324	-0.321	-0.319	-0.316	-0.314	-0.312	-0.310	-0.310	-0.310	-0.310	-0.310	-0.311	-0.312	-0.316	-0.319	-0.321	-0.326	-0.330	-0.335	-0.341	-0.348	-0.355	-0.361	-0.370	-0.379	-0.389	-0.399	-0.409	-0.421	-0.431	-0.444	-0.456	-0.470	-0.485	-0.500	-0.515	-0.530	-0.546	-0.564	-0.580	-0.598	-0.615	-0.632	-0.649	-0.668	-0.685	-0.705	-0.722	-0.741	-0.760	-0.779	-0.796	-0.814	-0.832	-0.850	-0.866	-0.884	-0.900	-0.916	-0.931	-0.948	-0.962	-0.976	-0.990	-1.004	-1.016	-1.028	-1.039	-1.049	-1.059	-1.068	-1.075	-1.082	-1.089	-1.095	-1.100	-1.104	-1.108	-1.111	-1.112	-1.114	-1.115	-1.114	-1.114	-1.112	-1.110	-1.108	-1.104	-1.100	-1.096	-1.092	-1.088	-1.081	-1.076	-1.071	-1.065	-1.059	-1.051	-1.045	-1.038	-1.031	-1.024	-1.018	-1.011	-1.004	-0.998	-0.991	-0.984	-0.979	-0.971	-0.966	-0.960	-0.955	-0.950	-0.945	-0.940	-0.935	-0.931	-0.926	-0.922	-0.919	-0.915	-0.912	-0.910	-0.906	-0.904	-0.900	-0.899	-0.896	-0.894	-0.892	-0.889	-0.888	-0.886	-0.884	-0.881	-0.880	-0.879	-0.878	-0.875	-0.874	-0.872	-0.872	-0.870	-0.870	-0.868	-0.866	-0.866	-0.865	-0.864	-0.862	-0.862	-0.862	-0.861	-0.861	-0.862	-0.862	-0.864	-0.865	-0.866	-0.868	-0.870	-0.871	-0.874	-0.878	-0.881	-0.885	-0.890	-0.895	-0.901	-0.906	-0.914	-0.921	-0.929	-0.938	-0.946	-0.955	-0.965	-0.976	-0.986	-0.999	-1.011	-1.024	-1.038	-1.051	-1.066	-1.081	-1.096	-1.112	-1.129	-1.146	-1.164	-1.181	-1.199	-1.219	-1.236	-1.256	-1.275	-1.295	-1.314	-1.335	-1.354	-1.375	-1.395	-1.414	-1.435	-1.455	-1.476	-1.496	-1.515	-1.535	-1.556	-1.575	-1.594	-1.612	-1.631	-1.649	-1.668	-1.685	-1.701	-1.719	-1.734	-1.750	-1.765	-1.779	-1.792	-1.806	-1.818	-1.830	-1.840	-1.851	-1.860	-1.869	-1.878	-1.884	-1.889	-1.895	-1.898	-1.901	-1.904	-1.905	-1.905	-1.904	-1.902	-1.899	-1.895	-1.889	-1.884	-1.876	-1.866	-1.858	-1.846	-1.834	-1.820	-1.805	-1.789	-1.771	-1.752	-1.732	-1.711	-1.689	-1.666	-1.640	-1.615	-1.586	-1.558	-1.528	-1.496	-1.464	-1.431	-1.398	-1.361	-1.325	-1.288	-1.249	-1.208	-1.166	-1.124	-1.081	-1.038	-0.992	-0.948	-0.901	-0.854	-0.805	-0.756	-0.708	-0.656	-0.605	-0.554	-0.501	-0.449	-0.395	-0.341	-0.288	-0.232	-0.178	-0.122	-0.066	-0.010	0.046	0.102	0.159	0.216	0.272	0.329	0.388	0.444	0.501	0.558	0.615	0.671	0.728	0.784	0.841	0.896	0.952	1.008	1.062	1.118	1.172	1.228	1.282	1.336	1.389	1.441	1.495	1.548	1.599	1.650	1.702	1.751	1.802	1.852	1.901	1.951	1.999	2.047	2.095	2.142	2.189	2.235	2.281	2.326	2.371	2.416	2.460	2.504	2.546	2.590	2.632	2.675	2.716	2.758	2.799	2.839	2.880	2.920	2.959	2.998	3.036	3.075	3.112	3.151	3.189	3.225	3.262	3.300	3.335	3.371	3.408	3.442	3.476	3.511	3.545	3.579	3.612	3.645	3.678	3.710	3.741	3.772	3.802	3.834	3.864	3.894	3.922	3.950	3.979	4.005	4.032	4.059	4.084	4.109	4.132	4.156	4.179	4.201	4.221	4.242	4.261	4.279	4.298	4.315	4.331	4.346	4.360	4.374	4.386	4.398	4.409	4.419	4.428	4.435	4.442	4.448	4.454	4.458	4.460	4.462	4.464	4.465	4.464	4.462	4.460	4.456	4.452	4.448	4.441	4.436	4.428	4.420	4.411	4.401	4.391	4.379	4.369	4.356	4.342	4.330	4.316	4.302	4.288	4.272	4.258	4.241	4.226	4.210	4.194	4.176	4.160	4.144	4.125	4.109	4.093	4.074	4.058	4.040	4.024	4.005	3.989	3.972	3.956	3.938	3.921	3.905	3.888	3.872	3.856	3.839	3.822	3.806	3.790	3.774	3.759	3.742	3.726	3.710	3.692	3.675	3.659	3.641	3.625	3.608	3.590	3.572	3.554	3.535	3.516	3.498	3.478	3.456	3.436	3.414	3.392	3.369	3.346	3.322	3.298	3.272	3.245	3.218	3.190	3.160	3.130	3.099	3.068	3.035	3.001	2.965	2.930	2.892	2.855	2.816	2.776	2.735	2.694	2.650	2.606	2.562	2.516	2.471	2.424	2.375	2.326	2.278	2.225	2.175	2.122	2.071	2.016	1.964	1.910	1.855	1.800	1.745	1.689	1.634	1.578	1.521	1.465	1.409	1.352	1.295	1.239	1.184	1.126	1.070	1.015	0.959	0.904	0.850	0.795	0.740	0.685	0.631	0.578	0.525	0.472	0.421	0.369	0.318	0.266	0.215	0.166	0.116	0.068	0.018	-0.031	-0.079	-0.126	-0.174	-0.221	-0.269	-0.315	-0.362	-0.409	-0.456	-0.501	-0.546	-0.592	-0.638	-0.684	-0.730	-0.775	-0.821	-0.866	-0.911	-0.956	-1.001	-1.048	-1.092	-1.138	-1.182	-1.226	-1.271	-1.316	-1.361	-1.405	-1.449	-1.494	-1.538	-1.581	-1.624	-1.668	-1.710	-1.752	-1.795	-1.836	-1.879	-1.919	-1.959	-1.999	-2.039	-2.078	-2.115	-2.154	-2.190	-2.226	-2.262	-2.298	-2.331	-2.366	-2.399	-2.431	-2.462	-2.494	-2.522	-2.552	-2.581	-2.609	-2.635	-2.662	-2.689	-2.712	-2.738	-2.761	-2.785	-2.806	-2.829	-2.849	-2.869	-2.889	-2.908	-2.926	-2.944	-2.961	-2.978	-2.994	-3.009	-3.024	-3.038	-3.051	-3.065	-3.076	-3.088	-3.099	-3.110	-3.120	-3.129	-3.138	-3.146	-3.154	-3.161	-3.166	-3.174	-3.178	-3.182	-3.186	-3.189	-3.191	-3.192	-3.192	-3.192	-3.191	-3.190	-3.186	-3.184	-3.179	-3.174	-3.169	-3.161	-3.152	-3.144	-3.134	-3.124	-3.114	-3.101	-3.088	-3.074	-3.060	-3.045	-3.028	-3.010	-2.992	-2.974	-2.956	-2.935	-2.915	-2.892	-2.871	-2.849	-2.826	-2.804	-2.779	-2.754	-2.730	-2.705	-2.679	-2.654	-2.626	-2.600	-2.574	-2.546	-2.518	-2.491	-2.464	-2.435	-2.406	-2.379	-2.350	-2.321	-2.292	-2.262	-2.235	-2.205	-2.176	-2.148	-2.118	-2.089	-2.059	-2.029	-1.999	-1.969	-1.939	-1.908	-1.878	-1.846	-1.816	-1.785	-1.752	-1.722	-1.690	-1.658	-1.624	-1.591	-1.558	-1.524	-1.489	-1.455	-1.420	-1.384	-1.349	-1.312	-1.275	-1.238	-1.200	-1.161	-1.122	-1.084	-1.045	-1.004	-0.964	-0.925	-0.884	-0.842	-0.800	-0.758	-0.715	-0.674	-0.631	-0.588	-0.544	-0.502	-0.459	-0.414	-0.371	-0.329	-0.285	-0.241	-0.199	-0.156	-0.114	-0.071	-0.029	0.012	0.054	0.095	0.136	0.176	0.215	0.255	0.292	0.330	0.368	0.404	0.440	0.475	0.510	0.544	0.576	0.609	0.640	0.671	0.701	0.731	0.759	0.786	0.814	0.840	0.865	0.890	0.914	0.936	0.960	0.981	1.002	1.022	1.042	1.060	1.079	1.096	1.114	1.130	1.146	1.161	1.176	1.190	1.204	1.218	1.229	1.241	1.254	1.266	1.278	1.288	1.298	1.309	1.318	1.328	1.336	1.345	1.354	1.362	1.370	1.379	1.388	1.395	1.402	1.410	1.418	1.425	1.432	1.440	1.446	1.455	1.462	1.470	1.478	1.485	1.494	1.501	1.509	1.519	1.526	1.535	1.544	1.552	1.561	1.571	1.581	1.592	1.601	1.612	1.622	1.634	1.645	1.658	1.670	1.681	1.694	1.706	1.718	1.730	1.744	1.756	1.770	1.782	1.796	1.809	1.822	1.835	1.846	1.859	1.871	1.882	1.894	1.904	1.915	1.925	1.934	1.942	1.951	1.959	1.965	1.972	1.978	1.981	1.985	1.986	1.989	1.989	1.988	1.986	1.984	1.980	1.975	1.968	1.960	1.951	1.941	1.929	1.915	1.901	1.885	1.869	1.850	1.830	1.810	1.786	1.762	1.738	1.711	1.684	1.654	1.624	1.591	1.559	1.525	1.490	1.454	1.418	1.379	1.339	1.298	1.256	1.215	1.171	1.128	1.081	1.036	0.990	0.942	0.895	0.846	0.798	0.749	0.699	0.648	0.598	0.546	0.495	0.444	0.391	0.340	0.288	0.236	0.185	0.132	0.080	0.029	-0.024	-0.075	-0.128	-0.178	-0.229	-0.279	-0.329	-0.380	-0.429	-0.479	-0.526	-0.574	-0.621	-0.669	-0.714	-0.760	-0.805	-0.849	-0.891	-0.935	-0.978	-1.019	-1.059	-1.099	-1.136	-1.175	-1.212	-1.250	-1.285	-1.320	-1.354	-1.386	-1.419	-1.451	-1.481	-1.511	-1.541	-1.570	-1.596	-1.624	-1.650	-1.675	-1.700	-1.725	-1.748	-1.771	-1.792	-1.815	-1.836	-1.858	-1.878	-1.898	-1.918	-1.936	-1.956	-1.975	-1.994	-2.013	-2.031	-2.050	-2.069	-2.088	-2.105	-2.124	-2.142	-2.161	-2.180	-2.199	-2.219	-2.239	-2.258	-2.279	-2.299	-2.320	-2.340	-2.361	-2.382	-2.404	-2.426	-2.448	-2.470	-2.492	-2.514	-2.538	-2.560	-2.584	-2.606	-2.629	-2.651	-2.674	-2.698	-2.719	-2.741	-2.762	-2.784	-2.804	-2.824	-2.845	-2.864	-2.881	-2.900	-2.918	-2.934	-2.950	-2.966	-2.980	-2.994	-3.006	-3.018	-3.029	-3.038	-3.046	-3.055	-3.061	-3.068	-3.071	-3.076	-3.080	-3.081	-3.081	-3.082	-3.081	-3.079	-3.078	-3.074	-3.069	-3.065	-3.060	-3.054	-3.046	-3.039	-3.031	-3.024	-3.015	-3.006	-2.998	-2.988	-2.978	-2.969	-2.959	-2.949	-2.939	-2.928	-2.919	-2.909	-2.899	-2.889	-2.880	-2.870	-2.861	-2.854	-2.845	-2.838	-2.830	-2.822	-2.815	-2.809	-2.804	-2.796	-2.791	-2.788	-2.782	-2.778	-2.774	-2.771	-2.769	-2.765	-2.764	-2.761	-2.760	-2.759	-2.759	-2.759	-2.759	-2.759	-2.760	-2.760	-2.762	-2.764	-2.768	-2.770	-2.772	-2.776	-2.780	-2.785	-2.789	-2.794	-2.798	-2.804	-2.810	-2.816	-2.822	-2.829	-2.838	-2.844	-2.852	-2.860	-2.869	-2.876	-2.885	-2.894	-2.902	-2.912	-2.921	-2.930	-2.939	-2.948	-2.958	-2.968	-2.976	-2.985	-2.994	-3.001	-3.010	-3.016	-3.025	-3.031	-3.038	-3.042	-3.049	-3.054	-3.056	-3.061	-3.062	-3.064	-3.066	-3.065	-3.065	-3.062	-3.059	-3.056	-3.050	-3.044	-3.038	-3.029	-3.020	-3.011	-3.000	-2.989	-2.975	-2.961	-2.948	-2.931	-2.915	-2.898	-2.879	-2.860	-2.841	-2.820	-2.800	-2.778	-2.756	-2.734	-2.711	-2.689	-2.665	-2.642	-2.619	-2.596	-2.572	-2.551	-2.528	-2.506	-2.484	-2.464	-2.444	-2.424	-2.405	-2.388	-2.370	-2.355	-2.339	-2.325	-2.311	-2.300	-2.289	-2.280	-2.271	-2.264	-2.258	-2.252	-2.249	-2.246	-2.246	-2.246	-2.248	-2.250	-2.255	-2.260	-2.268	-2.274	-2.282	-2.291	-2.302	-2.314	-2.326	-2.340	-2.352	-2.368	-2.382	-2.399	-2.414	-2.430	-2.446	-2.462	-2.479	-2.495	-2.512	-2.528	-2.545	-2.560	-2.576	-2.591	-2.606	-2.620	-2.634	-2.645	-2.658	-2.668	-2.678	-2.686	-2.695	-2.701	-2.708	-2.712	-2.715	-2.716	-2.718	-2.718	-2.715	-2.711	-2.708	-2.702	-2.695	-2.686	-2.678	-2.666	-2.654	-2.640	-2.626	-2.611	-2.595	-2.576	-2.558	-2.538	-2.516	-2.495	-2.472	-2.449	-2.425	-2.401	-2.375	-2.350	-2.324	-2.296	-2.270	-2.241	-2.215	-2.188	-2.160	-2.131	-2.104	-2.076	-2.049	-2.022	-1.998	-1.970	-1.945	-1.920	-1.896	-1.872	-1.849	-1.829	-1.808	-1.786	-1.768	-1.749	-1.731	-1.716	-1.700	-1.686	-1.674	-1.662	-1.652	-1.642	-1.635	-1.628	-1.621	-1.616	-1.612	-1.609	-1.608	-1.608	-1.608	-1.610	-1.612	-1.615	-1.620	-1.624	-1.630	-1.636	-1.642	-1.651	-1.659	-1.668	-1.676	-1.685	-1.694	-1.704	-1.712	-1.722	-1.730	-1.740	-1.748	-1.756	-1.764	-1.772	-1.780	-1.786	-1.792	-1.798	-1.802	-1.805	-1.809	-1.810	-1.812	-1.812	-1.811	-1.810	-1.808	-1.804	-1.800	-1.794	-1.788	-1.780	-1.771	-1.761	-1.751	-1.740	-1.728	-1.714	-1.700	-1.684	-1.670	-1.652	-1.638	-1.620	-1.601	-1.585	-1.566	-1.548	-1.528	-1.509	-1.489	-1.470	-1.450	-1.430	-1.411	-1.392	-1.374	-1.356	-1.339	-1.320	-1.304	-1.288	-1.271	-1.258	-1.244	-1.230	-1.216	-1.205	-1.195	-1.184	-1.175	-1.168	-1.160	-1.154	-1.148	-1.144	-1.139	-1.136	-1.135	-1.134	-1.132	-1.134	-1.135	-1.138	-1.140	-1.142	-1.146	-1.151	-1.155	-1.161	-1.166	-1.172	-1.179	-1.186	-1.192	-1.200	-1.206	-1.214	-1.220	-1.228	-1.235	-1.240	-1.248	-1.252	-1.259	-1.264	-1.269	-1.274	-1.276	-1.280	-1.282	-1.285	-1.286	-1.288	-1.288	-1.286	-1.286	-1.282	-1.281	-1.278	-1.274	-1.268	-1.264	-1.256	-1.250	-1.242	-1.232	-1.224	-1.214	-1.202	-1.192	-1.180	-1.169	-1.155	-1.141	-1.128	-1.114	-1.098	-1.081	-1.066	-1.050	-1.032	-1.015	-0.998	-0.980	-0.961	-0.944	-0.926	-0.908	-0.889	-0.870	-0.851	-0.832	-0.814	-0.796	-0.776	-0.759	-0.740	-0.722	-0.705	-0.688	-0.670	-0.652	-0.638	-0.621	-0.605	-0.591	-0.576	-0.562	-0.549	-0.536	-0.524	-0.512	-0.501	-0.490	-0.482	-0.472	-0.464	-0.456	-0.451	-0.445	-0.440	-0.435	-0.432	-0.430	-0.428	-0.426	-0.426	-0.428	-0.429	-0.430	-0.434	-0.438	-0.441	-0.448	-0.452	-0.459	-0.466	-0.475	-0.482	-0.492	-0.501	-0.511	-0.522	-0.534	-0.545	-0.558	-0.570	-0.581	-0.595	-0.609	-0.621	-0.635	-0.649	-0.662	-0.676	-0.690	-0.704	-0.718	-0.730	-0.744	-0.759	-0.772	-0.785	-0.799	-0.811	-0.824	-0.836	-0.848	-0.860	-0.871	-0.882	-0.892	-0.904	-0.912	-0.922	-0.932	-0.941	-0.951	-0.960	-0.969	-0.976	-0.984	-0.991	-0.999	-1.005	-1.011	-1.019	-1.025	-1.030	-1.038	-1.042	-1.048	-1.054	-1.060	-1.065	-1.070	-1.075	-1.081	-1.086	-1.092	-1.098	-1.104	-1.110	-1.115	-1.121	-1.128	-1.134	-1.141	-1.148	-1.155	-1.162	-1.170	-1.179	-1.186	-1.195	-1.204	-1.212	-1.222	-1.231	-1.242	-1.252	-1.262	-1.274	-1.285	-1.296	-1.309	-1.321	-1.334	-1.346	-1.359	-1.372	-1.386	-1.400	-1.415	-1.430	-1.444	-1.460	-1.475	-1.491	-1.508	-1.524	-1.540	-1.555	-1.572	-1.590	-1.606	-1.622	-1.640	-1.658	-1.674	-1.691	-1.709	-1.724	-1.741	-1.758	-1.774	-1.790	-1.805	-1.820	-1.834	-1.849	-1.861	-1.875	-1.888	-1.900	-1.911	-1.922	-1.932	-1.941	-1.950	-1.958	-1.965	-1.970	-1.976	-1.980	-1.984	-1.986	-1.986	-1.988	-1.986	-1.985	-1.981	-1.978	-1.974	-1.968	-1.961	-1.951	-1.944	-1.934	-1.922	-1.911	-1.899	-1.885	-1.871	-1.855	-1.839	-1.822	-1.806	-1.788	-1.769	-1.749	-1.730	-1.710	-1.690	-1.668	-1.648	-1.625	-1.602	-1.581	-1.559	-1.536	-1.515	-1.492	-1.471	-1.450	-1.428	-1.406	-1.385	-1.366	-1.345	-1.325	-1.305	-1.288	-1.270	-1.252	-1.235	-1.219	-1.204	-1.189	-1.175	-1.162	-1.151	-1.139	-1.130	-1.119	-1.111	-1.104	-1.098	-1.092	-1.086	-1.082	-1.080	-1.079	-1.078	-1.078	-1.078	-1.080	-1.082	-1.085	-1.090	-1.094	-1.099	-1.105	-1.114	-1.120	-1.129	-1.136	-1.146	-1.156	-1.165	-1.176	-1.186	-1.198	-1.210	-1.221	-1.234	-1.244	-1.256	-1.269	-1.282	-1.294	-1.308	-1.319	-1.330	-1.342	-1.354	-1.365	-1.378	-1.389	-1.398	-1.409	-1.419	-1.428	-1.438	-1.446	-1.455	-1.461	-1.469	-1.476	-1.481	-1.486	-1.491	-1.496	-1.499	-1.501	-1.505	-1.506	-1.506	-1.508	-1.508	-1.506	-1.505	-1.502	-1.500	-1.496	-1.491	-1.486	-1.481	-1.475	-1.469	-1.460	-1.452	-1.442	-1.434	-1.422	-1.412	-1.401	-1.390	-1.378	-1.365	-1.352	-1.339	-1.325	-1.310	-1.296	-1.282	-1.268	-1.251	-1.238	-1.221	-1.206	-1.191	-1.175	-1.160	-1.145	-1.130	-1.115	-1.100	-1.088	-1.072	-1.059	-1.046	-1.032	-1.021	-1.009	-0.999	-0.988	-0.978	-0.969	-0.961	-0.954	-0.946	-0.940	-0.935	-0.930	-0.926	-0.924	-0.922	-0.921	-0.921	-0.921	-0.922	-0.926	-0.928	-0.932	-0.938	-0.942	-0.949	-0.956	-0.962	-0.971	-0.980	-0.990	-1.001	-1.012	-1.024	-1.035	-1.048	-1.060	-1.074	-1.088	-1.101	-1.115	-1.129	-1.142	-1.158	-1.172	-1.186	-1.201	-1.215	-1.230	-1.244	-1.259	-1.272	-1.288	-1.300	-1.314	-1.326	-1.339	-1.351	-1.362	-1.375	-1.385	-1.396	-1.406	-1.416	-1.425	-1.434	-1.442	-1.450	-1.456	-1.462	-1.469	-1.475	-1.480	-1.484	-1.488	-1.491	-1.495	-1.498	-1.500	-1.501	-1.502	-1.502	-1.504	-1.504	-1.505	-1.504	-1.504	-1.502	-1.502	-1.500	-1.500	-1.498	-1.496	-1.495	-1.494	-1.492	-1.491	-1.490	-1.489	-1.488	-1.486	-1.486	-1.486	-1.488	-1.488	-1.489	-1.490	-1.491	-1.492	-1.496	-1.499	-1.504	-1.508	-1.512	-1.518	-1.524	-1.530	-1.538	-1.545	-1.552	-1.561	-1.570	-1.581	-1.590	-1.600	-1.612	-1.624	-1.635	-1.648	-1.659	-1.671	-1.685	-1.698	-1.710	-1.724	-1.736	-1.750	-1.762	-1.776	-1.789	-1.800	-1.812	-1.824	-1.835	-1.845	-1.855	-1.865	-1.874	-1.882	-1.890	-1.898	-1.904	-1.910	-1.914	-1.918	-1.921	-1.922	-1.924	-1.925	-1.924	-1.922	-1.920	-1.916	-1.912	-1.908	-1.902	-1.896	-1.890	-1.881	-1.872	-1.862	-1.854	-1.844	-1.831	-1.821	-1.808	-1.796	-1.782	-1.770	-1.756	-1.744	-1.730	-1.716	-1.701	-1.689	-1.674	-1.661	-1.648	-1.635	-1.622	-1.610	-1.598	-1.586	-1.575	-1.566	-1.556	-1.548	-1.539	-1.531	-1.525	-1.519	-1.515	-1.510	-1.509	-1.506	-1.505	-1.505	-1.506	-1.510	-1.512	-1.518	-1.522	-1.529	-1.538	-1.546	-1.555	-1.566	-1.578	-1.590	-1.605	-1.620	-1.636	-1.652	-1.670	-1.689	-1.708	-1.728	-1.749	-1.770	-1.792	-1.815	-1.838	-1.861	-1.882	-1.908	-1.931	-1.955	-1.978	-2.002	-2.026	-2.050	-2.074	-2.096	-2.120	-2.142	-2.164	-2.185	-2.205	-2.226	-2.244	-2.262	-2.280	-2.296	-2.311	-2.326	-2.339	-2.350	-2.360	-2.370	-2.379	-2.388	-2.392	-2.398	-2.401	-2.402	-2.404	-2.404	-2.402	-2.401	-2.398	-2.392	-2.386	-2.380	-2.372	-2.362	-2.352	-2.342	-2.330	-2.318	-2.305	-2.290	-2.276	-2.260	-2.245	-2.229	-2.211	-2.195	-2.178	-2.160	-2.144	-2.125	-2.108	-2.090	-2.072	-2.056	-2.039	-2.021	-2.006	-1.990	-1.976	-1.961	-1.948	-1.934	-1.921	-1.910	-1.900	-1.889	-1.880	-1.872	-1.865	-1.859	-1.855	-1.850	-1.846	-1.845	-1.844	-1.844	-1.845	-1.848	-1.851	-1.854	-1.860	-1.866	-1.874	-1.882	-1.891	-1.901	-1.912	-1.924	-1.936	-1.950	-1.964	-1.978	-1.992	-2.009	-2.025	-2.041	-2.059	-2.075	-2.091	-2.110	-2.128	-2.144	-2.162	-2.180	-2.198	-2.214	-2.230	-2.246	-2.262	-2.278	-2.291	-2.306	-2.319	-2.331	-2.342	-2.354	-2.364	-2.372	-2.380	-2.388	-2.394	-2.398	-2.401	-2.404	-2.405	-2.405	-2.402	-2.400	-2.396	-2.391	-2.386	-2.379	-2.370	-2.361	-2.351	-2.340	-2.328	-2.312	-2.299	-2.284	-2.268	-2.251	-2.232	-2.215	-2.196	-2.175	-2.155	-2.135	-2.114	-2.092	-2.072	-2.051	-2.030	-2.009	-1.988	-1.968	-1.946	-1.926	-1.906	-1.886	-1.866	-1.849	-1.831	-1.814	-1.796	-1.780	-1.766	-1.751	-1.736	-1.725	-1.712	-1.701	-1.690	-1.681	-1.674	-1.666	-1.659	-1.652	-1.649	-1.644	-1.641	-1.639	-1.638	-1.636	-1.638	-1.638	-1.639	-1.640	-1.642	-1.645	-1.650	-1.654	-1.659	-1.664	-1.668	-1.674	-1.679	-1.685	-1.690	-1.696	-1.702	-1.708	-1.714	-1.719	-1.724	-1.729	-1.734	-1.739	-1.742	-1.746	-1.749	-1.751	-1.754	-1.755	-1.756	-1.756	-1.756	-1.755	-1.754	-1.752	-1.749	-1.746	-1.741	-1.736	-1.731	-1.724	-1.718	-1.710	-1.701	-1.692	-1.684	-1.672	-1.661	-1.650	-1.639	-1.626	-1.614	-1.601	-1.588	-1.574	-1.559	-1.545	-1.529	-1.515	-1.499	-1.484	-1.468	-1.452	-1.436	-1.420	-1.405	-1.389	-1.375	-1.360	-1.344	-1.329	-1.315	-1.301	-1.288	-1.272	-1.260	-1.246	-1.234	-1.222	-1.211	-1.200	-1.189	-1.179	-1.170	-1.160	-1.151	-1.144	-1.135	-1.129	-1.122	-1.116	-1.110	-1.106	-1.101	-1.098	-1.095	-1.090	-1.089	-1.086	-1.085	-1.084	-1.084	-1.084	-1.084	-1.084	-1.086	-1.088	-1.090	-1.091	-1.094	-1.096	-1.100	-1.104	-1.108	-1.111	-1.115	-1.120	-1.125	-1.129	-1.135	-1.140	-1.146	-1.151	-1.158	-1.162	-1.170	-1.178	-1.184	-1.190	-1.198	-1.204	-1.211	-1.219	-1.226	-1.234	-1.241	-1.249	-1.255	-1.262	-1.270	-1.279	-1.286	-1.294	-1.301	-1.308	-1.315	-1.324	-1.330	-1.338	-1.345	-1.351	-1.359	-1.364	-1.371	-1.378	-1.384	-1.390	-1.394	-1.400	-1.404	-1.409	-1.412	-1.416	-1.421	-1.424	-1.428	-1.429	-1.431	-1.434	-1.434	-1.435	-1.435	-1.434	-1.435	-1.434	-1.430	-1.428	-1.425	-1.422	-1.419	-1.414	-1.410	-1.404	-1.399	-1.392	-1.386	-1.379	-1.371	-1.364	-1.355	-1.349	-1.340	-1.330	-1.321	-1.312	-1.302	-1.292	-1.284	-1.274	-1.264	-1.254	-1.245	-1.235	-1.225	-1.216	-1.209	-1.200	-1.191	-1.184	-1.178	-1.171	-1.165	-1.159	-1.154	-1.149	-1.145	-1.142	-1.139	-1.138	-1.138	-1.136	-1.138	-1.138	-1.141	-1.144	-1.148	-1.151	-1.156	-1.162	-1.170	-1.179	-1.186	-1.196	-1.206	-1.218	-1.228	-1.239	-1.251	-1.265	-1.278	-1.291	-1.305	-1.320	-1.332	-1.348	-1.362	-1.376	-1.391	-1.404	-1.419	-1.432	-1.446	-1.459	-1.471	-1.484	-1.495	-1.506	-1.516	-1.525	-1.535	-1.541	-1.549	-1.555	-1.560	-1.564	-1.566	-1.568	-1.568	-1.568	-1.565	-1.561	-1.558	-1.551	-1.545	-1.536	-1.528	-1.518	-1.506	-1.494	-1.481	-1.468	-1.451	-1.436	-1.420	-1.404	-1.385	-1.368	-1.348	-1.329	-1.309	-1.290	-1.269	-1.249	-1.229	-1.208	-1.188	-1.168	-1.149	-1.129	-1.110	-1.091	-1.075	-1.058	-1.041	-1.026	-1.011	-0.996	-0.984	-0.972	-0.960	-0.950	-0.941	-0.934	-0.926	-0.920	-0.916	-0.911	-0.910	-0.908	-0.906	-0.906	-0.908	-0.910	-0.914	-0.916	-0.920	-0.926	-0.931	-0.938	-0.945	-0.952	-0.960	-0.968	-0.978	-0.988	-0.996	-1.006	-1.015	-1.025	-1.035	-1.045	-1.055	-1.064	-1.074	-1.084	-1.092	-1.102	-1.110	-1.118	-1.125	-1.134	-1.140	-1.146	-1.152	-1.158	-1.164	-1.169	-1.172	-1.176	-1.180	-1.184	-1.186	-1.189	-1.190	-1.192	-1.194	-1.195	-1.195	-1.196	-1.195	-1.196	-1.195	-1.192	-1.192	-1.190	-1.190	-1.188	-1.185	-1.182	-1.181	-1.178	-1.175	-1.172	-1.169	-1.166	-1.162	-1.159	-1.156	-1.152	-1.148	-1.145	-1.140	-1.136	-1.131	-1.128	-1.121	-1.116	-1.111	-1.106	-1.100	-1.095	-1.088	-1.082	-1.076	-1.069	-1.062	-1.055	-1.048	-1.040	-1.031	-1.024	-1.016	-1.008	-0.999	-0.990	-0.981	-0.972	-0.962	-0.952	-0.942	-0.932	-0.924	-0.912	-0.902	-0.892	-0.882	-0.872	-0.862	-0.851	-0.841	-0.831	-0.820	-0.810	-0.800	-0.790	-0.780	-0.769	-0.759	-0.751	-0.741	-0.731	-0.722	-0.712	-0.704	-0.695	-0.688	-0.679	-0.670	-0.662	-0.654	-0.646	-0.638	-0.630	-0.622	-0.615	-0.608	-0.601	-0.594	-0.588	-0.580	-0.574	-0.566	-0.560	-0.552	-0.546	-0.540	-0.534	-0.528	-0.521	-0.514	-0.507	-0.501	-0.495	-0.488	-0.481	-0.475	-0.468	-0.460	-0.452	-0.445	-0.438	-0.430	-0.421	-0.414	-0.405	-0.399	-0.390	-0.382	-0.374	-0.366	-0.358	-0.350	-0.342	-0.335	-0.326	-0.319	-0.310	-0.302	-0.295	-0.288	-0.280	-0.272	-0.265	-0.259	-0.251	-0.245	-0.239	-0.232	-0.228	-0.221	-0.215	-0.211	-0.205	-0.201	-0.198	-0.192	-0.190	-0.186	-0.184	-0.181	-0.179	-0.178	-0.176	-0.175	-0.175	-0.174	-0.174	-0.174	-0.174	-0.175	-0.176	-0.178	-0.179	-0.181	-0.184	-0.185	-0.188	-0.190	-0.191	-0.195	-0.198	-0.200	-0.205	-0.208	-0.211	-0.214	-0.218	-0.220	-0.224	-0.226	-0.229	-0.230	-0.234	-0.236	-0.238	-0.240	-0.241	-0.242	-0.244	-0.245	-0.246	-0.248	-0.246	-0.248	-0.246	-0.245	-0.244	-0.241	-0.240	-0.239	-0.235	-0.231	-0.229	-0.225	-0.220	-0.216	-0.211	-0.205	-0.200	-0.194	-0.186	-0.180	-0.172	-0.165	-0.156	-0.149	-0.139	-0.130	-0.120	-0.110	-0.100	-0.090	-0.079	-0.068	-0.056	-0.046	-0.034	-0.021	-0.010	0.002	0.014	0.028	0.040	0.051	0.065	0.078	0.091	0.104	0.116	0.129	0.141	0.154	0.166	0.179	100.000	5.000	2.000	1.000	6.000	0.000	0.000	0.000	0.000	0.000	0.000	0.000	0.000	0.000	0.000	0.000	0.000	0.000	2.639	2.645	2.654	2.661	2.669	2.676	2.685	2.694	2.702	2.710	2.720	2.729	2.739	2.748	2.759	2.769	2.781	2.791	2.804	2.815	2.829	2.841	2.855	2.869	2.884	2.898	2.912	2.928	2.944	2.959	2.976	2.991	3.008	3.025	3.041	3.058	3.075	3.091	3.109	3.125	3.141	3.159	3.174	3.190	3.206	3.220	3.235	3.250	3.262	3.276	3.290	3.301	3.312	3.322	3.331	3.341	3.349	3.355	3.361	3.365	3.370	3.372	3.374	3.375	3.374	3.372	3.370	3.366	3.360	3.355	3.348	3.339	3.329	3.318	3.306	3.292	3.279	3.262	3.245	3.229	3.209	3.190	3.169	3.148	3.124	3.100	3.076	3.051	3.025	2.999	2.972	2.944	2.915	2.885	2.856	2.825	2.794	2.762	2.730	2.698	2.665	2.632	2.599	2.565	2.532	2.499	2.464	2.430	2.395	2.361	2.326	2.292	2.258	2.222	2.190	2.155	2.120	2.086	2.054	2.020	1.986	1.954	1.921	1.888	1.856	1.824	1.792	1.762	1.731	1.701	1.671	1.641	1.612	1.585	1.556	1.528	1.501	1.475	1.448	1.422	1.398	1.372	1.349	1.325	1.302	1.279	1.256	1.235	1.214	1.194	1.175	1.155	1.138	1.118	1.101	1.084	1.066	1.050	1.035	1.019	1.004	0.988	0.974	0.959	0.946	0.932	0.920	0.906	0.894	0.880	0.868	0.856	0.844	0.831	0.819	0.808	0.795	0.784	0.771	0.760	0.748	0.736	0.722	0.710	0.698	0.685	0.672	0.660	0.646	0.631	0.619	0.605	0.591	0.578	0.562	0.549	0.534	0.520	0.505	0.490	0.475	0.460	0.445	0.431	0.415	0.400	0.386	0.371	0.358	0.344	0.329	0.316	0.302	0.289	0.276	0.264	0.252	0.241	0.229	0.219	0.209	0.199	0.190	0.181	0.174	0.166	0.159	0.154	0.148	0.144	0.140	0.136	0.134	0.131	0.130	0.129	0.129	0.130	0.131	0.132	0.134	0.138	0.140	0.145	0.149	0.154	0.159	0.165	0.170	0.176	0.184	0.191	0.198	0.205	0.211	0.220	0.228	0.236	0.245	0.252	0.260	0.269	0.276	0.285	0.294	0.301	0.309	0.316	0.324	0.331	0.339	0.346	0.352	0.358	0.365	0.371	0.376	0.381	0.386	0.391	0.395	0.400	0.404	0.408	0.411	0.412	0.415	0.418	0.419	0.420	0.420	0.420	0.420	0.420	0.419	0.416	0.414	0.411	0.408	0.405	0.400	0.395	0.389	0.382	0.376	0.369	0.362	0.354	0.345	0.335	0.326	0.315	0.304	0.294	0.280	0.268	0.255	0.241	0.228	0.214	0.199	0.184	0.169	0.152	0.136	0.120	0.104	0.088	0.070	0.054	0.038	0.021	0.004	-0.012	-0.029	-0.046	-0.061	-0.076	-0.092	-0.108	-0.121	-0.136	-0.149	-0.161	-0.174	-0.185	-0.195	-0.206	-0.215	-0.225	-0.232	-0.240	-0.246	-0.251	-0.258	-0.261	-0.265	-0.266	-0.268	-0.269	-0.269	-0.268	-0.266	-0.264	-0.260	-0.258	-0.254	-0.248	-0.242	-0.238	-0.231	-0.225	-0.216	-0.210	-0.202	-0.196	-0.189	-0.181	-0.174	-0.166	-0.159	-0.151	-0.144	-0.139	-0.132	-0.126	-0.121	-0.116	-0.112	-0.109	-0.106	-0.105	-0.104	-0.102	-0.102	-0.104	-0.105	-0.108	-0.111	-0.115	-0.120	-0.126	-0.134	-0.141	-0.150	-0.160	-0.171	-0.181	-0.194	-0.206	-0.219	-0.234	-0.248	-0.262	-0.279	-0.295	-0.312	-0.330	-0.348	-0.364	-0.382	-0.400	-0.419	-0.438	-0.456	-0.475	-0.494	-0.511	-0.531	-0.549	-0.566	-0.584	-0.600	-0.616	-0.632	-0.648	-0.662	-0.678	-0.692	-0.704	-0.718	-0.728	-0.740	-0.750	-0.759	-0.768	-0.774	-0.780	-0.786	-0.791	-0.794	-0.796	-0.799	-0.800	-0.799	-0.798	-0.795	-0.792	-0.788	-0.782	-0.776	-0.770	-0.762	-0.754	-0.744	-0.734	-0.724	-0.712	-0.699	-0.686	-0.672	-0.659	-0.645	-0.629	-0.614	-0.596	-0.580	-0.564	-0.546	-0.529	-0.511	-0.494	-0.476	-0.459	-0.441	-0.422	-0.406	-0.388	-0.370	-0.352	-0.336	-0.320	-0.302	-0.286	-0.271	-0.256	-0.241	-0.226	-0.212	-0.199	-0.185	-0.174	-0.161	-0.151	-0.140	-0.130	-0.120	-0.110	-0.102	-0.095	-0.088	-0.080	-0.074	-0.070	-0.064	-0.059	-0.056	-0.051	-0.049	-0.046	-0.044	-0.041	-0.039	-0.039	-0.038	-0.036	-0.036	-0.035	-0.035	-0.035	-0.034	-0.034	-0.035	-0.035	-0.034	-0.035	-0.035	-0.035	-0.034	-0.034	-0.032	-0.030	-0.030	-0.029	-0.026	-0.024	-0.021	-0.019	-0.015	-0.011	-0.006	-0.002	0.002	0.008	0.012	0.019	0.026	0.034	0.041	0.050	0.056	0.066	0.075	0.085	0.095	0.106	0.116	0.128	0.139	0.150	0.162	0.174	0.186	0.199	0.211	0.224	0.236	0.250	0.262	0.276	0.289	0.302	0.315	0.326	0.339	0.351	0.362	0.374	0.385	0.395	0.405	0.415	0.425	0.434	0.442	0.451	0.458	0.465	0.470	0.475	0.480	0.484	0.486	0.490	0.491	0.494	0.494	0.495	0.494	0.492	0.491	0.490	0.486	0.484	0.480	0.475	0.470	0.465	0.459	0.454	0.448	0.441	0.435	0.428	0.421	0.415	0.409	0.401	0.395	0.389	0.384	0.378	0.372	0.368	0.362	0.359	0.356	0.354	0.351	0.350	0.349	0.349	0.349	0.351	0.354	0.358	0.361	0.365	0.371	0.378	0.385	0.392	0.402	0.414	0.422	0.435	0.448	0.460	0.475	0.490	0.505	0.521	0.539	0.555	0.572	0.592	0.610	0.630	0.649	0.669	0.689	0.709	0.729	0.748	0.768	0.788	0.806	0.826	0.845	0.864	0.882	0.900	0.918	0.935	0.951	0.966	0.982	0.996	1.010	1.022	1.034	1.046	1.055	1.065	1.074	1.081	1.088	1.092	1.099	1.101	1.105	1.105	1.106	1.106	1.105	1.104	1.101	1.096	1.092	1.088	1.081	1.075	1.068	1.060	1.051	1.042	1.034	1.024	1.012	1.002	0.990	0.980	0.969	0.956	0.945	0.932	0.921	0.909	0.898	0.886	0.874	0.862	0.851	0.840	0.830	0.819	0.808	0.798	0.789	0.779	0.770	0.761	0.752	0.746	0.738	0.730	0.724	0.718	0.711	0.705	0.700	0.696	0.690	0.686	0.682	0.679	0.675	0.671	0.669	0.665	0.662	0.660	0.658	0.655	0.652	0.651	0.649	0.646	0.644	0.642	0.639	0.638	0.635	0.632	0.630	0.628	0.624	0.621	0.618	0.615	0.611	0.608	0.604	0.599	0.594	0.590	0.584	0.580	0.575	0.569	0.564	0.558	0.551	0.545	0.539	0.531	0.525	0.518	0.511	0.504	0.496	0.488	0.480	0.471	0.462	0.452	0.444	0.435	0.425	0.416	0.406	0.395	0.385	0.375	0.362	0.352	0.341	0.330	0.318	0.306	0.295	0.282	0.270	0.258	0.245	0.232	0.220	0.206	0.192	0.181	0.168	0.154	0.140	0.128	0.114	0.101	0.088	0.076	0.062	0.050	0.039	0.025	0.014	0.004	-0.009	-0.020	-0.030	-0.040	-0.049	-0.059	-0.068	-0.075	-0.082	-0.089	-0.096	-0.101	-0.106	-0.110	-0.114	-0.118	-0.120	-0.120	-0.121	-0.121	-0.120	-0.119	-0.116	-0.112	-0.110	-0.105	-0.099	-0.094	-0.086	-0.080	-0.072	-0.064	-0.055	-0.045	-0.035	-0.025	-0.012	-0.002	0.010	0.022	0.034	0.046	0.060	0.072	0.085	0.099	0.112	0.124	0.138	0.150	0.162	0.174	0.188	0.199	0.210	0.220	0.231	0.240	0.251	0.259	0.266	0.274	0.281	0.288	0.292	0.298	0.301	0.304	0.306	0.308	0.309	0.309	0.308	0.306	0.302	0.300	0.295	0.290	0.284	0.278	0.269	0.261	0.252	0.242	0.231	0.221	0.210	0.196	0.184	0.170	0.158	0.142	0.128	0.112	0.096	0.081	0.065	0.049	0.032	0.015	-0.001	-0.019	-0.035	-0.052	-0.070	-0.086	-0.104	-0.121	-0.136	-0.152	-0.169	-0.184	-0.200	-0.215	-0.230	-0.244	-0.259	-0.272	-0.285	-0.299	-0.310	-0.322	-0.332	-0.345	-0.354	-0.365	-0.374	-0.382	-0.391	-0.398	-0.405	-0.411	-0.418	-0.422	-0.428	-0.431	-0.435	-0.439	-0.440	-0.442	-0.444	-0.444	-0.444	-0.444	-0.441	-0.440	-0.439	-0.435	-0.432	-0.429	-0.425	-0.421	-0.415	-0.410	-0.404	-0.396	-0.390	-0.382	-0.375	-0.366	-0.359	-0.349	-0.340	-0.330	-0.320	-0.310	-0.299	-0.288	-0.278	-0.266	-0.255	-0.244	-0.232	-0.221	-0.208	-0.198	-0.186	-0.174	-0.162	-0.152	-0.141	-0.130	-0.119	-0.110	-0.100	-0.090	-0.081	-0.071	-0.064	-0.056	-0.049	-0.042	-0.036	-0.031	-0.025	-0.021	-0.019	-0.015	-0.012	-0.011	-0.010	-0.011	-0.012	-0.014	-0.016	-0.018	-0.022	-0.028	-0.032	-0.039	-0.045	-0.052	-0.061	-0.069	-0.079	-0.089	-0.099	-0.110	-0.122	-0.134	-0.146	-0.159	-0.171	-0.184	-0.199	-0.212	-0.225	-0.239	-0.254	-0.268	-0.281	-0.294	-0.309	-0.321	-0.335	-0.349	-0.360	-0.372	-0.384	-0.395	-0.406	-0.418	-0.428	-0.436	-0.445	-0.455	-0.462	-0.469	-0.476	-0.482	-0.489	-0.494	-0.499	-0.502	-0.506	-0.509	-0.511	-0.512	-0.514	-0.515	-0.516	-0.515	-0.516	-0.516	-0.515	-0.515	-0.514	-0.512	-0.511	-0.510	-0.509	-0.507	-0.506	-0.505	-0.505	-0.504	-0.504	-0.504	-0.505	-0.505	-0.506	-0.507	-0.510	-0.514	-0.516	-0.520	-0.525	-0.531	-0.535	-0.541	-0.550	-0.556	-0.564	-0.574	-0.582	-0.592	-0.602	-0.612	-0.622	-0.635	-0.646	-0.659	-0.671	-0.684	-0.696	-0.709	-0.721	-0.734	-0.746	-0.759	-0.771	-0.782	-0.794	-0.805	-0.816	-0.826	-0.836	-0.845	-0.852	-0.861	-0.866	-0.874	-0.879	-0.882	-0.886	-0.888	-0.890	-0.890	-0.889	-0.888	-0.884	-0.880	-0.875	-0.870	-0.862	-0.856	-0.846	-0.838	-0.826	-0.815	-0.801	-0.788	-0.774	-0.759	-0.744	-0.728	-0.711	-0.694	-0.676	-0.658	-0.639	-0.620	-0.601	-0.581	-0.561	-0.541	-0.521	-0.502	-0.484	-0.462	-0.444	-0.424	-0.406	-0.388	-0.369	-0.351	-0.334	-0.316	-0.299	-0.284	-0.269	-0.254	-0.239	-0.225	-0.212	-0.200	-0.189	-0.179	-0.169	-0.159	-0.151	-0.144	-0.136	-0.130	-0.125	-0.121	-0.116	-0.114	-0.111	-0.109	-0.108	-0.108	-0.108	-0.109	-0.110	-0.112	-0.115	-0.119	-0.122	-0.126	-0.130	-0.136	-0.141	-0.146	-0.152	-0.160	-0.165	-0.172	-0.179	-0.185	-0.192	-0.199	-0.206	-0.212	-0.219	-0.225	-0.231	-0.236	-0.242	-0.246	-0.251	-0.256	-0.259	-0.261	-0.264	-0.266	-0.268	-0.269	-0.268	-0.266	-0.265	-0.262	-0.259	-0.255	-0.250	-0.244	-0.239	-0.231	-0.222	-0.214	-0.204	-0.194	-0.181	-0.171	-0.159	-0.145	-0.131	-0.118	-0.102	-0.088	-0.070	-0.054	-0.038	-0.021	-0.004	0.014	0.031	0.049	0.066	0.085	0.102	0.120	0.138	0.155	0.171	0.189	0.204	0.220	0.235	0.250	0.264	0.278	0.290	0.301	0.314	0.324	0.335	0.344	0.352	0.360	0.366	0.372	0.378	0.381	0.384	0.386	0.389	0.389	0.389	0.388	0.385	0.384	0.379	0.375	0.371	0.365	0.359	0.352	0.344	0.336	0.328	0.318	0.309	0.296	0.286	0.275	0.262	0.250	0.239	0.225	0.211	0.198	0.184	0.170	0.155	0.141	0.128	0.112	0.098	0.084	0.069	0.055	0.040	0.026	0.011	-0.002	-0.016	-0.029	-0.042	-0.056	-0.069	-0.082	-0.095	-0.108	-0.118	-0.130	-0.141	-0.150	-0.161	-0.171	-0.180	-0.189	-0.196	-0.205	-0.212	-0.220	-0.226	-0.232	-0.238	-0.242	-0.249	-0.252	-0.256	-0.261	-0.265	-0.268	-0.271	-0.274	-0.276	-0.279	-0.280	-0.282	-0.284	-0.286	-0.286	-0.289	-0.290	-0.291	-0.292	-0.294	-0.298	-0.299	-0.301	-0.302	-0.306	-0.309	-0.312	-0.315	-0.319	-0.324	-0.328	-0.332	-0.339	-0.344	-0.350	-0.356	-0.362	-0.371	-0.379	-0.388	-0.395	-0.405	-0.414	-0.425	-0.434	-0.446	-0.456	-0.469	-0.480	-0.491	-0.502	-0.515	-0.529	-0.541	-0.554	-0.566	-0.580	-0.594	-0.606	-0.620	-0.632	-0.645	-0.658	-0.671	-0.684	-0.695	-0.708	-0.719	-0.730	-0.741	-0.752	-0.764	-0.774	-0.782	-0.791	-0.800	-0.809	-0.816	-0.824	-0.830	-0.836	-0.841	-0.845	-0.850	-0.852	-0.855	-0.858	-0.858	-0.859	-0.859	-0.858	-0.856	-0.854	-0.850	-0.846	-0.842	-0.836	-0.830	-0.824	-0.816	-0.809	-0.800	-0.791	-0.781	-0.771	-0.760	-0.749	-0.738	-0.726	-0.715	-0.701	-0.689	-0.675	-0.661	-0.648	-0.634	-0.620	-0.606	-0.591	-0.579	-0.565	-0.551	-0.538	-0.524	-0.511	-0.498	-0.486	-0.474	-0.462	-0.451	-0.441	-0.431	-0.422	-0.414	-0.405	-0.398	-0.391	-0.385	-0.380	-0.376	-0.372	-0.370	-0.369	-0.368	-0.368	-0.369	-0.370	-0.371	-0.375	-0.379	-0.384	-0.390	-0.396	-0.402	-0.411	-0.420	-0.430	-0.440	-0.451	-0.464	-0.476	-0.489	-0.501	-0.516	-0.531	-0.545	-0.561	-0.578	-0.594	-0.611	-0.628	-0.645	-0.662	-0.680	-0.699	-0.718	-0.735	-0.754	-0.772	-0.791	-0.810	-0.829	-0.846	-0.865	-0.884	-0.902	-0.920	-0.939	-0.956	-0.975	-0.991	-1.009	-1.026	-1.042	-1.060	-1.076	-1.091	-1.108	-1.122	-1.138	-1.151	-1.166	-1.180	-1.192	-1.205	-1.218	-1.229	-1.241	-1.252	-1.262	-1.274	-1.282	-1.291	-1.300	-1.308	-1.315	-1.322	-1.329	-1.334	-1.340	-1.345	-1.350	-1.352	-1.355	-1.358	-1.360	-1.361	-1.362	-1.362	-1.361	-1.361	-1.360	-1.358	-1.354	-1.351	-1.349	-1.344	-1.340	-1.335	-1.331	-1.325	-1.319	-1.311	-1.306	-1.299	-1.291	-1.284	-1.276	-1.266	-1.259	-1.250	-1.242	-1.234	-1.224	-1.216	-1.208	-1.199	-1.190	-1.181	-1.174	-1.165	-1.158	-1.149	-1.142	-1.135	-1.128	-1.122	-1.116	-1.110	-1.106	-1.100	-1.096	-1.092	-1.090	-1.086	-1.084	-1.082	-1.082	-1.081	-1.081	-1.081	-1.082	-1.084	-1.086	-1.089	-1.091	-1.096	-1.100	-1.104	-1.109	-1.114	-1.120	-1.125	-1.131	-1.138	-1.145	-1.150	-1.158	-1.164	-1.170	-1.176	-1.182	-1.188	-1.195	-1.200	-1.205	-1.209	-1.212	-1.216	-1.219	-1.221	-1.222	-1.222	-1.222	-1.222	-1.220	-1.218	-1.215	-1.209	-1.204	-1.198	-1.190	-1.180	-1.170	-1.159	-1.148	-1.135	-1.121	-1.106	-1.090	-1.074	-1.056	-1.038	-1.018	-0.998	-0.976	-0.955	-0.932	-0.910	-0.886	-0.862	-0.839	-0.815	-0.790	-0.766	-0.741	-0.718	-0.691	-0.668	-0.644	-0.621	-0.596	-0.574	-0.552	-0.530	-0.510	-0.490	-0.470	-0.451	-0.435	-0.419	-0.402	-0.386	-0.374	-0.361	-0.349	-0.339	-0.330	-0.320	-0.314	-0.308	-0.302	-0.299	-0.295	-0.292	-0.292	-0.291	-0.291	-0.294	-0.296	-0.299	-0.304	-0.308	-0.314	-0.319	-0.326	-0.334	-0.340	-0.349	-0.356	-0.364	-0.374	-0.382	-0.391	-0.401	-0.411	-0.420	-0.430	-0.439	-0.448	-0.458	-0.466	-0.476	-0.484	-0.494	-0.502	-0.510	-0.519	-0.526	-0.534	-0.541	-0.549	-0.556	-0.562	-0.569	-0.575	-0.580	-0.586	-0.591	-0.596	-0.600	-0.604	-0.608	-0.612	-0.615	-0.619	-0.621	-0.622	-0.626	-0.628	-0.629	-0.631	-0.631	-0.631	-0.632	-0.631	-0.631	-0.630	-0.629	-0.628	-0.625	-0.622	-0.620	-0.618	-0.614	-0.609	-0.605	-0.600	-0.595	-0.589	-0.584	-0.576	-0.570	-0.562	-0.555	-0.546	-0.538	-0.529	-0.520	-0.510	-0.499	-0.489	-0.478	-0.468	-0.456	-0.444	-0.431	-0.420	-0.406	-0.395	-0.381	-0.369	-0.356	-0.344	-0.330	-0.316	-0.304	-0.292	-0.279	-0.266	-0.254	-0.242	-0.230	-0.219	-0.206	-0.195	-0.184	-0.172	-0.162	-0.151	-0.142	-0.132	-0.124	-0.115	-0.105	-0.099	-0.090	-0.082	-0.075	-0.069	-0.061	-0.056	-0.050	-0.045	-0.040	-0.034	-0.029	-0.025	-0.020	-0.018	-0.014	-0.010	-0.006	-0.002	0.000	0.004	0.006	0.009	0.011	0.015	0.018	0.021	0.024	0.026	0.029	0.034	0.036	0.040	0.044	0.046	0.050	0.054	0.059	0.062	0.066	0.070	0.075	0.080	0.084	0.089	0.094	0.098	0.102	0.108	0.111	0.118	0.121	0.125	0.130	0.135	0.139	0.142	0.148	0.151	0.155	0.159	0.161	0.165	0.168	0.169	0.171	0.174	0.175	0.175	0.178	0.178	0.178	0.176	0.175	0.174	0.172	0.169	0.166	0.164	0.160	0.156	0.152	0.148	0.142	0.136	0.131	0.125	0.119	0.111	0.104	0.096	0.089	0.081	0.072	0.065	0.056	0.048	0.039	0.030	0.022	0.012	0.004	-0.005	-0.012	-0.022	-0.031	-0.039	-0.046	-0.055	-0.062	-0.069	-0.076	-0.084	-0.089	-0.096	-0.101	-0.106	-0.111	-0.115	-0.120	-0.124	-0.126	-0.130	-0.131	-0.134	-0.134	-0.135	-0.135	-0.134	-0.134	-0.132	-0.130	-0.128	-0.125	-0.122	-0.119	-0.114	-0.110	-0.105	-0.100	-0.094	-0.089	-0.081	-0.075	-0.069	-0.061	-0.054	-0.046	-0.038	-0.029	-0.020	-0.012	-0.004	0.005	0.015	0.024	0.034	0.042	0.051	0.061	0.071	0.081	0.090	0.100	0.110	0.119	0.130	0.139	0.149	0.156	0.166	0.176	0.184	0.194	0.201	0.210	0.218	0.225	0.232	0.240	0.248	0.255	0.261	0.268	0.274	0.280	0.285	0.290	0.296	0.300	0.305	0.309	0.312	0.316	0.319	0.322	0.325	0.326	0.330	0.331	0.331	0.332	0.332	0.334	0.334	0.334	0.334	0.331	0.331	0.329	0.328	0.325	0.322	0.321	0.319	0.316	0.314	0.310	0.308	0.304	0.301	0.299	0.294	0.291	0.288	0.284	0.280	0.278	0.274	0.270	0.266	0.262	0.260	0.256	0.254	0.251	0.249	0.246	0.244	0.241	0.239	0.238	0.235	0.234	0.234	0.231	0.231	0.230	0.229	0.230	0.229	0.229	0.229	0.229	0.230	0.230	0.231	0.232	0.232	0.235	0.235	0.238	0.239	0.240	0.242	0.244	0.245	0.246	0.248	0.250	0.251	0.252	0.255	0.255	0.256	0.256	0.258	0.258	0.258	0.259	0.258	0.256	0.256	0.255	0.252	0.251	0.248	0.245	0.241	0.238	0.234	0.229	0.224	0.219	0.212	0.206	0.199	0.192	0.184	0.176	0.168	0.158	0.149	0.139	0.130	0.119	0.109	0.098	0.086	0.075	0.064	0.052	0.042	0.030	0.019	0.006	-0.004	-0.015	-0.028	-0.038	-0.049	-0.059	-0.069	-0.079	-0.089	-0.098	-0.106	-0.115	-0.122	-0.130	-0.138	-0.144	-0.150	-0.156	-0.161	-0.166	-0.170	-0.174	-0.178	-0.180	-0.182	-0.185	-0.185	-0.186	-0.186	-0.188	-0.186	-0.186	-0.186	-0.185	-0.182	-0.181	-0.179	-0.176	-0.175	-0.171	-0.170	-0.166	-0.164	-0.162	-0.160	-0.156	-0.154	-0.152	-0.150	-0.149	-0.146	-0.145	-0.144	-0.142	-0.142	-0.141	-0.141	-0.141	-0.142	-0.144	-0.145	-0.146	-0.148	-0.150	-0.154	-0.156	-0.160	-0.162	-0.166	-0.171	-0.175	-0.180	-0.185	-0.191	-0.198	-0.204	-0.210	-0.218	-0.225	-0.232	-0.240	-0.248	-0.255	-0.264	-0.272	-0.282	-0.290	-0.300	-0.310	-0.320	-0.330	-0.341	-0.352	-0.362	-0.374	-0.385	-0.395	-0.408	-0.420	-0.431	-0.444	-0.456	-0.468	-0.480	-0.492	-0.506	-0.518	-0.531	-0.544	-0.555	-0.569	-0.581	-0.594	-0.606	-0.619	-0.631	-0.642	-0.654	-0.666	-0.678	-0.688	-0.700	-0.710	-0.720	-0.729	-0.739	-0.748	-0.756	-0.765	-0.771	-0.780	-0.786	-0.792	-0.796	-0.802	-0.806	-0.810	-0.812	-0.816	-0.818	-0.819	-0.820	-0.820	-0.820	-0.819	-0.819	-0.816	-0.814	-0.811	-0.808	-0.804	-0.801	-0.796	-0.791	-0.786	-0.781	-0.776	-0.770	-0.765	-0.759	-0.754	-0.748	-0.741	-0.735	-0.730	-0.724	-0.719	-0.712	-0.708	-0.702	-0.698	-0.694	-0.688	-0.685	-0.681	-0.678	-0.674	-0.671	-0.668	-0.666	-0.664	-0.662	-0.661	-0.660	-0.660	-0.659	-0.659	-0.659	-0.659	-0.659	-0.660	-0.661	-0.662	-0.662	-0.665	-0.666	-0.668	-0.670	-0.671	-0.674	-0.675	-0.678	-0.679	-0.681	-0.684	-0.685	-0.688	-0.691	-0.692	-0.695	-0.698	-0.700	-0.704	-0.705	-0.709	-0.711	-0.715	-0.718	-0.721	-0.724	-0.729	-0.732	-0.736	-0.742	-0.746	-0.751	-0.758	-0.762	-0.769	-0.774	-0.781	-0.789	-0.795	-0.804	-0.811	-0.821	-0.830	-0.839	-0.849	-0.859	-0.870	-0.881	-0.892	-0.905	-0.916	-0.929	-0.942	-0.955	-0.969	-0.982	-0.996	-1.011	-1.026	-1.041	-1.056	-1.070	-1.086	-1.101	-1.116	-1.132	-1.148	-1.164	-1.179	-1.194	-1.210	-1.225	-1.239	-1.254	-1.269	-1.282	-1.296	-1.310	-1.324	-1.336	-1.350	-1.362	-1.374	-1.385	-1.396	-1.408	-1.418	-1.426	-1.436	-1.445	-1.452	-1.461	-1.468	-1.474	-1.480	-1.485	-1.489	-1.494	-1.498	-1.501	-1.502	-1.504	-1.505	-1.505	-1.504	-1.504	-1.501	-1.499	-1.494	-1.489	-1.484	-1.478	-1.471	-1.464	-1.455	-1.446	-1.436	-1.425	-1.411	-1.399	-1.385	-1.371	-1.355	-1.338	-1.320	-1.301	-1.281	-1.261	-1.239	-1.216	-1.192	-1.169	-1.144	-1.118	-1.089	-1.060	-1.031	-1.001	-0.970	-0.938	-0.905	-0.871	-0.836	-0.801	-0.765	-0.729	-0.690	-0.652	-0.612	-0.574	-0.534	-0.491	-0.450	-0.408	-0.365	-0.321	-0.278	-0.232	-0.189	-0.144	-0.098	-0.051	-0.005	0.041	0.088	0.135	0.184	0.230	0.279	0.328	0.376	0.425	0.474	0.522	0.572	0.621	0.671	0.720	0.770	0.820	0.869	0.920	0.970	1.019	1.069	1.119	1.169	1.219	1.269	1.319	1.368	1.418	1.466	1.518	1.566	1.615	1.665	1.714	1.762	1.812	1.861	1.910	1.959	2.007	2.055	2.102	2.150	2.199	2.246	2.294	2.340	2.388	2.432	2.479	2.525	2.570	2.615	2.660	2.705	2.749	2.794	2.838	2.881	2.925	2.968	3.010	3.051	3.094	3.135	3.178	3.218	3.258	3.299	3.338	3.378	3.416	3.456	3.495	3.532	3.571	3.609	3.645	3.682	3.720	3.756	3.791	3.828	3.864	3.899	3.932	3.966	4.001	4.035	4.066	4.100	4.132	4.165	4.195	4.226	4.258	4.286	4.316	4.344	4.372	4.400	4.428	4.454	4.479	4.504	4.528	4.551	4.574	4.595	4.616	4.636	4.656	4.675	4.692	4.709	4.724	4.739	4.752	4.764	4.776	4.786	4.795	4.802	4.810	4.816	4.821	4.825	4.829	4.830	4.830	4.830	4.828	4.826	4.821	4.816	4.810	4.802	4.795	4.786	4.776	4.765	4.752	4.740	4.728	4.712	4.698	4.682	4.666	4.649	4.630	4.612	4.594	4.575	4.556	4.536	4.516	4.494	4.474	4.454	4.432	4.412	4.391	4.370	4.349	4.329	4.308	4.288	4.266	4.248	4.226	4.206	4.188	4.169	4.149	4.130	4.111	4.093	4.075	4.056	4.039	4.021	4.005	3.989	3.971	3.955	3.938	3.921	3.906	3.889	3.874	3.859	3.841	3.825	3.809	3.792	3.776	3.760	3.742	3.725	3.708	3.690	3.671	3.651	3.632	3.611	3.590	3.568	3.545	3.521	3.498	3.472	3.446	3.420	3.392	3.362	3.334	3.302	3.270	3.239	3.204	3.169	3.132	3.096	3.058	3.018	2.979	2.938	2.894	2.851	2.808	2.762	2.715	2.669	2.621	2.571	2.522	2.472	2.422	2.370	2.319	2.265	2.212	2.160	2.105	2.052	1.998	1.942	1.888	1.832	1.779	1.724	1.669	1.614	1.559	1.505	1.450	1.396	1.342	1.290	1.236	1.184	1.131	1.080	1.029	0.978	0.928	0.878	0.829	0.780	0.732	0.685	0.638	0.591	0.545	0.500	0.454	0.410	0.366	0.321	0.279	0.236	0.192	0.151	0.110	0.069	0.026	-0.014	-0.056	-0.096	-0.136	-0.176	-0.218	-0.258	-0.298	-0.338	-0.378	-0.419	-0.458	-0.498	-0.539	-0.579	-0.620	-0.659	-0.700	-0.740	-0.781	-0.821	-0.864	-0.904	-0.945	-0.985	-1.026	-1.068	-1.108	-1.149	-1.189	-1.230	-1.270	-1.310	-1.351	-1.391	-1.431	-1.471	-1.510	-1.549	-1.589	-1.626	-1.664	-1.701	-1.739	-1.775	-1.811	-1.848	-1.881	-1.918	-1.951	-1.985	-2.018	-2.050	-2.081	-2.114	-2.144	-2.172	-2.202	-2.230	-2.258	-2.285	-2.311	-2.339	-2.362	-2.388	-2.411	-2.434	-2.455	-2.478	-2.499	-2.518	-2.536	-2.555	-2.572	-2.589	-2.606	-2.621	-2.636	-2.650	-2.661	-2.675	-2.685	-2.696	-2.705	-2.714	-2.721	-2.729	-2.734	-2.739	-2.742	-2.745	-2.748	-2.748	-2.748	-2.746	-2.744	-2.740	-2.735	-2.730	-2.722	-2.714	-2.704	-2.694	-2.681	-2.668	-2.654	-2.639	-2.622	-2.604	-2.585	-2.565	-2.544	-2.521	-2.499	-2.475	-2.449	-2.422	-2.395	-2.366	-2.338	-2.309	-2.278	-2.246	-2.214	-2.181	-2.149	-2.114	-2.080	-2.045	-2.010	-1.974	-1.938	-1.902	-1.865	-1.829	-1.791	-1.755	-1.718	-1.680	-1.642	-1.606	-1.569	-1.532	-1.496	-1.460	-1.424	-1.388	-1.351	-1.316	-1.281	-1.246	-1.211	-1.178	-1.142	-1.109	-1.075	-1.041	-1.008	-0.975	-0.941	-0.908	-0.875	-0.842	-0.810	-0.778	-0.745	-0.712	-0.680	-0.648	-0.615	-0.582	-0.550	-0.516	-0.484	-0.450	-0.416	-0.382	-0.349	-0.315	-0.280	-0.245	-0.211	-0.176	-0.140	-0.104	-0.069	-0.032	0.005	0.042	0.079	0.116	0.154	0.191	0.230	0.269	0.306	0.345	0.384	0.422	0.461	0.500	0.539	0.578	0.616	0.655	0.694	0.731	0.770	0.808	0.845	0.882	0.919	0.956	0.992	1.028	1.064	1.098	1.132	1.166	1.200	1.232	1.264	1.296	1.328	1.358	1.388	1.416	1.445	1.472	1.500	1.526	1.552	1.578	1.602	1.626	1.650	1.674	1.695	1.718	1.739	1.760	1.781	1.800	1.819	1.839	1.858	1.874	1.891	1.909	1.925	1.941	1.958	1.972	1.988	2.002	2.016	2.030	2.044	2.056	2.070	2.084	2.096	2.108	2.120	2.132	2.144	2.155	2.166	2.178	2.188	2.199	2.209	2.219	2.229	2.239	2.249	2.259	2.268	2.276	2.286	2.295	2.304	2.312	2.322	2.331	2.340	2.349	2.358	2.368	2.375	2.385	2.394	2.404	2.411	2.421	2.431	2.440	2.449	2.459	2.469	2.479	2.488	2.498	2.508	2.518	2.528	2.538	2.549	2.559	2.569	2.579	2.590	2.600	2.609	2.620	2.630	2.640	2.650	2.660	2.669	2.679	2.688	2.696	2.705	2.712	2.721	2.729	2.735	2.741	2.748	2.752	2.756	2.761	2.764	2.766	2.768	2.769	2.769	2.768	2.766	2.762	2.760	2.755	2.749	2.741	2.735	2.725	2.716	2.704	2.692	2.680	2.665	2.649	2.634	2.616	2.598	2.578	2.558	2.536	2.514	2.490	2.466	2.441	2.415	2.388	2.360	2.331	2.302	2.272	2.242	2.211	2.180	2.148	2.116	2.082	2.049	2.015	1.981	1.948	1.912	1.879	1.844	1.809	1.774	1.740	1.704	1.670	1.636	1.601	1.568	1.532	1.499	1.466	1.432	1.399	1.368	1.335	1.304	1.274	1.242	1.212	1.184	1.154	1.126	1.098	1.070	1.044	1.018	0.991	0.965	0.941	0.918	0.894	0.870	0.848	0.826	0.805	0.785	0.764	0.745	0.726	0.708	0.690	0.672	0.656	0.640	0.624	0.609	0.594	0.579	0.565	0.551	0.539	0.526	0.514	0.501	0.489	0.478	0.465	0.454	0.442	0.432	0.421	0.410	0.399	0.388	0.378	0.366	0.355	0.344	0.332	0.320	0.309	0.298	0.284	0.271	0.258	0.245	0.231	0.218	0.202	0.188	0.172	0.156	0.141	0.124	0.108	0.089	0.072	0.054	0.035	0.018	-0.002	-0.021	-0.040	-0.061	-0.080	-0.101	-0.121	-0.141	-0.161	-0.181	-0.201	-0.220	-0.241	-0.260	-0.279	-0.298	-0.316	-0.335	-0.351	-0.369	-0.385	-0.400	-0.415	-0.430	-0.444	-0.458	-0.469	-0.481	-0.491	-0.501	-0.510	-0.518	-0.524	-0.530	-0.535	-0.539	-0.541	-0.544	-0.544	-0.545	-0.545	-0.542	-0.540	-0.536	-0.532	-0.526	-0.520	-0.514	-0.507	-0.500	-0.491	-0.481	-0.472	-0.461	-0.451	-0.440	-0.429	-0.416	-0.405	-0.392	-0.380	-0.368	-0.354	-0.342	-0.330	-0.316	-0.305	-0.291	-0.280	-0.269	-0.256	-0.244	-0.234	-0.224	-0.212	-0.202	-0.192	-0.184	-0.175	-0.166	-0.159	-0.151	-0.144	-0.138	-0.132	-0.128	-0.124	-0.120	-0.115	-0.112	-0.111	-0.110	-0.109	-0.110	-0.110	-0.111	-0.114	-0.116	-0.121	-0.125	-0.130	-0.136	-0.141	-0.150	-0.158	-0.165	-0.175	-0.185	-0.195	-0.206	-0.218	-0.230	-0.244	-0.258	-0.271	-0.286	-0.300	-0.316	-0.331	-0.348	-0.365	-0.381	-0.399	-0.416	-0.434	-0.451	-0.469	-0.488	-0.505	-0.524	-0.541	-0.559	-0.576	-0.592	-0.610	-0.626	-0.642	-0.658	-0.674	-0.688	-0.701	-0.715	-0.728	-0.740	-0.750	-0.761	-0.770	-0.779	-0.786	-0.792	-0.799	-0.804	-0.806	-0.810	-0.811	-0.814	-0.814	-0.812	-0.810	-0.808	-0.805	-0.801	-0.795	-0.790	-0.782	-0.775	-0.768	-0.759	-0.749	-0.741	-0.731	-0.721	-0.709	-0.699	-0.688	-0.678	-0.666	-0.656	-0.645	-0.635	-0.624	-0.614	-0.605	-0.596	-0.586	-0.579	-0.571	-0.564	-0.558	-0.552	-0.548	-0.544	-0.540	-0.539	-0.538	-0.538	-0.538	-0.540	-0.541	-0.545	-0.549	-0.555	-0.561	-0.569	-0.578	-0.585	-0.596	-0.608	-0.620	-0.631	-0.645	-0.659	-0.675	-0.690	-0.706	-0.724	-0.741	-0.759	-0.778	-0.795	-0.814	-0.834	-0.852	-0.871	-0.891	-0.911	-0.930	-0.950	-0.970	-0.989	-1.008	-1.026	-1.045	-1.062	-1.080	-1.098	-1.115	-1.131	-1.146	-1.162	-1.176	-1.189	-1.201	-1.214	-1.226	-1.236	-1.246	-1.255	-1.264	-1.270	-1.278	-1.281	-1.286	-1.290	-1.292	-1.295	-1.296	-1.295	-1.295	-1.294	-1.291	-1.288	-1.284	-1.279	-1.274	-1.268	-1.260	-1.252	-1.244	-1.235	-1.224	-1.214	-1.202	-1.191	-1.180	-1.166	-1.154	-1.140	-1.128	-1.114	-1.099	-1.085	-1.070	-1.055	-1.040	-1.024	-1.010	-0.995	-0.981	-0.966	-0.951	-0.938	-0.922	-0.909	-0.895	-0.884	-0.870	-0.858	-0.845	-0.835	-0.824	-0.814	-0.802	-0.792	-0.785	-0.778	-0.769	-0.762	-0.756	-0.749	-0.744	-0.740	-0.736	-0.732	-0.730	-0.728	-0.726	-0.725	-0.724	-0.725	-0.725	-0.725	-0.728	-0.729	-0.730	-0.732	-0.736	-0.739	-0.741	-0.745	-0.748	-0.751	-0.754	-0.758	-0.760	-0.764	-0.768	-0.770	-0.772	-0.775	-0.776	-0.779	-0.780	-0.780	-0.781	-0.780	-0.780	-0.778	-0.776	-0.775	-0.771	-0.768	-0.762	-0.758	-0.752	-0.746	-0.740	-0.731	-0.722	-0.714	-0.705	-0.695	-0.684	-0.672	-0.660	-0.649	-0.635	-0.621	-0.609	-0.594	-0.579	-0.564	-0.549	-0.534	-0.519	-0.504	-0.488	-0.471	-0.456	-0.440	-0.425	-0.409	-0.394	-0.379	-0.365	-0.350	-0.336	-0.322	-0.310	-0.296	-0.285	-0.274	-0.262	-0.252	-0.242	-0.235	-0.226	-0.219	-0.212	-0.206	-0.201	-0.196	-0.192	-0.190	-0.188	-0.186	-0.185	-0.185	-0.185	-0.188	-0.189	-0.191	-0.194	-0.198	-0.201	-0.205	-0.210	-0.216	-0.221	-0.226	-0.232	-0.239	-0.245	-0.250	-0.256	-0.264	-0.270	-0.276	-0.281	-0.286	-0.291	-0.296	-0.301	-0.305	-0.309	-0.312	-0.314	-0.315	-0.318	-0.318	-0.318	-0.316	-0.315	-0.312	-0.310	-0.305	-0.301	-0.295	-0.289	-0.282	-0.274	-0.265	-0.256	-0.246	-0.236	-0.225	-0.212	-0.200	-0.188	-0.172	-0.159	-0.142	-0.128	-0.111	-0.095	-0.079	-0.061	-0.044	-0.026	-0.008	0.010	0.029	0.046	0.064	0.082	0.100	0.118	0.135	0.152	0.169	0.186	0.201	0.218	0.232	0.248	0.261	0.274	0.288	0.300	0.312	0.321	0.332	0.341	0.351	0.359	0.366	0.371	0.378	0.382	0.386	0.389	0.392	0.394	0.395	0.395	0.395	0.394	0.391	0.389	0.386	0.382	0.379	0.372	0.369	0.364	0.356	0.350	0.344	0.336	0.329	0.321	0.314	0.305	0.298	0.289	0.281	0.272	0.264	0.256	0.248	0.239	0.232	0.224	0.216	0.209	0.201	0.194	0.188	0.181	0.174	0.168	0.162	0.156	0.151	0.145	0.140	0.136	0.131	0.128	0.124	0.120	0.116	0.112	0.109	0.106	0.102	0.100	0.098	0.095	0.092	0.090	0.088	0.086	0.082	0.080	0.079	0.076	0.074	0.070	0.069	0.066	0.062	0.060	0.056	0.054	0.050	0.046	0.042	0.039	0.034	0.030	0.025	0.020	0.016	0.011	0.005	0.000	-0.008	-0.012	-0.019	-0.025	-0.032	-0.039	-0.048	-0.054	-0.062	-0.070	-0.078	-0.086	-0.095	-0.102	-0.111	-0.121	-0.130	-0.139	-0.149	-0.159	-0.169	-0.180	-0.189	-0.200	-0.211	-0.222	-0.234	-0.244	-0.256	-0.269	-0.280	-0.292	-0.304	-0.316	-0.330	-0.341	-0.354	-0.368	-0.379	-0.392	-0.406	-0.420	-0.432	-0.445	-0.459	-0.472	-0.485	-0.499	-0.511	-0.524	-0.538	-0.550	-0.561	-0.575	-0.586	-0.598	-0.610	-0.620	-0.631	-0.642	-0.652	-0.662	-0.671	-0.680	-0.689	-0.696	-0.704	-0.711	-0.716	-0.722	-0.726	-0.731	-0.735	-0.739	-0.741	-0.742	-0.744	-0.745	-0.745	-0.744	-0.741	-0.740	-0.736	-0.732	-0.729	-0.724	-0.718	-0.712	-0.706	-0.698	-0.691	-0.682	-0.674	-0.665	-0.655	-0.644	-0.634	-0.622	-0.612	-0.601	-0.590	-0.579	-0.566	-0.555	-0.544	-0.530	-0.519	-0.507	-0.495	-0.484	-0.472	-0.461	-0.450	-0.439	-0.429	-0.419	-0.409	-0.400	-0.391	-0.384	-0.376	-0.369	-0.362	-0.356	-0.351	-0.346	-0.344	-0.340	-0.336	-0.335	-0.334	-0.332	-0.334	-0.335	-0.336	-0.339	-0.342	-0.346	-0.351	-0.356	-0.364	-0.370	-0.378	-0.385	-0.394	-0.404	-0.412	-0.422	-0.434	-0.445	-0.456	-0.469	-0.481	-0.494	-0.506	-0.520	-0.534	-0.548	-0.560	-0.575	-0.589	-0.604	-0.618	-0.632	-0.646	-0.660	-0.675	-0.689	-0.702	-0.715	-0.729	-0.742	-0.756	-0.769	-0.781	-0.794	-0.805	-0.816	-0.828	-0.839	-0.850	-0.860	-0.869	-0.879	-0.888	-0.896	-0.904	-0.912	-0.919	-0.925	-0.931	-0.936	-0.942	-0.948	-0.950	-0.955	-0.958	-0.959	-0.962	-0.962	-0.964	-0.964	-0.964	-0.962	-0.961	-0.959	-0.958	-0.954	-0.950	-0.946	-0.941	-0.938	-0.931	-0.924	-0.919	-0.911	-0.902	-0.894	-0.885	-0.875	-0.865	-0.855	-0.844	-0.834	-0.822	-0.810	-0.799	-0.785	-0.774	-0.760	-0.746	-0.732	-0.720	-0.706	-0.694	-0.680	-0.666	-0.652	-0.640	-0.626	-0.614	-0.601	-0.590	-0.578	-0.566	-0.556	-0.545	-0.536	-0.525	-0.516	-0.509	-0.501	-0.495	-0.489	-0.482	-0.479	-0.475	-0.471	-0.470	-0.469	-0.469	-0.468	-0.470	-0.471	-0.474	-0.478	-0.482	-0.488	-0.495	-0.502	-0.510	-0.518	-0.526	-0.538	-0.548	-0.559	-0.570	-0.581	-0.595	-0.608	-0.621	-0.634	-0.648	-0.662	-0.676	-0.691	-0.705	-0.720	-0.734	-0.748	-0.762	-0.776	-0.791	-0.805	-0.818	-0.831	-0.845	-0.858	-0.869	-0.880	-0.891	-0.901	-0.912	-0.921	-0.931	-0.939	-0.948	-0.954	-0.961	-0.966	-0.972	-0.978	-0.982	-0.985	-0.990	-0.992	-0.995	-0.996	-0.999	-1.000	-1.000	-1.000	-1.001	-1.000	-1.001	-1.001	-0.999	-0.999	-0.999	-0.998	-0.996	-0.996	-0.996	-0.996	-0.995	-0.996	-0.996	-0.998	-0.998	-1.000	-1.001	-1.004	-1.006	-1.009	-1.012	-1.018	-1.021	-1.028	-1.032	-1.040	-1.045	-1.052	-1.061	-1.069	-1.078	-1.086	-1.098	-1.108	-1.116	-1.128	-1.139	-1.150	-1.161	-1.172	-1.185	-1.196	-1.209	-1.220	-1.231	-1.244	-1.254	-1.266	-1.276	-1.288	-1.296	-1.305	-1.314	-1.322	-1.330	-1.338	-1.344	-1.350	-1.354	-1.358	-1.361	-1.362	-1.364	-1.364	-1.365	-1.362	-1.360	-1.356	-1.352	-1.348	-1.341	-1.335	-1.326	-1.318	-1.308	-1.298	-1.286	-1.275	-1.262	-1.249	-1.236	-1.222	-1.206	-1.191	-1.176	-1.160	-1.144	-1.126	-1.110	-1.094	-1.078	-1.060	-1.044	-1.026	-1.010	-0.992	-0.978	-0.961	-0.945	-0.930	-0.915	-0.901	-0.886	-0.872	-0.860	-0.846	-0.834	-0.824	-0.812	-0.801	-0.792	-0.784	-0.778	-0.769	-0.762	-0.758	-0.752	-0.749	-0.745	-0.742	-0.740	-0.740	-0.739	-0.739	-0.740	-0.741	-0.742	-0.745	-0.749	-0.752	-0.758	-0.761	-0.768	-0.772	-0.779	-0.786	-0.792	-0.800	-0.806	-0.815	-0.821	-0.830	-0.838	-0.846	-0.854	-0.861	-0.869	-0.876	-0.884	-0.891	-0.898	-0.902	-0.909	-0.915	-0.920	-0.925	-0.929	-0.932	-0.935	-0.938	-0.940	-0.940	-0.940	-0.939	-0.938	-0.935	-0.931	-0.926	-0.922	-0.918	-0.910	-0.902	-0.894	-0.885	-0.875	-0.864	-0.852	-0.840	-0.828	-0.815	-0.800	-0.785	-0.770	-0.752	-0.736	-0.719	-0.701	-0.684	-0.666	-0.646	-0.629	-0.609	-0.590	-0.571	-0.551	-0.532	-0.512	-0.495	-0.475	-0.458	-0.440	-0.421	-0.404	-0.388	-0.370	-0.355	-0.339	-0.324	-0.310	-0.296	-0.284	-0.270	-0.259	-0.250	-0.240	-0.231	-0.224	-0.216	-0.210	-0.205	-0.200	-0.198	-0.195	-0.194	-0.192	-0.192	-0.195	-0.198	-0.200	-0.204	-0.210	-0.216	-0.222	-0.230	-0.239	-0.246	-0.256	-0.269	-0.280	-0.292	-0.305	-0.319	-0.334	-0.350	-0.365	-0.382	-0.399	-0.416	-0.435	-0.454	-0.472	-0.491	-0.510	-0.530	-0.551	-0.570	-0.591	-0.611	-0.632	-0.654	-0.674	-0.695	-0.716	-0.736	-0.758	-0.776	-0.796	-0.816	-0.836	-0.855	-0.872	-0.891	-0.910	-0.925	-0.942	-0.958	-0.974	-0.989	-1.002	-1.015	-1.029	-1.040	-1.050	-1.061	-1.071	-1.080	-1.088	-1.095	-1.101	-1.108	-1.112	-1.118	-1.121	-1.125	-1.128	-1.129	-1.130	-1.131	-1.130	-1.131	-1.130	-1.128	-1.128	-1.125	-1.122	-1.120	-1.118	-1.115	-1.112	-1.109	-1.106	-1.102	-1.100	-1.098	-1.094	-1.092	-1.091	-1.089	-1.086	-1.085	-1.084	-1.082	-1.082	-1.082	-1.084	-1.084	-1.085	-1.088	-1.090	-1.094	-1.096	-1.101	-1.105	-1.110	-1.115	-1.120	-1.128	-1.134	-1.141	-1.148	-1.155	-1.164	-1.172	-1.180	-1.190	-1.199	-1.208	-1.218	-1.226	-1.236	-1.246	-1.255	-1.265	-1.274	-1.282	-1.291	-1.300	-1.309	-1.316	-1.324	-1.331	-1.339	-1.345	-1.351	-1.356	-1.361	-1.364	-1.369	-1.371	-1.374	-1.374	-1.375	-1.375	-1.375	-1.372	-1.370	-1.366	-1.364	-1.358	-1.354	-1.348	-1.339	-1.331	-1.322	-1.314	-1.302	-1.292	-1.280	-1.269	-1.256	-1.244	-1.230	-1.218	-1.202	-1.188	-1.172	-1.158	-1.141	-1.126	-1.110	-1.094	-1.080	-1.064	-1.048	-1.032	-1.018	-1.002	-0.988	-0.974	-0.960	-0.946	-0.934	-0.921	-0.909	-0.899	-0.888	-0.878	-0.868	-0.860	-0.852	-0.845	-0.840	-0.835	-0.830	-0.826	-0.824	-0.822	-0.820	-0.820	-0.820	-0.821	-0.824	-0.826	-0.829	-0.834	-0.839	-0.844	-0.851	-0.858	-0.865	-0.872	-0.881	-0.890	-0.900	-0.910	-0.921	-0.931	-0.942	-0.954	-0.966	-0.979	-0.991	-1.004	-1.018	-1.030	-1.042	-1.058	-1.071	-1.085	-1.099	-1.112	-1.126	-1.141	-1.155	-1.170	-1.184	-1.199	-1.214	-1.228	-1.242	-1.258	-1.271	-1.286	-1.301	-1.316	-1.331	-1.345	-1.360	-1.375	-1.390	-1.405	-1.419	-1.434	-1.449	-1.464	-1.478	-1.491	-1.505	-1.521	-1.534	-1.548	-1.561	-1.575	-1.588	-1.601	-1.614	-1.626	-1.639	-1.650	-1.661	-1.671	-1.682	-1.694	-1.704	-1.712	-1.721	-1.730	-1.738	-1.745	-1.751	-1.756	-1.762	-1.766	-1.770	-1.774	-1.776	-1.778	-1.780	-1.780	-1.781	-1.780	-1.780	-1.778	-1.775	-1.772	-1.769	-1.765	-1.761	-1.755	-1.750	-1.744	-1.736	-1.730	-1.722	-1.715	-1.705	-1.698	-1.689	-1.680	-1.670	-1.661	-1.652	-1.641	-1.632	-1.622	-1.614	-1.602	-1.594	-1.585	-1.575	-1.566	-1.558	-1.550	-1.541	-1.534	-1.526	-1.520	-1.512	-1.508	-1.501	-1.496	-1.491	-1.486	-1.482	-1.480	-1.478	-1.475	-1.474	-1.472	-1.472	-1.472	-1.472	-1.474	-1.474	-1.476	-1.479	-1.481	-1.484	-1.488	-1.490	-1.494	-1.498	-1.501	-1.506	-1.509	-1.514	-1.518	-1.521	-1.525	-1.529	-1.531	-1.535	-1.538	-1.540	-1.541	-1.544	-1.544	-1.544	-1.544	-1.542	-1.540	-1.538	-1.534	-1.530	-1.525	-1.520	-1.511	-1.505	-1.496	-1.486	-1.475	-1.465	-1.452	-1.440	-1.425	-1.411	-1.395	-1.378	-1.361	-1.344	-1.324	-1.305	-1.285	-1.264	-1.244	-1.222	-1.201	-1.179	-1.156	-1.135	-1.111	-1.089	-1.066	-1.045	-1.022	-1.001	-0.979	-0.959	-0.939	-0.918	-0.898	-0.880	-0.861	-0.844	-0.828	-0.811	-0.796	-0.782	-0.770	-0.758	-0.746	-0.736	-0.726	-0.719	-0.711	-0.704	-0.700	-0.695	-0.692	-0.690	-0.689	-0.688	-0.689	-0.690	-0.691	-0.695	-0.698	-0.702	-0.708	-0.712	-0.719	-0.726	-0.734	-0.740	-0.748	-0.756	-0.765	-0.774	-0.782	-0.792	-0.801	-0.810	-0.820	-0.829	-0.838	-0.848	-0.856	-0.866	-0.874	-0.882	-0.891	-0.899	-0.908	-0.915	-0.924	-0.931	-0.939	-0.946	-0.951	-0.959	-0.965	-0.971	-0.976	-0.981	-0.986	-0.990	-0.995	-0.999	-1.002	-1.006	-1.009	-1.012	-1.015	-1.016	-1.019	-1.021	-1.022	-1.022	-1.024	-1.025	-1.025	-1.024	-1.024	-1.022	-1.020	-1.019	-1.016	-1.014	-1.011	-1.006	-1.002	-0.999	-0.995	-0.989	-0.982	-0.978	-0.970	-0.964	-0.956	-0.949	-0.940	-0.931	-0.924	-0.914	-0.905	-0.894	-0.884	-0.874	-0.861	-0.851	-0.839	-0.826	-0.814	-0.802	-0.790	-0.778	-0.764	-0.752	-0.739	-0.726	-0.714	-0.701	-0.689	-0.675	-0.664	-0.651	-0.639	-0.626	-0.615	-0.604	-0.592	-0.580	-0.570	-0.559	-0.549	-0.539	-0.530	-0.520	-0.511	-0.502	-0.494	-0.486	-0.478	-0.470	-0.464	-0.456	-0.450	-0.444	-0.436	-0.431	-0.426	-0.421	-0.415	-0.410	-0.405	-0.400	-0.396	-0.391	-0.386	-0.382	-0.378	-0.372	-0.370	-0.365	-0.360	-0.356	-0.351	-0.348	-0.344	-0.340	-0.334	-0.329	-0.324	-0.319	-0.315	-0.309	-0.304	-0.298	-0.292	-0.286	-0.282	-0.276	-0.271	-0.264	-0.259	-0.254	-0.248	-0.242	-0.238	-0.231	-0.225	-0.221	-0.215	-0.210	-0.205	-0.200	-0.196	-0.191	-0.188	-0.184	-0.180	-0.176	-0.174	-0.170	-0.169	-0.166	-0.165	-0.164	-0.164	-0.164	-0.162	-0.164	-0.164	-0.165	-0.166	-0.169	-0.171	-0.174	-0.178	-0.180	-0.184	-0.189	-0.192	-0.198	-0.204	-0.208	-0.214	-0.221	-0.226	-0.234	-0.241	-0.248	-0.255	-0.261	-0.270	-0.278	-0.286	-0.294	-0.301	-0.310	-0.318	-0.325	-0.334	-0.341	-0.349	-0.356	-0.364	-0.371	-0.379	-0.385	-0.392	-0.400	-0.406	-0.412	-0.419	-0.425	-0.430	-0.436	-0.441	-0.446	-0.451	-0.455	-0.459	-0.462	-0.466	-0.469	-0.470	-0.474	-0.475	-0.478	-0.479	-0.480	-0.481	-0.480	-0.481	-0.481	-0.480	-0.480	-0.479	-0.476	-0.475	-0.474	-0.470	-0.468	-0.465	-0.462	-0.459	-0.456	-0.452	-0.448	-0.444	-0.439	-0.434	-0.429	-0.422	-0.418	-0.411	-0.408	-0.400	-0.394	-0.388	-0.381	-0.375	-0.368	-0.360	-0.352	-0.346	-0.339	-0.331	-0.324	-0.316	-0.309	-0.301	-0.292	-0.285	-0.276	-0.269	-0.261	-0.254	-0.245	-0.238	-0.230	-0.224	-0.216	-0.209	-0.202	-0.195	-0.189	-0.181	-0.175	-0.169	-0.164	-0.158	-0.152	-0.148	-0.142	-0.139	-0.134	-0.130	-0.125	-0.122	-0.119	-0.115	-0.114	-0.110	-0.108	-0.106	-0.105	-0.104	-0.104	-0.102	-0.104	-0.104	-0.104	-0.104	-0.105	-0.106	-0.108	-0.109	-0.110	-0.112	-0.115	-0.118	-0.120	-0.124	-0.126	-0.130	-0.132	-0.135	-0.139	-0.142	-0.146	-0.150	-0.154	-0.158	-0.160	-0.164	-0.166	-0.170	-0.172	-0.176	-0.179	-0.182	-0.185	-0.189	-0.191	-0.194	-0.195	-0.198	-0.200	-0.202	-0.204	-0.206	-0.208	-0.209	-0.209	-0.210	-0.211	-0.211	-0.212	-0.212	-0.212	-0.211	-0.211	-0.211	-0.211	-0.210	-0.209	-0.208	-0.206	-0.206	-0.204	-0.202	-0.201	-0.200	-0.200	-0.198	-0.198	-0.195	-0.195	-0.194	-0.194	-0.192	-0.194	-0.194	-0.194	-0.195	-0.196	-0.199	-0.200	-0.202	-0.205	-0.209	-0.212	-0.216	-0.221	-0.226	-0.232	-0.239	-0.246	-0.252	-0.260	-0.268	-0.278	-0.285	-0.295	-0.305	-0.316	-0.326	-0.338	-0.348	-0.360	-0.371	-0.385	-0.396	-0.410	-0.422	-0.436	-0.449	-0.461	-0.475	-0.486	-0.500	-0.512	-0.525	-0.538	-0.551	-0.562	-0.574	-0.585	-0.596	-0.606	-0.618	-0.626	-0.636	-0.644	-0.654	-0.661	-0.668	-0.675	-0.681	-0.688	-0.692	-0.698	-0.702	-0.706	-0.710	-0.714	-0.715	-0.719	-0.720	-0.721	-0.724	-0.724	-0.725	-0.725	-0.725	-0.724	-0.725	-0.725	-0.724	-0.722	-0.722	-0.721	-0.721	-0.721	-0.720	-0.719	-0.719	-0.719	-0.719	-0.718	-0.718	-0.719	-0.719	-0.720	-0.721	-0.722	-0.725	-0.726	-0.730	-0.731	-0.735	-0.738	-0.741	-0.745	-0.749	-0.754	-0.759	-0.762	-0.769	-0.774	-0.780	-0.786	-0.791	-0.799	-0.805	-0.811	-0.819	-0.828	-0.835	-0.844	-0.852	-0.861	-0.870	-0.879	-0.889	-0.899	-0.909	-0.919	-0.929	-0.940	-0.949	-0.960	-0.972	-0.982	-0.994	-1.006	-1.018	-1.029	-1.041	-1.054	-1.065	-1.076	-1.089	-1.100	-1.112	-1.124	-1.135	-1.148	-1.158	-1.170	-1.181	-1.190	-1.201	-1.211	-1.221	-1.231	-1.240	-1.249	-1.258	-1.265	-1.272	-1.280	-1.288	-1.292	-1.299	-1.302	-1.308	-1.311	-1.314	-1.316	-1.318	-1.319	-1.319	-1.320	-1.319	-1.316	-1.315	-1.311	-1.309	-1.305	-1.300	-1.296	-1.290	-1.284	-1.276	-1.269	-1.261	-1.254	-1.245	-1.236	-1.226	-1.218	-1.209	-1.199	-1.188	-1.178	-1.168	-1.156	-1.146	-1.135	-1.125	-1.114	-1.104	-1.094	-1.084	-1.074	-1.064	-1.054	-1.045	-1.035	-1.026	-1.018	-1.010	-1.001	-0.994	-0.986	-0.979	-0.972	-0.968	-0.961	-0.955	-0.950	-0.945	-0.940	-0.938	-0.934	-0.930	-0.928	-0.924	-0.921	-0.920	-0.918	-0.916	-0.915	-0.915	-0.915	-0.915	-0.914	-0.915	-0.915	-0.916	-0.918	-0.919	-0.920	-0.924	-0.925	-0.928	-0.930	-0.934	-0.938	-0.941	-0.944	-0.949	-0.954	-0.959	-0.962	-0.969	-0.975	-0.981	-0.986	-0.992	-1.000	-1.006	-1.014	-1.021	-1.030	-1.038	-1.048	-1.055	-1.064	-1.074	-1.084	-1.092	-1.104	-1.114	-1.125	-1.135	-1.146	-1.159	-1.170	-1.181	-1.194	-1.206	-1.219	-1.231	-1.244	-1.256	-1.269	-1.284	-1.296	-1.309	-1.322	-1.336	-1.349	-1.362	-1.375	-1.389	-1.402	-1.416	-1.429	-1.442	-1.455	-1.468	-1.480	-1.494	-1.505	-1.519	-1.530	-1.541	-1.554	-1.565	-1.578	-1.586	-1.598	-1.609	-1.618	-1.629	-1.638	-1.648	-1.655	-1.664	-1.672	-1.679	-1.686	-1.692	-1.699	-1.704	-1.709	-1.714	-1.719	-1.722	-1.725	-1.728	-1.729	-1.730	-1.731	-1.730	-1.729	-1.728	-1.725	-1.721	-1.716	-1.712	-1.705	-1.699	-1.691	-1.682	-1.672	-1.661	-1.651	-1.639	-1.625	-1.610	-1.595	-1.578	-1.561	-1.542	-1.521	-1.501	-1.479	-1.456	-1.432	-1.406	-1.380	-1.351	-1.324	-1.294	-1.262	-1.231	-1.199	-1.165	-1.130	-1.094	-1.058	-1.020	-0.981	-0.942	-0.901	-0.860	-0.819	-0.776	-0.731	-0.688	-0.642	-0.596	-0.551	-0.504	-0.456	-0.408	-0.359	-0.310	-0.260	-0.210	-0.159	-0.109	-0.058	-0.005	0.046	0.099	0.151	0.204	0.258	0.309	0.362	0.415	0.469	0.521	0.576	0.629	0.682	0.735	0.789	0.841	0.894	0.946	0.999	1.052	1.104	1.156	1.209	1.260	1.312	1.364	1.415	1.466	1.516	1.568	1.618	1.668	1.718	1.768	1.816	1.866	1.914	1.962	2.011	2.059	2.106	2.152	2.201	2.248	2.292	2.339	2.385	2.429	2.475	2.519	2.564	2.608	2.652	2.695	2.739	2.782	2.824	2.868	2.909	2.951	2.992	3.032	3.074	3.114	3.154	3.194	3.234	3.274	3.312	3.350	3.389	3.428	3.466	3.502	3.540	3.578	3.615	3.651	3.686	3.722	3.758	3.794	3.829	3.861	3.896	3.930	3.964	3.996	4.028	4.060	4.091	4.122	4.152	4.182	4.212	4.240	4.268	4.296	4.322	4.348	4.372	4.398	4.421	4.444	4.466	4.486	4.508	4.526	4.545	4.564	4.579	4.595	4.609	4.622	4.635	4.646	4.656	4.666	4.674	4.679	4.686	4.690	4.694	4.695	4.698	4.696	4.696	4.694	4.690	4.686	4.681	4.674	4.666	4.659	4.649	4.639	4.626	4.615	4.602	4.588	4.574	4.559	4.542	4.525	4.509	4.490	4.474	4.455	4.436	4.416	4.396	4.376	4.358	4.336	4.318	4.296	4.276	4.256	4.236	4.216	4.196	4.178	4.159	4.139	4.120	4.101	4.082	4.065	4.046	4.030	4.012	3.996	3.980	3.964	3.949	3.932	3.918	3.902	3.889	3.874	3.860	3.845	3.832	3.819	3.805	3.791	3.778	3.764	3.750	3.736	3.722	3.708	3.695	3.680	3.665	3.649	3.634	3.619	3.601	3.582	3.565	3.548	3.529	3.508	3.486	3.465	3.442	3.418	3.392	3.368	3.341	3.312	3.284	3.254	3.224	3.191	3.159	3.124	3.089	3.052	3.015	2.976	2.936	2.896	2.854	2.811	2.766	2.721	2.675	2.629	2.580	2.532	2.482	2.432	2.382	2.330	2.278	2.225	2.170	2.118	2.062	2.009	1.954	1.898	1.842	1.785	1.730	1.674	1.618	1.561	1.506	1.450	1.395	1.339	1.284	1.228	1.172	1.119	1.065	1.011	0.958	0.904	0.851	0.800	0.749	0.698	0.646	0.596	0.548	0.499	0.450	0.401	0.354	0.306	0.259	0.212	0.168	0.122	0.078	0.032	-0.012	-0.055	-0.099	-0.142	-0.186	-0.229	-0.271	-0.315	-0.356	-0.399	-0.440	-0.481	-0.524	-0.565	-0.608	-0.649	-0.689	-0.731	-0.771	-0.814	-0.854	-0.895	-0.936	-0.978	-1.018	-1.058	-1.099	-1.139	-1.180	-1.220	-1.261	-1.300	-1.341	-1.381	-1.420	-1.460	-1.500	-1.540	-1.579	-1.618	-1.656	-1.695	-1.732	-1.770	-1.809	-1.845	-1.882	-1.919	-1.955	-1.991	-2.026	-2.061	-2.095	-2.130	-2.164	-2.196	-2.230	-2.262	-2.295	-2.326	-2.356	-2.388	-2.416	-2.446	-2.475	-2.501	-2.530	-2.556	-2.581	-2.606	-2.632	-2.655	-2.678	-2.701	-2.722	-2.742	-2.762	-2.780	-2.799	-2.815	-2.832	-2.848	-2.861	-2.875	-2.886	-2.898	-2.908	-2.916	-2.924	-2.930	-2.935	-2.939	-2.942	-2.944	-2.944	-2.944	-2.941	-2.938	-2.932	-2.926	-2.919	-2.910	-2.899	-2.888	-2.876	-2.861	-2.846	-2.829	-2.811	-2.792	-2.772	-2.751	-2.729	-2.705	-2.680	-2.654	-2.628	-2.600	-2.572	-2.542	-2.512	-2.481	-2.451	-2.419	-2.385	-2.352	-2.320	-2.286	-2.251	-2.216	-2.182	-2.148	-2.111	-2.076	-2.041	-2.005	-1.970	-1.935	-1.899	-1.864	-1.829	-1.794	-1.759	-1.724	-1.690	-1.655	-1.622	-1.589	-1.555	-1.522	-1.489	-1.456	-1.424	-1.391	-1.360	-1.329	-1.296	-1.265	-1.235	-1.204	-1.172	-1.140	-1.110	-1.080	-1.049	-1.018	-0.988	-0.956	-0.925	-0.894	-0.862	-0.830	-0.798	-0.766	-0.734	-0.701	-0.669	-0.635	-0.601	-0.568	-0.532	-0.499	-0.464	-0.429	-0.392	-0.358	-0.321	-0.285	-0.248	-0.210	-0.174	-0.136	-0.098	-0.059	-0.021	0.019	0.056	0.096	0.134	0.174	0.211	0.251	0.290	0.329	0.368	0.406	0.445	0.484	0.521	0.560	0.599	0.636	0.672	0.710	0.745	0.781	0.818	0.852	0.888	0.921	0.956	0.989	1.021	1.054	1.086	1.118	1.146	1.176	1.206	1.236	1.265	1.291	1.320	1.348	1.372	1.399	1.425	1.449	1.474	1.496	1.520	1.544	1.565	1.588	1.609	1.630	1.651	1.671	1.692	1.711	1.731	1.750	1.769	1.788	1.805	1.824	1.840	1.859	1.875	1.892	1.909	1.925	1.941	1.959	1.974	1.990	2.005	2.020	2.036	2.050	2.066	2.080	2.095	2.110	2.125	2.139	2.152	2.166	2.181	2.194	2.209	2.222	2.235	2.249	2.262	2.278	2.290	2.302	2.318	2.331	2.345	2.358	2.371	2.385	2.399	2.412	2.426	2.440	2.455	2.468	2.481	2.496	2.510	2.525	2.539	2.552	2.568	2.581	2.595	2.609	2.622	2.636	2.651	2.664	2.678	2.690	2.704	2.716	2.729	2.740	2.752	2.764	2.775	2.786	2.796	2.808	2.816	2.825	2.832	2.840	2.848	2.854	2.860	2.865	2.868	2.872	2.874	2.875	2.876	2.876	2.875	2.872	2.869	2.865	2.860	2.855	2.848	2.839	2.830	2.820	2.808	2.796	2.782	2.769	2.752	2.736	2.719	2.701	2.681	2.661	2.640	2.619	2.595	2.571	2.548	2.522	2.496	2.469	2.441	2.414	2.384	2.355	2.325	2.295	2.264	2.234	2.201	2.169	2.138	2.104	2.070	2.038	2.004	1.970	1.936	1.902	1.869	1.834	1.800	1.766	1.732	1.699	1.664	1.631	1.596	1.564	1.531	1.496	1.464	1.432	1.400	1.369	1.336	1.305	1.275	1.244	1.214	1.184	1.155	1.126	1.099	1.070	1.042	1.016	0.989	0.964	0.939	0.914	0.889	0.866	0.844	0.821	0.799	0.778	0.756	0.736	0.716	0.698	0.680	0.662	0.645	0.629	0.611	0.596	0.580	0.566	0.551	0.538	0.524	0.511	0.498	0.485	0.474	0.461	0.450	0.439	0.428	0.416	0.405	0.394	0.382	0.372	0.361	0.349	0.339	0.326	0.315	0.304	0.291	0.280	0.268	0.254	0.241	0.228	0.215	0.200	0.185	0.170	0.156	0.140	0.124	0.108	0.092	0.075	0.058	0.040	0.022	0.004	-0.014	-0.031	-0.050	-0.069	-0.086	-0.105	-0.124	-0.141	-0.159	-0.178	-0.194	-0.211	-0.229	-0.244	-0.260	-0.276	-0.291	-0.305	-0.319	-0.332	-0.345	-0.356	-0.368	-0.378	-0.386	-0.395	-0.402	-0.409	-0.415	-0.419	-0.424	-0.426	-0.428	-0.429	-0.429	-0.429	-0.428	-0.425	-0.421	-0.418	-0.412	-0.406	-0.400	-0.394	-0.386	-0.379	-0.370	-0.360	-0.351	-0.341	-0.331	-0.320	-0.310	-0.299	-0.289	-0.278	-0.266	-0.255	-0.242	-0.232	-0.220	-0.211	-0.200	-0.190	-0.180	-0.171	-0.160	-0.152	-0.145	-0.136	-0.128	-0.122	-0.115	-0.109	-0.104	-0.099	-0.095	-0.091	-0.089	-0.086	-0.084	-0.084	-0.082	-0.082	-0.082	-0.085	-0.086	-0.090	-0.092	-0.096	-0.101	-0.106	-0.112	-0.119	-0.126	-0.132	-0.141	-0.150	-0.159	-0.169	-0.180	-0.190	-0.202	-0.215	-0.228	-0.241	-0.254	-0.269	-0.282	-0.298	-0.312	-0.329	-0.345	-0.361	-0.379	-0.395	-0.414	-0.430	-0.449	-0.465	-0.484	-0.502	-0.520	-0.538	-0.556	-0.575	-0.592	-0.610	-0.628	-0.645	-0.662	-0.678	-0.695	-0.711	-0.726	-0.741	-0.756	-0.770	-0.782	-0.795	-0.808	-0.818	-0.829	-0.838	-0.848	-0.855	-0.861	-0.868	-0.872	-0.878	-0.881	-0.882	-0.885	-0.886	-0.886	-0.885	-0.884	-0.881	-0.879	-0.874	-0.870	-0.864	-0.858	-0.851	-0.844	-0.836	-0.828	-0.820	-0.811	-0.801	-0.792	-0.782	-0.772	-0.762	-0.754	-0.744	-0.734	-0.724	-0.715	-0.706	-0.698	-0.690	-0.682	-0.676	-0.669	-0.664	-0.659	-0.655	-0.650	-0.648	-0.645	-0.645	-0.645	-0.645	-0.648	-0.650	-0.652	-0.656	-0.662	-0.668	-0.675	-0.684	-0.692	-0.702	-0.714	-0.725	-0.738	-0.750	-0.765	-0.780	-0.795	-0.811	-0.829	-0.846	-0.864	-0.881	-0.900	-0.920	-0.939	-0.959	-0.978	-0.999	-1.018	-1.036	-1.058	-1.076	-1.096	-1.116	-1.135	-1.154	-1.171	-1.190	-1.206	-1.225	-1.241	-1.256	-1.271	-1.286	-1.299	-1.311	-1.322	-1.334	-1.344	-1.354	-1.361	-1.369	-1.375	-1.380	-1.384	-1.388	-1.390	-1.391	-1.391	-1.390	-1.389	-1.386	-1.384	-1.379	-1.374	-1.366	-1.360	-1.351	-1.344	-1.334	-1.324	-1.312	-1.300	-1.289	-1.276	-1.262	-1.249	-1.235	-1.220	-1.205	-1.189	-1.174	-1.158	-1.141	-1.126	-1.110	-1.094	-1.078	-1.061	-1.046	-1.030	-1.014	-1.000	-0.985	-0.971	-0.956	-0.942	-0.930	-0.918	-0.905	-0.894	-0.881	-0.871	-0.862	-0.852	-0.845	-0.836	-0.830	-0.824	-0.818	-0.812	-0.808	-0.805	-0.801	-0.798	-0.798	-0.795	-0.795	-0.795	-0.795	-0.795	-0.798	-0.800	-0.802	-0.805	-0.809	-0.812	-0.816	-0.820	-0.824	-0.829	-0.832	-0.836	-0.841	-0.845	-0.849	-0.854	-0.858	-0.861	-0.865	-0.868	-0.870	-0.871	-0.875	-0.875	-0.875	-0.876	-0.875	-0.875	-0.874	-0.870	-0.868	-0.864	-0.860	-0.855	-0.850	-0.842	-0.835	-0.828	-0.819	-0.810	-0.799	-0.789	-0.778	-0.765	-0.752	-0.739	-0.725	-0.711	-0.696	-0.681	-0.666	-0.649	-0.632	-0.616	-0.599	-0.582	-0.565	-0.548	-0.530	-0.514	-0.496	-0.479	-0.462	-0.446	-0.430	-0.414	-0.399	-0.384	-0.368	-0.354	-0.341	-0.329	-0.316	-0.302	-0.292	-0.282	-0.272	-0.264	-0.256	-0.248	-0.241	-0.235	-0.230	-0.226	-0.222	-0.220	-0.218	-0.216	-0.216	-0.216	-0.216	-0.218	-0.219	-0.222	-0.225	-0.229	-0.232	-0.238	-0.241	-0.246	-0.251	-0.258	-0.264	-0.269	-0.275	-0.280	-0.286	-0.292	-0.296	-0.302	-0.308	-0.312	-0.316	-0.321	-0.325	-0.328	-0.331	-0.334	-0.335	-0.335	-0.336	-0.335	-0.335	-0.332	-0.331	-0.328	-0.322	-0.320	-0.312	-0.308	-0.300	-0.291	-0.284	-0.275	-0.264	-0.254	-0.241	-0.230	-0.218	-0.202	-0.188	-0.172	-0.158	-0.141	-0.125	-0.108	-0.090	-0.071	-0.052	-0.034	-0.015	0.005	0.024	0.045	0.065	0.085	0.104	0.125	0.144	0.164	0.184	0.204	0.222	0.241	0.260	0.278	0.295	0.312	0.329	0.344	0.360	0.375	0.389	0.401	0.415	0.426	0.438	0.449	0.458	0.466	0.474	0.481	0.488	0.492	0.496	0.500	0.504	0.505	0.505	0.506	0.506	0.505	0.502	0.500	0.496	0.491	0.488	0.482	0.476	0.470	0.462	0.455	0.448	0.439	0.430	0.422	0.412	0.404	0.394	0.384	0.375	0.364	0.355	0.346	0.335	0.325	0.316	0.306	0.296	0.289	0.279	0.271	0.261	0.252	0.246	0.238	0.229	0.222	0.215	0.209	0.202	0.196	0.191	0.185	0.180	0.175	0.170	0.165	0.161	0.156	0.152	0.149	0.145	0.141	0.138	0.134	0.130	0.128	0.124	0.120	0.118	0.114	0.110	0.108	0.102	0.099	0.095	0.091	0.086	0.082	0.078	0.074	0.069	0.064	0.058	0.051	0.045	0.039	0.031	0.025	0.018	0.011	0.004	-0.005	-0.014	-0.021	-0.030	-0.040	-0.049	-0.059	-0.068	-0.078	-0.088	-0.099	-0.110	-0.120	-0.131	-0.142	-0.154	-0.165	-0.176	-0.189	-0.201	-0.214	-0.225	-0.238	-0.250	-0.264	-0.276	-0.289	-0.302	-0.316	-0.329	-0.341	-0.355	-0.369	-0.382	-0.395	-0.410	-0.422	-0.436	-0.449	-0.462	-0.475	-0.489	-0.501	-0.514	-0.526	-0.539	-0.551	-0.562	-0.575	-0.586	-0.598	-0.608	-0.619	-0.629	-0.638	-0.648	-0.656	-0.665	-0.672	-0.680	-0.686	-0.694	-0.699	-0.705	-0.710	-0.712	-0.716	-0.719	-0.721	-0.722	-0.724	-0.725	-0.724	-0.722	-0.722	-0.720	-0.716	-0.712	-0.709	-0.705	-0.699	-0.694	-0.686	-0.680	-0.672	-0.664	-0.656	-0.648	-0.639	-0.629	-0.619	-0.609	-0.599	-0.586	-0.576	-0.565	-0.552	-0.542	-0.530	-0.519	-0.506	-0.495	-0.482	-0.472	-0.460	-0.449	-0.439	-0.426	-0.416	-0.406	-0.396	-0.386	-0.376	-0.368	-0.360	-0.351	-0.344	-0.336	-0.330	-0.324	-0.318	-0.312	-0.308	-0.305	-0.302	-0.300	-0.298	-0.298	-0.296	-0.296	-0.298	-0.299	-0.301	-0.304	-0.308	-0.311	-0.316	-0.322	-0.328	-0.335	-0.342	-0.350	-0.359	-0.368	-0.376	-0.388	-0.396	-0.409	-0.419	-0.431	-0.442	-0.456	-0.469	-0.481	-0.495	-0.509	-0.524	-0.538	-0.552	-0.566	-0.582	-0.596	-0.611	-0.628	-0.641	-0.658	-0.672	-0.689	-0.702	-0.719	-0.734	-0.748	-0.762	-0.778	-0.792	-0.806	-0.820	-0.834	-0.846	-0.860	-0.872	-0.885	-0.896	-0.908	-0.920	-0.930	-0.940	-0.950	-0.959	-0.968	-0.976	-0.984	-0.991	-0.998	-1.002	-1.009	-1.012	-1.016	-1.019	-1.021	-1.022	-1.024	-1.024	-1.024	-1.022	-1.021	-1.018	-1.014	-1.011	-1.005	-1.000	-0.995	-0.988	-0.980	-0.971	-0.964	-0.955	-0.945	-0.935	-0.924	-0.914	-0.901	-0.890	-0.878	-0.866	-0.854	-0.840	-0.828	-0.815	-0.801	-0.790	-0.776	-0.762	-0.750	-0.739	-0.726	-0.714	-0.702	-0.691	-0.680	-0.670	-0.660	-0.650	-0.641	-0.632	-0.626	-0.620	-0.612	-0.606	-0.601	-0.598	-0.594	-0.591	-0.588	-0.586	-0.586	-0.586	-0.588	-0.589	-0.591	-0.595	-0.599	-0.602	-0.606	-0.612	-0.619	-0.625	-0.634	-0.641	-0.650	-0.658	-0.668	-0.678	-0.688	-0.698	-0.709	-0.719	-0.730	-0.741	-0.752	-0.764	-0.775	-0.788	-0.799	-0.809	-0.821	-0.832	-0.844	-0.855	-0.865	-0.876	-0.886	-0.896	-0.906	-0.915	-0.925	-0.934	-0.941	-0.950	-0.956	-0.964	-0.971	-0.976	-0.982	-0.988	-0.992	-0.998	-1.002	-1.006	-1.009	-1.012	-1.016	-1.019	-1.021	-1.022	-1.024	-1.026	-1.028	-1.029	-1.030	-1.031	-1.032	-1.032	-1.035	-1.035	-1.036	-1.038	-1.038	-1.039	-1.041	-1.042	-1.044	-1.045	-1.048	-1.050	-1.052	-1.055	-1.059	-1.062	-1.068	-1.071	-1.078	-1.082	-1.089	-1.095	-1.102	-1.110	-1.118	-1.125	-1.134	-1.145	-1.154	-1.164	-1.174	-1.184	-1.195	-1.206	-1.218	-1.229	-1.242	-1.254	-1.266	-1.279	-1.291	-1.302	-1.315	-1.326	-1.339	-1.350	-1.362	-1.372	-1.384	-1.394	-1.404	-1.412	-1.421	-1.429	-1.435	-1.442	-1.448	-1.452	-1.458	-1.461	-1.462	-1.465	-1.466	-1.466	-1.465	-1.462	-1.460	-1.456	-1.452	-1.446	-1.440	-1.432	-1.425	-1.416	-1.406	-1.396	-1.386	-1.374	-1.360	-1.349	-1.334	-1.320	-1.305	-1.291	-1.276	-1.260	-1.244	-1.229	-1.212	-1.196	-1.181	-1.165	-1.149	-1.134	-1.118	-1.102	-1.088	-1.072	-1.058	-1.045	-1.031	-1.019	-1.006	-0.995	-0.984	-0.974	-0.964	-0.956	-0.946	-0.939	-0.934	-0.928	-0.922	-0.918	-0.915	-0.914	-0.911	-0.910	-0.910	-0.911	-0.912	-0.914	-0.916	-0.920	-0.924	-0.929	-0.934	-0.940	-0.948	-0.954	-0.961	-0.969	-0.978	-0.986	-0.995	-1.004	-1.014	-1.022	-1.034	-1.042	-1.051	-1.062	-1.071	-1.080	-1.089	-1.098	-1.105	-1.114	-1.121	-1.129	-1.135	-1.141	-1.146	-1.151	-1.156	-1.159	-1.161	-1.164	-1.164	-1.164	-1.164	-1.162	-1.160	-1.158	-1.152	-1.146	-1.141	-1.134	-1.126	-1.118	-1.108	-1.098	-1.086	-1.072	-1.060	-1.046	-1.032	-1.018	-1.001	-0.985	-0.968	-0.950	-0.932	-0.915	-0.896	-0.876	-0.856	-0.839	-0.819	-0.799	-0.779	-0.759	-0.739	-0.719	-0.700	-0.680	-0.661	-0.642	-0.624	-0.605	-0.588	-0.570	-0.554	-0.538	-0.521	-0.506	-0.494	-0.479	-0.466	-0.454	-0.444	-0.432	-0.424	-0.415	-0.408	-0.401	-0.395	-0.390	-0.386	-0.384	-0.381	-0.380	-0.380	-0.380	-0.381	-0.385	-0.388	-0.391	-0.398	-0.404	-0.410	-0.418	-0.425	-0.434	-0.444	-0.455	-0.466	-0.479	-0.491	-0.505	-0.519	-0.534	-0.549	-0.565	-0.580	-0.596	-0.614	-0.631	-0.649	-0.668	-0.686	-0.704	-0.722	-0.741	-0.760	-0.780	-0.799	-0.816	-0.836	-0.855	-0.874	-0.892	-0.910	-0.928	-0.946	-0.964	-0.980	-0.998	-1.014	-1.029	-1.045	-1.060	-1.072	-1.086	-1.099	-1.111	-1.122	-1.134	-1.144	-1.152	-1.161	-1.170	-1.178	-1.182	-1.189	-1.194	-1.199	-1.202	-1.205	-1.208	-1.210	-1.210	-1.210	-1.210	-1.209	-1.209	-1.206	-1.204	-1.201	-1.198	-1.195	-1.191	-1.188	-1.184	-1.180	-1.176	-1.171	-1.168	-1.164	-1.160	-1.158	-1.154	-1.151	-1.148	-1.145	-1.144	-1.141	-1.141	-1.141	-1.140	-1.140	-1.141	-1.142	-1.145	-1.148	-1.150	-1.154	-1.159	-1.162	-1.169	-1.175	-1.181	-1.189	-1.198	-1.205	-1.214	-1.222	-1.232	-1.241	-1.252	-1.261	-1.272	-1.284	-1.295	-1.306	-1.318	-1.329	-1.340	-1.350	-1.362	-1.374	-1.382	-1.394	-1.404	-1.412	-1.421	-1.430	-1.438	-1.446	-1.452	-1.459	-1.464	-1.469	-1.472	-1.475	-1.478	-1.479	-1.480	-1.480	-1.479	-1.476	-1.472	-1.470	-1.464	-1.459	-1.452	-1.444	-1.436	-1.428	-1.418	-1.405	-1.394	-1.381	-1.368	-1.355	-1.340	-1.324	-1.309	-1.292	-1.276	-1.259	-1.241	-1.224	-1.206	-1.188	-1.169	-1.151	-1.132	-1.114	-1.095	-1.078	-1.059	-1.042	-1.025	-1.009	-0.991	-0.975	-0.960	-0.945	-0.930	-0.916	-0.902	-0.890	-0.879	-0.868	-0.856	-0.846	-0.838	-0.830	-0.821	-0.815	-0.809	-0.804	-0.800	-0.796	-0.792	-0.792	-0.790	-0.789	-0.790	-0.790	-0.792	-0.795	-0.798	-0.801	-0.806	-0.810	-0.815	-0.821	-0.828	-0.835	-0.842	-0.850	-0.858	-0.865	-0.875	-0.884	-0.891	-0.902	-0.911	-0.921	-0.932	-0.942	-0.954	-0.964	-0.975	-0.986	-0.998	-1.009	-1.020	-1.032	-1.044	-1.056	-1.069	-1.081	-1.092	-1.105	-1.119	-1.131	-1.144	-1.156	-1.170	-1.182	-1.196	-1.209	-1.222	-1.236	-1.249	-1.262	-1.276	-1.291	-1.305	-1.318	-1.332	-1.348	-1.361	-1.376	-1.390	-1.404	-1.419	-1.432	-1.446	-1.461	-1.475	-1.489	-1.501	-1.516	-1.529	-1.542	-1.555	-1.568	-1.580	-1.592	-1.604	-1.615	-1.628	-1.638	-1.649	-1.658	-1.668	-1.676	-1.684	-1.691	-1.699	-1.705	-1.710	-1.716	-1.721	-1.725	-1.729	-1.731	-1.732	-1.735	-1.735	-1.735	-1.735	-1.734	-1.732	-1.730	-1.728	-1.724	-1.720	-1.715	-1.710	-1.704	-1.698	-1.691	-1.685	-1.678	-1.671	-1.662	-1.655	-1.646	-1.639	-1.631	-1.622	-1.615	-1.606	-1.598	-1.590	-1.581	-1.574	-1.566	-1.559	-1.552	-1.545	-1.539	-1.532	-1.528	-1.522	-1.519	-1.514	-1.511	-1.509	-1.506	-1.505	-1.505	-1.505	-1.504	-1.505	-1.506	-1.509	-1.511	-1.514	-1.516	-1.521	-1.525	-1.530	-1.534	-1.540	-1.545	-1.551	-1.558	-1.562	-1.569	-1.575	-1.581	-1.586	-1.591	-1.598	-1.602	-1.606	-1.611	-1.615	-1.619	-1.621	-1.622	-1.624	-1.625	-1.624	-1.624	-1.621	-1.618	-1.614	-1.609	-1.604	-1.596	-1.588	-1.579	-1.569	-1.558	-1.545	-1.531	-1.519	-1.504	-1.488	-1.471	-1.454	-1.435	-1.416	-1.398	-1.376	-1.356	-1.334	-1.314	-1.291	-1.270	-1.246	-1.222	-1.201	-1.179	-1.155	-1.132	-1.111	-1.090	-1.069	-1.048	-1.028	-1.008	-0.989	-0.970	-0.952	-0.936	-0.920	-0.906	-0.891	-0.878	-0.866	-0.855	-0.845	-0.836	-0.829	-0.821	-0.815	-0.810	-0.806	-0.804	-0.801	-0.800	-0.800	-0.800	-0.801	-0.804	-0.808	-0.810	-0.814	-0.820	-0.825	-0.830	-0.838	-0.844	-0.851	-0.859	-0.865	-0.874	-0.881	-0.890	-0.898	-0.906	-0.914	-0.921	-0.930	-0.938	-0.946	-0.954	-0.960	-0.966	-0.974	-0.981	-0.988	-0.992	-0.998	-1.004	-1.009	-1.014	-1.019	-1.022	-1.026	-1.030	-1.034	-1.038	-1.040	-1.041	-1.045	-1.046	-1.049	-1.050	-1.051	-1.052	-1.052	-1.054	-1.055	-1.055	-1.055	-1.055	-1.055	-1.055	-1.054	-1.052	-1.051	-1.050	-1.050	-1.048	-1.045	-1.044	-1.041	-1.039	-1.036	-1.032	-1.029	-1.025	-1.020	-1.018	-1.011	-1.006	-1.000	-0.994	-0.988	-0.981	-0.974	-0.966	-0.959	-0.950	-0.942	-0.932	-0.924	-0.912	-0.904	-0.892	-0.881	-0.871	-0.859	-0.848	-0.835	-0.822	-0.811	-0.798	-0.785	-0.771	-0.759	-0.745	-0.732	-0.719	-0.706	-0.692	-0.679	-0.666	-0.652	-0.639	-0.626	-0.612	-0.600	-0.588	-0.575	-0.562	-0.552	-0.540	-0.529	-0.518	-0.507	-0.496	-0.488	-0.478	-0.469	-0.459	-0.450	-0.441	-0.434	-0.426	-0.419	-0.411	-0.405	-0.398	-0.390	-0.385	-0.380	-0.374	-0.369	-0.362	-0.359	-0.354	-0.349	-0.346	-0.341	-0.338	-0.334	-0.330	-0.326	-0.324	-0.320	-0.316	-0.312	-0.309	-0.306	-0.302	-0.299	-0.296	-0.292	-0.290	-0.286	-0.284	-0.281	-0.279	-0.276	-0.274	-0.270	-0.269	-0.266	-0.264	-0.262	-0.260	-0.259	-0.258	-0.256	-0.255	-0.255	-0.255	-0.254	-0.254	-0.254	-0.254	-0.255	-0.256	-0.259	-0.260	-0.261	-0.265	-0.268	-0.270	-0.274	-0.278	-0.282	-0.286	-0.291	-0.296	-0.302	-0.308	-0.314	-0.320	-0.326	-0.334	-0.341	-0.349	-0.358	-0.365	-0.372	-0.380	-0.389	-0.398	-0.406	-0.415	-0.422	-0.432	-0.441	-0.449	-0.459	-0.468	-0.476	-0.485	-0.494	-0.502	-0.510	-0.519	-0.526	-0.534	-0.541	-0.549	-0.556	-0.561	-0.568	-0.575	-0.581	-0.586	-0.592	-0.596	-0.601	-0.605	-0.610	-0.614	-0.618	-0.620	-0.624	-0.626	-0.628	-0.630	-0.631	-0.631	-0.634	-0.634	-0.634	-0.634	-0.634	-0.632	-0.631	-0.630	-0.630	-0.628	-0.625	-0.624	-0.620	-0.618	-0.615	-0.611	-0.608	-0.605	-0.601	-0.598	-0.594	-0.589	-0.584	-0.580	-0.576	-0.570	-0.566	-0.560	-0.556	-0.551	-0.546	-0.540	-0.535	-0.530	-0.525	-0.519	-0.512	-0.509	-0.502	-0.496	-0.491	-0.485	-0.480	100.000	5.000	2.000	1.000	7.000	0.000	0.000	0.000	0.000	0.000	0.000	0.000	0.000	0.000	0.000	0.000	0.000	0.000	-4.194	-4.218	-4.240	-4.260	-4.281	-4.300	-4.318	-4.335	-4.351	-4.366	-4.381	-4.395	-4.408	-4.421	-4.432	-4.445	-4.455	-4.465	-4.476	-4.485	-4.495	-4.504	-4.512	-4.521	-4.530	-4.539	-4.548	-4.555	-4.562	-4.571	-4.579	-4.588	-4.595	-4.604	-4.612	-4.620	-4.629	-4.639	-4.649	-4.658	-4.668	-4.676	-4.686	-4.696	-4.706	-4.718	-4.728	-4.738	-4.749	-4.759	-4.769	-4.780	-4.791	-4.801	-4.812	-4.822	-4.832	-4.844	-4.854	-4.864	-4.874	-4.882	-4.892	-4.901	-4.911	-4.919	-4.929	-4.936	-4.945	-4.951	-4.959	-4.965	-4.971	-4.978	-4.982	-4.988	-4.994	-4.998	-5.001	-5.004	-5.008	-5.010	-5.012	-5.014	-5.015	-5.016	-5.015	-5.016	-5.016	-5.015	-5.015	-5.014	-5.011	-5.010	-5.008	-5.004	-5.001	-4.998	-4.994	-4.989	-4.985	-4.980	-4.976	-4.970	-4.964	-4.958	-4.952	-4.945	-4.939	-4.931	-4.924	-4.916	-4.908	-4.899	-4.891	-4.881	-4.872	-4.862	-4.854	-4.844	-4.834	-4.824	-4.812	-4.801	-4.790	-4.779	-4.768	-4.756	-4.745	-4.732	-4.721	-4.710	-4.696	-4.685	-4.672	-4.660	-4.648	-4.635	-4.624	-4.610	-4.598	-4.585	-4.572	-4.561	-4.550	-4.538	-4.526	-4.516	-4.504	-4.494	-4.482	-4.472	-4.461	-4.451	-4.441	-4.431	-4.422	-4.412	-4.402	-4.395	-4.385	-4.376	-4.369	-4.361	-4.351	-4.344	-4.336	-4.328	-4.320	-4.312	-4.304	-4.296	-4.289	-4.280	-4.271	-4.264	-4.255	-4.245	-4.236	-4.226	-4.216	-4.205	-4.194	-4.182	-4.171	-4.158	-4.145	-4.131	-4.115	-4.100	-4.084	-4.068	-4.050	-4.031	-4.011	-3.992	-3.971	-3.949	-3.926	-3.902	-3.878	-3.852	-3.826	-3.800	-3.771	-3.741	-3.712	-3.681	-3.650	-3.618	-3.584	-3.550	-3.515	-3.479	-3.442	-3.406	-3.369	-3.330	-3.292	-3.254	-3.214	-3.175	-3.135	-3.094	-3.054	-3.014	-2.974	-2.934	-2.892	-2.852	-2.812	-2.774	-2.734	-2.696	-2.659	-2.620	-2.584	-2.548	-2.512	-2.478	-2.442	-2.410	-2.379	-2.348	-2.318	-2.289	-2.261	-2.235	-2.209	-2.186	-2.162	-2.142	-2.122	-2.104	-2.086	-2.069	-2.054	-2.041	-2.027	-2.018	-2.007	-1.999	-1.990	-1.984	-1.978	-1.972	-1.969	-1.965	-1.962	-1.960	-1.959	-1.959	-1.959	-1.956	-1.958	-1.958	-1.958	-1.958	-1.959	-1.958	-1.958	-1.958	-1.956	-1.955	-1.952	-1.950	-1.946	-1.942	-1.936	-1.931	-1.924	-1.916	-1.908	-1.896	-1.886	-1.875	-1.861	-1.848	-1.832	-1.816	-1.799	-1.780	-1.761	-1.741	-1.720	-1.699	-1.675	-1.652	-1.628	-1.602	-1.578	-1.551	-1.525	-1.498	-1.471	-1.445	-1.418	-1.390	-1.362	-1.336	-1.309	-1.281	-1.256	-1.230	-1.206	-1.182	-1.159	-1.135	-1.112	-1.092	-1.072	-1.052	-1.034	-1.018	-1.001	-0.988	-0.974	-0.961	-0.950	-0.939	-0.930	-0.922	-0.916	-0.911	-0.908	-0.904	-0.902	-0.901	-0.901	-0.902	-0.905	-0.909	-0.912	-0.918	-0.924	-0.929	-0.935	-0.942	-0.950	-0.959	-0.966	-0.975	-0.984	-0.992	-1.002	-1.011	-1.019	-1.028	-1.036	-1.044	-1.051	-1.059	-1.066	-1.072	-1.079	-1.082	-1.088	-1.092	-1.096	-1.099	-1.101	-1.101	-1.102	-1.102	-1.102	-1.101	-1.099	-1.095	-1.091	-1.088	-1.082	-1.078	-1.071	-1.064	-1.056	-1.049	-1.041	-1.031	-1.022	-1.012	-1.002	-0.992	-0.982	-0.971	-0.960	-0.949	-0.938	-0.926	-0.916	-0.904	-0.892	-0.882	-0.870	-0.860	-0.850	-0.839	-0.830	-0.819	-0.810	-0.800	-0.792	-0.784	-0.776	-0.769	-0.762	-0.755	-0.749	-0.745	-0.740	-0.736	-0.734	-0.730	-0.728	-0.726	-0.726	-0.725	-0.726	-0.726	-0.729	-0.730	-0.734	-0.738	-0.740	-0.745	-0.750	-0.756	-0.762	-0.769	-0.778	-0.784	-0.794	-0.802	-0.811	-0.822	-0.832	-0.844	-0.855	-0.868	-0.880	-0.892	-0.906	-0.920	-0.934	-0.949	-0.965	-0.979	-0.995	-1.011	-1.028	-1.044	-1.061	-1.078	-1.096	-1.114	-1.132	-1.151	-1.169	-1.189	-1.209	-1.229	-1.249	-1.269	-1.289	-1.309	-1.329	-1.351	-1.371	-1.392	-1.414	-1.435	-1.456	-1.478	-1.500	-1.521	-1.542	-1.564	-1.585	-1.606	-1.628	-1.649	-1.670	-1.690	-1.710	-1.730	-1.750	-1.770	-1.789	-1.808	-1.825	-1.842	-1.859	-1.875	-1.892	-1.908	-1.921	-1.935	-1.948	-1.960	-1.971	-1.982	-1.992	-2.001	-2.009	-2.016	-2.024	-2.029	-2.033	-2.038	-2.040	-2.042	-2.044	-2.045	-2.045	-2.045	-2.044	-2.041	-2.039	-2.036	-2.033	-2.027	-2.025	-2.020	-2.015	-2.009	-2.005	-2.000	-1.995	-1.990	-1.985	-1.980	-1.975	-1.972	-1.969	-1.966	-1.964	-1.962	-1.961	-1.961	-1.962	-1.965	-1.969	-1.972	-1.978	-1.985	-1.991	-2.000	-2.010	-2.022	-2.034	-2.047	-2.062	-2.079	-2.096	-2.115	-2.134	-2.155	-2.179	-2.201	-2.226	-2.252	-2.279	-2.306	-2.335	-2.364	-2.395	-2.426	-2.459	-2.490	-2.522	-2.556	-2.589	-2.624	-2.656	-2.690	-2.725	-2.758	-2.791	-2.822	-2.856	-2.888	-2.919	-2.949	-2.980	-3.009	-3.036	-3.064	-3.089	-3.114	-3.138	-3.160	-3.181	-3.201	-3.219	-3.235	-3.251	-3.264	-3.276	-3.288	-3.296	-3.305	-3.311	-3.316	-3.319	-3.320	-3.320	-3.319	-3.315	-3.310	-3.305	-3.296	-3.289	-3.278	-3.266	-3.254	-3.240	-3.225	-3.210	-3.194	-3.176	-3.156	-3.136	-3.118	-3.096	-3.075	-3.052	-3.030	-3.008	-2.985	-2.962	-2.939	-2.916	-2.894	-2.869	-2.848	-2.824	-2.801	-2.780	-2.759	-2.738	-2.718	-2.698	-2.679	-2.661	-2.644	-2.628	-2.614	-2.599	-2.586	-2.572	-2.561	-2.551	-2.542	-2.535	-2.528	-2.522	-2.519	-2.516	-2.514	-2.514	-2.514	-2.515	-2.519	-2.522	-2.528	-2.534	-2.541	-2.549	-2.559	-2.569	-2.580	-2.592	-2.604	-2.618	-2.632	-2.646	-2.661	-2.679	-2.694	-2.710	-2.726	-2.744	-2.760	-2.779	-2.795	-2.812	-2.829	-2.846	-2.862	-2.879	-2.896	-2.911	-2.926	-2.941	-2.956	-2.969	-2.982	-2.995	-3.006	-3.016	-3.028	-3.036	-3.045	-3.052	-3.059	-3.065	-3.070	-3.074	-3.076	-3.079	-3.079	-3.079	-3.078	-3.076	-3.072	-3.070	-3.064	-3.059	-3.052	-3.045	-3.038	-3.030	-3.020	-3.010	-2.999	-2.989	-2.976	-2.964	-2.951	-2.939	-2.924	-2.911	-2.896	-2.881	-2.868	-2.852	-2.839	-2.822	-2.809	-2.792	-2.778	-2.764	-2.750	-2.735	-2.721	-2.706	-2.694	-2.680	-2.668	-2.656	-2.644	-2.631	-2.621	-2.611	-2.601	-2.592	-2.585	-2.576	-2.569	-2.562	-2.558	-2.551	-2.546	-2.542	-2.539	-2.536	-2.535	-2.532	-2.531	-2.530	-2.531	-2.532	-2.534	-2.535	-2.536	-2.539	-2.542	-2.546	-2.549	-2.552	-2.558	-2.562	-2.566	-2.571	-2.576	-2.581	-2.586	-2.591	-2.596	-2.602	-2.606	-2.611	-2.616	-2.620	-2.624	-2.628	-2.631	-2.634	-2.638	-2.639	-2.641	-2.642	-2.644	-2.645	-2.644	-2.644	-2.641	-2.640	-2.638	-2.635	-2.630	-2.626	-2.621	-2.615	-2.609	-2.601	-2.594	-2.585	-2.578	-2.568	-2.558	-2.548	-2.535	-2.524	-2.512	-2.500	-2.486	-2.474	-2.460	-2.446	-2.432	-2.418	-2.401	-2.388	-2.372	-2.358	-2.341	-2.326	-2.311	-2.296	-2.280	-2.266	-2.252	-2.236	-2.222	-2.209	-2.195	-2.181	-2.169	-2.156	-2.144	-2.132	-2.121	-2.110	-2.101	-2.091	-2.082	-2.075	-2.066	-2.059	-2.052	-2.046	-2.040	-2.035	-2.031	-2.026	-2.022	-2.020	-2.018	-2.015	-2.014	-2.013	-2.011	-2.010	-2.011	-2.010	-2.010	-2.011	-2.010	-2.011	-2.011	-2.011	-2.013	-2.013	-2.013	-2.013	-2.013	-2.011	-2.010	-2.009	-2.007	-2.006	-2.002	-2.000	-1.996	-1.991	-1.988	-1.981	-1.975	-1.968	-1.960	-1.951	-1.942	-1.932	-1.920	-1.909	-1.896	-1.882	-1.868	-1.851	-1.836	-1.819	-1.800	-1.781	-1.761	-1.741	-1.719	-1.696	-1.674	-1.650	-1.625	-1.600	-1.574	-1.546	-1.519	-1.491	-1.462	-1.432	-1.404	-1.372	-1.344	-1.312	-1.281	-1.249	-1.218	-1.186	-1.154	-1.122	-1.090	-1.058	-1.026	-0.994	-0.961	-0.930	-0.898	-0.866	-0.836	-0.805	-0.775	-0.745	-0.715	-0.688	-0.659	-0.630	-0.604	-0.578	-0.551	-0.528	-0.504	-0.480	-0.456	-0.435	-0.415	-0.395	-0.376	-0.358	-0.341	-0.326	-0.311	-0.296	-0.282	-0.271	-0.260	-0.250	-0.241	-0.234	-0.228	-0.221	-0.216	-0.214	-0.210	-0.208	-0.208	-0.208	-0.208	-0.209	-0.211	-0.214	-0.218	-0.221	-0.226	-0.231	-0.238	-0.242	-0.249	-0.255	-0.262	-0.269	-0.276	-0.282	-0.289	-0.296	-0.302	-0.308	-0.312	-0.319	-0.322	-0.328	-0.330	-0.332	-0.336	-0.336	-0.338	-0.336	-0.335	-0.334	-0.331	-0.326	-0.321	-0.315	-0.308	-0.300	-0.291	-0.281	-0.270	-0.258	-0.245	-0.231	-0.216	-0.201	-0.184	-0.168	-0.150	-0.132	-0.114	-0.094	-0.076	-0.055	-0.036	-0.015	0.005	0.025	0.044	0.064	0.082	0.101	0.120	0.139	0.156	0.172	0.189	0.204	0.218	0.230	0.242	0.254	0.264	0.271	0.280	0.286	0.290	0.295	0.296	0.298	0.296	0.296	0.291	0.288	0.281	0.275	0.268	0.258	0.248	0.235	0.222	0.208	0.194	0.178	0.161	0.144	0.125	0.108	0.088	0.066	0.046	0.025	0.004	-0.018	-0.039	-0.060	-0.082	-0.104	-0.126	-0.146	-0.168	-0.189	-0.209	-0.229	-0.249	-0.268	-0.285	-0.304	-0.321	-0.338	-0.354	-0.368	-0.381	-0.395	-0.406	-0.418	-0.428	-0.436	-0.445	-0.451	-0.458	-0.462	-0.466	-0.470	-0.471	-0.472	-0.474	-0.472	-0.471	-0.468	-0.464	-0.460	-0.455	-0.449	-0.442	-0.435	-0.426	-0.419	-0.410	-0.400	-0.389	-0.379	-0.366	-0.355	-0.344	-0.331	-0.319	-0.306	-0.294	-0.281	-0.269	-0.255	-0.244	-0.231	-0.220	-0.208	-0.196	-0.186	-0.175	-0.165	-0.156	-0.148	-0.139	-0.131	-0.125	-0.118	-0.112	-0.109	-0.104	-0.102	-0.099	-0.098	-0.099	-0.099	-0.101	-0.102	-0.105	-0.110	-0.115	-0.121	-0.128	-0.135	-0.144	-0.152	-0.162	-0.172	-0.185	-0.196	-0.209	-0.222	-0.236	-0.250	-0.266	-0.282	-0.298	-0.314	-0.331	-0.349	-0.366	-0.385	-0.402	-0.421	-0.440	-0.460	-0.480	-0.499	-0.520	-0.539	-0.560	-0.580	-0.600	-0.622	-0.642	-0.664	-0.686	-0.708	-0.729	-0.751	-0.774	-0.795	-0.819	-0.842	-0.865	-0.888	-0.912	-0.936	-0.961	-0.985	-1.009	-1.035	-1.061	-1.088	-1.112	-1.140	-1.165	-1.194	-1.220	-1.248	-1.275	-1.302	-1.332	-1.360	-1.388	-1.418	-1.445	-1.475	-1.502	-1.531	-1.560	-1.589	-1.616	-1.645	-1.672	-1.699	-1.728	-1.754	-1.780	-1.805	-1.830	-1.855	-1.879	-1.902	-1.925	-1.946	-1.968	-1.988	-2.006	-2.024	-2.041	-2.058	-2.072	-2.086	-2.099	-2.110	-2.121	-2.131	-2.139	-2.146	-2.152	-2.156	-2.160	-2.162	-2.162	-2.164	-2.161	-2.160	-2.158	-2.152	-2.148	-2.141	-2.134	-2.126	-2.116	-2.108	-2.096	-2.084	-2.072	-2.060	-2.046	-2.033	-2.018	-2.002	-1.988	-1.971	-1.955	-1.939	-1.922	-1.906	-1.889	-1.871	-1.854	-1.838	-1.819	-1.802	-1.785	-1.768	-1.750	-1.734	-1.718	-1.701	-1.684	-1.669	-1.652	-1.638	-1.622	-1.609	-1.594	-1.579	-1.566	-1.552	-1.539	-1.528	-1.514	-1.502	-1.491	-1.480	-1.469	-1.458	-1.446	-1.435	-1.426	-1.415	-1.406	-1.398	-1.386	-1.378	-1.369	-1.360	-1.351	-1.342	-1.334	-1.325	-1.316	-1.308	-1.299	-1.290	-1.281	-1.272	-1.264	-1.254	-1.245	-1.236	-1.226	-1.216	-1.208	-1.196	-1.186	-1.176	-1.165	-1.154	-1.142	-1.132	-1.121	-1.109	-1.096	-1.084	-1.071	-1.059	-1.046	-1.032	-1.020	-1.005	-0.992	-0.978	-0.964	-0.949	-0.934	-0.920	-0.904	-0.888	-0.872	-0.856	-0.840	-0.824	-0.808	-0.791	-0.774	-0.758	-0.740	-0.721	-0.705	-0.686	-0.668	-0.649	-0.631	-0.611	-0.594	-0.575	-0.555	-0.535	-0.515	-0.495	-0.474	-0.454	-0.435	-0.414	-0.391	-0.371	-0.350	-0.329	-0.308	-0.285	-0.264	-0.241	-0.219	-0.198	-0.175	-0.152	-0.130	-0.109	-0.086	-0.064	-0.041	-0.019	0.002	0.026	0.048	0.070	0.091	0.112	0.134	0.155	0.176	0.196	0.216	0.236	0.255	0.275	0.294	0.312	0.330	0.348	0.365	0.381	0.398	0.414	0.428	0.442	0.456	0.471	0.484	0.496	0.509	0.521	0.531	0.541	0.551	0.560	0.570	0.576	0.584	0.592	0.599	0.604	0.610	0.615	0.619	0.622	0.628	0.631	0.634	0.636	0.639	0.640	0.641	0.642	0.645	0.645	0.645	0.646	0.645	0.646	0.646	0.645	0.645	0.644	0.645	0.644	0.644	0.642	0.641	0.641	0.641	0.640	0.640	0.639	0.639	0.639	0.638	0.639	0.638	0.638	0.638	0.638	0.636	0.638	0.638	0.639	0.639	0.639	0.640	0.640	0.641	0.640	0.641	0.642	0.642	0.642	0.642	0.642	0.644	0.642	0.641	0.641	0.641	0.640	0.639	0.638	0.636	0.634	0.631	0.629	0.628	0.624	0.621	0.616	0.612	0.609	0.604	0.599	0.592	0.586	0.580	0.572	0.566	0.559	0.550	0.542	0.532	0.525	0.514	0.505	0.494	0.482	0.471	0.460	0.449	0.436	0.422	0.410	0.396	0.382	0.369	0.354	0.340	0.325	0.309	0.295	0.280	0.264	0.248	0.232	0.216	0.201	0.185	0.171	0.155	0.140	0.125	0.109	0.095	0.081	0.068	0.054	0.041	0.029	0.016	0.005	-0.006	-0.015	-0.025	-0.032	-0.041	-0.048	-0.054	-0.060	-0.064	-0.068	-0.069	-0.071	-0.071	-0.071	-0.069	-0.065	-0.062	-0.058	-0.051	-0.042	-0.035	-0.025	-0.015	-0.004	0.009	0.022	0.036	0.052	0.068	0.085	0.102	0.120	0.140	0.159	0.180	0.201	0.221	0.244	0.265	0.289	0.310	0.332	0.356	0.379	0.401	0.424	0.446	0.469	0.491	0.512	0.532	0.554	0.575	0.595	0.614	0.632	0.650	0.668	0.685	0.700	0.715	0.729	0.742	0.756	0.768	0.778	0.789	0.798	0.806	0.814	0.820	0.828	0.831	0.836	0.840	0.842	0.846	0.848	0.848	0.849	0.849	0.848	0.848	0.845	0.844	0.841	0.838	0.834	0.830	0.826	0.821	0.818	0.812	0.806	0.801	0.796	0.790	0.784	0.778	0.771	0.765	0.758	0.750	0.744	0.738	0.729	0.721	0.714	0.706	0.699	0.690	0.682	0.674	0.665	0.656	0.648	0.638	0.629	0.619	0.609	0.599	0.589	0.578	0.568	0.556	0.545	0.535	0.524	0.512	0.500	0.489	0.478	0.466	0.454	0.442	0.430	0.419	0.408	0.395	0.384	0.372	0.361	0.349	0.339	0.328	0.318	0.308	0.296	0.288	0.278	0.269	0.261	0.252	0.245	0.238	0.231	0.225	0.219	0.214	0.210	0.206	0.202	0.200	0.198	0.196	0.195	0.195	0.196	0.198	0.199	0.201	0.204	0.208	0.211	0.216	0.221	0.226	0.232	0.240	0.248	0.255	0.262	0.271	0.280	0.289	0.299	0.309	0.318	0.329	0.339	0.350	0.360	0.371	0.382	0.392	0.402	0.414	0.425	0.436	0.446	0.456	0.466	0.475	0.485	0.494	0.502	0.511	0.519	0.528	0.535	0.541	0.548	0.552	0.558	0.564	0.568	0.570	0.574	0.576	0.579	0.579	0.580	0.579	0.579	0.578	0.576	0.572	0.571	0.566	0.561	0.558	0.551	0.546	0.539	0.531	0.524	0.515	0.506	0.496	0.488	0.475	0.465	0.452	0.441	0.428	0.415	0.401	0.389	0.374	0.360	0.344	0.329	0.314	0.298	0.281	0.265	0.249	0.232	0.215	0.199	0.180	0.164	0.148	0.130	0.114	0.096	0.079	0.062	0.046	0.029	0.014	-0.002	-0.019	-0.032	-0.049	-0.062	-0.078	-0.090	-0.104	-0.116	-0.129	-0.140	-0.150	-0.160	-0.170	-0.179	-0.188	-0.195	-0.202	-0.208	-0.214	-0.219	-0.222	-0.226	-0.228	-0.231	-0.231	-0.231	-0.231	-0.229	-0.226	-0.224	-0.221	-0.216	-0.211	-0.206	-0.200	-0.192	-0.186	-0.179	-0.170	-0.160	-0.151	-0.141	-0.130	-0.119	-0.108	-0.098	-0.086	-0.074	-0.061	-0.049	-0.036	-0.022	-0.010	0.002	0.015	0.029	0.041	0.054	0.066	0.079	0.090	0.104	0.114	0.126	0.138	0.149	0.159	0.169	0.179	0.189	0.198	0.205	0.214	0.222	0.230	0.236	0.242	0.249	0.254	0.259	0.262	0.266	0.270	0.272	0.275	0.276	0.278	0.279	0.279	0.280	0.279	0.279	0.275	0.274	0.270	0.269	0.264	0.261	0.255	0.250	0.244	0.239	0.231	0.225	0.218	0.209	0.200	0.190	0.182	0.171	0.161	0.151	0.141	0.129	0.118	0.105	0.092	0.080	0.068	0.054	0.041	0.028	0.014	0.000	-0.015	-0.029	-0.042	-0.058	-0.071	-0.086	-0.100	-0.114	-0.128	-0.141	-0.155	-0.169	-0.181	-0.195	-0.206	-0.219	-0.230	-0.240	-0.251	-0.261	-0.271	-0.280	-0.289	-0.296	-0.304	-0.309	-0.315	-0.321	-0.325	-0.329	-0.331	-0.334	-0.335	-0.335	-0.335	-0.334	-0.332	-0.330	-0.328	-0.324	-0.319	-0.315	-0.310	-0.302	-0.298	-0.290	-0.282	-0.274	-0.265	-0.256	-0.248	-0.238	-0.228	-0.218	-0.206	-0.196	-0.185	-0.174	-0.162	-0.152	-0.141	-0.129	-0.118	-0.108	-0.096	-0.086	-0.075	-0.065	-0.055	-0.044	-0.035	-0.025	-0.016	-0.006	0.001	0.010	0.018	0.025	0.031	0.039	0.045	0.050	0.056	0.060	0.065	0.069	0.072	0.075	0.079	0.080	0.081	0.082	0.084	0.085	0.085	0.085	0.084	0.082	0.081	0.079	0.076	0.072	0.071	0.068	0.062	0.059	0.054	0.049	0.044	0.038	0.031	0.025	0.019	0.011	0.004	-0.004	-0.012	-0.020	-0.029	-0.038	-0.045	-0.054	-0.062	-0.072	-0.081	-0.091	-0.101	-0.110	-0.120	-0.130	-0.140	-0.149	-0.158	-0.168	-0.176	-0.185	-0.194	-0.202	-0.210	-0.219	-0.228	-0.234	-0.240	-0.248	-0.254	-0.259	-0.265	-0.270	-0.274	-0.276	-0.280	-0.284	-0.285	-0.286	-0.288	-0.286	-0.286	-0.285	-0.282	-0.280	-0.276	-0.272	-0.268	-0.261	-0.255	-0.248	-0.241	-0.231	-0.222	-0.212	-0.201	-0.190	-0.178	-0.165	-0.151	-0.136	-0.121	-0.106	-0.090	-0.072	-0.056	-0.038	-0.019	0.000	0.020	0.039	0.060	0.081	0.102	0.125	0.146	0.169	0.191	0.214	0.236	0.260	0.284	0.309	0.331	0.355	0.379	0.402	0.428	0.451	0.475	0.499	0.522	0.546	0.570	0.594	0.616	0.639	0.661	0.684	0.706	0.728	0.748	0.768	0.789	0.809	0.828	0.845	0.865	0.881	0.899	0.916	0.931	0.946	0.960	0.975	0.989	1.001	1.014	1.025	1.034	1.045	1.055	1.062	1.070	1.079	1.085	1.091	1.096	1.101	1.104	1.108	1.110	1.112	1.112	1.115	1.115	1.114	1.112	1.111	1.109	1.106	1.104	1.101	1.096	1.091	1.086	1.081	1.075	1.070	1.062	1.056	1.049	1.040	1.032	1.024	1.016	1.008	0.999	0.990	0.981	0.972	0.961	0.952	0.944	0.934	0.925	0.915	0.905	0.896	0.888	0.878	0.869	0.860	0.851	0.844	0.835	0.828	0.819	0.811	0.804	0.795	0.789	0.782	0.776	0.770	0.764	0.758	0.752	0.748	0.744	0.739	0.735	0.731	0.728	0.724	0.720	0.716	0.714	0.711	0.708	0.705	0.702	0.699	0.695	0.692	0.690	0.686	0.684	0.680	0.678	0.674	0.669	0.665	0.660	0.656	0.650	0.645	0.638	0.631	0.625	0.618	0.610	0.602	0.592	0.585	0.575	0.565	0.555	0.544	0.532	0.521	0.510	0.498	0.485	0.471	0.459	0.446	0.432	0.420	0.405	0.392	0.379	0.365	0.352	0.340	0.328	0.315	0.304	0.291	0.281	0.271	0.261	0.252	0.246	0.240	0.234	0.230	0.228	0.225	0.224	0.225	0.229	0.232	0.239	0.245	0.255	0.266	0.279	0.294	0.310	0.330	0.351	0.374	0.400	0.428	0.458	0.490	0.525	0.561	0.601	0.641	0.686	0.732	0.780	0.830	0.882	0.938	0.995	1.054	1.115	1.179	1.245	1.311	1.380	1.451	1.522	1.596	1.671	1.749	1.828	1.906	1.985	2.068	2.149	2.230	2.314	2.396	2.480	2.564	2.648	2.731	2.814	2.898	2.979	3.060	3.141	3.222	3.301	3.380	3.456	3.530	3.605	3.676	3.748	3.818	3.884	3.949	4.012	4.074	4.132	4.189	4.244	4.295	4.345	4.394	4.438	4.480	4.521	4.559	4.594	4.628	4.659	4.688	4.714	4.739	4.760	4.780	4.798	4.812	4.828	4.839	4.849	4.856	4.864	4.869	4.872	4.875	4.876	4.876	4.875	4.872	4.869	4.866	4.861	4.855	4.850	4.842	4.835	4.829	4.821	4.812	4.805	4.796	4.788	4.779	4.770	4.764	4.755	4.748	4.739	4.731	4.722	4.716	4.709	4.702	4.696	4.690	4.682	4.676	4.669	4.664	4.656	4.650	4.644	4.638	4.630	4.622	4.615	4.608	4.599	4.591	4.582	4.571	4.561	4.550	4.538	4.524	4.509	4.494	4.478	4.461	4.441	4.422	4.400	4.378	4.354	4.326	4.300	4.271	4.240	4.208	4.174	4.139	4.100	4.061	4.020	3.976	3.931	3.885	3.835	3.784	3.732	3.678	3.621	3.561	3.501	3.439	3.375	3.308	3.240	3.170	3.099	3.024	2.948	2.870	2.791	2.710	2.628	2.542	2.456	2.368	2.279	2.188	2.095	2.000	1.905	1.808	1.709	1.608	1.506	1.402	1.299	1.194	1.088	0.979	0.869	0.759	0.646	0.532	0.419	0.304	0.188	0.070	-0.048	-0.166	-0.286	-0.408	-0.529	-0.650	-0.772	-0.896	-1.020	-1.144	-1.269	-1.394	-1.520	-1.645	-1.772	-1.898	-2.025	-2.151	-2.278	-2.404	-2.530	-2.658	-2.782	-2.909	-3.034	-3.159	-3.285	-3.409	-3.532	-3.656	-3.779	-3.900	-4.021	-4.141	-4.261	-4.380	-4.498	-4.614	-4.729	-4.844	-4.958	-5.069	-5.180	-5.290	-5.398	-5.506	-5.611	-5.716	-5.820	-5.922	-6.024	-6.122	-6.221	-6.318	-6.412	-6.505	-6.598	-6.689	-6.779	-6.866	-6.952	-7.039	-7.121	-7.204	-7.282	-7.362	-7.440	-7.516	-7.590	-7.662	-7.734	-7.804	-7.871	-7.938	-8.002	-8.065	-8.127	-8.188	-8.245	-8.302	-8.358	-8.411	-8.462	-8.514	-8.561	-8.609	-8.655	-8.698	-8.740	-8.781	-8.820	-8.856	-8.892	-8.926	-8.958	-8.988	-9.015	-9.042	-9.068	-9.090	-9.112	-9.132	-9.150	-9.168	-9.182	-9.195	-9.206	-9.215	-9.224	-9.231	-9.236	-9.239	-9.241	-9.241	-9.241	-9.238	-9.234	-9.229	-9.221	-9.212	-9.202	-9.192	-9.180	-9.165	-9.151	-9.135	-9.118	-9.100	-9.080	-9.060	-9.040	-9.018	-8.994	-8.970	-8.945	-8.919	-8.892	-8.866	-8.838	-8.809	-8.780	-8.750	-8.719	-8.688	-8.656	-8.624	-8.591	-8.558	-8.524	-8.489	-8.455	-8.419	-8.385	-8.349	-8.312	-8.275	-8.239	-8.201	-8.165	-8.126	-8.089	-8.049	-8.010	-7.970	-7.930	-7.890	-7.849	-7.808	-7.766	-7.724	-7.679	-7.636	-7.591	-7.546	-7.500	-7.454	-7.406	-7.360	-7.311	-7.260	-7.211	-7.159	-7.108	-7.052	-6.999	-6.944	-6.888	-6.829	-6.770	-6.711	-6.651	-6.589	-6.526	-6.461	-6.395	-6.329	-6.261	-6.191	-6.121	-6.050	-5.978	-5.904	-5.829	-5.752	-5.676	-5.598	-5.518	-5.438	-5.356	-5.274	-5.191	-5.108	-5.022	-4.936	-4.851	-4.764	-4.676	-4.588	-4.499	-4.409	-4.319	-4.228	-4.138	-4.046	-3.954	-3.861	-3.768	-3.675	-3.581	-3.489	-3.395	-3.300	-3.205	-3.111	-3.016	-2.921	-2.825	-2.730	-2.632	-2.538	-2.440	-2.344	-2.246	-2.149	-2.051	-1.952	-1.855	-1.755	-1.655	-1.556	-1.455	-1.354	-1.252	-1.151	-1.048	-0.945	-0.840	-0.736	-0.631	-0.525	-0.419	-0.310	-0.202	-0.092	0.016	0.128	0.239	0.351	0.465	0.578	0.692	0.808	0.924	1.040	1.156	1.275	1.394	1.512	1.632	1.751	1.872	1.994	2.115	2.236	2.358	2.479	2.601	2.724	2.846	2.969	3.091	3.212	3.335	3.455	3.578	3.698	3.818	3.938	4.058	4.175	4.294	4.410	4.526	4.642	4.756	4.869	4.980	5.091	5.200	5.308	5.415	5.520	5.624	5.725	5.825	5.924	6.020	6.115	6.206	6.295	6.384	6.469	6.552	6.634	6.711	6.789	6.861	6.932	6.999	7.064	7.126	7.185	7.241	7.294	7.344	7.390	7.434	7.474	7.511	7.544	7.574	7.601	7.625	7.645	7.661	7.674	7.684	7.690	7.692	7.691	7.688	7.680	7.669	7.655	7.638	7.616	7.592	7.565	7.536	7.502	7.468	7.428	7.386	7.341	7.295	7.246	7.195	7.141	7.085	7.029	6.968	6.908	6.844	6.779	6.712	6.645	6.576	6.506	6.435	6.364	6.290	6.218	6.144	6.069	5.994	5.919	5.842	5.768	5.691	5.616	5.540	5.465	5.391	5.316	5.241	5.166	5.094	5.021	4.949	4.876	4.805	4.735	4.665	4.595	4.526	4.458	4.390	4.325	4.258	4.192	4.128	4.064	4.001	3.938	3.875	3.812	3.751	3.690	3.629	3.569	3.508	3.449	3.389	3.329	3.269	3.210	3.151	3.091	3.032	2.972	2.914	2.852	2.792	2.732	2.672	2.610	2.549	2.486	2.425	2.360	2.298	2.234	2.169	2.104	2.038	1.971	1.904	1.836	1.768	1.699	1.629	1.558	1.486	1.415	1.342	1.269	1.195	1.121	1.046	0.971	0.895	0.819	0.741	0.664	0.586	0.507	0.429	0.350	0.271	0.194	0.114	0.034	-0.046	-0.126	-0.205	-0.285	-0.364	-0.442	-0.521	-0.599	-0.678	-0.755	-0.832	-0.910	-0.985	-1.061	-1.136	-1.211	-1.285	-1.359	-1.431	-1.504	-1.574	-1.645	-1.714	-1.782	-1.850	-1.916	-1.981	-2.046	-2.110	-2.172	-2.232	-2.294	-2.352	-2.411	-2.468	-2.524	-2.579	-2.632	-2.685	-2.735	-2.785	-2.834	-2.881	-2.928	-2.974	-3.016	-3.060	-3.101	-3.142	-3.181	-3.220	-3.256	-3.294	-3.328	-3.361	-3.394	-3.426	-3.456	-3.485	-3.515	-3.541	-3.569	-3.594	-3.618	-3.642	-3.664	-3.686	-3.708	-3.729	-3.749	-3.768	-3.786	-3.804	-3.821	-3.838	-3.854	-3.869	-3.885	-3.899	-3.914	-3.928	-3.941	-3.955	-3.968	-3.980	-3.992	-4.004	-4.016	-4.029	-4.040	-4.051	-4.062	-4.075	-4.085	-4.096	-4.108	-4.119	-4.130	-4.141	-4.152	-4.162	-4.174	-4.184	-4.195	-4.205	-4.216	-4.228	-4.238	-4.248	-4.258	-4.269	-4.279	-4.289	-4.299	-4.309	-4.319	-4.329	-4.338	-4.348	-4.356	-4.366	-4.375	-4.382	-4.391	-4.400	-4.408	-4.415	-4.424	-4.431	-4.438	-4.445	-4.451	-4.458	-4.464	-4.470	-4.475	-4.481	-4.486	-4.491	-4.496	-4.501	-4.506	-4.510	-4.514	-4.518	-4.522	-4.525	-4.529	-4.532	-4.535	-4.539	-4.541	-4.542	-4.545	-4.549	-4.550	-4.551	-4.554	-4.555	-4.555	-4.556	-4.559	-4.559	-4.559	-4.558	-4.559	-4.558	-4.558	-4.555	-4.555	-4.554	-4.550	-4.549	-4.546	-4.544	-4.540	-4.538	-4.535	-4.530	-4.526	-4.521	-4.518	-4.511	-4.506	-4.500	-4.494	-4.488	-4.480	-4.474	-4.466	-4.459	-4.451	-4.444	-4.434	-4.426	-4.419	-4.409	-4.399	-4.390	-4.381	-4.371	-4.361	-4.351	-4.341	-4.332	-4.322	-4.311	-4.300	-4.290	-4.280	-4.269	-4.258	-4.248	-4.236	-4.225	-4.214	-4.202	-4.191	-4.179	-4.166	-4.155	-4.141	-4.129	-4.116	-4.102	-4.090	-4.076	-4.062	-4.046	-4.031	-4.016	-4.001	-3.985	-3.969	-3.950	-3.932	-3.915	-3.896	-3.875	-3.855	-3.834	-3.814	-3.791	-3.768	-3.744	-3.719	-3.694	-3.668	-3.641	-3.615	-3.585	-3.558	-3.528	-3.498	-3.466	-3.435	-3.402	-3.369	-3.335	-3.300	-3.266	-3.229	-3.192	-3.156	-3.118	-3.080	-3.041	-3.004	-2.964	-2.924	-2.884	-2.842	-2.804	-2.762	-2.722	-2.680	-2.640	-2.599	-2.558	-2.518	-2.476	-2.436	-2.396	-2.356	-2.316	-2.276	-2.238	-2.200	-2.162	-2.125	-2.089	-2.052	-2.018	-1.984	-1.950	-1.918	-1.886	-1.855	-1.825	-1.796	-1.769	-1.741	-1.715	-1.691	-1.666	-1.645	-1.622	-1.604	-1.584	-1.565	-1.549	-1.532	-1.518	-1.504	-1.490	-1.479	-1.469	-1.458	-1.449	-1.440	-1.432	-1.426	-1.420	-1.414	-1.410	-1.405	-1.401	-1.396	-1.394	-1.390	-1.386	-1.384	-1.381	-1.378	-1.374	-1.371	-1.369	-1.364	-1.359	-1.355	-1.349	-1.344	-1.336	-1.330	-1.321	-1.312	-1.304	-1.294	-1.284	-1.271	-1.258	-1.245	-1.230	-1.214	-1.199	-1.181	-1.164	-1.144	-1.125	-1.105	-1.084	-1.062	-1.041	-1.018	-0.995	-0.971	-0.946	-0.924	-0.899	-0.875	-0.849	-0.825	-0.800	-0.775	-0.751	-0.726	-0.702	-0.680	-0.658	-0.635	-0.614	-0.592	-0.574	-0.554	-0.536	-0.518	-0.502	-0.486	-0.472	-0.460	-0.448	-0.436	-0.428	-0.419	-0.412	-0.405	-0.400	-0.396	-0.392	-0.392	-0.391	-0.392	-0.395	-0.398	-0.401	-0.405	-0.411	-0.418	-0.426	-0.434	-0.442	-0.452	-0.462	-0.472	-0.482	-0.494	-0.505	-0.516	-0.528	-0.540	-0.551	-0.561	-0.574	-0.585	-0.595	-0.606	-0.616	-0.626	-0.635	-0.645	-0.652	-0.660	-0.668	-0.672	-0.679	-0.684	-0.689	-0.691	-0.694	-0.695	-0.695	-0.696	-0.696	-0.694	-0.691	-0.688	-0.685	-0.680	-0.675	-0.669	-0.662	-0.655	-0.645	-0.638	-0.628	-0.619	-0.608	-0.596	-0.585	-0.574	-0.562	-0.549	-0.536	-0.524	-0.510	-0.496	-0.484	-0.470	-0.458	-0.442	-0.429	-0.416	-0.402	-0.390	-0.376	-0.364	-0.350	-0.338	-0.328	-0.315	-0.304	-0.294	-0.284	-0.275	-0.265	-0.256	-0.249	-0.242	-0.236	-0.230	-0.225	-0.220	-0.216	-0.214	-0.211	-0.210	-0.210	-0.209	-0.210	-0.212	-0.214	-0.216	-0.221	-0.225	-0.231	-0.238	-0.244	-0.251	-0.260	-0.269	-0.278	-0.289	-0.300	-0.312	-0.324	-0.338	-0.351	-0.366	-0.381	-0.396	-0.412	-0.429	-0.446	-0.464	-0.481	-0.499	-0.519	-0.538	-0.556	-0.576	-0.598	-0.618	-0.639	-0.660	-0.681	-0.702	-0.724	-0.748	-0.769	-0.790	-0.812	-0.835	-0.856	-0.879	-0.901	-0.922	-0.945	-0.968	-0.989	-1.010	-1.031	-1.051	-1.072	-1.092	-1.114	-1.132	-1.152	-1.170	-1.189	-1.206	-1.224	-1.240	-1.256	-1.271	-1.288	-1.301	-1.315	-1.326	-1.339	-1.350	-1.360	-1.370	-1.379	-1.386	-1.394	-1.400	-1.405	-1.410	-1.414	-1.416	-1.419	-1.420	-1.420	-1.419	-1.418	-1.416	-1.414	-1.411	-1.408	-1.402	-1.399	-1.394	-1.386	-1.381	-1.375	-1.369	-1.361	-1.354	-1.346	-1.340	-1.334	-1.325	-1.319	-1.314	-1.308	-1.302	-1.296	-1.292	-1.289	-1.285	-1.284	-1.281	-1.281	-1.281	-1.284	-1.286	-1.289	-1.294	-1.300	-1.306	-1.316	-1.325	-1.336	-1.348	-1.360	-1.375	-1.391	-1.409	-1.426	-1.446	-1.466	-1.490	-1.512	-1.538	-1.562	-1.590	-1.618	-1.646	-1.676	-1.706	-1.738	-1.770	-1.802	-1.835	-1.868	-1.902	-1.936	-1.971	-2.005	-2.040	-2.075	-2.110	-2.144	-2.178	-2.210	-2.244	-2.275	-2.306	-2.338	-2.369	-2.398	-2.425	-2.451	-2.478	-2.502	-2.526	-2.548	-2.570	-2.589	-2.608	-2.624	-2.639	-2.652	-2.665	-2.675	-2.684	-2.691	-2.698	-2.701	-2.704	-2.704	-2.704	-2.701	-2.698	-2.692	-2.685	-2.678	-2.668	-2.658	-2.645	-2.631	-2.616	-2.601	-2.585	-2.566	-2.548	-2.529	-2.509	-2.488	-2.465	-2.444	-2.421	-2.399	-2.375	-2.351	-2.328	-2.304	-2.280	-2.256	-2.232	-2.210	-2.188	-2.164	-2.141	-2.120	-2.099	-2.079	-2.059	-2.040	-2.021	-2.005	-1.988	-1.974	-1.959	-1.945	-1.932	-1.921	-1.911	-1.901	-1.894	-1.888	-1.881	-1.876	-1.872	-1.871	-1.870	-1.869	-1.870	-1.870	-1.874	-1.876	-1.881	-1.888	-1.892	-1.900	-1.908	-1.915	-1.924	-1.934	-1.944	-1.954	-1.964	-1.975	-1.986	-1.998	-2.010	-2.022	-2.034	-2.046	-2.059	-2.070	-2.081	-2.094	-2.106	-2.118	-2.129	-2.139	-2.150	-2.160	-2.169	-2.179	-2.189	-2.198	-2.205	-2.214	-2.220	-2.228	-2.232	-2.240	-2.244	-2.249	-2.254	-2.258	-2.261	-2.264	-2.265	-2.268	-2.269	-2.269	-2.270	-2.270	-2.270	-2.269	-2.268	-2.265	-2.262	-2.260	-2.258	-2.254	-2.250	-2.246	-2.242	-2.238	-2.232	-2.226	-2.221	-2.214	-2.208	-2.201	-2.194	-2.188	-2.181	-2.174	-2.165	-2.156	-2.149	-2.140	-2.132	-2.122	-2.114	-2.106	-2.096	-2.086	-2.078	-2.069	-2.059	-2.050	-2.041	-2.031	-2.022	-2.013	-2.005	-1.996	-1.988	-1.979	-1.970	-1.962	-1.954	-1.946	-1.939	-1.932	-1.926	-1.919	-1.912	-1.906	-1.900	-1.896	-1.891	-1.886	-1.884	-1.880	-1.876	-1.872	-1.871	-1.870	-1.868	-1.866	-1.865	-1.865	-1.865	-1.865	-1.865	-1.865	-1.868	-1.868	-1.869	-1.870	-1.872	-1.874	-1.876	-1.878	-1.879	-1.881	-1.882	-1.885	-1.886	-1.886	-1.889	-1.890	-1.890	-1.890	-1.890	-1.890	-1.889	-1.888	-1.886	-1.884	-1.881	-1.879	-1.875	-1.871	-1.866	-1.861	-1.855	-1.849	-1.842	-1.835	-1.828	-1.819	-1.810	-1.800	-1.791	-1.780	-1.769	-1.758	-1.746	-1.735	-1.722	-1.710	-1.696	-1.682	-1.671	-1.656	-1.642	-1.630	-1.616	-1.602	-1.589	-1.575	-1.561	-1.549	-1.535	-1.522	-1.510	-1.498	-1.485	-1.474	-1.462	-1.450	-1.440	-1.429	-1.420	-1.411	-1.401	-1.394	-1.386	-1.379	-1.371	-1.365	-1.358	-1.352	-1.349	-1.342	-1.340	-1.335	-1.331	-1.328	-1.325	-1.322	-1.321	-1.318	-1.316	-1.314	-1.312	-1.311	-1.310	-1.309	-1.308	-1.306	-1.305	-1.302	-1.300	-1.299	-1.296	-1.294	-1.290	-1.286	-1.282	-1.278	-1.272	-1.269	-1.262	-1.255	-1.248	-1.240	-1.231	-1.221	-1.211	-1.201	-1.189	-1.176	-1.162	-1.148	-1.132	-1.118	-1.101	-1.082	-1.064	-1.044	-1.022	-1.002	-0.980	-0.958	-0.934	-0.909	-0.884	-0.858	-0.831	-0.805	-0.776	-0.748	-0.718	-0.688	-0.658	-0.628	-0.598	-0.566	-0.534	-0.502	-0.470	-0.438	-0.406	-0.375	-0.341	-0.309	-0.276	-0.245	-0.212	-0.180	-0.150	-0.119	-0.089	-0.058	-0.028	0.001	0.030	0.059	0.086	0.112	0.139	0.165	0.190	0.214	0.238	0.260	0.280	0.300	0.320	0.339	0.356	0.372	0.389	0.402	0.416	0.429	0.441	0.451	0.460	0.468	0.475	0.482	0.488	0.492	0.495	0.498	0.499	0.500	0.500	0.498	0.496	0.494	0.490	0.486	0.481	0.476	0.470	0.464	0.459	0.451	0.444	0.436	0.429	0.421	0.414	0.405	0.398	0.390	0.382	0.375	0.369	0.361	0.356	0.350	0.345	0.340	0.338	0.334	0.331	0.330	0.329	0.329	0.330	0.331	0.334	0.338	0.341	0.346	0.354	0.361	0.370	0.379	0.389	0.399	0.411	0.425	0.438	0.452	0.468	0.481	0.498	0.515	0.532	0.550	0.568	0.585	0.602	0.621	0.640	0.659	0.678	0.695	0.712	0.730	0.748	0.765	0.781	0.796	0.811	0.825	0.840	0.852	0.862	0.874	0.884	0.892	0.900	0.908	0.912	0.916	0.919	0.920	0.920	0.920	0.918	0.915	0.910	0.905	0.899	0.890	0.881	0.871	0.861	0.849	0.836	0.822	0.808	0.792	0.776	0.760	0.742	0.725	0.706	0.688	0.669	0.650	0.630	0.610	0.590	0.570	0.550	0.531	0.511	0.491	0.472	0.455	0.436	0.418	0.401	0.385	0.368	0.352	0.339	0.324	0.311	0.299	0.286	0.275	0.266	0.258	0.249	0.240	0.235	0.229	0.225	0.221	0.219	0.216	0.216	0.215	0.216	0.218	0.220	0.222	0.226	0.231	0.236	0.242	0.250	0.256	0.264	0.272	0.281	0.291	0.299	0.310	0.319	0.329	0.340	0.349	0.360	0.371	0.381	0.392	0.401	0.412	0.422	0.431	0.441	0.450	0.459	0.468	0.474	0.481	0.488	0.494	0.500	0.504	0.509	0.511	0.514	0.516	0.518	0.518	0.518	0.518	0.515	0.514	0.510	0.506	0.502	0.498	0.492	0.485	0.479	0.471	0.464	0.454	0.446	0.435	0.425	0.415	0.404	0.392	0.381	0.369	0.358	0.344	0.330	0.318	0.304	0.290	0.275	0.261	0.246	0.231	0.216	0.201	0.186	0.169	0.154	0.138	0.121	0.105	0.089	0.071	0.054	0.036	0.019	0.000	-0.018	-0.038	-0.056	-0.075	-0.095	-0.116	-0.136	-0.159	-0.179	-0.201	-0.224	-0.246	-0.270	-0.294	-0.318	-0.341	-0.368	-0.392	-0.418	-0.444	-0.470	-0.496	-0.522	-0.550	-0.578	-0.605	-0.632	-0.659	-0.686	-0.715	-0.741	-0.770	-0.796	-0.822	-0.850	-0.876	-0.902	-0.926	-0.951	-0.976	-1.000	-1.024	-1.046	-1.068	-1.089	-1.109	-1.128	-1.146	-1.164	-1.180	-1.195	-1.209	-1.222	-1.234	-1.245	-1.254	-1.262	-1.270	-1.276	-1.281	-1.285	-1.288	-1.289	-1.290	-1.289	-1.288	-1.284	-1.280	-1.275	-1.269	-1.262	-1.254	-1.246	-1.236	-1.225	-1.215	-1.204	-1.190	-1.178	-1.164	-1.149	-1.134	-1.118	-1.104	-1.086	-1.070	-1.054	-1.036	-1.020	-1.001	-0.984	-0.968	-0.949	-0.931	-0.912	-0.895	-0.878	-0.860	-0.841	-0.824	-0.806	-0.789	-0.771	-0.755	-0.738	-0.721	-0.705	-0.688	-0.671	-0.656	-0.640	-0.625	-0.610	-0.595	-0.580	-0.565	-0.550	-0.538	-0.522	-0.509	-0.494	-0.480	-0.466	-0.452	-0.440	-0.426	-0.414	-0.401	-0.388	-0.375	-0.362	-0.350	-0.338	-0.325	-0.312	-0.300	-0.288	-0.275	-0.264	-0.250	-0.239	-0.228	-0.214	-0.202	-0.190	-0.179	-0.166	-0.154	-0.142	-0.131	-0.118	-0.106	-0.095	-0.082	-0.071	-0.059	-0.048	-0.035	-0.024	-0.012	-0.001	0.009	0.021	0.032	0.044	0.055	0.065	0.076	0.088	0.098	0.109	0.120	0.130	0.141	0.151	0.162	0.172	0.184	0.194	0.205	0.215	0.225	0.236	0.248	0.258	0.269	0.280	0.290	0.301	0.312	0.324	0.335	0.346	0.356	0.369	0.380	0.392	0.404	0.416	0.428	0.441	0.452	0.465	0.479	0.491	0.504	0.518	0.530	0.544	0.558	0.571	0.586	0.599	0.612	0.628	0.641	0.655	0.669	0.684	0.698	0.710	0.725	0.739	0.751	0.766	0.779	0.792	0.805	0.818	0.831	0.844	0.856	0.868	0.879	0.890	0.901	0.912	0.921	0.932	0.941	0.950	0.959	0.968	0.976	0.982	0.990	0.996	1.002	1.009	1.014	1.019	1.022	1.028	1.031	1.034	1.036	1.040	1.042	1.044	1.046	1.048	1.049	1.050	1.050	1.050	1.050	1.050	1.049	1.049	1.049	1.049	1.048	1.048	1.046	1.045	1.045	1.044	1.044	1.042	1.041	1.041	1.041	1.042	1.042	1.042	1.041	1.042	1.044	1.045	1.046	1.046	1.049	1.050	1.052	1.054	1.056	1.059	1.061	1.064	1.068	1.070	1.072	1.076	1.079	1.084	1.086	1.091	1.094	1.098	1.101	1.105	1.108	1.111	1.114	1.116	1.119	1.122	1.124	1.126	1.128	1.129	1.129	1.131	1.131	1.130	1.130	1.129	1.128	1.124	1.122	1.119	1.116	1.112	1.106	1.102	1.096	1.090	1.084	1.076	1.069	1.060	1.051	1.041	1.031	1.021	1.010	0.998	0.985	0.972	0.960	0.945	0.932	0.918	0.902	0.888	0.872	0.856	0.840	0.822	0.806	0.790	0.772	0.755	0.738	0.721	0.702	0.686	0.669	0.651	0.636	0.619	0.602	0.586	0.570	0.555	0.540	0.525	0.512	0.499	0.486	0.472	0.461	0.451	0.441	0.431	0.424	0.416	0.410	0.405	0.400	0.396	0.395	0.394	0.394	0.395	0.396	0.400	0.405	0.410	0.418	0.425	0.434	0.444	0.455	0.468	0.481	0.495	0.510	0.526	0.544	0.562	0.580	0.600	0.621	0.642	0.664	0.686	0.710	0.735	0.758	0.782	0.809	0.834	0.859	0.885	0.910	0.936	0.961	0.988	1.011	1.038	1.062	1.086	1.111	1.134	1.158	1.180	1.202	1.225	1.246	1.266	1.285	1.305	1.324	1.340	1.356	1.371	1.386	1.400	1.414	1.424	1.436	1.446	1.455	1.464	1.471	1.479	1.484	1.489	1.494	1.496	1.499	1.501	1.501	1.502	1.501	1.500	1.498	1.495	1.492	1.489	1.484	1.480	1.475	1.469	1.462	1.455	1.448	1.441	1.432	1.424	1.415	1.408	1.398	1.389	1.379	1.370	1.360	1.350	1.339	1.328	1.318	1.308	1.296	1.286	1.275	1.264	1.254	1.241	1.231	1.220	1.209	1.199	1.188	1.176	1.166	1.155	1.145	1.135	1.124	1.115	1.104	1.094	1.084	1.076	1.066	1.056	1.049	1.040	1.031	1.022	1.015	1.008	1.000	0.994	0.986	0.980	0.974	0.968	0.962	0.958	0.954	0.949	0.945	0.942	0.939	0.936	0.934	0.932	0.931	0.930	0.930	0.930	0.931	0.932	0.934	0.936	0.939	0.941	0.945	0.949	0.952	0.958	0.962	0.969	0.975	0.981	0.988	0.995	1.002	1.010	1.018	1.028	1.035	1.044	1.054	1.064	1.072	1.082	1.094	1.102	1.114	1.125	1.135	1.145	1.158	1.168	1.178	1.188	1.199	1.208	1.218	1.228	1.238	1.248	1.256	1.265	1.272	1.280	1.289	1.296	1.302	1.308	1.314	1.319	1.324	1.326	1.330	1.332	1.335	1.336	1.338	1.338	1.338	1.335	1.332	1.331	1.326	1.322	1.318	1.311	1.305	1.298	1.290	1.281	1.271	1.260	1.250	1.239	1.226	1.212	1.200	1.185	1.170	1.154	1.138	1.122	1.105	1.086	1.069	1.049	1.031	1.011	0.992	0.971	0.951	0.931	0.911	0.889	0.869	0.848	0.826	0.805	0.784	0.762	0.741	0.721	0.702	0.682	0.662	0.642	0.624	0.605	0.588	0.569	0.551	0.535	0.519	0.504	0.489	0.475	0.461	0.449	0.436	0.425	0.415	0.406	0.398	0.390	0.384	0.376	0.371	0.366	0.364	0.360	0.359	0.358	0.356	0.358	0.359	0.361	0.364	0.368	0.371	0.376	0.381	0.389	0.395	0.402	0.410	0.419	0.428	0.438	0.446	0.458	0.468	0.478	0.489	0.500	0.512	0.524	0.535	0.548	0.560	0.571	0.585	0.596	0.608	0.621	0.632	0.645	0.655	0.668	0.678	0.690	0.700	0.710	0.720	0.730	0.739	0.749	0.758	0.766	0.774	0.782	0.789	0.796	0.804	0.809	0.815	0.820	0.825	0.830	0.834	0.838	0.841	0.844	0.846	0.846	0.849	0.849	0.849	0.850	0.849	0.848	0.846	0.845	0.842	0.840	0.836	0.832	0.828	0.824	0.818	0.812	0.806	0.799	0.791	0.785	0.776	0.769	0.760	0.750	0.740	0.731	0.720	0.709	0.699	0.688	0.676	0.664	0.651	0.640	0.628	0.615	0.602	0.590	0.578	0.564	0.551	0.539	0.526	0.512	0.501	0.489	0.476	0.466	0.455	0.445	0.434	0.424	0.415	0.406	0.399	0.391	0.385	0.380	0.374	0.370	0.366	0.364	0.362	0.361	0.362	0.362	0.365	0.368	0.370	0.376	0.381	0.388	0.395	0.404	0.414	0.422	0.434	0.446	0.459	0.471	0.485	0.500	0.515	0.531	0.546	0.562	0.579	0.596	0.614	0.632	0.650	0.669	0.686	0.702	0.721	0.739	0.756	0.774	0.790	0.806	0.822	0.838	0.852	0.866	0.881	0.894	0.906	0.919	0.929	0.940	0.949	0.959	0.966	0.974	0.980	0.985	0.990	0.994	0.996	0.999	1.000	1.000	1.000	0.998	0.996	0.994	0.990	0.986	0.981	0.975	0.969	0.962	0.956	0.948	0.940	0.930	0.921	0.912	0.902	0.892	0.882	0.871	0.861	0.849	0.839	0.828	0.815	0.804	0.792	0.781	0.770	0.758	0.746	0.736	0.725	0.714	0.702	0.691	0.681	0.671	0.661	0.651	0.642	0.632	0.625	0.616	0.608	0.600	0.594	0.585	0.579	0.572	0.566	0.561	0.556	0.551	0.548	0.542	0.540	0.536	0.535	0.532	0.531	0.530	0.530	0.530	0.530	0.531	0.532	0.534	0.536	0.540	0.542	0.546	0.550	0.555	0.560	0.565	0.571	0.578	0.585	0.592	0.600	0.609	0.618	0.628	0.636	0.646	0.658	0.668	0.680	0.690	0.702	0.716	0.729	0.742	0.756	0.770	0.785	0.799	0.815	0.830	0.845	0.861	0.878	0.895	0.911	0.928	0.945	0.962	0.980	0.998	1.016	1.034	1.052	1.071	1.089	1.108	1.128	1.145	1.164	1.184	1.202	1.221	1.241	1.260	1.279	1.298	1.315	1.334	1.352	1.370	1.389	1.406	1.424	1.440	1.456	1.474	1.490	1.506	1.521	1.538	1.552	1.566	1.581	1.595	1.609	1.621	1.634	1.645	1.658	1.668	1.678	1.688	1.698	1.705	1.714	1.721	1.729	1.734	1.740	1.745	1.750	1.754	1.756	1.760	1.761	1.762	1.764	1.764	1.764	1.762	1.761	1.760	1.758	1.754	1.750	1.746	1.742	1.738	1.732	1.726	1.720	1.714	1.706	1.700	1.691	1.684	1.675	1.666	1.658	1.649	1.639	1.630	1.621	1.611	1.600	1.591	1.580	1.571	1.561	1.550	1.541	1.532	1.521	1.512	1.504	1.494	1.485	1.476	1.468	1.459	1.450	1.444	1.435	1.429	1.421	1.414	1.408	1.402	1.396	1.390	1.384	1.379	1.375	1.369	1.365	1.360	1.356	1.352	1.349	1.344	1.340	1.336	1.334	1.330	1.326	1.321	1.318	1.312	1.308	1.304	1.298	1.294	1.288	1.282	1.276	1.270	1.262	1.255	1.246	1.239	1.230	1.220	1.211	1.200	1.190	1.180	1.168	1.155	1.142	1.130	1.116	1.102	1.089	1.074	1.060	1.044	1.029	1.012	0.998	0.981	0.966	0.950	0.935	0.920	0.904	0.889	0.875	0.861	0.848	0.835	0.821	0.811	0.800	0.791	0.781	0.775	0.768	0.762	0.759	0.758	0.756	0.756	0.759	0.762	0.769	0.776	0.786	0.796	0.811	0.828	0.845	0.865	0.886	0.911	0.939	0.968	1.000	1.034	1.071	1.110	1.151	1.196	1.242	1.290	1.341	1.395	1.450	1.508	1.569	1.631	1.695	1.762	1.830	1.900	1.972	2.046	2.122	2.199	2.278	2.358	2.438	2.520	2.602	2.685	2.770	2.855	2.940	3.025	3.110	3.196	3.281	3.365	3.450	3.534	3.616	3.699	3.780	3.860	3.938	4.016	4.093	4.166	4.239	4.310	4.379	4.446	4.511	4.574	4.634	4.692	4.749	4.801	4.854	4.902	4.949	4.992	5.034	5.072	5.109	5.144	5.175	5.205	5.231	5.255	5.278	5.299	5.318	5.332	5.346	5.359	5.370	5.378	5.386	5.391	5.395	5.399	5.400	5.400	5.399	5.398	5.396	5.392	5.388	5.382	5.378	5.372	5.366	5.360	5.352	5.346	5.340	5.332	5.325	5.318	5.311	5.304	5.298	5.292	5.286	5.279	5.274	5.269	5.262	5.256	5.251	5.248	5.242	5.236	5.232	5.226	5.221	5.215	5.210	5.205	5.198	5.191	5.184	5.178	5.169	5.160	5.151	5.140	5.129	5.116	5.102	5.090	5.072	5.058	5.039	5.020	4.999	4.976	4.954	4.929	4.900	4.871	4.842	4.810	4.776	4.741	4.704	4.665	4.624	4.580	4.535	4.489	4.440	4.390	4.338	4.284	4.226	4.169	4.109	4.046	3.982	3.916	3.849	3.780	3.708	3.635	3.560	3.482	3.405	3.324	3.241	3.159	3.074	2.988	2.899	2.809	2.718	2.622	2.529	2.432	2.335	2.236	2.136	2.034	1.931	1.826	1.720	1.612	1.505	1.394	1.282	1.171	1.058	0.942	0.826	0.710	0.591	0.472	0.352	0.231	0.110	-0.014	-0.138	-0.262	-0.388	-0.514	-0.640	-0.768	-0.896	-1.024	-1.152	-1.282	-1.411	-1.542	-1.671	-1.802	-1.932	-2.064	-2.194	-2.325	-2.455	-2.586	-2.715	-2.845	-2.974	-3.102	-3.231	-3.359	-3.485	-3.611	-3.738	-3.862	-3.986	-4.109	-4.230	-4.350	-4.470	-4.588	-4.706	-4.821	-4.936	-5.050	-5.161	-5.272	-5.381	-5.490	-5.596	-5.701	-5.806	-5.908	-6.009	-6.108	-6.205	-6.302	-6.396	-6.490	-6.581	-6.672	-6.760	-6.848	-6.934	-7.018	-7.100	-7.181	-7.260	-7.338	-7.414	-7.490	-7.562	-7.634	-7.705	-7.774	-7.841	-7.906	-7.970	-8.033	-8.094	-8.151	-8.210	-8.266	-8.320	-8.374	-8.425	-8.475	-8.522	-8.569	-8.614	-8.656	-8.698	-8.739	-8.778	-8.814	-8.848	-8.881	-8.912	-8.941	-8.969	-8.995	-9.020	-9.042	-9.064	-9.082	-9.100	-9.116	-9.130	-9.142	-9.152	-9.161	-9.169	-9.175	-9.180	-9.181	-9.182	-9.184	-9.181	-9.178	-9.174	-9.168	-9.160	-9.151	-9.141	-9.130	-9.119	-9.105	-9.090	-9.074	-9.058	-9.040	-9.021	-9.001	-8.980	-8.960	-8.936	-8.914	-8.890	-8.865	-8.840	-8.814	-8.786	-8.759	-8.731	-8.702	-8.674	-8.644	-8.612	-8.581	-8.550	-8.519	-8.486	-8.452	-8.419	-8.385	-8.350	-8.315	-8.280	-8.244	-8.208	-8.170	-8.131	-8.094	-8.055	-8.015	-7.975	-7.934	-7.892	-7.850	-7.808	-7.762	-7.720	-7.675	-7.628	-7.581	-7.534	-7.485	-7.436	-7.386	-7.334	-7.281	-7.229	-7.174	-7.119	-7.062	-7.005	-6.948	-6.889	-6.829	-6.766	-6.702	-6.640	-6.575	-6.510	-6.441	-6.374	-6.304	-6.234	-6.162	-6.090	-6.015	-5.940	-5.864	-5.788	-5.709	-5.630	-5.549	-5.468	-5.386	-5.302	-5.219	-5.134	-5.049	-4.962	-4.874	-4.786	-4.698	-4.608	-4.516	-4.426	-4.334	-4.242	-4.150	-4.055	-3.962	-3.868	-3.772	-3.676	-3.581	-3.485	-3.388	-3.290	-3.192	-3.095	-2.996	-2.898	-2.798	-2.698	-2.598	-2.496	-2.396	-2.295	-2.192	-2.090	-1.988	-1.885	-1.781	-1.676	-1.572	-1.468	-1.360	-1.255	-1.149	-1.041	-0.932	-0.824	-0.715	-0.606	-0.496	-0.385	-0.274	-0.161	-0.049	0.065	0.181	0.295	0.411	0.528	0.645	0.764	0.881	1.000	1.120	1.240	1.361	1.482	1.604	1.726	1.849	1.971	2.095	2.219	2.342	2.466	2.591	2.716	2.841	2.966	3.090	3.215	3.339	3.464	3.589	3.712	3.835	3.959	4.081	4.202	4.324	4.445	4.564	4.682	4.801	4.919	5.034	5.149	5.264	5.376	5.486	5.595	5.704	5.811	5.916	6.020	6.122	6.221	6.319	6.415	6.509	6.600	6.691	6.779	6.862	6.945	7.025	7.105	7.180	7.252	7.322	7.390	7.454	7.516	7.575	7.630	7.682	7.732	7.780	7.822	7.862	7.900	7.934	7.965	7.991	8.016	8.036	8.054	8.066	8.078	8.085	8.089	8.088	8.085	8.079	8.069	8.055	8.039	8.020	7.996	7.971	7.942	7.911	7.875	7.838	7.798	7.754	7.709	7.660	7.610	7.556	7.500	7.444	7.382	7.322	7.258	7.192	7.126	7.058	6.988	6.916	6.844	6.770	6.695	6.620	6.544	6.466	6.389	6.311	6.232	6.155	6.076	5.998	5.918	5.839	5.760	5.682	5.605	5.528	5.449	5.372	5.296	5.221	5.146	5.071	4.998	4.924	4.851	4.780	4.709	4.639	4.570	4.501	4.432	4.368	4.300	4.235	4.170	4.105	4.043	3.979	3.916	3.854	3.792	3.730	3.670	3.609	3.550	3.490	3.431	3.370	3.311	3.252	3.192	3.134	3.074	3.014	2.954	2.894	2.834	2.772	2.711	2.650	2.588	2.524	2.461	2.396	2.332	2.268	2.201	2.136	2.069	2.000	1.931	1.862	1.792	1.721	1.650	1.576	1.504	1.430	1.355	1.279	1.205	1.129	1.050	0.972	0.894	0.816	0.735	0.656	0.576	0.495	0.415	0.334	0.252	0.170	0.088	0.006	-0.075	-0.156	-0.238	-0.319	-0.400	-0.481	-0.562	-0.641	-0.722	-0.801	-0.880	-0.958	-1.035	-1.112	-1.189	-1.264	-1.338	-1.412	-1.484	-1.555	-1.626	-1.696	-1.765	-1.832	-1.899	-1.964	-2.029	-2.090	-2.152	-2.212	-2.271	-2.329	-2.385	-2.440	-2.494	-2.545	-2.596	-2.646	-2.694	-2.740	-2.786	-2.831	-2.874	-2.914	-2.955	-2.994	-3.031	-3.068	-3.102	-3.136	-3.170	-3.201	-3.231	-3.261	-3.290	-3.318	-3.344	-3.369	-3.394	-3.416	-3.440	-3.462	-3.484	-3.505	-3.525	-3.544	-3.564	-3.581	-3.600	-3.618	-3.635	-3.651	-3.668	-3.684	-3.701	-3.716	-3.732	-3.748	-3.762	-3.779	-3.792	-3.808	-3.824	-3.839	-3.854	-3.869	-3.882	-3.899	-3.914	-3.929	-3.944	-3.959	-3.974	-3.989	-4.005	-4.020	-4.036	-4.051	-4.066	-4.082	-4.096	-4.111	-4.126	-4.141	-4.156	-4.171	-4.186	-4.200	-4.215	-4.229	-4.242	-4.258	-4.270	-4.284	-4.298	-4.310	-4.322	-4.335	-4.346	-4.358	-4.370	-4.381	-4.391	-4.402	-4.412	-4.422	-4.432	-4.442	-4.451	-4.460	-4.469	-4.478	-4.486	-4.492	-4.500	-4.509	-4.515	-4.521	-4.529	-4.535	-4.541	-4.548	-4.555	-4.560	-4.565	-4.571	-4.576	-4.581	-4.586	-4.590	-4.594	-4.598	-4.602	-4.606	-4.610	-4.614	-4.616	-4.619	-4.620	-4.624	-4.624	-4.626	-4.626	-4.628	-4.629	-4.628	-4.628	-4.626	-4.626	-4.624	-4.622	-4.619	-4.616	-4.612	-4.609	-4.604	-4.599	-4.594	-4.589	-4.584	-4.576	-4.569	-4.561	-4.554	-4.546	-4.538	-4.529	-4.520	-4.510	-4.500	-4.489	-4.479	-4.469	-4.459	-4.448	-4.436	-4.425	-4.412	-4.401	-4.391	-4.379	-4.368	-4.356	-4.345	-4.334	-4.322	-4.311	-4.299	-4.288	-4.278	-4.265	-4.255	-4.244	-4.232	-4.221	-4.211	-4.200	-4.189	-4.179	-4.169	-4.158	-4.146	-4.135	-4.124	-4.112	-4.100	-4.089	-4.077	-4.065	-4.051	-4.039	-4.025	-4.011	-3.996	-3.981	-3.965	-3.949	-3.931	-3.914	-3.896	-3.876	-3.856	-3.836	-3.815	-3.791	-3.768	-3.744	-3.719	-3.692	-3.666	-3.639	-3.609	-3.580	-3.549	-3.516	-3.484	-3.450	-3.416	-3.381	-3.345	-3.308	-3.270	-3.231	-3.192	-3.151	-3.111	-3.070	-3.028	-2.986	-2.944	-2.900	-2.858	-2.814	-2.769	-2.726	-2.681	-2.638	-2.592	-2.549	-2.505	-2.461	-2.418	-2.375	-2.331	-2.289	-2.248	-2.208	-2.168	-2.128	-2.089	-2.051	-2.014	-1.979	-1.944	-1.909	-1.876	-1.844	-1.814	-1.784	-1.756	-1.730	-1.704	-1.680	-1.658	-1.635	-1.615	-1.595	-1.578	-1.560	-1.544	-1.530	-1.518	-1.504	-1.492	-1.482	-1.474	-1.465	-1.458	-1.451	-1.445	-1.439	-1.434	-1.430	-1.426	-1.422	-1.419	-1.416	-1.414	-1.410	-1.406	-1.404	-1.400	-1.396	-1.392	-1.389	-1.384	-1.379	-1.372	-1.365	-1.358	-1.349	-1.340	-1.330	-1.318	-1.308	-1.294	-1.280	-1.266	-1.251	-1.234	-1.218	-1.199	-1.179	-1.159	-1.139	-1.118	-1.095	-1.072	-1.049	-1.025	-1.000	-0.975	-0.950	-0.924	-0.899	-0.872	-0.846	-0.821	-0.796	-0.770	-0.745	-0.720	-0.695	-0.671	-0.649	-0.625	-0.604	-0.584	-0.564	-0.544	-0.526	-0.509	-0.494	-0.479	-0.465	-0.454	-0.441	-0.432	-0.424	-0.416	-0.410	-0.405	-0.402	-0.399	-0.399	-0.399	-0.400	-0.401	-0.406	-0.410	-0.416	-0.422	-0.430	-0.438	-0.449	-0.458	-0.469	-0.479	-0.490	-0.502	-0.514	-0.526	-0.539	-0.552	-0.564	-0.576	-0.589	-0.602	-0.614	-0.626	-0.638	-0.649	-0.659	-0.669	-0.679	-0.688	-0.695	-0.701	-0.709	-0.714	-0.720	-0.724	-0.728	-0.729	-0.731	-0.731	-0.731	-0.730	-0.728	-0.725	-0.721	-0.716	-0.711	-0.705	-0.699	-0.690	-0.681	-0.671	-0.662	-0.651	-0.639	-0.629	-0.615	-0.601	-0.589	-0.574	-0.560	-0.546	-0.530	-0.514	-0.500	-0.484	-0.468	-0.451	-0.435	-0.418	-0.402	-0.385	-0.369	-0.354	-0.339	-0.322	-0.308	-0.291	-0.276	-0.261	-0.248	-0.234	-0.220	-0.209	-0.195	-0.184	-0.172	-0.162	-0.152	-0.144	-0.135	-0.128	-0.121	-0.114	-0.109	-0.104	-0.100	-0.099	-0.095	-0.095	-0.094	-0.095	-0.096	-0.099	-0.101	-0.106	-0.111	-0.118	-0.124	-0.131	-0.140	-0.150	-0.160	-0.171	-0.182	-0.196	-0.211	-0.225	-0.240	-0.258	-0.274	-0.292	-0.311	-0.330	-0.350	-0.371	-0.391	-0.414	-0.435	-0.459	-0.481	-0.506	-0.531	-0.555	-0.580	-0.606	-0.632	-0.659	-0.685	-0.712	-0.739	-0.766	-0.794	-0.820	-0.848	-0.875	-0.902	-0.930	-0.956	-0.982	-1.010	-1.036	-1.062	-1.089	-1.114	-1.139	-1.162	-1.186	-1.210	-1.234	-1.255	-1.278	-1.299	-1.319	-1.339	-1.358	-1.375	-1.391	-1.408	-1.424	-1.438	-1.450	-1.462	-1.475	-1.485	-1.494	-1.502	-1.510	-1.516	-1.521	-1.526	-1.529	-1.530	-1.531	-1.531	-1.531	-1.529	-1.525	-1.522	-1.519	-1.512	-1.508	-1.500	-1.494	-1.485	-1.478	-1.469	-1.460	-1.451	-1.441	-1.431	-1.422	-1.412	-1.402	-1.394	-1.385	-1.376	-1.368	-1.360	-1.354	-1.346	-1.341	-1.338	-1.332	-1.330	-1.329	-1.328	-1.328	-1.330	-1.332	-1.336	-1.341	-1.349	-1.358	-1.366	-1.379	-1.391	-1.405	-1.421	-1.439	-1.458	-1.478	-1.499	-1.521	-1.546	-1.572	-1.599	-1.626	-1.656	-1.688	-1.718	-1.750	-1.782	-1.816	-1.851	-1.886	-1.921	-1.958	-1.994	-2.029	-2.065	-2.101	-2.138	-2.172	-2.208	-2.242	-2.276	-2.311	-2.344	-2.375	-2.406	-2.435	-2.465	-2.491	-2.518	-2.542	-2.566	-2.588	-2.609	-2.628	-2.644	-2.660	-2.674	-2.685	-2.696	-2.705	-2.714	-2.719	-2.722	-2.725	-2.725	-2.725	-2.721	-2.718	-2.711	-2.705	-2.696	-2.688	-2.676	-2.662	-2.650	-2.635	-2.619	-2.602	-2.586	-2.568	-2.549	-2.529	-2.510	-2.489	-2.469	-2.446	-2.425	-2.404	-2.382	-2.361	-2.340	-2.319	-2.296	-2.276	-2.256	-2.236	-2.216	-2.198	-2.179	-2.161	-2.144	-2.128	-2.111	-2.096	-2.082	-2.070	-2.058	-2.046	-2.036	-2.026	-2.019	-2.011	-2.004	-1.999	-1.994	-1.990	-1.988	-1.986	-1.984	-1.985	-1.984	-1.986	-1.989	-1.991	-1.995	-1.999	-2.002	-2.009	-2.015	-2.020	-2.027	-2.035	-2.042	-2.050	-2.059	-2.066	-2.075	-2.084	-2.094	-2.102	-2.110	-2.119	-2.128	-2.136	-2.145	-2.154	-2.161	-2.170	-2.179	-2.186	-2.194	-2.200	-2.208	-2.214	-2.220	-2.226	-2.231	-2.236	-2.241	-2.246	-2.250	-2.252	-2.256	-2.259	-2.261	-2.264	-2.265	-2.266	-2.266	-2.268	-2.268	-2.266	-2.266	-2.265	-2.264	-2.262	-2.260	-2.258	-2.255	-2.252	-2.249	-2.246	-2.242	-2.240	-2.235	-2.231	-2.226	-2.222	-2.218	-2.212	-2.208	-2.202	-2.198	-2.192	-2.188	-2.182	-2.176	-2.171	-2.166	-2.160	-2.155	-2.149	-2.144	-2.139	-2.134	-2.128	-2.122	-2.118	-2.112	-2.108	-2.102	-2.099	-2.095	-2.091	-2.086	-2.082	-2.080	-2.076	-2.074	-2.071	-2.068	-2.066	-2.064	-2.062	-2.061	-2.061	-2.060	-2.060	-2.059	-2.059	-2.059	-2.061	-2.061	-2.062	-2.064	-2.065	-2.068	-2.070	-2.071	-2.075	-2.078	-2.081	-2.084	-2.086	-2.089	-2.091	-2.096	-2.100	-2.102	-2.106	-2.109	-2.111	-2.114	-2.118	-2.120	-2.121	-2.125	-2.126	-2.126	-2.129	-2.130	-2.130	-2.130	-2.128	-2.128	-2.126	-2.124	-2.121	-2.119	-2.115	-2.110	-2.106	-2.100	-2.094	-2.089	-2.081	-2.074	-2.066	-2.058	-2.049	-2.039	-2.029	-2.019	-2.007	-1.996	-1.985	-1.974	-1.960	-1.948	-1.935	-1.922	-1.909	-1.895	-1.881	-1.866	-1.852	-1.839	-1.825	-1.810	-1.796	-1.782	-1.769	-1.755	-1.741	-1.728	-1.714	-1.701	-1.688	-1.675	-1.662	-1.651	-1.639	-1.628	-1.616	-1.606	-1.596	-1.585	-1.576	-1.568	-1.558	-1.549	-1.541	-1.532	-1.525	-1.519	-1.512	-1.506	-1.499	-1.494	-1.488	-1.482	-1.478	-1.472	-1.466	-1.462	-1.458	-1.452	-1.449	-1.445	-1.441	-1.436	-1.431	-1.429	-1.424	-1.420	-1.415	-1.410	-1.405	-1.400	-1.395	-1.390	-1.385	-1.378	-1.372	-1.365	-1.358	-1.350	-1.342	-1.334	-1.325	-1.316	-1.305	-1.295	-1.282	-1.271	-1.259	-1.246	-1.231	-1.218	-1.202	-1.188	-1.170	-1.154	-1.135	-1.118	-1.098	-1.076	-1.056	-1.035	-1.014	-0.990	-0.968	-0.942	-0.918	-0.891	-0.866	-0.839	-0.811	-0.784	-0.756	-0.728	-0.699	-0.669	-0.639	-0.609	-0.578	-0.549	-0.518	-0.485	-0.455	-0.424	-0.391	-0.361	-0.329	-0.298	-0.268	-0.236	-0.205	-0.175	-0.146	-0.116	-0.088	-0.059	-0.030	-0.001	0.025	0.051	0.076	0.101	0.125	0.150	0.172	0.195	0.215	0.236	0.255	0.274	0.292	0.309	0.324	0.339	0.352	0.365	0.378	0.389	0.399	0.408	0.416	0.424	0.431	0.436	0.441	0.445	0.449	0.452	0.454	0.454	0.456	0.456	0.456	0.455	0.454	0.454	0.451	0.450	0.448	0.445	0.442	0.441	0.439	0.438	0.435	0.434	0.432	0.431	0.430	0.430	0.430	0.431	0.431	0.432	0.435	0.438	0.442	0.446	0.451	0.458	0.464	0.471	0.480	0.488	0.498	0.507	0.519	0.531	0.544	0.558	0.571	0.586	0.602	0.619	0.635	0.651	0.670	0.688	0.706	0.724	0.742	0.762	0.781	0.800	0.819	0.838	0.856	0.876	0.892	0.911	0.929	0.945	0.961	0.976	0.991	1.005	1.019	1.031	1.042	1.052	1.061	1.070	1.078	1.084	1.088	1.091	1.092	1.094	1.095	1.094	1.090	1.086	1.081	1.075	1.066	1.059	1.049	1.038	1.025	1.012	0.999	0.984	0.969	0.951	0.934	0.915	0.898	0.878	0.858	0.836	0.815	0.795	0.774	0.752	0.730	0.709	0.685	0.664	0.642	0.621	0.600	0.579	0.559	0.539	0.518	0.499	0.480	0.462	0.445	0.429	0.412	0.399	0.382	0.370	0.358	0.345	0.334	0.325	0.316	0.308	0.301	0.295	0.289	0.285	0.281	0.280	0.278	0.276	0.278	0.279	0.280	0.282	0.286	0.290	0.296	0.300	0.306	0.314	0.321	0.329	0.336	0.345	0.355	0.364	0.372	0.382	0.394	0.404	0.414	0.424	0.434	0.444	0.455	0.464	0.474	0.482	0.492	0.501	0.510	0.518	0.525	0.532	0.539	0.545	0.551	0.555	0.560	0.564	0.566	0.569	0.570	0.571	0.572	0.571	0.571	0.570	0.568	0.565	0.561	0.558	0.554	0.548	0.544	0.536	0.530	0.524	0.516	0.509	0.500	0.492	0.484	0.474	0.464	0.455	0.445	0.434	0.424	0.414	0.404	0.392	0.381	0.370	0.359	0.348	0.335	0.324	0.311	0.300	0.288	0.275	0.262	0.250	0.238	0.224	0.211	0.198	0.182	0.169	0.154	0.139	0.122	0.106	0.090	0.074	0.056	0.039	0.020	0.000	-0.019	-0.040	-0.060	-0.081	-0.102	-0.125	-0.149	-0.172	-0.196	-0.221	-0.246	-0.271	-0.298	-0.325	-0.352	-0.380	-0.408	-0.435	-0.464	-0.491	-0.519	-0.548	-0.576	-0.605	-0.634	-0.661	-0.689	-0.715	-0.744	-0.769	-0.796	-0.821	-0.846	-0.870	-0.894	-0.916	-0.938	-0.959	-0.979	-0.996	-1.015	-1.031	-1.046	-1.060	-1.074	-1.085	-1.095	-1.105	-1.111	-1.119	-1.124	-1.128	-1.130	-1.131	-1.131	-1.131	-1.129	-1.124	-1.120	-1.114	-1.106	-1.099	-1.090	-1.079	-1.069	-1.056	-1.044	-1.030	-1.016	-1.001	-0.986	-0.970	-0.954	-0.936	-0.920	-0.902	-0.884	-0.865	-0.848	-0.829	-0.810	-0.791	-0.772	-0.754	-0.735	-0.718	-0.699	-0.680	-0.662	-0.645	-0.626	-0.609	-0.592	-0.575	-0.559	-0.542	-0.526	-0.510	-0.495	-0.480	-0.465	-0.451	-0.436	-0.421	-0.408	-0.395	-0.381	-0.369	-0.355	-0.342	-0.330	-0.318	-0.305	-0.292	-0.281	-0.269	-0.256	-0.244	-0.232	-0.220	-0.209	-0.198	-0.186	-0.174	-0.162	-0.150	-0.139	-0.128	-0.115	-0.104	-0.091	-0.080	-0.068	-0.055	-0.042	-0.030	-0.018	-0.006	0.006	0.018	0.031	0.042	0.054	0.066	0.079	0.090	0.102	0.114	0.125	0.136	0.148	0.159	0.169	0.180	0.190	0.200	0.211	0.221	0.232	0.241	0.251	0.260	0.270	0.278	0.288	0.295	0.304	0.312	0.320	0.329	0.338	0.346	0.354	0.361	0.369	0.376	0.384	0.392	0.400	0.408	0.416	0.424	0.431	0.440	0.449	0.456	0.466	0.475	0.484	0.492	0.502	0.511	0.521	0.532	0.542	0.552	0.562	0.574	0.585	0.596	0.608	0.620	0.631	0.644	0.655	0.669	0.680	0.694	0.706	0.719	0.731	0.744	0.755	0.768	0.781	0.794	0.806	0.818	0.830	0.842	0.854	0.865	0.876	0.888	0.899	0.909	0.919	0.929	0.938	0.946	0.955	0.962	0.971	0.979	0.986	0.992	1.000	1.006	1.011	1.018	1.021	1.026	1.030	1.034	1.036	1.040	1.042	1.045	1.048	1.050	1.051	1.054	1.054	1.055	1.055	1.056	1.056	1.056	1.056	1.056	1.056	1.058	1.056	1.056	1.056	1.056	1.056	1.056	1.056	1.056	1.056	1.058	1.058	1.058	1.059	1.059	1.061	1.062	1.062	1.065	1.066	1.069	1.070	1.072	1.075	1.078	1.080	1.084	1.086	1.089	1.092	1.096	1.100	1.104	1.108	1.110	1.114	1.118	1.122	1.125	1.129	1.131	1.136	1.139	1.142	1.145	1.146	1.150	1.151	1.152	1.154	1.156	1.156	1.156	1.155	1.155	1.154	1.152	1.150	1.148	1.145	1.140	1.136	1.130	1.126	1.119	1.112	1.105	1.098	1.088	1.079	1.069	1.058	1.046	1.034	1.022	1.009	0.995	0.981	0.968	0.951	0.936	0.920	0.904	0.888	0.870	0.852	0.835	0.816	0.799	0.781	0.762	0.745	0.726	0.709	0.690	0.672	0.655	0.638	0.621	0.604	0.589	0.572	0.558	0.542	0.530	0.516	0.505	0.492	0.482	0.472	0.465	0.456	0.450	0.444	0.440	0.436	0.434	0.432	0.432	0.434	0.436	0.440	0.445	0.451	0.459	0.468	0.476	0.488	0.499	0.512	0.528	0.542	0.559	0.576	0.594	0.614	0.632	0.654	0.675	0.698	0.720	0.742	0.768	0.791	0.816	0.842	0.866	0.892	0.919	0.944	0.970	0.996	1.022	1.048	1.074	1.099	1.124	1.149	1.172	1.198	1.220	1.242	1.265	1.288	1.308	1.328	1.348	1.368	1.385	1.402	1.420	1.435	1.451	1.465	1.479	1.491	1.504	1.515	1.526	1.535	1.545	1.552	1.560	1.568	1.574	1.578	1.584	1.588	1.590	1.594	1.596	1.598	1.600	1.600	1.600	1.600	1.600	1.599	1.598	1.595	1.594	1.591	1.589	1.585	1.582	1.579	1.575	1.571	1.566	1.561	1.558	1.552	1.548	1.542	1.538	1.531	1.526	1.520	1.514	1.508	1.502	1.496	1.490	1.482	1.475	1.469	1.462	1.455	1.448	1.440	1.434	1.426	1.419	1.411	1.402	1.395	1.388	1.379	1.371	1.364	1.355	1.348	1.339	1.331	1.322	1.315	1.306	1.299	1.291	1.282	1.275	1.268	1.259	1.251	1.244	1.238	1.230	1.224	1.216	1.210	1.204	1.199	1.191	1.186	1.182	1.176	1.172	1.168	1.164	1.160	1.158	1.155	1.152	1.150	1.149	1.148	1.146	1.146	1.146	1.148	1.148	1.149	1.150	1.151	1.154	1.158	1.160	1.164	1.166	1.171	1.175	1.180	1.184	1.188	1.194	1.199	1.204	1.209	1.215	1.220	1.226	1.232	1.238	1.244	1.250	1.255	1.260	1.265	1.270	1.275	1.280	1.284	1.288	1.291	1.295	1.298	1.300	1.301	1.305	1.305	1.306	1.308	1.306	1.305	1.304	1.301	1.299	1.295	1.292	1.288	1.284	1.278	1.271	1.265	1.259	1.251	1.244	1.235	1.225	1.215	1.205	1.194	1.182	1.171	1.160	1.146	1.132	1.119	1.106	1.091	1.078	1.061	1.046	1.031	1.015	0.999	0.982	0.966	0.949	0.931	0.914	0.896	0.879	0.861	0.844	0.826	0.809	0.790	0.774	0.755	0.738	0.720	0.702	0.685	0.669	0.651	0.635	0.619	0.602	0.588	0.572	0.556	0.542	0.528	0.514	0.501	0.486	0.475	0.462	0.451	0.441	0.431	0.420	0.412	0.404	0.396	0.389	0.382	0.378	0.374	0.369	0.366	0.362	0.361	0.361	0.361	0.361	0.362	0.365	0.368	0.371	0.376	0.380	0.386	0.392	0.400	0.408	0.416	0.425	0.435	0.445	0.456	0.468	0.480	0.491	0.504	0.515	0.529	0.544	0.556	0.570	0.584	0.599	0.612	0.628	0.641	0.656	0.670	0.685	0.699	0.714	0.728	0.741	0.755	0.768	0.781	0.794	0.805	0.818	0.829	0.840	0.850	0.860	0.870	0.880	0.889	0.898	0.906	0.912	0.920	0.926	0.932	0.938	0.942	0.948	0.951	0.954	0.958	0.959	0.961	0.962	0.962	0.962	0.962	0.962	0.960	0.958	0.956	0.952	0.950	0.946	0.941	0.936	0.931	0.925	0.920	0.912	0.905	0.898	0.891	0.882	0.875	0.866	0.856	0.848	0.836	0.828	0.818	0.806	0.796	0.786	0.775	0.765	0.754	0.742	0.732	0.721	0.711	0.700	0.691	0.681	0.670	0.661	0.652	0.642	0.635	0.626	0.619	0.611	0.605	0.599	0.594	0.590	0.585	0.582	0.579	0.578	0.578	0.578	0.579	0.580	0.581	0.585	0.589	0.594	0.600	0.606	0.615	0.622	0.632	0.641	0.652	0.665	0.676	0.690	0.704	0.719	0.732	0.749	0.765	0.781	0.799	0.815	0.834	0.852	0.870	0.889	
