# Supplementary material for: Motion onset VEPs can see through the blur
Source: Sci Rep. 2024 Sep 12;14:21296. doi: 10.1038/s41598-024-72483-z (PMC11393312; doi:10.1038/s41598-024-72483-z)
Supplement: Supplementary file 3 — Supplementary Information 3. [file 41598_2024_72483_MOESM3_ESM.zip › VEP_raw_data/source_data/SourceBlurVEP-S001_VEP_2023-03-23_08-38-33.txt]

0.000	0.000	99999.999	6250.000	50.000	-2193.000	-2061.000	6248.000	7.000	100.000	5.000	2.000	1.000	1.000	0.000	0.000	0.000	0.000	0.000	0.000	0.000	0.000	0.000	0.000	0.000	0.000	0.000	-2.955	-2.904	-2.850	-2.796	-2.742	-2.686	-2.630	-2.574	-2.518	-2.460	-2.404	-2.348	-2.290	-2.234	-2.176	-2.120	-2.064	-2.007	-1.952	-1.898	-1.842	-1.788	-1.735	-1.681	-1.629	-1.578	-1.525	-1.475	-1.425	-1.375	-1.326	-1.280	-1.232	-1.185	-1.140	-1.094	-1.050	-1.008	-0.965	-0.922	-0.882	-0.844	-0.804	-0.766	-0.730	-0.692	-0.658	-0.624	-0.590	-0.558	-0.526	-0.496	-0.468	-0.439	-0.412	-0.386	-0.361	-0.338	-0.315	-0.294	-0.272	-0.255	-0.238	-0.220	-0.204	-0.190	-0.178	-0.165	-0.154	-0.144	-0.135	-0.128	-0.120	-0.115	-0.110	-0.108	-0.102	-0.101	-0.101	-0.100	-0.101	-0.102	-0.104	-0.105	-0.109	-0.111	-0.116	-0.119	-0.124	-0.128	-0.132	-0.136	-0.140	-0.145	-0.150	-0.152	-0.156	-0.160	-0.161	-0.164	-0.165	-0.165	-0.166	-0.165	-0.164	-0.161	-0.159	-0.154	-0.149	-0.142	-0.135	-0.128	-0.119	-0.109	-0.098	-0.086	-0.074	-0.061	-0.048	-0.032	-0.018	-0.001	0.016	0.035	0.054	0.072	0.092	0.112	0.132	0.154	0.174	0.196	0.216	0.239	0.260	0.281	0.304	0.324	0.346	0.366	0.388	0.408	0.426	0.446	0.464	0.484	0.502	0.519	0.536	0.552	0.569	0.584	0.600	0.614	0.628	0.641	0.655	0.668	0.679	0.692	0.704	0.716	0.728	0.740	0.750	0.762	0.774	0.785	0.798	0.809	0.821	0.834	0.846	0.860	0.872	0.889	0.902	0.918	0.934	0.951	0.968	0.985	1.004	1.024	1.044	1.064	1.086	1.108	1.130	1.154	1.178	1.201	1.226	1.252	1.278	1.304	1.330	1.356	1.384	1.411	1.436	1.464	1.490	1.518	1.542	1.568	1.594	1.618	1.642	1.666	1.688	1.710	1.731	1.750	1.770	1.788	1.805	1.819	1.834	1.846	1.858	1.868	1.876	1.884	1.890	1.894	1.898	1.899	1.898	1.896	1.892	1.888	1.882	1.874	1.865	1.854	1.841	1.829	1.814	1.798	1.779	1.760	1.740	1.720	1.698	1.674	1.649	1.622	1.596	1.569	1.541	1.511	1.481	1.451	1.420	1.388	1.354	1.321	1.286	1.252	1.218	1.182	1.146	1.110	1.072	1.036	0.998	0.960	0.921	0.882	0.845	0.805	0.765	0.725	0.685	0.645	0.604	0.562	0.521	0.480	0.436	0.394	0.352	0.308	0.265	0.220	0.176	0.131	0.088	0.041	-0.004	-0.050	-0.098	-0.144	-0.190	-0.239	-0.288	-0.335	-0.384	-0.432	-0.484	-0.534	-0.582	-0.634	-0.684	-0.735	-0.786	-0.839	-0.890	-0.941	-0.994	-1.046	-1.098	-1.149	-1.200	-1.251	-1.304	-1.354	-1.404	-1.455	-1.502	-1.551	-1.599	-1.648	-1.692	-1.738	-1.782	-1.826	-1.868	-1.909	-1.948	-1.986	-2.021	-2.056	-2.089	-2.120	-2.150	-2.178	-2.204	-2.226	-2.249	-2.269	-2.286	-2.302	-2.315	-2.326	-2.336	-2.342	-2.346	-2.350	-2.351	-2.350	-2.346	-2.340	-2.334	-2.324	-2.314	-2.300	-2.286	-2.270	-2.252	-2.234	-2.215	-2.192	-2.170	-2.148	-2.124	-2.099	-2.074	-2.049	-2.021	-1.996	-1.970	-1.944	-1.918	-1.891	-1.868	-1.842	-1.818	-1.795	-1.772	-1.751	-1.730	-1.711	-1.692	-1.676	-1.660	-1.646	-1.634	-1.622	-1.612	-1.604	-1.598	-1.592	-1.589	-1.588	-1.588	-1.588	-1.590	-1.595	-1.600	-1.606	-1.614	-1.624	-1.634	-1.646	-1.658	-1.671	-1.685	-1.699	-1.714	-1.730	-1.746	-1.761	-1.778	-1.794	-1.810	-1.826	-1.842	-1.856	-1.871	-1.885	-1.898	-1.910	-1.921	-1.931	-1.941	-1.949	-1.955	-1.960	-1.964	-1.966	-1.966	-1.965	-1.964	-1.959	-1.952	-1.944	-1.935	-1.922	-1.909	-1.894	-1.876	-1.856	-1.835	-1.812	-1.789	-1.762	-1.734	-1.704	-1.671	-1.638	-1.602	-1.568	-1.529	-1.491	-1.451	-1.410	-1.369	-1.326	-1.282	-1.238	-1.194	-1.148	-1.102	-1.058	-1.012	-0.965	-0.921	-0.875	-0.831	-0.788	-0.744	-0.701	-0.659	-0.619	-0.579	-0.541	-0.504	-0.469	-0.435	-0.402	-0.372	-0.344	-0.318	-0.292	-0.269	-0.249	-0.230	-0.214	-0.200	-0.188	-0.178	-0.170	-0.162	-0.160	-0.158	-0.159	-0.161	-0.164	-0.170	-0.178	-0.189	-0.199	-0.210	-0.225	-0.240	-0.255	-0.272	-0.290	-0.308	-0.328	-0.348	-0.366	-0.386	-0.405	-0.426	-0.445	-0.465	-0.482	-0.500	-0.516	-0.532	-0.548	-0.561	-0.574	-0.585	-0.595	-0.602	-0.609	-0.614	-0.618	-0.620	-0.620	-0.618	-0.615	-0.610	-0.604	-0.595	-0.584	-0.571	-0.558	-0.542	-0.526	-0.507	-0.489	-0.469	-0.448	-0.424	-0.401	-0.376	-0.351	-0.326	-0.302	-0.278	-0.251	-0.225	-0.200	-0.176	-0.152	-0.130	-0.108	-0.086	-0.066	-0.049	-0.031	-0.016	-0.002	0.010	0.019	0.029	0.034	0.038	0.039	0.039	0.035	0.030	0.021	0.011	0.000	-0.015	-0.035	-0.054	-0.076	-0.101	-0.128	-0.158	-0.188	-0.221	-0.255	-0.294	-0.332	-0.371	-0.412	-0.455	-0.499	-0.544	-0.589	-0.635	-0.681	-0.729	-0.775	-0.822	-0.869	-0.915	-0.961	-1.006	-1.050	-1.094	-1.135	-1.176	-1.215	-1.254	-1.289	-1.322	-1.354	-1.384	-1.411	-1.436	-1.459	-1.480	-1.498	-1.512	-1.525	-1.534	-1.541	-1.546	-1.546	-1.545	-1.541	-1.535	-1.525	-1.512	-1.499	-1.481	-1.462	-1.440	-1.418	-1.391	-1.362	-1.332	-1.302	-1.269	-1.235	-1.199	-1.162	-1.124	-1.086	-1.045	-1.006	-0.966	-0.925	-0.885	-0.845	-0.804	-0.765	-0.725	-0.689	-0.651	-0.615	-0.579	-0.546	-0.514	-0.482	-0.455	-0.428	-0.402	-0.379	-0.358	-0.338	-0.320	-0.305	-0.291	-0.280	-0.271	-0.264	-0.260	-0.258	-0.258	-0.259	-0.264	-0.270	-0.279	-0.289	-0.301	-0.314	-0.330	-0.346	-0.365	-0.386	-0.408	-0.431	-0.454	-0.479	-0.506	-0.532	-0.560	-0.588	-0.618	-0.646	-0.676	-0.705	-0.735	-0.766	-0.795	-0.825	-0.855	-0.884	-0.911	-0.940	-0.968	-0.996	-1.022	-1.048	-1.074	-1.099	-1.122	-1.146	-1.168	-1.190	-1.211	-1.231	-1.250	-1.269	-1.286	-1.304	-1.320	-1.336	-1.350	-1.365	-1.379	-1.392	-1.405	-1.418	-1.430	-1.442	-1.454	-1.465	-1.476	-1.488	-1.500	-1.510	-1.522	-1.532	-1.544	-1.556	-1.568	-1.579	-1.591	-1.604	-1.616	-1.630	-1.642	-1.656	-1.670	-1.685	-1.699	-1.714	-1.730	-1.744	-1.760	-1.776	-1.792	-1.808	-1.824	-1.841	-1.856	-1.874	-1.889	-1.906	-1.921	-1.938	-1.952	-1.968	-1.981	-1.995	-2.007	-2.019	-2.030	-2.040	-2.050	-2.058	-2.065	-2.071	-2.075	-2.079	-2.080	-2.081	-2.080	-2.079	-2.074	-2.070	-2.062	-2.055	-2.044	-2.033	-2.020	-2.005	-1.989	-1.971	-1.951	-1.931	-1.908	-1.884	-1.859	-1.831	-1.804	-1.774	-1.744	-1.711	-1.678	-1.644	-1.610	-1.574	-1.536	-1.500	-1.462	-1.422	-1.384	-1.345	-1.305	-1.265	-1.226	-1.186	-1.145	-1.106	-1.066	-1.028	-0.988	-0.950	-0.912	-0.876	-0.839	-0.804	-0.769	-0.734	-0.702	-0.670	-0.639	-0.609	-0.580	-0.551	-0.525	-0.500	-0.476	-0.454	-0.432	-0.411	-0.392	-0.375	-0.358	-0.342	-0.328	-0.315	-0.302	-0.294	-0.284	-0.275	-0.268	-0.261	-0.256	-0.252	-0.250	-0.248	-0.245	-0.245	-0.245	-0.246	-0.248	-0.250	-0.252	-0.256	-0.261	-0.266	-0.272	-0.278	-0.285	-0.291	-0.299	-0.306	-0.314	-0.324	-0.332	-0.341	-0.351	-0.361	-0.371	-0.381	-0.394	-0.404	-0.416	-0.429	-0.440	-0.452	-0.466	-0.480	-0.494	-0.507	-0.521	-0.535	-0.550	-0.565	-0.580	-0.595	-0.611	-0.628	-0.642	-0.659	-0.675	-0.691	-0.709	-0.725	-0.741	-0.759	-0.775	-0.792	-0.809	-0.825	-0.842	-0.858	-0.874	-0.890	-0.905	-0.920	-0.935	-0.950	-0.964	-0.978	-0.990	-1.002	-1.014	-1.025	-1.035	-1.044	-1.052	-1.060	-1.066	-1.072	-1.078	-1.080	-1.084	-1.085	-1.086	-1.085	-1.084	-1.081	-1.078	-1.074	-1.069	-1.062	-1.055	-1.046	-1.038	-1.026	-1.016	-1.005	-0.992	-0.979	-0.965	-0.950	-0.935	-0.919	-0.905	-0.888	-0.871	-0.854	-0.836	-0.820	-0.802	-0.785	-0.769	-0.751	-0.735	-0.718	-0.702	-0.686	-0.671	-0.656	-0.641	-0.628	-0.614	-0.601	-0.589	-0.578	-0.566	-0.556	-0.548	-0.539	-0.529	-0.522	-0.516	-0.510	-0.505	-0.500	-0.496	-0.494	-0.491	-0.489	-0.486	-0.486	-0.485	-0.485	-0.485	-0.486	-0.486	-0.488	-0.489	-0.490	-0.491	-0.491	-0.492	-0.494	-0.496	-0.496	-0.496	-0.498	-0.498	-0.496	-0.496	-0.495	-0.494	-0.491	-0.489	-0.485	-0.481	-0.476	-0.471	-0.465	-0.459	-0.450	-0.441	-0.432	-0.422	-0.412	-0.400	-0.388	-0.374	-0.360	-0.345	-0.329	-0.312	-0.295	-0.278	-0.259	-0.239	-0.218	-0.196	-0.175	-0.152	-0.129	-0.104	-0.080	-0.055	-0.030	-0.004	0.024	0.050	0.078	0.104	0.131	0.160	0.188	0.215	0.244	0.271	0.299	0.326	0.354	0.381	0.408	0.434	0.460	0.485	0.510	0.534	0.558	0.580	0.601	0.622	0.642	0.662	0.680	0.698	0.714	0.730	0.744	0.756	0.769	0.780	0.790	0.798	0.805	0.812	0.818	0.821	0.824	0.825	0.826	0.824	0.822	0.820	0.816	0.811	0.805	0.798	0.790	0.780	0.770	0.760	0.748	0.736	0.722	0.709	0.695	0.680	0.665	0.649	0.632	0.615	0.599	0.581	0.564	0.546	0.528	0.510	0.491	0.474	0.455	0.438	0.419	0.400	0.382	0.365	0.348	0.329	0.312	0.295	0.279	0.261	0.246	0.231	0.216	0.201	0.188	0.172	0.160	0.146	0.134	0.121	0.110	0.099	0.088	0.078	0.068	0.059	0.051	0.041	0.034	0.028	0.020	0.014	0.008	0.002	-0.002	-0.008	-0.011	-0.016	-0.019	-0.021	-0.024	-0.028	-0.029	-0.030	-0.031	-0.032	-0.034	-0.035	-0.034	-0.035	-0.034	-0.034	-0.032	-0.032	-0.031	-0.030	-0.029	-0.028	-0.026	-0.025	-0.022	-0.021	-0.019	-0.018	-0.015	-0.012	-0.011	-0.009	-0.006	-0.005	-0.004	-0.001	0.000	0.001	0.004	0.006	0.006	0.008	0.009	0.010	0.010	0.011	0.011	0.012	0.011	0.011	0.011	0.010	0.009	0.008	0.005	0.005	0.001	-0.001	-0.002	-0.006	-0.010	-0.012	-0.016	-0.020	-0.025	-0.030	-0.034	-0.040	-0.045	-0.050	-0.056	-0.061	-0.068	-0.074	-0.080	-0.086	-0.092	-0.099	-0.105	-0.111	-0.118	-0.124	-0.130	-0.135	-0.142	-0.148	-0.152	-0.159	-0.164	-0.168	-0.172	-0.176	-0.179	-0.181	-0.185	-0.186	-0.189	-0.191	-0.191	-0.191	-0.190	-0.190	-0.189	-0.186	-0.184	-0.180	-0.176	-0.171	-0.166	-0.161	-0.154	-0.149	-0.140	-0.132	-0.124	-0.115	-0.105	-0.095	-0.086	-0.075	-0.064	-0.054	-0.042	-0.031	-0.020	-0.009	0.002	0.014	0.025	0.036	0.048	0.058	0.069	0.079	0.089	0.098	0.106	0.114	0.122	0.129	0.135	0.140	0.145	0.149	0.151	0.154	0.156	0.156	0.156	0.155	0.152	0.150	0.145	0.140	0.135	0.128	0.119	0.111	0.100	0.090	0.079	0.065	0.052	0.039	0.024	0.008	-0.009	-0.025	-0.042	-0.060	-0.079	-0.099	-0.118	-0.138	-0.158	-0.179	-0.199	-0.219	-0.240	-0.260	-0.281	-0.301	-0.321	-0.342	-0.362	-0.381	-0.400	-0.419	-0.438	-0.455	-0.471	-0.488	-0.504	-0.518	-0.531	-0.544	-0.556	-0.566	-0.575	-0.584	-0.592	-0.598	-0.602	-0.608	-0.610	-0.611	-0.611	-0.611	-0.608	-0.604	-0.599	-0.591	-0.584	-0.575	-0.564	-0.551	-0.539	-0.524	-0.507	-0.491	-0.472	-0.452	-0.431	-0.410	-0.388	-0.362	-0.339	-0.312	-0.288	-0.260	-0.231	-0.204	-0.175	-0.144	-0.114	-0.082	-0.051	-0.021	0.011	0.042	0.075	0.106	0.138	0.169	0.200	0.231	0.261	0.290	0.320	0.349	0.376	0.404	0.429	0.455	0.479	0.502	0.525	0.546	0.566	0.586	0.604	0.620	0.636	0.651	0.664	0.675	0.686	0.696	0.704	0.711	0.716	0.721	0.724	0.726	0.728	0.726	0.725	0.721	0.718	0.712	0.706	0.700	0.691	0.682	0.672	0.662	0.651	0.640	0.626	0.614	0.601	0.588	0.574	0.560	0.544	0.530	0.515	0.500	0.484	0.469	0.455	0.440	0.425	0.409	0.395	0.381	0.366	0.351	0.339	0.325	0.311	0.298	0.285	0.272	0.261	0.249	0.238	0.226	0.215	0.205	0.195	0.185	0.175	0.166	0.156	0.148	0.139	0.131	0.124	0.118	0.109	0.102	0.096	0.090	0.084	0.080	0.074	0.070	0.068	0.062	0.061	0.058	0.056	0.054	0.054	0.052	0.054	0.055	0.056	0.060	0.064	0.068	0.074	0.080	0.086	0.094	0.102	0.114	0.124	0.135	0.149	0.162	0.178	0.192	0.210	0.228	0.246	0.266	0.288	0.310	0.332	0.356	0.381	0.406	0.432	0.460	0.486	0.516	0.545	0.572	0.604	0.634	0.662	0.694	0.724	0.754	0.785	0.814	0.844	0.872	0.904	0.931	0.959	0.988	1.015	1.040	1.065	1.089	1.111	1.134	1.154	1.174	1.192	1.209	1.224	1.238	1.250	1.260	1.269	1.276	1.281	1.285	1.288	1.288	1.288	1.284	1.280	1.274	1.266	1.256	1.245	1.232	1.219	1.204	1.188	1.169	1.149	1.129	1.108	1.084	1.060	1.034	1.009	0.981	0.954	0.925	0.895	0.865	0.835	0.802	0.772	0.741	0.709	0.678	0.646	0.614	0.582	0.550	0.519	0.489	0.459	0.428	0.399	0.370	0.342	0.315	0.288	0.262	0.238	0.214	0.191	0.170	0.149	0.129	0.111	0.094	0.079	0.064	0.050	0.039	0.028	0.020	0.011	0.005	0.001	-0.001	-0.004	-0.005	-0.004	-0.001	0.002	0.008	0.015	0.022	0.032	0.042	0.055	0.069	0.082	0.099	0.115	0.134	0.152	0.172	0.194	0.215	0.239	0.262	0.286	0.312	0.338	0.365	0.391	0.419	0.448	0.476	0.505	0.534	0.564	0.594	0.622	0.652	0.681	0.710	0.740	0.768	0.798	0.825	0.852	0.880	0.908	0.932	0.959	0.984	1.009	1.032	1.055	1.078	1.100	1.119	1.139	1.158	1.176	1.192	1.209	1.222	1.238	1.251	1.262	1.272	1.284	1.291	1.301	1.308	1.314	1.319	1.324	1.328	1.330	1.334	1.335	1.336	1.336	1.335	1.335	1.332	1.331	1.329	1.328	1.324	1.320	1.318	1.314	1.311	1.308	1.302	1.300	1.296	1.292	1.290	1.288	1.285	1.284	1.281	1.280	1.280	1.280	1.280	1.281	1.282	1.284	1.288	1.290	1.294	1.298	1.301	1.308	1.312	1.319	1.326	1.334	1.340	1.349	1.358	1.366	1.375	1.384	1.395	1.404	1.414	1.424	1.435	1.444	1.455	1.464	1.475	1.485	1.494	1.502	1.512	1.520	1.529	1.538	1.545	1.551	1.558	1.564	1.569	1.574	1.578	1.581	1.584	1.585	1.586	1.586	1.586	1.585	1.582	1.580	1.578	1.574	1.569	1.564	1.556	1.550	1.542	1.534	1.524	1.515	1.504	1.494	1.481	1.470	1.456	1.444	1.429	1.415	1.399	1.382	1.366	1.349	1.332	1.314	1.296	1.278	1.259	1.240	1.219	1.199	1.179	1.158	1.136	1.115	1.092	1.070	1.048	1.024	1.001	0.979	0.954	0.931	0.908	0.882	0.858	0.834	0.809	0.785	0.760	0.735	0.710	0.685	0.661	0.636	0.612	0.589	0.565	0.541	0.518	0.496	0.474	0.451	0.431	0.411	0.391	0.374	0.356	0.339	0.324	0.310	0.298	0.286	0.276	0.266	0.259	0.254	0.249	0.246	0.246	0.248	0.250	0.256	0.261	0.271	0.281	0.294	0.308	0.324	0.342	0.362	0.385	0.409	0.434	0.460	0.489	0.519	0.551	0.585	0.620	0.656	0.692	0.730	0.770	0.810	0.850	0.891	0.931	0.972	1.014	1.056	1.098	1.136	1.176	1.216	1.255	1.292	1.329	1.365	1.398	1.430	1.461	1.490	1.516	1.541	1.564	1.584	1.604	1.620	1.634	1.645	1.654	1.660	1.665	1.666	1.666	1.664	1.658	1.650	1.640	1.629	1.615	1.598	1.580	1.560	1.538	1.514	1.489	1.462	1.434	1.405	1.375	1.342	1.311	1.279	1.245	1.210	1.176	1.142	1.106	1.072	1.038	1.002	0.970	0.935	0.902	0.870	0.838	0.806	0.776	0.746	0.716	0.688	0.660	0.634	0.608	0.582	0.558	0.535	0.514	0.491	0.470	0.450	0.431	0.412	0.395	0.378	0.360	0.344	0.329	0.312	0.296	0.282	0.266	0.252	0.238	0.222	0.208	0.194	0.179	0.164	0.149	0.132	0.118	0.102	0.086	0.070	0.054	0.038	0.021	0.005	-0.012	-0.029	-0.046	-0.062	-0.080	-0.096	-0.114	-0.129	-0.145	-0.161	-0.176	-0.190	-0.202	-0.218	-0.229	-0.241	-0.250	-0.260	-0.268	-0.276	-0.281	-0.286	-0.289	-0.290	-0.290	-0.289	-0.286	-0.280	-0.274	-0.268	-0.256	-0.245	-0.231	-0.216	-0.199	-0.180	-0.159	-0.138	-0.112	-0.086	-0.059	-0.030	0.001	0.034	0.066	0.102	0.139	0.176	0.214	0.254	0.295	0.335	0.379	0.421	0.465	0.509	0.552	0.598	0.641	0.686	0.731	0.775	0.819	0.862	0.906	0.949	0.990	1.030	1.070	1.109	1.146	1.184	1.219	1.252	1.284	1.315	1.345	1.372	1.398	1.421	1.444	1.464	1.484	1.500	1.515	1.529	1.539	1.550	1.556	1.561	1.565	1.566	1.566	1.565	1.560	1.555	1.548	1.538	1.526	1.515	1.500	1.485	1.469	1.450	1.430	1.410	1.389	1.365	1.341	1.316	1.291	1.264	1.238	1.210	1.182	1.154	1.125	1.096	1.066	1.038	1.009	0.980	0.950	0.921	0.892	0.866	0.839	0.812	0.788	0.762	0.739	0.715	0.692	0.672	0.651	0.634	0.615	0.599	0.584	0.570	0.558	0.545	0.535	0.526	0.519	0.512	0.507	0.502	0.501	0.500	0.500	0.500	0.502	0.506	0.510	0.515	0.521	0.528	0.535	0.542	0.551	0.560	0.570	0.580	0.591	0.602	0.614	0.625	0.635	0.648	0.659	0.668	0.679	0.689	0.699	0.708	0.718	0.726	0.734	0.741	0.746	0.752	0.759	0.761	0.765	0.769	0.771	0.772	0.772	0.772	0.772	0.771	0.769	0.766	0.762	0.758	0.754	0.749	0.742	0.739	0.732	0.726	0.720	0.714	0.708	0.701	0.696	0.690	0.685	0.680	0.675	0.670	0.666	0.664	0.661	0.660	0.659	0.659	0.659	0.660	0.662	0.666	0.670	0.675	0.682	0.689	0.696	0.706	0.718	0.729	0.741	0.754	0.769	0.784	0.799	0.816	0.834	0.852	0.872	0.891	0.911	0.932	0.954	0.975	0.998	1.020	1.042	1.065	1.089	1.110	1.132	1.156	1.178	1.199	1.220	1.241	1.260	1.280	1.299	1.316	1.335	1.350	1.366	1.380	1.394	1.406	1.418	1.429	1.438	1.445	1.451	1.456	1.461	1.465	1.466	1.468	1.466	1.464	1.460	1.456	1.450	1.442	1.435	1.426	1.416	1.405	1.392	1.379	1.365	1.350	1.335	1.318	1.301	1.282	1.264	1.245	1.225	1.205	1.184	1.164	1.142	1.121	1.100	1.078	1.056	1.034	1.011	0.989	0.968	0.945	0.924	0.902	0.880	0.859	0.839	0.818	0.798	0.778	0.756	0.739	0.719	0.701	0.684	0.668	0.651	0.634	0.619	0.604	0.590	0.576	0.562	0.551	0.539	0.528	0.518	0.507	0.500	0.492	0.484	0.479	0.471	0.466	0.462	0.459	0.455	0.454	0.452	0.451	0.451	0.452	0.454	0.456	0.459	0.462	0.466	0.471	0.476	0.482	0.490	0.496	0.505	0.514	0.522	0.531	0.541	0.551	0.561	0.572	0.585	0.596	0.609	0.621	0.634	0.646	0.659	0.671	0.685	0.699	0.712	0.725	0.740	0.754	0.768	0.781	0.795	0.809	0.822	0.838	0.852	0.866	0.880	0.895	0.910	0.925	0.940	0.956	0.971	0.988	1.004	1.020	1.038	1.055	1.072	1.091	1.111	1.130	1.150	1.172	1.194	1.216	1.239	1.264	1.289	1.315	1.341	1.369	1.398	1.426	1.458	1.489	1.521	1.554	1.589	1.622	1.658	1.695	1.731	1.770	1.808	1.845	1.885	1.925	1.964	2.004	2.044	2.084	2.124	2.164	2.202	2.240	2.279	2.316	2.352	2.388	2.422	2.455	2.488	2.518	2.546	2.574	2.599	2.624	2.646	2.665	2.682	2.699	2.712	2.724	2.731	2.739	2.741	2.744	2.742	2.740	2.732	2.725	2.714	2.701	2.686	2.669	2.649	2.628	2.602	2.578	2.550	2.520	2.490	2.458	2.424	2.389	2.352	2.316	2.279	2.240	2.201	2.164	2.124	2.085	2.046	2.006	1.970	1.932	1.895	1.860	1.825	1.792	1.761	1.730	1.700	1.674	1.649	1.625	1.605	1.584	1.568	1.552	1.539	1.529	1.520	1.515	1.511	1.510	1.511	1.515	1.520	1.529	1.539	1.551	1.565	1.582	1.600	1.620	1.642	1.665	1.690	1.716	1.744	1.771	1.801	1.832	1.862	1.894	1.926	1.959	1.991	2.024	2.056	2.088	2.119	2.150	2.180	2.210	2.239	2.266	2.291	2.316	2.340	2.361	2.382	2.401	2.418	2.432	2.446	2.458	2.465	2.472	2.478	2.480	2.480	2.478	2.474	2.468	2.459	2.448	2.434	2.420	2.402	2.384	2.361	2.339	2.314	2.286	2.259	2.229	2.198	2.165	2.130	2.094	2.058	2.021	1.982	1.944	1.902	1.862	1.821	1.781	1.740	1.699	1.658	1.618	1.576	1.535	1.496	1.456	1.419	1.382	1.345	1.310	1.275	1.242	1.211	1.180	1.151	1.124	1.096	1.072	1.050	1.029	1.009	0.990	0.972	0.958	0.945	0.932	0.921	0.912	0.905	0.900	0.895	0.891	0.890	0.889	0.889	0.890	0.894	0.898	0.902	0.908	0.912	0.920	0.928	0.934	0.942	0.951	0.959	0.969	0.978	0.986	0.994	1.001	1.010	1.018	1.025	1.032	1.039	1.044	1.050	1.054	1.058	1.061	1.064	1.064	1.066	1.065	1.064	1.062	1.059	1.056	1.051	1.045	1.040	1.034	1.024	1.016	1.006	0.995	0.984	0.972	0.959	0.945	0.931	0.916	0.900	0.884	0.868	0.849	0.832	0.814	0.795	0.775	0.755	0.735	0.714	0.694	0.672	0.650	0.629	0.606	0.585	0.562	0.540	0.516	0.494	0.470	0.448	0.424	0.401	0.378	0.354	0.331	0.308	0.285	0.261	0.239	0.215	0.192	0.170	0.146	0.125	0.104	0.081	0.059	0.038	0.016	-0.006	-0.028	-0.049	-0.070	-0.090	-0.111	-0.131	-0.152	-0.172	-0.192	-0.212	-0.231	-0.251	-0.271	-0.290	-0.310	-0.329	-0.348	-0.366	-0.385	-0.404	-0.424	-0.441	-0.461	-0.480	-0.498	-0.518	-0.535	-0.556	-0.575	-0.594	-0.614	-0.635	-0.654	-0.675	-0.696	-0.718	-0.738	-0.760	-0.780	-0.802	-0.824	-0.846	-0.869	-0.891	-0.914	-0.936	-0.959	-0.981	-1.004	-1.028	-1.050	-1.072	-1.096	-1.118	-1.140	-1.161	-1.182	-1.205	-1.225	-1.245	-1.265	-1.282	-1.301	-1.319	-1.335	-1.351	-1.366	-1.381	-1.394	-1.405	-1.415	-1.426	-1.434	-1.441	-1.448	-1.452	-1.456	-1.459	-1.460	-1.459	-1.458	-1.454	-1.451	-1.445	-1.438	-1.430	-1.421	-1.410	-1.400	-1.388	-1.374	-1.359	-1.344	-1.328	-1.310	-1.292	-1.275	-1.255	-1.236	-1.215	-1.195	-1.174	-1.154	-1.132	-1.111	-1.091	-1.070	-1.050	-1.029	-1.009	-0.989	-0.969	-0.950	-0.932	-0.915	-0.898	-0.881	-0.866	-0.851	-0.836	-0.824	-0.812	-0.801	-0.790	-0.780	-0.771	-0.762	-0.756	-0.750	-0.744	-0.740	-0.736	-0.732	-0.731	-0.730	-0.729	-0.729	-0.729	-0.730	-0.731	-0.734	-0.736	-0.739	-0.742	-0.745	-0.749	-0.752	-0.758	-0.761	-0.765	-0.770	-0.774	-0.778	-0.782	-0.786	-0.789	-0.792	-0.795	-0.799	-0.801	-0.802	-0.805	-0.806	-0.809	-0.809	-0.809	-0.809	-0.809	-0.809	-0.806	-0.805	-0.802	-0.801	-0.799	-0.795	-0.791	-0.788	-0.784	-0.780	-0.775	-0.770	-0.765	-0.760	-0.754	-0.749	-0.741	-0.735	-0.729	-0.721	-0.716	-0.710	-0.702	-0.695	-0.689	-0.682	-0.675	-0.669	-0.662	-0.655	-0.649	-0.642	-0.636	-0.630	-0.624	-0.618	-0.614	-0.608	-0.602	-0.598	-0.595	-0.591	-0.588	-0.584	-0.581	-0.579	-0.578	-0.576	-0.575	-0.575	-0.576	-0.578	-0.579	-0.582	-0.585	-0.589	-0.594	-0.601	-0.606	-0.615	-0.624	-0.632	-0.644	-0.654	-0.666	-0.680	-0.692	-0.709	-0.725	-0.741	-0.760	-0.778	-0.796	-0.818	-0.838	-0.860	-0.882	-0.904	-0.928	-0.952	-0.976	-1.001	-1.025	-1.051	-1.076	-1.101	-1.128	-1.152	-1.178	-1.201	-1.226	-1.250	-1.274	-1.295	-1.318	-1.339	-1.358	-1.376	-1.394	-1.410	-1.425	-1.439	-1.450	-1.461	-1.469	-1.476	-1.482	-1.485	-1.488	-1.488	-1.486	-1.482	-1.478	-1.470	-1.461	-1.450	-1.439	-1.424	-1.409	-1.390	-1.371	-1.351	-1.330	-1.308	-1.284	-1.259	-1.234	-1.208	-1.181	-1.154	-1.126	-1.098	-1.070	-1.042	-1.014	-0.988	-0.960	-0.935	-0.910	-0.886	-0.864	-0.841	-0.821	-0.805	-0.789	-0.775	-0.761	-0.751	-0.744	-0.738	-0.736	-0.735	-0.738	-0.742	-0.750	-0.761	-0.775	-0.791	-0.810	-0.832	-0.858	-0.886	-0.916	-0.951	-0.988	-1.026	-1.068	-1.114	-1.160	-1.209	-1.261	-1.315	-1.371	-1.429	-1.489	-1.549	-1.611	-1.675	-1.738	-1.804	-1.870	-1.935	-2.001	-2.069	-2.135	-2.201	-2.268	-2.332	-2.396	-2.460	-2.522	-2.584	-2.642	-2.700	-2.756	-2.809	-2.861	-2.910	-2.956	-3.001	-3.042	-3.081	-3.118	-3.151	-3.181	-3.208	-3.231	-3.251	-3.269	-3.282	-3.294	-3.301	-3.305	-3.306	-3.305	-3.299	-3.290	-3.280	-3.264	-3.246	-3.226	-3.204	-3.178	-3.149	-3.119	-3.084	-3.049	-3.011	-2.971	-2.929	-2.885	-2.839	-2.791	-2.742	-2.691	-2.640	-2.586	-2.534	-2.478	-2.421	-2.366	-2.308	-2.250	-2.191	-2.134	-2.075	-2.015	-1.956	-1.898	-1.838	-1.779	-1.721	-1.662	-1.604	-1.546	-1.490	-1.434	-1.378	-1.321	-1.266	-1.211	-1.159	-1.106	-1.054	-1.002	-0.952	-0.901	-0.854	-0.805	-0.759	-0.712	-0.666	-0.622	-0.579	-0.535	-0.494	-0.455	-0.415	-0.378	-0.339	-0.304	-0.268	-0.234	-0.201	-0.170	-0.140	-0.110	-0.081	-0.054	-0.029	-0.004	0.020	0.041	0.062	0.081	0.100	0.118	0.134	0.148	0.161	0.174	0.184	0.194	0.202	0.209	0.215	0.220	0.224	0.226	0.228	0.229	0.229	0.228	0.225	0.222	0.219	0.214	0.209	0.204	0.198	0.190	0.184	0.176	0.169	0.161	0.154	0.145	0.138	0.130	0.124	0.118	0.110	0.105	0.099	0.094	0.090	0.086	0.085	0.082	0.082	0.084	0.085	0.088	0.091	0.096	0.102	0.110	0.119	0.129	0.139	0.151	0.164	0.178	0.192	0.210	0.228	0.245	0.264	0.285	0.306	0.328	0.350	0.372	0.398	0.421	0.445	0.470	0.495	0.520	0.545	0.571	0.596	0.620	0.645	0.670	0.694	0.718	0.741	0.764	0.785	0.808	0.828	0.848	0.866	0.884	0.901	0.919	0.934	0.949	0.962	0.975	0.989	1.000	1.011	1.021	1.031	1.039	1.048	1.055	1.062	1.070	1.076	1.082	1.089	1.094	1.100	1.108	1.114	1.119	1.125	1.132	1.140	1.148	1.156	1.165	1.175	1.185	1.196	1.208	1.220	1.234	1.249	1.264	1.280	1.296	1.315	1.334	1.354	1.374	1.395	1.418	1.441	1.464	1.489	1.514	1.538	1.565	1.590	1.616	1.644	1.670	1.698	1.725	1.751	1.778	1.805	1.830	1.856	1.882	1.906	1.930	1.954	1.975	1.996	2.018	2.036	2.054	2.070	2.085	2.099	2.112	2.122	2.134	2.141	2.149	2.154	2.158	2.159	2.159	2.158	2.155	2.149	2.144	2.135	2.126	2.115	2.101	2.088	2.071	2.054	2.036	2.016	1.994	1.970	1.945	1.920	1.894	1.865	1.835	1.806	1.774	1.742	1.709	1.675	1.640	1.604	1.568	1.532	1.494	1.455	1.416	1.378	1.338	1.298	1.258	1.216	1.175	1.134	1.091	1.050	1.006	0.965	0.922	0.879	0.836	0.792	0.750	0.708	0.664	0.620	0.575	0.531	0.488	0.444	0.399	0.355	0.310	0.266	0.221	0.175	0.131	0.086	0.040	-0.005	-0.051	-0.096	-0.142	-0.189	-0.235	-0.284	-0.329	-0.376	-0.424	-0.472	-0.520	-0.566	-0.615	-0.662	-0.710	-0.758	-0.806	-0.854	-0.900	-0.948	-0.995	-1.042	-1.089	-1.134	-1.180	-1.225	-1.270	-1.314	-1.358	-1.400	-1.440	-1.480	-1.520	-1.558	-1.595	-1.630	-1.665	-1.699	-1.730	-1.760	-1.788	-1.814	-1.840	-1.862	-1.884	-1.904	-1.922	-1.938	-1.952	-1.962	-1.972	-1.981	-1.988	-1.992	-1.995	-1.996	-1.995	-1.992	-1.988	-1.981	-1.974	-1.964	-1.954	-1.941	-1.928	-1.914	-1.898	-1.880	-1.862	-1.844	-1.824	-1.805	-1.784	-1.764	-1.741	-1.721	-1.700	-1.679	-1.658	-1.636	-1.615	-1.595	-1.576	-1.559	-1.540	-1.522	-1.506	-1.491	-1.476	-1.464	-1.451	-1.441	-1.432	-1.424	-1.416	-1.411	-1.408	-1.404	-1.402	-1.402	-1.402	-1.405	-1.408	-1.412	-1.419	-1.425	-1.431	-1.440	-1.449	-1.460	-1.470	-1.481	-1.492	-1.505	-1.518	-1.530	-1.541	-1.555	-1.568	-1.580	-1.591	-1.601	-1.612	-1.624	-1.632	-1.641	-1.649	-1.656	-1.660	-1.666	-1.669	-1.671	-1.671	-1.670	-1.668	-1.665	-1.659	-1.651	-1.641	-1.631	-1.619	-1.605	-1.590	-1.572	-1.551	-1.530	-1.508	-1.482	-1.456	-1.429	-1.399	-1.368	-1.334	-1.301	-1.265	-1.228	-1.189	-1.150	-1.110	-1.068	-1.025	-0.982	-0.939	-0.895	-0.849	-0.805	-0.759	-0.714	-0.668	-0.622	-0.576	-0.531	-0.488	-0.442	-0.399	-0.356	-0.315	-0.274	-0.235	-0.196	-0.159	-0.122	-0.089	-0.056	-0.025	0.004	0.031	0.056	0.080	0.101	0.121	0.139	0.154	0.168	0.178	0.186	0.192	0.199	0.201	0.202	0.200	0.199	0.194	0.186	0.179	0.169	0.158	0.144	0.130	0.115	0.099	0.082	0.064	0.045	0.026	0.006	-0.012	-0.034	-0.054	-0.072	-0.092	-0.112	-0.131	-0.149	-0.166	-0.182	-0.198	-0.211	-0.225	-0.236	-0.246	-0.255	-0.262	-0.269	-0.272	-0.275	-0.276	-0.275	-0.272	-0.268	-0.262	-0.254	-0.244	-0.232	-0.219	-0.205	-0.189	-0.170	-0.152	-0.131	-0.110	-0.089	-0.065	-0.041	-0.016	0.009	0.035	0.061	0.086	0.112	0.138	0.164	0.189	0.212	0.235	0.258	0.279	0.299	0.318	0.335	0.350	0.365	0.378	0.388	0.396	0.402	0.406	0.408	0.408	0.405	0.399	0.392	0.382	0.370	0.355	0.338	0.319	0.296	0.272	0.246	0.219	0.188	0.155	0.122	0.086	0.049	0.011	-0.030	-0.070	-0.112	-0.155	-0.199	-0.242	-0.288	-0.332	-0.376	-0.422	-0.466	-0.510	-0.554	-0.595	-0.638	-0.678	-0.718	-0.755	-0.792	-0.828	-0.860	-0.891	-0.921	-0.949	-0.974	-0.998	-1.019	-1.036	-1.052	-1.066	-1.076	-1.085	-1.090	-1.094	-1.095	-1.092	-1.088	-1.081	-1.072	-1.060	-1.045	-1.030	-1.012	-0.991	-0.970	-0.945	-0.920	-0.892	-0.864	-0.834	-0.802	-0.770	-0.736	-0.701	-0.668	-0.631	-0.595	-0.559	-0.524	-0.488	-0.451	-0.416	-0.382	-0.348	-0.314	-0.281	-0.249	-0.219	-0.190	-0.162	-0.136	-0.111	-0.088	-0.066	-0.046	-0.029	-0.012	0.002	0.015	0.026	0.035	0.041	0.046	0.049	0.050	0.049	0.046	0.042	0.035	0.026	0.018	0.005	-0.008	-0.022	-0.039	-0.056	-0.074	-0.095	-0.115	-0.138	-0.161	-0.185	-0.209	-0.234	-0.260	-0.286	-0.312	-0.339	-0.365	-0.392	-0.419	-0.445	-0.472	-0.498	-0.525	-0.550	-0.576	-0.600	-0.625	-0.649	-0.672	-0.696	-0.718	-0.740	-0.761	-0.781	-0.801	-0.820	-0.840	-0.859	-0.875	-0.892	-0.909	-0.925	-0.940	-0.955	-0.969	-0.984	-0.998	-1.011	-1.024	-1.038	-1.050	-1.062	-1.076	-1.089	-1.102	-1.116	-1.130	-1.144	-1.156	-1.171	-1.185	-1.200	-1.214	-1.230	-1.245	-1.261	-1.278	-1.295	-1.311	-1.328	-1.346	-1.364	-1.382	-1.401	-1.420	-1.438	-1.458	-1.476	-1.496	-1.515	-1.534	-1.554	-1.572	-1.592	-1.611	-1.629	-1.648	-1.665	-1.681	-1.698	-1.712	-1.728	-1.741	-1.752	-1.765	-1.775	-1.784	-1.792	-1.799	-1.804	-1.808	-1.811	-1.811	-1.811	-1.810	-1.806	-1.801	-1.795	-1.786	-1.778	-1.765	-1.752	-1.739	-1.722	-1.705	-1.685	-1.665	-1.644	-1.620	-1.594	-1.568	-1.541	-1.512	-1.482	-1.452	-1.420	-1.388	-1.354	-1.320	-1.284	-1.248	-1.211	-1.175	-1.136	-1.098	-1.060	-1.021	-0.984	-0.945	-0.908	-0.869	-0.831	-0.792	-0.755	-0.719	-0.682	-0.646	-0.610	-0.575	-0.540	-0.507	-0.474	-0.442	-0.410	-0.380	-0.351	-0.321	-0.295	-0.269	-0.244	-0.219	-0.194	-0.171	-0.150	-0.130	-0.109	-0.091	-0.074	-0.058	-0.041	-0.026	-0.012	0.000	0.012	0.024	0.035	0.044	0.052	0.061	0.069	0.074	0.080	0.085	0.090	0.094	0.096	0.098	0.099	0.101	0.101	0.101	0.100	0.099	0.098	0.095	0.092	0.089	0.085	0.080	0.076	0.070	0.064	0.058	0.051	0.044	0.035	0.026	0.019	0.009	-0.001	-0.011	-0.022	-0.034	-0.046	-0.058	-0.070	-0.082	-0.096	-0.110	-0.124	-0.139	-0.154	-0.169	-0.185	-0.200	-0.215	-0.232	-0.249	-0.265	-0.281	-0.296	-0.314	-0.329	-0.344	-0.361	-0.375	-0.391	-0.406	-0.421	-0.435	-0.449	-0.462	-0.475	-0.488	-0.499	-0.510	-0.520	-0.529	-0.536	-0.544	-0.550	-0.556	-0.560	-0.564	-0.565	-0.568	-0.569	-0.566	-0.565	-0.562	-0.559	-0.554	-0.550	-0.542	-0.535	-0.528	-0.518	-0.506	-0.496	-0.484	-0.471	-0.458	-0.445	-0.430	-0.415	-0.400	-0.385	-0.369	-0.352	-0.336	-0.319	-0.302	-0.286	-0.269	-0.251	-0.235	-0.219	-0.202	-0.186	-0.172	-0.158	-0.142	-0.129	-0.115	-0.102	-0.090	-0.079	-0.068	-0.058	-0.048	-0.039	-0.031	-0.022	-0.018	-0.011	-0.004	0.000	0.005	0.009	0.011	0.012	0.015	0.016	0.018	0.019	0.019	0.018	0.018	0.016	0.016	0.016	0.015	0.012	0.012	0.012	0.010	0.010	0.009	0.010	0.010	0.010	0.010	0.012	0.014	0.016	0.019	0.022	0.026	0.032	0.036	0.042	0.050	0.058	0.066	0.074	0.085	0.095	0.108	0.120	0.132	0.146	0.161	0.176	0.192	0.209	0.228	0.245	0.265	0.284	0.304	0.326	0.348	0.370	0.394	0.416	0.440	0.464	0.489	0.514	0.540	0.566	0.592	0.619	0.645	0.672	0.699	0.726	0.752	0.779	0.806	0.832	0.858	0.884	0.909	0.934	0.959	0.982	1.006	1.030	1.052	1.075	1.096	1.116	1.136	1.154	1.172	1.190	1.205	1.221	1.236	1.250	1.262	1.274	1.285	1.295	1.304	1.311	1.318	1.325	1.329	1.332	1.336	1.339	1.340	1.340	1.340	1.338	1.335	1.332	1.329	1.324	1.318	1.312	1.306	1.298	1.289	1.281	1.271	1.261	1.251	1.240	1.230	1.219	1.205	1.194	1.181	1.170	1.158	1.144	1.131	1.118	1.105	1.091	1.078	1.065	1.051	1.038	1.024	1.010	0.998	0.982	0.970	0.958	0.944	0.931	0.919	0.906	0.894	0.881	0.869	0.856	0.845	0.832	0.821	0.810	0.798	0.786	0.776	0.765	0.752	0.741	0.730	0.719	0.709	0.698	0.686	0.676	0.665	0.654	0.644	0.632	0.621	0.610	0.599	0.588	0.578	0.565	0.555	0.544	0.531	0.521	0.510	0.498	0.488	0.476	0.465	0.454	0.442	0.431	0.421	0.409	0.399	0.388	0.379	0.369	0.358	0.349	0.339	0.330	0.320	0.312	0.304	0.295	0.286	0.279	0.271	0.264	0.258	0.251	0.245	0.239	0.234	0.228	0.222	0.219	0.215	0.210	0.206	0.202	0.200	0.196	0.195	0.192	0.190	0.188	0.186	0.184	0.182	0.182	0.181	0.180	0.178	0.178	0.176	0.176	0.176	0.176	0.175	0.175	0.175	0.174	0.172	0.174	0.172	0.172	0.172	0.171	0.171	0.171	0.171	0.171	0.171	0.171	0.171	0.172	0.172	0.174	0.174	0.176	0.176	0.179	0.180	0.182	0.184	0.185	0.188	0.190	0.192	0.196	0.199	0.204	0.208	0.211	0.215	0.221	0.225	0.231	0.238	0.244	0.249	0.255	0.261	0.268	0.274	0.281	0.289	0.296	0.302	0.310	0.318	0.324	0.331	0.338	0.344	0.350	0.355	0.362	0.368	0.372	0.376	0.380	0.384	0.388	0.391	0.394	0.395	0.395	0.396	0.396	0.396	0.395	0.392	0.391	0.388	0.384	0.379	0.374	0.369	0.362	0.355	0.348	0.340	0.331	0.322	0.314	0.302	0.292	0.281	0.270	0.258	0.245	0.232	0.219	0.206	0.192	0.179	0.164	0.151	0.136	0.122	0.109	0.094	0.080	0.065	0.052	0.038	0.025	0.010	-0.002	-0.015	-0.028	-0.040	-0.052	-0.064	-0.075	-0.086	-0.096	-0.105	-0.114	-0.122	-0.130	-0.138	-0.142	-0.148	-0.152	-0.156	-0.159	-0.161	-0.162	-0.164	-0.164	-0.161	-0.159	-0.155	-0.151	-0.146	-0.139	-0.131	-0.122	-0.114	-0.102	-0.091	-0.078	-0.064	-0.049	-0.034	-0.018	0.001	0.019	0.039	0.059	0.080	0.102	0.125	0.148	0.171	0.198	0.221	0.248	0.272	0.299	0.326	0.354	0.381	0.409	0.435	0.464	0.490	0.518	0.545	0.572	0.598	0.624	0.649	0.674	0.698	0.721	0.744	0.765	0.786	0.806	0.825	0.842	0.859	0.875	0.889	0.902	0.915	0.926	0.936	0.945	0.951	0.958	0.962	0.966	0.969	0.970	0.970	0.969	0.965	0.962	0.958	0.952	0.945	0.939	0.930	0.920	0.909	0.899	0.886	0.875	0.861	0.849	0.834	0.820	0.805	0.791	0.776	0.760	0.744	0.729	0.714	0.698	0.682	0.668	0.652	0.638	0.622	0.608	0.594	0.580	0.565	0.551	0.539	0.525	0.512	0.499	0.488	0.475	0.464	0.452	0.441	0.430	0.419	0.409	0.398	0.388	0.378	0.368	0.358	0.348	0.338	0.328	0.318	0.309	0.299	0.289	0.280	0.270	0.261	0.251	0.242	0.234	0.225	0.216	0.209	0.200	0.192	0.185	0.179	0.172	0.166	0.161	0.156	0.152	0.149	0.146	0.144	0.144	0.144	0.145	0.148	0.150	0.155	0.160	0.168	0.175	0.185	0.195	0.208	0.220	0.235	0.251	0.269	0.289	0.308	0.330	0.354	0.379	0.404	0.431	0.460	0.489	0.520	0.550	0.582	0.616	0.651	0.686	0.720	0.756	0.794	0.830	0.868	0.904	0.941	0.979	1.016	1.052	1.089	1.125	1.160	1.195	1.229	1.261	1.294	1.325	1.354	1.382	1.410	1.436	1.460	1.482	1.504	1.522	1.540	1.555	1.569	1.581	1.590	1.598	1.605	1.609	1.611	1.611	1.609	1.605	1.600	1.594	1.584	1.574	1.560	1.546	1.530	1.512	1.494	1.474	1.452	1.429	1.404	1.379	1.352	1.325	1.296	1.265	1.235	1.204	1.172	1.140	1.108	1.075	1.041	1.008	0.975	0.942	0.909	0.876	0.844	0.811	0.779	0.749	0.716	0.688	0.658	0.630	0.602	0.575	0.550	0.525	0.500	0.478	0.458	0.436	0.418	0.400	0.384	0.369	0.355	0.342	0.331	0.321	0.314	0.308	0.301	0.299	0.296	0.294	0.294	0.296	0.299	0.304	0.309	0.316	0.325	0.335	0.346	0.358	0.370	0.385	0.401	0.418	0.434	0.452	0.471	0.492	0.514	0.535	0.558	0.581	0.604	0.629	0.654	0.680	0.706	0.732	0.759	0.786	0.814	0.840	0.869	0.896	0.924	0.952	0.979	1.008	1.034	1.061	1.089	1.115	1.141	1.168	1.192	1.219	1.242	1.266	1.290	1.312	1.335	1.356	1.376	1.396	1.415	1.434	1.451	1.468	1.485	1.499	1.514	1.525	1.538	1.549	1.559	1.569	1.576	1.584	1.591	1.596	1.601	1.605	1.609	1.611	1.612	1.615	1.614	1.615	1.612	1.612	1.610	1.608	1.604	1.600	1.598	1.592	1.590	1.585	1.580	1.576	1.572	1.569	1.564	1.559	1.556	1.552	1.550	1.546	1.544	1.542	1.541	1.540	1.540	1.540	1.541	1.541	1.542	1.545	1.549	1.551	1.556	1.560	1.566	1.571	1.578	1.585	1.591	1.600	1.608	1.616	1.625	1.635	1.644	1.652	1.662	1.672	1.682	1.694	1.702	1.712	1.724	1.732	1.742	1.751	1.760	1.770	1.778	1.786	1.792	1.800	1.806	1.811	1.816	1.821	1.825	1.830	1.832	1.834	1.835	1.835	1.835	1.834	1.832	1.830	1.826	1.822	1.818	1.811	1.805	1.799	1.790	1.781	1.772	1.762	1.751	1.740	1.728	1.714	1.701	1.688	1.672	1.658	1.641	1.625	1.609	1.591	1.572	1.554	1.535	1.516	1.498	1.478	1.456	1.435	1.415	1.394	1.372	1.350	1.328	1.306	1.284	1.260	1.239	1.216	1.192	1.170	1.146	1.124	1.101	1.078	1.055	1.032	1.010	0.989	0.965	0.944	0.924	0.902	0.882	0.864	0.844	0.825	0.808	0.791	0.775	0.760	0.746	0.734	0.721	0.710	0.701	0.692	0.685	0.680	0.676	0.672	0.672	0.672	0.675	0.679	0.685	0.692	0.701	0.712	0.725	0.739	0.755	0.772	0.792	0.814	0.838	0.861	0.886	0.914	0.944	0.974	1.005	1.038	1.071	1.108	1.142	1.180	1.218	1.255	1.292	1.332	1.371	1.410	1.449	1.488	1.528	1.565	1.602	1.639	1.674	1.709	1.742	1.775	1.805	1.835	1.864	1.889	1.912	1.935	1.956	1.974	1.990	2.004	2.016	2.026	2.031	2.038	2.040	2.040	2.038	2.034	2.026	2.019	2.009	1.995	1.980	1.962	1.944	1.924	1.901	1.879	1.852	1.826	1.798	1.769	1.739	1.709	1.676	1.644	1.611	1.578	1.544	1.510	1.476	1.442	1.409	1.375	1.342	1.310	1.279	1.246	1.215	1.186	1.156	1.129	1.100	1.074	1.049	1.025	1.000	0.978	0.955	0.935	0.915	0.896	0.879	0.862	0.846	0.830	0.816	0.801	0.789	0.776	0.764	0.754	0.742	0.731	0.721	0.711	0.702	0.691	0.681	0.672	0.662	0.652	0.642	0.634	0.624	0.614	0.604	0.591	0.582	0.571	0.560	0.549	0.536	0.525	0.514	0.501	0.489	0.478	0.465	0.452	0.441	0.430	0.419	0.408	0.398	0.388	0.378	0.368	0.360	0.352	0.345	0.339	0.334	0.330	0.326	0.325	0.324	0.324	0.325	0.329	0.331	0.339	0.344	0.354	0.362	0.374	0.388	0.401	0.418	0.435	0.454	0.474	0.495	0.519	0.544	0.570	0.596	0.625	0.654	0.685	0.718	0.750	0.782	0.818	0.852	0.888	0.924	0.960	0.998	1.034	1.071	1.109	1.146	1.184	1.221	1.256	1.292	1.329	1.362	1.398	1.431	1.462	1.494	1.524	1.552	1.580	1.606	1.631	1.654	1.675	1.696	1.714	1.730	1.745	1.758	1.769	1.778	1.786	1.791	1.795	1.796	1.798	1.794	1.790	1.784	1.776	1.766	1.755	1.742	1.726	1.710	1.692	1.672	1.651	1.628	1.604	1.579	1.552	1.525	1.496	1.466	1.436	1.405	1.372	1.339	1.308	1.274	1.240	1.206	1.170	1.136	1.102	1.069	1.035	1.001	0.969	0.935	0.902	0.872	0.842	0.814	0.785	0.758	0.731	0.706	0.682	0.660	0.639	0.619	0.601	0.584	0.570	0.555	0.544	0.532	0.524	0.515	0.509	0.504	0.501	0.499	0.499	0.501	0.504	0.507	0.514	0.520	0.526	0.536	0.545	0.556	0.568	0.580	0.592	0.608	0.621	0.638	0.651	0.668	0.684	0.700	0.716	0.734	0.750	0.765	0.782	0.798	0.812	0.828	0.841	0.855	0.869	0.881	0.894	0.905	0.915	0.925	0.935	0.942	0.950	0.958	0.962	0.969	0.972	0.976	0.979	0.980	0.981	0.982	0.981	0.981	0.980	0.979	0.978	0.975	0.972	0.969	0.965	0.962	0.960	0.956	0.952	0.950	0.946	0.944	0.941	0.939	0.936	0.936	0.935	0.935	0.934	0.936	0.936	0.939	0.941	0.945	0.949	0.954	0.960	0.968	0.974	0.982	0.991	1.001	1.011	1.022	1.035	1.048	1.061	1.075	1.090	1.105	1.121	1.138	1.155	1.172	1.189	1.206	1.225	1.242	1.261	1.279	1.299	1.315	1.334	1.351	1.369	1.386	1.404	1.420	1.435	1.450	1.465	1.479	1.491	1.504	1.515	1.526	1.536	1.545	1.554	1.560	1.568	1.572	1.576	1.579	1.581	1.581	1.581	1.580	1.578	1.575	1.570	1.565	1.558	1.551	1.542	1.535	1.525	1.514	1.502	1.491	1.478	1.464	1.450	1.436	1.420	1.405	1.389	1.372	1.355	1.338	1.320	1.304	1.286	1.269	1.250	1.232	1.215	1.196	1.179	1.161	1.144	1.128	1.110	1.092	1.076	1.060	1.045	1.030	1.014	1.000	0.986	0.971	0.960	0.946	0.934	0.921	0.911	0.899	0.890	0.879	0.870	0.861	0.852	0.846	0.838	0.832	0.826	0.820	0.816	0.811	0.809	0.805	0.802	0.801	0.800	0.799	0.799	0.799	0.799	0.800	0.802	0.804	0.808	0.810	0.815	0.819	0.822	0.828	0.835	0.840	0.848	0.854	0.862	0.869	0.879	0.886	0.896	0.906	0.915	0.925	0.936	0.946	0.958	0.970	0.980	0.992	1.005	1.016	1.029	1.041	1.055	1.068	1.080	1.094	1.106	1.121	1.135	1.149	1.164	1.179	1.192	1.208	1.224	1.239	1.255	1.271	1.288	1.305	1.322	1.341	1.360	1.379	1.399	1.419	1.440	1.461	1.484	1.506	1.530	1.555	1.580	1.605	1.632	1.660	1.688	1.718	1.748	1.778	1.810	1.842	1.876	1.911	1.945	1.981	2.018	2.055	2.091	2.130	2.169	2.208	2.248	2.286	2.325	2.364	2.404	2.442	2.482	2.521	2.559	2.596	2.632	2.669	2.705	2.739	2.772	2.804	2.835	2.864	2.892	2.918	2.941	2.965	2.985	3.004	3.019	3.034	3.046	3.056	3.064	3.069	3.072	3.072	3.071	3.068	3.061	3.052	3.042	3.029	3.015	2.996	2.979	2.958	2.934	2.909	2.882	2.855	2.826	2.795	2.762	2.730	2.695	2.661	2.626	2.590	2.554	2.516	2.480	2.442	2.405	2.369	2.334	2.299	2.264	2.230	2.198	2.165	2.135	2.105	2.078	2.051	2.026	2.004	1.982	1.962	1.945	1.929	1.915	1.902	1.892	1.885	1.878	1.875	1.872	1.872	1.874	1.878	1.882	1.891	1.899	1.910	1.922	1.936	1.952	1.970	1.989	2.007	2.027	2.049	2.071	2.095	2.119	2.142	2.168	2.192	2.218	2.244	2.269	2.295	2.319	2.344	2.369	2.392	2.416	2.439	2.460	2.481	2.501	2.520	2.538	2.555	2.570	2.584	2.596	2.608	2.618	2.625	2.631	2.636	2.639	2.640	2.640	2.638	2.634	2.629	2.620	2.612	2.600	2.589	2.575	2.559	2.541	2.524	2.502	2.481	2.459	2.435	2.410	2.382	2.355	2.328	2.298	2.268	2.236	2.205	2.172	2.140	2.106	2.074	2.040	2.006	1.972	1.939	1.905	1.871	1.839	1.806	1.775	1.742	1.712	1.682	1.654	1.625	1.596	1.571	1.545	1.521	1.498	1.475	1.454	1.434	1.415	1.398	1.381	1.366	1.352	1.340	1.329	1.318	1.309	1.300	1.292	1.288	1.281	1.279	1.275	1.272	1.271	1.270	1.270	1.270	1.271	1.274	1.275	1.276	1.279	1.281	1.285	1.286	1.289	1.291	1.294	1.296	1.299	1.301	1.301	1.304	1.304	1.305	1.304	1.304	1.302	1.301	1.298	1.295	1.291	1.288	1.282	1.278	1.270	1.264	1.255	1.248	1.239	1.230	1.219	1.208	1.196	1.185	1.171	1.159	1.144	1.130	1.115	1.099	1.084	1.066	1.050	1.032	1.014	0.996	0.978	0.958	0.939	0.919	0.898	0.878	0.858	0.836	0.814	0.792	0.770	0.749	0.726	0.702	0.680	0.658	0.634	0.610	0.588	0.562	0.539	0.515	0.491	0.468	0.444	0.419	0.395	0.371	0.348	0.324	0.300	0.276	0.252	0.229	0.205	0.181	0.159	0.136	0.112	0.090	0.068	0.045	0.024	0.001	-0.020	-0.041	-0.062	-0.084	-0.104	-0.124	-0.144	-0.164	-0.182	-0.202	-0.220	-0.240	-0.258	-0.276	-0.294	-0.311	-0.330	-0.346	-0.364	-0.382	-0.400	-0.416	-0.434	-0.450	-0.466	-0.485	-0.501	-0.519	-0.535	-0.552	-0.569	-0.585	-0.602	-0.620	-0.636	-0.652	-0.670	-0.686	-0.704	-0.720	-0.736	-0.752	-0.769	-0.785	-0.801	-0.816	-0.831	-0.846	-0.861	-0.875	-0.888	-0.901	-0.914	-0.926	-0.938	-0.948	-0.958	-0.966	-0.974	-0.982	-0.989	-0.994	-0.999	-1.000	-1.002	-1.004	-1.005	-1.004	-1.001	-0.998	-0.994	-0.988	-0.981	-0.972	-0.962	-0.954	-0.942	-0.929	-0.916	-0.901	-0.888	-0.870	-0.854	-0.835	-0.818	-0.798	-0.778	-0.759	-0.736	-0.715	-0.694	-0.672	-0.650	-0.629	-0.606	-0.584	-0.561	-0.540	-0.519	-0.498	-0.476	-0.455	-0.436	-0.416	-0.398	-0.380	-0.362	-0.346	-0.330	-0.315	-0.301	-0.289	-0.276	-0.264	-0.254	-0.245	-0.235	-0.228	-0.220	-0.214	-0.209	-0.205	-0.201	-0.199	-0.198	-0.196	-0.196	-0.196	-0.198	-0.199	-0.201	-0.204	-0.206	-0.210	-0.215	-0.219	-0.222	-0.228	-0.232	-0.238	-0.242	-0.248	-0.252	-0.259	-0.264	-0.269	-0.274	-0.278	-0.282	-0.288	-0.292	-0.296	-0.300	-0.304	-0.306	-0.310	-0.311	-0.314	-0.315	-0.318	-0.319	-0.320	-0.320	-0.321	-0.321	-0.321	-0.320	-0.320	-0.319	-0.316	-0.315	-0.312	-0.310	-0.308	-0.305	-0.302	-0.300	-0.296	-0.294	-0.289	-0.285	-0.281	-0.278	-0.275	-0.270	-0.265	-0.261	-0.258	-0.254	-0.249	-0.245	-0.240	-0.235	-0.231	-0.228	-0.224	-0.220	-0.216	-0.214	-0.210	-0.209	-0.206	-0.204	-0.201	-0.200	-0.199	-0.199	-0.199	-0.199	-0.200	-0.201	-0.205	-0.208	-0.211	-0.216	-0.221	-0.228	-0.235	-0.242	-0.251	-0.262	-0.272	-0.285	-0.296	-0.310	-0.326	-0.342	-0.359	-0.376	-0.395	-0.415	-0.436	-0.458	-0.480	-0.502	-0.528	-0.551	-0.576	-0.602	-0.629	-0.655	-0.682	-0.710	-0.738	-0.766	-0.794	-0.822	-0.849	-0.876	-0.904	-0.931	-0.956	-0.981	-1.006	-1.030	-1.051	-1.074	-1.094	-1.112	-1.131	-1.146	-1.160	-1.174	-1.184	-1.195	-1.202	-1.208	-1.212	-1.214	-1.214	-1.212	-1.209	-1.204	-1.196	-1.186	-1.175	-1.161	-1.146	-1.130	-1.111	-1.092	-1.071	-1.049	-1.025	-0.999	-0.974	-0.948	-0.919	-0.891	-0.864	-0.835	-0.806	-0.776	-0.749	-0.721	-0.692	-0.666	-0.640	-0.615	-0.591	-0.569	-0.548	-0.529	-0.510	-0.495	-0.481	-0.470	-0.461	-0.455	-0.450	-0.450	-0.450	-0.454	-0.461	-0.471	-0.485	-0.500	-0.520	-0.541	-0.566	-0.594	-0.625	-0.658	-0.694	-0.734	-0.776	-0.821	-0.868	-0.918	-0.970	-1.025	-1.080	-1.139	-1.199	-1.260	-1.322	-1.388	-1.452	-1.519	-1.586	-1.652	-1.721	-1.789	-1.856	-1.924	-1.991	-2.056	-2.122	-2.188	-2.250	-2.314	-2.374	-2.432	-2.489	-2.545	-2.598	-2.649	-2.698	-2.742	-2.786	-2.826	-2.864	-2.899	-2.931	-2.960	-2.986	-3.009	-3.028	-3.044	-3.058	-3.068	-3.075	-3.079	-3.080	-3.078	-3.074	-3.065	-3.055	-3.040	-3.025	-3.006	-2.985	-2.960	-2.934	-2.905	-2.876	-2.842	-2.808	-2.772	-2.734	-2.694	-2.652	-2.610	-2.566	-2.521	-2.475	-2.428	-2.379	-2.330	-2.280	-2.230	-2.180	-2.129	-2.076	-2.025	-1.974	-1.921	-1.869	-1.818	-1.765	-1.712	-1.660	-1.609	-1.555	-1.504	-1.454	-1.401	-1.351	-1.301	-1.251	-1.200	-1.151	-1.102	-1.055	-1.006	-0.959	-0.912	-0.865	-0.819	-0.774	-0.728	-0.682	-0.640	-0.596	-0.554	-0.511	-0.470	-0.430	-0.389	-0.350	-0.311	-0.275	-0.238	-0.201	-0.166	-0.131	-0.096	-0.064	-0.032	-0.001	0.028	0.058	0.085	0.111	0.136	0.161	0.185	0.208	0.228	0.248	0.266	0.284	0.300	0.314	0.329	0.341	0.354	0.365	0.372	0.382	0.390	0.396	0.401	0.406	0.411	0.414	0.416	0.418	0.419	0.419	0.419	0.419	0.418	0.418	0.415	0.415	0.414	0.411	0.410	0.410	0.410	0.409	0.409	0.409	0.410	0.412	0.414	0.418	0.421	0.426	0.432	0.439	0.446	0.454	0.464	0.475	0.485	0.498	0.511	0.525	0.539	0.555	0.571	0.589	0.608	0.625	0.645	0.666	0.686	0.706	0.730	0.751	0.772	0.795	0.818	0.841	0.862	0.885	0.908	0.930	0.951	0.972	0.992	1.012	1.032	1.052	1.071	1.089	1.106	1.122	1.138	1.152	1.166	1.179	1.191	1.202	1.214	1.222	1.231	1.240	1.248	1.255	1.260	1.266	1.271	1.276	1.281	1.285	1.289	1.292	1.296	1.300	1.304	1.308	1.311	1.316	1.321	1.325	1.330	1.336	1.344	1.351	1.359	1.368	1.376	1.388	1.399	1.411	1.425	1.439	1.454	1.470	1.486	1.505	1.524	1.544	1.564	1.585	1.606	1.630	1.651	1.675	1.700	1.725	1.750	1.775	1.800	1.826	1.851	1.878	1.902	1.928	1.952	1.978	2.001	2.025	2.047	2.069	2.090	2.110	2.129	2.148	2.165	2.181	2.195	2.209	2.220	2.231	2.241	2.249	2.255	2.260	2.264	2.265	2.266	2.265	2.262	2.259	2.252	2.246	2.238	2.228	2.216	2.202	2.189	2.172	2.156	2.138	2.119	2.099	2.078	2.055	2.030	2.006	1.981	1.954	1.926	1.898	1.869	1.839	1.809	1.778	1.745	1.712	1.679	1.646	1.612	1.576	1.542	1.506	1.470	1.432	1.396	1.360	1.321	1.284	1.246	1.208	1.169	1.130	1.091	1.050	1.010	0.971	0.930	0.889	0.849	0.806	0.765	0.722	0.681	0.639	0.595	0.552	0.509	0.465	0.422	0.378	0.334	0.290	0.245	0.200	0.155	0.109	0.064	0.019	-0.028	-0.074	-0.120	-0.166	-0.212	-0.259	-0.305	-0.352	-0.398	-0.445	-0.490	-0.536	-0.582	-0.628	-0.672	-0.716	-0.762	-0.805	-0.849	-0.891	-0.932	-0.974	-1.014	-1.054	-1.094	-1.131	-1.168	-1.202	-1.236	-1.270	-1.302	-1.332	-1.361	-1.389	-1.416	-1.440	-1.464	-1.484	-1.505	-1.522	-1.540	-1.554	-1.568	-1.579	-1.589	-1.598	-1.605	-1.608	-1.611	-1.614	-1.614	-1.611	-1.609	-1.604	-1.598	-1.590	-1.580	-1.571	-1.560	-1.546	-1.534	-1.519	-1.504	-1.488	-1.470	-1.452	-1.435	-1.416	-1.398	-1.379	-1.359	-1.340	-1.321	-1.301	-1.284	-1.265	-1.245	-1.228	-1.211	-1.194	-1.179	-1.164	-1.150	-1.136	-1.124	-1.111	-1.101	-1.092	-1.085	-1.076	-1.071	-1.066	-1.064	-1.060	-1.060	-1.060	-1.062	-1.065	-1.068	-1.072	-1.079	-1.085	-1.094	-1.101	-1.111	-1.121	-1.132	-1.144	-1.156	-1.169	-1.181	-1.195	-1.208	-1.222	-1.235	-1.249	-1.262	-1.276	-1.289	-1.301	-1.314	-1.325	-1.336	-1.346	-1.355	-1.364	-1.370	-1.378	-1.382	-1.386	-1.389	-1.390	-1.391	-1.389	-1.385	-1.380	-1.374	-1.368	-1.358	-1.346	-1.334	-1.319	-1.304	-1.285	-1.265	-1.245	-1.221	-1.196	-1.171	-1.144	-1.114	-1.082	-1.051	-1.018	-0.982	-0.948	-0.910	-0.872	-0.834	-0.794	-0.752	-0.711	-0.669	-0.626	-0.584	-0.540	-0.498	-0.454	-0.410	-0.366	-0.322	-0.279	-0.238	-0.195	-0.154	-0.112	-0.074	-0.034	0.004	0.039	0.075	0.109	0.141	0.171	0.202	0.230	0.255	0.281	0.304	0.325	0.342	0.361	0.376	0.390	0.402	0.411	0.420	0.426	0.431	0.434	0.436	0.436	0.434	0.431	0.426	0.420	0.414	0.405	0.395	0.386	0.375	0.364	0.351	0.339	0.326	0.312	0.299	0.286	0.272	0.261	0.248	0.236	0.225	0.215	0.205	0.195	0.188	0.180	0.175	0.170	0.166	0.164	0.162	0.162	0.165	0.169	0.174	0.179	0.186	0.195	0.206	0.216	0.230	0.244	0.260	0.276	0.294	0.312	0.331	0.351	0.372	0.394	0.415	0.438	0.460	0.482	0.504	0.526	0.549	0.569	0.589	0.608	0.628	0.645	0.662	0.678	0.691	0.704	0.715	0.724	0.731	0.738	0.741	0.744	0.744	0.741	0.738	0.730	0.721	0.710	0.696	0.681	0.662	0.644	0.620	0.596	0.570	0.541	0.511	0.479	0.445	0.409	0.371	0.334	0.294	0.252	0.211	0.169	0.125	0.081	0.036	-0.008	-0.054	-0.098	-0.142	-0.186	-0.230	-0.272	-0.315	-0.356	-0.396	-0.436	-0.474	-0.510	-0.544	-0.578	-0.609	-0.636	-0.665	-0.690	-0.712	-0.734	-0.751	-0.768	-0.781	-0.792	-0.800	-0.805	-0.810	-0.811	-0.810	-0.805	-0.799	-0.791	-0.780	-0.768	-0.754	-0.738	-0.719	-0.699	-0.678	-0.654	-0.628	-0.601	-0.574	-0.546	-0.516	-0.485	-0.454	-0.422	-0.390	-0.358	-0.325	-0.294	-0.260	-0.229	-0.198	-0.166	-0.138	-0.106	-0.079	-0.052	-0.026	-0.002	0.021	0.044	0.064	0.081	0.099	0.114	0.128	0.139	0.149	0.156	0.164	0.168	0.170	0.170	0.169	0.165	0.161	0.154	0.146	0.136	0.124	0.110	0.095	0.080	0.062	0.044	0.025	0.004	-0.019	-0.040	-0.062	-0.088	-0.111	-0.136	-0.160	-0.186	-0.211	-0.236	-0.261	-0.286	-0.311	-0.335	-0.359	-0.382	-0.405	-0.428	-0.449	-0.470	-0.491	-0.510	-0.529	-0.548	-0.565	-0.582	-0.598	-0.612	-0.626	-0.640	-0.652	-0.665	-0.675	-0.686	-0.696	-0.706	-0.714	-0.721	-0.730	-0.738	-0.745	-0.751	-0.759	-0.765	-0.771	-0.778	-0.785	-0.792	-0.800	-0.808	-0.816	-0.824	-0.832	-0.841	-0.851	-0.861	-0.872	-0.884	-0.895	-0.908	-0.920	-0.935	-0.949	-0.965	-0.980	-0.996	-1.014	-1.031	-1.050	-1.068	-1.086	-1.106	-1.126	-1.146	-1.166	-1.188	-1.209	-1.230	-1.250	-1.271	-1.292	-1.311	-1.331	-1.350	-1.369	-1.388	-1.405	-1.421	-1.438	-1.451	-1.465	-1.478	-1.489	-1.499	-1.506	-1.514	-1.520	-1.522	-1.526	-1.528	-1.528	-1.525	-1.521	-1.516	-1.509	-1.500	-1.490	-1.478	-1.464	-1.448	-1.431	-1.412	-1.392	-1.370	-1.346	-1.322	-1.296	-1.269	-1.241	-1.211	-1.181	-1.150	-1.116	-1.084	-1.049	-1.015	-0.979	-0.942	-0.906	-0.870	-0.834	-0.796	-0.759	-0.722	-0.685	-0.649	-0.614	-0.578	-0.541	-0.507	-0.472	-0.440	-0.406	-0.374	-0.341	-0.311	-0.281	-0.254	-0.225	-0.199	-0.172	-0.148	-0.124	-0.101	-0.081	-0.060	-0.040	-0.022	-0.005	0.011	0.028	0.041	0.054	0.066	0.078	0.089	0.099	0.108	0.115	0.122	0.129	0.135	0.141	0.146	0.150	0.154	0.156	0.160	0.162	0.164	0.165	0.166	0.168	0.168	0.168	0.168	0.166	0.166	0.165	0.164	0.162	0.161	0.159	0.158	0.154	0.151	0.148	0.145	0.141	0.136	0.132	0.128	0.122	0.116	0.111	0.104	0.098	0.090	0.081	0.074	0.064	0.055	0.045	0.035	0.024	0.014	0.001	-0.010	-0.022	-0.034	-0.048	-0.060	-0.074	-0.088	-0.102	-0.116	-0.130	-0.145	-0.159	-0.174	-0.188	-0.202	-0.216	-0.231	-0.244	-0.258	-0.271	-0.284	-0.295	-0.308	-0.318	-0.328	-0.338	-0.345	-0.354	-0.360	-0.366	-0.371	-0.375	-0.378	-0.380	-0.381	-0.380	-0.379	-0.378	-0.375	-0.371	-0.366	-0.360	-0.354	-0.346	-0.338	-0.328	-0.319	-0.306	-0.296	-0.282	-0.271	-0.258	-0.245	-0.230	-0.215	-0.200	-0.185	-0.171	-0.155	-0.140	-0.124	-0.109	-0.095	-0.079	-0.065	-0.050	-0.038	-0.024	-0.011	0.001	0.014	0.024	0.035	0.045	0.054	0.062	0.070	0.078	0.084	0.089	0.094	0.098	0.101	0.105	0.106	0.108	0.110	0.110	0.110	0.109	0.109	0.108	0.106	0.105	0.102	0.100	0.098	0.095	0.094	0.091	0.089	0.086	0.084	0.082	0.081	0.081	0.080	0.080	0.081	0.081	0.084	0.086	0.089	0.092	0.096	0.101	0.108	0.114	0.121	0.130	0.140	0.150	0.160	0.172	0.185	0.199	0.214	0.230	0.246	0.264	0.281	0.299	0.319	0.340	0.361	0.382	0.406	0.430	0.454	0.479	0.505	0.530	0.556	0.582	0.611	0.638	0.666	0.694	0.722	0.751	0.780	0.809	0.838	0.865	0.894	0.921	0.949	0.976	1.004	1.031	1.058	1.082	1.108	1.132	1.156	1.179	1.201	1.222	1.242	1.261	1.280	1.298	1.314	1.329	1.342	1.356	1.368	1.378	1.388	1.396	1.402	1.410	1.415	1.419	1.421	1.422	1.422	1.422	1.421	1.419	1.414	1.410	1.404	1.398	1.390	1.382	1.374	1.364	1.352	1.342	1.330	1.318	1.304	1.291	1.278	1.264	1.249	1.234	1.220	1.204	1.189	1.172	1.159	1.142	1.128	1.112	1.098	1.082	1.068	1.052	1.038	1.024	1.010	0.995	0.982	0.969	0.956	0.944	0.931	0.920	0.909	0.898	0.888	0.876	0.866	0.858	0.848	0.838	0.830	0.821	0.812	0.805	0.796	0.790	0.782	0.775	0.768	0.760	0.754	0.745	0.739	0.731	0.725	0.718	0.710	0.704	0.695	0.688	0.680	0.672	0.665	0.656	0.646	0.639	0.629	0.619	0.611	0.600	0.590	0.580	0.570	0.559	0.549	0.536	0.525	0.514	0.502	0.490	0.478	0.466	0.454	0.441	0.429	0.416	0.405	0.391	0.379	0.368	0.356	0.344	0.332	0.320	0.309	0.296	0.286	0.275	0.265	0.255	0.245	0.235	0.226	0.218	0.208	0.200	0.191	0.184	0.176	0.170	0.164	0.156	0.151	0.146	0.140	0.136	0.132	0.128	0.124	0.121	0.119	0.116	0.114	0.112	0.110	0.109	0.108	0.106	0.106	0.105	0.105	0.105	0.105	0.105	0.106	0.108	0.109	0.109	0.111	0.112	0.115	0.118	0.119	0.122	0.125	0.128	0.131	0.134	0.138	0.141	0.146	0.151	0.155	0.159	0.165	0.170	0.175	0.181	0.188	0.194	0.200	0.206	0.214	0.221	0.229	0.238	0.245	0.252	0.261	0.270	0.280	0.289	0.298	0.305	0.315	0.324	0.332	0.341	0.351	0.360	0.369	0.376	0.386	0.392	0.401	0.409	0.415	0.421	0.428	0.434	0.439	0.444	0.448	0.452	0.454	0.458	0.459	0.461	0.461	0.460	0.459	0.458	0.455	0.451	0.448	0.442	0.436	0.430	0.424	0.416	0.408	0.399	0.389	0.378	0.366	0.355	0.342	0.330	0.316	0.302	0.288	0.274	0.258	0.242	0.226	0.210	0.192	0.176	0.159	0.142	0.125	0.108	0.090	0.074	0.056	0.039	0.021	0.005	-0.011	-0.028	-0.044	-0.059	-0.075	-0.089	-0.104	-0.118	-0.131	-0.144	-0.155	-0.168	-0.178	-0.186	-0.196	-0.204	-0.212	-0.219	-0.224	-0.229	-0.234	-0.236	-0.238	-0.239	-0.238	-0.236	-0.234	-0.230	-0.225	-0.219	-0.211	-0.204	-0.195	-0.182	-0.172	-0.159	-0.145	-0.129	-0.112	-0.096	-0.076	-0.058	-0.036	-0.015	0.008	0.031	0.055	0.080	0.105	0.131	0.158	0.186	0.212	0.241	0.271	0.300	0.330	0.359	0.389	0.419	0.449	0.478	0.507	0.536	0.565	0.594	0.620	0.648	0.674	0.699	0.725	0.748	0.770	0.792	0.814	0.832	0.851	0.869	0.885	0.900	0.914	0.925	0.936	0.946	0.954	0.961	0.966	0.970	0.972	0.975	0.974	0.972	0.971	0.966	0.961	0.955	0.948	0.939	0.929	0.919	0.908	0.895	0.882	0.869	0.855	0.840	0.824	0.809	0.792	0.776	0.759	0.742	0.726	0.709	0.691	0.675	0.659	0.641	0.626	0.610	0.595	0.579	0.565	0.550	0.535	0.522	0.510	0.496	0.485	0.472	0.462	0.450	0.441	0.431	0.422	0.414	0.405	0.396	0.389	0.381	0.374	0.368	0.361	0.355	0.349	0.344	0.338	0.331	0.328	0.322	0.318	0.312	0.309	0.304	0.300	0.296	0.292	0.289	0.286	0.284	0.280	0.278	0.276	0.275	0.272	0.272	0.272	0.271	0.272	0.274	0.275	0.279	0.281	0.286	0.290	0.296	0.304	0.310	0.318	0.328	0.339	0.349	0.362	0.376	0.390	0.405	0.422	0.441	0.460	0.479	0.500	0.522	0.546	0.570	0.596	0.621	0.649	0.676	0.704	0.732	0.762	0.792	0.824	0.854	0.885	0.916	0.949	0.980	1.011	1.044	1.075	1.106	1.139	1.168	1.199	1.229	1.258	1.285	1.312	1.339	1.364	1.389	1.412	1.435	1.455	1.475	1.494	1.510	1.526	1.540	1.552	1.564	1.574	1.581	1.588	1.594	1.596	1.599	1.599	1.598	1.595	1.591	1.586	1.579	1.571	1.561	1.550	1.536	1.524	1.509	1.492	1.476	1.458	1.439	1.419	1.398	1.376	1.352	1.330	1.306	1.281	1.258	1.232	1.206	1.181	1.155	1.130	1.104	1.078	1.050	1.025	0.999	0.972	0.948	0.922	0.899	0.875	0.851	0.829	0.805	0.785	0.762	0.744	0.725	0.705	0.688	0.671	0.655	0.640	0.626	0.612	0.601	0.590	0.581	0.572	0.564	0.558	0.552	0.548	0.544	0.542	0.540	0.541	0.542	0.544	0.546	0.551	0.556	0.562	0.570	0.578	0.585	0.596	0.606	0.618	0.629	0.642	0.655	0.670	0.685	0.700	0.716	0.734	0.750	0.768	0.786	0.804	0.824	0.842	0.862	0.881	0.901	0.921	0.942	0.961	0.981	1.002	1.022	1.042	1.064	1.084	1.102	1.124	1.142	1.162	1.181	1.202	1.220	1.239	1.258	1.275	1.294	1.310	1.326	1.344	1.360	1.375	1.391	1.406	1.420	1.434	1.449	1.461	1.475	1.488	1.499	1.510	1.521	1.532	1.542	1.552	1.562	1.571	1.580	1.589	1.598	1.605	1.614	1.621	1.629	1.636	1.642	1.650	1.658	1.662	1.670	1.676	1.682	1.690	1.696	1.704	1.710	1.718	1.724	1.732	1.739	1.746	1.754	1.761	1.769	1.778	1.785	1.794	1.801	1.810	1.819	1.828	1.836	1.844	1.852	1.862	1.870	1.880	1.889	1.898	1.906	1.914	1.922	1.931	1.939	1.948	1.954	1.961	1.968	1.975	1.981	1.988	1.992	1.996	2.001	2.005	2.009	2.011	2.014	2.015	2.016	2.016	2.015	2.015	2.013	2.011	2.009	2.005	2.000	1.995	1.989	1.984	1.976	1.969	1.961	1.951	1.942	1.932	1.922	1.911	1.899	1.886	1.874	1.860	1.848	1.832	1.818	1.802	1.786	1.771	1.754	1.736	1.719	1.701	1.682	1.664	1.645	1.625	1.606	1.586	1.568	1.546	1.525	1.505	1.484	1.462	1.441	1.420	1.399	1.378	1.354	1.332	1.310	1.288	1.265	1.244	1.220	1.199	1.176	1.152	1.130	1.108	1.086	1.065	1.042	1.021	1.000	0.980	0.959	0.939	0.920	0.901	0.882	0.864	0.848	0.831	0.815	0.801	0.789	0.776	0.765	0.754	0.745	0.738	0.731	0.728	0.724	0.721	0.721	0.722	0.725	0.729	0.736	0.744	0.754	0.765	0.778	0.792	0.810	0.829	0.849	0.871	0.894	0.920	0.946	0.975	1.005	1.036	1.068	1.101	1.138	1.172	1.210	1.248	1.286	1.326	1.365	1.405	1.446	1.486	1.528	1.568	1.606	1.646	1.686	1.724	1.761	1.796	1.831	1.866	1.898	1.929	1.958	1.985	2.010	2.035	2.056	2.075	2.092	2.106	2.119	2.129	2.136	2.142	2.145	2.144	2.142	2.138	2.131	2.121	2.110	2.095	2.080	2.061	2.040	2.019	1.994	1.969	1.941	1.911	1.881	1.849	1.816	1.781	1.748	1.711	1.675	1.638	1.601	1.564	1.525	1.486	1.450	1.412	1.375	1.339	1.302	1.268	1.231	1.198	1.164	1.131	1.100	1.069	1.039	1.011	0.984	0.956	0.931	0.906	0.884	0.861	0.839	0.820	0.800	0.782	0.764	0.748	0.731	0.718	0.702	0.689	0.675	0.661	0.650	0.638	0.626	0.614	0.602	0.590	0.579	0.568	0.555	0.544	0.532	0.521	0.509	0.496	0.484	0.470	0.458	0.444	0.430	0.416	0.402	0.388	0.374	0.360	0.345	0.330	0.316	0.301	0.286	0.274	0.260	0.246	0.234	0.221	0.210	0.199	0.189	0.179	0.170	0.162	0.156	0.151	0.148	0.144	0.142	0.142	0.144	0.148	0.152	0.158	0.165	0.174	0.185	0.198	0.211	0.228	0.244	0.265	0.285	0.308	0.331	0.358	0.385	0.414	0.444	0.476	0.509	0.544	0.579	0.615	0.652	0.691	0.731	0.770	0.812	0.852	0.894	100.000	5.000	2.000	1.000	2.000	0.000	0.000	0.000	0.000	0.000	0.000	0.000	0.000	0.000	0.000	0.000	0.000	0.000	0.279	0.304	0.328	0.352	0.378	0.404	0.431	0.458	0.484	0.512	0.539	0.566	0.592	0.620	0.646	0.672	0.700	0.725	0.750	0.775	0.800	0.822	0.846	0.868	0.890	0.909	0.930	0.948	0.968	0.985	1.000	1.016	1.030	1.042	1.055	1.068	1.076	1.086	1.094	1.100	1.106	1.110	1.114	1.115	1.116	1.115	1.114	1.110	1.108	1.102	1.095	1.088	1.079	1.068	1.056	1.044	1.030	1.015	0.999	0.981	0.962	0.942	0.922	0.901	0.879	0.855	0.829	0.804	0.778	0.750	0.722	0.694	0.664	0.632	0.601	0.570	0.540	0.506	0.474	0.440	0.408	0.374	0.340	0.306	0.272	0.238	0.204	0.170	0.138	0.104	0.071	0.039	0.008	-0.024	-0.054	-0.084	-0.114	-0.142	-0.170	-0.198	-0.224	-0.249	-0.272	-0.295	-0.318	-0.339	-0.359	-0.376	-0.395	-0.411	-0.426	-0.440	-0.454	-0.465	-0.475	-0.485	-0.494	-0.501	-0.506	-0.511	-0.516	-0.519	-0.520	-0.520	-0.520	-0.519	-0.516	-0.512	-0.509	-0.504	-0.499	-0.492	-0.485	-0.478	-0.470	-0.461	-0.454	-0.444	-0.434	-0.422	-0.412	-0.402	-0.392	-0.381	-0.370	-0.359	-0.349	-0.338	-0.326	-0.316	-0.305	-0.294	-0.284	-0.274	-0.264	-0.252	-0.244	-0.234	-0.225	-0.216	-0.208	-0.199	-0.190	-0.181	-0.172	-0.165	-0.156	-0.149	-0.140	-0.132	-0.125	-0.118	-0.110	-0.102	-0.095	-0.088	-0.079	-0.072	-0.064	-0.055	-0.046	-0.039	-0.029	-0.019	-0.010	0.000	0.011	0.020	0.032	0.044	0.055	0.068	0.080	0.092	0.105	0.120	0.132	0.148	0.161	0.176	0.192	0.206	0.222	0.239	0.255	0.272	0.288	0.305	0.322	0.339	0.356	0.372	0.389	0.406	0.422	0.440	0.455	0.472	0.489	0.504	0.518	0.534	0.548	0.561	0.576	0.589	0.602	0.612	0.625	0.635	0.646	0.656	0.665	0.674	0.681	0.688	0.692	0.698	0.702	0.708	0.710	0.712	0.712	0.714	0.714	0.712	0.710	0.708	0.704	0.699	0.694	0.688	0.681	0.674	0.665	0.656	0.648	0.636	0.625	0.614	0.601	0.588	0.574	0.559	0.544	0.528	0.511	0.495	0.476	0.459	0.440	0.421	0.401	0.381	0.360	0.340	0.319	0.295	0.274	0.251	0.228	0.205	0.181	0.156	0.132	0.109	0.082	0.058	0.032	0.008	-0.019	-0.045	-0.070	-0.098	-0.124	-0.150	-0.176	-0.204	-0.231	-0.258	-0.285	-0.312	-0.340	-0.368	-0.395	-0.421	-0.448	-0.475	-0.502	-0.530	-0.556	-0.584	-0.610	-0.635	-0.662	-0.689	-0.712	-0.739	-0.762	-0.788	-0.810	-0.834	-0.858	-0.879	-0.901	-0.922	-0.942	-0.961	-0.980	-0.998	-1.015	-1.030	-1.046	-1.059	-1.072	-1.084	-1.095	-1.105	-1.112	-1.120	-1.126	-1.131	-1.135	-1.138	-1.139	-1.139	-1.138	-1.135	-1.131	-1.126	-1.120	-1.112	-1.104	-1.095	-1.084	-1.071	-1.060	-1.045	-1.032	-1.016	-1.000	-0.984	-0.966	-0.949	-0.929	-0.911	-0.891	-0.872	-0.852	-0.832	-0.814	-0.792	-0.774	-0.755	-0.735	-0.718	-0.699	-0.681	-0.664	-0.646	-0.631	-0.616	-0.601	-0.588	-0.575	-0.564	-0.552	-0.544	-0.535	-0.526	-0.520	-0.515	-0.510	-0.506	-0.504	-0.504	-0.504	-0.504	-0.506	-0.509	-0.512	-0.516	-0.522	-0.528	-0.534	-0.542	-0.550	-0.559	-0.569	-0.578	-0.588	-0.598	-0.609	-0.619	-0.630	-0.640	-0.650	-0.661	-0.671	-0.681	-0.691	-0.700	-0.709	-0.718	-0.725	-0.731	-0.739	-0.744	-0.750	-0.754	-0.758	-0.759	-0.761	-0.762	-0.761	-0.760	-0.759	-0.755	-0.751	-0.746	-0.740	-0.732	-0.725	-0.715	-0.705	-0.694	-0.681	-0.669	-0.655	-0.640	-0.625	-0.608	-0.591	-0.574	-0.555	-0.536	-0.516	-0.498	-0.478	-0.458	-0.436	-0.415	-0.394	-0.372	-0.351	-0.332	-0.311	-0.290	-0.270	-0.250	-0.230	-0.211	-0.192	-0.175	-0.159	-0.142	-0.126	-0.112	-0.098	-0.086	-0.074	-0.064	-0.054	-0.045	-0.039	-0.032	-0.028	-0.024	-0.022	-0.021	-0.021	-0.022	-0.026	-0.030	-0.036	-0.042	-0.050	-0.059	-0.069	-0.080	-0.091	-0.104	-0.119	-0.134	-0.148	-0.164	-0.180	-0.198	-0.215	-0.232	-0.251	-0.269	-0.288	-0.305	-0.324	-0.341	-0.360	-0.376	-0.392	-0.409	-0.425	-0.440	-0.454	-0.468	-0.480	-0.491	-0.502	-0.512	-0.521	-0.529	-0.536	-0.541	-0.546	-0.550	-0.552	-0.554	-0.554	-0.554	-0.551	-0.549	-0.545	-0.541	-0.535	-0.530	-0.522	-0.516	-0.507	-0.500	-0.491	-0.484	-0.475	-0.466	-0.458	-0.450	-0.442	-0.435	-0.428	-0.421	-0.416	-0.412	-0.409	-0.406	-0.405	-0.405	-0.406	-0.409	-0.414	-0.420	-0.428	-0.436	-0.448	-0.459	-0.474	-0.490	-0.507	-0.526	-0.549	-0.572	-0.598	-0.625	-0.652	-0.684	-0.716	-0.750	-0.785	-0.822	-0.861	-0.900	-0.941	-0.982	-1.025	-1.069	-1.114	-1.159	-1.205	-1.251	-1.298	-1.344	-1.390	-1.438	-1.484	-1.530	-1.575	-1.620	-1.664	-1.708	-1.749	-1.791	-1.830	-1.870	-1.906	-1.941	-1.976	-2.009	-2.040	-2.068	-2.095	-2.119	-2.142	-2.164	-2.181	-2.198	-2.212	-2.222	-2.234	-2.240	-2.245	-2.248	-2.248	-2.246	-2.242	-2.236	-2.229	-2.218	-2.206	-2.194	-2.179	-2.161	-2.142	-2.122	-2.100	-2.078	-2.052	-2.027	-2.001	-1.974	-1.944	-1.916	-1.885	-1.856	-1.825	-1.794	-1.764	-1.732	-1.702	-1.671	-1.642	-1.612	-1.584	-1.554	-1.528	-1.499	-1.474	-1.449	-1.425	-1.402	-1.380	-1.360	-1.341	-1.322	-1.306	-1.291	-1.276	-1.264	-1.252	-1.244	-1.236	-1.229	-1.224	-1.220	-1.218	-1.218	-1.218	-1.219	-1.222	-1.228	-1.232	-1.240	-1.248	-1.256	-1.266	-1.278	-1.290	-1.301	-1.316	-1.330	-1.345	-1.361	-1.376	-1.392	-1.409	-1.425	-1.442	-1.460	-1.478	-1.495	-1.512	-1.530	-1.546	-1.562	-1.580	-1.596	-1.612	-1.628	-1.642	-1.658	-1.672	-1.686	-1.699	-1.711	-1.722	-1.735	-1.745	-1.754	-1.764	-1.772	-1.780	-1.788	-1.794	-1.799	-1.804	-1.810	-1.812	-1.815	-1.819	-1.820	-1.822	-1.822	-1.824	-1.824	-1.824	-1.824	-1.822	-1.820	-1.819	-1.816	-1.815	-1.812	-1.810	-1.806	-1.805	-1.802	-1.799	-1.796	-1.795	-1.792	-1.791	-1.789	-1.788	-1.786	-1.785	-1.785	-1.784	-1.784	-1.785	-1.785	-1.786	-1.789	-1.790	-1.792	-1.796	-1.800	-1.804	-1.808	-1.811	-1.816	-1.820	-1.826	-1.831	-1.836	-1.842	-1.849	-1.854	-1.859	-1.865	-1.870	-1.875	-1.880	-1.885	-1.890	-1.894	-1.898	-1.902	-1.904	-1.908	-1.909	-1.910	-1.911	-1.910	-1.909	-1.906	-1.904	-1.899	-1.894	-1.888	-1.880	-1.872	-1.862	-1.851	-1.840	-1.826	-1.814	-1.798	-1.781	-1.764	-1.745	-1.725	-1.704	-1.682	-1.660	-1.636	-1.611	-1.585	-1.559	-1.530	-1.502	-1.474	-1.444	-1.412	-1.382	-1.351	-1.319	-1.285	-1.254	-1.221	-1.188	-1.154	-1.120	-1.086	-1.054	-1.020	-0.988	-0.954	-0.921	-0.889	-0.856	-0.825	-0.792	-0.762	-0.732	-0.702	-0.672	-0.644	-0.616	-0.588	-0.562	-0.535	-0.510	-0.485	-0.461	-0.438	-0.414	-0.392	-0.371	-0.350	-0.330	-0.311	-0.292	-0.275	-0.258	-0.241	-0.226	-0.211	-0.196	-0.184	-0.171	-0.159	-0.149	-0.138	-0.128	-0.119	-0.110	-0.101	-0.096	-0.089	-0.084	-0.079	-0.074	-0.071	-0.070	-0.068	-0.068	-0.068	-0.069	-0.070	-0.072	-0.076	-0.080	-0.085	-0.091	-0.098	-0.105	-0.112	-0.122	-0.131	-0.141	-0.152	-0.164	-0.175	-0.188	-0.201	-0.214	-0.228	-0.242	-0.256	-0.271	-0.286	-0.301	-0.316	-0.331	-0.346	-0.361	-0.376	-0.391	-0.405	-0.420	-0.434	-0.448	-0.460	-0.472	-0.486	-0.496	-0.507	-0.518	-0.528	-0.536	-0.542	-0.550	-0.556	-0.561	-0.565	-0.569	-0.571	-0.574	-0.575	-0.575	-0.572	-0.572	-0.570	-0.568	-0.564	-0.560	-0.554	-0.549	-0.542	-0.536	-0.529	-0.521	-0.514	-0.505	-0.496	-0.488	-0.479	-0.470	-0.461	-0.452	-0.445	-0.435	-0.428	-0.420	-0.412	-0.405	-0.398	-0.391	-0.385	-0.381	-0.375	-0.372	-0.369	-0.366	-0.364	-0.361	-0.360	-0.361	-0.361	-0.361	-0.364	-0.365	-0.368	-0.371	-0.375	-0.380	-0.385	-0.391	-0.398	-0.404	-0.410	-0.416	-0.425	-0.431	-0.440	-0.448	-0.456	-0.464	-0.472	-0.481	-0.490	-0.498	-0.506	-0.514	-0.521	-0.529	-0.536	-0.542	-0.549	-0.556	-0.560	-0.566	-0.571	-0.575	-0.579	-0.581	-0.584	-0.585	-0.586	-0.588	-0.588	-0.588	-0.586	-0.584	-0.581	-0.579	-0.574	-0.570	-0.564	-0.559	-0.551	-0.545	-0.536	-0.528	-0.518	-0.509	-0.498	-0.486	-0.475	-0.462	-0.450	-0.436	-0.421	-0.408	-0.392	-0.376	-0.361	-0.346	-0.330	-0.312	-0.296	-0.279	-0.261	-0.242	-0.225	-0.208	-0.189	-0.170	-0.151	-0.134	-0.116	-0.098	-0.079	-0.061	-0.042	-0.025	-0.008	0.010	0.026	0.042	0.059	0.075	0.090	0.105	0.118	0.131	0.145	0.158	0.169	0.180	0.190	0.201	0.209	0.218	0.225	0.232	0.238	0.242	0.248	0.251	0.254	0.255	0.256	0.256	0.256	0.255	0.251	0.248	0.244	0.239	0.232	0.226	0.218	0.210	0.201	0.190	0.180	0.168	0.155	0.142	0.129	0.115	0.099	0.084	0.068	0.051	0.034	0.016	-0.002	-0.021	-0.041	-0.061	-0.081	-0.101	-0.121	-0.142	-0.162	-0.185	-0.206	-0.229	-0.250	-0.272	-0.294	-0.316	-0.339	-0.360	-0.381	-0.404	-0.425	-0.446	-0.468	-0.489	-0.510	-0.530	-0.550	-0.570	-0.590	-0.610	-0.628	-0.648	-0.666	-0.685	-0.701	-0.719	-0.736	-0.751	-0.769	-0.784	-0.799	-0.814	-0.828	-0.841	-0.856	-0.869	-0.881	-0.894	-0.905	-0.918	-0.929	-0.939	-0.950	-0.960	-0.970	-0.979	-0.986	-0.995	-1.002	-1.010	-1.018	-1.024	-1.030	-1.036	-1.040	-1.045	-1.050	-1.054	-1.058	-1.060	-1.062	-1.066	-1.066	-1.069	-1.069	-1.070	-1.069	-1.068	-1.068	-1.064	-1.062	-1.059	-1.056	-1.052	-1.049	-1.044	-1.039	-1.032	-1.028	-1.021	-1.014	-1.006	-0.999	-0.991	-0.982	-0.974	-0.965	-0.955	-0.945	-0.936	-0.925	-0.915	-0.904	-0.892	-0.881	-0.870	-0.859	-0.846	-0.835	-0.824	-0.811	-0.800	-0.788	-0.776	-0.764	-0.751	-0.739	-0.729	-0.716	-0.704	-0.692	-0.680	-0.668	-0.656	-0.644	-0.634	-0.621	-0.610	-0.599	-0.586	-0.575	-0.564	-0.551	-0.540	-0.529	-0.516	-0.505	-0.494	-0.481	-0.470	-0.458	-0.446	-0.432	-0.420	-0.408	-0.394	-0.380	-0.366	-0.351	-0.338	-0.324	-0.309	-0.294	-0.279	-0.262	-0.246	-0.231	-0.214	-0.198	-0.181	-0.165	-0.146	-0.129	-0.112	-0.095	-0.079	-0.061	-0.044	-0.028	-0.009	0.008	0.024	0.041	0.058	0.074	0.089	0.105	0.120	0.134	0.148	0.161	0.172	0.185	0.196	0.206	0.216	0.224	0.232	0.239	0.245	0.249	0.254	0.256	0.259	0.260	0.260	0.259	0.256	0.252	0.249	0.244	0.236	0.229	0.221	0.212	0.202	0.191	0.180	0.166	0.152	0.139	0.124	0.110	0.094	0.078	0.061	0.044	0.026	0.011	-0.008	-0.025	-0.041	-0.059	-0.076	-0.094	-0.110	-0.125	-0.141	-0.155	-0.171	-0.184	-0.196	-0.209	-0.221	-0.231	-0.241	-0.249	-0.258	-0.264	-0.269	-0.274	-0.278	-0.280	-0.281	-0.282	-0.281	-0.279	-0.276	-0.271	-0.266	-0.259	-0.252	-0.245	-0.235	-0.225	-0.215	-0.202	-0.190	-0.178	-0.164	-0.149	-0.134	-0.119	-0.102	-0.086	-0.070	-0.052	-0.036	-0.020	-0.002	0.014	0.031	0.048	0.064	0.080	0.096	0.111	0.126	0.141	0.155	0.169	0.181	0.195	0.208	0.218	0.228	0.238	0.246	0.254	0.262	0.268	0.274	0.279	0.282	0.286	0.289	0.290	0.291	0.290	0.290	0.289	0.286	0.284	0.280	0.276	0.272	0.266	0.261	0.255	0.248	0.241	0.234	0.225	0.218	0.209	0.201	0.191	0.182	0.174	0.164	0.154	0.145	0.135	0.125	0.115	0.105	0.096	0.086	0.078	0.069	0.060	0.051	0.042	0.035	0.028	0.020	0.012	0.006	-0.001	-0.006	-0.012	-0.018	-0.022	-0.028	-0.032	-0.038	-0.041	-0.045	-0.049	-0.052	-0.055	-0.059	-0.061	-0.065	-0.068	-0.070	-0.072	-0.075	-0.078	-0.080	-0.082	-0.084	-0.086	-0.089	-0.091	-0.092	-0.095	-0.099	-0.101	-0.105	-0.108	-0.111	-0.114	-0.118	-0.121	-0.125	-0.128	-0.131	-0.135	-0.139	-0.142	-0.146	-0.150	-0.152	-0.158	-0.160	-0.164	-0.168	-0.170	-0.172	-0.175	-0.176	-0.179	-0.180	-0.181	-0.181	-0.182	-0.181	-0.181	-0.179	-0.176	-0.175	-0.171	-0.169	-0.164	-0.160	-0.154	-0.149	-0.141	-0.134	-0.126	-0.116	-0.108	-0.098	-0.089	-0.078	-0.065	-0.054	-0.042	-0.030	-0.016	-0.002	0.010	0.024	0.039	0.051	0.066	0.080	0.094	0.109	0.122	0.135	0.149	0.162	0.175	0.188	0.200	0.211	0.222	0.232	0.242	0.251	0.260	0.268	0.275	0.281	0.286	0.291	0.294	0.296	0.299	0.299	0.299	0.298	0.296	0.291	0.288	0.282	0.276	0.269	0.261	0.252	0.241	0.231	0.219	0.208	0.194	0.180	0.164	0.149	0.131	0.114	0.095	0.078	0.058	0.038	0.016	-0.005	-0.026	-0.049	-0.071	-0.095	-0.118	-0.140	-0.164	-0.188	-0.211	-0.234	-0.258	-0.281	-0.304	-0.326	-0.349	-0.371	-0.394	-0.414	-0.435	-0.454	-0.475	-0.494	-0.512	-0.529	-0.546	-0.562	-0.578	-0.591	-0.605	-0.616	-0.629	-0.639	-0.648	-0.654	-0.661	-0.668	-0.671	-0.675	-0.678	-0.678	-0.678	-0.675	-0.672	-0.669	-0.664	-0.658	-0.650	-0.641	-0.630	-0.619	-0.608	-0.594	-0.580	-0.565	-0.549	-0.531	-0.512	-0.494	-0.474	-0.452	-0.432	-0.410	-0.386	-0.362	-0.339	-0.315	-0.289	-0.264	-0.238	-0.210	-0.184	-0.156	-0.129	-0.101	-0.074	-0.045	-0.018	0.009	0.038	0.065	0.092	0.120	0.148	0.174	0.201	0.228	0.252	0.279	0.305	0.329	0.354	0.378	0.400	0.424	0.446	0.468	0.489	0.509	0.529	0.549	0.568	0.585	0.602	0.619	0.635	0.650	0.665	0.679	0.692	0.705	0.718	0.728	0.738	0.749	0.758	0.766	0.774	0.782	0.790	0.798	0.802	0.809	0.814	0.819	0.824	0.828	0.830	0.835	0.838	0.840	0.844	0.846	0.848	0.851	0.852	0.855	0.858	0.860	0.861	0.864	0.866	0.868	0.870	0.872	0.875	0.878	0.880	0.882	0.885	0.889	0.892	0.896	0.899	0.902	0.906	0.910	0.914	0.919	0.922	0.928	0.930	0.935	0.940	0.945	0.950	0.955	0.959	0.965	0.969	0.974	0.979	0.984	0.989	0.994	0.998	1.002	1.006	1.011	1.015	1.019	1.022	1.025	1.029	1.032	1.036	1.039	1.041	1.044	1.046	1.048	1.050	1.051	1.052	1.055	1.055	1.056	1.056	1.058	1.058	1.058	1.058	1.058	1.056	1.056	1.056	1.055	1.052	1.050	1.049	1.048	1.044	1.041	1.039	1.036	1.032	1.029	1.025	1.021	1.018	1.014	1.009	1.004	0.998	0.992	0.986	0.980	0.975	0.969	0.961	0.954	0.948	0.940	0.931	0.924	0.916	0.908	0.898	0.890	0.880	0.870	0.861	0.851	0.841	0.831	0.821	0.811	0.800	0.791	0.780	0.770	0.760	0.750	0.740	0.730	0.721	0.712	0.702	0.695	0.685	0.679	0.671	0.664	0.658	0.651	0.646	0.642	0.638	0.634	0.632	0.630	0.629	0.628	0.629	0.629	0.631	0.634	0.638	0.641	0.648	0.654	0.660	0.668	0.676	0.685	0.692	0.702	0.712	0.724	0.735	0.748	0.759	0.771	0.784	0.798	0.811	0.824	0.836	0.850	0.862	0.874	0.886	0.899	0.910	0.920	0.930	0.940	0.949	0.956	0.962	0.970	0.975	0.979	0.981	0.984	0.985	0.985	0.984	0.980	0.976	0.972	0.966	0.959	0.951	0.942	0.931	0.921	0.908	0.895	0.880	0.865	0.850	0.832	0.815	0.798	0.779	0.760	0.741	0.721	0.701	0.682	0.661	0.642	0.622	0.602	0.584	0.564	0.545	0.528	0.509	0.491	0.475	0.459	0.442	0.429	0.415	0.401	0.389	0.378	0.365	0.356	0.346	0.338	0.329	0.322	0.316	0.310	0.306	0.300	0.296	0.294	0.290	0.288	0.285	0.282	0.281	0.280	0.279	0.278	0.276	0.275	0.274	0.272	0.270	0.268	0.266	0.264	0.260	0.256	0.254	0.249	0.244	0.239	0.232	0.226	0.220	0.211	0.204	0.195	0.186	0.176	0.166	0.155	0.145	0.134	0.121	0.109	0.098	0.085	0.072	0.059	0.046	0.034	0.022	0.009	-0.002	-0.015	-0.028	-0.039	-0.050	-0.061	-0.070	-0.080	-0.089	-0.098	-0.105	-0.111	-0.116	-0.121	-0.126	-0.129	-0.131	-0.132	-0.132	-0.131	-0.130	-0.128	-0.122	-0.116	-0.110	-0.102	-0.095	-0.085	-0.075	-0.064	-0.051	-0.038	-0.022	-0.008	0.009	0.028	0.045	0.064	0.084	0.105	0.126	0.148	0.171	0.195	0.219	0.242	0.268	0.292	0.318	0.344	0.369	0.395	0.420	0.448	0.472	0.499	0.525	0.551	0.576	0.602	0.626	0.651	0.675	0.699	0.722	0.745	0.766	0.788	0.809	0.829	0.848	0.865	0.884	0.900	0.915	0.931	0.945	0.959	0.970	0.980	0.991	1.000	1.008	1.014	1.020	1.025	1.029	1.031	1.034	1.034	1.035	1.032	1.030	1.028	1.024	1.020	1.015	1.009	1.001	0.994	0.986	0.976	0.968	0.958	0.948	0.938	0.925	0.914	0.902	0.890	0.879	0.866	0.854	0.841	0.829	0.818	0.806	0.795	0.784	0.772	0.762	0.751	0.742	0.734	0.725	0.718	0.710	0.702	0.696	0.691	0.688	0.682	0.680	0.676	0.674	0.672	0.671	0.671	0.671	0.671	0.674	0.676	0.679	0.681	0.684	0.688	0.691	0.696	0.700	0.704	0.710	0.715	0.719	0.724	0.729	0.734	0.738	0.742	0.748	0.751	0.754	0.758	0.760	0.762	0.764	0.765	0.768	0.768	0.768	0.766	0.765	0.762	0.760	0.758	0.752	0.749	0.744	0.739	0.732	0.726	0.719	0.711	0.701	0.694	0.685	0.675	0.665	0.655	0.645	0.635	0.624	0.614	0.602	0.591	0.580	0.570	0.559	0.549	0.538	0.529	0.518	0.509	0.499	0.490	0.482	0.475	0.468	0.460	0.454	0.449	0.444	0.439	0.436	0.432	0.430	0.430	0.428	0.429	0.429	0.430	0.431	0.435	0.438	0.441	0.448	0.452	0.459	0.465	0.472	0.481	0.490	0.499	0.509	0.520	0.530	0.541	0.552	0.564	0.575	0.588	0.601	0.614	0.626	0.639	0.652	0.665	0.678	0.690	0.702	0.716	0.729	0.740	0.751	0.764	0.775	0.786	0.798	0.806	0.816	0.825	0.834	0.842	0.850	0.858	0.864	0.870	0.874	0.879	0.884	0.886	0.889	0.890	0.892	0.892	0.894	0.892	0.891	0.890	0.888	0.884	0.881	0.878	0.872	0.869	0.864	0.858	0.852	0.846	0.839	0.831	0.824	0.818	0.810	0.801	0.794	0.785	0.778	0.769	0.760	0.751	0.741	0.734	0.725	0.716	0.708	0.699	0.690	0.681	0.674	0.665	0.658	0.650	0.642	0.632	0.626	0.619	0.611	0.604	0.596	0.590	0.584	0.576	0.570	0.565	0.558	0.552	0.548	0.541	0.536	0.531	0.526	0.521	0.518	0.514	0.510	0.506	0.502	0.500	0.498	0.495	0.492	0.490	0.490	0.489	0.488	0.489	0.489	0.490	0.492	0.495	0.498	0.501	0.506	0.511	0.518	0.524	0.532	0.541	0.551	0.562	0.575	0.588	0.602	0.619	0.635	0.652	0.672	0.692	0.716	0.739	0.764	0.791	0.819	0.850	0.880	0.912	0.948	0.984	1.020	1.060	1.101	1.144	1.189	1.234	1.281	1.331	1.381	1.434	1.488	1.542	1.600	1.656	1.718	1.778	1.841	1.904	1.969	2.034	2.101	2.170	2.238	2.308	2.379	2.450	2.521	2.594	2.668	2.740	2.814	2.888	2.962	3.035	3.109	3.182	3.256	3.330	3.401	3.472	3.544	3.615	3.684	3.752	3.819	3.886	3.951	4.014	4.076	4.136	4.195	4.251	4.308	4.361	4.412	4.462	4.509	4.554	4.598	4.640	4.679	4.715	4.749	4.781	4.811	4.838	4.862	4.886	4.906	4.924	4.940	4.954	4.965	4.974	4.982	4.986	4.990	4.991	4.990	4.989	4.985	4.979	4.972	4.964	4.952	4.941	4.929	4.916	4.901	4.884	4.868	4.850	4.832	4.814	4.794	4.774	4.752	4.734	4.712	4.691	4.671	4.650	4.629	4.608	4.589	4.568	4.548	4.528	4.509	4.489	4.471	4.452	4.435	4.418	4.401	4.384	4.368	4.351	4.336	4.321	4.306	4.291	4.278	4.264	4.250	4.235	4.222	4.209	4.195	4.181	4.168	4.154	4.139	4.125	4.110	4.095	4.080	4.064	4.046	4.028	4.010	3.991	3.971	3.950	3.929	3.905	3.881	3.856	3.831	3.802	3.774	3.744	3.712	3.680	3.646	3.611	3.574	3.536	3.496	3.455	3.412	3.369	3.322	3.276	3.228	3.178	3.125	3.071	3.016	2.960	2.904	2.845	2.785	2.722	2.660	2.596	2.531	2.465	2.398	2.330	2.260	2.191	2.120	2.047	1.975	1.902	1.829	1.756	1.681	1.608	1.531	1.456	1.381	1.308	1.231	1.156	1.081	1.008	0.934	0.860	0.788	0.715	0.644	0.572	0.501	0.431	0.364	0.296	0.229	0.164	0.100	0.038	-0.025	-0.086	-0.146	-0.204	-0.261	-0.319	-0.372	-0.428	-0.479	-0.531	-0.581	-0.630	-0.680	-0.726	-0.772	-0.818	-0.861	-0.905	-0.949	-0.990	-1.031	-1.071	-1.111	-1.150	-1.189	-1.228	-1.265	-1.304	-1.340	-1.378	-1.415	-1.451	-1.489	-1.525	-1.562	-1.600	-1.638	-1.675	-1.711	-1.751	-1.789	-1.826	-1.865	-1.905	-1.944	-1.982	-2.022	-2.062	-2.102	-2.141	-2.182	-2.222	-2.262	-2.304	-2.345	-2.386	-2.428	-2.469	-2.509	-2.549	-2.589	-2.630	-2.670	-2.709	-2.749	-2.788	-2.826	-2.862	-2.901	-2.938	-2.974	-3.009	-3.044	-3.078	-3.111	-3.144	-3.176	-3.206	-3.236	-3.266	-3.294	-3.324	-3.349	-3.375	-3.400	-3.424	-3.448	-3.469	-3.490	-3.511	-3.531	-3.550	-3.568	-3.585	-3.600	-3.615	-3.630	-3.642	-3.656	-3.668	-3.679	-3.690	-3.699	-3.709	-3.716	-3.725	-3.732	-3.739	-3.744	-3.749	-3.754	-3.758	-3.761	-3.765	-3.768	-3.771	-3.772	-3.774	-3.775	-3.775	-3.775	-3.775	-3.775	-3.774	-3.772	-3.772	-3.770	-3.769	-3.765	-3.764	-3.760	-3.758	-3.754	-3.751	-3.748	-3.744	-3.740	-3.735	-3.731	-3.726	-3.722	-3.719	-3.712	-3.709	-3.704	-3.700	-3.695	-3.688	-3.682	-3.678	-3.671	-3.665	-3.660	-3.654	-3.646	-3.640	-3.632	-3.625	-3.616	-3.609	-3.600	-3.590	-3.581	-3.571	-3.560	-3.549	-3.538	-3.524	-3.511	-3.498	-3.482	-3.466	-3.450	-3.432	-3.414	-3.394	-3.372	-3.350	-3.328	-3.304	-3.278	-3.251	-3.222	-3.194	-3.162	-3.131	-3.096	-3.061	-3.025	-2.986	-2.948	-2.905	-2.864	-2.819	-2.772	-2.725	-2.678	-2.626	-2.576	-2.522	-2.469	-2.414	-2.356	-2.300	-2.241	-2.180	-2.120	-2.058	-1.995	-1.931	-1.868	-1.802	-1.736	-1.670	-1.604	-1.536	-1.470	-1.404	-1.336	-1.270	-1.204	-1.138	-1.071	-1.005	-0.940	-0.875	-0.811	-0.748	-0.686	-0.624	-0.564	-0.504	-0.446	-0.388	-0.332	-0.278	-0.222	-0.171	-0.119	-0.069	-0.020	0.029	0.075	0.120	0.164	0.206	0.248	0.288	0.328	0.366	0.404	0.440	0.476	0.510	0.544	0.579	0.611	0.644	0.676	0.708	0.740	0.770	0.802	0.834	0.865	0.896	0.929	0.961	0.994	1.028	1.061	1.095	1.130	1.166	1.204	1.240	1.279	1.318	1.359	1.400	1.442	1.485	1.529	1.575	1.620	1.668	1.715	1.764	1.814	1.865	1.916	1.969	2.022	2.076	2.131	2.185	2.241	2.296	2.352	2.409	2.466	2.521	2.579	2.636	2.692	2.749	2.804	2.860	2.915	2.970	3.024	3.076	3.130	3.181	3.232	3.282	3.331	3.379	3.425	3.471	3.515	3.556	3.599	3.639	3.678	3.714	3.749	3.784	3.815	3.846	3.876	3.904	3.930	3.954	3.976	3.998	4.015	4.032	4.049	4.061	4.074	4.084	4.093	4.099	4.105	4.109	4.110	4.110	4.110	4.108	4.104	4.098	4.091	4.084	4.075	4.066	4.054	4.043	4.030	4.015	4.001	3.985	3.970	3.955	3.938	3.920	3.904	3.885	3.868	3.851	3.834	3.816	3.800	3.784	3.769	3.752	3.739	3.724	3.711	3.700	3.689	3.680	3.670	3.662	3.658	3.652	3.649	3.646	3.646	3.646	3.648	3.652	3.656	3.664	3.670	3.681	3.690	3.702	3.715	3.730	3.745	3.761	3.779	3.796	3.815	3.834	3.855	3.875	3.895	3.915	3.936	3.956	3.976	3.995	4.015	4.034	4.050	4.066	4.082	4.096	4.109	4.119	4.129	4.135	4.140	4.142	4.144	4.141	4.136	4.130	4.120	4.108	4.091	4.074	4.052	4.026	4.000	3.969	3.935	3.899	3.858	3.815	3.769	3.719	3.666	3.611	3.554	3.492	3.430	3.362	3.295	3.224	3.150	3.074	2.996	2.918	2.836	2.752	2.670	2.585	2.499	2.411	2.324	2.238	2.149	2.060	1.972	1.885	1.798	1.711	1.626	1.541	1.456	1.374	1.294	1.215	1.138	1.061	0.989	0.916	0.849	0.782	0.719	0.658	0.598	0.542	0.490	0.440	0.392	0.348	0.306	0.269	0.234	0.201	0.172	0.146	0.124	0.104	0.085	0.071	0.059	0.051	0.044	0.040	0.039	0.041	0.044	0.050	0.059	0.068	0.081	0.095	0.110	0.128	0.146	0.168	0.190	0.212	0.236	0.262	0.289	0.316	0.345	0.372	0.402	0.431	0.461	0.492	0.522	0.552	0.582	0.614	0.644	0.672	0.704	0.732	0.761	0.789	0.818	0.844	0.870	0.895	0.920	0.945	0.968	0.990	1.011	1.030	1.050	1.068	1.085	1.100	1.114	1.128	1.140	1.150	1.159	1.166	1.174	1.178	1.182	1.184	1.185	1.184	1.182	1.180	1.175	1.168	1.160	1.151	1.141	1.129	1.116	1.102	1.085	1.069	1.050	1.030	1.010	0.988	0.965	0.940	0.914	0.888	0.861	0.831	0.802	0.772	0.741	0.709	0.676	0.644	0.610	0.576	0.540	0.505	0.470	0.435	0.399	0.362	0.326	0.290	0.254	0.219	0.181	0.146	0.111	0.076	0.041	0.008	-0.025	-0.059	-0.090	-0.121	-0.152	-0.182	-0.212	-0.240	-0.266	-0.292	-0.318	-0.341	-0.364	-0.385	-0.405	-0.424	-0.442	-0.459	-0.474	-0.488	-0.500	-0.512	-0.521	-0.531	-0.539	-0.545	-0.550	-0.554	-0.556	-0.559	-0.560	-0.559	-0.558	-0.555	-0.551	-0.548	-0.542	-0.535	-0.529	-0.521	-0.514	-0.505	-0.496	-0.486	-0.476	-0.466	-0.456	-0.445	-0.432	-0.422	-0.411	-0.400	-0.390	-0.378	-0.368	-0.356	-0.346	-0.336	-0.328	-0.318	-0.308	-0.300	-0.291	-0.282	-0.275	-0.268	-0.261	-0.255	-0.249	-0.242	-0.239	-0.234	-0.229	-0.225	-0.220	-0.218	-0.214	-0.210	-0.206	-0.204	-0.201	-0.199	-0.195	-0.191	-0.189	-0.185	-0.182	-0.178	-0.174	-0.170	-0.166	-0.161	-0.155	-0.149	-0.142	-0.136	-0.129	-0.120	-0.111	-0.101	-0.091	-0.081	-0.071	-0.059	-0.048	-0.035	-0.021	-0.006	0.009	0.022	0.039	0.054	0.071	0.089	0.105	0.122	0.141	0.160	0.178	0.196	0.215	0.234	0.252	0.271	0.290	0.309	0.329	0.346	0.364	0.380	0.399	0.415	0.431	0.446	0.461	0.476	0.490	0.502	0.515	0.528	0.538	0.549	0.558	0.565	0.572	0.579	0.584	0.588	0.591	0.594	0.595	0.595	0.595	0.594	0.591	0.586	0.582	0.576	0.569	0.561	0.552	0.544	0.532	0.521	0.510	0.496	0.481	0.468	0.451	0.435	0.419	0.401	0.382	0.362	0.344	0.324	0.304	0.282	0.260	0.239	0.216	0.192	0.170	0.148	0.122	0.100	0.076	0.051	0.028	0.002	-0.021	-0.046	-0.070	-0.095	-0.119	-0.144	-0.168	-0.191	-0.215	-0.240	-0.264	-0.288	-0.311	-0.334	-0.358	-0.380	-0.402	-0.426	-0.448	-0.470	-0.492	-0.514	-0.536	-0.558	-0.579	-0.600	-0.620	-0.641	-0.661	-0.682	-0.702	-0.721	-0.741	-0.761	-0.779	-0.798	-0.816	-0.834	-0.851	-0.868	-0.885	-0.901	-0.918	-0.934	-0.948	-0.962	-0.976	-0.989	-1.002	-1.014	-1.026	-1.038	-1.048	-1.056	-1.065	-1.072	-1.080	-1.086	-1.091	-1.095	-1.099	-1.102	-1.104	-1.104	-1.105	-1.104	-1.101	-1.099	-1.095	-1.090	-1.085	-1.079	-1.071	-1.064	-1.054	-1.044	-1.034	-1.022	-1.011	-0.998	-0.986	-0.972	-0.959	-0.944	-0.929	-0.914	-0.899	-0.884	-0.869	-0.852	-0.838	-0.822	-0.806	-0.792	-0.778	-0.762	-0.748	-0.735	-0.722	-0.709	-0.698	-0.686	-0.676	-0.665	-0.656	-0.648	-0.641	-0.632	-0.628	-0.622	-0.618	-0.615	-0.611	-0.611	-0.609	-0.609	-0.610	-0.611	-0.614	-0.616	-0.620	-0.624	-0.630	-0.635	-0.641	-0.649	-0.656	-0.664	-0.670	-0.679	-0.688	-0.696	-0.705	-0.712	-0.721	-0.730	-0.739	-0.745	-0.754	-0.761	-0.768	-0.775	-0.781	-0.786	-0.792	-0.796	-0.800	-0.804	-0.806	-0.806	-0.808	-0.808	-0.806	-0.805	-0.801	-0.799	-0.792	-0.788	-0.780	-0.772	-0.765	-0.755	-0.745	-0.734	-0.721	-0.709	-0.695	-0.679	-0.664	-0.648	-0.630	-0.612	-0.594	-0.574	-0.555	-0.536	-0.515	-0.495	-0.474	-0.452	-0.431	-0.410	-0.389	-0.366	-0.345	-0.325	-0.302	-0.282	-0.262	-0.242	-0.222	-0.204	-0.186	-0.169	-0.152	-0.136	-0.121	-0.108	-0.095	-0.082	-0.072	-0.062	-0.054	-0.046	-0.040	-0.035	-0.031	-0.030	-0.028	-0.029	-0.030	-0.032	-0.036	-0.042	-0.049	-0.055	-0.064	-0.074	-0.085	-0.098	-0.110	-0.124	-0.139	-0.154	-0.170	-0.186	-0.205	-0.222	-0.240	-0.258	-0.276	-0.295	-0.314	-0.332	-0.351	-0.370	-0.386	-0.405	-0.422	-0.438	-0.454	-0.469	-0.484	-0.496	-0.510	-0.521	-0.531	-0.541	-0.549	-0.558	-0.564	-0.570	-0.574	-0.578	-0.579	-0.580	-0.580	-0.580	-0.576	-0.574	-0.570	-0.565	-0.560	-0.552	-0.548	-0.539	-0.531	-0.522	-0.514	-0.505	-0.496	-0.489	-0.479	-0.471	-0.464	-0.455	-0.449	-0.442	-0.436	-0.431	-0.429	-0.426	-0.425	-0.426	-0.426	-0.430	-0.434	-0.439	-0.446	-0.456	-0.468	-0.480	-0.494	-0.509	-0.528	-0.548	-0.570	-0.592	-0.619	-0.645	-0.675	-0.705	-0.738	-0.771	-0.808	-0.844	-0.881	-0.920	-0.961	-1.002	-1.046	-1.089	-1.132	-1.178	-1.222	-1.268	-1.312	-1.358	-1.404	-1.450	-1.495	-1.539	-1.584	-1.626	-1.669	-1.710	-1.750	-1.790	-1.826	-1.862	-1.899	-1.932	-1.964	-1.992	-2.021	-2.047	-2.071	-2.094	-2.114	-2.132	-2.149	-2.162	-2.172	-2.182	-2.190	-2.194	-2.198	-2.198	-2.195	-2.191	-2.186	-2.179	-2.169	-2.158	-2.144	-2.130	-2.112	-2.096	-2.076	-2.056	-2.034	-2.011	-1.988	-1.961	-1.936	-1.909	-1.881	-1.854	-1.826	-1.798	-1.769	-1.741	-1.711	-1.684	-1.655	-1.626	-1.600	-1.574	-1.548	-1.520	-1.496	-1.472	-1.450	-1.428	-1.408	-1.389	-1.370	-1.352	-1.336	-1.321	-1.309	-1.296	-1.285	-1.275	-1.268	-1.261	-1.255	-1.251	-1.248	-1.246	-1.248	-1.248	-1.250	-1.254	-1.258	-1.264	-1.271	-1.279	-1.289	-1.298	-1.309	-1.321	-1.332	-1.346	-1.359	-1.372	-1.388	-1.402	-1.418	-1.434	-1.449	-1.466	-1.482	-1.499	-1.515	-1.531	-1.548	-1.562	-1.579	-1.594	-1.609	-1.625	-1.639	-1.654	-1.668	-1.680	-1.692	-1.706	-1.718	-1.728	-1.739	-1.749	-1.758	-1.766	-1.775	-1.782	-1.789	-1.795	-1.801	-1.808	-1.811	-1.815	-1.819	-1.822	-1.824	-1.826	-1.828	-1.830	-1.830	-1.831	-1.831	-1.832	-1.831	-1.832	-1.831	-1.831	-1.831	-1.830	-1.830	-1.830	-1.829	-1.829	-1.828	-1.828	-1.829	-1.829	-1.829	-1.831	-1.832	-1.834	-1.836	-1.838	-1.840	-1.844	-1.848	-1.851	-1.855	-1.861	-1.866	-1.871	-1.876	-1.882	-1.889	-1.895	-1.902	-1.909	-1.916	-1.924	-1.930	-1.936	-1.944	-1.950	-1.956	-1.962	-1.970	-1.976	-1.981	-1.986	-1.991	-1.995	-1.999	-2.002	-2.005	-2.007	-2.009	-2.007	-2.007	-2.007	-2.004	-2.000	-1.995	-1.990	-1.984	-1.976	-1.968	-1.956	-1.946	-1.934	-1.920	-1.906	-1.891	-1.875	-1.856	-1.838	-1.818	-1.796	-1.774	-1.751	-1.726	-1.700	-1.675	-1.648	-1.620	-1.591	-1.562	-1.532	-1.501	-1.471	-1.439	-1.408	-1.374	-1.341	-1.309	-1.274	-1.241	-1.208	-1.174	-1.139	-1.105	-1.070	-1.036	-1.004	-0.970	-0.936	-0.904	-0.871	-0.839	-0.808	-0.776	-0.745	-0.714	-0.684	-0.654	-0.625	-0.596	-0.569	-0.541	-0.514	-0.488	-0.461	-0.436	-0.412	-0.388	-0.364	-0.341	-0.318	-0.298	-0.275	-0.254	-0.235	-0.215	-0.198	-0.180	-0.162	-0.146	-0.131	-0.115	-0.100	-0.088	-0.074	-0.061	-0.049	-0.039	-0.029	-0.019	-0.010	-0.004	0.004	0.010	0.015	0.019	0.022	0.025	0.025	0.026	0.025	0.024	0.022	0.019	0.015	0.010	0.004	-0.002	-0.010	-0.019	-0.028	-0.038	-0.048	-0.059	-0.071	-0.082	-0.096	-0.109	-0.124	-0.136	-0.151	-0.165	-0.181	-0.195	-0.210	-0.225	-0.240	-0.255	-0.270	-0.282	-0.298	-0.310	-0.324	-0.338	-0.349	-0.360	-0.371	-0.381	-0.390	-0.398	-0.405	-0.412	-0.418	-0.422	-0.426	-0.429	-0.431	-0.432	-0.432	-0.431	-0.430	-0.428	-0.425	-0.420	-0.416	-0.411	-0.404	-0.398	-0.390	-0.382	-0.374	-0.365	-0.356	-0.346	-0.338	-0.328	-0.318	-0.308	-0.298	-0.288	-0.279	-0.270	-0.260	-0.252	-0.244	-0.235	-0.228	-0.221	-0.215	-0.209	-0.205	-0.200	-0.198	-0.195	-0.192	-0.191	-0.190	-0.191	-0.191	-0.194	-0.196	-0.200	-0.204	-0.208	-0.212	-0.219	-0.225	-0.231	-0.239	-0.248	-0.255	-0.264	-0.272	-0.281	-0.291	-0.300	-0.310	-0.319	-0.329	-0.339	-0.349	-0.358	-0.368	-0.378	-0.385	-0.394	-0.402	-0.410	-0.418	-0.424	-0.431	-0.438	-0.442	-0.446	-0.451	-0.454	-0.459	-0.461	-0.462	-0.464	-0.464	-0.464	-0.462	-0.461	-0.460	-0.456	-0.454	-0.450	-0.444	-0.439	-0.434	-0.426	-0.420	-0.412	-0.405	-0.395	-0.386	-0.376	-0.366	-0.355	-0.344	-0.332	-0.321	-0.308	-0.296	-0.282	-0.269	-0.256	-0.241	-0.228	-0.212	-0.199	-0.184	-0.168	-0.152	-0.138	-0.121	-0.106	-0.090	-0.074	-0.059	-0.042	-0.026	-0.010	0.006	0.021	0.038	0.052	0.069	0.084	0.100	0.115	0.130	0.145	0.159	0.172	0.186	0.200	0.212	0.226	0.239	0.250	0.262	0.272	0.284	0.292	0.304	0.312	0.321	0.329	0.336	0.344	0.350	0.354	0.360	0.364	0.368	0.369	0.372	0.372	0.372	0.372	0.371	0.369	0.365	0.362	0.358	0.351	0.345	0.339	0.330	0.321	0.312	0.301	0.290	0.279	0.266	0.252	0.238	0.224	0.208	0.191	0.175	0.158	0.140	0.121	0.102	0.082	0.062	0.042	0.022	0.000	-0.020	-0.042	-0.065	-0.086	-0.109	-0.130	-0.152	-0.175	-0.196	-0.219	-0.241	-0.264	-0.285	-0.308	-0.329	-0.350	-0.372	-0.392	-0.415	-0.435	-0.456	-0.476	-0.496	-0.516	-0.536	-0.555	-0.575	-0.592	-0.611	-0.629	-0.646	-0.665	-0.681	-0.698	-0.715	-0.731	-0.748	-0.762	-0.778	-0.794	-0.809	-0.821	-0.836	-0.849	-0.864	-0.876	-0.890	-0.902	-0.914	-0.925	-0.938	-0.949	-0.959	-0.969	-0.979	-0.988	-0.998	-1.004	-1.012	-1.020	-1.028	-1.034	-1.039	-1.045	-1.050	-1.054	-1.058	-1.061	-1.062	-1.065	-1.066	-1.068	-1.068	-1.066	-1.065	-1.062	-1.060	-1.058	-1.054	-1.049	-1.045	-1.040	-1.034	-1.026	-1.020	-1.012	-1.004	-0.996	-0.988	-0.976	-0.968	-0.956	-0.946	-0.935	-0.924	-0.912	-0.899	-0.888	-0.874	-0.861	-0.848	-0.835	-0.821	-0.809	-0.794	-0.780	-0.766	-0.752	-0.738	-0.722	-0.709	-0.692	-0.679	-0.664	-0.649	-0.632	-0.618	-0.602	-0.588	-0.571	-0.556	-0.540	-0.525	-0.509	-0.494	-0.478	-0.462	-0.446	-0.430	-0.414	-0.398	-0.381	-0.365	-0.349	-0.332	-0.315	-0.298	-0.281	-0.265	-0.248	-0.231	-0.215	-0.198	-0.181	-0.165	-0.149	-0.131	-0.115	-0.099	-0.084	-0.068	-0.052	-0.036	-0.022	-0.008	0.006	0.020	0.034	0.045	0.059	0.070	0.081	0.092	0.104	0.112	0.122	0.130	0.138	0.145	0.151	0.156	0.161	0.165	0.169	0.171	0.174	0.174	0.175	0.175	0.172	0.171	0.169	0.165	0.161	0.156	0.151	0.145	0.139	0.130	0.122	0.114	0.105	0.096	0.085	0.075	0.064	0.054	0.042	0.030	0.019	0.008	-0.005	-0.018	-0.029	-0.040	-0.052	-0.064	-0.075	-0.088	-0.098	-0.109	-0.119	-0.129	-0.138	-0.146	-0.155	-0.161	-0.169	-0.175	-0.181	-0.185	-0.190	-0.192	-0.195	-0.196	-0.198	-0.198	-0.198	-0.196	-0.194	-0.190	-0.185	-0.181	-0.175	-0.169	-0.161	-0.152	-0.144	-0.134	-0.124	-0.112	-0.101	-0.089	-0.078	-0.065	-0.051	-0.038	-0.022	-0.009	0.006	0.020	0.035	0.050	0.064	0.079	0.092	0.108	0.120	0.135	0.149	0.161	0.172	0.186	0.198	0.208	0.218	0.228	0.236	0.244	0.252	0.258	0.262	0.268	0.271	0.275	0.276	0.278	0.279	0.276	0.275	0.274	0.269	0.264	0.260	0.254	0.246	0.239	0.230	0.221	0.211	0.200	0.189	0.178	0.166	0.154	0.139	0.126	0.112	0.098	0.084	0.070	0.054	0.040	0.024	0.010	-0.006	-0.020	-0.036	-0.050	-0.064	-0.079	-0.091	-0.105	-0.118	-0.130	-0.142	-0.154	-0.165	-0.175	-0.185	-0.195	-0.202	-0.211	-0.219	-0.225	-0.232	-0.238	-0.242	-0.249	-0.251	-0.256	-0.260	-0.262	-0.265	-0.266	-0.269	-0.270	-0.271	-0.272	-0.272	-0.272	-0.274	-0.274	-0.272	-0.272	-0.272	-0.272	-0.272	-0.272	-0.272	-0.272	-0.272	-0.274	-0.274	-0.275	-0.276	-0.278	-0.280	-0.280	-0.282	-0.284	-0.288	-0.290	-0.291	-0.295	-0.298	-0.299	-0.302	-0.305	-0.308	-0.311	-0.314	-0.315	-0.318	-0.319	-0.320	-0.322	-0.322	-0.324	-0.324	-0.324	-0.324	-0.321	-0.320	-0.316	-0.314	-0.310	-0.305	-0.301	-0.295	-0.289	-0.281	-0.272	-0.264	-0.254	-0.242	-0.232	-0.220	-0.209	-0.194	-0.181	-0.166	-0.151	-0.136	-0.120	-0.104	-0.086	-0.069	-0.051	-0.034	-0.015	0.002	0.021	0.038	0.056	0.074	0.091	0.109	0.126	0.142	0.159	0.175	0.190	0.205	0.219	0.231	0.245	0.255	0.266	0.276	0.286	0.294	0.300	0.308	0.311	0.314	0.316	0.319	0.319	0.318	0.316	0.312	0.309	0.304	0.298	0.289	0.280	0.270	0.260	0.248	0.235	0.220	0.205	0.189	0.172	0.154	0.136	0.116	0.098	0.076	0.055	0.032	0.010	-0.014	-0.038	-0.061	-0.085	-0.110	-0.136	-0.160	-0.185	-0.210	-0.235	-0.260	-0.284	-0.309	-0.332	-0.356	-0.380	-0.402	-0.424	-0.446	-0.468	-0.488	-0.507	-0.526	-0.544	-0.562	-0.578	-0.594	-0.608	-0.621	-0.634	-0.644	-0.655	-0.662	-0.671	-0.679	-0.684	-0.688	-0.690	-0.691	-0.692	-0.691	-0.690	-0.688	-0.682	-0.676	-0.670	-0.662	-0.652	-0.642	-0.631	-0.620	-0.606	-0.591	-0.576	-0.560	-0.542	-0.525	-0.506	-0.488	-0.466	-0.445	-0.422	-0.401	-0.378	-0.355	-0.330	-0.305	-0.279	-0.254	-0.228	-0.201	-0.174	-0.148	-0.119	-0.091	-0.064	-0.036	-0.009	0.019	0.048	0.075	0.104	0.131	0.159	0.188	0.215	0.242	0.269	0.296	0.322	0.349	0.375	0.401	0.426	0.451	0.475	0.500	0.524	0.545	0.568	0.590	0.611	0.630	0.650	0.669	0.686	0.704	0.720	0.735	0.750	0.764	0.778	0.790	0.802	0.812	0.822	0.832	0.841	0.848	0.855	0.861	0.868	0.871	0.875	0.879	0.881	0.884	0.885	0.885	0.886	0.886	0.885	0.885	0.884	0.882	0.881	0.880	0.878	0.875	0.874	0.871	0.869	0.865	0.864	0.862	0.860	0.858	0.856	0.855	0.854	0.852	0.852	0.851	0.851	0.851	0.851	0.852	0.854	0.855	0.858	0.860	0.861	0.865	0.868	0.871	0.875	0.878	0.881	0.886	0.890	0.895	0.900	0.905	0.910	0.915	0.921	0.925	0.931	0.936	0.941	0.948	0.951	0.956	0.961	0.966	0.970	0.975	0.980	0.984	0.986	0.991	0.995	0.998	1.001	1.004	1.006	1.009	1.011	1.012	1.014	1.015	1.016	1.018	1.018	1.018	1.019	1.019	1.018	1.018	1.015	1.014	1.012	1.010	1.009	1.006	1.004	1.000	0.998	0.995	0.990	0.988	0.984	0.979	0.975	0.970	0.965	0.960	0.955	0.949	0.944	0.938	0.930	0.924	0.918	0.910	0.902	0.895	0.888	0.880	0.872	0.862	0.855	0.846	0.838	0.829	0.820	0.811	0.802	0.794	0.786	0.778	0.769	0.760	0.752	0.745	0.736	0.730	0.721	0.716	0.709	0.702	0.698	0.692	0.688	0.684	0.681	0.678	0.675	0.672	0.672	0.671	0.672	0.674	0.676	0.679	0.681	0.685	0.690	0.695	0.701	0.709	0.715	0.724	0.731	0.741	0.751	0.760	0.771	0.781	0.792	0.804	0.815	0.828	0.840	0.850	0.862	0.875	0.885	0.898	0.909	0.919	0.929	0.939	0.948	0.956	0.964	0.971	0.978	0.982	0.988	0.991	0.992	0.995	0.996	0.995	0.994	0.991	0.986	0.982	0.976	0.969	0.961	0.952	0.944	0.932	0.920	0.909	0.895	0.880	0.865	0.849	0.834	0.816	0.800	0.782	0.765	0.746	0.729	0.709	0.691	0.672	0.655	0.636	0.619	0.600	0.584	0.568	0.551	0.535	0.520	0.506	0.492	0.480	0.468	0.456	0.445	0.436	0.426	0.419	0.410	0.405	0.398	0.392	0.389	0.385	0.381	0.379	0.378	0.375	0.374	0.374	0.374	0.374	0.375	0.375	0.376	0.378	0.378	0.379	0.380	0.380	0.381	0.382	0.381	0.381	0.382	0.381	0.380	0.378	0.376	0.374	0.370	0.366	0.361	0.356	0.351	0.345	0.339	0.331	0.324	0.315	0.308	0.298	0.288	0.279	0.268	0.258	0.246	0.235	0.224	0.214	0.201	0.190	0.180	0.168	0.156	0.146	0.135	0.124	0.114	0.104	0.095	0.086	0.078	0.070	0.064	0.056	0.051	0.045	0.041	0.038	0.035	0.032	0.032	0.032	0.032	0.034	0.036	0.040	0.045	0.050	0.056	0.064	0.071	0.080	0.090	0.100	0.112	0.125	0.138	0.152	0.166	0.182	0.199	0.215	0.232	0.250	0.269	0.288	0.308	0.326	0.346	0.368	0.388	0.409	0.429	0.450	0.470	0.492	0.514	0.535	0.555	0.575	0.596	0.616	0.636	0.656	0.674	0.691	0.710	0.728	0.744	0.760	0.775	0.789	0.802	0.816	0.828	0.840	0.850	0.859	0.868	0.874	0.880	0.885	0.890	0.894	0.896	0.898	0.898	0.896	0.895	0.892	0.889	0.884	0.879	0.872	0.865	0.858	0.849	0.839	0.828	0.818	0.806	0.794	0.781	0.769	0.755	0.741	0.728	0.714	0.699	0.684	0.670	0.655	0.641	0.626	0.611	0.598	0.585	0.571	0.559	0.546	0.534	0.524	0.512	0.502	0.494	0.485	0.478	0.471	0.464	0.459	0.454	0.450	0.448	0.445	0.444	0.444	0.444	0.445	0.448	0.449	0.452	0.456	0.461	0.466	0.472	0.479	0.485	0.492	0.500	0.509	0.516	0.524	0.534	0.542	0.551	0.560	0.569	0.579	0.586	0.596	0.605	0.612	0.621	0.629	0.635	0.642	0.649	0.654	0.660	0.665	0.669	0.672	0.676	0.679	0.680	0.681	0.681	0.682	0.681	0.680	0.678	0.675	0.672	0.668	0.662	0.658	0.652	0.646	0.640	0.631	0.625	0.616	0.610	0.601	0.591	0.584	0.574	0.565	0.555	0.546	0.536	0.528	0.518	0.507	0.499	0.490	0.480	0.471	0.464	0.455	0.448	0.439	0.432	0.426	0.420	0.414	0.408	0.404	0.399	0.395	0.392	0.389	0.388	0.388	0.386	0.386	0.386	0.388	0.390	0.392	0.395	0.399	0.404	0.408	0.414	0.420	0.428	0.434	0.442	0.450	0.459	0.468	0.478	0.488	0.496	0.506	0.518	0.529	0.540	0.550	0.561	0.572	0.584	0.595	0.605	0.616	0.628	0.639	0.649	0.659	0.669	0.679	0.689	0.698	0.706	0.715	0.721	0.729	0.736	0.742	0.749	0.752	0.759	0.762	0.768	0.770	0.772	0.775	0.776	0.778	0.779	0.780	0.779	0.779	0.778	0.778	0.776	0.772	0.770	0.769	0.765	0.762	0.759	0.756	0.751	0.748	0.745	0.740	0.735	0.731	0.726	0.722	0.718	0.712	0.708	0.704	0.698	0.692	0.688	0.684	0.679	0.674	0.670	0.664	0.659	0.654	0.650	0.644	0.639	0.634	0.630	0.624	0.619	0.614	0.608	0.602	0.598	0.591	0.586	0.581	0.575	0.570	0.564	0.559	0.554	0.546	0.541	0.535	0.529	0.524	0.519	0.512	0.506	0.502	0.498	0.492	0.488	0.485	0.481	0.478	0.475	0.472	0.471	0.470	0.470	0.470	0.471	0.475	0.478	0.482	0.486	0.494	0.501	0.510	0.520	0.532	0.545	0.559	0.575	0.591	0.610	0.631	0.652	0.676	0.701	0.729	0.758	0.789	0.820	0.855	0.890	0.929	0.969	1.009	1.054	1.098	1.145	1.194	1.245	1.296	1.350	1.406	1.464	1.521	1.582	1.642	1.708	1.771	1.836	1.904	1.971	2.041	2.111	2.181	2.255	2.326	2.400	2.474	2.549	2.624	2.699	2.774	2.850	2.924	3.000	3.075	3.151	3.225	3.298	3.371	3.445	3.515	3.588	3.656	3.725	3.791	3.859	3.922	3.986	4.048	4.108	4.166	4.222	4.278	4.330	4.381	4.430	4.476	4.521	4.562	4.604	4.641	4.678	4.711	4.742	4.771	4.798	4.822	4.845	4.865	4.884	4.899	4.912	4.925	4.934	4.941	4.948	4.951	4.952	4.954	4.952	4.950	4.945	4.940	4.932	4.925	4.915	4.904	4.891	4.879	4.865	4.851	4.835	4.820	4.804	4.786	4.769	4.750	4.731	4.714	4.695	4.676	4.656	4.638	4.619	4.600	4.581	4.562	4.544	4.524	4.506	4.486	4.469	4.450	4.432	4.415	4.396	4.379	4.361	4.344	4.326	4.309	4.291	4.274	4.256	4.238	4.221	4.204	4.185	4.166	4.149	4.130	4.110	4.091	4.070	4.050	4.029	4.008	3.985	3.962	3.939	3.915	3.890	3.864	3.835	3.809	3.779	3.750	3.720	3.689	3.655	3.622	3.586	3.552	3.515	3.478	3.438	3.398	3.355	3.312	3.269	3.225	3.179	3.131	3.082	3.034	2.982	2.930	2.876	2.822	2.768	2.711	2.654	2.595	2.535	2.475	2.414	2.350	2.289	2.224	2.160	2.094	2.027	1.961	1.894	1.826	1.759	1.689	1.620	1.551	1.482	1.412	1.342	1.274	1.202	1.132	1.064	0.995	0.925	0.856	0.788	0.720	0.652	0.586	0.519	0.455	0.389	0.325	0.261	0.199	0.138	0.076	0.018	-0.041	-0.099	-0.156	-0.211	-0.268	-0.321	-0.374	-0.428	-0.479	-0.529	-0.579	-0.628	-0.675	-0.722	-0.769	-0.815	-0.860	-0.904	-0.948	-0.990	-1.034	-1.076	-1.118	-1.159	-1.201	-1.241	-1.281	-1.322	-1.362	-1.404	-1.444	-1.485	-1.525	-1.566	-1.606	-1.649	-1.689	-1.730	-1.771	-1.814	-1.856	-1.899	-1.941	-1.982	-2.026	-2.070	-2.112	-2.155	-2.199	-2.242	-2.285	-2.328	-2.371	-2.415	-2.458	-2.501	-2.544	-2.588	-2.630	-2.671	-2.714	-2.756	-2.796	-2.836	-2.878	-2.916	-2.955	-2.994	-3.031	-3.068	-3.105	-3.139	-3.174	-3.208	-3.241	-3.274	-3.304	-3.335	-3.364	-3.392	-3.420	-3.448	-3.474	-3.499	-3.522	-3.546	-3.568	-3.590	-3.610	-3.630	-3.650	-3.668	-3.684	-3.700	-3.716	-3.731	-3.745	-3.759	-3.772	-3.784	-3.795	-3.806	-3.816	-3.826	-3.835	-3.842	-3.850	-3.858	-3.864	-3.869	-3.875	-3.880	-3.885	-3.890	-3.894	-3.896	-3.899	-3.901	-3.902	-3.904	-3.905	-3.905	-3.905	-3.905	-3.904	-3.902	-3.900	-3.896	-3.894	-3.891	-3.888	-3.884	-3.879	-3.874	-3.869	-3.861	-3.855	-3.849	-3.841	-3.835	-3.826	-3.819	-3.810	-3.802	-3.792	-3.782	-3.772	-3.761	-3.751	-3.740	-3.728	-3.716	-3.702	-3.690	-3.676	-3.662	-3.648	-3.632	-3.616	-3.601	-3.584	-3.566	-3.549	-3.530	-3.511	-3.491	-3.470	-3.450	-3.428	-3.404	-3.381	-3.356	-3.330	-3.304	-3.276	-3.249	-3.219	-3.189	-3.158	-3.125	-3.091	-3.056	-3.020	-2.982	-2.944	-2.904	-2.862	-2.821	-2.776	-2.731	-2.685	-2.636	-2.589	-2.538	-2.488	-2.435	-2.380	-2.325	-2.269	-2.212	-2.154	-2.094	-2.034	-1.972	-1.910	-1.848	-1.784	-1.719	-1.654	-1.588	-1.521	-1.455	-1.388	-1.321	-1.254	-1.186	-1.119	-1.051	-0.985	-0.919	-0.852	-0.786	-0.721	-0.656	-0.591	-0.529	-0.466	-0.405	-0.345	-0.284	-0.226	-0.169	-0.112	-0.056	-0.004	0.050	0.100	0.150	0.200	0.248	0.295	0.339	0.384	0.425	0.468	0.506	0.546	0.584	0.622	0.659	0.692	0.729	0.761	0.795	0.828	0.859	0.891	0.921	0.954	0.984	1.014	1.044	1.075	1.106	1.136	1.168	1.199	1.230	1.262	1.295	1.329	1.362	1.398	1.432	1.469	1.505	1.542	1.581	1.621	1.661	1.702	1.744	1.788	1.831	1.876	1.922	1.969	2.016	2.064	2.112	2.161	2.211	2.262	2.312	2.364	2.416	2.469	2.521	2.572	2.626	2.679	2.731	2.784	2.835	2.888	2.939	2.991	3.041	3.092	3.141	3.190	3.239	3.286	3.332	3.379	3.422	3.465	3.508	3.550	3.589	3.628	3.665	3.701	3.735	3.770	3.801	3.831	3.860	3.888	3.912	3.935	3.958	3.979	3.998	4.014	4.030	4.044	4.055	4.066	4.075	4.081	4.088	4.091	4.094	4.094	4.094	4.091	4.086	4.081	4.075	4.066	4.058	4.048	4.036	4.024	4.009	3.994	3.980	3.962	3.945	3.929	3.910	3.891	3.872	3.854	3.834	3.814	3.794	3.776	3.756	3.738	3.720	3.702	3.685	3.669	3.651	3.639	3.624	3.611	3.599	3.589	3.580	3.572	3.566	3.561	3.558	3.556	3.555	3.556	3.559	3.562	3.568	3.575	3.584	3.594	3.605	3.618	3.632	3.648	3.664	3.681	3.700	3.718	3.738	3.759	3.779	3.801	3.822	3.845	3.865	3.886	3.908	3.929	3.949	3.969	3.986	4.003	4.019	4.032	4.045	4.056	4.066	4.071	4.076	4.079	4.079	4.076	4.071	4.062	4.052	4.037	4.021	4.001	3.978	3.951	3.921	3.889	3.854	3.814	3.771	3.726	3.678	3.625	3.570	3.511	3.451	3.386	3.321	3.251	3.180	3.106	3.029	2.950	2.870	2.788	2.704	2.618	2.531	2.444	2.354	2.265	2.175	2.085	1.994	1.904	1.814	1.724	1.634	1.546	1.459	1.371	1.286	1.202	1.120	1.039	0.960	0.884	0.809	0.736	0.668	0.600	0.534	0.472	0.414	0.356	0.302	0.252	0.204	0.160	0.118	0.079	0.044	0.011	-0.019	-0.045	-0.070	-0.090	-0.109	-0.124	-0.136	-0.145	-0.154	-0.158	-0.159	-0.159	-0.156	-0.151	-0.145	-0.136	-0.126	-0.114	-0.099	-0.082	-0.066	-0.046	-0.028	-0.006	0.016	0.040	0.064	0.089	0.114	0.141	0.169	0.195	0.222	0.250	0.276	0.305	0.334	0.360	0.388	0.414	0.441	0.469	0.495	0.520	0.545	0.569	0.594	0.618	0.639	0.660	0.681	0.701	0.721	0.740	0.758	0.772	0.789	0.802	0.815	0.828	0.839	0.848	0.858	0.864	0.871	0.876	0.879	0.881	0.884	0.884	0.882	0.881	0.878	0.874	0.869	0.861	0.854	0.845	0.834	0.824	0.811	0.798	0.784	0.768	0.751	0.734	0.716	0.696	0.676	0.656	0.634	0.611	0.589	0.564	0.540	0.515	0.490	0.462	0.436	0.409	0.382	0.354	0.326	0.298	0.270	0.240	0.212	0.184	0.155	0.128	0.099	0.070	0.042	0.015	-0.012	-0.040	-0.066	-0.092	-0.119	-0.142	-0.168	-0.191	-0.215	-0.236	-0.259	-0.279	-0.299	-0.318	-0.335	-0.352	-0.369	-0.384	-0.399	-0.411	-0.424	-0.435	-0.445	-0.454	-0.464	-0.471	-0.478	-0.484	-0.488	-0.491	-0.494	-0.496	-0.496	-0.498	-0.496	-0.495	-0.494	-0.491	-0.488	-0.485	-0.479	-0.475	-0.469	-0.464	-0.458	-0.451	-0.445	-0.438	-0.431	-0.422	-0.415	-0.408	-0.400	-0.392	-0.385	-0.379	-0.370	-0.364	-0.356	-0.350	-0.344	-0.336	-0.331	-0.325	-0.320	-0.314	-0.310	-0.305	-0.301	-0.296	-0.292	-0.289	-0.285	-0.281	-0.278	-0.275	-0.271	-0.269	-0.266	-0.262	-0.260	-0.256	-0.255	-0.251	-0.249	-0.245	-0.242	-0.238	-0.234	-0.230	-0.225	-0.221	-0.215	-0.209	-0.202	-0.196	-0.190	-0.182	-0.175	-0.168	-0.158	-0.149	-0.139	-0.130	-0.120	-0.109	-0.098	-0.085	-0.072	-0.060	-0.048	-0.034	-0.021	-0.006	0.008	0.022	0.036	0.051	0.066	0.081	0.096	0.110	0.125	0.141	0.156	0.171	0.185	0.200	0.212	0.226	0.240	0.252	0.265	0.278	0.289	0.300	0.310	0.320	0.329	0.338	0.346	0.354	0.359	0.366	0.370	0.375	0.379	0.381	0.382	0.384	0.385	0.384	0.382	0.381	0.378	0.374	0.370	0.364	0.358	0.351	0.342	0.335	0.326	0.315	0.304	0.292	0.280	0.268	0.254	0.240	0.224	0.209	0.192	0.176	0.159	0.140	0.121	0.102	0.082	0.064	0.044	0.022	0.001	-0.019	-0.041	-0.062	-0.086	-0.108	-0.130	-0.154	-0.175	-0.199	-0.221	-0.245	-0.268	-0.291	-0.314	-0.338	-0.360	-0.382	-0.406	-0.428	-0.450	-0.471	-0.494	-0.515	-0.536	-0.559	-0.579	-0.599	-0.620	-0.640	-0.659	-0.679	-0.698	-0.716	-0.735	-0.752	-0.771	-0.788	-0.805	-0.821	-0.836	-0.852	-0.869	-0.884	-0.898	-0.911	-0.925	-0.938	-0.950	-0.962	-0.974	-0.986	-0.998	-1.008	-1.016	-1.025	-1.034	-1.041	-1.049	-1.055	-1.061	-1.068	-1.072	-1.075	-1.079	-1.081	-1.084	-1.085	-1.085	-1.086	-1.086	-1.084	-1.082	-1.080	-1.076	-1.072	-1.066	-1.061	-1.055	-1.049	-1.041	-1.034	-1.025	-1.016	-1.006	-0.996	-0.985	-0.974	-0.962	-0.951	-0.939	-0.926	-0.914	-0.901	-0.888	-0.875	-0.861	-0.848	-0.835	-0.821	-0.808	-0.795	-0.781	-0.770	-0.758	-0.745	-0.734	-0.722	-0.711	-0.701	-0.691	-0.682	-0.674	-0.666	-0.659	-0.652	-0.646	-0.640	-0.636	-0.632	-0.629	-0.628	-0.625	-0.625	-0.624	-0.624	-0.625	-0.628	-0.630	-0.632	-0.636	-0.639	-0.645	-0.650	-0.654	-0.661	-0.668	-0.674	-0.681	-0.688	-0.696	-0.704	-0.710	-0.719	-0.726	-0.735	-0.741	-0.749	-0.756	-0.762	-0.770	-0.775	-0.781	-0.786	-0.791	-0.795	-0.799	-0.802	-0.805	-0.808	-0.808	-0.809	-0.808	-0.808	-0.805	-0.801	-0.798	-0.794	-0.788	-0.782	-0.774	-0.766	-0.758	-0.748	-0.738	-0.726	-0.714	-0.701	-0.688	-0.674	-0.659	-0.644	-0.628	-0.610	-0.594	-0.576	-0.559	-0.540	-0.521	-0.502	-0.484	-0.464	-0.445	-0.425	-0.408	-0.388	-0.369	-0.350	-0.331	-0.312	-0.295	-0.279	-0.262	-0.245	-0.230	-0.215	-0.201	-0.188	-0.176	-0.164	-0.152	-0.142	-0.135	-0.128	-0.120	-0.115	-0.110	-0.106	-0.102	-0.101	-0.101	-0.102	-0.104	-0.106	-0.110	-0.115	-0.119	-0.126	-0.132	-0.141	-0.150	-0.160	-0.170	-0.181	-0.194	-0.205	-0.218	-0.229	-0.242	-0.256	-0.269	-0.282	-0.296	-0.309	-0.322	-0.335	-0.346	-0.359	-0.371	-0.381	-0.391	-0.401	-0.410	-0.419	-0.426	-0.434	-0.439	-0.444	-0.448	-0.451	-0.455	-0.458	-0.458	-0.458	-0.456	-0.455	-0.452	-0.450	-0.445	-0.441	-0.435	-0.429	-0.424	-0.416	-0.410	-0.402	-0.395	-0.388	-0.380	-0.374	-0.366	-0.360	-0.352	-0.348	-0.341	-0.338	-0.334	-0.331	-0.329	-0.329	-0.329	-0.330	-0.334	-0.338	-0.344	-0.351	-0.360	-0.371	-0.384	-0.398	-0.412	-0.430	-0.449	-0.470	-0.492	-0.518	-0.544	-0.571	-0.601	-0.632	-0.665	-0.700	-0.735	-0.772	-0.811	-0.851	-0.894	-0.935	-0.978	-1.022	-1.066	-1.112	-1.159	-1.205	-1.251	-1.298	-1.344	-1.390	-1.436	-1.482	-1.528	-1.572	-1.615	-1.660	-1.701	-1.742	-1.782	-1.820	-1.858	-1.894	-1.926	-1.960	-1.990	-2.019	-2.045	-2.069	-2.092	-2.112	-2.132	-2.148	-2.162	-2.174	-2.185	-2.191	-2.198	-2.200	-2.201	-2.200	-2.198	-2.191	-2.184	-2.176	-2.165	-2.152	-2.138	-2.122	-2.105	-2.085	-2.064	-2.042	-2.020	-1.996	-1.971	-1.945	-1.919	-1.890	-1.862	-1.834	-1.806	-1.776	-1.749	-1.719	-1.691	-1.661	-1.632	-1.605	-1.579	-1.551	-1.525	-1.500	-1.476	-1.452	-1.431	-1.410	-1.390	-1.371	-1.355	-1.338	-1.322	-1.309	-1.296	-1.285	-1.276	-1.268	-1.260	-1.255	-1.251	-1.249	-1.248	-1.248	-1.249	-1.251	-1.256	-1.260	-1.266	-1.274	-1.282	-1.290	-1.300	-1.311	-1.322	-1.335	-1.348	-1.361	-1.375	-1.390	-1.404	-1.419	-1.434	-1.449	-1.464	-1.480	-1.494	-1.510	-1.524	-1.539	-1.552	-1.566	-1.580	-1.592	-1.605	-1.618	-1.629	-1.640	-1.651	-1.660	-1.670	-1.679	-1.685	-1.692	-1.700	-1.705	-1.710	-1.715	-1.719	-1.722	-1.725	-1.728	-1.730	-1.730	-1.731	-1.732	-1.731	-1.731	-1.730	-1.729	-1.728	-1.728	-1.726	-1.725	-1.724	-1.722	-1.721	-1.720	-1.719	-1.718	-1.716	-1.718	-1.716	-1.716	-1.718	-1.719	-1.720	-1.721	-1.724	-1.728	-1.730	-1.735	-1.739	-1.744	-1.750	-1.756	-1.762	-1.769	-1.778	-1.786	-1.795	-1.804	-1.815	-1.824	-1.834	-1.846	-1.856	-1.869	-1.880	-1.891	-1.904	-1.915	-1.925	-1.938	-1.949	-1.959	-1.970	-1.980	-1.990	-2.000	-2.009	-2.018	-2.026	-2.033	-2.039	-2.045	-2.049	-2.054	-2.056	-2.058	-2.058	-2.058	-2.055	-2.052	-2.049	-2.042	-2.035	-2.027	-2.019	-2.009	-1.996	-1.982	-1.969	-1.954	-1.936	-1.919	-1.899	-1.879	-1.858	-1.835	-1.811	-1.786	-1.760	-1.735	-1.706	-1.679	-1.650	-1.620	-1.589	-1.559	-1.528	-1.495	-1.464	-1.431	-1.398	-1.365	-1.331	-1.299	-1.265	-1.232	-1.199	-1.166	-1.132	-1.100	-1.069	-1.036	-1.005	-0.972	-0.942	-0.912	-0.881	-0.851	-0.824	-0.795	-0.768	-0.739	-0.712	-0.685	-0.660	-0.634	-0.610	-0.585	-0.561	-0.538	-0.515	-0.492	-0.471	-0.449	-0.429	-0.408	-0.388	-0.368	-0.350	-0.331	-0.312	-0.295	-0.279	-0.262	-0.248	-0.231	-0.218	-0.202	-0.189	-0.175	-0.162	-0.151	-0.140	-0.129	-0.119	-0.110	-0.102	-0.095	-0.089	-0.082	-0.078	-0.074	-0.070	-0.068	-0.068	-0.066	-0.068	-0.068	-0.071	-0.075	-0.078	-0.084	-0.090	-0.096	-0.105	-0.112	-0.122	-0.131	-0.142	-0.154	-0.165	-0.179	-0.192	-0.205	-0.219	-0.232	-0.248	-0.262	-0.278	-0.291	-0.308	-0.321	-0.336	-0.351	-0.365	-0.379	-0.394	-0.405	-0.419	-0.430	-0.441	-0.451	-0.460	-0.469	-0.478	-0.484	-0.490	-0.495	-0.499	-0.504	-0.505	-0.506	-0.507	-0.505	-0.504	-0.502	-0.500	-0.496	-0.491	-0.486	-0.479	-0.472	-0.465	-0.458	-0.449	-0.441	-0.430	-0.421	-0.412	-0.402	-0.394	-0.382	-0.374	-0.365	-0.355	-0.346	-0.336	-0.329	-0.321	-0.314	-0.308	-0.300	-0.295	-0.290	-0.286	-0.282	-0.281	-0.279	-0.279	-0.278	-0.279	-0.280	-0.282	-0.286	-0.290	-0.295	-0.300	-0.306	-0.314	-0.320	-0.329	-0.338	-0.346	-0.356	-0.366	-0.375	-0.386	-0.396	-0.409	-0.420	-0.431	-0.442	-0.454	-0.465	-0.476	-0.488	-0.499	-0.509	-0.518	-0.528	-0.536	-0.545	-0.554	-0.561	-0.568	-0.574	-0.580	-0.585	-0.589	-0.592	-0.595	-0.598	-0.599	-0.600	-0.599	-0.598	-0.596	-0.592	-0.590	-0.585	-0.580	-0.575	-0.568	-0.560	-0.551	-0.544	-0.534	-0.524	-0.514	-0.502	-0.490	-0.478	-0.466	-0.452	-0.438	-0.424	-0.409	-0.394	-0.378	-0.362	-0.346	-0.330	-0.314	-0.296	-0.280	-0.264	-0.246	-0.230	-0.212	-0.195	-0.179	-0.162	-0.145	-0.129	-0.112	-0.096	-0.079	-0.064	-0.048	-0.032	-0.018	-0.001	0.011	0.026	0.040	0.054	0.066	0.078	0.090	0.101	0.111	0.122	0.131	0.141	0.150	0.156	0.165	0.171	0.178	0.184	0.190	0.194	0.198	0.201	0.205	0.208	0.209	0.210	0.210	0.209	0.209	0.208	0.205	0.202	0.198	0.194	0.189	0.184	0.178	0.171	0.164	0.156	0.146	0.138	0.129	0.119	0.108	0.096	0.085	0.072	0.059	0.046	0.032	0.018	0.002	-0.012	-0.028	-0.044	-0.060	-0.078	-0.095	-0.111	-0.130	-0.148	-0.166	-0.185	-0.204	-0.222	-0.241	-0.261	-0.281	-0.300	-0.319	-0.339	-0.359	-0.379	-0.399	-0.418	-0.438	-0.456	-0.478	-0.496	-0.516	-0.535	-0.556	-0.575	-0.595	-0.614	-0.632	-0.651	-0.670	-0.689	-0.708	-0.726	-0.745	-0.762	-0.780	-0.799	-0.816	-0.834	-0.851	-0.868	-0.885	-0.901	-0.919	-0.935	-0.951	-0.966	-0.981	-0.996	-1.012	-1.028	-1.041	-1.056	-1.069	-1.082	-1.096	-1.109	-1.121	-1.132	-1.144	-1.155	-1.165	-1.175	-1.184	-1.192	-1.201	-1.209	-1.216	-1.222	-1.228	-1.232	-1.238	-1.241	-1.245	-1.248	-1.249	-1.249	-1.249	-1.250	-1.249	-1.246	-1.244	-1.241	-1.238	-1.232	-1.229	-1.221	-1.216	-1.209	-1.200	-1.192	-1.184	-1.174	-1.164	-1.154	-1.142	-1.131	-1.118	-1.106	-1.094	-1.080	-1.066	-1.052	-1.039	-1.024	-1.009	-0.994	-0.978	-0.962	-0.946	-0.931	-0.915	-0.899	-0.882	-0.865	-0.849	-0.832	-0.815	-0.798	-0.780	-0.764	-0.746	-0.728	-0.711	-0.692	-0.675	-0.658	-0.640	-0.624	-0.605	-0.588	-0.570	-0.551	-0.534	-0.516	-0.496	-0.479	-0.461	-0.444	-0.425	-0.406	-0.388	-0.370	-0.351	-0.334	-0.315	-0.298	-0.279	-0.261	-0.242	-0.226	-0.208	-0.191	-0.174	-0.156	-0.141	-0.125	-0.109	-0.094	-0.078	-0.064	-0.050	-0.035	-0.022	-0.010	0.002	0.014	0.024	0.034	0.044	0.052	0.061	0.069	0.075	0.081	0.085	0.089	0.092	0.094	0.095	0.096	0.095	0.094	0.092	0.090	0.086	0.081	0.075	0.069	0.062	0.054	0.046	0.036	0.026	0.016	0.005	-0.008	-0.020	-0.032	-0.045	-0.059	-0.072	-0.086	-0.101	-0.115	-0.130	-0.145	-0.159	-0.174	-0.188	-0.202	-0.216	-0.231	-0.245	-0.258	-0.270	-0.282	-0.294	-0.305	-0.315	-0.325	-0.335	-0.344	-0.350	-0.358	-0.364	-0.369	-0.372	-0.375	-0.378	-0.379	-0.380	-0.380	-0.378	-0.375	-0.371	-0.366	-0.361	-0.355	-0.348	-0.340	-0.331	-0.321	-0.311	-0.300	-0.288	-0.275	-0.262	-0.249	-0.234	-0.220	-0.205	-0.189	-0.174	-0.158	-0.140	-0.124	-0.109	-0.091	-0.075	-0.060	-0.044	-0.028	-0.011	0.004	0.019	0.034	0.048	0.061	0.074	0.086	0.099	0.110	0.121	0.130	0.139	0.148	0.155	0.160	0.165	0.171	0.175	0.178	0.179	0.180	0.180	0.180	0.178	0.174	0.171	0.168	0.161	0.156	0.149	0.141	0.132	0.124	0.114	0.105	0.094	0.082	0.071	0.059	0.046	0.034	0.020	0.006	-0.008	-0.022	-0.036	-0.050	-0.064	-0.079	-0.092	-0.108	-0.122	-0.136	-0.149	-0.162	-0.175	-0.188	-0.200	-0.211	-0.222	-0.232	-0.244	-0.252	-0.261	-0.270	-0.279	-0.286	-0.292	-0.299	-0.305	-0.310	-0.314	-0.319	-0.322	-0.325	-0.328	-0.330	-0.332	-0.334	-0.335	-0.336	-0.336	-0.338	-0.336	-0.338	-0.336	-0.336	-0.336	-0.336	-0.336	-0.335	-0.335	-0.335	-0.334	-0.335	-0.335	-0.335	-0.336	-0.336	-0.339	-0.340	-0.341	-0.342	-0.345	-0.348	-0.349	-0.351	-0.354	-0.356	-0.360	-0.362	-0.365	-0.368	-0.371	-0.374	-0.376	-0.379	-0.382	-0.384	-0.385	-0.388	-0.389	-0.390	-0.391	-0.391	-0.390	-0.390	-0.389	-0.386	-0.384	-0.381	-0.379	-0.374	-0.369	-0.362	-0.356	-0.349	-0.340	-0.332	-0.322	-0.314	-0.302	-0.291	-0.281	-0.269	-0.255	-0.242	-0.230	-0.216	-0.201	-0.186	-0.171	-0.158	-0.142	-0.128	-0.111	-0.096	-0.080	-0.065	-0.051	-0.036	-0.022	-0.008	0.006	0.020	0.031	0.045	0.056	0.066	0.078	0.086	0.096	0.105	0.112	0.119	0.124	0.128	0.131	0.135	0.138	0.139	0.139	0.138	0.135	0.132	0.129	0.124	0.119	0.111	0.104	0.095	0.086	0.076	0.065	0.054	0.040	0.026	0.012	-0.002	-0.019	-0.035	-0.051	-0.069	-0.086	-0.106	-0.126	-0.145	-0.165	-0.186	-0.208	-0.228	-0.248	-0.270	-0.291	-0.311	-0.334	-0.354	-0.375	-0.395	-0.416	-0.436	-0.456	-0.476	-0.495	-0.512	-0.531	-0.549	-0.565	-0.581	-0.598	-0.611	-0.626	-0.639	-0.651	-0.661	-0.672	-0.682	-0.690	-0.696	-0.704	-0.709	-0.712	-0.715	-0.718	-0.719	-0.718	-0.716	-0.714	-0.710	-0.705	-0.700	-0.692	-0.684	-0.675	-0.665	-0.655	-0.642	-0.630	-0.616	-0.601	-0.586	-0.570	-0.554	-0.535	-0.518	-0.498	-0.478	-0.458	-0.436	-0.414	-0.392	-0.369	-0.346	-0.322	-0.299	-0.274	-0.249	-0.224	-0.199	-0.172	-0.149	-0.122	-0.096	-0.070	-0.045	-0.019	0.008	0.032	0.059	0.084	0.111	0.136	0.161	0.186	0.211	0.236	0.261	0.285	0.309	0.334	0.355	0.379	0.401	0.424	0.445	0.468	0.488	0.507	0.528	0.546	0.564	0.582	0.600	0.618	0.634	0.650	0.665	0.679	0.692	0.706	0.720	0.731	0.742	0.755	0.765	0.774	0.785	0.794	0.801	0.809	0.816	0.822	0.830	0.836	0.841	0.848	0.852	0.856	0.861	0.865	0.869	0.872	0.876	0.880	0.882	0.885	0.888	0.891	0.895	0.898	0.900	0.902	0.905	0.908	0.910	0.912	0.915	0.918	0.921	0.924	0.926	0.930	0.932	0.935	0.938	0.941	0.944	0.948	0.949	0.952	0.955	0.958	0.961	0.964	0.966	0.970	0.972	0.975	0.978	0.980	0.982	0.984	0.988	0.989	0.990	0.991	0.992	0.992	0.994	0.995	0.996	0.996	0.996	0.996	0.996	0.996	0.995	0.995	0.995	0.994	0.992	0.992	0.991	0.990	0.989	0.988	0.988	0.986	0.985	0.982	0.981	0.980	0.978	0.976	0.974	0.971	0.970	0.968	0.965	0.962	0.961	0.959	0.956	0.952	0.950	0.948	0.945	0.941	0.939	0.935	0.931	0.928	0.924	0.919	0.915	0.910	0.905	0.900	0.896	0.889	0.884	0.878	0.871	0.865	0.858	0.851	0.845	0.838	0.830	0.822	0.814	0.806	0.798	0.790	0.782	0.774	0.766	0.759	0.751	0.744	0.736	0.729	0.722	0.715	0.710	0.704	0.699	0.694	0.690	0.685	0.682	0.679	0.678	0.675	0.674	0.675	0.675	0.676	0.678	0.681	0.684	0.688	0.692	0.699	0.705	0.712	0.720	0.728	0.736	0.745	0.755	0.765	0.776	0.788	0.798	0.810	0.821	0.834	0.845	0.858	0.869	0.881	0.892	0.904	0.915	0.924	0.935	0.944	0.952	0.960	0.968	0.974	0.980	0.984	0.988	0.989	0.990	0.990	0.989	0.988	0.985	0.980	0.974	0.968	0.960	0.950	0.939	0.928	0.915	0.902	0.886	0.871	0.854	0.836	0.819	0.799	0.780	0.759	0.738	0.716	0.694	0.672	0.649	0.626	0.604	0.580	0.559	0.535	0.512	0.490	0.469	0.448	0.426	0.405	0.386	0.368	0.348	0.330	0.314	0.298	0.282	0.268	0.254	0.240	0.229	0.216	0.208	0.196	0.189	0.180	0.172	0.166	0.159	0.154	0.149	0.145	0.140	0.138	0.135	0.131	0.129	0.126	0.125	0.122	0.120	0.118	0.116	0.114	0.110	0.109	0.105	0.102	0.098	0.094	0.089	0.084	0.079	0.072	0.066	0.060	0.052	0.045	0.036	0.028	0.018	0.008	-0.002	-0.014	-0.025	-0.036	-0.048	-0.060	-0.072	-0.084	-0.098	-0.110	-0.122	-0.134	-0.146	-0.160	-0.171	-0.184	-0.195	-0.206	-0.218	-0.228	-0.238	-0.246	-0.255	-0.262	-0.270	-0.276	-0.282	-0.286	-0.290	-0.292	-0.295	-0.296	-0.296	-0.295	-0.292	-0.289	-0.285	-0.280	-0.274	-0.266	-0.258	-0.248	-0.238	-0.226	-0.214	-0.200	-0.185	-0.170	-0.154	-0.136	-0.118	-0.099	-0.078	-0.058	-0.038	-0.015	0.008	0.031	100.000	5.000	2.000	1.000	3.000	0.000	0.000	0.000	0.000	0.000	0.000	0.000	0.000	0.000	0.000	0.000	0.000	0.000	-1.782	-1.778	-1.775	-1.770	-1.764	-1.759	-1.750	-1.744	-1.735	-1.728	-1.718	-1.709	-1.700	-1.690	-1.680	-1.669	-1.659	-1.646	-1.635	-1.624	-1.612	-1.599	-1.588	-1.575	-1.562	-1.550	-1.538	-1.525	-1.512	-1.500	-1.488	-1.476	-1.464	-1.451	-1.439	-1.428	-1.416	-1.405	-1.395	-1.385	-1.375	-1.366	-1.356	-1.348	-1.341	-1.332	-1.326	-1.321	-1.315	-1.311	-1.308	-1.306	-1.304	-1.302	-1.302	-1.302	-1.306	-1.308	-1.312	-1.318	-1.322	-1.330	-1.338	-1.348	-1.358	-1.369	-1.381	-1.395	-1.410	-1.426	-1.444	-1.460	-1.480	-1.500	-1.520	-1.542	-1.564	-1.588	-1.614	-1.638	-1.665	-1.690	-1.718	-1.746	-1.775	-1.804	-1.832	-1.862	-1.892	-1.922	-1.954	-1.985	-2.015	-2.045	-2.076	-2.106	-2.138	-2.168	-2.198	-2.226	-2.256	-2.284	-2.311	-2.340	-2.366	-2.392	-2.418	-2.441	-2.466	-2.488	-2.510	-2.530	-2.549	-2.568	-2.584	-2.601	-2.618	-2.630	-2.642	-2.655	-2.666	-2.675	-2.681	-2.689	-2.694	-2.699	-2.701	-2.704	-2.704	-2.702	-2.701	-2.698	-2.694	-2.689	-2.684	-2.678	-2.669	-2.661	-2.651	-2.640	-2.630	-2.619	-2.606	-2.594	-2.580	-2.568	-2.554	-2.539	-2.524	-2.510	-2.495	-2.479	-2.464	-2.449	-2.434	-2.419	-2.404	-2.389	-2.374	-2.359	-2.344	-2.331	-2.316	-2.304	-2.290	-2.279	-2.265	-2.254	-2.242	-2.231	-2.221	-2.211	-2.202	-2.192	-2.185	-2.176	-2.169	-2.161	-2.154	-2.148	-2.141	-2.135	-2.129	-2.124	-2.119	-2.114	-2.109	-2.104	-2.099	-2.095	-2.090	-2.086	-2.081	-2.078	-2.071	-2.068	-2.062	-2.056	-2.051	-2.045	-2.039	-2.033	-2.025	-2.018	-2.010	-2.001	-1.992	-1.984	-1.974	-1.964	-1.952	-1.940	-1.929	-1.916	-1.901	-1.889	-1.874	-1.859	-1.842	-1.826	-1.810	-1.792	-1.774	-1.756	-1.736	-1.718	-1.698	-1.678	-1.658	-1.635	-1.615	-1.592	-1.570	-1.549	-1.526	-1.505	-1.482	-1.459	-1.438	-1.415	-1.391	-1.370	-1.348	-1.325	-1.304	-1.282	-1.261	-1.241	-1.221	-1.202	-1.184	-1.165	-1.148	-1.130	-1.114	-1.098	-1.082	-1.068	-1.054	-1.042	-1.030	-1.019	-1.009	-1.000	-0.991	-0.984	-0.978	-0.972	-0.968	-0.965	-0.962	-0.962	-0.961	-0.962	-0.964	-0.966	-0.970	-0.974	-0.980	-0.986	-0.992	-1.002	-1.010	-1.020	-1.031	-1.042	-1.054	-1.066	-1.081	-1.094	-1.109	-1.122	-1.140	-1.155	-1.172	-1.188	-1.205	-1.224	-1.241	-1.259	-1.276	-1.295	-1.312	-1.331	-1.350	-1.368	-1.386	-1.404	-1.421	-1.439	-1.455	-1.472	-1.489	-1.505	-1.519	-1.535	-1.549	-1.561	-1.574	-1.586	-1.598	-1.608	-1.616	-1.625	-1.632	-1.640	-1.645	-1.649	-1.652	-1.654	-1.655	-1.655	-1.654	-1.650	-1.645	-1.640	-1.632	-1.624	-1.615	-1.604	-1.591	-1.578	-1.564	-1.548	-1.530	-1.511	-1.491	-1.471	-1.449	-1.425	-1.401	-1.378	-1.350	-1.324	-1.296	-1.268	-1.238	-1.208	-1.178	-1.146	-1.115	-1.084	-1.051	-1.021	-0.989	-0.956	-0.925	-0.894	-0.862	-0.831	-0.800	-0.770	-0.741	-0.711	-0.684	-0.658	-0.631	-0.606	-0.582	-0.560	-0.539	-0.518	-0.498	-0.480	-0.464	-0.448	-0.434	-0.420	-0.410	-0.400	-0.391	-0.384	-0.378	-0.372	-0.370	-0.366	-0.366	-0.365	-0.368	-0.370	-0.372	-0.378	-0.382	-0.389	-0.396	-0.404	-0.411	-0.420	-0.430	-0.440	-0.450	-0.460	-0.471	-0.481	-0.491	-0.501	-0.511	-0.521	-0.531	-0.540	-0.549	-0.556	-0.564	-0.571	-0.578	-0.581	-0.586	-0.590	-0.594	-0.596	-0.596	-0.596	-0.595	-0.594	-0.590	-0.586	-0.580	-0.574	-0.566	-0.558	-0.549	-0.538	-0.526	-0.512	-0.499	-0.484	-0.469	-0.452	-0.435	-0.418	-0.399	-0.379	-0.360	-0.339	-0.318	-0.296	-0.274	-0.252	-0.229	-0.206	-0.185	-0.161	-0.139	-0.116	-0.095	-0.072	-0.051	-0.030	-0.009	0.010	0.030	0.049	0.068	0.084	0.100	0.116	0.130	0.144	0.155	0.166	0.176	0.185	0.191	0.199	0.204	0.206	0.209	0.209	0.209	0.208	0.205	0.200	0.195	0.189	0.180	0.171	0.161	0.150	0.139	0.125	0.111	0.096	0.081	0.064	0.049	0.031	0.014	-0.005	-0.022	-0.040	-0.059	-0.076	-0.094	-0.112	-0.129	-0.146	-0.162	-0.178	-0.192	-0.208	-0.220	-0.231	-0.242	-0.254	-0.262	-0.270	-0.278	-0.282	-0.285	-0.289	-0.289	-0.290	-0.289	-0.285	-0.281	-0.275	-0.269	-0.261	-0.252	-0.241	-0.230	-0.218	-0.204	-0.189	-0.174	-0.158	-0.141	-0.124	-0.106	-0.089	-0.070	-0.051	-0.031	-0.012	0.005	0.024	0.042	0.060	0.076	0.092	0.108	0.122	0.136	0.149	0.161	0.170	0.180	0.186	0.192	0.198	0.200	0.202	0.202	0.201	0.198	0.192	0.185	0.178	0.166	0.155	0.141	0.126	0.109	0.090	0.070	0.048	0.025	0.000	-0.025	-0.052	-0.081	-0.111	-0.142	-0.175	-0.208	-0.240	-0.275	-0.310	-0.345	-0.381	-0.418	-0.454	-0.490	-0.526	-0.565	-0.601	-0.638	-0.674	-0.709	-0.745	-0.780	-0.815	-0.848	-0.880	-0.911	-0.944	-0.974	-1.002	-1.030	-1.056	-1.082	-1.108	-1.129	-1.151	-1.172	-1.191	-1.209	-1.225	-1.239	-1.252	-1.264	-1.276	-1.285	-1.292	-1.299	-1.305	-1.309	-1.311	-1.314	-1.314	-1.311	-1.310	-1.308	-1.301	-1.298	-1.291	-1.284	-1.275	-1.266	-1.258	-1.246	-1.235	-1.224	-1.211	-1.200	-1.188	-1.175	-1.161	-1.148	-1.134	-1.120	-1.106	-1.094	-1.080	-1.066	-1.052	-1.041	-1.028	-1.016	-1.005	-0.994	-0.982	-0.971	-0.960	-0.951	-0.941	-0.932	-0.925	-0.918	-0.911	-0.905	-0.900	-0.894	-0.890	-0.886	-0.882	-0.880	-0.879	-0.879	-0.878	-0.878	-0.879	-0.880	-0.881	-0.885	-0.886	-0.890	-0.895	-0.900	-0.905	-0.910	-0.916	-0.922	-0.930	-0.936	-0.945	-0.952	-0.961	-0.969	-0.978	-0.988	-0.998	-1.006	-1.015	-1.026	-1.036	-1.046	-1.056	-1.065	-1.075	-1.086	-1.095	-1.105	-1.115	-1.125	-1.134	-1.142	-1.152	-1.160	-1.169	-1.178	-1.186	-1.194	-1.200	-1.208	-1.215	-1.221	-1.226	-1.232	-1.239	-1.244	-1.249	-1.254	-1.258	-1.261	-1.265	-1.269	-1.272	-1.275	-1.278	-1.280	-1.281	-1.284	-1.286	-1.288	-1.290	-1.291	-1.294	-1.295	-1.296	-1.299	-1.301	-1.302	-1.305	-1.308	-1.310	-1.312	-1.318	-1.320	-1.324	-1.329	-1.334	-1.339	-1.345	-1.350	-1.355	-1.362	-1.369	-1.376	-1.384	-1.391	-1.400	-1.409	-1.418	-1.428	-1.436	-1.446	-1.456	-1.466	-1.476	-1.486	-1.496	-1.506	-1.516	-1.526	-1.538	-1.546	-1.556	-1.565	-1.574	-1.582	-1.590	-1.598	-1.604	-1.610	-1.615	-1.620	-1.625	-1.629	-1.630	-1.632	-1.634	-1.632	-1.632	-1.631	-1.628	-1.625	-1.620	-1.615	-1.609	-1.601	-1.594	-1.585	-1.574	-1.564	-1.552	-1.540	-1.526	-1.512	-1.498	-1.482	-1.466	-1.449	-1.431	-1.412	-1.394	-1.374	-1.355	-1.334	-1.312	-1.291	-1.269	-1.246	-1.224	-1.201	-1.178	-1.154	-1.130	-1.105	-1.080	-1.056	-1.031	-1.005	-0.980	-0.954	-0.928	-0.901	-0.875	-0.848	-0.821	-0.794	-0.766	-0.739	-0.712	-0.684	-0.656	-0.629	-0.600	-0.572	-0.544	-0.515	-0.488	-0.460	-0.432	-0.404	-0.375	-0.348	-0.321	-0.294	-0.266	-0.240	-0.214	-0.188	-0.161	-0.138	-0.111	-0.088	-0.065	-0.042	-0.020	0.000	0.020	0.039	0.058	0.075	0.090	0.105	0.119	0.134	0.144	0.155	0.165	0.172	0.181	0.188	0.191	0.198	0.200	0.201	0.202	0.202	0.202	0.200	0.198	0.194	0.190	0.186	0.181	0.176	0.170	0.164	0.158	0.149	0.142	0.136	0.129	0.122	0.115	0.108	0.102	0.096	0.090	0.085	0.081	0.076	0.075	0.071	0.070	0.069	0.069	0.069	0.070	0.072	0.075	0.078	0.084	0.089	0.095	0.100	0.108	0.115	0.125	0.134	0.144	0.154	0.164	0.176	0.188	0.199	0.210	0.222	0.234	0.246	0.259	0.270	0.282	0.294	0.306	0.316	0.328	0.338	0.346	0.356	0.364	0.372	0.380	0.388	0.392	0.398	0.402	0.406	0.409	0.411	0.414	0.415	0.415	0.415	0.414	0.412	0.411	0.409	0.405	0.401	0.396	0.392	0.388	0.382	0.376	0.371	0.364	0.358	0.351	0.344	0.338	0.330	0.324	0.316	0.310	0.304	0.296	0.290	0.284	0.279	0.274	0.268	0.262	0.259	0.254	0.250	0.246	0.244	0.242	0.240	0.239	0.238	0.236	0.236	0.236	0.238	0.238	0.240	0.242	0.245	0.248	0.251	0.255	0.259	0.264	0.269	0.272	0.279	0.285	0.290	0.296	0.304	0.310	0.318	0.324	0.331	0.338	0.346	0.354	0.361	0.368	0.375	0.384	0.391	0.398	0.404	0.411	0.419	0.426	0.432	0.439	0.445	0.450	0.458	0.462	0.468	0.474	0.478	0.482	0.486	0.490	0.494	0.498	0.500	0.502	0.506	0.507	0.509	0.510	0.511	0.512	0.512	0.512	0.512	0.512	0.511	0.509	0.507	0.506	0.504	0.501	0.498	0.495	0.491	0.488	0.482	0.478	0.472	0.468	0.461	0.455	0.448	0.440	0.432	0.424	0.416	0.406	0.396	0.388	0.376	0.365	0.352	0.341	0.329	0.314	0.300	0.286	0.271	0.254	0.238	0.220	0.201	0.184	0.164	0.144	0.122	0.101	0.079	0.056	0.032	0.009	-0.016	-0.042	-0.068	-0.095	-0.122	-0.151	-0.179	-0.208	-0.236	-0.266	-0.296	-0.326	-0.358	-0.389	-0.420	-0.452	-0.485	-0.516	-0.549	-0.581	-0.615	-0.648	-0.681	-0.715	-0.746	-0.781	-0.812	-0.845	-0.879	-0.911	-0.944	-0.976	-1.008	-1.039	-1.071	-1.101	-1.132	-1.164	-1.192	-1.222	-1.251	-1.281	-1.309	-1.338	-1.364	-1.390	-1.415	-1.441	-1.465	-1.489	-1.511	-1.534	-1.556	-1.576	-1.596	-1.615	-1.632	-1.650	-1.666	-1.681	-1.695	-1.709	-1.720	-1.731	-1.741	-1.750	-1.759	-1.765	-1.770	-1.774	-1.776	-1.778	-1.778	-1.778	-1.776	-1.771	-1.768	-1.762	-1.755	-1.748	-1.738	-1.728	-1.716	-1.702	-1.689	-1.674	-1.659	-1.641	-1.624	-1.604	-1.585	-1.564	-1.542	-1.520	-1.496	-1.472	-1.450	-1.424	-1.399	-1.372	-1.348	-1.320	-1.292	-1.266	-1.238	-1.211	-1.182	-1.155	-1.128	-1.099	-1.071	-1.045	-1.018	-0.990	-0.964	-0.936	-0.911	-0.884	-0.859	-0.834	-0.809	-0.784	-0.761	-0.736	-0.714	-0.691	-0.670	-0.649	-0.629	-0.608	-0.588	-0.569	-0.550	-0.531	-0.514	-0.495	-0.478	-0.461	-0.445	-0.429	-0.412	-0.398	-0.381	-0.368	-0.352	-0.339	-0.324	-0.310	-0.296	-0.282	-0.270	-0.256	-0.242	-0.230	-0.219	-0.206	-0.194	-0.181	-0.169	-0.156	-0.145	-0.134	-0.122	-0.110	-0.099	-0.089	-0.076	-0.066	-0.056	-0.046	-0.036	-0.028	-0.019	-0.010	-0.002	0.005	0.011	0.018	0.022	0.028	0.032	0.036	0.039	0.040	0.041	0.041	0.042	0.040	0.039	0.035	0.030	0.026	0.019	0.012	0.002	-0.005	-0.015	-0.028	-0.039	-0.052	-0.066	-0.080	-0.095	-0.111	-0.128	-0.146	-0.164	-0.182	-0.201	-0.220	-0.241	-0.261	-0.282	-0.302	-0.324	-0.344	-0.365	-0.386	-0.406	-0.426	-0.446	-0.465	-0.485	-0.504	-0.521	-0.539	-0.555	-0.571	-0.585	-0.599	-0.610	-0.622	-0.634	-0.642	-0.651	-0.659	-0.665	-0.669	-0.672	-0.675	-0.676	-0.675	-0.675	-0.672	-0.670	-0.665	-0.660	-0.652	-0.646	-0.638	-0.628	-0.619	-0.608	-0.596	-0.585	-0.571	-0.559	-0.546	-0.532	-0.519	-0.505	-0.492	-0.479	-0.465	-0.452	-0.439	-0.425	-0.412	-0.401	-0.390	-0.379	-0.369	-0.360	-0.351	-0.344	-0.338	-0.331	-0.325	-0.321	-0.318	-0.315	-0.315	-0.314	-0.315	-0.316	-0.320	-0.322	-0.326	-0.332	-0.339	-0.345	-0.352	-0.360	-0.370	-0.379	-0.389	-0.401	-0.411	-0.421	-0.434	-0.445	-0.458	-0.470	-0.481	-0.494	-0.506	-0.519	-0.530	-0.541	-0.552	-0.562	-0.574	-0.584	-0.594	-0.601	-0.610	-0.616	-0.624	-0.630	-0.635	-0.639	-0.642	-0.645	-0.646	-0.648	-0.648	-0.646	-0.645	-0.644	-0.639	-0.636	-0.631	-0.625	-0.619	-0.612	-0.605	-0.598	-0.590	-0.581	-0.571	-0.561	-0.552	-0.541	-0.531	-0.521	-0.511	-0.501	-0.490	-0.480	-0.470	-0.460	-0.449	-0.440	-0.431	-0.421	-0.414	-0.404	-0.398	-0.390	-0.384	-0.376	-0.370	-0.366	-0.361	-0.356	-0.354	-0.350	-0.348	-0.346	-0.345	-0.344	-0.342	-0.342	-0.344	-0.344	-0.345	-0.345	-0.348	-0.349	-0.351	-0.352	-0.356	-0.358	-0.360	-0.361	-0.364	-0.366	-0.368	-0.370	-0.372	-0.374	-0.374	-0.375	-0.375	-0.375	-0.375	-0.375	-0.374	-0.372	-0.370	-0.368	-0.365	-0.360	-0.358	-0.352	-0.349	-0.344	-0.338	-0.332	-0.326	-0.320	-0.314	-0.306	-0.300	-0.292	-0.285	-0.278	-0.270	-0.262	-0.255	-0.248	-0.240	-0.232	-0.228	-0.220	-0.214	-0.206	-0.201	-0.196	-0.190	-0.185	-0.181	-0.178	-0.174	-0.172	-0.170	-0.168	-0.168	-0.168	-0.169	-0.169	-0.171	-0.172	-0.176	-0.181	-0.185	-0.191	-0.198	-0.204	-0.212	-0.220	-0.229	-0.239	-0.249	-0.260	-0.271	-0.284	-0.296	-0.310	-0.324	-0.339	-0.355	-0.370	-0.388	-0.402	-0.421	-0.439	-0.456	-0.476	-0.494	-0.514	-0.534	-0.552	-0.574	-0.594	-0.615	-0.634	-0.655	-0.675	-0.695	-0.715	-0.736	-0.755	-0.774	-0.794	-0.812	-0.831	-0.850	-0.869	-0.885	-0.902	-0.919	-0.935	-0.951	-0.966	-0.980	-0.994	-1.008	-1.019	-1.031	-1.041	-1.051	-1.061	-1.069	-1.075	-1.081	-1.088	-1.092	-1.096	-1.099	-1.100	-1.101	-1.101	-1.101	-1.100	-1.096	-1.091	-1.088	-1.081	-1.075	-1.068	-1.059	-1.050	-1.040	-1.029	-1.016	-1.005	-0.990	-0.976	-0.961	-0.945	-0.929	-0.911	-0.892	-0.874	-0.854	-0.834	-0.814	-0.792	-0.770	-0.748	-0.725	-0.702	-0.679	-0.655	-0.630	-0.606	-0.581	-0.558	-0.531	-0.506	-0.481	-0.455	-0.429	-0.404	-0.379	-0.354	-0.328	-0.302	-0.278	-0.252	-0.228	-0.204	-0.180	-0.156	-0.132	-0.110	-0.089	-0.066	-0.046	-0.025	-0.005	0.014	0.032	0.050	0.068	0.084	0.099	0.114	0.128	0.140	0.154	0.165	0.175	0.185	0.194	0.202	0.210	0.215	0.221	0.225	0.230	0.232	0.235	0.235	0.236	0.235	0.234	0.232	0.231	0.226	0.224	0.220	0.214	0.209	0.202	0.195	0.188	0.180	0.171	0.164	0.154	0.145	0.135	0.126	0.115	0.105	0.094	0.084	0.072	0.062	0.050	0.040	0.028	0.018	0.006	-0.005	-0.015	-0.025	-0.036	-0.048	-0.058	-0.068	-0.076	-0.086	-0.095	-0.104	-0.111	-0.120	-0.126	-0.134	-0.140	-0.146	-0.151	-0.158	-0.161	-0.165	-0.170	-0.174	-0.176	-0.179	-0.180	-0.181	-0.182	-0.184	-0.184	-0.182	-0.182	-0.180	-0.179	-0.175	-0.172	-0.170	-0.165	-0.161	-0.156	-0.152	-0.146	-0.141	-0.135	-0.129	-0.121	-0.115	-0.109	-0.101	-0.095	-0.088	-0.080	-0.072	-0.066	-0.060	-0.051	-0.044	-0.038	-0.031	-0.024	-0.018	-0.011	-0.005	0.001	0.008	0.011	0.018	0.021	0.025	0.029	0.032	0.035	0.038	0.040	0.041	0.042	0.044	0.042	0.042	0.042	0.041	0.039	0.038	0.035	0.031	0.029	0.026	0.021	0.018	0.014	0.009	0.004	-0.001	-0.005	-0.010	-0.016	-0.021	-0.026	-0.031	-0.038	-0.041	-0.046	-0.052	-0.056	-0.061	-0.066	-0.070	-0.074	-0.078	-0.080	-0.082	-0.085	-0.086	-0.088	-0.090	-0.090	-0.090	-0.090	-0.089	-0.088	-0.086	-0.084	-0.081	-0.078	-0.074	-0.071	-0.068	-0.062	-0.059	-0.052	-0.046	-0.042	-0.036	-0.030	-0.024	-0.018	-0.011	-0.006	0.000	0.006	0.014	0.019	0.025	0.031	0.038	0.041	0.048	0.051	0.056	0.060	0.065	0.068	0.070	0.074	0.075	0.078	0.079	0.080	0.080	0.080	0.080	0.079	0.079	0.078	0.078	0.075	0.074	0.072	0.070	0.068	0.065	0.064	0.061	0.060	0.059	0.058	0.055	0.055	0.052	0.052	0.052	0.054	0.052	0.054	0.055	0.058	0.061	0.064	0.066	0.071	0.076	0.080	0.085	0.092	0.099	0.108	0.114	0.122	0.130	0.139	0.150	0.159	0.169	0.178	0.189	0.199	0.209	0.219	0.229	0.240	0.249	0.258	0.268	0.276	0.285	0.292	0.301	0.309	0.314	0.320	0.325	0.329	0.332	0.336	0.338	0.340	0.340	0.340	0.339	0.336	0.332	0.329	0.324	0.319	0.312	0.304	0.296	0.288	0.278	0.268	0.256	0.245	0.232	0.220	0.206	0.192	0.179	0.165	0.150	0.135	0.120	0.104	0.090	0.074	0.060	0.046	0.030	0.015	0.002	-0.011	-0.026	-0.039	-0.051	-0.065	-0.075	-0.086	-0.098	-0.106	-0.115	-0.125	-0.132	-0.139	-0.145	-0.150	-0.155	-0.159	-0.160	-0.162	-0.164	-0.164	-0.164	-0.161	-0.159	-0.156	-0.152	-0.148	-0.141	-0.135	-0.128	-0.119	-0.110	-0.101	-0.091	-0.079	-0.068	-0.055	-0.042	-0.028	-0.014	0.001	0.018	0.032	0.050	0.066	0.084	0.100	0.119	0.138	0.155	0.174	0.191	0.211	0.229	0.249	0.266	0.285	0.304	0.321	0.339	0.356	0.374	0.391	0.406	0.422	0.438	0.454	0.469	0.482	0.495	0.507	0.519	0.531	0.541	0.550	0.560	0.568	0.574	0.581	0.586	0.591	0.595	0.598	0.600	0.601	0.602	0.602	0.601	0.600	0.599	0.595	0.591	0.588	0.582	0.578	0.572	0.568	0.561	0.555	0.549	0.542	0.536	0.529	0.521	0.514	0.506	0.500	0.492	0.486	0.479	0.474	0.466	0.461	0.456	0.451	0.446	0.442	0.439	0.435	0.432	0.430	0.428	0.426	0.426	0.426	0.426	0.425	0.425	0.428	0.429	0.430	0.431	0.434	0.435	0.438	0.440	0.442	0.445	0.448	0.451	0.452	0.454	0.456	0.459	0.460	0.461	0.462	0.462	0.462	0.462	0.462	0.461	0.460	0.458	0.455	0.451	0.449	0.444	0.439	0.434	0.426	0.420	0.414	0.406	0.398	0.389	0.380	0.371	0.361	0.351	0.341	0.330	0.320	0.308	0.296	0.285	0.272	0.261	0.249	0.238	0.225	0.212	0.200	0.189	0.178	0.166	0.155	0.142	0.132	0.122	0.111	0.102	0.092	0.084	0.076	0.068	0.060	0.054	0.046	0.040	0.035	0.030	0.025	0.020	0.016	0.012	0.010	0.008	0.006	0.005	0.004	0.004	0.005	0.005	0.008	0.009	0.011	0.014	0.018	0.020	0.026	0.030	0.035	0.040	0.045	0.051	0.059	0.065	0.072	0.080	0.088	0.095	0.104	0.112	0.120	0.130	0.138	0.148	0.156	0.165	0.175	0.182	0.192	0.201	0.211	0.219	0.229	0.236	0.244	0.252	0.260	0.268	0.274	0.281	0.288	0.294	0.299	0.304	0.308	0.311	0.315	0.316	0.319	0.321	0.321	0.321	0.321	0.319	0.318	0.316	0.312	0.309	0.304	0.300	0.295	0.288	0.281	0.275	0.268	0.260	0.251	0.242	0.234	0.225	0.215	0.206	0.196	0.186	0.176	0.168	0.158	0.148	0.138	0.128	0.119	0.109	0.101	0.091	0.084	0.076	0.070	0.061	0.055	0.049	0.042	0.038	0.034	0.029	0.026	0.022	0.020	0.018	0.016	0.015	0.014	0.014	0.015	0.014	0.015	0.016	0.019	0.021	0.024	0.028	0.030	0.034	0.036	0.041	0.045	0.049	0.052	0.058	0.061	0.068	0.071	0.076	0.080	0.086	0.090	0.095	0.101	0.105	0.110	0.116	0.121	0.126	0.131	0.139	0.144	0.150	0.158	0.165	0.171	0.179	0.188	0.195	0.205	0.214	0.224	0.235	0.246	0.259	0.271	0.285	0.299	0.314	0.330	0.346	0.364	0.382	0.402	0.422	0.444	0.466	0.489	0.514	0.538	0.565	0.591	0.619	0.648	0.678	0.708	0.739	0.770	0.804	0.836	0.870	0.904	0.939	0.974	1.010	1.046	1.082	1.119	1.156	1.192	1.229	1.266	1.304	1.340	1.376	1.412	1.449	1.485	1.519	1.555	1.589	1.621	1.655	1.686	1.719	1.750	1.780	1.808	1.835	1.864	1.890	1.915	1.939	1.962	1.984	2.005	2.026	2.045	2.062	2.080	2.095	2.110	2.124	2.136	2.148	2.158	2.168	2.176	2.184	2.190	2.196	2.201	2.205	2.209	2.211	2.212	2.214	2.215	2.214	2.212	2.211	2.210	2.206	2.204	2.200	2.196	2.192	2.189	2.184	2.179	2.174	2.169	2.165	2.160	2.154	2.149	2.145	2.139	2.134	2.129	2.124	2.119	2.114	2.110	2.106	2.101	2.098	2.094	2.090	2.086	2.082	2.079	2.075	2.072	2.069	2.066	2.062	2.061	2.058	2.055	2.052	2.047	2.044	2.041	2.036	2.031	2.026	2.021	2.015	2.009	2.001	1.995	1.986	1.978	1.968	1.958	1.946	1.935	1.922	1.909	1.894	1.879	1.862	1.844	1.825	1.805	1.784	1.761	1.739	1.715	1.690	1.662	1.635	1.605	1.574	1.542	1.511	1.476	1.442	1.405	1.369	1.330	1.291	1.251	1.209	1.166	1.122	1.079	1.034	0.988	0.941	0.892	0.845	0.795	0.745	0.694	0.642	0.591	0.538	0.485	0.432	0.378	0.324	0.270	0.215	0.160	0.105	0.049	-0.005	-0.061	-0.116	-0.171	-0.226	-0.281	-0.335	-0.390	-0.444	-0.498	-0.550	-0.602	-0.655	-0.706	-0.758	-0.809	-0.859	-0.909	-0.956	-1.004	-1.051	-1.096	-1.141	-1.186	-1.230	-1.272	-1.314	-1.355	-1.394	-1.432	-1.470	-1.505	-1.541	-1.575	-1.608	-1.640	-1.672	-1.701	-1.731	-1.760	-1.788	-1.815	-1.841	-1.866	-1.890	-1.914	-1.936	-1.959	-1.980	-2.000	-2.020	-2.040	-2.060	-2.078	-2.096	-2.114	-2.131	-2.150	-2.166	-2.184	-2.200	-2.216	-2.232	-2.250	-2.266	-2.282	-2.299	-2.315	-2.332	-2.349	-2.365	-2.381	-2.398	-2.414	-2.429	-2.446	-2.461	-2.478	-2.494	-2.509	-2.525	-2.539	-2.555	-2.568	-2.581	-2.596	-2.609	-2.621	-2.634	-2.645	-2.655	-2.666	-2.675	-2.684	-2.691	-2.699	-2.704	-2.710	-2.714	-2.718	-2.719	-2.721	-2.722	-2.721	-2.719	-2.716	-2.712	-2.709	-2.704	-2.698	-2.689	-2.681	-2.672	-2.664	-2.654	-2.642	-2.630	-2.618	-2.605	-2.591	-2.578	-2.562	-2.549	-2.534	-2.519	-2.502	-2.486	-2.471	-2.455	-2.440	-2.424	-2.408	-2.394	-2.378	-2.364	-2.348	-2.334	-2.320	-2.306	-2.294	-2.281	-2.269	-2.258	-2.248	-2.236	-2.229	-2.220	-2.210	-2.202	-2.195	-2.190	-2.184	-2.179	-2.175	-2.171	-2.170	-2.168	-2.166	-2.165	-2.166	-2.166	-2.169	-2.171	-2.174	-2.176	-2.181	-2.186	-2.192	-2.200	-2.206	-2.212	-2.222	-2.231	-2.242	-2.252	-2.265	-2.278	-2.291	-2.305	-2.320	-2.336	-2.352	-2.369	-2.386	-2.406	-2.425	-2.445	-2.466	-2.489	-2.511	-2.535	-2.560	-2.585	-2.610	-2.636	-2.664	-2.690	-2.719	-2.749	-2.778	-2.808	-2.839	-2.870	-2.902	-2.934	-2.965	-2.999	-3.032	-3.065	-3.098	-3.132	-3.166	-3.200	-3.234	-3.266	-3.300	-3.334	-3.366	-3.398	-3.430	-3.462	-3.492	-3.524	-3.552	-3.581	-3.610	-3.638	-3.664	-3.691	-3.716	-3.740	-3.762	-3.785	-3.805	-3.826	-3.845	-3.864	-3.880	-3.896	-3.910	-3.924	-3.939	-3.949	-3.960	-3.970	-3.979	-3.988	-3.995	-4.003	-4.009	-4.014	-4.020	-4.024	-4.028	-4.030	-4.035	-4.037	-4.040	-4.043	-4.045	-4.048	-4.050	-4.052	-4.056	-4.059	-4.062	-4.065	-4.069	-4.075	-4.079	-4.085	-4.090	-4.096	-4.102	-4.110	-4.119	-4.126	-4.135	-4.145	-4.154	-4.164	-4.175	-4.185	-4.196	-4.208	-4.220	-4.232	-4.244	-4.255	-4.266	-4.278	-4.290	-4.300	-4.310	-4.320	-4.330	-4.339	-4.348	-4.354	-4.360	-4.365	-4.369	-4.371	-4.371	-4.372	-4.370	-4.368	-4.362	-4.356	-4.348	-4.338	-4.325	-4.311	-4.296	-4.278	-4.258	-4.236	-4.212	-4.186	-4.159	-4.129	-4.096	-4.062	-4.025	-3.988	-3.948	-3.905	-3.861	-3.816	-3.769	-3.720	-3.669	-3.618	-3.562	-3.509	-3.451	-3.394	-3.335	-3.275	-3.215	-3.152	-3.090	-3.026	-2.961	-2.896	-2.831	-2.764	-2.698	-2.631	-2.564	-2.496	-2.430	-2.362	-2.296	-2.229	-2.162	-2.096	-2.031	-1.966	-1.900	-1.835	-1.771	-1.709	-1.646	-1.585	-1.525	-1.465	-1.408	-1.349	-1.294	-1.239	-1.185	-1.132	-1.082	-1.032	-0.985	-0.938	-0.891	-0.846	-0.805	-0.764	-0.725	-0.686	-0.650	-0.615	-0.581	-0.551	-0.520	-0.491	-0.464	-0.438	-0.414	-0.390	-0.369	-0.349	-0.329	-0.311	-0.295	-0.279	-0.264	-0.250	-0.238	-0.226	-0.215	-0.205	-0.196	-0.186	-0.176	-0.169	-0.161	-0.151	-0.144	-0.136	-0.128	-0.120	-0.112	-0.102	-0.094	-0.085	-0.074	-0.064	-0.052	-0.040	-0.029	-0.015	0.000	0.014	0.030	0.046	0.065	0.082	0.102	0.122	0.144	0.165	0.188	0.211	0.235	0.260	0.284	0.310	0.335	0.362	0.389	0.415	0.441	0.469	0.496	0.522	0.548	0.574	0.599	0.622	0.648	0.669	0.691	0.711	0.729	0.748	0.765	0.779	0.791	0.804	0.814	0.821	0.828	0.831	0.834	0.834	0.831	0.826	0.820	0.811	0.800	0.786	0.771	0.754	0.734	0.711	0.688	0.661	0.632	0.602	0.570	0.535	0.498	0.460	0.420	0.379	0.335	0.291	0.246	0.200	0.152	0.105	0.055	0.005	-0.045	-0.098	-0.149	-0.200	-0.252	-0.304	-0.355	-0.408	-0.459	-0.510	-0.561	-0.611	-0.660	-0.709	-0.758	-0.804	-0.850	-0.895	-0.939	-0.981	-1.022	-1.062	-1.101	-1.139	-1.174	-1.209	-1.242	-1.274	-1.304	-1.332	-1.359	-1.385	-1.410	-1.431	-1.454	-1.471	-1.491	-1.506	-1.522	-1.536	-1.548	-1.559	-1.568	-1.576	-1.584	-1.589	-1.594	-1.596	-1.598	-1.600	-1.599	-1.598	-1.595	-1.592	-1.588	-1.582	-1.576	-1.570	-1.561	-1.552	-1.544	-1.534	-1.522	-1.511	-1.499	-1.488	-1.474	-1.460	-1.446	-1.431	-1.418	-1.402	-1.386	-1.371	-1.355	-1.339	-1.324	-1.308	-1.291	-1.274	-1.258	-1.242	-1.226	-1.211	-1.195	-1.180	-1.166	-1.151	-1.138	-1.124	-1.111	-1.098	-1.088	-1.076	-1.065	-1.055	-1.046	-1.039	-1.031	-1.025	-1.020	-1.015	-1.012	-1.010	-1.009	-1.009	-1.010	-1.012	-1.015	-1.020	-1.025	-1.032	-1.040	-1.049	-1.059	-1.071	-1.084	-1.098	-1.112	-1.130	-1.146	-1.165	-1.184	-1.206	-1.228	-1.250	-1.275	-1.299	-1.325	-1.350	-1.378	-1.406	-1.434	-1.464	-1.495	-1.525	-1.556	-1.588	-1.619	-1.651	-1.682	-1.716	-1.749	-1.781	-1.814	-1.846	-1.879	-1.911	-1.942	-1.975	-2.005	-2.035	-2.065	-2.095	-2.125	-2.152	-2.179	-2.206	-2.231	-2.256	-2.280	-2.304	-2.324	-2.344	-2.364	-2.381	-2.399	-2.415	-2.430	-2.444	-2.455	-2.466	-2.476	-2.484	-2.491	-2.496	-2.500	-2.502	-2.505	-2.506	-2.505	-2.502	-2.501	-2.496	-2.491	-2.485	-2.479	-2.471	-2.462	-2.452	-2.442	-2.431	-2.419	-2.406	-2.394	-2.380	-2.368	-2.352	-2.340	-2.325	-2.310	-2.295	-2.281	-2.266	-2.252	-2.238	-2.224	-2.209	-2.196	-2.182	-2.169	-2.156	-2.145	-2.132	-2.122	-2.111	-2.101	-2.091	-2.082	-2.074	-2.065	-2.058	-2.051	-2.044	-2.039	-2.034	-2.030	-2.025	-2.020	-2.018	-2.014	-2.011	-2.009	-2.007	-2.005	-2.004	-2.002	-2.000	-2.000	-1.999	-1.998	-1.996	-1.995	-1.992	-1.991	-1.990	-1.988	-1.984	-1.981	-1.978	-1.975	-1.971	-1.966	-1.961	-1.955	-1.950	-1.942	-1.935	-1.928	-1.918	-1.909	-1.899	-1.888	-1.876	-1.864	-1.851	-1.838	-1.822	-1.809	-1.792	-1.776	-1.759	-1.742	-1.725	-1.708	-1.688	-1.669	-1.649	-1.629	-1.609	-1.588	-1.568	-1.545	-1.524	-1.501	-1.481	-1.459	-1.438	-1.415	-1.394	-1.371	-1.350	-1.329	-1.309	-1.288	-1.268	-1.248	-1.228	-1.209	-1.191	-1.172	-1.155	-1.139	-1.124	-1.109	-1.094	-1.079	-1.066	-1.054	-1.044	-1.031	-1.024	-1.014	-1.006	-0.999	-0.992	-0.988	-0.984	-0.980	-0.978	-0.976	-0.975	-0.975	-0.976	-0.979	-0.981	-0.985	-0.990	-0.995	-1.000	-1.006	-1.014	-1.022	-1.029	-1.039	-1.049	-1.058	-1.069	-1.080	-1.090	-1.102	-1.114	-1.125	-1.138	-1.150	-1.162	-1.175	-1.186	-1.199	-1.212	-1.224	-1.236	-1.248	-1.260	-1.272	-1.284	-1.295	-1.306	-1.316	-1.326	-1.336	-1.346	-1.354	-1.362	-1.371	-1.378	-1.385	-1.390	-1.396	-1.401	-1.405	-1.408	-1.411	-1.414	-1.414	-1.415	-1.415	-1.414	-1.412	-1.410	-1.406	-1.401	-1.396	-1.390	-1.384	-1.376	-1.368	-1.358	-1.346	-1.335	-1.322	-1.310	-1.295	-1.280	-1.264	-1.246	-1.229	-1.211	-1.191	-1.170	-1.150	-1.128	-1.105	-1.082	-1.059	-1.035	-1.010	-0.984	-0.959	-0.931	-0.906	-0.879	-0.851	-0.825	-0.798	-0.769	-0.742	-0.715	-0.688	-0.660	-0.634	-0.606	-0.580	-0.555	-0.529	-0.505	-0.481	-0.458	-0.435	-0.414	-0.394	-0.374	-0.354	-0.336	-0.320	-0.304	-0.290	-0.276	-0.264	-0.252	-0.242	-0.234	-0.228	-0.220	-0.215	-0.211	-0.209	-0.206	-0.206	-0.206	-0.208	-0.210	-0.212	-0.218	-0.222	-0.229	-0.235	-0.242	-0.250	-0.258	-0.268	-0.278	-0.286	-0.296	-0.306	-0.318	-0.326	-0.336	-0.348	-0.358	-0.368	-0.376	-0.386	-0.395	-0.402	-0.410	-0.416	-0.422	-0.429	-0.432	-0.436	-0.440	-0.442	-0.444	-0.444	-0.442	-0.441	-0.439	-0.435	-0.430	-0.425	-0.418	-0.409	-0.400	-0.389	-0.379	-0.368	-0.354	-0.339	-0.324	-0.308	-0.291	-0.274	-0.255	-0.236	-0.215	-0.195	-0.174	-0.152	-0.130	-0.108	-0.085	-0.062	-0.039	-0.015	0.008	0.031	0.055	0.078	0.101	0.124	0.146	0.168	0.189	0.210	0.230	0.250	0.268	0.285	0.302	0.319	0.334	0.348	0.360	0.372	0.382	0.391	0.400	0.406	0.411	0.416	0.419	0.421	0.421	0.420	0.418	0.414	0.410	0.404	0.396	0.389	0.380	0.370	0.359	0.348	0.334	0.320	0.305	0.290	0.275	0.259	0.244	0.226	0.210	0.192	0.176	0.160	0.142	0.126	0.111	0.096	0.081	0.066	0.054	0.040	0.030	0.019	0.009	0.000	-0.006	-0.012	-0.019	-0.021	-0.024	-0.025	-0.025	-0.024	-0.020	-0.016	-0.011	-0.004	0.004	0.014	0.025	0.036	0.050	0.062	0.078	0.095	0.111	0.129	0.146	0.165	0.184	0.202	0.222	0.242	0.262	0.282	0.301	0.321	0.340	0.358	0.375	0.391	0.408	0.422	0.436	0.450	0.461	0.472	0.480	0.488	0.494	0.499	0.501	0.502	0.502	0.499	0.495	0.490	0.482	0.472	0.461	0.449	0.434	0.418	0.400	0.379	0.359	0.336	0.311	0.285	0.259	0.231	0.201	0.170	0.139	0.106	0.074	0.040	0.005	-0.030	-0.066	-0.101	-0.138	-0.174	-0.210	-0.246	-0.281	-0.318	-0.352	-0.388	-0.422	-0.455	-0.489	-0.521	-0.552	-0.584	-0.612	-0.642	-0.669	-0.696	-0.721	-0.745	-0.768	-0.790	-0.810	-0.829	-0.846	-0.862	-0.878	-0.891	-0.902	-0.914	-0.925	-0.932	-0.940	-0.945	-0.951	-0.955	-0.958	-0.959	-0.959	-0.959	-0.956	-0.955	-0.951	-0.946	-0.941	-0.936	-0.929	-0.922	-0.914	-0.906	-0.898	-0.889	-0.880	-0.870	-0.859	-0.850	-0.840	-0.829	-0.819	-0.808	-0.798	-0.789	-0.779	-0.768	-0.759	-0.750	-0.740	-0.731	-0.722	-0.714	-0.708	-0.699	-0.692	-0.685	-0.679	-0.674	-0.669	-0.664	-0.659	-0.656	-0.652	-0.651	-0.649	-0.646	-0.646	-0.646	-0.646	-0.646	-0.649	-0.651	-0.652	-0.655	-0.659	-0.664	-0.669	-0.674	-0.679	-0.685	-0.692	-0.699	-0.706	-0.714	-0.722	-0.731	-0.740	-0.750	-0.759	-0.770	-0.779	-0.790	-0.800	-0.811	-0.824	-0.834	-0.845	-0.856	-0.868	-0.880	-0.891	-0.901	-0.914	-0.925	-0.936	-0.946	-0.958	-0.968	-0.979	-0.989	-0.999	-1.009	-1.018	-1.026	-1.035	-1.042	-1.051	-1.059	-1.065	-1.072	-1.080	-1.086	-1.091	-1.098	-1.102	-1.109	-1.111	-1.116	-1.121	-1.124	-1.128	-1.131	-1.135	-1.138	-1.140	-1.144	-1.146	-1.149	-1.151	-1.154	-1.158	-1.160	-1.164	-1.166	-1.170	-1.172	-1.178	-1.182	-1.186	-1.192	-1.198	-1.202	-1.209	-1.215	-1.221	-1.228	-1.235	-1.242	-1.251	-1.259	-1.266	-1.276	-1.285	-1.294	-1.301	-1.311	-1.321	-1.330	-1.340	-1.350	-1.360	-1.369	-1.378	-1.388	-1.398	-1.405	-1.414	-1.422	-1.429	-1.438	-1.444	-1.449	-1.455	-1.459	-1.464	-1.468	-1.469	-1.472	-1.472	-1.472	-1.472	-1.471	-1.470	-1.466	-1.462	-1.458	-1.450	-1.444	-1.436	-1.428	-1.418	-1.408	-1.396	-1.385	-1.371	-1.358	-1.344	-1.328	-1.312	-1.295	-1.279	-1.260	-1.241	-1.222	-1.202	-1.181	-1.161	-1.140	-1.119	-1.096	-1.074	-1.051	-1.028	-1.004	-0.981	-0.956	-0.932	-0.909	-0.882	-0.858	-0.832	-0.806	-0.781	-0.755	-0.729	-0.702	-0.675	-0.648	-0.621	-0.592	-0.565	-0.536	-0.507	-0.479	-0.450	-0.421	-0.391	-0.361	-0.331	-0.301	-0.272	-0.241	-0.211	-0.181	-0.150	-0.119	-0.090	-0.059	-0.029	0.002	0.032	0.062	0.092	0.121	0.150	0.179	0.206	0.234	0.260	0.285	0.311	0.335	0.359	0.380	0.401	0.422	0.441	0.460	0.476	0.492	0.506	0.520	0.531	0.542	0.552	0.560	0.568	0.574	0.579	0.581	0.584	0.585	0.585	0.584	0.582	0.579	0.576	0.571	0.566	0.560	0.554	0.548	0.540	0.532	0.525	0.518	0.510	0.501	0.492	0.486	0.478	0.471	0.465	0.459	0.452	0.449	0.444	0.441	0.438	0.436	0.435	0.435	0.436	0.436	0.439	0.442	0.446	0.451	0.458	0.464	0.471	0.480	0.489	0.499	0.509	0.520	0.531	0.544	0.555	0.569	0.581	0.595	0.608	0.621	0.634	0.648	0.660	0.674	0.686	0.699	0.710	0.722	0.732	0.744	0.752	0.762	0.770	0.778	0.785	0.790	0.796	0.800	0.802	0.806	0.809	0.809	0.810	0.809	0.808	0.806	0.804	0.800	0.796	0.792	0.786	0.781	0.775	0.769	0.761	0.755	0.748	0.740	0.731	0.724	0.715	0.708	0.699	0.690	0.681	0.674	0.666	0.660	0.652	0.645	0.638	0.632	0.626	0.620	0.616	0.610	0.606	0.602	0.599	0.596	0.594	0.592	0.590	0.589	0.589	0.588	0.589	0.589	0.591	0.592	0.594	0.596	0.599	0.601	0.604	0.608	0.611	0.615	0.619	0.622	0.626	0.631	0.635	0.640	0.644	0.650	0.654	0.658	0.662	0.666	0.671	0.675	0.680	0.684	0.688	0.692	0.695	0.700	0.702	0.708	0.710	0.712	0.716	0.720	0.722	0.726	0.729	0.730	0.734	0.736	0.739	0.741	0.744	0.746	0.749	0.751	0.752	0.755	0.758	0.760	0.762	0.764	0.766	0.768	0.770	0.771	0.774	0.775	0.778	0.780	0.781	0.782	0.784	0.785	0.786	0.786	0.788	0.788	0.788	0.786	0.785	0.785	0.782	0.780	0.778	0.774	0.770	0.765	0.759	0.752	0.745	0.738	0.729	0.719	0.709	0.698	0.685	0.672	0.659	0.644	0.629	0.611	0.592	0.574	0.552	0.532	0.510	0.488	0.462	0.439	0.411	0.385	0.356	0.328	0.299	0.269	0.238	0.206	0.174	0.140	0.106	0.072	0.038	0.002	-0.034	-0.069	-0.105	-0.142	-0.179	-0.215	-0.251	-0.290	-0.326	-0.365	-0.401	-0.438	-0.475	-0.512	-0.549	-0.586	-0.622	-0.658	-0.694	-0.729	-0.765	-0.798	-0.831	-0.866	-0.899	-0.931	-0.964	-0.995	-1.026	-1.056	-1.085	-1.115	-1.144	-1.170	-1.198	-1.224	-1.248	-1.274	-1.298	-1.320	-1.341	-1.362	-1.382	-1.401	-1.419	-1.436	-1.452	-1.468	-1.481	-1.494	-1.508	-1.518	-1.528	-1.536	-1.542	-1.549	-1.554	-1.558	-1.560	-1.562	-1.561	-1.560	-1.559	-1.555	-1.550	-1.545	-1.538	-1.529	-1.520	-1.509	-1.498	-1.486	-1.472	-1.458	-1.441	-1.425	-1.406	-1.389	-1.369	-1.349	-1.329	-1.308	-1.285	-1.261	-1.239	-1.215	-1.191	-1.166	-1.141	-1.115	-1.091	-1.065	-1.039	-1.012	-0.988	-0.961	-0.934	-0.908	-0.882	-0.856	-0.831	-0.806	-0.780	-0.756	-0.731	-0.706	-0.682	-0.659	-0.635	-0.612	-0.589	-0.568	-0.545	-0.525	-0.505	-0.484	-0.464	-0.445	-0.425	-0.406	-0.388	-0.370	-0.352	-0.335	-0.318	-0.301	-0.285	-0.269	-0.254	-0.238	-0.222	-0.208	-0.194	-0.179	-0.165	-0.150	-0.136	-0.122	-0.109	-0.098	-0.084	-0.071	-0.059	-0.046	-0.035	-0.022	-0.011	0.000	0.011	0.021	0.034	0.044	0.054	0.065	0.074	0.082	0.092	0.101	0.109	0.116	0.124	0.130	0.136	0.142	0.149	0.152	0.156	0.160	0.162	0.166	0.166	0.168	0.168	0.168	0.166	0.165	0.161	0.158	0.154	0.149	0.144	0.138	0.130	0.121	0.112	0.104	0.094	0.082	0.071	0.059	0.046	0.032	0.020	0.005	-0.009	-0.024	-0.040	-0.055	-0.071	-0.088	-0.102	-0.120	-0.136	-0.152	-0.169	-0.185	-0.200	-0.216	-0.231	-0.246	-0.260	-0.275	-0.288	-0.301	-0.312	-0.324	-0.334	-0.344	-0.354	-0.361	-0.369	-0.375	-0.381	-0.386	-0.389	-0.392	-0.392	-0.394	-0.394	-0.392	-0.390	-0.388	-0.384	-0.379	-0.375	-0.368	-0.362	-0.355	-0.346	-0.339	-0.330	-0.320	-0.310	-0.300	-0.291	-0.281	-0.271	-0.260	-0.250	-0.240	-0.231	-0.222	-0.212	-0.204	-0.196	-0.189	-0.181	-0.176	-0.170	-0.166	-0.162	-0.159	-0.158	-0.156	-0.156	-0.156	-0.159	-0.161	-0.166	-0.171	-0.176	-0.182	-0.191	-0.199	-0.209	-0.219	-0.231	-0.244	-0.256	-0.269	-0.284	-0.298	-0.314	-0.329	-0.345	-0.361	-0.378	-0.394	-0.411	-0.428	-0.444	-0.460	-0.476	-0.492	-0.507	-0.524	-0.539	-0.552	-0.566	-0.579	-0.591	-0.602	-0.612	-0.621	-0.631	-0.639	-0.645	-0.651	-0.655	-0.660	-0.661	-0.662	-0.664	-0.662	-0.661	-0.658	-0.654	-0.649	-0.644	-0.638	-0.630	-0.621	-0.612	-0.604	-0.594	-0.582	-0.571	-0.560	-0.548	-0.535	-0.522	-0.509	-0.496	-0.482	-0.469	-0.455	-0.442	-0.428	-0.415	-0.402	-0.390	-0.378	-0.366	-0.354	-0.342	-0.332	-0.322	-0.312	-0.304	-0.295	-0.286	-0.280	-0.272	-0.266	-0.260	-0.254	-0.250	-0.245	-0.240	-0.238	-0.234	-0.231	-0.229	-0.226	-0.224	-0.222	-0.221	-0.220	-0.219	-0.218	-0.215	-0.215	-0.214	-0.211	-0.210	-0.208	-0.205	-0.204	-0.200	-0.198	-0.194	-0.191	-0.186	-0.182	-0.178	-0.172	-0.166	-0.159	-0.154	-0.146	-0.139	-0.130	-0.122	-0.115	-0.106	-0.096	-0.088	-0.078	-0.068	-0.056	-0.048	-0.036	-0.026	-0.016	-0.006	0.005	0.015	0.025	0.035	0.045	0.054	0.062	0.071	0.080	0.088	0.096	0.102	0.109	0.115	0.120	0.125	0.128	0.131	0.135	0.136	0.136	0.138	0.136	0.136	0.134	0.130	0.126	0.122	0.118	0.111	0.104	0.096	0.088	0.078	0.068	0.058	0.045	0.034	0.020	0.006	-0.008	-0.022	-0.038	-0.055	-0.071	-0.088	-0.106	-0.124	-0.142	-0.162	-0.182	-0.202	-0.222	-0.242	-0.262	-0.284	-0.305	-0.325	-0.345	-0.365	-0.386	-0.406	-0.426	-0.446	-0.466	-0.485	-0.504	-0.521	-0.539	-0.558	-0.574	-0.590	-0.606	-0.621	-0.636	-0.649	-0.662	-0.675	-0.685	-0.695	-0.705	-0.715	-0.722	-0.730	-0.735	-0.740	-0.745	-0.748	-0.751	-0.751	-0.752	-0.751	-0.750	-0.749	-0.745	-0.740	-0.736	-0.730	-0.722	-0.714	-0.705	-0.695	-0.685	-0.675	-0.662	-0.650	-0.636	-0.622	-0.606	-0.591	-0.575	-0.559	-0.540	-0.521	-0.504	-0.484	-0.462	-0.441	-0.420	-0.399	-0.376	-0.352	-0.330	-0.306	-0.282	-0.258	-0.234	-0.209	-0.182	-0.158	-0.132	-0.106	-0.080	-0.054	-0.028	-0.002	0.024	0.051	0.078	0.104	0.130	0.156	0.181	0.208	0.232	0.256	0.280	0.305	0.329	0.351	0.374	0.395	0.416	0.436	0.456	0.475	0.492	0.509	0.526	0.540	0.554	0.569	0.581	0.591	0.601	0.611	0.619	0.625	0.631	0.636	0.640	0.642	0.644	0.645	0.644	0.641	0.639	0.635	0.631	0.625	0.618	0.610	0.601	0.592	0.582	0.572	0.561	0.549	0.536	0.524	0.510	0.495	0.481	0.466	0.451	0.436	0.420	0.405	0.389	0.372	0.356	0.341	0.326	0.310	0.294	0.279	0.264	0.249	0.235	0.220	0.206	0.192	0.180	0.166	0.155	0.141	0.131	0.121	0.110	0.101	0.091	0.082	0.075	0.068	0.061	0.055	0.049	0.044	0.039	0.035	0.031	0.029	0.026	0.025	0.024	0.024	0.022	0.022	0.024	0.025	0.028	0.030	0.032	0.035	0.040	0.044	0.049	0.054	0.059	0.065	0.070	0.076	0.082	0.090	0.096	0.104	0.111	0.119	0.125	0.132	0.140	0.148	0.155	0.162	0.169	0.178	0.185	0.191	0.199	0.206	0.212	0.219	0.224	0.230	0.235	0.240	0.245	0.250	0.254	0.258	0.260	0.262	0.266	0.268	0.269	0.270	0.271	0.270	0.271	0.270	0.269	0.268	0.266	0.265	0.262	0.260	0.256	0.254	0.251	0.248	0.244	0.241	0.238	0.234	0.230	0.226	0.222	0.219	0.215	0.211	0.209	0.205	0.202	0.200	0.198	0.196	0.194	0.194	0.192	0.192	0.191	0.192	0.192	0.194	0.196	0.198	0.200	0.202	0.205	0.209	0.214	0.218	0.222	0.226	0.231	0.236	0.242	0.248	0.252	0.259	0.265	0.270	0.276	0.281	0.288	0.294	0.298	0.302	0.308	0.312	0.316	0.320	0.325	0.328	0.331	0.332	0.335	0.336	0.339	0.339	0.338	0.338	0.336	0.336	0.334	0.332	0.330	0.328	0.324	0.320	0.318	0.314	0.311	0.306	0.304	0.299	0.295	0.291	0.288	0.284	0.280	0.278	0.275	0.272	0.270	0.270	0.269	0.268	0.269	0.270	0.271	0.274	0.276	0.280	0.282	0.289	0.294	0.300	0.308	0.315	0.324	0.332	0.342	0.352	0.364	0.374	0.385	0.398	0.410	0.424	0.436	0.450	0.461	0.475	0.489	0.502	0.515	0.528	0.540	0.552	0.564	0.576	0.588	0.598	0.608	0.616	0.625	0.632	0.640	0.646	0.651	0.655	0.658	0.661	0.662	0.664	0.662	0.661	0.659	0.656	0.651	0.646	0.640	0.634	0.625	0.618	0.608	0.598	0.586	0.575	0.564	0.550	0.539	0.524	0.510	0.496	0.481	0.468	0.454	0.439	0.424	0.409	0.394	0.380	0.366	0.351	0.336	0.324	0.310	0.298	0.285	0.272	0.261	0.250	0.241	0.230	0.222	0.212	0.206	0.198	0.192	0.186	0.181	0.178	0.175	0.171	0.170	0.169	0.169	0.169	0.170	0.172	0.175	0.178	0.182	0.186	0.192	0.199	0.205	0.214	0.220	0.230	0.239	0.249	0.260	0.270	0.281	0.294	0.305	0.318	0.330	0.344	0.358	0.370	0.384	0.398	0.411	0.425	0.440	0.452	0.468	0.480	0.494	0.506	0.520	0.532	0.545	0.558	0.569	0.580	0.590	0.601	0.611	0.620	0.628	0.635	0.642	0.650	0.656	0.661	0.665	0.669	0.671	0.674	0.675	0.676	0.675	0.674	0.674	0.670	0.668	0.664	0.660	0.655	0.650	0.644	0.638	0.631	0.622	0.616	0.608	0.600	0.591	0.582	0.575	0.565	0.558	0.549	0.540	0.531	0.522	0.515	0.507	0.499	0.491	0.485	0.479	0.471	0.466	0.461	0.456	0.452	0.449	0.446	0.442	0.441	0.440	0.440	0.439	0.439	0.440	0.441	0.444	0.445	0.449	0.452	0.455	0.459	0.462	0.468	0.472	0.478	0.482	0.486	0.492	0.499	0.502	0.509	0.514	0.519	0.524	0.529	0.534	0.536	0.541	0.544	0.548	0.551	0.554	0.555	0.556	0.558	0.559	0.559	0.559	0.559	0.558	0.555	0.552	0.551	0.548	0.544	0.540	0.536	0.532	0.528	0.522	0.516	0.511	0.505	0.499	0.492	0.485	0.479	0.471	0.464	0.456	0.449	0.441	0.434	0.426	0.419	0.411	0.404	0.396	0.389	0.381	0.375	0.368	0.360	0.354	0.348	0.340	0.334	0.328	0.321	0.315	0.310	0.304	0.299	0.294	0.289	0.285	0.279	0.275	0.270	0.268	0.264	0.261	0.256	0.254	0.251	0.249	0.249	0.246	0.245	0.244	0.244	0.244	0.244	0.244	0.244	0.245	0.245	0.248	0.249	0.251	0.254	0.256	0.259	0.262	0.266	0.270	0.274	0.279	0.284	0.288	0.292	0.298	0.302	0.308	0.312	0.319	0.324	0.330	0.334	0.340	0.345	0.350	0.356	0.360	0.365	0.369	0.374	0.378	0.381	0.385	0.389	0.390	0.392	0.395	0.396	0.399	0.399	0.399	0.400	0.399	0.399	0.398	0.396	0.395	0.392	0.391	0.388	0.385	0.382	0.379	0.375	0.371	0.368	0.364	0.360	0.355	0.351	0.349	0.344	0.341	0.338	0.334	0.331	0.328	0.325	0.322	0.320	0.319	0.316	0.315	0.315	0.314	0.312	0.314	0.314	0.315	0.315	0.318	0.319	0.321	0.324	0.325	0.328	0.331	0.334	0.338	0.340	0.344	0.348	0.351	0.355	0.358	0.361	0.365	0.369	0.372	0.375	0.379	0.381	0.385	0.388	0.389	0.391	0.392	0.394	0.395	0.396	0.396	0.398	0.398	0.398	0.398	0.398	0.396	0.398	0.396	0.396	0.395	0.395	0.395	0.395	0.396	0.396	0.398	0.398	0.400	0.402	0.405	0.409	0.412	0.418	0.422	0.429	0.435	0.444	0.452	0.461	0.474	0.484	0.498	0.511	0.526	0.541	0.559	0.578	0.598	0.618	0.639	0.662	0.686	0.711	0.738	0.765	0.792	0.821	0.852	0.882	0.914	0.946	0.979	1.014	1.049	1.084	1.120	1.155	1.192	1.229	1.266	1.302	1.340	1.379	1.416	1.452	1.490	1.528	1.564	1.600	1.638	1.672	1.708	1.742	1.778	1.811	1.842	1.875	1.906	1.935	1.966	1.994	2.021	2.047	2.074	2.099	2.121	2.144	2.165	2.186	2.205	2.222	2.240	2.256	2.271	2.285	2.299	2.309	2.320	2.330	2.339	2.348	2.355	2.361	2.368	2.371	2.375	2.379	2.382	2.384	2.385	2.386	2.388	2.388	2.388	2.386	2.386	2.384	2.382	2.381	2.379	2.378	2.375	2.374	2.371	2.369	2.366	2.364	2.361	2.359	2.356	2.355	2.352	2.349	2.348	2.345	2.342	2.341	2.339	2.338	2.335	2.332	2.331	2.329	2.326	2.325	2.322	2.319	2.316	2.312	2.309	2.305	2.301	2.296	2.290	2.284	2.278	2.271	2.262	2.254	2.245	2.236	2.224	2.212	2.201	2.188	2.174	2.159	2.142	2.126	2.108	2.090	2.070	2.047	2.026	2.002	1.979	1.954	1.928	1.900	1.872	1.842	1.812	1.780	1.748	1.715	1.680	1.645	1.608	1.571	1.532	1.494	1.454	1.414	1.371	1.329	1.286	1.242	1.198	1.152	1.108	1.061	1.014	0.966	0.919	0.871	0.821	0.772	0.721	0.672	0.621	0.571	0.520	0.469	0.418	0.366	0.316	0.264	0.212	0.160	0.109	0.059	0.008	-0.044	-0.095	-0.146	-0.195	-0.245	-0.295	-0.345	-0.394	-0.441	-0.489	-0.536	-0.584	-0.629	-0.675	-0.720	-0.764	-0.806	-0.850	-0.891	-0.932	-0.974	-1.012	-1.051	-1.089	-1.125	-1.160	-1.195	-1.229	-1.261	-1.294	-1.325	-1.356	-1.386	-1.414	-1.442	-1.471	-1.498	-1.522	-1.549	-1.572	-1.596	-1.620	-1.642	-1.664	-1.686	-1.708	-1.728	-1.749	-1.769	-1.788	-1.808	-1.828	-1.846	-1.866	-1.885	-1.904	-1.922	-1.941	-1.960	-1.979	-1.998	-2.016	-2.036	-2.055	-2.076	-2.095	-2.114	-2.134	-2.152	-2.172	-2.191	-2.210	-2.229	-2.248	-2.265	-2.285	-2.301	-2.320	-2.338	-2.354	-2.369	-2.384	-2.400	-2.414	-2.428	-2.440	-2.451	-2.462	-2.472	-2.484	-2.491	-2.499	-2.505	-2.510	-2.514	-2.518	-2.520	-2.520	-2.520	-2.519	-2.516	-2.514	-2.509	-2.504	-2.496	-2.490	-2.481	-2.472	-2.464	-2.452	-2.441	-2.429	-2.416	-2.401	-2.388	-2.374	-2.359	-2.342	-2.329	-2.311	-2.296	-2.280	-2.265	-2.249	-2.232	-2.216	-2.201	-2.185	-2.170	-2.155	-2.140	-2.126	-2.112	-2.100	-2.088	-2.075	-2.064	-2.052	-2.044	-2.034	-2.025	-2.018	-2.010	-2.002	-1.996	-1.992	-1.986	-1.984	-1.981	-1.978	-1.976	-1.974	-1.974	-1.974	-1.975	-1.976	-1.979	-1.980	-1.984	-1.988	-1.992	-1.998	-2.002	-2.007	-2.014	-2.021	-2.029	-2.038	-2.047	-2.056	-2.066	-2.078	-2.089	-2.101	-2.112	-2.126	-2.140	-2.154	-2.169	-2.185	-2.200	-2.218	-2.235	-2.252	-2.271	-2.290	-2.310	-2.330	-2.351	-2.374	-2.396	-2.419	-2.441	-2.465	-2.490	-2.515	-2.541	-2.566	-2.592	-2.621	-2.648	-2.675	-2.702	-2.731	-2.760	-2.788	-2.816	-2.846	-2.874	-2.902	-2.931	-2.959	-2.988	-3.016	-3.044	-3.071	-3.099	-3.125	-3.151	-3.176	-3.201	-3.225	-3.250	-3.272	-3.294	-3.316	-3.338	-3.356	-3.376	-3.392	-3.411	-3.428	-3.442	-3.458	-3.471	-3.485	-3.498	-3.509	-3.519	-3.529	-3.539	-3.546	-3.555	-3.562	-3.569	-3.575	-3.581	-3.586	-3.591	-3.596	-3.600	-3.606	-3.610	-3.615	-3.619	-3.624	-3.629	-3.634	-3.639	-3.644	-3.650	-3.656	-3.662	-3.670	-3.676	-3.684	-3.692	-3.701	-3.710	-3.720	-3.730	-3.741	-3.752	-3.764	-3.776	-3.789	-3.801	-3.814	-3.826	-3.840	-3.854	-3.866	-3.880	-3.892	-3.906	-3.918	-3.930	-3.942	-3.954	-3.964	-3.974	-3.984	-3.991	-3.999	-4.006	-4.011	-4.015	-4.018	-4.019	-4.019	-4.016	-4.014	-4.009	-4.003	-3.994	-3.984	-3.972	-3.958	-3.941	-3.924	-3.904	-3.882	-3.859	-3.832	-3.805	-3.776	-3.744	-3.710	-3.675	-3.639	-3.599	-3.559	-3.515	-3.471	-3.425	-3.378	-3.329	-3.279	-3.226	-3.174	-3.120	-3.062	-3.008	-2.949	-2.891	-2.831	-2.770	-2.710	-2.649	-2.586	-2.522	-2.460	-2.396	-2.332	-2.268	-2.202	-2.140	-2.075	-2.011	-1.948	-1.884	-1.821	-1.758	-1.695	-1.632	-1.571	-1.511	-1.450	-1.391	-1.334	-1.276	-1.220	-1.164	-1.110	-1.056	-1.005	-0.955	-0.905	-0.856	-0.810	-0.765	-0.720	-0.678	-0.636	-0.598	-0.559	-0.522	-0.488	-0.454	-0.422	-0.391	-0.362	-0.335	-0.309	-0.285	-0.261	-0.241	-0.221	-0.201	-0.184	-0.169	-0.155	-0.140	-0.129	-0.116	-0.105	-0.096	-0.086	-0.079	-0.071	-0.064	-0.056	-0.051	-0.046	-0.039	-0.034	-0.028	-0.021	-0.016	-0.010	-0.004	0.004	0.012	0.019	0.029	0.038	0.048	0.060	0.071	0.084	0.098	0.112	0.129	0.145	0.164	0.182	0.201	0.224	0.245	0.269	0.292	0.318	0.344	0.369	0.396	0.424	0.452	0.480	0.509	0.539	0.569	0.596	0.628	0.656	0.684	0.712	0.741	0.768	0.794	0.820	0.844	0.866	0.888	0.909	0.928	0.945	0.960	0.975	0.986	0.996	1.004	1.010	1.014	1.015	1.014	1.010	1.002	0.995	0.984	0.970	0.956	0.938	0.918	0.894	0.869	0.841	0.811	0.780	0.745	0.709	0.671	0.630	0.588	0.544	0.499	0.451	0.404	0.354	0.302	0.251	0.198	0.145	0.090	0.035	-0.020	-0.076	-0.132	-0.188	-0.245	-0.301	-0.356	-0.411	-0.466	-0.521	-0.574	-0.628	-0.679	-0.730	-0.781	-0.830	-0.878	-0.924	-0.969	-1.012	-1.055	-1.096	-1.136	-1.172	-1.210	-1.245	-1.279	-1.310	-1.340	-1.369	-1.395	-1.421	-1.445	-1.468	-1.488	-1.506	-1.524	-1.539	-1.554	-1.566	-1.578	-1.588	-1.598	-1.604	-1.610	-1.615	-1.619	-1.621	-1.622	-1.622	-1.622	-1.620	-1.616	-1.612	-1.609	-1.602	-1.598	-1.589	-1.581	-1.572	-1.564	-1.554	-1.544	-1.534	-1.522	-1.511	-1.499	-1.486	-1.472	-1.460	-1.446	-1.432	-1.419	-1.405	-1.391	-1.378	-1.362	-1.349	-1.335	-1.321	-1.308	-1.294	-1.281	-1.268	-1.255	-1.241	-1.229	-1.218	-1.206	-1.195	-1.185	-1.175	-1.166	-1.156	-1.148	-1.140	-1.134	-1.128	-1.121	-1.118	-1.112	-1.109	-1.106	-1.105	-1.104	-1.104	-1.104	-1.105	-1.109	-1.111	-1.115	-1.120	-1.126	-1.134	-1.141	-1.149	-1.159	-1.169	-1.180	-1.192	-1.204	-1.218	-1.232	-1.248	-1.264	-1.281	-1.299	-1.316	-1.335	-1.355	-1.375	-1.395	-1.418	-1.440	-1.461	-1.484	-1.508	-1.531	-1.555	-1.580	-1.604	-1.629	-1.654	-1.679	-1.704	-1.730	-1.754	-1.779	-1.804	-1.829	-1.852	-1.876	-1.900	-1.924	-1.946	-1.969	-1.991	-2.011	-2.033	-2.052	-2.071	-2.090	-2.109	-2.124	-2.140	-2.156	-2.171	-2.185	-2.198	-2.209	-2.219	-2.229	-2.238	-2.244	-2.251	-2.258	-2.261	-2.264	-2.266	-2.269	-2.270	-2.269	-2.269	-2.265	-2.262	-2.259	-2.254	-2.249	-2.242	-2.236	-2.229	-2.220	-2.211	-2.202	-2.192	-2.184	-2.174	-2.162	-2.152	-2.141	-2.130	-2.119	-2.108	-2.096	-2.085	-2.074	-2.062	-2.051	-2.040	-2.030	-2.020	-2.009	-1.999	-1.989	-1.980	-1.971	-1.961	-1.952	-1.945	-1.938	-1.931	-1.924	-1.916	-1.911	-1.905	-1.899	-1.894	-1.890	-1.885	-1.880	-1.876	-1.872	-1.869	-1.865	-1.862	-1.860	-1.856	-1.854	-1.851	-1.848	-1.845	-1.842	-1.840	-1.836	-1.834	-1.830	-1.826	-1.822	-1.819	-1.814	-1.811	-1.806	-1.800	-1.795	-1.788	-1.782	-1.775	-1.768	-1.760	-1.751	-1.742	-1.732	-1.724	-1.714	-1.702	-1.691	-1.679	-1.668	-1.655	-1.641	-1.628	-1.615	-1.600	-1.585	-1.570	-1.555	-1.539	-1.522	-1.506	-1.489	-1.472	-1.455	-1.438	-1.420	-1.402	-1.385	-1.369	-1.351	-1.332	-1.316	-1.300	-1.281	-1.265	-1.249	-1.234	-1.216	-1.202	-1.186	-1.171	-1.159	-1.145	-1.132	-1.120	-1.109	-1.096	-1.086	-1.076	-1.068	-1.059	-1.050	-1.044	-1.038	-1.031	-1.026	-1.024	-1.021	-1.018	-1.016	-1.016	-1.015	-1.016	-1.018	-1.019	-1.022	-1.025	-1.030	-1.034	-1.040	-1.045	-1.051	-1.059	-1.065	-1.074	-1.081	-1.090	-1.099	-1.108	-1.118	-1.125	-1.135	-1.145	-1.154	-1.162	-1.171	-1.181	-1.190	-1.199	-1.208	-1.216	-1.224	-1.231	-1.239	-1.246	-1.252	-1.259	-1.264	-1.270	-1.275	-1.279	-1.282	-1.285	-1.289	-1.291	-1.291	-1.292	-1.292	-1.292	-1.291	-1.290	-1.286	-1.284	-1.280	-1.274	-1.270	-1.264	-1.258	-1.250	-1.242	-1.234	-1.224	-1.214	-1.204	-1.192	-1.179	-1.166	-1.154	-1.139	-1.124	-1.108	-1.092	-1.075	-1.058	-1.040	-1.021	-1.002	-0.982	-0.961	-0.941	-0.919	-0.898	-0.875	-0.854	-0.830	-0.806	-0.782	-0.759	-0.734	-0.710	-0.685	-0.660	-0.636	-0.610	-0.586	-0.561	-0.536	-0.511	-0.486	-0.461	-0.438	-0.414	-0.391	-0.368	-0.345	-0.322	-0.302	-0.281	-0.261	-0.241	-0.222	-0.205	-0.188	-0.171	-0.156	-0.142	-0.128	-0.115	-0.104	-0.092	-0.084	-0.075	-0.066	-0.060	-0.055	-0.050	-0.046	-0.044	-0.041	-0.040	-0.040	-0.040	-0.042	-0.044	-0.048	-0.051	-0.056	-0.060	-0.066	-0.071	-0.079	-0.085	-0.092	-0.100	-0.108	-0.116	-0.125	-0.132	-0.140	-0.149	-0.156	-0.164	-0.171	-0.179	-0.184	-0.190	-0.196	-0.200	-0.205	-0.209	-0.212	-0.215	-0.216	-0.216	-0.218	-0.216	-0.215	-0.212	-0.209	-0.205	-0.200	-0.194	-0.186	-0.179	-0.170	-0.161	-0.150	-0.139	-0.126	-0.114	-0.100	-0.085	-0.070	-0.055	-0.036	-0.020	-0.002	0.015	0.034	0.052	0.071	0.091	0.110	0.130	0.150	0.169	0.190	0.210	0.229	0.249	0.268	0.286	0.304	0.322	0.340	0.358	0.374	0.389	0.404	0.418	0.431	0.442	0.454	0.464	0.474	0.482	0.490	0.496	0.502	0.506	0.511	0.512	0.514	0.515	0.514	0.512	0.510	0.506	0.502	0.496	0.491	0.484	0.475	0.468	0.459	0.449	0.438	0.428	0.416	0.405	0.394	0.381	0.369	0.358	0.346	0.334	0.322	0.311	0.301	0.290	0.281	0.271	0.262	0.255	0.248	0.241	0.236	0.232	0.229	0.226	0.226	0.226	0.228	0.229	0.231	0.236	0.241	0.248	0.256	0.265	0.275	0.285	0.298	0.310	0.324	0.338	0.354	0.369	0.386	0.402	0.420	0.438	0.455	0.474	0.491	0.510	0.528	0.545	0.562	0.580	0.595	0.611	0.626	0.640	0.652	0.665	0.676	0.685	0.692	0.700	0.706	0.709	0.711	0.714	0.712	0.710	0.706	0.701	0.694	0.684	0.672	0.661	0.646	0.630	0.612	0.592	0.571	0.550	0.525	0.499	0.471	0.444	0.414	0.382	0.350	0.319	0.285	0.249	0.214	0.178	0.140	0.104	0.066	0.028	-0.011	-0.049	-0.088	-0.126	-0.164	-0.201	-0.239	-0.275	-0.311	-0.348	-0.382	-0.415	-0.449	-0.481	-0.512	-0.544	-0.572	-0.601	-0.626	-0.652	-0.678	-0.700	-0.721	-0.741	-0.760	-0.778	-0.792	-0.806	-0.820	-0.830	-0.840	-0.850	-0.856	-0.862	-0.869	-0.871	-0.874	-0.874	-0.874	-0.872	-0.869	-0.865	-0.861	-0.855	-0.849	-0.841	-0.832	-0.824	-0.814	-0.802	-0.791	-0.781	-0.768	-0.756	-0.744	-0.731	-0.718	-0.704	-0.691	-0.678	-0.665	-0.651	-0.638	-0.626	-0.614	-0.600	-0.589	-0.576	-0.565	-0.554	-0.544	-0.532	-0.522	-0.512	-0.505	-0.496	-0.489	-0.482	-0.475	-0.469	-0.464	-0.460	-0.455	-0.452	-0.449	-0.448	-0.446	-0.445	-0.445	-0.445	-0.446	-0.448	-0.449	-0.452	-0.455	-0.459	-0.462	-0.468	-0.472	-0.478	-0.484	-0.490	-0.498	-0.505	-0.511	-0.520	-0.528	-0.536	-0.545	-0.554	-0.562	-0.572	-0.581	-0.590	-0.600	-0.610	-0.619	-0.630	-0.639	-0.649	-0.659	-0.668	-0.679	-0.688	-0.696	-0.706	-0.715	-0.725	-0.732	-0.741	-0.750	-0.759	-0.766	-0.774	-0.782	-0.789	-0.795	-0.802	-0.810	-0.816	-0.824	-0.830	-0.836	-0.842	-0.848	-0.854	-0.859	-0.864	-0.869	-0.875	-0.880	-0.885	-0.891	-0.896	-0.901	-0.908	-0.912	-0.918	-0.924	-0.930	-0.936	-0.944	-0.949	-0.956	-0.964	-0.971	-0.978	-0.988	-0.995	-1.004	-1.012	-1.022	-1.032	-1.041	-1.051	-1.062	-1.071	-1.084	-1.094	-1.104	-1.115	-1.128	-1.138	-1.150	-1.161	-1.172	-1.184	-1.195	-1.205	-1.216	-1.228	-1.238	-1.248	-1.258	-1.266	-1.275	-1.282	-1.290	-1.298	-1.304	-1.308	-1.314	-1.318	-1.320	-1.322	-1.324	-1.324	-1.324	-1.324	-1.321	-1.319	-1.315	-1.311	-1.305	-1.298	-1.291	-1.284	-1.274	-1.265	-1.254	-1.242	-1.230	-1.218	-1.204	-1.189	-1.174	-1.159	-1.142	-1.126	-1.108	-1.091	-1.072	-1.055	-1.035	-1.016	-0.996	-0.976	-0.956	-0.935	-0.914	-0.892	-0.871	-0.850	-0.828	-0.806	-0.782	-0.761	-0.738	-0.714	-0.691	-0.668	-0.644	-0.620	-0.596	-0.571	-0.546	-0.521	-0.496	-0.469	-0.444	-0.416	-0.390	-0.362	-0.335	-0.306	-0.279	-0.250	-0.221	-0.191	-0.164	-0.134	-0.104	-0.075	-0.045	-0.014	0.015	0.045	0.075	0.105	0.135	0.164	0.194	0.221	0.250	0.279	0.305	0.331	0.358	0.382	0.406	0.430	0.451	0.472	0.492	0.512	0.530	0.546	0.562	0.576	0.589	0.600	0.610	0.619	0.628	0.632	0.639	0.641	0.645	0.645	0.645	0.645	0.642	0.639	0.636	0.631	0.626	0.620	0.612	0.605	0.599	0.591	0.581	0.574	0.565	0.556	0.548	0.540	0.532	0.525	0.518	0.511	0.505	0.500	0.495	0.492	0.489	0.488	0.486	0.488	0.488	0.490	0.494	0.496	0.502	0.509	0.515	0.524	0.531	0.541	0.552	0.564	0.576	0.589	0.601	0.616	0.631	0.645	0.661	0.676	0.691	0.708	0.722	0.739	0.754	0.769	0.784	0.799	0.811	0.825	0.838	0.849	0.860	0.871	0.880	0.890	0.896	0.904	0.909	0.914	0.918	0.920	0.922	0.924	0.924	0.922	0.920	0.918	0.914	0.909	0.902	0.896	0.889	0.882	0.874	0.865	0.855	0.845	0.835	0.824	0.815	0.804	0.791	0.780	0.770	0.759	0.748	0.736	0.726	0.716	0.706	0.696	0.688	0.680	0.672	0.664	0.658	0.651	0.646	0.640	0.636	0.632	0.630	0.629	0.626	0.625	0.625	0.625	0.626	0.629	0.632	0.635	0.638	0.641	0.646	0.651	0.658	0.664	0.670	0.676	0.684	0.691	0.699	0.705	0.712	0.721	0.729	0.738	0.745	0.754	0.761	0.769	0.775	0.784	0.791	0.798	0.804	0.811	0.818	0.824	0.828	0.834	0.839	0.842	0.848	0.851	0.856	0.859	0.861	0.865	0.868	0.869	0.871	0.872	0.874	0.875	0.875	0.876	0.876	0.876	0.876	0.876	0.876	0.874	0.872	0.872	0.871	0.870	0.869	0.868	0.866	0.864	0.862	0.861	0.860	0.858	0.855	0.854	0.851	0.849	0.846	0.842	0.840	0.838	0.834	0.829	0.825	0.820	0.816	0.810	0.805	0.799	0.791	0.784	0.776	0.769	0.759	0.750	0.739	0.728	0.716	0.704	0.690	0.676	0.661	0.645	0.629	0.611	0.592	0.574	0.552	0.531	0.509	0.486	0.462	0.436	0.411	0.385	0.359	0.330	0.301	0.271	0.241	0.209	0.178	0.146	0.114	0.079	0.045	0.011	-0.025	-0.059	-0.095	-0.131	-0.168	-0.204	-0.242	-0.279	-0.318	-0.355	-0.392	-0.430	-0.468	-0.505	-0.542	-0.580	-0.618	-0.655	-0.691	-0.728	-0.765	-0.800	-0.836	-0.871	-0.906	-0.940	-0.975	-1.008	-1.040	-1.071	-1.104	-1.134	-1.164	-1.192	-1.221	-1.248	-1.275	-1.300	-1.325	-1.349	-1.371	-1.392	-1.414	-1.432	-1.451	-1.469	-1.484	-1.499	-1.511	-1.525	-1.536	-1.545	-1.554	-1.560	-1.566	-1.570	-1.572	-1.575	-1.575	-1.574	-1.571	-1.568	-1.562	-1.556	-1.549	-1.540	-1.529	-1.518	-1.506	-1.491	-1.476	-1.461	-1.445	-1.426	-1.406	-1.388	-1.366	-1.345	-1.322	-1.300	-1.276	-1.250	-1.226	-1.200	-1.175	-1.148	-1.121	-1.094	-1.066	-1.039	-1.011	-0.984	-0.955	-0.928	-0.901	-0.872	-0.845	-0.818	-0.790	-0.762	-0.736	-0.710	-0.682	-0.658	-0.631	-0.606	-0.581	-0.558	-0.532	-0.509	-0.488	-0.465	-0.442	-0.421	-0.400	-0.379	-0.359	-0.339	-0.320	-0.300	-0.281	-0.264	-0.246	-0.228	-0.211	-0.195	-0.178	-0.162	-0.148	-0.132	-0.118	-0.102	-0.088	-0.074	-0.061	-0.048	-0.034	-0.022	-0.010	0.002	0.014	0.025	0.035	0.046	0.056	0.066	0.076	0.086	0.094	0.102	0.111	0.119	0.125	0.134	0.140	0.145	0.150	0.154	0.159	0.161	0.165	0.168	0.169	0.169	0.170	0.169	0.168	0.166	0.162	0.160	0.156	0.151	0.145	0.139	0.131	0.124	0.115	0.106	0.096	0.085	0.074	0.062	0.049	0.036	0.021	0.008	-0.006	-0.022	-0.039	-0.054	-0.070	-0.086	-0.102	-0.120	-0.138	-0.154	-0.171	-0.188	-0.205	-0.221	-0.238	-0.254	-0.269	-0.284	-0.300	-0.314	-0.328	-0.340	-0.354	-0.365	-0.375	-0.385	-0.395	-0.404	-0.411	-0.418	-0.422	-0.429	-0.431	-0.435	-0.436	-0.438	-0.436	-0.435	-0.434	-0.430	-0.426	-0.421	-0.416	-0.409	-0.402	-0.395	-0.386	-0.378	-0.366	-0.358	-0.346	-0.335	-0.324	-0.312	-0.300	-0.288	-0.276	-0.265	-0.252	-0.241	-0.230	-0.219	-0.208	-0.198	-0.188	-0.178	-0.169	-0.160	-0.154	-0.148	-0.140	-0.136	-0.131	-0.129	-0.126	-0.125	-0.124	-0.125	-0.126	-0.128	-0.132	-0.136	-0.141	-0.148	-0.155	-0.162	-0.171	-0.181	-0.191	-0.202	-0.215	-0.228	-0.240	-0.254	-0.269	-0.282	-0.299	-0.312	-0.329	-0.342	-0.358	-0.374	-0.389	-0.404	-0.419	-0.435	-0.449	-0.464	-0.478	-0.490	-0.502	-0.514	-0.525	-0.536	-0.546	-0.555	-0.562	-0.570	-0.576	-0.581	-0.586	-0.589	-0.590	-0.592	-0.592	-0.592	-0.590	-0.588	-0.584	-0.579	-0.574	-0.568	-0.561	-0.554	-0.545	-0.538	-0.528	-0.518	-0.507	-0.496	-0.485	-0.474	-0.462	-0.450	-0.439	-0.426	-0.414	-0.401	-0.390	-0.378	-0.368	-0.355	-0.344	-0.334	-0.324	-0.314	-0.304	-0.295	-0.286	-0.279	-0.271	-0.265	-0.258	-0.252	-0.248	-0.242	-0.239	-0.235	-0.231	-0.229	-0.226	-0.225	-0.222	-0.221	-0.221	-0.219	-0.219	-0.219	-0.218	-0.218	-0.219	-0.218	-0.218	-0.216	-0.216	-0.216	-0.215	-0.214	-0.214	-0.211	-0.210	-0.208	-0.205	-0.201	-0.199	-0.195	-0.190	-0.185	-0.180	-0.175	-0.170	-0.162	-0.158	-0.150	-0.144	-0.135	-0.128	-0.119	-0.111	-0.102	-0.094	-0.086	-0.078	-0.069	-0.060	-0.051	-0.042	-0.035	-0.026	-0.018	-0.010	-0.004	0.004	0.011	0.016	0.022	0.029	0.032	0.038	0.041	0.044	0.048	0.049	0.051	0.051	0.052	0.051	0.050	0.049	0.045	0.042	0.039	0.035	0.030	0.024	0.018	0.011	0.002	-0.005	-0.014	-0.022	-0.032	-0.042	-0.054	-0.065	-0.078	-0.089	-0.101	-0.115	-0.128	-0.142	-0.156	-0.171	-0.188	-0.202	-0.218	-0.235	-0.250	-0.266	-0.284	-0.300	-0.318	-0.334	-0.351	-0.368	-0.384	-0.401	-0.419	-0.435	-0.451	-0.469	-0.485	-0.500	-0.515	-0.530	-0.546	-0.560	-0.575	-0.588	-0.601	-0.614	-0.626	-0.639	-0.650	-0.661	-0.671	-0.680	-0.690	-0.698	-0.704	-0.711	-0.718	-0.722	-0.726	-0.730	-0.732	-0.734	-0.735	-0.735	-0.735	-0.732	-0.731	-0.728	-0.724	-0.719	-0.712	-0.705	-0.699	-0.690	-0.681	-0.671	-0.660	-0.649	-0.636	-0.624	-0.610	-0.595	-0.580	-0.564	-0.546	-0.529	-0.511	-0.492	-0.472	-0.452	-0.432	-0.411	-0.389	-0.368	-0.344	-0.321	-0.299	-0.274	-0.250	-0.225	-0.201	-0.175	-0.150	-0.125	-0.100	-0.075	-0.049	-0.022	0.002	0.029	0.055	0.081	0.106	0.131	0.155	0.180	0.205	0.229	0.252	0.275	0.299	0.320	0.341	0.361	0.382	0.401	0.421	0.438	0.455	0.471	0.488	0.502	0.515	0.528	0.540	0.551	0.560	0.569	0.578	0.585	0.590	0.595	0.600	0.602	0.605	0.606	0.606	0.606	0.604	0.602	0.599	0.594	0.590	0.585	0.579	0.571	0.564	0.555	0.548	0.538	0.528	0.518	0.507	0.496	0.485	0.472	0.461	0.449	0.436	0.424	0.411	0.398	0.385	0.372	0.360	0.348	0.335	0.322	0.310	0.298	0.286	0.274	0.261	0.251	0.240	0.229	0.218	0.208	0.198	0.188	0.180	0.171	0.162	0.154	0.146	0.140	0.134	0.128	0.121	0.116	0.111	0.108	0.102	0.100	0.096	0.095	0.092	0.091	0.090	0.090	0.090	0.091	0.092	0.095	0.096	0.100	0.102	0.108	0.111	0.118	0.122	0.129	0.135	0.141	0.150	0.156	0.165	0.174	0.181	0.190	0.199	0.209	0.219	0.229	0.238	0.248	0.259	0.268	0.279	0.289	0.299	0.309	0.319	0.329	0.338	0.346	0.355	0.364	0.372	0.379	0.388	0.392	0.400	0.406	0.410	0.416	0.420	0.422	0.426	0.429	0.430	0.431	0.431	0.432	0.431	0.431	0.429	0.426	0.425	0.422	0.419	0.416	0.411	0.408	0.402	0.398	0.392	0.388	0.382	0.378	0.371	0.365	0.360	0.355	0.351	0.345	0.341	0.336	0.331	0.328	0.325	0.321	0.318	0.316	0.314	0.312	0.310	0.310	0.310	0.311	0.311	0.312	0.315	0.316	0.318	0.321	0.325	0.328	0.331	0.335	0.340	0.344	0.350	0.355	0.360	0.364	0.370	0.375	0.380	0.384	0.390	0.395	0.399	0.402	0.406	0.410	0.414	0.415	0.419	0.421	0.422	0.422	0.422	0.422	0.422	0.421	0.420	0.418	0.415	0.412	0.410	0.406	0.402	0.398	0.394	0.389	0.384	0.378	0.372	0.368	0.362	0.356	0.351	0.346	0.340	0.336	0.331	0.326	0.322	0.319	0.315	0.311	0.310	0.306	0.305	0.305	0.304	0.304	0.305	0.308	0.309	0.311	0.315	0.319	0.322	0.329	0.334	0.340	0.346	0.354	0.361	0.369	0.378	0.385	0.394	0.402	0.411	0.421	0.430	0.439	0.448	0.456	0.465	0.472	0.481	0.489	0.495	0.501	0.509	0.514	0.519	0.522	0.526	0.530	0.531	0.532	0.534	0.532	0.531	0.529	0.526	0.522	0.518	0.512	0.505	0.499	0.491	0.482	0.472	0.462	0.451	0.440	0.428	0.415	0.401	0.388	0.374	0.360	0.344	0.329	0.312	0.298	0.282	0.266	0.251	0.235	0.219	0.204	0.188	0.172	0.158	0.142	0.129	0.115	0.101	0.089	0.078	0.066	0.054	0.044	0.034	0.026	0.019	0.011	0.005	0.000	-0.005	-0.009	-0.011	-0.014	-0.014	-0.014	-0.014	-0.012	-0.010	-0.006	-0.001	0.004	0.010	0.018	0.025	0.035	0.044	0.055	0.066	0.078	0.091	0.104	0.119	0.132	100.000	5.000	2.000	1.000	4.000	0.000	0.000	0.000	0.000	0.000	0.000	0.000	0.000	0.000	0.000	0.000	0.000	0.000	1.215	1.239	1.264	1.290	1.318	1.345	1.375	1.406	1.436	1.470	1.502	1.536	1.570	1.605	1.642	1.679	1.716	1.754	1.791	1.830	1.869	1.908	1.948	1.988	2.026	2.066	2.106	2.146	2.185	2.225	2.265	2.304	2.341	2.381	2.419	2.455	2.492	2.528	2.562	2.596	2.630	2.661	2.692	2.722	2.751	2.779	2.805	2.830	2.854	2.875	2.896	2.915	2.932	2.948	2.962	2.974	2.984	2.992	3.000	3.004	3.008	3.008	3.006	3.004	2.999	2.991	2.982	2.971	2.959	2.944	2.926	2.909	2.889	2.865	2.841	2.815	2.786	2.758	2.728	2.694	2.660	2.624	2.588	2.549	2.509	2.468	2.426	2.382	2.339	2.294	2.248	2.201	2.154	2.108	2.059	2.010	1.962	1.912	1.865	1.815	1.766	1.719	1.670	1.621	1.575	1.528	1.481	1.435	1.390	1.346	1.302	1.260	1.218	1.178	1.138	1.099	1.061	1.025	0.989	0.954	0.921	0.889	0.860	0.829	0.801	0.775	0.749	0.724	0.700	0.679	0.658	0.638	0.618	0.600	0.582	0.568	0.551	0.536	0.522	0.510	0.498	0.485	0.475	0.464	0.454	0.442	0.434	0.424	0.414	0.405	0.395	0.386	0.376	0.366	0.356	0.346	0.336	0.325	0.314	0.302	0.290	0.278	0.264	0.250	0.235	0.220	0.204	0.188	0.169	0.151	0.131	0.112	0.090	0.069	0.046	0.022	-0.001	-0.028	-0.052	-0.079	-0.108	-0.135	-0.165	-0.195	-0.225	-0.256	-0.289	-0.320	-0.354	-0.386	-0.421	-0.456	-0.490	-0.525	-0.561	-0.596	-0.631	-0.668	-0.704	-0.740	-0.776	-0.811	-0.848	-0.882	-0.918	-0.952	-0.988	-1.021	-1.055	-1.088	-1.120	-1.152	-1.184	-1.212	-1.242	-1.271	-1.299	-1.326	-1.352	-1.378	-1.401	-1.424	-1.446	-1.468	-1.488	-1.506	-1.524	-1.540	-1.556	-1.570	-1.584	-1.596	-1.608	-1.616	-1.626	-1.635	-1.642	-1.648	-1.652	-1.658	-1.661	-1.664	-1.666	-1.668	-1.668	-1.668	-1.669	-1.669	-1.668	-1.668	-1.666	-1.665	-1.664	-1.661	-1.660	-1.659	-1.658	-1.658	-1.658	-1.658	-1.658	-1.659	-1.661	-1.664	-1.666	-1.670	-1.675	-1.681	-1.689	-1.696	-1.705	-1.716	-1.728	-1.739	-1.754	-1.768	-1.784	-1.801	-1.820	-1.840	-1.861	-1.884	-1.908	-1.934	-1.960	-1.986	-2.015	-2.046	-2.078	-2.109	-2.142	-2.178	-2.212	-2.249	-2.286	-2.324	-2.362	-2.402	-2.442	-2.482	-2.524	-2.565	-2.608	-2.649	-2.692	-2.735	-2.778	-2.819	-2.861	-2.904	-2.944	-2.986	-3.026	-3.066	-3.105	-3.144	-3.180	-3.218	-3.254	-3.288	-3.320	-3.351	-3.382	-3.411	-3.439	-3.465	-3.490	-3.511	-3.532	-3.551	-3.569	-3.582	-3.595	-3.606	-3.616	-3.622	-3.628	-3.630	-3.630	-3.630	-3.625	-3.620	-3.612	-3.602	-3.591	-3.576	-3.560	-3.542	-3.522	-3.500	-3.476	-3.451	-3.425	-3.398	-3.368	-3.336	-3.302	-3.270	-3.234	-3.199	-3.161	-3.122	-3.085	-3.045	-3.004	-2.965	-2.924	-2.882	-2.842	-2.801	-2.760	-2.720	-2.679	-2.640	-2.600	-2.561	-2.524	-2.486	-2.450	-2.415	-2.380	-2.348	-2.315	-2.285	-2.255	-2.228	-2.200	-2.174	-2.150	-2.128	-2.106	-2.086	-2.068	-2.050	-2.035	-2.021	-2.009	-1.998	-1.988	-1.978	-1.971	-1.965	-1.959	-1.954	-1.951	-1.949	-1.946	-1.946	-1.946	-1.946	-1.946	-1.948	-1.950	-1.951	-1.952	-1.955	-1.956	-1.958	-1.958	-1.959	-1.959	-1.959	-1.956	-1.955	-1.951	-1.948	-1.944	-1.939	-1.932	-1.925	-1.916	-1.906	-1.894	-1.881	-1.869	-1.854	-1.838	-1.819	-1.799	-1.779	-1.758	-1.734	-1.708	-1.681	-1.655	-1.626	-1.596	-1.565	-1.532	-1.499	-1.465	-1.430	-1.394	-1.355	-1.319	-1.280	-1.242	-1.202	-1.164	-1.124	-1.084	-1.044	-1.002	-0.962	-0.922	-0.882	-0.844	-0.805	-0.765	-0.728	-0.690	-0.654	-0.620	-0.585	-0.551	-0.519	-0.488	-0.459	-0.430	-0.402	-0.378	-0.354	-0.330	-0.310	-0.290	-0.272	-0.256	-0.241	-0.229	-0.218	-0.208	-0.200	-0.194	-0.190	-0.186	-0.185	-0.185	-0.185	-0.189	-0.192	-0.199	-0.205	-0.212	-0.222	-0.232	-0.242	-0.255	-0.269	-0.281	-0.294	-0.309	-0.324	-0.339	-0.354	-0.369	-0.384	-0.399	-0.412	-0.428	-0.441	-0.455	-0.468	-0.480	-0.491	-0.502	-0.512	-0.520	-0.529	-0.535	-0.540	-0.544	-0.548	-0.550	-0.551	-0.550	-0.549	-0.545	-0.541	-0.535	-0.529	-0.521	-0.512	-0.501	-0.490	-0.478	-0.464	-0.449	-0.434	-0.418	-0.401	-0.384	-0.365	-0.348	-0.329	-0.309	-0.290	-0.270	-0.249	-0.231	-0.212	-0.194	-0.175	-0.158	-0.140	-0.124	-0.108	-0.094	-0.080	-0.068	-0.056	-0.045	-0.035	-0.029	-0.021	-0.016	-0.012	-0.011	-0.010	-0.011	-0.015	-0.019	-0.025	-0.032	-0.042	-0.054	-0.066	-0.081	-0.096	-0.114	-0.134	-0.154	-0.176	-0.199	-0.222	-0.249	-0.276	-0.304	-0.332	-0.362	-0.394	-0.425	-0.456	-0.490	-0.522	-0.556	-0.590	-0.624	-0.658	-0.691	-0.725	-0.759	-0.792	-0.825	-0.858	-0.890	-0.921	-0.952	-0.981	-1.010	-1.038	-1.065	-1.090	-1.115	-1.138	-1.160	-1.180	-1.199	-1.216	-1.232	-1.248	-1.260	-1.271	-1.280	-1.289	-1.295	-1.300	-1.304	-1.304	-1.304	-1.304	-1.300	-1.295	-1.289	-1.281	-1.272	-1.260	-1.249	-1.235	-1.220	-1.205	-1.188	-1.169	-1.150	-1.130	-1.109	-1.088	-1.064	-1.041	-1.018	-0.992	-0.968	-0.942	-0.916	-0.891	-0.866	-0.840	-0.814	-0.788	-0.762	-0.736	-0.711	-0.686	-0.661	-0.638	-0.614	-0.591	-0.569	-0.546	-0.526	-0.506	-0.486	-0.466	-0.450	-0.432	-0.418	-0.402	-0.389	-0.375	-0.364	-0.354	-0.344	-0.335	-0.328	-0.321	-0.316	-0.314	-0.310	-0.308	-0.308	-0.308	-0.309	-0.311	-0.315	-0.320	-0.325	-0.331	-0.339	-0.346	-0.356	-0.366	-0.378	-0.389	-0.401	-0.414	-0.428	-0.442	-0.458	-0.472	-0.488	-0.505	-0.521	-0.538	-0.555	-0.572	-0.590	-0.609	-0.625	-0.644	-0.661	-0.679	-0.696	-0.714	-0.730	-0.748	-0.764	-0.781	-0.795	-0.811	-0.826	-0.840	-0.855	-0.868	-0.881	-0.894	-0.905	-0.916	-0.926	-0.936	-0.944	-0.954	-0.961	-0.968	-0.974	-0.978	-0.984	-0.986	-0.990	-0.992	-0.995	-0.996	-0.998	-0.998	-0.996	-0.996	-0.994	-0.991	-0.989	-0.986	-0.984	-0.980	-0.976	-0.971	-0.968	-0.961	-0.958	-0.951	-0.946	-0.940	-0.935	-0.929	-0.922	-0.916	-0.910	-0.904	-0.898	-0.891	-0.885	-0.879	-0.874	-0.866	-0.861	-0.855	-0.849	-0.844	-0.838	-0.832	-0.828	-0.822	-0.816	-0.811	-0.808	-0.801	-0.796	-0.792	-0.788	-0.784	-0.779	-0.775	-0.770	-0.765	-0.761	-0.758	-0.752	-0.749	-0.745	-0.741	-0.736	-0.732	-0.728	-0.722	-0.719	-0.715	-0.710	-0.705	-0.700	-0.696	-0.691	-0.686	-0.681	-0.678	-0.671	-0.665	-0.660	-0.654	-0.649	-0.641	-0.635	-0.629	-0.621	-0.614	-0.606	-0.598	-0.590	-0.581	-0.572	-0.564	-0.554	-0.544	-0.534	-0.522	-0.510	-0.499	-0.486	-0.474	-0.461	-0.448	-0.431	-0.418	-0.402	-0.386	-0.369	-0.354	-0.335	-0.318	-0.300	-0.280	-0.261	-0.241	-0.220	-0.199	-0.179	-0.158	-0.135	-0.114	-0.091	-0.069	-0.046	-0.024	-0.001	0.022	0.046	0.069	0.091	0.115	0.138	0.160	0.182	0.205	0.225	0.246	0.266	0.286	0.305	0.324	0.341	0.359	0.375	0.390	0.404	0.418	0.430	0.442	0.452	0.461	0.470	0.476	0.484	0.489	0.494	0.496	0.499	0.499	0.499	0.499	0.496	0.494	0.489	0.484	0.479	0.472	0.465	0.458	0.449	0.439	0.429	0.419	0.409	0.396	0.384	0.372	0.360	0.348	0.335	0.322	0.309	0.296	0.285	0.272	0.260	0.248	0.238	0.226	0.215	0.205	0.196	0.188	0.178	0.170	0.162	0.156	0.149	0.145	0.139	0.136	0.132	0.129	0.128	0.128	0.128	0.128	0.129	0.130	0.132	0.136	0.140	0.145	0.150	0.155	0.161	0.169	0.176	0.184	0.192	0.201	0.211	0.219	0.229	0.240	0.249	0.259	0.271	0.281	0.292	0.302	0.314	0.325	0.336	0.348	0.358	0.369	0.379	0.390	0.400	0.410	0.421	0.430	0.439	0.449	0.458	0.466	0.474	0.482	0.490	0.498	0.504	0.511	0.518	0.524	0.529	0.534	0.539	0.542	0.546	0.550	0.554	0.556	0.559	0.561	0.564	0.565	0.566	0.568	0.569	0.569	0.569	0.570	0.569	0.570	0.569	0.569	0.569	0.569	0.568	0.569	0.568	0.568	0.568	0.568	0.566	0.568	0.569	0.569	0.570	0.571	0.574	0.575	0.578	0.580	0.584	0.588	0.591	0.595	0.600	0.605	0.610	0.618	0.624	0.631	0.640	0.648	0.656	0.665	0.675	0.685	0.696	0.706	0.719	0.731	0.744	0.756	0.770	0.782	0.796	0.811	0.825	0.840	0.855	0.870	0.885	0.900	0.916	0.931	0.946	0.961	0.975	0.990	1.005	1.020	1.034	1.048	1.061	1.074	1.088	1.100	1.112	1.122	1.134	1.144	1.154	1.162	1.171	1.179	1.185	1.191	1.198	1.202	1.205	1.209	1.210	1.212	1.212	1.212	1.211	1.210	1.206	1.202	1.199	1.192	1.186	1.179	1.170	1.162	1.152	1.141	1.131	1.119	1.106	1.092	1.079	1.064	1.049	1.031	1.016	0.999	0.982	0.964	0.946	0.928	0.908	0.889	0.870	0.850	0.831	0.811	0.792	0.772	0.752	0.732	0.714	0.694	0.675	0.656	0.639	0.621	0.604	0.586	0.570	0.554	0.538	0.522	0.509	0.494	0.481	0.468	0.456	0.445	0.434	0.425	0.416	0.406	0.399	0.391	0.385	0.380	0.375	0.371	0.369	0.364	0.364	0.361	0.360	0.360	0.361	0.362	0.364	0.366	0.369	0.371	0.376	0.380	0.385	0.389	0.395	0.401	0.408	0.414	0.420	0.428	0.434	0.442	0.450	0.458	0.464	0.472	0.480	0.488	0.496	0.502	0.510	0.519	0.526	0.534	0.540	0.546	0.554	0.560	0.566	0.572	0.576	0.582	0.588	0.590	0.595	0.599	0.601	0.604	0.606	0.608	0.609	0.610	0.610	0.610	0.609	0.609	0.608	0.605	0.602	0.600	0.596	0.592	0.590	0.585	0.580	0.575	0.570	0.565	0.559	0.554	0.546	0.541	0.535	0.530	0.522	0.516	0.510	0.505	0.499	0.495	0.489	0.485	0.479	0.475	0.470	0.468	0.464	0.461	0.460	0.459	0.459	0.459	0.459	0.460	0.462	0.465	0.468	0.472	0.476	0.482	0.489	0.496	0.504	0.512	0.521	0.530	0.540	0.552	0.564	0.575	0.588	0.600	0.614	0.628	0.641	0.656	0.670	0.686	0.700	0.715	0.730	0.745	0.760	0.775	0.790	0.804	0.818	0.831	0.844	0.856	0.868	0.879	0.890	0.899	0.909	0.916	0.924	0.931	0.936	0.941	0.945	0.949	0.950	0.950	0.950	0.950	0.948	0.944	0.939	0.934	0.928	0.920	0.911	0.901	0.891	0.879	0.866	0.854	0.839	0.825	0.809	0.792	0.776	0.759	0.740	0.721	0.701	0.682	0.662	0.642	0.622	0.601	0.581	0.561	0.540	0.520	0.499	0.479	0.460	0.440	0.421	0.404	0.386	0.369	0.352	0.336	0.321	0.306	0.292	0.280	0.268	0.256	0.248	0.239	0.230	0.222	0.216	0.211	0.208	0.204	0.202	0.201	0.201	0.202	0.205	0.208	0.212	0.218	0.222	0.229	0.236	0.244	0.254	0.262	0.274	0.284	0.295	0.306	0.319	0.331	0.344	0.358	0.371	0.385	0.399	0.414	0.428	0.441	0.455	0.469	0.482	0.495	0.509	0.521	0.532	0.545	0.556	0.568	0.576	0.586	0.595	0.602	0.610	0.618	0.622	0.628	0.632	0.636	0.639	0.640	0.641	0.642	0.641	0.640	0.636	0.634	0.630	0.624	0.619	0.612	0.605	0.596	0.589	0.579	0.569	0.559	0.546	0.535	0.521	0.510	0.496	0.482	0.469	0.455	0.441	0.426	0.411	0.398	0.384	0.370	0.356	0.342	0.329	0.316	0.302	0.291	0.280	0.268	0.258	0.249	0.238	0.230	0.220	0.214	0.208	0.201	0.196	0.192	0.190	0.188	0.186	0.185	0.185	0.188	0.189	0.192	0.195	0.201	0.206	0.212	0.220	0.229	0.236	0.248	0.256	0.268	0.280	0.291	0.304	0.316	0.330	0.345	0.359	0.374	0.389	0.405	0.420	0.435	0.451	0.468	0.482	0.499	0.515	0.531	0.548	0.562	0.580	0.595	0.610	0.625	0.640	0.655	0.669	0.681	0.695	0.709	0.720	0.731	0.742	0.754	0.765	0.774	0.782	0.791	0.800	0.806	0.814	0.819	0.825	0.830	0.834	0.836	0.840	0.842	0.842	0.844	0.844	0.842	0.841	0.839	0.836	0.832	0.828	0.822	0.816	0.811	0.804	0.796	0.788	0.780	0.770	0.760	0.749	0.738	0.726	0.714	0.701	0.688	0.676	0.661	0.648	0.632	0.619	0.604	0.589	0.574	0.558	0.541	0.528	0.511	0.495	0.480	0.464	0.448	0.434	0.419	0.402	0.389	0.374	0.359	0.345	0.331	0.319	0.306	0.294	0.281	0.270	0.259	0.248	0.236	0.228	0.219	0.209	0.200	0.191	0.184	0.178	0.170	0.164	0.156	0.151	0.146	0.141	0.138	0.134	0.130	0.126	0.124	0.121	0.119	0.116	0.115	0.114	0.111	0.110	0.109	0.108	0.106	0.105	0.105	0.104	0.102	0.102	0.101	0.100	0.100	0.099	0.098	0.096	0.095	0.092	0.092	0.091	0.089	0.088	0.085	0.082	0.081	0.079	0.076	0.075	0.074	0.070	0.068	0.065	0.064	0.061	0.059	0.055	0.054	0.051	0.050	0.046	0.046	0.044	0.042	0.041	0.040	0.040	0.040	0.041	0.040	0.042	0.044	0.046	0.049	0.052	0.056	0.061	0.065	0.070	0.078	0.085	0.092	0.101	0.111	0.121	0.131	0.144	0.156	0.170	0.184	0.200	0.216	0.234	0.251	0.271	0.290	0.310	0.331	0.354	0.376	0.400	0.424	0.450	0.476	0.501	0.528	0.555	0.584	0.611	0.640	0.670	0.699	0.729	0.758	0.786	0.818	0.848	0.878	0.906	0.936	0.966	0.996	1.025	1.054	1.081	1.110	1.136	1.162	1.189	1.215	1.239	1.264	1.285	1.309	1.330	1.350	1.370	1.389	1.406	1.422	1.439	1.452	1.465	1.479	1.489	1.499	1.508	1.515	1.522	1.528	1.534	1.535	1.539	1.539	1.540	1.539	1.538	1.535	1.532	1.528	1.522	1.518	1.511	1.502	1.495	1.486	1.479	1.469	1.459	1.449	1.439	1.428	1.416	1.405	1.395	1.384	1.372	1.360	1.350	1.339	1.328	1.318	1.306	1.298	1.289	1.279	1.270	1.261	1.255	1.248	1.241	1.235	1.230	1.224	1.220	1.218	1.214	1.212	1.210	1.209	1.209	1.209	1.210	1.211	1.212	1.215	1.219	1.221	1.225	1.229	1.234	1.238	1.241	1.248	1.251	1.258	1.262	1.268	1.272	1.278	1.284	1.288	1.292	1.298	1.301	1.305	1.309	1.310	1.314	1.314	1.316	1.315	1.315	1.314	1.311	1.310	1.306	1.302	1.296	1.291	1.284	1.275	1.266	1.258	1.246	1.235	1.222	1.209	1.196	1.180	1.165	1.149	1.131	1.114	1.095	1.076	1.058	1.038	1.016	0.996	0.975	0.952	0.931	0.909	0.886	0.865	0.842	0.820	0.798	0.775	0.754	0.732	0.711	0.690	0.670	0.651	0.631	0.612	0.595	0.578	0.561	0.546	0.531	0.518	0.505	0.492	0.480	0.470	0.460	0.451	0.444	0.438	0.431	0.426	0.422	0.419	0.416	0.415	0.414	0.412	0.414	0.415	0.416	0.419	0.422	0.425	0.429	0.432	0.436	0.442	0.446	0.452	0.458	0.461	0.466	0.471	0.478	0.482	0.486	0.492	0.496	0.500	0.502	0.506	0.510	0.511	0.514	0.516	0.518	0.519	0.519	0.519	0.518	0.518	0.516	0.514	0.511	0.509	0.505	0.501	0.498	0.492	0.489	0.482	0.476	0.471	0.465	0.459	0.451	0.444	0.436	0.429	0.422	0.414	0.406	0.398	0.389	0.380	0.372	0.364	0.355	0.346	0.336	0.328	0.319	0.310	0.299	0.290	0.281	0.270	0.261	0.250	0.241	0.231	0.221	0.209	0.199	0.189	0.179	0.168	0.155	0.145	0.134	0.122	0.112	0.100	0.089	0.078	0.066	0.054	0.042	0.030	0.018	0.006	-0.004	-0.016	-0.028	-0.039	-0.049	-0.060	-0.069	-0.080	-0.089	-0.099	-0.108	-0.116	-0.124	-0.131	-0.139	-0.144	-0.150	-0.155	-0.160	-0.162	-0.165	-0.168	-0.169	-0.170	-0.169	-0.169	-0.168	-0.165	-0.161	-0.156	-0.152	-0.146	-0.139	-0.132	-0.124	-0.115	-0.105	-0.095	-0.084	-0.071	-0.059	-0.045	-0.031	-0.018	-0.004	0.012	0.028	0.044	0.060	0.076	0.092	0.110	0.128	0.144	0.162	0.179	0.196	0.214	0.230	0.248	0.264	0.280	0.296	0.312	0.328	0.344	0.359	0.372	0.386	0.400	0.412	0.425	0.438	0.449	0.459	0.470	0.479	0.489	0.496	0.505	0.512	0.519	0.525	0.530	0.535	0.540	0.544	0.548	0.550	0.552	0.554	0.555	0.556	0.556	0.556	0.556	0.555	0.554	0.552	0.550	0.546	0.545	0.542	0.539	0.535	0.531	0.528	0.524	0.520	0.515	0.511	0.507	0.504	0.499	0.495	0.491	0.486	0.482	0.479	0.475	0.471	0.469	0.466	0.464	0.461	0.459	0.458	0.455	0.454	0.452	0.452	0.451	0.452	0.452	0.454	0.455	0.456	0.459	0.461	0.465	0.466	0.471	0.475	0.480	0.485	0.490	0.496	0.502	0.509	0.514	0.521	0.528	0.534	0.541	0.549	0.556	0.564	0.571	0.579	0.586	0.592	0.600	0.606	0.612	0.619	0.625	0.630	0.635	0.639	0.642	0.646	0.649	0.651	0.652	0.654	0.652	0.654	0.651	0.650	0.646	0.642	0.639	0.634	0.628	0.620	0.612	0.604	0.595	0.585	0.574	0.564	0.551	0.538	0.525	0.511	0.496	0.482	0.468	0.451	0.436	0.420	0.405	0.389	0.372	0.354	0.339	0.321	0.306	0.290	0.275	0.259	0.245	0.230	0.218	0.204	0.191	0.180	0.170	0.160	0.151	0.142	0.136	0.130	0.124	0.120	0.118	0.115	0.112	0.114	0.115	0.118	0.120	0.124	0.130	0.136	0.144	0.152	0.162	0.174	0.186	0.199	0.212	0.228	0.242	0.260	0.276	0.294	0.312	0.331	0.351	0.371	0.392	0.412	0.435	0.456	0.479	0.500	0.522	0.544	0.566	0.589	0.611	0.634	0.656	0.676	0.699	0.719	0.740	0.760	0.780	0.799	0.819	0.836	0.852	0.870	0.886	0.902	0.916	0.931	0.945	0.956	0.969	0.980	0.990	1.000	1.009	1.016	1.024	1.030	1.035	1.040	1.044	1.048	1.050	1.051	1.052	1.052	1.054	1.052	1.051	1.050	1.048	1.046	1.044	1.040	1.036	1.032	1.030	1.024	1.020	1.016	1.012	1.006	1.002	1.000	0.995	0.990	0.986	0.982	0.979	0.975	0.972	0.970	0.966	0.964	0.962	0.960	0.959	0.958	0.958	0.958	0.958	0.959	0.960	0.960	0.961	0.965	0.966	0.968	0.971	0.975	0.979	0.982	0.986	0.990	0.994	0.998	1.002	1.006	1.012	1.016	1.021	1.026	1.031	1.035	1.040	1.045	1.049	1.054	1.058	1.062	1.066	1.071	1.075	1.078	1.081	1.085	1.088	1.090	1.094	1.096	1.099	1.101	1.104	1.106	1.108	1.110	1.112	1.114	1.116	1.119	1.121	1.124	1.126	1.129	1.132	1.135	1.139	1.142	1.148	1.151	1.156	1.161	1.168	1.174	1.180	1.189	1.198	1.206	1.216	1.225	1.236	1.249	1.260	1.274	1.288	1.304	1.320	1.336	1.354	1.372	1.391	1.410	1.431	1.452	1.475	1.498	1.522	1.546	1.572	1.599	1.625	1.652	1.681	1.709	1.738	1.768	1.796	1.826	1.856	1.888	1.919	1.949	1.981	2.011	2.042	2.072	2.104	2.134	2.164	2.194	2.222	2.251	2.279	2.306	2.332	2.358	2.384	2.408	2.430	2.452	2.474	2.492	2.511	2.529	2.545	2.559	2.572	2.584	2.594	2.604	2.611	2.618	2.622	2.625	2.625	2.626	2.624	2.621	2.616	2.609	2.601	2.592	2.581	2.569	2.554	2.539	2.521	2.504	2.484	2.464	2.441	2.419	2.394	2.369	2.342	2.315	2.286	2.258	2.228	2.198	2.165	2.135	2.102	2.070	2.036	2.002	1.969	1.934	1.900	1.866	1.832	1.799	1.764	1.731	1.698	1.665	1.632	1.600	1.569	1.538	1.508	1.478	1.449	1.421	1.394	1.366	1.340	1.315	1.291	1.268	1.245	1.224	1.202	1.184	1.165	1.149	1.131	1.115	1.101	1.088	1.074	1.064	1.051	1.041	1.031	1.022	1.015	1.008	1.002	0.996	0.991	0.988	0.984	0.980	0.976	0.974	0.972	0.970	0.969	0.969	0.968	0.966	0.966	0.968	0.966	0.966	0.966	0.966	0.965	0.965	0.965	0.965	0.964	0.964	0.962	0.961	0.960	0.958	0.955	0.954	0.950	0.946	0.942	0.940	0.936	0.931	0.926	0.921	0.916	0.911	0.906	0.900	0.894	0.888	0.881	0.875	0.869	0.862	0.856	0.849	0.842	0.836	0.831	0.825	0.820	0.812	0.809	0.805	0.800	0.796	0.794	0.790	0.789	0.788	0.788	0.788	0.789	0.791	0.794	0.798	0.802	0.808	0.815	0.824	0.831	0.841	0.852	0.865	0.879	0.892	0.909	0.925	0.942	0.962	0.981	1.002	1.025	1.049	1.074	1.099	1.125	1.152	1.181	1.210	1.241	1.272	1.305	1.338	1.371	1.405	1.440	1.476	1.512	1.549	1.586	1.622	1.660	1.699	1.736	1.774	1.812	1.851	1.889	1.928	1.965	2.004	2.042	2.080	2.116	2.154	2.190	2.226	2.261	2.296	2.330	2.364	2.396	2.429	2.461	2.491	2.520	2.549	2.578	2.604	2.630	2.655	2.678	2.700	2.721	2.742	2.762	2.781	2.798	2.814	2.829	2.841	2.854	2.865	2.874	2.882	2.891	2.898	2.902	2.906	2.908	2.910	2.911	2.910	2.909	2.905	2.901	2.896	2.891	2.884	2.876	2.868	2.858	2.848	2.836	2.825	2.812	2.800	2.786	2.772	2.758	2.742	2.729	2.712	2.696	2.680	2.664	2.648	2.631	2.614	2.596	2.579	2.562	2.545	2.528	2.511	2.494	2.478	2.461	2.444	2.428	2.411	2.396	2.380	2.365	2.349	2.334	2.319	2.304	2.289	2.275	2.260	2.245	2.231	2.218	2.202	2.188	2.174	2.159	2.142	2.129	2.112	2.096	2.081	2.065	2.049	2.031	2.015	1.996	1.978	1.959	1.940	1.921	1.901	1.880	1.859	1.836	1.814	1.790	1.766	1.742	1.718	1.691	1.666	1.640	1.612	1.584	1.556	1.529	1.500	1.470	1.441	1.411	1.381	1.351	1.320	1.291	1.260	1.230	1.200	1.170	1.140	1.110	1.081	1.052	1.024	0.996	0.970	0.941	0.915	0.891	0.866	0.841	0.818	0.796	0.774	0.752	0.732	0.714	0.696	0.678	0.662	0.646	0.631	0.619	0.605	0.594	0.582	0.571	0.561	0.554	0.545	0.539	0.531	0.524	0.518	0.512	0.507	0.502	0.499	0.494	0.490	0.485	0.481	0.478	0.474	0.469	0.465	0.461	0.456	0.451	0.445	0.440	0.434	0.428	0.420	0.411	0.404	0.395	0.386	0.376	0.365	0.354	0.342	0.330	0.319	0.305	0.291	0.276	0.264	0.248	0.232	0.218	0.201	0.185	0.169	0.152	0.136	0.120	0.104	0.088	0.071	0.055	0.039	0.024	0.009	-0.006	-0.020	-0.035	-0.048	-0.060	-0.071	-0.084	-0.094	-0.104	-0.112	-0.121	-0.129	-0.135	-0.140	-0.146	-0.149	-0.154	-0.155	-0.156	-0.158	-0.158	-0.156	-0.155	-0.152	-0.150	-0.145	-0.141	-0.135	-0.130	-0.122	-0.115	-0.109	-0.100	-0.091	-0.082	-0.074	-0.064	-0.054	-0.044	-0.034	-0.024	-0.012	-0.002	0.008	0.019	0.029	0.040	0.051	0.061	0.072	0.082	0.091	0.100	0.109	0.118	0.126	0.134	0.142	0.149	0.155	0.161	0.168	0.172	0.178	0.182	0.186	0.188	0.191	0.192	0.194	0.195	0.194	0.192	0.192	0.190	0.186	0.184	0.180	0.175	0.169	0.164	0.156	0.150	0.142	0.134	0.124	0.115	0.105	0.096	0.085	0.074	0.062	0.050	0.038	0.025	0.014	0.000	-0.011	-0.025	-0.038	-0.050	-0.062	-0.075	-0.086	-0.098	-0.109	-0.120	-0.130	-0.140	-0.149	-0.158	-0.164	-0.170	-0.175	-0.180	-0.182	-0.185	-0.186	-0.186	-0.185	-0.182	-0.178	-0.172	-0.166	-0.158	-0.149	-0.136	-0.124	-0.110	-0.094	-0.075	-0.058	-0.036	-0.015	0.009	0.034	0.059	0.086	0.115	0.146	0.178	0.209	0.244	0.278	0.312	0.350	0.386	0.424	0.462	0.502	0.541	0.581	0.621	0.661	0.701	0.742	0.781	0.821	0.861	0.900	0.939	0.976	1.014	1.050	1.085	1.120	1.154	1.185	1.216	1.245	1.274	1.300	1.325	1.350	1.371	1.392	1.411	1.429	1.444	1.458	1.470	1.481	1.489	1.495	1.499	1.502	1.504	1.504	1.501	1.498	1.494	1.488	1.479	1.470	1.460	1.448	1.434	1.421	1.406	1.390	1.372	1.356	1.338	1.319	1.300	1.280	1.260	1.241	1.220	1.200	1.180	1.160	1.141	1.121	1.102	1.084	1.066	1.049	1.034	1.018	1.004	0.990	0.978	0.964	0.955	0.945	0.936	0.930	0.925	0.920	0.918	0.915	0.915	0.916	0.918	0.921	0.928	0.934	0.942	0.952	0.962	0.975	0.990	1.005	1.020	1.039	1.059	1.079	1.100	1.124	1.149	1.175	1.201	1.229	1.258	1.289	1.320	1.352	1.386	1.420	1.454	1.490	1.526	1.564	1.602	1.640	1.680	1.720	1.759	1.800	1.840	1.881	1.922	1.964	2.005	2.046	2.088	2.129	2.170	2.210	2.251	2.291	2.331	2.370	2.409	2.446	2.484	2.519	2.554	2.589	2.621	2.652	2.682	2.712	2.741	2.768	2.792	2.816	2.838	2.858	2.876	2.894	2.910	2.922	2.932	2.942	2.950	2.956	2.960	2.961	2.960	2.958	2.952	2.946	2.938	2.926	2.914	2.898	2.881	2.862	2.841	2.818	2.794	2.768	2.739	2.709	2.678	2.644	2.609	2.571	2.534	2.495	2.454	2.411	2.369	2.325	2.280	2.234	2.186	2.141	2.091	2.044	1.995	1.946	1.895	1.846	1.796	1.748	1.698	1.649	1.600	1.550	1.502	1.454	1.408	1.361	1.316	1.271	1.228	1.184	1.142	1.101	1.061	1.022	0.985	0.948	0.912	0.879	0.846	0.815	0.784	0.755	0.728	0.700	0.675	0.651	0.628	0.606	0.585	0.568	0.548	0.530	0.514	0.499	0.484	0.470	0.456	0.444	0.432	0.421	0.410	0.401	0.390	0.381	0.372	0.362	0.354	0.344	0.336	0.326	0.318	0.309	0.299	0.289	0.279	0.269	0.258	0.245	0.234	0.221	0.208	0.194	0.179	0.164	0.149	0.131	0.112	0.095	0.076	0.055	0.035	0.014	-0.010	-0.032	-0.056	-0.082	-0.108	-0.134	-0.161	-0.190	-0.219	-0.249	-0.278	-0.309	-0.340	-0.371	-0.404	-0.436	-0.469	-0.502	-0.536	-0.571	-0.605	-0.640	-0.675	-0.709	-0.744	-0.778	-0.812	-0.848	-0.882	-0.916	-0.950	-0.984	-1.016	-1.049	-1.080	-1.112	-1.144	-1.174	-1.204	-1.232	-1.260	-1.288	-1.314	-1.340	-1.364	-1.389	-1.411	-1.434	-1.455	-1.476	-1.495	-1.512	-1.530	-1.545	-1.560	-1.574	-1.586	-1.599	-1.609	-1.620	-1.629	-1.636	-1.644	-1.650	-1.655	-1.660	-1.664	-1.668	-1.670	-1.671	-1.674	-1.674	-1.674	-1.675	-1.676	-1.675	-1.675	-1.674	-1.674	-1.672	-1.672	-1.674	-1.672	-1.672	-1.674	-1.675	-1.678	-1.679	-1.681	-1.685	-1.689	-1.695	-1.700	-1.708	-1.716	-1.725	-1.734	-1.745	-1.756	-1.770	-1.784	-1.799	-1.815	-1.832	-1.851	-1.871	-1.892	-1.915	-1.938	-1.964	-1.989	-2.015	-2.044	-2.072	-2.102	-2.134	-2.165	-2.198	-2.232	-2.266	-2.301	-2.339	-2.374	-2.411	-2.450	-2.488	-2.526	-2.565	-2.605	-2.645	-2.685	-2.725	-2.764	-2.804	-2.844	-2.882	-2.922	-2.961	-2.999	-3.036	-3.074	-3.110	-3.145	-3.180	-3.214	-3.246	-3.279	-3.308	-3.338	-3.366	-3.394	-3.420	-3.442	-3.465	-3.486	-3.506	-3.524	-3.540	-3.554	-3.566	-3.578	-3.586	-3.592	-3.599	-3.601	-3.604	-3.602	-3.600	-3.595	-3.589	-3.580	-3.571	-3.558	-3.544	-3.529	-3.511	-3.492	-3.471	-3.449	-3.425	-3.399	-3.372	-3.344	-3.314	-3.284	-3.251	-3.219	-3.185	-3.150	-3.114	-3.078	-3.040	-3.004	-2.965	-2.928	-2.889	-2.850	-2.812	-2.774	-2.736	-2.699	-2.660	-2.625	-2.589	-2.552	-2.519	-2.484	-2.451	-2.419	-2.388	-2.358	-2.330	-2.301	-2.276	-2.250	-2.228	-2.204	-2.182	-2.162	-2.145	-2.129	-2.112	-2.098	-2.085	-2.072	-2.062	-2.052	-2.044	-2.038	-2.031	-2.026	-2.021	-2.019	-2.016	-2.014	-2.013	-2.013	-2.013	-2.013	-2.014	-2.014	-2.015	-2.015	-2.016	-2.016	-2.016	-2.016	-2.016	-2.014	-2.013	-2.010	-2.007	-2.002	-1.998	-1.991	-1.985	-1.978	-1.968	-1.958	-1.946	-1.932	-1.918	-1.902	-1.886	-1.868	-1.849	-1.828	-1.805	-1.781	-1.756	-1.729	-1.701	-1.672	-1.642	-1.611	-1.579	-1.545	-1.510	-1.475	-1.438	-1.400	-1.362	-1.325	-1.285	-1.246	-1.206	-1.165	-1.124	-1.085	-1.044	-1.002	-0.961	-0.921	-0.881	-0.842	-0.804	-0.764	-0.728	-0.690	-0.654	-0.618	-0.584	-0.550	-0.519	-0.488	-0.458	-0.430	-0.402	-0.378	-0.354	-0.331	-0.310	-0.291	-0.272	-0.258	-0.244	-0.230	-0.220	-0.210	-0.202	-0.198	-0.191	-0.189	-0.188	-0.188	-0.189	-0.192	-0.196	-0.201	-0.209	-0.215	-0.224	-0.235	-0.245	-0.258	-0.270	-0.282	-0.296	-0.310	-0.324	-0.338	-0.352	-0.368	-0.381	-0.395	-0.410	-0.422	-0.436	-0.449	-0.461	-0.472	-0.484	-0.494	-0.502	-0.510	-0.516	-0.522	-0.526	-0.530	-0.532	-0.534	-0.534	-0.532	-0.529	-0.525	-0.520	-0.514	-0.505	-0.496	-0.485	-0.472	-0.461	-0.446	-0.432	-0.416	-0.399	-0.380	-0.362	-0.344	-0.324	-0.302	-0.282	-0.261	-0.240	-0.219	-0.199	-0.178	-0.158	-0.136	-0.116	-0.098	-0.078	-0.060	-0.044	-0.026	-0.011	0.002	0.015	0.028	0.038	0.048	0.055	0.061	0.065	0.068	0.069	0.070	0.066	0.064	0.058	0.050	0.042	0.031	0.019	0.005	-0.011	-0.028	-0.048	-0.068	-0.089	-0.112	-0.136	-0.162	-0.189	-0.216	-0.244	-0.274	-0.305	-0.336	-0.368	-0.400	-0.432	-0.465	-0.500	-0.532	-0.566	-0.600	-0.634	-0.665	-0.699	-0.731	-0.762	-0.795	-0.825	-0.854	-0.884	-0.911	-0.939	-0.964	-0.989	-1.012	-1.035	-1.055	-1.074	-1.092	-1.110	-1.125	-1.139	-1.150	-1.161	-1.171	-1.179	-1.185	-1.190	-1.194	-1.195	-1.196	-1.194	-1.191	-1.188	-1.181	-1.175	-1.168	-1.158	-1.146	-1.135	-1.122	-1.108	-1.092	-1.076	-1.059	-1.042	-1.024	-1.004	-0.984	-0.964	-0.944	-0.921	-0.899	-0.876	-0.855	-0.832	-0.809	-0.786	-0.764	-0.741	-0.719	-0.696	-0.674	-0.652	-0.631	-0.609	-0.589	-0.568	-0.549	-0.529	-0.511	-0.492	-0.476	-0.460	-0.445	-0.430	-0.416	-0.404	-0.392	-0.381	-0.371	-0.362	-0.355	-0.349	-0.342	-0.339	-0.334	-0.331	-0.331	-0.331	-0.331	-0.334	-0.336	-0.340	-0.345	-0.350	-0.356	-0.365	-0.374	-0.384	-0.394	-0.405	-0.418	-0.431	-0.444	-0.459	-0.474	-0.490	-0.506	-0.522	-0.540	-0.558	-0.576	-0.594	-0.612	-0.632	-0.650	-0.670	-0.689	-0.708	-0.726	-0.746	-0.765	-0.784	-0.802	-0.820	-0.838	-0.855	-0.872	-0.889	-0.904	-0.920	-0.935	-0.949	-0.964	-0.978	-0.989	-1.000	-1.011	-1.021	-1.031	-1.040	-1.048	-1.055	-1.062	-1.069	-1.072	-1.076	-1.080	-1.084	-1.086	-1.088	-1.089	-1.089	-1.089	-1.088	-1.086	-1.085	-1.081	-1.080	-1.076	-1.074	-1.069	-1.065	-1.061	-1.055	-1.049	-1.045	-1.038	-1.032	-1.026	-1.019	-1.014	-1.006	-1.000	-0.992	-0.985	-0.979	-0.972	-0.965	-0.959	-0.952	-0.945	-0.938	-0.931	-0.924	-0.918	-0.911	-0.905	-0.898	-0.891	-0.885	-0.880	-0.874	-0.868	-0.861	-0.854	-0.849	-0.842	-0.836	-0.831	-0.825	-0.819	-0.814	-0.808	-0.801	-0.795	-0.790	-0.784	-0.778	-0.772	-0.766	-0.760	-0.755	-0.749	-0.742	-0.736	-0.730	-0.724	-0.718	-0.710	-0.704	-0.696	-0.689	-0.681	-0.674	-0.666	-0.658	-0.650	-0.640	-0.631	-0.621	-0.612	-0.601	-0.591	-0.581	-0.570	-0.559	-0.546	-0.534	-0.520	-0.506	-0.492	-0.478	-0.462	-0.448	-0.430	-0.415	-0.396	-0.379	-0.359	-0.341	-0.320	-0.300	-0.279	-0.256	-0.234	-0.211	-0.188	-0.164	-0.140	-0.115	-0.090	-0.065	-0.039	-0.012	0.014	0.041	0.068	0.095	0.122	0.150	0.178	0.204	0.231	0.259	0.285	0.311	0.338	0.362	0.389	0.412	0.438	0.460	0.482	0.504	0.526	0.546	0.565	0.584	0.600	0.618	0.632	0.646	0.659	0.670	0.681	0.691	0.700	0.706	0.712	0.718	0.721	0.724	0.725	0.726	0.725	0.724	0.720	0.718	0.712	0.708	0.701	0.695	0.686	0.678	0.669	0.659	0.649	0.639	0.628	0.616	0.605	0.594	0.582	0.570	0.558	0.546	0.535	0.524	0.512	0.502	0.492	0.481	0.472	0.464	0.455	0.448	0.441	0.434	0.428	0.422	0.418	0.414	0.410	0.409	0.406	0.406	0.406	0.408	0.409	0.411	0.412	0.416	0.421	0.426	0.430	0.436	0.444	0.451	0.458	0.466	0.475	0.485	0.494	0.504	0.514	0.524	0.534	0.544	0.555	0.566	0.578	0.588	0.599	0.610	0.620	0.632	0.642	0.654	0.664	0.674	0.684	0.694	0.704	0.712	0.722	0.731	0.740	0.748	0.755	0.762	0.770	0.776	0.782	0.788	0.794	0.800	0.804	0.808	0.811	0.815	0.819	0.821	0.824	0.826	0.828	0.829	0.831	0.831	0.831	0.831	0.832	0.831	0.830	0.830	0.829	0.828	0.828	0.825	0.822	0.821	0.820	0.818	0.816	0.814	0.812	0.810	0.809	0.808	0.805	0.804	0.802	0.802	0.801	0.801	0.800	0.801	0.800	0.801	0.802	0.804	0.805	0.808	0.809	0.812	0.816	0.820	0.824	0.829	0.835	0.840	0.846	0.854	0.861	0.869	0.878	0.888	0.896	0.908	0.916	0.928	0.940	0.952	0.965	0.979	0.991	1.005	1.020	1.035	1.050	1.065	1.080	1.096	1.111	1.128	1.142	1.160	1.176	1.192	1.209	1.225	1.241	1.258	1.272	1.289	1.304	1.319	1.332	1.348	1.361	1.374	1.388	1.399	1.410	1.421	1.431	1.441	1.449	1.456	1.464	1.469	1.475	1.479	1.482	1.485	1.486	1.486	1.486	1.485	1.482	1.480	1.475	1.469	1.464	1.458	1.449	1.439	1.429	1.418	1.406	1.394	1.380	1.365	1.350	1.335	1.319	1.301	1.284	1.266	1.248	1.229	1.209	1.190	1.170	1.150	1.129	1.109	1.088	1.068	1.048	1.026	1.006	0.986	0.968	0.948	0.929	0.910	0.890	0.872	0.855	0.838	0.821	0.804	0.789	0.775	0.760	0.746	0.734	0.720	0.709	0.698	0.688	0.678	0.669	0.661	0.652	0.645	0.639	0.632	0.629	0.624	0.620	0.618	0.615	0.611	0.610	0.609	0.608	0.608	0.609	0.609	0.610	0.611	0.614	0.615	0.619	0.621	0.624	0.628	0.630	0.634	0.638	0.642	0.646	0.649	0.654	0.658	0.661	0.666	0.670	0.674	0.678	0.681	0.685	0.689	0.692	0.695	0.698	0.700	0.704	0.705	0.708	0.710	0.711	0.712	0.714	0.714	0.715	0.715	0.715	0.714	0.714	0.712	0.711	0.709	0.708	0.706	0.704	0.700	0.696	0.694	0.691	0.686	0.684	0.679	0.675	0.670	0.666	0.661	0.658	0.652	0.649	0.645	0.640	0.636	0.632	0.630	0.626	0.622	0.620	0.618	0.614	0.612	0.611	0.610	0.609	0.608	0.609	0.608	0.610	0.611	0.614	0.615	0.619	0.622	0.628	0.631	0.636	0.642	0.648	0.655	0.662	0.670	0.678	0.688	0.696	0.706	0.715	0.725	0.735	0.746	0.755	0.766	0.778	0.788	0.800	0.810	0.821	0.831	0.842	0.854	0.864	0.875	0.884	0.894	0.902	0.911	0.920	0.928	0.935	0.942	0.949	0.954	0.959	0.962	0.968	0.970	0.972	0.974	0.974	0.974	0.974	0.970	0.969	0.965	0.961	0.956	0.951	0.945	0.938	0.930	0.921	0.911	0.901	0.890	0.880	0.868	0.855	0.842	0.829	0.814	0.800	0.785	0.770	0.754	0.739	0.721	0.705	0.690	0.672	0.656	0.640	0.622	0.606	0.590	0.575	0.559	0.542	0.526	0.512	0.499	0.485	0.471	0.460	0.448	0.435	0.424	0.414	0.404	0.395	0.388	0.380	0.375	0.369	0.364	0.360	0.358	0.355	0.354	0.352	0.352	0.354	0.356	0.360	0.362	0.368	0.371	0.378	0.384	0.390	0.399	0.406	0.415	0.424	0.432	0.441	0.451	0.462	0.472	0.482	0.492	0.505	0.515	0.525	0.536	0.546	0.556	0.566	0.575	0.585	0.594	0.601	0.609	0.616	0.622	0.629	0.632	0.638	0.641	0.644	0.646	0.648	0.649	0.648	0.648	0.644	0.642	0.639	0.634	0.629	0.622	0.616	0.609	0.600	0.590	0.581	0.571	0.559	0.549	0.535	0.522	0.510	0.495	0.481	0.466	0.450	0.436	0.420	0.405	0.389	0.374	0.358	0.341	0.326	0.311	0.295	0.281	0.266	0.252	0.240	0.225	0.214	0.202	0.190	0.179	0.169	0.160	0.151	0.144	0.136	0.130	0.124	0.120	0.115	0.112	0.111	0.110	0.109	0.110	0.110	0.114	0.116	0.120	0.125	0.131	0.138	0.145	0.152	0.160	0.170	0.179	0.190	0.200	0.211	0.224	0.236	0.250	0.262	0.278	0.291	0.305	0.320	0.335	0.350	0.365	0.381	0.396	0.412	0.428	0.442	0.458	0.474	0.490	0.505	0.520	0.536	0.551	0.565	0.581	0.595	0.609	0.624	0.635	0.649	0.661	0.675	0.686	0.699	0.709	0.720	0.731	0.740	0.750	0.760	0.768	0.776	0.782	0.790	0.798	0.802	0.808	0.812	0.816	0.820	0.822	0.824	0.826	0.826	0.826	0.826	0.825	0.822	0.821	0.818	0.814	0.809	0.804	0.798	0.791	0.785	0.778	0.769	0.760	0.751	0.741	0.730	0.720	0.709	0.696	0.685	0.671	0.659	0.645	0.631	0.616	0.601	0.586	0.572	0.558	0.542	0.528	0.511	0.496	0.481	0.465	0.450	0.434	0.419	0.405	0.390	0.376	0.361	0.349	0.334	0.321	0.309	0.296	0.284	0.272	0.260	0.249	0.238	0.228	0.218	0.209	0.200	0.191	0.182	0.175	0.169	0.161	0.155	0.150	0.144	0.140	0.134	0.131	0.126	0.122	0.121	0.119	0.115	0.112	0.111	0.109	0.109	0.106	0.105	0.105	0.104	0.104	0.104	0.102	0.102	0.102	0.102	0.102	0.101	0.101	0.102	0.102	0.101	0.101	0.101	0.101	0.101	0.100	0.101	0.100	0.100	0.100	0.100	0.099	0.099	0.098	0.098	0.096	0.096	0.095	0.095	0.094	0.094	0.095	0.095	0.095	0.096	0.096	0.099	0.100	0.101	0.105	0.108	0.111	0.115	0.119	0.124	0.130	0.135	0.142	0.149	0.158	0.168	0.176	0.186	0.198	0.210	0.222	0.235	0.250	0.265	0.281	0.299	0.315	0.334	0.354	0.375	0.395	0.418	0.440	0.464	0.488	0.512	0.539	0.564	0.590	0.618	0.645	0.672	0.701	0.730	0.758	0.788	0.818	0.846	0.876	0.905	0.934	0.964	0.994	1.022	1.050	1.079	1.106	1.135	1.161	1.189	1.214	1.240	1.264	1.288	1.310	1.334	1.355	1.375	1.395	1.414	1.431	1.449	1.464	1.480	1.494	1.505	1.518	1.528	1.538	1.546	1.554	1.561	1.566	1.570	1.574	1.575	1.576	1.576	1.576	1.575	1.572	1.570	1.566	1.561	1.555	1.549	1.542	1.535	1.528	1.519	1.510	1.500	1.490	1.480	1.470	1.459	1.449	1.438	1.428	1.416	1.405	1.394	1.384	1.374	1.362	1.352	1.342	1.332	1.324	1.315	1.308	1.300	1.292	1.285	1.280	1.272	1.269	1.264	1.261	1.258	1.255	1.252	1.252	1.251	1.251	1.252	1.254	1.255	1.258	1.260	1.264	1.269	1.271	1.276	1.281	1.285	1.291	1.298	1.304	1.309	1.315	1.321	1.328	1.334	1.340	1.345	1.351	1.358	1.362	1.366	1.371	1.375	1.378	1.381	1.384	1.385	1.386	1.386	1.385	1.384	1.382	1.380	1.376	1.371	1.366	1.360	1.352	1.345	1.335	1.326	1.315	1.304	1.292	1.279	1.265	1.250	1.235	1.219	1.202	1.185	1.168	1.150	1.130	1.111	1.092	1.072	1.052	1.032	1.011	0.991	0.971	0.950	0.931	0.911	0.891	0.871	0.852	0.832	0.815	0.796	0.780	0.762	0.748	0.731	0.716	0.702	0.689	0.676	0.665	0.654	0.644	0.634	0.626	0.619	0.611	0.606	0.601	0.598	0.594	0.591	0.590	0.589	0.589	0.589	0.589	0.591	0.594	0.596	0.600	0.602	0.608	0.611	0.616	0.621	0.628	0.632	0.638	0.644	0.649	0.654	0.659	0.665	0.670	0.675	0.680	0.685	0.689	0.694	0.698	0.701	0.705	0.708	0.710	0.712	0.714	0.715	0.716	0.718	0.718	0.718	0.718	0.715	0.715	0.714	0.711	0.709	0.706	0.704	0.700	0.696	0.692	0.689	0.685	0.680	0.675	0.670	0.665	0.660	0.655	0.648	0.642	0.636	0.631	0.625	0.619	0.611	0.605	0.598	0.591	0.584	0.575	0.568	0.560	0.554	0.545	0.536	0.529	0.520	0.510	0.502	0.492	0.484	0.475	0.464	0.455	0.445	0.435	0.426	0.415	0.405	0.395	0.384	0.374	0.362	0.351	0.340	0.330	0.318	0.308	0.296	0.288	0.275	0.265	0.256	0.245	0.235	0.226	0.216	0.209	0.200	0.192	0.185	0.178	0.171	0.166	0.160	0.155	0.151	0.149	0.145	0.144	0.142	0.141	0.141	0.141	0.142	0.145	0.148	0.151	0.155	0.161	0.166	0.172	0.180	0.188	0.195	0.205	0.214	0.225	0.235	0.246	0.259	0.270	0.282	0.295	0.308	0.322	0.335	0.349	0.364	0.376	0.391	0.405	0.419	0.435	0.449	0.462	0.476	0.490	0.504	0.518	0.530	0.542	0.555	0.566	0.579	0.590	0.600	0.610	0.620	0.629	0.638	0.646	0.654	0.660	0.668	0.672	0.679	0.682	0.688	0.691	0.692	0.695	0.696	0.698	0.699	0.698	0.698	0.696	0.695	0.691	0.689	0.685	0.682	0.678	0.674	0.669	0.662	0.656	0.651	0.644	0.636	0.630	0.622	0.615	0.608	0.600	0.591	0.584	0.575	0.568	0.559	0.551	0.544	0.535	0.529	0.521	0.512	0.506	0.499	0.492	0.486	0.481	0.475	0.471	0.465	0.461	0.458	0.454	0.451	0.448	0.446	0.444	0.444	0.444	0.444	0.444	0.446	0.448	0.450	0.452	0.456	0.460	0.464	0.469	0.474	0.480	0.485	0.492	0.499	0.505	0.512	0.520	0.528	0.536	0.544	0.551	0.559	0.568	0.575	0.582	0.590	0.598	0.605	0.611	0.619	0.624	0.630	0.635	0.639	0.644	0.646	0.650	0.652	0.654	0.656	0.656	0.655	0.654	0.652	0.650	0.645	0.641	0.636	0.630	0.625	0.618	0.609	0.600	0.591	0.581	0.571	0.560	0.549	0.536	0.524	0.511	0.499	0.484	0.471	0.458	0.442	0.428	0.414	0.400	0.385	0.371	0.358	0.344	0.331	0.318	0.306	0.294	0.282	0.272	0.262	0.252	0.242	0.235	0.229	0.222	0.216	0.211	0.208	0.205	0.201	0.201	0.201	0.202	0.204	0.206	0.211	0.215	0.220	0.228	0.235	0.244	0.254	0.262	0.274	0.286	0.299	0.312	0.328	0.341	0.358	0.372	0.390	0.406	0.425	0.444	0.462	0.480	0.500	0.520	0.540	0.560	0.580	0.600	0.620	0.639	0.659	0.679	0.699	0.718	0.736	0.756	0.775	0.792	0.809	0.828	0.844	0.860	0.875	0.891	0.905	0.919	0.932	0.944	0.958	0.969	0.978	0.989	0.998	1.006	1.012	1.020	1.026	1.031	1.036	1.040	1.044	1.046	1.050	1.051	1.051	1.052	1.052	1.052	1.052	1.051	1.050	1.049	1.048	1.045	1.042	1.040	1.038	1.034	1.032	1.029	1.026	1.024	1.020	1.019	1.016	1.015	1.012	1.011	1.009	1.008	1.008	1.006	1.005	1.006	1.006	1.008	1.009	1.010	1.011	1.015	1.016	1.019	1.022	1.025	1.029	1.032	1.036	1.040	1.044	1.050	1.054	1.058	1.064	1.068	1.074	1.078	1.082	1.089	1.092	1.098	1.101	1.106	1.110	1.114	1.118	1.121	1.124	1.128	1.130	1.131	1.135	1.135	1.138	1.139	1.140	1.141	1.141	1.142	1.142	1.141	1.141	1.141	1.140	1.140	1.140	1.139	1.139	1.139	1.138	1.138	1.138	1.138	1.138	1.138	1.139	1.139	1.140	1.142	1.145	1.149	1.151	1.155	1.161	1.166	1.172	1.180	1.188	1.195	1.205	1.215	1.226	1.238	1.251	1.266	1.280	1.296	1.314	1.332	1.351	1.370	1.390	1.412	1.436	1.459	1.484	1.509	1.536	1.561	1.590	1.619	1.648	1.678	1.709	1.739	1.770	1.802	1.836	1.869	1.901	1.935	1.968	2.001	2.035	2.068	2.101	2.135	2.169	2.201	2.232	2.265	2.295	2.326	2.356	2.385	2.412	2.440	2.468	2.492	2.516	2.540	2.562	2.582	2.601	2.620	2.638	2.652	2.668	2.679	2.690	2.700	2.708	2.715	2.720	2.724	2.725	2.725	2.724	2.721	2.718	2.711	2.702	2.695	2.684	2.671	2.658	2.642	2.628	2.609	2.591	2.570	2.550	2.528	2.505	2.480	2.455	2.429	2.402	2.374	2.346	2.315	2.286	2.256	2.225	2.194	2.162	2.129	2.099	2.065	2.033	2.000	1.968	1.936	1.905	1.872	1.841	1.810	1.779	1.749	1.719	1.690	1.661	1.632	1.605	1.578	1.550	1.525	1.500	1.475	1.452	1.430	1.409	1.388	1.368	1.349	1.330	1.312	1.296	1.281	1.266	1.252	1.239	1.228	1.215	1.204	1.194	1.185	1.178	1.169	1.161	1.155	1.150	1.144	1.139	1.135	1.131	1.129	1.125	1.122	1.120	1.119	1.118	1.115	1.115	1.114	1.112	1.112	1.112	1.112	1.111	1.111	1.110	1.110	1.109	1.109	1.108	1.106	1.105	1.104	1.102	1.100	1.099	1.096	1.094	1.090	1.088	1.084	1.081	1.078	1.074	1.070	1.065	1.061	1.056	1.051	1.048	1.042	1.038	1.034	1.029	1.024	1.019	1.015	1.011	1.008	1.002	1.000	0.998	0.995	0.991	0.991	0.990	0.989	0.989	0.991	0.991	0.995	0.998	1.001	1.006	1.012	1.019	1.026	1.035	1.045	1.056	1.068	1.081	1.094	1.109	1.125	1.141	1.160	1.179	1.200	1.220	1.242	1.266	1.290	1.316	1.341	1.369	1.398	1.425	1.455	1.486	1.516	1.549	1.582	1.615	1.649	1.682	1.718	1.752	1.788	1.824	1.860	1.895	1.931	1.968	2.002	2.040	2.075	2.111	2.146	2.182	2.219	2.252	2.288	2.322	2.356	2.390	2.422	2.455	2.486	2.516	2.546	2.576	2.604	2.632	2.659	2.684	2.709	2.734	2.756	2.778	2.799	2.819	2.836	2.854	2.871	2.886	2.901	2.914	2.925	2.936	2.945	2.954	2.961	2.965	2.971	2.975	2.976	2.978	2.978	2.975	2.974	2.969	2.964	2.959	2.952	2.944	2.935	2.926	2.914	2.904	2.890	2.878	2.862	2.849	2.834	2.818	2.801	2.784	2.766	2.750	2.731	2.712	2.694	2.675	2.656	2.636	2.616	2.596	2.578	2.556	2.538	2.518	2.500	2.480	2.460	2.442	2.425	2.406	2.388	2.370	2.352	2.336	2.319	2.302	2.288	2.271	2.256	2.241	2.226	2.211	2.198	2.184	2.171	2.158	2.142	2.129	2.116	2.101	2.089	2.075	2.061	2.047	2.034	2.020	2.005	1.991	1.976	1.961	1.945	1.929	1.912	1.896	1.879	1.861	1.844	1.824	1.805	1.786	1.765	1.745	1.722	1.701	1.679	1.656	1.632	1.609	1.584	1.559	1.535	1.510	1.484	1.458	1.431	1.406	1.379	1.352	1.326	1.299	1.272	1.246	1.220	1.195	1.169	1.144	1.120	1.095	1.071	1.049	1.025	1.004	0.981	0.961	0.941	0.921	0.902	0.885	0.868	0.851	0.836	0.822	0.808	0.795	0.782	0.771	0.761	0.751	0.742	0.734	0.728	0.720	0.714	0.708	0.702	0.698	0.692	0.689	0.684	0.680	0.678	0.674	0.671	0.668	0.665	0.662	0.659	0.654	0.650	0.646	0.641	0.638	0.632	0.628	0.620	0.614	0.606	0.599	0.591	0.582	0.574	0.562	0.551	0.541	0.530	0.518	0.505	0.492	0.479	0.465	0.450	0.435	0.421	0.405	0.389	0.374	0.359	0.341	0.325	0.309	0.294	0.278	0.261	0.246	0.231	0.216	0.201	0.188	0.174	0.161	0.148	0.136	0.125	0.114	0.104	0.095	0.086	0.079	0.071	0.065	0.059	0.054	0.050	0.048	0.045	0.042	0.041	0.041	0.042	0.044	0.045	0.048	0.051	0.055	0.059	0.065	0.070	0.076	0.082	0.090	0.096	0.104	0.111	0.120	0.128	0.138	0.145	0.154	0.162	0.172	0.181	0.190	0.199	0.209	0.218	0.226	0.234	0.242	0.250	0.258	0.264	0.271	0.278	0.285	0.291	0.296	0.301	0.305	0.309	0.312	0.315	0.318	0.319	0.320	0.321	0.321	0.319	0.319	0.316	0.312	0.310	0.305	0.300	0.295	0.289	0.281	0.274	0.265	0.255	0.246	0.236	0.225	0.214	0.201	0.189	0.176	0.162	0.149	0.135	0.121	0.108	0.092	0.078	0.062	0.049	0.032	0.019	0.005	-0.010	-0.024	-0.036	-0.049	-0.061	-0.072	-0.084	-0.094	-0.104	-0.111	-0.118	-0.124	-0.129	-0.132	-0.134	-0.135	-0.136	-0.134	-0.130	-0.126	-0.120	-0.112	-0.104	-0.092	-0.080	-0.065	-0.050	-0.032	-0.014	0.008	0.030	0.054	0.079	0.106	0.134	0.162	0.194	0.226	0.259	0.294	0.330	0.366	0.402	0.441	0.481	0.520	0.560	0.600	0.642	0.682	0.725	0.765	0.806	0.846	0.886	0.928	0.968	1.006	1.045	1.082	1.119	1.154	1.189	1.221	1.254	1.284	1.314	1.341	1.368	1.392	1.415	1.436	1.456	1.475	1.490	1.505	1.518	1.528	1.538	1.544	1.550	1.552	1.554	1.555	1.552	1.549	1.542	1.538	1.529	1.519	1.508	1.496	1.482	1.469	1.454	1.436	1.419	1.401	1.382	1.362	1.341	1.322	1.301	1.280	1.259	1.238	1.215	1.195	1.174	1.152	1.132	1.114	1.094	1.076	1.059	1.041	1.026	1.011	0.996	0.984	0.972	0.962	0.952	0.944	0.938	0.931	0.928	0.925	0.922	0.922	0.925	0.929	0.932	0.938	0.945	0.954	0.964	0.975	0.989	1.002	1.019	1.035	1.054	1.074	1.095	1.116	1.140	1.165	1.191	1.218	1.246	1.275	1.305	1.336	1.369	1.401	1.435	1.469	1.504	1.540	1.576	1.612	1.651	1.689	1.728	1.766	1.805	1.844	1.884	1.924	1.962	2.002	2.042	2.082	2.121	2.160	2.199	2.238	2.275	2.314	2.350	2.386	2.422	2.458	2.491	2.525	2.556	2.588	2.618	2.648	2.675	2.702	2.728	2.751	2.774	2.795	2.814	2.832	2.849	2.864	2.878	2.889	2.899	2.908	2.914	2.918	2.920	2.921	2.920	2.918	2.912	2.905	2.898	2.888	2.875	2.861	2.845	2.828	2.808	2.786	2.764	2.738	2.712	2.684	2.655	2.624	2.591	2.558	2.524	2.486	2.449	2.410	2.370	2.330	2.288	2.245	2.201	2.158	2.112	2.066	2.021	1.975	1.930	1.882	1.835	1.789	1.741	1.695	1.649	1.602	1.556	1.510	1.466	1.421	1.378	1.334	1.291	1.249	1.209	1.168	1.129	1.090	1.051	1.016	0.979	0.945	0.912	0.879	0.848	0.818	0.788	0.760	0.732	0.706	0.681	0.658	0.634	0.612	0.591	0.571	0.551	0.532	0.515	0.498	0.482	0.465	0.451	0.436	0.422	0.409	0.395	0.381	0.370	0.358	0.344	0.332	0.320	0.308	0.295	0.284	0.271	0.259	0.245	0.232	0.220	0.205	0.192	0.178	0.161	0.146	0.130	0.114	0.096	0.078	0.059	0.039	0.019	-0.002	-0.022	-0.045	-0.069	-0.092	-0.116	-0.141	-0.168	-0.194	-0.221	-0.249	-0.278	-0.308	-0.336	-0.368	-0.399	-0.430	-0.462	-0.495	-0.528	-0.561	-0.595	-0.630	-0.664	-0.699	-0.734	-0.769	-0.804	-0.840	-0.876	-0.910	-0.945	-0.980	-1.015	-1.050	-1.084	-1.119	-1.151	-1.185	-1.218	-1.250	-1.280	-1.311	-1.341	-1.371	-1.400	-1.426	-1.454	-1.480	-1.506	-1.529	-1.552	-1.575	-1.596	-1.616	-1.635	-1.654	-1.671	-1.685	-1.701	-1.715	-1.728	-1.739	-1.750	-1.759	-1.769	-1.776	-1.782	-1.789	-1.795	-1.799	-1.802	-1.805	-1.806	-1.809	-1.810	-1.812	-1.812	-1.812	-1.812	-1.812	-1.812	-1.811	-1.811	-1.811	-1.810	-1.811	-1.811	-1.812	-1.812	-1.815	-1.818	-1.821	-1.824	-1.829	-1.835	-1.840	-1.848	-1.855	-1.864	-1.874	-1.885	-1.898	-1.910	-1.922	-1.939	-1.956	-1.972	-1.991	-2.011	-2.033	-2.055	-2.078	-2.102	-2.128	-2.155	-2.182	-2.210	-2.241	-2.271	-2.302	-2.335	-2.366	-2.401	-2.435	-2.470	-2.505	-2.541	-2.578	-2.615	-2.651	-2.689	-2.726	-2.764	-2.801	-2.839	-2.876	-2.914	-2.950	-2.988	-3.022	-3.059	-3.094	-3.128	-3.161	-3.194	-3.226	-3.256	-3.286	-3.315	-3.342	-3.369	-3.394	-3.419	-3.440	-3.461	-3.481	-3.500	-3.516	-3.530	-3.544	-3.555	-3.564	-3.571	-3.578	-3.581	-3.584	-3.585	-3.582	-3.579	-3.575	-3.568	-3.560	-3.549	-3.536	-3.522	-3.506	-3.489	-3.470	-3.449	-3.428	-3.404	-3.379	-3.352	-3.325	-3.296	-3.266	-3.236	-3.204	-3.171	-3.136	-3.104	-3.068	-3.031	-2.996	-2.959	-2.922	-2.885	-2.849	-2.812	-2.775	-2.738	-2.702	-2.668	-2.630	-2.596	-2.562	-2.529	-2.496	-2.464	-2.432	-2.402	-2.374	-2.346	-2.320	-2.294	-2.270	-2.246	-2.225	-2.204	-2.185	-2.168	-2.151	-2.135	-2.121	-2.108	-2.096	-2.086	-2.076	-2.068	-2.060	-2.054	-2.049	-2.044	-2.040	-2.039	-2.036	-2.035	-2.034	-2.034	-2.034	-2.034	-2.034	-2.035	-2.036	-2.036	-2.035	-2.036	-2.036	-2.036	-2.034	-2.033	-2.030	-2.026	-2.024	-2.019	-2.013	-2.006	-1.999	-1.990	-1.980	-1.969	-1.956	-1.944	-1.929	-1.912	-1.895	-1.878	-1.856	-1.835	-1.812	-1.789	-1.764	-1.736	-1.709	-1.680	-1.650	-1.618	-1.586	-1.552	-1.519	-1.482	-1.446	-1.409	-1.372	-1.334	-1.295	-1.256	-1.216	-1.178	-1.138	-1.098	-1.058	-1.016	-0.976	-0.936	-0.898	-0.858	-0.819	-0.781	-0.744	-0.708	-0.671	-0.636	-0.602	-0.569	-0.538	-0.506	-0.478	-0.449	-0.422	-0.396	-0.372	-0.350	-0.328	-0.309	-0.290	-0.274	-0.259	-0.244	-0.232	-0.222	-0.212	-0.205	-0.199	-0.194	-0.191	-0.189	-0.189	-0.189	-0.191	-0.194	-0.199	-0.204	-0.210	-0.216	-0.225	-0.234	-0.242	-0.252	-0.262	-0.272	-0.284	-0.296	-0.306	-0.318	-0.329	-0.340	-0.350	-0.361	-0.371	-0.380	-0.389	-0.396	-0.404	-0.411	-0.416	-0.421	-0.425	-0.428	-0.429	-0.430	-0.430	-0.429	-0.426	-0.422	-0.418	-0.411	-0.404	-0.395	-0.386	-0.375	-0.364	-0.351	-0.338	-0.322	-0.308	-0.291	-0.275	-0.256	-0.239	-0.219	-0.200	-0.181	-0.160	-0.141	-0.120	-0.101	-0.081	-0.061	-0.044	-0.025	-0.006	0.010	0.028	0.044	0.058	0.072	0.085	0.096	0.108	0.116	0.124	0.131	0.136	0.140	0.141	0.141	0.140	0.136	0.132	0.126	0.118	0.108	0.096	0.084	0.068	0.051	0.032	0.014	-0.006	-0.030	-0.054	-0.079	-0.106	-0.134	-0.162	-0.192	-0.222	-0.254	-0.288	-0.320	-0.354	-0.388	-0.424	-0.458	-0.492	-0.529	-0.562	-0.598	-0.634	-0.669	-0.701	-0.736	-0.769	-0.801	-0.834	-0.864	-0.895	-0.922	-0.951	-0.979	-1.004	-1.028	-1.050	-1.072	-1.092	-1.111	-1.129	-1.144	-1.158	-1.170	-1.181	-1.190	-1.199	-1.205	-1.210	-1.212	-1.214	-1.214	-1.212	-1.209	-1.204	-1.198	-1.190	-1.181	-1.171	-1.159	-1.146	-1.132	-1.118	-1.101	-1.085	-1.066	-1.048	-1.029	-1.009	-0.988	-0.968	-0.945	-0.922	-0.900	-0.878	-0.854	-0.831	-0.809	-0.786	-0.764	-0.740	-0.718	-0.696	-0.674	-0.652	-0.631	-0.611	-0.591	-0.572	-0.554	-0.536	-0.519	-0.501	-0.486	-0.470	-0.458	-0.444	-0.431	-0.420	-0.410	-0.401	-0.392	-0.385	-0.380	-0.374	-0.370	-0.368	-0.364	-0.362	-0.364	-0.364	-0.365	-0.369	-0.371	-0.376	-0.382	-0.388	-0.395	-0.402	-0.412	-0.421	-0.431	-0.442	-0.454	-0.465	-0.479	-0.492	-0.505	-0.520	-0.535	-0.550	-0.565	-0.581	-0.598	-0.615	-0.630	-0.648	-0.664	-0.681	-0.698	-0.714	-0.730	-0.748	-0.762	-0.779	-0.794	-0.811	-0.826	-0.840	-0.855	-0.870	-0.884	-0.898	-0.910	-0.924	-0.935	-0.946	-0.958	-0.968	-0.978	-0.988	-0.996	-1.004	-1.010	-1.018	-1.025	-1.030	-1.034	-1.039	-1.042	-1.046	-1.049	-1.052	-1.054	-1.056	-1.056	-1.055	-1.056	-1.056	-1.056	-1.055	-1.052	-1.051	-1.050	-1.049	-1.045	-1.042	-1.040	-1.036	-1.032	-1.030	-1.026	-1.022	-1.019	-1.014	-1.010	-1.005	-1.001	-0.996	-0.992	-0.988	-0.984	-0.979	-0.974	-0.969	-0.965	-0.960	-0.956	-0.951	-0.946	-0.941	-0.936	-0.931	-0.926	-0.922	-0.918	-0.912	-0.908	-0.902	-0.898	-0.892	-0.886	-0.881	-0.878	-0.871	-0.866	-0.860	-0.856	-0.850	-0.845	-0.839	-0.834	-0.829	-0.822	-0.816	-0.810	-0.805	-0.799	-0.792	-0.786	-0.781	-0.775	-0.768	-0.761	-0.755	-0.748	-0.741	-0.734	-0.726	-0.719	-0.711	-0.702	-0.695	-0.685	-0.676	-0.668	-0.659	-0.648	-0.638	-0.626	-0.615	-0.604	-0.591	-0.579	-0.565	-0.551	-0.538	-0.522	-0.507	-0.491	-0.475	-0.458	-0.439	-0.421	-0.401	-0.382	-0.361	-0.340	-0.319	-0.296	-0.272	-0.250	-0.226	-0.202	-0.178	-0.151	-0.126	-0.100	-0.075	-0.049	-0.022	0.004	0.032	0.059	0.085	0.112	0.139	0.165	0.192	0.216	0.242	0.268	0.291	0.316	0.339	0.361	0.382	0.404	0.422	0.441	0.460	0.476	0.492	0.507	0.520	0.532	0.544	0.554	0.562	0.570	0.576	0.581	0.585	0.589	0.590	0.590	0.590	0.589	0.586	0.582	0.578	0.572	0.565	0.559	0.551	0.542	0.532	0.522	0.511	0.500	0.490	0.478	0.466	0.454	0.441	0.430	0.418	0.406	0.395	0.382	0.371	0.360	0.349	0.339	0.330	0.321	0.312	0.305	0.299	0.291	0.286	0.280	0.275	0.272	0.269	0.269	0.266	0.266	0.266	0.268	0.270	0.271	0.276	0.280	0.285	0.290	0.295	0.302	0.310	0.316	0.325	0.334	0.342	0.354	0.364	0.374	0.384	0.394	0.405	0.415	0.426	0.438	0.449	0.460	0.470	0.481	0.492	0.504	0.514	0.524	0.534	0.544	0.552	0.562	0.571	0.580	0.589	0.595	0.604	0.611	0.618	0.624	0.630	0.636	0.641	0.646	0.649	0.652	0.658	0.659	0.662	0.665	0.666	0.668	0.669	0.670	0.671	0.671	0.671	0.671	0.671	0.669	0.669	0.668	0.665	0.664	0.662	0.661	0.659	0.656	0.654	0.652	0.651	0.649	0.646	0.644	0.644	0.641	0.640	0.639	0.638	0.636	0.635	0.635	0.635	0.635	0.635	0.636	0.638	0.640	0.641	0.644	0.648	0.650	0.652	0.658	0.661	0.666	0.671	0.676	0.684	0.690	0.698	0.705	0.712	0.721	0.731	0.740	0.750	0.761	0.771	0.781	0.794	0.805	0.818	0.829	0.842	0.855	0.869	0.882	0.896	0.909	0.922	0.936	0.951	0.965	0.979	0.992	1.006	1.020	1.034	1.046	1.060	1.072	1.086	1.099	1.110	1.121	1.132	1.144	1.154	1.164	1.172	1.180	1.189	1.196	1.204	1.210	1.214	1.219	1.222	1.226	1.229	1.229	1.231	1.230	1.229	1.228	1.225	1.220	1.218	1.211	1.206	1.200	1.191	1.184	1.175	1.164	1.155	1.144	1.130	1.119	1.105	1.090	1.076	1.061	1.045	1.029	1.012	0.996	0.979	0.961	0.942	0.925	0.906	0.889	0.870	0.851	0.832	0.814	0.795	0.778	0.759	0.740	0.724	0.705	0.690	0.672	0.655	0.639	0.622	0.608	0.594	0.579	0.565	0.551	0.539	0.526	0.515	0.504	0.494	0.482	0.474	0.465	0.456	0.450	0.441	0.436	0.429	0.424	0.419	0.415	0.411	0.409	0.406	0.404	0.401	0.400	0.399	0.398	0.398	0.398	0.399	0.399	0.400	0.400	0.402	0.405	0.406	0.408	0.410	0.414	0.415	0.418	0.420	0.422	0.425	0.429	0.431	0.434	0.435	0.439	0.441	0.442	0.445	0.446	0.450	0.451	0.452	0.452	0.455	0.455	0.458	0.458	0.456	0.458	0.458	0.456	0.456	0.455	0.454	0.452	0.451	0.450	0.449	0.445	0.444	0.440	0.439	0.436	0.432	0.429	0.426	0.422	0.420	0.416	0.414	0.409	0.406	0.404	0.399	0.396	0.394	0.390	0.388	0.385	0.382	0.381	0.379	0.378	0.378	0.376	0.376	0.375	0.376	0.376	0.378	0.380	0.381	0.385	0.388	0.392	0.396	0.401	0.406	0.412	0.419	0.426	0.434	0.441	0.449	0.459	0.468	0.478	0.488	0.498	0.509	0.521	0.531	0.542	0.555	0.566	0.578	0.591	0.602	0.615	0.628	0.640	0.651	0.662	0.675	0.686	0.698	0.709	0.719	0.729	0.739	0.748	0.756	0.765	0.772	0.779	0.785	0.790	0.795	0.800	0.802	0.804	0.806	0.809	0.808	0.808	0.806	0.804	0.800	0.796	0.791	0.786	0.779	0.772	0.765	0.756	0.746	0.736	0.726	0.715	0.702	0.690	0.676	0.664	0.649	0.635	0.620	0.605	0.590	0.575	0.559	0.542	0.526	0.509	0.494	0.478	0.461	0.444	0.429	0.414	0.398	0.382	0.369	0.354	0.339	0.325	0.314	0.301	0.290	0.278	0.268	0.258	0.249	0.240	0.234	0.225	0.220	0.214	0.210	0.208	0.205	0.202	0.201	0.201	0.201	0.204	0.205	0.209	0.212	0.216	0.222	0.228	0.235	0.242	0.250	0.259	0.268	0.276	0.286	0.296	0.308	0.318	0.330	0.340	0.352	0.362	0.375	0.388	0.398	0.410	0.422	0.432	0.444	0.454	0.465	0.475	0.484	0.494	0.502	0.510	0.518	0.524	0.530	0.536	0.540	0.544	0.548	0.549	0.551	0.551	0.551	0.550	0.549	0.545	0.541	0.538	0.532	0.528	0.520	0.511	0.504	0.495	0.485	0.475	0.464	0.452	0.439	0.428	0.414	0.400	0.385	0.370	0.356	0.341	0.325	0.310	0.295	0.280	0.265	0.249	0.235	0.220	0.205	0.191	0.179	0.165	0.152	0.140	0.129	0.118	0.109	0.099	0.090	0.082	0.075	0.068	0.064	0.059	0.055	0.052	0.050	0.050	0.050	0.050	0.052	0.055	0.059	0.064	0.069	0.075	0.082	0.090	0.098	0.108	0.118	0.129	0.140	0.151	0.164	0.178	0.191	0.205	0.219	0.234	0.249	0.264	0.279	0.295	0.310	0.326	0.342	0.359	0.375	0.391	0.408	0.424	0.440	0.455	0.471	0.486	0.502	0.518	0.531	0.546	0.561	0.575	0.589	0.602	0.615	0.628	0.640	0.651	0.662	0.674	0.684	0.694	0.702	0.711	0.720	0.729	0.735	0.741	0.748	0.752	0.759	0.762	0.766	0.769	0.770	0.772	0.772	0.774	0.772	0.772	0.771	0.768	0.765	0.761	0.756	0.751	0.746	0.739	0.732	0.724	0.716	0.708	0.698	0.688	0.678	0.666	0.654	0.642	0.630	0.616	0.602	0.590	0.576	0.561	0.546	0.531	0.518	0.501	0.486	0.471	0.456	0.441	0.426	0.410	0.395	0.381	0.366	0.351	0.338	0.324	0.311	0.298	0.284	0.272	0.260	0.249	0.238	0.229	0.219	0.209	0.200	0.191	0.182	0.175	0.168	0.161	0.155	0.150	0.145	0.141	0.138	0.134	0.131	0.129	0.126	0.125	0.124	0.122	0.121	0.121	0.121	0.122	0.121	0.124	0.124	0.125	0.126	0.128	0.129	0.130	0.131	0.132	0.135	0.136	0.138	0.139	0.140	0.141	0.142	0.142	0.142	0.144	0.142	0.144	0.144	0.144	0.144	0.142	0.142	0.141	0.140	0.139	0.138	0.135	0.134	0.132	0.130	0.128	0.126	0.124	0.121	0.119	0.118	0.115	0.114	0.111	0.110	0.110	0.109	0.108	0.108	0.108	0.109	0.110	0.111	0.114	0.116	0.120	0.124	0.128	0.132	0.139	0.146	0.154	0.162	0.171	0.182	0.192	0.205	0.219	0.232	0.248	0.262	0.281	0.298	0.318	0.336	0.358	0.380	0.402	0.426	0.450	0.475	0.501	0.529	0.555	0.584	0.612	0.641	0.671	0.702	0.734	0.765	0.795	0.828	0.860	0.892	0.925	0.958	0.990	1.022	1.054	1.086	1.119	1.150	1.180	1.210	1.241	1.271	1.299	1.328	1.355	1.381	1.406	1.431	1.456	1.480	1.501	1.524	1.542	1.562	1.580	1.598	1.614	1.628	1.641	1.654	1.664	1.675	1.684	1.691	1.696	1.702	1.706	1.709	1.711	1.712	1.711	1.710	1.709	1.704	1.701	1.695	1.689	1.684	1.676	1.668	1.659	1.649	1.639	1.629	1.618	1.606	1.595	1.582	1.571	1.560	1.548	1.535	1.521	1.510	1.498	1.485	1.474	1.462	1.451	1.440	1.430	1.420	1.411	1.402	1.394	1.386	1.380	1.374	1.368	1.362	1.358	1.355	1.352	1.351	1.349	1.349	1.349	1.349	1.351	1.352	1.356	1.360	1.364	1.369	1.372	1.379	1.382	1.390	1.396	1.402	1.410	1.416	1.424	1.431	1.438	1.445	1.451	1.459	1.465	1.471	1.476	1.482	1.488	1.492	1.495	1.499	1.500	1.502	1.502	1.504	1.504	1.501	1.499	1.496	1.491	1.486	1.479	1.471	1.464	1.455	1.445	1.432	1.421	1.408	1.394	1.379	1.364	1.348	1.330	1.312	1.292	1.275	1.254	1.234	1.214	1.192	1.171	1.149	1.126	1.105	1.082	1.060	1.039	1.016	0.994	0.972	0.951	0.930	0.909	0.889	0.869	0.850	0.832	0.815	0.798	0.781	0.766	0.751	0.739	0.725	0.714	0.702	0.692	0.682	0.675	0.668	0.661	0.655	0.651	0.648	0.645	0.642	0.641	0.641	0.641	0.644	0.645	0.648	0.649	0.652	0.656	0.660	0.665	0.670	0.674	0.680	0.685	0.691	0.695	0.701	0.706	0.711	0.715	0.721	0.725	0.730	0.734	0.738	0.740	0.742	0.745	0.746	0.749	0.749	0.749	0.749	0.748	0.746	0.744	0.742	0.739	0.736	0.731	0.728	0.721	0.716	0.710	0.704	0.698	0.690	0.682	0.674	0.665	0.656	0.648	0.639	0.628	0.619	0.609	0.599	0.588	0.578	0.566	0.555	0.544	0.531	0.520	0.509	0.496	0.485	0.471	0.460	0.446	0.435	0.422	0.410	0.398	0.384	0.371	0.358	0.345	0.331	0.319	0.305	0.291	0.278	0.264	0.250	0.238	0.224	0.210	0.195	0.182	0.169	0.154	0.140	0.126	0.114	0.100	0.088	0.074	0.061	0.049	0.038	0.024	0.012	0.001	-0.010	-0.020	-0.030	-0.040	-0.050	-0.059	-0.068	-0.075	-0.081	-0.088	-0.094	-0.099	-0.102	-0.106	-0.110	-0.112	-0.115	-0.116	-0.116	-0.115	-0.114	-0.111	-0.108	-0.104	-0.100	-0.095	-0.089	-0.081	-0.074	-0.065	-0.056	-0.046	-0.036	-0.026	-0.015	-0.004	0.010	0.022	0.035	0.049	0.061	0.075	0.090	0.105	0.119	0.134	0.149	0.164	0.179	0.194	0.209	0.222	0.238	0.251	0.266	0.280	0.292	0.305	0.319	100.000	5.000	2.000	1.000	5.000	0.000	0.000	0.000	0.000	0.000	0.000	0.000	0.000	0.000	0.000	0.000	0.000	0.000	1.865	1.902	1.940	1.979	2.015	2.054	2.092	2.132	2.172	2.211	2.251	2.290	2.330	2.369	2.409	2.449	2.488	2.529	2.568	2.606	2.646	2.685	2.722	2.762	2.800	2.838	2.875	2.911	2.948	2.984	3.019	3.054	3.089	3.121	3.155	3.188	3.220	3.250	3.280	3.309	3.336	3.365	3.390	3.416	3.440	3.464	3.486	3.508	3.528	3.545	3.564	3.579	3.595	3.609	3.620	3.631	3.640	3.649	3.655	3.660	3.664	3.665	3.666	3.665	3.664	3.659	3.654	3.646	3.636	3.626	3.615	3.600	3.586	3.569	3.550	3.531	3.510	3.488	3.464	3.436	3.411	3.382	3.354	3.321	3.290	3.258	3.221	3.188	3.151	3.112	3.075	3.036	2.996	2.954	2.914	2.871	2.829	2.785	2.742	2.699	2.655	2.609	2.565	2.520	2.475	2.431	2.385	2.341	2.296	2.252	2.209	2.165	2.121	2.078	2.036	1.992	1.951	1.909	1.868	1.829	1.789	1.749	1.711	1.674	1.638	1.601	1.566	1.531	1.498	1.464	1.431	1.399	1.368	1.336	1.306	1.278	1.250	1.221	1.194	1.168	1.141	1.116	1.089	1.064	1.040	1.015	0.992	0.969	0.946	0.922	0.901	0.879	0.856	0.835	0.814	0.791	0.770	0.749	0.728	0.706	0.685	0.664	0.642	0.621	0.599	0.578	0.555	0.534	0.511	0.488	0.465	0.442	0.418	0.395	0.370	0.346	0.321	0.296	0.271	0.245	0.220	0.194	0.168	0.140	0.112	0.085	0.058	0.029	0.001	-0.029	-0.058	-0.086	-0.116	-0.146	-0.175	-0.206	-0.236	-0.266	-0.296	-0.328	-0.358	-0.389	-0.419	-0.449	-0.479	-0.509	-0.540	-0.569	-0.598	-0.628	-0.656	-0.684	-0.712	-0.740	-0.766	-0.792	-0.818	-0.844	-0.868	-0.892	-0.915	-0.938	-0.960	-0.980	-1.000	-1.018	-1.036	-1.054	-1.070	-1.085	-1.100	-1.114	-1.126	-1.138	-1.148	-1.159	-1.166	-1.175	-1.182	-1.188	-1.194	-1.199	-1.202	-1.205	-1.206	-1.209	-1.211	-1.212	-1.212	-1.211	-1.211	-1.211	-1.209	-1.208	-1.206	-1.204	-1.202	-1.201	-1.199	-1.198	-1.196	-1.195	-1.194	-1.194	-1.195	-1.195	-1.196	-1.199	-1.201	-1.204	-1.208	-1.212	-1.219	-1.225	-1.234	-1.242	-1.251	-1.261	-1.272	-1.286	-1.300	-1.315	-1.331	-1.348	-1.366	-1.386	-1.406	-1.429	-1.451	-1.475	-1.500	-1.525	-1.552	-1.580	-1.609	-1.639	-1.669	-1.700	-1.732	-1.765	-1.798	-1.832	-1.866	-1.901	-1.936	-1.972	-2.007	-2.044	-2.080	-2.116	-2.152	-2.188	-2.224	-2.260	-2.295	-2.329	-2.362	-2.396	-2.430	-2.461	-2.492	-2.522	-2.551	-2.580	-2.608	-2.634	-2.658	-2.681	-2.702	-2.722	-2.741	-2.759	-2.774	-2.789	-2.801	-2.810	-2.820	-2.826	-2.831	-2.835	-2.836	-2.835	-2.834	-2.829	-2.822	-2.814	-2.805	-2.792	-2.778	-2.762	-2.746	-2.728	-2.708	-2.684	-2.660	-2.636	-2.610	-2.581	-2.551	-2.520	-2.489	-2.456	-2.422	-2.388	-2.352	-2.316	-2.280	-2.242	-2.204	-2.166	-2.128	-2.089	-2.050	-2.011	-1.971	-1.934	-1.895	-1.858	-1.820	-1.784	-1.746	-1.710	-1.676	-1.641	-1.608	-1.575	-1.544	-1.512	-1.482	-1.454	-1.426	-1.399	-1.374	-1.350	-1.326	-1.304	-1.281	-1.262	-1.242	-1.225	-1.209	-1.192	-1.178	-1.162	-1.150	-1.139	-1.126	-1.115	-1.106	-1.098	-1.088	-1.079	-1.071	-1.064	-1.056	-1.050	-1.042	-1.036	-1.029	-1.022	-1.015	-1.008	-1.001	-0.994	-0.984	-0.976	-0.968	-0.959	-0.949	-0.939	-0.928	-0.915	-0.904	-0.889	-0.875	-0.860	-0.845	-0.828	-0.810	-0.792	-0.774	-0.754	-0.732	-0.710	-0.688	-0.665	-0.640	-0.616	-0.589	-0.564	-0.536	-0.509	-0.479	-0.451	-0.421	-0.392	-0.361	-0.331	-0.301	-0.269	-0.239	-0.206	-0.175	-0.144	-0.112	-0.081	-0.050	-0.020	0.011	0.041	0.070	0.099	0.128	0.156	0.184	0.210	0.236	0.262	0.286	0.310	0.332	0.355	0.375	0.394	0.414	0.431	0.448	0.462	0.478	0.490	0.504	0.515	0.525	0.532	0.541	0.549	0.554	0.559	0.564	0.565	0.568	0.568	0.569	0.568	0.566	0.565	0.561	0.559	0.554	0.550	0.546	0.540	0.535	0.530	0.522	0.516	0.511	0.504	0.499	0.492	0.486	0.481	0.475	0.470	0.466	0.461	0.458	0.454	0.451	0.450	0.448	0.445	0.445	0.445	0.446	0.448	0.449	0.452	0.455	0.459	0.464	0.469	0.476	0.482	0.490	0.499	0.506	0.515	0.525	0.535	0.545	0.556	0.568	0.580	0.590	0.602	0.615	0.628	0.639	0.651	0.662	0.674	0.685	0.696	0.708	0.718	0.728	0.738	0.748	0.755	0.764	0.771	0.779	0.784	0.790	0.795	0.800	0.802	0.806	0.808	0.808	0.809	0.808	0.806	0.804	0.801	0.796	0.791	0.786	0.779	0.771	0.764	0.755	0.745	0.736	0.725	0.714	0.702	0.690	0.678	0.664	0.649	0.635	0.621	0.606	0.591	0.576	0.561	0.544	0.529	0.512	0.496	0.481	0.466	0.450	0.435	0.419	0.404	0.389	0.374	0.360	0.346	0.332	0.319	0.306	0.295	0.284	0.271	0.261	0.252	0.242	0.235	0.226	0.220	0.214	0.206	0.200	0.196	0.191	0.189	0.186	0.184	0.182	0.184	0.184	0.184	0.186	0.189	0.192	0.196	0.201	0.206	0.211	0.219	0.225	0.232	0.241	0.249	0.258	0.268	0.279	0.289	0.299	0.310	0.320	0.332	0.344	0.358	0.369	0.381	0.395	0.408	0.420	0.434	0.448	0.460	0.475	0.489	0.501	0.515	0.528	0.541	0.554	0.568	0.580	0.592	0.605	0.616	0.629	0.640	0.651	0.661	0.672	0.682	0.692	0.702	0.711	0.719	0.728	0.736	0.742	0.749	0.755	0.761	0.766	0.771	0.775	0.779	0.782	0.785	0.786	0.788	0.788	0.789	0.789	0.788	0.786	0.784	0.782	0.779	0.775	0.771	0.766	0.761	0.755	0.749	0.742	0.736	0.728	0.720	0.712	0.704	0.695	0.685	0.676	0.668	0.658	0.648	0.638	0.626	0.615	0.604	0.592	0.581	0.570	0.560	0.549	0.538	0.528	0.516	0.505	0.492	0.482	0.472	0.461	0.451	0.441	0.431	0.421	0.412	0.404	0.394	0.385	0.378	0.369	0.362	0.354	0.346	0.339	0.331	0.325	0.319	0.312	0.308	0.302	0.298	0.292	0.289	0.285	0.281	0.279	0.276	0.274	0.272	0.271	0.269	0.269	0.268	0.269	0.269	0.269	0.270	0.271	0.274	0.275	0.279	0.281	0.284	0.289	0.291	0.296	0.300	0.305	0.311	0.316	0.321	0.329	0.335	0.342	0.349	0.356	0.364	0.371	0.379	0.386	0.395	0.404	0.411	0.421	0.429	0.438	0.446	0.455	0.462	0.471	0.480	0.489	0.498	0.504	0.512	0.520	0.528	0.535	0.542	0.550	0.558	0.564	0.569	0.575	0.582	0.589	0.594	0.599	0.605	0.610	0.614	0.619	0.624	0.629	0.631	0.635	0.639	0.644	0.648	0.650	0.655	0.658	0.661	0.665	0.669	0.674	0.678	0.681	0.685	0.689	0.692	0.696	0.701	0.706	0.712	0.716	0.721	0.726	0.731	0.738	0.744	0.749	0.755	0.762	0.769	0.776	0.782	0.790	0.798	0.804	0.811	0.819	0.828	0.834	0.841	0.849	0.858	0.864	0.870	0.878	0.885	0.891	0.898	0.904	0.909	0.914	0.919	0.924	0.928	0.930	0.934	0.938	0.940	0.941	0.942	0.944	0.944	0.944	0.944	0.942	0.940	0.939	0.935	0.931	0.928	0.924	0.919	0.912	0.908	0.901	0.895	0.888	0.880	0.871	0.865	0.855	0.846	0.838	0.828	0.819	0.809	0.799	0.788	0.778	0.768	0.758	0.746	0.736	0.725	0.715	0.705	0.695	0.685	0.674	0.662	0.652	0.644	0.634	0.624	0.615	0.606	0.598	0.588	0.579	0.571	0.564	0.555	0.548	0.540	0.534	0.526	0.520	0.514	0.507	0.501	0.496	0.490	0.485	0.480	0.476	0.472	0.466	0.462	0.459	0.455	0.451	0.449	0.445	0.442	0.440	0.438	0.435	0.432	0.431	0.429	0.428	0.426	0.425	0.424	0.424	0.422	0.422	0.421	0.421	0.421	0.421	0.422	0.422	0.424	0.422	0.424	0.426	0.426	0.429	0.430	0.431	0.434	0.435	0.439	0.440	0.442	0.446	0.449	0.452	0.455	0.458	0.461	0.465	0.469	0.472	0.478	0.481	0.486	0.491	0.495	0.500	0.505	0.510	0.516	0.521	0.526	0.531	0.538	0.544	0.549	0.555	0.560	0.566	0.574	0.580	0.586	0.594	0.600	0.606	0.614	0.620	0.628	0.635	0.641	0.650	0.656	0.665	0.672	0.680	0.688	0.695	0.704	0.712	0.721	0.730	0.738	0.746	0.755	0.764	0.774	0.782	0.791	0.801	0.810	0.820	0.830	0.839	0.850	0.859	0.870	0.880	0.889	0.900	0.910	0.920	0.931	0.941	0.952	0.962	0.972	0.984	0.994	1.005	1.015	1.025	1.038	1.048	1.059	1.069	1.080	1.090	1.101	1.111	1.120	1.131	1.141	1.151	1.161	1.170	1.180	1.190	1.199	1.208	1.218	1.226	1.234	1.242	1.250	1.259	1.265	1.272	1.280	1.286	1.292	1.299	1.305	1.310	1.315	1.321	1.326	1.330	1.334	1.338	1.341	1.344	1.346	1.350	1.351	1.354	1.355	1.358	1.359	1.359	1.360	1.360	1.361	1.361	1.361	1.360	1.361	1.360	1.359	1.359	1.358	1.358	1.356	1.354	1.352	1.351	1.350	1.348	1.346	1.345	1.344	1.341	1.339	1.339	1.336	1.335	1.334	1.332	1.331	1.329	1.328	1.325	1.325	1.322	1.322	1.321	1.320	1.320	1.319	1.320	1.319	1.318	1.319	1.319	1.319	1.319	1.320	1.321	1.321	1.322	1.324	1.326	1.328	1.330	1.331	1.334	1.338	1.339	1.342	1.346	1.350	1.354	1.358	1.362	1.365	1.370	1.375	1.380	1.385	1.390	1.395	1.400	1.406	1.412	1.418	1.422	1.428	1.434	1.440	1.444	1.451	1.456	1.461	1.466	1.471	1.476	1.481	1.486	1.490	1.494	1.499	1.501	1.505	1.508	1.510	1.512	1.515	1.516	1.518	1.519	1.519	1.519	1.519	1.518	1.518	1.516	1.515	1.512	1.511	1.509	1.505	1.502	1.499	1.496	1.492	1.489	1.485	1.479	1.475	1.470	1.465	1.461	1.458	1.451	1.448	1.442	1.439	1.434	1.430	1.428	1.422	1.420	1.416	1.414	1.411	1.409	1.406	1.405	1.405	1.402	1.402	1.402	1.402	1.404	1.404	1.405	1.408	1.409	1.410	1.414	1.415	1.419	1.422	1.426	1.430	1.435	1.439	1.442	1.449	1.454	1.458	1.462	1.469	1.474	1.479	1.484	1.489	1.494	1.499	1.504	1.509	1.512	1.518	1.521	1.525	1.529	1.531	1.535	1.536	1.540	1.541	1.542	1.544	1.545	1.544	1.544	1.544	1.541	1.540	1.538	1.534	1.531	1.528	1.524	1.519	1.514	1.508	1.502	1.496	1.489	1.481	1.475	1.466	1.458	1.449	1.440	1.429	1.420	1.410	1.400	1.388	1.378	1.366	1.355	1.344	1.332	1.320	1.310	1.298	1.286	1.275	1.262	1.250	1.239	1.228	1.216	1.205	1.194	1.182	1.172	1.161	1.151	1.141	1.131	1.122	1.114	1.105	1.098	1.089	1.081	1.075	1.068	1.061	1.055	1.049	1.044	1.039	1.035	1.031	1.026	1.022	1.020	1.016	1.015	1.011	1.010	1.009	1.008	1.008	1.006	1.008	1.008	1.008	1.009	1.009	1.010	1.010	1.012	1.014	1.015	1.016	1.018	1.019	1.021	1.021	1.024	1.025	1.026	1.028	1.029	1.029	1.030	1.031	1.031	1.031	1.032	1.031	1.030	1.029	1.029	1.028	1.025	1.024	1.021	1.019	1.018	1.014	1.010	1.005	1.001	0.998	0.992	0.988	0.984	0.978	0.971	0.966	0.960	0.952	0.948	0.940	0.935	0.928	0.921	0.914	0.908	0.901	0.895	0.889	0.882	0.876	0.871	0.865	0.860	0.855	0.851	0.845	0.840	0.836	0.834	0.830	0.828	0.825	0.822	0.821	0.821	0.820	0.820	0.820	0.821	0.822	0.824	0.826	0.829	0.831	0.834	0.839	0.842	0.846	0.852	0.858	0.864	0.870	0.875	0.882	0.889	0.896	0.904	0.910	0.919	0.926	0.934	0.942	0.951	0.960	0.968	0.976	0.985	0.994	1.002	1.011	1.020	1.029	1.038	1.045	1.054	1.062	1.070	1.079	1.086	1.094	1.101	1.109	1.116	1.122	1.129	1.136	1.141	1.148	1.154	1.159	1.164	1.170	1.174	1.178	1.181	1.185	1.189	1.190	1.194	1.195	1.196	1.198	1.199	1.199	1.198	1.196	1.196	1.194	1.191	1.189	1.185	1.181	1.178	1.172	1.166	1.162	1.156	1.149	1.141	1.134	1.126	1.118	1.108	1.100	1.089	1.079	1.068	1.059	1.046	1.035	1.022	1.010	0.998	0.985	0.972	0.960	0.946	0.934	0.920	0.906	0.894	0.880	0.866	0.854	0.841	0.828	0.815	0.802	0.789	0.778	0.765	0.754	0.742	0.731	0.721	0.709	0.699	0.689	0.679	0.669	0.660	0.651	0.644	0.634	0.628	0.620	0.614	0.606	0.601	0.595	0.590	0.586	0.581	0.578	0.572	0.570	0.568	0.564	0.562	0.559	0.558	0.556	0.556	0.555	0.554	0.552	0.552	0.552	0.552	0.554	0.554	0.555	0.555	0.558	0.558	0.559	0.561	0.561	0.564	0.565	0.568	0.570	0.571	0.574	0.576	0.578	0.581	0.584	0.585	0.588	0.591	0.594	0.595	0.599	0.601	0.604	0.608	0.610	0.612	0.616	0.619	0.622	0.626	0.630	0.634	0.638	0.641	0.646	0.651	0.655	0.661	0.666	0.672	0.678	0.684	0.690	0.696	0.704	0.711	0.719	0.729	0.738	0.748	0.756	0.768	0.779	0.790	0.801	0.815	0.828	0.842	0.856	0.871	0.886	0.902	0.920	0.938	0.955	0.975	0.994	1.012	1.034	1.052	1.075	1.096	1.119	1.140	1.164	1.186	1.211	1.234	1.259	1.284	1.308	1.332	1.358	1.384	1.409	1.434	1.459	1.485	1.509	1.534	1.560	1.584	1.608	1.631	1.655	1.678	1.701	1.724	1.744	1.766	1.786	1.806	1.826	1.844	1.862	1.880	1.896	1.911	1.926	1.939	1.954	1.965	1.976	1.988	1.998	2.005	2.014	2.021	2.027	2.033	2.036	2.041	2.044	2.045	2.046	2.047	2.049	2.047	2.045	2.044	2.041	2.038	2.034	2.030	2.025	2.020	2.014	2.009	2.002	1.996	1.989	1.982	1.976	1.970	1.961	1.954	1.946	1.939	1.931	1.924	1.918	1.910	1.902	1.896	1.889	1.882	1.876	1.870	1.864	1.858	1.852	1.848	1.842	1.838	1.832	1.828	1.824	1.820	1.815	1.812	1.809	1.805	1.801	1.798	1.795	1.791	1.788	1.785	1.781	1.778	1.775	1.771	1.768	1.764	1.760	1.756	1.752	1.748	1.742	1.738	1.732	1.728	1.720	1.714	1.708	1.700	1.692	1.685	1.676	1.668	1.659	1.649	1.638	1.628	1.616	1.605	1.594	1.580	1.568	1.555	1.541	1.528	1.512	1.498	1.484	1.468	1.452	1.436	1.420	1.404	1.386	1.370	1.354	1.336	1.319	1.302	1.285	1.268	1.250	1.232	1.215	1.198	1.181	1.165	1.149	1.132	1.116	1.100	1.085	1.070	1.055	1.040	1.026	1.012	1.000	0.988	0.975	0.962	0.950	0.939	0.929	0.918	0.909	0.899	0.890	0.880	0.872	0.864	0.856	0.849	0.841	0.836	0.829	0.824	0.818	0.811	0.806	0.801	0.795	0.790	0.785	0.780	0.776	0.771	0.766	0.761	0.756	0.751	0.745	0.740	0.734	0.729	0.724	0.718	0.711	0.706	0.700	0.692	0.686	0.679	0.672	0.665	0.658	0.651	0.642	0.635	0.628	0.620	0.611	0.605	0.598	0.589	0.580	0.572	0.565	0.558	0.550	0.541	0.534	0.526	0.518	0.510	0.504	0.496	0.489	0.482	0.475	0.470	0.462	0.456	0.450	0.444	0.438	0.432	0.425	0.420	0.414	0.409	0.402	0.396	0.391	0.385	0.378	0.371	0.365	0.359	0.351	0.344	0.336	0.330	0.322	0.312	0.305	0.296	0.286	0.278	0.268	0.258	0.248	0.236	0.226	0.215	0.201	0.190	0.178	0.165	0.151	0.138	0.124	0.110	0.095	0.081	0.068	0.052	0.038	0.022	0.008	-0.006	-0.021	-0.035	-0.049	-0.062	-0.076	-0.089	-0.102	-0.114	-0.126	-0.138	-0.148	-0.159	-0.168	-0.176	-0.185	-0.192	-0.201	-0.206	-0.212	-0.218	-0.220	-0.224	-0.226	-0.228	-0.228	-0.228	-0.226	-0.225	-0.221	-0.218	-0.214	-0.208	-0.201	-0.194	-0.188	-0.179	-0.170	-0.159	-0.150	-0.139	-0.128	-0.115	-0.101	-0.089	-0.076	-0.062	-0.048	-0.034	-0.019	-0.002	0.014	0.028	0.044	0.060	0.076	0.092	0.109	0.125	0.141	0.158	0.172	0.190	0.205	0.220	0.236	0.250	0.266	0.280	0.295	0.310	0.322	0.336	0.349	0.362	0.375	0.386	0.398	0.410	0.420	0.431	0.441	0.450	0.460	0.469	0.478	0.485	0.494	0.500	0.507	0.512	0.518	0.524	0.529	0.532	0.538	0.541	0.544	0.548	0.550	0.552	0.554	0.555	0.556	0.558	0.558	0.558	0.559	0.558	0.558	0.558	0.556	0.555	0.554	0.554	0.552	0.551	0.549	0.548	0.546	0.545	0.542	0.541	0.541	0.539	0.539	0.538	0.536	0.538	0.536	0.536	0.538	0.538	0.538	0.540	0.541	0.542	0.545	0.548	0.550	0.552	0.556	0.560	0.562	0.568	0.572	0.576	0.581	0.586	0.591	0.595	0.601	0.606	0.611	0.616	0.621	0.628	0.632	0.638	0.642	0.646	0.651	0.655	0.659	0.662	0.665	0.668	0.670	0.672	0.674	0.674	0.674	0.674	0.672	0.671	0.669	0.665	0.662	0.659	0.654	0.648	0.642	0.635	0.626	0.620	0.611	0.601	0.592	0.582	0.572	0.561	0.550	0.538	0.526	0.512	0.499	0.486	0.474	0.460	0.448	0.434	0.420	0.406	0.392	0.380	0.368	0.354	0.342	0.330	0.319	0.308	0.298	0.286	0.278	0.268	0.260	0.252	0.245	0.239	0.234	0.229	0.224	0.220	0.219	0.216	0.216	0.216	0.218	0.220	0.221	0.226	0.231	0.236	0.242	0.249	0.259	0.266	0.276	0.286	0.298	0.310	0.324	0.338	0.351	0.365	0.380	0.396	0.412	0.430	0.448	0.466	0.484	0.502	0.521	0.541	0.561	0.581	0.601	0.621	0.641	0.661	0.681	0.701	0.721	0.741	0.764	0.782	0.802	0.822	0.840	0.860	0.879	0.896	0.915	0.931	0.949	0.965	0.981	0.998	1.011	1.026	1.040	1.054	1.066	1.078	1.089	1.100	1.110	1.120	1.129	1.138	1.146	1.152	1.160	1.166	1.172	1.178	1.184	1.186	1.190	1.194	1.196	1.200	1.201	1.204	1.206	1.208	1.208	1.209	1.210	1.209	1.210	1.210	1.209	1.209	1.209	1.209	1.208	1.208	1.206	1.205	1.206	1.205	1.206	1.205	1.204	1.204	1.204	1.202	1.204	1.202	1.202	1.202	1.204	1.204	1.204	1.205	1.205	1.205	1.206	1.206	1.208	1.208	1.209	1.210	1.210	1.211	1.211	1.212	1.212	1.214	1.214	1.214	1.214	1.214	1.215	1.215	1.215	1.215	1.216	1.215	1.215	1.215	1.216	1.215	1.216	1.215	1.215	1.216	1.216	1.215	1.215	1.216	1.216	1.216	1.218	1.218	1.219	1.220	1.221	1.221	1.224	1.225	1.228	1.230	1.232	1.236	1.239	1.242	1.248	1.251	1.255	1.261	1.266	1.272	1.279	1.284	1.291	1.299	1.308	1.315	1.324	1.332	1.341	1.351	1.361	1.371	1.380	1.391	1.401	1.412	1.425	1.435	1.446	1.459	1.471	1.482	1.494	1.505	1.516	1.529	1.539	1.550	1.561	1.571	1.582	1.592	1.602	1.611	1.620	1.628	1.635	1.642	1.650	1.655	1.661	1.665	1.670	1.672	1.675	1.679	1.680	1.680	1.679	1.678	1.676	1.672	1.669	1.664	1.659	1.652	1.646	1.638	1.630	1.620	1.609	1.598	1.585	1.572	1.559	1.545	1.529	1.512	1.496	1.479	1.461	1.442	1.424	1.404	1.382	1.362	1.341	1.320	1.298	1.276	1.252	1.230	1.208	1.182	1.160	1.135	1.111	1.088	1.064	1.039	1.015	0.991	0.968	0.944	0.920	0.896	0.874	0.850	0.828	0.806	0.784	0.762	0.741	0.721	0.701	0.682	0.662	0.645	0.626	0.610	0.592	0.576	0.560	0.545	0.531	0.518	0.505	0.492	0.481	0.471	0.461	0.451	0.442	0.435	0.428	0.422	0.416	0.411	0.408	0.404	0.401	0.399	0.398	0.398	0.396	0.398	0.400	0.401	0.404	0.406	0.411	0.415	0.420	0.425	0.431	0.438	0.445	0.454	0.461	0.471	0.480	0.489	0.500	0.510	0.522	0.532	0.545	0.558	0.570	0.584	0.599	0.612	0.626	0.641	0.656	0.672	0.689	0.705	0.721	0.739	0.755	0.772	0.791	0.809	0.829	0.848	0.866	0.886	0.908	0.926	0.948	0.969	0.990	1.011	1.035	1.058	1.081	1.104	1.126	1.151	1.176	1.201	1.228	1.252	1.279	1.306	1.332	1.361	1.390	1.418	1.446	1.476	1.506	1.536	1.568	1.600	1.632	1.664	1.698	1.732	1.766	1.802	1.838	1.874	1.910	1.948	1.984	2.021	2.060	2.100	2.139	2.179	2.219	2.260	2.301	2.341	2.384	2.426	2.470	2.512	2.555	2.599	2.644	2.688	2.732	2.778	2.821	2.866	2.911	2.958	3.004	3.049	3.095	3.140	3.185	3.231	3.276	3.322	3.368	3.412	3.459	3.504	3.549	3.592	3.638	3.681	3.725	3.769	3.814	3.856	3.899	3.942	3.984	4.025	4.066	4.108	4.148	4.186	4.226	4.265	4.302	4.340	4.376	4.412	4.448	4.482	4.515	4.549	4.580	4.611	4.642	4.672	4.700	4.729	4.755	4.780	4.805	4.829	4.851	4.872	4.892	4.911	4.930	4.948	4.962	4.978	4.991	5.004	5.014	5.024	5.032	5.041	5.046	5.051	5.055	5.059	5.060	5.061	5.061	5.059	5.056	5.051	5.048	5.042	5.035	5.028	5.020	5.010	5.000	4.988	4.975	4.962	4.949	4.932	4.918	4.902	4.885	4.869	4.851	4.832	4.814	4.794	4.774	4.752	4.732	4.711	4.689	4.666	4.642	4.620	4.596	4.572	4.549	4.524	4.499	4.475	4.449	4.422	4.396	4.368	4.341	4.314	4.286	4.258	4.229	4.200	4.170	4.140	4.111	4.080	4.049	4.018	3.986	3.952	3.921	3.889	3.854	3.820	3.785	3.752	3.716	3.681	3.645	3.609	3.572	3.535	3.498	3.460	3.422	3.385	3.345	3.308	3.268	3.228	3.190	3.150	3.110	3.070	3.029	2.989	2.949	2.910	2.869	2.829	2.789	2.749	2.709	2.669	2.629	2.589	2.550	2.510	2.472	2.432	2.395	2.356	2.319	2.280	2.242	2.206	2.169	2.131	2.095	2.060	2.024	1.989	1.952	1.918	1.882	1.849	1.815	1.780	1.746	1.711	1.676	1.644	1.609	1.575	1.540	1.506	1.471	1.436	1.402	1.368	1.332	1.298	1.261	1.226	1.190	1.154	1.116	1.080	1.042	1.005	0.966	0.928	0.888	0.849	0.809	0.770	0.729	0.686	0.645	0.602	0.561	0.518	0.475	0.432	0.388	0.345	0.300	0.256	0.212	0.168	0.125	0.080	0.036	-0.009	-0.052	-0.098	-0.141	-0.185	-0.229	-0.271	-0.314	-0.356	-0.399	-0.441	-0.481	-0.522	-0.562	-0.601	-0.640	-0.680	-0.718	-0.755	-0.790	-0.828	-0.862	-0.896	-0.931	-0.964	-0.998	-1.029	-1.059	-1.091	-1.121	-1.150	-1.179	-1.206	-1.234	-1.261	-1.288	-1.314	-1.340	-1.365	-1.389	-1.412	-1.436	-1.459	-1.482	-1.504	-1.526	-1.548	-1.569	-1.590	-1.610	-1.630	-1.650	-1.670	-1.689	-1.708	-1.726	-1.745	-1.762	-1.781	-1.798	-1.816	-1.834	-1.850	-1.866	-1.884	-1.899	-1.915	-1.931	-1.945	-1.961	-1.976	-1.990	-2.005	-2.019	-2.031	-2.045	-2.058	-2.071	-2.084	-2.096	-2.109	-2.120	-2.131	-2.142	-2.152	-2.164	-2.172	-2.182	-2.192	-2.201	-2.211	-2.220	-2.228	-2.236	-2.242	-2.249	-2.255	-2.262	-2.268	-2.272	-2.278	-2.280	-2.284	-2.288	-2.290	-2.291	-2.292	-2.294	-2.294	-2.292	-2.291	-2.289	-2.285	-2.282	-2.276	-2.271	-2.265	-2.258	-2.249	-2.240	-2.229	-2.218	-2.205	-2.191	-2.176	-2.160	-2.142	-2.124	-2.105	-2.082	-2.061	-2.039	-2.013	-1.988	-1.959	-1.931	-1.900	-1.870	-1.836	-1.804	-1.769	-1.732	-1.695	-1.658	-1.618	-1.576	-1.534	-1.491	-1.448	-1.402	-1.358	-1.311	-1.262	-1.215	-1.166	-1.118	-1.066	-1.016	-0.965	-0.915	-0.862	-0.811	-0.759	-0.706	-0.655	-0.604	-0.552	-0.501	-0.450	-0.399	-0.349	-0.299	-0.250	-0.200	-0.151	-0.105	-0.058	-0.012	0.032	0.076	0.120	0.161	0.201	0.241	0.281	0.319	0.354	0.389	0.424	0.456	0.489	0.519	0.548	0.574	0.601	0.625	0.650	0.672	0.695	0.715	0.735	0.754	0.772	0.790	0.805	0.821	0.835	0.849	0.864	0.875	0.888	0.900	0.910	0.922	0.932	0.944	0.954	0.964	0.975	0.985	0.996	1.006	1.018	1.030	1.042	1.054	1.066	1.080	1.094	1.109	1.124	1.140	1.156	1.174	1.192	1.211	1.230	1.251	1.272	1.295	1.316	1.341	1.365	1.391	1.418	1.445	1.474	1.501	1.531	1.561	1.592	1.625	1.658	1.690	1.724	1.760	1.794	1.830	1.868	1.904	1.942	1.980	2.019	2.058	2.098	2.138	2.178	2.218	2.258	2.298	2.338	2.379	2.420	2.462	2.504	2.544	2.586	2.626	2.668	2.709	2.749	2.789	2.829	2.869	2.909	2.948	2.986	3.025	3.062	3.100	3.136	3.171	3.206	3.241	3.276	3.309	3.340	3.371	3.402	3.431	3.459	3.485	3.511	3.536	3.560	3.581	3.602	3.622	3.640	3.658	3.672	3.688	3.700	3.710	3.720	3.728	3.734	3.738	3.740	3.741	3.742	3.739	3.736	3.730	3.722	3.714	3.704	3.691	3.676	3.661	3.644	3.626	3.605	3.585	3.561	3.536	3.510	3.482	3.454	3.422	3.391	3.359	3.325	3.290	3.254	3.216	3.179	3.140	3.100	3.060	3.019	2.976	2.934	2.890	2.848	2.804	2.760	2.716	2.670	2.626	2.582	2.538	2.492	2.448	2.404	2.360	2.316	2.272	2.230	2.186	2.145	2.104	2.062	2.020	1.980	1.940	1.901	1.862	1.824	1.788	1.750	1.715	1.679	1.645	1.611	1.578	1.545	1.515	1.482	1.452	1.422	1.392	1.365	1.336	1.309	1.282	1.256	1.230	1.205	1.181	1.155	1.131	1.106	1.082	1.059	1.036	1.012	0.990	0.968	0.945	0.924	0.901	0.879	0.856	0.834	0.812	0.790	0.769	0.746	0.725	0.701	0.679	0.656	0.634	0.610	0.588	0.564	0.540	0.515	0.491	0.468	0.444	0.419	0.394	0.368	0.342	0.318	0.291	0.264	0.238	0.211	0.184	0.156	0.129	0.101	0.072	0.045	0.016	-0.012	-0.041	-0.070	-0.099	-0.128	-0.158	-0.186	-0.216	-0.245	-0.275	-0.305	-0.334	-0.362	-0.391	-0.421	-0.450	-0.478	-0.507	-0.534	-0.562	-0.589	-0.616	-0.642	-0.668	-0.694	-0.719	-0.742	-0.766	-0.790	-0.812	-0.835	-0.856	-0.876	-0.895	-0.915	-0.934	-0.950	-0.966	-0.982	-0.996	-1.010	-1.022	-1.035	-1.046	-1.056	-1.066	-1.076	-1.084	-1.090	-1.096	-1.102	-1.106	-1.111	-1.115	-1.116	-1.119	-1.122	-1.124	-1.124	-1.126	-1.126	-1.126	-1.126	-1.125	-1.125	-1.125	-1.125	-1.124	-1.125	-1.125	-1.125	-1.125	-1.126	-1.129	-1.130	-1.132	-1.136	-1.139	-1.144	-1.149	-1.155	-1.161	-1.169	-1.178	-1.186	-1.198	-1.208	-1.220	-1.234	-1.248	-1.262	-1.280	-1.298	-1.316	-1.334	-1.356	-1.376	-1.400	-1.422	-1.446	-1.471	-1.499	-1.525	-1.552	-1.581	-1.610	-1.640	-1.672	-1.702	-1.735	-1.769	-1.801	-1.835	-1.868	-1.904	-1.938	-1.972	-2.007	-2.042	-2.078	-2.112	-2.148	-2.182	-2.216	-2.250	-2.285	-2.319	-2.350	-2.382	-2.414	-2.444	-2.474	-2.502	-2.531	-2.559	-2.585	-2.610	-2.634	-2.656	-2.676	-2.698	-2.715	-2.731	-2.748	-2.761	-2.774	-2.785	-2.794	-2.800	-2.806	-2.810	-2.812	-2.812	-2.810	-2.808	-2.802	-2.795	-2.786	-2.776	-2.762	-2.750	-2.735	-2.719	-2.700	-2.680	-2.658	-2.634	-2.610	-2.584	-2.556	-2.528	-2.499	-2.468	-2.436	-2.404	-2.370	-2.336	-2.301	-2.266	-2.230	-2.195	-2.158	-2.121	-2.084	-2.047	-2.011	-1.974	-1.938	-1.901	-1.866	-1.831	-1.796	-1.761	-1.728	-1.695	-1.662	-1.631	-1.601	-1.571	-1.544	-1.515	-1.489	-1.464	-1.439	-1.415	-1.394	-1.372	-1.352	-1.332	-1.314	-1.298	-1.281	-1.266	-1.251	-1.239	-1.226	-1.215	-1.204	-1.192	-1.184	-1.175	-1.166	-1.159	-1.151	-1.144	-1.136	-1.130	-1.122	-1.116	-1.109	-1.102	-1.095	-1.088	-1.080	-1.071	-1.064	-1.054	-1.045	-1.035	-1.025	-1.014	-1.001	-0.990	-0.976	-0.962	-0.946	-0.931	-0.914	-0.898	-0.878	-0.859	-0.839	-0.818	-0.795	-0.772	-0.748	-0.724	-0.699	-0.671	-0.645	-0.618	-0.589	-0.560	-0.529	-0.499	-0.469	-0.438	-0.406	-0.375	-0.342	-0.310	-0.278	-0.245	-0.211	-0.179	-0.146	-0.114	-0.081	-0.050	-0.018	0.014	0.044	0.075	0.105	0.135	0.164	0.192	0.220	0.246	0.271	0.296	0.321	0.344	0.366	0.386	0.408	0.428	0.445	0.462	0.478	0.494	0.507	0.520	0.532	0.542	0.552	0.561	0.569	0.575	0.580	0.586	0.590	0.592	0.595	0.596	0.596	0.598	0.595	0.594	0.592	0.590	0.586	0.582	0.579	0.576	0.572	0.568	0.562	0.558	0.554	0.549	0.545	0.541	0.536	0.532	0.530	0.528	0.525	0.524	0.521	0.520	0.520	0.520	0.520	0.521	0.524	0.526	0.530	0.534	0.539	0.544	0.549	0.558	0.564	0.572	0.580	0.590	0.601	0.611	0.622	0.634	0.645	0.658	0.671	0.684	0.696	0.710	0.725	0.738	0.751	0.765	0.778	0.791	0.802	0.816	0.828	0.840	0.852	0.864	0.872	0.884	0.892	0.902	0.909	0.918	0.924	0.930	0.935	0.939	0.941	0.944	0.945	0.945	0.945	0.944	0.942	0.939	0.935	0.930	0.924	0.918	0.910	0.902	0.894	0.884	0.874	0.862	0.851	0.839	0.828	0.814	0.800	0.786	0.772	0.756	0.742	0.728	0.711	0.696	0.680	0.665	0.649	0.634	0.616	0.601	0.586	0.571	0.556	0.541	0.528	0.512	0.498	0.485	0.472	0.460	0.448	0.435	0.425	0.414	0.404	0.394	0.385	0.376	0.370	0.362	0.355	0.348	0.342	0.338	0.334	0.330	0.328	0.325	0.322	0.321	0.320	0.321	0.321	0.322	0.324	0.326	0.329	0.331	0.335	0.339	0.345	0.350	0.355	0.361	0.369	0.376	0.382	0.391	0.399	0.408	0.416	0.425	0.434	0.444	0.454	0.464	0.475	0.485	0.496	0.507	0.518	0.530	0.540	0.552	0.564	0.575	0.586	0.598	0.610	0.621	0.632	0.644	0.655	0.665	0.676	0.686	0.698	0.706	0.716	0.725	0.734	0.742	0.751	0.759	0.766	0.772	0.780	0.786	0.791	0.796	0.801	0.805	0.808	0.810	0.812	0.815	0.815	0.815	0.815	0.815	0.812	0.810	0.808	0.805	0.800	0.796	0.791	0.785	0.779	0.772	0.765	0.758	0.749	0.740	0.731	0.722	0.711	0.701	0.691	0.680	0.669	0.658	0.646	0.635	0.622	0.610	0.599	0.586	0.572	0.560	0.548	0.535	0.522	0.511	0.499	0.486	0.475	0.462	0.451	0.440	0.429	0.418	0.406	0.396	0.386	0.376	0.366	0.356	0.348	0.339	0.331	0.322	0.315	0.306	0.299	0.292	0.285	0.279	0.272	0.269	0.264	0.259	0.255	0.251	0.248	0.244	0.242	0.240	0.239	0.238	0.236	0.236	0.235	0.236	0.238	0.239	0.240	0.242	0.245	0.248	0.251	0.255	0.259	0.264	0.269	0.274	0.280	0.286	0.292	0.300	0.308	0.315	0.322	0.331	0.339	0.348	0.358	0.366	0.375	0.385	0.395	0.405	0.415	0.425	0.434	0.445	0.455	0.466	0.476	0.486	0.496	0.506	0.516	0.526	0.536	0.545	0.555	0.564	0.574	0.581	0.590	0.600	0.608	0.616	0.624	0.632	0.641	0.649	0.655	0.662	0.669	0.675	0.682	0.690	0.695	0.701	0.709	0.715	0.720	0.726	0.732	0.739	0.744	0.750	0.758	0.764	0.770	0.776	0.784	0.790	0.798	0.804	0.812	0.819	0.828	0.836	0.844	0.852	0.860	0.870	0.879	0.888	0.898	0.906	0.916	0.926	0.936	0.946	0.958	0.968	0.979	0.989	0.999	1.009	1.021	1.031	1.041	1.051	1.061	1.071	1.081	1.089	1.099	1.108	1.115	1.124	1.130	1.138	1.145	1.151	1.156	1.162	1.166	1.170	1.175	1.178	1.180	1.182	1.184	1.184	1.184	1.184	1.182	1.182	1.180	1.176	1.174	1.170	1.166	1.162	1.156	1.150	1.145	1.138	1.131	1.125	1.118	1.110	1.101	1.092	1.085	1.076	1.068	1.059	1.049	1.040	1.031	1.021	1.012	1.004	0.995	0.985	0.976	0.966	0.958	0.949	0.940	0.931	0.922	0.915	0.906	0.899	0.891	0.882	0.876	0.869	0.861	0.854	0.848	0.841	0.835	0.830	0.822	0.818	0.812	0.806	0.801	0.798	0.792	0.789	0.784	0.779	0.774	0.770	0.768	0.762	0.759	0.755	0.752	0.749	0.746	0.742	0.740	0.738	0.734	0.732	0.730	0.728	0.725	0.722	0.722	0.720	0.719	0.718	0.716	0.715	0.714	0.714	0.712	0.712	0.711	0.711	0.712	0.712	0.712	0.712	0.714	0.715	0.715	0.718	0.719	0.720	0.722	0.724	0.726	0.728	0.731	0.734	0.736	0.739	0.741	0.745	0.749	0.751	0.755	0.759	0.762	0.765	0.770	0.772	0.776	0.781	0.785	0.788	0.792	0.796	0.800	0.805	0.808	0.812	0.816	0.821	0.826	0.830	0.835	0.839	0.844	0.848	0.852	0.856	0.861	0.866	0.871	0.876	0.881	0.886	0.892	0.896	0.902	0.909	0.915	0.921	0.928	0.935	0.941	0.949	0.956	0.964	0.972	0.980	0.989	0.996	1.008	1.018	1.028	1.036	1.046	1.056	1.068	1.080	1.091	1.104	1.115	1.128	1.140	1.154	1.166	1.180	1.195	1.209	1.224	1.238	1.252	1.266	1.281	1.296	1.312	1.328	1.341	1.358	1.372	1.388	1.402	1.418	1.432	1.448	1.462	1.476	1.490	1.504	1.518	1.531	1.544	1.558	1.569	1.581	1.592	1.604	1.616	1.626	1.635	1.645	1.655	1.662	1.671	1.679	1.686	1.692	1.698	1.705	1.710	1.714	1.719	1.722	1.725	1.729	1.731	1.734	1.735	1.736	1.738	1.738	1.738	1.739	1.738	1.736	1.736	1.735	1.734	1.734	1.731	1.729	1.726	1.724	1.722	1.720	1.718	1.714	1.711	1.708	1.705	1.702	1.699	1.696	1.694	1.690	1.686	1.684	1.680	1.678	1.675	1.672	1.669	1.668	1.665	1.661	1.660	1.658	1.656	1.652	1.651	1.649	1.648	1.646	1.644	1.642	1.641	1.640	1.640	1.640	1.639	1.639	1.639	1.638	1.638	1.639	1.639	1.640	1.640	1.641	1.644	1.645	1.646	1.649	1.650	1.652	1.655	1.658	1.660	1.662	1.666	1.668	1.672	1.675	1.678	1.681	1.685	1.689	1.692	1.696	1.700	1.704	1.708	1.710	1.714	1.718	1.721	1.725	1.729	1.731	1.735	1.736	1.740	1.742	1.744	1.746	1.748	1.750	1.751	1.751	1.752	1.752	1.752	1.752	1.752	1.751	1.750	1.750	1.749	1.746	1.745	1.744	1.741	1.739	1.736	1.734	1.730	1.726	1.724	1.720	1.716	1.711	1.709	1.705	1.701	1.696	1.692	1.689	1.684	1.681	1.676	1.674	1.670	1.666	1.662	1.660	1.656	1.654	1.650	1.648	1.645	1.644	1.641	1.639	1.636	1.634	1.634	1.631	1.629	1.629	1.628	1.626	1.626	1.626	1.626	1.625	1.625	1.625	1.625	1.626	1.626	1.628	1.628	1.629	1.629	1.630	1.631	1.631	1.632	1.634	1.634	1.635	1.635	1.636	1.638	1.638	1.639	1.639	1.639	1.640	1.640	1.640	1.640	1.639	1.639	1.638	1.638	1.635	1.635	1.634	1.631	1.629	1.626	1.624	1.622	1.620	1.615	1.612	1.609	1.605	1.600	1.595	1.590	1.585	1.580	1.574	1.569	1.562	1.556	1.549	1.542	1.535	1.529	1.521	1.514	1.506	1.500	1.491	1.485	1.476	1.468	1.460	1.452	1.444	1.436	1.429	1.420	1.414	1.405	1.398	1.391	1.384	1.376	1.369	1.362	1.356	1.350	1.344	1.339	1.332	1.326	1.321	1.316	1.311	1.308	1.304	1.299	1.295	1.291	1.288	1.284	1.280	1.278	1.275	1.271	1.269	1.268	1.264	1.261	1.260	1.258	1.256	1.254	1.252	1.250	1.249	1.246	1.245	1.242	1.240	1.238	1.236	1.234	1.230	1.229	1.225	1.221	1.219	1.215	1.212	1.209	1.204	1.200	1.196	1.191	1.186	1.182	1.176	1.172	1.166	1.161	1.155	1.149	1.142	1.136	1.130	1.122	1.116	1.109	1.102	1.095	1.088	1.081	1.074	1.066	1.060	1.054	1.045	1.039	1.031	1.026	1.019	1.012	1.006	1.000	0.995	0.990	0.984	0.980	0.975	0.971	0.968	0.965	0.961	0.958	0.954	0.952	0.950	0.949	0.948	0.948	0.948	0.946	0.948	0.948	0.949	0.950	0.952	0.955	0.956	0.960	0.962	0.966	0.969	0.974	0.976	0.981	0.986	0.991	0.996	1.001	1.008	1.012	1.018	1.024	1.030	1.036	1.042	1.049	1.055	1.061	1.068	1.075	1.081	1.088	1.094	1.101	1.108	1.114	1.121	1.128	1.134	1.141	1.146	1.154	1.160	1.168	1.174	1.179	1.186	1.192	1.198	1.202	1.210	1.215	1.220	1.226	1.231	1.236	1.241	1.246	1.250	1.255	1.259	1.262	1.266	1.269	1.272	1.275	1.276	1.279	1.280	1.282	1.282	1.282	1.282	1.282	1.281	1.280	1.278	1.274	1.271	1.268	1.264	1.260	1.255	1.249	1.241	1.235	1.229	1.221	1.211	1.204	1.195	1.185	1.175	1.164	1.152	1.141	1.129	1.116	1.102	1.090	1.075	1.062	1.048	1.034	1.019	1.004	0.990	0.974	0.959	0.944	0.929	0.912	0.898	0.884	0.868	0.854	0.839	0.824	0.809	0.795	0.782	0.768	0.754	0.740	0.728	0.716	0.704	0.691	0.680	0.670	0.660	0.651	0.640	0.632	0.624	0.616	0.609	0.601	0.595	0.590	0.584	0.580	0.576	0.571	0.568	0.565	0.562	0.560	0.559	0.558	0.556	0.558	0.556	0.558	0.558	0.559	0.560	0.562	0.564	0.566	0.569	0.571	0.575	0.578	0.580	0.585	0.589	0.591	0.595	0.600	0.604	0.609	0.612	0.618	0.621	0.626	0.630	0.635	0.639	0.644	0.648	0.652	0.656	0.661	0.666	0.671	0.675	0.679	0.685	0.690	0.695	0.699	0.705	0.711	0.716	0.721	0.728	0.734	0.740	0.746	0.752	0.759	0.766	0.774	0.782	0.791	0.800	0.809	0.819	0.829	0.839	0.850	0.862	0.874	0.886	0.900	0.912	0.928	0.942	0.958	0.974	0.990	1.008	1.025	1.044	1.061	1.080	1.100	1.120	1.139	1.160	1.181	1.204	1.225	1.248	1.270	1.292	1.316	1.339	1.362	1.386	1.410	1.434	1.458	1.481	1.505	1.528	1.551	1.575	1.598	1.620	1.642	1.665	1.688	1.709	1.730	1.750	1.770	1.790	1.809	1.828	1.845	1.862	1.879	1.895	1.910	1.925	1.940	1.952	1.964	1.975	1.986	1.996	2.006	2.015	2.022	2.029	2.035	2.041	2.045	2.049	2.052	2.055	2.056	2.056	2.058	2.056	2.055	2.055	2.052	2.049	2.046	2.042	2.039	2.034	2.030	2.024	2.019	2.013	2.007	2.001	1.994	1.989	1.981	1.975	1.968	1.961	1.954	1.948	1.941	1.935	1.930	1.924	1.916	1.911	1.906	1.900	1.895	1.891	1.886	1.882	1.878	1.874	1.870	1.868	1.864	1.860	1.859	1.856	1.854	1.852	1.850	1.848	1.845	1.844	1.841	1.840	1.839	1.836	1.835	1.832	1.831	1.829	1.826	1.824	1.821	1.819	1.816	1.812	1.809	1.804	1.800	1.795	1.789	1.785	1.778	1.771	1.764	1.756	1.749	1.740	1.731	1.721	1.711	1.700	1.689	1.678	1.666	1.654	1.641	1.628	1.614	1.601	1.586	1.571	1.556	1.542	1.526	1.510	1.494	1.479	1.462	1.446	1.430	1.414	1.396	1.381	1.365	1.349	1.331	1.315	1.300	1.285	1.270	1.254	1.239	1.225	1.210	1.198	1.182	1.169	1.158	1.145	1.132	1.121	1.110	1.101	1.090	1.079	1.070	1.060	1.052	1.044	1.036	1.029	1.022	1.015	1.009	1.002	0.996	0.991	0.985	0.981	0.976	0.971	0.968	0.962	0.959	0.954	0.951	0.946	0.942	0.939	0.936	0.931	0.928	0.924	0.920	0.915	0.911	0.906	0.901	0.896	0.892	0.888	0.882	0.879	0.872	0.868	0.861	0.856	0.851	0.845	0.840	0.834	0.829	0.822	0.816	0.811	0.805	0.800	0.794	0.789	0.782	0.778	0.771	0.766	0.760	0.756	0.750	0.745	0.740	0.736	0.731	0.728	0.722	0.719	0.716	0.711	0.708	0.704	0.701	0.698	0.694	0.690	0.686	0.684	0.680	0.676	0.671	0.668	0.664	0.660	0.656	0.651	0.648	0.642	0.636	0.631	0.626	0.619	0.614	0.606	0.600	0.591	0.585	0.578	0.569	0.560	0.550	0.542	0.531	0.520	0.509	0.499	0.488	0.476	0.464	0.451	0.440	0.426	0.412	0.400	0.388	0.374	0.360	0.349	0.335	0.321	0.309	0.295	0.282	0.271	0.258	0.246	0.234	0.224	0.214	0.202	0.194	0.184	0.174	0.166	0.159	0.151	0.145	0.140	0.134	0.130	0.128	0.122	0.121	0.120	0.120	0.119	0.121	0.122	0.124	0.126	0.130	0.135	0.139	0.145	0.152	0.159	0.166	0.174	0.182	0.191	0.201	0.212	0.222	0.234	0.245	0.256	0.269	0.281	0.292	0.306	0.319	0.332	0.346	0.359	0.372	0.385	0.399	0.412	0.426	0.439	0.452	0.465	0.478	0.490	0.502	0.514	0.525	0.538	0.549	0.560	0.570	0.579	0.589	0.598	0.608	0.615	0.621	0.630	0.638	0.644	0.650	0.654	0.660	0.664	0.668	0.671	0.675	0.676	0.679	0.680	0.681	0.682	0.681	0.681	0.681	0.680	0.678	0.676	0.675	0.671	0.669	0.665	0.662	0.659	0.655	0.650	0.646	0.641	0.638	0.632	0.628	0.625	0.620	0.615	0.610	0.605	0.601	0.598	0.592	0.590	0.585	0.582	0.579	0.576	0.574	0.571	0.570	0.569	0.568	0.568	0.568	0.569	0.569	0.570	0.571	0.575	0.576	0.580	0.582	0.588	0.591	0.596	0.600	0.606	0.612	0.618	0.624	0.630	0.636	0.644	0.651	0.658	0.665	0.672	0.680	0.688	0.694	0.701	0.708	0.715	0.721	0.726	0.731	0.738	0.742	0.746	0.751	0.755	0.758	0.761	0.764	0.764	0.766	0.766	0.766	0.764	0.762	0.760	0.758	0.755	0.750	0.745	0.741	0.734	0.728	0.721	0.714	0.705	0.699	0.690	0.679	0.669	0.660	0.649	0.638	0.628	0.616	0.605	0.595	0.582	0.571	0.560	0.550	0.539	0.528	0.518	0.506	0.498	0.488	0.479	0.470	0.461	0.454	0.446	0.440	0.434	0.430	0.424	0.419	0.416	0.412	0.410	0.409	0.409	0.409	0.409	0.411	0.414	0.418	0.421	0.426	0.431	0.438	0.445	0.452	0.461	0.470	0.481	0.491	0.502	0.515	0.528	0.540	0.555	0.569	0.584	0.599	0.615	0.631	0.648	0.665	0.682	0.700	0.718	0.736	0.754	0.772	0.790	0.809	0.828	0.846	0.864	0.882	0.901	0.920	0.938	0.955	0.972	0.990	1.008	1.024	1.039	1.056	1.071	1.085	1.100	1.114	1.128	1.140	1.152	1.164	1.175	1.186	1.196	1.206	1.215	1.224	1.232	1.240	1.248	1.252	1.259	1.266	1.271	1.276	1.279	1.282	1.286	1.290	1.292	1.295	1.298	1.300	1.301	1.302	1.304	1.305	1.306	1.306	1.308	1.308	1.309	1.309	1.309	1.310	1.310	1.311	1.311	1.312	1.312	1.314	1.315	1.315	1.315	1.316	1.316	1.318	1.318	1.320	1.320	1.322	1.322	1.324	1.325	1.326	1.328	1.329	1.329	1.330	1.331	1.334	1.334	1.334	1.335	1.336	1.336	1.336	1.336	1.336	1.336	1.335	1.335	1.335	1.334	1.334	1.332	1.331	1.331	1.329	1.329	1.328	1.325	1.324	1.321	1.320	1.319	1.316	1.316	1.314	1.312	1.311	1.310	1.309	1.308	1.308	1.306	1.305	1.305	1.305	1.305	1.306	1.308	1.308	1.310	1.312	1.315	1.318	1.321	1.325	1.330	1.334	1.340	1.345	1.351	1.358	1.366	1.374	1.382	1.391	1.400	1.410	1.420	1.430	1.441	1.452	1.464	1.476	1.489	1.501	1.514	1.526	1.540	1.554	1.568	1.580	1.595	1.608	1.622	1.635	1.650	1.662	1.676	1.690	1.702	1.716	1.729	1.739	1.751	1.762	1.772	1.781	1.790	1.799	1.808	1.815	1.821	1.828	1.834	1.839	1.842	1.846	1.848	1.850	1.850	1.850	1.849	1.848	1.845	1.840	1.836	1.830	1.825	1.818	1.810	1.800	1.791	1.780	1.769	1.756	1.744	1.731	1.716	1.701	1.686	1.669	1.654	1.636	1.618	1.599	1.580	1.561	1.541	1.520	1.501	1.480	1.459	1.436	1.416	1.394	1.372	1.350	1.329	1.305	1.284	1.262	1.240	1.218	1.195	1.172	1.152	1.130	1.110	1.089	1.069	1.048	1.029	1.010	0.990	0.971	0.954	0.935	0.919	0.902	0.885	0.869	0.854	0.839	0.825	0.810	0.798	0.785	0.772	0.762	0.751	0.741	0.731	0.724	0.715	0.709	0.701	0.695	0.690	0.685	0.681	0.679	0.675	0.672	0.671	0.671	0.670	0.671	0.672	0.672	0.676	0.678	0.682	0.685	0.690	0.695	0.702	0.708	0.715	0.722	0.731	0.740	0.750	0.759	0.770	0.780	0.791	0.804	0.815	0.829	0.841	0.855	0.870	0.884	0.899	0.915	0.930	0.948	0.964	0.980	0.998	1.016	1.034	1.054	1.071	1.091	1.111	1.131	1.151	1.172	1.194	1.215	1.238	1.261	1.282	1.306	1.330	1.355	1.379	1.404	1.429	1.454	1.480	1.508	1.534	1.561	1.589	1.618	1.646	1.675	1.705	1.735	1.765	1.798	1.829	1.861	1.894	1.928	1.962	1.996	2.031	2.068	2.102	2.140	2.176	2.214	2.251	2.290	2.329	2.369	2.409	2.448	2.490	2.530	2.572	2.614	2.656	2.699	2.742	2.784	2.828	2.871	2.916	2.960	3.005	3.049	3.094	3.139	3.184	3.229	3.274	3.318	3.362	3.408	3.452	3.498	3.541	3.585	3.630	3.674	3.718	3.761	3.804	3.848	3.891	3.934	3.976	4.018	4.060	4.101	4.142	4.182	4.224	4.262	4.301	4.339	4.378	4.414	4.451	4.488	4.521	4.558	4.590	4.624	4.655	4.688	4.719	4.748	4.778	4.805	4.831	4.859	4.884	4.908	4.931	4.952	4.974	4.992	5.012	5.029	5.046	5.060	5.075	5.088	5.099	5.109	5.118	5.125	5.132	5.136	5.141	5.144	5.146	5.146	5.145	5.144	5.140	5.136	5.130	5.124	5.116	5.108	5.098	5.088	5.076	5.064	5.051	5.036	5.020	5.005	4.988	4.970	4.951	4.934	4.914	4.894	4.872	4.851	4.831	4.809	4.786	4.764	4.741	4.718	4.695	4.670	4.646	4.621	4.598	4.572	4.546	4.521	4.496	4.471	4.448	4.420	4.394	4.368	4.341	4.315	4.289	4.261	4.235	4.208	4.180	4.154	4.126	4.098	4.070	4.040	4.012	3.984	3.954	3.924	3.895	3.864	3.834	3.802	3.771	3.740	3.708	3.675	3.644	3.610	3.576	3.542	3.509	3.474	3.439	3.404	3.368	3.332	3.296	3.260	3.221	3.185	3.148	3.111	3.072	3.035	2.996	2.959	2.920	2.882	2.844	2.805	2.766	2.728	2.689	2.651	2.612	2.575	2.536	2.499	2.461	2.422	2.385	2.349	2.310	2.274	2.238	2.201	2.164	2.129	2.092	2.058	2.022	1.988	1.952	1.918	1.882	1.849	1.814	1.779	1.744	1.710	1.676	1.641	1.608	1.574	1.539	1.505	1.470	1.434	1.400	1.364	1.329	1.294	1.258	1.221	1.185	1.148	1.110	1.072	1.034	0.996	0.958	0.919	0.879	0.840	0.799	0.759	0.716	0.675	0.632	0.591	0.549	0.506	0.464	0.421	0.378	0.332	0.290	0.246	0.202	0.159	0.115	0.071	0.028	-0.016	-0.059	-0.102	-0.146	-0.189	-0.231	-0.274	-0.315	-0.356	-0.398	-0.439	-0.479	-0.519	-0.558	-0.596	-0.634	-0.671	-0.709	-0.745	-0.781	-0.816	-0.850	-0.885	-0.918	-0.951	-0.984	-1.014	-1.046	-1.076	-1.105	-1.135	-1.164	-1.192	-1.219	-1.246	-1.272	-1.300	-1.325	-1.350	-1.375	-1.400	-1.422	-1.446	-1.470	-1.492	-1.515	-1.536	-1.559	-1.580	-1.600	-1.621	-1.641	-1.660	-1.680	-1.699	-1.719	-1.736	-1.754	-1.772	-1.791	-1.808	-1.824	-1.841	-1.856	-1.872	-1.889	-1.904	-1.919	-1.934	-1.946	-1.961	-1.975	-1.988	-2.001	-2.014	-2.026	-2.039	-2.051	-2.061	-2.074	-2.084	-2.095	-2.105	-2.114	-2.125	-2.134	-2.142	-2.151	-2.160	-2.168	-2.175	-2.182	-2.190	-2.196	-2.202	-2.208	-2.212	-2.218	-2.222	-2.225	-2.229	-2.231	-2.232	-2.235	-2.235	-2.236	-2.235	-2.232	-2.231	-2.229	-2.225	-2.220	-2.214	-2.208	-2.200	-2.192	-2.182	-2.171	-2.160	-2.146	-2.132	-2.116	-2.099	-2.082	-2.061	-2.042	-2.020	-1.996	-1.971	-1.946	-1.919	-1.889	-1.860	-1.829	-1.795	-1.761	-1.725	-1.688	-1.650	-1.611	-1.571	-1.530	-1.486	-1.442	-1.396	-1.351	-1.305	-1.256	-1.208	-1.159	-1.109	-1.058	-1.006	-0.955	-0.902	-0.850	-0.798	-0.744	-0.690	-0.636	-0.584	-0.530	-0.478	-0.426	-0.372	-0.320	-0.270	-0.219	-0.169	-0.119	-0.069	-0.021	0.026	0.072	0.119	0.162	0.208	0.250	0.290	0.330	0.369	0.408	0.442	0.479	0.512	0.545	0.578	0.608	0.636	0.664	0.689	0.714	0.738	0.760	0.781	0.801	0.820	0.839	0.855	0.872	0.888	0.902	0.916	0.929	0.941	0.954	0.964	0.975	0.985	0.995	1.005	1.014	1.022	1.032	1.041	1.051	1.060	1.070	1.079	1.089	1.099	1.111	1.121	1.134	1.146	1.160	1.172	1.186	1.202	1.218	1.234	1.252	1.270	1.289	1.309	1.330	1.351	1.374	1.396	1.421	1.445	1.471	1.498	1.525	1.554	1.581	1.611	1.642	1.674	1.705	1.736	1.770	1.804	1.836	1.872	1.908	1.942	1.978	2.015	2.050	2.088	2.125	2.164	2.200	2.239	2.276	2.315	2.351	2.390	2.428	2.466	2.504	2.542	2.580	2.618	2.655	2.692	2.729	2.766	2.802	2.839	2.874	2.910	2.944	2.979	3.012	3.045	3.078	3.109	3.140	3.170	3.200	3.230	3.258	3.285	3.311	3.336	3.361	3.385	3.408	3.429	3.450	3.470	3.488	3.505	3.520	3.535	3.549	3.561	3.572	3.582	3.591	3.598	3.602	3.606	3.610	3.611	3.611	3.610	3.608	3.601	3.595	3.589	3.580	3.570	3.558	3.545	3.530	3.515	3.496	3.479	3.458	3.436	3.414	3.389	3.364	3.336	3.310	3.280	3.251	3.219	3.188	3.154	3.119	3.085	3.048	3.011	2.974	2.935	2.896	2.856	2.818	2.776	2.735	2.694	2.651	2.610	2.569	2.525	2.482	2.440	2.398	2.355	2.312	2.270	2.229	2.186	2.144	2.102	2.061	2.020	1.979	1.939	1.898	1.859	1.820	1.781	1.744	1.706	1.669	1.634	1.598	1.562	1.528	1.494	1.460	1.428	1.395	1.362	1.332	1.301	1.271	1.242	1.212	1.184	1.158	1.130	1.104	1.078	1.050	1.025	0.999	0.974	0.949	0.925	0.901	0.878	0.854	0.831	0.809	0.786	0.764	0.741	0.719	0.698	0.676	0.654	0.632	0.610	0.590	0.569	0.546	0.525	0.502	0.481	0.459	0.438	0.415	0.392	0.370	0.348	0.324	0.301	0.278	0.254	0.230	0.206	0.181	0.158	0.131	0.106	0.080	0.055	0.028	0.002	-0.025	-0.052	-0.081	-0.108	-0.136	-0.164	-0.192	-0.222	-0.250	-0.280	-0.309	-0.339	-0.368	-0.398	-0.426	-0.455	-0.486	-0.515	-0.544	-0.572	-0.601	-0.631	-0.659	-0.686	-0.714	-0.740	-0.768	-0.794	-0.819	-0.844	-0.869	-0.892	-0.915	-0.939	-0.960	-0.981	-1.000	-1.020	-1.039	-1.056	-1.072	-1.089	-1.102	-1.118	-1.131	-1.142	-1.154	-1.165	-1.175	-1.182	-1.191	-1.199	-1.205	-1.211	-1.215	-1.219	-1.222	-1.228	-1.229	-1.231	-1.234	-1.235	-1.236	-1.236	-1.238	-1.238	-1.238	-1.238	-1.239	-1.239	-1.239	-1.240	-1.241	-1.242	-1.244	-1.246	-1.250	-1.252	-1.256	-1.260	-1.265	-1.272	-1.278	-1.285	-1.294	-1.302	-1.311	-1.322	-1.335	-1.346	-1.361	-1.375	-1.391	-1.408	-1.426	-1.444	-1.464	-1.482	-1.504	-1.528	-1.550	-1.575	-1.599	-1.625	-1.651	-1.678	-1.706	-1.735	-1.764	-1.794	-1.824	-1.855	-1.886	-1.919	-1.950	-1.984	-2.016	-2.050	-2.082	-2.116	-2.149	-2.182	-2.215	-2.248	-2.279	-2.311	-2.344	-2.375	-2.406	-2.436	-2.465	-2.494	-2.521	-2.549	-2.576	-2.602	-2.626	-2.649	-2.670	-2.691	-2.710	-2.729	-2.745	-2.761	-2.775	-2.788	-2.799	-2.806	-2.815	-2.820	-2.825	-2.828	-2.828	-2.828	-2.825	-2.821	-2.815	-2.808	-2.798	-2.786	-2.774	-2.760	-2.744	-2.726	-2.708	-2.689	-2.666	-2.642	-2.619	-2.594	-2.566	-2.538	-2.508	-2.478	-2.448	-2.415	-2.382	-2.350	-2.316	-2.281	-2.246	-2.211	-2.178	-2.142	-2.106	-2.071	-2.036	-2.000	-1.965	-1.930	-1.896	-1.864	-1.829	-1.798	-1.765	-1.735	-1.704	-1.675	-1.645	-1.618	-1.591	-1.564	-1.540	-1.515	-1.491	-1.470	-1.449	-1.430	-1.410	-1.391	-1.375	-1.359	-1.344	-1.329	-1.315	-1.302	-1.291	-1.279	-1.269	-1.260	-1.250	-1.241	-1.234	-1.226	-1.218	-1.211	-1.204	-1.198	-1.190	-1.184	-1.176	-1.169	-1.161	-1.154	-1.148	-1.139	-1.129	-1.121	-1.111	-1.101	-1.091	-1.080	-1.068	-1.054	-1.041	-1.028	-1.011	-0.995	-0.979	-0.961	-0.941	-0.922	-0.902	-0.880	-0.859	-0.836	-0.812	-0.786	-0.761	-0.735	-0.708	-0.681	-0.651	-0.621	-0.592	-0.562	-0.531	-0.501	-0.469	-0.438	-0.405	-0.374	-0.340	-0.308	-0.275	-0.241	-0.209	-0.176	-0.144	-0.110	-0.079	-0.046	-0.015	0.016	0.048	0.076	0.106	0.135	0.162	0.191	0.216	0.242	0.269	0.292	0.315	0.338	0.360	0.379	0.399	0.418	0.435	0.452	0.468	0.481	0.494	0.506	0.519	0.529	0.539	0.546	0.554	0.561	0.568	0.571	0.575	0.579	0.581	0.584	0.584	0.585	0.584	0.584	0.582	0.581	0.579	0.578	0.575	0.572	0.570	0.568	0.564	0.561	0.559	0.556	0.554	0.552	0.550	0.549	0.548	0.546	0.546	0.545	0.545	0.548	0.549	0.550	0.554	0.556	0.560	0.564	0.569	0.574	0.580	0.588	0.594	0.602	0.610	0.620	0.629	0.639	0.649	0.660	0.670	0.681	0.694	0.705	0.718	0.729	0.741	0.754	0.765	0.778	0.789	0.800	0.812	0.822	0.834	0.844	0.854	0.862	0.872	0.881	0.889	0.896	0.902	0.909	0.912	0.918	0.920	0.924	0.925	0.926	0.926	0.926	0.924	0.921	0.918	0.912	0.909	0.901	0.895	0.888	0.879	0.870	0.860	0.849	0.836	0.825	0.812	0.799	0.785	0.771	0.755	0.740	0.725	0.709	0.692	0.676	0.659	0.642	0.625	0.609	0.590	0.574	0.558	0.541	0.522	0.506	0.491	0.475	0.459	0.444	0.429	0.415	0.400	0.389	0.375	0.362	0.351	0.341	0.330	0.320	0.311	0.304	0.296	0.290	0.282	0.276	0.272	0.268	0.264	0.261	0.260	0.259	0.259	0.259	0.260	0.261	0.264	0.268	0.271	0.275	0.280	0.285	0.291	0.298	0.305	0.312	0.320	0.329	0.338	0.346	0.355	0.366	0.375	0.385	0.396	0.406	0.418	0.429	0.440	0.451	0.462	0.474	0.486	0.499	0.510	0.522	0.534	0.546	0.558	0.570	0.582	0.592	0.604	0.616	0.628	0.638	0.649	0.659	0.669	0.679	0.689	0.698	0.706	0.715	0.724	0.731	0.740	0.748	0.754	0.761	0.768	0.772	0.779	0.782	0.788	0.791	0.795	0.798	0.801	0.802	0.804	0.805	0.805	0.805	0.805	0.804	0.802	0.800	0.798	0.795	0.790	0.788	0.782	0.778	0.771	0.766	0.759	0.751	0.745	0.738	0.730	0.720	0.711	0.702	0.694	0.684	0.674	0.664	0.652	0.641	0.630	0.618	0.606	0.595	0.584	0.571	0.560	0.549	0.536	0.524	0.512	0.500	0.489	0.476	0.465	0.454	0.441	0.431	0.420	0.409	0.399	0.388	0.378	0.369	0.358	0.349	0.338	0.329	0.320	0.311	0.304	0.295	0.288	0.280	0.274	0.268	0.261	0.256	0.251	0.246	0.241	0.238	0.234	0.231	0.229	0.226	0.225	0.222	0.224	0.222	0.222	0.224	0.225	0.226	0.229	0.231	0.234	0.238	0.242	0.245	0.251	0.256	0.262	0.268	0.274	0.281	0.289	0.296	0.305	0.312	0.321	0.330	0.338	0.346	0.358	0.366	0.376	0.385	0.394	0.404	0.414	0.424	0.432	0.442	0.452	0.461	0.470	0.480	0.488	0.496	0.505	0.514	0.521	0.529	0.536	0.544	0.550	0.559	0.565	0.571	0.578	0.582	0.589	0.594	0.599	0.604	0.609	0.614	0.618	0.624	0.628	0.632	0.638	0.640	0.645	0.649	0.654	0.660	0.664	0.670	0.674	0.680	0.686	0.690	0.696	0.704	0.710	0.719	0.725	0.732	0.740	0.748	0.756	0.765	0.774	0.782	0.792	0.802	0.812	0.821	0.832	0.844	0.855	0.865	0.876	0.888	0.899	0.910	0.921	0.932	0.944	0.955	0.965	0.975	0.985	0.995	1.004	1.014	1.022	1.031	1.039	1.046	1.054	1.059	1.066	1.071	1.075	1.080	1.084	1.086	1.089	1.091	1.092	1.094	1.094	1.092	1.091	1.090	1.088	1.085	1.081	1.078	1.074	1.068	1.062	1.056	1.050	1.042	1.036	1.029	1.021	1.014	1.006	0.998	0.989	0.981	0.972	0.964	0.955	0.946	0.938	0.930	0.920	0.912	0.904	0.896	0.886	0.879	0.870	0.864	0.855	0.849	0.841	0.835	0.828	0.821	0.815	0.809	0.802	0.798	0.792	0.786	0.782	0.778	0.772	0.768	0.764	0.760	0.755	0.752	0.749	0.745	0.742	0.739	0.735	0.732	0.729	0.725	0.722	0.720	0.718	0.714	0.712	0.710	0.706	0.704	0.701	0.699	0.696	0.695	0.692	0.690	0.688	0.686	0.684	0.681	0.681	0.679	0.678	0.675	0.674	0.672	0.671	0.669	0.669	0.668	0.666	0.665	0.665	0.665	0.665	0.664	0.664	0.664	0.665	0.665	0.666	0.665	0.666	0.668	0.669	0.670	0.672	0.675	0.675	0.678	0.680	0.682	0.684	0.688	0.690	0.694	0.696	0.700	0.702	0.706	0.709	0.714	0.716	0.720	0.724	0.729	0.731	0.736	0.741	0.746	0.750	0.755	0.760	0.765	0.770	0.775	0.780	0.785	0.790	0.796	0.801	0.806	0.812	0.819	0.825	0.831	0.838	0.844	0.850	0.858	0.864	0.870	0.878	0.885	0.894	0.900	0.908	0.915	0.925	0.934	0.941	0.950	0.959	0.969	0.976	0.986	0.996	1.005	1.014	1.025	1.035	1.045	1.055	1.065	1.076	1.088	1.099	1.109	1.120	1.131	1.142	1.154	1.165	1.178	1.189	1.200	1.211	1.222	1.234	1.244	1.255	1.266	1.278	1.289	1.299	1.309	1.319	1.330	1.339	1.349	1.358	1.368	1.376	1.385	1.394	1.401	1.410	1.418	1.425	1.432	1.439	1.444	1.450	1.456	1.461	1.466	1.470	1.475	1.479	1.482	1.486	1.489	1.491	1.494	1.495	1.498	1.499	1.501	1.501	1.501	1.502	1.502	1.502	1.504	1.502	1.502	1.501	1.501	1.500	1.499	1.498	1.496	1.494	1.494	1.491	1.490	1.489	1.486	1.484	1.482	1.480	1.478	1.476	1.475	1.472	1.470	1.468	1.466	1.464	1.462	1.460	1.458	1.455	1.454	1.452	1.451	1.449	1.448	1.445	1.444	1.442	1.441	1.440	1.439	1.438	1.438	1.436	1.435	1.435	1.435	1.434	1.434	1.435	1.435	1.435	1.435	1.436	1.438	1.438	1.439	1.440	1.441	1.442	1.445	1.448	1.450	1.451	1.454	1.455	1.459	1.461	1.464	1.466	1.470	1.474	1.476	1.480	1.482	1.486	1.490	1.494	1.496	1.500	1.502	1.508	1.511	1.514	1.516	1.520	1.522	1.525	1.529	1.531	1.534	1.535	1.538	1.539	1.541	1.541	1.544	1.545	1.545	1.546	1.546	1.548	1.548	1.548	1.548	1.548	1.546	1.548	1.546	1.546	1.544	1.542	1.540	1.539	1.538	1.535	1.534	1.532	1.530	1.528	1.526	1.524	1.522	1.520	1.519	1.518	1.516	1.512	1.511	1.510	1.509	1.508	1.506	1.505	1.504	1.504	1.502	1.502	1.501	1.499	1.499	1.499	1.498	1.499	1.499	1.498	1.498	1.499	1.499	1.499	1.499	1.500	1.501	1.501	1.501	1.502	1.504	1.504	1.505	1.505	1.505	1.508	1.508	1.508	1.508	1.509	1.509	1.509	1.510	1.510	1.511	1.511	1.510	1.510	1.511	1.510	1.510	1.509	1.508	1.506	1.506	1.504	1.504	1.501	1.500	1.499	1.495	1.494	1.491	1.490	1.485	1.482	1.480	1.476	1.472	1.469	1.465	1.461	1.456	1.452	1.448	1.442	1.439	1.434	1.428	1.422	1.418	1.411	1.406	1.400	1.395	1.389	1.382	1.378	1.370	1.364	1.358	1.352	1.346	1.341	1.334	1.328	1.322	1.316	1.311	1.305	1.300	1.295	1.290	1.285	1.280	1.275	1.271	1.266	1.262	1.258	1.254	1.250	1.246	1.244	1.241	1.238	1.235	1.231	1.230	1.228	1.226	1.224	1.221	1.220	1.219	1.218	1.218	1.216	1.215	1.215	1.214	1.214	1.212	1.212	1.211	1.211	1.210	1.210	1.210	1.209	1.208	1.206	1.205	1.204	1.202	1.202	1.200	1.199	1.196	1.194	1.191	1.189	1.186	1.182	1.180	1.176	1.172	1.168	1.164	1.160	1.155	1.151	1.145	1.140	1.134	1.129	1.121	1.116	1.110	1.104	1.096	1.090	1.084	1.078	1.070	1.064	1.056	1.050	1.044	1.038	1.031	1.025	1.020	1.014	1.009	1.004	0.999	0.994	0.989	0.986	0.984	0.979	0.975	0.972	0.971	0.969	0.968	0.966	0.965	0.966	0.966	0.966	0.968	0.969	0.971	0.972	0.975	0.978	0.981	0.985	0.989	0.992	0.998	1.002	1.006	1.011	1.018	1.024	1.030	1.035	1.041	1.048	1.054	1.060	1.066	1.074	1.080	1.088	1.094	1.100	1.108	1.114	1.121	1.126	1.134	1.141	1.148	1.155	1.161	1.168	1.174	1.180	1.188	1.192	1.199	1.205	1.210	1.216	1.222	1.228	1.232	1.238	1.244	1.248	1.252	1.256	1.261	1.265	1.269	1.272	1.276	1.279	1.281	1.285	1.286	1.288	1.290	1.290	1.291	1.291	1.290	1.290	1.289	1.288	1.285	1.282	1.279	1.275	1.271	1.266	1.261	1.256	1.250	1.242	1.235	1.228	1.219	1.210	1.199	1.190	1.179	1.169	1.158	1.146	1.134	1.121	1.108	1.094	1.081	1.066	1.052	1.038	1.022	1.009	0.992	0.978	0.964	0.948	0.932	0.918	0.902	0.888	0.872	0.858	0.844	0.830	0.815	0.801	0.788	0.775	0.762	0.751	0.739	0.726	0.715	0.705	0.695	0.685	0.676	0.668	0.659	0.650	0.644	0.636	0.631	0.625	0.621	0.615	0.612	0.608	0.605	0.602	0.601	0.599	0.598	0.598	0.596	0.596	0.596	0.598	0.598	0.600	0.602	0.604	0.606	0.608	0.611	0.615	0.616	0.620	0.625	0.628	0.631	0.635	0.639	0.642	0.646	0.650	0.654	0.659	0.664	0.666	0.670	0.675	0.679	0.682	0.686	0.690	0.694	0.698	0.701	0.704	0.708	0.710	0.714	0.718	0.720	0.724	0.726	0.730	0.734	0.738	0.740	0.744	0.749	0.752	0.756	0.760	0.765	0.770	0.775	0.780	0.785	0.791	0.798	0.804	0.811	0.818	0.826	0.835	0.844	0.854	0.864	0.874	0.885	0.898	0.910	0.924	0.938	0.951	0.966	0.981	0.999	1.015	1.032	1.051	1.071	1.090	1.110	1.130	1.152	1.172	1.195	1.218	1.241	1.265	1.289	1.314	1.339	1.364	1.390	1.415	1.440	1.468	1.492	1.519	1.545	1.572	1.599	1.624	1.650	1.676	1.702	1.728	1.752	1.778	1.802	1.826	1.849	1.874	1.896	1.918	1.939	1.960	1.981	2.000	2.019	2.036	2.055	2.070	2.086	2.101	2.116	2.129	2.142	2.154	2.165	2.174	2.184	2.191	2.199	2.205	2.211	2.215	2.220	2.222	2.225	2.226	2.228	2.228	2.228	2.225	2.224	2.221	2.219	2.214	2.211	2.206	2.201	2.196	2.191	2.185	2.179	2.172	2.165	2.159	2.151	2.145	2.138	2.131	2.124	2.118	2.110	2.102	2.096	2.089	2.084	2.078	2.071	2.066	2.061	2.055	2.051	2.046	2.044	2.039	2.036	2.031	2.029	2.026	2.024	2.021	2.020	2.018	2.015	2.014	2.013	2.010	2.009	2.007	2.006	2.005	2.004	2.002	2.002	2.000	1.999	1.996	1.994	1.992	1.989	1.986	1.984	1.980	1.976	1.971	1.966	1.960	1.954	1.948	1.941	1.932	1.925	1.916	1.906	1.898	1.886	1.876	1.865	1.852	1.840	1.828	1.812	1.800	1.785	1.770	1.755	1.739	1.722	1.706	1.690	1.672	1.656	1.638	1.619	1.602	1.584	1.565	1.548	1.529	1.511	1.492	1.475	1.458	1.439	1.421	1.404	1.389	1.371	1.354	1.338	1.322	1.308	1.294	1.279	1.265	1.251	1.239	1.226	1.212	1.201	1.190	1.179	1.168	1.159	1.149	1.140	1.131	1.122	1.116	1.108	1.101	1.095	1.089	1.082	1.076	1.071	1.066	1.060	1.055	1.051	1.046	1.042	1.038	1.034	1.028	1.024	1.019	1.014	1.009	1.004	1.000	0.994	0.989	0.984	0.979	0.972	0.966	0.961	0.954	0.948	0.941	0.935	0.929	0.921	0.914	0.906	0.899	0.891	0.884	0.876	0.869	0.860	0.851	0.844	0.835	0.826	0.819	0.811	0.802	0.794	0.785	0.779	0.770	0.762	0.755	0.746	0.739	0.730	0.724	0.716	0.708	0.701	0.694	0.686	0.679	0.671	0.665	0.658	0.650	0.642	0.635	0.628	0.620	0.611	0.604	0.595	0.586	0.579	0.569	0.561	0.552	0.542	0.534	0.522	0.514	0.502	0.492	0.481	0.470	0.459	0.446	0.435	0.421	0.409	0.396	0.384	0.370	0.358	0.344	0.330	0.315	0.301	0.288	0.274	0.260	0.245	0.231	0.218	0.204	0.190	0.176	0.164	0.151	0.138	0.126	0.114	0.104	0.094	0.082	0.072	0.064	0.054	0.046	0.039	0.032	0.026	0.021	0.016	0.012	0.010	0.008	0.006	0.006	0.006	0.008	0.010	0.011	0.016	0.020	0.024	0.030	0.036	0.044	0.050	0.059	0.069	0.078	0.088	0.099	0.110	0.120	0.132	0.145	0.158	0.170	0.185	0.198	0.211	0.225	0.239	0.254	0.268	0.282	0.296	100.000	5.000	2.000	1.000	6.000	0.000	0.000	0.000	0.000	0.000	0.000	0.000	0.000	0.000	0.000	0.000	0.000	0.000	1.362	1.398	1.434	1.469	1.505	1.541	1.576	1.614	1.650	1.685	1.722	1.758	1.795	1.831	1.866	1.902	1.939	1.974	2.009	2.042	2.079	2.112	2.146	2.180	2.212	2.245	2.278	2.310	2.341	2.372	2.404	2.432	2.462	2.491	2.519	2.546	2.574	2.600	2.626	2.650	2.674	2.698	2.720	2.741	2.761	2.781	2.801	2.819	2.836	2.851	2.868	2.881	2.892	2.905	2.915	2.925	2.934	2.941	2.946	2.951	2.955	2.958	2.959	2.958	2.956	2.954	2.950	2.945	2.939	2.930	2.921	2.910	2.898	2.884	2.870	2.854	2.838	2.820	2.800	2.780	2.758	2.735	2.710	2.686	2.660	2.632	2.604	2.575	2.545	2.515	2.484	2.451	2.418	2.385	2.351	2.318	2.282	2.248	2.210	2.175	2.139	2.102	2.066	2.029	1.994	1.956	1.921	1.884	1.849	1.812	1.778	1.742	1.708	1.672	1.639	1.605	1.571	1.540	1.508	1.475	1.445	1.415	1.385	1.356	1.328	1.300	1.272	1.246	1.219	1.194	1.170	1.145	1.122	1.100	1.078	1.055	1.034	1.014	0.992	0.972	0.954	0.934	0.915	0.898	0.880	0.862	0.844	0.826	0.810	0.794	0.776	0.761	0.744	0.729	0.712	0.695	0.679	0.664	0.648	0.631	0.614	0.598	0.581	0.565	0.546	0.530	0.512	0.495	0.478	0.459	0.441	0.422	0.404	0.385	0.365	0.346	0.326	0.306	0.285	0.265	0.244	0.222	0.200	0.179	0.156	0.134	0.112	0.089	0.066	0.042	0.020	-0.004	-0.028	-0.051	-0.075	-0.099	-0.124	-0.146	-0.170	-0.195	-0.219	-0.242	-0.266	-0.290	-0.314	-0.338	-0.360	-0.384	-0.405	-0.428	-0.449	-0.471	-0.492	-0.512	-0.532	-0.551	-0.571	-0.590	-0.608	-0.624	-0.640	-0.656	-0.671	-0.686	-0.700	-0.712	-0.724	-0.736	-0.746	-0.756	-0.765	-0.774	-0.781	-0.788	-0.794	-0.799	-0.802	-0.806	-0.809	-0.810	-0.812	-0.814	-0.812	-0.812	-0.811	-0.809	-0.808	-0.805	-0.802	-0.799	-0.794	-0.791	-0.786	-0.781	-0.778	-0.772	-0.769	-0.762	-0.759	-0.755	-0.750	-0.746	-0.742	-0.740	-0.738	-0.735	-0.732	-0.732	-0.731	-0.731	-0.732	-0.734	-0.736	-0.740	-0.744	-0.748	-0.754	-0.760	-0.768	-0.775	-0.785	-0.796	-0.808	-0.820	-0.834	-0.849	-0.864	-0.880	-0.898	-0.916	-0.936	-0.956	-0.978	-0.999	-1.022	-1.046	-1.071	-1.096	-1.122	-1.149	-1.176	-1.205	-1.231	-1.261	-1.290	-1.319	-1.350	-1.379	-1.410	-1.440	-1.469	-1.500	-1.529	-1.559	-1.589	-1.618	-1.646	-1.674	-1.701	-1.729	-1.755	-1.781	-1.806	-1.829	-1.851	-1.874	-1.895	-1.915	-1.932	-1.949	-1.965	-1.980	-1.994	-2.005	-2.015	-2.024	-2.031	-2.038	-2.041	-2.045	-2.045	-2.044	-2.042	-2.039	-2.033	-2.026	-2.019	-2.009	-1.996	-1.984	-1.969	-1.954	-1.936	-1.918	-1.898	-1.876	-1.854	-1.830	-1.805	-1.780	-1.752	-1.726	-1.698	-1.670	-1.640	-1.610	-1.579	-1.549	-1.518	-1.486	-1.455	-1.422	-1.390	-1.360	-1.329	-1.296	-1.266	-1.235	-1.205	-1.176	-1.146	-1.119	-1.090	-1.064	-1.038	-1.012	-0.988	-0.964	-0.940	-0.918	-0.898	-0.876	-0.858	-0.840	-0.821	-0.805	-0.791	-0.776	-0.762	-0.750	-0.738	-0.728	-0.718	-0.708	-0.699	-0.691	-0.684	-0.678	-0.671	-0.666	-0.661	-0.656	-0.652	-0.649	-0.645	-0.641	-0.639	-0.636	-0.631	-0.629	-0.626	-0.624	-0.620	-0.616	-0.612	-0.610	-0.605	-0.601	-0.598	-0.591	-0.586	-0.580	-0.574	-0.568	-0.561	-0.554	-0.545	-0.538	-0.528	-0.518	-0.507	-0.498	-0.488	-0.475	-0.462	-0.450	-0.438	-0.425	-0.411	-0.396	-0.382	-0.368	-0.352	-0.338	-0.321	-0.305	-0.290	-0.274	-0.258	-0.241	-0.225	-0.209	-0.194	-0.176	-0.161	-0.146	-0.130	-0.115	-0.100	-0.086	-0.072	-0.058	-0.044	-0.031	-0.019	-0.008	0.004	0.014	0.024	0.034	0.042	0.050	0.056	0.064	0.070	0.074	0.078	0.081	0.084	0.086	0.086	0.086	0.086	0.085	0.082	0.079	0.075	0.071	0.066	0.060	0.052	0.045	0.038	0.029	0.020	0.010	0.001	-0.011	-0.021	-0.032	-0.045	-0.056	-0.068	-0.080	-0.092	-0.104	-0.118	-0.129	-0.142	-0.154	-0.166	-0.178	-0.190	-0.201	-0.212	-0.225	-0.235	-0.245	-0.255	-0.264	-0.272	-0.280	-0.289	-0.296	-0.302	-0.309	-0.314	-0.319	-0.322	-0.328	-0.330	-0.332	-0.334	-0.336	-0.336	-0.336	-0.335	-0.335	-0.332	-0.330	-0.328	-0.324	-0.320	-0.316	-0.312	-0.308	-0.302	-0.296	-0.292	-0.285	-0.279	-0.274	-0.268	-0.261	-0.255	-0.249	-0.242	-0.238	-0.230	-0.225	-0.219	-0.214	-0.209	-0.204	-0.199	-0.195	-0.191	-0.186	-0.184	-0.181	-0.180	-0.178	-0.175	-0.175	-0.175	-0.175	-0.176	-0.178	-0.180	-0.181	-0.185	-0.188	-0.192	-0.196	-0.202	-0.208	-0.215	-0.220	-0.229	-0.236	-0.244	-0.252	-0.261	-0.271	-0.280	-0.291	-0.301	-0.312	-0.322	-0.334	-0.345	-0.356	-0.369	-0.380	-0.392	-0.404	-0.415	-0.428	-0.438	-0.450	-0.461	-0.472	-0.484	-0.494	-0.505	-0.515	-0.524	-0.534	-0.542	-0.551	-0.559	-0.566	-0.574	-0.580	-0.585	-0.591	-0.596	-0.600	-0.602	-0.606	-0.608	-0.610	-0.610	-0.609	-0.609	-0.608	-0.605	-0.602	-0.599	-0.595	-0.590	-0.584	-0.579	-0.571	-0.562	-0.556	-0.548	-0.538	-0.528	-0.519	-0.507	-0.496	-0.484	-0.472	-0.460	-0.448	-0.435	-0.422	-0.408	-0.395	-0.380	-0.365	-0.352	-0.338	-0.322	-0.308	-0.292	-0.278	-0.262	-0.248	-0.232	-0.218	-0.202	-0.189	-0.174	-0.160	-0.145	-0.131	-0.118	-0.104	-0.090	-0.078	-0.064	-0.051	-0.039	-0.026	-0.014	-0.002	0.009	0.020	0.030	0.041	0.051	0.061	0.071	0.080	0.089	0.098	0.106	0.114	0.121	0.129	0.134	0.141	0.146	0.154	0.159	0.164	0.168	0.172	0.178	0.180	0.184	0.188	0.189	0.192	0.195	0.196	0.198	0.200	0.201	0.200	0.201	0.201	0.201	0.202	0.202	0.201	0.201	0.199	0.199	0.198	0.196	0.195	0.192	0.191	0.190	0.188	0.186	0.184	0.181	0.180	0.178	0.175	0.172	0.171	0.169	0.168	0.165	0.164	0.162	0.160	0.159	0.158	0.156	0.155	0.154	0.152	0.151	0.150	0.150	0.149	0.149	0.149	0.149	0.150	0.150	0.150	0.150	0.151	0.152	0.154	0.156	0.159	0.160	0.162	0.165	0.168	0.171	0.175	0.179	0.182	0.186	0.190	0.195	0.200	0.205	0.211	0.216	0.221	0.228	0.234	0.240	0.248	0.252	0.260	0.268	0.275	0.282	0.290	0.298	0.305	0.314	0.321	0.330	0.338	0.346	0.354	0.362	0.370	0.378	0.386	0.394	0.401	0.409	0.418	0.424	0.431	0.438	0.445	0.451	0.459	0.464	0.470	0.476	0.481	0.486	0.492	0.496	0.501	0.505	0.509	0.514	0.516	0.520	0.522	0.526	0.529	0.531	0.534	0.535	0.539	0.540	0.542	0.542	0.545	0.548	0.549	0.551	0.552	0.555	0.558	0.559	0.561	0.564	0.566	0.569	0.571	0.575	0.579	0.582	0.586	0.590	0.595	0.601	0.606	0.611	0.618	0.624	0.630	0.638	0.645	0.652	0.659	0.668	0.675	0.685	0.692	0.701	0.710	0.720	0.728	0.736	0.746	0.756	0.764	0.774	0.781	0.790	0.799	0.808	0.815	0.822	0.830	0.835	0.842	0.849	0.854	0.859	0.862	0.866	0.870	0.872	0.874	0.875	0.876	0.875	0.875	0.874	0.872	0.870	0.865	0.861	0.856	0.851	0.845	0.838	0.830	0.822	0.812	0.804	0.794	0.782	0.772	0.761	0.749	0.736	0.724	0.711	0.698	0.684	0.670	0.656	0.641	0.628	0.612	0.599	0.582	0.569	0.555	0.540	0.525	0.510	0.496	0.482	0.468	0.454	0.440	0.426	0.414	0.400	0.388	0.375	0.362	0.351	0.340	0.329	0.318	0.308	0.298	0.286	0.276	0.268	0.259	0.250	0.242	0.234	0.226	0.218	0.210	0.202	0.196	0.189	0.182	0.176	0.170	0.164	0.158	0.152	0.146	0.141	0.135	0.130	0.124	0.119	0.114	0.109	0.102	0.098	0.092	0.088	0.081	0.076	0.071	0.066	0.061	0.056	0.050	0.045	0.040	0.035	0.030	0.025	0.019	0.014	0.008	0.004	-0.002	-0.008	-0.012	-0.016	-0.022	-0.028	-0.031	-0.038	-0.041	-0.046	-0.050	-0.055	-0.059	-0.064	-0.068	-0.071	-0.075	-0.079	-0.082	-0.085	-0.088	-0.090	-0.092	-0.096	-0.099	-0.100	-0.101	-0.104	-0.106	-0.106	-0.108	-0.108	-0.110	-0.109	-0.109	-0.110	-0.110	-0.109	-0.108	-0.108	-0.106	-0.104	-0.102	-0.101	-0.098	-0.096	-0.094	-0.090	-0.088	-0.084	-0.080	-0.076	-0.071	-0.068	-0.062	-0.058	-0.052	-0.046	-0.041	-0.034	-0.028	-0.021	-0.014	-0.008	0.000	0.008	0.016	0.025	0.034	0.041	0.051	0.060	0.070	0.079	0.089	0.098	0.109	0.118	0.129	0.140	0.150	0.161	0.171	0.182	0.194	0.204	0.216	0.226	0.238	0.249	0.260	0.271	0.281	0.292	0.304	0.314	0.324	0.334	0.345	0.355	0.364	0.372	0.382	0.391	0.401	0.409	0.419	0.426	0.434	0.441	0.449	0.455	0.462	0.469	0.475	0.481	0.486	0.492	0.496	0.502	0.506	0.510	0.515	0.519	0.522	0.525	0.529	0.531	0.534	0.538	0.540	0.542	0.545	0.548	0.549	0.551	0.554	0.555	0.556	0.558	0.560	0.562	0.564	0.565	0.568	0.570	0.571	0.574	0.576	0.579	0.581	0.584	0.586	0.590	0.592	0.596	0.599	0.604	0.606	0.610	0.615	0.620	0.625	0.630	0.635	0.641	0.646	0.652	0.660	0.666	0.674	0.681	0.689	0.696	0.705	0.714	0.722	0.731	0.741	0.751	0.760	0.771	0.782	0.792	0.804	0.815	0.826	0.839	0.850	0.862	0.875	0.888	0.900	0.912	0.925	0.939	0.951	0.964	0.976	0.989	1.001	1.015	1.026	1.039	1.051	1.062	1.074	1.085	1.095	1.106	1.116	1.126	1.135	1.144	1.152	1.161	1.168	1.174	1.180	1.188	1.191	1.196	1.199	1.202	1.205	1.206	1.208	1.208	1.208	1.208	1.205	1.204	1.201	1.199	1.194	1.190	1.185	1.179	1.172	1.168	1.160	1.151	1.144	1.136	1.129	1.119	1.110	1.101	1.090	1.081	1.071	1.062	1.052	1.041	1.032	1.022	1.012	1.004	0.995	0.986	0.978	0.969	0.961	0.954	0.946	0.940	0.934	0.928	0.921	0.918	0.914	0.910	0.906	0.902	0.901	0.899	0.898	0.898	0.898	0.898	0.899	0.901	0.902	0.904	0.908	0.911	0.915	0.919	0.924	0.929	0.934	0.938	0.944	0.951	0.956	0.962	0.969	0.975	0.982	0.989	0.995	1.001	1.009	1.015	1.020	1.026	1.032	1.038	1.044	1.049	1.054	1.059	1.062	1.066	1.070	1.072	1.076	1.078	1.080	1.081	1.082	1.082	1.082	1.082	1.081	1.080	1.079	1.075	1.074	1.071	1.066	1.062	1.059	1.052	1.048	1.042	1.036	1.030	1.022	1.015	1.008	1.000	0.992	0.985	0.975	0.966	0.959	0.950	0.940	0.931	0.921	0.912	0.902	0.894	0.884	0.875	0.865	0.856	0.846	0.838	0.829	0.820	0.811	0.802	0.795	0.786	0.780	0.772	0.765	0.759	0.751	0.746	0.740	0.735	0.729	0.724	0.720	0.716	0.711	0.708	0.704	0.701	0.700	0.698	0.695	0.694	0.692	0.691	0.691	0.690	0.690	0.689	0.690	0.690	0.690	0.690	0.691	0.691	0.691	0.692	0.694	0.694	0.695	0.694	0.694	0.695	0.694	0.694	0.694	0.692	0.692	0.690	0.689	0.686	0.684	0.681	0.678	0.675	0.671	0.668	0.664	0.658	0.652	0.648	0.641	0.635	0.629	0.621	0.614	0.608	0.600	0.591	0.582	0.575	0.566	0.559	0.550	0.541	0.532	0.524	0.516	0.507	0.499	0.490	0.481	0.475	0.466	0.460	0.452	0.445	0.439	0.434	0.429	0.424	0.419	0.414	0.411	0.408	0.406	0.404	0.402	0.401	0.400	0.400	0.401	0.401	0.404	0.405	0.408	0.410	0.415	0.418	0.422	0.426	0.431	0.436	0.441	0.448	0.454	0.459	0.466	0.472	0.479	0.485	0.492	0.499	0.505	0.512	0.519	0.525	0.531	0.538	0.544	0.549	0.555	0.560	0.565	0.570	0.574	0.578	0.582	0.585	0.589	0.590	0.592	0.594	0.595	0.596	0.596	0.595	0.595	0.594	0.592	0.590	0.588	0.584	0.580	0.576	0.572	0.568	0.561	0.556	0.550	0.542	0.536	0.528	0.520	0.511	0.502	0.492	0.482	0.472	0.461	0.451	0.439	0.428	0.414	0.402	0.390	0.375	0.362	0.348	0.334	0.320	0.305	0.290	0.275	0.259	0.244	0.229	0.212	0.198	0.181	0.166	0.150	0.134	0.118	0.104	0.088	0.072	0.056	0.042	0.028	0.014	-0.001	-0.015	-0.028	-0.041	-0.052	-0.065	-0.076	-0.088	-0.098	-0.106	-0.116	-0.124	-0.132	-0.139	-0.145	-0.151	-0.156	-0.161	-0.165	-0.166	-0.170	-0.170	-0.171	-0.171	-0.171	-0.169	-0.166	-0.165	-0.161	-0.156	-0.152	-0.146	-0.140	-0.134	-0.126	-0.119	-0.111	-0.102	-0.094	-0.084	-0.074	-0.064	-0.052	-0.044	-0.031	-0.021	-0.010	0.002	0.014	0.024	0.036	0.048	0.059	0.071	0.081	0.092	0.104	0.114	0.124	0.135	0.145	0.154	0.162	0.172	0.181	0.190	0.198	0.205	0.212	0.220	0.226	0.232	0.239	0.244	0.249	0.254	0.258	0.262	0.266	0.269	0.272	0.276	0.278	0.280	0.282	0.285	0.286	0.288	0.290	0.290	0.292	0.294	0.295	0.296	0.299	0.300	0.302	0.304	0.306	0.308	0.311	0.315	0.318	0.321	0.326	0.330	0.335	0.341	0.348	0.354	0.361	0.369	0.376	0.386	0.396	0.405	0.416	0.428	0.440	0.452	0.465	0.480	0.494	0.509	0.525	0.541	0.558	0.574	0.592	0.611	0.630	0.649	0.669	0.688	0.708	0.728	0.749	0.769	0.790	0.811	0.832	0.852	0.875	0.895	0.916	0.938	0.958	0.978	0.998	1.018	1.038	1.056	1.075	1.094	1.110	1.126	1.144	1.160	1.175	1.189	1.204	1.216	1.229	1.241	1.252	1.261	1.271	1.280	1.288	1.295	1.300	1.306	1.311	1.316	1.320	1.322	1.324	1.325	1.325	1.326	1.325	1.324	1.322	1.320	1.318	1.315	1.311	1.308	1.304	1.300	1.294	1.289	1.284	1.279	1.274	1.266	1.261	1.255	1.250	1.244	1.239	1.232	1.228	1.221	1.216	1.211	1.205	1.200	1.195	1.190	1.186	1.182	1.178	1.174	1.171	1.166	1.164	1.161	1.159	1.156	1.154	1.152	1.150	1.149	1.148	1.146	1.145	1.144	1.144	1.142	1.142	1.142	1.141	1.141	1.141	1.140	1.139	1.140	1.139	1.139	1.138	1.136	1.136	1.135	1.134	1.132	1.130	1.129	1.126	1.124	1.120	1.119	1.115	1.111	1.108	1.102	1.098	1.094	1.089	1.082	1.076	1.071	1.064	1.058	1.050	1.041	1.034	1.025	1.016	1.008	0.998	0.988	0.978	0.968	0.958	0.946	0.935	0.924	0.912	0.901	0.889	0.878	0.865	0.852	0.840	0.829	0.816	0.802	0.791	0.779	0.766	0.754	0.742	0.730	0.718	0.706	0.695	0.682	0.672	0.660	0.650	0.639	0.630	0.619	0.610	0.600	0.590	0.581	0.574	0.565	0.556	0.549	0.541	0.534	0.526	0.520	0.512	0.507	0.500	0.495	0.489	0.484	0.480	0.474	0.469	0.465	0.460	0.455	0.451	0.446	0.442	0.438	0.435	0.431	0.426	0.424	0.419	0.415	0.411	0.408	0.404	0.400	0.396	0.392	0.389	0.385	0.381	0.378	0.374	0.370	0.368	0.364	0.360	0.356	0.352	0.350	0.348	0.344	0.340	0.338	0.335	0.332	0.330	0.328	0.324	0.322	0.320	0.319	0.316	0.315	0.314	0.312	0.310	0.309	0.308	0.306	0.305	0.305	0.302	0.302	0.300	0.300	0.299	0.298	0.296	0.294	0.292	0.290	0.289	0.286	0.282	0.280	0.276	0.272	0.269	0.264	0.259	0.254	0.248	0.242	0.236	0.229	0.221	0.214	0.205	0.196	0.186	0.176	0.166	0.155	0.145	0.132	0.121	0.109	0.096	0.084	0.070	0.058	0.042	0.030	0.015	0.001	-0.012	-0.026	-0.041	-0.055	-0.069	-0.081	-0.095	-0.109	-0.121	-0.132	-0.145	-0.158	-0.169	-0.179	-0.189	-0.199	-0.208	-0.215	-0.224	-0.231	-0.238	-0.244	-0.248	-0.254	-0.256	-0.260	-0.262	-0.264	-0.264	-0.264	-0.264	-0.261	-0.259	-0.256	-0.254	-0.249	-0.244	-0.239	-0.234	-0.226	-0.219	-0.212	-0.205	-0.195	-0.186	-0.178	-0.166	-0.158	-0.146	-0.136	-0.125	-0.112	-0.102	-0.090	-0.078	-0.066	-0.054	-0.041	-0.029	-0.016	-0.004	0.010	0.022	0.035	0.049	0.061	0.075	0.086	0.100	0.111	0.125	0.138	0.150	0.161	0.174	0.186	0.199	0.210	0.221	0.232	0.245	0.255	0.266	0.278	0.288	0.298	0.308	0.318	0.328	0.336	0.346	0.354	0.362	0.371	0.378	0.385	0.392	0.400	0.405	0.411	0.418	0.424	0.428	0.432	0.439	0.442	0.446	0.450	0.454	0.456	0.459	0.461	0.464	0.466	0.469	0.470	0.471	0.472	0.475	0.475	0.476	0.479	0.480	0.480	0.482	0.482	0.485	0.488	0.489	0.491	0.492	0.495	0.496	0.500	0.502	0.506	0.510	0.514	0.516	0.521	0.526	0.531	0.536	0.541	0.548	0.552	0.559	0.566	0.574	0.580	0.588	0.594	0.601	0.609	0.616	0.624	0.631	0.639	0.646	0.654	0.661	0.668	0.675	0.681	0.688	0.694	0.699	0.705	0.709	0.714	0.718	0.721	0.724	0.726	0.729	0.729	0.730	0.730	0.729	0.729	0.725	0.724	0.720	0.716	0.711	0.706	0.701	0.694	0.688	0.679	0.671	0.661	0.652	0.642	0.631	0.620	0.610	0.598	0.585	0.574	0.560	0.548	0.534	0.521	0.507	0.495	0.481	0.468	0.454	0.441	0.428	0.414	0.400	0.388	0.375	0.362	0.351	0.339	0.328	0.316	0.305	0.295	0.285	0.276	0.268	0.259	0.251	0.245	0.238	0.231	0.226	0.222	0.219	0.215	0.211	0.209	0.209	0.206	0.206	0.206	0.208	0.209	0.210	0.212	0.216	0.220	0.224	0.228	0.234	0.239	0.245	0.252	0.259	0.266	0.274	0.282	0.291	0.300	0.309	0.318	0.326	0.338	0.346	0.356	0.368	0.378	0.388	0.398	0.409	0.420	0.430	0.439	0.450	0.461	0.470	0.481	0.491	0.500	0.509	0.519	0.528	0.536	0.544	0.552	0.561	0.569	0.575	0.582	0.589	0.595	0.601	0.606	0.611	0.615	0.620	0.624	0.628	0.631	0.635	0.638	0.640	0.642	0.644	0.646	0.648	0.649	0.649	0.649	0.651	0.651	0.651	0.651	0.650	0.651	0.650	0.649	0.650	0.649	0.649	0.648	0.646	0.646	0.646	0.646	0.645	0.645	0.645	0.645	0.645	0.645	0.645	0.645	0.645	0.645	0.646	0.648	0.649	0.649	0.650	0.651	0.651	0.654	0.654	0.655	0.656	0.659	0.659	0.661	0.662	0.662	0.665	0.666	0.668	0.668	0.670	0.671	0.671	0.671	0.672	0.672	0.674	0.672	0.674	0.672	0.672	0.672	0.671	0.670	0.669	0.668	0.666	0.664	0.662	0.660	0.659	0.655	0.652	0.650	0.646	0.644	0.640	0.636	0.632	0.629	0.624	0.620	0.615	0.611	0.608	0.602	0.598	0.592	0.588	0.584	0.579	0.575	0.569	0.565	0.559	0.555	0.550	0.546	0.541	0.536	0.532	0.528	0.524	0.519	0.515	0.511	0.507	0.504	0.499	0.496	0.491	0.488	0.485	0.480	0.478	0.472	0.469	0.465	0.461	0.458	0.454	0.450	0.446	0.441	0.438	0.432	0.428	0.424	0.418	0.412	0.406	0.401	0.395	0.390	0.382	0.376	0.369	0.361	0.354	0.345	0.336	0.328	0.318	0.309	0.299	0.288	0.278	0.266	0.254	0.242	0.230	0.218	0.204	0.192	0.179	0.164	0.150	0.135	0.120	0.106	0.090	0.075	0.059	0.044	0.028	0.012	-0.005	-0.020	-0.036	-0.052	-0.069	-0.085	-0.101	-0.118	-0.132	-0.148	-0.164	-0.178	-0.192	-0.206	-0.221	-0.235	-0.249	-0.262	-0.275	-0.288	-0.299	-0.310	-0.320	-0.330	-0.341	-0.350	-0.359	-0.368	-0.374	-0.382	-0.388	-0.394	-0.399	-0.404	-0.408	-0.411	-0.415	-0.416	-0.419	-0.420	-0.421	-0.420	-0.420	-0.419	-0.418	-0.415	-0.412	-0.409	-0.405	-0.401	-0.396	-0.390	-0.385	-0.380	-0.372	-0.366	-0.358	-0.350	-0.342	-0.334	-0.326	-0.316	-0.306	-0.298	-0.286	-0.275	-0.265	-0.254	-0.242	-0.231	-0.219	-0.205	-0.194	-0.180	-0.166	-0.152	-0.139	-0.124	-0.111	-0.096	-0.081	-0.066	-0.051	-0.035	-0.019	-0.004	0.014	0.031	0.048	0.064	0.081	0.099	0.116	0.134	0.152	0.170	0.189	0.208	0.226	0.244	0.262	0.282	0.301	0.321	0.341	0.360	0.381	0.400	0.420	0.441	0.461	0.482	0.502	0.524	0.546	0.566	0.589	0.610	0.632	0.654	0.676	0.699	0.721	0.744	0.766	0.790	0.814	0.839	0.862	0.886	0.911	0.938	0.961	0.989	1.015	1.041	1.069	1.096	1.124	1.151	1.180	1.209	1.238	1.269	1.299	1.330	1.361	1.392	1.425	1.458	1.491	1.524	1.559	1.592	1.628	1.664	1.699	1.735	1.771	1.809	1.848	1.884	1.924	1.961	2.000	2.040	2.080	2.120	2.160	2.200	2.241	2.282	2.322	2.365	2.406	2.449	2.490	2.532	2.574	2.615	2.658	2.700	2.741	2.784	2.826	2.868	2.909	2.951	2.992	3.034	3.074	3.115	3.155	3.195	3.235	3.275	3.314	3.351	3.390	3.428	3.464	3.500	3.536	3.571	3.606	3.640	3.674	3.706	3.738	3.769	3.799	3.829	3.858	3.885	3.912	3.939	3.964	3.988	4.011	4.034	4.056	4.076	4.096	4.114	4.131	4.149	4.165	4.180	4.192	4.205	4.218	4.229	4.239	4.248	4.255	4.262	4.270	4.274	4.280	4.284	4.285	4.288	4.289	4.289	4.289	4.286	4.284	4.281	4.276	4.272	4.266	4.261	4.255	4.246	4.239	4.230	4.220	4.211	4.200	4.189	4.176	4.164	4.151	4.138	4.124	4.109	4.094	4.079	4.061	4.045	4.029	4.011	3.992	3.974	3.955	3.935	3.916	3.895	3.875	3.854	3.831	3.809	3.786	3.764	3.740	3.716	3.692	3.669	3.642	3.619	3.592	3.566	3.540	3.512	3.486	3.459	3.431	3.404	3.375	3.346	3.319	3.290	3.259	3.230	3.200	3.170	3.140	3.110	3.079	3.048	3.016	2.985	2.954	2.922	2.890	2.859	2.826	2.796	2.764	2.730	2.699	2.666	2.634	2.602	2.570	2.538	2.505	2.472	2.440	2.406	2.375	2.342	2.310	2.276	2.244	2.211	2.180	2.146	2.114	2.081	2.049	2.015	1.982	1.950	1.918	1.884	1.850	1.816	1.784	1.750	1.716	1.682	1.646	1.612	1.578	1.542	1.508	1.471	1.435	1.400	1.364	1.328	1.290	1.252	1.215	1.178	1.139	1.100	1.061	1.021	0.982	0.941	0.901	0.860	0.820	0.778	0.736	0.694	0.651	0.608	0.565	0.521	0.479	0.434	0.391	0.345	0.301	0.258	0.212	0.168	0.122	0.076	0.031	-0.015	-0.060	-0.106	-0.151	-0.196	-0.241	-0.288	-0.332	-0.378	-0.422	-0.468	-0.511	-0.556	-0.600	-0.644	-0.689	-0.731	-0.774	-0.818	-0.860	-0.901	-0.944	-0.985	-1.026	-1.066	-1.108	-1.148	-1.188	-1.226	-1.265	-1.304	-1.342	-1.380	-1.418	-1.454	-1.490	-1.526	-1.561	-1.596	-1.631	-1.665	-1.699	-1.732	-1.764	-1.798	-1.829	-1.860	-1.891	-1.921	-1.951	-1.980	-2.009	-2.038	-2.065	-2.092	-2.120	-2.146	-2.171	-2.195	-2.220	-2.244	-2.268	-2.290	-2.311	-2.332	-2.354	-2.374	-2.392	-2.411	-2.429	-2.446	-2.464	-2.480	-2.495	-2.509	-2.524	-2.538	-2.550	-2.562	-2.574	-2.585	-2.596	-2.605	-2.615	-2.622	-2.631	-2.639	-2.645	-2.651	-2.656	-2.662	-2.666	-2.670	-2.674	-2.676	-2.680	-2.681	-2.682	-2.682	-2.682	-2.682	-2.681	-2.680	-2.679	-2.675	-2.672	-2.669	-2.664	-2.660	-2.655	-2.649	-2.642	-2.635	-2.628	-2.620	-2.611	-2.602	-2.592	-2.581	-2.571	-2.559	-2.546	-2.532	-2.519	-2.504	-2.489	-2.471	-2.456	-2.438	-2.420	-2.401	-2.381	-2.360	-2.339	-2.316	-2.294	-2.270	-2.245	-2.220	-2.194	-2.166	-2.140	-2.111	-2.082	-2.051	-2.022	-1.990	-1.959	-1.926	-1.892	-1.859	-1.825	-1.790	-1.755	-1.718	-1.681	-1.645	-1.608	-1.569	-1.531	-1.494	-1.454	-1.415	-1.376	-1.336	-1.298	-1.258	-1.219	-1.178	-1.139	-1.099	-1.059	-1.020	-0.981	-0.941	-0.902	-0.865	-0.826	-0.789	-0.751	-0.714	-0.676	-0.640	-0.605	-0.569	-0.534	-0.499	-0.465	-0.432	-0.400	-0.368	-0.336	-0.305	-0.275	-0.246	-0.216	-0.189	-0.160	-0.134	-0.106	-0.080	-0.054	-0.029	-0.004	0.020	0.045	0.069	0.091	0.115	0.138	0.160	0.181	0.204	0.225	0.246	0.269	0.290	0.310	0.332	0.354	0.375	0.396	0.418	0.439	0.461	0.484	0.506	0.529	0.551	0.575	0.600	0.624	0.648	0.672	0.698	0.724	0.750	0.776	0.804	0.830	0.859	0.888	0.916	0.946	0.975	1.005	1.036	1.068	1.099	1.131	1.162	1.195	1.229	1.262	1.296	1.330	1.365	1.400	1.434	1.469	1.505	1.540	1.576	1.614	1.649	1.685	1.721	1.759	1.795	1.831	1.868	1.904	1.941	1.978	2.014	2.050	2.085	2.120	2.156	2.191	2.228	2.261	2.296	2.330	2.364	2.398	2.430	2.462	2.494	2.526	2.558	2.589	2.618	2.646	2.675	2.702	2.730	2.756	2.781	2.806	2.830	2.852	2.875	2.895	2.915	2.935	2.951	2.969	2.984	2.999	3.011	3.024	3.034	3.044	3.052	3.059	3.065	3.069	3.071	3.074	3.074	3.072	3.069	3.065	3.059	3.052	3.044	3.034	3.024	3.010	2.998	2.981	2.964	2.948	2.928	2.908	2.885	2.862	2.838	2.812	2.786	2.759	2.730	2.701	2.671	2.640	2.608	2.575	2.542	2.509	2.474	2.439	2.404	2.369	2.331	2.295	2.258	2.222	2.185	2.149	2.111	2.074	2.036	2.000	1.964	1.928	1.891	1.856	1.821	1.786	1.751	1.718	1.685	1.652	1.620	1.588	1.556	1.526	1.496	1.466	1.438	1.410	1.382	1.356	1.330	1.305	1.280	1.255	1.231	1.209	1.185	1.164	1.141	1.120	1.100	1.080	1.060	1.040	1.021	1.002	0.984	0.966	0.949	0.929	0.912	0.895	0.878	0.860	0.842	0.826	0.808	0.791	0.775	0.758	0.740	0.724	0.706	0.688	0.670	0.652	0.635	0.616	0.599	0.580	0.561	0.542	0.524	0.504	0.485	0.465	0.444	0.425	0.404	0.382	0.362	0.341	0.320	0.299	0.276	0.254	0.231	0.209	0.186	0.164	0.140	0.118	0.092	0.070	0.045	0.022	-0.002	-0.026	-0.051	-0.075	-0.099	-0.122	-0.148	-0.171	-0.196	-0.219	-0.244	-0.268	-0.291	-0.315	-0.339	-0.362	-0.385	-0.406	-0.429	-0.450	-0.472	-0.494	-0.514	-0.535	-0.554	-0.574	-0.591	-0.610	-0.628	-0.644	-0.660	-0.675	-0.690	-0.704	-0.718	-0.730	-0.742	-0.752	-0.762	-0.772	-0.781	-0.790	-0.798	-0.802	-0.810	-0.814	-0.819	-0.822	-0.825	-0.828	-0.829	-0.831	-0.831	-0.831	-0.830	-0.830	-0.829	-0.828	-0.825	-0.822	-0.821	-0.819	-0.815	-0.814	-0.811	-0.808	-0.806	-0.802	-0.801	-0.800	-0.798	-0.796	-0.796	-0.796	-0.798	-0.798	-0.799	-0.801	-0.804	-0.808	-0.812	-0.816	-0.821	-0.829	-0.838	-0.846	-0.855	-0.866	-0.878	-0.889	-0.902	-0.918	-0.932	-0.949	-0.965	-0.984	-1.002	-1.022	-1.042	-1.064	-1.088	-1.110	-1.134	-1.159	-1.184	-1.209	-1.236	-1.262	-1.291	-1.319	-1.348	-1.378	-1.406	-1.436	-1.466	-1.496	-1.525	-1.555	-1.585	-1.615	-1.644	-1.674	-1.702	-1.731	-1.760	-1.789	-1.815	-1.842	-1.868	-1.894	-1.918	-1.941	-1.964	-1.985	-2.006	-2.026	-2.044	-2.062	-2.079	-2.094	-2.108	-2.120	-2.130	-2.140	-2.148	-2.155	-2.160	-2.164	-2.166	-2.166	-2.165	-2.162	-2.159	-2.154	-2.146	-2.138	-2.128	-2.116	-2.105	-2.089	-2.074	-2.058	-2.039	-2.019	-1.999	-1.976	-1.954	-1.930	-1.905	-1.880	-1.852	-1.825	-1.798	-1.769	-1.739	-1.710	-1.680	-1.650	-1.619	-1.588	-1.556	-1.525	-1.495	-1.464	-1.434	-1.402	-1.372	-1.344	-1.315	-1.286	-1.258	-1.231	-1.204	-1.179	-1.152	-1.128	-1.104	-1.081	-1.060	-1.038	-1.018	-0.999	-0.980	-0.962	-0.946	-0.930	-0.916	-0.902	-0.889	-0.876	-0.865	-0.854	-0.844	-0.835	-0.826	-0.818	-0.810	-0.805	-0.799	-0.792	-0.788	-0.782	-0.778	-0.772	-0.769	-0.765	-0.761	-0.756	-0.752	-0.749	-0.745	-0.740	-0.736	-0.731	-0.726	-0.721	-0.718	-0.711	-0.705	-0.698	-0.691	-0.684	-0.676	-0.668	-0.659	-0.650	-0.641	-0.631	-0.620	-0.609	-0.598	-0.585	-0.572	-0.560	-0.546	-0.532	-0.518	-0.504	-0.489	-0.472	-0.458	-0.441	-0.425	-0.409	-0.392	-0.375	-0.359	-0.342	-0.325	-0.309	-0.291	-0.275	-0.259	-0.241	-0.225	-0.209	-0.192	-0.178	-0.161	-0.146	-0.132	-0.118	-0.104	-0.091	-0.079	-0.065	-0.054	-0.044	-0.032	-0.024	-0.014	-0.005	0.002	0.009	0.016	0.021	0.028	0.031	0.034	0.038	0.039	0.040	0.040	0.040	0.040	0.038	0.035	0.031	0.028	0.024	0.019	0.012	0.006	0.001	-0.006	-0.015	-0.022	-0.031	-0.040	-0.049	-0.059	-0.068	-0.078	-0.088	-0.098	-0.109	-0.119	-0.129	-0.138	-0.148	-0.158	-0.166	-0.176	-0.186	-0.194	-0.202	-0.210	-0.218	-0.224	-0.230	-0.236	-0.242	-0.249	-0.252	-0.256	-0.259	-0.262	-0.265	-0.265	-0.266	-0.266	-0.266	-0.264	-0.262	-0.260	-0.258	-0.254	-0.249	-0.245	-0.239	-0.234	-0.228	-0.221	-0.214	-0.206	-0.198	-0.190	-0.182	-0.174	-0.166	-0.156	-0.148	-0.139	-0.130	-0.120	-0.112	-0.104	-0.095	-0.088	-0.079	-0.070	-0.064	-0.056	-0.049	-0.044	-0.036	-0.031	-0.026	-0.022	-0.018	-0.014	-0.011	-0.009	-0.006	-0.006	-0.005	-0.005	-0.006	-0.008	-0.008	-0.011	-0.014	-0.018	-0.021	-0.025	-0.031	-0.036	-0.042	-0.050	-0.058	-0.065	-0.072	-0.081	-0.090	-0.099	-0.109	-0.118	-0.129	-0.139	-0.149	-0.160	-0.170	-0.181	-0.191	-0.202	-0.214	-0.224	-0.235	-0.246	-0.258	-0.268	-0.278	-0.289	-0.299	-0.308	-0.318	-0.326	-0.335	-0.344	-0.351	-0.359	-0.366	-0.374	-0.379	-0.386	-0.391	-0.395	-0.400	-0.404	-0.406	-0.410	-0.412	-0.414	-0.415	-0.415	-0.416	-0.415	-0.414	-0.412	-0.409	-0.408	-0.402	-0.399	-0.395	-0.390	-0.384	-0.378	-0.371	-0.364	-0.356	-0.349	-0.340	-0.331	-0.321	-0.312	-0.302	-0.290	-0.280	-0.269	-0.256	-0.245	-0.234	-0.220	-0.208	-0.194	-0.181	-0.168	-0.155	-0.141	-0.128	-0.114	-0.100	-0.086	-0.072	-0.059	-0.044	-0.031	-0.018	-0.004	0.010	0.022	0.036	0.048	0.060	0.072	0.085	0.098	0.109	0.120	0.130	0.141	0.151	0.160	0.170	0.179	0.188	0.195	0.202	0.210	0.216	0.224	0.229	0.235	0.240	0.244	0.248	0.251	0.255	0.256	0.259	0.260	0.261	0.261	0.264	0.262	0.262	0.261	0.260	0.259	0.258	0.254	0.252	0.249	0.246	0.244	0.240	0.236	0.232	0.228	0.224	0.219	0.215	0.210	0.206	0.201	0.196	0.191	0.188	0.181	0.178	0.174	0.169	0.164	0.160	0.158	0.154	0.150	0.145	0.141	0.139	0.136	0.134	0.131	0.129	0.126	0.125	0.122	0.121	0.120	0.120	0.119	0.118	0.119	0.119	0.119	0.120	0.121	0.122	0.125	0.126	0.129	0.131	0.134	0.138	0.141	0.145	0.149	0.152	0.158	0.162	0.168	0.174	0.179	0.184	0.190	0.196	0.202	0.209	0.218	0.224	0.231	0.240	0.246	0.255	0.262	0.271	0.279	0.288	0.296	0.306	0.314	0.322	0.332	0.341	0.350	0.359	0.369	0.378	0.386	0.395	0.404	0.414	0.422	0.430	0.439	0.448	0.455	0.464	0.472	0.479	0.486	0.495	0.502	0.509	0.516	0.522	0.530	0.535	0.541	0.549	0.554	0.560	0.565	0.571	0.576	0.580	0.585	0.590	0.595	0.600	0.604	0.609	0.612	0.618	0.622	0.626	0.631	0.635	0.640	0.645	0.649	0.654	0.659	0.664	0.670	0.675	0.680	0.686	0.692	0.699	0.706	0.712	0.719	0.728	0.735	0.744	0.751	0.760	0.768	0.776	0.786	0.796	0.805	0.815	0.824	0.834	0.845	0.854	0.864	0.875	0.885	0.895	0.905	0.914	0.924	0.932	0.942	0.952	0.960	0.969	0.978	0.984	0.991	0.998	1.004	1.009	1.015	1.019	1.022	1.026	1.029	1.030	1.031	1.031	1.031	1.031	1.029	1.028	1.025	1.021	1.016	1.011	1.005	0.999	0.991	0.984	0.975	0.965	0.955	0.945	0.935	0.922	0.911	0.898	0.885	0.872	0.859	0.845	0.830	0.816	0.802	0.786	0.771	0.756	0.741	0.725	0.710	0.694	0.679	0.665	0.650	0.634	0.620	0.605	0.590	0.576	0.562	0.548	0.535	0.521	0.509	0.496	0.484	0.471	0.460	0.448	0.438	0.426	0.415	0.405	0.396	0.386	0.376	0.368	0.360	0.351	0.344	0.336	0.328	0.321	0.314	0.306	0.300	0.294	0.288	0.281	0.275	0.269	0.264	0.259	0.254	0.248	0.242	0.238	0.234	0.228	0.222	0.218	0.214	0.209	0.205	0.200	0.196	0.191	0.188	0.184	0.179	0.174	0.170	0.166	0.161	0.158	0.154	0.149	0.145	0.141	0.136	0.132	0.129	0.125	0.120	0.118	0.114	0.110	0.105	0.102	0.099	0.094	0.091	0.088	0.084	0.081	0.076	0.074	0.070	0.068	0.064	0.060	0.058	0.055	0.051	0.049	0.046	0.042	0.040	0.038	0.035	0.032	0.032	0.030	0.029	0.026	0.025	0.024	0.024	0.022	0.021	0.022	0.021	0.022	0.022	0.024	0.025	0.026	0.029	0.030	0.032	0.036	0.040	0.044	0.049	0.054	0.059	0.065	0.070	0.076	0.084	0.092	0.100	0.109	0.119	0.128	0.138	0.148	0.159	0.170	0.182	0.194	0.206	0.220	0.232	0.248	0.260	0.275	0.290	0.304	0.320	0.335	0.351	0.366	0.382	0.399	0.415	0.430	0.446	0.462	0.479	0.495	0.510	0.526	0.541	0.556	0.571	0.586	0.600	0.615	0.629	0.642	0.656	0.668	0.681	0.694	0.705	0.715	0.726	0.736	0.746	0.756	0.766	0.774	0.781	0.790	0.796	0.804	0.810	0.815	0.820	0.826	0.830	0.834	0.839	0.842	0.846	0.849	0.851	0.854	0.856	0.858	0.860	0.861	0.862	0.864	0.865	0.866	0.868	0.868	0.869	0.870	0.870	0.871	0.871	0.871	0.872	0.872	0.874	0.875	0.876	0.878	0.880	0.880	0.882	0.885	0.886	0.890	0.892	0.894	0.898	0.901	0.904	0.909	0.912	0.916	0.921	0.926	0.931	0.936	0.942	0.948	0.955	0.961	0.969	0.976	0.982	0.990	0.998	1.008	1.016	1.024	1.032	1.042	1.051	1.062	1.071	1.081	1.092	1.102	1.114	1.124	1.135	1.145	1.158	1.168	1.179	1.190	1.201	1.212	1.224	1.234	1.245	1.256	1.266	1.278	1.288	1.296	1.308	1.316	1.325	1.334	1.342	1.350	1.359	1.365	1.371	1.379	1.385	1.389	1.394	1.398	1.402	1.405	1.408	1.409	1.410	1.411	1.412	1.411	1.411	1.409	1.408	1.405	1.401	1.399	1.394	1.390	1.385	1.380	1.374	1.369	1.362	1.355	1.348	1.340	1.332	1.324	1.316	1.308	1.299	1.290	1.281	1.272	1.264	1.256	1.248	1.239	1.230	1.221	1.212	1.206	1.199	1.191	1.184	1.178	1.170	1.164	1.159	1.152	1.148	1.142	1.139	1.134	1.130	1.126	1.125	1.122	1.120	1.119	1.119	1.118	1.118	1.119	1.119	1.120	1.121	1.124	1.126	1.128	1.130	1.134	1.138	1.141	1.145	1.149	1.154	1.158	1.161	1.168	1.171	1.176	1.181	1.186	1.191	1.196	1.200	1.206	1.210	1.215	1.219	1.222	1.228	1.231	1.234	1.238	1.240	1.244	1.245	1.248	1.250	1.251	1.251	1.252	1.252	1.254	1.254	1.252	1.251	1.249	1.248	1.245	1.244	1.240	1.236	1.232	1.229	1.225	1.220	1.215	1.210	1.204	1.199	1.192	1.186	1.180	1.174	1.166	1.160	1.154	1.146	1.140	1.131	1.125	1.118	1.110	1.104	1.096	1.089	1.082	1.075	1.069	1.062	1.055	1.049	1.042	1.038	1.031	1.026	1.020	1.015	1.010	1.005	1.001	0.998	0.992	0.989	0.986	0.981	0.979	0.976	0.974	0.971	0.969	0.966	0.964	0.962	0.960	0.959	0.956	0.955	0.952	0.951	0.950	0.949	0.945	0.944	0.942	0.939	0.938	0.935	0.932	0.930	0.928	0.922	0.920	0.916	0.912	0.908	0.904	0.898	0.894	0.889	0.882	0.876	0.870	0.864	0.858	0.850	0.842	0.835	0.826	0.819	0.810	0.802	0.792	0.784	0.775	0.766	0.755	0.746	0.738	0.728	0.718	0.709	0.699	0.691	0.681	0.672	0.665	0.655	0.648	0.640	0.632	0.625	0.619	0.612	0.605	0.600	0.595	0.590	0.585	0.581	0.578	0.575	0.572	0.571	0.569	0.569	0.568	0.566	0.568	0.569	0.569	0.570	0.572	0.575	0.578	0.581	0.585	0.588	0.591	0.595	0.600	0.605	0.609	0.614	0.620	0.625	0.630	0.635	0.641	0.646	0.651	0.656	0.662	0.668	0.672	0.676	0.681	0.686	0.690	0.695	0.699	0.702	0.706	0.709	0.712	0.715	0.716	0.719	0.720	0.721	0.724	0.724	0.724	0.724	0.722	0.722	0.721	0.720	0.719	0.716	0.714	0.711	0.708	0.704	0.700	0.696	0.690	0.685	0.680	0.674	0.668	0.662	0.654	0.648	0.639	0.631	0.622	0.614	0.604	0.595	0.585	0.575	0.564	0.552	0.541	0.529	0.516	0.504	0.492	0.479	0.465	0.451	0.436	0.424	0.409	0.394	0.379	0.362	0.348	0.332	0.318	0.301	0.285	0.269	0.252	0.238	0.221	0.205	0.189	0.172	0.158	0.141	0.128	0.112	0.098	0.082	0.069	0.055	0.042	0.029	0.016	0.006	-0.006	-0.016	-0.028	-0.036	-0.045	-0.055	-0.062	-0.069	-0.075	-0.081	-0.086	-0.091	-0.094	-0.096	-0.099	-0.100	-0.101	-0.100	-0.100	-0.099	-0.096	-0.095	-0.090	-0.086	-0.081	-0.076	-0.071	-0.064	-0.058	-0.050	-0.042	-0.035	-0.025	-0.016	-0.008	0.002	0.012	0.022	0.034	0.044	0.054	0.066	0.076	0.086	0.098	0.108	0.119	0.130	0.140	0.150	0.160	0.171	0.180	0.190	0.200	0.208	0.218	0.225	0.234	0.242	0.250	0.258	0.262	0.270	0.276	0.282	0.288	0.292	0.298	0.302	0.306	0.311	0.315	0.319	0.322	0.325	0.329	0.331	0.335	0.338	0.340	0.344	0.346	0.349	0.351	0.355	0.358	0.361	0.364	0.368	0.372	0.376	0.380	0.386	0.391	0.398	0.402	0.409	0.416	0.422	0.430	0.440	0.448	0.458	0.466	0.478	0.488	0.499	0.510	0.522	0.536	0.549	0.562	0.578	0.591	0.606	0.621	0.638	0.652	0.670	0.686	0.704	0.720	0.738	0.756	0.774	0.791	0.810	0.828	0.846	0.864	0.881	0.899	0.918	0.935	0.951	0.969	0.986	1.004	1.019	1.035	1.051	1.066	1.081	1.095	1.110	1.122	1.136	1.148	1.160	1.171	1.181	1.192	1.201	1.210	1.218	1.225	1.232	1.239	1.245	1.250	1.254	1.258	1.261	1.264	1.266	1.269	1.270	1.270	1.270	1.270	1.269	1.269	1.268	1.265	1.264	1.261	1.258	1.256	1.252	1.249	1.245	1.241	1.238	1.234	1.230	1.225	1.222	1.219	1.215	1.211	1.206	1.202	1.200	1.196	1.194	1.190	1.189	1.185	1.184	1.181	1.179	1.178	1.176	1.175	1.174	1.172	1.172	1.174	1.172	1.172	1.172	1.174	1.175	1.176	1.176	1.178	1.179	1.180	1.181	1.181	1.184	1.185	1.186	1.188	1.190	1.190	1.190	1.192	1.194	1.194	1.194	1.194	1.192	1.194	1.192	1.191	1.190	1.188	1.186	1.184	1.181	1.178	1.172	1.169	1.165	1.161	1.155	1.149	1.144	1.138	1.130	1.121	1.114	1.106	1.098	1.089	1.080	1.071	1.061	1.050	1.040	1.029	1.019	1.008	0.996	0.985	0.972	0.961	0.950	0.938	0.926	0.915	0.901	0.890	0.878	0.865	0.855	0.842	0.831	0.820	0.808	0.798	0.786	0.775	0.765	0.754	0.745	0.735	0.725	0.716	0.708	0.699	0.691	0.681	0.674	0.666	0.659	0.654	0.646	0.639	0.632	0.628	0.621	0.615	0.610	0.605	0.600	0.595	0.590	0.585	0.581	0.578	0.574	0.569	0.565	0.561	0.558	0.552	0.549	0.546	0.541	0.539	0.535	0.531	0.529	0.525	0.521	0.518	0.515	0.511	0.507	0.505	0.501	0.498	0.495	0.492	0.489	0.485	0.482	0.481	0.478	0.475	0.472	0.470	0.468	0.466	0.464	0.462	0.461	0.460	0.459	0.458	0.456	0.455	0.454	0.455	0.454	0.452	0.454	0.454	0.452	0.454	0.454	0.455	0.455	0.455	0.455	0.456	0.456	0.458	0.456	0.458	0.458	0.458	0.458	0.456	0.455	0.454	0.452	0.451	0.450	0.449	0.446	0.442	0.439	0.436	0.432	0.428	0.422	0.416	0.411	0.406	0.399	0.391	0.384	0.376	0.368	0.360	0.351	0.341	0.331	0.321	0.311	0.300	0.289	0.279	0.266	0.255	0.242	0.232	0.220	0.209	0.196	0.185	0.174	0.161	0.150	0.139	0.128	0.118	0.108	0.098	0.088	0.079	0.070	0.062	0.054	0.048	0.040	0.034	0.028	0.022	0.018	0.015	0.012	0.009	0.006	0.006	0.005	0.005	0.006	0.006	0.009	0.011	0.014	0.018	0.022	0.028	0.032	0.039	0.044	0.051	0.059	0.066	0.074	0.082	0.091	0.101	0.110	0.120	0.131	0.141	0.151	0.162	0.174	0.185	0.196	0.206	0.218	0.229	0.241	0.252	0.264	0.275	0.288	0.299	0.310	0.321	0.331	0.344	0.354	0.365	0.375	0.385	0.395	0.405	0.415	0.424	0.432	0.441	0.450	0.459	0.466	0.474	0.481	0.488	0.495	0.501	0.506	0.511	0.516	0.521	0.525	0.530	0.532	0.536	0.539	0.541	0.542	0.545	0.546	0.548	0.549	0.549	0.549	0.549	0.549	0.548	0.546	0.545	0.544	0.542	0.541	0.539	0.538	0.535	0.534	0.531	0.530	0.528	0.526	0.524	0.522	0.521	0.520	0.518	0.516	0.518	0.516	0.516	0.516	0.516	0.518	0.519	0.520	0.522	0.525	0.528	0.531	0.535	0.539	0.544	0.548	0.554	0.559	0.565	0.570	0.576	0.584	0.591	0.599	0.605	0.612	0.621	0.629	0.638	0.645	0.654	0.662	0.670	0.678	0.685	0.694	0.701	0.708	0.715	0.722	0.729	0.734	0.740	0.745	0.750	0.754	0.759	0.760	0.764	0.765	0.766	0.768	0.768	0.766	0.766	0.764	0.761	0.759	0.754	0.750	0.745	0.739	0.732	0.726	0.718	0.710	0.701	0.691	0.682	0.672	0.662	0.651	0.640	0.629	0.618	0.605	0.592	0.580	0.568	0.555	0.542	0.530	0.516	0.504	0.491	0.478	0.466	0.454	0.441	0.430	0.419	0.406	0.396	0.385	0.376	0.365	0.356	0.346	0.339	0.331	0.324	0.316	0.310	0.304	0.300	0.295	0.291	0.286	0.284	0.281	0.280	0.278	0.279	0.278	0.279	0.280	0.282	0.284	0.286	0.290	0.294	0.298	0.302	0.308	0.314	0.320	0.326	0.332	0.340	0.346	0.355	0.364	0.371	0.380	0.389	0.398	0.406	0.415	0.425	0.434	0.444	0.452	0.461	0.471	0.481	0.490	0.500	0.507	0.516	0.525	0.534	0.542	0.550	0.558	0.565	0.574	0.580	0.586	0.594	0.600	0.605	0.611	0.616	0.621	0.628	0.631	0.635	0.639	0.642	0.646	0.650	0.654	0.656	0.659	0.661	0.662	0.665	0.668	0.669	0.670	0.671	0.672	0.674	0.675	0.676	0.676	0.678	0.680	0.680	0.681	0.682	0.684	0.684	0.686	0.686	0.688	0.690	0.691	0.691	0.692	0.694	0.696	0.698	0.699	0.700	0.701	0.704	0.705	0.706	0.709	0.710	0.712	0.712	0.715	0.716	0.718	0.719	0.720	0.721	0.722	0.722	0.724	0.724	0.725	0.725	0.724	0.724	0.724	0.724	0.722	0.721	0.720	0.719	0.718	0.715	0.712	0.710	0.708	0.705	0.702	0.700	0.698	0.692	0.690	0.686	0.681	0.679	0.674	0.670	0.666	0.661	0.656	0.652	0.649	0.642	0.639	0.634	0.630	0.625	0.620	0.618	0.612	0.608	0.604	0.599	0.596	0.592	0.589	0.585	0.581	0.579	0.575	0.572	0.570	0.568	0.565	0.561	0.560	0.558	0.556	0.555	0.552	0.551	0.550	0.548	0.548	0.545	0.545	0.542	0.541	0.540	0.539	0.539	0.538	0.536	0.535	0.532	0.532	0.531	0.528	0.526	0.525	0.522	0.520	0.518	0.515	0.512	0.509	0.505	0.501	0.496	0.492	0.488	0.482	0.476	0.469	0.462	0.456	0.450	0.442	0.435	0.428	0.418	0.409	0.400	0.390	0.381	0.370	0.360	0.349	0.339	0.326	0.315	0.302	0.290	0.278	0.265	0.252	0.240	0.226	0.212	0.199	0.186	0.172	0.159	0.145	0.131	0.118	0.104	0.091	0.078	0.065	0.051	0.039	0.026	0.014	0.001	-0.010	-0.022	-0.034	-0.045	-0.055	-0.065	-0.075	-0.085	-0.094	-0.101	-0.110	-0.118	-0.125	-0.132	-0.138	-0.144	-0.149	-0.154	-0.159	-0.162	-0.166	-0.169	-0.171	-0.172	-0.175	-0.176	-0.176	-0.178	-0.176	-0.175	-0.175	-0.174	-0.171	-0.170	-0.166	-0.164	-0.160	-0.156	-0.151	-0.146	-0.141	-0.136	-0.130	-0.124	-0.118	-0.111	-0.105	-0.098	-0.090	-0.082	-0.074	-0.066	-0.056	-0.048	-0.038	-0.029	-0.018	-0.009	0.002	0.012	0.025	0.035	0.048	0.059	0.071	0.085	0.096	0.110	0.124	0.138	0.152	0.166	0.181	0.196	0.211	0.226	0.241	0.259	0.274	0.291	0.309	0.324	0.341	0.360	0.378	0.395	0.414	0.431	0.451	0.470	0.489	0.509	0.529	0.549	0.569	0.590	0.610	0.631	0.651	0.674	0.695	0.718	0.740	0.761	0.784	0.808	0.831	0.855	0.879	0.902	0.926	0.952	0.976	1.002	1.029	1.055	1.081	1.108	1.136	1.164	1.191	1.221	1.250	1.280	1.309	1.340	1.371	1.402	1.434	1.466	1.499	1.532	1.566	1.600	1.635	1.670	1.705	1.741	1.778	1.814	1.851	1.889	1.926	1.964	2.004	2.042	2.081	2.120	2.161	2.201	2.241	2.282	2.322	2.362	2.404	2.446	2.488	2.529	2.570	2.611	2.654	2.695	2.735	2.778	2.819	2.860	2.901	2.942	2.984	3.025	3.066	3.106	3.145	3.186	3.225	3.265	3.304	3.342	3.380	3.418	3.455	3.491	3.528	3.564	3.599	3.634	3.668	3.701	3.734	3.766	3.798	3.828	3.858	3.888	3.916	3.942	3.971	3.996	4.021	4.046	4.070	4.093	4.114	4.135	4.155	4.174	4.191	4.209	4.225	4.240	4.255	4.269	4.280	4.291	4.302	4.312	4.321	4.329	4.336	4.341	4.348	4.351	4.355	4.359	4.360	4.361	4.360	4.360	4.359	4.358	4.354	4.350	4.346	4.341	4.335	4.329	4.322	4.315	4.306	4.298	4.289	4.279	4.269	4.258	4.246	4.234	4.221	4.209	4.195	4.181	4.168	4.154	4.139	4.122	4.106	4.091	4.074	4.058	4.040	4.022	4.004	3.986	3.968	3.949	3.929	3.909	3.889	3.869	3.848	3.826	3.805	3.782	3.760	3.738	3.714	3.691	3.668	3.644	3.620	3.595	3.570	3.544	3.519	3.492	3.466	3.440	3.414	3.385	3.358	3.330	3.302	3.272	3.245	3.216	3.185	3.156	3.126	3.096	3.066	3.034	3.004	2.972	2.941	2.911	2.879	2.848	2.815	2.784	2.750	2.719	2.685	2.654	2.621	2.589	2.555	2.522	2.489	2.456	2.422	2.389	2.356	2.322	2.290	2.255	2.222	2.188	2.154	2.121	2.088	2.052	2.019	1.985	1.951	1.916	1.881	1.848	1.812	1.778	1.742	1.708	1.671	1.636	1.600	1.564	1.529	1.491	1.454	1.418	1.380	1.342	1.305	1.266	1.228	1.190	1.150	1.110	1.071	1.031	0.991	0.950	0.909	0.868	0.826	0.782	0.741	0.699	0.656	0.612	0.569	0.525	0.481	0.438	0.392	0.349	0.304	0.259	0.214	0.169	0.124	0.079	0.032	-0.012	-0.059	-0.104	-0.150	-0.195	-0.240	-0.285	-0.330	-0.375	-0.420	-0.465	-0.509	-0.552	-0.598	-0.641	-0.685	-0.729	-0.771	-0.815	-0.858	-0.901	-0.942	-0.984	-1.025	-1.066	-1.108	-1.148	-1.189	-1.228	-1.266	-1.305	-1.344	-1.381	-1.420	-1.458	-1.494	-1.530	-1.565	-1.601	-1.636	-1.671	-1.705	-1.738	-1.771	-1.802	-1.836	-1.866	-1.898	-1.928	-1.958	-1.985	-2.015	-2.041	-2.069	-2.095	-2.121	-2.145	-2.171	-2.194	-2.216	-2.239	-2.260	-2.281	-2.301	-2.320	-2.339	-2.358	-2.374	-2.391	-2.406	-2.422	-2.436	-2.450	-2.462	-2.475	-2.486	-2.498	-2.508	-2.516	-2.526	-2.534	-2.541	-2.548	-2.555	-2.560	-2.565	-2.570	-2.572	-2.576	-2.580	-2.581	-2.582	-2.584	-2.585	-2.585	-2.584	-2.582	-2.581	-2.579	-2.576	-2.572	-2.569	-2.565	-2.560	-2.555	-2.550	-2.542	-2.536	-2.528	-2.520	-2.511	-2.502	-2.491	-2.480	-2.469	-2.458	-2.445	-2.431	-2.418	-2.402	-2.388	-2.371	-2.354	-2.335	-2.318	-2.296	-2.278	-2.256	-2.234	-2.211	-2.189	-2.164	-2.139	-2.112	-2.086	-2.058	-2.030	-2.000	-1.970	-1.940	-1.909	-1.876	-1.842	-1.810	-1.775	-1.741	-1.705	-1.668	-1.631	-1.595	-1.558	-1.519	-1.480	-1.441	-1.402	-1.364	-1.322	-1.284	-1.242	-1.201	-1.162	-1.121	-1.080	-1.040	-1.000	-0.959	-0.919	-0.878	-0.839	-0.800	-0.760	-0.721	-0.682	-0.644	-0.605	-0.569	-0.531	-0.495	-0.459	-0.424	-0.389	-0.354	-0.320	-0.288	-0.255	-0.224	-0.191	-0.161	-0.131	-0.102	-0.074	-0.045	-0.018	0.009	0.035	0.061	0.085	0.110	0.134	0.159	0.181	0.205	0.228	0.249	0.271	0.292	0.314	0.335	0.356	0.376	0.396	0.418	0.438	0.458	0.478	0.499	0.519	0.540	0.560	0.581	0.602	0.625	0.645	0.668	0.690	0.712	0.736	0.759	0.784	0.808	0.832	0.858	0.884	0.910	0.935	0.964	0.990	1.018	1.046	1.075	1.104	1.134	1.164	1.194	1.224	1.256	1.286	1.319	1.350	1.382	1.415	1.448	1.480	1.514	1.548	1.581	1.614	1.648	1.682	1.716	1.749	1.782	1.816	1.850	1.884	1.916	1.951	1.984	2.016	2.049	2.081	2.114	2.146	2.178	2.210	2.240	2.271	2.301	2.331	2.361	2.391	2.419	2.448	2.475	2.501	2.529	2.555	2.581	2.606	2.630	2.654	2.678	2.700	2.722	2.742	2.764	2.784	2.802	2.820	2.838	2.854	2.869	2.884	2.899	2.911	2.922	2.934	2.944	2.952	2.961	2.968	2.975	2.979	2.982	2.986	2.986	2.988	2.986	2.985	2.982	2.978	2.971	2.966	2.959	2.950	2.939	2.929	2.916	2.902	2.889	2.874	2.856	2.839	2.820	2.800	2.780	2.758	2.735	2.711	2.686	2.661	2.635	2.609	2.580	2.551	2.521	2.492	2.461	2.430	2.399	2.366	2.334	2.301	2.269	2.235	2.201	2.169	2.134	2.100	2.066	2.033	1.999	1.964	1.930	1.896	1.862	1.830	1.796	1.764	1.731	1.699	1.668	1.635	1.604	1.575	1.544	1.514	1.484	1.456	1.426	1.399	1.372	1.344	1.318	1.291	1.266	1.241	1.216	1.192	1.169	1.146	1.122	1.100	1.078	1.056	1.035	1.014	0.992	0.974	0.954	0.932	0.914	0.895	0.876	0.856	0.838	0.820	0.802	0.784	0.766	0.748	0.730	0.712	0.695	0.676	0.660	0.641	0.624	0.608	0.589	0.571	0.552	0.535	0.518	0.499	0.481	0.461	0.444	0.425	0.405	0.386	0.366	0.346	0.326	0.306	0.286	0.265	0.245	0.224	0.202	0.180	0.158	0.136	0.112	0.091	0.068	0.045	0.021	-0.002	-0.026	-0.050	-0.075	-0.098	-0.122	-0.148	-0.171	-0.196	-0.220	-0.245	-0.269	-0.294	-0.319	-0.342	-0.366	-0.391	-0.414	-0.438	-0.460	-0.484	-0.505	-0.528	-0.549	-0.570	-0.590	-0.610	-0.630	-0.649	-0.668	-0.684	-0.701	-0.718	-0.734	-0.748	-0.761	-0.774	-0.788	-0.799	-0.810	-0.820	-0.829	-0.838	-0.846	-0.852	-0.859	-0.865	-0.869	-0.872	-0.876	-0.879	-0.880	-0.882	-0.884	-0.884	-0.885	-0.884	-0.884	-0.882	-0.881	-0.880	-0.878	-0.876	-0.872	-0.871	-0.870	-0.868	-0.866	-0.865	-0.862	-0.862	-0.861	-0.861	-0.861	-0.862	-0.862	-0.865	-0.868	-0.870	-0.874	-0.879	-0.882	-0.889	-0.896	-0.902	-0.911	-0.921	-0.931	-0.942	-0.954	-0.968	-0.981	-0.995	-1.011	-1.028	-1.045	-1.064	-1.082	-1.104	-1.124	-1.145	-1.169	-1.191	-1.215	-1.240	-1.265	-1.290	-1.318	-1.344	-1.372	-1.400	-1.429	-1.456	-1.485	-1.515	-1.544	-1.574	-1.604	-1.632	-1.661	-1.690	-1.720	-1.749	-1.776	-1.805	-1.832	-1.860	-1.886	-1.911	-1.938	-1.961	-1.986	-2.007	-2.030	-2.051	-2.070	-2.089	-2.106	-2.122	-2.138	-2.151	-2.162	-2.174	-2.184	-2.191	-2.199	-2.204	-2.209	-2.210	-2.210	-2.210	-2.208	-2.205	-2.199	-2.191	-2.184	-2.174	-2.162	-2.150	-2.135	-2.120	-2.104	-2.085	-2.066	-2.045	-2.025	-2.001	-1.979	-1.954	-1.928	-1.902	-1.876	-1.848	-1.819	-1.791	-1.762	-1.732	-1.704	-1.672	-1.644	-1.614	-1.584	-1.554	-1.525	-1.495	-1.465	-1.438	-1.409	-1.381	-1.354	-1.328	-1.301	-1.275	-1.251	-1.228	-1.205	-1.181	-1.160	-1.140	-1.120	-1.101	-1.082	-1.066	-1.050	-1.035	-1.021	-1.006	-0.995	-0.982	-0.971	-0.961	-0.951	-0.944	-0.934	-0.926	-0.920	-0.914	-0.909	-0.902	-0.899	-0.894	-0.889	-0.885	-0.881	-0.879	-0.874	-0.871	-0.868	-0.864	-0.861	-0.856	-0.852	-0.849	-0.845	-0.840	-0.835	-0.830	-0.825	-0.819	-0.814	-0.806	-0.800	-0.792	-0.784	-0.775	-0.766	-0.758	-0.748	-0.736	-0.725	-0.715	-0.702	-0.690	-0.678	-0.662	-0.649	-0.635	-0.620	-0.605	-0.589	-0.572	-0.558	-0.541	-0.525	-0.507	-0.490	-0.472	-0.455	-0.438	-0.419	-0.402	-0.385	-0.366	-0.349	-0.331	-0.314	-0.296	-0.279	-0.262	-0.246	-0.230	-0.215	-0.199	-0.184	-0.169	-0.155	-0.141	-0.128	-0.116	-0.102	-0.092	-0.081	-0.071	-0.061	-0.054	-0.045	-0.038	-0.030	-0.025	-0.020	-0.015	-0.011	-0.009	-0.006	-0.005	-0.004	-0.002	-0.004	-0.005	-0.008	-0.010	-0.014	-0.018	-0.021	-0.026	-0.030	-0.038	-0.044	-0.049	-0.056	-0.064	-0.072	-0.080	-0.088	-0.096	-0.105	-0.112	-0.121	-0.130	-0.139	-0.148	-0.156	-0.164	-0.171	-0.179	-0.188	-0.195	-0.201	-0.208	-0.214	-0.220	-0.225	-0.230	-0.235	-0.239	-0.242	-0.245	-0.248	-0.249	-0.251	-0.251	-0.251	-0.251	-0.251	-0.250	-0.246	-0.245	-0.241	-0.239	-0.234	-0.230	-0.225	-0.220	-0.214	-0.208	-0.201	-0.196	-0.189	-0.182	-0.175	-0.169	-0.161	-0.155	-0.148	-0.141	-0.134	-0.128	-0.121	-0.114	-0.108	-0.101	-0.095	-0.091	-0.086	-0.081	-0.076	-0.074	-0.071	-0.068	-0.066	-0.064	-0.064	-0.064	-0.064	-0.064	-0.066	-0.068	-0.070	-0.074	-0.079	-0.082	-0.088	-0.094	-0.100	-0.106	-0.115	-0.122	-0.132	-0.141	-0.150	-0.161	-0.171	-0.182	-0.195	-0.206	-0.218	-0.231	-0.244	-0.255	-0.269	-0.282	-0.296	-0.309	-0.322	-0.335	-0.350	-0.362	-0.375	-0.389	-0.401	-0.414	-0.428	-0.439	-0.450	-0.461	-0.472	-0.484	-0.492	-0.502	-0.511	-0.520	-0.529	-0.535	-0.541	-0.548	-0.554	-0.559	-0.562	-0.566	-0.569	-0.571	-0.574	-0.572	-0.574	-0.574	-0.572	-0.570	-0.568	-0.564	-0.561	-0.556	-0.551	-0.546	-0.540	-0.534	-0.526	-0.519	-0.511	-0.502	-0.494	-0.484	-0.475	-0.465	-0.454	-0.442	-0.432	-0.421	-0.410	-0.398	-0.386	-0.372	-0.361	-0.349	-0.336	-0.322	-0.310	-0.299	-0.285	-0.271	-0.259	-0.246	-0.234	-0.222	-0.209	-0.196	-0.185	-0.171	-0.160	-0.148	-0.136	-0.124	-0.114	-0.102	-0.091	-0.081	-0.070	-0.060	-0.050	-0.041	-0.030	-0.021	-0.012	-0.004	0.004	0.012	0.021	0.029	0.035	0.042	0.049	0.054	0.060	0.066	0.071	0.078	0.081	0.086	0.090	0.094	0.098	0.100	0.102	0.105	0.108	0.110	0.111	0.112	0.114	0.114	0.115	0.115	0.114	0.115	0.114	0.112	0.112	0.110	0.109	0.108	0.106	0.104	0.101	0.099	0.096	0.092	0.090	0.088	0.084	0.082	0.079	0.075	0.071	0.068	0.065	0.061	0.058	0.055	0.052	0.048	0.044	0.042	0.039	0.035	0.032	0.029	0.028	0.024	0.021	0.019	0.016	0.014	0.012	0.010	0.009	0.008	0.008	0.005	0.005	0.004	0.005	0.005	0.005	0.005	0.006	0.008	0.010	0.010	0.012	0.015	0.018	0.021	0.024	0.028	0.030	0.035	0.040	0.044	0.049	0.054	0.059	0.065	0.071	0.078	0.084	0.091	0.098	0.104	0.111	0.118	0.125	0.134	0.141	0.149	0.156	0.164	0.171	0.180	0.188	0.195	0.202	0.210	0.218	0.225	0.231	0.239	0.244	0.251	0.258	0.262	0.269	0.275	0.280	0.285	0.290	0.294	0.299	0.302	0.306	0.310	0.312	0.316	0.320	0.321	0.324	0.326	0.330	0.331	0.332	0.335	0.336	0.339	0.341	0.342	0.344	0.346	0.348	0.349	0.352	0.354	0.358	0.360	0.364	0.366	0.370	0.374	0.379	0.384	0.389	0.395	0.400	0.406	0.412	0.420	0.429	0.436	0.444	0.452	0.462	0.471	0.481	0.492	0.501	0.514	0.524	0.535	0.548	0.559	0.570	0.582	0.594	0.606	0.618	0.629	0.640	0.652	0.664	0.674	0.685	0.695	0.706	0.716	0.725	0.734	0.741	0.750	0.756	0.762	0.768	0.774	0.778	0.782	0.784	0.788	0.789	0.790	0.789	0.789	0.788	0.785	0.781	0.778	0.772	0.766	0.760	0.754	0.746	0.738	0.729	0.719	0.709	0.698	0.688	0.675	0.662	0.651	0.638	0.625	0.611	0.598	0.582	0.569	0.555	0.540	0.525	0.510	0.496	0.481	0.466	0.452	0.438	0.424	0.409	0.395	0.381	0.368	0.355	0.341	0.329	0.316	0.304	0.292	0.281	0.270	0.259	0.249	0.238	0.229	0.219	0.210	0.201	0.191	0.182	0.176	0.169	0.160	0.152	0.146	0.140	0.132	0.126	0.121	0.115	0.110	0.104	0.099	0.092	0.088	0.082	0.078	0.072	0.069	0.064	0.060	0.055	0.051	0.046	0.041	0.039	0.034	0.030	0.025	0.021	0.016	0.012	0.009	0.004	0.001	-0.004	-0.009	-0.012	-0.016	-0.020	-0.025	-0.029	-0.034	-0.038	-0.041	-0.045	-0.050	-0.054	-0.058	-0.061	-0.066	-0.069	-0.072	-0.076	-0.079	-0.084	-0.086	-0.090	-0.094	-0.096	-0.099	-0.102	-0.105	-0.106	-0.110	-0.112	-0.115	-0.116	-0.118	-0.121	-0.122	-0.124	-0.125	-0.126	-0.128	-0.128	-0.129	-0.129	-0.129	-0.130	-0.130	-0.130	-0.129	-0.128	-0.126	-0.126	-0.125	-0.122	-0.121	-0.119	-0.116	-0.114	-0.111	-0.109	-0.105	-0.101	-0.098	-0.092	-0.088	-0.082	-0.078	-0.071	-0.066	-0.060	-0.054	-0.048	-0.039	-0.032	-0.025	-0.016	-0.009	0.000	0.009	0.019	0.028	0.038	0.046	0.058	0.068	0.079	0.089	0.101	0.112	0.124	0.135	0.148	0.159	0.170	0.182	0.195	0.206	0.219	0.232	0.244	0.255	0.268	0.279	0.290	0.302	0.315	0.326	0.336	0.346	0.358	0.368	0.379	0.388	0.398	0.406	0.416	0.425	0.434	0.441	0.450	0.456	0.464	0.471	0.478	0.482	0.489	0.494	0.499	0.504	0.507	0.511	0.515	0.519	0.521	0.525	0.528	0.530	0.531	0.534	0.535	0.536	0.538	0.539	0.540	0.540	0.541	0.541	0.541	0.542	0.541	0.542	0.542	0.542	0.544	0.544	0.544	0.544	0.544	0.545	0.546	0.546	0.546	0.548	0.550	0.550	0.552	0.554	0.556	0.558	0.560	0.562	0.566	0.569	0.571	0.576	0.579	0.584	0.589	0.592	0.598	0.604	0.609	0.615	0.621	0.628	0.634	0.640	0.648	0.655	0.662	0.671	0.679	0.688	0.695	0.704	0.714	0.722	0.731	0.742	0.751	0.761	0.770	0.780	0.791	0.800	0.810	0.821	0.830	0.840	0.850	0.860	0.869	0.879	0.889	0.896	0.906	0.915	0.924	0.931	0.940	0.948	0.955	0.961	0.969	0.975	0.980	0.986	0.991	0.996	1.000	1.005	1.006	1.010	1.012	1.014	1.016	1.016	1.016	1.016	1.016	1.015	1.014	1.012	1.009	1.008	1.004	1.000	0.995	0.991	0.988	0.982	0.978	0.971	0.965	0.959	0.952	0.946	0.940	0.932	0.926	0.920	0.912	0.905	0.899	0.892	0.885	0.879	0.872	0.865	0.859	0.852	0.848	0.841	0.836	0.832	0.826	0.822	0.818	0.815	0.811	0.808	0.806	0.802	0.801	0.799	0.798	0.796	0.796	0.798	0.798	0.799	0.799	0.800	0.804	0.805	0.808	0.811	0.814	0.818	0.822	0.825	0.830	0.835	0.840	0.845	0.850	0.855	0.860	0.866	0.872	0.878	0.884	0.889	0.895	0.901	0.906	0.912	0.918	0.924	0.930	0.934	0.940	0.944	0.949	0.954	0.959	0.962	0.965	0.969	0.972	0.975	0.979	0.980	0.982	0.984	0.985	0.986	0.986	0.986	0.986	0.986	0.985	0.984	0.982	0.980	0.979	0.976	0.972	0.970	0.966	0.962	0.959	0.955	0.950	0.945	0.940	0.936	0.930	0.925	0.920	0.915	0.909	0.902	0.898	0.891	0.885	0.880	0.874	0.868	0.862	0.858	0.851	0.846	0.841	0.836	0.831	0.826	0.821	0.819	0.814	0.809	0.806	0.802	0.800	0.796	0.795	0.791	0.790	0.788	0.786	0.784	0.784	0.782	0.781	0.781	0.781	0.780	0.780	0.780	0.780	0.780	0.781	0.781	0.782	0.782	0.782	0.784	0.784	0.785	0.785	0.785	0.784	0.784	0.784	0.784	0.782	0.782	0.780	0.779	0.778	0.775	0.774	0.770	0.768	0.764	0.760	0.756	0.752	0.746	0.742	0.736	0.730	0.725	0.719	0.712	0.705	0.699	0.691	0.682	0.675	0.668	0.660	0.652	0.644	0.636	0.628	0.621	0.612	0.605	0.598	0.591	0.584	0.576	0.570	0.564	0.558	0.551	0.546	0.541	0.536	0.532	0.529	0.525	0.521	0.520	0.518	0.516	0.515	0.515	0.514	0.515	0.515	0.516	0.519	0.520	0.522	0.525	0.528	0.532	0.535	0.540	0.544	0.548	0.552	0.558	0.562	0.568	0.574	0.579	0.582	0.589	0.594	0.600	0.605	0.611	0.615	0.620	0.626	0.630	0.635	0.640	0.642	0.646	0.651	0.654	0.656	0.660	0.662	0.664	0.666	0.668	0.669	0.669	0.669	0.669	0.669	0.668	0.668	0.665	0.664	0.661	0.658	0.655	0.651	0.649	0.644	0.639	0.634	0.628	0.622	0.616	0.610	0.602	0.595	0.586	0.578	0.569	0.559	0.549	0.539	0.529	0.519	0.507	0.495	0.482	0.471	0.458	0.444	0.430	0.416	0.401	0.388	0.371	0.356	0.341	0.325	0.309	0.292	0.276	0.259	0.242	0.225	0.209	0.191	0.174	0.156	0.140	0.122	0.105	0.089	0.071	0.055	0.039	0.022	0.008	-0.008	-0.024	-0.038	-0.052	-0.065	-0.079	-0.091	-0.102	-0.115	-0.126	-0.136	-0.145	-0.154	-0.164	-0.170	-0.178	-0.184	-0.190	-0.194	-0.198	-0.200	-0.204	-0.205	-0.206	-0.206	-0.205	-0.204	-0.202	-0.200	-0.196	-0.192	-0.188	-0.184	-0.176	-0.170	-0.164	-0.156	-0.149	-0.141	-0.132	-0.124	-0.115	-0.105	-0.096	-0.086	-0.076	-0.066	-0.056	-0.046	-0.035	-0.026	-0.015	-0.006	0.005	0.014	0.024	0.034	0.042	0.051	0.059	0.068	0.076	0.084	0.090	0.098	0.104	0.110	0.116	0.121	0.126	0.130	0.134	0.139	0.142	0.144	0.148	0.150	0.151	0.152	0.154	0.155	0.155	0.156	0.156	0.156	0.156	0.156	0.156	0.155	0.156	0.155	0.155	0.155	0.155	0.155	0.155	0.156	0.156	0.158	0.159	0.161	0.164	0.165	0.169	0.172	0.178	0.181	0.188	0.192	0.199	0.206	0.214	0.222	0.231	0.241	0.250	0.261	0.272	0.286	0.299	0.312	0.325	0.340	0.355	0.371	0.388	0.405	0.421	0.439	0.458	0.476	0.495	0.514	0.534	0.554	0.575	0.595	0.615	0.635	0.655	0.676	0.698	0.718	0.739	0.759	0.779	0.800	0.819	0.839	0.858	0.876	0.896	0.915	0.932	0.949	0.966	0.981	0.999	1.014	1.028	1.042	1.055	1.068	1.080	1.090	1.102	1.111	1.121	1.131	1.139	1.146	1.152	1.159	1.165	1.170	1.175	1.178	1.182	1.185	1.186	1.189	1.190	1.190	1.190	1.190	1.190	1.189	1.188	1.186	1.184	1.182	1.180	1.178	1.175	1.171	1.169	1.166	1.164	1.160	1.158	1.154	1.151	1.149	1.145	1.142	1.141	1.139	1.136	1.135	1.132	1.130	1.130	1.129	1.129	1.128	1.126	1.126	1.128	1.128	1.128	1.129	1.130	1.132	1.134	1.134	1.136	1.139	1.140	1.142	1.145	1.146	1.149	1.151	1.154	1.158	1.159	1.162	1.165	1.166	1.169	1.170	1.171	1.174	1.175	1.175	1.176	1.176	1.178	1.176	1.176	1.174	1.172	1.171	1.169	1.166	1.164	1.159	1.155	1.150	1.145	1.139	1.134	1.128	1.120	1.112	1.105	1.098	1.089	1.079	1.070	1.059	1.049	1.038	1.028	1.015	1.005	0.992	0.980	0.969	0.955	0.942	0.930	0.918	0.904	0.890	0.878	0.864	0.850	0.838	0.825	0.811	0.798	0.785	0.772	0.760	0.748	0.735	0.724	0.712	0.700	0.689	0.679	0.668	0.658	0.648	0.638	0.628	0.618	0.610	0.600	0.592	0.585	0.576	0.569	0.561	0.555	0.549	0.542	0.535	0.530	0.524	0.519	0.512	0.507	0.504	0.498	0.494	0.489	0.484	0.479	0.475	0.471	0.468	0.462	0.459	0.455	0.450	0.448	0.444	0.439	0.436	0.432	0.429	0.425	0.421	0.418	0.415	0.411	0.409	0.405	0.402	0.399	0.395	0.392	0.389	0.386	0.384	0.381	0.379	0.375	0.374	0.370	0.369	0.366	0.362	0.361	0.359	0.356	0.355	0.352	0.351	0.349	0.348	0.345	0.342	0.341	0.339	0.338	0.335	0.332	0.330	0.326	0.324	0.321	0.318	0.314	0.310	0.305	0.301	0.298	0.291	0.286	0.281	0.275	0.270	0.262	0.255	0.249	0.241	0.232	0.224	0.215	0.206	0.196	0.186	0.176	0.166	0.156	0.145	0.134	0.122	0.111	0.099	0.088	0.075	0.062	0.050	0.039	0.025	0.014	0.002	-0.010	-0.021	-0.034	-0.045	-0.055	-0.066	-0.076	-0.088	-0.096	-0.105	-0.115	-0.122	-0.130	-0.138	-0.144	-0.150	-0.155	-0.160	-0.165	-0.169	-0.170	-0.172	-0.174	-0.175	-0.175	-0.174	-0.172	-0.171	-0.169	-0.164	-0.161	-0.156	-0.151	-0.145	-0.139	-0.132	-0.125	-0.116	-0.109	-0.100	-0.090	-0.081	-0.071	-0.061	-0.050	-0.040	-0.029	-0.018	-0.005	0.005	0.018	0.030	0.041	0.054	0.065	0.076	0.090	100.000	5.000	2.000	1.000	7.000	0.000	0.000	0.000	0.000	0.000	0.000	0.000	0.000	0.000	0.000	0.000	0.000	0.000	-1.082	-1.094	-1.106	-1.118	-1.128	-1.138	-1.148	-1.156	-1.165	-1.175	-1.184	-1.194	-1.202	-1.211	-1.220	-1.230	-1.239	-1.249	-1.259	-1.270	-1.279	-1.291	-1.301	-1.312	-1.325	-1.338	-1.349	-1.362	-1.375	-1.389	-1.402	-1.418	-1.432	-1.449	-1.464	-1.481	-1.498	-1.515	-1.532	-1.550	-1.569	-1.588	-1.608	-1.626	-1.646	-1.666	-1.688	-1.709	-1.729	-1.750	-1.771	-1.794	-1.816	-1.839	-1.860	-1.882	-1.904	-1.926	-1.949	-1.971	-1.992	-2.015	-2.036	-2.059	-2.080	-2.101	-2.121	-2.141	-2.161	-2.180	-2.200	-2.219	-2.235	-2.254	-2.269	-2.284	-2.299	-2.312	-2.328	-2.339	-2.350	-2.361	-2.371	-2.381	-2.388	-2.394	-2.401	-2.405	-2.408	-2.411	-2.412	-2.412	-2.411	-2.410	-2.406	-2.401	-2.396	-2.390	-2.381	-2.374	-2.362	-2.352	-2.340	-2.326	-2.312	-2.296	-2.280	-2.262	-2.245	-2.225	-2.205	-2.184	-2.161	-2.139	-2.115	-2.091	-2.068	-2.041	-2.016	-1.989	-1.962	-1.934	-1.905	-1.878	-1.849	-1.820	-1.790	-1.760	-1.730	-1.700	-1.670	-1.639	-1.609	-1.579	-1.549	-1.519	-1.488	-1.458	-1.428	-1.398	-1.368	-1.338	-1.309	-1.280	-1.251	-1.222	-1.194	-1.165	-1.139	-1.110	-1.084	-1.056	-1.030	-1.002	-0.976	-0.950	-0.924	-0.898	-0.872	-0.848	-0.821	-0.796	-0.771	-0.746	-0.721	-0.696	-0.671	-0.645	-0.620	-0.594	-0.569	-0.542	-0.515	-0.489	-0.462	-0.434	-0.408	-0.379	-0.350	-0.321	-0.291	-0.261	-0.231	-0.200	-0.169	-0.135	-0.102	-0.069	-0.035	0.000	0.034	0.070	0.106	0.141	0.179	0.216	0.255	0.294	0.332	0.371	0.409	0.449	0.489	0.529	0.568	0.608	0.648	0.688	0.726	0.765	0.804	0.842	0.880	0.918	0.954	0.990	1.025	1.060	1.094	1.126	1.159	1.189	1.219	1.248	1.275	1.301	1.325	1.349	1.371	1.392	1.411	1.429	1.446	1.461	1.474	1.485	1.495	1.504	1.512	1.518	1.521	1.525	1.526	1.526	1.525	1.522	1.518	1.512	1.505	1.498	1.489	1.478	1.468	1.456	1.442	1.429	1.415	1.400	1.384	1.368	1.351	1.334	1.316	1.299	1.281	1.264	1.245	1.226	1.209	1.190	1.172	1.154	1.138	1.120	1.102	1.088	1.071	1.055	1.040	1.028	1.014	1.001	0.988	0.978	0.966	0.955	0.946	0.938	0.930	0.924	0.916	0.910	0.906	0.902	0.899	0.896	0.894	0.892	0.890	0.891	0.891	0.891	0.892	0.894	0.895	0.898	0.900	0.902	0.906	0.910	0.911	0.915	0.919	0.922	0.926	0.929	0.932	0.935	0.939	0.941	0.942	0.946	0.948	0.949	0.950	0.951	0.951	0.952	0.951	0.952	0.951	0.949	0.946	0.945	0.942	0.939	0.936	0.931	0.928	0.922	0.918	0.911	0.906	0.900	0.894	0.888	0.880	0.871	0.865	0.858	0.848	0.840	0.830	0.821	0.812	0.802	0.792	0.784	0.772	0.762	0.752	0.741	0.731	0.720	0.709	0.698	0.686	0.675	0.662	0.651	0.640	0.628	0.616	0.604	0.592	0.580	0.568	0.554	0.540	0.528	0.515	0.501	0.488	0.474	0.461	0.448	0.434	0.418	0.404	0.390	0.376	0.360	0.346	0.330	0.316	0.301	0.286	0.271	0.255	0.240	0.225	0.209	0.194	0.179	0.162	0.148	0.132	0.118	0.101	0.088	0.071	0.058	0.042	0.029	0.014	0.000	-0.012	-0.026	-0.040	-0.054	-0.065	-0.078	-0.090	-0.101	-0.112	-0.122	-0.132	-0.144	-0.154	-0.162	-0.171	-0.180	-0.188	-0.195	-0.202	-0.208	-0.214	-0.219	-0.224	-0.229	-0.232	-0.236	-0.239	-0.241	-0.242	-0.244	-0.245	-0.245	-0.244	-0.244	-0.244	-0.241	-0.239	-0.236	-0.234	-0.231	-0.228	-0.224	-0.221	-0.216	-0.212	-0.208	-0.202	-0.198	-0.192	-0.188	-0.181	-0.176	-0.170	-0.165	-0.160	-0.154	-0.150	-0.145	-0.140	-0.136	-0.131	-0.126	-0.122	-0.120	-0.118	-0.114	-0.111	-0.109	-0.109	-0.108	-0.106	-0.106	-0.108	-0.108	-0.109	-0.111	-0.114	-0.116	-0.119	-0.122	-0.126	-0.130	-0.135	-0.140	-0.146	-0.151	-0.158	-0.164	-0.169	-0.175	-0.182	-0.188	-0.195	-0.201	-0.208	-0.214	-0.221	-0.226	-0.232	-0.238	-0.244	-0.248	-0.252	-0.256	-0.259	-0.264	-0.265	-0.268	-0.269	-0.270	-0.269	-0.269	-0.268	-0.266	-0.264	-0.261	-0.259	-0.255	-0.251	-0.246	-0.240	-0.235	-0.229	-0.222	-0.215	-0.209	-0.202	-0.195	-0.188	-0.180	-0.174	-0.168	-0.160	-0.154	-0.149	-0.142	-0.139	-0.134	-0.130	-0.128	-0.126	-0.125	-0.126	-0.126	-0.129	-0.132	-0.138	-0.142	-0.151	-0.161	-0.171	-0.182	-0.196	-0.211	-0.228	-0.245	-0.265	-0.286	-0.308	-0.332	-0.358	-0.385	-0.412	-0.444	-0.474	-0.507	-0.541	-0.575	-0.611	-0.646	-0.685	-0.722	-0.761	-0.801	-0.841	-0.881	-0.922	-0.962	-1.002	-1.044	-1.084	-1.124	-1.164	-1.202	-1.240	-1.278	-1.314	-1.349	-1.384	-1.416	-1.449	-1.480	-1.509	-1.536	-1.561	-1.586	-1.609	-1.630	-1.649	-1.665	-1.680	-1.692	-1.704	-1.712	-1.720	-1.725	-1.729	-1.730	-1.729	-1.726	-1.721	-1.714	-1.706	-1.696	-1.684	-1.670	-1.655	-1.639	-1.621	-1.602	-1.582	-1.561	-1.540	-1.518	-1.492	-1.469	-1.444	-1.418	-1.392	-1.366	-1.340	-1.314	-1.289	-1.262	-1.236	-1.211	-1.186	-1.162	-1.139	-1.116	-1.095	-1.075	-1.056	-1.038	-1.020	-1.004	-0.989	-0.975	-0.964	-0.954	-0.945	-0.939	-0.932	-0.929	-0.926	-0.925	-0.926	-0.928	-0.931	-0.936	-0.942	-0.951	-0.961	-0.972	-0.985	-0.999	-1.014	-1.031	-1.050	-1.069	-1.088	-1.109	-1.131	-1.154	-1.178	-1.201	-1.226	-1.252	-1.278	-1.304	-1.331	-1.358	-1.386	-1.412	-1.440	-1.468	-1.495	-1.522	-1.549	-1.576	-1.601	-1.628	-1.652	-1.678	-1.702	-1.725	-1.749	-1.770	-1.791	-1.811	-1.831	-1.850	-1.868	-1.885	-1.901	-1.916	-1.930	-1.942	-1.955	-1.966	-1.976	-1.985	-1.994	-2.000	-2.006	-2.011	-2.015	-2.020	-2.021	-2.025	-2.025	-2.025	-2.025	-2.024	-2.024	-2.022	-2.019	-2.016	-2.013	-2.010	-2.005	-2.001	-1.998	-1.992	-1.988	-1.982	-1.979	-1.974	-1.969	-1.966	-1.961	-1.958	-1.954	-1.950	-1.948	-1.946	-1.944	-1.941	-1.941	-1.940	-1.941	-1.941	-1.942	-1.944	-1.946	-1.949	-1.952	-1.958	-1.961	-1.965	-1.971	-1.978	-1.982	-1.989	-1.996	-2.004	-2.011	-2.019	-2.026	-2.033	-2.041	-2.050	-2.058	-2.066	-2.074	-2.081	-2.089	-2.096	-2.102	-2.110	-2.116	-2.121	-2.126	-2.131	-2.134	-2.138	-2.140	-2.141	-2.141	-2.141	-2.140	-2.138	-2.135	-2.130	-2.125	-2.119	-2.112	-2.104	-2.094	-2.082	-2.071	-2.059	-2.045	-2.030	-2.014	-1.998	-1.980	-1.960	-1.941	-1.920	-1.899	-1.876	-1.852	-1.828	-1.804	-1.778	-1.752	-1.724	-1.698	-1.670	-1.642	-1.614	-1.585	-1.556	-1.526	-1.498	-1.468	-1.439	-1.410	-1.380	-1.352	-1.324	-1.295	-1.268	-1.239	-1.212	-1.185	-1.159	-1.132	-1.109	-1.084	-1.060	-1.038	-1.014	-0.994	-0.972	-0.952	-0.934	-0.915	-0.898	-0.881	-0.866	-0.851	-0.838	-0.825	-0.814	-0.804	-0.794	-0.785	-0.778	-0.771	-0.766	-0.761	-0.759	-0.758	-0.755	-0.755	-0.755	-0.758	-0.760	-0.764	-0.769	-0.775	-0.780	-0.788	-0.796	-0.806	-0.815	-0.826	-0.838	-0.850	-0.862	-0.876	-0.890	-0.905	-0.920	-0.936	-0.951	-0.968	-0.984	-1.000	-1.018	-1.034	-1.050	-1.068	-1.084	-1.100	-1.116	-1.131	-1.146	-1.161	-1.176	-1.190	-1.202	-1.215	-1.228	-1.239	-1.249	-1.256	-1.265	-1.272	-1.278	-1.284	-1.286	-1.289	-1.290	-1.291	-1.290	-1.288	-1.285	-1.280	-1.275	-1.268	-1.259	-1.250	-1.240	-1.228	-1.216	-1.201	-1.188	-1.171	-1.156	-1.140	-1.121	-1.104	-1.084	-1.065	-1.044	-1.024	-1.002	-0.982	-0.961	-0.940	-0.918	-0.898	-0.876	-0.854	-0.834	-0.814	-0.792	-0.772	-0.754	-0.735	-0.716	-0.699	-0.682	-0.666	-0.651	-0.636	-0.622	-0.610	-0.598	-0.588	-0.578	-0.566	-0.559	-0.551	-0.544	-0.538	-0.532	-0.529	-0.524	-0.521	-0.519	-0.518	-0.516	-0.516	-0.516	-0.516	-0.518	-0.519	-0.520	-0.524	-0.526	-0.529	-0.531	-0.535	-0.538	-0.540	-0.544	-0.546	-0.549	-0.552	-0.555	-0.558	-0.560	-0.561	-0.562	-0.564	-0.565	-0.565	-0.565	-0.565	-0.564	-0.562	-0.561	-0.558	-0.555	-0.552	-0.548	-0.544	-0.539	-0.532	-0.526	-0.520	-0.511	-0.505	-0.496	-0.488	-0.478	-0.469	-0.458	-0.446	-0.436	-0.422	-0.411	-0.399	-0.385	-0.372	-0.359	-0.345	-0.329	-0.315	-0.300	-0.284	-0.269	-0.254	-0.239	-0.221	-0.206	-0.190	-0.174	-0.158	-0.142	-0.126	-0.109	-0.094	-0.078	-0.062	-0.048	-0.032	-0.019	-0.004	0.010	0.024	0.036	0.049	0.061	0.071	0.081	0.091	0.101	0.110	0.118	0.124	0.131	0.135	0.140	0.144	0.146	0.148	0.149	0.149	0.148	0.146	0.142	0.139	0.134	0.128	0.121	0.114	0.104	0.095	0.084	0.072	0.060	0.046	0.032	0.016	0.001	-0.016	-0.035	-0.052	-0.072	-0.092	-0.112	-0.135	-0.158	-0.179	-0.201	-0.225	-0.250	-0.275	-0.299	-0.325	-0.350	-0.376	-0.402	-0.428	-0.455	-0.482	-0.509	-0.536	-0.562	-0.590	-0.618	-0.645	-0.671	-0.699	-0.726	-0.752	-0.779	-0.805	-0.831	-0.858	-0.882	-0.909	-0.932	-0.956	-0.981	-1.005	-1.029	-1.052	-1.075	-1.098	-1.119	-1.140	-1.162	-1.182	-1.204	-1.224	-1.244	-1.264	-1.282	-1.301	-1.320	-1.339	-1.356	-1.372	-1.391	-1.408	-1.422	-1.440	-1.455	-1.471	-1.486	-1.502	-1.516	-1.532	-1.546	-1.560	-1.576	-1.590	-1.604	-1.618	-1.630	-1.644	-1.658	-1.670	-1.684	-1.696	-1.709	-1.722	-1.735	-1.748	-1.760	-1.771	-1.784	-1.795	-1.806	-1.819	-1.830	-1.840	-1.851	-1.862	-1.872	-1.882	-1.891	-1.901	-1.911	-1.920	-1.929	-1.938	-1.945	-1.952	-1.960	-1.966	-1.972	-1.979	-1.984	-1.989	-1.994	-1.998	-2.000	-2.004	-2.006	-2.009	-2.010	-2.010	-2.011	-2.011	-2.010	-2.007	-2.006	-2.004	-2.000	-1.996	-1.992	-1.988	-1.981	-1.975	-1.968	-1.960	-1.952	-1.944	-1.934	-1.924	-1.912	-1.901	-1.889	-1.878	-1.864	-1.850	-1.836	-1.820	-1.805	-1.789	-1.772	-1.756	-1.738	-1.720	-1.701	-1.681	-1.662	-1.642	-1.622	-1.601	-1.581	-1.559	-1.538	-1.515	-1.492	-1.470	-1.446	-1.424	-1.400	-1.376	-1.352	-1.329	-1.305	-1.281	-1.256	-1.232	-1.210	-1.185	-1.161	-1.139	-1.115	-1.092	-1.070	-1.048	-1.026	-1.006	-0.985	-0.965	-0.945	-0.926	-0.908	-0.891	-0.872	-0.858	-0.842	-0.828	-0.814	-0.801	-0.789	-0.779	-0.769	-0.759	-0.751	-0.744	-0.738	-0.734	-0.729	-0.726	-0.724	-0.724	-0.724	-0.725	-0.729	-0.732	-0.738	-0.741	-0.749	-0.756	-0.765	-0.775	-0.784	-0.796	-0.806	-0.820	-0.832	-0.846	-0.861	-0.876	-0.891	-0.906	-0.924	-0.940	-0.956	-0.972	-0.990	-1.006	-1.022	-1.039	-1.054	-1.071	-1.086	-1.101	-1.116	-1.130	-1.142	-1.156	-1.168	-1.179	-1.189	-1.199	-1.206	-1.214	-1.220	-1.225	-1.229	-1.232	-1.234	-1.235	-1.232	-1.231	-1.228	-1.224	-1.219	-1.211	-1.204	-1.195	-1.184	-1.171	-1.160	-1.146	-1.131	-1.115	-1.099	-1.082	-1.065	-1.045	-1.025	-1.005	-0.985	-0.964	-0.942	-0.921	-0.899	-0.876	-0.855	-0.832	-0.810	-0.788	-0.765	-0.744	-0.722	-0.701	-0.680	-0.661	-0.641	-0.621	-0.604	-0.585	-0.569	-0.552	-0.538	-0.522	-0.509	-0.495	-0.484	-0.472	-0.461	-0.452	-0.444	-0.436	-0.430	-0.424	-0.419	-0.415	-0.411	-0.409	-0.406	-0.405	-0.404	-0.404	-0.405	-0.405	-0.408	-0.409	-0.411	-0.414	-0.418	-0.420	-0.422	-0.428	-0.431	-0.434	-0.438	-0.441	-0.445	-0.449	-0.452	-0.456	-0.460	-0.462	-0.465	-0.469	-0.470	-0.472	-0.474	-0.476	-0.478	-0.479	-0.479	-0.480	-0.481	-0.480	-0.481	-0.480	-0.479	-0.479	-0.478	-0.478	-0.476	-0.474	-0.472	-0.471	-0.470	-0.468	-0.468	-0.465	-0.465	-0.464	-0.464	-0.464	-0.462	-0.462	-0.464	-0.465	-0.466	-0.469	-0.470	-0.472	-0.475	-0.479	-0.482	-0.486	-0.491	-0.496	-0.501	-0.507	-0.515	-0.522	-0.530	-0.538	-0.546	-0.555	-0.564	-0.572	-0.584	-0.592	-0.604	-0.612	-0.624	-0.634	-0.644	-0.655	-0.665	-0.675	-0.685	-0.695	-0.704	-0.712	-0.721	-0.730	-0.736	-0.744	-0.750	-0.756	-0.761	-0.766	-0.769	-0.771	-0.774	-0.774	-0.774	-0.772	-0.770	-0.768	-0.762	-0.758	-0.750	-0.744	-0.735	-0.725	-0.715	-0.702	-0.690	-0.675	-0.660	-0.644	-0.626	-0.609	-0.590	-0.570	-0.549	-0.528	-0.505	-0.482	-0.459	-0.435	-0.410	-0.385	-0.360	-0.332	-0.306	-0.280	-0.254	-0.228	-0.200	-0.174	-0.148	-0.120	-0.094	-0.068	-0.042	-0.018	0.006	0.031	0.054	0.078	0.099	0.120	0.141	0.160	0.178	0.195	0.211	0.226	0.240	0.254	0.265	0.274	0.282	0.291	0.298	0.301	0.305	0.306	0.308	0.306	0.304	0.300	0.295	0.288	0.280	0.270	0.259	0.246	0.232	0.218	0.200	0.182	0.164	0.142	0.122	0.100	0.076	0.051	0.025	-0.001	-0.028	-0.055	-0.082	-0.112	-0.141	-0.170	-0.200	-0.231	-0.261	-0.290	-0.321	-0.351	-0.381	-0.411	-0.441	-0.470	-0.498	-0.526	-0.552	-0.579	-0.605	-0.630	-0.652	-0.676	-0.698	-0.719	-0.736	-0.755	-0.770	-0.785	-0.800	-0.811	-0.822	-0.831	-0.839	-0.846	-0.850	-0.854	-0.855	-0.855	-0.854	-0.851	-0.846	-0.840	-0.832	-0.824	-0.814	-0.802	-0.790	-0.776	-0.760	-0.744	-0.726	-0.708	-0.688	-0.668	-0.646	-0.624	-0.601	-0.578	-0.552	-0.529	-0.504	-0.478	-0.452	-0.426	-0.400	-0.374	-0.349	-0.322	-0.298	-0.271	-0.248	-0.222	-0.198	-0.175	-0.152	-0.130	-0.109	-0.089	-0.069	-0.050	-0.032	-0.016	-0.001	0.014	0.028	0.040	0.050	0.060	0.069	0.078	0.082	0.088	0.091	0.094	0.095	0.094	0.092	0.090	0.086	0.081	0.074	0.068	0.059	0.050	0.040	0.030	0.019	0.006	-0.008	-0.021	-0.036	-0.051	-0.065	-0.082	-0.098	-0.115	-0.130	-0.146	-0.164	-0.180	-0.196	-0.212	-0.229	-0.245	-0.260	-0.274	-0.289	-0.302	-0.315	-0.328	-0.339	-0.350	-0.360	-0.370	-0.379	-0.386	-0.394	-0.399	-0.404	-0.408	-0.412	-0.415	-0.416	-0.416	-0.416	-0.415	-0.412	-0.411	-0.408	-0.404	-0.399	-0.392	-0.388	-0.380	-0.372	-0.365	-0.356	-0.349	-0.339	-0.330	-0.321	-0.311	-0.300	-0.290	-0.280	-0.269	-0.259	-0.249	-0.239	-0.228	-0.219	-0.210	-0.200	-0.191	-0.182	-0.174	-0.166	-0.159	-0.151	-0.145	-0.139	-0.131	-0.126	-0.121	-0.116	-0.111	-0.108	-0.104	-0.101	-0.099	-0.096	-0.095	-0.092	-0.094	-0.091	-0.091	-0.091	-0.092	-0.092	-0.094	-0.096	-0.098	-0.100	-0.102	-0.105	-0.108	-0.110	-0.115	-0.118	-0.121	-0.125	-0.129	-0.132	-0.138	-0.141	-0.145	-0.149	-0.154	-0.158	-0.162	-0.166	-0.171	-0.175	-0.179	-0.184	-0.188	-0.191	-0.195	-0.199	-0.202	-0.206	-0.210	-0.212	-0.215	-0.218	-0.220	-0.222	-0.225	-0.226	-0.226	-0.228	-0.229	-0.228	-0.229	-0.226	-0.225	-0.224	-0.220	-0.218	-0.215	-0.211	-0.206	-0.201	-0.196	-0.189	-0.182	-0.174	-0.166	-0.156	-0.148	-0.138	-0.125	-0.114	-0.101	-0.089	-0.075	-0.060	-0.045	-0.030	-0.014	0.004	0.021	0.039	0.056	0.074	0.092	0.112	0.131	0.151	0.171	0.191	0.210	0.231	0.251	0.271	0.291	0.310	0.330	0.349	0.368	0.385	0.401	0.420	0.436	0.451	0.466	0.480	0.492	0.506	0.518	0.528	0.536	0.545	0.551	0.558	0.561	0.566	0.569	0.570	0.570	0.569	0.566	0.562	0.558	0.552	0.546	0.539	0.530	0.520	0.509	0.498	0.486	0.472	0.459	0.445	0.429	0.414	0.398	0.380	0.365	0.348	0.330	0.312	0.295	0.279	0.261	0.244	0.228	0.210	0.194	0.178	0.164	0.149	0.134	0.121	0.108	0.095	0.084	0.074	0.062	0.055	0.046	0.039	0.032	0.026	0.021	0.018	0.015	0.012	0.011	0.010	0.010	0.011	0.012	0.015	0.016	0.021	0.025	0.029	0.034	0.040	0.045	0.051	0.056	0.064	0.070	0.078	0.085	0.091	0.098	0.105	0.111	0.118	0.125	0.130	0.136	0.141	0.148	0.152	0.158	0.161	0.165	0.169	0.171	0.174	0.176	0.178	0.179	0.180	0.180	0.180	0.180	0.179	0.179	0.178	0.175	0.174	0.171	0.169	0.168	0.164	0.160	0.158	0.154	0.152	0.149	0.145	0.142	0.140	0.138	0.135	0.132	0.131	0.129	0.128	0.128	0.126	0.126	0.128	0.128	0.129	0.131	0.134	0.136	0.141	0.144	0.149	0.154	0.161	0.166	0.174	0.180	0.189	0.198	0.208	0.216	0.226	0.236	0.249	0.259	0.271	0.282	0.295	0.308	0.321	0.334	0.346	0.359	0.372	0.386	0.400	0.412	0.426	0.439	0.451	0.465	0.478	0.489	0.500	0.511	0.522	0.532	0.542	0.552	0.561	0.570	0.578	0.585	0.592	0.599	0.604	0.609	0.612	0.615	0.619	0.620	0.621	0.622	0.621	0.620	0.619	0.618	0.614	0.610	0.606	0.601	0.596	0.590	0.582	0.575	0.566	0.559	0.550	0.540	0.530	0.520	0.509	0.498	0.486	0.475	0.461	0.450	0.438	0.424	0.411	0.398	0.384	0.370	0.358	0.344	0.330	0.316	0.302	0.289	0.275	0.262	0.250	0.238	0.225	0.212	0.201	0.189	0.178	0.166	0.155	0.145	0.135	0.125	0.116	0.108	0.100	0.092	0.085	0.078	0.071	0.065	0.060	0.054	0.049	0.045	0.041	0.039	0.035	0.032	0.030	0.029	0.028	0.026	0.025	0.024	0.024	0.025	0.025	0.026	0.028	0.029	0.030	0.031	0.032	0.035	0.038	0.039	0.041	0.044	0.046	0.049	0.050	0.054	0.056	0.060	0.062	0.065	0.068	0.070	0.074	0.076	0.079	0.081	0.084	0.086	0.089	0.091	0.094	0.096	0.099	0.101	0.104	0.108	0.110	0.112	0.115	0.118	0.121	0.124	0.126	0.130	0.134	0.138	0.140	0.144	0.146	0.150	0.155	0.159	0.162	0.166	0.171	0.176	0.181	0.185	0.190	0.196	0.201	0.206	0.211	0.216	0.222	0.229	0.235	0.240	0.246	0.252	0.258	0.264	0.270	0.276	0.284	0.289	0.295	0.301	0.308	0.314	0.319	0.324	0.329	0.334	0.340	0.344	0.349	0.352	0.356	0.360	0.364	0.366	0.369	0.372	0.374	0.374	0.376	0.378	0.378	0.378	0.376	0.378	0.376	0.374	0.371	0.370	0.366	0.362	0.360	0.356	0.351	0.346	0.341	0.336	0.330	0.324	0.319	0.311	0.304	0.296	0.290	0.281	0.274	0.266	0.258	0.249	0.241	0.232	0.224	0.215	0.205	0.198	0.189	0.180	0.170	0.162	0.154	0.144	0.135	0.126	0.118	0.110	0.101	0.092	0.084	0.075	0.068	0.059	0.051	0.044	0.035	0.026	0.020	0.012	0.005	-0.004	-0.011	-0.019	-0.025	-0.034	-0.041	-0.049	-0.055	-0.062	-0.069	-0.076	-0.084	-0.090	-0.098	-0.104	-0.111	-0.116	-0.122	-0.129	-0.135	-0.140	-0.146	-0.150	-0.156	-0.160	-0.165	-0.169	-0.172	-0.175	-0.179	-0.181	-0.182	-0.184	-0.185	-0.184	-0.182	-0.181	-0.179	-0.176	-0.172	-0.166	-0.160	-0.152	-0.145	-0.135	-0.125	-0.112	-0.100	-0.085	-0.069	-0.052	-0.034	-0.014	0.008	0.030	0.055	0.080	0.108	0.136	0.168	0.200	0.234	0.269	0.306	0.345	0.386	0.429	0.472	0.518	0.566	0.614	0.665	0.718	0.771	0.826	0.884	0.942	1.002	1.064	1.125	1.189	1.255	1.321	1.389	1.458	1.528	1.599	1.670	1.742	1.816	1.891	1.965	2.041	2.116	2.194	2.271	2.349	2.426	2.504	2.581	2.659	2.736	2.815	2.892	2.969	3.045	3.121	3.198	3.271	3.345	3.418	3.490	3.561	3.631	3.701	3.768	3.834	3.899	3.962	4.025	4.085	4.144	4.201	4.256	4.310	4.362	4.411	4.460	4.506	4.551	4.592	4.632	4.671	4.708	4.742	4.774	4.805	4.832	4.860	4.885	4.908	4.928	4.946	4.964	4.980	4.994	5.006	5.016	5.025	5.032	5.039	5.042	5.046	5.048	5.048	5.048	5.046	5.044	5.039	5.035	5.029	5.022	5.015	5.006	4.999	4.990	4.981	4.970	4.960	4.949	4.938	4.926	4.915	4.902	4.890	4.878	4.865	4.852	4.840	4.826	4.812	4.799	4.784	4.770	4.755	4.741	4.728	4.712	4.696	4.681	4.665	4.649	4.631	4.614	4.596	4.579	4.559	4.540	4.519	4.499	4.478	4.454	4.430	4.406	4.380	4.354	4.326	4.298	4.269	4.238	4.204	4.170	4.136	4.099	4.060	4.021	3.980	3.938	3.894	3.848	3.800	3.750	3.699	3.648	3.592	3.536	3.479	3.419	3.358	3.294	3.230	3.162	3.095	3.024	2.952	2.880	2.805	2.729	2.651	2.571	2.490	2.408	2.325	2.240	2.152	2.066	1.978	1.889	1.798	1.708	1.615	1.522	1.429	1.334	1.240	1.145	1.050	0.954	0.858	0.761	0.665	0.569	0.472	0.376	0.280	0.184	0.089	-0.006	-0.101	-0.195	-0.289	-0.381	-0.474	-0.565	-0.656	-0.748	-0.836	-0.925	-1.012	-1.099	-1.186	-1.271	-1.356	-1.440	-1.522	-1.606	-1.689	-1.769	-1.850	-1.929	-2.007	-2.086	-2.164	-2.242	-2.319	-2.395	-2.471	-2.548	-2.622	-2.699	-2.774	-2.849	-2.924	-2.999	-3.074	-3.149	-3.224	-3.300	-3.375	-3.451	-3.528	-3.604	-3.681	-3.758	-3.836	-3.914	-3.994	-4.072	-4.152	-4.232	-4.312	-4.392	-4.474	-4.555	-4.638	-4.719	-4.801	-4.882	-4.965	-5.048	-5.130	-5.212	-5.295	-5.378	-5.460	-5.541	-5.622	-5.704	-5.784	-5.864	-5.942	-6.022	-6.100	-6.176	-6.251	-6.328	-6.401	-6.474	-6.545	-6.615	-6.684	-6.751	-6.816	-6.881	-6.944	-7.005	-7.065	-7.124	-7.180	-7.234	-7.288	-7.338	-7.388	-7.435	-7.481	-7.525	-7.566	-7.605	-7.644	-7.680	-7.715	-7.748	-7.779	-7.809	-7.835	-7.860	-7.885	-7.906	-7.926	-7.945	-7.962	-7.978	-7.991	-8.004	-8.015	-8.024	-8.031	-8.038	-8.042	-8.045	-8.047	-8.049	-8.049	-8.047	-8.045	-8.040	-8.035	-8.029	-8.023	-8.014	-8.005	-7.995	-7.984	-7.971	-7.959	-7.945	-7.929	-7.915	-7.898	-7.881	-7.862	-7.845	-7.826	-7.805	-7.785	-7.764	-7.741	-7.720	-7.696	-7.672	-7.649	-7.625	-7.599	-7.572	-7.546	-7.519	-7.491	-7.462	-7.435	-7.406	-7.376	-7.345	-7.314	-7.282	-7.249	-7.216	-7.182	-7.148	-7.112	-7.076	-7.039	-7.002	-6.964	-6.924	-6.884	-6.842	-6.800	-6.756	-6.712	-6.666	-6.620	-6.571	-6.522	-6.471	-6.420	-6.368	-6.312	-6.258	-6.200	-6.141	-6.081	-6.020	-5.958	-5.892	-5.826	-5.759	-5.691	-5.620	-5.548	-5.475	-5.399	-5.324	-5.244	-5.165	-5.084	-5.001	-4.918	-4.832	-4.746	-4.658	-4.568	-4.479	-4.388	-4.294	-4.201	-4.106	-4.010	-3.914	-3.816	-3.719	-3.620	-3.520	-3.420	-3.320	-3.220	-3.119	-3.019	-2.918	-2.816	-2.715	-2.612	-2.512	-2.411	-2.311	-2.211	-2.112	-2.013	-1.915	-1.816	-1.719	-1.622	-1.528	-1.432	-1.339	-1.245	-1.152	-1.061	-0.970	-0.881	-0.792	-0.704	-0.616	-0.530	-0.445	-0.361	-0.278	-0.194	-0.111	-0.031	0.050	0.130	0.210	0.289	0.368	0.446	0.522	0.601	0.678	0.755	0.831	0.908	0.985	1.062	1.140	1.218	1.294	1.372	1.450	1.529	1.609	1.688	1.768	1.849	1.929	2.010	2.094	2.176	2.260	2.344	2.430	2.515	2.601	2.689	2.775	2.864	2.952	3.041	3.131	3.221	3.311	3.402	3.492	3.585	3.676	3.768	3.859	3.950	4.040	4.131	4.221	4.312	4.401	4.490	4.578	4.665	4.751	4.836	4.921	5.004	5.088	5.168	5.246	5.325	5.401	5.476	5.550	5.621	5.691	5.759	5.824	5.889	5.950	6.010	6.069	6.122	6.176	6.228	6.276	6.324	6.368	6.410	6.449	6.486	6.521	6.552	6.584	6.610	6.636	6.659	6.679	6.698	6.714	6.728	6.740	6.749	6.756	6.761	6.765	6.766	6.765	6.764	6.758	6.752	6.744	6.735	6.725	6.712	6.699	6.684	6.668	6.650	6.631	6.612	6.592	6.571	6.551	6.529	6.506	6.482	6.459	6.435	6.411	6.389	6.365	6.340	6.318	6.294	6.271	6.249	6.225	6.204	6.182	6.161	6.141	6.121	6.102	6.084	6.066	6.049	6.032	6.018	6.002	5.989	5.974	5.960	5.948	5.935	5.925	5.912	5.901	5.890	5.879	5.868	5.856	5.845	5.832	5.821	5.808	5.795	5.781	5.766	5.750	5.734	5.716	5.695	5.674	5.652	5.628	5.602	5.575	5.545	5.512	5.479	5.440	5.401	5.359	5.315	5.269	5.220	5.168	5.112	5.055	4.994	4.931	4.865	4.795	4.724	4.649	4.571	4.492	4.410	4.324	4.236	4.148	4.054	3.959	3.862	3.764	3.664	3.560	3.456	3.350	3.244	3.134	3.025	2.914	2.804	2.691	2.579	2.466	2.354	2.241	2.129	2.016	1.905	1.795	1.684	1.575	1.466	1.360	1.254	1.150	1.049	0.949	0.849	0.752	0.659	0.565	0.475	0.388	0.301	0.219	0.139	0.060	-0.015	-0.089	-0.159	-0.225	-0.290	-0.352	-0.412	-0.470	-0.524	-0.575	-0.626	-0.672	-0.716	-0.759	-0.799	-0.836	-0.871	-0.904	-0.935	-0.964	-0.991	-1.016	-1.040	-1.061	-1.082	-1.100	-1.118	-1.134	-1.149	-1.162	-1.175	-1.186	-1.196	-1.206	-1.215	-1.224	-1.232	-1.239	-1.246	-1.254	-1.259	-1.266	-1.271	-1.278	-1.284	-1.290	-1.298	-1.302	-1.309	-1.316	-1.324	-1.331	-1.339	-1.348	-1.356	-1.365	-1.375	-1.385	-1.396	-1.408	-1.419	-1.431	-1.445	-1.459	-1.472	-1.488	-1.502	-1.519	-1.535	-1.552	-1.570	-1.589	-1.608	-1.628	-1.648	-1.668	-1.690	-1.711	-1.732	-1.755	-1.778	-1.801	-1.822	-1.848	-1.871	-1.895	-1.918	-1.941	-1.966	-1.990	-2.014	-2.039	-2.061	-2.086	-2.109	-2.131	-2.154	-2.176	-2.199	-2.220	-2.241	-2.261	-2.281	-2.300	-2.319	-2.338	-2.354	-2.371	-2.386	-2.400	-2.414	-2.428	-2.439	-2.450	-2.460	-2.469	-2.476	-2.484	-2.489	-2.494	-2.496	-2.500	-2.500	-2.500	-2.499	-2.498	-2.494	-2.490	-2.484	-2.478	-2.470	-2.460	-2.450	-2.440	-2.428	-2.414	-2.400	-2.385	-2.369	-2.351	-2.334	-2.314	-2.294	-2.272	-2.251	-2.229	-2.206	-2.182	-2.158	-2.132	-2.106	-2.080	-2.052	-2.025	-1.998	-1.969	-1.940	-1.911	-1.880	-1.850	-1.820	-1.790	-1.760	-1.729	-1.699	-1.668	-1.638	-1.606	-1.576	-1.545	-1.515	-1.485	-1.454	-1.424	-1.395	-1.365	-1.336	-1.308	-1.279	-1.251	-1.224	-1.196	-1.169	-1.144	-1.118	-1.091	-1.065	-1.040	-1.015	-0.991	-0.966	-0.942	-0.920	-0.896	-0.872	-0.850	-0.826	-0.804	-0.782	-0.759	-0.736	-0.714	-0.691	-0.669	-0.646	-0.621	-0.599	-0.574	-0.551	-0.526	-0.501	-0.476	-0.450	-0.424	-0.398	-0.369	-0.341	-0.312	-0.282	-0.251	-0.220	-0.190	-0.158	-0.124	-0.090	-0.055	-0.020	0.016	0.052	0.090	0.128	0.165	0.204	0.242	0.282	0.322	0.362	0.402	0.444	0.485	0.525	0.566	0.608	0.648	0.688	0.728	0.766	0.806	0.844	0.882	0.920	0.956	0.991	1.025	1.059	1.090	1.121	1.151	1.180	1.208	1.232	1.258	1.280	1.300	1.320	1.338	1.354	1.369	1.382	1.392	1.402	1.411	1.418	1.422	1.425	1.426	1.426	1.426	1.422	1.418	1.412	1.404	1.395	1.386	1.375	1.362	1.350	1.335	1.321	1.304	1.288	1.271	1.254	1.235	1.218	1.199	1.180	1.160	1.140	1.121	1.101	1.082	1.065	1.045	1.028	1.010	0.994	0.976	0.961	0.946	0.932	0.919	0.905	0.892	0.882	0.872	0.862	0.854	0.848	0.840	0.836	0.831	0.828	0.826	0.824	0.822	0.825	0.825	0.828	0.830	0.835	0.839	0.844	0.850	0.858	0.864	0.871	0.879	0.888	0.896	0.905	0.915	0.925	0.934	0.942	0.954	0.962	0.972	0.982	0.991	1.001	1.010	1.018	1.026	1.035	1.041	1.049	1.054	1.060	1.064	1.070	1.074	1.076	1.080	1.082	1.084	1.084	1.085	1.084	1.082	1.081	1.078	1.075	1.071	1.066	1.062	1.056	1.049	1.042	1.035	1.028	1.019	1.009	1.000	0.990	0.980	0.969	0.958	0.946	0.934	0.921	0.909	0.895	0.881	0.869	0.854	0.840	0.825	0.810	0.795	0.781	0.766	0.751	0.735	0.720	0.704	0.689	0.674	0.658	0.641	0.625	0.609	0.592	0.578	0.561	0.545	0.529	0.512	0.498	0.481	0.465	0.449	0.432	0.418	0.401	0.385	0.369	0.354	0.338	0.321	0.306	0.291	0.275	0.260	0.245	0.230	0.215	0.200	0.185	0.171	0.156	0.141	0.129	0.114	0.101	0.088	0.075	0.061	0.049	0.035	0.024	0.011	0.000	-0.011	-0.022	-0.034	-0.044	-0.055	-0.064	-0.074	-0.084	-0.091	-0.100	-0.108	-0.115	-0.122	-0.129	-0.135	-0.142	-0.148	-0.151	-0.156	-0.160	-0.164	-0.166	-0.170	-0.171	-0.172	-0.175	-0.175	-0.175	-0.175	-0.175	-0.174	-0.171	-0.169	-0.168	-0.165	-0.161	-0.159	-0.156	-0.152	-0.149	-0.144	-0.139	-0.135	-0.130	-0.125	-0.120	-0.115	-0.111	-0.105	-0.101	-0.095	-0.090	-0.086	-0.081	-0.079	-0.074	-0.070	-0.066	-0.064	-0.061	-0.060	-0.058	-0.056	-0.056	-0.055	-0.056	-0.056	-0.059	-0.060	-0.062	-0.066	-0.069	-0.072	-0.078	-0.081	-0.088	-0.092	-0.099	-0.106	-0.114	-0.121	-0.129	-0.136	-0.145	-0.154	-0.162	-0.172	-0.181	-0.191	-0.199	-0.209	-0.218	-0.226	-0.236	-0.245	-0.252	-0.261	-0.270	-0.276	-0.284	-0.290	-0.296	-0.301	-0.306	-0.311	-0.315	-0.318	-0.321	-0.324	-0.325	-0.325	-0.328	-0.326	-0.325	-0.325	-0.322	-0.320	-0.318	-0.315	-0.310	-0.308	-0.304	-0.299	-0.294	-0.290	-0.285	-0.281	-0.276	-0.272	-0.269	-0.265	-0.262	-0.260	-0.258	-0.256	-0.255	-0.255	-0.258	-0.259	-0.262	-0.266	-0.271	-0.278	-0.285	-0.294	-0.304	-0.316	-0.329	-0.342	-0.359	-0.376	-0.395	-0.415	-0.436	-0.460	-0.484	-0.509	-0.536	-0.566	-0.596	-0.628	-0.659	-0.692	-0.728	-0.762	-0.800	-0.836	-0.875	-0.914	-0.952	-0.992	-1.034	-1.074	-1.114	-1.155	-1.195	-1.235	-1.274	-1.314	-1.352	-1.391	-1.428	-1.465	-1.500	-1.534	-1.568	-1.600	-1.630	-1.660	-1.688	-1.712	-1.738	-1.760	-1.781	-1.800	-1.818	-1.832	-1.845	-1.856	-1.868	-1.874	-1.880	-1.882	-1.884	-1.884	-1.881	-1.876	-1.869	-1.860	-1.850	-1.840	-1.826	-1.810	-1.795	-1.776	-1.759	-1.738	-1.718	-1.695	-1.671	-1.648	-1.622	-1.598	-1.571	-1.545	-1.519	-1.492	-1.466	-1.439	-1.414	-1.388	-1.361	-1.336	-1.311	-1.288	-1.265	-1.244	-1.221	-1.201	-1.182	-1.164	-1.148	-1.132	-1.119	-1.106	-1.096	-1.086	-1.079	-1.072	-1.068	-1.064	-1.062	-1.062	-1.065	-1.068	-1.072	-1.079	-1.086	-1.095	-1.106	-1.119	-1.132	-1.148	-1.162	-1.181	-1.200	-1.219	-1.240	-1.261	-1.282	-1.306	-1.331	-1.355	-1.380	-1.406	-1.431	-1.458	-1.484	-1.510	-1.538	-1.564	-1.590	-1.616	-1.642	-1.668	-1.694	-1.718	-1.741	-1.765	-1.788	-1.810	-1.832	-1.852	-1.872	-1.892	-1.910	-1.928	-1.944	-1.959	-1.974	-1.986	-1.999	-2.010	-2.020	-2.030	-2.036	-2.044	-2.050	-2.055	-2.060	-2.062	-2.065	-2.066	-2.068	-2.068	-2.068	-2.065	-2.064	-2.060	-2.058	-2.054	-2.050	-2.046	-2.041	-2.036	-2.031	-2.026	-2.021	-2.016	-2.011	-2.006	-2.001	-1.996	-1.992	-1.988	-1.984	-1.981	-1.978	-1.975	-1.972	-1.971	-1.971	-1.970	-1.971	-1.970	-1.971	-1.975	-1.978	-1.981	-1.984	-1.989	-1.995	-2.000	-2.006	-2.013	-2.020	-2.027	-2.036	-2.044	-2.054	-2.061	-2.071	-2.081	-2.090	-2.100	-2.110	-2.120	-2.129	-2.139	-2.149	-2.156	-2.166	-2.174	-2.184	-2.191	-2.199	-2.204	-2.211	-2.216	-2.220	-2.224	-2.226	-2.229	-2.230	-2.230	-2.230	-2.228	-2.225	-2.222	-2.218	-2.211	-2.205	-2.198	-2.188	-2.178	-2.166	-2.155	-2.141	-2.128	-2.111	-2.096	-2.079	-2.061	-2.041	-2.021	-2.001	-1.980	-1.958	-1.935	-1.910	-1.886	-1.860	-1.835	-1.810	-1.782	-1.758	-1.730	-1.702	-1.675	-1.646	-1.619	-1.590	-1.561	-1.534	-1.506	-1.480	-1.451	-1.424	-1.396	-1.370	-1.344	-1.318	-1.292	-1.266	-1.241	-1.218	-1.194	-1.171	-1.149	-1.126	-1.105	-1.085	-1.065	-1.045	-1.028	-1.009	-0.992	-0.976	-0.961	-0.948	-0.934	-0.922	-0.910	-0.899	-0.889	-0.880	-0.872	-0.866	-0.859	-0.855	-0.850	-0.846	-0.844	-0.844	-0.842	-0.844	-0.844	-0.846	-0.850	-0.854	-0.859	-0.865	-0.872	-0.880	-0.888	-0.898	-0.908	-0.918	-0.929	-0.941	-0.952	-0.966	-0.980	-0.992	-1.006	-1.021	-1.036	-1.051	-1.066	-1.081	-1.096	-1.111	-1.126	-1.140	-1.155	-1.168	-1.181	-1.195	-1.208	-1.220	-1.230	-1.240	-1.250	-1.259	-1.268	-1.274	-1.280	-1.285	-1.289	-1.292	-1.292	-1.294	-1.292	-1.290	-1.288	-1.282	-1.278	-1.270	-1.261	-1.252	-1.241	-1.230	-1.218	-1.204	-1.188	-1.171	-1.155	-1.138	-1.119	-1.100	-1.080	-1.060	-1.038	-1.016	-0.994	-0.971	-0.949	-0.926	-0.904	-0.881	-0.858	-0.835	-0.812	-0.791	-0.768	-0.748	-0.726	-0.705	-0.685	-0.666	-0.648	-0.630	-0.614	-0.598	-0.582	-0.569	-0.556	-0.544	-0.532	-0.522	-0.512	-0.504	-0.496	-0.490	-0.485	-0.480	-0.476	-0.474	-0.471	-0.470	-0.469	-0.470	-0.471	-0.474	-0.476	-0.478	-0.481	-0.486	-0.490	-0.494	-0.499	-0.504	-0.509	-0.515	-0.519	-0.525	-0.531	-0.535	-0.540	-0.545	-0.550	-0.554	-0.558	-0.562	-0.565	-0.568	-0.571	-0.572	-0.574	-0.575	-0.575	-0.575	-0.574	-0.572	-0.571	-0.569	-0.565	-0.561	-0.558	-0.552	-0.546	-0.540	-0.532	-0.525	-0.516	-0.507	-0.499	-0.489	-0.479	-0.469	-0.458	-0.445	-0.434	-0.421	-0.409	-0.395	-0.381	-0.368	-0.354	-0.339	-0.324	-0.309	-0.295	-0.280	-0.265	-0.250	-0.234	-0.219	-0.204	-0.189	-0.174	-0.159	-0.144	-0.130	-0.115	-0.101	-0.088	-0.075	-0.062	-0.050	-0.038	-0.026	-0.015	-0.005	0.005	0.015	0.024	0.031	0.039	0.045	0.050	0.055	0.060	0.064	0.065	0.068	0.069	0.068	0.068	0.066	0.064	0.061	0.056	0.052	0.045	0.040	0.031	0.024	0.015	0.005	-0.006	-0.019	-0.031	-0.044	-0.059	-0.074	-0.089	-0.105	-0.122	-0.141	-0.159	-0.180	-0.199	-0.220	-0.240	-0.261	-0.284	-0.306	-0.330	-0.354	-0.378	-0.402	-0.426	-0.451	-0.476	-0.502	-0.529	-0.554	-0.580	-0.606	-0.634	-0.660	-0.688	-0.714	-0.739	-0.766	-0.792	-0.819	-0.845	-0.871	-0.899	-0.924	-0.950	-0.975	-1.000	-1.025	-1.050	-1.075	-1.099	-1.122	-1.146	-1.170	-1.192	-1.215	-1.238	-1.259	-1.281	-1.302	-1.324	-1.345	-1.366	-1.386	-1.408	-1.426	-1.448	-1.466	-1.485	-1.505	-1.524	-1.542	-1.561	-1.580	-1.599	-1.616	-1.636	-1.654	-1.671	-1.690	-1.708	-1.725	-1.742	-1.761	-1.778	-1.796	-1.814	-1.832	-1.850	-1.866	-1.885	-1.901	-1.919	-1.935	-1.952	-1.969	-1.986	-2.001	-2.019	-2.034	-2.050	-2.065	-2.080	-2.095	-2.110	-2.125	-2.138	-2.151	-2.164	-2.178	-2.189	-2.200	-2.211	-2.221	-2.232	-2.241	-2.250	-2.259	-2.266	-2.272	-2.279	-2.284	-2.289	-2.294	-2.296	-2.299	-2.300	-2.301	-2.301	-2.301	-2.300	-2.299	-2.296	-2.291	-2.288	-2.282	-2.278	-2.270	-2.262	-2.255	-2.245	-2.236	-2.225	-2.214	-2.202	-2.190	-2.176	-2.162	-2.148	-2.132	-2.116	-2.100	-2.081	-2.064	-2.046	-2.026	-2.006	-1.986	-1.965	-1.945	-1.924	-1.900	-1.879	-1.855	-1.834	-1.810	-1.785	-1.761	-1.738	-1.711	-1.686	-1.661	-1.636	-1.611	-1.586	-1.560	-1.536	-1.511	-1.485	-1.460	-1.436	-1.411	-1.388	-1.362	-1.340	-1.318	-1.294	-1.272	-1.250	-1.230	-1.209	-1.190	-1.170	-1.152	-1.134	-1.118	-1.101	-1.086	-1.071	-1.059	-1.046	-1.034	-1.024	-1.015	-1.006	-0.999	-0.991	-0.986	-0.982	-0.979	-0.975	-0.975	-0.974	-0.975	-0.975	-0.978	-0.981	-0.986	-0.991	-0.998	-1.004	-1.011	-1.020	-1.029	-1.038	-1.049	-1.059	-1.071	-1.084	-1.095	-1.108	-1.121	-1.135	-1.148	-1.161	-1.175	-1.189	-1.202	-1.215	-1.229	-1.242	-1.255	-1.269	-1.281	-1.292	-1.305	-1.315	-1.326	-1.336	-1.345	-1.352	-1.360	-1.368	-1.372	-1.379	-1.382	-1.386	-1.388	-1.389	-1.390	-1.389	-1.388	-1.385	-1.381	-1.376	-1.370	-1.364	-1.356	-1.349	-1.339	-1.328	-1.318	-1.305	-1.291	-1.278	-1.262	-1.248	-1.232	-1.215	-1.199	-1.180	-1.162	-1.144	-1.125	-1.106	-1.088	-1.068	-1.049	-1.029	-1.010	-0.990	-0.970	-0.951	-0.932	-0.914	-0.896	-0.878	-0.861	-0.844	-0.828	-0.812	-0.796	-0.782	-0.769	-0.755	-0.744	-0.731	-0.721	-0.711	-0.702	-0.694	-0.686	-0.681	-0.675	-0.671	-0.666	-0.664	-0.660	-0.660	-0.659	-0.660	-0.659	-0.661	-0.664	-0.665	-0.670	-0.672	-0.676	-0.681	-0.686	-0.691	-0.698	-0.705	-0.710	-0.716	-0.722	-0.730	-0.736	-0.742	-0.750	-0.756	-0.764	-0.770	-0.776	-0.781	-0.789	-0.794	-0.800	-0.804	-0.809	-0.815	-0.819	-0.822	-0.825	-0.829	-0.831	-0.835	-0.838	-0.839	-0.840	-0.841	-0.841	-0.842	-0.842	-0.844	-0.844	-0.842	-0.841	-0.841	-0.841	-0.841	-0.840	-0.840	-0.839	-0.839	-0.838	-0.838	-0.838	-0.838	-0.839	-0.840	-0.840	-0.841	-0.844	-0.845	-0.848	-0.850	-0.852	-0.855	-0.860	-0.864	-0.868	-0.874	-0.879	-0.884	-0.890	-0.896	-0.904	-0.910	-0.918	-0.925	-0.932	-0.940	-0.949	-0.955	-0.964	-0.971	-0.978	-0.986	-0.994	-1.000	-1.008	-1.012	-1.019	-1.025	-1.030	-1.034	-1.038	-1.040	-1.042	-1.044	-1.044	-1.042	-1.042	-1.040	-1.038	-1.032	-1.028	-1.021	-1.014	-1.006	-0.996	-0.985	-0.974	-0.960	-0.946	-0.931	-0.915	-0.898	-0.879	-0.860	-0.839	-0.818	-0.795	-0.772	-0.749	-0.725	-0.699	-0.672	-0.646	-0.619	-0.592	-0.562	-0.535	-0.507	-0.478	-0.448	-0.420	-0.390	-0.360	-0.332	-0.302	-0.275	-0.246	-0.218	-0.191	-0.164	-0.138	-0.111	-0.086	-0.062	-0.039	-0.015	0.006	0.026	0.046	0.065	0.082	0.099	0.114	0.128	0.140	0.152	0.162	0.171	0.178	0.182	0.189	0.191	0.192	0.194	0.192	0.189	0.185	0.179	0.172	0.164	0.154	0.142	0.131	0.118	0.102	0.086	0.069	0.050	0.030	0.010	-0.012	-0.035	-0.058	-0.082	-0.108	-0.134	-0.159	-0.186	-0.212	-0.240	-0.269	-0.296	-0.324	-0.352	-0.380	-0.408	-0.436	-0.464	-0.491	-0.518	-0.544	-0.570	-0.595	-0.619	-0.642	-0.665	-0.686	-0.708	-0.728	-0.745	-0.762	-0.779	-0.794	-0.809	-0.820	-0.831	-0.841	-0.849	-0.855	-0.862	-0.865	-0.868	-0.869	-0.869	-0.868	-0.865	-0.860	-0.854	-0.848	-0.839	-0.830	-0.819	-0.806	-0.792	-0.779	-0.764	-0.746	-0.730	-0.712	-0.692	-0.672	-0.651	-0.630	-0.608	-0.585	-0.562	-0.538	-0.514	-0.490	-0.466	-0.440	-0.416	-0.391	-0.366	-0.342	-0.316	-0.292	-0.269	-0.245	-0.221	-0.199	-0.176	-0.155	-0.132	-0.112	-0.092	-0.074	-0.055	-0.038	-0.021	-0.005	0.009	0.022	0.035	0.046	0.058	0.066	0.075	0.081	0.088	0.091	0.095	0.098	0.099	0.099	0.096	0.095	0.091	0.088	0.081	0.075	0.068	0.059	0.050	0.040	0.028	0.016	0.004	-0.010	-0.024	-0.038	-0.052	-0.069	-0.084	-0.100	-0.116	-0.131	-0.149	-0.165	-0.181	-0.198	-0.214	-0.229	-0.245	-0.260	-0.274	-0.288	-0.301	-0.314	-0.326	-0.338	-0.349	-0.359	-0.368	-0.376	-0.384	-0.390	-0.396	-0.401	-0.405	-0.410	-0.412	-0.414	-0.414	-0.414	-0.412	-0.410	-0.408	-0.404	-0.400	-0.396	-0.390	-0.384	-0.379	-0.371	-0.364	-0.355	-0.348	-0.340	-0.330	-0.321	-0.312	-0.304	-0.294	-0.285	-0.276	-0.268	-0.259	-0.250	-0.241	-0.234	-0.225	-0.219	-0.210	-0.204	-0.198	-0.191	-0.186	-0.181	-0.176	-0.171	-0.168	-0.164	-0.161	-0.160	-0.159	-0.158	-0.156	-0.155	-0.155	-0.155	-0.156	-0.158	-0.159	-0.161	-0.162	-0.166	-0.169	-0.172	-0.176	-0.179	-0.182	-0.188	-0.191	-0.195	-0.199	-0.205	-0.208	-0.212	-0.218	-0.221	-0.226	-0.231	-0.235	-0.240	-0.244	-0.248	-0.251	-0.255	-0.259	-0.262	-0.266	-0.269	-0.271	-0.274	-0.276	-0.278	-0.280	-0.282	-0.282	-0.284	-0.284	-0.284	-0.284	-0.284	-0.282	-0.282	-0.280	-0.279	-0.275	-0.272	-0.269	-0.265	-0.261	-0.256	-0.251	-0.245	-0.239	-0.232	-0.225	-0.216	-0.208	-0.199	-0.190	-0.180	-0.169	-0.158	-0.145	-0.132	-0.121	-0.108	-0.092	-0.079	-0.064	-0.049	-0.032	-0.016	0.001	0.018	0.035	0.052	0.070	0.088	0.106	0.122	0.141	0.159	0.178	0.196	0.212	0.231	0.249	0.266	0.282	0.299	0.314	0.329	0.344	0.359	0.371	0.384	0.395	0.408	0.418	0.428	0.435	0.442	0.449	0.454	0.458	0.461	0.464	0.464	0.464	0.462	0.460	0.456	0.452	0.446	0.440	0.431	0.424	0.414	0.404	0.392	0.380	0.368	0.355	0.341	0.326	0.310	0.295	0.280	0.264	0.246	0.230	0.212	0.196	0.180	0.162	0.148	0.130	0.115	0.099	0.082	0.069	0.055	0.040	0.028	0.016	0.002	-0.008	-0.018	-0.028	-0.036	-0.045	-0.051	-0.058	-0.062	-0.068	-0.071	-0.074	-0.078	-0.078	-0.079	-0.079	-0.078	-0.078	-0.075	-0.072	-0.070	-0.066	-0.061	-0.058	-0.051	-0.046	-0.040	-0.035	-0.028	-0.021	-0.016	-0.010	-0.002	0.005	0.010	0.018	0.024	0.029	0.035	0.041	0.046	0.051	0.056	0.061	0.065	0.069	0.072	0.076	0.079	0.080	0.081	0.084	0.085	0.085	0.085	0.085	0.085	0.084	0.082	0.081	0.080	0.079	0.076	0.072	0.071	0.068	0.064	0.061	0.058	0.055	0.051	0.049	0.046	0.042	0.039	0.036	0.032	0.030	0.029	0.025	0.022	0.021	0.020	0.019	0.019	0.019	0.019	0.019	0.019	0.021	0.022	0.024	0.026	0.030	0.034	0.038	0.042	0.048	0.051	0.058	0.064	0.070	0.078	0.085	0.094	0.101	0.109	0.118	0.126	0.136	0.145	0.154	0.164	0.174	0.184	0.194	0.204	0.212	0.222	0.234	0.242	0.252	0.262	0.270	0.279	0.288	0.296	0.304	0.311	0.319	0.325	0.331	0.336	0.342	0.348	0.351	0.355	0.356	0.359	0.361	0.362	0.362	0.362	0.361	0.360	0.358	0.355	0.351	0.348	0.342	0.338	0.331	0.324	0.318	0.310	0.301	0.294	0.285	0.275	0.264	0.254	0.244	0.232	0.221	0.209	0.198	0.185	0.172	0.160	0.146	0.134	0.121	0.109	0.096	0.082	0.070	0.058	0.044	0.032	0.019	0.008	-0.004	-0.016	-0.028	-0.039	-0.049	-0.059	-0.069	-0.079	-0.088	-0.096	-0.104	-0.111	-0.120	-0.126	-0.131	-0.138	-0.144	-0.148	-0.152	-0.155	-0.159	-0.162	-0.165	-0.166	-0.168	-0.169	-0.169	-0.169	-0.169	-0.168	-0.166	-0.165	-0.162	-0.160	-0.158	-0.155	-0.151	-0.148	-0.145	-0.140	-0.135	-0.131	-0.126	-0.122	-0.116	-0.111	-0.106	-0.100	-0.095	-0.089	-0.084	-0.079	-0.072	-0.068	-0.061	-0.056	-0.050	-0.044	-0.039	-0.032	-0.029	-0.024	-0.019	-0.014	-0.009	-0.004	0.001	0.005	0.010	0.014	0.018	0.021	0.026	0.029	0.034	0.038	0.040	0.044	0.046	0.050	0.054	0.056	0.059	0.061	0.065	0.066	0.069	0.071	0.074	0.076	0.079	0.080	0.082	0.084	0.086	0.089	0.091	0.094	0.095	0.098	0.099	0.101	0.104	0.106	0.108	0.111	0.114	0.116	0.119	0.121	0.124	0.126	0.130	0.132	0.135	0.138	0.141	0.144	0.148	0.150	0.152	0.156	0.159	0.161	0.165	0.168	0.169	0.172	0.175	0.176	0.179	0.181	0.182	0.184	0.186	0.188	0.188	0.189	0.190	0.190	0.190	0.191	0.190	0.190	0.189	0.189	0.186	0.185	0.184	0.181	0.179	0.176	0.175	0.171	0.169	0.165	0.160	0.158	0.152	0.150	0.145	0.141	0.136	0.131	0.126	0.121	0.116	0.111	0.105	0.100	0.096	0.090	0.085	0.079	0.072	0.068	0.061	0.056	0.051	0.046	0.040	0.035	0.028	0.022	0.018	0.011	0.005	-0.001	-0.008	-0.012	-0.018	-0.025	-0.031	-0.038	-0.044	-0.050	-0.056	-0.064	-0.070	-0.078	-0.084	-0.090	-0.098	-0.105	-0.111	-0.119	-0.125	-0.132	-0.139	-0.148	-0.154	-0.160	-0.168	-0.174	-0.180	-0.188	-0.194	-0.199	-0.205	-0.211	-0.215	-0.221	-0.225	-0.229	-0.232	-0.235	-0.238	-0.239	-0.239	-0.239	-0.240	-0.238	-0.235	-0.231	-0.228	-0.221	-0.215	-0.206	-0.198	-0.188	-0.176	-0.162	-0.149	-0.134	-0.115	-0.096	-0.078	-0.056	-0.032	-0.008	0.019	0.046	0.078	0.109	0.141	0.176	0.212	0.251	0.291	0.334	0.378	0.421	0.468	0.518	0.568	0.620	0.672	0.728	0.784	0.841	0.901	0.961	1.025	1.088	1.154	1.220	1.286	1.355	1.425	1.496	1.568	1.640	1.712	1.786	1.861	1.935	2.011	2.088	2.164	2.240	2.316	2.394	2.470	2.549	2.625	2.701	2.778	2.852	2.928	3.002	3.076	3.149	3.221	3.294	3.362	3.434	3.500	3.568	3.634	3.698	3.760	3.822	3.881	3.940	3.995	4.050	4.104	4.155	4.204	4.252	4.298	4.341	4.384	4.422	4.461	4.498	4.531	4.564	4.594	4.622	4.649	4.672	4.696	4.718	4.736	4.754	4.769	4.784	4.796	4.806	4.815	4.824	4.830	4.835	4.839	4.841	4.841	4.842	4.841	4.839	4.836	4.831	4.826	4.821	4.814	4.808	4.799	4.790	4.780	4.770	4.760	4.749	4.738	4.726	4.714	4.701	4.689	4.675	4.660	4.646	4.632	4.618	4.602	4.588	4.571	4.555	4.539	4.521	4.505	4.488	4.468	4.450	4.431	4.411	4.392	4.371	4.350	4.328	4.306	4.282	4.258	4.234	4.209	4.182	4.155	4.126	4.098	4.068	4.037	4.006	3.972	3.939	3.902	3.866	3.829	3.790	3.750	3.708	3.665	3.621	3.575	3.529	3.481	3.431	3.380	3.328	3.272	3.218	3.160	3.101	3.041	2.980	2.919	2.854	2.788	2.721	2.651	2.582	2.511	2.439	2.364	2.289	2.212	2.134	2.055	1.975	1.894	1.811	1.729	1.644	1.559	1.472	1.386	1.299	1.211	1.121	1.032	0.942	0.851	0.761	0.670	0.579	0.488	0.395	0.304	0.211	0.119	0.026	-0.066	-0.156	-0.249	-0.340	-0.431	-0.521	-0.612	-0.702	-0.792	-0.880	-0.970	-1.058	-1.146	-1.232	-1.319	-1.405	-1.491	-1.576	-1.660	-1.745	-1.829	-1.911	-1.995	-2.076	-2.159	-2.240	-2.321	-2.402	-2.484	-2.564	-2.644	-2.724	-2.804	-2.884	-2.964	-3.042	-3.124	-3.202	-3.282	-3.362	-3.442	-3.522	-3.604	-3.685	-3.765	-3.846	-3.929	-4.010	-4.091	-4.175	-4.258	-4.341	-4.424	-4.508	-4.591	-4.675	-4.759	-4.842	-4.928	-5.012	-5.098	-5.181	-5.265	-5.349	-5.434	-5.516	-5.600	-5.682	-5.765	-5.846	-5.929	-6.009	-6.089	-6.168	-6.246	-6.324	-6.400	-6.475	-6.549	-6.621	-6.694	-6.764	-6.832	-6.900	-6.966	-7.031	-7.094	-7.155	-7.215	-7.272	-7.329	-7.384	-7.438	-7.489	-7.539	-7.585	-7.632	-7.675	-7.719	-7.759	-7.796	-7.834	-7.869	-7.902	-7.934	-7.962	-7.991	-8.018	-8.042	-8.066	-8.088	-8.106	-8.125	-8.141	-8.156	-8.170	-8.181	-8.192	-8.201	-8.209	-8.216	-8.221	-8.225	-8.229	-8.230	-8.230	-8.229	-8.228	-8.224	-8.220	-8.214	-8.208	-8.201	-8.191	-8.182	-8.172	-8.160	-8.148	-8.134	-8.120	-8.105	-8.089	-8.071	-8.054	-8.035	-8.015	-7.995	-7.974	-7.952	-7.929	-7.905	-7.881	-7.856	-7.830	-7.804	-7.776	-7.748	-7.719	-7.690	-7.660	-7.628	-7.596	-7.564	-7.530	-7.498	-7.461	-7.426	-7.389	-7.351	-7.314	-7.274	-7.235	-7.194	-7.152	-7.110	-7.066	-7.021	-6.976	-6.930	-6.882	-6.834	-6.784	-6.732	-6.681	-6.628	-6.574	-6.519	-6.461	-6.402	-6.344	-6.284	-6.221	-6.159	-6.092	-6.028	-5.960	-5.891	-5.821	-5.750	-5.676	-5.601	-5.525	-5.449	-5.369	-5.290	-5.208	-5.125	-5.041	-4.954	-4.869	-4.779	-4.691	-4.599	-4.508	-4.415	-4.320	-4.226	-4.130	-4.034	-3.936	-3.838	-3.739	-3.639	-3.539	-3.439	-3.336	-3.235	-3.134	-3.031	-2.930	-2.828	-2.726	-2.624	-2.522	-2.421	-2.320	-2.219	-2.119	-2.019	-1.919	-1.821	-1.724	-1.625	-1.530	-1.435	-1.339	-1.245	-1.151	-1.061	-0.969	-0.880	-0.790	-0.701	-0.614	-0.528	-0.441	-0.356	-0.274	-0.191	-0.108	-0.026	0.054	0.134	0.212	0.292	0.370	0.448	0.525	0.601	0.679	0.755	0.830	0.906	0.982	1.059	1.135	1.210	1.288	1.362	1.439	1.516	1.594	1.671	1.749	1.828	1.908	1.988	2.068	2.149	2.230	2.312	2.394	2.478	2.562	2.646	2.731	2.818	2.904	2.990	3.078	3.165	3.254	3.341	3.430	3.519	3.608	3.698	3.785	3.875	3.964	4.052	4.141	4.229	4.318	4.402	4.490	4.575	4.660	4.745	4.828	4.909	4.991	5.070	5.149	5.225	5.301	5.375	5.449	5.520	5.589	5.656	5.721	5.784	5.846	5.905	5.964	6.019	6.072	6.122	6.172	6.219	6.264	6.305	6.344	6.382	6.416	6.449	6.480	6.506	6.531	6.554	6.574	6.594	6.609	6.622	6.634	6.642	6.650	6.655	6.658	6.658	6.655	6.652	6.648	6.640	6.631	6.620	6.608	6.595	6.580	6.562	6.545	6.526	6.506	6.484	6.462	6.439	6.414	6.390	6.365	6.339	6.312	6.286	6.259	6.232	6.205	6.178	6.150	6.124	6.096	6.070	6.044	6.019	5.994	5.968	5.945	5.921	5.899	5.875	5.854	5.834	5.814	5.794	5.775	5.758	5.740	5.724	5.708	5.692	5.678	5.662	5.649	5.636	5.622	5.609	5.596	5.584	5.569	5.556	5.542	5.529	5.515	5.500	5.484	5.468	5.449	5.430	5.411	5.390	5.368	5.342	5.318	5.290	5.261	5.229	5.195	5.159	5.120	5.079	5.036	4.991	4.942	4.892	4.839	4.781	4.724	4.661	4.598	4.530	4.459	4.386	4.311	4.231	4.151	4.068	3.981	3.892	3.801	3.708	3.611	3.514	3.415	3.312	3.210	3.104	2.998	2.890	2.780	2.670	2.559	2.446	2.335	2.221	2.109	1.995	1.882	1.769	1.656	1.544	1.432	1.322	1.212	1.104	0.998	0.891	0.788	0.684	0.584	0.484	0.388	0.291	0.199	0.108	0.020	-0.066	-0.151	-0.231	-0.310	-0.386	-0.460	-0.530	-0.599	-0.664	-0.726	-0.788	-0.846	-0.900	-0.954	-1.004	-1.051	-1.098	-1.140	-1.180	-1.219	-1.255	-1.290	-1.321	-1.351	-1.380	-1.405	-1.430	-1.452	-1.475	-1.494	-1.512	-1.529	-1.545	-1.559	-1.572	-1.584	-1.596	-1.606	-1.616	-1.625	-1.632	-1.640	-1.648	-1.654	-1.660	-1.666	-1.671	-1.678	-1.682	-1.686	-1.692	-1.698	-1.702	-1.708	-1.712	-1.719	-1.725	-1.730	-1.736	-1.742	-1.749	-1.756	-1.764	-1.772	-1.780	-1.789	-1.798	-1.806	-1.816	-1.828	-1.838	-1.849	-1.860	-1.871	-1.884	-1.898	-1.911	-1.925	-1.939	-1.954	-1.969	-1.984	-1.999	-2.015	-2.031	-2.047	-2.064	-2.080	-2.098	-2.115	-2.132	-2.150	-2.166	-2.184	-2.201	-2.218	-2.235	-2.251	-2.268	-2.284	-2.300	-2.315	-2.331	-2.346	-2.360	-2.374	-2.388	-2.400	-2.414	-2.425	-2.435	-2.446	-2.456	-2.464	-2.472	-2.480	-2.486	-2.492	-2.496	-2.501	-2.504	-2.506	-2.508	-2.508	-2.508	-2.505	-2.502	-2.499	-2.495	-2.490	-2.482	-2.475	-2.468	-2.458	-2.448	-2.436	-2.424	-2.411	-2.396	-2.382	-2.365	-2.349	-2.331	-2.314	-2.292	-2.272	-2.252	-2.230	-2.208	-2.184	-2.161	-2.136	-2.112	-2.086	-2.060	-2.034	-2.007	-1.979	-1.951	-1.922	-1.895	-1.865	-1.836	-1.808	-1.778	-1.749	-1.719	-1.690	-1.660	-1.630	-1.600	-1.572	-1.542	-1.514	-1.484	-1.456	-1.426	-1.399	-1.371	-1.344	-1.318	-1.290	-1.264	-1.238	-1.211	-1.186	-1.162	-1.136	-1.112	-1.089	-1.066	-1.042	-1.020	-0.998	-0.975	-0.954	-0.931	-0.910	-0.889	-0.868	-0.846	-0.825	-0.805	-0.784	-0.762	-0.741	-0.721	-0.699	-0.678	-0.655	-0.631	-0.610	-0.586	-0.562	-0.538	-0.514	-0.489	-0.462	-0.436	-0.409	-0.381	-0.354	-0.325	-0.294	-0.264	-0.234	-0.201	-0.169	-0.136	-0.101	-0.068	-0.032	0.004	0.040	0.076	0.114	0.151	0.189	0.226	0.265	0.302	0.342	0.381	0.420	0.459	0.498	0.535	0.574	0.611	0.649	0.686	0.721	0.758	0.791	0.825	0.858	0.890	0.921	0.951	0.980	1.008	1.035	1.059	1.082	1.106	1.128	1.146	1.165	1.181	1.196	1.210	1.222	1.232	1.241	1.249	1.255	1.260	1.262	1.264	1.265	1.264	1.260	1.256	1.250	1.244	1.236	1.228	1.218	1.206	1.195	1.181	1.169	1.155	1.140	1.124	1.108	1.091	1.074	1.058	1.039	1.022	1.004	0.986	0.969	0.951	0.932	0.916	0.899	0.881	0.865	0.850	0.835	0.820	0.806	0.794	0.781	0.769	0.758	0.748	0.739	0.730	0.721	0.716	0.710	0.706	0.702	0.700	0.698	0.698	0.698	0.699	0.701	0.704	0.709	0.714	0.720	0.726	0.734	0.741	0.751	0.760	0.771	0.781	0.792	0.805	0.816	0.830	0.841	0.855	0.869	0.881	0.895	0.909	0.922	0.936	0.950	0.964	0.975	0.989	1.000	1.014	1.025	1.036	1.045	1.056	1.065	1.074	1.082	1.091	1.098	1.104	1.110	1.114	1.118	1.121	1.124	1.125	1.126	1.126	1.125	1.122	1.120	1.118	1.114	1.108	1.101	1.095	1.089	1.080	1.071	1.062	1.051	1.041	1.030	1.019	1.005	0.992	0.979	0.965	0.950	0.936	0.921	0.905	0.890	0.874	0.856	0.841	0.825	0.808	0.790	0.774	0.756	0.740	0.722	0.705	0.688	0.671	0.654	0.636	0.620	0.602	0.586	0.570	0.552	0.538	0.520	0.505	0.489	0.474	0.459	0.444	0.428	0.412	0.398	0.384	0.369	0.355	0.341	0.328	0.314	0.300	0.288	0.274	0.261	0.249	0.236	0.224	0.211	0.199	0.186	0.175	0.165	0.152	0.141	0.130	0.120	0.109	0.100	0.089	0.079	0.070	0.060	0.051	0.042	0.032	0.025	0.016	0.009	0.000	-0.008	-0.014	-0.020	-0.026	-0.032	-0.039	-0.045	-0.050	-0.054	-0.059	-0.064	-0.066	-0.069	-0.074	-0.075	-0.079	-0.080	-0.081	-0.082	-0.082	-0.084	-0.085	-0.086	-0.085	-0.085	-0.084	-0.084	-0.082	-0.081	-0.081	-0.080	-0.078	-0.075	-0.074	-0.072	-0.071	-0.070	-0.068	-0.065	-0.065	-0.062	-0.061	-0.060	-0.060	-0.060	-0.059	-0.059	-0.059	-0.060	-0.060	-0.061	-0.062	-0.064	-0.066	-0.068	-0.071	-0.074	-0.076	-0.081	-0.085	-0.090	-0.094	-0.100	-0.104	-0.110	-0.115	-0.121	-0.126	-0.132	-0.140	-0.146	-0.154	-0.160	-0.166	-0.172	-0.180	-0.186	-0.192	-0.199	-0.204	-0.209	-0.215	-0.220	-0.224	-0.229	-0.232	-0.236	-0.239	-0.241	-0.244	-0.245	-0.245	-0.245	-0.245	-0.244	-0.244	-0.241	-0.240	-0.236	-0.232	-0.230	-0.226	-0.221	-0.216	-0.211	-0.205	-0.200	-0.194	-0.188	-0.182	-0.176	-0.171	-0.164	-0.159	-0.154	-0.149	-0.145	-0.140	-0.138	-0.135	-0.132	-0.131	-0.131	-0.131	-0.132	-0.136	-0.140	-0.144	-0.150	-0.158	-0.168	-0.176	-0.189	-0.201	-0.215	-0.230	-0.249	-0.266	-0.286	-0.309	-0.331	-0.355	-0.381	-0.409	-0.436	-0.468	-0.498	-0.530	-0.564	-0.598	-0.634	-0.670	-0.708	-0.745	-0.784	-0.822	-0.861	-0.902	-0.941	-0.982	-1.021	-1.062	-1.101	-1.140	-1.180	-1.218	-1.256	-1.294	-1.330	-1.365	-1.399	-1.431	-1.464	-1.494	-1.521	-1.550	-1.575	-1.599	-1.621	-1.642	-1.661	-1.679	-1.695	-1.706	-1.718	-1.729	-1.736	-1.741	-1.745	-1.746	-1.745	-1.744	-1.740	-1.735	-1.726	-1.716	-1.705	-1.692	-1.679	-1.662	-1.646	-1.628	-1.609	-1.589	-1.568	-1.544	-1.521	-1.498	-1.472	-1.446	-1.422	-1.396	-1.370	-1.344	-1.316	-1.291	-1.265	-1.239	-1.214	-1.189	-1.166	-1.142	-1.120	-1.098	-1.078	-1.058	-1.039	-1.021	-1.005	-0.990	-0.978	-0.965	-0.955	-0.945	-0.938	-0.930	-0.926	-0.922	-0.921	-0.921	-0.922	-0.925	-0.929	-0.935	-0.942	-0.951	-0.962	-0.974	-0.986	-1.000	-1.015	-1.032	-1.050	-1.068	-1.086	-1.108	-1.129	-1.150	-1.174	-1.196	-1.219	-1.244	-1.269	-1.292	-1.318	-1.341	-1.366	-1.392	-1.416	-1.440	-1.465	-1.489	-1.511	-1.535	-1.558	-1.579	-1.600	-1.621	-1.640	-1.658	-1.676	-1.694	-1.710	-1.725	-1.740	-1.754	-1.766	-1.778	-1.789	-1.798	-1.808	-1.815	-1.821	-1.828	-1.832	-1.836	-1.840	-1.841	-1.844	-1.845	-1.845	-1.845	-1.844	-1.842	-1.840	-1.839	-1.835	-1.834	-1.830	-1.826	-1.822	-1.819	-1.815	-1.811	-1.808	-1.804	-1.800	-1.796	-1.794	-1.791	-1.789	-1.788	-1.786	-1.784	-1.784	-1.784	-1.784	-1.785	-1.788	-1.790	-1.792	-1.796	-1.800	-1.805	-1.811	-1.816	-1.824	-1.831	-1.840	-1.848	-1.858	-1.866	-1.876	-1.886	-1.896	-1.908	-1.919	-1.930	-1.940	-1.951	-1.964	-1.975	-1.986	-1.996	-2.007	-2.019	-2.029	-2.040	-2.049	-2.058	-2.066	-2.075	-2.082	-2.089	-2.096	-2.100	-2.105	-2.108	-2.111	-2.111	-2.112	-2.112	-2.110	-2.109	-2.104	-2.100	-2.094	-2.086	-2.078	-2.069	-2.059	-2.047	-2.034	-2.020	-2.005	-1.990	-1.972	-1.955	-1.935	-1.916	-1.894	-1.872	-1.850	-1.826	-1.802	-1.778	-1.751	-1.725	-1.698	-1.671	-1.644	-1.616	-1.588	-1.559	-1.530	-1.500	-1.471	-1.441	-1.412	-1.384	-1.354	-1.326	-1.296	-1.268	-1.240	-1.211	-1.185	-1.156	-1.130	-1.105	-1.079	-1.052	-1.028	-1.004	-0.980	-0.958	-0.936	-0.914	-0.894	-0.874	-0.855	-0.836	-0.818	-0.801	-0.785	-0.770	-0.755	-0.742	-0.730	-0.719	-0.709	-0.699	-0.690	-0.681	-0.674	-0.668	-0.664	-0.659	-0.656	-0.652	-0.652	-0.651	-0.651	-0.654	-0.656	-0.660	-0.662	-0.668	-0.674	-0.681	-0.689	-0.698	-0.706	-0.718	-0.728	-0.740	-0.751	-0.765	-0.778	-0.792	-0.806	-0.821	-0.836	-0.851	-0.868	-0.882	-0.899	-0.915	-0.931	-0.946	-0.961	-0.978	-0.991	-1.006	-1.020	-1.034	-1.048	-1.060	-1.071	-1.081	-1.092	-1.101	-1.110	-1.118	-1.124	-1.129	-1.132	-1.136	-1.136	-1.138	-1.136	-1.134	-1.130	-1.125	-1.120	-1.112	-1.105	-1.095	-1.085	-1.072	-1.059	-1.044	-1.030	-1.012	-0.998	-0.980	-0.960	-0.941	-0.921	-0.901	-0.880	-0.859	-0.838	-0.815	-0.794	-0.770	-0.749	-0.728	-0.705	-0.684	-0.661	-0.641	-0.620	-0.600	-0.582	-0.564	-0.545	-0.529	-0.512	-0.496	-0.482	-0.469	-0.458	-0.445	-0.434	-0.425	-0.418	-0.410	-0.402	-0.398	-0.394	-0.390	-0.389	-0.386	-0.386	-0.386	-0.388	-0.390	-0.392	-0.395	-0.399	-0.404	-0.410	-0.414	-0.420	-0.426	-0.434	-0.441	-0.446	-0.454	-0.461	-0.469	-0.476	-0.482	-0.490	-0.496	-0.501	-0.507	-0.512	-0.518	-0.522	-0.526	-0.529	-0.532	-0.535	-0.536	-0.538	-0.538	-0.536	-0.536	-0.534	-0.531	-0.528	-0.524	-0.520	-0.514	-0.507	-0.501	-0.494	-0.485	-0.476	-0.466	-0.456	-0.446	-0.435	-0.421	-0.410	-0.396	-0.384	-0.370	-0.356	-0.340	-0.325	-0.310	-0.295	-0.279	-0.262	-0.248	-0.231	-0.214	-0.198	-0.181	-0.166	-0.150	-0.134	-0.118	-0.101	-0.086	-0.070	-0.055	-0.040	-0.025	-0.011	0.001	0.015	0.028	0.040	0.052	0.062	0.072	0.082	0.092	0.100	0.109	0.116	0.121	0.128	0.132	0.135	0.139	0.141	0.142	0.142	0.142	0.141	0.139	0.138	0.132	0.129	0.124	0.118	0.110	0.104	0.094	0.085	0.075	0.064	0.052	0.040	0.028	0.014	0.000	-0.016	-0.031	-0.048	-0.064	-0.082	-0.099	-0.118	-0.138	-0.156	-0.176	-0.196	-0.216	-0.238	-0.259	-0.280	-0.302	-0.324	-0.346	-0.368	-0.391	-0.414	-0.436	-0.459	-0.482	-0.505	-0.529	-0.551	-0.576	-0.599	-0.622	-0.645	-0.668	-0.690	-0.714	-0.736	-0.759	-0.781	-0.804	-0.825	-0.848	-0.868	-0.890	-0.911	-0.932	-0.954	-0.974	-0.995	-1.015	-1.035	-1.055	-1.075	-1.095	-1.115	-1.134	-1.154	-1.172	-1.192	-1.211	-1.231	-1.250	-1.269	-1.286	-1.306	-1.324	-1.342	-1.362	-1.381	-1.400	-1.419	-1.438	-1.456	-1.474	-1.492	-1.511	-1.530	-1.548	-1.568	-1.586	-1.604	-1.622	-1.642	-1.660	-1.679	-1.698	-1.715	-1.732	-1.751	-1.769	-1.786	-1.802	-1.820	-1.838	-1.852	-1.870	-1.886	-1.901	-1.915	-1.930	-1.945	-1.958	-1.971	-1.984	-1.995	-2.007	-2.019	-2.027	-2.039	-2.046	-2.055	-2.062	-2.069	-2.076	-2.081	-2.085	-2.090	-2.092	-2.094	-2.096	-2.096	-2.096	-2.096	-2.094	-2.091	-2.089	-2.084	-2.079	-2.072	-2.066	-2.059	-2.050	-2.042	-2.033	-2.022	-2.011	-2.000	-1.986	-1.974	-1.959	-1.945	-1.929	-1.914	-1.896	-1.880	-1.861	-1.844	-1.824	-1.805	-1.785	-1.765	-1.744	-1.722	-1.701	-1.679	-1.656	-1.634	-1.610	-1.588	-1.562	-1.539	-1.515	-1.490	-1.465	-1.440	-1.415	-1.390	-1.365	-1.340	-1.315	-1.290	-1.265	-1.240	-1.216	-1.191	-1.166	-1.142	-1.119	-1.096	-1.074	-1.051	-1.029	-1.008	-0.986	-0.966	-0.946	-0.928	-0.909	-0.891	-0.876	-0.860	-0.845	-0.830	-0.818	-0.806	-0.795	-0.784	-0.775	-0.766	-0.759	-0.752	-0.749	-0.744	-0.740	-0.740	-0.739	-0.739	-0.741	-0.742	-0.746	-0.751	-0.756	-0.765	-0.771	-0.781	-0.790	-0.800	-0.812	-0.825	-0.838	-0.851	-0.865	-0.880	-0.896	-0.911	-0.928	-0.945	-0.961	-0.979	-0.998	-1.014	-1.032	-1.050	-1.068	-1.085	-1.104	-1.121	-1.138	-1.155	-1.170	-1.186	-1.200	-1.215	-1.229	-1.242	-1.255	-1.266	-1.276	-1.286	-1.294	-1.302	-1.309	-1.315	-1.319	-1.321	-1.325	-1.325	-1.325	-1.324	-1.321	-1.318	-1.314	-1.309	-1.301	-1.292	-1.284	-1.274	-1.262	-1.251	-1.238	-1.224	-1.209	-1.192	-1.178	-1.161	-1.142	-1.125	-1.106	-1.088	-1.069	-1.049	-1.029	-1.009	-0.989	-0.969	-0.949	-0.928	-0.909	-0.889	-0.869	-0.850	-0.832	-0.815	-0.796	-0.779	-0.762	-0.746	-0.731	-0.716	-0.704	-0.690	-0.679	-0.666	-0.656	-0.648	-0.639	-0.631	-0.625	-0.619	-0.614	-0.610	-0.606	-0.604	-0.602	-0.602	-0.601	-0.604	-0.605	-0.606	-0.609	-0.612	-0.618	-0.621	-0.628	-0.634	-0.639	-0.646	-0.652	-0.660	-0.668	-0.675	-0.682	-0.691	-0.699	-0.706	-0.714	-0.722	-0.731	-0.738	-0.745	-0.754	-0.761	-0.768	-0.775	-0.781	-0.788	-0.794	-0.800	-0.804	-0.809	-0.814	-0.818	-0.822	-0.825	-0.829	-0.832	-0.834	-0.838	-0.838	-0.840	-0.841	-0.842	-0.844	-0.842	-0.844	-0.845	-0.845	-0.846	-0.846	-0.846	-0.846	-0.846	-0.846	-0.848	-0.849	-0.850	-0.851	-0.851	-0.852	-0.855	-0.858	-0.860	-0.862	-0.865	-0.869	-0.871	-0.876	-0.880	-0.885	-0.890	-0.896	-0.901	-0.908	-0.914	-0.921	-0.929	-0.935	-0.942	-0.950	-0.958	-0.964	-0.971	-0.980	-0.988	-0.994	-1.001	-1.009	-1.016	-1.022	-1.029	-1.034	-1.039	-1.044	-1.048	-1.051	-1.054	-1.056	-1.058	-1.058	-1.058	-1.056	-1.054	-1.051	-1.048	-1.042	-1.036	-1.029	-1.020	-1.011	-1.001	-0.989	-0.978	-0.964	-0.949	-0.934	-0.918	-0.899	-0.880	-0.860	-0.840	-0.819	-0.796	-0.772	-0.749	-0.724	-0.699	-0.672	-0.646	-0.620	-0.591	-0.564	-0.535	-0.507	-0.479	-0.450	-0.421	-0.391	-0.364	-0.335	-0.308	-0.278	-0.251	-0.224	-0.195	-0.170	-0.144	-0.119	-0.095	-0.071	-0.048	-0.026	-0.005	0.016	0.034	0.051	0.069	0.084	0.099	0.112	0.124	0.135	0.144	0.152	0.159	0.164	0.168	0.170	0.171	0.170	0.169	0.165	0.160	0.155	0.146	0.139	0.128	0.116	0.104	0.089	0.074	0.058	0.040	0.021	0.001	-0.020	-0.041	-0.064	-0.088	-0.111	-0.135	-0.160	-0.185	-0.211	-0.239	-0.264	-0.290	-0.318	-0.344	-0.371	-0.398	-0.422	-0.450	-0.474	-0.500	-0.525	-0.549	-0.571	-0.592	-0.614	-0.635	-0.655	-0.674	-0.690	-0.706	-0.721	-0.735	-0.748	-0.758	-0.768	-0.775	-0.782	-0.788	-0.791	-0.795	-0.796	-0.795	-0.794	-0.790	-0.785	-0.779	-0.772	-0.764	-0.752	-0.741	-0.730	-0.716	-0.700	-0.685	-0.668	-0.650	-0.631	-0.611	-0.591	-0.570	-0.548	-0.524	-0.501	-0.478	-0.452	-0.428	-0.402	-0.378	-0.352	-0.326	-0.301	-0.276	-0.251	-0.226	-0.202	-0.178	-0.152	-0.130	-0.106	-0.084	-0.062	-0.040	-0.019	0.001	0.020	0.038	0.056	0.072	0.088	0.102	0.118	0.129	0.141	0.151	0.161	0.169	0.176	0.182	0.188	0.192	0.195	0.198	0.198	0.198	0.196	0.194	0.189	0.185	0.180	0.174	0.168	0.159	0.151	0.141	0.131	0.120	0.109	0.098	0.085	0.072	0.060	0.045	0.032	0.019	0.004	-0.009	-0.024	-0.038	-0.051	-0.064	-0.078	-0.091	-0.104	-0.116	-0.128	-0.141	-0.151	-0.162	-0.171	-0.181	-0.190	-0.199	-0.206	-0.212	-0.220	-0.225	-0.229	-0.234	-0.238	-0.240	-0.242	-0.244	-0.244	-0.245	-0.245	-0.244	-0.242	-0.241	-0.239	-0.236	-0.234	-0.229	-0.226	-0.221	-0.216	-0.212	-0.208	-0.202	-0.198	-0.192	-0.188	-0.182	-0.179	-0.174	-0.169	-0.164	-0.161	-0.156	-0.152	-0.150	-0.146	-0.142	-0.141	-0.138	-0.136	-0.134	-0.134	-0.132	-0.132	-0.131	-0.132	-0.132	-0.134	-0.135	-0.136	-0.139	-0.140	-0.142	-0.145	-0.148	-0.151	-0.155	-0.159	-0.162	-0.168	-0.171	-0.175	-0.180	-0.185	-0.190	-0.195	-0.199	-0.204	-0.209	-0.214	-0.219	-0.224	-0.229	-0.234	-0.238	-0.242	-0.246	-0.251	-0.255	-0.259	-0.264	-0.268	-0.271	-0.275	-0.278	-0.281	-0.284	-0.286	-0.288	-0.291	-0.292	-0.295	-0.296	-0.296	-0.296	-0.298	-0.298	-0.296	-0.296	-0.295	-0.292	-0.291	-0.289	-0.285	-0.281	-0.279	-0.274	-0.269	-0.262	-0.258	-0.250	-0.242	-0.235	-0.226	-0.218	-0.208	-0.196	-0.185	-0.174	-0.161	-0.149	-0.135	-0.120	-0.105	-0.090	-0.075	-0.058	-0.041	-0.022	-0.005	0.012	0.032	0.051	0.070	0.089	0.109	0.130	0.150	0.170	0.190	0.210	0.230	0.250	0.270	0.290	0.309	0.328	0.345	0.362	0.380	0.396	0.412	0.428	0.441	0.454	0.466	0.478	0.488	0.498	0.505	0.511	0.518	0.521	0.525	0.526	0.528	0.528	0.525	0.522	0.518	0.511	0.505	0.498	0.488	0.478	0.468	0.454	0.441	0.428	0.411	0.396	0.379	0.362	0.344	0.326	0.306	0.288	0.268	0.248	0.228	0.208	0.186	0.166	0.146	0.126	0.108	0.088	0.069	0.050	0.032	0.016	-0.001	-0.016	-0.031	-0.045	-0.059	-0.071	-0.082	-0.094	-0.104	-0.112	-0.121	-0.128	-0.134	-0.140	-0.142	-0.146	-0.149	-0.150	-0.151	-0.151	-0.149	-0.148	-0.145	-0.142	-0.139	-0.134	-0.130	-0.125	-0.119	-0.114	-0.108	-0.100	-0.094	-0.088	-0.080	-0.074	-0.068	-0.060	-0.054	-0.048	-0.041	-0.035	-0.030	-0.025	-0.021	-0.018	-0.012	-0.010	-0.008	-0.005	-0.002	-0.002	-0.001	-0.001	-0.001	-0.002	-0.004	-0.006	-0.009	-0.011	-0.015	-0.018	-0.022	-0.028	-0.032	-0.038	-0.044	-0.050	-0.055	-0.061	-0.068	-0.075	-0.081	-0.086	-0.094	-0.099	-0.106	-0.111	-0.119	-0.124	-0.129	-0.134	-0.139	-0.142	-0.146	-0.149	-0.151	-0.154	-0.155	-0.156	-0.156	-0.156	-0.155	-0.154	-0.150	-0.148	-0.144	-0.139	-0.134	-0.128	-0.121	-0.112	-0.106	-0.098	-0.088	-0.078	-0.068	-0.058	
