# Supplementary material for: Motion onset VEPs can see through the blur
Source: Sci Rep. 2024 Sep 12;14:21296. doi: 10.1038/s41598-024-72483-z (PMC11393312; doi:10.1038/s41598-024-72483-z)
Supplement: Supplementary file 3 — Supplementary Information 3. [file 41598_2024_72483_MOESM3_ESM.zip › VEP_raw_data/source_data/SourceBlurVEP-S001_VEP_2023-03-23_08-41-17.txt]

0.000	0.000	99999.999	6250.000	50.000	-2193.000	-2061.000	6248.000	7.000	100.000	5.000	2.000	1.000	1.000	0.000	0.000	0.000	0.000	0.000	0.000	0.000	0.000	0.000	0.000	0.000	0.000	0.000	-3.406	-3.394	-3.380	-3.365	-3.345	-3.326	-3.304	-3.280	-3.254	-3.228	-3.199	-3.169	-3.136	-3.102	-3.068	-3.031	-2.994	-2.954	-2.914	-2.872	-2.829	-2.786	-2.741	-2.696	-2.651	-2.604	-2.556	-2.510	-2.464	-2.415	-2.369	-2.320	-2.272	-2.225	-2.179	-2.131	-2.084	-2.039	-1.994	-1.950	-1.908	-1.865	-1.824	-1.781	-1.744	-1.704	-1.668	-1.632	-1.598	-1.564	-1.532	-1.501	-1.472	-1.445	-1.419	-1.394	-1.370	-1.349	-1.328	-1.309	-1.290	-1.272	-1.258	-1.244	-1.230	-1.218	-1.209	-1.199	-1.189	-1.182	-1.175	-1.170	-1.165	-1.161	-1.158	-1.156	-1.154	-1.152	-1.151	-1.150	-1.151	-1.151	-1.151	-1.154	-1.155	-1.156	-1.158	-1.160	-1.161	-1.162	-1.164	-1.166	-1.166	-1.169	-1.170	-1.171	-1.172	-1.172	-1.172	-1.172	-1.172	-1.172	-1.171	-1.170	-1.169	-1.168	-1.166	-1.165	-1.164	-1.160	-1.159	-1.156	-1.152	-1.150	-1.148	-1.144	-1.141	-1.138	-1.135	-1.131	-1.128	-1.125	-1.121	-1.119	-1.115	-1.112	-1.110	-1.108	-1.106	-1.104	-1.102	-1.101	-1.101	-1.100	-1.100	-1.101	-1.102	-1.104	-1.105	-1.106	-1.110	-1.111	-1.115	-1.120	-1.124	-1.129	-1.134	-1.139	-1.145	-1.151	-1.158	-1.164	-1.171	-1.178	-1.185	-1.194	-1.201	-1.209	-1.218	-1.226	-1.234	-1.242	-1.250	-1.259	-1.266	-1.274	-1.281	-1.289	-1.296	-1.302	-1.309	-1.315	-1.320	-1.325	-1.329	-1.334	-1.336	-1.340	-1.342	-1.344	-1.346	-1.346	-1.348	-1.346	-1.346	-1.344	-1.342	-1.340	-1.336	-1.332	-1.330	-1.325	-1.320	-1.314	-1.309	-1.304	-1.298	-1.291	-1.284	-1.279	-1.272	-1.266	-1.261	-1.254	-1.250	-1.244	-1.240	-1.235	-1.232	-1.230	-1.228	-1.225	-1.225	-1.225	-1.226	-1.228	-1.231	-1.235	-1.239	-1.245	-1.254	-1.262	-1.271	-1.282	-1.294	-1.308	-1.322	-1.338	-1.355	-1.374	-1.392	-1.412	-1.434	-1.456	-1.480	-1.505	-1.530	-1.556	-1.584	-1.610	-1.640	-1.669	-1.698	-1.728	-1.758	-1.789	-1.820	-1.851	-1.881	-1.914	-1.944	-1.974	-2.005	-2.034	-2.064	-2.092	-2.120	-2.146	-2.172	-2.199	-2.222	-2.246	-2.269	-2.290	-2.309	-2.328	-2.345	-2.361	-2.375	-2.388	-2.399	-2.409	-2.418	-2.424	-2.429	-2.432	-2.434	-2.434	-2.434	-2.430	-2.428	-2.420	-2.414	-2.406	-2.395	-2.384	-2.372	-2.360	-2.345	-2.330	-2.312	-2.295	-2.278	-2.259	-2.239	-2.220	-2.199	-2.178	-2.156	-2.135	-2.114	-2.091	-2.069	-2.049	-2.025	-2.004	-1.982	-1.962	-1.942	-1.921	-1.902	-1.885	-1.866	-1.848	-1.832	-1.816	-1.801	-1.786	-1.772	-1.761	-1.750	-1.739	-1.730	-1.722	-1.716	-1.709	-1.704	-1.700	-1.696	-1.695	-1.695	-1.694	-1.695	-1.698	-1.701	-1.704	-1.709	-1.715	-1.721	-1.730	-1.738	-1.748	-1.756	-1.768	-1.779	-1.790	-1.801	-1.815	-1.829	-1.841	-1.856	-1.870	-1.886	-1.902	-1.916	-1.934	-1.949	-1.965	-1.981	-1.998	-2.014	-2.030	-2.045	-2.062	-2.078	-2.092	-2.108	-2.122	-2.138	-2.152	-2.165	-2.179	-2.191	-2.204	-2.216	-2.226	-2.238	-2.246	-2.256	-2.265	-2.272	-2.279	-2.285	-2.290	-2.295	-2.298	-2.301	-2.302	-2.304	-2.304	-2.304	-2.301	-2.299	-2.294	-2.290	-2.285	-2.279	-2.272	-2.265	-2.256	-2.248	-2.236	-2.226	-2.216	-2.204	-2.191	-2.179	-2.166	-2.151	-2.138	-2.122	-2.108	-2.092	-2.078	-2.062	-2.045	-2.030	-2.014	-1.998	-1.982	-1.966	-1.950	-1.935	-1.919	-1.904	-1.888	-1.872	-1.858	-1.844	-1.829	-1.815	-1.801	-1.788	-1.774	-1.761	-1.748	-1.735	-1.722	-1.710	-1.699	-1.686	-1.674	-1.662	-1.650	-1.639	-1.626	-1.615	-1.602	-1.590	-1.578	-1.566	-1.554	-1.540	-1.528	-1.514	-1.500	-1.486	-1.472	-1.458	-1.442	-1.428	-1.410	-1.394	-1.376	-1.359	-1.340	-1.322	-1.302	-1.285	-1.265	-1.245	-1.225	-1.204	-1.185	-1.164	-1.142	-1.121	-1.100	-1.080	-1.058	-1.038	-1.016	-0.998	-0.978	-0.958	-0.939	-0.920	-0.902	-0.885	-0.869	-0.854	-0.838	-0.824	-0.811	-0.799	-0.788	-0.778	-0.770	-0.761	-0.755	-0.749	-0.746	-0.742	-0.740	-0.740	-0.740	-0.741	-0.745	-0.749	-0.754	-0.761	-0.769	-0.776	-0.785	-0.795	-0.806	-0.819	-0.830	-0.844	-0.856	-0.871	-0.885	-0.900	-0.915	-0.931	-0.946	-0.962	-0.978	-0.995	-1.010	-1.028	-1.042	-1.059	-1.074	-1.090	-1.104	-1.118	-1.132	-1.145	-1.158	-1.171	-1.182	-1.194	-1.204	-1.215	-1.225	-1.234	-1.242	-1.250	-1.259	-1.265	-1.272	-1.278	-1.282	-1.289	-1.292	-1.298	-1.301	-1.306	-1.310	-1.314	-1.316	-1.319	-1.322	-1.326	-1.329	-1.331	-1.334	-1.338	-1.341	-1.344	-1.346	-1.351	-1.354	-1.358	-1.362	-1.366	-1.370	-1.375	-1.379	-1.385	-1.391	-1.396	-1.402	-1.409	-1.414	-1.420	-1.426	-1.432	-1.440	-1.446	-1.452	-1.459	-1.466	-1.471	-1.478	-1.484	-1.488	-1.492	-1.498	-1.501	-1.505	-1.509	-1.511	-1.514	-1.515	-1.516	-1.515	-1.514	-1.514	-1.511	-1.508	-1.502	-1.498	-1.491	-1.484	-1.476	-1.466	-1.456	-1.445	-1.434	-1.420	-1.405	-1.390	-1.374	-1.355	-1.338	-1.318	-1.299	-1.278	-1.256	-1.235	-1.211	-1.188	-1.162	-1.139	-1.115	-1.089	-1.064	-1.038	-1.012	-0.986	-0.961	-0.936	-0.911	-0.886	-0.861	-0.836	-0.812	-0.789	-0.768	-0.745	-0.724	-0.704	-0.684	-0.665	-0.648	-0.631	-0.616	-0.602	-0.589	-0.576	-0.566	-0.556	-0.549	-0.542	-0.536	-0.530	-0.528	-0.525	-0.524	-0.524	-0.525	-0.526	-0.529	-0.531	-0.536	-0.541	-0.548	-0.555	-0.561	-0.569	-0.578	-0.586	-0.596	-0.604	-0.614	-0.624	-0.632	-0.642	-0.651	-0.660	-0.669	-0.676	-0.685	-0.692	-0.699	-0.706	-0.712	-0.716	-0.721	-0.726	-0.729	-0.731	-0.732	-0.734	-0.734	-0.732	-0.731	-0.730	-0.726	-0.724	-0.719	-0.715	-0.709	-0.702	-0.696	-0.690	-0.682	-0.675	-0.666	-0.658	-0.649	-0.640	-0.630	-0.621	-0.612	-0.602	-0.592	-0.584	-0.574	-0.565	-0.555	-0.546	-0.539	-0.529	-0.520	-0.514	-0.506	-0.499	-0.494	-0.488	-0.481	-0.476	-0.471	-0.468	-0.464	-0.460	-0.459	-0.455	-0.454	-0.451	-0.451	-0.450	-0.449	-0.449	-0.449	-0.449	-0.451	-0.452	-0.454	-0.455	-0.456	-0.459	-0.462	-0.464	-0.468	-0.470	-0.472	-0.476	-0.480	-0.482	-0.486	-0.489	-0.492	-0.495	-0.499	-0.501	-0.505	-0.507	-0.511	-0.514	-0.516	-0.519	-0.521	-0.524	-0.526	-0.529	-0.530	-0.532	-0.535	-0.536	-0.539	-0.540	-0.541	-0.542	-0.545	-0.545	-0.546	-0.546	-0.548	-0.549	-0.549	-0.549	-0.550	-0.550	-0.550	-0.551	-0.551	-0.550	-0.551	-0.551	-0.551	-0.550	-0.550	-0.550	-0.550	-0.550	-0.550	-0.550	-0.550	-0.550	-0.550	-0.551	-0.551	-0.550	-0.551	-0.552	-0.551	-0.552	-0.554	-0.554	-0.555	-0.555	-0.555	-0.556	-0.558	-0.558	-0.559	-0.559	-0.560	-0.559	-0.560	-0.560	-0.561	-0.561	-0.562	-0.561	-0.560	-0.560	-0.559	-0.558	-0.558	-0.555	-0.552	-0.551	-0.548	-0.544	-0.541	-0.538	-0.534	-0.529	-0.522	-0.518	-0.511	-0.506	-0.499	-0.491	-0.484	-0.475	-0.466	-0.458	-0.448	-0.439	-0.428	-0.418	-0.406	-0.395	-0.384	-0.371	-0.360	-0.349	-0.336	-0.322	-0.310	-0.298	-0.284	-0.271	-0.259	-0.245	-0.232	-0.221	-0.208	-0.195	-0.185	-0.172	-0.161	-0.151	-0.140	-0.130	-0.121	-0.112	-0.104	-0.096	-0.088	-0.082	-0.075	-0.070	-0.066	-0.061	-0.058	-0.054	-0.054	-0.051	-0.051	-0.050	-0.051	-0.052	-0.055	-0.056	-0.060	-0.064	-0.069	-0.072	-0.079	-0.085	-0.091	-0.098	-0.105	-0.114	-0.121	-0.130	-0.140	-0.149	-0.158	-0.169	-0.179	-0.189	-0.199	-0.210	-0.221	-0.232	-0.242	-0.254	-0.265	-0.278	-0.289	-0.300	-0.311	-0.322	-0.335	-0.346	-0.358	-0.369	-0.380	-0.391	-0.402	-0.414	-0.424	-0.436	-0.448	-0.459	-0.469	-0.480	-0.490	-0.502	-0.512	-0.522	-0.534	-0.545	-0.555	-0.566	-0.576	-0.586	-0.596	-0.606	-0.618	-0.628	-0.639	-0.648	-0.659	-0.668	-0.679	-0.688	-0.698	-0.708	-0.716	-0.726	-0.735	-0.744	-0.754	-0.762	-0.771	-0.780	-0.788	-0.796	-0.804	-0.810	-0.818	-0.824	-0.830	-0.836	-0.842	-0.848	-0.852	-0.856	-0.861	-0.865	-0.868	-0.870	-0.871	-0.872	-0.872	-0.874	-0.872	-0.871	-0.869	-0.866	-0.861	-0.859	-0.854	-0.848	-0.841	-0.834	-0.826	-0.816	-0.808	-0.796	-0.786	-0.772	-0.761	-0.748	-0.731	-0.718	-0.701	-0.684	-0.666	-0.649	-0.630	-0.610	-0.590	-0.569	-0.549	-0.528	-0.504	-0.482	-0.459	-0.434	-0.411	-0.388	-0.362	-0.339	-0.315	-0.290	-0.266	-0.241	-0.218	-0.194	-0.170	-0.146	-0.125	-0.102	-0.080	-0.059	-0.039	-0.020	0.000	0.018	0.035	0.050	0.066	0.080	0.092	0.105	0.116	0.125	0.134	0.140	0.148	0.151	0.155	0.156	0.159	0.158	0.158	0.155	0.151	0.148	0.142	0.136	0.130	0.121	0.114	0.104	0.095	0.084	0.074	0.062	0.051	0.040	0.030	0.018	0.006	-0.005	-0.016	-0.028	-0.038	-0.046	-0.056	-0.064	-0.071	-0.078	-0.084	-0.089	-0.092	-0.095	-0.098	-0.096	-0.096	-0.095	-0.091	-0.086	-0.080	-0.074	-0.065	-0.055	-0.045	-0.031	-0.019	-0.004	0.011	0.029	0.048	0.065	0.085	0.105	0.126	0.149	0.171	0.192	0.216	0.241	0.264	0.288	0.314	0.336	0.361	0.385	0.408	0.431	0.455	0.478	0.498	0.519	0.539	0.558	0.576	0.592	0.609	0.624	0.636	0.648	0.659	0.669	0.676	0.684	0.689	0.692	0.695	0.695	0.695	0.692	0.689	0.684	0.678	0.669	0.660	0.650	0.638	0.624	0.610	0.595	0.578	0.560	0.541	0.521	0.500	0.478	0.456	0.434	0.409	0.385	0.360	0.336	0.310	0.285	0.259	0.234	0.206	0.180	0.154	0.128	0.101	0.076	0.050	0.024	0.000	-0.026	-0.050	-0.075	-0.099	-0.121	-0.144	-0.166	-0.188	-0.208	-0.229	-0.248	-0.268	-0.285	-0.302	-0.319	-0.336	-0.351	-0.366	-0.380	-0.394	-0.406	-0.419	-0.430	-0.440	-0.450	-0.459	-0.468	-0.475	-0.482	-0.488	-0.494	-0.498	-0.501	-0.504	-0.505	-0.507	-0.507	-0.506	-0.505	-0.502	-0.500	-0.495	-0.491	-0.485	-0.479	-0.470	-0.461	-0.451	-0.441	-0.430	-0.418	-0.404	-0.388	-0.372	-0.358	-0.340	-0.324	-0.305	-0.286	-0.265	-0.245	-0.224	-0.202	-0.180	-0.158	-0.135	-0.112	-0.090	-0.066	-0.044	-0.020	0.002	0.025	0.049	0.070	0.090	0.111	0.130	0.150	0.169	0.185	0.201	0.216	0.229	0.241	0.251	0.261	0.269	0.275	0.279	0.282	0.282	0.282	0.280	0.276	0.269	0.261	0.252	0.240	0.228	0.212	0.195	0.178	0.156	0.136	0.114	0.089	0.064	0.039	0.010	-0.018	-0.046	-0.076	-0.106	-0.136	-0.169	-0.200	-0.231	-0.262	-0.294	-0.325	-0.355	-0.385	-0.414	-0.441	-0.469	-0.495	-0.520	-0.545	-0.566	-0.588	-0.608	-0.625	-0.641	-0.656	-0.669	-0.680	-0.689	-0.698	-0.702	-0.706	-0.708	-0.708	-0.705	-0.701	-0.696	-0.688	-0.679	-0.668	-0.656	-0.641	-0.626	-0.609	-0.591	-0.572	-0.552	-0.530	-0.507	-0.485	-0.460	-0.436	-0.411	-0.384	-0.359	-0.331	-0.305	-0.278	-0.251	-0.224	-0.199	-0.171	-0.146	-0.121	-0.096	-0.072	-0.049	-0.028	-0.006	0.015	0.035	0.052	0.070	0.088	0.102	0.116	0.130	0.141	0.151	0.160	0.168	0.174	0.179	0.182	0.184	0.186	0.186	0.184	0.181	0.178	0.172	0.168	0.159	0.151	0.142	0.132	0.122	0.110	0.098	0.085	0.071	0.058	0.042	0.028	0.011	-0.005	-0.020	-0.036	-0.052	-0.068	-0.084	-0.100	-0.115	-0.131	-0.146	-0.160	-0.175	-0.189	-0.201	-0.214	-0.225	-0.236	-0.246	-0.255	-0.264	-0.271	-0.278	-0.282	-0.288	-0.291	-0.292	-0.292	-0.292	-0.291	-0.288	-0.284	-0.276	-0.269	-0.261	-0.250	-0.239	-0.228	-0.214	-0.199	-0.182	-0.165	-0.145	-0.125	-0.104	-0.081	-0.056	-0.032	-0.005	0.021	0.050	0.079	0.109	0.140	0.170	0.202	0.235	0.269	0.302	0.336	0.371	0.406	0.442	0.478	0.514	0.548	0.584	0.619	0.654	0.689	0.721	0.756	0.789	0.821	0.852	0.882	0.911	0.940	0.966	0.992	1.018	1.040	1.062	1.082	1.102	1.120	1.135	1.149	1.161	1.171	1.180	1.188	1.191	1.195	1.196	1.195	1.192	1.188	1.181	1.174	1.164	1.151	1.139	1.124	1.108	1.089	1.069	1.049	1.028	1.004	0.980	0.952	0.928	0.900	0.872	0.844	0.814	0.785	0.756	0.726	0.696	0.666	0.638	0.608	0.579	0.551	0.524	0.496	0.471	0.446	0.421	0.400	0.378	0.358	0.340	0.322	0.306	0.292	0.280	0.270	0.261	0.255	0.249	0.246	0.245	0.246	0.249	0.252	0.260	0.269	0.279	0.291	0.305	0.320	0.336	0.355	0.376	0.398	0.421	0.445	0.470	0.498	0.525	0.554	0.584	0.614	0.645	0.676	0.709	0.740	0.771	0.804	0.836	0.868	0.900	0.930	0.961	0.991	1.019	1.046	1.074	1.099	1.124	1.148	1.169	1.189	1.208	1.226	1.241	1.255	1.268	1.278	1.286	1.292	1.298	1.300	1.302	1.301	1.299	1.295	1.288	1.281	1.270	1.260	1.246	1.232	1.216	1.199	1.180	1.160	1.139	1.116	1.094	1.070	1.045	1.020	0.994	0.968	0.941	0.914	0.886	0.860	0.832	0.805	0.779	0.751	0.726	0.700	0.675	0.650	0.626	0.604	0.581	0.560	0.540	0.521	0.504	0.486	0.470	0.455	0.441	0.428	0.415	0.404	0.394	0.384	0.376	0.369	0.362	0.356	0.351	0.348	0.342	0.339	0.336	0.335	0.332	0.330	0.330	0.329	0.328	0.326	0.325	0.324	0.324	0.324	0.322	0.321	0.320	0.319	0.318	0.315	0.314	0.312	0.310	0.308	0.305	0.302	0.300	0.298	0.294	0.291	0.289	0.286	0.284	0.281	0.279	0.276	0.274	0.272	0.271	0.271	0.271	0.272	0.272	0.275	0.278	0.281	0.284	0.289	0.295	0.301	0.309	0.318	0.326	0.336	0.348	0.360	0.372	0.386	0.400	0.415	0.430	0.448	0.464	0.481	0.499	0.518	0.538	0.555	0.575	0.595	0.615	0.635	0.654	0.674	0.694	0.712	0.731	0.750	0.768	0.785	0.801	0.818	0.832	0.846	0.860	0.872	0.885	0.895	0.904	0.912	0.920	0.926	0.930	0.935	0.939	0.940	0.940	0.940	0.939	0.936	0.932	0.929	0.924	0.918	0.911	0.904	0.895	0.885	0.876	0.865	0.855	0.844	0.832	0.820	0.809	0.796	0.784	0.770	0.759	0.746	0.734	0.721	0.709	0.695	0.684	0.672	0.660	0.649	0.638	0.626	0.615	0.605	0.595	0.585	0.578	0.569	0.559	0.551	0.542	0.535	0.528	0.520	0.514	0.506	0.500	0.494	0.488	0.481	0.476	0.471	0.465	0.459	0.455	0.449	0.444	0.439	0.434	0.429	0.424	0.419	0.414	0.409	0.404	0.399	0.392	0.389	0.384	0.378	0.372	0.369	0.364	0.359	0.354	0.349	0.345	0.341	0.336	0.331	0.328	0.324	0.320	0.316	0.314	0.310	0.308	0.305	0.302	0.300	0.298	0.296	0.294	0.294	0.292	0.291	0.291	0.290	0.290	0.290	0.290	0.290	0.291	0.290	0.291	0.291	0.292	0.294	0.294	0.296	0.298	0.298	0.299	0.300	0.301	0.301	0.302	0.302	0.304	0.304	0.304	0.304	0.304	0.304	0.304	0.304	0.302	0.302	0.301	0.300	0.299	0.298	0.296	0.295	0.292	0.290	0.288	0.285	0.282	0.280	0.278	0.276	0.272	0.269	0.266	0.264	0.260	0.258	0.255	0.251	0.248	0.245	0.241	0.238	0.234	0.231	0.228	0.224	0.220	0.218	0.214	0.209	0.205	0.201	0.198	0.192	0.189	0.184	0.180	0.174	0.169	0.164	0.159	0.154	0.146	0.141	0.134	0.128	0.121	0.114	0.106	0.099	0.090	0.082	0.074	0.065	0.056	0.045	0.036	0.026	0.016	0.005	-0.005	-0.014	-0.025	-0.036	-0.046	-0.058	-0.068	-0.079	-0.090	-0.099	-0.110	-0.121	-0.130	-0.140	-0.150	-0.159	-0.168	-0.176	-0.184	-0.191	-0.200	-0.205	-0.211	-0.216	-0.222	-0.225	-0.230	-0.232	-0.235	-0.238	-0.239	-0.239	-0.239	-0.238	-0.236	-0.234	-0.231	-0.226	-0.224	-0.219	-0.214	-0.209	-0.204	-0.196	-0.189	-0.182	-0.175	-0.168	-0.159	-0.151	-0.141	-0.134	-0.125	-0.115	-0.108	-0.100	-0.091	-0.082	-0.075	-0.068	-0.060	-0.054	-0.048	-0.042	-0.036	-0.032	-0.028	-0.024	-0.022	-0.020	-0.020	-0.020	-0.020	-0.021	-0.024	-0.028	-0.032	-0.038	-0.042	-0.050	-0.058	-0.066	-0.075	-0.085	-0.096	-0.108	-0.120	-0.132	-0.148	-0.161	-0.178	-0.194	-0.209	-0.228	-0.244	-0.262	-0.280	-0.300	-0.320	-0.339	-0.359	-0.379	-0.398	-0.419	-0.440	-0.459	-0.479	-0.500	-0.520	-0.541	-0.561	-0.580	-0.601	-0.620	-0.640	-0.658	-0.678	-0.695	-0.714	-0.730	-0.749	-0.765	-0.781	-0.798	-0.812	-0.829	-0.844	-0.859	-0.872	-0.886	-0.900	-0.914	-0.928	-0.940	-0.952	-0.964	-0.976	-0.988	-0.999	-1.010	-1.021	-1.031	-1.041	-1.050	-1.060	-1.069	-1.078	-1.088	-1.095	-1.105	-1.112	-1.121	-1.129	-1.138	-1.145	-1.152	-1.160	-1.166	-1.172	-1.179	-1.185	-1.191	-1.198	-1.202	-1.208	-1.214	-1.218	-1.221	-1.225	-1.229	-1.231	-1.234	-1.236	-1.238	-1.238	-1.239	-1.239	-1.239	-1.236	-1.235	-1.232	-1.230	-1.228	-1.222	-1.216	-1.211	-1.205	-1.198	-1.189	-1.179	-1.170	-1.159	-1.148	-1.136	-1.121	-1.108	-1.092	-1.076	-1.059	-1.041	-1.021	-1.002	-0.980	-0.959	-0.935	-0.911	-0.886	-0.861	-0.834	-0.806	-0.776	-0.746	-0.716	-0.684	-0.651	-0.618	-0.582	-0.548	-0.511	-0.475	-0.436	-0.398	-0.360	-0.320	-0.280	-0.239	-0.198	-0.156	-0.114	-0.072	-0.029	0.014	0.056	0.100	0.142	0.185	0.228	0.270	0.312	0.355	0.396	0.436	0.478	0.518	0.556	0.595	0.632	0.669	0.704	0.739	0.772	0.805	0.835	0.864	0.892	0.919	0.945	0.968	0.991	1.011	1.031	1.049	1.066	1.081	1.095	1.106	1.116	1.125	1.132	1.139	1.142	1.146	1.149	1.149	1.149	1.148	1.144	1.140	1.136	1.130	1.124	1.118	1.108	1.100	1.090	1.081	1.070	1.061	1.049	1.038	1.026	1.015	1.005	0.992	0.981	0.970	0.959	0.949	0.938	0.929	0.919	0.909	0.901	0.891	0.884	0.875	0.868	0.861	0.854	0.848	0.841	0.836	0.832	0.828	0.822	0.819	0.814	0.810	0.808	0.804	0.800	0.796	0.794	0.790	0.788	0.785	0.781	0.778	0.774	0.770	0.765	0.761	0.756	0.751	0.745	0.740	0.732	0.726	0.720	0.711	0.702	0.694	0.685	0.674	0.664	0.654	0.641	0.630	0.618	0.605	0.592	0.579	0.566	0.552	0.539	0.525	0.510	0.496	0.481	0.468	0.454	0.440	0.425	0.411	0.399	0.385	0.372	0.361	0.348	0.336	0.325	0.315	0.305	0.295	0.288	0.280	0.272	0.266	0.260	0.254	0.250	0.246	0.244	0.241	0.240	0.239	0.239	0.239	0.241	0.242	0.245	0.248	0.252	0.255	0.260	0.265	0.270	0.276	0.282	0.289	0.296	0.304	0.310	0.319	0.326	0.334	0.341	0.350	0.358	0.366	0.375	0.384	0.390	0.399	0.408	0.416	0.424	0.432	0.441	0.448	0.456	0.465	0.472	0.481	0.489	0.499	0.507	0.518	0.525	0.536	0.545	0.556	0.566	0.578	0.589	0.601	0.614	0.626	0.640	0.654	0.669	0.684	0.701	0.718	0.734	0.752	0.771	0.791	0.811	0.832	0.854	0.876	0.900	0.924	0.948	0.972	0.999	1.025	1.051	1.079	1.106	1.134	1.162	1.191	1.220	1.249	1.278	1.306	1.335	1.364	1.392	1.421	1.449	1.476	1.504	1.531	1.556	1.581	1.608	1.631	1.654	1.678	1.699	1.720	1.741	1.760	1.779	1.796	1.812	1.829	1.844	1.856	1.869	1.880	1.890	1.900	1.909	1.916	1.922	1.929	1.934	1.938	1.942	1.945	1.946	1.948	1.950	1.950	1.949	1.949	1.949	1.946	1.945	1.944	1.940	1.939	1.935	1.934	1.930	1.928	1.925	1.921	1.919	1.916	1.912	1.910	1.908	1.905	1.902	1.901	1.900	1.898	1.896	1.894	1.894	1.892	1.891	1.890	1.890	1.889	1.889	1.889	1.889	1.888	1.889	1.888	1.888	1.888	1.888	1.886	1.885	1.884	1.884	1.882	1.881	1.880	1.878	1.876	1.872	1.870	1.869	1.865	1.862	1.858	1.854	1.849	1.845	1.840	1.834	1.829	1.822	1.818	1.810	1.805	1.798	1.790	1.782	1.775	1.768	1.759	1.750	1.742	1.734	1.726	1.716	1.708	1.700	1.691	1.682	1.674	1.665	1.656	1.648	1.639	1.630	1.622	1.614	1.606	1.599	1.592	1.585	1.576	1.570	1.562	1.556	1.550	1.544	1.536	1.531	1.526	1.520	1.514	1.509	1.502	1.496	1.490	1.486	1.480	1.474	1.468	1.462	1.455	1.449	1.442	1.436	1.429	1.421	1.414	1.406	1.398	1.389	1.380	1.371	1.361	1.350	1.340	1.330	1.319	1.306	1.294	1.282	1.270	1.256	1.242	1.229	1.214	1.201	1.185	1.170	1.155	1.140	1.124	1.108	1.091	1.075	1.058	1.040	1.025	1.008	0.991	0.974	0.959	0.941	0.926	0.909	0.894	0.879	0.862	0.846	0.832	0.819	0.804	0.790	0.775	0.761	0.749	0.735	0.724	0.711	0.699	0.688	0.675	0.664	0.652	0.642	0.630	0.620	0.610	0.600	0.588	0.578	0.566	0.558	0.545	0.535	0.524	0.512	0.501	0.490	0.478	0.466	0.454	0.440	0.426	0.412	0.398	0.382	0.368	0.351	0.335	0.318	0.299	0.281	0.261	0.242	0.221	0.201	0.179	0.156	0.134	0.109	0.086	0.060	0.035	0.009	-0.018	-0.044	-0.072	-0.101	-0.129	-0.158	-0.188	-0.216	-0.246	-0.278	-0.308	-0.338	-0.370	-0.401	-0.432	-0.465	-0.495	-0.528	-0.560	-0.592	-0.624	-0.658	-0.690	-0.721	-0.754	-0.786	-0.820	-0.851	-0.884	-0.916	-0.949	-0.980	-1.014	-1.046	-1.079	-1.111	-1.144	-1.178	-1.210	-1.242	-1.276	-1.310	-1.345	-1.379	-1.412	-1.449	-1.484	-1.519	-1.556	-1.592	-1.630	-1.668	-1.706	-1.745	-1.784	-1.825	-1.866	-1.908	-1.949	-1.992	-2.038	-2.082	-2.129	-2.174	-2.221	-2.269	-2.316	-2.366	-2.416	-2.468	-2.520	-2.571	-2.625	-2.679	-2.732	-2.788	-2.844	-2.899	-2.956	-3.012	-3.070	-3.128	-3.185	-3.244	-3.302	-3.361	-3.420	-3.478	-3.536	-3.595	-3.651	-3.710	-3.766	-3.822	-3.878	-3.932	-3.988	-4.040	-4.091	-4.142	-4.192	-4.240	-4.289	-4.334	-4.378	-4.420	-4.460	-4.499	-4.536	-4.570	-4.604	-4.635	-4.664	-4.691	-4.716	-4.739	-4.759	-4.776	-4.792	-4.806	-4.816	-4.824	-4.830	-4.834	-4.835	-4.834	-4.830	-4.824	-4.816	-4.805	-4.792	-4.778	-4.760	-4.741	-4.720	-4.698	-4.674	-4.646	-4.619	-4.590	-4.559	-4.525	-4.491	-4.458	-4.421	-4.385	-4.348	-4.309	-4.270	-4.231	-4.190	-4.151	-4.110	-4.069	-4.029	-3.988	-3.948	-3.908	-3.866	-3.826	-3.788	-3.748	-3.710	-3.671	-3.634	-3.598	-3.560	-3.524	-3.490	-3.454	-3.420	-3.388	-3.354	-3.321	-3.289	-3.259	-3.228	-3.196	-3.166	-3.135	-3.106	-3.076	-3.046	-3.019	-2.989	-2.960	-2.931	-2.902	-2.874	-2.844	-2.814	-2.784	-2.754	-2.724	-2.692	-2.661	-2.630	-2.598	-2.565	-2.531	-2.499	-2.464	-2.430	-2.395	-2.360	-2.324	-2.289	-2.252	-2.216	-2.179	-2.142	-2.105	-2.069	-2.031	-1.994	-1.958	-1.920	-1.882	-1.845	-1.808	-1.772	-1.736	-1.701	-1.666	-1.631	-1.598	-1.564	-1.532	-1.500	-1.469	-1.439	-1.409	-1.381	-1.354	-1.328	-1.302	-1.279	-1.255	-1.234	-1.212	-1.194	-1.175	-1.159	-1.142	-1.126	-1.112	-1.101	-1.090	-1.080	-1.071	-1.062	-1.056	-1.050	-1.045	-1.041	-1.038	-1.035	-1.035	-1.035	-1.035	-1.038	-1.040	-1.042	-1.048	-1.052	-1.058	-1.064	-1.070	-1.079	-1.086	-1.095	-1.104	-1.114	-1.124	-1.134	-1.144	-1.155	-1.166	-1.176	-1.189	-1.200	-1.212	-1.224	-1.236	-1.248	-1.260	-1.271	-1.282	-1.295	-1.306	-1.318	-1.329	-1.340	-1.350	-1.361	-1.371	-1.380	-1.390	-1.398	-1.406	-1.414	-1.421	-1.429	-1.435	-1.441	-1.446	-1.451	-1.456	-1.460	-1.464	-1.466	-1.469	-1.471	-1.472	-1.474	-1.474	-1.475	-1.475	-1.474	-1.475	-1.474	-1.472	-1.470	-1.469	-1.468	-1.465	-1.464	-1.460	-1.459	-1.456	-1.454	-1.452	-1.451	-1.449	-1.449	-1.446	-1.445	-1.445	-1.445	-1.445	-1.446	-1.446	-1.448	-1.450	-1.452	-1.455	-1.460	-1.464	-1.469	-1.474	-1.479	-1.485	-1.492	-1.500	-1.509	-1.518	-1.526	-1.536	-1.546	-1.558	-1.569	-1.581	-1.594	-1.608	-1.621	-1.635	-1.650	-1.666	-1.681	-1.696	-1.714	-1.730	-1.749	-1.766	-1.785	-1.805	-1.824	-1.842	-1.862	-1.884	-1.905	-1.925	-1.946	-1.969	-1.990	-2.013	-2.035	-2.058	-2.081	-2.104	-2.128	-2.151	-2.175	-2.199	-2.222	-2.248	-2.271	-2.296	-2.320	-2.344	-2.369	-2.391	-2.415	-2.440	-2.462	-2.486	-2.508	-2.531	-2.552	-2.575	-2.596	-2.616	-2.636	-2.655	-2.674	-2.691	-2.709	-2.725	-2.740	-2.752	-2.766	-2.779	-2.789	-2.799	-2.806	-2.814	-2.820	-2.822	-2.826	-2.826	-2.826	-2.825	-2.822	-2.816	-2.809	-2.801	-2.791	-2.779	-2.766	-2.751	-2.734	-2.715	-2.696	-2.674	-2.650	-2.625	-2.600	-2.572	-2.542	-2.512	-2.480	-2.448	-2.412	-2.376	-2.340	-2.302	-2.264	-2.224	-2.184	-2.142	-2.101	-2.060	-2.018	-1.975	-1.932	-1.889	-1.848	-1.805	-1.762	-1.720	-1.678	-1.638	-1.596	-1.556	-1.516	-1.479	-1.441	-1.405	-1.370	-1.336	-1.302	-1.271	-1.241	-1.211	-1.184	-1.156	-1.132	-1.109	-1.088	-1.068	-1.048	-1.031	-1.015	-1.000	-0.988	-0.976	-0.965	-0.956	-0.949	-0.942	-0.938	-0.934	-0.930	-0.929	-0.929	-0.929	-0.930	-0.931	-0.934	-0.936	-0.940	-0.944	-0.948	-0.952	-0.958	-0.964	-0.969	-0.975	-0.979	-0.985	-0.990	-0.995	-0.999	-1.004	-1.009	-1.011	-1.015	-1.019	-1.020	-1.022	-1.022	-1.024	-1.024	-1.022	-1.020	-1.019	-1.015	-1.011	-1.008	-1.002	-0.998	-0.990	-0.985	-0.978	-0.970	-0.961	-0.952	-0.945	-0.935	-0.925	-0.915	-0.905	-0.895	-0.885	-0.875	-0.864	-0.852	-0.842	-0.831	-0.821	-0.810	-0.801	-0.791	-0.782	-0.774	-0.766	-0.759	-0.751	-0.745	-0.739	-0.734	-0.729	-0.726	-0.722	-0.719	-0.718	-0.718	-0.716	-0.718	-0.718	-0.720	-0.722	-0.728	-0.730	-0.735	-0.741	-0.746	-0.754	-0.761	-0.769	-0.778	-0.786	-0.795	-0.805	-0.814	-0.824	-0.835	-0.845	-0.856	-0.866	-0.878	-0.889	-0.900	-0.911	-0.921	-0.932	-0.942	-0.952	-0.962	-0.972	-0.981	-0.990	-0.999	-1.006	-1.015	-1.020	-1.028	-1.034	-1.039	-1.044	-1.048	-1.052	-1.055	-1.059	-1.061	-1.062	-1.064	-1.065	-1.065	-1.065	-1.064	-1.064	-1.062	-1.062	-1.061	-1.060	-1.059	-1.058	-1.055	-1.054	-1.052	-1.052	-1.050	-1.051	-1.050	-1.050	-1.051	-1.052	-1.055	-1.058	-1.061	-1.064	-1.069	-1.074	-1.079	-1.086	-1.094	-1.104	-1.114	-1.124	-1.135	-1.149	-1.162	-1.176	-1.191	-1.209	-1.225	-1.244	-1.262	-1.282	-1.302	-1.324	-1.345	-1.369	-1.391	-1.416	-1.441	-1.466	-1.491	-1.518	-1.544	-1.570	-1.596	-1.622	-1.650	-1.676	-1.702	-1.729	-1.754	-1.780	-1.805	-1.830	-1.852	-1.876	-1.898	-1.918	-1.939	-1.958	-1.976	-1.992	-2.009	-2.022	-2.038	-2.049	-2.060	-2.069	-2.076	-2.084	-2.088	-2.091	-2.094	-2.095	-2.094	-2.091	-2.088	-2.082	-2.076	-2.068	-2.058	-2.047	-2.036	-2.024	-2.007	-1.992	-1.976	-1.960	-1.941	-1.924	-1.904	-1.885	-1.864	-1.842	-1.821	-1.800	-1.778	-1.756	-1.735	-1.712	-1.691	-1.670	-1.649	-1.629	-1.608	-1.589	-1.569	-1.551	-1.534	-1.516	-1.500	-1.486	-1.471	-1.459	-1.445	-1.435	-1.425	-1.416	-1.409	-1.402	-1.398	-1.392	-1.389	-1.388	-1.388	-1.389	-1.390	-1.394	-1.398	-1.402	-1.409	-1.415	-1.424	-1.432	-1.442	-1.454	-1.466	-1.479	-1.491	-1.505	-1.519	-1.534	-1.550	-1.566	-1.581	-1.599	-1.615	-1.632	-1.650	-1.668	-1.685	-1.702	-1.720	-1.738	-1.755	-1.771	-1.789	-1.805	-1.822	-1.838	-1.852	-1.868	-1.881	-1.895	-1.908	-1.920	-1.931	-1.942	-1.952	-1.962	-1.970	-1.978	-1.985	-1.991	-1.996	-2.000	-2.004	-2.006	-2.006	-2.007	-2.006	-2.005	-2.001	-1.999	-1.992	-1.988	-1.981	-1.974	-1.965	-1.956	-1.945	-1.934	-1.921	-1.909	-1.896	-1.881	-1.866	-1.850	-1.835	-1.818	-1.800	-1.782	-1.765	-1.746	-1.728	-1.709	-1.689	-1.670	-1.651	-1.631	-1.612	-1.592	-1.574	-1.554	-1.535	-1.518	-1.499	-1.481	-1.464	-1.448	-1.430	-1.415	-1.399	-1.385	-1.369	-1.356	-1.342	-1.331	-1.319	-1.308	-1.296	-1.286	-1.278	-1.269	-1.260	-1.251	-1.244	-1.236	-1.230	-1.224	-1.218	-1.210	-1.205	-1.199	-1.192	-1.188	-1.181	-1.176	-1.170	-1.164	-1.158	-1.150	-1.142	-1.135	-1.128	-1.118	-1.110	-1.100	-1.090	-1.079	-1.068	-1.056	-1.044	-1.030	-1.015	-1.001	-0.985	-0.969	-0.951	-0.935	-0.916	-0.896	-0.878	-0.858	-0.838	-0.816	-0.796	-0.774	-0.752	-0.731	-0.710	-0.686	-0.665	-0.644	-0.622	-0.601	-0.579	-0.559	-0.539	-0.519	-0.500	-0.481	-0.464	-0.446	-0.430	-0.415	-0.400	-0.386	-0.374	-0.362	-0.352	-0.345	-0.336	-0.330	-0.324	-0.319	-0.315	-0.312	-0.312	-0.311	-0.312	-0.314	-0.316	-0.321	-0.326	-0.332	-0.339	-0.345	-0.354	-0.362	-0.371	-0.381	-0.392	-0.404	-0.415	-0.426	-0.438	-0.450	-0.462	-0.475	-0.488	-0.501	-0.514	-0.525	-0.538	-0.550	-0.562	-0.574	-0.585	-0.595	-0.608	-0.618	-0.626	-0.638	-0.646	-0.655	-0.664	-0.672	-0.680	-0.688	-0.695	-0.702	-0.710	-0.715	-0.722	-0.726	-0.734	-0.739	-0.744	-0.750	-0.755	-0.760	-0.766	-0.771	-0.776	-0.781	-0.786	-0.792	-0.798	-0.804	-0.810	-0.818	-0.824	-0.830	-0.835	-0.842	-0.850	-0.856	-0.864	-0.872	-0.880	-0.888	-0.896	-0.904	-0.911	-0.920	-0.928	-0.935	-0.944	-0.951	-0.959	-0.965	-0.971	-0.978	-0.984	-0.990	-0.995	-0.999	-1.004	-1.006	-1.009	-1.010	-1.011	-1.010	-1.010	-1.008	-1.005	-1.001	-0.996	-0.990	-0.984	-0.975	-0.965	-0.955	-0.944	-0.930	-0.916	-0.900	-0.884	-0.866	-0.848	-0.828	-0.806	-0.785	-0.762	-0.739	-0.714	-0.688	-0.662	-0.636	-0.608	-0.580	-0.552	-0.524	-0.495	-0.466	-0.438	-0.409	-0.381	-0.351	-0.324	-0.296	-0.269	-0.241	-0.216	-0.191	-0.168	-0.144	-0.122	-0.101	-0.081	-0.062	-0.045	-0.030	-0.015	-0.004	0.008	0.018	0.026	0.031	0.036	0.040	0.040	0.040	0.039	0.035	0.029	0.022	0.015	0.005	-0.005	-0.019	-0.032	-0.046	-0.061	-0.079	-0.096	-0.114	-0.134	-0.154	-0.175	-0.195	-0.216	-0.238	-0.260	-0.281	-0.302	-0.324	-0.345	-0.366	-0.386	-0.405	-0.425	-0.441	-0.460	-0.476	-0.491	-0.505	-0.519	-0.530	-0.541	-0.551	-0.560	-0.568	-0.572	-0.578	-0.581	-0.582	-0.585	-0.584	-0.581	-0.579	-0.575	-0.570	-0.564	-0.556	-0.548	-0.538	-0.528	-0.516	-0.505	-0.492	-0.479	-0.465	-0.450	-0.434	-0.420	-0.404	-0.388	-0.371	-0.354	-0.339	-0.322	-0.306	-0.290	-0.274	-0.256	-0.241	-0.228	-0.211	-0.199	-0.184	-0.171	-0.158	-0.145	-0.134	-0.122	-0.112	-0.102	-0.094	-0.085	-0.076	-0.069	-0.062	-0.056	-0.050	-0.045	-0.041	-0.038	-0.035	-0.031	-0.029	-0.029	-0.028	-0.026	-0.026	-0.026	-0.028	-0.030	-0.031	-0.032	-0.034	-0.036	-0.040	-0.042	-0.045	-0.049	-0.051	-0.055	-0.058	-0.062	-0.065	-0.069	-0.072	-0.076	-0.080	-0.084	-0.088	-0.090	-0.094	-0.098	-0.100	-0.104	-0.108	-0.110	-0.111	-0.115	-0.116	-0.120	-0.122	-0.122	-0.125	-0.126	-0.129	-0.130	-0.131	-0.132	-0.132	-0.134	-0.134	-0.135	-0.136	-0.136	-0.136	-0.136	-0.136	-0.136	-0.136	-0.136	-0.135	-0.135	-0.135	-0.135	-0.134	-0.134	-0.132	-0.132	-0.132	-0.131	-0.130	-0.131	-0.130	-0.130	-0.128	-0.128	-0.126	-0.126	-0.124	-0.124	-0.121	-0.120	-0.119	-0.118	-0.115	-0.112	-0.111	-0.109	-0.106	-0.102	-0.100	-0.096	-0.092	-0.089	-0.084	-0.080	-0.074	-0.069	-0.064	-0.056	-0.051	-0.045	-0.038	-0.030	-0.022	-0.015	-0.006	0.001	0.011	0.021	0.030	0.040	0.049	0.059	0.069	0.080	0.091	0.101	0.112	0.124	0.135	0.146	0.158	0.169	0.180	0.191	0.202	0.214	0.225	0.235	0.245	0.256	0.266	0.276	0.286	0.295	0.304	0.312	0.321	0.328	0.335	0.342	0.348	0.354	0.359	0.362	0.366	0.371	0.375	0.376	0.379	0.379	0.380	0.380	0.379	0.378	0.375	0.374	0.371	0.368	0.362	0.358	0.352	0.348	0.341	0.334	0.328	0.320	0.311	0.304	0.295	0.286	0.276	0.268	0.258	0.246	0.236	0.225	0.214	0.202	0.192	0.181	0.170	0.160	0.149	0.138	0.126	0.115	0.104	0.092	0.081	0.071	0.060	0.050	0.040	0.031	0.020	0.012	0.002	-0.006	-0.015	-0.024	-0.031	-0.039	-0.046	-0.055	-0.061	-0.068	-0.074	-0.081	-0.086	-0.092	-0.099	-0.104	-0.108	-0.112	-0.119	-0.122	-0.128	-0.131	-0.136	-0.140	-0.144	-0.148	-0.151	-0.155	-0.158	-0.161	-0.165	-0.168	-0.171	-0.175	-0.178	-0.181	-0.184	-0.188	-0.190	-0.192	-0.196	-0.199	-0.201	-0.204	-0.206	-0.209	-0.211	-0.212	-0.216	-0.218	-0.220	-0.221	-0.222	-0.225	-0.225	-0.226	-0.226	-0.226	-0.226	-0.226	-0.226	-0.224	-0.224	-0.221	-0.219	-0.216	-0.214	-0.210	-0.205	-0.201	-0.196	-0.190	-0.184	-0.178	-0.170	-0.161	-0.154	-0.144	-0.134	-0.125	-0.114	-0.101	-0.090	-0.078	-0.065	-0.051	-0.036	-0.022	-0.008	0.009	0.024	0.040	0.058	0.074	0.090	0.108	0.124	0.141	0.159	0.178	0.194	0.211	0.228	0.245	0.262	0.278	0.294	0.310	0.326	0.340	0.354	0.368	0.380	0.391	0.402	0.414	0.425	0.434	0.441	0.449	0.456	0.462	0.466	0.471	0.474	0.476	0.478	0.479	0.479	0.478	0.476	0.474	0.471	0.469	0.465	0.460	0.455	0.451	0.446	0.440	0.434	0.429	0.424	0.418	0.412	0.406	0.401	0.396	0.392	0.389	0.386	0.384	0.382	0.382	0.382	0.382	0.384	0.388	0.391	0.396	0.401	0.409	0.418	0.426	0.436	0.448	0.461	0.474	0.489	0.504	0.522	0.539	0.559	0.578	0.599	0.619	0.640	0.662	0.685	0.709	0.734	0.756	0.781	0.806	0.831	0.855	0.880	0.904	0.929	0.952	0.975	0.998	1.020	1.040	1.061	1.081	1.100	1.119	1.134	1.149	1.164	1.176	1.188	1.198	1.206	1.215	1.221	1.225	1.229	1.230	1.230	1.229	1.226	1.221	1.216	1.209	1.200	1.190	1.179	1.166	1.152	1.139	1.121	1.105	1.088	1.068	1.046	1.026	1.004	0.981	0.958	0.934	0.909	0.884	0.859	0.832	0.806	0.780	0.754	0.728	0.701	0.672	0.646	0.620	0.594	0.568	0.541	0.515	0.489	0.465	0.440	0.415	0.391	0.368	0.344	0.321	0.299	0.278	0.256	0.236	0.215	0.196	0.178	0.159	0.141	0.125	0.108	0.091	0.078	0.062	0.048	0.035	0.022	0.010	-0.002	-0.014	-0.022	-0.032	-0.041	-0.049	-0.055	-0.062	-0.068	-0.072	-0.076	-0.080	-0.082	-0.084	-0.084	-0.082	-0.081	-0.080	-0.076	-0.072	-0.066	-0.060	-0.052	-0.044	-0.035	-0.022	-0.010	0.002	0.016	0.031	0.046	0.064	0.084	0.102	0.122	0.142	0.165	0.188	0.211	0.235	0.260	0.285	0.312	0.338	0.365	0.391	0.418	0.444	0.471	0.499	0.525	0.551	0.576	0.602	0.628	0.651	0.672	0.696	0.716	0.736	0.755	0.772	0.788	0.801	0.815	0.825	0.835	0.842	0.848	0.851	0.854	0.854	0.851	0.848	0.841	0.834	0.824	0.812	0.799	0.784	0.766	0.748	0.726	0.705	0.681	0.656	0.630	0.602	0.574	0.544	0.514	0.482	0.451	0.419	0.386	0.354	0.320	0.286	0.254	0.221	0.189	0.158	0.126	0.096	0.066	0.038	0.010	-0.016	-0.041	-0.064	-0.086	-0.108	-0.126	-0.144	-0.160	-0.174	-0.186	-0.198	-0.205	-0.211	-0.216	-0.220	-0.221	-0.221	-0.219	-0.214	-0.209	-0.201	-0.191	-0.181	-0.169	-0.154	-0.139	-0.124	-0.105	-0.086	-0.066	-0.045	-0.022	0.000	0.022	0.048	0.072	0.096	0.122	0.149	0.175	0.201	0.228	0.252	0.279	0.305	0.330	0.354	0.379	0.402	0.426	0.449	0.470	0.491	0.511	0.529	0.548	0.564	0.580	0.594	0.608	0.619	0.630	0.639	0.649	0.655	0.661	0.665	0.668	0.670	0.670	0.670	0.668	0.664	0.661	0.654	0.648	0.641	0.632	0.622	0.612	0.602	0.590	0.576	0.562	0.550	0.535	0.519	0.505	0.489	0.472	0.456	0.440	0.424	0.408	0.391	0.375	0.359	0.342	0.328	0.314	0.299	0.285	0.272	0.259	0.249	0.238	0.226	0.218	0.210	0.202	0.198	0.191	0.189	0.186	0.186	0.186	0.188	0.190	0.194	0.199	0.206	0.215	0.224	0.235	0.248	0.261	0.275	0.292	0.310	0.329	0.348	0.370	0.391	0.415	0.440	0.465	0.491	0.519	0.546	0.574	0.605	0.635	0.664	0.695	0.726	0.758	0.789	0.821	0.852	0.884	0.915	0.946	0.976	1.008	1.038	1.066	1.095	1.122	1.148	1.174	1.199	1.220	1.244	1.264	1.282	1.301	1.318	1.332	1.346	1.359	1.368	1.376	1.384	1.389	1.391	1.394	1.394	1.391	1.388	1.382	1.376	1.366	1.358	1.345	1.334	1.319	1.304	1.286	1.269	1.249	1.230	1.209	1.188	1.164	1.142	1.119	1.095	1.070	1.045	1.022	0.998	0.974	0.949	0.925	0.901	0.879	0.856	0.835	0.814	0.794	0.776	0.758	0.741	0.726	0.711	0.699	0.688	0.678	0.670	0.661	0.658	0.654	0.651	0.651	0.651	0.655	0.659	0.666	0.674	0.682	0.694	0.706	0.720	0.735	0.751	0.769	0.789	0.809	0.830	0.852	0.876	0.900	0.925	0.951	0.979	1.005	1.034	1.062	1.091	1.120	1.149	1.178	1.208	1.235	1.264	1.292	1.320	1.348	1.374	1.400	1.426	1.450	1.474	1.496	1.516	1.538	1.556	1.574	1.590	1.606	1.620	1.632	1.644	1.654	1.662	1.669	1.674	1.678	1.680	1.681	1.680	1.678	1.674	1.669	1.662	1.654	1.645	1.635	1.624	1.611	1.598	1.584	1.568	1.551	1.534	1.518	1.499	1.479	1.461	1.440	1.420	1.401	1.381	1.361	1.341	1.321	1.300	1.281	1.262	1.244	1.226	1.209	1.191	1.174	1.159	1.145	1.130	1.116	1.104	1.092	1.081	1.071	1.061	1.052	1.044	1.036	1.030	1.024	1.019	1.014	1.010	1.006	1.002	1.000	0.998	0.995	0.994	0.991	0.989	0.986	0.985	0.984	0.982	0.980	0.978	0.975	0.972	0.970	0.966	0.962	0.960	0.955	0.951	0.946	0.941	0.936	0.930	0.924	0.916	0.910	0.904	0.898	0.889	0.882	0.875	0.868	0.860	0.854	0.845	0.839	0.832	0.826	0.821	0.816	0.811	0.808	0.802	0.801	0.800	0.798	0.798	0.799	0.800	0.802	0.806	0.811	0.815	0.822	0.830	0.839	0.846	0.858	0.869	0.880	0.892	0.905	0.920	0.935	0.951	0.966	0.982	0.999	1.016	1.035	1.052	1.070	1.089	1.106	1.124	1.141	1.158	1.175	1.191	1.206	1.222	1.238	1.250	1.264	1.274	1.286	1.295	1.304	1.312	1.320	1.324	1.329	1.332	1.334	1.335	1.335	1.334	1.331	1.328	1.322	1.316	1.310	1.302	1.294	1.284	1.272	1.262	1.250	1.238	1.224	1.210	1.195	1.181	1.166	1.151	1.135	1.120	1.104	1.088	1.072	1.056	1.040	1.026	1.010	0.995	0.980	0.966	0.951	0.938	0.925	0.912	0.900	0.889	0.878	0.866	0.856	0.846	0.836	0.829	0.820	0.812	0.804	0.798	0.790	0.785	0.779	0.772	0.769	0.764	0.759	0.755	0.751	0.749	0.745	0.741	0.739	0.736	0.732	0.731	0.729	0.728	0.725	0.724	0.722	0.720	0.719	0.716	0.715	0.714	0.712	0.711	0.711	0.709	0.709	0.708	0.708	0.706	0.705	0.706	0.705	0.704	0.705	0.705	0.705	0.705	0.706	0.706	0.708	0.708	0.709	0.710	0.711	0.712	0.714	0.715	0.716	0.718	0.720	0.721	0.722	0.725	0.728	0.729	0.731	0.732	0.735	0.736	0.739	0.741	0.742	0.744	0.746	0.748	0.748	0.749	0.750	0.751	0.752	0.752	0.754	0.754	0.752	0.754	0.752	0.752	0.751	0.750	0.749	0.748	0.745	0.742	0.740	0.738	0.734	0.730	0.726	0.722	0.719	0.714	0.709	0.705	0.700	0.694	0.688	0.681	0.676	0.669	0.662	0.656	0.649	0.642	0.635	0.626	0.620	0.612	0.602	0.596	0.588	0.578	0.569	0.560	0.551	0.541	0.532	0.522	0.514	0.504	0.492	0.484	0.474	0.464	0.454	0.444	0.434	0.424	0.412	0.404	0.392	0.382	0.372	0.364	0.352	0.344	0.332	0.322	0.314	0.304	0.294	0.285	0.276	0.269	0.260	0.251	0.244	0.235	0.229	0.221	0.214	0.208	0.201	0.195	0.189	0.184	0.179	0.175	0.170	0.166	0.162	0.159	0.158	0.155	0.152	0.152	0.151	0.150	0.151	0.150	0.150	0.151	0.152	0.154	0.155	0.158	0.160	0.161	0.165	0.168	0.171	0.174	0.178	0.181	0.185	0.188	0.192	0.198	0.200	0.205	0.209	0.212	0.216	0.220	0.224	0.228	0.231	0.234	0.236	0.239	0.241	0.244	0.245	0.246	0.246	0.248	0.248	0.246	0.245	0.244	0.241	0.239	0.235	0.230	0.225	0.219	0.212	0.205	0.198	0.189	0.180	0.170	0.160	0.149	0.136	0.124	0.111	0.098	0.082	0.068	0.051	0.035	0.019	0.000	-0.018	-0.035	-0.055	-0.074	-0.094	-0.115	-0.135	-0.155	-0.176	-0.199	-0.220	-0.241	-0.264	-0.285	-0.308	-0.329	-0.351	-0.372	-0.394	-0.415	-0.436	-0.458	-0.478	-0.498	-0.519	-0.538	-0.558	-0.576	-0.595	-0.612	-0.630	-0.648	-0.662	-0.680	-0.695	-0.710	-0.724	-0.738	-0.751	-0.762	-0.776	-0.788	-0.799	-0.809	-0.818	-0.826	-0.836	-0.844	-0.851	-0.858	-0.865	-0.870	-0.875	-0.880	-0.884	-0.886	-0.890	-0.892	-0.895	-0.896	-0.898	-0.899	-0.899	-0.899	-0.899	-0.898	-0.896	-0.894	-0.892	-0.891	-0.888	-0.885	-0.880	-0.878	-0.872	-0.869	-0.864	-0.858	-0.852	-0.848	-0.840	-0.834	-0.828	-0.819	-0.811	-0.802	-0.795	-0.786	-0.776	-0.768	-0.758	-0.746	-0.738	-0.726	-0.714	-0.701	-0.689	-0.676	-0.662	-0.648	-0.634	-0.619	-0.604	-0.588	-0.570	-0.554	-0.535	-0.516	-0.498	-0.476	-0.456	-0.434	-0.412	-0.389	-0.366	-0.341	-0.318	-0.291	-0.265	-0.238	-0.209	-0.181	-0.151	-0.121	-0.090	-0.058	-0.026	0.006	0.041	0.075	0.110	0.146	0.181	0.219	0.255	0.292	0.330	0.369	0.406	0.445	0.485	0.525	0.564	0.604	0.642	0.681	0.720	0.760	0.798	0.838	0.875	0.912	0.949	0.985	1.020	1.055	1.089	1.122	1.155	1.185	1.215	1.244	1.271	1.299	1.322	1.348	1.371	1.392	1.412	1.431	1.449	1.464	1.479	1.491	1.504	1.512	1.522	1.530	1.535	1.540	1.545	1.546	1.548	1.549	1.548	1.546	1.544	1.541	1.538	1.532	1.526	1.520	1.512	1.505	1.498	1.490	1.480	1.472	1.464	1.454	1.446	1.436	1.428	1.419	1.411	1.401	1.395	1.388	1.379	1.372	1.366	1.361	1.355	1.350	1.345	1.341	1.336	1.332	1.330	1.326	1.325	1.322	1.321	1.320	1.319	1.318	1.316	1.316	1.316	1.316	1.315	1.314	1.314	1.314	1.311	1.311	1.309	1.308	1.305	1.304	1.299	1.298	1.292	1.289	1.284	1.278	1.272	1.266	1.258	1.249	1.240	1.231	1.221	1.210	1.199	1.186	1.174	1.161	1.148	1.132	1.119	1.104	1.089	1.072	1.058	1.041	1.025	1.009	0.992	0.975	0.959	0.942	0.926	0.910	0.894	0.878	0.862	0.846	0.832	0.818	0.804	0.791	0.778	0.766	0.754	0.744	0.732	0.724	0.715	0.706	0.699	0.692	0.686	0.681	0.676	0.672	0.669	0.666	0.664	0.662	0.661	0.662	0.661	0.664	0.664	0.666	0.669	0.671	0.674	0.676	0.680	0.685	0.688	0.692	0.698	0.701	0.706	0.711	0.716	0.721	0.726	0.731	0.736	0.742	0.746	0.752	0.758	0.762	0.768	0.774	0.779	0.784	0.790	0.795	0.801	0.806	0.814	0.820	0.826	0.834	0.842	0.850	0.859	0.868	0.878	0.888	0.898	0.909	0.920	0.932	0.946	0.960	0.974	0.989	1.004	1.020	1.039	1.058	1.075	1.096	1.116	1.138	1.159	1.181	1.205	1.228	1.254	1.279	1.304	1.330	1.356	1.382	1.410	1.438	1.465	1.492	1.521	1.549	1.576	1.605	1.631	1.660	1.688	1.714	1.740	1.765	1.791	1.816	1.840	1.864	1.886	1.909	1.929	1.950	1.970	1.989	2.006	2.024	2.040	2.054	2.068	2.080	2.092	2.102	2.112	2.121	2.129	2.136	2.141	2.146	2.151	2.154	2.158	2.160	2.161	2.162	2.162	2.161	2.161	2.161	2.159	2.156	2.154	2.152	2.150	2.146	2.145	2.141	2.139	2.136	2.134	2.131	2.129	2.126	2.125	2.122	2.121	2.120	2.120	2.120	2.120	2.120	2.121	2.122	2.124	2.125	2.128	2.129	2.131	2.135	2.138	2.141	2.144	2.149	2.152	2.156	2.160	2.162	2.168	2.171	2.174	2.179	2.181	2.184	2.188	2.190	2.191	2.194	2.195	2.196	2.196	2.198	2.196	2.196	2.194	2.192	2.190	2.186	2.184	2.180	2.176	2.172	2.166	2.160	2.154	2.148	2.140	2.132	2.124	2.115	2.106	2.098	2.089	2.079	2.068	2.059	2.047	2.038	2.027	2.016	2.005	1.994	1.984	1.971	1.960	1.950	1.939	1.929	1.918	1.906	1.896	1.886	1.875	1.865	1.855	1.845	1.835	1.825	1.815	1.806	1.796	1.788	1.776	1.768	1.758	1.748	1.739	1.728	1.718	1.708	1.698	1.686	1.676	1.665	1.654	1.642	1.630	1.619	1.608	1.594	1.581	1.569	1.555	1.541	1.528	1.515	1.500	1.485	1.470	1.456	1.441	1.426	1.411	1.395	1.380	1.364	1.350	1.334	1.319	1.302	1.288	1.271	1.258	1.242	1.228	1.214	1.200	1.185	1.174	1.160	1.149	1.136	1.124	1.114	1.102	1.092	1.084	1.074	1.065	1.056	1.049	1.041	1.034	1.026	1.020	1.015	1.009	1.004	0.998	0.994	0.989	0.982	0.979	0.974	0.970	0.965	0.960	0.954	0.949	0.944	0.938	0.930	0.924	0.918	0.909	0.902	0.894	0.884	0.874	0.864	0.852	0.841	0.828	0.814	0.800	0.785	0.769	0.752	0.735	0.716	0.696	0.676	0.656	0.634	0.610	0.588	0.564	0.538	0.512	0.486	0.459	0.430	0.402	0.372	0.344	0.312	0.281	0.251	0.219	0.186	0.155	0.121	0.088	0.055	0.020	-0.014	-0.048	-0.084	-0.119	-0.154	-0.189	-0.224	-0.260	-0.295	-0.330	-0.366	-0.401	-0.439	-0.474	-0.510	-0.545	-0.581	-0.616	-0.652	-0.689	-0.725	-0.761	-0.798	-0.832	-0.869	-0.904	-0.941	-0.978	-1.014	-1.050	-1.086	-1.124	-1.160	-1.198	-1.235	-1.274	-1.311	-1.350	-1.389	-1.428	-1.466	-1.508	-1.546	-1.588	-1.629	-1.670	-1.714	-1.756	-1.800	-1.844	-1.889	-1.932	-1.979	-2.025	-2.072	-2.119	-2.168	-2.215	-2.265	-2.314	-2.364	-2.415	-2.466	-2.518	-2.570	-2.622	-2.675	-2.729	-2.781	-2.835	-2.891	-2.945	-3.000	-3.055	-3.110	-3.164	-3.219	-3.274	-3.328	-3.381	-3.436	-3.490	-3.541	-3.594	-3.645	-3.696	-3.745	-3.795	-3.842	-3.889	-3.935	-3.979	-4.022	-4.062	-4.104	-4.141	-4.179	-4.214	-4.248	-4.280	-4.309	-4.336	-4.361	-4.386	-4.406	-4.426	-4.442	-4.459	-4.471	-4.480	-4.489	-4.494	-4.498	-4.499	-4.498	-4.494	-4.488	-4.480	-4.469	-4.456	-4.441	-4.425	-4.406	-4.385	-4.365	-4.340	-4.314	-4.286	-4.258	-4.228	-4.195	-4.162	-4.129	-4.094	-4.059	-4.021	-3.985	-3.946	-3.908	-3.869	-3.829	-3.790	-3.750	-3.710	-3.670	-3.631	-3.591	-3.551	-3.512	-3.472	-3.435	-3.396	-3.359	-3.322	-3.285	-3.249	-3.212	-3.178	-3.142	-3.109	-3.075	-3.041	-3.009	-2.976	-2.944	-2.912	-2.881	-2.850	-2.819	-2.789	-2.758	-2.728	-2.698	-2.666	-2.636	-2.605	-2.575	-2.544	-2.511	-2.481	-2.449	-2.418	-2.385	-2.351	-2.319	-2.284	-2.250	-2.215	-2.180	-2.145	-2.109	-2.071	-2.035	-1.998	-1.959	-1.921	-1.882	-1.844	-1.805	-1.766	-1.726	-1.688	-1.648	-1.609	-1.570	-1.530	-1.490	-1.452	-1.414	-1.376	-1.339	-1.301	-1.265	-1.230	-1.194	-1.159	-1.126	-1.094	-1.061	-1.030	-1.000	-0.970	-0.942	-0.915	-0.889	-0.865	-0.841	-0.818	-0.796	-0.778	-0.759	-0.741	-0.725	-0.710	-0.696	-0.684	-0.672	-0.661	-0.654	-0.645	-0.639	-0.632	-0.629	-0.625	-0.622	-0.620	-0.620	-0.621	-0.621	-0.624	-0.626	-0.631	-0.635	-0.640	-0.646	-0.654	-0.660	-0.669	-0.678	-0.686	-0.695	-0.706	-0.716	-0.728	-0.738	-0.749	-0.760	-0.772	-0.784	-0.795	-0.808	-0.819	-0.831	-0.842	-0.854	-0.865	-0.876	-0.888	-0.899	-0.909	-0.920	-0.931	-0.940	-0.950	-0.959	-0.968	-0.975	-0.985	-0.991	-0.999	-1.004	-1.011	-1.016	-1.021	-1.026	-1.030	-1.034	-1.038	-1.040	-1.042	-1.045	-1.046	-1.046	-1.049	-1.048	-1.049	-1.049	-1.048	-1.048	-1.046	-1.045	-1.042	-1.041	-1.040	-1.039	-1.036	-1.035	-1.034	-1.032	-1.030	-1.029	-1.028	-1.028	-1.026	-1.026	-1.025	-1.026	-1.026	-1.028	-1.030	-1.031	-1.032	-1.036	-1.040	-1.044	-1.049	-1.055	-1.060	-1.066	-1.074	-1.080	-1.090	-1.098	-1.108	-1.118	-1.129	-1.139	-1.152	-1.164	-1.178	-1.192	-1.206	-1.222	-1.239	-1.255	-1.271	-1.290	-1.309	-1.328	-1.348	-1.368	-1.389	-1.411	-1.432	-1.455	-1.479	-1.501	-1.525	-1.549	-1.574	-1.598	-1.624	-1.649	-1.675	-1.700	-1.725	-1.752	-1.779	-1.804	-1.831	-1.858	-1.884	-1.910	-1.938	-1.964	-1.989	-2.015	-2.040	-2.064	-2.089	-2.114	-2.136	-2.160	-2.182	-2.205	-2.226	-2.248	-2.268	-2.286	-2.304	-2.321	-2.339	-2.354	-2.369	-2.382	-2.395	-2.406	-2.416	-2.425	-2.432	-2.440	-2.445	-2.449	-2.451	-2.452	-2.452	-2.451	-2.449	-2.445	-2.439	-2.432	-2.422	-2.412	-2.401	-2.388	-2.374	-2.358	-2.340	-2.320	-2.300	-2.279	-2.256	-2.231	-2.206	-2.179	-2.150	-2.121	-2.090	-2.059	-2.026	-1.992	-1.958	-1.921	-1.885	-1.848	-1.809	-1.770	-1.731	-1.690	-1.650	-1.609	-1.568	-1.528	-1.485	-1.444	-1.402	-1.361	-1.320	-1.280	-1.239	-1.199	-1.159	-1.120	-1.082	-1.045	-1.009	-0.974	-0.939	-0.905	-0.871	-0.840	-0.810	-0.781	-0.754	-0.728	-0.702	-0.679	-0.656	-0.636	-0.618	-0.599	-0.582	-0.568	-0.555	-0.542	-0.531	-0.522	-0.514	-0.507	-0.502	-0.498	-0.494	-0.492	-0.491	-0.491	-0.490	-0.491	-0.494	-0.496	-0.500	-0.504	-0.506	-0.511	-0.515	-0.520	-0.524	-0.529	-0.534	-0.538	-0.542	-0.545	-0.549	-0.552	-0.554	-0.556	-0.558	-0.559	-0.559	-0.558	-0.556	-0.552	-0.549	-0.545	-0.540	-0.534	-0.526	-0.519	-0.509	-0.499	-0.489	-0.478	-0.465	-0.451	-0.438	-0.422	-0.406	-0.391	-0.375	-0.358	-0.339	-0.321	-0.304	-0.284	-0.265	-0.248	-0.226	-0.208	-0.190	-0.170	-0.152	-0.134	-0.116	-0.098	-0.081	-0.065	-0.050	-0.034	-0.019	-0.006	0.008	0.019	0.031	0.041	0.050	0.060	0.066	0.074	0.079	0.084	0.086	0.089	0.090	0.090	0.090	0.089	0.088	0.084	0.080	0.075	0.070	0.064	0.058	0.049	0.041	0.032	0.024	0.014	0.004	-0.006	-0.018	-0.029	-0.040	-0.051	-0.064	-0.075	-0.086	-0.099	-0.110	-0.122	-0.132	-0.145	-0.156	-0.166	-0.176	-0.188	-0.198	-0.206	-0.216	-0.225	-0.235	-0.244	-0.252	-0.260	-0.269	-0.276	-0.284	-0.291	-0.299	-0.305	-0.312	-0.320	-0.326	-0.334	-0.341	-0.349	-0.356	-0.362	-0.371	-0.379	-0.388	-0.395	-0.405	-0.414	-0.425	-0.435	-0.446	-0.458	-0.470	-0.482	-0.496	-0.510	-0.525	-0.541	-0.558	-0.574	-0.592	-0.610	-0.630	-0.650	-0.671	-0.692	-0.714	-0.738	-0.760	-0.785	-0.809	-0.834	-0.860	-0.886	-0.912	-0.939	-0.965	-0.992	-1.020	-1.048	-1.076	-1.104	-1.131	-1.160	-1.186	-1.212	-1.241	-1.268	-1.294	-1.319	-1.344	-1.369	-1.392	-1.415	-1.438	-1.458	-1.479	-1.499	-1.516	-1.534	-1.550	-1.565	-1.578	-1.591	-1.601	-1.612	-1.620	-1.629	-1.635	-1.640	-1.642	-1.645	-1.646	-1.645	-1.644	-1.641	-1.636	-1.630	-1.624	-1.615	-1.608	-1.596	-1.584	-1.572	-1.559	-1.545	-1.530	-1.514	-1.498	-1.481	-1.462	-1.445	-1.428	-1.409	-1.389	-1.371	-1.352	-1.332	-1.314	-1.294	-1.275	-1.258	-1.239	-1.221	-1.202	-1.186	-1.170	-1.155	-1.140	-1.126	-1.112	-1.100	-1.088	-1.078	-1.068	-1.059	-1.050	-1.042	-1.038	-1.032	-1.029	-1.026	-1.025	-1.024	-1.024	-1.026	-1.029	-1.032	-1.038	-1.042	-1.049	-1.056	-1.065	-1.074	-1.082	-1.094	-1.105	-1.116	-1.129	-1.142	-1.156	-1.170	-1.186	-1.200	-1.216	-1.231	-1.248	-1.262	-1.279	-1.294	-1.311	-1.328	-1.344	-1.360	-1.376	-1.391	-1.406	-1.421	-1.436	-1.450	-1.464	-1.478	-1.490	-1.501	-1.514	-1.525	-1.535	-1.544	-1.552	-1.560	-1.568	-1.574	-1.579	-1.584	-1.588	-1.590	-1.592	-1.592	-1.592	-1.591	-1.590	-1.586	-1.584	-1.579	-1.572	-1.566	-1.559	-1.551	-1.542	-1.532	-1.522	-1.510	-1.499	-1.486	-1.472	-1.459	-1.444	-1.430	-1.414	-1.398	-1.382	-1.365	-1.349	-1.331	-1.314	-1.296	-1.280	-1.262	-1.245	-1.228	-1.210	-1.192	-1.176	-1.160	-1.144	-1.128	-1.112	-1.096	-1.080	-1.066	-1.052	-1.039	-1.025	-1.012	-1.000	-0.989	-0.976	-0.966	-0.956	-0.946	-0.936	-0.928	-0.918	-0.910	-0.901	-0.894	-0.885	-0.879	-0.870	-0.862	-0.855	-0.848	-0.840	-0.832	-0.825	-0.816	-0.808	-0.800	-0.790	-0.780	-0.770	-0.760	-0.749	-0.738	-0.724	-0.711	-0.698	-0.684	-0.669	-0.654	-0.638	-0.620	-0.601	-0.582	-0.564	-0.542	-0.521	-0.500	-0.478	-0.456	-0.432	-0.409	-0.385	-0.360	-0.336	-0.311	-0.285	-0.261	-0.236	-0.210	-0.185	-0.161	-0.136	-0.112	-0.090	-0.066	-0.044	-0.022	-0.001	0.019	0.039	0.058	0.074	0.090	0.105	0.119	0.131	0.142	0.152	0.161	0.169	0.175	0.180	0.182	0.185	0.185	0.184	0.181	0.179	0.174	0.168	0.161	0.152	0.144	0.134	0.124	0.111	0.099	0.085	0.071	0.058	0.041	0.028	0.011	-0.005	-0.021	-0.038	-0.054	-0.070	-0.088	-0.102	-0.119	-0.135	-0.150	-0.165	-0.180	-0.194	-0.208	-0.221	-0.234	-0.245	-0.258	-0.268	-0.279	-0.289	-0.299	-0.308	-0.315	-0.324	-0.331	-0.338	-0.344	-0.349	-0.355	-0.360	-0.364	-0.370	-0.374	-0.378	-0.381	-0.386	-0.389	-0.394	-0.399	-0.402	-0.406	-0.410	-0.415	-0.420	-0.425	-0.430	-0.436	-0.441	-0.448	-0.454	-0.460	-0.468	-0.475	-0.484	-0.491	-0.500	-0.509	-0.518	-0.526	-0.536	-0.546	-0.555	-0.566	-0.576	-0.586	-0.596	-0.606	-0.616	-0.626	-0.635	-0.645	-0.654	-0.662	-0.670	-0.678	-0.684	-0.690	-0.695	-0.701	-0.704	-0.708	-0.710	-0.711	-0.712	-0.711	-0.710	-0.708	-0.704	-0.700	-0.694	-0.688	-0.678	-0.669	-0.660	-0.648	-0.634	-0.621	-0.606	-0.591	-0.574	-0.556	-0.538	-0.518	-0.498	-0.478	-0.455	-0.434	-0.410	-0.386	-0.362	-0.338	-0.315	-0.290	-0.266	-0.241	-0.218	-0.194	-0.169	-0.145	-0.122	-0.100	-0.079	-0.058	-0.038	-0.018	0.001	0.020	0.038	0.052	0.068	0.081	0.092	0.104	0.114	0.121	0.128	0.134	0.139	0.142	0.142	0.142	0.141	0.140	0.136	0.131	0.126	0.120	0.112	0.102	0.094	0.082	0.071	0.060	0.048	0.035	0.021	0.008	-0.006	-0.021	-0.035	-0.050	-0.065	-0.078	-0.091	-0.105	-0.119	-0.131	-0.142	-0.154	-0.165	-0.175	-0.182	-0.192	-0.199	-0.205	-0.210	-0.215	-0.219	-0.220	-0.222	-0.222	-0.221	-0.219	-0.216	-0.211	-0.206	-0.201	-0.195	-0.186	-0.179	-0.170	-0.160	-0.148	-0.138	-0.125	-0.112	-0.100	-0.086	-0.072	-0.059	-0.044	-0.030	-0.015	0.000	0.015	0.029	0.045	0.059	0.072	0.088	0.100	0.114	0.126	0.139	0.151	0.161	0.174	0.182	0.192	0.202	0.211	0.219	0.226	0.232	0.240	0.245	0.249	0.255	0.259	0.261	0.264	0.266	0.266	0.268	0.269	0.269	0.268	0.266	0.265	0.262	0.261	0.259	0.254	0.251	0.246	0.242	0.238	0.234	0.228	0.222	0.218	0.212	0.208	0.201	0.195	0.190	0.184	0.178	0.171	0.165	0.159	0.152	0.148	0.141	0.136	0.130	0.124	0.119	0.112	0.108	0.102	0.098	0.091	0.086	0.082	0.079	0.074	0.070	0.065	0.062	0.058	0.055	0.050	0.048	0.045	0.041	0.039	0.036	0.034	0.031	0.029	0.028	0.025	0.024	0.022	0.019	0.018	0.016	0.016	0.014	0.012	0.011	0.010	0.009	0.008	0.008	0.005	0.004	0.004	0.002	0.001	0.001	0.001	0.000	0.000	-0.001	0.000	0.000	-0.001	-0.001	-0.001	0.000	0.001	0.001	0.002	0.005	0.006	0.008	0.010	0.014	0.018	0.021	0.025	0.029	0.032	0.039	0.045	0.051	0.058	0.065	0.071	0.080	0.089	0.098	0.108	0.118	0.128	0.139	0.150	0.161	0.174	0.186	0.201	0.214	0.228	0.241	0.256	0.272	0.288	0.304	0.319	0.336	0.351	0.369	0.385	0.402	0.419	0.435	0.451	0.468	0.484	0.500	0.518	0.534	0.548	0.564	0.579	0.592	0.608	0.620	0.632	0.645	0.658	0.669	0.679	0.689	0.698	0.708	0.715	0.722	0.728	0.734	0.738	0.741	0.745	0.746	0.749	0.749	0.749	0.748	0.748	0.744	0.741	0.736	0.732	0.728	0.721	0.715	0.708	0.701	0.692	0.684	0.675	0.665	0.655	0.645	0.635	0.624	0.614	0.601	0.591	0.579	0.569	0.556	0.544	0.532	0.520	0.509	0.499	0.488	0.476	0.464	0.455	0.444	0.432	0.422	0.414	0.405	0.395	0.386	0.378	0.369	0.361	0.354	0.346	0.339	0.331	0.325	0.319	0.312	0.306	0.300	0.294	0.289	0.282	0.278	0.271	0.265	0.260	0.256	0.250	0.244	0.239	0.234	0.229	0.222	0.216	0.210	0.205	0.199	0.192	0.186	0.179	0.172	0.166	0.159	0.151	0.145	0.138	0.130	0.124	0.115	0.108	0.101	0.094	0.086	0.079	0.072	0.066	0.059	0.054	0.048	0.042	0.038	0.032	0.029	0.025	0.021	0.019	0.016	0.016	0.015	0.015	0.016	0.019	0.020	0.024	0.028	0.034	0.039	0.046	0.054	0.061	0.071	0.081	0.094	0.105	0.119	0.131	0.146	0.161	0.179	0.196	0.212	0.232	0.250	0.270	0.289	0.310	0.330	0.351	0.372	0.394	0.416	0.438	0.459	0.479	0.500	0.521	0.542	0.562	0.584	0.602	0.621	0.639	0.658	0.674	0.689	0.705	0.720	0.732	0.745	0.758	0.769	0.778	0.786	0.795	0.801	0.808	0.812	0.816	0.820	0.822	0.825	0.825	0.825	0.824	0.824	0.821	0.819	0.815	0.812	0.809	0.805	0.801	0.798	0.792	0.789	0.784	0.781	0.778	0.774	0.771	0.768	0.766	0.765	0.764	0.764	0.764	0.766	0.768	0.770	0.774	0.779	0.785	0.791	0.798	0.805	0.815	0.824	0.835	0.848	0.859	0.871	0.886	0.900	0.915	0.931	0.948	0.962	0.980	0.998	1.014	1.032	1.049	1.068	1.085	1.102	1.120	1.138	1.154	1.170	1.186	1.201	1.216	1.230	1.244	1.256	1.268	1.279	1.289	1.298	1.305	1.311	1.318	1.321	1.325	1.328	1.328	1.328	1.328	1.325	1.320	1.316	1.310	1.302	1.294	1.285	1.274	1.262	1.249	1.235	1.221	1.206	1.189	1.171	1.152	1.135	1.115	1.095	1.074	1.052	1.031	1.008	0.985	0.962	0.939	0.915	0.891	0.869	0.845	0.821	0.799	0.775	0.752	0.729	0.706	0.685	0.662	0.641	0.620	0.600	0.580	0.560	0.541	0.522	0.505	0.488	0.472	0.456	0.441	0.429	0.414	0.401	0.390	0.379	0.368	0.359	0.350	0.342	0.334	0.329	0.322	0.318	0.314	0.310	0.309	0.306	0.305	0.304	0.305	0.306	0.308	0.310	0.312	0.316	0.321	0.326	0.332	0.339	0.346	0.352	0.362	0.370	0.380	0.390	0.401	0.414	0.426	0.439	0.452	0.466	0.481	0.498	0.514	0.531	0.549	0.566	0.585	0.602	0.622	0.644	0.664	0.685	0.706	0.726	0.749	0.771	0.794	0.815	0.838	0.860	0.881	0.904	0.926	0.948	0.969	0.991	1.010	1.031	1.050	1.069	1.086	1.102	1.119	1.132	1.148	1.159	1.170	1.180	1.189	1.196	1.201	1.205	1.206	1.208	1.208	1.204	1.200	1.194	1.186	1.176	1.165	1.152	1.138	1.120	1.102	1.082	1.061	1.039	1.016	0.991	0.964	0.936	0.908	0.879	0.846	0.816	0.784	0.752	0.719	0.685	0.654	0.620	0.588	0.554	0.522	0.490	0.459	0.428	0.398	0.370	0.341	0.315	0.290	0.265	0.242	0.220	0.200	0.182	0.166	0.150	0.139	0.126	0.116	0.110	0.102	0.100	0.096	0.096	0.098	0.101	0.105	0.112	0.121	0.131	0.142	0.155	0.170	0.185	0.200	0.219	0.238	0.258	0.279	0.300	0.322	0.345	0.370	0.392	0.418	0.441	0.466	0.490	0.515	0.540	0.565	0.590	0.614	0.638	0.660	0.684	0.706	0.726	0.749	0.769	0.788	0.806	0.824	0.840	0.855	0.870	0.884	0.896	0.908	0.919	0.928	0.936	0.942	0.949	0.954	0.958	0.960	0.961	0.962	0.961	0.961	0.958	0.955	0.950	0.945	0.940	0.934	0.926	0.918	0.909	0.899	0.890	0.880	0.869	0.858	0.846	0.835	0.822	0.811	0.800	0.788	0.776	0.762	0.751	0.740	0.730	0.719	0.709	0.699	0.690	0.681	0.672	0.665	0.659	0.652	0.648	0.644	0.640	0.638	0.638	0.638	0.639	0.641	0.645	0.650	0.655	0.662	0.671	0.680	0.690	0.702	0.716	0.730	0.746	0.762	0.780	0.799	0.819	0.840	0.861	0.884	0.909	0.934	0.958	0.984	1.010	1.039	1.066	1.095	1.122	1.151	1.180	1.210	1.239	1.269	1.296	1.325	1.355	1.382	1.410	1.438	1.464	1.489	1.515	1.539	1.562	1.582	1.604	1.622	1.641	1.658	1.672	1.688	1.699	1.710	1.720	1.728	1.734	1.738	1.740	1.740	1.739	1.736	1.731	1.726	1.719	1.709	1.698	1.685	1.671	1.655	1.638	1.620	1.600	1.579	1.556	1.534	1.510	1.485	1.459	1.432	1.405	1.378	1.350	1.322	1.295	1.266	1.238	1.210	1.182	1.155	1.128	1.101	1.076	1.051	1.028	1.004	0.982	0.961	0.942	0.924	0.908	0.892	0.879	0.866	0.855	0.848	0.840	0.834	0.831	0.830	0.830	0.832	0.836	0.842	0.850	0.860	0.872	0.886	0.900	0.918	0.935	0.955	0.976	0.999	1.022	1.049	1.075	1.104	1.132	1.162	1.194	1.226	1.258	1.291	1.325	1.359	1.392	1.428	1.462	1.496	1.530	1.564	1.598	1.629	1.660	1.691	1.722	1.751	1.780	1.806	1.832	1.856	1.878	1.900	1.919	1.938	1.954	1.969	1.981	1.992	2.002	2.010	2.016	2.020	2.022	2.024	2.022	2.019	2.014	2.007	2.000	1.990	1.980	1.966	1.952	1.939	1.922	1.904	1.886	1.868	1.848	1.826	1.805	1.784	1.762	1.740	1.718	1.695	1.672	1.650	1.628	1.606	1.584	1.562	1.542	1.524	1.504	1.486	1.469	1.451	1.436	1.421	1.406	1.395	1.382	1.372	1.361	1.354	1.345	1.338	1.332	1.326	1.321	1.318	1.314	1.311	1.310	1.309	1.308	1.308	1.308	1.308	1.306	1.308	1.306	1.308	1.305	1.306	1.305	1.304	1.302	1.300	1.299	1.295	1.292	1.288	1.284	1.278	1.271	1.265	1.259	1.250	1.242	1.234	1.225	1.214	1.204	1.194	1.182	1.171	1.160	1.149	1.136	1.125	1.112	1.101	1.090	1.079	1.068	1.058	1.048	1.039	1.031	1.022	1.016	1.010	1.006	1.002	1.000	0.998	0.996	0.998	0.999	1.002	1.006	1.010	1.018	1.025	1.032	1.042	1.052	1.064	1.078	1.090	1.105	1.119	1.135	1.151	1.169	1.186	1.205	1.222	1.242	1.261	1.279	1.299	1.318	1.335	1.354	1.371	1.389	1.405	1.420	1.435	1.450	1.464	1.478	1.489	1.500	1.509	1.519	1.525	1.532	1.538	1.541	1.544	1.545	1.545	1.545	1.544	1.540	1.536	1.530	1.524	1.516	1.508	1.498	1.488	1.476	1.465	1.451	1.436	1.424	1.408	1.392	1.378	1.361	1.345	1.328	1.311	1.294	1.278	1.261	1.244	1.226	1.210	1.192	1.176	1.160	1.144	1.128	1.112	1.098	1.084	1.070	1.058	1.045	1.032	1.020	1.009	0.998	0.988	0.979	0.970	0.960	0.952	0.945	0.939	0.931	0.926	0.920	0.915	0.910	0.906	0.904	0.901	0.898	0.896	0.895	0.892	0.892	0.892	0.891	0.891	0.891	0.891	0.892	0.894	0.894	0.896	0.898	0.900	0.901	0.904	0.906	0.909	0.911	0.914	0.916	0.920	0.922	0.926	0.930	0.932	0.936	0.940	0.945	0.948	0.951	0.956	0.960	0.965	0.969	0.972	0.976	0.980	0.985	0.989	0.992	0.998	1.001	1.006	1.009	1.012	1.016	1.021	1.024	1.028	1.031	1.034	1.038	1.040	1.044	1.045	1.048	1.049	1.050	1.051	1.052	1.054	1.054	1.055	1.055	1.055	1.054	1.054	1.051	1.050	1.048	1.045	1.042	1.039	1.036	1.031	1.028	1.022	1.018	1.012	1.006	1.001	0.994	0.988	0.980	0.972	0.965	0.958	0.949	0.941	0.932	0.924	0.916	0.908	0.899	0.889	0.880	0.871	0.860	0.851	0.842	0.832	0.824	0.814	0.804	0.795	0.785	0.776	0.766	0.758	0.749	0.740	0.730	0.721	0.714	0.706	0.698	0.690	0.682	0.674	0.668	0.659	0.652	0.645	0.639	0.631	0.625	0.619	0.611	0.606	0.601	0.594	0.589	0.584	0.579	0.574	0.569	0.565	0.560	0.555	0.551	0.548	0.544	0.540	0.536	0.534	0.530	0.528	0.524	0.522	0.520	0.518	0.516	0.515	0.515	0.514	0.514	0.514	0.514	0.514	0.515	0.516	0.516	0.519	0.520	0.522	0.524	0.528	0.529	0.532	0.535	0.539	0.542	0.546	0.551	0.555	0.560	0.565	0.569	0.575	0.580	0.586	0.591	0.596	0.601	0.606	0.611	0.616	0.621	0.625	0.630	0.634	0.638	0.641	0.644	0.646	0.650	0.651	0.652	0.654	0.654	0.654	0.652	0.650	0.649	0.645	0.642	0.638	0.632	0.626	0.620	0.612	0.605	0.595	0.585	0.575	0.565	0.552	0.540	0.526	0.512	0.499	0.484	0.468	0.451	0.434	0.416	0.399	0.380	0.361	0.341	0.321	100.000	5.000	2.000	1.000	2.000	0.000	0.000	0.000	0.000	0.000	0.000	0.000	0.000	0.000	0.000	0.000	0.000	0.000	-2.381	-2.378	-2.372	-2.366	-2.358	-2.346	-2.332	-2.319	-2.301	-2.284	-2.264	-2.242	-2.220	-2.196	-2.171	-2.145	-2.118	-2.089	-2.060	-2.031	-2.000	-1.970	-1.939	-1.908	-1.878	-1.845	-1.815	-1.785	-1.752	-1.724	-1.695	-1.665	-1.638	-1.610	-1.585	-1.560	-1.535	-1.511	-1.489	-1.469	-1.449	-1.431	-1.414	-1.399	-1.385	-1.372	-1.361	-1.351	-1.342	-1.335	-1.330	-1.325	-1.322	-1.321	-1.321	-1.322	-1.324	-1.326	-1.330	-1.336	-1.341	-1.349	-1.356	-1.366	-1.374	-1.385	-1.395	-1.406	-1.418	-1.429	-1.441	-1.452	-1.465	-1.476	-1.489	-1.501	-1.514	-1.526	-1.539	-1.549	-1.560	-1.571	-1.581	-1.592	-1.601	-1.611	-1.620	-1.629	-1.636	-1.642	-1.649	-1.654	-1.659	-1.664	-1.668	-1.671	-1.674	-1.675	-1.676	-1.678	-1.678	-1.678	-1.675	-1.674	-1.672	-1.670	-1.666	-1.662	-1.659	-1.655	-1.649	-1.645	-1.639	-1.632	-1.628	-1.620	-1.615	-1.609	-1.601	-1.595	-1.586	-1.580	-1.572	-1.566	-1.559	-1.552	-1.545	-1.538	-1.532	-1.525	-1.520	-1.515	-1.508	-1.502	-1.498	-1.494	-1.490	-1.486	-1.482	-1.480	-1.476	-1.475	-1.472	-1.471	-1.470	-1.470	-1.470	-1.470	-1.471	-1.472	-1.474	-1.476	-1.479	-1.482	-1.485	-1.489	-1.494	-1.498	-1.501	-1.508	-1.512	-1.518	-1.524	-1.530	-1.536	-1.542	-1.550	-1.556	-1.562	-1.569	-1.578	-1.582	-1.589	-1.596	-1.601	-1.608	-1.614	-1.620	-1.625	-1.630	-1.635	-1.640	-1.644	-1.648	-1.650	-1.654	-1.655	-1.658	-1.659	-1.659	-1.659	-1.659	-1.659	-1.658	-1.655	-1.652	-1.650	-1.646	-1.642	-1.639	-1.634	-1.629	-1.624	-1.619	-1.612	-1.606	-1.600	-1.592	-1.586	-1.580	-1.572	-1.565	-1.558	-1.552	-1.545	-1.539	-1.532	-1.526	-1.520	-1.515	-1.510	-1.505	-1.500	-1.498	-1.494	-1.491	-1.490	-1.488	-1.486	-1.488	-1.488	-1.489	-1.491	-1.494	-1.498	-1.502	-1.506	-1.512	-1.520	-1.528	-1.535	-1.544	-1.554	-1.564	-1.574	-1.586	-1.599	-1.612	-1.625	-1.639	-1.654	-1.670	-1.685	-1.700	-1.718	-1.732	-1.749	-1.766	-1.781	-1.799	-1.815	-1.832	-1.848	-1.865	-1.881	-1.896	-1.912	-1.928	-1.942	-1.955	-1.969	-1.982	-1.994	-2.005	-2.015	-2.025	-2.034	-2.042	-2.049	-2.054	-2.060	-2.064	-2.066	-2.068	-2.069	-2.068	-2.066	-2.064	-2.061	-2.056	-2.050	-2.044	-2.035	-2.026	-2.016	-2.005	-1.992	-1.980	-1.966	-1.951	-1.936	-1.920	-1.902	-1.885	-1.866	-1.848	-1.826	-1.806	-1.785	-1.765	-1.744	-1.722	-1.699	-1.676	-1.655	-1.631	-1.609	-1.586	-1.564	-1.540	-1.519	-1.496	-1.475	-1.452	-1.432	-1.411	-1.391	-1.371	-1.352	-1.334	-1.315	-1.298	-1.281	-1.264	-1.250	-1.234	-1.221	-1.208	-1.196	-1.184	-1.175	-1.165	-1.156	-1.149	-1.141	-1.136	-1.131	-1.126	-1.122	-1.121	-1.119	-1.119	-1.120	-1.121	-1.124	-1.128	-1.131	-1.136	-1.141	-1.148	-1.155	-1.162	-1.172	-1.180	-1.190	-1.201	-1.211	-1.222	-1.235	-1.246	-1.260	-1.274	-1.286	-1.300	-1.312	-1.328	-1.341	-1.355	-1.369	-1.384	-1.398	-1.411	-1.425	-1.438	-1.451	-1.462	-1.475	-1.488	-1.499	-1.509	-1.519	-1.529	-1.539	-1.546	-1.554	-1.562	-1.569	-1.574	-1.580	-1.584	-1.588	-1.591	-1.592	-1.594	-1.595	-1.595	-1.595	-1.594	-1.592	-1.589	-1.586	-1.582	-1.578	-1.574	-1.569	-1.562	-1.555	-1.549	-1.541	-1.535	-1.528	-1.519	-1.511	-1.502	-1.495	-1.486	-1.479	-1.470	-1.462	-1.455	-1.448	-1.439	-1.431	-1.425	-1.419	-1.412	-1.405	-1.399	-1.394	-1.389	-1.385	-1.380	-1.375	-1.372	-1.369	-1.366	-1.365	-1.364	-1.361	-1.361	-1.361	-1.361	-1.361	-1.362	-1.365	-1.368	-1.369	-1.372	-1.375	-1.379	-1.382	-1.388	-1.392	-1.396	-1.401	-1.408	-1.412	-1.419	-1.425	-1.431	-1.436	-1.444	-1.451	-1.458	-1.465	-1.472	-1.481	-1.488	-1.496	-1.504	-1.512	-1.521	-1.529	-1.538	-1.546	-1.554	-1.564	-1.572	-1.581	-1.591	-1.600	-1.609	-1.618	-1.628	-1.636	-1.645	-1.654	-1.664	-1.672	-1.681	-1.691	-1.699	-1.709	-1.716	-1.725	-1.734	-1.742	-1.750	-1.758	-1.765	-1.771	-1.778	-1.785	-1.791	-1.795	-1.801	-1.805	-1.809	-1.814	-1.815	-1.819	-1.820	-1.822	-1.824	-1.824	-1.825	-1.822	-1.822	-1.821	-1.819	-1.816	-1.814	-1.810	-1.806	-1.801	-1.798	-1.792	-1.786	-1.781	-1.774	-1.769	-1.761	-1.754	-1.748	-1.740	-1.734	-1.726	-1.719	-1.712	-1.705	-1.698	-1.691	-1.685	-1.679	-1.674	-1.669	-1.664	-1.660	-1.656	-1.652	-1.650	-1.648	-1.648	-1.646	-1.646	-1.648	-1.649	-1.650	-1.654	-1.658	-1.661	-1.666	-1.671	-1.678	-1.684	-1.692	-1.700	-1.709	-1.719	-1.728	-1.739	-1.750	-1.761	-1.772	-1.785	-1.798	-1.810	-1.822	-1.835	-1.849	-1.861	-1.874	-1.886	-1.899	-1.911	-1.922	-1.934	-1.945	-1.954	-1.965	-1.974	-1.982	-1.990	-1.998	-2.002	-2.009	-2.014	-2.018	-2.019	-2.020	-2.021	-2.020	-2.019	-2.016	-2.011	-2.006	-2.000	-1.991	-1.984	-1.974	-1.961	-1.950	-1.936	-1.922	-1.908	-1.891	-1.872	-1.854	-1.835	-1.815	-1.794	-1.772	-1.751	-1.728	-1.705	-1.681	-1.658	-1.632	-1.608	-1.582	-1.558	-1.532	-1.508	-1.482	-1.458	-1.432	-1.408	-1.384	-1.359	-1.336	-1.314	-1.291	-1.270	-1.248	-1.228	-1.208	-1.189	-1.170	-1.152	-1.135	-1.120	-1.105	-1.090	-1.076	-1.065	-1.052	-1.042	-1.031	-1.021	-1.012	-1.005	-0.998	-0.990	-0.984	-0.978	-0.972	-0.968	-0.964	-0.961	-0.958	-0.954	-0.951	-0.949	-0.946	-0.944	-0.942	-0.940	-0.938	-0.936	-0.934	-0.931	-0.929	-0.928	-0.924	-0.921	-0.918	-0.914	-0.910	-0.906	-0.902	-0.896	-0.891	-0.886	-0.880	-0.872	-0.866	-0.860	-0.851	-0.845	-0.836	-0.828	-0.819	-0.810	-0.800	-0.792	-0.781	-0.771	-0.761	-0.751	-0.741	-0.730	-0.719	-0.708	-0.698	-0.686	-0.675	-0.665	-0.654	-0.642	-0.632	-0.621	-0.611	-0.601	-0.590	-0.581	-0.571	-0.562	-0.554	-0.544	-0.538	-0.529	-0.521	-0.515	-0.509	-0.502	-0.496	-0.491	-0.486	-0.481	-0.476	-0.472	-0.470	-0.468	-0.465	-0.464	-0.462	-0.461	-0.461	-0.461	-0.461	-0.462	-0.464	-0.466	-0.469	-0.471	-0.475	-0.478	-0.482	-0.486	-0.490	-0.495	-0.501	-0.506	-0.511	-0.518	-0.522	-0.529	-0.535	-0.540	-0.545	-0.551	-0.556	-0.562	-0.568	-0.572	-0.576	-0.581	-0.586	-0.590	-0.594	-0.596	-0.600	-0.602	-0.602	-0.604	-0.605	-0.606	-0.605	-0.604	-0.602	-0.600	-0.598	-0.594	-0.589	-0.585	-0.580	-0.574	-0.566	-0.559	-0.552	-0.542	-0.534	-0.525	-0.514	-0.504	-0.492	-0.481	-0.469	-0.458	-0.444	-0.431	-0.418	-0.404	-0.390	-0.376	-0.362	-0.349	-0.334	-0.319	-0.305	-0.290	-0.275	-0.260	-0.246	-0.232	-0.218	-0.202	-0.189	-0.175	-0.161	-0.149	-0.135	-0.122	-0.109	-0.098	-0.085	-0.072	-0.061	-0.049	-0.039	-0.026	-0.015	-0.005	0.005	0.016	0.026	0.035	0.045	0.054	0.062	0.071	0.080	0.088	0.095	0.104	0.111	0.118	0.125	0.132	0.139	0.145	0.150	0.156	0.161	0.168	0.171	0.176	0.180	0.185	0.189	0.192	0.196	0.199	0.201	0.204	0.206	0.208	0.210	0.210	0.211	0.212	0.212	0.212	0.212	0.212	0.211	0.210	0.209	0.208	0.206	0.204	0.201	0.199	0.198	0.194	0.191	0.189	0.185	0.181	0.179	0.175	0.171	0.168	0.164	0.160	0.158	0.155	0.151	0.148	0.144	0.141	0.139	0.136	0.134	0.131	0.129	0.128	0.126	0.125	0.124	0.122	0.122	0.122	0.121	0.121	0.122	0.122	0.122	0.124	0.126	0.126	0.129	0.130	0.132	0.134	0.136	0.139	0.141	0.142	0.144	0.145	0.148	0.150	0.151	0.154	0.155	0.156	0.156	0.158	0.158	0.158	0.158	0.156	0.155	0.152	0.151	0.149	0.145	0.141	0.138	0.132	0.128	0.121	0.116	0.109	0.101	0.092	0.085	0.075	0.065	0.055	0.045	0.034	0.022	0.010	-0.002	-0.014	-0.028	-0.040	-0.055	-0.069	-0.082	-0.096	-0.110	-0.125	-0.139	-0.154	-0.168	-0.181	-0.195	-0.209	-0.221	-0.235	-0.248	-0.260	-0.271	-0.282	-0.294	-0.304	-0.312	-0.321	-0.329	-0.336	-0.342	-0.348	-0.352	-0.356	-0.359	-0.360	-0.361	-0.361	-0.360	-0.358	-0.355	-0.351	-0.345	-0.339	-0.331	-0.324	-0.314	-0.305	-0.292	-0.281	-0.268	-0.255	-0.239	-0.224	-0.208	-0.191	-0.174	-0.155	-0.136	-0.116	-0.098	-0.078	-0.056	-0.036	-0.015	0.006	0.028	0.049	0.070	0.090	0.110	0.131	0.151	0.170	0.191	0.210	0.229	0.245	0.262	0.279	0.294	0.309	0.322	0.336	0.348	0.359	0.369	0.378	0.386	0.392	0.398	0.402	0.406	0.409	0.410	0.411	0.409	0.408	0.404	0.400	0.395	0.389	0.381	0.374	0.364	0.355	0.345	0.332	0.321	0.309	0.295	0.281	0.268	0.252	0.238	0.222	0.208	0.191	0.175	0.160	0.144	0.128	0.112	0.096	0.081	0.066	0.050	0.036	0.022	0.009	-0.004	-0.016	-0.029	-0.039	-0.051	-0.060	-0.071	-0.080	-0.088	-0.095	-0.101	-0.108	-0.112	-0.116	-0.120	-0.124	-0.125	-0.128	-0.128	-0.129	-0.129	-0.128	-0.128	-0.125	-0.122	-0.120	-0.118	-0.112	-0.109	-0.105	-0.100	-0.094	-0.089	-0.084	-0.079	-0.072	-0.068	-0.061	-0.056	-0.050	-0.045	-0.040	-0.035	-0.030	-0.028	-0.022	-0.019	-0.015	-0.012	-0.011	-0.009	-0.008	-0.008	-0.008	-0.008	-0.010	-0.011	-0.014	-0.016	-0.021	-0.025	-0.030	-0.036	-0.044	-0.051	-0.060	-0.069	-0.078	-0.088	-0.098	-0.110	-0.122	-0.134	-0.149	-0.162	-0.178	-0.191	-0.206	-0.222	-0.239	-0.255	-0.272	-0.290	-0.308	-0.325	-0.342	-0.361	-0.379	-0.398	-0.416	-0.434	-0.452	-0.471	-0.490	-0.507	-0.526	-0.544	-0.562	-0.580	-0.595	-0.612	-0.630	-0.646	-0.662	-0.678	-0.692	-0.708	-0.721	-0.735	-0.748	-0.761	-0.772	-0.784	-0.795	-0.805	-0.815	-0.825	-0.835	-0.842	-0.850	-0.858	-0.864	-0.870	-0.875	-0.880	-0.885	-0.888	-0.891	-0.892	-0.894	-0.895	-0.896	-0.895	-0.895	-0.894	-0.890	-0.889	-0.885	-0.880	-0.876	-0.870	-0.864	-0.858	-0.850	-0.842	-0.832	-0.825	-0.815	-0.805	-0.795	-0.784	-0.771	-0.760	-0.748	-0.734	-0.721	-0.709	-0.695	-0.681	-0.668	-0.654	-0.639	-0.626	-0.611	-0.598	-0.585	-0.570	-0.558	-0.545	-0.532	-0.521	-0.510	-0.498	-0.489	-0.479	-0.470	-0.462	-0.456	-0.449	-0.444	-0.441	-0.436	-0.435	-0.434	-0.434	-0.435	-0.436	-0.439	-0.444	-0.449	-0.455	-0.462	-0.472	-0.480	-0.491	-0.504	-0.515	-0.529	-0.542	-0.558	-0.572	-0.589	-0.605	-0.622	-0.639	-0.658	-0.675	-0.694	-0.712	-0.730	-0.749	-0.766	-0.785	-0.801	-0.818	-0.835	-0.850	-0.865	-0.879	-0.892	-0.905	-0.916	-0.926	-0.935	-0.944	-0.950	-0.956	-0.961	-0.964	-0.966	-0.966	-0.966	-0.962	-0.960	-0.954	-0.948	-0.939	-0.930	-0.919	-0.908	-0.894	-0.880	-0.865	-0.848	-0.830	-0.812	-0.791	-0.772	-0.750	-0.729	-0.706	-0.684	-0.659	-0.636	-0.612	-0.588	-0.562	-0.539	-0.512	-0.488	-0.464	-0.440	-0.415	-0.391	-0.369	-0.346	-0.324	-0.302	-0.282	-0.261	-0.244	-0.225	-0.206	-0.190	-0.175	-0.160	-0.146	-0.134	-0.122	-0.112	-0.102	-0.094	-0.088	-0.081	-0.076	-0.072	-0.069	-0.068	-0.066	-0.066	-0.066	-0.069	-0.071	-0.075	-0.079	-0.084	-0.090	-0.096	-0.102	-0.110	-0.119	-0.126	-0.135	-0.144	-0.152	-0.162	-0.172	-0.181	-0.191	-0.200	-0.210	-0.220	-0.229	-0.238	-0.246	-0.255	-0.262	-0.270	-0.278	-0.284	-0.290	-0.295	-0.300	-0.304	-0.308	-0.310	-0.312	-0.314	-0.315	-0.314	-0.314	-0.311	-0.309	-0.305	-0.301	-0.295	-0.289	-0.281	-0.274	-0.265	-0.256	-0.245	-0.234	-0.221	-0.208	-0.195	-0.180	-0.165	-0.149	-0.132	-0.114	-0.098	-0.078	-0.059	-0.039	-0.018	0.002	0.024	0.045	0.068	0.089	0.112	0.135	0.158	0.181	0.205	0.229	0.251	0.275	0.298	0.320	0.344	0.366	0.389	0.411	0.432	0.455	0.475	0.495	0.514	0.534	0.551	0.570	0.586	0.602	0.616	0.631	0.645	0.656	0.668	0.678	0.688	0.695	0.702	0.709	0.712	0.716	0.718	0.720	0.719	0.718	0.716	0.711	0.706	0.700	0.692	0.684	0.675	0.664	0.651	0.639	0.625	0.609	0.594	0.576	0.559	0.541	0.522	0.502	0.484	0.461	0.441	0.419	0.398	0.376	0.355	0.332	0.310	0.288	0.265	0.244	0.222	0.202	0.181	0.161	0.142	0.124	0.106	0.089	0.074	0.059	0.044	0.030	0.019	0.008	-0.001	-0.009	-0.016	-0.022	-0.028	-0.030	-0.032	-0.032	-0.031	-0.029	-0.026	-0.021	-0.014	-0.006	0.002	0.011	0.022	0.034	0.048	0.061	0.076	0.092	0.110	0.128	0.146	0.165	0.184	0.204	0.225	0.246	0.268	0.289	0.310	0.330	0.351	0.372	0.394	0.412	0.434	0.452	0.471	0.489	0.506	0.522	0.539	0.552	0.566	0.580	0.591	0.601	0.610	0.619	0.628	0.632	0.638	0.641	0.645	0.646	0.646	0.646	0.644	0.641	0.638	0.631	0.626	0.620	0.611	0.601	0.592	0.581	0.571	0.560	0.546	0.534	0.521	0.507	0.495	0.481	0.466	0.452	0.439	0.425	0.410	0.396	0.384	0.370	0.356	0.344	0.332	0.320	0.309	0.298	0.288	0.279	0.270	0.262	0.254	0.248	0.241	0.236	0.231	0.226	0.224	0.221	0.219	0.218	0.218	0.216	0.218	0.219	0.220	0.222	0.224	0.228	0.230	0.232	0.238	0.241	0.246	0.249	0.254	0.258	0.262	0.266	0.270	0.274	0.279	0.282	0.288	0.290	0.294	0.298	0.300	0.304	0.306	0.308	0.310	0.311	0.312	0.314	0.315	0.315	0.315	0.315	0.316	0.315	0.314	0.314	0.312	0.311	0.310	0.309	0.308	0.306	0.304	0.304	0.302	0.301	0.299	0.299	0.298	0.298	0.296	0.298	0.298	0.298	0.299	0.299	0.301	0.301	0.304	0.306	0.308	0.311	0.312	0.316	0.320	0.324	0.326	0.331	0.335	0.339	0.344	0.349	0.354	0.359	0.364	0.368	0.372	0.378	0.382	0.386	0.391	0.396	0.400	0.402	0.406	0.410	0.411	0.415	0.416	0.419	0.419	0.419	0.420	0.420	0.419	0.418	0.415	0.414	0.411	0.408	0.404	0.401	0.396	0.390	0.385	0.380	0.374	0.366	0.360	0.352	0.345	0.336	0.328	0.319	0.310	0.302	0.292	0.282	0.274	0.264	0.255	0.246	0.236	0.228	0.218	0.209	0.200	0.191	0.182	0.174	0.166	0.158	0.150	0.142	0.135	0.129	0.121	0.116	0.109	0.104	0.098	0.092	0.088	0.082	0.079	0.075	0.071	0.068	0.066	0.064	0.061	0.059	0.058	0.056	0.054	0.054	0.052	0.052	0.051	0.052	0.052	0.052	0.054	0.054	0.055	0.055	0.056	0.058	0.059	0.060	0.060	0.061	0.062	0.064	0.065	0.066	0.068	0.069	0.070	0.070	0.071	0.072	0.072	0.074	0.074	0.074	0.074	0.074	0.075	0.075	0.074	0.074	0.072	0.072	0.070	0.070	0.069	0.066	0.065	0.062	0.060	0.058	0.055	0.052	0.049	0.046	0.042	0.040	0.036	0.034	0.029	0.026	0.021	0.018	0.014	0.009	0.004	0.001	-0.005	-0.009	-0.014	-0.018	-0.022	-0.028	-0.030	-0.035	-0.040	-0.044	-0.048	-0.052	-0.055	-0.060	-0.064	-0.068	-0.071	-0.075	-0.078	-0.082	-0.085	-0.088	-0.090	-0.092	-0.096	-0.098	-0.100	-0.102	-0.104	-0.106	-0.109	-0.109	-0.110	-0.111	-0.112	-0.114	-0.114	-0.115	-0.115	-0.116	-0.116	-0.116	-0.116	-0.118	-0.118	-0.119	-0.119	-0.119	-0.119	-0.119	-0.121	-0.121	-0.121	-0.122	-0.122	-0.122	-0.125	-0.126	-0.126	-0.128	-0.129	-0.131	-0.132	-0.134	-0.135	-0.136	-0.139	-0.141	-0.142	-0.145	-0.148	-0.150	-0.151	-0.154	-0.155	-0.158	-0.159	-0.161	-0.162	-0.164	-0.165	-0.168	-0.168	-0.169	-0.169	-0.170	-0.170	-0.170	-0.169	-0.169	-0.169	-0.166	-0.165	-0.161	-0.160	-0.155	-0.152	-0.149	-0.142	-0.139	-0.132	-0.128	-0.121	-0.114	-0.108	-0.101	-0.092	-0.085	-0.078	-0.069	-0.060	-0.051	-0.042	-0.032	-0.025	-0.015	-0.005	0.004	0.014	0.022	0.032	0.042	0.051	0.060	0.069	0.078	0.085	0.092	0.099	0.106	0.112	0.118	0.122	0.128	0.131	0.134	0.136	0.138	0.139	0.140	0.140	0.138	0.135	0.134	0.130	0.125	0.120	0.115	0.108	0.101	0.092	0.085	0.075	0.065	0.055	0.044	0.034	0.021	0.009	-0.002	-0.016	-0.029	-0.042	-0.055	-0.069	-0.084	-0.098	-0.111	-0.125	-0.139	-0.152	-0.166	-0.180	-0.194	-0.206	-0.220	-0.231	-0.244	-0.256	-0.269	-0.279	-0.290	-0.299	-0.310	-0.319	-0.328	-0.336	-0.344	-0.351	-0.358	-0.365	-0.371	-0.376	-0.381	-0.386	-0.390	-0.394	-0.398	-0.401	-0.404	-0.406	-0.408	-0.410	-0.411	-0.412	-0.415	-0.416	-0.416	-0.418	-0.419	-0.419	-0.419	-0.420	-0.420	-0.420	-0.420	-0.421	-0.422	-0.422	-0.422	-0.422	-0.424	-0.425	-0.425	-0.426	-0.428	-0.429	-0.429	-0.430	-0.432	-0.434	-0.435	-0.436	-0.439	-0.440	-0.444	-0.445	-0.446	-0.449	-0.451	-0.454	-0.455	-0.458	-0.460	-0.461	-0.464	-0.466	-0.468	-0.470	-0.471	-0.474	-0.474	-0.475	-0.476	-0.478	-0.479	-0.479	-0.480	-0.479	-0.479	-0.479	-0.478	-0.478	-0.475	-0.474	-0.472	-0.469	-0.465	-0.462	-0.458	-0.455	-0.449	-0.445	-0.438	-0.431	-0.425	-0.416	-0.409	-0.399	-0.390	-0.379	-0.368	-0.356	-0.344	-0.331	-0.318	-0.302	-0.288	-0.270	-0.254	-0.236	-0.218	-0.199	-0.179	-0.159	-0.136	-0.114	-0.092	-0.068	-0.044	-0.020	0.006	0.031	0.058	0.085	0.112	0.140	0.169	0.198	0.226	0.255	0.285	0.314	0.344	0.372	0.402	0.432	0.461	0.490	0.518	0.546	0.575	0.601	0.630	0.655	0.682	0.708	0.731	0.755	0.776	0.799	0.820	0.841	0.860	0.879	0.896	0.911	0.928	0.941	0.955	0.968	0.979	0.989	0.998	1.008	1.015	1.021	1.026	1.032	1.035	1.039	1.042	1.044	1.045	1.046	1.046	1.045	1.044	1.042	1.041	1.039	1.036	1.034	1.030	1.028	1.024	1.022	1.019	1.015	1.012	1.010	1.006	1.005	1.004	1.000	0.999	0.998	0.998	0.996	0.996	0.995	0.995	0.995	0.996	0.999	0.999	1.000	1.002	1.005	1.008	1.010	1.012	1.016	1.019	1.022	1.026	1.030	1.034	1.038	1.041	1.045	1.049	1.051	1.055	1.058	1.061	1.065	1.068	1.070	1.072	1.074	1.075	1.078	1.078	1.078	1.078	1.078	1.078	1.076	1.074	1.072	1.070	1.068	1.064	1.059	1.056	1.051	1.046	1.042	1.036	1.030	1.024	1.016	1.010	1.001	0.995	0.986	0.979	0.970	0.961	0.952	0.942	0.932	0.922	0.912	0.902	0.892	0.881	0.870	0.860	0.850	0.839	0.828	0.816	0.806	0.794	0.784	0.772	0.762	0.751	0.740	0.729	0.718	0.708	0.696	0.685	0.676	0.665	0.655	0.645	0.635	0.626	0.616	0.608	0.600	0.591	0.582	0.575	0.568	0.561	0.554	0.549	0.544	0.539	0.535	0.531	0.529	0.525	0.524	0.524	0.524	0.525	0.526	0.529	0.534	0.539	0.545	0.552	0.560	0.570	0.581	0.592	0.606	0.621	0.638	0.655	0.675	0.695	0.718	0.742	0.768	0.794	0.822	0.852	0.885	0.919	0.954	0.990	1.029	1.068	1.109	1.151	1.196	1.242	1.290	1.338	1.389	1.439	1.492	1.545	1.601	1.656	1.714	1.772	1.830	1.889	1.949	2.010	2.070	2.132	2.194	2.255	2.318	2.380	2.442	2.504	2.565	2.626	2.686	2.748	2.808	2.866	2.924	2.981	3.038	3.092	3.146	3.200	3.252	3.302	3.351	3.400	3.448	3.492	3.536	3.578	3.618	3.658	3.695	3.731	3.765	3.798	3.829	3.858	3.885	3.911	3.935	3.958	3.979	3.999	4.018	4.034	4.049	4.061	4.074	4.084	4.093	4.101	4.108	4.112	4.116	4.119	4.120	4.120	4.119	4.116	4.112	4.108	4.101	4.095	4.088	4.079	4.069	4.059	4.048	4.035	4.022	4.008	3.994	3.978	3.961	3.944	3.926	3.908	3.888	3.869	3.848	3.826	3.804	3.781	3.759	3.735	3.709	3.682	3.658	3.631	3.605	3.576	3.548	3.519	3.489	3.459	3.429	3.396	3.365	3.332	3.299	3.265	3.230	3.196	3.160	3.124	3.088	3.050	3.012	2.974	2.935	2.895	2.856	2.815	2.772	2.730	2.688	2.644	2.600	2.555	2.510	2.466	2.420	2.374	2.326	2.278	2.230	2.181	2.131	2.082	2.033	1.981	1.930	1.878	1.826	1.774	1.721	1.669	1.616	1.561	1.508	1.455	1.400	1.346	1.290	1.236	1.181	1.126	1.071	1.016	0.961	0.906	0.851	0.796	0.741	0.686	0.631	0.578	0.524	0.469	0.414	0.361	0.306	0.254	0.200	0.148	0.095	0.042	-0.010	-0.061	-0.112	-0.164	-0.215	-0.265	-0.315	-0.364	-0.414	-0.462	-0.511	-0.559	-0.608	-0.654	-0.702	-0.750	-0.796	-0.842	-0.889	-0.934	-0.980	-1.025	-1.071	-1.115	-1.160	-1.205	-1.249	-1.294	-1.336	-1.380	-1.424	-1.466	-1.510	-1.552	-1.596	-1.639	-1.681	-1.724	-1.765	-1.808	-1.850	-1.891	-1.934	-1.974	-2.016	-2.058	-2.100	-2.141	-2.181	-2.222	-2.264	-2.304	-2.345	-2.386	-2.426	-2.468	-2.508	-2.546	-2.586	-2.626	-2.666	-2.705	-2.744	-2.784	-2.821	-2.860	-2.898	-2.936	-2.974	-3.011	-3.049	-3.085	-3.121	-3.159	-3.195	-3.230	-3.265	-3.300	-3.334	-3.368	-3.402	-3.435	-3.469	-3.500	-3.534	-3.565	-3.596	-3.626	-3.656	-3.686	-3.716	-3.744	-3.771	-3.799	-3.826	-3.852	-3.879	-3.905	-3.930	-3.955	-3.979	-4.001	-4.025	-4.046	-4.069	-4.089	-4.111	-4.131	-4.151	-4.170	-4.189	-4.208	-4.226	-4.244	-4.260	-4.278	-4.294	-4.310	-4.326	-4.341	-4.356	-4.372	-4.386	-4.401	-4.415	-4.429	-4.444	-4.458	-4.472	-4.486	-4.501	-4.514	-4.529	-4.544	-4.559	-4.574	-4.590	-4.605	-4.621	-4.638	-4.654	-4.670	-4.688	-4.708	-4.726	-4.745	-4.765	-4.785	-4.806	-4.829	-4.851	-4.874	-4.898	-4.922	-4.948	-4.974	-5.001	-5.029	-5.056	-5.085	-5.115	-5.145	-5.175	-5.205	-5.238	-5.270	-5.301	-5.335	-5.368	-5.401	-5.436	-5.470	-5.504	-5.539	-5.572	-5.608	-5.642	-5.676	-5.711	-5.745	-5.779	-5.811	-5.845	-5.876	-5.908	-5.939	-5.969	-5.999	-6.028	-6.055	-6.081	-6.105	-6.129	-6.151	-6.174	-6.194	-6.211	-6.229	-6.245	-6.259	-6.270	-6.281	-6.290	-6.298	-6.302	-6.306	-6.309	-6.309	-6.308	-6.304	-6.298	-6.291	-6.281	-6.270	-6.258	-6.244	-6.226	-6.209	-6.189	-6.168	-6.144	-6.119	-6.091	-6.064	-6.032	-6.001	-5.970	-5.935	-5.899	-5.861	-5.824	-5.785	-5.746	-5.705	-5.661	-5.619	-5.575	-5.530	-5.485	-5.439	-5.392	-5.345	-5.296	-5.249	-5.201	-5.152	-5.102	-5.054	-5.004	-4.955	-4.905	-4.856	-4.806	-4.756	-4.708	-4.658	-4.609	-4.559	-4.510	-4.461	-4.412	-4.365	-4.316	-4.268	-4.220	-4.171	-4.124	-4.075	-4.026	-3.979	-3.930	-3.882	-3.834	-3.785	-3.736	-3.688	-3.639	-3.590	-3.541	-3.490	-3.440	-3.389	-3.338	-3.286	-3.234	-3.181	-3.129	-3.075	-3.020	-2.965	-2.910	-2.854	-2.798	-2.739	-2.681	-2.622	-2.562	-2.504	-2.444	-2.382	-2.320	-2.259	-2.195	-2.134	-2.070	-2.007	-1.944	-1.880	-1.815	-1.751	-1.688	-1.624	-1.559	-1.495	-1.431	-1.368	-1.304	-1.242	-1.179	-1.118	-1.056	-0.998	-0.936	-0.878	-0.820	-0.762	-0.708	-0.651	-0.598	-0.545	-0.494	-0.444	-0.395	-0.348	-0.301	-0.256	-0.214	-0.171	-0.131	-0.092	-0.055	-0.019	0.016	0.049	0.080	0.110	0.139	0.165	0.192	0.216	0.239	0.260	0.280	0.299	0.316	0.332	0.348	0.360	0.374	0.386	0.396	0.405	0.414	0.421	0.428	0.432	0.439	0.442	0.448	0.451	0.454	0.456	0.459	0.460	0.461	0.464	0.464	0.465	0.466	0.468	0.469	0.469	0.470	0.471	0.472	0.474	0.476	0.479	0.481	0.484	0.488	0.491	0.496	0.500	0.505	0.511	0.519	0.525	0.532	0.540	0.549	0.558	0.568	0.578	0.589	0.599	0.610	0.622	0.635	0.648	0.660	0.674	0.689	0.702	0.716	0.730	0.746	0.760	0.775	0.789	0.804	0.819	0.832	0.848	0.860	0.875	0.889	0.900	0.912	0.924	0.935	0.946	0.956	0.965	0.974	0.982	0.988	0.994	0.998	1.002	1.005	1.006	1.006	1.006	1.004	1.001	0.998	0.991	0.985	0.976	0.966	0.956	0.944	0.931	0.916	0.899	0.881	0.861	0.842	0.819	0.796	0.771	0.745	0.718	0.688	0.658	0.626	0.592	0.558	0.521	0.485	0.446	0.406	0.366	0.322	0.279	0.236	0.190	0.142	0.096	0.048	-0.001	-0.052	-0.104	-0.155	-0.208	-0.260	-0.312	-0.368	-0.421	-0.476	-0.531	-0.586	-0.641	-0.695	-0.751	-0.805	-0.860	-0.914	-0.968	-1.020	-1.074	-1.125	-1.175	-1.225	-1.274	-1.321	-1.368	-1.414	-1.458	-1.500	-1.541	-1.581	-1.619	-1.655	-1.689	-1.721	-1.752	-1.781	-1.808	-1.831	-1.854	-1.875	-1.892	-1.910	-1.922	-1.934	-1.944	-1.952	-1.956	-1.959	-1.960	-1.959	-1.955	-1.950	-1.942	-1.932	-1.921	-1.908	-1.892	-1.876	-1.858	-1.838	-1.818	-1.795	-1.771	-1.746	-1.720	-1.694	-1.668	-1.639	-1.610	-1.581	-1.551	-1.521	-1.491	-1.462	-1.434	-1.404	-1.375	-1.346	-1.320	-1.291	-1.265	-1.241	-1.216	-1.194	-1.171	-1.149	-1.130	-1.111	-1.095	-1.080	-1.066	-1.054	-1.044	-1.035	-1.026	-1.020	-1.016	-1.014	-1.012	-1.014	-1.015	-1.019	-1.024	-1.030	-1.039	-1.048	-1.058	-1.070	-1.082	-1.098	-1.111	-1.126	-1.144	-1.161	-1.180	-1.198	-1.218	-1.236	-1.256	-1.276	-1.296	-1.316	-1.336	-1.355	-1.375	-1.394	-1.412	-1.431	-1.449	-1.465	-1.482	-1.498	-1.511	-1.525	-1.539	-1.551	-1.562	-1.572	-1.581	-1.589	-1.596	-1.602	-1.606	-1.611	-1.614	-1.614	-1.615	-1.614	-1.611	-1.609	-1.605	-1.599	-1.594	-1.588	-1.580	-1.571	-1.562	-1.552	-1.540	-1.530	-1.518	-1.505	-1.492	-1.479	-1.465	-1.451	-1.438	-1.422	-1.409	-1.394	-1.379	-1.364	-1.350	-1.335	-1.321	-1.308	-1.294	-1.281	-1.268	-1.255	-1.245	-1.232	-1.221	-1.211	-1.201	-1.192	-1.185	-1.178	-1.170	-1.164	-1.159	-1.155	-1.151	-1.149	-1.146	-1.145	-1.144	-1.144	-1.144	-1.146	-1.149	-1.151	-1.155	-1.159	-1.164	-1.169	-1.175	-1.182	-1.189	-1.196	-1.204	-1.212	-1.221	-1.230	-1.239	-1.250	-1.259	-1.269	-1.279	-1.289	-1.299	-1.309	-1.319	-1.329	-1.340	-1.349	-1.359	-1.366	-1.376	-1.385	-1.392	-1.400	-1.406	-1.414	-1.420	-1.425	-1.431	-1.435	-1.440	-1.444	-1.445	-1.448	-1.450	-1.450	-1.451	-1.451	-1.451	-1.449	-1.448	-1.445	-1.444	-1.440	-1.436	-1.432	-1.428	-1.422	-1.419	-1.412	-1.408	-1.401	-1.396	-1.390	-1.384	-1.378	-1.370	-1.365	-1.359	-1.352	-1.349	-1.342	-1.339	-1.334	-1.329	-1.325	-1.322	-1.319	-1.318	-1.315	-1.314	-1.314	-1.314	-1.314	-1.315	-1.318	-1.320	-1.324	-1.328	-1.331	-1.336	-1.344	-1.350	-1.358	-1.365	-1.374	-1.382	-1.394	-1.405	-1.416	-1.428	-1.440	-1.452	-1.465	-1.479	-1.492	-1.506	-1.519	-1.532	-1.548	-1.561	-1.576	-1.590	-1.602	-1.618	-1.630	-1.642	-1.656	-1.669	-1.680	-1.691	-1.702	-1.712	-1.722	-1.730	-1.739	-1.746	-1.752	-1.758	-1.762	-1.766	-1.769	-1.771	-1.771	-1.771	-1.770	-1.768	-1.765	-1.760	-1.754	-1.748	-1.741	-1.732	-1.724	-1.714	-1.702	-1.690	-1.678	-1.664	-1.650	-1.635	-1.618	-1.601	-1.584	-1.566	-1.548	-1.529	-1.510	-1.489	-1.469	-1.448	-1.428	-1.406	-1.385	-1.362	-1.342	-1.320	-1.299	-1.276	-1.255	-1.234	-1.212	-1.191	-1.171	-1.151	-1.132	-1.112	-1.094	-1.075	-1.058	-1.040	-1.022	-1.008	-0.991	-0.978	-0.962	-0.949	-0.936	-0.924	-0.912	-0.902	-0.892	-0.884	-0.875	-0.868	-0.861	-0.856	-0.851	-0.848	-0.844	-0.841	-0.839	-0.839	-0.839	-0.839	-0.841	-0.842	-0.846	-0.850	-0.854	-0.859	-0.864	-0.870	-0.876	-0.884	-0.891	-0.899	-0.909	-0.918	-0.926	-0.938	-0.948	-0.958	-0.968	-0.979	-0.990	-1.001	-1.011	-1.022	-1.034	-1.044	-1.055	-1.066	-1.076	-1.086	-1.095	-1.105	-1.114	-1.122	-1.131	-1.139	-1.146	-1.152	-1.159	-1.164	-1.169	-1.172	-1.176	-1.179	-1.181	-1.184	-1.184	-1.184	-1.184	-1.182	-1.181	-1.179	-1.176	-1.174	-1.169	-1.165	-1.160	-1.154	-1.149	-1.142	-1.136	-1.129	-1.122	-1.114	-1.106	-1.098	-1.091	-1.084	-1.074	-1.066	-1.059	-1.051	-1.042	-1.036	-1.029	-1.022	-1.016	-1.009	-1.005	-1.000	-0.995	-0.990	-0.986	-0.984	-0.981	-0.980	-0.978	-0.978	-0.978	-0.978	-0.979	-0.980	-0.982	-0.985	-0.989	-0.992	-0.998	-1.002	-1.008	-1.014	-1.021	-1.028	-1.036	-1.044	-1.051	-1.061	-1.070	-1.079	-1.089	-1.099	-1.109	-1.119	-1.130	-1.141	-1.151	-1.161	-1.172	-1.184	-1.195	-1.205	-1.216	-1.228	-1.238	-1.249	-1.260	-1.270	-1.280	-1.290	-1.300	-1.310	-1.320	-1.330	-1.340	-1.349	-1.358	-1.366	-1.375	-1.384	-1.392	-1.400	-1.408	-1.415	-1.422	-1.430	-1.436	-1.442	-1.449	-1.455	-1.461	-1.466	-1.470	-1.475	-1.480	-1.484	-1.488	-1.491	-1.494	-1.496	-1.498	-1.500	-1.502	-1.501	-1.502	-1.502	-1.501	-1.501	-1.499	-1.499	-1.495	-1.492	-1.489	-1.486	-1.481	-1.476	-1.472	-1.466	-1.460	-1.454	-1.449	-1.442	-1.435	-1.428	-1.420	-1.412	-1.404	-1.395	-1.388	-1.379	-1.370	-1.361	-1.354	-1.345	-1.336	-1.329	-1.321	-1.312	-1.305	-1.299	-1.291	-1.285	-1.279	-1.274	-1.269	-1.264	-1.260	-1.256	-1.255	-1.252	-1.252	-1.251	-1.251	-1.254	-1.255	-1.258	-1.261	-1.265	-1.269	-1.274	-1.280	-1.288	-1.295	-1.302	-1.310	-1.320	-1.330	-1.340	-1.351	-1.361	-1.374	-1.386	-1.398	-1.410	-1.422	-1.436	-1.449	-1.460	-1.472	-1.486	-1.498	-1.509	-1.520	-1.532	-1.542	-1.552	-1.561	-1.570	-1.578	-1.585	-1.591	-1.596	-1.601	-1.605	-1.608	-1.609	-1.609	-1.608	-1.606	-1.604	-1.599	-1.592	-1.586	-1.578	-1.569	-1.559	-1.546	-1.534	-1.519	-1.504	-1.488	-1.470	-1.451	-1.431	-1.411	-1.390	-1.368	-1.345	-1.321	-1.296	-1.271	-1.246	-1.220	-1.194	-1.166	-1.140	-1.114	-1.088	-1.060	-1.034	-1.006	-0.980	-0.955	-0.930	-0.905	-0.880	-0.856	-0.832	-0.810	-0.789	-0.768	-0.748	-0.729	-0.711	-0.694	-0.679	-0.662	-0.650	-0.636	-0.625	-0.615	-0.606	-0.598	-0.590	-0.584	-0.579	-0.575	-0.571	-0.570	-0.569	-0.568	-0.568	-0.570	-0.571	-0.572	-0.576	-0.579	-0.584	-0.588	-0.592	-0.596	-0.601	-0.606	-0.612	-0.618	-0.622	-0.628	-0.632	-0.638	-0.641	-0.645	-0.649	-0.651	-0.655	-0.658	-0.659	-0.659	-0.660	-0.659	-0.659	-0.656	-0.655	-0.651	-0.648	-0.642	-0.638	-0.631	-0.625	-0.618	-0.609	-0.600	-0.591	-0.581	-0.570	-0.559	-0.548	-0.535	-0.522	-0.509	-0.495	-0.481	-0.466	-0.451	-0.436	-0.421	-0.405	-0.390	-0.375	-0.359	-0.344	-0.328	-0.311	-0.296	-0.281	-0.265	-0.251	-0.236	-0.222	-0.209	-0.195	-0.182	-0.169	-0.158	-0.145	-0.135	-0.124	-0.114	-0.105	-0.096	-0.089	-0.081	-0.074	-0.068	-0.062	-0.058	-0.052	-0.050	-0.046	-0.045	-0.042	-0.042	-0.041	-0.041	-0.044	-0.044	-0.046	-0.049	-0.054	-0.056	-0.061	-0.065	-0.070	-0.075	-0.080	-0.085	-0.090	-0.096	-0.101	-0.108	-0.114	-0.120	-0.125	-0.130	-0.136	-0.141	-0.146	-0.151	-0.155	-0.159	-0.161	-0.165	-0.168	-0.170	-0.171	-0.171	-0.171	-0.171	-0.170	-0.169	-0.166	-0.162	-0.159	-0.154	-0.149	-0.142	-0.136	-0.129	-0.121	-0.112	-0.102	-0.094	-0.082	-0.072	-0.060	-0.048	-0.036	-0.022	-0.010	0.005	0.019	0.032	0.048	0.064	0.079	0.094	0.109	0.125	0.141	0.158	0.172	0.188	0.205	0.220	0.236	0.251	0.268	0.282	0.298	0.312	0.328	0.341	0.356	0.370	0.382	0.396	0.410	0.422	0.435	0.448	0.460	0.472	0.484	0.495	0.505	0.516	0.528	0.538	0.548	0.556	0.566	0.574	0.582	0.590	0.599	0.606	0.614	0.620	0.628	0.634	0.639	0.645	0.651	0.655	0.660	0.664	0.668	0.672	0.676	0.680	0.682	0.685	0.686	0.689	0.691	0.692	0.694	0.694	0.695	0.695	0.695	0.694	0.694	0.692	0.691	0.690	0.689	0.688	0.685	0.682	0.681	0.679	0.675	0.672	0.669	0.666	0.662	0.660	0.656	0.654	0.650	0.648	0.644	0.640	0.636	0.634	0.630	0.628	0.625	0.622	0.621	0.619	0.616	0.615	0.612	0.611	0.611	0.610	0.610	0.610	0.610	0.610	0.610	0.611	0.614	0.614	0.616	0.619	0.621	0.624	0.626	0.630	0.634	0.636	0.640	0.645	0.648	0.652	0.655	0.660	0.664	0.668	0.671	0.675	0.680	0.682	0.686	0.690	0.692	0.695	0.698	0.700	0.701	0.704	0.704	0.704	0.704	0.702	0.701	0.700	0.699	0.695	0.692	0.689	0.684	0.679	0.672	0.666	0.659	0.652	0.644	0.635	0.626	0.616	0.605	0.594	0.582	0.571	0.559	0.546	0.534	0.520	0.506	0.492	0.478	0.464	0.449	0.434	0.420	0.405	0.390	0.376	0.361	0.348	0.334	0.320	0.308	0.294	0.281	0.269	0.258	0.248	0.236	0.226	0.218	0.209	0.201	0.194	0.188	0.182	0.179	0.174	0.171	0.169	0.169	0.169	0.169	0.171	0.172	0.176	0.180	0.185	0.191	0.198	0.205	0.214	0.222	0.232	0.244	0.254	0.266	0.279	0.291	0.305	0.319	0.332	0.348	0.362	0.378	0.392	0.408	0.422	0.438	0.454	0.469	0.484	0.499	0.514	0.528	0.541	0.555	0.569	0.581	0.594	0.605	0.615	0.626	0.635	0.644	0.652	0.659	0.665	0.670	0.676	0.679	0.682	0.685	0.686	0.686	0.686	0.684	0.681	0.678	0.674	0.670	0.664	0.656	0.650	0.642	0.634	0.626	0.616	0.608	0.596	0.585	0.575	0.562	0.551	0.539	0.526	0.514	0.501	0.489	0.476	0.464	0.451	0.439	0.426	0.415	0.404	0.392	0.382	0.371	0.362	0.352	0.344	0.336	0.328	0.320	0.315	0.308	0.302	0.299	0.294	0.291	0.288	0.286	0.284	0.282	0.284	0.284	0.284	0.285	0.286	0.289	0.291	0.294	0.298	0.300	0.305	0.310	0.314	0.319	0.324	0.329	0.335	0.339	0.345	0.350	0.355	0.360	0.365	0.370	0.374	0.379	0.382	0.386	0.388	0.391	0.394	0.396	0.396	0.398	0.398	0.398	0.398	0.396	0.394	0.391	0.388	0.385	0.380	0.375	0.369	0.362	0.356	0.349	0.340	0.330	0.321	0.311	0.301	0.289	0.278	0.265	0.252	0.238	0.225	0.210	0.195	0.180	0.165	0.149	0.132	0.116	0.100	0.082	0.066	0.049	0.032	0.014	-0.004	-0.020	-0.039	-0.056	-0.074	-0.091	-0.109	-0.128	-0.144	-0.160	-0.178	-0.195	-0.211	-0.229	-0.244	-0.260	-0.276	-0.290	-0.305	-0.320	-0.334	-0.348	-0.361	-0.375	-0.386	-0.399	-0.410	-0.422	-0.432	-0.444	-0.452	-0.461	-0.471	-0.479	-0.486	-0.494	-0.500	-0.507	-0.512	-0.518	-0.522	-0.525	-0.529	-0.531	-0.532	-0.534	-0.535	-0.534	-0.534	-0.531	-0.529	-0.526	-0.522	-0.518	-0.512	-0.506	-0.499	-0.491	-0.484	-0.475	-0.466	-0.456	-0.445	-0.434	-0.422	-0.410	-0.398	-0.384	-0.370	-0.356	-0.341	-0.328	-0.311	-0.296	-0.281	-0.266	-0.250	-0.235	-0.220	-0.205	-0.189	-0.175	-0.160	-0.146	-0.131	-0.120	-0.108	-0.096	-0.085	-0.075	-0.065	-0.056	-0.050	-0.042	-0.036	-0.031	-0.028	-0.025	-0.024	-0.024	-0.024	-0.026	-0.029	-0.032	-0.038	-0.044	-0.051	-0.060	-0.068	-0.079	-0.090	-0.102	-0.115	-0.129	-0.142	-0.158	-0.172	-0.190	-0.206	-0.222	-0.240	-0.256	-0.274	-0.291	-0.310	-0.326	-0.344	-0.360	-0.378	-0.392	-0.409	-0.422	-0.436	-0.450	-0.462	-0.474	-0.485	-0.494	-0.502	-0.510	-0.515	-0.520	-0.525	-0.528	-0.529	-0.528	-0.526	-0.524	-0.519	-0.514	-0.507	-0.500	-0.491	-0.480	-0.469	-0.455	-0.442	-0.426	-0.411	-0.392	-0.376	-0.358	-0.336	-0.318	-0.296	-0.275	-0.252	-0.230	-0.208	-0.184	-0.161	-0.138	-0.114	-0.090	-0.066	-0.042	-0.020	0.004	0.026	0.048	0.070	0.091	0.112	0.131	0.151	0.170	0.188	0.205	0.221	0.238	0.250	0.265	0.276	0.289	0.299	0.308	0.316	0.325	0.331	0.336	0.340	0.344	0.346	0.349	0.349	0.348	0.348	0.346	0.342	0.340	0.336	0.331	0.325	0.320	0.314	0.306	0.300	0.292	0.285	0.276	0.269	0.260	0.252	0.244	0.236	0.228	0.219	0.210	0.204	0.196	0.189	0.182	0.175	0.170	0.164	0.159	0.154	0.150	0.146	0.144	0.142	0.140	0.139	0.139	0.140	0.140	0.142	0.145	0.149	0.154	0.159	0.165	0.171	0.179	0.188	0.196	0.205	0.215	0.226	0.239	0.250	0.264	0.278	0.291	0.306	0.322	0.338	0.352	0.370	0.386	0.405	0.421	0.440	0.458	0.476	0.495	0.514	0.532	0.550	0.570	0.589	0.608	0.626	0.644	0.662	0.680	0.698	0.715	0.731	0.748	0.764	0.780	0.795	0.810	0.822	0.836	0.848	0.859	0.869	0.879	0.888	0.895	0.902	0.909	0.912	0.918	0.920	0.922	0.924	0.922	0.921	0.919	0.915	0.910	0.905	0.899	0.890	0.881	0.871	0.861	0.849	0.836	0.822	0.808	0.792	0.776	0.760	0.742	0.725	0.706	0.688	0.666	0.648	0.626	0.606	0.585	0.565	0.545	0.524	0.502	0.481	0.462	0.442	0.422	0.404	0.385	0.366	0.349	0.332	0.316	0.302	0.288	0.274	0.261	0.250	0.240	0.231	0.224	0.216	0.211	0.205	0.204	0.200	0.200	0.200	0.201	0.205	0.209	0.214	0.221	0.228	0.236	0.246	0.256	0.269	0.280	0.294	0.308	0.324	0.339	0.356	0.372	0.390	0.409	0.428	0.446	0.465	0.485	0.505	0.524	0.544	0.562	0.582	0.601	0.620	0.639	0.656	0.675	0.691	0.708	0.724	0.738	0.754	0.766	0.780	0.791	0.802	0.814	0.822	0.831	0.840	0.846	0.852	0.858	0.862	0.865	0.868	0.869	0.870	0.870	0.869	0.868	0.864	0.861	0.858	0.854	0.848	0.842	0.836	0.830	0.824	0.818	0.810	0.802	0.795	0.788	0.780	0.771	0.765	0.758	0.750	0.742	0.736	0.730	0.724	0.719	0.712	0.708	0.704	0.699	0.696	0.692	0.690	0.688	0.686	0.685	0.686	0.685	0.686	0.688	0.690	0.691	0.694	0.696	0.700	0.702	0.708	0.712	0.716	0.721	0.725	0.730	0.736	0.740	0.745	0.750	0.754	0.759	0.764	0.768	0.771	0.776	0.779	0.782	0.786	0.788	0.789	0.792	0.792	0.794	0.794	0.795	0.794	0.792	0.791	0.790	0.788	0.784	0.781	0.778	0.775	0.770	0.765	0.761	0.756	0.750	0.745	0.740	0.734	0.728	0.722	0.716	0.710	0.705	0.700	0.694	0.689	0.682	0.678	0.672	0.669	0.665	0.661	0.658	0.655	0.651	0.649	0.648	0.645	0.644	0.642	0.641	0.640	0.640	0.640	0.640	0.640	0.642	0.642	0.645	0.646	0.648	0.649	0.652	0.654	0.656	0.658	0.660	0.660	0.662	0.664	0.666	0.668	0.668	0.668	0.669	0.668	0.668	0.666	0.665	0.664	0.661	0.660	0.656	0.652	0.649	0.645	0.641	0.635	0.630	0.624	0.618	0.610	0.604	0.596	0.589	0.581	0.571	0.564	0.555	0.545	0.536	0.526	0.516	0.506	0.498	0.489	0.479	0.469	0.459	0.450	0.440	0.431	0.422	0.414	0.405	0.396	0.388	0.381	0.372	0.366	0.359	0.352	0.345	0.340	0.336	0.330	0.325	0.321	0.318	0.314	0.310	0.308	0.304	0.304	0.301	0.300	0.299	0.298	0.298	0.298	0.298	0.298	0.299	0.299	0.301	0.302	0.305	0.306	0.309	0.310	0.312	0.316	0.318	0.321	0.325	0.328	0.330	0.332	0.336	0.339	0.342	0.345	0.349	0.351	0.354	0.356	0.359	0.360	0.362	0.365	0.366	0.370	0.370	0.372	0.372	0.374	0.375	0.376	0.376	0.376	0.375	0.375	0.375	0.372	0.372	0.370	0.368	0.366	0.364	0.361	0.358	0.355	0.352	0.349	0.345	0.341	0.338	0.332	0.328	0.324	0.319	0.315	0.310	0.305	0.299	0.295	0.289	0.284	0.279	0.274	0.269	0.262	0.258	0.252	0.248	0.244	0.238	0.232	0.228	0.222	0.219	0.215	0.210	0.206	0.202	0.196	0.192	0.190	0.185	0.182	0.179	0.175	0.171	0.168	0.165	0.161	0.159	0.156	0.152	0.150	0.148	0.145	0.141	0.140	0.136	0.134	0.131	0.129	0.126	0.124	0.121	0.118	0.115	0.112	0.109	0.106	0.104	0.100	0.098	0.094	0.091	0.089	0.085	0.082	0.080	0.076	0.074	0.070	0.066	0.064	0.060	0.058	0.054	0.051	0.049	0.046	0.042	0.041	0.039	0.036	0.035	0.034	0.032	0.031	0.030	0.030	0.030	0.029	0.030	0.030	0.031	0.032	0.034	0.036	0.039	0.041	0.044	0.048	0.051	0.056	0.060	0.065	0.070	0.076	0.081	0.089	0.094	0.100	0.108	0.115	0.122	0.130	0.138	0.145	0.154	0.161	0.169	0.178	0.186	0.192	0.201	0.209	0.216	0.224	0.231	0.238	0.245	0.251	0.258	0.262	0.269	0.274	0.278	0.281	0.285	0.288	0.289	0.291	0.292	0.292	0.291	0.291	0.289	0.286	0.284	0.280	0.275	0.270	0.264	0.258	0.250	0.242	0.232	0.224	0.214	0.204	0.192	0.181	0.169	0.156	0.144	0.130	0.116	0.102	0.089	0.074	0.059	0.044	0.029	0.012	-0.001	-0.018	-0.034	-0.049	-0.062	-0.078	-0.094	-0.108	-0.122	-0.138	-0.150	-0.164	-0.178	-0.190	-0.204	-0.215	-0.226	-0.238	-0.249	-0.259	-0.268	-0.276	-0.286	-0.294	-0.300	-0.308	-0.314	-0.319	-0.325	-0.330	-0.335	-0.338	-0.341	-0.345	-0.348	-0.349	-0.351	-0.351	-0.354	-0.354	-0.355	-0.355	-0.354	-0.352	-0.352	-0.351	-0.350	-0.349	-0.348	-0.345	-0.342	-0.341	-0.338	-0.335	-0.332	-0.331	-0.328	-0.325	-0.322	-0.320	-0.316	-0.314	-0.310	-0.309	-0.305	-0.302	-0.300	-0.298	-0.294	-0.291	-0.290	-0.286	-0.285	-0.281	-0.280	-0.278	-0.275	-0.272	-0.271	-0.268	-0.266	-0.264	-0.261	-0.260	-0.256	-0.254	-0.251	-0.249	-0.246	-0.242	-0.241	-0.239	-0.235	-0.231	-0.228	-0.225	-0.221	-0.216	-0.212	-0.208	-0.202	-0.198	-0.192	-0.186	-0.181	-0.174	-0.168	-0.160	-0.152	-0.145	-0.135	-0.126	-0.116	-0.106	-0.095	-0.084	-0.072	-0.060	-0.048	-0.034	-0.018	-0.004	0.011	0.029	0.046	0.062	0.082	0.100	0.120	0.141	0.161	0.184	0.205	0.228	0.251	0.275	0.300	0.325	0.350	0.376	0.404	0.430	0.458	0.485	0.514	0.541	0.570	0.599	0.628	0.656	0.685	0.714	0.742	0.771	0.800	0.826	0.855	0.882	0.909	0.936	0.962	0.988	1.012	1.036	1.060	1.084	1.106	1.128	1.148	1.169	1.188	1.205	1.222	1.240	1.254	1.270	1.282	1.296	1.308	1.319	1.330	1.338	1.348	1.355	1.361	1.368	1.374	1.379	1.382	1.386	1.389	1.391	1.394	1.395	1.396	1.396	1.396	1.396	1.396	1.395	1.395	1.394	1.391	1.390	1.390	1.389	1.388	1.386	1.385	1.385	1.384	1.385	1.384	1.384	1.384	1.385	1.385	1.385	1.388	1.389	1.390	1.392	1.394	1.396	1.399	1.401	1.404	1.408	1.410	1.414	1.418	1.421	1.425	1.429	1.432	1.436	1.439	1.444	1.448	1.450	1.454	1.458	1.460	1.464	1.466	1.469	1.471	1.474	1.475	1.476	1.478	1.478	1.479	1.479	1.478	1.476	1.475	1.474	1.472	1.470	1.466	1.464	1.460	1.458	1.452	1.449	1.442	1.438	1.431	1.425	1.418	1.411	1.404	1.396	1.389	1.380	1.371	1.362	1.352	1.344	1.334	1.322	1.312	1.301	1.290	1.279	1.268	1.255	1.244	1.232	1.219	1.206	1.195	1.181	1.169	1.155	1.142	1.129	1.115	1.102	1.089	1.075	1.061	1.049	1.035	1.021	1.008	0.994	0.981	0.968	0.956	0.944	0.930	0.918	0.908	0.895	0.884	0.874	0.864	0.854	0.845	0.836	0.829	0.821	0.815	0.809	0.804	0.800	0.798	0.794	0.792	0.794	0.792	0.796	0.799	0.802	0.809	0.815	0.824	0.834	0.844	0.858	0.871	0.888	0.904	0.924	0.944	0.966	0.990	1.016	1.042	1.071	1.102	1.134	1.168	1.202	1.240	1.280	1.320	1.361	1.405	1.451	1.498	1.546	1.595	1.646	1.698	1.751	1.806	1.861	1.918	1.975	2.034	2.092	2.151	2.211	2.272	2.332	2.394	2.455	2.518	2.578	2.639	2.700	2.761	2.822	2.881	2.941	3.000	3.056	3.114	3.170	3.226	3.281	3.334	3.385	3.436	3.485	3.534	3.580	3.625	3.670	3.712	3.752	3.792	3.829	3.865	3.899	3.931	3.962	3.992	4.020	4.045	4.069	4.093	4.112	4.132	4.150	4.168	4.181	4.194	4.206	4.216	4.225	4.231	4.238	4.242	4.245	4.249	4.248	4.248	4.246	4.244	4.239	4.234	4.229	4.221	4.212	4.204	4.194	4.184	4.172	4.159	4.146	4.132	4.116	4.101	4.085	4.069	4.051	4.032	4.014	3.994	3.974	3.954	3.932	3.910	3.888	3.864	3.839	3.815	3.789	3.764	3.738	3.710	3.684	3.655	3.625	3.596	3.566	3.536	3.504	3.472	3.440	3.406	3.372	3.338	3.302	3.266	3.230	3.194	3.155	3.118	3.078	3.038	2.996	2.955	2.912	2.870	2.825	2.781	2.736	2.690	2.644	2.598	2.550	2.501	2.452	2.402	2.351	2.300	2.250	2.196	2.144	2.090	2.036	1.981	1.926	1.870	1.815	1.759	1.702	1.645	1.588	1.530	1.471	1.414	1.355	1.296	1.236	1.178	1.119	1.058	0.999	0.939	0.880	0.820	0.760	0.700	0.641	0.582	0.522	0.464	0.405	0.348	0.289	0.231	0.174	0.118	0.061	0.004	-0.051	-0.106	-0.160	-0.214	-0.266	-0.320	-0.372	-0.422	-0.475	-0.524	-0.572	-0.622	-0.671	-0.718	-0.765	-0.811	-0.856	-0.901	-0.945	-0.989	-1.031	-1.074	-1.114	-1.155	-1.195	-1.235	-1.274	-1.311	-1.350	-1.386	-1.422	-1.459	-1.495	-1.529	-1.564	-1.598	-1.631	-1.665	-1.699	-1.731	-1.764	-1.796	-1.829	-1.861	-1.892	-1.924	-1.955	-1.988	-2.019	-2.051	-2.082	-2.114	-2.145	-2.178	-2.209	-2.240	-2.272	-2.304	-2.336	-2.368	-2.400	-2.432	-2.465	-2.498	-2.531	-2.562	-2.596	-2.630	-2.662	-2.698	-2.730	-2.764	-2.798	-2.831	-2.865	-2.899	-2.934	-2.966	-3.000	-3.035	-3.069	-3.101	-3.135	-3.168	-3.202	-3.235	-3.269	-3.300	-3.334	-3.365	-3.398	-3.429	-3.460	-3.491	-3.521	-3.551	-3.582	-3.611	-3.640	-3.670	-3.698	-3.725	-3.752	-3.780	-3.806	-3.834	-3.860	-3.885	-3.910	-3.935	-3.960	-3.984	-4.008	-4.030	-4.054	-4.076	-4.099	-4.121	-4.142	-4.164	-4.185	-4.206	-4.226	-4.248	-4.268	-4.289	-4.309	-4.329	-4.349	-4.369	-4.389	-4.409	-4.429	-4.449	-4.469	-4.489	-4.510	-4.531	-4.551	-4.572	-4.592	-4.615	-4.636	-4.659	-4.681	-4.704	-4.726	-4.750	-4.775	-4.799	-4.822	-4.848	-4.874	-4.901	-4.926	-4.954	-4.980	-5.009	-5.036	-5.064	-5.092	-5.122	-5.151	-5.181	-5.211	-5.241	-5.271	-5.302	-5.334	-5.365	-5.395	-5.426	-5.456	-5.489	-5.519	-5.550	-5.580	-5.611	-5.640	-5.671	-5.700	-5.728	-5.756	-5.784	-5.810	-5.838	-5.861	-5.888	-5.910	-5.934	-5.954	-5.974	-5.994	-6.011	-6.029	-6.042	-6.058	-6.070	-6.080	-6.090	-6.099	-6.105	-6.109	-6.111	-6.114	-6.114	-6.111	-6.108	-6.102	-6.095	-6.086	-6.075	-6.062	-6.049	-6.032	-6.015	-5.995	-5.974	-5.951	-5.926	-5.899	-5.870	-5.841	-5.811	-5.778	-5.744	-5.708	-5.671	-5.632	-5.595	-5.555	-5.512	-5.471	-5.428	-5.382	-5.338	-5.291	-5.245	-5.196	-5.150	-5.100	-5.051	-5.002	-4.952	-4.902	-4.852	-4.801	-4.751	-4.700	-4.649	-4.598	-4.546	-4.496	-4.445	-4.392	-4.342	-4.291	-4.241	-4.190	-4.141	-4.090	-4.040	-3.990	-3.940	-3.890	-3.840	-3.791	-3.740	-3.690	-3.641	-3.591	-3.541	-3.490	-3.440	-3.389	-3.338	-3.288	-3.235	-3.182	-3.131	-3.079	-3.025	-2.971	-2.919	-2.864	-2.809	-2.752	-2.696	-2.640	-2.582	-2.524	-2.465	-2.406	-2.346	-2.285	-2.224	-2.161	-2.100	-2.038	-1.972	-1.910	-1.845	-1.781	-1.716	-1.651	-1.586	-1.521	-1.455	-1.390	-1.325	-1.260	-1.194	-1.129	-1.065	-1.001	-0.936	-0.874	-0.811	-0.749	-0.688	-0.628	-0.569	-0.509	-0.451	-0.395	-0.339	-0.284	-0.231	-0.179	-0.128	-0.080	-0.030	0.015	0.060	0.102	0.145	0.186	0.224	0.262	0.298	0.331	0.364	0.394	0.424	0.452	0.478	0.502	0.526	0.548	0.568	0.588	0.605	0.622	0.636	0.651	0.662	0.675	0.686	0.696	0.705	0.711	0.719	0.724	0.730	0.735	0.738	0.742	0.745	0.748	0.750	0.752	0.755	0.758	0.759	0.761	0.762	0.764	0.766	0.769	0.771	0.775	0.778	0.781	0.785	0.790	0.794	0.799	0.805	0.811	0.818	0.825	0.834	0.841	0.851	0.861	0.870	0.882	0.892	0.905	0.918	0.930	0.942	0.956	0.970	0.986	1.000	1.016	1.031	1.048	1.062	1.079	1.095	1.111	1.128	1.145	1.161	1.178	1.192	1.209	1.224	1.239	1.254	1.268	1.280	1.292	1.306	1.319	1.329	1.339	1.349	1.358	1.366	1.372	1.379	1.384	1.389	1.392	1.392	1.394	1.394	1.391	1.389	1.385	1.380	1.374	1.366	1.358	1.346	1.335	1.322	1.308	1.292	1.276	1.258	1.236	1.216	1.194	1.170	1.144	1.116	1.089	1.059	1.028	0.995	0.962	0.926	0.890	0.851	0.811	0.771	0.729	0.686	0.642	0.596	0.550	0.504	0.455	0.405	0.355	0.304	0.252	0.199	0.145	0.091	0.036	-0.018	-0.074	-0.129	-0.186	-0.242	-0.299	-0.354	-0.410	-0.466	-0.522	-0.579	-0.632	-0.688	-0.740	-0.794	-0.845	-0.896	-0.946	-0.996	-1.044	-1.089	-1.135	-1.178	-1.220	-1.261	-1.299	-1.336	-1.372	-1.406	-1.436	-1.466	-1.494	-1.519	-1.542	-1.564	-1.584	-1.600	-1.615	-1.629	-1.639	-1.646	-1.652	-1.658	-1.659	-1.659	-1.656	-1.652	-1.646	-1.639	-1.628	-1.616	-1.602	-1.589	-1.570	-1.552	-1.534	-1.512	-1.490	-1.468	-1.442	-1.416	-1.391	-1.364	-1.336	-1.308	-1.280	-1.251	-1.221	-1.192	-1.162	-1.134	-1.105	-1.078	-1.049	-1.021	-0.992	-0.966	-0.941	-0.916	-0.892	-0.869	-0.848	-0.826	-0.806	-0.789	-0.772	-0.756	-0.744	-0.730	-0.719	-0.710	-0.700	-0.695	-0.689	-0.685	-0.684	-0.682	-0.682	-0.685	-0.689	-0.694	-0.699	-0.708	-0.716	-0.726	-0.736	-0.749	-0.762	-0.776	-0.790	-0.806	-0.821	-0.839	-0.856	-0.874	-0.891	-0.909	-0.926	-0.945	-0.962	-0.981	-0.999	-1.016	-1.032	-1.050	-1.065	-1.081	-1.095	-1.109	-1.122	-1.134	-1.146	-1.155	-1.166	-1.172	-1.180	-1.186	-1.191	-1.195	-1.198	-1.199	-1.199	-1.198	-1.194	-1.190	-1.184	-1.178	-1.171	-1.161	-1.152	-1.141	-1.130	-1.116	-1.102	-1.089	-1.071	-1.055	-1.039	-1.020	-1.001	-0.982	-0.964	-0.942	-0.922	-0.901	-0.881	-0.860	-0.839	-0.818	-0.796	-0.775	-0.755	-0.734	-0.715	-0.695	-0.676	-0.658	-0.639	-0.621	-0.606	-0.589	-0.574	-0.560	-0.546	-0.534	-0.522	-0.511	-0.501	-0.494	-0.485	-0.480	-0.474	-0.470	-0.466	-0.462	-0.461	-0.461	-0.461	-0.462	-0.465	-0.468	-0.472	-0.476	-0.482	-0.489	-0.496	-0.505	-0.514	-0.524	-0.534	-0.545	-0.556	-0.568	-0.579	-0.592	-0.605	-0.618	-0.630	-0.644	-0.658	-0.671	-0.685	-0.698	-0.711	-0.725	-0.739	-0.751	-0.764	-0.776	-0.789	-0.800	-0.811	-0.822	-0.832	-0.842	-0.852	-0.861	-0.870	-0.879	-0.886	-0.894	-0.900	-0.905	-0.911	-0.916	-0.921	-0.925	-0.929	-0.931	-0.935	-0.938	-0.939	-0.941	-0.942	-0.942	-0.944	-0.945	-0.945	-0.945	-0.945	-0.945	-0.945	-0.945	-0.945	-0.945	-0.945	-0.946	-0.946	-0.948	-0.948	-0.949	-0.950	-0.952	-0.955	-0.958	-0.959	-0.962	-0.966	-0.970	-0.975	-0.980	-0.985	-0.991	-0.998	-1.005	-1.012	-1.020	-1.029	-1.039	-1.046	-1.056	-1.066	-1.076	-1.088	-1.100	-1.111	-1.122	-1.135	-1.148	-1.159	-1.172	-1.185	-1.196	-1.209	-1.222	-1.234	-1.246	-1.258	-1.270	-1.282	-1.294	-1.304	-1.315	-1.325	-1.335	-1.344	-1.352	-1.361	-1.368	-1.375	-1.380	-1.386	-1.391	-1.394	-1.398	-1.399	-1.401	-1.401	-1.401	-1.400	-1.398	-1.395	-1.391	-1.386	-1.381	-1.375	-1.368	-1.361	-1.352	-1.344	-1.332	-1.322	-1.310	-1.299	-1.286	-1.274	-1.259	-1.245	-1.230	-1.215	-1.200	-1.182	-1.166	-1.150	-1.132	-1.116	-1.098	-1.080	-1.064	-1.045	-1.028	-1.010	-0.992	-0.975	-0.956	-0.939	-0.921	-0.905	-0.889	-0.872	-0.858	-0.841	-0.826	-0.811	-0.798	-0.784	-0.769	-0.756	-0.745	-0.732	-0.721	-0.710	-0.700	-0.690	-0.682	-0.674	-0.666	-0.659	-0.654	-0.648	-0.642	-0.639	-0.634	-0.631	-0.629	-0.628	-0.628	-0.628	-0.629	-0.630	-0.631	-0.634	-0.636	-0.641	-0.645	-0.650	-0.655	-0.661	-0.668	-0.674	-0.681	-0.690	-0.698	-0.706	-0.715	-0.724	-0.734	-0.744	-0.752	-0.762	-0.774	-0.784	-0.792	-0.802	-0.812	-0.822	-0.832	-0.841	-0.851	-0.860	-0.868	-0.876	-0.884	-0.891	-0.899	-0.904	-0.910	-0.916	-0.920	-0.925	-0.928	-0.930	-0.932	-0.934	-0.935	-0.935	-0.935	-0.935	-0.932	-0.930	-0.926	-0.924	-0.920	-0.915	-0.909	-0.905	-0.899	-0.892	-0.885	-0.878	-0.869	-0.861	-0.852	-0.845	-0.835	-0.826	-0.816	-0.809	-0.799	-0.790	-0.781	-0.771	-0.764	-0.754	-0.746	-0.739	-0.730	-0.722	-0.716	-0.709	-0.702	-0.696	-0.691	-0.685	-0.681	-0.676	-0.674	-0.670	-0.668	-0.665	-0.662	-0.662	-0.661	-0.661	-0.661	-0.662	-0.664	-0.666	-0.668	-0.671	-0.674	-0.678	-0.681	-0.686	-0.691	-0.696	-0.701	-0.708	-0.715	-0.720	-0.728	-0.734	-0.742	-0.749	-0.756	-0.766	-0.774	-0.782	-0.791	-0.800	-0.810	-0.819	-0.829	-0.838	-0.849	-0.859	-0.869	-0.880	-0.890	-0.901	-0.912	-0.922	-0.935	-0.946	-0.959	-0.970	-0.981	-0.994	-1.005	-1.018	-1.029	-1.041	-1.052	-1.065	-1.078	-1.089	-1.101	-1.112	-1.124	-1.135	-1.146	-1.158	-1.168	-1.178	-1.188	-1.198	-1.206	-1.215	-1.222	-1.231	-1.238	-1.245	-1.250	-1.256	-1.260	-1.265	-1.269	-1.270	-1.272	-1.274	-1.274	-1.274	-1.272	-1.272	-1.269	-1.266	-1.262	-1.259	-1.254	-1.249	-1.242	-1.235	-1.228	-1.220	-1.211	-1.204	-1.194	-1.185	-1.175	-1.165	-1.155	-1.145	-1.134	-1.124	-1.114	-1.102	-1.092	-1.084	-1.074	-1.064	-1.055	-1.046	-1.038	-1.030	-1.022	-1.016	-1.011	-1.005	-1.000	-0.998	-0.995	-0.991	-0.991	-0.989	-0.990	-0.990	-0.991	-0.995	-0.998	-1.001	-1.005	-1.011	-1.016	-1.024	-1.031	-1.039	-1.048	-1.056	-1.066	-1.076	-1.086	-1.096	-1.108	-1.119	-1.129	-1.141	-1.151	-1.162	-1.174	-1.184	-1.195	-1.205	-1.214	-1.224	-1.232	-1.240	-1.249	-1.255	-1.260	-1.265	-1.270	-1.274	-1.276	-1.278	-1.279	-1.278	-1.276	-1.274	-1.271	-1.266	-1.260	-1.254	-1.245	-1.236	-1.225	-1.214	-1.202	-1.189	-1.175	-1.159	-1.142	-1.126	-1.109	-1.090	-1.070	-1.049	-1.028	-1.006	-0.985	-0.962	-0.940	-0.918	-0.894	-0.870	-0.848	-0.824	-0.800	-0.778	-0.754	-0.731	-0.710	-0.688	-0.666	-0.645	-0.625	-0.605	-0.585	-0.566	-0.549	-0.532	-0.515	-0.501	-0.486	-0.472	-0.460	-0.448	-0.438	-0.426	-0.419	-0.411	-0.404	-0.398	-0.391	-0.386	-0.382	-0.379	-0.376	-0.375	-0.372	-0.372	-0.372	-0.372	-0.372	-0.375	-0.376	-0.378	-0.380	-0.381	-0.384	-0.386	-0.389	-0.391	-0.394	-0.396	-0.398	-0.400	-0.400	-0.402	-0.402	-0.404	-0.402	-0.402	-0.401	-0.400	-0.399	-0.396	-0.392	-0.390	-0.385	-0.380	-0.375	-0.369	-0.362	-0.356	-0.348	-0.340	-0.332	-0.322	-0.312	-0.304	-0.294	-0.282	-0.271	-0.259	-0.248	-0.236	-0.222	-0.210	-0.198	-0.184	-0.171	-0.156	-0.144	-0.130	-0.116	-0.102	-0.089	-0.075	-0.061	-0.048	-0.034	-0.021	-0.008	0.005	0.018	0.029	0.041	0.051	0.062	0.074	0.084	0.094	0.104	0.111	0.120	0.128	0.135	0.142	0.148	0.152	0.158	0.161	0.165	0.169	0.171	0.174	0.174	0.174	0.174	0.174	0.172	0.171	0.169	0.165	0.160	0.156	0.151	0.146	0.141	0.135	0.130	0.122	0.116	0.109	0.101	0.094	0.086	0.079	0.071	0.064	0.055	0.048	0.040	0.034	0.028	0.020	0.015	0.009	0.002	-0.002	-0.006	-0.010	-0.014	-0.016	-0.018	-0.020	-0.020	-0.020	-0.019	-0.018	-0.016	-0.012	-0.009	-0.004	0.000	0.008	0.014	0.022	0.030	0.040	0.049	0.060	0.071	0.084	0.096	0.110	0.124	0.136	0.152	0.166	0.182	0.199	0.214	0.231	0.248	0.264	0.280	0.298	0.316	0.332	0.350	0.366	0.384	0.400	0.418	0.434	0.450	0.468	0.484	0.499	0.515	0.529	0.544	0.558	0.571	0.585	0.599	0.612	0.625	0.638	0.649	0.661	0.672	0.684	0.692	0.702	0.712	0.722	0.731	0.740	0.748	0.755	0.762	0.770	0.776	0.784	0.789	0.795	0.800	0.805	0.810	0.815	0.819	0.824	0.826	0.831	0.834	0.838	0.841	0.844	0.846	0.850	0.852	0.854	0.856	0.859	0.861	0.862	0.864	0.866	0.868	0.869	0.870	0.871	0.872	0.874	0.874	0.875	0.875	0.876	0.876	0.878	0.879	0.880	0.880	0.880	0.880	0.881	0.882	0.882	0.882	0.884	0.885	0.885	0.885	0.886	0.886	0.888	0.889	0.890	0.891	0.892	0.894	0.896	0.896	0.899	0.901	0.902	0.905	0.906	0.909	0.911	0.914	0.916	0.920	0.922	0.925	0.929	0.931	0.935	0.939	0.941	0.945	0.948	0.950	0.952	0.956	0.959	0.961	0.964	0.968	0.969	0.971	0.974	0.974	0.975	0.976	0.978	0.978	0.978	0.976	0.975	0.972	0.971	0.968	0.964	0.960	0.955	0.950	0.945	0.939	0.931	0.924	0.915	0.905	0.896	0.886	0.874	0.862	0.851	0.839	0.824	0.810	0.796	0.781	0.766	0.749	0.732	0.718	0.700	0.682	0.664	0.646	0.629	0.610	0.591	0.572	0.555	0.536	0.519	0.501	0.484	0.466	0.450	0.432	0.418	0.402	0.388	0.374	0.360	0.348	0.336	0.325	0.315	0.306	0.298	0.290	0.284	0.278	0.274	0.270	0.269	0.269	0.268	0.269	0.271	0.274	0.279	0.284	0.290	0.299	0.308	0.316	0.326	0.339	0.350	0.364	0.378	0.391	0.406	0.422	0.440	0.455	0.472	0.491	0.509	0.529	0.545	0.564	0.582	0.601	0.620	0.638	0.656	0.674	0.691	0.709	0.725	0.741	0.756	0.771	0.786	0.800	0.812	0.824	0.836	0.846	0.855	0.864	0.871	0.879	0.884	0.889	0.894	0.896	0.898	0.899	0.899	0.898	0.895	0.892	0.890	0.885	0.879	0.874	0.866	0.860	0.852	0.842	0.834	0.824	0.814	0.804	0.794	0.781	0.770	0.759	0.748	0.734	0.722	0.710	0.699	0.686	0.675	0.662	0.651	0.641	0.629	0.619	0.608	0.599	0.589	0.579	0.570	0.562	0.555	0.548	0.541	0.535	0.529	0.524	0.519	0.514	0.510	0.507	0.504	0.501	0.500	0.498	0.496	0.495	0.494	0.492	0.492	0.494	0.492	0.494	0.495	0.495	0.496	0.498	0.500	0.500	0.501	0.502	0.502	0.505	0.506	0.506	0.507	0.507	0.507	0.506	0.506	0.506	0.505	0.504	0.502	0.500	0.499	0.496	0.492	0.489	0.485	0.481	0.475	0.470	0.464	0.459	0.451	0.444	0.436	0.428	0.420	0.411	0.400	0.391	0.380	0.370	0.359	0.346	0.334	0.321	0.309	0.295	0.282	0.268	0.254	0.240	0.225	0.211	0.196	0.181	0.168	0.152	0.138	0.122	0.109	0.094	0.078	0.064	0.050	0.035	0.021	0.008	-0.006	-0.019	-0.032	-0.046	-0.058	-0.070	-0.081	-0.092	-0.102	-0.114	-0.122	-0.132	-0.141	-0.150	-0.158	-0.164	-0.171	-0.179	-0.184	-0.190	-0.194	-0.199	-0.201	-0.204	-0.208	-0.209	-0.210	-0.212	-0.212	-0.212	-0.211	-0.211	-0.210	-0.208	-0.206	-0.202	-0.199	-0.195	-0.191	-0.186	-0.180	-0.175	-0.169	-0.161	-0.154	-0.148	-0.138	-0.129	-0.121	-0.111	-0.100	-0.091	-0.080	-0.069	-0.058	-0.045	-0.034	-0.021	-0.009	0.005	0.018	0.031	0.044	0.058	0.071	0.085	0.099	0.111	0.125	0.138	0.151	0.165	0.178	0.190	0.202	0.214	0.225	0.236	0.245	0.254	0.262	0.271	0.278	0.285	0.289	0.295	0.299	0.301	0.304	0.305	0.306	0.305	0.302	0.301	0.298	0.292	0.288	0.281	0.272	0.265	0.256	0.245	0.234	0.222	0.211	0.199	0.185	0.170	0.155	0.141	0.125	0.110	0.094	0.078	0.064	0.046	0.030	0.015	0.000	-0.015	-0.029	-0.042	-0.056	-0.070	-0.082	-0.092	-0.104	-0.114	-0.122	-0.129	-0.136	-0.141	-0.146	-0.149	-0.151	-0.152	-0.152	-0.151	-0.148	-0.144	-0.139	-0.131	-0.124	-0.115	-0.105	-0.094	-0.081	-0.068	-0.052	-0.036	-0.021	-0.004	0.015	0.034	0.054	0.075	0.094	0.116	0.138	0.160	0.181	0.204	0.228	0.250	0.272	0.296	0.319	0.341	0.364	0.385	0.408	0.429	0.449	0.469	0.488	0.507	0.526	0.544	0.560	0.576	0.592	0.606	0.620	0.632	0.644	0.655	0.666	0.674	0.682	0.690	0.696	0.701	0.706	0.710	0.712	0.714	0.715	0.715	0.715	0.714	0.711	0.709	0.706	0.701	0.698	0.691	0.686	0.681	0.674	0.668	0.660	0.652	0.645	0.638	0.630	0.622	0.615	0.606	0.599	0.591	0.584	0.576	0.570	0.562	0.558	0.551	0.545	0.540	0.535	0.531	0.528	0.524	0.521	0.520	0.518	0.518	0.518	0.518	0.520	0.522	0.525	0.529	0.532	0.539	0.544	0.551	0.559	0.566	0.575	0.585	0.595	0.605	0.616	0.629	0.641	0.655	0.669	0.684	0.698	0.712	0.728	0.744	0.760	0.776	0.794	0.810	0.826	0.844	0.861	0.878	0.895	0.912	0.929	0.945	0.961	0.978	0.992	1.009	1.024	1.039	1.052	1.066	1.081	1.094	1.106	1.116	1.128	1.136	1.146	1.155	1.161	1.169	1.174	1.179	1.182	1.186	1.188	1.189	1.189	1.188	1.186	1.182	1.178	1.174	1.168	1.159	1.152	1.142	1.132	1.121	1.110	1.098	1.082	1.069	1.054	1.036	1.020	1.002	0.984	0.966	0.946	0.926	0.906	0.886	0.865	0.844	0.822	0.802	0.780	0.759	0.738	0.716	0.695	0.675	0.654	0.634	0.615	0.595	0.578	0.559	0.541	0.525	0.509	0.495	0.481	0.469	0.458	0.446	0.438	0.429	0.422	0.416	0.411	0.408	0.406	0.405	0.406	0.409	0.411	0.416	0.422	0.430	0.438	0.446	0.458	0.469	0.481	0.495	0.510	0.525	0.542	0.559	0.579	0.596	0.616	0.638	0.658	0.679	0.700	0.722	0.744	0.766	0.788	0.809	0.830	0.852	0.872	0.894	0.914	0.932	0.951	0.969	0.986	1.002	1.018	1.032	1.046	1.059	1.070	1.081	1.090	1.099	1.105	1.111	1.118	1.120	1.124	1.125	1.126	1.125	1.122	1.120	1.118	1.112	1.108	1.101	1.094	1.088	1.079	1.070	1.061	1.050	1.041	1.029	1.020	1.009	0.998	0.986	0.976	0.966	0.955	0.945	0.935	0.925	0.916	0.908	0.899	0.890	0.884	0.878	0.870	0.866	0.860	0.858	0.854	0.851	0.850	0.849	0.849	0.849	0.850	0.851	0.854	0.858	0.860	0.864	0.868	0.872	0.878	0.882	0.888	0.894	0.900	0.906	0.912	0.919	0.925	0.930	0.936	0.941	0.946	0.951	0.955	0.960	0.964	0.968	0.969	0.971	0.974	0.975	0.975	0.976	0.975	0.974	0.972	0.970	0.968	0.965	0.960	0.956	0.951	0.946	0.941	0.935	0.929	0.921	0.912	0.906	0.898	0.890	0.882	0.874	0.865	0.858	0.849	0.841	0.832	0.826	0.818	0.811	0.804	0.798	0.791	0.785	0.780	0.774	0.769	0.764	0.760	0.756	0.754	0.750	0.749	0.745	0.744	0.742	0.742	0.741	0.741	0.741	0.742	0.744	0.745	0.746	0.749	0.750	0.752	0.754	0.756	0.759	0.761	0.764	0.768	0.769	0.771	0.772	0.775	0.776	0.779	0.779	0.780	0.781	0.781	0.781	0.781	0.781	0.780	0.779	0.779	0.776	0.774	0.770	0.768	0.764	0.760	0.756	0.752	0.748	0.741	0.736	0.731	0.724	0.716	0.710	0.704	0.698	0.689	0.681	0.674	0.666	0.658	0.650	0.642	0.635	0.626	0.618	0.610	0.602	0.594	0.586	0.578	0.570	0.562	0.555	0.548	0.541	0.535	0.529	0.522	0.516	0.510	0.505	0.499	0.494	0.490	0.486	0.481	0.478	0.474	0.471	0.469	0.468	0.465	0.462	0.461	0.461	0.461	0.461	0.461	0.462	0.464	0.465	0.465	0.468	0.469	0.471	0.474	0.478	0.480	0.484	0.486	0.490	0.494	0.498	0.501	0.505	0.509	0.512	0.516	0.521	0.525	0.529	0.532	0.536	0.541	0.544	0.546	0.551	0.554	0.558	0.559	0.562	0.565	0.566	0.568	0.570	0.571	0.571	0.572	0.574	0.572	0.572	0.572	0.572	0.570	0.569	0.568	0.566	0.565	0.564	0.560	0.559	0.556	0.552	0.550	0.546	0.542	0.539	0.535	0.531	0.528	0.524	0.519	0.515	0.511	0.507	0.504	0.500	0.495	0.491	0.486	0.484	0.480	0.475	0.471	0.468	0.462	0.460	0.456	0.452	0.448	0.445	0.441	0.438	0.434	0.430	0.428	0.424	0.421	0.418	0.415	0.411	0.408	0.406	0.402	0.400	0.396	0.395	0.391	0.389	0.386	0.384	0.382	0.379	0.376	0.374	0.372	0.371	0.369	0.366	0.365	0.364	0.362	0.360	0.360	0.359	0.358	0.356	0.358	0.356	0.356	0.355	0.356	0.356	0.356	0.358	0.359	0.360	0.361	0.362	0.365	0.366	0.370	0.372	0.375	0.379	0.382	0.386	0.391	0.395	0.399	0.405	0.410	0.415	0.421	0.426	0.432	0.440	0.446	0.452	0.460	0.468	0.476	0.484	0.491	0.500	0.509	0.518	0.526	0.535	0.544	0.551	0.561	0.571	0.579	0.588	0.596	0.606	0.614	0.622	0.630	0.639	0.646	0.654	0.662	0.669	0.676	0.682	0.690	0.695	0.701	0.706	0.711	0.716	0.720	0.722	0.726	0.728	0.730	0.731	0.731	0.730	0.731	0.730	0.728	0.725	0.721	0.718	0.712	0.709	0.702	0.695	0.689	0.681	0.674	0.664	0.654	0.645	0.634	0.622	0.611	0.600	0.588	0.575	0.561	0.548	0.534	0.520	0.505	0.491	0.476	0.461	0.446	0.431	0.416	0.401	0.386	0.371	0.358	0.341	0.326	0.314	100.000	5.000	2.000	1.000	3.000	0.000	0.000	0.000	0.000	0.000	0.000	0.000	0.000	0.000	0.000	0.000	0.000	0.000	-4.112	-4.118	-4.122	-4.124	-4.124	-4.121	-4.116	-4.110	-4.101	-4.090	-4.077	-4.064	-4.049	-4.031	-4.014	-3.994	-3.971	-3.950	-3.926	-3.902	-3.879	-3.854	-3.826	-3.801	-3.775	-3.748	-3.721	-3.695	-3.669	-3.644	-3.618	-3.592	-3.569	-3.545	-3.521	-3.499	-3.476	-3.456	-3.438	-3.420	-3.401	-3.385	-3.370	-3.355	-3.342	-3.331	-3.320	-3.310	-3.302	-3.295	-3.290	-3.284	-3.281	-3.279	-3.278	-3.276	-3.276	-3.278	-3.279	-3.281	-3.285	-3.289	-3.295	-3.300	-3.306	-3.312	-3.320	-3.326	-3.335	-3.344	-3.350	-3.359	-3.369	-3.378	-3.386	-3.396	-3.405	-3.414	-3.422	-3.432	-3.442	-3.450	-3.460	-3.469	-3.478	-3.488	-3.495	-3.505	-3.514	-3.522	-3.530	-3.540	-3.548	-3.556	-3.566	-3.575	-3.582	-3.591	-3.599	-3.609	-3.618	-3.626	-3.635	-3.644	-3.652	-3.661	-3.670	-3.680	-3.689	-3.698	-3.708	-3.718	-3.726	-3.735	-3.744	-3.755	-3.764	-3.774	-3.782	-3.792	-3.801	-3.810	-3.820	-3.829	-3.838	-3.846	-3.854	-3.864	-3.871	-3.879	-3.886	-3.894	-3.901	-3.908	-3.915	-3.921	-3.928	-3.934	-3.939	-3.942	-3.948	-3.952	-3.956	-3.960	-3.962	-3.966	-3.969	-3.971	-3.972	-3.974	-3.975	-3.976	-3.976	-3.976	-3.976	-3.976	-3.976	-3.975	-3.974	-3.974	-3.971	-3.970	-3.969	-3.968	-3.965	-3.965	-3.962	-3.960	-3.958	-3.956	-3.954	-3.952	-3.949	-3.948	-3.945	-3.942	-3.941	-3.939	-3.936	-3.934	-3.932	-3.930	-3.929	-3.926	-3.925	-3.921	-3.920	-3.918	-3.916	-3.912	-3.911	-3.908	-3.906	-3.904	-3.901	-3.898	-3.895	-3.892	-3.890	-3.886	-3.882	-3.879	-3.876	-3.872	-3.869	-3.865	-3.861	-3.858	-3.851	-3.848	-3.842	-3.838	-3.832	-3.829	-3.822	-3.816	-3.811	-3.805	-3.800	-3.795	-3.789	-3.782	-3.776	-3.770	-3.764	-3.758	-3.751	-3.744	-3.738	-3.731	-3.725	-3.718	-3.711	-3.704	-3.698	-3.691	-3.684	-3.678	-3.671	-3.664	-3.658	-3.650	-3.644	-3.639	-3.631	-3.625	-3.619	-3.612	-3.608	-3.602	-3.598	-3.591	-3.585	-3.580	-3.574	-3.569	-3.562	-3.558	-3.551	-3.548	-3.541	-3.536	-3.530	-3.525	-3.520	-3.515	-3.509	-3.504	-3.498	-3.491	-3.486	-3.480	-3.474	-3.466	-3.459	-3.452	-3.444	-3.438	-3.429	-3.420	-3.412	-3.402	-3.394	-3.382	-3.372	-3.362	-3.351	-3.339	-3.326	-3.314	-3.301	-3.288	-3.274	-3.259	-3.244	-3.228	-3.211	-3.195	-3.178	-3.161	-3.141	-3.122	-3.104	-3.085	-3.065	-3.044	-3.024	-3.002	-2.981	-2.959	-2.936	-2.914	-2.891	-2.869	-2.845	-2.821	-2.798	-2.772	-2.749	-2.725	-2.700	-2.676	-2.651	-2.626	-2.604	-2.579	-2.555	-2.530	-2.508	-2.482	-2.460	-2.436	-2.414	-2.390	-2.368	-2.345	-2.324	-2.302	-2.280	-2.260	-2.239	-2.219	-2.199	-2.180	-2.160	-2.142	-2.124	-2.106	-2.090	-2.072	-2.058	-2.041	-2.027	-2.013	-1.999	-1.986	-1.974	-1.962	-1.950	-1.939	-1.930	-1.919	-1.910	-1.902	-1.894	-1.888	-1.881	-1.875	-1.870	-1.865	-1.861	-1.858	-1.855	-1.852	-1.851	-1.850	-1.850	-1.850	-1.850	-1.851	-1.852	-1.855	-1.858	-1.860	-1.864	-1.869	-1.872	-1.876	-1.881	-1.886	-1.892	-1.899	-1.904	-1.910	-1.916	-1.924	-1.930	-1.938	-1.945	-1.952	-1.960	-1.968	-1.975	-1.984	-1.991	-1.999	-2.006	-2.014	-2.020	-2.029	-2.035	-2.042	-2.050	-2.055	-2.062	-2.069	-2.075	-2.081	-2.086	-2.094	-2.099	-2.104	-2.109	-2.112	-2.118	-2.121	-2.126	-2.130	-2.135	-2.138	-2.141	-2.145	-2.149	-2.152	-2.155	-2.159	-2.161	-2.164	-2.166	-2.169	-2.172	-2.174	-2.178	-2.180	-2.182	-2.186	-2.189	-2.192	-2.195	-2.199	-2.202	-2.206	-2.210	-2.214	-2.219	-2.224	-2.229	-2.235	-2.240	-2.246	-2.252	-2.260	-2.266	-2.274	-2.280	-2.289	-2.296	-2.305	-2.314	-2.322	-2.331	-2.341	-2.351	-2.361	-2.371	-2.382	-2.394	-2.404	-2.415	-2.426	-2.438	-2.449	-2.461	-2.472	-2.485	-2.498	-2.508	-2.520	-2.531	-2.544	-2.555	-2.566	-2.578	-2.588	-2.598	-2.608	-2.618	-2.628	-2.636	-2.645	-2.654	-2.661	-2.669	-2.675	-2.681	-2.685	-2.690	-2.694	-2.696	-2.699	-2.700	-2.700	-2.700	-2.699	-2.696	-2.692	-2.690	-2.685	-2.679	-2.671	-2.664	-2.655	-2.646	-2.635	-2.624	-2.611	-2.599	-2.584	-2.570	-2.554	-2.538	-2.520	-2.502	-2.485	-2.465	-2.446	-2.426	-2.406	-2.384	-2.362	-2.340	-2.319	-2.296	-2.274	-2.251	-2.228	-2.205	-2.182	-2.159	-2.138	-2.115	-2.092	-2.071	-2.049	-2.029	-2.009	-1.988	-1.969	-1.949	-1.930	-1.912	-1.896	-1.880	-1.865	-1.850	-1.836	-1.822	-1.810	-1.799	-1.788	-1.779	-1.770	-1.761	-1.752	-1.746	-1.741	-1.736	-1.732	-1.729	-1.726	-1.725	-1.722	-1.721	-1.722	-1.722	-1.724	-1.725	-1.726	-1.729	-1.732	-1.734	-1.738	-1.740	-1.744	-1.746	-1.749	-1.752	-1.755	-1.758	-1.760	-1.762	-1.764	-1.764	-1.766	-1.766	-1.765	-1.764	-1.762	-1.760	-1.758	-1.754	-1.749	-1.744	-1.738	-1.730	-1.722	-1.712	-1.704	-1.692	-1.680	-1.669	-1.655	-1.640	-1.625	-1.609	-1.592	-1.574	-1.556	-1.535	-1.516	-1.495	-1.474	-1.452	-1.430	-1.408	-1.384	-1.361	-1.339	-1.315	-1.290	-1.266	-1.242	-1.219	-1.194	-1.170	-1.146	-1.122	-1.099	-1.076	-1.054	-1.031	-1.010	-0.989	-0.968	-0.948	-0.929	-0.909	-0.891	-0.874	-0.856	-0.840	-0.825	-0.809	-0.795	-0.781	-0.769	-0.756	-0.744	-0.732	-0.722	-0.711	-0.702	-0.692	-0.684	-0.675	-0.668	-0.659	-0.652	-0.646	-0.639	-0.632	-0.626	-0.621	-0.615	-0.609	-0.602	-0.598	-0.592	-0.586	-0.581	-0.576	-0.570	-0.565	-0.560	-0.552	-0.548	-0.541	-0.535	-0.529	-0.522	-0.518	-0.511	-0.504	-0.499	-0.491	-0.485	-0.479	-0.471	-0.465	-0.459	-0.452	-0.446	-0.439	-0.432	-0.428	-0.421	-0.415	-0.410	-0.404	-0.399	-0.394	-0.390	-0.384	-0.380	-0.376	-0.371	-0.369	-0.365	-0.362	-0.360	-0.359	-0.356	-0.355	-0.354	-0.352	-0.351	-0.351	-0.352	-0.352	-0.354	-0.355	-0.356	-0.359	-0.362	-0.365	-0.368	-0.371	-0.374	-0.379	-0.382	-0.386	-0.391	-0.396	-0.401	-0.408	-0.412	-0.420	-0.426	-0.432	-0.440	-0.446	-0.454	-0.461	-0.469	-0.476	-0.485	-0.492	-0.501	-0.510	-0.519	-0.528	-0.535	-0.545	-0.554	-0.562	-0.571	-0.579	-0.588	-0.595	-0.604	-0.611	-0.620	-0.628	-0.634	-0.641	-0.648	-0.652	-0.659	-0.664	-0.669	-0.674	-0.678	-0.680	-0.682	-0.685	-0.686	-0.686	-0.688	-0.686	-0.685	-0.682	-0.680	-0.676	-0.671	-0.666	-0.661	-0.654	-0.648	-0.639	-0.630	-0.620	-0.610	-0.599	-0.588	-0.575	-0.562	-0.550	-0.535	-0.521	-0.506	-0.491	-0.476	-0.460	-0.444	-0.429	-0.411	-0.395	-0.379	-0.361	-0.345	-0.329	-0.312	-0.296	-0.280	-0.265	-0.249	-0.234	-0.219	-0.204	-0.190	-0.176	-0.162	-0.149	-0.138	-0.126	-0.115	-0.104	-0.094	-0.084	-0.075	-0.066	-0.058	-0.050	-0.044	-0.036	-0.031	-0.026	-0.021	-0.018	-0.014	-0.009	-0.006	-0.004	-0.002	0.000	0.001	0.002	0.002	0.004	0.004	0.004	0.002	0.001	0.000	0.000	-0.002	-0.004	-0.005	-0.006	-0.009	-0.010	-0.011	-0.014	-0.015	-0.018	-0.020	-0.021	-0.022	-0.025	-0.028	-0.029	-0.030	-0.032	-0.032	-0.035	-0.036	-0.039	-0.040	-0.041	-0.042	-0.044	-0.045	-0.046	-0.046	-0.048	-0.049	-0.050	-0.050	-0.050	-0.050	-0.051	-0.051	-0.051	-0.052	-0.051	-0.051	-0.050	-0.050	-0.049	-0.048	-0.046	-0.046	-0.044	-0.042	-0.039	-0.038	-0.035	-0.031	-0.029	-0.025	-0.022	-0.018	-0.014	-0.009	-0.004	0.001	0.006	0.012	0.018	0.025	0.031	0.038	0.045	0.054	0.061	0.069	0.078	0.085	0.092	0.101	0.110	0.119	0.128	0.136	0.145	0.154	0.162	0.171	0.179	0.189	0.196	0.204	0.211	0.219	0.226	0.232	0.239	0.245	0.250	0.255	0.259	0.262	0.266	0.270	0.272	0.275	0.275	0.276	0.276	0.276	0.275	0.274	0.272	0.270	0.268	0.264	0.260	0.256	0.252	0.248	0.242	0.239	0.232	0.228	0.221	0.216	0.211	0.206	0.200	0.194	0.189	0.184	0.179	0.174	0.171	0.168	0.164	0.161	0.159	0.156	0.156	0.156	0.155	0.156	0.159	0.161	0.164	0.168	0.171	0.178	0.182	0.190	0.198	0.206	0.214	0.224	0.235	0.245	0.258	0.269	0.281	0.295	0.309	0.322	0.338	0.352	0.368	0.384	0.398	0.414	0.430	0.446	0.461	0.478	0.492	0.509	0.524	0.539	0.552	0.568	0.581	0.594	0.608	0.619	0.630	0.642	0.652	0.661	0.671	0.679	0.686	0.694	0.699	0.705	0.709	0.712	0.716	0.720	0.721	0.721	0.722	0.722	0.722	0.720	0.720	0.716	0.714	0.711	0.709	0.704	0.700	0.696	0.691	0.686	0.681	0.676	0.671	0.666	0.661	0.656	0.651	0.648	0.642	0.638	0.634	0.630	0.626	0.622	0.620	0.618	0.615	0.612	0.610	0.609	0.609	0.606	0.606	0.606	0.606	0.608	0.608	0.609	0.609	0.610	0.612	0.615	0.616	0.619	0.621	0.622	0.625	0.628	0.630	0.634	0.635	0.639	0.641	0.644	0.646	0.649	0.651	0.654	0.655	0.658	0.659	0.661	0.662	0.662	0.665	0.666	0.668	0.666	0.668	0.669	0.670	0.669	0.670	0.670	0.670	0.670	0.670	0.669	0.669	0.670	0.669	0.669	0.668	0.666	0.665	0.665	0.664	0.664	0.662	0.661	0.661	0.660	0.659	0.658	0.655	0.654	0.652	0.651	0.650	0.649	0.646	0.644	0.641	0.640	0.636	0.635	0.631	0.629	0.626	0.622	0.619	0.615	0.610	0.606	0.602	0.598	0.592	0.588	0.582	0.576	0.571	0.565	0.560	0.552	0.548	0.540	0.532	0.526	0.519	0.511	0.504	0.495	0.488	0.479	0.470	0.461	0.454	0.445	0.436	0.428	0.419	0.409	0.400	0.391	0.381	0.372	0.362	0.354	0.344	0.334	0.325	0.314	0.304	0.294	0.285	0.275	0.265	0.255	0.245	0.235	0.225	0.215	0.205	0.194	0.185	0.175	0.165	0.155	0.145	0.134	0.125	0.116	0.105	0.096	0.088	0.079	0.069	0.061	0.054	0.045	0.039	0.031	0.025	0.019	0.014	0.009	0.004	-0.001	-0.004	-0.008	-0.009	-0.011	-0.012	-0.012	-0.014	-0.012	-0.012	-0.010	-0.008	-0.004	-0.001	0.002	0.009	0.014	0.019	0.026	0.034	0.040	0.049	0.056	0.064	0.072	0.082	0.090	0.100	0.109	0.118	0.126	0.136	0.145	0.154	0.162	0.171	0.179	0.186	0.195	0.201	0.208	0.214	0.220	0.225	0.230	0.234	0.238	0.240	0.242	0.244	0.246	0.246	0.246	0.246	0.245	0.244	0.241	0.239	0.236	0.232	0.229	0.225	0.221	0.215	0.210	0.205	0.200	0.196	0.190	0.185	0.180	0.174	0.169	0.162	0.159	0.152	0.148	0.145	0.140	0.136	0.132	0.130	0.128	0.125	0.122	0.122	0.120	0.120	0.121	0.121	0.122	0.124	0.126	0.129	0.131	0.134	0.139	0.142	0.148	0.152	0.158	0.162	0.168	0.174	0.180	0.185	0.191	0.199	0.205	0.212	0.219	0.225	0.232	0.240	0.246	0.252	0.259	0.265	0.271	0.278	0.282	0.289	0.294	0.299	0.304	0.309	0.311	0.316	0.319	0.324	0.326	0.328	0.330	0.331	0.332	0.334	0.334	0.334	0.334	0.334	0.332	0.331	0.330	0.328	0.326	0.322	0.321	0.318	0.315	0.311	0.308	0.304	0.300	0.296	0.292	0.288	0.284	0.279	0.275	0.271	0.266	0.262	0.258	0.254	0.250	0.246	0.241	0.238	0.234	0.231	0.228	0.224	0.221	0.219	0.216	0.215	0.212	0.211	0.210	0.210	0.209	0.210	0.210	0.210	0.211	0.212	0.215	0.218	0.220	0.224	0.228	0.230	0.235	0.241	0.246	0.251	0.258	0.264	0.270	0.279	0.286	0.295	0.304	0.312	0.322	0.332	0.341	0.352	0.362	0.374	0.385	0.396	0.408	0.420	0.432	0.445	0.458	0.470	0.484	0.498	0.510	0.524	0.538	0.551	0.565	0.579	0.594	0.606	0.620	0.634	0.648	0.661	0.674	0.689	0.701	0.714	0.726	0.739	0.751	0.764	0.776	0.786	0.798	0.808	0.819	0.828	0.836	0.846	0.854	0.860	0.869	0.875	0.880	0.885	0.890	0.894	0.896	0.898	0.900	0.900	0.900	0.899	0.896	0.894	0.890	0.886	0.880	0.874	0.866	0.859	0.851	0.841	0.832	0.820	0.809	0.796	0.785	0.771	0.756	0.741	0.728	0.711	0.695	0.679	0.662	0.645	0.629	0.612	0.595	0.578	0.560	0.544	0.528	0.511	0.495	0.480	0.465	0.451	0.439	0.425	0.411	0.401	0.390	0.380	0.371	0.364	0.358	0.351	0.346	0.342	0.339	0.338	0.336	0.336	0.338	0.341	0.344	0.348	0.354	0.360	0.366	0.375	0.384	0.394	0.405	0.415	0.429	0.440	0.452	0.466	0.480	0.494	0.507	0.522	0.536	0.551	0.566	0.580	0.594	0.608	0.621	0.635	0.648	0.659	0.671	0.682	0.692	0.702	0.711	0.720	0.729	0.735	0.741	0.746	0.751	0.755	0.759	0.760	0.762	0.762	0.764	0.762	0.761	0.759	0.756	0.752	0.749	0.745	0.739	0.734	0.728	0.721	0.715	0.709	0.702	0.696	0.689	0.680	0.674	0.666	0.660	0.652	0.646	0.641	0.634	0.628	0.622	0.616	0.611	0.606	0.601	0.599	0.594	0.590	0.589	0.585	0.582	0.581	0.580	0.580	0.580	0.579	0.580	0.580	0.580	0.581	0.582	0.585	0.586	0.589	0.590	0.594	0.595	0.598	0.600	0.602	0.604	0.606	0.608	0.610	0.611	0.614	0.615	0.616	0.618	0.618	0.619	0.619	0.619	0.619	0.619	0.618	0.616	0.615	0.612	0.611	0.608	0.605	0.602	0.599	0.595	0.591	0.586	0.582	0.578	0.572	0.566	0.561	0.555	0.550	0.544	0.538	0.531	0.525	0.520	0.514	0.506	0.501	0.495	0.489	0.482	0.478	0.471	0.465	0.460	0.454	0.449	0.444	0.439	0.434	0.429	0.425	0.421	0.416	0.411	0.408	0.404	0.401	0.399	0.394	0.391	0.389	0.385	0.384	0.380	0.378	0.376	0.372	0.370	0.368	0.365	0.361	0.360	0.356	0.354	0.350	0.348	0.342	0.339	0.335	0.332	0.328	0.322	0.318	0.312	0.308	0.301	0.295	0.289	0.282	0.275	0.269	0.261	0.255	0.246	0.239	0.230	0.222	0.214	0.205	0.195	0.188	0.178	0.169	0.160	0.150	0.140	0.132	0.124	0.114	0.106	0.098	0.090	0.082	0.074	0.068	0.060	0.054	0.049	0.042	0.038	0.034	0.029	0.025	0.022	0.021	0.019	0.016	0.016	0.016	0.016	0.019	0.020	0.024	0.026	0.031	0.035	0.040	0.046	0.054	0.060	0.069	0.076	0.086	0.095	0.105	0.115	0.126	0.138	0.149	0.161	0.172	0.186	0.199	0.211	0.224	0.238	0.251	0.264	0.276	0.289	0.302	0.315	0.326	0.339	0.350	0.361	0.372	0.382	0.391	0.401	0.410	0.418	0.425	0.431	0.438	0.442	0.446	0.450	0.454	0.454	0.455	0.455	0.454	0.452	0.449	0.446	0.441	0.435	0.429	0.421	0.414	0.405	0.395	0.384	0.374	0.361	0.350	0.338	0.324	0.310	0.296	0.281	0.266	0.250	0.235	0.220	0.204	0.188	0.172	0.158	0.141	0.125	0.110	0.095	0.081	0.066	0.052	0.040	0.026	0.014	0.002	-0.009	-0.020	-0.029	-0.039	-0.048	-0.056	-0.062	-0.070	-0.075	-0.080	-0.085	-0.090	-0.092	-0.096	-0.098	-0.099	-0.100	-0.100	-0.100	-0.099	-0.096	-0.095	-0.094	-0.091	-0.089	-0.085	-0.081	-0.078	-0.075	-0.071	-0.068	-0.062	-0.059	-0.055	-0.052	-0.049	-0.045	-0.042	-0.040	-0.038	-0.036	-0.034	-0.032	-0.031	-0.031	-0.030	-0.031	-0.031	-0.032	-0.034	-0.035	-0.038	-0.041	-0.044	-0.048	-0.051	-0.055	-0.060	-0.064	-0.069	-0.074	-0.080	-0.085	-0.091	-0.096	-0.104	-0.110	-0.115	-0.121	-0.128	-0.134	-0.139	-0.145	-0.149	-0.155	-0.159	-0.164	-0.168	-0.170	-0.174	-0.175	-0.178	-0.180	-0.180	-0.181	-0.180	-0.181	-0.180	-0.178	-0.176	-0.172	-0.170	-0.165	-0.161	-0.156	-0.151	-0.145	-0.139	-0.132	-0.125	-0.116	-0.109	-0.100	-0.092	-0.084	-0.074	-0.064	-0.055	-0.045	-0.035	-0.026	-0.015	-0.005	0.004	0.012	0.022	0.031	0.040	0.049	0.056	0.065	0.071	0.079	0.086	0.092	0.098	0.102	0.108	0.111	0.115	0.118	0.120	0.121	0.122	0.124	0.124	0.124	0.122	0.120	0.119	0.116	0.114	0.110	0.106	0.102	0.098	0.094	0.088	0.082	0.076	0.070	0.064	0.058	0.052	0.045	0.039	0.031	0.025	0.018	0.011	0.005	-0.001	-0.008	-0.014	-0.019	-0.025	-0.031	-0.036	-0.042	-0.048	-0.052	-0.056	-0.060	-0.064	-0.069	-0.071	-0.075	-0.078	-0.081	-0.084	-0.086	-0.089	-0.090	-0.092	-0.095	-0.095	-0.098	-0.099	-0.100	-0.101	-0.102	-0.105	-0.106	-0.108	-0.109	-0.110	-0.111	-0.112	-0.115	-0.116	-0.118	-0.119	-0.121	-0.124	-0.125	-0.128	-0.129	-0.131	-0.134	-0.135	-0.138	-0.139	-0.141	-0.144	-0.145	-0.148	-0.149	-0.151	-0.152	-0.154	-0.156	-0.158	-0.158	-0.159	-0.159	-0.160	-0.160	-0.159	-0.158	-0.158	-0.155	-0.152	-0.151	-0.148	-0.145	-0.141	-0.139	-0.134	-0.129	-0.124	-0.118	-0.112	-0.105	-0.098	-0.090	-0.082	-0.074	-0.066	-0.058	-0.046	-0.038	-0.028	-0.016	-0.005	0.006	0.018	0.029	0.041	0.054	0.066	0.079	0.092	0.108	0.120	0.135	0.148	0.162	0.178	0.191	0.206	0.221	0.236	0.251	0.266	0.281	0.298	0.312	0.329	0.344	0.359	0.375	0.390	0.406	0.421	0.436	0.452	0.468	0.482	0.499	0.514	0.529	0.544	0.560	0.575	0.590	0.604	0.618	0.632	0.646	0.660	0.674	0.688	0.700	0.712	0.726	0.738	0.749	0.761	0.771	0.782	0.792	0.802	0.811	0.821	0.829	0.836	0.844	0.850	0.858	0.864	0.870	0.875	0.880	0.884	0.888	0.891	0.894	0.898	0.899	0.901	0.904	0.904	0.905	0.908	0.908	0.909	0.909	0.909	0.909	0.909	0.909	0.910	0.909	0.909	0.909	0.909	0.909	0.909	0.909	0.910	0.910	0.911	0.912	0.914	0.916	0.919	0.920	0.922	0.926	0.929	0.932	0.936	0.940	0.945	0.949	0.954	0.959	0.964	0.969	0.975	0.980	0.985	0.991	0.999	1.004	1.010	1.015	1.021	1.028	1.034	1.040	1.045	1.050	1.056	1.060	1.065	1.069	1.074	1.078	1.080	1.084	1.085	1.088	1.089	1.090	1.090	1.090	1.089	1.089	1.086	1.084	1.081	1.076	1.071	1.066	1.061	1.055	1.048	1.040	1.032	1.024	1.015	1.006	0.995	0.986	0.975	0.962	0.951	0.939	0.926	0.914	0.900	0.888	0.874	0.860	0.846	0.831	0.818	0.804	0.789	0.775	0.760	0.746	0.732	0.720	0.706	0.692	0.679	0.666	0.655	0.644	0.631	0.621	0.609	0.599	0.590	0.580	0.571	0.562	0.555	0.548	0.540	0.535	0.529	0.524	0.520	0.515	0.511	0.509	0.507	0.505	0.504	0.502	0.502	0.502	0.504	0.504	0.506	0.510	0.511	0.516	0.520	0.524	0.529	0.534	0.540	0.548	0.552	0.560	0.569	0.578	0.586	0.596	0.606	0.618	0.630	0.641	0.654	0.668	0.682	0.698	0.714	0.729	0.748	0.765	0.784	0.805	0.825	0.846	0.869	0.892	0.918	0.942	0.968	0.994	1.021	1.051	1.080	1.111	1.144	1.175	1.209	1.244	1.279	1.315	1.352	1.390	1.428	1.466	1.506	1.546	1.588	1.628	1.670	1.712	1.755	1.796	1.840	1.884	1.928	1.971	2.015	2.058	2.101	2.145	2.188	2.230	2.272	2.315	2.358	2.400	2.441	2.481	2.522	2.562	2.601	2.640	2.678	2.716	2.752	2.789	2.822	2.859	2.891	2.926	2.959	2.990	3.020	3.051	3.080	3.108	3.136	3.162	3.189	3.212	3.238	3.261	3.282	3.305	3.326	3.345	3.364	3.381	3.399	3.414	3.429	3.442	3.456	3.469	3.479	3.488	3.498	3.504	3.511	3.516	3.520	3.522	3.525	3.526	3.525	3.525	3.521	3.518	3.512	3.506	3.499	3.490	3.481	3.470	3.458	3.444	3.429	3.414	3.398	3.379	3.360	3.341	3.319	3.296	3.274	3.251	3.226	3.200	3.174	3.146	3.119	3.089	3.060	3.030	3.000	2.969	2.936	2.904	2.870	2.838	2.804	2.770	2.735	2.700	2.665	2.630	2.595	2.560	2.524	2.488	2.450	2.414	2.378	2.340	2.302	2.266	2.229	2.191	2.154	2.116	2.079	2.041	2.002	1.965	1.926	1.889	1.851	1.812	1.775	1.738	1.699	1.660	1.622	1.584	1.545	1.508	1.471	1.432	1.395	1.358	1.320	1.282	1.245	1.208	1.171	1.136	1.100	1.064	1.028	0.991	0.958	0.922	0.888	0.854	0.821	0.788	0.755	0.722	0.691	0.659	0.628	0.598	0.568	0.539	0.510	0.481	0.452	0.425	0.399	0.372	0.346	0.321	0.296	0.271	0.248	0.224	0.201	0.179	0.156	0.135	0.114	0.091	0.071	0.050	0.030	0.010	-0.010	-0.031	-0.051	-0.070	-0.090	-0.108	-0.128	-0.146	-0.166	-0.185	-0.204	-0.222	-0.241	-0.260	-0.279	-0.298	-0.318	-0.335	-0.355	-0.374	-0.392	-0.411	-0.430	-0.449	-0.468	-0.486	-0.506	-0.525	-0.544	-0.562	-0.582	-0.600	-0.619	-0.638	-0.655	-0.674	-0.692	-0.710	-0.728	-0.744	-0.761	-0.778	-0.794	-0.811	-0.828	-0.844	-0.859	-0.874	-0.889	-0.904	-0.918	-0.931	-0.946	-0.960	-0.974	-0.985	-0.998	-1.010	-1.022	-1.035	-1.046	-1.058	-1.070	-1.080	-1.091	-1.102	-1.112	-1.124	-1.135	-1.145	-1.156	-1.166	-1.178	-1.189	-1.200	-1.211	-1.222	-1.235	-1.248	-1.260	-1.274	-1.286	-1.301	-1.316	-1.331	-1.348	-1.364	-1.381	-1.399	-1.416	-1.436	-1.456	-1.479	-1.501	-1.524	-1.548	-1.572	-1.598	-1.625	-1.652	-1.681	-1.711	-1.742	-1.775	-1.809	-1.844	-1.879	-1.916	-1.955	-1.995	-2.035	-2.078	-2.120	-2.166	-2.211	-2.259	-2.308	-2.358	-2.409	-2.461	-2.516	-2.570	-2.628	-2.685	-2.744	-2.804	-2.865	-2.929	-2.992	-3.058	-3.122	-3.191	-3.260	-3.329	-3.399	-3.471	-3.542	-3.616	-3.691	-3.765	-3.841	-3.916	-3.994	-4.071	-4.149	-4.228	-4.305	-4.384	-4.464	-4.542	-4.622	-4.701	-4.781	-4.860	-4.940	-5.019	-5.098	-5.175	-5.254	-5.331	-5.406	-5.484	-5.559	-5.632	-5.705	-5.778	-5.849	-5.920	-5.988	-6.055	-6.122	-6.188	-6.250	-6.312	-6.374	-6.432	-6.491	-6.548	-6.601	-6.654	-6.705	-6.754	-6.801	-6.846	-6.891	-6.934	-6.974	-7.014	-7.050	-7.085	-7.119	-7.151	-7.181	-7.209	-7.236	-7.261	-7.284	-7.306	-7.325	-7.342	-7.360	-7.375	-7.388	-7.400	-7.411	-7.419	-7.426	-7.432	-7.438	-7.441	-7.444	-7.444	-7.444	-7.441	-7.439	-7.434	-7.429	-7.421	-7.414	-7.405	-7.396	-7.384	-7.372	-7.359	-7.345	-7.329	-7.312	-7.295	-7.278	-7.258	-7.239	-7.218	-7.195	-7.171	-7.146	-7.122	-7.096	-7.070	-7.042	-7.014	-6.985	-6.952	-6.922	-6.890	-6.856	-6.821	-6.785	-6.750	-6.711	-6.674	-6.634	-6.594	-6.551	-6.509	-6.465	-6.421	-6.374	-6.328	-6.280	-6.231	-6.180	-6.129	-6.078	-6.025	-5.970	-5.915	-5.858	-5.801	-5.742	-5.681	-5.622	-5.560	-5.496	-5.434	-5.369	-5.302	-5.236	-5.169	-5.100	-5.031	-4.960	-4.890	-4.819	-4.746	-4.672	-4.599	-4.525	-4.450	-4.375	-4.299	-4.224	-4.148	-4.070	-3.992	-3.916	-3.839	-3.761	-3.684	-3.606	-3.530	-3.452	-3.375	-3.299	-3.222	-3.146	-3.071	-2.996	-2.922	-2.849	-2.776	-2.704	-2.632	-2.562	-2.494	-2.425	-2.358	-2.291	-2.226	-2.164	-2.100	-2.040	-1.980	-1.920	-1.864	-1.808	-1.754	-1.701	-1.650	-1.599	-1.550	-1.504	-1.458	-1.414	-1.372	-1.331	-1.292	-1.255	-1.218	-1.182	-1.151	-1.120	-1.089	-1.061	-1.035	-1.009	-0.984	-0.961	-0.940	-0.919	-0.900	-0.881	-0.864	-0.850	-0.834	-0.821	-0.809	-0.796	-0.786	-0.776	-0.766	-0.760	-0.751	-0.744	-0.739	-0.732	-0.728	-0.722	-0.719	-0.715	-0.711	-0.709	-0.706	-0.704	-0.701	-0.699	-0.698	-0.695	-0.694	-0.691	-0.690	-0.688	-0.686	-0.684	-0.682	-0.681	-0.679	-0.678	-0.675	-0.672	-0.670	-0.668	-0.665	-0.662	-0.659	-0.655	-0.652	-0.650	-0.645	-0.642	-0.639	-0.635	-0.631	-0.628	-0.624	-0.621	-0.616	-0.614	-0.610	-0.606	-0.604	-0.601	-0.598	-0.595	-0.592	-0.590	-0.589	-0.588	-0.588	-0.586	-0.588	-0.588	-0.588	-0.590	-0.592	-0.595	-0.599	-0.602	-0.608	-0.614	-0.620	-0.628	-0.636	-0.646	-0.655	-0.668	-0.680	-0.692	-0.708	-0.724	-0.740	-0.759	-0.779	-0.799	-0.820	-0.844	-0.869	-0.894	-0.922	-0.951	-0.980	-1.012	-1.045	-1.079	-1.115	-1.151	-1.190	-1.230	-1.271	-1.312	-1.358	-1.402	-1.449	-1.495	-1.545	-1.595	-1.645	-1.696	-1.750	-1.802	-1.856	-1.912	-1.968	-2.024	-2.080	-2.138	-2.195	-2.252	-2.310	-2.368	-2.424	-2.481	-2.538	-2.594	-2.650	-2.705	-2.759	-2.812	-2.865	-2.915	-2.965	-3.014	-3.062	-3.108	-3.151	-3.195	-3.235	-3.275	-3.312	-3.348	-3.380	-3.411	-3.441	-3.468	-3.494	-3.516	-3.535	-3.554	-3.569	-3.582	-3.592	-3.602	-3.608	-3.612	-3.614	-3.614	-3.611	-3.608	-3.601	-3.591	-3.581	-3.570	-3.556	-3.541	-3.525	-3.508	-3.488	-3.466	-3.445	-3.422	-3.399	-3.375	-3.351	-3.325	-3.300	-3.274	-3.249	-3.221	-3.195	-3.171	-3.145	-3.120	-3.095	-3.071	-3.049	-3.025	-3.004	-2.982	-2.962	-2.944	-2.928	-2.911	-2.896	-2.881	-2.869	-2.859	-2.848	-2.839	-2.832	-2.826	-2.822	-2.819	-2.818	-2.816	-2.818	-2.820	-2.822	-2.826	-2.832	-2.840	-2.848	-2.855	-2.865	-2.876	-2.886	-2.899	-2.910	-2.924	-2.938	-2.951	-2.966	-2.981	-2.995	-3.011	-3.028	-3.042	-3.059	-3.074	-3.090	-3.106	-3.120	-3.136	-3.151	-3.166	-3.180	-3.195	-3.209	-3.222	-3.236	-3.248	-3.261	-3.274	-3.285	-3.296	-3.306	-3.318	-3.328	-3.338	-3.346	-3.354	-3.362	-3.371	-3.379	-3.384	-3.391	-3.398	-3.402	-3.409	-3.414	-3.419	-3.422	-3.426	-3.430	-3.432	-3.436	-3.440	-3.441	-3.445	-3.446	-3.449	-3.450	-3.451	-3.452	-3.454	-3.454	-3.455	-3.455	-3.455	-3.455	-3.455	-3.455	-3.455	-3.454	-3.452	-3.452	-3.451	-3.451	-3.450	-3.449	-3.448	-3.448	-3.446	-3.444	-3.444	-3.442	-3.441	-3.440	-3.439	-3.438	-3.438	-3.436	-3.435	-3.435	-3.434	-3.434	-3.432	-3.432	-3.431	-3.431	-3.432	-3.431	-3.432	-3.432	-3.434	-3.435	-3.435	-3.436	-3.438	-3.439	-3.441	-3.444	-3.445	-3.448	-3.449	-3.451	-3.455	-3.456	-3.459	-3.461	-3.465	-3.468	-3.470	-3.472	-3.475	-3.478	-3.480	-3.482	-3.485	-3.489	-3.490	-3.491	-3.494	-3.495	-3.496	-3.499	-3.500	-3.500	-3.500	-3.500	-3.500	-3.500	-3.499	-3.498	-3.496	-3.495	-3.492	-3.490	-3.488	-3.485	-3.480	-3.476	-3.474	-3.469	-3.464	-3.458	-3.452	-3.446	-3.440	-3.434	-3.426	-3.420	-3.414	-3.405	-3.398	-3.390	-3.381	-3.372	-3.365	-3.356	-3.348	-3.339	-3.330	-3.320	-3.311	-3.301	-3.292	-3.282	-3.272	-3.264	-3.254	-3.245	-3.236	-3.226	-3.218	-3.208	-3.199	-3.190	-3.182	-3.174	-3.165	-3.158	-3.149	-3.141	-3.134	-3.125	-3.118	-3.110	-3.102	-3.096	-3.088	-3.081	-3.074	-3.068	-3.060	-3.052	-3.046	-3.039	-3.032	-3.025	-3.019	-3.011	-3.005	-2.998	-2.990	-2.982	-2.975	-2.968	-2.959	-2.951	-2.942	-2.934	-2.925	-2.914	-2.905	-2.895	-2.884	-2.872	-2.862	-2.850	-2.838	-2.825	-2.812	-2.799	-2.785	-2.770	-2.755	-2.740	-2.722	-2.708	-2.690	-2.672	-2.655	-2.636	-2.618	-2.599	-2.579	-2.559	-2.538	-2.518	-2.496	-2.474	-2.452	-2.430	-2.406	-2.382	-2.360	-2.336	-2.312	-2.288	-2.264	-2.239	-2.215	-2.190	-2.166	-2.141	-2.116	-2.092	-2.068	-2.042	-2.018	-1.994	-1.969	-1.944	-1.920	-1.896	-1.871	-1.849	-1.825	-1.801	-1.779	-1.756	-1.735	-1.712	-1.691	-1.669	-1.649	-1.629	-1.608	-1.588	-1.569	-1.549	-1.531	-1.514	-1.496	-1.480	-1.462	-1.448	-1.432	-1.419	-1.404	-1.390	-1.378	-1.365	-1.354	-1.342	-1.332	-1.322	-1.312	-1.305	-1.298	-1.289	-1.282	-1.278	-1.271	-1.269	-1.264	-1.260	-1.259	-1.256	-1.254	-1.254	-1.254	-1.255	-1.255	-1.256	-1.259	-1.261	-1.264	-1.268	-1.271	-1.275	-1.280	-1.285	-1.291	-1.298	-1.302	-1.310	-1.316	-1.322	-1.330	-1.336	-1.344	-1.352	-1.359	-1.368	-1.375	-1.382	-1.390	-1.398	-1.404	-1.412	-1.419	-1.426	-1.434	-1.440	-1.448	-1.455	-1.461	-1.466	-1.474	-1.480	-1.486	-1.490	-1.496	-1.501	-1.506	-1.511	-1.516	-1.520	-1.525	-1.530	-1.535	-1.539	-1.544	-1.548	-1.551	-1.556	-1.561	-1.565	-1.569	-1.575	-1.580	-1.585	-1.589	-1.595	-1.601	-1.606	-1.612	-1.620	-1.626	-1.634	-1.641	-1.649	-1.656	-1.666	-1.675	-1.685	-1.695	-1.705	-1.716	-1.726	-1.738	-1.750	-1.762	-1.775	-1.789	-1.801	-1.815	-1.829	-1.844	-1.858	-1.872	-1.888	-1.902	-1.918	-1.934	-1.949	-1.965	-1.981	-1.995	-2.013	-2.027	-2.042	-2.059	-2.072	-2.088	-2.102	-2.116	-2.131	-2.145	-2.159	-2.171	-2.182	-2.195	-2.206	-2.216	-2.226	-2.235	-2.244	-2.252	-2.260	-2.265	-2.271	-2.275	-2.280	-2.284	-2.285	-2.286	-2.286	-2.285	-2.284	-2.281	-2.278	-2.274	-2.269	-2.262	-2.254	-2.245	-2.235	-2.225	-2.215	-2.202	-2.189	-2.175	-2.160	-2.144	-2.128	-2.110	-2.091	-2.072	-2.052	-2.033	-2.011	-1.990	-1.968	-1.945	-1.922	-1.899	-1.874	-1.850	-1.825	-1.800	-1.774	-1.750	-1.725	-1.699	-1.674	-1.648	-1.622	-1.598	-1.574	-1.549	-1.524	-1.501	-1.476	-1.454	-1.431	-1.410	-1.388	-1.366	-1.348	-1.329	-1.310	-1.291	-1.275	-1.259	-1.244	-1.229	-1.215	-1.202	-1.190	-1.179	-1.169	-1.159	-1.150	-1.141	-1.135	-1.129	-1.122	-1.119	-1.115	-1.111	-1.109	-1.108	-1.106	-1.105	-1.106	-1.105	-1.106	-1.108	-1.109	-1.111	-1.114	-1.115	-1.118	-1.119	-1.122	-1.125	-1.126	-1.129	-1.131	-1.132	-1.134	-1.134	-1.135	-1.135	-1.132	-1.132	-1.131	-1.129	-1.125	-1.120	-1.116	-1.111	-1.104	-1.099	-1.090	-1.081	-1.071	-1.061	-1.050	-1.038	-1.024	-1.010	-0.995	-0.979	-0.961	-0.945	-0.926	-0.908	-0.888	-0.868	-0.848	-0.825	-0.804	-0.781	-0.759	-0.736	-0.712	-0.690	-0.668	-0.642	-0.619	-0.595	-0.571	-0.549	-0.525	-0.501	-0.480	-0.456	-0.434	-0.414	-0.391	-0.370	-0.350	-0.331	-0.312	-0.294	-0.275	-0.259	-0.242	-0.226	-0.210	-0.196	-0.184	-0.171	-0.159	-0.148	-0.138	-0.126	-0.118	-0.108	-0.100	-0.092	-0.085	-0.079	-0.072	-0.066	-0.062	-0.056	-0.051	-0.049	-0.044	-0.040	-0.036	-0.034	-0.030	-0.028	-0.024	-0.021	-0.019	-0.016	-0.011	-0.009	-0.005	-0.002	0.001	0.005	0.009	0.014	0.018	0.022	0.026	0.031	0.036	0.042	0.048	0.054	0.059	0.065	0.072	0.079	0.085	0.092	0.099	0.106	0.114	0.120	0.128	0.135	0.142	0.151	0.158	0.166	0.172	0.180	0.188	0.195	0.202	0.209	0.216	0.222	0.228	0.235	0.240	0.246	0.251	0.258	0.262	0.266	0.270	0.274	0.278	0.280	0.284	0.286	0.288	0.290	0.290	0.290	0.291	0.291	0.291	0.290	0.288	0.288	0.285	0.281	0.279	0.275	0.270	0.266	0.261	0.256	0.250	0.245	0.239	0.231	0.225	0.216	0.209	0.201	0.194	0.185	0.176	0.168	0.159	0.150	0.141	0.132	0.124	0.115	0.108	0.099	0.090	0.082	0.075	0.066	0.060	0.054	0.046	0.042	0.036	0.031	0.028	0.025	0.021	0.019	0.019	0.018	0.018	0.019	0.021	0.022	0.026	0.030	0.035	0.040	0.048	0.054	0.062	0.071	0.081	0.091	0.102	0.114	0.128	0.140	0.155	0.169	0.182	0.199	0.214	0.230	0.246	0.264	0.280	0.296	0.315	0.332	0.349	0.368	0.385	0.401	0.419	0.435	0.452	0.469	0.485	0.501	0.516	0.532	0.546	0.561	0.574	0.586	0.599	0.611	0.622	0.632	0.644	0.654	0.662	0.671	0.679	0.685	0.692	0.699	0.705	0.710	0.714	0.718	0.720	0.722	0.726	0.728	0.729	0.730	0.730	0.730	0.730	0.731	0.729	0.729	0.726	0.726	0.724	0.722	0.720	0.718	0.716	0.712	0.711	0.709	0.706	0.704	0.702	0.699	0.698	0.695	0.694	0.691	0.689	0.688	0.685	0.682	0.682	0.680	0.679	0.678	0.676	0.675	0.674	0.674	0.672	0.672	0.671	0.671	0.671	0.671	0.671	0.671	0.672	0.672	0.672	0.674	0.675	0.676	0.678	0.679	0.681	0.682	0.685	0.688	0.690	0.694	0.696	0.700	0.704	0.708	0.712	0.718	0.721	0.728	0.734	0.739	0.745	0.751	0.759	0.766	0.774	0.781	0.790	0.799	0.808	0.816	0.826	0.835	0.845	0.855	0.865	0.876	0.886	0.898	0.909	0.919	0.930	0.941	0.951	0.961	0.974	0.984	0.994	1.004	1.012	1.022	1.031	1.040	1.048	1.055	1.062	1.070	1.075	1.080	1.085	1.090	1.094	1.096	1.099	1.100	1.101	1.101	1.101	1.100	1.099	1.096	1.092	1.090	1.085	1.081	1.075	1.070	1.065	1.058	1.051	1.044	1.036	1.028	1.019	1.011	1.002	0.995	0.986	0.978	0.970	0.960	0.952	0.945	0.938	0.930	0.924	0.916	0.910	0.905	0.900	0.895	0.892	0.889	0.886	0.882	0.881	0.881	0.880	0.881	0.884	0.884	0.886	0.890	0.894	0.899	0.904	0.910	0.915	0.922	0.930	0.938	0.946	0.955	0.964	0.974	0.982	0.992	1.004	1.014	1.024	1.035	1.045	1.055	1.066	1.076	1.088	1.098	1.108	1.116	1.126	1.135	1.142	1.152	1.160	1.166	1.174	1.181	1.186	1.191	1.198	1.201	1.206	1.210	1.212	1.215	1.216	1.219	1.219	1.220	1.220	1.220	1.219	1.218	1.218	1.216	1.214	1.210	1.208	1.205	1.202	1.199	1.195	1.192	1.189	1.186	1.182	1.180	1.175	1.172	1.169	1.166	1.164	1.161	1.158	1.155	1.154	1.151	1.149	1.148	1.145	1.144	1.142	1.142	1.141	1.141	1.140	1.141	1.141	1.142	1.142	1.144	1.145	1.146	1.146	1.149	1.150	1.151	1.154	1.155	1.158	1.159	1.161	1.164	1.165	1.168	1.169	1.170	1.174	1.175	1.178	1.178	1.180	1.181	1.181	1.182	1.184	1.185	1.188	1.188	1.189	1.189	1.189	1.190	1.190	1.190	1.190	1.190	1.191	1.191	1.190	1.190	1.190	1.190	1.189	1.189	1.188	1.188	1.188	1.186	1.186	1.185	1.184	1.184	1.182	1.181	1.180	1.179	1.178	1.176	1.176	1.174	1.172	1.171	1.170	1.169	1.166	1.165	1.164	1.162	1.159	1.156	1.154	1.151	1.149	1.146	1.144	1.140	1.138	1.134	1.130	1.126	1.122	1.119	1.116	1.111	1.108	1.102	1.099	1.094	1.088	1.082	1.078	1.072	1.066	1.060	1.055	1.048	1.041	1.034	1.028	1.021	1.014	1.006	0.999	0.991	0.982	0.974	0.966	0.958	0.949	0.940	0.930	0.920	0.910	0.900	0.891	0.880	0.870	0.859	0.849	0.838	0.825	0.814	0.804	0.791	0.780	0.768	0.756	0.745	0.732	0.721	0.710	0.698	0.686	0.675	0.664	0.654	0.642	0.632	0.622	0.614	0.605	0.596	0.589	0.581	0.574	0.568	0.561	0.555	0.551	0.549	0.544	0.542	0.540	0.540	0.540	0.540	0.541	0.544	0.546	0.550	0.555	0.560	0.566	0.572	0.579	0.588	0.595	0.604	0.614	0.622	0.634	0.645	0.655	0.665	0.676	0.689	0.699	0.711	0.722	0.734	0.745	0.756	0.768	0.776	0.788	0.798	0.808	0.816	0.824	0.832	0.839	0.846	0.852	0.858	0.862	0.866	0.870	0.874	0.876	0.878	0.879	0.879	0.879	0.878	0.876	0.874	0.871	0.869	0.865	0.861	0.856	0.851	0.846	0.840	0.835	0.829	0.822	0.816	0.810	0.804	0.798	0.790	0.784	0.778	0.771	0.766	0.760	0.755	0.749	0.744	0.739	0.735	0.730	0.728	0.724	0.720	0.719	0.716	0.715	0.714	0.712	0.711	0.711	0.711	0.714	0.715	0.716	0.718	0.721	0.725	0.728	0.731	0.735	0.739	0.742	0.748	0.752	0.758	0.762	0.769	0.774	0.780	0.785	0.791	0.798	0.804	0.810	0.815	0.822	0.828	0.834	0.840	0.845	0.851	0.858	0.864	0.869	0.874	0.879	0.882	0.888	0.892	0.896	0.900	0.905	0.908	0.911	0.914	0.918	0.919	0.921	0.924	0.926	0.928	0.929	0.930	0.930	0.931	0.932	0.932	0.934	0.934	0.934	0.932	0.932	0.932	0.932	0.931	0.930	0.929	0.928	0.929	0.928	0.926	0.925	0.924	0.924	0.921	0.921	0.920	0.920	0.920	0.919	0.919	0.918	0.918	0.918	0.918	0.918	0.919	0.920	0.920	0.920	0.921	0.924	0.924	0.925	0.928	0.930	0.932	0.935	0.938	0.940	0.942	0.946	0.949	0.952	0.955	0.960	0.964	0.968	0.972	0.978	0.981	0.986	0.990	0.996	1.001	1.006	1.012	1.018	1.024	1.030	1.035	1.042	1.048	1.054	1.060	1.068	1.075	1.081	1.089	1.095	1.102	1.110	1.118	1.124	1.131	1.139	1.149	1.155	1.162	1.170	1.178	1.185	1.192	1.200	1.206	1.215	1.221	1.228	1.235	1.240	1.246	1.252	1.259	1.264	1.268	1.272	1.276	1.280	1.282	1.285	1.286	1.288	1.288	1.288	1.288	1.285	1.284	1.280	1.276	1.272	1.266	1.260	1.254	1.246	1.238	1.228	1.218	1.208	1.196	1.185	1.171	1.158	1.144	1.130	1.114	1.099	1.082	1.066	1.049	1.032	1.015	0.998	0.980	0.964	0.945	0.929	0.911	0.895	0.879	0.862	0.846	0.831	0.816	0.802	0.790	0.778	0.765	0.755	0.744	0.735	0.728	0.721	0.714	0.709	0.705	0.701	0.700	0.698	0.698	0.699	0.701	0.704	0.708	0.712	0.719	0.726	0.732	0.741	0.751	0.760	0.771	0.782	0.794	0.806	0.819	0.831	0.845	0.858	0.872	0.885	0.900	0.912	0.926	0.940	0.952	0.965	0.978	0.990	1.002	1.014	1.025	1.035	1.045	1.055	1.064	1.072	1.079	1.086	1.092	1.099	1.104	1.108	1.112	1.115	1.118	1.120	1.122	1.124	1.125	1.125	1.124	1.124	1.122	1.122	1.121	1.119	1.118	1.116	1.114	1.111	1.110	1.109	1.106	1.105	1.102	1.102	1.101	1.100	1.100	1.099	1.099	1.100	1.100	1.100	1.101	1.104	1.105	1.106	1.109	1.112	1.115	1.119	1.122	1.125	1.130	1.135	1.139	1.145	1.149	1.154	1.159	1.165	1.170	1.175	1.180	1.185	1.190	1.195	1.200	1.205	1.209	1.211	1.215	1.219	1.221	1.224	1.226	1.228	1.229	1.229	1.230	1.230	1.230	1.228	1.226	1.224	1.221	1.218	1.214	1.210	1.204	1.200	1.194	1.188	1.182	1.175	1.166	1.160	1.151	1.142	1.134	1.124	1.115	1.105	1.095	1.086	1.075	1.065	1.055	1.045	1.035	1.025	1.015	1.004	0.995	0.985	0.975	0.965	0.955	0.945	0.936	0.928	0.919	0.910	0.900	0.892	0.884	0.876	0.869	0.861	0.854	0.848	0.840	0.834	0.826	0.820	0.815	0.808	0.802	0.796	0.790	0.785	0.779	0.774	0.769	0.762	0.758	0.751	0.745	0.739	0.734	0.728	0.721	0.715	0.709	0.702	0.695	0.689	0.681	0.674	0.668	0.660	0.652	0.645	0.638	0.630	0.622	0.615	0.606	0.599	0.591	0.582	0.575	0.566	0.558	0.550	0.542	0.534	0.528	0.520	0.512	0.506	0.500	0.494	0.488	0.481	0.476	0.470	0.466	0.461	0.458	0.455	0.452	0.450	0.448	0.446	0.446	0.445	0.445	0.446	0.449	0.450	0.452	0.456	0.459	0.464	0.468	0.474	0.480	0.486	0.494	0.501	0.509	0.519	0.528	0.538	0.549	0.559	0.570	0.581	0.592	0.605	0.618	0.630	0.644	0.656	0.670	0.682	0.696	0.709	0.722	0.735	0.749	0.761	0.774	0.788	0.799	0.811	0.822	0.832	0.844	0.854	0.864	0.872	0.880	0.888	0.894	0.901	0.906	0.911	0.914	0.916	0.919	0.920	0.920	0.919	0.918	0.915	0.910	0.906	0.900	0.894	0.886	0.878	0.868	0.859	0.848	0.836	0.822	0.811	0.798	0.784	0.768	0.752	0.738	0.721	0.706	0.689	0.671	0.654	0.636	0.620	0.602	0.585	0.568	0.551	0.535	0.519	0.502	0.488	0.472	0.458	0.444	0.430	0.416	0.404	0.392	0.381	0.371	0.361	0.352	0.344	0.335	0.330	0.322	0.318	0.312	0.308	0.305	0.301	0.299	0.298	0.296	0.296	0.295	0.296	0.296	0.299	0.299	0.301	0.302	0.306	0.309	0.311	0.314	0.318	0.319	0.322	0.325	0.328	0.330	0.332	0.335	0.336	0.339	0.341	0.342	0.344	0.344	0.345	0.345	0.345	0.344	0.342	0.341	0.340	0.339	0.336	0.335	0.332	0.329	0.326	0.324	0.320	0.316	0.312	0.309	0.305	0.301	0.299	0.294	0.290	0.286	0.282	0.279	0.275	0.271	0.269	0.265	0.264	0.261	0.259	0.258	0.255	0.255	0.254	0.255	0.255	0.256	0.258	0.259	0.261	0.262	0.265	0.269	0.271	0.276	0.280	0.285	0.289	0.295	0.300	0.306	0.312	0.319	0.325	0.331	0.339	0.345	0.352	0.359	0.366	0.374	0.380	0.388	0.394	0.401	0.409	0.415	0.420	0.426	0.431	0.436	0.441	0.446	0.450	0.454	0.458	0.459	0.461	0.464	0.465	0.466	0.466	0.466	0.465	0.465	0.462	0.460	0.458	0.454	0.451	0.446	0.442	0.439	0.432	0.428	0.421	0.416	0.409	0.402	0.396	0.389	0.381	0.374	0.368	0.359	0.352	0.345	0.338	0.329	0.321	0.315	0.308	0.300	0.292	0.288	0.280	0.274	0.268	0.262	0.256	0.251	0.245	0.241	0.236	0.232	0.229	0.225	0.222	0.219	0.216	0.214	0.211	0.210	0.208	0.206	0.205	0.204	0.204	0.202	0.201	0.201	0.201	0.201	0.201	0.201	0.200	0.201	0.200	0.201	0.201	0.200	0.201	0.201	0.200	0.201	0.200	0.201	0.201	0.200	0.200	0.200	0.200	0.200	0.200	0.200	0.199	0.199	0.199	0.199	0.201	0.200	0.200	0.201	0.201	0.202	0.202	0.205	0.206	0.208	0.210	0.212	0.215	0.218	0.221	0.225	0.230	0.234	0.239	0.242	0.249	0.255	0.262	0.269	0.275	0.284	0.291	0.301	0.309	0.319	0.329	0.339	0.350	0.360	0.371	0.384	0.395	0.408	0.419	0.432	0.445	0.459	0.471	0.486	0.500	0.514	0.529	0.542	0.558	0.571	0.586	0.602	0.616	0.632	0.646	0.661	0.676	0.692	0.706	0.721	0.738	0.751	0.766	0.781	0.796	0.811	0.825	0.839	0.855	0.869	0.882	0.896	0.911	0.924	0.939	0.951	0.966	0.980	0.994	1.005	1.019	1.032	1.045	1.059	1.071	1.082	1.095	1.108	1.119	1.131	1.142	1.154	1.164	1.174	1.185	1.195	1.205	1.215	1.224	1.232	1.241	1.250	1.258	1.266	1.275	1.281	1.289	1.294	1.301	1.308	1.312	1.319	1.322	1.328	1.332	1.336	1.341	1.345	1.349	1.351	1.356	1.359	1.361	1.365	1.368	1.369	1.371	1.375	1.376	1.379	1.381	1.382	1.385	1.388	1.389	1.391	1.394	1.396	1.399	1.402	1.405	1.409	1.412	1.416	1.419	1.422	1.428	1.431	1.436	1.440	1.444	1.448	1.454	1.458	1.462	1.468	1.474	1.479	1.484	1.489	1.494	1.499	1.505	1.509	1.514	1.519	1.524	1.529	1.532	1.538	1.541	1.544	1.549	1.551	1.554	1.558	1.559	1.560	1.561	1.562	1.564	1.564	1.564	1.562	1.560	1.560	1.558	1.554	1.550	1.546	1.541	1.538	1.532	1.526	1.520	1.514	1.506	1.500	1.491	1.484	1.476	1.466	1.458	1.448	1.438	1.428	1.418	1.408	1.398	1.386	1.375	1.365	1.354	1.342	1.331	1.319	1.308	1.298	1.286	1.276	1.265	1.254	1.244	1.232	1.224	1.214	1.205	1.194	1.185	1.178	1.169	1.159	1.151	1.144	1.138	1.130	1.122	1.116	1.110	1.105	1.099	1.094	1.090	1.084	1.081	1.076	1.072	1.070	1.066	1.064	1.061	1.059	1.058	1.056	1.055	1.055	1.054	1.055	1.055	1.055	1.058	1.059	1.060	1.062	1.065	1.069	1.072	1.078	1.081	1.088	1.094	1.100	1.109	1.116	1.125	1.135	1.145	1.155	1.168	1.181	1.194	1.209	1.225	1.241	1.259	1.278	1.298	1.318	1.340	1.362	1.385	1.410	1.436	1.462	1.491	1.521	1.551	1.582	1.615	1.648	1.682	1.718	1.754	1.790	1.829	1.866	1.905	1.946	1.988	2.027	2.070	2.112	2.156	2.199	2.242	2.286	2.330	2.375	2.418	2.462	2.508	2.551	2.596	2.640	2.684	2.728	2.771	2.812	2.856	2.898	2.940	2.980	3.021	3.060	3.100	3.139	3.176	3.214	3.250	3.285	3.319	3.352	3.386	3.419	3.449	3.480	3.509	3.536	3.564	3.590	3.615	3.640	3.662	3.684	3.706	3.725	3.745	3.762	3.779	3.794	3.808	3.821	3.834	3.844	3.854	3.862	3.869	3.874	3.880	3.882	3.885	3.886	3.886	3.886	3.884	3.879	3.875	3.869	3.862	3.854	3.845	3.834	3.822	3.809	3.795	3.781	3.765	3.749	3.730	3.712	3.692	3.671	3.649	3.628	3.604	3.580	3.555	3.530	3.504	3.478	3.450	3.422	3.395	3.365	3.335	3.305	3.276	3.245	3.212	3.182	3.150	3.118	3.085	3.052	3.019	2.986	2.952	2.920	2.886	2.851	2.816	2.782	2.748	2.712	2.678	2.641	2.606	2.570	2.535	2.498	2.461	2.424	2.388	2.350	2.312	2.275	2.238	2.200	2.161	2.122	2.085	2.045	2.006	1.968	1.926	1.889	1.848	1.809	1.769	1.729	1.689	1.649	1.608	1.569	1.528	1.488	1.446	1.406	1.365	1.326	1.286	1.246	1.206	1.168	1.129	1.090	1.051	1.014	0.975	0.939	0.902	0.865	0.830	0.795	0.759	0.725	0.692	0.659	0.628	0.595	0.565	0.534	0.505	0.476	0.449	0.420	0.394	0.368	0.342	0.318	0.294	0.271	0.249	0.228	0.206	0.185	0.165	0.146	0.128	0.111	0.094	0.076	0.061	0.046	0.030	0.016	0.002	-0.011	-0.024	-0.038	-0.049	-0.061	-0.072	-0.084	-0.095	-0.105	-0.116	-0.128	-0.136	-0.148	-0.155	-0.165	-0.175	-0.184	-0.194	-0.204	-0.212	-0.221	-0.230	-0.239	-0.249	-0.256	-0.265	-0.274	-0.282	-0.291	-0.301	-0.310	-0.318	-0.326	-0.336	-0.344	-0.354	-0.362	-0.372	-0.381	-0.390	-0.400	-0.409	-0.419	-0.429	-0.438	-0.448	-0.458	-0.468	-0.478	-0.488	-0.499	-0.510	-0.521	-0.532	-0.545	-0.556	-0.569	-0.581	-0.592	-0.606	-0.620	-0.635	-0.649	-0.664	-0.679	-0.695	-0.711	-0.730	-0.746	-0.766	-0.785	-0.805	-0.825	-0.848	-0.869	-0.891	-0.916	-0.941	-0.968	-0.994	-1.021	-1.050	-1.080	-1.111	-1.141	-1.175	-1.209	-1.244	-1.280	-1.316	-1.355	-1.394	-1.435	-1.478	-1.519	-1.562	-1.609	-1.655	-1.701	-1.750	-1.800	-1.850	-1.901	-1.955	-2.009	-2.065	-2.120	-2.178	-2.236	-2.295	-2.356	-2.416	-2.479	-2.541	-2.606	-2.672	-2.738	-2.805	-2.871	-2.941	-3.010	-3.080	-3.151	-3.221	-3.295	-3.368	-3.440	-3.514	-3.589	-3.662	-3.738	-3.814	-3.889	-3.964	-4.041	-4.116	-4.194	-4.270	-4.346	-4.424	-4.500	-4.575	-4.651	-4.726	-4.802	-4.878	-4.951	-5.026	-5.100	-5.171	-5.245	-5.316	-5.386	-5.455	-5.525	-5.592	-5.659	-5.724	-5.789	-5.851	-5.914	-5.974	-6.034	-6.091	-6.148	-6.202	-6.256	-6.308	-6.358	-6.406	-6.454	-6.499	-6.542	-6.584	-6.624	-6.662	-6.699	-6.734	-6.768	-6.798	-6.828	-6.855	-6.881	-6.905	-6.928	-6.948	-6.966	-6.982	-7.000	-7.012	-7.024	-7.035	-7.044	-7.051	-7.056	-7.061	-7.064	-7.064	-7.065	-7.062	-7.059	-7.055	-7.050	-7.041	-7.034	-7.025	-7.014	-7.001	-6.989	-6.975	-6.959	-6.944	-6.925	-6.908	-6.889	-6.869	-6.849	-6.826	-6.804	-6.780	-6.755	-6.730	-6.702	-6.676	-6.648	-6.620	-6.590	-6.560	-6.529	-6.498	-6.465	-6.431	-6.396	-6.361	-6.325	-6.289	-6.250	-6.212	-6.172	-6.131	-6.091	-6.049	-6.006	-5.961	-5.916	-5.870	-5.822	-5.775	-5.725	-5.674	-5.622	-5.570	-5.516	-5.462	-5.406	-5.350	-5.292	-5.234	-5.172	-5.111	-5.050	-4.986	-4.921	-4.855	-4.789	-4.721	-4.652	-4.582	-4.512	-4.440	-4.368	-4.295	-4.221	-4.146	-4.071	-3.995	-3.919	-3.841	-3.764	-3.686	-3.608	-3.529	-3.450	-3.372	-3.291	-3.212	-3.134	-3.055	-2.978	-2.898	-2.820	-2.742	-2.665	-2.589	-2.514	-2.438	-2.362	-2.289	-2.216	-2.144	-2.072	-2.004	-1.935	-1.869	-1.802	-1.739	-1.675	-1.612	-1.552	-1.494	-1.436	-1.380	-1.326	-1.272	-1.221	-1.171	-1.124	-1.078	-1.032	-0.990	-0.948	-0.908	-0.869	-0.832	-0.798	-0.764	-0.732	-0.702	-0.672	-0.646	-0.619	-0.594	-0.572	-0.549	-0.529	-0.509	-0.490	-0.472	-0.455	-0.441	-0.426	-0.411	-0.399	-0.386	-0.376	-0.366	-0.355	-0.346	-0.336	-0.329	-0.321	-0.312	-0.306	-0.298	-0.292	-0.285	-0.279	-0.274	-0.266	-0.261	-0.255	-0.250	-0.245	-0.238	-0.232	-0.228	-0.221	-0.216	-0.210	-0.205	-0.199	-0.192	-0.188	-0.180	-0.175	-0.169	-0.162	-0.156	-0.150	-0.145	-0.139	-0.132	-0.126	-0.120	-0.114	-0.109	-0.102	-0.098	-0.092	-0.088	-0.082	-0.078	-0.074	-0.070	-0.065	-0.062	-0.059	-0.056	-0.054	-0.050	-0.049	-0.046	-0.046	-0.046	-0.045	-0.046	-0.048	-0.049	-0.051	-0.052	-0.056	-0.061	-0.065	-0.070	-0.076	-0.082	-0.090	-0.098	-0.108	-0.118	-0.128	-0.140	-0.152	-0.166	-0.180	-0.195	-0.212	-0.230	-0.249	-0.269	-0.290	-0.312	-0.336	-0.362	-0.388	-0.416	-0.445	-0.475	-0.507	-0.540	-0.575	-0.610	-0.649	-0.686	-0.726	-0.769	-0.811	-0.856	-0.900	-0.949	-0.996	-1.045	-1.095	-1.148	-1.200	-1.252	-1.308	-1.362	-1.419	-1.476	-1.534	-1.591	-1.650	-1.709	-1.769	-1.826	-1.886	-1.945	-2.005	-2.064	-2.121	-2.179	-2.236	-2.292	-2.348	-2.402	-2.456	-2.509	-2.559	-2.609	-2.658	-2.702	-2.748	-2.791	-2.832	-2.871	-2.908	-2.944	-2.976	-3.008	-3.036	-3.062	-3.086	-3.109	-3.126	-3.144	-3.159	-3.171	-3.181	-3.189	-3.194	-3.196	-3.196	-3.195	-3.192	-3.186	-3.179	-3.169	-3.156	-3.144	-3.129	-3.112	-3.095	-3.075	-3.054	-3.032	-3.010	-2.986	-2.961	-2.936	-2.910	-2.884	-2.856	-2.830	-2.802	-2.775	-2.749	-2.721	-2.695	-2.669	-2.642	-2.619	-2.592	-2.570	-2.546	-2.525	-2.504	-2.484	-2.465	-2.448	-2.430	-2.415	-2.401	-2.389	-2.378	-2.366	-2.359	-2.351	-2.345	-2.340	-2.338	-2.335	-2.334	-2.334	-2.338	-2.339	-2.342	-2.349	-2.356	-2.362	-2.371	-2.380	-2.390	-2.401	-2.414	-2.425	-2.439	-2.452	-2.465	-2.480	-2.496	-2.510	-2.526	-2.542	-2.558	-2.574	-2.590	-2.605	-2.621	-2.638	-2.652	-2.669	-2.684	-2.698	-2.714	-2.728	-2.741	-2.754	-2.768	-2.780	-2.791	-2.804	-2.815	-2.826	-2.835	-2.844	-2.852	-2.861	-2.869	-2.876	-2.881	-2.888	-2.892	-2.898	-2.901	-2.904	-2.906	-2.909	-2.910	-2.910	-2.910	-2.910	-2.908	-2.908	-2.906	-2.902	-2.900	-2.898	-2.894	-2.889	-2.884	-2.879	-2.874	-2.869	-2.864	-2.856	-2.850	-2.844	-2.838	-2.829	-2.822	-2.815	-2.808	-2.801	-2.792	-2.785	-2.779	-2.771	-2.764	-2.756	-2.750	-2.742	-2.736	-2.731	-2.725	-2.720	-2.715	-2.710	-2.704	-2.700	-2.696	-2.692	-2.689	-2.686	-2.684	-2.682	-2.681	-2.680	-2.680	-2.680	-2.680	-2.681	-2.684	-2.685	-2.688	-2.690	-2.694	-2.698	-2.701	-2.706	-2.711	-2.716	-2.722	-2.729	-2.734	-2.740	-2.748	-2.754	-2.761	-2.768	-2.776	-2.784	-2.790	-2.798	-2.805	-2.812	-2.820	-2.828	-2.834	-2.841	-2.849	-2.855	-2.860	-2.866	-2.872	-2.878	-2.881	-2.886	-2.891	-2.895	-2.898	-2.901	-2.904	-2.905	-2.906	-2.908	-2.908	-2.908	-2.908	-2.906	-2.905	-2.902	-2.900	-2.896	-2.892	-2.889	-2.885	-2.880	-2.875	-2.869	-2.864	-2.858	-2.850	-2.844	-2.836	-2.829	-2.821	-2.812	-2.804	-2.796	-2.786	-2.778	-2.769	-2.759	-2.750	-2.740	-2.730	-2.720	-2.711	-2.701	-2.692	-2.682	-2.672	-2.664	-2.654	-2.644	-2.635	-2.626	-2.618	-2.609	-2.600	-2.591	-2.582	-2.574	-2.566	-2.559	-2.549	-2.541	-2.535	-2.526	-2.518	-2.510	-2.502	-2.495	-2.489	-2.480	-2.474	-2.466	-2.459	-2.451	-2.444	-2.436	-2.429	-2.421	-2.412	-2.405	-2.398	-2.389	-2.379	-2.371	-2.361	-2.352	-2.342	-2.332	-2.322	-2.312	-2.301	-2.290	-2.279	-2.266	-2.254	-2.241	-2.229	-2.216	-2.202	-2.189	-2.174	-2.160	-2.145	-2.129	-2.112	-2.096	-2.080	-2.062	-2.045	-2.027	-2.010	-1.991	-1.972	-1.954	-1.935	-1.915	-1.895	-1.875	-1.855	-1.834	-1.814	-1.792	-1.772	-1.751	-1.729	-1.709	-1.686	-1.666	-1.644	-1.622	-1.601	-1.579	-1.558	-1.536	-1.514	-1.492	-1.471	-1.450	-1.429	-1.408	-1.385	-1.365	-1.345	-1.324	-1.304	-1.284	-1.264	-1.244	-1.225	-1.205	-1.186	-1.168	-1.150	-1.131	-1.114	-1.098	-1.081	-1.065	-1.050	-1.035	-1.020	-1.006	-0.992	-0.980	-0.968	-0.955	-0.944	-0.934	-0.922	-0.914	-0.906	-0.898	-0.890	-0.882	-0.878	-0.871	-0.866	-0.862	-0.859	-0.856	-0.854	-0.851	-0.851	-0.850	-0.850	-0.851	-0.852	-0.855	-0.858	-0.860	-0.864	-0.866	-0.871	-0.875	-0.880	-0.886	-0.891	-0.898	-0.902	-0.909	-0.916	-0.922	-0.929	-0.936	-0.944	-0.950	-0.958	-0.965	-0.971	-0.979	-0.985	-0.994	-0.999	-1.006	-1.012	-1.019	-1.025	-1.031	-1.036	-1.041	-1.048	-1.052	-1.056	-1.061	-1.065	-1.070	-1.074	-1.076	-1.081	-1.084	-1.088	-1.090	-1.092	-1.095	-1.098	-1.100	-1.102	-1.105	-1.108	-1.110	-1.112	-1.114	-1.116	-1.119	-1.121	-1.124	-1.128	-1.131	-1.134	-1.138	-1.142	-1.146	-1.151	-1.156	-1.160	-1.166	-1.171	-1.178	-1.184	-1.191	-1.200	-1.208	-1.218	-1.225	-1.235	-1.244	-1.256	-1.266	-1.276	-1.289	-1.301	-1.314	-1.328	-1.340	-1.354	-1.369	-1.382	-1.399	-1.414	-1.430	-1.445	-1.461	-1.478	-1.495	-1.511	-1.528	-1.545	-1.562	-1.580	-1.596	-1.612	-1.630	-1.646	-1.662	-1.680	-1.696	-1.711	-1.726	-1.742	-1.756	-1.770	-1.784	-1.796	-1.809	-1.821	-1.831	-1.841	-1.850	-1.859	-1.868	-1.874	-1.880	-1.885	-1.889	-1.892	-1.894	-1.895	-1.894	-1.892	-1.891	-1.888	-1.882	-1.876	-1.870	-1.861	-1.852	-1.841	-1.830	-1.818	-1.804	-1.789	-1.774	-1.756	-1.738	-1.720	-1.700	-1.680	-1.658	-1.636	-1.614	-1.589	-1.565	-1.540	-1.515	-1.489	-1.461	-1.435	-1.408	-1.381	-1.354	-1.325	-1.299	-1.270	-1.242	-1.214	-1.188	-1.160	-1.132	-1.106	-1.080	-1.054	-1.030	-1.005	-0.981	-0.958	-0.935	-0.912	-0.891	-0.870	-0.851	-0.832	-0.815	-0.798	-0.781	-0.765	-0.751	-0.739	-0.725	-0.712	-0.702	-0.692	-0.684	-0.676	-0.669	-0.661	-0.655	-0.650	-0.645	-0.641	-0.639	-0.635	-0.634	-0.631	-0.630	-0.629	-0.628	-0.629	-0.628	-0.628	-0.628	-0.626	-0.628	-0.626	-0.626	-0.625	-0.625	-0.622	-0.622	-0.620	-0.619	-0.615	-0.611	-0.606	-0.604	-0.598	-0.591	-0.585	-0.578	-0.569	-0.560	-0.550	-0.540	-0.529	-0.516	-0.504	-0.490	-0.476	-0.461	-0.446	-0.429	-0.411	-0.394	-0.375	-0.356	-0.336	-0.318	-0.296	-0.276	-0.256	-0.235	-0.214	-0.192	-0.170	-0.149	-0.128	-0.105	-0.085	-0.062	-0.041	-0.020	0.000	0.021	0.041	0.061	0.079	0.099	0.116	0.134	0.151	0.169	0.184	0.200	0.215	0.230	0.244	0.256	0.269	0.281	0.292	0.305	0.315	0.324	0.335	0.344	0.352	0.361	0.370	0.376	0.385	0.392	0.400	0.406	0.414	0.420	0.426	0.432	0.440	0.446	0.452	0.459	0.465	0.472	0.479	0.485	0.492	0.500	0.506	0.514	0.522	0.529	0.538	0.544	0.552	0.561	0.569	0.578	0.586	0.595	0.604	0.612	0.620	0.629	0.636	0.645	0.654	0.662	0.671	0.678	0.686	0.694	0.701	0.709	0.716	0.722	0.729	0.735	0.741	0.748	0.754	0.759	0.764	0.769	0.771	0.775	0.779	0.782	0.786	0.789	0.791	0.792	0.795	0.796	0.796	0.798	0.798	0.799	0.798	0.796	0.795	0.795	0.792	0.790	0.789	0.785	0.781	0.779	0.775	0.771	0.768	0.762	0.758	0.752	0.746	0.741	0.735	0.729	0.722	0.716	0.709	0.701	0.694	0.685	0.678	0.669	0.659	0.651	0.642	0.632	0.625	0.615	0.605	0.596	0.588	0.579	0.569	0.561	0.552	0.542	0.535	0.526	0.519	0.511	0.504	0.498	0.490	0.485	0.480	0.476	0.472	0.469	0.465	0.464	0.462	0.462	0.462	0.462	0.465	0.468	0.471	0.476	0.482	0.489	0.496	0.504	0.512	0.522	0.532	0.544	0.556	0.569	0.582	0.598	0.611	0.628	0.644	0.659	0.676	0.694	0.711	0.730	0.748	0.766	0.785	0.804	0.822	0.842	0.860	0.879	0.898	0.915	0.934	0.951	0.968	0.984	1.001	1.016	1.030	1.045	1.059	1.072	1.085	1.096	1.108	1.118	1.128	1.135	1.144	1.151	1.158	1.164	1.169	1.172	1.178	1.180	1.182	1.184	1.184	1.184	1.185	1.184	1.182	1.181	1.180	1.176	1.172	1.170	1.166	1.161	1.158	1.154	1.149	1.144	1.139	1.135	1.130	1.125	1.120	1.116	1.110	1.106	1.101	1.096	1.092	1.089	1.084	1.081	1.078	1.075	1.071	1.069	1.065	1.064	1.061	1.059	1.056	1.055	1.054	1.052	1.051	1.050	1.050	1.050	1.049	1.049	1.050	1.050	1.050	1.050	1.051	1.052	1.054	1.055	1.056	1.058	1.060	1.062	1.064	1.068	1.069	1.072	1.076	1.079	1.084	1.088	1.091	1.096	1.100	1.106	1.111	1.116	1.121	1.129	1.135	1.141	1.148	1.155	1.162	1.170	1.178	1.186	1.192	1.201	1.210	1.218	1.228	1.235	1.244	1.254	1.262	1.270	1.279	1.288	1.296	1.304	1.311	1.320	1.328	1.334	1.341	1.346	1.352	1.356	1.361	1.366	1.369	1.372	1.375	1.376	1.378	1.378	1.378	1.375	1.374	1.371	1.368	1.364	1.360	1.355	1.349	1.342	1.335	1.329	1.320	1.312	1.302	1.294	1.284	1.275	1.265	1.254	1.244	1.232	1.221	1.211	1.200	1.190	1.179	1.169	1.159	1.149	1.141	1.131	1.122	1.115	1.108	1.102	1.095	1.090	1.086	1.081	1.079	1.076	1.075	1.074	1.074	1.075	1.078	1.080	1.082	1.088	1.091	1.098	1.105	1.111	1.119	1.128	1.138	1.148	1.159	1.169	1.181	1.194	1.206	1.219	1.231	1.245	1.259	1.274	1.286	1.300	1.315	1.329	1.344	1.356	1.370	1.382	1.396	1.409	1.422	1.434	1.446	1.456	1.468	1.479	1.488	1.498	1.506	1.514	1.522	1.530	1.538	1.542	1.549	1.554	1.559	1.562	1.566	1.570	1.572	1.574	1.576	1.578	1.579	1.580	1.579	1.579	1.580	1.580	1.579	1.579	1.576	1.576	1.575	1.572	1.572	1.570	1.570	1.569	1.566	1.566	1.564	1.564	1.562	1.561	1.560	1.559	1.558	1.558	1.556	1.555	1.555	1.555	1.554	1.554	1.554	1.552	1.554	1.554	1.552	1.552	1.551	1.551	1.551	1.551	1.550	1.551	1.550	1.549	1.548	1.546	1.545	1.544	1.541	1.541	1.538	1.536	1.532	1.530	1.528	1.524	1.521	1.516	1.514	1.509	1.506	1.501	1.498	1.494	1.489	1.484	1.479	1.475	1.471	1.465	1.461	1.456	1.451	1.448	1.444	1.439	1.434	1.430	1.426	1.422	1.418	1.414	1.411	1.409	1.405	1.402	1.400	1.398	1.395	1.394	1.392	1.390	1.389	1.388	1.386	1.386	1.385	1.385	1.384	1.384	1.384	1.382	1.382	1.382	1.382	1.381	1.381	1.382	1.381	1.382	1.381	1.382	1.381	1.382	1.381	1.381	1.381	1.380	1.380	1.380	1.380	1.378	1.378	1.376	1.375	1.374	1.372	1.371	1.370	1.368	1.366	1.364	1.361	1.358	1.355	1.351	1.350	1.346	1.341	1.339	1.335	1.331	1.328	1.322	1.318	1.312	1.308	1.302	1.298	1.291	1.285	1.279	1.272	1.266	1.260	1.252	1.245	1.238	1.230	1.222	1.215	1.206	1.199	1.190	1.182	1.174	1.165	1.156	1.149	1.140	1.132	1.125	1.116	1.109	1.102	1.095	1.088	1.081	1.075	1.069	1.064	1.059	1.055	1.051	1.048	1.045	1.044	1.041	1.041	1.041	1.041	1.042	1.044	1.048	1.050	1.055	1.059	1.064	1.069	1.076	1.084	1.091	1.099	1.109	1.118	1.128	1.138	1.148	1.158	1.169	1.180	1.191	1.202	1.214	1.225	1.238	1.249	1.260	1.271	1.282	1.294	1.304	1.315	1.324	1.334	1.342	1.351	1.360	1.369	1.375	1.381	1.389	1.392	1.399	1.404	1.408	1.411	1.414	1.416	1.418	1.419	1.420	1.420	1.420	1.419	1.418	1.416	1.415	1.412	1.410	1.408	1.405	1.402	1.400	1.395	1.391	1.389	1.385	1.382	1.379	1.374	1.370	1.368	1.364	1.361	1.359	1.355	1.352	1.350	1.349	1.346	1.345	1.342	1.341	1.342	1.341	1.340	1.341	1.341	1.342	1.344	1.345	1.346	1.348	1.349	1.352	1.355	1.356	1.360	1.364	1.366	1.370	1.374	1.376	1.380	1.384	1.388	1.392	1.396	1.400	1.404	1.408	1.412	1.416	1.421	1.424	1.429	1.432	1.436	1.440	1.445	1.448	1.451	1.454	1.458	1.460	1.462	1.466	1.469	1.471	1.474	1.475	1.478	1.479	1.479	1.481	1.481	1.481	1.482	1.481	1.481	1.481	1.481	1.480	1.479	1.478	1.476	1.475	1.471	1.470	1.468	1.466	1.462	1.460	1.456	1.455	1.451	1.448	1.445	1.442	1.438	1.435	1.432	1.429	1.426	1.424	1.420	1.416	1.415	1.411	1.410	1.406	1.405	1.402	1.401	1.400	1.399	1.399	1.398	1.396	1.398	1.398	1.398	1.399	1.400	1.400	1.401	1.404	1.406	1.410	1.411	1.415	1.418	1.422	1.425	1.430	1.434	1.438	1.442	1.448	1.452	1.458	1.464	1.469	1.474	1.480	1.485	1.491	1.498	1.502	1.509	1.515	1.521	1.528	1.534	1.540	1.546	1.552	1.560	1.565	1.571	1.579	1.584	1.590	1.596	1.601	1.608	1.612	1.619	1.625	1.629	1.634	1.639	1.642	1.648	1.651	1.655	1.658	1.661	1.664	1.668	1.670	1.671	1.672	1.674	1.674	1.674	1.674	1.672	1.671	1.670	1.668	1.664	1.659	1.656	1.651	1.645	1.639	1.631	1.624	1.616	1.609	1.599	1.589	1.579	1.569	1.556	1.545	1.532	1.519	1.505	1.491	1.478	1.464	1.449	1.434	1.418	1.402	1.386	1.371	1.355	1.340	1.325	1.309	1.295	1.280	1.265	1.251	1.239	1.225	1.214	1.201	1.190	1.180	1.170	1.161	1.154	1.145	1.139	1.134	1.130	1.125	1.121	1.120	1.119	1.119	1.119	1.120	1.122	1.128	1.130	1.136	1.142	1.149	1.156	1.164	1.172	1.182	1.192	1.202	1.214	1.224	1.235	1.248	1.259	1.271	1.284	1.295	1.306	1.319	1.330	1.340	1.352	1.362	1.372	1.384	1.392	1.402	1.410	1.418	1.426	1.432	1.439	1.445	1.450	1.454	1.459	1.461	1.464	1.466	1.469	1.469	1.469	1.469	1.469	1.468	1.466	1.464	1.462	1.460	1.458	1.456	1.452	1.450	1.446	1.444	1.441	1.439	1.436	1.434	1.431	1.428	1.426	1.425	1.424	1.421	1.421	1.420	1.420	1.421	1.421	1.422	1.424	1.425	1.429	1.431	1.434	1.438	1.441	1.445	1.449	1.452	1.459	1.462	1.468	1.474	1.479	1.486	1.491	1.496	1.502	1.508	1.512	1.518	1.524	1.528	1.531	1.536	1.540	1.542	1.545	1.549	1.551	1.552	1.552	1.552	1.554	1.554	1.551	1.550	1.548	1.545	1.541	1.536	1.532	1.528	1.521	1.515	1.509	1.501	1.494	1.485	1.476	1.468	1.458	1.448	1.436	1.425	1.414	1.402	1.391	1.379	1.366	1.355	1.344	1.330	1.319	1.306	1.294	1.281	1.270	1.259	1.246	1.234	1.221	1.211	1.200	1.189	1.178	1.166	1.156	1.145	1.136	1.126	1.116	1.108	1.099	1.090	1.081	1.074	1.065	1.059	1.051	1.044	1.038	1.031	1.025	1.019	1.014	1.008	1.001	0.995	0.990	0.985	0.980	0.975	0.970	0.964	0.960	0.955	0.950	0.944	0.939	0.934	0.929	0.924	0.920	0.912	0.909	0.902	0.898	0.892	0.888	0.881	0.875	0.870	0.865	0.859	0.852	0.846	0.840	0.834	0.829	0.821	0.816	0.811	0.805	0.799	0.792	0.788	0.781	0.776	0.770	0.766	0.761	0.756	0.751	0.748	0.744	0.740	0.736	0.734	0.730	0.729	0.726	0.725	0.724	0.722	0.722	0.722	0.724	0.722	0.725	0.728	0.729	0.732	0.735	0.740	0.745	0.750	0.756	0.761	0.768	0.775	0.782	0.791	0.799	0.809	0.818	0.828	0.838	0.848	0.858	0.869	0.879	0.890	0.901	0.911	0.924	0.935	0.946	0.958	0.969	0.980	0.990	1.000	1.010	1.020	1.030	1.039	1.048	1.055	1.062	1.069	1.076	1.081	1.086	1.090	1.094	1.096	1.098	1.099	1.099	1.099	1.098	1.095	1.092	1.089	1.085	1.079	1.072	1.065	1.059	1.050	1.041	1.032	1.022	1.011	1.000	0.990	0.978	0.966	0.952	0.941	0.926	0.914	0.901	0.888	0.872	0.860	0.848	0.834	0.821	0.809	0.796	0.784	0.772	0.761	0.750	0.739	0.729	0.719	0.710	0.701	0.692	0.685	0.678	0.671	0.665	0.660	0.655	0.650	0.646	0.642	0.639	0.636	0.635	0.632	0.631	0.630	0.630	0.629	0.630	0.630	0.630	0.632	0.632	0.634	0.636	0.638	0.639	0.641	0.644	0.645	0.648	0.651	0.652	0.655	0.658	0.659	0.661	0.664	0.665	0.669	0.670	0.671	0.674	0.676	0.676	0.679	0.680	0.682	0.684	0.684	0.685	0.686	0.689	0.690	0.691	0.692	0.695	0.696	0.699	0.700	0.701	0.704	0.706	0.708	0.711	0.714	0.716	0.720	0.722	0.725	0.730	0.734	0.736	0.741	0.745	0.750	0.755	0.759	0.766	0.770	0.776	0.782	0.790	0.796	0.801	0.809	0.816	0.821	0.830	0.836	0.842	0.851	0.858	0.865	0.872	0.879	0.886	0.892	0.900	0.908	0.914	0.921	0.928	0.934	0.941	0.946	0.951	0.958	0.962	0.968	0.971	0.976	0.980	0.982	0.985	0.988	0.989	0.990	0.991	0.991	0.991	0.991	0.990	0.990	0.988	0.985	0.982	0.979	0.975	0.970	0.966	0.961	0.955	0.950	0.944	0.936	0.929	0.922	0.915	0.908	0.899	0.891	0.882	0.875	0.866	0.858	0.849	0.839	0.830	0.821	0.812	0.804	0.796	0.786	0.779	0.770	100.000	5.000	2.000	1.000	4.000	0.000	0.000	0.000	0.000	0.000	0.000	0.000	0.000	0.000	0.000	0.000	0.000	0.000	1.482	1.488	1.495	1.504	1.512	1.524	1.536	1.549	1.564	1.580	1.598	1.615	1.634	1.654	1.675	1.698	1.720	1.744	1.768	1.792	1.818	1.844	1.870	1.898	1.924	1.950	1.978	2.004	2.031	2.058	2.084	2.110	2.135	2.161	2.185	2.210	2.232	2.255	2.276	2.298	2.318	2.335	2.351	2.369	2.384	2.398	2.410	2.420	2.430	2.440	2.446	2.452	2.455	2.458	2.460	2.459	2.456	2.454	2.449	2.442	2.434	2.425	2.415	2.402	2.389	2.374	2.358	2.340	2.321	2.301	2.280	2.258	2.234	2.209	2.182	2.158	2.129	2.101	2.071	2.041	2.011	1.980	1.948	1.915	1.881	1.846	1.814	1.779	1.744	1.709	1.674	1.638	1.601	1.568	1.531	1.495	1.459	1.424	1.388	1.352	1.319	1.284	1.249	1.214	1.180	1.146	1.114	1.080	1.049	1.016	0.985	0.955	0.924	0.894	0.865	0.835	0.808	0.780	0.752	0.725	0.699	0.674	0.649	0.624	0.600	0.576	0.552	0.529	0.506	0.484	0.461	0.440	0.419	0.398	0.378	0.356	0.335	0.315	0.294	0.274	0.252	0.232	0.212	0.190	0.170	0.149	0.128	0.105	0.085	0.062	0.040	0.018	-0.005	-0.029	-0.052	-0.078	-0.101	-0.126	-0.151	-0.178	-0.202	-0.231	-0.258	-0.285	-0.312	-0.342	-0.371	-0.400	-0.430	-0.460	-0.491	-0.521	-0.552	-0.585	-0.616	-0.648	-0.680	-0.712	-0.745	-0.779	-0.811	-0.844	-0.876	-0.909	-0.942	-0.975	-1.008	-1.040	-1.072	-1.104	-1.135	-1.168	-1.199	-1.230	-1.259	-1.290	-1.319	-1.348	-1.375	-1.404	-1.431	-1.456	-1.484	-1.509	-1.535	-1.559	-1.581	-1.604	-1.626	-1.648	-1.669	-1.689	-1.709	-1.726	-1.745	-1.762	-1.780	-1.795	-1.810	-1.826	-1.840	-1.854	-1.868	-1.880	-1.891	-1.904	-1.915	-1.925	-1.935	-1.945	-1.954	-1.962	-1.971	-1.979	-1.986	-1.994	-2.001	-2.007	-2.015	-2.021	-2.027	-2.035	-2.040	-2.045	-2.051	-2.056	-2.062	-2.070	-2.075	-2.080	-2.086	-2.091	-2.099	-2.102	-2.109	-2.115	-2.121	-2.126	-2.132	-2.139	-2.144	-2.150	-2.156	-2.161	-2.168	-2.174	-2.179	-2.185	-2.191	-2.198	-2.202	-2.209	-2.215	-2.220	-2.226	-2.231	-2.236	-2.242	-2.248	-2.251	-2.255	-2.260	-2.265	-2.269	-2.272	-2.275	-2.278	-2.280	-2.282	-2.285	-2.286	-2.288	-2.290	-2.290	-2.290	-2.290	-2.289	-2.289	-2.286	-2.285	-2.282	-2.280	-2.278	-2.275	-2.270	-2.266	-2.261	-2.256	-2.250	-2.244	-2.239	-2.231	-2.224	-2.215	-2.209	-2.199	-2.190	-2.181	-2.170	-2.161	-2.150	-2.140	-2.128	-2.118	-2.105	-2.094	-2.081	-2.069	-2.056	-2.042	-2.029	-2.016	-2.002	-1.989	-1.975	-1.960	-1.946	-1.932	-1.920	-1.905	-1.891	-1.878	-1.864	-1.851	-1.838	-1.824	-1.810	-1.798	-1.785	-1.774	-1.761	-1.751	-1.740	-1.730	-1.720	-1.711	-1.701	-1.694	-1.685	-1.678	-1.671	-1.665	-1.660	-1.655	-1.651	-1.648	-1.645	-1.642	-1.641	-1.641	-1.641	-1.641	-1.644	-1.645	-1.649	-1.652	-1.656	-1.661	-1.666	-1.672	-1.679	-1.685	-1.694	-1.701	-1.710	-1.719	-1.729	-1.736	-1.748	-1.756	-1.768	-1.778	-1.788	-1.798	-1.809	-1.819	-1.830	-1.840	-1.850	-1.861	-1.871	-1.881	-1.890	-1.900	-1.909	-1.918	-1.926	-1.934	-1.941	-1.949	-1.955	-1.961	-1.965	-1.971	-1.975	-1.979	-1.981	-1.984	-1.985	-1.985	-1.986	-1.986	-1.985	-1.984	-1.981	-1.979	-1.975	-1.971	-1.968	-1.962	-1.958	-1.950	-1.945	-1.936	-1.929	-1.921	-1.912	-1.904	-1.895	-1.885	-1.875	-1.866	-1.855	-1.845	-1.832	-1.821	-1.811	-1.799	-1.789	-1.776	-1.766	-1.755	-1.742	-1.732	-1.720	-1.711	-1.700	-1.690	-1.679	-1.670	-1.659	-1.650	-1.640	-1.632	-1.622	-1.616	-1.608	-1.601	-1.594	-1.588	-1.581	-1.576	-1.570	-1.566	-1.561	-1.558	-1.556	-1.552	-1.551	-1.549	-1.549	-1.549	-1.549	-1.549	-1.550	-1.551	-1.555	-1.556	-1.560	-1.562	-1.568	-1.570	-1.576	-1.580	-1.585	-1.590	-1.598	-1.602	-1.609	-1.616	-1.621	-1.629	-1.635	-1.641	-1.648	-1.655	-1.662	-1.668	-1.674	-1.681	-1.686	-1.691	-1.696	-1.702	-1.706	-1.710	-1.712	-1.715	-1.718	-1.720	-1.721	-1.721	-1.721	-1.721	-1.719	-1.716	-1.714	-1.710	-1.705	-1.699	-1.692	-1.686	-1.680	-1.671	-1.662	-1.651	-1.640	-1.630	-1.616	-1.604	-1.590	-1.576	-1.560	-1.545	-1.529	-1.512	-1.495	-1.478	-1.459	-1.441	-1.424	-1.404	-1.385	-1.366	-1.346	-1.328	-1.309	-1.289	-1.269	-1.250	-1.231	-1.214	-1.196	-1.178	-1.160	-1.144	-1.128	-1.111	-1.096	-1.081	-1.066	-1.054	-1.041	-1.029	-1.016	-1.006	-0.996	-0.988	-0.979	-0.971	-0.965	-0.959	-0.952	-0.948	-0.945	-0.941	-0.939	-0.938	-0.935	-0.935	-0.935	-0.936	-0.938	-0.939	-0.940	-0.944	-0.945	-0.948	-0.951	-0.954	-0.958	-0.961	-0.965	-0.969	-0.971	-0.975	-0.978	-0.980	-0.984	-0.985	-0.986	-0.988	-0.989	-0.990	-0.989	-0.988	-0.986	-0.984	-0.981	-0.978	-0.974	-0.968	-0.961	-0.954	-0.946	-0.938	-0.928	-0.916	-0.905	-0.892	-0.879	-0.865	-0.850	-0.834	-0.816	-0.799	-0.781	-0.762	-0.742	-0.721	-0.700	-0.679	-0.655	-0.632	-0.608	-0.584	-0.559	-0.534	-0.507	-0.482	-0.456	-0.430	-0.402	-0.376	-0.350	-0.322	-0.295	-0.269	-0.242	-0.216	-0.189	-0.161	-0.136	-0.111	-0.085	-0.060	-0.036	-0.011	0.011	0.035	0.058	0.080	0.101	0.121	0.142	0.162	0.180	0.199	0.216	0.234	0.249	0.265	0.279	0.292	0.305	0.319	0.329	0.340	0.349	0.358	0.366	0.375	0.381	0.386	0.392	0.396	0.400	0.404	0.406	0.406	0.409	0.409	0.408	0.406	0.405	0.404	0.401	0.398	0.394	0.389	0.384	0.379	0.374	0.368	0.361	0.355	0.348	0.340	0.332	0.324	0.316	0.308	0.299	0.289	0.280	0.271	0.262	0.252	0.245	0.235	0.225	0.216	0.208	0.199	0.190	0.180	0.171	0.162	0.154	0.146	0.136	0.129	0.120	0.112	0.106	0.098	0.091	0.085	0.078	0.071	0.065	0.059	0.052	0.046	0.042	0.036	0.031	0.026	0.022	0.016	0.012	0.008	0.004	-0.001	-0.005	-0.009	-0.012	-0.018	-0.021	-0.026	-0.030	-0.035	-0.039	-0.044	-0.049	-0.052	-0.058	-0.061	-0.066	-0.071	-0.078	-0.082	-0.088	-0.092	-0.099	-0.104	-0.110	-0.116	-0.121	-0.129	-0.135	-0.142	-0.149	-0.155	-0.162	-0.170	-0.178	-0.184	-0.191	-0.200	-0.206	-0.215	-0.221	-0.230	-0.238	-0.245	-0.252	-0.260	-0.268	-0.276	-0.284	-0.291	-0.299	-0.306	-0.314	-0.320	-0.328	-0.335	-0.342	-0.349	-0.355	-0.361	-0.368	-0.374	-0.380	-0.385	-0.391	-0.396	-0.400	-0.404	-0.409	-0.412	-0.416	-0.419	-0.422	-0.424	-0.426	-0.428	-0.429	-0.429	-0.430	-0.430	-0.429	-0.428	-0.426	-0.425	-0.422	-0.419	-0.415	-0.411	-0.406	-0.401	-0.396	-0.390	-0.384	-0.376	-0.369	-0.361	-0.352	-0.345	-0.335	-0.325	-0.315	-0.305	-0.295	-0.282	-0.272	-0.261	-0.249	-0.236	-0.224	-0.211	-0.199	-0.188	-0.175	-0.162	-0.149	-0.136	-0.125	-0.112	-0.100	-0.089	-0.076	-0.064	-0.052	-0.042	-0.031	-0.021	-0.011	-0.001	0.009	0.018	0.025	0.034	0.040	0.048	0.054	0.060	0.066	0.071	0.075	0.080	0.082	0.085	0.088	0.089	0.091	0.092	0.094	0.094	0.094	0.092	0.091	0.090	0.088	0.086	0.082	0.080	0.078	0.075	0.071	0.069	0.065	0.061	0.059	0.055	0.051	0.048	0.044	0.041	0.039	0.036	0.034	0.030	0.028	0.026	0.025	0.022	0.022	0.021	0.022	0.022	0.022	0.024	0.025	0.028	0.029	0.032	0.035	0.039	0.042	0.046	0.051	0.056	0.061	0.068	0.072	0.080	0.085	0.092	0.099	0.106	0.114	0.120	0.129	0.135	0.144	0.151	0.159	0.166	0.174	0.181	0.189	0.196	0.204	0.209	0.215	0.221	0.226	0.231	0.238	0.241	0.245	0.250	0.251	0.255	0.258	0.260	0.261	0.261	0.262	0.262	0.262	0.261	0.259	0.258	0.256	0.252	0.250	0.246	0.241	0.238	0.232	0.228	0.221	0.216	0.210	0.204	0.198	0.191	0.185	0.179	0.171	0.165	0.159	0.152	0.146	0.140	0.134	0.128	0.121	0.116	0.110	0.106	0.101	0.098	0.095	0.091	0.088	0.088	0.085	0.084	0.084	0.084	0.085	0.086	0.089	0.091	0.095	0.099	0.104	0.110	0.116	0.122	0.131	0.139	0.148	0.158	0.168	0.178	0.190	0.200	0.212	0.225	0.238	0.251	0.264	0.279	0.292	0.308	0.322	0.338	0.352	0.368	0.382	0.399	0.414	0.429	0.442	0.456	0.471	0.485	0.499	0.511	0.525	0.538	0.549	0.561	0.571	0.581	0.590	0.599	0.606	0.614	0.621	0.626	0.630	0.635	0.639	0.640	0.642	0.642	0.642	0.640	0.640	0.636	0.632	0.629	0.624	0.616	0.609	0.601	0.594	0.584	0.574	0.564	0.552	0.540	0.529	0.515	0.502	0.489	0.475	0.459	0.444	0.430	0.414	0.398	0.382	0.366	0.350	0.335	0.319	0.302	0.286	0.271	0.256	0.240	0.226	0.211	0.196	0.182	0.168	0.155	0.142	0.130	0.118	0.108	0.096	0.086	0.076	0.066	0.058	0.050	0.042	0.035	0.030	0.025	0.020	0.015	0.012	0.009	0.006	0.004	0.002	0.002	0.001	0.001	0.002	0.002	0.004	0.006	0.009	0.011	0.012	0.015	0.019	0.022	0.026	0.030	0.034	0.038	0.041	0.045	0.049	0.052	0.056	0.060	0.064	0.068	0.071	0.074	0.076	0.079	0.081	0.082	0.084	0.084	0.086	0.086	0.086	0.085	0.085	0.084	0.080	0.079	0.076	0.072	0.069	0.065	0.060	0.055	0.049	0.042	0.036	0.029	0.022	0.014	0.005	-0.004	-0.012	-0.024	-0.034	-0.044	-0.056	-0.068	-0.080	-0.091	-0.105	-0.118	-0.130	-0.145	-0.159	-0.172	-0.188	-0.204	-0.219	-0.232	-0.249	-0.265	-0.280	-0.298	-0.312	-0.329	-0.346	-0.362	-0.380	-0.396	-0.412	-0.430	-0.445	-0.461	-0.479	-0.494	-0.510	-0.526	-0.540	-0.556	-0.571	-0.585	-0.599	-0.611	-0.626	-0.638	-0.650	-0.661	-0.672	-0.681	-0.692	-0.701	-0.710	-0.718	-0.724	-0.730	-0.736	-0.741	-0.745	-0.749	-0.752	-0.754	-0.755	-0.756	-0.755	-0.754	-0.752	-0.751	-0.749	-0.745	-0.741	-0.738	-0.731	-0.726	-0.721	-0.715	-0.708	-0.700	-0.694	-0.686	-0.678	-0.671	-0.662	-0.655	-0.648	-0.639	-0.631	-0.625	-0.616	-0.609	-0.602	-0.596	-0.589	-0.584	-0.578	-0.572	-0.568	-0.562	-0.558	-0.555	-0.552	-0.549	-0.548	-0.546	-0.544	-0.542	-0.542	-0.544	-0.544	-0.544	-0.546	-0.548	-0.550	-0.552	-0.554	-0.556	-0.560	-0.564	-0.566	-0.569	-0.572	-0.576	-0.579	-0.582	-0.585	-0.588	-0.590	-0.592	-0.595	-0.595	-0.598	-0.598	-0.599	-0.598	-0.598	-0.596	-0.594	-0.590	-0.589	-0.585	-0.580	-0.575	-0.569	-0.562	-0.554	-0.546	-0.536	-0.528	-0.518	-0.506	-0.495	-0.481	-0.469	-0.455	-0.441	-0.425	-0.410	-0.394	-0.378	-0.360	-0.342	-0.324	-0.306	-0.288	-0.268	-0.248	-0.229	-0.208	-0.188	-0.168	-0.148	-0.126	-0.106	-0.085	-0.065	-0.044	-0.024	-0.005	0.015	0.035	0.054	0.074	0.091	0.111	0.129	0.144	0.161	0.176	0.192	0.208	0.222	0.235	0.249	0.261	0.272	0.282	0.294	0.302	0.311	0.320	0.326	0.332	0.339	0.344	0.348	0.352	0.354	0.356	0.358	0.360	0.360	0.359	0.359	0.356	0.354	0.351	0.348	0.345	0.340	0.336	0.330	0.325	0.320	0.314	0.306	0.301	0.294	0.286	0.280	0.274	0.265	0.259	0.251	0.244	0.239	0.231	0.225	0.218	0.211	0.206	0.201	0.196	0.191	0.186	0.184	0.180	0.176	0.174	0.172	0.171	0.170	0.171	0.171	0.172	0.174	0.176	0.180	0.184	0.189	0.195	0.200	0.206	0.214	0.221	0.230	0.239	0.249	0.259	0.270	0.281	0.294	0.306	0.319	0.332	0.346	0.360	0.375	0.390	0.405	0.420	0.436	0.452	0.468	0.484	0.500	0.515	0.532	0.548	0.562	0.578	0.592	0.608	0.620	0.635	0.648	0.660	0.671	0.684	0.695	0.705	0.715	0.722	0.731	0.738	0.744	0.749	0.754	0.758	0.760	0.761	0.761	0.761	0.760	0.756	0.754	0.749	0.744	0.738	0.730	0.721	0.712	0.702	0.691	0.680	0.668	0.654	0.640	0.626	0.610	0.594	0.579	0.561	0.544	0.528	0.509	0.491	0.472	0.455	0.436	0.419	0.401	0.382	0.365	0.348	0.331	0.314	0.296	0.282	0.266	0.251	0.239	0.226	0.214	0.201	0.191	0.182	0.174	0.165	0.159	0.154	0.150	0.146	0.144	0.144	0.142	0.144	0.146	0.149	0.154	0.159	0.165	0.172	0.180	0.190	0.200	0.211	0.222	0.236	0.250	0.264	0.279	0.295	0.311	0.329	0.345	0.362	0.380	0.399	0.418	0.435	0.454	0.472	0.490	0.507	0.526	0.544	0.560	0.579	0.594	0.610	0.626	0.641	0.655	0.669	0.682	0.694	0.706	0.718	0.728	0.736	0.745	0.752	0.760	0.765	0.769	0.774	0.776	0.779	0.780	0.780	0.780	0.778	0.776	0.772	0.770	0.765	0.760	0.754	0.748	0.741	0.734	0.726	0.718	0.709	0.700	0.690	0.680	0.670	0.660	0.649	0.639	0.628	0.616	0.605	0.595	0.585	0.574	0.564	0.552	0.544	0.534	0.525	0.515	0.506	0.499	0.491	0.484	0.476	0.469	0.462	0.458	0.452	0.448	0.444	0.440	0.438	0.435	0.434	0.432	0.430	0.429	0.430	0.429	0.431	0.431	0.432	0.436	0.438	0.441	0.444	0.448	0.452	0.456	0.461	0.466	0.472	0.478	0.484	0.489	0.495	0.502	0.509	0.515	0.522	0.530	0.538	0.545	0.550	0.558	0.565	0.572	0.580	0.586	0.594	0.601	0.609	0.616	0.622	0.629	0.636	0.642	0.649	0.656	0.661	0.668	0.672	0.679	0.684	0.688	0.692	0.698	0.700	0.704	0.708	0.710	0.712	0.715	0.716	0.718	0.718	0.719	0.719	0.718	0.718	0.715	0.714	0.711	0.709	0.705	0.701	0.696	0.692	0.688	0.681	0.675	0.668	0.660	0.652	0.645	0.638	0.628	0.619	0.609	0.600	0.589	0.578	0.568	0.556	0.546	0.535	0.522	0.511	0.500	0.489	0.478	0.468	0.456	0.445	0.434	0.422	0.414	0.402	0.394	0.384	0.375	0.366	0.359	0.352	0.345	0.339	0.332	0.328	0.322	0.320	0.316	0.312	0.311	0.311	0.310	0.310	0.310	0.312	0.315	0.316	0.320	0.325	0.329	0.334	0.339	0.346	0.352	0.359	0.365	0.372	0.381	0.389	0.398	0.408	0.415	0.425	0.434	0.442	0.451	0.460	0.469	0.479	0.488	0.495	0.504	0.512	0.519	0.526	0.534	0.539	0.545	0.550	0.556	0.559	0.564	0.566	0.568	0.570	0.571	0.571	0.572	0.571	0.569	0.566	0.564	0.559	0.555	0.549	0.544	0.536	0.529	0.521	0.512	0.502	0.492	0.482	0.470	0.459	0.446	0.432	0.420	0.406	0.391	0.376	0.360	0.344	0.329	0.312	0.295	0.279	0.261	0.244	0.226	0.209	0.191	0.174	0.158	0.139	0.122	0.105	0.089	0.072	0.056	0.040	0.024	0.008	-0.008	-0.021	-0.035	-0.049	-0.061	-0.074	-0.086	-0.098	-0.108	-0.116	-0.126	-0.135	-0.142	-0.149	-0.156	-0.162	-0.166	-0.171	-0.175	-0.178	-0.180	-0.181	-0.182	-0.181	-0.182	-0.181	-0.180	-0.176	-0.175	-0.171	-0.168	-0.164	-0.159	-0.154	-0.149	-0.142	-0.138	-0.131	-0.125	-0.118	-0.111	-0.105	-0.098	-0.092	-0.086	-0.080	-0.072	-0.068	-0.061	-0.058	-0.051	-0.046	-0.042	-0.039	-0.035	-0.031	-0.029	-0.026	-0.025	-0.024	-0.022	-0.024	-0.025	-0.025	-0.026	-0.029	-0.031	-0.035	-0.039	-0.044	-0.049	-0.054	-0.059	-0.065	-0.071	-0.079	-0.086	-0.094	-0.101	-0.110	-0.118	-0.125	-0.134	-0.142	-0.151	-0.160	-0.168	-0.176	-0.184	-0.191	-0.199	-0.205	-0.212	-0.218	-0.224	-0.230	-0.234	-0.238	-0.241	-0.244	-0.245	-0.246	-0.249	-0.249	-0.248	-0.245	-0.244	-0.240	-0.236	-0.232	-0.226	-0.220	-0.214	-0.206	-0.199	-0.189	-0.180	-0.170	-0.160	-0.149	-0.138	-0.125	-0.112	-0.100	-0.086	-0.072	-0.059	-0.045	-0.030	-0.016	-0.002	0.011	0.025	0.038	0.051	0.064	0.078	0.090	0.101	0.114	0.125	0.134	0.145	0.154	0.164	0.171	0.179	0.185	0.190	0.196	0.200	0.204	0.206	0.208	0.210	0.210	0.209	0.208	0.206	0.204	0.200	0.195	0.190	0.185	0.180	0.172	0.166	0.158	0.150	0.140	0.132	0.122	0.114	0.104	0.092	0.081	0.071	0.060	0.050	0.038	0.026	0.016	0.005	-0.006	-0.016	-0.026	-0.038	-0.046	-0.056	-0.066	-0.075	-0.082	-0.091	-0.099	-0.106	-0.114	-0.120	-0.126	-0.132	-0.138	-0.142	-0.146	-0.150	-0.154	-0.156	-0.159	-0.160	-0.162	-0.162	-0.164	-0.164	-0.162	-0.162	-0.161	-0.159	-0.156	-0.154	-0.152	-0.149	-0.146	-0.142	-0.139	-0.134	-0.130	-0.126	-0.121	-0.118	-0.111	-0.108	-0.102	-0.096	-0.091	-0.086	-0.081	-0.078	-0.072	-0.068	-0.062	-0.059	-0.052	-0.050	-0.045	-0.041	-0.036	-0.034	-0.030	-0.026	-0.022	-0.020	-0.018	-0.016	-0.014	-0.011	-0.010	-0.009	-0.009	-0.008	-0.006	-0.006	-0.006	-0.008	-0.008	-0.009	-0.010	-0.010	-0.012	-0.014	-0.015	-0.019	-0.020	-0.022	-0.025	-0.028	-0.030	-0.032	-0.035	-0.038	-0.040	-0.044	-0.046	-0.048	-0.050	-0.052	-0.055	-0.055	-0.058	-0.058	-0.059	-0.059	-0.060	-0.059	-0.059	-0.056	-0.055	-0.052	-0.049	-0.046	-0.042	-0.039	-0.034	-0.028	-0.021	-0.014	-0.005	0.002	0.011	0.021	0.031	0.042	0.055	0.066	0.079	0.092	0.106	0.121	0.138	0.154	0.170	0.186	0.204	0.221	0.240	0.258	0.276	0.296	0.316	0.336	0.356	0.376	0.396	0.418	0.438	0.459	0.479	0.500	0.520	0.540	0.561	0.581	0.600	0.621	0.640	0.659	0.678	0.696	0.715	0.731	0.750	0.768	0.784	0.800	0.815	0.831	0.846	0.860	0.875	0.888	0.900	0.912	0.925	0.936	0.948	0.958	0.968	0.978	0.986	0.995	1.002	1.010	1.018	1.025	1.031	1.038	1.044	1.049	1.054	1.060	1.064	1.068	1.072	1.076	1.079	1.082	1.085	1.089	1.091	1.094	1.095	1.098	1.100	1.102	1.104	1.105	1.108	1.110	1.111	1.112	1.114	1.116	1.118	1.119	1.120	1.122	1.125	1.128	1.129	1.131	1.132	1.136	1.139	1.141	1.145	1.148	1.151	1.155	1.158	1.161	1.166	1.170	1.175	1.179	1.184	1.189	1.195	1.199	1.205	1.212	1.218	1.224	1.231	1.238	1.244	1.251	1.259	1.266	1.274	1.281	1.290	1.299	1.308	1.315	1.324	1.331	1.340	1.349	1.358	1.366	1.375	1.384	1.392	1.401	1.410	1.420	1.428	1.436	1.444	1.452	1.461	1.470	1.478	1.485	1.494	1.500	1.508	1.514	1.521	1.528	1.534	1.539	1.545	1.551	1.558	1.561	1.566	1.571	1.575	1.579	1.584	1.586	1.590	1.594	1.595	1.599	1.601	1.604	1.606	1.608	1.610	1.611	1.614	1.615	1.616	1.619	1.620	1.622	1.624	1.626	1.628	1.631	1.634	1.636	1.641	1.645	1.649	1.654	1.659	1.665	1.671	1.679	1.686	1.695	1.704	1.715	1.726	1.739	1.751	1.765	1.780	1.795	1.811	1.829	1.846	1.866	1.888	1.909	1.931	1.955	1.980	2.005	2.031	2.059	2.088	2.118	2.146	2.178	2.210	2.242	2.275	2.309	2.342	2.378	2.412	2.448	2.484	2.520	2.555	2.591	2.626	2.662	2.698	2.734	2.768	2.802	2.836	2.870	2.904	2.935	2.968	2.998	3.028	3.056	3.084	3.111	3.136	3.160	3.184	3.206	3.228	3.246	3.264	3.280	3.295	3.309	3.322	3.332	3.342	3.350	3.358	3.362	3.368	3.369	3.371	3.370	3.369	3.365	3.360	3.356	3.350	3.341	3.332	3.322	3.311	3.299	3.286	3.271	3.256	3.240	3.224	3.205	3.188	3.169	3.149	3.129	3.108	3.086	3.066	3.042	3.021	2.999	2.975	2.952	2.929	2.905	2.882	2.859	2.836	2.812	2.789	2.766	2.744	2.721	2.699	2.676	2.655	2.632	2.612	2.592	2.572	2.552	2.534	2.516	2.498	2.481	2.465	2.450	2.435	2.420	2.408	2.395	2.382	2.372	2.362	2.352	2.345	2.339	2.331	2.326	2.321	2.319	2.315	2.312	2.311	2.310	2.310	2.312	2.315	2.318	2.322	2.326	2.331	2.338	2.342	2.351	2.359	2.368	2.376	2.386	2.395	2.406	2.416	2.426	2.439	2.450	2.461	2.474	2.485	2.496	2.509	2.520	2.531	2.544	2.555	2.566	2.578	2.589	2.599	2.609	2.619	2.629	2.638	2.645	2.654	2.661	2.668	2.674	2.680	2.685	2.690	2.694	2.698	2.701	2.704	2.706	2.708	2.709	2.710	2.710	2.710	2.710	2.709	2.709	2.706	2.706	2.704	2.704	2.701	2.700	2.698	2.696	2.696	2.695	2.694	2.692	2.694	2.692	2.692	2.694	2.694	2.696	2.699	2.701	2.706	2.710	2.715	2.721	2.728	2.735	2.744	2.752	2.762	2.772	2.784	2.796	2.810	2.824	2.840	2.855	2.872	2.890	2.909	2.928	2.949	2.969	2.990	3.012	3.035	3.058	3.081	3.105	3.130	3.155	3.181	3.206	3.231	3.259	3.284	3.311	3.336	3.362	3.388	3.414	3.439	3.464	3.488	3.511	3.534	3.556	3.579	3.600	3.621	3.640	3.658	3.675	3.691	3.705	3.720	3.732	3.744	3.754	3.762	3.769	3.776	3.780	3.784	3.785	3.785	3.782	3.781	3.775	3.770	3.762	3.754	3.744	3.731	3.719	3.704	3.688	3.670	3.652	3.631	3.610	3.589	3.565	3.541	3.515	3.489	3.461	3.432	3.404	3.374	3.342	3.311	3.280	3.246	3.215	3.181	3.148	3.112	3.079	3.045	3.009	2.974	2.938	2.901	2.866	2.830	2.795	2.759	2.724	2.688	2.652	2.616	2.580	2.545	2.510	2.472	2.438	2.401	2.366	2.330	2.295	2.259	2.222	2.186	2.151	2.115	2.079	2.041	2.004	1.966	1.930	1.890	1.852	1.814	1.775	1.736	1.696	1.655	1.615	1.574	1.531	1.490	1.446	1.404	1.361	1.316	1.271	1.226	1.181	1.135	1.088	1.041	0.994	0.946	0.898	0.850	0.801	0.754	0.705	0.655	0.606	0.556	0.509	0.459	0.410	0.361	0.312	0.264	0.216	0.170	0.122	0.076	0.030	-0.016	-0.060	-0.104	-0.148	-0.190	-0.231	-0.271	-0.311	-0.350	-0.389	-0.425	-0.461	-0.495	-0.529	-0.561	-0.592	-0.622	-0.650	-0.679	-0.705	-0.731	-0.755	-0.778	-0.799	-0.819	-0.839	-0.856	-0.872	-0.888	-0.902	-0.916	-0.930	-0.941	-0.952	-0.961	-0.970	-0.979	-0.985	-0.991	-0.998	-1.001	-1.005	-1.010	-1.012	-1.015	-1.016	-1.019	-1.020	-1.020	-1.021	-1.020	-1.021	-1.020	-1.020	-1.019	-1.019	-1.018	-1.018	-1.018	-1.016	-1.015	-1.015	-1.014	-1.014	-1.014	-1.014	-1.014	-1.012	-1.012	-1.014	-1.012	-1.012	-1.012	-1.014	-1.014	-1.014	-1.014	-1.015	-1.015	-1.015	-1.015	-1.015	-1.015	-1.015	-1.014	-1.014	-1.012	-1.012	-1.011	-1.010	-1.008	-1.006	-1.004	-1.000	-0.998	-0.994	-0.990	-0.985	-0.980	-0.976	-0.970	-0.964	-0.959	-0.951	-0.944	-0.938	-0.929	-0.920	-0.911	-0.902	-0.892	-0.882	-0.872	-0.862	-0.851	-0.841	-0.829	-0.818	-0.805	-0.794	-0.781	-0.769	-0.756	-0.744	-0.731	-0.718	-0.705	-0.692	-0.679	-0.666	-0.654	-0.641	-0.626	-0.614	-0.602	-0.590	-0.579	-0.566	-0.554	-0.542	-0.531	-0.520	-0.509	-0.499	-0.488	-0.478	-0.469	-0.459	-0.449	-0.440	-0.431	-0.424	-0.415	-0.406	-0.400	-0.392	-0.386	-0.379	-0.372	-0.365	-0.360	-0.354	-0.349	-0.342	-0.338	-0.334	-0.329	-0.324	-0.320	-0.316	-0.310	-0.306	-0.302	-0.298	-0.294	-0.289	-0.286	-0.281	-0.276	-0.271	-0.266	-0.262	-0.256	-0.251	-0.245	-0.239	-0.231	-0.225	-0.218	-0.210	-0.202	-0.194	-0.185	-0.175	-0.165	-0.154	-0.142	-0.130	-0.118	-0.104	-0.090	-0.076	-0.060	-0.044	-0.028	-0.010	0.009	0.029	0.049	0.069	0.090	0.112	0.135	0.159	0.184	0.209	0.234	0.261	0.288	0.316	0.345	0.375	0.404	0.435	0.466	0.499	0.530	0.562	0.596	0.629	0.662	0.698	0.732	0.766	0.802	0.839	0.875	0.910	0.946	0.981	1.016	1.054	1.089	1.125	1.160	1.195	1.231	1.266	1.300	1.334	1.368	1.401	1.434	1.465	1.498	1.529	1.559	1.588	1.616	1.645	1.672	1.698	1.724	1.748	1.771	1.792	1.815	1.835	1.852	1.871	1.888	1.902	1.918	1.930	1.942	1.952	1.961	1.970	1.976	1.982	1.986	1.989	1.990	1.991	1.990	1.988	1.985	1.980	1.975	1.969	1.961	1.954	1.944	1.932	1.921	1.910	1.896	1.884	1.869	1.855	1.840	1.824	1.808	1.791	1.774	1.758	1.741	1.724	1.706	1.689	1.672	1.658	1.641	1.625	1.609	1.595	1.581	1.566	1.554	1.541	1.531	1.521	1.510	1.502	1.495	1.489	1.484	1.480	1.476	1.475	1.474	1.475	1.478	1.480	1.484	1.490	1.498	1.505	1.515	1.525	1.538	1.550	1.564	1.580	1.595	1.611	1.629	1.648	1.668	1.689	1.709	1.730	1.752	1.776	1.798	1.821	1.844	1.869	1.892	1.916	1.940	1.964	1.986	2.010	2.031	2.054	2.075	2.096	2.118	2.136	2.155	2.172	2.189	2.204	2.218	2.231	2.244	2.255	2.264	2.271	2.279	2.284	2.288	2.290	2.290	2.290	2.288	2.284	2.279	2.271	2.264	2.255	2.242	2.230	2.216	2.200	2.184	2.165	2.145	2.124	2.101	2.079	2.052	2.026	2.000	1.971	1.942	1.914	1.882	1.851	1.819	1.786	1.752	1.719	1.682	1.648	1.611	1.576	1.540	1.504	1.466	1.429	1.392	1.355	1.319	1.281	1.244	1.208	1.171	1.135	1.100	1.064	1.029	0.994	0.960	0.925	0.892	0.859	0.826	0.795	0.762	0.732	0.701	0.671	0.644	0.614	0.586	0.560	0.532	0.506	0.480	0.456	0.431	0.409	0.384	0.361	0.340	0.318	0.296	0.275	0.254	0.234	0.214	0.192	0.175	0.155	0.135	0.116	0.098	0.078	0.059	0.040	0.021	0.002	-0.016	-0.035	-0.056	-0.075	-0.096	-0.115	-0.136	-0.158	-0.179	-0.200	-0.222	-0.245	-0.269	-0.292	-0.315	-0.340	-0.365	-0.391	-0.416	-0.442	-0.470	-0.498	-0.526	-0.555	-0.584	-0.614	-0.644	-0.675	-0.706	-0.738	-0.770	-0.801	-0.834	-0.868	-0.901	-0.934	-0.969	-1.002	-1.036	-1.070	-1.105	-1.140	-1.174	-1.208	-1.242	-1.278	-1.310	-1.344	-1.378	-1.412	-1.445	-1.478	-1.510	-1.542	-1.574	-1.605	-1.636	-1.665	-1.696	-1.725	-1.754	-1.781	-1.809	-1.835	-1.861	-1.886	-1.910	-1.935	-1.958	-1.980	-2.001	-2.022	-2.044	-2.062	-2.081	-2.099	-2.116	-2.132	-2.150	-2.165	-2.180	-2.194	-2.208	-2.221	-2.232	-2.245	-2.256	-2.268	-2.278	-2.286	-2.296	-2.305	-2.314	-2.321	-2.330	-2.336	-2.345	-2.351	-2.358	-2.365	-2.371	-2.376	-2.382	-2.388	-2.394	-2.399	-2.405	-2.410	-2.416	-2.421	-2.426	-2.431	-2.436	-2.441	-2.446	-2.452	-2.456	-2.462	-2.466	-2.471	-2.476	-2.481	-2.486	-2.490	-2.496	-2.501	-2.505	-2.510	-2.515	-2.519	-2.524	-2.529	-2.532	-2.538	-2.540	-2.545	-2.548	-2.552	-2.554	-2.558	-2.561	-2.564	-2.565	-2.568	-2.570	-2.571	-2.572	-2.572	-2.574	-2.574	-2.574	-2.575	-2.574	-2.572	-2.572	-2.571	-2.569	-2.566	-2.564	-2.560	-2.558	-2.554	-2.549	-2.545	-2.540	-2.534	-2.529	-2.522	-2.516	-2.509	-2.501	-2.494	-2.485	-2.478	-2.468	-2.459	-2.448	-2.439	-2.428	-2.418	-2.405	-2.394	-2.381	-2.370	-2.358	-2.345	-2.331	-2.319	-2.305	-2.291	-2.278	-2.264	-2.249	-2.235	-2.220	-2.205	-2.190	-2.175	-2.160	-2.145	-2.131	-2.116	-2.101	-2.086	-2.072	-2.059	-2.044	-2.031	-2.016	-2.004	-1.991	-1.979	-1.966	-1.955	-1.944	-1.932	-1.924	-1.914	-1.905	-1.896	-1.888	-1.881	-1.874	-1.868	-1.862	-1.858	-1.852	-1.850	-1.848	-1.845	-1.845	-1.842	-1.842	-1.844	-1.845	-1.846	-1.849	-1.852	-1.855	-1.860	-1.865	-1.870	-1.876	-1.881	-1.888	-1.895	-1.902	-1.909	-1.918	-1.924	-1.932	-1.941	-1.949	-1.956	-1.965	-1.974	-1.982	-1.990	-1.999	-2.007	-2.014	-2.021	-2.029	-2.036	-2.044	-2.049	-2.055	-2.061	-2.065	-2.070	-2.074	-2.079	-2.082	-2.084	-2.086	-2.089	-2.089	-2.090	-2.090	-2.089	-2.088	-2.085	-2.084	-2.081	-2.078	-2.074	-2.069	-2.065	-2.060	-2.055	-2.049	-2.041	-2.035	-2.029	-2.021	-2.013	-2.005	-1.998	-1.989	-1.980	-1.970	-1.961	-1.952	-1.942	-1.934	-1.924	-1.914	-1.904	-1.895	-1.885	-1.876	-1.866	-1.858	-1.848	-1.839	-1.831	-1.822	-1.814	-1.806	-1.799	-1.791	-1.785	-1.778	-1.771	-1.766	-1.760	-1.754	-1.750	-1.745	-1.741	-1.736	-1.734	-1.731	-1.729	-1.728	-1.725	-1.724	-1.724	-1.725	-1.725	-1.726	-1.726	-1.728	-1.730	-1.732	-1.735	-1.739	-1.741	-1.746	-1.750	-1.755	-1.759	-1.764	-1.770	-1.776	-1.781	-1.786	-1.792	-1.800	-1.805	-1.811	-1.818	-1.822	-1.830	-1.836	-1.841	-1.848	-1.852	-1.858	-1.864	-1.869	-1.871	-1.876	-1.880	-1.884	-1.885	-1.888	-1.889	-1.889	-1.889	-1.889	-1.889	-1.886	-1.884	-1.880	-1.876	-1.872	-1.868	-1.861	-1.854	-1.846	-1.839	-1.830	-1.820	-1.809	-1.798	-1.786	-1.772	-1.759	-1.745	-1.731	-1.715	-1.700	-1.684	-1.668	-1.649	-1.632	-1.614	-1.596	-1.576	-1.559	-1.539	-1.520	-1.501	-1.481	-1.462	-1.444	-1.425	-1.406	-1.388	-1.369	-1.351	-1.334	-1.316	-1.301	-1.284	-1.268	-1.254	-1.239	-1.225	-1.211	-1.198	-1.186	-1.174	-1.164	-1.154	-1.144	-1.135	-1.128	-1.120	-1.114	-1.108	-1.101	-1.098	-1.094	-1.090	-1.088	-1.085	-1.084	-1.084	-1.082	-1.082	-1.082	-1.082	-1.084	-1.084	-1.086	-1.086	-1.089	-1.090	-1.091	-1.094	-1.095	-1.096	-1.098	-1.099	-1.100	-1.100	-1.100	-1.100	-1.100	-1.098	-1.096	-1.094	-1.091	-1.088	-1.084	-1.079	-1.074	-1.066	-1.060	-1.052	-1.044	-1.035	-1.024	-1.014	-1.001	-0.989	-0.975	-0.961	-0.946	-0.931	-0.914	-0.896	-0.879	-0.860	-0.841	-0.821	-0.801	-0.780	-0.759	-0.738	-0.714	-0.691	-0.669	-0.645	-0.621	-0.598	-0.574	-0.550	-0.525	-0.501	-0.476	-0.452	-0.428	-0.405	-0.380	-0.356	-0.332	-0.310	-0.288	-0.265	-0.244	-0.222	-0.201	-0.180	-0.161	-0.142	-0.122	-0.105	-0.088	-0.071	-0.055	-0.039	-0.024	-0.010	0.004	0.018	0.029	0.040	0.051	0.061	0.070	0.079	0.088	0.092	0.100	0.105	0.112	0.115	0.120	0.122	0.126	0.129	0.130	0.131	0.132	0.134	0.134	0.131	0.131	0.130	0.129	0.126	0.125	0.121	0.119	0.115	0.111	0.108	0.104	0.100	0.096	0.091	0.085	0.081	0.076	0.071	0.066	0.061	0.058	0.051	0.046	0.041	0.036	0.031	0.026	0.021	0.016	0.012	0.008	0.002	-0.001	-0.006	-0.010	-0.015	-0.020	-0.022	-0.028	-0.031	-0.035	-0.039	-0.042	-0.046	-0.049	-0.052	-0.056	-0.059	-0.062	-0.066	-0.069	-0.071	-0.074	-0.078	-0.080	-0.082	-0.086	-0.090	-0.091	-0.095	-0.098	-0.101	-0.105	-0.108	-0.111	-0.114	-0.119	-0.122	-0.128	-0.131	-0.136	-0.141	-0.146	-0.150	-0.156	-0.161	-0.166	-0.171	-0.178	-0.184	-0.190	-0.196	-0.202	-0.210	-0.216	-0.222	-0.230	-0.238	-0.245	-0.252	-0.259	-0.266	-0.275	-0.282	-0.290	-0.299	-0.306	-0.314	-0.321	-0.330	-0.338	-0.345	-0.352	-0.360	-0.368	-0.375	-0.381	-0.389	-0.396	-0.402	-0.410	-0.416	-0.422	-0.428	-0.434	-0.440	-0.446	-0.451	-0.455	-0.460	-0.465	-0.469	-0.472	-0.476	-0.479	-0.482	-0.485	-0.486	-0.490	-0.491	-0.491	-0.494	-0.494	-0.494	-0.494	-0.492	-0.491	-0.490	-0.488	-0.485	-0.482	-0.480	-0.476	-0.471	-0.468	-0.462	-0.458	-0.451	-0.446	-0.439	-0.432	-0.425	-0.416	-0.408	-0.399	-0.389	-0.380	-0.369	-0.360	-0.349	-0.338	-0.326	-0.314	-0.302	-0.290	-0.278	-0.265	-0.251	-0.239	-0.225	-0.211	-0.199	-0.185	-0.171	-0.159	-0.144	-0.131	-0.118	-0.104	-0.091	-0.079	-0.064	-0.052	-0.039	-0.026	-0.016	-0.002	0.009	0.019	0.029	0.039	0.050	0.059	0.068	0.076	0.084	0.091	0.099	0.106	0.111	0.116	0.121	0.126	0.131	0.135	0.139	0.140	0.144	0.145	0.146	0.148	0.148	0.149	0.149	0.148	0.146	0.146	0.144	0.142	0.141	0.139	0.138	0.135	0.132	0.130	0.128	0.125	0.122	0.121	0.119	0.115	0.114	0.112	0.110	0.108	0.108	0.106	0.105	0.105	0.105	0.105	0.106	0.108	0.108	0.109	0.111	0.114	0.116	0.119	0.122	0.126	0.130	0.135	0.140	0.145	0.150	0.156	0.162	0.168	0.175	0.181	0.189	0.195	0.202	0.210	0.216	0.225	0.231	0.239	0.246	0.254	0.260	0.268	0.274	0.281	0.286	0.292	0.298	0.304	0.308	0.312	0.316	0.320	0.325	0.328	0.330	0.331	0.332	0.334	0.334	0.334	0.334	0.332	0.331	0.329	0.326	0.322	0.320	0.316	0.311	0.306	0.300	0.295	0.289	0.282	0.276	0.270	0.261	0.255	0.246	0.239	0.230	0.224	0.215	0.208	0.200	0.191	0.184	0.176	0.169	0.161	0.155	0.149	0.141	0.138	0.131	0.126	0.121	0.118	0.114	0.111	0.109	0.108	0.105	0.105	0.105	0.106	0.108	0.110	0.112	0.115	0.120	0.125	0.130	0.138	0.144	0.151	0.160	0.169	0.179	0.189	0.199	0.209	0.220	0.232	0.245	0.258	0.271	0.284	0.298	0.311	0.325	0.340	0.355	0.369	0.384	0.399	0.411	0.426	0.440	0.454	0.468	0.480	0.492	0.505	0.518	0.530	0.541	0.551	0.561	0.570	0.578	0.586	0.594	0.600	0.605	0.610	0.615	0.618	0.620	0.622	0.624	0.622	0.622	0.621	0.619	0.616	0.611	0.606	0.600	0.595	0.586	0.579	0.571	0.561	0.551	0.540	0.529	0.518	0.505	0.492	0.479	0.465	0.451	0.438	0.424	0.409	0.394	0.378	0.362	0.348	0.332	0.318	0.301	0.286	0.271	0.256	0.241	0.228	0.212	0.199	0.185	0.171	0.158	0.145	0.134	0.121	0.110	0.100	0.089	0.080	0.070	0.061	0.054	0.048	0.040	0.032	0.028	0.022	0.019	0.015	0.011	0.009	0.006	0.005	0.004	0.002	0.002	0.002	0.004	0.005	0.006	0.008	0.010	0.012	0.015	0.019	0.022	0.026	0.030	0.034	0.039	0.042	0.048	0.051	0.055	0.059	0.064	0.069	0.072	0.076	0.081	0.084	0.088	0.091	0.092	0.095	0.098	0.100	0.100	0.102	0.102	0.104	0.104	0.102	0.102	0.100	0.099	0.096	0.094	0.091	0.086	0.081	0.078	0.072	0.065	0.059	0.052	0.045	0.036	0.028	0.018	0.009	-0.001	-0.012	-0.024	-0.035	-0.048	-0.060	-0.074	-0.088	-0.101	-0.116	-0.130	-0.146	-0.161	-0.178	-0.192	-0.211	-0.228	-0.244	-0.261	-0.279	-0.298	-0.315	-0.332	-0.351	-0.370	-0.389	-0.406	-0.425	-0.442	-0.460	-0.478	-0.495	-0.514	-0.530	-0.546	-0.564	-0.580	-0.595	-0.610	-0.625	-0.639	-0.652	-0.665	-0.678	-0.689	-0.699	-0.709	-0.719	-0.728	-0.735	-0.742	-0.749	-0.754	-0.758	-0.762	-0.765	-0.766	-0.768	-0.769	-0.766	-0.766	-0.764	-0.760	-0.758	-0.751	-0.746	-0.740	-0.734	-0.728	-0.720	-0.711	-0.704	-0.692	-0.684	-0.674	-0.665	-0.655	-0.645	-0.635	-0.625	-0.614	-0.602	-0.592	-0.584	-0.574	-0.564	-0.555	-0.545	-0.538	-0.529	-0.520	-0.512	-0.506	-0.499	-0.492	-0.488	-0.482	-0.479	-0.475	-0.472	-0.469	-0.466	-0.465	-0.464	-0.464	-0.464	-0.465	-0.465	-0.466	-0.469	-0.471	-0.474	-0.475	-0.478	-0.481	-0.485	-0.488	-0.491	-0.495	-0.498	-0.502	-0.505	-0.509	-0.511	-0.514	-0.516	-0.519	-0.520	-0.520	-0.521	-0.522	-0.521	-0.520	-0.519	-0.516	-0.515	-0.511	-0.506	-0.501	-0.496	-0.490	-0.482	-0.475	-0.466	-0.458	-0.446	-0.436	-0.424	-0.411	-0.398	-0.385	-0.370	-0.356	-0.340	-0.322	-0.306	-0.289	-0.270	-0.251	-0.232	-0.212	-0.194	-0.172	-0.152	-0.132	-0.110	-0.090	-0.068	-0.048	-0.025	-0.004	0.018	0.039	0.060	0.081	0.101	0.122	0.142	0.162	0.181	0.199	0.218	0.235	0.252	0.270	0.285	0.300	0.315	0.329	0.342	0.355	0.366	0.376	0.388	0.396	0.405	0.412	0.420	0.426	0.431	0.436	0.440	0.444	0.445	0.448	0.446	0.448	0.446	0.445	0.444	0.440	0.438	0.432	0.430	0.424	0.419	0.412	0.406	0.400	0.392	0.385	0.378	0.371	0.362	0.354	0.346	0.339	0.329	0.320	0.314	0.305	0.295	0.288	0.280	0.272	0.265	0.258	0.251	0.245	0.239	0.234	0.228	0.222	0.219	0.215	0.212	0.209	0.206	0.205	0.204	0.202	0.204	0.205	0.208	0.209	0.211	0.214	0.218	0.222	0.228	0.232	0.239	0.246	0.254	0.262	0.271	0.280	0.289	0.299	0.310	0.320	0.331	0.342	0.354	0.366	0.379	0.390	0.402	0.416	0.428	0.441	0.454	0.466	0.479	0.490	0.502	0.514	0.525	0.535	0.546	0.556	0.566	0.576	0.584	0.591	0.599	0.605	0.612	0.618	0.621	0.625	0.629	0.630	0.631	0.631	0.631	0.629	0.626	0.624	0.619	0.614	0.609	0.601	0.594	0.585	0.575	0.566	0.555	0.542	0.531	0.519	0.505	0.491	0.478	0.462	0.446	0.431	0.415	0.398	0.382	0.366	0.349	0.332	0.316	0.300	0.284	0.268	0.251	0.236	0.221	0.206	0.192	0.179	0.166	0.154	0.142	0.134	0.122	0.114	0.106	0.100	0.094	0.089	0.086	0.082	0.081	0.081	0.081	0.082	0.085	0.089	0.092	0.100	0.105	0.114	0.122	0.132	0.142	0.155	0.168	0.181	0.196	0.211	0.228	0.242	0.260	0.279	0.296	0.315	0.335	0.354	0.374	0.392	0.414	0.435	0.454	0.474	0.495	0.515	0.534	0.554	0.572	0.591	0.610	0.628	0.646	0.664	0.680	0.696	0.711	0.726	0.740	0.752	0.765	0.776	0.788	0.796	0.806	0.814	0.820	0.826	0.832	0.836	0.840	0.842	0.845	0.845	0.846	0.845	0.844	0.842	0.840	0.836	0.831	0.828	0.820	0.815	0.809	0.800	0.794	0.785	0.778	0.768	0.759	0.749	0.740	0.730	0.721	0.711	0.701	0.691	0.680	0.670	0.660	0.651	0.641	0.632	0.624	0.614	0.606	0.598	0.589	0.582	0.575	0.569	0.562	0.556	0.551	0.546	0.541	0.538	0.534	0.531	0.528	0.525	0.522	0.521	0.521	0.520	0.521	0.520	0.521	0.522	0.525	0.526	0.529	0.532	0.535	0.538	0.541	0.546	0.550	0.554	0.559	0.564	0.569	0.572	0.579	0.585	0.590	0.596	0.602	0.606	0.612	0.619	0.624	0.630	0.636	0.641	0.646	0.652	0.659	0.662	0.668	0.672	0.679	0.682	0.688	0.691	0.695	0.699	0.702	0.706	0.709	0.710	0.712	0.715	0.715	0.718	0.718	0.718	0.718	0.718	0.716	0.714	0.712	0.710	0.708	0.704	0.700	0.696	0.691	0.685	0.680	0.674	0.668	0.659	0.652	0.644	0.635	0.626	0.616	0.606	0.596	0.585	0.574	0.564	0.551	0.539	0.526	0.514	0.501	0.489	0.475	0.462	0.450	0.436	0.422	0.410	0.398	0.385	0.372	0.360	0.349	0.336	0.326	0.315	0.304	0.294	0.285	0.275	0.266	0.259	0.251	0.245	0.239	0.235	0.230	0.226	0.224	0.221	0.219	0.219	0.219	0.219	0.220	0.222	0.225	0.229	0.232	0.238	0.242	0.249	0.256	0.262	0.270	0.279	0.285	0.295	0.304	0.314	0.322	0.331	0.342	0.352	0.362	0.372	0.384	0.394	0.404	0.414	0.422	0.432	0.442	0.451	0.460	0.469	0.475	0.484	0.490	0.498	0.502	0.507	0.514	0.518	0.521	0.524	0.526	0.528	0.529	0.528	0.528	0.526	0.524	0.521	0.518	0.514	0.507	0.502	0.496	0.489	0.481	0.472	0.464	0.454	0.442	0.432	0.420	0.409	0.396	0.381	0.368	0.354	0.339	0.324	0.309	0.292	0.276	0.260	0.244	0.226	0.210	0.192	0.175	0.158	0.141	0.124	0.108	0.091	0.075	0.060	0.042	0.028	0.011	-0.004	-0.018	-0.031	-0.045	-0.058	-0.070	-0.082	-0.094	-0.104	-0.115	-0.124	-0.132	-0.140	-0.148	-0.154	-0.160	-0.166	-0.170	-0.174	-0.178	-0.180	-0.182	-0.184	-0.184	-0.184	-0.185	-0.184	-0.182	-0.180	-0.179	-0.176	-0.172	-0.169	-0.165	-0.161	-0.156	-0.151	-0.148	-0.142	-0.138	-0.132	-0.128	-0.122	-0.119	-0.114	-0.109	-0.104	-0.100	-0.096	-0.094	-0.091	-0.088	-0.085	-0.084	-0.082	-0.081	-0.080	-0.080	-0.080	-0.081	-0.081	-0.084	-0.088	-0.090	-0.094	-0.096	-0.101	-0.106	-0.111	-0.118	-0.124	-0.130	-0.138	-0.144	-0.151	-0.160	-0.168	-0.176	-0.185	-0.194	-0.202	-0.211	-0.219	-0.229	-0.238	-0.246	-0.255	-0.262	-0.270	-0.278	-0.285	-0.291	-0.299	-0.306	-0.311	-0.316	-0.321	-0.325	-0.329	-0.331	-0.334	-0.335	-0.338	-0.338	-0.339	-0.338	-0.336	-0.334	-0.331	-0.328	-0.324	-0.319	-0.315	-0.309	-0.302	-0.296	-0.289	-0.281	-0.272	-0.264	-0.255	-0.245	-0.235	-0.226	-0.215	-0.205	-0.195	-0.182	-0.172	-0.162	-0.151	-0.141	-0.132	-0.121	-0.112	-0.104	-0.094	-0.085	-0.078	-0.069	-0.061	-0.055	-0.049	-0.042	-0.039	-0.035	-0.030	-0.029	-0.026	-0.025	-0.025	-0.024	-0.026	-0.028	-0.030	-0.034	-0.038	-0.041	-0.048	-0.054	-0.060	-0.068	-0.075	-0.084	-0.094	-0.102	-0.112	-0.124	-0.134	-0.145	-0.159	-0.170	-0.181	-0.195	-0.208	-0.220	-0.234	-0.246	-0.259	-0.271	-0.284	-0.296	-0.309	-0.321	-0.332	-0.344	-0.355	-0.366	-0.376	-0.385	-0.395	-0.404	-0.411	-0.420	-0.426	-0.432	-0.439	-0.444	-0.449	-0.452	-0.455	-0.458	-0.460	-0.461	-0.461	-0.461	-0.461	-0.460	-0.459	-0.456	-0.452	-0.450	-0.445	-0.441	-0.436	-0.430	-0.424	-0.418	-0.411	-0.405	-0.398	-0.390	-0.381	-0.372	-0.365	-0.356	-0.348	-0.339	-0.330	-0.321	-0.312	-0.302	-0.294	-0.286	-0.278	-0.270	-0.261	-0.252	-0.245	-0.236	-0.229	-0.221	-0.215	-0.208	-0.201	-0.195	-0.189	-0.184	-0.179	-0.174	-0.169	-0.165	-0.160	-0.156	-0.155	-0.151	-0.149	-0.148	-0.145	-0.145	-0.142	-0.142	-0.142	-0.141	-0.142	-0.142	-0.144	-0.145	-0.148	-0.149	-0.150	-0.152	-0.152	-0.155	-0.158	-0.160	-0.162	-0.164	-0.166	-0.169	-0.171	-0.174	-0.175	-0.178	-0.179	-0.181	-0.181	-0.182	-0.184	-0.184	-0.184	-0.184	-0.182	-0.181	-0.180	-0.179	-0.175	-0.171	-0.169	-0.164	-0.159	-0.154	-0.148	-0.141	-0.134	-0.125	-0.118	-0.108	-0.098	-0.086	-0.076	-0.064	-0.051	-0.038	-0.024	-0.009	0.006	0.022	0.039	0.055	0.074	0.091	0.110	0.128	0.148	0.168	0.188	0.208	0.229	0.250	0.271	0.292	0.314	0.336	0.358	0.380	0.401	0.424	0.445	0.468	0.489	0.509	0.531	0.552	0.572	0.594	0.614	0.634	0.654	0.672	0.692	0.710	0.728	0.746	0.762	0.779	0.796	0.811	0.826	0.841	0.855	0.869	0.882	0.895	0.908	0.918	0.929	0.939	0.950	0.959	0.968	0.976	0.985	0.994	1.000	1.008	1.014	1.020	1.026	1.031	1.036	1.041	1.046	1.050	1.054	1.058	1.061	1.065	1.068	1.070	1.072	1.076	1.079	1.081	1.084	1.086	1.089	1.090	1.092	1.096	1.098	1.100	1.102	1.105	1.109	1.111	1.115	1.118	1.120	1.124	1.129	1.132	1.136	1.140	1.145	1.149	1.154	1.159	1.164	1.169	1.176	1.181	1.188	1.194	1.201	1.208	1.215	1.221	1.230	1.238	1.245	1.252	1.261	1.270	1.279	1.288	1.296	1.304	1.314	1.322	1.332	1.341	1.350	1.359	1.369	1.378	1.385	1.394	1.402	1.411	1.421	1.429	1.438	1.445	1.454	1.460	1.469	1.475	1.482	1.489	1.495	1.500	1.506	1.512	1.516	1.521	1.525	1.530	1.534	1.536	1.539	1.542	1.544	1.546	1.546	1.548	1.548	1.549	1.549	1.549	1.548	1.546	1.546	1.544	1.544	1.541	1.539	1.538	1.535	1.532	1.530	1.528	1.526	1.522	1.521	1.519	1.518	1.515	1.514	1.514	1.512	1.511	1.511	1.512	1.514	1.516	1.519	1.521	1.525	1.529	1.535	1.541	1.548	1.556	1.566	1.575	1.586	1.598	1.610	1.625	1.639	1.655	1.672	1.691	1.710	1.731	1.754	1.775	1.800	1.825	1.850	1.878	1.905	1.934	1.964	1.994	2.025	2.058	2.090	2.122	2.156	2.190	2.225	2.260	2.296	2.330	2.366	2.401	2.436	2.472	2.508	2.542	2.576	2.610	2.644	2.678	2.709	2.741	2.772	2.802	2.832	2.860	2.888	2.914	2.939	2.962	2.986	3.008	3.028	3.046	3.064	3.080	3.095	3.109	3.121	3.132	3.141	3.149	3.156	3.162	3.166	3.168	3.170	3.170	3.169	3.166	3.162	3.159	3.152	3.145	3.136	3.126	3.116	3.105	3.092	3.080	3.066	3.051	3.035	3.019	3.002	2.984	2.966	2.948	2.928	2.909	2.889	2.868	2.848	2.826	2.806	2.784	2.762	2.740	2.720	2.698	2.676	2.655	2.634	2.611	2.591	2.570	2.550	2.529	2.508	2.489	2.470	2.451	2.432	2.415	2.396	2.380	2.364	2.349	2.332	2.319	2.306	2.292	2.281	2.269	2.258	2.248	2.239	2.230	2.224	2.216	2.211	2.206	2.202	2.199	2.196	2.194	2.192	2.194	2.194	2.196	2.198	2.200	2.204	2.209	2.215	2.220	2.225	2.234	2.240	2.249	2.256	2.265	2.274	2.284	2.294	2.302	2.314	2.324	2.335	2.345	2.356	2.366	2.378	2.388	2.398	2.408	2.416	2.426	2.435	2.445	2.452	2.461	2.469	2.474	2.481	2.488	2.492	2.498	2.501	2.505	2.509	2.511	2.512	2.515	2.516	2.516	2.516	2.516	2.514	2.514	2.511	2.510	2.508	2.505	2.501	2.499	2.496	2.494	2.490	2.488	2.485	2.482	2.481	2.479	2.476	2.475	2.475	2.474	2.474	2.475	2.476	2.478	2.481	2.485	2.490	2.495	2.501	2.509	2.518	2.526	2.536	2.549	2.560	2.574	2.589	2.604	2.620	2.638	2.656	2.676	2.696	2.719	2.740	2.764	2.789	2.814	2.839	2.865	2.892	2.920	2.949	2.978	3.008	3.036	3.065	3.096	3.126	3.156	3.188	3.218	3.248	3.278	3.308	3.336	3.365	3.394	3.422	3.449	3.475	3.500	3.525	3.549	3.571	3.592	3.614	3.632	3.651	3.668	3.682	3.695	3.708	3.720	3.729	3.736	3.744	3.748	3.750	3.751	3.752	3.750	3.746	3.741	3.735	3.726	3.715	3.704	3.690	3.676	3.660	3.641	3.622	3.601	3.579	3.555	3.530	3.505	3.476	3.448	3.419	3.388	3.355	3.324	3.290	3.255	3.220	3.185	3.149	3.111	3.074	3.036	2.999	2.959	2.920	2.881	2.841	2.801	2.761	2.721	2.682	2.642	2.602	2.562	2.524	2.484	2.444	2.405	2.366	2.326	2.289	2.250	2.211	2.174	2.135	2.098	2.059	2.021	1.984	1.946	1.909	1.872	1.835	1.798	1.760	1.722	1.685	1.646	1.609	1.570	1.532	1.495	1.455	1.416	1.378	1.338	1.298	1.258	1.218	1.176	1.135	1.092	1.051	1.009	0.966	0.922	0.880	0.835	0.791	0.746	0.701	0.655	0.610	0.564	0.518	0.472	0.426	0.379	0.334	0.286	0.240	0.194	0.148	0.102	0.056	0.011	-0.034	-0.079	-0.121	-0.166	-0.209	-0.251	-0.294	-0.334	-0.374	-0.414	-0.452	-0.490	-0.528	-0.564	-0.598	-0.631	-0.665	-0.696	-0.726	-0.756	-0.785	-0.811	-0.838	-0.862	-0.886	-0.909	-0.929	-0.949	-0.968	-0.985	-1.001	-1.016	-1.030	-1.042	-1.054	-1.065	-1.076	-1.085	-1.092	-1.100	-1.106	-1.111	-1.115	-1.120	-1.122	-1.125	-1.128	-1.128	-1.129	-1.129	-1.130	-1.129	-1.129	-1.128	-1.126	-1.125	-1.122	-1.121	-1.120	-1.118	-1.115	-1.112	-1.111	-1.110	-1.109	-1.106	-1.105	-1.104	-1.102	-1.102	-1.101	-1.100	-1.100	-1.100	-1.100	-1.100	-1.099	-1.099	-1.100	-1.099	-1.100	-1.100	-1.100	-1.100	-1.100	-1.101	-1.101	-1.101	-1.100	-1.100	-1.100	-1.100	-1.099	-1.096	-1.095	-1.094	-1.091	-1.089	-1.086	-1.082	-1.079	-1.074	-1.070	-1.064	-1.059	-1.054	-1.048	-1.040	-1.032	-1.025	-1.018	-1.009	-0.999	-0.990	-0.980	-0.971	-0.960	-0.950	-0.939	-0.926	-0.915	-0.902	-0.891	-0.879	-0.866	-0.854	-0.841	-0.828	-0.814	-0.802	-0.788	-0.775	-0.761	-0.748	-0.735	-0.721	-0.709	-0.695	-0.682	-0.671	-0.659	-0.646	-0.634	-0.622	-0.611	-0.600	-0.589	-0.579	-0.569	-0.558	-0.549	-0.539	-0.529	-0.520	-0.511	-0.504	-0.496	-0.488	-0.480	-0.474	-0.466	-0.460	-0.452	-0.446	-0.440	-0.435	-0.429	-0.424	-0.419	-0.412	-0.409	-0.402	-0.398	-0.394	-0.389	-0.384	-0.378	-0.372	-0.366	-0.360	-0.355	-0.349	-0.342	-0.336	-0.330	-0.321	-0.315	-0.308	-0.299	-0.290	-0.280	-0.271	-0.261	-0.250	-0.239	-0.229	-0.216	-0.202	-0.189	-0.175	-0.160	-0.144	-0.128	-0.111	-0.094	-0.076	-0.058	-0.038	-0.018	0.004	0.025	0.048	0.070	0.095	0.119	0.144	0.170	0.196	0.224	0.251	0.280	0.309	0.339	0.369	0.399	0.430	0.461	0.492	0.526	0.558	0.591	0.626	0.659	0.694	0.728	0.762	0.799	0.834	0.869	0.905	0.941	0.976	1.012	1.048	1.082	1.118	1.154	1.189	1.224	1.259	1.292	1.328	1.361	1.395	1.426	1.460	1.491	1.522	1.554	1.584	1.612	1.641	1.670	1.696	1.724	1.749	1.772	1.796	1.819	1.840	1.860	1.879	1.898	1.914	1.929	1.944	1.958	1.969	1.980	1.990	1.998	2.004	2.010	2.015	2.018	2.020	2.020	2.020	2.018	2.015	2.011	2.006	2.000	1.992	1.985	1.976	1.965	1.954	1.942	1.931	1.918	1.904	1.889	1.874	1.859	1.844	1.826	1.811	1.795	1.779	1.762	1.745	1.729	1.712	1.698	1.681	1.668	1.652	1.639	1.624	1.611	1.599	1.589	1.578	1.568	1.559	1.551	1.545	1.539	1.532	1.530	1.528	1.525	1.525	1.526	1.529	1.531	1.536	1.541	1.549	1.556	1.565	1.576	1.586	1.599	1.612	1.628	1.642	1.658	1.674	1.692	1.710	1.730	1.751	1.770	1.792	1.812	1.834	1.858	1.880	1.901	1.924	1.948	1.970	1.992	2.015	2.036	2.059	2.080	2.101	2.121	2.141	2.161	2.180	2.196	2.214	2.229	2.242	2.256	2.269	2.281	2.291	2.301	2.309	2.315	2.320	2.324	2.325	2.326	2.326	2.324	2.320	2.316	2.309	2.301	2.292	2.282	2.270	2.256	2.241	2.224	2.208	2.188	2.168	2.146	2.122	2.099	2.075	2.049	2.020	1.994	1.964	1.934	1.902	1.871	1.840	1.806	1.774	1.740	1.706	1.670	1.635	1.601	1.565	1.529	1.494	1.458	1.421	1.386	1.350	1.315	1.281	1.245	1.211	1.176	1.144	1.111	1.078	1.045	1.014	0.982	0.954	0.922	0.894	0.866	0.839	0.811	0.785	0.760	0.735	0.711	0.688	0.665	0.642	0.621	0.600	0.580	0.560	0.541	0.522	0.504	0.486	0.470	0.452	0.436	0.420	0.404	0.389	0.374	0.359	0.342	0.328	0.312	0.296	0.280	0.266	0.250	0.234	0.218	0.201	0.182	0.166	0.148	0.129	0.110	0.090	0.071	0.050	0.030	0.008	-0.015	-0.038	-0.062	-0.086	-0.111	-0.138	-0.165	-0.191	-0.220	-0.248	-0.278	-0.308	-0.339	-0.370	-0.401	-0.434	-0.468	-0.501	-0.536	-0.570	-0.605	-0.641	-0.678	-0.712	-0.750	-0.786	-0.822	-0.860	-0.898	-0.935	-0.972	-1.010	-1.048	-1.085	-1.122	-1.159	-1.196	-1.232	-1.269	-1.305	-1.341	-1.376	-1.411	-1.446	-1.480	-1.514	-1.548	-1.579	-1.611	-1.642	-1.674	-1.704	-1.732	-1.761	-1.790	-1.816	-1.844	-1.869	-1.894	-1.919	-1.942	-1.964	-1.988	-2.009	-2.029	-2.049	-2.068	-2.088	-2.105	-2.122	-2.140	-2.155	-2.171	-2.185	-2.199	-2.212	-2.225	-2.238	-2.249	-2.261	-2.271	-2.281	-2.291	-2.301	-2.310	-2.319	-2.326	-2.335	-2.344	-2.350	-2.356	-2.364	-2.370	-2.376	-2.384	-2.390	-2.396	-2.401	-2.406	-2.411	-2.418	-2.422	-2.428	-2.432	-2.438	-2.442	-2.446	-2.452	-2.456	-2.461	-2.465	-2.470	-2.475	-2.480	-2.484	-2.489	-2.492	-2.496	-2.500	-2.505	-2.509	-2.512	-2.516	-2.520	-2.524	-2.528	-2.531	-2.534	-2.536	-2.540	-2.544	-2.545	-2.548	-2.550	-2.552	-2.554	-2.556	-2.558	-2.559	-2.560	-2.561	-2.562	-2.561	-2.562	-2.561	-2.562	-2.561	-2.560	-2.559	-2.558	-2.556	-2.554	-2.551	-2.548	-2.545	-2.541	-2.536	-2.531	-2.526	-2.521	-2.516	-2.510	-2.504	-2.498	-2.490	-2.482	-2.474	-2.465	-2.456	-2.448	-2.439	-2.429	-2.418	-2.408	-2.396	-2.385	-2.372	-2.361	-2.349	-2.336	-2.324	-2.310	-2.298	-2.284	-2.270	-2.256	-2.242	-2.229	-2.214	-2.200	-2.185	-2.170	-2.158	-2.142	-2.129	-2.115	-2.101	-2.089	-2.076	-2.062	-2.050	-2.039	-2.026	-2.016	-2.004	-1.994	-1.985	-1.975	-1.966	-1.958	-1.950	-1.944	-1.938	-1.931	-1.926	-1.921	-1.918	-1.915	-1.912	-1.911	-1.910	-1.909	-1.910	-1.910	-1.911	-1.912	-1.916	-1.919	-1.922	-1.926	-1.931	-1.936	-1.941	-1.948	-1.952	-1.959	-1.966	-1.972	-1.980	-1.986	-1.994	-2.001	-2.010	-2.016	-2.024	-2.033	-2.039	-2.046	-2.052	-2.060	-2.066	-2.071	-2.078	-2.084	-2.089	-2.092	-2.098	-2.101	-2.105	-2.108	-2.111	-2.112	-2.112	-2.115	-2.115	-2.115	-2.112	-2.112	-2.110	-2.108	-2.105	-2.100	-2.096	-2.092	-2.088	-2.081	-2.075	-2.070	-2.062	-2.055	-2.047	-2.039	-2.031	-2.021	-2.014	-2.004	-1.994	-1.984	-1.974	-1.964	-1.952	-1.942	-1.931	-1.922	-1.911	-1.901	-1.889	-1.879	-1.869	-1.859	-1.848	-1.839	-1.829	-1.820	-1.811	-1.802	-1.794	-1.785	-1.778	-1.770	-1.764	-1.756	-1.750	-1.745	-1.739	-1.734	-1.730	-1.726	-1.724	-1.721	-1.719	-1.718	-1.716	-1.716	-1.718	-1.719	-1.720	-1.722	-1.724	-1.728	-1.731	-1.736	-1.741	-1.748	-1.752	-1.759	-1.766	-1.774	-1.782	-1.790	-1.799	-1.808	-1.816	-1.825	-1.835	-1.846	-1.856	-1.866	-1.875	-1.885	-1.896	-1.905	-1.916	-1.926	-1.935	-1.945	-1.954	-1.962	-1.971	-1.978	-1.985	-1.991	-1.998	-2.004	-2.007	-2.013	-2.016	-2.018	-2.020	-2.020	-2.020	-2.019	-2.018	-2.014	-2.011	-2.006	-2.000	-1.994	-1.988	-1.979	-1.969	-1.959	-1.948	-1.935	-1.922	-1.909	-1.895	-1.879	-1.862	-1.846	-1.829	-1.810	-1.791	-1.771	-1.752	-1.732	-1.711	-1.691	-1.670	-1.649	-1.628	-1.605	-1.584	-1.562	-1.541	-1.521	-1.500	-1.479	-1.459	-1.439	-1.420	-1.401	-1.382	-1.364	-1.346	-1.330	-1.312	-1.298	-1.284	-1.269	-1.255	-1.242	-1.231	-1.221	-1.210	-1.200	-1.192	-1.184	-1.176	-1.170	-1.165	-1.161	-1.156	-1.152	-1.149	-1.148	-1.146	-1.145	-1.144	-1.144	-1.144	-1.144	-1.145	-1.146	-1.148	-1.150	-1.150	-1.152	-1.154	-1.155	-1.158	-1.160	-1.161	-1.161	-1.162	-1.164	-1.164	-1.162	-1.162	-1.162	-1.160	-1.158	-1.155	-1.151	-1.148	-1.142	-1.138	-1.131	-1.124	-1.118	-1.109	-1.100	-1.090	-1.079	-1.068	-1.056	-1.042	-1.029	-1.014	-0.999	-0.982	-0.966	-0.950	-0.932	-0.915	-0.896	-0.878	-0.858	-0.838	-0.818	-0.796	-0.775	-0.752	-0.731	-0.709	-0.686	-0.664	-0.642	-0.620	-0.598	-0.575	-0.552	-0.530	-0.509	-0.486	-0.465	-0.442	-0.421	-0.401	-0.380	-0.360	-0.340	-0.321	-0.304	-0.285	-0.266	-0.249	-0.234	-0.216	-0.201	-0.186	-0.172	-0.158	-0.145	-0.132	-0.121	-0.109	-0.099	-0.088	-0.079	-0.070	-0.062	-0.055	-0.048	-0.041	-0.035	-0.031	-0.026	-0.022	-0.019	-0.015	-0.014	-0.012	-0.011	-0.010	-0.010	-0.010	-0.010	-0.011	-0.012	-0.014	-0.016	-0.018	-0.021	-0.024	-0.028	-0.031	-0.036	-0.040	-0.044	-0.050	-0.054	-0.060	-0.065	-0.070	-0.075	-0.081	-0.086	-0.092	-0.098	-0.102	-0.108	-0.115	-0.120	-0.125	-0.130	-0.136	-0.140	-0.145	-0.150	-0.155	-0.159	-0.164	-0.168	-0.171	-0.174	-0.179	-0.182	-0.186	-0.188	-0.191	-0.194	-0.195	-0.198	-0.200	-0.201	-0.204	-0.205	-0.206	-0.208	-0.209	-0.210	-0.211	-0.211	-0.212	-0.214	-0.215	-0.216	-0.218	-0.219	-0.220	-0.220	-0.221	-0.225	-0.226	-0.229	-0.230	-0.234	-0.236	-0.240	-0.244	-0.246	-0.250	-0.255	-0.259	-0.264	-0.269	-0.274	-0.280	-0.286	-0.291	-0.298	-0.306	-0.312	-0.320	-0.328	-0.335	-0.344	-0.351	-0.359	-0.368	-0.376	-0.385	-0.394	-0.402	-0.411	-0.420	-0.429	-0.438	-0.448	-0.456	-0.464	-0.472	-0.481	-0.490	-0.498	-0.505	-0.512	-0.520	-0.526	-0.532	-0.540	-0.545	-0.551	-0.556	-0.562	-0.568	-0.570	-0.575	-0.579	-0.581	-0.584	-0.586	-0.588	-0.590	-0.591	-0.591	-0.591	-0.591	-0.590	-0.589	-0.586	-0.585	-0.581	-0.578	-0.574	-0.571	-0.566	-0.561	-0.555	-0.550	-0.544	-0.536	-0.530	-0.521	-0.512	-0.505	-0.496	-0.486	-0.476	-0.466	-0.455	-0.445	-0.434	-0.422	-0.410	-0.398	-0.385	-0.372	-0.360	-0.346	-0.332	-0.320	-0.305	-0.291	-0.276	-0.261	-0.248	-0.234	-0.219	-0.204	-0.190	-0.175	-0.160	-0.145	-0.131	-0.116	-0.101	-0.089	-0.072	-0.060	-0.046	-0.032	-0.020	-0.006	0.006	0.019	0.031	0.042	0.054	0.064	0.075	0.085	0.095	0.104	0.112	0.122	0.130	0.136	0.144	0.151	0.158	0.162	0.169	0.174	0.178	0.182	0.186	0.190	0.192	0.195	0.196	0.199	0.200	0.201	0.202	0.204	0.204	0.205	0.204	0.204	0.204	0.204	0.202	0.202	0.201	0.201	0.201	0.200	0.200	0.199	0.199	0.199	0.199	0.199	0.200	0.200	0.202	0.202	0.204	0.206	0.209	0.210	0.212	0.215	0.219	0.221	0.225	0.229	0.232	0.236	0.242	0.246	0.252	0.258	0.264	0.269	0.275	0.281	0.286	0.294	0.300	0.306	0.311	0.319	0.324	0.330	0.336	0.342	0.348	0.352	0.358	0.362	0.366	0.371	0.374	0.378	0.379	0.381	0.384	0.385	0.386	0.386	0.385	0.385	0.382	0.381	0.379	0.376	0.372	0.368	0.364	0.358	0.352	0.345	0.339	0.331	0.324	0.314	0.305	0.296	0.286	0.276	0.266	0.256	0.245	0.235	0.222	0.211	0.200	0.189	0.178	0.168	0.155	0.145	0.134	0.124	0.112	0.102	0.094	0.085	0.076	0.068	0.060	0.054	0.048	0.042	0.036	0.032	0.028	0.026	0.024	0.022	0.022	0.022	0.024	0.026	0.029	0.031	0.036	0.041	0.048	0.055	0.062	0.070	0.081	0.090	0.101	0.111	0.122	0.136	0.149	0.162	0.176	0.191	0.206	0.220	0.236	0.252	0.269	0.285	0.301	0.316	0.332	0.349	0.365	0.380	0.396	0.411	0.426	0.441	0.455	0.469	0.482	0.495	0.507	0.520	0.530	0.540	0.550	0.559	0.566	0.572	0.580	0.585	0.590	0.594	0.598	0.600	0.601	0.601	0.601	0.599	0.598	0.595	0.590	0.585	0.580	0.572	0.566	0.558	0.549	0.539	0.530	0.520	0.507	0.496	0.484	0.471	0.459	0.444	0.430	0.415	0.400	0.385	0.370	0.355	0.339	0.322	0.306	0.291	0.275	0.260	0.242	0.226	0.212	0.196	0.180	0.165	0.151	0.136	0.122	0.108	0.095	0.081	0.068	0.056	0.045	0.032	0.022	0.012	0.002	-0.006	-0.015	-0.024	-0.030	-0.036	-0.044	-0.049	-0.054	-0.059	-0.061	-0.065	-0.069	-0.071	-0.072	-0.075	-0.075	-0.074	-0.074	-0.074	-0.072	-0.070	-0.069	-0.066	-0.062	-0.060	-0.056	-0.052	-0.050	-0.045	-0.041	-0.036	-0.031	-0.028	-0.022	-0.018	-0.014	-0.008	-0.004	0.000	0.005	0.009	0.012	0.014	0.018	0.021	0.022	0.026	0.028	0.029	0.030	0.030	0.031	0.031	0.030	0.030	0.028	0.025	0.022	0.019	0.016	0.012	0.006	0.002	-0.004	-0.011	-0.016	-0.024	-0.031	-0.040	-0.049	-0.058	-0.066	-0.078	-0.089	-0.099	-0.110	-0.121	-0.132	-0.146	-0.159	-0.171	-0.185	-0.198	-0.211	-0.226	-0.239	-0.254	-0.269	-0.282	-0.298	-0.312	-0.326	-0.342	-0.358	-0.372	-0.386	-0.401	-0.418	-0.431	-0.445	-0.460	-0.474	-0.488	-0.500	-0.514	-0.526	-0.539	-0.551	-0.561	-0.572	-0.582	-0.594	-0.604	-0.612	-0.620	-0.629	-0.636	-0.642	-0.648	-0.654	-0.659	-0.662	-0.666	-0.668	-0.671	-0.671	-0.672	-0.672	-0.671	-0.671	-0.669	-0.668	-0.664	-0.660	-0.658	-0.652	-0.646	-0.641	-0.636	-0.630	-0.622	-0.615	-0.609	-0.602	-0.595	-0.588	-0.580	-0.572	-0.566	-0.559	-0.551	-0.544	-0.536	-0.530	-0.522	-0.516	-0.510	-0.504	-0.500	-0.494	-0.489	-0.485	-0.481	-0.478	-0.475	-0.471	-0.470	-0.468	-0.466	-0.466	-0.466	-0.465	-0.466	-0.468	-0.469	-0.470	-0.472	-0.474	-0.476	-0.479	-0.482	-0.485	-0.489	-0.491	-0.495	-0.498	-0.500	-0.502	-0.505	-0.509	-0.511	-0.512	-0.515	-0.516	-0.518	-0.518	-0.519	-0.519	-0.518	-0.515	-0.514	-0.511	-0.507	-0.505	-0.500	-0.495	-0.490	-0.482	-0.475	-0.466	-0.459	-0.449	-0.438	-0.428	-0.416	-0.402	-0.390	-0.375	-0.361	-0.346	-0.331	-0.315	-0.298	-0.280	-0.262	-0.242	-0.225	-0.205	-0.185	-0.165	-0.144	-0.124	-0.102	-0.081	-0.060	-0.039	-0.018	0.005	0.026	0.048	0.070	0.090	0.112	0.134	0.155	0.176	0.195	0.215	0.234	0.254	0.270	0.289	0.306	0.324	0.339	0.355	0.370	0.384	0.396	0.409	0.421	0.432	0.442	0.454	0.461	0.470	0.476	0.482	0.488	0.492	0.496	0.499	0.501	0.502	0.504	0.504	0.501	0.500	0.498	0.494	0.491	0.486	0.481	0.476	0.470	0.462	0.456	0.448	0.440	0.432	0.424	0.415	0.406	0.396	0.388	0.378	0.369	0.359	0.349	0.340	0.330	0.321	0.312	0.302	0.294	0.286	0.278	0.270	0.264	0.256	0.250	0.245	0.239	0.235	0.230	0.226	0.224	0.220	0.219	0.219	0.218	0.219	0.219	0.220	0.221	0.224	0.229	0.232	0.238	0.242	0.248	0.255	0.261	0.269	0.278	0.286	0.296	0.305	0.316	0.326	0.338	0.348	0.359	0.371	0.382	0.395	0.406	0.419	0.431	0.444	0.456	0.468	0.479	0.490	0.501	0.511	0.522	0.532	0.542	0.552	0.561	0.570	0.576	0.584	0.590	0.596	0.601	0.605	0.609	0.611	0.614	0.614	0.614	0.614	0.612	0.609	0.606	0.601	0.596	0.590	0.582	0.575	0.566	0.556	0.546	0.535	0.524	0.511	0.498	0.484	0.470	0.455	0.440	0.424	0.408	0.391	0.374	0.358	0.340	0.322	0.306	0.289	0.271	0.254	0.238	0.222	0.205	0.189	0.175	0.160	0.146	0.132	0.120	0.109	0.098	0.088	0.078	0.070	0.062	0.058	0.052	0.048	0.046	0.044	0.044	0.044	0.046	0.048	0.052	0.058	0.064	0.071	0.080	0.090	0.100	0.111	0.125	0.139	0.152	0.169	0.185	0.202	0.219	0.239	0.256	0.276	0.295	0.316	0.336	0.358	0.379	0.400	0.421	0.442	0.464	0.484	0.505	0.525	0.545	0.565	0.584	0.602	0.620	0.638	0.655	0.670	0.686	0.701	0.715	0.728	0.739	0.751	0.761	0.771	0.780	0.788	0.792	0.799	0.804	0.808	0.810	0.812	0.812	0.812	0.812	0.811	0.809	0.806	0.802	0.799	0.792	0.786	0.781	0.774	0.768	0.760	0.751	0.742	0.734	0.725	0.716	0.708	0.698	0.688	0.678	0.668	0.659	0.649	0.639	0.630	0.620	0.611	0.602	0.594	0.585	0.578	0.570	0.562	0.555	0.549	0.541	0.536	0.531	0.526	0.520	0.518	0.512	0.510	0.506	0.504	0.502	0.499	0.496	0.495	0.495	0.494	0.494	0.494	0.494	0.495	0.495	0.496	0.498	0.499	0.501	0.502	0.505	0.509	0.511	0.512	0.515	0.519	0.522	0.525	0.529	0.531	0.535	0.539	0.541	0.545	0.548	0.551	0.555	0.556	0.560	0.562	0.566	0.569	0.571	0.575	0.578	0.580	0.582	0.584	0.586	0.588	0.589	0.591	0.591	0.594	0.594	0.594	0.595	0.595	0.594	0.592	0.592	0.590	0.590	0.588	0.585	0.582	0.579	0.576	0.572	0.568	0.564	0.559	0.554	0.548	0.541	0.536	0.529	0.521	0.514	0.506	0.498	0.489	0.480	0.470	0.460	0.450	0.441	0.430	0.420	0.410	0.399	0.388	0.376	0.365	0.354	0.342	0.331	0.320	0.309	0.298	0.288	0.275	0.266	0.255	0.245	0.235	0.226	0.218	0.209	0.201	0.192	0.185	0.179	0.172	0.166	0.162	0.158	0.154	0.150	0.148	0.145	0.144	0.144	0.144	0.144	0.145	0.148	0.149	0.152	0.156	0.161	0.165	0.170	0.175	0.182	0.190	0.198	0.204	0.212	0.221	0.229	0.239	0.248	0.258	0.266	0.278	0.286	0.296	0.308	0.318	0.328	0.338	0.346	0.356	0.368	0.375	0.385	0.394	0.402	0.411	0.419	0.426	0.434	0.440	0.446	0.452	0.458	0.461	0.465	0.470	0.472	0.474	0.475	0.476	0.476	0.475	0.475	0.471	0.470	0.468	0.462	0.459	0.452	0.448	0.441	0.432	0.426	0.418	0.409	0.399	0.388	0.379	0.366	0.355	0.344	0.330	0.318	0.304	0.291	0.278	0.264	0.249	0.234	0.220	0.205	0.191	0.178	0.164	0.149	0.134	0.121	0.108	0.094	0.081	0.068	0.056	0.044	0.032	0.021	0.011	0.001	-0.009	-0.018	-0.026	-0.034	-0.040	-0.046	-0.051	-0.058	-0.061	-0.065	-0.069	-0.071	-0.074	-0.075	-0.075	-0.075	-0.075	-0.074	-0.071	-0.069	-0.066	-0.064	-0.061	-0.058	-0.054	-0.049	-0.044	-0.039	-0.032	-0.028	-0.022	-0.018	-0.011	-0.005	0.001	0.006	0.012	0.019	0.022	0.029	0.034	0.039	0.044	0.048	0.051	0.055	0.058	0.061	0.064	0.065	0.068	0.068	0.070	0.070	0.070	0.069	0.069	0.068	0.066	0.062	0.060	0.056	0.054	0.050	0.046	0.041	0.036	0.032	0.026	0.021	0.015	0.010	0.004	-0.002	-0.009	-0.016	-0.022	-0.029	-0.035	-0.041	-0.046	-0.054	-0.059	-0.065	-0.070	-0.075	-0.080	-0.085	-0.089	-0.092	-0.095	-0.099	-0.100	-0.102	-0.102	-0.104	-0.105	-0.105	-0.105	-0.104	-0.101	-0.100	-0.098	-0.094	-0.090	-0.086	-0.081	-0.076	-0.071	-0.065	-0.058	-0.051	-0.044	-0.035	-0.028	-0.019	-0.010	-0.001	0.009	0.018	0.026	0.036	0.046	0.056	0.065	0.075	0.084	0.092	0.101	0.110	0.119	0.126	0.135	0.141	0.148	0.155	0.161	0.165	0.171	0.175	0.178	0.180	0.182	0.185	0.185	0.185	0.184	0.182	0.180	0.179	0.174	0.170	0.165	0.160	0.152	0.146	0.138	0.130	0.121	0.112	0.102	0.092	0.082	0.071	0.060	0.048	0.035	0.024	0.010	100.000	5.000	2.000	1.000	5.000	0.000	0.000	0.000	0.000	0.000	0.000	0.000	0.000	0.000	0.000	0.000	0.000	0.000	3.481	3.489	3.498	3.508	3.516	3.528	3.538	3.550	3.564	3.575	3.589	3.601	3.615	3.630	3.645	3.660	3.676	3.692	3.708	3.724	3.740	3.758	3.774	3.791	3.808	3.825	3.841	3.859	3.874	3.891	3.906	3.921	3.938	3.952	3.966	3.981	3.996	4.009	4.021	4.032	4.044	4.055	4.064	4.072	4.081	4.089	4.095	4.101	4.106	4.110	4.114	4.115	4.118	4.118	4.118	4.115	4.114	4.110	4.106	4.100	4.094	4.086	4.079	4.069	4.060	4.049	4.036	4.024	4.010	3.995	3.980	3.964	3.948	3.929	3.910	3.891	3.871	3.850	3.829	3.808	3.784	3.760	3.736	3.712	3.688	3.661	3.635	3.608	3.581	3.554	3.525	3.498	3.468	3.440	3.410	3.380	3.350	3.320	3.289	3.258	3.228	3.196	3.165	3.134	3.102	3.071	3.039	3.008	2.976	2.944	2.914	2.881	2.850	2.819	2.788	2.756	2.725	2.694	2.664	2.632	2.602	2.571	2.542	2.511	2.482	2.452	2.424	2.395	2.365	2.338	2.309	2.281	2.254	2.226	2.199	2.171	2.145	2.119	2.092	2.066	2.041	2.015	1.990	1.965	1.939	1.914	1.889	1.865	1.840	1.816	1.791	1.768	1.744	1.721	1.698	1.674	1.650	1.626	1.604	1.581	1.558	1.535	1.511	1.489	1.466	1.442	1.420	1.398	1.375	1.352	1.329	1.306	1.284	1.261	1.239	1.216	1.195	1.172	1.151	1.128	1.106	1.084	1.064	1.041	1.019	0.998	0.976	0.955	0.934	0.914	0.894	0.872	0.852	0.832	0.814	0.794	0.775	0.755	0.736	0.719	0.700	0.682	0.665	0.649	0.631	0.615	0.599	0.582	0.568	0.552	0.538	0.524	0.510	0.496	0.484	0.471	0.460	0.449	0.438	0.426	0.415	0.405	0.394	0.385	0.375	0.368	0.359	0.350	0.342	0.335	0.328	0.320	0.314	0.309	0.301	0.295	0.290	0.285	0.279	0.274	0.269	0.265	0.260	0.255	0.250	0.246	0.242	0.238	0.232	0.229	0.224	0.220	0.216	0.210	0.208	0.202	0.198	0.194	0.189	0.185	0.181	0.176	0.172	0.166	0.161	0.158	0.152	0.149	0.142	0.138	0.134	0.128	0.124	0.119	0.114	0.109	0.105	0.100	0.096	0.091	0.086	0.082	0.078	0.074	0.070	0.068	0.064	0.060	0.058	0.054	0.051	0.049	0.046	0.044	0.042	0.040	0.040	0.038	0.038	0.036	0.035	0.035	0.035	0.035	0.035	0.036	0.036	0.038	0.039	0.040	0.041	0.044	0.046	0.048	0.050	0.052	0.055	0.059	0.061	0.064	0.068	0.071	0.075	0.076	0.080	0.084	0.086	0.090	0.094	0.098	0.100	0.105	0.108	0.111	0.114	0.119	0.120	0.124	0.128	0.130	0.134	0.135	0.139	0.140	0.142	0.144	0.146	0.148	0.149	0.151	0.151	0.151	0.151	0.151	0.150	0.149	0.148	0.148	0.146	0.144	0.141	0.139	0.136	0.134	0.129	0.125	0.121	0.116	0.111	0.105	0.100	0.094	0.088	0.080	0.074	0.068	0.059	0.051	0.042	0.035	0.028	0.018	0.009	0.000	-0.010	-0.019	-0.029	-0.039	-0.049	-0.058	-0.068	-0.078	-0.088	-0.098	-0.106	-0.116	-0.126	-0.136	-0.145	-0.154	-0.164	-0.172	-0.181	-0.190	-0.199	-0.208	-0.215	-0.222	-0.230	-0.238	-0.244	-0.250	-0.256	-0.262	-0.268	-0.272	-0.278	-0.282	-0.286	-0.290	-0.292	-0.296	-0.298	-0.300	-0.301	-0.302	-0.304	-0.302	-0.304	-0.304	-0.304	-0.302	-0.300	-0.300	-0.298	-0.295	-0.292	-0.289	-0.286	-0.281	-0.278	-0.274	-0.269	-0.265	-0.259	-0.254	-0.249	-0.242	-0.236	-0.230	-0.224	-0.218	-0.209	-0.202	-0.195	-0.189	-0.181	-0.174	-0.168	-0.159	-0.152	-0.145	-0.136	-0.128	-0.120	-0.112	-0.104	-0.096	-0.089	-0.080	-0.071	-0.064	-0.055	-0.048	-0.039	-0.031	-0.024	-0.015	-0.008	-0.001	0.008	0.015	0.021	0.030	0.036	0.044	0.051	0.058	0.064	0.071	0.078	0.084	0.090	0.096	0.101	0.109	0.114	0.119	0.125	0.130	0.135	0.140	0.146	0.150	0.155	0.160	0.165	0.169	0.174	0.179	0.182	0.186	0.191	0.196	0.200	0.205	0.210	0.214	0.219	0.225	0.229	0.234	0.239	0.245	0.250	0.256	0.261	0.269	0.275	0.281	0.289	0.296	0.302	0.310	0.319	0.326	0.334	0.344	0.352	0.362	0.371	0.381	0.391	0.401	0.412	0.422	0.435	0.446	0.458	0.470	0.481	0.494	0.506	0.519	0.531	0.544	0.556	0.571	0.584	0.596	0.609	0.622	0.635	0.646	0.660	0.672	0.685	0.698	0.709	0.721	0.734	0.745	0.758	0.770	0.780	0.790	0.801	0.811	0.821	0.832	0.841	0.851	0.860	0.869	0.878	0.886	0.892	0.900	0.909	0.916	0.922	0.930	0.936	0.942	0.950	0.956	0.961	0.969	0.974	0.980	0.988	0.992	0.999	1.005	1.012	1.018	1.024	1.030	1.038	1.045	1.051	1.059	1.068	1.075	1.082	1.091	1.101	1.110	1.120	1.129	1.139	1.150	1.161	1.171	1.184	1.196	1.210	1.221	1.235	1.249	1.264	1.279	1.294	1.309	1.325	1.342	1.358	1.374	1.391	1.409	1.426	1.444	1.462	1.481	1.500	1.519	1.539	1.558	1.578	1.598	1.618	1.638	1.656	1.676	1.698	1.718	1.738	1.758	1.778	1.798	1.818	1.840	1.859	1.879	1.899	1.918	1.938	1.956	1.976	1.995	2.014	2.033	2.051	2.069	2.086	2.105	2.121	2.139	2.156	2.172	2.189	2.204	2.220	2.235	2.250	2.265	2.279	2.291	2.305	2.318	2.330	2.341	2.354	2.364	2.375	2.385	2.394	2.402	2.412	2.420	2.428	2.435	2.442	2.448	2.454	2.459	2.464	2.468	2.470	2.474	2.476	2.478	2.479	2.480	2.480	2.480	2.480	2.479	2.476	2.475	2.472	2.470	2.466	2.462	2.459	2.454	2.448	2.442	2.438	2.431	2.425	2.418	2.412	2.405	2.396	2.390	2.382	2.374	2.366	2.358	2.348	2.339	2.331	2.321	2.312	2.302	2.292	2.284	2.274	2.264	2.255	2.245	2.235	2.226	2.216	2.205	2.195	2.186	2.175	2.165	2.155	2.144	2.134	2.124	2.114	2.104	2.094	2.084	2.072	2.061	2.051	2.041	2.031	2.019	2.009	2.000	1.989	1.978	1.968	1.958	1.948	1.938	1.926	1.916	1.906	1.896	1.886	1.876	1.866	1.856	1.848	1.838	1.828	1.819	1.809	1.800	1.791	1.782	1.775	1.765	1.758	1.749	1.741	1.732	1.725	1.719	1.710	1.704	1.696	1.690	1.682	1.675	1.670	1.662	1.658	1.651	1.645	1.639	1.632	1.628	1.622	1.618	1.611	1.606	1.600	1.595	1.590	1.585	1.581	1.576	1.571	1.568	1.562	1.558	1.554	1.550	1.545	1.541	1.538	1.535	1.531	1.528	1.525	1.521	1.518	1.514	1.511	1.509	1.506	1.505	1.502	1.501	1.500	1.499	1.498	1.496	1.495	1.495	1.494	1.495	1.495	1.495	1.495	1.496	1.498	1.500	1.501	1.502	1.505	1.508	1.510	1.512	1.515	1.518	1.521	1.524	1.528	1.531	1.534	1.538	1.540	1.544	1.548	1.552	1.555	1.559	1.562	1.566	1.570	1.572	1.576	1.580	1.584	1.586	1.589	1.591	1.594	1.598	1.600	1.601	1.604	1.605	1.608	1.609	1.611	1.612	1.612	1.614	1.614	1.615	1.616	1.616	1.616	1.618	1.616	1.615	1.615	1.615	1.614	1.614	1.611	1.611	1.610	1.609	1.608	1.606	1.604	1.604	1.602	1.600	1.599	1.598	1.596	1.594	1.592	1.591	1.590	1.589	1.589	1.588	1.585	1.585	1.585	1.584	1.582	1.582	1.582	1.581	1.581	1.580	1.580	1.580	1.580	1.580	1.580	1.580	1.581	1.580	1.581	1.581	1.580	1.580	1.580	1.581	1.581	1.581	1.581	1.581	1.580	1.580	1.580	1.579	1.579	1.579	1.578	1.576	1.575	1.572	1.571	1.569	1.568	1.565	1.562	1.559	1.556	1.554	1.550	1.546	1.544	1.539	1.535	1.531	1.528	1.522	1.518	1.512	1.509	1.504	1.499	1.494	1.489	1.484	1.478	1.472	1.468	1.462	1.456	1.451	1.446	1.441	1.436	1.431	1.428	1.422	1.418	1.414	1.410	1.405	1.402	1.399	1.396	1.394	1.390	1.388	1.385	1.384	1.382	1.381	1.380	1.380	1.379	1.379	1.379	1.379	1.380	1.381	1.382	1.384	1.385	1.389	1.390	1.392	1.396	1.400	1.402	1.408	1.410	1.414	1.419	1.422	1.428	1.432	1.436	1.439	1.445	1.450	1.454	1.459	1.464	1.468	1.472	1.478	1.481	1.486	1.490	1.494	1.499	1.502	1.505	1.509	1.511	1.514	1.516	1.519	1.521	1.521	1.524	1.525	1.526	1.526	1.525	1.525	1.524	1.521	1.520	1.519	1.516	1.514	1.510	1.506	1.501	1.498	1.492	1.489	1.482	1.478	1.471	1.464	1.458	1.450	1.442	1.435	1.428	1.419	1.410	1.401	1.392	1.384	1.375	1.365	1.355	1.346	1.338	1.328	1.318	1.309	1.299	1.290	1.281	1.271	1.262	1.254	1.244	1.236	1.228	1.220	1.212	1.205	1.198	1.191	1.184	1.178	1.171	1.166	1.161	1.156	1.151	1.148	1.144	1.140	1.136	1.135	1.132	1.131	1.129	1.129	1.128	1.128	1.128	1.128	1.128	1.129	1.130	1.131	1.134	1.136	1.138	1.139	1.141	1.145	1.148	1.150	1.152	1.155	1.158	1.161	1.162	1.165	1.168	1.171	1.172	1.175	1.176	1.180	1.181	1.182	1.184	1.184	1.185	1.185	1.185	1.186	1.186	1.184	1.182	1.181	1.180	1.178	1.174	1.171	1.168	1.164	1.160	1.156	1.151	1.148	1.141	1.136	1.130	1.124	1.118	1.111	1.104	1.095	1.089	1.080	1.072	1.064	1.055	1.046	1.036	1.028	1.019	1.009	0.999	0.988	0.979	0.968	0.956	0.948	0.935	0.925	0.914	0.902	0.890	0.879	0.868	0.856	0.844	0.832	0.820	0.808	0.795	0.782	0.770	0.758	0.744	0.731	0.719	0.705	0.692	0.679	0.665	0.652	0.640	0.626	0.612	0.600	0.588	0.575	0.561	0.549	0.538	0.525	0.512	0.500	0.489	0.478	0.466	0.456	0.445	0.434	0.424	0.414	0.405	0.395	0.388	0.379	0.371	0.364	0.356	0.350	0.344	0.338	0.332	0.328	0.322	0.319	0.315	0.312	0.309	0.306	0.304	0.301	0.300	0.300	0.299	0.299	0.298	0.298	0.298	0.298	0.298	0.299	0.299	0.300	0.301	0.301	0.302	0.305	0.305	0.305	0.308	0.308	0.308	0.309	0.310	0.310	0.310	0.310	0.311	0.310	0.310	0.310	0.310	0.310	0.309	0.308	0.306	0.305	0.305	0.302	0.301	0.299	0.299	0.296	0.295	0.291	0.290	0.288	0.288	0.285	0.282	0.280	0.279	0.278	0.275	0.274	0.272	0.271	0.270	0.269	0.268	0.266	0.266	0.266	0.266	0.265	0.266	0.266	0.268	0.266	0.268	0.269	0.270	0.272	0.275	0.276	0.279	0.281	0.284	0.286	0.290	0.294	0.296	0.299	0.302	0.306	0.310	0.314	0.319	0.321	0.325	0.330	0.335	0.339	0.342	0.348	0.352	0.356	0.360	0.365	0.369	0.374	0.379	0.382	0.386	0.390	0.394	0.399	0.402	0.405	0.409	0.412	0.415	0.418	0.421	0.422	0.425	0.428	0.430	0.431	0.434	0.436	0.436	0.439	0.439	0.441	0.441	0.441	0.442	0.442	0.442	0.442	0.442	0.442	0.441	0.441	0.439	0.439	0.438	0.436	0.436	0.435	0.432	0.431	0.430	0.428	0.426	0.424	0.422	0.421	0.418	0.416	0.415	0.412	0.410	0.409	0.406	0.404	0.402	0.400	0.398	0.396	0.395	0.394	0.391	0.390	0.388	0.388	0.385	0.385	0.384	0.382	0.381	0.381	0.380	0.380	0.379	0.379	0.380	0.380	0.380	0.380	0.381	0.382	0.384	0.385	0.385	0.388	0.389	0.391	0.392	0.395	0.398	0.400	0.402	0.405	0.408	0.410	0.412	0.416	0.419	0.422	0.425	0.429	0.432	0.436	0.440	0.442	0.446	0.449	0.454	0.456	0.460	0.464	0.466	0.469	0.470	0.472	0.475	0.478	0.479	0.481	0.482	0.482	0.484	0.484	0.484	0.484	0.485	0.484	0.482	0.481	0.479	0.476	0.472	0.470	0.466	0.464	0.458	0.454	0.448	0.444	0.436	0.430	0.424	0.416	0.409	0.401	0.392	0.384	0.375	0.366	0.356	0.346	0.336	0.326	0.315	0.305	0.292	0.282	0.271	0.261	0.250	0.238	0.226	0.215	0.205	0.194	0.182	0.172	0.162	0.152	0.142	0.131	0.124	0.115	0.106	0.098	0.090	0.084	0.078	0.071	0.066	0.061	0.059	0.055	0.052	0.051	0.050	0.049	0.050	0.049	0.051	0.052	0.056	0.060	0.065	0.069	0.075	0.081	0.088	0.096	0.105	0.114	0.124	0.134	0.144	0.155	0.166	0.179	0.191	0.204	0.216	0.229	0.242	0.256	0.271	0.284	0.298	0.310	0.324	0.338	0.351	0.364	0.376	0.390	0.402	0.414	0.426	0.438	0.450	0.460	0.469	0.480	0.489	0.498	0.505	0.512	0.520	0.525	0.531	0.536	0.541	0.545	0.549	0.551	0.552	0.555	0.555	0.556	0.555	0.555	0.554	0.552	0.550	0.548	0.545	0.541	0.536	0.532	0.528	0.524	0.518	0.512	0.507	0.501	0.495	0.489	0.482	0.476	0.469	0.462	0.456	0.450	0.444	0.438	0.431	0.425	0.420	0.414	0.409	0.402	0.398	0.392	0.388	0.384	0.379	0.375	0.371	0.369	0.365	0.362	0.360	0.358	0.356	0.352	0.351	0.351	0.350	0.349	0.349	0.349	0.350	0.350	0.351	0.351	0.352	0.355	0.356	0.359	0.362	0.364	0.368	0.370	0.374	0.378	0.381	0.385	0.390	0.395	0.400	0.404	0.409	0.414	0.419	0.425	0.431	0.436	0.442	0.449	0.455	0.461	0.469	0.475	0.482	0.489	0.496	0.504	0.511	0.519	0.525	0.532	0.540	0.548	0.555	0.562	0.570	0.578	0.585	0.592	0.599	0.605	0.612	0.619	0.625	0.631	0.638	0.644	0.648	0.654	0.658	0.662	0.666	0.670	0.674	0.676	0.680	0.682	0.684	0.685	0.686	0.686	0.686	0.685	0.685	0.684	0.681	0.680	0.676	0.674	0.670	0.666	0.662	0.659	0.654	0.649	0.642	0.638	0.631	0.626	0.619	0.614	0.606	0.600	0.594	0.588	0.581	0.576	0.570	0.564	0.558	0.552	0.546	0.542	0.536	0.532	0.529	0.525	0.524	0.520	0.518	0.518	0.515	0.515	0.515	0.515	0.516	0.519	0.520	0.524	0.526	0.531	0.534	0.539	0.546	0.551	0.558	0.564	0.571	0.579	0.586	0.595	0.604	0.612	0.621	0.630	0.639	0.649	0.659	0.669	0.678	0.689	0.698	0.708	0.718	0.726	0.735	0.744	0.754	0.761	0.770	0.778	0.785	0.791	0.798	0.804	0.809	0.812	0.818	0.821	0.824	0.825	0.828	0.828	0.829	0.828	0.826	0.824	0.821	0.818	0.812	0.809	0.802	0.795	0.788	0.780	0.771	0.760	0.750	0.739	0.728	0.715	0.701	0.688	0.672	0.658	0.641	0.624	0.608	0.590	0.572	0.554	0.535	0.516	0.496	0.476	0.456	0.436	0.418	0.398	0.376	0.355	0.336	0.315	0.294	0.274	0.254	0.234	0.214	0.195	0.175	0.156	0.139	0.120	0.102	0.086	0.070	0.054	0.039	0.024	0.010	-0.002	-0.016	-0.029	-0.040	-0.051	-0.061	-0.071	-0.079	-0.086	-0.095	-0.101	-0.108	-0.114	-0.119	-0.122	-0.126	-0.131	-0.132	-0.135	-0.136	-0.136	-0.138	-0.138	-0.138	-0.136	-0.135	-0.134	-0.131	-0.130	-0.128	-0.125	-0.124	-0.120	-0.118	-0.115	-0.111	-0.109	-0.105	-0.101	-0.099	-0.096	-0.094	-0.091	-0.088	-0.085	-0.082	-0.081	-0.079	-0.078	-0.076	-0.075	-0.074	-0.072	-0.072	-0.071	-0.071	-0.071	-0.071	-0.072	-0.072	-0.074	-0.075	-0.076	-0.078	-0.080	-0.081	-0.084	-0.085	-0.086	-0.090	-0.091	-0.095	-0.096	-0.099	-0.100	-0.102	-0.105	-0.106	-0.108	-0.109	-0.110	-0.111	-0.111	-0.112	-0.112	-0.111	-0.110	-0.111	-0.110	-0.108	-0.106	-0.104	-0.101	-0.099	-0.094	-0.091	-0.086	-0.082	-0.076	-0.071	-0.065	-0.059	-0.052	-0.045	-0.038	-0.029	-0.021	-0.012	-0.004	0.005	0.015	0.025	0.035	0.045	0.055	0.065	0.075	0.085	0.096	0.106	0.118	0.129	0.139	0.149	0.160	0.170	0.180	0.190	0.199	0.209	0.219	0.228	0.238	0.246	0.255	0.261	0.270	0.278	0.285	0.291	0.299	0.304	0.310	0.315	0.321	0.326	0.331	0.336	0.340	0.344	0.346	0.350	0.352	0.356	0.359	0.361	0.364	0.365	0.368	0.369	0.371	0.372	0.374	0.374	0.375	0.376	0.378	0.379	0.380	0.380	0.382	0.384	0.384	0.385	0.388	0.389	0.389	0.391	0.392	0.394	0.395	0.398	0.400	0.402	0.404	0.406	0.409	0.411	0.414	0.418	0.420	0.422	0.426	0.429	0.432	0.435	0.438	0.441	0.445	0.449	0.451	0.455	0.459	0.461	0.465	0.469	0.471	0.474	0.478	0.480	0.482	0.486	0.489	0.491	0.494	0.496	0.499	0.500	0.500	0.501	0.502	0.504	0.504	0.504	0.505	0.504	0.504	0.504	0.502	0.501	0.500	0.499	0.498	0.495	0.492	0.489	0.486	0.484	0.480	0.476	0.472	0.469	0.464	0.460	0.455	0.451	0.445	0.440	0.436	0.430	0.425	0.419	0.414	0.409	0.402	0.398	0.391	0.386	0.381	0.375	0.370	0.365	0.360	0.355	0.350	0.346	0.342	0.338	0.332	0.330	0.326	0.322	0.320	0.318	0.316	0.314	0.312	0.311	0.311	0.311	0.311	0.311	0.312	0.312	0.314	0.316	0.320	0.321	0.325	0.329	0.334	0.338	0.344	0.349	0.355	0.360	0.366	0.372	0.380	0.388	0.396	0.405	0.412	0.422	0.430	0.440	0.450	0.460	0.470	0.480	0.490	0.501	0.512	0.524	0.535	0.546	0.558	0.570	0.581	0.594	0.606	0.618	0.631	0.642	0.655	0.668	0.680	0.692	0.706	0.719	0.731	0.744	0.758	0.771	0.784	0.798	0.811	0.825	0.839	0.851	0.865	0.879	0.892	0.906	0.920	0.934	0.949	0.961	0.975	0.989	1.002	1.016	1.031	1.045	1.058	1.072	1.085	1.100	1.112	1.126	1.139	1.154	1.166	1.180	1.192	1.204	1.216	1.229	1.241	1.252	1.264	1.275	1.286	1.296	1.308	1.316	1.326	1.336	1.345	1.354	1.361	1.370	1.378	1.385	1.391	1.399	1.404	1.410	1.415	1.420	1.425	1.429	1.434	1.438	1.440	1.442	1.446	1.449	1.450	1.451	1.452	1.452	1.454	1.454	1.455	1.454	1.454	1.454	1.454	1.452	1.451	1.450	1.449	1.448	1.445	1.444	1.441	1.439	1.438	1.435	1.434	1.431	1.429	1.426	1.425	1.422	1.420	1.418	1.416	1.412	1.411	1.409	1.406	1.406	1.404	1.402	1.401	1.400	1.399	1.398	1.398	1.398	1.396	1.398	1.396	1.396	1.398	1.399	1.400	1.400	1.401	1.404	1.405	1.406	1.409	1.411	1.415	1.418	1.421	1.424	1.426	1.431	1.435	1.439	1.444	1.448	1.452	1.458	1.464	1.468	1.474	1.480	1.484	1.490	1.496	1.502	1.509	1.514	1.521	1.526	1.534	1.539	1.546	1.552	1.559	1.566	1.572	1.579	1.586	1.594	1.601	1.608	1.616	1.624	1.631	1.639	1.646	1.655	1.662	1.671	1.681	1.690	1.699	1.708	1.716	1.725	1.736	1.746	1.755	1.766	1.778	1.789	1.800	1.811	1.822	1.835	1.846	1.859	1.872	1.885	1.899	1.911	1.925	1.938	1.951	1.966	1.979	1.992	2.007	2.021	2.034	2.047	2.061	2.075	2.089	2.101	2.114	2.128	2.139	2.151	2.164	2.175	2.185	2.198	2.208	2.216	2.228	2.236	2.244	2.252	2.260	2.266	2.274	2.279	2.285	2.290	2.295	2.299	2.302	2.305	2.308	2.310	2.310	2.311	2.312	2.312	2.312	2.311	2.310	2.309	2.308	2.305	2.302	2.300	2.296	2.292	2.290	2.285	2.281	2.278	2.272	2.269	2.262	2.258	2.252	2.249	2.242	2.238	2.232	2.226	2.221	2.216	2.210	2.206	2.200	2.194	2.190	2.184	2.179	2.175	2.169	2.165	2.160	2.156	2.151	2.148	2.145	2.140	2.136	2.132	2.130	2.126	2.124	2.122	2.119	2.118	2.116	2.116	2.115	2.115	2.116	2.116	2.118	2.119	2.121	2.125	2.128	2.131	2.135	2.141	2.146	2.152	2.160	2.168	2.176	2.184	2.194	2.205	2.215	2.228	2.240	2.254	2.268	2.281	2.299	2.314	2.331	2.350	2.368	2.386	2.408	2.429	2.449	2.471	2.495	2.518	2.541	2.566	2.591	2.619	2.644	2.670	2.699	2.726	2.754	2.782	2.811	2.841	2.870	2.900	2.929	2.959	2.989	3.019	3.049	3.079	3.110	3.140	3.170	3.200	3.230	3.260	3.289	3.319	3.348	3.376	3.405	3.432	3.460	3.489	3.516	3.542	3.569	3.596	3.621	3.648	3.674	3.699	3.724	3.748	3.771	3.796	3.819	3.844	3.866	3.889	3.911	3.935	3.958	3.980	4.003	4.025	4.045	4.068	4.090	4.112	4.135	4.159	4.180	4.202	4.225	4.249	4.271	4.295	4.319	4.342	4.368	4.391	4.416	4.441	4.468	4.494	4.520	4.545	4.572	4.600	4.628	4.658	4.686	4.715	4.744	4.772	4.802	4.832	4.862	4.894	4.925	4.956	4.988	5.019	5.050	5.081	5.115	5.146	5.178	5.209	5.241	5.272	5.304	5.335	5.366	5.396	5.428	5.456	5.485	5.515	5.542	5.570	5.598	5.624	5.649	5.672	5.698	5.719	5.741	5.762	5.782	5.800	5.819	5.835	5.850	5.865	5.878	5.890	5.900	5.909	5.918	5.925	5.929	5.934	5.938	5.939	5.939	5.939	5.935	5.932	5.928	5.921	5.914	5.906	5.896	5.886	5.874	5.861	5.848	5.834	5.818	5.801	5.785	5.766	5.748	5.729	5.709	5.688	5.666	5.644	5.621	5.599	5.575	5.551	5.528	5.502	5.478	5.452	5.428	5.401	5.375	5.349	5.322	5.296	5.270	5.244	5.218	5.190	5.162	5.136	5.109	5.081	5.054	5.028	5.000	4.971	4.944	4.916	4.888	4.860	4.831	4.802	4.772	4.745	4.715	4.686	4.656	4.626	4.596	4.566	4.535	4.504	4.472	4.441	4.410	4.379	4.346	4.312	4.280	4.246	4.214	4.179	4.144	4.110	4.075	4.041	4.005	3.969	3.935	3.898	3.862	3.826	3.790	3.755	3.718	3.681	3.645	3.609	3.572	3.535	3.500	3.464	3.428	3.391	3.356	3.320	3.284	3.250	3.215	3.180	3.146	3.111	3.078	3.044	3.011	2.978	2.945	2.912	2.880	2.849	2.818	2.786	2.755	2.726	2.696	2.666	2.638	2.609	2.579	2.551	2.522	2.495	2.469	2.440	2.412	2.385	2.358	2.330	2.304	2.276	2.249	2.224	2.196	2.169	2.142	2.115	2.089	2.061	2.034	2.006	1.979	1.951	1.922	1.894	1.866	1.838	1.809	1.780	1.751	1.721	1.691	1.661	1.630	1.599	1.569	1.536	1.505	1.474	1.441	1.409	1.376	1.344	1.311	1.279	1.246	1.212	1.181	1.148	1.115	1.081	1.050	1.016	0.984	0.951	0.920	0.886	0.855	0.824	0.792	0.761	0.731	0.701	0.671	0.641	0.612	0.584	0.558	0.529	0.502	0.476	0.450	0.426	0.401	0.378	0.355	0.331	0.310	0.288	0.269	0.249	0.229	0.210	0.192	0.175	0.158	0.141	0.126	0.111	0.096	0.084	0.070	0.059	0.048	0.036	0.025	0.015	0.006	-0.002	-0.011	-0.019	-0.026	-0.032	-0.038	-0.044	-0.049	-0.054	-0.058	-0.061	-0.065	-0.069	-0.071	-0.074	-0.075	-0.076	-0.078	-0.079	-0.079	-0.080	-0.080	-0.079	-0.078	-0.076	-0.075	-0.072	-0.071	-0.069	-0.066	-0.064	-0.060	-0.058	-0.054	-0.050	-0.045	-0.040	-0.036	-0.031	-0.026	-0.021	-0.016	-0.010	-0.004	0.001	0.008	0.015	0.022	0.030	0.036	0.045	0.054	0.062	0.070	0.080	0.090	0.099	0.110	0.120	0.131	0.142	0.155	0.168	0.179	0.192	0.206	0.220	0.236	0.251	0.266	0.284	0.300	0.318	0.336	0.355	0.375	0.395	0.416	0.438	0.460	0.482	0.506	0.531	0.555	0.580	0.606	0.634	0.661	0.689	0.718	0.748	0.778	0.808	0.839	0.870	0.904	0.936	0.969	1.002	1.038	1.071	1.106	1.141	1.178	1.214	1.250	1.286	1.324	1.360	1.398	1.435	1.472	1.510	1.548	1.586	1.622	1.660	1.698	1.734	1.770	1.808	1.845	1.880	1.915	1.951	1.986	2.020	2.055	2.089	2.122	2.155	2.188	2.219	2.249	2.280	2.310	2.339	2.368	2.395	2.421	2.449	2.474	2.498	2.521	2.544	2.566	2.588	2.608	2.628	2.648	2.665	2.681	2.699	2.715	2.728	2.742	2.756	2.768	2.779	2.791	2.801	2.809	2.819	2.826	2.834	2.841	2.846	2.851	2.856	2.860	2.865	2.868	2.871	2.872	2.875	2.876	2.878	2.880	2.880	2.880	2.881	2.880	2.881	2.881	2.881	2.881	2.881	2.881	2.881	2.881	2.881	2.882	2.884	2.885	2.886	2.888	2.889	2.891	2.894	2.896	2.900	2.904	2.908	2.912	2.918	2.924	2.930	2.936	2.942	2.951	2.959	2.968	2.976	2.986	2.996	3.008	3.018	3.030	3.041	3.052	3.065	3.078	3.090	3.104	3.118	3.131	3.145	3.159	3.174	3.188	3.201	3.215	3.229	3.244	3.258	3.271	3.284	3.298	3.310	3.324	3.335	3.348	3.358	3.369	3.380	3.389	3.398	3.405	3.412	3.420	3.425	3.430	3.435	3.439	3.441	3.444	3.444	3.444	3.444	3.441	3.439	3.435	3.431	3.425	3.419	3.411	3.404	3.394	3.384	3.372	3.361	3.349	3.334	3.319	3.304	3.288	3.271	3.252	3.235	3.216	3.196	3.175	3.155	3.132	3.109	3.086	3.064	3.040	3.015	2.990	2.965	2.938	2.912	2.885	2.859	2.831	2.804	2.775	2.748	2.719	2.690	2.661	2.632	2.602	2.574	2.544	2.515	2.485	2.455	2.426	2.396	2.366	2.336	2.306	2.276	2.248	2.216	2.188	2.158	2.128	2.099	2.069	2.040	2.010	1.981	1.951	1.924	1.894	1.866	1.839	1.809	1.781	1.754	1.725	1.698	1.671	1.642	1.616	1.589	1.562	1.536	1.509	1.482	1.456	1.430	1.405	1.379	1.354	1.329	1.302	1.278	1.252	1.228	1.202	1.178	1.152	1.128	1.104	1.079	1.056	1.031	1.008	0.982	0.959	0.935	0.911	0.886	0.864	0.839	0.816	0.791	0.769	0.745	0.721	0.696	0.672	0.649	0.626	0.602	0.579	0.555	0.531	0.507	0.484	0.460	0.436	0.412	0.390	0.365	0.342	0.319	0.296	0.272	0.250	0.228	0.205	0.181	0.160	0.136	0.115	0.094	0.071	0.050	0.029	0.008	-0.014	-0.034	-0.055	-0.075	-0.094	-0.115	-0.134	-0.151	-0.171	-0.189	-0.208	-0.224	-0.241	-0.259	-0.275	-0.290	-0.305	-0.320	-0.335	-0.350	-0.364	-0.378	-0.391	-0.404	-0.418	-0.429	-0.441	-0.452	-0.462	-0.475	-0.485	-0.495	-0.504	-0.514	-0.522	-0.531	-0.540	-0.548	-0.556	-0.564	-0.571	-0.578	-0.585	-0.591	-0.599	-0.606	-0.612	-0.618	-0.624	-0.630	-0.636	-0.642	-0.648	-0.654	-0.660	-0.665	-0.672	-0.678	-0.682	-0.689	-0.695	-0.700	-0.705	-0.711	-0.716	-0.722	-0.728	-0.734	-0.740	-0.745	-0.751	-0.758	-0.762	-0.768	-0.774	-0.779	-0.785	-0.790	-0.795	-0.801	-0.806	-0.811	-0.815	-0.821	-0.825	-0.830	-0.834	-0.839	-0.842	-0.846	-0.850	-0.854	-0.856	-0.859	-0.862	-0.864	-0.866	-0.869	-0.870	-0.871	-0.871	-0.872	-0.874	-0.874	-0.874	-0.872	-0.872	-0.871	-0.871	-0.869	-0.868	-0.866	-0.862	-0.860	-0.858	-0.854	-0.851	-0.846	-0.844	-0.840	-0.835	-0.831	-0.826	-0.820	-0.815	-0.809	-0.805	-0.800	-0.794	-0.789	-0.784	-0.778	-0.771	-0.766	-0.760	-0.754	-0.748	-0.741	-0.736	-0.730	-0.724	-0.719	-0.712	-0.708	-0.702	-0.698	-0.692	-0.688	-0.682	-0.679	-0.674	-0.670	-0.666	-0.662	-0.660	-0.658	-0.655	-0.652	-0.650	-0.649	-0.648	-0.648	-0.648	-0.648	-0.648	-0.648	-0.649	-0.650	-0.651	-0.654	-0.656	-0.660	-0.662	-0.666	-0.671	-0.674	-0.679	-0.684	-0.689	-0.695	-0.701	-0.706	-0.714	-0.720	-0.728	-0.732	-0.740	-0.749	-0.755	-0.764	-0.770	-0.778	-0.786	-0.794	-0.801	-0.809	-0.816	-0.824	-0.831	-0.839	-0.845	-0.854	-0.860	-0.866	-0.874	-0.880	-0.886	-0.892	-0.898	-0.904	-0.910	-0.914	-0.919	-0.922	-0.928	-0.931	-0.934	-0.938	-0.940	-0.942	-0.945	-0.948	-0.949	-0.950	-0.951	-0.952	-0.952	-0.952	-0.951	-0.950	-0.950	-0.950	-0.948	-0.946	-0.945	-0.941	-0.940	-0.938	-0.934	-0.932	-0.929	-0.925	-0.921	-0.918	-0.914	-0.909	-0.905	-0.900	-0.896	-0.891	-0.888	-0.881	-0.876	-0.870	-0.866	-0.860	-0.854	-0.849	-0.844	-0.839	-0.831	-0.826	-0.820	-0.815	-0.809	-0.802	-0.798	-0.791	-0.784	-0.779	-0.772	-0.766	-0.759	-0.754	-0.748	-0.740	-0.735	-0.729	-0.721	-0.716	-0.710	-0.702	-0.698	-0.691	-0.685	-0.679	-0.672	-0.668	-0.661	-0.655	-0.649	-0.644	-0.638	-0.632	-0.626	-0.620	-0.615	-0.610	-0.605	-0.600	-0.595	-0.590	-0.584	-0.579	-0.575	-0.569	-0.564	-0.559	-0.554	-0.550	-0.545	-0.541	-0.535	-0.531	-0.526	-0.521	-0.516	-0.512	-0.507	-0.502	-0.498	-0.492	-0.488	-0.481	-0.478	-0.471	-0.465	-0.459	-0.452	-0.446	-0.440	-0.432	-0.426	-0.419	-0.412	-0.405	-0.398	-0.389	-0.381	-0.374	-0.365	-0.355	-0.346	-0.338	-0.328	-0.318	-0.308	-0.298	-0.288	-0.276	-0.265	-0.255	-0.244	-0.232	-0.221	-0.210	-0.199	-0.186	-0.175	-0.164	-0.150	-0.139	-0.128	-0.116	-0.105	-0.094	-0.081	-0.070	-0.059	-0.048	-0.036	-0.026	-0.014	-0.004	0.008	0.016	0.028	0.038	0.046	0.056	0.065	0.076	0.085	0.094	0.101	0.110	0.118	0.126	0.134	0.141	0.149	0.156	0.162	0.170	0.176	0.184	0.190	0.198	0.204	0.211	0.219	0.224	0.231	0.238	0.245	0.252	0.259	0.266	0.274	0.281	0.289	0.296	0.305	0.312	0.322	0.330	0.339	0.349	0.359	0.368	0.379	0.389	0.400	0.411	0.422	0.435	0.448	0.460	0.472	0.486	0.500	0.515	0.529	0.544	0.559	0.574	0.590	0.606	0.622	0.639	0.654	0.671	0.689	0.706	0.724	0.741	0.760	0.778	0.795	0.814	0.832	0.850	0.869	0.888	0.906	0.924	0.942	0.960	0.979	0.996	1.014	1.031	1.050	1.068	1.085	1.102	1.120	1.136	1.152	1.169	1.185	1.200	1.216	1.230	1.245	1.261	1.275	1.290	1.302	1.316	1.329	1.344	1.355	1.368	1.380	1.391	1.404	1.414	1.425	1.435	1.445	1.456	1.466	1.475	1.484	1.492	1.501	1.510	1.518	1.524	1.532	1.539	1.545	1.551	1.559	1.565	1.571	1.575	1.580	1.585	1.590	1.594	1.599	1.602	1.605	1.609	1.611	1.615	1.616	1.619	1.621	1.622	1.624	1.626	1.626	1.628	1.628	1.628	1.628	1.628	1.626	1.626	1.625	1.624	1.621	1.620	1.619	1.616	1.615	1.612	1.610	1.606	1.604	1.600	1.595	1.591	1.588	1.584	1.580	1.574	1.570	1.565	1.559	1.554	1.549	1.542	1.538	1.531	1.525	1.518	1.511	1.505	1.498	1.489	1.482	1.474	1.466	1.458	1.451	1.442	1.432	1.424	1.415	1.405	1.396	1.386	1.378	1.368	1.358	1.349	1.338	1.328	1.318	1.309	1.298	1.288	1.279	1.268	1.259	1.248	1.239	1.229	1.219	1.209	1.200	1.191	1.181	1.172	1.164	1.156	1.148	1.140	1.131	1.124	1.116	1.109	1.102	1.095	1.090	1.084	1.078	1.072	1.068	1.062	1.058	1.054	1.050	1.046	1.041	1.039	1.036	1.032	1.031	1.028	1.025	1.022	1.021	1.020	1.019	1.015	1.014	1.014	1.012	1.011	1.010	1.010	1.009	1.008	1.008	1.008	1.008	1.008	1.008	1.008	1.008	1.008	1.008	1.008	1.008	1.008	1.010	1.010	1.011	1.011	1.012	1.014	1.015	1.016	1.018	1.019	1.022	1.024	1.026	1.029	1.030	1.032	1.035	1.039	1.041	1.045	1.048	1.050	1.055	1.060	1.064	1.066	1.070	1.075	1.079	1.082	1.086	1.091	1.096	1.101	1.106	1.110	1.116	1.120	1.125	1.131	1.135	1.140	1.145	1.149	1.154	1.159	1.164	1.168	1.171	1.178	1.181	1.185	1.189	1.192	1.196	1.200	1.202	1.206	1.209	1.211	1.215	1.216	1.219	1.221	1.224	1.225	1.228	1.228	1.229	1.230	1.231	1.231	1.232	1.231	1.232	1.232	1.231	1.232	1.231	1.230	1.230	1.230	1.229	1.228	1.226	1.225	1.224	1.222	1.221	1.220	1.218	1.216	1.215	1.214	1.212	1.210	1.209	1.208	1.206	1.205	1.204	1.201	1.200	1.198	1.198	1.195	1.194	1.191	1.191	1.189	1.188	1.186	1.185	1.184	1.181	1.181	1.179	1.178	1.175	1.174	1.171	1.170	1.168	1.166	1.164	1.161	1.160	1.158	1.155	1.151	1.148	1.145	1.141	1.139	1.135	1.131	1.126	1.122	1.119	1.114	1.110	1.106	1.100	1.095	1.090	1.085	1.079	1.074	1.068	1.062	1.056	1.050	1.044	1.038	1.031	1.025	1.019	1.012	1.008	1.001	0.994	0.989	0.982	0.976	0.971	0.966	0.960	0.954	0.950	0.945	0.940	0.935	0.932	0.928	0.924	0.921	0.918	0.915	0.912	0.910	0.908	0.906	0.905	0.904	0.904	0.902	0.902	0.904	0.905	0.905	0.906	0.908	0.909	0.911	0.914	0.916	0.920	0.922	0.926	0.929	0.932	0.938	0.941	0.946	0.951	0.955	0.959	0.964	0.968	0.974	0.978	0.982	0.988	0.991	0.998	1.001	1.005	1.010	1.015	1.019	1.022	1.026	1.029	1.034	1.036	1.039	1.040	1.044	1.045	1.046	1.049	1.049	1.049	1.049	1.049	1.048	1.046	1.046	1.044	1.042	1.039	1.036	1.034	1.029	1.026	1.021	1.016	1.011	1.005	1.000	0.992	0.988	0.980	0.972	0.965	0.958	0.949	0.940	0.932	0.922	0.914	0.905	0.895	0.885	0.878	0.868	0.858	0.848	0.838	0.829	0.819	0.809	0.799	0.790	0.780	0.769	0.760	0.751	0.742	0.734	0.725	0.716	0.709	0.700	0.692	0.686	0.679	0.672	0.666	0.659	0.654	0.649	0.642	0.639	0.634	0.629	0.626	0.621	0.619	0.616	0.614	0.611	0.610	0.608	0.608	0.606	0.606	0.605	0.605	0.606	0.605	0.606	0.608	0.608	0.609	0.610	0.611	0.612	0.614	0.615	0.616	0.619	0.621	0.622	0.622	0.625	0.626	0.628	0.629	0.630	0.631	0.631	0.632	0.634	0.634	0.635	0.635	0.635	0.634	0.634	0.632	0.630	0.629	0.629	0.625	0.624	0.621	0.619	0.615	0.612	0.610	0.605	0.600	0.596	0.591	0.588	0.581	0.576	0.570	0.564	0.558	0.550	0.544	0.536	0.529	0.521	0.514	0.504	0.496	0.486	0.478	0.469	0.458	0.449	0.439	0.429	0.418	0.406	0.395	0.384	0.371	0.359	0.349	0.336	0.322	0.310	0.296	0.284	0.270	0.256	0.242	0.229	0.214	0.200	0.186	0.170	0.156	0.141	0.126	0.111	0.098	0.082	0.068	0.054	0.039	0.025	0.011	-0.002	-0.018	-0.031	-0.044	-0.058	-0.069	-0.081	-0.094	-0.106	-0.118	-0.129	-0.139	-0.150	-0.159	-0.168	-0.176	-0.185	-0.192	-0.199	-0.206	-0.211	-0.218	-0.221	-0.226	-0.230	-0.232	-0.236	-0.239	-0.240	-0.242	-0.242	-0.242	-0.242	-0.242	-0.241	-0.240	-0.240	-0.238	-0.236	-0.234	-0.231	-0.229	-0.226	-0.224	-0.220	-0.218	-0.214	-0.211	-0.209	-0.204	-0.201	-0.199	-0.195	-0.192	-0.189	-0.186	-0.184	-0.181	-0.179	-0.178	-0.175	-0.172	-0.171	-0.169	-0.169	-0.168	-0.166	-0.166	-0.165	-0.166	-0.165	-0.165	-0.165	-0.165	-0.165	-0.166	-0.166	-0.168	-0.169	-0.168	-0.169	-0.170	-0.170	-0.171	-0.171	-0.172	-0.174	-0.174	-0.174	-0.174	-0.174	-0.175	-0.175	-0.174	-0.175	-0.174	-0.172	-0.172	-0.171	-0.170	-0.169	-0.166	-0.165	-0.164	-0.161	-0.159	-0.156	-0.151	-0.149	-0.146	-0.142	-0.140	-0.136	-0.132	-0.129	-0.125	-0.121	-0.116	-0.112	-0.108	-0.102	-0.098	-0.092	-0.089	-0.082	-0.079	-0.074	-0.069	-0.064	-0.059	-0.054	-0.049	-0.045	-0.040	-0.035	-0.030	-0.026	-0.022	-0.019	-0.015	-0.010	-0.008	-0.004	0.000	0.002	0.005	0.009	0.010	0.014	0.015	0.018	0.019	0.021	0.022	0.022	0.025	0.026	0.026	0.026	0.028	0.026	0.026	0.026	0.025	0.025	0.024	0.024	0.022	0.021	0.020	0.019	0.016	0.015	0.014	0.011	0.010	0.008	0.005	0.002	0.000	-0.002	-0.005	-0.008	-0.009	-0.011	-0.014	-0.018	-0.020	-0.022	-0.025	-0.028	-0.031	-0.032	-0.036	-0.039	-0.041	-0.044	-0.046	-0.049	-0.051	-0.054	-0.056	-0.060	-0.062	-0.065	-0.066	-0.069	-0.071	-0.072	-0.076	-0.078	-0.080	-0.081	-0.082	-0.085	-0.088	-0.089	-0.091	-0.094	-0.094	-0.096	-0.096	-0.099	-0.100	-0.101	-0.102	-0.102	-0.105	-0.106	-0.106	-0.108	-0.109	-0.109	-0.110	-0.110	-0.111	-0.111	-0.112	-0.114	-0.114	-0.114	-0.115	-0.116	-0.118	-0.119	-0.119	-0.120	-0.121	-0.124	-0.125	-0.126	-0.128	-0.130	-0.130	-0.132	-0.135	-0.138	-0.140	-0.142	-0.145	-0.148	-0.152	-0.155	-0.159	-0.162	-0.168	-0.171	-0.178	-0.182	-0.188	-0.192	-0.199	-0.205	-0.211	-0.218	-0.224	-0.231	-0.238	-0.246	-0.254	-0.261	-0.269	-0.278	-0.285	-0.292	-0.301	-0.310	-0.319	-0.328	-0.336	-0.344	-0.352	-0.361	-0.370	-0.379	-0.386	-0.394	-0.401	-0.409	-0.416	-0.424	-0.430	-0.435	-0.442	-0.448	-0.452	-0.458	-0.461	-0.465	-0.468	-0.471	-0.472	-0.474	-0.475	-0.475	-0.474	-0.472	-0.471	-0.469	-0.466	-0.462	-0.459	-0.455	-0.449	-0.442	-0.436	-0.429	-0.421	-0.412	-0.404	-0.394	-0.384	-0.372	-0.362	-0.350	-0.338	-0.325	-0.312	-0.300	-0.286	-0.272	-0.259	-0.245	-0.230	-0.215	-0.201	-0.186	-0.172	-0.158	-0.142	-0.130	-0.115	-0.101	-0.088	-0.074	-0.059	-0.046	-0.032	-0.021	-0.009	0.002	0.015	0.026	0.036	0.046	0.055	0.064	0.072	0.080	0.088	0.094	0.100	0.106	0.110	0.115	0.119	0.121	0.125	0.128	0.129	0.130	0.129	0.130	0.130	0.128	0.128	0.125	0.122	0.121	0.118	0.114	0.110	0.105	0.101	0.098	0.091	0.088	0.081	0.076	0.070	0.065	0.060	0.052	0.048	0.041	0.036	0.030	0.025	0.019	0.014	0.008	0.004	-0.002	-0.008	-0.012	-0.016	-0.021	-0.025	-0.029	-0.032	-0.035	-0.038	-0.041	-0.044	-0.048	-0.049	-0.051	-0.051	-0.054	-0.055	-0.054	-0.055	-0.055	-0.054	-0.054	-0.054	-0.051	-0.050	-0.049	-0.045	-0.044	-0.041	-0.038	-0.035	-0.031	-0.028	-0.024	-0.020	-0.015	-0.010	-0.005	0.000	0.005	0.010	0.015	0.020	0.026	0.032	0.038	0.044	0.050	0.056	0.062	0.070	0.076	0.084	0.089	0.096	0.102	0.110	0.116	0.122	0.129	0.136	0.141	0.148	0.154	0.159	0.165	0.170	0.174	0.180	0.184	0.189	0.192	0.195	0.199	0.201	0.204	0.206	0.209	0.211	0.211	0.211	0.211	0.211	0.211	0.210	0.208	0.205	0.204	0.200	0.198	0.194	0.189	0.184	0.179	0.174	0.166	0.160	0.154	0.146	0.140	0.132	0.125	0.118	0.109	0.101	0.092	0.085	0.076	0.069	0.060	0.052	0.045	0.038	0.030	0.022	0.015	0.009	0.002	-0.004	-0.009	-0.014	-0.019	-0.022	-0.026	-0.029	-0.031	-0.032	-0.035	-0.035	-0.035	-0.034	-0.032	-0.031	-0.029	-0.025	-0.021	-0.016	-0.012	-0.006	0.001	0.008	0.015	0.021	0.029	0.038	0.048	0.055	0.065	0.075	0.086	0.096	0.108	0.118	0.129	0.140	0.151	0.162	0.174	0.185	0.195	0.206	0.218	0.228	0.238	0.248	0.256	0.266	0.275	0.284	0.291	0.299	0.306	0.311	0.316	0.322	0.326	0.330	0.332	0.335	0.338	0.339	0.339	0.339	0.338	0.335	0.331	0.328	0.322	0.319	0.312	0.305	0.299	0.290	0.281	0.270	0.260	0.249	0.238	0.224	0.211	0.198	0.182	0.166	0.150	0.134	0.118	0.101	0.082	0.065	0.046	0.029	0.009	-0.010	-0.029	-0.049	-0.068	-0.086	-0.106	-0.126	-0.145	-0.165	-0.184	-0.204	-0.221	-0.241	-0.259	-0.276	-0.294	-0.310	-0.328	-0.344	-0.360	-0.374	-0.389	-0.402	-0.416	-0.429	-0.440	-0.452	-0.464	-0.474	-0.482	-0.492	-0.500	-0.507	-0.516	-0.522	-0.529	-0.534	-0.539	-0.544	-0.548	-0.550	-0.552	-0.555	-0.556	-0.559	-0.559	-0.559	-0.559	-0.559	-0.558	-0.558	-0.556	-0.556	-0.554	-0.552	-0.550	-0.548	-0.548	-0.545	-0.542	-0.540	-0.538	-0.536	-0.535	-0.532	-0.531	-0.529	-0.528	-0.525	-0.525	-0.524	-0.522	-0.521	-0.521	-0.520	-0.520	-0.520	-0.520	-0.520	-0.520	-0.521	-0.522	-0.522	-0.525	-0.526	-0.526	-0.529	-0.531	-0.531	-0.534	-0.535	-0.538	-0.540	-0.542	-0.544	-0.546	-0.549	-0.550	-0.552	-0.555	-0.556	-0.559	-0.560	-0.561	-0.561	-0.564	-0.564	-0.564	-0.565	-0.565	-0.565	-0.566	-0.565	-0.565	-0.562	-0.562	-0.561	-0.559	-0.558	-0.554	-0.551	-0.549	-0.545	-0.541	-0.538	-0.534	-0.530	-0.525	-0.520	-0.515	-0.510	-0.504	-0.499	-0.491	-0.486	-0.480	-0.472	-0.468	-0.461	-0.455	-0.449	-0.442	-0.436	-0.430	-0.422	-0.416	-0.410	-0.404	-0.398	-0.392	-0.386	-0.382	-0.376	-0.371	-0.368	-0.362	-0.358	-0.354	-0.350	-0.346	-0.342	-0.341	-0.338	-0.335	-0.334	-0.331	-0.330	-0.329	-0.328	-0.328	-0.328	-0.326	-0.326	-0.326	-0.328	-0.328	-0.328	-0.329	-0.330	-0.332	-0.332	-0.334	-0.335	-0.338	-0.338	-0.340	-0.341	-0.341	-0.344	-0.344	-0.345	-0.346	-0.346	-0.346	-0.346	-0.346	-0.346	-0.346	-0.346	-0.345	-0.344	-0.341	-0.341	-0.339	-0.336	-0.332	-0.330	-0.328	-0.324	-0.319	-0.315	-0.310	-0.306	-0.300	-0.296	-0.290	-0.286	-0.279	-0.272	-0.266	-0.261	-0.254	-0.248	-0.240	-0.234	-0.226	-0.220	-0.212	-0.206	-0.199	-0.192	-0.185	-0.179	-0.172	-0.166	-0.159	-0.152	-0.146	-0.141	-0.135	-0.129	-0.125	-0.120	-0.116	-0.111	-0.108	-0.104	-0.101	-0.099	-0.096	-0.094	-0.091	-0.090	-0.090	-0.089	-0.089	-0.089	-0.089	-0.089	-0.090	-0.091	-0.092	-0.095	-0.096	-0.099	-0.102	-0.105	-0.109	-0.111	-0.116	-0.119	-0.124	-0.129	-0.132	-0.138	-0.142	-0.148	-0.151	-0.156	-0.162	-0.168	-0.172	-0.178	-0.181	-0.188	-0.191	-0.198	-0.202	-0.206	-0.211	-0.215	-0.220	-0.224	-0.228	-0.231	-0.235	-0.238	-0.241	-0.244	-0.245	-0.248	-0.250	-0.251	-0.251	-0.254	-0.254	-0.255	-0.254	-0.254	-0.252	-0.250	-0.249	-0.246	-0.245	-0.241	-0.238	-0.234	-0.230	-0.225	-0.221	-0.216	-0.210	-0.204	-0.198	-0.190	-0.182	-0.175	-0.168	-0.159	-0.151	-0.142	-0.131	-0.122	-0.112	-0.101	-0.091	-0.080	-0.069	-0.058	-0.045	-0.032	-0.020	-0.008	0.005	0.019	0.032	0.046	0.060	0.074	0.088	0.102	0.118	0.131	0.146	0.162	0.178	0.194	0.209	0.225	0.241	0.258	0.274	0.290	0.308	0.322	0.340	0.356	0.374	0.390	0.405	0.424	0.440	0.456	0.472	0.490	0.506	0.522	0.539	0.556	0.572	0.589	0.604	0.620	0.635	0.651	0.666	0.681	0.696	0.711	0.725	0.740	0.752	0.766	0.780	0.792	0.805	0.818	0.830	0.840	0.852	0.862	0.874	0.882	0.892	0.901	0.911	0.919	0.928	0.935	0.942	0.950	0.955	0.961	0.968	0.974	0.979	0.984	0.988	0.991	0.995	1.000	1.002	1.005	1.008	1.009	1.011	1.012	1.015	1.016	1.018	1.018	1.019	1.019	1.019	1.019	1.019	1.019	1.019	1.018	1.016	1.016	1.015	1.014	1.014	1.011	1.011	1.009	1.009	1.008	1.006	1.004	1.002	1.000	0.999	0.998	0.995	0.994	0.991	0.990	0.989	0.986	0.985	0.984	0.982	0.981	0.980	0.979	0.976	0.976	0.975	0.974	0.972	0.972	0.971	0.971	0.971	0.970	0.970	0.970	0.970	0.970	0.970	0.970	0.971	0.971	0.972	0.974	0.975	0.978	0.979	0.980	0.982	0.984	0.986	0.988	0.991	0.994	0.996	0.999	1.004	1.006	1.009	1.014	1.016	1.020	1.025	1.029	1.034	1.038	1.042	1.048	1.052	1.058	1.064	1.069	1.075	1.081	1.089	1.094	1.101	1.109	1.118	1.125	1.132	1.140	1.150	1.159	1.166	1.175	1.185	1.196	1.205	1.216	1.228	1.239	1.251	1.262	1.274	1.286	1.299	1.312	1.325	1.339	1.351	1.366	1.380	1.392	1.408	1.421	1.435	1.449	1.465	1.479	1.492	1.508	1.521	1.534	1.549	1.562	1.575	1.589	1.602	1.614	1.626	1.639	1.650	1.661	1.672	1.684	1.694	1.702	1.712	1.721	1.730	1.738	1.745	1.751	1.758	1.764	1.770	1.775	1.779	1.784	1.788	1.789	1.792	1.795	1.796	1.799	1.799	1.800	1.801	1.800	1.800	1.800	1.799	1.799	1.796	1.795	1.792	1.791	1.789	1.786	1.785	1.781	1.780	1.776	1.772	1.770	1.768	1.764	1.760	1.758	1.754	1.750	1.748	1.744	1.740	1.736	1.734	1.730	1.728	1.724	1.721	1.718	1.715	1.712	1.709	1.708	1.705	1.702	1.700	1.698	1.694	1.692	1.691	1.690	1.688	1.688	1.688	1.686	1.686	1.686	1.686	1.688	1.689	1.690	1.692	1.695	1.698	1.701	1.706	1.710	1.715	1.721	1.728	1.735	1.742	1.750	1.759	1.768	1.779	1.790	1.801	1.814	1.826	1.841	1.855	1.871	1.888	1.904	1.922	1.941	1.960	1.980	2.000	2.022	2.044	2.068	2.090	2.112	2.138	2.162	2.189	2.215	2.240	2.268	2.295	2.322	2.350	2.379	2.406	2.435	2.464	2.494	2.521	2.551	2.580	2.609	2.638	2.668	2.695	2.725	2.754	2.781	2.810	2.836	2.865	2.892	2.919	2.945	2.972	2.999	3.024	3.050	3.075	3.100	3.124	3.150	3.174	3.198	3.220	3.244	3.268	3.290	3.314	3.336	3.359	3.381	3.404	3.426	3.449	3.471	3.494	3.516	3.540	3.561	3.584	3.608	3.631	3.654	3.679	3.702	3.728	3.752	3.778	3.804	3.830	3.856	3.884	3.911	3.939	3.966	3.995	4.024	4.054	4.085	4.114	4.145	4.176	4.209	4.241	4.274	4.306	4.340	4.371	4.405	4.440	4.474	4.508	4.542	4.576	4.611	4.646	4.680	4.715	4.750	4.784	4.818	4.851	4.884	4.918	4.950	4.982	5.015	5.045	5.076	5.106	5.136	5.165	5.191	5.219	5.245	5.270	5.295	5.318	5.340	5.361	5.381	5.399	5.416	5.434	5.449	5.464	5.475	5.486	5.496	5.505	5.512	5.519	5.524	5.526	5.529	5.529	5.529	5.526	5.522	5.518	5.511	5.505	5.495	5.485	5.474	5.461	5.448	5.434	5.416	5.399	5.381	5.362	5.342	5.322	5.301	5.279	5.255	5.232	5.208	5.182	5.158	5.131	5.104	5.076	5.049	5.021	4.992	4.964	4.936	4.908	4.878	4.850	4.820	4.790	4.761	4.732	4.704	4.674	4.645	4.616	4.588	4.558	4.529	4.500	4.471	4.442	4.415	4.386	4.358	4.329	4.300	4.272	4.244	4.216	4.186	4.159	4.130	4.101	4.072	4.044	4.016	3.988	3.958	3.929	3.899	3.870	3.841	3.811	3.781	3.750	3.719	3.689	3.658	3.626	3.595	3.562	3.530	3.498	3.466	3.432	3.399	3.366	3.332	3.299	3.266	3.231	3.199	3.164	3.129	3.095	3.060	3.026	2.991	2.958	2.922	2.889	2.855	2.820	2.786	2.752	2.719	2.686	2.651	2.619	2.586	2.552	2.520	2.489	2.456	2.425	2.394	2.362	2.331	2.300	2.270	2.241	2.211	2.182	2.152	2.124	2.096	2.068	2.040	2.013	1.985	1.958	1.929	1.902	1.875	1.848	1.822	1.795	1.769	1.742	1.715	1.689	1.661	1.635	1.609	1.581	1.554	1.526	1.499	1.471	1.442	1.415	1.386	1.358	1.329	1.299	1.270	1.241	1.211	1.180	1.149	1.118	1.086	1.054	1.022	0.990	0.959	0.925	0.894	0.860	0.826	0.792	0.760	0.726	0.692	0.659	0.625	0.591	0.559	0.524	0.491	0.458	0.425	0.391	0.359	0.326	0.294	0.262	0.231	0.200	0.169	0.140	0.110	0.081	0.051	0.022	-0.004	-0.030	-0.056	-0.082	-0.108	-0.132	-0.156	-0.179	-0.200	-0.222	-0.244	-0.264	-0.284	-0.302	-0.321	-0.338	-0.356	-0.371	-0.388	-0.402	-0.416	-0.430	-0.442	-0.455	-0.466	-0.478	-0.489	-0.498	-0.506	-0.515	-0.522	-0.530	-0.539	-0.544	-0.550	-0.555	-0.560	-0.565	-0.568	-0.571	-0.575	-0.579	-0.581	-0.581	-0.584	-0.585	-0.586	-0.586	-0.586	-0.585	-0.585	-0.585	-0.582	-0.582	-0.580	-0.578	-0.575	-0.571	-0.569	-0.566	-0.561	-0.559	-0.554	-0.550	-0.545	-0.539	-0.534	-0.528	-0.522	-0.518	-0.510	-0.505	-0.496	-0.490	-0.481	-0.474	-0.465	-0.456	-0.446	-0.438	-0.426	-0.416	-0.405	-0.395	-0.382	-0.370	-0.358	-0.344	-0.330	-0.315	-0.301	-0.286	-0.269	-0.254	-0.236	-0.218	-0.200	-0.181	-0.161	-0.141	-0.120	-0.099	-0.076	-0.054	-0.030	-0.006	0.020	0.045	0.072	0.098	0.125	0.155	0.182	0.212	0.242	0.274	0.304	0.336	0.369	0.402	0.435	0.470	0.505	0.540	0.575	0.611	0.648	0.684	0.721	0.759	0.795	0.834	0.872	0.911	0.949	0.988	1.028	1.066	1.105	1.145	1.184	1.224	1.264	1.301	1.340	1.380	1.419	1.458	1.495	1.534	1.570	1.608	1.645	1.682	1.719	1.755	1.791	1.826	1.860	1.895	1.929	1.962	1.995	2.026	2.058	2.089	2.119	2.148	2.176	2.205	2.231	2.258	2.282	2.308	2.331	2.355	2.376	2.398	2.419	2.438	2.458	2.475	2.491	2.509	2.524	2.539	2.552	2.565	2.579	2.590	2.599	2.610	2.619	2.628	2.635	2.642	2.649	2.655	2.660	2.664	2.669	2.671	2.675	2.678	2.681	2.682	2.685	2.686	2.686	2.688	2.689	2.689	2.689	2.689	2.690	2.690	2.691	2.690	2.691	2.691	2.692	2.694	2.695	2.695	2.696	2.698	2.701	2.702	2.705	2.709	2.711	2.715	2.719	2.722	2.728	2.732	2.738	2.742	2.750	2.756	2.764	2.771	2.780	2.788	2.796	2.804	2.815	2.824	2.834	2.842	2.852	2.864	2.875	2.885	2.896	2.908	2.919	2.930	2.941	2.954	2.964	2.975	2.988	2.999	3.009	3.021	3.031	3.041	3.051	3.061	3.071	3.080	3.089	3.099	3.105	3.114	3.120	3.126	3.131	3.136	3.141	3.145	3.148	3.150	3.152	3.152	3.154	3.152	3.151	3.150	3.146	3.142	3.138	3.132	3.126	3.119	3.111	3.102	3.092	3.082	3.071	3.060	3.046	3.032	3.019	3.004	2.986	2.971	2.954	2.935	2.916	2.898	2.878	2.856	2.836	2.814	2.792	2.769	2.746	2.721	2.698	2.674	2.648	2.622	2.598	2.571	2.544	2.519	2.491	2.465	2.436	2.410	2.382	2.355	2.328	2.299	2.271	2.244	2.216	2.189	2.160	2.132	2.106	2.078	2.050	2.024	1.996	1.970	1.942	1.915	1.890	1.864	1.836	1.810	1.785	1.760	1.734	1.709	1.682	1.659	1.634	1.609	1.585	1.560	1.536	1.511	1.488	1.464	1.440	1.418	1.394	1.370	1.348	1.324	1.301	1.278	1.254	1.231	1.209	1.186	1.161	1.139	1.115	1.092	1.068	1.044	1.021	0.998	0.972	0.949	0.925	0.901	0.876	0.852	0.828	0.802	0.779	0.752	0.728	0.702	0.676	0.651	0.625	0.600	0.574	0.548	0.520	0.494	0.468	0.441	0.415	0.388	0.361	0.334	0.308	0.281	0.254	0.228	0.201	0.174	0.148	0.121	0.094	0.069	0.042	0.015	-0.010	-0.036	-0.061	-0.088	-0.114	-0.138	-0.162	-0.188	-0.211	-0.236	-0.260	-0.284	-0.308	-0.330	-0.352	-0.375	-0.398	-0.419	-0.441	-0.461	-0.482	-0.502	-0.521	-0.542	-0.561	-0.579	-0.598	-0.615	-0.631	-0.649	-0.666	-0.682	-0.699	-0.714	-0.729	-0.744	-0.756	-0.771	-0.784	-0.798	-0.810	-0.821	-0.832	-0.844	-0.855	-0.866	-0.876	-0.885	-0.895	-0.905	-0.914	-0.922	-0.930	-0.939	-0.946	-0.952	-0.960	-0.968	-0.975	-0.982	-0.989	-0.995	-1.001	-1.008	-1.014	-1.019	-1.025	-1.031	-1.035	-1.041	-1.048	-1.051	-1.056	-1.061	-1.066	-1.071	-1.076	-1.082	-1.086	-1.091	-1.096	-1.101	-1.105	-1.109	-1.114	-1.119	-1.122	-1.126	-1.131	-1.135	-1.139	-1.144	-1.148	-1.151	-1.154	-1.158	-1.161	-1.164	-1.168	-1.171	-1.174	-1.176	-1.179	-1.180	-1.184	-1.186	-1.188	-1.189	-1.191	-1.194	-1.195	-1.195	-1.198	-1.198	-1.199	-1.199	-1.200	-1.199	-1.200	-1.200	-1.200	-1.198	-1.198	-1.196	-1.196	-1.195	-1.192	-1.191	-1.190	-1.188	-1.185	-1.182	-1.181	-1.178	-1.175	-1.172	-1.170	-1.168	-1.165	-1.161	-1.158	-1.154	-1.151	-1.146	-1.144	-1.140	-1.136	-1.132	-1.128	-1.124	-1.119	-1.116	-1.112	-1.109	-1.105	-1.100	-1.096	-1.094	-1.090	-1.085	-1.081	-1.080	-1.078	-1.075	-1.072	-1.070	-1.068	-1.066	-1.065	-1.062	-1.061	-1.061	-1.060	-1.060	-1.060	-1.061	-1.061	-1.062	-1.062	-1.064	-1.068	-1.069	-1.071	-1.075	-1.076	-1.080	-1.084	-1.089	-1.092	-1.098	-1.101	-1.106	-1.111	-1.116	-1.122	-1.128	-1.134	-1.140	-1.146	-1.152	-1.159	-1.164	-1.171	-1.178	-1.184	-1.190	-1.196	-1.201	-1.209	-1.215	-1.220	-1.226	-1.231	-1.238	-1.242	-1.248	-1.252	-1.258	-1.262	-1.266	-1.270	-1.274	-1.278	-1.280	-1.282	-1.286	-1.288	-1.290	-1.291	-1.292	-1.292	-1.295	-1.294	-1.294	-1.292	-1.292	-1.291	-1.290	-1.289	-1.288	-1.285	-1.282	-1.280	-1.278	-1.274	-1.270	-1.266	-1.262	-1.259	-1.255	-1.250	-1.246	-1.241	-1.235	-1.230	-1.225	-1.219	-1.212	-1.206	-1.201	-1.195	-1.190	-1.182	-1.175	-1.169	-1.164	-1.158	-1.151	-1.144	-1.138	-1.132	-1.125	-1.118	-1.112	-1.106	-1.100	-1.092	-1.086	-1.080	-1.074	-1.068	-1.061	-1.055	-1.050	-1.044	-1.039	-1.034	-1.028	-1.022	-1.018	-1.012	-1.008	-1.002	-0.998	-0.994	-0.990	-0.985	-0.981	-0.979	-0.975	-0.971	-0.969	-0.966	-0.962	-0.960	-0.958	-0.955	-0.952	-0.951	-0.949	-0.948	-0.945	-0.942	-0.942	-0.941	-0.939	-0.938	-0.936	-0.935	-0.935	-0.932	-0.931	-0.929	-0.929	-0.926	-0.925	-0.924	-0.921	-0.920	-0.916	-0.914	-0.911	-0.909	-0.905	-0.901	-0.898	-0.894	-0.889	-0.885	-0.880	-0.874	-0.868	-0.862	-0.856	-0.850	-0.842	-0.835	-0.828	-0.819	-0.810	-0.801	-0.792	-0.782	-0.772	-0.762	-0.752	-0.742	-0.731	-0.720	-0.708	-0.696	-0.685	-0.674	-0.661	-0.649	-0.636	-0.624	-0.611	-0.599	-0.585	-0.574	-0.561	-0.549	-0.538	-0.525	-0.514	-0.501	-0.490	-0.479	-0.466	-0.456	-0.445	-0.434	-0.424	-0.414	-0.402	-0.394	-0.385	-0.375	-0.366	-0.358	-0.349	-0.340	-0.332	-0.324	-0.318	-0.310	-0.302	-0.295	-0.290	-0.282	-0.276	-0.270	-0.264	-0.258	-0.252	-0.246	-0.240	-0.234	-0.228	-0.221	-0.215	-0.209	-0.202	-0.195	-0.190	-0.184	-0.176	-0.170	-0.162	-0.154	-0.146	-0.139	-0.131	-0.121	-0.114	-0.104	-0.095	-0.085	-0.075	-0.065	-0.054	-0.044	-0.032	-0.021	-0.009	0.004	0.016	0.028	0.041	0.055	0.069	0.081	0.096	0.111	0.125	0.140	0.154	0.169	0.185	0.199	0.215	0.231	0.246	0.262	0.278	0.294	0.309	0.325	0.341	0.356	0.372	0.388	0.404	0.419	0.434	0.450	0.465	0.480	0.494	0.509	0.524	0.539	0.554	0.568	0.580	0.594	0.608	0.621	0.632	0.646	0.659	0.671	0.684	0.695	0.706	0.719	0.730	0.741	0.752	0.762	0.772	0.782	0.794	0.802	0.812	0.822	0.830	0.840	0.848	0.855	0.865	0.871	0.879	0.886	0.892	0.900	0.906	0.912	0.919	0.925	0.931	0.936	0.941	0.946	0.950	0.955	0.959	0.962	0.968	0.970	0.972	0.975	0.979	0.981	0.982	0.984	0.986	0.988	0.988	0.988	0.989	0.989	0.989	0.989	0.989	0.989	0.986	0.986	0.985	0.984	0.981	0.981	0.979	0.978	0.976	0.972	0.971	0.969	0.966	0.965	0.961	0.958	0.955	0.952	0.949	0.946	0.944	0.939	0.936	0.932	0.929	0.925	0.921	0.918	0.914	0.909	0.905	0.900	0.895	0.890	0.885	0.880	0.875	0.870	0.864	0.859	0.852	0.846	0.839	0.832	0.825	0.819	0.811	0.804	0.796	0.789	0.780	0.771	0.764	0.755	0.746	0.738	0.729	0.720	0.710	0.701	0.691	0.684	0.674	0.664	0.655	0.646	0.636	0.628	0.619	0.610	0.600	0.592	0.585	0.576	0.568	0.561	0.552	0.546	0.539	0.532	0.526	0.521	0.515	0.509	0.505	0.500	0.496	0.492	0.489	0.486	0.482	0.480	0.478	0.476	0.474	0.472	0.471	0.471	0.470	0.470	0.470	0.470	0.472	0.471	0.472	0.474	0.475	0.478	0.479	0.481	0.484	0.486	0.489	0.491	0.495	0.498	0.500	0.505	0.506	0.509	0.514	0.516	0.520	0.524	0.529	0.531	0.536	0.540	0.544	0.548	0.554	0.558	0.562	0.566	0.571	0.576	0.581	0.585	0.590	0.596	0.601	0.608	0.612	0.619	0.625	0.630	0.635	0.642	0.648	0.654	0.660	0.666	0.672	0.679	0.685	0.691	0.699	0.704	0.712	0.719	0.724	0.731	0.738	0.745	0.752	0.758	0.765	0.772	0.778	0.784	0.790	0.796	0.804	0.810	0.816	0.822	0.829	0.834	0.840	0.846	0.852	0.859	0.864	0.869	0.874	0.879	0.884	0.890	0.895	0.899	0.902	0.908	0.912	0.915	0.920	0.924	0.926	0.930	0.932	0.936	0.940	0.942	0.946	0.949	0.950	0.954	0.955	0.958	0.960	0.961	0.964	0.965	0.966	0.969	0.969	0.971	0.972	0.974	0.975	0.975	0.978	0.979	0.978	0.979	0.979	0.979	0.980	0.980	0.980	0.980	0.979	0.979	0.979	0.979	0.976	0.976	0.975	0.975	0.972	0.971	0.970	0.969	0.965	0.962	0.961	0.958	0.955	0.954	0.950	0.946	0.941	0.938	0.932	0.929	0.924	0.919	0.912	0.908	0.901	0.895	0.889	0.881	0.875	0.868	0.860	0.852	0.845	0.838	0.829	0.821	0.812	0.804	0.795	0.786	0.778	0.768	0.759	0.749	0.740	0.730	0.721	0.711	0.702	0.694	0.685	0.675	0.666	0.658	0.649	0.641	0.634	0.625	0.618	0.610	0.604	0.596	0.590	0.584	0.578	0.572	0.568	0.562	0.558	0.555	0.551	0.548	0.545	0.544	0.542	0.541	0.540	0.539	0.539	0.539	0.540	0.541	0.542	0.544	0.546	0.550	0.552	0.555	0.560	0.564	0.568	0.572	0.578	0.581	0.586	0.591	0.598	0.602	0.609	0.614	0.620	0.626	0.632	0.638	0.644	0.650	0.655	0.660	0.665	0.671	0.675	0.681	0.685	0.690	0.694	0.696	0.700	0.704	0.708	0.709	0.710	0.711	0.712	0.712	0.714	0.714	0.714	0.712	0.710	0.710	0.708	0.704	0.701	0.698	0.695	0.690	0.685	0.680	0.674	0.668	0.662	0.656	0.649	0.641	0.634	0.625	0.616	0.609	0.600	0.590	0.581	0.572	0.562	0.554	0.544	0.535	0.525	0.514	0.504	0.495	0.485	0.475	0.465	0.455	0.446	0.436	0.428	0.419	0.409	0.400	0.391	0.384	0.374	0.368	0.359	0.351	0.344	0.338	0.331	0.324	0.319	0.312	0.308	0.302	0.298	0.294	0.289	0.286	0.282	0.280	0.278	0.276	0.274	0.272	0.271	0.271	0.270	0.270	0.269	0.270	0.270	0.271	0.272	0.272	0.275	0.276	0.278	0.280	0.282	0.284	0.286	0.288	0.290	0.294	0.295	0.298	0.299	0.302	0.305	0.306	0.308	0.310	0.311	0.312	0.314	0.315	0.315	0.315	0.315	0.315	0.314	0.314	0.311	0.310	0.308	0.306	0.304	0.300	0.296	0.294	0.290	0.285	0.280	0.275	0.269	0.262	0.256	0.249	0.242	0.234	0.228	0.219	0.210	0.201	0.191	0.182	0.172	0.161	0.152	0.141	0.130	0.120	0.108	0.095	0.085	0.072	0.059	0.048	0.034	0.021	0.008	-0.005	-0.019	-0.031	-0.045	-0.059	-0.074	-0.088	-0.101	-0.115	-0.130	-0.144	-0.158	-0.172	-0.188	-0.201	-0.216	-0.230	-0.244	-0.259	-0.272	-0.288	-0.300	-0.314	-0.328	-0.341	-0.355	-0.368	-0.380	-0.392	-0.405	-0.418	-0.430	-0.440	-0.452	-0.464	-0.475	-0.484	-0.494	-0.504	-0.514	-0.522	-0.530	-0.539	-0.546	-0.554	-0.560	-0.566	-0.574	-0.580	-0.584	-0.589	-0.594	-0.598	-0.602	-0.605	-0.608	-0.610	-0.615	-0.616	-0.619	-0.621	-0.622	-0.624	-0.625	-0.626	-0.628	-0.629	-0.630	-0.630	-0.631	-0.631	-0.632	-0.631	-0.632	-0.632	-0.632	-0.632	-0.634	-0.634	-0.635	-0.635	-0.636	-0.636	-0.638	-0.639	-0.638	-0.640	-0.640	-0.641	-0.642	-0.644	-0.644	-0.645	-0.646	-0.648	-0.649	-0.650	-0.651	-0.651	-0.652	-0.654	-0.655	-0.655	-0.655	-0.655	-0.656	-0.656	-0.656	-0.656	-0.656	-0.656	-0.655	-0.654	-0.652	-0.651	-0.650	-0.649	-0.648	-0.645	-0.644	-0.640	-0.638	-0.634	-0.631	-0.628	-0.624	-0.620	-0.616	-0.611	-0.608	-0.601	-0.596	-0.591	-0.586	-0.580	-0.576	-0.570	-0.564	-0.558	-0.552	-0.545	-0.539	-0.532	-0.525	-0.519	-0.512	-0.506	-0.500	-0.492	-0.485	-0.478	-0.471	-0.464	-0.458	-0.450	-0.444	-0.438	-0.430	-0.424	-0.418	-0.410	-0.404	-0.399	-0.392	-0.385	-0.381	-0.375	-0.370	-0.364	-0.359	-0.354	-0.350	-0.344	-0.340	-0.335	-0.331	-0.329	-0.324	-0.320	-0.318	-0.315	-0.311	-0.309	-0.308	-0.306	-0.304	-0.302	-0.301	-0.300	-0.299	-0.299	-0.299	-0.299	-0.299	-0.299	-0.299	-0.300	-0.301	-0.302	-0.304	-0.306	-0.308	-0.309	-0.311	-0.314	-0.316	-0.319	-0.320	-0.324	-0.326	-0.329	-0.331	-0.334	-0.338	-0.341	-0.344	-0.348	-0.350	-0.354	-0.356	-0.359	-0.362	-0.365	-0.369	-0.372	-0.375	-0.378	-0.380	-0.382	-0.386	-0.389	-0.390	-0.392	-0.395	-0.396	-0.399	-0.400	-0.402	-0.404	-0.406	-0.406	-0.408	-0.409	-0.409	-0.410	-0.410	-0.410	-0.410	-0.410	-0.410	-0.410	-0.410	-0.409	-0.409	-0.408	-0.406	-0.405	-0.404	-0.402	-0.400	-0.400	-0.398	-0.396	-0.394	-0.392	-0.391	-0.389	-0.389	-0.386	-0.386	-0.385	-0.384	-0.382	-0.381	-0.379	-0.379	-0.378	-0.378	-0.376	-0.376	-0.376	-0.378	-0.378	-0.378	-0.380	-0.381	-0.382	-0.385	-0.386	-0.389	-0.392	-0.395	-0.399	-0.404	-0.408	-0.412	-0.418	-0.422	-0.429	-0.435	-0.441	-0.449	-0.455	-0.464	-0.470	-0.479	-0.486	-0.495	-0.504	-0.512	-0.521	-0.530	-0.539	-0.549	-0.558	-0.568	-0.576	-0.585	-0.595	-0.604	-0.612	-0.621	-0.630	-0.636	-0.645	-0.652	-0.659	-0.665	-0.672	-0.678	-0.682	-0.688	-0.691	-0.695	-0.698	-0.700	-0.701	-0.701	-0.701	-0.700	-0.699	-0.696	-0.694	-0.690	-0.686	-0.681	-0.675	-0.669	-0.661	-0.654	-0.644	-0.635	-0.625	-0.614	-0.602	-0.590	-0.578	-0.565	-0.551	-0.538	-0.521	-0.507	-0.492	-0.478	-0.461	-0.445	-0.430	-0.414	-0.398	-0.381	-0.365	-0.350	-0.335	-0.318	-0.302	-0.288	-0.272	-0.259	-0.244	-0.231	-0.218	-0.204	-0.191	-0.180	-0.168	-0.158	-0.146	-0.138	-0.128	-0.120	-0.111	-0.105	-0.099	-0.091	-0.086	-0.081	-0.078	-0.075	-0.071	-0.070	-0.069	-0.068	-0.066	-0.068	-0.068	-0.069	-0.070	-0.072	-0.075	-0.078	-0.080	-0.085	-0.088	-0.092	-0.098	-0.101	-0.106	-0.112	-0.116	-0.122	-0.129	-0.134	-0.139	-0.145	-0.151	-0.158	-0.161	-0.168	-0.174	-0.179	-0.184	-0.190	-0.195	-0.199	-0.204	-0.210	-0.214	-0.218	-0.222	-0.225	-0.229	-0.232	-0.236	-0.238	-0.241	-0.244	-0.246	-0.249	-0.250	-0.252	-0.254	-0.256	-0.256	-0.258	-0.258	-0.259	-0.259	-0.260	-0.260	-0.259	-0.259	-0.259	-0.259	-0.258	-0.256	-0.255	-0.255	-0.254	-0.251	-0.250	-0.249	-0.246	-0.244	-0.242	-0.240	-0.238	-0.236	-0.234	-0.231	-0.230	-0.226	-0.224	-0.221	-0.218	-0.216	-0.212	-0.210	-0.208	-0.204	-0.201	-0.198	-0.195	-0.192	-0.190	-0.188	-0.184	-0.181	-0.179	-0.178	-0.175	-0.171	-0.170	-0.169	-0.168	-0.165	-0.164	-0.164	-0.162	-0.162	-0.160	-0.160	-0.160	-0.161	-0.162	-0.162	-0.164	-0.165	-0.168	-0.170	-0.172	-0.175	-0.178	-0.181	-0.185	-0.190	-0.194	-0.199	-0.204	-0.209	-0.214	-0.220	-0.226	-0.232	-0.239	-0.245	-0.252	-0.258	-0.265	-0.272	-0.279	-0.286	-0.292	-0.300	-0.308	-0.314	-0.320	-0.328	-0.332	-0.340	-0.345	-0.351	-0.356	-0.361	-0.366	-0.371	-0.375	-0.379	-0.381	-0.384	-0.386	-0.388	-0.389	-0.390	-0.390	-0.390	-0.389	-0.389	-0.388	-0.385	-0.381	-0.378	-0.375	-0.370	-0.365	-0.361	-0.354	-0.348	-0.342	-0.335	-0.328	-0.321	-0.312	-0.305	-0.295	-0.286	-0.278	-0.268	-0.258	-0.248	-0.238	-0.228	-0.218	-0.208	-0.198	-0.186	-0.176	-0.166	-0.156	-0.148	-0.136	-0.128	-0.119	-0.109	-0.100	-0.092	-0.084	-0.076	-0.070	-0.061	-0.056	-0.050	-0.044	-0.040	-0.035	-0.031	-0.029	-0.026	-0.024	-0.022	-0.021	-0.021	-0.022	-0.024	-0.025	-0.029	-0.032	-0.036	-0.040	-0.045	-0.052	-0.059	-0.066	-0.075	-0.084	-0.094	-0.104	-0.114	-0.126	-0.136	-0.149	-0.162	-0.175	-0.189	-0.204	-0.218	-0.232	-0.248	-0.261	-0.278	-0.292	-0.308	-0.324	-0.340	-0.355	-0.370	-0.388	-0.402	-0.419	-0.434	-0.448	-0.462	-0.476	-0.491	-0.504	-0.518	-0.530	-0.542	-0.555	-0.566	-0.576	-0.588	-0.598	-0.606	-0.615	-0.624	-0.631	-0.639	-0.645	-0.651	-0.658	-0.661	-0.666	-0.670	-0.675	-0.678	-0.680	-0.681	-0.684	-0.686	-0.686	-0.686	-0.686	-0.686	-0.686	-0.686	-0.685	-0.684	-0.684	-0.681	-0.680	-0.679	-0.676	-0.675	-0.674	-0.671	-0.670	-0.668	-0.665	-0.664	-0.661	-0.660	-0.659	-0.656	-0.655	-0.655	-0.654	-0.654	-0.652	-0.651	-0.651	-0.650	-0.650	-0.650	-0.650	-0.650	-0.651	-0.651	-0.652	-0.652	-0.654	-0.655	-0.658	-0.659	-0.661	-0.661	-0.664	-0.666	-0.668	-0.669	-0.672	-0.674	-0.676	-0.678	-0.680	-0.682	-0.685	-0.686	-0.690	-0.691	-0.695	-0.696	-0.699	-0.699	-0.701	-0.704	-0.704	-0.705	-0.706	-0.708	-0.709	-0.710	-0.711	-0.711	-0.712	-0.712	-0.712	-0.711	-0.711	-0.711	-0.711	-0.709	-0.709	-0.706	-0.705	-0.702	-0.701	-0.699	-0.696	-0.694	-0.692	-0.689	-0.685	-0.682	-0.679	-0.674	-0.671	-0.668	-0.664	-0.661	-0.656	-0.654	-0.650	-0.645	-0.642	-0.639	-0.635	-0.631	-0.628	-0.624	-0.620	-0.618	-0.614	-0.610	-0.608	-0.604	-0.602	-0.600	-0.596	-0.595	-0.592	-0.591	-0.589	-0.588	-0.588	-0.585	-0.585	-0.584	-0.582	-0.582	-0.582	-0.581	-0.581	-0.581	-0.581	-0.581	-0.581	-0.582	-0.582	-0.582	-0.584	-0.582	100.000	5.000	2.000	1.000	6.000	0.000	0.000	0.000	0.000	0.000	0.000	0.000	0.000	0.000	0.000	0.000	0.000	0.000	4.921	4.925	4.930	4.935	4.939	4.944	4.950	4.956	4.962	4.969	4.976	4.984	4.990	4.998	5.006	5.015	5.024	5.032	5.041	5.051	5.061	5.071	5.081	5.091	5.101	5.114	5.124	5.135	5.145	5.156	5.168	5.179	5.190	5.200	5.210	5.221	5.231	5.242	5.252	5.261	5.271	5.280	5.288	5.296	5.305	5.312	5.319	5.325	5.331	5.336	5.341	5.345	5.349	5.351	5.354	5.355	5.355	5.355	5.354	5.352	5.350	5.346	5.342	5.338	5.331	5.325	5.318	5.309	5.300	5.289	5.279	5.266	5.255	5.240	5.226	5.211	5.195	5.179	5.162	5.144	5.125	5.106	5.085	5.065	5.044	5.021	4.999	4.975	4.952	4.929	4.902	4.879	4.852	4.828	4.801	4.775	4.748	4.721	4.694	4.666	4.639	4.612	4.584	4.556	4.529	4.501	4.474	4.446	4.418	4.391	4.364	4.338	4.310	4.284	4.258	4.231	4.206	4.181	4.156	4.131	4.106	4.082	4.059	4.035	4.012	3.989	3.968	3.945	3.924	3.902	3.882	3.862	3.842	3.822	3.804	3.786	3.768	3.749	3.731	3.715	3.698	3.681	3.665	3.650	3.634	3.619	3.604	3.589	3.575	3.560	3.546	3.534	3.520	3.506	3.492	3.480	3.468	3.455	3.442	3.430	3.418	3.405	3.392	3.381	3.368	3.356	3.345	3.332	3.320	3.309	3.296	3.284	3.272	3.260	3.249	3.236	3.224	3.212	3.200	3.188	3.175	3.162	3.150	3.139	3.126	3.112	3.101	3.089	3.076	3.064	3.051	3.039	3.026	3.015	3.002	2.991	2.979	2.968	2.956	2.945	2.934	2.922	2.911	2.900	2.891	2.880	2.870	2.860	2.850	2.842	2.834	2.824	2.818	2.809	2.801	2.794	2.788	2.781	2.775	2.769	2.764	2.759	2.754	2.749	2.746	2.742	2.739	2.736	2.734	2.731	2.729	2.728	2.726	2.726	2.725	2.725	2.724	2.724	2.724	2.722	2.724	2.724	2.724	2.725	2.725	2.726	2.726	2.728	2.728	2.728	2.729	2.729	2.729	2.729	2.728	2.728	2.728	2.726	2.725	2.724	2.722	2.721	2.720	2.718	2.715	2.711	2.708	2.704	2.700	2.696	2.692	2.688	2.682	2.678	2.672	2.666	2.660	2.654	2.649	2.641	2.635	2.628	2.620	2.614	2.606	2.599	2.591	2.584	2.575	2.568	2.559	2.551	2.544	2.535	2.528	2.519	2.511	2.504	2.496	2.489	2.481	2.474	2.468	2.460	2.454	2.446	2.440	2.434	2.429	2.422	2.418	2.411	2.408	2.401	2.396	2.394	2.389	2.386	2.381	2.379	2.376	2.372	2.370	2.369	2.366	2.364	2.362	2.362	2.360	2.360	2.359	2.360	2.359	2.359	2.359	2.360	2.360	2.361	2.362	2.364	2.365	2.365	2.368	2.369	2.370	2.371	2.372	2.376	2.378	2.379	2.380	2.381	2.384	2.384	2.385	2.386	2.386	2.388	2.389	2.389	2.390	2.389	2.389	2.389	2.388	2.386	2.385	2.382	2.381	2.379	2.376	2.372	2.369	2.364	2.361	2.356	2.351	2.345	2.340	2.332	2.326	2.318	2.311	2.302	2.295	2.286	2.278	2.268	2.258	2.249	2.238	2.228	2.216	2.205	2.192	2.181	2.170	2.159	2.146	2.134	2.121	2.108	2.095	2.082	2.070	2.056	2.044	2.031	2.019	2.005	1.994	1.981	1.969	1.956	1.944	1.932	1.921	1.910	1.899	1.888	1.878	1.868	1.858	1.848	1.840	1.830	1.821	1.814	1.808	1.799	1.792	1.785	1.781	1.775	1.769	1.765	1.761	1.758	1.754	1.751	1.750	1.748	1.746	1.745	1.745	1.745	1.745	1.746	1.748	1.749	1.751	1.754	1.756	1.760	1.764	1.768	1.771	1.776	1.780	1.785	1.790	1.798	1.802	1.809	1.815	1.821	1.829	1.836	1.842	1.850	1.858	1.865	1.871	1.880	1.886	1.894	1.902	1.910	1.918	1.924	1.931	1.938	1.945	1.951	1.959	1.965	1.971	1.978	1.984	1.989	1.994	2.000	2.004	2.009	2.013	2.018	2.021	2.024	2.026	2.029	2.031	2.034	2.035	2.036	2.038	2.038	2.038	2.036	2.036	2.036	2.035	2.034	2.033	2.031	2.027	2.026	2.024	2.021	2.019	2.015	2.013	2.010	2.006	2.002	2.000	1.995	1.991	1.990	1.986	1.981	1.979	1.976	1.972	1.970	1.966	1.964	1.961	1.959	1.958	1.956	1.955	1.954	1.952	1.952	1.952	1.952	1.952	1.954	1.955	1.956	1.958	1.960	1.962	1.965	1.969	1.972	1.976	1.979	1.984	1.988	1.992	1.998	2.004	2.009	2.014	2.020	2.026	2.033	2.039	2.046	2.052	2.060	2.066	2.074	2.081	2.089	2.095	2.102	2.109	2.116	2.124	2.131	2.138	2.144	2.151	2.158	2.164	2.171	2.178	2.184	2.190	2.195	2.202	2.208	2.214	2.219	2.225	2.231	2.235	2.241	2.246	2.252	2.258	2.262	2.268	2.272	2.278	2.282	2.286	2.292	2.298	2.302	2.309	2.315	2.320	2.326	2.331	2.338	2.344	2.350	2.358	2.364	2.371	2.379	2.386	2.395	2.404	2.411	2.420	2.429	2.439	2.448	2.458	2.469	2.479	2.489	2.501	2.511	2.524	2.535	2.548	2.560	2.572	2.584	2.599	2.611	2.625	2.639	2.652	2.666	2.681	2.695	2.710	2.725	2.740	2.755	2.770	2.786	2.801	2.818	2.832	2.849	2.864	2.880	2.895	2.911	2.928	2.944	2.959	2.975	2.991	3.006	3.021	3.038	3.054	3.068	3.084	3.099	3.114	3.129	3.142	3.159	3.172	3.186	3.200	3.212	3.226	3.240	3.252	3.264	3.276	3.288	3.299	3.310	3.320	3.330	3.340	3.349	3.359	3.366	3.374	3.381	3.389	3.395	3.401	3.406	3.412	3.416	3.420	3.424	3.426	3.429	3.430	3.432	3.434	3.434	3.432	3.432	3.432	3.430	3.428	3.425	3.422	3.419	3.415	3.410	3.405	3.400	3.395	3.390	3.382	3.376	3.371	3.362	3.355	3.349	3.340	3.332	3.324	3.316	3.308	3.299	3.291	3.281	3.272	3.262	3.254	3.245	3.236	3.228	3.219	3.209	3.200	3.191	3.181	3.172	3.164	3.156	3.146	3.139	3.130	3.121	3.114	3.106	3.096	3.090	3.082	3.074	3.066	3.060	3.052	3.045	3.038	3.031	3.025	3.019	3.012	3.006	3.000	2.994	2.989	2.982	2.979	2.972	2.968	2.962	2.958	2.952	2.949	2.944	2.939	2.935	2.931	2.926	2.922	2.918	2.914	2.909	2.905	2.901	2.898	2.894	2.890	2.884	2.880	2.876	2.871	2.866	2.862	2.858	2.852	2.848	2.842	2.838	2.831	2.826	2.820	2.814	2.808	2.801	2.794	2.788	2.780	2.772	2.764	2.756	2.748	2.740	2.731	2.721	2.712	2.702	2.695	2.685	2.675	2.665	2.655	2.644	2.634	2.624	2.614	2.604	2.592	2.582	2.572	2.562	2.552	2.542	2.532	2.522	2.514	2.504	2.495	2.485	2.476	2.468	2.459	2.450	2.442	2.435	2.428	2.420	2.414	2.408	2.401	2.395	2.389	2.384	2.380	2.375	2.370	2.366	2.362	2.358	2.354	2.350	2.348	2.345	2.342	2.339	2.336	2.334	2.331	2.329	2.326	2.325	2.322	2.320	2.319	2.316	2.314	2.311	2.309	2.306	2.304	2.300	2.298	2.295	2.291	2.288	2.285	2.281	2.278	2.272	2.269	2.264	2.260	2.254	2.250	2.244	2.239	2.232	2.228	2.221	2.216	2.209	2.202	2.195	2.189	2.182	2.175	2.168	2.161	2.154	2.146	2.139	2.130	2.124	2.116	2.108	2.100	2.092	2.085	2.078	2.070	2.062	2.055	2.049	2.041	2.034	2.027	2.020	2.013	2.006	2.000	1.992	1.986	1.980	1.974	1.968	1.961	1.956	1.950	1.944	1.938	1.932	1.928	1.922	1.916	1.910	1.905	1.900	1.895	1.889	1.884	1.879	1.872	1.868	1.862	1.856	1.850	1.845	1.839	1.832	1.828	1.821	1.815	1.809	1.802	1.795	1.789	1.781	1.774	1.766	1.759	1.751	1.742	1.735	1.728	1.719	1.710	1.700	1.691	1.682	1.674	1.664	1.654	1.644	1.635	1.625	1.614	1.604	1.592	1.582	1.571	1.560	1.550	1.539	1.528	1.516	1.505	1.494	1.482	1.471	1.459	1.448	1.438	1.426	1.414	1.402	1.391	1.380	1.369	1.359	1.348	1.335	1.324	1.314	1.302	1.292	1.282	1.272	1.260	1.250	1.241	1.230	1.220	1.211	1.200	1.191	1.181	1.171	1.162	1.154	1.144	1.135	1.125	1.116	1.108	1.098	1.090	1.080	1.072	1.062	1.055	1.046	1.038	1.029	1.021	1.012	1.005	0.996	0.989	0.981	0.972	0.965	0.958	0.950	0.942	0.934	0.926	0.919	0.911	0.905	0.898	0.890	0.882	0.875	0.868	0.861	0.855	0.848	0.841	0.835	0.829	0.821	0.815	0.809	0.804	0.796	0.791	0.785	0.779	0.774	0.768	0.762	0.756	0.751	0.745	0.739	0.734	0.729	0.722	0.719	0.712	0.706	0.702	0.696	0.691	0.686	0.680	0.675	0.670	0.665	0.660	0.655	0.649	0.642	0.638	0.632	0.628	0.622	0.618	0.611	0.606	0.601	0.596	0.591	0.586	0.581	0.576	0.571	0.568	0.561	0.558	0.552	0.548	0.544	0.539	0.535	0.530	0.526	0.522	0.518	0.515	0.511	0.506	0.502	0.501	0.498	0.494	0.491	0.488	0.485	0.482	0.478	0.475	0.472	0.471	0.469	0.465	0.464	0.461	0.459	0.456	0.454	0.450	0.449	0.446	0.444	0.441	0.439	0.436	0.434	0.431	0.428	0.425	0.424	0.421	0.419	0.415	0.412	0.409	0.406	0.402	0.400	0.396	0.392	0.390	0.386	0.382	0.380	0.376	0.372	0.369	0.365	0.361	0.359	0.354	0.350	0.346	0.341	0.339	0.334	0.330	0.325	0.320	0.316	0.311	0.306	0.302	0.298	0.291	0.288	0.281	0.276	0.270	0.265	0.259	0.252	0.248	0.240	0.234	0.226	0.220	0.211	0.205	0.196	0.189	0.181	0.172	0.164	0.155	0.145	0.136	0.126	0.118	0.106	0.096	0.085	0.075	0.064	0.052	0.041	0.030	0.019	0.008	-0.005	-0.018	-0.028	-0.040	-0.052	-0.064	-0.076	-0.086	-0.098	-0.110	-0.121	-0.131	-0.142	-0.152	-0.162	-0.172	-0.181	-0.189	-0.198	-0.206	-0.214	-0.220	-0.226	-0.232	-0.239	-0.244	-0.248	-0.251	-0.254	-0.258	-0.259	-0.260	-0.261	-0.260	-0.260	-0.259	-0.258	-0.255	-0.252	-0.249	-0.245	-0.240	-0.235	-0.230	-0.224	-0.218	-0.210	-0.204	-0.198	-0.189	-0.181	-0.172	-0.164	-0.156	-0.148	-0.138	-0.129	-0.120	-0.111	-0.102	-0.092	-0.084	-0.075	-0.066	-0.058	-0.050	-0.040	-0.032	-0.025	-0.016	-0.009	-0.002	0.004	0.010	0.016	0.022	0.028	0.032	0.039	0.041	0.046	0.050	0.052	0.055	0.058	0.061	0.062	0.064	0.066	0.066	0.068	0.068	0.068	0.066	0.066	0.065	0.064	0.064	0.062	0.060	0.059	0.056	0.054	0.051	0.050	0.046	0.045	0.041	0.039	0.036	0.034	0.030	0.028	0.024	0.022	0.019	0.016	0.014	0.010	0.008	0.005	0.001	0.000	-0.002	-0.006	-0.008	-0.010	-0.012	-0.014	-0.015	-0.016	-0.019	-0.020	-0.021	-0.024	-0.024	-0.025	-0.025	-0.026	-0.028	-0.028	-0.028	-0.028	-0.029	-0.029	-0.028	-0.028	-0.029	-0.028	-0.026	-0.028	-0.026	-0.025	-0.026	-0.025	-0.024	-0.024	-0.024	-0.022	-0.022	-0.022	-0.021	-0.021	-0.021	-0.021	-0.022	-0.022	-0.022	-0.024	-0.022	-0.024	-0.025	-0.026	-0.028	-0.030	-0.032	-0.035	-0.036	-0.039	-0.042	-0.046	-0.050	-0.054	-0.059	-0.062	-0.068	-0.074	-0.079	-0.085	-0.091	-0.098	-0.104	-0.111	-0.118	-0.126	-0.134	-0.141	-0.151	-0.159	-0.168	-0.178	-0.185	-0.195	-0.204	-0.214	-0.224	-0.234	-0.244	-0.252	-0.264	-0.272	-0.282	-0.294	-0.302	-0.312	-0.321	-0.331	-0.341	-0.349	-0.359	-0.368	-0.376	-0.384	-0.392	-0.400	-0.408	-0.415	-0.422	-0.430	-0.435	-0.442	-0.448	-0.454	-0.459	-0.462	-0.469	-0.472	-0.476	-0.480	-0.484	-0.486	-0.488	-0.491	-0.494	-0.495	-0.498	-0.499	-0.500	-0.501	-0.502	-0.504	-0.505	-0.505	-0.506	-0.506	-0.506	-0.509	-0.507	-0.509	-0.509	-0.510	-0.510	-0.512	-0.512	-0.514	-0.515	-0.518	-0.519	-0.520	-0.522	-0.525	-0.528	-0.530	-0.534	-0.538	-0.541	-0.545	-0.550	-0.554	-0.560	-0.565	-0.570	-0.576	-0.582	-0.589	-0.598	-0.604	-0.611	-0.620	-0.628	-0.636	-0.646	-0.654	-0.664	-0.674	-0.682	-0.692	-0.702	-0.712	-0.722	-0.732	-0.742	-0.754	-0.764	-0.772	-0.784	-0.794	-0.804	-0.812	-0.822	-0.832	-0.840	-0.850	-0.858	-0.866	-0.874	-0.881	-0.889	-0.895	-0.901	-0.906	-0.911	-0.915	-0.919	-0.922	-0.925	-0.928	-0.929	-0.930	-0.931	-0.931	-0.930	-0.928	-0.926	-0.922	-0.920	-0.916	-0.911	-0.908	-0.901	-0.895	-0.889	-0.880	-0.872	-0.864	-0.855	-0.846	-0.838	-0.826	-0.816	-0.805	-0.795	-0.782	-0.772	-0.760	-0.748	-0.736	-0.724	-0.711	-0.700	-0.688	-0.675	-0.662	-0.651	-0.639	-0.628	-0.615	-0.605	-0.594	-0.582	-0.571	-0.562	-0.551	-0.542	-0.532	-0.524	-0.516	-0.507	-0.500	-0.492	-0.486	-0.480	-0.474	-0.469	-0.464	-0.459	-0.454	-0.451	-0.448	-0.445	-0.444	-0.440	-0.439	-0.438	-0.436	-0.436	-0.436	-0.436	-0.436	-0.438	-0.439	-0.439	-0.440	-0.441	-0.444	-0.445	-0.448	-0.450	-0.451	-0.454	-0.456	-0.458	-0.460	-0.461	-0.465	-0.468	-0.469	-0.471	-0.474	-0.476	-0.476	-0.479	-0.480	-0.481	-0.482	-0.482	-0.484	-0.485	-0.485	-0.486	-0.486	-0.485	-0.485	-0.485	-0.484	-0.482	-0.481	-0.480	-0.478	-0.475	-0.472	-0.470	-0.468	-0.464	-0.460	-0.456	-0.451	-0.448	-0.442	-0.439	-0.432	-0.428	-0.421	-0.415	-0.409	-0.401	-0.395	-0.386	-0.379	-0.371	-0.362	-0.354	-0.345	-0.336	-0.326	-0.316	-0.308	-0.298	-0.286	-0.275	-0.265	-0.254	-0.242	-0.231	-0.220	-0.209	-0.198	-0.185	-0.174	-0.162	-0.150	-0.140	-0.128	-0.116	-0.105	-0.094	-0.084	-0.074	-0.062	-0.052	-0.042	-0.034	-0.024	-0.016	-0.008	0.000	0.008	0.015	0.021	0.025	0.031	0.035	0.039	0.044	0.045	0.048	0.050	0.050	0.051	0.050	0.050	0.049	0.046	0.044	0.041	0.038	0.034	0.030	0.025	0.020	0.014	0.008	0.001	-0.005	-0.011	-0.019	-0.025	-0.032	-0.040	-0.048	-0.054	-0.061	-0.068	-0.075	-0.082	-0.089	-0.094	-0.100	-0.105	-0.110	-0.115	-0.120	-0.124	-0.126	-0.129	-0.131	-0.132	-0.134	-0.135	-0.134	-0.134	-0.132	-0.131	-0.128	-0.125	-0.121	-0.118	-0.112	-0.106	-0.101	-0.095	-0.088	-0.080	-0.072	-0.065	-0.056	-0.048	-0.039	-0.029	-0.019	-0.010	0.001	0.011	0.022	0.032	0.044	0.054	0.064	0.075	0.085	0.095	0.104	0.114	0.122	0.131	0.141	0.149	0.156	0.164	0.170	0.176	0.182	0.186	0.191	0.194	0.198	0.200	0.201	0.202	0.202	0.202	0.201	0.199	0.196	0.192	0.189	0.184	0.178	0.171	0.164	0.156	0.148	0.139	0.129	0.118	0.106	0.094	0.081	0.069	0.054	0.041	0.026	0.011	-0.005	-0.021	-0.036	-0.054	-0.070	-0.088	-0.104	-0.121	-0.139	-0.155	-0.172	-0.190	-0.206	-0.222	-0.240	-0.256	-0.272	-0.286	-0.302	-0.316	-0.330	-0.344	-0.358	-0.370	-0.381	-0.392	-0.402	-0.412	-0.421	-0.430	-0.438	-0.444	-0.449	-0.454	-0.458	-0.461	-0.464	-0.465	-0.466	-0.466	-0.465	-0.464	-0.461	-0.458	-0.454	-0.449	-0.445	-0.439	-0.431	-0.424	-0.416	-0.409	-0.401	-0.391	-0.382	-0.372	-0.362	-0.352	-0.344	-0.332	-0.322	-0.311	-0.301	-0.290	-0.281	-0.270	-0.260	-0.251	-0.241	-0.232	-0.224	-0.214	-0.206	-0.200	-0.192	-0.185	-0.180	-0.172	-0.168	-0.164	-0.159	-0.155	-0.154	-0.150	-0.149	-0.146	-0.145	-0.145	-0.145	-0.145	-0.148	-0.148	-0.150	-0.152	-0.155	-0.158	-0.161	-0.165	-0.169	-0.171	-0.175	-0.180	-0.184	-0.189	-0.192	-0.196	-0.201	-0.205	-0.209	-0.212	-0.216	-0.219	-0.221	-0.225	-0.228	-0.229	-0.230	-0.231	-0.231	-0.231	-0.231	-0.230	-0.229	-0.226	-0.225	-0.220	-0.218	-0.212	-0.208	-0.202	-0.196	-0.190	-0.182	-0.175	-0.168	-0.159	-0.149	-0.139	-0.129	-0.118	-0.106	-0.095	-0.084	-0.071	-0.059	-0.046	-0.032	-0.019	-0.006	0.008	0.022	0.035	0.050	0.064	0.078	0.092	0.106	0.119	0.132	0.148	0.160	0.174	0.186	0.199	0.211	0.222	0.235	0.246	0.258	0.268	0.279	0.289	0.299	0.308	0.316	0.324	0.332	0.340	0.348	0.354	0.360	0.366	0.371	0.378	0.382	0.386	0.391	0.395	0.398	0.401	0.405	0.408	0.410	0.412	0.415	0.418	0.419	0.421	0.422	0.424	0.426	0.426	0.429	0.430	0.432	0.434	0.435	0.438	0.439	0.441	0.442	0.446	0.448	0.450	0.452	0.456	0.459	0.462	0.465	0.469	0.472	0.478	0.481	0.485	0.490	0.494	0.499	0.504	0.509	0.515	0.520	0.525	0.530	0.536	0.542	0.548	0.554	0.559	0.565	0.571	0.578	0.584	0.590	0.596	0.601	0.608	0.614	0.619	0.626	0.631	0.636	0.642	0.648	0.652	0.658	0.664	0.668	0.672	0.676	0.681	0.685	0.690	0.694	0.696	0.700	0.702	0.706	0.709	0.711	0.712	0.715	0.718	0.719	0.720	0.722	0.722	0.722	0.724	0.724	0.724	0.724	0.722	0.722	0.722	0.720	0.719	0.718	0.716	0.714	0.712	0.710	0.708	0.705	0.701	0.698	0.695	0.692	0.689	0.686	0.682	0.679	0.675	0.671	0.668	0.665	0.661	0.658	0.655	0.650	0.648	0.645	0.641	0.639	0.636	0.634	0.630	0.628	0.626	0.624	0.624	0.621	0.620	0.620	0.620	0.620	0.620	0.621	0.622	0.624	0.626	0.629	0.631	0.635	0.639	0.642	0.646	0.651	0.658	0.664	0.670	0.678	0.685	0.692	0.700	0.710	0.718	0.728	0.739	0.748	0.759	0.771	0.782	0.794	0.806	0.820	0.831	0.846	0.860	0.874	0.889	0.902	0.918	0.932	0.949	0.964	0.980	0.996	1.010	1.028	1.044	1.060	1.076	1.092	1.109	1.125	1.141	1.156	1.172	1.189	1.205	1.220	1.235	1.250	1.265	1.279	1.294	1.308	1.321	1.335	1.348	1.360	1.371	1.384	1.395	1.406	1.418	1.426	1.438	1.446	1.455	1.462	1.470	1.478	1.485	1.491	1.496	1.502	1.506	1.511	1.515	1.519	1.521	1.525	1.528	1.529	1.530	1.531	1.532	1.534	1.534	1.532	1.532	1.532	1.532	1.530	1.530	1.529	1.526	1.525	1.522	1.521	1.520	1.516	1.515	1.512	1.510	1.508	1.505	1.502	1.500	1.498	1.495	1.494	1.491	1.489	1.488	1.485	1.482	1.481	1.479	1.478	1.476	1.474	1.472	1.472	1.470	1.469	1.468	1.466	1.465	1.465	1.464	1.462	1.462	1.462	1.461	1.461	1.460	1.461	1.461	1.461	1.461	1.461	1.461	1.462	1.462	1.462	1.464	1.464	1.465	1.465	1.466	1.466	1.466	1.468	1.468	1.468	1.469	1.470	1.470	1.470	1.471	1.472	1.472	1.472	1.474	1.474	1.474	1.474	1.474	1.472	1.472	1.472	1.472	1.471	1.470	1.470	1.469	1.466	1.466	1.465	1.462	1.461	1.458	1.456	1.455	1.451	1.449	1.448	1.444	1.441	1.439	1.435	1.432	1.430	1.426	1.424	1.421	1.418	1.415	1.412	1.410	1.406	1.404	1.402	1.400	1.398	1.396	1.394	1.391	1.391	1.390	1.390	1.389	1.389	1.389	1.389	1.390	1.390	1.391	1.391	1.394	1.395	1.398	1.400	1.402	1.405	1.408	1.411	1.414	1.418	1.421	1.425	1.429	1.432	1.435	1.440	1.444	1.446	1.451	1.454	1.458	1.461	1.464	1.468	1.470	1.471	1.475	1.478	1.478	1.480	1.480	1.481	1.481	1.481	1.482	1.481	1.481	1.480	1.478	1.475	1.474	1.471	1.468	1.465	1.461	1.458	1.452	1.449	1.444	1.439	1.435	1.430	1.425	1.419	1.412	1.408	1.401	1.396	1.390	1.385	1.380	1.372	1.368	1.361	1.356	1.351	1.346	1.341	1.338	1.332	1.328	1.324	1.320	1.316	1.312	1.310	1.308	1.305	1.304	1.302	1.301	1.301	1.300	1.300	1.300	1.302	1.304	1.305	1.308	1.310	1.312	1.316	1.321	1.325	1.330	1.335	1.341	1.348	1.354	1.362	1.370	1.379	1.388	1.396	1.406	1.418	1.429	1.440	1.452	1.466	1.479	1.492	1.509	1.522	1.539	1.555	1.572	1.590	1.609	1.626	1.646	1.666	1.688	1.708	1.730	1.751	1.775	1.798	1.821	1.845	1.870	1.895	1.922	1.948	1.975	2.001	2.029	2.058	2.085	2.114	2.142	2.171	2.200	2.229	2.260	2.289	2.320	2.349	2.379	2.410	2.439	2.470	2.499	2.529	2.560	2.589	2.618	2.648	2.676	2.705	2.734	2.762	2.790	2.818	2.844	2.872	2.899	2.925	2.950	2.975	3.000	3.026	3.050	3.074	3.096	3.120	3.142	3.166	3.188	3.210	3.230	3.251	3.272	3.294	3.314	3.334	3.354	3.372	3.392	3.411	3.431	3.450	3.469	3.488	3.508	3.526	3.544	3.562	3.582	3.601	3.621	3.641	3.660	3.680	3.700	3.720	3.740	3.761	3.782	3.804	3.826	3.848	3.870	3.892	3.915	3.939	3.962	3.986	4.010	4.035	4.059	4.084	4.110	4.136	4.162	4.188	4.214	4.242	4.269	4.295	4.322	4.351	4.379	4.406	4.434	4.461	4.489	4.518	4.544	4.571	4.600	4.628	4.652	4.680	4.706	4.732	4.758	4.784	4.809	4.834	4.856	4.880	4.902	4.925	4.948	4.968	4.988	5.006	5.026	5.042	5.060	5.076	5.091	5.105	5.119	5.132	5.144	5.154	5.164	5.174	5.180	5.188	5.194	5.198	5.202	5.206	5.208	5.210	5.211	5.211	5.209	5.206	5.204	5.201	5.196	5.191	5.185	5.180	5.172	5.165	5.156	5.148	5.139	5.129	5.120	5.109	5.098	5.088	5.075	5.065	5.052	5.041	5.029	5.016	5.004	4.991	4.980	4.968	4.955	4.942	4.931	4.919	4.906	4.895	4.884	4.871	4.860	4.849	4.839	4.828	4.815	4.805	4.795	4.785	4.775	4.765	4.755	4.745	4.736	4.726	4.718	4.709	4.699	4.690	4.680	4.670	4.662	4.652	4.644	4.634	4.624	4.615	4.605	4.594	4.585	4.575	4.564	4.552	4.541	4.531	4.519	4.505	4.494	4.481	4.469	4.454	4.441	4.426	4.411	4.398	4.381	4.365	4.349	4.332	4.315	4.298	4.280	4.261	4.241	4.222	4.204	4.184	4.162	4.141	4.120	4.099	4.076	4.054	4.030	4.006	3.982	3.959	3.934	3.910	3.884	3.859	3.832	3.806	3.780	3.752	3.725	3.698	3.669	3.641	3.612	3.585	3.555	3.526	3.496	3.466	3.436	3.405	3.374	3.344	3.312	3.280	3.249	3.216	3.185	3.152	3.119	3.088	3.054	3.021	2.988	2.952	2.920	2.885	2.851	2.816	2.781	2.748	2.712	2.678	2.642	2.608	2.571	2.536	2.500	2.465	2.429	2.392	2.358	2.321	2.285	2.249	2.212	2.178	2.141	2.105	2.070	2.034	1.998	1.961	1.926	1.890	1.855	1.820	1.785	1.749	1.714	1.679	1.644	1.610	1.576	1.542	1.508	1.475	1.441	1.408	1.375	1.342	1.310	1.278	1.246	1.215	1.184	1.154	1.122	1.094	1.062	1.034	1.006	0.976	0.949	0.921	0.895	0.868	0.841	0.815	0.790	0.765	0.741	0.716	0.694	0.670	0.648	0.626	0.604	0.584	0.564	0.544	0.526	0.507	0.489	0.472	0.455	0.440	0.425	0.410	0.396	0.384	0.371	0.358	0.346	0.336	0.326	0.318	0.308	0.300	0.292	0.285	0.280	0.274	0.269	0.265	0.261	0.259	0.256	0.255	0.252	0.254	0.252	0.254	0.255	0.258	0.260	0.264	0.268	0.271	0.275	0.280	0.286	0.292	0.299	0.306	0.314	0.321	0.331	0.340	0.349	0.359	0.370	0.380	0.392	0.404	0.415	0.429	0.441	0.455	0.469	0.484	0.499	0.512	0.529	0.545	0.562	0.579	0.595	0.614	0.631	0.651	0.669	0.689	0.709	0.729	0.750	0.771	0.794	0.815	0.838	0.861	0.886	0.909	0.934	0.959	0.985	1.011	1.038	1.065	1.092	1.120	1.149	1.178	1.206	1.236	1.266	1.298	1.329	1.359	1.391	1.424	1.456	1.490	1.522	1.556	1.591	1.624	1.659	1.694	1.729	1.764	1.800	1.835	1.871	1.908	1.942	1.979	2.015	2.052	2.089	2.124	2.161	2.198	2.234	2.270	2.305	2.341	2.378	2.414	2.450	2.484	2.520	2.555	2.589	2.624	2.659	2.691	2.724	2.758	2.790	2.822	2.854	2.886	2.916	2.948	2.978	3.006	3.035	3.064	3.091	3.119	3.145	3.171	3.198	3.222	3.246	3.271	3.294	3.316	3.339	3.360	3.381	3.400	3.420	3.439	3.456	3.474	3.491	3.508	3.524	3.539	3.552	3.566	3.580	3.592	3.605	3.616	3.628	3.639	3.649	3.658	3.668	3.675	3.684	3.691	3.699	3.706	3.712	3.719	3.725	3.730	3.735	3.740	3.745	3.750	3.755	3.759	3.762	3.768	3.772	3.776	3.780	3.784	3.788	3.791	3.796	3.799	3.804	3.809	3.812	3.818	3.821	3.825	3.831	3.836	3.842	3.848	3.854	3.859	3.866	3.871	3.879	3.885	3.894	3.900	3.908	3.915	3.924	3.932	3.940	3.949	3.959	3.968	3.976	3.985	3.995	4.004	4.014	4.022	4.032	4.043	4.051	4.061	4.070	4.080	4.089	4.098	4.108	4.115	4.124	4.132	4.139	4.146	4.154	4.160	4.166	4.171	4.176	4.181	4.186	4.190	4.194	4.196	4.198	4.200	4.200	4.199	4.199	4.198	4.195	4.191	4.188	4.184	4.179	4.172	4.165	4.159	4.150	4.140	4.131	4.121	4.109	4.096	4.084	4.070	4.055	4.041	4.024	4.008	3.990	3.972	3.954	3.935	3.915	3.894	3.874	3.851	3.830	3.808	3.785	3.760	3.736	3.711	3.688	3.662	3.638	3.611	3.586	3.560	3.534	3.508	3.481	3.454	3.428	3.400	3.374	3.348	3.321	3.294	3.268	3.241	3.215	3.189	3.164	3.136	3.111	3.086	3.061	3.036	3.011	2.988	2.965	2.940	2.916	2.895	2.872	2.850	2.828	2.806	2.786	2.765	2.745	2.725	2.705	2.685	2.665	2.648	2.629	2.610	2.594	2.576	2.559	2.542	2.526	2.510	2.495	2.479	2.462	2.448	2.432	2.419	2.404	2.390	2.375	2.361	2.348	2.334	2.320	2.306	2.292	2.280	2.266	2.254	2.240	2.226	2.214	2.200	2.186	2.174	2.159	2.146	2.132	2.119	2.105	2.091	2.078	2.065	2.050	2.036	2.021	2.007	1.992	1.980	1.965	1.950	1.936	1.921	1.908	1.894	1.879	1.864	1.849	1.835	1.821	1.806	1.792	1.778	1.764	1.750	1.736	1.721	1.708	1.694	1.681	1.669	1.656	1.644	1.630	1.618	1.606	1.594	1.584	1.572	1.562	1.551	1.542	1.532	1.524	1.515	1.506	1.499	1.491	1.482	1.476	1.470	1.464	1.458	1.452	1.448	1.442	1.439	1.434	1.431	1.429	1.425	1.422	1.420	1.418	1.416	1.415	1.414	1.412	1.411	1.410	1.410	1.410	1.409	1.409	1.408	1.408	1.408	1.408	1.406	1.406	1.405	1.405	1.404	1.402	1.402	1.401	1.400	1.399	1.398	1.395	1.392	1.391	1.389	1.385	1.382	1.379	1.376	1.372	1.368	1.364	1.359	1.354	1.349	1.344	1.339	1.334	1.328	1.321	1.315	1.308	1.301	1.295	1.289	1.282	1.276	1.268	1.261	1.254	1.246	1.240	1.232	1.225	1.219	1.211	1.205	1.198	1.191	1.185	1.179	1.172	1.166	1.160	1.155	1.150	1.145	1.140	1.135	1.131	1.128	1.122	1.120	1.116	1.114	1.111	1.109	1.108	1.105	1.104	1.104	1.101	1.101	1.102	1.101	1.102	1.104	1.104	1.105	1.108	1.109	1.111	1.112	1.116	1.118	1.121	1.125	1.128	1.132	1.135	1.139	1.144	1.146	1.150	1.155	1.159	1.162	1.168	1.171	1.176	1.179	1.184	1.186	1.190	1.194	1.196	1.199	1.202	1.205	1.208	1.210	1.211	1.212	1.214	1.215	1.215	1.215	1.215	1.215	1.214	1.212	1.211	1.208	1.206	1.202	1.200	1.195	1.191	1.186	1.181	1.175	1.169	1.162	1.156	1.149	1.141	1.134	1.125	1.116	1.108	1.099	1.090	1.080	1.070	1.060	1.049	1.038	1.028	1.016	1.005	0.994	0.982	0.971	0.960	0.948	0.936	0.925	0.912	0.901	0.889	0.879	0.866	0.856	0.844	0.832	0.822	0.811	0.800	0.790	0.780	0.770	0.761	0.751	0.741	0.732	0.724	0.715	0.706	0.699	0.691	0.684	0.678	0.670	0.664	0.658	0.652	0.645	0.641	0.636	0.632	0.628	0.624	0.621	0.618	0.615	0.612	0.610	0.609	0.608	0.606	0.606	0.605	0.605	0.606	0.608	0.609	0.609	0.610	0.612	0.615	0.618	0.621	0.624	0.626	0.630	0.635	0.639	0.642	0.648	0.651	0.656	0.661	0.666	0.672	0.678	0.682	0.688	0.692	0.699	0.704	0.710	0.715	0.721	0.726	0.731	0.736	0.741	0.746	0.751	0.756	0.760	0.764	0.768	0.772	0.776	0.779	0.782	0.785	0.788	0.790	0.791	0.794	0.796	0.796	0.798	0.798	0.799	0.798	0.798	0.796	0.795	0.795	0.794	0.791	0.790	0.788	0.785	0.784	0.781	0.779	0.775	0.772	0.769	0.766	0.764	0.760	0.756	0.754	0.751	0.748	0.744	0.741	0.739	0.735	0.732	0.730	0.728	0.725	0.722	0.721	0.720	0.719	0.716	0.716	0.715	0.715	0.715	0.715	0.716	0.716	0.718	0.719	0.720	0.721	0.724	0.726	0.729	0.731	0.735	0.738	0.741	0.745	0.750	0.754	0.758	0.761	0.766	0.771	0.776	0.782	0.788	0.792	0.799	0.802	0.809	0.815	0.820	0.826	0.832	0.838	0.844	0.850	0.855	0.861	0.866	0.872	0.878	0.884	0.889	0.895	0.900	0.905	0.910	0.915	0.921	0.926	0.931	0.935	0.940	0.946	0.950	0.954	0.960	0.964	0.969	0.972	0.978	0.982	0.988	0.991	0.996	1.001	1.006	1.011	1.016	1.021	1.026	1.032	1.038	1.044	1.049	1.056	1.061	1.069	1.075	1.081	1.090	1.096	1.105	1.112	1.121	1.129	1.139	1.146	1.156	1.166	1.176	1.185	1.195	1.206	1.216	1.228	1.239	1.250	1.261	1.275	1.286	1.299	1.311	1.324	1.338	1.350	1.364	1.378	1.391	1.404	1.418	1.431	1.446	1.460	1.474	1.489	1.502	1.518	1.531	1.546	1.561	1.575	1.590	1.604	1.619	1.632	1.648	1.661	1.675	1.690	1.704	1.718	1.731	1.745	1.759	1.771	1.785	1.798	1.810	1.824	1.836	1.849	1.860	1.872	1.882	1.895	1.906	1.916	1.926	1.936	1.948	1.956	1.965	1.975	1.984	1.991	2.000	2.007	2.014	2.020	2.027	2.034	2.039	2.045	2.049	2.054	2.059	2.061	2.065	2.068	2.070	2.072	2.074	2.076	2.076	2.078	2.079	2.078	2.078	2.078	2.075	2.075	2.072	2.070	2.069	2.066	2.061	2.059	2.056	2.052	2.047	2.044	2.039	2.035	2.031	2.025	2.020	2.016	2.010	2.005	2.000	1.994	1.988	1.982	1.976	1.971	1.966	1.959	1.952	1.948	1.941	1.935	1.929	1.922	1.916	1.910	1.904	1.898	1.892	1.885	1.880	1.874	1.868	1.862	1.856	1.850	1.844	1.838	1.832	1.828	1.822	1.816	1.811	1.805	1.800	1.795	1.790	1.785	1.780	1.775	1.770	1.765	1.761	1.756	1.752	1.748	1.744	1.739	1.734	1.731	1.726	1.722	1.719	1.715	1.710	1.708	1.702	1.700	1.696	1.692	1.688	1.684	1.681	1.678	1.672	1.669	1.665	1.661	1.656	1.652	1.649	1.644	1.639	1.634	1.630	1.624	1.619	1.614	1.608	1.601	1.596	1.590	1.582	1.578	1.570	1.564	1.556	1.549	1.542	1.535	1.528	1.520	1.511	1.504	1.496	1.488	1.480	1.472	1.464	1.455	1.448	1.439	1.431	1.422	1.415	1.408	1.400	1.392	1.386	1.379	1.371	1.364	1.358	1.351	1.346	1.339	1.334	1.329	1.324	1.319	1.315	1.310	1.306	1.302	1.300	1.296	1.294	1.291	1.289	1.286	1.285	1.282	1.281	1.280	1.279	1.278	1.276	1.276	1.275	1.275	1.274	1.274	1.274	1.272	1.272	1.272	1.272	1.271	1.270	1.270	1.269	1.269	1.268	1.266	1.265	1.264	1.261	1.260	1.258	1.255	1.252	1.249	1.246	1.242	1.240	1.236	1.231	1.226	1.222	1.219	1.212	1.208	1.202	1.195	1.190	1.184	1.178	1.170	1.162	1.156	1.149	1.142	1.135	1.126	1.119	1.111	1.104	1.095	1.088	1.079	1.072	1.064	1.056	1.048	1.040	1.032	1.024	1.016	1.008	1.000	0.992	0.986	0.979	0.971	0.964	0.958	0.950	0.944	0.936	0.930	0.924	0.916	0.911	0.904	0.898	0.892	0.886	0.880	0.874	0.868	0.861	0.856	0.850	0.844	0.839	0.832	0.828	0.820	0.814	0.809	0.801	0.796	0.789	0.782	0.775	0.769	0.761	0.755	0.748	0.740	0.732	0.725	0.716	0.709	0.700	0.691	0.682	0.674	0.664	0.654	0.645	0.635	0.626	0.615	0.605	0.594	0.584	0.572	0.561	0.551	0.539	0.529	0.516	0.505	0.494	0.482	0.471	0.459	0.448	0.435	0.424	0.412	0.400	0.389	0.376	0.365	0.354	0.342	0.331	0.320	0.309	0.299	0.288	0.276	0.266	0.255	0.245	0.235	0.225	0.215	0.205	0.195	0.185	0.176	0.166	0.158	0.149	0.140	0.131	0.124	0.115	0.106	0.098	0.090	0.081	0.074	0.065	0.056	0.050	0.041	0.034	0.026	0.018	0.011	0.004	-0.005	-0.012	-0.020	-0.026	-0.034	-0.041	-0.049	-0.055	-0.064	-0.071	-0.079	-0.086	-0.092	-0.100	-0.108	-0.115	-0.122	-0.130	-0.136	-0.145	-0.151	-0.159	-0.166	-0.172	-0.180	-0.188	-0.194	-0.201	-0.208	-0.214	-0.220	-0.228	-0.234	-0.240	-0.248	-0.254	-0.260	-0.266	-0.271	-0.279	-0.284	-0.290	-0.296	-0.302	-0.309	-0.314	-0.320	-0.325	-0.331	-0.336	-0.341	-0.348	-0.354	-0.359	-0.364	-0.370	-0.374	-0.380	-0.385	-0.391	-0.395	-0.401	-0.406	-0.411	-0.416	-0.421	-0.426	-0.431	-0.436	-0.441	-0.445	-0.451	-0.456	-0.461	-0.465	-0.470	-0.474	-0.480	-0.484	-0.489	-0.492	-0.498	-0.502	-0.505	-0.510	-0.514	-0.519	-0.522	-0.526	-0.530	-0.534	-0.538	-0.541	-0.545	-0.549	-0.551	-0.555	-0.559	-0.562	-0.565	-0.569	-0.571	-0.575	-0.578	-0.581	-0.584	-0.588	-0.590	-0.592	-0.595	-0.598	-0.600	-0.602	-0.606	-0.608	-0.611	-0.612	-0.616	-0.618	-0.620	-0.624	-0.625	-0.628	-0.630	-0.632	-0.635	-0.638	-0.639	-0.641	-0.644	-0.646	-0.648	-0.651	-0.652	-0.655	-0.658	-0.660	-0.662	-0.665	-0.668	-0.670	-0.672	-0.675	-0.678	-0.680	-0.682	-0.686	-0.689	-0.692	-0.695	-0.700	-0.702	-0.706	-0.711	-0.715	-0.719	-0.724	-0.728	-0.732	-0.738	-0.744	-0.749	-0.755	-0.760	-0.766	-0.774	-0.781	-0.789	-0.796	-0.802	-0.811	-0.820	-0.829	-0.838	-0.848	-0.855	-0.865	-0.875	-0.886	-0.896	-0.908	-0.919	-0.930	-0.941	-0.951	-0.962	-0.975	-0.988	-0.998	-1.010	-1.022	-1.034	-1.044	-1.056	-1.068	-1.079	-1.090	-1.100	-1.111	-1.121	-1.131	-1.140	-1.150	-1.159	-1.168	-1.175	-1.182	-1.190	-1.195	-1.201	-1.206	-1.211	-1.216	-1.219	-1.222	-1.225	-1.225	-1.226	-1.226	-1.226	-1.225	-1.224	-1.221	-1.219	-1.214	-1.210	-1.205	-1.200	-1.195	-1.188	-1.181	-1.174	-1.166	-1.158	-1.149	-1.140	-1.131	-1.122	-1.111	-1.101	-1.092	-1.081	-1.070	-1.060	-1.049	-1.039	-1.029	-1.018	-1.008	-0.998	-0.988	-0.976	-0.966	-0.956	-0.948	-0.938	-0.929	-0.920	-0.911	-0.904	-0.896	-0.890	-0.881	-0.875	-0.870	-0.864	-0.858	-0.854	-0.849	-0.844	-0.840	-0.836	-0.834	-0.831	-0.829	-0.826	-0.825	-0.825	-0.822	-0.822	-0.822	-0.822	-0.822	-0.822	-0.825	-0.825	-0.825	-0.828	-0.829	-0.831	-0.832	-0.835	-0.838	-0.839	-0.842	-0.844	-0.848	-0.850	-0.852	-0.855	-0.859	-0.860	-0.862	-0.866	-0.869	-0.872	-0.875	-0.878	-0.880	-0.882	-0.885	-0.886	-0.889	-0.891	-0.894	-0.895	-0.896	-0.899	-0.900	-0.902	-0.902	-0.904	-0.906	-0.908	-0.908	-0.909	-0.909	-0.911	-0.911	-0.911	-0.912	-0.912	-0.912	-0.912	-0.912	-0.914	-0.912	-0.912	-0.912	-0.914	-0.914	-0.914	-0.912	-0.912	-0.912	-0.914	-0.914	-0.912	-0.914	-0.914	-0.915	-0.916	-0.916	-0.918	-0.919	-0.919	-0.921	-0.922	-0.925	-0.928	-0.929	-0.931	-0.934	-0.938	-0.940	-0.945	-0.948	-0.952	-0.956	-0.961	-0.966	-0.971	-0.978	-0.982	-0.990	-0.996	-1.004	-1.010	-1.019	-1.026	-1.035	-1.042	-1.051	-1.061	-1.070	-1.080	-1.089	-1.099	-1.110	-1.120	-1.131	-1.142	-1.152	-1.164	-1.174	-1.186	-1.198	-1.209	-1.220	-1.231	-1.244	-1.255	-1.266	-1.278	-1.289	-1.301	-1.311	-1.322	-1.334	-1.344	-1.355	-1.365	-1.376	-1.385	-1.395	-1.404	-1.414	-1.421	-1.431	-1.439	-1.448	-1.455	-1.462	-1.469	-1.476	-1.481	-1.488	-1.494	-1.499	-1.505	-1.509	-1.514	-1.518	-1.522	-1.526	-1.529	-1.532	-1.535	-1.539	-1.541	-1.544	-1.545	-1.548	-1.550	-1.552	-1.554	-1.556	-1.558	-1.559	-1.561	-1.561	-1.564	-1.565	-1.568	-1.569	-1.571	-1.572	-1.575	-1.578	-1.580	-1.582	-1.585	-1.589	-1.592	-1.596	-1.600	-1.604	-1.608	-1.612	-1.618	-1.622	-1.628	-1.634	-1.639	-1.645	-1.651	-1.658	-1.665	-1.672	-1.679	-1.686	-1.694	-1.701	-1.709	-1.718	-1.726	-1.734	-1.742	-1.750	-1.759	-1.766	-1.775	-1.784	-1.791	-1.799	-1.806	-1.814	-1.821	-1.829	-1.835	-1.842	-1.849	-1.855	-1.859	-1.865	-1.870	-1.874	-1.879	-1.881	-1.884	-1.886	-1.889	-1.891	-1.891	-1.891	-1.891	-1.891	-1.889	-1.888	-1.885	-1.881	-1.878	-1.874	-1.869	-1.864	-1.858	-1.851	-1.844	-1.836	-1.830	-1.821	-1.812	-1.802	-1.794	-1.782	-1.772	-1.762	-1.750	-1.740	-1.728	-1.716	-1.704	-1.692	-1.680	-1.668	-1.656	-1.642	-1.630	-1.618	-1.606	-1.594	-1.581	-1.570	-1.558	-1.546	-1.534	-1.524	-1.512	-1.502	-1.491	-1.481	-1.472	-1.464	-1.455	-1.446	-1.439	-1.431	-1.424	-1.418	-1.411	-1.405	-1.400	-1.396	-1.391	-1.388	-1.385	-1.381	-1.379	-1.378	-1.376	-1.375	-1.375	-1.374	-1.374	-1.375	-1.376	-1.376	-1.379	-1.381	-1.384	-1.385	-1.388	-1.390	-1.395	-1.398	-1.401	-1.404	-1.408	-1.412	-1.416	-1.420	-1.424	-1.428	-1.431	-1.435	-1.439	-1.441	-1.445	-1.449	-1.450	-1.454	-1.456	-1.459	-1.461	-1.464	-1.466	-1.468	-1.469	-1.470	-1.470	-1.471	-1.470	-1.471	-1.470	-1.470	-1.468	-1.466	-1.464	-1.462	-1.460	-1.458	-1.454	-1.450	-1.446	-1.441	-1.436	-1.431	-1.426	-1.421	-1.415	-1.408	-1.401	-1.395	-1.388	-1.380	-1.370	-1.362	-1.354	-1.346	-1.336	-1.328	-1.318	-1.308	-1.299	-1.289	-1.278	-1.268	-1.259	-1.248	-1.236	-1.226	-1.216	-1.205	-1.195	-1.185	-1.174	-1.165	-1.154	-1.145	-1.135	-1.125	-1.116	-1.108	-1.099	-1.091	-1.084	-1.076	-1.069	-1.062	-1.056	-1.050	-1.046	-1.041	-1.038	-1.032	-1.030	-1.028	-1.026	-1.025	-1.025	-1.024	-1.025	-1.025	-1.029	-1.030	-1.034	-1.036	-1.040	-1.045	-1.050	-1.055	-1.061	-1.068	-1.075	-1.081	-1.088	-1.096	-1.104	-1.111	-1.120	-1.129	-1.136	-1.145	-1.154	-1.162	-1.171	-1.179	-1.186	-1.194	-1.202	-1.210	-1.216	-1.224	-1.229	-1.235	-1.240	-1.244	-1.249	-1.251	-1.255	-1.258	-1.258	-1.260	-1.260	-1.259	-1.259	-1.256	-1.254	-1.251	-1.246	-1.241	-1.236	-1.230	-1.224	-1.215	-1.209	-1.199	-1.190	-1.181	-1.170	-1.159	-1.149	-1.138	-1.125	-1.112	-1.099	-1.086	-1.072	-1.060	-1.046	-1.032	-1.019	-1.006	-0.992	-0.978	-0.965	-0.951	-0.939	-0.925	-0.914	-0.900	-0.889	-0.878	-0.866	-0.856	-0.846	-0.838	-0.829	-0.820	-0.814	-0.806	-0.800	-0.795	-0.790	-0.786	-0.782	-0.781	-0.780	-0.780	-0.779	-0.780	-0.782	-0.784	-0.789	-0.792	-0.798	-0.802	-0.809	-0.816	-0.824	-0.832	-0.841	-0.852	-0.862	-0.874	-0.886	-0.898	-0.910	-0.924	-0.938	-0.951	-0.966	-0.980	-0.996	-1.011	-1.026	-1.041	-1.056	-1.072	-1.089	-1.104	-1.119	-1.132	-1.148	-1.162	-1.176	-1.190	-1.204	-1.218	-1.230	-1.242	-1.254	-1.265	-1.275	-1.284	-1.294	-1.301	-1.309	-1.315	-1.321	-1.326	-1.331	-1.335	-1.338	-1.340	-1.341	-1.342	-1.342	-1.341	-1.340	-1.338	-1.334	-1.331	-1.326	-1.321	-1.315	-1.310	-1.302	-1.296	-1.288	-1.280	-1.271	-1.262	-1.254	-1.245	-1.234	-1.225	-1.215	-1.205	-1.195	-1.186	-1.176	-1.166	-1.156	-1.148	-1.138	-1.130	-1.121	-1.112	-1.105	-1.096	-1.090	-1.082	-1.076	-1.071	-1.065	-1.061	-1.055	-1.051	-1.048	-1.046	-1.042	-1.040	-1.039	-1.039	-1.038	-1.038	-1.038	-1.039	-1.040	-1.041	-1.044	-1.045	-1.048	-1.050	-1.052	-1.056	-1.059	-1.062	-1.066	-1.070	-1.074	-1.076	-1.080	-1.084	-1.088	-1.091	-1.094	-1.096	-1.100	-1.102	-1.105	-1.106	-1.108	-1.109	-1.110	-1.110	-1.111	-1.111	-1.111	-1.109	-1.108	-1.106	-1.104	-1.100	-1.098	-1.094	-1.089	-1.085	-1.079	-1.075	-1.069	-1.062	-1.055	-1.048	-1.040	-1.032	-1.024	-1.015	-1.006	-0.998	-0.989	-0.979	-0.969	-0.959	-0.949	-0.938	-0.928	-0.916	-0.906	-0.896	-0.885	-0.874	-0.865	-0.854	-0.844	-0.834	-0.824	-0.814	-0.804	-0.795	-0.786	-0.778	-0.769	-0.760	-0.752	-0.745	-0.736	-0.730	-0.722	-0.718	-0.710	-0.704	-0.700	-0.694	-0.689	-0.686	-0.681	-0.678	-0.674	-0.671	-0.669	-0.665	-0.662	-0.660	-0.660	-0.658	-0.656	-0.655	-0.655	-0.654	-0.652	-0.651	-0.650	-0.651	-0.650	-0.649	-0.648	-0.648	-0.646	-0.645	-0.644	-0.642	-0.641	-0.639	-0.638	-0.635	-0.634	-0.631	-0.628	-0.625	-0.622	-0.619	-0.615	-0.610	-0.606	-0.601	-0.596	-0.592	-0.588	-0.581	-0.575	-0.570	-0.562	-0.556	-0.549	-0.542	-0.536	-0.529	-0.521	-0.514	-0.505	-0.499	-0.491	-0.482	-0.474	-0.466	-0.459	-0.450	-0.442	-0.435	-0.426	-0.419	-0.410	-0.402	-0.395	-0.388	-0.380	-0.372	-0.366	-0.359	-0.352	-0.345	-0.340	-0.332	-0.328	-0.321	-0.316	-0.311	-0.305	-0.301	-0.296	-0.292	-0.288	-0.284	-0.280	-0.276	-0.274	-0.271	-0.268	-0.266	-0.264	-0.261	-0.260	-0.259	-0.258	-0.256	-0.256	-0.255	-0.255	-0.255	-0.256	-0.256	-0.258	-0.260	-0.261	-0.262	-0.264	-0.268	-0.269	-0.271	-0.275	-0.278	-0.280	-0.285	-0.288	-0.292	-0.296	-0.300	-0.305	-0.309	-0.312	-0.318	-0.321	-0.326	-0.331	-0.336	-0.341	-0.345	-0.351	-0.355	-0.360	-0.364	-0.369	-0.372	-0.378	-0.381	-0.385	-0.389	-0.391	-0.394	-0.396	-0.399	-0.401	-0.402	-0.402	-0.404	-0.404	-0.404	-0.402	-0.401	-0.400	-0.398	-0.395	-0.391	-0.388	-0.384	-0.379	-0.372	-0.368	-0.360	-0.352	-0.345	-0.336	-0.329	-0.318	-0.309	-0.298	-0.286	-0.275	-0.262	-0.250	-0.236	-0.222	-0.209	-0.195	-0.179	-0.162	-0.148	-0.131	-0.115	-0.098	-0.080	-0.062	-0.045	-0.028	-0.009	0.010	0.028	0.046	0.064	0.084	0.101	0.120	0.139	0.158	0.175	0.194	0.211	0.230	0.248	0.264	0.280	0.298	0.314	0.329	0.345	0.360	0.376	0.389	0.402	0.418	0.429	0.442	0.454	0.466	0.476	0.486	0.496	0.505	0.514	0.522	0.530	0.538	0.544	0.550	0.556	0.561	0.566	0.570	0.572	0.576	0.580	0.581	0.584	0.586	0.586	0.589	0.589	0.590	0.589	0.590	0.589	0.589	0.589	0.586	0.586	0.585	0.584	0.582	0.581	0.580	0.578	0.578	0.575	0.572	0.572	0.571	0.569	0.568	0.566	0.565	0.565	0.564	0.562	0.562	0.561	0.560	0.560	0.559	0.559	0.558	0.559	0.558	0.558	0.558	0.558	0.558	0.558	0.558	0.558	0.558	0.558	0.559	0.559	0.559	0.559	0.559	0.560	0.560	0.560	0.560	0.560	0.560	0.560	0.560	0.560	0.560	0.560	0.560	0.559	0.559	0.559	0.558	0.556	0.556	0.555	0.554	0.554	0.552	0.551	0.550	0.549	0.548	0.545	0.544	0.542	0.540	0.539	0.536	0.534	0.532	0.530	0.528	0.525	0.522	0.519	0.516	0.515	0.511	0.509	0.505	0.502	0.499	0.496	0.492	0.490	0.488	0.484	0.481	0.478	0.475	0.472	0.469	0.466	0.464	0.461	0.460	0.458	0.456	0.454	0.452	0.451	0.450	0.449	0.449	0.448	0.448	0.448	0.448	0.448	0.449	0.450	0.451	0.454	0.456	0.458	0.461	0.464	0.466	0.469	0.474	0.476	0.481	0.485	0.490	0.494	0.500	0.504	0.509	0.514	0.519	0.525	0.530	0.535	0.540	0.544	0.549	0.555	0.559	0.564	0.568	0.571	0.576	0.579	0.582	0.586	0.589	0.591	0.594	0.596	0.596	0.598	0.599	0.599	0.600	0.599	0.599	0.598	0.598	0.595	0.592	0.591	0.588	0.585	0.582	0.579	0.575	0.572	0.568	0.564	0.560	0.555	0.550	0.545	0.541	0.536	0.531	0.526	0.521	0.516	0.511	0.507	0.502	0.499	0.494	0.490	0.486	0.482	0.479	0.475	0.472	0.470	0.468	0.465	0.462	0.462	0.461	0.459	0.459	0.460	0.459	0.460	0.460	0.461	0.464	0.466	0.469	0.471	0.474	0.479	0.482	0.488	0.492	0.498	0.502	0.509	0.516	0.522	0.530	0.539	0.548	0.556	0.566	0.576	0.586	0.599	0.610	0.622	0.635	0.649	0.662	0.678	0.692	0.709	0.725	0.742	0.760	0.779	0.798	0.816	0.838	0.858	0.879	0.901	0.924	0.946	0.971	0.995	1.020	1.045	1.070	1.098	1.125	1.151	1.180	1.208	1.236	1.265	1.295	1.325	1.354	1.384	1.415	1.445	1.476	1.508	1.539	1.569	1.600	1.631	1.662	1.692	1.724	1.755	1.785	1.815	1.846	1.875	1.905	1.934	1.964	1.992	2.019	2.047	2.075	2.101	2.128	2.155	2.180	2.206	2.231	2.255	2.280	2.304	2.328	2.351	2.372	2.396	2.418	2.440	2.461	2.482	2.504	2.525	2.546	2.566	2.588	2.608	2.629	2.649	2.669	2.690	2.710	2.730	2.751	2.772	2.794	2.815	2.836	2.858	2.879	2.902	2.925	2.946	2.971	2.995	3.018	3.042	3.068	3.092	3.118	3.142	3.169	3.195	3.221	3.249	3.276	3.305	3.332	3.361	3.389	3.419	3.448	3.478	3.506	3.536	3.566	3.596	3.626	3.656	3.686	3.716	3.746	3.776	3.806	3.836	3.865	3.895	3.924	3.951	3.981	4.009	4.035	4.062	4.089	4.115	4.140	4.166	4.189	4.212	4.235	4.258	4.279	4.299	4.319	4.338	4.355	4.371	4.388	4.404	4.418	4.429	4.442	4.452	4.464	4.472	4.480	4.488	4.492	4.499	4.501	4.505	4.506	4.508	4.508	4.506	4.504	4.500	4.496	4.491	4.486	4.479	4.472	4.462	4.454	4.444	4.434	4.422	4.410	4.398	4.385	4.371	4.358	4.342	4.329	4.312	4.298	4.281	4.265	4.250	4.234	4.218	4.201	4.184	4.169	4.151	4.136	4.120	4.104	4.089	4.072	4.058	4.041	4.028	4.012	3.999	3.985	3.971	3.958	3.944	3.931	3.919	3.906	3.895	3.882	3.872	3.862	3.850	3.840	3.831	3.821	3.811	3.801	3.792	3.784	3.774	3.765	3.758	3.748	3.739	3.730	3.721	3.714	3.704	3.695	3.685	3.676	3.666	3.655	3.645	3.635	3.624	3.612	3.601	3.590	3.578	3.565	3.551	3.538	3.524	3.510	3.495	3.480	3.464	3.449	3.432	3.415	3.396	3.379	3.360	3.341	3.321	3.301	3.280	3.260	3.239	3.216	3.194	3.170	3.148	3.124	3.100	3.075	3.050	3.024	2.999	2.972	2.946	2.919	2.892	2.865	2.836	2.809	2.780	2.751	2.722	2.694	2.664	2.634	2.604	2.572	2.542	2.511	2.480	2.449	2.418	2.385	2.352	2.320	2.288	2.254	2.221	2.188	2.155	2.121	2.088	2.052	2.019	1.984	1.949	1.915	1.879	1.842	1.808	1.772	1.736	1.701	1.665	1.629	1.594	1.556	1.520	1.484	1.448	1.411	1.374	1.338	1.301	1.265	1.228	1.191	1.155	1.118	1.081	1.045	1.009	0.972	0.936	0.901	0.865	0.829	0.794	0.759	0.724	0.689	0.654	0.620	0.586	0.551	0.519	0.486	0.454	0.420	0.388	0.356	0.325	0.295	0.264	0.234	0.204	0.175	0.146	0.119	0.090	0.061	0.036	0.009	-0.018	-0.042	-0.068	-0.092	-0.116	-0.140	-0.162	-0.185	-0.206	-0.228	-0.249	-0.269	-0.288	-0.308	-0.325	-0.342	-0.360	-0.376	-0.391	-0.406	-0.421	-0.434	-0.448	-0.460	-0.472	-0.484	-0.494	-0.504	-0.512	-0.521	-0.529	-0.536	-0.542	-0.549	-0.554	-0.559	-0.561	-0.565	-0.568	-0.570	-0.571	-0.572	-0.572	-0.571	-0.570	-0.569	-0.566	-0.562	-0.559	-0.555	-0.550	-0.545	-0.539	-0.531	-0.525	-0.516	-0.509	-0.500	-0.490	-0.481	-0.471	-0.460	-0.449	-0.438	-0.425	-0.412	-0.399	-0.384	-0.370	-0.355	-0.340	-0.324	-0.308	-0.290	-0.275	-0.256	-0.239	-0.220	-0.200	-0.181	-0.161	-0.141	-0.120	-0.099	-0.076	-0.056	-0.032	-0.010	0.014	0.038	0.061	0.086	0.111	0.138	0.164	0.190	0.216	0.242	0.270	0.298	0.326	0.355	0.384	0.412	0.442	0.474	0.504	0.534	0.565	0.598	0.628	0.660	0.692	0.725	0.758	0.790	0.824	0.859	0.891	0.926	0.960	0.994	1.029	1.064	1.098	1.134	1.169	1.204	1.240	1.276	1.311	1.348	1.382	1.419	1.455	1.490	1.526	1.562	1.599	1.634	1.670	1.705	1.740	1.776	1.811	1.846	1.881	1.916	1.950	1.985	2.019	2.052	2.086	2.119	2.152	2.184	2.218	2.249	2.280	2.310	2.341	2.370	2.400	2.428	2.455	2.484	2.511	2.536	2.562	2.589	2.612	2.636	2.660	2.682	2.705	2.726	2.748	2.768	2.786	2.805	2.822	2.840	2.858	2.874	2.889	2.902	2.918	2.931	2.944	2.956	2.968	2.978	2.989	2.999	3.008	3.018	3.026	3.034	3.040	3.049	3.055	3.061	3.068	3.072	3.078	3.082	3.088	3.092	3.096	3.100	3.105	3.109	3.112	3.116	3.120	3.122	3.126	3.130	3.134	3.136	3.140	3.144	3.148	3.151	3.156	3.159	3.162	3.168	3.172	3.176	3.181	3.186	3.191	3.198	3.201	3.208	3.214	3.220	3.226	3.232	3.239	3.245	3.252	3.259	3.266	3.272	3.280	3.288	3.296	3.304	3.310	3.319	3.326	3.335	3.342	3.350	3.358	3.366	3.374	3.381	3.389	3.396	3.402	3.410	3.418	3.424	3.430	3.435	3.441	3.448	3.451	3.455	3.460	3.464	3.466	3.469	3.471	3.474	3.475	3.474	3.475	3.474	3.472	3.470	3.468	3.465	3.460	3.455	3.449	3.442	3.436	3.428	3.419	3.410	3.400	3.390	3.379	3.366	3.352	3.339	3.325	3.310	3.294	3.278	3.261	3.242	3.224	3.205	3.185	3.166	3.145	3.124	3.102	3.080	3.058	3.035	3.011	2.988	2.964	2.940	2.916	2.891	2.868	2.842	2.818	2.792	2.766	2.742	2.716	2.692	2.666	2.642	2.618	2.592	2.568	2.544	2.519	2.495	2.472	2.448	2.425	2.402	2.380	2.358	2.335	2.314	2.291	2.270	2.249	2.229	2.208	2.188	2.168	2.148	2.129	2.110	2.091	2.072	2.055	2.038	2.019	2.002	1.985	1.968	1.952	1.935	1.919	1.902	1.886	1.870	1.855	1.840	1.824	1.808	1.794	1.778	1.762	1.749	1.732	1.718	1.704	1.688	1.674	1.659	1.644	1.629	1.614	1.598	1.584	1.569	1.554	1.539	1.522	1.508	1.492	1.476	1.460	1.444	1.429	1.412	1.396	1.381	1.365	1.349	1.332	1.316	1.300	1.282	1.266	1.250	1.234	1.216	1.200	1.184	1.166	1.150	1.132	1.115	1.099	1.081	1.065	1.049	1.032	1.015	0.999	0.982	0.965	0.950	0.934	0.918	0.901	0.886	0.871	0.855	0.840	0.826	0.811	0.799	0.785	0.771	0.759	0.745	0.732	0.720	0.709	0.698	0.686	0.675	0.665	0.655	0.645	0.636	0.628	0.619	0.611	0.604	0.596	0.589	0.582	0.578	0.571	0.566	0.561	0.556	0.552	0.549	0.546	0.542	0.539	0.536	0.535	0.531	0.529	0.529	0.526	0.525	0.522	0.522	0.521	0.521	0.520	0.518	0.518	0.518	0.516	0.515	0.515	0.514	0.512	0.511	0.510	0.507	0.507	0.505	0.504	0.501	0.500	0.498	0.495	0.492	0.489	0.486	0.482	0.480	0.476	0.474	0.470	0.465	0.461	0.458	0.454	0.449	0.442	0.439	0.434	0.430	0.424	0.418	0.414	0.408	0.402	0.398	0.391	0.386	0.381	0.375	0.370	0.364	0.360	0.354	0.350	0.344	0.339	0.335	0.331	0.326	0.321	0.319	0.315	0.311	0.308	0.304	0.302	0.299	0.296	0.295	0.292	0.291	0.290	0.290	0.288	0.288	0.288	0.289	0.289	0.290	0.291	0.292	0.294	0.295	0.299	0.301	0.302	0.306	0.310	0.314	0.316	0.321	0.325	0.329	0.334	0.338	0.342	0.348	0.352	0.356	0.361	0.366	0.371	0.376	0.380	0.386	0.390	0.394	0.399	0.402	0.406	0.410	0.414	0.416	0.420	0.422	0.425	0.428	0.429	0.430	0.431	0.432	0.432	0.431	0.431	0.430	0.429	0.428	0.425	0.424	0.420	0.416	0.412	0.409	0.404	0.399	0.394	0.389	0.381	0.376	0.369	0.362	0.354	0.346	0.339	0.330	0.322	0.312	0.304	0.295	0.286	0.276	0.266	0.256	0.246	0.236	0.226	0.216	0.205	0.196	0.185	0.175	0.165	0.155	0.145	0.135	0.126	0.115	0.106	0.098	0.089	0.080	0.070	0.062	0.055	0.048	0.039	0.031	0.025	0.018	0.011	0.005	-0.001	-0.006	-0.011	-0.016	-0.021	-0.025	-0.028	-0.031	-0.035	-0.038	-0.040	-0.041	-0.044	-0.044	-0.045	-0.045	-0.045	-0.045	-0.044	-0.042	-0.042	-0.040	-0.039	-0.036	-0.032	-0.029	-0.026	-0.021	-0.019	-0.014	-0.010	-0.005	0.000	0.005	0.010	0.016	0.022	0.028	0.034	0.040	0.045	0.051	0.059	0.064	0.070	0.076	0.081	0.088	0.094	0.100	0.105	0.111	0.116	0.120	0.126	0.131	0.135	0.139	0.142	0.145	0.150	0.152	0.155	0.156	0.159	0.160	0.161	0.162	0.162	0.164	0.162	0.161	0.161	0.160	0.159	0.158	0.155	0.152	0.150	0.146	0.144	0.141	0.138	0.134	0.130	0.126	0.121	0.119	0.114	0.110	0.105	0.102	0.098	0.094	0.090	0.086	0.082	0.079	0.075	0.071	0.070	0.066	0.064	0.062	0.060	0.058	0.056	0.055	0.054	0.054	0.052	0.054	0.054	0.054	0.056	0.056	0.058	0.060	0.062	0.064	0.068	0.070	0.074	0.076	0.081	0.085	0.088	0.092	0.096	0.101	0.105	0.110	0.116	0.121	0.125	0.131	0.138	0.141	0.148	0.152	0.158	0.164	0.169	0.174	0.179	0.184	0.189	0.195	0.200	0.204	0.210	0.214	0.219	0.222	0.228	0.231	0.236	0.240	0.244	0.249	0.251	0.256	0.260	0.262	0.266	0.270	0.274	0.276	0.280	0.284	0.286	0.291	0.294	0.298	0.301	0.305	0.309	0.311	0.315	0.319	0.322	0.328	0.332	0.336	0.341	0.346	0.350	0.355	0.360	0.366	0.371	0.378	0.384	0.390	0.398	0.404	0.411	0.419	0.426	0.434	0.441	0.450	0.458	0.466	0.475	0.484	0.492	0.502	0.512	0.521	0.532	0.542	0.552	0.564	0.574	0.586	0.598	0.609	0.620	0.631	0.644	0.655	0.666	0.679	0.691	0.704	0.716	0.729	0.742	0.755	0.768	0.781	0.794	0.808	0.819	0.832	0.846	0.859	0.872	0.886	0.899	0.912	0.926	0.939	0.952	0.965	0.978	0.991	1.004	1.018	1.029	1.041	1.054	1.066	1.078	1.090	1.101	1.112	1.122	1.135	1.145	1.155	1.165	1.175	1.185	1.194	1.202	1.211	1.219	1.226	1.234	1.241	1.248	1.254	1.260	1.265	1.271	1.276	1.280	1.282	1.288	1.290	1.292	1.295	1.298	1.299	1.299	1.301	1.301	1.301	1.302	1.301	1.300	1.300	1.299	1.298	1.295	1.294	1.291	1.289	1.286	1.284	1.281	1.278	1.275	1.272	1.268	1.265	1.261	1.258	1.254	1.250	1.246	1.244	1.240	1.236	1.234	1.229	1.226	1.222	1.219	1.215	1.211	1.208	1.205	1.200	1.198	1.194	1.191	1.188	1.184	1.180	1.178	1.172	1.169	1.166	1.162	1.159	1.155	1.151	1.148	1.144	1.140	1.136	1.134	1.129	1.125	1.121	1.118	1.114	1.110	1.105	1.101	1.098	1.094	1.090	1.085	1.081	1.078	1.072	1.070	1.065	1.061	1.058	1.052	1.049	1.046	1.041	1.038	1.034	1.030	1.026	1.022	1.019	1.015	1.011	1.008	1.004	1.000	0.996	0.992	0.988	0.984	0.980	0.975	0.971	0.966	0.962	0.959	0.954	0.949	0.945	0.940	0.935	0.929	0.924	0.919	0.914	0.909	0.902	0.898	0.892	0.885	0.880	0.872	0.868	0.861	0.855	0.849	0.842	0.836	0.830	0.824	0.816	0.811	0.805	0.798	0.791	0.786	0.780	0.774	0.769	0.762	0.758	0.752	0.748	0.744	0.739	0.735	0.730	0.726	0.724	0.719	0.716	0.714	0.711	0.709	0.708	0.704	0.702	0.701	0.701	0.700	0.699	0.699	0.699	0.698	0.699	0.699	0.699	0.700	0.700	0.701	0.701	0.702	0.702	0.704	0.705	0.706	0.706	0.708	0.708	0.709	0.710	0.710	0.710	0.711	0.710	0.711	0.711	0.710	0.709	0.710	0.709	0.708	0.708	0.705	0.704	0.702	0.700	0.698	0.695	0.692	0.690	0.686	0.684	0.680	0.678	0.674	0.670	0.665	0.661	0.658	0.654	0.649	0.644	0.639	0.635	0.629	0.625	0.620	0.616	0.610	0.606	0.600	0.595	0.590	0.586	0.581	0.576	0.571	0.566	0.562	0.556	0.552	0.548	0.542	0.539	0.534	0.529	0.524	0.521	0.516	0.510	0.506	0.502	0.498	0.494	0.489	0.484	0.479	0.475	0.470	0.465	0.460	0.455	0.450	0.444	0.439	0.434	0.428	0.421	0.416	0.409	0.402	0.395	0.389	0.381	0.374	0.366	0.358	0.350	0.341	0.332	0.324	0.315	0.305	0.295	0.286	0.275	0.265	0.255	0.242	0.232	0.220	0.209	0.196	0.185	0.172	0.160	0.146	0.135	0.121	0.109	0.094	0.081	0.068	0.054	0.041	0.026	0.014	0.000	-0.014	-0.028	-0.042	-0.056	-0.068	-0.081	-0.095	-0.109	-0.121	-0.135	-0.148	-0.160	-0.172	-0.185	-0.198	-0.209	-0.220	-0.232	-0.244	-0.254	-0.265	-0.276	-0.286	-0.296	-0.306	-0.316	-0.325	-0.335	-0.342	-0.352	-0.361	-0.369	-0.376	-0.385	-0.392	-0.400	-0.408	-0.415	-0.422	-0.429	-0.435	-0.441	-0.449	-0.455	-0.461	-0.468	-0.474	-0.480	-0.485	-0.491	-0.498	-0.502	-0.509	-0.514	-0.519	-0.525	-0.530	-0.536	-0.541	-0.546	-0.552	-0.558	-0.562	-0.569	-0.575	-0.579	-0.585	-0.590	-0.596	-0.602	-0.608	-0.614	-0.618	-0.624	-0.630	-0.635	-0.640	-0.646	-0.651	-0.656	-0.662	-0.669	-0.674	-0.679	-0.684	-0.690	-0.696	-0.701	-0.708	-0.712	-0.719	-0.724	-0.730	-0.736	-0.741	-0.748	-0.752	-0.758	-0.764	-0.769	-0.775	-0.781	-0.788	-0.792	-0.799	-0.804	-0.810	-0.816	-0.824	-0.829	-0.835	-0.841	-0.846	-0.852	-0.859	-0.865	-0.871	-0.876	-0.882	-0.889	-0.895	-0.901	-0.908	-0.912	-0.919	-0.925	-0.931	-0.936	-0.944	-0.949	-0.955	-0.960	-0.966	-0.972	-0.978	-0.984	-0.989	-0.994	-1.000	-1.005	-1.011	-1.016	-1.021	-1.025	-1.030	-1.035	-1.040	-1.045	-1.049	-1.054	-1.058	-1.062	-1.066	-1.070	-1.074	-1.078	-1.081	-1.085	-1.089	-1.092	-1.096	-1.100	-1.102	-1.106	-1.109	-1.112	-1.115	-1.118	-1.121	-1.122	-1.126	-1.129	-1.132	-1.135	-1.138	-1.140	-1.142	-1.146	-1.149	-1.152	-1.155	-1.158	-1.160	-1.164	-1.166	-1.170	-1.174	-1.176	-1.181	-1.185	-1.188	-1.191	-1.195	-1.200	-1.204	-1.209	-1.212	-1.219	-1.222	-1.228	-1.234	-1.239	-1.245	-1.250	-1.256	-1.262	-1.270	-1.278	-1.284	-1.291	-1.299	-1.306	-1.314	-1.322	-1.331	-1.339	-1.349	-1.359	-1.368	-1.378	-1.388	-1.398	-1.408	-1.419	-1.430	-1.440	-1.451	-1.464	-1.475	-1.486	-1.498	-1.510	-1.522	-1.535	-1.546	-1.559	-1.570	-1.582	-1.594	-1.606	-1.619	-1.629	-1.641	-1.652	-1.664	-1.674	-1.684	-1.696	-1.705	-1.715	-1.724	-1.732	-1.742	-1.750	-1.758	-1.765	-1.771	-1.778	-1.784	-1.789	-1.794	-1.798	-1.801	-1.804	-1.806	-1.809	-1.809	-1.811	-1.811	-1.810	-1.810	-1.808	-1.806	-1.804	-1.801	-1.798	-1.794	-1.789	-1.785	-1.780	-1.774	-1.769	-1.762	-1.758	-1.750	-1.744	-1.736	-1.730	-1.721	-1.715	-1.706	-1.699	-1.691	-1.684	-1.676	-1.668	-1.661	-1.652	-1.645	-1.638	-1.630	-1.624	-1.616	-1.609	-1.604	-1.596	-1.591	-1.585	-1.579	-1.574	-1.569	-1.564	-1.559	-1.554	-1.550	-1.545	-1.542	-1.539	-1.535	-1.534	-1.530	-1.528	-1.526	-1.524	-1.521	-1.520	-1.519	-1.519	-1.516	-1.516	-1.515	-1.515	-1.515	-1.515	-1.514	-1.514	-1.515	-1.515	-1.514	-1.515	-1.515	-1.515	-1.516	-1.516	-1.516	-1.518	-1.516	-1.518	-1.518	-1.518	-1.519	-1.518	-1.519	-1.519	-1.519	-1.519	-1.518	-1.518	-1.518	-1.516	-1.515	-1.515	-1.514	-1.512	-1.512	-1.511	-1.509	-1.508	-1.506	-1.504	-1.501	-1.499	-1.498	-1.494	-1.492	-1.489	-1.486	-1.484	-1.480	-1.478	-1.474	-1.471	-1.468	-1.462	-1.460	-1.456	-1.452	-1.449	-1.445	-1.442	-1.440	-1.436	-1.432	-1.429	-1.426	-1.422	-1.420	-1.418	-1.414	-1.412	-1.411	-1.409	-1.406	-1.405	-1.404	-1.404	-1.404	-1.402	-1.402	-1.402	-1.405	-1.405	-1.406	-1.410	-1.411	-1.414	-1.418	-1.421	-1.426	-1.430	-1.434	-1.440	-1.445	-1.451	-1.459	-1.465	-1.472	-1.479	-1.488	-1.496	-1.504	-1.512	-1.522	-1.532	-1.541	-1.551	-1.561	-1.572	-1.581	-1.592	-1.604	-1.615	-1.626	-1.636	-1.648	-1.659	-1.669	-1.680	-1.691	-1.701	-1.712	-1.722	-1.734	-1.744	-1.755	-1.764	-1.772	-1.782	-1.792	-1.801	-1.809	-1.818	-1.824	-1.831	-1.839	-1.846	-1.851	-1.859	-1.865	-1.869	-1.875	-1.879	-1.884	-1.888	-1.890	-1.892	-1.896	-1.899	-1.901	-1.902	-1.905	-1.906	-1.906	-1.909	-1.909	-1.910	-1.909	-1.910	-1.909	-1.910	-1.910	-1.910	-1.909	-1.909	-1.908	-1.909	-1.908	-1.908	-1.908	-1.908	-1.909	-1.909	-1.909	-1.910	-1.911	-1.912	-1.914	-1.916	-1.918	-1.921	-1.924	-1.926	-1.931	-1.934	-1.939	-1.942	-1.948	-1.954	-1.959	-1.964	-1.970	-1.978	-1.984	-1.991	-1.998	-2.006	-2.014	-2.022	-2.030	-2.039	-2.047	-2.058	-2.066	-2.075	-2.085	-2.094	-2.104	-2.112	-2.121	-2.131	-2.140	-2.150	-2.158	-2.166	-2.174	-2.182	-2.189	-2.198	-2.204	-2.210	-2.216	-2.222	-2.226	-2.231	-2.236	-2.239	-2.241	-2.244	-2.245	-2.246	-2.248	-2.248	-2.246	-2.246	-2.244	-2.240	-2.238	-2.234	-2.229	-2.222	-2.218	-2.211	-2.204	-2.196	-2.189	-2.180	-2.171	-2.161	-2.151	-2.141	-2.131	-2.120	-2.109	-2.096	-2.085	-2.072	-2.060	-2.049	-2.036	-2.024	-2.009	-1.996	-1.984	-1.971	-1.959	-1.946	-1.935	-1.922	-1.910	-1.899	-1.888	-1.876	-1.865	-1.855	-1.844	-1.835	-1.826	-1.816	-1.808	-1.800	-1.792	-1.786	-1.778	-1.771	-1.766	-1.760	-1.755	-1.751	-1.749	-1.745	-1.741	-1.739	-1.736	-1.734	-1.732	-1.731	-1.732	-1.731	-1.731	-1.732	-1.732	-1.734	-1.735	-1.738	-1.739	-1.741	-1.744	-1.746	-1.749	-1.752	-1.755	-1.759	-1.761	-1.765	-1.769	-1.772	-1.775	-1.778	-1.781	-1.785	-1.788	-1.791	-1.795	-1.796	-1.800	-1.802	-1.805	-1.808	-1.810	-1.812	-1.814	-1.815	-1.816	-1.818	-1.820	-1.820	-1.820	-1.820	-1.821	-1.821	-1.821	-1.820	-1.819	-1.819	-1.816	-1.815	-1.812	-1.810	-1.808	-1.805	-1.801	-1.799	-1.795	-1.791	-1.788	-1.782	-1.778	-1.774	-1.768	-1.761	-1.758	-1.751	-1.745	-1.739	-1.731	-1.725	-1.719	-1.711	-1.704	-1.696	-1.689	-1.681	-1.672	-1.665	-1.658	-1.650	-1.641	-1.634	-1.626	-1.619	-1.611	-1.604	-1.596	-1.589	-1.581	-1.575	-1.568	-1.562	-1.555	-1.550	-1.545	-1.539	-1.534	-1.530	-1.525	-1.522	-1.519	-1.516	-1.514	-1.512	-1.511	-1.510	-1.510	-1.510	-1.511	-1.511	-1.514	-1.516	-1.519	-1.521	-1.525	-1.529	-1.534	-1.539	-1.544	-1.549	-1.555	-1.562	-1.568	-1.575	-1.582	-1.589	-1.598	-1.605	-1.612	-1.620	-1.628	-1.635	-1.644	-1.651	-1.659	-1.666	-1.672	-1.680	-1.686	-1.691	-1.698	-1.704	-1.710	-1.714	-1.719	-1.722	-1.725	-1.728	-1.730	-1.732	-1.732	-1.732	-1.732	-1.731	-1.731	-1.729	-1.726	-1.724	-1.719	-1.715	-1.710	-1.704	-1.698	-1.690	-1.684	-1.675	-1.668	-1.658	-1.649	-1.639	-1.629	-1.618	-1.606	-1.596	-1.584	-1.571	-1.560	-1.548	-1.535	-1.522	-1.510	-1.498	-1.484	-1.471	-1.459	-1.446	-1.434	-1.421	-1.410	-1.398	-1.386	-1.375	-1.364	-1.352	-1.344	-1.334	-1.324	-1.315	-1.306	-1.300	-1.291	-1.285	-1.280	-1.275	-1.270	-1.266	-1.262	-1.260	-1.258	-1.258	-1.256	-1.258	-1.258	-1.259	-1.261	-1.265	-1.268	-1.272	-1.278	-1.284	-1.289	-1.295	-1.304	-1.311	-1.321	-1.329	-1.339	-1.350	-1.360	-1.371	-1.382	-1.394	-1.406	-1.418	-1.430	-1.442	-1.455	-1.468	-1.480	-1.492	-1.505	-1.516	-1.529	-1.541	-1.554	-1.564	-1.576	-1.586	-1.598	-1.606	-1.615	-1.624	-1.632	-1.640	-1.646	-1.654	-1.660	-1.665	-1.668	-1.672	-1.675	-1.678	-1.678	-1.679	-1.679	-1.679	-1.678	-1.675	-1.672	-1.669	-1.665	-1.660	-1.655	-1.650	-1.644	-1.638	-1.630	-1.622	-1.615	-1.606	-1.598	-1.589	-1.580	-1.571	-1.561	-1.552	-1.542	-1.532	-1.524	-1.514	-1.505	-1.496	-1.488	-1.480	-1.471	-1.462	-1.455	-1.448	-1.441	-1.435	-1.429	-1.422	-1.416	-1.412	-1.409	-1.404	-1.401	-1.399	-1.395	-1.394	-1.392	-1.392	-1.391	-1.392	-1.392	-1.392	-1.395	-1.398	-1.399	-1.402	-1.404	-1.408	-1.411	-1.415	-1.420	-1.424	-1.428	-1.432	-1.436	-1.441	-1.448	-1.451	-1.456	-1.461	-1.465	-1.470	-1.475	-1.479	-1.482	-1.488	-1.491	-1.494	-1.498	-1.501	-1.504	-1.506	-1.508	-1.509	-1.511	-1.512	-1.514	-1.512	-1.512	-1.512	-1.511	-1.510	-1.508	-1.506	-1.504	-1.501	-1.498	-1.494	-1.490	-1.485	-1.481	-1.475	-1.470	-1.464	-1.458	-1.452	-1.446	-1.439	-1.431	-1.425	-1.418	-1.409	-1.401	-1.394	-1.385	-1.378	-1.370	-1.361	-1.352	-1.345	-1.338	-1.329	-1.321	-1.312	-1.306	-1.298	-1.290	-1.282	-1.276	-1.269	-1.261	-1.255	-1.248	-1.241	-1.235	-1.230	-1.222	-1.218	-1.212	-1.208	-1.202	-1.198	-1.194	-1.189	-1.185	-1.181	-1.178	-1.174	-1.171	-1.168	-1.164	-1.162	-1.159	-1.156	-1.152	-1.150	-1.149	100.000	5.000	2.000	1.000	7.000	0.000	0.000	0.000	0.000	0.000	0.000	0.000	0.000	0.000	0.000	0.000	0.000	0.000	-7.302	-7.305	-7.304	-7.302	-7.298	-7.292	-7.286	-7.278	-7.266	-7.254	-7.241	-7.228	-7.214	-7.196	-7.180	-7.162	-7.142	-7.124	-7.104	-7.084	-7.064	-7.042	-7.022	-7.002	-6.980	-6.960	-6.940	-6.921	-6.901	-6.882	-6.862	-6.846	-6.829	-6.811	-6.796	-6.781	-6.768	-6.754	-6.742	-6.731	-6.721	-6.712	-6.705	-6.698	-6.690	-6.686	-6.681	-6.678	-6.675	-6.674	-6.672	-6.672	-6.672	-6.674	-6.676	-6.678	-6.680	-6.684	-6.686	-6.690	-6.692	-6.698	-6.701	-6.704	-6.708	-6.710	-6.714	-6.715	-6.719	-6.720	-6.721	-6.721	-6.720	-6.720	-6.718	-6.716	-6.712	-6.706	-6.702	-6.696	-6.688	-6.680	-6.670	-6.659	-6.648	-6.634	-6.620	-6.605	-6.589	-6.572	-6.554	-6.534	-6.514	-6.492	-6.470	-6.448	-6.424	-6.398	-6.372	-6.345	-6.319	-6.290	-6.261	-6.232	-6.202	-6.172	-6.141	-6.110	-6.079	-6.048	-6.015	-5.982	-5.950	-5.918	-5.885	-5.854	-5.822	-5.790	-5.759	-5.726	-5.695	-5.664	-5.632	-5.602	-5.572	-5.542	-5.514	-5.485	-5.458	-5.430	-5.404	-5.378	-5.351	-5.328	-5.304	-5.280	-5.259	-5.236	-5.215	-5.195	-5.175	-5.158	-5.139	-5.121	-5.105	-5.090	-5.075	-5.060	-5.046	-5.035	-5.022	-5.011	-4.999	-4.990	-4.979	-4.970	-4.961	-4.954	-4.945	-4.938	-4.931	-4.925	-4.918	-4.912	-4.906	-4.900	-4.895	-4.890	-4.885	-4.879	-4.874	-4.869	-4.862	-4.858	-4.851	-4.845	-4.839	-4.832	-4.826	-4.819	-4.811	-4.804	-4.795	-4.786	-4.776	-4.768	-4.758	-4.746	-4.736	-4.724	-4.711	-4.699	-4.686	-4.672	-4.659	-4.645	-4.630	-4.615	-4.600	-4.585	-4.568	-4.552	-4.536	-4.520	-4.502	-4.488	-4.471	-4.454	-4.439	-4.422	-4.408	-4.391	-4.376	-4.361	-4.348	-4.334	-4.321	-4.308	-4.296	-4.285	-4.275	-4.265	-4.256	-4.249	-4.241	-4.235	-4.230	-4.225	-4.222	-4.220	-4.219	-4.218	-4.219	-4.221	-4.224	-4.226	-4.231	-4.238	-4.244	-4.251	-4.260	-4.270	-4.279	-4.290	-4.301	-4.314	-4.326	-4.341	-4.355	-4.370	-4.384	-4.400	-4.415	-4.431	-4.446	-4.462	-4.479	-4.494	-4.510	-4.525	-4.539	-4.555	-4.569	-4.582	-4.596	-4.610	-4.621	-4.632	-4.644	-4.654	-4.662	-4.671	-4.678	-4.684	-4.689	-4.694	-4.696	-4.698	-4.699	-4.698	-4.696	-4.692	-4.688	-4.682	-4.676	-4.668	-4.659	-4.649	-4.638	-4.625	-4.610	-4.595	-4.580	-4.564	-4.545	-4.526	-4.506	-4.485	-4.465	-4.442	-4.420	-4.395	-4.371	-4.346	-4.321	-4.295	-4.270	-4.242	-4.216	-4.189	-4.161	-4.135	-4.108	-4.081	-4.052	-4.026	-4.000	-3.972	-3.946	-3.921	-3.896	-3.870	-3.846	-3.822	-3.800	-3.778	-3.756	-3.735	-3.714	-3.695	-3.676	-3.659	-3.641	-3.626	-3.610	-3.596	-3.584	-3.571	-3.560	-3.549	-3.541	-3.532	-3.525	-3.519	-3.514	-3.509	-3.505	-3.504	-3.501	-3.501	-3.501	-3.502	-3.505	-3.506	-3.510	-3.515	-3.520	-3.526	-3.531	-3.539	-3.546	-3.554	-3.561	-3.570	-3.580	-3.588	-3.598	-3.606	-3.618	-3.628	-3.636	-3.646	-3.658	-3.666	-3.675	-3.685	-3.692	-3.701	-3.710	-3.718	-3.725	-3.731	-3.738	-3.741	-3.748	-3.751	-3.754	-3.756	-3.758	-3.759	-3.759	-3.758	-3.755	-3.752	-3.750	-3.745	-3.740	-3.734	-3.726	-3.719	-3.710	-3.700	-3.689	-3.679	-3.666	-3.652	-3.640	-3.625	-3.612	-3.595	-3.580	-3.565	-3.548	-3.530	-3.512	-3.495	-3.478	-3.459	-3.442	-3.425	-3.406	-3.388	-3.370	-3.352	-3.336	-3.319	-3.302	-3.286	-3.270	-3.255	-3.240	-3.226	-3.214	-3.201	-3.190	-3.179	-3.168	-3.159	-3.150	-3.141	-3.135	-3.129	-3.124	-3.119	-3.115	-3.114	-3.111	-3.110	-3.110	-3.112	-3.114	-3.115	-3.120	-3.122	-3.129	-3.135	-3.141	-3.149	-3.156	-3.165	-3.175	-3.185	-3.195	-3.206	-3.218	-3.230	-3.242	-3.254	-3.268	-3.282	-3.295	-3.309	-3.324	-3.339	-3.354	-3.368	-3.382	-3.399	-3.414	-3.429	-3.445	-3.460	-3.475	-3.490	-3.506	-3.520	-3.536	-3.551	-3.565	-3.581	-3.595	-3.609	-3.622	-3.636	-3.650	-3.662	-3.676	-3.688	-3.700	-3.711	-3.722	-3.734	-3.745	-3.754	-3.764	-3.772	-3.780	-3.789	-3.796	-3.801	-3.808	-3.814	-3.818	-3.822	-3.825	-3.829	-3.830	-3.831	-3.831	-3.832	-3.832	-3.831	-3.830	-3.826	-3.824	-3.821	-3.816	-3.812	-3.808	-3.801	-3.795	-3.790	-3.782	-3.778	-3.770	-3.762	-3.755	-3.748	-3.740	-3.731	-3.724	-3.716	-3.708	-3.701	-3.694	-3.686	-3.679	-3.672	-3.668	-3.662	-3.656	-3.652	-3.649	-3.645	-3.644	-3.641	-3.640	-3.640	-3.640	-3.641	-3.644	-3.648	-3.652	-3.656	-3.662	-3.669	-3.676	-3.684	-3.694	-3.704	-3.715	-3.726	-3.739	-3.752	-3.766	-3.781	-3.796	-3.811	-3.829	-3.846	-3.864	-3.881	-3.900	-3.918	-3.938	-3.956	-3.975	-3.995	-4.014	-4.032	-4.052	-4.071	-4.089	-4.108	-4.126	-4.142	-4.160	-4.176	-4.191	-4.206	-4.221	-4.235	-4.248	-4.260	-4.271	-4.282	-4.291	-4.300	-4.308	-4.314	-4.319	-4.324	-4.328	-4.330	-4.332	-4.332	-4.332	-4.331	-4.329	-4.325	-4.321	-4.316	-4.310	-4.302	-4.295	-4.286	-4.276	-4.266	-4.256	-4.245	-4.234	-4.222	-4.210	-4.198	-4.184	-4.170	-4.159	-4.145	-4.131	-4.119	-4.106	-4.093	-4.081	-4.069	-4.056	-4.045	-4.034	-4.024	-4.012	-4.004	-3.996	-3.988	-3.980	-3.974	-3.969	-3.964	-3.960	-3.958	-3.955	-3.954	-3.952	-3.954	-3.955	-3.958	-3.961	-3.965	-3.969	-3.975	-3.982	-3.989	-3.996	-4.005	-4.012	-4.022	-4.032	-4.041	-4.052	-4.064	-4.074	-4.086	-4.099	-4.109	-4.120	-4.134	-4.145	-4.155	-4.166	-4.178	-4.189	-4.199	-4.208	-4.218	-4.226	-4.235	-4.241	-4.249	-4.255	-4.260	-4.265	-4.269	-4.272	-4.274	-4.276	-4.275	-4.276	-4.274	-4.272	-4.270	-4.265	-4.260	-4.255	-4.249	-4.241	-4.234	-4.225	-4.216	-4.205	-4.195	-4.184	-4.171	-4.159	-4.145	-4.131	-4.118	-4.102	-4.086	-4.071	-4.055	-4.039	-4.022	-4.006	-3.989	-3.972	-3.955	-3.938	-3.920	-3.904	-3.888	-3.870	-3.852	-3.839	-3.821	-3.806	-3.790	-3.775	-3.760	-3.745	-3.732	-3.719	-3.705	-3.694	-3.680	-3.669	-3.658	-3.648	-3.636	-3.628	-3.618	-3.609	-3.601	-3.594	-3.588	-3.581	-3.575	-3.570	-3.564	-3.560	-3.556	-3.554	-3.551	-3.549	-3.546	-3.545	-3.544	-3.542	-3.542	-3.542	-3.541	-3.541	-3.541	-3.540	-3.541	-3.541	-3.541	-3.541	-3.540	-3.540	-3.540	-3.539	-3.538	-3.538	-3.535	-3.532	-3.531	-3.528	-3.525	-3.520	-3.516	-3.510	-3.505	-3.498	-3.491	-3.482	-3.475	-3.466	-3.456	-3.445	-3.435	-3.422	-3.410	-3.398	-3.382	-3.369	-3.352	-3.336	-3.320	-3.302	-3.284	-3.265	-3.245	-3.226	-3.206	-3.185	-3.164	-3.141	-3.119	-3.096	-3.074	-3.051	-3.026	-3.002	-2.979	-2.956	-2.932	-2.908	-2.884	-2.859	-2.835	-2.810	-2.786	-2.762	-2.740	-2.716	-2.694	-2.671	-2.649	-2.626	-2.605	-2.582	-2.561	-2.541	-2.521	-2.501	-2.481	-2.461	-2.442	-2.424	-2.408	-2.390	-2.374	-2.358	-2.341	-2.328	-2.312	-2.299	-2.285	-2.272	-2.260	-2.248	-2.236	-2.226	-2.216	-2.206	-2.198	-2.188	-2.180	-2.171	-2.164	-2.158	-2.151	-2.146	-2.139	-2.134	-2.130	-2.125	-2.120	-2.116	-2.112	-2.108	-2.105	-2.102	-2.100	-2.096	-2.095	-2.092	-2.091	-2.088	-2.086	-2.085	-2.082	-2.082	-2.080	-2.079	-2.076	-2.075	-2.074	-2.071	-2.071	-2.069	-2.066	-2.065	-2.062	-2.060	-2.058	-2.055	-2.052	-2.049	-2.046	-2.042	-2.039	-2.034	-2.030	-2.025	-2.020	-2.015	-2.010	-2.004	-1.998	-1.992	-1.986	-1.979	-1.971	-1.965	-1.958	-1.950	-1.941	-1.935	-1.926	-1.919	-1.910	-1.901	-1.892	-1.884	-1.876	-1.868	-1.858	-1.850	-1.841	-1.832	-1.826	-1.818	-1.810	-1.801	-1.794	-1.786	-1.779	-1.772	-1.766	-1.760	-1.754	-1.749	-1.744	-1.739	-1.735	-1.731	-1.729	-1.725	-1.722	-1.722	-1.720	-1.719	-1.719	-1.719	-1.719	-1.720	-1.721	-1.722	-1.724	-1.728	-1.730	-1.734	-1.736	-1.741	-1.746	-1.750	-1.755	-1.759	-1.764	-1.769	-1.775	-1.780	-1.785	-1.790	-1.794	-1.799	-1.804	-1.808	-1.814	-1.818	-1.820	-1.824	-1.826	-1.829	-1.831	-1.832	-1.834	-1.832	-1.834	-1.832	-1.830	-1.828	-1.824	-1.819	-1.815	-1.809	-1.801	-1.794	-1.785	-1.775	-1.765	-1.754	-1.741	-1.728	-1.712	-1.698	-1.681	-1.665	-1.646	-1.628	-1.608	-1.588	-1.566	-1.542	-1.520	-1.496	-1.471	-1.445	-1.419	-1.392	-1.366	-1.338	-1.309	-1.280	-1.251	-1.222	-1.192	-1.162	-1.132	-1.102	-1.072	-1.042	-1.012	-0.984	-0.954	-0.925	-0.896	-0.869	-0.840	-0.812	-0.786	-0.760	-0.736	-0.710	-0.686	-0.665	-0.642	-0.621	-0.602	-0.582	-0.565	-0.549	-0.534	-0.519	-0.506	-0.495	-0.484	-0.474	-0.466	-0.458	-0.452	-0.448	-0.444	-0.442	-0.440	-0.440	-0.441	-0.442	-0.445	-0.449	-0.452	-0.458	-0.465	-0.471	-0.479	-0.488	-0.495	-0.505	-0.514	-0.524	-0.534	-0.544	-0.554	-0.565	-0.575	-0.585	-0.596	-0.606	-0.616	-0.626	-0.636	-0.644	-0.652	-0.661	-0.669	-0.676	-0.684	-0.689	-0.695	-0.700	-0.704	-0.708	-0.711	-0.712	-0.714	-0.715	-0.715	-0.714	-0.712	-0.711	-0.708	-0.705	-0.701	-0.696	-0.691	-0.686	-0.680	-0.674	-0.666	-0.660	-0.652	-0.644	-0.636	-0.628	-0.619	-0.610	-0.601	-0.592	-0.582	-0.574	-0.565	-0.556	-0.548	-0.539	-0.530	-0.522	-0.514	-0.507	-0.500	-0.494	-0.488	-0.482	-0.476	-0.472	-0.468	-0.465	-0.461	-0.459	-0.456	-0.456	-0.455	-0.455	-0.456	-0.458	-0.460	-0.462	-0.466	-0.470	-0.475	-0.480	-0.486	-0.492	-0.500	-0.509	-0.516	-0.526	-0.535	-0.546	-0.556	-0.568	-0.579	-0.591	-0.604	-0.616	-0.629	-0.642	-0.655	-0.669	-0.684	-0.698	-0.712	-0.725	-0.740	-0.755	-0.769	-0.782	-0.796	-0.811	-0.825	-0.839	-0.851	-0.864	-0.878	-0.889	-0.901	-0.912	-0.922	-0.932	-0.944	-0.951	-0.960	-0.969	-0.976	-0.981	-0.989	-0.992	-0.998	-1.000	-1.004	-1.006	-1.008	-1.008	-1.006	-1.006	-1.002	-1.000	-0.998	-0.992	-0.986	-0.980	-0.974	-0.966	-0.956	-0.948	-0.938	-0.926	-0.914	-0.901	-0.889	-0.875	-0.860	-0.845	-0.830	-0.812	-0.796	-0.778	-0.760	-0.741	-0.722	-0.702	-0.682	-0.664	-0.644	-0.624	-0.602	-0.582	-0.562	-0.542	-0.521	-0.501	-0.482	-0.462	-0.442	-0.425	-0.406	-0.389	-0.371	-0.355	-0.340	-0.324	-0.310	-0.298	-0.285	-0.274	-0.265	-0.256	-0.248	-0.240	-0.235	-0.231	-0.228	-0.228	-0.228	-0.228	-0.231	-0.234	-0.239	-0.246	-0.254	-0.262	-0.274	-0.285	-0.298	-0.312	-0.328	-0.345	-0.361	-0.380	-0.400	-0.420	-0.441	-0.464	-0.486	-0.510	-0.532	-0.558	-0.582	-0.608	-0.631	-0.656	-0.681	-0.705	-0.730	-0.754	-0.778	-0.800	-0.822	-0.844	-0.865	-0.885	-0.904	-0.922	-0.939	-0.955	-0.969	-0.981	-0.992	-1.004	-1.011	-1.019	-1.024	-1.029	-1.031	-1.032	-1.032	-1.030	-1.025	-1.021	-1.014	-1.005	-0.995	-0.982	-0.969	-0.956	-0.940	-0.922	-0.905	-0.885	-0.865	-0.842	-0.820	-0.798	-0.772	-0.749	-0.722	-0.698	-0.670	-0.644	-0.618	-0.590	-0.562	-0.535	-0.509	-0.481	-0.455	-0.429	-0.402	-0.378	-0.352	-0.329	-0.305	-0.281	-0.261	-0.240	-0.219	-0.199	-0.181	-0.165	-0.149	-0.134	-0.119	-0.106	-0.095	-0.084	-0.075	-0.068	-0.061	-0.055	-0.051	-0.046	-0.044	-0.044	-0.042	-0.044	-0.044	-0.046	-0.050	-0.054	-0.058	-0.064	-0.070	-0.076	-0.082	-0.090	-0.098	-0.105	-0.114	-0.122	-0.130	-0.138	-0.148	-0.155	-0.162	-0.170	-0.178	-0.184	-0.190	-0.196	-0.201	-0.206	-0.210	-0.214	-0.216	-0.218	-0.219	-0.218	-0.216	-0.215	-0.212	-0.209	-0.202	-0.196	-0.190	-0.182	-0.172	-0.162	-0.151	-0.139	-0.125	-0.110	-0.096	-0.079	-0.061	-0.042	-0.022	-0.002	0.019	0.041	0.064	0.088	0.111	0.136	0.162	0.189	0.216	0.242	0.271	0.300	0.329	0.358	0.386	0.416	0.445	0.475	0.505	0.534	0.564	0.592	0.622	0.651	0.680	0.709	0.738	0.766	0.792	0.820	0.846	0.871	0.898	0.920	0.945	0.968	0.990	1.011	1.032	1.052	1.071	1.089	1.106	1.121	1.138	1.151	1.162	1.175	1.186	1.195	1.204	1.211	1.218	1.224	1.229	1.231	1.234	1.234	1.235	1.234	1.232	1.229	1.225	1.220	1.215	1.208	1.201	1.191	1.184	1.174	1.164	1.154	1.141	1.130	1.118	1.106	1.092	1.080	1.066	1.052	1.040	1.026	1.012	1.000	0.986	0.974	0.961	0.949	0.938	0.926	0.915	0.905	0.895	0.885	0.878	0.870	0.862	0.858	0.851	0.846	0.844	0.841	0.840	0.840	0.840	0.840	0.842	0.846	0.850	0.855	0.861	0.869	0.876	0.885	0.894	0.905	0.915	0.928	0.939	0.951	0.964	0.978	0.992	1.006	1.020	1.035	1.051	1.066	1.080	1.096	1.111	1.125	1.140	1.154	1.168	1.181	1.194	1.206	1.218	1.230	1.239	1.249	1.258	1.265	1.271	1.278	1.282	1.285	1.289	1.290	1.290	1.290	1.288	1.286	1.282	1.276	1.271	1.265	1.258	1.249	1.239	1.229	1.216	1.205	1.192	1.179	1.164	1.149	1.134	1.118	1.101	1.085	1.068	1.050	1.032	1.015	0.996	0.980	0.962	0.945	0.928	0.910	0.894	0.878	0.862	0.848	0.831	0.818	0.805	0.791	0.779	0.768	0.758	0.746	0.738	0.729	0.721	0.714	0.708	0.702	0.698	0.694	0.691	0.689	0.688	0.686	0.685	0.685	0.686	0.688	0.690	0.691	0.695	0.698	0.701	0.705	0.709	0.712	0.718	0.721	0.726	0.731	0.735	0.738	0.742	0.745	0.750	0.752	0.756	0.758	0.760	0.761	0.762	0.762	0.764	0.762	0.762	0.761	0.760	0.756	0.754	0.750	0.745	0.740	0.735	0.730	0.724	0.716	0.709	0.700	0.692	0.682	0.674	0.664	0.652	0.642	0.631	0.621	0.609	0.598	0.586	0.575	0.562	0.550	0.540	0.528	0.516	0.505	0.494	0.482	0.471	0.461	0.451	0.442	0.432	0.424	0.415	0.408	0.400	0.391	0.385	0.379	0.372	0.368	0.362	0.359	0.356	0.352	0.351	0.349	0.346	0.345	0.346	0.346	0.346	0.346	0.349	0.350	0.352	0.355	0.358	0.360	0.364	0.368	0.370	0.374	0.376	0.380	0.385	0.389	0.391	0.395	0.399	0.401	0.405	0.408	0.411	0.412	0.414	0.416	0.418	0.419	0.420	0.420	0.419	0.418	0.416	0.415	0.411	0.409	0.406	0.402	0.396	0.391	0.386	0.380	0.374	0.366	0.359	0.350	0.342	0.332	0.324	0.314	0.304	0.292	0.281	0.270	0.259	0.246	0.234	0.221	0.209	0.196	0.184	0.170	0.158	0.142	0.129	0.116	0.102	0.089	0.076	0.062	0.050	0.038	0.025	0.012	0.000	-0.011	-0.022	-0.032	-0.042	-0.052	-0.062	-0.071	-0.080	-0.088	-0.096	-0.102	-0.109	-0.115	-0.120	-0.124	-0.129	-0.131	-0.134	-0.136	-0.136	-0.138	-0.138	-0.138	-0.135	-0.134	-0.130	-0.128	-0.122	-0.116	-0.111	-0.105	-0.098	-0.091	-0.084	-0.075	-0.065	-0.055	-0.045	-0.035	-0.024	-0.011	0.000	0.012	0.025	0.038	0.051	0.064	0.078	0.090	0.105	0.119	0.132	0.146	0.160	0.174	0.188	0.201	0.214	0.228	0.240	0.252	0.264	0.276	0.286	0.298	0.306	0.316	0.326	0.335	0.342	0.351	0.358	0.362	0.369	0.374	0.376	0.380	0.382	0.385	0.386	0.386	0.386	0.385	0.384	0.380	0.379	0.374	0.370	0.365	0.360	0.354	0.346	0.340	0.332	0.324	0.316	0.306	0.298	0.288	0.278	0.269	0.258	0.248	0.236	0.226	0.216	0.205	0.194	0.184	0.172	0.162	0.151	0.141	0.130	0.121	0.111	0.101	0.092	0.084	0.075	0.068	0.060	0.051	0.045	0.039	0.032	0.026	0.021	0.016	0.014	0.009	0.005	0.002	0.000	-0.002	-0.004	-0.005	-0.006	-0.006	-0.005	-0.005	-0.005	-0.002	-0.001	0.001	0.004	0.008	0.011	0.014	0.018	0.021	0.026	0.030	0.036	0.041	0.045	0.051	0.058	0.062	0.069	0.074	0.080	0.086	0.092	0.098	0.104	0.110	0.115	0.121	0.126	0.130	0.135	0.139	0.144	0.148	0.151	0.155	0.156	0.159	0.161	0.162	0.162	0.164	0.162	0.161	0.160	0.159	0.156	0.152	0.149	0.144	0.139	0.132	0.126	0.118	0.110	0.101	0.091	0.081	0.071	0.059	0.046	0.034	0.021	0.006	-0.009	-0.024	-0.040	-0.055	-0.072	-0.090	-0.109	-0.128	-0.145	-0.164	-0.184	-0.202	-0.224	-0.242	-0.261	-0.282	-0.302	-0.322	-0.342	-0.362	-0.382	-0.402	-0.421	-0.441	-0.460	-0.480	-0.498	-0.515	-0.534	-0.551	-0.568	-0.585	-0.601	-0.616	-0.632	-0.646	-0.661	-0.675	-0.689	-0.701	-0.714	-0.725	-0.736	-0.748	-0.759	-0.769	-0.779	-0.786	-0.795	-0.804	-0.812	-0.820	-0.826	-0.834	-0.841	-0.848	-0.854	-0.860	-0.866	-0.871	-0.879	-0.884	-0.889	-0.894	-0.900	-0.906	-0.911	-0.916	-0.924	-0.929	-0.934	-0.940	-0.945	-0.951	-0.958	-0.964	-0.970	-0.976	-0.982	-0.989	-0.996	-1.002	-1.009	-1.016	-1.022	-1.031	-1.038	-1.045	-1.051	-1.060	-1.066	-1.074	-1.080	-1.089	-1.096	-1.102	-1.110	-1.116	-1.122	-1.130	-1.138	-1.142	-1.149	-1.155	-1.160	-1.166	-1.170	-1.175	-1.179	-1.185	-1.189	-1.191	-1.194	-1.198	-1.199	-1.200	-1.201	-1.202	-1.202	-1.202	-1.201	-1.200	-1.199	-1.196	-1.194	-1.189	-1.185	-1.180	-1.175	-1.168	-1.161	-1.154	-1.144	-1.135	-1.126	-1.115	-1.104	-1.091	-1.079	-1.065	-1.050	-1.035	-1.019	-1.002	-0.985	-0.966	-0.948	-0.929	-0.908	-0.886	-0.866	-0.842	-0.820	-0.795	-0.772	-0.748	-0.721	-0.696	-0.670	-0.644	-0.618	-0.590	-0.562	-0.535	-0.507	-0.480	-0.451	-0.422	-0.395	-0.369	-0.341	-0.314	-0.288	-0.261	-0.236	-0.210	-0.186	-0.162	-0.139	-0.116	-0.094	-0.074	-0.055	-0.035	-0.019	-0.002	0.014	0.028	0.040	0.052	0.061	0.070	0.079	0.085	0.090	0.094	0.096	0.096	0.096	0.094	0.090	0.086	0.081	0.074	0.066	0.058	0.048	0.036	0.025	0.012	-0.001	-0.015	-0.030	-0.046	-0.062	-0.080	-0.096	-0.114	-0.131	-0.149	-0.168	-0.186	-0.205	-0.222	-0.240	-0.259	-0.275	-0.292	-0.309	-0.325	-0.340	-0.355	-0.369	-0.384	-0.396	-0.408	-0.420	-0.431	-0.441	-0.450	-0.459	-0.466	-0.474	-0.479	-0.485	-0.489	-0.494	-0.496	-0.499	-0.501	-0.501	-0.502	-0.502	-0.501	-0.500	-0.499	-0.496	-0.492	-0.491	-0.488	-0.485	-0.480	-0.478	-0.474	-0.470	-0.466	-0.462	-0.458	-0.454	-0.451	-0.448	-0.444	-0.440	-0.439	-0.436	-0.434	-0.432	-0.432	-0.431	-0.431	-0.431	-0.431	-0.431	-0.434	-0.435	-0.438	-0.440	-0.444	-0.448	-0.451	-0.456	-0.461	-0.465	-0.471	-0.479	-0.485	-0.491	-0.499	-0.506	-0.514	-0.524	-0.532	-0.541	-0.551	-0.560	-0.570	-0.580	-0.590	-0.600	-0.611	-0.622	-0.634	-0.644	-0.655	-0.668	-0.679	-0.690	-0.701	-0.712	-0.724	-0.735	-0.746	-0.758	-0.770	-0.781	-0.791	-0.804	-0.814	-0.824	-0.835	-0.845	-0.854	-0.864	-0.872	-0.881	-0.890	-0.898	-0.906	-0.912	-0.919	-0.924	-0.930	-0.935	-0.938	-0.941	-0.944	-0.945	-0.945	-0.944	-0.942	-0.940	-0.938	-0.932	-0.926	-0.920	-0.911	-0.901	-0.891	-0.880	-0.866	-0.851	-0.835	-0.818	-0.798	-0.778	-0.755	-0.731	-0.706	-0.680	-0.651	-0.620	-0.589	-0.556	-0.522	-0.486	-0.449	-0.409	-0.369	-0.329	-0.286	-0.241	-0.196	-0.149	-0.100	-0.051	0.000	0.051	0.104	0.156	0.211	0.266	0.321	0.378	0.434	0.492	0.550	0.608	0.666	0.724	0.782	0.841	0.900	0.959	1.016	1.075	1.134	1.190	1.246	1.304	1.360	1.415	1.470	1.524	1.576	1.628	1.680	1.730	1.780	1.829	1.875	1.922	1.968	2.010	2.054	2.095	2.136	2.175	2.214	2.249	2.285	2.319	2.352	2.384	2.414	2.444	2.470	2.496	2.522	2.545	2.568	2.589	2.608	2.628	2.644	2.660	2.675	2.688	2.700	2.710	2.719	2.728	2.735	2.740	2.745	2.749	2.751	2.751	2.750	2.749	2.746	2.742	2.738	2.730	2.722	2.715	2.706	2.695	2.682	2.669	2.655	2.640	2.624	2.606	2.588	2.568	2.546	2.525	2.502	2.478	2.452	2.426	2.399	2.370	2.341	2.310	2.279	2.246	2.212	2.178	2.141	2.105	2.066	2.027	1.986	1.945	1.902	1.859	1.812	1.766	1.720	1.671	1.622	1.571	1.519	1.465	1.412	1.356	1.301	1.241	1.184	1.121	1.061	0.998	0.934	0.870	0.804	0.736	0.669	0.599	0.528	0.458	0.384	0.310	0.236	0.160	0.082	0.006	-0.071	-0.151	-0.231	-0.310	-0.392	-0.474	-0.556	-0.639	-0.721	-0.805	-0.889	-0.974	-1.059	-1.142	-1.228	-1.312	-1.398	-1.484	-1.568	-1.652	-1.738	-1.821	-1.906	-1.990	-2.074	-2.158	-2.239	-2.322	-2.404	-2.485	-2.566	-2.645	-2.725	-2.804	-2.881	-2.959	-3.036	-3.111	-3.186	-3.260	-3.335	-3.408	-3.481	-3.552	-3.622	-3.694	-3.762	-3.831	-3.901	-3.968	-4.036	-4.102	-4.170	-4.235	-4.301	-4.365	-4.430	-4.494	-4.559	-4.622	-4.686	-4.749	-4.814	-4.875	-4.939	-5.001	-5.065	-5.128	-5.190	-5.254	-5.316	-5.379	-5.442	-5.506	-5.570	-5.634	-5.698	-5.761	-5.826	-5.890	-5.955	-6.019	-6.085	-6.150	-6.216	-6.281	-6.348	-6.415	-6.481	-6.548	-6.615	-6.681	-6.749	-6.815	-6.882	-6.950	-7.016	-7.084	-7.150	-7.216	-7.282	-7.349	-7.415	-7.480	-7.546	-7.610	-7.675	-7.740	-7.802	-7.865	-7.928	-7.988	-8.049	-8.108	-8.168	-8.226	-8.281	-8.339	-8.394	-8.448	-8.500	-8.551	-8.602	-8.651	-8.699	-8.746	-8.790	-8.835	-8.878	-8.919	-8.959	-8.996	-9.032	-9.068	-9.102	-9.135	-9.165	-9.195	-9.222	-9.249	-9.274	-9.299	-9.320	-9.341	-9.361	-9.379	-9.396	-9.411	-9.426	-9.440	-9.452	-9.462	-9.474	-9.482	-9.491	-9.498	-9.505	-9.511	-9.516	-9.520	-9.525	-9.528	-9.530	-9.534	-9.536	-9.539	-9.541	-9.544	-9.545	-9.549	-9.551	-9.554	-9.556	-9.559	-9.562	-9.568	-9.572	-9.578	-9.582	-9.590	-9.598	-9.605	-9.614	-9.624	-9.634	-9.645	-9.658	-9.669	-9.682	-9.698	-9.714	-9.730	-9.746	-9.764	-9.784	-9.801	-9.821	-9.842	-9.864	-9.885	-9.908	-9.930	-9.954	-9.979	-10.002	-10.026	-10.050	-10.075	-10.100	-10.124	-10.148	-10.171	-10.195	-10.219	-10.241	-10.264	-10.284	-10.306	-10.326	-10.345	-10.364	-10.380	-10.396	-10.411	-10.424	-10.436	-10.446	-10.454	-10.461	-10.466	-10.471	-10.472	-10.474	-10.471	-10.468	-10.461	-10.454	-10.444	-10.431	-10.418	-10.401	-10.382	-10.362	-10.340	-10.314	-10.286	-10.256	-10.225	-10.191	-10.154	-10.116	-10.076	-10.032	-9.988	-9.941	-9.892	-9.840	-9.788	-9.734	-9.675	-9.618	-9.556	-9.494	-9.430	-9.365	-9.298	-9.230	-9.160	-9.090	-9.016	-8.942	-8.868	-8.791	-8.715	-8.636	-8.558	-8.480	-8.398	-8.318	-8.236	-8.154	-8.071	-7.989	-7.905	-7.821	-7.736	-7.652	-7.568	-7.484	-7.399	-7.315	-7.230	-7.145	-7.060	-6.975	-6.890	-6.806	-6.722	-6.638	-6.554	-6.469	-6.384	-6.301	-6.216	-6.131	-6.049	-5.964	-5.880	-5.795	-5.711	-5.626	-5.542	-5.458	-5.374	-5.290	-5.204	-5.120	-5.034	-4.949	-4.862	-4.775	-4.690	-4.602	-4.515	-4.429	-4.340	-4.251	-4.162	-4.075	-3.985	-3.895	-3.805	-3.716	-3.625	-3.536	-3.444	-3.354	-3.264	-3.172	-3.081	-2.991	-2.900	-2.810	-2.720	-2.629	-2.540	-2.450	-2.361	-2.274	-2.186	-2.100	-2.015	-1.930	-1.846	-1.762	-1.681	-1.601	-1.522	-1.442	-1.366	-1.292	-1.218	-1.146	-1.076	-1.008	-0.941	-0.876	-0.814	-0.752	-0.694	-0.636	-0.581	-0.530	-0.479	-0.430	-0.384	-0.340	-0.298	-0.258	-0.220	-0.185	-0.151	-0.120	-0.090	-0.064	-0.038	-0.015	0.008	0.026	0.044	0.059	0.072	0.085	0.095	0.104	0.110	0.116	0.119	0.121	0.122	0.122	0.120	0.116	0.114	0.108	0.101	0.095	0.088	0.079	0.069	0.058	0.046	0.036	0.024	0.011	-0.002	-0.016	-0.029	-0.042	-0.058	-0.072	-0.086	-0.102	-0.118	-0.132	-0.148	-0.162	-0.178	-0.194	-0.208	-0.224	-0.239	-0.254	-0.269	-0.284	-0.299	-0.314	-0.328	-0.342	-0.356	-0.371	-0.386	-0.400	-0.415	-0.430	-0.444	-0.459	-0.474	-0.490	-0.504	-0.520	-0.536	-0.552	-0.569	-0.585	-0.602	-0.620	-0.638	-0.656	-0.676	-0.696	-0.716	-0.738	-0.759	-0.781	-0.805	-0.829	-0.854	-0.879	-0.906	-0.934	-0.962	-0.991	-1.022	-1.054	-1.086	-1.120	-1.155	-1.191	-1.229	-1.266	-1.305	-1.345	-1.386	-1.430	-1.472	-1.519	-1.564	-1.611	-1.659	-1.709	-1.759	-1.811	-1.864	-1.918	-1.971	-2.026	-2.084	-2.141	-2.200	-2.259	-2.320	-2.380	-2.444	-2.506	-2.570	-2.635	-2.700	-2.766	-2.832	-2.900	-2.968	-3.036	-3.105	-3.174	-3.242	-3.312	-3.382	-3.452	-3.524	-3.594	-3.664	-3.735	-3.805	-3.875	-3.945	-4.015	-4.084	-4.152	-4.221	-4.290	-4.356	-4.421	-4.488	-4.551	-4.616	-4.678	-4.740	-4.800	-4.859	-4.916	-4.972	-5.028	-5.080	-5.132	-5.182	-5.231	-5.276	-5.321	-5.364	-5.405	-5.444	-5.480	-5.515	-5.548	-5.579	-5.608	-5.634	-5.658	-5.680	-5.701	-5.719	-5.734	-5.748	-5.759	-5.768	-5.776	-5.781	-5.784	-5.786	-5.785	-5.782	-5.780	-5.774	-5.766	-5.758	-5.748	-5.735	-5.722	-5.709	-5.695	-5.679	-5.661	-5.644	-5.626	-5.608	-5.588	-5.568	-5.548	-5.526	-5.508	-5.486	-5.466	-5.446	-5.426	-5.408	-5.389	-5.371	-5.354	-5.336	-5.320	-5.305	-5.291	-5.278	-5.265	-5.254	-5.244	-5.234	-5.226	-5.219	-5.214	-5.210	-5.206	-5.204	-5.202	-5.204	-5.204	-5.206	-5.209	-5.214	-5.218	-5.222	-5.230	-5.238	-5.244	-5.252	-5.262	-5.271	-5.281	-5.291	-5.300	-5.309	-5.320	-5.330	-5.340	-5.348	-5.356	-5.365	-5.372	-5.380	-5.386	-5.390	-5.395	-5.399	-5.401	-5.402	-5.402	-5.402	-5.400	-5.396	-5.391	-5.385	-5.378	-5.369	-5.358	-5.345	-5.332	-5.318	-5.301	-5.284	-5.265	-5.244	-5.221	-5.199	-5.174	-5.148	-5.121	-5.092	-5.062	-5.031	-5.000	-4.968	-4.934	-4.899	-4.865	-4.829	-4.792	-4.755	-4.719	-4.680	-4.641	-4.604	-4.565	-4.528	-4.489	-4.450	-4.411	-4.371	-4.334	-4.296	-4.259	-4.221	-4.185	-4.149	-4.114	-4.080	-4.045	-4.011	-3.980	-3.948	-3.918	-3.888	-3.858	-3.830	-3.804	-3.779	-3.754	-3.730	-3.706	-3.685	-3.665	-3.645	-3.626	-3.609	-3.592	-3.576	-3.561	-3.548	-3.535	-3.524	-3.512	-3.502	-3.492	-3.484	-3.475	-3.468	-3.461	-3.455	-3.449	-3.444	-3.439	-3.434	-3.430	-3.425	-3.421	-3.418	-3.414	-3.411	-3.408	-3.404	-3.400	-3.398	-3.392	-3.389	-3.385	-3.380	-3.374	-3.369	-3.364	-3.358	-3.350	-3.344	-3.336	-3.326	-3.319	-3.309	-3.300	-3.289	-3.278	-3.266	-3.254	-3.240	-3.228	-3.215	-3.200	-3.185	-3.171	-3.155	-3.139	-3.124	-3.108	-3.091	-3.075	-3.058	-3.041	-3.024	-3.008	-2.991	-2.974	-2.958	-2.941	-2.925	-2.910	-2.895	-2.880	-2.866	-2.851	-2.839	-2.826	-2.814	-2.802	-2.792	-2.784	-2.775	-2.768	-2.760	-2.754	-2.749	-2.744	-2.740	-2.739	-2.738	-2.738	-2.738	-2.740	-2.741	-2.745	-2.749	-2.755	-2.760	-2.768	-2.775	-2.784	-2.791	-2.801	-2.811	-2.822	-2.834	-2.846	-2.859	-2.870	-2.884	-2.896	-2.909	-2.921	-2.934	-2.946	-2.960	-2.971	-2.984	-2.995	-3.008	-3.018	-3.028	-3.039	-3.048	-3.055	-3.062	-3.069	-3.075	-3.080	-3.084	-3.088	-3.090	-3.090	-3.091	-3.089	-3.086	-3.084	-3.079	-3.072	-3.065	-3.058	-3.049	-3.039	-3.028	-3.015	-3.001	-2.988	-2.972	-2.955	-2.939	-2.921	-2.901	-2.882	-2.861	-2.840	-2.819	-2.796	-2.772	-2.750	-2.726	-2.702	-2.678	-2.654	-2.628	-2.604	-2.579	-2.554	-2.529	-2.504	-2.480	-2.455	-2.430	-2.406	-2.384	-2.360	-2.338	-2.315	-2.294	-2.272	-2.251	-2.234	-2.214	-2.196	-2.179	-2.162	-2.146	-2.131	-2.118	-2.104	-2.092	-2.081	-2.069	-2.060	-2.051	-2.045	-2.038	-2.031	-2.026	-2.022	-2.019	-2.016	-2.015	-2.014	-2.014	-2.015	-2.015	-2.019	-2.021	-2.025	-2.029	-2.034	-2.039	-2.045	-2.051	-2.059	-2.065	-2.072	-2.080	-2.089	-2.099	-2.106	-2.115	-2.124	-2.132	-2.141	-2.151	-2.159	-2.168	-2.176	-2.184	-2.192	-2.200	-2.206	-2.212	-2.220	-2.225	-2.230	-2.234	-2.239	-2.242	-2.245	-2.246	-2.248	-2.248	-2.248	-2.246	-2.244	-2.241	-2.238	-2.232	-2.228	-2.221	-2.214	-2.206	-2.198	-2.188	-2.178	-2.166	-2.155	-2.142	-2.129	-2.115	-2.100	-2.085	-2.070	-2.054	-2.038	-2.020	-2.002	-1.986	-1.969	-1.950	-1.932	-1.915	-1.896	-1.879	-1.860	-1.842	-1.825	-1.809	-1.791	-1.775	-1.758	-1.742	-1.728	-1.714	-1.700	-1.686	-1.674	-1.662	-1.651	-1.641	-1.632	-1.624	-1.618	-1.611	-1.605	-1.601	-1.598	-1.595	-1.594	-1.594	-1.594	-1.595	-1.596	-1.599	-1.604	-1.608	-1.614	-1.620	-1.628	-1.635	-1.645	-1.654	-1.664	-1.676	-1.688	-1.700	-1.712	-1.725	-1.740	-1.754	-1.768	-1.782	-1.798	-1.814	-1.829	-1.845	-1.860	-1.878	-1.892	-1.910	-1.925	-1.941	-1.958	-1.974	-1.989	-2.005	-2.020	-2.036	-2.051	-2.066	-2.080	-2.095	-2.109	-2.121	-2.135	-2.148	-2.160	-2.171	-2.182	-2.194	-2.204	-2.214	-2.224	-2.232	-2.241	-2.249	-2.255	-2.262	-2.269	-2.272	-2.278	-2.281	-2.284	-2.288	-2.290	-2.291	-2.291	-2.292	-2.291	-2.290	-2.289	-2.285	-2.284	-2.279	-2.275	-2.270	-2.264	-2.258	-2.251	-2.245	-2.238	-2.230	-2.222	-2.214	-2.204	-2.195	-2.186	-2.176	-2.168	-2.156	-2.146	-2.136	-2.128	-2.118	-2.108	-2.098	-2.088	-2.078	-2.069	-2.060	-2.051	-2.044	-2.036	-2.029	-2.022	-2.016	-2.011	-2.006	-2.002	-1.999	-1.998	-1.996	-1.995	-1.995	-1.996	-1.998	-2.001	-2.004	-2.009	-2.014	-2.021	-2.027	-2.038	-2.046	-2.055	-2.066	-2.078	-2.090	-2.102	-2.116	-2.131	-2.146	-2.161	-2.179	-2.195	-2.212	-2.229	-2.246	-2.264	-2.282	-2.300	-2.319	-2.338	-2.355	-2.374	-2.390	-2.408	-2.425	-2.441	-2.458	-2.472	-2.488	-2.501	-2.515	-2.528	-2.540	-2.550	-2.561	-2.570	-2.578	-2.584	-2.591	-2.595	-2.600	-2.601	-2.602	-2.604	-2.604	-2.601	-2.599	-2.595	-2.590	-2.584	-2.576	-2.569	-2.559	-2.550	-2.538	-2.526	-2.514	-2.501	-2.486	-2.471	-2.458	-2.441	-2.425	-2.409	-2.391	-2.375	-2.359	-2.341	-2.326	-2.310	-2.292	-2.278	-2.260	-2.245	-2.230	-2.216	-2.204	-2.190	-2.179	-2.166	-2.156	-2.146	-2.139	-2.131	-2.124	-2.119	-2.115	-2.112	-2.110	-2.109	-2.110	-2.111	-2.112	-2.118	-2.122	-2.129	-2.136	-2.144	-2.155	-2.164	-2.176	-2.189	-2.201	-2.215	-2.229	-2.244	-2.260	-2.276	-2.292	-2.310	-2.328	-2.345	-2.362	-2.381	-2.400	-2.419	-2.436	-2.454	-2.471	-2.489	-2.505	-2.520	-2.536	-2.551	-2.565	-2.579	-2.592	-2.604	-2.615	-2.624	-2.635	-2.642	-2.650	-2.655	-2.660	-2.665	-2.668	-2.670	-2.671	-2.670	-2.669	-2.666	-2.664	-2.659	-2.652	-2.645	-2.639	-2.630	-2.620	-2.609	-2.599	-2.586	-2.572	-2.559	-2.544	-2.529	-2.512	-2.498	-2.480	-2.462	-2.445	-2.426	-2.408	-2.390	-2.371	-2.351	-2.334	-2.315	-2.295	-2.276	-2.258	-2.239	-2.221	-2.202	-2.185	-2.168	-2.150	-2.135	-2.118	-2.102	-2.088	-2.072	-2.059	-2.046	-2.033	-2.020	-2.009	-1.998	-1.988	-1.979	-1.970	-1.960	-1.952	-1.946	-1.940	-1.935	-1.928	-1.924	-1.921	-1.918	-1.915	-1.911	-1.910	-1.910	-1.908	-1.906	-1.906	-1.906	-1.908	-1.906	-1.908	-1.908	-1.909	-1.910	-1.910	-1.910	-1.911	-1.911	-1.912	-1.911	-1.911	-1.910	-1.910	-1.909	-1.906	-1.904	-1.901	-1.898	-1.894	-1.890	-1.885	-1.880	-1.872	-1.866	-1.859	-1.850	-1.840	-1.831	-1.821	-1.810	-1.798	-1.785	-1.772	-1.759	-1.744	-1.729	-1.712	-1.698	-1.679	-1.662	-1.644	-1.624	-1.606	-1.585	-1.566	-1.545	-1.522	-1.502	-1.480	-1.459	-1.436	-1.414	-1.390	-1.368	-1.345	-1.322	-1.299	-1.276	-1.254	-1.230	-1.206	-1.184	-1.161	-1.139	-1.116	-1.095	-1.072	-1.051	-1.030	-1.009	-0.988	-0.968	-0.948	-0.929	-0.909	-0.890	-0.872	-0.855	-0.838	-0.821	-0.805	-0.789	-0.775	-0.760	-0.746	-0.734	-0.721	-0.708	-0.696	-0.685	-0.675	-0.665	-0.656	-0.648	-0.639	-0.632	-0.626	-0.619	-0.614	-0.608	-0.602	-0.599	-0.595	-0.591	-0.589	-0.585	-0.584	-0.581	-0.581	-0.579	-0.578	-0.578	-0.578	-0.578	-0.578	-0.578	-0.579	-0.579	-0.579	-0.580	-0.581	-0.581	-0.582	-0.582	-0.585	-0.585	-0.586	-0.586	-0.586	-0.586	-0.586	-0.586	-0.585	-0.584	-0.584	-0.582	-0.581	-0.579	-0.576	-0.574	-0.571	-0.566	-0.564	-0.558	-0.554	-0.548	-0.542	-0.538	-0.530	-0.524	-0.516	-0.509	-0.501	-0.492	-0.484	-0.475	-0.465	-0.456	-0.446	-0.436	-0.426	-0.416	-0.405	-0.394	-0.384	-0.371	-0.361	-0.349	-0.338	-0.328	-0.316	-0.305	-0.292	-0.282	-0.271	-0.261	-0.250	-0.240	-0.230	-0.220	-0.211	-0.202	-0.194	-0.186	-0.178	-0.170	-0.164	-0.158	-0.152	-0.148	-0.141	-0.138	-0.134	-0.131	-0.128	-0.125	-0.124	-0.122	-0.122	-0.122	-0.122	-0.124	-0.125	-0.128	-0.129	-0.131	-0.135	-0.138	-0.141	-0.145	-0.150	-0.154	-0.159	-0.162	-0.168	-0.171	-0.178	-0.181	-0.186	-0.191	-0.195	-0.200	-0.204	-0.208	-0.211	-0.214	-0.218	-0.219	-0.221	-0.222	-0.224	-0.225	-0.224	-0.224	-0.222	-0.220	-0.218	-0.214	-0.210	-0.206	-0.200	-0.194	-0.186	-0.179	-0.170	-0.160	-0.151	-0.140	-0.128	-0.116	-0.102	-0.088	-0.074	-0.059	-0.042	-0.026	-0.009	0.010	0.029	0.049	0.068	0.088	0.109	0.130	0.151	0.175	0.196	0.219	0.241	0.265	0.289	0.312	0.335	0.359	0.381	0.405	0.428	0.450	0.472	0.495	0.516	0.538	0.560	0.581	0.600	0.620	0.639	0.656	0.675	0.692	0.709	0.722	0.738	0.751	0.764	0.776	0.788	0.798	0.808	0.816	0.824	0.830	0.835	0.840	0.844	0.848	0.849	0.851	0.852	0.851	0.850	0.849	0.846	0.844	0.840	0.836	0.831	0.828	0.822	0.816	0.810	0.804	0.798	0.792	0.785	0.779	0.771	0.765	0.759	0.752	0.746	0.741	0.735	0.730	0.725	0.721	0.718	0.714	0.710	0.709	0.706	0.705	0.704	0.704	0.705	0.705	0.708	0.710	0.712	0.716	0.719	0.724	0.730	0.735	0.740	0.746	0.754	0.761	0.769	0.776	0.785	0.794	0.802	0.811	0.821	0.830	0.839	0.849	0.859	0.866	0.876	0.885	0.894	0.902	0.911	0.919	0.926	0.934	0.940	0.948	0.954	0.959	0.965	0.969	0.972	0.975	0.979	0.981	0.982	0.984	0.984	0.984	0.982	0.980	0.978	0.974	0.971	0.968	0.961	0.955	0.949	0.941	0.934	0.926	0.918	0.908	0.898	0.886	0.875	0.864	0.852	0.839	0.826	0.812	0.800	0.786	0.771	0.758	0.742	0.729	0.714	0.699	0.684	0.669	0.654	0.639	0.624	0.610	0.595	0.581	0.566	0.552	0.539	0.525	0.512	0.499	0.486	0.475	0.464	0.454	0.442	0.432	0.424	0.415	0.408	0.400	0.394	0.388	0.382	0.378	0.374	0.371	0.369	0.368	0.366	0.368	0.368	0.370	0.372	0.375	0.380	0.385	0.390	0.398	0.405	0.412	0.421	0.431	0.442	0.452	0.465	0.478	0.491	0.505	0.520	0.535	0.551	0.568	0.585	0.602	0.620	0.639	0.658	0.676	0.695	0.714	0.734	0.754	0.774	0.794	0.812	0.832	0.852	0.871	0.890	0.908	0.926	0.944	0.960	0.976	0.992	1.008	1.021	1.034	1.048	1.058	1.068	1.079	1.086	1.092	1.100	1.102	1.106	1.109	1.110	1.109	1.106	1.105	1.100	1.094	1.088	1.079	1.069	1.058	1.045	1.032	1.018	1.001	0.985	0.968	0.949	0.929	0.909	0.886	0.865	0.842	0.820	0.796	0.772	0.748	0.722	0.699	0.675	0.650	0.626	0.601	0.578	0.555	0.531	0.510	0.488	0.468	0.449	0.429	0.411	0.395	0.379	0.365	0.351	0.341	0.330	0.321	0.314	0.308	0.302	0.299	0.298	0.298	0.299	0.302	0.306	0.312	0.320	0.328	0.338	0.349	0.362	0.378	0.391	0.409	0.426	0.445	0.465	0.486	0.507	0.530	0.552	0.576	0.600	0.625	0.650	0.675	0.701	0.726	0.752	0.779	0.805	0.830	0.855	0.880	0.905	0.929	0.952	0.975	0.998	1.020	1.040	1.061	1.080	1.099	1.118	1.132	1.149	1.164	1.178	1.190	1.202	1.212	1.222	1.230	1.238	1.244	1.250	1.255	1.258	1.260	1.261	1.262	1.262	1.262	1.260	1.258	1.256	1.252	1.248	1.244	1.239	1.235	1.229	1.224	1.219	1.211	1.206	1.200	1.195	1.190	1.185	1.180	1.176	1.171	1.168	1.165	1.162	1.160	1.160	1.160	1.160	1.161	1.162	1.166	1.169	1.172	1.179	1.184	1.192	1.200	1.209	1.220	1.230	1.241	1.255	1.270	1.285	1.300	1.318	1.336	1.354	1.372	1.394	1.415	1.438	1.459	1.481	1.506	1.531	1.556	1.581	1.606	1.634	1.660	1.688	1.715	1.742	1.770	1.798	1.825	1.854	1.881	1.909	1.936	1.962	1.990	2.016	2.044	2.070	2.095	2.120	2.145	2.169	2.191	2.215	2.238	2.258	2.279	2.299	2.318	2.335	2.352	2.369	2.384	2.399	2.411	2.424	2.434	2.444	2.454	2.461	2.468	2.472	2.479	2.481	2.484	2.485	2.485	2.485	2.482	2.480	2.476	2.471	2.466	2.460	2.452	2.444	2.435	2.426	2.416	2.404	2.392	2.381	2.369	2.356	2.342	2.330	2.316	2.301	2.288	2.272	2.259	2.244	2.230	2.216	2.204	2.190	2.178	2.165	2.152	2.140	2.130	2.120	2.110	2.100	2.091	2.085	2.078	2.071	2.066	2.061	2.058	2.055	2.054	2.052	2.052	2.054	2.055	2.058	2.061	2.065	2.071	2.078	2.084	2.091	2.099	2.109	2.118	2.128	2.138	2.149	2.160	2.171	2.184	2.196	2.209	2.221	2.235	2.246	2.260	2.274	2.286	2.299	2.310	2.322	2.335	2.346	2.356	2.366	2.375	2.385	2.394	2.401	2.409	2.415	2.421	2.425	2.429	2.431	2.434	2.435	2.436	2.435	2.434	2.432	2.430	2.426	2.421	2.416	2.410	2.404	2.398	2.389	2.380	2.371	2.362	2.352	2.341	2.330	2.319	2.308	2.296	2.284	2.272	2.260	2.248	2.236	2.225	2.212	2.201	2.190	2.180	2.170	2.160	2.150	2.141	2.132	2.125	2.118	2.111	2.105	2.101	2.096	2.092	2.089	2.086	2.085	2.085	2.084	2.086	2.086	2.089	2.091	2.094	2.099	2.102	2.109	2.112	2.119	2.126	2.132	2.139	2.146	2.152	2.161	2.168	2.176	2.184	2.191	2.198	2.205	2.212	2.218	2.224	2.230	2.235	2.240	2.245	2.248	2.251	2.254	2.255	2.256	2.256	2.255	2.254	2.251	2.250	2.245	2.240	2.235	2.229	2.222	2.215	2.206	2.196	2.186	2.176	2.166	2.154	2.141	2.128	2.115	2.100	2.086	2.071	2.056	2.041	2.025	2.010	1.995	1.979	1.962	1.946	1.931	1.916	1.901	1.886	1.871	1.856	1.844	1.830	1.816	1.804	1.791	1.780	1.770	1.760	1.749	1.740	1.732	1.725	1.718	1.711	1.706	1.700	1.696	1.692	1.690	1.688	1.686	1.685	1.684	1.684	1.686	1.686	1.689	1.690	1.692	1.695	1.699	1.702	1.705	1.709	1.714	1.718	1.721	1.726	1.729	1.734	1.738	1.742	1.746	1.749	1.752	1.756	1.759	1.761	1.762	1.765	1.766	1.768	1.768	1.769	1.768	1.766	1.765	1.762	1.759	1.755	1.752	1.748	1.742	1.736	1.731	1.724	1.716	1.708	1.700	1.691	1.682	1.672	1.661	1.651	1.639	1.626	1.615	1.602	1.589	1.576	1.561	1.549	1.534	1.520	1.505	1.490	1.476	1.461	1.446	1.431	1.416	1.401	1.386	1.372	1.358	1.344	1.329	1.315	1.301	1.290	1.278	1.265	1.252	1.241	1.230	1.219	1.210	1.200	1.191	1.184	1.175	1.168	1.161	1.155	1.151	1.146	1.142	1.140	1.138	1.136	1.135	1.134	1.135	1.136	1.138	1.140	1.144	1.148	1.151	1.158	1.162	1.170	1.176	1.184	1.191	1.200	1.209	1.218	1.228	1.239	1.249	1.260	1.270	1.281	1.292	1.304	1.315	1.328	1.340	1.351	1.362	1.375	1.388	1.398	1.410	1.421	1.432	1.442	1.454	1.464	1.474	1.482	1.491	1.500	1.508	1.514	1.521	1.528	1.532	1.538	1.542	1.546	1.550	1.552	1.554	1.555	1.555	1.555	1.554	1.552	1.550	1.548	1.544	1.540	1.534	1.529	1.524	1.516	1.509	1.501	1.494	1.484	1.474	1.464	1.455	1.445	1.434	1.422	1.411	1.399	1.388	1.375	1.362	1.350	1.338	1.325	1.312	1.300	1.288	1.276	1.264	1.251	1.240	1.228	1.218	1.206	1.195	1.185	1.175	1.166	1.158	1.149	1.140	1.132	1.126	1.119	1.112	1.106	1.101	1.098	1.094	1.090	1.088	1.084	1.082	1.081	1.081	1.081	1.081	1.082	1.084	1.085	1.088	1.090	1.092	1.098	1.101	1.105	1.109	1.114	1.119	1.125	1.130	1.136	1.141	1.149	1.154	1.161	1.168	1.174	1.180	1.188	1.194	1.200	1.206	1.211	1.219	1.224	1.230	1.234	1.240	1.242	1.248	1.251	1.255	1.258	1.260	1.262	1.264	1.264	1.265	1.265	1.265	1.264	1.261	1.259	1.256	1.251	1.248	1.244	1.238	1.230	1.224	1.216	1.208	1.198	1.189	1.179	1.168	1.156	1.144	1.131	1.118	1.104	1.090	1.075	1.060	1.044	1.028	1.011	0.994	0.978	0.959	0.941	0.922	0.904	0.886	0.868	0.849	0.830	0.811	0.792	0.774	0.755	0.736	0.719	0.700	0.682	0.664	0.648	0.629	0.612	0.595	0.579	0.562	0.548	0.531	0.516	0.502	0.488	0.474	0.460	0.448	0.434	0.421	0.410	0.398	0.388	0.376	0.366	0.355	0.346	0.335	0.328	0.319	0.309	0.301	0.294	0.285	0.278	0.270	0.262	0.256	0.249	0.242	0.235	0.229	0.222	0.216	0.210	0.202	0.196	0.191	0.185	0.179	0.174	0.168	0.161	0.156	0.150	0.145	0.139	0.134	0.128	0.124	0.118	0.112	0.108	0.102	0.096	0.092	0.088	0.082	0.078	0.074	0.069	0.064	0.061	0.056	0.051	0.049	0.045	0.041	0.039	0.036	0.032	0.030	0.028	0.026	0.024	0.022	0.021	0.020	0.019	0.019	0.020	0.020	0.019	0.021	0.022	0.024	0.025	0.029	0.031	0.035	0.040	0.044	0.049	0.054	0.060	0.068	0.074	0.081	0.090	0.100	0.109	0.119	0.131	0.142	0.155	0.168	0.182	0.196	0.211	0.229	0.245	0.262	0.281	0.300	0.320	0.339	0.361	0.381	0.405	0.429	0.452	0.475	0.501	0.526	0.552	0.579	0.606	0.634	0.661	0.689	0.718	0.745	0.774	0.802	0.831	0.861	0.889	0.918	0.945	0.974	1.002	1.030	1.056	1.084	1.109	1.135	1.159	1.182	1.206	1.229	1.250	1.270	1.290	1.308	1.325	1.341	1.355	1.370	1.381	1.392	1.404	1.411	1.419	1.425	1.430	1.431	1.434	1.434	1.434	1.431	1.428	1.424	1.418	1.410	1.401	1.394	1.382	1.371	1.359	1.346	1.334	1.320	1.304	1.289	1.272	1.256	1.239	1.221	1.204	1.186	1.168	1.150	1.132	1.114	1.096	1.079	1.062	1.045	1.030	1.014	0.998	0.984	0.970	0.956	0.942	0.930	0.920	0.909	0.900	0.890	0.881	0.872	0.866	0.860	0.855	0.851	0.848	0.844	0.842	0.840	0.839	0.838	0.839	0.839	0.840	0.842	0.844	0.846	0.850	0.851	0.855	0.858	0.861	0.865	0.870	0.874	0.878	0.882	0.885	0.889	0.892	0.895	0.898	0.900	0.902	0.904	0.905	0.908	0.908	0.908	0.908	0.908	0.905	0.904	0.901	0.900	0.896	0.892	0.889	0.884	0.879	0.874	0.869	0.861	0.856	0.849	0.840	0.832	0.825	0.816	0.806	0.796	0.786	0.776	0.766	0.756	0.745	0.734	0.721	0.710	0.698	0.685	0.674	0.661	0.649	0.636	0.622	0.610	0.598	0.584	0.571	0.558	0.545	0.531	0.520	0.506	0.492	0.481	0.468	0.455	0.444	0.431	0.419	0.409	0.396	0.386	0.375	0.365	0.356	0.348	0.339	0.330	0.324	0.316	0.310	0.305	0.300	0.296	0.294	0.292	0.290	0.290	0.291	0.292	0.295	0.299	0.304	0.310	0.318	0.326	0.335	0.346	0.360	0.374	0.389	0.405	0.424	0.444	0.466	0.489	0.512	0.538	0.565	0.592	0.624	0.655	0.688	0.721	0.759	0.795	0.834	0.874	0.914	0.958	1.001	1.046	1.092	1.140	1.188	1.238	1.288	1.339	1.390	1.442	1.495	1.550	1.604	1.658	1.714	1.770	1.825	1.881	1.938	1.994	2.051	2.106	2.162	2.219	2.274	2.329	2.382	2.438	2.491	2.544	2.598	2.649	2.699	2.749	2.799	2.846	2.894	2.940	2.985	3.029	3.072	3.114	3.155	3.194	3.231	3.269	3.304	3.339	3.371	3.401	3.432	3.461	3.489	3.515	3.539	3.562	3.585	3.605	3.624	3.641	3.658	3.672	3.685	3.698	3.709	3.719	3.726	3.732	3.738	3.742	3.745	3.746	3.746	3.746	3.742	3.740	3.735	3.729	3.722	3.715	3.705	3.695	3.684	3.671	3.658	3.644	3.628	3.610	3.592	3.574	3.554	3.534	3.512	3.489	3.465	3.440	3.414	3.386	3.358	3.329	3.300	3.269	3.235	3.202	3.169	3.132	3.096	3.059	3.020	2.980	2.940	2.898	2.854	2.809	2.764	2.716	2.669	2.619	2.569	2.516	2.462	2.410	2.352	2.296	2.238	2.178	2.116	2.054	1.989	1.925	1.859	1.790	1.721	1.651	1.580	1.508	1.434	1.358	1.281	1.205	1.126	1.045	0.965	0.884	0.800	0.718	0.632	0.548	0.461	0.375	0.288	0.200	0.111	0.022	-0.066	-0.156	-0.245	-0.335	-0.425	-0.515	-0.606	-0.696	-0.786	-0.876	-0.965	-1.055	-1.145	-1.232	-1.321	-1.409	-1.496	-1.582	-1.670	-1.755	-1.839	-1.922	-2.005	-2.088	-2.169	-2.250	-2.330	-2.409	-2.486	-2.564	-2.640	-2.715	-2.789	-2.862	-2.935	-3.006	-3.078	-3.146	-3.216	-3.285	-3.351	-3.419	-3.484	-3.550	-3.612	-3.676	-3.740	-3.802	-3.866	-3.926	-3.988	-4.049	-4.109	-4.169	-4.229	-4.288	-4.348	-4.406	-4.465	-4.522	-4.581	-4.639	-4.698	-4.756	-4.814	-4.874	-4.931	-4.991	-5.050	-5.109	-5.169	-5.228	-5.286	-5.346	-5.408	-5.468	-5.529	-5.590	-5.650	-5.712	-5.774	-5.835	-5.898	-5.959	-6.021	-6.084	-6.146	-6.208	-6.271	-6.332	-6.395	-6.456	-6.519	-6.581	-6.642	-6.704	-6.764	-6.825	-6.885	-6.945	-7.005	-7.064	-7.121	-7.178	-7.235	-7.291	-7.345	-7.400	-7.452	-7.505	-7.556	-7.605	-7.655	-7.702	-7.749	-7.794	-7.838	-7.881	-7.922	-7.962	-8.000	-8.038	-8.074	-8.109	-8.141	-8.174	-8.202	-8.231	-8.259	-8.285	-8.310	-8.334	-8.355	-8.376	-8.395	-8.412	-8.429	-8.445	-8.460	-8.474	-8.486	-8.498	-8.509	-8.518	-8.526	-8.535	-8.541	-8.548	-8.554	-8.559	-8.564	-8.569	-8.574	-8.578	-8.581	-8.585	-8.589	-8.592	-8.596	-8.599	-8.604	-8.608	-8.611	-8.616	-8.622	-8.628	-8.634	-8.641	-8.649	-8.655	-8.665	-8.672	-8.684	-8.694	-8.705	-8.716	-8.729	-8.741	-8.756	-8.772	-8.788	-8.804	-8.821	-8.839	-8.856	-8.874	-8.894	-8.914	-8.934	-8.954	-8.976	-8.998	-9.019	-9.040	-9.062	-9.085	-9.108	-9.129	-9.150	-9.172	-9.194	-9.214	-9.235	-9.255	-9.275	-9.294	-9.311	-9.329	-9.345	-9.361	-9.375	-9.389	-9.400	-9.410	-9.419	-9.428	-9.434	-9.438	-9.440	-9.441	-9.441	-9.439	-9.434	-9.428	-9.420	-9.410	-9.399	-9.384	-9.368	-9.350	-9.329	-9.306	-9.280	-9.254	-9.225	-9.192	-9.160	-9.124	-9.088	-9.046	-9.004	-8.960	-8.914	-8.865	-8.814	-8.761	-8.706	-8.650	-8.591	-8.532	-8.470	-8.406	-8.341	-8.275	-8.206	-8.136	-8.065	-7.992	-7.918	-7.842	-7.766	-7.689	-7.610	-7.530	-7.451	-7.369	-7.289	-7.206	-7.121	-7.039	-6.954	-6.870	-6.785	-6.698	-6.612	-6.526	-6.440	-6.355	-6.268	-6.181	-6.092	-6.006	-5.920	-5.834	-5.746	-5.660	-5.572	-5.486	-5.399	-5.314	-5.226	-5.139	-5.054	-4.968	-4.880	-4.794	-4.708	-4.621	-4.534	-4.448	-4.360	-4.274	-4.186	-4.099	-4.012	-3.924	-3.836	-3.748	-3.660	-3.571	-3.482	-3.392	-3.304	-3.215	-3.125	-3.034	-2.942	-2.852	-2.761	-2.670	-2.578	-2.486	-2.395	-2.302	-2.210	-2.119	-2.027	-1.934	-1.842	-1.751	-1.659	-1.569	-1.478	-1.386	-1.296	-1.208	-1.119	-1.030	-0.942	-0.858	-0.771	-0.688	-0.604	-0.521	-0.441	-0.362	-0.284	-0.208	-0.132	-0.059	0.012	0.082	0.151	0.218	0.282	0.346	0.405	0.465	0.521	0.575	0.626	0.675	0.724	0.769	0.812	0.852	0.891	0.928	0.961	0.994	1.024	1.050	1.076	1.099	1.121	1.140	1.156	1.172	1.186	1.198	1.208	1.215	1.221	1.225	1.230	1.231	1.231	1.229	1.225	1.222	1.216	1.211	1.204	1.195	1.186	1.176	1.166	1.154	1.142	1.130	1.118	1.104	1.090	1.075	1.061	1.046	1.032	1.018	1.002	0.988	0.972	0.958	0.941	0.926	0.911	0.898	0.881	0.868	0.852	0.839	0.824	0.810	0.798	0.782	0.769	0.756	0.742	0.730	0.715	0.701	0.689	0.676	0.662	0.649	0.635	0.621	0.608	0.594	0.580	0.564	0.549	0.534	0.518	0.501	0.485	0.468	0.449	0.430	0.410	0.390	0.370	0.348	0.325	0.302	0.278	0.251	0.225	0.198	0.170	0.141	0.110	0.079	0.046	0.012	-0.024	-0.059	-0.098	-0.136	-0.175	-0.216	-0.259	-0.301	-0.345	-0.391	-0.439	-0.488	-0.536	-0.586	-0.639	-0.692	-0.745	-0.801	-0.858	-0.915	-0.974	-1.034	-1.094	-1.155	-1.218	-1.282	-1.346	-1.412	-1.479	-1.546	-1.615	-1.684	-1.752	-1.822	-1.892	-1.965	-2.035	-2.108	-2.180	-2.254	-2.326	-2.399	-2.472	-2.548	-2.620	-2.694	-2.766	-2.840	-2.912	-2.985	-3.058	-3.129	-3.200	-3.270	-3.340	-3.409	-3.476	-3.542	-3.610	-3.675	-3.738	-3.800	-3.861	-3.920	-3.979	-4.035	-4.089	-4.142	-4.194	-4.242	-4.291	-4.338	-4.380	-4.424	-4.462	-4.500	-4.535	-4.569	-4.601	-4.630	-4.656	-4.682	-4.705	-4.725	-4.742	-4.759	-4.774	-4.785	-4.795	-4.804	-4.810	-4.812	-4.814	-4.814	-4.812	-4.809	-4.804	-4.796	-4.788	-4.778	-4.765	-4.752	-4.739	-4.724	-4.709	-4.690	-4.674	-4.654	-4.634	-4.615	-4.594	-4.572	-4.551	-4.530	-4.508	-4.486	-4.465	-4.444	-4.422	-4.402	-4.381	-4.361	-4.342	-4.324	-4.306	-4.289	-4.272	-4.256	-4.241	-4.229	-4.216	-4.205	-4.195	-4.186	-4.178	-4.170	-4.165	-4.159	-4.155	-4.152	-4.151	-4.151	-4.150	-4.152	-4.155	-4.159	-4.161	-4.166	-4.172	-4.178	-4.185	-4.192	-4.200	-4.208	-4.216	-4.224	-4.232	-4.240	-4.249	-4.256	-4.265	-4.272	-4.280	-4.286	-4.291	-4.296	-4.301	-4.305	-4.308	-4.309	-4.309	-4.309	-4.308	-4.304	-4.299	-4.294	-4.286	-4.278	-4.269	-4.256	-4.244	-4.230	-4.215	-4.196	-4.179	-4.159	-4.136	-4.112	-4.089	-4.064	-4.035	-4.006	-3.976	-3.945	-3.912	-3.879	-3.844	-3.808	-3.771	-3.732	-3.695	-3.655	-3.615	-3.574	-3.532	-3.491	-3.448	-3.406	-3.364	-3.321	-3.278	-3.235	-3.192	-3.150	-3.108	-3.065	-3.024	-2.982	-2.941	-2.902	-2.862	-2.824	-2.786	-2.748	-2.712	-2.676	-2.642	-2.609	-2.575	-2.545	-2.514	-2.485	-2.456	-2.430	-2.404	-2.379	-2.356	-2.332	-2.312	-2.292	-2.272	-2.255	-2.239	-2.222	-2.209	-2.194	-2.181	-2.170	-2.159	-2.149	-2.140	-2.132	-2.124	-2.118	-2.111	-2.105	-2.101	-2.096	-2.091	-2.089	-2.085	-2.081	-2.080	-2.076	-2.075	-2.071	-2.069	-2.066	-2.064	-2.062	-2.060	-2.056	-2.052	-2.049	-2.046	-2.042	-2.038	-2.033	-2.026	-2.020	-2.015	-2.007	-2.001	-1.992	-1.984	-1.975	-1.966	-1.958	-1.946	-1.936	-1.925	-1.914	-1.902	-1.890	-1.876	-1.864	-1.851	-1.838	-1.824	-1.811	-1.798	-1.782	-1.769	-1.755	-1.741	-1.729	-1.715	-1.701	-1.689	-1.676	-1.664	-1.652	-1.640	-1.630	-1.619	-1.609	-1.601	-1.592	-1.585	-1.578	-1.571	-1.565	-1.561	-1.558	-1.554	-1.552	-1.550	-1.550	-1.550	-1.551	-1.554	-1.556	-1.560	-1.565	-1.570	-1.576	-1.582	-1.589	-1.598	-1.605	-1.615	-1.625	-1.635	-1.645	-1.656	-1.666	-1.678	-1.690	-1.701	-1.712	-1.725	-1.735	-1.748	-1.759	-1.770	-1.781	-1.791	-1.801	-1.811	-1.820	-1.829	-1.836	-1.842	-1.850	-1.855	-1.860	-1.865	-1.868	-1.871	-1.872	-1.872	-1.872	-1.871	-1.869	-1.865	-1.860	-1.855	-1.849	-1.841	-1.834	-1.824	-1.814	-1.802	-1.790	-1.778	-1.764	-1.750	-1.734	-1.718	-1.701	-1.684	-1.665	-1.648	-1.628	-1.609	-1.589	-1.568	-1.546	-1.525	-1.505	-1.484	-1.461	-1.441	-1.419	-1.398	-1.375	-1.355	-1.334	-1.314	-1.292	-1.272	-1.252	-1.232	-1.214	-1.195	-1.178	-1.160	-1.144	-1.129	-1.114	-1.098	-1.085	-1.071	-1.059	-1.048	-1.036	-1.026	-1.018	-1.010	-1.002	-0.996	-0.991	-0.986	-0.982	-0.979	-0.978	-0.975	-0.975	-0.975	-0.976	-0.978	-0.980	-0.982	-0.988	-0.992	-0.999	-1.004	-1.010	-1.019	-1.025	-1.034	-1.042	-1.051	-1.060	-1.070	-1.079	-1.090	-1.100	-1.111	-1.121	-1.132	-1.142	-1.154	-1.164	-1.174	-1.184	-1.194	-1.204	-1.212	-1.221	-1.230	-1.238	-1.245	-1.251	-1.258	-1.262	-1.268	-1.271	-1.274	-1.276	-1.279	-1.279	-1.279	-1.278	-1.276	-1.274	-1.270	-1.265	-1.259	-1.254	-1.246	-1.238	-1.229	-1.219	-1.209	-1.196	-1.185	-1.171	-1.159	-1.144	-1.130	-1.115	-1.099	-1.081	-1.065	-1.049	-1.031	-1.012	-0.995	-0.976	-0.959	-0.940	-0.922	-0.904	-0.886	-0.869	-0.851	-0.834	-0.816	-0.801	-0.785	-0.770	-0.755	-0.740	-0.726	-0.714	-0.701	-0.689	-0.679	-0.668	-0.660	-0.651	-0.642	-0.638	-0.631	-0.626	-0.621	-0.620	-0.616	-0.615	-0.615	-0.615	-0.616	-0.619	-0.621	-0.624	-0.629	-0.635	-0.640	-0.649	-0.655	-0.664	-0.672	-0.681	-0.692	-0.704	-0.714	-0.726	-0.738	-0.751	-0.764	-0.778	-0.791	-0.806	-0.820	-0.835	-0.850	-0.866	-0.881	-0.898	-0.912	-0.930	-0.945	-0.961	-0.978	-0.994	-1.011	-1.026	-1.044	-1.060	-1.075	-1.091	-1.106	-1.122	-1.138	-1.152	-1.168	-1.182	-1.196	-1.211	-1.225	-1.238	-1.250	-1.262	-1.274	-1.285	-1.295	-1.306	-1.316	-1.325	-1.334	-1.341	-1.349	-1.355	-1.360	-1.365	-1.370	-1.374	-1.376	-1.379	-1.381	-1.381	-1.381	-1.380	-1.379	-1.376	-1.374	-1.370	-1.366	-1.361	-1.356	-1.350	-1.342	-1.336	-1.330	-1.321	-1.314	-1.304	-1.295	-1.285	-1.276	-1.266	-1.256	-1.246	-1.236	-1.226	-1.216	-1.206	-1.198	-1.188	-1.178	-1.169	-1.161	-1.152	-1.145	-1.138	-1.131	-1.126	-1.121	-1.116	-1.112	-1.109	-1.108	-1.105	-1.104	-1.104	-1.106	-1.108	-1.110	-1.114	-1.119	-1.124	-1.130	-1.136	-1.144	-1.154	-1.162	-1.172	-1.182	-1.194	-1.206	-1.219	-1.231	-1.245	-1.259	-1.274	-1.288	-1.302	-1.318	-1.332	-1.348	-1.364	-1.379	-1.394	-1.409	-1.424	-1.438	-1.452	-1.466	-1.479	-1.491	-1.504	-1.515	-1.525	-1.536	-1.546	-1.554	-1.562	-1.570	-1.575	-1.580	-1.584	-1.588	-1.590	-1.592	-1.591	-1.592	-1.590	-1.588	-1.585	-1.581	-1.575	-1.569	-1.562	-1.554	-1.545	-1.535	-1.525	-1.514	-1.502	-1.491	-1.479	-1.465	-1.452	-1.439	-1.424	-1.409	-1.395	-1.381	-1.368	-1.354	-1.339	-1.325	-1.311	-1.298	-1.285	-1.274	-1.261	-1.249	-1.239	-1.229	-1.219	-1.211	-1.202	-1.196	-1.190	-1.186	-1.181	-1.179	-1.176	-1.175	-1.175	-1.176	-1.178	-1.181	-1.185	-1.189	-1.195	-1.202	-1.209	-1.219	-1.226	-1.238	-1.248	-1.259	-1.271	-1.284	-1.298	-1.310	-1.324	-1.338	-1.354	-1.368	-1.382	-1.398	-1.412	-1.426	-1.441	-1.455	-1.470	-1.484	-1.496	-1.510	-1.522	-1.535	-1.546	-1.558	-1.566	-1.576	-1.585	-1.591	-1.600	-1.606	-1.610	-1.615	-1.619	-1.621	-1.621	-1.621	-1.621	-1.620	-1.618	-1.615	-1.610	-1.605	-1.600	-1.592	-1.585	-1.575	-1.568	-1.556	-1.546	-1.535	-1.524	-1.510	-1.498	-1.484	-1.470	-1.455	-1.440	-1.425	-1.410	-1.394	-1.379	-1.362	-1.345	-1.330	-1.314	-1.298	-1.281	-1.265	-1.250	-1.234	-1.220	-1.205	-1.190	-1.175	-1.162	-1.149	-1.135	-1.124	-1.112	-1.101	-1.090	-1.080	-1.070	-1.061	-1.052	-1.044	-1.038	-1.030	-1.025	-1.020	-1.015	-1.011	-1.008	-1.005	-1.002	-1.001	-1.000	-1.000	-1.000	-1.001	-1.002	-1.002	-1.005	-1.006	-1.010	-1.012	-1.016	-1.019	-1.022	-1.026	-1.030	-1.034	-1.036	-1.040	-1.044	-1.049	-1.051	-1.054	-1.056	-1.060	-1.061	-1.064	-1.065	-1.066	-1.066	-1.068	-1.066	-1.065	-1.062	-1.060	-1.058	-1.052	-1.049	-1.042	-1.036	-1.030	-1.022	-1.014	-1.004	-0.995	-0.984	-0.971	-0.960	-0.948	-0.932	-0.918	-0.902	-0.888	-0.870	-0.852	-0.835	-0.816	-0.798	-0.776	-0.756	-0.736	-0.715	-0.692	-0.671	-0.649	-0.626	-0.604	-0.580	-0.559	-0.535	-0.512	-0.489	-0.466	-0.444	-0.420	-0.396	-0.374	-0.351	-0.330	-0.309	-0.288	-0.266	-0.246	-0.225	-0.205	-0.186	-0.166	-0.148	-0.130	-0.112	-0.096	-0.080	-0.065	-0.049	-0.034	-0.020	-0.008	0.005	0.018	0.029	0.039	0.050	0.059	0.069	0.078	0.085	0.092	0.099	0.106	0.111	0.118	0.121	0.125	0.130	0.134	0.138	0.141	0.142	0.145	0.148	0.149	0.151	0.152	0.155	0.155	0.156	0.158	0.159	0.159	0.160	0.161	0.161	0.161	0.162	0.162	0.164	0.165	0.166	0.168	0.169	0.170	0.171	0.174	0.175	0.178	0.180	0.182	0.185	0.188	0.191	0.195	0.199	0.202	0.206	0.210	0.214	0.220	0.225	0.229	0.235	0.240	0.246	0.252	0.259	0.265	0.271	0.279	0.285	0.292	0.300	0.308	0.315	0.322	0.329	0.338	0.345	0.352	0.361	0.369	0.378	0.385	0.392	0.400	0.408	0.415	0.424	0.430	0.438	0.445	0.451	0.459	0.465	0.471	0.478	0.482	0.488	0.494	0.499	0.502	0.506	0.511	0.512	0.516	0.519	0.520	0.521	0.524	0.524	0.525	0.524	0.522	0.522	0.520	0.518	0.515	0.512	0.509	0.506	0.501	0.496	0.491	0.486	0.481	0.476	0.470	0.465	0.459	0.451	0.446	0.440	0.432	0.426	0.420	0.414	0.409	0.401	0.396	0.391	0.385	0.381	0.378	0.374	0.370	0.368	0.365	0.362	0.361	0.361	0.361	0.362	0.364	0.368	0.370	0.375	0.380	0.386	0.394	0.401	0.410	0.420	0.431	0.441	0.455	0.468	0.481	0.496	0.511	0.529	0.546	0.565	0.585	0.604	0.624	0.645	0.668	0.690	0.712	0.736	0.760	0.785	0.809	0.835	0.860	0.885	0.910	0.936	0.961	0.988	1.012	1.038	1.062	1.088	1.112	1.136	1.160	1.182	1.205	1.228	1.249	1.271	1.290	1.310	1.328	1.345	1.362	1.379	1.392	1.406	1.420	1.432	1.444	1.454	1.464	1.472	1.479	1.486	1.490	1.495	1.499	1.502	1.502	1.504	1.504	1.505	1.504	1.501	1.499	1.496	1.492	1.488	1.484	1.479	1.474	1.468	1.461	1.455	1.450	1.442	1.436	1.430	1.424	1.418	1.411	1.406	1.400	1.394	1.389	1.384	1.380	1.375	1.372	1.368	1.365	1.364	1.361	1.360	1.359	1.359	1.359	1.360	1.360	1.362	1.364	1.366	1.370	1.372	1.376	1.381	1.386	1.390	1.396	1.401	1.408	1.414	1.420	1.426	1.432	1.440	1.446	1.454	1.461	1.468	1.475	1.481	1.489	1.495	1.501	1.508	1.514	1.519	1.524	1.529	1.534	1.539	1.542	1.545	1.549	1.550	1.552	1.554	1.555	1.556	1.556	1.556	1.554	1.552	1.550	1.549	1.545	1.540	1.536	1.531	1.526	1.520	1.514	1.506	1.500	1.491	1.482	1.474	1.464	1.455	1.444	1.434	1.422	1.412	1.401	1.390	1.378	1.366	1.355	1.344	1.332	1.321	1.309	1.298	1.286	1.275	1.264	1.254	1.242	1.232	1.222	1.212	1.202	1.195	1.186	1.179	1.171	1.165	1.159	1.154	1.150	1.145	1.141	1.138	1.136	1.135	1.135	1.135	1.136	1.138	1.140	1.144	1.149	1.152	1.158	1.164	1.171	1.180	1.189	1.198	1.209	1.219	1.230	1.242	1.255	1.269	1.282	1.298	1.312	1.329	1.345	1.361	1.379	1.398	1.415	1.435	1.454	1.472	1.492	1.512	1.534	1.554	1.575	1.595	1.616	1.638	1.659	1.680	1.701	1.721	1.742	1.762	1.782	1.804	1.824	1.842	1.861	1.879	1.898	1.915	1.930	1.946	1.961	1.976	1.989	2.002	2.013	2.025	2.034	2.042	2.050	2.056	2.061	2.065	2.069	2.071	2.071	2.071	2.069	2.066	2.062	2.058	2.050	2.042	2.034	2.024	2.014	2.001	1.988	1.974	1.958	1.942	1.926	1.908	1.890	1.870	1.850	1.830	1.810	1.789	1.768	1.746	1.725	1.702	1.680	1.660	1.638	1.616	1.595	1.575	1.556	1.536	1.518	1.501	1.484	1.469	1.452	1.440	1.425	1.414	1.404	1.394	1.386	1.379	1.372	1.369	1.366	1.365	1.365	1.365	1.368	1.372	1.378	1.384	1.391	1.400	1.411	1.424	1.435	1.450	1.464	1.480	1.498	1.515	1.534	1.554	1.572	1.594	1.615	1.636	1.658	1.680	1.702	1.725	1.746	1.770	1.792	1.814	1.836	1.858	1.878	1.899	1.919	1.939	1.958	1.975	1.992	2.010	2.026	2.041	2.056	2.070	2.082	2.094	2.105	2.115	2.124	2.130	2.136	2.142	2.148	2.151	2.154	2.156	2.158	2.156	2.156	2.155	2.151	2.149	2.145	2.141	2.135	2.130	2.124	2.118	2.111	2.104	2.096	2.089	2.081	2.072	2.065	2.058	2.049	2.042	2.035	2.027	2.021	2.015	2.010	2.004	1.999	1.995	1.991	1.990	1.989	1.988	1.986	1.986	1.988	1.991	1.994	1.998	2.002	2.007	2.015	2.022	2.033	2.041	2.052	2.064	2.078	2.092	2.106	2.122	2.139	2.156	2.175	2.194	2.212	2.232	2.255	2.276	2.299	2.321	2.345	2.369	2.394	2.419	2.444	2.468	2.492	2.519	2.544	2.570	2.595	2.620	2.645	2.669	2.694	2.719	2.741	2.765	2.788	2.810	2.832	2.854	2.874	2.892	2.912	2.931	2.948	2.965	2.980	2.996	3.010	3.022	3.035	3.045	3.056	3.065	3.072	3.079	3.085	3.090	3.094	3.096	3.098	3.099	3.099	3.096	3.095	3.091	3.088	3.082	3.076	3.069	3.061	3.054	3.044	3.035	3.024	3.012	3.001	2.989	2.975	2.961	2.949	2.934	2.919	2.905	2.891	2.876	2.861	2.845	2.831	2.816	2.801	2.786	2.772	2.759	2.745	2.731	2.719	2.708	2.695	2.684	2.672	2.664	2.654	2.645	2.638	2.630	2.625	2.619	2.615	2.610	2.606	2.605	2.604	2.605	2.605	2.606	2.610	2.612	2.618	2.622	2.629	2.636	2.644	2.652	2.662	2.672	2.684	2.694	2.705	2.718	2.730	2.744	2.756	2.770	2.784	2.798	2.814	2.828	2.842	2.856	2.870	2.885	2.899	2.912	2.925	2.938	2.950	2.962	2.974	2.984	2.994	3.002	3.011	3.019	3.025	3.031	3.036	3.040	3.042	3.044	3.045	3.045	3.044	3.042	3.040	3.035	3.030	3.024	3.018	3.010	3.001	2.992	2.981	2.971	2.960	2.949	2.935	2.922	2.910	2.895	2.882	2.868	2.852	2.838	2.824	2.808	2.794	2.780	2.765	2.751	2.738	2.725	2.712	2.700	2.689	2.679	2.669	2.659	2.650	2.642	2.635	2.628	2.622	2.619	2.615	2.611	2.610	2.609	2.609	2.609	2.610	2.612	2.615	2.620	2.624	2.628	2.634	2.640	2.646	2.652	2.661	2.669	2.676	2.684	2.692	2.700	2.710	2.718	2.725	2.734	2.742	2.749	2.755	2.761	2.768	2.774	2.779	2.782	2.786	2.790	2.791	2.792	2.792	2.794	2.791	2.790	2.788	2.784	2.779	2.774	2.768	2.761	2.754	2.744	2.736	2.726	2.716	2.704	2.691	2.679	2.665	2.652	2.638	2.624	2.609	2.594	2.578	2.562	2.546	2.532	2.516	2.500	2.485	2.470	2.455	2.441	2.426	2.412	2.400	2.386	2.374	2.361	2.351	2.340	2.329	2.320	2.311	2.304	2.296	2.289	2.282	2.278	2.272	2.269	2.266	2.264	2.262	2.261	2.261	2.262	2.264	2.266	2.269	2.271	2.275	2.279	2.284	2.289	2.294	2.299	2.305	2.311	2.318	2.324	2.331	2.339	2.345	2.351	2.358	2.365	2.371	2.378	2.382	2.390	2.395	2.399	2.405	2.409	2.412	2.416	2.418	2.420	2.422	2.424	2.424	2.424	2.422	2.421	2.419	2.416	2.412	2.408	2.404	2.398	2.391	2.385	2.378	2.369	2.360	2.350	2.340	2.330	2.319	2.306	2.294	2.281	2.269	2.254	2.240	2.225	2.212	2.196	2.181	2.165	2.150	2.135	2.119	2.102	2.086	2.071	2.055	2.039	2.024	2.009	1.992	1.978	1.964	1.949	1.935	1.921	1.909	1.896	1.884	1.874	1.862	1.851	1.841	1.832	1.825	1.816	1.809	1.804	1.798	1.791	1.788	1.784	1.781	1.779	1.776	1.778	1.776	1.778	1.778	1.780	1.784	1.786	1.790	1.795	1.801	1.806	1.812	1.820	1.828	1.836	1.844	1.852	1.861	1.871	1.881	1.891	1.901	1.912	1.922	1.935	1.945	1.956	1.968	1.979	1.990	2.001	2.013	2.022	2.034	2.045	2.054	2.065	2.074	2.082	2.092	2.101	2.108	2.116	2.122	2.130	2.135	2.141	2.145	2.149	2.154	2.156	2.159	2.160	2.161	2.161	2.160	2.160	2.156	2.155	2.152	2.148	2.142	2.138	2.132	2.125	2.119	2.111	2.104	2.095	2.086	2.075	2.065	2.055	2.045	2.033	2.021	2.010	1.999	1.986	1.974	1.962	1.950	1.939	1.926	1.914	1.901	1.890	1.880	1.869	1.858	1.846	1.838	1.826	1.818	1.809	1.801	1.794	1.786	1.779	1.772	1.769	1.764	1.760	1.756	1.752	1.751	1.750	1.750	1.750	1.750	1.751	1.754	1.756	1.760	1.762	1.768	1.774	1.779	1.785	1.792	1.800	1.808	1.816	1.825	1.834	1.842	1.852	1.862	1.872	1.884	1.894	1.904	1.915	1.928	1.939	1.950	1.960	1.971	1.982	1.995	2.005	2.016	2.026	2.038	2.046	2.058	2.066	2.075	2.084	2.092	2.100	2.108	2.115	2.121	2.126	2.132	2.138	2.141	2.145	2.149	2.151	2.154	2.155	2.155	2.155	2.155	2.152	2.151	2.149	2.146	2.141	2.138	2.131	2.125	2.118	2.111	2.102	2.094	2.084	2.074	2.064	2.052	2.041	2.029	2.015	2.001	1.988	1.974	1.958	1.944	1.926	1.910	1.894	1.878	1.860	1.841	1.824	1.806	1.789	1.770	1.751	1.734	1.715	1.696	1.678	1.659	1.640	1.622	1.604	1.585	1.568	1.549	1.532	1.514	1.496	1.479	1.462	
