# Supplementary material for: Motion onset VEPs can see through the blur
Source: Sci Rep. 2024 Sep 12;14:21296. doi: 10.1038/s41598-024-72483-z (PMC11393312; doi:10.1038/s41598-024-72483-z)
Supplement: Supplementary file 3 — Supplementary Information 3. [file 41598_2024_72483_MOESM3_ESM.zip › VEP_raw_data/source_data/SourceBlurVEP-S001_VEP_2023-03-23_08-42-52.txt]

0.000	0.000	99999.999	6250.000	50.000	-2193.000	-2061.000	6248.000	7.000	100.000	5.000	2.000	1.000	1.000	0.000	0.000	0.000	0.000	0.000	0.000	0.000	0.000	0.000	0.000	0.000	0.000	0.000	-0.955	-0.970	-0.985	-1.002	-1.019	-1.038	-1.055	-1.075	-1.094	-1.112	-1.134	-1.154	-1.175	-1.196	-1.216	-1.238	-1.259	-1.278	-1.299	-1.319	-1.338	-1.356	-1.375	-1.394	-1.411	-1.428	-1.444	-1.458	-1.471	-1.485	-1.498	-1.508	-1.518	-1.528	-1.535	-1.542	-1.548	-1.552	-1.556	-1.559	-1.561	-1.561	-1.561	-1.559	-1.558	-1.554	-1.550	-1.545	-1.539	-1.532	-1.526	-1.519	-1.510	-1.502	-1.492	-1.484	-1.472	-1.464	-1.452	-1.442	-1.431	-1.422	-1.411	-1.402	-1.391	-1.382	-1.374	-1.365	-1.358	-1.350	-1.344	-1.338	-1.331	-1.326	-1.324	-1.319	-1.316	-1.315	-1.314	-1.314	-1.315	-1.316	-1.319	-1.322	-1.326	-1.331	-1.338	-1.344	-1.350	-1.358	-1.366	-1.374	-1.384	-1.392	-1.402	-1.412	-1.424	-1.434	-1.445	-1.456	-1.468	-1.479	-1.490	-1.501	-1.512	-1.522	-1.532	-1.544	-1.554	-1.562	-1.572	-1.580	-1.588	-1.595	-1.601	-1.609	-1.614	-1.619	-1.622	-1.626	-1.629	-1.631	-1.631	-1.631	-1.631	-1.630	-1.628	-1.625	-1.621	-1.616	-1.611	-1.606	-1.600	-1.594	-1.585	-1.576	-1.568	-1.560	-1.550	-1.539	-1.528	-1.515	-1.504	-1.491	-1.480	-1.468	-1.454	-1.441	-1.428	-1.412	-1.399	-1.385	-1.371	-1.356	-1.341	-1.328	-1.312	-1.298	-1.284	-1.270	-1.255	-1.241	-1.226	-1.212	-1.200	-1.186	-1.172	-1.160	-1.146	-1.135	-1.122	-1.110	-1.099	-1.089	-1.079	-1.069	-1.058	-1.050	-1.040	-1.032	-1.024	-1.018	-1.011	-1.005	-1.000	-0.994	-0.990	-0.986	-0.982	-0.979	-0.976	-0.975	-0.974	-0.974	-0.974	-0.972	-0.975	-0.975	-0.978	-0.979	-0.981	-0.985	-0.989	-0.992	-0.998	-1.004	-1.008	-1.014	-1.020	-1.026	-1.032	-1.039	-1.045	-1.054	-1.060	-1.066	-1.074	-1.081	-1.088	-1.095	-1.102	-1.110	-1.116	-1.122	-1.129	-1.136	-1.141	-1.148	-1.152	-1.158	-1.162	-1.166	-1.170	-1.174	-1.178	-1.180	-1.182	-1.182	-1.184	-1.185	-1.185	-1.184	-1.182	-1.181	-1.178	-1.174	-1.171	-1.165	-1.161	-1.155	-1.149	-1.141	-1.134	-1.124	-1.115	-1.104	-1.094	-1.081	-1.070	-1.055	-1.042	-1.028	-1.012	-0.996	-0.979	-0.961	-0.942	-0.924	-0.904	-0.884	-0.861	-0.839	-0.816	-0.794	-0.768	-0.742	-0.718	-0.691	-0.664	-0.638	-0.609	-0.580	-0.551	-0.521	-0.492	-0.462	-0.431	-0.400	-0.369	-0.338	-0.306	-0.275	-0.242	-0.212	-0.180	-0.150	-0.120	-0.088	-0.058	-0.030	0.000	0.029	0.055	0.082	0.109	0.134	0.158	0.179	0.201	0.221	0.241	0.258	0.274	0.289	0.302	0.314	0.324	0.332	0.340	0.345	0.349	0.350	0.350	0.349	0.345	0.340	0.332	0.324	0.314	0.302	0.289	0.274	0.256	0.238	0.219	0.199	0.178	0.154	0.130	0.104	0.079	0.051	0.024	-0.005	-0.032	-0.062	-0.091	-0.121	-0.150	-0.179	-0.208	-0.236	-0.265	-0.294	-0.321	-0.348	-0.372	-0.398	-0.422	-0.445	-0.465	-0.486	-0.505	-0.522	-0.538	-0.552	-0.566	-0.576	-0.585	-0.594	-0.600	-0.604	-0.608	-0.608	-0.606	-0.604	-0.599	-0.592	-0.585	-0.575	-0.565	-0.552	-0.539	-0.522	-0.507	-0.489	-0.470	-0.449	-0.430	-0.406	-0.385	-0.361	-0.338	-0.314	-0.289	-0.265	-0.240	-0.216	-0.191	-0.168	-0.144	-0.120	-0.098	-0.075	-0.054	-0.032	-0.014	0.005	0.022	0.039	0.054	0.068	0.080	0.092	0.101	0.110	0.116	0.121	0.125	0.128	0.126	0.126	0.124	0.120	0.114	0.106	0.098	0.086	0.074	0.061	0.046	0.031	0.012	-0.005	-0.024	-0.045	-0.066	-0.090	-0.112	-0.138	-0.162	-0.188	-0.215	-0.241	-0.270	-0.298	-0.326	-0.354	-0.382	-0.412	-0.441	-0.469	-0.499	-0.526	-0.556	-0.585	-0.612	-0.642	-0.670	-0.698	-0.724	-0.751	-0.778	-0.802	-0.829	-0.852	-0.878	-0.900	-0.922	-0.945	-0.965	-0.986	-1.005	-1.025	-1.042	-1.061	-1.076	-1.092	-1.108	-1.122	-1.135	-1.149	-1.160	-1.171	-1.181	-1.191	-1.199	-1.208	-1.214	-1.220	-1.225	-1.230	-1.234	-1.236	-1.238	-1.240	-1.240	-1.241	-1.240	-1.239	-1.239	-1.235	-1.232	-1.230	-1.225	-1.220	-1.216	-1.211	-1.205	-1.200	-1.194	-1.188	-1.180	-1.174	-1.166	-1.160	-1.152	-1.146	-1.139	-1.132	-1.126	-1.120	-1.114	-1.108	-1.102	-1.096	-1.092	-1.089	-1.085	-1.082	-1.080	-1.079	-1.079	-1.079	-1.080	-1.081	-1.084	-1.089	-1.094	-1.099	-1.106	-1.114	-1.121	-1.132	-1.142	-1.155	-1.168	-1.181	-1.196	-1.211	-1.229	-1.245	-1.264	-1.282	-1.304	-1.325	-1.346	-1.370	-1.394	-1.418	-1.441	-1.468	-1.494	-1.520	-1.546	-1.572	-1.600	-1.628	-1.655	-1.682	-1.710	-1.738	-1.765	-1.791	-1.819	-1.845	-1.870	-1.895	-1.920	-1.944	-1.968	-1.990	-2.011	-2.033	-2.052	-2.070	-2.088	-2.104	-2.119	-2.132	-2.144	-2.155	-2.164	-2.171	-2.178	-2.181	-2.182	-2.184	-2.182	-2.180	-2.174	-2.168	-2.159	-2.148	-2.135	-2.120	-2.104	-2.085	-2.064	-2.041	-2.016	-1.990	-1.962	-1.931	-1.900	-1.866	-1.831	-1.794	-1.755	-1.715	-1.674	-1.630	-1.586	-1.540	-1.495	-1.446	-1.398	-1.349	-1.298	-1.246	-1.194	-1.141	-1.090	-1.036	-0.985	-0.931	-0.879	-0.826	-0.775	-0.722	-0.671	-0.621	-0.570	-0.521	-0.472	-0.426	-0.380	-0.335	-0.291	-0.250	-0.209	-0.170	-0.132	-0.095	-0.061	-0.029	0.001	0.031	0.058	0.082	0.106	0.128	0.146	0.164	0.180	0.194	0.205	0.214	0.224	0.229	0.234	0.236	0.236	0.235	0.234	0.229	0.224	0.218	0.209	0.199	0.188	0.175	0.162	0.148	0.132	0.118	0.101	0.082	0.065	0.046	0.026	0.008	-0.012	-0.034	-0.054	-0.075	-0.095	-0.116	-0.138	-0.158	-0.178	-0.199	-0.219	-0.238	-0.256	-0.275	-0.294	-0.310	-0.329	-0.344	-0.360	-0.376	-0.390	-0.404	-0.416	-0.429	-0.440	-0.450	-0.461	-0.469	-0.479	-0.485	-0.491	-0.499	-0.504	-0.509	-0.512	-0.515	-0.518	-0.519	-0.520	-0.520	-0.520	-0.520	-0.518	-0.516	-0.514	-0.510	-0.506	-0.504	-0.500	-0.496	-0.491	-0.488	-0.482	-0.478	-0.472	-0.468	-0.464	-0.459	-0.455	-0.451	-0.446	-0.442	-0.440	-0.438	-0.434	-0.432	-0.431	-0.430	-0.429	-0.429	-0.430	-0.431	-0.432	-0.434	-0.438	-0.442	-0.448	-0.451	-0.458	-0.464	-0.471	-0.479	-0.488	-0.496	-0.506	-0.516	-0.526	-0.538	-0.549	-0.561	-0.574	-0.586	-0.599	-0.612	-0.628	-0.641	-0.655	-0.670	-0.684	-0.699	-0.712	-0.728	-0.744	-0.758	-0.772	-0.786	-0.801	-0.815	-0.830	-0.845	-0.859	-0.872	-0.886	-0.900	-0.914	-0.926	-0.940	-0.954	-0.966	-0.980	-0.992	-1.005	-1.018	-1.031	-1.044	-1.056	-1.069	-1.080	-1.092	-1.105	-1.116	-1.129	-1.141	-1.154	-1.166	-1.178	-1.190	-1.201	-1.214	-1.226	-1.239	-1.251	-1.262	-1.275	-1.286	-1.298	-1.310	-1.321	-1.332	-1.342	-1.354	-1.364	-1.375	-1.385	-1.395	-1.404	-1.412	-1.420	-1.429	-1.436	-1.442	-1.449	-1.455	-1.460	-1.465	-1.468	-1.471	-1.474	-1.476	-1.476	-1.478	-1.478	-1.476	-1.474	-1.472	-1.469	-1.465	-1.460	-1.456	-1.449	-1.444	-1.438	-1.429	-1.421	-1.412	-1.405	-1.395	-1.386	-1.376	-1.365	-1.355	-1.345	-1.334	-1.324	-1.312	-1.301	-1.290	-1.279	-1.268	-1.258	-1.246	-1.236	-1.226	-1.218	-1.208	-1.199	-1.191	-1.182	-1.175	-1.168	-1.161	-1.155	-1.149	-1.145	-1.140	-1.136	-1.132	-1.130	-1.128	-1.126	-1.126	-1.125	-1.125	-1.128	-1.128	-1.130	-1.132	-1.138	-1.141	-1.146	-1.150	-1.156	-1.161	-1.168	-1.176	-1.182	-1.190	-1.198	-1.206	-1.214	-1.222	-1.231	-1.240	-1.250	-1.259	-1.268	-1.276	-1.285	-1.294	-1.301	-1.309	-1.318	-1.324	-1.331	-1.336	-1.342	-1.349	-1.352	-1.356	-1.360	-1.362	-1.364	-1.364	-1.365	-1.362	-1.360	-1.356	-1.354	-1.348	-1.341	-1.334	-1.325	-1.315	-1.304	-1.291	-1.278	-1.264	-1.249	-1.232	-1.214	-1.195	-1.175	-1.154	-1.132	-1.110	-1.086	-1.062	-1.038	-1.011	-0.985	-0.959	-0.931	-0.904	-0.875	-0.846	-0.818	-0.790	-0.762	-0.734	-0.705	-0.678	-0.649	-0.622	-0.596	-0.570	-0.545	-0.521	-0.496	-0.475	-0.452	-0.432	-0.411	-0.394	-0.375	-0.360	-0.345	-0.330	-0.318	-0.306	-0.298	-0.289	-0.281	-0.276	-0.271	-0.268	-0.266	-0.266	-0.266	-0.268	-0.271	-0.276	-0.281	-0.288	-0.296	-0.305	-0.314	-0.325	-0.336	-0.348	-0.361	-0.375	-0.390	-0.404	-0.419	-0.436	-0.451	-0.468	-0.485	-0.501	-0.519	-0.535	-0.552	-0.569	-0.586	-0.602	-0.619	-0.635	-0.651	-0.666	-0.681	-0.695	-0.711	-0.724	-0.736	-0.749	-0.761	-0.771	-0.781	-0.791	-0.800	-0.808	-0.815	-0.821	-0.826	-0.831	-0.835	-0.838	-0.840	-0.840	-0.841	-0.840	-0.838	-0.835	-0.831	-0.828	-0.821	-0.815	-0.809	-0.800	-0.791	-0.782	-0.772	-0.761	-0.750	-0.738	-0.725	-0.711	-0.698	-0.682	-0.668	-0.652	-0.636	-0.620	-0.604	-0.588	-0.570	-0.554	-0.536	-0.519	-0.502	-0.485	-0.469	-0.452	-0.436	-0.420	-0.405	-0.390	-0.375	-0.361	-0.349	-0.336	-0.324	-0.312	-0.302	-0.292	-0.284	-0.276	-0.269	-0.262	-0.258	-0.252	-0.249	-0.245	-0.244	-0.242	-0.242	-0.242	-0.244	-0.246	-0.249	-0.252	-0.256	-0.260	-0.265	-0.270	-0.276	-0.281	-0.288	-0.294	-0.300	-0.306	-0.311	-0.318	-0.322	-0.329	-0.334	-0.338	-0.341	-0.342	-0.345	-0.346	-0.348	-0.345	-0.345	-0.341	-0.338	-0.334	-0.326	-0.319	-0.310	-0.299	-0.288	-0.275	-0.261	-0.245	-0.228	-0.210	-0.189	-0.168	-0.146	-0.122	-0.098	-0.071	-0.044	-0.016	0.015	0.045	0.076	0.108	0.141	0.175	0.209	0.244	0.278	0.314	0.349	0.385	0.421	0.458	0.494	0.530	0.565	0.600	0.636	0.671	0.705	0.739	0.771	0.804	0.835	0.866	0.896	0.925	0.954	0.981	1.008	1.032	1.058	1.080	1.102	1.124	1.144	1.162	1.180	1.196	1.211	1.226	1.239	1.250	1.260	1.270	1.278	1.285	1.291	1.295	1.299	1.300	1.301	1.301	1.300	1.296	1.294	1.288	1.282	1.276	1.268	1.260	1.250	1.239	1.228	1.215	1.201	1.186	1.172	1.156	1.139	1.120	1.102	1.082	1.064	1.042	1.022	1.000	0.979	0.955	0.932	0.910	0.885	0.860	0.836	0.811	0.786	0.762	0.736	0.711	0.686	0.661	0.638	0.611	0.588	0.562	0.540	0.516	0.494	0.471	0.449	0.428	0.406	0.386	0.366	0.348	0.329	0.311	0.295	0.279	0.262	0.248	0.234	0.221	0.210	0.198	0.188	0.178	0.169	0.161	0.154	0.146	0.141	0.136	0.132	0.129	0.125	0.124	0.120	0.119	0.119	0.119	0.120	0.121	0.122	0.124	0.126	0.129	0.132	0.135	0.140	0.144	0.148	0.154	0.158	0.164	0.168	0.174	0.180	0.186	0.191	0.199	0.205	0.212	0.220	0.228	0.235	0.242	0.251	0.259	0.268	0.276	0.286	0.296	0.306	0.318	0.328	0.340	0.351	0.364	0.376	0.390	0.404	0.418	0.432	0.448	0.462	0.479	0.495	0.512	0.530	0.548	0.565	0.584	0.602	0.622	0.641	0.661	0.681	0.701	0.722	0.742	0.762	0.782	0.804	0.824	0.844	0.862	0.882	0.902	0.920	0.939	0.956	0.974	0.990	1.005	1.020	1.035	1.048	1.059	1.070	1.081	1.090	1.098	1.104	1.110	1.114	1.116	1.119	1.119	1.118	1.115	1.111	1.106	1.100	1.092	1.084	1.072	1.062	1.050	1.035	1.021	1.004	0.988	0.969	0.950	0.930	0.910	0.888	0.866	0.844	0.820	0.796	0.772	0.749	0.725	0.700	0.675	0.650	0.626	0.602	0.580	0.556	0.534	0.512	0.490	0.470	0.450	0.431	0.412	0.395	0.378	0.364	0.349	0.338	0.325	0.314	0.305	0.298	0.290	0.285	0.280	0.278	0.275	0.276	0.276	0.279	0.281	0.285	0.290	0.296	0.302	0.311	0.319	0.329	0.339	0.350	0.361	0.372	0.385	0.398	0.410	0.422	0.436	0.448	0.461	0.474	0.486	0.498	0.510	0.520	0.531	0.541	0.550	0.559	0.566	0.572	0.579	0.584	0.588	0.591	0.591	0.591	0.591	0.590	0.586	0.584	0.579	0.571	0.564	0.555	0.544	0.532	0.520	0.507	0.494	0.478	0.461	0.444	0.426	0.406	0.385	0.365	0.344	0.321	0.298	0.275	0.251	0.226	0.202	0.178	0.152	0.126	0.102	0.076	0.050	0.024	-0.001	-0.026	-0.051	-0.076	-0.101	-0.126	-0.150	-0.174	-0.198	-0.221	-0.242	-0.265	-0.286	-0.308	-0.329	-0.349	-0.368	-0.388	-0.406	-0.424	-0.441	-0.458	-0.474	-0.490	-0.505	-0.520	-0.534	-0.548	-0.561	-0.575	-0.586	-0.599	-0.611	-0.622	-0.632	-0.642	-0.654	-0.664	-0.674	-0.682	-0.691	-0.701	-0.709	-0.716	-0.725	-0.732	-0.739	-0.748	-0.754	-0.761	-0.769	-0.774	-0.780	-0.786	-0.791	-0.798	-0.802	-0.806	-0.811	-0.816	-0.820	-0.825	-0.829	-0.834	-0.838	-0.840	-0.844	-0.848	-0.851	-0.854	-0.856	-0.860	-0.862	-0.865	-0.866	-0.870	-0.871	-0.875	-0.878	-0.880	-0.882	-0.886	-0.889	-0.892	-0.895	-0.899	-0.901	-0.906	-0.910	-0.914	-0.919	-0.924	-0.930	-0.935	-0.940	-0.946	-0.952	-0.960	-0.966	-0.974	-0.981	-0.988	-0.996	-1.002	-1.012	-1.020	-1.028	-1.036	-1.044	-1.052	-1.060	-1.069	-1.076	-1.084	-1.091	-1.100	-1.106	-1.112	-1.118	-1.125	-1.130	-1.135	-1.140	-1.142	-1.146	-1.149	-1.150	-1.151	-1.152	-1.152	-1.151	-1.150	-1.148	-1.145	-1.140	-1.136	-1.131	-1.124	-1.118	-1.110	-1.102	-1.094	-1.084	-1.072	-1.062	-1.051	-1.040	-1.028	-1.015	-1.002	-0.989	-0.975	-0.961	-0.948	-0.934	-0.920	-0.905	-0.891	-0.876	-0.864	-0.849	-0.835	-0.821	-0.809	-0.795	-0.782	-0.770	-0.759	-0.748	-0.736	-0.726	-0.716	-0.708	-0.698	-0.689	-0.680	-0.674	-0.666	-0.660	-0.655	-0.650	-0.645	-0.641	-0.638	-0.635	-0.632	-0.630	-0.630	-0.628	-0.628	-0.628	-0.629	-0.630	-0.631	-0.632	-0.634	-0.636	-0.640	-0.642	-0.646	-0.649	-0.652	-0.658	-0.661	-0.666	-0.670	-0.676	-0.681	-0.686	-0.691	-0.696	-0.701	-0.708	-0.714	-0.718	-0.724	-0.729	-0.735	-0.740	-0.745	-0.750	-0.755	-0.759	-0.764	-0.770	-0.772	-0.776	-0.781	-0.785	-0.789	-0.792	-0.794	-0.798	-0.799	-0.801	-0.802	-0.804	-0.805	-0.804	-0.805	-0.804	-0.804	-0.802	-0.800	-0.798	-0.795	-0.792	-0.789	-0.785	-0.780	-0.775	-0.769	-0.764	-0.756	-0.749	-0.741	-0.734	-0.725	-0.716	-0.708	-0.698	-0.686	-0.676	-0.665	-0.654	-0.641	-0.628	-0.615	-0.602	-0.588	-0.574	-0.560	-0.545	-0.530	-0.515	-0.499	-0.482	-0.466	-0.450	-0.434	-0.416	-0.398	-0.380	-0.362	-0.344	-0.325	-0.308	-0.289	-0.270	-0.250	-0.231	-0.211	-0.191	-0.171	-0.152	-0.131	-0.111	-0.091	-0.071	-0.050	-0.030	-0.010	0.010	0.031	0.050	0.070	0.090	0.110	0.130	0.150	0.169	0.188	0.205	0.224	0.242	0.259	0.276	0.294	0.309	0.325	0.339	0.354	0.368	0.380	0.392	0.405	0.415	0.425	0.435	0.444	0.452	0.458	0.465	0.470	0.474	0.479	0.482	0.484	0.485	0.485	0.484	0.484	0.481	0.479	0.475	0.471	0.466	0.461	0.456	0.449	0.441	0.434	0.426	0.419	0.409	0.400	0.391	0.381	0.372	0.362	0.352	0.342	0.331	0.321	0.311	0.301	0.292	0.282	0.272	0.264	0.255	0.246	0.239	0.230	0.222	0.215	0.208	0.201	0.195	0.190	0.184	0.180	0.175	0.171	0.166	0.164	0.161	0.159	0.156	0.155	0.152	0.151	0.151	0.150	0.149	0.149	0.149	0.149	0.149	0.150	0.150	0.150	0.151	0.151	0.151	0.152	0.152	0.152	0.152	0.154	0.154	0.154	0.154	0.154	0.152	0.152	0.152	0.151	0.151	0.149	0.148	0.146	0.146	0.144	0.142	0.141	0.139	0.136	0.134	0.131	0.129	0.126	0.124	0.121	0.119	0.115	0.111	0.109	0.106	0.102	0.099	0.095	0.091	0.089	0.085	0.082	0.078	0.075	0.071	0.068	0.064	0.060	0.055	0.052	0.048	0.044	0.039	0.035	0.032	0.028	0.024	0.019	0.015	0.011	0.006	0.002	-0.002	-0.008	-0.011	-0.015	-0.019	-0.024	-0.028	-0.032	-0.038	-0.040	-0.045	-0.048	-0.051	-0.054	-0.056	-0.060	-0.061	-0.064	-0.065	-0.066	-0.068	-0.066	-0.068	-0.066	-0.065	-0.062	-0.061	-0.059	-0.055	-0.050	-0.048	-0.041	-0.035	-0.030	-0.021	-0.015	-0.006	0.002	0.012	0.022	0.034	0.045	0.056	0.069	0.081	0.095	0.108	0.122	0.136	0.151	0.165	0.181	0.195	0.210	0.225	0.240	0.255	0.270	0.284	0.298	0.312	0.326	0.339	0.351	0.364	0.376	0.388	0.399	0.409	0.418	0.429	0.438	0.445	0.452	0.460	0.468	0.474	0.479	0.485	0.490	0.494	0.498	0.502	0.505	0.509	0.512	0.515	0.518	0.521	0.524	0.528	0.530	0.534	0.536	0.541	0.545	0.549	0.554	0.560	0.566	0.572	0.579	0.586	0.594	0.604	0.612	0.622	0.632	0.645	0.656	0.670	0.682	0.696	0.711	0.726	0.741	0.759	0.775	0.791	0.808	0.826	0.845	0.862	0.880	0.899	0.916	0.935	0.952	0.970	0.989	1.006	1.022	1.039	1.055	1.071	1.086	1.101	1.115	1.129	1.140	1.151	1.164	1.174	1.184	1.192	1.199	1.208	1.214	1.219	1.222	1.226	1.229	1.231	1.232	1.231	1.232	1.230	1.229	1.226	1.222	1.219	1.215	1.210	1.204	1.198	1.191	1.184	1.178	1.169	1.160	1.152	1.144	1.134	1.125	1.116	1.106	1.096	1.088	1.076	1.065	1.055	1.045	1.035	1.024	1.014	1.002	0.992	0.981	0.971	0.960	0.949	0.938	0.926	0.915	0.902	0.891	0.880	0.868	0.856	0.842	0.831	0.819	0.805	0.792	0.779	0.766	0.752	0.739	0.722	0.709	0.694	0.679	0.664	0.648	0.631	0.616	0.598	0.582	0.565	0.548	0.531	0.512	0.495	0.476	0.459	0.441	0.424	0.404	0.386	0.368	0.350	0.332	0.315	0.296	0.279	0.261	0.242	0.225	0.209	0.191	0.175	0.159	0.142	0.126	0.111	0.096	0.082	0.068	0.054	0.041	0.028	0.016	0.004	-0.008	-0.019	-0.029	-0.039	-0.049	-0.056	-0.065	-0.074	-0.080	-0.086	-0.092	-0.099	-0.102	-0.108	-0.112	-0.116	-0.119	-0.122	-0.124	-0.126	-0.128	-0.130	-0.130	-0.131	-0.131	-0.131	-0.132	-0.131	-0.131	-0.130	-0.130	-0.129	-0.129	-0.128	-0.128	-0.126	-0.126	-0.125	-0.125	-0.125	-0.125	-0.125	-0.125	-0.126	-0.126	-0.126	-0.128	-0.130	-0.132	-0.134	-0.136	-0.139	-0.141	-0.144	-0.146	-0.150	-0.154	-0.158	-0.161	-0.166	-0.171	-0.178	-0.182	-0.188	-0.192	-0.199	-0.204	-0.210	-0.216	-0.221	-0.229	-0.235	-0.241	-0.248	-0.254	-0.261	-0.266	-0.272	-0.280	-0.286	-0.291	-0.298	-0.304	-0.309	-0.314	-0.320	-0.325	-0.330	-0.335	-0.339	-0.342	-0.348	-0.350	-0.352	-0.355	-0.358	-0.360	-0.361	-0.361	-0.362	-0.362	-0.362	-0.361	-0.359	-0.358	-0.356	-0.354	-0.350	-0.348	-0.345	-0.340	-0.336	-0.331	-0.326	-0.321	-0.316	-0.310	-0.305	-0.299	-0.292	-0.285	-0.279	-0.272	-0.265	-0.259	-0.252	-0.245	-0.240	-0.234	-0.226	-0.221	-0.215	-0.209	-0.204	-0.199	-0.194	-0.190	-0.186	-0.182	-0.179	-0.176	-0.174	-0.172	-0.171	-0.171	-0.172	-0.174	-0.175	-0.178	-0.181	-0.185	-0.190	-0.194	-0.200	-0.206	-0.212	-0.221	-0.229	-0.238	-0.246	-0.256	-0.268	-0.278	-0.289	-0.301	-0.314	-0.325	-0.336	-0.350	-0.362	-0.375	-0.388	-0.399	-0.412	-0.424	-0.436	-0.446	-0.458	-0.469	-0.478	-0.488	-0.495	-0.504	-0.510	-0.516	-0.521	-0.525	-0.529	-0.530	-0.530	-0.529	-0.526	-0.524	-0.520	-0.512	-0.506	-0.496	-0.486	-0.474	-0.460	-0.445	-0.429	-0.410	-0.391	-0.370	-0.348	-0.324	-0.299	-0.274	-0.245	-0.218	-0.188	-0.156	-0.125	-0.092	-0.059	-0.024	0.011	0.048	0.085	0.121	0.160	0.199	0.236	0.275	0.314	0.352	0.390	0.429	0.468	0.505	0.542	0.580	0.616	0.651	0.686	0.720	0.755	0.788	0.819	0.850	0.879	0.906	0.935	0.960	0.986	1.009	1.032	1.055	1.075	1.092	1.111	1.128	1.142	1.156	1.169	1.180	1.191	1.200	1.210	1.216	1.224	1.229	1.234	1.238	1.241	1.244	1.245	1.246	1.246	1.246	1.246	1.245	1.242	1.242	1.240	1.236	1.235	1.232	1.230	1.228	1.225	1.222	1.220	1.218	1.215	1.212	1.210	1.209	1.208	1.205	1.204	1.201	1.201	1.200	1.199	1.196	1.195	1.195	1.194	1.192	1.192	1.192	1.191	1.190	1.190	1.190	1.189	1.188	1.186	1.185	1.184	1.182	1.180	1.180	1.176	1.175	1.172	1.169	1.166	1.162	1.160	1.155	1.151	1.148	1.142	1.138	1.132	1.129	1.122	1.119	1.112	1.106	1.101	1.094	1.089	1.081	1.075	1.068	1.060	1.052	1.045	1.038	1.029	1.021	1.014	1.005	0.996	0.988	0.979	0.969	0.960	0.950	0.941	0.930	0.919	0.909	0.896	0.884	0.871	0.859	0.845	0.831	0.816	0.800	0.785	0.769	0.751	0.734	0.715	0.696	0.676	0.655	0.635	0.611	0.589	0.566	0.541	0.518	0.491	0.465	0.438	0.410	0.382	0.354	0.324	0.294	0.264	0.232	0.201	0.170	0.138	0.105	0.072	0.041	0.009	-0.024	-0.056	-0.089	-0.121	-0.155	-0.188	-0.219	-0.250	-0.281	-0.312	-0.342	-0.372	-0.402	-0.431	-0.460	-0.488	-0.512	-0.539	-0.565	-0.589	-0.612	-0.636	-0.658	-0.679	-0.698	-0.718	-0.735	-0.752	-0.769	-0.784	-0.799	-0.811	-0.824	-0.836	-0.848	-0.858	-0.865	-0.875	-0.882	-0.889	-0.895	-0.900	-0.904	-0.909	-0.911	-0.915	-0.918	-0.920	-0.920	-0.922	-0.921	-0.922	-0.921	-0.921	-0.920	-0.919	-0.918	-0.916	-0.915	-0.912	-0.910	-0.909	-0.906	-0.904	-0.904	-0.901	-0.900	-0.898	-0.896	-0.895	-0.895	-0.894	-0.892	-0.892	-0.894	-0.894	-0.894	-0.895	-0.898	-0.900	-0.902	-0.906	-0.910	-0.915	-0.920	-0.925	-0.931	-0.939	-0.944	-0.952	-0.960	-0.969	-0.978	-0.988	-0.996	-1.006	-1.018	-1.028	-1.038	-1.050	-1.061	-1.074	-1.084	-1.096	-1.106	-1.119	-1.130	-1.140	-1.152	-1.162	-1.172	-1.182	-1.190	-1.199	-1.206	-1.214	-1.220	-1.225	-1.229	-1.234	-1.236	-1.239	-1.239	-1.239	-1.238	-1.235	-1.232	-1.228	-1.221	-1.215	-1.208	-1.199	-1.189	-1.178	-1.166	-1.152	-1.139	-1.125	-1.109	-1.094	-1.076	-1.060	-1.041	-1.022	-1.004	-0.985	-0.965	-0.945	-0.926	-0.906	-0.888	-0.868	-0.848	-0.829	-0.810	-0.791	-0.774	-0.756	-0.738	-0.721	-0.705	-0.690	-0.675	-0.661	-0.648	-0.635	-0.622	-0.611	-0.601	-0.591	-0.582	-0.574	-0.566	-0.559	-0.551	-0.546	-0.540	-0.534	-0.529	-0.525	-0.520	-0.515	-0.510	-0.506	-0.501	-0.496	-0.492	-0.486	-0.480	-0.472	-0.466	-0.459	-0.451	-0.444	-0.434	-0.422	-0.411	-0.399	-0.386	-0.374	-0.358	-0.341	-0.324	-0.306	-0.285	-0.265	-0.242	-0.220	-0.194	-0.169	-0.142	-0.115	-0.086	-0.056	-0.025	0.006	0.039	0.072	0.108	0.142	0.179	0.216	0.254	0.292	0.330	0.370	0.409	0.449	0.489	0.530	0.570	0.610	0.651	0.691	0.732	0.771	0.812	0.851	0.891	0.931	0.970	1.008	1.045	1.082	1.120	1.155	1.190	1.225	1.259	1.291	1.324	1.355	1.385	1.416	1.445	1.472	1.499	1.525	1.550	1.574	1.596	1.619	1.640	1.660	1.679	1.698	1.712	1.730	1.744	1.759	1.770	1.782	1.794	1.804	1.812	1.821	1.829	1.835	1.840	1.845	1.850	1.852	1.855	1.858	1.859	1.860	1.860	1.860	1.859	1.858	1.856	1.854	1.851	1.850	1.846	1.842	1.840	1.836	1.832	1.829	1.825	1.821	1.816	1.812	1.809	1.804	1.800	1.796	1.791	1.786	1.782	1.778	1.772	1.769	1.764	1.758	1.754	1.748	1.741	1.735	1.729	1.721	1.715	1.708	1.699	1.690	1.680	1.670	1.659	1.648	1.635	1.621	1.608	1.594	1.576	1.560	1.542	1.524	1.504	1.482	1.460	1.438	1.414	1.389	1.362	1.335	1.306	1.278	1.248	1.215	1.184	1.151	1.116	1.082	1.048	1.010	0.974	0.936	0.898	0.859	0.820	0.781	0.742	0.702	0.661	0.621	0.582	0.541	0.501	0.461	0.421	0.381	0.341	0.302	0.264	0.225	0.188	0.149	0.112	0.075	0.040	0.002	-0.032	-0.066	-0.100	-0.134	-0.166	-0.199	-0.230	-0.260	-0.289	-0.320	-0.349	-0.376	-0.405	-0.432	-0.459	-0.484	-0.510	-0.535	-0.559	-0.584	-0.606	-0.629	-0.650	-0.672	-0.694	-0.714	-0.734	-0.754	-0.771	-0.790	-0.809	-0.826	-0.841	-0.858	-0.872	-0.888	-0.901	-0.915	-0.928	-0.941	-0.952	-0.964	-0.974	-0.984	-0.992	-1.000	-1.008	-1.015	-1.021	-1.026	-1.030	-1.034	-1.038	-1.040	-1.041	-1.042	-1.042	-1.042	-1.041	-1.039	-1.038	-1.035	-1.031	-1.028	-1.024	-1.020	-1.015	-1.010	-1.005	-0.999	-0.995	-0.989	-0.982	-0.978	-0.974	-0.969	-0.965	-0.960	-0.955	-0.952	-0.950	-0.949	-0.948	-0.946	-0.946	-0.946	-0.949	-0.951	-0.955	-0.960	-0.965	-0.971	-0.978	-0.986	-0.995	-1.006	-1.016	-1.030	-1.042	-1.058	-1.072	-1.089	-1.105	-1.124	-1.142	-1.161	-1.181	-1.202	-1.224	-1.246	-1.269	-1.291	-1.315	-1.338	-1.362	-1.386	-1.411	-1.435	-1.459	-1.482	-1.506	-1.530	-1.552	-1.575	-1.598	-1.619	-1.639	-1.659	-1.678	-1.696	-1.714	-1.730	-1.746	-1.760	-1.774	-1.786	-1.798	-1.809	-1.816	-1.824	-1.831	-1.838	-1.841	-1.845	-1.848	-1.849	-1.849	-1.849	-1.846	-1.842	-1.839	-1.835	-1.829	-1.822	-1.816	-1.810	-1.801	-1.792	-1.784	-1.774	-1.764	-1.752	-1.744	-1.732	-1.722	-1.710	-1.700	-1.690	-1.679	-1.669	-1.661	-1.651	-1.641	-1.634	-1.626	-1.619	-1.612	-1.606	-1.601	-1.596	-1.592	-1.589	-1.588	-1.585	-1.585	-1.585	-1.586	-1.588	-1.590	-1.594	-1.596	-1.601	-1.606	-1.612	-1.619	-1.624	-1.632	-1.640	-1.649	-1.658	-1.665	-1.675	-1.684	-1.694	-1.704	-1.714	-1.725	-1.734	-1.745	-1.754	-1.762	-1.772	-1.782	-1.790	-1.798	-1.806	-1.814	-1.820	-1.826	-1.832	-1.838	-1.842	-1.846	-1.850	-1.852	-1.854	-1.855	-1.856	-1.856	-1.855	-1.854	-1.851	-1.849	-1.845	-1.840	-1.835	-1.830	-1.824	-1.818	-1.810	-1.801	-1.792	-1.784	-1.774	-1.762	-1.752	-1.741	-1.730	-1.719	-1.706	-1.695	-1.682	-1.670	-1.656	-1.642	-1.630	-1.616	-1.604	-1.589	-1.576	-1.561	-1.549	-1.534	-1.521	-1.509	-1.495	-1.482	-1.470	-1.458	-1.444	-1.432	-1.421	-1.410	-1.400	-1.390	-1.380	-1.370	-1.361	-1.352	-1.345	-1.338	-1.330	-1.324	-1.319	-1.312	-1.309	-1.305	-1.302	-1.299	-1.296	-1.296	-1.295	-1.294	-1.295	-1.296	-1.298	-1.299	-1.302	-1.305	-1.310	-1.314	-1.319	-1.324	-1.330	-1.336	-1.344	-1.351	-1.359	-1.368	-1.376	-1.385	-1.395	-1.404	-1.414	-1.424	-1.434	-1.445	-1.454	-1.465	-1.474	-1.485	-1.495	-1.505	-1.515	-1.524	-1.535	-1.542	-1.552	-1.560	-1.569	-1.576	-1.584	-1.590	-1.598	-1.604	-1.609	-1.615	-1.619	-1.624	-1.626	-1.630	-1.631	-1.634	-1.634	-1.634	-1.634	-1.632	-1.630	-1.628	-1.625	-1.621	-1.615	-1.610	-1.604	-1.596	-1.589	-1.579	-1.570	-1.559	-1.548	-1.535	-1.522	-1.509	-1.495	-1.479	-1.462	-1.445	-1.428	-1.408	-1.389	-1.368	-1.346	-1.325	-1.300	-1.276	-1.252	-1.226	-1.200	-1.171	-1.144	-1.114	-1.085	-1.055	-1.024	-0.992	-0.960	-0.926	-0.894	-0.859	-0.824	-0.789	-0.752	-0.718	-0.681	-0.645	-0.609	-0.572	-0.536	-0.499	-0.462	-0.428	-0.390	-0.355	-0.321	-0.286	-0.252	-0.220	-0.189	-0.156	-0.128	-0.098	-0.070	-0.042	-0.018	0.005	0.029	0.049	0.069	0.088	0.102	0.118	0.130	0.141	0.150	0.158	0.162	0.165	0.168	0.166	0.165	0.160	0.154	0.146	0.136	0.125	0.112	0.098	0.081	0.064	0.045	0.024	0.002	-0.020	-0.044	-0.069	-0.095	-0.121	-0.148	-0.175	-0.204	-0.231	-0.259	-0.286	-0.315	-0.344	-0.370	-0.398	-0.424	-0.450	-0.474	-0.499	-0.522	-0.544	-0.564	-0.584	-0.602	-0.619	-0.634	-0.648	-0.660	-0.670	-0.679	-0.686	-0.691	-0.695	-0.696	-0.696	-0.695	-0.691	-0.686	-0.679	-0.670	-0.660	-0.648	-0.634	-0.620	-0.602	-0.586	-0.568	-0.546	-0.526	-0.505	-0.482	-0.459	-0.436	-0.412	-0.388	-0.364	-0.339	-0.314	-0.290	-0.265	-0.241	-0.218	-0.195	-0.174	-0.151	-0.131	-0.111	-0.092	-0.076	-0.059	-0.044	-0.030	-0.018	-0.008	0.002	0.010	0.015	0.020	0.025	0.026	0.026	0.025	0.022	0.018	0.011	0.004	-0.005	-0.015	-0.028	-0.041	-0.056	-0.072	-0.090	-0.108	-0.128	-0.149	-0.169	-0.192	-0.215	-0.240	-0.264	-0.289	-0.315	-0.342	-0.369	-0.395	-0.422	-0.451	-0.479	-0.506	-0.534	-0.561	-0.590	-0.616	-0.644	-0.671	-0.699	-0.725	-0.751	-0.778	-0.802	-0.828	-0.852	-0.875	-0.899	-0.921	-0.944	-0.965	-0.986	-1.006	-1.025	-1.045	-1.064	-1.080	-1.096	-1.114	-1.128	-1.142	-1.156	-1.170	-1.182	-1.194	-1.205	-1.215	-1.225	-1.234	-1.242	-1.250	-1.256	-1.262	-1.269	-1.274	-1.278	-1.281	-1.284	-1.286	-1.288	-1.290	-1.290	-1.290	-1.291	-1.290	-1.290	-1.289	-1.286	-1.285	-1.282	-1.280	-1.278	-1.275	-1.271	-1.268	-1.264	-1.260	-1.258	-1.254	-1.251	-1.248	-1.244	-1.241	-1.239	-1.236	-1.234	-1.232	-1.231	-1.230	-1.230	-1.229	-1.230	-1.231	-1.232	-1.235	-1.239	-1.242	-1.248	-1.251	-1.258	-1.264	-1.271	-1.279	-1.288	-1.298	-1.309	-1.320	-1.331	-1.344	-1.358	-1.371	-1.386	-1.401	-1.416	-1.434	-1.451	-1.469	-1.486	-1.506	-1.525	-1.544	-1.564	-1.585	-1.605	-1.625	-1.648	-1.668	-1.689	-1.710	-1.731	-1.752	-1.774	-1.795	-1.815	-1.835	-1.856	-1.876	-1.896	-1.914	-1.934	-1.951	-1.969	-1.986	-2.001	-2.019	-2.033	-2.047	-2.060	-2.074	-2.085	-2.095	-2.105	-2.115	-2.124	-2.130	-2.136	-2.141	-2.145	-2.148	-2.149	-2.148	-2.146	-2.144	-2.140	-2.134	-2.128	-2.119	-2.109	-2.098	-2.085	-2.071	-2.054	-2.038	-2.019	-1.998	-1.976	-1.952	-1.928	-1.902	-1.875	-1.845	-1.815	-1.784	-1.750	-1.715	-1.680	-1.644	-1.605	-1.566	-1.526	-1.486	-1.444	-1.401	-1.358	-1.314	-1.269	-1.224	-1.179	-1.132	-1.088	-1.042	-0.996	-0.950	-0.905	-0.861	-0.815	-0.771	-0.729	-0.686	-0.642	-0.602	-0.562	-0.524	-0.486	-0.450	-0.415	-0.381	-0.350	-0.319	-0.290	-0.262	-0.236	-0.212	-0.190	-0.169	-0.151	-0.132	-0.120	-0.106	-0.094	-0.084	-0.078	-0.070	-0.066	-0.064	-0.062	-0.064	-0.065	-0.069	-0.074	-0.080	-0.089	-0.096	-0.108	-0.118	-0.130	-0.144	-0.158	-0.171	-0.188	-0.204	-0.220	-0.236	-0.254	-0.272	-0.290	-0.309	-0.326	-0.345	-0.362	-0.381	-0.400	-0.418	-0.436	-0.452	-0.470	-0.486	-0.504	-0.519	-0.534	-0.549	-0.562	-0.578	-0.590	-0.601	-0.614	-0.625	-0.635	-0.645	-0.654	-0.662	-0.671	-0.678	-0.684	-0.691	-0.696	-0.700	-0.705	-0.709	-0.711	-0.715	-0.716	-0.719	-0.719	-0.720	-0.721	-0.720	-0.720	-0.718	-0.718	-0.716	-0.714	-0.711	-0.709	-0.708	-0.706	-0.704	-0.701	-0.699	-0.698	-0.694	-0.692	-0.691	-0.689	-0.688	-0.686	-0.685	-0.685	-0.685	-0.685	-0.686	-0.686	-0.688	-0.690	-0.691	-0.694	-0.698	-0.701	-0.706	-0.710	-0.716	-0.721	-0.729	-0.736	-0.744	-0.752	-0.761	-0.770	-0.780	-0.790	-0.800	-0.812	-0.822	-0.835	-0.848	-0.861	-0.874	-0.886	-0.900	-0.914	-0.929	-0.942	-0.956	-0.970	-0.985	-0.999	-1.014	-1.028	-1.042	-1.056	-1.070	-1.085	-1.100	-1.114	-1.126	-1.140	-1.154	-1.166	-1.179	-1.192	-1.206	-1.218	-1.230	-1.242	-1.255	-1.266	-1.280	-1.291	-1.302	-1.314	-1.325	-1.336	-1.348	-1.359	-1.370	-1.381	-1.392	-1.402	-1.412	-1.424	-1.434	-1.445	-1.456	-1.466	-1.478	-1.486	-1.498	-1.506	-1.518	-1.528	-1.536	-1.546	-1.554	-1.564	-1.572	-1.580	-1.588	-1.595	-1.602	-1.609	-1.615	-1.621	-1.625	-1.630	-1.634	-1.636	-1.639	-1.640	-1.641	-1.641	-1.641	-1.639	-1.638	-1.634	-1.630	-1.626	-1.620	-1.615	-1.608	-1.599	-1.591	-1.581	-1.571	-1.561	-1.550	-1.538	-1.526	-1.514	-1.500	-1.488	-1.474	-1.459	-1.445	-1.431	-1.416	-1.401	-1.388	-1.372	-1.358	-1.344	-1.329	-1.316	-1.302	-1.290	-1.279	-1.266	-1.255	-1.246	-1.236	-1.228	-1.219	-1.212	-1.205	-1.200	-1.195	-1.191	-1.189	-1.186	-1.185	-1.185	-1.186	-1.189	-1.190	-1.192	-1.198	-1.202	-1.209	-1.216	-1.222	-1.231	-1.239	-1.249	-1.259	-1.268	-1.279	-1.291	-1.302	-1.314	-1.325	-1.339	-1.350	-1.364	-1.375	-1.388	-1.400	-1.411	-1.424	-1.436	-1.448	-1.458	-1.468	-1.479	-1.489	-1.496	-1.506	-1.514	-1.520	-1.525	-1.530	-1.534	-1.538	-1.540	-1.541	-1.542	-1.542	-1.541	-1.539	-1.535	-1.530	-1.524	-1.518	-1.510	-1.501	-1.491	-1.479	-1.466	-1.452	-1.438	-1.422	-1.405	-1.388	-1.370	-1.350	-1.330	-1.308	-1.286	-1.264	-1.239	-1.215	-1.190	-1.165	-1.139	-1.112	-1.086	-1.058	-1.031	-1.004	-0.974	-0.946	-0.918	-0.891	-0.862	-0.835	-0.808	-0.780	-0.754	-0.726	-0.701	-0.676	-0.651	-0.628	-0.604	-0.581	-0.560	-0.540	-0.521	-0.502	-0.485	-0.470	-0.454	-0.440	-0.428	-0.416	-0.405	-0.396	-0.388	-0.381	-0.376	-0.372	-0.369	-0.368	-0.366	-0.368	-0.369	-0.372	-0.376	-0.381	-0.388	-0.396	-0.404	-0.412	-0.424	-0.435	-0.445	-0.459	-0.471	-0.485	-0.500	-0.514	-0.529	-0.544	-0.560	-0.578	-0.592	-0.609	-0.625	-0.641	-0.658	-0.672	-0.689	-0.705	-0.720	-0.735	-0.749	-0.762	-0.776	-0.791	-0.804	-0.815	-0.826	-0.838	-0.848	-0.856	-0.865	-0.872	-0.879	-0.885	-0.889	-0.894	-0.896	-0.900	-0.900	-0.901	-0.901	-0.900	-0.899	-0.896	-0.891	-0.889	-0.882	-0.878	-0.869	-0.862	-0.854	-0.846	-0.836	-0.828	-0.816	-0.805	-0.794	-0.781	-0.769	-0.756	-0.744	-0.730	-0.715	-0.701	-0.689	-0.674	-0.659	-0.645	-0.631	-0.615	-0.602	-0.588	-0.572	-0.560	-0.546	-0.534	-0.520	-0.507	-0.496	-0.484	-0.472	-0.462	-0.454	-0.444	-0.435	-0.428	-0.420	-0.414	-0.408	-0.402	-0.398	-0.394	-0.390	-0.388	-0.385	-0.384	-0.384	-0.382	-0.384	-0.385	-0.386	-0.389	-0.391	-0.394	-0.398	-0.401	-0.405	-0.409	-0.412	-0.418	-0.421	-0.425	-0.430	-0.435	-0.438	-0.441	-0.444	-0.446	-0.448	-0.449	-0.450	-0.451	-0.449	-0.449	-0.445	-0.441	-0.438	-0.432	-0.426	-0.418	-0.409	-0.399	-0.388	-0.375	-0.360	-0.345	-0.329	-0.311	-0.292	-0.272	-0.251	-0.228	-0.204	-0.178	-0.152	-0.125	-0.096	-0.066	-0.038	-0.006	0.025	0.059	0.092	0.125	0.160	0.195	0.229	0.264	0.299	0.334	0.369	0.404	0.439	0.475	0.509	0.542	0.576	0.609	0.641	0.672	0.704	0.734	0.762	0.791	0.819	0.845	0.870	0.895	0.918	0.940	0.960	0.980	0.999	1.015	1.030	1.045	1.059	1.071	1.081	1.092	1.100	1.108	1.114	1.119	1.124	1.125	1.128	1.129	1.128	1.125	1.122	1.119	1.114	1.108	1.100	1.092	1.084	1.074	1.062	1.051	1.039	1.025	1.011	0.996	0.981	0.964	0.948	0.930	0.910	0.892	0.871	0.852	0.830	0.810	0.788	0.765	0.742	0.720	0.698	0.674	0.650	0.625	0.601	0.576	0.551	0.528	0.502	0.478	0.454	0.430	0.404	0.381	0.358	0.334	0.311	0.289	0.268	0.246	0.224	0.204	0.185	0.165	0.148	0.130	0.112	0.096	0.082	0.068	0.054	0.041	0.030	0.018	0.008	-0.001	-0.010	-0.016	-0.024	-0.029	-0.034	-0.038	-0.040	-0.042	-0.044	-0.045	-0.045	-0.045	-0.044	-0.041	-0.040	-0.036	-0.032	-0.029	-0.024	-0.019	-0.014	-0.008	-0.002	0.004	0.011	0.018	0.024	0.031	0.039	0.046	0.052	0.061	0.069	0.076	0.084	0.092	0.100	0.108	0.116	0.125	0.132	0.141	0.151	0.159	0.169	0.176	0.186	0.196	0.205	0.215	0.226	0.236	0.248	0.259	0.270	0.281	0.294	0.306	0.319	0.332	0.346	0.361	0.376	0.391	0.408	0.422	0.440	0.458	0.474	0.492	0.511	0.529	0.548	0.566	0.585	0.605	0.624	0.645	0.664	0.685	0.704	0.724	0.744	0.764	0.782	0.800	0.820	0.838	0.855	0.871	0.889	0.905	0.920	0.935	0.948	0.961	0.972	0.985	0.995	1.004	1.012	1.019	1.024	1.029	1.034	1.035	1.038	1.038	1.036	1.034	1.030	1.025	1.019	1.012	1.004	0.994	0.984	0.971	0.959	0.945	0.930	0.914	0.898	0.880	0.860	0.841	0.821	0.800	0.779	0.756	0.735	0.711	0.688	0.664	0.641	0.618	0.592	0.569	0.545	0.521	0.498	0.475	0.452	0.429	0.406	0.386	0.365	0.345	0.325	0.308	0.290	0.274	0.258	0.242	0.229	0.216	0.204	0.194	0.184	0.176	0.169	0.161	0.156	0.152	0.149	0.148	0.148	0.148	0.149	0.150	0.154	0.158	0.162	0.168	0.174	0.181	0.189	0.196	0.205	0.212	0.222	0.232	0.242	0.252	0.261	0.272	0.281	0.291	0.300	0.309	0.316	0.325	0.332	0.338	0.344	0.350	0.354	0.358	0.360	0.361	0.362	0.361	0.360	0.358	0.352	0.348	0.341	0.334	0.325	0.316	0.305	0.292	0.280	0.266	0.250	0.234	0.216	0.198	0.180	0.159	0.138	0.116	0.094	0.071	0.049	0.025	0.000	-0.025	-0.050	-0.075	-0.101	-0.126	-0.152	-0.178	-0.202	-0.228	-0.252	-0.278	-0.302	-0.326	-0.350	-0.374	-0.396	-0.419	-0.440	-0.460	-0.481	-0.500	-0.520	-0.538	-0.555	-0.572	-0.588	-0.602	-0.618	-0.631	-0.645	-0.656	-0.669	-0.680	-0.690	-0.700	-0.710	-0.719	-0.728	-0.735	-0.742	-0.750	-0.756	-0.761	-0.768	-0.772	-0.778	-0.784	-0.788	-0.792	-0.796	-0.801	-0.804	-0.809	-0.814	-0.816	-0.821	-0.825	-0.829	-0.831	-0.836	-0.839	-0.842	-0.846	-0.850	-0.854	-0.858	-0.860	-0.865	-0.869	-0.872	-0.876	-0.880	-0.884	-0.888	-0.891	-0.896	-0.899	-0.904	-0.906	-0.910	-0.914	-0.916	-0.921	-0.924	-0.929	-0.931	-0.936	-0.939	-0.942	-0.945	-0.949	-0.954	-0.956	-0.960	-0.964	-0.968	-0.971	-0.974	-0.978	-0.981	-0.986	-0.989	-0.992	-0.996	-1.000	-1.004	-1.009	-1.011	-1.015	-1.019	-1.022	-1.025	-1.030	-1.032	-1.035	-1.039	-1.041	-1.044	-1.046	-1.049	-1.051	-1.052	-1.054	-1.056	-1.056	-1.058	-1.058	-1.058	-1.055	-1.055	-1.052	-1.051	-1.049	-1.046	-1.042	-1.039	-1.035	-1.030	-1.025	-1.019	-1.014	-1.006	-0.999	-0.991	-0.984	-0.974	-0.965	-0.955	-0.945	-0.935	-0.925	-0.912	-0.901	-0.890	-0.878	-0.865	-0.852	-0.840	-0.828	-0.816	-0.802	-0.789	-0.776	-0.764	-0.751	-0.739	-0.726	-0.714	-0.701	-0.690	-0.679	-0.668	-0.658	-0.646	-0.636	-0.626	-0.618	-0.608	-0.600	-0.591	-0.582	-0.576	-0.569	-0.562	-0.556	-0.551	-0.548	-0.542	-0.539	-0.535	-0.531	-0.529	-0.528	-0.525	-0.524	-0.522	-0.521	-0.521	-0.520	-0.521	-0.521	-0.522	-0.524	-0.526	-0.528	-0.531	-0.532	-0.535	-0.539	-0.541	-0.545	-0.548	-0.551	-0.556	-0.560	-0.564	-0.569	-0.574	-0.579	-0.582	-0.586	-0.591	-0.598	-0.602	-0.608	-0.611	-0.616	-0.622	-0.628	-0.632	-0.638	-0.642	-0.648	-0.652	-0.658	-0.662	-0.666	-0.671	-0.676	-0.681	-0.685	-0.689	-0.692	-0.696	-0.700	-0.702	-0.706	-0.709	-0.711	-0.714	-0.715	-0.716	-0.718	-0.719	-0.719	-0.719	-0.719	-0.718	-0.716	-0.712	-0.711	-0.708	-0.704	-0.699	-0.696	-0.690	-0.685	-0.679	-0.671	-0.664	-0.655	-0.646	-0.636	-0.626	-0.615	-0.605	-0.592	-0.580	-0.566	-0.554	-0.540	-0.524	-0.510	-0.492	-0.478	-0.460	-0.442	-0.424	-0.406	-0.388	-0.369	-0.349	-0.329	-0.309	-0.289	-0.268	-0.246	-0.225	-0.202	-0.181	-0.160	-0.139	-0.116	-0.094	-0.072	-0.050	-0.029	-0.006	0.014	0.035	0.056	0.076	0.096	0.116	0.135	0.154	0.172	0.191	0.208	0.224	0.240	0.255	0.269	0.284	0.296	0.309	0.319	0.330	0.339	0.348	0.356	0.362	0.368	0.372	0.378	0.380	0.382	0.382	0.384	0.382	0.382	0.380	0.375	0.371	0.368	0.360	0.355	0.346	0.340	0.331	0.322	0.312	0.302	0.292	0.280	0.269	0.259	0.246	0.234	0.222	0.210	0.199	0.186	0.175	0.162	0.151	0.138	0.126	0.115	0.105	0.094	0.085	0.075	0.065	0.056	0.049	0.041	0.034	0.028	0.022	0.016	0.011	0.008	0.004	0.001	0.000	-0.002	-0.002	-0.004	-0.002	-0.002	-0.001	0.000	0.002	0.005	0.008	0.011	0.015	0.019	0.024	0.028	0.032	0.038	0.042	0.049	0.052	0.058	0.062	0.068	0.074	0.078	0.082	0.088	0.092	0.098	0.100	0.105	0.108	0.111	0.115	0.116	0.119	0.120	0.122	0.124	0.124	0.124	0.124	0.124	0.122	0.121	0.119	0.116	0.114	0.111	0.108	0.104	0.099	0.095	0.091	0.085	0.080	0.074	0.068	0.061	0.055	0.049	0.040	0.032	0.026	0.018	0.009	0.001	-0.008	-0.015	-0.025	-0.034	-0.041	-0.050	-0.060	-0.069	-0.078	-0.086	-0.094	-0.102	-0.111	-0.119	-0.129	-0.136	-0.144	-0.151	-0.160	-0.166	-0.174	-0.180	-0.186	-0.192	-0.199	-0.202	-0.208	-0.211	-0.215	-0.219	-0.220	-0.222	-0.224	-0.224	-0.224	-0.224	-0.221	-0.220	-0.218	-0.214	-0.209	-0.204	-0.198	-0.191	-0.184	-0.176	-0.168	-0.158	-0.148	-0.136	-0.125	-0.112	-0.100	-0.085	-0.070	-0.055	-0.041	-0.025	-0.008	0.009	0.026	0.044	0.061	0.079	0.098	0.116	0.135	0.154	0.171	0.190	0.209	0.226	0.244	0.260	0.278	0.294	0.310	0.325	0.340	0.355	0.369	0.381	0.394	0.405	0.416	0.428	0.436	0.445	0.454	0.461	0.469	0.476	0.481	0.488	0.491	0.498	0.500	0.505	0.509	0.510	0.515	0.516	0.519	0.521	0.524	0.526	0.529	0.531	0.535	0.538	0.541	0.545	0.550	0.555	0.560	0.566	0.571	0.580	0.588	0.596	0.605	0.615	0.625	0.638	0.649	0.661	0.676	0.691	0.705	0.721	0.738	0.755	0.772	0.791	0.810	0.830	0.849	0.869	0.889	0.910	0.931	0.952	0.974	0.996	1.018	1.038	1.060	1.080	1.101	1.121	1.141	1.160	1.179	1.198	1.215	1.232	1.250	1.265	1.281	1.295	1.310	1.322	1.335	1.346	1.358	1.366	1.375	1.384	1.390	1.398	1.402	1.408	1.412	1.415	1.418	1.420	1.420	1.421	1.420	1.420	1.418	1.416	1.414	1.411	1.408	1.404	1.399	1.395	1.390	1.384	1.379	1.374	1.366	1.361	1.354	1.346	1.340	1.334	1.325	1.318	1.311	1.304	1.296	1.289	1.281	1.274	1.265	1.258	1.250	1.241	1.232	1.224	1.216	1.206	1.198	1.189	1.180	1.169	1.160	1.150	1.140	1.129	1.119	1.108	1.096	1.082	1.070	1.058	1.045	1.031	1.016	1.002	0.988	0.972	0.956	0.939	0.922	0.905	0.888	0.870	0.850	0.831	0.812	0.792	0.772	0.752	0.731	0.710	0.690	0.669	0.648	0.625	0.602	0.580	0.559	0.536	0.514	0.492	0.471	0.449	0.428	0.405	0.384	0.362	0.342	0.322	0.302	0.282	0.264	0.244	0.226	0.208	0.191	0.175	0.159	0.142	0.129	0.114	0.100	0.088	0.076	0.064	0.054	0.044	0.035	0.026	0.018	0.011	0.004	-0.002	-0.008	-0.012	-0.016	-0.020	-0.024	-0.026	-0.029	-0.031	-0.034	-0.034	-0.035	-0.036	-0.038	-0.038	-0.038	-0.038	-0.038	-0.038	-0.038	-0.038	-0.038	-0.039	-0.039	-0.039	-0.040	-0.040	-0.041	-0.041	-0.044	-0.045	-0.046	-0.049	-0.052	-0.054	-0.056	-0.060	-0.062	-0.065	-0.069	-0.074	-0.078	-0.081	-0.088	-0.091	-0.096	-0.101	-0.105	-0.110	-0.115	-0.120	-0.125	-0.130	-0.135	-0.139	-0.145	-0.149	-0.155	-0.159	-0.162	-0.166	-0.170	-0.175	-0.179	-0.181	-0.184	-0.188	-0.190	-0.192	-0.194	-0.196	-0.198	-0.199	-0.200	-0.199	-0.200	-0.199	-0.199	-0.198	-0.196	-0.195	-0.192	-0.191	-0.188	-0.185	-0.182	-0.179	-0.175	-0.172	-0.169	-0.164	-0.160	-0.156	-0.152	-0.149	-0.144	-0.140	-0.136	-0.132	-0.128	-0.124	-0.120	-0.118	-0.112	-0.110	-0.106	-0.104	-0.101	-0.100	-0.098	-0.096	-0.095	-0.095	-0.094	-0.094	-0.095	-0.096	-0.098	-0.100	-0.101	-0.105	-0.109	-0.112	-0.119	-0.124	-0.130	-0.136	-0.145	-0.152	-0.160	-0.170	-0.180	-0.190	-0.201	-0.212	-0.225	-0.238	-0.251	-0.265	-0.278	-0.292	-0.306	-0.322	-0.338	-0.354	-0.370	-0.386	-0.404	-0.419	-0.436	-0.452	-0.468	-0.485	-0.500	-0.515	-0.530	-0.545	-0.559	-0.572	-0.586	-0.598	-0.610	-0.621	-0.630	-0.639	-0.648	-0.655	-0.660	-0.664	-0.666	-0.668	-0.669	-0.668	-0.665	-0.660	-0.655	-0.648	-0.639	-0.629	-0.616	-0.602	-0.586	-0.570	-0.551	-0.531	-0.509	-0.485	-0.460	-0.434	-0.406	-0.376	-0.345	-0.314	-0.280	-0.245	-0.209	-0.172	-0.135	-0.095	-0.056	-0.016	0.025	0.066	0.109	0.151	0.192	0.236	0.279	0.321	0.362	0.406	0.448	0.489	0.529	0.569	0.610	0.649	0.685	0.722	0.759	0.794	0.828	0.860	0.890	0.920	0.949	0.975	1.001	1.025	1.048	1.068	1.088	1.105	1.121	1.136	1.149	1.160	1.171	1.180	1.188	1.194	1.198	1.201	1.204	1.205	1.205	1.205	1.202	1.199	1.195	1.190	1.185	1.178	1.171	1.164	1.155	1.148	1.139	1.130	1.121	1.111	1.102	1.092	1.084	1.074	1.065	1.056	1.048	1.039	1.030	1.022	1.015	1.008	1.000	0.994	0.988	0.980	0.975	0.970	0.965	0.959	0.955	0.951	0.949	0.945	0.942	0.940	0.938	0.935	0.934	0.931	0.931	0.930	0.929	0.929	0.926	0.926	0.926	0.924	0.924	0.924	0.924	0.922	0.922	0.922	0.921	0.921	0.920	0.919	0.919	0.918	0.916	0.916	0.914	0.912	0.911	0.909	0.906	0.904	0.901	0.899	0.895	0.892	0.888	0.884	0.879	0.874	0.870	0.864	0.858	0.851	0.844	0.838	0.829	0.821	0.812	0.802	0.794	0.784	0.771	0.761	0.748	0.734	0.721	0.706	0.691	0.675	0.659	0.642	0.624	0.605	0.586	0.566	0.545	0.524	0.500	0.479	0.454	0.431	0.405	0.380	0.352	0.328	0.299	0.271	0.244	0.215	0.186	0.156	0.126	0.098	0.066	0.036	0.006	-0.025	-0.055	-0.086	-0.116	-0.146	-0.176	-0.206	-0.236	-0.266	-0.295	-0.325	-0.352	-0.380	-0.408	-0.435	-0.460	-0.486	-0.512	-0.536	-0.559	-0.582	-0.604	-0.625	-0.645	-0.665	-0.682	-0.700	-0.716	-0.732	-0.748	-0.761	-0.774	-0.785	-0.798	-0.806	-0.816	-0.824	-0.831	-0.838	-0.844	-0.848	-0.851	-0.855	-0.856	-0.858	-0.858	-0.859	-0.858	-0.855	-0.852	-0.849	-0.846	-0.842	-0.838	-0.832	-0.826	-0.820	-0.815	-0.808	-0.800	-0.794	-0.785	-0.778	-0.769	-0.761	-0.752	-0.745	-0.736	-0.729	-0.721	-0.712	-0.705	-0.698	-0.691	-0.684	-0.678	-0.670	-0.665	-0.660	-0.656	-0.650	-0.648	-0.645	-0.644	-0.642	-0.641	-0.641	-0.644	-0.645	-0.648	-0.651	-0.656	-0.661	-0.668	-0.674	-0.682	-0.690	-0.700	-0.710	-0.721	-0.731	-0.744	-0.758	-0.771	-0.785	-0.800	-0.815	-0.830	-0.845	-0.860	-0.876	-0.892	-0.909	-0.925	-0.941	-0.958	-0.972	-0.988	-1.002	-1.016	-1.030	-1.042	-1.056	-1.068	-1.079	-1.089	-1.098	-1.106	-1.114	-1.121	-1.126	-1.131	-1.134	-1.136	-1.138	-1.138	-1.138	-1.135	-1.132	-1.128	-1.124	-1.118	-1.110	-1.102	-1.095	-1.085	-1.074	-1.064	-1.052	-1.040	-1.029	-1.015	-1.001	-0.988	-0.974	-0.959	-0.944	-0.930	-0.914	-0.899	-0.885	-0.870	-0.855	-0.840	-0.825	-0.811	-0.798	-0.784	-0.770	-0.758	-0.745	-0.732	-0.720	-0.708	-0.696	-0.685	-0.674	-0.662	-0.652	-0.641	-0.631	-0.620	-0.610	-0.600	-0.590	-0.579	-0.569	-0.559	-0.548	-0.536	-0.525	-0.512	-0.500	-0.488	-0.474	-0.460	-0.444	-0.430	-0.414	-0.398	-0.380	-0.362	-0.342	-0.324	-0.302	-0.282	-0.260	-0.236	-0.211	-0.186	-0.161	-0.135	-0.106	-0.079	-0.049	-0.019	0.012	0.044	0.076	0.109	0.142	0.176	0.211	0.248	0.284	0.320	0.356	0.394	0.431	0.469	0.507	0.546	0.585	0.622	0.661	0.699	0.738	0.776	0.814	0.851	0.889	0.926	0.961	0.999	1.034	1.070	1.105	1.139	1.172	1.205	1.236	1.269	1.300	1.330	1.359	1.388	1.415	1.442	1.469	1.494	1.519	1.541	1.565	1.586	1.606	1.628	1.645	1.662	1.681	1.698	1.711	1.726	1.740	1.751	1.764	1.774	1.782	1.792	1.800	1.808	1.814	1.820	1.825	1.829	1.832	1.835	1.839	1.841	1.841	1.844	1.845	1.844	1.844	1.844	1.842	1.841	1.840	1.839	1.836	1.836	1.834	1.831	1.830	1.828	1.825	1.824	1.820	1.819	1.816	1.814	1.811	1.809	1.808	1.805	1.802	1.800	1.798	1.794	1.790	1.788	1.784	1.779	1.775	1.770	1.765	1.759	1.754	1.746	1.739	1.730	1.721	1.710	1.699	1.688	1.674	1.660	1.645	1.629	1.611	1.592	1.572	1.551	1.529	1.505	1.481	1.455	1.428	1.399	1.369	1.338	1.305	1.271	1.236	1.200	1.162	1.125	1.086	1.046	1.004	0.964	0.920	0.876	0.834	0.789	0.744	0.699	0.652	0.606	0.560	0.515	0.468	0.421	0.375	0.329	0.282	0.236	0.192	0.146	0.102	0.058	0.014	-0.030	-0.071	-0.114	-0.155	-0.195	-0.234	-0.274	-0.311	-0.349	-0.385	-0.421	-0.456	-0.489	-0.522	-0.555	-0.586	-0.616	-0.646	-0.675	-0.702	-0.730	-0.756	-0.781	-0.806	-0.830	-0.852	-0.874	-0.896	-0.916	-0.935	-0.954	-0.972	-0.989	-1.005	-1.020	-1.035	-1.049	-1.062	-1.074	-1.086	-1.096	-1.108	-1.116	-1.125	-1.132	-1.140	-1.146	-1.152	-1.156	-1.161	-1.165	-1.166	-1.170	-1.171	-1.171	-1.171	-1.171	-1.170	-1.168	-1.166	-1.162	-1.159	-1.155	-1.150	-1.146	-1.141	-1.135	-1.130	-1.124	-1.118	-1.111	-1.105	-1.099	-1.091	-1.086	-1.079	-1.074	-1.068	-1.062	-1.059	-1.052	-1.049	-1.045	-1.042	-1.040	-1.038	-1.038	-1.036	-1.036	-1.036	-1.039	-1.041	-1.045	-1.049	-1.054	-1.059	-1.066	-1.074	-1.082	-1.092	-1.102	-1.114	-1.126	-1.140	-1.154	-1.168	-1.184	-1.200	-1.218	-1.235	-1.254	-1.272	-1.291	-1.311	-1.332	-1.352	-1.374	-1.395	-1.418	-1.440	-1.461	-1.482	-1.505	-1.526	-1.549	-1.570	-1.592	-1.612	-1.634	-1.655	-1.674	-1.694	-1.711	-1.730	-1.748	-1.765	-1.780	-1.798	-1.811	-1.826	-1.839	-1.851	-1.861	-1.871	-1.881	-1.891	-1.898	-1.906	-1.911	-1.916	-1.921	-1.925	-1.928	-1.929	-1.929	-1.930	-1.929	-1.928	-1.926	-1.924	-1.920	-1.918	-1.912	-1.908	-1.902	-1.898	-1.891	-1.886	-1.880	-1.872	-1.866	-1.860	-1.852	-1.848	-1.840	-1.834	-1.828	-1.821	-1.818	-1.811	-1.808	-1.802	-1.799	-1.795	-1.791	-1.789	-1.786	-1.786	-1.785	-1.784	-1.784	-1.785	-1.786	-1.788	-1.791	-1.792	-1.798	-1.801	-1.805	-1.810	-1.815	-1.820	-1.828	-1.834	-1.840	-1.848	-1.854	-1.862	-1.869	-1.878	-1.884	-1.892	-1.900	-1.908	-1.915	-1.922	-1.929	-1.936	-1.942	-1.949	-1.954	-1.960	-1.966	-1.970	-1.974	-1.978	-1.981	-1.982	-1.986	-1.988	-1.988	-1.988	-1.988	-1.986	-1.985	-1.982	-1.980	-1.976	-1.972	-1.968	-1.961	-1.956	-1.950	-1.942	-1.935	-1.926	-1.918	-1.908	-1.898	-1.888	-1.878	-1.865	-1.854	-1.842	-1.830	-1.818	-1.805	-1.791	-1.778	-1.764	-1.751	-1.736	-1.721	-1.706	-1.692	-1.678	-1.662	-1.648	-1.632	-1.618	-1.602	-1.589	-1.574	-1.559	-1.545	-1.530	-1.516	-1.502	-1.489	-1.475	-1.462	-1.450	-1.438	-1.426	-1.415	-1.404	-1.392	-1.382	-1.372	-1.362	-1.354	-1.346	-1.339	-1.331	-1.325	-1.319	-1.312	-1.308	-1.302	-1.300	-1.296	-1.294	-1.291	-1.290	-1.289	-1.289	-1.289	-1.289	-1.290	-1.292	-1.294	-1.298	-1.300	-1.304	-1.308	-1.312	-1.318	-1.322	-1.329	-1.334	-1.340	-1.348	-1.354	-1.360	-1.366	-1.372	-1.379	-1.386	-1.394	-1.400	-1.406	-1.412	-1.419	-1.425	-1.430	-1.436	-1.440	-1.445	-1.450	-1.454	-1.458	-1.461	-1.465	-1.468	-1.470	-1.471	-1.472	-1.474	-1.472	-1.472	-1.471	-1.470	-1.466	-1.465	-1.460	-1.456	-1.452	-1.446	-1.440	-1.434	-1.426	-1.419	-1.409	-1.399	-1.389	-1.379	-1.368	-1.355	-1.341	-1.329	-1.314	-1.299	-1.284	-1.266	-1.249	-1.231	-1.212	-1.192	-1.171	-1.150	-1.129	-1.106	-1.082	-1.058	-1.034	-1.008	-0.981	-0.954	-0.928	-0.899	-0.871	-0.842	-0.812	-0.781	-0.751	-0.720	-0.689	-0.656	-0.625	-0.592	-0.561	-0.529	-0.495	-0.464	-0.431	-0.400	-0.368	-0.336	-0.305	-0.275	-0.245	-0.216	-0.186	-0.159	-0.134	-0.106	-0.082	-0.060	-0.036	-0.015	0.004	0.024	0.040	0.056	0.071	0.084	0.095	0.105	0.114	0.120	0.125	0.128	0.129	0.129	0.126	0.124	0.119	0.111	0.104	0.094	0.082	0.070	0.056	0.042	0.026	0.009	-0.009	-0.029	-0.049	-0.069	-0.091	-0.112	-0.135	-0.158	-0.180	-0.204	-0.226	-0.249	-0.271	-0.295	-0.316	-0.339	-0.359	-0.379	-0.399	-0.418	-0.434	-0.451	-0.466	-0.481	-0.495	-0.506	-0.518	-0.526	-0.535	-0.541	-0.546	-0.550	-0.552	-0.554	-0.554	-0.551	-0.548	-0.542	-0.536	-0.529	-0.520	-0.510	-0.499	-0.486	-0.474	-0.460	-0.445	-0.430	-0.412	-0.395	-0.379	-0.360	-0.342	-0.325	-0.306	-0.289	-0.270	-0.252	-0.234	-0.216	-0.200	-0.184	-0.168	-0.151	-0.138	-0.124	-0.110	-0.099	-0.088	-0.078	-0.069	-0.061	-0.054	-0.049	-0.044	-0.041	-0.038	-0.038	-0.038	-0.039	-0.041	-0.044	-0.049	-0.055	-0.061	-0.069	-0.076	-0.086	-0.098	-0.109	-0.121	-0.135	-0.148	-0.162	-0.178	-0.192	-0.209	-0.226	-0.244	-0.261	-0.279	-0.298	-0.316	-0.335	-0.355	-0.374	-0.394	-0.414	-0.432	-0.452	-0.472	-0.492	-0.512	-0.531	-0.551	-0.570	-0.590	-0.610	-0.629	-0.649	-0.668	-0.686	-0.706	-0.724	-0.742	-0.761	-0.779	-0.796	-0.814	-0.831	-0.848	-0.864	-0.880	-0.896	-0.911	-0.928	-0.942	-0.956	-0.971	-0.985	-0.998	-1.010	-1.022	-1.034	-1.045	-1.056	-1.066	-1.076	-1.085	-1.094	-1.101	-1.109	-1.115	-1.121	-1.126	-1.130	-1.135	-1.138	-1.140	-1.142	-1.144	-1.144	-1.145	-1.145	-1.144	-1.144	-1.141	-1.139	-1.136	-1.134	-1.130	-1.126	-1.122	-1.120	-1.115	-1.110	-1.106	-1.102	-1.099	-1.094	-1.091	-1.088	-1.084	-1.081	-1.078	-1.076	-1.075	-1.074	-1.072	-1.074	-1.074	-1.076	-1.079	-1.082	-1.086	-1.091	-1.098	-1.105	-1.112	-1.121	-1.131	-1.141	-1.152	-1.166	-1.179	-1.194	-1.209	-1.226	-1.242	-1.260	-1.279	-1.299	-1.318	-1.339	-1.360	-1.381	-1.404	-1.426	-1.449	-1.472	-1.496	-1.520	-1.544	-1.568	-1.592	-1.616	-1.640	-1.664	-1.688	-1.710	-1.734	-1.755	-1.778	-1.798	-1.819	-1.839	-1.858	-1.876	-1.895	-1.911	-1.928	-1.942	-1.956	-1.970	-1.981	-1.991	-2.002	-2.011	-2.019	-2.025	-2.030	-2.034	-2.038	-2.039	-2.039	-2.038	-2.035	-2.031	-2.026	-2.020	-2.013	-2.002	-1.992	-1.979	-1.966	-1.951	-1.935	-1.918	-1.899	-1.878	-1.856	-1.834	-1.810	-1.785	-1.759	-1.731	-1.702	-1.672	-1.642	-1.610	-1.578	-1.542	-1.509	-1.474	-1.439	-1.401	-1.362	-1.326	-1.288	-1.248	-1.209	-1.169	-1.130	-1.090	-1.050	-1.010	-0.970	-0.932	-0.892	-0.854	-0.816	-0.779	-0.741	-0.705	-0.669	-0.635	-0.600	-0.568	-0.536	-0.506	-0.476	-0.448	-0.421	-0.396	-0.371	-0.349	-0.328	-0.309	-0.290	-0.272	-0.258	-0.244	-0.231	-0.221	-0.212	-0.205	-0.200	-0.196	-0.192	-0.191	-0.191	-0.194	-0.198	-0.200	-0.206	-0.212	-0.221	-0.231	-0.241	-0.252	-0.264	-0.278	-0.290	-0.305	-0.321	-0.336	-0.354	-0.370	-0.389	-0.406	-0.425	-0.442	-0.461	-0.480	-0.500	-0.518	-0.538	-0.558	-0.575	-0.595	-0.612	-0.632	-0.650	-0.668	-0.685	-0.702	-0.719	-0.735	-0.750	-0.765	-0.780	-0.794	-0.809	-0.820	-0.834	-0.845	-0.856	-0.866	-0.878	-0.886	-0.896	-0.904	-0.911	-0.918	-0.925	-0.930	-0.935	-0.941	-0.944	-0.948	-0.951	-0.952	-0.954	-0.955	-0.956	-0.956	-0.956	-0.955	-0.954	-0.952	-0.951	-0.949	-0.948	-0.945	-0.941	-0.939	-0.936	-0.934	-0.930	-0.928	-0.925	-0.922	-0.919	-0.918	-0.914	-0.912	-0.911	-0.909	-0.908	-0.908	-0.908	-0.908	-0.909	-0.910	-0.911	-0.914	-0.916	-0.921	-0.925	-0.930	-0.936	-0.944	-0.950	-0.959	-0.966	-0.976	-0.986	-0.996	-1.008	-1.019	-1.032	-1.045	-1.059	-1.072	-1.088	-1.101	-1.118	-1.132	-1.149	-1.165	-1.181	-1.198	-1.215	-1.231	-1.249	-1.264	-1.281	-1.298	-1.315	-1.331	-1.349	-1.364	-1.381	-1.396	-1.411	-1.426	-1.441	-1.456	-1.470	-1.485	-1.499	-1.511	-1.525	-1.536	-1.550	-1.561	-1.574	-1.584	-1.595	-1.605	-1.615	-1.625	-1.635	-1.644	-1.652	-1.661	-1.669	-1.678	-1.685	-1.691	-1.699	-1.705	-1.711	-1.716	-1.724	-1.728	-1.734	-1.738	-1.742	-1.746	-1.750	-1.752	-1.755	-1.758	-1.759	-1.761	-1.762	-1.762	-1.764	-1.762	-1.761	-1.759	-1.756	-1.752	-1.750	-1.745	-1.739	-1.734	-1.728	-1.720	-1.712	-1.704	-1.694	-1.684	-1.672	-1.661	-1.650	-1.638	-1.625	-1.610	-1.596	-1.581	-1.566	-1.551	-1.535	-1.519	-1.504	-1.486	-1.470	-1.452	-1.438	-1.421	-1.404	-1.388	-1.371	-1.356	-1.340	-1.325	-1.311	-1.298	-1.284	-1.271	-1.260	-1.248	-1.238	-1.228	-1.219	-1.210	-1.204	-1.198	-1.192	-1.188	-1.185	-1.182	-1.180	-1.180	-1.180	-1.181	-1.182	-1.185	-1.190	-1.194	-1.199	-1.205	-1.211	-1.219	-1.226	-1.235	-1.244	-1.254	-1.262	-1.274	-1.285	-1.295	-1.306	-1.318	-1.329	-1.341	-1.351	-1.364	-1.374	-1.386	-1.396	-1.408	-1.418	-1.428	-1.438	-1.448	-1.456	-1.464	-1.471	-1.479	-1.486	-1.492	-1.496	-1.501	-1.505	-1.509	-1.510	-1.512	-1.512	-1.512	-1.512	-1.510	-1.509	-1.505	-1.500	-1.494	-1.489	-1.481	-1.472	-1.464	-1.455	-1.444	-1.432	-1.420	-1.406	-1.392	-1.378	-1.362	-1.346	-1.329	-1.311	-1.292	-1.272	-1.254	-1.232	-1.211	-1.191	-1.170	-1.146	-1.122	-1.100	-1.076	-1.054	-1.029	-1.004	-0.980	-0.956	-0.931	-0.908	-0.882	-0.859	-0.835	-0.811	-0.789	-0.765	-0.742	-0.722	-0.701	-0.680	-0.660	-0.641	-0.622	-0.606	-0.589	-0.572	-0.559	-0.544	-0.530	-0.519	-0.509	-0.499	-0.490	-0.482	-0.476	-0.470	-0.466	-0.464	-0.461	-0.460	-0.461	-0.462	-0.464	-0.468	-0.472	-0.479	-0.485	-0.492	-0.501	-0.511	-0.521	-0.532	-0.544	-0.556	-0.569	-0.582	-0.596	-0.610	-0.626	-0.641	-0.658	-0.672	-0.688	-0.705	-0.721	-0.736	-0.754	-0.769	-0.784	-0.800	-0.815	-0.830	-0.845	-0.860	-0.874	-0.886	-0.899	-0.911	-0.922	-0.932	-0.942	-0.951	-0.960	-0.968	-0.974	-0.979	-0.984	-0.988	-0.991	-0.992	-0.994	-0.994	-0.992	-0.990	-0.989	-0.984	-0.979	-0.972	-0.966	-0.959	-0.951	-0.941	-0.931	-0.921	-0.910	-0.896	-0.884	-0.870	-0.855	-0.840	-0.824	-0.808	-0.791	-0.774	-0.756	-0.738	-0.719	-0.700	-0.681	-0.662	-0.644	-0.625	-0.606	-0.588	-0.569	-0.550	-0.532	-0.515	-0.496	-0.480	-0.462	-0.446	-0.431	-0.416	-0.401	-0.388	-0.372	-0.360	-0.349	-0.338	-0.328	-0.318	-0.309	-0.301	-0.292	-0.286	-0.280	-0.275	-0.270	-0.266	-0.262	-0.261	-0.259	-0.258	-0.256	-0.256	-0.256	-0.256	-0.258	-0.259	-0.259	-0.260	-0.262	-0.264	-0.265	-0.266	-0.266	-0.268	-0.268	-0.268	-0.268	-0.266	-0.264	-0.262	-0.260	-0.255	-0.251	-0.246	-0.240	-0.232	-0.224	-0.215	-0.205	-0.194	-0.181	-0.169	-0.154	-0.138	-0.121	-0.102	-0.085	-0.064	-0.044	-0.021	0.001	0.026	0.050	0.076	0.102	0.130	0.159	0.188	0.216	0.245	0.275	0.306	0.336	0.368	0.398	0.430	0.461	0.491	0.522	0.554	0.585	0.616	0.646	0.675	0.704	0.734	0.761	0.788	0.815	0.841	0.865	0.890	0.912	0.935	0.956	0.978	0.996	1.014	1.031	1.048	1.062	1.076	1.089	1.100	1.112	1.120	1.130	1.136	1.142	1.146	1.151	1.154	1.155	1.156	1.155	1.154	1.150	1.146	1.141	1.136	1.129	1.121	1.112	1.102	1.092	1.081	1.068	1.055	1.040	1.026	1.011	0.994	0.978	0.959	0.941	0.921	0.902	0.881	0.860	0.840	0.818	0.795	0.772	0.750	0.726	0.704	0.680	0.655	0.631	0.608	0.582	0.560	0.535	0.510	0.488	0.462	0.439	0.415	0.392	0.370	0.348	0.325	0.304	0.281	0.262	0.241	0.221	0.202	0.185	0.168	0.149	0.134	0.119	0.102	0.089	0.075	0.061	0.049	0.038	0.028	0.018	0.009	-0.001	-0.009	-0.016	-0.022	-0.029	-0.035	-0.039	-0.044	-0.048	-0.050	-0.052	-0.055	-0.056	-0.058	-0.058	-0.059	-0.059	-0.059	-0.056	-0.056	-0.054	-0.052	-0.050	-0.048	-0.045	-0.042	-0.038	-0.035	-0.030	-0.026	-0.021	-0.016	-0.011	-0.005	0.001	0.008	0.015	0.022	0.030	0.038	0.046	0.056	0.065	0.076	0.088	0.099	0.111	0.124	0.138	0.151	0.168	0.182	0.199	0.216	0.234	0.251	0.271	0.291	0.311	0.332	0.354	0.376	0.400	0.424	0.449	0.474	0.499	0.525	0.550	0.575	0.602	0.629	0.655	0.682	0.710	0.736	0.764	0.790	0.816	0.841	0.868	0.892	0.918	0.941	0.964	0.988	1.009	1.030	1.050	1.069	1.086	1.102	1.119	1.134	1.148	1.159	1.169	1.178	1.185	1.191	1.198	1.200	1.202	1.202	1.201	1.199	1.196	1.190	1.184	1.174	1.165	1.154	1.141	1.126	1.111	1.095	1.078	1.059	1.039	1.018	0.995	0.971	0.948	0.922	0.896	0.870	0.842	0.815	0.786	0.759	0.730	0.700	0.670	0.641	0.611	0.582	0.552	0.522	0.494	0.465	0.438	0.410	0.382	0.356	0.331	0.306	0.281	0.259	0.238	0.216	0.196	0.178	0.161	0.144	0.130	0.115	0.104	0.092	0.084	0.075	0.069	0.062	0.059	0.056	0.054	0.055	0.056	0.059	0.061	0.068	0.074	0.080	0.089	0.098	0.106	0.119	0.130	0.142	0.156	0.169	0.182	0.196	0.211	0.226	0.240	0.255	0.269	0.284	0.296	0.310	0.324	0.336	0.348	0.359	0.369	0.378	0.386	0.394	0.401	0.405	0.409	0.411	0.412	0.412	0.411	0.408	0.404	0.399	0.391	0.384	0.374	0.364	0.351	0.338	0.324	0.308	0.291	0.272	0.255	0.235	0.214	0.192	0.171	0.148	0.125	0.101	0.076	0.051	0.028	0.001	-0.025	-0.049	-0.075	-0.101	-0.125	-0.151	-0.175	-0.200	-0.224	-0.246	-0.270	-0.292	-0.315	-0.336	-0.355	-0.376	-0.396	-0.414	-0.432	-0.449	-0.466	-0.481	-0.496	-0.511	-0.524	-0.539	-0.550	-0.562	-0.574	-0.585	-0.596	-0.605	-0.615	-0.625	-0.632	-0.641	-0.650	-0.658	-0.665	-0.672	-0.680	-0.686	-0.694	-0.701	-0.708	-0.714	-0.721	-0.728	-0.735	-0.741	-0.749	-0.756	-0.761	-0.769	-0.775	-0.782	-0.789	-0.795	-0.802	-0.809	-0.815	-0.821	-0.829	-0.835	-0.841	-0.848	-0.854	-0.859	-0.866	-0.871	-0.876	-0.882	-0.886	-0.890	-0.895	-0.900	-0.905	-0.909	-0.911	-0.916	-0.919	-0.922	-0.925	-0.928	-0.930	-0.932	-0.934	-0.936	-0.939	-0.939	-0.941	-0.942	-0.944	-0.945	-0.946	-0.948	-0.948	-0.949	-0.949	-0.950	-0.951	-0.950	-0.951	-0.951	-0.951	-0.951	-0.951	-0.951	-0.950	-0.950	-0.950	-0.950	-0.949	-0.949	-0.948	-0.946	-0.946	-0.944	-0.942	-0.941	-0.939	-0.936	-0.934	-0.931	-0.928	-0.925	-0.920	-0.916	-0.912	-0.906	-0.902	-0.896	-0.891	-0.885	-0.879	-0.871	-0.865	-0.858	-0.850	-0.841	-0.834	-0.825	-0.815	-0.806	-0.795	-0.786	-0.775	-0.764	-0.754	-0.742	-0.732	-0.720	-0.710	-0.698	-0.686	-0.675	-0.664	-0.651	-0.640	-0.628	-0.618	-0.605	-0.594	-0.582	-0.571	-0.561	-0.550	-0.540	-0.530	-0.520	-0.510	-0.501	-0.491	-0.484	-0.474	-0.466	-0.458	-0.450	-0.442	-0.436	-0.429	-0.422	-0.416	-0.411	-0.406	-0.401	-0.396	-0.392	-0.389	-0.385	-0.381	-0.379	-0.376	-0.372	-0.371	-0.369	-0.369	-0.368	-0.368	-0.368	-0.368	-0.369	-0.370	-0.371	-0.372	-0.376	-0.378	-0.381	-0.385	-0.389	-0.394	-0.399	-0.404	-0.409	-0.415	-0.420	-0.426	-0.434	-0.441	-0.449	-0.456	-0.465	-0.474	-0.481	-0.491	-0.501	-0.510	-0.519	-0.529	-0.539	-0.549	-0.559	-0.570	-0.579	-0.589	-0.600	-0.610	-0.619	-0.629	-0.638	-0.648	-0.656	-0.665	-0.672	-0.681	-0.689	-0.695	-0.701	-0.706	-0.712	-0.716	-0.720	-0.724	-0.726	-0.726	-0.728	-0.729	-0.728	-0.725	-0.724	-0.719	-0.715	-0.709	-0.704	-0.696	-0.689	-0.680	-0.669	-0.659	-0.648	-0.635	-0.621	-0.608	-0.592	-0.576	-0.559	-0.541	-0.522	-0.504	-0.482	-0.462	-0.440	-0.418	-0.395	-0.372	-0.348	-0.325	-0.300	-0.274	-0.248	-0.222	-0.195	-0.169	-0.141	-0.115	-0.088	-0.060	-0.032	-0.004	0.024	0.050	0.078	0.104	0.131	0.158	0.184	0.209	0.234	0.259	0.282	0.305	0.328	0.350	0.371	0.391	0.410	0.430	0.446	0.464	0.480	0.494	0.509	0.521	0.532	0.542	0.552	0.559	0.566	0.571	0.575	0.580	0.580	0.581	0.581	0.579	0.576	0.572	0.568	0.561	0.552	0.544	0.534	0.522	0.512	0.499	0.485	0.471	0.456	0.441	0.425	0.409	0.390	0.372	0.355	0.336	0.316	0.298	0.278	0.259	0.239	0.220	0.200	0.181	0.162	0.144	0.124	0.106	0.089	0.071	0.055	0.039	0.024	0.009	-0.004	-0.018	-0.030	-0.041	-0.051	-0.061	-0.070	-0.078	-0.086	-0.091	-0.096	-0.101	-0.104	-0.106	-0.108	-0.109	-0.110	-0.109	-0.106	-0.104	-0.100	-0.096	-0.091	-0.086	-0.080	-0.074	-0.068	-0.060	-0.052	-0.042	-0.035	-0.026	-0.018	-0.008	0.001	0.011	0.020	0.030	0.040	0.049	0.059	0.069	0.078	0.085	0.095	0.102	0.110	0.119	0.125	0.132	0.138	0.144	0.149	0.152	0.156	0.160	0.162	0.165	0.168	0.169	0.169	0.168	0.168	0.166	0.164	0.161	0.159	0.154	0.151	0.146	0.140	0.135	0.129	0.122	0.116	0.109	0.101	0.092	0.085	0.076	0.068	0.059	0.050	0.041	0.031	0.022	0.012	0.004	-0.006	-0.015	-0.024	-0.035	-0.042	-0.052	-0.060	-0.069	-0.076	-0.085	-0.092	-0.100	-0.105	-0.111	-0.116	-0.122	-0.126	-0.131	-0.135	-0.138	-0.140	-0.141	-0.142	-0.142	-0.142	-0.141	-0.140	-0.138	-0.135	-0.131	-0.128	-0.122	-0.118	-0.110	-0.104	-0.098	-0.089	-0.081	-0.071	-0.062	-0.052	-0.041	-0.031	-0.020	-0.009	0.004	0.016	0.029	0.042	0.055	0.068	0.081	0.095	0.108	0.121	0.135	0.146	0.159	0.172	0.185	0.198	0.208	0.219	0.231	0.241	0.250	0.261	0.270	0.279	0.286	0.294	0.300	0.306	0.312	0.319	100.000	5.000	2.000	1.000	2.000	0.000	0.000	0.000	0.000	0.000	0.000	0.000	0.000	0.000	0.000	0.000	0.000	0.000	0.221	0.176	0.131	0.086	0.041	-0.004	-0.050	-0.096	-0.141	-0.188	-0.232	-0.279	-0.325	-0.371	-0.415	-0.461	-0.507	-0.551	-0.596	-0.641	-0.685	-0.730	-0.774	-0.818	-0.860	-0.904	-0.945	-0.988	-1.029	-1.070	-1.110	-1.151	-1.190	-1.230	-1.269	-1.306	-1.344	-1.382	-1.420	-1.456	-1.492	-1.529	-1.566	-1.602	-1.636	-1.671	-1.708	-1.742	-1.778	-1.812	-1.846	-1.881	-1.916	-1.951	-1.985	-2.020	-2.055	-2.090	-2.125	-2.160	-2.196	-2.231	-2.266	-2.302	-2.339	-2.375	-2.412	-2.449	-2.488	-2.524	-2.562	-2.599	-2.638	-2.675	-2.712	-2.751	-2.790	-2.828	-2.866	-2.904	-2.942	-2.980	-3.018	-3.055	-3.092	-3.129	-3.166	-3.201	-3.238	-3.274	-3.308	-3.341	-3.376	-3.409	-3.440	-3.472	-3.504	-3.532	-3.562	-3.590	-3.619	-3.645	-3.670	-3.695	-3.720	-3.741	-3.764	-3.785	-3.804	-3.824	-3.841	-3.858	-3.874	-3.889	-3.902	-3.916	-3.930	-3.941	-3.951	-3.961	-3.970	-3.978	-3.985	-3.991	-3.996	-4.001	-4.006	-4.010	-4.012	-4.014	-4.015	-4.018	-4.018	-4.018	-4.016	-4.018	-4.015	-4.014	-4.011	-4.010	-4.006	-4.004	-4.000	-3.998	-3.994	-3.991	-3.986	-3.984	-3.979	-3.976	-3.972	-3.969	-3.964	-3.961	-3.958	-3.955	-3.950	-3.949	-3.945	-3.942	-3.940	-3.939	-3.938	-3.936	-3.935	-3.936	-3.935	-3.935	-3.938	-3.939	-3.940	-3.942	-3.946	-3.950	-3.952	-3.958	-3.962	-3.969	-3.975	-3.981	-3.989	-3.996	-4.005	-4.014	-4.024	-4.032	-4.043	-4.052	-4.064	-4.074	-4.084	-4.095	-4.108	-4.118	-4.129	-4.140	-4.151	-4.162	-4.172	-4.184	-4.195	-4.205	-4.214	-4.224	-4.231	-4.240	-4.248	-4.255	-4.261	-4.266	-4.270	-4.274	-4.276	-4.278	-4.279	-4.279	-4.276	-4.274	-4.270	-4.265	-4.259	-4.252	-4.244	-4.235	-4.224	-4.212	-4.198	-4.184	-4.169	-4.151	-4.134	-4.116	-4.096	-4.075	-4.052	-4.030	-4.006	-3.981	-3.956	-3.929	-3.901	-3.874	-3.845	-3.816	-3.785	-3.755	-3.725	-3.692	-3.661	-3.628	-3.596	-3.562	-3.529	-3.495	-3.461	-3.426	-3.392	-3.358	-3.324	-3.289	-3.255	-3.220	-3.186	-3.151	-3.116	-3.081	-3.046	-3.011	-2.979	-2.942	-2.909	-2.875	-2.840	-2.805	-2.772	-2.738	-2.702	-2.669	-2.635	-2.601	-2.568	-2.534	-2.501	-2.468	-2.434	-2.400	-2.369	-2.335	-2.301	-2.270	-2.238	-2.205	-2.171	-2.140	-2.110	-2.078	-2.046	-2.015	-1.986	-1.956	-1.926	-1.898	-1.869	-1.841	-1.814	-1.788	-1.760	-1.735	-1.710	-1.686	-1.662	-1.640	-1.618	-1.598	-1.578	-1.559	-1.540	-1.521	-1.505	-1.489	-1.474	-1.459	-1.445	-1.434	-1.424	-1.412	-1.402	-1.395	-1.386	-1.379	-1.374	-1.369	-1.362	-1.359	-1.355	-1.352	-1.350	-1.349	-1.348	-1.346	-1.345	-1.345	-1.345	-1.344	-1.344	-1.344	-1.344	-1.344	-1.344	-1.342	-1.342	-1.341	-1.340	-1.338	-1.335	-1.331	-1.328	-1.322	-1.318	-1.311	-1.305	-1.298	-1.289	-1.279	-1.269	-1.258	-1.245	-1.230	-1.218	-1.201	-1.185	-1.166	-1.149	-1.130	-1.109	-1.088	-1.066	-1.044	-1.020	-0.995	-0.970	-0.944	-0.918	-0.890	-0.862	-0.835	-0.806	-0.776	-0.748	-0.719	-0.689	-0.659	-0.629	-0.600	-0.569	-0.540	-0.511	-0.482	-0.454	-0.425	-0.398	-0.370	-0.342	-0.316	-0.290	-0.266	-0.240	-0.216	-0.194	-0.170	-0.149	-0.128	-0.106	-0.088	-0.069	-0.050	-0.032	-0.016	0.001	0.016	0.030	0.045	0.058	0.071	0.082	0.094	0.105	0.115	0.124	0.132	0.141	0.149	0.158	0.164	0.170	0.176	0.182	0.188	0.191	0.196	0.200	0.204	0.206	0.210	0.212	0.214	0.216	0.218	0.218	0.219	0.220	0.219	0.219	0.218	0.216	0.214	0.214	0.210	0.208	0.204	0.200	0.195	0.191	0.185	0.180	0.174	0.166	0.160	0.151	0.144	0.135	0.126	0.116	0.106	0.096	0.085	0.075	0.062	0.050	0.038	0.025	0.011	-0.001	-0.015	-0.030	-0.044	-0.058	-0.072	-0.088	-0.101	-0.118	-0.131	-0.146	-0.161	-0.176	-0.191	-0.206	-0.220	-0.235	-0.249	-0.264	-0.279	-0.291	-0.305	-0.319	-0.331	-0.345	-0.358	-0.369	-0.381	-0.394	-0.405	-0.416	-0.428	-0.438	-0.448	-0.458	-0.468	-0.476	-0.486	-0.495	-0.504	-0.512	-0.521	-0.530	-0.538	-0.545	-0.554	-0.561	-0.570	-0.578	-0.585	-0.594	-0.601	-0.611	-0.619	-0.628	-0.636	-0.646	-0.655	-0.665	-0.675	-0.686	-0.696	-0.708	-0.719	-0.730	-0.742	-0.754	-0.768	-0.781	-0.795	-0.809	-0.824	-0.839	-0.855	-0.871	-0.888	-0.905	-0.921	-0.941	-0.959	-0.979	-0.996	-1.016	-1.038	-1.056	-1.076	-1.098	-1.120	-1.141	-1.162	-1.184	-1.205	-1.228	-1.250	-1.272	-1.295	-1.318	-1.341	-1.362	-1.385	-1.406	-1.429	-1.450	-1.471	-1.492	-1.514	-1.534	-1.554	-1.572	-1.591	-1.610	-1.628	-1.645	-1.661	-1.676	-1.692	-1.705	-1.719	-1.730	-1.742	-1.751	-1.760	-1.768	-1.775	-1.780	-1.785	-1.789	-1.790	-1.791	-1.791	-1.790	-1.788	-1.784	-1.779	-1.772	-1.765	-1.756	-1.746	-1.735	-1.722	-1.709	-1.695	-1.680	-1.662	-1.645	-1.626	-1.608	-1.586	-1.565	-1.544	-1.519	-1.496	-1.471	-1.446	-1.422	-1.396	-1.370	-1.344	-1.316	-1.290	-1.262	-1.235	-1.208	-1.181	-1.154	-1.128	-1.100	-1.075	-1.049	-1.022	-0.999	-0.974	-0.950	-0.926	-0.904	-0.882	-0.861	-0.841	-0.821	-0.802	-0.785	-0.769	-0.754	-0.740	-0.726	-0.714	-0.704	-0.694	-0.684	-0.678	-0.670	-0.665	-0.660	-0.656	-0.654	-0.652	-0.652	-0.654	-0.656	-0.658	-0.662	-0.666	-0.672	-0.679	-0.686	-0.695	-0.704	-0.712	-0.722	-0.734	-0.745	-0.759	-0.770	-0.784	-0.798	-0.811	-0.826	-0.841	-0.855	-0.870	-0.885	-0.900	-0.916	-0.931	-0.946	-0.961	-0.978	-0.992	-1.006	-1.021	-1.035	-1.049	-1.062	-1.076	-1.089	-1.100	-1.112	-1.122	-1.134	-1.144	-1.154	-1.162	-1.171	-1.180	-1.188	-1.194	-1.199	-1.205	-1.210	-1.214	-1.216	-1.219	-1.220	-1.221	-1.221	-1.221	-1.221	-1.220	-1.218	-1.216	-1.212	-1.210	-1.206	-1.201	-1.196	-1.191	-1.186	-1.180	-1.174	-1.166	-1.160	-1.152	-1.145	-1.139	-1.130	-1.122	-1.114	-1.106	-1.099	-1.091	-1.082	-1.075	-1.066	-1.059	-1.050	-1.042	-1.036	-1.029	-1.021	-1.014	-1.008	-1.000	-0.994	-0.988	-0.981	-0.976	-0.971	-0.965	-0.959	-0.955	-0.950	-0.945	-0.941	-0.936	-0.934	-0.929	-0.926	-0.921	-0.919	-0.916	-0.912	-0.911	-0.909	-0.906	-0.904	-0.902	-0.901	-0.900	-0.899	-0.899	-0.898	-0.898	-0.898	-0.898	-0.898	-0.899	-0.900	-0.902	-0.904	-0.906	-0.909	-0.910	-0.914	-0.916	-0.921	-0.925	-0.930	-0.935	-0.940	-0.946	-0.951	-0.958	-0.964	-0.970	-0.978	-0.984	-0.991	-1.000	-1.008	-1.016	-1.024	-1.031	-1.040	-1.049	-1.056	-1.065	-1.072	-1.082	-1.089	-1.098	-1.105	-1.112	-1.120	-1.129	-1.135	-1.141	-1.148	-1.154	-1.159	-1.164	-1.169	-1.172	-1.176	-1.180	-1.181	-1.185	-1.186	-1.189	-1.189	-1.190	-1.190	-1.190	-1.189	-1.189	-1.186	-1.185	-1.182	-1.181	-1.179	-1.176	-1.174	-1.171	-1.169	-1.166	-1.165	-1.161	-1.160	-1.158	-1.156	-1.155	-1.154	-1.152	-1.151	-1.151	-1.152	-1.154	-1.155	-1.156	-1.159	-1.161	-1.165	-1.169	-1.174	-1.179	-1.185	-1.191	-1.199	-1.206	-1.215	-1.224	-1.234	-1.244	-1.254	-1.266	-1.276	-1.290	-1.301	-1.314	-1.328	-1.341	-1.355	-1.369	-1.382	-1.398	-1.412	-1.428	-1.442	-1.456	-1.471	-1.486	-1.501	-1.515	-1.530	-1.542	-1.558	-1.570	-1.582	-1.595	-1.606	-1.618	-1.629	-1.639	-1.648	-1.658	-1.665	-1.671	-1.678	-1.684	-1.688	-1.690	-1.692	-1.694	-1.695	-1.694	-1.692	-1.689	-1.685	-1.681	-1.674	-1.666	-1.658	-1.648	-1.636	-1.624	-1.610	-1.596	-1.581	-1.564	-1.546	-1.528	-1.506	-1.485	-1.464	-1.441	-1.418	-1.392	-1.366	-1.340	-1.314	-1.285	-1.258	-1.229	-1.200	-1.170	-1.140	-1.111	-1.082	-1.051	-1.022	-0.992	-0.964	-0.934	-0.905	-0.878	-0.850	-0.824	-0.796	-0.771	-0.748	-0.724	-0.701	-0.680	-0.660	-0.641	-0.624	-0.608	-0.592	-0.580	-0.568	-0.558	-0.549	-0.541	-0.535	-0.531	-0.528	-0.528	-0.528	-0.530	-0.532	-0.539	-0.544	-0.551	-0.561	-0.571	-0.584	-0.596	-0.610	-0.625	-0.641	-0.659	-0.676	-0.695	-0.715	-0.735	-0.755	-0.778	-0.799	-0.822	-0.844	-0.868	-0.891	-0.915	-0.938	-0.961	-0.984	-1.008	-1.030	-1.052	-1.075	-1.098	-1.119	-1.141	-1.161	-1.181	-1.201	-1.220	-1.239	-1.256	-1.274	-1.290	-1.306	-1.321	-1.336	-1.350	-1.362	-1.375	-1.388	-1.398	-1.409	-1.418	-1.426	-1.435	-1.441	-1.449	-1.455	-1.460	-1.465	-1.470	-1.472	-1.476	-1.479	-1.481	-1.482	-1.485	-1.485	-1.485	-1.486	-1.486	-1.485	-1.484	-1.484	-1.482	-1.480	-1.479	-1.478	-1.474	-1.472	-1.470	-1.468	-1.465	-1.462	-1.459	-1.455	-1.454	-1.451	-1.448	-1.444	-1.441	-1.439	-1.436	-1.434	-1.431	-1.430	-1.428	-1.425	-1.424	-1.422	-1.421	-1.421	-1.420	-1.420	-1.421	-1.421	-1.421	-1.422	-1.422	-1.425	-1.428	-1.429	-1.431	-1.434	-1.436	-1.440	-1.442	-1.445	-1.450	-1.454	-1.458	-1.461	-1.465	-1.470	-1.474	-1.478	-1.482	-1.486	-1.489	-1.492	-1.495	-1.499	-1.501	-1.504	-1.505	-1.506	-1.508	-1.509	-1.508	-1.506	-1.505	-1.502	-1.499	-1.495	-1.490	-1.485	-1.478	-1.470	-1.461	-1.452	-1.441	-1.431	-1.419	-1.404	-1.389	-1.374	-1.358	-1.340	-1.321	-1.302	-1.281	-1.260	-1.238	-1.215	-1.190	-1.166	-1.140	-1.114	-1.088	-1.060	-1.031	-1.002	-0.974	-0.944	-0.915	-0.886	-0.856	-0.825	-0.795	-0.765	-0.734	-0.704	-0.672	-0.642	-0.614	-0.584	-0.555	-0.525	-0.498	-0.469	-0.441	-0.414	-0.388	-0.362	-0.338	-0.312	-0.289	-0.266	-0.244	-0.222	-0.201	-0.180	-0.161	-0.142	-0.125	-0.108	-0.091	-0.076	-0.061	-0.048	-0.035	-0.021	-0.011	0.000	0.009	0.019	0.028	0.035	0.042	0.048	0.052	0.058	0.061	0.064	0.066	0.069	0.069	0.070	0.070	0.069	0.066	0.065	0.062	0.058	0.055	0.049	0.044	0.038	0.031	0.024	0.016	0.008	-0.001	-0.010	-0.020	-0.030	-0.041	-0.052	-0.062	-0.075	-0.086	-0.099	-0.111	-0.124	-0.138	-0.150	-0.164	-0.178	-0.191	-0.205	-0.218	-0.231	-0.245	-0.258	-0.271	-0.284	-0.298	-0.309	-0.320	-0.332	-0.344	-0.355	-0.365	-0.375	-0.385	-0.394	-0.402	-0.411	-0.419	-0.425	-0.432	-0.439	-0.444	-0.448	-0.451	-0.455	-0.456	-0.459	-0.459	-0.460	-0.460	-0.459	-0.458	-0.455	-0.452	-0.449	-0.445	-0.441	-0.435	-0.430	-0.422	-0.415	-0.409	-0.400	-0.392	-0.384	-0.374	-0.362	-0.352	-0.341	-0.330	-0.319	-0.306	-0.292	-0.281	-0.268	-0.254	-0.240	-0.224	-0.209	-0.194	-0.178	-0.162	-0.145	-0.129	-0.111	-0.092	-0.074	-0.055	-0.036	-0.016	0.004	0.024	0.045	0.065	0.086	0.109	0.131	0.155	0.178	0.201	0.225	0.249	0.274	0.299	0.325	0.350	0.376	0.401	0.429	0.455	0.482	0.509	0.536	0.564	0.591	0.618	0.645	0.672	0.699	0.726	0.752	0.780	0.806	0.831	0.858	0.882	0.908	0.932	0.956	0.980	1.002	1.025	1.046	1.066	1.086	1.105	1.124	1.142	1.158	1.175	1.190	1.204	1.218	1.230	1.240	1.251	1.260	1.269	1.275	1.281	1.288	1.292	1.296	1.299	1.300	1.301	1.301	1.300	1.299	1.296	1.294	1.289	1.285	1.280	1.272	1.268	1.260	1.251	1.244	1.235	1.225	1.216	1.206	1.195	1.185	1.175	1.164	1.154	1.142	1.131	1.121	1.110	1.100	1.089	1.078	1.066	1.056	1.045	1.035	1.025	1.016	1.006	0.998	0.988	0.980	0.971	0.965	0.958	0.950	0.945	0.938	0.932	0.928	0.921	0.918	0.914	0.910	0.906	0.902	0.900	0.898	0.895	0.894	0.891	0.891	0.890	0.890	0.889	0.890	0.889	0.889	0.889	0.890	0.890	0.890	0.891	0.892	0.892	0.892	0.894	0.894	0.895	0.894	0.894	0.895	0.894	0.894	0.892	0.890	0.889	0.886	0.884	0.880	0.878	0.874	0.870	0.864	0.859	0.852	0.846	0.839	0.831	0.821	0.814	0.804	0.792	0.781	0.770	0.758	0.744	0.731	0.716	0.700	0.685	0.669	0.651	0.635	0.618	0.598	0.580	0.560	0.540	0.519	0.499	0.478	0.455	0.432	0.411	0.388	0.365	0.342	0.319	0.296	0.272	0.249	0.225	0.202	0.179	0.155	0.131	0.109	0.086	0.064	0.041	0.020	-0.002	-0.024	-0.045	-0.066	-0.086	-0.105	-0.125	-0.144	-0.162	-0.181	-0.199	-0.214	-0.231	-0.246	-0.262	-0.276	-0.290	-0.304	-0.316	-0.328	-0.339	-0.350	-0.360	-0.370	-0.379	-0.386	-0.394	-0.401	-0.408	-0.414	-0.419	-0.424	-0.428	-0.430	-0.434	-0.435	-0.436	-0.438	-0.438	-0.439	-0.439	-0.438	-0.438	-0.436	-0.434	-0.431	-0.430	-0.428	-0.426	-0.422	-0.420	-0.419	-0.415	-0.411	-0.410	-0.408	-0.405	-0.402	-0.401	-0.400	-0.399	-0.398	-0.398	-0.398	-0.399	-0.400	-0.401	-0.404	-0.406	-0.410	-0.415	-0.420	-0.425	-0.432	-0.440	-0.448	-0.456	-0.466	-0.478	-0.488	-0.500	-0.511	-0.524	-0.539	-0.552	-0.568	-0.582	-0.598	-0.615	-0.630	-0.648	-0.665	-0.682	-0.700	-0.718	-0.735	-0.755	-0.772	-0.789	-0.808	-0.826	-0.842	-0.859	-0.876	-0.892	-0.909	-0.924	-0.940	-0.954	-0.969	-0.981	-0.994	-1.005	-1.018	-1.028	-1.036	-1.046	-1.055	-1.062	-1.069	-1.074	-1.080	-1.084	-1.086	-1.090	-1.091	-1.092	-1.092	-1.091	-1.091	-1.089	-1.086	-1.084	-1.081	-1.078	-1.072	-1.068	-1.062	-1.055	-1.050	-1.044	-1.038	-1.030	-1.022	-1.016	-1.009	-1.001	-0.994	-0.986	-0.979	-0.971	-0.965	-0.958	-0.950	-0.944	-0.938	-0.931	-0.924	-0.919	-0.914	-0.908	-0.904	-0.899	-0.895	-0.891	-0.889	-0.885	-0.882	-0.880	-0.879	-0.876	-0.876	-0.875	-0.875	-0.875	-0.876	-0.876	-0.878	-0.879	-0.881	-0.884	-0.886	-0.889	-0.892	-0.895	-0.899	-0.902	-0.906	-0.911	-0.914	-0.919	-0.922	-0.926	-0.931	-0.935	-0.939	-0.944	-0.946	-0.950	-0.954	-0.956	-0.959	-0.961	-0.964	-0.965	-0.966	-0.968	-0.966	-0.966	-0.966	-0.964	-0.961	-0.960	-0.956	-0.952	-0.948	-0.941	-0.936	-0.929	-0.921	-0.914	-0.905	-0.895	-0.885	-0.874	-0.862	-0.850	-0.836	-0.822	-0.808	-0.792	-0.778	-0.760	-0.744	-0.726	-0.708	-0.690	-0.671	-0.652	-0.634	-0.614	-0.594	-0.572	-0.552	-0.531	-0.510	-0.489	-0.468	-0.448	-0.425	-0.404	-0.382	-0.361	-0.340	-0.319	-0.299	-0.276	-0.256	-0.236	-0.215	-0.195	-0.175	-0.155	-0.136	-0.118	-0.099	-0.079	-0.061	-0.042	-0.025	-0.008	0.009	0.028	0.044	0.060	0.078	0.094	0.110	0.126	0.141	0.156	0.172	0.186	0.201	0.216	0.230	0.244	0.259	0.272	0.285	0.299	0.312	0.324	0.338	0.349	0.361	0.372	0.385	0.395	0.406	0.416	0.426	0.436	0.445	0.454	0.464	0.472	0.480	0.488	0.495	0.501	0.507	0.512	0.519	0.522	0.528	0.531	0.534	0.538	0.540	0.542	0.545	0.545	0.548	0.548	0.548	0.546	0.546	0.545	0.545	0.542	0.541	0.539	0.536	0.535	0.532	0.530	0.526	0.524	0.520	0.518	0.512	0.510	0.506	0.502	0.499	0.495	0.491	0.488	0.484	0.481	0.478	0.474	0.470	0.468	0.464	0.460	0.458	0.454	0.451	0.449	0.446	0.442	0.440	0.438	0.436	0.432	0.430	0.428	0.425	0.421	0.419	0.418	0.415	0.411	0.410	0.406	0.404	0.400	0.398	0.394	0.391	0.389	0.385	0.381	0.378	0.374	0.370	0.365	0.361	0.358	0.352	0.349	0.344	0.339	0.335	0.330	0.325	0.320	0.315	0.309	0.304	0.298	0.292	0.288	0.281	0.275	0.269	0.262	0.256	0.251	0.245	0.239	0.231	0.225	0.219	0.211	0.205	0.199	0.191	0.184	0.178	0.170	0.162	0.155	0.148	0.140	0.132	0.124	0.115	0.108	0.100	0.091	0.082	0.075	0.066	0.058	0.049	0.041	0.031	0.024	0.015	0.005	-0.002	-0.011	-0.021	-0.030	-0.039	-0.046	-0.055	-0.062	-0.070	-0.078	-0.085	-0.092	-0.099	-0.106	-0.112	-0.118	-0.122	-0.128	-0.131	-0.136	-0.139	-0.142	-0.145	-0.146	-0.148	-0.148	-0.148	-0.146	-0.145	-0.142	-0.140	-0.136	-0.132	-0.126	-0.121	-0.115	-0.108	-0.100	-0.091	-0.082	-0.071	-0.061	-0.050	-0.038	-0.026	-0.012	0.001	0.014	0.028	0.042	0.058	0.074	0.089	0.106	0.121	0.139	0.155	0.171	0.188	0.205	0.221	0.238	0.254	0.270	0.288	0.302	0.319	0.335	0.349	0.365	0.379	0.394	0.409	0.421	0.436	0.450	0.461	0.475	0.488	0.500	0.512	0.524	0.535	0.548	0.559	0.570	0.581	0.591	0.602	0.614	0.624	0.635	0.646	0.658	0.669	0.680	0.691	0.702	0.714	0.726	0.740	0.751	0.765	0.778	0.791	0.805	0.819	0.832	0.849	0.864	0.878	0.894	0.910	0.925	0.941	0.958	0.974	0.991	1.008	1.025	1.040	1.056	1.072	1.090	1.105	1.120	1.136	1.150	1.165	1.179	1.192	1.205	1.216	1.228	1.238	1.246	1.256	1.264	1.270	1.278	1.281	1.285	1.289	1.291	1.291	1.291	1.290	1.286	1.284	1.279	1.275	1.269	1.261	1.252	1.244	1.235	1.222	1.211	1.199	1.186	1.172	1.159	1.144	1.129	1.114	1.098	1.081	1.064	1.046	1.030	1.012	0.996	0.979	0.962	0.944	0.928	0.911	0.895	0.879	0.864	0.848	0.832	0.819	0.804	0.790	0.778	0.764	0.751	0.739	0.729	0.719	0.709	0.698	0.689	0.681	0.671	0.664	0.658	0.650	0.644	0.638	0.632	0.626	0.621	0.616	0.611	0.608	0.604	0.600	0.596	0.592	0.589	0.585	0.581	0.578	0.574	0.571	0.568	0.564	0.560	0.556	0.552	0.549	0.545	0.540	0.535	0.531	0.528	0.522	0.518	0.512	0.507	0.504	0.498	0.492	0.488	0.482	0.478	0.471	0.465	0.460	0.454	0.449	0.442	0.438	0.431	0.425	0.420	0.415	0.409	0.404	0.398	0.392	0.388	0.381	0.376	0.371	0.368	0.362	0.356	0.352	0.349	0.344	0.340	0.335	0.332	0.329	0.325	0.321	0.318	0.315	0.312	0.309	0.306	0.304	0.300	0.298	0.295	0.292	0.289	0.288	0.285	0.282	0.281	0.279	0.276	0.274	0.271	0.269	0.266	0.265	0.261	0.259	0.258	0.255	0.251	0.250	0.246	0.244	0.241	0.238	0.235	0.232	0.229	0.226	0.222	0.219	0.216	0.212	0.209	0.206	0.202	0.200	0.196	0.192	0.190	0.186	0.182	0.179	0.176	0.172	0.169	0.166	0.164	0.161	0.158	0.155	0.152	0.150	0.146	0.146	0.144	0.141	0.139	0.138	0.136	0.134	0.132	0.131	0.131	0.131	0.130	0.130	0.129	0.130	0.130	0.131	0.132	0.134	0.134	0.135	0.136	0.140	0.142	0.145	0.148	0.150	0.154	0.158	0.161	0.165	0.169	0.174	0.178	0.184	0.188	0.192	0.198	0.205	0.210	0.216	0.222	0.229	0.235	0.241	0.249	0.255	0.262	0.269	0.276	0.282	0.290	0.296	0.305	0.312	0.319	0.328	0.334	0.341	0.349	0.356	0.362	0.370	0.378	0.382	0.390	0.396	0.401	0.408	0.414	0.419	0.424	0.429	0.434	0.438	0.441	0.445	0.449	0.452	0.455	0.456	0.459	0.461	0.462	0.465	0.466	0.466	0.468	0.466	0.466	0.468	0.466	0.466	0.466	0.465	0.464	0.464	0.464	0.462	0.462	0.461	0.462	0.462	0.461	0.462	0.462	0.464	0.466	0.466	0.469	0.471	0.475	0.480	0.484	0.490	0.495	0.502	0.509	0.518	0.528	0.538	0.548	0.561	0.572	0.588	0.602	0.619	0.635	0.652	0.672	0.691	0.712	0.735	0.759	0.782	0.808	0.834	0.862	0.890	0.920	0.951	0.982	1.015	1.048	1.082	1.119	1.155	1.192	1.230	1.270	1.309	1.349	1.391	1.432	1.475	1.518	1.561	1.605	1.650	1.695	1.740	1.785	1.831	1.878	1.924	1.970	2.018	2.062	2.111	2.158	2.204	2.250	2.296	2.342	2.390	2.436	2.482	2.528	2.574	2.619	2.664	2.709	2.752	2.798	2.842	2.886	2.931	2.974	3.019	3.062	3.106	3.149	3.192	3.235	3.278	3.320	3.365	3.408	3.450	3.494	3.538	3.580	3.624	3.668	3.711	3.756	3.800	3.846	3.890	3.936	3.981	4.028	4.074	4.121	4.168	4.215	4.261	4.309	4.356	4.404	4.451	4.499	4.548	4.594	4.641	4.689	4.736	4.784	4.830	4.876	4.921	4.968	5.011	5.055	5.098	5.140	5.180	5.219	5.258	5.294	5.329	5.362	5.394	5.425	5.452	5.479	5.504	5.526	5.546	5.564	5.581	5.595	5.604	5.612	5.619	5.621	5.622	5.621	5.615	5.608	5.598	5.584	5.566	5.548	5.525	5.499	5.471	5.440	5.406	5.369	5.328	5.286	5.240	5.191	5.140	5.085	5.029	4.968	4.906	4.840	4.774	4.702	4.630	4.554	4.478	4.398	4.315	4.230	4.144	4.054	3.964	3.870	3.776	3.679	3.581	3.481	3.380	3.275	3.170	3.065	2.958	2.848	2.738	2.626	2.512	2.400	2.285	2.169	2.054	1.938	1.820	1.700	1.582	1.464	1.344	1.224	1.104	0.984	0.864	0.744	0.622	0.504	0.384	0.265	0.145	0.025	-0.094	-0.211	-0.329	-0.446	-0.562	-0.679	-0.792	-0.908	-1.020	-1.131	-1.242	-1.352	-1.462	-1.570	-1.676	-1.781	-1.885	-1.989	-2.089	-2.190	-2.288	-2.385	-2.480	-2.575	-2.668	-2.759	-2.848	-2.935	-3.021	-3.106	-3.189	-3.271	-3.350	-3.428	-3.504	-3.578	-3.650	-3.721	-3.791	-3.858	-3.922	-3.988	-4.050	-4.111	-4.170	-4.228	-4.282	-4.335	-4.388	-4.438	-4.488	-4.534	-4.580	-4.622	-4.665	-4.705	-4.745	-4.781	-4.819	-4.852	-4.885	-4.918	-4.948	-4.976	-5.005	-5.030	-5.056	-5.080	-5.102	-5.124	-5.145	-5.164	-5.182	-5.200	-5.216	-5.232	-5.248	-5.262	-5.274	-5.288	-5.299	-5.309	-5.320	-5.328	-5.336	-5.344	-5.350	-5.356	-5.362	-5.366	-5.369	-5.372	-5.374	-5.375	-5.374	-5.374	-5.370	-5.368	-5.364	-5.356	-5.350	-5.342	-5.332	-5.321	-5.310	-5.296	-5.281	-5.264	-5.245	-5.225	-5.201	-5.178	-5.152	-5.125	-5.094	-5.062	-5.029	-4.992	-4.955	-4.914	-4.872	-4.829	-4.781	-4.734	-4.682	-4.630	-4.576	-4.519	-4.461	-4.400	-4.338	-4.274	-4.208	-4.141	-4.072	-4.001	-3.929	-3.855	-3.781	-3.704	-3.628	-3.550	-3.470	-3.390	-3.310	-3.228	-3.148	-3.065	-2.981	-2.898	-2.815	-2.730	-2.648	-2.562	-2.479	-2.395	-2.311	-2.228	-2.145	-2.061	-1.980	-1.898	-1.816	-1.734	-1.652	-1.572	-1.491	-1.412	-1.332	-1.254	-1.175	-1.096	-1.018	-0.940	-0.862	-0.785	-0.709	-0.631	-0.555	-0.479	-0.401	-0.325	-0.250	-0.172	-0.096	-0.019	0.058	0.134	0.210	0.288	0.364	0.441	0.520	0.598	0.674	0.752	0.831	0.909	0.988	1.066	1.145	1.225	1.304	1.384	1.462	1.541	1.621	1.700	1.780	1.860	1.938	2.018	2.095	2.174	2.252	2.330	2.409	2.485	2.561	2.639	2.714	2.790	2.865	2.940	3.012	3.086	3.158	3.230	3.300	3.370	3.439	3.509	3.575	3.642	3.708	3.774	3.839	3.901	3.964	4.026	4.086	4.146	4.205	4.262	4.320	4.376	4.431	4.485	4.539	4.590	4.641	4.692	4.740	4.789	4.836	4.882	4.926	4.971	5.012	5.055	5.095	5.134	5.172	5.210	5.245	5.280	5.314	5.346	5.378	5.406	5.436	5.464	5.490	5.514	5.538	5.561	5.581	5.602	5.621	5.639	5.655	5.671	5.685	5.698	5.710	5.721	5.731	5.740	5.748	5.754	5.760	5.764	5.769	5.772	5.774	5.775	5.776	5.776	5.775	5.772	5.770	5.768	5.765	5.760	5.755	5.750	5.744	5.738	5.730	5.722	5.715	5.706	5.699	5.689	5.679	5.670	5.659	5.648	5.636	5.625	5.612	5.601	5.588	5.574	5.560	5.546	5.531	5.515	5.499	5.482	5.466	5.449	5.431	5.414	5.395	5.376	5.356	5.336	5.315	5.294	5.274	5.250	5.228	5.205	5.181	5.156	5.131	5.106	5.081	5.055	5.029	5.002	4.975	4.948	4.920	4.891	4.864	4.835	4.805	4.778	4.748	4.719	4.689	4.659	4.630	4.600	4.570	4.539	4.510	4.480	4.450	4.419	4.389	4.359	4.329	4.299	4.268	4.238	4.208	4.179	4.149	4.118	4.089	4.059	4.028	3.999	3.969	3.938	3.908	3.876	3.848	3.816	3.785	3.754	3.722	3.691	3.660	3.626	3.595	3.562	3.529	3.496	3.462	3.429	3.395	3.360	3.325	3.290	3.255	3.219	3.184	3.148	3.111	3.074	3.035	2.996	2.959	2.920	2.881	2.841	2.802	2.762	2.721	2.681	2.641	2.600	2.559	2.518	2.476	2.434	2.392	2.351	2.309	2.268	2.225	2.184	2.141	2.100	2.056	2.014	1.972	1.931	1.888	1.846	1.804	1.761	1.719	1.676	1.634	1.592	1.550	1.508	1.465	1.421	1.379	1.336	1.294	1.251	1.206	1.164	1.121	1.076	1.034	0.989	0.945	0.900	0.856	0.811	0.766	0.721	0.675	0.630	0.584	0.539	0.491	0.445	0.398	0.351	0.304	0.256	0.208	0.161	0.114	0.065	0.018	-0.031	-0.079	-0.128	-0.175	-0.224	-0.272	-0.320	-0.369	-0.416	-0.465	-0.512	-0.560	-0.606	-0.652	-0.700	-0.746	-0.792	-0.838	-0.882	-0.928	-0.971	-1.015	-1.059	-1.102	-1.144	-1.186	-1.228	-1.269	-1.309	-1.349	-1.389	-1.428	-1.466	-1.505	-1.542	-1.581	-1.618	-1.655	-1.691	-1.728	-1.764	-1.799	-1.835	-1.870	-1.906	-1.941	-1.976	-2.011	-2.046	-2.081	-2.116	-2.151	-2.186	-2.222	-2.258	-2.292	-2.329	-2.364	-2.400	-2.436	-2.472	-2.509	-2.545	-2.582	-2.620	-2.658	-2.696	-2.734	-2.771	-2.809	-2.846	-2.885	-2.924	-2.961	-3.000	-3.039	-3.076	-3.114	-3.152	-3.190	-3.228	-3.264	-3.300	-3.338	-3.372	-3.409	-3.442	-3.476	-3.510	-3.542	-3.576	-3.606	-3.639	-3.668	-3.696	-3.725	-3.752	-3.780	-3.804	-3.829	-3.852	-3.875	-3.896	-3.916	-3.936	-3.954	-3.970	-3.986	-4.001	-4.016	-4.028	-4.040	-4.051	-4.060	-4.070	-4.076	-4.082	-4.089	-4.094	-4.099	-4.101	-4.102	-4.105	-4.106	-4.106	-4.105	-4.105	-4.102	-4.101	-4.098	-4.095	-4.090	-4.088	-4.082	-4.077	-4.072	-4.066	-4.062	-4.056	-4.051	-4.046	-4.040	-4.035	-4.030	-4.025	-4.020	-4.015	-4.010	-4.006	-4.003	-3.999	-3.996	-3.992	-3.991	-3.989	-3.989	-3.988	-3.988	-3.989	-3.990	-3.992	-3.995	-3.998	-4.001	-4.006	-4.011	-4.018	-4.025	-4.031	-4.040	-4.048	-4.058	-4.068	-4.077	-4.089	-4.101	-4.114	-4.126	-4.139	-4.152	-4.166	-4.182	-4.196	-4.211	-4.226	-4.241	-4.256	-4.272	-4.289	-4.304	-4.319	-4.334	-4.349	-4.364	-4.378	-4.392	-4.405	-4.418	-4.430	-4.441	-4.452	-4.462	-4.471	-4.481	-4.488	-4.495	-4.500	-4.505	-4.508	-4.511	-4.511	-4.511	-4.510	-4.508	-4.505	-4.500	-4.494	-4.485	-4.478	-4.468	-4.456	-4.444	-4.430	-4.415	-4.399	-4.382	-4.365	-4.345	-4.325	-4.302	-4.281	-4.258	-4.234	-4.210	-4.185	-4.158	-4.131	-4.102	-4.075	-4.046	-4.016	-3.988	-3.958	-3.926	-3.896	-3.865	-3.834	-3.802	-3.770	-3.739	-3.706	-3.674	-3.641	-3.610	-3.578	-3.546	-3.512	-3.481	-3.449	-3.418	-3.384	-3.352	-3.320	-3.288	-3.256	-3.224	-3.192	-3.160	-3.128	-3.096	-3.065	-3.032	-3.000	-2.970	-2.936	-2.905	-2.872	-2.841	-2.809	-2.778	-2.745	-2.714	-2.681	-2.649	-2.615	-2.584	-2.551	-2.519	-2.488	-2.455	-2.422	-2.390	-2.359	-2.328	-2.296	-2.265	-2.234	-2.202	-2.172	-2.142	-2.114	-2.085	-2.056	-2.029	-2.001	-1.974	-1.948	-1.922	-1.899	-1.874	-1.851	-1.829	-1.808	-1.788	-1.766	-1.748	-1.730	-1.712	-1.698	-1.682	-1.669	-1.656	-1.644	-1.634	-1.622	-1.614	-1.606	-1.598	-1.591	-1.586	-1.580	-1.576	-1.571	-1.569	-1.566	-1.564	-1.562	-1.561	-1.560	-1.560	-1.559	-1.559	-1.558	-1.556	-1.555	-1.555	-1.554	-1.552	-1.551	-1.548	-1.545	-1.541	-1.538	-1.532	-1.526	-1.520	-1.511	-1.502	-1.494	-1.484	-1.471	-1.460	-1.446	-1.431	-1.415	-1.399	-1.379	-1.360	-1.340	-1.319	-1.296	-1.272	-1.248	-1.221	-1.195	-1.168	-1.139	-1.110	-1.081	-1.050	-1.019	-0.988	-0.955	-0.924	-0.890	-0.858	-0.825	-0.791	-0.759	-0.725	-0.691	-0.659	-0.626	-0.595	-0.564	-0.531	-0.501	-0.471	-0.441	-0.412	-0.384	-0.356	-0.329	-0.304	-0.279	-0.255	-0.231	-0.208	-0.186	-0.166	-0.145	-0.126	-0.108	-0.091	-0.074	-0.059	-0.044	-0.029	-0.015	-0.004	0.009	0.020	0.030	0.040	0.050	0.059	0.068	0.075	0.082	0.090	0.096	0.102	0.109	0.115	0.119	0.125	0.129	0.134	0.138	0.140	0.144	0.148	0.150	0.155	0.156	0.160	0.162	0.165	0.166	0.168	0.169	0.169	0.170	0.170	0.170	0.170	0.170	0.168	0.166	0.165	0.162	0.160	0.156	0.154	0.149	0.145	0.140	0.134	0.128	0.122	0.115	0.106	0.099	0.090	0.081	0.072	0.064	0.054	0.042	0.031	0.020	0.009	-0.004	-0.016	-0.029	-0.042	-0.055	-0.068	-0.082	-0.095	-0.110	-0.124	-0.139	-0.152	-0.168	-0.182	-0.198	-0.212	-0.228	-0.242	-0.258	-0.272	-0.288	-0.302	-0.318	-0.332	-0.348	-0.362	-0.378	-0.391	-0.406	-0.420	-0.435	-0.450	-0.465	-0.480	-0.494	-0.509	-0.522	-0.536	-0.551	-0.566	-0.580	-0.594	-0.609	-0.624	-0.638	-0.652	-0.668	-0.681	-0.698	-0.712	-0.726	-0.742	-0.758	-0.772	-0.789	-0.805	-0.820	-0.838	-0.852	-0.869	-0.885	-0.901	-0.919	-0.935	-0.952	-0.969	-0.986	-1.004	-1.021	-1.038	-1.054	-1.072	-1.090	-1.108	-1.126	-1.144	-1.161	-1.180	-1.198	-1.216	-1.235	-1.252	-1.271	-1.289	-1.308	-1.325	-1.342	-1.361	-1.379	-1.396	-1.415	-1.432	-1.451	-1.468	-1.486	-1.504	-1.520	-1.538	-1.554	-1.571	-1.588	-1.604	-1.620	-1.635	-1.651	-1.665	-1.680	-1.694	-1.708	-1.720	-1.732	-1.745	-1.755	-1.766	-1.775	-1.785	-1.792	-1.800	-1.808	-1.812	-1.818	-1.821	-1.824	-1.826	-1.828	-1.828	-1.826	-1.825	-1.821	-1.816	-1.811	-1.806	-1.798	-1.790	-1.780	-1.770	-1.758	-1.746	-1.731	-1.718	-1.701	-1.685	-1.668	-1.650	-1.630	-1.610	-1.589	-1.569	-1.548	-1.526	-1.502	-1.480	-1.456	-1.432	-1.409	-1.385	-1.361	-1.336	-1.312	-1.288	-1.264	-1.241	-1.218	-1.194	-1.171	-1.150	-1.129	-1.109	-1.088	-1.069	-1.050	-1.032	-1.015	-1.000	-0.985	-0.970	-0.958	-0.946	-0.935	-0.925	-0.916	-0.909	-0.902	-0.898	-0.892	-0.889	-0.886	-0.886	-0.885	-0.885	-0.888	-0.890	-0.894	-0.898	-0.902	-0.910	-0.916	-0.925	-0.932	-0.942	-0.951	-0.962	-0.974	-0.985	-0.996	-1.010	-1.022	-1.036	-1.049	-1.062	-1.076	-1.091	-1.105	-1.119	-1.134	-1.149	-1.164	-1.178	-1.191	-1.206	-1.220	-1.234	-1.248	-1.261	-1.274	-1.286	-1.300	-1.311	-1.322	-1.335	-1.345	-1.355	-1.365	-1.375	-1.385	-1.394	-1.401	-1.409	-1.416	-1.422	-1.428	-1.434	-1.439	-1.442	-1.448	-1.450	-1.452	-1.454	-1.455	-1.455	-1.455	-1.455	-1.454	-1.454	-1.451	-1.449	-1.446	-1.442	-1.439	-1.435	-1.429	-1.425	-1.419	-1.412	-1.408	-1.400	-1.392	-1.386	-1.379	-1.371	-1.362	-1.354	-1.345	-1.338	-1.329	-1.320	-1.310	-1.302	-1.294	-1.284	-1.275	-1.266	-1.258	-1.249	-1.240	-1.231	-1.224	-1.215	-1.208	-1.200	-1.191	-1.184	-1.176	-1.169	-1.162	-1.156	-1.149	-1.144	-1.138	-1.131	-1.126	-1.121	-1.116	-1.112	-1.108	-1.104	-1.100	-1.096	-1.094	-1.091	-1.089	-1.088	-1.086	-1.085	-1.084	-1.084	-1.084	-1.084	-1.085	-1.088	-1.090	-1.091	-1.095	-1.099	-1.102	-1.106	-1.111	-1.118	-1.124	-1.129	-1.135	-1.144	-1.151	-1.159	-1.168	-1.176	-1.186	-1.196	-1.205	-1.216	-1.226	-1.236	-1.248	-1.259	-1.270	-1.281	-1.292	-1.304	-1.315	-1.326	-1.338	-1.348	-1.359	-1.370	-1.379	-1.389	-1.399	-1.408	-1.416	-1.424	-1.431	-1.440	-1.446	-1.451	-1.456	-1.460	-1.465	-1.469	-1.470	-1.471	-1.472	-1.472	-1.472	-1.471	-1.470	-1.468	-1.462	-1.460	-1.455	-1.450	-1.445	-1.438	-1.431	-1.425	-1.418	-1.410	-1.402	-1.396	-1.388	-1.380	-1.372	-1.365	-1.358	-1.350	-1.344	-1.336	-1.330	-1.324	-1.318	-1.314	-1.309	-1.305	-1.302	-1.300	-1.298	-1.298	-1.298	-1.299	-1.300	-1.302	-1.306	-1.311	-1.316	-1.322	-1.329	-1.338	-1.345	-1.355	-1.366	-1.376	-1.389	-1.401	-1.414	-1.429	-1.442	-1.458	-1.472	-1.489	-1.505	-1.522	-1.539	-1.556	-1.574	-1.591	-1.609	-1.626	-1.644	-1.661	-1.679	-1.695	-1.711	-1.728	-1.744	-1.759	-1.772	-1.786	-1.800	-1.812	-1.824	-1.834	-1.845	-1.854	-1.861	-1.869	-1.875	-1.879	-1.881	-1.884	-1.885	-1.885	-1.882	-1.881	-1.876	-1.871	-1.864	-1.856	-1.845	-1.835	-1.822	-1.809	-1.795	-1.778	-1.761	-1.742	-1.722	-1.701	-1.679	-1.655	-1.631	-1.605	-1.579	-1.552	-1.525	-1.496	-1.468	-1.438	-1.406	-1.376	-1.345	-1.314	-1.284	-1.251	-1.220	-1.189	-1.158	-1.126	-1.095	-1.066	-1.036	-1.006	-0.978	-0.950	-0.924	-0.898	-0.872	-0.850	-0.826	-0.805	-0.785	-0.766	-0.748	-0.732	-0.718	-0.705	-0.692	-0.682	-0.674	-0.668	-0.662	-0.658	-0.655	-0.654	-0.655	-0.656	-0.661	-0.666	-0.672	-0.681	-0.691	-0.701	-0.712	-0.725	-0.740	-0.755	-0.771	-0.789	-0.808	-0.825	-0.845	-0.865	-0.886	-0.908	-0.929	-0.951	-0.974	-0.996	-1.020	-1.042	-1.065	-1.088	-1.110	-1.132	-1.155	-1.176	-1.199	-1.220	-1.241	-1.261	-1.281	-1.300	-1.319	-1.338	-1.355	-1.371	-1.388	-1.404	-1.418	-1.432	-1.446	-1.459	-1.470	-1.482	-1.492	-1.502	-1.511	-1.519	-1.528	-1.534	-1.541	-1.548	-1.552	-1.558	-1.561	-1.565	-1.570	-1.572	-1.574	-1.576	-1.578	-1.579	-1.580	-1.580	-1.580	-1.581	-1.581	-1.581	-1.580	-1.580	-1.579	-1.579	-1.578	-1.576	-1.576	-1.575	-1.574	-1.572	-1.571	-1.570	-1.569	-1.569	-1.568	-1.566	-1.566	-1.565	-1.564	-1.564	-1.562	-1.561	-1.562	-1.562	-1.561	-1.561	-1.562	-1.562	-1.564	-1.564	-1.565	-1.565	-1.566	-1.568	-1.568	-1.570	-1.571	-1.572	-1.575	-1.575	-1.578	-1.579	-1.581	-1.582	-1.584	-1.585	-1.586	-1.588	-1.590	-1.591	-1.592	-1.592	-1.594	-1.594	-1.594	-1.594	-1.594	-1.592	-1.591	-1.590	-1.588	-1.586	-1.582	-1.580	-1.576	-1.572	-1.566	-1.561	-1.555	-1.548	-1.541	-1.531	-1.522	-1.514	-1.504	-1.491	-1.480	-1.468	-1.454	-1.440	-1.425	-1.409	-1.392	-1.375	-1.356	-1.339	-1.319	-1.299	-1.278	-1.256	-1.234	-1.211	-1.189	-1.164	-1.140	-1.115	-1.090	-1.064	-1.039	-1.012	-0.986	-0.960	-0.934	-0.908	-0.880	-0.854	-0.826	-0.800	-0.774	-0.748	-0.721	-0.696	-0.670	-0.645	-0.620	-0.596	-0.571	-0.548	-0.525	-0.502	-0.480	-0.459	-0.439	-0.419	-0.398	-0.379	-0.361	-0.344	-0.326	-0.310	-0.294	-0.279	-0.265	-0.252	-0.239	-0.226	-0.215	-0.205	-0.195	-0.185	-0.176	-0.168	-0.161	-0.155	-0.149	-0.144	-0.140	-0.136	-0.134	-0.131	-0.130	-0.130	-0.130	-0.129	-0.131	-0.134	-0.136	-0.140	-0.142	-0.148	-0.154	-0.160	-0.166	-0.174	-0.181	-0.191	-0.200	-0.210	-0.220	-0.231	-0.242	-0.254	-0.266	-0.279	-0.291	-0.304	-0.318	-0.332	-0.346	-0.361	-0.376	-0.390	-0.405	-0.420	-0.435	-0.450	-0.464	-0.479	-0.494	-0.507	-0.520	-0.535	-0.548	-0.560	-0.572	-0.584	-0.595	-0.606	-0.616	-0.625	-0.635	-0.642	-0.650	-0.658	-0.662	-0.669	-0.674	-0.678	-0.680	-0.682	-0.684	-0.684	-0.685	-0.682	-0.682	-0.679	-0.676	-0.672	-0.669	-0.664	-0.658	-0.651	-0.644	-0.636	-0.629	-0.620	-0.611	-0.601	-0.592	-0.581	-0.570	-0.559	-0.548	-0.535	-0.522	-0.511	-0.498	-0.485	-0.472	-0.459	-0.444	-0.430	-0.416	-0.402	-0.388	-0.374	-0.358	-0.342	-0.328	-0.312	-0.296	-0.280	-0.262	-0.246	-0.230	-0.212	-0.194	-0.176	-0.158	-0.139	-0.120	-0.101	-0.080	-0.060	-0.040	-0.018	0.004	0.026	0.049	0.071	0.095	0.119	0.144	0.169	0.192	0.219	0.246	0.271	0.299	0.325	0.354	0.380	0.408	0.435	0.462	0.491	0.519	0.548	0.576	0.604	0.632	0.659	0.688	0.715	0.741	0.768	0.794	0.820	0.845	0.870	0.892	0.916	0.939	0.961	0.981	1.001	1.021	1.040	1.058	1.074	1.091	1.105	1.119	1.132	1.144	1.154	1.165	1.174	1.181	1.188	1.194	1.198	1.202	1.205	1.208	1.209	1.208	1.208	1.206	1.204	1.200	1.196	1.191	1.186	1.179	1.174	1.166	1.158	1.149	1.140	1.130	1.121	1.110	1.100	1.089	1.079	1.068	1.056	1.044	1.032	1.021	1.009	0.998	0.985	0.974	0.962	0.950	0.940	0.928	0.918	0.906	0.896	0.886	0.876	0.866	0.858	0.849	0.840	0.832	0.825	0.818	0.810	0.804	0.796	0.790	0.786	0.780	0.776	0.771	0.768	0.764	0.761	0.759	0.756	0.755	0.752	0.751	0.750	0.750	0.749	0.749	0.749	0.750	0.750	0.750	0.752	0.752	0.754	0.754	0.755	0.758	0.758	0.759	0.759	0.760	0.760	0.759	0.760	0.759	0.759	0.758	0.756	0.754	0.751	0.748	0.742	0.739	0.734	0.728	0.722	0.716	0.709	0.699	0.690	0.681	0.669	0.659	0.646	0.632	0.620	0.606	0.591	0.575	0.559	0.541	0.524	0.505	0.486	0.468	0.446	0.426	0.406	0.384	0.362	0.341	0.318	0.296	0.272	0.249	0.226	0.202	0.180	0.156	0.134	0.110	0.088	0.066	0.042	0.021	0.000	-0.022	-0.042	-0.064	-0.084	-0.102	-0.122	-0.140	-0.158	-0.176	-0.192	-0.209	-0.224	-0.240	-0.254	-0.268	-0.281	-0.294	-0.305	-0.318	-0.328	-0.339	-0.348	-0.356	-0.364	-0.372	-0.380	-0.386	-0.392	-0.399	-0.404	-0.409	-0.412	-0.418	-0.421	-0.424	-0.428	-0.429	-0.431	-0.434	-0.434	-0.436	-0.438	-0.439	-0.439	-0.440	-0.441	-0.441	-0.441	-0.441	-0.442	-0.442	-0.442	-0.444	-0.444	-0.444	-0.445	-0.445	-0.446	-0.448	-0.448	-0.449	-0.451	-0.452	-0.456	-0.458	-0.460	-0.464	-0.468	-0.470	-0.475	-0.479	-0.485	-0.490	-0.496	-0.502	-0.510	-0.516	-0.524	-0.532	-0.542	-0.551	-0.560	-0.570	-0.580	-0.591	-0.601	-0.612	-0.625	-0.638	-0.650	-0.661	-0.674	-0.688	-0.700	-0.714	-0.728	-0.740	-0.754	-0.768	-0.781	-0.794	-0.808	-0.820	-0.834	-0.846	-0.859	-0.870	-0.881	-0.894	-0.904	-0.915	-0.926	-0.935	-0.945	-0.954	-0.961	-0.969	-0.976	-0.982	-0.989	-0.994	-0.998	-1.002	-1.006	-1.008	-1.011	-1.011	-1.012	-1.012	-1.012	-1.010	-1.009	-1.006	-1.004	-1.000	-0.998	-0.994	-0.989	-0.984	-0.978	-0.972	-0.966	-0.960	-0.954	-0.948	-0.940	-0.934	-0.926	-0.919	-0.912	-0.906	-0.899	-0.891	-0.885	-0.879	-0.871	-0.866	-0.860	-0.854	-0.849	-0.842	-0.838	-0.834	-0.829	-0.825	-0.821	-0.819	-0.815	-0.814	-0.811	-0.810	-0.808	-0.808	-0.808	-0.806	-0.806	-0.808	-0.809	-0.810	-0.811	-0.814	-0.818	-0.820	-0.822	-0.828	-0.830	-0.834	-0.839	-0.844	-0.848	-0.852	-0.858	-0.862	-0.868	-0.872	-0.878	-0.881	-0.888	-0.892	-0.898	-0.901	-0.906	-0.909	-0.914	-0.916	-0.921	-0.922	-0.926	-0.929	-0.930	-0.932	-0.932	-0.934	-0.932	-0.932	-0.931	-0.930	-0.929	-0.925	-0.921	-0.918	-0.912	-0.909	-0.901	-0.896	-0.888	-0.881	-0.872	-0.862	-0.854	-0.842	-0.831	-0.820	-0.808	-0.794	-0.781	-0.766	-0.751	-0.736	-0.721	-0.705	-0.689	-0.672	-0.654	-0.636	-0.618	-0.599	-0.581	-0.561	-0.541	-0.522	-0.501	-0.481	-0.461	-0.440	-0.420	-0.399	-0.378	-0.358	-0.336	-0.316	-0.294	-0.274	-0.251	-0.231	-0.211	-0.190	-0.170	-0.150	-0.130	-0.110	-0.090	-0.070	-0.051	-0.031	-0.014	0.005	0.024	0.042	0.060	0.078	0.095	0.112	0.129	0.144	0.160	0.176	0.191	0.206	0.221	0.234	0.249	0.261	0.274	0.286	0.298	0.309	0.320	0.330	0.340	0.350	0.359	0.368	0.375	0.382	0.389	0.396	0.401	0.408	0.412	0.418	0.421	0.424	0.428	0.430	0.432	0.435	0.435	0.435	0.436	0.435	0.435	0.435	0.432	0.431	0.430	0.428	0.424	0.422	0.419	0.415	0.412	0.410	0.406	0.402	0.399	0.395	0.391	0.388	0.382	0.379	0.376	0.371	0.368	0.365	0.361	0.358	0.354	0.350	0.346	0.344	0.341	0.338	0.335	0.332	0.330	0.328	0.326	0.325	0.322	0.320	0.319	0.318	0.316	0.315	0.314	0.312	0.311	0.310	0.310	0.309	0.308	0.306	0.305	0.304	0.302	0.301	0.300	0.299	0.298	0.295	0.294	0.291	0.289	0.286	0.284	0.282	0.279	0.275	0.274	0.270	0.266	0.262	0.259	0.255	0.252	0.248	0.244	0.240	0.235	0.230	0.226	0.220	0.215	0.211	0.205	0.200	0.194	0.189	0.184	0.178	0.171	0.166	0.159	0.154	0.148	0.141	0.135	0.128	0.121	0.115	0.108	0.100	0.094	0.085	0.078	0.070	0.062	0.054	0.045	0.036	0.029	0.019	0.010	0.001	-0.009	-0.019	-0.028	-0.038	-0.048	-0.056	-0.066	-0.078	-0.086	-0.096	-0.108	-0.118	-0.129	-0.139	-0.149	-0.159	-0.170	-0.180	-0.189	-0.199	-0.206	-0.216	-0.225	-0.234	-0.241	-0.248	-0.255	-0.261	-0.266	-0.271	-0.276	-0.280	-0.282	-0.286	-0.288	-0.288	-0.289	-0.288	-0.286	-0.285	-0.281	-0.278	-0.272	-0.268	-0.261	-0.254	-0.246	-0.236	-0.228	-0.216	-0.205	-0.194	-0.180	-0.166	-0.152	-0.138	-0.122	-0.106	-0.090	-0.072	-0.056	-0.039	-0.020	-0.002	0.016	0.035	0.054	0.072	0.092	0.110	0.130	0.148	0.166	0.185	0.204	0.221	0.239	0.256	0.274	0.290	0.306	0.322	0.338	0.354	0.368	0.381	0.396	0.410	0.424	0.436	0.449	0.462	0.475	0.486	0.498	0.510	0.521	0.532	0.544	0.554	0.565	0.575	0.586	0.598	0.609	0.619	0.631	0.642	0.654	0.666	0.679	0.691	0.704	0.718	0.731	0.745	0.758	0.772	0.786	0.801	0.816	0.831	0.848	0.864	0.880	0.896	0.912	0.930	0.946	0.964	0.980	0.998	1.015	1.031	1.049	1.065	1.081	1.098	1.112	1.129	1.144	1.159	1.172	1.186	1.200	1.211	1.224	1.234	1.244	1.254	1.262	1.270	1.278	1.284	1.290	1.294	1.298	1.300	1.302	1.304	1.305	1.305	1.304	1.301	1.299	1.296	1.291	1.286	1.281	1.275	1.269	1.261	1.255	1.248	1.239	1.230	1.222	1.214	1.205	1.195	1.185	1.176	1.168	1.159	1.148	1.139	1.130	1.121	1.112	1.104	1.095	1.088	1.079	1.072	1.065	1.059	1.051	1.046	1.040	1.035	1.029	1.024	1.020	1.015	1.010	1.006	1.004	0.999	0.998	0.992	0.990	0.988	0.984	0.981	0.979	0.976	0.972	0.971	0.969	0.965	0.961	0.958	0.954	0.950	0.945	0.941	0.938	0.932	0.928	0.921	0.915	0.909	0.902	0.894	0.888	0.880	0.871	0.864	0.855	0.846	0.836	0.828	0.818	0.808	0.798	0.788	0.776	0.765	0.755	0.742	0.731	0.720	0.710	0.699	0.688	0.675	0.664	0.652	0.641	0.630	0.620	0.609	0.599	0.588	0.578	0.568	0.558	0.549	0.539	0.531	0.522	0.515	0.505	0.499	0.491	0.485	0.478	0.471	0.466	0.460	0.455	0.451	0.448	0.442	0.439	0.435	0.431	0.428	0.425	0.422	0.420	0.419	0.416	0.414	0.412	0.410	0.410	0.408	0.406	0.405	0.404	0.402	0.400	0.400	0.398	0.396	0.396	0.394	0.392	0.390	0.389	0.388	0.384	0.382	0.380	0.378	0.375	0.372	0.369	0.368	0.364	0.361	0.358	0.355	0.350	0.348	0.344	0.340	0.336	0.332	0.330	0.326	0.321	0.319	0.315	0.311	0.308	0.304	0.300	0.298	0.292	0.290	0.286	0.282	0.280	0.276	0.274	0.270	0.268	0.266	0.264	0.261	0.259	0.256	0.255	0.252	0.251	0.250	0.249	0.248	0.248	0.246	0.246	0.245	0.246	0.246	0.248	0.248	0.248	0.249	0.250	0.251	0.252	0.255	0.256	0.258	0.260	0.261	0.265	0.268	0.269	0.272	0.275	0.278	0.280	0.285	0.288	0.291	0.294	0.298	0.300	0.304	0.308	0.311	0.315	0.319	0.322	0.326	0.330	0.332	0.336	0.339	0.342	0.346	0.349	0.351	0.354	0.356	0.359	0.360	0.361	0.364	0.365	0.366	0.366	0.368	0.368	0.366	0.366	0.366	0.364	0.364	0.362	0.361	0.359	0.356	0.355	0.351	0.349	0.345	0.341	0.338	0.335	0.331	0.326	0.324	0.320	0.318	0.312	0.310	0.308	0.304	0.301	0.299	0.296	0.295	0.294	0.294	0.294	0.294	0.295	0.295	0.299	0.301	0.305	0.310	0.316	0.322	0.330	0.339	0.349	0.360	0.372	0.385	0.400	0.414	0.430	0.449	0.468	0.488	0.510	0.531	0.556	0.581	0.608	0.635	0.664	0.692	0.725	0.756	0.790	0.825	0.860	0.898	0.935	0.972	1.012	1.054	1.095	1.138	1.180	1.222	1.268	1.312	1.358	1.402	1.450	1.495	1.542	1.591	1.638	1.686	1.734	1.781	1.829	1.876	1.925	1.971	2.019	2.066	2.114	2.160	2.206	2.252	2.298	2.342	2.386	2.432	2.475	2.519	2.562	2.604	2.646	2.688	2.729	2.769	2.810	2.850	2.889	2.929	2.968	3.006	3.044	3.081	3.119	3.158	3.195	3.230	3.268	3.305	3.342	3.379	3.416	3.455	3.491	3.530	3.568	3.606	3.645	3.684	3.722	3.762	3.802	3.841	3.882	3.924	3.965	4.006	4.049	4.090	4.132	4.174	4.218	4.260	4.304	4.346	4.389	4.431	4.474	4.518	4.560	4.601	4.644	4.685	4.725	4.765	4.804	4.841	4.880	4.915	4.950	4.984	5.015	5.046	5.076	5.104	5.130	5.154	5.176	5.198	5.215	5.231	5.245	5.258	5.266	5.272	5.278	5.279	5.278	5.274	5.268	5.259	5.248	5.231	5.215	5.194	5.170	5.144	5.114	5.081	5.046	5.008	4.965	4.921	4.874	4.824	4.771	4.716	4.656	4.595	4.531	4.465	4.394	4.322	4.248	4.170	4.091	4.009	3.924	3.838	3.749	3.658	3.564	3.470	3.372	3.274	3.174	3.070	2.968	2.861	2.755	2.646	2.536	2.426	2.315	2.201	2.088	1.972	1.858	1.741	1.624	1.506	1.388	1.270	1.151	1.031	0.912	0.792	0.672	0.554	0.434	0.315	0.196	0.076	-0.041	-0.160	-0.278	-0.395	-0.510	-0.626	-0.742	-0.856	-0.971	-1.084	-1.195	-1.305	-1.415	-1.524	-1.631	-1.738	-1.842	-1.946	-2.049	-2.149	-2.248	-2.345	-2.442	-2.536	-2.630	-2.721	-2.811	-2.899	-2.985	-3.070	-3.151	-3.232	-3.311	-3.389	-3.464	-3.538	-3.609	-3.678	-3.746	-3.810	-3.874	-3.935	-3.995	-4.051	-4.108	-4.161	-4.212	-4.262	-4.310	-4.356	-4.400	-4.441	-4.481	-4.520	-4.558	-4.592	-4.625	-4.656	-4.686	-4.715	-4.741	-4.768	-4.790	-4.812	-4.834	-4.854	-4.872	-4.890	-4.905	-4.920	-4.935	-4.948	-4.960	-4.971	-4.981	-4.991	-5.001	-5.011	-5.019	-5.026	-5.034	-5.040	-5.048	-5.052	-5.059	-5.064	-5.069	-5.074	-5.078	-5.081	-5.085	-5.088	-5.091	-5.092	-5.095	-5.096	-5.098	-5.098	-5.098	-5.096	-5.096	-5.092	-5.091	-5.088	-5.082	-5.076	-5.070	-5.062	-5.054	-5.042	-5.031	-5.019	-5.005	-4.989	-4.971	-4.951	-4.930	-4.909	-4.882	-4.858	-4.829	-4.799	-4.768	-4.732	-4.696	-4.659	-4.618	-4.575	-4.532	-4.485	-4.436	-4.386	-4.335	-4.280	-4.224	-4.166	-4.108	-4.045	-3.982	-3.918	-3.851	-3.784	-3.714	-3.644	-3.572	-3.499	-3.426	-3.351	-3.275	-3.198	-3.120	-3.042	-2.964	-2.884	-2.804	-2.722	-2.642	-2.561	-2.480	-2.398	-2.316	-2.234	-2.152	-2.071	-1.989	-1.906	-1.825	-1.744	-1.661	-1.581	-1.499	-1.418	-1.336	-1.256	-1.175	-1.095	-1.014	-0.932	-0.852	-0.771	-0.691	-0.611	-0.531	-0.451	-0.371	-0.290	-0.210	-0.130	-0.049	0.031	0.112	0.194	0.274	0.355	0.435	0.518	0.599	0.680	0.762	0.844	0.925	1.006	1.089	1.171	1.252	1.334	1.416	1.499	1.580	1.661	1.742	1.824	1.904	1.985	2.065	2.145	2.225	2.305	2.384	2.461	2.540	2.618	2.695	2.770	2.846	2.921	2.996	3.070	3.142	3.215	3.286	3.358	3.426	3.495	3.562	3.630	3.696	3.761	3.825	3.889	3.951	4.012	4.071	4.131	4.190	4.246	4.302	4.358	4.411	4.464	4.515	4.566	4.616	4.664	4.711	4.756	4.802	4.845	4.888	4.929	4.969	5.008	5.045	5.082	5.116	5.151	5.184	5.215	5.245	5.272	5.300	5.328	5.352	5.375	5.398	5.419	5.439	5.458	5.475	5.491	5.508	5.521	5.534	5.546	5.558	5.568	5.576	5.582	5.591	5.596	5.602	5.606	5.610	5.614	5.615	5.616	5.618	5.618	5.616	5.616	5.614	5.612	5.609	5.606	5.602	5.599	5.594	5.590	5.584	5.579	5.574	5.568	5.561	5.554	5.546	5.539	5.531	5.524	5.515	5.506	5.498	5.488	5.479	5.469	5.458	5.448	5.436	5.422	5.411	5.398	5.385	5.370	5.355	5.341	5.326	5.310	5.292	5.275	5.258	5.239	5.220	5.199	5.180	5.159	5.136	5.114	5.091	5.068	5.044	5.019	4.994	4.968	4.941	4.915	4.888	4.859	4.831	4.801	4.774	4.744	4.714	4.682	4.654	4.622	4.591	4.560	4.529	4.498	4.466	4.434	4.402	4.369	4.338	4.305	4.274	4.241	4.208	4.176	4.144	4.111	4.080	4.046	4.015	3.982	3.950	3.918	3.886	3.854	3.822	3.790	3.756	3.725	3.692	3.660	3.628	3.595	3.562	3.530	3.496	3.464	3.430	3.396	3.364	3.330	3.296	3.261	3.228	3.192	3.158	3.121	3.086	3.050	3.015	2.979	2.942	2.906	2.869	2.831	2.794	2.756	2.719	2.680	2.641	2.602	2.564	2.524	2.484	2.445	2.405	2.365	2.325	2.284	2.242	2.204	2.162	2.121	2.081	2.039	1.999	1.956	1.915	1.874	1.832	1.791	1.750	1.708	1.665	1.624	1.582	1.539	1.498	1.455	1.412	1.370	1.328	1.285	1.242	1.200	1.156	1.114	1.070	1.028	0.984	0.940	0.896	0.852	0.809	0.765	0.721	0.676	0.632	0.589	0.544	0.499	0.454	0.410	0.365	0.319	0.274	0.229	0.184	0.138	0.092	0.046	0.001	-0.045	-0.091	-0.136	-0.182	-0.228	-0.272	-0.319	-0.364	-0.410	-0.456	-0.500	-0.546	-0.590	-0.636	-0.680	-0.726	-0.770	-0.815	-0.859	-0.902	-0.946	-0.989	-1.032	-1.076	-1.118	-1.161	-1.202	-1.245	-1.288	-1.329	-1.370	-1.411	-1.452	-1.492	-1.532	-1.574	-1.614	-1.654	-1.694	-1.734	-1.774	-1.812	-1.854	-1.892	-1.932	-1.970	-2.010	-2.049	-2.090	-2.129	-2.168	-2.208	-2.246	-2.286	-2.326	-2.366	-2.405	-2.445	-2.485	-2.525	-2.565	-2.605	-2.645	-2.686	-2.728	-2.768	-2.809	-2.850	-2.890	-2.932	-2.972	-3.014	-3.054	-3.095	-3.135	-3.175	-3.216	-3.256	-3.296	-3.336	-3.375	-3.414	-3.452	-3.491	-3.528	-3.565	-3.601	-3.638	-3.672	-3.706	-3.740	-3.772	-3.805	-3.838	-3.868	-3.898	-3.925	-3.954	-3.980	-4.006	-4.030	-4.055	-4.077	-4.099	-4.119	-4.139	-4.158	-4.174	-4.190	-4.205	-4.219	-4.231	-4.242	-4.254	-4.264	-4.272	-4.280	-4.286	-4.292	-4.298	-4.300	-4.304	-4.306	-4.308	-4.309	-4.308	-4.308	-4.306	-4.305	-4.302	-4.300	-4.296	-4.291	-4.288	-4.284	-4.279	-4.272	-4.268	-4.261	-4.255	-4.249	-4.244	-4.239	-4.232	-4.226	-4.220	-4.215	-4.210	-4.205	-4.200	-4.195	-4.190	-4.186	-4.182	-4.179	-4.175	-4.174	-4.171	-4.169	-4.168	-4.166	-4.166	-4.166	-4.166	-4.168	-4.170	-4.171	-4.174	-4.178	-4.181	-4.185	-4.190	-4.196	-4.202	-4.208	-4.215	-4.221	-4.230	-4.238	-4.248	-4.256	-4.266	-4.276	-4.285	-4.296	-4.306	-4.318	-4.328	-4.338	-4.349	-4.361	-4.371	-4.382	-4.394	-4.405	-4.416	-4.426	-4.436	-4.446	-4.455	-4.465	-4.474	-4.482	-4.490	-4.496	-4.502	-4.509	-4.514	-4.518	-4.521	-4.524	-4.525	-4.526	-4.525	-4.522	-4.520	-4.518	-4.512	-4.506	-4.500	-4.491	-4.482	-4.471	-4.459	-4.446	-4.432	-4.416	-4.401	-4.384	-4.365	-4.345	-4.324	-4.302	-4.280	-4.255	-4.231	-4.204	-4.179	-4.150	-4.121	-4.094	-4.062	-4.031	-4.000	-3.968	-3.936	-3.902	-3.870	-3.836	-3.800	-3.766	-3.730	-3.695	-3.660	-3.624	-3.588	-3.551	-3.516	-3.479	-3.444	-3.408	-3.371	-3.335	-3.299	-3.264	-3.228	-3.191	-3.156	-3.121	-3.085	-3.051	-3.018	-2.981	-2.948	-2.914	-2.880	-2.848	-2.814	-2.782	-2.750	-2.718	-2.685	-2.654	-2.622	-2.591	-2.561	-2.531	-2.500	-2.470	-2.441	-2.411	-2.384	-2.355	-2.326	-2.298	-2.271	-2.244	-2.216	-2.191	-2.165	-2.140	-2.115	-2.090	-2.066	-2.042	-2.021	-1.999	-1.978	-1.956	-1.936	-1.915	-1.896	-1.879	-1.860	-1.842	-1.826	-1.810	-1.795	-1.780	-1.766	-1.752	-1.740	-1.729	-1.718	-1.708	-1.698	-1.688	-1.679	-1.671	-1.664	-1.656	-1.650	-1.645	-1.639	-1.634	-1.629	-1.624	-1.620	-1.615	-1.611	-1.609	-1.604	-1.600	-1.596	-1.592	-1.588	-1.582	-1.579	-1.572	-1.566	-1.561	-1.554	-1.546	-1.539	-1.530	-1.520	-1.510	-1.499	-1.486	-1.474	-1.461	-1.446	-1.430	-1.414	-1.396	-1.378	-1.359	-1.338	-1.316	-1.295	-1.270	-1.245	-1.220	-1.195	-1.168	-1.140	-1.111	-1.082	-1.051	-1.022	-0.990	-0.959	-0.926	-0.894	-0.862	-0.829	-0.796	-0.762	-0.730	-0.696	-0.664	-0.631	-0.599	-0.566	-0.534	-0.502	-0.472	-0.442	-0.412	-0.382	-0.354	-0.326	-0.299	-0.271	-0.245	-0.220	-0.195	-0.172	-0.149	-0.126	-0.105	-0.085	-0.065	-0.046	-0.028	-0.009	0.009	0.024	0.041	0.056	0.070	0.085	0.099	0.112	0.124	0.136	0.148	0.160	0.170	0.181	0.191	0.201	0.211	0.220	0.230	0.238	0.246	0.254	0.262	0.269	0.278	0.284	0.290	0.296	0.302	0.309	0.314	0.319	0.322	0.328	0.331	0.335	0.338	0.339	0.340	0.340	0.341	0.341	0.341	0.339	0.336	0.332	0.330	0.325	0.320	0.315	0.308	0.301	0.292	0.284	0.274	0.265	0.254	0.242	0.231	0.218	0.204	0.191	0.176	0.162	0.148	0.130	0.115	0.099	0.081	0.065	0.048	0.031	0.012	-0.005	-0.021	-0.039	-0.058	-0.075	-0.092	-0.109	-0.126	-0.144	-0.160	-0.178	-0.194	-0.210	-0.225	-0.241	-0.256	-0.272	-0.288	-0.301	-0.316	-0.329	-0.342	-0.356	-0.369	-0.381	-0.394	-0.405	-0.416	-0.429	-0.439	-0.450	-0.461	-0.472	-0.482	-0.492	-0.502	-0.514	-0.522	-0.532	-0.542	-0.554	-0.564	-0.574	-0.584	-0.595	-0.605	-0.616	-0.628	-0.639	-0.650	-0.661	-0.674	-0.685	-0.698	-0.710	-0.722	-0.736	-0.749	-0.761	-0.776	-0.790	-0.805	-0.818	-0.832	-0.849	-0.862	-0.878	-0.894	-0.910	-0.926	-0.941	-0.958	-0.974	-0.991	-1.008	-1.025	-1.041	-1.059	-1.075	-1.092	-1.110	-1.126	-1.144	-1.161	-1.179	-1.196	-1.214	-1.231	-1.248	-1.264	-1.281	-1.298	-1.315	-1.331	-1.349	-1.365	-1.381	-1.398	-1.412	-1.428	-1.441	-1.456	-1.471	-1.485	-1.498	-1.510	-1.522	-1.535	-1.545	-1.555	-1.566	-1.575	-1.582	-1.591	-1.598	-1.604	-1.610	-1.614	-1.618	-1.621	-1.624	-1.625	-1.626	-1.625	-1.624	-1.622	-1.620	-1.615	-1.612	-1.606	-1.600	-1.592	-1.585	-1.576	-1.568	-1.556	-1.545	-1.534	-1.521	-1.508	-1.494	-1.480	-1.465	-1.450	-1.435	-1.420	-1.404	-1.388	-1.371	-1.354	-1.338	-1.321	-1.304	-1.288	-1.271	-1.255	-1.239	-1.222	-1.208	-1.192	-1.178	-1.164	-1.151	-1.139	-1.126	-1.115	-1.102	-1.094	-1.084	-1.074	-1.068	-1.060	-1.054	-1.049	-1.045	-1.042	-1.040	-1.038	-1.038	-1.038	-1.039	-1.041	-1.044	-1.048	-1.051	-1.056	-1.064	-1.070	-1.078	-1.086	-1.094	-1.104	-1.114	-1.125	-1.136	-1.149	-1.161	-1.174	-1.188	-1.201	-1.215	-1.230	-1.244	-1.259	-1.274	-1.289	-1.305	-1.320	-1.335	-1.350	-1.366	-1.381	-1.398	-1.412	-1.428	-1.441	-1.456	-1.470	-1.482	-1.498	-1.510	-1.522	-1.535	-1.546	-1.558	-1.570	-1.580	-1.590	-1.599	-1.608	-1.615	-1.624	-1.630	-1.636	-1.641	-1.648	-1.652	-1.655	-1.659	-1.661	-1.661	-1.662	-1.662	-1.662	-1.661	-1.660	-1.658	-1.654	-1.650	-1.646	-1.642	-1.638	-1.631	-1.626	-1.620	-1.612	-1.606	-1.599	-1.591	-1.582	-1.574	-1.566	-1.558	-1.549	-1.540	-1.531	-1.521	-1.512	-1.504	-1.495	-1.488	-1.479	-1.470	-1.462	-1.455	-1.449	-1.441	-1.435	-1.429	-1.422	-1.419	-1.412	-1.409	-1.404	-1.401	-1.396	-1.394	-1.392	-1.390	-1.390	-1.388	-1.388	-1.388	-1.388	-1.389	-1.390	-1.390	-1.392	-1.394	-1.396	-1.400	-1.401	-1.405	-1.408	-1.411	-1.414	-1.419	-1.422	-1.426	-1.431	-1.436	-1.440	-1.445	-1.450	-1.456	-1.461	-1.466	-1.471	-1.478	-1.482	-1.489	-1.494	-1.500	-1.506	-1.512	-1.518	-1.524	-1.530	-1.536	-1.541	-1.549	-1.554	-1.560	-1.566	-1.571	-1.578	-1.584	-1.590	-1.595	-1.601	-1.608	-1.612	-1.618	-1.622	-1.628	-1.632	-1.635	-1.640	-1.644	-1.646	-1.650	-1.652	-1.654	-1.658	-1.659	-1.659	-1.659	-1.660	-1.659	-1.658	-1.655	-1.652	-1.650	-1.646	-1.642	-1.638	-1.632	-1.628	-1.621	-1.614	-1.606	-1.599	-1.590	-1.582	-1.572	-1.564	-1.554	-1.544	-1.534	-1.524	-1.512	-1.504	-1.492	-1.482	-1.472	-1.461	-1.454	-1.444	-1.434	-1.425	-1.419	-1.410	-1.402	-1.398	-1.391	-1.385	-1.380	-1.378	-1.374	-1.372	-1.371	-1.370	-1.372	-1.372	-1.375	-1.380	-1.384	-1.389	-1.396	-1.402	-1.411	-1.420	-1.430	-1.440	-1.452	-1.462	-1.476	-1.489	-1.504	-1.518	-1.532	-1.550	-1.565	-1.581	-1.599	-1.615	-1.632	-1.650	-1.666	-1.685	-1.702	-1.719	-1.736	-1.752	-1.770	-1.786	-1.801	-1.818	-1.832	-1.846	-1.859	-1.872	-1.884	-1.895	-1.906	-1.916	-1.925	-1.932	-1.939	-1.946	-1.950	-1.952	-1.955	-1.958	-1.956	-1.955	-1.952	-1.949	-1.945	-1.938	-1.930	-1.922	-1.911	-1.900	-1.888	-1.874	-1.859	-1.842	-1.825	-1.806	-1.786	-1.766	-1.744	-1.721	-1.699	-1.674	-1.649	-1.621	-1.595	-1.568	-1.540	-1.511	-1.481	-1.452	-1.422	-1.394	-1.362	-1.334	-1.304	-1.272	-1.242	-1.212	-1.184	-1.155	-1.126	-1.098	-1.071	-1.045	-1.019	-0.995	-0.970	-0.948	-0.925	-0.905	-0.885	-0.868	-0.850	-0.835	-0.820	-0.808	-0.798	-0.786	-0.779	-0.771	-0.766	-0.761	-0.759	-0.759	-0.759	-0.760	-0.764	-0.768	-0.774	-0.780	-0.789	-0.798	-0.808	-0.820	-0.832	-0.846	-0.861	-0.876	-0.892	-0.909	-0.926	-0.946	-0.964	-0.982	-1.002	-1.024	-1.044	-1.064	-1.084	-1.105	-1.125	-1.146	-1.166	-1.185	-1.206	-1.225	-1.245	-1.264	-1.281	-1.300	-1.318	-1.335	-1.352	-1.368	-1.384	-1.399	-1.412	-1.426	-1.440	-1.452	-1.465	-1.475	-1.486	-1.496	-1.505	-1.514	-1.521	-1.529	-1.536	-1.541	-1.548	-1.552	-1.556	-1.560	-1.564	-1.568	-1.569	-1.570	-1.572	-1.572	-1.574	-1.574	-1.572	-1.571	-1.571	-1.570	-1.569	-1.568	-1.565	-1.562	-1.559	-1.555	-1.552	-1.549	-1.545	-1.541	-1.538	-1.534	-1.529	-1.524	-1.519	-1.515	-1.510	-1.506	-1.500	-1.496	-1.491	-1.486	-1.481	-1.478	-1.474	-1.469	-1.465	-1.460	-1.456	-1.452	-1.450	-1.446	-1.444	-1.441	-1.440	-1.436	-1.435	-1.434	-1.432	-1.431	-1.430	-1.430	-1.431	-1.430	-1.430	-1.431	-1.432	-1.434	-1.435	-1.436	-1.439	-1.440	-1.442	-1.444	-1.446	-1.449	-1.450	-1.452	-1.454	-1.456	-1.458	-1.458	-1.459	-1.460	-1.461	-1.461	-1.460	-1.460	-1.459	-1.458	-1.455	-1.452	-1.449	-1.445	-1.440	-1.435	-1.429	-1.421	-1.414	-1.406	-1.396	-1.386	-1.375	-1.364	-1.350	-1.338	-1.322	-1.308	-1.291	-1.275	-1.255	-1.238	-1.218	-1.199	-1.176	-1.155	-1.134	-1.110	-1.086	-1.062	-1.038	-1.012	-0.986	-0.960	-0.934	-0.909	-0.880	-0.854	-0.826	-0.799	-0.771	-0.745	-0.716	-0.689	-0.661	-0.634	-0.606	-0.579	-0.554	-0.526	-0.500	-0.475	-0.450	-0.425	-0.401	-0.376	-0.352	-0.331	-0.308	-0.286	-0.266	-0.246	-0.226	-0.208	-0.190	-0.174	-0.156	-0.141	-0.126	-0.112	-0.100	-0.088	-0.075	-0.065	-0.055	-0.048	-0.040	-0.032	-0.028	-0.022	-0.018	-0.015	-0.012	-0.011	-0.011	-0.012	-0.014	-0.016	-0.019	-0.024	-0.029	-0.035	-0.041	-0.049	-0.058	-0.066	-0.076	-0.088	-0.099	-0.111	-0.122	-0.136	-0.151	-0.164	-0.179	-0.194	-0.210	-0.225	-0.241	-0.258	-0.275	-0.291	-0.309	-0.324	-0.341	-0.359	-0.375	-0.391	-0.408	-0.424	-0.439	-0.455	-0.470	-0.485	-0.499	-0.512	-0.525	-0.538	-0.550	-0.562	-0.572	-0.581	-0.591	-0.600	-0.608	-0.615	-0.621	-0.628	-0.631	-0.635	-0.639	-0.641	-0.642	-0.644	-0.644	-0.644	-0.642	-0.640	-0.638	-0.635	-0.630	-0.625	-0.621	-0.615	-0.609	-0.601	-0.594	-0.586	-0.578	-0.569	-0.561	-0.551	-0.541	-0.530	-0.520	-0.509	-0.498	-0.486	-0.474	-0.461	-0.450	-0.436	-0.422	-0.409	-0.395	-0.381	-0.366	-0.351	-0.336	-0.320	-0.305	-0.288	-0.271	-0.252	-0.235	-0.216	-0.198	-0.178	-0.158	-0.138	-0.116	-0.094	-0.072	-0.050	-0.026	-0.001	0.024	0.049	0.075	0.102	0.129	0.158	0.186	0.215	0.245	0.275	0.306	0.338	0.369	0.401	0.434	0.468	0.500	0.532	0.565	0.599	0.632	0.666	0.700	0.732	0.766	0.799	0.831	0.864	0.895	0.926	0.956	0.988	1.016	1.045	1.074	1.100	1.125	1.150	1.175	1.198	1.220	1.240	1.260	1.280	1.296	1.312	1.328	1.340	1.354	1.364	1.374	1.381	1.390	1.396	1.400	1.404	1.405	1.408	1.406	1.405	1.404	1.400	1.395	1.390	1.384	1.378	1.369	1.359	1.350	1.340	1.329	1.316	1.304	1.291	1.278	1.262	1.249	1.234	1.218	1.202	1.186	1.171	1.156	1.139	1.124	1.108	1.091	1.075	1.059	1.044	1.028	1.011	0.998	0.982	0.968	0.954	0.940	0.926	0.912	0.901	0.888	0.876	0.865	0.855	0.845	0.835	0.828	0.818	0.811	0.802	0.796	0.790	0.785	0.780	0.775	0.772	0.769	0.766	0.764	0.764	0.762	0.761	0.761	0.762	0.764	0.765	0.768	0.769	0.771	0.775	0.779	0.782	0.786	0.789	0.794	0.798	0.801	0.806	0.810	0.815	0.819	0.821	0.826	0.829	0.832	0.835	0.838	0.839	0.839	0.839	0.839	0.839	0.838	0.836	0.832	0.830	0.825	0.820	0.814	0.808	0.800	0.791	0.781	0.771	0.761	0.749	0.735	0.722	0.709	0.694	0.678	0.661	0.644	0.625	0.608	0.589	0.568	0.548	0.528	0.506	0.484	0.461	0.440	0.418	0.395	0.371	0.349	0.326	0.302	0.281	0.259	0.236	0.212	0.190	0.169	0.148	0.125	0.105	0.085	0.064	0.045	0.025	0.006	-0.012	-0.030	-0.048	-0.064	-0.081	-0.096	-0.112	-0.128	-0.140	-0.155	-0.168	-0.181	-0.192	-0.204	-0.215	-0.225	-0.236	-0.245	-0.255	-0.264	-0.272	-0.280	-0.288	-0.295	-0.301	-0.309	-0.314	-0.320	-0.325	-0.330	-0.334	-0.339	-0.342	-0.346	-0.350	-0.352	-0.355	-0.359	-0.361	-0.364	-0.366	-0.368	-0.369	-0.371	-0.372	-0.375	-0.376	-0.376	-0.378	-0.380	-0.380	-0.382	-0.384	-0.385	-0.386	-0.389	-0.390	-0.392	-0.395	-0.398	-0.399	-0.402	-0.406	-0.409	-0.412	-0.416	-0.422	-0.426	-0.432	-0.439	-0.444	-0.450	-0.458	-0.466	-0.474	-0.481	-0.490	-0.499	-0.507	-0.519	-0.529	-0.539	-0.550	-0.561	-0.572	-0.584	-0.598	-0.608	-0.621	-0.634	-0.648	-0.659	-0.672	-0.685	-0.699	-0.710	-0.722	-0.736	-0.748	-0.761	-0.771	-0.784	-0.795	-0.805	-0.816	-0.826	-0.836	-0.846	-0.855	-0.862	-0.871	-0.879	-0.885	-0.891	-0.896	-0.901	-0.906	-0.910	-0.914	-0.915	-0.918	-0.919	-0.919	-0.919	-0.919	-0.916	-0.916	-0.914	-0.910	-0.908	-0.904	-0.899	-0.894	-0.888	-0.882	-0.878	-0.870	-0.865	-0.856	-0.850	-0.841	-0.835	-0.828	-0.819	-0.811	-0.802	-0.795	-0.786	-0.779	-0.770	-0.762	-0.754	-0.746	-0.739	-0.731	-0.724	-0.718	-0.710	-0.704	-0.698	-0.690	-0.685	-0.680	-0.675	-0.670	-0.666	-0.662	-0.659	-0.655	-0.652	-0.651	-0.649	-0.648	-0.646	-0.646	-0.648	-0.648	-0.649	-0.651	-0.651	-0.654	-0.659	-0.661	-0.665	-0.669	-0.674	-0.679	-0.684	-0.690	-0.696	-0.702	-0.709	-0.715	-0.722	-0.729	-0.736	-0.742	-0.749	-0.756	-0.764	-0.770	-0.778	-0.782	-0.790	-0.795	-0.801	-0.808	-0.812	-0.816	-0.820	-0.825	-0.828	-0.830	-0.832	-0.834	-0.834	-0.835	-0.834	-0.832	-0.830	-0.828	-0.824	-0.820	-0.814	-0.808	-0.800	-0.792	-0.784	-0.774	-0.764	-0.752	-0.741	-0.729	-0.715	-0.701	-0.686	-0.670	-0.655	-0.639	-0.620	-0.602	-0.584	-0.564	-0.545	-0.525	-0.505	-0.484	-0.462	-0.441	-0.419	-0.398	-0.375	-0.352	-0.330	-0.309	-0.285	-0.261	-0.240	-0.216	-0.194	-0.171	-0.149	-0.126	-0.104	-0.081	-0.059	-0.038	-0.015	0.006	0.028	0.049	0.070	0.091	0.111	0.130	0.150	0.170	0.188	0.206	0.225	0.242	0.259	0.276	0.292	0.309	0.324	0.340	0.354	0.368	0.381	0.394	0.406	0.419	0.430	0.441	0.450	0.460	0.470	0.478	0.485	0.492	0.500	0.505	0.510	0.515	0.519	0.521	0.525	0.526	0.529	0.529	0.529	0.529	0.529	0.528	0.526	0.522	0.519	0.516	0.514	0.509	0.504	0.499	0.494	0.489	0.482	0.476	0.470	0.465	0.458	0.451	0.445	0.439	0.431	0.424	0.416	0.410	0.404	0.398	0.391	0.385	0.379	0.374	0.368	0.362	0.358	0.351	0.348	0.342	0.340	0.335	0.331	0.329	0.326	0.322	0.320	0.319	0.316	0.315	0.314	0.314	0.312	0.311	0.310	0.310	0.310	0.309	0.309	0.309	0.309	0.310	0.310	0.310	0.311	0.311	0.312	0.311	0.312	0.312	0.312	0.311	0.311	0.311	0.311	0.310	0.310	0.310	0.309	0.306	0.306	0.305	0.302	0.301	0.300	0.298	0.295	0.292	0.290	0.288	0.284	0.281	0.276	0.274	0.270	0.265	0.260	0.258	0.251	0.248	0.242	0.236	0.231	0.225	0.219	0.214	0.208	0.200	0.194	0.186	0.180	0.172	0.165	0.158	0.150	0.141	0.134	0.124	0.116	0.108	0.098	0.090	0.080	0.070	0.062	0.052	0.042	0.032	0.024	0.014	0.005	-0.005	-0.015	-0.025	-0.034	-0.042	-0.052	-0.061	-0.070	-0.078	-0.086	-0.095	-0.102	-0.109	-0.116	-0.122	-0.128	-0.134	-0.139	-0.142	-0.146	-0.150	-0.151	-0.154	-0.156	-0.156	-0.156	-0.156	-0.154	-0.152	-0.150	-0.148	-0.144	-0.139	-0.134	-0.129	-0.121	-0.115	-0.106	-0.099	-0.090	-0.080	-0.070	-0.060	-0.048	-0.036	-0.025	-0.012	0.000	0.014	0.028	0.041	0.055	0.069	0.082	0.096	0.111	0.125	0.140	0.154	0.169	0.182	0.196	0.210	0.224	0.239	0.251	0.264	0.278	0.290	0.302	0.315	100.000	5.000	2.000	1.000	3.000	0.000	0.000	0.000	0.000	0.000	0.000	0.000	0.000	0.000	0.000	0.000	0.000	0.000	-3.726	-3.746	-3.768	-3.788	-3.809	-3.830	-3.850	-3.870	-3.890	-3.911	-3.931	-3.952	-3.974	-3.992	-4.012	-4.032	-4.052	-4.072	-4.091	-4.111	-4.130	-4.148	-4.166	-4.185	-4.202	-4.221	-4.239	-4.256	-4.274	-4.290	-4.308	-4.324	-4.340	-4.356	-4.371	-4.386	-4.402	-4.418	-4.432	-4.448	-4.462	-4.476	-4.492	-4.506	-4.521	-4.535	-4.550	-4.564	-4.579	-4.592	-4.608	-4.622	-4.638	-4.651	-4.666	-4.681	-4.695	-4.710	-4.725	-4.740	-4.755	-4.770	-4.785	-4.800	-4.816	-4.830	-4.846	-4.862	-4.878	-4.892	-4.909	-4.922	-4.938	-4.952	-4.966	-4.981	-4.994	-5.009	-5.021	-5.035	-5.048	-5.060	-5.070	-5.081	-5.091	-5.101	-5.111	-5.119	-5.128	-5.134	-5.141	-5.148	-5.152	-5.156	-5.160	-5.164	-5.165	-5.168	-5.168	-5.169	-5.168	-5.166	-5.165	-5.161	-5.159	-5.155	-5.150	-5.145	-5.139	-5.134	-5.126	-5.119	-5.111	-5.104	-5.094	-5.086	-5.078	-5.066	-5.058	-5.048	-5.036	-5.025	-5.014	-5.002	-4.991	-4.979	-4.966	-4.954	-4.941	-4.929	-4.916	-4.902	-4.890	-4.876	-4.862	-4.848	-4.834	-4.820	-4.806	-4.790	-4.775	-4.760	-4.745	-4.729	-4.714	-4.699	-4.682	-4.666	-4.651	-4.635	-4.619	-4.604	-4.588	-4.571	-4.555	-4.539	-4.524	-4.508	-4.492	-4.478	-4.464	-4.449	-4.435	-4.421	-4.409	-4.395	-4.384	-4.372	-4.361	-4.351	-4.341	-4.334	-4.326	-4.320	-4.314	-4.308	-4.304	-4.299	-4.296	-4.296	-4.295	-4.295	-4.295	-4.298	-4.300	-4.304	-4.306	-4.311	-4.318	-4.324	-4.330	-4.336	-4.344	-4.350	-4.358	-4.365	-4.372	-4.380	-4.389	-4.396	-4.401	-4.409	-4.415	-4.421	-4.426	-4.430	-4.434	-4.435	-4.436	-4.436	-4.435	-4.432	-4.429	-4.424	-4.416	-4.408	-4.399	-4.386	-4.372	-4.358	-4.341	-4.322	-4.302	-4.280	-4.256	-4.230	-4.202	-4.174	-4.142	-4.111	-4.076	-4.040	-4.003	-3.964	-3.922	-3.881	-3.838	-3.794	-3.749	-3.701	-3.652	-3.605	-3.554	-3.504	-3.451	-3.400	-3.348	-3.295	-3.241	-3.188	-3.132	-3.078	-3.024	-2.969	-2.914	-2.859	-2.805	-2.750	-2.695	-2.641	-2.588	-2.534	-2.481	-2.428	-2.376	-2.325	-2.274	-2.222	-2.172	-2.122	-2.074	-2.026	-1.979	-1.931	-1.885	-1.840	-1.794	-1.750	-1.705	-1.664	-1.621	-1.579	-1.538	-1.498	-1.458	-1.419	-1.381	-1.344	-1.306	-1.270	-1.235	-1.201	-1.168	-1.135	-1.102	-1.071	-1.042	-1.011	-0.984	-0.955	-0.929	-0.904	-0.879	-0.854	-0.831	-0.810	-0.789	-0.769	-0.750	-0.732	-0.718	-0.701	-0.688	-0.674	-0.664	-0.652	-0.644	-0.635	-0.629	-0.622	-0.616	-0.612	-0.610	-0.610	-0.610	-0.611	-0.612	-0.615	-0.619	-0.624	-0.630	-0.636	-0.642	-0.651	-0.659	-0.668	-0.678	-0.686	-0.696	-0.708	-0.719	-0.730	-0.740	-0.751	-0.762	-0.774	-0.784	-0.794	-0.802	-0.811	-0.821	-0.829	-0.836	-0.844	-0.849	-0.854	-0.858	-0.860	-0.862	-0.864	-0.865	-0.864	-0.861	-0.858	-0.852	-0.846	-0.840	-0.831	-0.822	-0.811	-0.800	-0.788	-0.772	-0.759	-0.742	-0.725	-0.706	-0.689	-0.669	-0.648	-0.625	-0.604	-0.581	-0.558	-0.534	-0.509	-0.484	-0.459	-0.434	-0.409	-0.382	-0.358	-0.332	-0.306	-0.281	-0.255	-0.230	-0.206	-0.181	-0.158	-0.134	-0.110	-0.086	-0.065	-0.044	-0.021	0.000	0.020	0.040	0.060	0.079	0.096	0.115	0.131	0.148	0.165	0.181	0.195	0.210	0.226	0.240	0.254	0.268	0.281	0.294	0.308	0.319	0.331	0.342	0.355	0.366	0.378	0.390	0.401	0.411	0.422	0.434	0.444	0.455	0.466	0.475	0.486	0.495	0.506	0.516	0.525	0.535	0.544	0.554	0.562	0.570	0.579	0.586	0.594	0.601	0.609	0.615	0.621	0.628	0.632	0.639	0.641	0.646	0.650	0.652	0.655	0.658	0.659	0.660	0.659	0.659	0.658	0.656	0.655	0.652	0.650	0.646	0.642	0.639	0.632	0.628	0.621	0.615	0.608	0.600	0.592	0.584	0.575	0.566	0.556	0.546	0.536	0.525	0.515	0.504	0.492	0.480	0.469	0.456	0.442	0.430	0.418	0.402	0.390	0.376	0.362	0.348	0.332	0.318	0.304	0.288	0.272	0.256	0.241	0.225	0.208	0.191	0.174	0.158	0.139	0.121	0.104	0.085	0.066	0.048	0.029	0.010	-0.010	-0.029	-0.050	-0.070	-0.090	-0.111	-0.132	-0.154	-0.175	-0.198	-0.220	-0.242	-0.264	-0.289	-0.311	-0.334	-0.359	-0.381	-0.406	-0.430	-0.455	-0.479	-0.504	-0.529	-0.552	-0.578	-0.602	-0.628	-0.652	-0.678	-0.702	-0.728	-0.752	-0.779	-0.804	-0.830	-0.855	-0.880	-0.905	-0.930	-0.955	-0.980	-1.005	-1.030	-1.054	-1.079	-1.102	-1.128	-1.151	-1.175	-1.200	-1.224	-1.246	-1.270	-1.292	-1.316	-1.340	-1.362	-1.385	-1.408	-1.429	-1.451	-1.474	-1.495	-1.516	-1.538	-1.559	-1.580	-1.600	-1.620	-1.640	-1.660	-1.680	-1.699	-1.719	-1.736	-1.755	-1.772	-1.791	-1.808	-1.826	-1.841	-1.859	-1.875	-1.891	-1.906	-1.921	-1.936	-1.951	-1.966	-1.980	-1.994	-2.007	-2.021	-2.033	-2.045	-2.058	-2.068	-2.079	-2.090	-2.100	-2.109	-2.119	-2.128	-2.135	-2.142	-2.150	-2.158	-2.164	-2.169	-2.175	-2.180	-2.184	-2.188	-2.191	-2.192	-2.195	-2.196	-2.199	-2.199	-2.200	-2.199	-2.199	-2.199	-2.196	-2.195	-2.192	-2.189	-2.185	-2.182	-2.179	-2.175	-2.170	-2.165	-2.159	-2.154	-2.149	-2.144	-2.139	-2.134	-2.128	-2.122	-2.116	-2.111	-2.105	-2.100	-2.095	-2.090	-2.085	-2.080	-2.076	-2.074	-2.069	-2.066	-2.064	-2.062	-2.060	-2.059	-2.059	-2.060	-2.060	-2.061	-2.064	-2.068	-2.071	-2.075	-2.081	-2.086	-2.092	-2.100	-2.108	-2.116	-2.126	-2.136	-2.148	-2.159	-2.170	-2.184	-2.196	-2.211	-2.225	-2.240	-2.255	-2.270	-2.286	-2.301	-2.319	-2.336	-2.352	-2.369	-2.388	-2.404	-2.421	-2.439	-2.455	-2.474	-2.490	-2.506	-2.522	-2.539	-2.555	-2.570	-2.585	-2.599	-2.612	-2.626	-2.639	-2.650	-2.661	-2.672	-2.681	-2.690	-2.699	-2.706	-2.712	-2.719	-2.724	-2.729	-2.732	-2.735	-2.736	-2.738	-2.738	-2.736	-2.736	-2.732	-2.731	-2.728	-2.722	-2.718	-2.712	-2.706	-2.699	-2.691	-2.682	-2.674	-2.665	-2.656	-2.645	-2.635	-2.624	-2.612	-2.601	-2.589	-2.576	-2.564	-2.551	-2.539	-2.525	-2.510	-2.498	-2.484	-2.469	-2.455	-2.441	-2.426	-2.412	-2.398	-2.382	-2.369	-2.354	-2.339	-2.325	-2.310	-2.296	-2.282	-2.268	-2.255	-2.240	-2.226	-2.214	-2.200	-2.188	-2.176	-2.162	-2.151	-2.140	-2.129	-2.118	-2.108	-2.099	-2.089	-2.080	-2.071	-2.062	-2.056	-2.050	-2.042	-2.036	-2.031	-2.026	-2.022	-2.019	-2.015	-2.013	-2.011	-2.010	-2.009	-2.007	-2.009	-2.009	-2.010	-2.011	-2.014	-2.016	-2.018	-2.021	-2.025	-2.029	-2.033	-2.035	-2.040	-2.045	-2.049	-2.054	-2.058	-2.062	-2.069	-2.072	-2.078	-2.082	-2.088	-2.092	-2.096	-2.100	-2.105	-2.108	-2.111	-2.115	-2.119	-2.121	-2.124	-2.126	-2.128	-2.130	-2.131	-2.132	-2.132	-2.134	-2.135	-2.134	-2.134	-2.134	-2.132	-2.132	-2.132	-2.132	-2.131	-2.130	-2.130	-2.130	-2.129	-2.128	-2.129	-2.128	-2.128	-2.128	-2.128	-2.128	-2.129	-2.130	-2.130	-2.130	-2.132	-2.134	-2.135	-2.138	-2.139	-2.141	-2.144	-2.146	-2.149	-2.152	-2.155	-2.158	-2.160	-2.164	-2.168	-2.170	-2.172	-2.176	-2.179	-2.182	-2.185	-2.188	-2.189	-2.192	-2.195	-2.196	-2.199	-2.200	-2.200	-2.202	-2.202	-2.202	-2.202	-2.202	-2.204	-2.202	-2.200	-2.199	-2.196	-2.195	-2.192	-2.189	-2.185	-2.181	-2.178	-2.174	-2.168	-2.162	-2.158	-2.151	-2.145	-2.138	-2.130	-2.122	-2.114	-2.104	-2.096	-2.086	-2.076	-2.066	-2.056	-2.046	-2.035	-2.022	-2.011	-1.999	-1.986	-1.974	-1.960	-1.946	-1.931	-1.916	-1.901	-1.886	-1.871	-1.854	-1.839	-1.822	-1.805	-1.788	-1.770	-1.751	-1.732	-1.714	-1.696	-1.678	-1.658	-1.639	-1.620	-1.600	-1.581	-1.561	-1.541	-1.522	-1.502	-1.482	-1.465	-1.444	-1.426	-1.406	-1.389	-1.371	-1.352	-1.335	-1.319	-1.301	-1.285	-1.269	-1.255	-1.240	-1.226	-1.214	-1.200	-1.188	-1.178	-1.166	-1.155	-1.145	-1.136	-1.128	-1.119	-1.112	-1.105	-1.100	-1.095	-1.090	-1.086	-1.081	-1.079	-1.078	-1.075	-1.072	-1.072	-1.072	-1.071	-1.072	-1.074	-1.074	-1.075	-1.078	-1.080	-1.082	-1.085	-1.090	-1.092	-1.096	-1.100	-1.104	-1.109	-1.114	-1.118	-1.122	-1.129	-1.132	-1.139	-1.145	-1.150	-1.156	-1.162	-1.169	-1.175	-1.182	-1.191	-1.198	-1.205	-1.214	-1.221	-1.229	-1.238	-1.246	-1.255	-1.264	-1.272	-1.281	-1.291	-1.301	-1.311	-1.321	-1.332	-1.342	-1.354	-1.364	-1.375	-1.386	-1.398	-1.410	-1.421	-1.432	-1.444	-1.455	-1.468	-1.479	-1.492	-1.504	-1.515	-1.528	-1.539	-1.551	-1.562	-1.574	-1.585	-1.596	-1.606	-1.616	-1.628	-1.636	-1.646	-1.656	-1.665	-1.674	-1.681	-1.690	-1.699	-1.705	-1.712	-1.720	-1.725	-1.731	-1.736	-1.742	-1.748	-1.752	-1.758	-1.761	-1.766	-1.769	-1.772	-1.776	-1.779	-1.781	-1.784	-1.786	-1.789	-1.789	-1.790	-1.791	-1.794	-1.794	-1.795	-1.796	-1.796	-1.796	-1.796	-1.795	-1.795	-1.795	-1.792	-1.792	-1.790	-1.789	-1.786	-1.784	-1.781	-1.778	-1.775	-1.770	-1.766	-1.761	-1.756	-1.751	-1.744	-1.738	-1.731	-1.722	-1.714	-1.705	-1.696	-1.686	-1.675	-1.664	-1.651	-1.639	-1.625	-1.611	-1.596	-1.580	-1.564	-1.546	-1.528	-1.510	-1.490	-1.470	-1.449	-1.428	-1.406	-1.384	-1.361	-1.338	-1.312	-1.288	-1.264	-1.236	-1.210	-1.184	-1.156	-1.130	-1.101	-1.075	-1.046	-1.019	-0.989	-0.960	-0.931	-0.902	-0.874	-0.844	-0.815	-0.786	-0.759	-0.729	-0.700	-0.671	-0.644	-0.615	-0.586	-0.560	-0.531	-0.504	-0.478	-0.451	-0.424	-0.399	-0.372	-0.349	-0.324	-0.300	-0.276	-0.254	-0.230	-0.208	-0.186	-0.165	-0.144	-0.125	-0.106	-0.088	-0.069	-0.052	-0.035	-0.019	-0.005	0.010	0.024	0.036	0.048	0.060	0.070	0.078	0.088	0.095	0.101	0.106	0.110	0.114	0.116	0.119	0.119	0.118	0.118	0.115	0.111	0.108	0.101	0.096	0.088	0.081	0.072	0.062	0.052	0.041	0.029	0.016	0.004	-0.011	-0.025	-0.039	-0.055	-0.070	-0.086	-0.102	-0.119	-0.134	-0.151	-0.168	-0.182	-0.200	-0.215	-0.230	-0.246	-0.259	-0.274	-0.289	-0.301	-0.312	-0.325	-0.335	-0.344	-0.354	-0.362	-0.369	-0.375	-0.379	-0.382	-0.385	-0.388	-0.386	-0.385	-0.382	-0.379	-0.375	-0.368	-0.361	-0.352	-0.341	-0.331	-0.318	-0.305	-0.290	-0.275	-0.258	-0.240	-0.219	-0.199	-0.179	-0.155	-0.132	-0.109	-0.084	-0.059	-0.031	-0.005	0.022	0.051	0.080	0.109	0.139	0.169	0.200	0.231	0.261	0.292	0.324	0.355	0.386	0.419	0.450	0.481	0.514	0.545	0.576	0.606	0.638	0.669	0.699	0.729	0.759	0.789	0.818	0.845	0.874	0.901	0.929	0.955	0.981	1.006	1.032	1.056	1.080	1.102	1.126	1.149	1.170	1.191	1.210	1.230	1.248	1.266	1.282	1.300	1.315	1.330	1.344	1.358	1.370	1.382	1.394	1.405	1.414	1.422	1.432	1.440	1.446	1.451	1.458	1.462	1.466	1.470	1.472	1.475	1.476	1.479	1.479	1.479	1.478	1.476	1.475	1.472	1.470	1.468	1.464	1.460	1.456	1.451	1.446	1.442	1.436	1.432	1.426	1.421	1.415	1.409	1.404	1.396	1.390	1.384	1.378	1.371	1.364	1.359	1.351	1.345	1.338	1.331	1.325	1.318	1.311	1.304	1.298	1.291	1.284	1.278	1.271	1.264	1.256	1.250	1.242	1.235	1.228	1.219	1.211	1.202	1.195	1.186	1.179	1.169	1.161	1.151	1.142	1.132	1.122	1.111	1.101	1.090	1.080	1.069	1.058	1.046	1.034	1.021	1.009	0.996	0.984	0.971	0.956	0.944	0.930	0.918	0.904	0.890	0.876	0.862	0.848	0.835	0.821	0.808	0.794	0.780	0.766	0.754	0.740	0.726	0.715	0.701	0.689	0.676	0.664	0.652	0.640	0.629	0.618	0.606	0.596	0.585	0.575	0.565	0.555	0.545	0.536	0.526	0.516	0.507	0.499	0.490	0.480	0.471	0.464	0.455	0.446	0.439	0.430	0.422	0.414	0.405	0.398	0.390	0.381	0.374	0.366	0.358	0.350	0.341	0.334	0.324	0.316	0.308	0.300	0.291	0.282	0.275	0.266	0.258	0.249	0.240	0.231	0.224	0.214	0.206	0.198	0.189	0.180	0.171	0.164	0.155	0.146	0.138	0.130	0.121	0.114	0.105	0.096	0.089	0.080	0.072	0.066	0.058	0.051	0.042	0.035	0.029	0.022	0.015	0.009	0.004	-0.002	-0.009	-0.015	-0.019	-0.024	-0.029	-0.034	-0.038	-0.041	-0.044	-0.048	-0.050	-0.052	-0.055	-0.055	-0.058	-0.058	-0.059	-0.058	-0.058	-0.056	-0.055	-0.054	-0.051	-0.049	-0.046	-0.044	-0.040	-0.036	-0.032	-0.029	-0.024	-0.019	-0.015	-0.009	-0.004	0.001	0.006	0.012	0.018	0.022	0.028	0.032	0.038	0.042	0.046	0.050	0.054	0.056	0.059	0.061	0.062	0.064	0.064	0.064	0.064	0.061	0.060	0.056	0.052	0.048	0.044	0.038	0.031	0.024	0.015	0.005	-0.002	-0.014	-0.025	-0.036	-0.048	-0.060	-0.074	-0.088	-0.101	-0.115	-0.130	-0.145	-0.160	-0.175	-0.191	-0.208	-0.224	-0.239	-0.255	-0.271	-0.286	-0.302	-0.318	-0.332	-0.348	-0.362	-0.378	-0.391	-0.404	-0.418	-0.430	-0.441	-0.452	-0.464	-0.474	-0.484	-0.491	-0.500	-0.507	-0.515	-0.521	-0.526	-0.531	-0.535	-0.539	-0.542	-0.544	-0.546	-0.548	-0.548	-0.548	-0.548	-0.546	-0.544	-0.541	-0.538	-0.535	-0.530	-0.526	-0.521	-0.515	-0.510	-0.504	-0.498	-0.491	-0.482	-0.476	-0.468	-0.460	-0.452	-0.442	-0.434	-0.425	-0.416	-0.406	-0.398	-0.388	-0.379	-0.369	-0.359	-0.349	-0.339	-0.329	-0.319	-0.310	-0.299	-0.290	-0.279	-0.270	-0.260	-0.250	-0.240	-0.230	-0.222	-0.212	-0.204	-0.195	-0.186	-0.176	-0.169	-0.160	-0.151	-0.144	-0.135	-0.128	-0.120	-0.112	-0.105	-0.098	-0.090	-0.082	-0.075	-0.068	-0.061	-0.054	-0.046	-0.039	-0.032	-0.026	-0.020	-0.012	-0.005	0.002	0.009	0.016	0.025	0.032	0.039	0.048	0.055	0.062	0.071	0.079	0.088	0.096	0.104	0.114	0.122	0.131	0.141	0.150	0.160	0.169	0.179	0.189	0.199	0.209	0.219	0.229	0.239	0.250	0.258	0.268	0.278	0.288	0.298	0.308	0.318	0.326	0.336	0.345	0.355	0.364	0.372	0.381	0.390	0.399	0.406	0.415	0.424	0.431	0.440	0.448	0.455	0.462	0.471	0.480	0.488	0.495	0.502	0.510	0.519	0.528	0.535	0.542	0.552	0.561	0.570	0.580	0.589	0.600	0.610	0.620	0.631	0.644	0.655	0.668	0.680	0.692	0.705	0.719	0.732	0.748	0.761	0.776	0.791	0.808	0.822	0.840	0.856	0.872	0.889	0.905	0.921	0.938	0.954	0.970	0.986	1.002	1.019	1.034	1.049	1.064	1.076	1.091	1.104	1.116	1.128	1.139	1.150	1.160	1.170	1.178	1.184	1.191	1.196	1.201	1.204	1.206	1.208	1.209	1.208	1.206	1.204	1.199	1.195	1.189	1.182	1.175	1.166	1.156	1.148	1.135	1.122	1.110	1.096	1.080	1.065	1.050	1.032	1.015	0.998	0.979	0.960	0.940	0.920	0.901	0.880	0.859	0.839	0.816	0.795	0.774	0.754	0.732	0.710	0.690	0.669	0.649	0.629	0.609	0.589	0.569	0.550	0.531	0.512	0.495	0.479	0.461	0.445	0.429	0.414	0.399	0.384	0.371	0.359	0.346	0.335	0.322	0.311	0.301	0.291	0.284	0.275	0.268	0.259	0.252	0.246	0.240	0.235	0.230	0.225	0.220	0.216	0.212	0.210	0.208	0.205	0.202	0.199	0.198	0.195	0.194	0.191	0.190	0.189	0.186	0.185	0.184	0.181	0.180	0.179	0.176	0.175	0.172	0.170	0.166	0.164	0.161	0.158	0.155	0.150	0.146	0.142	0.139	0.134	0.128	0.122	0.118	0.112	0.105	0.100	0.094	0.086	0.080	0.075	0.068	0.061	0.052	0.046	0.039	0.030	0.024	0.016	0.009	0.001	-0.006	-0.014	-0.021	-0.029	-0.036	-0.042	-0.049	-0.055	-0.061	-0.068	-0.074	-0.079	-0.084	-0.089	-0.092	-0.098	-0.100	-0.102	-0.106	-0.108	-0.110	-0.111	-0.112	-0.112	-0.112	-0.112	-0.112	-0.110	-0.108	-0.105	-0.102	-0.098	-0.094	-0.089	-0.084	-0.078	-0.071	-0.062	-0.055	-0.046	-0.038	-0.028	-0.018	-0.006	0.005	0.018	0.030	0.044	0.056	0.071	0.085	0.101	0.118	0.134	0.150	0.168	0.185	0.202	0.222	0.241	0.260	0.280	0.300	0.320	0.342	0.362	0.384	0.406	0.428	0.449	0.472	0.495	0.516	0.540	0.562	0.585	0.609	0.632	0.656	0.679	0.701	0.725	0.748	0.771	0.794	0.816	0.839	0.861	0.882	0.905	0.928	0.949	0.970	0.991	1.011	1.031	1.052	1.071	1.090	1.109	1.128	1.145	1.162	1.179	1.196	1.212	1.228	1.242	1.258	1.270	1.284	1.298	1.309	1.320	1.331	1.341	1.350	1.360	1.368	1.375	1.382	1.388	1.392	1.398	1.402	1.404	1.408	1.409	1.409	1.409	1.409	1.406	1.404	1.402	1.398	1.394	1.389	1.382	1.376	1.370	1.362	1.354	1.346	1.338	1.328	1.316	1.306	1.296	1.285	1.272	1.262	1.250	1.238	1.225	1.214	1.201	1.189	1.176	1.164	1.152	1.140	1.128	1.116	1.104	1.092	1.082	1.071	1.061	1.050	1.041	1.032	1.024	1.015	1.008	1.000	0.992	0.988	0.980	0.976	0.971	0.968	0.962	0.959	0.956	0.955	0.952	0.951	0.950	0.950	0.949	0.949	0.950	0.951	0.951	0.952	0.955	0.956	0.959	0.961	0.962	0.966	0.968	0.970	0.971	0.972	0.975	0.978	0.978	0.980	0.981	0.982	0.984	0.982	0.984	0.984	0.984	0.982	0.982	0.981	0.979	0.978	0.975	0.971	0.969	0.966	0.964	0.960	0.956	0.951	0.949	0.942	0.939	0.934	0.930	0.924	0.919	0.914	0.909	0.902	0.899	0.894	0.888	0.884	0.879	0.874	0.870	0.865	0.861	0.858	0.854	0.851	0.848	0.846	0.844	0.841	0.840	0.840	0.840	0.839	0.840	0.840	0.841	0.842	0.844	0.846	0.848	0.850	0.854	0.856	0.859	0.862	0.866	0.870	0.875	0.878	0.881	0.886	0.890	0.894	0.899	0.901	0.905	0.908	0.911	0.914	0.918	0.919	0.921	0.922	0.922	0.924	0.922	0.922	0.921	0.920	0.918	0.915	0.911	0.906	0.902	0.896	0.891	0.885	0.878	0.871	0.862	0.852	0.844	0.835	0.824	0.812	0.801	0.791	0.779	0.768	0.754	0.741	0.728	0.715	0.701	0.688	0.674	0.660	0.648	0.634	0.620	0.606	0.591	0.580	0.566	0.552	0.541	0.530	0.518	0.506	0.494	0.484	0.472	0.464	0.454	0.445	0.436	0.429	0.421	0.415	0.409	0.404	0.399	0.394	0.391	0.386	0.385	0.384	0.381	0.381	0.380	0.380	0.381	0.381	0.384	0.385	0.388	0.391	0.394	0.398	0.402	0.406	0.410	0.415	0.421	0.426	0.432	0.436	0.444	0.449	0.455	0.461	0.469	0.474	0.480	0.486	0.492	0.499	0.504	0.510	0.515	0.520	0.525	0.529	0.534	0.536	0.540	0.542	0.545	0.548	0.549	0.550	0.550	0.551	0.550	0.549	0.548	0.545	0.542	0.539	0.535	0.531	0.526	0.520	0.515	0.507	0.501	0.494	0.486	0.479	0.470	0.461	0.452	0.442	0.432	0.424	0.412	0.404	0.392	0.381	0.371	0.361	0.350	0.340	0.330	0.319	0.309	0.299	0.289	0.280	0.270	0.261	0.252	0.244	0.236	0.229	0.221	0.215	0.209	0.204	0.198	0.192	0.186	0.182	0.179	0.176	0.172	0.169	0.166	0.164	0.162	0.160	0.159	0.156	0.155	0.154	0.152	0.152	0.152	0.152	0.151	0.150	0.150	0.149	0.149	0.148	0.148	0.146	0.145	0.144	0.144	0.141	0.140	0.138	0.135	0.134	0.131	0.128	0.125	0.121	0.119	0.116	0.111	0.108	0.104	0.100	0.096	0.092	0.088	0.084	0.080	0.075	0.071	0.068	0.065	0.061	0.059	0.056	0.054	0.052	0.050	0.050	0.050	0.051	0.052	0.055	0.059	0.062	0.068	0.072	0.080	0.089	0.098	0.109	0.119	0.132	0.146	0.161	0.178	0.195	0.215	0.236	0.258	0.281	0.305	0.331	0.359	0.388	0.416	0.448	0.479	0.512	0.546	0.582	0.619	0.656	0.694	0.732	0.771	0.811	0.851	0.892	0.932	0.975	1.018	1.058	1.100	1.141	1.181	1.224	1.262	1.302	1.340	1.379	1.415	1.451	1.485	1.519	1.550	1.580	1.608	1.635	1.659	1.682	1.702	1.722	1.739	1.754	1.765	1.775	1.782	1.788	1.791	1.790	1.788	1.782	1.775	1.765	1.751	1.736	1.718	1.696	1.674	1.648	1.619	1.588	1.556	1.520	1.481	1.441	1.399	1.356	1.309	1.260	1.211	1.159	1.105	1.049	0.992	0.934	0.874	0.812	0.750	0.686	0.622	0.556	0.490	0.422	0.354	0.285	0.216	0.148	0.078	0.006	-0.064	-0.135	-0.206	-0.278	-0.348	-0.420	-0.490	-0.560	-0.632	-0.702	-0.772	-0.842	-0.912	-0.982	-1.051	-1.120	-1.188	-1.256	-1.324	-1.391	-1.459	-1.525	-1.591	-1.656	-1.722	-1.788	-1.852	-1.918	-1.982	-2.045	-2.110	-2.172	-2.236	-2.300	-2.362	-2.425	-2.489	-2.551	-2.614	-2.675	-2.736	-2.799	-2.860	-2.922	-2.984	-3.045	-3.106	-3.168	-3.229	-3.289	-3.350	-3.410	-3.470	-3.530	-3.589	-3.649	-3.708	-3.765	-3.822	-3.880	-3.936	-3.992	-4.048	-4.102	-4.156	-4.210	-4.261	-4.312	-4.362	-4.411	-4.460	-4.508	-4.552	-4.598	-4.641	-4.682	-4.724	-4.762	-4.800	-4.836	-4.870	-4.902	-4.934	-4.962	-4.989	-5.015	-5.039	-5.061	-5.081	-5.099	-5.116	-5.131	-5.144	-5.155	-5.164	-5.171	-5.178	-5.181	-5.182	-5.182	-5.182	-5.179	-5.175	-5.169	-5.162	-5.154	-5.144	-5.131	-5.120	-5.105	-5.089	-5.072	-5.054	-5.035	-5.014	-4.992	-4.970	-4.946	-4.921	-4.895	-4.869	-4.840	-4.811	-4.781	-4.749	-4.718	-4.684	-4.650	-4.614	-4.576	-4.539	-4.499	-4.460	-4.419	-4.376	-4.332	-4.286	-4.240	-4.194	-4.145	-4.095	-4.044	-3.990	-3.936	-3.880	-3.822	-3.766	-3.705	-3.644	-3.582	-3.519	-3.452	-3.388	-3.319	-3.250	-3.180	-3.109	-3.036	-2.964	-2.890	-2.815	-2.739	-2.662	-2.585	-2.506	-2.429	-2.349	-2.270	-2.190	-2.110	-2.030	-1.949	-1.870	-1.789	-1.710	-1.630	-1.551	-1.472	-1.394	-1.316	-1.239	-1.164	-1.088	-1.012	-0.939	-0.865	-0.794	-0.721	-0.652	-0.582	-0.514	-0.448	-0.381	-0.315	-0.250	-0.188	-0.125	-0.064	-0.002	0.056	0.115	0.174	0.231	0.286	0.342	0.399	0.452	0.507	0.560	0.612	0.665	0.718	0.769	0.820	0.872	0.922	0.974	1.024	1.074	1.124	1.174	1.224	1.274	1.322	1.371	1.421	1.469	1.518	1.566	1.615	1.662	1.711	1.759	1.806	1.852	1.899	1.945	1.990	2.036	2.081	2.125	2.169	2.211	2.254	2.295	2.335	2.375	2.414	2.451	2.489	2.524	2.560	2.594	2.626	2.659	2.689	2.718	2.746	2.774	2.799	2.824	2.848	2.869	2.889	2.909	2.926	2.944	2.960	2.974	2.986	2.999	3.009	3.018	3.026	3.034	3.039	3.042	3.048	3.049	3.050	3.049	3.049	3.046	3.042	3.039	3.034	3.026	3.019	3.010	3.002	2.991	2.979	2.966	2.954	2.940	2.925	2.909	2.892	2.875	2.858	2.839	2.819	2.799	2.778	2.755	2.732	2.710	2.688	2.664	2.639	2.615	2.589	2.564	2.538	2.511	2.485	2.458	2.430	2.402	2.375	2.348	2.319	2.291	2.262	2.234	2.206	2.178	2.149	2.119	2.091	2.061	2.033	2.004	1.975	1.946	1.919	1.890	1.861	1.832	1.805	1.776	1.748	1.719	1.691	1.662	1.634	1.605	1.578	1.549	1.520	1.491	1.464	1.435	1.406	1.376	1.348	1.319	1.290	1.260	1.230	1.199	1.169	1.139	1.108	1.076	1.045	1.014	0.981	0.949	0.916	0.882	0.850	0.816	0.782	0.749	0.714	0.679	0.644	0.609	0.574	0.536	0.501	0.465	0.429	0.391	0.354	0.318	0.281	0.244	0.205	0.169	0.131	0.094	0.056	0.020	-0.018	-0.055	-0.092	-0.129	-0.165	-0.201	-0.238	-0.274	-0.310	-0.346	-0.381	-0.418	-0.452	-0.488	-0.520	-0.555	-0.589	-0.621	-0.654	-0.686	-0.718	-0.750	-0.782	-0.814	-0.845	-0.875	-0.906	-0.936	-0.965	-0.995	-1.025	-1.054	-1.082	-1.112	-1.141	-1.169	-1.198	-1.225	-1.252	-1.281	-1.308	-1.336	-1.364	-1.391	-1.419	-1.446	-1.472	-1.501	-1.529	-1.556	-1.585	-1.612	-1.641	-1.669	-1.698	-1.725	-1.754	-1.781	-1.811	-1.840	-1.868	-1.896	-1.925	-1.955	-1.984	-2.013	-2.041	-2.071	-2.100	-2.129	-2.158	-2.186	-2.215	-2.244	-2.272	-2.301	-2.329	-2.358	-2.385	-2.412	-2.441	-2.469	-2.496	-2.522	-2.550	-2.576	-2.601	-2.629	-2.655	-2.679	-2.704	-2.729	-2.755	-2.779	-2.802	-2.828	-2.850	-2.874	-2.898	-2.920	-2.942	-2.965	-2.986	-3.010	-3.031	-3.052	-3.074	-3.094	-3.116	-3.136	-3.158	-3.178	-3.199	-3.220	-3.240	-3.260	-3.280	-3.300	-3.320	-3.340	-3.360	-3.380	-3.399	-3.419	-3.439	-3.458	-3.478	-3.496	-3.516	-3.535	-3.554	-3.574	-3.592	-3.611	-3.628	-3.646	-3.665	-3.682	-3.701	-3.718	-3.735	-3.752	-3.770	-3.786	-3.804	-3.820	-3.836	-3.852	-3.869	-3.884	-3.899	-3.915	-3.931	-3.946	-3.961	-3.976	-3.991	-4.006	-4.021	-4.035	-4.051	-4.066	-4.081	-4.096	-4.111	-4.126	-4.141	-4.155	-4.171	-4.186	-4.202	-4.218	-4.234	-4.249	-4.265	-4.280	-4.296	-4.312	-4.330	-4.345	-4.361	-4.378	-4.395	-4.411	-4.428	-4.444	-4.459	-4.475	-4.491	-4.508	-4.524	-4.538	-4.554	-4.569	-4.582	-4.598	-4.610	-4.624	-4.636	-4.649	-4.660	-4.671	-4.680	-4.690	-4.698	-4.706	-4.714	-4.720	-4.726	-4.730	-4.734	-4.736	-4.739	-4.740	-4.741	-4.741	-4.739	-4.736	-4.732	-4.729	-4.724	-4.718	-4.710	-4.701	-4.694	-4.684	-4.672	-4.661	-4.648	-4.635	-4.622	-4.608	-4.592	-4.575	-4.559	-4.541	-4.524	-4.505	-4.486	-4.466	-4.448	-4.426	-4.406	-4.385	-4.364	-4.342	-4.320	-4.298	-4.275	-4.252	-4.229	-4.206	-4.184	-4.160	-4.136	-4.114	-4.091	-4.068	-4.046	-4.024	-4.003	-3.980	-3.959	-3.938	-3.916	-3.898	-3.876	-3.858	-3.839	-3.820	-3.802	-3.786	-3.770	-3.755	-3.741	-3.726	-3.715	-3.704	-3.691	-3.682	-3.674	-3.666	-3.660	-3.654	-3.650	-3.646	-3.644	-3.641	-3.642	-3.644	-3.644	-3.649	-3.651	-3.658	-3.662	-3.670	-3.678	-3.685	-3.695	-3.705	-3.715	-3.726	-3.738	-3.750	-3.762	-3.775	-3.788	-3.800	-3.814	-3.826	-3.839	-3.851	-3.862	-3.874	-3.885	-3.895	-3.906	-3.914	-3.921	-3.929	-3.934	-3.938	-3.941	-3.944	-3.944	-3.942	-3.941	-3.935	-3.930	-3.922	-3.912	-3.901	-3.889	-3.874	-3.858	-3.840	-3.819	-3.798	-3.772	-3.748	-3.720	-3.690	-3.660	-3.626	-3.592	-3.556	-3.519	-3.480	-3.440	-3.399	-3.356	-3.312	-3.268	-3.221	-3.175	-3.126	-3.079	-3.029	-2.979	-2.928	-2.878	-2.826	-2.772	-2.721	-2.669	-2.618	-2.564	-2.512	-2.459	-2.408	-2.356	-2.304	-2.254	-2.202	-2.151	-2.101	-2.051	-2.002	-1.954	-1.906	-1.859	-1.812	-1.765	-1.719	-1.675	-1.630	-1.585	-1.542	-1.500	-1.458	-1.416	-1.375	-1.335	-1.296	-1.256	-1.219	-1.181	-1.145	-1.108	-1.071	-1.036	-1.001	-0.968	-0.935	-0.901	-0.869	-0.839	-0.808	-0.776	-0.746	-0.718	-0.690	-0.661	-0.634	-0.609	-0.584	-0.559	-0.535	-0.511	-0.490	-0.469	-0.449	-0.429	-0.410	-0.394	-0.378	-0.362	-0.349	-0.335	-0.322	-0.312	-0.304	-0.294	-0.286	-0.280	-0.275	-0.271	-0.269	-0.268	-0.268	-0.268	-0.269	-0.271	-0.276	-0.281	-0.286	-0.292	-0.300	-0.309	-0.316	-0.326	-0.336	-0.348	-0.359	-0.370	-0.381	-0.394	-0.406	-0.418	-0.430	-0.441	-0.454	-0.465	-0.475	-0.486	-0.496	-0.505	-0.512	-0.521	-0.528	-0.534	-0.539	-0.541	-0.544	-0.546	-0.546	-0.545	-0.542	-0.539	-0.534	-0.526	-0.520	-0.510	-0.500	-0.488	-0.474	-0.459	-0.442	-0.425	-0.406	-0.385	-0.365	-0.342	-0.319	-0.295	-0.270	-0.244	-0.216	-0.189	-0.160	-0.132	-0.102	-0.072	-0.042	-0.012	0.018	0.048	0.079	0.109	0.139	0.169	0.199	0.228	0.255	0.284	0.311	0.339	0.365	0.390	0.416	0.440	0.464	0.486	0.509	0.531	0.551	0.571	0.591	0.609	0.626	0.644	0.660	0.676	0.692	0.706	0.720	0.735	0.749	0.761	0.774	0.786	0.799	0.809	0.820	0.832	0.844	0.855	0.865	0.876	0.888	0.898	0.909	0.919	0.930	0.941	0.952	0.964	0.975	0.985	0.998	1.009	1.019	1.030	1.041	1.054	1.065	1.076	1.088	1.099	1.109	1.119	1.130	1.140	1.150	1.160	1.169	1.179	1.188	1.195	1.202	1.210	1.216	1.222	1.228	1.234	1.239	1.241	1.245	1.248	1.249	1.250	1.251	1.250	1.249	1.248	1.245	1.241	1.239	1.234	1.229	1.222	1.216	1.209	1.201	1.191	1.182	1.171	1.161	1.149	1.138	1.125	1.110	1.098	1.082	1.068	1.050	1.034	1.016	0.999	0.980	0.962	0.942	0.924	0.902	0.881	0.860	0.839	0.816	0.792	0.770	0.745	0.721	0.696	0.671	0.646	0.621	0.595	0.568	0.541	0.514	0.486	0.459	0.431	0.402	0.375	0.346	0.316	0.288	0.258	0.229	0.199	0.170	0.140	0.111	0.080	0.051	0.021	-0.009	-0.038	-0.068	-0.096	-0.125	-0.155	-0.184	-0.212	-0.240	-0.269	-0.296	-0.324	-0.350	-0.378	-0.402	-0.430	-0.455	-0.482	-0.507	-0.532	-0.558	-0.580	-0.605	-0.629	-0.651	-0.675	-0.698	-0.719	-0.740	-0.762	-0.784	-0.805	-0.825	-0.846	-0.865	-0.885	-0.905	-0.925	-0.942	-0.962	-0.981	-1.000	-1.019	-1.036	-1.055	-1.074	-1.091	-1.109	-1.126	-1.144	-1.161	-1.179	-1.196	-1.214	-1.230	-1.246	-1.264	-1.280	-1.296	-1.312	-1.329	-1.345	-1.361	-1.376	-1.391	-1.408	-1.421	-1.438	-1.452	-1.468	-1.482	-1.496	-1.510	-1.524	-1.536	-1.551	-1.564	-1.576	-1.589	-1.601	-1.612	-1.625	-1.635	-1.648	-1.656	-1.668	-1.678	-1.688	-1.696	-1.705	-1.712	-1.720	-1.728	-1.734	-1.742	-1.748	-1.754	-1.760	-1.764	-1.768	-1.772	-1.776	-1.780	-1.784	-1.785	-1.789	-1.790	-1.792	-1.794	-1.795	-1.795	-1.796	-1.796	-1.795	-1.795	-1.795	-1.795	-1.794	-1.791	-1.791	-1.789	-1.788	-1.788	-1.785	-1.785	-1.784	-1.781	-1.780	-1.780	-1.779	-1.778	-1.776	-1.776	-1.775	-1.776	-1.776	-1.776	-1.778	-1.779	-1.781	-1.782	-1.785	-1.788	-1.791	-1.795	-1.799	-1.804	-1.809	-1.815	-1.821	-1.828	-1.836	-1.844	-1.852	-1.862	-1.872	-1.882	-1.894	-1.905	-1.916	-1.929	-1.942	-1.955	-1.969	-1.984	-1.998	-2.014	-2.029	-2.045	-2.060	-2.078	-2.094	-2.110	-2.126	-2.144	-2.161	-2.178	-2.195	-2.212	-2.229	-2.246	-2.262	-2.279	-2.294	-2.310	-2.326	-2.340	-2.354	-2.368	-2.381	-2.395	-2.406	-2.419	-2.429	-2.439	-2.446	-2.456	-2.464	-2.471	-2.478	-2.482	-2.488	-2.491	-2.492	-2.495	-2.496	-2.495	-2.495	-2.492	-2.489	-2.486	-2.481	-2.475	-2.469	-2.461	-2.455	-2.445	-2.436	-2.425	-2.415	-2.402	-2.390	-2.378	-2.362	-2.349	-2.334	-2.319	-2.302	-2.286	-2.269	-2.252	-2.235	-2.216	-2.199	-2.180	-2.161	-2.142	-2.124	-2.105	-2.085	-2.066	-2.047	-2.029	-2.010	-1.990	-1.971	-1.954	-1.935	-1.918	-1.900	-1.881	-1.865	-1.849	-1.831	-1.816	-1.801	-1.786	-1.774	-1.760	-1.748	-1.735	-1.725	-1.714	-1.704	-1.695	-1.689	-1.681	-1.675	-1.670	-1.665	-1.661	-1.659	-1.658	-1.656	-1.658	-1.658	-1.660	-1.661	-1.665	-1.669	-1.674	-1.680	-1.688	-1.694	-1.701	-1.710	-1.719	-1.729	-1.738	-1.748	-1.759	-1.770	-1.781	-1.792	-1.804	-1.816	-1.828	-1.838	-1.850	-1.861	-1.872	-1.884	-1.894	-1.904	-1.914	-1.924	-1.932	-1.941	-1.949	-1.956	-1.962	-1.969	-1.974	-1.979	-1.981	-1.985	-1.988	-1.989	-1.989	-1.990	-1.989	-1.988	-1.986	-1.982	-1.980	-1.976	-1.971	-1.965	-1.961	-1.955	-1.949	-1.942	-1.936	-1.929	-1.921	-1.914	-1.906	-1.899	-1.892	-1.884	-1.876	-1.869	-1.861	-1.854	-1.848	-1.840	-1.834	-1.828	-1.821	-1.815	-1.810	-1.806	-1.800	-1.796	-1.792	-1.789	-1.786	-1.782	-1.781	-1.780	-1.778	-1.776	-1.775	-1.774	-1.774	-1.774	-1.774	-1.772	-1.774	-1.774	-1.775	-1.775	-1.776	-1.778	-1.778	-1.780	-1.780	-1.781	-1.781	-1.782	-1.784	-1.784	-1.785	-1.786	-1.785	-1.785	-1.784	-1.784	-1.782	-1.781	-1.781	-1.779	-1.778	-1.774	-1.771	-1.768	-1.765	-1.760	-1.756	-1.751	-1.745	-1.740	-1.732	-1.726	-1.720	-1.712	-1.704	-1.695	-1.686	-1.675	-1.666	-1.655	-1.644	-1.632	-1.620	-1.606	-1.592	-1.580	-1.564	-1.550	-1.535	-1.518	-1.501	-1.484	-1.468	-1.450	-1.431	-1.412	-1.394	-1.375	-1.355	-1.335	-1.314	-1.294	-1.272	-1.252	-1.231	-1.211	-1.189	-1.168	-1.146	-1.125	-1.104	-1.082	-1.062	-1.041	-1.020	-1.000	-0.980	-0.960	-0.941	-0.922	-0.904	-0.886	-0.870	-0.852	-0.836	-0.820	-0.806	-0.791	-0.778	-0.765	-0.751	-0.740	-0.729	-0.718	-0.708	-0.699	-0.690	-0.681	-0.674	-0.668	-0.661	-0.655	-0.650	-0.646	-0.641	-0.638	-0.635	-0.632	-0.629	-0.628	-0.626	-0.625	-0.625	-0.625	-0.625	-0.625	-0.625	-0.626	-0.629	-0.629	-0.631	-0.632	-0.636	-0.639	-0.641	-0.642	-0.646	-0.650	-0.652	-0.658	-0.661	-0.665	-0.670	-0.675	-0.680	-0.685	-0.690	-0.698	-0.705	-0.711	-0.718	-0.725	-0.734	-0.741	-0.750	-0.758	-0.768	-0.776	-0.788	-0.798	-0.808	-0.819	-0.830	-0.841	-0.854	-0.866	-0.879	-0.891	-0.905	-0.919	-0.931	-0.946	-0.959	-0.974	-0.988	-1.002	-1.018	-1.031	-1.045	-1.060	-1.075	-1.090	-1.104	-1.118	-1.131	-1.144	-1.156	-1.170	-1.181	-1.194	-1.205	-1.216	-1.228	-1.238	-1.248	-1.258	-1.266	-1.274	-1.282	-1.289	-1.295	-1.301	-1.306	-1.312	-1.316	-1.320	-1.324	-1.326	-1.328	-1.330	-1.331	-1.331	-1.332	-1.332	-1.332	-1.331	-1.330	-1.328	-1.325	-1.322	-1.320	-1.316	-1.312	-1.309	-1.305	-1.301	-1.296	-1.291	-1.286	-1.282	-1.276	-1.271	-1.265	-1.260	-1.254	-1.248	-1.241	-1.235	-1.228	-1.220	-1.212	-1.206	-1.199	-1.190	-1.182	-1.175	-1.166	-1.156	-1.148	-1.139	-1.129	-1.119	-1.109	-1.100	-1.089	-1.078	-1.065	-1.052	-1.041	-1.029	-1.016	-1.001	-0.988	-0.972	-0.958	-0.942	-0.928	-0.910	-0.894	-0.876	-0.860	-0.841	-0.824	-0.805	-0.785	-0.766	-0.745	-0.725	-0.704	-0.684	-0.661	-0.640	-0.618	-0.598	-0.575	-0.551	-0.528	-0.504	-0.480	-0.458	-0.432	-0.409	-0.382	-0.359	-0.334	-0.309	-0.285	-0.260	-0.235	-0.210	-0.185	-0.160	-0.135	-0.109	-0.084	-0.060	-0.035	-0.010	0.014	0.038	0.062	0.086	0.109	0.132	0.154	0.178	0.200	0.220	0.242	0.262	0.281	0.301	0.320	0.338	0.356	0.371	0.388	0.402	0.418	0.430	0.442	0.454	0.464	0.472	0.481	0.489	0.495	0.501	0.505	0.507	0.509	0.510	0.510	0.509	0.506	0.501	0.498	0.490	0.484	0.476	0.466	0.456	0.446	0.434	0.422	0.409	0.395	0.380	0.364	0.348	0.331	0.314	0.295	0.279	0.260	0.242	0.224	0.206	0.188	0.170	0.151	0.135	0.118	0.101	0.085	0.069	0.055	0.041	0.028	0.015	0.004	-0.006	-0.016	-0.024	-0.031	-0.039	-0.042	-0.046	-0.050	-0.050	-0.051	-0.050	-0.046	-0.042	-0.038	-0.031	-0.024	-0.015	-0.005	0.006	0.019	0.032	0.048	0.064	0.080	0.099	0.118	0.139	0.159	0.181	0.204	0.226	0.252	0.278	0.302	0.329	0.354	0.381	0.409	0.438	0.464	0.494	0.522	0.551	0.581	0.610	0.640	0.669	0.699	0.728	0.758	0.788	0.816	0.846	0.875	0.905	0.934	0.961	0.991	1.019	1.048	1.075	1.102	1.130	1.158	1.184	1.210	1.236	1.261	1.288	1.312	1.336	1.361	1.385	1.409	1.431	1.454	1.475	1.498	1.518	1.539	1.558	1.578	1.595	1.612	1.630	1.648	1.664	1.679	1.694	1.709	1.721	1.734	1.746	1.758	1.769	1.779	1.788	1.796	1.804	1.811	1.818	1.822	1.829	1.834	1.838	1.840	1.842	1.844	1.845	1.845	1.844	1.844	1.841	1.840	1.838	1.834	1.831	1.828	1.822	1.818	1.812	1.806	1.801	1.795	1.789	1.782	1.775	1.769	1.762	1.754	1.746	1.739	1.731	1.724	1.715	1.708	1.700	1.691	1.684	1.676	1.669	1.660	1.654	1.645	1.636	1.630	1.622	1.614	1.606	1.599	1.590	1.582	1.574	1.566	1.558	1.550	1.542	1.534	1.526	1.518	1.510	1.501	1.492	1.484	1.474	1.465	1.455	1.448	1.438	1.428	1.418	1.408	1.396	1.386	1.376	1.365	1.354	1.344	1.332	1.320	1.310	1.299	1.288	1.275	1.265	1.252	1.241	1.230	1.218	1.206	1.195	1.184	1.171	1.161	1.150	1.139	1.128	1.116	1.106	1.096	1.085	1.074	1.064	1.055	1.045	1.035	1.025	1.015	1.006	0.998	0.988	0.979	0.970	0.960	0.951	0.942	0.934	0.924	0.916	0.908	0.899	0.889	0.880	0.871	0.862	0.854	0.845	0.835	0.826	0.816	0.808	0.799	0.789	0.780	0.770	0.761	0.750	0.741	0.731	0.721	0.712	0.701	0.692	0.682	0.672	0.662	0.652	0.644	0.634	0.624	0.615	0.606	0.598	0.588	0.579	0.570	0.561	0.554	0.545	0.538	0.530	0.524	0.516	0.509	0.502	0.496	0.490	0.484	0.478	0.472	0.468	0.462	0.458	0.454	0.450	0.446	0.441	0.438	0.435	0.431	0.429	0.426	0.425	0.422	0.420	0.419	0.418	0.415	0.414	0.414	0.412	0.414	0.412	0.412	0.414	0.414	0.415	0.415	0.415	0.418	0.418	0.419	0.420	0.422	0.424	0.425	0.428	0.429	0.431	0.434	0.435	0.438	0.440	0.442	0.445	0.446	0.448	0.450	0.452	0.454	0.455	0.458	0.459	0.459	0.459	0.460	0.461	0.460	0.460	0.459	0.459	0.456	0.454	0.452	0.449	0.446	0.442	0.438	0.434	0.428	0.424	0.418	0.411	0.404	0.398	0.390	0.382	0.375	0.365	0.356	0.348	0.338	0.329	0.318	0.309	0.298	0.288	0.278	0.266	0.256	0.245	0.235	0.224	0.214	0.202	0.192	0.182	0.172	0.164	0.152	0.145	0.135	0.128	0.119	0.111	0.104	0.098	0.091	0.084	0.079	0.074	0.070	0.065	0.061	0.059	0.056	0.054	0.052	0.051	0.051	0.051	0.050	0.050	0.051	0.051	0.054	0.056	0.058	0.061	0.064	0.066	0.070	0.074	0.078	0.082	0.088	0.091	0.096	0.101	0.106	0.111	0.118	0.122	0.128	0.134	0.139	0.145	0.150	0.156	0.160	0.165	0.171	0.176	0.181	0.186	0.191	0.196	0.201	0.206	0.212	0.216	0.221	0.226	0.231	0.235	0.239	0.242	0.248	0.251	0.255	0.259	0.262	0.265	0.269	0.272	0.276	0.280	0.282	0.286	0.289	0.292	0.295	0.299	0.302	0.306	0.310	0.312	0.316	0.320	0.324	0.326	0.331	0.336	0.339	0.344	0.349	0.352	0.358	0.362	0.368	0.372	0.379	0.384	0.390	0.396	0.402	0.410	0.418	0.424	0.430	0.438	0.445	0.454	0.460	0.469	0.478	0.485	0.495	0.504	0.512	0.521	0.531	0.540	0.550	0.559	0.569	0.578	0.588	0.596	0.606	0.615	0.625	0.635	0.645	0.654	0.664	0.674	0.682	0.692	0.701	0.711	0.720	0.730	0.740	0.750	0.759	0.769	0.778	0.788	0.798	0.808	0.818	0.828	0.838	0.848	0.858	0.869	0.879	0.890	0.900	0.911	0.924	0.934	0.946	0.959	0.971	0.984	0.996	1.010	1.022	1.036	1.049	1.062	1.078	1.091	1.105	1.120	1.134	1.149	1.162	1.178	1.192	1.208	1.220	1.235	1.249	1.264	1.278	1.291	1.305	1.318	1.330	1.342	1.355	1.366	1.378	1.389	1.398	1.406	1.416	1.425	1.432	1.439	1.445	1.449	1.455	1.458	1.461	1.462	1.464	1.465	1.464	1.462	1.461	1.458	1.454	1.449	1.444	1.439	1.431	1.424	1.415	1.405	1.395	1.385	1.374	1.362	1.350	1.336	1.322	1.308	1.292	1.278	1.262	1.246	1.230	1.212	1.196	1.178	1.160	1.142	1.124	1.106	1.088	1.069	1.050	1.031	1.014	0.994	0.975	0.958	0.939	0.920	0.904	0.886	0.868	0.851	0.834	0.818	0.801	0.785	0.770	0.755	0.740	0.726	0.711	0.698	0.685	0.672	0.660	0.650	0.639	0.628	0.618	0.609	0.600	0.591	0.585	0.576	0.570	0.564	0.559	0.552	0.549	0.545	0.541	0.539	0.536	0.532	0.532	0.530	0.529	0.530	0.529	0.528	0.529	0.530	0.530	0.531	0.532	0.534	0.534	0.536	0.538	0.539	0.541	0.541	0.542	0.545	0.545	0.545	0.546	0.546	0.546	0.546	0.545	0.544	0.542	0.540	0.539	0.535	0.534	0.530	0.525	0.522	0.518	0.512	0.507	0.501	0.496	0.489	0.482	0.474	0.468	0.459	0.450	0.442	0.432	0.424	0.415	0.405	0.395	0.386	0.378	0.368	0.358	0.348	0.339	0.330	0.321	0.311	0.304	0.295	0.288	0.280	0.274	0.266	0.260	0.255	0.251	0.246	0.242	0.239	0.236	0.235	0.234	0.232	0.234	0.234	0.236	0.239	0.242	0.246	0.251	0.256	0.264	0.271	0.279	0.289	0.299	0.309	0.320	0.332	0.345	0.360	0.374	0.389	0.405	0.421	0.438	0.456	0.474	0.494	0.512	0.531	0.552	0.574	0.594	0.615	0.639	0.660	0.681	0.705	0.728	0.751	0.775	0.799	0.821	0.846	0.870	0.895	0.919	0.942	0.968	0.991	1.015	1.039	1.062	1.088	1.111	1.135	1.159	1.181	1.205	1.226	1.250	1.272	1.294	1.316	1.338	1.359	1.380	1.400	1.420	1.440	1.460	1.479	1.499	1.516	1.534	1.551	1.568	1.585	1.601	1.618	1.632	1.648	1.662	1.676	1.690	1.702	1.715	1.728	1.740	1.751	1.761	1.771	1.781	1.790	1.799	1.808	1.815	1.821	1.829	1.834	1.839	1.844	1.850	1.852	1.856	1.859	1.861	1.862	1.864	1.865	1.866	1.866	1.865	1.864	1.862	1.861	1.860	1.856	1.854	1.852	1.850	1.846	1.842	1.839	1.835	1.831	1.828	1.824	1.819	1.815	1.811	1.808	1.802	1.799	1.795	1.792	1.789	1.785	1.782	1.780	1.776	1.775	1.772	1.770	1.769	1.768	1.766	1.766	1.765	1.764	1.765	1.764	1.766	1.766	1.768	1.768	1.769	1.771	1.772	1.775	1.776	1.779	1.781	1.784	1.785	1.788	1.790	1.791	1.794	1.795	1.796	1.798	1.798	1.799	1.800	1.800	1.799	1.798	1.798	1.795	1.794	1.791	1.788	1.785	1.781	1.776	1.771	1.766	1.760	1.754	1.746	1.739	1.731	1.724	1.715	1.705	1.696	1.686	1.676	1.666	1.655	1.645	1.634	1.624	1.612	1.600	1.589	1.578	1.566	1.554	1.544	1.531	1.520	1.509	1.500	1.489	1.480	1.470	1.460	1.452	1.444	1.438	1.430	1.422	1.416	1.411	1.408	1.402	1.400	1.396	1.395	1.392	1.392	1.391	1.392	1.392	1.395	1.396	1.400	1.404	1.406	1.410	1.414	1.419	1.424	1.430	1.435	1.441	1.448	1.454	1.459	1.465	1.472	1.479	1.484	1.490	1.495	1.501	1.506	1.511	1.515	1.518	1.521	1.525	1.528	1.529	1.530	1.530	1.530	1.529	1.526	1.524	1.520	1.516	1.510	1.504	1.498	1.490	1.482	1.475	1.465	1.454	1.444	1.431	1.419	1.406	1.392	1.379	1.362	1.349	1.332	1.316	1.300	1.284	1.268	1.250	1.232	1.215	1.198	1.180	1.161	1.144	1.126	1.108	1.090	1.074	1.058	1.040	1.024	1.009	0.992	0.976	0.961	0.948	0.932	0.920	0.908	0.894	0.882	0.872	0.861	0.851	0.842	0.834	0.826	0.820	0.814	0.806	0.802	0.798	0.792	0.789	0.786	0.784	0.781	0.781	0.780	0.779	0.780	0.781	0.782	0.784	0.785	0.786	0.790	0.792	0.796	0.799	0.804	0.808	0.811	0.815	0.820	0.825	0.829	0.832	0.838	0.841	0.845	0.850	0.854	0.858	0.861	0.864	0.866	0.869	0.870	0.872	0.874	0.875	0.876	0.875	0.875	0.874	0.872	0.870	0.866	0.864	0.860	0.855	0.850	0.845	0.839	0.832	0.825	0.818	0.809	0.800	0.791	0.781	0.771	0.761	0.750	0.739	0.728	0.718	0.705	0.692	0.681	0.670	0.658	0.645	0.634	0.621	0.609	0.596	0.586	0.574	0.562	0.551	0.541	0.531	0.520	0.511	0.502	0.495	0.486	0.479	0.472	0.465	0.460	0.455	0.450	0.446	0.442	0.439	0.436	0.435	0.434	0.432	0.431	0.431	0.431	0.431	0.432	0.434	0.436	0.438	0.440	0.441	0.444	0.448	0.450	0.454	0.455	0.459	0.460	0.462	0.465	0.468	0.470	0.471	0.472	0.474	0.475	0.476	0.476	0.476	0.476	0.476	0.476	0.474	0.472	0.471	0.468	0.465	0.462	0.460	0.456	0.452	0.449	0.445	0.440	0.438	0.432	0.429	0.425	0.421	0.418	0.414	0.410	0.409	0.405	0.402	0.402	0.401	0.401	0.402	0.404	0.405	0.409	0.412	0.418	0.422	0.430	0.438	0.448	0.458	0.469	0.482	0.498	0.512	0.530	0.549	0.568	0.589	0.611	0.635	0.660	0.686	0.712	0.742	0.771	0.802	0.835	0.868	0.902	0.936	0.972	1.009	1.045	1.084	1.121	1.160	1.199	1.238	1.279	1.318	1.358	1.395	1.435	1.474	1.511	1.550	1.586	1.621	1.655	1.690	1.722	1.752	1.782	1.810	1.838	1.861	1.885	1.906	1.925	1.942	1.958	1.971	1.982	1.990	1.996	2.000	2.001	2.000	1.996	1.990	1.981	1.970	1.955	1.939	1.919	1.898	1.874	1.846	1.816	1.785	1.750	1.712	1.675	1.634	1.590	1.544	1.496	1.446	1.395	1.340	1.286	1.229	1.170	1.110	1.049	0.986	0.921	0.856	0.789	0.721	0.654	0.584	0.515	0.444	0.372	0.301	0.229	0.156	0.084	0.010	-0.061	-0.135	-0.209	-0.281	-0.354	-0.426	-0.499	-0.571	-0.644	-0.716	-0.788	-0.858	-0.930	-1.000	-1.069	-1.140	-1.209	-1.278	-1.345	-1.414	-1.480	-1.548	-1.614	-1.680	-1.746	-1.812	-1.879	-1.942	-2.007	-2.071	-2.135	-2.199	-2.262	-2.325	-2.388	-2.450	-2.512	-2.574	-2.636	-2.698	-2.759	-2.820	-2.879	-2.940	-2.999	-3.059	-3.118	-3.176	-3.235	-3.291	-3.349	-3.405	-3.460	-3.516	-3.570	-3.624	-3.676	-3.729	-3.780	-3.830	-3.880	-3.926	-3.974	-4.020	-4.065	-4.108	-4.150	-4.190	-4.230	-4.268	-4.304	-4.338	-4.372	-4.402	-4.434	-4.460	-4.488	-4.511	-4.535	-4.555	-4.575	-4.591	-4.609	-4.621	-4.632	-4.644	-4.652	-4.659	-4.662	-4.668	-4.669	-4.668	-4.666	-4.664	-4.658	-4.652	-4.644	-4.634	-4.624	-4.614	-4.601	-4.588	-4.572	-4.555	-4.539	-4.521	-4.502	-4.481	-4.461	-4.439	-4.418	-4.395	-4.371	-4.346	-4.321	-4.295	-4.269	-4.241	-4.214	-4.186	-4.158	-4.128	-4.098	-4.066	-4.035	-4.003	-3.969	-3.936	-3.901	-3.866	-3.830	-3.794	-3.756	-3.718	-3.678	-3.636	-3.594	-3.552	-3.508	-3.462	-3.416	-3.369	-3.321	-3.271	-3.220	-3.168	-3.114	-3.060	-3.004	-2.948	-2.890	-2.830	-2.769	-2.708	-2.645	-2.580	-2.516	-2.451	-2.385	-2.316	-2.248	-2.179	-2.110	-2.039	-1.968	-1.898	-1.825	-1.752	-1.680	-1.608	-1.534	-1.461	-1.389	-1.315	-1.242	-1.169	-1.098	-1.025	-0.954	-0.881	-0.810	-0.739	-0.668	-0.598	-0.529	-0.460	-0.391	-0.324	-0.256	-0.190	-0.124	-0.059	0.006	0.070	0.134	0.198	0.260	0.322	0.384	0.445	0.506	0.566	0.626	0.685	0.744	0.802	0.861	0.920	0.979	1.036	1.094	1.151	1.208	1.266	1.322	1.380	1.436	1.492	1.549	1.605	1.661	1.718	1.772	1.829	1.884	1.938	1.992	2.046	2.101	2.155	2.209	2.260	2.312	2.364	2.415	2.465	2.514	2.562	2.612	2.659	2.705	2.751	2.795	2.840	2.881	2.922	2.962	3.002	3.040	3.078	3.112	3.146	3.179	3.211	3.240	3.269	3.295	3.321	3.345	3.368	3.389	3.408	3.426	3.442	3.458	3.470	3.484	3.494	3.502	3.510	3.516	3.520	3.524	3.525	3.525	3.525	3.522	3.519	3.512	3.506	3.499	3.490	3.480	3.469	3.455	3.442	3.428	3.411	3.394	3.375	3.356	3.336	3.315	3.292	3.270	3.246	3.221	3.196	3.170	3.144	3.116	3.089	3.060	3.031	3.001	2.971	2.941	2.910	2.880	2.849	2.816	2.786	2.754	2.722	2.690	2.659	2.628	2.595	2.562	2.532	2.501	2.469	2.439	2.406	2.376	2.346	2.315	2.286	2.255	2.226	2.198	2.169	2.140	2.112	2.084	2.058	2.029	2.002	1.976	1.949	1.922	1.896	1.871	1.846	1.820	1.795	1.770	1.744	1.719	1.695	1.669	1.644	1.619	1.594	1.569	1.542	1.516	1.491	1.465	1.439	1.412	1.385	1.359	1.331	1.304	1.276	1.249	1.220	1.190	1.161	1.132	1.101	1.071	1.041	1.009	0.978	0.946	0.914	0.881	0.849	0.815	0.782	0.749	0.715	0.680	0.645	0.610	0.575	0.539	0.504	0.469	0.432	0.398	0.360	0.324	0.289	0.252	0.216	0.180	0.144	0.108	0.071	0.035	0.000	-0.036	-0.072	-0.108	-0.142	-0.179	-0.212	-0.248	-0.281	-0.315	-0.350	-0.384	-0.418	-0.451	-0.484	-0.516	-0.550	-0.582	-0.615	-0.646	-0.680	-0.710	-0.742	-0.772	-0.805	-0.836	-0.866	-0.896	-0.928	-0.958	-0.988	-1.018	-1.048	-1.078	-1.106	-1.138	-1.166	-1.196	-1.226	-1.255	-1.286	-1.316	-1.346	-1.375	-1.405	-1.435	-1.465	-1.494	-1.524	-1.555	-1.584	-1.614	-1.644	-1.674	-1.704	-1.734	-1.764	-1.792	-1.822	-1.852	-1.882	-1.911	-1.941	-1.971	-2.000	-2.030	-2.058	-2.088	-2.115	-2.144	-2.172	-2.200	-2.229	-2.255	-2.284	-2.310	-2.336	-2.362	-2.389	-2.415	-2.440	-2.466	-2.491	-2.516	-2.540	-2.565	-2.588	-2.611	-2.635	-2.656	-2.679	-2.701	-2.722	-2.744	-2.765	-2.786	-2.806	-2.826	-2.845	-2.865	-2.885	-2.904	-2.922	-2.940	-2.960	-2.976	-2.995	-3.012	-3.030	-3.048	-3.065	-3.081	-3.098	-3.115	-3.131	-3.149	-3.165	-3.180	-3.196	-3.212	-3.228	-3.244	-3.260	-3.275	-3.291	-3.306	-3.322	-3.338	-3.352	-3.368	-3.384	-3.399	-3.414	-3.430	-3.446	-3.461	-3.476	-3.492	-3.506	-3.524	-3.539	-3.555	-3.571	-3.588	-3.604	-3.621	-3.638	-3.654	-3.671	-3.689	-3.706	-3.725	-3.742	-3.761	-3.779	-3.799	-3.816	-3.835	-3.855	-3.874	-3.895	-3.915	-3.935	-3.955	-3.975	-3.995	-4.016	-4.037	-4.059	-4.079	-4.100	-4.120	-4.141	-4.161	-4.184	-4.204	-4.224	-4.244	-4.264	-4.282	-4.301	-4.321	-4.339	-4.356	-4.372	-4.390	-4.406	-4.420	-4.435	-4.449	-4.461	-4.474	-4.485	-4.495	-4.505	-4.514	-4.520	-4.528	-4.534	-4.536	-4.541	-4.542	-4.545	-4.545	-4.544	-4.542	-4.540	-4.535	-4.530	-4.525	-4.518	-4.510	-4.501	-4.490	-4.480	-4.469	-4.455	-4.442	-4.429	-4.412	-4.398	-4.381	-4.364	-4.346	-4.328	-4.309	-4.289	-4.269	-4.249	-4.228	-4.208	-4.186	-4.164	-4.142	-4.120	-4.099	-4.076	-4.054	-4.031	-4.009	-3.986	-3.964	-3.940	-3.919	-3.898	-3.875	-3.852	-3.831	-3.810	-3.790	-3.770	-3.750	-3.730	-3.711	-3.692	-3.675	-3.658	-3.640	-3.624	-3.608	-3.592	-3.578	-3.564	-3.550	-3.538	-3.526	-3.516	-3.506	-3.496	-3.489	-3.480	-3.474	-3.468	-3.464	-3.460	-3.456	-3.455	-3.454	-3.452	-3.454	-3.454	-3.458	-3.459	-3.464	-3.468	-3.474	-3.478	-3.485	-3.491	-3.499	-3.508	-3.515	-3.524	-3.532	-3.542	-3.552	-3.562	-3.572	-3.581	-3.591	-3.600	-3.609	-3.618	-3.626	-3.632	-3.640	-3.648	-3.651	-3.656	-3.660	-3.664	-3.665	-3.666	-3.666	-3.664	-3.660	-3.656	-3.649	-3.641	-3.631	-3.621	-3.609	-3.594	-3.578	-3.559	-3.540	-3.519	-3.495	-3.470	-3.442	-3.414	-3.384	-3.351	-3.318	-3.282	-3.244	-3.205	-3.165	-3.122	-3.079	-3.035	-2.988	-2.940	-2.891	-2.841	-2.791	-2.738	-2.684	-2.630	-2.575	-2.520	-2.464	-2.408	-2.350	-2.294	-2.235	-2.176	-2.120	-2.061	-2.002	-1.945	-1.888	-1.830	-1.772	-1.716	-1.660	-1.604	-1.549	-1.494	-1.440	-1.386	-1.334	-1.282	-1.231	-1.180	-1.131	-1.084	-1.035	-0.989	-0.944	-0.899	-0.856	-0.814	-0.774	-0.732	-0.694	-0.656	-0.620	-0.584	-0.548	-0.515	-0.482	-0.450	-0.420	-0.390	-0.362	-0.334	-0.309	-0.282	-0.259	-0.235	-0.212	-0.191	-0.171	-0.152	-0.134	-0.116	-0.100	-0.085	-0.071	-0.058	-0.046	-0.035	-0.026	-0.016	-0.009	-0.001	0.005	0.010	0.015	0.018	0.021	0.022	0.024	0.024	0.022	0.020	0.018	0.014	0.010	0.006	0.000	-0.006	-0.014	-0.020	-0.028	-0.036	-0.044	-0.052	-0.062	-0.072	-0.080	-0.090	-0.100	-0.109	-0.119	-0.128	-0.136	-0.145	-0.151	-0.159	-0.166	-0.171	-0.178	-0.182	-0.185	-0.189	-0.191	-0.191	-0.192	-0.191	-0.188	-0.184	-0.179	-0.174	-0.166	-0.158	-0.148	-0.136	-0.124	-0.110	-0.094	-0.079	-0.060	-0.041	-0.021	0.001	0.024	0.048	0.071	0.098	0.124	0.152	0.180	0.209	0.240	0.270	0.301	0.332	0.364	0.395	0.428	0.460	0.491	0.525	0.556	0.589	0.620	0.651	0.682	0.714	0.742	0.772	0.801	0.830	0.860	0.886	0.914	0.939	0.964	0.989	1.012	1.035	1.058	1.079	1.099	1.119	1.139	1.158	1.175	1.194	1.210	1.226	1.244	1.259	1.274	1.289	1.302	1.316	1.331	1.344	1.356	1.370	1.384	1.396	1.408	1.420	1.432	1.445	1.458	1.469	1.481	1.494	1.505	1.518	1.528	1.540	1.551	1.562	1.574	1.585	1.595	1.606	1.616	1.626	1.636	1.645	1.655	1.664	1.671	1.680	1.688	1.692	1.700	1.705	1.709	1.714	1.718	1.720	1.722	1.724	1.725	1.725	1.724	1.722	1.720	1.716	1.712	1.708	1.701	1.696	1.689	1.680	1.671	1.662	1.652	1.642	1.630	1.618	1.606	1.592	1.579	1.565	1.550	1.534	1.519	1.502	1.485	1.469	1.450	1.432	1.415	1.395	1.376	1.358	1.338	1.319	1.298	1.278	1.258	1.236	1.215	1.195	1.174	1.151	1.130	1.109	1.088	1.065	1.042	1.020	0.999	0.975	0.952	0.930	0.908	0.885	0.861	0.839	0.816	0.792	0.770	0.746	0.724	0.700	0.676	0.652	0.629	0.605	0.582	0.558	0.535	0.511	0.488	0.464	0.440	0.416	0.392	0.370	0.346	0.322	0.300	0.276	0.254	0.230	0.209	0.185	0.162	0.141	0.120	0.098	0.076	0.055	0.032	0.011	-0.010	-0.030	-0.051	-0.071	-0.092	-0.111	-0.132	-0.152	-0.171	-0.191	-0.211	-0.231	-0.249	-0.269	-0.289	-0.308	-0.326	-0.346	-0.364	-0.382	-0.402	-0.421	-0.441	-0.460	-0.479	-0.499	-0.518	-0.536	-0.556	-0.576	-0.595	-0.615	-0.634	-0.652	-0.672	-0.692	-0.712	-0.731	-0.752	-0.771	-0.791	-0.810	-0.831	-0.850	-0.870	-0.890	-0.909	-0.929	-0.949	-0.968	-0.988	-1.008	-1.026	-1.045	-1.064	-1.084	-1.102	-1.121	-1.139	-1.156	-1.175	-1.192	-1.210	-1.226	-1.244	-1.260	-1.276	-1.292	-1.308	-1.322	-1.338	-1.351	-1.365	-1.379	-1.392	-1.406	-1.418	-1.430	-1.442	-1.452	-1.464	-1.475	-1.484	-1.494	-1.504	-1.512	-1.521	-1.529	-1.538	-1.545	-1.552	-1.559	-1.565	-1.572	-1.578	-1.582	-1.589	-1.594	-1.599	-1.604	-1.609	-1.612	-1.618	-1.622	-1.628	-1.631	-1.635	-1.640	-1.644	-1.649	-1.652	-1.658	-1.661	-1.666	-1.670	-1.675	-1.680	-1.685	-1.691	-1.696	-1.702	-1.709	-1.715	-1.721	-1.729	-1.736	-1.745	-1.754	-1.762	-1.771	-1.780	-1.791	-1.801	-1.812	-1.824	-1.836	-1.848	-1.861	-1.874	-1.888	-1.900	-1.915	-1.930	-1.945	-1.960	-1.975	-1.990	-2.005	-2.021	-2.038	-2.054	-2.070	-2.085	-2.101	-2.118	-2.135	-2.150	-2.166	-2.181	-2.198	-2.212	-2.226	-2.241	-2.255	-2.270	-2.282	-2.294	-2.306	-2.318	-2.328	-2.339	-2.348	-2.356	-2.364	-2.370	-2.378	-2.382	-2.386	-2.391	-2.395	-2.398	-2.398	-2.399	-2.400	-2.399	-2.398	-2.396	-2.392	-2.389	-2.384	-2.380	-2.374	-2.368	-2.360	-2.354	-2.346	-2.338	-2.329	-2.319	-2.309	-2.300	-2.289	-2.278	-2.268	-2.256	-2.245	-2.235	-2.222	-2.211	-2.200	-2.188	-2.175	-2.164	-2.151	-2.140	-2.128	-2.116	-2.104	-2.092	-2.081	-2.070	-2.059	-2.047	-2.036	-2.025	-2.014	-2.002	-1.992	-1.981	-1.970	-1.960	-1.950	-1.940	-1.930	-1.920	-1.911	-1.902	-1.894	-1.884	-1.876	-1.869	-1.860	-1.852	-1.846	-1.840	-1.834	-1.828	-1.821	-1.816	-1.811	-1.806	-1.802	-1.799	-1.795	-1.792	-1.791	-1.789	-1.788	-1.788	-1.785	-1.786	-1.786	-1.786	-1.788	-1.789	-1.791	-1.792	-1.795	-1.798	-1.801	-1.804	-1.808	-1.811	-1.815	-1.819	-1.822	-1.826	-1.830	-1.834	-1.839	-1.841	-1.845	-1.849	-1.852	-1.855	-1.859	-1.860	-1.862	-1.864	-1.865	-1.866	-1.866	-1.866	-1.865	-1.864	-1.862	-1.860	-1.856	-1.852	-1.849	-1.844	-1.840	-1.834	-1.829	-1.822	-1.815	-1.806	-1.800	-1.792	-1.784	-1.776	-1.768	-1.759	-1.750	-1.741	-1.732	-1.724	-1.715	-1.706	-1.698	-1.690	-1.681	-1.674	-1.666	-1.659	-1.651	-1.645	-1.639	-1.632	-1.628	-1.622	-1.619	-1.614	-1.610	-1.608	-1.605	-1.602	-1.601	-1.600	-1.599	-1.599	-1.599	-1.599	-1.599	-1.599	-1.601	-1.602	-1.602	-1.605	-1.608	-1.609	-1.611	-1.614	-1.615	-1.618	-1.619	-1.622	-1.625	-1.626	-1.629	-1.629	-1.631	-1.632	-1.632	-1.634	-1.634	-1.635	-1.634	-1.634	-1.634	-1.631	-1.630	-1.629	-1.625	-1.622	-1.620	-1.616	-1.611	-1.606	-1.601	-1.596	-1.590	-1.584	-1.576	-1.569	-1.561	-1.552	-1.542	-1.532	-1.522	-1.511	-1.501	-1.489	-1.478	-1.465	-1.450	-1.436	-1.422	-1.408	-1.394	-1.378	-1.361	-1.345	-1.329	-1.310	-1.294	-1.275	-1.256	-1.239	-1.219	-1.200	-1.180	-1.161	-1.141	-1.121	-1.102	-1.082	-1.061	-1.041	-1.021	-1.001	-0.981	-0.961	-0.941	-0.921	-0.901	-0.882	-0.862	-0.845	-0.828	-0.809	-0.791	-0.775	-0.759	-0.742	-0.728	-0.712	-0.699	-0.685	-0.672	-0.659	-0.646	-0.636	-0.625	-0.615	-0.605	-0.596	-0.588	-0.579	-0.571	-0.564	-0.558	-0.551	-0.545	-0.539	-0.534	-0.529	-0.525	-0.520	-0.518	-0.512	-0.510	-0.507	-0.505	-0.501	-0.499	-0.498	-0.495	-0.494	-0.491	-0.490	-0.489	-0.488	-0.486	-0.485	-0.484	-0.484	-0.484	-0.482	-0.481	-0.480	-0.480	-0.481	-0.481	-0.481	-0.482	-0.485	-0.486	-0.486	-0.489	-0.492	-0.496	-0.499	-0.501	-0.506	-0.510	-0.515	-0.520	-0.526	-0.531	-0.539	-0.545	-0.551	-0.560	-0.569	-0.576	-0.585	-0.595	-0.604	-0.612	-0.624	-0.632	-0.644	-0.654	-0.665	-0.675	-0.686	-0.698	-0.709	-0.720	-0.731	-0.742	-0.752	-0.764	-0.774	-0.784	-0.794	-0.801	-0.811	-0.820	-0.828	-0.835	-0.844	-0.850	-0.856	-0.862	-0.868	-0.872	-0.876	-0.880	-0.884	-0.886	-0.888	-0.890	-0.891	-0.892	-0.892	-0.892	-0.891	-0.892	-0.891	-0.889	-0.888	-0.886	-0.885	-0.882	-0.880	-0.879	-0.876	-0.874	-0.871	-0.869	-0.866	-0.864	-0.861	-0.859	-0.858	-0.855	-0.854	-0.851	-0.851	-0.849	-0.848	-0.848	-0.846	-0.845	-0.844	-0.842	-0.842	-0.842	-0.841	-0.840	-0.840	-0.840	-0.839	-0.839	-0.836	-0.836	-0.834	-0.834	-0.832	-0.829	-0.828	-0.825	-0.822	-0.819	-0.815	-0.811	-0.806	-0.799	-0.794	-0.786	-0.779	-0.771	-0.761	-0.752	-0.742	-0.731	-0.719	-0.708	-0.694	-0.679	-0.664	-0.649	-0.631	-0.615	-0.598	-0.579	-0.559	-0.539	-0.518	-0.498	-0.475	-0.452	-0.429	-0.405	-0.380	-0.355	-0.330	-0.304	-0.278	-0.250	-0.222	-0.195	-0.166	-0.139	-0.110	-0.081	-0.051	-0.022	0.006	0.035	0.066	0.095	0.125	0.154	0.182	0.211	0.240	0.269	0.296	0.324	0.352	0.379	0.405	0.430	0.456	0.480	0.505	0.529	0.551	0.574	0.594	0.615	0.632	0.651	0.669	0.685	0.700	0.714	0.726	0.739	0.750	0.759	0.766	0.775	0.780	0.784	0.788	0.789	0.790	0.790	0.786	0.785	0.780	0.774	0.768	0.760	0.750	0.740	0.729	0.716	0.704	0.690	0.675	0.660	0.642	0.626	0.609	0.590	0.571	0.552	0.534	0.514	0.494	0.475	0.455	0.434	0.415	0.395	0.378	0.359	0.341	0.324	0.306	0.290	0.275	0.260	0.246	0.234	0.222	0.212	0.202	0.195	0.186	0.181	0.176	0.171	0.169	0.168	0.168	0.169	0.171	0.176	0.181	0.188	0.195	0.205	0.214	0.226	0.239	0.251	0.266	0.282	0.299	0.316	0.335	0.354	0.374	0.395	0.416	0.439	0.461	0.484	0.509	0.532	0.558	0.582	0.608	0.634	0.660	0.686	0.714	0.740	0.768	0.794	0.820	0.849	0.875	0.902	0.929	0.956	0.984	1.010	1.036	1.064	1.091	1.118	1.144	1.171	1.196	1.224	1.250	1.276	1.302	1.329	1.355	1.380	1.406	1.431	1.456	1.481	1.506	1.531	1.556	1.580	1.605	1.629	1.652	1.676	1.700	1.722	1.744	1.766	1.788	1.809	1.830	1.849	1.870	1.888	1.908	1.925	1.941	1.959	1.974	1.989	2.004	2.018	2.030	2.042	2.052	2.062	2.074	2.081	2.090	2.096	2.102	2.109	2.114	2.116	2.120	2.121	2.121	2.121	2.121	2.120	2.118	2.115	2.111	2.108	2.102	2.098	2.091	2.085	2.076	2.069	2.060	2.052	2.044	2.035	2.025	2.015	2.005	1.996	1.985	1.974	1.964	1.954	1.942	1.930	1.920	1.909	1.898	1.888	1.876	1.865	1.854	1.844	1.832	1.821	1.810	1.800	1.789	1.779	1.768	1.758	1.746	1.736	1.726	1.715	1.706	1.696	1.685	1.675	1.665	1.654	1.644	1.632	1.624	1.612	1.601	1.591	1.581	1.570	1.560	1.548	1.538	1.526	1.515	1.505	1.492	1.482	1.471	1.460	1.450	1.439	1.428	1.416	1.406	1.396	1.385	1.375	1.365	1.356	1.346	1.336	1.328	1.318	1.309	1.300	1.291	1.282	1.274	1.268	1.259	1.251	1.244	1.236	1.229	1.224	1.216	1.210	1.204	1.198	1.190	1.185	1.179	1.174	1.168	1.162	1.156	1.151	1.145	1.139	1.134	1.128	1.121	1.115	1.109	1.102	1.096	1.091	1.084	1.079	1.071	1.066	1.059	1.052	1.045	1.039	1.032	1.024	1.018	1.010	1.002	0.996	0.989	0.982	0.975	0.968	0.961	0.955	0.948	0.941	0.934	0.928	0.922	0.916	0.910	0.905	0.900	0.894	0.889	0.884	0.878	0.874	0.869	0.865	0.861	0.858	0.852	0.849	0.846	0.842	0.839	0.836	0.834	0.831	0.829	0.828	0.825	0.824	0.821	0.819	0.819	0.818	0.815	0.815	0.814	0.812	0.812	0.811	0.810	0.810	0.811	0.811	0.810	0.810	0.811	0.811	0.812	0.812	0.814	0.815	0.816	0.818	0.819	0.821	0.821	0.824	0.825	0.826	0.829	0.831	0.832	0.835	0.838	0.839	0.842	0.844	0.846	0.846	0.849	0.851	0.851	0.854	0.855	0.855	0.855	0.856	0.856	0.855	0.855	0.854	0.852	0.851	0.848	0.846	0.842	0.839	0.834	0.829	0.824	0.818	0.811	0.805	0.798	0.790	0.781	0.774	0.764	0.754	0.745	0.734	0.724	0.712	0.701	0.689	0.678	0.666	0.654	0.641	0.628	0.616	0.604	0.590	0.578	0.565	0.552	0.540	0.529	0.516	0.504	0.491	0.481	0.470	0.460	0.449	0.439	0.430	0.421	0.412	0.405	0.399	0.391	0.385	0.379	0.374	0.370	0.365	0.361	0.360	0.358	0.356	0.355	0.354	0.355	0.355	0.358	0.359	0.361	0.364	0.368	0.372	0.376	0.382	0.386	0.392	0.400	0.406	0.414	0.421	0.429	0.438	0.446	0.454	0.464	0.474	0.484	0.494	0.504	0.512	0.524	0.532	0.544	0.554	0.565	0.575	0.586	0.596	0.606	0.618	0.628	0.638	0.649	0.658	0.668	0.676	0.686	0.694	0.702	0.711	0.718	0.725	0.732	0.739	0.745	0.751	0.756	0.761	0.766	0.770	0.772	0.776	0.779	0.781	0.784	0.785	0.786	0.788	0.788	0.786	0.786	0.786	0.785	0.784	0.784	0.781	0.780	0.779	0.775	0.774	0.771	0.770	0.766	0.764	0.762	0.759	0.758	0.755	0.754	0.751	0.750	0.749	0.748	0.746	0.745	0.744	0.744	0.744	0.744	0.745	0.745	0.746	0.749	0.750	0.751	0.754	0.756	0.759	0.762	0.765	0.769	0.772	0.778	0.781	0.786	0.791	0.796	0.801	0.808	0.814	0.820	0.825	0.831	0.839	0.846	0.852	0.860	0.868	0.875	0.882	0.891	0.900	0.909	0.918	0.928	0.936	0.946	0.956	0.968	0.978	0.988	1.000	1.011	1.024	1.035	1.048	1.061	1.075	1.089	1.102	1.118	1.131	1.148	1.161	1.178	1.194	1.209	1.225	1.242	1.258	1.275	1.291	1.308	1.325	1.341	1.359	1.375	1.392	1.409	1.424	1.440	1.455	1.470	1.485	1.500	1.512	1.525	1.539	1.550	1.561	1.572	1.581	1.591	1.600	1.606	1.612	1.618	1.622	1.625	1.628	1.630	1.631	1.630	1.629	1.626	1.624	1.619	1.615	1.609	1.601	1.595	1.585	1.578	1.566	1.556	1.545	1.532	1.520	1.508	1.494	1.480	1.465	1.449	1.434	1.419	1.402	1.386	1.370	1.352	1.336	1.319	1.302	1.286	1.270	1.252	1.236	1.220	1.204	1.189	1.172	1.158	1.141	1.128	1.112	1.099	1.085	1.074	1.060	1.048	1.035	1.024	1.012	1.001	0.990	0.981	0.971	0.962	0.952	0.945	0.938	0.931	0.924	0.916	0.911	0.905	0.900	0.895	0.890	0.886	0.881	0.879	0.875	0.872	0.870	0.868	0.866	0.864	0.862	0.861	0.861	0.860	0.860	0.860	0.860	0.860	0.860	0.861	0.860	0.862	0.862	0.862	0.864	0.864	0.865	0.866	0.866	0.868	0.868	0.868	0.869	0.869	0.870	0.869	0.869	0.868	0.868	0.866	0.866	0.865	0.864	0.861	0.860	0.856	0.854	0.851	0.848	0.844	0.841	0.838	0.832	0.828	0.824	0.819	0.814	0.808	0.801	0.794	0.789	0.781	0.775	0.768	0.760	0.752	0.746	0.738	0.730	0.722	0.715	0.708	0.700	0.692	0.685	0.678	0.670	0.664	0.658	0.650	0.644	0.638	0.632	0.628	0.621	0.618	0.612	0.609	0.605	0.601	0.600	0.598	0.595	0.594	0.595	0.594	0.595	0.596	0.598	0.601	0.604	0.609	0.612	0.619	0.625	0.632	0.639	0.648	0.658	0.668	0.678	0.689	0.701	0.714	0.728	0.741	0.758	0.772	0.789	0.805	0.822	0.842	0.861	0.880	0.900	0.920	0.941	0.961	0.984	1.006	100.000	5.000	2.000	1.000	4.000	0.000	0.000	0.000	0.000	0.000	0.000	0.000	0.000	0.000	0.000	0.000	0.000	0.000	-1.566	-1.584	-1.602	-1.619	-1.635	-1.650	-1.665	-1.679	-1.691	-1.704	-1.715	-1.726	-1.735	-1.742	-1.749	-1.755	-1.759	-1.762	-1.765	-1.766	-1.766	-1.764	-1.761	-1.758	-1.752	-1.745	-1.738	-1.729	-1.718	-1.706	-1.694	-1.680	-1.665	-1.649	-1.631	-1.612	-1.592	-1.572	-1.552	-1.530	-1.509	-1.485	-1.461	-1.436	-1.411	-1.388	-1.361	-1.335	-1.309	-1.284	-1.256	-1.230	-1.204	-1.176	-1.151	-1.125	-1.100	-1.075	-1.050	-1.026	-1.002	-0.980	-0.958	-0.938	-0.916	-0.896	-0.878	-0.861	-0.844	-0.829	-0.814	-0.800	-0.788	-0.776	-0.766	-0.756	-0.748	-0.741	-0.734	-0.729	-0.726	-0.722	-0.721	-0.720	-0.720	-0.720	-0.722	-0.725	-0.729	-0.731	-0.736	-0.742	-0.748	-0.755	-0.761	-0.770	-0.776	-0.785	-0.792	-0.801	-0.810	-0.818	-0.826	-0.834	-0.842	-0.851	-0.859	-0.865	-0.872	-0.879	-0.885	-0.889	-0.894	-0.899	-0.900	-0.904	-0.906	-0.906	-0.905	-0.905	-0.902	-0.899	-0.895	-0.890	-0.882	-0.875	-0.868	-0.856	-0.846	-0.834	-0.821	-0.806	-0.790	-0.774	-0.756	-0.738	-0.718	-0.696	-0.675	-0.651	-0.628	-0.602	-0.576	-0.550	-0.522	-0.494	-0.465	-0.435	-0.406	-0.375	-0.344	-0.314	-0.281	-0.249	-0.216	-0.184	-0.151	-0.120	-0.088	-0.055	-0.024	0.008	0.038	0.070	0.100	0.129	0.158	0.186	0.214	0.240	0.265	0.289	0.312	0.336	0.358	0.376	0.396	0.412	0.430	0.445	0.459	0.471	0.482	0.492	0.500	0.507	0.512	0.518	0.520	0.521	0.522	0.522	0.520	0.516	0.512	0.507	0.501	0.494	0.485	0.476	0.466	0.455	0.444	0.432	0.419	0.406	0.392	0.380	0.365	0.351	0.336	0.324	0.309	0.294	0.281	0.268	0.255	0.242	0.231	0.219	0.208	0.198	0.189	0.180	0.172	0.165	0.160	0.155	0.150	0.148	0.145	0.144	0.145	0.145	0.148	0.151	0.155	0.161	0.168	0.175	0.184	0.194	0.204	0.215	0.229	0.241	0.256	0.270	0.286	0.302	0.319	0.338	0.356	0.375	0.395	0.414	0.434	0.455	0.476	0.496	0.518	0.539	0.560	0.581	0.602	0.624	0.645	0.666	0.686	0.706	0.726	0.746	0.765	0.784	0.802	0.820	0.838	0.854	0.869	0.884	0.899	0.912	0.926	0.939	0.950	0.961	0.971	0.980	0.989	0.996	1.002	1.008	1.012	1.016	1.020	1.021	1.022	1.024	1.022	1.021	1.019	1.015	1.012	1.006	1.001	0.994	0.986	0.979	0.969	0.959	0.949	0.938	0.926	0.914	0.900	0.886	0.872	0.858	0.842	0.828	0.810	0.795	0.778	0.759	0.742	0.724	0.705	0.689	0.669	0.650	0.632	0.615	0.595	0.578	0.559	0.540	0.524	0.505	0.489	0.471	0.455	0.438	0.422	0.408	0.392	0.378	0.364	0.351	0.339	0.325	0.314	0.304	0.294	0.284	0.275	0.268	0.259	0.252	0.248	0.242	0.238	0.234	0.231	0.229	0.226	0.226	0.225	0.225	0.225	0.226	0.229	0.231	0.234	0.238	0.241	0.245	0.250	0.254	0.259	0.264	0.268	0.272	0.279	0.284	0.289	0.294	0.299	0.302	0.309	0.312	0.316	0.319	0.322	0.326	0.328	0.329	0.330	0.331	0.332	0.331	0.331	0.330	0.328	0.325	0.322	0.319	0.314	0.310	0.305	0.298	0.292	0.285	0.278	0.269	0.262	0.252	0.244	0.235	0.225	0.216	0.206	0.196	0.186	0.178	0.168	0.158	0.149	0.138	0.129	0.120	0.110	0.101	0.092	0.085	0.078	0.070	0.064	0.056	0.050	0.045	0.040	0.036	0.031	0.029	0.026	0.022	0.021	0.019	0.019	0.019	0.019	0.019	0.020	0.021	0.022	0.025	0.026	0.029	0.031	0.032	0.035	0.039	0.041	0.044	0.045	0.049	0.051	0.052	0.055	0.055	0.056	0.058	0.058	0.058	0.058	0.056	0.055	0.052	0.050	0.046	0.041	0.038	0.032	0.026	0.020	0.012	0.004	-0.004	-0.014	-0.024	-0.036	-0.046	-0.059	-0.071	-0.085	-0.099	-0.115	-0.129	-0.145	-0.161	-0.179	-0.196	-0.214	-0.232	-0.251	-0.270	-0.290	-0.309	-0.329	-0.349	-0.369	-0.390	-0.410	-0.431	-0.452	-0.472	-0.494	-0.515	-0.536	-0.556	-0.578	-0.598	-0.618	-0.639	-0.659	-0.678	-0.698	-0.716	-0.734	-0.752	-0.770	-0.789	-0.806	-0.822	-0.840	-0.856	-0.872	-0.888	-0.902	-0.918	-0.931	-0.946	-0.959	-0.972	-0.985	-0.996	-1.009	-1.020	-1.031	-1.040	-1.051	-1.061	-1.070	-1.080	-1.090	-1.098	-1.105	-1.114	-1.122	-1.129	-1.138	-1.145	-1.152	-1.159	-1.166	-1.172	-1.179	-1.186	-1.192	-1.199	-1.205	-1.211	-1.218	-1.224	-1.230	-1.236	-1.244	-1.250	-1.258	-1.265	-1.271	-1.279	-1.286	-1.294	-1.301	-1.308	-1.316	-1.324	-1.332	-1.340	-1.349	-1.356	-1.365	-1.375	-1.384	-1.391	-1.400	-1.409	-1.418	-1.426	-1.435	-1.444	-1.452	-1.461	-1.469	-1.476	-1.485	-1.492	-1.500	-1.508	-1.514	-1.520	-1.526	-1.532	-1.538	-1.542	-1.548	-1.551	-1.555	-1.558	-1.559	-1.562	-1.564	-1.562	-1.562	-1.561	-1.560	-1.559	-1.555	-1.551	-1.548	-1.541	-1.535	-1.529	-1.521	-1.512	-1.504	-1.494	-1.484	-1.472	-1.460	-1.448	-1.435	-1.420	-1.405	-1.390	-1.374	-1.358	-1.341	-1.324	-1.305	-1.286	-1.269	-1.249	-1.230	-1.210	-1.191	-1.171	-1.151	-1.131	-1.111	-1.091	-1.071	-1.051	-1.032	-1.014	-0.995	-0.978	-0.959	-0.942	-0.925	-0.909	-0.894	-0.879	-0.864	-0.851	-0.839	-0.826	-0.816	-0.806	-0.798	-0.790	-0.782	-0.776	-0.771	-0.769	-0.766	-0.764	-0.764	-0.765	-0.768	-0.770	-0.774	-0.779	-0.785	-0.792	-0.801	-0.810	-0.821	-0.832	-0.844	-0.858	-0.871	-0.885	-0.901	-0.916	-0.934	-0.951	-0.969	-0.988	-1.006	-1.025	-1.046	-1.065	-1.085	-1.106	-1.126	-1.149	-1.169	-1.189	-1.210	-1.230	-1.249	-1.270	-1.289	-1.308	-1.326	-1.345	-1.362	-1.379	-1.395	-1.410	-1.425	-1.439	-1.451	-1.464	-1.475	-1.485	-1.494	-1.501	-1.510	-1.516	-1.521	-1.526	-1.529	-1.530	-1.531	-1.531	-1.530	-1.528	-1.525	-1.520	-1.515	-1.509	-1.501	-1.492	-1.484	-1.472	-1.461	-1.450	-1.438	-1.422	-1.409	-1.394	-1.378	-1.360	-1.344	-1.326	-1.309	-1.291	-1.271	-1.254	-1.234	-1.215	-1.195	-1.175	-1.155	-1.135	-1.115	-1.095	-1.075	-1.055	-1.035	-1.016	-0.998	-0.980	-0.962	-0.944	-0.926	-0.910	-0.894	-0.878	-0.862	-0.849	-0.836	-0.822	-0.810	-0.799	-0.789	-0.779	-0.769	-0.762	-0.755	-0.749	-0.744	-0.739	-0.735	-0.732	-0.730	-0.730	-0.730	-0.731	-0.732	-0.736	-0.740	-0.745	-0.750	-0.756	-0.764	-0.770	-0.780	-0.788	-0.798	-0.808	-0.819	-0.830	-0.841	-0.852	-0.866	-0.878	-0.891	-0.904	-0.918	-0.930	-0.942	-0.956	-0.969	-0.981	-0.995	-1.006	-1.018	-1.030	-1.040	-1.050	-1.061	-1.070	-1.079	-1.086	-1.094	-1.101	-1.108	-1.111	-1.115	-1.119	-1.120	-1.121	-1.122	-1.121	-1.119	-1.116	-1.112	-1.109	-1.104	-1.098	-1.090	-1.082	-1.072	-1.062	-1.051	-1.040	-1.029	-1.015	-1.002	-0.989	-0.975	-0.960	-0.945	-0.930	-0.912	-0.898	-0.881	-0.865	-0.849	-0.832	-0.816	-0.800	-0.784	-0.769	-0.752	-0.738	-0.722	-0.709	-0.695	-0.681	-0.669	-0.656	-0.645	-0.635	-0.624	-0.615	-0.608	-0.600	-0.594	-0.588	-0.582	-0.579	-0.576	-0.574	-0.572	-0.574	-0.574	-0.575	-0.578	-0.581	-0.585	-0.591	-0.598	-0.604	-0.611	-0.621	-0.630	-0.640	-0.650	-0.661	-0.674	-0.685	-0.699	-0.712	-0.726	-0.740	-0.755	-0.770	-0.785	-0.800	-0.815	-0.831	-0.845	-0.861	-0.876	-0.890	-0.905	-0.919	-0.932	-0.945	-0.958	-0.970	-0.980	-0.992	-1.001	-1.012	-1.020	-1.028	-1.035	-1.041	-1.046	-1.050	-1.052	-1.055	-1.055	-1.054	-1.052	-1.051	-1.048	-1.042	-1.036	-1.030	-1.022	-1.014	-1.004	-0.992	-0.980	-0.969	-0.955	-0.939	-0.924	-0.909	-0.891	-0.875	-0.856	-0.839	-0.819	-0.800	-0.780	-0.760	-0.740	-0.720	-0.700	-0.679	-0.659	-0.639	-0.620	-0.600	-0.581	-0.564	-0.545	-0.529	-0.511	-0.496	-0.481	-0.466	-0.454	-0.441	-0.430	-0.420	-0.411	-0.404	-0.396	-0.390	-0.386	-0.384	-0.380	-0.381	-0.381	-0.384	-0.386	-0.390	-0.396	-0.402	-0.411	-0.420	-0.430	-0.441	-0.455	-0.469	-0.482	-0.499	-0.515	-0.534	-0.552	-0.572	-0.591	-0.612	-0.635	-0.658	-0.680	-0.704	-0.728	-0.751	-0.776	-0.801	-0.826	-0.852	-0.878	-0.902	-0.928	-0.952	-0.978	-1.004	-1.028	-1.052	-1.075	-1.100	-1.124	-1.145	-1.169	-1.190	-1.211	-1.231	-1.250	-1.269	-1.288	-1.305	-1.321	-1.336	-1.350	-1.365	-1.378	-1.389	-1.400	-1.409	-1.418	-1.425	-1.432	-1.436	-1.442	-1.446	-1.448	-1.449	-1.450	-1.450	-1.449	-1.446	-1.442	-1.439	-1.435	-1.429	-1.422	-1.416	-1.409	-1.401	-1.391	-1.381	-1.371	-1.361	-1.351	-1.340	-1.330	-1.318	-1.306	-1.295	-1.282	-1.271	-1.260	-1.249	-1.239	-1.228	-1.218	-1.206	-1.198	-1.188	-1.180	-1.172	-1.166	-1.159	-1.152	-1.148	-1.145	-1.140	-1.138	-1.136	-1.136	-1.136	-1.138	-1.140	-1.141	-1.146	-1.150	-1.156	-1.161	-1.169	-1.176	-1.185	-1.194	-1.205	-1.214	-1.225	-1.236	-1.249	-1.260	-1.272	-1.285	-1.298	-1.311	-1.322	-1.336	-1.348	-1.360	-1.372	-1.384	-1.395	-1.405	-1.415	-1.425	-1.432	-1.440	-1.446	-1.451	-1.458	-1.460	-1.464	-1.465	-1.464	-1.464	-1.461	-1.458	-1.451	-1.446	-1.438	-1.430	-1.420	-1.408	-1.395	-1.380	-1.365	-1.348	-1.329	-1.309	-1.289	-1.268	-1.245	-1.221	-1.195	-1.170	-1.144	-1.116	-1.089	-1.060	-1.031	-1.001	-0.971	-0.940	-0.911	-0.880	-0.849	-0.816	-0.785	-0.755	-0.724	-0.694	-0.662	-0.632	-0.602	-0.574	-0.546	-0.518	-0.490	-0.462	-0.436	-0.411	-0.386	-0.362	-0.339	-0.318	-0.295	-0.275	-0.256	-0.236	-0.219	-0.202	-0.186	-0.172	-0.158	-0.146	-0.135	-0.124	-0.115	-0.105	-0.099	-0.091	-0.085	-0.081	-0.078	-0.074	-0.072	-0.071	-0.071	-0.070	-0.072	-0.074	-0.078	-0.080	-0.084	-0.090	-0.095	-0.101	-0.108	-0.114	-0.122	-0.130	-0.139	-0.148	-0.156	-0.165	-0.175	-0.185	-0.195	-0.204	-0.214	-0.224	-0.234	-0.245	-0.254	-0.264	-0.274	-0.282	-0.291	-0.299	-0.308	-0.314	-0.321	-0.328	-0.334	-0.339	-0.344	-0.348	-0.350	-0.352	-0.352	-0.355	-0.354	-0.354	-0.351	-0.349	-0.346	-0.341	-0.335	-0.329	-0.321	-0.314	-0.305	-0.295	-0.285	-0.274	-0.261	-0.248	-0.234	-0.220	-0.204	-0.189	-0.172	-0.155	-0.138	-0.119	-0.101	-0.082	-0.064	-0.042	-0.024	-0.004	0.015	0.035	0.055	0.075	0.094	0.114	0.132	0.151	0.171	0.189	0.206	0.224	0.240	0.256	0.272	0.286	0.301	0.315	0.328	0.339	0.351	0.361	0.371	0.380	0.389	0.396	0.402	0.409	0.415	0.419	0.424	0.426	0.429	0.431	0.432	0.434	0.434	0.434	0.434	0.432	0.431	0.430	0.429	0.426	0.425	0.422	0.421	0.419	0.418	0.416	0.415	0.414	0.412	0.412	0.412	0.412	0.412	0.412	0.414	0.416	0.418	0.421	0.425	0.429	0.434	0.439	0.444	0.450	0.458	0.465	0.474	0.481	0.490	0.500	0.510	0.520	0.531	0.542	0.555	0.566	0.579	0.592	0.605	0.618	0.630	0.644	0.658	0.670	0.684	0.698	0.710	0.722	0.736	0.748	0.760	0.772	0.784	0.796	0.808	0.818	0.828	0.836	0.846	0.855	0.862	0.871	0.878	0.882	0.889	0.894	0.898	0.901	0.904	0.906	0.908	0.910	0.910	0.909	0.909	0.906	0.904	0.901	0.898	0.892	0.888	0.881	0.875	0.869	0.861	0.852	0.844	0.835	0.826	0.815	0.805	0.795	0.784	0.772	0.761	0.749	0.736	0.724	0.711	0.699	0.685	0.671	0.658	0.645	0.631	0.618	0.602	0.589	0.576	0.562	0.549	0.535	0.524	0.510	0.498	0.485	0.472	0.461	0.449	0.438	0.426	0.416	0.406	0.396	0.386	0.379	0.369	0.361	0.355	0.348	0.340	0.335	0.329	0.324	0.320	0.316	0.312	0.309	0.306	0.306	0.304	0.302	0.302	0.302	0.302	0.304	0.305	0.308	0.309	0.311	0.314	0.318	0.320	0.324	0.328	0.331	0.335	0.339	0.344	0.348	0.351	0.356	0.361	0.365	0.369	0.372	0.378	0.381	0.384	0.388	0.390	0.394	0.395	0.398	0.399	0.399	0.400	0.400	0.399	0.399	0.396	0.395	0.391	0.389	0.384	0.379	0.374	0.368	0.361	0.355	0.346	0.338	0.329	0.319	0.308	0.296	0.285	0.274	0.260	0.246	0.232	0.218	0.202	0.186	0.171	0.155	0.138	0.121	0.104	0.086	0.070	0.051	0.034	0.016	-0.001	-0.019	-0.036	-0.052	-0.070	-0.086	-0.102	-0.118	-0.132	-0.148	-0.161	-0.174	-0.188	-0.198	-0.209	-0.219	-0.229	-0.236	-0.242	-0.250	-0.256	-0.260	-0.264	-0.268	-0.269	-0.269	-0.269	-0.268	-0.264	-0.261	-0.256	-0.250	-0.244	-0.238	-0.229	-0.221	-0.211	-0.201	-0.191	-0.180	-0.168	-0.155	-0.142	-0.130	-0.116	-0.102	-0.090	-0.076	-0.062	-0.050	-0.036	-0.024	-0.010	0.004	0.015	0.028	0.039	0.048	0.059	0.068	0.078	0.085	0.092	0.099	0.105	0.110	0.114	0.118	0.120	0.121	0.121	0.121	0.121	0.119	0.115	0.112	0.106	0.101	0.096	0.088	0.081	0.071	0.064	0.052	0.042	0.031	0.019	0.008	-0.004	-0.018	-0.031	-0.044	-0.058	-0.071	-0.086	-0.101	-0.115	-0.129	-0.144	-0.156	-0.170	-0.184	-0.198	-0.211	-0.224	-0.235	-0.248	-0.259	-0.270	-0.280	-0.291	-0.300	-0.310	-0.318	-0.325	-0.331	-0.339	-0.344	-0.350	-0.354	-0.356	-0.360	-0.362	-0.364	-0.365	-0.365	-0.365	-0.364	-0.362	-0.360	-0.358	-0.354	-0.350	-0.345	-0.341	-0.334	-0.329	-0.322	-0.318	-0.311	-0.304	-0.296	-0.289	-0.282	-0.275	-0.268	-0.260	-0.252	-0.245	-0.238	-0.230	-0.222	-0.216	-0.209	-0.202	-0.198	-0.191	-0.186	-0.181	-0.178	-0.172	-0.170	-0.168	-0.164	-0.162	-0.161	-0.160	-0.160	-0.160	-0.161	-0.162	-0.164	-0.166	-0.170	-0.172	-0.178	-0.181	-0.186	-0.192	-0.198	-0.205	-0.212	-0.219	-0.228	-0.235	-0.244	-0.252	-0.261	-0.270	-0.279	-0.289	-0.298	-0.309	-0.318	-0.328	-0.338	-0.348	-0.358	-0.366	-0.376	-0.385	-0.395	-0.404	-0.412	-0.421	-0.429	-0.436	-0.444	-0.451	-0.458	-0.464	-0.470	-0.475	-0.480	-0.485	-0.489	-0.492	-0.495	-0.496	-0.499	-0.500	-0.501	-0.500	-0.500	-0.499	-0.496	-0.495	-0.491	-0.488	-0.484	-0.479	-0.474	-0.468	-0.460	-0.452	-0.446	-0.438	-0.429	-0.419	-0.409	-0.398	-0.388	-0.376	-0.364	-0.352	-0.340	-0.328	-0.312	-0.300	-0.285	-0.270	-0.255	-0.240	-0.224	-0.209	-0.192	-0.178	-0.161	-0.146	-0.129	-0.114	-0.098	-0.081	-0.066	-0.051	-0.035	-0.021	-0.006	0.008	0.022	0.035	0.048	0.060	0.072	0.084	0.094	0.104	0.114	0.122	0.130	0.139	0.145	0.150	0.155	0.159	0.161	0.164	0.165	0.166	0.165	0.164	0.162	0.159	0.155	0.150	0.144	0.138	0.131	0.122	0.114	0.105	0.095	0.085	0.075	0.062	0.051	0.039	0.026	0.012	0.000	-0.014	-0.028	-0.041	-0.055	-0.068	-0.081	-0.095	-0.109	-0.122	-0.135	-0.148	-0.159	-0.171	-0.182	-0.194	-0.205	-0.214	-0.222	-0.231	-0.239	-0.246	-0.252	-0.259	-0.264	-0.268	-0.271	-0.272	-0.275	-0.276	-0.275	-0.275	-0.274	-0.271	-0.268	-0.264	-0.259	-0.254	-0.248	-0.241	-0.232	-0.225	-0.215	-0.206	-0.196	-0.186	-0.175	-0.164	-0.152	-0.140	-0.128	-0.114	-0.101	-0.088	-0.076	-0.062	-0.049	-0.035	-0.022	-0.008	0.005	0.018	0.030	0.042	0.055	0.068	0.078	0.090	0.100	0.111	0.120	0.129	0.138	0.146	0.152	0.160	0.165	0.171	0.175	0.179	0.181	0.185	0.185	0.186	0.186	0.186	0.184	0.181	0.178	0.174	0.170	0.165	0.158	0.152	0.145	0.138	0.129	0.119	0.109	0.100	0.089	0.078	0.066	0.055	0.042	0.031	0.019	0.006	-0.006	-0.019	-0.031	-0.044	-0.056	-0.069	-0.080	-0.094	-0.105	-0.115	-0.126	-0.136	-0.146	-0.156	-0.165	-0.172	-0.180	-0.186	-0.192	-0.196	-0.201	-0.205	-0.208	-0.209	-0.210	-0.210	-0.209	-0.206	-0.204	-0.200	-0.195	-0.188	-0.181	-0.174	-0.165	-0.155	-0.146	-0.134	-0.122	-0.109	-0.094	-0.080	-0.065	-0.048	-0.030	-0.012	0.005	0.025	0.045	0.064	0.085	0.106	0.126	0.149	0.170	0.191	0.214	0.236	0.259	0.282	0.305	0.326	0.350	0.371	0.394	0.415	0.436	0.458	0.479	0.499	0.520	0.540	0.558	0.576	0.595	0.612	0.630	0.648	0.664	0.679	0.695	0.709	0.724	0.738	0.750	0.762	0.775	0.786	0.798	0.808	0.818	0.828	0.838	0.845	0.854	0.862	0.870	0.878	0.884	0.891	0.899	0.905	0.912	0.918	0.924	0.930	0.936	0.944	0.950	0.956	0.961	0.968	0.974	0.980	0.988	0.994	1.001	1.009	1.016	1.025	1.032	1.041	1.049	1.058	1.066	1.075	1.085	1.095	1.104	1.115	1.124	1.134	1.145	1.156	1.165	1.176	1.188	1.199	1.209	1.220	1.230	1.241	1.251	1.261	1.272	1.282	1.292	1.301	1.311	1.321	1.330	1.339	1.348	1.356	1.364	1.372	1.380	1.386	1.392	1.399	1.405	1.411	1.415	1.420	1.424	1.428	1.432	1.435	1.438	1.440	1.441	1.442	1.444	1.442	1.444	1.442	1.441	1.440	1.439	1.436	1.434	1.430	1.428	1.424	1.419	1.414	1.409	1.404	1.398	1.391	1.385	1.378	1.371	1.364	1.356	1.348	1.340	1.331	1.322	1.312	1.304	1.294	1.285	1.274	1.265	1.254	1.245	1.234	1.225	1.214	1.204	1.192	1.182	1.172	1.162	1.151	1.141	1.131	1.122	1.112	1.102	1.094	1.085	1.075	1.068	1.058	1.051	1.042	1.036	1.028	1.022	1.015	1.010	1.004	0.999	0.995	0.990	0.986	0.982	0.980	0.978	0.975	0.974	0.971	0.970	0.969	0.969	0.968	0.968	0.969	0.969	0.970	0.971	0.972	0.974	0.975	0.978	0.980	0.981	0.984	0.985	0.988	0.990	0.992	0.994	0.995	0.998	0.999	1.001	1.002	1.004	1.004	1.005	1.005	1.005	1.004	1.004	1.002	1.001	0.999	0.996	0.994	0.990	0.986	0.981	0.978	0.972	0.966	0.960	0.954	0.945	0.938	0.929	0.921	0.910	0.900	0.890	0.879	0.869	0.855	0.844	0.830	0.818	0.802	0.789	0.774	0.760	0.744	0.729	0.712	0.698	0.680	0.664	0.649	0.632	0.616	0.600	0.582	0.566	0.549	0.532	0.516	0.501	0.484	0.469	0.455	0.440	0.425	0.411	0.398	0.385	0.372	0.361	0.349	0.338	0.328	0.318	0.309	0.300	0.292	0.285	0.280	0.275	0.270	0.266	0.262	0.259	0.256	0.255	0.256	0.255	0.256	0.259	0.261	0.265	0.269	0.272	0.278	0.284	0.290	0.298	0.305	0.312	0.321	0.330	0.339	0.349	0.358	0.369	0.378	0.389	0.400	0.410	0.421	0.432	0.442	0.454	0.464	0.474	0.485	0.494	0.504	0.514	0.522	0.531	0.540	0.549	0.555	0.562	0.570	0.575	0.580	0.586	0.590	0.594	0.598	0.600	0.601	0.602	0.604	0.604	0.602	0.601	0.599	0.598	0.594	0.590	0.586	0.582	0.576	0.571	0.564	0.559	0.550	0.544	0.535	0.528	0.519	0.509	0.500	0.490	0.481	0.470	0.460	0.450	0.439	0.429	0.418	0.408	0.398	0.385	0.375	0.365	0.355	0.345	0.335	0.325	0.315	0.306	0.296	0.289	0.279	0.270	0.262	0.254	0.246	0.240	0.234	0.228	0.220	0.215	0.209	0.205	0.200	0.196	0.192	0.189	0.186	0.182	0.181	0.180	0.178	0.178	0.176	0.176	0.176	0.176	0.178	0.179	0.179	0.182	0.184	0.186	0.190	0.192	0.195	0.199	0.204	0.209	0.212	0.218	0.222	0.228	0.234	0.240	0.246	0.252	0.259	0.265	0.272	0.279	0.285	0.294	0.300	0.306	0.314	0.321	0.329	0.335	0.342	0.349	0.354	0.361	0.368	0.374	0.379	0.384	0.389	0.394	0.398	0.402	0.405	0.410	0.412	0.414	0.416	0.419	0.420	0.421	0.421	0.420	0.421	0.420	0.419	0.418	0.415	0.414	0.410	0.408	0.404	0.401	0.398	0.394	0.389	0.386	0.381	0.376	0.372	0.369	0.364	0.360	0.356	0.351	0.349	0.345	0.341	0.339	0.336	0.334	0.334	0.331	0.332	0.332	0.331	0.332	0.334	0.336	0.339	0.341	0.346	0.351	0.356	0.362	0.370	0.379	0.386	0.395	0.405	0.415	0.426	0.439	0.450	0.464	0.476	0.491	0.506	0.521	0.536	0.551	0.569	0.586	0.602	0.621	0.639	0.658	0.675	0.694	0.712	0.732	0.752	0.770	0.790	0.810	0.829	0.848	0.868	0.886	0.906	0.924	0.942	0.961	0.979	0.998	1.014	1.031	1.050	1.066	1.082	1.098	1.115	1.129	1.145	1.160	1.175	1.188	1.202	1.215	1.228	1.240	1.251	1.264	1.275	1.286	1.296	1.306	1.316	1.325	1.334	1.342	1.351	1.359	1.366	1.374	1.380	1.386	1.392	1.399	1.405	1.410	1.416	1.421	1.426	1.430	1.435	1.439	1.444	1.448	1.451	1.455	1.459	1.462	1.466	1.470	1.472	1.475	1.480	1.482	1.485	1.489	1.491	1.494	1.498	1.501	1.504	1.508	1.510	1.514	1.516	1.521	1.524	1.528	1.530	1.535	1.539	1.542	1.546	1.550	1.555	1.560	1.565	1.569	1.575	1.579	1.585	1.590	1.596	1.602	1.608	1.615	1.621	1.629	1.635	1.642	1.650	1.658	1.666	1.674	1.681	1.690	1.699	1.708	1.718	1.726	1.736	1.746	1.756	1.768	1.778	1.789	1.800	1.811	1.822	1.836	1.848	1.860	1.874	1.886	1.900	1.914	1.928	1.942	1.955	1.970	1.985	2.000	2.015	2.031	2.046	2.062	2.079	2.095	2.110	2.128	2.142	2.159	2.175	2.191	2.209	2.224	2.240	2.256	2.272	2.290	2.305	2.321	2.338	2.354	2.370	2.386	2.402	2.418	2.434	2.449	2.465	2.481	2.496	2.512	2.528	2.544	2.559	2.575	2.591	2.606	2.621	2.639	2.654	2.670	2.686	2.704	2.720	2.738	2.756	2.774	2.791	2.810	2.828	2.848	2.866	2.886	2.906	2.928	2.948	2.969	2.990	3.014	3.036	3.060	3.082	3.106	3.130	3.154	3.178	3.202	3.229	3.254	3.278	3.304	3.329	3.355	3.380	3.406	3.431	3.458	3.482	3.506	3.532	3.556	3.580	3.604	3.628	3.651	3.674	3.695	3.716	3.738	3.758	3.778	3.796	3.815	3.832	3.849	3.866	3.881	3.895	3.910	3.921	3.935	3.946	3.956	3.966	3.975	3.984	3.992	4.000	4.005	4.011	4.018	4.021	4.025	4.028	4.030	4.031	4.034	4.035	4.036	4.036	4.036	4.035	4.034	4.032	4.030	4.028	4.025	4.022	4.018	4.014	4.010	4.005	4.000	3.995	3.990	3.984	3.978	3.972	3.965	3.959	3.951	3.944	3.935	3.926	3.918	3.909	3.900	3.890	3.880	3.870	3.859	3.848	3.836	3.824	3.812	3.800	3.788	3.774	3.760	3.745	3.731	3.716	3.700	3.685	3.670	3.652	3.636	3.620	3.601	3.585	3.568	3.549	3.531	3.512	3.494	3.474	3.455	3.436	3.416	3.398	3.379	3.358	3.339	3.319	3.299	3.279	3.259	3.239	3.220	3.200	3.180	3.160	3.140	3.121	3.100	3.081	3.062	3.042	3.024	3.005	2.985	2.968	2.949	2.930	2.911	2.895	2.875	2.859	2.841	2.825	2.808	2.792	2.775	2.760	2.745	2.730	2.715	2.700	2.686	2.672	2.660	2.648	2.635	2.622	2.611	2.600	2.590	2.579	2.569	2.560	2.550	2.541	2.532	2.525	2.518	2.510	2.502	2.496	2.489	2.482	2.476	2.470	2.465	2.458	2.452	2.448	2.440	2.434	2.429	2.421	2.415	2.409	2.402	2.394	2.386	2.379	2.370	2.360	2.351	2.340	2.329	2.318	2.304	2.291	2.276	2.261	2.245	2.229	2.211	2.192	2.172	2.152	2.131	2.109	2.085	2.061	2.035	2.009	1.982	1.952	1.925	1.894	1.862	1.831	1.799	1.765	1.730	1.695	1.660	1.624	1.586	1.549	1.510	1.472	1.434	1.394	1.355	1.315	1.275	1.234	1.194	1.152	1.112	1.071	1.031	0.990	0.950	0.910	0.869	0.829	0.790	0.750	0.711	0.672	0.635	0.596	0.560	0.524	0.488	0.451	0.416	0.381	0.346	0.312	0.280	0.248	0.215	0.185	0.154	0.122	0.092	0.064	0.035	0.006	-0.021	-0.048	-0.074	-0.100	-0.126	-0.151	-0.175	-0.200	-0.224	-0.248	-0.270	-0.292	-0.314	-0.336	-0.358	-0.380	-0.400	-0.421	-0.441	-0.462	-0.481	-0.501	-0.521	-0.540	-0.560	-0.579	-0.599	-0.619	-0.636	-0.656	-0.675	-0.695	-0.712	-0.732	-0.751	-0.770	-0.789	-0.809	-0.829	-0.849	-0.868	-0.888	-0.908	-0.928	-0.948	-0.969	-0.990	-1.011	-1.031	-1.052	-1.075	-1.098	-1.119	-1.140	-1.162	-1.185	-1.210	-1.232	-1.255	-1.279	-1.302	-1.326	-1.350	-1.374	-1.398	-1.421	-1.446	-1.470	-1.494	-1.519	-1.541	-1.565	-1.588	-1.611	-1.634	-1.658	-1.679	-1.700	-1.721	-1.742	-1.762	-1.782	-1.801	-1.819	-1.836	-1.852	-1.870	-1.884	-1.898	-1.911	-1.922	-1.935	-1.946	-1.955	-1.962	-1.969	-1.974	-1.979	-1.982	-1.984	-1.985	-1.984	-1.981	-1.979	-1.974	-1.969	-1.961	-1.952	-1.942	-1.932	-1.920	-1.908	-1.892	-1.876	-1.860	-1.842	-1.822	-1.802	-1.782	-1.761	-1.739	-1.715	-1.692	-1.668	-1.642	-1.616	-1.591	-1.565	-1.539	-1.511	-1.485	-1.458	-1.430	-1.404	-1.378	-1.350	-1.324	-1.299	-1.272	-1.248	-1.222	-1.198	-1.175	-1.152	-1.130	-1.109	-1.089	-1.070	-1.051	-1.034	-1.018	-1.002	-0.988	-0.974	-0.962	-0.951	-0.941	-0.932	-0.925	-0.919	-0.912	-0.908	-0.905	-0.901	-0.900	-0.899	-0.900	-0.901	-0.904	-0.906	-0.910	-0.915	-0.920	-0.926	-0.932	-0.939	-0.946	-0.954	-0.962	-0.970	-0.979	-0.988	-0.995	-1.004	-1.012	-1.021	-1.030	-1.038	-1.045	-1.052	-1.059	-1.065	-1.069	-1.075	-1.078	-1.082	-1.085	-1.086	-1.086	-1.086	-1.085	-1.082	-1.079	-1.075	-1.069	-1.062	-1.054	-1.044	-1.034	-1.024	-1.010	-0.996	-0.981	-0.964	-0.946	-0.929	-0.909	-0.888	-0.865	-0.842	-0.818	-0.791	-0.768	-0.740	-0.712	-0.684	-0.655	-0.625	-0.595	-0.565	-0.535	-0.502	-0.471	-0.440	-0.408	-0.376	-0.344	-0.311	-0.281	-0.250	-0.218	-0.188	-0.159	-0.129	-0.100	-0.072	-0.045	-0.019	0.006	0.031	0.054	0.075	0.096	0.116	0.135	0.151	0.168	0.181	0.194	0.205	0.215	0.224	0.231	0.238	0.241	0.244	0.245	0.246	0.245	0.242	0.239	0.234	0.228	0.220	0.211	0.201	0.191	0.180	0.168	0.155	0.140	0.126	0.111	0.096	0.080	0.064	0.046	0.031	0.014	-0.002	-0.020	-0.036	-0.054	-0.069	-0.084	-0.100	-0.115	-0.128	-0.140	-0.154	-0.166	-0.178	-0.188	-0.198	-0.206	-0.212	-0.219	-0.224	-0.229	-0.231	-0.235	-0.235	-0.235	-0.234	-0.231	-0.229	-0.225	-0.219	-0.212	-0.205	-0.198	-0.186	-0.178	-0.166	-0.152	-0.139	-0.126	-0.111	-0.096	-0.081	-0.064	-0.048	-0.029	-0.011	0.008	0.026	0.045	0.065	0.084	0.102	0.124	0.144	0.164	0.182	0.204	0.222	0.242	0.262	0.280	0.300	0.319	0.336	0.354	0.371	0.389	0.406	0.421	0.436	0.452	0.466	0.479	0.492	0.505	0.516	0.528	0.538	0.548	0.556	0.564	0.572	0.579	0.585	0.590	0.594	0.598	0.601	0.604	0.605	0.605	0.605	0.605	0.602	0.600	0.598	0.592	0.588	0.582	0.576	0.569	0.561	0.552	0.544	0.535	0.524	0.514	0.501	0.490	0.478	0.465	0.451	0.438	0.422	0.409	0.392	0.378	0.361	0.346	0.330	0.312	0.296	0.280	0.262	0.246	0.230	0.212	0.196	0.180	0.164	0.148	0.131	0.116	0.101	0.085	0.071	0.058	0.044	0.030	0.018	0.006	-0.006	-0.016	-0.026	-0.036	-0.045	-0.054	-0.061	-0.069	-0.074	-0.080	-0.085	-0.089	-0.091	-0.094	-0.095	-0.096	-0.098	-0.096	-0.095	-0.094	-0.091	-0.088	-0.082	-0.079	-0.074	-0.070	-0.064	-0.058	-0.050	-0.044	-0.036	-0.028	-0.020	-0.012	-0.005	0.004	0.011	0.019	0.028	0.035	0.042	0.050	0.058	0.064	0.070	0.075	0.081	0.086	0.090	0.095	0.098	0.100	0.102	0.102	0.104	0.104	0.102	0.101	0.100	0.096	0.094	0.090	0.085	0.080	0.074	0.068	0.061	0.052	0.046	0.038	0.029	0.020	0.010	0.001	-0.008	-0.018	-0.028	-0.036	-0.046	-0.058	-0.068	-0.076	-0.086	-0.096	-0.105	-0.114	-0.122	-0.130	-0.138	-0.145	-0.151	-0.158	-0.164	-0.170	-0.174	-0.178	-0.181	-0.185	-0.188	-0.189	-0.190	-0.191	-0.192	-0.192	-0.191	-0.190	-0.189	-0.188	-0.186	-0.184	-0.181	-0.179	-0.176	-0.171	-0.169	-0.165	-0.162	-0.159	-0.156	-0.154	-0.150	-0.148	-0.145	-0.144	-0.141	-0.141	-0.140	-0.140	-0.140	-0.141	-0.142	-0.145	-0.148	-0.151	-0.155	-0.159	-0.164	-0.170	-0.178	-0.185	-0.192	-0.202	-0.212	-0.222	-0.234	-0.245	-0.259	-0.272	-0.288	-0.301	-0.318	-0.334	-0.351	-0.369	-0.386	-0.406	-0.425	-0.445	-0.465	-0.486	-0.507	-0.529	-0.551	-0.572	-0.596	-0.619	-0.642	-0.665	-0.689	-0.714	-0.736	-0.761	-0.785	-0.809	-0.832	-0.856	-0.880	-0.902	-0.925	-0.949	-0.971	-0.994	-1.016	-1.039	-1.061	-1.082	-1.104	-1.124	-1.144	-1.164	-1.184	-1.202	-1.220	-1.238	-1.256	-1.272	-1.289	-1.305	-1.320	-1.335	-1.350	-1.364	-1.378	-1.390	-1.402	-1.415	-1.426	-1.436	-1.446	-1.456	-1.466	-1.475	-1.485	-1.494	-1.501	-1.509	-1.516	-1.522	-1.530	-1.538	-1.542	-1.549	-1.555	-1.560	-1.566	-1.571	-1.578	-1.582	-1.588	-1.592	-1.598	-1.602	-1.609	-1.614	-1.620	-1.625	-1.631	-1.636	-1.642	-1.648	-1.655	-1.660	-1.668	-1.674	-1.680	-1.686	-1.692	-1.700	-1.706	-1.714	-1.720	-1.726	-1.734	-1.741	-1.748	-1.755	-1.761	-1.768	-1.774	-1.781	-1.786	-1.792	-1.798	-1.802	-1.808	-1.812	-1.816	-1.821	-1.824	-1.826	-1.829	-1.830	-1.832	-1.832	-1.834	-1.834	-1.832	-1.830	-1.828	-1.825	-1.821	-1.816	-1.810	-1.804	-1.798	-1.790	-1.782	-1.774	-1.764	-1.752	-1.742	-1.730	-1.719	-1.705	-1.691	-1.678	-1.661	-1.646	-1.631	-1.614	-1.598	-1.581	-1.564	-1.545	-1.528	-1.509	-1.491	-1.472	-1.455	-1.435	-1.416	-1.399	-1.379	-1.360	-1.342	-1.325	-1.309	-1.291	-1.275	-1.259	-1.244	-1.228	-1.214	-1.200	-1.186	-1.175	-1.162	-1.151	-1.141	-1.131	-1.124	-1.116	-1.109	-1.104	-1.099	-1.095	-1.092	-1.090	-1.090	-1.090	-1.090	-1.092	-1.095	-1.099	-1.104	-1.110	-1.116	-1.124	-1.132	-1.141	-1.150	-1.161	-1.174	-1.186	-1.199	-1.212	-1.226	-1.242	-1.256	-1.272	-1.289	-1.305	-1.324	-1.340	-1.359	-1.376	-1.395	-1.414	-1.431	-1.450	-1.468	-1.486	-1.505	-1.522	-1.540	-1.559	-1.575	-1.591	-1.608	-1.624	-1.639	-1.654	-1.668	-1.680	-1.692	-1.705	-1.716	-1.725	-1.735	-1.744	-1.751	-1.758	-1.764	-1.769	-1.772	-1.774	-1.776	-1.778	-1.776	-1.775	-1.771	-1.769	-1.764	-1.758	-1.751	-1.744	-1.736	-1.726	-1.716	-1.704	-1.691	-1.679	-1.664	-1.650	-1.634	-1.619	-1.601	-1.584	-1.565	-1.548	-1.529	-1.510	-1.490	-1.471	-1.451	-1.430	-1.409	-1.389	-1.368	-1.349	-1.328	-1.306	-1.286	-1.266	-1.248	-1.228	-1.209	-1.191	-1.174	-1.155	-1.138	-1.122	-1.106	-1.092	-1.078	-1.064	-1.051	-1.039	-1.028	-1.018	-1.008	-1.000	-0.992	-0.986	-0.981	-0.976	-0.972	-0.970	-0.968	-0.969	-0.968	-0.970	-0.972	-0.976	-0.980	-0.985	-0.990	-0.999	-1.006	-1.015	-1.024	-1.034	-1.045	-1.056	-1.068	-1.081	-1.094	-1.108	-1.121	-1.135	-1.149	-1.165	-1.179	-1.194	-1.209	-1.225	-1.239	-1.254	-1.268	-1.282	-1.296	-1.310	-1.322	-1.335	-1.346	-1.359	-1.368	-1.378	-1.388	-1.395	-1.401	-1.408	-1.414	-1.418	-1.421	-1.422	-1.424	-1.424	-1.422	-1.420	-1.416	-1.412	-1.406	-1.400	-1.392	-1.384	-1.374	-1.362	-1.351	-1.340	-1.325	-1.311	-1.296	-1.280	-1.265	-1.248	-1.230	-1.212	-1.195	-1.176	-1.159	-1.140	-1.120	-1.101	-1.082	-1.064	-1.046	-1.026	-1.009	-0.991	-0.975	-0.959	-0.942	-0.926	-0.912	-0.899	-0.885	-0.874	-0.862	-0.852	-0.844	-0.835	-0.828	-0.822	-0.816	-0.814	-0.810	-0.809	-0.809	-0.810	-0.811	-0.814	-0.818	-0.824	-0.830	-0.838	-0.845	-0.855	-0.865	-0.876	-0.888	-0.901	-0.915	-0.929	-0.945	-0.961	-0.978	-0.994	-1.010	-1.028	-1.046	-1.064	-1.082	-1.100	-1.119	-1.138	-1.155	-1.174	-1.191	-1.209	-1.226	-1.242	-1.259	-1.275	-1.290	-1.304	-1.316	-1.329	-1.341	-1.352	-1.364	-1.372	-1.381	-1.388	-1.394	-1.399	-1.402	-1.405	-1.406	-1.406	-1.405	-1.402	-1.400	-1.395	-1.390	-1.382	-1.375	-1.365	-1.355	-1.345	-1.332	-1.320	-1.306	-1.290	-1.274	-1.258	-1.241	-1.224	-1.205	-1.185	-1.166	-1.146	-1.126	-1.105	-1.086	-1.064	-1.044	-1.024	-1.001	-0.982	-0.961	-0.941	-0.922	-0.904	-0.885	-0.869	-0.851	-0.835	-0.820	-0.805	-0.792	-0.780	-0.769	-0.758	-0.749	-0.741	-0.734	-0.729	-0.724	-0.721	-0.719	-0.718	-0.719	-0.721	-0.724	-0.730	-0.735	-0.744	-0.751	-0.761	-0.772	-0.784	-0.799	-0.812	-0.828	-0.845	-0.862	-0.881	-0.901	-0.921	-0.944	-0.965	-0.989	-1.011	-1.036	-1.061	-1.086	-1.111	-1.139	-1.165	-1.191	-1.218	-1.244	-1.270	-1.298	-1.324	-1.351	-1.376	-1.401	-1.428	-1.452	-1.478	-1.501	-1.525	-1.549	-1.571	-1.592	-1.612	-1.634	-1.652	-1.672	-1.690	-1.705	-1.721	-1.736	-1.750	-1.762	-1.775	-1.785	-1.795	-1.804	-1.812	-1.818	-1.822	-1.828	-1.831	-1.834	-1.835	-1.834	-1.834	-1.831	-1.830	-1.826	-1.822	-1.816	-1.811	-1.804	-1.798	-1.789	-1.780	-1.771	-1.760	-1.750	-1.739	-1.729	-1.716	-1.705	-1.692	-1.680	-1.669	-1.655	-1.642	-1.630	-1.619	-1.605	-1.594	-1.581	-1.570	-1.559	-1.549	-1.539	-1.529	-1.520	-1.512	-1.504	-1.496	-1.490	-1.484	-1.479	-1.475	-1.472	-1.469	-1.466	-1.466	-1.465	-1.466	-1.469	-1.470	-1.474	-1.476	-1.482	-1.488	-1.494	-1.500	-1.508	-1.515	-1.524	-1.531	-1.541	-1.551	-1.561	-1.570	-1.580	-1.591	-1.601	-1.611	-1.621	-1.631	-1.640	-1.650	-1.659	-1.668	-1.675	-1.682	-1.689	-1.695	-1.700	-1.704	-1.709	-1.710	-1.711	-1.711	-1.710	-1.708	-1.704	-1.700	-1.694	-1.686	-1.678	-1.668	-1.656	-1.644	-1.630	-1.614	-1.599	-1.580	-1.561	-1.540	-1.519	-1.496	-1.472	-1.449	-1.421	-1.395	-1.368	-1.340	-1.310	-1.281	-1.250	-1.219	-1.189	-1.155	-1.124	-1.091	-1.059	-1.025	-0.992	-0.960	-0.926	-0.895	-0.862	-0.831	-0.799	-0.768	-0.738	-0.708	-0.678	-0.649	-0.621	-0.594	-0.568	-0.541	-0.518	-0.494	-0.470	-0.449	-0.429	-0.408	-0.390	-0.371	-0.355	-0.339	-0.324	-0.311	-0.299	-0.288	-0.278	-0.268	-0.259	-0.252	-0.245	-0.241	-0.235	-0.232	-0.230	-0.229	-0.229	-0.228	-0.229	-0.230	-0.234	-0.238	-0.241	-0.245	-0.250	-0.256	-0.262	-0.269	-0.278	-0.285	-0.294	-0.301	-0.310	-0.320	-0.329	-0.339	-0.348	-0.358	-0.366	-0.376	-0.385	-0.396	-0.405	-0.415	-0.424	-0.432	-0.440	-0.449	-0.455	-0.464	-0.470	-0.476	-0.481	-0.486	-0.491	-0.494	-0.498	-0.499	-0.500	-0.500	-0.500	-0.500	-0.498	-0.495	-0.492	-0.486	-0.482	-0.475	-0.469	-0.460	-0.452	-0.442	-0.432	-0.421	-0.409	-0.398	-0.384	-0.370	-0.355	-0.340	-0.325	-0.308	-0.291	-0.274	-0.256	-0.239	-0.220	-0.202	-0.184	-0.166	-0.148	-0.129	-0.110	-0.091	-0.074	-0.056	-0.038	-0.021	-0.002	0.014	0.030	0.044	0.060	0.074	0.088	0.101	0.114	0.125	0.135	0.146	0.156	0.165	0.172	0.180	0.186	0.192	0.198	0.202	0.206	0.209	0.211	0.214	0.215	0.216	0.216	0.216	0.216	0.215	0.214	0.212	0.211	0.209	0.206	0.205	0.202	0.200	0.199	0.196	0.194	0.192	0.191	0.191	0.190	0.190	0.190	0.190	0.191	0.192	0.194	0.195	0.199	0.201	0.205	0.210	0.214	0.220	0.226	0.232	0.240	0.248	0.256	0.264	0.272	0.282	0.292	0.301	0.312	0.324	0.334	0.345	0.358	0.370	0.381	0.394	0.405	0.416	0.429	0.441	0.454	0.465	0.478	0.489	0.500	0.511	0.522	0.532	0.542	0.552	0.562	0.571	0.580	0.589	0.595	0.602	0.610	0.616	0.621	0.626	0.630	0.634	0.638	0.640	0.641	0.642	0.642	0.644	0.642	0.641	0.640	0.638	0.632	0.630	0.625	0.620	0.614	0.608	0.600	0.592	0.585	0.576	0.566	0.556	0.546	0.535	0.524	0.512	0.500	0.488	0.474	0.461	0.448	0.432	0.418	0.404	0.389	0.374	0.359	0.342	0.328	0.311	0.296	0.280	0.264	0.249	0.234	0.218	0.202	0.188	0.172	0.158	0.144	0.129	0.115	0.102	0.089	0.076	0.065	0.054	0.042	0.031	0.021	0.012	0.004	-0.005	-0.012	-0.020	-0.025	-0.032	-0.036	-0.042	-0.045	-0.050	-0.052	-0.055	-0.056	-0.058	-0.058	-0.058	-0.058	-0.056	-0.055	-0.054	-0.051	-0.049	-0.045	-0.042	-0.040	-0.036	-0.031	-0.028	-0.024	-0.019	-0.015	-0.010	-0.005	-0.001	0.004	0.009	0.012	0.018	0.021	0.024	0.028	0.031	0.034	0.036	0.039	0.041	0.042	0.044	0.045	0.045	0.045	0.044	0.041	0.040	0.039	0.035	0.032	0.028	0.022	0.018	0.014	0.006	0.000	-0.008	-0.015	-0.024	-0.032	-0.041	-0.051	-0.062	-0.072	-0.085	-0.098	-0.109	-0.122	-0.136	-0.149	-0.164	-0.178	-0.192	-0.208	-0.222	-0.238	-0.252	-0.269	-0.284	-0.299	-0.314	-0.330	-0.345	-0.360	-0.375	-0.390	-0.405	-0.419	-0.432	-0.445	-0.458	-0.470	-0.481	-0.492	-0.502	-0.511	-0.520	-0.529	-0.536	-0.541	-0.549	-0.552	-0.556	-0.559	-0.561	-0.562	-0.562	-0.562	-0.560	-0.558	-0.552	-0.549	-0.542	-0.536	-0.529	-0.521	-0.512	-0.504	-0.492	-0.482	-0.470	-0.459	-0.446	-0.434	-0.420	-0.406	-0.394	-0.379	-0.365	-0.351	-0.335	-0.321	-0.308	-0.292	-0.280	-0.266	-0.252	-0.240	-0.228	-0.216	-0.205	-0.194	-0.184	-0.174	-0.165	-0.158	-0.150	-0.144	-0.138	-0.132	-0.129	-0.125	-0.124	-0.122	-0.122	-0.122	-0.124	-0.125	-0.128	-0.131	-0.135	-0.141	-0.146	-0.154	-0.161	-0.168	-0.176	-0.185	-0.195	-0.204	-0.215	-0.225	-0.236	-0.248	-0.259	-0.270	-0.281	-0.292	-0.305	-0.315	-0.326	-0.338	-0.349	-0.359	-0.370	-0.379	-0.389	-0.398	-0.405	-0.414	-0.421	-0.429	-0.436	-0.441	-0.446	-0.451	-0.455	-0.458	-0.461	-0.464	-0.464	-0.464	-0.465	-0.465	-0.464	-0.461	-0.459	-0.455	-0.451	-0.448	-0.442	-0.438	-0.431	-0.426	-0.419	-0.411	-0.405	-0.398	-0.390	-0.382	-0.374	-0.366	-0.358	-0.349	-0.340	-0.332	-0.322	-0.315	-0.306	-0.299	-0.290	-0.282	-0.275	-0.269	-0.261	-0.255	-0.250	-0.244	-0.239	-0.235	-0.230	-0.228	-0.225	-0.221	-0.220	-0.219	-0.218	-0.218	-0.218	-0.220	-0.221	-0.222	-0.225	-0.230	-0.234	-0.238	-0.242	-0.249	-0.255	-0.261	-0.268	-0.276	-0.285	-0.292	-0.302	-0.311	-0.321	-0.331	-0.341	-0.352	-0.364	-0.375	-0.388	-0.399	-0.410	-0.421	-0.434	-0.445	-0.458	-0.469	-0.481	-0.492	-0.504	-0.515	-0.526	-0.538	-0.549	-0.558	-0.568	-0.578	-0.586	-0.595	-0.602	-0.611	-0.620	-0.625	-0.632	-0.639	-0.642	-0.649	-0.652	-0.656	-0.659	-0.660	-0.661	-0.664	-0.662	-0.662	-0.661	-0.659	-0.658	-0.654	-0.650	-0.646	-0.640	-0.635	-0.628	-0.621	-0.614	-0.605	-0.596	-0.588	-0.578	-0.568	-0.558	-0.546	-0.535	-0.521	-0.509	-0.498	-0.484	-0.470	-0.456	-0.442	-0.429	-0.415	-0.400	-0.385	-0.371	-0.358	-0.342	-0.329	-0.315	-0.301	-0.288	-0.275	-0.261	-0.249	-0.236	-0.224	-0.212	-0.202	-0.192	-0.182	-0.174	-0.165	-0.158	-0.150	-0.144	-0.138	-0.134	-0.129	-0.126	-0.124	-0.121	-0.120	-0.121	-0.121	-0.122	-0.125	-0.128	-0.131	-0.138	-0.144	-0.150	-0.156	-0.165	-0.174	-0.182	-0.191	-0.202	-0.212	-0.225	-0.236	-0.249	-0.261	-0.275	-0.288	-0.300	-0.314	-0.328	-0.341	-0.355	-0.369	-0.382	-0.395	-0.408	-0.421	-0.434	-0.446	-0.459	-0.470	-0.480	-0.491	-0.501	-0.511	-0.519	-0.528	-0.534	-0.541	-0.546	-0.551	-0.555	-0.560	-0.562	-0.564	-0.564	-0.565	-0.564	-0.562	-0.561	-0.558	-0.552	-0.548	-0.542	-0.536	-0.530	-0.522	-0.514	-0.505	-0.495	-0.486	-0.476	-0.464	-0.454	-0.441	-0.428	-0.416	-0.402	-0.389	-0.376	-0.362	-0.349	-0.336	-0.322	-0.309	-0.295	-0.281	-0.269	-0.256	-0.242	-0.230	-0.219	-0.206	-0.195	-0.184	-0.172	-0.164	-0.155	-0.145	-0.138	-0.129	-0.122	-0.118	-0.111	-0.106	-0.102	-0.100	-0.098	-0.095	-0.094	-0.095	-0.095	-0.096	-0.099	-0.102	-0.106	-0.111	-0.116	-0.122	-0.129	-0.138	-0.145	-0.154	-0.164	-0.172	-0.184	-0.195	-0.208	-0.219	-0.230	-0.244	-0.256	-0.270	-0.284	-0.296	-0.309	-0.322	-0.336	-0.350	-0.364	-0.378	-0.390	-0.404	-0.416	-0.429	-0.440	-0.451	-0.462	-0.472	-0.482	-0.491	-0.499	-0.507	-0.514	-0.519	-0.524	-0.528	-0.531	-0.532	-0.534	-0.534	-0.532	-0.531	-0.528	-0.524	-0.518	-0.511	-0.505	-0.496	-0.486	-0.478	-0.465	-0.454	-0.440	-0.426	-0.411	-0.396	-0.378	-0.361	-0.342	-0.322	-0.304	-0.282	-0.262	-0.240	-0.219	-0.195	-0.172	-0.150	-0.125	-0.102	-0.078	-0.054	-0.030	-0.005	0.019	0.044	0.068	0.091	0.115	0.139	0.162	0.185	0.208	0.229	0.251	0.272	0.292	0.312	0.332	0.351	0.370	0.389	0.406	0.422	0.439	0.455	0.471	0.485	0.500	0.514	0.528	0.540	0.552	0.565	0.576	0.588	0.599	0.609	0.619	0.629	0.638	0.648	0.656	0.665	0.674	0.681	0.690	0.700	0.708	0.716	0.725	0.734	0.741	0.750	0.759	0.768	0.776	0.785	0.795	0.804	0.814	0.824	0.834	0.846	0.856	0.868	0.879	0.890	0.901	0.914	0.926	0.939	0.950	0.964	0.978	0.990	1.004	1.018	1.031	1.046	1.061	1.074	1.089	1.102	1.118	1.131	1.146	1.161	1.175	1.189	1.204	1.218	1.231	1.245	1.259	1.272	1.285	1.299	1.311	1.324	1.336	1.349	1.360	1.371	1.382	1.392	1.404	1.412	1.422	1.431	1.440	1.449	1.456	1.464	1.471	1.478	1.484	1.490	1.495	1.499	1.504	1.508	1.510	1.514	1.516	1.518	1.520	1.521	1.521	1.521	1.521	1.520	1.519	1.516	1.515	1.512	1.510	1.506	1.502	1.498	1.494	1.488	1.482	1.476	1.471	1.465	1.458	1.451	1.444	1.436	1.429	1.420	1.412	1.402	1.394	1.386	1.376	1.368	1.359	1.349	1.339	1.330	1.320	1.310	1.300	1.291	1.282	1.272	1.264	1.254	1.244	1.235	1.225	1.216	1.209	1.200	1.191	1.184	1.176	1.169	1.161	1.155	1.148	1.142	1.135	1.129	1.122	1.118	1.112	1.108	1.102	1.098	1.092	1.090	1.085	1.082	1.079	1.076	1.072	1.070	1.066	1.065	1.061	1.059	1.056	1.055	1.052	1.050	1.049	1.046	1.044	1.041	1.039	1.036	1.034	1.031	1.028	1.025	1.021	1.018	1.014	1.010	1.005	1.000	0.995	0.990	0.985	0.978	0.971	0.964	0.958	0.950	0.941	0.932	0.924	0.915	0.905	0.895	0.882	0.871	0.860	0.849	0.836	0.822	0.810	0.796	0.782	0.769	0.754	0.739	0.722	0.708	0.691	0.676	0.659	0.642	0.626	0.609	0.592	0.575	0.559	0.542	0.525	0.509	0.491	0.475	0.459	0.442	0.428	0.412	0.398	0.382	0.368	0.354	0.340	0.326	0.315	0.301	0.290	0.279	0.269	0.258	0.249	0.239	0.231	0.221	0.215	0.210	0.204	0.198	0.194	0.188	0.185	0.181	0.179	0.179	0.178	0.176	0.176	0.178	0.179	0.180	0.182	0.186	0.190	0.194	0.198	0.201	0.206	0.211	0.216	0.221	0.228	0.232	0.240	0.245	0.251	0.259	0.264	0.270	0.276	0.282	0.288	0.292	0.299	0.304	0.309	0.314	0.318	0.321	0.325	0.328	0.331	0.332	0.334	0.335	0.336	0.336	0.336	0.336	0.334	0.332	0.330	0.328	0.324	0.320	0.316	0.311	0.305	0.299	0.291	0.285	0.278	0.269	0.262	0.252	0.244	0.234	0.225	0.215	0.204	0.194	0.182	0.171	0.161	0.150	0.138	0.126	0.114	0.102	0.090	0.079	0.068	0.056	0.045	0.034	0.022	0.011	0.000	-0.010	-0.020	-0.030	-0.040	-0.049	-0.059	-0.069	-0.076	-0.086	-0.094	-0.101	-0.109	-0.114	-0.121	-0.126	-0.134	-0.139	-0.144	-0.148	-0.150	-0.154	-0.156	-0.159	-0.160	-0.161	-0.162	-0.164	-0.162	-0.164	-0.161	-0.160	-0.159	-0.156	-0.154	-0.150	-0.146	-0.142	-0.138	-0.132	-0.128	-0.120	-0.115	-0.108	-0.100	-0.092	-0.085	-0.076	-0.068	-0.059	-0.050	-0.040	-0.031	-0.020	-0.010	-0.001	0.010	0.020	0.030	0.041	0.051	0.062	0.072	0.082	0.092	0.102	0.112	0.121	0.130	0.139	0.148	0.155	0.164	0.171	0.178	0.184	0.190	0.195	0.200	0.205	0.208	0.211	0.212	0.215	0.216	0.218	0.218	0.216	0.215	0.214	0.211	0.208	0.204	0.200	0.195	0.190	0.185	0.178	0.172	0.165	0.158	0.151	0.142	0.136	0.129	0.121	0.112	0.105	0.098	0.089	0.082	0.074	0.068	0.060	0.054	0.049	0.042	0.038	0.032	0.029	0.025	0.021	0.020	0.018	0.016	0.016	0.018	0.018	0.021	0.024	0.028	0.032	0.038	0.044	0.051	0.060	0.069	0.078	0.088	0.099	0.110	0.121	0.136	0.150	0.164	0.179	0.195	0.211	0.228	0.245	0.261	0.281	0.299	0.318	0.338	0.356	0.376	0.396	0.416	0.436	0.456	0.476	0.498	0.516	0.536	0.555	0.576	0.595	0.615	0.634	0.652	0.670	0.689	0.706	0.724	0.740	0.758	0.774	0.790	0.805	0.820	0.835	0.849	0.862	0.875	0.889	0.901	0.912	0.922	0.934	0.945	0.954	0.962	0.972	0.981	0.989	0.996	1.002	1.009	1.016	1.022	1.028	1.034	1.038	1.042	1.046	1.051	1.056	1.059	1.062	1.066	1.070	1.074	1.075	1.079	1.082	1.085	1.086	1.090	1.092	1.095	1.098	1.100	1.102	1.105	1.108	1.110	1.112	1.116	1.119	1.121	1.125	1.128	1.131	1.135	1.139	1.141	1.146	1.150	1.155	1.160	1.164	1.170	1.174	1.180	1.185	1.191	1.198	1.205	1.211	1.219	1.228	1.235	1.242	1.251	1.260	1.270	1.279	1.289	1.299	1.310	1.321	1.332	1.345	1.356	1.369	1.382	1.395	1.409	1.424	1.438	1.452	1.469	1.484	1.500	1.515	1.532	1.550	1.568	1.585	1.602	1.621	1.640	1.659	1.679	1.699	1.718	1.738	1.759	1.780	1.800	1.821	1.842	1.864	1.885	1.906	1.928	1.950	1.971	1.994	2.014	2.035	2.056	2.076	2.098	2.119	2.139	2.160	2.180	2.199	2.219	2.238	2.259	2.276	2.295	2.314	2.332	2.350	2.368	2.385	2.402	2.419	2.435	2.452	2.469	2.485	2.501	2.516	2.531	2.545	2.561	2.576	2.591	2.606	2.621	2.636	2.651	2.668	2.682	2.698	2.712	2.729	2.744	2.760	2.778	2.792	2.809	2.826	2.844	2.861	2.879	2.898	2.915	2.935	2.954	2.972	2.992	3.011	3.032	3.051	3.072	3.092	3.114	3.135	3.156	3.175	3.196	3.218	3.239	3.259	3.280	3.301	3.321	3.341	3.361	3.381	3.400	3.419	3.438	3.456	3.475	3.492	3.510	3.526	3.542	3.559	3.574	3.588	3.602	3.616	3.629	3.641	3.654	3.664	3.674	3.685	3.695	3.704	3.711	3.720	3.726	3.734	3.740	3.748	3.752	3.756	3.760	3.765	3.769	3.771	3.775	3.779	3.780	3.781	3.784	3.785	3.786	3.788	3.788	3.788	3.788	3.786	3.786	3.785	3.782	3.782	3.779	3.778	3.774	3.771	3.769	3.765	3.761	3.756	3.751	3.746	3.740	3.734	3.729	3.721	3.714	3.705	3.698	3.689	3.679	3.669	3.659	3.649	3.638	3.625	3.614	3.601	3.588	3.572	3.559	3.544	3.529	3.512	3.496	3.480	3.462	3.445	3.426	3.409	3.389	3.370	3.350	3.330	3.309	3.288	3.268	3.245	3.225	3.202	3.180	3.159	3.136	3.114	3.091	3.069	3.046	3.022	3.001	2.978	2.956	2.932	2.910	2.888	2.865	2.842	2.820	2.799	2.776	2.754	2.732	2.711	2.690	2.669	2.649	2.629	2.609	2.589	2.569	2.550	2.531	2.512	2.495	2.478	2.460	2.442	2.428	2.411	2.396	2.382	2.369	2.354	2.341	2.329	2.316	2.304	2.292	2.282	2.271	2.261	2.252	2.242	2.234	2.226	2.218	2.210	2.202	2.195	2.190	2.184	2.178	2.171	2.165	2.159	2.154	2.148	2.142	2.135	2.130	2.124	2.118	2.111	2.104	2.098	2.089	2.081	2.072	2.062	2.054	2.042	2.031	2.020	2.006	1.994	1.979	1.964	1.948	1.931	1.914	1.895	1.876	1.856	1.834	1.812	1.789	1.765	1.740	1.714	1.686	1.660	1.630	1.600	1.571	1.540	1.506	1.474	1.441	1.406	1.371	1.336	1.300	1.262	1.226	1.189	1.151	1.112	1.074	1.034	0.995	0.956	0.915	0.876	0.836	0.796	0.756	0.716	0.676	0.636	0.598	0.558	0.519	0.480	0.441	0.402	0.365	0.328	0.289	0.252	0.218	0.180	0.145	0.110	0.075	0.041	0.009	-0.025	-0.058	-0.089	-0.121	-0.151	-0.181	-0.211	-0.240	-0.269	-0.298	-0.324	-0.350	-0.378	-0.402	-0.428	-0.452	-0.478	-0.500	-0.522	-0.545	-0.569	-0.590	-0.611	-0.632	-0.654	-0.675	-0.694	-0.714	-0.734	-0.754	-0.772	-0.790	-0.810	-0.829	-0.848	-0.865	-0.882	-0.901	-0.919	-0.938	-0.956	-0.974	-0.991	-1.010	-1.029	-1.046	-1.065	-1.084	-1.104	-1.122	-1.142	-1.162	-1.182	-1.202	-1.222	-1.242	-1.264	-1.284	-1.306	-1.328	-1.349	-1.372	-1.395	-1.418	-1.440	-1.464	-1.486	-1.510	-1.534	-1.558	-1.582	-1.606	-1.630	-1.654	-1.678	-1.702	-1.726	-1.749	-1.774	-1.796	-1.820	-1.842	-1.865	-1.888	-1.910	-1.931	-1.952	-1.972	-1.994	-2.013	-2.031	-2.047	-2.066	-2.081	-2.098	-2.111	-2.126	-2.139	-2.151	-2.161	-2.171	-2.180	-2.188	-2.194	-2.200	-2.204	-2.208	-2.210	-2.211	-2.211	-2.209	-2.206	-2.202	-2.198	-2.191	-2.185	-2.175	-2.165	-2.155	-2.144	-2.130	-2.118	-2.102	-2.086	-2.069	-2.052	-2.035	-2.015	-1.996	-1.976	-1.955	-1.934	-1.911	-1.890	-1.868	-1.845	-1.821	-1.798	-1.775	-1.751	-1.726	-1.704	-1.680	-1.658	-1.635	-1.611	-1.590	-1.568	-1.546	-1.528	-1.506	-1.488	-1.469	-1.451	-1.434	-1.419	-1.404	-1.390	-1.376	-1.365	-1.354	-1.344	-1.334	-1.326	-1.319	-1.312	-1.309	-1.305	-1.302	-1.301	-1.300	-1.300	-1.301	-1.304	-1.306	-1.310	-1.315	-1.321	-1.326	-1.334	-1.341	-1.349	-1.359	-1.368	-1.378	-1.388	-1.398	-1.408	-1.416	-1.428	-1.438	-1.449	-1.459	-1.469	-1.478	-1.488	-1.496	-1.504	-1.511	-1.518	-1.524	-1.530	-1.535	-1.539	-1.541	-1.542	-1.544	-1.544	-1.541	-1.539	-1.535	-1.531	-1.524	-1.518	-1.509	-1.498	-1.486	-1.475	-1.461	-1.445	-1.430	-1.411	-1.392	-1.372	-1.351	-1.329	-1.305	-1.280	-1.255	-1.229	-1.200	-1.172	-1.144	-1.114	-1.082	-1.051	-1.019	-0.988	-0.955	-0.921	-0.889	-0.855	-0.821	-0.786	-0.754	-0.720	-0.686	-0.652	-0.620	-0.588	-0.555	-0.525	-0.494	-0.464	-0.435	-0.408	-0.379	-0.354	-0.328	-0.302	-0.280	-0.259	-0.238	-0.219	-0.200	-0.182	-0.166	-0.154	-0.140	-0.129	-0.119	-0.110	-0.102	-0.096	-0.092	-0.089	-0.086	-0.086	-0.088	-0.090	-0.092	-0.098	-0.102	-0.110	-0.116	-0.126	-0.135	-0.145	-0.156	-0.168	-0.180	-0.194	-0.206	-0.221	-0.235	-0.250	-0.265	-0.279	-0.292	-0.308	-0.321	-0.336	-0.350	-0.362	-0.376	-0.388	-0.400	-0.411	-0.421	-0.431	-0.440	-0.448	-0.455	-0.461	-0.466	-0.470	-0.474	-0.476	-0.476	-0.476	-0.475	-0.474	-0.470	-0.465	-0.460	-0.454	-0.446	-0.438	-0.428	-0.418	-0.406	-0.394	-0.379	-0.365	-0.351	-0.335	-0.318	-0.300	-0.282	-0.265	-0.245	-0.226	-0.206	-0.186	-0.165	-0.146	-0.125	-0.104	-0.082	-0.062	-0.041	-0.020	0.000	0.021	0.041	0.061	0.081	0.100	0.119	0.138	0.155	0.174	0.190	0.206	0.222	0.236	0.251	0.264	0.278	0.289	0.301	0.310	0.320	0.329	0.338	0.344	0.350	0.356	0.360	0.365	0.366	0.369	0.370	0.371	0.370	0.369	0.366	0.364	0.360	0.356	0.350	0.344	0.336	0.329	0.320	0.312	0.301	0.291	0.281	0.269	0.256	0.244	0.231	0.218	0.202	0.189	0.174	0.160	0.144	0.130	0.114	0.096	0.080	0.065	0.048	0.031	0.016	0.000	-0.016	-0.032	-0.049	-0.064	-0.079	-0.095	-0.109	-0.122	-0.138	-0.150	-0.164	-0.175	-0.188	-0.199	-0.210	-0.220	-0.229	-0.236	-0.245	-0.252	-0.259	-0.265	-0.270	-0.274	-0.278	-0.280	-0.282	-0.282	-0.282	-0.282	-0.281	-0.278	-0.276	-0.272	-0.268	-0.262	-0.258	-0.251	-0.245	-0.238	-0.229	-0.220	-0.212	-0.202	-0.192	-0.184	-0.172	-0.162	-0.151	-0.140	-0.129	-0.119	-0.108	-0.096	-0.086	-0.075	-0.065	-0.055	-0.045	-0.036	-0.026	-0.019	-0.011	-0.004	0.004	0.009	0.015	0.020	0.024	0.028	0.030	0.032	0.034	0.035	0.034	0.034	0.031	0.029	0.026	0.022	0.019	0.014	0.008	0.002	-0.005	-0.011	-0.019	-0.026	-0.035	-0.042	-0.052	-0.060	-0.070	-0.079	-0.088	-0.096	-0.108	-0.116	-0.125	-0.134	-0.142	-0.150	-0.159	-0.166	-0.174	-0.181	-0.186	-0.192	-0.198	-0.202	-0.208	-0.211	-0.215	-0.218	-0.220	-0.222	-0.222	-0.225	-0.224	-0.224	-0.222	-0.221	-0.220	-0.219	-0.215	-0.214	-0.211	-0.208	-0.205	-0.200	-0.198	-0.194	-0.189	-0.186	-0.181	-0.179	-0.175	-0.172	-0.169	-0.165	-0.162	-0.162	-0.160	-0.160	-0.158	-0.158	-0.159	-0.159	-0.160	-0.162	-0.166	-0.169	-0.172	-0.178	-0.182	-0.189	-0.195	-0.202	-0.211	-0.220	-0.230	-0.240	-0.250	-0.262	-0.275	-0.288	-0.301	-0.315	-0.330	-0.346	-0.361	-0.379	-0.396	-0.412	-0.432	-0.450	-0.469	-0.489	-0.507	-0.528	-0.548	-0.569	-0.590	-0.610	-0.632	-0.654	-0.674	-0.696	-0.718	-0.739	-0.761	-0.781	-0.804	-0.825	-0.845	-0.866	-0.888	-0.908	-0.929	-0.949	-0.968	-0.989	-1.008	-1.026	-1.045	-1.062	-1.081	-1.099	-1.115	-1.131	-1.149	-1.165	-1.179	-1.194	-1.209	-1.222	-1.236	-1.249	-1.260	-1.274	-1.285	-1.295	-1.306	-1.315	-1.326	-1.335	-1.342	-1.351	-1.360	-1.368	-1.375	-1.381	-1.388	-1.394	-1.400	-1.405	-1.411	-1.416	-1.421	-1.426	-1.431	-1.435	-1.440	-1.444	-1.449	-1.454	-1.458	-1.461	-1.466	-1.471	-1.476	-1.480	-1.486	-1.490	-1.496	-1.502	-1.508	-1.514	-1.520	-1.525	-1.532	-1.539	-1.546	-1.554	-1.561	-1.568	-1.576	-1.584	-1.592	-1.601	-1.610	-1.619	-1.628	-1.636	-1.645	-1.654	-1.662	-1.672	-1.681	-1.690	-1.699	-1.708	-1.716	-1.725	-1.732	-1.740	-1.748	-1.756	-1.762	-1.769	-1.774	-1.781	-1.786	-1.791	-1.795	-1.798	-1.801	-1.804	-1.805	-1.806	-1.806	-1.805	-1.805	-1.802	-1.800	-1.798	-1.794	-1.790	-1.786	-1.779	-1.772	-1.766	-1.758	-1.749	-1.741	-1.731	-1.720	-1.710	-1.699	-1.688	-1.676	-1.664	-1.651	-1.638	-1.624	-1.611	-1.598	-1.584	-1.570	-1.556	-1.541	-1.529	-1.515	-1.501	-1.489	-1.476	-1.464	-1.451	-1.440	-1.429	-1.418	-1.408	-1.398	-1.389	-1.380	-1.371	-1.365	-1.359	-1.354	-1.349	-1.345	-1.342	-1.339	-1.339	-1.338	-1.339	-1.340	-1.342	-1.346	-1.350	-1.355	-1.361	-1.369	-1.376	-1.385	-1.396	-1.406	-1.418	-1.430	-1.442	-1.458	-1.472	-1.488	-1.504	-1.520	-1.538	-1.554	-1.572	-1.591	-1.610	-1.630	-1.649	-1.669	-1.689	-1.709	-1.730	-1.750	-1.771	-1.791	-1.812	-1.832	-1.852	-1.874	-1.892	-1.912	-1.931	-1.950	-1.966	-1.984	-2.000	-2.016	-2.031	-2.046	-2.059	-2.072	-2.085	-2.096	-2.106	-2.115	-2.125	-2.132	-2.138	-2.145	-2.149	-2.151	-2.155	-2.156	-2.158	-2.156	-2.155	-2.152	-2.149	-2.145	-2.140	-2.132	-2.126	-2.118	-2.109	-2.100	-2.090	-2.079	-2.068	-2.054	-2.041	-2.027	-2.014	-2.000	-1.985	-1.970	-1.955	-1.940	-1.922	-1.908	-1.891	-1.875	-1.859	-1.842	-1.826	-1.810	-1.795	-1.779	-1.762	-1.749	-1.734	-1.719	-1.705	-1.691	-1.678	-1.665	-1.652	-1.641	-1.630	-1.619	-1.609	-1.599	-1.590	-1.582	-1.575	-1.568	-1.562	-1.556	-1.552	-1.548	-1.545	-1.542	-1.541	-1.540	-1.540	-1.540	-1.541	-1.544	-1.545	-1.550	-1.552	-1.558	-1.562	-1.569	-1.575	-1.582	-1.589	-1.596	-1.605	-1.614	-1.624	-1.632	-1.641	-1.652	-1.662	-1.672	-1.682	-1.694	-1.704	-1.715	-1.724	-1.735	-1.745	-1.754	-1.762	-1.772	-1.781	-1.789	-1.796	-1.802	-1.810	-1.815	-1.821	-1.825	-1.828	-1.830	-1.832	-1.832	-1.832	-1.831	-1.829	-1.825	-1.821	-1.816	-1.809	-1.802	-1.795	-1.784	-1.774	-1.762	-1.750	-1.738	-1.722	-1.708	-1.691	-1.674	-1.655	-1.638	-1.619	-1.600	-1.580	-1.560	-1.540	-1.519	-1.496	-1.475	-1.454	-1.434	-1.411	-1.390	-1.369	-1.348	-1.328	-1.308	-1.289	-1.269	-1.251	-1.234	-1.216	-1.200	-1.184	-1.170	-1.158	-1.145	-1.135	-1.125	-1.116	-1.110	-1.102	-1.098	-1.094	-1.092	-1.090	-1.090	-1.091	-1.094	-1.098	-1.102	-1.108	-1.115	-1.124	-1.132	-1.142	-1.154	-1.166	-1.180	-1.194	-1.209	-1.224	-1.240	-1.258	-1.275	-1.294	-1.311	-1.329	-1.348	-1.368	-1.386	-1.405	-1.425	-1.444	-1.462	-1.481	-1.500	-1.516	-1.534	-1.551	-1.566	-1.581	-1.596	-1.610	-1.624	-1.635	-1.646	-1.656	-1.666	-1.674	-1.681	-1.686	-1.691	-1.694	-1.696	-1.696	-1.696	-1.696	-1.692	-1.689	-1.682	-1.676	-1.668	-1.659	-1.650	-1.639	-1.626	-1.612	-1.599	-1.584	-1.568	-1.550	-1.531	-1.514	-1.494	-1.475	-1.454	-1.434	-1.412	-1.391	-1.369	-1.346	-1.324	-1.302	-1.280	-1.258	-1.235	-1.214	-1.192	-1.171	-1.151	-1.131	-1.112	-1.092	-1.076	-1.059	-1.042	-1.028	-1.014	-1.001	-0.989	-0.978	-0.969	-0.959	-0.952	-0.945	-0.940	-0.938	-0.935	-0.935	-0.934	-0.936	-0.939	-0.944	-0.949	-0.955	-0.962	-0.972	-0.982	-0.992	-1.006	-1.019	-1.035	-1.049	-1.066	-1.084	-1.102	-1.122	-1.141	-1.162	-1.182	-1.205	-1.226	-1.249	-1.274	-1.296	-1.320	-1.342	-1.368	-1.391	-1.416	-1.440	-1.462	-1.488	-1.511	-1.534	-1.556	-1.579	-1.601	-1.622	-1.642	-1.662	-1.684	-1.702	-1.721	-1.740	-1.756	-1.772	-1.788	-1.801	-1.815	-1.828	-1.840	-1.850	-1.861	-1.870	-1.878	-1.884	-1.890	-1.894	-1.899	-1.900	-1.901	-1.902	-1.902	-1.900	-1.898	-1.892	-1.890	-1.884	-1.879	-1.871	-1.862	-1.855	-1.845	-1.835	-1.824	-1.812	-1.800	-1.788	-1.774	-1.760	-1.746	-1.730	-1.715	-1.701	-1.685	-1.669	-1.654	-1.638	-1.622	-1.606	-1.590	-1.575	-1.560	-1.546	-1.530	-1.516	-1.502	-1.490	-1.478	-1.465	-1.455	-1.444	-1.434	-1.426	-1.416	-1.411	-1.404	-1.399	-1.394	-1.391	-1.388	-1.386	-1.385	-1.386	-1.388	-1.389	-1.392	-1.396	-1.401	-1.408	-1.414	-1.421	-1.429	-1.438	-1.448	-1.458	-1.468	-1.478	-1.489	-1.500	-1.511	-1.524	-1.534	-1.546	-1.558	-1.569	-1.580	-1.591	-1.601	-1.610	-1.620	-1.630	-1.638	-1.644	-1.651	-1.656	-1.661	-1.665	-1.666	-1.669	-1.669	-1.668	-1.665	-1.661	-1.656	-1.649	-1.642	-1.634	-1.622	-1.611	-1.598	-1.582	-1.566	-1.550	-1.532	-1.512	-1.491	-1.469	-1.446	-1.421	-1.396	-1.370	-1.342	-1.315	-1.288	-1.258	-1.229	-1.199	-1.169	-1.136	-1.106	-1.074	-1.042	-1.011	-0.979	-0.948	-0.916	-0.885	-0.855	-0.825	-0.795	-0.766	-0.738	-0.710	-0.682	-0.655	-0.630	-0.606	-0.582	-0.559	-0.538	-0.516	-0.496	-0.478	-0.460	-0.445	-0.430	-0.415	-0.404	-0.390	-0.380	-0.371	-0.364	-0.355	-0.350	-0.346	-0.341	-0.339	-0.338	-0.336	-0.338	-0.339	-0.341	-0.345	-0.349	-0.354	-0.359	-0.365	-0.372	-0.381	-0.389	-0.398	-0.408	-0.418	-0.428	-0.439	-0.450	-0.461	-0.472	-0.485	-0.496	-0.507	-0.520	-0.531	-0.544	-0.555	-0.566	-0.576	-0.588	-0.599	-0.609	-0.620	-0.629	-0.638	-0.645	-0.654	-0.660	-0.666	-0.672	-0.678	-0.681	-0.686	-0.689	-0.690	-0.692	-0.692	-0.692	-0.690	-0.689	-0.686	-0.682	-0.678	-0.671	-0.665	-0.659	-0.651	-0.644	-0.634	-0.624	-0.614	-0.602	-0.590	-0.578	-0.564	-0.550	-0.536	-0.521	-0.506	-0.490	-0.474	-0.459	-0.441	-0.425	-0.409	-0.391	-0.375	-0.358	-0.340	-0.324	-0.308	-0.291	-0.275	-0.260	-0.244	-0.229	-0.214	-0.199	-0.185	-0.172	-0.159	-0.148	-0.136	-0.125	-0.115	-0.104	-0.096	-0.088	-0.079	-0.071	-0.065	-0.060	-0.054	-0.049	-0.045	-0.042	-0.039	-0.036	-0.034	-0.032	-0.031	-0.030	-0.029	-0.029	-0.030	-0.029	-0.030	-0.030	-0.030	-0.031	-0.032	-0.032	-0.032	-0.034	-0.032	-0.032	-0.032	-0.031	-0.030	-0.029	-0.026	-0.024	-0.021	-0.019	-0.015	-0.010	-0.006	-0.001	0.005	0.011	0.019	0.026	0.034	0.042	0.052	0.061	0.071	0.082	0.092	0.105	0.118	0.129	0.141	0.154	0.166	0.180	0.194	0.208	0.222	0.236	0.249	0.262	0.276	0.291	0.304	0.318	0.331	0.345	0.359	0.370	0.382	0.395	0.408	0.419	0.429	0.440	0.450	0.460	0.468	0.478	0.485	0.492	0.499	0.505	0.510	0.516	0.520	0.525	0.526	0.530	0.531	0.531	0.532	0.532	0.531	0.531	0.529	0.525	0.521	0.519	0.514	0.509	0.502	0.496	0.490	0.481	0.474	0.466	0.456	0.446	0.438	0.426	0.415	0.405	0.394	0.381	0.369	0.358	0.345	0.331	0.319	0.305	0.292	0.280	0.266	0.252	0.239	0.226	0.212	0.199	0.186	0.174	0.161	0.149	0.138	0.125	0.114	0.102	0.091	0.081	0.071	0.062	0.054	0.045	0.039	0.030	0.024	0.019	0.014	0.008	0.005	0.001	-0.001	-0.004	-0.006	-0.008	-0.008	-0.006	-0.006	-0.005	-0.004	-0.001	0.002	0.005	0.010	0.014	0.018	0.022	0.028	0.034	0.040	0.046	0.052	0.059	0.065	0.072	0.079	0.086	0.094	0.100	0.106	0.112	0.120	0.126	0.132	0.138	0.145	0.149	0.155	0.159	0.164	0.168	0.171	0.175	0.176	0.180	0.181	0.182	0.184	0.184	0.184	0.182	0.181	0.179	0.178	0.174	0.170	0.165	0.161	0.156	0.150	0.144	0.138	0.129	0.121	0.112	0.102	0.094	0.082	0.071	0.060	0.049	0.036	0.022	0.011	-0.002	-0.018	-0.031	-0.046	-0.060	-0.076	-0.091	-0.108	-0.122	-0.138	-0.154	-0.170	-0.185	-0.201	-0.216	-0.232	-0.248	-0.264	-0.279	-0.292	-0.308	-0.321	-0.334	-0.346	-0.359	-0.370	-0.381	-0.391	-0.401	-0.409	-0.418	-0.426	-0.431	-0.438	-0.442	-0.448	-0.450	-0.451	-0.452	-0.455	-0.452	-0.451	-0.449	-0.446	-0.442	-0.438	-0.431	-0.425	-0.419	-0.410	-0.402	-0.394	-0.385	-0.374	-0.364	-0.352	-0.341	-0.330	-0.319	-0.306	-0.294	-0.282	-0.270	-0.259	-0.245	-0.234	-0.222	-0.212	-0.201	-0.191	-0.180	-0.171	-0.162	-0.154	-0.146	-0.139	-0.134	-0.128	-0.122	-0.118	-0.115	-0.112	-0.111	-0.110	-0.110	-0.111	-0.112	-0.115	-0.119	-0.122	-0.128	-0.134	-0.140	-0.146	-0.154	-0.162	-0.171	-0.180	-0.190	-0.201	-0.211	-0.224	-0.235	-0.248	-0.259	-0.272	-0.284	-0.296	-0.309	-0.321	-0.332	-0.346	-0.358	-0.369	-0.381	-0.392	-0.402	-0.414	-0.424	-0.432	-0.441	-0.450	-0.458	-0.464	-0.471	-0.478	-0.482	-0.488	-0.491	-0.495	-0.496	-0.499	-0.499	-0.500	-0.499	-0.499	-0.496	-0.494	-0.490	-0.486	-0.482	-0.478	-0.472	-0.465	-0.459	-0.451	-0.444	-0.436	-0.428	-0.419	-0.411	-0.401	-0.392	-0.384	-0.374	-0.365	-0.355	-0.346	-0.335	-0.326	-0.318	-0.309	-0.300	-0.291	-0.285	-0.278	-0.271	-0.264	-0.259	-0.252	-0.249	-0.244	-0.241	-0.238	-0.235	-0.234	-0.234	-0.234	-0.234	-0.235	-0.238	-0.241	-0.244	-0.249	-0.255	-0.260	-0.266	-0.275	-0.282	-0.291	-0.301	-0.310	-0.321	-0.332	-0.345	-0.356	-0.369	-0.382	-0.396	-0.409	-0.424	-0.438	-0.452	-0.468	-0.482	-0.498	-0.511	-0.526	-0.541	-0.558	-0.571	-0.586	-0.601	-0.614	-0.628	-0.641	-0.654	-0.666	-0.679	-0.690	-0.701	-0.710	-0.721	-0.729	-0.739	-0.746	-0.754	-0.760	-0.766	-0.771	-0.775	-0.779	-0.781	-0.782	-0.785	-0.785	-0.784	-0.782	-0.780	-0.779	-0.775	-0.770	-0.765	-0.759	-0.751	-0.745	-0.738	-0.728	-0.719	-0.708	-0.696	-0.685	-0.674	-0.661	-0.648	-0.635	-0.620	-0.605	-0.590	-0.574	-0.558	-0.541	-0.524	-0.507	-0.490	-0.472	-0.455	-0.436	-0.419	-0.401	-0.382	-0.365	-0.346	-0.330	-0.312	-0.294	-0.278	-0.261	-0.244	-0.228	-0.211	-0.196	-0.181	-0.166	-0.152	-0.140	-0.128	-0.116	-0.104	-0.094	-0.085	-0.076	-0.069	-0.061	-0.055	-0.049	-0.045	-0.042	-0.040	-0.039	-0.038	-0.038	-0.040	-0.041	-0.045	-0.050	-0.054	-0.060	-0.068	-0.074	-0.082	-0.090	-0.101	-0.110	-0.122	-0.132	-0.145	-0.158	-0.169	-0.182	-0.196	-0.209	-0.222	-0.236	-0.250	-0.264	-0.278	-0.291	-0.305	-0.319	-0.331	-0.344	-0.356	-0.368	-0.379	-0.389	-0.400	-0.410	-0.419	-0.425	-0.434	-0.440	-0.446	-0.451	-0.456	-0.460	-0.462	-0.462	-0.465	-0.465	-0.464	-0.462	-0.460	-0.456	-0.451	-0.448	-0.442	-0.435	-0.428	-0.420	-0.411	-0.402	-0.394	-0.382	-0.372	-0.361	-0.350	-0.339	-0.326	-0.312	-0.301	-0.288	-0.274	-0.262	-0.249	-0.235	-0.222	-0.210	-0.196	-0.184	-0.172	-0.159	-0.148	-0.136	-0.125	-0.114	-0.104	-0.094	-0.085	-0.076	-0.069	-0.061	-0.055	-0.049	-0.044	-0.039	-0.036	-0.032	-0.030	-0.030	-0.028	-0.028	-0.029	-0.031	-0.034	-0.038	-0.041	-0.048	-0.051	-0.059	-0.065	-0.074	-0.082	-0.091	-0.101	-0.112	-0.122	-0.134	-0.145	-0.159	-0.171	-0.185	-0.199	-0.212	-0.228	-0.241	-0.256	-0.270	-0.285	-0.300	-0.315	-0.329	-0.344	-0.359	-0.372	-0.386	-0.401	-0.415	-0.426	-0.439	-0.451	-0.462	-0.474	-0.484	-0.494	-0.501	-0.510	-0.518	-0.525	-0.530	-0.534	-0.538	-0.542	-0.545	-0.546	-0.546	-0.546	-0.544	-0.541	-0.539	-0.534	-0.530	-0.524	-0.519	-0.510	-0.502	-0.492	-0.484	-0.472	-0.460	-0.449	-0.436	-0.422	-0.409	-0.395	-0.379	-0.364	-0.348	-0.331	-0.314	-0.298	-0.279	-0.262	-0.244	-0.226	-0.208	-0.189	-0.170	-0.151	-0.134	-0.115	-0.098	-0.079	-0.060	-0.042	-0.025	-0.008	0.010	0.026	0.044	0.060	0.076	0.091	0.108	0.121	100.000	5.000	2.000	1.000	5.000	0.000	0.000	0.000	0.000	0.000	0.000	0.000	0.000	0.000	0.000	0.000	0.000	0.000	-1.825	-1.819	-1.814	-1.810	-1.804	-1.796	-1.791	-1.784	-1.776	-1.769	-1.760	-1.752	-1.744	-1.735	-1.724	-1.712	-1.702	-1.690	-1.678	-1.664	-1.650	-1.635	-1.620	-1.604	-1.589	-1.570	-1.554	-1.534	-1.515	-1.494	-1.474	-1.451	-1.429	-1.406	-1.382	-1.358	-1.331	-1.306	-1.280	-1.254	-1.226	-1.199	-1.170	-1.140	-1.111	-1.081	-1.051	-1.020	-0.990	-0.959	-0.928	-0.896	-0.865	-0.832	-0.801	-0.769	-0.738	-0.704	-0.672	-0.641	-0.610	-0.579	-0.548	-0.516	-0.486	-0.456	-0.426	-0.396	-0.368	-0.340	-0.311	-0.282	-0.256	-0.230	-0.204	-0.178	-0.152	-0.129	-0.104	-0.081	-0.059	-0.036	-0.014	0.006	0.028	0.048	0.066	0.085	0.104	0.121	0.139	0.156	0.172	0.188	0.204	0.219	0.232	0.248	0.261	0.275	0.289	0.302	0.315	0.328	0.341	0.354	0.366	0.379	0.390	0.404	0.415	0.429	0.440	0.454	0.466	0.478	0.490	0.504	0.516	0.530	0.545	0.558	0.571	0.588	0.601	0.618	0.632	0.649	0.665	0.682	0.700	0.716	0.735	0.754	0.772	0.791	0.810	0.830	0.851	0.871	0.892	0.914	0.935	0.958	0.980	1.002	1.025	1.046	1.069	1.092	1.116	1.139	1.162	1.186	1.209	1.231	1.255	1.278	1.300	1.321	1.344	1.364	1.386	1.408	1.426	1.446	1.465	1.484	1.502	1.519	1.536	1.552	1.566	1.582	1.595	1.608	1.620	1.631	1.640	1.650	1.659	1.665	1.671	1.676	1.681	1.684	1.686	1.688	1.688	1.688	1.686	1.684	1.680	1.676	1.671	1.664	1.658	1.650	1.642	1.632	1.622	1.612	1.601	1.590	1.579	1.565	1.552	1.539	1.525	1.510	1.496	1.481	1.468	1.452	1.438	1.422	1.408	1.394	1.379	1.362	1.348	1.334	1.320	1.305	1.291	1.279	1.265	1.254	1.241	1.230	1.219	1.208	1.198	1.188	1.179	1.169	1.161	1.152	1.146	1.139	1.132	1.126	1.121	1.116	1.112	1.109	1.105	1.102	1.098	1.096	1.095	1.094	1.092	1.091	1.091	1.091	1.091	1.091	1.092	1.094	1.095	1.096	1.098	1.100	1.101	1.104	1.104	1.106	1.109	1.110	1.111	1.114	1.115	1.118	1.120	1.121	1.122	1.125	1.125	1.126	1.126	1.128	1.128	1.128	1.128	1.126	1.126	1.124	1.122	1.121	1.119	1.115	1.112	1.109	1.105	1.099	1.095	1.090	1.082	1.076	1.070	1.061	1.054	1.045	1.035	1.025	1.015	1.004	0.991	0.979	0.966	0.952	0.939	0.924	0.909	0.894	0.876	0.860	0.842	0.824	0.805	0.786	0.766	0.746	0.725	0.702	0.682	0.660	0.636	0.614	0.591	0.568	0.544	0.520	0.495	0.470	0.446	0.421	0.395	0.370	0.345	0.320	0.295	0.270	0.245	0.219	0.195	0.171	0.148	0.122	0.099	0.076	0.054	0.031	0.010	-0.012	-0.032	-0.052	-0.072	-0.091	-0.110	-0.129	-0.145	-0.161	-0.176	-0.191	-0.204	-0.219	-0.230	-0.242	-0.252	-0.262	-0.271	-0.280	-0.288	-0.294	-0.300	-0.305	-0.310	-0.314	-0.318	-0.319	-0.321	-0.322	-0.324	-0.324	-0.322	-0.322	-0.321	-0.320	-0.316	-0.314	-0.312	-0.310	-0.305	-0.302	-0.299	-0.296	-0.291	-0.289	-0.284	-0.281	-0.278	-0.274	-0.271	-0.269	-0.265	-0.262	-0.260	-0.258	-0.255	-0.254	-0.251	-0.250	-0.249	-0.248	-0.248	-0.248	-0.248	-0.248	-0.248	-0.248	-0.249	-0.249	-0.249	-0.250	-0.252	-0.254	-0.256	-0.258	-0.259	-0.260	-0.262	-0.264	-0.268	-0.269	-0.271	-0.272	-0.275	-0.278	-0.279	-0.281	-0.282	-0.284	-0.286	-0.288	-0.290	-0.291	-0.292	-0.295	-0.296	-0.299	-0.299	-0.300	-0.302	-0.305	-0.305	-0.308	-0.310	-0.312	-0.315	-0.318	-0.319	-0.322	-0.325	-0.329	-0.331	-0.336	-0.339	-0.344	-0.349	-0.352	-0.358	-0.365	-0.370	-0.376	-0.382	-0.390	-0.398	-0.405	-0.414	-0.422	-0.431	-0.440	-0.450	-0.460	-0.470	-0.481	-0.491	-0.502	-0.514	-0.526	-0.538	-0.550	-0.562	-0.575	-0.589	-0.601	-0.615	-0.629	-0.642	-0.656	-0.670	-0.684	-0.699	-0.712	-0.728	-0.741	-0.755	-0.770	-0.785	-0.799	-0.814	-0.829	-0.842	-0.858	-0.871	-0.886	-0.900	-0.914	-0.929	-0.942	-0.958	-0.971	-0.985	-0.999	-1.012	-1.026	-1.041	-1.054	-1.066	-1.081	-1.095	-1.109	-1.122	-1.135	-1.150	-1.162	-1.175	-1.190	-1.202	-1.216	-1.229	-1.242	-1.255	-1.268	-1.280	-1.292	-1.306	-1.319	-1.331	-1.344	-1.356	-1.368	-1.379	-1.392	-1.404	-1.415	-1.426	-1.439	-1.450	-1.461	-1.471	-1.482	-1.494	-1.504	-1.514	-1.524	-1.535	-1.544	-1.554	-1.562	-1.572	-1.581	-1.590	-1.598	-1.606	-1.614	-1.622	-1.630	-1.638	-1.645	-1.651	-1.659	-1.665	-1.670	-1.676	-1.681	-1.688	-1.691	-1.696	-1.700	-1.704	-1.708	-1.711	-1.714	-1.718	-1.720	-1.722	-1.725	-1.726	-1.728	-1.728	-1.728	-1.728	-1.726	-1.726	-1.725	-1.724	-1.722	-1.720	-1.716	-1.712	-1.710	-1.705	-1.701	-1.698	-1.692	-1.686	-1.680	-1.672	-1.666	-1.659	-1.651	-1.642	-1.635	-1.626	-1.616	-1.606	-1.595	-1.585	-1.574	-1.561	-1.549	-1.536	-1.525	-1.512	-1.500	-1.486	-1.471	-1.459	-1.442	-1.429	-1.414	-1.399	-1.384	-1.368	-1.352	-1.336	-1.321	-1.306	-1.289	-1.274	-1.258	-1.242	-1.228	-1.211	-1.196	-1.180	-1.165	-1.151	-1.135	-1.122	-1.108	-1.095	-1.082	-1.069	-1.058	-1.046	-1.035	-1.024	-1.014	-1.004	-0.995	-0.986	-0.978	-0.970	-0.964	-0.959	-0.952	-0.948	-0.944	-0.940	-0.936	-0.934	-0.932	-0.932	-0.931	-0.931	-0.934	-0.935	-0.938	-0.940	-0.944	-0.946	-0.951	-0.958	-0.961	-0.968	-0.974	-0.981	-0.988	-0.995	-1.002	-1.010	-1.018	-1.026	-1.036	-1.044	-1.052	-1.061	-1.070	-1.079	-1.088	-1.096	-1.104	-1.114	-1.121	-1.130	-1.136	-1.145	-1.152	-1.159	-1.166	-1.171	-1.178	-1.182	-1.188	-1.191	-1.195	-1.199	-1.201	-1.204	-1.205	-1.206	-1.205	-1.205	-1.204	-1.200	-1.199	-1.196	-1.192	-1.186	-1.181	-1.175	-1.169	-1.160	-1.152	-1.144	-1.135	-1.124	-1.112	-1.101	-1.089	-1.075	-1.061	-1.048	-1.034	-1.018	-1.002	-0.985	-0.968	-0.950	-0.932	-0.915	-0.895	-0.875	-0.858	-0.838	-0.818	-0.798	-0.778	-0.756	-0.736	-0.715	-0.694	-0.672	-0.652	-0.631	-0.609	-0.589	-0.568	-0.546	-0.526	-0.506	-0.488	-0.466	-0.448	-0.428	-0.410	-0.390	-0.372	-0.355	-0.338	-0.321	-0.305	-0.289	-0.275	-0.260	-0.245	-0.232	-0.220	-0.209	-0.198	-0.186	-0.176	-0.169	-0.159	-0.151	-0.146	-0.139	-0.135	-0.130	-0.126	-0.122	-0.121	-0.120	-0.119	-0.120	-0.120	-0.122	-0.125	-0.128	-0.131	-0.135	-0.141	-0.145	-0.151	-0.159	-0.165	-0.172	-0.180	-0.189	-0.198	-0.206	-0.215	-0.225	-0.234	-0.244	-0.254	-0.262	-0.274	-0.282	-0.292	-0.302	-0.312	-0.321	-0.330	-0.340	-0.348	-0.358	-0.365	-0.372	-0.379	-0.386	-0.391	-0.398	-0.402	-0.408	-0.412	-0.416	-0.418	-0.420	-0.422	-0.424	-0.424	-0.425	-0.424	-0.424	-0.421	-0.420	-0.418	-0.415	-0.411	-0.409	-0.404	-0.400	-0.396	-0.390	-0.385	-0.379	-0.372	-0.366	-0.360	-0.354	-0.348	-0.341	-0.335	-0.328	-0.321	-0.314	-0.306	-0.300	-0.294	-0.288	-0.281	-0.276	-0.270	-0.265	-0.261	-0.255	-0.251	-0.249	-0.245	-0.242	-0.240	-0.238	-0.236	-0.235	-0.235	-0.234	-0.235	-0.235	-0.238	-0.240	-0.242	-0.246	-0.251	-0.255	-0.261	-0.266	-0.274	-0.280	-0.288	-0.296	-0.304	-0.312	-0.324	-0.334	-0.344	-0.355	-0.366	-0.378	-0.390	-0.402	-0.415	-0.429	-0.442	-0.455	-0.470	-0.482	-0.496	-0.510	-0.524	-0.538	-0.551	-0.564	-0.578	-0.591	-0.605	-0.618	-0.630	-0.642	-0.655	-0.666	-0.678	-0.688	-0.699	-0.709	-0.718	-0.726	-0.734	-0.742	-0.749	-0.755	-0.761	-0.768	-0.772	-0.776	-0.780	-0.782	-0.785	-0.788	-0.789	-0.790	-0.791	-0.791	-0.791	-0.791	-0.789	-0.789	-0.786	-0.785	-0.782	-0.780	-0.778	-0.774	-0.770	-0.768	-0.765	-0.761	-0.758	-0.754	-0.751	-0.749	-0.745	-0.742	-0.741	-0.738	-0.736	-0.734	-0.734	-0.732	-0.732	-0.731	-0.732	-0.732	-0.734	-0.736	-0.738	-0.740	-0.744	-0.746	-0.750	-0.755	-0.760	-0.766	-0.772	-0.779	-0.785	-0.792	-0.800	-0.808	-0.818	-0.828	-0.836	-0.846	-0.856	-0.868	-0.880	-0.890	-0.902	-0.915	-0.929	-0.940	-0.954	-0.968	-0.981	-0.994	-1.009	-1.022	-1.038	-1.050	-1.065	-1.079	-1.094	-1.106	-1.121	-1.135	-1.149	-1.162	-1.175	-1.189	-1.201	-1.214	-1.228	-1.239	-1.250	-1.262	-1.272	-1.282	-1.292	-1.301	-1.311	-1.319	-1.326	-1.334	-1.340	-1.345	-1.350	-1.355	-1.358	-1.360	-1.362	-1.364	-1.365	-1.365	-1.362	-1.361	-1.360	-1.356	-1.352	-1.349	-1.344	-1.339	-1.331	-1.325	-1.318	-1.309	-1.300	-1.290	-1.281	-1.270	-1.260	-1.249	-1.238	-1.225	-1.214	-1.200	-1.189	-1.176	-1.164	-1.151	-1.139	-1.125	-1.115	-1.102	-1.090	-1.078	-1.068	-1.058	-1.046	-1.036	-1.026	-1.019	-1.010	-1.002	-0.995	-0.989	-0.982	-0.978	-0.972	-0.969	-0.965	-0.962	-0.961	-0.960	-0.959	-0.960	-0.960	-0.962	-0.965	-0.968	-0.970	-0.974	-0.978	-0.982	-0.988	-0.992	-0.999	-1.004	-1.009	-1.015	-1.021	-1.029	-1.034	-1.040	-1.046	-1.051	-1.058	-1.062	-1.068	-1.072	-1.076	-1.079	-1.082	-1.085	-1.088	-1.090	-1.090	-1.090	-1.089	-1.088	-1.086	-1.084	-1.080	-1.076	-1.070	-1.064	-1.058	-1.050	-1.042	-1.034	-1.024	-1.014	-1.002	-0.991	-0.980	-0.966	-0.954	-0.941	-0.925	-0.910	-0.896	-0.881	-0.866	-0.850	-0.835	-0.818	-0.802	-0.785	-0.770	-0.752	-0.736	-0.720	-0.702	-0.688	-0.671	-0.655	-0.639	-0.624	-0.609	-0.592	-0.579	-0.564	-0.550	-0.535	-0.522	-0.509	-0.495	-0.482	-0.471	-0.459	-0.448	-0.436	-0.425	-0.414	-0.404	-0.395	-0.385	-0.375	-0.366	-0.358	-0.350	-0.341	-0.334	-0.326	-0.320	-0.312	-0.306	-0.300	-0.294	-0.289	-0.284	-0.280	-0.275	-0.271	-0.266	-0.264	-0.259	-0.256	-0.254	-0.252	-0.250	-0.249	-0.246	-0.246	-0.245	-0.245	-0.245	-0.245	-0.248	-0.248	-0.249	-0.251	-0.251	-0.254	-0.256	-0.259	-0.262	-0.265	-0.270	-0.274	-0.278	-0.281	-0.285	-0.289	-0.294	-0.298	-0.302	-0.306	-0.311	-0.315	-0.320	-0.324	-0.328	-0.331	-0.334	-0.339	-0.341	-0.344	-0.345	-0.348	-0.350	-0.351	-0.351	-0.351	-0.352	-0.352	-0.351	-0.350	-0.348	-0.345	-0.342	-0.340	-0.335	-0.331	-0.326	-0.320	-0.315	-0.309	-0.301	-0.295	-0.286	-0.278	-0.269	-0.260	-0.251	-0.242	-0.231	-0.221	-0.210	-0.200	-0.190	-0.178	-0.166	-0.155	-0.144	-0.132	-0.120	-0.109	-0.098	-0.086	-0.075	-0.062	-0.052	-0.041	-0.031	-0.020	-0.009	0.001	0.010	0.020	0.030	0.040	0.049	0.056	0.065	0.072	0.081	0.089	0.095	0.102	0.109	0.116	0.122	0.128	0.134	0.139	0.144	0.149	0.154	0.159	0.164	0.168	0.174	0.178	0.182	0.186	0.191	0.196	0.200	0.205	0.210	0.214	0.218	0.224	0.228	0.232	0.238	0.244	0.248	0.254	0.260	0.265	0.270	0.276	0.281	0.289	0.295	0.301	0.306	0.314	0.320	0.326	0.334	0.339	0.346	0.352	0.360	0.366	0.374	0.379	0.385	0.391	0.398	0.404	0.410	0.416	0.421	0.426	0.432	0.438	0.442	0.446	0.451	0.456	0.461	0.465	0.469	0.472	0.478	0.481	0.484	0.486	0.489	0.492	0.494	0.498	0.499	0.501	0.502	0.504	0.506	0.506	0.507	0.509	0.510	0.511	0.512	0.511	0.512	0.512	0.512	0.512	0.512	0.512	0.512	0.511	0.511	0.510	0.509	0.509	0.507	0.506	0.505	0.504	0.502	0.501	0.500	0.498	0.496	0.494	0.491	0.489	0.488	0.485	0.482	0.480	0.476	0.474	0.471	0.468	0.465	0.462	0.459	0.456	0.454	0.450	0.445	0.442	0.439	0.435	0.432	0.429	0.425	0.422	0.419	0.415	0.411	0.409	0.405	0.404	0.400	0.398	0.395	0.392	0.390	0.390	0.388	0.386	0.385	0.385	0.384	0.385	0.384	0.384	0.385	0.386	0.386	0.388	0.390	0.394	0.395	0.398	0.401	0.405	0.409	0.412	0.418	0.422	0.428	0.432	0.440	0.445	0.452	0.458	0.465	0.471	0.479	0.488	0.494	0.501	0.509	0.516	0.524	0.532	0.540	0.548	0.554	0.562	0.570	0.576	0.584	0.591	0.598	0.602	0.609	0.615	0.619	0.625	0.629	0.632	0.636	0.639	0.642	0.645	0.646	0.648	0.648	0.648	0.648	0.645	0.644	0.641	0.638	0.635	0.631	0.626	0.621	0.615	0.609	0.602	0.595	0.589	0.580	0.571	0.564	0.555	0.546	0.538	0.529	0.519	0.510	0.500	0.491	0.481	0.472	0.464	0.456	0.448	0.441	0.432	0.425	0.420	0.414	0.408	0.401	0.399	0.394	0.390	0.388	0.386	0.385	0.385	0.385	0.385	0.389	0.391	0.394	0.399	0.402	0.409	0.415	0.420	0.429	0.436	0.445	0.455	0.464	0.474	0.485	0.495	0.507	0.519	0.531	0.542	0.556	0.569	0.581	0.592	0.606	0.618	0.630	0.642	0.655	0.668	0.679	0.690	0.701	0.712	0.722	0.732	0.742	0.751	0.761	0.770	0.776	0.784	0.790	0.796	0.802	0.808	0.812	0.816	0.819	0.822	0.824	0.825	0.828	0.829	0.829	0.829	0.826	0.826	0.824	0.822	0.820	0.816	0.814	0.809	0.806	0.801	0.798	0.792	0.788	0.784	0.779	0.772	0.768	0.764	0.758	0.754	0.749	0.742	0.739	0.734	0.729	0.722	0.719	0.715	0.711	0.708	0.704	0.701	0.698	0.694	0.692	0.690	0.688	0.686	0.684	0.684	0.682	0.681	0.681	0.681	0.681	0.681	0.682	0.682	0.684	0.686	0.688	0.689	0.690	0.691	0.694	0.695	0.698	0.700	0.701	0.704	0.706	0.708	0.710	0.711	0.714	0.715	0.718	0.719	0.720	0.721	0.722	0.724	0.724	0.725	0.725	0.725	0.725	0.725	0.724	0.725	0.722	0.722	0.721	0.720	0.719	0.716	0.715	0.712	0.711	0.709	0.706	0.704	0.700	0.698	0.695	0.691	0.688	0.684	0.680	0.678	0.674	0.669	0.665	0.661	0.658	0.652	0.648	0.644	0.640	0.635	0.630	0.626	0.621	0.616	0.611	0.606	0.601	0.596	0.591	0.586	0.580	0.575	0.569	0.564	0.558	0.552	0.546	0.540	0.534	0.528	0.521	0.514	0.507	0.501	0.495	0.488	0.481	0.474	0.468	0.461	0.454	0.446	0.440	0.432	0.426	0.419	0.411	0.405	0.399	0.392	0.385	0.379	0.372	0.368	0.362	0.356	0.350	0.345	0.340	0.335	0.330	0.326	0.324	0.320	0.316	0.314	0.311	0.310	0.308	0.306	0.306	0.305	0.304	0.305	0.305	0.305	0.306	0.306	0.308	0.309	0.310	0.312	0.314	0.316	0.319	0.321	0.324	0.325	0.328	0.329	0.331	0.332	0.335	0.336	0.338	0.339	0.340	0.340	0.340	0.339	0.339	0.338	0.336	0.335	0.331	0.329	0.325	0.321	0.318	0.312	0.308	0.301	0.294	0.288	0.280	0.272	0.264	0.255	0.246	0.238	0.228	0.218	0.206	0.195	0.184	0.172	0.160	0.149	0.138	0.125	0.112	0.102	0.089	0.076	0.065	0.052	0.041	0.029	0.018	0.006	-0.005	-0.015	-0.026	-0.035	-0.045	-0.054	-0.062	-0.070	-0.076	-0.084	-0.090	-0.095	-0.100	-0.105	-0.110	-0.112	-0.115	-0.116	-0.118	-0.118	-0.118	-0.118	-0.115	-0.114	-0.111	-0.109	-0.104	-0.100	-0.095	-0.089	-0.082	-0.076	-0.069	-0.060	-0.052	-0.045	-0.035	-0.026	-0.016	-0.008	0.002	0.014	0.024	0.034	0.045	0.056	0.066	0.078	0.088	0.099	0.109	0.119	0.129	0.139	0.149	0.158	0.168	0.176	0.184	0.192	0.199	0.206	0.212	0.219	0.224	0.229	0.232	0.236	0.240	0.241	0.242	0.244	0.245	0.244	0.242	0.241	0.239	0.236	0.232	0.229	0.224	0.218	0.212	0.205	0.199	0.191	0.184	0.175	0.166	0.158	0.148	0.138	0.128	0.118	0.106	0.096	0.085	0.074	0.061	0.050	0.040	0.029	0.018	0.008	-0.004	-0.014	-0.024	-0.035	-0.044	-0.051	-0.061	-0.069	-0.076	-0.084	-0.090	-0.096	-0.101	-0.106	-0.111	-0.114	-0.118	-0.119	-0.120	-0.121	-0.121	-0.120	-0.119	-0.118	-0.114	-0.111	-0.106	-0.100	-0.095	-0.088	-0.080	-0.071	-0.062	-0.054	-0.044	-0.032	-0.020	-0.008	0.005	0.019	0.032	0.048	0.062	0.079	0.095	0.111	0.128	0.145	0.162	0.181	0.200	0.220	0.239	0.258	0.276	0.296	0.316	0.336	0.355	0.376	0.396	0.416	0.436	0.456	0.478	0.496	0.516	0.536	0.556	0.576	0.595	0.614	0.632	0.652	0.669	0.688	0.706	0.724	0.740	0.758	0.774	0.790	0.806	0.821	0.838	0.852	0.866	0.881	0.895	0.908	0.921	0.934	0.945	0.956	0.968	0.979	0.990	0.999	1.009	1.018	1.026	1.035	1.042	1.049	1.058	1.062	1.070	1.076	1.081	1.086	1.090	1.095	1.099	1.104	1.106	1.109	1.111	1.112	1.115	1.116	1.119	1.120	1.121	1.121	1.120	1.121	1.120	1.119	1.119	1.118	1.116	1.115	1.114	1.112	1.111	1.109	1.108	1.105	1.105	1.102	1.100	1.099	1.098	1.096	1.095	1.092	1.091	1.091	1.090	1.089	1.089	1.089	1.089	1.089	1.090	1.089	1.090	1.091	1.091	1.094	1.095	1.096	1.099	1.101	1.104	1.106	1.110	1.112	1.115	1.119	1.121	1.125	1.128	1.131	1.134	1.138	1.140	1.144	1.146	1.150	1.152	1.154	1.158	1.159	1.161	1.162	1.164	1.166	1.166	1.166	1.168	1.168	1.166	1.165	1.164	1.162	1.160	1.158	1.155	1.152	1.149	1.144	1.139	1.134	1.129	1.124	1.118	1.111	1.104	1.098	1.091	1.082	1.075	1.068	1.059	1.051	1.042	1.035	1.025	1.016	1.009	1.000	0.990	0.982	0.972	0.965	0.958	0.949	0.941	0.932	0.924	0.918	0.909	0.901	0.895	0.889	0.882	0.876	0.871	0.865	0.860	0.855	0.851	0.848	0.844	0.840	0.838	0.835	0.832	0.830	0.829	0.828	0.826	0.826	0.825	0.825	0.825	0.826	0.826	0.828	0.829	0.829	0.830	0.831	0.832	0.835	0.838	0.839	0.840	0.841	0.844	0.845	0.846	0.848	0.848	0.849	0.849	0.850	0.850	0.850	0.850	0.849	0.849	0.848	0.845	0.844	0.840	0.839	0.835	0.830	0.826	0.822	0.818	0.810	0.804	0.798	0.791	0.782	0.775	0.768	0.759	0.749	0.740	0.730	0.721	0.709	0.698	0.688	0.676	0.665	0.652	0.640	0.629	0.618	0.604	0.592	0.580	0.568	0.555	0.542	0.531	0.519	0.506	0.495	0.484	0.472	0.461	0.450	0.440	0.429	0.420	0.410	0.401	0.391	0.384	0.376	0.368	0.361	0.354	0.348	0.342	0.338	0.332	0.329	0.326	0.322	0.321	0.319	0.318	0.316	0.316	0.316	0.316	0.318	0.319	0.320	0.322	0.325	0.329	0.331	0.334	0.338	0.342	0.346	0.349	0.354	0.358	0.364	0.368	0.372	0.376	0.382	0.386	0.390	0.395	0.399	0.404	0.406	0.410	0.414	0.416	0.420	0.422	0.425	0.426	0.428	0.430	0.430	0.429	0.430	0.429	0.428	0.426	0.424	0.421	0.419	0.415	0.411	0.406	0.401	0.396	0.391	0.384	0.379	0.371	0.364	0.356	0.348	0.339	0.329	0.320	0.310	0.300	0.289	0.279	0.266	0.256	0.244	0.232	0.220	0.208	0.196	0.184	0.171	0.159	0.145	0.131	0.119	0.105	0.091	0.078	0.065	0.050	0.038	0.025	0.010	-0.002	-0.016	-0.029	-0.042	-0.055	-0.069	-0.081	-0.094	-0.106	-0.118	-0.130	-0.141	-0.154	-0.165	-0.176	-0.189	-0.199	-0.210	-0.221	-0.231	-0.241	-0.252	-0.262	-0.271	-0.280	-0.290	-0.299	-0.308	-0.316	-0.325	-0.332	-0.340	-0.349	-0.355	-0.362	-0.370	-0.375	-0.382	-0.389	-0.395	-0.401	-0.408	-0.412	-0.419	-0.425	-0.430	-0.435	-0.441	-0.448	-0.452	-0.458	-0.465	-0.470	-0.476	-0.482	-0.489	-0.496	-0.501	-0.509	-0.516	-0.524	-0.531	-0.540	-0.548	-0.558	-0.566	-0.578	-0.586	-0.598	-0.608	-0.620	-0.631	-0.644	-0.656	-0.669	-0.684	-0.696	-0.711	-0.728	-0.742	-0.759	-0.774	-0.790	-0.808	-0.825	-0.842	-0.860	-0.879	-0.896	-0.915	-0.932	-0.952	-0.971	-0.989	-1.009	-1.028	-1.045	-1.064	-1.082	-1.101	-1.119	-1.136	-1.154	-1.170	-1.186	-1.202	-1.219	-1.235	-1.249	-1.264	-1.276	-1.288	-1.300	-1.310	-1.320	-1.329	-1.338	-1.345	-1.351	-1.356	-1.360	-1.364	-1.365	-1.368	-1.368	-1.366	-1.364	-1.361	-1.356	-1.351	-1.344	-1.336	-1.326	-1.315	-1.304	-1.291	-1.278	-1.261	-1.244	-1.226	-1.208	-1.188	-1.165	-1.142	-1.118	-1.094	-1.066	-1.039	-1.010	-0.980	-0.950	-0.918	-0.884	-0.850	-0.815	-0.779	-0.741	-0.702	-0.664	-0.622	-0.582	-0.539	-0.496	-0.452	-0.408	-0.362	-0.316	-0.270	-0.222	-0.174	-0.125	-0.075	-0.025	0.025	0.076	0.128	0.179	0.231	0.285	0.338	0.391	0.445	0.498	0.551	0.606	0.660	0.715	0.769	0.824	0.878	0.931	0.985	1.039	1.092	1.146	1.200	1.251	1.304	1.358	1.409	1.460	1.511	1.561	1.611	1.661	1.710	1.760	1.808	1.854	1.901	1.946	1.991	2.036	2.080	2.122	2.165	2.206	2.248	2.288	2.326	2.366	2.405	2.441	2.478	2.512	2.548	2.581	2.616	2.648	2.680	2.711	2.741	2.772	2.801	2.830	2.858	2.885	2.912	2.939	2.964	2.990	3.014	3.038	3.061	3.085	3.106	3.129	3.150	3.171	3.192	3.212	3.232	3.252	3.270	3.290	3.309	3.326	3.345	3.361	3.379	3.396	3.412	3.430	3.446	3.462	3.479	3.495	3.510	3.525	3.541	3.556	3.571	3.586	3.601	3.615	3.629	3.644	3.658	3.671	3.685	3.699	3.712	3.725	3.738	3.751	3.762	3.772	3.785	3.796	3.808	3.819	3.829	3.839	3.850	3.859	3.868	3.878	3.886	3.894	3.904	3.911	3.919	3.926	3.934	3.940	3.948	3.954	3.960	3.968	3.974	3.980	3.985	3.991	3.996	4.001	4.008	4.012	4.019	4.025	4.031	4.036	4.043	4.048	4.054	4.060	4.068	4.074	4.081	4.086	4.094	4.101	4.109	4.119	4.126	4.135	4.144	4.152	4.162	4.171	4.180	4.190	4.200	4.210	4.219	4.229	4.239	4.249	4.259	4.269	4.279	4.289	4.296	4.306	4.315	4.322	4.332	4.339	4.346	4.351	4.358	4.362	4.368	4.371	4.375	4.378	4.379	4.380	4.381	4.380	4.379	4.376	4.372	4.368	4.361	4.356	4.348	4.340	4.331	4.320	4.309	4.296	4.284	4.269	4.252	4.236	4.220	4.201	4.184	4.164	4.144	4.121	4.100	4.076	4.052	4.029	4.005	3.980	3.952	3.926	3.900	3.872	3.845	3.816	3.788	3.759	3.729	3.699	3.669	3.639	3.609	3.578	3.546	3.515	3.484	3.452	3.422	3.390	3.359	3.328	3.295	3.264	3.232	3.201	3.169	3.138	3.106	3.075	3.044	3.012	2.982	2.951	2.921	2.891	2.861	2.831	2.801	2.772	2.742	2.714	2.686	2.658	2.629	2.602	2.575	2.549	2.521	2.496	2.470	2.445	2.420	2.396	2.371	2.348	2.325	2.301	2.279	2.256	2.235	2.214	2.192	2.172	2.151	2.131	2.112	2.092	2.075	2.056	2.038	2.019	2.001	1.984	1.966	1.949	1.931	1.914	1.898	1.880	1.864	1.846	1.829	1.812	1.796	1.778	1.761	1.745	1.728	1.710	1.694	1.678	1.660	1.642	1.625	1.609	1.591	1.574	1.556	1.539	1.522	1.505	1.486	1.469	1.454	1.436	1.419	1.401	1.385	1.368	1.350	1.334	1.318	1.300	1.284	1.268	1.252	1.236	1.220	1.205	1.190	1.175	1.160	1.145	1.130	1.115	1.100	1.086	1.071	1.058	1.045	1.030	1.016	1.002	0.990	0.975	0.961	0.949	0.935	0.920	0.906	0.892	0.878	0.862	0.849	0.834	0.819	0.804	0.788	0.772	0.758	0.740	0.724	0.708	0.691	0.674	0.656	0.638	0.619	0.600	0.581	0.562	0.542	0.522	0.502	0.480	0.460	0.439	0.418	0.395	0.371	0.350	0.326	0.302	0.279	0.256	0.231	0.206	0.182	0.156	0.132	0.106	0.081	0.055	0.029	0.002	-0.024	-0.051	-0.078	-0.104	-0.132	-0.159	-0.186	-0.214	-0.242	-0.269	-0.296	-0.325	-0.351	-0.379	-0.408	-0.436	-0.465	-0.492	-0.521	-0.550	-0.578	-0.605	-0.634	-0.662	-0.691	-0.720	-0.748	-0.776	-0.804	-0.831	-0.860	-0.888	-0.915	-0.942	-0.970	-0.996	-1.024	-1.049	-1.076	-1.102	-1.126	-1.152	-1.179	-1.202	-1.228	-1.251	-1.275	-1.299	-1.321	-1.342	-1.365	-1.386	-1.408	-1.428	-1.448	-1.466	-1.485	-1.504	-1.521	-1.538	-1.554	-1.569	-1.584	-1.599	-1.612	-1.626	-1.639	-1.651	-1.661	-1.672	-1.682	-1.691	-1.701	-1.710	-1.718	-1.725	-1.732	-1.739	-1.745	-1.750	-1.754	-1.759	-1.762	-1.766	-1.769	-1.772	-1.775	-1.778	-1.779	-1.780	-1.781	-1.781	-1.782	-1.782	-1.782	-1.781	-1.781	-1.779	-1.778	-1.778	-1.774	-1.772	-1.770	-1.766	-1.765	-1.761	-1.758	-1.752	-1.749	-1.744	-1.740	-1.734	-1.729	-1.722	-1.716	-1.709	-1.701	-1.694	-1.685	-1.678	-1.669	-1.659	-1.649	-1.639	-1.626	-1.615	-1.601	-1.589	-1.574	-1.560	-1.545	-1.530	-1.512	-1.495	-1.478	-1.459	-1.439	-1.419	-1.399	-1.378	-1.356	-1.332	-1.309	-1.285	-1.259	-1.234	-1.208	-1.182	-1.155	-1.126	-1.099	-1.069	-1.040	-1.010	-0.980	-0.949	-0.918	-0.886	-0.854	-0.822	-0.790	-0.758	-0.725	-0.691	-0.660	-0.626	-0.594	-0.560	-0.528	-0.494	-0.461	-0.429	-0.398	-0.364	-0.332	-0.301	-0.270	-0.239	-0.209	-0.179	-0.149	-0.120	-0.091	-0.062	-0.035	-0.008	0.019	0.045	0.071	0.096	0.121	0.144	0.168	0.191	0.214	0.235	0.255	0.276	0.296	0.316	0.334	0.354	0.371	0.389	0.405	0.421	0.438	0.452	0.468	0.482	0.498	0.511	0.526	0.540	0.554	0.566	0.579	0.594	0.606	0.619	0.632	0.646	0.659	0.672	0.685	0.699	0.712	0.726	0.741	0.755	0.770	0.785	0.800	0.815	0.830	0.846	0.862	0.880	0.898	0.915	0.932	0.952	0.970	0.990	1.010	1.030	1.050	1.071	1.094	1.115	1.135	1.158	1.180	1.202	1.225	1.248	1.269	1.292	1.315	1.339	1.361	1.384	1.406	1.430	1.451	1.472	1.494	1.515	1.536	1.558	1.576	1.595	1.614	1.632	1.649	1.665	1.681	1.696	1.711	1.722	1.736	1.748	1.758	1.768	1.775	1.782	1.790	1.794	1.800	1.802	1.805	1.806	1.806	1.805	1.804	1.800	1.796	1.791	1.786	1.779	1.772	1.762	1.754	1.744	1.732	1.722	1.709	1.696	1.682	1.670	1.655	1.640	1.625	1.609	1.592	1.578	1.560	1.544	1.528	1.510	1.494	1.478	1.460	1.445	1.429	1.412	1.396	1.381	1.364	1.350	1.335	1.320	1.306	1.292	1.280	1.268	1.255	1.242	1.231	1.221	1.211	1.201	1.192	1.182	1.174	1.165	1.159	1.151	1.145	1.139	1.132	1.128	1.124	1.119	1.115	1.110	1.108	1.105	1.102	1.099	1.099	1.096	1.094	1.094	1.092	1.091	1.090	1.090	1.090	1.090	1.090	1.091	1.090	1.091	1.091	1.092	1.092	1.094	1.094	1.094	1.096	1.096	1.098	1.098	1.099	1.099	1.098	1.099	1.099	1.099	1.098	1.098	1.098	1.096	1.095	1.094	1.092	1.091	1.088	1.086	1.084	1.080	1.076	1.072	1.069	1.064	1.059	1.054	1.046	1.040	1.034	1.025	1.016	1.009	0.999	0.990	0.978	0.968	0.955	0.944	0.930	0.918	0.904	0.889	0.874	0.859	0.841	0.826	0.809	0.790	0.772	0.754	0.732	0.712	0.692	0.670	0.649	0.628	0.606	0.584	0.560	0.538	0.514	0.490	0.465	0.441	0.416	0.392	0.368	0.342	0.319	0.294	0.269	0.245	0.220	0.196	0.174	0.150	0.126	0.104	0.081	0.059	0.036	0.015	-0.004	-0.025	-0.044	-0.062	-0.080	-0.098	-0.114	-0.129	-0.145	-0.159	-0.171	-0.184	-0.196	-0.206	-0.216	-0.226	-0.232	-0.240	-0.246	-0.252	-0.256	-0.260	-0.262	-0.265	-0.266	-0.266	-0.266	-0.265	-0.262	-0.261	-0.258	-0.255	-0.251	-0.245	-0.241	-0.236	-0.230	-0.225	-0.218	-0.211	-0.205	-0.198	-0.191	-0.185	-0.178	-0.171	-0.165	-0.159	-0.152	-0.146	-0.140	-0.135	-0.129	-0.124	-0.120	-0.115	-0.111	-0.109	-0.106	-0.102	-0.101	-0.099	-0.098	-0.096	-0.095	-0.095	-0.096	-0.096	-0.096	-0.098	-0.099	-0.101	-0.104	-0.108	-0.109	-0.111	-0.115	-0.119	-0.122	-0.125	-0.130	-0.134	-0.136	-0.141	-0.145	-0.149	-0.154	-0.158	-0.162	-0.165	-0.169	-0.174	-0.178	-0.181	-0.185	-0.188	-0.191	-0.195	-0.199	-0.201	-0.205	-0.209	-0.212	-0.215	-0.219	-0.222	-0.225	-0.229	-0.231	-0.235	-0.239	-0.242	-0.246	-0.250	-0.255	-0.259	-0.264	-0.268	-0.272	-0.278	-0.282	-0.288	-0.294	-0.300	-0.305	-0.312	-0.320	-0.328	-0.334	-0.342	-0.350	-0.358	-0.366	-0.375	-0.385	-0.395	-0.405	-0.415	-0.425	-0.436	-0.448	-0.459	-0.470	-0.482	-0.495	-0.507	-0.520	-0.532	-0.546	-0.560	-0.574	-0.588	-0.601	-0.616	-0.630	-0.645	-0.660	-0.675	-0.691	-0.705	-0.721	-0.738	-0.752	-0.770	-0.785	-0.801	-0.818	-0.834	-0.851	-0.866	-0.884	-0.900	-0.916	-0.932	-0.949	-0.965	-0.982	-0.999	-1.016	-1.034	-1.050	-1.066	-1.082	-1.099	-1.116	-1.131	-1.148	-1.164	-1.180	-1.195	-1.211	-1.226	-1.241	-1.258	-1.272	-1.286	-1.301	-1.315	-1.330	-1.344	-1.358	-1.369	-1.382	-1.395	-1.409	-1.420	-1.432	-1.445	-1.456	-1.468	-1.479	-1.489	-1.499	-1.509	-1.519	-1.528	-1.536	-1.545	-1.554	-1.561	-1.570	-1.578	-1.585	-1.590	-1.598	-1.604	-1.610	-1.616	-1.620	-1.626	-1.631	-1.636	-1.640	-1.644	-1.649	-1.651	-1.655	-1.656	-1.660	-1.661	-1.664	-1.665	-1.665	-1.668	-1.668	-1.668	-1.668	-1.668	-1.665	-1.665	-1.664	-1.661	-1.659	-1.656	-1.654	-1.650	-1.645	-1.640	-1.635	-1.630	-1.625	-1.619	-1.611	-1.606	-1.598	-1.590	-1.582	-1.574	-1.565	-1.555	-1.545	-1.534	-1.524	-1.511	-1.500	-1.488	-1.475	-1.462	-1.449	-1.435	-1.421	-1.408	-1.392	-1.378	-1.364	-1.349	-1.332	-1.316	-1.301	-1.284	-1.268	-1.251	-1.235	-1.219	-1.202	-1.186	-1.170	-1.154	-1.138	-1.121	-1.106	-1.091	-1.075	-1.060	-1.045	-1.030	-1.016	-1.002	-0.989	-0.976	-0.964	-0.951	-0.940	-0.929	-0.919	-0.909	-0.899	-0.891	-0.882	-0.875	-0.868	-0.861	-0.855	-0.851	-0.846	-0.842	-0.839	-0.836	-0.834	-0.834	-0.831	-0.831	-0.832	-0.832	-0.835	-0.836	-0.840	-0.841	-0.845	-0.849	-0.855	-0.859	-0.864	-0.870	-0.875	-0.881	-0.888	-0.894	-0.901	-0.908	-0.915	-0.922	-0.929	-0.938	-0.945	-0.952	-0.959	-0.968	-0.975	-0.981	-0.990	-0.998	-1.004	-1.011	-1.016	-1.024	-1.029	-1.034	-1.040	-1.044	-1.049	-1.054	-1.056	-1.059	-1.061	-1.064	-1.065	-1.065	-1.066	-1.065	-1.064	-1.061	-1.060	-1.056	-1.054	-1.049	-1.044	-1.038	-1.031	-1.024	-1.018	-1.008	-0.999	-0.988	-0.978	-0.966	-0.954	-0.941	-0.928	-0.914	-0.899	-0.882	-0.866	-0.850	-0.834	-0.815	-0.796	-0.778	-0.759	-0.738	-0.718	-0.698	-0.678	-0.655	-0.634	-0.612	-0.590	-0.569	-0.546	-0.524	-0.502	-0.480	-0.458	-0.435	-0.412	-0.391	-0.369	-0.346	-0.325	-0.304	-0.284	-0.264	-0.244	-0.224	-0.205	-0.186	-0.169	-0.150	-0.134	-0.116	-0.100	-0.085	-0.070	-0.056	-0.044	-0.030	-0.019	-0.008	0.002	0.011	0.020	0.028	0.035	0.041	0.046	0.051	0.055	0.056	0.060	0.060	0.061	0.061	0.059	0.056	0.055	0.051	0.046	0.042	0.038	0.031	0.025	0.018	0.010	0.001	-0.006	-0.016	-0.025	-0.034	-0.045	-0.054	-0.065	-0.075	-0.086	-0.096	-0.106	-0.118	-0.128	-0.138	-0.148	-0.159	-0.169	-0.178	-0.188	-0.196	-0.205	-0.212	-0.220	-0.228	-0.234	-0.240	-0.245	-0.250	-0.254	-0.258	-0.260	-0.262	-0.264	-0.265	-0.266	-0.265	-0.265	-0.262	-0.261	-0.258	-0.255	-0.251	-0.248	-0.242	-0.238	-0.232	-0.228	-0.220	-0.214	-0.208	-0.201	-0.192	-0.186	-0.179	-0.171	-0.164	-0.156	-0.148	-0.141	-0.132	-0.126	-0.120	-0.114	-0.108	-0.101	-0.096	-0.091	-0.086	-0.082	-0.079	-0.076	-0.074	-0.071	-0.071	-0.070	-0.071	-0.071	-0.072	-0.075	-0.079	-0.082	-0.086	-0.091	-0.096	-0.104	-0.110	-0.119	-0.126	-0.136	-0.146	-0.156	-0.169	-0.180	-0.191	-0.206	-0.219	-0.232	-0.246	-0.261	-0.278	-0.292	-0.308	-0.325	-0.340	-0.358	-0.374	-0.391	-0.408	-0.425	-0.442	-0.459	-0.476	-0.492	-0.509	-0.525	-0.541	-0.558	-0.571	-0.588	-0.602	-0.618	-0.631	-0.645	-0.658	-0.671	-0.682	-0.692	-0.704	-0.714	-0.722	-0.732	-0.740	-0.748	-0.754	-0.761	-0.766	-0.771	-0.775	-0.779	-0.782	-0.785	-0.788	-0.789	-0.790	-0.790	-0.790	-0.790	-0.789	-0.788	-0.788	-0.785	-0.782	-0.780	-0.778	-0.775	-0.771	-0.769	-0.766	-0.762	-0.760	-0.758	-0.755	-0.752	-0.750	-0.748	-0.746	-0.745	-0.744	-0.742	-0.742	-0.742	-0.744	-0.745	-0.746	-0.748	-0.751	-0.755	-0.759	-0.762	-0.768	-0.772	-0.779	-0.785	-0.792	-0.800	-0.809	-0.818	-0.826	-0.836	-0.848	-0.858	-0.869	-0.881	-0.894	-0.906	-0.920	-0.934	-0.948	-0.962	-0.976	-0.992	-1.008	-1.022	-1.039	-1.055	-1.071	-1.088	-1.104	-1.120	-1.136	-1.151	-1.168	-1.184	-1.201	-1.216	-1.232	-1.248	-1.262	-1.278	-1.291	-1.306	-1.320	-1.332	-1.348	-1.360	-1.372	-1.384	-1.395	-1.406	-1.416	-1.425	-1.434	-1.442	-1.450	-1.458	-1.464	-1.469	-1.474	-1.479	-1.482	-1.484	-1.486	-1.488	-1.489	-1.489	-1.488	-1.485	-1.482	-1.479	-1.475	-1.470	-1.466	-1.460	-1.454	-1.446	-1.439	-1.430	-1.420	-1.410	-1.401	-1.391	-1.380	-1.368	-1.355	-1.344	-1.331	-1.318	-1.305	-1.290	-1.278	-1.264	-1.250	-1.235	-1.221	-1.209	-1.195	-1.181	-1.169	-1.155	-1.142	-1.130	-1.119	-1.106	-1.095	-1.084	-1.075	-1.064	-1.055	-1.046	-1.038	-1.030	-1.024	-1.018	-1.012	-1.006	-1.002	-0.998	-0.995	-0.992	-0.991	-0.990	-0.989	-0.988	-0.989	-0.989	-0.991	-0.994	-0.995	-0.998	-1.000	-1.002	-1.006	-1.010	-1.012	-1.018	-1.020	-1.025	-1.028	-1.031	-1.035	-1.036	-1.040	-1.042	-1.044	-1.045	-1.046	-1.048	-1.048	-1.048	-1.046	-1.045	-1.042	-1.039	-1.035	-1.030	-1.025	-1.019	-1.011	-1.004	-0.995	-0.986	-0.976	-0.965	-0.952	-0.940	-0.928	-0.914	-0.899	-0.882	-0.868	-0.851	-0.834	-0.815	-0.798	-0.780	-0.761	-0.742	-0.724	-0.704	-0.684	-0.664	-0.644	-0.624	-0.604	-0.584	-0.562	-0.542	-0.524	-0.504	-0.484	-0.465	-0.446	-0.426	-0.409	-0.390	-0.372	-0.355	-0.339	-0.322	-0.306	-0.290	-0.275	-0.260	-0.246	-0.232	-0.220	-0.206	-0.194	-0.182	-0.170	-0.160	-0.149	-0.139	-0.130	-0.120	-0.112	-0.104	-0.096	-0.089	-0.081	-0.075	-0.070	-0.065	-0.059	-0.054	-0.050	-0.045	-0.042	-0.038	-0.035	-0.032	-0.030	-0.029	-0.026	-0.026	-0.025	-0.025	-0.025	-0.025	-0.025	-0.028	-0.029	-0.030	-0.032	-0.034	-0.036	-0.038	-0.041	-0.044	-0.048	-0.050	-0.055	-0.059	-0.062	-0.068	-0.071	-0.076	-0.080	-0.085	-0.089	-0.094	-0.099	-0.102	-0.108	-0.111	-0.116	-0.120	-0.122	-0.128	-0.131	-0.134	-0.136	-0.139	-0.141	-0.144	-0.144	-0.145	-0.146	-0.146	-0.148	-0.146	-0.146	-0.145	-0.144	-0.141	-0.139	-0.135	-0.131	-0.129	-0.124	-0.120	-0.115	-0.110	-0.105	-0.099	-0.092	-0.085	-0.079	-0.072	-0.064	-0.056	-0.049	-0.041	-0.032	-0.025	-0.016	-0.008	-0.001	0.008	0.016	0.025	0.031	0.040	0.049	0.056	0.062	0.071	0.079	0.086	0.092	0.099	0.106	0.112	0.119	0.125	0.131	0.135	0.141	0.146	0.151	0.156	0.160	0.164	0.169	0.172	0.178	0.180	0.184	0.188	0.191	0.196	0.199	0.202	0.205	0.210	0.212	0.218	0.220	0.224	0.229	0.232	0.238	0.241	0.246	0.250	0.254	0.260	0.264	0.269	0.275	0.280	0.286	0.290	0.298	0.304	0.309	0.315	0.320	0.328	0.332	0.339	0.345	0.351	0.358	0.364	0.369	0.376	0.381	0.388	0.394	0.399	0.405	0.410	0.415	0.420	0.425	0.430	0.435	0.439	0.444	0.448	0.451	0.455	0.459	0.462	0.466	0.469	0.471	0.474	0.476	0.480	0.481	0.484	0.486	0.488	0.490	0.492	0.494	0.495	0.496	0.498	0.499	0.500	0.501	0.502	0.502	0.504	0.505	0.506	0.507	0.507	0.509	0.509	0.509	0.510	0.509	0.510	0.510	0.510	0.510	0.509	0.509	0.507	0.509	0.506	0.505	0.505	0.502	0.502	0.500	0.498	0.496	0.492	0.490	0.488	0.484	0.481	0.476	0.472	0.469	0.465	0.460	0.456	0.451	0.446	0.441	0.436	0.431	0.426	0.420	0.414	0.409	0.402	0.396	0.391	0.385	0.380	0.374	0.369	0.364	0.359	0.354	0.349	0.344	0.340	0.335	0.331	0.329	0.324	0.321	0.319	0.316	0.314	0.312	0.312	0.311	0.310	0.309	0.309	0.309	0.311	0.311	0.312	0.315	0.318	0.320	0.322	0.325	0.329	0.335	0.339	0.342	0.348	0.352	0.359	0.364	0.370	0.378	0.382	0.389	0.395	0.404	0.410	0.416	0.424	0.431	0.438	0.445	0.452	0.460	0.466	0.474	0.480	0.488	0.495	0.500	0.506	0.512	0.518	0.522	0.528	0.532	0.538	0.541	0.546	0.549	0.551	0.554	0.555	0.556	0.558	0.559	0.559	0.559	0.556	0.555	0.554	0.551	0.548	0.544	0.539	0.535	0.530	0.524	0.518	0.511	0.504	0.498	0.489	0.482	0.474	0.465	0.456	0.446	0.439	0.429	0.421	0.411	0.402	0.394	0.385	0.378	0.370	0.362	0.354	0.346	0.339	0.334	0.328	0.322	0.316	0.312	0.309	0.306	0.304	0.302	0.301	0.302	0.304	0.305	0.308	0.310	0.314	0.319	0.322	0.329	0.336	0.344	0.351	0.361	0.371	0.380	0.391	0.404	0.414	0.428	0.439	0.451	0.465	0.479	0.492	0.506	0.520	0.535	0.549	0.564	0.576	0.591	0.605	0.619	0.632	0.645	0.658	0.670	0.682	0.694	0.705	0.716	0.725	0.736	0.745	0.754	0.762	0.769	0.775	0.782	0.788	0.791	0.796	0.800	0.802	0.806	0.808	0.809	0.810	0.810	0.810	0.809	0.808	0.806	0.804	0.802	0.799	0.796	0.792	0.790	0.785	0.782	0.778	0.775	0.770	0.766	0.762	0.759	0.754	0.750	0.746	0.742	0.738	0.735	0.731	0.729	0.725	0.722	0.720	0.718	0.715	0.714	0.712	0.711	0.709	0.709	0.709	0.709	0.709	0.708	0.709	0.709	0.710	0.710	0.711	0.714	0.715	0.718	0.718	0.720	0.721	0.722	0.725	0.728	0.730	0.731	0.734	0.736	0.739	0.740	0.742	0.745	0.746	0.748	0.749	0.750	0.751	0.752	0.754	0.754	0.755	0.755	0.755	0.755	0.755	0.756	0.755	0.755	0.754	0.752	0.752	0.751	0.750	0.749	0.746	0.745	0.744	0.741	0.739	0.736	0.734	0.731	0.729	0.725	0.722	0.719	0.715	0.711	0.708	0.704	0.700	0.695	0.690	0.685	0.681	0.676	0.670	0.664	0.660	0.654	0.648	0.640	0.634	0.626	0.620	0.612	0.605	0.599	0.590	0.582	0.574	0.566	0.558	0.549	0.540	0.531	0.521	0.512	0.501	0.492	0.484	0.472	0.462	0.452	0.442	0.432	0.422	0.411	0.401	0.390	0.380	0.370	0.360	0.349	0.339	0.329	0.319	0.310	0.299	0.290	0.282	0.274	0.265	0.255	0.246	0.239	0.231	0.224	0.216	0.210	0.204	0.199	0.192	0.189	0.182	0.179	0.175	0.171	0.169	0.165	0.162	0.160	0.159	0.158	0.155	0.154	0.152	0.154	0.152	0.152	0.152	0.154	0.152	0.154	0.155	0.155	0.155	0.155	0.156	0.156	0.156	0.158	0.158	0.158	0.158	0.156	0.155	0.155	0.154	0.151	0.149	0.146	0.144	0.140	0.136	0.131	0.128	0.121	0.118	0.111	0.104	0.098	0.090	0.082	0.074	0.065	0.056	0.046	0.036	0.026	0.016	0.005	-0.005	-0.016	-0.028	-0.039	-0.050	-0.062	-0.074	-0.086	-0.098	-0.110	-0.122	-0.132	-0.144	-0.156	-0.166	-0.176	-0.188	-0.198	-0.208	-0.216	-0.225	-0.234	-0.241	-0.249	-0.255	-0.261	-0.266	-0.271	-0.276	-0.279	-0.282	-0.285	-0.286	-0.286	-0.288	-0.286	-0.286	-0.284	-0.281	-0.279	-0.275	-0.270	-0.265	-0.260	-0.254	-0.246	-0.239	-0.231	-0.224	-0.215	-0.206	-0.196	-0.186	-0.176	-0.165	-0.155	-0.144	-0.132	-0.120	-0.109	-0.098	-0.088	-0.075	-0.064	-0.052	-0.040	-0.030	-0.019	-0.008	0.002	0.012	0.021	0.031	0.039	0.049	0.055	0.064	0.070	0.076	0.081	0.088	0.091	0.095	0.099	0.100	0.101	0.102	0.102	0.102	0.102	0.101	0.098	0.094	0.091	0.088	0.081	0.075	0.070	0.062	0.055	0.046	0.039	0.029	0.020	0.010	0.000	-0.010	-0.022	-0.032	-0.044	-0.055	-0.068	-0.080	-0.091	-0.104	-0.116	-0.129	-0.140	-0.151	-0.164	-0.175	-0.186	-0.198	-0.208	-0.218	-0.228	-0.236	-0.244	-0.252	-0.259	-0.266	-0.271	-0.276	-0.282	-0.286	-0.289	-0.291	-0.294	-0.294	-0.295	-0.295	-0.294	-0.291	-0.289	-0.285	-0.280	-0.275	-0.269	-0.262	-0.254	-0.245	-0.236	-0.226	-0.215	-0.204	-0.191	-0.179	-0.165	-0.151	-0.136	-0.121	-0.105	-0.090	-0.072	-0.056	-0.038	-0.020	-0.001	0.018	0.036	0.055	0.076	0.095	0.114	0.135	0.155	0.175	0.195	0.216	0.236	0.256	0.276	0.298	0.318	0.338	0.358	0.378	0.398	0.416	0.436	0.456	0.475	0.494	0.512	0.531	0.549	0.568	0.585	0.602	0.619	0.636	0.652	0.669	0.684	0.701	0.716	0.730	0.746	0.760	0.774	0.788	0.801	0.815	0.826	0.840	0.851	0.862	0.872	0.884	0.894	0.905	0.914	0.922	0.932	0.941	0.950	0.958	0.966	0.974	0.980	0.986	0.994	1.000	1.005	1.011	1.016	1.021	1.025	1.031	1.035	1.040	1.044	1.048	1.051	1.055	1.058	1.060	1.062	1.065	1.069	1.071	1.074	1.076	1.080	1.081	1.084	1.086	1.089	1.091	1.094	1.096	1.100	1.104	1.106	1.110	1.114	1.116	1.121	1.124	1.128	1.134	1.138	1.142	1.146	1.151	1.158	1.164	1.169	1.175	1.181	1.186	1.194	1.201	1.206	1.214	1.221	1.228	1.235	1.242	1.250	1.256	1.264	1.270	1.279	1.285	1.292	1.299	1.305	1.311	1.318	1.324	1.329	1.335	1.340	1.345	1.350	1.354	1.358	1.360	1.362	1.365	1.368	1.368	1.370	1.370	1.370	1.370	1.369	1.368	1.365	1.362	1.359	1.356	1.352	1.348	1.342	1.338	1.331	1.325	1.319	1.311	1.304	1.296	1.288	1.280	1.270	1.261	1.252	1.244	1.234	1.224	1.214	1.205	1.195	1.186	1.178	1.166	1.156	1.146	1.136	1.128	1.119	1.109	1.100	1.091	1.084	1.075	1.068	1.060	1.052	1.045	1.039	1.031	1.026	1.021	1.015	1.010	1.006	1.001	0.999	0.994	0.991	0.989	0.986	0.984	0.982	0.981	0.980	0.979	0.979	0.979	0.976	0.976	0.976	0.978	0.978	0.978	0.979	0.979	0.979	0.979	0.980	0.980	0.980	0.981	0.980	0.981	0.980	0.980	0.979	0.978	0.976	0.975	0.972	0.970	0.968	0.965	0.961	0.958	0.954	0.949	0.944	0.939	0.932	0.926	0.920	0.914	0.905	0.899	0.890	0.881	0.874	0.864	0.854	0.845	0.834	0.824	0.814	0.802	0.791	0.781	0.769	0.758	0.746	0.735	0.722	0.710	0.700	0.688	0.675	0.662	0.651	0.639	0.628	0.616	0.604	0.594	0.581	0.571	0.561	0.550	0.540	0.530	0.520	0.511	0.501	0.492	0.485	0.476	0.469	0.461	0.455	0.449	0.442	0.438	0.431	0.428	0.424	0.420	0.416	0.412	0.411	0.408	0.406	0.405	0.404	0.402	0.402	0.402	0.402	0.401	0.402	0.404	0.405	0.406	0.406	0.409	0.410	0.411	0.414	0.415	0.418	0.419	0.421	0.422	0.424	0.425	0.426	0.429	0.429	0.429	0.430	0.431	0.431	0.430	0.430	0.430	0.428	0.426	0.425	0.422	0.420	0.418	0.414	0.410	0.405	0.401	0.398	0.391	0.386	0.380	0.372	0.366	0.359	0.351	0.344	0.335	0.328	0.316	0.308	0.296	0.286	0.276	0.265	0.254	0.244	0.231	0.220	0.209	0.196	0.184	0.171	0.159	0.146	0.132	0.119	0.106	0.091	0.079	0.065	0.051	0.038	0.025	0.011	-0.002	-0.016	-0.030	-0.044	-0.056	-0.070	-0.084	-0.096	-0.109	-0.121	-0.134	-0.145	-0.158	-0.170	-0.181	-0.192	-0.205	-0.216	-0.226	-0.238	-0.248	-0.259	-0.269	-0.278	-0.288	-0.295	-0.305	-0.312	-0.321	-0.329	-0.336	-0.344	-0.349	-0.356	-0.362	-0.368	-0.374	-0.380	-0.385	-0.390	-0.394	-0.399	-0.402	-0.408	-0.411	-0.416	-0.420	-0.424	-0.428	-0.432	-0.436	-0.440	-0.444	-0.448	-0.452	-0.458	-0.462	-0.468	-0.474	-0.480	-0.485	-0.491	-0.499	-0.506	-0.514	-0.522	-0.531	-0.541	-0.550	-0.561	-0.572	-0.584	-0.596	-0.609	-0.622	-0.636	-0.651	-0.666	-0.682	-0.700	-0.718	-0.735	-0.754	-0.771	-0.791	-0.812	-0.831	-0.854	-0.874	-0.895	-0.916	-0.940	-0.962	-0.985	-1.008	-1.031	-1.052	-1.076	-1.100	-1.122	-1.146	-1.168	-1.191	-1.212	-1.234	-1.256	-1.278	-1.299	-1.318	-1.338	-1.356	-1.374	-1.392	-1.409	-1.424	-1.438	-1.452	-1.466	-1.476	-1.488	-1.498	-1.506	-1.514	-1.519	-1.525	-1.528	-1.530	-1.531	-1.531	-1.530	-1.526	-1.524	-1.516	-1.511	-1.501	-1.492	-1.481	-1.468	-1.454	-1.439	-1.422	-1.404	-1.385	-1.364	-1.341	-1.318	-1.294	-1.268	-1.239	-1.211	-1.181	-1.150	-1.118	-1.085	-1.051	-1.015	-0.978	-0.941	-0.902	-0.862	-0.822	-0.781	-0.739	-0.696	-0.651	-0.606	-0.561	-0.515	-0.469	-0.421	-0.372	-0.325	-0.276	-0.226	-0.176	-0.126	-0.076	-0.025	0.028	0.079	0.130	0.182	0.234	0.286	0.338	0.390	0.442	0.494	0.546	0.599	0.650	0.702	0.754	0.805	0.856	0.908	0.959	1.008	1.058	1.108	1.156	1.205	1.254	1.300	1.348	1.394	1.440	1.488	1.532	1.576	1.619	1.662	1.705	1.746	1.788	1.828	1.868	1.908	1.946	1.984	2.022	2.058	2.094	2.130	2.165	2.199	2.232	2.265	2.296	2.329	2.360	2.390	2.420	2.450	2.480	2.508	2.536	2.564	2.591	2.618	2.644	2.670	2.695	2.721	2.746	2.770	2.796	2.820	2.844	2.868	2.891	2.912	2.936	2.960	2.982	3.005	3.026	3.049	3.071	3.092	3.115	3.135	3.158	3.179	3.199	3.221	3.241	3.262	3.282	3.304	3.324	3.342	3.364	3.382	3.402	3.421	3.441	3.460	3.480	3.498	3.516	3.534	3.552	3.569	3.586	3.604	3.619	3.635	3.650	3.665	3.680	3.695	3.708	3.721	3.735	3.746	3.759	3.771	3.782	3.794	3.804	3.814	3.824	3.834	3.842	3.851	3.859	3.866	3.874	3.880	3.888	3.895	3.901	3.906	3.912	3.918	3.922	3.929	3.932	3.938	3.942	3.948	3.951	3.956	3.961	3.966	3.971	3.976	3.981	3.986	3.991	3.996	4.001	4.006	4.012	4.018	4.024	4.030	4.035	4.043	4.049	4.055	4.061	4.069	4.075	4.081	4.088	4.094	4.101	4.106	4.112	4.120	4.125	4.130	4.135	4.140	4.145	4.149	4.151	4.155	4.158	4.160	4.161	4.162	4.162	4.162	4.161	4.159	4.158	4.154	4.150	4.145	4.139	4.132	4.125	4.116	4.108	4.098	4.086	4.075	4.061	4.048	4.034	4.019	4.001	3.986	3.969	3.950	3.931	3.911	3.891	3.870	3.848	3.825	3.802	3.779	3.755	3.731	3.706	3.681	3.656	3.630	3.602	3.578	3.550	3.522	3.495	3.468	3.440	3.412	3.384	3.355	3.326	3.298	3.269	3.241	3.214	3.184	3.154	3.125	3.096	3.068	3.038	3.009	2.980	2.951	2.922	2.894	2.864	2.836	2.808	2.779	2.750	2.722	2.694	2.666	2.639	2.611	2.584	2.556	2.529	2.501	2.475	2.449	2.422	2.396	2.369	2.344	2.319	2.292	2.269	2.244	2.219	2.195	2.170	2.146	2.124	2.100	2.078	2.054	2.031	2.010	1.989	1.966	1.945	1.924	1.904	1.884	1.862	1.842	1.824	1.804	1.782	1.765	1.745	1.725	1.706	1.688	1.668	1.649	1.630	1.610	1.592	1.572	1.555	1.535	1.518	1.498	1.480	1.460	1.442	1.425	1.405	1.388	1.369	1.349	1.330	1.312	1.294	1.276	1.258	1.240	1.221	1.205	1.186	1.169	1.151	1.134	1.116	1.100	1.084	1.066	1.050	1.034	1.018	1.002	0.986	0.971	0.955	0.941	0.928	0.914	0.899	0.885	0.870	0.858	0.844	0.831	0.818	0.805	0.792	0.780	0.769	0.755	0.744	0.731	0.719	0.708	0.694	0.682	0.670	0.658	0.645	0.631	0.620	0.606	0.594	0.580	0.566	0.552	0.540	0.525	0.510	0.496	0.481	0.466	0.451	0.435	0.419	0.402	0.386	0.369	0.351	0.334	0.315	0.296	0.278	0.258	0.238	0.219	0.199	0.178	0.158	0.135	0.115	0.092	0.070	0.048	0.025	0.001	-0.021	-0.046	-0.071	-0.095	-0.120	-0.145	-0.171	-0.196	-0.222	-0.249	-0.275	-0.302	-0.329	-0.356	-0.384	-0.411	-0.439	-0.466	-0.494	-0.524	-0.552	-0.581	-0.610	-0.639	-0.668	-0.698	-0.726	-0.756	-0.786	-0.815	-0.845	-0.875	-0.902	-0.932	-0.962	-0.991	-1.019	-1.049	-1.076	-1.105	-1.132	-1.161	-1.189	-1.216	-1.242	-1.268	-1.295	-1.321	-1.346	-1.371	-1.396	-1.421	-1.444	-1.468	-1.490	-1.512	-1.532	-1.555	-1.575	-1.594	-1.612	-1.631	-1.649	-1.666	-1.682	-1.699	-1.714	-1.729	-1.742	-1.756	-1.770	-1.781	-1.794	-1.804	-1.815	-1.825	-1.835	-1.842	-1.851	-1.860	-1.866	-1.874	-1.880	-1.886	-1.892	-1.896	-1.901	-1.906	-1.909	-1.912	-1.915	-1.919	-1.921	-1.922	-1.925	-1.925	-1.928	-1.928	-1.928	-1.928	-1.928	-1.928	-1.926	-1.925	-1.924	-1.922	-1.920	-1.918	-1.915	-1.912	-1.909	-1.905	-1.901	-1.898	-1.892	-1.888	-1.881	-1.876	-1.870	-1.864	-1.856	-1.849	-1.840	-1.832	-1.824	-1.814	-1.804	-1.794	-1.784	-1.771	-1.759	-1.746	-1.732	-1.720	-1.705	-1.689	-1.674	-1.658	-1.640	-1.621	-1.604	-1.584	-1.565	-1.544	-1.522	-1.501	-1.479	-1.455	-1.430	-1.406	-1.382	-1.356	-1.330	-1.302	-1.276	-1.249	-1.220	-1.191	-1.161	-1.131	-1.101	-1.071	-1.040	-1.008	-0.976	-0.945	-0.912	-0.879	-0.848	-0.814	-0.781	-0.749	-0.716	-0.684	-0.651	-0.618	-0.585	-0.552	-0.521	-0.490	-0.459	-0.426	-0.396	-0.366	-0.338	-0.308	-0.279	-0.250	-0.222	-0.196	-0.169	-0.144	-0.118	-0.092	-0.069	-0.045	-0.022	0.000	0.021	0.041	0.061	0.081	0.100	0.119	0.136	0.152	0.169	0.185	0.200	0.214	0.229	0.242	0.255	0.269	0.281	0.294	0.305	0.316	0.329	0.339	0.350	0.361	0.371	0.382	0.394	0.404	0.416	0.426	0.438	0.450	0.461	0.474	0.485	0.499	0.511	0.525	0.539	0.551	0.566	0.581	0.598	0.614	0.630	0.646	0.664	0.681	0.700	0.719	0.738	0.758	0.778	0.799	0.820	0.842	0.864	0.885	0.909	0.930	0.954	0.976	1.000	1.022	1.046	1.069	1.092	1.118	1.140	1.164	1.186	1.210	1.232	1.254	1.276	1.298	1.319	1.340	1.360	1.379	1.398	1.415	1.434	1.449	1.465	1.480	1.494	1.508	1.520	1.531	1.541	1.551	1.560	1.568	1.572	1.579	1.582	1.586	1.589	1.589	1.590	1.589	1.588	1.585	1.581	1.575	1.570	1.564	1.555	1.548	1.539	1.529	1.519	1.508	1.494	1.481	1.469	1.455	1.440	1.426	1.411	1.395	1.379	1.364	1.348	1.331	1.315	1.299	1.282	1.266	1.249	1.235	1.219	1.202	1.186	1.171	1.158	1.142	1.129	1.115	1.102	1.089	1.078	1.065	1.055	1.044	1.035	1.025	1.015	1.008	1.000	0.991	0.985	0.979	0.972	0.968	0.962	0.958	0.956	0.952	0.949	0.946	0.945	0.942	0.942	0.941	0.941	0.941	0.941	0.941	0.942	0.944	0.944	0.945	0.948	0.949	0.950	0.952	0.954	0.956	0.959	0.960	0.962	0.965	0.966	0.969	0.970	0.972	0.974	0.974	0.976	0.976	0.976	0.978	0.979	0.978	0.976	0.976	0.975	0.974	0.972	0.970	0.969	0.965	0.961	0.959	0.955	0.950	0.946	0.940	0.934	0.929	0.920	0.914	0.905	0.898	0.889	0.879	0.869	0.859	0.848	0.835	0.824	0.811	0.799	0.784	0.770	0.755	0.740	0.724	0.708	0.691	0.674	0.658	0.639	0.620	0.601	0.582	0.561	0.542	0.521	0.500	0.480	0.459	0.436	0.416	0.394	0.372	0.351	0.329	0.306	0.284	0.262	0.240	0.219	0.198	0.175	0.154	0.132	0.111	0.091	0.071	0.051	0.032	0.014	-0.005	-0.022	-0.040	-0.059	-0.074	-0.090	-0.105	-0.119	-0.131	-0.145	-0.158	-0.169	-0.180	-0.189	-0.198	-0.206	-0.214	-0.220	-0.226	-0.231	-0.235	-0.239	-0.240	-0.242	-0.244	-0.244	-0.242	-0.241	-0.240	-0.238	-0.234	-0.229	-0.225	-0.220	-0.214	-0.208	-0.202	-0.195	-0.188	-0.181	-0.172	-0.165	-0.158	-0.149	-0.140	-0.131	-0.124	-0.115	-0.108	-0.099	-0.091	-0.082	-0.075	-0.068	-0.061	-0.055	-0.048	-0.042	-0.036	-0.031	-0.026	-0.022	-0.018	-0.015	-0.011	-0.009	-0.008	-0.005	-0.002	-0.002	-0.002	-0.001	-0.001	-0.002	-0.002	-0.004	-0.005	-0.009	-0.010	-0.012	-0.015	-0.019	-0.020	-0.024	-0.028	-0.031	-0.034	-0.038	-0.042	-0.046	-0.050	-0.052	-0.058	-0.061	-0.065	-0.069	-0.074	-0.076	-0.080	-0.085	-0.089	-0.091	-0.094	-0.098	-0.101	-0.105	-0.110	-0.112	-0.116	-0.120	-0.124	-0.128	-0.131	-0.135	-0.140	-0.142	-0.146	-0.151	-0.155	-0.161	-0.165	-0.170	-0.175	-0.180	-0.186	-0.191	-0.198	-0.204	-0.210	-0.216	-0.222	-0.229	-0.238	-0.245	-0.252	-0.260	-0.269	-0.278	-0.285	-0.294	-0.304	-0.312	-0.324	-0.332	-0.342	-0.352	-0.364	-0.374	-0.385	-0.396	-0.408	-0.420	-0.430	-0.442	-0.455	-0.468	-0.480	-0.492	-0.504	-0.516	-0.530	-0.542	-0.556	-0.570	-0.584	-0.596	-0.610	-0.624	-0.639	-0.651	-0.666	-0.680	-0.694	-0.709	-0.724	-0.738	-0.751	-0.766	-0.781	-0.796	-0.811	-0.825	-0.841	-0.855	-0.871	-0.885	-0.900	-0.915	-0.930	-0.945	-0.960	-0.974	-0.989	-1.002	-1.018	-1.032	-1.046	-1.061	-1.075	-1.089	-1.102	-1.118	-1.130	-1.144	-1.156	-1.169	-1.180	-1.192	-1.205	-1.218	-1.229	-1.240	-1.252	-1.262	-1.274	-1.282	-1.294	-1.302	-1.312	-1.321	-1.330	-1.339	-1.348	-1.355	-1.364	-1.370	-1.378	-1.385	-1.391	-1.398	-1.405	-1.411	-1.418	-1.424	-1.428	-1.434	-1.439	-1.444	-1.449	-1.454	-1.458	-1.462	-1.466	-1.470	-1.474	-1.478	-1.481	-1.484	-1.488	-1.490	-1.494	-1.496	-1.498	-1.501	-1.502	-1.505	-1.505	-1.506	-1.508	-1.509	-1.510	-1.511	-1.511	-1.510	-1.510	-1.509	-1.509	-1.508	-1.505	-1.504	-1.501	-1.499	-1.496	-1.492	-1.489	-1.485	-1.480	-1.476	-1.470	-1.465	-1.459	-1.452	-1.444	-1.438	-1.429	-1.421	-1.414	-1.405	-1.395	-1.388	-1.376	-1.366	-1.355	-1.344	-1.332	-1.322	-1.310	-1.299	-1.286	-1.275	-1.262	-1.250	-1.239	-1.225	-1.214	-1.201	-1.189	-1.178	-1.165	-1.152	-1.141	-1.129	-1.119	-1.108	-1.096	-1.085	-1.076	-1.066	-1.056	-1.048	-1.040	-1.031	-1.024	-1.016	-1.010	-1.005	-0.999	-0.994	-0.990	-0.985	-0.982	-0.979	-0.978	-0.976	-0.975	-0.975	-0.975	-0.976	-0.978	-0.980	-0.982	-0.985	-0.989	-0.992	-0.998	-1.002	-1.008	-1.014	-1.020	-1.026	-1.034	-1.041	-1.049	-1.056	-1.065	-1.074	-1.081	-1.089	-1.099	-1.108	-1.116	-1.125	-1.134	-1.144	-1.151	-1.160	-1.170	-1.179	-1.188	-1.195	-1.204	-1.211	-1.219	-1.225	-1.232	-1.240	-1.245	-1.251	-1.256	-1.260	-1.264	-1.268	-1.270	-1.272	-1.275	-1.275	-1.276	-1.275	-1.275	-1.274	-1.272	-1.270	-1.266	-1.262	-1.256	-1.251	-1.246	-1.239	-1.231	-1.224	-1.214	-1.205	-1.194	-1.182	-1.172	-1.160	-1.146	-1.134	-1.120	-1.105	-1.090	-1.075	-1.059	-1.042	-1.026	-1.008	-0.991	-0.974	-0.956	-0.939	-0.919	-0.901	-0.882	-0.864	-0.845	-0.826	-0.806	-0.788	-0.769	-0.750	-0.731	-0.712	-0.695	-0.676	-0.658	-0.640	-0.622	-0.604	-0.588	-0.571	-0.554	-0.539	-0.522	-0.506	-0.492	-0.478	-0.464	-0.450	-0.436	-0.424	-0.412	-0.401	-0.390	-0.380	-0.370	-0.361	-0.352	-0.344	-0.336	-0.330	-0.325	-0.319	-0.314	-0.310	-0.306	-0.304	-0.301	-0.300	-0.300	-0.299	-0.299	-0.300	-0.301	-0.302	-0.306	-0.309	-0.311	-0.316	-0.320	-0.325	-0.330	-0.335	-0.341	-0.346	-0.354	-0.361	-0.366	-0.372	-0.381	-0.388	-0.394	-0.401	-0.409	-0.415	-0.424	-0.429	-0.436	-0.442	-0.449	-0.454	-0.460	-0.464	-0.469	-0.472	-0.476	-0.479	-0.481	-0.484	-0.485	-0.485	-0.485	-0.485	-0.484	-0.482	-0.481	-0.478	-0.475	-0.471	-0.466	-0.461	-0.456	-0.451	-0.444	-0.439	-0.431	-0.424	-0.418	-0.409	-0.401	-0.392	-0.385	-0.378	-0.369	-0.360	-0.351	-0.344	-0.335	-0.329	-0.320	-0.312	-0.306	-0.300	-0.294	-0.288	-0.282	-0.279	-0.274	-0.271	-0.269	-0.266	-0.265	-0.265	-0.266	-0.266	-0.270	-0.271	-0.275	-0.280	-0.285	-0.291	-0.298	-0.304	-0.312	-0.321	-0.331	-0.342	-0.352	-0.365	-0.378	-0.390	-0.404	-0.419	-0.434	-0.449	-0.465	-0.481	-0.498	-0.515	-0.532	-0.549	-0.568	-0.585	-0.602	-0.621	-0.640	-0.658	-0.675	-0.694	-0.710	-0.728	-0.745	-0.761	-0.779	-0.794	-0.810	-0.825	-0.839	-0.854	-0.868	-0.880	-0.894	-0.905	-0.916	-0.926	-0.936	-0.946	-0.955	-0.962	-0.970	-0.976	-0.982	-0.986	-0.992	-0.995	-0.999	-1.000	-1.004	-1.005	-1.006	-1.005	-1.005	-1.005	-1.002	-1.000	-0.999	-0.998	-0.996	-0.994	-0.990	-0.986	-0.982	-0.980	-0.975	-0.972	-0.969	-0.965	-0.961	-0.959	-0.955	-0.951	-0.949	-0.946	-0.945	-0.942	-0.941	-0.941	-0.940	-0.940	-0.941	-0.941	-0.944	-0.945	-0.948	-0.951	-0.955	-0.959	-0.964	-0.969	-0.976	-0.982	-0.990	-0.998	-1.006	-1.015	-1.024	-1.034	-1.044	-1.054	-1.065	-1.076	-1.089	-1.101	-1.112	-1.126	-1.140	-1.154	-1.168	-1.181	-1.195	-1.209	-1.225	-1.239	-1.252	-1.268	-1.282	-1.296	-1.310	-1.325	-1.339	-1.352	-1.366	-1.380	-1.394	-1.406	-1.418	-1.430	-1.441	-1.452	-1.464	-1.474	-1.484	-1.494	-1.502	-1.511	-1.519	-1.526	-1.534	-1.540	-1.546	-1.551	-1.555	-1.560	-1.562	-1.565	-1.566	-1.568	-1.569	-1.568	-1.568	-1.565	-1.561	-1.560	-1.555	-1.550	-1.545	-1.539	-1.531	-1.524	-1.516	-1.508	-1.499	-1.489	-1.479	-1.468	-1.455	-1.442	-1.430	-1.416	-1.402	-1.389	-1.375	-1.359	-1.344	-1.328	-1.311	-1.295	-1.279	-1.261	-1.245	-1.228	-1.210	-1.192	-1.176	-1.159	-1.142	-1.125	-1.109	-1.094	-1.076	-1.061	-1.046	-1.031	-1.018	-1.004	-0.990	-0.976	-0.965	-0.954	-0.942	-0.932	-0.921	-0.912	-0.905	-0.898	-0.891	-0.885	-0.880	-0.875	-0.871	-0.869	-0.866	-0.865	-0.864	-0.864	-0.865	-0.864	-0.866	-0.868	-0.871	-0.874	-0.876	-0.880	-0.884	-0.888	-0.891	-0.896	-0.900	-0.904	-0.909	-0.912	-0.916	-0.920	-0.924	-0.928	-0.929	-0.932	-0.936	-0.938	-0.939	-0.939	-0.939	-0.939	-0.938	-0.935	-0.931	-0.929	-0.924	-0.919	-0.914	-0.906	-0.899	-0.890	-0.881	-0.871	-0.861	-0.850	-0.838	-0.824	-0.811	-0.798	-0.781	-0.765	-0.751	-0.735	-0.719	-0.701	-0.684	-0.665	-0.649	-0.630	-0.611	-0.594	-0.574	-0.555	-0.536	-0.518	-0.499	-0.481	-0.462	-0.445	-0.426	-0.409	-0.392	-0.375	-0.359	-0.342	-0.328	-0.312	-0.299	-0.284	-0.270	-0.256	-0.245	-0.232	-0.221	-0.210	-0.200	-0.190	-0.181	-0.172	-0.164	-0.158	-0.149	-0.144	-0.138	-0.132	-0.128	-0.122	-0.118	-0.115	-0.111	-0.109	-0.105	-0.104	-0.102	-0.101	-0.100	-0.099	-0.100	-0.099	-0.099	-0.100	-0.101	-0.100	-0.101	-0.102	-0.105	-0.108	-0.109	-0.111	-0.112	-0.115	-0.118	-0.120	-0.122	-0.125	-0.128	-0.129	-0.131	-0.135	-0.138	-0.140	-0.142	-0.146	-0.149	-0.150	-0.154	-0.155	-0.158	-0.160	-0.161	-0.164	-0.166	-0.166	-0.169	-0.170	-0.171	-0.171	-0.172	-0.172	-0.172	-0.174	-0.174	-0.172	-0.172	-0.170	-0.169	-0.168	-0.166	-0.165	-0.164	-0.161	-0.159	-0.155	-0.152	-0.150	-0.145	-0.142	-0.138	-0.134	-0.129	-0.125	-0.119	-0.115	-0.110	-0.105	-0.100	-0.094	-0.089	-0.084	-0.078	-0.072	-0.066	-0.061	-0.056	-0.051	-0.045	-0.040	-0.035	-0.030	-0.024	-0.020	-0.015	-0.010	-0.006	-0.002	0.002	0.006	0.010	0.014	0.016	0.020	0.022	0.025	0.029	0.031	0.034	0.035	0.038	0.040	0.042	0.044	0.045	0.048	0.049	0.051	0.052	0.055	0.056	0.059	0.061	0.062	0.065	0.066	0.070	0.071	0.075	0.079	0.081	0.085	0.090	0.094	0.099	0.104	0.109	0.114	0.119	0.124	0.131	0.136	0.144	0.150	0.158	0.165	0.172	0.181	0.189	0.196	0.205	0.214	0.221	0.230	0.239	0.248	0.256	0.264	0.272	0.281	0.290	0.299	0.309	0.315	0.325	0.332	0.341	0.349	0.356	0.364	0.371	0.378	0.385	0.391	0.398	0.404	0.410	0.415	0.421	0.426	0.430	0.435	0.440	0.445	0.449	0.454	0.458	0.461	0.464	0.468	0.471	0.474	0.476	0.479	0.481	0.484	0.486	0.488	0.490	0.491	0.492	0.495	0.496	0.498	0.498	0.499	0.500	0.501	0.501	0.501	0.501	0.502	0.502	0.502	0.502	0.501	0.500	0.499	0.499	0.498	0.496	0.495	0.494	0.492	0.490	0.488	0.485	0.484	0.481	0.478	0.475	0.472	0.469	0.466	0.462	0.460	0.456	0.454	0.450	0.446	0.444	0.439	0.436	0.432	0.429	0.426	0.422	0.420	0.418	0.414	0.412	0.410	0.406	0.405	0.404	0.401	0.400	0.400	0.399	0.398	0.398	0.399	0.398	0.399	0.401	0.402	0.402	0.405	0.408	0.409	0.412	0.415	0.418	0.422	0.426	0.430	0.435	0.439	0.445	0.449	0.454	0.460	0.466	0.471	0.479	0.485	0.491	0.498	0.504	0.511	0.519	0.525	0.532	0.539	0.548	0.554	0.561	0.568	0.575	0.582	0.590	0.596	0.604	0.610	0.618	0.624	0.629	0.636	0.641	0.646	0.652	0.658	0.662	0.666	0.670	0.675	0.678	0.681	0.684	0.686	0.688	0.689	0.690	0.690	0.690	0.689	0.688	0.686	0.684	0.680	0.676	0.674	0.669	0.665	0.659	0.652	0.646	0.640	0.632	0.625	0.618	0.609	0.600	0.591	0.581	0.572	0.561	0.552	0.542	0.534	0.524	0.514	0.502	0.494	0.484	0.475	0.466	0.458	0.449	0.440	0.432	0.426	0.420	0.414	0.409	0.404	0.400	0.395	0.392	0.390	0.389	0.389	0.389	0.389	0.391	0.392	0.396	0.400	0.404	0.409	0.415	0.421	0.428	0.435	0.444	0.451	0.461	0.470	0.480	0.491	0.502	0.514	0.525	0.536	0.549	0.560	0.572	0.584	0.595	0.606	0.619	0.630	0.641	0.652	0.664	0.674	0.684	0.694	0.702	0.712	0.721	0.730	0.738	0.744	0.750	0.756	0.761	0.766	0.771	0.775	0.778	0.781	0.782	0.784	0.786	0.786	0.788	0.786	0.785	0.784	0.782	0.780	0.778	0.775	0.771	0.770	0.765	0.761	0.758	0.754	0.750	0.746	0.742	0.738	0.732	0.729	0.725	0.722	0.718	0.714	0.709	0.705	0.702	0.699	0.696	0.695	0.692	0.690	0.689	0.686	0.685	0.684	0.684	0.684	0.682	0.682	0.684	0.684	0.685	0.686	0.688	0.689	0.691	0.694	0.696	0.699	0.701	0.704	0.706	0.710	0.712	0.715	0.718	0.721	0.725	0.728	0.731	0.734	0.736	0.740	0.742	0.746	0.749	0.751	0.752	0.755	0.756	0.758	0.760	0.761	0.761	0.762	0.762	0.762	0.762	0.762	0.762	0.760	0.760	0.758	0.756	0.754	0.752	0.750	0.748	0.744	0.741	0.738	0.734	0.730	0.725	0.721	0.716	0.711	0.708	0.702	0.696	0.690	0.685	0.679	0.672	0.668	0.660	0.654	0.648	0.640	0.634	0.626	0.620	0.612	0.604	0.596	0.590	0.581	0.574	0.566	0.559	0.551	0.542	0.535	0.526	0.520	0.510	0.501	0.492	0.484	0.476	0.468	0.459	0.450	0.441	0.434	0.425	0.415	0.408	0.399	0.390	0.381	0.374	0.365	0.358	0.349	0.340	0.334	0.325	0.319	0.311	0.305	0.299	0.291	0.285	0.279	0.274	0.269	0.262	0.259	0.254	0.250	0.246	0.244	0.241	0.239	0.236	0.236	0.235	0.234	0.234	0.234	0.235	0.236	0.238	0.240	0.241	0.244	0.246	0.250	0.252	0.256	0.260	0.265	0.269	0.272	0.278	0.281	0.288	0.291	0.295	0.300	0.304	0.308	0.312	0.316	0.319	0.321	0.324	0.326	0.329	0.330	0.331	0.332	0.332	0.331	0.330	0.329	0.328	0.324	0.321	0.318	0.314	0.309	0.304	0.298	0.290	0.285	0.278	0.269	0.261	0.252	0.244	0.235	0.225	0.215	0.205	0.195	0.184	0.174	0.162	0.151	0.141	0.130	0.119	0.109	0.098	0.088	0.078	0.068	0.059	0.049	0.040	0.031	0.024	0.016	0.009	0.002	-0.004	-0.009	-0.014	-0.019	-0.022	-0.025	-0.029	-0.030	-0.031	-0.032	-0.032	-0.032	-0.031	-0.030	-0.028	-0.025	-0.021	-0.018	-0.012	-0.008	-0.002	0.002	0.009	0.016	0.022	0.030	0.039	0.046	0.055	0.062	0.072	0.080	0.090	0.099	0.108	0.118	0.126	0.136	0.145	0.154	0.161	0.171	0.180	0.186	0.195	0.202	0.210	0.216	0.222	0.229	0.235	0.240	0.245	0.249	0.251	0.256	0.258	0.260	0.261	0.261	0.260	0.260	0.260	0.258	0.255	0.251	0.249	0.245	0.240	0.234	0.228	0.221	0.214	0.205	0.196	0.188	0.179	0.169	0.159	0.148	0.138	0.125	0.114	0.101	0.090	0.078	0.064	0.050	0.036	0.022	0.010	-0.004	-0.016	-0.030	-0.044	-0.056	-0.070	-0.082	-0.096	-0.108	-0.120	-0.131	-0.142	-0.154	-0.164	-0.174	-0.184	-0.192	-0.201	-0.210	-0.218	-0.224	-0.229	-0.236	-0.240	-0.245	-0.249	-0.252	-0.255	-0.258	-0.258	-0.258	-0.258	-0.258	-0.256	-0.254	-0.250	-0.248	-0.244	-0.239	-0.232	-0.226	-0.220	-0.214	-0.205	-0.196	-0.188	-0.179	-0.169	-0.158	-0.146	-0.135	-0.122	-0.110	-0.096	-0.084	-0.070	-0.056	-0.041	-0.026	-0.012	0.004	0.020	0.036	0.051	0.069	0.085	0.102	0.119	100.000	5.000	2.000	1.000	6.000	0.000	0.000	0.000	0.000	0.000	0.000	0.000	0.000	0.000	0.000	0.000	0.000	0.000	-1.698	-1.691	-1.684	-1.676	-1.668	-1.660	-1.650	-1.641	-1.630	-1.619	-1.608	-1.596	-1.585	-1.571	-1.556	-1.542	-1.528	-1.512	-1.495	-1.478	-1.460	-1.442	-1.424	-1.404	-1.382	-1.361	-1.339	-1.318	-1.294	-1.269	-1.245	-1.218	-1.192	-1.165	-1.138	-1.110	-1.081	-1.052	-1.022	-0.992	-0.961	-0.931	-0.899	-0.868	-0.835	-0.802	-0.770	-0.738	-0.705	-0.671	-0.639	-0.604	-0.571	-0.539	-0.506	-0.472	-0.440	-0.406	-0.375	-0.342	-0.311	-0.280	-0.248	-0.218	-0.188	-0.158	-0.130	-0.100	-0.072	-0.045	-0.018	0.008	0.034	0.059	0.082	0.106	0.130	0.152	0.174	0.194	0.215	0.234	0.254	0.271	0.289	0.305	0.321	0.338	0.352	0.366	0.381	0.395	0.408	0.420	0.432	0.444	0.455	0.466	0.476	0.488	0.496	0.506	0.515	0.524	0.534	0.542	0.552	0.560	0.569	0.578	0.586	0.595	0.604	0.612	0.621	0.630	0.640	0.649	0.659	0.669	0.679	0.689	0.699	0.711	0.721	0.734	0.745	0.758	0.770	0.784	0.798	0.811	0.825	0.839	0.854	0.869	0.884	0.901	0.916	0.934	0.950	0.968	0.984	1.002	1.021	1.039	1.058	1.075	1.095	1.114	1.131	1.151	1.170	1.189	1.208	1.228	1.246	1.264	1.282	1.300	1.318	1.335	1.352	1.370	1.386	1.402	1.418	1.432	1.448	1.461	1.475	1.486	1.499	1.510	1.520	1.531	1.540	1.548	1.555	1.561	1.566	1.572	1.575	1.579	1.580	1.582	1.582	1.581	1.579	1.576	1.574	1.569	1.564	1.559	1.551	1.544	1.535	1.528	1.516	1.506	1.495	1.484	1.470	1.456	1.442	1.428	1.414	1.398	1.382	1.365	1.349	1.331	1.314	1.296	1.278	1.260	1.241	1.224	1.205	1.188	1.169	1.150	1.132	1.115	1.096	1.079	1.062	1.045	1.029	1.011	0.995	0.979	0.964	0.949	0.934	0.920	0.905	0.892	0.880	0.866	0.855	0.842	0.832	0.822	0.812	0.802	0.792	0.785	0.776	0.770	0.762	0.755	0.749	0.744	0.739	0.734	0.729	0.725	0.721	0.718	0.716	0.712	0.710	0.709	0.706	0.705	0.704	0.702	0.701	0.700	0.699	0.700	0.699	0.699	0.699	0.698	0.698	0.696	0.698	0.696	0.696	0.695	0.695	0.694	0.692	0.692	0.691	0.690	0.689	0.688	0.685	0.682	0.680	0.679	0.675	0.672	0.670	0.666	0.662	0.659	0.654	0.650	0.645	0.640	0.635	0.629	0.624	0.618	0.610	0.604	0.596	0.589	0.581	0.572	0.564	0.555	0.545	0.536	0.528	0.518	0.506	0.495	0.485	0.474	0.462	0.451	0.438	0.426	0.412	0.400	0.386	0.372	0.360	0.346	0.331	0.318	0.302	0.288	0.274	0.258	0.244	0.228	0.212	0.196	0.180	0.165	0.149	0.134	0.118	0.102	0.086	0.071	0.055	0.040	0.025	0.010	-0.005	-0.019	-0.034	-0.046	-0.060	-0.074	-0.086	-0.100	-0.111	-0.124	-0.134	-0.145	-0.155	-0.165	-0.174	-0.182	-0.190	-0.198	-0.206	-0.212	-0.219	-0.224	-0.229	-0.231	-0.236	-0.239	-0.241	-0.244	-0.245	-0.246	-0.246	-0.246	-0.248	-0.245	-0.244	-0.242	-0.241	-0.239	-0.236	-0.234	-0.230	-0.228	-0.224	-0.219	-0.216	-0.211	-0.208	-0.202	-0.199	-0.194	-0.189	-0.185	-0.180	-0.175	-0.170	-0.166	-0.161	-0.156	-0.152	-0.146	-0.142	-0.138	-0.132	-0.129	-0.124	-0.119	-0.114	-0.109	-0.104	-0.100	-0.095	-0.090	-0.085	-0.081	-0.075	-0.071	-0.066	-0.061	-0.055	-0.050	-0.045	-0.040	-0.035	-0.029	-0.025	-0.019	-0.014	-0.008	-0.001	0.004	0.009	0.015	0.020	0.026	0.031	0.038	0.044	0.048	0.054	0.059	0.064	0.069	0.072	0.078	0.082	0.086	0.089	0.092	0.095	0.098	0.099	0.101	0.102	0.102	0.102	0.102	0.102	0.100	0.099	0.096	0.094	0.090	0.085	0.081	0.075	0.070	0.064	0.056	0.049	0.040	0.032	0.022	0.012	0.002	-0.009	-0.019	-0.031	-0.044	-0.055	-0.069	-0.082	-0.096	-0.111	-0.125	-0.140	-0.156	-0.171	-0.186	-0.202	-0.219	-0.235	-0.251	-0.269	-0.286	-0.302	-0.320	-0.335	-0.352	-0.370	-0.386	-0.404	-0.420	-0.438	-0.454	-0.470	-0.485	-0.501	-0.518	-0.534	-0.549	-0.565	-0.579	-0.594	-0.609	-0.621	-0.636	-0.650	-0.664	-0.676	-0.689	-0.701	-0.714	-0.726	-0.738	-0.749	-0.759	-0.770	-0.780	-0.790	-0.799	-0.808	-0.816	-0.825	-0.832	-0.840	-0.849	-0.856	-0.861	-0.869	-0.875	-0.880	-0.885	-0.891	-0.896	-0.900	-0.905	-0.909	-0.912	-0.916	-0.920	-0.924	-0.926	-0.929	-0.932	-0.935	-0.936	-0.939	-0.942	-0.944	-0.945	-0.948	-0.949	-0.951	-0.954	-0.955	-0.958	-0.959	-0.961	-0.962	-0.965	-0.965	-0.968	-0.969	-0.971	-0.971	-0.974	-0.976	-0.976	-0.979	-0.980	-0.982	-0.984	-0.985	-0.986	-0.988	-0.990	-0.990	-0.991	-0.992	-0.992	-0.992	-0.994	-0.994	-0.994	-0.994	-0.992	-0.992	-0.991	-0.990	-0.988	-0.986	-0.985	-0.981	-0.979	-0.976	-0.972	-0.969	-0.965	-0.959	-0.955	-0.949	-0.942	-0.936	-0.930	-0.922	-0.916	-0.909	-0.900	-0.891	-0.882	-0.872	-0.864	-0.854	-0.842	-0.832	-0.821	-0.811	-0.799	-0.788	-0.775	-0.762	-0.751	-0.738	-0.725	-0.712	-0.699	-0.686	-0.672	-0.659	-0.646	-0.632	-0.619	-0.606	-0.592	-0.579	-0.568	-0.554	-0.541	-0.529	-0.516	-0.505	-0.494	-0.482	-0.471	-0.460	-0.450	-0.440	-0.431	-0.421	-0.414	-0.406	-0.399	-0.391	-0.384	-0.379	-0.372	-0.369	-0.364	-0.360	-0.358	-0.355	-0.352	-0.351	-0.351	-0.351	-0.351	-0.352	-0.354	-0.356	-0.360	-0.362	-0.366	-0.370	-0.376	-0.381	-0.386	-0.394	-0.400	-0.406	-0.414	-0.421	-0.429	-0.436	-0.445	-0.454	-0.462	-0.470	-0.480	-0.488	-0.498	-0.506	-0.514	-0.524	-0.531	-0.540	-0.548	-0.555	-0.562	-0.569	-0.575	-0.581	-0.588	-0.591	-0.596	-0.601	-0.604	-0.606	-0.608	-0.609	-0.610	-0.610	-0.609	-0.608	-0.605	-0.601	-0.598	-0.592	-0.588	-0.580	-0.574	-0.566	-0.556	-0.546	-0.536	-0.525	-0.512	-0.500	-0.486	-0.470	-0.456	-0.440	-0.422	-0.406	-0.388	-0.369	-0.350	-0.330	-0.310	-0.290	-0.269	-0.248	-0.225	-0.204	-0.180	-0.158	-0.136	-0.112	-0.090	-0.066	-0.044	-0.021	0.004	0.025	0.048	0.070	0.091	0.114	0.136	0.156	0.178	0.196	0.216	0.235	0.254	0.271	0.289	0.305	0.320	0.336	0.350	0.362	0.376	0.388	0.398	0.408	0.416	0.425	0.432	0.439	0.444	0.448	0.451	0.454	0.455	0.456	0.456	0.455	0.452	0.450	0.446	0.441	0.436	0.430	0.424	0.416	0.408	0.399	0.390	0.380	0.370	0.359	0.349	0.338	0.325	0.314	0.301	0.289	0.276	0.264	0.251	0.239	0.226	0.214	0.201	0.189	0.178	0.165	0.155	0.144	0.134	0.124	0.114	0.104	0.096	0.088	0.080	0.075	0.068	0.062	0.056	0.051	0.049	0.045	0.042	0.041	0.040	0.039	0.039	0.039	0.041	0.042	0.045	0.048	0.050	0.054	0.058	0.062	0.068	0.072	0.076	0.082	0.089	0.095	0.101	0.106	0.114	0.120	0.126	0.132	0.139	0.144	0.151	0.156	0.162	0.168	0.172	0.178	0.182	0.186	0.191	0.194	0.196	0.199	0.201	0.201	0.202	0.202	0.202	0.201	0.199	0.196	0.194	0.190	0.185	0.180	0.174	0.168	0.160	0.152	0.144	0.134	0.124	0.114	0.101	0.089	0.076	0.062	0.049	0.034	0.018	0.002	-0.014	-0.031	-0.049	-0.066	-0.085	-0.104	-0.124	-0.144	-0.164	-0.185	-0.205	-0.225	-0.246	-0.268	-0.289	-0.309	-0.331	-0.352	-0.374	-0.395	-0.416	-0.436	-0.458	-0.478	-0.499	-0.519	-0.539	-0.558	-0.576	-0.595	-0.614	-0.630	-0.648	-0.665	-0.680	-0.696	-0.710	-0.725	-0.739	-0.751	-0.764	-0.778	-0.788	-0.799	-0.810	-0.820	-0.829	-0.839	-0.848	-0.855	-0.862	-0.869	-0.876	-0.882	-0.888	-0.892	-0.898	-0.902	-0.908	-0.911	-0.916	-0.920	-0.924	-0.926	-0.931	-0.934	-0.936	-0.941	-0.944	-0.948	-0.951	-0.955	-0.958	-0.962	-0.966	-0.971	-0.975	-0.980	-0.985	-0.989	-0.995	-0.999	-1.005	-1.011	-1.018	-1.024	-1.031	-1.039	-1.045	-1.052	-1.060	-1.068	-1.075	-1.084	-1.092	-1.101	-1.110	-1.119	-1.128	-1.138	-1.146	-1.156	-1.165	-1.175	-1.185	-1.195	-1.204	-1.214	-1.225	-1.234	-1.242	-1.254	-1.262	-1.272	-1.281	-1.290	-1.299	-1.308	-1.316	-1.325	-1.332	-1.340	-1.348	-1.355	-1.362	-1.369	-1.374	-1.380	-1.386	-1.391	-1.396	-1.399	-1.402	-1.406	-1.409	-1.411	-1.412	-1.414	-1.414	-1.414	-1.414	-1.412	-1.411	-1.409	-1.405	-1.401	-1.396	-1.391	-1.386	-1.380	-1.372	-1.366	-1.359	-1.349	-1.341	-1.331	-1.321	-1.310	-1.300	-1.288	-1.276	-1.264	-1.251	-1.238	-1.225	-1.211	-1.196	-1.182	-1.169	-1.154	-1.140	-1.124	-1.110	-1.096	-1.082	-1.066	-1.052	-1.040	-1.026	-1.012	-1.000	-0.988	-0.975	-0.965	-0.952	-0.942	-0.934	-0.924	-0.915	-0.908	-0.899	-0.892	-0.886	-0.881	-0.878	-0.872	-0.870	-0.868	-0.865	-0.864	-0.864	-0.862	-0.864	-0.865	-0.868	-0.869	-0.872	-0.876	-0.879	-0.884	-0.889	-0.892	-0.898	-0.904	-0.908	-0.914	-0.920	-0.926	-0.930	-0.936	-0.942	-0.948	-0.952	-0.958	-0.962	-0.966	-0.971	-0.974	-0.978	-0.981	-0.984	-0.985	-0.985	-0.986	-0.986	-0.988	-0.986	-0.985	-0.982	-0.980	-0.976	-0.972	-0.969	-0.964	-0.959	-0.952	-0.946	-0.940	-0.931	-0.924	-0.915	-0.908	-0.899	-0.889	-0.879	-0.870	-0.859	-0.849	-0.839	-0.830	-0.819	-0.808	-0.798	-0.788	-0.776	-0.766	-0.756	-0.745	-0.734	-0.724	-0.714	-0.705	-0.695	-0.686	-0.678	-0.669	-0.660	-0.652	-0.644	-0.636	-0.629	-0.621	-0.615	-0.609	-0.601	-0.595	-0.590	-0.584	-0.579	-0.575	-0.569	-0.565	-0.560	-0.556	-0.552	-0.550	-0.545	-0.542	-0.540	-0.538	-0.535	-0.532	-0.531	-0.529	-0.526	-0.525	-0.524	-0.522	-0.522	-0.520	-0.520	-0.520	-0.520	-0.519	-0.519	-0.520	-0.519	-0.520	-0.520	-0.521	-0.522	-0.522	-0.524	-0.526	-0.526	-0.529	-0.530	-0.531	-0.534	-0.535	-0.538	-0.539	-0.541	-0.544	-0.546	-0.548	-0.550	-0.552	-0.554	-0.556	-0.559	-0.559	-0.561	-0.562	-0.564	-0.565	-0.565	-0.566	-0.566	-0.566	-0.566	-0.566	-0.566	-0.565	-0.564	-0.562	-0.561	-0.558	-0.555	-0.552	-0.550	-0.546	-0.544	-0.539	-0.535	-0.530	-0.525	-0.520	-0.515	-0.509	-0.504	-0.498	-0.491	-0.486	-0.479	-0.472	-0.466	-0.459	-0.452	-0.446	-0.439	-0.432	-0.426	-0.419	-0.414	-0.406	-0.401	-0.395	-0.390	-0.384	-0.379	-0.375	-0.369	-0.365	-0.361	-0.358	-0.354	-0.351	-0.349	-0.346	-0.344	-0.342	-0.341	-0.341	-0.340	-0.341	-0.341	-0.340	-0.341	-0.344	-0.345	-0.346	-0.348	-0.350	-0.352	-0.355	-0.358	-0.360	-0.364	-0.366	-0.369	-0.371	-0.375	-0.378	-0.381	-0.385	-0.388	-0.390	-0.394	-0.395	-0.399	-0.400	-0.402	-0.404	-0.406	-0.406	-0.408	-0.408	-0.409	-0.409	-0.409	-0.409	-0.408	-0.406	-0.406	-0.404	-0.401	-0.399	-0.396	-0.394	-0.390	-0.388	-0.382	-0.379	-0.375	-0.371	-0.365	-0.360	-0.356	-0.350	-0.345	-0.339	-0.332	-0.328	-0.321	-0.316	-0.310	-0.304	-0.296	-0.290	-0.285	-0.278	-0.271	-0.265	-0.259	-0.251	-0.246	-0.239	-0.234	-0.226	-0.221	-0.215	-0.209	-0.204	-0.198	-0.192	-0.186	-0.181	-0.176	-0.171	-0.168	-0.161	-0.156	-0.152	-0.148	-0.144	-0.140	-0.136	-0.131	-0.128	-0.124	-0.121	-0.118	-0.112	-0.110	-0.106	-0.105	-0.101	-0.099	-0.095	-0.094	-0.090	-0.089	-0.086	-0.084	-0.081	-0.079	-0.076	-0.074	-0.072	-0.070	-0.068	-0.066	-0.064	-0.061	-0.060	-0.058	-0.056	-0.054	-0.052	-0.050	-0.049	-0.046	-0.044	-0.042	-0.041	-0.039	-0.035	-0.034	-0.032	-0.029	-0.028	-0.025	-0.021	-0.019	-0.016	-0.014	-0.011	-0.009	-0.006	-0.002	0.001	0.005	0.009	0.011	0.015	0.019	0.024	0.028	0.030	0.035	0.041	0.045	0.050	0.055	0.060	0.065	0.071	0.078	0.082	0.089	0.095	0.101	0.109	0.115	0.122	0.130	0.135	0.142	0.150	0.159	0.166	0.174	0.181	0.189	0.198	0.205	0.214	0.221	0.230	0.238	0.246	0.255	0.264	0.271	0.280	0.286	0.294	0.301	0.309	0.315	0.322	0.330	0.336	0.341	0.348	0.352	0.358	0.362	0.366	0.370	0.374	0.376	0.378	0.380	0.381	0.381	0.382	0.382	0.381	0.380	0.378	0.375	0.372	0.368	0.364	0.359	0.352	0.346	0.340	0.332	0.325	0.316	0.308	0.299	0.289	0.279	0.269	0.258	0.248	0.235	0.225	0.212	0.201	0.190	0.179	0.168	0.155	0.144	0.134	0.122	0.112	0.102	0.094	0.085	0.075	0.068	0.060	0.054	0.049	0.042	0.039	0.034	0.031	0.029	0.028	0.028	0.028	0.030	0.032	0.036	0.041	0.046	0.052	0.061	0.068	0.078	0.088	0.100	0.111	0.124	0.138	0.151	0.166	0.181	0.198	0.215	0.231	0.249	0.268	0.286	0.304	0.324	0.342	0.361	0.381	0.401	0.420	0.440	0.459	0.479	0.496	0.515	0.535	0.551	0.570	0.586	0.604	0.620	0.635	0.651	0.666	0.681	0.695	0.708	0.720	0.732	0.742	0.754	0.765	0.775	0.782	0.791	0.800	0.806	0.814	0.820	0.826	0.832	0.838	0.841	0.846	0.850	0.854	0.858	0.861	0.864	0.866	0.869	0.872	0.874	0.878	0.879	0.882	0.884	0.888	0.889	0.892	0.895	0.899	0.901	0.904	0.908	0.912	0.916	0.920	0.924	0.929	0.934	0.939	0.944	0.950	0.956	0.962	0.968	0.974	0.981	0.986	0.994	1.001	1.008	1.014	1.022	1.029	1.036	1.044	1.051	1.059	1.064	1.071	1.079	1.085	1.091	1.098	1.104	1.110	1.115	1.121	1.125	1.130	1.134	1.139	1.141	1.145	1.148	1.150	1.151	1.154	1.155	1.155	1.155	1.155	1.155	1.154	1.151	1.150	1.148	1.145	1.141	1.139	1.135	1.130	1.125	1.121	1.115	1.110	1.105	1.098	1.091	1.085	1.078	1.071	1.064	1.056	1.049	1.041	1.034	1.025	1.018	1.010	1.001	0.992	0.985	0.978	0.969	0.961	0.952	0.944	0.935	0.928	0.919	0.911	0.904	0.895	0.886	0.879	0.870	0.862	0.854	0.848	0.839	0.831	0.822	0.815	0.808	0.799	0.791	0.784	0.775	0.768	0.760	0.751	0.744	0.735	0.729	0.720	0.711	0.704	0.696	0.689	0.680	0.672	0.664	0.658	0.649	0.641	0.632	0.625	0.619	0.611	0.604	0.596	0.589	0.582	0.575	0.569	0.562	0.555	0.550	0.544	0.539	0.531	0.528	0.521	0.516	0.511	0.506	0.502	0.498	0.494	0.489	0.485	0.481	0.478	0.474	0.469	0.466	0.461	0.458	0.454	0.450	0.448	0.444	0.439	0.435	0.430	0.426	0.421	0.416	0.410	0.406	0.400	0.394	0.388	0.380	0.372	0.365	0.358	0.350	0.340	0.331	0.321	0.311	0.301	0.291	0.280	0.268	0.255	0.244	0.231	0.218	0.205	0.191	0.178	0.165	0.150	0.136	0.122	0.108	0.092	0.079	0.065	0.050	0.035	0.022	0.008	-0.005	-0.019	-0.031	-0.044	-0.058	-0.069	-0.080	-0.091	-0.101	-0.110	-0.120	-0.129	-0.138	-0.144	-0.151	-0.156	-0.162	-0.166	-0.171	-0.174	-0.176	-0.179	-0.179	-0.179	-0.179	-0.178	-0.175	-0.172	-0.170	-0.166	-0.160	-0.155	-0.150	-0.142	-0.135	-0.128	-0.119	-0.110	-0.101	-0.092	-0.081	-0.071	-0.060	-0.049	-0.039	-0.026	-0.015	-0.004	0.008	0.020	0.031	0.044	0.054	0.066	0.078	0.089	0.099	0.110	0.120	0.131	0.141	0.150	0.159	0.168	0.176	0.182	0.190	0.196	0.202	0.208	0.212	0.216	0.220	0.224	0.225	0.226	0.226	0.228	0.228	0.226	0.224	0.221	0.219	0.215	0.210	0.206	0.200	0.195	0.188	0.180	0.172	0.164	0.156	0.146	0.138	0.128	0.118	0.106	0.096	0.085	0.072	0.062	0.051	0.039	0.028	0.015	0.004	-0.009	-0.020	-0.032	-0.045	-0.056	-0.066	-0.078	-0.089	-0.100	-0.109	-0.120	-0.129	-0.138	-0.148	-0.155	-0.162	-0.169	-0.176	-0.182	-0.188	-0.194	-0.198	-0.201	-0.206	-0.209	-0.210	-0.212	-0.214	-0.215	-0.214	-0.215	-0.212	-0.211	-0.209	-0.206	-0.202	-0.200	-0.196	-0.190	-0.186	-0.181	-0.174	-0.168	-0.161	-0.155	-0.148	-0.140	-0.132	-0.124	-0.116	-0.108	-0.099	-0.090	-0.080	-0.071	-0.062	-0.052	-0.044	-0.034	-0.025	-0.015	-0.006	0.004	0.012	0.021	0.030	0.039	0.049	0.058	0.066	0.075	0.084	0.092	0.101	0.108	0.116	0.125	0.132	0.140	0.148	0.154	0.161	0.168	0.174	0.181	0.186	0.194	0.199	0.204	0.210	0.215	0.220	0.225	0.230	0.235	0.239	0.242	0.246	0.250	0.252	0.255	0.259	0.261	0.264	0.266	0.268	0.270	0.270	0.271	0.272	0.272	0.274	0.274	0.274	0.274	0.272	0.272	0.271	0.269	0.268	0.266	0.265	0.261	0.259	0.256	0.254	0.250	0.248	0.244	0.240	0.236	0.234	0.229	0.225	0.220	0.216	0.211	0.208	0.202	0.199	0.194	0.189	0.185	0.180	0.176	0.171	0.168	0.165	0.160	0.156	0.154	0.151	0.148	0.145	0.142	0.141	0.139	0.138	0.138	0.136	0.136	0.136	0.138	0.138	0.138	0.140	0.142	0.144	0.146	0.150	0.152	0.156	0.161	0.165	0.170	0.175	0.180	0.186	0.191	0.198	0.202	0.209	0.215	0.221	0.229	0.234	0.241	0.249	0.255	0.261	0.269	0.275	0.281	0.289	0.295	0.300	0.306	0.312	0.318	0.322	0.328	0.332	0.336	0.341	0.345	0.349	0.352	0.354	0.356	0.359	0.360	0.362	0.364	0.364	0.364	0.364	0.364	0.364	0.362	0.361	0.360	0.359	0.356	0.354	0.352	0.350	0.346	0.344	0.341	0.339	0.335	0.332	0.329	0.326	0.321	0.319	0.315	0.312	0.309	0.305	0.304	0.300	0.298	0.295	0.292	0.291	0.289	0.286	0.285	0.284	0.282	0.281	0.281	0.280	0.279	0.279	0.279	0.280	0.280	0.281	0.282	0.282	0.284	0.285	0.286	0.288	0.290	0.291	0.292	0.295	0.298	0.299	0.300	0.301	0.302	0.304	0.305	0.306	0.308	0.309	0.308	0.309	0.309	0.308	0.306	0.305	0.304	0.302	0.300	0.299	0.295	0.291	0.289	0.284	0.279	0.274	0.268	0.262	0.256	0.249	0.240	0.232	0.224	0.214	0.206	0.195	0.185	0.175	0.164	0.152	0.141	0.129	0.116	0.104	0.091	0.079	0.065	0.052	0.040	0.026	0.014	0.000	-0.014	-0.026	-0.040	-0.052	-0.066	-0.079	-0.091	-0.104	-0.116	-0.129	-0.139	-0.150	-0.161	-0.172	-0.182	-0.194	-0.202	-0.211	-0.221	-0.229	-0.236	-0.244	-0.250	-0.258	-0.262	-0.269	-0.274	-0.276	-0.280	-0.284	-0.286	-0.289	-0.291	-0.292	-0.292	-0.292	-0.292	-0.292	-0.291	-0.290	-0.289	-0.286	-0.285	-0.282	-0.279	-0.276	-0.274	-0.270	-0.266	-0.262	-0.259	-0.255	-0.251	-0.248	-0.244	-0.240	-0.236	-0.232	-0.230	-0.226	-0.222	-0.220	-0.216	-0.214	-0.211	-0.209	-0.206	-0.205	-0.204	-0.201	-0.201	-0.201	-0.201	-0.201	-0.202	-0.204	-0.204	-0.205	-0.209	-0.211	-0.214	-0.216	-0.220	-0.224	-0.228	-0.232	-0.238	-0.244	-0.249	-0.255	-0.261	-0.268	-0.275	-0.282	-0.290	-0.298	-0.306	-0.314	-0.322	-0.331	-0.340	-0.349	-0.359	-0.368	-0.378	-0.386	-0.395	-0.405	-0.415	-0.425	-0.435	-0.445	-0.455	-0.465	-0.475	-0.484	-0.495	-0.505	-0.515	-0.524	-0.535	-0.544	-0.554	-0.562	-0.572	-0.580	-0.590	-0.600	-0.608	-0.616	-0.626	-0.634	-0.642	-0.652	-0.660	-0.669	-0.676	-0.686	-0.695	-0.702	-0.711	-0.719	-0.728	-0.735	-0.744	-0.752	-0.760	-0.769	-0.776	-0.785	-0.794	-0.801	-0.810	-0.818	-0.826	-0.835	-0.844	-0.851	-0.860	-0.869	-0.878	-0.888	-0.895	-0.905	-0.915	-0.924	-0.934	-0.942	-0.952	-0.964	-0.972	-0.984	-0.994	-1.005	-1.016	-1.026	-1.039	-1.050	-1.061	-1.072	-1.085	-1.098	-1.110	-1.124	-1.136	-1.150	-1.162	-1.176	-1.191	-1.205	-1.219	-1.234	-1.249	-1.264	-1.279	-1.295	-1.310	-1.325	-1.340	-1.356	-1.374	-1.389	-1.405	-1.421	-1.439	-1.454	-1.470	-1.488	-1.502	-1.520	-1.535	-1.552	-1.569	-1.585	-1.601	-1.616	-1.632	-1.648	-1.662	-1.678	-1.692	-1.708	-1.721	-1.735	-1.749	-1.762	-1.775	-1.788	-1.800	-1.812	-1.824	-1.834	-1.844	-1.854	-1.862	-1.872	-1.880	-1.888	-1.895	-1.901	-1.908	-1.912	-1.918	-1.921	-1.925	-1.928	-1.930	-1.932	-1.934	-1.934	-1.934	-1.931	-1.930	-1.928	-1.925	-1.921	-1.916	-1.910	-1.904	-1.898	-1.890	-1.881	-1.872	-1.862	-1.851	-1.839	-1.826	-1.814	-1.799	-1.784	-1.768	-1.751	-1.734	-1.715	-1.696	-1.675	-1.654	-1.630	-1.608	-1.584	-1.559	-1.531	-1.504	-1.476	-1.446	-1.416	-1.386	-1.354	-1.320	-1.285	-1.251	-1.215	-1.178	-1.139	-1.100	-1.060	-1.019	-0.976	-0.932	-0.890	-0.844	-0.799	-0.751	-0.704	-0.656	-0.606	-0.558	-0.505	-0.455	-0.401	-0.349	-0.295	-0.241	-0.185	-0.131	-0.075	-0.019	0.040	0.096	0.155	0.214	0.271	0.330	0.389	0.449	0.507	0.569	0.628	0.688	0.746	0.806	0.865	0.924	0.982	1.042	1.100	1.158	1.216	1.272	1.329	1.385	1.440	1.495	1.550	1.602	1.655	1.708	1.758	1.809	1.858	1.906	1.954	2.001	2.046	2.091	2.135	2.178	2.220	2.261	2.300	2.339	2.376	2.414	2.448	2.482	2.515	2.548	2.579	2.609	2.638	2.665	2.691	2.718	2.741	2.766	2.788	2.810	2.830	2.850	2.869	2.888	2.904	2.920	2.936	2.951	2.965	2.980	2.992	3.005	3.016	3.029	3.040	3.049	3.060	3.069	3.078	3.086	3.095	3.102	3.111	3.118	3.124	3.131	3.138	3.144	3.150	3.156	3.161	3.166	3.171	3.176	3.181	3.186	3.190	3.195	3.200	3.202	3.208	3.211	3.215	3.218	3.222	3.225	3.229	3.231	3.235	3.238	3.241	3.244	3.248	3.249	3.252	3.255	3.258	3.260	3.262	3.266	3.268	3.270	3.272	3.276	3.279	3.281	3.284	3.288	3.291	3.292	3.296	3.299	3.302	3.305	3.309	3.311	3.315	3.318	3.321	3.325	3.328	3.331	3.335	3.338	3.341	3.344	3.346	3.349	3.351	3.354	3.355	3.356	3.358	3.359	3.360	3.359	3.360	3.359	3.358	3.356	3.352	3.349	3.346	3.341	3.338	3.331	3.325	3.319	3.310	3.301	3.292	3.284	3.272	3.260	3.249	3.235	3.222	3.206	3.191	3.175	3.158	3.140	3.120	3.101	3.081	3.060	3.039	3.016	2.995	2.971	2.948	2.924	2.899	2.874	2.849	2.822	2.798	2.770	2.744	2.718	2.690	2.662	2.635	2.608	2.580	2.552	2.524	2.496	2.469	2.440	2.414	2.385	2.358	2.331	2.304	2.276	2.250	2.224	2.198	2.171	2.144	2.119	2.094	2.068	2.044	2.019	1.994	1.970	1.945	1.921	1.899	1.875	1.854	1.830	1.808	1.786	1.765	1.744	1.721	1.701	1.681	1.660	1.640	1.622	1.602	1.584	1.565	1.548	1.529	1.511	1.494	1.476	1.460	1.444	1.428	1.411	1.396	1.380	1.365	1.350	1.336	1.321	1.308	1.292	1.279	1.265	1.252	1.239	1.225	1.212	1.199	1.186	1.174	1.161	1.149	1.136	1.122	1.110	1.098	1.085	1.072	1.060	1.048	1.034	1.021	1.008	0.995	0.981	0.968	0.955	0.941	0.928	0.914	0.901	0.888	0.874	0.861	0.846	0.834	0.820	0.806	0.794	0.779	0.766	0.754	0.741	0.729	0.715	0.704	0.691	0.680	0.669	0.656	0.645	0.635	0.625	0.614	0.605	0.596	0.588	0.579	0.570	0.562	0.555	0.548	0.541	0.535	0.529	0.522	0.516	0.511	0.505	0.501	0.496	0.491	0.488	0.482	0.478	0.472	0.469	0.464	0.460	0.455	0.450	0.444	0.439	0.432	0.428	0.421	0.415	0.408	0.400	0.392	0.384	0.375	0.366	0.355	0.345	0.334	0.322	0.310	0.298	0.284	0.270	0.255	0.240	0.224	0.209	0.191	0.174	0.156	0.136	0.118	0.098	0.078	0.058	0.036	0.015	-0.006	-0.029	-0.052	-0.074	-0.098	-0.120	-0.144	-0.168	-0.191	-0.218	-0.241	-0.265	-0.290	-0.315	-0.339	-0.364	-0.388	-0.414	-0.439	-0.461	-0.486	-0.510	-0.535	-0.558	-0.581	-0.605	-0.629	-0.651	-0.674	-0.696	-0.719	-0.741	-0.762	-0.785	-0.806	-0.828	-0.849	-0.869	-0.889	-0.909	-0.929	-0.948	-0.968	-0.986	-1.004	-1.022	-1.040	-1.058	-1.075	-1.091	-1.108	-1.124	-1.140	-1.155	-1.170	-1.185	-1.199	-1.212	-1.228	-1.240	-1.252	-1.266	-1.278	-1.290	-1.301	-1.312	-1.324	-1.334	-1.344	-1.354	-1.362	-1.371	-1.380	-1.389	-1.396	-1.402	-1.410	-1.416	-1.422	-1.429	-1.435	-1.439	-1.444	-1.449	-1.452	-1.458	-1.460	-1.464	-1.466	-1.469	-1.471	-1.474	-1.475	-1.476	-1.479	-1.479	-1.480	-1.480	-1.479	-1.479	-1.478	-1.478	-1.476	-1.475	-1.474	-1.471	-1.469	-1.466	-1.464	-1.460	-1.456	-1.452	-1.448	-1.444	-1.438	-1.432	-1.428	-1.421	-1.414	-1.408	-1.400	-1.392	-1.384	-1.374	-1.365	-1.355	-1.345	-1.334	-1.322	-1.311	-1.299	-1.285	-1.272	-1.258	-1.244	-1.228	-1.211	-1.195	-1.178	-1.160	-1.140	-1.121	-1.101	-1.080	-1.059	-1.036	-1.014	-0.991	-0.968	-0.941	-0.918	-0.891	-0.865	-0.838	-0.810	-0.781	-0.752	-0.724	-0.694	-0.664	-0.632	-0.602	-0.571	-0.539	-0.507	-0.475	-0.442	-0.410	-0.378	-0.344	-0.312	-0.279	-0.245	-0.212	-0.179	-0.146	-0.114	-0.081	-0.049	-0.016	0.016	0.048	0.079	0.109	0.139	0.170	0.199	0.228	0.255	0.284	0.311	0.338	0.364	0.390	0.416	0.440	0.462	0.486	0.509	0.530	0.551	0.572	0.591	0.611	0.629	0.648	0.665	0.681	0.698	0.714	0.728	0.744	0.756	0.770	0.782	0.796	0.808	0.820	0.831	0.842	0.854	0.864	0.874	0.884	0.894	0.902	0.912	0.922	0.931	0.941	0.950	0.959	0.970	0.979	0.989	0.998	1.009	1.019	1.029	1.040	1.050	1.062	1.072	1.085	1.096	1.109	1.121	1.134	1.148	1.161	1.174	1.189	1.204	1.219	1.234	1.250	1.265	1.282	1.299	1.315	1.332	1.350	1.366	1.385	1.402	1.420	1.439	1.456	1.474	1.491	1.510	1.528	1.545	1.562	1.580	1.598	1.615	1.630	1.646	1.661	1.678	1.692	1.705	1.719	1.732	1.744	1.756	1.766	1.776	1.786	1.795	1.801	1.809	1.815	1.819	1.822	1.826	1.829	1.830	1.830	1.830	1.828	1.826	1.822	1.818	1.812	1.806	1.800	1.791	1.782	1.772	1.761	1.751	1.738	1.726	1.711	1.699	1.682	1.668	1.652	1.636	1.619	1.601	1.584	1.566	1.548	1.529	1.510	1.491	1.471	1.452	1.432	1.414	1.394	1.375	1.355	1.336	1.316	1.298	1.279	1.261	1.242	1.225	1.209	1.191	1.175	1.158	1.141	1.126	1.110	1.096	1.081	1.066	1.054	1.040	1.028	1.015	1.002	0.990	0.980	0.968	0.958	0.948	0.938	0.929	0.920	0.911	0.902	0.895	0.888	0.880	0.872	0.866	0.860	0.855	0.849	0.844	0.838	0.834	0.829	0.824	0.820	0.815	0.811	0.808	0.804	0.800	0.796	0.794	0.790	0.788	0.784	0.782	0.780	0.776	0.774	0.771	0.768	0.766	0.764	0.760	0.758	0.754	0.752	0.750	0.748	0.744	0.741	0.739	0.735	0.731	0.729	0.726	0.721	0.719	0.715	0.710	0.706	0.702	0.698	0.694	0.689	0.684	0.678	0.672	0.668	0.660	0.655	0.648	0.642	0.635	0.628	0.620	0.612	0.604	0.596	0.588	0.579	0.570	0.560	0.550	0.540	0.530	0.520	0.509	0.496	0.485	0.474	0.461	0.450	0.436	0.424	0.410	0.398	0.382	0.370	0.355	0.341	0.325	0.311	0.296	0.281	0.266	0.250	0.236	0.220	0.205	0.190	0.175	0.159	0.145	0.129	0.114	0.100	0.085	0.071	0.058	0.044	0.030	0.018	0.005	-0.008	-0.019	-0.030	-0.040	-0.051	-0.061	-0.070	-0.079	-0.086	-0.094	-0.100	-0.106	-0.112	-0.116	-0.121	-0.125	-0.128	-0.130	-0.132	-0.134	-0.135	-0.134	-0.134	-0.132	-0.131	-0.129	-0.126	-0.124	-0.120	-0.116	-0.112	-0.108	-0.104	-0.099	-0.094	-0.088	-0.082	-0.078	-0.070	-0.065	-0.060	-0.052	-0.046	-0.041	-0.035	-0.029	-0.022	-0.016	-0.011	-0.005	0.001	0.006	0.011	0.018	0.024	0.029	0.032	0.038	0.042	0.048	0.051	0.056	0.060	0.064	0.069	0.072	0.076	0.081	0.084	0.088	0.092	0.096	0.100	0.104	0.105	0.110	0.114	0.118	0.120	0.124	0.126	0.130	0.135	0.138	0.141	0.145	0.149	0.152	0.155	0.160	0.162	0.166	0.169	0.172	0.175	0.179	0.181	0.184	0.186	0.188	0.190	0.191	0.192	0.194	0.194	0.195	0.194	0.195	0.194	0.191	0.190	0.188	0.185	0.182	0.180	0.176	0.171	0.168	0.161	0.155	0.150	0.144	0.135	0.128	0.120	0.110	0.101	0.091	0.081	0.070	0.060	0.049	0.036	0.024	0.011	-0.001	-0.015	-0.029	-0.044	-0.058	-0.072	-0.088	-0.102	-0.118	-0.134	-0.149	-0.165	-0.180	-0.196	-0.211	-0.229	-0.245	-0.260	-0.276	-0.292	-0.309	-0.326	-0.341	-0.356	-0.372	-0.389	-0.402	-0.418	-0.432	-0.448	-0.461	-0.476	-0.490	-0.502	-0.516	-0.529	-0.541	-0.554	-0.565	-0.578	-0.589	-0.600	-0.609	-0.619	-0.629	-0.639	-0.646	-0.655	-0.664	-0.670	-0.679	-0.684	-0.691	-0.698	-0.702	-0.708	-0.712	-0.716	-0.721	-0.725	-0.729	-0.732	-0.735	-0.738	-0.740	-0.742	-0.742	-0.745	-0.746	-0.746	-0.748	-0.749	-0.749	-0.749	-0.750	-0.750	-0.750	-0.750	-0.750	-0.750	-0.749	-0.749	-0.749	-0.749	-0.749	-0.748	-0.748	-0.748	-0.746	-0.746	-0.746	-0.746	-0.745	-0.745	-0.745	-0.745	-0.744	-0.744	-0.744	-0.742	-0.741	-0.742	-0.741	-0.740	-0.739	-0.739	-0.736	-0.736	-0.734	-0.732	-0.730	-0.728	-0.726	-0.722	-0.719	-0.716	-0.712	-0.709	-0.704	-0.700	-0.695	-0.690	-0.684	-0.679	-0.672	-0.665	-0.659	-0.651	-0.642	-0.634	-0.626	-0.616	-0.606	-0.598	-0.586	-0.576	-0.565	-0.554	-0.542	-0.530	-0.518	-0.505	-0.492	-0.479	-0.465	-0.451	-0.438	-0.424	-0.409	-0.394	-0.380	-0.366	-0.351	-0.336	-0.321	-0.308	-0.292	-0.279	-0.264	-0.250	-0.236	-0.222	-0.208	-0.194	-0.181	-0.169	-0.156	-0.142	-0.130	-0.119	-0.108	-0.098	-0.086	-0.076	-0.068	-0.059	-0.049	-0.041	-0.034	-0.028	-0.021	-0.015	-0.010	-0.005	-0.001	0.002	0.005	0.009	0.009	0.011	0.011	0.011	0.011	0.010	0.008	0.006	0.004	0.000	-0.004	-0.008	-0.012	-0.018	-0.022	-0.029	-0.034	-0.040	-0.048	-0.055	-0.062	-0.070	-0.078	-0.085	-0.092	-0.100	-0.109	-0.118	-0.125	-0.134	-0.142	-0.149	-0.158	-0.165	-0.171	-0.180	-0.186	-0.192	-0.199	-0.204	-0.210	-0.215	-0.218	-0.222	-0.225	-0.228	-0.229	-0.230	-0.230	-0.230	-0.229	-0.228	-0.224	-0.220	-0.218	-0.211	-0.205	-0.199	-0.190	-0.181	-0.174	-0.162	-0.151	-0.139	-0.125	-0.111	-0.098	-0.081	-0.066	-0.049	-0.031	-0.012	0.006	0.028	0.048	0.069	0.091	0.112	0.136	0.160	0.182	0.208	0.231	0.256	0.281	0.308	0.331	0.358	0.382	0.409	0.434	0.460	0.485	0.510	0.535	0.559	0.582	0.606	0.629	0.651	0.674	0.695	0.716	0.736	0.755	0.775	0.792	0.810	0.826	0.841	0.856	0.870	0.882	0.895	0.906	0.916	0.925	0.932	0.940	0.945	0.950	0.955	0.958	0.960	0.961	0.961	0.961	0.959	0.958	0.952	0.949	0.945	0.939	0.932	0.926	0.918	0.910	0.901	0.892	0.882	0.872	0.862	0.851	0.842	0.831	0.820	0.808	0.796	0.785	0.774	0.762	0.751	0.741	0.730	0.720	0.709	0.700	0.690	0.681	0.672	0.665	0.658	0.650	0.642	0.638	0.631	0.628	0.624	0.620	0.616	0.614	0.612	0.612	0.611	0.611	0.612	0.614	0.616	0.619	0.622	0.625	0.629	0.634	0.639	0.644	0.649	0.655	0.661	0.666	0.672	0.679	0.686	0.691	0.698	0.705	0.711	0.716	0.724	0.729	0.735	0.740	0.745	0.750	0.754	0.758	0.761	0.764	0.766	0.768	0.769	0.769	0.769	0.768	0.765	0.762	0.759	0.755	0.750	0.745	0.738	0.731	0.722	0.714	0.705	0.694	0.681	0.670	0.658	0.644	0.629	0.614	0.599	0.581	0.564	0.545	0.528	0.509	0.488	0.468	0.446	0.425	0.402	0.380	0.358	0.334	0.310	0.286	0.262	0.239	0.212	0.188	0.164	0.139	0.114	0.090	0.065	0.040	0.016	-0.008	-0.031	-0.055	-0.079	-0.101	-0.124	-0.146	-0.168	-0.189	-0.210	-0.229	-0.249	-0.269	-0.286	-0.302	-0.320	-0.336	-0.351	-0.366	-0.380	-0.394	-0.406	-0.419	-0.430	-0.441	-0.451	-0.460	-0.470	-0.479	-0.486	-0.494	-0.501	-0.507	-0.512	-0.519	-0.524	-0.529	-0.532	-0.538	-0.541	-0.545	-0.549	-0.551	-0.555	-0.560	-0.562	-0.566	-0.570	-0.572	-0.576	-0.580	-0.585	-0.590	-0.595	-0.600	-0.604	-0.610	-0.616	-0.624	-0.629	-0.636	-0.644	-0.652	-0.661	-0.669	-0.679	-0.689	-0.699	-0.710	-0.720	-0.731	-0.745	-0.756	-0.768	-0.781	-0.795	-0.809	-0.822	-0.836	-0.850	-0.865	-0.880	-0.894	-0.910	-0.925	-0.941	-0.955	-0.971	-0.986	-1.001	-1.018	-1.032	-1.048	-1.061	-1.076	-1.090	-1.104	-1.118	-1.131	-1.144	-1.155	-1.169	-1.180	-1.190	-1.201	-1.211	-1.221	-1.230	-1.239	-1.248	-1.254	-1.261	-1.266	-1.272	-1.276	-1.280	-1.284	-1.286	-1.286	-1.288	-1.288	-1.288	-1.286	-1.284	-1.281	-1.278	-1.272	-1.266	-1.261	-1.255	-1.246	-1.239	-1.229	-1.219	-1.208	-1.198	-1.185	-1.172	-1.160	-1.145	-1.132	-1.116	-1.101	-1.086	-1.070	-1.054	-1.036	-1.019	-1.002	-0.985	-0.968	-0.949	-0.931	-0.912	-0.895	-0.878	-0.860	-0.842	-0.824	-0.806	-0.791	-0.774	-0.759	-0.742	-0.728	-0.714	-0.698	-0.685	-0.672	-0.660	-0.648	-0.638	-0.628	-0.618	-0.609	-0.601	-0.594	-0.588	-0.581	-0.578	-0.572	-0.569	-0.566	-0.564	-0.564	-0.562	-0.564	-0.564	-0.565	-0.568	-0.570	-0.572	-0.576	-0.580	-0.585	-0.589	-0.594	-0.599	-0.604	-0.609	-0.615	-0.620	-0.625	-0.631	-0.636	-0.641	-0.646	-0.651	-0.656	-0.660	-0.662	-0.666	-0.669	-0.671	-0.674	-0.675	-0.676	-0.676	-0.675	-0.675	-0.674	-0.670	-0.668	-0.664	-0.660	-0.655	-0.650	-0.644	-0.638	-0.629	-0.621	-0.612	-0.604	-0.595	-0.585	-0.575	-0.565	-0.554	-0.542	-0.530	-0.520	-0.507	-0.494	-0.482	-0.470	-0.458	-0.445	-0.432	-0.420	-0.408	-0.395	-0.382	-0.371	-0.359	-0.346	-0.336	-0.324	-0.312	-0.302	-0.292	-0.282	-0.272	-0.264	-0.255	-0.245	-0.238	-0.230	-0.222	-0.215	-0.208	-0.201	-0.196	-0.190	-0.185	-0.179	-0.175	-0.170	-0.166	-0.164	-0.160	-0.156	-0.154	-0.151	-0.150	-0.149	-0.148	-0.146	-0.145	-0.145	-0.145	-0.142	-0.144	-0.144	-0.144	-0.145	-0.146	-0.146	-0.148	-0.149	-0.151	-0.152	-0.154	-0.156	-0.159	-0.160	-0.162	-0.165	-0.168	-0.170	-0.172	-0.175	-0.178	-0.181	-0.184	-0.188	-0.190	-0.194	-0.196	-0.199	-0.202	-0.206	-0.209	-0.211	-0.214	-0.216	-0.219	-0.222	-0.224	-0.226	-0.228	-0.230	-0.231	-0.232	-0.235	-0.235	-0.235	-0.236	-0.238	-0.236	-0.238	-0.238	-0.236	-0.236	-0.235	-0.235	-0.232	-0.232	-0.230	-0.228	-0.226	-0.224	-0.222	-0.220	-0.219	-0.216	-0.214	-0.211	-0.209	-0.206	-0.205	-0.202	-0.200	-0.198	-0.196	-0.194	-0.192	-0.190	-0.190	-0.189	-0.188	-0.186	-0.188	-0.186	-0.188	-0.189	-0.189	-0.190	-0.192	-0.194	-0.196	-0.199	-0.201	-0.206	-0.209	-0.212	-0.216	-0.221	-0.225	-0.230	-0.236	-0.240	-0.246	-0.251	-0.258	-0.264	-0.268	-0.274	-0.280	-0.286	-0.291	-0.298	-0.302	-0.308	-0.314	-0.319	-0.324	-0.328	-0.332	-0.336	-0.341	-0.344	-0.348	-0.350	-0.352	-0.354	-0.356	-0.358	-0.358	-0.359	-0.359	-0.358	-0.358	-0.356	-0.354	-0.352	-0.350	-0.348	-0.344	-0.340	-0.336	-0.331	-0.328	-0.322	-0.318	-0.312	-0.308	-0.300	-0.295	-0.289	-0.284	-0.276	-0.270	-0.262	-0.256	-0.249	-0.242	-0.236	-0.229	-0.221	-0.214	-0.208	-0.200	-0.194	-0.188	-0.180	-0.174	-0.166	-0.160	-0.152	-0.146	-0.141	-0.134	-0.128	-0.122	-0.115	-0.110	-0.104	-0.098	-0.091	-0.086	-0.080	-0.074	-0.069	-0.064	-0.058	-0.052	-0.048	-0.042	-0.038	-0.032	-0.028	-0.021	-0.016	-0.011	-0.006	-0.001	0.004	0.009	0.011	0.016	0.021	0.026	0.030	0.035	0.039	0.042	0.046	0.051	0.055	0.059	0.062	0.066	0.070	0.072	0.076	0.079	0.081	0.084	0.086	0.088	0.090	0.091	0.095	0.096	0.098	0.099	0.100	0.101	0.102	0.104	0.104	0.105	0.105	0.106	0.106	0.108	0.108	0.108	0.108	0.109	0.109	0.110	0.110	0.111	0.111	0.111	0.112	0.114	0.114	0.116	0.118	0.119	0.121	0.122	0.125	0.126	0.129	0.131	0.135	0.139	0.141	0.145	0.149	0.154	0.158	0.162	0.168	0.172	0.178	0.182	0.189	0.196	0.202	0.209	0.216	0.222	0.229	0.236	0.245	0.252	0.260	0.269	0.276	0.285	0.294	0.301	0.310	0.319	0.326	0.335	0.344	0.352	0.360	0.368	0.375	0.384	0.390	0.398	0.404	0.410	0.416	0.422	0.429	0.432	0.439	0.442	0.448	0.450	0.452	0.455	0.456	0.458	0.459	0.459	0.459	0.458	0.456	0.454	0.450	0.446	0.442	0.438	0.432	0.425	0.420	0.412	0.405	0.396	0.386	0.378	0.368	0.358	0.346	0.335	0.324	0.312	0.300	0.289	0.276	0.264	0.251	0.240	0.228	0.216	0.204	0.192	0.181	0.170	0.160	0.150	0.140	0.131	0.124	0.115	0.109	0.102	0.096	0.092	0.088	0.086	0.084	0.082	0.082	0.084	0.086	0.090	0.094	0.099	0.104	0.111	0.119	0.128	0.138	0.149	0.160	0.172	0.186	0.200	0.215	0.230	0.246	0.262	0.280	0.299	0.316	0.334	0.352	0.371	0.391	0.411	0.431	0.450	0.470	0.489	0.507	0.528	0.546	0.565	0.582	0.601	0.619	0.636	0.651	0.669	0.684	0.699	0.714	0.729	0.741	0.755	0.766	0.779	0.789	0.800	0.810	0.819	0.828	0.836	0.845	0.851	0.859	0.865	0.871	0.876	0.881	0.886	0.891	0.896	0.901	0.904	0.908	0.912	0.915	0.919	0.922	0.926	0.930	0.932	0.938	0.940	0.945	0.949	0.952	0.958	0.961	0.966	0.970	0.976	0.980	0.986	0.991	0.999	1.004	1.010	1.018	1.024	1.030	1.038	1.044	1.051	1.058	1.065	1.074	1.080	1.088	1.095	1.102	1.110	1.116	1.124	1.131	1.139	1.145	1.152	1.159	1.165	1.171	1.178	1.184	1.189	1.195	1.199	1.202	1.208	1.211	1.216	1.219	1.221	1.224	1.226	1.228	1.229	1.229	1.230	1.230	1.230	1.229	1.229	1.228	1.226	1.224	1.222	1.220	1.216	1.214	1.210	1.206	1.202	1.198	1.194	1.189	1.184	1.178	1.172	1.166	1.160	1.154	1.148	1.141	1.134	1.126	1.119	1.111	1.104	1.095	1.088	1.079	1.071	1.061	1.054	1.044	1.035	1.026	1.016	1.008	0.999	0.988	0.979	0.969	0.958	0.948	0.939	0.928	0.918	0.908	0.895	0.885	0.874	0.864	0.852	0.841	0.830	0.820	0.808	0.796	0.785	0.774	0.762	0.751	0.741	0.729	0.718	0.708	0.696	0.685	0.675	0.664	0.652	0.642	0.631	0.621	0.611	0.602	0.592	0.581	0.572	0.564	0.555	0.546	0.538	0.529	0.521	0.514	0.506	0.499	0.492	0.486	0.479	0.472	0.468	0.461	0.456	0.451	0.445	0.441	0.436	0.431	0.428	0.424	0.420	0.415	0.411	0.408	0.404	0.399	0.395	0.391	0.388	0.384	0.379	0.375	0.371	0.365	0.361	0.356	0.350	0.345	0.338	0.331	0.325	0.319	0.311	0.302	0.295	0.286	0.276	0.266	0.256	0.246	0.235	0.224	0.212	0.201	0.189	0.176	0.162	0.149	0.136	0.122	0.109	0.095	0.079	0.065	0.050	0.036	0.021	0.006	-0.008	-0.022	-0.038	-0.052	-0.066	-0.080	-0.094	-0.108	-0.120	-0.132	-0.145	-0.156	-0.168	-0.178	-0.189	-0.198	-0.208	-0.215	-0.222	-0.229	-0.236	-0.241	-0.245	-0.250	-0.252	-0.256	-0.258	-0.259	-0.259	-0.258	-0.258	-0.256	-0.252	-0.250	-0.245	-0.241	-0.236	-0.230	-0.224	-0.218	-0.210	-0.201	-0.192	-0.185	-0.176	-0.166	-0.156	-0.148	-0.138	-0.128	-0.118	-0.106	-0.095	-0.086	-0.075	-0.066	-0.055	-0.046	-0.035	-0.026	-0.016	-0.008	0.002	0.010	0.018	0.025	0.032	0.039	0.045	0.051	0.056	0.060	0.064	0.066	0.069	0.070	0.072	0.072	0.072	0.072	0.071	0.069	0.065	0.062	0.059	0.054	0.050	0.044	0.038	0.030	0.022	0.015	0.005	-0.002	-0.012	-0.021	-0.032	-0.042	-0.054	-0.065	-0.078	-0.089	-0.101	-0.112	-0.126	-0.139	-0.151	-0.164	-0.178	-0.190	-0.202	-0.216	-0.228	-0.240	-0.252	-0.265	-0.278	-0.288	-0.300	-0.311	-0.321	-0.331	-0.340	-0.350	-0.358	-0.366	-0.374	-0.381	-0.388	-0.394	-0.399	-0.404	-0.408	-0.410	-0.414	-0.416	-0.419	-0.419	-0.419	-0.419	-0.418	-0.416	-0.415	-0.411	-0.409	-0.405	-0.400	-0.396	-0.390	-0.385	-0.378	-0.371	-0.364	-0.356	-0.348	-0.340	-0.331	-0.321	-0.312	-0.304	-0.294	-0.284	-0.275	-0.264	-0.254	-0.242	-0.232	-0.222	-0.211	-0.201	-0.191	-0.181	-0.170	-0.160	-0.150	-0.141	-0.131	-0.121	-0.112	-0.104	-0.094	-0.085	-0.078	-0.068	-0.060	-0.052	-0.044	-0.036	-0.029	-0.020	-0.014	-0.006	0.000	0.006	0.014	0.020	0.025	0.031	0.036	0.042	0.048	0.052	0.058	0.062	0.068	0.072	0.076	0.080	0.085	0.088	0.091	0.095	0.098	0.102	0.105	0.106	0.109	0.112	0.115	0.118	0.119	0.121	0.122	0.124	0.125	0.126	0.128	0.129	0.128	0.129	0.130	0.130	0.130	0.130	0.130	0.130	0.129	0.130	0.130	0.129	0.129	0.128	0.128	0.126	0.125	0.125	0.124	0.124	0.124	0.124	0.122	0.122	0.122	0.122	0.122	0.124	0.124	0.125	0.125	0.128	0.128	0.130	0.131	0.134	0.138	0.140	0.142	0.148	0.151	0.156	0.161	0.165	0.171	0.178	0.184	0.189	0.196	0.204	0.211	0.219	0.228	0.235	0.244	0.252	0.262	0.271	0.282	0.291	0.301	0.311	0.321	0.332	0.341	0.352	0.364	0.374	0.384	0.394	0.405	0.415	0.425	0.435	0.444	0.454	0.462	0.471	0.480	0.488	0.496	0.502	0.510	0.516	0.524	0.529	0.535	0.540	0.544	0.549	0.552	0.555	0.559	0.561	0.562	0.565	0.566	0.566	0.568	0.568	0.566	0.566	0.564	0.562	0.561	0.559	0.556	0.555	0.551	0.550	0.546	0.544	0.540	0.538	0.534	0.531	0.528	0.524	0.521	0.518	0.515	0.511	0.509	0.506	0.504	0.501	0.499	0.496	0.496	0.494	0.492	0.490	0.490	0.489	0.489	0.489	0.489	0.489	0.488	0.489	0.490	0.491	0.491	0.492	0.494	0.495	0.496	0.498	0.500	0.501	0.502	0.504	0.506	0.506	0.507	0.507	0.510	0.510	0.510	0.509	0.510	0.510	0.509	0.507	0.506	0.504	0.502	0.500	0.496	0.494	0.490	0.486	0.480	0.476	0.471	0.465	0.458	0.452	0.445	0.435	0.428	0.419	0.409	0.400	0.390	0.379	0.368	0.356	0.345	0.332	0.321	0.309	0.296	0.282	0.270	0.256	0.244	0.230	0.218	0.204	0.190	0.176	0.162	0.148	0.135	0.121	0.108	0.095	0.081	0.069	0.055	0.042	0.031	0.019	0.006	-0.005	-0.016	-0.028	-0.039	-0.049	-0.059	-0.069	-0.078	-0.086	-0.095	-0.104	-0.110	-0.118	-0.124	-0.130	-0.136	-0.141	-0.146	-0.151	-0.155	-0.160	-0.162	-0.166	-0.169	-0.170	-0.171	-0.174	-0.175	-0.175	-0.176	-0.176	-0.176	-0.175	-0.175	-0.174	-0.172	-0.172	-0.171	-0.170	-0.169	-0.166	-0.165	-0.164	-0.161	-0.160	-0.158	-0.156	-0.155	-0.154	-0.152	-0.150	-0.149	-0.149	-0.148	-0.146	-0.145	-0.145	-0.144	-0.144	-0.144	-0.145	-0.145	-0.145	-0.148	-0.149	-0.150	-0.152	-0.155	-0.158	-0.160	-0.164	-0.168	-0.171	-0.176	-0.180	-0.185	-0.190	-0.195	-0.201	-0.208	-0.212	-0.220	-0.228	-0.235	-0.241	-0.249	-0.258	-0.265	-0.274	-0.282	-0.291	-0.299	-0.309	-0.318	-0.328	-0.336	-0.346	-0.358	-0.366	-0.376	-0.386	-0.396	-0.408	-0.419	-0.429	-0.439	-0.449	-0.459	-0.471	-0.481	-0.491	-0.500	-0.511	-0.521	-0.531	-0.540	-0.551	-0.561	-0.570	-0.580	-0.589	-0.600	-0.609	-0.618	-0.626	-0.635	-0.645	-0.654	-0.662	-0.670	-0.679	-0.688	-0.696	-0.704	-0.712	-0.719	-0.728	-0.735	-0.742	-0.749	-0.758	-0.765	-0.771	-0.779	-0.786	-0.794	-0.801	-0.808	-0.815	-0.822	-0.830	-0.836	-0.845	-0.852	-0.860	-0.868	-0.875	-0.884	-0.891	-0.901	-0.909	-0.919	-0.928	-0.936	-0.948	-0.958	-0.966	-0.976	-0.988	-0.999	-1.009	-1.021	-1.034	-1.046	-1.059	-1.070	-1.084	-1.099	-1.111	-1.126	-1.140	-1.155	-1.171	-1.186	-1.202	-1.218	-1.235	-1.251	-1.269	-1.285	-1.302	-1.320	-1.338	-1.355	-1.374	-1.391	-1.409	-1.426	-1.445	-1.464	-1.482	-1.500	-1.518	-1.535	-1.552	-1.570	-1.588	-1.605	-1.621	-1.639	-1.655	-1.672	-1.688	-1.702	-1.719	-1.732	-1.746	-1.760	-1.774	-1.788	-1.800	-1.810	-1.822	-1.832	-1.842	-1.851	-1.860	-1.869	-1.876	-1.882	-1.889	-1.894	-1.899	-1.902	-1.906	-1.909	-1.911	-1.911	-1.912	-1.911	-1.910	-1.909	-1.905	-1.901	-1.896	-1.891	-1.884	-1.878	-1.869	-1.860	-1.850	-1.839	-1.828	-1.815	-1.802	-1.788	-1.772	-1.758	-1.740	-1.721	-1.704	-1.684	-1.662	-1.641	-1.618	-1.595	-1.570	-1.545	-1.519	-1.491	-1.462	-1.434	-1.404	-1.371	-1.339	-1.306	-1.272	-1.238	-1.201	-1.164	-1.126	-1.088	-1.048	-1.008	-0.966	-0.924	-0.880	-0.836	-0.791	-0.746	-0.701	-0.654	-0.606	-0.556	-0.509	-0.459	-0.409	-0.356	-0.305	-0.252	-0.200	-0.146	-0.094	-0.040	0.015	0.070	0.125	0.180	0.236	0.291	0.348	0.404	0.459	0.515	0.571	0.628	0.684	0.740	0.796	0.851	0.906	0.961	1.016	1.071	1.124	1.178	1.231	1.284	1.335	1.388	1.439	1.489	1.539	1.588	1.636	1.684	1.731	1.778	1.822	1.868	1.911	1.955	1.998	2.039	2.080	2.119	2.158	2.196	2.232	2.270	2.306	2.340	2.372	2.406	2.438	2.469	2.499	2.529	2.558	2.584	2.612	2.638	2.662	2.688	2.710	2.734	2.756	2.776	2.798	2.818	2.838	2.856	2.874	2.891	2.909	2.924	2.941	2.956	2.970	2.985	2.999	3.011	3.025	3.038	3.049	3.060	3.071	3.082	3.092	3.104	3.112	3.122	3.131	3.139	3.149	3.156	3.164	3.171	3.178	3.184	3.190	3.196	3.202	3.208	3.212	3.218	3.221	3.226	3.230	3.235	3.238	3.241	3.245	3.246	3.250	3.252	3.255	3.256	3.258	3.260	3.262	3.264	3.264	3.266	3.266	3.268	3.268	3.269	3.270	3.271	3.271	3.272	3.272	3.272	3.274	3.274	3.275	3.275	3.276	3.275	3.276	3.278	3.276	3.278	3.278	3.279	3.278	3.278	3.278	3.276	3.276	3.276	3.275	3.274	3.272	3.270	3.269	3.266	3.262	3.260	3.256	3.251	3.246	3.241	3.235	3.229	3.221	3.214	3.206	3.196	3.186	3.176	3.165	3.152	3.141	3.128	3.114	3.099	3.082	3.066	3.050	3.030	3.012	2.992	2.972	2.951	2.930	2.908	2.884	2.860	2.836	2.812	2.786	2.761	2.735	2.709	2.681	2.654	2.628	2.599	2.570	2.542	2.515	2.486	2.456	2.429	2.400	2.371	2.344	2.315	2.286	2.258	2.230	2.202	2.174	2.146	2.119	2.092	2.065	2.039	2.013	1.988	1.962	1.936	1.912	1.886	1.862	1.840	1.816	1.792	1.770	1.748	1.725	1.704	1.681	1.660	1.640	1.619	1.599	1.579	1.559	1.539	1.520	1.500	1.482	1.464	1.446	1.428	1.409	1.391	1.374	1.358	1.340	1.322	1.306	1.290	1.272	1.258	1.241	1.225	1.209	1.194	1.178	1.161	1.146	1.131	1.116	1.101	1.086	1.071	1.056	1.042	1.028	1.012	0.999	0.984	0.970	0.954	0.940	0.926	0.911	0.896	0.882	0.868	0.854	0.839	0.824	0.809	0.795	0.780	0.764	0.749	0.734	0.719	0.704	0.690	0.675	0.659	0.645	0.629	0.615	0.600	0.586	0.571	0.556	0.542	0.529	0.516	0.501	0.488	0.476	0.462	0.450	0.439	0.426	0.414	0.404	0.392	0.382	0.371	0.362	0.354	0.345	0.336	0.328	0.321	0.315	0.308	0.301	0.295	0.290	0.285	0.280	0.276	0.272	0.269	0.265	0.261	0.259	0.255	0.252	0.250	0.249	0.245	0.242	0.239	0.236	0.234	0.230	0.228	0.224	0.219	0.215	0.211	0.206	0.200	0.195	0.189	0.182	0.175	0.169	0.160	0.151	0.142	0.131	0.121	0.110	0.099	0.086	0.072	0.059	0.045	0.030	0.014	-0.001	-0.019	-0.036	-0.054	-0.074	-0.091	-0.111	-0.132	-0.152	-0.172	-0.194	-0.216	-0.238	-0.260	-0.284	-0.308	-0.330	-0.355	-0.379	-0.402	-0.428	-0.452	-0.478	-0.502	-0.528	-0.552	-0.578	-0.602	-0.628	-0.652	-0.678	-0.702	-0.728	-0.752	-0.778	-0.801	-0.826	-0.851	-0.874	-0.899	-0.922	-0.946	-0.970	-0.992	-1.015	-1.038	-1.060	-1.082	-1.104	-1.125	-1.145	-1.166	-1.186	-1.205	-1.225	-1.244	-1.262	-1.280	-1.299	-1.316	-1.332	-1.349	-1.364	-1.380	-1.395	-1.410	-1.424	-1.438	-1.451	-1.462	-1.475	-1.486	-1.499	-1.509	-1.519	-1.528	-1.538	-1.546	-1.554	-1.562	-1.569	-1.576	-1.582	-1.588	-1.592	-1.599	-1.602	-1.606	-1.610	-1.612	-1.616	-1.619	-1.621	-1.624	-1.625	-1.625	-1.626	-1.628	-1.626	-1.626	-1.625	-1.625	-1.624	-1.621	-1.620	-1.619	-1.616	-1.612	-1.611	-1.608	-1.604	-1.600	-1.596	-1.591	-1.586	-1.581	-1.576	-1.570	-1.565	-1.559	-1.551	-1.545	-1.538	-1.531	-1.522	-1.514	-1.505	-1.496	-1.488	-1.478	-1.468	-1.456	-1.445	-1.432	-1.420	-1.408	-1.396	-1.382	-1.368	-1.352	-1.338	-1.322	-1.306	-1.290	-1.272	-1.254	-1.236	-1.218	-1.198	-1.178	-1.156	-1.134	-1.112	-1.090	-1.068	-1.042	-1.019	-0.992	-0.968	-0.941	-0.915	-0.888	-0.860	-0.831	-0.802	-0.772	-0.744	-0.712	-0.682	-0.651	-0.619	-0.588	-0.555	-0.524	-0.490	-0.456	-0.424	-0.390	-0.358	-0.322	-0.289	-0.255	-0.220	-0.188	-0.152	-0.119	-0.086	-0.051	-0.019	0.015	0.046	0.080	0.111	0.144	0.174	0.204	0.235	0.265	0.294	0.321	0.350	0.378	0.404	0.430	0.456	0.480	0.504	0.528	0.549	0.571	0.591	0.612	0.632	0.650	0.669	0.686	0.702	0.719	0.734	0.750	0.762	0.776	0.790	0.802	0.814	0.826	0.838	0.848	0.858	0.869	0.878	0.888	0.895	0.905	0.914	0.922	0.931	0.940	0.950	0.958	0.966	0.975	0.984	0.994	1.004	1.012	1.022	1.032	1.042	1.054	1.064	1.076	1.088	1.099	1.111	1.124	1.138	1.150	1.162	1.178	1.191	1.206	1.221	1.236	1.252	1.269	1.285	1.302	1.319	1.336	1.352	1.370	1.388	1.405	1.421	1.440	1.458	1.475	1.492	1.509	1.526	1.542	1.560	1.576	1.591	1.608	1.622	1.638	1.651	1.666	1.679	1.691	1.704	1.714	1.725	1.735	1.744	1.752	1.759	1.765	1.771	1.776	1.780	1.784	1.785	1.788	1.786	1.786	1.785	1.782	1.779	1.775	1.769	1.764	1.756	1.748	1.739	1.729	1.719	1.706	1.695	1.681	1.668	1.654	1.640	1.625	1.609	1.591	1.575	1.558	1.539	1.521	1.501	1.484	1.465	1.445	1.425	1.406	1.388	1.368	1.348	1.329	1.309	1.290	1.270	1.251	1.234	1.215	1.198	1.180	1.162	1.146	1.130	1.114	1.099	1.084	1.069	1.055	1.042	1.029	1.016	1.004	0.992	0.981	0.971	0.960	0.951	0.941	0.934	0.925	0.918	0.910	0.904	0.898	0.891	0.885	0.880	0.875	0.871	0.866	0.861	0.858	0.854	0.850	0.848	0.842	0.840	0.838	0.834	0.832	0.829	0.828	0.824	0.821	0.820	0.816	0.814	0.811	0.809	0.806	0.804	0.801	0.798	0.795	0.792	0.789	0.784	0.781	0.778	0.774	0.769	0.764	0.759	0.755	0.751	0.746	0.740	0.735	0.730	0.724	0.719	0.711	0.705	0.699	0.692	0.686	0.680	0.672	0.664	0.658	0.650	0.641	0.634	0.626	0.618	0.609	0.600	0.591	0.581	0.572	0.562	0.552	0.542	0.532	0.522	0.512	0.502	0.492	0.480	0.469	0.458	0.448	0.435	0.424	0.412	0.400	0.388	0.375	0.362	0.351	0.339	0.325	0.314	0.300	0.288	0.275	0.261	0.250	0.236	0.224	0.211	0.198	0.185	0.172	0.160	0.148	0.136	0.124	0.112	0.100	0.089	0.079	0.068	0.058	0.046	0.036	0.028	0.019	0.010	0.002	-0.006	-0.012	-0.020	-0.026	-0.032	-0.038	-0.041	-0.046	-0.050	-0.054	-0.056	-0.056	-0.059	-0.060	-0.059	-0.059	-0.058	-0.058	-0.055	-0.052	-0.050	-0.048	-0.044	-0.040	-0.035	-0.031	-0.025	-0.020	-0.015	-0.009	-0.002	0.004	0.010	0.016	0.022	0.029	0.035	0.042	0.049	0.055	0.061	0.069	0.075	0.081	0.086	0.094	0.099	0.104	0.110	0.116	0.120	0.125	0.130	0.135	0.140	0.145	0.149	0.152	0.156	0.160	0.164	0.168	0.170	0.174	0.176	0.179	0.182	0.185	0.188	0.191	0.192	0.196	0.199	0.201	0.204	0.206	0.209	0.211	0.212	0.216	0.219	0.221	0.224	0.225	0.229	0.230	0.234	0.236	0.239	0.241	0.244	0.245	0.248	0.250	0.252	0.252	0.255	0.256	0.258	0.259	0.259	0.259	0.259	0.259	0.258	0.256	0.256	0.254	0.251	0.249	0.246	0.242	0.238	0.235	0.230	0.224	0.219	0.212	0.206	0.198	0.191	0.184	0.174	0.166	0.156	0.146	0.136	0.125	0.114	0.102	0.091	0.078	0.065	0.052	0.039	0.025	0.011	-0.004	-0.018	-0.032	-0.048	-0.062	-0.078	-0.092	-0.109	-0.124	-0.140	-0.156	-0.172	-0.188	-0.204	-0.220	-0.236	-0.252	-0.269	-0.284	-0.301	-0.316	-0.332	-0.348	-0.362	-0.378	-0.392	-0.408	-0.421	-0.436	-0.451	-0.464	-0.478	-0.491	-0.504	-0.518	-0.530	-0.541	-0.554	-0.565	-0.576	-0.586	-0.598	-0.608	-0.618	-0.626	-0.636	-0.645	-0.652	-0.660	-0.668	-0.675	-0.682	-0.688	-0.695	-0.700	-0.705	-0.710	-0.714	-0.719	-0.722	-0.726	-0.730	-0.732	-0.735	-0.736	-0.740	-0.741	-0.742	-0.742	-0.745	-0.746	-0.746	-0.746	-0.746	-0.746	-0.746	-0.748	-0.746	-0.746	-0.746	-0.745	-0.744	-0.744	-0.744	-0.742	-0.742	-0.742	-0.742	-0.742	-0.741	-0.741	-0.741	-0.740	-0.740	-0.740	-0.740	-0.740	-0.740	-0.740	-0.740	-0.741	-0.741	-0.741	-0.742	-0.741	-0.742	-0.742	-0.742	-0.742	-0.742	-0.742	-0.742	-0.742	-0.742	-0.741	-0.741	-0.740	-0.739	-0.738	-0.736	-0.734	-0.732	-0.729	-0.728	-0.725	-0.721	-0.716	-0.714	-0.709	-0.704	-0.699	-0.694	-0.688	-0.682	-0.676	-0.670	-0.662	-0.654	-0.648	-0.639	-0.629	-0.620	-0.611	-0.601	-0.592	-0.581	-0.571	-0.560	-0.550	-0.538	-0.528	-0.515	-0.505	-0.492	-0.480	-0.469	-0.458	-0.445	-0.434	-0.421	-0.409	-0.396	-0.385	-0.374	-0.362	-0.351	-0.341	-0.330	-0.320	-0.310	-0.300	-0.290	-0.281	-0.274	-0.264	-0.256	-0.250	-0.244	-0.236	-0.231	-0.226	-0.220	-0.216	-0.212	-0.210	-0.206	-0.204	-0.202	-0.201	-0.201	-0.201	-0.201	-0.202	-0.204	-0.208	-0.210	-0.214	-0.216	-0.221	-0.226	-0.230	-0.236	-0.242	-0.248	-0.254	-0.261	-0.268	-0.275	-0.281	-0.290	-0.296	-0.304	-0.312	-0.320	-0.328	-0.335	-0.344	-0.351	-0.359	-0.366	-0.375	-0.381	-0.388	-0.394	-0.400	-0.405	-0.410	-0.415	-0.419	-0.422	-0.425	-0.428	-0.429	-0.429	-0.430	-0.430	-0.429	-0.426	-0.425	-0.421	-0.416	-0.412	-0.406	-0.401	-0.394	-0.385	-0.376	-0.368	-0.356	-0.345	-0.334	-0.320	-0.306	-0.292	-0.276	-0.261	-0.245	-0.228	-0.210	-0.191	-0.172	-0.152	-0.132	-0.112	-0.091	-0.070	-0.048	-0.026	-0.005	0.019	0.041	0.064	0.086	0.110	0.132	0.156	0.180	0.201	0.225	0.248	0.270	0.292	0.314	0.335	0.356	0.376	0.398	0.418	0.438	0.455	0.474	0.491	0.507	0.525	0.541	0.556	0.571	0.584	0.596	0.609	0.620	0.630	0.640	0.649	0.656	0.664	0.669	0.676	0.680	0.684	0.686	0.689	0.691	0.691	0.690	0.690	0.689	0.686	0.684	0.680	0.675	0.671	0.666	0.660	0.654	0.648	0.640	0.632	0.624	0.616	0.608	0.599	0.591	0.582	0.574	0.565	0.556	0.548	0.538	0.529	0.521	0.512	0.505	0.499	0.491	0.484	0.478	0.471	0.465	0.460	0.456	0.451	0.449	0.445	0.442	0.441	0.440	0.440	0.439	0.440	0.441	0.444	0.445	0.448	0.451	0.455	0.460	0.464	0.470	0.475	0.480	0.486	0.492	0.499	0.504	0.510	0.518	0.525	0.531	0.536	0.542	0.549	0.555	0.560	0.565	0.570	0.574	0.578	0.581	0.584	0.585	0.588	0.588	0.589	0.588	0.585	0.581	0.579	0.575	0.570	0.562	0.555	0.548	0.539	0.529	0.518	0.506	0.492	0.479	0.464	0.448	0.431	0.414	0.396	0.378	0.358	0.336	0.316	0.294	0.271	0.248	0.224	0.199	0.175	0.150	0.124	0.098	0.071	0.045	0.019	-0.008	-0.034	-0.061	-0.088	-0.115	-0.141	-0.169	-0.195	-0.220	-0.248	-0.272	-0.296	-0.321	-0.345	-0.369	-0.392	-0.415	-0.436	-0.459	-0.480	-0.500	-0.520	-0.538	-0.556	-0.574	-0.590	-0.605	-0.620	-0.635	-0.649	-0.661	-0.675	-0.686	-0.696	-0.706	-0.716	-0.725	-0.734	-0.741	-0.750	-0.756	-0.762	-0.769	-0.774	-0.780	-0.785	-0.789	-0.794	-0.798	-0.802	-0.805	-0.809	-0.812	-0.816	-0.820	-0.824	-0.826	-0.831	-0.835	-0.839	-0.844	-0.848	-0.852	-0.859	-0.865	-0.870	-0.878	-0.884	-0.891	-0.899	-0.908	-0.916	-0.925	-0.935	-0.944	-0.955	-0.965	-0.978	-0.989	-1.001	-1.014	-1.026	-1.039	-1.054	-1.068	-1.080	-1.095	-1.109	-1.125	-1.140	-1.154	-1.169	-1.185	-1.200	-1.216	-1.230	-1.246	-1.260	-1.276	-1.291	-1.306	-1.320	-1.334	-1.349	-1.362	-1.375	-1.388	-1.400	-1.411	-1.424	-1.434	-1.444	-1.454	-1.462	-1.472	-1.479	-1.488	-1.494	-1.500	-1.505	-1.510	-1.512	-1.516	-1.519	-1.521	-1.522	-1.522	-1.521	-1.521	-1.519	-1.516	-1.512	-1.509	-1.504	-1.498	-1.491	-1.484	-1.476	-1.468	-1.458	-1.449	-1.436	-1.425	-1.412	-1.400	-1.388	-1.372	-1.359	-1.344	-1.329	-1.311	-1.295	-1.278	-1.260	-1.241	-1.224	-1.204	-1.184	-1.165	-1.145	-1.125	-1.104	-1.084	-1.062	-1.042	-1.021	-1.001	-0.980	-0.959	-0.939	-0.919	-0.898	-0.878	-0.858	-0.839	-0.819	-0.800	-0.781	-0.764	-0.746	-0.730	-0.712	-0.698	-0.681	-0.668	-0.654	-0.640	-0.628	-0.616	-0.604	-0.594	-0.584	-0.576	-0.568	-0.560	-0.552	-0.546	-0.542	-0.538	-0.534	-0.531	-0.530	-0.528	-0.526	-0.525	-0.526	-0.526	-0.526	-0.529	-0.530	-0.532	-0.536	-0.539	-0.541	-0.544	-0.548	-0.551	-0.555	-0.559	-0.562	-0.566	-0.569	-0.572	-0.576	-0.578	-0.581	-0.584	-0.585	-0.586	-0.588	-0.588	-0.589	-0.588	-0.588	-0.586	-0.584	-0.581	-0.579	-0.575	-0.571	-0.566	-0.561	-0.556	-0.550	-0.544	-0.536	-0.529	-0.520	-0.512	-0.504	-0.495	-0.485	-0.475	-0.465	-0.455	-0.445	-0.435	-0.424	-0.412	-0.402	-0.391	-0.381	-0.370	-0.359	-0.349	-0.339	-0.328	-0.319	-0.309	-0.300	-0.290	-0.281	-0.272	-0.265	-0.258	-0.251	-0.244	-0.238	-0.231	-0.225	-0.221	-0.218	-0.212	-0.209	-0.206	-0.204	-0.201	-0.199	-0.199	-0.196	-0.198	-0.196	-0.196	-0.198	-0.198	-0.200	-0.201	-0.204	-0.205	-0.208	-0.211	-0.214	-0.218	-0.220	-0.224	-0.228	-0.231	-0.235	-0.239	-0.244	-0.246	-0.251	-0.254	-0.259	-0.264	-0.266	-0.271	-0.274	-0.279	-0.281	-0.286	-0.289	-0.291	-0.295	-0.298	-0.300	-0.304	-0.306	-0.308	-0.310	-0.311	-0.312	-0.315	-0.316	-0.318	-0.318	-0.319	-0.320	-0.319	-0.319	-0.319	-0.319	-0.318	-0.318	-0.316	-0.315	-0.314	-0.311	-0.309	-0.309	-0.306	-0.304	-0.301	-0.299	-0.296	-0.294	-0.291	-0.288	-0.285	-0.282	-0.280	-0.276	-0.274	-0.270	-0.268	-0.265	-0.261	-0.259	-0.256	-0.255	-0.251	-0.249	-0.248	-0.245	-0.245	-0.242	-0.242	-0.241	-0.241	-0.240	-0.241	-0.241	-0.242	-0.245	-0.246	-0.248	-0.249	-0.252	-0.255	-0.259	-0.262	-0.266	-0.270	-0.275	-0.281	-0.286	-0.292	-0.298	-0.305	-0.311	-0.319	-0.326	-0.332	-0.341	-0.349	-0.358	-0.366	-0.374	-0.381	-0.390	-0.398	-0.406	-0.414	-0.422	-0.430	-0.438	-0.445	-0.451	-0.459	-0.465	-0.472	-0.478	-0.484	-0.489	-0.494	-0.498	-0.501	-0.505	-0.507	-0.510	-0.512	-0.514	-0.514	-0.514	-0.514	-0.514	-0.512	-0.511	-0.509	-0.505	-0.502	-0.499	-0.495	-0.490	-0.485	-0.480	-0.474	-0.469	-0.462	-0.455	-0.448	-0.441	-0.434	-0.426	-0.419	-0.410	-0.404	-0.395	-0.386	-0.379	-0.370	-0.361	-0.352	-0.346	-0.338	-0.329	-0.320	-0.314	-0.305	-0.296	-0.289	-0.281	-0.274	-0.268	-0.259	-0.252	-0.246	-0.239	-0.232	-0.225	-0.219	-0.214	-0.206	-0.200	-0.195	-0.190	-0.184	-0.179	-0.172	-0.168	-0.162	-0.158	-0.152	-0.148	-0.142	-0.136	-0.132	-0.128	-0.124	-0.119	-0.114	-0.109	-0.105	-0.101	-0.095	-0.091	-0.088	-0.082	-0.079	-0.074	-0.071	-0.066	-0.062	-0.059	-0.055	-0.051	-0.048	-0.044	-0.040	-0.036	-0.032	-0.030	-0.028	-0.024	-0.021	-0.018	-0.015	-0.012	-0.010	-0.008	-0.005	-0.002	0.000	0.002	0.005	0.008	0.009	0.011	0.014	0.015	0.018	0.020	0.022	0.025	0.026	0.029	0.031	0.035	0.038	0.040	0.042	0.046	0.048	0.051	0.054	0.058	0.062	0.066	0.070	0.074	0.079	0.082	0.089	0.094	0.098	0.102	0.110	0.115	0.121	0.126	0.134	0.140	0.146	0.154	0.160	0.168	0.175	0.182	0.191	0.199	0.206	0.215	0.224	0.231	0.241	0.249	0.258	0.266	0.274	0.284	0.291	0.300	0.308	0.316	0.324	0.334	0.341	0.349	0.356	0.364	0.371	0.378	0.384	0.390	0.396	0.401	0.408	0.412	0.416	0.421	0.424	0.428	0.430	0.432	0.435	0.436	0.436	0.436	0.436	0.435	0.432	0.430	0.428	0.424	0.420	0.416	0.410	0.405	0.398	0.391	0.384	0.375	0.365	0.356	0.348	0.336	0.326	0.315	0.305	0.292	0.280	0.269	0.255	0.244	0.231	0.220	0.208	0.195	0.182	0.171	0.160	0.149	0.136	0.126	0.116	0.106	0.098	0.089	0.082	0.075	0.068	0.062	0.059	0.055	0.052	0.050	0.049	0.049	0.050	0.052	0.055	0.059	0.064	0.070	0.076	0.084	0.092	0.102	0.114	0.125	0.136	0.149	0.164	0.178	0.192	0.209	0.225	0.241	0.258	0.275	0.294	0.311	0.330	0.349	0.368	0.385	0.404	0.422	0.441	0.459	0.478	0.495	0.512	0.530	0.548	0.562	0.580	0.595	0.610	0.625	0.639	0.651	0.664	0.676	0.690	0.700	0.710	0.720	0.730	0.739	0.746	0.755	0.762	0.769	0.776	0.780	0.786	0.791	0.796	0.800	0.805	0.809	0.812	0.815	0.819	0.822	0.826	0.829	0.831	0.835	0.838	0.840	0.844	0.848	0.851	0.855	0.859	0.864	0.868	0.872	0.876	0.881	0.888	0.892	0.899	0.905	0.910	0.918	0.925	0.931	0.939	0.945	0.952	0.961	0.969	0.978	0.985	0.992	1.001	1.009	1.018	1.025	1.035	1.042	1.050	1.059	1.066	1.074	1.081	1.089	1.096	1.101	1.109	1.115	1.121	1.126	1.131	1.136	1.140	1.144	1.149	1.151	1.154	1.155	1.155	1.156	1.158	1.158	1.158	1.156	1.155	1.154	1.151	1.149	1.145	1.140	1.136	1.131	1.128	1.122	1.116	1.110	1.104	1.096	1.090	1.081	1.075	1.066	1.059	1.049	1.041	1.032	1.021	1.012	1.002	0.992	0.982	0.972	0.964	0.952	0.942	0.932	0.921	0.911	0.901	0.890	0.880	0.869	0.858	0.849	0.838	0.826	0.816	0.805	0.795	0.784	0.774	0.762	0.754	0.744	0.732	0.722	0.712	0.701	0.691	0.681	0.670	0.661	0.651	0.641	0.630	0.621	0.611	0.602	0.591	0.582	0.574	0.564	0.555	0.545	0.536	0.529	0.519	0.511	0.502	0.495	0.488	0.479	0.471	0.464	0.458	0.450	0.444	0.438	0.432	0.426	0.422	0.418	0.412	0.408	0.404	0.400	0.398	0.395	0.392	0.389	0.388	0.385	0.384	0.382	0.381	0.380	0.380	0.379	0.379	0.379	0.379	0.379	0.379	0.379	0.379	0.379	0.379	0.379	0.378	0.378	0.376	0.375	0.375	0.372	0.371	0.368	0.365	0.362	0.359	0.354	0.350	0.344	0.340	0.332	0.328	0.320	0.312	0.304	0.296	0.286	0.278	0.268	0.258	0.246	0.235	0.224	0.212	0.200	0.189	0.175	0.162	0.150	0.136	0.122	0.110	0.096	0.082	0.070	0.056	0.044	0.031	0.018	0.005	-0.006	-0.018	-0.029	-0.040	-0.050	-0.060	-0.069	-0.076	-0.085	-0.092	-0.099	-0.105	-0.110	-0.115	-0.119	-0.121	-0.124	-0.126	-0.126	-0.126	-0.126	-0.125	-0.124	-0.120	-0.118	-0.112	-0.109	-0.102	-0.098	-0.091	-0.084	-0.076	-0.069	-0.061	-0.052	-0.042	-0.034	-0.024	-0.014	-0.004	0.006	0.016	0.026	0.036	0.046	0.056	0.068	0.076	0.088	0.098	0.106	0.116	0.125	0.132	0.141	0.150	0.158	0.164	0.170	0.176	0.182	0.186	0.191	0.195	0.199	0.201	0.202	0.204	0.205	0.205	0.205	0.205	0.202	0.200	0.198	0.195	0.190	0.185	0.180	0.176	0.169	0.162	0.156	0.149	0.140	0.132	0.124	0.114	0.105	0.095	0.085	0.075	0.062	0.052	0.041	0.030	0.019	0.008	-0.004	-0.015	-0.026	-0.039	-0.050	-0.061	-0.072	-0.084	-0.095	-0.106	-0.118	-0.126	-0.136	-0.146	-0.156	-0.165	-0.174	-0.182	-0.190	-0.198	-0.205	-0.211	-0.218	-0.224	-0.230	-0.235	-0.239	-0.242	-0.248	-0.250	-0.252	-0.254	-0.256	-0.258	-0.258	-0.259	-0.259	-0.258	-0.258	-0.255	-0.254	-0.251	-0.250	-0.246	-0.244	-0.239	-0.236	-0.231	-0.228	-0.222	-0.218	-0.212	-0.206	-0.201	-0.195	-0.189	-0.182	-0.176	-0.170	-0.162	-0.155	-0.149	-0.141	-0.134	-0.128	-0.120	-0.112	-0.105	-0.098	-0.090	-0.082	-0.074	-0.066	100.000	5.000	2.000	1.000	7.000	0.000	0.000	0.000	0.000	0.000	0.000	0.000	0.000	0.000	0.000	0.000	0.000	0.000	1.918	1.866	1.814	1.761	1.708	1.652	1.599	1.544	1.488	1.432	1.374	1.316	1.258	1.200	1.140	1.081	1.020	0.960	0.898	0.836	0.774	0.711	0.649	0.585	0.521	0.458	0.394	0.328	0.264	0.198	0.134	0.068	0.001	-0.064	-0.131	-0.198	-0.264	-0.331	-0.399	-0.465	-0.532	-0.600	-0.668	-0.735	-0.802	-0.870	-0.939	-1.006	-1.074	-1.141	-1.209	-1.278	-1.345	-1.414	-1.480	-1.549	-1.616	-1.684	-1.751	-1.819	-1.885	-1.952	-2.019	-2.086	-2.152	-2.219	-2.284	-2.350	-2.415	-2.479	-2.544	-2.608	-2.671	-2.735	-2.796	-2.859	-2.920	-2.980	-3.040	-3.099	-3.158	-3.215	-3.271	-3.328	-3.381	-3.436	-3.490	-3.541	-3.591	-3.642	-3.690	-3.738	-3.785	-3.829	-3.874	-3.918	-3.959	-3.999	-4.039	-4.077	-4.115	-4.152	-4.186	-4.221	-4.254	-4.286	-4.316	-4.346	-4.374	-4.401	-4.429	-4.455	-4.479	-4.502	-4.525	-4.549	-4.570	-4.591	-4.611	-4.630	-4.650	-4.668	-4.686	-4.702	-4.720	-4.735	-4.751	-4.768	-4.782	-4.799	-4.812	-4.829	-4.842	-4.858	-4.871	-4.886	-4.901	-4.915	-4.930	-4.944	-4.958	-4.971	-4.986	-5.001	-5.016	-5.031	-5.046	-5.060	-5.076	-5.090	-5.106	-5.120	-5.136	-5.150	-5.168	-5.181	-5.198	-5.214	-5.229	-5.244	-5.260	-5.275	-5.291	-5.308	-5.322	-5.338	-5.354	-5.369	-5.385	-5.400	-5.415	-5.430	-5.445	-5.460	-5.476	-5.490	-5.504	-5.518	-5.531	-5.544	-5.558	-5.570	-5.582	-5.594	-5.605	-5.615	-5.626	-5.635	-5.644	-5.651	-5.659	-5.666	-5.672	-5.678	-5.681	-5.685	-5.688	-5.690	-5.691	-5.691	-5.690	-5.688	-5.685	-5.681	-5.675	-5.669	-5.661	-5.652	-5.642	-5.632	-5.619	-5.605	-5.591	-5.575	-5.558	-5.539	-5.519	-5.499	-5.476	-5.452	-5.430	-5.404	-5.378	-5.350	-5.321	-5.291	-5.261	-5.229	-5.198	-5.165	-5.130	-5.096	-5.060	-5.025	-4.988	-4.951	-4.912	-4.875	-4.836	-4.798	-4.759	-4.719	-4.679	-4.639	-4.599	-4.559	-4.519	-4.479	-4.439	-4.399	-4.359	-4.319	-4.280	-4.240	-4.201	-4.162	-4.122	-4.084	-4.046	-4.009	-3.971	-3.935	-3.898	-3.860	-3.824	-3.788	-3.751	-3.716	-3.681	-3.644	-3.610	-3.575	-3.540	-3.505	-3.471	-3.436	-3.401	-3.368	-3.334	-3.299	-3.265	-3.231	-3.198	-3.162	-3.129	-3.095	-3.060	-3.026	-2.991	-2.958	-2.922	-2.889	-2.855	-2.820	-2.786	-2.751	-2.718	-2.682	-2.650	-2.616	-2.581	-2.548	-2.515	-2.481	-2.449	-2.418	-2.385	-2.352	-2.321	-2.290	-2.260	-2.229	-2.200	-2.171	-2.141	-2.114	-2.086	-2.059	-2.033	-2.006	-1.981	-1.956	-1.931	-1.909	-1.886	-1.864	-1.841	-1.821	-1.801	-1.781	-1.761	-1.742	-1.724	-1.706	-1.688	-1.671	-1.654	-1.638	-1.620	-1.605	-1.589	-1.572	-1.556	-1.541	-1.525	-1.510	-1.494	-1.478	-1.461	-1.445	-1.429	-1.412	-1.395	-1.378	-1.361	-1.342	-1.324	-1.305	-1.285	-1.265	-1.245	-1.224	-1.202	-1.180	-1.159	-1.134	-1.111	-1.086	-1.062	-1.036	-1.011	-0.986	-0.959	-0.932	-0.905	-0.878	-0.849	-0.821	-0.792	-0.764	-0.735	-0.705	-0.676	-0.648	-0.619	-0.589	-0.560	-0.531	-0.501	-0.472	-0.445	-0.416	-0.389	-0.361	-0.334	-0.308	-0.281	-0.256	-0.231	-0.206	-0.182	-0.159	-0.136	-0.114	-0.091	-0.071	-0.051	-0.031	-0.014	0.005	0.021	0.039	0.054	0.069	0.082	0.096	0.109	0.121	0.132	0.142	0.154	0.161	0.171	0.179	0.186	0.194	0.199	0.204	0.209	0.214	0.216	0.219	0.222	0.224	0.225	0.226	0.226	0.225	0.225	0.225	0.224	0.221	0.219	0.215	0.212	0.209	0.205	0.201	0.198	0.191	0.186	0.181	0.174	0.169	0.162	0.155	0.149	0.141	0.132	0.125	0.116	0.109	0.100	0.092	0.084	0.075	0.065	0.058	0.049	0.039	0.031	0.022	0.014	0.005	-0.004	-0.011	-0.020	-0.028	-0.036	-0.044	-0.051	-0.059	-0.066	-0.072	-0.079	-0.085	-0.091	-0.096	-0.101	-0.106	-0.110	-0.112	-0.116	-0.119	-0.121	-0.122	-0.124	-0.125	-0.125	-0.125	-0.125	-0.122	-0.121	-0.119	-0.118	-0.114	-0.110	-0.106	-0.102	-0.096	-0.091	-0.086	-0.081	-0.075	-0.069	-0.062	-0.056	-0.048	-0.041	-0.034	-0.026	-0.020	-0.011	-0.004	0.002	0.011	0.018	0.025	0.031	0.039	0.045	0.051	0.056	0.061	0.066	0.070	0.074	0.078	0.080	0.082	0.084	0.084	0.084	0.082	0.082	0.081	0.079	0.074	0.070	0.065	0.059	0.052	0.046	0.038	0.029	0.020	0.009	-0.002	-0.014	-0.026	-0.040	-0.054	-0.069	-0.084	-0.099	-0.116	-0.134	-0.151	-0.169	-0.188	-0.206	-0.226	-0.245	-0.265	-0.285	-0.305	-0.326	-0.346	-0.366	-0.388	-0.408	-0.428	-0.448	-0.469	-0.489	-0.509	-0.528	-0.546	-0.565	-0.584	-0.601	-0.620	-0.636	-0.651	-0.666	-0.682	-0.696	-0.709	-0.721	-0.732	-0.742	-0.752	-0.762	-0.770	-0.778	-0.784	-0.789	-0.792	-0.796	-0.798	-0.799	-0.800	-0.799	-0.798	-0.795	-0.791	-0.786	-0.781	-0.775	-0.768	-0.760	-0.752	-0.742	-0.732	-0.722	-0.710	-0.698	-0.685	-0.672	-0.658	-0.642	-0.629	-0.614	-0.598	-0.581	-0.565	-0.550	-0.534	-0.518	-0.502	-0.485	-0.470	-0.452	-0.439	-0.424	-0.408	-0.392	-0.379	-0.364	-0.351	-0.338	-0.325	-0.314	-0.302	-0.291	-0.282	-0.272	-0.265	-0.256	-0.250	-0.244	-0.238	-0.232	-0.230	-0.226	-0.225	-0.224	-0.224	-0.224	-0.224	-0.226	-0.228	-0.231	-0.235	-0.240	-0.245	-0.250	-0.258	-0.264	-0.271	-0.279	-0.286	-0.295	-0.304	-0.314	-0.322	-0.331	-0.342	-0.352	-0.362	-0.374	-0.384	-0.395	-0.404	-0.415	-0.426	-0.436	-0.446	-0.456	-0.466	-0.476	-0.485	-0.492	-0.502	-0.510	-0.519	-0.526	-0.534	-0.540	-0.548	-0.554	-0.560	-0.565	-0.570	-0.575	-0.580	-0.582	-0.586	-0.590	-0.592	-0.595	-0.598	-0.600	-0.602	-0.604	-0.605	-0.606	-0.608	-0.609	-0.609	-0.610	-0.611	-0.610	-0.611	-0.612	-0.612	-0.614	-0.614	-0.615	-0.615	-0.618	-0.619	-0.621	-0.622	-0.626	-0.629	-0.631	-0.636	-0.640	-0.644	-0.650	-0.655	-0.661	-0.669	-0.675	-0.684	-0.691	-0.700	-0.709	-0.720	-0.731	-0.741	-0.752	-0.765	-0.779	-0.790	-0.804	-0.820	-0.834	-0.849	-0.864	-0.880	-0.895	-0.912	-0.929	-0.945	-0.962	-0.980	-0.996	-1.014	-1.031	-1.048	-1.065	-1.082	-1.099	-1.115	-1.130	-1.146	-1.161	-1.178	-1.192	-1.205	-1.220	-1.232	-1.245	-1.258	-1.269	-1.279	-1.289	-1.299	-1.308	-1.316	-1.322	-1.330	-1.336	-1.341	-1.346	-1.350	-1.355	-1.359	-1.361	-1.362	-1.364	-1.365	-1.365	-1.365	-1.364	-1.362	-1.361	-1.359	-1.356	-1.354	-1.351	-1.348	-1.345	-1.341	-1.338	-1.334	-1.330	-1.325	-1.322	-1.318	-1.314	-1.309	-1.305	-1.300	-1.296	-1.291	-1.288	-1.284	-1.280	-1.276	-1.271	-1.269	-1.265	-1.261	-1.259	-1.256	-1.254	-1.250	-1.248	-1.245	-1.244	-1.241	-1.239	-1.238	-1.236	-1.234	-1.232	-1.232	-1.231	-1.230	-1.229	-1.229	-1.229	-1.230	-1.230	-1.231	-1.231	-1.231	-1.234	-1.235	-1.236	-1.240	-1.241	-1.244	-1.249	-1.251	-1.255	-1.259	-1.264	-1.269	-1.274	-1.279	-1.285	-1.291	-1.299	-1.305	-1.312	-1.320	-1.328	-1.336	-1.344	-1.352	-1.361	-1.370	-1.379	-1.389	-1.399	-1.408	-1.418	-1.428	-1.436	-1.446	-1.456	-1.465	-1.474	-1.482	-1.491	-1.500	-1.509	-1.516	-1.522	-1.530	-1.536	-1.541	-1.548	-1.552	-1.556	-1.559	-1.561	-1.564	-1.564	-1.565	-1.564	-1.562	-1.560	-1.556	-1.551	-1.546	-1.541	-1.534	-1.525	-1.516	-1.506	-1.494	-1.481	-1.469	-1.454	-1.438	-1.421	-1.402	-1.385	-1.364	-1.342	-1.321	-1.298	-1.274	-1.250	-1.224	-1.196	-1.169	-1.140	-1.110	-1.080	-1.049	-1.018	-0.985	-0.951	-0.918	-0.882	-0.848	-0.812	-0.776	-0.739	-0.704	-0.666	-0.629	-0.590	-0.552	-0.515	-0.476	-0.439	-0.399	-0.361	-0.325	-0.288	-0.250	-0.214	-0.178	-0.141	-0.106	-0.070	-0.038	-0.004	0.029	0.061	0.092	0.121	0.150	0.179	0.206	0.231	0.256	0.280	0.302	0.324	0.342	0.361	0.378	0.394	0.409	0.421	0.432	0.442	0.452	0.460	0.466	0.471	0.475	0.478	0.479	0.479	0.478	0.476	0.472	0.468	0.464	0.456	0.450	0.441	0.432	0.424	0.412	0.402	0.391	0.380	0.368	0.355	0.342	0.329	0.316	0.302	0.289	0.275	0.261	0.248	0.235	0.221	0.208	0.195	0.182	0.170	0.158	0.146	0.134	0.122	0.111	0.101	0.090	0.081	0.070	0.061	0.051	0.044	0.035	0.028	0.020	0.012	0.004	-0.002	-0.010	-0.016	-0.022	-0.029	-0.035	-0.041	-0.046	-0.054	-0.060	-0.066	-0.072	-0.078	-0.085	-0.092	-0.099	-0.106	-0.114	-0.120	-0.129	-0.136	-0.145	-0.154	-0.161	-0.171	-0.179	-0.190	-0.199	-0.209	-0.220	-0.230	-0.241	-0.252	-0.262	-0.274	-0.286	-0.298	-0.310	-0.321	-0.332	-0.344	-0.356	-0.369	-0.379	-0.391	-0.402	-0.415	-0.425	-0.436	-0.448	-0.459	-0.468	-0.479	-0.489	-0.498	-0.507	-0.516	-0.525	-0.534	-0.541	-0.549	-0.556	-0.561	-0.569	-0.574	-0.579	-0.584	-0.588	-0.592	-0.595	-0.598	-0.600	-0.601	-0.602	-0.604	-0.602	-0.602	-0.602	-0.600	-0.599	-0.596	-0.594	-0.590	-0.588	-0.582	-0.578	-0.572	-0.566	-0.560	-0.554	-0.545	-0.538	-0.529	-0.519	-0.511	-0.501	-0.490	-0.480	-0.469	-0.456	-0.445	-0.431	-0.419	-0.405	-0.391	-0.375	-0.361	-0.345	-0.330	-0.314	-0.298	-0.280	-0.264	-0.246	-0.228	-0.209	-0.191	-0.172	-0.154	-0.134	-0.115	-0.095	-0.076	-0.056	-0.036	-0.018	0.004	0.022	0.044	0.064	0.084	0.102	0.122	0.141	0.160	0.180	0.198	0.218	0.236	0.254	0.271	0.288	0.305	0.321	0.339	0.354	0.370	0.385	0.399	0.412	0.426	0.439	0.452	0.464	0.475	0.486	0.496	0.506	0.515	0.525	0.532	0.540	0.548	0.554	0.560	0.566	0.571	0.575	0.579	0.582	0.584	0.586	0.589	0.589	0.590	0.590	0.589	0.589	0.588	0.585	0.582	0.580	0.576	0.572	0.569	0.564	0.558	0.552	0.546	0.539	0.532	0.525	0.518	0.509	0.501	0.492	0.482	0.474	0.464	0.454	0.445	0.434	0.422	0.412	0.401	0.390	0.378	0.366	0.354	0.342	0.331	0.319	0.306	0.294	0.282	0.269	0.258	0.245	0.232	0.221	0.209	0.198	0.186	0.174	0.164	0.152	0.141	0.130	0.120	0.110	0.100	0.090	0.081	0.072	0.064	0.058	0.050	0.042	0.036	0.031	0.025	0.020	0.016	0.012	0.009	0.008	0.004	0.004	0.002	0.002	0.002	0.004	0.006	0.008	0.011	0.015	0.020	0.025	0.031	0.039	0.046	0.054	0.062	0.072	0.082	0.095	0.106	0.120	0.132	0.146	0.161	0.178	0.194	0.211	0.230	0.249	0.268	0.288	0.309	0.331	0.352	0.375	0.398	0.422	0.448	0.471	0.496	0.522	0.549	0.576	0.604	0.630	0.658	0.685	0.714	0.742	0.771	0.800	0.829	0.858	0.885	0.915	0.942	0.971	0.999	1.026	1.054	1.081	1.108	1.132	1.159	1.184	1.209	1.232	1.256	1.279	1.301	1.322	1.342	1.362	1.381	1.399	1.415	1.431	1.448	1.461	1.474	1.486	1.496	1.508	1.518	1.525	1.531	1.538	1.542	1.548	1.550	1.551	1.552	1.552	1.551	1.549	1.546	1.542	1.539	1.532	1.528	1.520	1.512	1.505	1.496	1.486	1.476	1.465	1.454	1.442	1.430	1.416	1.404	1.390	1.376	1.362	1.349	1.335	1.320	1.306	1.291	1.276	1.261	1.248	1.232	1.220	1.206	1.191	1.176	1.164	1.150	1.138	1.124	1.111	1.101	1.089	1.078	1.066	1.055	1.045	1.035	1.026	1.018	1.009	1.001	0.992	0.985	0.979	0.972	0.965	0.960	0.955	0.950	0.945	0.940	0.936	0.932	0.929	0.926	0.924	0.920	0.918	0.915	0.911	0.910	0.908	0.904	0.902	0.901	0.898	0.896	0.892	0.891	0.889	0.885	0.881	0.878	0.875	0.870	0.865	0.861	0.855	0.849	0.842	0.835	0.828	0.820	0.810	0.801	0.791	0.780	0.769	0.756	0.742	0.729	0.715	0.699	0.684	0.666	0.648	0.630	0.611	0.590	0.569	0.548	0.526	0.501	0.479	0.454	0.429	0.404	0.378	0.350	0.322	0.295	0.266	0.238	0.210	0.181	0.152	0.122	0.092	0.064	0.034	0.005	-0.025	-0.052	-0.082	-0.111	-0.139	-0.165	-0.192	-0.220	-0.246	-0.270	-0.295	-0.320	-0.342	-0.365	-0.386	-0.406	-0.428	-0.445	-0.464	-0.479	-0.495	-0.510	-0.522	-0.535	-0.546	-0.556	-0.566	-0.574	-0.580	-0.586	-0.591	-0.595	-0.598	-0.599	-0.599	-0.599	-0.599	-0.596	-0.594	-0.590	-0.586	-0.581	-0.576	-0.571	-0.565	-0.558	-0.551	-0.544	-0.538	-0.530	-0.521	-0.515	-0.507	-0.500	-0.494	-0.486	-0.480	-0.475	-0.470	-0.464	-0.460	-0.456	-0.455	-0.452	-0.452	-0.451	-0.452	-0.454	-0.458	-0.460	-0.466	-0.472	-0.480	-0.489	-0.499	-0.510	-0.522	-0.535	-0.551	-0.568	-0.584	-0.602	-0.622	-0.642	-0.665	-0.689	-0.712	-0.739	-0.765	-0.792	-0.820	-0.849	-0.878	-0.908	-0.940	-0.971	-1.004	-1.035	-1.069	-1.102	-1.135	-1.168	-1.201	-1.235	-1.269	-1.301	-1.335	-1.368	-1.399	-1.431	-1.462	-1.492	-1.522	-1.551	-1.580	-1.608	-1.635	-1.661	-1.686	-1.709	-1.732	-1.755	-1.775	-1.795	-1.815	-1.832	-1.849	-1.865	-1.880	-1.892	-1.905	-1.916	-1.926	-1.936	-1.944	-1.951	-1.959	-1.965	-1.970	-1.974	-1.978	-1.980	-1.982	-1.984	-1.985	-1.985	-1.986	-1.986	-1.986	-1.985	-1.985	-1.982	-1.981	-1.980	-1.979	-1.976	-1.975	-1.974	-1.972	-1.971	-1.969	-1.969	-1.968	-1.968	-1.966	-1.966	-1.966	-1.965	-1.966	-1.968	-1.968	-1.968	-1.970	-1.971	-1.974	-1.976	-1.979	-1.981	-1.984	-1.986	-1.990	-1.992	-1.996	-2.000	-2.004	-2.006	-2.011	-2.014	-2.018	-2.021	-2.026	-2.029	-2.033	-2.035	-2.039	-2.041	-2.045	-2.049	-2.051	-2.052	-2.055	-2.058	-2.059	-2.060	-2.061	-2.062	-2.062	-2.061	-2.061	-2.060	-2.059	-2.058	-2.055	-2.052	-2.049	-2.045	-2.040	-2.035	-2.029	-2.022	-2.016	-2.009	-2.001	-1.992	-1.982	-1.974	-1.961	-1.951	-1.939	-1.926	-1.912	-1.898	-1.882	-1.868	-1.851	-1.834	-1.816	-1.798	-1.778	-1.759	-1.738	-1.716	-1.695	-1.672	-1.649	-1.626	-1.601	-1.576	-1.550	-1.525	-1.499	-1.472	-1.445	-1.418	-1.390	-1.362	-1.334	-1.305	-1.276	-1.248	-1.219	-1.189	-1.160	-1.131	-1.101	-1.072	-1.044	-1.014	-0.985	-0.956	-0.928	-0.899	-0.871	-0.844	-0.815	-0.788	-0.760	-0.734	-0.708	-0.681	-0.656	-0.631	-0.608	-0.584	-0.560	-0.535	-0.512	-0.490	-0.469	-0.446	-0.425	-0.404	-0.382	-0.364	-0.342	-0.324	-0.305	-0.286	-0.266	-0.248	-0.230	-0.212	-0.195	-0.179	-0.161	-0.144	-0.129	-0.111	-0.096	-0.080	-0.064	-0.049	-0.032	-0.016	-0.001	0.015	0.029	0.045	0.060	0.075	0.091	0.105	0.120	0.136	0.150	0.165	0.180	0.195	0.211	0.225	0.240	0.254	0.269	0.284	0.299	0.312	0.326	0.340	0.355	0.369	0.381	0.395	0.408	0.421	0.434	0.448	0.459	0.471	0.484	0.494	0.506	0.518	0.528	0.538	0.546	0.555	0.565	0.572	0.581	0.588	0.595	0.600	0.606	0.611	0.615	0.620	0.622	0.626	0.628	0.629	0.630	0.630	0.630	0.628	0.626	0.624	0.620	0.616	0.612	0.606	0.601	0.594	0.586	0.579	0.570	0.560	0.551	0.540	0.530	0.518	0.506	0.494	0.481	0.469	0.454	0.439	0.425	0.410	0.395	0.380	0.365	0.349	0.334	0.319	0.302	0.286	0.271	0.255	0.239	0.224	0.209	0.194	0.179	0.165	0.149	0.135	0.121	0.109	0.098	0.085	0.072	0.061	0.051	0.040	0.031	0.021	0.012	0.005	-0.001	-0.009	-0.015	-0.020	-0.025	-0.030	-0.035	-0.038	-0.041	-0.042	-0.045	-0.046	-0.048	-0.049	-0.048	-0.049	-0.048	-0.046	-0.045	-0.044	-0.042	-0.041	-0.039	-0.036	-0.034	-0.029	-0.026	-0.024	-0.021	-0.018	-0.015	-0.011	-0.008	-0.005	-0.001	0.001	0.005	0.008	0.011	0.015	0.018	0.020	0.024	0.026	0.030	0.032	0.035	0.038	0.040	0.044	0.045	0.049	0.052	0.055	0.059	0.061	0.065	0.068	0.071	0.075	0.078	0.082	0.086	0.090	0.095	0.100	0.104	0.109	0.114	0.119	0.125	0.130	0.136	0.141	0.149	0.154	0.161	0.168	0.175	0.181	0.190	0.196	0.204	0.211	0.219	0.226	0.234	0.241	0.248	0.255	0.262	0.269	0.276	0.284	0.290	0.296	0.302	0.309	0.315	0.320	0.326	0.331	0.338	0.342	0.348	0.352	0.358	0.362	0.368	0.371	0.376	0.380	0.385	0.390	0.394	0.399	0.404	0.408	0.414	0.418	0.424	0.430	0.435	0.441	0.449	0.456	0.464	0.471	0.480	0.489	0.498	0.507	0.519	0.529	0.540	0.552	0.564	0.578	0.591	0.605	0.620	0.635	0.651	0.666	0.684	0.700	0.718	0.734	0.752	0.770	0.788	0.806	0.824	0.841	0.860	0.879	0.895	0.912	0.930	0.946	0.962	0.979	0.994	1.009	1.021	1.034	1.046	1.059	1.069	1.079	1.088	1.094	1.100	1.105	1.110	1.112	1.115	1.116	1.115	1.112	1.110	1.108	1.101	1.095	1.089	1.080	1.070	1.060	1.048	1.035	1.021	1.008	0.992	0.976	0.959	0.941	0.924	0.905	0.885	0.866	0.846	0.825	0.804	0.782	0.762	0.740	0.720	0.699	0.678	0.656	0.635	0.615	0.594	0.575	0.555	0.535	0.516	0.498	0.480	0.462	0.445	0.429	0.412	0.398	0.382	0.369	0.356	0.342	0.330	0.319	0.308	0.298	0.288	0.279	0.270	0.261	0.254	0.248	0.241	0.234	0.229	0.222	0.219	0.212	0.209	0.205	0.201	0.199	0.195	0.192	0.190	0.188	0.185	0.184	0.181	0.179	0.178	0.175	0.172	0.170	0.169	0.166	0.165	0.164	0.162	0.160	0.158	0.155	0.152	0.150	0.148	0.145	0.142	0.139	0.136	0.132	0.129	0.126	0.122	0.118	0.114	0.110	0.106	0.101	0.096	0.092	0.086	0.081	0.078	0.072	0.068	0.062	0.058	0.052	0.048	0.041	0.036	0.031	0.026	0.022	0.016	0.012	0.008	0.004	-0.001	-0.005	-0.010	-0.012	-0.018	-0.020	-0.024	-0.026	-0.028	-0.030	-0.032	-0.034	-0.035	-0.035	-0.035	-0.036	-0.036	-0.036	-0.035	-0.034	-0.031	-0.029	-0.026	-0.024	-0.020	-0.016	-0.012	-0.009	-0.004	0.001	0.008	0.014	0.020	0.028	0.035	0.042	0.050	0.059	0.066	0.075	0.084	0.094	0.102	0.112	0.121	0.132	0.142	0.151	0.162	0.172	0.182	0.194	0.205	0.215	0.225	0.235	0.245	0.256	0.266	0.275	0.285	0.295	0.305	0.314	0.322	0.332	0.341	0.349	0.356	0.365	0.372	0.380	0.388	0.394	0.401	0.406	0.412	0.419	0.424	0.429	0.435	0.440	0.444	0.449	0.452	0.458	0.460	0.464	0.468	0.470	0.474	0.476	0.480	0.481	0.485	0.488	0.490	0.492	0.496	0.499	0.501	0.505	0.507	0.511	0.514	0.518	0.521	0.525	0.529	0.532	0.536	0.542	0.546	0.551	0.555	0.560	0.566	0.571	0.578	0.582	0.590	0.595	0.601	0.609	0.615	0.621	0.629	0.635	0.642	0.650	0.658	0.664	0.671	0.679	0.686	0.694	0.701	0.709	0.716	0.724	0.732	0.740	0.749	0.756	0.764	0.772	0.780	0.788	0.796	0.804	0.812	0.821	0.830	0.839	0.848	0.858	0.868	0.876	0.885	0.896	0.906	0.919	0.930	0.941	0.954	0.966	0.980	0.992	1.008	1.022	1.039	1.054	1.072	1.089	1.108	1.126	1.146	1.168	1.189	1.212	1.236	1.261	1.285	1.312	1.341	1.369	1.398	1.429	1.460	1.492	1.526	1.560	1.596	1.634	1.671	1.710	1.750	1.791	1.832	1.875	1.919	1.964	2.009	2.056	2.102	2.151	2.201	2.250	2.301	2.352	2.404	2.456	2.510	2.564	2.618	2.672	2.728	2.782	2.840	2.896	2.952	3.010	3.066	3.125	3.182	3.240	3.299	3.358	3.415	3.474	3.532	3.591	3.649	3.709	3.766	3.826	3.885	3.942	4.001	4.061	4.120	4.179	4.238	4.296	4.356	4.415	4.474	4.531	4.590	4.649	4.709	4.769	4.828	4.886	4.945	5.006	5.066	5.126	5.186	5.248	5.308	5.368	5.429	5.490	5.551	5.612	5.674	5.735	5.796	5.858	5.920	5.981	6.042	6.104	6.165	6.226	6.285	6.345	6.405	6.464	6.521	6.579	6.636	6.692	6.748	6.801	6.854	6.905	6.955	7.004	7.050	7.096	7.140	7.181	7.220	7.258	7.294	7.326	7.358	7.385	7.411	7.434	7.454	7.470	7.484	7.495	7.504	7.509	7.510	7.508	7.502	7.494	7.481	7.466	7.446	7.422	7.395	7.365	7.330	7.291	7.249	7.204	7.152	7.100	7.041	6.981	6.915	6.845	6.774	6.696	6.615	6.531	6.444	6.351	6.256	6.158	6.055	5.949	5.840	5.726	5.610	5.490	5.368	5.242	5.112	4.981	4.846	4.709	4.568	4.424	4.279	4.130	3.979	3.825	3.670	3.512	3.352	3.190	3.028	2.860	2.692	2.525	2.354	2.182	2.010	1.836	1.660	1.484	1.306	1.129	0.951	0.771	0.594	0.412	0.234	0.055	-0.125	-0.305	-0.484	-0.662	-0.841	-1.019	-1.196	-1.372	-1.548	-1.721	-1.895	-2.066	-2.236	-2.405	-2.574	-2.740	-2.902	-3.065	-3.226	-3.384	-3.540	-3.695	-3.846	-3.996	-4.145	-4.290	-4.432	-4.572	-4.711	-4.846	-4.979	-5.109	-5.236	-5.361	-5.484	-5.602	-5.719	-5.832	-5.944	-6.052	-6.156	-6.259	-6.359	-6.456	-6.551	-6.641	-6.730	-6.816	-6.899	-6.980	-7.058	-7.132	-7.205	-7.276	-7.342	-7.409	-7.470	-7.531	-7.590	-7.645	-7.699	-7.750	-7.800	-7.848	-7.892	-7.936	-7.979	-8.018	-8.055	-8.091	-8.126	-8.159	-8.190	-8.220	-8.249	-8.276	-8.302	-8.328	-8.351	-8.372	-8.394	-8.415	-8.435	-8.452	-8.469	-8.485	-8.500	-8.514	-8.528	-8.540	-8.552	-8.562	-8.572	-8.581	-8.589	-8.596	-8.601	-8.606	-8.610	-8.612	-8.615	-8.615	-8.615	-8.614	-8.610	-8.605	-8.600	-8.595	-8.585	-8.575	-8.565	-8.552	-8.538	-8.522	-8.505	-8.485	-8.464	-8.440	-8.415	-8.389	-8.360	-8.329	-8.296	-8.261	-8.224	-8.185	-8.144	-8.101	-8.055	-8.010	-7.960	-7.909	-7.855	-7.800	-7.742	-7.682	-7.621	-7.559	-7.494	-7.426	-7.358	-7.286	-7.215	-7.140	-7.065	-6.989	-6.910	-6.830	-6.749	-6.665	-6.581	-6.498	-6.411	-6.324	-6.236	-6.146	-6.058	-5.966	-5.874	-5.782	-5.690	-5.595	-5.502	-5.408	-5.311	-5.216	-5.119	-5.022	-4.925	-4.828	-4.730	-4.632	-4.534	-4.435	-4.335	-4.236	-4.136	-4.036	-3.935	-3.835	-3.734	-3.634	-3.531	-3.430	-3.328	-3.225	-3.124	-3.020	-2.916	-2.814	-2.710	-2.606	-2.501	-2.398	-2.294	-2.189	-2.084	-1.978	-1.872	-1.768	-1.661	-1.555	-1.450	-1.344	-1.239	-1.131	-1.026	-0.920	-0.815	-0.709	-0.604	-0.498	-0.392	-0.289	-0.185	-0.081	0.022	0.126	0.229	0.330	0.431	0.532	0.632	0.731	0.830	0.928	1.025	1.120	1.216	1.311	1.404	1.496	1.588	1.678	1.768	1.855	1.942	2.029	2.112	2.196	2.279	2.361	2.440	2.520	2.598	2.674	2.750	2.825	2.898	2.970	3.040	3.110	3.178	3.245	3.310	3.375	3.439	3.501	3.562	3.622	3.681	3.739	3.796	3.851	3.906	3.959	4.010	4.062	4.110	4.160	4.208	4.254	4.299	4.342	4.385	4.426	4.468	4.508	4.545	4.582	4.618	4.654	4.688	4.719	4.750	4.780	4.810	4.838	4.864	4.889	4.914	4.936	4.959	4.979	4.999	5.018	5.035	5.051	5.066	5.081	5.094	5.106	5.118	5.128	5.136	5.144	5.152	5.158	5.162	5.166	5.170	5.171	5.174	5.175	5.174	5.172	5.171	5.169	5.165	5.161	5.158	5.151	5.145	5.139	5.131	5.124	5.116	5.108	5.099	5.090	5.079	5.069	5.059	5.049	5.038	5.026	5.015	5.002	4.991	4.979	4.968	4.955	4.944	4.930	4.918	4.906	4.894	4.881	4.869	4.856	4.845	4.832	4.821	4.810	4.799	4.788	4.776	4.765	4.755	4.745	4.735	4.725	4.716	4.706	4.698	4.689	4.680	4.672	4.664	4.656	4.649	4.642	4.635	4.629	4.622	4.616	4.610	4.605	4.599	4.592	4.588	4.581	4.575	4.571	4.565	4.560	4.554	4.548	4.542	4.536	4.531	4.525	4.518	4.511	4.504	4.496	4.488	4.480	4.471	4.462	4.452	4.442	4.432	4.420	4.409	4.396	4.384	4.370	4.356	4.342	4.326	4.310	4.292	4.276	4.259	4.239	4.220	4.200	4.180	4.158	4.135	4.112	4.089	4.064	4.039	4.014	3.988	3.961	3.934	3.906	3.876	3.848	3.818	3.788	3.756	3.725	3.694	3.661	3.629	3.596	3.562	3.529	3.492	3.458	3.422	3.388	3.351	3.316	3.279	3.242	3.205	3.166	3.128	3.090	3.051	3.011	2.972	2.932	2.892	2.852	2.810	2.769	2.726	2.685	2.642	2.599	2.555	2.511	2.466	2.421	2.376	2.330	2.282	2.236	2.189	2.140	2.092	2.042	1.994	1.942	1.891	1.840	1.788	1.735	1.681	1.628	1.574	1.519	1.464	1.408	1.351	1.294	1.238	1.179	1.120	1.061	1.001	0.941	0.881	0.821	0.759	0.698	0.636	0.574	0.510	0.448	0.385	0.321	0.256	0.194	0.129	0.064	0.000	-0.065	-0.131	-0.196	-0.262	-0.326	-0.392	-0.459	-0.525	-0.591	-0.658	-0.725	-0.790	-0.858	-0.925	-0.992	-1.059	-1.126	-1.194	-1.260	-1.328	-1.396	-1.462	-1.531	-1.600	-1.666	-1.735	-1.804	-1.871	-1.939	-2.007	-2.076	-2.144	-2.211	-2.280	-2.349	-2.416	-2.484	-2.550	-2.618	-2.685	-2.752	-2.819	-2.885	-2.952	-3.018	-3.082	-3.148	-3.212	-3.275	-3.340	-3.402	-3.464	-3.525	-3.586	-3.645	-3.704	-3.762	-3.820	-3.876	-3.931	-3.985	-4.039	-4.090	-4.141	-4.191	-4.240	-4.288	-4.334	-4.378	-4.422	-4.465	-4.506	-4.546	-4.585	-4.622	-4.659	-4.694	-4.728	-4.760	-4.791	-4.820	-4.850	-4.878	-4.902	-4.929	-4.952	-4.976	-4.999	-5.020	-5.040	-5.060	-5.079	-5.096	-5.114	-5.130	-5.145	-5.160	-5.176	-5.189	-5.204	-5.215	-5.229	-5.240	-5.254	-5.265	-5.276	-5.289	-5.300	-5.310	-5.322	-5.332	-5.344	-5.355	-5.366	-5.378	-5.390	-5.401	-5.414	-5.428	-5.439	-5.451	-5.465	-5.478	-5.491	-5.505	-5.518	-5.531	-5.545	-5.560	-5.575	-5.590	-5.605	-5.620	-5.635	-5.651	-5.666	-5.682	-5.699	-5.715	-5.730	-5.746	-5.762	-5.779	-5.795	-5.810	-5.828	-5.842	-5.858	-5.872	-5.888	-5.902	-5.916	-5.930	-5.945	-5.958	-5.970	-5.982	-5.994	-6.005	-6.015	-6.025	-6.034	-6.042	-6.049	-6.055	-6.061	-6.066	-6.070	-6.072	-6.076	-6.076	-6.078	-6.076	-6.074	-6.071	-6.068	-6.061	-6.055	-6.048	-6.039	-6.029	-6.018	-6.006	-5.991	-5.978	-5.961	-5.944	-5.925	-5.906	-5.885	-5.864	-5.841	-5.818	-5.792	-5.768	-5.740	-5.711	-5.684	-5.652	-5.622	-5.591	-5.558	-5.525	-5.491	-5.456	-5.421	-5.386	-5.349	-5.312	-5.275	-5.238	-5.200	-5.161	-5.121	-5.084	-5.044	-5.005	-4.965	-4.926	-4.886	-4.848	-4.809	-4.769	-4.729	-4.690	-4.651	-4.612	-4.574	-4.536	-4.498	-4.460	-4.421	-4.384	-4.348	-4.310	-4.274	-4.236	-4.200	-4.165	-4.128	-4.093	-4.058	-4.021	-3.986	-3.952	-3.916	-3.881	-3.846	-3.812	-3.779	-3.744	-3.709	-3.675	-3.640	-3.605	-3.570	-3.536	-3.500	-3.465	-3.430	-3.396	-3.361	-3.325	-3.290	-3.255	-3.220	-3.184	-3.148	-3.112	-3.078	-3.041	-3.006	-2.971	-2.936	-2.901	-2.866	-2.831	-2.798	-2.764	-2.730	-2.695	-2.662	-2.630	-2.596	-2.565	-2.532	-2.502	-2.471	-2.442	-2.412	-2.384	-2.356	-2.328	-2.300	-2.274	-2.249	-2.224	-2.200	-2.176	-2.152	-2.131	-2.109	-2.088	-2.068	-2.049	-2.027	-2.009	-1.991	-1.972	-1.956	-1.939	-1.921	-1.906	-1.889	-1.874	-1.858	-1.841	-1.826	-1.810	-1.794	-1.778	-1.761	-1.746	-1.729	-1.712	-1.695	-1.679	-1.660	-1.642	-1.624	-1.605	-1.585	-1.565	-1.544	-1.522	-1.500	-1.478	-1.455	-1.430	-1.408	-1.381	-1.356	-1.330	-1.304	-1.275	-1.248	-1.220	-1.191	-1.161	-1.132	-1.102	-1.072	-1.041	-1.010	-0.980	-0.949	-0.919	-0.886	-0.856	-0.824	-0.794	-0.762	-0.732	-0.702	-0.672	-0.642	-0.614	-0.585	-0.558	-0.530	-0.502	-0.476	-0.451	-0.426	-0.401	-0.378	-0.355	-0.331	-0.310	-0.290	-0.270	-0.251	-0.232	-0.215	-0.199	-0.184	-0.169	-0.154	-0.140	-0.128	-0.115	-0.104	-0.092	-0.082	-0.074	-0.064	-0.055	-0.048	-0.040	-0.035	-0.029	-0.024	-0.019	-0.014	-0.010	-0.005	-0.002	0.000	0.004	0.005	0.008	0.009	0.011	0.012	0.012	0.014	0.014	0.012	0.014	0.012	0.012	0.011	0.010	0.009	0.008	0.006	0.004	0.001	-0.001	-0.004	-0.006	-0.009	-0.012	-0.016	-0.019	-0.022	-0.026	-0.030	-0.034	-0.038	-0.042	-0.046	-0.051	-0.056	-0.060	-0.065	-0.070	-0.075	-0.080	-0.085	-0.090	-0.096	-0.100	-0.105	-0.111	-0.115	-0.120	-0.124	-0.128	-0.134	-0.138	-0.141	-0.145	-0.149	-0.151	-0.155	-0.158	-0.160	-0.162	-0.164	-0.166	-0.168	-0.170	-0.170	-0.170	-0.171	-0.171	-0.172	-0.172	-0.171	-0.171	-0.170	-0.170	-0.169	-0.168	-0.168	-0.165	-0.164	-0.161	-0.160	-0.159	-0.158	-0.155	-0.155	-0.154	-0.151	-0.150	-0.150	-0.149	-0.149	-0.149	-0.149	-0.149	-0.150	-0.151	-0.152	-0.154	-0.156	-0.160	-0.162	-0.168	-0.171	-0.176	-0.181	-0.186	-0.194	-0.200	-0.208	-0.216	-0.224	-0.234	-0.242	-0.251	-0.264	-0.274	-0.285	-0.298	-0.310	-0.322	-0.335	-0.349	-0.362	-0.378	-0.394	-0.409	-0.424	-0.440	-0.456	-0.474	-0.490	-0.507	-0.524	-0.542	-0.559	-0.576	-0.595	-0.612	-0.631	-0.649	-0.666	-0.685	-0.702	-0.721	-0.739	-0.755	-0.774	-0.791	-0.809	-0.826	-0.842	-0.859	-0.875	-0.890	-0.906	-0.922	-0.936	-0.951	-0.964	-0.978	-0.990	-1.004	-1.015	-1.025	-1.036	-1.046	-1.055	-1.064	-1.071	-1.079	-1.084	-1.090	-1.095	-1.100	-1.102	-1.106	-1.109	-1.109	-1.110	-1.109	-1.109	-1.106	-1.104	-1.101	-1.098	-1.091	-1.088	-1.081	-1.074	-1.066	-1.059	-1.051	-1.042	-1.034	-1.024	-1.014	-1.005	-0.994	-0.982	-0.972	-0.961	-0.950	-0.939	-0.928	-0.916	-0.906	-0.896	-0.885	-0.875	-0.865	-0.855	-0.846	-0.838	-0.829	-0.821	-0.814	-0.808	-0.801	-0.796	-0.790	-0.786	-0.782	-0.780	-0.778	-0.776	-0.776	-0.778	-0.779	-0.780	-0.782	-0.786	-0.790	-0.795	-0.800	-0.806	-0.812	-0.819	-0.828	-0.835	-0.844	-0.854	-0.864	-0.872	-0.884	-0.894	-0.905	-0.915	-0.926	-0.939	-0.950	-0.961	-0.972	-0.984	-0.996	-1.008	-1.019	-1.031	-1.042	-1.052	-1.064	-1.074	-1.082	-1.094	-1.102	-1.112	-1.121	-1.129	-1.138	-1.145	-1.151	-1.160	-1.165	-1.171	-1.176	-1.181	-1.186	-1.191	-1.194	-1.198	-1.201	-1.204	-1.206	-1.209	-1.210	-1.212	-1.215	-1.216	-1.218	-1.219	-1.220	-1.220	-1.221	-1.222	-1.221	-1.222	-1.224	-1.224	-1.225	-1.225	-1.228	-1.228	-1.230	-1.231	-1.232	-1.236	-1.239	-1.242	-1.245	-1.249	-1.254	-1.258	-1.264	-1.269	-1.274	-1.281	-1.288	-1.296	-1.304	-1.312	-1.322	-1.332	-1.342	-1.354	-1.365	-1.378	-1.390	-1.404	-1.416	-1.430	-1.445	-1.459	-1.475	-1.491	-1.508	-1.524	-1.540	-1.556	-1.574	-1.591	-1.609	-1.628	-1.645	-1.662	-1.680	-1.698	-1.716	-1.732	-1.751	-1.768	-1.784	-1.801	-1.816	-1.834	-1.849	-1.864	-1.879	-1.894	-1.908	-1.921	-1.934	-1.946	-1.958	-1.970	-1.981	-1.991	-2.000	-2.009	-2.018	-2.026	-2.034	-2.041	-2.049	-2.054	-2.059	-2.065	-2.069	-2.074	-2.078	-2.081	-2.084	-2.086	-2.089	-2.091	-2.092	-2.094	-2.096	-2.096	-2.099	-2.099	-2.099	-2.100	-2.100	-2.101	-2.100	-2.100	-2.101	-2.101	-2.101	-2.100	-2.100	-2.101	-2.100	-2.100	-2.100	-2.100	-2.099	-2.099	-2.099	-2.099	-2.098	-2.098	-2.096	-2.096	-2.095	-2.095	-2.095	-2.092	-2.091	-2.091	-2.090	-2.089	-2.088	-2.085	-2.084	-2.082	-2.081	-2.078	-2.076	-2.075	-2.074	-2.071	-2.069	-2.066	-2.065	-2.062	-2.061	-2.059	-2.056	-2.055	-2.054	-2.052	-2.051	-2.050	-2.049	-2.049	-2.049	-2.047	-2.049	-2.049	-2.050	-2.050	-2.051	-2.052	-2.055	-2.058	-2.060	-2.062	-2.065	-2.069	-2.072	-2.076	-2.081	-2.085	-2.089	-2.094	-2.098	-2.101	-2.106	-2.111	-2.116	-2.120	-2.125	-2.129	-2.134	-2.138	-2.141	-2.144	-2.146	-2.150	-2.152	-2.154	-2.155	-2.156	-2.156	-2.155	-2.154	-2.152	-2.149	-2.146	-2.141	-2.138	-2.131	-2.125	-2.116	-2.108	-2.099	-2.086	-2.075	-2.062	-2.049	-2.035	-2.018	-2.002	-1.982	-1.965	-1.945	-1.924	-1.901	-1.879	-1.854	-1.829	-1.802	-1.775	-1.748	-1.719	-1.689	-1.658	-1.626	-1.594	-1.560	-1.528	-1.492	-1.459	-1.422	-1.386	-1.350	-1.312	-1.275	-1.238	-1.199	-1.161	-1.122	-1.084	-1.045	-1.006	-0.968	-0.929	-0.891	-0.852	-0.814	-0.776	-0.739	-0.701	-0.665	-0.629	-0.594	-0.559	-0.525	-0.491	-0.459	-0.426	-0.395	-0.365	-0.336	-0.308	-0.280	-0.254	-0.229	-0.205	-0.182	-0.160	-0.139	-0.119	-0.101	-0.082	-0.066	-0.052	-0.039	-0.026	-0.014	-0.002	0.005	0.015	0.021	0.026	0.031	0.035	0.039	0.041	0.042	0.042	0.042	0.041	0.039	0.036	0.034	0.029	0.025	0.020	0.014	0.008	0.001	-0.005	-0.011	-0.019	-0.026	-0.034	-0.041	-0.049	-0.056	-0.065	-0.072	-0.081	-0.089	-0.096	-0.102	-0.110	-0.119	-0.126	-0.132	-0.140	-0.148	-0.152	-0.160	-0.168	-0.172	-0.180	-0.186	-0.192	-0.199	-0.205	-0.211	-0.216	-0.222	-0.229	-0.235	-0.241	-0.246	-0.254	-0.260	-0.268	-0.274	-0.281	-0.290	-0.296	-0.306	-0.314	-0.322	-0.332	-0.342	-0.352	-0.362	-0.374	-0.385	-0.396	-0.409	-0.421	-0.435	-0.449	-0.462	-0.476	-0.492	-0.506	-0.522	-0.538	-0.554	-0.570	-0.586	-0.604	-0.620	-0.638	-0.654	-0.671	-0.689	-0.705	-0.722	-0.739	-0.756	-0.772	-0.789	-0.805	-0.821	-0.836	-0.851	-0.866	-0.880	-0.892	-0.906	-0.919	-0.931	-0.944	-0.954	-0.964	-0.972	-0.981	-0.990	-0.996	-1.004	-1.010	-1.015	-1.018	-1.022	-1.024	-1.028	-1.028	-1.029	-1.028	-1.026	-1.024	-1.022	-1.020	-1.015	-1.010	-1.005	-0.999	-0.992	-0.985	-0.978	-0.970	-0.961	-0.951	-0.942	-0.931	-0.921	-0.910	-0.899	-0.886	-0.874	-0.861	-0.849	-0.835	-0.822	-0.809	-0.794	-0.780	-0.765	-0.751	-0.736	-0.720	-0.706	-0.690	-0.676	-0.660	-0.645	-0.629	-0.614	-0.599	-0.582	-0.568	-0.552	-0.536	-0.521	-0.506	-0.491	-0.475	-0.460	-0.445	-0.430	-0.416	-0.400	-0.386	-0.371	-0.359	-0.344	-0.330	-0.316	-0.302	-0.290	-0.276	-0.264	-0.251	-0.239	-0.226	-0.214	-0.201	-0.190	-0.179	-0.169	-0.158	-0.146	-0.136	-0.126	-0.118	-0.108	-0.099	-0.089	-0.081	-0.072	-0.066	-0.058	-0.051	-0.044	-0.038	-0.031	-0.025	-0.020	-0.014	-0.010	-0.006	-0.002	0.001	0.004	0.008	0.009	0.011	0.011	0.012	0.012	0.014	0.012	0.011	0.009	0.006	0.005	0.001	-0.002	-0.006	-0.011	-0.016	-0.022	-0.029	-0.034	-0.041	-0.049	-0.056	-0.065	-0.074	-0.082	-0.092	-0.101	-0.111	-0.121	-0.132	-0.142	-0.155	-0.166	-0.178	-0.189	-0.201	-0.212	-0.226	-0.238	-0.250	-0.261	-0.274	-0.285	-0.296	-0.308	-0.319	-0.330	-0.341	-0.351	-0.361	-0.371	-0.381	-0.390	-0.399	-0.406	-0.414	-0.421	-0.428	-0.435	-0.440	-0.445	-0.449	-0.452	-0.456	-0.459	-0.461	-0.461	-0.462	-0.462	-0.462	-0.460	-0.459	-0.455	-0.451	-0.449	-0.444	-0.438	-0.431	-0.425	-0.418	-0.411	-0.402	-0.392	-0.382	-0.371	-0.361	-0.350	-0.338	-0.324	-0.310	-0.296	-0.282	-0.268	-0.251	-0.236	-0.219	-0.201	-0.184	-0.165	-0.146	-0.128	-0.108	-0.088	-0.066	-0.046	-0.025	-0.001	0.021	0.045	0.068	0.091	0.116	0.140	0.165	0.190	0.216	0.242	0.268	0.295	0.321	0.349	0.376	0.402	0.431	0.459	0.486	0.514	0.541	0.570	0.599	0.628	0.655	0.682	0.710	0.738	0.765	0.791	0.819	0.844	0.870	0.896	0.921	0.946	0.971	0.995	1.018	1.041	1.062	1.084	1.105	1.125	1.145	1.162	1.181	1.198	1.214	1.229	1.242	1.256	1.269	1.281	1.292	1.301	1.310	1.319	1.326	1.331	1.336	1.340	1.342	1.345	1.346	1.346	1.346	1.345	1.341	1.338	1.334	1.329	1.322	1.315	1.309	1.300	1.290	1.281	1.271	1.259	1.248	1.235	1.222	1.209	1.195	1.181	1.166	1.151	1.136	1.120	1.104	1.089	1.072	1.056	1.040	1.022	1.008	0.991	0.975	0.959	0.941	0.926	0.910	0.895	0.880	0.865	0.850	0.836	0.824	0.809	0.798	0.785	0.772	0.761	0.750	0.740	0.730	0.721	0.712	0.704	0.696	0.689	0.681	0.676	0.670	0.666	0.661	0.658	0.654	0.650	0.649	0.646	0.645	0.642	0.641	0.641	0.640	0.640	0.640	0.640	0.640	0.641	0.640	0.641	0.641	0.641	0.641	0.640	0.641	0.640	0.639	0.638	0.635	0.632	0.630	0.626	0.621	0.618	0.612	0.605	0.598	0.589	0.581	0.571	0.560	0.549	0.536	0.524	0.509	0.494	0.478	0.461	0.442	0.424	0.404	0.382	0.359	0.338	0.312	0.290	0.264	0.238	0.211	0.184	0.156	0.128	0.099	0.070	0.039	0.010	-0.020	-0.051	-0.081	-0.112	-0.141	-0.171	-0.201	-0.232	-0.262	-0.291	-0.319	-0.346	-0.374	-0.401	-0.428	-0.452	-0.476	-0.500	-0.522	-0.544	-0.562	-0.582	-0.600	-0.618	-0.632	-0.648	-0.660	-0.672	-0.684	-0.692	-0.701	-0.709	-0.715	-0.719	-0.722	-0.725	-0.726	-0.726	-0.725	-0.722	-0.720	-0.716	-0.712	-0.706	-0.700	-0.692	-0.686	-0.679	-0.670	-0.662	-0.652	-0.644	-0.634	-0.625	-0.616	-0.606	-0.598	-0.588	-0.580	-0.571	-0.564	-0.556	-0.551	-0.545	-0.540	-0.535	-0.532	-0.529	-0.528	-0.528	-0.528	-0.529	-0.531	-0.535	-0.540	-0.546	-0.555	-0.564	-0.574	-0.584	-0.596	-0.610	-0.625	-0.641	-0.659	-0.676	-0.695	-0.715	-0.738	-0.760	-0.784	-0.809	-0.834	-0.860	-0.888	-0.914	-0.944	-0.972	-1.001	-1.031	-1.061	-1.091	-1.121	-1.152	-1.184	-1.215	-1.246	-1.276	-1.308	-1.336	-1.366	-1.396	-1.425	-1.455	-1.482	-1.510	-1.538	-1.562	-1.589	-1.614	-1.636	-1.660	-1.682	-1.702	-1.724	-1.742	-1.761	-1.778	-1.795	-1.811	-1.826	-1.840	-1.852	-1.865	-1.876	-1.886	-1.895	-1.904	-1.911	-1.919	-1.925	-1.930	-1.935	-1.939	-1.942	-1.945	-1.949	-1.950	-1.952	-1.952	-1.954	-1.955	-1.956	-1.956	-1.955	-1.955	-1.954	-1.955	-1.954	-1.954	-1.952	-1.951	-1.951	-1.951	-1.951	-1.951	-1.950	-1.951	-1.951	-1.952	-1.952	-1.954	-1.955	-1.956	-1.958	-1.959	-1.961	-1.964	-1.966	-1.969	-1.972	-1.975	-1.979	-1.982	-1.986	-1.990	-1.994	-1.999	-2.002	-2.007	-2.011	-2.016	-2.021	-2.026	-2.030	-2.035	-2.040	-2.044	-2.049	-2.054	-2.058	-2.062	-2.068	-2.071	-2.074	-2.079	-2.082	-2.085	-2.088	-2.091	-2.094	-2.096	-2.098	-2.099	-2.100	-2.101	-2.101	-2.101	-2.100	-2.099	-2.096	-2.095	-2.091	-2.089	-2.084	-2.080	-2.074	-2.069	-2.061	-2.054	-2.046	-2.036	-2.027	-2.016	-2.005	-1.994	-1.981	-1.968	-1.952	-1.939	-1.922	-1.906	-1.889	-1.871	-1.852	-1.832	-1.811	-1.791	-1.769	-1.746	-1.722	-1.699	-1.674	-1.649	-1.622	-1.596	-1.570	-1.542	-1.514	-1.485	-1.456	-1.428	-1.398	-1.366	-1.335	-1.306	-1.274	-1.242	-1.211	-1.180	-1.148	-1.116	-1.085	-1.054	-1.021	-0.990	-0.959	-0.928	-0.896	-0.864	-0.834	-0.804	-0.772	-0.744	-0.715	-0.685	-0.656	-0.629	-0.601	-0.574	-0.546	-0.521	-0.495	-0.469	-0.445	-0.420	-0.398	-0.374	-0.351	-0.329	-0.308	-0.288	-0.266	-0.248	-0.228	-0.209	-0.190	-0.172	-0.155	-0.139	-0.122	-0.108	-0.091	-0.078	-0.062	-0.050	-0.036	-0.022	-0.009	0.004	0.015	0.026	0.039	0.051	0.061	0.072	0.084	0.094	0.105	0.116	0.126	0.138	0.148	0.158	0.168	0.178	0.189	0.199	0.209	0.219	0.230	0.240	0.250	0.261	0.271	0.282	0.292	0.302	0.315	0.325	0.335	0.348	0.359	0.369	0.380	0.390	0.401	0.412	0.422	0.432	0.442	0.452	0.462	0.472	0.481	0.491	0.500	0.507	0.516	0.522	0.530	0.536	0.542	0.549	0.552	0.556	0.560	0.564	0.566	0.570	0.570	0.571	0.571	0.570	0.569	0.568	0.564	0.560	0.555	0.550	0.545	0.538	0.531	0.522	0.515	0.506	0.498	0.486	0.476	0.464	0.452	0.441	0.428	0.415	0.402	0.390	0.376	0.362	0.349	0.334	0.321	0.306	0.291	0.279	0.264	0.250	0.238	0.224	0.210	0.198	0.185	0.171	0.160	0.149	0.139	0.128	0.116	0.108	0.098	0.090	0.081	0.075	0.068	0.061	0.055	0.049	0.045	0.040	0.035	0.032	0.030	0.026	0.025	0.024	0.022	0.021	0.021	0.021	0.021	0.021	0.021	0.022	0.024	0.026	0.028	0.029	0.030	0.032	0.035	0.038	0.040	0.042	0.045	0.048	0.050	0.052	0.055	0.058	0.060	0.062	0.065	0.068	0.070	0.074	0.076	0.079	0.081	0.084	0.088	0.090	0.092	0.096	0.099	0.102	0.105	0.110	0.114	0.118	0.122	0.126	0.131	0.136	0.140	0.145	0.150	0.156	0.161	0.169	0.174	0.180	0.186	0.194	0.200	0.209	0.216	0.222	0.231	0.240	0.248	0.256	0.265	0.274	0.282	0.291	0.300	0.310	0.319	0.326	0.335	0.345	0.352	0.361	0.370	0.378	0.386	0.395	0.401	0.409	0.416	0.424	0.431	0.436	0.444	0.450	0.456	0.461	0.468	0.471	0.478	0.482	0.488	0.492	0.498	0.501	0.506	0.511	0.516	0.520	0.524	0.529	0.534	0.539	0.544	0.549	0.554	0.560	0.566	0.572	0.580	0.586	0.594	0.601	0.610	0.619	0.628	0.639	0.649	0.658	0.670	0.681	0.692	0.706	0.719	0.732	0.746	0.760	0.775	0.789	0.804	0.821	0.836	0.852	0.869	0.885	0.901	0.916	0.934	0.950	0.966	0.982	0.998	1.014	1.028	1.042	1.056	1.069	1.081	1.095	1.106	1.118	1.126	1.136	1.145	1.152	1.160	1.165	1.170	1.175	1.176	1.179	1.180	1.180	1.178	1.176	1.174	1.169	1.164	1.159	1.150	1.142	1.134	1.124	1.114	1.102	1.090	1.078	1.064	1.050	1.035	1.020	1.005	0.988	0.972	0.955	0.938	0.920	0.902	0.884	0.866	0.848	0.830	0.812	0.795	0.776	0.759	0.741	0.725	0.708	0.691	0.675	0.659	0.644	0.628	0.614	0.598	0.585	0.571	0.558	0.545	0.532	0.520	0.509	0.499	0.488	0.476	0.468	0.459	0.449	0.440	0.432	0.424	0.415	0.408	0.400	0.392	0.386	0.380	0.372	0.366	0.359	0.352	0.346	0.340	0.334	0.328	0.321	0.316	0.309	0.302	0.296	0.290	0.282	0.276	0.269	0.262	0.255	0.249	0.241	0.234	0.225	0.219	0.210	0.202	0.192	0.185	0.176	0.168	0.159	0.150	0.141	0.131	0.122	0.114	0.104	0.095	0.086	0.078	0.068	0.059	0.050	0.040	0.032	0.024	0.015	0.008	-0.001	-0.009	-0.018	-0.024	-0.032	-0.038	-0.045	-0.051	-0.058	-0.062	-0.068	-0.074	-0.078	-0.081	-0.085	-0.088	-0.091	-0.092	-0.095	-0.096	-0.098	-0.099	-0.099	-0.098	-0.098	-0.095	-0.095	-0.092	-0.090	-0.088	-0.084	-0.080	-0.076	-0.072	-0.068	-0.062	-0.056	-0.050	-0.044	-0.038	-0.031	-0.022	-0.015	-0.008	0.001	0.009	0.019	0.026	0.036	0.045	0.054	0.062	0.074	0.084	0.092	0.102	0.112	0.122	0.132	0.142	0.152	0.162	0.172	0.181	0.192	0.202	0.211	0.221	0.230	0.240	0.249	0.258	0.268	0.275	0.284	0.292	0.301	0.309	0.316	0.324	0.331	0.339	0.346	0.352	0.359	0.365	0.371	0.376	0.381	0.388	0.392	0.396	0.401	0.406	0.410	0.414	0.418	0.421	0.424	0.428	0.430	0.434	0.436	0.439	0.440	0.442	0.445	0.446	0.449	0.450	0.452	0.454	0.456	0.458	0.460	0.460	0.462	0.465	0.466	0.468	0.470	0.472	0.475	0.476	0.479	0.480	0.482	0.486	0.488	0.490	0.492	0.495	0.499	0.500	0.504	0.506	0.510	0.512	0.515	0.518	0.520	0.524	0.526	0.530	0.534	0.536	0.539	0.542	0.546	0.549	0.552	0.556	0.560	0.564	0.566	0.571	0.575	0.579	0.584	0.588	0.591	0.596	0.601	0.606	0.611	0.618	0.624	0.630	0.636	0.645	0.651	0.660	0.670	0.679	0.689	0.700	0.711	0.724	0.736	0.750	0.764	0.780	0.796	0.812	0.830	0.850	0.869	0.890	0.912	0.934	0.959	0.984	1.010	1.038	1.066	1.095	1.126	1.158	1.191	1.225	1.260	1.296	1.334	1.371	1.411	1.452	1.492	1.536	1.579	1.624	1.669	1.714	1.761	1.810	1.858	1.908	1.959	2.009	2.060	2.112	2.164	2.218	2.271	2.325	2.380	2.434	2.489	2.544	2.599	2.656	2.711	2.768	2.824	2.880	2.936	2.992	3.049	3.105	3.160	3.218	3.274	3.329	3.384	3.440	3.496	3.550	3.606	3.661	3.716	3.770	3.826	3.880	3.934	3.990	4.044	4.098	4.152	4.206	4.260	4.315	4.369	4.424	4.478	4.532	4.586	4.641	4.696	4.751	4.806	4.862	4.918	4.974	5.030	5.086	5.142	5.200	5.258	5.315	5.372	5.430	5.486	5.544	5.602	5.660	5.719	5.776	5.834	5.891	5.949	6.005	6.061	6.119	6.175	6.229	6.284	6.338	6.390	6.442	6.494	6.544	6.592	6.640	6.685	6.730	6.772	6.814	6.852	6.889	6.924	6.956	6.986	7.015	7.040	7.062	7.082	7.101	7.115	7.126	7.135	7.140	7.141	7.141	7.136	7.128	7.116	7.102	7.084	7.060	7.034	7.004	6.970	6.934	6.891	6.845	6.796	6.744	6.686	6.625	6.560	6.491	6.419	6.341	6.261	6.178	6.089	5.998	5.901	5.802	5.699	5.592	5.484	5.371	5.254	5.134	5.011	4.884	4.754	4.622	4.488	4.350	4.209	4.065	3.920	3.770	3.620	3.466	3.311	3.154	2.994	2.832	2.670	2.506	2.340	2.172	2.004	1.834	1.662	1.491	1.318	1.144	0.970	0.795	0.620	0.445	0.270	0.094	-0.082	-0.258	-0.432	-0.608	-0.781	-0.955	-1.129	-1.301	-1.474	-1.644	-1.812	-1.981	-2.149	-2.315	-2.480	-2.642	-2.804	-2.962	-3.121	-3.276	-3.430	-3.582	-3.732	-3.880	-4.026	-4.169	-4.310	-4.449	-4.585	-4.720	-4.850	-4.979	-5.105	-5.229	-5.349	-5.468	-5.582	-5.695	-5.804	-5.911	-6.015	-6.116	-6.216	-6.310	-6.402	-6.492	-6.580	-6.665	-6.746	-6.825	-6.901	-6.974	-7.044	-7.112	-7.178	-7.241	-7.301	-7.359	-7.414	-7.466	-7.518	-7.565	-7.612	-7.656	-7.698	-7.738	-7.775	-7.812	-7.846	-7.880	-7.910	-7.939	-7.968	-7.994	-8.018	-8.041	-8.064	-8.085	-8.105	-8.124	-8.142	-8.160	-8.176	-8.191	-8.206	-8.220	-8.231	-8.245	-8.255	-8.268	-8.278	-8.286	-8.296	-8.305	-8.312	-8.320	-8.326	-8.332	-8.338	-8.342	-8.345	-8.349	-8.351	-8.352	-8.354	-8.352	-8.352	-8.350	-8.346	-8.342	-8.336	-8.330	-8.321	-8.312	-8.302	-8.290	-8.276	-8.261	-8.245	-8.226	-8.205	-8.182	-8.159	-8.132	-8.106	-8.075	-8.044	-8.010	-7.974	-7.936	-7.896	-7.855	-7.811	-7.765	-7.716	-7.665	-7.612	-7.558	-7.501	-7.442	-7.381	-7.319	-7.254	-7.188	-7.118	-7.048	-6.976	-6.901	-6.825	-6.748	-6.669	-6.586	-6.504	-6.421	-6.336	-6.249	-6.160	-6.072	-5.980	-5.890	-5.798	-5.702	-5.609	-5.512	-5.415	-5.319	-5.220	-5.120	-5.020	-4.920	-4.820	-4.716	-4.615	-4.511	-4.408	-4.304	-4.199	-4.095	-3.989	-3.881	-3.776	-3.670	-3.561	-3.454	-3.346	-3.240	-3.131	-3.024	-2.914	-2.805	-2.696	-2.588	-2.479	-2.369	-2.260	-2.150	-2.042	-1.932	-1.824	-1.714	-1.604	-1.495	-1.386	-1.276	-1.168	-1.060	-0.951	-0.842	-0.736	-0.629	-0.521	-0.415	-0.309	-0.204	-0.099	0.006	0.110	0.214	0.316	0.419	0.521	0.621	0.721	0.821	0.920	1.018	1.115	1.211	1.306	1.401	1.494	1.586	1.679	1.769	1.858	1.946	2.034	2.120	2.205	2.289	2.372	2.455	2.535	2.615	2.692	2.771	2.848	2.921	2.995	3.069	3.139	3.209	3.279	3.346	3.414	3.479	3.542	3.606	3.668	3.729	3.789	3.846	3.902	3.959	4.014	4.066	4.118	4.169	4.219	4.268	4.314	4.360	4.405	4.449	4.490	4.531	4.570	4.609	4.646	4.682	4.718	4.752	4.784	4.816	4.846	4.875	4.902	4.930	4.955	4.980	5.002	5.026	5.046	5.066	5.085	5.104	5.120	5.135	5.151	5.165	5.178	5.190	5.201	5.211	5.220	5.228	5.235	5.242	5.249	5.254	5.256	5.260	5.262	5.264	5.265	5.265	5.265	5.264	5.261	5.258	5.255	5.251	5.246	5.240	5.235	5.229	5.221	5.214	5.206	5.199	5.190	5.180	5.170	5.160	5.150	5.139	5.128	5.116	5.105	5.092	5.080	5.069	5.055	5.042	5.029	5.016	5.004	4.989	4.975	4.961	4.949	4.935	4.921	4.908	4.894	4.881	4.868	4.855	4.842	4.829	4.816	4.804	4.791	4.779	4.768	4.756	4.745	4.734	4.722	4.711	4.701	4.690	4.681	4.671	4.661	4.652	4.644	4.635	4.626	4.618	4.611	4.602	4.595	4.588	4.580	4.572	4.566	4.560	4.552	4.545	4.538	4.531	4.524	4.516	4.509	4.501	4.494	4.486	4.478	4.470	4.460	4.451	4.441	4.431	4.421	4.411	4.400	4.388	4.376	4.362	4.350	4.336	4.322	4.306	4.291	4.275	4.259	4.241	4.222	4.204	4.184	4.164	4.142	4.120	4.098	4.074	4.049	4.025	3.999	3.974	3.946	3.919	3.890	3.861	3.831	3.802	3.771	3.740	3.708	3.675	3.641	3.608	3.574	3.538	3.502	3.466	3.430	3.392	3.355	3.316	3.279	3.238	3.199	3.160	3.119	3.078	3.036	2.995	2.952	2.911	2.868	2.824	2.780	2.736	2.691	2.646	2.601	2.555	2.509	2.462	2.415	2.368	2.320	2.271	2.222	2.174	2.124	2.075	2.024	1.974	1.921	1.870	1.818	1.766	1.712	1.659	1.605	1.550	1.496	1.441	1.385	1.330	1.274	1.218	1.159	1.101	1.044	0.985	0.925	0.865	0.806	0.746	0.685	0.624	0.562	0.501	0.439	0.376	0.314	0.250	0.186	0.122	0.059	-0.006	-0.072	-0.138	-0.204	-0.270	-0.336	-0.402	-0.470	-0.538	-0.605	-0.674	-0.742	-0.811	-0.882	-0.951	-1.021	-1.092	-1.162	-1.234	-1.305	-1.376	-1.449	-1.521	-1.594	-1.665	-1.739	-1.811	-1.885	-1.959	-2.033	-2.105	-2.179	-2.252	-2.326	-2.400	-2.474	-2.548	-2.621	-2.694	-2.766	-2.839	-2.911	-2.984	-3.055	-3.126	-3.196	-3.268	-3.336	-3.405	-3.472	-3.540	-3.606	-3.672	-3.736	-3.800	-3.862	-3.925	-3.986	-4.045	-4.102	-4.160	-4.216	-4.270	-4.324	-4.376	-4.426	-4.476	-4.524	-4.569	-4.615	-4.658	-4.700	-4.741	-4.780	-4.819	-4.854	-4.890	-4.924	-4.955	-4.986	-5.015	-5.044	-5.071	-5.098	-5.122	-5.146	-5.169	-5.190	-5.210	-5.230	-5.249	-5.266	-5.284	-5.300	-5.315	-5.330	-5.344	-5.358	-5.371	-5.382	-5.395	-5.408	-5.420	-5.430	-5.441	-5.452	-5.462	-5.474	-5.484	-5.494	-5.505	-5.516	-5.526	-5.536	-5.548	-5.558	-5.569	-5.580	-5.591	-5.602	-5.614	-5.626	-5.638	-5.650	-5.662	-5.675	-5.688	-5.700	-5.714	-5.726	-5.740	-5.752	-5.766	-5.779	-5.792	-5.806	-5.819	-5.832	-5.845	-5.859	-5.871	-5.885	-5.896	-5.909	-5.922	-5.934	-5.945	-5.958	-5.969	-5.979	-5.990	-6.000	-6.008	-6.018	-6.026	-6.035	-6.041	-6.049	-6.055	-6.061	-6.066	-6.070	-6.074	-6.076	-6.079	-6.079	-6.080	-6.080	-6.079	-6.078	-6.074	-6.071	-6.068	-6.062	-6.055	-6.049	-6.041	-6.031	-6.022	-6.011	-6.000	-5.988	-5.974	-5.960	-5.944	-5.929	-5.911	-5.892	-5.874	-5.854	-5.832	-5.810	-5.789	-5.765	-5.740	-5.716	-5.690	-5.662	-5.635	-5.606	-5.578	-5.548	-5.518	-5.485	-5.454	-5.421	-5.389	-5.354	-5.320	-5.285	-5.250	-5.214	-5.176	-5.140	-5.102	-5.065	-5.026	-4.989	-4.950	-4.912	-4.872	-4.834	-4.795	-4.756	-4.716	-4.678	-4.638	-4.598	-4.558	-4.519	-4.479	-4.439	-4.400	-4.360	-4.321	-4.281	-4.244	-4.204	-4.165	-4.126	-4.089	-4.050	-4.011	-3.975	-3.936	-3.899	-3.862	-3.824	-3.788	-3.750	-3.714	-3.676	-3.640	-3.604	-3.568	-3.531	-3.496	-3.460	-3.424	-3.389	-3.354	-3.318	-3.281	-3.248	-3.212	-3.176	-3.142	-3.108	-3.074	-3.039	-3.006	-2.971	-2.938	-2.905	-2.871	-2.838	-2.805	-2.774	-2.741	-2.710	-2.679	-2.648	-2.616	-2.588	-2.558	-2.528	-2.499	-2.470	-2.442	-2.415	-2.386	-2.360	-2.335	-2.308	-2.284	-2.258	-2.235	-2.210	-2.189	-2.165	-2.142	-2.122	-2.101	-2.080	-2.060	-2.040	-2.021	-2.002	-1.985	-1.966	-1.949	-1.931	-1.914	-1.895	-1.879	-1.861	-1.845	-1.828	-1.811	-1.795	-1.778	-1.760	-1.744	-1.726	-1.709	-1.691	-1.674	-1.656	-1.638	-1.619	-1.598	-1.578	-1.558	-1.538	-1.516	-1.494	-1.471	-1.449	-1.425	-1.402	-1.376	-1.352	-1.328	-1.301	-1.275	-1.248	-1.221	-1.195	-1.166	-1.139	-1.110	-1.081	-1.052	-1.024	-0.995	-0.965	-0.935	-0.908	-0.878	-0.848	-0.820	-0.790	-0.761	-0.732	-0.704	-0.678	-0.649	-0.622	-0.596	-0.570	-0.545	-0.519	-0.494	-0.470	-0.448	-0.425	-0.402	-0.381	-0.360	-0.340	-0.320	-0.301	-0.282	-0.265	-0.249	-0.231	-0.215	-0.200	-0.186	-0.171	-0.159	-0.145	-0.131	-0.120	-0.109	-0.098	-0.086	-0.075	-0.065	-0.055	-0.045	-0.038	-0.029	-0.020	-0.012	-0.005	0.004	0.010	0.018	0.025	0.030	0.036	0.042	0.049	0.054	0.059	0.064	0.068	0.071	0.076	0.079	0.082	0.084	0.088	0.090	0.091	0.091	0.092	0.094	0.092	0.092	0.091	0.089	0.088	0.085	0.082	0.078	0.075	0.071	0.066	0.061	0.055	0.050	0.044	0.036	0.030	0.022	0.015	0.009	0.000	-0.009	-0.016	-0.025	-0.034	-0.042	-0.051	-0.060	-0.069	-0.078	-0.086	-0.094	-0.102	-0.110	-0.118	-0.124	-0.131	-0.138	-0.144	-0.150	-0.155	-0.160	-0.164	-0.168	-0.171	-0.174	-0.176	-0.179	-0.179	-0.180	-0.180	-0.181	-0.181	-0.179	-0.179	-0.176	-0.175	-0.172	-0.169	-0.166	-0.162	-0.159	-0.154	-0.150	-0.145	-0.140	-0.135	-0.131	-0.126	-0.121	-0.115	-0.111	-0.106	-0.101	-0.098	-0.094	-0.090	-0.088	-0.085	-0.081	-0.079	-0.078	-0.076	-0.075	-0.075	-0.075	-0.076	-0.078	-0.079	-0.081	-0.084	-0.088	-0.091	-0.096	-0.102	-0.109	-0.115	-0.122	-0.130	-0.139	-0.148	-0.158	-0.169	-0.179	-0.190	-0.202	-0.215	-0.229	-0.241	-0.256	-0.270	-0.285	-0.300	-0.316	-0.331	-0.348	-0.365	-0.381	-0.398	-0.415	-0.432	-0.450	-0.468	-0.484	-0.501	-0.519	-0.538	-0.554	-0.571	-0.589	-0.605	-0.622	-0.639	-0.655	-0.671	-0.686	-0.701	-0.716	-0.730	-0.744	-0.759	-0.770	-0.784	-0.794	-0.805	-0.816	-0.825	-0.835	-0.842	-0.850	-0.856	-0.862	-0.868	-0.872	-0.876	-0.880	-0.882	-0.884	-0.885	-0.885	-0.885	-0.882	-0.881	-0.879	-0.875	-0.871	-0.868	-0.862	-0.856	-0.850	-0.844	-0.836	-0.829	-0.821	-0.812	-0.804	-0.796	-0.786	-0.778	-0.769	-0.760	-0.751	-0.742	-0.734	-0.726	-0.716	-0.709	-0.701	-0.694	-0.688	-0.681	-0.674	-0.669	-0.664	-0.659	-0.656	-0.651	-0.649	-0.648	-0.646	-0.645	-0.646	-0.648	-0.649	-0.652	-0.655	-0.659	-0.664	-0.670	-0.676	-0.684	-0.691	-0.700	-0.709	-0.719	-0.729	-0.739	-0.751	-0.764	-0.775	-0.788	-0.801	-0.814	-0.829	-0.841	-0.856	-0.871	-0.885	-0.900	-0.914	-0.929	-0.944	-0.958	-0.972	-0.986	-1.001	-1.015	-1.029	-1.041	-1.055	-1.069	-1.081	-1.092	-1.104	-1.116	-1.126	-1.136	-1.148	-1.156	-1.165	-1.175	-1.182	-1.190	-1.196	-1.202	-1.209	-1.215	-1.220	-1.224	-1.228	-1.231	-1.234	-1.236	-1.239	-1.240	-1.242	-1.244	-1.244	-1.245	-1.244	-1.244	-1.244	-1.242	-1.242	-1.240	-1.240	-1.239	-1.238	-1.236	-1.234	-1.232	-1.230	-1.229	-1.229	-1.228	-1.228	-1.226	-1.226	-1.226	-1.226	-1.228	-1.229	-1.231	-1.232	-1.235	-1.239	-1.242	-1.248	-1.252	-1.258	-1.264	-1.271	-1.279	-1.286	-1.295	-1.306	-1.316	-1.328	-1.339	-1.351	-1.365	-1.379	-1.395	-1.410	-1.426	-1.442	-1.461	-1.478	-1.498	-1.516	-1.535	-1.555	-1.575	-1.596	-1.618	-1.638	-1.660	-1.681	-1.702	-1.724	-1.748	-1.768	-1.790	-1.811	-1.831	-1.854	-1.875	-1.895	-1.915	-1.934	-1.954	-1.971	-1.990	-2.009	-2.025	-2.041	-2.058	-2.072	-2.088	-2.101	-2.114	-2.125	-2.138	-2.149	-2.159	-2.168	-2.178	-2.184	-2.191	-2.198	-2.204	-2.209	-2.214	-2.218	-2.220	-2.224	-2.225	-2.226	-2.228	-2.228	-2.228	-2.226	-2.225	-2.224	-2.221	-2.220	-2.216	-2.212	-2.210	-2.206	-2.202	-2.198	-2.194	-2.189	-2.182	-2.178	-2.172	-2.166	-2.161	-2.156	-2.149	-2.144	-2.138	-2.131	-2.125	-2.119	-2.112	-2.105	-2.100	-2.094	-2.086	-2.080	-2.074	-2.068	-2.061	-2.055	-2.049	-2.042	-2.038	-2.031	-2.025	-2.020	-2.014	-2.009	-2.004	-1.998	-1.994	-1.990	-1.985	-1.981	-1.978	-1.975	-1.971	-1.968	-1.966	-1.964	-1.961	-1.960	-1.959	-1.958	-1.956	-1.956	-1.956	-1.956	-1.958	-1.956	-1.958	-1.959	-1.961	-1.961	-1.964	-1.965	-1.966	-1.969	-1.970	-1.972	-1.975	-1.976	-1.978	-1.979	-1.981	-1.981	-1.982	-1.982	-1.984	-1.984	-1.984	-1.982	-1.981	-1.979	-1.976	-1.974	-1.970	-1.966	-1.962	-1.956	-1.951	-1.944	-1.938	-1.929	-1.921	-1.911	-1.901	-1.890	-1.880	-1.868	-1.852	-1.840	-1.825	-1.809	-1.794	-1.776	-1.759	-1.740	-1.720	-1.700	-1.680	-1.658	-1.635	-1.611	-1.588	-1.564	-1.539	-1.512	-1.488	-1.460	-1.432	-1.404	-1.376	-1.346	-1.316	-1.286	-1.255	-1.224	-1.192	-1.159	-1.128	-1.094	-1.060	-1.026	-0.992	-0.959	-0.925	-0.890	-0.855	-0.821	-0.786	-0.750	-0.715	-0.680	-0.645	-0.610	-0.575	-0.540	-0.507	-0.472	-0.439	-0.406	-0.372	-0.340	-0.308	-0.276	-0.245	-0.215	-0.186	-0.156	-0.128	-0.101	-0.074	-0.048	-0.022	0.001	0.025	0.048	0.070	0.090	0.109	0.128	0.146	0.161	0.178	0.192	0.206	0.218	0.230	0.240	0.250	0.259	0.265	0.271	0.278	0.282	0.285	0.289	0.290	0.292	0.294	0.294	0.291	0.290	0.288	0.285	0.281	0.276	0.272	0.268	0.261	0.256	0.250	0.242	0.236	0.229	0.221	0.214	0.205	0.196	0.189	0.180	0.170	0.161	0.152	0.144	0.135	0.125	0.115	0.105	0.096	0.086	0.076	0.066	0.056	0.046	0.035	0.025	0.014	0.004	-0.008	-0.018	-0.029	-0.039	-0.051	-0.062	-0.074	-0.085	-0.098	-0.110	-0.122	-0.135	-0.148	-0.161	-0.175	-0.188	-0.201	-0.215	-0.229	-0.244	-0.259	-0.274	-0.288	-0.304	-0.319	-0.335	-0.350	-0.365	-0.381	-0.398	-0.414	-0.429	-0.445	-0.461	-0.478	-0.494	-0.510	-0.528	-0.542	-0.559	-0.575	-0.590	-0.606	-0.621	-0.636	-0.651	-0.666	-0.680	-0.694	-0.709	-0.722	-0.735	-0.749	-0.761	-0.774	-0.785	-0.796	-0.808	-0.819	-0.829	-0.839	-0.848	-0.856	-0.864	-0.872	-0.880	-0.886	-0.892	-0.899	-0.902	-0.909	-0.912	-0.916	-0.919	-0.921	-0.924	-0.925	-0.925	-0.926	-0.926	-0.925	-0.924	-0.924	-0.920	-0.918	-0.915	-0.910	-0.906	-0.902	-0.896	-0.890	-0.885	-0.878	-0.870	-0.862	-0.855	-0.846	-0.839	-0.829	-0.820	-0.810	-0.799	-0.789	-0.778	-0.766	-0.754	-0.741	-0.729	-0.716	-0.704	-0.690	-0.676	-0.662	-0.648	-0.634	-0.620	-0.605	-0.590	-0.575	-0.560	-0.544	-0.528	-0.512	-0.496	-0.480	-0.465	-0.448	-0.431	-0.415	-0.398	-0.380	-0.365	-0.348	-0.331	-0.312	-0.296	-0.280	-0.261	-0.245	-0.228	-0.210	-0.194	-0.176	-0.160	-0.144	-0.126	-0.110	-0.095	-0.078	-0.061	-0.046	-0.031	-0.015	0.000	0.014	0.029	0.044	0.058	0.070	0.084	0.096	0.109	0.120	0.132	0.141	0.151	0.161	0.170	0.179	0.185	0.192	0.199	0.202	0.208	0.211	0.215	0.216	0.218	0.219	0.218	0.216	0.215	0.211	0.209	0.204	0.199	0.194	0.185	0.178	0.169	0.160	0.150	0.140	0.129	0.118	0.105	0.092	0.079	0.065	0.051	0.035	0.021	0.006	-0.010	-0.026	-0.042	-0.059	-0.075	-0.090	-0.106	-0.122	-0.138	-0.154	-0.170	-0.185	-0.199	-0.214	-0.229	-0.242	-0.255	-0.269	-0.280	-0.291	-0.302	-0.312	-0.322	-0.331	-0.340	-0.349	-0.355	-0.361	-0.366	-0.371	-0.375	-0.379	-0.380	-0.381	-0.382	-0.382	-0.381	-0.380	-0.378	-0.374	-0.370	-0.365	-0.360	-0.352	-0.346	-0.339	-0.329	-0.320	-0.310	-0.300	-0.288	-0.275	-0.262	-0.249	-0.235	-0.220	-0.204	-0.188	-0.170	-0.152	-0.134	-0.115	-0.095	-0.075	-0.054	-0.031	-0.010	0.014	0.038	0.062	0.088	0.114	0.140	0.168	0.194	0.222	0.251	0.281	0.310	0.341	0.372	0.404	0.436	0.468	0.500	0.532	0.568	0.600	0.634	0.669	0.702	0.738	0.771	0.806	0.841	0.876	0.911	0.945	0.980	1.012	1.046	1.079	1.112	1.145	1.176	1.206	1.238	1.268	1.296	1.325	1.352	1.380	1.406	1.430	1.455	1.478	1.500	1.520	1.540	1.559	1.576	1.592	1.608	1.621	1.635	1.646	1.656	1.665	1.674	1.680	1.685	1.689	1.691	1.694	1.694	1.694	1.691	1.689	1.684	1.679	1.672	1.665	1.656	1.648	1.638	1.626	1.615	1.601	1.588	1.574	1.560	1.544	1.528	1.510	1.494	1.475	1.458	1.439	1.419	1.399	1.379	1.360	1.339	1.319	1.298	1.276	1.256	1.235	1.215	1.195	1.172	1.152	1.132	1.114	1.092	1.074	1.055	1.036	1.019	1.001	0.984	0.966	0.951	0.935	0.920	0.904	0.890	0.878	0.864	0.851	0.840	0.829	0.820	0.810	0.801	0.794	0.785	0.779	0.772	0.768	0.762	0.759	0.755	0.751	0.749	0.748	0.745	0.745	0.745	0.744	0.744	0.744	0.745	0.746	0.746	0.748	0.750	0.750	0.751	0.752	0.754	0.755	0.755	0.756	0.756	0.755	0.755	0.752	0.751	0.749	0.745	0.741	0.736	0.730	0.724	0.716	0.708	0.699	0.689	0.678	0.665	0.652	0.638	0.624	0.608	0.590	0.572	0.552	0.532	0.511	0.490	0.466	0.442	0.419	0.394	0.369	0.342	0.315	0.286	0.259	0.230	0.201	0.171	0.142	0.112	0.082	0.052	0.024	-0.006	-0.035	-0.065	-0.094	-0.122	-0.150	-0.178	-0.205	-0.231	-0.256	-0.281	-0.306	-0.329	-0.351	-0.372	-0.392	-0.412	-0.431	-0.448	-0.464	-0.479	-0.492	-0.506	-0.518	-0.528	-0.539	-0.546	-0.552	-0.560	-0.564	-0.568	-0.571	-0.572	-0.574	-0.574	-0.572	-0.571	-0.569	-0.565	-0.561	-0.556	-0.552	-0.546	-0.540	-0.532	-0.528	-0.520	-0.512	-0.505	-0.498	-0.491	-0.482	-0.476	-0.469	-0.464	-0.456	-0.451	-0.446	-0.440	-0.438	-0.432	-0.430	-0.428	-0.426	-0.426	-0.426	-0.428	-0.429	-0.432	-0.438	-0.442	-0.449	-0.456	-0.465	-0.474	-0.485	-0.496	-0.510	-0.524	-0.540	-0.555	-0.572	-0.591	-0.611	-0.631	-0.651	-0.674	-0.696	-0.720	-0.745	-0.770	-0.795	-0.822	-0.849	-0.876	-0.904	-0.931	-0.960	-0.989	-1.016	-1.046	-1.075	-1.104	-1.132	-1.160	-1.189	-1.216	-1.244	-1.271	-1.298	-1.325	-1.350	-1.375	-1.400	-1.424	-1.446	-1.469	-1.491	-1.511	-1.531	-1.550	-1.569	-1.586	-1.602	-1.619	-1.632	-1.646	-1.660	-1.672	-1.684	-1.694	-1.705	-1.712	-1.721	-1.729	-1.736	-1.741	-1.748	-1.752	-1.756	-1.760	-1.764	-1.766	-1.769	-1.770	-1.772	-1.774	-1.774	-1.775	-1.775	-1.775	-1.776	-1.776	-1.775	-1.775	-1.774	-1.775	-1.774	-1.774	-1.772	-1.772	-1.771	-1.771	-1.771	-1.771	-1.771	-1.771	-1.771	-1.771	-1.771	-1.772	-1.772	-1.772	-1.774	-1.775	-1.775	-1.778	-1.778	-1.779	-1.781	-1.781	-1.782	-1.785	-1.786	-1.788	-1.789	-1.791	-1.792	-1.794	-1.796	-1.798	-1.799	-1.801	-1.802	-1.804	-1.806	-1.808	-1.810	-1.811	-1.812	-1.814	-1.816	-1.816	-1.819	-1.820	-1.821	-1.822	-1.822	-1.824	-1.824	-1.825	-1.825	-1.825	-1.825	-1.825	-1.824	-1.824	-1.821	-1.820	-1.818	-1.816	-1.812	-1.809	-1.806	-1.800	-1.796	-1.790	-1.785	-1.779	-1.770	-1.764	-1.754	-1.745	-1.735	-1.725	-1.714	-1.702	-1.689	-1.675	-1.662	-1.646	-1.631	-1.614	-1.596	-1.578	-1.559	-1.538	-1.518	-1.496	-1.475	-1.452	-1.428	-1.404	-1.379	-1.354	-1.326	-1.300	-1.272	-1.245	-1.216	-1.188	-1.158	-1.129	-1.098	-1.068	-1.038	-1.006	-0.975	-0.945	-0.914	-0.882	-0.851	-0.820	-0.788	-0.758	-0.728	-0.696	-0.666	-0.636	-0.606	-0.578	-0.549	-0.520	-0.492	-0.465	-0.438	-0.412	-0.386	-0.361	-0.335	-0.311	-0.288	-0.265	-0.242	-0.221	-0.200	-0.180	-0.160	-0.141	-0.121	-0.104	-0.088	-0.071	-0.055	-0.040	-0.026	-0.011	0.001	0.015	0.028	0.040	0.050	0.061	0.071	0.082	0.092	0.101	0.110	0.120	0.128	0.136	0.145	0.152	0.160	0.168	0.175	0.181	0.189	0.195	0.202	0.209	0.216	0.222	0.229	0.235	0.241	0.248	0.255	0.261	0.268	0.274	0.280	0.288	0.294	0.300	0.308	0.314	0.320	0.328	0.334	0.341	0.349	0.355	0.360	0.366	0.372	0.379	0.384	0.390	0.396	0.401	0.406	0.410	0.415	0.420	0.424	0.426	0.430	0.432	0.435	0.438	0.440	0.441	0.440	0.441	0.441	0.440	0.440	0.439	0.436	0.434	0.430	0.426	0.421	0.416	0.412	0.406	0.400	0.392	0.385	0.379	0.371	0.362	0.354	0.344	0.335	0.325	0.315	0.306	0.295	0.284	0.274	0.262	0.251	0.241	0.230	0.220	0.208	0.198	0.186	0.176	0.165	0.155	0.145	0.134	0.125	0.116	0.106	0.098	0.089	0.081	0.072	0.066	0.059	0.054	0.046	0.041	0.036	0.031	0.026	0.022	0.019	0.015	0.011	0.009	0.006	0.005	0.004	0.002	0.001	0.001	0.000	0.000	0.000	0.001	0.001	0.002	0.002	0.005	0.006	0.006	0.009	0.010	0.012	0.014	0.015	0.019	0.019	0.021	0.024	0.025	0.028	0.029	0.031	0.032	0.035	0.038	0.040	0.042	0.045	0.046	0.049	0.051	0.054	0.056	0.059	0.061	0.065	0.068	0.071	0.074	0.079	0.082	0.088	0.090	0.095	0.099	0.104	0.109	0.114	0.119	0.124	0.130	0.136	0.141	0.149	0.155	0.162	0.169	0.176	0.184	0.190	0.198	0.206	0.214	0.221	0.230	0.238	0.246	0.254	0.262	0.271	0.279	0.286	0.294	0.301	0.309	0.316	0.324	0.330	0.336	0.344	0.350	0.355	0.361	0.366	0.371	0.376	0.380	
