# Supplementary material for: Motion onset VEPs can see through the blur
Source: Sci Rep. 2024 Sep 12;14:21296. doi: 10.1038/s41598-024-72483-z (PMC11393312; doi:10.1038/s41598-024-72483-z)
Supplement: Supplementary file 3 — Supplementary Information 3. [file 41598_2024_72483_MOESM3_ESM.zip › VEP_raw_data/source_data/SourceBlurVEP-S001_VEP_2023-03-23_08-44-32.txt]

0.000	0.000	99999.999	6250.000	50.000	-2193.000	-2061.000	6248.000	7.000	100.000	5.000	2.000	1.000	1.000	0.000	0.000	0.000	0.000	0.000	0.000	0.000	0.000	0.000	0.000	0.000	0.000	0.000	-0.758	-0.768	-0.775	-0.782	-0.791	-0.799	-0.806	-0.812	-0.819	-0.825	-0.831	-0.836	-0.842	-0.846	-0.850	-0.854	-0.858	-0.859	-0.862	-0.862	-0.865	-0.865	-0.866	-0.866	-0.866	-0.866	-0.864	-0.862	-0.861	-0.859	-0.858	-0.855	-0.851	-0.849	-0.846	-0.841	-0.838	-0.832	-0.829	-0.824	-0.821	-0.815	-0.810	-0.806	-0.800	-0.795	-0.789	-0.782	-0.778	-0.771	-0.765	-0.758	-0.751	-0.744	-0.739	-0.731	-0.722	-0.715	-0.706	-0.698	-0.689	-0.680	-0.670	-0.661	-0.651	-0.640	-0.630	-0.619	-0.608	-0.596	-0.585	-0.571	-0.559	-0.545	-0.530	-0.515	-0.500	-0.485	-0.470	-0.452	-0.436	-0.419	-0.400	-0.381	-0.362	-0.344	-0.324	-0.302	-0.282	-0.262	-0.240	-0.219	-0.196	-0.175	-0.152	-0.130	-0.106	-0.084	-0.061	-0.038	-0.014	0.009	0.032	0.055	0.078	0.100	0.121	0.144	0.166	0.186	0.208	0.226	0.246	0.265	0.281	0.298	0.312	0.329	0.341	0.354	0.366	0.376	0.385	0.392	0.399	0.404	0.408	0.411	0.411	0.412	0.410	0.406	0.402	0.396	0.390	0.380	0.370	0.359	0.345	0.331	0.316	0.299	0.280	0.261	0.241	0.220	0.198	0.174	0.149	0.124	0.098	0.071	0.044	0.016	-0.012	-0.041	-0.069	-0.099	-0.129	-0.158	-0.188	-0.216	-0.245	-0.275	-0.304	-0.331	-0.359	-0.389	-0.414	-0.441	-0.468	-0.492	-0.516	-0.540	-0.562	-0.584	-0.605	-0.625	-0.644	-0.662	-0.679	-0.694	-0.709	-0.722	-0.735	-0.748	-0.758	-0.766	-0.775	-0.782	-0.788	-0.792	-0.796	-0.800	-0.802	-0.802	-0.802	-0.801	-0.799	-0.796	-0.792	-0.788	-0.781	-0.776	-0.769	-0.761	-0.751	-0.742	-0.732	-0.721	-0.710	-0.696	-0.685	-0.671	-0.658	-0.644	-0.630	-0.614	-0.599	-0.582	-0.568	-0.550	-0.534	-0.518	-0.500	-0.484	-0.465	-0.448	-0.430	-0.412	-0.394	-0.375	-0.358	-0.340	-0.322	-0.304	-0.286	-0.268	-0.250	-0.232	-0.215	-0.198	-0.180	-0.162	-0.146	-0.130	-0.114	-0.099	-0.084	-0.069	-0.054	-0.040	-0.026	-0.014	0.000	0.012	0.025	0.035	0.046	0.056	0.066	0.076	0.085	0.092	0.100	0.106	0.112	0.119	0.124	0.130	0.134	0.138	0.140	0.142	0.145	0.146	0.148	0.148	0.148	0.148	0.146	0.146	0.145	0.144	0.142	0.140	0.139	0.136	0.134	0.134	0.131	0.129	0.128	0.126	0.124	0.122	0.121	0.121	0.120	0.121	0.121	0.121	0.124	0.126	0.128	0.130	0.134	0.138	0.142	0.148	0.154	0.159	0.165	0.172	0.181	0.190	0.198	0.208	0.216	0.228	0.238	0.249	0.260	0.271	0.282	0.295	0.305	0.318	0.329	0.341	0.352	0.365	0.375	0.386	0.396	0.406	0.415	0.424	0.432	0.439	0.446	0.450	0.455	0.459	0.461	0.462	0.462	0.461	0.460	0.456	0.450	0.445	0.439	0.429	0.419	0.409	0.395	0.382	0.368	0.352	0.336	0.316	0.299	0.279	0.256	0.235	0.212	0.189	0.165	0.140	0.115	0.090	0.062	0.035	0.009	-0.018	-0.045	-0.072	-0.099	-0.125	-0.152	-0.179	-0.205	-0.230	-0.255	-0.279	-0.302	-0.325	-0.348	-0.369	-0.389	-0.408	-0.425	-0.444	-0.459	-0.474	-0.488	-0.500	-0.511	-0.521	-0.530	-0.539	-0.545	-0.550	-0.555	-0.556	-0.559	-0.559	-0.559	-0.556	-0.554	-0.549	-0.542	-0.535	-0.528	-0.518	-0.507	-0.496	-0.484	-0.470	-0.456	-0.440	-0.424	-0.406	-0.389	-0.371	-0.351	-0.332	-0.312	-0.291	-0.270	-0.248	-0.225	-0.201	-0.178	-0.154	-0.130	-0.106	-0.081	-0.055	-0.031	-0.006	0.019	0.044	0.069	0.094	0.119	0.142	0.166	0.190	0.214	0.236	0.260	0.282	0.304	0.325	0.345	0.365	0.384	0.404	0.421	0.440	0.456	0.472	0.489	0.504	0.518	0.531	0.544	0.556	0.568	0.578	0.588	0.598	0.605	0.614	0.621	0.629	0.635	0.641	0.646	0.651	0.656	0.659	0.662	0.666	0.670	0.672	0.674	0.676	0.678	0.679	0.680	0.680	0.680	0.681	0.681	0.680	0.680	0.680	0.678	0.676	0.674	0.671	0.668	0.665	0.661	0.658	0.652	0.646	0.640	0.632	0.625	0.618	0.608	0.598	0.586	0.574	0.561	0.548	0.532	0.515	0.499	0.481	0.460	0.440	0.418	0.395	0.371	0.345	0.318	0.289	0.259	0.229	0.198	0.164	0.130	0.094	0.058	0.021	-0.018	-0.056	-0.095	-0.135	-0.176	-0.218	-0.259	-0.300	-0.342	-0.384	-0.426	-0.469	-0.510	-0.551	-0.592	-0.632	-0.672	-0.710	-0.749	-0.786	-0.824	-0.858	-0.891	-0.925	-0.956	-0.986	-1.014	-1.041	-1.065	-1.089	-1.110	-1.130	-1.149	-1.165	-1.180	-1.192	-1.201	-1.211	-1.218	-1.222	-1.226	-1.228	-1.228	-1.225	-1.220	-1.216	-1.208	-1.199	-1.189	-1.176	-1.162	-1.148	-1.131	-1.114	-1.095	-1.075	-1.054	-1.031	-1.009	-0.985	-0.960	-0.934	-0.908	-0.880	-0.851	-0.824	-0.795	-0.766	-0.738	-0.706	-0.676	-0.646	-0.615	-0.585	-0.554	-0.522	-0.492	-0.461	-0.430	-0.401	-0.371	-0.340	-0.310	-0.280	-0.252	-0.222	-0.194	-0.166	-0.136	-0.109	-0.081	-0.055	-0.028	-0.001	0.025	0.051	0.075	0.099	0.124	0.146	0.170	0.192	0.215	0.236	0.256	0.276	0.296	0.314	0.332	0.350	0.366	0.381	0.396	0.410	0.422	0.435	0.446	0.458	0.468	0.476	0.484	0.490	0.495	0.499	0.501	0.504	0.504	0.502	0.501	0.498	0.494	0.488	0.481	0.472	0.464	0.452	0.440	0.428	0.414	0.398	0.380	0.361	0.342	0.322	0.301	0.279	0.254	0.230	0.205	0.179	0.152	0.125	0.096	0.069	0.040	0.010	-0.019	-0.048	-0.079	-0.108	-0.138	-0.166	-0.195	-0.224	-0.252	-0.280	-0.306	-0.334	-0.359	-0.382	-0.406	-0.429	-0.451	-0.470	-0.489	-0.506	-0.522	-0.536	-0.550	-0.561	-0.571	-0.579	-0.585	-0.590	-0.594	-0.594	-0.594	-0.591	-0.588	-0.582	-0.576	-0.568	-0.558	-0.545	-0.531	-0.518	-0.500	-0.482	-0.464	-0.444	-0.422	-0.401	-0.378	-0.354	-0.329	-0.302	-0.275	-0.249	-0.220	-0.192	-0.164	-0.135	-0.105	-0.075	-0.046	-0.018	0.011	0.041	0.070	0.099	0.128	0.154	0.181	0.208	0.235	0.260	0.284	0.308	0.331	0.352	0.375	0.395	0.415	0.432	0.450	0.466	0.482	0.498	0.510	0.522	0.534	0.542	0.552	0.560	0.566	0.572	0.578	0.581	0.585	0.586	0.586	0.588	0.585	0.582	0.581	0.578	0.574	0.568	0.561	0.556	0.549	0.540	0.532	0.522	0.514	0.502	0.492	0.481	0.470	0.459	0.448	0.436	0.424	0.411	0.399	0.386	0.374	0.361	0.350	0.338	0.325	0.314	0.302	0.291	0.280	0.270	0.259	0.249	0.239	0.230	0.222	0.214	0.206	0.199	0.192	0.185	0.180	0.175	0.170	0.166	0.161	0.156	0.154	0.150	0.146	0.144	0.140	0.138	0.135	0.131	0.129	0.126	0.122	0.120	0.116	0.114	0.110	0.105	0.101	0.096	0.091	0.086	0.079	0.071	0.065	0.058	0.048	0.038	0.029	0.019	0.006	-0.006	-0.020	-0.034	-0.049	-0.064	-0.080	-0.096	-0.115	-0.132	-0.150	-0.170	-0.189	-0.210	-0.229	-0.251	-0.271	-0.294	-0.315	-0.336	-0.360	-0.381	-0.402	-0.426	-0.448	-0.470	-0.491	-0.512	-0.532	-0.552	-0.572	-0.591	-0.611	-0.629	-0.645	-0.661	-0.678	-0.692	-0.706	-0.719	-0.730	-0.741	-0.750	-0.758	-0.765	-0.771	-0.776	-0.780	-0.781	-0.782	-0.784	-0.781	-0.779	-0.775	-0.771	-0.766	-0.759	-0.750	-0.741	-0.731	-0.720	-0.706	-0.694	-0.680	-0.664	-0.650	-0.632	-0.614	-0.596	-0.579	-0.560	-0.539	-0.519	-0.499	-0.478	-0.456	-0.435	-0.414	-0.392	-0.370	-0.349	-0.326	-0.305	-0.282	-0.262	-0.241	-0.221	-0.200	-0.181	-0.161	-0.142	-0.125	-0.108	-0.090	-0.074	-0.059	-0.044	-0.030	-0.018	-0.006	0.005	0.014	0.024	0.031	0.038	0.044	0.048	0.050	0.050	0.051	0.050	0.048	0.044	0.039	0.032	0.025	0.015	0.006	-0.006	-0.019	-0.034	-0.050	-0.066	-0.085	-0.105	-0.126	-0.149	-0.171	-0.196	-0.222	-0.250	-0.279	-0.308	-0.336	-0.369	-0.400	-0.434	-0.466	-0.501	-0.536	-0.571	-0.606	-0.642	-0.679	-0.715	-0.751	-0.789	-0.825	-0.861	-0.899	-0.935	-0.970	-1.008	-1.042	-1.076	-1.111	-1.145	-1.179	-1.210	-1.242	-1.272	-1.304	-1.332	-1.361	-1.389	-1.414	-1.439	-1.462	-1.486	-1.506	-1.529	-1.548	-1.565	-1.581	-1.596	-1.610	-1.624	-1.634	-1.644	-1.654	-1.660	-1.666	-1.671	-1.675	-1.678	-1.679	-1.678	-1.676	-1.675	-1.670	-1.665	-1.659	-1.651	-1.641	-1.632	-1.621	-1.609	-1.596	-1.581	-1.566	-1.550	-1.532	-1.514	-1.494	-1.474	-1.452	-1.429	-1.406	-1.381	-1.356	-1.331	-1.304	-1.276	-1.248	-1.218	-1.186	-1.156	-1.124	-1.091	-1.059	-1.025	-0.991	-0.955	-0.920	-0.884	-0.846	-0.810	-0.771	-0.732	-0.695	-0.656	-0.616	-0.578	-0.539	-0.499	-0.460	-0.419	-0.380	-0.340	-0.301	-0.262	-0.224	-0.184	-0.146	-0.109	-0.071	-0.035	0.001	0.036	0.071	0.104	0.136	0.169	0.199	0.229	0.258	0.285	0.311	0.336	0.360	0.381	0.402	0.422	0.440	0.456	0.471	0.484	0.496	0.505	0.515	0.520	0.525	0.528	0.529	0.529	0.526	0.522	0.516	0.509	0.499	0.489	0.475	0.461	0.445	0.426	0.408	0.386	0.362	0.338	0.311	0.284	0.255	0.225	0.194	0.161	0.128	0.092	0.058	0.020	-0.016	-0.055	-0.094	-0.132	-0.171	-0.211	-0.250	-0.290	-0.331	-0.370	-0.409	-0.448	-0.486	-0.522	-0.560	-0.596	-0.631	-0.666	-0.699	-0.731	-0.761	-0.790	-0.816	-0.841	-0.865	-0.888	-0.906	-0.924	-0.940	-0.952	-0.964	-0.972	-0.979	-0.984	-0.986	-0.985	-0.982	-0.978	-0.970	-0.961	-0.949	-0.936	-0.919	-0.902	-0.881	-0.861	-0.838	-0.812	-0.786	-0.758	-0.729	-0.699	-0.666	-0.635	-0.600	-0.568	-0.532	-0.498	-0.461	-0.426	-0.391	-0.355	-0.320	-0.285	-0.251	-0.218	-0.184	-0.151	-0.119	-0.090	-0.059	-0.031	-0.004	0.022	0.048	0.071	0.094	0.112	0.134	0.151	0.168	0.182	0.196	0.209	0.220	0.229	0.238	0.244	0.251	0.255	0.259	0.261	0.264	0.265	0.265	0.265	0.264	0.261	0.259	0.256	0.254	0.250	0.246	0.242	0.239	0.235	0.231	0.228	0.222	0.220	0.215	0.211	0.209	0.205	0.202	0.199	0.198	0.194	0.191	0.189	0.186	0.184	0.182	0.180	0.178	0.175	0.171	0.169	0.166	0.162	0.159	0.156	0.151	0.148	0.141	0.136	0.130	0.124	0.116	0.109	0.100	0.090	0.080	0.069	0.058	0.045	0.032	0.019	0.004	-0.011	-0.028	-0.045	-0.061	-0.080	-0.099	-0.119	-0.139	-0.158	-0.179	-0.199	-0.220	-0.241	-0.262	-0.284	-0.305	-0.326	-0.348	-0.369	-0.390	-0.409	-0.430	-0.450	-0.470	-0.488	-0.506	-0.524	-0.541	-0.556	-0.572	-0.586	-0.600	-0.614	-0.624	-0.636	-0.646	-0.654	-0.661	-0.668	-0.674	-0.679	-0.681	-0.685	-0.686	-0.685	-0.685	-0.684	-0.681	-0.678	-0.674	-0.669	-0.661	-0.654	-0.646	-0.638	-0.628	-0.618	-0.606	-0.594	-0.582	-0.570	-0.556	-0.542	-0.529	-0.514	-0.499	-0.484	-0.468	-0.452	-0.436	-0.420	-0.404	-0.388	-0.371	-0.356	-0.340	-0.325	-0.309	-0.292	-0.279	-0.264	-0.250	-0.236	-0.221	-0.208	-0.195	-0.182	-0.171	-0.160	-0.148	-0.138	-0.129	-0.119	-0.111	-0.102	-0.095	-0.089	-0.084	-0.076	-0.074	-0.069	-0.065	-0.062	-0.060	-0.059	-0.058	-0.056	-0.056	-0.058	-0.059	-0.060	-0.061	-0.064	-0.068	-0.070	-0.074	-0.076	-0.080	-0.085	-0.088	-0.092	-0.096	-0.100	-0.102	-0.108	-0.109	-0.112	-0.114	-0.118	-0.118	-0.119	-0.119	-0.119	-0.119	-0.116	-0.114	-0.109	-0.105	-0.100	-0.092	-0.084	-0.076	-0.066	-0.054	-0.042	-0.029	-0.012	0.004	0.020	0.039	0.058	0.079	0.100	0.122	0.148	0.171	0.198	0.224	0.251	0.279	0.309	0.338	0.368	0.398	0.429	0.460	0.491	0.522	0.554	0.586	0.618	0.649	0.680	0.710	0.739	0.768	0.796	0.824	0.849	0.875	0.899	0.921	0.942	0.962	0.981	0.999	1.014	1.029	1.040	1.051	1.060	1.069	1.075	1.078	1.081	1.081	1.081	1.079	1.074	1.068	1.061	1.051	1.040	1.029	1.015	1.001	0.985	0.969	0.950	0.930	0.910	0.890	0.869	0.845	0.822	0.800	0.776	0.751	0.728	0.702	0.678	0.652	0.629	0.604	0.580	0.558	0.534	0.510	0.488	0.465	0.444	0.422	0.401	0.382	0.364	0.345	0.329	0.311	0.296	0.280	0.266	0.252	0.240	0.229	0.218	0.208	0.198	0.190	0.182	0.175	0.170	0.165	0.161	0.158	0.155	0.151	0.149	0.148	0.146	0.145	0.146	0.145	0.146	0.148	0.149	0.150	0.151	0.151	0.154	0.155	0.156	0.159	0.160	0.161	0.162	0.164	0.164	0.165	0.165	0.166	0.166	0.166	0.165	0.164	0.162	0.162	0.160	0.158	0.156	0.152	0.149	0.146	0.142	0.139	0.134	0.129	0.124	0.119	0.114	0.108	0.102	0.095	0.090	0.082	0.078	0.071	0.064	0.059	0.052	0.046	0.040	0.035	0.028	0.022	0.018	0.012	0.009	0.004	0.001	-0.002	-0.004	-0.006	-0.008	-0.006	-0.008	-0.006	-0.004	-0.002	0.001	0.005	0.010	0.015	0.020	0.028	0.036	0.044	0.054	0.064	0.075	0.088	0.100	0.114	0.128	0.142	0.159	0.175	0.191	0.210	0.228	0.245	0.265	0.285	0.304	0.324	0.344	0.364	0.385	0.406	0.426	0.446	0.466	0.486	0.505	0.525	0.544	0.561	0.579	0.596	0.612	0.629	0.644	0.656	0.670	0.681	0.691	0.701	0.709	0.716	0.722	0.728	0.730	0.732	0.734	0.732	0.730	0.728	0.722	0.715	0.708	0.698	0.688	0.676	0.664	0.650	0.635	0.618	0.601	0.582	0.562	0.542	0.521	0.499	0.476	0.452	0.429	0.406	0.381	0.356	0.331	0.305	0.281	0.256	0.231	0.206	0.180	0.156	0.132	0.109	0.086	0.065	0.044	0.022	0.002	-0.016	-0.035	-0.052	-0.068	-0.084	-0.098	-0.110	-0.124	-0.134	-0.144	-0.152	-0.160	-0.166	-0.171	-0.176	-0.179	-0.180	-0.181	-0.181	-0.179	-0.176	-0.174	-0.169	-0.162	-0.155	-0.148	-0.139	-0.130	-0.119	-0.108	-0.095	-0.082	-0.069	-0.054	-0.039	-0.022	-0.005	0.011	0.030	0.049	0.066	0.085	0.104	0.124	0.144	0.165	0.185	0.206	0.228	0.248	0.269	0.290	0.310	0.331	0.351	0.371	0.391	0.410	0.429	0.446	0.464	0.480	0.495	0.510	0.524	0.536	0.548	0.558	0.566	0.574	0.579	0.584	0.586	0.588	0.588	0.585	0.581	0.575	0.566	0.556	0.544	0.530	0.515	0.496	0.478	0.455	0.431	0.406	0.380	0.351	0.320	0.289	0.255	0.220	0.184	0.146	0.109	0.069	0.030	-0.011	-0.054	-0.095	-0.136	-0.179	-0.220	-0.261	-0.302	-0.344	-0.382	-0.422	-0.461	-0.498	-0.534	-0.568	-0.600	-0.631	-0.660	-0.688	-0.714	-0.736	-0.758	-0.778	-0.794	-0.809	-0.821	-0.830	-0.839	-0.844	-0.846	-0.846	-0.845	-0.841	-0.835	-0.828	-0.816	-0.805	-0.791	-0.775	-0.758	-0.739	-0.719	-0.698	-0.675	-0.652	-0.628	-0.604	-0.579	-0.551	-0.526	-0.501	-0.474	-0.449	-0.422	-0.398	-0.372	-0.349	-0.325	-0.302	-0.281	-0.260	-0.240	-0.221	-0.204	-0.188	-0.172	-0.159	-0.145	-0.135	-0.124	-0.114	-0.108	-0.100	-0.095	-0.091	-0.088	-0.085	-0.084	-0.084	-0.084	-0.085	-0.085	-0.088	-0.090	-0.092	-0.095	-0.099	-0.101	-0.104	-0.108	-0.110	-0.111	-0.114	-0.116	-0.116	-0.118	-0.118	-0.116	-0.115	-0.112	-0.110	-0.106	-0.101	-0.095	-0.089	-0.080	-0.071	-0.062	-0.052	-0.041	-0.029	-0.015	-0.001	0.014	0.029	0.044	0.061	0.078	0.096	0.114	0.132	0.152	0.171	0.191	0.210	0.230	0.249	0.269	0.289	0.309	0.328	0.345	0.362	0.381	0.399	0.415	0.430	0.446	0.460	0.475	0.488	0.500	0.510	0.520	0.529	0.536	0.544	0.550	0.554	0.558	0.559	0.559	0.560	0.558	0.555	0.550	0.544	0.538	0.530	0.520	0.509	0.496	0.482	0.469	0.452	0.435	0.416	0.398	0.376	0.355	0.331	0.306	0.280	0.255	0.228	0.199	0.169	0.138	0.106	0.074	0.040	0.006	-0.029	-0.064	-0.100	-0.136	-0.172	-0.210	-0.246	-0.285	-0.322	-0.361	-0.398	-0.435	-0.472	-0.510	-0.545	-0.581	-0.618	-0.652	-0.686	-0.721	-0.754	-0.786	-0.818	-0.848	-0.878	-0.905	-0.932	-0.959	-0.982	-1.006	-1.029	-1.050	-1.071	-1.090	-1.108	-1.124	-1.139	-1.152	-1.166	-1.178	-1.188	-1.198	-1.206	-1.215	-1.221	-1.228	-1.232	-1.238	-1.240	-1.244	-1.248	-1.249	-1.251	-1.252	-1.254	-1.255	-1.256	-1.258	-1.258	-1.259	-1.260	-1.261	-1.262	-1.265	-1.269	-1.270	-1.274	-1.278	-1.281	-1.285	-1.290	-1.296	-1.302	-1.310	-1.316	-1.324	-1.331	-1.341	-1.349	-1.359	-1.369	-1.379	-1.389	-1.399	-1.409	-1.419	-1.430	-1.440	-1.450	-1.461	-1.471	-1.481	-1.490	-1.500	-1.508	-1.516	-1.524	-1.529	-1.535	-1.541	-1.546	-1.550	-1.551	-1.552	-1.554	-1.554	-1.552	-1.549	-1.545	-1.540	-1.534	-1.526	-1.518	-1.509	-1.498	-1.485	-1.474	-1.460	-1.445	-1.429	-1.411	-1.392	-1.374	-1.355	-1.334	-1.312	-1.291	-1.269	-1.245	-1.221	-1.198	-1.172	-1.148	-1.121	-1.096	-1.070	-1.045	-1.019	-0.992	-0.968	-0.941	-0.916	-0.891	-0.866	-0.841	-0.816	-0.792	-0.769	-0.746	-0.724	-0.702	-0.681	-0.660	-0.640	-0.621	-0.602	-0.584	-0.566	-0.549	-0.534	-0.518	-0.502	-0.489	-0.474	-0.461	-0.448	-0.435	-0.422	-0.412	-0.401	-0.390	-0.379	-0.369	-0.359	-0.349	-0.339	-0.331	-0.322	-0.312	-0.305	-0.295	-0.288	-0.279	-0.270	-0.261	-0.254	-0.245	-0.238	-0.228	-0.220	-0.211	-0.202	-0.194	-0.185	-0.175	-0.168	-0.159	-0.149	-0.140	-0.130	-0.121	-0.111	-0.102	-0.094	-0.085	-0.076	-0.068	-0.059	-0.050	-0.041	-0.032	-0.025	-0.016	-0.009	-0.001	0.006	0.015	0.022	0.030	0.036	0.042	0.050	0.056	0.061	0.068	0.074	0.079	0.085	0.090	0.095	0.101	0.106	0.110	0.115	0.120	0.125	0.129	0.132	0.138	0.142	0.148	0.152	0.159	0.162	0.168	0.174	0.180	0.185	0.190	0.196	0.202	0.210	0.215	0.222	0.230	0.236	0.244	0.251	0.258	0.265	0.272	0.280	0.288	0.295	0.302	0.309	0.318	0.322	0.330	0.338	0.342	0.349	0.355	0.361	0.365	0.370	0.374	0.378	0.381	0.384	0.386	0.388	0.389	0.390	0.390	0.390	0.390	0.388	0.388	0.385	0.382	0.381	0.379	0.374	0.371	0.368	0.364	0.359	0.355	0.350	0.346	0.341	0.338	0.332	0.330	0.326	0.322	0.318	0.315	0.312	0.309	0.308	0.305	0.305	0.304	0.304	0.305	0.306	0.308	0.310	0.312	0.316	0.321	0.326	0.332	0.339	0.348	0.355	0.364	0.374	0.385	0.398	0.409	0.422	0.435	0.450	0.465	0.480	0.498	0.514	0.531	0.550	0.568	0.588	0.608	0.628	0.646	0.668	0.688	0.710	0.730	0.752	0.774	0.795	0.816	0.838	0.860	0.881	0.902	0.922	0.942	0.962	0.982	1.002	1.019	1.038	1.055	1.071	1.086	1.100	1.115	1.126	1.139	1.150	1.160	1.168	1.174	1.181	1.185	1.189	1.191	1.191	1.191	1.189	1.185	1.180	1.174	1.165	1.155	1.144	1.131	1.118	1.101	1.084	1.065	1.045	1.025	1.001	0.978	0.951	0.926	0.898	0.870	0.839	0.809	0.778	0.745	0.711	0.679	0.645	0.610	0.575	0.540	0.505	0.469	0.434	0.398	0.364	0.329	0.294	0.261	0.228	0.195	0.164	0.134	0.104	0.075	0.046	0.020	-0.006	-0.031	-0.055	-0.076	-0.099	-0.118	-0.136	-0.154	-0.169	-0.184	-0.196	-0.209	-0.220	-0.229	-0.236	-0.244	-0.250	-0.254	-0.258	-0.260	-0.262	-0.264	-0.264	-0.262	-0.261	-0.260	-0.258	-0.255	-0.252	-0.249	-0.245	-0.241	-0.238	-0.234	-0.229	-0.225	-0.221	-0.216	-0.212	-0.209	-0.205	-0.202	-0.200	-0.196	-0.194	-0.191	-0.190	-0.188	-0.186	-0.185	-0.184	-0.184	-0.182	-0.182	-0.182	-0.182	-0.182	-0.181	-0.182	-0.182	-0.182	-0.181	-0.180	-0.180	-0.180	-0.178	-0.176	-0.175	-0.172	-0.170	-0.169	-0.165	-0.161	-0.158	-0.154	-0.150	-0.145	-0.139	-0.134	-0.128	-0.121	-0.114	-0.108	-0.101	-0.092	-0.085	-0.076	-0.070	-0.061	-0.054	-0.045	-0.038	-0.030	-0.021	-0.015	-0.008	0.000	0.008	0.014	0.020	0.028	0.032	0.036	0.041	0.045	0.049	0.051	0.052	0.055	0.056	0.056	0.056	0.056	0.055	0.054	0.052	0.049	0.046	0.042	0.039	0.035	0.031	0.026	0.021	0.016	0.011	0.006	0.001	-0.004	-0.009	-0.014	-0.018	-0.024	-0.026	-0.031	-0.035	-0.038	-0.041	-0.042	-0.045	-0.045	-0.048	-0.048	-0.046	-0.046	-0.045	-0.042	-0.041	-0.038	-0.035	-0.031	-0.028	-0.022	-0.019	-0.012	-0.006	0.000	0.005	0.011	0.018	0.025	0.031	0.038	0.044	0.049	0.055	0.061	0.066	0.071	0.076	0.081	0.085	0.088	0.091	0.094	0.096	0.098	0.098	0.099	0.099	0.098	0.096	0.094	0.091	0.088	0.082	0.079	0.072	0.066	0.060	0.052	0.044	0.036	0.028	0.019	0.009	-0.001	-0.012	-0.024	-0.036	-0.048	-0.060	-0.071	-0.084	-0.098	-0.111	-0.124	-0.139	-0.152	-0.166	-0.181	-0.195	-0.210	-0.225	-0.239	-0.254	-0.270	-0.284	-0.300	-0.315	-0.330	-0.346	-0.362	-0.379	-0.394	-0.411	-0.428	-0.444	-0.460	-0.479	-0.495	-0.512	-0.529	-0.548	-0.564	-0.581	-0.600	-0.618	-0.635	-0.654	-0.671	-0.690	-0.706	-0.725	-0.741	-0.759	-0.775	-0.792	-0.809	-0.825	-0.840	-0.855	-0.870	-0.884	-0.899	-0.911	-0.922	-0.935	-0.945	-0.956	-0.965	-0.974	-0.981	-0.988	-0.994	-0.998	-1.000	-1.004	-1.006	-1.006	-1.005	-1.004	-1.001	-0.996	-0.992	-0.985	-0.979	-0.970	-0.961	-0.951	-0.940	-0.928	-0.915	-0.901	-0.889	-0.874	-0.858	-0.841	-0.825	-0.808	-0.790	-0.771	-0.752	-0.735	-0.716	-0.698	-0.679	-0.660	-0.640	-0.621	-0.604	-0.585	-0.566	-0.548	-0.530	-0.514	-0.498	-0.480	-0.464	-0.448	-0.434	-0.420	-0.405	-0.392	-0.380	-0.368	-0.356	-0.345	-0.335	-0.326	-0.318	-0.309	-0.301	-0.295	-0.289	-0.284	-0.280	-0.275	-0.271	-0.269	-0.268	-0.266	-0.265	-0.265	-0.265	-0.268	-0.269	-0.271	-0.275	-0.279	-0.282	-0.289	-0.295	-0.300	-0.308	-0.315	-0.325	-0.334	-0.344	-0.355	-0.366	-0.379	-0.390	-0.404	-0.418	-0.434	-0.449	-0.464	-0.480	-0.498	-0.515	-0.534	-0.554	-0.572	-0.592	-0.614	-0.635	-0.658	-0.679	-0.700	-0.724	-0.746	-0.771	-0.795	-0.819	-0.842	-0.868	-0.891	-0.916	-0.940	-0.965	-0.990	-1.014	-1.038	-1.061	-1.085	-1.109	-1.132	-1.156	-1.179	-1.201	-1.224	-1.245	-1.266	-1.286	-1.308	-1.326	-1.346	-1.364	-1.381	-1.399	-1.416	-1.431	-1.448	-1.461	-1.475	-1.489	-1.501	-1.514	-1.525	-1.536	-1.548	-1.556	-1.566	-1.575	-1.582	-1.591	-1.598	-1.606	-1.611	-1.619	-1.624	-1.630	-1.634	-1.640	-1.645	-1.649	-1.652	-1.656	-1.660	-1.662	-1.665	-1.669	-1.671	-1.674	-1.675	-1.678	-1.678	-1.680	-1.681	-1.681	-1.682	-1.684	-1.682	-1.682	-1.682	-1.682	-1.681	-1.681	-1.680	-1.679	-1.678	-1.674	-1.671	-1.670	-1.666	-1.662	-1.659	-1.654	-1.650	-1.644	-1.638	-1.632	-1.625	-1.618	-1.610	-1.601	-1.592	-1.582	-1.574	-1.562	-1.552	-1.540	-1.529	-1.516	-1.504	-1.490	-1.478	-1.464	-1.449	-1.434	-1.419	-1.402	-1.388	-1.371	-1.355	-1.338	-1.320	-1.302	-1.286	-1.268	-1.250	-1.231	-1.214	-1.196	-1.179	-1.160	-1.142	-1.125	-1.108	-1.090	-1.074	-1.058	-1.041	-1.025	-1.010	-0.995	-0.981	-0.968	-0.954	-0.941	-0.930	-0.918	-0.908	-0.898	-0.888	-0.879	-0.871	-0.864	-0.856	-0.851	-0.846	-0.842	-0.839	-0.836	-0.835	-0.834	-0.834	-0.834	-0.834	-0.835	-0.838	-0.840	-0.844	-0.849	-0.854	-0.858	-0.864	-0.870	-0.879	-0.885	-0.892	-0.900	-0.910	-0.918	-0.928	-0.936	-0.945	-0.955	-0.964	-0.974	-0.982	-0.992	-1.001	-1.010	-1.020	-1.028	-1.036	-1.044	-1.052	-1.060	-1.066	-1.072	-1.080	-1.085	-1.089	-1.094	-1.098	-1.101	-1.101	-1.104	-1.104	-1.105	-1.104	-1.102	-1.100	-1.096	-1.092	-1.088	-1.082	-1.076	-1.069	-1.061	-1.052	-1.042	-1.032	-1.021	-1.009	-0.996	-0.984	-0.969	-0.954	-0.939	-0.922	-0.908	-0.889	-0.872	-0.854	-0.836	-0.816	-0.798	-0.779	-0.759	-0.740	-0.719	-0.699	-0.680	-0.660	-0.640	-0.621	-0.602	-0.585	-0.566	-0.548	-0.531	-0.515	-0.499	-0.482	-0.469	-0.454	-0.441	-0.428	-0.416	-0.405	-0.396	-0.386	-0.379	-0.372	-0.366	-0.361	-0.358	-0.355	-0.352	-0.352	-0.352	-0.352	-0.356	-0.360	-0.365	-0.369	-0.375	-0.384	-0.391	-0.400	-0.410	-0.420	-0.431	-0.442	-0.455	-0.466	-0.479	-0.494	-0.507	-0.520	-0.535	-0.549	-0.562	-0.578	-0.591	-0.605	-0.620	-0.632	-0.645	-0.659	-0.671	-0.684	-0.694	-0.706	-0.716	-0.725	-0.735	-0.741	-0.750	-0.756	-0.761	-0.768	-0.770	-0.774	-0.776	-0.776	-0.779	-0.778	-0.776	-0.775	-0.774	-0.770	-0.766	-0.761	-0.755	-0.749	-0.742	-0.736	-0.728	-0.721	-0.712	-0.702	-0.695	-0.685	-0.675	-0.664	-0.655	-0.644	-0.634	-0.622	-0.612	-0.601	-0.591	-0.580	-0.570	-0.560	-0.550	-0.540	-0.530	-0.521	-0.511	-0.502	-0.494	-0.485	-0.478	-0.469	-0.461	-0.454	-0.446	-0.439	-0.431	-0.425	-0.418	-0.411	-0.405	-0.398	-0.391	-0.385	-0.379	-0.371	-0.365	-0.358	-0.350	-0.344	-0.336	-0.328	-0.320	-0.311	-0.302	-0.294	-0.284	-0.274	-0.264	-0.252	-0.242	-0.230	-0.219	-0.206	-0.191	-0.179	-0.164	-0.149	-0.132	-0.116	-0.099	-0.082	-0.065	-0.046	-0.029	-0.010	0.010	0.030	0.049	0.070	0.090	0.111	0.131	0.152	0.174	0.195	0.215	0.236	0.258	0.278	0.298	0.318	0.338	0.358	0.376	0.394	0.411	0.429	0.444	0.460	0.474	0.488	0.499	0.511	0.520	0.529	0.538	0.544	0.549	0.552	0.556	0.558	0.558	0.555	0.554	0.549	0.545	0.538	0.529	0.520	0.511	0.499	0.485	0.471	0.455	0.439	0.421	0.402	0.381	0.360	0.339	0.315	0.291	0.266	0.241	0.216	0.189	0.164	0.135	0.109	0.081	0.052	0.025	-0.001	-0.030	-0.058	-0.085	-0.112	-0.139	-0.165	-0.191	-0.218	-0.241	-0.266	-0.290	-0.312	-0.336	-0.358	-0.378	-0.396	-0.416	-0.434	-0.451	-0.466	-0.480	-0.495	-0.506	-0.519	-0.529	-0.539	-0.548	-0.555	-0.561	-0.566	-0.571	-0.574	-0.576	-0.578	-0.579	-0.578	-0.575	-0.572	-0.569	-0.564	-0.560	-0.552	-0.546	-0.539	-0.530	-0.521	-0.510	-0.500	-0.489	-0.478	-0.464	-0.451	-0.438	-0.424	-0.410	-0.395	-0.379	-0.364	-0.346	-0.329	-0.312	-0.296	-0.279	-0.261	-0.244	-0.226	-0.208	-0.190	-0.171	-0.154	-0.136	-0.118	-0.100	-0.082	-0.064	-0.046	-0.029	-0.011	0.006	0.024	0.040	0.058	0.074	0.089	0.106	0.121	0.136	0.151	0.165	0.179	0.192	0.205	0.218	0.229	0.240	0.251	0.262	0.272	0.280	0.290	0.298	0.306	0.312	0.320	0.326	0.330	0.336	0.341	0.344	0.348	0.350	0.352	0.355	0.356	0.358	0.356	0.358	0.358	0.356	0.355	0.354	0.351	0.350	0.349	0.346	0.345	0.342	0.340	0.338	0.338	0.335	0.334	0.332	0.332	0.331	0.332	0.332	0.332	0.334	0.335	0.338	0.341	0.345	0.350	0.355	0.361	0.366	0.375	0.382	0.392	0.401	0.411	0.424	0.435	0.449	0.462	0.476	0.491	0.506	0.522	0.540	0.558	0.574	0.592	0.610	0.628	0.646	0.665	0.684	0.702	0.720	0.739	0.756	0.774	0.791	0.806	0.821	0.836	0.850	0.862	0.876	0.886	0.895	0.904	0.911	0.916	0.920	0.922	0.924	0.924	0.921	0.919	0.914	0.906	0.896	0.886	0.876	0.861	0.848	0.831	0.812	0.794	0.774	0.751	0.729	0.705	0.680	0.654	0.626	0.599	0.570	0.540	0.511	0.481	0.451	0.420	0.390	0.360	0.329	0.299	0.269	0.239	0.211	0.182	0.155	0.128	0.102	0.078	0.052	0.030	0.008	-0.014	-0.032	-0.051	-0.069	-0.085	-0.100	-0.114	-0.125	-0.136	-0.146	-0.154	-0.161	-0.168	-0.171	-0.175	-0.178	-0.179	-0.180	-0.179	-0.176	-0.172	-0.170	-0.165	-0.159	-0.152	-0.145	-0.138	-0.129	-0.119	-0.109	-0.099	-0.088	-0.076	-0.064	-0.051	-0.039	-0.026	-0.012	0.000	0.014	0.028	0.041	0.055	0.069	0.082	0.096	0.111	0.126	0.140	0.154	0.169	0.184	0.198	0.212	0.226	0.240	0.254	0.268	0.281	0.294	0.308	0.321	0.335	0.349	0.360	0.374	0.385	0.398	0.409	0.421	0.432	0.445	0.456	0.468	0.479	0.490	0.500	0.510	0.521	0.530	0.540	0.550	0.560	0.569	0.579	0.589	0.598	0.605	0.615	0.624	0.631	0.640	0.649	0.658	0.665	0.674	0.682	0.689	0.698	0.705	0.714	0.720	0.728	0.736	0.742	0.750	0.756	0.764	0.769	0.775	0.781	0.786	0.791	0.796	0.800	0.804	0.806	0.809	0.811	0.811	0.811	0.811	0.810	0.809	0.805	0.801	0.796	0.791	0.782	0.775	0.765	0.755	0.742	0.730	0.715	0.700	0.682	0.665	0.644	0.624	0.600	0.576	0.550	0.525	0.496	0.466	0.436	0.404	0.372	0.338	0.304	0.268	0.231	0.194	0.154	0.116	0.076	0.036	-0.004	-0.045	-0.085	-0.125	-0.166	-0.206	-0.248	-0.286	-0.325	-0.364	-0.402	-0.440	-0.476	-0.512	-0.548	-0.581	-0.612	-0.644	-0.672	-0.701	-0.729	-0.752	-0.776	-0.798	-0.818	-0.836	-0.854	-0.868	-0.881	-0.891	-0.901	-0.909	-0.914	-0.918	-0.920	-0.919	-0.918	-0.915	-0.909	-0.904	-0.894	-0.885	-0.872	-0.859	-0.845	-0.829	-0.811	-0.792	-0.772	-0.751	-0.730	-0.705	-0.681	-0.655	-0.629	-0.601	-0.575	-0.545	-0.516	-0.488	-0.456	-0.425	-0.395	-0.362	-0.330	-0.299	-0.266	-0.235	-0.201	-0.170	-0.138	-0.105	-0.071	-0.041	-0.008	0.024	0.055	0.086	0.116	0.148	0.178	0.208	0.238	0.265	0.294	0.321	0.350	0.376	0.402	0.426	0.451	0.476	0.499	0.522	0.544	0.566	0.586	0.606	0.624	0.642	0.659	0.674	0.690	0.704	0.716	0.728	0.739	0.749	0.756	0.765	0.771	0.776	0.780	0.784	0.785	0.784	0.782	0.780	0.776	0.770	0.764	0.756	0.748	0.736	0.724	0.711	0.696	0.680	0.664	0.645	0.626	0.605	0.582	0.560	0.535	0.510	0.484	0.456	0.429	0.400	0.371	0.340	0.310	0.278	0.246	0.214	0.182	0.149	0.116	0.085	0.051	0.019	-0.012	-0.045	-0.076	-0.106	-0.136	-0.166	-0.194	-0.221	-0.249	-0.275	-0.299	-0.321	-0.342	-0.364	-0.382	-0.401	-0.416	-0.430	-0.445	-0.455	-0.465	-0.474	-0.479	-0.484	-0.486	-0.488	-0.488	-0.486	-0.481	-0.476	-0.470	-0.461	-0.451	-0.439	-0.426	-0.412	-0.396	-0.379	-0.361	-0.341	-0.322	-0.302	-0.279	-0.258	-0.234	-0.210	-0.185	-0.160	-0.134	-0.108	-0.082	-0.056	-0.029	-0.001	0.025	0.051	0.076	0.102	0.130	0.154	0.180	0.205	0.230	0.254	0.276	0.300	0.322	0.342	0.364	0.384	0.402	0.421	0.440	0.458	0.474	0.489	0.504	0.518	0.531	0.545	0.556	0.568	0.578	0.588	0.596	0.605	0.612	0.620	0.626	0.632	0.636	0.641	0.645	0.649	0.651	0.654	0.655	0.658	0.658	0.658	0.658	0.656	0.655	0.655	0.652	0.650	0.648	0.644	0.641	0.638	0.632	0.629	0.625	0.620	0.615	0.610	0.605	0.599	0.594	0.588	0.582	0.578	0.571	0.566	0.560	0.555	0.549	0.544	0.539	0.534	0.529	0.525	0.520	0.515	0.511	0.507	0.504	0.499	0.498	0.494	0.491	0.488	0.485	0.484	0.481	0.479	0.476	0.474	0.471	0.470	0.468	0.465	0.464	0.461	0.458	0.456	0.454	0.450	0.448	0.444	0.441	0.436	0.432	0.429	0.424	0.419	0.411	0.405	0.399	0.391	0.382	0.374	0.364	0.354	0.344	0.331	0.319	0.306	0.294	0.280	0.266	0.251	0.235	0.220	0.204	0.186	0.169	0.151	0.132	0.115	0.096	0.076	0.058	0.039	0.019	-0.001	-0.020	-0.039	-0.059	-0.078	-0.096	-0.115	-0.134	-0.151	-0.169	-0.185	-0.201	-0.218	-0.232	-0.248	-0.261	-0.274	-0.288	-0.298	-0.309	-0.319	-0.328	-0.335	-0.341	-0.348	-0.352	-0.356	-0.359	-0.361	-0.362	-0.362	-0.361	-0.359	-0.356	-0.352	-0.346	-0.341	-0.335	-0.328	-0.319	-0.309	-0.300	-0.289	-0.278	-0.265	-0.254	-0.240	-0.226	-0.212	-0.198	-0.181	-0.166	-0.151	-0.135	-0.120	-0.104	-0.088	-0.071	-0.055	-0.039	-0.022	-0.008	0.010	0.025	0.040	0.055	0.069	0.084	0.096	0.109	0.122	0.134	0.145	0.155	0.165	0.175	0.182	0.190	0.198	0.201	0.206	0.210	0.212	0.214	0.214	0.212	0.211	0.208	0.204	0.198	0.191	0.182	0.172	0.162	0.150	0.138	0.125	0.109	0.092	0.074	0.055	0.034	0.012	-0.010	-0.034	-0.059	-0.085	-0.112	-0.141	-0.170	-0.200	-0.230	-0.261	-0.294	-0.326	-0.360	-0.394	-0.428	-0.464	-0.499	-0.532	-0.569	-0.605	-0.640	-0.675	-0.710	-0.746	-0.780	-0.815	-0.849	-0.882	-0.916	-0.948	-0.980	-1.011	-1.042	-1.071	-1.100	-1.128	-1.155	-1.180	-1.206	-1.230	-1.252	-1.275	-1.295	-1.315	-1.332	-1.350	-1.365	-1.380	-1.392	-1.406	-1.416	-1.425	-1.434	-1.441	-1.448	-1.451	-1.455	-1.458	-1.458	-1.458	-1.456	-1.454	-1.451	-1.446	-1.440	-1.432	-1.426	-1.416	-1.405	-1.395	-1.382	-1.369	-1.355	-1.340	-1.322	-1.305	-1.286	-1.268	-1.248	-1.226	-1.202	-1.180	-1.156	-1.131	-1.105	-1.079	-1.051	-1.022	-0.992	-0.961	-0.930	-0.899	-0.866	-0.832	-0.799	-0.764	-0.728	-0.691	-0.654	-0.616	-0.579	-0.539	-0.500	-0.460	-0.420	-0.379	-0.339	-0.298	-0.256	-0.215	-0.174	-0.132	-0.090	-0.049	-0.009	0.032	0.074	0.114	0.154	0.192	0.231	0.269	0.306	0.344	0.379	0.414	0.448	0.480	0.512	0.544	0.574	0.601	0.630	0.655	0.680	0.704	0.725	0.745	0.762	0.780	0.796	0.809	0.821	0.832	0.841	0.848	0.852	0.855	0.856	0.858	0.855	0.850	0.846	0.839	0.829	0.819	0.805	0.792	0.775	0.758	0.739	0.719	0.696	0.672	0.648	0.621	0.594	0.565	0.535	0.504	0.471	0.440	0.406	0.371	0.336	0.300	0.265	0.228	0.191	0.155	0.118	0.080	0.044	0.008	-0.026	-0.061	-0.098	-0.130	-0.164	-0.195	-0.226	-0.255	-0.282	-0.310	-0.335	-0.358	-0.380	-0.399	-0.416	-0.432	-0.446	-0.459	-0.469	-0.478	-0.482	-0.486	-0.488	-0.486	-0.482	-0.478	-0.470	-0.461	-0.450	-0.436	-0.420	-0.404	-0.385	-0.364	-0.341	-0.318	-0.292	-0.266	-0.239	-0.211	-0.181	-0.151	-0.120	-0.090	-0.059	-0.026	0.005	0.035	0.066	0.098	0.129	0.159	0.189	0.218	0.245	0.271	0.296	0.321	0.344	0.366	0.386	0.405	0.422	0.439	0.454	0.468	0.479	0.489	0.498	0.505	0.511	0.515	0.519	0.521	0.521	0.521	0.519	0.518	0.514	0.509	0.504	0.498	0.491	0.485	0.478	0.470	0.462	0.454	0.446	0.438	0.430	0.421	0.414	0.406	0.399	0.391	0.384	0.378	0.372	0.366	0.361	0.358	0.354	0.350	0.348	0.344	0.341	0.339	0.338	0.336	0.335	0.334	0.332	0.332	0.331	0.331	0.330	0.330	0.329	0.329	0.328	0.325	0.324	0.321	0.319	0.315	0.311	0.306	0.302	0.295	0.289	0.282	0.272	0.265	0.255	0.244	0.232	0.221	0.208	0.194	0.179	0.165	0.148	0.131	0.114	0.096	0.078	0.060	0.040	0.021	0.000	-0.019	-0.040	-0.060	-0.081	-0.101	-0.121	-0.141	-0.161	-0.181	-0.201	-0.221	-0.239	-0.258	-0.275	-0.292	-0.309	-0.324	-0.340	-0.354	-0.368	-0.380	-0.391	-0.402	-0.411	-0.421	-0.429	-0.434	-0.440	-0.445	-0.448	-0.450	-0.451	-0.452	-0.451	-0.449	-0.446	-0.441	-0.436	-0.431	-0.424	-0.415	-0.406	-0.396	-0.385	-0.374	-0.361	-0.346	-0.332	-0.318	-0.301	-0.285	-0.269	-0.250	-0.232	-0.214	-0.194	-0.174	-0.154	-0.132	-0.112	-0.092	-0.071	-0.051	-0.030	-0.009	0.012	0.034	0.054	0.074	0.094	0.114	0.134	0.152	0.171	0.190	0.208	0.224	0.241	0.256	0.271	0.285	0.299	0.311	0.322	0.334	0.344	0.352	0.361	0.369	0.374	0.380	0.385	0.389	0.391	0.394	0.395	0.395	0.394	0.394	0.391	0.389	0.386	0.384	0.380	0.375	0.370	0.365	0.360	0.355	0.349	0.344	0.338	0.334	0.328	0.324	0.319	0.315	0.311	0.309	0.305	0.305	0.304	0.304	0.305	0.308	0.310	0.314	0.320	0.326	0.334	0.342	0.354	0.365	0.378	0.391	0.406	0.422	0.440	0.458	0.479	0.499	0.521	0.542	0.566	0.591	0.615	0.641	0.668	0.695	0.722	0.750	0.778	0.806	0.834	0.861	0.890	0.916	0.944	0.970	0.996	1.021	1.046	1.069	1.092	1.112	1.132	1.151	1.168	1.184	1.199	1.211	1.222	1.232	1.240	1.246	1.252	1.254	1.256	1.255	1.252	1.249	1.242	1.236	1.226	1.216	1.205	1.190	1.176	1.160	1.142	1.124	1.104	1.082	1.062	1.040	1.018	0.994	0.970	0.945	0.920	0.895	0.871	0.845	0.820	0.796	0.772	0.749	0.724	0.701	0.679	0.658	0.638	0.616	0.596	0.579	0.561	0.545	0.528	0.515	0.500	0.488	0.478	0.466	0.459	0.450	0.442	0.438	0.432	0.430	0.426	0.424	0.424	0.424	0.425	0.428	0.430	0.434	0.438	0.442	0.448	0.452	0.459	0.465	0.472	0.479	0.485	0.491	0.499	0.506	0.512	0.520	0.526	0.532	0.538	0.542	0.549	0.552	0.556	0.560	0.564	0.565	0.568	0.568	0.568	0.569	0.568	0.565	0.562	0.560	0.555	0.551	0.546	0.540	0.535	0.528	0.521	0.512	0.504	0.495	0.486	0.478	0.468	0.458	0.446	0.438	0.426	0.416	0.405	0.396	0.386	0.376	0.366	0.358	0.348	0.340	0.331	0.324	0.318	0.311	0.305	0.300	0.295	0.291	0.289	0.288	0.286	0.286	0.288	0.289	0.291	0.295	0.300	0.306	0.312	0.319	0.328	0.338	0.348	0.359	0.370	0.384	0.398	0.412	0.428	0.442	0.460	0.478	0.496	0.515	0.532	0.552	0.572	0.594	0.615	0.635	0.658	0.679	0.700	0.721	0.742	0.764	0.786	0.806	0.828	0.849	0.869	0.888	0.906	0.925	0.944	0.961	0.979	0.994	1.010	1.024	1.038	1.050	1.061	1.072	1.082	1.091	1.099	1.105	1.110	1.114	1.118	1.120	1.119	1.120	1.118	1.114	1.110	1.105	1.098	1.090	1.081	1.070	1.059	1.046	1.032	1.019	1.004	0.988	0.970	0.951	0.934	0.914	0.895	0.874	0.852	0.831	0.809	0.788	0.765	0.742	0.719	0.696	0.674	0.651	0.629	0.606	0.584	0.562	0.540	0.519	0.499	0.479	0.461	0.442	0.425	0.408	0.391	0.375	0.361	0.348	0.335	0.324	0.312	0.302	0.294	0.288	0.280	0.275	0.270	0.266	0.264	0.264	0.262	0.264	0.266	0.268	0.271	0.276	0.282	0.289	0.295	0.304	0.312	0.322	0.332	0.344	0.355	0.369	0.382	0.395	0.411	0.425	0.441	0.455	0.471	0.488	0.505	0.521	0.539	0.556	0.572	0.591	0.608	0.625	0.642	0.660	0.676	0.694	0.711	0.726	0.742	0.758	0.771	0.785	0.799	0.810	0.821	0.832	0.842	0.851	0.858	0.864	0.870	0.872	0.875	0.876	0.876	0.874	0.870	0.866	0.859	0.851	0.841	0.830	0.818	0.802	0.786	0.768	0.749	0.728	0.704	0.680	0.655	0.628	0.600	0.570	0.540	0.507	0.475	0.441	0.408	0.372	0.338	0.301	0.266	0.229	0.192	0.158	0.121	0.086	0.052	0.018	-0.015	-0.048	-0.079	-0.109	-0.136	-0.164	-0.190	-0.214	-0.236	-0.256	-0.276	-0.292	-0.306	-0.320	-0.332	-0.341	-0.348	-0.352	-0.354	-0.355	-0.355	-0.350	-0.345	-0.338	-0.329	-0.319	-0.306	-0.292	-0.278	-0.261	-0.244	-0.225	-0.205	-0.184	-0.162	-0.141	-0.119	-0.096	-0.074	-0.050	-0.026	-0.004	0.019	0.040	0.062	0.082	0.104	0.124	0.142	0.160	0.178	0.192	0.206	0.220	0.232	0.242	0.254	0.261	0.269	0.275	0.281	0.285	0.286	0.289	0.289	0.289	0.288	0.285	0.282	0.279	0.274	0.270	0.265	0.259	0.255	0.249	0.244	0.238	0.232	0.228	0.222	0.219	0.215	0.211	0.208	0.206	0.205	0.205	0.205	0.206	0.209	0.212	0.216	0.222	0.229	0.238	0.245	0.256	0.266	0.279	0.290	0.305	0.320	0.335	0.352	0.370	0.388	0.406	0.426	0.446	0.468	0.489	0.510	0.532	0.554	0.576	0.598	0.620	0.644	0.665	0.686	0.709	0.730	0.751	0.771	0.790	0.810	0.829	0.845	0.861	0.879	0.894	0.908	0.920	0.931	0.944	0.952	0.960	0.969	0.974	0.979	0.982	0.984	0.985	0.984	0.981	0.978	0.972	0.968	0.959	0.951	0.940	0.929	0.915	0.901	0.885	0.869	0.850	0.831	0.810	0.789	0.766	0.742	0.716	0.692	0.665	0.636	0.609	0.579	0.548	0.518	0.485	0.452	0.420	0.386	0.352	0.319	0.284	0.250	0.215	0.182	0.148	0.114	0.079	0.046	0.014	-0.019	-0.051	-0.082	-0.115	-0.144	-0.174	-0.202	-0.230	-0.258	-0.284	-0.309	-0.332	-0.356	-0.379	-0.400	-0.419	-0.438	-0.455	-0.471	-0.489	-0.501	-0.516	-0.529	-0.539	-0.550	-0.559	-0.568	-0.575	-0.582	-0.590	-0.595	-0.600	-0.605	-0.609	-0.614	-0.616	-0.620	-0.624	-0.626	-0.630	-0.632	-0.636	-0.639	-0.642	-0.646	-0.649	-0.655	-0.660	-0.665	-0.671	-0.678	-0.684	-0.691	-0.700	-0.709	-0.718	-0.728	-0.739	-0.750	-0.764	-0.775	-0.790	-0.804	-0.819	-0.834	-0.850	-0.865	-0.881	-0.899	-0.915	-0.934	-0.950	-0.968	-0.986	-1.004	-1.020	-1.038	-1.054	-1.071	-1.088	-1.104	-1.119	-1.131	-1.145	-1.159	-1.171	-1.182	-1.192	-1.201	-1.209	-1.216	-1.221	-1.226	-1.229	-1.230	-1.230	-1.229	-1.228	-1.224	-1.219	-1.212	-1.205	-1.195	-1.186	-1.174	-1.161	-1.148	-1.134	-1.116	-1.099	-1.081	-1.062	-1.042	-1.021	-0.999	-0.978	-0.955	-0.931	-0.908	-0.884	-0.859	-0.834	-0.810	-0.784	-0.760	-0.735	-0.710	-0.686	-0.660	-0.636	-0.614	-0.590	-0.568	-0.545	-0.524	-0.502	-0.482	-0.464	-0.445	-0.428	-0.409	-0.392	-0.378	-0.362	-0.349	-0.334	-0.321	-0.310	-0.299	-0.288	-0.278	-0.269	-0.259	-0.250	-0.242	-0.234	-0.226	-0.218	-0.211	-0.205	-0.196	-0.190	-0.184	-0.178	-0.172	-0.166	-0.159	-0.152	-0.146	-0.139	-0.132	-0.125	-0.118	-0.110	-0.101	-0.092	-0.085	-0.074	-0.066	-0.056	-0.045	-0.035	-0.025	-0.014	-0.002	0.010	0.021	0.034	0.046	0.059	0.070	0.082	0.095	0.108	0.120	0.132	0.145	0.158	0.170	0.182	0.194	0.205	0.216	0.228	0.239	0.249	0.259	0.270	0.280	0.290	0.299	0.308	0.315	0.324	0.331	0.339	0.346	0.352	0.359	0.365	0.371	0.376	0.381	0.386	0.392	0.396	0.401	0.405	0.410	0.415	0.419	0.422	0.428	0.432	0.436	0.440	0.445	0.450	0.455	0.459	0.465	0.469	0.475	0.480	0.485	0.491	0.498	0.504	0.509	0.514	0.520	0.525	0.531	0.539	0.544	0.550	0.555	0.561	0.566	0.571	0.578	0.582	0.586	0.591	0.595	0.599	0.602	0.605	0.608	0.609	0.611	0.612	0.614	0.614	0.615	0.614	0.614	0.612	0.612	0.611	0.609	0.606	0.604	0.601	0.599	0.596	0.592	0.589	0.586	0.582	0.579	0.575	0.571	0.568	0.564	0.560	0.556	0.554	0.550	0.549	0.546	0.544	0.544	0.542	0.541	0.542	0.542	0.544	0.546	0.548	0.551	0.556	0.560	0.566	0.574	0.582	0.590	0.600	0.610	0.621	0.634	0.648	0.661	0.676	0.692	0.710	0.728	0.748	0.768	0.788	0.809	0.831	0.855	0.879	0.902	0.929	0.955	0.981	1.009	1.036	1.064	1.092	1.120	1.149	1.178	1.206	1.235	1.264	1.291	1.319	1.348	1.374	1.399	1.424	1.450	1.472	1.495	1.516	1.536	1.556	1.574	1.590	1.605	1.619	1.630	1.639	1.648	1.655	1.659	1.661	1.661	1.661	1.658	1.652	1.645	1.636	1.625	1.611	1.596	1.579	1.559	1.539	1.515	1.490	1.462	1.435	1.404	1.372	1.340	1.306	1.270	1.234	1.196	1.156	1.118	1.076	1.036	0.994	0.952	0.910	0.868	0.825	0.782	0.740	0.699	0.658	0.616	0.576	0.539	0.500	0.462	0.426	0.392	0.359	0.326	0.295	0.265	0.238	0.210	0.184	0.161	0.140	0.119	0.100	0.084	0.069	0.054	0.042	0.031	0.022	0.016	0.009	0.004	0.000	-0.001	-0.002	-0.002	-0.002	0.000	0.002	0.008	0.011	0.016	0.021	0.028	0.035	0.041	0.048	0.055	0.061	0.069	0.076	0.084	0.090	0.096	0.104	0.110	0.115	0.121	0.126	0.131	0.134	0.139	0.141	0.145	0.148	0.149	0.151	0.152	0.154	0.155	0.155	0.155	0.156	0.155	0.155	0.154	0.154	0.155	0.155	0.154	0.154	0.154	0.154	0.155	0.155	0.156	0.158	0.159	0.161	0.162	0.165	0.169	0.171	0.175	0.179	0.184	0.188	0.194	0.199	0.205	0.211	0.216	0.224	0.231	0.238	0.245	0.252	0.259	0.266	0.274	0.281	0.289	0.296	0.302	0.309	0.316	0.322	0.328	0.332	0.339	0.342	0.346	0.350	0.352	0.355	0.356	0.358	0.359	0.359	0.359	0.358	0.356	0.355	0.352	0.350	0.346	0.342	0.339	0.334	0.329	0.324	0.319	0.312	0.308	0.301	0.295	0.289	0.282	0.275	0.270	0.265	0.259	0.254	0.248	0.244	0.239	0.235	0.232	0.229	0.226	0.225	0.222	0.221	0.220	0.220	0.221	0.222	0.222	0.225	0.228	0.231	0.235	0.239	0.242	0.248	0.254	0.259	0.264	0.270	0.275	0.281	0.288	0.294	0.300	0.306	0.312	0.318	0.325	0.330	0.335	0.340	0.345	0.350	0.354	0.356	0.360	0.361	0.364	0.365	0.365	0.365	0.364	0.362	0.360	0.358	0.354	0.349	0.345	0.338	0.332	0.325	0.316	0.309	0.298	0.289	0.278	0.266	0.254	0.241	0.228	0.214	0.198	0.184	0.168	0.151	0.135	0.118	0.100	0.081	0.062	0.044	0.024	0.004	-0.015	-0.036	-0.056	-0.076	-0.098	-0.120	-0.141	-0.162	-0.185	-0.208	-0.229	-0.251	-0.272	-0.295	-0.318	-0.340	-0.361	-0.385	-0.406	-0.429	-0.450	-0.472	-0.492	-0.514	-0.535	-0.554	-0.574	-0.594	-0.611	-0.630	-0.649	-0.665	-0.682	-0.699	-0.712	-0.729	-0.742	-0.755	-0.768	-0.780	-0.791	-0.800	-0.810	-0.818	-0.824	-0.831	-0.836	-0.840	-0.844	-0.846	-0.846	-0.848	-0.846	-0.845	-0.841	-0.838	-0.832	-0.826	-0.819	-0.811	-0.802	-0.794	-0.781	-0.770	-0.758	-0.744	-0.730	-0.716	-0.700	-0.685	-0.669	-0.651	-0.634	-0.615	-0.596	-0.579	-0.559	-0.540	-0.520	-0.501	-0.480	-0.461	-0.441	-0.421	-0.402	-0.381	-0.362	-0.344	-0.324	-0.306	-0.288	-0.269	-0.251	-0.234	-0.218	-0.200	-0.184	-0.169	-0.155	-0.140	-0.126	-0.115	-0.102	-0.090	-0.080	-0.070	-0.061	-0.052	-0.044	-0.038	-0.031	-0.024	-0.019	-0.015	-0.012	-0.010	-0.009	-0.008	-0.006	-0.008	-0.009	-0.010	-0.012	-0.016	-0.021	-0.026	-0.031	-0.039	-0.046	-0.055	-0.064	-0.072	-0.082	-0.094	-0.105	-0.118	-0.131	-0.145	-0.158	-0.172	-0.188	-0.202	-0.220	-0.235	-0.252	-0.269	-0.286	-0.305	-0.322	-0.341	-0.359	-0.378	-0.396	-0.416	-0.435	-0.455	-0.472	-0.492	-0.512	-0.530	-0.550	-0.569	-0.588	-0.606	-0.625	-0.642	-0.661	-0.679	-0.696	-0.714	-0.731	-0.748	-0.765	-0.780	-0.796	-0.811	-0.828	-0.841	-0.856	-0.870	-0.885	-0.899	-0.912	-0.925	-0.939	-0.951	-0.962	-0.975	-0.988	-0.999	-1.010	-1.021	-1.032	-1.044	-1.054	-1.066	-1.076	-1.088	-1.098	-1.109	-1.120	-1.129	-1.140	-1.151	-1.161	-1.172	-1.184	-1.194	-1.205	-1.215	-1.225	-1.236	-1.246	-1.258	-1.268	-1.278	-1.288	-1.298	-1.308	-1.318	-1.328	-1.335	-1.345	-1.354	-1.362	-1.371	-1.380	-1.388	-1.395	-1.402	-1.410	-1.416	-1.422	-1.429	-1.435	-1.440	-1.445	-1.449	-1.454	-1.456	-1.460	-1.462	-1.462	-1.465	-1.465	-1.466	-1.465	-1.465	-1.462	-1.460	-1.458	-1.455	-1.450	-1.445	-1.441	-1.435	-1.429	-1.424	-1.416	-1.409	-1.400	-1.392	-1.384	-1.375	-1.365	-1.355	-1.344	-1.332	-1.321	-1.310	-1.298	-1.285	-1.272	-1.259	-1.246	-1.234	-1.220	-1.206	-1.191	-1.178	-1.164	-1.150	-1.135	-1.121	-1.109	-1.094	-1.081	-1.068	-1.055	-1.042	-1.029	-1.018	-1.005	-0.994	-0.982	-0.971	-0.961	-0.950	-0.940	-0.931	-0.924	-0.915	-0.908	-0.900	-0.894	-0.889	-0.884	-0.879	-0.875	-0.871	-0.869	-0.866	-0.865	-0.864	-0.864	-0.864	-0.865	-0.866	-0.868	-0.870	-0.874	-0.878	-0.881	-0.885	-0.890	-0.896	-0.901	-0.906	-0.914	-0.919	-0.925	-0.932	-0.939	-0.946	-0.952	-0.960	-0.966	-0.974	-0.980	-0.985	-0.992	-0.998	-1.002	-1.006	-1.011	-1.016	-1.019	-1.022	-1.025	-1.026	-1.028	-1.028	-1.028	-1.028	-1.026	-1.024	-1.020	-1.016	-1.011	-1.005	-0.999	-0.992	-0.985	-0.976	-0.968	-0.956	-0.946	-0.934	-0.921	-0.908	-0.894	-0.880	-0.865	-0.850	-0.832	-0.816	-0.799	-0.781	-0.764	-0.745	-0.726	-0.708	-0.689	-0.669	-0.649	-0.629	-0.609	-0.590	-0.570	-0.551	-0.532	-0.514	-0.495	-0.478	-0.460	-0.442	-0.426	-0.409	-0.394	-0.379	-0.365	-0.350	-0.336	-0.324	-0.312	-0.300	-0.289	-0.280	-0.271	-0.264	-0.255	-0.250	-0.242	-0.239	-0.234	-0.231	-0.229	-0.226	-0.226	-0.228	-0.226	-0.229	-0.230	-0.234	-0.236	-0.241	-0.246	-0.251	-0.255	-0.262	-0.269	-0.275	-0.282	-0.290	-0.298	-0.306	-0.315	-0.324	-0.331	-0.341	-0.349	-0.358	-0.366	-0.375	-0.384	-0.391	-0.399	-0.408	-0.415	-0.422	-0.429	-0.436	-0.441	-0.449	-0.454	-0.459	-0.462	-0.468	-0.471	-0.475	-0.476	-0.480	-0.481	-0.482	-0.484	-0.485	-0.485	-0.485	-0.484	-0.484	-0.481	-0.480	-0.478	-0.475	-0.472	-0.470	-0.468	-0.464	-0.460	-0.456	-0.452	-0.449	-0.442	-0.440	-0.435	-0.429	-0.425	-0.419	-0.415	-0.409	-0.404	-0.399	-0.394	-0.389	-0.384	-0.379	-0.374	-0.368	-0.361	-0.356	-0.350	-0.345	-0.338	-0.331	-0.325	-0.319	-0.311	-0.305	-0.298	-0.289	-0.281	-0.274	-0.264	-0.255	-0.246	-0.235	-0.226	-0.215	-0.204	-0.192	-0.179	-0.166	-0.152	-0.140	-0.125	-0.109	-0.094	-0.078	-0.061	-0.044	-0.025	-0.006	0.014	0.034	0.054	0.075	0.096	0.118	0.140	0.164	0.186	0.210	0.235	0.259	0.282	0.308	0.332	0.356	0.381	0.408	0.432	0.458	0.481	0.506	0.530	0.552	0.576	0.600	0.621	0.644	0.665	0.686	0.705	0.724	0.742	0.759	0.775	0.790	0.804	0.815	0.826	0.838	0.846	0.854	0.859	0.864	0.866	0.869	0.870	0.869	0.866	0.862	0.858	0.850	0.841	0.831	0.822	0.809	0.796	0.781	0.766	0.749	0.730	0.711	0.691	0.670	0.648	0.625	0.600	0.575	0.550	0.525	0.498	0.471	0.444	0.416	0.389	0.361	0.334	0.306	0.279	0.251	0.225	0.198	0.171	0.145	0.119	0.095	0.070	0.046	0.022	0.000	-0.021	-0.042	-0.062	-0.082	-0.101	-0.120	-0.136	-0.152	-0.168	-0.182	-0.195	-0.208	-0.219	-0.229	-0.240	-0.249	-0.256	-0.262	-0.270	-0.275	-0.280	-0.284	-0.288	-0.290	-0.291	-0.292	-0.292	-0.292	-0.291	-0.290	-0.288	-0.285	-0.282	-0.278	-0.274	-0.269	-0.264	-0.258	-0.251	-0.244	-0.238	-0.229	-0.221	-0.211	-0.204	-0.194	-0.184	-0.172	-0.162	-0.150	-0.139	-0.126	-0.116	-0.102	-0.090	-0.078	-0.064	-0.049	-0.035	-0.020	-0.006	0.009	0.022	0.038	0.054	0.069	0.085	0.100	0.116	0.132	0.149	0.164	0.180	0.196	0.211	0.228	0.244	0.259	0.272	0.288	0.301	0.315	0.329	0.341	0.354	0.366	0.379	0.389	0.400	0.410	0.420	0.429	0.436	0.445	0.451	0.458	0.464	0.468	0.472	0.476	0.480	0.482	0.484	0.485	0.486	0.486	0.486	0.484	0.482	0.480	0.478	0.475	0.472	0.468	0.464	0.460	0.456	0.451	0.449	0.445	0.440	0.438	0.435	0.430	0.428	0.426	0.424	0.424	0.421	0.421	0.422	0.424	0.425	0.428	0.431	0.435	0.441	0.446	0.454	0.460	0.470	0.479	0.490	0.501	0.514	0.526	0.540	0.556	0.571	0.588	0.604	0.621	0.640	0.659	0.678	0.698	0.716	0.736	0.756	0.776	0.796	0.816	0.835	0.854	0.874	0.892	0.910	0.926	0.944	0.960	0.974	0.988	1.000	1.011	1.021	1.031	1.038	1.044	1.048	1.050	1.052	1.052	1.050	1.046	1.041	1.034	1.024	1.014	1.002	0.990	0.975	0.959	0.940	0.921	0.900	0.879	0.856	0.831	0.806	0.780	0.754	0.725	0.696	0.668	0.639	0.609	0.578	0.549	0.518	0.488	0.458	0.428	0.399	0.369	0.340	0.311	0.285	0.258	0.232	0.208	0.185	0.162	0.141	0.121	0.102	0.085	0.069	0.054	0.040	0.029	0.018	0.009	0.001	-0.004	-0.010	-0.012	-0.014	-0.015	-0.014	-0.011	-0.008	-0.004	0.004	0.010	0.019	0.029	0.040	0.052	0.065	0.079	0.095	0.110	0.128	0.145	0.164	0.182	0.202	0.222	0.242	0.264	0.284	0.306	0.329	0.350	0.374	0.395	0.418	0.440	0.464	0.486	0.509	0.531	0.552	0.575	0.596	0.618	0.638	0.660	0.679	0.699	0.716	0.736	0.752	0.770	0.786	0.804	0.818	0.832	0.845	0.858	0.870	0.881	0.891	0.900	0.909	0.918	0.924	0.931	0.938	0.942	0.948	0.951	0.955	0.956	0.960	0.961	0.962	0.964	0.964	0.964	0.964	0.962	0.962	0.962	0.961	0.960	0.960	0.960	0.959	0.959	0.958	0.958	0.958	0.959	0.959	0.960	0.961	0.962	0.964	0.965	0.968	0.971	0.972	0.976	0.980	0.982	0.986	0.989	0.994	0.996	1.000	1.004	1.006	1.010	1.012	1.014	1.015	1.016	1.016	1.018	1.016	1.015	1.012	1.009	1.004	0.999	0.991	0.984	0.974	0.962	0.951	0.938	0.922	0.906	0.888	0.868	0.848	0.825	0.800	0.775	0.748	0.720	0.689	0.659	0.626	0.591	0.555	0.520	0.481	0.444	0.405	0.365	0.324	0.281	0.241	0.199	0.155	0.114	0.070	0.029	-0.014	-0.058	-0.099	-0.141	-0.181	-0.222	-0.262	-0.301	-0.339	-0.375	-0.410	-0.444	-0.478	-0.507	-0.538	-0.565	-0.590	-0.616	-0.638	-0.659	-0.678	-0.695	-0.710	-0.724	-0.734	-0.742	-0.749	-0.754	-0.756	-0.758	-0.758	-0.754	-0.748	-0.741	-0.731	-0.720	-0.708	-0.694	-0.678	-0.659	-0.640	-0.618	-0.595	-0.571	-0.545	-0.519	-0.490	-0.461	-0.430	-0.399	-0.368	-0.334	-0.299	-0.265	-0.230	-0.194	-0.158	-0.120	-0.084	-0.048	-0.009	0.029	0.066	0.104	0.141	0.178	0.214	0.251	0.288	0.324	0.359	0.394	0.429	0.462	0.496	0.529	0.560	0.591	0.621	0.651	0.680	0.706	0.734	0.759	0.784	0.808	0.831	0.854	0.874	0.894	0.912	0.930	0.946	0.961	0.975	0.989	1.000	1.010	1.019	1.028	1.034	1.039	1.044	1.048	1.049	1.049	1.049	1.046	1.042	1.038	1.031	1.024	1.016	1.006	0.994	0.982	0.970	0.955	0.939	0.921	0.905	0.885	0.865	0.844	0.821	0.800	0.776	0.751	0.726	0.700	0.674	0.646	0.619	0.591	0.564	0.535	0.506	0.476	0.449	0.420	0.391	0.364	0.335	0.309	0.281	0.255	0.229	0.205	0.181	0.158	0.138	0.116	0.096	0.079	0.060	0.045	0.031	0.019	0.008	-0.002	-0.010	-0.016	-0.021	-0.024	-0.026	-0.025	-0.024	-0.020	-0.014	-0.009	0.000	0.010	0.021	0.034	0.049	0.064	0.081	0.099	0.118	0.139	0.159	0.181	0.204	0.226	0.251	0.275	0.301	0.326	0.352	0.379	0.404	0.430	0.456	0.481	0.507	0.531	0.558	0.581	0.605	0.629	0.650	0.671	0.694	0.712	0.732	0.750	0.768	0.785	0.800	0.812	0.826	0.838	0.848	0.858	0.866	0.874	0.880	0.885	0.890	0.892	0.894	0.896	0.895	0.895	0.892	0.890	0.888	0.882	0.876	0.871	0.865	0.858	0.850	0.841	0.832	0.822	0.812	0.801	0.792	0.781	0.769	0.758	0.746	0.732	0.721	0.709	0.696	0.684	0.670	0.658	0.645	0.634	0.621	0.610	0.598	0.586	0.574	0.562	0.552	0.542	0.531	0.522	0.512	0.502	0.495	0.488	0.480	0.472	0.466	0.460	0.456	0.451	0.449	0.445	0.442	0.440	0.440	0.439	0.439	0.440	0.440	0.442	0.446	0.449	0.451	0.456	0.460	0.464	0.469	0.475	0.481	0.488	0.494	0.500	0.507	0.514	0.521	0.529	0.535	0.541	0.549	0.556	0.562	0.569	0.575	0.580	0.586	0.590	0.594	0.599	0.601	0.604	0.606	0.605	0.606	0.605	0.604	0.601	0.598	0.595	0.590	0.585	0.578	0.570	0.561	0.552	0.541	0.531	0.519	0.506	0.492	0.478	0.464	0.448	0.431	0.414	0.398	0.379	0.360	0.340	0.321	0.301	0.281	0.261	0.241	0.220	0.200	0.179	0.159	0.139	0.119	0.100	0.080	0.061	0.042	0.024	0.006	-0.011	-0.028	-0.042	-0.056	-0.071	-0.084	-0.096	-0.109	-0.119	-0.128	-0.136	-0.144	-0.151	-0.156	-0.160	-0.164	-0.166	-0.169	-0.168	-0.168	-0.166	-0.162	-0.160	-0.155	-0.150	-0.142	-0.136	-0.128	-0.120	-0.109	-0.100	-0.089	-0.076	-0.064	-0.052	-0.039	-0.024	-0.010	0.005	0.020	0.035	0.051	0.066	0.081	0.098	0.115	0.130	0.145	0.161	0.178	0.194	0.209	0.222	0.236	0.251	0.264	0.278	0.289	0.301	0.312	0.324	0.332	0.341	0.349	0.356	0.361	0.366	0.370	0.372	0.375	0.376	0.376	0.374	0.371	0.369	0.362	0.356	0.350	0.341	0.331	0.320	0.308	0.294	0.280	0.264	0.246	0.229	0.209	0.189	0.168	0.145	0.121	0.096	0.072	0.046	0.020	-0.009	-0.036	-0.065	-0.094	-0.124	-0.154	-0.182	-0.214	-0.245	-0.275	-0.308	-0.339	-0.369	-0.400	-0.430	-0.461	-0.491	-0.521	-0.551	-0.580	-0.609	-0.636	-0.664	-0.690	-0.716	-0.742	-0.766	-0.790	-0.815	-0.838	-0.858	-0.879	-0.900	-0.919	-0.935	-0.952	-0.968	-0.982	-0.996	-1.009	-1.020	-1.030	-1.040	-1.049	-1.056	-1.062	-1.068	-1.071	-1.075	-1.076	-1.078	-1.078	-1.076	-1.074	-1.070	-1.066	-1.060	-1.054	-1.046	-1.036	-1.028	-1.016	-1.005	-0.992	-0.978	-0.962	-0.946	-0.929	-0.910	-0.892	-0.872	-0.851	-0.830	-0.806	-0.782	-0.758	-0.732	-0.705	-0.679	-0.650	-0.621	-0.591	-0.561	-0.530	-0.498	-0.465	-0.431	-0.399	-0.364	-0.330	-0.295	-0.260	-0.225	-0.189	-0.152	-0.118	-0.080	-0.045	-0.010	0.026	0.062	0.099	0.132	0.168	0.201	0.235	0.269	0.301	0.332	0.364	0.395	0.424	0.452	0.480	0.506	0.532	0.558	0.581	0.602	0.624	0.642	0.662	0.679	0.694	0.708	0.721	0.732	0.742	0.750	0.759	0.764	0.769	0.770	0.770	0.771	0.769	0.765	0.759	0.754	0.745	0.735	0.724	0.711	0.698	0.682	0.666	0.649	0.629	0.609	0.586	0.564	0.540	0.516	0.490	0.462	0.436	0.408	0.378	0.350	0.319	0.289	0.256	0.225	0.194	0.162	0.130	0.099	0.068	0.036	0.005	-0.025	-0.054	-0.082	-0.111	-0.140	-0.165	-0.191	-0.216	-0.239	-0.260	-0.281	-0.300	-0.316	-0.332	-0.346	-0.358	-0.366	-0.375	-0.382	-0.386	-0.388	-0.388	-0.386	-0.384	-0.378	-0.370	-0.361	-0.349	-0.335	-0.320	-0.304	-0.285	-0.264	-0.244	-0.220	-0.196	-0.170	-0.144	-0.116	-0.088	-0.059	-0.029	0.002	0.032	0.064	0.094	0.125	0.156	0.188	0.216	0.248	0.276	0.304	0.331	0.359	0.384	0.409	0.432	0.455	0.476	0.495	0.514	0.531	0.546	0.560	0.574	0.585	0.595	0.602	0.610	0.616	0.621	0.625	0.626	0.629	0.628	0.628	0.625	0.624	0.620	0.615	0.610	0.605	0.600	0.594	0.589	0.581	0.575	0.569	0.562	0.558	0.551	0.545	0.540	0.535	0.531	0.528	0.524	0.521	0.519	0.518	0.516	0.516	0.515	0.516	0.519	0.520	0.522	0.524	0.528	0.531	0.535	0.539	0.544	0.548	0.551	0.558	0.561	0.566	0.571	0.576	0.580	0.584	0.586	0.589	0.591	0.594	0.594	0.595	0.595	0.592	0.591	0.589	0.585	0.579	0.574	0.566	0.559	0.551	0.541	0.530	0.519	0.506	0.492	0.479	0.462	0.448	0.430	0.412	0.394	0.374	0.354	0.335	0.314	0.292	0.270	0.248	0.226	0.204	0.181	0.159	0.135	0.112	0.090	0.068	0.045	0.024	0.001	-0.019	-0.040	-0.060	-0.079	-0.099	-0.118	-0.134	-0.150	-0.166	-0.180	-0.195	-0.208	-0.220	-0.230	-0.240	-0.249	-0.256	-0.264	-0.269	-0.272	-0.276	-0.279	-0.279	-0.279	-0.276	-0.272	-0.269	-0.265	-0.259	-0.252	-0.244	-0.235	-0.224	-0.214	-0.202	-0.189	-0.175	-0.161	-0.145	-0.130	-0.114	-0.095	-0.079	-0.060	-0.042	-0.022	-0.005	0.014	0.034	0.054	0.072	0.091	0.110	0.129	0.148	0.165	0.184	0.201	0.218	0.234	0.250	0.265	0.279	0.292	0.305	0.316	0.328	0.336	0.348	0.354	0.361	0.368	0.372	0.378	0.381	0.384	0.385	0.386	0.386	0.385	0.382	0.380	0.378	0.374	0.369	0.365	0.360	0.354	0.349	0.344	0.336	0.331	0.325	0.319	0.312	0.308	0.302	0.298	0.294	0.291	0.289	0.288	0.286	0.288	0.289	0.291	0.295	0.299	0.305	0.314	0.322	0.334	0.345	0.358	0.372	0.390	0.408	0.426	0.448	0.470	0.492	0.518	0.542	0.570	0.599	0.629	0.659	0.690	0.722	0.755	0.789	0.822	0.858	0.892	0.928	0.962	0.999	1.032	1.068	1.102	1.136	1.169	1.201	1.234	1.264	1.294	1.321	1.349	1.375	1.398	1.421	1.441	1.460	1.478	1.492	1.506	1.518	1.528	1.535	1.541	1.544	1.545	1.545	1.544	1.539	1.532	1.524	1.514	1.501	1.488	1.472	1.456	1.438	1.418	1.395	1.372	1.350	1.324	1.298	1.271	1.244	1.216	1.188	1.159	1.129	1.100	1.070	1.040	1.010	0.981	0.952	0.922	0.895	0.866	0.840	0.814	0.788	0.762	0.739	0.716	0.694	0.674	0.652	0.634	0.616	0.600	0.585	0.570	0.559	0.546	0.535	0.526	0.519	0.511	0.506	0.501	0.498	0.495	0.494	0.492	0.492	0.494	0.495	0.499	0.501	0.504	0.509	0.512	0.518	0.524	0.530	0.535	0.540	0.548	0.552	0.559	0.564	0.571	0.576	0.581	0.586	0.590	0.594	0.598	0.600	0.604	0.606	0.608	0.609	0.610	0.610	0.609	0.609	0.606	0.605	0.602	0.599	0.596	0.592	0.589	0.584	0.579	0.572	0.568	0.562	0.556	0.551	0.545	0.539	0.535	0.529	0.522	0.518	0.514	0.507	0.505	0.500	0.498	0.495	0.491	0.490	0.490	0.489	0.490	0.490	0.492	0.495	0.499	0.502	0.507	0.514	0.521	0.530	0.538	0.548	0.558	0.570	0.581	0.594	0.608	0.622	0.639	0.655	0.671	0.689	0.706	0.725	0.744	0.764	0.784	0.804	0.825	0.848	0.869	0.890	0.912	0.934	0.956	0.978	1.000	1.022	1.045	1.066	1.089	1.109	1.131	1.151	1.172	1.192	1.211	1.230	1.249	1.265	1.282	1.299	1.314	1.329	1.342	1.356	1.368	1.379	1.389	1.398	1.406	1.412	1.419	1.422	1.428	1.429	1.430	1.430	1.429	1.426	1.422	1.418	1.411	1.404	1.395	1.386	1.375	1.362	1.350	1.335	1.320	1.304	1.286	1.269	1.249	1.229	1.208	1.186	1.164	1.142	1.119	1.094	1.070	1.046	1.020	0.995	0.970	0.945	0.919	0.892	0.868	0.842	0.818	0.794	0.769	0.746	0.724	0.702	0.680	0.659	0.640	0.620	0.604	0.586	0.569	0.554	0.540	0.528	0.515	0.504	0.495	0.486	0.479	0.472	0.469	0.465	0.461	0.460	0.459	0.460	0.461	0.465	0.469	0.472	0.479	0.486	0.492	0.501	0.510	0.520	0.530	0.541	0.554	0.566	0.579	0.592	0.606	0.620	0.635	0.649	0.664	0.679	0.694	0.710	0.724	0.739	0.754	0.770	0.785	0.799	0.814	0.828	0.841	0.854	0.868	0.880	0.891	0.904	0.914	0.924	0.932	0.941	0.948	0.955	0.960	0.965	0.968	0.970	0.971	0.971	0.969	0.966	0.961	0.958	0.951	0.942	0.932	0.921	0.909	0.895	0.880	0.862	0.844	0.824	0.802	0.780	0.755	0.731	0.704	0.676	0.648	0.616	0.586	0.555	0.522	0.489	0.455	0.420	0.385	0.350	0.315	0.280	0.244	0.209	0.175	0.139	0.105	0.072	0.040	0.008	-0.021	-0.051	-0.080	-0.106	-0.132	-0.156	-0.179	-0.199	-0.219	-0.236	-0.251	-0.265	-0.278	-0.288	-0.295	-0.302	-0.306	-0.309	-0.310	-0.309	-0.306	-0.300	-0.295	-0.286	-0.278	-0.266	-0.255	-0.241	-0.228	-0.212	-0.195	-0.179	-0.161	-0.145	-0.126	-0.108	-0.090	-0.070	-0.052	-0.034	-0.015	0.001	0.019	0.036	0.051	0.066	0.081	0.092	0.105	0.118	0.128	0.136	0.145	0.151	0.159	0.164	0.166	0.170	0.171	0.172	0.172	0.171	0.169	0.168	0.164	0.160	0.156	0.151	0.146	0.141	0.136	0.131	0.126	0.122	0.118	0.112	0.110	0.106	0.104	0.102	0.101	0.101	0.101	0.104	0.106	0.110	0.115	0.121	0.129	0.138	0.148	0.158	0.170	0.184	0.198	0.214	0.231	0.249	0.268	0.286	0.308	0.329	0.351	0.375	0.399	0.422	0.446	0.471	0.498	0.524	0.549	0.575	0.601	0.628	0.654	0.680	0.705	0.730	0.755	0.780	0.804	0.825	0.848	0.870	0.890	0.909	0.928	0.945	0.961	0.976	0.991	1.004	1.016	1.028	1.038	1.046	1.054	1.059	1.062	1.066	1.069	1.069	1.068	1.065	1.061	1.056	1.051	1.044	1.034	1.024	1.014	1.000	0.988	0.971	0.955	0.939	0.919	0.900	0.879	0.856	0.834	0.810	0.786	0.760	0.732	0.705	0.676	0.648	0.618	0.588	0.555	0.524	0.491	0.459	0.425	0.392	0.359	0.325	0.292	0.258	0.224	0.190	0.158	0.124	0.091	0.058	0.026	-0.005	-0.036	-0.066	-0.096	-0.125	-0.152	-0.180	-0.206	-0.231	-0.255	-0.280	-0.300	-0.322	-0.342	-0.361	-0.380	-0.398	-0.412	-0.428	-0.441	-0.454	-0.465	-0.475	100.000	5.000	2.000	1.000	2.000	0.000	0.000	0.000	0.000	0.000	0.000	0.000	0.000	0.000	0.000	0.000	0.000	0.000	-1.375	-1.385	-1.392	-1.400	-1.408	-1.414	-1.420	-1.425	-1.429	-1.432	-1.436	-1.440	-1.442	-1.444	-1.446	-1.448	-1.449	-1.449	-1.449	-1.449	-1.449	-1.449	-1.448	-1.448	-1.446	-1.445	-1.444	-1.442	-1.440	-1.440	-1.439	-1.438	-1.436	-1.435	-1.432	-1.432	-1.430	-1.430	-1.430	-1.429	-1.429	-1.430	-1.429	-1.429	-1.429	-1.429	-1.430	-1.431	-1.431	-1.432	-1.432	-1.434	-1.435	-1.435	-1.438	-1.439	-1.439	-1.440	-1.441	-1.441	-1.442	-1.441	-1.441	-1.441	-1.440	-1.439	-1.439	-1.436	-1.435	-1.431	-1.430	-1.426	-1.422	-1.418	-1.412	-1.406	-1.400	-1.394	-1.386	-1.378	-1.369	-1.359	-1.349	-1.338	-1.328	-1.315	-1.301	-1.289	-1.274	-1.259	-1.245	-1.229	-1.212	-1.195	-1.178	-1.160	-1.142	-1.124	-1.105	-1.085	-1.068	-1.048	-1.028	-1.008	-0.986	-0.966	-0.946	-0.926	-0.906	-0.885	-0.866	-0.846	-0.828	-0.809	-0.789	-0.771	-0.754	-0.738	-0.720	-0.704	-0.688	-0.672	-0.659	-0.644	-0.632	-0.619	-0.608	-0.596	-0.586	-0.578	-0.569	-0.561	-0.554	-0.548	-0.541	-0.536	-0.532	-0.528	-0.525	-0.524	-0.522	-0.521	-0.521	-0.522	-0.524	-0.526	-0.529	-0.531	-0.534	-0.539	-0.544	-0.548	-0.552	-0.559	-0.564	-0.569	-0.576	-0.581	-0.589	-0.595	-0.601	-0.608	-0.615	-0.621	-0.629	-0.635	-0.641	-0.649	-0.655	-0.661	-0.668	-0.674	-0.680	-0.685	-0.690	-0.695	-0.700	-0.704	-0.709	-0.711	-0.714	-0.716	-0.719	-0.721	-0.721	-0.722	-0.724	-0.724	-0.724	-0.722	-0.720	-0.718	-0.715	-0.712	-0.708	-0.704	-0.698	-0.692	-0.686	-0.680	-0.672	-0.664	-0.655	-0.645	-0.635	-0.624	-0.612	-0.600	-0.586	-0.574	-0.559	-0.544	-0.529	-0.512	-0.495	-0.478	-0.459	-0.441	-0.421	-0.401	-0.381	-0.360	-0.339	-0.318	-0.295	-0.271	-0.249	-0.226	-0.201	-0.178	-0.154	-0.130	-0.105	-0.080	-0.055	-0.030	-0.006	0.020	0.044	0.068	0.092	0.116	0.140	0.164	0.186	0.209	0.230	0.252	0.272	0.294	0.312	0.331	0.349	0.366	0.382	0.396	0.411	0.425	0.438	0.449	0.459	0.469	0.478	0.485	0.490	0.495	0.499	0.501	0.504	0.504	0.504	0.501	0.498	0.494	0.489	0.481	0.474	0.465	0.456	0.445	0.435	0.421	0.409	0.395	0.379	0.364	0.346	0.330	0.312	0.294	0.276	0.256	0.236	0.216	0.196	0.175	0.155	0.134	0.114	0.091	0.071	0.050	0.030	0.010	-0.011	-0.031	-0.051	-0.070	-0.089	-0.106	-0.124	-0.141	-0.158	-0.174	-0.189	-0.204	-0.218	-0.231	-0.242	-0.255	-0.265	-0.275	-0.284	-0.292	-0.300	-0.306	-0.311	-0.318	-0.320	-0.324	-0.326	-0.328	-0.329	-0.329	-0.328	-0.328	-0.325	-0.324	-0.321	-0.319	-0.315	-0.310	-0.306	-0.302	-0.298	-0.294	-0.288	-0.284	-0.279	-0.274	-0.271	-0.266	-0.262	-0.259	-0.256	-0.254	-0.252	-0.251	-0.249	-0.249	-0.249	-0.249	-0.251	-0.254	-0.256	-0.260	-0.265	-0.271	-0.279	-0.285	-0.294	-0.302	-0.314	-0.324	-0.335	-0.348	-0.361	-0.376	-0.390	-0.406	-0.421	-0.439	-0.456	-0.474	-0.491	-0.511	-0.530	-0.549	-0.569	-0.588	-0.608	-0.628	-0.648	-0.666	-0.686	-0.705	-0.725	-0.742	-0.760	-0.776	-0.794	-0.810	-0.825	-0.840	-0.852	-0.865	-0.876	-0.888	-0.896	-0.904	-0.911	-0.918	-0.922	-0.926	-0.929	-0.930	-0.930	-0.928	-0.925	-0.920	-0.916	-0.910	-0.902	-0.895	-0.885	-0.875	-0.864	-0.851	-0.840	-0.826	-0.812	-0.798	-0.781	-0.766	-0.750	-0.734	-0.716	-0.700	-0.684	-0.666	-0.649	-0.632	-0.615	-0.599	-0.584	-0.569	-0.554	-0.539	-0.526	-0.512	-0.501	-0.489	-0.478	-0.468	-0.458	-0.450	-0.442	-0.436	-0.429	-0.424	-0.420	-0.415	-0.412	-0.410	-0.409	-0.408	-0.408	-0.408	-0.408	-0.409	-0.411	-0.412	-0.414	-0.418	-0.419	-0.422	-0.424	-0.428	-0.430	-0.431	-0.435	-0.435	-0.438	-0.439	-0.439	-0.440	-0.440	-0.439	-0.438	-0.435	-0.431	-0.428	-0.425	-0.420	-0.415	-0.409	-0.401	-0.395	-0.388	-0.379	-0.369	-0.360	-0.351	-0.340	-0.330	-0.318	-0.306	-0.295	-0.282	-0.270	-0.259	-0.245	-0.234	-0.221	-0.209	-0.196	-0.184	-0.174	-0.161	-0.151	-0.140	-0.130	-0.120	-0.110	-0.101	-0.092	-0.085	-0.078	-0.070	-0.064	-0.059	-0.055	-0.050	-0.048	-0.044	-0.041	-0.040	-0.039	-0.038	-0.038	-0.038	-0.039	-0.039	-0.040	-0.041	-0.044	-0.046	-0.049	-0.050	-0.054	-0.056	-0.059	-0.062	-0.065	-0.068	-0.071	-0.074	-0.076	-0.079	-0.081	-0.084	-0.085	-0.088	-0.088	-0.089	-0.090	-0.090	-0.091	-0.090	-0.090	-0.089	-0.088	-0.086	-0.084	-0.082	-0.079	-0.076	-0.075	-0.070	-0.068	-0.064	-0.060	-0.056	-0.052	-0.048	-0.042	-0.038	-0.034	-0.028	-0.022	-0.018	-0.011	-0.006	-0.001	0.005	0.011	0.016	0.022	0.029	0.035	0.041	0.048	0.054	0.060	0.068	0.074	0.080	0.088	0.094	0.101	0.109	0.116	0.124	0.132	0.140	0.148	0.156	0.165	0.174	0.182	0.191	0.201	0.211	0.220	0.230	0.241	0.251	0.261	0.274	0.285	0.298	0.309	0.321	0.334	0.346	0.360	0.374	0.388	0.401	0.416	0.430	0.446	0.460	0.475	0.490	0.507	0.522	0.539	0.554	0.570	0.586	0.602	0.618	0.634	0.649	0.665	0.680	0.696	0.711	0.726	0.741	0.756	0.770	0.782	0.796	0.809	0.820	0.831	0.841	0.852	0.862	0.871	0.879	0.885	0.892	0.898	0.902	0.906	0.909	0.911	0.912	0.912	0.912	0.910	0.908	0.904	0.900	0.895	0.888	0.880	0.872	0.864	0.854	0.845	0.832	0.821	0.809	0.796	0.784	0.770	0.755	0.740	0.726	0.711	0.696	0.681	0.666	0.651	0.636	0.621	0.606	0.592	0.579	0.564	0.551	0.540	0.528	0.516	0.505	0.496	0.488	0.479	0.471	0.465	0.460	0.458	0.454	0.451	0.450	0.450	0.451	0.454	0.458	0.461	0.466	0.474	0.481	0.490	0.500	0.510	0.521	0.534	0.548	0.560	0.575	0.590	0.606	0.622	0.640	0.658	0.675	0.692	0.711	0.729	0.748	0.766	0.784	0.801	0.819	0.836	0.852	0.870	0.886	0.901	0.916	0.929	0.942	0.954	0.965	0.975	0.984	0.992	0.998	1.004	1.009	1.010	1.012	1.012	1.011	1.009	1.005	1.000	0.992	0.984	0.975	0.965	0.952	0.939	0.924	0.909	0.891	0.872	0.854	0.832	0.812	0.789	0.766	0.742	0.718	0.692	0.668	0.642	0.615	0.589	0.561	0.535	0.509	0.481	0.455	0.429	0.404	0.378	0.352	0.329	0.305	0.281	0.260	0.239	0.219	0.200	0.181	0.166	0.150	0.136	0.124	0.111	0.100	0.091	0.084	0.079	0.074	0.069	0.066	0.065	0.066	0.068	0.070	0.074	0.079	0.084	0.091	0.099	0.106	0.115	0.125	0.135	0.145	0.156	0.168	0.180	0.190	0.202	0.214	0.225	0.236	0.248	0.258	0.268	0.278	0.286	0.295	0.302	0.309	0.315	0.320	0.324	0.328	0.329	0.330	0.330	0.329	0.328	0.324	0.319	0.312	0.306	0.299	0.290	0.280	0.270	0.260	0.246	0.234	0.220	0.206	0.191	0.175	0.159	0.142	0.126	0.109	0.091	0.074	0.056	0.039	0.021	0.004	-0.014	-0.030	-0.046	-0.064	-0.079	-0.094	-0.109	-0.122	-0.136	-0.149	-0.160	-0.172	-0.181	-0.190	-0.199	-0.206	-0.212	-0.219	-0.224	-0.228	-0.229	-0.230	-0.231	-0.231	-0.230	-0.228	-0.224	-0.219	-0.215	-0.209	-0.202	-0.194	-0.185	-0.176	-0.165	-0.154	-0.142	-0.130	-0.116	-0.104	-0.090	-0.075	-0.059	-0.044	-0.029	-0.011	0.005	0.021	0.040	0.058	0.074	0.091	0.109	0.126	0.145	0.161	0.180	0.198	0.214	0.231	0.249	0.265	0.281	0.298	0.312	0.329	0.342	0.358	0.371	0.384	0.398	0.409	0.420	0.430	0.441	0.450	0.459	0.466	0.472	0.479	0.484	0.488	0.491	0.494	0.495	0.495	0.494	0.491	0.489	0.485	0.479	0.472	0.466	0.458	0.448	0.438	0.425	0.412	0.399	0.382	0.366	0.349	0.330	0.311	0.289	0.268	0.245	0.221	0.196	0.171	0.146	0.119	0.092	0.064	0.035	0.006	-0.022	-0.052	-0.081	-0.112	-0.142	-0.172	-0.202	-0.234	-0.264	-0.292	-0.322	-0.352	-0.381	-0.410	-0.439	-0.465	-0.492	-0.519	-0.544	-0.569	-0.592	-0.616	-0.638	-0.658	-0.678	-0.696	-0.714	-0.730	-0.745	-0.760	-0.772	-0.784	-0.792	-0.802	-0.809	-0.816	-0.820	-0.824	-0.825	-0.826	-0.826	-0.825	-0.821	-0.818	-0.812	-0.805	-0.798	-0.789	-0.779	-0.768	-0.756	-0.742	-0.729	-0.712	-0.698	-0.680	-0.662	-0.642	-0.624	-0.604	-0.584	-0.561	-0.540	-0.518	-0.494	-0.470	-0.446	-0.422	-0.399	-0.374	-0.349	-0.324	-0.299	-0.272	-0.249	-0.222	-0.198	-0.172	-0.148	-0.121	-0.098	-0.074	-0.049	-0.025	-0.001	0.022	0.045	0.066	0.089	0.110	0.131	0.151	0.170	0.190	0.208	0.226	0.244	0.260	0.276	0.291	0.306	0.320	0.332	0.345	0.358	0.369	0.379	0.390	0.400	0.408	0.416	0.422	0.430	0.435	0.442	0.448	0.452	0.456	0.459	0.462	0.465	0.468	0.469	0.470	0.472	0.472	0.472	0.472	0.472	0.471	0.470	0.469	0.468	0.465	0.464	0.461	0.459	0.455	0.452	0.450	0.445	0.441	0.436	0.432	0.428	0.421	0.416	0.410	0.405	0.398	0.392	0.385	0.378	0.370	0.362	0.355	0.346	0.338	0.329	0.319	0.310	0.300	0.290	0.280	0.271	0.260	0.249	0.239	0.229	0.218	0.205	0.194	0.182	0.171	0.160	0.148	0.138	0.126	0.114	0.104	0.092	0.084	0.072	0.062	0.054	0.045	0.036	0.028	0.020	0.014	0.006	0.000	-0.005	-0.011	-0.016	-0.019	-0.022	-0.026	-0.028	-0.030	-0.032	-0.032	-0.032	-0.032	-0.031	-0.030	-0.029	-0.026	-0.024	-0.020	-0.016	-0.012	-0.008	-0.004	0.001	0.006	0.011	0.018	0.022	0.028	0.034	0.040	0.046	0.052	0.059	0.065	0.070	0.076	0.084	0.089	0.094	0.100	0.106	0.111	0.116	0.121	0.126	0.131	0.136	0.141	0.145	0.149	0.154	0.158	0.162	0.165	0.171	0.174	0.178	0.180	0.184	0.188	0.192	0.196	0.200	0.204	0.208	0.211	0.216	0.220	0.224	0.228	0.231	0.236	0.240	0.244	0.249	0.252	0.256	0.260	0.265	0.268	0.272	0.278	0.281	0.284	0.286	0.290	0.292	0.295	0.296	0.299	0.300	0.301	0.302	0.302	0.304	0.304	0.302	0.301	0.300	0.298	0.295	0.292	0.289	0.284	0.279	0.274	0.269	0.261	0.255	0.248	0.239	0.231	0.222	0.212	0.202	0.191	0.182	0.170	0.159	0.149	0.136	0.124	0.111	0.100	0.089	0.076	0.064	0.052	0.040	0.028	0.015	0.005	-0.006	-0.019	-0.028	-0.039	-0.048	-0.058	-0.066	-0.075	-0.081	-0.089	-0.095	-0.100	-0.105	-0.109	-0.112	-0.114	-0.115	-0.115	-0.114	-0.114	-0.110	-0.108	-0.102	-0.098	-0.091	-0.084	-0.075	-0.066	-0.056	-0.045	-0.034	-0.020	-0.008	0.008	0.024	0.039	0.056	0.072	0.091	0.110	0.129	0.149	0.168	0.189	0.210	0.231	0.252	0.274	0.296	0.319	0.340	0.361	0.384	0.406	0.428	0.449	0.469	0.489	0.509	0.528	0.546	0.565	0.582	0.599	0.615	0.630	0.644	0.658	0.671	0.682	0.694	0.702	0.711	0.720	0.725	0.732	0.736	0.739	0.742	0.744	0.744	0.744	0.742	0.740	0.738	0.734	0.729	0.722	0.718	0.710	0.702	0.694	0.686	0.678	0.669	0.659	0.650	0.640	0.630	0.621	0.610	0.601	0.591	0.581	0.574	0.565	0.558	0.551	0.544	0.539	0.534	0.530	0.525	0.524	0.522	0.522	0.522	0.524	0.528	0.531	0.536	0.542	0.550	0.559	0.569	0.580	0.591	0.605	0.619	0.634	0.651	0.668	0.685	0.705	0.724	0.745	0.766	0.789	0.810	0.834	0.856	0.880	0.905	0.929	0.954	0.978	1.002	1.028	1.051	1.075	1.100	1.124	1.148	1.170	1.191	1.215	1.236	1.256	1.276	1.295	1.314	1.331	1.348	1.362	1.378	1.390	1.404	1.415	1.426	1.435	1.445	1.451	1.459	1.462	1.468	1.471	1.472	1.474	1.474	1.472	1.471	1.468	1.464	1.458	1.451	1.444	1.436	1.426	1.416	1.405	1.394	1.381	1.369	1.354	1.339	1.324	1.306	1.290	1.271	1.254	1.235	1.216	1.196	1.176	1.155	1.134	1.114	1.092	1.070	1.049	1.025	1.004	0.980	0.959	0.936	0.912	0.891	0.868	0.846	0.824	0.802	0.781	0.760	0.740	0.719	0.700	0.681	0.662	0.644	0.626	0.611	0.595	0.580	0.566	0.552	0.540	0.528	0.516	0.505	0.496	0.486	0.479	0.471	0.466	0.460	0.454	0.450	0.446	0.444	0.441	0.439	0.439	0.438	0.436	0.436	0.438	0.439	0.439	0.440	0.441	0.444	0.445	0.446	0.448	0.449	0.451	0.452	0.452	0.454	0.454	0.454	0.454	0.452	0.451	0.450	0.449	0.445	0.442	0.439	0.434	0.430	0.425	0.420	0.414	0.406	0.401	0.394	0.386	0.378	0.370	0.360	0.352	0.344	0.334	0.325	0.315	0.306	0.298	0.289	0.279	0.271	0.262	0.255	0.248	0.240	0.234	0.226	0.221	0.216	0.212	0.209	0.205	0.202	0.201	0.200	0.201	0.202	0.205	0.206	0.211	0.215	0.221	0.228	0.234	0.242	0.251	0.261	0.274	0.284	0.298	0.309	0.324	0.338	0.352	0.369	0.385	0.402	0.419	0.436	0.454	0.472	0.490	0.507	0.526	0.545	0.562	0.581	0.599	0.618	0.634	0.650	0.666	0.681	0.696	0.710	0.722	0.735	0.746	0.758	0.766	0.774	0.781	0.786	0.791	0.795	0.798	0.799	0.798	0.796	0.792	0.788	0.781	0.774	0.765	0.756	0.745	0.732	0.719	0.704	0.689	0.671	0.654	0.634	0.615	0.595	0.572	0.551	0.529	0.506	0.482	0.459	0.434	0.409	0.385	0.360	0.336	0.311	0.286	0.262	0.239	0.215	0.192	0.171	0.149	0.128	0.108	0.089	0.070	0.054	0.036	0.020	0.006	-0.008	-0.019	-0.030	-0.041	-0.049	-0.058	-0.062	-0.069	-0.072	-0.075	-0.076	-0.078	-0.076	-0.074	-0.071	-0.066	-0.061	-0.055	-0.048	-0.039	-0.028	-0.018	-0.005	0.006	0.020	0.036	0.050	0.068	0.082	0.100	0.119	0.138	0.156	0.175	0.195	0.215	0.235	0.256	0.278	0.299	0.320	0.340	0.362	0.384	0.404	0.425	0.446	0.466	0.486	0.505	0.524	0.542	0.559	0.576	0.591	0.608	0.622	0.636	0.649	0.660	0.671	0.680	0.689	0.695	0.702	0.708	0.710	0.712	0.712	0.712	0.711	0.708	0.704	0.698	0.691	0.682	0.672	0.662	0.650	0.639	0.625	0.610	0.594	0.578	0.560	0.541	0.522	0.502	0.482	0.462	0.442	0.421	0.399	0.378	0.356	0.335	0.315	0.294	0.274	0.254	0.234	0.215	0.196	0.179	0.164	0.148	0.132	0.120	0.106	0.094	0.084	0.074	0.065	0.058	0.051	0.046	0.041	0.039	0.036	0.036	0.036	0.036	0.039	0.041	0.046	0.050	0.055	0.060	0.068	0.074	0.081	0.089	0.096	0.105	0.112	0.121	0.128	0.135	0.142	0.150	0.158	0.162	0.169	0.175	0.180	0.184	0.188	0.191	0.194	0.195	0.196	0.196	0.195	0.194	0.191	0.189	0.185	0.180	0.174	0.169	0.161	0.155	0.146	0.138	0.129	0.119	0.109	0.098	0.086	0.075	0.064	0.051	0.041	0.029	0.018	0.005	-0.006	-0.018	-0.029	-0.039	-0.049	-0.059	-0.068	-0.078	-0.085	-0.094	-0.101	-0.108	-0.114	-0.120	-0.124	-0.128	-0.130	-0.132	-0.134	-0.135	-0.134	-0.132	-0.130	-0.128	-0.124	-0.120	-0.114	-0.108	-0.100	-0.091	-0.084	-0.074	-0.064	-0.054	-0.041	-0.030	-0.018	-0.004	0.010	0.025	0.039	0.055	0.070	0.086	0.102	0.119	0.135	0.151	0.169	0.186	0.202	0.220	0.236	0.252	0.269	0.285	0.301	0.315	0.331	0.345	0.360	0.372	0.386	0.398	0.408	0.419	0.428	0.435	0.442	0.450	0.455	0.459	0.461	0.464	0.465	0.464	0.462	0.459	0.454	0.449	0.441	0.432	0.422	0.411	0.398	0.382	0.366	0.350	0.331	0.312	0.291	0.268	0.244	0.218	0.191	0.162	0.134	0.104	0.074	0.041	0.008	-0.025	-0.060	-0.094	-0.130	-0.166	-0.202	-0.238	-0.275	-0.311	-0.348	-0.384	-0.420	-0.456	-0.490	-0.525	-0.560	-0.594	-0.626	-0.659	-0.689	-0.718	-0.746	-0.775	-0.801	-0.826	-0.849	-0.871	-0.892	-0.911	-0.929	-0.946	-0.960	-0.975	-0.985	-0.996	-1.005	-1.012	-1.018	-1.022	-1.026	-1.026	-1.028	-1.028	-1.025	-1.021	-1.016	-1.011	-1.005	-0.999	-0.991	-0.982	-0.974	-0.964	-0.954	-0.944	-0.931	-0.921	-0.909	-0.898	-0.888	-0.876	-0.865	-0.854	-0.844	-0.834	-0.824	-0.815	-0.806	-0.799	-0.791	-0.784	-0.778	-0.771	-0.768	-0.764	-0.760	-0.758	-0.756	-0.755	-0.754	-0.755	-0.758	-0.758	-0.761	-0.764	-0.769	-0.774	-0.779	-0.785	-0.791	-0.799	-0.806	-0.814	-0.821	-0.830	-0.839	-0.849	-0.858	-0.866	-0.876	-0.886	-0.896	-0.904	-0.914	-0.924	-0.932	-0.941	-0.949	-0.958	-0.965	-0.972	-0.980	-0.986	-0.992	-0.999	-1.004	-1.009	-1.012	-1.016	-1.019	-1.021	-1.022	-1.022	-1.024	-1.022	-1.022	-1.020	-1.018	-1.014	-1.010	-1.005	-0.999	-0.994	-0.985	-0.978	-0.969	-0.960	-0.949	-0.939	-0.928	-0.915	-0.901	-0.889	-0.874	-0.858	-0.842	-0.826	-0.809	-0.792	-0.774	-0.755	-0.736	-0.716	-0.696	-0.676	-0.655	-0.632	-0.611	-0.589	-0.566	-0.542	-0.519	-0.496	-0.471	-0.448	-0.422	-0.398	-0.372	-0.346	-0.321	-0.295	-0.270	-0.245	-0.219	-0.194	-0.168	-0.142	-0.118	-0.091	-0.066	-0.041	-0.016	0.009	0.032	0.058	0.081	0.105	0.128	0.151	0.172	0.195	0.216	0.239	0.260	0.280	0.300	0.320	0.339	0.356	0.372	0.391	0.406	0.422	0.436	0.451	0.465	0.478	0.489	0.500	0.511	0.520	0.530	0.538	0.545	0.551	0.558	0.562	0.568	0.570	0.574	0.575	0.576	0.576	0.578	0.576	0.575	0.571	0.569	0.565	0.561	0.555	0.550	0.544	0.538	0.531	0.524	0.516	0.507	0.500	0.491	0.482	0.475	0.465	0.456	0.448	0.439	0.429	0.421	0.411	0.404	0.394	0.386	0.378	0.371	0.364	0.358	0.351	0.345	0.339	0.334	0.329	0.325	0.321	0.318	0.315	0.312	0.311	0.309	0.310	0.309	0.309	0.310	0.311	0.312	0.315	0.318	0.320	0.322	0.326	0.330	0.334	0.339	0.344	0.350	0.355	0.360	0.366	0.372	0.378	0.385	0.391	0.396	0.404	0.410	0.416	0.422	0.429	0.438	0.444	0.449	0.456	0.462	0.469	0.476	0.481	0.486	0.492	0.499	0.504	0.510	0.515	0.521	0.526	0.532	0.536	0.542	0.549	0.552	0.559	0.564	0.569	0.575	0.580	0.586	0.591	0.599	0.604	0.610	0.616	0.622	0.629	0.636	0.644	0.651	0.659	0.666	0.674	0.682	0.690	0.699	0.708	0.716	0.725	0.732	0.742	0.751	0.761	0.771	0.781	0.792	0.801	0.812	0.822	0.834	0.844	0.855	0.865	0.876	0.886	0.896	0.906	0.915	0.925	0.935	0.945	0.955	0.962	0.972	0.980	0.988	0.996	1.004	1.011	1.018	1.022	1.029	1.034	1.038	1.042	1.045	1.048	1.049	1.050	1.050	1.050	1.048	1.046	1.042	1.039	1.034	1.029	1.021	1.012	1.004	0.994	0.984	0.971	0.958	0.944	0.928	0.911	0.894	0.874	0.854	0.832	0.811	0.788	0.762	0.736	0.710	0.681	0.652	0.622	0.591	0.559	0.526	0.494	0.459	0.424	0.389	0.354	0.316	0.279	0.241	0.204	0.165	0.125	0.088	0.048	0.009	-0.030	-0.069	-0.109	-0.146	-0.184	-0.221	-0.258	-0.295	-0.330	-0.365	-0.400	-0.432	-0.465	-0.496	-0.526	-0.556	-0.584	-0.610	-0.638	-0.661	-0.685	-0.706	-0.728	-0.746	-0.765	-0.781	-0.796	-0.810	-0.822	-0.832	-0.841	-0.851	-0.858	-0.861	-0.865	-0.868	-0.869	-0.868	-0.866	-0.862	-0.860	-0.852	-0.848	-0.839	-0.831	-0.821	-0.811	-0.799	-0.786	-0.774	-0.758	-0.742	-0.728	-0.710	-0.694	-0.676	-0.658	-0.639	-0.620	-0.600	-0.580	-0.559	-0.539	-0.519	-0.498	-0.478	-0.456	-0.435	-0.414	-0.394	-0.371	-0.351	-0.330	-0.309	-0.289	-0.270	-0.249	-0.229	-0.209	-0.189	-0.169	-0.150	-0.131	-0.112	-0.095	-0.078	-0.060	-0.042	-0.025	-0.008	0.009	0.025	0.041	0.056	0.074	0.089	0.105	0.120	0.135	0.150	0.165	0.180	0.195	0.210	0.225	0.241	0.256	0.271	0.286	0.302	0.318	0.334	0.350	0.368	0.385	0.402	0.419	0.438	0.456	0.475	0.494	0.514	0.534	0.554	0.575	0.596	0.618	0.640	0.662	0.685	0.709	0.732	0.756	0.780	0.805	0.830	0.855	0.881	0.906	0.931	0.958	0.984	1.009	1.034	1.059	1.085	1.109	1.134	1.158	1.182	1.205	1.229	1.251	1.272	1.294	1.315	1.334	1.352	1.370	1.388	1.404	1.419	1.432	1.445	1.456	1.468	1.478	1.486	1.492	1.499	1.504	1.506	1.509	1.511	1.510	1.508	1.506	1.501	1.495	1.489	1.480	1.470	1.460	1.448	1.434	1.420	1.404	1.386	1.368	1.349	1.328	1.305	1.281	1.258	1.231	1.205	1.178	1.149	1.119	1.088	1.055	1.022	0.988	0.954	0.918	0.880	0.842	0.802	0.764	0.724	0.681	0.640	0.598	0.554	0.510	0.465	0.419	0.374	0.326	0.279	0.231	0.184	0.135	0.086	0.038	-0.012	-0.061	-0.110	-0.160	-0.210	-0.259	-0.309	-0.356	-0.406	-0.455	-0.502	-0.550	-0.596	-0.642	-0.688	-0.732	-0.778	-0.821	-0.864	-0.905	-0.945	-0.984	-1.021	-1.059	-1.094	-1.128	-1.161	-1.192	-1.224	-1.252	-1.279	-1.305	-1.330	-1.352	-1.374	-1.395	-1.414	-1.431	-1.449	-1.464	-1.478	-1.490	-1.500	-1.510	-1.520	-1.526	-1.534	-1.540	-1.545	-1.549	-1.552	-1.556	-1.559	-1.560	-1.564	-1.565	-1.566	-1.568	-1.569	-1.571	-1.572	-1.575	-1.576	-1.580	-1.584	-1.588	-1.592	-1.599	-1.604	-1.612	-1.620	-1.629	-1.639	-1.650	-1.664	-1.676	-1.691	-1.708	-1.725	-1.742	-1.761	-1.782	-1.804	-1.826	-1.850	-1.875	-1.901	-1.929	-1.958	-1.986	-2.016	-2.047	-2.079	-2.111	-2.145	-2.179	-2.212	-2.248	-2.282	-2.318	-2.354	-2.390	-2.426	-2.461	-2.498	-2.534	-2.570	-2.605	-2.640	-2.676	-2.710	-2.742	-2.776	-2.810	-2.841	-2.872	-2.902	-2.932	-2.961	-2.990	-3.016	-3.041	-3.066	-3.090	-3.112	-3.134	-3.154	-3.174	-3.191	-3.209	-3.224	-3.239	-3.251	-3.262	-3.275	-3.284	-3.292	-3.299	-3.305	-3.311	-3.314	-3.318	-3.320	-3.320	-3.321	-3.320	-3.319	-3.315	-3.311	-3.306	-3.302	-3.296	-3.290	-3.284	-3.276	-3.269	-3.261	-3.252	-3.244	-3.234	-3.225	-3.216	-3.206	-3.196	-3.186	-3.175	-3.165	-3.154	-3.144	-3.135	-3.124	-3.114	-3.104	-3.094	-3.084	-3.074	-3.062	-3.054	-3.044	-3.034	-3.025	-3.016	-3.006	-2.998	-2.988	-2.979	-2.969	-2.960	-2.950	-2.941	-2.931	-2.922	-2.912	-2.902	-2.891	-2.882	-2.871	-2.860	-2.849	-2.836	-2.824	-2.812	-2.799	-2.785	-2.770	-2.756	-2.740	-2.724	-2.706	-2.688	-2.670	-2.650	-2.631	-2.610	-2.588	-2.565	-2.542	-2.519	-2.494	-2.469	-2.441	-2.415	-2.386	-2.358	-2.328	-2.296	-2.265	-2.234	-2.201	-2.166	-2.131	-2.096	-2.060	-2.024	-1.985	-1.948	-1.908	-1.869	-1.828	-1.788	-1.746	-1.704	-1.660	-1.618	-1.574	-1.531	-1.488	-1.444	-1.399	-1.354	-1.308	-1.264	-1.219	-1.172	-1.128	-1.081	-1.035	-0.991	-0.946	-0.900	-0.856	-0.811	-0.768	-0.724	-0.680	-0.636	-0.594	-0.552	-0.511	-0.471	-0.431	-0.392	-0.355	-0.318	-0.282	-0.248	-0.214	-0.181	-0.150	-0.120	-0.091	-0.064	-0.038	-0.012	0.011	0.032	0.052	0.072	0.089	0.105	0.119	0.132	0.145	0.154	0.161	0.169	0.175	0.179	0.181	0.182	0.182	0.180	0.178	0.174	0.168	0.162	0.156	0.148	0.138	0.129	0.118	0.106	0.095	0.082	0.070	0.058	0.044	0.030	0.019	0.005	-0.009	-0.021	-0.034	-0.046	-0.059	-0.069	-0.080	-0.090	-0.099	-0.109	-0.116	-0.124	-0.129	-0.136	-0.140	-0.145	-0.146	-0.149	-0.150	-0.149	-0.149	-0.146	-0.142	-0.140	-0.135	-0.129	-0.122	-0.115	-0.108	-0.100	-0.091	-0.081	-0.072	-0.061	-0.050	-0.040	-0.029	-0.018	-0.006	0.005	0.018	0.028	0.039	0.050	0.060	0.070	0.080	0.088	0.098	0.105	0.111	0.118	0.124	0.128	0.131	0.135	0.136	0.136	0.135	0.134	0.131	0.128	0.121	0.116	0.109	0.099	0.090	0.079	0.066	0.054	0.039	0.024	0.008	-0.009	-0.026	-0.046	-0.066	-0.086	-0.108	-0.130	-0.152	-0.176	-0.200	-0.225	-0.250	-0.275	-0.300	-0.326	-0.354	-0.380	-0.406	-0.431	-0.459	-0.485	-0.510	-0.536	-0.562	-0.588	-0.612	-0.636	-0.660	-0.682	-0.706	-0.728	-0.749	-0.770	-0.790	-0.810	-0.828	-0.845	-0.861	-0.878	-0.892	-0.906	-0.919	-0.931	-0.942	-0.952	-0.962	-0.971	-0.980	-0.986	-0.991	-0.996	-1.000	-1.002	-1.005	-1.006	-1.008	-1.008	-1.008	-1.005	-1.004	-1.001	-0.999	-0.996	-0.992	-0.989	-0.984	-0.980	-0.975	-0.970	-0.964	-0.959	-0.955	-0.949	-0.944	-0.938	-0.934	-0.929	-0.924	-0.919	-0.914	-0.910	-0.908	-0.904	-0.900	-0.898	-0.894	-0.891	-0.890	-0.889	-0.889	-0.888	-0.889	-0.888	-0.889	-0.890	-0.891	-0.894	-0.895	-0.898	-0.901	-0.904	-0.908	-0.910	-0.914	-0.918	-0.921	-0.925	-0.929	-0.934	-0.936	-0.940	-0.944	-0.946	-0.950	-0.951	-0.955	-0.956	-0.958	-0.959	-0.959	-0.959	-0.959	-0.959	-0.956	-0.955	-0.951	-0.948	-0.944	-0.939	-0.934	-0.928	-0.920	-0.912	-0.902	-0.895	-0.884	-0.874	-0.861	-0.850	-0.836	-0.822	-0.809	-0.795	-0.779	-0.762	-0.748	-0.730	-0.712	-0.696	-0.678	-0.660	-0.641	-0.622	-0.604	-0.584	-0.565	-0.546	-0.526	-0.506	-0.488	-0.469	-0.449	-0.430	-0.411	-0.394	-0.376	-0.360	-0.342	-0.326	-0.310	-0.295	-0.280	-0.266	-0.252	-0.240	-0.229	-0.216	-0.206	-0.196	-0.186	-0.178	-0.170	-0.164	-0.156	-0.151	-0.145	-0.141	-0.139	-0.136	-0.135	-0.132	-0.131	-0.132	-0.135	-0.136	-0.139	-0.142	-0.146	-0.151	-0.155	-0.160	-0.168	-0.174	-0.180	-0.188	-0.195	-0.204	-0.211	-0.220	-0.229	-0.238	-0.246	-0.256	-0.266	-0.276	-0.286	-0.295	-0.306	-0.315	-0.326	-0.335	-0.345	-0.354	-0.364	-0.372	-0.381	-0.390	-0.399	-0.406	-0.414	-0.420	-0.426	-0.432	-0.438	-0.441	-0.446	-0.450	-0.452	-0.455	-0.458	-0.458	-0.456	-0.456	-0.454	-0.452	-0.448	-0.445	-0.439	-0.432	-0.426	-0.418	-0.410	-0.401	-0.390	-0.379	-0.366	-0.352	-0.339	-0.324	-0.309	-0.291	-0.274	-0.255	-0.236	-0.216	-0.195	-0.172	-0.151	-0.128	-0.105	-0.081	-0.056	-0.031	-0.006	0.019	0.045	0.072	0.099	0.126	0.152	0.180	0.209	0.235	0.262	0.289	0.316	0.342	0.370	0.396	0.422	0.448	0.472	0.498	0.521	0.545	0.568	0.589	0.610	0.631	0.650	0.669	0.688	0.704	0.720	0.735	0.748	0.761	0.772	0.782	0.794	0.801	0.809	0.815	0.821	0.824	0.828	0.830	0.830	0.829	0.828	0.826	0.822	0.818	0.811	0.804	0.796	0.788	0.778	0.768	0.755	0.742	0.730	0.715	0.701	0.686	0.670	0.654	0.638	0.620	0.602	0.584	0.566	0.548	0.529	0.510	0.491	0.474	0.454	0.436	0.418	0.400	0.382	0.365	0.348	0.331	0.316	0.300	0.285	0.271	0.259	0.245	0.234	0.222	0.211	0.201	0.194	0.185	0.179	0.172	0.169	0.164	0.161	0.158	0.156	0.155	0.156	0.156	0.159	0.160	0.164	0.168	0.172	0.178	0.182	0.189	0.195	0.202	0.210	0.218	0.224	0.232	0.240	0.246	0.255	0.262	0.270	0.276	0.282	0.290	0.296	0.300	0.305	0.309	0.312	0.315	0.316	0.318	0.318	0.318	0.315	0.314	0.311	0.308	0.302	0.296	0.289	0.280	0.271	0.261	0.250	0.239	0.225	0.212	0.198	0.181	0.165	0.149	0.131	0.114	0.095	0.075	0.055	0.035	0.015	-0.006	-0.026	-0.049	-0.070	-0.091	-0.112	-0.134	-0.155	-0.176	-0.196	-0.216	-0.236	-0.256	-0.275	-0.294	-0.311	-0.329	-0.345	-0.360	-0.375	-0.389	-0.402	-0.414	-0.425	-0.435	-0.444	-0.451	-0.460	-0.466	-0.471	-0.474	-0.476	-0.479	-0.480	-0.479	-0.479	-0.476	-0.474	-0.469	-0.465	-0.459	-0.452	-0.446	-0.439	-0.430	-0.422	-0.412	-0.402	-0.394	-0.382	-0.372	-0.361	-0.351	-0.340	-0.329	-0.318	-0.308	-0.296	-0.285	-0.276	-0.266	-0.258	-0.248	-0.239	-0.231	-0.224	-0.216	-0.210	-0.205	-0.199	-0.194	-0.190	-0.188	-0.185	-0.181	-0.180	-0.179	-0.179	-0.179	-0.179	-0.180	-0.181	-0.182	-0.184	-0.186	-0.189	-0.191	-0.194	-0.195	-0.199	-0.201	-0.204	-0.205	-0.208	-0.210	-0.211	-0.212	-0.215	-0.214	-0.214	-0.214	-0.214	-0.212	-0.210	-0.206	-0.204	-0.199	-0.195	-0.190	-0.185	-0.178	-0.170	-0.164	-0.155	-0.148	-0.138	-0.129	-0.118	-0.108	-0.098	-0.086	-0.075	-0.064	-0.051	-0.040	-0.028	-0.016	-0.004	0.008	0.021	0.032	0.044	0.056	0.066	0.076	0.088	0.098	0.106	0.116	0.125	0.134	0.141	0.149	0.156	0.161	0.168	0.172	0.178	0.180	0.182	0.186	0.188	0.189	0.191	0.191	0.192	0.192	0.190	0.190	0.189	0.188	0.186	0.184	0.181	0.179	0.176	0.174	0.170	0.168	0.165	0.161	0.160	0.156	0.155	0.151	0.149	0.146	0.145	0.144	0.141	0.140	0.139	0.139	0.138	0.138	0.136	0.138	0.138	0.139	0.140	0.141	0.144	0.146	0.149	0.151	0.154	0.158	0.161	0.165	0.169	0.174	0.178	0.184	0.189	0.194	0.200	0.206	0.212	0.219	0.225	0.232	0.240	0.248	0.255	0.264	0.272	0.280	0.289	0.299	0.308	0.318	0.329	0.338	0.349	0.360	0.370	0.381	0.392	0.404	0.416	0.428	0.440	0.454	0.466	0.480	0.492	0.506	0.520	0.534	0.548	0.564	0.578	0.592	0.608	0.622	0.639	0.654	0.669	0.685	0.701	0.719	0.735	0.750	0.768	0.784	0.800	0.816	0.835	0.851	0.869	0.885	0.902	0.920	0.935	0.952	0.970	0.986	1.002	1.019	1.036	1.051	1.066	1.082	1.098	1.112	1.125	1.140	1.154	1.166	1.179	1.190	1.201	1.211	1.220	1.230	1.238	1.245	1.251	1.256	1.262	1.266	1.269	1.271	1.272	1.271	1.270	1.269	1.266	1.261	1.256	1.250	1.242	1.235	1.225	1.215	1.204	1.191	1.179	1.165	1.151	1.136	1.121	1.105	1.088	1.070	1.052	1.035	1.016	0.999	0.980	0.961	0.941	0.922	0.905	0.886	0.868	0.850	0.832	0.816	0.800	0.785	0.771	0.756	0.744	0.731	0.720	0.709	0.700	0.691	0.684	0.678	0.672	0.670	0.666	0.665	0.665	0.666	0.669	0.671	0.676	0.681	0.688	0.698	0.706	0.716	0.728	0.739	0.752	0.766	0.781	0.796	0.812	0.829	0.846	0.864	0.882	0.901	0.919	0.939	0.958	0.978	0.996	1.016	1.035	1.054	1.071	1.090	1.109	1.125	1.142	1.159	1.175	1.190	1.202	1.215	1.228	1.240	1.250	1.260	1.268	1.275	1.281	1.286	1.290	1.292	1.294	1.295	1.294	1.291	1.289	1.284	1.279	1.271	1.264	1.255	1.244	1.234	1.222	1.209	1.195	1.181	1.165	1.149	1.131	1.114	1.096	1.076	1.058	1.038	1.019	0.998	0.978	0.958	0.936	0.915	0.895	0.875	0.855	0.836	0.816	0.798	0.779	0.762	0.744	0.729	0.712	0.698	0.682	0.670	0.658	0.646	0.635	0.628	0.619	0.611	0.605	0.600	0.596	0.594	0.591	0.590	0.591	0.591	0.594	0.596	0.600	0.605	0.610	0.618	0.624	0.630	0.638	0.645	0.654	0.662	0.670	0.679	0.689	0.698	0.708	0.715	0.725	0.732	0.741	0.749	0.756	0.764	0.770	0.776	0.780	0.784	0.789	0.791	0.792	0.794	0.794	0.794	0.790	0.788	0.784	0.779	0.774	0.766	0.759	0.751	0.742	0.732	0.722	0.710	0.699	0.685	0.672	0.658	0.645	0.629	0.614	0.599	0.582	0.568	0.550	0.534	0.518	0.501	0.485	0.469	0.452	0.438	0.422	0.408	0.392	0.379	0.365	0.351	0.340	0.328	0.316	0.306	0.296	0.288	0.279	0.271	0.265	0.260	0.255	0.250	0.246	0.244	0.242	0.241	0.241	0.242	0.244	0.245	0.249	0.252	0.256	0.261	0.268	0.274	0.280	0.289	0.298	0.306	0.315	0.325	0.335	0.346	0.356	0.369	0.380	0.392	0.405	0.418	0.430	0.442	0.456	0.469	0.482	0.495	0.507	0.520	0.534	0.548	0.560	0.572	0.585	0.598	0.610	0.622	0.634	0.644	0.655	0.666	0.676	0.686	0.695	0.704	0.711	0.719	0.726	0.734	0.740	0.745	0.749	0.752	0.755	0.756	0.758	0.760	0.759	0.758	0.756	0.754	0.749	0.746	0.740	0.734	0.726	0.718	0.709	0.699	0.688	0.676	0.662	0.649	0.634	0.619	0.602	0.585	0.566	0.548	0.528	0.507	0.486	0.464	0.441	0.419	0.395	0.371	0.348	0.322	0.299	0.272	0.248	0.222	0.196	0.171	0.145	0.121	0.095	0.070	0.045	0.021	-0.005	-0.028	-0.051	-0.074	-0.096	-0.118	-0.139	-0.159	-0.179	-0.198	-0.215	-0.232	-0.249	-0.265	-0.279	-0.292	-0.305	-0.318	-0.329	-0.338	-0.345	-0.354	-0.361	-0.365	-0.370	-0.374	-0.378	-0.379	-0.379	-0.379	-0.379	-0.376	-0.374	-0.370	-0.365	-0.360	-0.352	-0.346	-0.338	-0.329	-0.320	-0.309	-0.298	-0.286	-0.274	-0.260	-0.248	-0.232	-0.218	-0.201	-0.186	-0.169	-0.152	-0.135	-0.118	-0.100	-0.081	-0.062	-0.044	-0.025	-0.005	0.016	0.035	0.056	0.078	0.098	0.119	0.140	0.161	0.182	0.204	0.225	0.246	0.268	0.289	0.310	0.331	0.352	0.374	0.394	0.414	0.434	0.454	0.475	0.494	0.512	0.531	0.550	0.569	0.586	0.604	0.621	0.639	0.654	0.671	0.686	0.701	0.715	0.730	0.744	0.758	0.770	0.782	0.795	0.806	0.818	0.828	0.838	0.848	0.856	0.865	0.874	0.881	0.889	0.895	0.901	0.906	0.912	0.918	0.922	0.925	0.929	0.931	0.934	0.936	0.936	0.939	0.938	0.938	0.936	0.935	0.932	0.929	0.928	0.922	0.919	0.914	0.909	0.901	0.895	0.889	0.880	0.872	0.864	0.854	0.845	0.835	0.824	0.812	0.800	0.789	0.776	0.764	0.750	0.738	0.724	0.710	0.696	0.681	0.666	0.652	0.636	0.622	0.608	0.592	0.579	0.565	0.550	0.538	0.525	0.510	0.498	0.486	0.474	0.464	0.454	0.442	0.434	0.425	0.418	0.410	0.402	0.395	0.390	0.386	0.382	0.379	0.375	0.374	0.371	0.371	0.370	0.371	0.371	0.374	0.375	0.378	0.380	0.384	0.389	0.392	0.398	0.401	0.406	0.411	0.418	0.422	0.429	0.435	0.441	0.448	0.452	0.459	0.466	0.471	0.478	0.482	0.488	0.495	0.500	0.505	0.509	0.515	0.520	0.525	0.530	0.534	0.539	0.542	0.548	0.551	0.558	0.561	0.565	0.570	0.574	0.579	0.584	0.589	0.592	0.599	0.604	0.610	0.615	0.621	0.628	0.632	0.640	0.646	0.652	0.660	0.668	0.675	0.684	0.690	0.699	0.708	0.715	0.724	0.732	0.740	0.749	0.756	0.765	0.772	0.780	0.789	0.795	0.802	0.809	0.816	0.822	0.829	0.834	0.840	0.845	0.848	0.851	0.855	0.858	0.859	0.861	0.861	0.861	0.860	0.859	0.856	0.854	0.850	0.846	0.841	0.836	0.830	0.824	0.816	0.808	0.800	0.790	0.782	0.772	0.762	0.752	0.741	0.731	0.720	0.709	0.698	0.685	0.674	0.662	0.651	0.640	0.629	0.619	0.608	0.596	0.586	0.576	0.568	0.559	0.550	0.542	0.536	0.530	0.524	0.520	0.516	0.511	0.510	0.507	0.507	0.507	0.509	0.511	0.512	0.518	0.522	0.528	0.534	0.541	0.550	0.559	0.570	0.581	0.592	0.606	0.619	0.634	0.649	0.664	0.680	0.698	0.715	0.734	0.752	0.771	0.791	0.811	0.831	0.852	0.874	0.894	0.916	0.938	0.959	0.979	1.001	1.021	1.042	1.061	1.081	1.101	1.120	1.138	1.156	1.172	1.189	1.205	1.220	1.235	1.248	1.260	1.271	1.282	1.291	1.299	1.306	1.314	1.318	1.324	1.326	1.329	1.329	1.330	1.329	1.328	1.325	1.321	1.316	1.311	1.306	1.299	1.292	1.284	1.275	1.265	1.256	1.246	1.235	1.225	1.214	1.204	1.192	1.180	1.169	1.159	1.148	1.138	1.128	1.118	1.109	1.100	1.092	1.085	1.078	1.072	1.068	1.062	1.059	1.056	1.055	1.054	1.054	1.055	1.058	1.061	1.064	1.070	1.076	1.084	1.092	1.101	1.110	1.120	1.131	1.144	1.156	1.170	1.184	1.199	1.214	1.230	1.245	1.261	1.278	1.295	1.312	1.330	1.346	1.364	1.381	1.399	1.415	1.431	1.449	1.464	1.480	1.495	1.509	1.522	1.536	1.549	1.561	1.572	1.582	1.592	1.602	1.611	1.619	1.625	1.631	1.635	1.640	1.644	1.646	1.646	1.648	1.648	1.646	1.644	1.640	1.636	1.631	1.626	1.620	1.612	1.605	1.596	1.588	1.578	1.566	1.555	1.544	1.531	1.518	1.504	1.490	1.475	1.459	1.444	1.428	1.411	1.395	1.378	1.361	1.344	1.326	1.308	1.291	1.272	1.255	1.238	1.219	1.201	1.184	1.166	1.149	1.132	1.115	1.099	1.082	1.068	1.052	1.039	1.024	1.010	0.998	0.985	0.972	0.961	0.951	0.941	0.932	0.924	0.916	0.909	0.902	0.896	0.890	0.885	0.881	0.878	0.874	0.871	0.869	0.868	0.866	0.865	0.864	0.864	0.864	0.865	0.864	0.865	0.865	0.866	0.866	0.866	0.868	0.866	0.866	0.866	0.865	0.865	0.862	0.860	0.858	0.855	0.852	0.849	0.844	0.840	0.834	0.829	0.822	0.815	0.808	0.800	0.791	0.784	0.774	0.764	0.755	0.744	0.734	0.722	0.711	0.700	0.689	0.678	0.666	0.656	0.644	0.632	0.621	0.612	0.601	0.591	0.582	0.572	0.565	0.558	0.551	0.545	0.539	0.535	0.531	0.528	0.525	0.525	0.525	0.525	0.526	0.529	0.532	0.538	0.542	0.549	0.558	0.565	0.575	0.585	0.596	0.610	0.622	0.636	0.652	0.668	0.684	0.700	0.718	0.738	0.756	0.775	0.796	0.816	0.836	0.859	0.880	0.901	0.922	0.944	0.965	0.988	1.008	1.030	1.050	1.070	1.090	1.110	1.129	1.148	1.166	1.182	1.199	1.215	1.230	1.244	1.255	1.266	1.276	1.286	1.294	1.301	1.306	1.311	1.314	1.315	1.315	1.314	1.312	1.308	1.302	1.296	1.289	1.279	1.269	1.258	1.245	1.230	1.215	1.200	1.182	1.164	1.146	1.126	1.105	1.085	1.064	1.041	1.020	0.995	0.972	0.949	0.925	0.901	0.880	0.856	0.832	0.809	0.788	0.765	0.744	0.724	0.702	0.684	0.665	0.648	0.631	0.615	0.600	0.586	0.574	0.561	0.552	0.542	0.535	0.528	0.522	0.519	0.516	0.514	0.514	0.514	0.518	0.520	0.525	0.531	0.538	0.545	0.555	0.565	0.576	0.589	0.601	0.615	0.631	0.648	0.662	0.680	0.699	0.718	0.736	0.755	0.775	0.795	0.815	0.836	0.856	0.879	0.899	0.920	0.940	0.961	0.982	1.002	1.022	1.042	1.061	1.080	1.099	1.115	1.132	1.149	1.164	1.179	1.191	1.204	1.215	1.225	1.235	1.242	1.250	1.255	1.261	1.264	1.265	1.266	1.266	1.264	1.260	1.256	1.249	1.242	1.232	1.222	1.212	1.200	1.185	1.171	1.154	1.138	1.120	1.100	1.080	1.059	1.038	1.015	0.992	0.969	0.945	0.920	0.896	0.871	0.846	0.822	0.798	0.772	0.749	0.725	0.702	0.679	0.656	0.635	0.615	0.594	0.576	0.559	0.541	0.526	0.510	0.498	0.484	0.474	0.462	0.454	0.448	0.440	0.435	0.431	0.429	0.426	0.426	0.426	0.429	0.431	0.435	0.439	0.444	0.450	0.455	0.464	0.470	0.479	0.486	0.495	0.505	0.512	0.522	0.531	0.539	0.548	0.556	0.562	0.571	0.578	0.584	0.590	0.595	0.599	0.602	0.606	0.609	0.610	0.611	0.610	0.609	0.609	0.605	0.602	0.599	0.594	0.589	0.581	0.575	0.568	0.559	0.550	0.540	0.530	0.520	0.510	0.499	0.488	0.476	0.464	0.452	0.441	0.429	0.418	0.406	0.395	0.384	0.372	0.362	0.351	0.342	0.332	0.324	0.316	0.309	0.301	0.295	0.289	0.285	0.280	0.278	0.275	0.272	0.271	0.271	0.271	0.272	0.275	0.279	0.282	0.288	0.292	0.299	0.306	0.314	0.321	0.331	0.341	0.354	0.364	0.376	0.389	0.404	0.418	0.430	0.446	0.462	0.478	0.494	0.510	0.526	0.544	0.560	0.578	0.594	0.611	0.628	0.645	0.661	0.679	0.695	0.711	0.728	0.742	0.756	0.770	0.784	0.796	0.808	0.819	0.829	0.838	0.846	0.854	0.859	0.864	0.868	0.870	0.871	0.871	0.869	0.866	0.862	0.856	0.849	0.841	0.831	0.820	0.806	0.792	0.776	0.760	0.741	0.720	0.699	0.675	0.651	0.628	0.600	0.572	0.545	0.515	0.484	0.452	0.420	0.389	0.355	0.321	0.286	0.254	0.219	0.184	0.150	0.115	0.081	0.048	0.014	-0.020	-0.052	-0.084	-0.115	-0.145	-0.174	-0.202	-0.231	-0.256	-0.281	-0.305	-0.328	-0.348	-0.368	-0.385	-0.401	-0.416	-0.430	-0.442	-0.452	-0.461	-0.469	-0.475	-0.480	-0.482	-0.484	-0.485	-0.485	-0.482	-0.479	-0.476	-0.469	-0.464	-0.456	-0.449	-0.440	-0.430	-0.420	-0.410	-0.399	-0.388	-0.376	-0.365	-0.352	-0.341	-0.330	-0.320	-0.308	-0.298	-0.286	-0.278	-0.268	-0.259	-0.250	-0.244	-0.238	-0.231	-0.226	-0.221	-0.219	-0.216	-0.215	-0.214	-0.214	-0.215	-0.216	-0.220	-0.224	-0.228	-0.232	-0.240	-0.246	-0.254	-0.262	-0.272	-0.282	-0.292	-0.304	-0.315	-0.325	-0.338	-0.350	-0.362	-0.376	-0.390	-0.402	-0.416	-0.429	-0.441	-0.455	-0.468	-0.480	-0.491	-0.504	-0.514	-0.525	-0.536	-0.546	-0.555	-0.565	-0.572	-0.581	-0.589	-0.596	-0.601	-0.606	-0.611	-0.615	-0.619	-0.621	-0.622	-0.625	-0.625	-0.625	-0.622	-0.621	-0.619	-0.615	-0.611	-0.606	-0.602	-0.596	-0.589	-0.581	-0.574	-0.565	-0.556	-0.546	-0.536	-0.524	-0.512	-0.500	-0.488	-0.474	-0.460	-0.446	-0.431	-0.415	-0.400	-0.384	-0.368	-0.351	-0.332	-0.315	-0.296	-0.278	-0.259	-0.239	-0.219	-0.199	-0.178	-0.156	-0.135	-0.112	-0.091	-0.068	-0.045	-0.021	0.000	0.022	0.048	0.070	0.094	0.118	0.141	0.165	0.189	0.212	0.236	0.260	0.284	0.306	0.330	0.352	0.376	0.399	0.421	0.441	0.464	0.485	0.506	0.525	0.546	0.566	0.585	0.602	0.620	0.638	0.652	0.669	0.684	0.699	0.711	0.725	0.736	0.748	0.758	0.768	0.776	0.784	0.790	0.796	0.801	0.806	0.810	0.812	0.815	0.816	0.816	0.816	0.815	0.814	0.811	0.808	0.804	0.800	0.795	0.789	0.784	0.776	0.770	0.762	0.755	0.748	0.739	0.731	0.721	0.714	0.704	0.695	0.686	0.678	0.669	0.660	0.651	0.641	0.634	0.626	0.619	0.611	0.604	0.596	0.590	0.585	0.579	0.574	0.570	0.565	0.562	0.559	0.556	0.555	0.552	0.552	0.552	0.552	0.552	0.554	0.556	0.558	0.561	0.565	0.566	0.570	0.575	0.579	0.584	0.589	0.595	0.601	0.606	0.614	0.620	0.628	0.634	0.641	0.649	0.658	0.664	0.671	0.680	0.688	0.696	0.704	0.711	0.719	0.728	0.735	0.742	0.750	0.758	0.765	0.770	0.778	0.785	0.792	0.799	0.805	0.811	0.819	0.825	0.831	0.838	0.845	0.850	0.856	0.864	0.870	0.876	0.882	0.890	0.896	0.904	0.910	0.919	0.926	0.934	0.941	0.950	0.959	0.968	0.978	0.986	0.996	1.006	1.016	1.026	1.038	1.049	1.060	1.071	1.084	1.096	1.110	1.121	1.135	1.149	1.162	1.176	1.190	1.204	1.219	1.232	1.246	1.261	1.275	1.290	1.304	1.316	1.330	1.345	1.356	1.370	1.381	1.392	1.405	1.416	1.426	1.436	1.445	1.454	1.462	1.470	1.476	1.482	1.486	1.490	1.492	1.495	1.496	1.496	1.496	1.494	1.490	1.486	1.480	1.475	1.466	1.458	1.449	1.438	1.424	1.410	1.396	1.379	1.362	1.344	1.325	1.304	1.281	1.259	1.234	1.209	1.182	1.155	1.128	1.098	1.066	1.036	1.005	0.971	0.938	0.904	0.869	0.834	0.798	0.761	0.725	0.689	0.650	0.614	0.575	0.538	0.499	0.461	0.424	0.386	0.348	0.311	0.275	0.239	0.204	0.168	0.134	0.100	0.066	0.034	0.002	-0.028	-0.058	-0.086	-0.114	-0.139	-0.165	-0.190	-0.212	-0.235	-0.255	-0.275	-0.292	-0.310	-0.326	-0.340	-0.354	-0.364	-0.375	-0.384	-0.392	-0.399	-0.404	-0.408	-0.411	-0.412	-0.412	-0.411	-0.410	-0.406	-0.401	-0.398	-0.391	-0.385	-0.376	-0.368	-0.358	-0.348	-0.335	-0.322	-0.310	-0.296	-0.281	-0.266	-0.252	-0.236	-0.219	-0.202	-0.185	-0.168	-0.149	-0.131	-0.112	-0.094	-0.075	-0.056	-0.038	-0.019	0.001	0.019	0.039	0.058	0.078	0.095	0.115	0.132	0.151	0.170	0.189	0.206	0.225	0.242	0.260	0.278	0.295	0.312	0.329	0.346	0.362	0.379	0.395	0.411	0.426	0.442	0.458	0.474	0.489	0.505	0.520	0.535	0.550	0.565	0.580	0.595	0.610	0.625	0.640	0.654	0.670	0.685	0.700	0.716	0.731	0.748	0.762	0.779	0.796	0.812	0.830	0.846	0.864	0.881	0.899	0.916	0.935	0.954	0.972	0.991	1.010	1.030	1.050	1.070	1.090	1.110	1.131	1.152	1.174	1.194	1.215	1.236	1.258	1.280	1.301	1.322	1.344	1.364	1.385	1.406	1.428	1.446	1.466	1.486	1.505	1.525	1.544	1.561	1.579	1.595	1.610	1.626	1.641	1.655	1.668	1.681	1.692	1.702	1.712	1.721	1.729	1.736	1.742	1.748	1.751	1.754	1.756	1.756	1.755	1.752	1.750	1.746	1.739	1.732	1.724	1.716	1.704	1.691	1.678	1.664	1.648	1.631	1.612	1.592	1.570	1.549	1.525	1.500	1.475	1.448	1.418	1.389	1.356	1.325	1.291	1.256	1.221	1.184	1.148	1.108	1.069	1.028	0.986	0.944	0.900	0.856	0.812	0.765	0.720	0.672	0.625	0.578	0.529	0.480	0.430	0.381	0.332	0.281	0.232	0.182	0.132	0.081	0.031	-0.018	-0.066	-0.116	-0.164	-0.212	-0.259	-0.305	-0.351	-0.396	-0.440	-0.485	-0.526	-0.569	-0.610	-0.649	-0.688	-0.724	-0.761	-0.795	-0.830	-0.861	-0.892	-0.922	-0.950	-0.978	-1.002	-1.028	-1.050	-1.072	-1.092	-1.111	-1.129	-1.146	-1.162	-1.176	-1.189	-1.201	-1.212	-1.222	-1.231	-1.240	-1.248	-1.255	-1.261	-1.266	-1.272	-1.278	-1.282	-1.286	-1.291	-1.295	-1.300	-1.304	-1.309	-1.312	-1.316	-1.321	-1.326	-1.334	-1.341	-1.348	-1.356	-1.365	-1.374	-1.385	-1.396	-1.408	-1.421	-1.435	-1.450	-1.465	-1.482	-1.500	-1.519	-1.539	-1.560	-1.581	-1.604	-1.628	-1.652	-1.678	-1.704	-1.731	-1.759	-1.789	-1.818	-1.848	-1.878	-1.909	-1.941	-1.974	-2.005	-2.038	-2.070	-2.104	-2.136	-2.170	-2.204	-2.236	-2.269	-2.302	-2.335	-2.366	-2.399	-2.430	-2.460	-2.490	-2.520	-2.548	-2.576	-2.604	-2.630	-2.655	-2.679	-2.702	-2.725	-2.746	-2.766	-2.786	-2.805	-2.821	-2.836	-2.851	-2.864	-2.875	-2.886	-2.896	-2.904	-2.910	-2.916	-2.920	-2.924	-2.925	-2.926	-2.926	-2.926	-2.924	-2.920	-2.915	-2.910	-2.904	-2.898	-2.889	-2.881	-2.871	-2.861	-2.850	-2.840	-2.828	-2.815	-2.802	-2.789	-2.776	-2.762	-2.749	-2.736	-2.721	-2.708	-2.694	-2.679	-2.664	-2.650	-2.636	-2.624	-2.611	-2.598	-2.584	-2.571	-2.560	-2.548	-2.536	-2.525	-2.512	-2.504	-2.492	-2.482	-2.472	-2.464	-2.455	-2.446	-2.439	-2.430	-2.422	-2.414	-2.408	-2.399	-2.391	-2.384	-2.376	-2.369	-2.361	-2.352	-2.345	-2.336	-2.328	-2.319	-2.309	-2.299	-2.289	-2.279	-2.266	-2.255	-2.242	-2.229	-2.215	-2.200	-2.185	-2.169	-2.151	-2.132	-2.115	-2.095	-2.075	-2.055	-2.031	-2.010	-1.985	-1.961	-1.936	-1.910	-1.882	-1.854	-1.826	-1.796	-1.766	-1.734	-1.702	-1.670	-1.636	-1.602	-1.568	-1.531	-1.495	-1.458	-1.421	-1.384	-1.344	-1.305	-1.265	-1.226	-1.186	-1.145	-1.105	-1.062	-1.022	-0.981	-0.939	-0.896	-0.854	-0.812	-0.770	-0.729	-0.685	-0.644	-0.601	-0.560	-0.519	-0.476	-0.435	-0.394	-0.355	-0.315	-0.275	-0.238	-0.199	-0.161	-0.124	-0.089	-0.054	-0.021	0.012	0.045	0.076	0.105	0.135	0.162	0.189	0.215	0.238	0.261	0.281	0.301	0.321	0.338	0.352	0.368	0.380	0.391	0.401	0.409	0.416	0.422	0.426	0.430	0.431	0.430	0.430	0.428	0.424	0.420	0.412	0.408	0.400	0.390	0.382	0.372	0.361	0.350	0.339	0.326	0.314	0.301	0.289	0.276	0.264	0.251	0.238	0.226	0.214	0.201	0.191	0.180	0.170	0.161	0.151	0.142	0.136	0.130	0.124	0.119	0.115	0.110	0.109	0.108	0.106	0.106	0.108	0.109	0.112	0.115	0.119	0.124	0.129	0.135	0.140	0.148	0.155	0.162	0.171	0.180	0.188	0.198	0.205	0.214	0.222	0.231	0.240	0.248	0.255	0.261	0.269	0.275	0.281	0.286	0.290	0.294	0.298	0.299	0.301	0.301	0.300	0.298	0.295	0.291	0.285	0.280	0.274	0.264	0.256	0.245	0.235	0.221	0.209	0.195	0.180	0.164	0.148	0.130	0.111	0.092	0.072	0.051	0.031	0.010	-0.012	-0.035	-0.059	-0.081	-0.106	-0.129	-0.154	-0.178	-0.202	-0.228	-0.252	-0.276	-0.300	-0.325	-0.348	-0.371	-0.394	-0.418	-0.439	-0.460	-0.481	-0.504	-0.524	-0.544	-0.561	-0.580	-0.599	-0.615	-0.631	-0.646	-0.661	-0.676	-0.690	-0.702	-0.714	-0.725	-0.736	-0.746	-0.754	-0.764	-0.771	-0.778	-0.784	-0.789	-0.795	-0.799	-0.802	-0.805	-0.809	-0.810	-0.812	-0.814	-0.815	-0.816	-0.816	-0.818	-0.818	-0.818	-0.819	-0.819	-0.818	-0.818	-0.818	-0.816	-0.816	-0.816	-0.816	-0.816	-0.816	-0.818	-0.818	-0.819	-0.819	-0.820	-0.821	-0.822	-0.825	-0.826	-0.829	-0.830	-0.834	-0.836	-0.839	-0.842	-0.846	-0.849	-0.852	-0.856	-0.860	-0.862	-0.866	-0.870	-0.874	-0.876	-0.880	-0.882	-0.886	-0.889	-0.891	-0.891	-0.892	-0.894	-0.895	-0.895	-0.894	-0.894	-0.891	-0.890	-0.886	-0.884	-0.879	-0.875	-0.870	-0.864	-0.856	-0.849	-0.840	-0.831	-0.821	-0.810	-0.799	-0.786	-0.772	-0.760	-0.744	-0.729	-0.711	-0.696	-0.678	-0.660	-0.640	-0.621	-0.600	-0.581	-0.560	-0.539	-0.516	-0.494	-0.471	-0.450	-0.426	-0.404	-0.381	-0.359	-0.334	-0.311	-0.289	-0.265	-0.242	-0.220	-0.199	-0.178	-0.156	-0.135	-0.115	-0.095	-0.076	-0.059	-0.042	-0.025	-0.009	0.006	0.020	0.034	0.046	0.059	0.069	0.078	0.088	0.095	0.102	0.108	0.114	0.118	0.120	0.122	0.124	0.125	0.125	0.124	0.121	0.119	0.116	0.112	0.106	0.101	0.095	0.088	0.080	0.072	0.064	0.055	0.046	0.036	0.028	0.019	0.009	-0.001	-0.010	-0.021	-0.030	-0.040	-0.050	-0.059	-0.069	-0.079	-0.088	-0.095	-0.104	-0.111	-0.119	-0.126	-0.134	-0.140	-0.146	-0.151	-0.156	-0.160	-0.165	-0.168	-0.171	-0.172	-0.174	-0.175	-0.175	-0.175	-0.174	-0.172	-0.171	-0.168	-0.165	-0.160	-0.156	-0.151	-0.145	-0.139	-0.131	-0.124	-0.115	-0.105	-0.096	-0.085	-0.074	-0.062	-0.050	-0.036	-0.022	-0.009	0.008	0.024	0.039	0.056	0.074	0.092	0.111	0.130	0.150	0.171	0.192	0.214	0.236	0.259	0.280	0.305	0.329	0.351	0.376	0.400	0.426	0.451	0.476	0.501	0.528	0.552	0.578	0.604	0.629	0.654	0.680	0.705	0.729	0.754	0.778	0.800	0.824	0.846	0.869	0.891	0.911	0.930	0.949	0.966	0.984	1.001	1.016	1.030	1.044	1.056	1.066	1.076	1.086	1.094	1.100	1.106	1.110	1.114	1.115	1.116	1.116	1.115	1.111	1.108	1.102	1.096	1.088	1.080	1.071	1.060	1.048	1.035	1.022	1.008	0.991	0.975	0.959	0.941	0.924	0.906	0.888	0.868	0.848	0.829	0.809	0.789	0.769	0.749	0.729	0.710	0.689	0.670	0.650	0.632	0.612	0.595	0.578	0.561	0.546	0.530	0.515	0.501	0.488	0.476	0.465	0.455	0.445	0.436	0.429	0.422	0.418	0.412	0.410	0.408	0.406	0.406	0.406	0.408	0.409	0.412	0.415	0.420	0.426	0.431	0.439	0.445	0.454	0.461	0.470	0.479	0.489	0.498	0.506	0.516	0.526	0.536	0.546	0.555	0.564	0.571	0.580	0.588	0.595	0.602	0.608	0.612	0.618	0.621	0.624	0.626	0.628	0.626	0.625	0.624	0.621	0.618	0.612	0.606	0.599	0.591	0.581	0.572	0.560	0.549	0.535	0.520	0.505	0.489	0.471	0.452	0.434	0.415	0.395	0.374	0.352	0.330	0.308	0.285	0.261	0.238	0.214	0.189	0.165	0.142	0.119	0.095	0.070	0.046	0.024	0.001	-0.020	-0.041	-0.061	-0.082	-0.101	-0.121	-0.138	-0.155	-0.170	-0.185	-0.199	-0.212	-0.224	-0.234	-0.242	-0.251	-0.258	-0.264	-0.268	-0.271	-0.274	-0.275	-0.274	-0.272	-0.269	-0.265	-0.261	-0.254	-0.246	-0.238	-0.230	-0.219	-0.209	-0.198	-0.185	-0.174	-0.160	-0.146	-0.132	-0.118	-0.102	-0.089	-0.074	-0.059	-0.044	-0.029	-0.015	0.000	0.014	0.028	0.040	0.054	0.065	0.076	0.088	0.098	0.108	0.116	0.124	0.130	0.138	0.142	0.148	0.151	0.154	0.158	0.159	0.160	0.160	0.159	0.158	0.156	0.154	0.152	0.149	0.146	0.141	0.139	0.134	0.130	0.125	0.121	0.118	0.114	0.110	0.106	0.102	0.101	0.099	0.096	0.095	0.095	0.094	0.096	0.096	0.099	0.102	0.105	0.110	0.115	0.121	0.128	0.135	0.144	0.151	0.161	0.171	0.182	0.192	0.205	0.219	0.230	0.244	0.258	0.271	0.285	0.300	0.314	0.329	0.344	0.359	0.372	0.388	0.401	0.415	0.429	0.442	0.455	0.468	0.480	0.491	0.502	0.512	0.522	0.531	0.540	0.546	0.554	0.560	0.565	0.570	0.575	0.578	0.580	0.582	0.584	0.585	0.584	0.584	0.582	0.580	0.579	0.575	0.572	0.569	0.564	0.559	0.555	0.549	0.542	0.538	0.532	0.526	0.520	0.514	0.506	0.500	0.494	0.486	0.480	0.472	0.466	0.461	0.455	0.449	0.442	0.438	0.432	0.428	0.422	0.419	0.414	0.410	0.408	0.404	0.401	0.400	0.399	0.398	0.396	0.396	0.398	0.399	0.399	0.401	0.404	0.408	0.411	0.415	0.420	0.425	0.432	0.439	0.446	0.454	0.462	0.471	0.481	0.492	0.504	0.515	0.528	0.540	0.554	0.568	0.582	0.598	0.612	0.629	0.645	0.661	0.679	0.696	0.715	0.734	0.751	0.771	0.791	0.811	0.832	0.851	0.871	0.894	0.914	0.936	0.958	0.979	1.001	1.022	1.045	1.066	1.089	1.111	1.132	1.155	1.178	1.199	1.222	1.244	1.265	1.288	1.310	1.331	1.351	1.372	1.394	1.414	1.434	1.455	1.474	1.494	1.511	1.530	1.548	1.565	1.584	1.599	1.615	1.630	1.645	1.658	1.671	1.682	1.694	1.704	1.714	1.722	1.731	1.738	1.744	1.749	1.752	1.755	1.758	1.759	1.758	1.758	1.755	1.751	1.746	1.741	1.735	1.728	1.719	1.710	1.700	1.689	1.678	1.664	1.651	1.638	1.622	1.608	1.592	1.576	1.560	1.544	1.526	1.510	1.491	1.475	1.459	1.441	1.424	1.409	1.392	1.376	1.361	1.346	1.334	1.320	1.308	1.296	1.285	1.275	1.266	1.259	1.251	1.245	1.241	1.238	1.235	1.232	1.232	1.234	1.235	1.239	1.242	1.249	1.254	1.261	1.270	1.280	1.290	1.300	1.312	1.325	1.338	1.352	1.368	1.381	1.398	1.414	1.430	1.446	1.462	1.479	1.496	1.514	1.529	1.546	1.562	1.579	1.594	1.609	1.622	1.636	1.649	1.660	1.672	1.684	1.692	1.700	1.708	1.714	1.719	1.724	1.726	1.728	1.729	1.729	1.726	1.724	1.718	1.712	1.705	1.696	1.688	1.676	1.664	1.650	1.638	1.621	1.605	1.588	1.569	1.549	1.529	1.506	1.484	1.461	1.439	1.414	1.389	1.364	1.338	1.311	1.286	1.259	1.232	1.206	1.180	1.154	1.128	1.102	1.076	1.051	1.028	1.004	0.981	0.958	0.938	0.916	0.898	0.879	0.860	0.844	0.828	0.814	0.800	0.789	0.778	0.769	0.760	0.755	0.749	0.745	0.742	0.741	0.740	0.742	0.744	0.749	0.752	0.759	0.765	0.771	0.780	0.790	0.799	0.809	0.820	0.832	0.844	0.858	0.870	0.884	0.898	0.910	0.924	0.938	0.950	0.964	0.975	0.988	1.000	1.011	1.021	1.032	1.042	1.050	1.058	1.065	1.071	1.076	1.080	1.084	1.085	1.086	1.086	1.085	1.082	1.080	1.075	1.070	1.062	1.056	1.046	1.038	1.028	1.016	1.004	0.991	0.979	0.962	0.948	0.932	0.916	0.900	0.882	0.865	0.846	0.829	0.810	0.791	0.772	0.754	0.735	0.716	0.698	0.680	0.660	0.642	0.625	0.609	0.591	0.574	0.559	0.542	0.528	0.514	0.499	0.486	0.475	0.462	0.451	0.441	0.431	0.422	0.416	0.409	0.402	0.396	0.391	0.389	0.385	0.384	0.382	0.381	0.382	0.384	0.385	0.389	0.391	0.396	0.400	0.406	0.411	0.419	0.426	0.434	0.442	0.452	0.461	0.472	0.482	0.494	0.506	0.519	0.530	0.542	0.555	0.568	0.582	0.595	0.610	0.624	0.638	0.651	0.665	0.680	0.692	0.708	0.721	0.732	0.746	0.759	0.772	0.784	0.795	0.805	0.816	0.825	0.835	0.842	0.850	0.858	0.862	0.868	0.872	0.876	0.879	0.881	0.882	0.881	0.880	0.878	0.875	0.870	0.865	0.859	0.850	0.841	0.831	0.821	0.809	0.795	0.781	0.766	0.750	0.734	0.715	0.698	0.679	0.659	0.638	0.616	0.595	0.571	0.549	0.526	0.501	0.478	0.452	0.429	0.404	0.380	0.354	0.330	0.305	0.281	0.256	0.232	0.211	0.188	0.165	0.144	0.122	0.101	0.081	0.061	0.044	0.026	0.009	-0.008	-0.022	-0.038	-0.050	-0.062	-0.072	-0.082	-0.092	-0.100	-0.108	-0.112	-0.118	-0.121	-0.125	-0.126	-0.128	-0.128	-0.126	-0.124	-0.121	-0.116	-0.111	-0.105	-0.099	-0.091	-0.081	-0.072	-0.062	-0.051	-0.040	-0.026	-0.014	0.001	0.015	0.031	0.046	0.062	0.080	0.098	0.114	0.132	0.150	0.170	0.189	0.208	0.228	0.246	0.268	0.288	0.308	0.329	0.349	0.370	0.389	0.410	0.430	0.450	0.472	0.491	0.511	0.531	0.551	0.571	0.590	0.609	0.626	0.645	0.662	0.680	0.698	0.715	0.730	0.748	0.762	0.779	0.792	0.808	0.821	0.834	0.848	0.859	0.871	0.882	0.895	0.905	0.915	0.925	0.934	0.944	0.951	0.960	0.969	0.975	0.982	0.989	0.995	1.000	1.006	1.011	1.016	1.021	1.025	1.029	1.032	1.035	1.039	1.040	1.042	1.044	1.045	1.046	1.048	1.046	1.048	1.048	1.046	1.044	1.042	1.040	1.038	1.034	1.031	1.026	1.021	1.016	1.011	1.005	0.998	0.991	0.984	0.976	0.968	0.959	0.949	0.939	0.929	0.918	0.908	0.896	0.885	0.871	0.860	0.848	0.834	0.821	0.809	0.794	0.781	0.768	0.755	0.741	0.729	0.714	0.701	0.689	0.678	0.665	0.652	0.641	0.631	0.621	0.611	0.602	0.594	0.585	0.578	0.571	0.565	0.560	0.555	0.550	0.549	0.545	0.542	0.541	0.541	0.542	0.542	0.544	0.545	0.548	0.552	0.555	0.559	0.564	0.569	0.575	0.580	0.588	0.594	0.600	0.608	0.614	0.622	0.630	0.638	0.646	0.654	0.662	0.670	0.678	0.685	0.694	0.701	0.709	0.716	0.724	0.730	0.738	0.745	0.751	0.758	0.764	0.771	0.778	0.784	0.790	0.796	0.802	0.809	0.814	0.819	0.824	0.829	0.836	0.840	0.846	0.851	0.858	0.864	0.868	0.874	0.880	0.885	0.891	0.898	0.902	0.909	0.915	0.921	0.926	0.932	0.939	0.945	0.951	0.958	0.962	0.968	0.975	0.979	0.985	0.989	0.995	1.000	1.004	1.008	1.012	1.016	1.020	1.022	1.026	1.029	1.032	1.034	1.035	1.036	1.038	1.038	1.039	1.036	1.036	1.035	1.034	1.031	1.029	1.026	1.022	1.019	1.014	1.010	1.005	1.000	0.994	0.989	0.982	0.978	0.971	0.964	0.956	0.950	0.942	0.935	0.929	0.921	0.914	0.906	0.899	0.891	0.884	0.878	0.870	0.862	0.856	0.850	0.844	0.838	0.831	0.826	0.821	0.818	0.814	0.809	0.806	0.804	0.801	0.800	0.799	0.798	0.796	0.798	0.799	0.800	0.802	0.806	0.810	0.812	0.818	0.824	0.829	0.835	0.842	0.850	0.860	0.869	0.878	0.888	0.899	0.909	0.920	0.932	0.945	0.959	0.970	0.985	0.998	1.011	1.028	1.041	1.056	1.070	1.085	1.100	1.114	1.129	1.142	1.158	1.171	1.182	1.196	1.209	1.221	1.232	1.244	1.254	1.264	1.272	1.281	1.289	1.295	1.301	1.305	1.310	1.314	1.315	1.318	1.318	1.316	1.315	1.312	1.310	1.305	1.301	1.295	1.288	1.280	1.272	1.264	1.254	1.245	1.234	1.222	1.212	1.200	1.188	1.176	1.164	1.150	1.138	1.126	1.112	1.100	1.089	1.078	1.065	1.055	1.044	1.034	1.025	1.018	1.009	1.002	0.996	0.991	0.988	0.984	0.982	0.981	0.981	0.984	0.985	0.989	0.994	0.999	1.006	1.015	1.024	1.032	1.045	1.058	1.069	1.082	1.098	1.112	1.130	1.146	1.164	1.181	1.201	1.219	1.239	1.259	1.279	1.299	1.319	1.340	1.360	1.381	1.401	1.422	1.441	1.461	1.480	1.499	1.518	1.536	1.554	1.570	1.586	1.602	1.616	1.629	1.642	1.654	1.666	1.675	1.685	1.694	1.701	1.708	1.714	1.719	1.722	1.725	1.728	1.728	1.728	1.728	1.725	1.722	1.719	1.714	1.709	1.702	1.695	1.688	1.680	1.670	1.660	1.650	1.639	1.625	1.614	1.600	1.588	1.572	1.559	1.544	1.529	1.512	1.496	1.481	1.465	1.449	1.431	1.416	1.399	1.382	1.365	1.349	1.332	1.318	1.300	1.284	1.269	1.254	1.239	1.225	1.211	1.198	1.185	1.174	1.161	1.150	1.140	1.130	1.121	1.112	1.105	1.099	1.091	1.086	1.081	1.078	1.074	1.070	1.068	1.066	1.065	1.065	1.065	1.065	1.066	1.069	1.070	1.072	1.075	1.078	1.080	1.085	1.088	1.090	1.094	1.098	1.100	1.104	1.106	1.109	1.110	1.112	1.115	1.116	1.116	1.116	1.115	1.115	1.114	1.112	1.109	1.106	1.104	1.099	1.095	1.089	1.082	1.078	1.070	1.062	1.055	1.046	1.038	1.029	1.019	1.010	1.001	0.990	0.980	0.970	0.960	0.950	0.941	0.930	0.921	0.912	0.904	0.895	0.886	0.880	0.874	0.868	0.862	0.858	0.854	0.851	0.849	0.849	0.848	0.849	0.850	0.852	0.856	0.860	0.868	0.874	0.881	0.890	0.901	0.911	0.924	0.936	0.950	0.965	0.981	0.998	1.015	1.034	1.054	1.074	1.095	1.116	1.138	1.161	1.184	1.209	1.232	1.256	1.282	1.306	1.331	1.356	1.381	1.406	1.431	1.455	1.480	1.504	1.528	1.550	1.574	1.595	1.616	1.636	1.655	1.675	1.692	1.709	1.724	1.739	1.751	1.762	1.774	1.782	1.790	1.796	1.801	1.805	1.806	1.808	1.805	1.802	1.798	1.792	1.784	1.775	1.765	1.754	1.740	1.725	1.710	1.692	1.674	1.655	1.635	1.614	1.591	1.566	1.542	1.519	1.491	1.466	1.439	1.411	1.385	1.356	1.329	1.301	1.272	1.245	1.219	1.191	1.165	1.138	1.112	1.088	1.062	1.040	1.018	0.995	0.975	0.955	0.936	0.919	0.902	0.886	0.872	0.860	0.849	0.838	0.829	0.821	0.815	0.809	0.805	0.802	0.800	0.800	0.801	0.804	0.808	0.811	0.816	0.822	0.830	0.838	0.848	0.858	0.869	0.880	0.892	0.906	0.919	0.932	0.948	0.961	0.976	0.991	1.006	1.021	1.038	1.054	1.069	1.084	1.099	1.114	1.128	1.142	1.158	1.170	1.182	1.195	1.206	1.218	1.229	1.239	1.248	1.255	1.262	1.269	1.274	1.278	1.281	1.282	1.284	1.284	1.282	1.280	1.276	1.271	1.265	1.259	1.250	1.240	1.230	1.219	1.205	1.192	1.176	1.161	1.145	1.126	1.109	1.090	1.070	1.050	1.029	1.006	0.985	0.962	0.940	0.918	0.894	0.871	0.848	0.825	0.802	0.780	0.758	0.736	0.715	0.695	0.674	0.655	0.636	0.619	0.601	0.586	0.570	0.556	0.542	0.530	0.520	0.510	0.500	0.492	0.485	0.479	0.474	0.469	0.468	0.465	0.464	0.465	0.465	0.466	0.469	0.471	0.475	0.479	0.484	0.488	0.494	0.499	0.504	0.510	0.515	0.521	0.526	0.531	0.536	0.540	0.544	0.549	0.552	0.554	0.558	0.559	0.560	0.560	0.560	0.560	0.559	0.556	0.554	0.550	0.545	0.541	0.535	0.529	0.522	0.515	0.506	0.499	0.490	0.481	0.471	0.461	0.451	0.441	0.430	0.419	0.409	0.398	0.388	0.376	0.368	0.358	0.348	0.338	0.330	0.322	0.314	0.306	0.300	0.294	0.288	0.284	0.280	0.276	0.275	0.272	0.272	0.272	0.272	0.274	0.278	0.280	0.285	0.291	0.296	0.302	0.311	0.319	0.329	0.338	0.349	0.360	0.372	0.385	0.399	0.412	0.426	0.442	0.458	0.475	0.491	0.507	0.525	0.545	0.561	0.580	0.600	0.619	0.638	0.658	0.678	0.696	0.716	0.735	0.754	0.774	0.792	0.811	0.830	0.848	0.866	0.884	0.900	0.918	0.934	0.949	0.965	0.978	0.990	1.004	1.015	1.025	1.034	1.044	1.051	1.058	1.062	1.068	1.071	1.072	1.074	1.074	1.071	1.068	1.062	1.056	1.049	1.040	1.029	1.018	1.002	0.989	0.972	0.955	0.935	0.915	0.894	0.870	0.845	0.820	0.794	0.765	0.736	0.706	0.676	0.644	0.612	0.580	0.546	0.512	0.478	0.442	0.409	0.374	0.339	0.304	0.270	0.236	0.202	0.168	0.135	0.104	0.072	0.041	0.011	-0.018	-0.045	-0.071	-0.098	-0.121	-0.144	-0.166	-0.186	-0.205	-0.222	-0.238	-0.252	-0.266	-0.278	100.000	5.000	2.000	1.000	3.000	0.000	0.000	0.000	0.000	0.000	0.000	0.000	0.000	0.000	0.000	0.000	0.000	0.000	-1.059	-1.059	-1.056	-1.056	-1.054	-1.052	-1.050	-1.048	-1.045	-1.042	-1.040	-1.039	-1.035	-1.034	-1.032	-1.030	-1.029	-1.026	-1.026	-1.025	-1.025	-1.024	-1.024	-1.024	-1.025	-1.025	-1.028	-1.030	-1.032	-1.036	-1.040	-1.044	-1.049	-1.052	-1.059	-1.065	-1.071	-1.078	-1.086	-1.094	-1.102	-1.111	-1.121	-1.131	-1.141	-1.150	-1.161	-1.172	-1.184	-1.195	-1.205	-1.216	-1.229	-1.240	-1.251	-1.262	-1.275	-1.285	-1.295	-1.306	-1.316	-1.325	-1.334	-1.342	-1.351	-1.359	-1.365	-1.371	-1.378	-1.382	-1.388	-1.391	-1.392	-1.395	-1.396	-1.398	-1.396	-1.394	-1.391	-1.388	-1.384	-1.379	-1.372	-1.366	-1.358	-1.350	-1.341	-1.330	-1.319	-1.308	-1.296	-1.284	-1.270	-1.258	-1.242	-1.228	-1.212	-1.199	-1.182	-1.166	-1.150	-1.134	-1.118	-1.100	-1.085	-1.068	-1.051	-1.035	-1.019	-1.004	-0.988	-0.972	-0.958	-0.942	-0.928	-0.915	-0.901	-0.889	-0.876	-0.864	-0.851	-0.841	-0.830	-0.820	-0.811	-0.802	-0.794	-0.785	-0.778	-0.770	-0.762	-0.756	-0.749	-0.742	-0.736	-0.730	-0.725	-0.720	-0.714	-0.709	-0.704	-0.699	-0.694	-0.689	-0.685	-0.680	-0.674	-0.670	-0.664	-0.659	-0.654	-0.646	-0.641	-0.635	-0.628	-0.620	-0.612	-0.605	-0.598	-0.589	-0.581	-0.572	-0.562	-0.554	-0.544	-0.535	-0.525	-0.515	-0.505	-0.495	-0.484	-0.474	-0.464	-0.452	-0.442	-0.431	-0.420	-0.409	-0.398	-0.386	-0.375	-0.364	-0.354	-0.341	-0.331	-0.320	-0.310	-0.300	-0.290	-0.279	-0.268	-0.258	-0.248	-0.239	-0.229	-0.218	-0.209	-0.199	-0.190	-0.180	-0.171	-0.161	-0.151	-0.141	-0.132	-0.122	-0.112	-0.101	-0.091	-0.081	-0.070	-0.060	-0.049	-0.038	-0.026	-0.014	-0.001	0.011	0.024	0.038	0.050	0.064	0.078	0.091	0.108	0.122	0.138	0.154	0.170	0.186	0.202	0.221	0.239	0.256	0.275	0.292	0.311	0.329	0.349	0.368	0.386	0.406	0.426	0.445	0.465	0.485	0.504	0.524	0.544	0.562	0.582	0.601	0.619	0.638	0.656	0.675	0.692	0.709	0.726	0.742	0.759	0.774	0.789	0.805	0.818	0.831	0.845	0.856	0.868	0.879	0.890	0.899	0.908	0.915	0.922	0.929	0.935	0.939	0.942	0.946	0.949	0.949	0.950	0.950	0.949	0.946	0.942	0.939	0.935	0.930	0.922	0.916	0.908	0.899	0.889	0.880	0.869	0.856	0.845	0.831	0.818	0.804	0.789	0.774	0.759	0.742	0.726	0.709	0.692	0.675	0.658	0.640	0.622	0.605	0.588	0.570	0.552	0.535	0.518	0.501	0.485	0.469	0.452	0.438	0.421	0.408	0.394	0.380	0.368	0.356	0.345	0.334	0.325	0.315	0.305	0.299	0.291	0.286	0.280	0.275	0.271	0.268	0.265	0.264	0.262	0.262	0.262	0.264	0.264	0.266	0.268	0.270	0.272	0.276	0.279	0.282	0.286	0.291	0.295	0.299	0.304	0.308	0.312	0.316	0.320	0.322	0.326	0.330	0.332	0.335	0.336	0.339	0.339	0.340	0.339	0.339	0.339	0.338	0.336	0.332	0.331	0.328	0.325	0.321	0.318	0.312	0.308	0.302	0.298	0.292	0.288	0.281	0.276	0.271	0.265	0.260	0.255	0.250	0.245	0.240	0.236	0.232	0.229	0.228	0.224	0.222	0.222	0.222	0.222	0.224	0.225	0.228	0.230	0.234	0.239	0.244	0.250	0.258	0.265	0.272	0.281	0.290	0.300	0.311	0.321	0.332	0.342	0.354	0.366	0.378	0.389	0.400	0.412	0.424	0.435	0.446	0.458	0.469	0.478	0.486	0.496	0.504	0.511	0.518	0.524	0.529	0.532	0.535	0.539	0.539	0.540	0.539	0.539	0.536	0.532	0.528	0.524	0.518	0.510	0.502	0.496	0.488	0.478	0.469	0.458	0.448	0.438	0.428	0.415	0.405	0.394	0.382	0.372	0.362	0.352	0.342	0.335	0.325	0.319	0.310	0.305	0.300	0.295	0.290	0.289	0.286	0.286	0.285	0.288	0.290	0.292	0.298	0.302	0.309	0.316	0.324	0.334	0.344	0.354	0.365	0.378	0.390	0.404	0.418	0.431	0.445	0.460	0.474	0.489	0.504	0.519	0.532	0.546	0.560	0.574	0.588	0.599	0.611	0.622	0.634	0.642	0.652	0.660	0.669	0.675	0.680	0.686	0.689	0.692	0.694	0.696	0.696	0.695	0.694	0.691	0.690	0.686	0.681	0.676	0.671	0.666	0.660	0.654	0.648	0.640	0.632	0.625	0.618	0.610	0.602	0.595	0.588	0.581	0.575	0.569	0.562	0.558	0.552	0.549	0.544	0.540	0.538	0.535	0.532	0.532	0.532	0.532	0.532	0.535	0.536	0.540	0.542	0.546	0.550	0.555	0.559	0.565	0.571	0.578	0.582	0.590	0.596	0.602	0.610	0.616	0.622	0.630	0.636	0.644	0.650	0.655	0.661	0.668	0.672	0.679	0.684	0.688	0.691	0.695	0.698	0.700	0.702	0.705	0.706	0.706	0.708	0.706	0.706	0.705	0.702	0.700	0.699	0.695	0.692	0.688	0.684	0.681	0.675	0.671	0.665	0.660	0.654	0.649	0.642	0.636	0.630	0.624	0.619	0.612	0.606	0.601	0.595	0.591	0.586	0.580	0.576	0.571	0.568	0.564	0.561	0.560	0.558	0.555	0.555	0.555	0.555	0.555	0.558	0.559	0.561	0.566	0.569	0.574	0.580	0.586	0.594	0.601	0.609	0.618	0.628	0.639	0.650	0.661	0.674	0.685	0.699	0.712	0.726	0.741	0.756	0.771	0.788	0.804	0.819	0.835	0.851	0.868	0.885	0.901	0.918	0.934	0.950	0.966	0.981	0.998	1.012	1.026	1.041	1.055	1.068	1.081	1.094	1.105	1.116	1.128	1.138	1.146	1.156	1.164	1.171	1.179	1.184	1.190	1.195	1.199	1.202	1.205	1.206	1.208	1.209	1.209	1.209	1.208	1.206	1.204	1.202	1.200	1.196	1.192	1.189	1.185	1.181	1.178	1.172	1.168	1.164	1.159	1.155	1.150	1.145	1.141	1.136	1.134	1.130	1.125	1.122	1.120	1.119	1.116	1.114	1.111	1.109	1.109	1.108	1.106	1.106	1.106	1.108	1.108	1.109	1.109	1.110	1.112	1.114	1.114	1.115	1.116	1.118	1.118	1.118	1.119	1.119	1.119	1.118	1.118	1.115	1.112	1.110	1.105	1.101	1.096	1.090	1.084	1.075	1.068	1.058	1.046	1.036	1.024	1.010	0.996	0.979	0.964	0.946	0.928	0.909	0.888	0.865	0.844	0.820	0.796	0.771	0.746	0.720	0.692	0.666	0.639	0.610	0.580	0.551	0.522	0.491	0.462	0.434	0.404	0.375	0.346	0.318	0.289	0.261	0.234	0.209	0.182	0.158	0.134	0.111	0.090	0.069	0.050	0.031	0.015	-0.001	-0.016	-0.029	-0.040	-0.049	-0.058	-0.065	-0.071	-0.075	-0.078	-0.079	-0.079	-0.076	-0.074	-0.070	-0.064	-0.058	-0.049	-0.040	-0.030	-0.019	-0.006	0.006	0.019	0.034	0.048	0.062	0.078	0.094	0.110	0.125	0.141	0.156	0.172	0.188	0.204	0.219	0.234	0.248	0.261	0.272	0.286	0.298	0.306	0.316	0.325	0.334	0.341	0.346	0.352	0.355	0.359	0.361	0.362	0.362	0.362	0.361	0.358	0.356	0.351	0.348	0.341	0.336	0.330	0.322	0.316	0.309	0.300	0.292	0.285	0.276	0.268	0.259	0.251	0.242	0.234	0.225	0.218	0.210	0.201	0.195	0.189	0.182	0.176	0.170	0.165	0.161	0.158	0.154	0.150	0.148	0.146	0.145	0.144	0.144	0.144	0.144	0.146	0.148	0.150	0.151	0.154	0.158	0.161	0.164	0.169	0.174	0.176	0.182	0.188	0.192	0.198	0.202	0.208	0.214	0.220	0.226	0.231	0.238	0.245	0.250	0.258	0.262	0.269	0.276	0.282	0.289	0.295	0.301	0.309	0.315	0.321	0.329	0.336	0.342	0.350	0.358	0.365	0.372	0.381	0.389	0.396	0.404	0.411	0.420	0.429	0.436	0.444	0.452	0.461	0.469	0.476	0.485	0.492	0.500	0.507	0.515	0.521	0.528	0.534	0.539	0.545	0.549	0.552	0.556	0.558	0.560	0.562	0.561	0.561	0.560	0.558	0.555	0.551	0.545	0.540	0.532	0.524	0.515	0.504	0.492	0.480	0.468	0.452	0.436	0.420	0.402	0.384	0.365	0.344	0.324	0.301	0.280	0.256	0.234	0.209	0.185	0.160	0.134	0.108	0.082	0.056	0.030	0.004	-0.022	-0.049	-0.074	-0.100	-0.126	-0.151	-0.176	-0.200	-0.224	-0.248	-0.269	-0.291	-0.311	-0.331	-0.351	-0.370	-0.386	-0.404	-0.420	-0.434	-0.448	-0.459	-0.470	-0.479	-0.488	-0.495	-0.501	-0.507	-0.511	-0.515	-0.516	-0.518	-0.516	-0.515	-0.512	-0.509	-0.504	-0.498	-0.490	-0.482	-0.472	-0.462	-0.451	-0.438	-0.424	-0.410	-0.395	-0.379	-0.362	-0.342	-0.325	-0.305	-0.285	-0.264	-0.242	-0.220	-0.198	-0.174	-0.150	-0.126	-0.100	-0.075	-0.050	-0.025	0.002	0.029	0.055	0.082	0.110	0.138	0.164	0.191	0.219	0.245	0.272	0.300	0.328	0.354	0.380	0.406	0.432	0.459	0.484	0.507	0.532	0.556	0.580	0.604	0.626	0.648	0.669	0.691	0.711	0.730	0.750	0.770	0.788	0.805	0.822	0.839	0.855	0.870	0.885	0.899	0.912	0.925	0.938	0.949	0.960	0.971	0.981	0.991	1.000	1.009	1.018	1.026	1.032	1.040	1.046	1.052	1.059	1.064	1.070	1.074	1.078	1.082	1.085	1.089	1.091	1.094	1.095	1.096	1.098	1.098	1.098	1.098	1.096	1.096	1.096	1.094	1.092	1.090	1.088	1.085	1.082	1.079	1.075	1.071	1.066	1.062	1.059	1.052	1.049	1.042	1.038	1.031	1.026	1.021	1.015	1.009	1.001	0.995	0.989	0.982	0.975	0.970	0.964	0.956	0.951	0.946	0.940	0.935	0.930	0.925	0.921	0.916	0.912	0.909	0.905	0.902	0.900	0.898	0.895	0.892	0.891	0.891	0.890	0.889	0.889	0.888	0.889	0.890	0.889	0.890	0.891	0.894	0.894	0.896	0.896	0.899	0.900	0.901	0.904	0.905	0.908	0.909	0.910	0.911	0.914	0.915	0.915	0.918	0.918	0.919	0.918	0.919	0.919	0.918	0.918	0.916	0.916	0.914	0.912	0.911	0.909	0.908	0.904	0.902	0.900	0.898	0.895	0.892	0.889	0.885	0.882	0.879	0.875	0.872	0.869	0.866	0.862	0.860	0.856	0.854	0.851	0.849	0.845	0.842	0.841	0.839	0.838	0.835	0.832	0.831	0.830	0.829	0.828	0.826	0.825	0.825	0.822	0.824	0.822	0.821	0.820	0.820	0.819	0.818	0.818	0.816	0.815	0.815	0.814	0.811	0.810	0.809	0.809	0.806	0.805	0.802	0.801	0.799	0.795	0.794	0.790	0.788	0.784	0.780	0.776	0.772	0.769	0.764	0.760	0.755	0.750	0.746	0.740	0.736	0.730	0.726	0.720	0.716	0.710	0.706	0.700	0.695	0.691	0.686	0.681	0.676	0.671	0.668	0.664	0.660	0.655	0.651	0.649	0.646	0.641	0.640	0.636	0.635	0.632	0.631	0.630	0.631	0.629	0.630	0.630	0.631	0.632	0.635	0.636	0.640	0.642	0.645	0.649	0.652	0.658	0.662	0.666	0.671	0.678	0.684	0.690	0.698	0.704	0.711	0.720	0.726	0.735	0.744	0.751	0.760	0.768	0.776	0.786	0.794	0.802	0.812	0.821	0.829	0.839	0.848	0.856	0.864	0.872	0.879	0.888	0.894	0.901	0.908	0.912	0.919	0.924	0.928	0.932	0.936	0.939	0.942	0.945	0.946	0.948	0.948	0.949	0.948	0.946	0.946	0.944	0.941	0.939	0.935	0.931	0.926	0.921	0.916	0.912	0.906	0.901	0.895	0.888	0.881	0.875	0.869	0.861	0.855	0.849	0.842	0.835	0.829	0.824	0.818	0.811	0.806	0.801	0.796	0.792	0.789	0.785	0.782	0.780	0.778	0.778	0.776	0.776	0.776	0.778	0.779	0.781	0.782	0.786	0.790	0.794	0.798	0.802	0.809	0.815	0.820	0.828	0.834	0.841	0.849	0.858	0.864	0.872	0.880	0.888	0.896	0.902	0.911	0.920	0.926	0.935	0.941	0.949	0.956	0.962	0.970	0.978	0.984	0.989	0.995	1.001	1.006	1.011	1.018	1.022	1.026	1.031	1.036	1.040	1.045	1.049	1.051	1.056	1.059	1.062	1.068	1.070	1.074	1.078	1.081	1.085	1.090	1.092	1.096	1.101	1.105	1.109	1.112	1.116	1.120	1.125	1.128	1.131	1.135	1.139	1.141	1.144	1.145	1.148	1.149	1.149	1.150	1.150	1.150	1.148	1.146	1.142	1.139	1.135	1.129	1.122	1.115	1.106	1.098	1.088	1.076	1.064	1.050	1.036	1.021	1.004	0.986	0.968	0.949	0.928	0.905	0.884	0.860	0.836	0.811	0.785	0.760	0.732	0.706	0.679	0.651	0.624	0.596	0.569	0.540	0.511	0.485	0.459	0.431	0.405	0.379	0.354	0.330	0.306	0.282	0.262	0.240	0.221	0.202	0.185	0.169	0.155	0.140	0.128	0.116	0.106	0.098	0.090	0.085	0.080	0.076	0.074	0.072	0.072	0.075	0.078	0.081	0.085	0.091	0.098	0.106	0.114	0.124	0.132	0.144	0.155	0.166	0.179	0.190	0.202	0.216	0.230	0.242	0.256	0.270	0.282	0.296	0.309	0.322	0.335	0.349	0.360	0.372	0.385	0.396	0.408	0.419	0.429	0.439	0.449	0.458	0.466	0.474	0.482	0.490	0.496	0.504	0.510	0.518	0.522	0.529	0.532	0.539	0.544	0.548	0.551	0.555	0.561	0.565	0.568	0.571	0.575	0.579	0.582	0.586	0.590	0.595	0.599	0.602	0.608	0.611	0.618	0.621	0.626	0.631	0.638	0.642	0.650	0.656	0.661	0.670	0.676	0.684	0.691	0.699	0.706	0.714	0.721	0.730	0.738	0.746	0.755	0.761	0.770	0.778	0.786	0.794	0.801	0.809	0.815	0.822	0.828	0.835	0.840	0.846	0.849	0.854	0.859	0.861	0.865	0.866	0.868	0.869	0.869	0.869	0.868	0.866	0.864	0.860	0.858	0.852	0.848	0.842	0.836	0.830	0.822	0.818	0.809	0.801	0.792	0.784	0.775	0.765	0.756	0.746	0.736	0.726	0.716	0.708	0.698	0.688	0.679	0.669	0.661	0.651	0.644	0.636	0.630	0.622	0.616	0.610	0.605	0.601	0.596	0.594	0.591	0.589	0.588	0.588	0.586	0.588	0.589	0.590	0.594	0.596	0.600	0.605	0.609	0.614	0.620	0.626	0.634	0.640	0.648	0.656	0.665	0.674	0.682	0.691	0.701	0.710	0.719	0.730	0.739	0.748	0.758	0.768	0.775	0.785	0.794	0.801	0.809	0.815	0.822	0.829	0.835	0.840	0.845	0.850	0.854	0.856	0.859	0.860	0.862	0.862	0.862	0.861	0.860	0.858	0.854	0.851	0.846	0.841	0.836	0.830	0.824	0.815	0.806	0.798	0.789	0.780	0.769	0.759	0.748	0.736	0.725	0.712	0.701	0.689	0.675	0.662	0.651	0.639	0.625	0.614	0.601	0.590	0.578	0.566	0.555	0.546	0.536	0.526	0.518	0.510	0.502	0.496	0.490	0.484	0.480	0.475	0.472	0.470	0.469	0.468	0.469	0.469	0.470	0.474	0.476	0.480	0.485	0.490	0.496	0.501	0.509	0.516	0.525	0.532	0.540	0.548	0.556	0.565	0.574	0.582	0.591	0.599	0.606	0.614	0.621	0.628	0.635	0.640	0.645	0.648	0.651	0.654	0.655	0.655	0.655	0.654	0.650	0.646	0.640	0.634	0.626	0.616	0.608	0.596	0.584	0.571	0.558	0.542	0.525	0.507	0.491	0.471	0.451	0.430	0.410	0.388	0.365	0.341	0.319	0.295	0.271	0.246	0.222	0.199	0.174	0.150	0.126	0.102	0.079	0.055	0.032	0.010	-0.011	-0.031	-0.051	-0.070	-0.089	-0.105	-0.121	-0.136	-0.151	-0.164	-0.176	-0.188	-0.198	-0.206	-0.214	-0.220	-0.225	-0.230	-0.234	-0.235	-0.235	-0.235	-0.232	-0.231	-0.228	-0.222	-0.218	-0.210	-0.202	-0.195	-0.185	-0.174	-0.164	-0.152	-0.139	-0.126	-0.114	-0.098	-0.084	-0.069	-0.054	-0.036	-0.020	-0.002	0.014	0.030	0.049	0.066	0.082	0.099	0.116	0.135	0.151	0.168	0.184	0.201	0.218	0.232	0.248	0.262	0.276	0.290	0.302	0.315	0.328	0.339	0.350	0.359	0.368	0.376	0.382	0.389	0.394	0.400	0.402	0.405	0.406	0.408	0.408	0.406	0.404	0.401	0.396	0.391	0.384	0.376	0.368	0.359	0.349	0.336	0.324	0.311	0.296	0.281	0.265	0.249	0.230	0.211	0.192	0.171	0.151	0.130	0.108	0.086	0.062	0.041	0.016	-0.006	-0.030	-0.054	-0.078	-0.101	-0.125	-0.148	-0.171	-0.192	-0.215	-0.238	-0.259	-0.279	-0.299	-0.318	-0.336	-0.355	-0.371	-0.388	-0.401	-0.416	-0.428	-0.440	-0.449	-0.459	-0.468	-0.474	-0.479	-0.482	-0.485	-0.486	-0.488	-0.488	-0.484	-0.482	-0.478	-0.471	-0.466	-0.459	-0.450	-0.441	-0.431	-0.420	-0.409	-0.396	-0.384	-0.371	-0.356	-0.342	-0.329	-0.314	-0.299	-0.284	-0.270	-0.255	-0.241	-0.226	-0.212	-0.199	-0.186	-0.174	-0.162	-0.151	-0.140	-0.130	-0.121	-0.115	-0.108	-0.102	-0.098	-0.095	-0.092	-0.090	-0.090	-0.090	-0.092	-0.096	-0.100	-0.105	-0.111	-0.120	-0.128	-0.138	-0.148	-0.160	-0.171	-0.185	-0.200	-0.215	-0.231	-0.248	-0.264	-0.281	-0.299	-0.319	-0.338	-0.356	-0.376	-0.395	-0.415	-0.435	-0.454	-0.472	-0.492	-0.511	-0.530	-0.548	-0.565	-0.582	-0.598	-0.614	-0.629	-0.642	-0.656	-0.670	-0.680	-0.691	-0.701	-0.709	-0.718	-0.724	-0.729	-0.734	-0.736	-0.738	-0.738	-0.738	-0.736	-0.734	-0.729	-0.724	-0.716	-0.709	-0.699	-0.688	-0.676	-0.665	-0.650	-0.635	-0.620	-0.602	-0.584	-0.564	-0.544	-0.522	-0.501	-0.478	-0.455	-0.430	-0.405	-0.380	-0.352	-0.326	-0.298	-0.270	-0.241	-0.212	-0.184	-0.154	-0.125	-0.094	-0.064	-0.032	-0.002	0.028	0.060	0.090	0.121	0.152	0.182	0.214	0.244	0.272	0.302	0.332	0.360	0.390	0.419	0.446	0.474	0.501	0.528	0.554	0.580	0.605	0.630	0.655	0.679	0.702	0.725	0.748	0.770	0.791	0.812	0.832	0.852	0.872	0.891	0.908	0.926	0.944	0.959	0.975	0.990	1.004	1.019	1.031	1.044	1.056	1.068	1.078	1.088	1.098	1.106	1.114	1.121	1.128	1.134	1.139	1.144	1.148	1.150	1.152	1.155	1.155	1.155	1.155	1.154	1.151	1.149	1.145	1.142	1.138	1.131	1.126	1.120	1.112	1.106	1.098	1.089	1.080	1.071	1.062	1.051	1.041	1.031	1.021	1.010	1.000	0.988	0.978	0.966	0.956	0.945	0.935	0.925	0.914	0.905	0.895	0.886	0.878	0.869	0.860	0.852	0.844	0.838	0.831	0.825	0.820	0.816	0.811	0.806	0.804	0.800	0.798	0.796	0.794	0.792	0.790	0.790	0.790	0.790	0.791	0.792	0.792	0.792	0.795	0.796	0.798	0.800	0.802	0.802	0.805	0.806	0.808	0.810	0.811	0.814	0.814	0.816	0.816	0.818	0.818	0.819	0.819	0.820	0.820	0.820	0.820	0.820	0.820	0.819	0.820	0.819	0.820	0.819	0.820	0.820	0.821	0.821	0.822	0.825	0.826	0.829	0.831	0.834	0.839	0.841	0.846	0.852	0.858	0.865	0.872	0.880	0.888	0.898	0.906	0.918	0.929	0.940	0.952	0.965	0.979	0.992	1.006	1.022	1.038	1.055	1.071	1.089	1.106	1.125	1.144	1.161	1.180	1.199	1.219	1.238	1.256	1.275	1.295	1.314	1.332	1.350	1.369	1.388	1.405	1.422	1.440	1.455	1.472	1.488	1.504	1.519	1.532	1.546	1.560	1.571	1.584	1.595	1.605	1.615	1.624	1.631	1.639	1.645	1.651	1.655	1.660	1.664	1.665	1.668	1.666	1.668	1.665	1.664	1.660	1.656	1.650	1.645	1.636	1.629	1.620	1.610	1.599	1.588	1.575	1.559	1.545	1.529	1.511	1.492	1.474	1.454	1.432	1.410	1.388	1.364	1.340	1.315	1.289	1.262	1.235	1.206	1.176	1.148	1.119	1.088	1.056	1.025	0.994	0.962	0.931	0.900	0.869	0.836	0.805	0.774	0.744	0.714	0.682	0.652	0.624	0.595	0.568	0.541	0.515	0.488	0.464	0.440	0.418	0.395	0.374	0.354	0.335	0.318	0.301	0.285	0.271	0.258	0.245	0.232	0.222	0.214	0.206	0.199	0.192	0.188	0.184	0.180	0.179	0.178	0.176	0.175	0.175	0.176	0.178	0.180	0.181	0.184	0.186	0.190	0.194	0.198	0.199	0.202	0.206	0.209	0.212	0.215	0.218	0.220	0.221	0.224	0.226	0.225	0.228	0.226	0.226	0.225	0.224	0.222	0.220	0.218	0.215	0.211	0.208	0.204	0.199	0.196	0.190	0.185	0.179	0.174	0.169	0.162	0.156	0.149	0.144	0.138	0.131	0.125	0.119	0.114	0.109	0.104	0.099	0.094	0.090	0.086	0.082	0.080	0.078	0.076	0.074	0.072	0.072	0.072	0.072	0.075	0.076	0.079	0.081	0.085	0.090	0.095	0.100	0.106	0.112	0.120	0.128	0.136	0.144	0.152	0.162	0.172	0.182	0.192	0.204	0.216	0.228	0.238	0.250	0.262	0.274	0.286	0.299	0.311	0.322	0.336	0.348	0.359	0.371	0.382	0.394	0.404	0.415	0.425	0.435	0.445	0.454	0.462	0.471	0.479	0.486	0.492	0.499	0.505	0.510	0.516	0.520	0.524	0.528	0.531	0.532	0.535	0.536	0.536	0.538	0.538	0.538	0.538	0.536	0.534	0.532	0.530	0.526	0.524	0.519	0.516	0.511	0.506	0.502	0.496	0.491	0.484	0.478	0.470	0.464	0.456	0.449	0.440	0.431	0.422	0.412	0.402	0.392	0.382	0.371	0.360	0.348	0.335	0.322	0.310	0.296	0.281	0.268	0.251	0.236	0.219	0.201	0.184	0.166	0.148	0.129	0.109	0.089	0.069	0.048	0.025	0.002	-0.019	-0.041	-0.064	-0.088	-0.111	-0.135	-0.159	-0.182	-0.208	-0.231	-0.255	-0.279	-0.301	-0.325	-0.348	-0.370	-0.392	-0.414	-0.435	-0.455	-0.475	-0.494	-0.511	-0.529	-0.544	-0.560	-0.574	-0.588	-0.599	-0.610	-0.620	-0.629	-0.635	-0.641	-0.646	-0.650	-0.652	-0.654	-0.654	-0.652	-0.650	-0.648	-0.642	-0.638	-0.631	-0.625	-0.616	-0.608	-0.599	-0.588	-0.578	-0.566	-0.556	-0.545	-0.534	-0.521	-0.510	-0.499	-0.486	-0.476	-0.465	-0.455	-0.445	-0.438	-0.429	-0.422	-0.415	-0.410	-0.406	-0.404	-0.402	-0.401	-0.401	-0.404	-0.408	-0.411	-0.419	-0.426	-0.435	-0.445	-0.458	-0.470	-0.486	-0.501	-0.519	-0.538	-0.558	-0.579	-0.602	-0.625	-0.650	-0.676	-0.702	-0.730	-0.758	-0.788	-0.818	-0.846	-0.878	-0.909	-0.939	-0.971	-1.002	-1.034	-1.066	-1.098	-1.129	-1.159	-1.190	-1.220	-1.250	-1.279	-1.308	-1.335	-1.362	-1.389	-1.414	-1.439	-1.462	-1.485	-1.506	-1.528	-1.548	-1.566	-1.582	-1.599	-1.615	-1.630	-1.642	-1.655	-1.666	-1.676	-1.685	-1.692	-1.700	-1.708	-1.712	-1.716	-1.720	-1.722	-1.724	-1.726	-1.725	-1.725	-1.724	-1.724	-1.722	-1.719	-1.716	-1.712	-1.710	-1.706	-1.701	-1.698	-1.695	-1.690	-1.686	-1.682	-1.678	-1.674	-1.670	-1.666	-1.664	-1.660	-1.658	-1.655	-1.651	-1.650	-1.648	-1.646	-1.645	-1.644	-1.644	-1.642	-1.644	-1.644	-1.645	-1.646	-1.648	-1.650	-1.652	-1.655	-1.658	-1.660	-1.662	-1.666	-1.670	-1.674	-1.676	-1.680	-1.684	-1.688	-1.690	-1.694	-1.696	-1.699	-1.702	-1.705	-1.706	-1.708	-1.710	-1.710	-1.711	-1.710	-1.710	-1.708	-1.706	-1.704	-1.701	-1.698	-1.692	-1.688	-1.681	-1.675	-1.668	-1.660	-1.650	-1.641	-1.630	-1.619	-1.608	-1.595	-1.581	-1.568	-1.554	-1.538	-1.522	-1.506	-1.489	-1.470	-1.452	-1.434	-1.414	-1.395	-1.374	-1.354	-1.331	-1.310	-1.289	-1.265	-1.242	-1.220	-1.196	-1.172	-1.150	-1.125	-1.101	-1.076	-1.051	-1.026	-1.002	-0.979	-0.952	-0.929	-0.902	-0.879	-0.854	-0.829	-0.804	-0.779	-0.755	-0.730	-0.706	-0.681	-0.658	-0.634	-0.611	-0.588	-0.565	-0.541	-0.519	-0.499	-0.476	-0.455	-0.435	-0.414	-0.395	-0.376	-0.358	-0.341	-0.324	-0.308	-0.291	-0.278	-0.264	-0.251	-0.238	-0.226	-0.216	-0.208	-0.199	-0.191	-0.185	-0.180	-0.175	-0.172	-0.170	-0.169	-0.169	-0.169	-0.172	-0.175	-0.179	-0.184	-0.190	-0.196	-0.204	-0.214	-0.224	-0.234	-0.245	-0.258	-0.270	-0.284	-0.298	-0.312	-0.328	-0.341	-0.358	-0.372	-0.389	-0.405	-0.421	-0.438	-0.452	-0.469	-0.482	-0.498	-0.511	-0.525	-0.539	-0.551	-0.564	-0.575	-0.586	-0.596	-0.605	-0.614	-0.621	-0.628	-0.632	-0.638	-0.641	-0.644	-0.646	-0.646	-0.645	-0.644	-0.642	-0.639	-0.634	-0.629	-0.622	-0.618	-0.610	-0.602	-0.594	-0.584	-0.575	-0.565	-0.554	-0.544	-0.532	-0.521	-0.510	-0.499	-0.488	-0.476	-0.466	-0.455	-0.445	-0.434	-0.424	-0.415	-0.405	-0.398	-0.389	-0.382	-0.376	-0.371	-0.365	-0.361	-0.360	-0.356	-0.356	-0.355	-0.358	-0.359	-0.361	-0.365	-0.369	-0.375	-0.381	-0.388	-0.396	-0.404	-0.414	-0.424	-0.434	-0.445	-0.458	-0.470	-0.482	-0.496	-0.511	-0.524	-0.539	-0.552	-0.568	-0.582	-0.596	-0.611	-0.626	-0.640	-0.654	-0.669	-0.682	-0.695	-0.708	-0.720	-0.731	-0.742	-0.752	-0.764	-0.771	-0.781	-0.790	-0.796	-0.802	-0.809	-0.814	-0.818	-0.821	-0.824	-0.825	-0.828	-0.828	-0.828	-0.826	-0.825	-0.824	-0.820	-0.818	-0.814	-0.809	-0.805	-0.800	-0.794	-0.789	-0.782	-0.776	-0.770	-0.764	-0.758	-0.750	-0.744	-0.738	-0.731	-0.725	-0.720	-0.715	-0.710	-0.705	-0.700	-0.696	-0.692	-0.690	-0.689	-0.686	-0.685	-0.685	-0.684	-0.686	-0.686	-0.689	-0.691	-0.695	-0.700	-0.704	-0.710	-0.716	-0.722	-0.730	-0.738	-0.746	-0.756	-0.766	-0.776	-0.789	-0.800	-0.811	-0.824	-0.836	-0.850	-0.864	-0.876	-0.890	-0.905	-0.919	-0.934	-0.948	-0.961	-0.976	-0.991	-1.004	-1.019	-1.031	-1.044	-1.056	-1.068	-1.080	-1.091	-1.101	-1.111	-1.121	-1.130	-1.136	-1.144	-1.150	-1.156	-1.160	-1.164	-1.168	-1.168	-1.169	-1.169	-1.168	-1.166	-1.162	-1.160	-1.155	-1.149	-1.142	-1.135	-1.128	-1.118	-1.108	-1.098	-1.086	-1.074	-1.061	-1.049	-1.035	-1.020	-1.005	-0.990	-0.974	-0.959	-0.942	-0.926	-0.909	-0.892	-0.875	-0.859	-0.841	-0.825	-0.808	-0.791	-0.774	-0.758	-0.741	-0.725	-0.710	-0.696	-0.681	-0.668	-0.654	-0.639	-0.626	-0.614	-0.601	-0.590	-0.580	-0.568	-0.558	-0.548	-0.540	-0.531	-0.522	-0.514	-0.507	-0.500	-0.492	-0.486	-0.480	-0.475	-0.470	-0.464	-0.460	-0.455	-0.452	-0.448	-0.445	-0.441	-0.438	-0.435	-0.431	-0.430	-0.426	-0.422	-0.421	-0.418	-0.414	-0.412	-0.409	-0.406	-0.404	-0.401	-0.399	-0.395	-0.392	-0.390	-0.386	-0.384	-0.380	-0.379	-0.375	-0.372	-0.370	-0.366	-0.364	-0.360	-0.356	-0.354	-0.350	-0.346	-0.342	-0.339	-0.335	-0.330	-0.326	-0.321	-0.318	-0.312	-0.308	-0.302	-0.298	-0.292	-0.286	-0.280	-0.274	-0.266	-0.259	-0.252	-0.245	-0.236	-0.228	-0.218	-0.209	-0.199	-0.189	-0.179	-0.166	-0.154	-0.141	-0.129	-0.115	-0.101	-0.086	-0.071	-0.055	-0.039	-0.022	-0.005	0.012	0.031	0.050	0.069	0.089	0.109	0.130	0.150	0.172	0.192	0.215	0.239	0.260	0.284	0.306	0.330	0.354	0.378	0.401	0.425	0.449	0.472	0.496	0.520	0.545	0.569	0.592	0.615	0.639	0.661	0.684	0.706	0.729	0.750	0.771	0.792	0.812	0.832	0.852	0.872	0.891	0.909	0.926	0.944	0.960	0.978	0.992	1.008	1.022	1.036	1.050	1.062	1.074	1.085	1.095	1.104	1.112	1.121	1.129	1.135	1.140	1.145	1.149	1.152	1.154	1.156	1.158	1.158	1.156	1.154	1.151	1.149	1.145	1.140	1.135	1.129	1.121	1.115	1.105	1.098	1.088	1.078	1.066	1.055	1.044	1.032	1.020	1.006	0.994	0.980	0.966	0.952	0.938	0.924	0.910	0.895	0.881	0.868	0.854	0.840	0.828	0.814	0.801	0.789	0.778	0.766	0.754	0.741	0.732	0.722	0.714	0.704	0.698	0.689	0.682	0.676	0.671	0.666	0.662	0.659	0.656	0.654	0.651	0.651	0.650	0.649	0.650	0.651	0.651	0.654	0.654	0.658	0.659	0.661	0.664	0.668	0.670	0.672	0.674	0.678	0.680	0.682	0.685	0.688	0.690	0.691	0.692	0.694	0.696	0.696	0.696	0.695	0.695	0.694	0.692	0.690	0.688	0.685	0.681	0.678	0.674	0.670	0.665	0.659	0.654	0.649	0.641	0.636	0.629	0.622	0.616	0.610	0.602	0.595	0.588	0.581	0.575	0.569	0.562	0.555	0.550	0.544	0.538	0.534	0.528	0.524	0.520	0.518	0.515	0.512	0.510	0.510	0.507	0.509	0.509	0.510	0.511	0.514	0.518	0.520	0.524	0.529	0.532	0.538	0.544	0.550	0.556	0.562	0.570	0.576	0.584	0.590	0.598	0.604	0.610	0.618	0.625	0.631	0.636	0.642	0.648	0.652	0.656	0.661	0.664	0.666	0.669	0.669	0.671	0.671	0.669	0.669	0.666	0.662	0.659	0.655	0.650	0.644	0.638	0.630	0.622	0.614	0.605	0.596	0.588	0.576	0.566	0.556	0.545	0.534	0.524	0.514	0.502	0.491	0.481	0.471	0.462	0.452	0.444	0.436	0.428	0.420	0.414	0.408	0.402	0.399	0.395	0.394	0.391	0.391	0.391	0.391	0.394	0.396	0.400	0.404	0.409	0.415	0.421	0.429	0.436	0.445	0.454	0.464	0.474	0.484	0.494	0.504	0.515	0.528	0.538	0.550	0.560	0.570	0.581	0.592	0.601	0.611	0.620	0.630	0.636	0.645	0.651	0.658	0.664	0.668	0.672	0.676	0.678	0.680	0.681	0.682	0.681	0.680	0.679	0.676	0.672	0.669	0.664	0.660	0.655	0.649	0.642	0.636	0.629	0.622	0.616	0.609	0.601	0.595	0.588	0.580	0.572	0.566	0.559	0.552	0.546	0.541	0.535	0.531	0.528	0.522	0.519	0.516	0.514	0.512	0.511	0.511	0.510	0.511	0.512	0.514	0.516	0.520	0.522	0.526	0.531	0.536	0.540	0.546	0.551	0.559	0.565	0.571	0.579	0.586	0.592	0.600	0.608	0.615	0.622	0.630	0.639	0.645	0.654	0.660	0.668	0.674	0.681	0.688	0.694	0.700	0.705	0.711	0.716	0.721	0.728	0.731	0.735	0.738	0.742	0.745	0.748	0.750	0.751	0.754	0.755	0.756	0.756	0.758	0.756	0.758	0.756	0.756	0.755	0.754	0.754	0.752	0.751	0.750	0.748	0.746	0.745	0.744	0.742	0.741	0.741	0.740	0.740	0.739	0.739	0.740	0.739	0.741	0.741	0.744	0.746	0.749	0.752	0.755	0.759	0.764	0.770	0.775	0.781	0.789	0.796	0.805	0.814	0.822	0.834	0.844	0.855	0.866	0.880	0.892	0.906	0.920	0.934	0.948	0.964	0.978	0.992	1.009	1.025	1.040	1.058	1.074	1.089	1.105	1.122	1.138	1.152	1.169	1.184	1.199	1.212	1.228	1.241	1.252	1.265	1.278	1.289	1.299	1.309	1.318	1.326	1.334	1.341	1.349	1.354	1.359	1.362	1.366	1.370	1.371	1.372	1.374	1.372	1.372	1.371	1.369	1.368	1.362	1.360	1.355	1.350	1.345	1.340	1.335	1.329	1.324	1.316	1.310	1.302	1.298	1.290	1.282	1.276	1.269	1.264	1.256	1.250	1.245	1.240	1.235	1.230	1.225	1.221	1.218	1.215	1.212	1.210	1.208	1.205	1.204	1.202	1.202	1.202	1.202	1.202	1.204	1.205	1.206	1.209	1.210	1.212	1.215	1.219	1.221	1.224	1.226	1.229	1.231	1.234	1.236	1.239	1.240	1.241	1.242	1.242	1.242	1.242	1.241	1.239	1.236	1.234	1.230	1.225	1.220	1.215	1.209	1.200	1.192	1.182	1.172	1.162	1.150	1.136	1.124	1.109	1.094	1.076	1.060	1.042	1.024	1.005	0.986	0.965	0.944	0.924	0.901	0.880	0.856	0.834	0.811	0.788	0.764	0.740	0.718	0.694	0.671	0.648	0.626	0.605	0.582	0.561	0.541	0.522	0.504	0.486	0.468	0.451	0.436	0.421	0.409	0.395	0.384	0.375	0.366	0.358	0.351	0.345	0.342	0.339	0.336	0.335	0.336	0.338	0.340	0.344	0.348	0.354	0.360	0.368	0.375	0.384	0.392	0.401	0.411	0.422	0.434	0.444	0.456	0.468	0.480	0.491	0.502	0.514	0.525	0.536	0.546	0.558	0.568	0.575	0.584	0.592	0.600	0.606	0.612	0.618	0.622	0.628	0.630	0.631	0.632	0.634	0.634	0.632	0.631	0.628	0.626	0.622	0.618	0.612	0.608	0.601	0.596	0.589	0.581	0.574	0.568	0.560	0.552	0.544	0.536	0.529	0.521	0.512	0.505	0.498	0.490	0.484	0.478	0.471	0.465	0.459	0.454	0.450	0.445	0.442	0.439	0.436	0.434	0.431	0.430	0.430	0.429	0.429	0.430	0.431	0.432	0.434	0.435	0.438	0.440	0.442	0.448	0.450	0.454	0.458	0.462	0.466	0.470	0.475	0.479	0.485	0.489	0.494	0.498	0.502	0.509	0.512	0.518	0.522	0.529	0.534	0.538	0.542	0.548	0.552	0.558	0.562	0.566	0.572	0.576	0.582	0.588	0.592	0.599	0.604	0.609	0.615	0.621	0.628	0.632	0.639	0.645	0.651	0.658	0.664	0.670	0.676	0.682	0.690	0.698	0.705	0.710	0.718	0.724	0.730	0.736	0.741	0.749	0.752	0.758	0.764	0.768	0.772	0.776	0.780	0.782	0.784	0.785	0.786	0.786	0.785	0.785	0.782	0.780	0.778	0.772	0.768	0.762	0.755	0.748	0.739	0.731	0.720	0.709	0.699	0.686	0.672	0.659	0.645	0.629	0.614	0.598	0.581	0.565	0.546	0.529	0.510	0.491	0.471	0.451	0.431	0.411	0.392	0.371	0.352	0.331	0.311	0.291	0.271	0.252	0.232	0.215	0.195	0.176	0.159	0.141	0.124	0.108	0.092	0.076	0.061	0.048	0.034	0.021	0.009	-0.004	-0.014	-0.024	-0.032	-0.042	-0.050	-0.058	-0.062	-0.069	-0.074	-0.078	-0.081	-0.084	-0.084	-0.085	-0.085	-0.085	-0.082	-0.080	-0.078	-0.071	-0.068	-0.061	-0.054	-0.048	-0.039	-0.031	-0.020	-0.010	0.001	0.014	0.028	0.040	0.055	0.070	0.085	0.101	0.119	0.136	0.155	0.175	0.195	0.214	0.235	0.258	0.279	0.301	0.324	0.348	0.370	0.395	0.420	0.444	0.469	0.495	0.519	0.545	0.571	0.598	0.622	0.649	0.674	0.700	0.725	0.751	0.776	0.800	0.825	0.850	0.875	0.898	0.922	0.945	0.968	0.990	1.011	1.032	1.054	1.074	1.095	1.114	1.131	1.150	1.168	1.185	1.200	1.216	1.230	1.246	1.259	1.271	1.284	1.295	1.306	1.318	1.326	1.335	1.344	1.351	1.358	1.364	1.369	1.374	1.379	1.381	1.385	1.388	1.389	1.389	1.389	1.388	1.386	1.384	1.381	1.378	1.374	1.370	1.365	1.360	1.352	1.346	1.340	1.331	1.322	1.314	1.305	1.296	1.286	1.276	1.265	1.255	1.242	1.231	1.221	1.210	1.198	1.185	1.174	1.160	1.149	1.138	1.125	1.114	1.102	1.091	1.080	1.069	1.059	1.049	1.040	1.030	1.022	1.015	1.008	1.000	0.992	0.988	0.982	0.978	0.972	0.970	0.968	0.965	0.964	0.962	0.962	0.961	0.962	0.964	0.966	0.969	0.971	0.975	0.978	0.982	0.986	0.992	0.996	1.001	1.008	1.014	1.020	1.025	1.031	1.038	1.044	1.050	1.058	1.062	1.069	1.075	1.081	1.086	1.092	1.098	1.104	1.108	1.112	1.116	1.121	1.125	1.129	1.132	1.135	1.139	1.141	1.145	1.146	1.150	1.152	1.155	1.156	1.158	1.159	1.161	1.162	1.165	1.165	1.168	1.169	1.171	1.172	1.175	1.178	1.179	1.180	1.184	1.186	1.188	1.190	1.194	1.196	1.199	1.202	1.205	1.208	1.211	1.215	1.219	1.222	1.225	1.230	1.232	1.236	1.239	1.242	1.246	1.249	1.252	1.255	1.259	1.261	1.265	1.266	1.269	1.271	1.274	1.274	1.276	1.278	1.278	1.280	1.279	1.280	1.280	1.280	1.280	1.279	1.278	1.276	1.275	1.274	1.272	1.270	1.269	1.265	1.264	1.261	1.260	1.256	1.254	1.251	1.250	1.248	1.244	1.242	1.241	1.238	1.236	1.234	1.232	1.231	1.229	1.226	1.225	1.224	1.224	1.222	1.221	1.221	1.221	1.220	1.220	1.221	1.220	1.222	1.222	1.224	1.225	1.226	1.229	1.230	1.232	1.235	1.238	1.241	1.244	1.246	1.250	1.254	1.256	1.260	1.264	1.269	1.272	1.278	1.281	1.286	1.290	1.295	1.299	1.305	1.310	1.314	1.319	1.324	1.329	1.334	1.339	1.344	1.349	1.355	1.360	1.365	1.370	1.374	1.379	1.382	1.386	1.390	1.394	1.399	1.402	1.406	1.409	1.411	1.414	1.416	1.419	1.420	1.421	1.424	1.424	1.425	1.425	1.425	1.425	1.424	1.422	1.422	1.420	1.419	1.416	1.414	1.411	1.408	1.405	1.402	1.399	1.395	1.390	1.386	1.381	1.376	1.372	1.368	1.364	1.358	1.352	1.348	1.342	1.339	1.332	1.329	1.324	1.318	1.314	1.309	1.304	1.300	1.295	1.291	1.288	1.284	1.279	1.275	1.271	1.268	1.265	1.261	1.259	1.256	1.252	1.250	1.246	1.244	1.241	1.240	1.238	1.235	1.232	1.229	1.226	1.224	1.220	1.219	1.216	1.211	1.209	1.205	1.202	1.199	1.196	1.191	1.189	1.185	1.181	1.178	1.174	1.171	1.168	1.162	1.160	1.156	1.152	1.150	1.148	1.144	1.142	1.139	1.136	1.135	1.132	1.131	1.130	1.129	1.129	1.129	1.129	1.129	1.131	1.132	1.134	1.136	1.138	1.141	1.144	1.146	1.150	1.154	1.159	1.162	1.166	1.170	1.176	1.180	1.185	1.188	1.192	1.196	1.199	1.202	1.206	1.208	1.210	1.211	1.212	1.211	1.211	1.209	1.208	1.205	1.200	1.195	1.189	1.182	1.176	1.166	1.158	1.146	1.135	1.122	1.109	1.094	1.079	1.062	1.045	1.026	1.009	0.989	0.969	0.949	0.928	0.905	0.884	0.861	0.839	0.816	0.792	0.770	0.748	0.725	0.702	0.680	0.659	0.636	0.616	0.595	0.575	0.556	0.538	0.520	0.502	0.488	0.471	0.458	0.444	0.432	0.421	0.410	0.401	0.394	0.386	0.379	0.375	0.370	0.366	0.365	0.364	0.362	0.365	0.366	0.368	0.370	0.374	0.379	0.384	0.389	0.394	0.401	0.408	0.415	0.422	0.430	0.438	0.446	0.455	0.464	0.472	0.481	0.489	0.499	0.507	0.516	0.525	0.532	0.541	0.549	0.559	0.565	0.574	0.580	0.588	0.595	0.602	0.610	0.616	0.622	0.629	0.636	0.641	0.648	0.655	0.661	0.668	0.672	0.679	0.685	0.691	0.698	0.704	0.710	0.718	0.724	0.730	0.738	0.745	0.751	0.759	0.768	0.775	0.782	0.791	0.801	0.810	0.819	0.829	0.839	0.849	0.859	0.870	0.881	0.892	0.904	0.916	0.929	0.941	0.954	0.966	0.979	0.991	1.005	1.018	1.031	1.044	1.056	1.069	1.082	1.095	1.106	1.119	1.131	1.142	1.154	1.165	1.174	1.185	1.195	1.202	1.211	1.219	1.226	1.231	1.238	1.242	1.246	1.249	1.252	1.252	1.254	1.254	1.254	1.251	1.249	1.246	1.241	1.236	1.231	1.225	1.218	1.211	1.202	1.194	1.184	1.175	1.165	1.155	1.144	1.132	1.121	1.110	1.098	1.086	1.075	1.062	1.051	1.041	1.030	1.019	1.009	1.000	0.990	0.982	0.974	0.966	0.960	0.955	0.950	0.945	0.941	0.939	0.938	0.936	0.936	0.938	0.940	0.944	0.946	0.951	0.956	0.962	0.970	0.979	0.986	0.996	1.006	1.016	1.028	1.040	1.052	1.065	1.079	1.092	1.106	1.120	1.135	1.150	1.165	1.179	1.194	1.208	1.222	1.236	1.250	1.262	1.275	1.288	1.299	1.309	1.319	1.329	1.339	1.346	1.352	1.360	1.365	1.370	1.374	1.375	1.378	1.378	1.376	1.376	1.374	1.369	1.365	1.360	1.352	1.346	1.338	1.329	1.319	1.308	1.295	1.282	1.269	1.255	1.239	1.224	1.208	1.191	1.174	1.156	1.139	1.120	1.101	1.084	1.065	1.046	1.028	1.010	0.991	0.974	0.956	0.940	0.922	0.906	0.890	0.875	0.860	0.848	0.834	0.821	0.810	0.799	0.790	0.780	0.772	0.766	0.759	0.754	0.750	0.746	0.744	0.742	0.742	0.742	0.744	0.745	0.749	0.752	0.756	0.761	0.765	0.771	0.778	0.784	0.790	0.798	0.805	0.812	0.820	0.828	0.835	0.842	0.849	0.856	0.862	0.868	0.874	0.878	0.882	0.886	0.889	0.891	0.894	0.894	0.892	0.891	0.889	0.886	0.882	0.876	0.871	0.865	0.858	0.849	0.839	0.829	0.819	0.806	0.794	0.781	0.768	0.752	0.738	0.721	0.705	0.690	0.672	0.655	0.639	0.620	0.604	0.585	0.568	0.549	0.531	0.515	0.496	0.480	0.462	0.446	0.430	0.415	0.400	0.385	0.371	0.358	0.345	0.334	0.322	0.311	0.301	0.291	0.284	0.275	0.268	0.262	0.256	0.252	0.248	0.245	0.244	0.242	0.241	0.242	0.242	0.244	0.246	0.250	0.252	0.258	0.262	0.269	0.275	0.282	0.290	0.299	0.308	0.318	0.328	0.338	0.348	0.360	0.371	0.384	0.396	0.409	0.421	0.436	0.449	0.462	0.476	0.492	0.506	0.520	0.535	0.548	0.561	0.576	0.590	0.604	0.618	0.630	0.642	0.656	0.668	0.679	0.689	0.700	0.710	0.719	0.728	0.734	0.741	0.748	0.752	0.756	0.760	0.762	0.765	0.764	0.764	0.762	0.760	0.756	0.750	0.744	0.738	0.729	0.720	0.710	0.698	0.685	0.671	0.658	0.641	0.625	0.608	0.589	0.569	0.549	0.529	0.507	0.485	0.462	0.439	0.415	0.391	0.368	0.342	0.318	0.294	0.270	0.246	0.221	0.198	0.174	0.151	0.129	0.108	0.086	0.065	0.046	0.028	0.010	-0.006	-0.022	-0.038	-0.051	-0.064	-0.075	-0.084	-0.092	-0.100	-0.108	-0.111	-0.115	-0.116	-0.118	-0.116	-0.115	-0.112	-0.108	-0.102	-0.096	-0.089	-0.080	-0.071	-0.060	-0.050	-0.038	-0.025	-0.012	0.001	0.016	0.031	0.046	0.061	0.078	0.091	0.108	0.124	0.138	0.152	0.166	0.180	0.194	0.206	0.218	0.229	0.240	0.249	0.258	0.265	0.271	0.276	0.280	0.282	0.285	0.285	0.284	0.281	0.279	0.274	0.268	0.262	0.254	0.244	0.232	0.221	0.209	0.195	0.179	0.164	0.146	0.129	0.110	0.091	0.070	0.050	0.029	0.008	-0.014	-0.038	-0.059	-0.082	-0.105	-0.128	-0.150	-0.172	-0.194	-0.216	-0.238	-0.258	-0.278	-0.299	-0.318	-0.335	-0.354	-0.370	-0.386	-0.401	-0.415	-0.429	-0.441	-0.452	-0.462	-0.471	-0.478	-0.484	-0.490	-0.494	-0.498	-0.499	-0.499	-0.499	-0.496	-0.494	-0.489	-0.484	-0.476	-0.469	-0.460	-0.450	-0.439	-0.426	-0.412	-0.398	-0.382	-0.368	-0.349	-0.331	-0.312	-0.292	-0.272	-0.251	-0.229	-0.208	-0.184	-0.160	-0.136	-0.112	-0.085	-0.061	-0.035	-0.009	0.018	0.045	0.074	0.100	0.128	0.156	0.185	0.212	0.241	0.270	0.299	0.328	0.355	0.381	0.410	0.438	0.465	0.492	0.519	0.546	0.572	0.599	0.624	0.650	0.675	0.700	0.725	0.748	0.772	0.795	0.818	0.839	0.861	0.882	0.902	0.922	0.942	0.961	0.980	0.999	1.016	1.032	1.048	1.064	1.079	1.092	1.106	1.119	1.131	1.142	1.154	1.165	1.175	1.185	1.194	1.201	1.209	1.215	1.221	1.228	1.231	1.235	1.239	1.241	1.244	1.246	1.246	1.246	1.246	1.246	1.245	1.242	1.240	1.236	1.234	1.230	1.225	1.221	1.216	1.210	1.205	1.199	1.192	1.186	1.180	1.172	1.166	1.159	1.150	1.144	1.136	1.129	1.121	1.112	1.106	1.099	1.092	1.085	1.079	1.072	1.066	1.061	1.055	1.051	1.046	1.042	1.038	1.035	1.032	1.030	1.029	1.026	1.026	1.025	1.025	1.025	1.025	1.025	1.026	1.028	1.031	1.034	1.036	1.039	1.042	1.046	1.050	1.054	1.059	1.064	1.069	1.072	1.078	1.081	1.086	1.091	1.098	1.100	1.105	1.110	1.115	1.120	1.124	1.126	1.130	1.134	1.138	1.140	1.142	1.145	1.149	1.151	1.154	1.156	1.159	1.161	1.161	1.164	1.165	1.169	1.170	1.172	1.175	1.178	1.180	1.184	1.188	1.191	1.195	1.199	1.204	1.209	1.215	1.221	1.229	1.235	1.242	1.250	1.259	1.268	1.278	1.289	1.300	1.310	1.321	1.335	1.348	1.361	1.375	1.390	1.405	1.420	1.436	1.451	1.468	1.485	1.501	1.519	1.536	1.552	1.570	1.588	1.604	1.621	1.639	1.655	1.671	1.688	1.704	1.720	1.735	1.750	1.764	1.779	1.792	1.804	1.818	1.829	1.840	1.850	1.860	1.868	1.876	1.882	1.890	1.895	1.900	1.905	1.908	1.910	1.910	1.911	1.911	1.909	1.908	1.904	1.900	1.894	1.888	1.880	1.872	1.864	1.854	1.842	1.831	1.819	1.805	1.791	1.774	1.758	1.741	1.722	1.705	1.684	1.664	1.642	1.621	1.599	1.575	1.552	1.528	1.502	1.476	1.451	1.425	1.398	1.370	1.344	1.315	1.288	1.259	1.231	1.202	1.175	1.146	1.119	1.091	1.062	1.035	1.008	0.981	0.955	0.930	0.905	0.880	0.855	0.832	0.810	0.788	0.766	0.745	0.726	0.706	0.689	0.671	0.655	0.639	0.624	0.610	0.598	0.586	0.575	0.565	0.556	0.548	0.540	0.534	0.528	0.522	0.519	0.514	0.511	0.507	0.506	0.505	0.504	0.504	0.502	0.502	0.504	0.504	0.504	0.506	0.507	0.507	0.509	0.510	0.511	0.514	0.514	0.515	0.515	0.516	0.516	0.515	0.515	0.514	0.512	0.511	0.510	0.506	0.504	0.501	0.498	0.495	0.490	0.486	0.482	0.478	0.474	0.470	0.464	0.459	0.452	0.448	0.441	0.438	0.430	0.426	0.420	0.415	0.409	0.405	0.400	0.395	0.391	0.386	0.382	0.379	0.376	0.374	0.371	0.370	0.369	0.368	0.366	0.368	0.368	0.368	0.370	0.372	0.374	0.376	0.379	0.384	0.388	0.392	0.398	0.402	0.409	0.415	0.421	0.428	0.435	0.442	0.450	0.458	0.466	0.474	0.482	0.490	0.500	0.507	0.516	0.526	0.535	0.542	0.551	0.559	0.569	0.576	0.585	0.592	0.600	0.608	0.615	0.622	0.630	0.636	0.642	0.650	0.656	0.661	0.668	0.672	0.678	0.682	0.688	0.691	0.696	0.700	0.704	0.709	0.711	0.715	0.719	0.721	0.724	0.728	0.729	0.731	0.734	0.736	0.739	0.740	0.740	0.742	0.744	0.744	0.745	0.745	0.746	0.746	0.745	0.746	0.745	0.742	0.741	0.740	0.738	0.735	0.731	0.729	0.725	0.721	0.718	0.711	0.706	0.700	0.694	0.685	0.678	0.669	0.660	0.650	0.640	0.629	0.618	0.604	0.591	0.578	0.562	0.548	0.531	0.515	0.498	0.480	0.461	0.442	0.422	0.402	0.381	0.360	0.339	0.318	0.295	0.272	0.249	0.226	0.202	0.180	0.158	0.134	0.111	0.088	0.065	0.044	0.022	0.000	-0.020	-0.041	-0.061	-0.080	-0.099	-0.116	-0.134	-0.150	-0.165	-0.180	-0.194	-0.206	-0.219	-0.230	-0.239	-0.248	-0.256	-0.262	-0.269	-0.274	-0.276	-0.280	-0.281	-0.282	-0.284	-0.284	-0.282	-0.281	-0.279	-0.276	-0.272	-0.269	-0.264	-0.260	-0.255	-0.251	-0.245	-0.240	-0.236	-0.231	-0.226	-0.222	-0.219	-0.215	-0.212	-0.210	-0.209	-0.208	-0.208	-0.208	-0.209	-0.212	-0.216	-0.220	-0.226	-0.232	-0.241	-0.250	-0.260	-0.271	-0.284	-0.296	-0.311	-0.326	-0.344	-0.361	-0.380	-0.399	-0.420	-0.441	-0.464	-0.486	-0.510	-0.535	-0.561	-0.588	-0.614	-0.641	-0.668	-0.696	-0.724	-0.752	-0.781	-0.809	-0.838	-0.866	-0.894	-0.922	-0.950	-0.978	-1.005	-1.031	-1.059	-1.084	-1.109	-1.134	-1.158	-1.180	-1.204	-1.224	-1.245	-1.265	-1.284	-1.302	-1.320	-1.336	-1.351	-1.365	-1.379	-1.390	-1.402	-1.412	-1.422	-1.431	-1.439	-1.445	-1.451	-1.455	-1.459	-1.462	-1.465	-1.466	-1.468	-1.466	-1.466	-1.464	-1.461	-1.459	-1.458	-1.454	-1.449	-1.445	-1.439	-1.435	-1.429	-1.424	-1.419	-1.412	-1.406	-1.400	-1.395	-1.389	-1.382	-1.378	-1.371	-1.365	-1.361	-1.356	-1.352	-1.348	-1.344	-1.340	-1.336	-1.332	-1.331	-1.329	-1.328	-1.326	-1.325	-1.325	-1.325	-1.325	-1.326	-1.329	-1.331	-1.332	-1.335	-1.339	-1.342	-1.345	-1.350	-1.354	-1.358	-1.362	-1.366	-1.371	-1.376	-1.380	-1.385	-1.389	-1.394	-1.398	-1.402	-1.405	-1.409	-1.411	-1.414	-1.416	-1.418	-1.419	-1.419	-1.419	-1.419	-1.418	-1.414	-1.412	-1.409	-1.404	-1.398	-1.392	-1.385	-1.378	-1.370	-1.361	-1.351	-1.341	-1.329	-1.318	-1.304	-1.291	-1.278	-1.262	-1.246	-1.229	-1.214	-1.195	-1.178	-1.159	-1.139	-1.120	-1.100	-1.079	-1.059	-1.038	-1.016	-0.992	-0.970	-0.948	-0.925	-0.900	-0.876	-0.854	-0.830	-0.806	-0.781	-0.758	-0.732	-0.709	-0.685	-0.659	-0.635	-0.611	-0.588	-0.562	-0.539	-0.514	-0.490	-0.468	-0.444	-0.420	-0.396	-0.374	-0.352	-0.329	-0.308	-0.286	-0.264	-0.244	-0.224	-0.205	-0.185	-0.166	-0.149	-0.131	-0.115	-0.100	-0.084	-0.069	-0.056	-0.044	-0.031	-0.020	-0.011	-0.001	0.008	0.014	0.021	0.026	0.030	0.032	0.035	0.036	0.038	0.036	0.034	0.031	0.028	0.022	0.016	0.010	0.002	-0.005	-0.015	-0.025	-0.036	-0.048	-0.059	-0.072	-0.085	-0.099	-0.112	-0.126	-0.141	-0.155	-0.170	-0.184	-0.199	-0.214	-0.228	-0.242	-0.255	-0.269	-0.282	-0.295	-0.308	-0.319	-0.330	-0.341	-0.351	-0.360	-0.368	-0.376	-0.382	-0.389	-0.392	-0.398	-0.401	-0.404	-0.405	-0.405	-0.405	-0.404	-0.402	-0.400	-0.396	-0.392	-0.388	-0.382	-0.378	-0.371	-0.364	-0.356	-0.350	-0.341	-0.334	-0.324	-0.316	-0.308	-0.299	-0.290	-0.281	-0.272	-0.266	-0.258	-0.250	-0.242	-0.236	-0.230	-0.224	-0.219	-0.214	-0.210	-0.208	-0.205	-0.204	-0.202	-0.204	-0.204	-0.206	-0.209	-0.212	-0.218	-0.222	-0.228	-0.235	-0.242	-0.250	-0.259	-0.268	-0.278	-0.289	-0.300	-0.311	-0.324	-0.336	-0.351	-0.364	-0.378	-0.391	-0.405	-0.420	-0.435	-0.448	-0.462	-0.476	-0.490	-0.505	-0.519	-0.532	-0.545	-0.558	-0.570	-0.582	-0.594	-0.604	-0.615	-0.624	-0.634	-0.642	-0.651	-0.659	-0.665	-0.672	-0.679	-0.684	-0.688	-0.691	-0.695	-0.698	-0.700	-0.702	-0.702	-0.704	-0.705	-0.705	-0.704	-0.704	-0.702	-0.701	-0.700	-0.699	-0.696	-0.695	-0.694	-0.690	-0.689	-0.688	-0.685	-0.684	-0.684	-0.684	-0.684	-0.684	-0.684	-0.685	-0.686	-0.688	-0.690	-0.692	-0.696	-0.700	-0.705	-0.709	-0.715	-0.721	-0.728	-0.735	-0.744	-0.751	-0.761	-0.771	-0.781	-0.792	-0.802	-0.815	-0.826	-0.839	-0.851	-0.865	-0.878	-0.892	-0.905	-0.919	-0.934	-0.948	-0.961	-0.976	-0.990	-1.002	-1.018	-1.031	-1.044	-1.056	-1.069	-1.081	-1.094	-1.104	-1.114	-1.125	-1.132	-1.141	-1.149	-1.155	-1.160	-1.166	-1.171	-1.174	-1.176	-1.178	-1.178	-1.178	-1.176	-1.172	-1.170	-1.165	-1.159	-1.152	-1.145	-1.135	-1.125	-1.115	-1.102	-1.090	-1.075	-1.061	-1.046	-1.030	-1.012	-0.995	-0.978	-0.959	-0.939	-0.920	-0.899	-0.880	-0.859	-0.838	-0.816	-0.794	-0.772	-0.751	-0.730	-0.708	-0.686	-0.666	-0.645	-0.624	-0.604	-0.585	-0.566	-0.546	-0.528	-0.511	-0.494	-0.479	-0.465	-0.450	-0.436	-0.422	-0.411	-0.399	-0.389	-0.379	-0.370	-0.361	-0.355	-0.348	-0.342	-0.336	-0.332	-0.329	-0.326	-0.324	-0.322	-0.321	-0.320	-0.319	-0.319	-0.319	-0.320	-0.320	-0.321	-0.325	-0.326	-0.328	-0.330	-0.332	-0.334	-0.336	-0.338	-0.339	-0.340	-0.340	-0.341	-0.341	-0.341	-0.341	-0.339	-0.338	-0.336	-0.334	-0.330	-0.328	-0.325	-0.320	-0.315	-0.310	-0.304	-0.298	-0.291	-0.285	-0.278	-0.268	-0.259	-0.251	-0.241	-0.231	-0.221	-0.210	-0.199	-0.188	-0.176	-0.164	-0.151	-0.139	-0.126	-0.112	-0.099	-0.086	-0.072	-0.058	-0.042	-0.029	-0.014	0.001	0.015	0.031	0.046	0.061	0.079	0.094	0.109	0.125	0.141	0.158	0.174	0.191	0.206	0.224	0.241	0.259	0.276	0.294	0.311	0.330	0.349	0.366	0.385	0.404	0.421	0.440	0.459	0.479	0.498	0.518	0.538	0.558	0.576	0.596	0.616	0.636	0.658	0.678	0.698	0.718	0.739	0.759	0.780	0.800	0.820	0.841	0.860	0.880	0.900	0.920	0.939	0.959	0.976	0.994	1.014	1.031	1.048	1.065	1.082	1.098	1.112	1.129	1.144	1.158	1.171	1.184	1.198	1.209	1.221	1.231	1.241	1.251	1.259	1.268	1.275	1.281	1.288	1.292	1.298	1.300	1.304	1.305	1.306	1.308	1.308	1.308	1.305	1.302	1.299	1.296	1.290	1.286	1.280	1.274	1.266	1.260	1.251	1.242	1.232	1.224	1.212	1.202	1.191	1.180	1.166	1.155	1.142	1.129	1.116	1.102	1.090	1.075	1.062	1.049	1.036	1.024	1.010	0.998	0.985	0.974	0.960	0.949	0.938	0.928	0.916	0.908	0.898	0.888	0.879	0.871	0.864	0.856	0.850	0.845	0.840	0.835	0.831	0.828	0.825	0.822	0.820	0.819	0.819	0.819	0.819	0.819	0.820	0.821	0.824	0.825	0.828	0.829	0.832	0.836	0.838	0.840	0.844	0.846	0.849	0.851	0.854	0.856	0.859	0.860	0.862	0.864	0.865	0.866	0.868	0.868	0.866	0.866	0.865	0.864	0.862	0.859	0.855	0.852	0.849	0.844	0.839	0.835	0.829	0.824	0.818	0.810	0.804	0.796	0.790	0.781	0.774	0.765	0.758	0.749	0.741	0.732	0.724	0.716	0.708	0.700	0.692	0.684	0.676	0.669	0.662	0.655	0.650	0.645	0.639	0.635	0.631	0.626	0.624	0.621	0.620	0.619	0.618	0.618	0.619	0.619	0.621	0.622	0.626	0.630	0.635	0.639	0.644	0.650	0.656	0.662	0.670	0.676	0.684	0.690	0.698	0.706	0.714	0.720	0.728	0.735	0.742	0.750	0.756	0.762	0.768	0.774	0.779	0.784	0.786	0.791	0.792	0.795	0.795	0.796	0.796	0.795	0.795	0.792	0.789	0.785	0.781	0.776	0.770	0.764	0.758	0.750	0.741	0.734	0.725	0.716	0.706	0.698	0.688	0.679	0.669	0.660	0.650	0.641	0.631	0.624	0.615	0.606	0.600	0.592	0.586	0.580	0.576	0.572	0.568	0.566	0.564	0.562	0.564	0.564	0.566	0.569	0.571	0.576	0.581	0.588	0.595	0.601	0.611	0.620	0.630	0.639	0.649	0.661	0.671	0.682	0.696	0.708	0.720	0.732	0.744	0.756	0.768	0.780	0.791	0.802	0.814	0.822	0.834	0.841	0.851	0.859	0.866	0.872	0.879	0.882	0.888	0.891	0.892	0.895	0.896	0.896	0.895	0.894	0.890	0.888	0.885	0.880	0.876	0.870	0.864	0.858	0.851	0.842	0.836	0.828	0.820	0.811	0.804	0.794	0.788	0.778	0.770	0.761	0.754	0.745	0.739	0.732	0.725	0.718	0.712	0.706	0.700	0.695	0.691	0.688	0.685	0.682	0.681	0.679	0.678	0.678	0.678	0.679	0.679	0.681	0.682	0.685	0.689	0.691	0.695	0.700	0.704	0.709	0.714	0.719	0.725	0.731	0.736	0.744	0.750	0.756	0.764	0.771	0.778	0.785	0.791	0.799	0.806	0.814	0.820	0.828	0.835	0.841	0.849	0.855	0.861	0.869	0.875	0.881	0.888	0.892	0.899	0.906	0.911	0.918	0.921	0.928	0.932	0.938	0.942	0.948	0.952	0.958	0.962	0.966	0.971	0.976	0.980	0.985	0.990	0.995	1.000	1.006	1.011	1.016	1.021	1.028	1.034	1.040	1.048	1.055	1.061	1.070	1.079	1.088	1.098	1.108	1.118	1.129	1.139	1.151	1.162	1.176	1.190	1.204	1.218	1.232	1.249	1.265	1.280	1.298	1.315	1.332	1.351	1.369	1.388	1.408	1.426	1.446	1.465	1.485	1.504	1.525	1.544	1.564	1.584	1.602	1.621	1.640	1.659	1.678	1.695	1.711	1.729	1.744	1.759	1.774	1.788	1.800	1.812	1.825	1.836	1.846	1.855	1.864	1.871	1.878	1.884	1.890	1.894	1.896	1.899	1.901	1.902	1.902	1.901	1.900	1.898	1.896	1.891	1.889	1.884	1.878	1.872	1.866	1.860	1.854	1.848	1.840	1.832	1.825	1.819	1.810	1.802	1.795	1.789	1.780	1.772	1.766	1.760	1.754	1.748	1.741	1.736	1.731	1.726	1.722	1.720	1.716	1.714	1.711	1.709	1.708	1.705	1.705	1.704	1.705	1.705	1.705	1.705	1.706	1.708	1.709	1.710	1.710	1.712	1.714	1.715	1.716	1.716	1.718	1.718	1.719	1.718	1.718	1.716	1.714	1.711	1.709	1.705	1.699	1.695	1.689	1.681	1.675	1.666	1.656	1.646	1.635	1.622	1.609	1.596	1.581	1.565	1.548	1.530	1.511	1.491	1.471	1.450	1.429	1.405	1.382	1.358	1.334	1.309	1.284	1.258	1.231	1.204	1.178	1.150	1.122	1.096	1.069	1.042	1.015	0.989	0.962	0.938	0.912	0.888	0.865	0.841	0.819	0.798	0.778	0.758	0.739	0.722	0.706	0.691	0.676	0.664	0.652	0.642	0.634	0.626	0.620	0.615	0.611	0.609	0.609	0.609	0.609	0.611	0.615	0.619	0.625	0.631	0.638	0.648	0.655	0.665	0.675	0.685	0.696	0.708	0.720	0.731	0.744	0.756	0.769	0.781	0.794	0.805	0.818	0.829	0.840	0.849	0.860	0.869	0.879	0.886	0.894	0.901	0.906	0.912	0.916	0.920	0.924	0.925	0.926	0.926	0.925	0.924	0.921	0.919	0.914	0.910	0.905	0.899	0.892	0.885	0.878	0.870	0.860	0.851	0.841	0.831	0.820	0.810	0.799	0.789	0.776	0.765	0.754	0.741	0.730	0.719	0.706	0.695	0.682	0.671	0.660	0.650	0.638	0.628	0.618	0.606	0.598	0.588	0.578	0.569	0.560	0.552	0.544	0.536	0.528	0.520	0.514	0.506	0.500	0.495	0.489	0.482	0.478	0.472	0.469	0.464	0.460	0.456	0.452	0.450	0.448	0.445	0.444	0.441	0.440	0.439	0.439	0.439	0.440	0.440	0.441	0.442	0.445	0.448	0.449	0.452	0.456	0.460	0.465	0.470	0.476	0.482	0.489	0.495	0.502	0.510	0.519	0.526	0.538	0.546	0.556	0.566	0.576	0.588	0.599	0.610	0.622	0.632	0.646	0.658	0.669	0.681	0.691	0.704	0.715	0.726	0.736	0.748	0.758	0.768	0.778	0.785	0.794	0.802	0.809	0.815	0.820	0.824	0.829	0.831	0.832	0.835	0.835	0.834	0.832	0.830	0.825	0.821	0.816	0.809	0.801	0.792	0.784	0.774	0.762	0.750	0.736	0.724	0.709	0.695	0.679	0.662	0.646	0.628	0.610	0.591	0.572	0.555	0.534	0.515	0.496	0.475	0.456	0.436	0.415	0.396	0.378	0.358	0.338	0.320	0.301	0.282	0.265	0.248	0.230	0.214	0.198	0.182	0.168	0.154	0.141	0.128	0.116	0.106	0.096	0.086	0.078	0.070	0.061	0.056	0.050	0.045	0.041	0.039	0.038	0.035	0.035	0.036	0.038	0.040	0.042	0.046	0.052	0.058	0.064	0.071	0.080	0.089	0.099	0.109	0.121	0.132	0.148	0.160	0.175	0.191	0.206	0.222	0.241	0.259	0.276	0.296	0.316	0.336	0.356	0.378	0.400	0.421	0.445	0.468	0.491	0.515	0.539	0.564	0.588	0.612	0.638	0.661	0.686	0.711	0.736	0.761	0.786	0.810	0.835	0.859	0.884	0.906	0.931	0.954	0.976	0.999	1.022	1.042	1.065	1.086	1.106	1.128	1.146	1.165	1.184	1.202	1.220	1.236	1.254	1.269	1.284	1.299	1.312	1.326	1.339	1.350	1.362	1.374	1.385	1.394	1.402	1.411	1.419	1.426	1.432	1.439	1.444	1.449	1.454	1.456	1.460	1.462	1.464	1.465	1.465	1.465	1.462	1.461	1.459	1.455	1.451	1.448	1.441	1.436	1.430	1.422	1.416	1.408	1.399	1.390	1.380	1.370	1.360	1.348	1.336	1.325	1.312	1.300	1.288	1.275	1.261	1.249	1.234	1.220	1.206	1.194	1.181	1.168	1.155	1.141	1.129	1.116	1.105	1.094	1.082	1.072	1.061	1.052	1.045	1.038	1.030	1.024	1.018	1.012	1.009	1.005	1.004	1.000	1.000	1.000	1.001	1.002	1.004	1.008	1.011	1.015	1.021	1.028	1.034	1.040	1.049	1.056	1.066	1.075	1.085	1.095	1.105	1.116	1.126	1.138	1.150	1.161	1.172	1.185	1.196	1.209	1.220	1.231	1.242	1.254	1.265	1.276	1.286	1.296	1.306	1.316	1.325	1.334	1.342	1.350	1.358	1.365	1.371	1.379	1.386	1.391	1.398	1.401	1.408	1.411	1.415	1.419	1.422	1.425	1.429	1.431	1.432	1.435	1.438	1.439	1.440	1.441	1.442	1.442	1.445	1.445	1.445	1.445	1.445	1.446	1.445	1.445	1.445	1.444	1.444	1.442	1.441	1.440	1.439	1.438	1.436	1.434	1.432	1.429	1.428	1.426	1.422	1.420	1.418	1.416	1.414	1.410	1.408	1.405	1.402	1.399	1.395	1.392	1.389	1.385	1.384	1.380	1.376	1.374	1.371	1.368	1.365	1.362	1.360	1.358	1.355	1.354	1.351	1.350	1.349	1.348	1.346	1.345	1.345	1.346	1.346	1.346	1.346	1.348	1.349	1.351	1.352	1.355	1.358	1.360	1.362	1.366	1.370	1.374	1.378	1.381	1.386	1.390	1.395	1.400	1.405	1.410	1.415	1.420	1.426	1.431	1.436	1.442	1.448	1.454	1.460	1.465	1.471	1.476	1.481	1.486	1.491	1.496	1.501	1.506	1.511	1.515	1.519	1.522	1.526	1.530	1.532	1.535	1.539	1.540	1.542	1.544	1.545	1.546	1.548	1.549	1.548	1.548	1.548	1.548	1.546	1.545	1.542	1.540	1.538	1.535	1.531	1.528	1.524	1.519	1.515	1.509	1.504	1.498	1.492	1.485	1.479	1.470	1.464	1.456	1.448	1.439	1.430	1.421	1.411	1.402	1.392	1.384	1.372	1.362	1.352	1.342	1.332	1.321	1.311	1.301	1.290	1.281	1.271	1.260	1.251	1.242	1.232	1.224	1.214	1.205	1.198	1.189	1.181	1.174	1.166	1.160	1.154	1.148	1.141	1.138	1.132	1.128	1.124	1.120	1.118	1.114	1.111	1.109	1.108	1.106	1.105	1.105	1.104	1.104	1.104	1.104	1.104	1.105	1.105	1.106	1.108	1.109	1.109	1.110	1.110	1.111	1.112	1.114	1.114	1.115	1.115	1.115	1.116	1.116	1.116	1.118	1.116	1.116	1.116	1.116	1.116	1.115	1.115	1.115	1.114	1.114	1.114	1.114	1.114	1.112	1.114	1.112	1.112	1.114	1.114	1.115	1.116	1.118	1.119	1.121	1.124	1.125	1.128	1.131	1.135	1.138	1.142	1.145	1.149	1.154	1.158	1.164	1.168	1.172	1.178	1.181	1.186	1.190	1.195	1.200	1.202	1.208	1.211	1.212	1.216	1.218	1.219	1.219	1.219	1.219	1.218	1.214	1.212	1.209	1.204	1.199	1.192	1.185	1.176	1.169	1.158	1.148	1.136	1.124	1.110	1.096	1.082	1.066	1.050	1.034	1.016	0.999	0.980	0.962	0.942	0.922	0.905	0.885	0.865	0.845	0.826	0.806	0.788	0.769	0.751	0.734	0.715	0.699	0.682	0.668	0.651	0.639	0.626	0.612	0.602	0.591	0.582	0.574	0.566	0.560	0.555	0.549	0.546	0.544	0.542	0.541	0.541	0.541	0.544	0.546	0.551	0.556	0.561	0.566	0.572	0.580	0.588	0.594	0.602	0.611	0.621	0.629	0.639	0.649	0.659	0.668	0.678	0.686	0.696	0.706	0.715	0.725	0.734	0.742	0.750	0.759	0.766	0.775	0.781	0.790	0.796	0.802	0.809	0.815	0.820	0.826	0.831	0.836	0.841	0.846	0.850	0.855	0.860	0.862	0.868	0.871	0.876	0.881	0.886	0.890	0.896	0.901	0.906	0.912	0.919	0.925	0.931	0.939	0.946	0.956	0.964	0.972	0.982	0.994	1.004	1.015	1.028	1.040	1.054	1.066	1.081	1.096	1.111	1.129	1.145	1.162	1.180	1.199	1.218	1.238	1.255	1.275	1.295	1.316	1.335	1.356	1.378	1.399	1.419	1.440	1.460	1.481	1.500	1.521	1.540	1.559	1.578	1.595	1.611	1.629	1.644	1.660	1.674	1.686	1.699	1.710	1.721	1.730	1.738	1.745	1.751	1.756	1.760	1.762	1.762	1.762	1.761	1.760	1.758	1.751	1.748	1.741	1.732	1.725	1.715	1.705	1.694	1.682	1.669	1.656	1.642	1.628	1.614	1.598	1.581	1.568	1.551	1.535	1.519	1.502	1.488	1.471	1.456	1.440	1.426	1.412	1.399	1.385	1.374	1.360	1.349	1.340	1.329	1.320	1.312	1.304	1.298	1.292	1.286	1.282	1.280	1.276	1.275	1.275	1.274	1.275	1.278	1.279	1.281	1.285	1.289	1.292	1.296	1.302	1.308	1.314	1.319	1.326	1.334	1.339	1.345	1.352	1.359	1.366	1.371	1.378	1.382	1.388	1.391	1.395	1.400	1.404	1.406	1.408	1.409	1.409	1.409	1.409	1.406	1.404	1.401	1.398	1.391	1.386	1.380	1.372	1.364	1.356	1.346	1.336	1.325	1.314	1.301	1.288	1.274	1.260	1.244	1.230	1.212	1.198	1.181	1.164	1.146	1.129	1.111	1.092	1.075	1.058	1.040	1.022	1.004	0.989	0.971	0.955	0.939	0.924	0.909	0.894	0.880	0.868	0.855	0.844	0.832	0.822	0.814	0.805	0.798	0.790	0.784	0.780	0.776	0.772	0.770	0.770	0.769	0.770	0.770	0.772	0.775	0.779	0.782	0.788	0.792	0.799	0.804	0.811	0.818	0.822	0.830	0.838	0.846	0.852	0.860	0.866	0.874	0.879	0.885	0.891	0.896	0.901	0.904	0.908	0.910	0.911	0.911	0.911	0.910	0.908	0.904	0.899	0.892	0.886	0.879	0.870	0.862	0.851	0.839	0.828	0.815	0.800	0.785	0.769	0.752	0.735	0.718	0.700	0.680	0.661	0.641	0.621	0.601	0.581	0.561	0.540	0.520	0.500	0.480	0.459	0.440	0.420	0.401	0.382	0.365	0.348	0.332	0.316	0.301	0.288	0.274	0.261	0.251	0.240	0.231	0.222	0.215	0.209	0.202	0.199	0.195	0.192	0.192	0.191	0.191	0.194	0.195	0.199	0.204	0.209	0.215	0.221	0.229	0.238	0.246	0.256	0.266	0.278	0.288	0.300	0.312	0.326	0.340	0.354	0.369	0.382	0.398	0.414	0.429	0.445	0.460	0.476	0.494	0.509	0.526	0.541	0.558	0.575	0.591	0.606	0.622	0.638	0.654	0.669	0.684	0.699	0.712	0.728	0.741	0.754	0.766	0.779	0.790	0.802	0.812	0.821	0.831	0.840	0.846	0.854	0.860	0.865	0.869	0.872	0.876	0.878	0.878	0.879	0.876	0.874	0.871	0.866	0.860	0.854	0.846	0.836	0.828	0.816	0.804	0.791	0.776	0.761	0.745	0.729	0.711	0.692	0.671	0.652	0.631	0.609	0.588	0.564	0.541	0.516	0.492	0.468	0.442	0.418	0.392	0.368	0.342	0.318	0.294	0.270	0.245	0.222	0.200	0.178	0.155	0.134	0.115	0.095	0.078	0.060	0.044	0.028	0.012	0.000	-0.012	-0.022	-0.032	-0.041	-0.048	-0.054	-0.059	-0.061	-0.065	100.000	5.000	2.000	1.000	4.000	0.000	0.000	0.000	0.000	0.000	0.000	0.000	0.000	0.000	0.000	0.000	0.000	0.000	0.588	0.589	0.591	0.595	0.598	0.601	0.606	0.610	0.615	0.620	0.626	0.631	0.639	0.644	0.651	0.660	0.668	0.675	0.684	0.692	0.700	0.710	0.719	0.729	0.738	0.748	0.756	0.765	0.775	0.784	0.792	0.802	0.811	0.820	0.829	0.838	0.845	0.852	0.861	0.869	0.876	0.882	0.889	0.895	0.901	0.905	0.911	0.915	0.920	0.924	0.928	0.930	0.932	0.935	0.936	0.938	0.939	0.940	0.940	0.940	0.940	0.939	0.939	0.938	0.936	0.935	0.934	0.930	0.929	0.926	0.924	0.921	0.919	0.916	0.914	0.911	0.909	0.906	0.905	0.901	0.900	0.899	0.896	0.895	0.892	0.892	0.891	0.891	0.891	0.891	0.891	0.892	0.892	0.894	0.896	0.898	0.900	0.902	0.908	0.910	0.915	0.919	0.924	0.928	0.932	0.939	0.944	0.950	0.956	0.964	0.970	0.976	0.984	0.992	0.999	1.005	1.012	1.020	1.028	1.035	1.042	1.049	1.056	1.061	1.069	1.075	1.081	1.088	1.094	1.098	1.104	1.108	1.112	1.116	1.119	1.122	1.124	1.126	1.128	1.128	1.129	1.129	1.128	1.125	1.124	1.121	1.118	1.114	1.110	1.104	1.099	1.092	1.085	1.079	1.071	1.064	1.054	1.045	1.036	1.025	1.015	1.004	0.992	0.980	0.968	0.955	0.942	0.929	0.915	0.901	0.888	0.872	0.858	0.842	0.828	0.812	0.798	0.782	0.766	0.751	0.736	0.721	0.706	0.690	0.676	0.661	0.646	0.632	0.618	0.604	0.590	0.578	0.565	0.552	0.540	0.529	0.518	0.507	0.496	0.488	0.478	0.470	0.462	0.455	0.450	0.444	0.438	0.435	0.431	0.429	0.428	0.425	0.425	0.426	0.428	0.430	0.432	0.436	0.440	0.446	0.451	0.458	0.465	0.474	0.481	0.491	0.501	0.511	0.524	0.536	0.549	0.561	0.574	0.588	0.602	0.616	0.632	0.648	0.664	0.679	0.695	0.711	0.726	0.742	0.760	0.775	0.790	0.805	0.821	0.836	0.851	0.865	0.880	0.894	0.908	0.921	0.934	0.945	0.958	0.969	0.979	0.990	0.999	1.009	1.016	1.024	1.031	1.039	1.044	1.049	1.052	1.058	1.061	1.064	1.066	1.068	1.069	1.069	1.069	1.069	1.068	1.065	1.064	1.060	1.059	1.055	1.051	1.048	1.044	1.039	1.035	1.031	1.026	1.021	1.016	1.012	1.006	1.002	0.998	0.992	0.988	0.984	0.980	0.976	0.972	0.969	0.966	0.962	0.961	0.959	0.958	0.958	0.958	0.958	0.958	0.959	0.960	0.962	0.966	0.970	0.974	0.980	0.985	0.990	0.998	1.005	1.012	1.020	1.030	1.041	1.050	1.061	1.072	1.085	1.098	1.110	1.124	1.139	1.151	1.168	1.181	1.196	1.212	1.226	1.242	1.259	1.274	1.290	1.305	1.320	1.335	1.350	1.365	1.380	1.392	1.406	1.420	1.432	1.445	1.456	1.468	1.478	1.488	1.498	1.506	1.514	1.520	1.526	1.532	1.536	1.540	1.542	1.545	1.545	1.546	1.545	1.544	1.542	1.540	1.535	1.532	1.528	1.521	1.515	1.508	1.501	1.494	1.486	1.478	1.469	1.459	1.450	1.440	1.431	1.421	1.412	1.402	1.392	1.382	1.374	1.365	1.356	1.348	1.340	1.332	1.326	1.319	1.312	1.308	1.304	1.300	1.296	1.294	1.292	1.291	1.290	1.292	1.294	1.296	1.299	1.304	1.308	1.314	1.320	1.328	1.336	1.345	1.352	1.362	1.372	1.384	1.396	1.409	1.421	1.434	1.448	1.461	1.476	1.490	1.505	1.519	1.535	1.549	1.565	1.579	1.594	1.609	1.621	1.636	1.649	1.662	1.675	1.686	1.700	1.710	1.720	1.730	1.739	1.748	1.756	1.762	1.770	1.776	1.781	1.785	1.789	1.792	1.795	1.796	1.796	1.796	1.796	1.795	1.794	1.791	1.788	1.785	1.780	1.775	1.770	1.764	1.758	1.751	1.745	1.738	1.730	1.721	1.714	1.705	1.698	1.689	1.680	1.670	1.662	1.652	1.644	1.635	1.626	1.618	1.609	1.600	1.591	1.581	1.572	1.565	1.555	1.548	1.539	1.531	1.522	1.514	1.505	1.499	1.490	1.481	1.474	1.466	1.458	1.450	1.441	1.434	1.426	1.418	1.410	1.401	1.394	1.386	1.378	1.369	1.361	1.352	1.344	1.335	1.326	1.318	1.309	1.299	1.290	1.281	1.271	1.264	1.254	1.244	1.235	1.225	1.216	1.206	1.196	1.186	1.178	1.169	1.159	1.149	1.139	1.130	1.121	1.112	1.104	1.095	1.085	1.076	1.068	1.060	1.050	1.042	1.034	1.025	1.018	1.010	1.002	0.995	0.988	0.980	0.972	0.965	0.959	0.950	0.942	0.936	0.929	0.921	0.914	0.906	0.900	0.894	0.886	0.879	0.871	0.864	0.856	0.849	0.842	0.835	0.826	0.819	0.811	0.804	0.796	0.789	0.780	0.772	0.765	0.758	0.750	0.742	0.735	0.728	0.720	0.712	0.706	0.699	0.692	0.685	0.679	0.672	0.666	0.661	0.656	0.650	0.646	0.641	0.638	0.634	0.630	0.629	0.626	0.624	0.624	0.622	0.622	0.624	0.624	0.626	0.629	0.632	0.635	0.639	0.644	0.650	0.656	0.661	0.669	0.678	0.686	0.695	0.704	0.715	0.724	0.735	0.748	0.759	0.771	0.784	0.798	0.810	0.824	0.836	0.851	0.865	0.880	0.895	0.909	0.922	0.936	0.951	0.964	0.976	0.991	1.004	1.016	1.028	1.040	1.051	1.061	1.070	1.081	1.090	1.098	1.104	1.111	1.118	1.122	1.126	1.129	1.132	1.134	1.134	1.134	1.134	1.131	1.129	1.125	1.120	1.115	1.109	1.102	1.095	1.085	1.078	1.068	1.056	1.045	1.034	1.022	1.010	0.998	0.984	0.971	0.956	0.942	0.929	0.914	0.900	0.885	0.871	0.858	0.842	0.829	0.816	0.804	0.790	0.778	0.768	0.755	0.745	0.734	0.725	0.716	0.709	0.701	0.695	0.689	0.684	0.681	0.678	0.675	0.674	0.674	0.674	0.675	0.678	0.680	0.682	0.688	0.692	0.699	0.706	0.712	0.721	0.730	0.740	0.750	0.761	0.771	0.782	0.795	0.808	0.820	0.832	0.846	0.859	0.872	0.885	0.898	0.911	0.924	0.938	0.949	0.961	0.974	0.984	0.995	1.005	1.015	1.024	1.032	1.040	1.048	1.054	1.059	1.065	1.069	1.071	1.074	1.075	1.076	1.075	1.074	1.070	1.068	1.064	1.059	1.051	1.045	1.038	1.029	1.019	1.009	0.998	0.985	0.972	0.959	0.946	0.931	0.916	0.900	0.885	0.868	0.851	0.835	0.816	0.799	0.781	0.764	0.746	0.729	0.710	0.692	0.675	0.658	0.641	0.624	0.609	0.592	0.578	0.562	0.549	0.535	0.522	0.510	0.499	0.488	0.478	0.469	0.460	0.454	0.446	0.440	0.436	0.432	0.429	0.426	0.424	0.424	0.422	0.424	0.425	0.426	0.429	0.432	0.436	0.441	0.446	0.450	0.456	0.462	0.469	0.476	0.482	0.490	0.496	0.505	0.512	0.520	0.526	0.534	0.541	0.549	0.555	0.562	0.568	0.572	0.578	0.582	0.588	0.590	0.594	0.596	0.599	0.600	0.600	0.601	0.600	0.599	0.598	0.596	0.592	0.589	0.585	0.581	0.574	0.569	0.562	0.555	0.548	0.539	0.531	0.521	0.512	0.501	0.491	0.481	0.471	0.459	0.449	0.436	0.425	0.412	0.400	0.389	0.376	0.365	0.352	0.341	0.330	0.319	0.308	0.296	0.286	0.276	0.265	0.256	0.248	0.239	0.231	0.222	0.215	0.208	0.202	0.196	0.191	0.188	0.182	0.180	0.178	0.175	0.174	0.172	0.172	0.174	0.174	0.175	0.179	0.181	0.185	0.190	0.194	0.199	0.205	0.211	0.218	0.225	0.232	0.241	0.249	0.258	0.268	0.276	0.286	0.298	0.306	0.318	0.328	0.338	0.349	0.359	0.370	0.380	0.390	0.400	0.409	0.419	0.428	0.438	0.444	0.452	0.460	0.465	0.471	0.476	0.481	0.485	0.488	0.489	0.490	0.490	0.489	0.488	0.485	0.481	0.476	0.470	0.464	0.456	0.448	0.436	0.424	0.412	0.399	0.384	0.368	0.350	0.331	0.312	0.291	0.270	0.248	0.222	0.199	0.172	0.146	0.119	0.090	0.062	0.032	0.002	-0.030	-0.060	-0.092	-0.125	-0.158	-0.191	-0.225	-0.259	-0.291	-0.326	-0.360	-0.394	-0.428	-0.461	-0.494	-0.526	-0.559	-0.591	-0.622	-0.654	-0.684	-0.714	-0.742	-0.771	-0.799	-0.824	-0.850	-0.875	-0.898	-0.919	-0.940	-0.960	-0.978	-0.994	-1.009	-1.024	-1.038	-1.049	-1.060	-1.069	-1.075	-1.081	-1.086	-1.089	-1.091	-1.091	-1.091	-1.088	-1.085	-1.079	-1.072	-1.064	-1.056	-1.045	-1.032	-1.020	-1.006	-0.991	-0.975	-0.958	-0.940	-0.921	-0.901	-0.881	-0.860	-0.838	-0.816	-0.792	-0.769	-0.745	-0.721	-0.696	-0.671	-0.646	-0.621	-0.596	-0.571	-0.546	-0.522	-0.496	-0.472	-0.448	-0.424	-0.401	-0.378	-0.355	-0.331	-0.311	-0.289	-0.269	-0.249	-0.229	-0.210	-0.191	-0.175	-0.159	-0.142	-0.126	-0.112	-0.099	-0.086	-0.074	-0.062	-0.051	-0.042	-0.032	-0.025	-0.018	-0.009	-0.002	0.004	0.009	0.014	0.018	0.020	0.024	0.026	0.029	0.031	0.032	0.032	0.034	0.034	0.034	0.032	0.032	0.031	0.031	0.029	0.029	0.026	0.025	0.024	0.022	0.021	0.019	0.018	0.015	0.014	0.011	0.009	0.006	0.004	0.002	0.000	-0.002	-0.005	-0.006	-0.010	-0.011	-0.014	-0.016	-0.018	-0.020	-0.022	-0.025	-0.028	-0.031	-0.032	-0.036	-0.039	-0.041	-0.045	-0.048	-0.051	-0.055	-0.058	-0.061	-0.065	-0.069	-0.072	-0.076	-0.081	-0.086	-0.091	-0.095	-0.099	-0.102	-0.108	-0.111	-0.116	-0.121	-0.125	-0.131	-0.135	-0.140	-0.144	-0.149	-0.152	-0.158	-0.161	-0.166	-0.170	-0.174	-0.178	-0.182	-0.185	-0.189	-0.192	-0.195	-0.199	-0.202	-0.204	-0.206	-0.210	-0.211	-0.214	-0.216	-0.218	-0.219	-0.221	-0.222	-0.224	-0.224	-0.226	-0.226	-0.226	-0.228	-0.228	-0.226	-0.226	-0.226	-0.224	-0.224	-0.222	-0.221	-0.220	-0.218	-0.215	-0.214	-0.211	-0.209	-0.205	-0.202	-0.199	-0.196	-0.192	-0.188	-0.182	-0.178	-0.172	-0.166	-0.160	-0.154	-0.149	-0.141	-0.134	-0.128	-0.119	-0.110	-0.101	-0.094	-0.084	-0.075	-0.064	-0.054	-0.042	-0.031	-0.020	-0.009	0.002	0.015	0.028	0.040	0.052	0.065	0.079	0.092	0.106	0.120	0.134	0.148	0.160	0.174	0.188	0.201	0.214	0.228	0.239	0.252	0.265	0.278	0.289	0.301	0.311	0.322	0.334	0.344	0.352	0.361	0.370	0.378	0.385	0.391	0.398	0.402	0.409	0.412	0.415	0.418	0.420	0.421	0.422	0.424	0.422	0.421	0.419	0.416	0.415	0.411	0.406	0.402	0.398	0.392	0.386	0.381	0.375	0.369	0.362	0.354	0.348	0.341	0.332	0.326	0.320	0.311	0.305	0.299	0.292	0.286	0.281	0.276	0.271	0.268	0.264	0.261	0.259	0.258	0.258	0.258	0.260	0.261	0.264	0.269	0.272	0.279	0.286	0.295	0.302	0.312	0.324	0.335	0.348	0.361	0.378	0.392	0.410	0.428	0.446	0.466	0.485	0.506	0.529	0.550	0.572	0.596	0.621	0.645	0.670	0.695	0.720	0.745	0.771	0.796	0.822	0.848	0.872	0.898	0.921	0.946	0.970	0.992	1.016	1.038	1.059	1.079	1.099	1.118	1.136	1.154	1.169	1.184	1.198	1.211	1.224	1.234	1.244	1.252	1.260	1.265	1.271	1.276	1.278	1.280	1.281	1.280	1.280	1.278	1.274	1.270	1.265	1.259	1.251	1.245	1.236	1.228	1.219	1.208	1.199	1.188	1.176	1.164	1.152	1.141	1.129	1.118	1.105	1.094	1.081	1.069	1.059	1.048	1.036	1.025	1.015	1.008	0.998	0.990	0.981	0.974	0.969	0.961	0.958	0.952	0.950	0.948	0.946	0.945	0.945	0.946	0.949	0.951	0.955	0.958	0.964	0.969	0.976	0.984	0.991	1.000	1.010	1.020	1.031	1.044	1.055	1.068	1.081	1.094	1.109	1.124	1.138	1.154	1.169	1.185	1.200	1.218	1.232	1.250	1.266	1.281	1.298	1.314	1.329	1.345	1.360	1.375	1.390	1.404	1.419	1.431	1.444	1.456	1.469	1.480	1.491	1.501	1.511	1.520	1.529	1.536	1.542	1.550	1.555	1.559	1.564	1.566	1.569	1.570	1.570	1.570	1.570	1.568	1.565	1.562	1.559	1.554	1.548	1.541	1.534	1.526	1.518	1.508	1.498	1.488	1.476	1.464	1.451	1.439	1.425	1.411	1.396	1.381	1.366	1.350	1.334	1.316	1.301	1.284	1.266	1.249	1.231	1.214	1.196	1.179	1.162	1.144	1.126	1.111	1.094	1.078	1.062	1.046	1.032	1.016	1.004	0.990	0.978	0.964	0.952	0.941	0.930	0.921	0.911	0.902	0.894	0.886	0.881	0.875	0.869	0.865	0.861	0.858	0.855	0.852	0.851	0.850	0.850	0.850	0.850	0.851	0.852	0.854	0.856	0.859	0.861	0.864	0.868	0.870	0.872	0.876	0.879	0.882	0.885	0.889	0.891	0.894	0.896	0.898	0.900	0.902	0.904	0.904	0.905	0.905	0.905	0.905	0.904	0.902	0.901	0.900	0.896	0.894	0.891	0.888	0.882	0.879	0.875	0.869	0.864	0.859	0.854	0.848	0.842	0.838	0.831	0.824	0.819	0.812	0.808	0.801	0.795	0.790	0.784	0.779	0.774	0.769	0.765	0.760	0.756	0.754	0.749	0.748	0.745	0.742	0.741	0.740	0.740	0.740	0.741	0.742	0.744	0.746	0.749	0.752	0.756	0.760	0.766	0.771	0.776	0.782	0.789	0.796	0.802	0.811	0.819	0.828	0.836	0.844	0.854	0.862	0.872	0.881	0.891	0.900	0.909	0.919	0.928	0.938	0.946	0.954	0.962	0.970	0.978	0.985	0.992	0.999	1.005	1.010	1.016	1.020	1.024	1.026	1.029	1.031	1.032	1.032	1.032	1.032	1.031	1.029	1.026	1.022	1.019	1.014	1.010	1.004	0.996	0.989	0.981	0.972	0.965	0.955	0.945	0.934	0.924	0.912	0.900	0.889	0.876	0.864	0.851	0.838	0.825	0.811	0.798	0.785	0.770	0.758	0.742	0.729	0.715	0.702	0.689	0.676	0.662	0.650	0.638	0.625	0.614	0.601	0.590	0.580	0.569	0.558	0.548	0.539	0.529	0.520	0.512	0.505	0.499	0.492	0.485	0.480	0.475	0.470	0.466	0.462	0.460	0.458	0.456	0.455	0.454	0.454	0.454	0.454	0.455	0.456	0.458	0.460	0.462	0.468	0.470	0.474	0.479	0.484	0.488	0.494	0.499	0.504	0.510	0.515	0.521	0.528	0.534	0.539	0.545	0.550	0.555	0.561	0.566	0.570	0.575	0.579	0.582	0.585	0.586	0.589	0.590	0.591	0.591	0.591	0.590	0.588	0.585	0.581	0.578	0.574	0.568	0.561	0.554	0.546	0.538	0.528	0.519	0.507	0.495	0.484	0.471	0.458	0.444	0.429	0.414	0.398	0.382	0.366	0.350	0.332	0.315	0.298	0.280	0.264	0.246	0.229	0.210	0.194	0.176	0.159	0.142	0.125	0.109	0.092	0.076	0.061	0.046	0.032	0.019	0.005	-0.008	-0.019	-0.031	-0.042	-0.052	-0.062	-0.071	-0.080	-0.088	-0.095	-0.102	-0.109	-0.115	-0.120	-0.124	-0.129	-0.132	-0.136	-0.138	-0.140	-0.144	-0.145	-0.148	-0.149	-0.150	-0.150	-0.150	-0.150	-0.151	-0.151	-0.151	-0.150	-0.150	-0.150	-0.149	-0.148	-0.148	-0.148	-0.146	-0.146	-0.145	-0.145	-0.145	-0.145	-0.142	-0.144	-0.142	-0.142	-0.142	-0.142	-0.142	-0.144	-0.144	-0.142	-0.142	-0.142	-0.144	-0.144	-0.144	-0.144	-0.144	-0.144	-0.144	-0.142	-0.142	-0.142	-0.142	-0.141	-0.141	-0.140	-0.140	-0.139	-0.139	-0.136	-0.136	-0.134	-0.132	-0.130	-0.128	-0.126	-0.125	-0.121	-0.119	-0.115	-0.114	-0.110	-0.106	-0.102	-0.099	-0.095	-0.091	-0.086	-0.081	-0.078	-0.072	-0.066	-0.061	-0.056	-0.051	-0.044	-0.039	-0.031	-0.025	-0.019	-0.011	-0.005	0.002	0.010	0.018	0.025	0.032	0.040	0.049	0.056	0.065	0.071	0.079	0.089	0.095	0.104	0.112	0.120	0.129	0.136	0.144	0.150	0.158	0.164	0.171	0.178	0.184	0.190	0.195	0.199	0.205	0.209	0.211	0.215	0.218	0.219	0.220	0.221	0.221	0.221	0.220	0.218	0.215	0.211	0.208	0.202	0.195	0.190	0.182	0.174	0.164	0.154	0.142	0.131	0.119	0.106	0.092	0.078	0.062	0.048	0.031	0.015	-0.002	-0.021	-0.039	-0.059	-0.078	-0.096	-0.116	-0.138	-0.156	-0.178	-0.198	-0.218	-0.238	-0.258	-0.278	-0.299	-0.318	-0.338	-0.356	-0.376	-0.394	-0.411	-0.429	-0.446	-0.464	-0.479	-0.495	-0.510	-0.524	-0.539	-0.551	-0.564	-0.576	-0.588	-0.598	-0.608	-0.618	-0.626	-0.634	-0.642	-0.649	-0.655	-0.661	-0.668	-0.672	-0.676	-0.680	-0.684	-0.688	-0.690	-0.692	-0.694	-0.696	-0.698	-0.699	-0.699	-0.700	-0.700	-0.701	-0.700	-0.700	-0.700	-0.700	-0.700	-0.700	-0.699	-0.699	-0.698	-0.696	-0.696	-0.695	-0.695	-0.694	-0.692	-0.691	-0.690	-0.688	-0.686	-0.685	-0.684	-0.681	-0.680	-0.679	-0.676	-0.674	-0.672	-0.670	-0.668	-0.664	-0.661	-0.659	-0.656	-0.652	-0.650	-0.646	-0.644	-0.639	-0.635	-0.631	-0.626	-0.624	-0.619	-0.615	-0.610	-0.605	-0.601	-0.596	-0.591	-0.588	-0.582	-0.578	-0.572	-0.569	-0.564	-0.559	-0.555	-0.551	-0.548	-0.542	-0.539	-0.536	-0.531	-0.529	-0.526	-0.524	-0.521	-0.519	-0.516	-0.514	-0.512	-0.510	-0.510	-0.509	-0.507	-0.507	-0.507	-0.507	-0.507	-0.507	-0.507	-0.509	-0.510	-0.511	-0.512	-0.512	-0.515	-0.516	-0.518	-0.520	-0.521	-0.524	-0.525	-0.526	-0.528	-0.530	-0.530	-0.531	-0.532	-0.534	-0.534	-0.534	-0.534	-0.532	-0.532	-0.531	-0.529	-0.528	-0.525	-0.522	-0.520	-0.515	-0.511	-0.507	-0.504	-0.498	-0.492	-0.486	-0.479	-0.471	-0.465	-0.458	-0.448	-0.439	-0.430	-0.420	-0.411	-0.400	-0.390	-0.379	-0.368	-0.356	-0.345	-0.331	-0.319	-0.308	-0.296	-0.284	-0.271	-0.259	-0.246	-0.235	-0.222	-0.210	-0.199	-0.185	-0.175	-0.164	-0.152	-0.141	-0.131	-0.120	-0.111	-0.101	-0.092	-0.085	-0.075	-0.068	-0.061	-0.055	-0.049	-0.042	-0.038	-0.032	-0.028	-0.024	-0.021	-0.019	-0.015	-0.014	-0.012	-0.011	-0.010	-0.009	-0.009	-0.010	-0.010	-0.010	-0.010	-0.011	-0.011	-0.014	-0.015	-0.015	-0.016	-0.016	-0.018	-0.019	-0.020	-0.020	-0.020	-0.020	-0.020	-0.019	-0.019	-0.018	-0.015	-0.012	-0.011	-0.008	-0.004	0.000	0.005	0.009	0.016	0.021	0.029	0.035	0.042	0.051	0.060	0.069	0.079	0.089	0.099	0.111	0.122	0.134	0.146	0.160	0.174	0.186	0.201	0.216	0.231	0.246	0.261	0.276	0.292	0.309	0.325	0.341	0.358	0.374	0.390	0.408	0.424	0.440	0.458	0.474	0.490	0.506	0.521	0.538	0.554	0.569	0.582	0.599	0.612	0.626	0.641	0.655	0.669	0.681	0.695	0.708	0.720	0.731	0.742	0.754	0.764	0.775	0.785	0.795	0.804	0.814	0.822	0.831	0.840	0.846	0.855	0.862	0.869	0.876	0.882	0.890	0.895	0.902	0.909	0.914	0.920	0.925	0.931	0.936	0.942	0.948	0.952	0.958	0.962	0.969	0.974	0.980	0.986	0.991	0.998	1.002	1.009	1.016	1.021	1.029	1.034	1.041	1.048	1.055	1.062	1.070	1.078	1.085	1.094	1.101	1.110	1.119	1.129	1.138	1.148	1.156	1.166	1.174	1.184	1.194	1.202	1.212	1.221	1.231	1.240	1.250	1.259	1.268	1.276	1.284	1.292	1.300	1.308	1.314	1.320	1.328	1.332	1.338	1.341	1.345	1.348	1.351	1.352	1.354	1.354	1.352	1.351	1.349	1.346	1.341	1.336	1.331	1.324	1.316	1.309	1.300	1.290	1.279	1.268	1.255	1.242	1.229	1.215	1.199	1.182	1.166	1.150	1.131	1.114	1.095	1.076	1.058	1.038	1.019	0.999	0.979	0.959	0.939	0.919	0.900	0.880	0.861	0.844	0.825	0.805	0.789	0.771	0.755	0.740	0.724	0.709	0.696	0.682	0.671	0.660	0.650	0.640	0.632	0.625	0.619	0.614	0.609	0.605	0.602	0.602	0.601	0.604	0.605	0.609	0.612	0.616	0.622	0.630	0.638	0.646	0.655	0.666	0.678	0.689	0.701	0.716	0.730	0.744	0.759	0.774	0.790	0.806	0.824	0.840	0.858	0.875	0.892	0.910	0.926	0.942	0.960	0.978	0.995	1.011	1.028	1.044	1.059	1.074	1.089	1.102	1.116	1.130	1.141	1.154	1.165	1.174	1.184	1.192	1.200	1.208	1.212	1.220	1.224	1.228	1.232	1.235	1.236	1.236	1.238	1.236	1.236	1.234	1.231	1.229	1.225	1.221	1.216	1.212	1.206	1.201	1.194	1.188	1.181	1.174	1.168	1.160	1.154	1.148	1.140	1.134	1.126	1.120	1.115	1.110	1.104	1.099	1.095	1.091	1.088	1.084	1.082	1.081	1.080	1.080	1.080	1.081	1.084	1.085	1.088	1.092	1.098	1.104	1.109	1.115	1.122	1.131	1.140	1.150	1.160	1.170	1.181	1.192	1.205	1.218	1.230	1.244	1.256	1.270	1.284	1.298	1.311	1.325	1.339	1.354	1.368	1.381	1.395	1.408	1.420	1.432	1.445	1.456	1.468	1.478	1.489	1.498	1.506	1.514	1.520	1.528	1.534	1.538	1.541	1.545	1.548	1.549	1.550	1.550	1.548	1.545	1.541	1.536	1.532	1.526	1.520	1.511	1.502	1.492	1.482	1.470	1.458	1.445	1.431	1.418	1.402	1.386	1.369	1.351	1.334	1.315	1.296	1.278	1.258	1.238	1.218	1.196	1.175	1.154	1.132	1.111	1.089	1.066	1.045	1.024	1.001	0.981	0.960	0.940	0.919	0.899	0.879	0.861	0.841	0.824	0.806	0.790	0.775	0.760	0.746	0.732	0.721	0.709	0.699	0.690	0.681	0.675	0.670	0.665	0.661	0.660	0.659	0.660	0.661	0.665	0.670	0.675	0.682	0.691	0.702	0.712	0.726	0.740	0.755	0.772	0.790	0.809	0.829	0.850	0.872	0.896	0.921	0.948	0.974	1.001	1.029	1.058	1.088	1.118	1.148	1.179	1.210	1.241	1.274	1.305	1.336	1.369	1.401	1.431	1.464	1.495	1.526	1.555	1.585	1.614	1.642	1.669	1.695	1.721	1.746	1.770	1.794	1.815	1.836	1.856	1.875	1.891	1.908	1.924	1.938	1.950	1.961	1.972	1.981	1.989	1.995	2.001	2.005	2.007	2.011	2.011	2.013	2.011	2.009	2.006	2.004	1.999	1.994	1.988	1.981	1.974	1.968	1.959	1.950	1.941	1.931	1.922	1.912	1.902	1.892	1.882	1.872	1.862	1.852	1.841	1.832	1.822	1.812	1.802	1.794	1.785	1.775	1.768	1.760	1.752	1.746	1.738	1.732	1.726	1.720	1.716	1.711	1.708	1.704	1.700	1.698	1.695	1.694	1.691	1.690	1.689	1.688	1.688	1.686	1.686	1.686	1.686	1.688	1.688	1.689	1.689	1.690	1.690	1.691	1.691	1.692	1.692	1.691	1.692	1.691	1.691	1.690	1.688	1.686	1.685	1.682	1.679	1.676	1.672	1.668	1.662	1.658	1.652	1.645	1.639	1.631	1.624	1.615	1.606	1.596	1.586	1.575	1.564	1.552	1.541	1.528	1.514	1.501	1.488	1.471	1.458	1.442	1.425	1.410	1.392	1.376	1.359	1.341	1.324	1.306	1.289	1.270	1.251	1.232	1.215	1.196	1.178	1.159	1.140	1.121	1.102	1.086	1.068	1.050	1.031	1.014	0.996	0.979	0.961	0.945	0.929	0.912	0.898	0.881	0.866	0.851	0.836	0.822	0.809	0.795	0.782	0.770	0.759	0.746	0.735	0.724	0.714	0.704	0.696	0.686	0.679	0.671	0.664	0.656	0.649	0.642	0.638	0.631	0.626	0.622	0.618	0.614	0.610	0.609	0.605	0.604	0.601	0.600	0.599	0.598	0.598	0.598	0.598	0.598	0.598	0.598	0.599	0.599	0.601	0.601	0.602	0.602	0.604	0.605	0.606	0.606	0.606	0.606	0.608	0.608	0.608	0.608	0.606	0.605	0.604	0.602	0.600	0.599	0.596	0.592	0.589	0.585	0.580	0.576	0.570	0.565	0.559	0.552	0.546	0.539	0.531	0.522	0.515	0.506	0.496	0.488	0.478	0.468	0.458	0.449	0.438	0.428	0.416	0.406	0.395	0.385	0.375	0.364	0.354	0.342	0.334	0.324	0.314	0.306	0.296	0.289	0.280	0.272	0.265	0.259	0.254	0.248	0.244	0.239	0.235	0.231	0.230	0.229	0.228	0.228	0.228	0.230	0.231	0.235	0.238	0.241	0.246	0.252	0.258	0.262	0.270	0.278	0.286	0.295	0.304	0.314	0.324	0.334	0.345	0.355	0.366	0.378	0.390	0.400	0.412	0.425	0.436	0.448	0.460	0.470	0.482	0.494	0.505	0.515	0.525	0.535	0.544	0.552	0.561	0.569	0.576	0.582	0.590	0.595	0.600	0.605	0.609	0.611	0.614	0.616	0.619	0.620	0.619	0.619	0.618	0.616	0.615	0.611	0.609	0.604	0.601	0.596	0.591	0.585	0.580	0.574	0.568	0.561	0.554	0.548	0.539	0.532	0.525	0.519	0.511	0.504	0.496	0.491	0.484	0.478	0.471	0.465	0.459	0.454	0.449	0.445	0.439	0.435	0.431	0.430	0.428	0.425	0.424	0.422	0.424	0.422	0.425	0.425	0.428	0.430	0.434	0.436	0.442	0.446	0.452	0.459	0.465	0.472	0.479	0.488	0.498	0.506	0.515	0.524	0.534	0.544	0.555	0.566	0.578	0.588	0.600	0.612	0.624	0.636	0.648	0.660	0.671	0.684	0.696	0.708	0.719	0.731	0.742	0.754	0.765	0.775	0.786	0.798	0.808	0.816	0.826	0.834	0.842	0.850	0.859	0.865	0.872	0.879	0.885	0.890	0.895	0.900	0.904	0.908	0.911	0.914	0.916	0.920	0.921	0.922	0.924	0.925	0.925	0.925	0.925	0.926	0.925	0.924	0.924	0.921	0.921	0.920	0.919	0.918	0.916	0.915	0.914	0.911	0.911	0.910	0.909	0.909	0.908	0.908	0.908	0.906	0.908	0.908	0.909	0.910	0.911	0.912	0.915	0.916	0.920	0.922	0.926	0.929	0.932	0.938	0.941	0.946	0.951	0.956	0.962	0.968	0.974	0.980	0.988	0.994	1.001	1.008	1.015	1.022	1.030	1.038	1.044	1.051	1.059	1.065	1.072	1.078	1.085	1.091	1.098	1.104	1.109	1.115	1.120	1.125	1.129	1.132	1.135	1.139	1.141	1.144	1.145	1.145	1.145	1.145	1.145	1.144	1.141	1.139	1.135	1.131	1.126	1.120	1.115	1.108	1.101	1.094	1.085	1.075	1.068	1.058	1.045	1.035	1.024	1.011	0.999	0.985	0.972	0.959	0.944	0.929	0.914	0.899	0.882	0.866	0.851	0.834	0.818	0.800	0.784	0.768	0.749	0.732	0.715	0.699	0.681	0.665	0.648	0.632	0.615	0.600	0.584	0.569	0.554	0.539	0.525	0.510	0.498	0.484	0.472	0.461	0.450	0.439	0.429	0.420	0.411	0.404	0.396	0.389	0.384	0.379	0.375	0.371	0.370	0.368	0.366	0.366	0.368	0.369	0.371	0.374	0.378	0.382	0.389	0.394	0.401	0.408	0.416	0.426	0.434	0.445	0.455	0.468	0.479	0.491	0.504	0.518	0.531	0.545	0.559	0.572	0.588	0.604	0.619	0.632	0.648	0.664	0.679	0.694	0.709	0.726	0.740	0.755	0.769	0.784	0.798	0.811	0.824	0.836	0.849	0.860	0.871	0.884	0.894	0.904	0.914	0.922	0.931	0.939	0.946	0.952	0.959	0.965	0.970	0.974	0.978	0.981	0.984	0.985	0.988	0.988	0.989	0.989	0.989	0.988	0.985	0.984	0.981	0.980	0.976	0.974	0.970	0.966	0.962	0.959	0.954	0.950	0.946	0.941	0.938	0.932	0.929	0.925	0.920	0.918	0.912	0.910	0.906	0.904	0.901	0.899	0.896	0.895	0.895	0.894	0.894	0.895	0.896	0.898	0.900	0.904	0.906	0.911	0.916	0.922	0.928	0.935	0.942	0.951	0.959	0.969	0.979	0.989	1.000	1.011	1.024	1.038	1.051	1.065	1.079	1.094	1.108	1.124	1.140	1.156	1.171	1.189	1.205	1.221	1.239	1.255	1.271	1.289	1.304	1.320	1.336	1.351	1.368	1.381	1.395	1.409	1.422	1.434	1.448	1.459	1.469	1.479	1.489	1.496	1.505	1.512	1.518	1.524	1.528	1.531	1.534	1.535	1.538	1.538	1.536	1.535	1.534	1.530	1.526	1.522	1.516	1.511	1.505	1.498	1.490	1.482	1.474	1.465	1.455	1.446	1.436	1.425	1.415	1.404	1.394	1.384	1.372	1.361	1.350	1.340	1.329	1.319	1.309	1.300	1.290	1.281	1.274	1.266	1.259	1.251	1.245	1.239	1.235	1.230	1.225	1.222	1.220	1.218	1.218	1.218	1.218	1.219	1.220	1.222	1.228	1.231	1.236	1.241	1.248	1.252	1.260	1.268	1.276	1.284	1.294	1.304	1.312	1.324	1.335	1.345	1.356	1.368	1.380	1.391	1.402	1.415	1.426	1.438	1.450	1.460	1.471	1.484	1.494	1.504	1.515	1.525	1.534	1.542	1.550	1.558	1.566	1.574	1.580	1.586	1.591	1.596	1.601	1.605	1.609	1.611	1.612	1.615	1.616	1.616	1.618	1.616	1.616	1.615	1.612	1.610	1.608	1.605	1.600	1.596	1.592	1.588	1.582	1.578	1.571	1.566	1.560	1.554	1.548	1.541	1.534	1.526	1.520	1.512	1.505	1.496	1.490	1.482	1.474	1.466	1.458	1.450	1.441	1.432	1.425	1.416	1.408	1.399	1.390	1.381	1.372	1.364	1.355	1.346	1.335	1.326	1.318	1.308	1.298	1.288	1.279	1.269	1.259	1.249	1.238	1.228	1.218	1.208	1.195	1.185	1.174	1.162	1.151	1.141	1.129	1.119	1.108	1.096	1.086	1.074	1.064	1.051	1.040	1.029	1.019	1.008	0.996	0.985	0.974	0.964	0.954	0.942	0.931	0.921	0.912	0.902	0.891	0.882	0.871	0.862	0.852	0.844	0.834	0.825	0.816	0.808	0.799	0.791	0.781	0.774	0.765	0.756	0.750	0.741	0.734	0.726	0.716	0.709	0.702	0.694	0.686	0.678	0.671	0.664	0.655	0.648	0.641	0.632	0.625	0.618	0.611	0.604	0.596	0.589	0.581	0.575	0.568	0.561	0.554	0.548	0.541	0.535	0.529	0.522	0.518	0.512	0.506	0.501	0.498	0.494	0.489	0.485	0.481	0.479	0.475	0.474	0.472	0.470	0.470	0.469	0.469	0.469	0.471	0.472	0.474	0.476	0.480	0.485	0.489	0.494	0.499	0.506	0.512	0.520	0.528	0.536	0.545	0.555	0.564	0.575	0.585	0.598	0.610	0.622	0.635	0.649	0.662	0.676	0.690	0.705	0.720	0.735	0.750	0.766	0.781	0.796	0.811	0.828	0.842	0.858	0.871	0.886	0.900	0.915	0.929	0.941	0.954	0.966	0.978	0.989	1.000	1.009	1.019	1.026	1.035	1.041	1.048	1.052	1.056	1.060	1.062	1.064	1.065	1.065	1.064	1.062	1.059	1.055	1.051	1.045	1.040	1.031	1.024	1.015	1.006	0.996	0.986	0.975	0.962	0.950	0.939	0.925	0.911	0.898	0.884	0.870	0.855	0.840	0.826	0.811	0.798	0.782	0.769	0.755	0.740	0.728	0.715	0.702	0.690	0.679	0.668	0.658	0.648	0.639	0.631	0.624	0.616	0.610	0.605	0.601	0.598	0.595	0.594	0.594	0.594	0.595	0.598	0.599	0.602	0.606	0.611	0.618	0.625	0.632	0.640	0.649	0.659	0.669	0.679	0.690	0.702	0.715	0.728	0.741	0.755	0.769	0.781	0.796	0.810	0.825	0.839	0.854	0.869	0.881	0.896	0.909	0.922	0.936	0.948	0.960	0.971	0.982	0.994	1.004	1.014	1.022	1.031	1.038	1.045	1.050	1.056	1.060	1.062	1.065	1.066	1.068	1.069	1.066	1.065	1.062	1.059	1.054	1.049	1.044	1.036	1.028	1.019	1.011	1.000	0.989	0.979	0.965	0.954	0.939	0.925	0.911	0.896	0.882	0.866	0.851	0.836	0.820	0.802	0.788	0.771	0.755	0.740	0.722	0.706	0.692	0.678	0.662	0.648	0.634	0.620	0.608	0.595	0.582	0.572	0.561	0.551	0.542	0.534	0.528	0.521	0.515	0.510	0.505	0.501	0.500	0.498	0.496	0.496	0.495	0.496	0.498	0.500	0.502	0.506	0.511	0.515	0.520	0.525	0.531	0.538	0.545	0.551	0.559	0.565	0.574	0.580	0.588	0.596	0.604	0.611	0.619	0.625	0.631	0.638	0.644	0.649	0.654	0.659	0.662	0.666	0.669	0.672	0.674	0.675	0.675	0.675	0.676	0.674	0.674	0.670	0.668	0.664	0.659	0.654	0.648	0.641	0.635	0.626	0.619	0.611	0.600	0.591	0.581	0.570	0.560	0.549	0.536	0.525	0.512	0.500	0.488	0.474	0.461	0.449	0.435	0.422	0.409	0.396	0.382	0.370	0.358	0.345	0.334	0.321	0.310	0.299	0.288	0.276	0.266	0.256	0.248	0.238	0.230	0.221	0.215	0.209	0.202	0.198	0.191	0.188	0.184	0.181	0.179	0.176	0.176	0.175	0.175	0.176	0.179	0.180	0.182	0.185	0.189	0.192	0.199	0.204	0.210	0.216	0.222	0.230	0.238	0.246	0.254	0.262	0.271	0.281	0.290	0.299	0.309	0.319	0.328	0.339	0.348	0.358	0.366	0.376	0.385	0.394	0.401	0.410	0.416	0.422	0.430	0.435	0.440	0.444	0.448	0.450	0.451	0.452	0.454	0.452	0.451	0.450	0.446	0.442	0.436	0.430	0.421	0.412	0.404	0.392	0.380	0.366	0.352	0.339	0.322	0.304	0.286	0.266	0.246	0.225	0.202	0.180	0.156	0.131	0.106	0.080	0.054	0.026	-0.001	-0.030	-0.059	-0.088	-0.118	-0.146	-0.178	-0.208	-0.238	-0.268	-0.298	-0.328	-0.358	-0.386	-0.416	-0.445	-0.474	-0.501	-0.529	-0.556	-0.584	-0.609	-0.634	-0.658	-0.681	-0.704	-0.725	-0.744	-0.765	-0.781	-0.800	-0.815	-0.830	-0.842	-0.856	-0.869	-0.878	-0.888	-0.895	-0.901	-0.906	-0.910	-0.914	-0.914	-0.915	-0.912	-0.911	-0.908	-0.902	-0.896	-0.890	-0.881	-0.872	-0.864	-0.851	-0.840	-0.826	-0.812	-0.798	-0.781	-0.764	-0.748	-0.730	-0.711	-0.692	-0.674	-0.654	-0.632	-0.612	-0.590	-0.569	-0.548	-0.525	-0.502	-0.480	-0.459	-0.435	-0.414	-0.391	-0.369	-0.346	-0.325	-0.304	-0.282	-0.261	-0.240	-0.220	-0.201	-0.181	-0.162	-0.142	-0.125	-0.108	-0.091	-0.074	-0.059	-0.042	-0.028	-0.012	0.000	0.014	0.025	0.039	0.049	0.060	0.070	0.080	0.089	0.098	0.105	0.112	0.120	0.126	0.132	0.139	0.144	0.149	0.154	0.158	0.161	0.165	0.168	0.170	0.172	0.175	0.176	0.178	0.180	0.181	0.182	0.182	0.185	0.185	0.185	0.185	0.186	0.186	0.185	0.185	0.184	0.182	0.181	0.181	0.180	0.179	0.178	0.175	0.174	0.171	0.170	0.168	0.165	0.162	0.160	0.158	0.154	0.150	0.148	0.144	0.139	0.135	0.130	0.126	0.121	0.116	0.111	0.106	0.100	0.094	0.089	0.082	0.076	0.070	0.064	0.058	0.051	0.044	0.038	0.032	0.025	0.019	0.011	0.005	-0.001	-0.008	-0.012	-0.020	-0.026	-0.031	-0.038	-0.044	-0.049	-0.054	-0.059	-0.065	-0.069	-0.074	-0.079	-0.082	-0.086	-0.089	-0.094	-0.096	-0.100	-0.102	-0.105	-0.108	-0.110	-0.112	-0.114	-0.115	-0.116	-0.116	-0.119	-0.119	-0.119	-0.120	-0.120	-0.120	-0.119	-0.120	-0.119	-0.118	-0.116	-0.115	-0.114	-0.114	-0.110	-0.109	-0.106	-0.105	-0.102	-0.099	-0.095	-0.092	-0.089	-0.084	-0.080	-0.075	-0.070	-0.065	-0.059	-0.052	-0.046	-0.040	-0.032	-0.025	-0.016	-0.009	0.000	0.010	0.020	0.030	0.041	0.051	0.062	0.074	0.088	0.099	0.112	0.125	0.138	0.152	0.168	0.181	0.196	0.211	0.226	0.242	0.258	0.272	0.289	0.304	0.319	0.335	0.350	0.365	0.381	0.398	0.411	0.426	0.440	0.455	0.469	0.482	0.495	0.509	0.521	0.534	0.544	0.554	0.565	0.575	0.584	0.591	0.600	0.608	0.614	0.620	0.625	0.629	0.632	0.635	0.638	0.640	0.641	0.641	0.641	0.641	0.639	0.638	0.636	0.632	0.630	0.626	0.622	0.618	0.614	0.609	0.605	0.599	0.594	0.589	0.582	0.578	0.571	0.568	0.562	0.558	0.552	0.549	0.545	0.541	0.539	0.536	0.535	0.534	0.534	0.532	0.534	0.536	0.538	0.541	0.546	0.550	0.558	0.562	0.570	0.579	0.588	0.598	0.610	0.621	0.634	0.648	0.662	0.678	0.694	0.711	0.729	0.748	0.768	0.788	0.809	0.830	0.851	0.874	0.895	0.919	0.941	0.965	0.989	1.014	1.036	1.060	1.084	1.106	1.130	1.152	1.175	1.196	1.219	1.240	1.260	1.281	1.300	1.319	1.336	1.354	1.369	1.384	1.399	1.412	1.424	1.435	1.445	1.455	1.462	1.469	1.474	1.480	1.482	1.485	1.486	1.486	1.486	1.485	1.481	1.478	1.472	1.468	1.461	1.454	1.445	1.438	1.426	1.418	1.406	1.395	1.384	1.371	1.358	1.345	1.332	1.319	1.305	1.292	1.279	1.265	1.251	1.239	1.226	1.214	1.201	1.189	1.178	1.166	1.156	1.146	1.136	1.129	1.120	1.114	1.108	1.102	1.098	1.094	1.090	1.088	1.088	1.086	1.085	1.086	1.089	1.091	1.094	1.099	1.104	1.109	1.116	1.124	1.131	1.139	1.149	1.159	1.170	1.180	1.191	1.204	1.215	1.229	1.241	1.255	1.266	1.280	1.294	1.309	1.322	1.336	1.349	1.364	1.376	1.390	1.402	1.415	1.428	1.439	1.450	1.462	1.474	1.484	1.492	1.502	1.511	1.518	1.526	1.532	1.539	1.545	1.549	1.552	1.556	1.559	1.561	1.561	1.562	1.561	1.561	1.559	1.556	1.554	1.550	1.544	1.540	1.532	1.528	1.520	1.511	1.504	1.494	1.484	1.474	1.464	1.452	1.440	1.430	1.418	1.404	1.391	1.379	1.364	1.350	1.336	1.321	1.309	1.294	1.279	1.264	1.251	1.236	1.222	1.208	1.194	1.180	1.168	1.154	1.140	1.129	1.116	1.105	1.094	1.084	1.074	1.064	1.054	1.045	1.036	1.029	1.021	1.014	1.008	1.001	0.996	0.991	0.988	0.982	0.980	0.976	0.975	0.972	0.971	0.969	0.968	0.969	0.968	0.968	0.968	0.969	0.969	0.969	0.970	0.971	0.971	0.972	0.974	0.974	0.974	0.974	0.975	0.975	0.975	0.975	0.975	0.974	0.974	0.972	0.971	0.970	0.966	0.965	0.962	0.960	0.956	0.954	0.950	0.946	0.941	0.938	0.932	0.928	0.924	0.918	0.912	0.908	0.901	0.896	0.891	0.885	0.879	0.874	0.868	0.862	0.858	0.851	0.848	0.842	0.838	0.835	0.830	0.825	0.822	0.820	0.818	0.815	0.812	0.811	0.810	0.809	0.809	0.809	0.810	0.811	0.812	0.814	0.816	0.819	0.822	0.826	0.831	0.835	0.841	0.845	0.852	0.859	0.866	0.874	0.880	0.888	0.896	0.904	0.912	0.921	0.930	0.940	0.949	0.960	0.969	0.979	0.988	0.998	1.006	1.018	1.026	1.036	1.046	1.054	1.064	1.071	1.080	1.088	1.096	1.102	1.109	1.116	1.122	1.128	1.132	1.136	1.140	1.142	1.145	1.146	1.148	1.148	1.148	1.146	1.146	1.142	1.140	1.138	1.134	1.129	1.122	1.118	1.110	1.102	1.095	1.086	1.078	1.069	1.059	1.048	1.038	1.025	1.014	1.001	0.989	0.975	0.962	0.950	0.935	0.922	0.909	0.895	0.881	0.868	0.854	0.840	0.825	0.811	0.798	0.785	0.771	0.759	0.746	0.734	0.720	0.709	0.698	0.686	0.675	0.665	0.655	0.646	0.636	0.629	0.621	0.612	0.606	0.600	0.594	0.588	0.584	0.579	0.575	0.571	0.569	0.568	0.565	0.564	0.565	0.564	0.565	0.565	0.566	0.569	0.570	0.572	0.575	0.580	0.584	0.586	0.591	0.596	0.600	0.606	0.611	0.616	0.621	0.628	0.632	0.638	0.644	0.650	0.654	0.659	0.664	0.669	0.674	0.679	0.682	0.684	0.688	0.690	0.691	0.694	0.694	0.694	0.694	0.692	0.690	0.688	0.685	0.681	0.676	0.671	0.665	0.658	0.650	0.641	0.634	0.622	0.612	0.601	0.589	0.578	0.564	0.551	0.536	0.521	0.506	0.491	0.474	0.458	0.442	0.425	0.408	0.390	0.374	0.355	0.339	0.321	0.304	0.286	0.270	0.252	0.236	0.220	0.204	0.189	0.174	0.159	0.145	0.131	0.118	0.105	0.094	0.081	0.071	0.061	0.051	0.042	0.034	0.026	0.020	0.012	0.008	0.002	-0.002	-0.006	-0.010	-0.012	-0.015	-0.016	-0.018	-0.019	-0.020	-0.020	-0.020	-0.020	-0.019	-0.018	-0.016	-0.015	-0.012	-0.011	-0.008	-0.006	-0.004	-0.001	0.002	0.006	0.008	0.011	0.014	0.018	0.020	0.022	0.025	0.029	0.031	0.034	0.038	0.040	0.042	0.044	0.048	0.050	0.051	0.054	0.056	0.059	0.060	0.064	0.065	0.068	0.069	0.071	0.074	0.075	0.078	0.080	0.082	0.085	0.086	0.089	0.091	0.094	0.096	0.098	0.100	0.104	0.106	0.109	0.112	0.115	0.119	0.121	0.124	0.129	0.131	0.134	0.139	0.142	0.148	0.151	0.156	0.160	0.165	0.170	0.175	0.180	0.185	0.191	0.196	0.202	0.209	0.215	0.221	0.229	0.235	0.242	0.249	0.256	0.264	0.271	0.279	0.286	0.294	0.302	0.310	0.318	0.326	0.335	0.342	0.350	0.359	0.368	0.376	0.384	0.391	0.399	0.406	0.414	0.420	0.428	0.434	0.440	0.446	0.451	0.456	0.461	0.466	0.469	0.472	0.475	0.476	0.478	0.479	0.479	0.479	0.478	0.475	0.472	0.470	0.465	0.462	0.456	0.450	0.444	0.435	0.425	0.416	0.406	0.395	0.384	0.371	0.359	0.345	0.331	0.316	0.301	0.286	0.269	0.252	0.236	0.219	0.201	0.184	0.165	0.146	0.128	0.111	0.092	0.074	0.055	0.036	0.019	0.000	-0.018	-0.035	-0.052	-0.070	-0.085	-0.101	-0.118	-0.132	-0.149	-0.162	-0.176	-0.189	-0.201	-0.215	-0.226	-0.236	-0.248	-0.258	-0.268	-0.275	-0.284	-0.291	-0.300	-0.306	-0.312	-0.319	-0.324	-0.329	-0.334	-0.338	-0.341	-0.345	-0.348	-0.352	-0.354	-0.356	-0.359	-0.361	-0.362	-0.364	-0.366	-0.368	-0.369	-0.370	-0.370	-0.370	-0.372	-0.374	-0.375	-0.376	-0.376	-0.378	-0.378	-0.380	-0.380	-0.381	-0.382	-0.382	-0.384	-0.385	-0.386	-0.386	-0.386	-0.389	-0.389	-0.390	-0.390	-0.391	-0.391	-0.392	-0.391	-0.392	-0.392	-0.394	-0.392	-0.392	-0.394	-0.392	-0.392	-0.392	-0.391	-0.390	-0.390	-0.389	-0.389	-0.388	-0.385	-0.385	-0.382	-0.382	-0.381	-0.379	-0.378	-0.376	-0.375	-0.375	-0.374	-0.371	-0.371	-0.370	-0.370	-0.368	-0.368	-0.368	-0.368	-0.368	-0.368	-0.368	-0.369	-0.369	-0.370	-0.371	-0.372	-0.374	-0.375	-0.378	-0.380	-0.381	-0.385	-0.388	-0.391	-0.394	-0.398	-0.401	-0.405	-0.408	-0.412	-0.415	-0.420	-0.424	-0.428	-0.431	-0.435	-0.439	-0.444	-0.448	-0.450	-0.454	-0.456	-0.460	-0.462	-0.465	-0.466	-0.469	-0.470	-0.470	-0.470	-0.470	-0.470	-0.468	-0.466	-0.465	-0.462	-0.460	-0.456	-0.454	-0.449	-0.444	-0.438	-0.431	-0.425	-0.416	-0.410	-0.401	-0.392	-0.384	-0.372	-0.364	-0.354	-0.342	-0.331	-0.319	-0.308	-0.296	-0.284	-0.270	-0.256	-0.244	-0.231	-0.219	-0.206	-0.192	-0.181	-0.168	-0.155	-0.144	-0.130	-0.119	-0.108	-0.096	-0.085	-0.075	-0.064	-0.054	-0.045	-0.036	-0.028	-0.019	-0.011	-0.006	0.000	0.006	0.011	0.016	0.020	0.024	0.028	0.029	0.031	0.032	0.034	0.034	0.035	0.034	0.032	0.032	0.030	0.029	0.028	0.025	0.024	0.020	0.018	0.015	0.012	0.010	0.006	0.004	0.001	-0.001	-0.004	-0.006	-0.008	-0.009	-0.010	-0.011	-0.011	-0.011	-0.010	-0.010	-0.010	-0.008	-0.004	-0.002	0.001	0.006	0.011	0.016	0.021	0.028	0.035	0.044	0.051	0.060	0.070	0.079	0.090	0.101	0.112	0.125	0.138	0.150	0.165	0.179	0.194	0.209	0.224	0.239	0.255	0.271	0.289	0.305	0.321	0.339	0.356	0.374	0.391	0.409	0.426	0.444	0.462	0.479	0.498	0.514	0.530	0.548	0.564	0.580	0.596	0.611	0.628	0.644	0.658	0.674	0.688	0.701	0.714	0.729	0.741	0.754	0.765	0.778	0.790	0.801	0.811	0.824	0.834	0.842	0.852	0.864	0.872	0.882	0.891	0.900	0.908	0.915	0.924	0.931	0.940	0.948	0.955	0.962	0.971	0.978	0.986	0.994	1.001	1.009	1.016	1.025	1.034	1.042	1.050	1.059	1.068	1.076	1.085	1.095	1.104	1.112	1.122	1.132	1.142	1.152	1.164	1.174	1.185	1.195	1.206	1.218	1.229	1.241	1.252	1.264	1.276	1.288	1.300	1.311	1.324	1.335	1.346	1.359	1.370	1.382	1.394	1.405	1.415	1.428	1.438	1.448	1.458	1.468	1.476	1.484	1.492	1.500	1.508	1.514	1.519	1.524	1.529	1.532	1.536	1.538	1.540	1.541	1.541	1.540	1.539	1.536	1.531	1.528	1.522	1.516	1.510	1.501	1.492	1.484	1.472	1.461	1.450	1.438	1.422	1.408	1.392	1.376	1.361	1.342	1.326	1.308	1.289	1.270	1.250	1.230	1.209	1.189	1.169	1.148	1.128	1.108	1.086	1.065	1.045	1.025	1.004	0.986	0.965	0.948	0.929	0.911	0.894	0.878	0.861	0.846	0.831	0.818	0.805	0.792	0.781	0.771	0.762	0.755	0.748	0.741	0.736	0.732	0.729	0.728	0.726	0.725	0.726	0.728	0.730	0.735	0.740	0.745	0.752	0.759	0.769	0.778	0.786	0.798	0.809	0.821	0.834	0.845	0.860	0.874	0.889	0.904	0.920	0.935	0.950	0.966	0.982	0.998	1.014	1.029	1.046	1.061	1.076	1.091	1.106	1.121	1.135	1.149	1.162	1.174	1.189	1.200	1.211	1.221	1.231	1.240	1.249	1.256	1.264	1.270	1.276	1.281	1.286	1.289	1.291	1.295	1.296	1.296	1.296	1.296	1.295	1.294	1.291	1.288	1.285	1.281	1.278	1.272	1.268	1.262	1.255	1.250	1.244	1.238	1.231	1.224	1.219	1.211	1.206	1.199	1.194	1.188	1.181	1.178	1.171	1.166	1.162	1.159	1.155	1.152	1.150	1.149	1.148	1.148	1.148	1.148	1.150	1.152	1.155	1.159	1.162	1.168	1.174	1.180	1.186	1.194	1.202	1.211	1.221	1.231	1.242	1.254	1.266	1.279	1.291	1.305	1.319	1.332	1.348	1.361	1.375	1.390	1.405	1.420	1.435	1.450	1.464	1.479	1.492	1.506	1.520	1.534	1.548	1.560	1.571	1.582	1.592	1.604	1.612	1.621	1.630	1.636	1.642	1.648	1.652	1.656	1.658	1.660	1.660	1.660	1.659	1.656	1.652	1.649	1.644	1.638	1.630	1.621	1.612	1.602	1.591	1.580	1.566	1.552	1.539	1.524	1.508	1.490	1.474	1.455	1.438	1.419	1.400	1.379	1.359	1.339	1.318	1.296	1.276	1.254	1.234	1.211	1.191	1.169	1.149	1.128	1.106	1.086	1.068	1.048	1.030	1.011	0.994	0.978	0.961	0.946	0.931	0.919	0.906	0.895	0.884	0.874	0.865	0.858	0.851	0.846	0.842	0.839	0.838	0.838	0.839	0.841	0.845	0.849	0.856	0.862	0.871	0.881	0.892	0.905	0.919	0.934	0.950	0.966	0.985	1.004	1.024	1.046	1.069	1.092	1.115	1.141	1.166	1.192	1.220	1.248	1.275	1.304	1.332	1.361	1.391	1.420	1.450	1.479	1.509	1.539	1.568	1.596	1.626	1.655	1.681	1.710	1.736	1.762	1.789	1.812	1.836	1.860	1.882	1.904	1.925	1.944	1.964	1.981	1.998	2.014	2.027	2.042	2.054	2.066	2.076	2.085	2.094	2.101	2.108	2.111	2.116	2.119	2.122	2.124	2.122	2.124	2.122	2.119	2.118	2.114	2.109	2.105	2.100	2.094	2.088	2.081	2.074	2.068	2.059	2.051	2.042	2.035	2.026	2.018	2.010	2.001	1.992	1.984	1.976	1.969	1.961	1.954	1.945	1.939	1.932	1.926	1.920	1.915	1.909	1.904	1.900	1.895	1.891	1.888	1.885	1.884	1.881	1.879	1.879	1.878	1.878	1.876	1.876	1.878	1.878	1.879	1.880	1.880	1.882	1.882	1.885	1.886	1.889	1.890	1.892	1.894	1.895	1.896	1.898	1.899	1.899	1.900	1.900	1.900	1.900	1.899	1.898	1.896	1.894	1.891	1.889	1.885	1.880	1.876	1.871	1.864	1.859	1.851	1.842	1.835	1.826	1.816	1.805	1.795	1.784	1.771	1.759	1.745	1.731	1.716	1.701	1.686	1.669	1.654	1.636	1.619	1.600	1.581	1.564	1.544	1.525	1.505	1.485	1.465	1.444	1.424	1.402	1.382	1.361	1.341	1.320	1.300	1.278	1.258	1.238	1.216	1.195	1.175	1.155	1.134	1.114	1.095	1.076	1.056	1.038	1.019	1.000	0.982	0.965	0.948	0.930	0.914	0.898	0.881	0.866	0.851	0.838	0.822	0.809	0.795	0.782	0.771	0.759	0.748	0.738	0.726	0.716	0.706	0.698	0.689	0.680	0.672	0.666	0.659	0.652	0.648	0.641	0.636	0.632	0.628	0.625	0.621	0.619	0.616	0.615	0.612	0.611	0.610	0.609	0.609	0.609	0.609	0.609	0.609	0.609	0.609	0.609	0.610	0.610	0.611	0.610	0.611	0.611	0.611	0.612	0.612	0.611	0.611	0.610	0.609	0.608	0.604	0.602	0.600	0.598	0.592	0.590	0.585	0.581	0.576	0.570	0.566	0.560	0.554	0.546	0.540	0.531	0.524	0.515	0.506	0.498	0.490	0.479	0.470	0.461	0.450	0.441	0.431	0.421	0.411	0.402	0.392	0.382	0.374	0.365	0.355	0.348	0.339	0.330	0.324	0.316	0.310	0.302	0.298	0.291	0.288	0.284	0.280	0.276	0.275	0.272	0.271	0.271	0.271	0.272	0.274	0.276	0.279	0.282	0.286	0.290	0.296	0.301	0.308	0.315	0.321	0.329	0.338	0.346	0.355	0.364	0.374	0.384	0.394	0.404	0.414	0.424	0.435	0.445	0.455	0.465	0.476	0.486	0.496	0.507	0.518	0.526	0.535	0.542	0.551	0.559	0.566	0.574	0.580	0.586	0.591	0.596	0.601	0.605	0.610	0.614	0.616	0.618	0.620	0.621	0.621	0.622	0.621	0.621	0.620	0.618	0.616	0.614	0.611	0.609	0.606	0.601	0.599	0.594	0.590	0.585	0.581	0.576	0.572	0.568	0.562	0.559	0.554	0.550	0.545	0.540	0.536	0.534	0.529	0.526	0.524	0.520	0.518	0.515	0.514	0.511	0.511	0.510	0.510	0.509	0.510	0.510	0.512	0.514	0.515	0.519	0.521	0.525	0.529	0.534	0.539	0.544	0.549	0.555	0.562	0.569	0.576	0.584	0.591	0.600	0.608	0.616	0.625	0.634	0.642	0.652	0.661	0.671	0.681	0.691	0.701	0.710	0.721	0.730	0.740	0.750	0.760	0.770	0.779	0.788	0.796	0.806	0.815	0.822	0.831	0.839	0.848	0.855	0.861	0.869	0.875	0.881	0.888	0.892	0.898	0.902	0.908	0.912	0.916	0.920	0.924	0.928	0.929	0.932	0.935	0.938	0.938	0.940	0.942	0.944	0.945	0.946	0.948	0.948	0.949	0.949	0.949	0.950	0.950	0.951	0.952	0.952	0.954	0.954	0.955	0.956	0.959	0.959	0.960	0.962	0.964	0.968	0.970	0.971	0.975	0.979	0.982	0.986	0.990	0.994	0.999	1.002	1.008	1.014	1.019	1.025	1.030	1.038	1.044	1.050	1.058	1.065	1.072	1.080	1.088	1.095	1.102	1.111	1.119	1.128	1.136	1.142	1.151	1.158	1.165	1.172	1.180	1.186	1.194	1.200	1.205	1.211	1.218	1.221	1.226	1.230	1.234	1.236	1.240	1.241	1.242	1.244	1.245	1.245	1.244	1.242	1.241	1.239	1.236	1.232	1.228	1.222	1.218	1.210	1.204	1.196	1.188	1.180	1.170	1.160	1.149	1.140	1.128	1.116	1.104	1.091	1.079	1.065	1.052	1.038	1.022	1.009	0.992	0.978	0.962	0.948	0.930	0.915	0.899	0.882	0.866	0.850	0.834	0.818	0.802	0.785	0.770	0.754	0.738	0.724	0.708	0.694	0.679	0.665	0.650	0.636	0.622	0.610	0.598	0.586	0.574	0.562	0.552	0.542	0.532	0.524	0.516	0.507	0.501	0.494	0.488	0.482	0.479	0.475	0.471	0.469	0.468	0.466	0.465	0.466	0.468	0.470	0.471	0.475	0.479	0.484	0.490	0.495	0.501	0.509	0.518	0.525	0.534	0.544	0.555	0.566	0.576	0.588	0.600	0.612	0.626	0.640	0.652	0.666	0.680	0.695	0.709	0.724	0.738	0.752	0.766	0.781	0.795	0.810	0.824	0.836	0.850	0.864	0.876	0.889	0.900	0.911	0.922	0.932	0.942	0.951	0.961	0.970	0.978	0.984	0.990	0.996	1.002	1.006	1.010	1.014	1.015	1.018	1.019	1.020	1.020	1.019	1.019	1.016	1.015	1.011	1.009	1.005	1.001	0.995	0.991	0.986	0.980	0.974	0.969	0.962	0.956	0.950	0.944	0.938	0.930	0.925	0.919	0.912	0.906	0.901	0.895	0.891	0.885	0.881	0.878	0.874	0.870	0.868	0.865	0.864	0.862	0.862	0.862	0.862	0.865	0.866	0.869	0.872	0.878	0.882	0.888	0.895	0.901	0.909	0.918	0.926	0.935	0.945	0.956	0.968	0.980	0.992	1.005	1.019	1.032	1.046	1.061	1.076	1.092	1.108	1.124	1.140	1.156	1.172	1.189	1.205	1.221	1.236	1.252	1.269	1.284	1.300	1.314	1.329	1.342	1.356	1.369	1.382	1.394	1.404	1.416	1.426	1.435	1.444	1.452	1.460	1.466	1.472	1.478	1.482	1.486	1.489	1.491	1.492	1.492	1.491	1.491	1.490	1.488	1.485	1.481	1.478	1.472	1.468	1.462	1.455	1.449	1.441	1.435	1.428	1.419	1.411	1.402	1.394	1.386	1.376	1.368	1.360	1.351	1.344	1.335	1.326	1.319	1.311	1.305	1.298	1.291	1.286	1.281	1.276	1.271	1.269	1.265	1.264	1.261	1.260	1.260	1.260	1.261	1.264	1.266	1.270	1.275	1.279	1.284	1.291	1.299	1.308	1.315	1.324	1.335	1.344	1.356	1.368	1.380	1.392	1.405	1.419	1.434	1.448	1.462	1.476	1.492	1.506	1.522	1.538	1.554	1.569	1.584	1.599	1.615	1.629	1.644	1.658	1.671	1.685	1.699	1.710	1.722	1.734	1.745	1.755	1.765	1.774	1.781	1.790	1.796	1.802	1.808	1.812	1.818	1.820	1.824	1.826	1.828	1.828	1.829	1.828	1.828	1.825	1.824	1.820	1.816	1.814	1.810	1.805	1.800	1.795	1.790	1.784	1.778	1.771	1.765	1.758	1.751	1.745	1.738	1.730	1.724	1.716	1.710	1.704	1.695	1.689	1.681	1.675	1.669	1.661	1.655	1.649	1.641	1.635	1.629	1.622	1.616	1.610	1.604	1.599	1.592	1.586	1.580	1.574	1.569	1.562	1.556	1.550	1.544	1.538	1.531	1.525	1.519	1.512	1.505	1.498	1.490	1.482	1.475	1.469	1.461	1.452	1.445	1.436	1.429	1.420	1.411	1.402	1.394	1.385	1.375	1.366	1.358	1.346	1.338	1.328	1.318	1.308	1.298	1.288	1.278	1.269	1.258	1.248	1.236	1.226	1.216	1.205	1.195	1.184	1.175	1.164	1.152	1.144	1.132	1.122	1.112	1.102	1.091	1.081	1.071	1.061	1.050	1.041	1.030	1.021	1.010	1.001	0.991	0.982	0.971	0.961	0.952	0.944	0.935	0.926	0.916	0.909	0.900	0.891	0.884	0.875	0.868	0.859	0.852	0.844	0.838	0.831	0.824	0.819	0.812	0.806	0.801	0.798	0.792	0.788	0.784	0.781	0.778	0.775	0.772	0.771	0.770	0.768	0.768	0.768	0.768	0.769	0.769	0.771	0.772	0.776	0.779	0.782	0.788	0.794	0.799	0.804	0.811	0.818	0.825	0.832	0.840	0.850	0.860	0.870	0.880	0.891	0.902	0.914	0.926	0.939	0.951	0.965	0.979	0.992	1.005	1.020	1.034	1.049	1.064	1.079	1.092	1.106	1.121	1.136	1.151	1.165	1.179	1.192	1.205	1.219	1.230	1.242	1.254	1.265	1.276	1.286	1.295	1.304	1.311	1.320	1.325	1.332	1.336	1.340	1.344	1.346	1.348	1.349	1.348	1.348	1.345	1.342	1.338	1.332	1.328	1.321	1.315	1.308	1.299	1.289	1.279	1.269	1.258	1.246	1.234	1.220	1.208	1.194	1.180	1.166	1.152	1.139	1.125	1.110	1.095	1.081	1.066	1.052	1.039	1.026	1.012	1.000	0.988	0.975	0.965	0.954	0.945	0.934	0.926	0.918	0.911	0.904	0.899	0.894	0.890	0.888	0.885	0.884	0.884	0.884	0.885	0.886	0.889	0.892	0.898	0.902	0.909	0.916	0.922	0.931	0.939	0.949	0.959	0.969	0.980	0.991	1.002	1.015	1.028	1.039	1.052	1.064	1.076	1.091	1.102	1.115	1.128	1.141	1.154	1.164	1.176	1.186	1.198	1.206	1.216	1.225	1.234	1.241	1.249	1.255	1.260	1.265	1.269	1.272	1.274	1.276	1.278	1.276	1.275	1.272	1.270	1.266	1.261	1.256	1.250	1.242	1.234	1.224	1.215	1.204	1.192	1.181	1.169	1.155	1.140	1.125	1.111	1.094	1.079	1.062	1.045	1.028	1.011	0.992	0.974	0.956	0.939	0.921	0.902	0.885	0.866	0.850	0.832	0.815	0.799	0.784	0.768	0.752	0.738	0.724	0.710	0.699	0.686	0.675	0.665	0.656	0.648	0.640	0.632	0.626	0.621	0.616	0.614	0.611	0.610	0.610	0.608	0.609	0.610	0.612	0.616	0.619	0.624	0.629	0.634	0.641	0.648	0.655	0.662	0.671	0.679	0.688	0.698	0.706	0.716	0.725	0.735	0.744	0.755	0.764	0.772	0.782	0.791	0.799	0.808	0.815	0.822	0.829	0.835	0.840	0.845	0.850	0.855	0.858	0.859	0.861	0.862	0.862	0.861	0.860	0.859	0.856	0.852	0.849	0.842	0.836	0.829	0.822	0.814	0.805	0.795	0.785	0.774	0.762	0.751	0.738	0.725	0.710	0.696	0.681	0.666	0.651	0.635	0.620	0.604	0.588	0.571	0.555	0.538	0.521	0.504	0.489	0.472	0.455	0.440	0.424	0.409	0.394	0.380	0.365	0.352	0.339	0.325	0.314	0.301	0.291	0.281	0.272	0.262	0.255	0.249	0.241	0.235	0.230	0.226	0.222	0.221	0.219	0.219	0.220	0.219	0.221	0.224	0.226	0.230	0.235	0.241	0.246	0.255	0.261	0.270	0.278	0.288	0.298	0.308	0.319	0.329	0.340	0.351	0.362	0.375	0.388	0.399	0.411	0.422	0.435	0.448	0.458	0.469	0.480	0.490	0.499	0.509	0.518	0.526	0.532	0.539	0.545	0.550	0.555	0.559	0.561	0.561	0.564	0.561	0.561	0.558	0.555	0.550	0.542	0.536	0.529	0.519	0.507	0.496	0.484	0.470	0.454	0.439	0.422	0.402	0.385	0.365	0.344	0.321	0.300	0.276	0.252	0.228	0.202	0.176	0.150	0.124	0.095	0.068	0.040	0.011	-0.018	-0.045	-0.074	-0.104	-0.132	-0.161	-0.189	-0.218	-0.246	-0.274	-0.300	-0.328	-0.354	-0.380	-0.405	-0.430	-0.455	-0.479	-0.501	-0.522	-0.544	-0.564	-0.582	-0.601	-0.618	-0.634	-0.649	-0.664	-0.678	-0.689	-0.700	-0.710	-0.719	-0.726	-0.732	-0.739	-0.742	-0.746	-0.748	-0.749	-0.748	-0.748	-0.745	-0.740	-0.735	-0.730	-0.722	-0.715	-0.708	-0.698	-0.686	-0.675	-0.662	-0.649	-0.635	-0.621	-0.606	-0.591	-0.574	-0.558	-0.539	-0.521	-0.502	-0.484	-0.464	-0.444	-0.425	-0.405	-0.384	-0.364	-0.344	-0.322	-0.304	-0.282	-0.262	-0.241	-0.221	-0.201	-0.182	-0.162	-0.144	-0.125	-0.108	-0.089	-0.072	-0.054	-0.038	-0.021	-0.005	0.009	0.024	0.039	0.052	0.065	0.079	0.090	0.101	0.112	0.124	0.132	0.142	0.151	0.160	0.169	0.175	0.182	0.189	0.195	0.201	0.206	0.211	0.215	0.220	0.224	0.228	0.230	0.234	0.236	0.239	0.241	0.244	0.245	0.248	0.249	0.250	0.251	0.251	0.252	0.252	0.254	0.254	0.255	0.254	0.254	0.252	0.252	0.251	0.250	0.250	0.248	0.248	0.246	0.242	0.241	0.239	0.236	0.234	0.231	0.228	0.224	0.220	0.218	0.212	0.209	0.205	0.201	0.196	0.191	0.186	0.180	0.175	0.169	0.164	0.159	0.152	0.146	0.141	0.134	0.129	0.122	0.116	0.110	0.104	0.099	0.091	0.086	0.081	0.075	0.069	0.064	0.059	0.054	0.049	0.044	0.040	0.035	0.031	0.028	0.025	0.020	0.018	0.015	0.011	0.010	0.008	0.006	0.004	0.001	0.001	0.000	-0.001	-0.001	-0.002	-0.002	-0.002	-0.004	-0.002	-0.002	-0.002	-0.002	-0.001	0.000	0.001	0.002	0.004	0.005	0.008	0.009	0.010	0.014	0.015	0.019	0.020	0.024	0.026	0.030	0.034	0.038	0.041	0.046	0.050	0.055	0.061	0.068	0.072	0.079	0.085	0.091	0.099	0.108	0.115	0.122	0.131	0.141	0.151	0.160	0.170	0.181	0.192	0.204	0.215	0.228	0.240	0.254	0.266	0.280	0.294	0.306	0.322	0.336	0.350	0.366	0.380	0.395	0.410	0.424	0.440	0.454	0.469	0.482	0.498	0.512	0.526	0.540	0.554	0.568	0.580	0.592	0.606	0.618	0.629	0.640	0.650	0.661	0.670	0.680	0.689	0.696	0.704	0.711	0.716	0.722	0.728	0.732	0.736	0.739	0.741	0.744	0.746	0.746	0.748	0.748	0.746	0.746	0.745	0.742	0.741	0.739	0.736	0.734	0.729	0.726	0.722	0.720	0.715	0.711	0.706	0.704	0.699	0.696	0.692	0.689	0.686	0.684	0.681	0.680	0.678	0.676	0.676	0.676	0.676	0.676	0.679	0.681	0.684	0.689	0.692	0.699	0.705	0.711	0.719	0.726	0.735	0.746	0.756	0.769	0.781	0.794	0.806	0.821	0.838	0.852	0.870	0.886	0.905	0.922	0.941	0.960	0.980	1.000	1.020	1.040	1.061	1.082	1.104	1.125	1.145	1.168	1.188	1.208	1.228	1.248	1.268	1.285	1.305	1.322	1.339	1.356	1.372	1.388	1.402	1.415	1.429	1.440	1.451	1.460	1.469	1.478	1.484	1.490	1.494	1.499	1.501	1.502	1.504	1.502	1.500	1.498	1.494	1.490	1.485	1.479	1.471	1.462	1.455	1.445	1.434	1.424	1.412	1.401	1.389	1.376	1.362	1.350	1.336	1.322	1.309	1.295	1.281	1.266	1.254	1.240	1.228	1.214	1.201	1.190	1.178	1.166	1.156	1.145	1.136	1.128	1.119	1.110	1.104	1.099	1.094	1.090	1.086	1.084	1.081	1.081	1.081	1.082	1.082	1.085	1.088	1.092	1.096	1.102	1.109	1.115	1.122	1.130	1.139	1.149	1.159	1.169	1.179	1.190	1.202	1.215	1.226	1.239	1.252	1.264	1.278	1.290	1.304	1.318	1.330	1.342	1.355	1.368	1.379	1.391	1.404	1.414	1.425	1.436	1.446	1.455	1.465	1.472	1.481	1.488	1.495	1.501	1.508	1.512	1.516	1.520	1.524	1.525	1.526	1.528	1.528	1.528	1.526	1.524	1.522	1.519	1.515	1.510	1.505	1.499	1.492	1.485	1.478	1.469	1.461	1.451	1.441	1.431	1.420	1.409	1.398	1.386	1.374	1.361	1.348	1.335	1.321	1.308	1.292	1.279	1.265	1.250	1.236	1.222	1.209	1.195	1.180	1.166	1.154	1.139	1.126	1.114	1.100	1.089	1.078	1.066	1.055	1.044	1.035	1.025	1.016	1.008	1.000	0.991	0.985	0.978	0.972	0.968	0.961	0.958	0.955	0.951	0.949	0.948	0.945	0.944	0.942	0.942	0.941	0.942	0.944	0.945	0.946	0.948	0.950	0.951	0.952	0.956	0.959	0.960	0.962	0.965	0.968	0.969	0.971	0.974	0.975	0.978	0.980	0.981	0.982	0.982	0.984	0.984	0.985	0.984	0.984	0.984	0.981	0.980	0.980	0.976	0.975	0.972	0.970	0.968	0.964	0.961	0.958	0.954	0.950	0.946	0.942	0.938	0.932	0.929	0.925	0.921	0.918	0.914	0.910	0.908	0.904	0.901	0.898	0.895	0.892	0.891	0.889	0.888	0.888	0.886	0.888	0.889	0.888	0.890	0.892	0.894	0.898	0.901	0.905	0.910	0.915	0.921	0.926	0.934	0.940	0.949	0.956	0.966	0.975	0.985	0.995	1.006	1.018	1.030	1.041	1.054	1.065	1.079	1.092	1.105	1.119	1.132	1.145	1.160	1.175	1.188	1.202	1.215	1.230	1.244	1.256	1.270	1.282	1.296	1.309	1.320	1.331	1.342	1.352	1.364	1.372	1.381	1.389	1.396	1.404	1.409	1.414	1.418	1.421	1.425	1.426	1.428	1.428	1.428	1.425	1.424	1.421	1.418	1.414	1.408	1.401	1.395	1.388	1.379	1.370	1.360	1.350	1.339	1.328	1.316	1.302	1.290	1.276	1.262	1.249	1.234	1.219	1.205	1.189	1.175	1.159	1.144	1.129	1.112	1.098	1.082	1.068	1.051	1.038	1.024	1.009	0.994	0.981	0.968	0.955	0.941	0.930	0.919	0.906	0.896	0.885	0.876	0.866	0.858	0.850	0.842	0.835	0.829	0.822	0.818	0.812	0.808	0.805	0.801	0.799	0.796	0.795	0.794	0.792	0.791	0.791	0.791	0.792	0.794	0.796	0.798	0.800	0.801	0.805	0.808	0.811	0.814	0.818	0.821	0.825	0.829	0.832	0.835	0.839	0.842	0.845	0.849	0.852	0.855	0.858	0.859	0.861	0.862	0.864	0.862	0.862	0.862	0.861	0.859	0.858	0.854	0.850	0.846	0.840	0.835	0.829	0.821	0.814	0.805	0.796	0.786	0.775	0.765	0.754	0.741	0.728	0.715	0.700	0.685	0.671	0.654	0.639	0.622	0.605	0.588	0.571	0.552	0.536	0.518	0.500	0.482	0.464	0.446	0.428	0.410	0.394	0.376	0.359	0.342	0.326	0.310	0.294	0.279	0.264	0.249	0.235	0.222	0.210	0.198	0.185	0.174	0.162	0.152	0.144	0.135	0.126	0.119	0.112	0.106	0.100	0.094	0.089	0.085	0.080	0.076	0.072	0.071	0.068	0.065	0.064	0.060	0.059	0.059	0.058	0.056	0.056	0.055	0.055	0.055	0.055	0.056	0.056	0.056	0.058	0.058	0.059	0.059	0.059	0.060	0.061	0.061	0.062	0.062	0.064	0.064	0.065	0.065	0.066	0.068	0.066	0.068	0.068	0.069	0.070	0.071	0.071	0.074	0.074	0.076	0.078	0.079	0.080	0.081	0.084	0.086	0.089	0.090	0.091	0.095	0.098	0.100	0.102	0.105	0.109	0.111	0.115	0.118	0.121	0.125	0.130	0.134	0.138	0.142	0.146	0.151	0.156	0.160	0.165	0.169	0.175	0.179	0.185	0.190	0.195	0.200	0.206	0.212	0.219	0.224	0.231	0.238	0.244	0.250	0.258	0.264	0.270	0.278	0.285	0.291	0.299	0.305	0.314	0.320	0.329	0.336	0.344	0.350	0.359	0.366	0.374	0.381	0.389	0.395	0.402	0.409	0.416	0.422	0.429	0.434	0.441	0.446	0.451	0.456	0.460	0.465	0.469	0.472	0.474	0.478	0.479	0.479	0.480	0.480	0.479	0.476	0.474	0.471	0.469	0.464	0.459	0.451	0.445	0.438	0.430	0.420	0.411	0.400	0.389	0.378	0.364	0.352	0.338	0.324	0.310	0.294	0.278	0.262	0.245	0.229	0.211	0.192	0.175	0.158	0.139	0.121	0.102	0.085	0.066	0.048	0.030	0.012	-0.006	-0.022	-0.040	-0.056	-0.074	-0.089	-0.105	-0.119	-0.134	-0.148	-0.161	-0.174	-0.186	100.000	5.000	2.000	1.000	5.000	0.000	0.000	0.000	0.000	0.000	0.000	0.000	0.000	0.000	0.000	0.000	0.000	0.000	1.709	1.712	1.716	1.720	1.724	1.726	1.731	1.735	1.739	1.744	1.748	1.750	1.754	1.758	1.760	1.764	1.768	1.771	1.775	1.776	1.780	1.782	1.786	1.789	1.790	1.792	1.795	1.795	1.798	1.798	1.799	1.800	1.800	1.800	1.799	1.800	1.800	1.798	1.796	1.795	1.792	1.790	1.786	1.785	1.781	1.778	1.774	1.770	1.766	1.762	1.758	1.752	1.749	1.744	1.739	1.734	1.728	1.722	1.718	1.711	1.706	1.701	1.696	1.690	1.685	1.680	1.675	1.670	1.665	1.660	1.655	1.651	1.649	1.645	1.641	1.639	1.635	1.634	1.631	1.630	1.629	1.628	1.628	1.626	1.628	1.628	1.629	1.630	1.632	1.635	1.638	1.641	1.644	1.648	1.652	1.658	1.662	1.668	1.674	1.680	1.686	1.692	1.700	1.706	1.715	1.722	1.730	1.739	1.748	1.755	1.764	1.771	1.781	1.789	1.798	1.805	1.811	1.820	1.828	1.835	1.841	1.849	1.855	1.861	1.868	1.872	1.878	1.882	1.886	1.890	1.894	1.896	1.898	1.900	1.901	1.901	1.900	1.900	1.898	1.896	1.895	1.891	1.886	1.882	1.878	1.870	1.864	1.858	1.850	1.841	1.834	1.824	1.815	1.804	1.794	1.782	1.771	1.759	1.748	1.735	1.722	1.709	1.696	1.681	1.668	1.654	1.638	1.624	1.609	1.595	1.579	1.564	1.549	1.534	1.520	1.505	1.490	1.475	1.460	1.445	1.430	1.416	1.401	1.389	1.374	1.361	1.348	1.335	1.321	1.310	1.298	1.286	1.275	1.264	1.254	1.242	1.234	1.225	1.216	1.206	1.199	1.191	1.184	1.178	1.170	1.165	1.160	1.155	1.152	1.148	1.145	1.142	1.140	1.139	1.138	1.138	1.138	1.138	1.139	1.140	1.141	1.144	1.146	1.150	1.154	1.158	1.162	1.168	1.172	1.179	1.185	1.192	1.199	1.206	1.214	1.221	1.230	1.238	1.248	1.255	1.265	1.274	1.284	1.294	1.302	1.314	1.322	1.332	1.342	1.352	1.362	1.372	1.382	1.394	1.404	1.414	1.424	1.434	1.445	1.455	1.465	1.475	1.485	1.494	1.504	1.514	1.522	1.534	1.542	1.552	1.560	1.570	1.579	1.588	1.598	1.605	1.614	1.624	1.632	1.640	1.649	1.658	1.666	1.675	1.682	1.690	1.699	1.708	1.716	1.725	1.734	1.741	1.751	1.760	1.768	1.776	1.786	1.794	1.804	1.812	1.821	1.830	1.839	1.849	1.859	1.868	1.878	1.886	1.898	1.906	1.918	1.926	1.938	1.948	1.959	1.970	1.981	1.992	2.005	2.015	2.029	2.040	2.052	2.064	2.076	2.089	2.101	2.115	2.128	2.141	2.156	2.169	2.184	2.196	2.211	2.226	2.241	2.255	2.270	2.285	2.300	2.315	2.329	2.345	2.360	2.375	2.390	2.404	2.420	2.434	2.448	2.461	2.475	2.489	2.502	2.515	2.528	2.541	2.552	2.565	2.576	2.588	2.598	2.609	2.618	2.628	2.636	2.645	2.654	2.660	2.668	2.672	2.680	2.685	2.690	2.692	2.698	2.701	2.704	2.706	2.708	2.709	2.710	2.711	2.711	2.712	2.711	2.711	2.710	2.709	2.708	2.706	2.704	2.701	2.700	2.698	2.696	2.694	2.691	2.689	2.686	2.685	2.684	2.681	2.679	2.678	2.676	2.675	2.674	2.674	2.672	2.672	2.672	2.672	2.674	2.674	2.675	2.676	2.679	2.680	2.684	2.686	2.689	2.692	2.696	2.701	2.704	2.708	2.711	2.716	2.721	2.725	2.730	2.735	2.740	2.745	2.750	2.755	2.759	2.764	2.769	2.771	2.775	2.779	2.782	2.786	2.790	2.792	2.794	2.796	2.798	2.798	2.800	2.800	2.799	2.799	2.796	2.795	2.792	2.790	2.786	2.782	2.779	2.775	2.769	2.765	2.759	2.752	2.745	2.739	2.731	2.724	2.716	2.708	2.699	2.690	2.681	2.672	2.662	2.654	2.645	2.635	2.626	2.616	2.608	2.598	2.588	2.579	2.570	2.560	2.551	2.542	2.536	2.528	2.520	2.511	2.504	2.498	2.490	2.484	2.478	2.472	2.466	2.461	2.456	2.451	2.446	2.441	2.438	2.432	2.430	2.426	2.422	2.419	2.416	2.412	2.409	2.406	2.404	2.401	2.399	2.395	2.392	2.390	2.386	2.382	2.380	2.376	2.372	2.369	2.365	2.361	2.356	2.351	2.346	2.341	2.336	2.331	2.325	2.320	2.312	2.306	2.299	2.292	2.285	2.278	2.270	2.260	2.252	2.244	2.235	2.226	2.216	2.208	2.199	2.189	2.179	2.169	2.159	2.148	2.136	2.126	2.114	2.104	2.092	2.081	2.070	2.059	2.047	2.036	2.025	2.014	2.002	1.991	1.979	1.969	1.956	1.945	1.935	1.922	1.911	1.900	1.890	1.879	1.868	1.858	1.845	1.834	1.825	1.814	1.804	1.794	1.782	1.772	1.762	1.755	1.745	1.735	1.726	1.718	1.709	1.700	1.692	1.684	1.676	1.669	1.662	1.655	1.649	1.641	1.635	1.630	1.624	1.619	1.614	1.610	1.605	1.601	1.598	1.595	1.590	1.588	1.586	1.584	1.582	1.581	1.580	1.579	1.579	1.579	1.580	1.580	1.581	1.582	1.585	1.588	1.589	1.591	1.594	1.598	1.601	1.605	1.609	1.612	1.619	1.622	1.626	1.632	1.638	1.642	1.649	1.654	1.659	1.665	1.670	1.676	1.682	1.688	1.694	1.699	1.706	1.711	1.716	1.721	1.726	1.730	1.736	1.740	1.744	1.748	1.751	1.754	1.758	1.760	1.762	1.765	1.766	1.768	1.769	1.769	1.770	1.769	1.770	1.768	1.766	1.765	1.762	1.760	1.758	1.755	1.751	1.746	1.742	1.738	1.732	1.728	1.721	1.715	1.709	1.702	1.696	1.689	1.682	1.675	1.668	1.660	1.652	1.645	1.638	1.630	1.622	1.614	1.606	1.599	1.591	1.582	1.575	1.568	1.560	1.555	1.548	1.541	1.534	1.528	1.521	1.516	1.510	1.505	1.500	1.496	1.492	1.489	1.484	1.481	1.479	1.476	1.475	1.474	1.472	1.471	1.470	1.470	1.470	1.470	1.472	1.472	1.475	1.478	1.479	1.481	1.485	1.489	1.492	1.496	1.500	1.504	1.509	1.514	1.518	1.524	1.529	1.534	1.539	1.545	1.551	1.556	1.561	1.566	1.572	1.578	1.582	1.588	1.592	1.596	1.601	1.605	1.610	1.615	1.618	1.620	1.624	1.626	1.628	1.630	1.631	1.632	1.632	1.632	1.631	1.631	1.629	1.629	1.626	1.624	1.620	1.616	1.612	1.608	1.601	1.596	1.590	1.584	1.576	1.569	1.561	1.554	1.545	1.535	1.526	1.516	1.506	1.496	1.485	1.475	1.465	1.454	1.442	1.431	1.420	1.409	1.396	1.386	1.374	1.362	1.352	1.341	1.330	1.319	1.308	1.299	1.288	1.279	1.269	1.260	1.251	1.242	1.235	1.226	1.220	1.212	1.206	1.200	1.195	1.189	1.182	1.178	1.172	1.169	1.165	1.161	1.158	1.155	1.151	1.149	1.146	1.144	1.141	1.140	1.138	1.136	1.134	1.131	1.130	1.128	1.126	1.122	1.121	1.119	1.116	1.115	1.111	1.108	1.104	1.100	1.096	1.090	1.086	1.081	1.076	1.069	1.064	1.056	1.051	1.044	1.036	1.029	1.020	1.011	1.002	0.994	0.984	0.974	0.965	0.954	0.944	0.934	0.922	0.912	0.902	0.891	0.880	0.869	0.859	0.848	0.836	0.825	0.815	0.805	0.795	0.785	0.775	0.766	0.756	0.749	0.740	0.732	0.724	0.716	0.711	0.704	0.699	0.692	0.688	0.682	0.679	0.675	0.672	0.669	0.666	0.665	0.664	0.662	0.661	0.662	0.662	0.662	0.665	0.666	0.668	0.670	0.674	0.676	0.680	0.682	0.688	0.691	0.696	0.700	0.704	0.709	0.714	0.719	0.724	0.728	0.732	0.738	0.742	0.746	0.751	0.756	0.759	0.764	0.768	0.771	0.774	0.778	0.780	0.782	0.784	0.785	0.786	0.788	0.789	0.789	0.789	0.788	0.785	0.782	0.780	0.778	0.774	0.770	0.766	0.761	0.754	0.749	0.742	0.735	0.728	0.719	0.710	0.700	0.691	0.680	0.669	0.658	0.645	0.632	0.620	0.606	0.591	0.576	0.561	0.546	0.530	0.514	0.496	0.480	0.462	0.444	0.425	0.408	0.388	0.369	0.349	0.330	0.310	0.289	0.269	0.249	0.228	0.208	0.186	0.166	0.145	0.124	0.104	0.082	0.062	0.042	0.022	0.001	-0.018	-0.038	-0.056	-0.075	-0.094	-0.112	-0.130	-0.148	-0.164	-0.180	-0.195	-0.210	-0.225	-0.239	-0.251	-0.262	-0.274	-0.285	-0.294	-0.302	-0.312	-0.319	-0.325	-0.330	-0.335	-0.338	-0.340	-0.342	-0.342	-0.341	-0.341	-0.338	-0.335	-0.330	-0.325	-0.318	-0.311	-0.301	-0.294	-0.284	-0.271	-0.259	-0.246	-0.232	-0.218	-0.202	-0.186	-0.170	-0.152	-0.135	-0.116	-0.098	-0.078	-0.058	-0.036	-0.016	0.005	0.026	0.049	0.071	0.092	0.115	0.138	0.160	0.182	0.206	0.228	0.250	0.271	0.294	0.316	0.338	0.358	0.379	0.399	0.419	0.439	0.458	0.476	0.495	0.514	0.531	0.548	0.564	0.579	0.595	0.609	0.622	0.636	0.649	0.660	0.671	0.682	0.694	0.704	0.712	0.721	0.729	0.736	0.742	0.749	0.755	0.760	0.764	0.766	0.770	0.774	0.775	0.778	0.779	0.780	0.780	0.780	0.780	0.780	0.779	0.775	0.774	0.771	0.769	0.766	0.761	0.758	0.754	0.749	0.742	0.736	0.730	0.724	0.718	0.710	0.704	0.695	0.689	0.680	0.671	0.662	0.654	0.644	0.635	0.625	0.614	0.604	0.594	0.584	0.572	0.561	0.550	0.539	0.529	0.516	0.504	0.492	0.480	0.469	0.456	0.445	0.432	0.421	0.409	0.398	0.386	0.375	0.364	0.352	0.342	0.331	0.321	0.311	0.301	0.292	0.282	0.275	0.266	0.259	0.251	0.245	0.238	0.231	0.225	0.220	0.215	0.211	0.208	0.204	0.201	0.199	0.196	0.195	0.194	0.192	0.194	0.194	0.194	0.195	0.196	0.199	0.201	0.202	0.206	0.210	0.212	0.216	0.221	0.225	0.230	0.235	0.239	0.245	0.249	0.255	0.261	0.265	0.271	0.278	0.282	0.289	0.294	0.300	0.305	0.311	0.316	0.321	0.328	0.332	0.339	0.345	0.350	0.355	0.360	0.365	0.370	0.375	0.380	0.385	0.389	0.394	0.399	0.404	0.409	0.414	0.419	0.424	0.429	0.434	0.438	0.444	0.449	0.455	0.460	0.465	0.470	0.476	0.484	0.490	0.495	0.501	0.509	0.515	0.521	0.529	0.536	0.542	0.551	0.559	0.566	0.575	0.584	0.592	0.600	0.610	0.618	0.628	0.636	0.645	0.655	0.664	0.672	0.681	0.690	0.700	0.709	0.719	0.726	0.736	0.745	0.752	0.761	0.770	0.776	0.785	0.792	0.801	0.808	0.815	0.822	0.828	0.835	0.840	0.846	0.852	0.859	0.864	0.869	0.872	0.879	0.882	0.888	0.891	0.896	0.900	0.904	0.908	0.911	0.915	0.920	0.924	0.928	0.932	0.938	0.941	0.946	0.952	0.958	0.964	0.970	0.976	0.984	0.991	0.998	1.006	1.015	1.024	1.032	1.041	1.052	1.062	1.075	1.086	1.099	1.110	1.122	1.138	1.150	1.164	1.179	1.192	1.208	1.222	1.239	1.254	1.269	1.285	1.301	1.316	1.332	1.349	1.365	1.380	1.395	1.409	1.424	1.439	1.452	1.466	1.479	1.491	1.504	1.514	1.526	1.535	1.546	1.554	1.562	1.570	1.576	1.584	1.589	1.592	1.598	1.600	1.602	1.605	1.606	1.606	1.606	1.605	1.604	1.600	1.598	1.595	1.590	1.586	1.581	1.576	1.570	1.564	1.558	1.551	1.544	1.536	1.530	1.521	1.514	1.506	1.498	1.491	1.482	1.475	1.468	1.460	1.454	1.446	1.439	1.432	1.426	1.420	1.415	1.410	1.405	1.401	1.398	1.394	1.390	1.388	1.385	1.384	1.382	1.381	1.382	1.382	1.384	1.385	1.386	1.389	1.391	1.394	1.398	1.401	1.406	1.411	1.415	1.420	1.426	1.432	1.439	1.446	1.454	1.461	1.469	1.476	1.485	1.492	1.501	1.511	1.520	1.529	1.538	1.546	1.556	1.565	1.575	1.585	1.595	1.604	1.614	1.624	1.632	1.642	1.651	1.661	1.671	1.680	1.690	1.699	1.708	1.718	1.725	1.735	1.742	1.751	1.760	1.768	1.776	1.784	1.791	1.798	1.805	1.811	1.818	1.824	1.829	1.835	1.840	1.845	1.849	1.854	1.858	1.862	1.865	1.868	1.870	1.872	1.875	1.875	1.876	1.878	1.878	1.878	1.876	1.875	1.874	1.871	1.869	1.866	1.862	1.860	1.855	1.850	1.846	1.840	1.834	1.828	1.821	1.814	1.806	1.799	1.790	1.784	1.775	1.765	1.756	1.746	1.738	1.728	1.719	1.709	1.699	1.690	1.680	1.670	1.659	1.648	1.639	1.629	1.619	1.609	1.599	1.590	1.580	1.571	1.561	1.551	1.544	1.534	1.526	1.516	1.509	1.500	1.492	1.485	1.478	1.469	1.461	1.454	1.446	1.441	1.434	1.426	1.419	1.412	1.405	1.398	1.391	1.386	1.379	1.372	1.366	1.358	1.351	1.345	1.339	1.331	1.324	1.318	1.311	1.302	1.296	1.289	1.281	1.274	1.268	1.259	1.251	1.244	1.235	1.229	1.220	1.212	1.205	1.198	1.189	1.181	1.174	1.168	1.160	1.152	1.145	1.138	1.131	1.125	1.118	1.112	1.105	1.099	1.094	1.089	1.082	1.078	1.072	1.069	1.064	1.061	1.056	1.054	1.051	1.048	1.045	1.042	1.040	1.039	1.038	1.036	1.035	1.034	1.034	1.032	1.034	1.034	1.034	1.035	1.036	1.038	1.039	1.040	1.041	1.041	1.044	1.045	1.046	1.049	1.050	1.051	1.054	1.055	1.056	1.058	1.059	1.060	1.060	1.061	1.064	1.064	1.064	1.064	1.064	1.062	1.064	1.061	1.061	1.060	1.059	1.056	1.052	1.050	1.046	1.044	1.040	1.036	1.031	1.028	1.022	1.016	1.011	1.005	0.999	0.992	0.985	0.979	0.971	0.964	0.956	0.948	0.939	0.930	0.922	0.912	0.904	0.894	0.885	0.875	0.865	0.856	0.846	0.835	0.826	0.816	0.806	0.798	0.786	0.778	0.768	0.758	0.749	0.739	0.730	0.720	0.711	0.702	0.692	0.684	0.675	0.668	0.659	0.651	0.642	0.635	0.628	0.621	0.614	0.606	0.600	0.594	0.588	0.580	0.575	0.570	0.564	0.559	0.552	0.548	0.544	0.539	0.534	0.531	0.526	0.524	0.520	0.516	0.512	0.509	0.505	0.502	0.500	0.496	0.494	0.491	0.489	0.485	0.482	0.481	0.479	0.476	0.472	0.471	0.469	0.465	0.462	0.459	0.456	0.454	0.451	0.448	0.444	0.441	0.436	0.432	0.429	0.424	0.419	0.412	0.408	0.401	0.396	0.390	0.384	0.378	0.370	0.364	0.356	0.348	0.340	0.331	0.322	0.314	0.305	0.295	0.286	0.276	0.266	0.258	0.246	0.236	0.226	0.215	0.205	0.195	0.184	0.174	0.164	0.152	0.142	0.132	0.122	0.112	0.102	0.094	0.082	0.075	0.066	0.058	0.049	0.040	0.034	0.026	0.019	0.012	0.006	0.000	-0.006	-0.011	-0.018	-0.021	-0.026	-0.030	-0.034	-0.038	-0.040	-0.044	-0.046	-0.049	-0.051	-0.054	-0.055	-0.056	-0.059	-0.060	-0.061	-0.062	-0.064	-0.064	-0.064	-0.066	-0.068	-0.070	-0.070	-0.071	-0.072	-0.074	-0.075	-0.078	-0.079	-0.080	-0.081	-0.084	-0.085	-0.089	-0.090	-0.092	-0.095	-0.098	-0.100	-0.104	-0.106	-0.109	-0.112	-0.115	-0.119	-0.121	-0.125	-0.129	-0.131	-0.136	-0.140	-0.144	-0.146	-0.150	-0.152	-0.156	-0.159	-0.161	-0.164	-0.166	-0.169	-0.170	-0.172	-0.174	-0.174	-0.175	-0.176	-0.176	-0.176	-0.176	-0.176	-0.175	-0.174	-0.171	-0.170	-0.168	-0.164	-0.161	-0.158	-0.154	-0.149	-0.145	-0.139	-0.135	-0.129	-0.122	-0.116	-0.109	-0.101	-0.094	-0.086	-0.078	-0.069	-0.061	-0.051	-0.044	-0.032	-0.022	-0.014	-0.004	0.008	0.018	0.029	0.040	0.050	0.061	0.071	0.082	0.094	0.105	0.116	0.126	0.138	0.148	0.158	0.169	0.179	0.189	0.199	0.208	0.216	0.225	0.234	0.242	0.249	0.255	0.261	0.268	0.272	0.278	0.281	0.285	0.289	0.290	0.292	0.294	0.294	0.295	0.292	0.292	0.290	0.286	0.282	0.278	0.272	0.266	0.260	0.252	0.245	0.236	0.228	0.218	0.206	0.194	0.182	0.170	0.158	0.145	0.131	0.116	0.102	0.088	0.072	0.058	0.042	0.028	0.011	-0.004	-0.019	-0.034	-0.050	-0.065	-0.079	-0.092	-0.106	-0.121	-0.134	-0.146	-0.159	-0.170	-0.181	-0.192	-0.201	-0.210	-0.219	-0.226	-0.234	-0.240	-0.246	-0.251	-0.254	-0.258	-0.260	-0.261	-0.262	-0.262	-0.262	-0.261	-0.260	-0.258	-0.254	-0.250	-0.246	-0.241	-0.236	-0.230	-0.225	-0.219	-0.212	-0.205	-0.198	-0.190	-0.182	-0.175	-0.168	-0.160	-0.151	-0.144	-0.136	-0.129	-0.121	-0.114	-0.105	-0.099	-0.091	-0.085	-0.078	-0.071	-0.065	-0.060	-0.055	-0.050	-0.045	-0.041	-0.035	-0.031	-0.028	-0.024	-0.021	-0.018	-0.014	-0.011	-0.009	-0.006	-0.004	-0.001	0.001	0.004	0.006	0.009	0.010	0.012	0.015	0.018	0.021	0.024	0.026	0.029	0.031	0.035	0.038	0.041	0.046	0.049	0.054	0.058	0.062	0.069	0.072	0.079	0.085	0.090	0.096	0.101	0.108	0.115	0.121	0.128	0.135	0.141	0.149	0.156	0.162	0.170	0.178	0.184	0.192	0.200	0.206	0.214	0.220	0.228	0.232	0.239	0.246	0.251	0.258	0.264	0.269	0.274	0.279	0.284	0.288	0.292	0.296	0.300	0.304	0.306	0.309	0.311	0.314	0.315	0.316	0.319	0.319	0.320	0.320	0.320	0.321	0.320	0.320	0.320	0.319	0.318	0.318	0.316	0.316	0.316	0.315	0.314	0.312	0.311	0.311	0.310	0.308	0.308	0.308	0.308	0.306	0.306	0.306	0.308	0.308	0.308	0.310	0.310	0.311	0.314	0.316	0.319	0.321	0.324	0.328	0.330	0.335	0.339	0.344	0.349	0.355	0.360	0.365	0.371	0.376	0.382	0.389	0.396	0.402	0.410	0.416	0.424	0.432	0.440	0.448	0.456	0.464	0.472	0.480	0.488	0.496	0.505	0.512	0.521	0.530	0.538	0.545	0.555	0.562	0.570	0.579	0.588	0.595	0.602	0.611	0.619	0.626	0.632	0.640	0.648	0.655	0.662	0.670	0.678	0.685	0.692	0.700	0.708	0.714	0.722	0.729	0.736	0.744	0.751	0.759	0.768	0.775	0.782	0.791	0.799	0.808	0.815	0.824	0.832	0.842	0.850	0.860	0.869	0.879	0.888	0.898	0.908	0.918	0.928	0.939	0.950	0.961	0.971	0.982	0.992	1.002	1.015	1.026	1.038	1.049	1.060	1.071	1.084	1.096	1.108	1.119	1.130	1.144	1.155	1.166	1.178	1.189	1.200	1.212	1.224	1.234	1.245	1.256	1.268	1.280	1.290	1.300	1.310	1.320	1.330	1.340	1.350	1.360	1.368	1.378	1.386	1.396	1.404	1.412	1.420	1.429	1.438	1.445	1.452	1.461	1.469	1.476	1.484	1.490	1.499	1.506	1.514	1.520	1.528	1.535	1.542	1.550	1.558	1.565	1.572	1.580	1.588	1.595	1.604	1.611	1.619	1.628	1.635	1.644	1.654	1.661	1.671	1.680	1.689	1.700	1.709	1.720	1.730	1.739	1.750	1.761	1.772	1.782	1.795	1.805	1.818	1.828	1.840	1.852	1.864	1.876	1.890	1.902	1.914	1.926	1.940	1.952	1.966	1.980	1.992	2.006	2.019	2.033	2.045	2.058	2.070	2.084	2.096	2.110	2.121	2.134	2.146	2.158	2.169	2.181	2.192	2.202	2.214	2.222	2.231	2.241	2.250	2.258	2.266	2.272	2.279	2.284	2.290	2.295	2.300	2.302	2.305	2.306	2.308	2.309	2.309	2.309	2.308	2.305	2.302	2.300	2.296	2.291	2.285	2.280	2.274	2.268	2.259	2.251	2.242	2.234	2.224	2.214	2.204	2.194	2.184	2.171	2.160	2.149	2.138	2.126	2.114	2.104	2.091	2.080	2.069	2.058	2.046	2.036	2.025	2.015	2.005	1.996	1.986	1.979	1.971	1.964	1.956	1.950	1.944	1.939	1.934	1.929	1.926	1.924	1.922	1.920	1.920	1.919	1.920	1.920	1.922	1.925	1.928	1.932	1.935	1.940	1.945	1.951	1.959	1.964	1.972	1.980	1.988	1.996	2.006	2.014	2.024	2.033	2.041	2.051	2.062	2.072	2.081	2.092	2.101	2.111	2.121	2.131	2.140	2.149	2.158	2.166	2.175	2.184	2.191	2.199	2.205	2.211	2.218	2.224	2.228	2.234	2.238	2.241	2.244	2.245	2.248	2.249	2.250	2.250	2.249	2.249	2.248	2.245	2.244	2.240	2.238	2.234	2.229	2.225	2.220	2.215	2.210	2.204	2.198	2.191	2.185	2.179	2.172	2.165	2.159	2.151	2.146	2.139	2.134	2.126	2.120	2.115	2.109	2.104	2.100	2.095	2.090	2.088	2.084	2.081	2.079	2.076	2.075	2.075	2.074	2.075	2.075	2.078	2.079	2.081	2.085	2.089	2.092	2.098	2.104	2.109	2.116	2.122	2.130	2.138	2.146	2.154	2.164	2.172	2.182	2.192	2.202	2.212	2.222	2.234	2.244	2.255	2.266	2.276	2.286	2.296	2.306	2.316	2.326	2.336	2.345	2.354	2.362	2.370	2.378	2.385	2.392	2.398	2.404	2.410	2.414	2.418	2.421	2.424	2.425	2.428	2.429	2.429	2.428	2.428	2.425	2.422	2.419	2.415	2.411	2.405	2.399	2.392	2.385	2.379	2.370	2.361	2.352	2.344	2.334	2.322	2.312	2.301	2.290	2.278	2.266	2.254	2.242	2.229	2.218	2.204	2.191	2.179	2.166	2.154	2.142	2.130	2.118	2.106	2.095	2.084	2.074	2.064	2.054	2.045	2.036	2.029	2.022	2.015	2.009	2.004	2.000	1.996	1.994	1.992	1.990	1.991	1.991	1.994	1.998	2.000	2.006	2.011	2.019	2.026	2.036	2.046	2.058	2.070	2.082	2.098	2.114	2.130	2.148	2.166	2.185	2.206	2.229	2.250	2.274	2.299	2.325	2.351	2.378	2.404	2.431	2.460	2.490	2.520	2.551	2.581	2.612	2.645	2.676	2.708	2.741	2.774	2.806	2.839	2.871	2.904	2.935	2.968	3.000	3.031	3.061	3.091	3.122	3.152	3.182	3.210	3.238	3.265	3.290	3.316	3.340	3.365	3.388	3.410	3.430	3.451	3.470	3.489	3.506	3.524	3.539	3.555	3.569	3.581	3.592	3.605	3.615	3.624	3.632	3.640	3.648	3.654	3.660	3.665	3.669	3.672	3.678	3.680	3.681	3.684	3.684	3.685	3.686	3.686	3.686	3.686	3.685	3.685	3.685	3.684	3.684	3.682	3.681	3.680	3.680	3.680	3.679	3.679	3.678	3.676	3.678	3.678	3.676	3.678	3.679	3.679	3.680	3.681	3.681	3.684	3.685	3.688	3.689	3.691	3.694	3.695	3.699	3.700	3.704	3.706	3.708	3.711	3.712	3.714	3.716	3.718	3.719	3.720	3.721	3.721	3.722	3.722	3.722	3.720	3.720	3.718	3.715	3.712	3.710	3.705	3.700	3.694	3.689	3.682	3.675	3.666	3.658	3.649	3.639	3.628	3.615	3.602	3.589	3.575	3.560	3.544	3.528	3.510	3.494	3.475	3.454	3.435	3.414	3.392	3.371	3.349	3.325	3.301	3.276	3.252	3.228	3.202	3.175	3.149	3.122	3.095	3.068	3.039	3.012	2.984	2.955	2.926	2.898	2.870	2.841	2.811	2.782	2.755	2.725	2.698	2.670	2.640	2.612	2.585	2.556	2.529	2.501	2.474	2.448	2.421	2.394	2.369	2.341	2.316	2.290	2.265	2.241	2.215	2.191	2.168	2.142	2.119	2.096	2.071	2.049	2.026	2.004	1.982	1.960	1.939	1.916	1.896	1.875	1.855	1.834	1.814	1.794	1.774	1.754	1.734	1.715	1.696	1.678	1.659	1.641	1.622	1.605	1.588	1.570	1.552	1.536	1.519	1.501	1.486	1.470	1.455	1.439	1.424	1.408	1.394	1.379	1.365	1.351	1.338	1.324	1.310	1.296	1.282	1.270	1.256	1.244	1.231	1.219	1.206	1.195	1.182	1.171	1.159	1.148	1.136	1.125	1.114	1.102	1.091	1.080	1.070	1.059	1.048	1.036	1.026	1.016	1.005	0.995	0.985	0.975	0.965	0.954	0.944	0.934	0.925	0.915	0.906	0.896	0.886	0.879	0.870	0.861	0.854	0.845	0.839	0.830	0.824	0.816	0.810	0.805	0.799	0.794	0.789	0.785	0.781	0.778	0.774	0.772	0.770	0.768	0.768	0.766	0.768	0.768	0.769	0.771	0.774	0.776	0.780	0.785	0.789	0.795	0.801	0.808	0.814	0.821	0.828	0.836	0.844	0.854	0.864	0.872	0.882	0.894	0.905	0.915	0.926	0.938	0.949	0.962	0.974	0.986	0.996	1.009	1.021	1.032	1.045	1.056	1.069	1.079	1.091	1.102	1.112	1.122	1.132	1.142	1.151	1.160	1.168	1.175	1.184	1.191	1.198	1.204	1.209	1.215	1.220	1.224	1.228	1.231	1.235	1.238	1.239	1.241	1.242	1.244	1.244	1.245	1.245	1.245	1.244	1.244	1.244	1.242	1.241	1.240	1.239	1.238	1.235	1.234	1.232	1.231	1.230	1.230	1.229	1.229	1.226	1.226	1.226	1.225	1.226	1.228	1.228	1.228	1.229	1.230	1.232	1.234	1.236	1.238	1.241	1.244	1.248	1.250	1.254	1.259	1.264	1.268	1.272	1.278	1.282	1.289	1.294	1.300	1.305	1.311	1.319	1.324	1.330	1.336	1.342	1.349	1.355	1.361	1.368	1.374	1.380	1.386	1.392	1.398	1.404	1.409	1.415	1.419	1.425	1.429	1.434	1.439	1.442	1.446	1.450	1.452	1.456	1.459	1.462	1.465	1.466	1.468	1.469	1.470	1.471	1.471	1.471	1.471	1.471	1.471	1.470	1.469	1.468	1.466	1.464	1.462	1.461	1.459	1.456	1.455	1.451	1.449	1.446	1.444	1.441	1.439	1.436	1.434	1.431	1.430	1.428	1.425	1.424	1.422	1.421	1.420	1.419	1.419	1.418	1.418	1.419	1.419	1.420	1.421	1.422	1.425	1.428	1.430	1.434	1.436	1.441	1.445	1.450	1.455	1.460	1.466	1.472	1.479	1.486	1.492	1.500	1.508	1.516	1.524	1.534	1.541	1.550	1.560	1.569	1.579	1.588	1.598	1.606	1.615	1.626	1.635	1.644	1.654	1.661	1.669	1.678	1.685	1.692	1.701	1.708	1.714	1.720	1.726	1.731	1.736	1.740	1.744	1.746	1.749	1.751	1.752	1.752	1.754	1.752	1.750	1.749	1.746	1.742	1.740	1.734	1.729	1.722	1.715	1.708	1.700	1.690	1.681	1.670	1.660	1.649	1.638	1.625	1.611	1.600	1.586	1.571	1.558	1.542	1.528	1.512	1.496	1.481	1.465	1.449	1.431	1.415	1.398	1.381	1.364	1.349	1.331	1.314	1.298	1.280	1.265	1.248	1.232	1.215	1.200	1.185	1.170	1.155	1.141	1.126	1.112	1.099	1.086	1.074	1.062	1.050	1.040	1.029	1.019	1.009	1.000	0.991	0.982	0.975	0.969	0.961	0.955	0.949	0.944	0.940	0.936	0.932	0.930	0.928	0.925	0.924	0.924	0.922	0.924	0.924	0.925	0.928	0.929	0.931	0.932	0.936	0.939	0.942	0.946	0.951	0.956	0.960	0.966	0.971	0.978	0.982	0.989	0.996	1.002	1.010	1.016	1.024	1.031	1.038	1.045	1.052	1.060	1.068	1.075	1.082	1.090	1.098	1.104	1.112	1.119	1.126	1.134	1.140	1.149	1.156	1.162	1.170	1.178	1.184	1.191	1.198	1.205	1.212	1.219	1.225	1.232	1.239	1.246	1.252	1.260	1.266	1.274	1.279	1.285	1.292	1.299	1.305	1.312	1.319	1.325	1.331	1.339	1.345	1.352	1.360	1.366	1.372	1.380	1.389	1.395	1.402	1.411	1.418	1.426	1.434	1.442	1.450	1.459	1.468	1.476	1.485	1.494	1.502	1.511	1.521	1.531	1.541	1.551	1.562	1.571	1.582	1.595	1.605	1.618	1.629	1.640	1.652	1.665	1.678	1.691	1.705	1.718	1.731	1.745	1.759	1.772	1.788	1.800	1.815	1.830	1.846	1.861	1.875	1.891	1.906	1.922	1.938	1.954	1.970	1.984	2.000	2.016	2.031	2.047	2.061	2.078	2.092	2.108	2.121	2.135	2.149	2.162	2.175	2.189	2.201	2.214	2.225	2.238	2.248	2.259	2.268	2.279	2.288	2.296	2.304	2.311	2.319	2.325	2.331	2.336	2.341	2.346	2.350	2.352	2.356	2.359	2.359	2.361	2.362	2.362	2.362	2.362	2.362	2.361	2.359	2.359	2.356	2.355	2.351	2.349	2.346	2.342	2.340	2.338	2.334	2.330	2.328	2.324	2.320	2.318	2.314	2.311	2.308	2.304	2.301	2.299	2.296	2.294	2.291	2.289	2.289	2.286	2.286	2.284	2.282	2.284	2.282	2.284	2.284	2.285	2.285	2.286	2.288	2.290	2.292	2.294	2.296	2.298	2.300	2.302	2.306	2.309	2.310	2.314	2.318	2.320	2.324	2.326	2.329	2.332	2.335	2.338	2.340	2.341	2.344	2.346	2.348	2.349	2.350	2.351	2.351	2.352	2.352	2.352	2.351	2.350	2.349	2.346	2.345	2.344	2.340	2.336	2.334	2.329	2.326	2.321	2.316	2.311	2.306	2.301	2.296	2.290	2.285	2.279	2.272	2.265	2.259	2.252	2.246	2.239	2.232	2.225	2.219	2.211	2.204	2.198	2.190	2.185	2.178	2.171	2.165	2.159	2.152	2.146	2.141	2.135	2.131	2.125	2.119	2.115	2.110	2.105	2.100	2.096	2.091	2.086	2.082	2.078	2.074	2.070	2.065	2.061	2.058	2.054	2.050	2.046	2.040	2.036	2.033	2.029	2.022	2.019	2.014	2.010	2.004	1.999	1.994	1.988	1.982	1.978	1.970	1.964	1.956	1.950	1.944	1.935	1.929	1.920	1.912	1.905	1.895	1.888	1.878	1.869	1.860	1.850	1.840	1.830	1.820	1.810	1.800	1.789	1.779	1.768	1.756	1.745	1.734	1.724	1.711	1.699	1.686	1.675	1.662	1.650	1.638	1.625	1.614	1.601	1.589	1.576	1.564	1.550	1.538	1.526	1.512	1.500	1.488	1.474	1.462	1.450	1.438	1.424	1.412	1.400	1.388	1.376	1.365	1.352	1.340	1.330	1.318	1.308	1.296	1.286	1.276	1.265	1.255	1.246	1.236	1.228	1.219	1.210	1.202	1.195	1.188	1.181	1.175	1.169	1.164	1.158	1.152	1.149	1.144	1.140	1.138	1.134	1.132	1.130	1.129	1.128	1.128	1.126	1.128	1.128	1.129	1.130	1.132	1.134	1.138	1.140	1.145	1.148	1.152	1.159	1.162	1.168	1.172	1.179	1.185	1.192	1.199	1.205	1.212	1.220	1.228	1.235	1.242	1.250	1.258	1.266	1.274	1.282	1.290	1.298	1.306	1.314	1.321	1.329	1.335	1.344	1.352	1.358	1.365	1.371	1.376	1.382	1.388	1.391	1.398	1.401	1.405	1.409	1.411	1.414	1.416	1.419	1.420	1.421	1.421	1.422	1.422	1.421	1.420	1.419	1.415	1.414	1.411	1.408	1.404	1.400	1.395	1.389	1.385	1.379	1.372	1.368	1.360	1.354	1.348	1.340	1.332	1.326	1.319	1.310	1.304	1.295	1.288	1.280	1.271	1.264	1.256	1.249	1.240	1.234	1.226	1.219	1.212	1.205	1.198	1.191	1.186	1.179	1.174	1.169	1.164	1.159	1.154	1.150	1.146	1.142	1.140	1.136	1.135	1.134	1.131	1.131	1.130	1.130	1.130	1.129	1.131	1.131	1.132	1.135	1.136	1.140	1.142	1.146	1.149	1.152	1.158	1.161	1.166	1.171	1.176	1.182	1.188	1.192	1.199	1.205	1.211	1.218	1.224	1.231	1.239	1.245	1.250	1.258	1.262	1.270	1.276	1.282	1.289	1.294	1.300	1.305	1.311	1.316	1.320	1.326	1.330	1.334	1.338	1.340	1.344	1.346	1.349	1.350	1.350	1.351	1.351	1.352	1.351	1.350	1.348	1.346	1.342	1.340	1.338	1.332	1.328	1.322	1.318	1.312	1.305	1.299	1.291	1.284	1.276	1.268	1.260	1.250	1.241	1.231	1.222	1.212	1.202	1.192	1.182	1.171	1.160	1.150	1.140	1.129	1.119	1.109	1.099	1.089	1.080	1.070	1.061	1.051	1.042	1.035	1.026	1.019	1.011	1.005	0.998	0.991	0.988	0.981	0.976	0.971	0.966	0.962	0.959	0.955	0.951	0.949	0.948	0.945	0.942	0.940	0.940	0.939	0.938	0.936	0.936	0.935	0.934	0.934	0.932	0.932	0.932	0.930	0.931	0.930	0.929	0.929	0.925	0.924	0.921	0.919	0.916	0.914	0.910	0.906	0.902	0.899	0.894	0.888	0.884	0.876	0.871	0.865	0.858	0.851	0.842	0.836	0.828	0.820	0.810	0.801	0.792	0.784	0.774	0.764	0.754	0.744	0.734	0.724	0.714	0.704	0.692	0.684	0.674	0.664	0.654	0.644	0.634	0.624	0.615	0.606	0.598	0.589	0.580	0.574	0.565	0.559	0.551	0.545	0.538	0.532	0.528	0.521	0.516	0.512	0.509	0.504	0.501	0.498	0.495	0.492	0.491	0.489	0.488	0.488	0.486	0.486	0.485	0.486	0.486	0.488	0.489	0.490	0.491	0.492	0.494	0.496	0.498	0.500	0.501	0.504	0.506	0.509	0.511	0.514	0.516	0.518	0.521	0.522	0.524	0.528	0.529	0.530	0.532	0.534	0.535	0.535	0.536	0.538	0.538	0.538	0.538	0.536	0.536	0.534	0.531	0.529	0.526	0.524	0.520	0.518	0.512	0.509	0.502	0.498	0.492	0.485	0.479	0.471	0.464	0.455	0.446	0.436	0.426	0.416	0.406	0.394	0.384	0.371	0.358	0.345	0.331	0.316	0.302	0.288	0.272	0.256	0.241	0.225	0.208	0.191	0.174	0.156	0.139	0.121	0.104	0.086	0.068	0.050	0.031	0.014	-0.005	-0.024	-0.041	-0.060	-0.078	-0.095	-0.114	-0.130	-0.149	-0.166	-0.182	-0.199	-0.215	-0.230	-0.245	-0.260	-0.275	-0.289	-0.301	-0.315	-0.326	-0.338	-0.349	-0.359	-0.368	-0.375	-0.384	-0.391	-0.399	-0.404	-0.409	-0.412	-0.416	-0.418	-0.419	-0.420	-0.421	-0.420	-0.418	-0.415	-0.411	-0.406	-0.401	-0.395	-0.389	-0.381	-0.372	-0.364	-0.354	-0.342	-0.331	-0.319	-0.305	-0.291	-0.278	-0.262	-0.248	-0.232	-0.215	-0.199	-0.180	-0.162	-0.145	-0.125	-0.106	-0.088	-0.068	-0.046	-0.026	-0.006	0.015	0.035	0.055	0.078	0.098	0.119	0.140	0.160	0.181	0.201	0.222	0.242	0.262	0.282	0.302	0.322	0.341	0.360	0.379	0.396	0.414	0.432	0.449	0.466	0.481	0.498	0.512	0.529	0.542	0.556	0.569	0.582	0.595	0.608	0.619	0.630	0.640	0.650	0.659	0.669	0.676	0.684	0.691	0.698	0.704	0.710	0.715	0.720	0.722	0.726	0.729	0.732	0.734	0.735	0.735	0.736	0.736	0.735	0.735	0.732	0.731	0.728	0.724	0.720	0.715	0.711	0.705	0.700	0.694	0.685	0.679	0.671	0.662	0.654	0.644	0.635	0.625	0.614	0.602	0.591	0.580	0.569	0.556	0.544	0.531	0.518	0.505	0.491	0.476	0.464	0.448	0.434	0.419	0.404	0.390	0.375	0.360	0.345	0.331	0.318	0.302	0.289	0.275	0.261	0.249	0.235	0.221	0.209	0.196	0.185	0.174	0.162	0.152	0.142	0.132	0.124	0.115	0.108	0.099	0.092	0.086	0.081	0.075	0.070	0.066	0.061	0.059	0.056	0.055	0.052	0.051	0.050	0.050	0.050	0.051	0.051	0.052	0.054	0.056	0.059	0.061	0.065	0.068	0.071	0.074	0.078	0.082	0.085	0.089	0.094	0.098	0.102	0.106	0.111	0.116	0.119	0.124	0.129	0.132	0.138	0.141	0.146	0.151	0.155	0.161	0.164	0.168	0.172	0.176	0.180	0.185	0.189	0.192	0.199	0.202	0.208	0.211	0.216	0.220	0.226	0.231	0.236	0.242	0.248	0.254	0.259	0.265	0.271	0.278	0.284	0.291	0.300	0.306	0.315	0.322	0.330	0.338	0.348	0.355	0.365	0.375	0.385	0.395	0.404	0.414	0.425	0.436	0.446	0.458	0.470	0.481	0.492	0.504	0.516	0.529	0.540	0.551	0.562	0.575	0.586	0.599	0.610	0.621	0.634	0.644	0.655	0.666	0.678	0.689	0.699	0.709	0.719	0.729	0.739	0.746	0.756	0.765	0.774	0.781	0.789	0.798	0.805	0.812	0.819	0.825	0.831	0.839	0.844	0.850	0.855	0.861	0.866	0.871	0.878	0.882	0.888	0.894	0.899	0.905	0.910	0.915	0.921	0.928	0.934	0.940	0.946	0.954	0.961	0.969	0.976	0.984	0.992	1.001	1.010	1.020	1.030	1.040	1.051	1.062	1.072	1.084	1.096	1.108	1.121	1.134	1.148	1.160	1.174	1.188	1.201	1.215	1.229	1.244	1.258	1.271	1.286	1.300	1.315	1.328	1.340	1.352	1.366	1.379	1.391	1.402	1.414	1.424	1.435	1.445	1.454	1.462	1.471	1.479	1.486	1.491	1.496	1.502	1.506	1.510	1.512	1.514	1.516	1.518	1.518	1.516	1.515	1.512	1.510	1.508	1.502	1.499	1.495	1.489	1.482	1.478	1.471	1.464	1.456	1.449	1.440	1.431	1.424	1.415	1.405	1.396	1.388	1.378	1.369	1.359	1.350	1.341	1.331	1.322	1.314	1.305	1.296	1.290	1.281	1.274	1.266	1.260	1.254	1.248	1.242	1.238	1.234	1.229	1.225	1.222	1.220	1.218	1.215	1.215	1.214	1.214	1.214	1.214	1.215	1.216	1.219	1.221	1.225	1.229	1.231	1.236	1.240	1.245	1.251	1.256	1.262	1.269	1.276	1.282	1.290	1.298	1.305	1.314	1.321	1.330	1.339	1.346	1.355	1.364	1.372	1.381	1.390	1.399	1.408	1.416	1.425	1.434	1.442	1.451	1.459	1.466	1.476	1.484	1.491	1.499	1.506	1.514	1.520	1.528	1.534	1.540	1.546	1.552	1.558	1.562	1.568	1.574	1.578	1.582	1.586	1.589	1.594	1.596	1.599	1.601	1.604	1.605	1.605	1.608	1.609	1.608	1.609	1.608	1.609	1.608	1.606	1.604	1.602	1.600	1.598	1.595	1.592	1.588	1.585	1.580	1.576	1.571	1.568	1.561	1.556	1.550	1.545	1.540	1.532	1.526	1.520	1.514	1.506	1.501	1.494	1.488	1.480	1.474	1.466	1.459	1.451	1.442	1.436	1.428	1.420	1.412	1.405	1.398	1.390	1.382	1.375	1.368	1.359	1.351	1.344	1.336	1.328	1.320	1.312	1.305	1.296	1.289	1.280	1.272	1.265	1.256	1.248	1.239	1.230	1.221	1.212	1.204	1.194	1.185	1.175	1.166	1.158	1.148	1.139	1.129	1.119	1.110	1.099	1.089	1.080	1.069	1.060	1.049	1.040	1.029	1.020	1.010	1.000	0.990	0.981	0.971	0.962	0.954	0.944	0.936	0.928	0.920	0.911	0.905	0.898	0.890	0.884	0.876	0.871	0.865	0.860	0.855	0.851	0.846	0.844	0.839	0.836	0.834	0.830	0.829	0.828	0.826	0.825	0.825	0.824	0.824	0.824	0.824	0.824	0.825	0.826	0.828	0.829	0.830	0.832	0.834	0.838	0.840	0.842	0.845	0.848	0.850	0.852	0.855	0.856	0.859	0.862	0.864	0.866	0.869	0.871	0.872	0.874	0.878	0.879	0.880	0.880	0.881	0.882	0.882	0.884	0.884	0.884	0.884	0.882	0.881	0.880	0.879	0.879	0.876	0.874	0.870	0.868	0.864	0.860	0.856	0.851	0.848	0.842	0.838	0.831	0.825	0.819	0.812	0.806	0.799	0.791	0.784	0.776	0.769	0.760	0.751	0.742	0.734	0.725	0.716	0.706	0.696	0.688	0.676	0.668	0.658	0.648	0.638	0.628	0.618	0.608	0.598	0.588	0.578	0.568	0.558	0.548	0.538	0.529	0.519	0.509	0.500	0.491	0.481	0.472	0.464	0.455	0.448	0.440	0.431	0.424	0.416	0.409	0.401	0.395	0.388	0.381	0.375	0.369	0.362	0.358	0.351	0.346	0.341	0.338	0.332	0.329	0.325	0.321	0.318	0.314	0.309	0.305	0.302	0.298	0.295	0.291	0.289	0.286	0.282	0.280	0.279	0.275	0.272	0.270	0.266	0.264	0.261	0.259	0.255	0.251	0.249	0.245	0.241	0.239	0.234	0.230	0.226	0.221	0.216	0.211	0.206	0.200	0.195	0.189	0.182	0.176	0.169	0.162	0.154	0.146	0.138	0.130	0.121	0.112	0.104	0.094	0.084	0.075	0.064	0.055	0.044	0.034	0.022	0.011	0.001	-0.010	-0.021	-0.032	-0.044	-0.054	-0.064	-0.075	-0.086	-0.098	-0.108	-0.118	-0.128	-0.138	-0.146	-0.156	-0.166	-0.175	-0.182	-0.191	-0.199	-0.206	-0.214	-0.220	-0.228	-0.234	-0.240	-0.245	-0.250	-0.254	-0.259	-0.262	-0.266	-0.270	-0.274	-0.275	-0.278	-0.281	-0.282	-0.284	-0.286	-0.288	-0.289	-0.289	-0.290	-0.291	-0.291	-0.292	-0.291	-0.291	-0.292	-0.292	-0.292	-0.292	-0.294	-0.294	-0.294	-0.294	-0.294	-0.295	-0.295	-0.295	-0.296	-0.296	-0.298	-0.298	-0.299	-0.300	-0.301	-0.301	-0.302	-0.304	-0.305	-0.306	-0.306	-0.308	-0.309	-0.309	-0.311	-0.311	-0.312	-0.314	-0.314	-0.315	-0.315	-0.316	-0.315	-0.315	-0.316	-0.315	-0.315	-0.314	-0.312	-0.311	-0.309	-0.308	-0.306	-0.304	-0.300	-0.299	-0.295	-0.291	-0.288	-0.284	-0.279	-0.274	-0.268	-0.262	-0.258	-0.251	-0.244	-0.238	-0.230	-0.222	-0.215	-0.208	-0.198	-0.190	-0.181	-0.171	-0.161	-0.152	-0.142	-0.131	-0.121	-0.110	-0.101	-0.090	-0.079	-0.066	-0.056	-0.044	-0.034	-0.022	-0.011	0.001	0.012	0.024	0.036	0.046	0.059	0.070	0.080	0.090	0.100	0.111	0.121	0.131	0.140	0.150	0.159	0.168	0.176	0.184	0.191	0.196	0.204	0.209	0.215	0.219	0.224	0.228	0.231	0.232	0.235	0.235	0.236	0.236	0.235	0.235	0.232	0.229	0.226	0.222	0.218	0.212	0.205	0.200	0.192	0.185	0.178	0.168	0.158	0.148	0.136	0.126	0.114	0.101	0.089	0.076	0.064	0.050	0.036	0.024	0.010	-0.005	-0.019	-0.031	-0.045	-0.060	-0.074	-0.088	-0.100	-0.112	-0.125	-0.138	-0.150	-0.161	-0.172	-0.181	-0.192	-0.201	-0.210	-0.219	-0.226	-0.234	-0.239	-0.245	-0.250	-0.255	-0.258	-0.261	-0.264	-0.265	-0.265	-0.266	-0.266	-0.264	-0.264	-0.261	-0.259	-0.255	-0.251	-0.246	-0.242	-0.238	-0.232	-0.226	-0.220	-0.214	-0.208	-0.201	-0.195	-0.189	-0.181	-0.175	-0.168	-0.161	-0.154	-0.149	-0.141	-0.135	-0.129	-0.122	-0.118	-0.111	-0.106	-0.101	-0.098	-0.094	-0.089	-0.085	-0.082	-0.079	-0.078	-0.074	-0.071	-0.070	-0.069	-0.068	-0.066	-0.065	-0.065	-0.065	-0.065	-0.064	-0.065	-0.065	-0.065	-0.065	-0.066	-0.066	-0.068	-0.068	-0.069	-0.069	-0.069	-0.070	-0.070	-0.071	-0.071	-0.070	-0.070	-0.070	-0.070	-0.069	-0.069	-0.068	-0.065	-0.065	-0.062	-0.060	-0.059	-0.056	-0.054	-0.052	-0.049	-0.046	-0.044	-0.040	-0.038	-0.034	-0.031	-0.026	-0.024	-0.020	-0.018	-0.012	-0.010	-0.006	-0.004	0.000	0.002	0.005	0.010	0.011	0.014	0.018	0.020	0.021	0.024	0.026	0.028	0.029	0.030	0.031	0.032	0.032	0.034	0.035	0.035	0.035	0.035	0.035	0.034	0.034	0.032	0.031	0.031	0.030	0.029	0.026	0.026	0.025	0.025	0.024	0.022	0.022	0.021	0.021	0.021	0.021	0.021	0.020	0.020	0.021	0.021	0.022	0.024	0.025	0.028	0.029	0.031	0.035	0.038	0.041	0.045	0.049	0.052	0.058	0.062	0.068	0.072	0.079	0.085	0.092	0.099	0.106	0.112	0.121	0.128	0.135	0.144	0.151	0.160	0.168	0.176	0.184	0.194	0.202	0.211	0.220	0.229	0.238	0.245	0.254	0.264	0.271	0.281	0.289	0.296	0.305	0.312	0.321	0.328	0.336	0.344	0.351	0.358	0.366	0.372	0.379	0.385	0.392	0.399	0.405	0.411	0.418	0.424	0.429	0.435	0.442	0.448	0.454	0.459	0.465	0.471	0.476	0.482	0.489	0.495	0.501	0.507	0.515	0.521	0.528	0.535	0.542	0.550	0.556	0.565	0.574	0.581	0.590	0.599	0.609	0.618	0.628	0.638	0.648	0.656	0.668	0.679	0.691	0.701	0.714	0.726	0.738	0.749	0.761	0.774	0.788	0.799	0.812	0.825	0.839	0.852	0.865	0.879	0.892	0.906	0.920	0.934	0.946	0.961	0.974	0.988	1.000	1.014	1.026	1.040	1.054	1.066	1.080	1.091	1.102	1.115	1.126	1.138	1.150	1.161	1.171	1.182	1.192	1.202	1.212	1.222	1.232	1.241	1.251	1.259	1.268	1.276	1.285	1.292	1.301	1.310	1.318	1.325	1.332	1.340	1.348	1.356	1.364	1.371	1.380	1.386	1.394	1.402	1.410	1.418	1.425	1.434	1.442	1.451	1.460	1.469	1.478	1.488	1.496	1.508	1.516	1.528	1.538	1.549	1.559	1.570	1.582	1.592	1.605	1.616	1.629	1.642	1.654	1.668	1.679	1.692	1.706	1.719	1.732	1.748	1.760	1.774	1.789	1.802	1.816	1.830	1.845	1.859	1.874	1.889	1.901	1.915	1.929	1.942	1.956	1.970	1.982	1.996	2.009	2.021	2.034	2.046	2.058	2.069	2.080	2.090	2.100	2.110	2.118	2.128	2.135	2.142	2.150	2.155	2.162	2.168	2.172	2.176	2.178	2.181	2.182	2.184	2.184	2.182	2.182	2.180	2.178	2.175	2.171	2.168	2.162	2.156	2.149	2.142	2.135	2.126	2.118	2.108	2.098	2.088	2.076	2.065	2.052	2.040	2.029	2.015	2.002	1.989	1.976	1.962	1.948	1.935	1.921	1.908	1.895	1.881	1.868	1.855	1.842	1.829	1.816	1.805	1.794	1.782	1.771	1.761	1.751	1.742	1.734	1.725	1.719	1.711	1.706	1.699	1.695	1.690	1.686	1.684	1.681	1.680	1.679	1.679	1.678	1.679	1.680	1.681	1.684	1.688	1.691	1.695	1.700	1.705	1.711	1.718	1.724	1.729	1.736	1.742	1.751	1.759	1.766	1.774	1.782	1.790	1.799	1.806	1.815	1.822	1.830	1.839	1.848	1.854	1.861	1.869	1.874	1.881	1.888	1.891	1.898	1.902	1.908	1.912	1.915	1.919	1.921	1.924	1.925	1.926	1.929	1.929	1.929	1.929	1.929	1.928	1.926	1.924	1.921	1.919	1.916	1.914	1.910	1.908	1.904	1.899	1.895	1.891	1.886	1.881	1.879	1.874	1.870	1.865	1.861	1.856	1.852	1.850	1.846	1.844	1.841	1.838	1.836	1.834	1.832	1.832	1.832	1.832	1.832	1.834	1.834	1.836	1.839	1.842	1.845	1.850	1.855	1.860	1.866	1.872	1.879	1.886	1.894	1.901	1.910	1.920	1.929	1.940	1.949	1.960	1.971	1.982	1.994	2.006	2.018	2.030	2.042	2.056	2.069	2.081	2.092	2.104	2.116	2.129	2.141	2.152	2.164	2.174	2.185	2.195	2.206	2.216	2.225	2.234	2.242	2.251	2.258	2.264	2.270	2.275	2.280	2.285	2.289	2.291	2.294	2.295	2.296	2.296	2.295	2.294	2.291	2.289	2.286	2.281	2.278	2.272	2.266	2.261	2.254	2.246	2.238	2.230	2.221	2.212	2.202	2.192	2.184	2.174	2.162	2.152	2.141	2.130	2.120	2.109	2.099	2.088	2.076	2.066	2.056	2.046	2.038	2.027	2.019	2.010	2.002	1.995	1.989	1.981	1.976	1.971	1.966	1.964	1.961	1.959	1.958	1.958	1.959	1.960	1.962	1.965	1.970	1.976	1.982	1.989	1.998	2.006	2.018	2.029	2.040	2.054	2.068	2.084	2.099	2.116	2.135	2.154	2.172	2.194	2.215	2.238	2.261	2.285	2.310	2.335	2.360	2.385	2.412	2.440	2.468	2.496	2.525	2.552	2.582	2.612	2.641	2.670	2.700	2.730	2.760	2.790	2.819	2.848	2.878	2.905	2.934	2.962	2.990	3.018	3.044	3.071	3.098	3.121	3.146	3.169	3.192	3.215	3.236	3.258	3.276	3.296	3.315	3.332	3.350	3.365	3.381	3.395	3.409	3.422	3.435	3.448	3.458	3.469	3.478	3.486	3.494	3.502	3.509	3.515	3.521	3.525	3.530	3.535	3.539	3.542	3.546	3.549	3.551	3.552	3.555	3.558	3.559	3.560	3.561	3.564	3.565	3.565	3.568	3.568	3.570	3.571	3.572	3.574	3.575	3.576	3.579	3.580	3.582	3.585	3.586	3.589	3.592	3.594	3.598	3.600	3.604	3.606	3.610	3.614	3.616	3.620	3.624	3.628	3.631	3.635	3.639	3.642	3.646	3.650	3.654	3.655	3.659	3.661	3.662	3.665	3.666	3.668	3.668	3.669	3.669	3.669	3.668	3.666	3.664	3.661	3.659	3.656	3.651	3.646	3.640	3.634	3.626	3.620	3.611	3.602	3.591	3.581	3.570	3.556	3.544	3.529	3.515	3.499	3.482	3.466	3.449	3.429	3.411	3.390	3.370	3.348	3.326	3.304	3.279	3.256	3.231	3.206	3.180	3.155	3.128	3.100	3.072	3.045	3.018	2.989	2.961	2.931	2.902	2.874	2.842	2.814	2.784	2.754	2.724	2.694	2.664	2.634	2.604	2.575	2.545	2.515	2.486	2.456	2.426	2.399	2.369	2.340	2.311	2.284	2.255	2.228	2.199	2.171	2.142	2.116	2.089	2.062	2.036	2.009	1.984	1.958	1.931	1.906	1.881	1.856	1.831	1.806	1.782	1.758	1.735	1.710	1.688	1.665	1.642	1.618	1.595	1.572	1.551	1.530	1.509	1.488	1.466	1.446	1.426	1.406	1.386	1.368	1.349	1.331	1.312	1.295	1.278	1.260	1.244	1.228	1.211	1.195	1.180	1.166	1.152	1.138	1.124	1.110	1.098	1.084	1.071	1.059	1.046	1.035	1.024	1.012	1.000	0.990	0.980	0.969	0.959	0.949	0.938	0.928	0.919	0.910	0.900	0.890	0.880	0.871	0.862	0.854	0.844	0.835	0.825	0.818	0.808	0.799	0.790	0.781	0.772	0.765	0.756	0.748	0.739	0.730	0.724	0.715	0.708	0.701	0.692	0.685	0.679	0.674	0.666	0.661	0.655	0.650	0.645	0.640	0.638	0.632	0.630	0.626	0.625	0.622	0.621	0.621	0.620	0.620	0.621	0.622	0.624	0.628	0.629	0.632	0.638	0.641	0.648	0.654	0.659	0.666	0.674	0.680	0.688	0.696	0.705	0.714	0.725	0.734	0.745	0.754	0.765	0.776	0.788	0.799	0.810	0.821	0.834	0.845	0.858	0.869	0.880	0.891	0.902	0.914	0.924	0.936	0.948	0.956	0.966	0.975	0.985	0.994	1.002	1.010	1.018	1.025	1.032	1.039	1.046	1.051	1.056	1.061	1.066	1.070	1.074	1.078	1.081	1.084	1.086	1.090	1.091	1.092	1.095	1.095	1.096	1.098	1.098	1.099	1.099	1.100	1.100	1.100	1.100	1.101	1.102	1.102	1.104	1.104	1.105	1.106	1.106	1.108	1.109	1.111	1.112	1.114	1.116	1.120	1.121	1.125	1.128	1.130	1.135	1.139	1.142	1.148	1.151	1.156	1.160	1.166	1.171	1.176	1.181	1.189	1.194	1.200	1.206	1.212	1.219	1.225	1.231	1.238	1.245	1.251	1.259	1.264	1.269	1.275	1.281	1.288	1.292	1.299	1.304	1.310	1.315	1.319	1.324	1.329	1.332	1.336	1.341	1.344	1.348	1.350	1.352	1.355	1.358	1.360	1.361	1.362	1.364	1.365	1.365	1.365	1.365	1.364	1.364	1.362	1.362	1.361	1.360	1.359	1.358	1.355	1.354	1.351	1.349	1.348	1.345	1.344	1.340	1.339	1.338	1.334	1.332	1.331	1.329	1.328	1.326	1.325	1.324	1.324	1.322	1.322	1.324	1.322	1.324	1.325	1.326	1.329	1.330	1.332	1.335	1.339	1.342	1.346	1.351	1.356	1.361	1.368	1.374	1.380	1.388	1.394	1.401	1.409	1.419	1.428	1.435	1.445	1.455	1.464	1.475	1.484	1.495	1.505	1.516	1.526	1.538	1.549	1.560	1.570	1.582	1.592	1.604	1.614	1.625	1.635	1.645	1.654	1.662	1.672	1.680	1.688	1.696	1.702	1.709	1.715	1.721	1.726	1.729	1.732	1.736	1.739	1.740	1.741	1.741	1.740	1.740	1.738	1.735	1.731	1.728	1.722	1.719	1.712	1.705	1.696	1.688	1.678	1.668	1.658	1.648	1.635	1.622	1.610	1.598	1.584	1.570	1.555	1.540	1.526	1.510	1.495	1.479	1.462	1.446	1.429	1.412	1.396	1.378	1.361	1.345	1.328	1.310	1.294	1.276	1.260	1.244	1.228	1.211	1.196	1.180	1.165	1.150	1.135	1.121	1.106	1.094	1.080	1.068	1.054	1.042	1.031	1.020	1.009	0.999	0.989	0.980	0.970	0.962	0.954	0.946	0.940	0.932	0.926	0.920	0.915	0.910	0.906	0.901	0.899	0.895	0.892	0.891	0.890	0.889	0.889	0.888	0.888	0.888	0.889	0.891	0.891	0.894	0.896	0.898	0.900	0.904	0.908	0.910	0.915	0.919	0.924	0.929	0.934	0.939	0.945	0.949	0.955	0.960	0.966	0.972	0.979	0.985	0.991	0.998	1.004	1.010	1.018	1.024	1.029	1.035	1.040	1.046	1.051	1.059	1.064	1.069	1.075	1.080	1.086	1.091	1.096	1.102	1.106	1.111	1.116	1.121	1.126	1.130	1.135	1.139	1.142	1.148	1.152	1.156	1.160	1.164	1.169	1.171	1.176	1.180	1.184	1.189	1.192	1.196	1.201	1.205	1.210	1.215	1.220	1.225	1.231	1.236	1.241	1.248	1.254	1.260	1.266	1.272	1.280	1.288	1.294	1.301	1.309	1.316	1.325	1.334	1.342	1.351	1.360	1.370	1.380	1.390	1.400	1.411	1.422	1.434	1.445	1.456	1.469	1.481	1.494	1.506	1.520	1.534	1.546	1.559	1.572	1.586	1.600	1.615	1.629	1.642	1.658	1.672	1.686	1.701	1.716	1.731	1.745	1.760	1.775	1.789	1.804	1.818	1.832	1.846	1.861	1.874	1.889	1.901	1.916	1.929	1.940	1.952	1.965	1.976	1.988	1.999	2.010	2.019	2.029	2.039	2.049	2.058	2.066	2.074	2.082	2.090	2.096	2.104	2.110	2.115	2.120	2.125	2.130	2.135	2.139	2.142	2.145	2.149	2.151	2.152	2.155	2.158	2.159	2.160	2.161	2.161	2.162	2.162	2.162	2.162	2.164	2.164	2.164	2.162	2.164	2.162	2.162	2.162	2.161	2.161	2.161	2.162	2.161	2.162	2.162	2.162	2.164	2.164	2.164	2.166	2.168	2.168	2.170	2.172	2.174	2.176	2.179	2.181	2.185	2.188	2.192	2.195	2.200	2.205	2.209	2.215	2.220	2.224	2.229	2.234	2.240	2.245	2.251	2.258	2.262	2.270	2.275	2.280	2.288	2.292	2.299	2.304	2.310	2.315	2.321	2.326	2.330	2.336	2.340	2.344	2.348	2.351	2.355	2.358	2.359	2.361	2.362	2.364	2.364	2.365	2.364	2.364	2.361	2.361	2.359	2.356	2.354	2.351	2.346	2.342	2.339	2.334	2.330	2.324	2.319	2.314	2.308	2.301	2.295	2.289	2.281	2.275	2.268	2.261	2.255	2.248	2.240	2.234	2.228	2.220	2.214	2.208	2.202	2.195	2.189	2.184	2.179	2.172	2.168	2.164	2.158	2.154	2.150	2.146	2.141	2.138	2.134	2.131	2.128	2.125	2.121	2.119	2.115	2.112	2.110	2.108	2.105	2.102	2.100	2.098	2.095	2.092	2.090	2.088	2.084	2.082	2.079	2.075	2.071	2.068	2.064	2.059	2.054	2.049	2.044	2.039	2.033	2.026	2.021	2.014	2.007	2.000	1.992	1.984	1.976	1.968	1.960	1.950	1.940	1.930	1.921	1.911	1.901	1.890	1.879	1.869	1.858	1.846	1.834	1.822	1.809	1.796	1.784	1.771	1.758	1.745	1.732	1.718	1.705	1.691	1.679	1.665	1.651	1.638	1.624	1.610	1.598	1.582	1.569	1.555	1.542	1.529	1.515	1.502	1.490	1.476	1.464	1.452	1.439	1.428	1.415	1.404	1.392	1.381	1.370	1.360	1.350	1.340	1.330	1.321	1.312	1.304	1.295	1.288	1.281	1.274	1.268	1.261	1.256	1.251	1.246	1.241	1.238	1.234	1.231	1.229	1.226	1.224	1.222	1.221	1.220	1.220	1.221	1.221	1.221	1.224	1.225	1.228	1.229	1.232	1.234	1.238	1.241	1.245	1.250	1.252	1.258	1.262	1.268	1.272	1.278	1.284	1.289	1.295	1.300	1.308	1.312	1.320	1.325	1.332	1.339	1.345	1.350	1.356	1.362	1.369	1.375	1.380	1.386	1.391	1.398	1.402	1.408	1.411	1.415	1.419	1.424	1.426	1.429	1.431	1.435	1.436	1.438	1.440	1.440	1.441	1.441	1.441	1.441	1.439	1.438	1.436	1.434	1.431	1.428	1.424	1.420	1.416	1.411	1.406	1.401	1.396	1.390	1.382	1.376	1.370	1.362	1.355	1.348	1.341	1.332	1.325	1.316	1.310	1.301	1.292	1.285	1.276	1.269	1.261	1.254	1.246	1.238	1.230	1.224	1.216	1.210	1.202	1.196	1.190	1.185	1.180	1.174	1.169	1.165	1.160	1.158	1.154	1.151	1.148	1.146	1.144	1.142	1.141	1.140	1.141	1.140	1.142	1.142	1.142	1.144	1.145	1.148	1.150	1.152	1.156	1.160	1.164	1.168	1.172	1.176	1.180	1.184	1.190	1.194	1.200	1.205	1.211	1.215	1.221	1.226	1.232	1.238	1.242	1.249	1.254	1.259	1.264	1.269	1.272	1.278	1.282	1.286	1.290	1.294	1.298	1.300	1.304	1.306	1.308	1.310	1.311	1.311	1.312	1.314	1.314	1.314	1.311	1.311	1.309	1.308	1.305	1.301	1.299	1.295	1.290	1.286	1.281	1.276	1.270	1.264	1.258	1.250	1.244	1.236	1.229	1.220	1.211	1.202	1.194	1.185	1.175	1.166	1.156	1.148	1.138	1.128	1.116	1.108	1.098	1.088	1.076	1.066	1.056	1.048	1.038	1.029	1.020	1.011	1.002	0.994	0.986	0.979	0.971	0.965	0.958	0.951	0.945	0.940	0.935	0.930	0.926	0.922	0.918	0.914	0.911	0.909	0.906	0.904	0.901	0.900	0.899	0.898	0.896	0.895	0.895	0.895	0.895	0.895	0.895	0.895	0.895	0.895	0.896	0.896	0.896	0.896	0.895	0.895	0.895	0.894	0.892	0.892	0.890	0.889	0.886	0.884	0.881	0.879	0.875	0.871	0.868	0.862	0.858	0.852	0.848	0.841	0.834	0.828	0.821	0.814	0.805	0.796	0.789	0.780	0.771	0.761	0.752	0.741	0.731	0.721	0.711	0.700	0.690	0.679	0.668	0.656	0.646	0.635	0.624	0.612	0.601	0.591	0.580	0.570	0.560	0.549	0.539	0.529	0.519	0.511	0.501	0.492	0.485	0.476	0.468	0.461	0.454	0.449	0.441	0.436	0.431	0.426	0.421	0.419	0.414	0.410	0.409	0.406	0.405	0.402	0.402	0.401	0.402	0.402	0.404	0.406	0.406	0.408	0.410	0.412	0.415	0.418	0.420	0.425	0.428	0.432	0.436	0.440	0.445	0.449	0.454	0.459	0.462	0.468	0.471	0.476	0.480	0.485	0.489	0.492	0.496	0.501	0.504	0.506	0.509	0.511	0.512	0.514	0.516	0.516	0.516	0.518	0.516	0.515	0.514	0.512	0.509	0.506	0.502	0.499	0.495	0.490	0.485	0.479	0.471	0.465	0.458	0.449	0.441	0.432	0.424	0.414	0.402	0.392	0.381	0.369	0.358	0.345	0.332	0.320	0.306	0.292	0.279	0.264	0.250	0.236	0.220	0.206	0.190	0.175	0.160	0.144	0.129	0.114	0.098	0.082	0.068	0.051	0.035	0.020	0.006	-0.010	-0.025	-0.039	-0.054	-0.069	-0.084	-0.098	-0.111	-0.124	-0.136	-0.150	-0.161	-0.174	-0.184	-0.195	-0.205	-0.215	-0.225	-0.232	-0.241	-0.249	-0.256	-0.264	-0.269	-0.275	-0.279	-0.282	-0.285	-0.289	-0.290	-0.291	-0.292	-0.291	-0.290	-0.289	-0.286	-0.282	-0.279	-0.274	-0.268	-0.262	-0.255	-0.248	-0.239	-0.230	-0.219	-0.210	-0.199	-0.188	-0.174	-0.161	-0.148	-0.134	-0.119	-0.104	-0.088	-0.072	-0.055	-0.038	-0.020	-0.002	0.015	0.034	0.052	0.071	0.091	0.110	0.130	0.150	0.169	0.189	0.208	0.226	0.246	0.266	0.285	0.304	0.324	0.342	0.360	0.379	0.398	0.415	0.431	0.450	0.465	0.482	0.498	0.514	0.528	0.542	0.558	0.571	0.584	0.596	0.609	0.621	0.631	0.642	0.652	0.662	0.672	0.680	0.688	0.696	0.702	0.709	0.714	0.720	0.725	0.730	0.732	0.736	0.740	0.741	0.744	0.745	0.744	0.745	0.745	0.744	0.744	0.741	0.739	0.735	0.731	0.726	0.722	0.718	0.711	0.705	0.700	0.692	0.685	0.678	0.669	0.660	0.651	0.641	0.631	0.621	0.610	0.599	0.588	0.576	0.564	0.550	0.539	0.526	0.512	0.500	0.485	0.472	0.459	0.445	0.430	0.418	0.402	0.389	0.375	0.361	0.348	0.335	0.321	0.309	0.296	0.284	0.272	0.260	0.249	0.238	0.226	0.216	0.206	0.196	0.188	0.180	0.171	0.162	0.156	0.150	0.144	0.138	0.132	0.129	0.124	0.121	0.118	0.115	0.112	0.111	0.110	0.109	0.109	0.109	0.109	0.109	0.110	0.111	0.112	0.115	0.116	0.119	0.121	0.124	0.128	0.130	0.132	0.135	0.139	0.144	0.146	0.150	0.152	0.156	0.161	0.164	0.168	0.171	0.175	0.178	0.181	0.185	0.189	0.192	0.196	0.200	0.202	0.206	0.210	0.212	0.216	0.220	0.224	0.228	0.231	0.236	0.239	0.244	0.248	0.252	0.258	0.261	0.268	0.271	0.278	0.281	0.288	0.294	0.300	0.306	0.312	0.320	0.326	0.334	0.342	0.349	0.356	0.365	0.372	0.381	0.391	0.400	0.410	0.419	0.429	0.439	0.449	0.459	0.471	0.481	0.492	0.504	0.515	0.526	0.539	0.550	0.561	0.572	0.584	0.596	0.608	0.619	0.631	0.642	0.655	0.665	0.676	0.689	0.699	0.710	0.720	0.730	0.741	0.751	0.761	0.771	0.780	0.791	0.800	0.808	0.816	0.825	0.834	0.841	0.849	0.856	0.864	0.872	0.880	0.886	0.892	0.900	0.906	0.912	0.919	0.925	0.931	0.938	0.944	0.951	0.956	0.962	0.970	0.978	0.984	0.990	0.998	1.006	1.012	1.021	1.029	1.036	1.044	1.052	1.061	1.071	1.080	1.090	1.100	1.110	1.120	1.130	1.141	1.151	1.162	1.174	1.185	1.196	1.208	1.219	1.231	1.242	1.255	1.266	1.276	1.289	1.300	1.311	1.321	1.332	1.341	1.352	1.361	1.370	1.379	1.386	1.395	1.401	1.408	1.414	1.419	1.424	1.429	1.432	1.436	1.438	1.440	1.440	1.440	1.439	1.439	1.436	1.434	1.431	1.428	1.422	1.419	1.412	1.406	1.400	1.392	1.385	1.378	1.369	1.360	1.350	1.341	1.331	1.321	1.311	1.300	1.290	1.279	1.269	1.256	1.246	1.235	1.225	1.214	1.202	1.192	1.181	1.172	1.162	1.152	1.144	1.134	1.126	1.118	1.110	1.102	1.096	1.089	1.084	1.078	1.071	1.068	1.064	1.059	1.056	1.054	1.052	1.050	1.049	1.048	1.048	1.048	1.048	1.049	1.049	1.051	1.052	1.056	1.059	1.061	1.065	1.069	1.072	1.076	1.082	1.086	1.092	1.096	1.102	1.109	1.112	1.119	1.125	1.131	1.138	1.144	1.150	1.156	1.162	1.169	1.175	1.180	1.188	1.192	1.199	1.205	1.211	1.216	1.221	1.226	1.232	1.238	1.242	1.248	1.251	1.258	1.261	1.266	1.269	1.274	1.278	1.280	1.284	1.286	1.290	1.292	1.295	1.296	1.299	1.301	1.302	1.304	1.305	1.306	1.308	1.308	1.309	1.309	1.309	1.308	1.306	1.306	1.305	1.304	1.302	1.300	1.299	1.295	1.292	1.290	1.288	1.282	1.280	1.275	1.271	1.266	1.262	1.258	1.252	1.249	1.242	1.238	1.231	1.226	1.220	1.214	1.208	1.201	1.194	1.188	1.182	1.175	1.169	1.161	1.155	1.148	1.140	1.134	1.126	1.120	1.112	1.105	1.099	1.091	1.085	1.078	1.071	1.064	1.056	1.050	1.042	1.035	1.029	1.021	1.014	1.008	1.000	0.994	0.986	0.980	0.974	0.965	0.959	0.950	0.942	0.936	0.929	0.921	0.914	0.906	0.898	0.891	0.882	0.875	0.868	0.860	0.852	0.844	0.836	0.828	0.820	0.811	0.804	0.796	0.789	0.781	0.774	0.765	0.758	0.750	0.742	0.736	0.729	0.722	0.716	0.710	0.704	0.698	0.692	0.688	0.684	0.678	0.674	0.671	0.666	0.662	0.660	0.658	0.655	0.655	0.652	0.652	0.651	0.651	0.651	0.652	0.654	0.655	0.656	0.658	0.660	0.664	0.668	0.671	0.674	0.678	0.682	0.688	0.692	0.698	0.702	0.709	0.714	0.720	0.728	0.734	0.740	0.746	0.752	0.760	0.766	0.772	0.780	0.788	0.794	0.800	0.808	0.814	0.821	0.828	0.834	0.839	0.845	0.851	0.856	0.862	0.866	0.872	0.876	0.880	0.884	0.888	0.891	0.894	0.896	0.898	0.899	0.900	0.900	0.900	0.900	0.899	0.898	0.896	0.892	0.891	0.888	0.884	0.880	0.876	0.871	0.866	0.861	0.854	0.848	0.841	0.834	0.826	0.819	0.810	0.801	0.792	0.782	0.774	0.765	0.754	0.744	0.734	0.724	0.714	0.702	0.692	0.681	0.671	0.661	0.651	0.640	0.630	0.619	0.609	0.599	0.589	0.579	0.569	0.560	0.550	0.541	0.531	0.522	0.514	0.506	0.498	0.490	0.482	0.474	0.468	0.460	0.454	0.446	0.441	0.434	0.429	0.422	0.418	0.411	0.408	0.402	0.399	0.394	0.389	0.386	0.381	0.378	0.372	0.370	0.366	0.362	0.359	0.356	0.352	0.351	0.348	0.345	0.341	0.339	0.334	0.331	0.329	0.325	0.322	0.319	0.315	0.311	0.309	0.305	0.300	0.296	0.292	0.289	0.284	0.279	0.274	0.268	0.262	0.258	0.250	0.245	0.239	0.231	0.225	0.219	0.210	0.204	0.195	0.186	0.179	0.170	0.161	0.152	0.144	0.134	0.125	0.116	0.105	0.096	0.086	0.076	0.066	0.056	0.046	0.036	0.026	0.016	0.006	-0.004	-0.014	-0.022	-0.032	-0.041	-0.051	-0.060	-0.069	-0.078	-0.085	-0.094	-0.101	-0.109	-0.116	-0.124	-0.130	-0.136	-0.142	-0.149	-0.154	-0.160	-0.165	-0.170	-0.174	-0.179	-0.182	-0.185	-0.189	-0.192	-0.195	-0.198	-0.200	-0.202	-0.205	-0.208	-0.209	-0.210	-0.212	-0.212	-0.215	-0.216	-0.216	-0.219	-0.220	-0.221	-0.224	-0.225	-0.226	-0.228	-0.230	-0.231	-0.232	-0.235	-0.236	-0.238	-0.240	-0.242	-0.245	-0.248	-0.249	-0.252	-0.255	-0.258	-0.260	-0.264	-0.265	-0.269	-0.270	-0.272	-0.276	-0.279	-0.284	-0.285	-0.289	-0.291	-0.294	-0.296	-0.299	-0.301	-0.304	-0.305	-0.306	-0.309	-0.310	-0.310	-0.311	-0.312	-0.312	-0.312	-0.312	-0.312	-0.310	-0.310	-0.309	-0.308	-0.305	-0.302	-0.300	-0.298	-0.294	-0.290	-0.286	-0.282	-0.278	-0.272	-0.269	-0.262	-0.258	-0.250	-0.245	-0.239	-0.231	-0.224	-0.218	-0.210	-0.202	-0.195	-0.186	-0.178	-0.171	-0.162	-0.152	-0.145	-0.135	-0.128	-0.119	-0.110	-0.100	-0.091	-0.081	-0.072	-0.064	-0.055	-0.046	-0.039	-0.029	-0.020	-0.012	-0.005	0.002	0.011	0.019	0.026	0.032	0.041	0.046	0.054	0.059	0.064	0.069	0.074	0.078	0.082	0.085	0.088	0.090	0.091	0.094	0.095	0.095	0.094	0.094	0.092	0.091	0.089	0.085	0.081	0.078	0.072	0.066	0.060	0.054	0.048	0.040	0.031	0.022	0.012	0.004	-0.008	-0.018	-0.029	-0.040	-0.051	-0.064	-0.076	-0.088	-0.102	-0.115	-0.128	-0.140	-0.154	-0.168	-0.180	-0.192	-0.206	-0.219	-0.231	-0.244	-0.256	-0.268	-0.280	-0.290	-0.301	-0.311	-0.321	-0.330	-0.340	-0.348	-0.355	-0.361	-0.369	-0.375	-0.380	-0.385	-0.389	-0.391	-0.394	-0.396	-0.398	100.000	5.000	2.000	1.000	6.000	0.000	0.000	0.000	0.000	0.000	0.000	0.000	0.000	0.000	0.000	0.000	0.000	0.000	1.442	1.449	1.455	1.461	1.468	1.474	1.479	1.485	1.490	1.496	1.501	1.508	1.512	1.518	1.522	1.526	1.532	1.536	1.541	1.545	1.551	1.555	1.559	1.562	1.568	1.571	1.575	1.578	1.582	1.586	1.590	1.592	1.596	1.599	1.604	1.606	1.610	1.614	1.618	1.620	1.622	1.626	1.630	1.632	1.635	1.639	1.641	1.645	1.648	1.651	1.654	1.658	1.661	1.664	1.668	1.670	1.674	1.679	1.682	1.685	1.689	1.692	1.698	1.701	1.705	1.710	1.714	1.718	1.722	1.728	1.732	1.736	1.741	1.746	1.751	1.758	1.761	1.766	1.772	1.779	1.785	1.789	1.795	1.801	1.808	1.814	1.820	1.826	1.832	1.839	1.845	1.852	1.859	1.865	1.872	1.879	1.885	1.891	1.900	1.906	1.912	1.919	1.925	1.932	1.939	1.945	1.952	1.959	1.965	1.971	1.978	1.984	1.989	1.995	2.000	2.006	2.010	2.015	2.020	2.024	2.029	2.033	2.038	2.040	2.044	2.046	2.050	2.052	2.055	2.058	2.059	2.059	2.061	2.062	2.062	2.064	2.064	2.064	2.064	2.062	2.062	2.061	2.060	2.059	2.058	2.055	2.052	2.051	2.049	2.046	2.044	2.041	2.039	2.036	2.033	2.030	2.027	2.024	2.020	2.018	2.015	2.011	2.007	2.004	2.001	1.998	1.994	1.990	1.986	1.982	1.980	1.975	1.972	1.969	1.964	1.961	1.958	1.952	1.950	1.946	1.941	1.938	1.934	1.930	1.925	1.921	1.916	1.911	1.908	1.902	1.898	1.894	1.889	1.884	1.879	1.872	1.868	1.862	1.858	1.852	1.848	1.841	1.836	1.831	1.826	1.821	1.816	1.811	1.808	1.802	1.799	1.794	1.790	1.786	1.782	1.780	1.778	1.775	1.772	1.770	1.770	1.769	1.769	1.768	1.769	1.770	1.771	1.774	1.778	1.781	1.785	1.790	1.795	1.801	1.808	1.815	1.822	1.832	1.841	1.851	1.862	1.874	1.885	1.899	1.912	1.926	1.940	1.955	1.970	1.986	2.004	2.020	2.038	2.055	2.074	2.092	2.111	2.131	2.150	2.170	2.190	2.209	2.230	2.250	2.270	2.290	2.310	2.330	2.351	2.369	2.389	2.409	2.428	2.446	2.464	2.482	2.500	2.518	2.534	2.550	2.565	2.581	2.596	2.610	2.624	2.636	2.649	2.661	2.674	2.684	2.695	2.705	2.714	2.722	2.730	2.739	2.746	2.754	2.760	2.766	2.771	2.778	2.782	2.786	2.791	2.796	2.800	2.804	2.809	2.812	2.816	2.820	2.825	2.829	2.832	2.839	2.842	2.848	2.852	2.859	2.864	2.871	2.879	2.885	2.892	2.902	2.911	2.920	2.930	2.941	2.952	2.965	2.978	2.991	3.005	3.019	3.034	3.050	3.066	3.084	3.101	3.120	3.138	3.158	3.176	3.196	3.218	3.238	3.259	3.281	3.302	3.325	3.346	3.369	3.391	3.414	3.435	3.459	3.480	3.502	3.525	3.548	3.568	3.589	3.610	3.630	3.650	3.670	3.689	3.708	3.725	3.744	3.760	3.775	3.791	3.806	3.820	3.834	3.846	3.859	3.870	3.881	3.891	3.901	3.910	3.918	3.926	3.932	3.940	3.945	3.950	3.955	3.959	3.962	3.966	3.969	3.970	3.971	3.974	3.974	3.974	3.974	3.974	3.974	3.974	3.972	3.971	3.970	3.969	3.968	3.965	3.962	3.961	3.960	3.956	3.955	3.951	3.950	3.948	3.945	3.944	3.941	3.939	3.936	3.934	3.931	3.929	3.926	3.925	3.921	3.920	3.916	3.914	3.912	3.909	3.906	3.905	3.902	3.899	3.896	3.894	3.890	3.888	3.884	3.881	3.878	3.875	3.871	3.868	3.864	3.860	3.856	3.852	3.849	3.845	3.840	3.836	3.831	3.826	3.822	3.818	3.814	3.808	3.802	3.798	3.791	3.788	3.781	3.776	3.770	3.765	3.759	3.752	3.748	3.741	3.735	3.730	3.724	3.719	3.711	3.705	3.700	3.694	3.688	3.681	3.675	3.669	3.662	3.656	3.650	3.644	3.638	3.630	3.624	3.619	3.612	3.605	3.599	3.592	3.585	3.579	3.572	3.565	3.559	3.552	3.545	3.539	3.531	3.525	3.518	3.510	3.502	3.496	3.489	3.481	3.474	3.465	3.458	3.450	3.442	3.435	3.426	3.418	3.410	3.401	3.394	3.386	3.378	3.369	3.360	3.351	3.344	3.335	3.326	3.319	3.309	3.301	3.292	3.285	3.276	3.268	3.259	3.251	3.242	3.234	3.226	3.219	3.210	3.204	3.195	3.189	3.181	3.172	3.166	3.160	3.152	3.146	3.139	3.132	3.126	3.120	3.115	3.109	3.104	3.098	3.092	3.088	3.082	3.078	3.072	3.069	3.064	3.061	3.056	3.052	3.049	3.044	3.040	3.038	3.034	3.029	3.026	3.022	3.020	3.016	3.012	3.010	3.006	3.004	3.000	2.998	2.994	2.990	2.988	2.985	2.981	2.978	2.975	2.971	2.968	2.964	2.961	2.958	2.954	2.950	2.948	2.944	2.941	2.938	2.934	2.930	2.926	2.924	2.920	2.918	2.914	2.911	2.908	2.905	2.902	2.899	2.896	2.895	2.891	2.890	2.888	2.885	2.884	2.882	2.881	2.880	2.880	2.879	2.879	2.879	2.879	2.880	2.880	2.880	2.882	2.884	2.886	2.888	2.889	2.892	2.895	2.898	2.901	2.904	2.908	2.911	2.915	2.919	2.924	2.928	2.932	2.938	2.941	2.946	2.950	2.956	2.960	2.965	2.970	2.974	2.978	2.982	2.986	2.990	2.994	2.998	3.000	3.002	3.006	3.008	3.010	3.011	3.014	3.015	3.014	3.015	3.014	3.012	3.011	3.010	3.008	3.005	3.001	2.998	2.994	2.989	2.982	2.976	2.970	2.964	2.956	2.948	2.940	2.931	2.922	2.912	2.902	2.892	2.881	2.870	2.858	2.846	2.835	2.822	2.809	2.796	2.782	2.770	2.755	2.742	2.729	2.715	2.700	2.686	2.671	2.658	2.644	2.630	2.616	2.601	2.588	2.574	2.561	2.548	2.535	2.522	2.510	2.496	2.485	2.474	2.461	2.450	2.440	2.429	2.419	2.409	2.399	2.391	2.381	2.374	2.366	2.359	2.350	2.344	2.338	2.332	2.326	2.321	2.318	2.312	2.309	2.306	2.302	2.300	2.298	2.296	2.294	2.294	2.292	2.292	2.292	2.294	2.294	2.295	2.295	2.298	2.299	2.301	2.305	2.306	2.310	2.312	2.316	2.319	2.324	2.326	2.331	2.335	2.339	2.342	2.346	2.351	2.354	2.359	2.362	2.368	2.370	2.374	2.378	2.380	2.385	2.388	2.389	2.392	2.394	2.395	2.398	2.398	2.399	2.400	2.400	2.399	2.399	2.398	2.396	2.395	2.391	2.389	2.386	2.382	2.378	2.374	2.369	2.364	2.356	2.351	2.344	2.336	2.329	2.321	2.312	2.305	2.295	2.286	2.276	2.266	2.256	2.245	2.235	2.224	2.212	2.200	2.189	2.178	2.165	2.154	2.141	2.129	2.116	2.104	2.090	2.079	2.066	2.052	2.039	2.027	2.014	2.001	1.988	1.974	1.962	1.949	1.935	1.922	1.910	1.898	1.884	1.872	1.859	1.846	1.832	1.821	1.808	1.795	1.782	1.769	1.756	1.744	1.730	1.716	1.704	1.690	1.676	1.662	1.650	1.635	1.621	1.608	1.594	1.579	1.565	1.550	1.535	1.520	1.505	1.490	1.475	1.460	1.444	1.429	1.412	1.396	1.379	1.364	1.348	1.330	1.314	1.296	1.280	1.264	1.246	1.229	1.212	1.195	1.179	1.161	1.145	1.129	1.111	1.095	1.079	1.062	1.046	1.030	1.014	0.998	0.981	0.966	0.952	0.936	0.921	0.906	0.892	0.879	0.865	0.851	0.839	0.825	0.814	0.800	0.789	0.779	0.766	0.756	0.746	0.735	0.725	0.716	0.706	0.698	0.690	0.681	0.674	0.666	0.659	0.651	0.646	0.640	0.634	0.629	0.622	0.619	0.614	0.610	0.605	0.602	0.598	0.595	0.592	0.590	0.588	0.586	0.584	0.582	0.581	0.580	0.579	0.579	0.579	0.579	0.579	0.579	0.580	0.580	0.580	0.581	0.581	0.582	0.584	0.584	0.585	0.586	0.588	0.588	0.589	0.590	0.591	0.591	0.591	0.592	0.592	0.592	0.591	0.591	0.591	0.589	0.589	0.586	0.584	0.581	0.579	0.574	0.571	0.568	0.561	0.556	0.550	0.544	0.536	0.530	0.522	0.514	0.504	0.494	0.484	0.474	0.462	0.450	0.438	0.426	0.412	0.399	0.385	0.371	0.356	0.341	0.325	0.310	0.295	0.279	0.262	0.246	0.229	0.214	0.196	0.180	0.164	0.148	0.132	0.118	0.102	0.088	0.072	0.059	0.045	0.032	0.020	0.008	-0.002	-0.014	-0.024	-0.032	-0.042	-0.049	-0.056	-0.062	-0.068	-0.071	-0.076	-0.079	-0.080	-0.081	-0.082	-0.081	-0.080	-0.078	-0.074	-0.071	-0.065	-0.061	-0.055	-0.048	-0.040	-0.032	-0.024	-0.015	-0.006	0.005	0.015	0.025	0.036	0.048	0.060	0.071	0.085	0.096	0.109	0.121	0.134	0.146	0.159	0.171	0.182	0.195	0.206	0.218	0.229	0.240	0.250	0.261	0.271	0.280	0.290	0.299	0.308	0.314	0.321	0.329	0.335	0.341	0.348	0.351	0.358	0.360	0.365	0.368	0.371	0.372	0.375	0.376	0.378	0.379	0.378	0.378	0.378	0.378	0.376	0.375	0.372	0.370	0.368	0.366	0.362	0.360	0.356	0.354	0.350	0.346	0.342	0.339	0.335	0.330	0.326	0.322	0.318	0.312	0.308	0.304	0.299	0.294	0.289	0.285	0.279	0.274	0.270	0.264	0.259	0.254	0.249	0.242	0.238	0.232	0.228	0.222	0.216	0.211	0.206	0.200	0.195	0.189	0.182	0.176	0.171	0.165	0.160	0.154	0.148	0.141	0.135	0.130	0.124	0.118	0.111	0.105	0.099	0.094	0.086	0.081	0.074	0.069	0.062	0.056	0.050	0.045	0.040	0.032	0.028	0.022	0.016	0.011	0.006	0.001	-0.004	-0.009	-0.012	-0.018	-0.021	-0.025	-0.030	-0.034	-0.038	-0.040	-0.044	-0.046	-0.049	-0.051	-0.054	-0.055	-0.058	-0.059	-0.060	-0.060	-0.061	-0.061	-0.062	-0.061	-0.061	-0.060	-0.060	-0.059	-0.058	-0.055	-0.054	-0.051	-0.049	-0.046	-0.042	-0.040	-0.036	-0.032	-0.029	-0.024	-0.020	-0.015	-0.010	-0.006	0.000	0.005	0.011	0.016	0.021	0.028	0.034	0.040	0.048	0.054	0.060	0.066	0.072	0.080	0.088	0.094	0.101	0.109	0.115	0.122	0.130	0.139	0.146	0.154	0.161	0.169	0.176	0.185	0.191	0.200	0.209	0.216	0.225	0.232	0.242	0.250	0.259	0.268	0.276	0.286	0.295	0.304	0.312	0.322	0.331	0.341	0.350	0.360	0.370	0.379	0.390	0.399	0.410	0.419	0.430	0.440	0.449	0.460	0.470	0.479	0.489	0.498	0.507	0.516	0.526	0.535	0.544	0.552	0.560	0.569	0.575	0.582	0.590	0.596	0.602	0.609	0.614	0.620	0.624	0.629	0.632	0.638	0.640	0.644	0.646	0.649	0.650	0.652	0.655	0.655	0.658	0.658	0.659	0.659	0.659	0.659	0.660	0.661	0.661	0.661	0.661	0.662	0.664	0.665	0.666	0.668	0.669	0.672	0.675	0.678	0.680	0.685	0.689	0.695	0.699	0.705	0.712	0.719	0.726	0.735	0.744	0.752	0.762	0.772	0.784	0.795	0.806	0.819	0.832	0.845	0.859	0.872	0.886	0.901	0.915	0.931	0.945	0.961	0.976	0.991	1.006	1.022	1.038	1.052	1.066	1.081	1.096	1.109	1.122	1.135	1.148	1.160	1.170	1.181	1.191	1.201	1.210	1.219	1.226	1.234	1.240	1.246	1.250	1.254	1.258	1.260	1.262	1.264	1.264	1.265	1.264	1.262	1.261	1.259	1.255	1.251	1.248	1.241	1.238	1.231	1.225	1.219	1.212	1.205	1.198	1.190	1.181	1.174	1.165	1.156	1.150	1.141	1.132	1.124	1.115	1.106	1.099	1.090	1.082	1.074	1.068	1.059	1.052	1.046	1.039	1.032	1.028	1.021	1.016	1.011	1.006	1.002	0.999	0.996	0.992	0.990	0.989	0.988	0.986	0.984	0.984	0.985	0.985	0.986	0.988	0.989	0.991	0.992	0.995	0.999	1.002	1.006	1.011	1.015	1.020	1.026	1.031	1.038	1.042	1.050	1.055	1.062	1.070	1.078	1.084	1.091	1.099	1.108	1.115	1.122	1.131	1.138	1.146	1.155	1.162	1.171	1.179	1.186	1.195	1.202	1.210	1.218	1.225	1.231	1.239	1.246	1.252	1.259	1.265	1.271	1.276	1.281	1.286	1.291	1.295	1.299	1.302	1.306	1.309	1.311	1.312	1.314	1.315	1.316	1.316	1.316	1.315	1.314	1.312	1.311	1.308	1.305	1.301	1.298	1.294	1.289	1.284	1.279	1.272	1.265	1.258	1.251	1.244	1.235	1.228	1.219	1.209	1.200	1.191	1.181	1.171	1.160	1.150	1.140	1.130	1.119	1.109	1.099	1.088	1.078	1.068	1.056	1.046	1.036	1.028	1.019	1.009	1.000	0.992	0.984	0.976	0.968	0.960	0.954	0.948	0.941	0.936	0.931	0.926	0.922	0.919	0.918	0.914	0.912	0.910	0.909	0.909	0.909	0.909	0.909	0.910	0.912	0.914	0.916	0.919	0.921	0.926	0.929	0.932	0.938	0.941	0.946	0.951	0.956	0.961	0.966	0.971	0.975	0.981	0.986	0.991	0.996	1.002	1.006	1.011	1.015	1.019	1.022	1.026	1.030	1.034	1.036	1.039	1.040	1.042	1.044	1.045	1.045	1.045	1.046	1.045	1.042	1.041	1.039	1.038	1.035	1.031	1.026	1.022	1.018	1.014	1.008	1.000	0.995	0.989	0.981	0.972	0.965	0.958	0.949	0.940	0.932	0.922	0.914	0.905	0.896	0.886	0.876	0.869	0.859	0.849	0.840	0.832	0.822	0.814	0.806	0.798	0.790	0.782	0.775	0.769	0.761	0.755	0.750	0.745	0.740	0.735	0.731	0.729	0.726	0.724	0.721	0.720	0.720	0.718	0.719	0.719	0.719	0.721	0.722	0.725	0.726	0.730	0.734	0.735	0.740	0.742	0.746	0.751	0.755	0.759	0.762	0.768	0.771	0.775	0.780	0.784	0.786	0.791	0.794	0.796	0.799	0.800	0.802	0.804	0.805	0.805	0.805	0.804	0.802	0.802	0.800	0.798	0.794	0.790	0.785	0.780	0.775	0.769	0.762	0.756	0.750	0.741	0.732	0.725	0.715	0.705	0.696	0.686	0.676	0.665	0.655	0.644	0.632	0.621	0.611	0.599	0.589	0.576	0.566	0.555	0.544	0.534	0.522	0.512	0.502	0.492	0.484	0.475	0.466	0.458	0.450	0.441	0.435	0.429	0.421	0.416	0.410	0.405	0.400	0.398	0.392	0.389	0.386	0.384	0.380	0.379	0.376	0.376	0.375	0.374	0.374	0.372	0.372	0.372	0.372	0.372	0.374	0.374	0.374	0.374	0.374	0.374	0.374	0.375	0.375	0.375	0.374	0.375	0.374	0.374	0.372	0.371	0.369	0.368	0.365	0.362	0.360	0.358	0.354	0.350	0.346	0.342	0.339	0.334	0.329	0.324	0.318	0.312	0.306	0.300	0.294	0.288	0.280	0.274	0.266	0.259	0.251	0.242	0.234	0.226	0.219	0.210	0.202	0.194	0.186	0.178	0.169	0.161	0.154	0.145	0.136	0.129	0.121	0.112	0.105	0.099	0.091	0.084	0.076	0.070	0.064	0.058	0.051	0.045	0.039	0.032	0.028	0.022	0.018	0.012	0.008	0.004	-0.001	-0.005	-0.010	-0.014	-0.016	-0.020	-0.022	-0.025	-0.029	-0.031	-0.032	-0.036	-0.039	-0.040	-0.042	-0.044	-0.045	-0.048	-0.048	-0.050	-0.050	-0.051	-0.051	-0.051	-0.052	-0.052	-0.052	-0.051	-0.052	-0.052	-0.051	-0.050	-0.050	-0.050	-0.048	-0.046	-0.045	-0.045	-0.044	-0.042	-0.040	-0.039	-0.036	-0.035	-0.034	-0.031	-0.029	-0.028	-0.024	-0.021	-0.019	-0.016	-0.015	-0.011	-0.009	-0.005	-0.002	0.000	0.002	0.006	0.010	0.012	0.015	0.019	0.022	0.025	0.029	0.032	0.035	0.040	0.042	0.045	0.050	0.052	0.055	0.060	0.062	0.066	0.070	0.072	0.076	0.080	0.084	0.086	0.090	0.094	0.098	0.100	0.102	0.105	0.110	0.112	0.115	0.119	0.122	0.125	0.128	0.130	0.132	0.136	0.139	0.140	0.141	0.145	0.146	0.148	0.149	0.151	0.151	0.152	0.152	0.154	0.152	0.152	0.152	0.151	0.151	0.150	0.148	0.146	0.142	0.140	0.136	0.132	0.129	0.125	0.120	0.114	0.109	0.102	0.096	0.090	0.084	0.075	0.068	0.060	0.051	0.042	0.035	0.025	0.016	0.006	-0.002	-0.014	-0.022	-0.034	-0.044	-0.054	-0.065	-0.075	-0.085	-0.095	-0.105	-0.114	-0.124	-0.132	-0.142	-0.151	-0.160	-0.168	-0.176	-0.184	-0.191	-0.198	-0.204	-0.210	-0.215	-0.221	-0.226	-0.230	-0.234	-0.238	-0.240	-0.242	-0.244	-0.246	-0.248	-0.248	-0.248	-0.249	-0.248	-0.248	-0.246	-0.245	-0.242	-0.241	-0.239	-0.238	-0.235	-0.232	-0.230	-0.229	-0.225	-0.224	-0.221	-0.220	-0.218	-0.215	-0.214	-0.211	-0.210	-0.210	-0.209	-0.208	-0.208	-0.206	-0.208	-0.206	-0.208	-0.208	-0.209	-0.210	-0.212	-0.214	-0.215	-0.218	-0.219	-0.221	-0.224	-0.225	-0.228	-0.230	-0.231	-0.234	-0.236	-0.236	-0.239	-0.240	-0.240	-0.241	-0.241	-0.241	-0.240	-0.239	-0.236	-0.235	-0.231	-0.229	-0.225	-0.221	-0.216	-0.210	-0.204	-0.196	-0.189	-0.180	-0.171	-0.161	-0.151	-0.140	-0.129	-0.116	-0.104	-0.091	-0.078	-0.062	-0.050	-0.034	-0.019	-0.004	0.011	0.028	0.042	0.059	0.075	0.091	0.106	0.122	0.138	0.152	0.168	0.182	0.198	0.211	0.225	0.238	0.250	0.261	0.272	0.284	0.294	0.302	0.311	0.319	0.326	0.332	0.338	0.342	0.346	0.350	0.351	0.354	0.355	0.355	0.354	0.352	0.350	0.348	0.345	0.340	0.336	0.331	0.325	0.319	0.312	0.305	0.298	0.290	0.281	0.272	0.264	0.255	0.248	0.238	0.229	0.219	0.210	0.201	0.191	0.182	0.174	0.165	0.156	0.148	0.140	0.131	0.124	0.118	0.110	0.102	0.096	0.091	0.085	0.080	0.075	0.071	0.066	0.062	0.060	0.056	0.054	0.051	0.049	0.049	0.046	0.046	0.046	0.048	0.048	0.049	0.050	0.051	0.052	0.055	0.056	0.059	0.061	0.065	0.068	0.071	0.075	0.078	0.082	0.086	0.091	0.095	0.100	0.104	0.109	0.114	0.118	0.124	0.129	0.134	0.139	0.144	0.150	0.155	0.160	0.165	0.171	0.176	0.181	0.186	0.192	0.198	0.201	0.208	0.212	0.218	0.222	0.228	0.232	0.239	0.242	0.248	0.252	0.258	0.262	0.268	0.272	0.278	0.282	0.286	0.292	0.296	0.302	0.308	0.312	0.318	0.324	0.329	0.335	0.340	0.346	0.351	0.358	0.364	0.369	0.376	0.382	0.389	0.396	0.404	0.410	0.416	0.425	0.432	0.440	0.448	0.456	0.464	0.472	0.482	0.491	0.500	0.510	0.519	0.529	0.539	0.550	0.560	0.570	0.581	0.591	0.601	0.614	0.625	0.636	0.648	0.660	0.671	0.684	0.695	0.706	0.719	0.731	0.744	0.755	0.768	0.779	0.791	0.805	0.816	0.828	0.840	0.852	0.865	0.876	0.889	0.900	0.911	0.924	0.935	0.946	0.959	0.970	0.981	0.994	1.004	1.015	1.026	1.039	1.050	1.060	1.072	1.084	1.095	1.108	1.118	1.129	1.141	1.152	1.164	1.176	1.188	1.200	1.211	1.222	1.236	1.248	1.260	1.274	1.286	1.299	1.312	1.325	1.339	1.351	1.365	1.379	1.392	1.406	1.420	1.434	1.449	1.461	1.476	1.490	1.504	1.519	1.532	1.546	1.561	1.575	1.589	1.604	1.618	1.631	1.646	1.660	1.674	1.688	1.700	1.712	1.726	1.739	1.751	1.764	1.776	1.788	1.800	1.811	1.822	1.832	1.844	1.854	1.864	1.874	1.882	1.891	1.900	1.909	1.916	1.924	1.930	1.939	1.945	1.951	1.956	1.962	1.968	1.972	1.978	1.982	1.986	1.990	1.994	1.998	2.001	2.004	2.007	2.010	2.014	2.015	2.018	2.019	2.022	2.024	2.026	2.029	2.029	2.031	2.034	2.036	2.038	2.040	2.044	2.045	2.047	2.051	2.054	2.056	2.060	2.062	2.068	2.071	2.074	2.079	2.084	2.089	2.094	2.098	2.104	2.109	2.115	2.120	2.126	2.132	2.139	2.146	2.152	2.160	2.166	2.174	2.181	2.189	2.198	2.204	2.211	2.220	2.226	2.235	2.242	2.250	2.258	2.264	2.271	2.280	2.286	2.294	2.300	2.308	2.314	2.320	2.326	2.332	2.339	2.342	2.349	2.354	2.359	2.362	2.368	2.371	2.376	2.379	2.382	2.385	2.389	2.391	2.394	2.396	2.398	2.400	2.401	2.402	2.405	2.405	2.406	2.408	2.408	2.408	2.410	2.409	2.410	2.410	2.410	2.411	2.410	2.410	2.410	2.410	2.410	2.410	2.410	2.409	2.410	2.409	2.408	2.408	2.406	2.406	2.406	2.406	2.406	2.404	2.404	2.402	2.402	2.401	2.400	2.400	2.398	2.398	2.396	2.394	2.392	2.391	2.389	2.388	2.385	2.382	2.380	2.379	2.376	2.372	2.370	2.366	2.364	2.361	2.358	2.354	2.351	2.348	2.344	2.340	2.336	2.332	2.329	2.325	2.321	2.318	2.314	2.310	2.308	2.304	2.300	2.298	2.295	2.292	2.290	2.288	2.285	2.284	2.282	2.281	2.281	2.281	2.280	2.280	2.281	2.282	2.284	2.285	2.288	2.290	2.292	2.296	2.300	2.304	2.310	2.315	2.320	2.325	2.332	2.338	2.345	2.352	2.360	2.368	2.375	2.384	2.392	2.401	2.410	2.419	2.428	2.436	2.446	2.456	2.465	2.475	2.485	2.492	2.502	2.511	2.520	2.529	2.538	2.546	2.554	2.561	2.570	2.578	2.584	2.591	2.598	2.604	2.609	2.614	2.619	2.622	2.626	2.631	2.634	2.638	2.639	2.641	2.644	2.645	2.646	2.648	2.649	2.649	2.649	2.650	2.649	2.650	2.649	2.649	2.649	2.648	2.648	2.648	2.648	2.648	2.649	2.650	2.649	2.651	2.652	2.655	2.658	2.660	2.665	2.669	2.672	2.679	2.684	2.690	2.698	2.706	2.714	2.724	2.734	2.744	2.755	2.768	2.780	2.795	2.809	2.824	2.841	2.858	2.875	2.894	2.911	2.931	2.952	2.972	2.995	3.016	3.040	3.062	3.085	3.110	3.132	3.159	3.182	3.209	3.234	3.259	3.284	3.310	3.336	3.361	3.388	3.412	3.438	3.462	3.488	3.512	3.536	3.561	3.585	3.609	3.631	3.652	3.675	3.696	3.718	3.738	3.758	3.776	3.794	3.812	3.830	3.845	3.861	3.875	3.889	3.902	3.915	3.926	3.938	3.948	3.958	3.966	3.975	3.982	3.989	3.994	4.000	4.004	4.008	4.011	4.015	4.018	4.018	4.020	4.020	4.020	4.020	4.019	4.018	4.016	4.015	4.012	4.010	4.008	4.004	4.001	3.998	3.995	3.991	3.988	3.984	3.980	3.975	3.971	3.969	3.965	3.961	3.958	3.954	3.950	3.948	3.944	3.942	3.939	3.936	3.934	3.931	3.929	3.928	3.925	3.922	3.921	3.919	3.918	3.915	3.914	3.912	3.910	3.909	3.908	3.905	3.902	3.901	3.899	3.896	3.891	3.889	3.885	3.881	3.878	3.872	3.866	3.861	3.855	3.848	3.840	3.831	3.824	3.814	3.804	3.792	3.781	3.769	3.756	3.742	3.728	3.711	3.695	3.678	3.660	3.641	3.621	3.599	3.579	3.555	3.531	3.506	3.482	3.456	3.428	3.400	3.371	3.341	3.311	3.280	3.249	3.216	3.181	3.148	3.112	3.078	3.040	3.004	2.966	2.928	2.890	2.850	2.810	2.771	2.729	2.689	2.646	2.606	2.564	2.521	2.479	2.435	2.392	2.349	2.306	2.264	2.220	2.176	2.132	2.089	2.045	2.002	1.959	1.915	1.872	1.830	1.786	1.744	1.702	1.660	1.619	1.579	1.536	1.498	1.458	1.419	1.379	1.340	1.304	1.266	1.230	1.194	1.158	1.122	1.089	1.055	1.022	0.990	0.959	0.928	0.898	0.868	0.839	0.811	0.784	0.758	0.731	0.705	0.681	0.656	0.634	0.610	0.589	0.568	0.546	0.526	0.506	0.488	0.469	0.450	0.432	0.415	0.398	0.382	0.366	0.350	0.335	0.320	0.305	0.290	0.276	0.262	0.248	0.235	0.220	0.208	0.194	0.180	0.168	0.155	0.142	0.129	0.116	0.105	0.092	0.080	0.066	0.055	0.044	0.030	0.019	0.008	-0.005	-0.016	-0.028	-0.039	-0.050	-0.060	-0.072	-0.082	-0.092	-0.104	-0.112	-0.122	-0.132	-0.140	-0.149	-0.156	-0.165	-0.172	-0.179	-0.186	-0.192	-0.199	-0.204	-0.208	-0.211	-0.215	-0.219	-0.221	-0.222	-0.225	-0.226	-0.228	-0.226	-0.226	-0.224	-0.222	-0.220	-0.215	-0.212	-0.208	-0.201	-0.198	-0.191	-0.184	-0.176	-0.169	-0.160	-0.151	-0.141	-0.131	-0.120	-0.110	-0.099	-0.088	-0.075	-0.062	-0.049	-0.035	-0.021	-0.009	0.006	0.021	0.036	0.050	0.066	0.082	0.098	0.112	0.130	0.146	0.161	0.178	0.194	0.210	0.226	0.242	0.259	0.274	0.290	0.306	0.322	0.338	0.354	0.369	0.384	0.400	0.415	0.429	0.444	0.459	0.474	0.488	0.501	0.515	0.528	0.542	0.555	0.568	0.581	0.592	0.605	0.618	0.629	0.640	0.652	0.664	0.675	0.686	0.696	0.708	0.718	0.728	0.739	0.749	0.759	0.769	0.779	0.788	0.796	0.806	0.815	0.824	0.832	0.841	0.850	0.859	0.866	0.875	0.884	0.890	0.899	0.906	0.914	0.921	0.929	0.936	0.944	0.950	0.958	0.965	0.970	0.978	0.984	0.991	0.998	1.004	1.009	1.015	1.021	1.026	1.032	1.038	1.044	1.049	1.054	1.060	1.064	1.070	1.074	1.079	1.085	1.090	1.094	1.099	1.102	1.108	1.112	1.116	1.121	1.126	1.130	1.135	1.140	1.144	1.148	1.152	1.156	1.161	1.166	1.171	1.175	1.180	1.184	1.189	1.194	1.199	1.204	1.209	1.214	1.218	1.224	1.229	1.234	1.240	1.246	1.251	1.258	1.262	1.268	1.275	1.281	1.288	1.294	1.300	1.306	1.312	1.320	1.326	1.332	1.341	1.348	1.355	1.362	1.370	1.378	1.385	1.392	1.401	1.408	1.416	1.425	1.432	1.440	1.449	1.455	1.464	1.472	1.480	1.489	1.496	1.504	1.512	1.520	1.528	1.536	1.544	1.551	1.559	1.566	1.574	1.581	1.588	1.594	1.602	1.609	1.614	1.620	1.626	1.631	1.638	1.642	1.648	1.652	1.656	1.661	1.665	1.668	1.671	1.674	1.678	1.679	1.681	1.684	1.684	1.685	1.685	1.686	1.686	1.686	1.686	1.686	1.684	1.684	1.681	1.680	1.678	1.676	1.674	1.670	1.666	1.664	1.660	1.658	1.654	1.650	1.646	1.641	1.638	1.632	1.630	1.626	1.621	1.618	1.614	1.609	1.605	1.600	1.596	1.591	1.588	1.582	1.579	1.575	1.571	1.568	1.564	1.559	1.555	1.551	1.548	1.544	1.539	1.536	1.532	1.529	1.525	1.521	1.518	1.514	1.510	1.508	1.504	1.499	1.496	1.491	1.489	1.484	1.481	1.478	1.472	1.469	1.466	1.461	1.458	1.454	1.449	1.445	1.442	1.438	1.434	1.430	1.426	1.422	1.420	1.416	1.414	1.411	1.408	1.405	1.401	1.400	1.399	1.396	1.395	1.394	1.394	1.392	1.392	1.394	1.394	1.395	1.398	1.399	1.402	1.405	1.409	1.414	1.418	1.424	1.430	1.438	1.444	1.451	1.460	1.469	1.478	1.489	1.500	1.511	1.524	1.536	1.549	1.562	1.576	1.590	1.606	1.621	1.638	1.654	1.670	1.688	1.705	1.721	1.740	1.758	1.776	1.795	1.814	1.831	1.850	1.869	1.888	1.906	1.925	1.942	1.961	1.980	1.998	2.015	2.031	2.047	2.065	2.079	2.095	2.110	2.125	2.139	2.152	2.165	2.178	2.190	2.200	2.212	2.221	2.232	2.241	2.250	2.258	2.265	2.274	2.279	2.286	2.291	2.296	2.301	2.306	2.310	2.314	2.318	2.321	2.325	2.328	2.331	2.334	2.336	2.340	2.342	2.346	2.350	2.352	2.358	2.361	2.365	2.370	2.376	2.381	2.386	2.392	2.401	2.408	2.415	2.425	2.432	2.442	2.454	2.464	2.476	2.490	2.501	2.516	2.530	2.545	2.561	2.578	2.594	2.611	2.629	2.648	2.666	2.686	2.706	2.726	2.746	2.768	2.790	2.811	2.832	2.854	2.876	2.898	2.920	2.942	2.964	2.988	3.009	3.030	3.051	3.072	3.094	3.114	3.134	3.154	3.172	3.191	3.209	3.228	3.244	3.260	3.275	3.290	3.305	3.318	3.331	3.344	3.356	3.368	3.376	3.388	3.395	3.404	3.411	3.418	3.425	3.431	3.435	3.440	3.444	3.446	3.450	3.452	3.454	3.456	3.458	3.458	3.459	3.458	3.458	3.456	3.455	3.454	3.452	3.451	3.450	3.448	3.445	3.442	3.441	3.439	3.435	3.434	3.431	3.429	3.426	3.424	3.421	3.420	3.416	3.415	3.412	3.411	3.409	3.408	3.405	3.404	3.402	3.401	3.400	3.398	3.396	3.396	3.394	3.392	3.391	3.391	3.390	3.389	3.388	3.388	3.386	3.385	3.384	3.382	3.384	3.382	3.381	3.380	3.379	3.378	3.376	3.375	3.374	3.372	3.371	3.371	3.370	3.369	3.366	3.365	3.364	3.364	3.361	3.360	3.358	3.356	3.355	3.352	3.352	3.350	3.349	3.346	3.345	3.344	3.341	3.340	3.338	3.336	3.334	3.332	3.331	3.329	3.326	3.324	3.322	3.319	3.318	3.315	3.312	3.309	3.308	3.304	3.300	3.298	3.294	3.291	3.288	3.284	3.280	3.274	3.270	3.265	3.261	3.256	3.251	3.245	3.239	3.234	3.228	3.221	3.214	3.206	3.200	3.192	3.185	3.175	3.168	3.159	3.150	3.142	3.132	3.122	3.112	3.104	3.092	3.084	3.072	3.062	3.051	3.041	3.030	3.019	3.008	2.998	2.985	2.975	2.964	2.952	2.942	2.931	2.919	2.909	2.899	2.888	2.876	2.868	2.856	2.845	2.836	2.826	2.818	2.808	2.798	2.790	2.780	2.771	2.764	2.755	2.746	2.740	2.731	2.725	2.718	2.709	2.702	2.698	2.690	2.684	2.679	2.671	2.666	2.661	2.656	2.650	2.644	2.639	2.634	2.629	2.625	2.620	2.616	2.611	2.608	2.602	2.599	2.594	2.590	2.586	2.581	2.578	2.574	2.569	2.565	2.562	2.558	2.554	2.550	2.548	2.542	2.539	2.535	2.531	2.529	2.525	2.522	2.519	2.516	2.512	2.510	2.506	2.504	2.501	2.499	2.496	2.494	2.492	2.490	2.488	2.486	2.486	2.484	2.482	2.482	2.481	2.481	2.481	2.481	2.481	2.482	2.482	2.484	2.485	2.486	2.488	2.490	2.492	2.495	2.498	2.501	2.504	2.508	2.511	2.514	2.519	2.522	2.528	2.531	2.536	2.540	2.545	2.550	2.555	2.559	2.564	2.569	2.574	2.579	2.582	2.588	2.592	2.596	2.601	2.605	2.609	2.611	2.615	2.618	2.621	2.624	2.625	2.628	2.628	2.629	2.630	2.630	2.630	2.629	2.628	2.625	2.624	2.620	2.618	2.614	2.610	2.604	2.599	2.594	2.588	2.580	2.572	2.565	2.556	2.549	2.539	2.529	2.519	2.509	2.499	2.488	2.476	2.464	2.452	2.440	2.426	2.414	2.401	2.388	2.374	2.361	2.348	2.334	2.319	2.305	2.291	2.278	2.264	2.249	2.235	2.222	2.209	2.195	2.181	2.168	2.155	2.142	2.129	2.116	2.104	2.092	2.080	2.069	2.059	2.047	2.038	2.026	2.018	2.007	1.998	1.990	1.980	1.972	1.965	1.958	1.950	1.944	1.938	1.931	1.925	1.921	1.916	1.911	1.906	1.904	1.900	1.898	1.894	1.891	1.890	1.889	1.886	1.885	1.885	1.885	1.884	1.884	1.885	1.885	1.886	1.886	1.889	1.891	1.892	1.895	1.898	1.900	1.904	1.906	1.910	1.912	1.916	1.920	1.924	1.928	1.931	1.934	1.939	1.941	1.945	1.949	1.952	1.956	1.960	1.962	1.965	1.969	1.970	1.974	1.975	1.978	1.979	1.980	1.981	1.981	1.981	1.981	1.981	1.980	1.979	1.976	1.975	1.972	1.969	1.965	1.962	1.956	1.952	1.948	1.941	1.935	1.929	1.922	1.914	1.906	1.899	1.890	1.881	1.872	1.862	1.852	1.844	1.832	1.822	1.812	1.800	1.789	1.779	1.766	1.755	1.744	1.732	1.720	1.708	1.695	1.684	1.671	1.659	1.646	1.635	1.621	1.610	1.598	1.585	1.574	1.561	1.549	1.539	1.526	1.514	1.502	1.490	1.479	1.468	1.456	1.444	1.432	1.421	1.411	1.400	1.388	1.376	1.365	1.354	1.341	1.331	1.319	1.306	1.296	1.284	1.272	1.260	1.248	1.236	1.224	1.212	1.199	1.188	1.174	1.161	1.148	1.136	1.122	1.109	1.096	1.082	1.068	1.054	1.039	1.025	1.011	0.995	0.981	0.966	0.952	0.936	0.921	0.906	0.891	0.876	0.860	0.845	0.829	0.812	0.798	0.781	0.766	0.750	0.735	0.719	0.704	0.688	0.672	0.656	0.641	0.625	0.611	0.596	0.580	0.565	0.550	0.535	0.521	0.507	0.492	0.478	0.465	0.451	0.439	0.425	0.412	0.399	0.388	0.375	0.362	0.351	0.340	0.330	0.318	0.308	0.298	0.288	0.280	0.271	0.262	0.254	0.246	0.239	0.231	0.225	0.219	0.214	0.208	0.204	0.199	0.195	0.191	0.189	0.185	0.182	0.181	0.180	0.179	0.178	0.178	0.178	0.179	0.179	0.180	0.181	0.184	0.185	0.186	0.189	0.191	0.194	0.198	0.200	0.204	0.206	0.210	0.212	0.216	0.219	0.222	0.225	0.228	0.231	0.232	0.234	0.236	0.238	0.239	0.239	0.240	0.239	0.239	0.238	0.235	0.232	0.231	0.228	0.224	0.219	0.214	0.209	0.202	0.195	0.188	0.180	0.171	0.162	0.151	0.141	0.131	0.119	0.108	0.095	0.082	0.070	0.056	0.042	0.028	0.012	-0.002	-0.018	-0.032	-0.049	-0.064	-0.079	-0.095	-0.111	-0.126	-0.140	-0.156	-0.170	-0.186	-0.200	-0.214	-0.226	-0.240	-0.254	-0.265	-0.276	-0.288	-0.298	-0.308	-0.316	-0.325	-0.332	-0.340	-0.348	-0.352	-0.358	-0.361	-0.365	-0.366	-0.369	-0.370	-0.370	-0.370	-0.368	-0.366	-0.364	-0.360	-0.356	-0.350	-0.345	-0.340	-0.334	-0.326	-0.319	-0.310	-0.301	-0.291	-0.281	-0.272	-0.262	-0.251	-0.240	-0.229	-0.218	-0.206	-0.194	-0.182	-0.171	-0.159	-0.148	-0.135	-0.124	-0.111	-0.100	-0.089	-0.078	-0.066	-0.055	-0.045	-0.034	-0.024	-0.014	-0.004	0.005	0.014	0.022	0.031	0.038	0.046	0.054	0.059	0.066	0.072	0.078	0.082	0.088	0.092	0.096	0.100	0.102	0.105	0.108	0.110	0.112	0.114	0.115	0.115	0.116	0.118	0.118	0.116	0.115	0.115	0.114	0.111	0.111	0.109	0.108	0.104	0.102	0.099	0.096	0.094	0.090	0.086	0.082	0.079	0.075	0.071	0.066	0.062	0.056	0.051	0.048	0.041	0.036	0.030	0.025	0.019	0.014	0.008	0.000	-0.005	-0.012	-0.020	-0.026	-0.032	-0.041	-0.049	-0.055	-0.064	-0.071	-0.079	-0.088	-0.095	-0.102	-0.110	-0.120	-0.129	-0.136	-0.145	-0.152	-0.162	-0.171	-0.179	-0.188	-0.198	-0.205	-0.214	-0.222	-0.231	-0.239	-0.246	-0.255	-0.264	-0.272	-0.279	-0.286	-0.295	-0.302	-0.310	-0.316	-0.324	-0.330	-0.338	-0.342	-0.349	-0.355	-0.360	-0.366	-0.371	-0.376	-0.381	-0.384	-0.389	-0.392	-0.396	-0.400	-0.401	-0.405	-0.408	-0.409	-0.411	-0.411	-0.414	-0.414	-0.414	-0.414	-0.415	-0.414	-0.414	-0.412	-0.411	-0.410	-0.408	-0.406	-0.404	-0.401	-0.398	-0.395	-0.390	-0.388	-0.384	-0.379	-0.374	-0.370	-0.365	-0.360	-0.354	-0.349	-0.342	-0.336	-0.331	-0.325	-0.318	-0.311	-0.304	-0.296	-0.289	-0.282	-0.275	-0.268	-0.259	-0.251	-0.244	-0.235	-0.226	-0.218	-0.210	-0.201	-0.192	-0.182	-0.174	-0.165	-0.156	-0.148	-0.138	-0.128	-0.118	-0.109	-0.099	-0.089	-0.079	-0.069	-0.059	-0.049	-0.038	-0.029	-0.018	-0.006	0.004	0.015	0.026	0.036	0.048	0.058	0.069	0.080	0.090	0.101	0.111	0.122	0.134	0.144	0.154	0.165	0.175	0.185	0.194	0.204	0.214	0.222	0.231	0.240	0.248	0.256	0.265	0.271	0.279	0.285	0.292	0.299	0.304	0.309	0.315	0.320	0.325	0.328	0.332	0.335	0.339	0.341	0.344	0.346	0.348	0.351	0.352	0.354	0.355	0.358	0.358	0.360	0.361	0.362	0.364	0.365	0.366	0.369	0.370	0.372	0.375	0.378	0.381	0.384	0.388	0.391	0.396	0.400	0.406	0.411	0.419	0.425	0.432	0.440	0.448	0.458	0.466	0.475	0.486	0.496	0.506	0.519	0.530	0.542	0.555	0.568	0.581	0.594	0.609	0.621	0.636	0.650	0.664	0.679	0.692	0.708	0.720	0.735	0.748	0.761	0.775	0.788	0.800	0.812	0.824	0.835	0.846	0.856	0.866	0.875	0.885	0.892	0.900	0.906	0.912	0.918	0.922	0.928	0.930	0.932	0.935	0.936	0.936	0.938	0.936	0.934	0.932	0.930	0.926	0.922	0.918	0.914	0.908	0.901	0.895	0.888	0.880	0.871	0.864	0.855	0.846	0.836	0.828	0.818	0.809	0.799	0.789	0.779	0.768	0.759	0.748	0.738	0.729	0.719	0.709	0.699	0.690	0.680	0.671	0.664	0.655	0.646	0.639	0.631	0.625	0.618	0.611	0.606	0.600	0.596	0.591	0.588	0.582	0.580	0.579	0.575	0.574	0.571	0.572	0.571	0.571	0.571	0.572	0.574	0.576	0.579	0.581	0.584	0.589	0.592	0.596	0.601	0.606	0.611	0.618	0.622	0.630	0.636	0.642	0.650	0.656	0.664	0.671	0.678	0.686	0.694	0.701	0.710	0.718	0.725	0.734	0.741	0.749	0.756	0.764	0.770	0.778	0.786	0.792	0.799	0.805	0.812	0.819	0.824	0.830	0.835	0.841	0.846	0.850	0.854	0.858	0.861	0.865	0.869	0.871	0.874	0.875	0.876	0.879	0.879	0.879	0.880	0.880	0.880	0.878	0.876	0.876	0.872	0.870	0.869	0.865	0.861	0.859	0.854	0.849	0.844	0.839	0.834	0.829	0.822	0.816	0.810	0.804	0.798	0.791	0.785	0.778	0.770	0.762	0.756	0.748	0.741	0.734	0.726	0.719	0.712	0.705	0.699	0.691	0.685	0.679	0.672	0.666	0.660	0.655	0.648	0.642	0.638	0.634	0.629	0.625	0.621	0.619	0.615	0.611	0.610	0.606	0.605	0.604	0.602	0.601	0.601	0.601	0.601	0.601	0.602	0.604	0.604	0.605	0.608	0.609	0.611	0.614	0.616	0.619	0.621	0.625	0.629	0.631	0.634	0.639	0.641	0.646	0.649	0.652	0.655	0.659	0.662	0.666	0.669	0.672	0.674	0.676	0.679	0.681	0.684	0.686	0.688	0.688	0.689	0.690	0.691	0.691	0.691	0.690	0.689	0.688	0.688	0.684	0.681	0.680	0.676	0.672	0.669	0.665	0.660	0.655	0.650	0.644	0.639	0.632	0.625	0.619	0.611	0.604	0.596	0.589	0.580	0.572	0.565	0.556	0.548	0.540	0.531	0.524	0.514	0.506	0.498	0.490	0.482	0.475	0.468	0.460	0.452	0.446	0.439	0.432	0.428	0.422	0.418	0.412	0.409	0.405	0.401	0.399	0.396	0.395	0.392	0.391	0.390	0.390	0.390	0.391	0.391	0.392	0.395	0.395	0.398	0.400	0.404	0.406	0.408	0.411	0.415	0.418	0.420	0.422	0.426	0.429	0.432	0.435	0.438	0.440	0.441	0.442	0.444	0.445	0.445	0.445	0.444	0.442	0.441	0.440	0.438	0.435	0.430	0.426	0.421	0.416	0.410	0.402	0.398	0.389	0.381	0.374	0.364	0.355	0.345	0.335	0.322	0.312	0.301	0.289	0.278	0.265	0.252	0.240	0.228	0.215	0.202	0.190	0.178	0.164	0.151	0.140	0.128	0.115	0.104	0.092	0.080	0.069	0.059	0.048	0.039	0.029	0.020	0.011	0.002	-0.005	-0.012	-0.020	-0.025	-0.032	-0.038	-0.044	-0.049	-0.052	-0.056	-0.060	-0.064	-0.068	-0.069	-0.071	-0.072	-0.075	-0.076	-0.078	-0.079	-0.079	-0.080	-0.080	-0.081	-0.081	-0.081	-0.081	-0.081	-0.081	-0.082	-0.082	-0.082	-0.084	-0.084	-0.084	-0.085	-0.086	-0.088	-0.089	-0.091	-0.092	-0.095	-0.096	-0.100	-0.101	-0.105	-0.109	-0.112	-0.116	-0.120	-0.125	-0.130	-0.135	-0.139	-0.145	-0.150	-0.156	-0.161	-0.169	-0.175	-0.181	-0.188	-0.195	-0.202	-0.209	-0.216	-0.224	-0.231	-0.238	-0.245	-0.252	-0.260	-0.268	-0.275	-0.282	-0.290	-0.296	-0.304	-0.310	-0.318	-0.324	-0.330	-0.338	-0.344	-0.350	-0.356	-0.361	-0.368	-0.374	-0.379	-0.384	-0.389	-0.394	-0.398	-0.402	-0.406	-0.411	-0.415	-0.418	-0.421	-0.425	-0.429	-0.431	-0.435	-0.436	-0.439	-0.441	-0.442	-0.445	-0.448	-0.449	-0.450	-0.451	-0.452	-0.454	-0.454	-0.455	-0.455	-0.456	-0.456	-0.456	-0.458	-0.456	-0.455	-0.455	-0.455	-0.452	-0.452	-0.451	-0.450	-0.449	-0.446	-0.445	-0.444	-0.440	-0.439	-0.436	-0.434	-0.430	-0.428	-0.425	-0.421	-0.418	-0.414	-0.410	-0.406	-0.402	-0.398	-0.394	-0.390	-0.385	-0.380	-0.376	-0.370	-0.365	-0.360	-0.354	-0.350	-0.344	-0.339	-0.332	-0.328	-0.321	-0.315	-0.310	-0.304	-0.298	-0.291	-0.286	-0.279	-0.274	-0.268	-0.260	-0.255	-0.249	-0.244	-0.236	-0.231	-0.225	-0.219	-0.214	-0.209	-0.202	-0.198	-0.191	-0.185	-0.181	-0.175	-0.170	-0.165	-0.160	-0.155	-0.150	-0.146	-0.142	-0.139	-0.134	-0.130	-0.125	-0.122	-0.120	-0.116	-0.114	-0.111	-0.108	-0.106	-0.104	-0.102	-0.101	-0.100	-0.100	-0.099	-0.099	-0.098	-0.098	-0.099	-0.099	-0.101	-0.102	-0.105	-0.108	-0.109	-0.112	-0.115	-0.118	-0.121	-0.126	-0.130	-0.135	-0.140	-0.144	-0.150	-0.156	-0.161	-0.168	-0.174	-0.180	-0.188	-0.194	-0.201	-0.209	-0.215	-0.221	-0.229	-0.236	-0.244	-0.250	-0.258	-0.266	-0.272	-0.279	-0.286	-0.292	-0.298	-0.304	-0.310	-0.315	-0.321	-0.326	-0.331	-0.335	-0.338	-0.342	-0.345	-0.348	-0.350	-0.352	-0.355	-0.356	-0.358	-0.358	-0.358	-0.359	-0.358	-0.358	-0.356	-0.354	-0.352	-0.351	-0.349	-0.346	-0.344	-0.341	-0.339	-0.335	-0.331	-0.329	-0.326	-0.322	-0.320	-0.318	-0.314	-0.310	-0.308	-0.306	-0.304	-0.301	-0.300	-0.298	-0.296	-0.294	-0.294	-0.292	-0.292	-0.292	-0.294	-0.294	-0.294	-0.295	-0.295	-0.298	-0.299	-0.301	-0.302	-0.305	-0.306	-0.310	-0.311	-0.314	-0.318	-0.320	-0.322	-0.324	-0.326	-0.329	-0.330	-0.331	-0.332	-0.334	-0.334	-0.335	-0.335	-0.334	-0.334	-0.332	-0.330	-0.329	-0.326	-0.322	-0.319	-0.315	-0.310	-0.304	-0.298	-0.291	-0.285	-0.278	-0.269	-0.260	-0.250	-0.241	-0.230	-0.221	-0.210	-0.198	-0.186	-0.175	-0.161	-0.149	-0.136	-0.124	-0.110	-0.098	-0.084	-0.072	-0.059	-0.048	-0.035	-0.022	-0.010	0.001	0.012	0.022	0.034	0.044	0.052	0.061	0.069	0.076	0.084	0.090	0.096	0.100	0.104	0.109	0.111	0.112	0.114	0.114	0.114	0.112	0.112	0.109	0.108	0.104	0.099	0.095	0.089	0.084	0.078	0.070	0.064	0.056	0.049	0.040	0.031	0.022	0.012	0.004	-0.005	-0.015	-0.024	-0.034	-0.042	-0.051	-0.060	-0.069	-0.078	-0.086	-0.095	-0.102	-0.110	-0.118	-0.125	-0.131	-0.139	-0.144	-0.150	-0.155	-0.159	-0.164	-0.168	-0.171	-0.174	-0.178	-0.179	-0.180	-0.181	-0.181	-0.182	-0.181	-0.181	-0.181	-0.180	-0.178	-0.176	-0.174	-0.171	-0.168	-0.165	-0.161	-0.158	-0.154	-0.150	-0.145	-0.141	-0.136	-0.131	-0.128	-0.122	-0.116	-0.111	-0.106	-0.101	-0.096	-0.091	-0.086	-0.080	-0.075	-0.070	-0.065	-0.060	-0.055	-0.050	-0.045	-0.040	-0.036	-0.031	-0.026	-0.022	-0.019	-0.014	-0.010	-0.006	-0.001	0.002	0.005	0.010	0.014	0.016	0.021	0.024	0.028	0.031	0.034	0.038	0.041	0.044	0.048	0.051	0.055	0.058	0.062	0.065	0.069	0.074	0.078	0.082	0.086	0.090	0.096	0.100	0.105	0.111	0.116	0.121	0.128	0.134	0.140	0.148	0.154	0.161	0.169	0.178	0.185	0.194	0.201	0.210	0.219	0.229	0.239	0.249	0.259	0.270	0.280	0.291	0.302	0.315	0.326	0.339	0.351	0.362	0.375	0.389	0.401	0.414	0.428	0.440	0.454	0.468	0.480	0.494	0.509	0.521	0.535	0.549	0.562	0.575	0.589	0.602	0.615	0.629	0.640	0.654	0.666	0.679	0.691	0.702	0.715	0.726	0.738	0.749	0.761	0.771	0.784	0.794	0.805	0.816	0.826	0.836	0.848	0.858	0.868	0.878	0.889	0.899	0.909	0.919	0.929	0.939	0.950	0.959	0.970	0.980	0.991	1.001	1.014	1.024	1.035	1.046	1.059	1.071	1.082	1.095	1.108	1.120	1.132	1.146	1.159	1.172	1.186	1.200	1.214	1.228	1.241	1.256	1.271	1.285	1.300	1.315	1.330	1.345	1.359	1.375	1.390	1.405	1.419	1.435	1.450	1.465	1.480	1.494	1.509	1.524	1.538	1.551	1.566	1.579	1.592	1.606	1.620	1.631	1.644	1.656	1.668	1.680	1.690	1.702	1.712	1.722	1.732	1.742	1.751	1.760	1.769	1.778	1.785	1.792	1.799	1.806	1.812	1.818	1.824	1.829	1.834	1.839	1.844	1.848	1.852	1.855	1.859	1.862	1.864	1.868	1.869	1.871	1.872	1.875	1.876	1.878	1.878	1.880	1.881	1.882	1.882	1.884	1.885	1.885	1.886	1.886	1.888	1.889	1.890	1.890	1.890	1.892	1.894	1.895	1.896	1.898	1.899	1.900	1.901	1.902	1.905	1.908	1.909	1.912	1.914	1.918	1.919	1.921	1.925	1.929	1.930	1.934	1.938	1.940	1.944	1.946	1.949	1.952	1.955	1.959	1.962	1.966	1.968	1.971	1.974	1.978	1.980	1.984	1.986	1.988	1.991	1.994	1.995	1.998	1.999	2.002	2.004	2.006	2.007	2.010	2.011	2.013	2.013	2.015	2.015	2.016	2.018	2.018	2.019	2.020	2.020	2.021	2.022	2.022	2.024	2.024	2.024	2.026	2.026	2.027	2.027	2.029	2.030	2.031	2.033	2.034	2.035	2.038	2.038	2.040	2.041	2.042	2.045	2.047	2.049	2.050	2.052	2.055	2.056	2.060	2.061	2.064	2.065	2.068	2.069	2.071	2.074	2.075	2.076	2.078	2.079	2.081	2.082	2.082	2.085	2.085	2.086	2.086	2.088	2.086	2.088	2.088	2.086	2.086	2.086	2.085	2.084	2.082	2.082	2.081	2.079	2.078	2.076	2.075	2.074	2.071	2.070	2.069	2.068	2.065	2.064	2.062	2.061	2.060	2.060	2.059	2.059	2.059	2.059	2.059	2.059	2.060	2.061	2.062	2.065	2.068	2.070	2.071	2.075	2.079	2.084	2.088	2.094	2.099	2.104	2.110	2.116	2.124	2.131	2.139	2.145	2.154	2.162	2.171	2.180	2.189	2.198	2.208	2.218	2.228	2.238	2.248	2.258	2.268	2.278	2.288	2.298	2.308	2.318	2.328	2.336	2.348	2.356	2.365	2.374	2.382	2.391	2.400	2.406	2.414	2.421	2.428	2.435	2.440	2.448	2.451	2.456	2.461	2.465	2.469	2.472	2.476	2.479	2.481	2.484	2.485	2.488	2.488	2.489	2.491	2.492	2.492	2.494	2.494	2.494	2.495	2.495	2.495	2.498	2.498	2.499	2.499	2.500	2.502	2.505	2.506	2.510	2.512	2.516	2.520	2.524	2.529	2.535	2.541	2.548	2.555	2.562	2.571	2.580	2.590	2.600	2.611	2.621	2.634	2.648	2.661	2.675	2.690	2.705	2.721	2.739	2.755	2.774	2.792	2.811	2.831	2.850	2.871	2.891	2.914	2.935	2.956	2.978	3.000	3.022	3.045	3.069	3.091	3.114	3.136	3.161	3.184	3.206	3.229	3.251	3.275	3.295	3.318	3.340	3.361	3.381	3.402	3.422	3.442	3.461	3.480	3.499	3.515	3.532	3.549	3.566	3.580	3.596	3.610	3.624	3.638	3.650	3.660	3.671	3.681	3.691	3.701	3.710	3.718	3.725	3.731	3.738	3.744	3.749	3.751	3.756	3.759	3.761	3.764	3.765	3.766	3.768	3.769	3.768	3.768	3.766	3.765	3.765	3.762	3.761	3.759	3.758	3.754	3.751	3.749	3.746	3.742	3.740	3.738	3.734	3.731	3.728	3.725	3.722	3.720	3.716	3.714	3.711	3.709	3.706	3.705	3.702	3.700	3.698	3.696	3.694	3.692	3.691	3.689	3.688	3.686	3.685	3.684	3.682	3.680	3.678	3.676	3.674	3.672	3.669	3.666	3.664	3.661	3.658	3.654	3.648	3.644	3.639	3.632	3.626	3.619	3.612	3.604	3.595	3.586	3.576	3.565	3.552	3.540	3.528	3.514	3.499	3.482	3.465	3.449	3.430	3.410	3.389	3.368	3.345	3.322	3.298	3.272	3.246	3.220	3.192	3.162	3.132	3.101	3.070	3.039	3.005	2.970	2.936	2.900	2.865	2.828	2.789	2.751	2.712	2.671	2.631	2.591	2.549	2.508	2.466	2.422	2.380	2.336	2.292	2.248	2.204	2.159	2.115	2.070	2.024	1.979	1.932	1.889	1.842	1.798	1.751	1.706	1.661	1.616	1.571	1.526	1.482	1.438	1.394	1.350	1.306	1.264	1.222	1.180	1.139	1.098	1.056	1.018	0.978	0.939	0.901	0.864	0.828	0.791	0.755	0.720	0.686	0.652	0.620	0.589	0.558	0.528	0.498	0.470	0.440	0.414	0.388	0.361	0.338	0.314	0.290	0.268	0.245	0.225	0.205	0.185	0.165	0.148	0.129	0.112	0.096	0.080	0.065	0.050	0.035	0.022	0.008	-0.005	-0.018	-0.030	-0.042	-0.054	-0.066	-0.078	-0.088	-0.099	-0.110	-0.121	-0.131	-0.141	-0.151	-0.161	-0.171	-0.181	-0.191	-0.200	-0.210	-0.219	-0.229	-0.236	-0.246	-0.256	-0.264	-0.272	-0.281	-0.290	-0.299	-0.308	-0.315	-0.322	-0.331	-0.338	-0.346	-0.352	-0.359	-0.365	-0.372	-0.378	-0.382	-0.389	-0.392	-0.398	-0.401	-0.405	-0.408	-0.410	-0.412	-0.414	-0.415	-0.415	-0.415	-0.415	-0.414	-0.412	-0.411	-0.408	-0.404	-0.400	-0.396	-0.391	-0.385	-0.380	-0.374	-0.366	-0.359	-0.350	-0.341	-0.332	-0.322	-0.312	-0.301	-0.290	-0.279	-0.268	-0.255	-0.241	-0.229	-0.215	-0.202	-0.189	-0.172	-0.159	-0.144	-0.130	-0.114	-0.098	-0.082	-0.066	-0.051	-0.035	-0.019	-0.002	0.014	0.029	0.046	0.061	0.078	0.094	0.110	0.125	0.141	0.158	0.174	0.189	0.204	0.219	0.234	0.250	0.265	0.280	0.294	0.310	0.324	0.339	0.352	0.366	0.380	0.394	0.408	0.420	0.435	0.448	0.460	0.474	0.485	0.499	0.510	0.524	0.535	0.546	0.559	0.570	0.582	0.594	0.605	0.616	0.628	0.639	0.650	0.661	0.671	0.681	0.692	0.702	0.712	0.722	0.732	0.741	0.752	0.762	0.770	0.780	0.789	0.799	0.808	0.815	0.824	0.832	0.840	0.849	0.856	0.865	0.872	0.880	0.888	0.894	0.901	0.908	0.915	0.921	0.928	0.934	0.939	0.945	0.950	0.955	0.961	0.966	0.970	0.975	0.980	0.984	0.989	0.992	0.996	1.001	1.005	1.008	1.011	1.015	1.019	1.021	1.025	1.028	1.031	1.035	1.038	1.040	1.042	1.046	1.049	1.052	1.055	1.059	1.061	1.064	1.066	1.070	1.074	1.076	1.080	1.084	1.088	1.091	1.095	1.099	1.104	1.108	1.112	1.116	1.121	1.126	1.131	1.138	1.142	1.149	1.154	1.160	1.168	1.172	1.180	1.186	1.194	1.200	1.208	1.215	1.222	1.230	1.239	1.246	1.255	1.264	1.271	1.280	1.289	1.298	1.305	1.315	1.324	1.332	1.341	1.350	1.359	1.368	1.376	1.385	1.394	1.402	1.411	1.420	1.428	1.436	1.444	1.452	1.460	1.468	1.475	1.482	1.489	1.496	1.502	1.509	1.514	1.519	1.525	1.529	1.534	1.538	1.542	1.545	1.549	1.551	1.555	1.556	1.559	1.560	1.561	1.560	1.561	1.561	1.561	1.560	1.559	1.558	1.556	1.555	1.552	1.550	1.546	1.544	1.540	1.538	1.534	1.530	1.525	1.521	1.516	1.512	1.509	1.502	1.499	1.492	1.489	1.484	1.480	1.475	1.469	1.464	1.459	1.456	1.451	1.446	1.441	1.438	1.432	1.428	1.422	1.419	1.415	1.411	1.406	1.402	1.399	1.394	1.391	1.386	1.382	1.380	1.376	1.372	1.369	1.365	1.362	1.359	1.355	1.351	1.349	1.345	1.341	1.338	1.335	1.332	1.329	1.325	1.321	1.319	1.315	1.311	1.309	1.305	1.302	1.299	1.296	1.294	1.291	1.289	1.286	1.284	1.281	1.280	1.279	1.278	1.276	1.274	1.274	1.274	1.274	1.274	1.274	1.275	1.278	1.279	1.280	1.282	1.286	1.290	1.294	1.298	1.304	1.309	1.315	1.321	1.330	1.336	1.345	1.354	1.362	1.372	1.382	1.394	1.405	1.418	1.429	1.442	1.455	1.468	1.481	1.496	1.511	1.525	1.540	1.556	1.571	1.586	1.604	1.620	1.635	1.651	1.669	1.685	1.701	1.718	1.735	1.751	1.766	1.784	1.799	1.815	1.831	1.845	1.860	1.876	1.890	1.904	1.918	1.930	1.942	1.955	1.968	1.979	1.990	2.001	2.011	2.020	2.031	2.039	2.047	2.056	2.064	2.071	2.078	2.085	2.091	2.096	2.101	2.108	2.112	2.116	2.120	2.125	2.128	2.131	2.135	2.139	2.142	2.146	2.149	2.154	2.156	2.160	2.164	2.169	2.172	2.176	2.181	2.185	2.190	2.198	2.202	2.209	2.216	2.222	2.230	2.239	2.246	2.256	2.265	2.275	2.286	2.296	2.309	2.321	2.332	2.346	2.360	2.375	2.390	2.405	2.421	2.438	2.454	2.471	2.489	2.506	2.524	2.542	2.560	2.580	2.600	2.619	2.638	2.658	2.678	2.696	2.716	2.736	2.755	2.776	2.794	2.814	2.832	2.852	2.870	2.889	2.906	2.924	2.942	2.960	2.976	2.991	3.008	3.022	3.036	3.051	3.065	3.079	3.091	3.102	3.114	3.125	3.136	3.145	3.155	3.164	3.172	3.180	3.188	3.194	3.200	3.205	3.211	3.216	3.221	3.224	3.228	3.230	3.234	3.236	3.238	3.239	3.240	3.241	3.242	3.244	3.244	3.244	3.244	3.244	3.242	3.241	3.242	3.241	3.240	3.239	3.239	3.238	3.236	3.236	3.234	3.232	3.232	3.231	3.231	3.230	3.230	3.230	3.229	3.228	3.228	3.226	3.228	3.226	3.226	3.226	3.226	3.226	3.228	3.228	3.228	3.228	3.228	3.229	3.230	3.230	3.230	3.230	3.231	3.231	3.232	3.234	3.234	3.235	3.235	3.235	3.235	3.235	3.236	3.236	3.236	3.236	3.236	3.235	3.234	3.234	3.234	3.232	3.232	3.231	3.230	3.229	3.229	3.226	3.225	3.224	3.221	3.220	3.218	3.215	3.214	3.211	3.209	3.206	3.204	3.201	3.198	3.194	3.191	3.188	3.184	3.181	3.178	3.174	3.169	3.165	3.161	3.155	3.151	3.146	3.141	3.136	3.131	3.125	3.120	3.114	3.109	3.101	3.096	3.089	3.082	3.075	3.069	3.062	3.055	3.048	3.040	3.032	3.025	3.016	3.009	3.000	2.991	2.982	2.975	2.966	2.958	2.948	2.940	2.929	2.920	2.911	2.901	2.894	2.884	2.874	2.865	2.856	2.845	2.836	2.828	2.818	2.809	2.800	2.791	2.781	2.772	2.764	2.755	2.746	2.739	2.730	2.720	2.712	2.705	2.698	2.690	2.682	2.675	2.668	2.659	2.652	2.645	2.638	2.631	2.625	2.618	2.611	2.606	2.600	2.592	2.586	2.580	2.575	2.569	2.562	2.556	2.550	2.545	2.540	2.532	2.528	2.522	2.516	2.511	2.505	2.500	2.494	2.489	2.482	2.478	2.471	2.466	2.461	2.456	2.451	2.445	2.440	2.435	2.430	2.424	2.420	2.415	2.410	2.405	2.401	2.396	2.392	2.388	2.384	2.380	2.376	2.372	2.369	2.365	2.362	2.360	2.356	2.354	2.351	2.350	2.348	2.345	2.344	2.341	2.341	2.340	2.339	2.339	2.339	2.339	2.339	2.339	2.340	2.341	2.341	2.342	2.345	2.346	2.349	2.351	2.354	2.356	2.359	2.361	2.364	2.368	2.371	2.375	2.379	2.382	2.385	2.390	2.392	2.396	2.400	2.404	2.408	2.411	2.414	2.419	2.421	2.424	2.426	2.430	2.431	2.434	2.435	2.438	2.439	2.440	2.440	2.441	2.441	2.441	2.440	2.440	2.438	2.435	2.432	2.430	2.428	2.424	2.420	2.415	2.410	2.404	2.398	2.391	2.384	2.378	2.370	2.360	2.351	2.342	2.332	2.322	2.312	2.302	2.290	2.280	2.268	2.255	2.244	2.231	2.219	2.205	2.191	2.179	2.165	2.152	2.138	2.125	2.110	2.096	2.084	2.069	2.055	2.042	2.029	2.015	2.001	1.988	1.974	1.961	1.948	1.935	1.922	1.911	1.899	1.888	1.876	1.865	1.854	1.844	1.832	1.822	1.812	1.804	1.794	1.785	1.775	1.768	1.760	1.751	1.744	1.738	1.730	1.725	1.718	1.711	1.708	1.701	1.696	1.691	1.688	1.684	1.680	1.676	1.674	1.671	1.669	1.666	1.664	1.664	1.661	1.661	1.660	1.659	1.660	1.660	1.660	1.660	1.661	1.661	1.664	1.665	1.666	1.669	1.671	1.674	1.675	1.678	1.681	1.684	1.688	1.690	1.692	1.696	1.699	1.702	1.705	1.709	1.711	1.715	1.719	1.720	1.724	1.726	1.728	1.730	1.732	1.732	1.735	1.736	1.736	1.739	1.739	1.738	1.738	1.738	1.736	1.735	1.732	1.731	1.729	1.725	1.722	1.719	1.714	1.710	1.705	1.700	1.695	1.689	1.682	1.676	1.669	1.661	1.655	1.646	1.638	1.630	1.621	1.612	1.604	1.595	1.585	1.575	1.565	1.556	1.546	1.535	1.526	1.515	1.504	1.494	1.484	1.471	1.461	1.450	1.440	1.429	1.418	1.406	1.395	1.385	1.374	1.362	1.352	1.341	1.331	1.321	1.310	1.299	1.289	1.279	1.268	1.258	1.248	1.236	1.226	1.216	1.205	1.195	1.185	1.174	1.164	1.154	1.142	1.132	1.121	1.111	1.100	1.090	1.079	1.068	1.058	1.046	1.034	1.024	1.011	0.999	0.988	0.976	0.964	0.951	0.939	0.926	0.912	0.900	0.888	0.874	0.860	0.846	0.832	0.819	0.805	0.790	0.776	0.761	0.748	0.732	0.718	0.702	0.688	0.672	0.658	0.642	0.628	0.611	0.596	0.581	0.566	0.551	0.536	0.521	0.505	0.490	0.475	0.460	0.446	0.431	0.418	0.404	0.390	0.376	0.362	0.349	0.338	0.324	0.312	0.300	0.289	0.276	0.266	0.256	0.246	0.235	0.225	0.216	0.208	0.200	0.192	0.184	0.179	0.171	0.166	0.159	0.155	0.150	0.145	0.141	0.139	0.136	0.134	0.131	0.130	0.129	0.129	0.129	0.129	0.129	0.130	0.131	0.132	0.135	0.136	0.139	0.141	0.145	0.148	0.151	0.155	0.158	0.162	0.166	0.170	0.174	0.179	0.181	0.186	0.191	0.194	0.198	0.202	0.205	0.209	0.210	0.214	0.216	0.218	0.220	0.221	0.221	0.224	0.224	0.224	0.221	0.220	0.219	0.216	0.214	0.210	0.206	0.201	0.196	0.190	0.184	0.176	0.170	0.161	0.152	0.144	0.134	0.122	0.111	0.100	0.090	0.078	0.064	0.050	0.036	0.024	0.009	-0.006	-0.021	-0.036	-0.051	-0.068	-0.082	-0.099	-0.114	-0.130	-0.146	-0.161	-0.178	-0.192	-0.209	-0.222	-0.238	-0.251	-0.265	-0.280	-0.292	-0.305	-0.319	-0.330	-0.341	-0.352	-0.361	-0.371	-0.380	-0.388	-0.395	-0.401	-0.406	-0.412	-0.416	-0.420	-0.424	-0.425	-0.426	-0.426	-0.426	-0.425	-0.424	-0.422	-0.419	-0.415	-0.411	-0.406	-0.400	-0.394	-0.388	-0.379	-0.372	-0.364	-0.355	-0.346	-0.336	-0.326	-0.316	-0.306	-0.296	-0.285	-0.275	-0.262	-0.252	-0.241	-0.229	-0.218	-0.208	-0.196	-0.185	-0.174	-0.164	-0.154	-0.142	-0.132	-0.122	-0.112	-0.104	-0.094	-0.085	-0.078	-0.069	-0.061	-0.052	-0.048	-0.040	-0.034	-0.028	-0.022	-0.016	-0.011	-0.008	-0.004	0.000	0.004	0.006	0.009	0.012	0.014	0.015	0.016	0.018	0.018	0.019	0.018	0.019	0.018	0.016	0.016	0.014	0.012	0.011	0.009	0.008	0.004	0.001	-0.001	-0.005	-0.008	-0.012	-0.015	-0.019	-0.024	-0.029	-0.034	-0.038	-0.044	-0.048	-0.054	-0.059	-0.065	-0.070	-0.076	-0.084	-0.090	-0.096	-0.102	-0.110	-0.118	-0.124	-0.131	-0.140	-0.146	-0.155	-0.162	-0.171	-0.179	-0.186	-0.195	-0.204	-0.212	-0.220	-0.229	-0.238	-0.245	-0.254	-0.261	-0.270	-0.279	-0.288	-0.295	-0.305	-0.312	-0.321	-0.328	-0.336	-0.344	-0.351	-0.359	-0.365	-0.372	-0.379	-0.386	-0.392	-0.399	-0.405	-0.411	-0.416	-0.421	-0.428	-0.432	-0.438	-0.441	-0.445	-0.450	-0.454	-0.458	-0.461	-0.464	-0.468	-0.470	-0.472	-0.475	-0.476	-0.479	-0.480	-0.481	-0.482	-0.484	-0.484	-0.485	-0.485	-0.485	-0.485	-0.485	-0.484	-0.484	-0.482	-0.480	-0.480	-0.478	-0.475	-0.474	-0.471	-0.469	-0.465	-0.462	-0.460	-0.456	-0.452	-0.449	-0.445	-0.441	-0.438	-0.432	-0.428	-0.422	-0.418	-0.412	-0.406	-0.401	-0.395	-0.389	-0.382	-0.376	-0.369	-0.362	-0.356	-0.349	-0.341	-0.334	-0.325	-0.318	-0.310	-0.301	-0.294	-0.285	-0.276	-0.268	-0.259	-0.249	-0.240	-0.230	-0.221	-0.211	-0.201	-0.191	-0.181	-0.170	-0.159	-0.150	-0.139	-0.129	-0.116	-0.105	-0.094	-0.082	-0.072	-0.061	-0.050	-0.039	-0.026	-0.015	-0.004	0.006	0.019	0.029	0.040	0.051	0.061	0.072	0.082	0.092	0.102	0.112	0.122	0.131	0.140	0.150	0.158	0.165	0.172	0.181	0.189	0.195	0.201	0.208	0.214	0.219	0.224	0.229	0.232	0.238	0.241	0.244	0.248	0.251	0.252	0.256	0.259	0.260	0.262	0.265	0.266	0.268	0.269	0.271	0.274	0.275	0.278	0.279	0.281	0.282	0.286	0.289	0.291	0.295	0.298	0.301	0.306	0.310	0.315	0.320	0.326	0.331	0.338	0.344	0.351	0.360	0.366	0.375	0.382	0.392	0.401	0.411	0.421	0.431	0.441	0.451	0.464	0.474	0.484	0.496	0.507	0.518	0.529	0.540	0.551	0.562	0.572	0.584	0.594	0.604	0.614	0.624	0.632	0.640	0.649	0.656	0.664	0.671	0.678	0.682	0.688	0.692	0.695	0.699	0.701	0.702	0.704	0.705	0.705	0.704	0.701	0.700	0.696	0.694	0.690	0.685	0.680	0.674	0.668	0.661	0.655	0.646	0.638	0.629	0.620	0.610	0.600	0.590	0.580	0.570	0.559	0.548	0.538	0.526	0.514	0.502	0.491	0.479	0.468	0.456	0.444	0.434	0.422	0.411	0.400	0.390	0.380	0.369	0.360	0.350	0.342	0.332	0.325	0.316	0.309	0.301	0.294	0.289	0.282	0.278	0.271	0.268	0.262	0.259	0.256	0.252	0.250	0.249	0.249	0.246	0.246	0.246	0.246	0.248	0.249	0.251	0.252	0.255	0.259	0.261	0.265	0.270	0.274	0.278	0.282	0.288	0.294	0.299	0.305	0.311	0.318	0.322	0.330	0.336	0.342	0.350	0.358	0.364	0.371	0.378	0.385	0.392	0.399	0.405	0.411	0.419	0.425	0.431	0.438	0.444	0.449	0.455	0.460	0.465	0.471	0.476	0.481	0.485	0.489	0.492	0.496	0.499	0.502	0.505	0.507	0.510	0.511	0.512	0.514	0.514	0.514	0.515	0.514	0.512	0.512	0.511	0.510	0.506	0.505	0.502	0.499	0.495	0.491	0.488	0.484	0.478	0.474	0.468	0.462	0.456	0.451	0.444	0.439	0.431	0.425	0.418	0.410	0.404	0.398	0.389	0.382	0.375	0.368	0.360	0.352	0.346	0.339	0.331	0.325	0.318	0.311	0.306	0.300	0.294	0.288	0.282	0.276	0.272	0.268	0.262	0.259	0.255	0.252	0.250	0.246	0.244	0.241	0.240	0.240	0.238	0.238	0.239	0.239	0.238	0.240	0.241	0.241	0.242	0.246	0.248	0.251	0.252	0.256	0.260	0.264	0.268	0.271	0.275	0.279	0.282	0.288	0.292	0.296	0.301	0.306	0.309	0.314	0.319	0.322	0.326	0.330	0.334	0.338	0.341	0.345	0.348	0.350	0.352	0.355	0.356	0.359	0.360	0.361	0.362	0.361	0.362	0.362	0.361	0.360	0.359	0.358	0.355	0.352	0.350	0.346	0.342	0.339	0.335	0.331	0.328	0.321	0.318	0.311	0.305	0.300	0.294	0.288	0.281	0.275	0.269	0.262	0.256	0.250	0.244	0.238	0.231	0.225	0.220	0.215	0.209	0.204	0.199	0.195	0.189	0.185	0.181	0.179	0.176	0.172	0.171	0.169	0.168	0.168	0.166	0.166	0.166	0.168	0.170	0.170	0.172	0.175	0.179	0.181	0.185	0.188	0.191	0.195	0.200	0.204	0.209	0.212	0.218	0.221	0.226	0.230	0.235	0.239	0.244	0.246	0.250	0.254	0.256	0.259	0.261	0.264	0.265	0.265	0.265	0.266	0.265	0.262	0.261	0.259	0.256	0.252	0.248	0.242	0.238	0.231	0.225	0.218	0.209	0.200	0.191	0.182	0.172	0.161	0.151	0.140	0.129	0.116	0.105	0.091	0.079	0.065	0.052	0.039	0.026	0.012	0.000	-0.012	-0.026	-0.039	-0.052	-0.064	-0.076	-0.089	-0.100	-0.111	-0.124	-0.134	-0.144	-0.155	-0.164	-0.172	-0.181	-0.189	-0.196	-0.204	-0.210	-0.216	-0.221	-0.228	-0.231	-0.236	-0.240	-0.242	-0.246	-0.249	-0.250	-0.251	-0.254	-0.254	-0.255	-0.255	-0.255	-0.254	-0.254	-0.254	-0.252	-0.252	-0.250	-0.250	-0.248	-0.248	-0.245	-0.244	-0.242	-0.241	-0.240	-0.239	-0.238	-0.238	-0.235	-0.235	-0.235	-0.235	-0.234	-0.235	-0.235	-0.236	-0.236	-0.238	-0.239	-0.241	-0.244	-0.245	-0.248	-0.251	-0.254	-0.256	-0.261	-0.265	-0.268	-0.272	-0.278	-0.282	-0.288	-0.291	-0.298	-0.302	-0.309	-0.314	-0.320	-0.326	-0.332	-0.339	-0.345	-0.351	-0.358	-0.365	-0.370	-0.376	-0.384	-0.390	-0.396	-0.402	-0.409	-0.415	-0.420	-0.428	-0.434	-0.440	-0.445	-0.451	-0.456	-0.462	-0.466	-0.472	-0.478	-0.482	-0.488	-0.491	-0.495	-0.500	-0.502	-0.507	-0.511	-0.514	-0.519	-0.521	-0.525	-0.528	-0.531	-0.534	-0.535	-0.538	-0.540	-0.542	-0.544	-0.546	-0.549	-0.550	-0.551	-0.552	-0.554	-0.555	-0.555	-0.556	-0.556	-0.558	-0.558	-0.558	-0.558	-0.558	-0.556	-0.558	-0.556	-0.556	-0.554	-0.554	-0.552	-0.551	-0.550	-0.548	-0.545	-0.544	-0.542	-0.540	-0.538	-0.534	-0.532	-0.529	-0.526	-0.522	-0.520	-0.516	-0.514	-0.509	-0.505	-0.501	-0.498	-0.492	-0.488	-0.484	-0.480	-0.475	-0.471	-0.465	-0.461	-0.458	-0.451	-0.448	-0.442	-0.438	-0.432	-0.428	-0.422	-0.419	-0.414	-0.409	-0.405	-0.400	-0.395	-0.390	-0.388	-0.382	-0.379	-0.375	-0.371	-0.368	-0.364	-0.360	-0.358	-0.355	-0.351	-0.350	-0.346	-0.344	-0.341	-0.340	-0.339	-0.338	-0.335	-0.334	-0.334	-0.331	-0.331	-0.331	-0.331	-0.331	-0.331	-0.331	-0.332	-0.334	-0.334	-0.336	-0.336	-0.339	-0.340	-0.342	-0.345	-0.346	-0.350	-0.352	-0.356	-0.360	-0.362	-0.368	-0.371	-0.375	-0.381	-0.385	-0.390	-0.395	-0.400	-0.405	-0.411	-0.418	-0.422	-0.429	-0.435	-0.441	-0.448	-0.454	-0.460	-0.466	-0.472	-0.480	-0.486	-0.492	-0.500	-0.506	-0.514	-0.520	-0.526	-0.532	-0.539	-0.545	-0.550	-0.556	-0.562	-0.568	-0.572	-0.576	-0.581	-0.585	-0.589	-0.592	-0.595	-0.599	-0.601	-0.602	-0.605	-0.606	-0.608	-0.609	-0.609	-0.610	-0.610	-0.608	-0.608	-0.608	-0.606	-0.604	-0.602	-0.601	-0.598	-0.595	-0.594	-0.590	-0.588	-0.585	-0.581	100.000	5.000	2.000	1.000	7.000	0.000	0.000	0.000	0.000	0.000	0.000	0.000	0.000	0.000	0.000	0.000	0.000	0.000	-2.818	-2.832	-2.848	-2.861	-2.874	-2.886	-2.899	-2.909	-2.918	-2.929	-2.938	-2.946	-2.954	-2.961	-2.968	-2.974	-2.979	-2.985	-2.990	-2.994	-2.998	-3.001	-3.005	-3.009	-3.011	-3.015	-3.018	-3.020	-3.022	-3.024	-3.028	-3.030	-3.031	-3.034	-3.036	-3.038	-3.040	-3.041	-3.045	-3.049	-3.050	-3.054	-3.056	-3.060	-3.064	-3.068	-3.070	-3.074	-3.079	-3.081	-3.086	-3.090	-3.095	-3.099	-3.104	-3.108	-3.112	-3.116	-3.121	-3.125	-3.130	-3.134	-3.138	-3.141	-3.145	-3.148	-3.151	-3.154	-3.156	-3.159	-3.160	-3.161	-3.162	-3.164	-3.162	-3.161	-3.161	-3.159	-3.158	-3.155	-3.152	-3.148	-3.144	-3.139	-3.134	-3.128	-3.121	-3.114	-3.106	-3.099	-3.090	-3.080	-3.070	-3.060	-3.049	-3.039	-3.028	-3.016	-3.004	-2.991	-2.979	-2.965	-2.952	-2.940	-2.926	-2.912	-2.898	-2.885	-2.870	-2.858	-2.842	-2.829	-2.815	-2.802	-2.789	-2.776	-2.764	-2.751	-2.739	-2.728	-2.716	-2.706	-2.695	-2.685	-2.675	-2.666	-2.658	-2.650	-2.641	-2.634	-2.626	-2.620	-2.615	-2.609	-2.604	-2.599	-2.595	-2.591	-2.589	-2.586	-2.584	-2.582	-2.581	-2.581	-2.580	-2.580	-2.581	-2.582	-2.584	-2.584	-2.586	-2.589	-2.591	-2.592	-2.596	-2.600	-2.601	-2.605	-2.608	-2.611	-2.615	-2.619	-2.622	-2.626	-2.629	-2.632	-2.636	-2.639	-2.641	-2.644	-2.648	-2.649	-2.651	-2.652	-2.655	-2.656	-2.656	-2.658	-2.656	-2.656	-2.655	-2.654	-2.652	-2.650	-2.648	-2.642	-2.640	-2.635	-2.630	-2.625	-2.618	-2.611	-2.602	-2.595	-2.585	-2.576	-2.565	-2.555	-2.542	-2.531	-2.519	-2.505	-2.491	-2.476	-2.460	-2.445	-2.429	-2.411	-2.394	-2.375	-2.356	-2.338	-2.319	-2.298	-2.278	-2.258	-2.236	-2.214	-2.194	-2.172	-2.150	-2.129	-2.106	-2.085	-2.064	-2.041	-2.021	-2.000	-1.979	-1.958	-1.938	-1.918	-1.899	-1.881	-1.861	-1.845	-1.829	-1.812	-1.798	-1.784	-1.770	-1.756	-1.745	-1.735	-1.725	-1.715	-1.708	-1.702	-1.698	-1.692	-1.690	-1.689	-1.689	-1.689	-1.691	-1.695	-1.700	-1.705	-1.712	-1.720	-1.730	-1.740	-1.752	-1.765	-1.779	-1.795	-1.811	-1.828	-1.848	-1.866	-1.886	-1.908	-1.929	-1.952	-1.976	-2.000	-2.025	-2.051	-2.078	-2.104	-2.131	-2.159	-2.188	-2.215	-2.244	-2.272	-2.301	-2.331	-2.360	-2.389	-2.419	-2.449	-2.478	-2.505	-2.535	-2.562	-2.591	-2.619	-2.646	-2.674	-2.700	-2.726	-2.752	-2.778	-2.802	-2.826	-2.850	-2.874	-2.896	-2.919	-2.940	-2.961	-2.981	-3.002	-3.022	-3.041	-3.060	-3.078	-3.096	-3.112	-3.130	-3.146	-3.160	-3.178	-3.192	-3.206	-3.221	-3.236	-3.250	-3.264	-3.279	-3.291	-3.306	-3.319	-3.331	-3.346	-3.359	-3.372	-3.386	-3.400	-3.414	-3.429	-3.444	-3.458	-3.474	-3.489	-3.505	-3.521	-3.538	-3.555	-3.572	-3.590	-3.609	-3.628	-3.646	-3.668	-3.686	-3.708	-3.729	-3.751	-3.772	-3.795	-3.819	-3.842	-3.866	-3.890	-3.915	-3.940	-3.966	-3.991	-4.018	-4.045	-4.071	-4.098	-4.126	-4.152	-4.181	-4.209	-4.238	-4.265	-4.291	-4.319	-4.348	-4.374	-4.401	-4.429	-4.455	-4.481	-4.508	-4.532	-4.558	-4.582	-4.606	-4.629	-4.651	-4.674	-4.694	-4.714	-4.732	-4.751	-4.769	-4.784	-4.799	-4.812	-4.826	-4.838	-4.848	-4.856	-4.865	-4.871	-4.876	-4.880	-4.882	-4.884	-4.884	-4.884	-4.880	-4.878	-4.872	-4.866	-4.859	-4.850	-4.840	-4.830	-4.818	-4.806	-4.792	-4.779	-4.764	-4.748	-4.731	-4.714	-4.696	-4.678	-4.659	-4.639	-4.621	-4.601	-4.581	-4.561	-4.542	-4.522	-4.502	-4.484	-4.465	-4.448	-4.428	-4.411	-4.394	-4.378	-4.360	-4.346	-4.330	-4.316	-4.302	-4.290	-4.278	-4.266	-4.256	-4.246	-4.238	-4.228	-4.220	-4.212	-4.206	-4.199	-4.195	-4.189	-4.184	-4.180	-4.175	-4.171	-4.168	-4.165	-4.161	-4.158	-4.155	-4.151	-4.148	-4.144	-4.139	-4.136	-4.131	-4.126	-4.120	-4.114	-4.108	-4.100	-4.093	-4.085	-4.075	-4.065	-4.055	-4.044	-4.031	-4.020	-4.006	-3.992	-3.979	-3.964	-3.949	-3.932	-3.915	-3.899	-3.881	-3.862	-3.844	-3.825	-3.806	-3.786	-3.768	-3.748	-3.729	-3.709	-3.690	-3.669	-3.650	-3.630	-3.611	-3.592	-3.574	-3.555	-3.538	-3.520	-3.502	-3.486	-3.470	-3.454	-3.439	-3.425	-3.411	-3.398	-3.385	-3.374	-3.361	-3.351	-3.341	-3.330	-3.321	-3.312	-3.305	-3.296	-3.289	-3.281	-3.276	-3.270	-3.264	-3.259	-3.254	-3.249	-3.244	-3.240	-3.235	-3.231	-3.226	-3.222	-3.219	-3.215	-3.211	-3.206	-3.204	-3.200	-3.195	-3.191	-3.186	-3.182	-3.178	-3.172	-3.168	-3.164	-3.158	-3.152	-3.146	-3.140	-3.134	-3.128	-3.121	-3.114	-3.108	-3.100	-3.094	-3.086	-3.079	-3.071	-3.064	-3.056	-3.048	-3.039	-3.031	-3.022	-3.014	-3.005	-2.996	-2.988	-2.979	-2.970	-2.961	-2.951	-2.942	-2.932	-2.922	-2.914	-2.904	-2.894	-2.884	-2.872	-2.862	-2.852	-2.842	-2.831	-2.821	-2.810	-2.799	-2.789	-2.778	-2.765	-2.755	-2.742	-2.731	-2.719	-2.708	-2.695	-2.682	-2.671	-2.660	-2.646	-2.634	-2.621	-2.609	-2.595	-2.584	-2.570	-2.556	-2.545	-2.531	-2.518	-2.505	-2.492	-2.479	-2.465	-2.452	-2.439	-2.426	-2.412	-2.400	-2.388	-2.375	-2.362	-2.350	-2.338	-2.325	-2.314	-2.301	-2.290	-2.279	-2.268	-2.256	-2.245	-2.234	-2.224	-2.214	-2.204	-2.195	-2.186	-2.178	-2.170	-2.162	-2.155	-2.148	-2.141	-2.135	-2.130	-2.125	-2.120	-2.116	-2.112	-2.110	-2.106	-2.105	-2.104	-2.102	-2.101	-2.101	-2.101	-2.102	-2.104	-2.106	-2.106	-2.110	-2.112	-2.116	-2.119	-2.122	-2.126	-2.130	-2.135	-2.139	-2.144	-2.148	-2.152	-2.156	-2.161	-2.165	-2.170	-2.174	-2.178	-2.180	-2.182	-2.186	-2.188	-2.190	-2.191	-2.191	-2.191	-2.190	-2.190	-2.188	-2.184	-2.180	-2.176	-2.170	-2.165	-2.158	-2.149	-2.140	-2.131	-2.121	-2.110	-2.098	-2.085	-2.070	-2.056	-2.040	-2.024	-2.006	-1.988	-1.969	-1.949	-1.929	-1.908	-1.888	-1.866	-1.844	-1.821	-1.798	-1.774	-1.751	-1.729	-1.705	-1.681	-1.658	-1.635	-1.611	-1.588	-1.565	-1.544	-1.521	-1.501	-1.481	-1.461	-1.442	-1.425	-1.408	-1.392	-1.378	-1.362	-1.350	-1.340	-1.329	-1.321	-1.312	-1.308	-1.304	-1.300	-1.299	-1.299	-1.300	-1.302	-1.309	-1.314	-1.322	-1.330	-1.342	-1.354	-1.368	-1.382	-1.398	-1.416	-1.435	-1.454	-1.475	-1.498	-1.520	-1.545	-1.569	-1.594	-1.620	-1.646	-1.674	-1.701	-1.729	-1.755	-1.782	-1.810	-1.838	-1.865	-1.891	-1.916	-1.942	-1.968	-1.991	-2.014	-2.036	-2.058	-2.076	-2.095	-2.114	-2.129	-2.144	-2.156	-2.168	-2.178	-2.186	-2.192	-2.199	-2.201	-2.204	-2.204	-2.201	-2.199	-2.192	-2.186	-2.179	-2.169	-2.158	-2.145	-2.131	-2.116	-2.099	-2.081	-2.061	-2.042	-2.021	-2.000	-1.978	-1.956	-1.932	-1.909	-1.885	-1.860	-1.836	-1.811	-1.786	-1.762	-1.739	-1.714	-1.691	-1.668	-1.645	-1.624	-1.602	-1.582	-1.562	-1.544	-1.526	-1.510	-1.492	-1.478	-1.465	-1.451	-1.439	-1.430	-1.419	-1.410	-1.404	-1.396	-1.391	-1.386	-1.382	-1.379	-1.376	-1.375	-1.374	-1.374	-1.372	-1.374	-1.375	-1.376	-1.379	-1.380	-1.381	-1.384	-1.386	-1.388	-1.390	-1.390	-1.392	-1.394	-1.394	-1.394	-1.394	-1.392	-1.391	-1.389	-1.386	-1.382	-1.378	-1.372	-1.368	-1.360	-1.352	-1.345	-1.335	-1.325	-1.314	-1.301	-1.289	-1.274	-1.261	-1.245	-1.228	-1.211	-1.194	-1.175	-1.155	-1.136	-1.115	-1.094	-1.072	-1.050	-1.026	-1.004	-0.980	-0.955	-0.930	-0.905	-0.881	-0.855	-0.830	-0.804	-0.779	-0.752	-0.726	-0.700	-0.675	-0.650	-0.625	-0.599	-0.575	-0.550	-0.525	-0.500	-0.478	-0.454	-0.430	-0.409	-0.386	-0.365	-0.344	-0.324	-0.304	-0.286	-0.266	-0.249	-0.232	-0.218	-0.201	-0.186	-0.174	-0.161	-0.149	-0.139	-0.129	-0.120	-0.112	-0.105	-0.099	-0.095	-0.091	-0.089	-0.088	-0.086	-0.088	-0.089	-0.092	-0.096	-0.101	-0.108	-0.115	-0.124	-0.132	-0.142	-0.155	-0.166	-0.180	-0.195	-0.209	-0.225	-0.244	-0.261	-0.279	-0.299	-0.318	-0.339	-0.360	-0.381	-0.404	-0.425	-0.448	-0.470	-0.492	-0.515	-0.538	-0.560	-0.581	-0.604	-0.625	-0.645	-0.668	-0.688	-0.706	-0.726	-0.744	-0.761	-0.778	-0.794	-0.809	-0.822	-0.836	-0.849	-0.859	-0.870	-0.879	-0.886	-0.894	-0.899	-0.904	-0.908	-0.909	-0.910	-0.911	-0.910	-0.908	-0.905	-0.900	-0.895	-0.889	-0.881	-0.874	-0.864	-0.855	-0.844	-0.834	-0.821	-0.809	-0.798	-0.784	-0.770	-0.755	-0.741	-0.726	-0.710	-0.695	-0.679	-0.662	-0.648	-0.630	-0.614	-0.598	-0.582	-0.565	-0.549	-0.532	-0.516	-0.501	-0.484	-0.469	-0.452	-0.436	-0.421	-0.406	-0.392	-0.378	-0.362	-0.349	-0.335	-0.320	-0.308	-0.294	-0.281	-0.268	-0.255	-0.242	-0.230	-0.219	-0.206	-0.196	-0.184	-0.172	-0.161	-0.150	-0.141	-0.130	-0.120	-0.110	-0.100	-0.090	-0.081	-0.072	-0.062	-0.055	-0.046	-0.038	-0.030	-0.021	-0.014	-0.006	0.001	0.009	0.015	0.022	0.028	0.034	0.041	0.048	0.052	0.058	0.064	0.069	0.074	0.079	0.084	0.088	0.092	0.096	0.100	0.104	0.108	0.111	0.115	0.119	0.121	0.124	0.126	0.129	0.131	0.134	0.136	0.138	0.140	0.142	0.144	0.145	0.146	0.146	0.148	0.148	0.148	0.148	0.146	0.145	0.145	0.144	0.141	0.141	0.139	0.136	0.135	0.131	0.128	0.125	0.122	0.118	0.115	0.111	0.108	0.102	0.099	0.094	0.089	0.084	0.079	0.075	0.069	0.064	0.058	0.052	0.048	0.042	0.036	0.032	0.026	0.022	0.018	0.012	0.009	0.005	0.002	-0.001	-0.004	-0.006	-0.009	-0.010	-0.011	-0.012	-0.014	-0.012	-0.012	-0.012	-0.011	-0.010	-0.008	-0.005	-0.001	0.000	0.005	0.009	0.011	0.016	0.021	0.025	0.030	0.036	0.041	0.046	0.051	0.058	0.062	0.068	0.074	0.079	0.084	0.090	0.094	0.099	0.104	0.108	0.111	0.116	0.120	0.122	0.126	0.129	0.130	0.132	0.134	0.135	0.136	0.138	0.136	0.136	0.138	0.136	0.135	0.134	0.132	0.130	0.129	0.126	0.124	0.121	0.119	0.115	0.112	0.110	0.106	0.102	0.099	0.096	0.092	0.089	0.086	0.082	0.079	0.075	0.071	0.068	0.065	0.060	0.056	0.052	0.049	0.045	0.041	0.036	0.031	0.028	0.022	0.018	0.011	0.005	-0.001	-0.009	-0.015	-0.022	-0.031	-0.039	-0.048	-0.056	-0.065	-0.076	-0.086	-0.098	-0.109	-0.121	-0.134	-0.148	-0.161	-0.175	-0.190	-0.204	-0.220	-0.236	-0.252	-0.269	-0.286	-0.302	-0.321	-0.339	-0.356	-0.375	-0.394	-0.412	-0.430	-0.449	-0.466	-0.484	-0.502	-0.520	-0.536	-0.554	-0.569	-0.586	-0.601	-0.615	-0.631	-0.644	-0.658	-0.670	-0.684	-0.695	-0.706	-0.715	-0.725	-0.734	-0.741	-0.749	-0.755	-0.761	-0.765	-0.771	-0.774	-0.778	-0.779	-0.781	-0.780	-0.781	-0.780	-0.779	-0.778	-0.775	-0.772	-0.769	-0.765	-0.760	-0.756	-0.751	-0.745	-0.740	-0.734	-0.728	-0.720	-0.714	-0.708	-0.700	-0.694	-0.685	-0.679	-0.670	-0.664	-0.656	-0.649	-0.641	-0.634	-0.626	-0.620	-0.612	-0.606	-0.599	-0.592	-0.585	-0.580	-0.575	-0.569	-0.564	-0.558	-0.552	-0.549	-0.544	-0.540	-0.536	-0.532	-0.529	-0.526	-0.522	-0.521	-0.519	-0.516	-0.515	-0.515	-0.515	-0.514	-0.514	-0.515	-0.514	-0.516	-0.518	-0.519	-0.521	-0.522	-0.525	-0.526	-0.530	-0.532	-0.535	-0.539	-0.541	-0.545	-0.549	-0.551	-0.555	-0.556	-0.560	-0.562	-0.566	-0.568	-0.570	-0.571	-0.574	-0.575	-0.576	-0.575	-0.575	-0.574	-0.572	-0.571	-0.569	-0.565	-0.561	-0.556	-0.551	-0.545	-0.538	-0.530	-0.521	-0.511	-0.502	-0.491	-0.479	-0.466	-0.454	-0.439	-0.422	-0.408	-0.391	-0.374	-0.356	-0.339	-0.319	-0.300	-0.281	-0.260	-0.240	-0.219	-0.198	-0.178	-0.155	-0.134	-0.112	-0.092	-0.070	-0.050	-0.029	-0.010	0.010	0.030	0.049	0.068	0.086	0.104	0.120	0.136	0.151	0.166	0.180	0.191	0.204	0.214	0.224	0.232	0.240	0.246	0.251	0.256	0.260	0.262	0.264	0.265	0.264	0.262	0.260	0.256	0.252	0.246	0.241	0.234	0.225	0.216	0.208	0.198	0.186	0.174	0.161	0.149	0.135	0.120	0.106	0.090	0.074	0.058	0.041	0.025	0.008	-0.010	-0.028	-0.045	-0.062	-0.081	-0.100	-0.118	-0.136	-0.152	-0.171	-0.190	-0.208	-0.224	-0.242	-0.259	-0.275	-0.292	-0.308	-0.324	-0.339	-0.354	-0.368	-0.382	-0.395	-0.408	-0.420	-0.431	-0.441	-0.452	-0.462	-0.470	-0.479	-0.486	-0.492	-0.499	-0.504	-0.507	-0.512	-0.515	-0.518	-0.520	-0.522	-0.524	-0.522	-0.522	-0.521	-0.520	-0.519	-0.516	-0.514	-0.511	-0.507	-0.504	-0.501	-0.498	-0.494	-0.490	-0.488	-0.482	-0.480	-0.478	-0.472	-0.470	-0.468	-0.465	-0.464	-0.462	-0.462	-0.461	-0.462	-0.462	-0.465	-0.466	-0.469	-0.472	-0.476	-0.481	-0.486	-0.491	-0.499	-0.506	-0.514	-0.522	-0.532	-0.541	-0.552	-0.562	-0.574	-0.585	-0.598	-0.609	-0.621	-0.635	-0.646	-0.659	-0.672	-0.685	-0.698	-0.710	-0.722	-0.734	-0.745	-0.755	-0.766	-0.775	-0.784	-0.792	-0.799	-0.806	-0.811	-0.816	-0.820	-0.822	-0.824	-0.824	-0.822	-0.820	-0.818	-0.814	-0.808	-0.800	-0.792	-0.782	-0.771	-0.759	-0.745	-0.731	-0.715	-0.699	-0.681	-0.661	-0.642	-0.622	-0.601	-0.578	-0.555	-0.531	-0.506	-0.481	-0.456	-0.430	-0.404	-0.378	-0.352	-0.326	-0.300	-0.275	-0.249	-0.224	-0.199	-0.175	-0.152	-0.129	-0.108	-0.086	-0.066	-0.048	-0.030	-0.014	0.001	0.015	0.028	0.038	0.046	0.055	0.060	0.066	0.068	0.070	0.070	0.068	0.065	0.059	0.052	0.044	0.035	0.022	0.010	-0.004	-0.019	-0.036	-0.054	-0.072	-0.092	-0.112	-0.134	-0.156	-0.180	-0.202	-0.226	-0.251	-0.275	-0.300	-0.324	-0.348	-0.372	-0.395	-0.420	-0.442	-0.465	-0.486	-0.507	-0.528	-0.548	-0.566	-0.584	-0.600	-0.614	-0.629	-0.641	-0.654	-0.664	-0.671	-0.679	-0.685	-0.690	-0.694	-0.695	-0.696	-0.695	-0.694	-0.690	-0.685	-0.679	-0.672	-0.664	-0.655	-0.642	-0.631	-0.619	-0.605	-0.590	-0.574	-0.558	-0.540	-0.522	-0.504	-0.484	-0.464	-0.442	-0.422	-0.400	-0.379	-0.356	-0.334	-0.310	-0.286	-0.264	-0.241	-0.218	-0.194	-0.171	-0.148	-0.125	-0.101	-0.079	-0.056	-0.034	-0.012	0.010	0.031	0.052	0.072	0.092	0.112	0.132	0.150	0.168	0.185	0.201	0.216	0.232	0.246	0.261	0.272	0.285	0.295	0.305	0.315	0.324	0.330	0.336	0.341	0.346	0.349	0.351	0.352	0.352	0.352	0.350	0.348	0.344	0.339	0.334	0.328	0.320	0.311	0.302	0.292	0.282	0.271	0.261	0.249	0.236	0.224	0.211	0.199	0.185	0.172	0.159	0.145	0.132	0.120	0.106	0.095	0.084	0.071	0.061	0.051	0.041	0.034	0.025	0.019	0.012	0.008	0.002	-0.001	-0.004	-0.005	-0.006	-0.006	-0.006	-0.004	-0.001	0.002	0.006	0.012	0.019	0.026	0.034	0.041	0.051	0.060	0.070	0.079	0.090	0.100	0.110	0.121	0.132	0.142	0.154	0.164	0.172	0.182	0.191	0.201	0.209	0.216	0.222	0.229	0.234	0.239	0.241	0.245	0.246	0.249	0.248	0.246	0.245	0.244	0.240	0.235	0.229	0.224	0.216	0.209	0.200	0.191	0.180	0.170	0.159	0.146	0.134	0.121	0.108	0.095	0.080	0.066	0.054	0.039	0.025	0.010	-0.002	-0.016	-0.030	-0.044	-0.056	-0.069	-0.080	-0.092	-0.104	-0.114	-0.124	-0.132	-0.141	-0.150	-0.156	-0.162	-0.168	-0.174	-0.178	-0.179	-0.181	-0.182	-0.184	-0.182	-0.182	-0.180	-0.178	-0.174	-0.169	-0.164	-0.158	-0.151	-0.144	-0.136	-0.128	-0.118	-0.108	-0.096	-0.086	-0.072	-0.061	-0.049	-0.035	-0.022	-0.009	0.005	0.019	0.034	0.048	0.062	0.078	0.092	0.108	0.121	0.136	0.150	0.164	0.179	0.191	0.206	0.220	0.231	0.244	0.255	0.268	0.278	0.288	0.298	0.306	0.315	0.322	0.330	0.335	0.341	0.345	0.348	0.351	0.351	0.352	0.351	0.350	0.346	0.344	0.338	0.332	0.324	0.315	0.306	0.296	0.284	0.270	0.256	0.240	0.224	0.206	0.188	0.169	0.148	0.125	0.102	0.079	0.055	0.029	0.004	-0.024	-0.050	-0.079	-0.106	-0.135	-0.164	-0.192	-0.222	-0.251	-0.280	-0.310	-0.338	-0.368	-0.396	-0.424	-0.451	-0.479	-0.505	-0.530	-0.555	-0.579	-0.601	-0.624	-0.644	-0.665	-0.682	-0.699	-0.716	-0.730	-0.744	-0.756	-0.768	-0.776	-0.785	-0.792	-0.798	-0.801	-0.805	-0.805	-0.805	-0.805	-0.802	-0.798	-0.794	-0.789	-0.781	-0.775	-0.765	-0.756	-0.748	-0.736	-0.725	-0.714	-0.701	-0.689	-0.678	-0.664	-0.651	-0.639	-0.628	-0.615	-0.602	-0.591	-0.581	-0.570	-0.561	-0.552	-0.544	-0.536	-0.530	-0.525	-0.521	-0.518	-0.515	-0.514	-0.515	-0.515	-0.518	-0.521	-0.528	-0.532	-0.540	-0.549	-0.559	-0.570	-0.582	-0.596	-0.610	-0.625	-0.642	-0.660	-0.679	-0.698	-0.719	-0.739	-0.760	-0.782	-0.805	-0.828	-0.851	-0.875	-0.898	-0.921	-0.945	-0.970	-0.992	-1.016	-1.040	-1.062	-1.085	-1.106	-1.128	-1.146	-1.166	-1.185	-1.202	-1.219	-1.235	-1.248	-1.262	-1.274	-1.285	-1.292	-1.301	-1.308	-1.312	-1.316	-1.319	-1.320	-1.319	-1.315	-1.311	-1.306	-1.299	-1.290	-1.280	-1.269	-1.256	-1.241	-1.226	-1.209	-1.190	-1.171	-1.150	-1.128	-1.104	-1.081	-1.056	-1.029	-1.001	-0.974	-0.945	-0.915	-0.885	-0.854	-0.822	-0.790	-0.758	-0.725	-0.691	-0.658	-0.624	-0.589	-0.555	-0.521	-0.488	-0.452	-0.419	-0.386	-0.351	-0.319	-0.285	-0.254	-0.221	-0.189	-0.159	-0.128	-0.098	-0.068	-0.038	-0.010	0.018	0.044	0.070	0.096	0.121	0.145	0.169	0.190	0.211	0.232	0.251	0.271	0.289	0.305	0.322	0.338	0.351	0.365	0.378	0.388	0.399	0.408	0.416	0.424	0.431	0.436	0.442	0.445	0.449	0.451	0.452	0.452	0.451	0.450	0.448	0.445	0.441	0.438	0.430	0.425	0.418	0.410	0.401	0.392	0.384	0.372	0.362	0.351	0.339	0.326	0.315	0.301	0.289	0.275	0.262	0.249	0.235	0.221	0.208	0.194	0.180	0.165	0.151	0.139	0.125	0.111	0.099	0.085	0.072	0.060	0.048	0.036	0.025	0.014	0.004	-0.006	-0.018	-0.026	-0.035	-0.044	-0.051	-0.060	-0.068	-0.074	-0.081	-0.088	-0.094	-0.099	-0.106	-0.111	-0.116	-0.121	-0.126	-0.131	-0.135	-0.140	-0.145	-0.148	-0.152	-0.156	-0.160	-0.165	-0.169	-0.171	-0.176	-0.180	-0.184	-0.189	-0.192	-0.198	-0.202	-0.208	-0.211	-0.218	-0.222	-0.228	-0.232	-0.239	-0.245	-0.251	-0.258	-0.265	-0.270	-0.276	-0.284	-0.290	-0.296	-0.302	-0.310	-0.316	-0.322	-0.330	-0.335	-0.342	-0.349	-0.355	-0.361	-0.368	-0.374	-0.379	-0.384	-0.390	-0.395	-0.400	-0.405	-0.410	-0.415	-0.418	-0.422	-0.426	-0.430	-0.434	-0.436	-0.440	-0.442	-0.446	-0.449	-0.452	-0.455	-0.458	-0.460	-0.462	-0.464	-0.466	-0.470	-0.472	-0.474	-0.476	-0.479	-0.481	-0.485	-0.488	-0.490	-0.492	-0.496	-0.501	-0.504	-0.507	-0.512	-0.518	-0.522	-0.528	-0.534	-0.539	-0.545	-0.551	-0.559	-0.565	-0.572	-0.581	-0.590	-0.598	-0.608	-0.618	-0.628	-0.639	-0.651	-0.664	-0.676	-0.689	-0.704	-0.719	-0.734	-0.750	-0.766	-0.782	-0.801	-0.820	-0.839	-0.859	-0.881	-0.902	-0.925	-0.948	-0.972	-0.998	-1.022	-1.050	-1.078	-1.106	-1.134	-1.164	-1.194	-1.226	-1.259	-1.291	-1.325	-1.360	-1.395	-1.430	-1.468	-1.504	-1.541	-1.580	-1.619	-1.658	-1.696	-1.736	-1.776	-1.818	-1.858	-1.898	-1.940	-1.981	-2.022	-2.062	-2.104	-2.144	-2.185	-2.225	-2.264	-2.304	-2.342	-2.380	-2.420	-2.456	-2.492	-2.528	-2.564	-2.598	-2.631	-2.662	-2.695	-2.726	-2.755	-2.782	-2.810	-2.838	-2.861	-2.885	-2.908	-2.930	-2.950	-2.969	-2.986	-3.002	-3.018	-3.031	-3.044	-3.054	-3.064	-3.072	-3.080	-3.086	-3.091	-3.094	-3.095	-3.096	-3.096	-3.095	-3.092	-3.090	-3.086	-3.080	-3.074	-3.065	-3.056	-3.048	-3.038	-3.026	-3.015	-3.001	-2.988	-2.974	-2.959	-2.944	-2.928	-2.911	-2.895	-2.878	-2.860	-2.842	-2.825	-2.806	-2.786	-2.768	-2.750	-2.731	-2.712	-2.694	-2.674	-2.655	-2.635	-2.618	-2.598	-2.579	-2.560	-2.541	-2.524	-2.506	-2.488	-2.470	-2.454	-2.435	-2.419	-2.401	-2.385	-2.369	-2.352	-2.336	-2.321	-2.304	-2.289	-2.272	-2.258	-2.241	-2.228	-2.211	-2.195	-2.180	-2.164	-2.149	-2.131	-2.115	-2.099	-2.081	-2.065	-2.047	-2.029	-2.010	-1.991	-1.972	-1.952	-1.931	-1.911	-1.890	-1.868	-1.845	-1.822	-1.799	-1.774	-1.750	-1.724	-1.699	-1.672	-1.646	-1.619	-1.591	-1.564	-1.536	-1.508	-1.478	-1.449	-1.419	-1.390	-1.361	-1.331	-1.302	-1.274	-1.245	-1.218	-1.189	-1.161	-1.135	-1.108	-1.084	-1.058	-1.034	-1.011	-0.989	-0.968	-0.946	-0.929	-0.911	-0.895	-0.880	-0.866	-0.855	-0.844	-0.834	-0.826	-0.820	-0.816	-0.812	-0.811	-0.811	-0.814	-0.818	-0.822	-0.830	-0.839	-0.849	-0.860	-0.874	-0.888	-0.904	-0.922	-0.942	-0.964	-0.986	-1.009	-1.035	-1.061	-1.089	-1.119	-1.149	-1.180	-1.212	-1.246	-1.280	-1.316	-1.352	-1.390	-1.429	-1.469	-1.509	-1.548	-1.590	-1.631	-1.675	-1.719	-1.762	-1.806	-1.851	-1.896	-1.942	-1.989	-2.035	-2.081	-2.129	-2.176	-2.224	-2.271	-2.320	-2.369	-2.418	-2.465	-2.515	-2.562	-2.612	-2.661	-2.711	-2.760	-2.809	-2.859	-2.909	-2.956	-3.006	-3.054	-3.102	-3.152	-3.200	-3.248	-3.295	-3.342	-3.390	-3.435	-3.482	-3.529	-3.574	-3.618	-3.662	-3.706	-3.750	-3.792	-3.835	-3.876	-3.918	-3.958	-3.996	-4.036	-4.074	-4.111	-4.149	-4.185	-4.221	-4.255	-4.290	-4.325	-4.358	-4.390	-4.421	-4.454	-4.484	-4.515	-4.545	-4.574	-4.602	-4.631	-4.659	-4.688	-4.715	-4.742	-4.770	-4.798	-4.824	-4.851	-4.879	-4.905	-4.934	-4.961	-4.989	-5.016	-5.045	-5.074	-5.101	-5.131	-5.160	-5.191	-5.221	-5.252	-5.284	-5.316	-5.349	-5.382	-5.415	-5.450	-5.484	-5.519	-5.555	-5.591	-5.628	-5.665	-5.702	-5.741	-5.779	-5.818	-5.858	-5.895	-5.935	-5.975	-6.014	-6.054	-6.094	-6.134	-6.172	-6.212	-6.252	-6.292	-6.331	-6.369	-6.406	-6.444	-6.481	-6.519	-6.554	-6.590	-6.625	-6.659	-6.692	-6.724	-6.756	-6.786	-6.818	-6.846	-6.874	-6.901	-6.928	-6.952	-6.976	-7.000	-7.021	-7.042	-7.062	-7.082	-7.100	-7.116	-7.132	-7.146	-7.160	-7.172	-7.184	-7.194	-7.204	-7.211	-7.219	-7.225	-7.230	-7.232	-7.236	-7.238	-7.239	-7.240	-7.238	-7.236	-7.234	-7.230	-7.226	-7.220	-7.215	-7.208	-7.200	-7.192	-7.182	-7.172	-7.161	-7.150	-7.139	-7.126	-7.112	-7.099	-7.082	-7.068	-7.051	-7.035	-7.016	-6.999	-6.979	-6.959	-6.939	-6.918	-6.896	-6.874	-6.850	-6.826	-6.801	-6.776	-6.750	-6.722	-6.695	-6.666	-6.638	-6.606	-6.576	-6.542	-6.511	-6.478	-6.442	-6.406	-6.371	-6.332	-6.294	-6.255	-6.214	-6.172	-6.130	-6.088	-6.042	-5.998	-5.950	-5.902	-5.852	-5.802	-5.751	-5.699	-5.646	-5.590	-5.535	-5.478	-5.419	-5.360	-5.299	-5.238	-5.175	-5.110	-5.045	-4.980	-4.912	-4.845	-4.775	-4.705	-4.635	-4.562	-4.491	-4.416	-4.342	-4.269	-4.192	-4.115	-4.039	-3.961	-3.884	-3.805	-3.726	-3.646	-3.568	-3.488	-3.408	-3.326	-3.245	-3.164	-3.084	-3.002	-2.922	-2.841	-2.761	-2.681	-2.602	-2.522	-2.444	-2.365	-2.286	-2.209	-2.132	-2.055	-1.980	-1.905	-1.831	-1.756	-1.685	-1.614	-1.542	-1.472	-1.405	-1.338	-1.270	-1.206	-1.142	-1.079	-1.018	-0.958	-0.900	-0.842	-0.786	-0.734	-0.680	-0.630	-0.580	-0.532	-0.486	-0.442	-0.399	-0.358	-0.318	-0.280	-0.244	-0.210	-0.176	-0.145	-0.115	-0.088	-0.061	-0.038	-0.015	0.008	0.026	0.044	0.061	0.076	0.089	0.102	0.114	0.121	0.130	0.138	0.142	0.148	0.152	0.154	0.155	0.156	0.156	0.155	0.154	0.152	0.149	0.146	0.144	0.140	0.136	0.132	0.128	0.124	0.119	0.114	0.110	0.106	0.102	0.099	0.095	0.091	0.088	0.086	0.082	0.081	0.080	0.078	0.078	0.076	0.076	0.076	0.076	0.078	0.079	0.080	0.082	0.084	0.086	0.088	0.090	0.091	0.095	0.095	0.099	0.100	0.101	0.101	0.102	0.104	0.104	0.102	0.102	0.100	0.098	0.095	0.091	0.088	0.082	0.075	0.069	0.060	0.051	0.041	0.030	0.018	0.004	-0.010	-0.026	-0.042	-0.061	-0.080	-0.100	-0.121	-0.144	-0.168	-0.192	-0.219	-0.244	-0.271	-0.301	-0.330	-0.361	-0.392	-0.424	-0.458	-0.490	-0.525	-0.560	-0.595	-0.631	-0.668	-0.706	-0.742	-0.780	-0.819	-0.856	-0.895	-0.932	-0.971	-1.009	-1.048	-1.086	-1.122	-1.161	-1.198	-1.235	-1.270	-1.306	-1.341	-1.376	-1.409	-1.442	-1.475	-1.506	-1.538	-1.569	-1.598	-1.625	-1.652	-1.679	-1.704	-1.729	-1.751	-1.774	-1.795	-1.815	-1.835	-1.852	-1.870	-1.886	-1.901	-1.915	-1.928	-1.940	-1.951	-1.962	-1.970	-1.979	-1.986	-1.992	-1.999	-2.004	-2.007	-2.011	-2.015	-2.018	-2.020	-2.021	-2.024	-2.024	-2.025	-2.024	-2.025	-2.024	-2.025	-2.024	-2.024	-2.024	-2.024	-2.024	-2.024	-2.024	-2.024	-2.024	-2.024	-2.026	-2.026	-2.029	-2.031	-2.033	-2.036	-2.039	-2.041	-2.046	-2.051	-2.055	-2.060	-2.066	-2.072	-2.079	-2.086	-2.092	-2.100	-2.109	-2.116	-2.124	-2.134	-2.142	-2.151	-2.161	-2.170	-2.180	-2.188	-2.198	-2.206	-2.216	-2.225	-2.232	-2.242	-2.250	-2.259	-2.266	-2.272	-2.280	-2.288	-2.292	-2.299	-2.304	-2.308	-2.311	-2.315	-2.318	-2.320	-2.320	-2.321	-2.321	-2.320	-2.320	-2.318	-2.314	-2.310	-2.308	-2.302	-2.296	-2.290	-2.284	-2.276	-2.269	-2.261	-2.251	-2.242	-2.232	-2.222	-2.212	-2.201	-2.189	-2.179	-2.166	-2.154	-2.141	-2.129	-2.115	-2.102	-2.089	-2.076	-2.064	-2.050	-2.038	-2.025	-2.013	-2.000	-1.988	-1.975	-1.964	-1.952	-1.941	-1.930	-1.921	-1.910	-1.900	-1.890	-1.881	-1.874	-1.865	-1.858	-1.850	-1.842	-1.838	-1.831	-1.826	-1.821	-1.816	-1.814	-1.809	-1.806	-1.805	-1.802	-1.801	-1.800	-1.801	-1.801	-1.801	-1.804	-1.804	-1.806	-1.809	-1.811	-1.815	-1.818	-1.821	-1.826	-1.830	-1.834	-1.839	-1.844	-1.850	-1.855	-1.861	-1.868	-1.872	-1.879	-1.885	-1.890	-1.896	-1.902	-1.908	-1.912	-1.918	-1.922	-1.928	-1.931	-1.936	-1.940	-1.942	-1.945	-1.948	-1.949	-1.950	-1.951	-1.951	-1.950	-1.948	-1.946	-1.942	-1.940	-1.934	-1.929	-1.921	-1.914	-1.908	-1.898	-1.888	-1.878	-1.865	-1.852	-1.840	-1.825	-1.810	-1.794	-1.778	-1.760	-1.741	-1.722	-1.704	-1.682	-1.661	-1.640	-1.618	-1.595	-1.571	-1.548	-1.524	-1.500	-1.475	-1.451	-1.426	-1.401	-1.376	-1.352	-1.328	-1.304	-1.280	-1.256	-1.234	-1.211	-1.190	-1.168	-1.149	-1.128	-1.109	-1.090	-1.074	-1.058	-1.042	-1.029	-1.015	-1.004	-0.991	-0.981	-0.974	-0.968	-0.961	-0.956	-0.952	-0.950	-0.950	-0.951	-0.954	-0.958	-0.961	-0.968	-0.976	-0.984	-0.994	-1.005	-1.018	-1.031	-1.046	-1.061	-1.078	-1.096	-1.115	-1.134	-1.154	-1.175	-1.198	-1.220	-1.244	-1.269	-1.294	-1.319	-1.344	-1.370	-1.398	-1.422	-1.450	-1.478	-1.504	-1.531	-1.559	-1.586	-1.612	-1.640	-1.666	-1.692	-1.719	-1.745	-1.770	-1.795	-1.819	-1.842	-1.866	-1.889	-1.911	-1.932	-1.954	-1.975	-1.994	-2.013	-2.031	-2.050	-2.066	-2.082	-2.099	-2.115	-2.129	-2.142	-2.156	-2.169	-2.180	-2.192	-2.204	-2.214	-2.224	-2.234	-2.244	-2.252	-2.261	-2.270	-2.278	-2.286	-2.294	-2.301	-2.310	-2.318	-2.326	-2.334	-2.342	-2.350	-2.359	-2.368	-2.378	-2.388	-2.399	-2.409	-2.421	-2.432	-2.446	-2.459	-2.472	-2.488	-2.501	-2.518	-2.532	-2.551	-2.569	-2.588	-2.608	-2.628	-2.648	-2.670	-2.692	-2.715	-2.739	-2.764	-2.789	-2.814	-2.840	-2.866	-2.894	-2.921	-2.949	-2.979	-3.006	-3.036	-3.065	-3.095	-3.125	-3.155	-3.185	-3.215	-3.244	-3.274	-3.304	-3.332	-3.361	-3.391	-3.419	-3.448	-3.475	-3.501	-3.529	-3.554	-3.580	-3.605	-3.628	-3.650	-3.672	-3.695	-3.715	-3.735	-3.752	-3.770	-3.786	-3.802	-3.818	-3.831	-3.844	-3.854	-3.865	-3.874	-3.882	-3.889	-3.895	-3.899	-3.904	-3.906	-3.908	-3.908	-3.906	-3.905	-3.904	-3.899	-3.896	-3.890	-3.884	-3.878	-3.870	-3.861	-3.852	-3.844	-3.834	-3.824	-3.814	-3.802	-3.791	-3.780	-3.769	-3.756	-3.745	-3.732	-3.720	-3.709	-3.696	-3.685	-3.674	-3.664	-3.652	-3.642	-3.631	-3.622	-3.614	-3.605	-3.598	-3.590	-3.584	-3.576	-3.570	-3.565	-3.561	-3.556	-3.554	-3.550	-3.548	-3.546	-3.545	-3.544	-3.542	-3.541	-3.542	-3.542	-3.542	-3.544	-3.544	-3.545	-3.546	-3.548	-3.548	-3.549	-3.549	-3.550	-3.550	-3.550	-3.549	-3.548	-3.546	-3.545	-3.542	-3.540	-3.535	-3.531	-3.526	-3.520	-3.514	-3.508	-3.499	-3.490	-3.480	-3.471	-3.459	-3.449	-3.435	-3.422	-3.409	-3.395	-3.380	-3.365	-3.349	-3.332	-3.315	-3.298	-3.280	-3.262	-3.244	-3.226	-3.208	-3.188	-3.169	-3.150	-3.131	-3.111	-3.092	-3.074	-3.054	-3.036	-3.018	-2.999	-2.981	-2.964	-2.946	-2.929	-2.912	-2.896	-2.880	-2.866	-2.851	-2.836	-2.824	-2.810	-2.798	-2.785	-2.774	-2.761	-2.751	-2.741	-2.730	-2.721	-2.712	-2.702	-2.694	-2.686	-2.678	-2.671	-2.665	-2.656	-2.650	-2.644	-2.638	-2.631	-2.625	-2.619	-2.614	-2.606	-2.601	-2.596	-2.590	-2.585	-2.578	-2.571	-2.566	-2.560	-2.554	-2.548	-2.541	-2.535	-2.529	-2.521	-2.515	-2.508	-2.500	-2.492	-2.485	-2.476	-2.469	-2.461	-2.452	-2.444	-2.435	-2.425	-2.416	-2.408	-2.398	-2.388	-2.376	-2.366	-2.356	-2.345	-2.335	-2.324	-2.312	-2.300	-2.289	-2.276	-2.264	-2.251	-2.239	-2.225	-2.212	-2.199	-2.185	-2.171	-2.158	-2.144	-2.130	-2.115	-2.101	-2.086	-2.072	-2.058	-2.042	-2.027	-2.011	-1.996	-1.981	-1.966	-1.951	-1.936	-1.921	-1.905	-1.890	-1.875	-1.860	-1.845	-1.830	-1.814	-1.799	-1.785	-1.769	-1.755	-1.741	-1.728	-1.712	-1.699	-1.685	-1.671	-1.656	-1.644	-1.631	-1.618	-1.605	-1.592	-1.579	-1.568	-1.555	-1.544	-1.531	-1.520	-1.510	-1.500	-1.488	-1.478	-1.469	-1.459	-1.450	-1.440	-1.431	-1.424	-1.416	-1.409	-1.402	-1.396	-1.390	-1.385	-1.380	-1.375	-1.371	-1.369	-1.365	-1.362	-1.360	-1.359	-1.358	-1.358	-1.358	-1.359	-1.360	-1.361	-1.365	-1.368	-1.371	-1.375	-1.379	-1.385	-1.390	-1.395	-1.401	-1.408	-1.414	-1.420	-1.426	-1.432	-1.440	-1.448	-1.454	-1.460	-1.466	-1.474	-1.480	-1.486	-1.491	-1.498	-1.502	-1.508	-1.511	-1.515	-1.518	-1.519	-1.521	-1.521	-1.521	-1.521	-1.520	-1.518	-1.514	-1.510	-1.504	-1.498	-1.491	-1.482	-1.472	-1.464	-1.452	-1.440	-1.428	-1.414	-1.400	-1.384	-1.366	-1.349	-1.331	-1.312	-1.291	-1.272	-1.251	-1.230	-1.208	-1.185	-1.162	-1.140	-1.116	-1.092	-1.069	-1.045	-1.021	-0.998	-0.974	-0.950	-0.928	-0.905	-0.882	-0.861	-0.840	-0.819	-0.798	-0.779	-0.761	-0.744	-0.726	-0.710	-0.695	-0.682	-0.670	-0.659	-0.649	-0.640	-0.632	-0.626	-0.621	-0.619	-0.615	-0.615	-0.615	-0.616	-0.619	-0.624	-0.629	-0.636	-0.645	-0.652	-0.664	-0.676	-0.689	-0.701	-0.718	-0.731	-0.749	-0.765	-0.784	-0.802	-0.821	-0.840	-0.860	-0.881	-0.901	-0.922	-0.944	-0.965	-0.985	-1.005	-1.026	-1.046	-1.065	-1.085	-1.102	-1.120	-1.138	-1.154	-1.170	-1.184	-1.196	-1.209	-1.220	-1.231	-1.240	-1.246	-1.252	-1.258	-1.262	-1.264	-1.265	-1.264	-1.261	-1.259	-1.254	-1.248	-1.241	-1.231	-1.222	-1.211	-1.200	-1.186	-1.171	-1.156	-1.140	-1.122	-1.105	-1.086	-1.068	-1.048	-1.028	-1.008	-0.986	-0.965	-0.945	-0.922	-0.901	-0.880	-0.859	-0.839	-0.819	-0.799	-0.779	-0.759	-0.740	-0.722	-0.705	-0.689	-0.672	-0.658	-0.644	-0.631	-0.619	-0.608	-0.596	-0.588	-0.579	-0.571	-0.565	-0.559	-0.554	-0.549	-0.546	-0.542	-0.540	-0.540	-0.539	-0.539	-0.540	-0.540	-0.541	-0.544	-0.546	-0.549	-0.551	-0.554	-0.556	-0.559	-0.561	-0.565	-0.566	-0.569	-0.571	-0.572	-0.574	-0.574	-0.574	-0.575	-0.574	-0.571	-0.570	-0.568	-0.564	-0.560	-0.554	-0.549	-0.541	-0.534	-0.526	-0.518	-0.507	-0.496	-0.485	-0.472	-0.459	-0.445	-0.430	-0.415	-0.400	-0.382	-0.365	-0.346	-0.328	-0.309	-0.289	-0.269	-0.248	-0.226	-0.204	-0.181	-0.159	-0.135	-0.114	-0.089	-0.066	-0.041	-0.019	0.005	0.029	0.054	0.076	0.101	0.124	0.148	0.170	0.192	0.215	0.236	0.259	0.279	0.300	0.320	0.340	0.359	0.379	0.396	0.414	0.429	0.445	0.459	0.474	0.486	0.500	0.511	0.521	0.531	0.540	0.548	0.554	0.559	0.565	0.568	0.570	0.572	0.574	0.572	0.571	0.569	0.565	0.560	0.555	0.549	0.540	0.531	0.522	0.512	0.500	0.488	0.475	0.461	0.446	0.431	0.415	0.399	0.381	0.362	0.344	0.325	0.308	0.288	0.268	0.246	0.226	0.208	0.186	0.166	0.148	0.126	0.108	0.088	0.070	0.051	0.034	0.016	-0.001	-0.018	-0.032	-0.048	-0.062	-0.076	-0.089	-0.100	-0.112	-0.122	-0.131	-0.139	-0.146	-0.152	-0.159	-0.162	-0.166	-0.169	-0.171	-0.171	-0.171	-0.170	-0.168	-0.166	-0.162	-0.159	-0.154	-0.148	-0.142	-0.135	-0.128	-0.119	-0.111	-0.102	-0.092	-0.084	-0.074	-0.062	-0.052	-0.041	-0.031	-0.020	-0.009	0.002	0.014	0.025	0.038	0.048	0.059	0.070	0.082	0.092	0.104	0.115	0.126	0.136	0.148	0.159	0.169	0.179	0.189	0.198	0.208	0.218	0.228	0.238	0.246	0.256	0.265	0.274	0.284	0.292	0.302	0.311	0.320	0.330	0.339	0.349	0.358	0.368	0.376	0.386	0.398	0.406	0.416	0.426	0.435	0.446	0.456	0.466	0.476	0.486	0.498	0.506	0.518	0.528	0.539	0.549	0.559	0.570	0.580	0.590	0.601	0.611	0.621	0.632	0.642	0.651	0.661	0.672	0.681	0.691	0.701	0.710	0.720	0.729	0.738	0.746	0.755	0.764	0.771	0.779	0.788	0.794	0.801	0.808	0.815	0.821	0.828	0.834	0.839	0.844	0.849	0.852	0.858	0.861	0.865	0.866	0.869	0.871	0.872	0.875	0.875	0.875	0.876	0.875	0.875	0.874	0.872	0.870	0.869	0.865	0.862	0.859	0.855	0.851	0.848	0.844	0.838	0.832	0.829	0.822	0.818	0.810	0.805	0.799	0.794	0.786	0.780	0.775	0.769	0.762	0.758	0.751	0.746	0.741	0.736	0.731	0.728	0.725	0.720	0.718	0.715	0.712	0.712	0.711	0.711	0.710	0.710	0.711	0.712	0.714	0.718	0.720	0.724	0.728	0.731	0.735	0.740	0.745	0.751	0.756	0.762	0.769	0.776	0.782	0.788	0.795	0.802	0.809	0.815	0.822	0.829	0.836	0.841	0.848	0.854	0.860	0.865	0.870	0.875	0.879	0.882	0.888	0.890	0.892	0.895	0.898	0.899	0.900	0.901	0.901	0.902	0.902	0.901	0.901	0.900	0.899	0.898	0.896	0.894	0.892	0.889	0.888	0.885	0.884	0.880	0.879	0.876	0.874	0.872	0.870	0.868	0.866	0.865	0.862	0.861	0.860	0.858	0.856	0.855	0.854	0.852	0.851	0.850	0.849	0.848	0.848	0.845	0.844	0.841	0.839	0.836	0.834	0.831	0.828	0.825	0.821	0.818	0.812	0.808	0.801	0.795	0.789	0.781	0.772	0.765	0.755	0.746	0.738	0.726	0.714	0.702	0.690	0.676	0.664	0.650	0.635	0.621	0.605	0.590	0.575	0.558	0.542	0.526	0.509	0.492	0.475	0.459	0.441	0.425	0.409	0.392	0.376	0.360	0.344	0.330	0.315	0.300	0.285	0.271	0.260	0.246	0.235	0.224	0.212	0.202	0.192	0.184	0.175	0.168	0.161	0.155	0.149	0.144	0.141	0.138	0.134	0.131	0.130	0.130	0.129	0.129	0.130	0.131	0.131	0.135	0.138	0.140	0.144	0.148	0.151	0.158	0.161	0.166	0.171	0.178	0.184	0.189	0.195	0.202	0.210	0.216	0.222	0.229	0.238	0.244	0.251	0.258	0.265	0.272	0.279	0.286	0.292	0.300	0.306	0.312	0.319	0.325	0.331	0.336	0.342	0.348	0.352	0.358	0.361	0.366	0.370	0.374	0.378	0.380	0.382	0.386	0.388	0.389	0.391	0.391	0.391	0.392	0.392	0.391	0.391	0.390	0.389	0.388	0.385	0.384	0.381	0.379	0.376	0.374	0.371	0.370	0.368	0.364	0.362	0.359	0.358	0.355	0.352	0.351	0.350	0.349	0.348	0.348	0.348	0.349	0.349	0.350	0.352	0.355	0.359	0.361	0.366	0.371	0.378	0.384	0.390	0.399	0.406	0.415	0.424	0.435	0.445	0.458	0.469	0.482	0.494	0.509	0.521	0.535	0.550	0.565	0.580	0.596	0.611	0.626	0.641	0.656	0.672	0.688	0.702	0.718	0.732	0.748	0.761	0.775	0.788	0.800	0.812	0.825	0.835	0.846	0.855	0.864	0.872	0.880	0.886	0.891	0.896	0.900	0.904	0.906	0.908	0.909	0.908	0.906	0.905	0.902	0.899	0.894	0.888	0.882	0.875	0.868	0.859	0.850	0.840	0.829	0.819	0.806	0.795	0.782	0.769	0.755	0.741	0.725	0.711	0.696	0.680	0.664	0.648	0.631	0.615	0.598	0.581	0.564	0.548	0.530	0.514	0.496	0.480	0.464	0.448	0.431	0.415	0.401	0.385	0.370	0.356	0.341	0.329	0.316	0.302	0.292	0.280	0.270	0.259	0.249	0.240	0.232	0.225	0.218	0.212	0.206	0.201	0.198	0.195	0.191	0.190	0.188	0.188	0.188	0.189	0.189	0.190	0.192	0.195	0.198	0.200	0.205	0.208	0.212	0.216	0.220	0.225	0.230	0.232	0.238	0.242	0.245	0.249	0.252	0.255	0.258	0.259	0.260	0.261	0.262	0.262	0.262	0.260	0.258	0.255	0.250	0.246	0.241	0.235	0.229	0.221	0.212	0.204	0.194	0.184	0.174	0.161	0.150	0.136	0.125	0.111	0.096	0.082	0.069	0.054	0.039	0.025	0.010	-0.004	-0.019	-0.032	-0.046	-0.059	-0.072	-0.084	-0.095	-0.106	-0.118	-0.126	-0.135	-0.141	-0.148	-0.154	-0.158	-0.160	-0.161	-0.162	-0.162	-0.159	-0.156	-0.151	-0.146	-0.138	-0.129	-0.120	-0.108	-0.095	-0.081	-0.065	-0.049	-0.030	-0.011	0.009	0.031	0.052	0.076	0.101	0.126	0.152	0.179	0.205	0.234	0.262	0.291	0.320	0.350	0.379	0.409	0.439	0.468	0.496	0.525	0.554	0.582	0.609	0.635	0.661	0.686	0.710	0.734	0.756	0.776	0.796	0.814	0.830	0.846	0.860	0.872	0.884	0.894	0.901	0.908	0.912	0.916	0.918	0.918	0.915	0.911	0.906	0.900	0.892	0.882	0.871	0.860	0.845	0.831	0.815	0.799	0.781	0.762	0.744	0.724	0.702	0.682	0.660	0.639	0.618	0.595	0.574	0.551	0.529	0.509	0.486	0.466	0.446	0.428	0.410	0.392	0.375	0.359	0.346	0.332	0.320	0.310	0.299	0.291	0.284	0.279	0.274	0.271	0.270	0.271	0.271	0.275	0.280	0.286	0.292	0.301	0.312	0.322	0.335	0.348	0.362	0.379	0.395	0.414	0.431	0.451	0.472	0.494	0.515	0.538	0.561	0.585	0.609	0.634	0.659	0.684	0.710	0.734	0.760	0.785	0.811	0.836	0.861	0.886	0.912	0.936	0.961	0.984	1.009	1.031	1.054	1.076	1.096	1.118	1.138	1.158	1.176	1.194	1.211	1.228	1.242	1.258	1.271	1.284	1.295	1.306	1.316	1.325	1.332	1.339	1.344	1.348	1.350	1.352	1.355	1.354	1.352	1.351	1.348	1.342	1.336	1.330	1.321	1.314	1.305	1.292	1.282	1.270	1.256	1.244	1.229	1.214	1.199	1.182	1.165	1.149	1.131	1.114	1.096	1.079	1.060	1.044	1.026	1.010	0.992	0.976	0.960	0.944	0.930	0.916	0.902	0.890	0.878	0.866	0.858	0.848	0.840	0.832	0.826	0.821	0.818	0.814	0.812	0.811	0.811	0.812	0.815	0.819	0.822	0.828	0.832	0.840	0.846	0.855	0.864	0.872	0.881	0.892	0.902	0.914	0.924	0.935	0.946	0.958	0.968	0.978	0.988	0.996	1.006	1.015	1.024	1.031	1.038	1.045	1.050	1.055	1.058	1.060	1.062	1.064	1.064	1.062	1.061	1.059	1.054	1.050	1.042	1.038	1.029	1.021	1.011	1.002	0.991	0.979	0.968	0.954	0.940	0.925	0.911	0.896	0.881	0.865	0.850	0.832	0.816	0.800	0.785	0.769	0.752	0.736	0.721	0.706	0.690	0.676	0.661	0.648	0.634	0.621	0.609	0.598	0.586	0.576	0.568	0.558	0.550	0.542	0.536	0.531	0.526	0.522	0.519	0.518	0.516	0.515	0.516	0.518	0.520	0.522	0.526	0.531	0.536	0.542	0.550	0.556	0.565	0.575	0.585	0.595	0.606	0.618	0.629	0.641	0.655	0.666	0.681	0.695	0.709	0.724	0.738	0.751	0.766	0.781	0.796	0.811	0.825	0.839	0.854	0.866	0.880	0.892	0.905	0.918	0.928	0.939	0.948	0.958	0.966	0.974	0.980	0.986	0.991	0.995	0.998	0.999	1.001	1.000	0.998	0.995	0.991	0.985	0.979	0.970	0.961	0.951	0.940	0.926	0.912	0.896	0.880	0.861	0.842	0.821	0.800	0.779	0.755	0.730	0.705	0.679	0.651	0.624	0.595	0.566	0.538	0.507	0.478	0.448	0.418	0.388	0.356	0.326	0.296	0.266	0.238	0.209	0.180	0.152	0.126	0.099	0.074	0.050	0.026	0.004	-0.018	-0.038	-0.055	-0.074	-0.089	-0.102	-0.118	-0.129	-0.139	-0.149	-0.155	-0.162	-0.166	-0.171	-0.172	-0.174	-0.174	-0.171	-0.169	-0.165	-0.159	-0.154	-0.146	-0.138	-0.129	-0.120	-0.109	-0.098	-0.086	-0.074	-0.062	-0.049	-0.038	-0.025	-0.011	0.000	0.012	0.025	0.038	0.049	0.059	0.069	0.078	0.086	0.094	0.100	0.106	0.111	0.114	0.115	0.118	0.118	0.115	0.114	0.110	0.106	0.099	0.091	0.082	0.072	0.061	0.049	0.036	0.020	0.005	-0.011	-0.029	-0.048	-0.068	-0.089	-0.110	-0.131	-0.154	-0.176	-0.200	-0.224	-0.246	-0.271	-0.295	-0.320	-0.344	-0.366	-0.390	-0.414	-0.438	-0.460	-0.481	-0.502	-0.524	-0.544	-0.562	-0.580	-0.598	-0.614	-0.630	-0.644	-0.656	-0.669	-0.679	-0.688	-0.696	-0.701	-0.708	-0.711	-0.714	-0.715	-0.714	-0.711	-0.709	-0.702	-0.698	-0.690	-0.681	-0.671	-0.660	-0.648	-0.632	-0.618	-0.601	-0.585	-0.565	-0.546	-0.525	-0.505	-0.481	-0.458	-0.435	-0.410	-0.384	-0.358	-0.330	-0.302	-0.275	-0.246	-0.218	-0.188	-0.158	-0.128	-0.098	-0.068	-0.038	-0.006	0.025	0.056	0.086	0.116	0.146	0.176	0.205	0.236	0.265	0.294	0.322	0.350	0.379	0.405	0.432	0.458	0.484	0.507	0.532	0.556	0.579	0.601	0.621	0.642	0.662	0.682	0.700	0.718	0.735	0.750	0.765	0.780	0.792	0.805	0.818	0.828	0.836	0.846	0.854	0.860	0.866	0.872	0.876	0.880	0.882	0.884	0.885	0.886	0.884	0.884	0.881	0.879	0.875	0.870	0.864	0.859	0.851	0.845	0.838	0.829	0.820	0.810	0.801	0.791	0.780	0.770	0.759	0.746	0.735	0.724	0.711	0.699	0.688	0.674	0.662	0.650	0.638	0.625	0.612	0.601	0.588	0.578	0.565	0.554	0.541	0.532	0.521	0.510	0.500	0.490	0.481	0.472	0.462	0.455	0.446	0.438	0.431	0.424	0.416	0.410	0.402	0.398	0.390	0.385	0.380	0.374	0.369	0.364	0.358	0.354	0.348	0.344	0.338	0.334	0.330	0.324	0.320	0.315	0.310	0.306	0.301	0.296	0.291	0.286	0.281	0.276	0.271	0.266	0.260	0.255	0.250	0.244	0.239	0.231	0.226	0.220	0.212	0.206	0.200	0.194	0.188	0.181	0.174	0.169	0.162	0.156	0.150	0.145	0.139	0.132	0.128	0.122	0.118	0.112	0.108	0.104	0.100	0.096	0.092	0.089	0.086	0.085	0.082	0.080	0.079	0.076	0.076	0.075	0.076	0.075	0.075	0.075	0.075	0.078	0.078	0.079	0.080	0.081	0.082	0.084	0.085	0.088	0.090	0.091	0.092	0.095	0.096	0.098	0.099	0.100	0.100	0.101	0.101	0.101	0.101	0.100	0.098	0.096	0.094	0.091	0.088	0.084	0.079	0.074	0.069	0.062	0.056	0.049	0.039	0.030	0.020	0.010	-0.004	-0.016	-0.029	-0.042	-0.059	-0.075	-0.091	-0.109	-0.128	-0.148	-0.168	-0.189	-0.210	-0.234	-0.258	-0.282	-0.309	-0.335	-0.362	-0.391	-0.420	-0.450	-0.481	-0.512	-0.544	-0.578	-0.612	-0.646	-0.681	-0.718	-0.754	-0.790	-0.828	-0.865	-0.904	-0.941	-0.981	-1.020	-1.059	-1.099	-1.138	-1.178	-1.218	-1.258	-1.298	-1.338	-1.376	-1.418	-1.456	-1.494	-1.534	-1.571	-1.609	-1.645	-1.682	-1.719	-1.755	-1.788	-1.822	-1.855	-1.888	-1.919	-1.950	-1.980	-2.007	-2.035	-2.061	-2.088	-2.111	-2.135	-2.158	-2.179	-2.198	-2.216	-2.235	-2.251	-2.268	-2.281	-2.294	-2.306	-2.316	-2.325	-2.334	-2.341	-2.346	-2.351	-2.354	-2.356	-2.358	-2.358	-2.358	-2.355	-2.352	-2.348	-2.342	-2.338	-2.331	-2.322	-2.314	-2.305	-2.295	-2.284	-2.271	-2.260	-2.248	-2.234	-2.219	-2.204	-2.189	-2.174	-2.156	-2.140	-2.124	-2.106	-2.089	-2.071	-2.054	-2.036	-2.018	-1.999	-1.981	-1.962	-1.945	-1.928	-1.910	-1.891	-1.874	-1.856	-1.838	-1.820	-1.802	-1.786	-1.770	-1.754	-1.736	-1.721	-1.705	-1.690	-1.674	-1.659	-1.644	-1.630	-1.615	-1.601	-1.588	-1.574	-1.560	-1.546	-1.534	-1.521	-1.508	-1.495	-1.481	-1.469	-1.456	-1.442	-1.430	-1.418	-1.404	-1.390	-1.378	-1.364	-1.349	-1.335	-1.320	-1.305	-1.290	-1.275	-1.259	-1.242	-1.225	-1.209	-1.190	-1.172	-1.154	-1.135	-1.116	-1.096	-1.076	-1.055	-1.035	-1.014	-0.992	-0.970	-0.949	-0.926	-0.902	-0.881	-0.859	-0.835	-0.812	-0.789	-0.766	-0.744	-0.721	-0.699	-0.678	-0.655	-0.634	-0.614	-0.592	-0.572	-0.555	-0.536	-0.519	-0.501	-0.485	-0.471	-0.458	-0.445	-0.432	-0.422	-0.414	-0.404	-0.398	-0.391	-0.386	-0.384	-0.382	-0.380	-0.382	-0.384	-0.388	-0.392	-0.400	-0.406	-0.416	-0.428	-0.440	-0.454	-0.470	-0.486	-0.504	-0.524	-0.544	-0.566	-0.590	-0.615	-0.641	-0.669	-0.698	-0.728	-0.759	-0.790	-0.822	-0.858	-0.892	-0.929	-0.966	-1.005	-1.044	-1.082	-1.125	-1.165	-1.209	-1.251	-1.295	-1.340	-1.385	-1.430	-1.476	-1.524	-1.570	-1.618	-1.666	-1.714	-1.762	-1.812	-1.862	-1.911	-1.961	-2.011	-2.062	-2.112	-2.162	-2.212	-2.264	-2.315	-2.365	-2.415	-2.465	-2.516	-2.566	-2.616	-2.666	-2.715	-2.764	-2.811	-2.861	-2.908	-2.956	-3.002	-3.050	-3.095	-3.141	-3.186	-3.231	-3.274	-3.318	-3.360	-3.402	-3.444	-3.484	-3.524	-3.562	-3.602	-3.640	-3.678	-3.714	-3.749	-3.784	-3.820	-3.854	-3.886	-3.920	-3.952	-3.984	-4.015	-4.046	-4.075	-4.105	-4.134	-4.162	-4.191	-4.220	-4.248	-4.275	-4.302	-4.330	-4.358	-4.384	-4.411	-4.439	-4.465	-4.494	-4.520	-4.548	-4.575	-4.604	-4.631	-4.661	-4.690	-4.719	-4.748	-4.779	-4.809	-4.840	-4.871	-4.902	-4.935	-4.968	-5.000	-5.034	-5.069	-5.102	-5.136	-5.171	-5.206	-5.242	-5.279	-5.315	-5.351	-5.388	-5.425	-5.462	-5.499	-5.536	-5.574	-5.611	-5.649	-5.685	-5.722	-5.759	-5.796	-5.832	-5.868	-5.902	-5.938	-5.972	-6.006	-6.040	-6.072	-6.104	-6.135	-6.166	-6.196	-6.225	-6.254	-6.280	-6.306	-6.331	-6.358	-6.380	-6.402	-6.424	-6.444	-6.464	-6.482	-6.500	-6.516	-6.531	-6.545	-6.558	-6.569	-6.579	-6.589	-6.598	-6.604	-6.609	-6.614	-6.618	-6.620	-6.621	-6.622	-6.620	-6.620	-6.618	-6.612	-6.609	-6.602	-6.595	-6.588	-6.579	-6.569	-6.559	-6.548	-6.534	-6.521	-6.508	-6.492	-6.476	-6.460	-6.444	-6.426	-6.409	-6.389	-6.370	-6.350	-6.329	-6.306	-6.285	-6.261	-6.238	-6.215	-6.190	-6.165	-6.140	-6.114	-6.088	-6.060	-6.032	-6.004	-5.975	-5.945	-5.914	-5.884	-5.854	-5.821	-5.788	-5.755	-5.721	-5.686	-5.651	-5.615	-5.579	-5.540	-5.502	-5.464	-5.424	-5.384	-5.341	-5.299	-5.256	-5.211	-5.166	-5.119	-5.071	-5.024	-4.974	-4.922	-4.871	-4.818	-4.764	-4.710	-4.652	-4.596	-4.539	-4.479	-4.418	-4.358	-4.294	-4.230	-4.166	-4.101	-4.035	-3.968	-3.899	-3.829	-3.760	-3.689	-3.618	-3.545	-3.472	-3.399	-3.324	-3.250	-3.174	-3.098	-3.021	-2.945	-2.868	-2.790	-2.712	-2.635	-2.558	-2.480	-2.401	-2.324	-2.245	-2.169	-2.091	-2.015	-1.938	-1.861	-1.785	-1.710	-1.635	-1.561	-1.486	-1.414	-1.341	-1.269	-1.199	-1.128	-1.059	-0.990	-0.924	-0.858	-0.791	-0.726	-0.664	-0.602	-0.541	-0.481	-0.424	-0.366	-0.310	-0.256	-0.204	-0.152	-0.102	-0.054	-0.006	0.038	0.082	0.125	0.165	0.205	0.242	0.279	0.314	0.346	0.378	0.406	0.435	0.461	0.486	0.509	0.531	0.550	0.569	0.585	0.601	0.614	0.628	0.638	0.648	0.656	0.662	0.668	0.672	0.675	0.679	0.679	0.679	0.679	0.676	0.674	0.671	0.666	0.662	0.658	0.651	0.646	0.639	0.634	0.626	0.620	0.612	0.604	0.598	0.590	0.582	0.576	0.569	0.561	0.555	0.549	0.542	0.536	0.531	0.526	0.521	0.516	0.512	0.509	0.505	0.501	0.498	0.495	0.492	0.490	0.488	0.485	0.482	0.480	0.478	0.476	0.474	0.471	0.468	0.465	0.461	0.459	0.454	0.450	0.445	0.439	0.434	0.426	0.419	0.411	0.402	0.392	0.382	0.371	0.360	0.346	0.331	0.318	0.301	0.285	0.268	0.248	0.228	0.206	0.184	0.161	0.138	0.111	0.086	0.059	0.031	0.002	-0.028	-0.056	-0.089	-0.119	-0.151	-0.184	-0.219	-0.252	-0.288	-0.322	-0.359	-0.394	-0.430	-0.468	-0.505	-0.541	-0.579	-0.616	-0.652	-0.690	-0.728	-0.764	-0.800	-0.838	-0.872	-0.908	-0.942	-0.978	-1.011	-1.045	-1.079	-1.111	-1.142	-1.175	-1.204	-1.234	-1.264	-1.291	-1.319	-1.346	-1.371	-1.395	-1.419	-1.442	-1.466	-1.486	-1.508	-1.526	-1.545	-1.562	-1.580	-1.596	-1.611	-1.626	-1.640	-1.652	-1.665	-1.676	-1.686	-1.698	-1.706	-1.715	-1.722	-1.730	-1.738	-1.745	-1.752	-1.759	-1.764	-1.770	-1.775	-1.780	-1.785	-1.789	-1.794	-1.799	-1.802	-1.806	-1.810	-1.816	-1.820	-1.824	-1.829	-1.832	-1.838	-1.842	-1.848	-1.851	-1.858	-1.862	-1.868	-1.874	-1.879	-1.885	-1.890	-1.896	-1.902	-1.909	-1.916	-1.922	-1.929	-1.936	-1.942	-1.949	-1.955	-1.961	-1.968	-1.975	-1.981	-1.988	-1.994	-1.999	-2.005	-2.009	-2.014	-2.019	-2.022	-2.026	-2.030	-2.033	-2.035	-2.036	-2.038	-2.039	-2.039	-2.039	-2.038	-2.035	-2.034	-2.030	-2.026	-2.022	-2.019	-2.014	-2.007	-2.000	-1.994	-1.985	-1.978	-1.969	-1.959	-1.948	-1.938	-1.926	-1.915	-1.902	-1.890	-1.878	-1.864	-1.850	-1.838	-1.822	-1.809	-1.794	-1.779	-1.765	-1.749	-1.734	-1.720	-1.705	-1.690	-1.675	-1.661	-1.646	-1.632	-1.619	-1.605	-1.592	-1.579	-1.568	-1.555	-1.544	-1.532	-1.522	-1.512	-1.504	-1.495	-1.488	-1.480	-1.472	-1.465	-1.460	-1.454	-1.450	-1.445	-1.442	-1.440	-1.438	-1.435	-1.432	-1.432	-1.431	-1.432	-1.434	-1.434	-1.435	-1.438	-1.441	-1.444	-1.448	-1.450	-1.454	-1.459	-1.464	-1.468	-1.472	-1.476	-1.481	-1.486	-1.491	-1.496	-1.501	-1.506	-1.511	-1.516	-1.520	-1.525	-1.529	-1.534	-1.538	-1.541	-1.544	-1.548	-1.550	-1.551	-1.554	-1.556	-1.558	-1.556	-1.556	-1.556	-1.556	-1.555	-1.552	-1.550	-1.546	-1.544	-1.540	-1.534	-1.529	-1.522	-1.516	-1.509	-1.500	-1.491	-1.482	-1.472	-1.462	-1.450	-1.439	-1.426	-1.412	-1.399	-1.384	-1.370	-1.354	-1.339	-1.321	-1.304	-1.286	-1.268	-1.249	-1.230	-1.210	-1.191	-1.170	-1.149	-1.128	-1.106	-1.085	-1.062	-1.040	-1.018	-0.996	-0.974	-0.951	-0.929	-0.906	-0.885	-0.862	-0.842	-0.820	-0.799	-0.780	-0.759	-0.740	-0.720	-0.704	-0.685	-0.668	-0.651	-0.636	-0.621	-0.609	-0.595	-0.584	-0.572	-0.562	-0.554	-0.546	-0.540	-0.535	-0.531	-0.528	-0.528	-0.526	-0.528	-0.530	-0.532	-0.538	-0.545	-0.552	-0.560	-0.570	-0.581	-0.594	-0.606	-0.621	-0.636	-0.654	-0.671	-0.690	-0.709	-0.730	-0.752	-0.775	-0.798	-0.821	-0.846	-0.870	-0.896	-0.924	-0.950	-0.978	-1.004	-1.032	-1.061	-1.089	-1.118	-1.145	-1.174	-1.201	-1.230	-1.258	-1.285	-1.311	-1.338	-1.364	-1.389	-1.415	-1.439	-1.462	-1.486	-1.509	-1.531	-1.552	-1.572	-1.592	-1.611	-1.629	-1.646	-1.662	-1.679	-1.694	-1.706	-1.720	-1.732	-1.745	-1.755	-1.765	-1.775	-1.784	-1.791	-1.798	-1.805	-1.811	-1.818	-1.824	-1.828	-1.834	-1.838	-1.842	-1.846	-1.850	-1.854	-1.858	-1.861	-1.865	-1.870	-1.875	-1.879	-1.885	-1.890	-1.896	-1.902	-1.910	-1.919	-1.926	-1.936	-1.945	-1.958	-1.969	-1.980	-1.992	-2.007	-2.022	-2.039	-2.055	-2.074	-2.091	-2.111	-2.132	-2.152	-2.175	-2.199	-2.222	-2.248	-2.272	-2.300	-2.326	-2.355	-2.382	-2.412	-2.442	-2.474	-2.504	-2.535	-2.568	-2.599	-2.632	-2.666	-2.698	-2.731	-2.764	-2.798	-2.830	-2.862	-2.896	-2.928	-2.960	-2.992	-3.024	-3.054	-3.085	-3.114	-3.142	-3.171	-3.199	-3.224	-3.250	-3.274	-3.298	-3.320	-3.341	-3.361	-3.381	-3.399	-3.415	-3.430	-3.445	-3.458	-3.469	-3.480	-3.488	-3.496	-3.501	-3.508	-3.511	-3.512	-3.512	-3.514	-3.512	-3.509	-3.505	-3.501	-3.495	-3.488	-3.480	-3.471	-3.461	-3.450	-3.439	-3.428	-3.415	-3.401	-3.389	-3.375	-3.361	-3.346	-3.331	-3.318	-3.302	-3.288	-3.272	-3.259	-3.245	-3.231	-3.218	-3.205	-3.191	-3.180	-3.168	-3.156	-3.148	-3.138	-3.129	-3.120	-3.112	-3.105	-3.100	-3.095	-3.090	-3.086	-3.082	-3.080	-3.079	-3.078	-3.078	-3.078	-3.078	-3.079	-3.080	-3.081	-3.084	-3.085	-3.088	-3.091	-3.092	-3.096	-3.099	-3.100	-3.102	-3.105	-3.106	-3.108	-3.108	-3.108	-3.108	-3.106	-3.104	-3.102	-3.099	-3.095	-3.090	-3.085	-3.078	-3.070	-3.061	-3.052	-3.041	-3.030	-3.018	-3.005	-2.991	-2.978	-2.961	-2.945	-2.929	-2.911	-2.892	-2.874	-2.855	-2.834	-2.814	-2.792	-2.771	-2.750	-2.728	-2.706	-2.684	-2.662	-2.640	-2.618	-2.595	-2.574	-2.551	-2.530	-2.509	-2.488	-2.469	-2.449	-2.429	-2.410	-2.391	-2.375	-2.358	-2.341	-2.325	-2.311	-2.296	-2.284	-2.270	-2.259	-2.246	-2.236	-2.226	-2.218	-2.210	-2.201	-2.194	-2.188	-2.181	-2.178	-2.172	-2.168	-2.164	-2.161	-2.158	-2.155	-2.152	-2.151	-2.150	-2.149	-2.149	-2.149	-2.148	-2.148	-2.148	-2.146	-2.146	-2.146	-2.146	-2.146	-2.145	-2.145	-2.145	-2.144	-2.144	-2.142	-2.141	-2.139	-2.136	-2.134	-2.130	-2.128	-2.124	-2.120	-2.115	-2.110	-2.105	-2.099	-2.092	-2.085	-2.078	-2.069	-2.061	-2.051	-2.042	-2.031	-2.021	-2.010	-1.998	-1.985	-1.972	-1.959	-1.944	-1.930	-1.915	-1.899	-1.884	-1.866	-1.849	-1.831	-1.814	-1.796	-1.778	-1.759	-1.739	-1.719	-1.700	-1.679	-1.659	-1.639	-1.618	-1.598	-1.575	-1.555	-1.534	-1.511	-1.490	-1.469	-1.448	-1.428	-1.405	-1.384	-1.362	-1.341	-1.320	-1.299	-1.280	-1.259	-1.238	-1.219	-1.199	-1.178	-1.159	-1.140	-1.120	-1.101	-1.084	-1.065	-1.048	-1.029	-1.011	-0.995	-0.978	-0.961	-0.945	-0.929	-0.914	-0.898	-0.882	-0.869	-0.854	-0.840	-0.828	-0.814	-0.801	-0.790	-0.779	-0.769	-0.758	-0.748	-0.739	-0.729	-0.721	-0.712	-0.708	-0.700	-0.694	-0.689	-0.684	-0.679	-0.675	-0.672	-0.670	-0.668	-0.666	-0.665	-0.666	-0.665	-0.666	-0.668	-0.670	-0.672	-0.675	-0.679	-0.681	-0.685	-0.689	-0.692	-0.696	-0.701	-0.705	-0.710	-0.715	-0.720	-0.725	-0.729	-0.732	-0.736	-0.740	-0.744	-0.745	-0.749	-0.750	-0.751	-0.752	-0.752	-0.751	-0.750	-0.748	-0.745	-0.741	-0.736	-0.731	-0.725	-0.719	-0.710	-0.701	-0.691	-0.681	-0.669	-0.656	-0.642	-0.629	-0.612	-0.596	-0.580	-0.562	-0.544	-0.525	-0.506	-0.486	-0.465	-0.444	-0.422	-0.401	-0.379	-0.358	-0.335	-0.312	-0.290	-0.268	-0.246	-0.224	-0.201	-0.180	-0.160	-0.140	-0.120	-0.101	-0.082	-0.065	-0.049	-0.034	-0.019	-0.004	0.009	0.020	0.030	0.039	0.046	0.052	0.058	0.061	0.062	0.064	0.064	0.060	0.058	0.052	0.045	0.038	0.028	0.016	0.004	-0.010	-0.025	-0.041	-0.059	-0.078	-0.096	-0.118	-0.140	-0.162	-0.186	-0.211	-0.235	-0.261	-0.288	-0.314	-0.341	-0.369	-0.396	-0.424	-0.451	-0.480	-0.506	-0.534	-0.561	-0.586	-0.611	-0.636	-0.661	-0.684	-0.708	-0.729	-0.750	-0.769	-0.786	-0.804	-0.820	-0.834	-0.848	-0.859	-0.869	-0.878	-0.884	-0.890	-0.892	-0.895	-0.895	-0.894	-0.891	-0.886	-0.880	-0.872	-0.865	-0.855	-0.842	-0.830	-0.816	-0.800	-0.782	-0.765	-0.746	-0.726	-0.706	-0.686	-0.664	-0.641	-0.619	-0.595	-0.570	-0.546	-0.522	-0.498	-0.474	-0.450	-0.426	-0.402	-0.379	-0.355	-0.332	-0.311	-0.289	-0.269	-0.249	-0.229	-0.211	-0.194	-0.178	-0.161	-0.149	-0.135	-0.122	-0.111	-0.101	-0.091	-0.084	-0.078	-0.070	-0.065	-0.061	-0.058	-0.055	-0.055	-0.054	-0.054	-0.055	-0.056	-0.059	-0.062	-0.065	-0.069	-0.072	-0.079	-0.084	-0.089	-0.094	-0.099	-0.105	-0.110	-0.116	-0.121	-0.128	-0.132	-0.136	-0.141	-0.146	-0.150	-0.152	-0.156	-0.159	-0.160	-0.161	-0.162	-0.161	-0.161	-0.160	-0.158	-0.155	-0.151	-0.148	-0.141	-0.136	-0.130	-0.122	-0.114	-0.106	-0.095	-0.085	-0.074	-0.062	-0.051	-0.038	-0.025	-0.010	0.005	0.020	0.036	0.052	0.069	0.086	0.102	0.122	0.140	0.158	0.178	0.196	0.215	0.234	0.252	0.272	0.292	0.311	0.330	0.350	0.370	0.388	0.406	0.425	0.444	0.461	0.480	0.496	0.514	0.530	0.546	0.561	0.576	0.590	0.604	0.618	0.629	0.640	0.651	0.660	0.670	0.678	0.685	0.691	0.696	0.701	0.704	0.706	0.709	0.709	0.708	0.708	0.705	0.701	0.698	0.691	0.685	0.679	0.671	0.661	0.651	0.641	0.629	0.616	0.602	0.589	0.574	0.558	0.542	0.526	0.510	0.492	0.474	0.456	0.439	0.420	0.401	0.382	0.364	0.345	0.328	0.309	0.292	0.275	0.258	0.241	0.225	0.210	0.195	0.181	0.168	0.155	0.144	0.132	0.121	0.112	0.104	0.098	0.091	0.085	0.081	0.079	0.076	0.074	0.075	0.074	0.078	0.079	0.082	0.088	0.092	0.099	0.106	0.114	0.122	0.132	0.144	0.154	0.165	0.176	0.189	0.202	0.215	0.229	0.242	0.258	0.272	0.288	0.302	0.318	0.332	0.349	0.364	0.379	0.394	0.410	0.424	0.440	0.455	0.470	0.485	0.499	0.514	0.528	0.541	0.554	0.566	0.580	0.592	0.605	0.616	0.629	0.640	0.651	0.661	0.674	0.684	0.694	0.704	0.714	0.722	0.731	0.741	0.749	0.759	0.766	0.775	0.784	0.790	0.799	0.806	0.814	0.820	0.828	0.834	0.840	0.848	0.854	0.861	0.866	0.872	0.879	0.885	0.891	0.896	0.902	0.909	0.912	0.919	0.925	0.930	0.935	0.940	0.946	0.950	0.956	0.961	0.965	0.971	0.976	0.980	0.985	0.991	0.996	1.000	1.005	1.010	1.014	1.018	1.022	1.026	1.030	1.034	1.039	1.042	1.045	1.049	1.052	1.055	1.059	1.061	1.062	1.066	1.068	1.069	1.070	1.071	1.072	1.074	1.074	1.074	1.072	1.072	1.070	1.070	1.068	1.066	1.064	1.061	1.059	1.055	1.051	1.048	1.044	1.040	1.035	1.032	1.028	1.022	1.018	1.011	1.008	1.002	0.998	0.992	0.989	0.982	0.979	0.975	0.970	0.966	0.962	0.959	0.956	0.954	0.952	0.950	0.950	0.948	0.949	0.949	0.948	0.949	0.950	0.954	0.956	0.959	0.962	0.968	0.971	0.976	0.981	0.988	0.992	1.000	1.006	1.014	1.021	1.029	1.036	1.045	1.054	1.061	1.069	1.078	1.086	1.095	1.104	1.111	1.120	1.129	1.136	1.144	1.152	1.159	1.166	1.172	1.179	1.185	1.191	1.196	1.201	1.206	1.210	1.214	1.219	1.221	1.225	1.229	1.230	1.232	1.234	1.236	1.238	1.238	1.239	1.239	1.239	1.239	1.239	1.239	1.238	1.236	1.236	1.235	1.234	1.232	1.231	1.230	1.228	1.226	1.224	1.221	1.220	1.216	1.214	1.211	1.209	1.206	1.202	1.200	1.196	1.192	1.188	1.182	1.178	1.172	1.166	1.160	1.155	1.148	1.141	1.134	1.126	1.118	1.109	1.101	1.091	1.082	1.072	1.062	1.050	1.039	1.028	1.016	1.002	0.991	0.978	0.965	0.951	0.938	0.924	0.910	0.895	0.881	0.866	0.851	0.838	0.822	0.809	0.795	0.781	0.766	0.752	0.739	0.725	0.712	0.699	0.688	0.675	0.664	0.651	0.640	0.630	0.620	0.609	0.600	0.591	0.582	0.575	0.568	0.560	0.554	0.548	0.541	0.535	0.530	0.526	0.522	0.518	0.515	0.512	0.510	0.507	0.505	0.504	0.502	0.501	0.501	0.501	0.500	0.500	0.501	0.502	0.502	0.504	0.505	0.507	0.509	0.510	0.512	0.515	0.518	0.520	0.522	0.524	0.528	0.530	0.534	0.536	0.540	0.542	0.546	0.550	0.554	0.558	0.560	0.564	0.568	0.571	0.574	0.578	0.580	0.584	0.588	0.590	0.592	0.596	0.599	0.600	0.602	0.605	0.606	0.608	0.609	0.610	0.610	0.611	0.611	0.611	0.610	0.610	0.609	0.609	0.608	0.604	0.602	0.601	0.599	0.596	0.594	0.591	0.589	0.585	0.584	0.580	0.578	0.575	0.572	0.570	0.568	0.566	0.564	0.562	0.561	0.561	0.561	0.561	0.561	0.562	0.564	0.566	0.570	0.574	0.578	0.582	0.589	0.595	0.602	0.610	0.620	0.629	0.639	0.650	0.662	0.674	0.688	0.702	0.718	0.732	0.749	0.765	0.782	0.799	0.816	0.835	0.854	0.874	0.892	0.912	0.931	0.951	0.971	0.990	1.010	1.029	1.046	1.066	1.084	1.102	1.121	1.138	1.154	1.170	1.185	1.200	1.215	1.228	1.241	1.252	1.264	1.272	1.281	1.290	1.298	1.304	1.309	1.312	1.318	1.319	1.321	1.321	1.321	1.320	1.318	1.315	1.311	1.306	1.301	1.295	1.286	1.279	1.270	1.261	1.251	1.240	1.230	1.216	1.205	1.192	1.179	1.165	1.151	1.136	1.121	1.106	1.090	1.075	1.060	1.044	1.028	1.011	0.996	0.980	0.964	0.949	0.934	0.919	0.904	0.889	0.875	0.860	0.848	0.835	0.822	0.810	0.799	0.788	0.778	0.769	0.760	0.751	0.744	0.738	0.731	0.726	0.722	0.719	0.716	0.714	0.712	0.712	0.712	0.714	0.715	0.718	0.720	0.724	0.728	0.732	0.738	0.744	0.750	0.756	0.762	0.770	0.776	0.784	0.791	0.799	0.806	0.814	0.821	0.828	0.835	0.841	0.846	0.851	0.856	0.861	0.866	0.869	0.871	0.872	0.874	0.875	0.874	0.872	0.870	0.868	0.862	0.859	0.852	0.846	0.838	0.830	0.821	0.812	0.802	0.791	0.780	0.768	0.755	0.742	0.729	0.715	0.701	0.688	0.672	0.659	0.644	0.630	0.616	0.602	0.589	0.576	0.565	0.552	0.541	0.531	0.521	0.512	0.505	0.499	0.494	0.489	0.485	0.484	0.482	0.482	0.484	0.488	0.491	0.498	0.505	0.514	0.522	0.534	0.548	0.561	0.578	0.594	0.612	0.631	0.651	0.672	0.695	0.719	0.744	0.769	0.795	0.822	0.851	0.879	0.908	0.938	0.968	0.998	1.028	1.059	1.090	1.120	1.150	1.180	1.209	1.239	1.266	1.296	1.324	1.349	1.375	1.400	1.422	1.446	1.466	1.486	1.505	1.522	1.538	1.551	1.565	1.575	1.585	1.594	1.599	1.604	1.606	1.608	1.606	1.604	1.600	1.594	1.588	1.579	1.568	1.556	1.541	1.528	1.511	1.495	1.475	1.458	1.436	1.415	1.394	1.370	1.348	1.324	1.299	1.274	1.250	1.225	1.200	1.175	1.151	1.126	1.101	1.078	1.055	1.032	1.011	0.991	0.971	0.952	0.935	0.919	0.902	0.888	0.875	0.862	0.852	0.844	0.836	0.830	0.825	0.821	0.818	0.818	0.818	0.820	0.821	0.826	0.831	0.839	0.845	0.854	0.864	0.874	0.886	0.899	0.914	0.928	0.941	0.958	0.974	0.991	1.009	1.026	1.044	1.062	1.081	1.100	1.120	1.139	1.158	1.176	1.195	1.214	1.232	1.250	1.269	1.286	1.304	1.320	1.336	1.351	1.368	1.381	1.395	1.410	1.421	1.434	1.446	1.455	1.466	1.475	1.484	1.490	1.496	1.504	1.509	1.512	1.514	1.516	1.518	1.519	1.518	1.515	1.512	1.509	1.504	1.499	1.491	1.485	1.476	1.468	1.458	1.446	1.435	1.422	1.409	1.396	1.381	1.366	1.351	1.336	1.320	1.302	1.288	1.269	1.252	1.235	1.219	1.201	1.184	1.166	1.149	1.132	1.116	1.100	1.085	1.070	1.056	1.041	1.029	1.016	1.005	0.995	0.986	0.976	0.969	0.961	0.955	0.951	0.946	0.942	0.940	0.939	0.938	0.939	0.939	0.941	0.945	0.948	0.952	0.958	0.964	0.969	0.976	0.984	0.991	0.999	1.008	1.015	1.022	1.032	1.040	1.049	1.058	1.064	1.071	1.079	1.084	1.090	1.096	1.100	1.105	1.109	1.111	1.114	1.114	1.115	1.115	1.114	1.111	1.109	1.105	1.100	1.095	1.089	1.081	1.074	1.065	1.056	1.048	1.038	1.026	1.014	1.002	0.991	0.978	0.964	0.952	0.939	0.925	0.911	0.898	0.885	0.871	0.858	0.846	0.832	0.820	0.809	0.798	0.786	0.776	0.766	0.756	0.748	0.740	0.732	0.726	0.722	0.716	0.714	0.710	0.708	0.706	0.705	0.706	0.708	0.710	0.712	0.716	0.721	0.728	0.732	0.740	0.749	0.758	0.766	0.778	0.789	0.801	0.814	0.828	0.841	0.856	0.870	0.886	0.901	0.919	0.935	0.952	0.971	0.989	1.008	1.026	1.045	1.064	1.084	1.102	1.122	1.140	1.160	1.179	1.199	1.218	1.235	1.254	1.271	1.290	1.306	1.321	1.339	1.355	1.369	1.384	1.396	1.409	1.421	1.431	1.441	1.451	1.458	1.465	1.471	1.476	1.480	1.482	1.484	1.482	1.481	1.478	1.474	1.469	1.461	1.454	1.445	1.432	1.420	1.406	1.391	1.374	1.356	1.338	1.316	1.295	1.272	1.249	1.224	1.198	1.171	1.144	1.116	1.086	1.056	1.025	0.995	0.964	0.932	0.900	0.868	0.835	0.804	0.772	0.741	0.709	0.679	0.648	0.619	0.589	0.561	0.532	0.505	0.481	0.455	0.431	0.410	0.388	0.369	0.349	0.332	0.316	0.301	
