# Supplementary material for: Motion onset VEPs can see through the blur
Source: Sci Rep. 2024 Sep 12;14:21296. doi: 10.1038/s41598-024-72483-z (PMC11393312; doi:10.1038/s41598-024-72483-z)
Supplement: Supplementary file 3 — Supplementary Information 3. [file 41598_2024_72483_MOESM3_ESM.zip › VEP_raw_data/source_data/SourceBlurVEP-S001_VEP_2023-03-23_08-46-01.txt]

0.000	0.000	99999.999	6250.000	50.000	-2193.000	-2061.000	6248.000	7.000	100.000	5.000	2.000	1.000	1.000	0.000	0.000	0.000	0.000	0.000	0.000	0.000	0.000	0.000	0.000	0.000	0.000	0.000	0.349	0.330	0.312	0.296	0.282	0.271	0.260	0.250	0.241	0.235	0.231	0.226	0.224	0.222	0.224	0.225	0.228	0.231	0.238	0.242	0.250	0.258	0.266	0.274	0.285	0.295	0.305	0.316	0.329	0.341	0.352	0.365	0.376	0.389	0.401	0.414	0.426	0.439	0.450	0.461	0.472	0.482	0.494	0.502	0.512	0.521	0.530	0.536	0.545	0.550	0.556	0.560	0.565	0.569	0.571	0.572	0.575	0.575	0.575	0.575	0.571	0.570	0.566	0.562	0.559	0.552	0.548	0.541	0.535	0.526	0.518	0.510	0.500	0.491	0.480	0.470	0.459	0.448	0.436	0.424	0.414	0.401	0.390	0.378	0.365	0.354	0.340	0.329	0.316	0.306	0.294	0.282	0.272	0.261	0.251	0.242	0.232	0.224	0.215	0.208	0.200	0.194	0.188	0.182	0.176	0.174	0.170	0.168	0.165	0.162	0.161	0.160	0.161	0.162	0.162	0.164	0.165	0.169	0.171	0.172	0.176	0.180	0.184	0.188	0.191	0.196	0.199	0.204	0.208	0.211	0.215	0.219	0.221	0.224	0.228	0.229	0.231	0.232	0.235	0.235	0.236	0.235	0.234	0.232	0.231	0.229	0.226	0.224	0.220	0.216	0.212	0.208	0.204	0.198	0.192	0.186	0.181	0.174	0.168	0.160	0.152	0.145	0.138	0.129	0.121	0.114	0.106	0.099	0.091	0.082	0.075	0.068	0.060	0.052	0.046	0.039	0.031	0.026	0.019	0.014	0.006	0.001	-0.004	-0.010	-0.015	-0.019	-0.024	-0.029	-0.031	-0.034	-0.038	-0.040	-0.041	-0.042	-0.044	-0.044	-0.042	-0.042	-0.041	-0.039	-0.036	-0.032	-0.029	-0.024	-0.018	-0.011	-0.004	0.005	0.014	0.024	0.035	0.048	0.061	0.075	0.090	0.108	0.125	0.145	0.165	0.186	0.209	0.232	0.258	0.284	0.311	0.340	0.370	0.400	0.432	0.466	0.499	0.534	0.570	0.606	0.644	0.681	0.720	0.759	0.799	0.838	0.876	0.916	0.956	0.995	1.035	1.072	1.110	1.148	1.184	1.220	1.255	1.288	1.319	1.351	1.380	1.408	1.434	1.458	1.480	1.500	1.519	1.535	1.549	1.561	1.571	1.578	1.582	1.586	1.586	1.584	1.580	1.574	1.564	1.554	1.540	1.525	1.508	1.486	1.466	1.442	1.415	1.389	1.360	1.330	1.298	1.264	1.230	1.194	1.156	1.119	1.080	1.041	1.000	0.960	0.919	0.878	0.836	0.795	0.752	0.711	0.671	0.629	0.589	0.549	0.509	0.470	0.431	0.392	0.355	0.320	0.284	0.249	0.215	0.181	0.149	0.119	0.088	0.059	0.030	0.002	-0.024	-0.049	-0.072	-0.096	-0.119	-0.140	-0.160	-0.180	-0.199	-0.215	-0.232	-0.248	-0.262	-0.276	-0.289	-0.300	-0.311	-0.321	-0.331	-0.340	-0.348	-0.354	-0.360	-0.365	-0.370	-0.374	-0.376	-0.378	-0.380	-0.380	-0.380	-0.379	-0.378	-0.375	-0.372	-0.368	-0.364	-0.358	-0.351	-0.345	-0.338	-0.330	-0.321	-0.311	-0.301	-0.290	-0.280	-0.268	-0.255	-0.242	-0.228	-0.214	-0.199	-0.184	-0.168	-0.151	-0.135	-0.116	-0.099	-0.081	-0.062	-0.044	-0.024	-0.005	0.015	0.035	0.055	0.076	0.098	0.118	0.139	0.159	0.180	0.201	0.222	0.244	0.264	0.285	0.305	0.325	0.344	0.364	0.382	0.401	0.420	0.438	0.454	0.471	0.488	0.504	0.519	0.532	0.548	0.560	0.572	0.584	0.595	0.606	0.616	0.625	0.634	0.642	0.650	0.656	0.661	0.668	0.671	0.676	0.680	0.681	0.685	0.688	0.689	0.689	0.690	0.690	0.690	0.690	0.690	0.689	0.688	0.686	0.686	0.685	0.684	0.682	0.682	0.682	0.681	0.682	0.682	0.682	0.685	0.686	0.688	0.690	0.694	0.698	0.701	0.706	0.711	0.716	0.724	0.731	0.740	0.748	0.758	0.768	0.779	0.790	0.800	0.812	0.826	0.839	0.852	0.865	0.880	0.894	0.908	0.922	0.938	0.952	0.968	0.981	0.996	1.011	1.025	1.039	1.052	1.065	1.078	1.089	1.100	1.111	1.120	1.129	1.136	1.142	1.149	1.154	1.158	1.160	1.162	1.162	1.162	1.160	1.158	1.154	1.148	1.142	1.135	1.126	1.116	1.106	1.095	1.081	1.069	1.054	1.038	1.021	1.004	0.985	0.968	0.949	0.928	0.909	0.888	0.866	0.846	0.824	0.801	0.779	0.756	0.735	0.712	0.690	0.666	0.645	0.622	0.601	0.580	0.560	0.539	0.519	0.499	0.480	0.461	0.442	0.425	0.408	0.391	0.376	0.361	0.348	0.334	0.321	0.309	0.299	0.289	0.278	0.269	0.262	0.254	0.248	0.241	0.236	0.232	0.229	0.226	0.225	0.222	0.221	0.221	0.222	0.224	0.226	0.228	0.231	0.235	0.239	0.242	0.249	0.254	0.260	0.266	0.274	0.281	0.289	0.296	0.304	0.314	0.321	0.330	0.340	0.349	0.358	0.368	0.378	0.386	0.396	0.406	0.416	0.425	0.435	0.444	0.454	0.462	0.471	0.479	0.488	0.495	0.502	0.510	0.516	0.522	0.529	0.534	0.540	0.544	0.548	0.550	0.554	0.556	0.559	0.560	0.561	0.561	0.562	0.561	0.561	0.560	0.559	0.558	0.554	0.551	0.549	0.545	0.540	0.536	0.532	0.528	0.524	0.519	0.512	0.509	0.502	0.498	0.492	0.486	0.481	0.476	0.471	0.466	0.461	0.456	0.451	0.448	0.444	0.439	0.435	0.432	0.429	0.426	0.424	0.420	0.419	0.416	0.414	0.414	0.411	0.411	0.409	0.409	0.408	0.406	0.405	0.405	0.405	0.404	0.402	0.402	0.400	0.399	0.398	0.396	0.394	0.391	0.389	0.386	0.382	0.380	0.376	0.371	0.368	0.361	0.356	0.350	0.344	0.338	0.330	0.321	0.314	0.306	0.296	0.286	0.278	0.269	0.258	0.249	0.239	0.228	0.218	0.208	0.196	0.188	0.176	0.166	0.158	0.148	0.138	0.129	0.120	0.111	0.104	0.098	0.091	0.085	0.079	0.074	0.070	0.066	0.064	0.062	0.061	0.062	0.062	0.064	0.066	0.070	0.072	0.078	0.082	0.089	0.096	0.102	0.111	0.119	0.128	0.139	0.148	0.159	0.169	0.180	0.191	0.202	0.214	0.226	0.238	0.250	0.261	0.272	0.285	0.296	0.308	0.319	0.329	0.339	0.349	0.358	0.366	0.374	0.381	0.388	0.394	0.399	0.402	0.408	0.411	0.414	0.415	0.418	0.418	0.418	0.416	0.415	0.414	0.411	0.408	0.404	0.399	0.395	0.389	0.384	0.378	0.370	0.364	0.358	0.350	0.342	0.335	0.326	0.318	0.310	0.301	0.294	0.286	0.278	0.270	0.264	0.255	0.249	0.241	0.235	0.230	0.224	0.219	0.215	0.210	0.208	0.206	0.202	0.201	0.201	0.201	0.202	0.204	0.206	0.211	0.215	0.219	0.225	0.232	0.240	0.249	0.258	0.268	0.280	0.292	0.305	0.319	0.334	0.349	0.366	0.384	0.402	0.420	0.440	0.460	0.481	0.502	0.525	0.546	0.569	0.592	0.616	0.640	0.664	0.688	0.712	0.735	0.760	0.782	0.808	0.831	0.852	0.875	0.898	0.919	0.939	0.959	0.979	0.996	1.012	1.029	1.044	1.058	1.070	1.081	1.091	1.100	1.108	1.112	1.118	1.120	1.121	1.121	1.120	1.116	1.111	1.105	1.098	1.089	1.078	1.066	1.052	1.038	1.022	1.006	0.988	0.968	0.948	0.924	0.901	0.878	0.854	0.828	0.801	0.774	0.746	0.718	0.689	0.660	0.631	0.601	0.571	0.541	0.510	0.481	0.451	0.421	0.391	0.361	0.332	0.305	0.276	0.248	0.221	0.194	0.168	0.142	0.118	0.092	0.070	0.048	0.026	0.006	-0.015	-0.032	-0.051	-0.069	-0.084	-0.098	-0.111	-0.124	-0.134	-0.144	-0.152	-0.161	-0.168	-0.172	-0.178	-0.180	-0.181	-0.182	-0.182	-0.180	-0.176	-0.172	-0.166	-0.159	-0.152	-0.144	-0.132	-0.121	-0.110	-0.098	-0.084	-0.069	-0.052	-0.036	-0.020	-0.002	0.018	0.038	0.058	0.078	0.099	0.119	0.140	0.162	0.184	0.208	0.229	0.251	0.274	0.296	0.318	0.341	0.362	0.384	0.405	0.426	0.448	0.466	0.486	0.505	0.524	0.541	0.558	0.575	0.591	0.605	0.619	0.632	0.645	0.658	0.669	0.679	0.688	0.696	0.704	0.711	0.718	0.722	0.726	0.731	0.734	0.736	0.738	0.739	0.740	0.740	0.739	0.739	0.738	0.735	0.732	0.730	0.728	0.722	0.719	0.715	0.710	0.706	0.700	0.695	0.690	0.684	0.678	0.671	0.666	0.660	0.654	0.648	0.642	0.636	0.630	0.624	0.618	0.612	0.606	0.601	0.595	0.590	0.585	0.580	0.576	0.571	0.568	0.562	0.559	0.555	0.551	0.549	0.545	0.542	0.540	0.538	0.536	0.535	0.534	0.532	0.532	0.534	0.534	0.534	0.535	0.536	0.539	0.540	0.542	0.545	0.548	0.550	0.554	0.558	0.561	0.564	0.568	0.572	0.576	0.580	0.585	0.588	0.592	0.595	0.599	0.601	0.605	0.606	0.608	0.609	0.610	0.609	0.610	0.608	0.605	0.601	0.599	0.592	0.588	0.580	0.572	0.564	0.554	0.542	0.530	0.516	0.502	0.486	0.470	0.452	0.432	0.411	0.391	0.369	0.345	0.320	0.294	0.269	0.241	0.212	0.184	0.154	0.125	0.094	0.062	0.031	0.000	-0.032	-0.065	-0.096	-0.129	-0.161	-0.191	-0.224	-0.254	-0.284	-0.314	-0.341	-0.369	-0.396	-0.421	-0.446	-0.469	-0.491	-0.512	-0.531	-0.549	-0.565	-0.580	-0.592	-0.605	-0.615	-0.621	-0.628	-0.631	-0.635	-0.635	-0.634	-0.630	-0.625	-0.619	-0.609	-0.598	-0.586	-0.570	-0.555	-0.536	-0.518	-0.495	-0.472	-0.448	-0.422	-0.395	-0.368	-0.339	-0.308	-0.276	-0.244	-0.211	-0.176	-0.142	-0.108	-0.072	-0.036	0.000	0.038	0.074	0.110	0.146	0.182	0.219	0.254	0.289	0.324	0.358	0.391	0.424	0.455	0.486	0.516	0.544	0.571	0.599	0.624	0.648	0.670	0.689	0.709	0.728	0.742	0.756	0.770	0.781	0.790	0.798	0.804	0.809	0.811	0.811	0.811	0.809	0.802	0.798	0.790	0.780	0.769	0.756	0.742	0.726	0.709	0.690	0.670	0.649	0.625	0.602	0.576	0.550	0.522	0.495	0.466	0.436	0.405	0.374	0.341	0.309	0.276	0.244	0.210	0.176	0.142	0.108	0.074	0.040	0.008	-0.025	-0.059	-0.090	-0.121	-0.152	-0.182	-0.211	-0.240	-0.266	-0.292	-0.318	-0.341	-0.365	-0.385	-0.405	-0.424	-0.441	-0.458	-0.470	-0.484	-0.494	-0.504	-0.512	-0.519	-0.522	-0.526	-0.526	-0.528	-0.524	-0.521	-0.515	-0.509	-0.500	-0.490	-0.479	-0.466	-0.451	-0.436	-0.419	-0.399	-0.380	-0.360	-0.338	-0.314	-0.290	-0.265	-0.239	-0.212	-0.185	-0.158	-0.129	-0.100	-0.070	-0.041	-0.010	0.020	0.050	0.080	0.110	0.140	0.171	0.201	0.231	0.260	0.288	0.316	0.345	0.371	0.399	0.425	0.450	0.474	0.498	0.520	0.542	0.564	0.584	0.604	0.622	0.640	0.658	0.674	0.689	0.702	0.716	0.729	0.740	0.750	0.760	0.770	0.779	0.786	0.794	0.801	0.808	0.814	0.819	0.824	0.828	0.831	0.836	0.839	0.842	0.845	0.848	0.851	0.854	0.858	0.860	0.862	0.865	0.868	0.870	0.872	0.876	0.879	0.882	0.886	0.890	0.895	0.900	0.904	0.909	0.915	0.921	0.926	0.932	0.939	0.946	0.952	0.961	0.969	0.976	0.984	0.992	1.000	1.008	1.016	1.024	1.034	1.041	1.050	1.058	1.065	1.072	1.081	1.088	1.094	1.101	1.108	1.112	1.118	1.121	1.126	1.129	1.131	1.132	1.134	1.134	1.132	1.131	1.128	1.125	1.120	1.115	1.109	1.101	1.092	1.084	1.074	1.062	1.049	1.035	1.020	1.005	0.988	0.969	0.951	0.931	0.909	0.888	0.866	0.842	0.819	0.794	0.769	0.742	0.716	0.689	0.662	0.635	0.608	0.580	0.551	0.524	0.496	0.468	0.441	0.412	0.386	0.361	0.334	0.309	0.285	0.261	0.238	0.216	0.194	0.175	0.156	0.138	0.122	0.106	0.092	0.080	0.068	0.059	0.049	0.041	0.035	0.031	0.028	0.025	0.025	0.025	0.028	0.030	0.034	0.040	0.046	0.054	0.062	0.071	0.080	0.091	0.104	0.116	0.129	0.141	0.154	0.168	0.180	0.194	0.208	0.221	0.234	0.248	0.260	0.272	0.284	0.295	0.304	0.315	0.322	0.330	0.338	0.341	0.348	0.350	0.352	0.354	0.352	0.351	0.348	0.342	0.338	0.330	0.322	0.312	0.302	0.290	0.276	0.261	0.246	0.229	0.211	0.192	0.172	0.151	0.130	0.108	0.085	0.062	0.038	0.014	-0.010	-0.035	-0.061	-0.086	-0.111	-0.136	-0.161	-0.186	-0.210	-0.235	-0.259	-0.280	-0.304	-0.325	-0.346	-0.368	-0.386	-0.404	-0.422	-0.439	-0.455	-0.469	-0.484	-0.496	-0.507	-0.519	-0.529	-0.538	-0.545	-0.552	-0.558	-0.562	-0.566	-0.568	-0.569	-0.570	-0.570	-0.569	-0.568	-0.564	-0.560	-0.556	-0.551	-0.546	-0.540	-0.532	-0.525	-0.518	-0.509	-0.501	-0.492	-0.482	-0.472	-0.462	-0.451	-0.441	-0.429	-0.418	-0.405	-0.394	-0.380	-0.366	-0.354	-0.340	-0.326	-0.311	-0.296	-0.282	-0.268	-0.251	-0.235	-0.219	-0.202	-0.186	-0.169	-0.151	-0.132	-0.115	-0.096	-0.076	-0.058	-0.038	-0.018	0.002	0.022	0.044	0.065	0.086	0.109	0.130	0.151	0.174	0.196	0.218	0.240	0.262	0.285	0.308	0.330	0.351	0.374	0.394	0.416	0.436	0.458	0.478	0.496	0.518	0.535	0.554	0.571	0.588	0.604	0.620	0.635	0.649	0.661	0.675	0.688	0.698	0.708	0.718	0.726	0.735	0.741	0.748	0.752	0.756	0.761	0.764	0.765	0.766	0.766	0.768	0.766	0.764	0.761	0.759	0.754	0.751	0.745	0.740	0.732	0.725	0.718	0.710	0.701	0.692	0.682	0.674	0.662	0.652	0.641	0.630	0.618	0.606	0.592	0.580	0.568	0.554	0.541	0.526	0.514	0.500	0.486	0.472	0.459	0.446	0.431	0.419	0.405	0.391	0.379	0.366	0.354	0.341	0.330	0.318	0.306	0.295	0.284	0.275	0.265	0.256	0.246	0.239	0.231	0.224	0.219	0.214	0.209	0.204	0.200	0.199	0.195	0.195	0.194	0.194	0.195	0.196	0.198	0.201	0.204	0.206	0.211	0.215	0.221	0.226	0.232	0.238	0.244	0.250	0.258	0.265	0.271	0.279	0.286	0.292	0.300	0.306	0.312	0.319	0.324	0.330	0.334	0.339	0.344	0.346	0.349	0.351	0.352	0.352	0.352	0.351	0.350	0.346	0.344	0.339	0.334	0.328	0.320	0.312	0.304	0.294	0.284	0.271	0.260	0.246	0.231	0.216	0.201	0.184	0.168	0.149	0.131	0.111	0.091	0.070	0.049	0.028	0.005	-0.019	-0.041	-0.065	-0.089	-0.112	-0.136	-0.162	-0.188	-0.211	-0.238	-0.262	-0.289	-0.312	-0.339	-0.364	-0.390	-0.415	-0.440	-0.465	-0.489	-0.514	-0.538	-0.561	-0.586	-0.609	-0.631	-0.655	-0.678	-0.699	-0.721	-0.742	-0.762	-0.784	-0.804	-0.822	-0.841	-0.860	-0.878	-0.895	-0.911	-0.928	-0.942	-0.958	-0.971	-0.985	-0.996	-1.009	-1.020	-1.031	-1.040	-1.049	-1.056	-1.062	-1.069	-1.074	-1.078	-1.081	-1.082	-1.082	-1.081	-1.081	-1.078	-1.074	-1.069	-1.062	-1.054	-1.045	-1.035	-1.022	-1.009	-0.995	-0.978	-0.961	-0.942	-0.922	-0.901	-0.879	-0.855	-0.829	-0.802	-0.775	-0.746	-0.716	-0.685	-0.652	-0.619	-0.586	-0.551	-0.515	-0.479	-0.441	-0.405	-0.366	-0.328	-0.290	-0.251	-0.212	-0.175	-0.136	-0.098	-0.061	-0.024	0.012	0.048	0.081	0.115	0.149	0.179	0.210	0.240	0.268	0.294	0.318	0.341	0.364	0.382	0.401	0.418	0.432	0.445	0.455	0.465	0.472	0.478	0.481	0.482	0.482	0.481	0.479	0.474	0.469	0.461	0.451	0.440	0.430	0.416	0.404	0.389	0.374	0.356	0.340	0.322	0.305	0.286	0.268	0.250	0.231	0.214	0.195	0.178	0.161	0.144	0.126	0.111	0.095	0.081	0.068	0.054	0.042	0.031	0.020	0.010	0.001	-0.008	-0.014	-0.020	-0.025	-0.030	-0.034	-0.036	-0.039	-0.040	-0.040	-0.040	-0.040	-0.039	-0.036	-0.034	-0.032	-0.030	-0.026	-0.022	-0.020	-0.015	-0.011	-0.009	-0.004	0.001	0.004	0.008	0.011	0.015	0.019	0.021	0.025	0.028	0.031	0.034	0.036	0.039	0.041	0.044	0.046	0.049	0.051	0.054	0.056	0.059	0.062	0.065	0.069	0.072	0.076	0.081	0.086	0.091	0.096	0.104	0.110	0.118	0.126	0.135	0.145	0.155	0.166	0.178	0.190	0.202	0.216	0.230	0.245	0.261	0.278	0.294	0.311	0.329	0.348	0.366	0.386	0.405	0.425	0.445	0.465	0.485	0.506	0.528	0.548	0.569	0.589	0.608	0.628	0.646	0.666	0.685	0.702	0.720	0.736	0.754	0.768	0.784	0.798	0.811	0.824	0.835	0.845	0.856	0.865	0.874	0.880	0.888	0.892	0.896	0.900	0.902	0.905	0.906	0.908	0.908	0.906	0.905	0.904	0.900	0.896	0.892	0.889	0.884	0.879	0.872	0.868	0.861	0.854	0.848	0.841	0.835	0.828	0.820	0.812	0.805	0.799	0.791	0.784	0.778	0.771	0.764	0.759	0.751	0.746	0.740	0.735	0.730	0.724	0.718	0.714	0.708	0.702	0.699	0.694	0.689	0.684	0.680	0.675	0.669	0.665	0.659	0.654	0.649	0.644	0.638	0.631	0.625	0.619	0.614	0.606	0.600	0.592	0.585	0.576	0.569	0.561	0.552	0.544	0.534	0.525	0.515	0.506	0.496	0.488	0.478	0.468	0.456	0.448	0.436	0.428	0.416	0.408	0.399	0.389	0.379	0.369	0.360	0.352	0.342	0.335	0.326	0.319	0.312	0.306	0.300	0.294	0.289	0.284	0.280	0.276	0.272	0.269	0.266	0.264	0.262	0.260	0.260	0.259	0.259	0.259	0.259	0.259	0.258	0.259	0.259	0.259	0.261	0.262	0.261	0.262	0.264	0.264	0.264	0.265	0.264	0.264	0.264	0.261	0.260	0.259	0.258	0.255	0.252	0.250	0.248	0.244	0.240	0.236	0.232	0.228	0.222	0.218	0.212	0.208	0.201	0.196	0.190	0.185	0.179	0.174	0.168	0.164	0.158	0.154	0.149	0.146	0.141	0.139	0.136	0.132	0.132	0.131	0.130	0.130	0.129	0.130	0.131	0.134	0.136	0.140	0.142	0.146	0.150	0.155	0.161	0.166	0.171	0.179	0.185	0.191	0.199	0.205	0.212	0.219	0.226	0.232	0.239	0.246	0.251	0.258	0.262	0.266	0.270	0.275	0.276	0.280	0.281	0.282	0.281	0.281	0.280	0.279	0.274	0.271	0.266	0.261	0.254	0.246	0.238	0.230	0.220	0.210	0.199	0.188	0.175	0.162	0.149	0.134	0.120	0.105	0.089	0.075	0.059	0.042	0.028	0.012	-0.005	-0.021	-0.036	-0.051	-0.068	-0.081	-0.095	-0.110	-0.124	-0.138	-0.151	-0.162	-0.175	-0.185	-0.196	-0.206	-0.215	-0.224	-0.231	-0.239	-0.245	-0.251	-0.256	-0.260	-0.264	-0.268	-0.269	-0.271	-0.271	-0.271	-0.271	-0.271	-0.270	-0.268	-0.265	-0.262	-0.259	-0.256	-0.251	-0.248	-0.244	-0.240	-0.235	-0.229	-0.224	-0.220	-0.215	-0.210	-0.205	-0.200	-0.195	-0.190	-0.184	-0.180	-0.175	-0.170	-0.165	-0.161	-0.158	-0.154	-0.150	-0.146	-0.142	-0.140	-0.136	-0.134	-0.130	-0.128	-0.125	-0.122	-0.119	-0.116	-0.115	-0.112	-0.110	-0.108	-0.105	-0.101	-0.099	-0.095	-0.091	-0.088	-0.084	-0.079	-0.074	-0.069	-0.062	-0.056	-0.050	-0.042	-0.035	-0.028	-0.019	-0.009	0.001	0.011	0.020	0.032	0.044	0.056	0.069	0.082	0.096	0.111	0.126	0.141	0.156	0.172	0.189	0.205	0.222	0.240	0.256	0.274	0.291	0.309	0.326	0.342	0.360	0.376	0.394	0.410	0.425	0.440	0.455	0.469	0.481	0.492	0.505	0.515	0.525	0.534	0.541	0.549	0.554	0.560	0.561	0.564	0.565	0.565	0.564	0.560	0.556	0.550	0.542	0.534	0.524	0.512	0.499	0.485	0.469	0.452	0.432	0.414	0.392	0.370	0.346	0.321	0.296	0.269	0.240	0.211	0.181	0.150	0.118	0.085	0.051	0.018	-0.016	-0.052	-0.088	-0.124	-0.159	-0.196	-0.232	-0.268	-0.305	-0.341	-0.376	-0.412	-0.448	-0.484	-0.518	-0.552	-0.586	-0.619	-0.651	-0.682	-0.714	-0.744	-0.771	-0.800	-0.828	-0.854	-0.879	-0.902	-0.925	-0.948	-0.968	-0.986	-1.005	-1.024	-1.039	-1.054	-1.068	-1.080	-1.091	-1.101	-1.110	-1.119	-1.125	-1.131	-1.136	-1.140	-1.142	-1.144	-1.145	-1.145	-1.145	-1.141	-1.140	-1.138	-1.134	-1.129	-1.122	-1.116	-1.111	-1.105	-1.098	-1.089	-1.080	-1.071	-1.062	-1.052	-1.042	-1.032	-1.021	-1.010	-0.998	-0.986	-0.974	-0.961	-0.946	-0.934	-0.920	-0.906	-0.890	-0.876	-0.860	-0.844	-0.828	-0.810	-0.794	-0.776	-0.758	-0.740	-0.721	-0.701	-0.681	-0.662	-0.642	-0.621	-0.600	-0.579	-0.556	-0.535	-0.512	-0.489	-0.465	-0.441	-0.418	-0.392	-0.369	-0.344	-0.319	-0.294	-0.269	-0.244	-0.218	-0.194	-0.166	-0.141	-0.116	-0.090	-0.065	-0.040	-0.014	0.011	0.036	0.060	0.085	0.109	0.131	0.155	0.178	0.201	0.222	0.245	0.266	0.288	0.309	0.329	0.349	0.368	0.385	0.404	0.421	0.439	0.456	0.471	0.486	0.502	0.516	0.530	0.544	0.556	0.569	0.581	0.592	0.604	0.612	0.622	0.632	0.641	0.649	0.656	0.661	0.669	0.675	0.680	0.685	0.689	0.692	0.695	0.698	0.700	0.701	0.701	0.701	0.700	0.700	0.698	0.696	0.692	0.690	0.685	0.681	0.675	0.670	0.664	0.658	0.650	0.642	0.635	0.626	0.616	0.608	0.599	0.588	0.576	0.566	0.556	0.544	0.532	0.520	0.507	0.496	0.484	0.471	0.458	0.444	0.431	0.419	0.404	0.391	0.378	0.364	0.350	0.336	0.322	0.309	0.295	0.281	0.266	0.251	0.238	0.222	0.208	0.192	0.179	0.164	0.148	0.134	0.118	0.102	0.088	0.071	0.054	0.039	0.022	0.006	-0.011	-0.028	-0.045	-0.062	-0.079	-0.096	-0.114	-0.132	-0.151	-0.169	-0.188	-0.206	-0.224	-0.244	-0.262	-0.280	-0.299	-0.318	-0.336	-0.355	-0.374	-0.391	-0.410	-0.428	-0.446	-0.464	-0.480	-0.498	-0.514	-0.530	-0.546	-0.560	-0.574	-0.588	-0.601	-0.614	-0.625	-0.636	-0.648	-0.656	-0.665	-0.672	-0.680	-0.686	-0.691	-0.695	-0.699	-0.701	-0.702	-0.702	-0.702	-0.701	-0.699	-0.696	-0.692	-0.686	-0.680	-0.674	-0.666	-0.658	-0.648	-0.636	-0.625	-0.612	-0.599	-0.585	-0.570	-0.555	-0.539	-0.521	-0.504	-0.485	-0.466	-0.445	-0.425	-0.405	-0.382	-0.361	-0.339	-0.315	-0.291	-0.268	-0.242	-0.218	-0.192	-0.169	-0.142	-0.116	-0.090	-0.064	-0.039	-0.011	0.015	0.041	0.068	0.094	0.120	0.145	0.170	0.195	0.220	0.244	0.268	0.291	0.315	0.336	0.359	0.379	0.400	0.419	0.438	0.454	0.471	0.486	0.502	0.515	0.528	0.540	0.550	0.560	0.568	0.575	0.581	0.588	0.591	0.592	0.595	0.595	0.595	0.594	0.590	0.586	0.581	0.575	0.569	0.561	0.552	0.541	0.531	0.520	0.507	0.496	0.481	0.468	0.452	0.439	0.424	0.409	0.392	0.376	0.362	0.346	0.330	0.315	0.300	0.285	0.269	0.255	0.241	0.228	0.215	0.202	0.190	0.180	0.169	0.159	0.150	0.140	0.132	0.126	0.120	0.115	0.110	0.106	0.104	0.102	0.101	0.101	0.102	0.104	0.106	0.109	0.112	0.116	0.121	0.128	0.135	0.141	0.150	0.160	0.168	0.179	0.189	0.200	0.211	0.222	0.236	0.249	0.261	0.275	0.289	0.304	0.319	0.334	0.349	0.364	0.381	0.396	0.414	0.430	0.446	0.462	0.481	0.498	0.515	0.532	0.549	0.566	0.585	0.601	0.620	0.636	0.654	0.671	0.688	0.705	0.722	0.739	0.755	0.771	0.788	0.801	0.816	0.831	0.845	0.858	0.871	0.882	0.895	0.906	0.916	0.926	0.935	0.942	0.950	0.958	0.962	0.968	0.970	0.972	0.976	0.976	0.978	0.976	0.975	0.972	0.970	0.965	0.961	0.955	0.950	0.942	0.935	0.926	0.919	0.909	0.899	0.889	0.879	0.868	0.856	0.845	0.834	0.822	0.811	0.800	0.789	0.778	0.768	0.758	0.749	0.740	0.731	0.722	0.715	0.708	0.702	0.698	0.694	0.689	0.686	0.685	0.685	0.685	0.686	0.689	0.691	0.696	0.701	0.708	0.715	0.724	0.732	0.742	0.754	0.766	0.780	0.794	0.808	0.825	0.841	0.859	0.876	0.895	0.915	0.935	0.956	0.978	0.999	1.021	1.042	1.066	1.090	1.114	1.136	1.161	1.186	1.210	1.235	1.259	1.284	1.308	1.334	1.356	1.381	1.405	1.428	1.451	1.474	1.496	1.518	1.539	1.559	1.579	1.598	1.615	1.634	1.649	1.664	1.679	1.691	1.704	1.714	1.722	1.732	1.739	1.745	1.749	1.752	1.752	1.752	1.752	1.749	1.744	1.739	1.731	1.721	1.710	1.698	1.684	1.668	1.651	1.632	1.614	1.592	1.569	1.545	1.520	1.494	1.466	1.438	1.408	1.378	1.346	1.315	1.282	1.249	1.215	1.181	1.146	1.112	1.078	1.044	1.009	0.975	0.941	0.908	0.874	0.841	0.810	0.779	0.750	0.720	0.692	0.665	0.638	0.614	0.590	0.566	0.545	0.525	0.507	0.489	0.472	0.458	0.444	0.432	0.421	0.411	0.402	0.396	0.390	0.386	0.382	0.380	0.380	0.379	0.380	0.382	0.384	0.388	0.392	0.398	0.402	0.409	0.416	0.424	0.431	0.439	0.448	0.455	0.464	0.471	0.479	0.488	0.495	0.504	0.511	0.520	0.528	0.534	0.540	0.546	0.551	0.558	0.562	0.568	0.572	0.574	0.578	0.580	0.582	0.584	0.584	0.585	0.585	0.584	0.582	0.580	0.579	0.575	0.572	0.568	0.564	0.559	0.554	0.549	0.542	0.536	0.529	0.522	0.515	0.507	0.500	0.492	0.484	0.475	0.466	0.459	0.450	0.441	0.432	0.425	0.415	0.409	0.400	0.391	0.384	0.375	0.368	0.361	0.355	0.349	0.342	0.338	0.332	0.328	0.322	0.319	0.316	0.312	0.311	0.311	0.309	0.309	0.309	0.310	0.312	0.315	0.318	0.320	0.325	0.330	0.335	0.340	0.346	0.354	0.361	0.368	0.376	0.384	0.392	0.401	0.411	0.420	0.429	0.438	0.448	0.456	0.465	0.475	0.484	0.491	0.499	0.507	0.514	0.521	0.528	0.532	0.538	0.544	0.546	0.550	0.552	0.556	0.556	0.556	0.556	0.556	0.555	0.552	0.550	0.545	0.541	0.536	0.531	0.524	0.518	0.509	0.501	0.491	0.481	0.472	0.461	0.450	0.438	0.426	0.414	0.401	0.389	0.375	0.362	0.349	0.336	0.322	0.310	0.296	0.282	0.269	0.255	0.242	0.230	0.218	0.205	0.194	0.181	0.171	0.160	0.150	0.140	0.130	0.122	0.115	0.108	0.100	0.095	0.089	0.085	0.081	0.079	0.078	0.078	0.078	0.079	0.081	0.085	0.089	0.095	0.101	0.109	0.118	0.128	0.140	0.152	0.165	0.181	0.198	0.214	0.234	0.254	0.275	0.298	0.321	0.346	0.372	0.401	0.429	0.458	0.489	0.521	0.554	0.588	0.622	0.658	0.694	0.731	0.768	0.805	0.844	0.881	0.920	0.960	0.998	1.038	1.075	1.112	1.151	1.189	1.226	1.261	1.296	1.331	1.365	1.396	1.429	1.458	1.486	1.512	1.538	1.562	1.584	1.604	1.622	1.640	1.654	1.666	1.678	1.686	1.692	1.696	1.699	1.700	1.698	1.695	1.689	1.681	1.671	1.660	1.646	1.631	1.615	1.596	1.576	1.554	1.530	1.506	1.480	1.454	1.425	1.395	1.365	1.334	1.301	1.269	1.235	1.201	1.166	1.131	1.096	1.061	1.025	0.990	0.954	0.918	0.882	0.848	0.811	0.776	0.742	0.708	0.674	0.641	0.608	0.575	0.542	0.512	0.481	0.451	0.420	0.391	0.364	0.336	0.309	0.282	0.258	0.232	0.208	0.185	0.162	0.140	0.120	0.099	0.080	0.062	0.045	0.028	0.012	-0.002	-0.016	-0.030	-0.042	-0.055	-0.065	-0.075	-0.084	-0.091	-0.099	-0.105	-0.110	-0.115	-0.118	-0.120	-0.122	-0.124	-0.124	-0.122	-0.120	-0.118	-0.115	-0.111	-0.105	-0.099	-0.092	-0.085	-0.076	-0.066	-0.056	-0.046	-0.035	-0.024	-0.011	0.002	0.016	0.030	0.044	0.060	0.074	0.090	0.106	0.121	0.139	0.155	0.172	0.189	0.206	0.222	0.241	0.259	0.275	0.292	0.310	0.326	0.342	0.361	0.376	0.392	0.409	0.424	0.439	0.454	0.469	0.482	0.496	0.509	0.521	0.532	0.545	0.555	0.566	0.575	0.585	0.594	0.604	0.610	0.618	0.624	0.630	0.635	0.640	0.644	0.648	0.651	0.655	0.658	0.659	0.661	0.662	0.662	0.664	0.664	0.662	0.662	0.660	0.660	0.659	0.658	0.656	0.654	0.651	0.651	0.648	0.648	0.645	0.642	0.642	0.640	0.640	0.640	0.639	0.639	0.639	0.639	0.640	0.641	0.645	0.646	0.649	0.652	0.656	0.660	0.665	0.670	0.676	0.682	0.690	0.699	0.706	0.716	0.726	0.736	0.745	0.758	0.769	0.780	0.792	0.805	0.818	0.831	0.845	0.858	0.871	0.885	0.899	0.912	0.928	0.940	0.952	0.968	0.980	0.992	1.004	1.015	1.026	1.036	1.046	1.056	1.064	1.071	1.079	1.085	1.090	1.095	1.099	1.101	1.102	1.102	1.102	1.101	1.099	1.096	1.091	1.086	1.080	1.074	1.065	1.056	1.048	1.036	1.024	1.012	0.999	0.985	0.971	0.956	0.941	0.925	0.909	0.891	0.874	0.856	0.839	0.820	0.802	0.782	0.764	0.745	0.725	0.706	0.686	0.666	0.648	0.628	0.609	0.590	0.571	0.552	0.534	0.516	0.499	0.480	0.464	0.446	0.431	0.414	0.399	0.382	0.369	0.354	0.340	0.328	0.314	0.302	0.290	0.279	0.269	0.258	0.249	0.239	0.230	0.222	0.215	0.208	0.201	0.196	0.190	0.186	0.181	0.179	0.176	0.174	0.172	0.172	0.171	0.171	0.172	0.174	0.175	0.179	0.180	0.185	0.188	0.192	0.198	0.202	0.208	0.214	0.220	0.228	0.234	0.241	0.249	0.256	0.265	0.272	0.280	0.290	0.298	0.306	0.316	0.324	0.332	0.340	0.348	0.356	0.364	0.371	0.380	0.386	0.392	0.400	0.405	0.411	0.418	0.421	0.426	0.430	0.434	0.438	0.441	0.444	0.446	0.448	0.449	0.451	0.451	0.452	0.452	0.452	0.451	0.450	0.449	0.448	0.446	0.444	0.442	0.441	0.440	0.436	0.435	0.432	0.430	0.429	0.426	0.425	0.424	0.421	0.420	0.418	0.416	0.416	0.416	0.415	0.416	0.416	0.418	0.418	0.420	0.422	0.424	0.426	0.429	0.431	0.434	0.438	0.441	0.445	0.450	0.452	0.458	0.462	0.466	0.471	0.476	0.481	0.486	0.491	0.496	0.501	0.504	0.509	0.514	0.519	0.521	0.525	0.529	0.532	0.536	0.539	0.541	0.544	0.546	0.548	0.549	0.550	0.550	0.551	0.550	0.550	0.549	0.548	0.548	0.545	0.544	0.541	0.539	0.536	0.534	0.531	0.528	0.524	0.520	0.516	0.512	0.507	0.504	0.499	0.495	0.490	0.485	0.481	0.476	0.471	0.468	0.462	0.456	0.454	0.449	0.445	0.440	0.436	0.432	0.429	0.425	0.420	0.416	0.412	0.409	0.405	0.401	0.398	0.394	0.391	0.386	0.384	0.379	0.375	0.372	0.369	0.365	0.361	0.356	0.354	0.350	0.346	0.341	0.336	0.332	0.329	0.324	0.319	0.315	0.309	0.304	0.299	0.292	0.288	0.282	0.276	0.271	0.265	0.260	0.252	0.248	0.242	0.235	0.230	0.225	0.219	0.212	0.206	0.200	0.195	0.190	0.186	0.180	0.175	0.171	0.168	0.162	0.159	0.155	0.152	0.149	0.148	0.145	0.144	0.141	0.141	0.140	0.140	0.141	0.141	0.144	0.145	0.148	0.150	0.152	0.158	0.161	0.168	0.172	0.178	0.185	0.192	0.202	0.210	0.220	0.231	0.241	0.255	0.266	0.280	0.294	0.309	0.324	0.340	0.358	0.375	0.394	0.412	0.432	0.452	0.474	0.496	0.520	0.542	0.566	0.590	0.616	0.641	0.668	0.694	0.720	0.748	0.775	0.804	0.831	0.859	0.888	0.915	0.944	0.971	0.999	1.026	1.054	1.080	1.106	1.132	1.158	1.181	1.205	1.229	1.250	1.270	1.291	1.309	1.326	1.342	1.358	1.370	1.382	1.391	1.401	1.409	1.415	1.418	1.420	1.421	1.420	1.418	1.412	1.406	1.399	1.389	1.378	1.365	1.350	1.334	1.316	1.298	1.276	1.254	1.230	1.205	1.179	1.150	1.121	1.091	1.060	1.029	0.996	0.962	0.928	0.892	0.856	0.821	0.785	0.748	0.710	0.674	0.638	0.599	0.562	0.525	0.489	0.454	0.416	0.381	0.346	0.312	0.279	0.246	0.215	0.184	0.154	0.125	0.098	0.070	0.045	0.022	-0.001	-0.022	-0.042	-0.060	-0.076	-0.091	-0.105	-0.118	-0.128	-0.136	-0.145	-0.151	-0.155	-0.159	-0.159	-0.159	-0.158	-0.154	-0.149	-0.141	-0.132	-0.124	-0.111	-0.100	-0.086	-0.070	-0.054	-0.036	-0.019	0.001	0.021	0.042	0.065	0.088	0.111	0.135	0.159	0.184	0.209	0.234	0.259	0.284	0.309	0.334	0.359	0.382	0.408	0.431	0.454	0.476	0.498	0.519	0.539	0.559	0.579	0.596	0.612	0.628	0.642	0.656	0.670	0.680	0.691	0.700	0.708	0.716	0.721	0.728	0.731	0.732	0.736	0.736	0.736	0.735	0.734	0.731	0.729	0.724	0.720	0.715	0.710	0.702	0.696	0.690	0.682	0.674	0.668	0.660	0.652	0.645	0.636	0.629	0.621	0.614	0.605	0.599	0.591	0.585	0.578	0.571	0.565	0.559	0.554	0.549	0.544	0.540	0.535	0.532	0.529	0.526	0.524	0.521	0.519	0.519	0.518	0.516	0.515	0.514	0.515	0.515	0.515	0.516	0.516	0.518	0.518	0.519	0.520	0.522	0.524	0.526	0.529	0.531	0.534	0.536	0.539	0.542	0.545	0.548	0.551	0.556	0.559	0.562	0.565	0.569	0.571	0.576	0.579	0.584	0.588	0.591	0.595	0.598	0.602	0.606	0.609	0.614	0.616	0.619	0.622	0.624	0.626	0.629	0.629	0.631	0.631	0.630	0.629	0.628	0.625	0.622	0.620	0.615	0.609	0.604	0.596	0.588	0.579	0.569	0.556	0.545	0.531	0.516	0.500	0.484	0.465	0.448	0.426	0.405	0.382	0.359	0.334	0.308	0.281	0.252	0.225	0.195	0.165	0.134	0.101	0.070	0.038	0.004	-0.030	-0.064	-0.096	-0.130	-0.164	-0.198	-0.230	-0.264	-0.295	-0.328	-0.356	-0.386	-0.416	-0.444	-0.469	-0.495	-0.519	-0.541	-0.562	-0.581	-0.599	-0.615	-0.629	-0.640	-0.650	-0.658	-0.664	-0.668	-0.669	-0.668	-0.665	-0.659	-0.652	-0.644	-0.630	-0.618	-0.601	-0.584	-0.564	-0.541	-0.518	-0.491	-0.465	-0.435	-0.406	-0.374	-0.341	-0.308	-0.272	-0.236	-0.201	-0.162	-0.125	-0.088	-0.049	-0.009	0.030	0.068	0.106	0.142	0.180	0.218	0.254	0.289	0.322	0.355	0.388	0.418	0.448	0.476	0.501	0.526	0.549	0.570	0.589	0.606	0.621	0.635	0.645	0.655	0.662	0.668	0.670	0.672	0.671	0.669	0.662	0.656	0.648	0.638	0.624	0.610	0.595	0.576	0.558	0.536	0.514	0.490	0.466	0.439	0.411	0.384	0.354	0.324	0.291	0.259	0.226	0.194	0.160	0.125	0.091	0.056	0.022	-0.014	-0.048	-0.082	-0.116	-0.151	-0.185	-0.219	-0.251	-0.284	-0.315	-0.348	-0.378	-0.406	-0.435	-0.464	-0.490	-0.516	-0.540	-0.562	-0.586	-0.606	-0.626	-0.642	-0.660	-0.675	-0.689	-0.701	-0.711	-0.721	-0.729	-0.734	-0.739	-0.741	-0.742	-0.741	-0.740	-0.738	-0.731	-0.725	-0.718	-0.708	-0.698	-0.682	-0.670	-0.654	-0.638	-0.620	-0.600	-0.579	-0.558	-0.535	-0.510	-0.486	-0.460	-0.434	-0.405	-0.378	-0.350	-0.320	-0.290	-0.260	-0.230	-0.199	-0.168	-0.138	-0.106	-0.075	-0.044	-0.012	0.018	0.048	0.078	0.108	0.136	0.166	0.194	0.221	0.249	0.275	0.300	0.325	0.349	0.371	0.394	0.415	0.436	0.456	0.475	0.492	0.510	0.526	0.542	0.556	0.571	0.585	0.598	0.610	0.620	0.630	0.640	0.649	0.658	0.666	0.674	0.681	0.688	0.694	0.700	0.708	0.714	0.719	0.725	0.730	0.735	0.740	0.746	0.751	0.758	0.762	0.768	0.774	0.780	0.786	0.792	0.799	0.805	0.812	0.819	0.826	0.832	0.841	0.849	0.858	0.866	0.874	0.884	0.892	0.902	0.911	0.921	0.931	0.941	0.950	0.960	0.970	0.979	0.989	0.999	1.008	1.018	1.026	1.035	1.042	1.051	1.059	1.066	1.074	1.080	1.086	1.092	1.098	1.101	1.105	1.108	1.110	1.111	1.110	1.110	1.109	1.106	1.102	1.099	1.092	1.086	1.079	1.071	1.061	1.051	1.039	1.026	1.014	0.999	0.982	0.966	0.949	0.930	0.910	0.889	0.868	0.845	0.822	0.796	0.772	0.746	0.720	0.692	0.665	0.636	0.608	0.580	0.551	0.521	0.492	0.462	0.432	0.404	0.374	0.345	0.318	0.289	0.260	0.232	0.206	0.180	0.155	0.131	0.108	0.085	0.064	0.045	0.026	0.008	-0.009	-0.024	-0.036	-0.049	-0.060	-0.069	-0.076	-0.082	-0.088	-0.091	-0.094	-0.092	-0.092	-0.089	-0.085	-0.080	-0.072	-0.064	-0.054	-0.044	-0.031	-0.019	-0.005	0.009	0.025	0.041	0.059	0.078	0.095	0.115	0.132	0.152	0.172	0.191	0.211	0.231	0.250	0.270	0.289	0.306	0.325	0.342	0.359	0.372	0.389	0.401	0.414	0.425	0.435	0.444	0.452	0.459	0.464	0.466	0.469	0.470	0.469	0.466	0.462	0.456	0.450	0.441	0.431	0.420	0.408	0.394	0.378	0.362	0.345	0.326	0.305	0.285	0.264	0.241	0.219	0.194	0.170	0.146	0.120	0.095	0.069	0.044	0.018	-0.008	-0.032	-0.059	-0.082	-0.106	-0.130	-0.152	-0.176	-0.198	-0.219	-0.238	-0.258	-0.275	-0.292	-0.310	-0.325	-0.339	-0.352	-0.365	-0.376	-0.386	-0.396	-0.404	-0.410	-0.415	-0.421	-0.424	-0.428	-0.429	-0.429	-0.429	-0.428	-0.426	-0.422	-0.420	-0.414	-0.410	-0.404	-0.398	-0.391	-0.385	-0.376	-0.369	-0.360	-0.351	-0.341	-0.332	-0.321	-0.311	-0.300	-0.289	-0.278	-0.266	-0.254	-0.241	-0.229	-0.216	-0.202	-0.190	-0.176	-0.161	-0.146	-0.131	-0.116	-0.100	-0.085	-0.068	-0.051	-0.034	-0.016	0.001	0.021	0.040	0.059	0.078	0.099	0.120	0.140	0.161	0.182	0.205	0.228	0.250	0.271	0.295	0.318	0.341	0.364	0.388	0.410	0.434	0.456	0.479	0.502	0.524	0.548	0.568	0.589	0.610	0.630	0.650	0.668	0.686	0.704	0.721	0.736	0.751	0.766	0.780	0.791	0.804	0.815	0.825	0.834	0.841	0.849	0.855	0.860	0.864	0.866	0.869	0.870	0.870	0.870	0.869	0.866	0.862	0.860	0.855	0.849	0.844	0.838	0.830	0.822	0.814	0.805	0.795	0.786	0.775	0.765	0.755	0.742	0.731	0.720	0.709	0.696	0.685	0.672	0.660	0.648	0.635	0.624	0.610	0.598	0.586	0.574	0.562	0.550	0.538	0.526	0.515	0.505	0.494	0.484	0.472	0.462	0.454	0.444	0.435	0.426	0.419	0.411	0.402	0.396	0.389	0.382	0.379	0.372	0.368	0.364	0.361	0.358	0.355	0.354	0.352	0.351	0.351	0.351	0.352	0.354	0.356	0.359	0.361	0.365	0.369	0.372	0.378	0.382	0.386	0.392	0.398	0.404	0.409	0.414	0.420	0.426	0.431	0.438	0.442	0.449	0.454	0.459	0.461	0.466	0.469	0.471	0.472	0.474	0.475	0.476	0.475	0.474	0.471	0.468	0.464	0.459	0.452	0.446	0.439	0.430	0.420	0.409	0.396	0.385	0.370	0.356	0.340	0.324	0.306	0.286	0.268	0.248	0.225	0.202	0.180	0.156	0.131	0.106	0.081	0.054	0.026	-0.001	-0.031	-0.060	-0.090	-0.120	-0.150	-0.181	-0.212	-0.242	-0.275	-0.306	-0.339	-0.369	-0.401	-0.432	-0.465	-0.498	-0.528	-0.559	-0.590	-0.620	-0.651	-0.681	-0.711	-0.740	-0.769	-0.796	-0.824	-0.850	-0.878	-0.902	-0.928	-0.952	-0.975	-0.999	-1.020	-1.041	-1.061	-1.081	-1.101	-1.118	-1.135	-1.150	-1.164	-1.178	-1.190	-1.202	-1.212	-1.221	-1.229	-1.235	-1.241	-1.245	-1.249	-1.251	-1.251	-1.250	-1.249	-1.246	-1.241	-1.234	-1.228	-1.219	-1.209	-1.198	-1.186	-1.171	-1.156	-1.140	-1.121	-1.102	-1.082	-1.060	-1.038	-1.012	-0.988	-0.961	-0.934	-0.905	-0.875	-0.845	-0.814	-0.780	-0.748	-0.712	-0.678	-0.641	-0.606	-0.569	-0.532	-0.494	-0.456	-0.419	-0.381	-0.342	-0.305	-0.268	-0.229	-0.191	-0.155	-0.119	-0.082	-0.046	-0.012	0.021	0.054	0.085	0.115	0.144	0.174	0.200	0.226	0.250	0.274	0.295	0.315	0.332	0.350	0.365	0.378	0.389	0.400	0.408	0.415	0.420	0.422	0.425	0.425	0.424	0.421	0.416	0.410	0.404	0.395	0.385	0.374	0.361	0.349	0.335	0.321	0.305	0.289	0.272	0.254	0.236	0.218	0.200	0.181	0.162	0.145	0.126	0.108	0.091	0.072	0.055	0.039	0.024	0.009	-0.006	-0.020	-0.034	-0.046	-0.056	-0.068	-0.078	-0.086	-0.094	-0.101	-0.108	-0.112	-0.116	-0.120	-0.121	-0.124	-0.124	-0.122	-0.122	-0.120	-0.118	-0.114	-0.110	-0.105	-0.100	-0.095	-0.089	-0.081	-0.075	-0.066	-0.058	-0.051	-0.042	-0.034	-0.025	-0.016	-0.008	0.001	0.011	0.020	0.029	0.038	0.046	0.055	0.064	0.071	0.080	0.089	0.096	0.104	0.112	0.119	0.126	0.132	0.140	0.148	0.154	0.159	0.166	0.172	0.179	0.185	0.191	0.196	0.202	0.209	0.214	0.220	0.225	0.231	0.236	0.242	0.248	0.254	0.260	0.266	0.272	0.278	0.284	0.290	0.296	0.302	0.309	0.314	0.320	0.326	0.334	0.340	0.346	0.352	0.359	0.368	0.374	0.380	0.386	0.392	0.399	0.406	0.411	0.419	0.425	0.431	0.438	0.444	0.451	0.456	0.464	0.470	0.476	0.484	0.489	0.496	0.502	0.509	0.515	0.521	0.529	0.535	0.541	0.550	0.556	0.562	0.570	0.576	0.585	0.592	0.599	0.606	0.614	0.620	0.628	0.635	0.642	0.650	0.658	0.665	0.671	0.679	0.686	0.692	0.699	0.705	0.711	0.716	0.722	0.728	0.732	0.736	0.741	0.744	0.746	0.750	0.751	0.752	0.752	0.752	0.751	0.750	0.748	0.744	0.739	0.735	0.729	0.722	0.714	0.705	0.696	0.686	0.674	0.662	0.649	0.635	0.620	0.605	0.589	0.571	0.552	0.535	0.516	0.496	0.476	0.456	0.435	0.414	0.392	0.371	0.349	0.326	0.305	0.282	0.262	0.241	0.219	0.199	0.179	0.159	0.140	0.121	0.104	0.088	0.072	0.056	0.041	0.030	0.016	0.006	-0.004	-0.012	-0.021	-0.026	-0.031	-0.036	-0.038	-0.040	-0.040	-0.039	-0.036	-0.034	-0.029	-0.022	-0.016	-0.009	-0.001	0.009	0.020	0.030	0.042	0.055	0.069	0.082	0.096	0.110	0.125	0.140	0.156	0.170	0.185	0.201	0.216	0.230	0.245	0.260	0.272	0.286	0.299	0.311	0.322	0.332	0.342	0.351	0.361	0.369	0.375	0.381	0.386	0.390	0.395	0.396	0.399	0.399	0.399	0.399	0.398	0.396	0.394	0.391	0.388	0.382	0.378	0.372	0.368	0.361	0.355	0.349	0.342	0.336	0.329	0.321	0.315	0.309	0.302	0.295	0.289	0.282	0.278	0.270	0.265	0.260	0.255	0.250	0.246	0.241	0.238	0.234	0.231	0.229	0.225	0.222	0.221	0.219	0.216	0.214	0.212	0.211	0.209	0.208	0.205	0.204	0.201	0.200	0.198	0.194	0.191	0.188	0.185	0.181	0.176	0.172	0.168	0.161	0.156	0.150	0.142	0.136	0.129	0.121	0.112	0.104	0.095	0.085	0.075	0.065	0.055	0.045	0.035	0.021	0.011	0.000	-0.012	-0.024	-0.035	-0.048	-0.058	-0.069	-0.081	-0.091	-0.102	-0.111	-0.122	-0.131	-0.141	-0.150	-0.158	-0.166	-0.174	-0.180	-0.188	-0.192	-0.198	-0.202	-0.206	-0.210	-0.214	-0.216	-0.216	-0.219	-0.220	-0.219	-0.219	-0.216	-0.216	-0.214	-0.211	-0.208	-0.205	-0.201	-0.198	-0.194	-0.189	-0.185	-0.180	-0.175	-0.171	-0.165	-0.160	-0.155	-0.150	-0.145	-0.141	-0.136	-0.131	-0.129	-0.124	-0.121	-0.118	-0.115	-0.112	-0.110	-0.109	-0.108	-0.105	-0.105	-0.105	-0.105	-0.106	-0.106	-0.108	-0.109	-0.111	-0.114	-0.116	-0.119	-0.121	-0.126	-0.129	-0.134	-0.138	-0.142	-0.146	-0.150	-0.155	-0.160	-0.164	-0.169	-0.172	-0.176	-0.180	-0.182	-0.186	-0.190	-0.191	-0.192	-0.195	-0.196	-0.198	-0.196	-0.196	-0.195	-0.194	-0.191	-0.189	-0.185	-0.181	-0.176	-0.171	-0.165	-0.159	-0.152	-0.144	-0.135	-0.126	-0.116	-0.106	-0.095	-0.084	-0.072	-0.060	-0.048	-0.035	-0.022	-0.009	0.004	0.018	0.031	0.044	0.058	0.070	0.084	0.095	0.108	0.119	0.129	0.140	0.150	0.159	0.168	0.175	0.180	0.186	0.192	0.195	0.199	0.200	0.200	0.200	0.198	0.195	0.190	0.184	0.178	0.170	0.160	0.149	0.138	0.124	0.109	0.092	0.076	0.058	0.038	0.018	-0.004	-0.026	-0.049	-0.074	-0.099	-0.126	-0.151	-0.179	-0.209	-0.236	-0.265	-0.295	-0.325	-0.355	-0.384	-0.415	-0.445	-0.474	-0.504	-0.532	-0.562	-0.591	-0.620	-0.648	-0.675	-0.702	-0.729	-0.754	-0.779	-0.804	-0.826	-0.849	-0.871	-0.891	-0.910	-0.930	-0.948	-0.965	-0.981	-0.996	-1.010	-1.024	-1.036	-1.049	-1.060	-1.070	-1.080	-1.088	-1.095	-1.102	-1.109	-1.115	-1.120	-1.124	-1.129	-1.130	-1.134	-1.136	-1.139	-1.140	-1.141	-1.141	-1.141	-1.142	-1.142	-1.142	-1.140	-1.140	-1.139	-1.136	-1.135	-1.134	-1.131	-1.129	-1.128	-1.124	-1.121	-1.116	-1.114	-1.109	-1.105	-1.099	-1.094	-1.088	-1.080	-1.072	-1.064	-1.055	-1.045	-1.036	-1.025	-1.014	-1.000	-0.988	-0.974	-0.958	-0.942	-0.925	-0.908	-0.889	-0.869	-0.848	-0.826	-0.805	-0.780	-0.756	-0.730	-0.704	-0.676	-0.649	-0.619	-0.589	-0.559	-0.528	-0.495	-0.462	-0.430	-0.396	-0.361	-0.328	-0.292	-0.258	-0.222	-0.186	-0.150	-0.115	-0.079	-0.044	-0.009	0.026	0.061	0.096	0.131	0.164	0.198	0.230	0.261	0.294	0.324	0.354	0.384	0.411	0.440	0.465	0.492	0.518	0.540	0.562	0.585	0.606	0.626	0.644	0.661	0.678	0.694	0.708	0.721	0.734	0.745	0.755	0.764	0.771	0.779	0.786	0.791	0.795	0.799	0.801	0.802	0.804	0.802	0.801	0.801	0.799	0.794	0.790	0.785	0.780	0.774	0.766	0.759	0.751	0.741	0.732	0.721	0.711	0.701	0.689	0.678	0.665	0.652	0.640	0.626	0.612	0.599	0.585	0.570	0.556	0.541	0.526	0.511	0.498	0.481	0.468	0.451	0.438	0.422	0.406	0.392	0.378	0.362	0.349	0.334	0.319	0.306	0.291	0.278	0.264	0.250	0.236	0.222	0.209	0.195	0.182	0.169	0.154	0.140	0.128	0.112	0.099	0.084	0.069	0.054	0.039	0.022	0.008	-0.009	-0.026	-0.042	-0.060	-0.078	-0.095	-0.114	-0.132	-0.151	-0.172	-0.191	-0.212	-0.232	-0.255	-0.276	-0.300	-0.322	-0.346	-0.370	-0.392	-0.418	-0.441	-0.465	-0.491	-0.515	-0.540	-0.565	-0.590	-0.615	-0.639	-0.662	-0.686	-0.710	-0.732	-0.756	-0.779	-0.800	-0.820	-0.840	-0.860	-0.878	-0.896	-0.914	-0.930	-0.945	-0.959	-0.971	-0.982	-0.994	-1.002	-1.010	-1.018	-1.024	-1.026	-1.030	-1.032	-1.032	-1.031	-1.029	-1.026	-1.021	-1.016	-1.009	-1.000	-0.990	-0.980	-0.969	-0.955	-0.941	-0.926	-0.910	-0.892	-0.875	-0.858	-0.836	-0.816	-0.794	-0.771	-0.750	-0.725	-0.701	-0.676	-0.650	-0.624	-0.598	-0.570	-0.542	-0.514	-0.486	-0.456	-0.428	-0.398	-0.369	-0.338	-0.309	-0.278	-0.248	-0.218	-0.186	-0.158	-0.126	-0.096	-0.066	-0.036	-0.008	0.022	0.052	0.080	0.109	0.135	0.162	0.189	0.214	0.239	0.265	0.288	0.310	0.332	0.354	0.371	0.390	0.408	0.425	0.440	0.454	0.466	0.478	0.489	0.496	0.504	0.509	0.514	0.516	0.519	0.518	0.518	0.514	0.510	0.504	0.498	0.489	0.479	0.469	0.456	0.444	0.429	0.412	0.396	0.379	0.360	0.341	0.320	0.299	0.279	0.256	0.234	0.211	0.189	0.165	0.141	0.120	0.098	0.074	0.051	0.030	0.008	-0.012	-0.034	-0.052	-0.072	-0.091	-0.108	-0.125	-0.141	-0.156	-0.171	-0.184	-0.196	-0.206	-0.216	-0.225	-0.232	-0.239	-0.244	-0.249	-0.250	-0.254	-0.254	-0.255	-0.254	-0.251	-0.248	-0.244	-0.239	-0.234	-0.228	-0.220	-0.212	-0.202	-0.194	-0.184	-0.171	-0.161	-0.149	-0.135	-0.122	-0.109	-0.095	-0.080	-0.065	-0.050	-0.035	-0.019	-0.001	0.014	0.031	0.048	0.064	0.081	0.099	0.116	0.135	0.152	0.169	0.188	0.204	0.222	0.240	0.256	0.275	0.292	0.310	0.328	0.344	0.361	0.379	0.395	0.412	0.429	0.445	0.460	0.475	0.490	0.504	0.519	0.532	0.545	0.556	0.569	0.581	0.592	0.601	0.610	0.619	0.626	0.634	0.640	0.645	0.650	0.654	0.656	0.659	0.660	0.662	0.661	0.661	0.659	0.656	0.654	0.650	0.645	0.641	0.636	0.630	0.622	0.618	0.609	0.601	0.594	0.586	0.578	0.570	0.561	0.554	0.544	0.536	0.529	0.522	0.514	0.507	0.501	0.495	0.490	0.485	0.481	0.476	0.474	0.472	0.470	0.470	0.471	0.472	0.474	0.476	0.480	0.486	0.492	0.499	0.506	0.515	0.524	0.536	0.548	0.559	0.574	0.588	0.604	0.619	0.635	0.654	0.672	0.692	0.712	0.732	0.754	0.776	0.799	0.821	0.845	0.869	0.892	0.918	0.944	0.968	0.994	1.019	1.044	1.070	1.096	1.121	1.146	1.171	1.196	1.221	1.245	1.269	1.291	1.314	1.336	1.358	1.378	1.398	1.416	1.435	1.450	1.466	1.480	1.494	1.505	1.518	1.526	1.534	1.540	1.545	1.550	1.551	1.552	1.550	1.548	1.544	1.538	1.530	1.521	1.511	1.499	1.484	1.469	1.451	1.434	1.414	1.391	1.369	1.344	1.320	1.292	1.265	1.235	1.205	1.175	1.144	1.112	1.079	1.045	1.011	0.979	0.944	0.910	0.875	0.841	0.808	0.774	0.740	0.708	0.675	0.644	0.612	0.582	0.554	0.526	0.499	0.472	0.448	0.424	0.401	0.380	0.360	0.342	0.325	0.310	0.295	0.282	0.271	0.262	0.254	0.246	0.241	0.238	0.234	0.234	0.232	0.232	0.235	0.238	0.242	0.248	0.254	0.261	0.269	0.278	0.286	0.295	0.306	0.318	0.328	0.339	0.350	0.361	0.372	0.384	0.395	0.406	0.418	0.426	0.436	0.446	0.455	0.464	0.472	0.480	0.486	0.494	0.499	0.504	0.507	0.510	0.514	0.516	0.518	0.516	0.518	0.516	0.514	0.512	0.509	0.505	0.500	0.495	0.490	0.484	0.478	0.470	0.462	0.454	0.446	0.438	0.429	0.420	0.411	0.401	0.392	0.384	0.374	0.365	0.355	0.346	0.339	0.329	0.321	0.314	0.306	0.300	0.294	0.288	0.282	0.279	0.275	0.271	0.269	0.268	0.266	0.265	0.265	0.266	0.269	0.271	0.274	0.278	0.282	0.288	0.294	0.301	0.309	0.318	0.326	0.336	0.345	0.356	0.368	0.378	0.390	0.401	0.414	0.426	0.439	0.451	0.465	0.478	0.490	0.502	0.514	0.526	0.539	0.549	0.560	0.571	0.580	0.589	0.599	0.605	0.612	0.620	0.625	0.630	0.634	0.636	0.639	0.640	0.640	0.640	0.639	0.636	0.632	0.629	0.624	0.618	0.610	0.604	0.594	0.586	0.575	0.566	0.555	0.542	0.531	0.519	0.505	0.492	0.479	0.466	0.452	0.438	0.424	0.410	0.396	0.381	0.368	0.354	0.340	0.326	0.314	0.300	0.288	0.276	0.265	0.252	0.241	0.231	0.221	0.212	0.204	0.195	0.188	0.180	0.172	0.165	0.160	0.154	0.150	0.145	0.141	0.136	0.134	0.131	0.129	0.128	0.128	0.126	0.126	0.126	0.128	0.129	0.130	0.131	0.135	0.139	0.141	0.145	0.150	0.155	0.160	0.168	0.172	0.180	0.188	0.196	0.205	0.214	0.225	0.235	0.246	0.259	0.270	0.284	0.298	0.314	0.330	0.346	0.362	0.381	0.401	0.421	0.441	0.462	0.485	0.507	0.531	0.556	0.581	0.606	0.632	0.659	0.685	0.712	0.741	0.770	0.798	0.825	0.854	0.882	0.910	0.939	0.966	0.992	1.021	1.048	1.072	1.099	1.122	1.146	1.169	1.190	1.211	1.230	1.248	1.265	1.281	1.295	1.308	1.318	1.328	1.335	1.341	1.345	1.349	1.349	1.348	1.345	1.341	1.336	1.328	1.319	1.308	1.295	1.281	1.265	1.248	1.229	1.209	1.186	1.164	1.140	1.115	1.089	1.062	1.032	1.002	0.972	0.942	0.911	0.878	0.845	0.811	0.776	0.742	0.709	0.672	0.638	0.601	0.566	0.530	0.496	0.460	0.425	0.390	0.355	0.321	0.286	0.252	0.220	0.186	0.155	0.122	0.090	0.060	0.029	0.000	-0.029	-0.056	-0.084	-0.110	-0.136	-0.160	-0.184	-0.206	-0.228	-0.248	-0.268	-0.286	-0.304	-0.320	-0.336	-0.350	-0.362	-0.375	-0.386	-0.395	-0.404	-0.411	-0.416	-0.421	-0.424	-0.426	-0.428	-0.425	-0.424	-0.420	-0.416	-0.411	-0.404	-0.395	-0.386	-0.376	-0.362	-0.351	-0.336	-0.321	-0.305	-0.288	-0.270	-0.250	-0.230	-0.209	-0.186	-0.165	-0.141	-0.118	-0.092	-0.068	-0.041	-0.016	0.011	0.039	0.065	0.092	0.121	0.149	0.176	0.205	0.234	0.261	0.289	0.316	0.344	0.371	0.398	0.424	0.450	0.475	0.499	0.524	0.546	0.570	0.591	0.612	0.632	0.652	0.670	0.689	0.705	0.721	0.735	0.750	0.762	0.775	0.786	0.795	0.804	0.812	0.819	0.825	0.831	0.835	0.839	0.841	0.844	0.844	0.845	0.844	0.842	0.841	0.838	0.835	0.831	0.828	0.824	0.819	0.814	0.808	0.802	0.798	0.791	0.785	0.780	0.775	0.769	0.765	0.760	0.755	0.751	0.749	0.745	0.742	0.741	0.741	0.740	0.739	0.741	0.742	0.744	0.748	0.751	0.756	0.761	0.769	0.778	0.786	0.795	0.805	0.816	0.829	0.840	0.854	0.868	0.882	0.898	0.914	0.929	0.946	0.962	0.980	0.998	1.015	1.032	1.050	1.068	1.084	1.101	1.118	1.134	1.149	1.164	1.179	1.191	1.205	1.218	1.228	1.238	1.246	1.254	1.260	1.266	1.270	1.272	1.274	1.275	1.274	1.271	1.268	1.262	1.256	1.249	1.240	1.230	1.219	1.206	1.192	1.179	1.162	1.146	1.128	1.110	1.090	1.070	1.050	1.029	1.008	0.985	0.964	0.940	0.918	0.894	0.870	0.846	0.824	0.800	0.776	0.752	0.729	0.708	0.684	0.662	0.640	0.619	0.599	0.578	0.559	0.540	0.520	0.502	0.485	0.468	0.451	0.435	0.419	0.405	0.390	0.378	0.366	0.352	0.341	0.330	0.320	0.310	0.299	0.290	0.281	0.272	0.265	0.258	0.251	0.244	0.238	0.232	0.226	0.221	0.216	0.211	0.208	0.202	0.199	0.195	0.191	0.189	0.185	0.182	0.180	0.179	0.176	0.174	0.174	0.172	0.171	0.169	0.169	0.169	0.169	0.169	0.169	0.170	0.170	0.172	0.172	0.174	0.176	0.178	0.180	0.182	0.185	0.188	0.189	0.192	0.195	0.198	0.201	0.202	0.206	0.208	0.212	0.214	0.218	0.220	0.222	0.225	0.228	0.230	0.232	0.235	0.236	0.239	0.240	0.241	0.242	0.245	0.246	0.248	0.249	0.249	0.249	0.249	0.249	0.250	0.250	0.250	0.250	0.250	0.250	0.251	0.251	0.251	0.251	0.251	0.251	0.251	0.251	0.252	0.252	0.254	0.255	0.255	0.256	0.258	0.260	0.262	0.265	0.268	0.271	0.274	0.276	0.280	0.285	0.289	0.292	0.296	0.301	0.306	0.311	0.316	0.321	0.326	0.332	0.338	0.344	0.349	0.354	0.358	0.362	0.368	0.372	0.378	0.381	0.385	0.389	0.392	0.396	0.399	0.402	0.404	0.405	0.408	0.409	0.409	0.410	0.409	0.409	0.406	0.406	0.404	0.401	0.400	0.398	0.394	0.390	0.386	0.382	0.379	0.374	0.370	0.366	0.361	0.355	0.351	0.345	0.340	0.334	0.329	0.324	0.319	0.314	0.309	0.302	0.299	0.294	0.289	0.284	0.280	0.275	0.272	0.269	0.265	0.261	0.259	0.255	0.252	0.250	0.248	0.245	0.242	0.241	0.238	0.236	0.235	0.234	0.232	0.230	0.229	0.228	0.225	0.225	0.222	0.221	0.220	0.219	0.218	0.216	0.214	0.214	0.211	0.209	0.208	0.205	0.204	0.201	0.199	0.196	0.194	0.192	0.190	0.188	0.185	0.184	0.182	0.179	0.178	0.175	0.174	0.172	0.170	0.169	0.168	0.165	0.164	0.164	0.162	0.161	0.161	0.161	0.161	0.162	0.164	0.164	0.165	0.168	0.169	0.171	0.172	0.175	0.178	0.181	0.185	0.189	0.192	0.198	0.201	0.206	0.211	0.216	0.222	0.229	0.235	0.241	0.249	0.256	0.264	0.271	0.280	0.290	0.299	0.309	0.319	0.329	0.339	0.350	0.361	0.375	0.388	0.399	0.412	0.428	0.441	0.456	0.471	0.488	0.505	0.522	0.539	0.556	0.575	0.594	0.612	0.632	0.652	0.672	0.692	0.714	0.734	0.755	0.776	0.798	0.819	0.840	0.861	0.881	0.902	0.924	0.944	0.962	0.982	1.001	1.019	1.038	1.054	1.071	1.085	1.099	1.112	1.124	1.135	1.145	1.154	1.160	1.166	1.171	1.174	1.176	1.176	1.175	1.172	1.169	1.162	1.155	1.148	1.136	1.125	1.112	1.099	1.082	1.066	1.048	1.029	1.008	0.985	0.962	0.938	0.912	0.888	0.860	0.832	0.805	0.775	0.746	0.715	0.686	0.655	0.622	0.591	0.560	0.529	0.498	0.465	0.434	0.404	0.372	0.342	0.312	0.284	0.254	0.226	0.199	0.172	0.146	0.121	0.098	0.074	0.051	0.029	0.009	-0.010	-0.028	-0.045	-0.060	-0.074	-0.086	-0.099	-0.109	-0.118	-0.125	-0.131	-0.135	-0.139	-0.142	-0.142	-0.142	-0.140	-0.136	-0.132	-0.126	-0.119	-0.110	-0.100	-0.089	-0.076	-0.062	-0.049	-0.032	-0.016	0.001	0.020	0.039	0.059	0.080	0.101	0.124	0.146	0.170	0.194	0.218	0.241	0.266	0.290	0.314	0.339	0.362	0.388	0.411	0.435	0.459	0.481	0.504	0.526	0.548	0.569	0.589	0.608	0.626	0.644	0.661	0.676	0.692	0.706	0.720	0.731	0.742	0.752	0.761	0.770	0.776	0.782	0.789	0.792	0.796	0.798	0.799	0.800	0.800	0.799	0.796	0.795	0.791	0.788	0.782	0.776	0.771	0.765	0.759	0.751	0.744	0.735	0.728	0.720	0.711	0.702	0.694	0.685	0.676	0.666	0.658	0.649	0.639	0.630	0.621	0.612	0.604	0.594	0.585	0.578	0.569	0.560	0.554	0.545	0.538	0.531	0.524	0.516	0.509	0.501	0.495	0.489	0.484	0.478	0.472	0.466	0.461	0.456	0.450	0.446	0.442	0.439	0.434	0.431	0.428	0.424	0.421	0.418	0.416	0.414	0.412	0.410	0.410	0.410	0.409	0.408	0.408	0.408	0.408	0.408	0.410	0.410	0.411	0.414	0.415	0.418	0.419	0.422	0.425	0.428	0.430	0.432	0.435	0.438	0.439	0.441	0.444	0.446	0.448	0.448	0.449	0.450	0.450	0.449	0.448	0.446	0.445	0.441	0.438	0.434	0.428	0.421	0.415	0.408	0.399	0.389	0.378	0.366	0.354	0.340	0.326	0.311	0.294	0.278	0.259	0.239	0.219	0.196	0.175	0.151	0.128	0.104	0.079	0.052	0.026	0.000	-0.026	-0.055	-0.082	-0.110	-0.139	-0.166	-0.195	-0.222	-0.250	-0.278	-0.305	-0.331	-0.358	-0.384	-0.408	-0.431	-0.455	-0.476	-0.498	-0.519	-0.536	-0.554	-0.570	-0.585	-0.599	-0.610	-0.621	-0.630	-0.636	-0.642	-0.646	-0.649	-0.648	-0.646	-0.644	-0.639	-0.632	-0.624	-0.614	-0.602	-0.590	-0.574	-0.558	-0.540	-0.520	-0.500	-0.478	-0.455	-0.430	-0.405	-0.379	-0.350	-0.321	-0.292	-0.262	-0.232	-0.201	-0.170	-0.138	-0.106	-0.074	-0.041	-0.010	0.022	0.055	0.085	0.116	0.146	0.176	0.204	0.232	0.259	0.285	0.310	0.332	0.356	0.376	0.396	0.414	0.431	0.446	0.459	0.471	0.481	0.489	0.495	0.500	0.502	0.504	0.502	0.500	0.495	0.488	0.479	0.469	0.456	0.441	0.426	0.408	0.388	0.366	0.344	0.320	0.294	0.266	0.239	0.209	0.178	0.145	0.111	0.078	0.042	0.006	-0.030	-0.068	-0.105	-0.142	-0.180	-0.219	-0.258	-0.296	-0.334	-0.372	-0.410	-0.445	-0.482	-0.519	-0.552	-0.586	-0.619	-0.650	-0.679	-0.709	-0.736	-0.762	-0.785	-0.808	-0.829	-0.848	-0.865	-0.880	-0.894	-0.904	-0.914	-0.920	-0.924	-0.928	-0.929	-0.928	-0.925	-0.920	-0.911	-0.902	-0.891	-0.878	-0.861	-0.845	-0.826	-0.806	-0.784	-0.760	-0.734	-0.708	-0.680	-0.650	-0.619	-0.589	-0.556	-0.524	-0.489	-0.455	-0.420	-0.384	-0.350	-0.314	-0.278	-0.241	-0.205	-0.170	-0.134	-0.099	-0.062	-0.029	0.005	0.039	0.071	0.104	0.135	0.165	0.195	0.224	0.252	0.280	0.306	0.331	0.355	0.380	0.402	0.425	0.445	0.466	0.485	0.505	0.524	0.540	0.556	0.572	0.588	0.602	0.616	0.629	0.642	0.655	0.668	0.679	0.691	0.702	0.714	0.725	0.736	0.748	0.759	0.770	0.780	0.790	0.801	0.811	0.822	0.834	0.844	0.855	0.866	0.878	0.889	0.900	0.911	0.922	0.934	0.944	0.956	0.966	0.978	0.989	0.999	1.010	1.020	1.031	1.041	1.051	1.061	1.070	1.080	1.089	1.098	1.105	1.111	1.119	1.125	1.131	1.138	1.142	1.148	1.151	1.154	1.158	1.160	1.161	1.162	1.162	1.161	1.160	1.159	1.156	1.152	1.149	1.144	1.138	1.131	1.124	1.115	1.106	1.096	1.085	1.075	1.062	1.050	1.036	1.021	1.006	0.991	0.974	0.956	0.938	0.920	0.900	0.880	0.859	0.836	0.814	0.791	0.768	0.744	0.719	0.694	0.669	0.642	0.616	0.589	0.562	0.535	0.507	0.481	0.452	0.425	0.398	0.370	0.342	0.315	0.289	0.261	0.236	0.211	0.186	0.161	0.136	0.114	0.092	0.070	0.049	0.029	0.010	-0.008	-0.024	-0.040	-0.054	-0.066	-0.079	-0.089	-0.099	-0.108	-0.115	-0.120	-0.124	-0.128	-0.130	-0.130	-0.130	-0.128	-0.125	-0.120	-0.115	-0.109	-0.101	-0.091	-0.082	-0.072	-0.061	-0.050	-0.039	-0.025	-0.011	0.002	0.016	0.031	0.045	0.060	0.075	0.089	0.104	0.118	0.131	0.145	0.159	0.170	0.182	0.194	0.204	0.214	0.222	0.231	0.238	0.242	0.248	0.251	0.255	0.256	0.256	0.255	0.254	0.250	0.245	0.240	0.232	0.225	0.216	0.205	0.194	0.181	0.168	0.154	0.139	0.122	0.105	0.088	0.070	0.051	0.031	0.012	-0.008	-0.028	-0.048	-0.068	-0.088	-0.109	-0.128	-0.148	-0.168	-0.185	-0.205	-0.222	-0.239	-0.256	-0.271	-0.286	-0.301	-0.316	-0.329	-0.340	-0.351	-0.361	-0.371	-0.379	-0.386	-0.392	-0.399	-0.402	-0.405	-0.409	-0.410	-0.411	-0.411	-0.410	-0.409	-0.406	-0.404	-0.399	-0.395	-0.390	-0.384	-0.379	-0.372	-0.365	-0.358	-0.350	-0.342	-0.335	-0.326	-0.318	-0.309	-0.301	-0.292	-0.284	-0.275	-0.266	-0.258	-0.249	-0.240	-0.231	-0.221	-0.214	-0.204	-0.195	-0.186	-0.176	-0.168	-0.158	-0.149	-0.139	-0.128	-0.116	-0.106	-0.095	-0.084	-0.071	-0.059	-0.045	-0.032	-0.019	-0.005	0.011	0.026	0.042	0.059	0.076	0.094	0.112	0.131	0.150	0.170	0.191	0.212	0.234	0.255	0.278	0.300	0.322	0.346	0.370	0.395	0.419	0.442	0.466	0.490	0.515	0.538	0.561	0.585	0.608	0.631	0.652	0.675	0.695	0.716	0.736	0.755	0.774	0.791	0.809	0.825	0.840	0.855	0.868	0.880	0.892	0.902	0.911	0.920	0.926	0.932	0.938	0.940	0.944	0.945	0.946	0.946	0.944	0.942	0.939	0.934	0.928	0.922	0.914	0.906	0.898	0.888	0.878	0.866	0.852	0.840	0.828	0.814	0.799	0.785	0.770	0.754	0.736	0.721	0.704	0.688	0.670	0.652	0.635	0.618	0.600	0.582	0.565	0.549	0.532	0.516	0.500	0.484	0.468	0.452	0.438	0.424	0.409	0.396	0.384	0.372	0.360	0.350	0.339	0.330	0.321	0.314	0.306	0.301	0.295	0.291	0.286	0.284	0.282	0.282	0.281	0.282	0.282	0.286	0.289	0.292	0.298	0.302	0.309	0.316	0.322	0.330	0.338	0.348	0.356	0.366	0.376	0.386	0.398	0.408	0.419	0.430	0.441	0.451	0.462	0.472	0.484	0.494	0.505	0.514	0.524	0.532	0.540	0.549	0.555	0.562	0.568	0.574	0.578	0.581	0.582	0.586	0.586	0.588	0.588	0.585	0.581	0.579	0.574	0.569	0.562	0.555	0.546	0.536	0.526	0.515	0.502	0.489	0.474	0.459	0.442	0.425	0.406	0.389	0.368	0.348	0.325	0.302	0.280	0.255	0.230	0.205	0.179	0.152	0.126	0.099	0.071	0.042	0.014	-0.016	-0.045	-0.075	-0.105	-0.135	-0.166	-0.196	-0.228	-0.258	-0.289	-0.320	-0.349	-0.380	-0.410	-0.441	-0.471	-0.500	-0.530	-0.559	-0.588	-0.616	-0.644	-0.671	-0.699	-0.726	-0.751	-0.778	-0.802	-0.826	-0.849	-0.872	-0.894	-0.915	-0.935	-0.955	-0.972	-0.991	-1.008	-1.024	-1.038	-1.052	-1.064	-1.075	-1.086	-1.096	-1.104	-1.111	-1.118	-1.121	-1.125	-1.126	-1.126	-1.126	-1.124	-1.120	-1.115	-1.108	-1.101	-1.091	-1.080	-1.069	-1.054	-1.039	-1.024	-1.006	-0.988	-0.966	-0.945	-0.922	-0.898	-0.872	-0.846	-0.819	-0.790	-0.760	-0.730	-0.698	-0.665	-0.632	-0.599	-0.565	-0.530	-0.495	-0.461	-0.425	-0.390	-0.355	-0.319	-0.284	-0.249	-0.215	-0.181	-0.148	-0.115	-0.084	-0.054	-0.024	0.005	0.034	0.060	0.086	0.109	0.131	0.152	0.172	0.190	0.206	0.222	0.235	0.246	0.255	0.264	0.270	0.274	0.278	0.279	0.279	0.276	0.271	0.266	0.260	0.251	0.241	0.231	0.218	0.205	0.190	0.174	0.159	0.140	0.122	0.104	0.085	0.065	0.045	0.025	0.005	-0.015	-0.036	-0.056	-0.078	-0.096	-0.116	-0.136	-0.155	-0.172	-0.190	-0.208	-0.224	-0.239	-0.254	-0.266	-0.279	-0.290	-0.302	-0.311	-0.320	-0.329	-0.335	-0.340	-0.344	-0.346	-0.349	-0.350	-0.350	-0.349	-0.346	-0.342	-0.339	-0.332	-0.326	-0.320	-0.312	-0.302	-0.292	-0.281	-0.270	-0.259	-0.245	-0.231	-0.216	-0.202	-0.186	-0.171	-0.154	-0.138	-0.120	-0.101	-0.084	-0.065	-0.048	-0.026	-0.006	0.012	0.032	0.052	0.072	0.092	0.112	0.134	0.152	0.174	0.194	0.214	0.234	0.254	0.274	0.292	0.311	0.331	0.350	0.368	0.385	0.404	0.420	0.436	0.455	0.470	0.486	0.501	0.516	0.530	0.546	0.559	0.572	0.585	0.598	0.609	0.620	0.631	0.642	0.651	0.662	0.671	0.679	0.688	0.695	0.704	0.711	100.000	5.000	2.000	1.000	2.000	0.000	0.000	0.000	0.000	0.000	0.000	0.000	0.000	0.000	0.000	0.000	0.000	0.000	0.118	0.102	0.089	0.078	0.066	0.056	0.048	0.040	0.035	0.029	0.025	0.021	0.019	0.018	0.018	0.019	0.020	0.022	0.024	0.028	0.031	0.036	0.040	0.046	0.051	0.058	0.064	0.070	0.075	0.081	0.088	0.094	0.099	0.105	0.110	0.115	0.121	0.124	0.128	0.131	0.134	0.136	0.136	0.136	0.136	0.135	0.134	0.130	0.126	0.121	0.116	0.109	0.101	0.092	0.084	0.071	0.061	0.048	0.034	0.019	0.005	-0.012	-0.029	-0.046	-0.065	-0.084	-0.104	-0.124	-0.145	-0.166	-0.188	-0.210	-0.232	-0.255	-0.278	-0.301	-0.322	-0.346	-0.368	-0.390	-0.411	-0.432	-0.452	-0.472	-0.492	-0.510	-0.529	-0.545	-0.561	-0.576	-0.590	-0.602	-0.614	-0.624	-0.632	-0.640	-0.646	-0.651	-0.654	-0.656	-0.656	-0.656	-0.654	-0.650	-0.645	-0.639	-0.631	-0.621	-0.612	-0.601	-0.588	-0.574	-0.560	-0.544	-0.528	-0.510	-0.492	-0.475	-0.455	-0.435	-0.415	-0.395	-0.374	-0.352	-0.331	-0.310	-0.289	-0.268	-0.246	-0.225	-0.206	-0.185	-0.165	-0.145	-0.126	-0.109	-0.091	-0.074	-0.059	-0.041	-0.026	-0.012	0.001	0.014	0.026	0.038	0.048	0.058	0.068	0.076	0.084	0.091	0.098	0.105	0.110	0.115	0.120	0.125	0.128	0.132	0.135	0.136	0.140	0.141	0.144	0.146	0.148	0.150	0.151	0.152	0.154	0.155	0.158	0.159	0.160	0.164	0.165	0.166	0.170	0.172	0.175	0.178	0.181	0.186	0.189	0.192	0.198	0.201	0.206	0.212	0.216	0.222	0.229	0.236	0.242	0.249	0.256	0.264	0.271	0.280	0.289	0.299	0.308	0.318	0.329	0.339	0.350	0.362	0.374	0.386	0.400	0.412	0.426	0.441	0.455	0.471	0.486	0.502	0.520	0.536	0.554	0.571	0.590	0.610	0.629	0.649	0.669	0.690	0.710	0.731	0.751	0.772	0.795	0.816	0.839	0.860	0.881	0.902	0.925	0.945	0.966	0.986	1.006	1.026	1.045	1.064	1.081	1.098	1.114	1.129	1.142	1.156	1.169	1.180	1.190	1.200	1.208	1.214	1.219	1.222	1.226	1.228	1.228	1.226	1.225	1.220	1.215	1.210	1.201	1.194	1.184	1.171	1.160	1.145	1.131	1.115	1.098	1.080	1.062	1.042	1.022	1.002	0.980	0.960	0.936	0.915	0.891	0.868	0.845	0.821	0.798	0.774	0.750	0.728	0.704	0.680	0.658	0.635	0.612	0.590	0.569	0.548	0.526	0.506	0.488	0.468	0.450	0.431	0.414	0.398	0.381	0.366	0.350	0.335	0.321	0.308	0.295	0.282	0.271	0.259	0.250	0.239	0.229	0.219	0.210	0.201	0.194	0.185	0.179	0.171	0.164	0.159	0.152	0.148	0.142	0.138	0.132	0.129	0.124	0.120	0.116	0.114	0.111	0.108	0.105	0.102	0.100	0.099	0.098	0.095	0.094	0.092	0.091	0.090	0.090	0.090	0.089	0.089	0.088	0.089	0.089	0.089	0.090	0.090	0.091	0.091	0.092	0.094	0.094	0.098	0.099	0.100	0.101	0.104	0.105	0.108	0.111	0.114	0.115	0.119	0.121	0.125	0.128	0.132	0.136	0.140	0.145	0.149	0.154	0.159	0.164	0.170	0.175	0.181	0.188	0.195	0.201	0.209	0.216	0.224	0.232	0.240	0.249	0.256	0.266	0.276	0.286	0.296	0.306	0.316	0.328	0.338	0.350	0.360	0.372	0.385	0.396	0.409	0.421	0.434	0.446	0.460	0.472	0.485	0.500	0.511	0.525	0.539	0.551	0.565	0.576	0.590	0.602	0.614	0.628	0.639	0.650	0.661	0.672	0.684	0.694	0.704	0.714	0.724	0.732	0.741	0.750	0.758	0.765	0.772	0.779	0.785	0.790	0.796	0.801	0.805	0.810	0.812	0.816	0.819	0.820	0.822	0.824	0.824	0.826	0.825	0.826	0.826	0.824	0.824	0.821	0.820	0.818	0.815	0.811	0.809	0.805	0.800	0.796	0.791	0.785	0.780	0.775	0.769	0.761	0.755	0.749	0.741	0.735	0.726	0.719	0.710	0.701	0.692	0.684	0.674	0.665	0.656	0.646	0.635	0.625	0.615	0.604	0.594	0.582	0.572	0.562	0.551	0.540	0.530	0.520	0.510	0.500	0.491	0.481	0.472	0.464	0.456	0.448	0.440	0.432	0.426	0.421	0.416	0.410	0.406	0.402	0.400	0.399	0.396	0.395	0.394	0.395	0.394	0.396	0.398	0.399	0.402	0.406	0.410	0.414	0.420	0.425	0.431	0.436	0.442	0.450	0.456	0.464	0.470	0.478	0.485	0.491	0.499	0.506	0.514	0.521	0.529	0.535	0.542	0.548	0.554	0.561	0.566	0.571	0.576	0.580	0.586	0.589	0.592	0.596	0.599	0.602	0.604	0.608	0.609	0.610	0.611	0.612	0.614	0.614	0.616	0.615	0.618	0.618	0.618	0.619	0.620	0.620	0.622	0.624	0.625	0.626	0.629	0.631	0.634	0.638	0.641	0.645	0.650	0.655	0.660	0.665	0.671	0.678	0.684	0.691	0.699	0.706	0.715	0.722	0.731	0.741	0.750	0.759	0.769	0.779	0.788	0.798	0.806	0.816	0.826	0.835	0.845	0.854	0.862	0.871	0.880	0.888	0.895	0.902	0.910	0.918	0.922	0.928	0.932	0.938	0.941	0.945	0.948	0.950	0.951	0.952	0.954	0.954	0.954	0.952	0.951	0.949	0.946	0.942	0.940	0.935	0.930	0.925	0.919	0.912	0.906	0.900	0.892	0.885	0.878	0.869	0.860	0.850	0.841	0.831	0.821	0.811	0.801	0.791	0.780	0.769	0.759	0.746	0.735	0.722	0.711	0.700	0.688	0.675	0.664	0.650	0.639	0.625	0.614	0.601	0.590	0.578	0.566	0.554	0.542	0.530	0.519	0.507	0.496	0.486	0.475	0.465	0.455	0.446	0.438	0.429	0.420	0.414	0.405	0.399	0.394	0.388	0.382	0.379	0.375	0.372	0.370	0.369	0.368	0.368	0.369	0.370	0.372	0.375	0.379	0.382	0.389	0.392	0.400	0.406	0.414	0.422	0.431	0.439	0.449	0.459	0.469	0.480	0.491	0.502	0.514	0.526	0.538	0.549	0.560	0.572	0.584	0.596	0.608	0.619	0.630	0.639	0.649	0.659	0.669	0.676	0.684	0.691	0.698	0.704	0.709	0.714	0.718	0.720	0.721	0.722	0.724	0.724	0.722	0.720	0.716	0.712	0.706	0.701	0.694	0.685	0.676	0.668	0.658	0.645	0.634	0.621	0.608	0.592	0.579	0.564	0.546	0.531	0.514	0.496	0.479	0.461	0.442	0.424	0.405	0.388	0.369	0.349	0.330	0.312	0.295	0.276	0.259	0.242	0.225	0.210	0.194	0.179	0.164	0.150	0.138	0.125	0.114	0.102	0.095	0.085	0.078	0.071	0.065	0.061	0.059	0.056	0.055	0.055	0.058	0.060	0.062	0.069	0.075	0.082	0.090	0.100	0.110	0.122	0.135	0.150	0.164	0.180	0.196	0.214	0.232	0.252	0.271	0.294	0.314	0.336	0.359	0.381	0.405	0.428	0.451	0.475	0.499	0.522	0.546	0.569	0.592	0.615	0.638	0.659	0.681	0.701	0.721	0.740	0.758	0.775	0.792	0.806	0.821	0.834	0.846	0.856	0.866	0.875	0.881	0.888	0.891	0.892	0.894	0.894	0.892	0.889	0.885	0.879	0.872	0.864	0.854	0.842	0.830	0.816	0.802	0.786	0.769	0.751	0.734	0.714	0.694	0.672	0.652	0.630	0.608	0.585	0.562	0.539	0.515	0.490	0.468	0.444	0.419	0.396	0.372	0.350	0.328	0.305	0.284	0.264	0.242	0.224	0.204	0.186	0.169	0.154	0.136	0.122	0.109	0.096	0.084	0.072	0.064	0.054	0.046	0.040	0.032	0.028	0.024	0.020	0.019	0.018	0.018	0.018	0.019	0.020	0.024	0.026	0.031	0.038	0.042	0.049	0.056	0.064	0.071	0.079	0.088	0.096	0.105	0.115	0.124	0.134	0.144	0.154	0.164	0.174	0.182	0.192	0.202	0.210	0.220	0.228	0.236	0.245	0.252	0.259	0.265	0.271	0.276	0.282	0.286	0.291	0.294	0.296	0.299	0.300	0.301	0.301	0.301	0.300	0.299	0.298	0.295	0.294	0.290	0.286	0.282	0.278	0.272	0.266	0.262	0.256	0.250	0.242	0.238	0.230	0.224	0.216	0.210	0.204	0.196	0.190	0.184	0.178	0.171	0.164	0.159	0.152	0.148	0.142	0.139	0.135	0.131	0.128	0.125	0.122	0.121	0.120	0.119	0.119	0.120	0.121	0.124	0.125	0.129	0.132	0.138	0.141	0.146	0.152	0.160	0.166	0.174	0.181	0.191	0.199	0.208	0.219	0.229	0.240	0.251	0.261	0.274	0.285	0.298	0.311	0.324	0.336	0.350	0.364	0.376	0.389	0.402	0.418	0.430	0.442	0.456	0.470	0.484	0.496	0.509	0.521	0.534	0.545	0.558	0.570	0.581	0.591	0.602	0.612	0.621	0.631	0.640	0.648	0.656	0.664	0.670	0.675	0.680	0.685	0.690	0.692	0.695	0.696	0.698	0.699	0.698	0.696	0.695	0.694	0.690	0.685	0.680	0.675	0.668	0.659	0.651	0.641	0.630	0.619	0.608	0.595	0.580	0.566	0.550	0.534	0.516	0.499	0.480	0.460	0.440	0.419	0.398	0.375	0.352	0.330	0.306	0.281	0.258	0.232	0.206	0.181	0.155	0.129	0.104	0.078	0.050	0.025	-0.002	-0.028	-0.054	-0.080	-0.104	-0.130	-0.154	-0.178	-0.201	-0.225	-0.249	-0.270	-0.291	-0.312	-0.332	-0.351	-0.370	-0.388	-0.404	-0.420	-0.434	-0.448	-0.460	-0.471	-0.482	-0.491	-0.501	-0.509	-0.515	-0.520	-0.525	-0.528	-0.530	-0.531	-0.530	-0.530	-0.529	-0.524	-0.521	-0.515	-0.509	-0.502	-0.494	-0.486	-0.476	-0.465	-0.454	-0.442	-0.429	-0.415	-0.400	-0.385	-0.370	-0.355	-0.339	-0.322	-0.306	-0.289	-0.271	-0.255	-0.238	-0.220	-0.204	-0.185	-0.169	-0.151	-0.135	-0.119	-0.102	-0.086	-0.071	-0.056	-0.041	-0.028	-0.015	-0.002	0.010	0.021	0.031	0.041	0.050	0.059	0.066	0.072	0.079	0.084	0.088	0.090	0.092	0.094	0.094	0.092	0.091	0.089	0.085	0.080	0.076	0.070	0.062	0.055	0.046	0.036	0.028	0.016	0.005	-0.008	-0.020	-0.032	-0.048	-0.061	-0.076	-0.091	-0.106	-0.121	-0.138	-0.154	-0.171	-0.188	-0.204	-0.220	-0.236	-0.254	-0.270	-0.286	-0.301	-0.318	-0.332	-0.349	-0.362	-0.378	-0.391	-0.405	-0.418	-0.429	-0.441	-0.451	-0.462	-0.471	-0.481	-0.489	-0.496	-0.502	-0.507	-0.511	-0.515	-0.519	-0.519	-0.521	-0.520	-0.519	-0.516	-0.514	-0.510	-0.504	-0.498	-0.490	-0.482	-0.474	-0.464	-0.454	-0.442	-0.430	-0.415	-0.401	-0.386	-0.371	-0.354	-0.338	-0.319	-0.300	-0.280	-0.261	-0.241	-0.220	-0.199	-0.176	-0.154	-0.132	-0.110	-0.088	-0.064	-0.040	-0.018	0.005	0.028	0.051	0.074	0.098	0.120	0.142	0.162	0.184	0.205	0.226	0.246	0.268	0.286	0.305	0.322	0.341	0.358	0.374	0.390	0.405	0.419	0.434	0.446	0.459	0.470	0.481	0.491	0.502	0.510	0.519	0.526	0.534	0.540	0.546	0.550	0.555	0.559	0.562	0.565	0.568	0.569	0.571	0.571	0.574	0.574	0.574	0.572	0.572	0.571	0.570	0.569	0.568	0.565	0.564	0.561	0.560	0.558	0.555	0.552	0.550	0.546	0.545	0.541	0.539	0.536	0.532	0.530	0.526	0.524	0.520	0.519	0.515	0.512	0.509	0.507	0.504	0.502	0.499	0.498	0.495	0.492	0.490	0.488	0.485	0.482	0.480	0.478	0.476	0.474	0.471	0.469	0.468	0.465	0.462	0.461	0.459	0.456	0.454	0.451	0.449	0.446	0.445	0.441	0.439	0.436	0.432	0.429	0.425	0.421	0.418	0.414	0.409	0.405	0.401	0.396	0.391	0.386	0.380	0.375	0.370	0.364	0.358	0.351	0.345	0.338	0.331	0.324	0.318	0.309	0.301	0.294	0.286	0.279	0.271	0.264	0.255	0.248	0.241	0.234	0.228	0.220	0.214	0.206	0.201	0.195	0.190	0.185	0.181	0.178	0.174	0.171	0.170	0.169	0.168	0.168	0.168	0.169	0.171	0.175	0.178	0.184	0.189	0.195	0.202	0.211	0.219	0.229	0.239	0.251	0.262	0.276	0.289	0.302	0.318	0.334	0.350	0.366	0.384	0.402	0.421	0.440	0.458	0.476	0.495	0.515	0.534	0.554	0.571	0.591	0.610	0.626	0.645	0.662	0.680	0.696	0.711	0.726	0.740	0.754	0.766	0.779	0.789	0.799	0.808	0.814	0.822	0.826	0.830	0.834	0.836	0.836	0.835	0.834	0.831	0.826	0.821	0.815	0.808	0.799	0.789	0.778	0.765	0.752	0.739	0.724	0.710	0.694	0.676	0.660	0.642	0.625	0.606	0.588	0.569	0.550	0.530	0.511	0.492	0.475	0.456	0.438	0.419	0.401	0.384	0.368	0.351	0.336	0.320	0.306	0.294	0.280	0.269	0.258	0.248	0.238	0.228	0.220	0.214	0.206	0.201	0.196	0.191	0.189	0.185	0.184	0.182	0.181	0.181	0.182	0.182	0.184	0.186	0.188	0.191	0.194	0.198	0.201	0.205	0.209	0.214	0.219	0.221	0.228	0.231	0.236	0.241	0.245	0.250	0.254	0.259	0.262	0.268	0.271	0.275	0.280	0.284	0.288	0.291	0.296	0.300	0.304	0.308	0.312	0.316	0.321	0.325	0.330	0.334	0.339	0.342	0.348	0.352	0.358	0.364	0.369	0.374	0.380	0.385	0.391	0.398	0.404	0.409	0.416	0.424	0.429	0.436	0.442	0.450	0.456	0.464	0.470	0.476	0.484	0.490	0.496	0.502	0.509	0.515	0.520	0.525	0.531	0.536	0.540	0.544	0.549	0.552	0.555	0.558	0.560	0.562	0.564	0.565	0.565	0.565	0.565	0.565	0.562	0.562	0.561	0.559	0.558	0.554	0.551	0.548	0.544	0.540	0.536	0.532	0.529	0.525	0.520	0.516	0.511	0.506	0.502	0.498	0.491	0.488	0.482	0.479	0.474	0.470	0.465	0.461	0.456	0.452	0.448	0.445	0.441	0.438	0.432	0.429	0.426	0.422	0.419	0.415	0.412	0.409	0.405	0.402	0.399	0.395	0.394	0.390	0.386	0.384	0.380	0.378	0.375	0.371	0.368	0.365	0.362	0.359	0.355	0.351	0.348	0.345	0.340	0.338	0.334	0.330	0.326	0.322	0.318	0.315	0.310	0.308	0.304	0.299	0.296	0.292	0.289	0.286	0.281	0.279	0.275	0.271	0.269	0.265	0.262	0.259	0.256	0.252	0.250	0.246	0.244	0.240	0.238	0.235	0.231	0.229	0.225	0.224	0.221	0.218	0.215	0.212	0.210	0.208	0.204	0.200	0.198	0.195	0.191	0.188	0.184	0.181	0.176	0.172	0.169	0.164	0.159	0.154	0.149	0.144	0.136	0.131	0.125	0.118	0.110	0.104	0.096	0.086	0.079	0.070	0.061	0.051	0.041	0.030	0.021	0.010	-0.002	-0.014	-0.026	-0.039	-0.052	-0.065	-0.079	-0.092	-0.106	-0.121	-0.136	-0.150	-0.165	-0.181	-0.196	-0.212	-0.229	-0.244	-0.260	-0.276	-0.291	-0.308	-0.324	-0.341	-0.358	-0.372	-0.388	-0.404	-0.419	-0.434	-0.449	-0.464	-0.478	-0.491	-0.505	-0.519	-0.531	-0.545	-0.556	-0.568	-0.579	-0.590	-0.599	-0.608	-0.618	-0.625	-0.632	-0.639	-0.645	-0.650	-0.655	-0.659	-0.662	-0.665	-0.666	-0.666	-0.668	-0.666	-0.664	-0.662	-0.660	-0.655	-0.650	-0.644	-0.638	-0.630	-0.622	-0.612	-0.602	-0.591	-0.579	-0.566	-0.552	-0.538	-0.521	-0.506	-0.489	-0.471	-0.452	-0.434	-0.414	-0.394	-0.374	-0.352	-0.330	-0.308	-0.285	-0.261	-0.239	-0.214	-0.191	-0.168	-0.142	-0.119	-0.095	-0.071	-0.048	-0.024	-0.001	0.021	0.042	0.065	0.085	0.106	0.125	0.144	0.161	0.179	0.194	0.209	0.222	0.235	0.246	0.256	0.266	0.274	0.281	0.286	0.290	0.292	0.295	0.296	0.295	0.294	0.290	0.288	0.281	0.276	0.269	0.261	0.251	0.242	0.232	0.221	0.209	0.198	0.184	0.170	0.158	0.144	0.130	0.116	0.101	0.088	0.074	0.060	0.048	0.034	0.022	0.010	-0.001	-0.011	-0.021	-0.031	-0.039	-0.048	-0.054	-0.060	-0.064	-0.069	-0.072	-0.074	-0.076	-0.075	-0.076	-0.074	-0.071	-0.068	-0.065	-0.060	-0.055	-0.048	-0.041	-0.034	-0.026	-0.018	-0.008	0.001	0.012	0.021	0.032	0.044	0.054	0.064	0.075	0.086	0.096	0.108	0.118	0.128	0.139	0.149	0.159	0.166	0.175	0.184	0.191	0.198	0.205	0.211	0.216	0.222	0.228	0.231	0.235	0.238	0.241	0.244	0.246	0.248	0.249	0.249	0.250	0.250	0.249	0.250	0.249	0.249	0.246	0.246	0.245	0.245	0.244	0.242	0.241	0.240	0.239	0.239	0.238	0.238	0.236	0.238	0.236	0.238	0.238	0.239	0.240	0.241	0.244	0.246	0.248	0.250	0.252	0.256	0.260	0.264	0.268	0.271	0.276	0.281	0.286	0.291	0.298	0.302	0.309	0.315	0.321	0.328	0.334	0.340	0.348	0.354	0.361	0.369	0.376	0.384	0.390	0.399	0.406	0.414	0.421	0.430	0.439	0.446	0.454	0.462	0.471	0.480	0.488	0.498	0.505	0.515	0.524	0.535	0.544	0.554	0.564	0.574	0.584	0.594	0.605	0.616	0.626	0.639	0.650	0.661	0.672	0.685	0.696	0.710	0.721	0.734	0.746	0.760	0.774	0.786	0.800	0.814	0.828	0.841	0.855	0.868	0.882	0.896	0.909	0.922	0.936	0.950	0.962	0.975	0.986	1.000	1.012	1.024	1.035	1.045	1.056	1.065	1.074	1.082	1.091	1.100	1.106	1.114	1.119	1.124	1.129	1.132	1.135	1.138	1.139	1.141	1.140	1.140	1.138	1.136	1.132	1.130	1.125	1.120	1.115	1.108	1.101	1.092	1.084	1.075	1.064	1.054	1.042	1.030	1.018	1.005	0.991	0.978	0.962	0.949	0.934	0.918	0.902	0.886	0.871	0.855	0.838	0.820	0.804	0.788	0.771	0.754	0.736	0.720	0.704	0.688	0.671	0.654	0.638	0.622	0.608	0.592	0.578	0.562	0.549	0.534	0.519	0.506	0.492	0.480	0.468	0.456	0.444	0.434	0.422	0.412	0.402	0.392	0.384	0.375	0.368	0.359	0.351	0.345	0.338	0.332	0.326	0.321	0.316	0.312	0.309	0.305	0.301	0.298	0.295	0.292	0.290	0.288	0.286	0.285	0.285	0.285	0.284	0.285	0.286	0.286	0.288	0.290	0.291	0.294	0.296	0.299	0.302	0.306	0.310	0.314	0.319	0.322	0.329	0.332	0.339	0.344	0.349	0.355	0.361	0.368	0.374	0.380	0.386	0.394	0.400	0.408	0.414	0.420	0.428	0.435	0.441	0.448	0.454	0.460	0.466	0.472	0.479	0.484	0.488	0.494	0.499	0.502	0.507	0.510	0.514	0.516	0.520	0.521	0.524	0.525	0.526	0.528	0.528	0.528	0.528	0.526	0.525	0.524	0.521	0.519	0.516	0.512	0.510	0.505	0.500	0.496	0.491	0.486	0.481	0.475	0.469	0.462	0.456	0.450	0.442	0.436	0.430	0.422	0.415	0.408	0.399	0.391	0.384	0.375	0.366	0.358	0.350	0.341	0.332	0.324	0.315	0.306	0.296	0.288	0.278	0.269	0.259	0.249	0.239	0.230	0.219	0.210	0.199	0.189	0.178	0.168	0.156	0.146	0.135	0.125	0.115	0.102	0.092	0.081	0.070	0.060	0.048	0.036	0.025	0.015	0.002	-0.009	-0.020	-0.030	-0.041	-0.052	-0.062	-0.074	-0.084	-0.094	-0.104	-0.112	-0.122	-0.132	-0.141	-0.150	-0.159	-0.166	-0.174	-0.182	-0.189	-0.196	-0.202	-0.208	-0.214	-0.219	-0.222	-0.228	-0.231	-0.235	-0.236	-0.239	-0.240	-0.242	-0.242	-0.242	-0.242	-0.242	-0.240	-0.239	-0.238	-0.234	-0.231	-0.228	-0.222	-0.218	-0.214	-0.209	-0.204	-0.198	-0.191	-0.184	-0.178	-0.169	-0.162	-0.155	-0.146	-0.139	-0.130	-0.121	-0.114	-0.105	-0.096	-0.088	-0.079	-0.070	-0.062	-0.054	-0.045	-0.039	-0.030	-0.024	-0.016	-0.010	-0.004	0.001	0.006	0.011	0.015	0.018	0.020	0.022	0.024	0.025	0.024	0.024	0.022	0.020	0.018	0.014	0.009	0.004	-0.004	-0.010	-0.019	-0.028	-0.036	-0.048	-0.059	-0.071	-0.085	-0.098	-0.112	-0.128	-0.144	-0.161	-0.178	-0.196	-0.214	-0.232	-0.252	-0.271	-0.291	-0.312	-0.334	-0.354	-0.375	-0.396	-0.418	-0.439	-0.460	-0.480	-0.501	-0.522	-0.541	-0.561	-0.580	-0.599	-0.616	-0.634	-0.651	-0.666	-0.682	-0.696	-0.710	-0.722	-0.735	-0.746	-0.755	-0.764	-0.771	-0.779	-0.784	-0.788	-0.790	-0.794	-0.795	-0.794	-0.792	-0.790	-0.786	-0.782	-0.778	-0.771	-0.764	-0.755	-0.745	-0.735	-0.724	-0.711	-0.699	-0.685	-0.670	-0.656	-0.640	-0.622	-0.608	-0.590	-0.571	-0.554	-0.535	-0.518	-0.498	-0.479	-0.460	-0.440	-0.421	-0.402	-0.382	-0.364	-0.345	-0.325	-0.308	-0.289	-0.271	-0.252	-0.236	-0.218	-0.201	-0.185	-0.169	-0.154	-0.139	-0.124	-0.110	-0.095	-0.082	-0.069	-0.056	-0.045	-0.032	-0.021	-0.010	0.000	0.009	0.018	0.028	0.035	0.044	0.051	0.059	0.065	0.072	0.079	0.084	0.090	0.095	0.101	0.105	0.111	0.115	0.120	0.125	0.130	0.134	0.138	0.142	0.146	0.150	0.155	0.160	0.165	0.170	0.174	0.179	0.185	0.190	0.196	0.201	0.206	0.214	0.220	0.228	0.235	0.242	0.250	0.258	0.266	0.275	0.284	0.294	0.304	0.315	0.324	0.335	0.346	0.358	0.368	0.380	0.391	0.405	0.416	0.429	0.441	0.454	0.466	0.480	0.492	0.505	0.518	0.530	0.541	0.554	0.566	0.576	0.589	0.600	0.610	0.620	0.629	0.640	0.649	0.656	0.665	0.671	0.679	0.685	0.689	0.694	0.698	0.701	0.704	0.705	0.706	0.708	0.706	0.704	0.702	0.700	0.698	0.692	0.689	0.682	0.676	0.669	0.662	0.654	0.645	0.636	0.626	0.618	0.606	0.596	0.585	0.572	0.561	0.549	0.538	0.525	0.512	0.500	0.489	0.475	0.462	0.450	0.438	0.425	0.414	0.400	0.389	0.376	0.364	0.352	0.341	0.329	0.318	0.306	0.295	0.284	0.272	0.264	0.252	0.242	0.232	0.224	0.212	0.202	0.194	0.184	0.175	0.166	0.156	0.146	0.138	0.129	0.120	0.110	0.102	0.092	0.082	0.072	0.062	0.052	0.042	0.034	0.024	0.012	0.004	-0.008	-0.018	-0.029	-0.040	-0.050	-0.061	-0.072	-0.084	-0.095	-0.106	-0.116	-0.128	-0.139	-0.150	-0.159	-0.170	-0.180	-0.191	-0.200	-0.211	-0.220	-0.229	-0.238	-0.246	-0.252	-0.261	-0.268	-0.274	-0.279	-0.285	-0.290	-0.292	-0.296	-0.299	-0.301	-0.302	-0.302	-0.302	-0.300	-0.299	-0.295	-0.291	-0.288	-0.281	-0.275	-0.268	-0.260	-0.251	-0.241	-0.230	-0.220	-0.208	-0.195	-0.181	-0.168	-0.151	-0.135	-0.120	-0.102	-0.085	-0.066	-0.049	-0.030	-0.010	0.010	0.030	0.051	0.071	0.092	0.114	0.135	0.156	0.179	0.200	0.221	0.244	0.265	0.286	0.308	0.328	0.348	0.368	0.388	0.406	0.425	0.442	0.460	0.478	0.492	0.507	0.524	0.538	0.551	0.564	0.578	0.586	0.598	0.606	0.615	0.622	0.629	0.635	0.640	0.645	0.648	0.650	0.651	0.651	0.651	0.650	0.648	0.645	0.642	0.638	0.632	0.626	0.620	0.612	0.604	0.595	0.586	0.578	0.565	0.554	0.542	0.530	0.519	0.505	0.492	0.478	0.465	0.451	0.436	0.421	0.406	0.394	0.379	0.364	0.349	0.335	0.320	0.306	0.291	0.278	0.264	0.250	0.236	0.224	0.211	0.199	0.186	0.175	0.164	0.152	0.141	0.131	0.121	0.112	0.104	0.096	0.089	0.082	0.075	0.069	0.065	0.060	0.056	0.052	0.050	0.048	0.048	0.046	0.046	0.048	0.051	0.052	0.058	0.062	0.066	0.072	0.081	0.089	0.098	0.108	0.118	0.130	0.141	0.155	0.169	0.185	0.200	0.218	0.235	0.254	0.274	0.295	0.316	0.338	0.360	0.382	0.406	0.431	0.456	0.481	0.507	0.534	0.560	0.589	0.615	0.642	0.670	0.698	0.725	0.751	0.780	0.806	0.832	0.859	0.885	0.909	0.934	0.958	0.979	1.002	1.024	1.044	1.062	1.081	1.099	1.115	1.129	1.142	1.155	1.166	1.178	1.186	1.194	1.200	1.205	1.209	1.212	1.214	1.214	1.212	1.212	1.210	1.205	1.200	1.195	1.189	1.181	1.174	1.165	1.155	1.146	1.136	1.126	1.115	1.104	1.092	1.081	1.071	1.060	1.050	1.039	1.030	1.020	1.011	1.002	0.994	0.986	0.979	0.972	0.968	0.962	0.959	0.955	0.952	0.951	0.952	0.952	0.952	0.956	0.959	0.962	0.968	0.974	0.980	0.989	0.996	1.006	1.015	1.026	1.039	1.050	1.064	1.078	1.091	1.106	1.121	1.138	1.154	1.171	1.189	1.205	1.224	1.241	1.260	1.279	1.296	1.315	1.332	1.351	1.370	1.389	1.406	1.425	1.441	1.459	1.475	1.492	1.509	1.522	1.538	1.552	1.565	1.579	1.590	1.601	1.611	1.621	1.629	1.638	1.642	1.648	1.652	1.655	1.656	1.658	1.656	1.655	1.652	1.648	1.642	1.636	1.628	1.619	1.608	1.595	1.582	1.568	1.551	1.534	1.516	1.496	1.476	1.454	1.430	1.406	1.381	1.356	1.329	1.301	1.272	1.244	1.214	1.184	1.152	1.121	1.090	1.056	1.025	0.992	0.960	0.928	0.895	0.862	0.830	0.799	0.768	0.736	0.706	0.676	0.646	0.618	0.589	0.562	0.535	0.510	0.485	0.461	0.439	0.418	0.396	0.376	0.359	0.341	0.325	0.310	0.296	0.284	0.271	0.261	0.251	0.242	0.236	0.230	0.225	0.220	0.216	0.215	0.212	0.212	0.212	0.214	0.215	0.218	0.221	0.222	0.226	0.231	0.236	0.241	0.246	0.251	0.256	0.261	0.266	0.270	0.275	0.280	0.284	0.289	0.292	0.295	0.298	0.300	0.301	0.301	0.301	0.300	0.299	0.298	0.294	0.290	0.285	0.280	0.272	0.265	0.258	0.249	0.239	0.228	0.215	0.204	0.190	0.175	0.160	0.145	0.129	0.111	0.094	0.075	0.058	0.039	0.020	0.000	-0.019	-0.040	-0.059	-0.080	-0.100	-0.119	-0.139	-0.159	-0.178	-0.196	-0.214	-0.231	-0.249	-0.265	-0.280	-0.295	-0.309	-0.322	-0.334	-0.344	-0.354	-0.362	-0.370	-0.378	-0.381	-0.385	-0.389	-0.390	-0.390	-0.389	-0.386	-0.381	-0.376	-0.370	-0.362	-0.354	-0.342	-0.331	-0.320	-0.306	-0.292	-0.276	-0.260	-0.242	-0.224	-0.205	-0.186	-0.165	-0.145	-0.124	-0.102	-0.080	-0.058	-0.035	-0.012	0.010	0.031	0.055	0.076	0.099	0.120	0.141	0.162	0.182	0.202	0.221	0.240	0.259	0.276	0.294	0.309	0.325	0.340	0.352	0.365	0.378	0.389	0.399	0.409	0.419	0.426	0.434	0.440	0.445	0.451	0.456	0.460	0.462	0.466	0.469	0.470	0.470	0.470	0.471	0.470	0.469	0.468	0.466	0.465	0.462	0.460	0.458	0.454	0.452	0.449	0.446	0.442	0.440	0.438	0.434	0.431	0.429	0.428	0.425	0.422	0.420	0.419	0.418	0.416	0.415	0.415	0.414	0.415	0.415	0.415	0.416	0.419	0.420	0.422	0.425	0.430	0.434	0.438	0.444	0.449	0.455	0.462	0.470	0.478	0.485	0.495	0.505	0.516	0.528	0.539	0.551	0.564	0.579	0.592	0.606	0.622	0.639	0.654	0.671	0.690	0.708	0.726	0.745	0.764	0.784	0.804	0.825	0.845	0.866	0.886	0.908	0.929	0.949	0.970	0.991	1.012	1.031	1.052	1.071	1.091	1.110	1.129	1.145	1.162	1.178	1.194	1.209	1.222	1.235	1.246	1.258	1.269	1.278	1.284	1.291	1.296	1.301	1.305	1.306	1.308	1.308	1.306	1.304	1.300	1.295	1.290	1.284	1.275	1.268	1.258	1.248	1.236	1.224	1.211	1.199	1.184	1.169	1.154	1.138	1.121	1.105	1.089	1.070	1.052	1.035	1.016	0.999	0.980	0.962	0.944	0.925	0.908	0.889	0.871	0.852	0.835	0.818	0.801	0.784	0.768	0.751	0.735	0.720	0.705	0.690	0.675	0.661	0.646	0.632	0.620	0.606	0.594	0.582	0.570	0.559	0.548	0.536	0.526	0.516	0.505	0.496	0.486	0.478	0.470	0.461	0.452	0.446	0.439	0.432	0.426	0.420	0.415	0.410	0.406	0.401	0.398	0.394	0.391	0.389	0.385	0.384	0.382	0.381	0.380	0.380	0.380	0.379	0.380	0.380	0.381	0.382	0.384	0.386	0.389	0.391	0.394	0.396	0.400	0.401	0.405	0.409	0.412	0.416	0.419	0.422	0.426	0.430	0.434	0.438	0.441	0.445	0.448	0.451	0.455	0.458	0.461	0.464	0.466	0.469	0.472	0.475	0.476	0.480	0.481	0.484	0.488	0.489	0.491	0.494	0.495	0.498	0.500	0.502	0.504	0.507	0.510	0.512	0.515	0.518	0.521	0.522	0.526	0.530	0.534	0.538	0.540	0.545	0.549	0.555	0.559	0.564	0.569	0.574	0.579	0.586	0.591	0.598	0.604	0.611	0.619	0.625	0.631	0.639	0.645	0.652	0.660	0.666	0.675	0.682	0.689	0.696	0.704	0.709	0.718	0.724	0.730	0.736	0.744	0.749	0.754	0.760	0.765	0.769	0.774	0.778	0.782	0.785	0.788	0.791	0.794	0.796	0.798	0.799	0.799	0.800	0.800	0.800	0.800	0.799	0.799	0.796	0.795	0.792	0.790	0.789	0.785	0.781	0.778	0.774	0.770	0.765	0.760	0.754	0.750	0.744	0.738	0.731	0.725	0.718	0.710	0.704	0.696	0.688	0.680	0.671	0.662	0.655	0.645	0.636	0.628	0.618	0.609	0.598	0.588	0.579	0.568	0.558	0.549	0.539	0.529	0.518	0.509	0.498	0.489	0.479	0.470	0.461	0.452	0.444	0.436	0.428	0.420	0.412	0.408	0.401	0.395	0.391	0.386	0.384	0.380	0.378	0.376	0.374	0.374	0.374	0.375	0.375	0.376	0.379	0.381	0.385	0.389	0.392	0.398	0.402	0.409	0.414	0.420	0.428	0.435	0.441	0.449	0.458	0.465	0.472	0.480	0.488	0.496	0.502	0.510	0.518	0.525	0.531	0.538	0.544	0.550	0.555	0.560	0.565	0.569	0.572	0.576	0.580	0.582	0.585	0.586	0.588	0.589	0.590	0.590	0.590	0.590	0.590	0.589	0.588	0.588	0.586	0.584	0.582	0.582	0.581	0.580	0.579	0.578	0.578	0.576	0.576	0.576	0.578	0.578	0.579	0.581	0.584	0.586	0.590	0.592	0.598	0.602	0.608	0.612	0.619	0.625	0.632	0.639	0.648	0.656	0.665	0.674	0.684	0.692	0.702	0.714	0.724	0.735	0.745	0.758	0.768	0.779	0.789	0.800	0.811	0.822	0.834	0.844	0.854	0.864	0.872	0.884	0.892	0.901	0.909	0.916	0.925	0.931	0.939	0.945	0.950	0.955	0.960	0.964	0.969	0.971	0.974	0.976	0.978	0.980	0.980	0.981	0.980	0.980	0.979	0.978	0.975	0.972	0.971	0.969	0.966	0.962	0.959	0.955	0.951	0.946	0.941	0.935	0.931	0.925	0.920	0.914	0.909	0.902	0.895	0.889	0.884	0.876	0.869	0.862	0.856	0.849	0.842	0.835	0.829	0.822	0.814	0.808	0.801	0.795	0.789	0.782	0.776	0.770	0.764	0.758	0.752	0.748	0.742	0.736	0.732	0.728	0.724	0.720	0.718	0.714	0.711	0.709	0.706	0.705	0.704	0.704	0.702	0.702	0.702	0.704	0.705	0.706	0.708	0.710	0.712	0.715	0.719	0.721	0.725	0.729	0.734	0.738	0.741	0.746	0.751	0.756	0.761	0.766	0.771	0.776	0.781	0.785	0.790	0.794	0.798	0.800	0.804	0.808	0.810	0.812	0.814	0.816	0.818	0.818	0.818	0.816	0.815	0.814	0.811	0.810	0.806	0.801	0.796	0.791	0.786	0.779	0.772	0.764	0.756	0.746	0.736	0.726	0.715	0.704	0.692	0.679	0.666	0.652	0.638	0.624	0.610	0.594	0.579	0.562	0.548	0.530	0.514	0.498	0.480	0.464	0.445	0.429	0.412	0.395	0.379	0.362	0.346	0.330	0.314	0.300	0.284	0.270	0.258	0.244	0.231	0.219	0.208	0.196	0.186	0.178	0.169	0.160	0.154	0.149	0.144	0.140	0.136	0.134	0.134	0.135	0.135	0.138	0.141	0.146	0.152	0.160	0.168	0.176	0.186	0.199	0.211	0.225	0.240	0.255	0.271	0.290	0.309	0.329	0.349	0.369	0.392	0.415	0.439	0.462	0.488	0.512	0.540	0.565	0.591	0.618	0.644	0.671	0.698	0.725	0.752	0.778	0.804	0.829	0.854	0.879	0.902	0.925	0.948	0.969	0.990	1.009	1.028	1.045	1.061	1.076	1.090	1.102	1.114	1.124	1.131	1.139	1.144	1.148	1.150	1.150	1.150	1.148	1.142	1.138	1.131	1.124	1.114	1.102	1.091	1.078	1.062	1.046	1.030	1.011	0.991	0.971	0.951	0.930	0.908	0.882	0.860	0.835	0.810	0.785	0.760	0.734	0.708	0.681	0.655	0.629	0.601	0.576	0.551	0.525	0.500	0.475	0.451	0.428	0.404	0.381	0.360	0.339	0.319	0.299	0.279	0.261	0.244	0.226	0.211	0.196	0.181	0.169	0.156	0.145	0.135	0.125	0.116	0.110	0.102	0.098	0.092	0.089	0.085	0.084	0.082	0.082	0.082	0.085	0.086	0.089	0.092	0.095	0.100	0.105	0.111	0.118	0.124	0.131	0.139	0.148	0.156	0.165	0.174	0.182	0.192	0.202	0.212	0.222	0.232	0.241	0.251	0.261	0.270	0.280	0.288	0.298	0.306	0.314	0.322	0.329	0.336	0.342	0.348	0.352	0.358	0.361	0.365	0.368	0.370	0.372	0.374	0.375	0.374	0.374	0.372	0.371	0.369	0.365	0.362	0.359	0.354	0.350	0.345	0.339	0.334	0.328	0.321	0.315	0.308	0.301	0.295	0.288	0.281	0.274	0.268	0.261	0.254	0.249	0.242	0.239	0.232	0.229	0.225	0.221	0.219	0.216	0.214	0.212	0.212	0.214	0.214	0.216	0.218	0.220	0.225	0.229	0.234	0.240	0.246	0.252	0.260	0.269	0.278	0.289	0.299	0.310	0.320	0.332	0.344	0.358	0.370	0.385	0.398	0.412	0.428	0.442	0.456	0.471	0.486	0.501	0.516	0.531	0.548	0.561	0.576	0.591	0.606	0.620	0.634	0.648	0.661	0.674	0.688	0.699	0.712	0.724	0.734	0.745	0.754	0.764	0.772	0.781	0.788	0.795	0.800	0.806	0.810	0.815	0.818	0.819	0.821	0.822	0.822	0.822	0.820	0.818	0.815	0.811	0.805	0.799	0.792	0.785	0.775	0.765	0.755	0.742	0.730	0.716	0.702	0.688	0.671	0.652	0.635	0.615	0.595	0.574	0.552	0.530	0.506	0.482	0.458	0.431	0.406	0.379	0.351	0.324	0.295	0.266	0.238	0.206	0.178	0.146	0.116	0.086	0.055	0.025	-0.005	-0.035	-0.065	-0.095	-0.125	-0.154	-0.181	-0.210	-0.236	-0.264	-0.290	-0.315	-0.339	-0.362	-0.384	-0.405	-0.425	-0.444	-0.461	-0.478	-0.492	-0.506	-0.519	-0.530	-0.540	-0.549	-0.556	-0.561	-0.565	-0.568	-0.569	-0.569	-0.568	-0.564	-0.560	-0.554	-0.546	-0.538	-0.528	-0.518	-0.504	-0.491	-0.476	-0.461	-0.444	-0.426	-0.409	-0.389	-0.370	-0.349	-0.329	-0.308	-0.286	-0.265	-0.244	-0.220	-0.199	-0.178	-0.155	-0.134	-0.112	-0.090	-0.071	-0.051	-0.031	-0.012	0.005	0.022	0.039	0.052	0.068	0.080	0.094	0.104	0.114	0.122	0.130	0.136	0.140	0.144	0.146	0.148	0.146	0.144	0.141	0.138	0.131	0.124	0.115	0.104	0.094	0.081	0.068	0.054	0.039	0.021	0.004	-0.016	-0.036	-0.056	-0.076	-0.099	-0.121	-0.144	-0.168	-0.191	-0.216	-0.240	-0.265	-0.290	-0.315	-0.340	-0.365	-0.390	-0.414	-0.440	-0.464	-0.488	-0.510	-0.534	-0.555	-0.576	-0.598	-0.618	-0.636	-0.655	-0.672	-0.689	-0.704	-0.720	-0.734	-0.745	-0.758	-0.768	-0.776	-0.785	-0.791	-0.796	-0.800	-0.802	-0.804	-0.805	-0.804	-0.801	-0.798	-0.794	-0.786	-0.780	-0.771	-0.761	-0.751	-0.740	-0.725	-0.712	-0.698	-0.681	-0.665	-0.646	-0.629	-0.609	-0.590	-0.569	-0.546	-0.524	-0.501	-0.478	-0.455	-0.430	-0.405	-0.381	-0.356	-0.330	-0.306	-0.280	-0.255	-0.230	-0.205	-0.180	-0.154	-0.129	-0.105	-0.081	-0.058	-0.035	-0.012	0.009	0.031	0.052	0.074	0.092	0.112	0.130	0.149	0.166	0.184	0.200	0.215	0.230	0.244	0.256	0.270	0.281	0.292	0.302	0.314	0.322	0.331	0.340	0.349	0.356	0.362	0.368	0.374	0.380	0.384	0.389	0.392	0.396	0.400	0.404	0.406	0.409	0.411	0.414	0.415	0.418	0.419	0.421	0.424	0.426	0.428	0.429	0.430	0.431	0.432	0.434	0.435	0.438	0.438	0.440	0.440	0.441	0.444	0.444	0.445	0.445	0.448	0.448	0.449	0.449	0.449	0.450	0.450	0.450	0.451	0.450	0.450	0.450	0.450	0.449	0.449	0.448	0.446	0.445	0.444	0.441	0.440	0.438	0.436	0.432	0.430	0.428	0.425	0.421	0.418	0.415	0.411	0.408	0.402	0.399	0.395	0.390	0.385	0.380	0.375	0.369	0.364	0.358	0.351	0.346	0.340	0.334	0.328	0.320	0.314	0.308	0.301	0.295	0.289	0.281	0.275	0.269	0.262	0.254	0.248	0.241	0.235	0.228	0.221	0.214	0.208	0.201	0.196	0.189	0.184	0.178	0.171	0.168	0.162	0.158	0.152	0.149	0.145	0.142	0.139	0.136	0.135	0.132	0.132	0.131	0.131	0.132	0.134	0.135	0.138	0.140	0.142	0.146	0.151	0.156	0.164	0.170	0.179	0.188	0.196	0.208	0.219	0.230	0.241	0.255	0.268	0.282	0.299	0.314	0.330	0.348	0.365	0.384	0.402	0.421	0.441	0.461	0.484	0.504	0.525	0.546	0.568	0.590	0.611	0.632	0.654	0.676	0.698	0.719	0.740	0.760	0.780	0.800	0.819	0.838	0.855	0.871	0.888	0.904	0.918	0.931	0.944	0.955	0.966	0.975	0.984	0.990	0.996	1.001	1.004	1.008	1.008	1.006	1.005	1.002	0.999	0.991	0.985	0.978	0.969	0.959	0.946	0.934	0.921	0.908	0.892	0.876	0.860	0.844	0.826	0.808	0.789	0.770	0.751	0.732	0.712	0.694	0.674	0.654	0.635	0.616	0.598	0.580	0.561	0.544	0.528	0.511	0.496	0.481	0.466	0.452	0.441	0.429	0.418	0.409	0.398	0.389	0.380	0.374	0.368	0.361	0.356	0.351	0.348	0.345	0.342	0.340	0.339	0.338	0.339	0.338	0.339	0.340	0.340	0.342	0.344	0.346	0.349	0.350	0.352	0.356	0.359	0.361	0.362	0.365	0.368	0.370	0.372	0.376	0.378	0.380	0.382	0.384	0.385	0.388	0.389	0.391	0.392	0.395	0.398	0.399	0.400	0.402	0.404	0.406	0.409	0.411	0.414	0.416	0.419	0.421	0.425	0.428	0.431	0.435	0.439	0.442	0.446	0.451	0.455	0.460	0.464	0.468	0.474	0.479	0.481	0.486	0.492	0.496	0.501	0.505	0.510	0.514	0.518	0.520	0.524	0.528	0.530	0.532	0.535	0.538	0.539	0.539	0.541	0.541	0.540	0.541	0.540	0.539	0.539	0.536	0.535	0.532	0.530	0.528	0.525	0.522	0.519	0.516	0.511	0.506	0.504	0.500	0.496	0.491	0.489	0.485	0.480	0.478	0.474	0.470	0.466	0.464	0.460	0.456	0.454	0.451	0.450	0.449	0.448	0.446	0.444	0.444	0.444	0.444	0.445	0.445	0.445	0.446	0.446	0.448	0.449	0.450	0.451	0.454	0.455	0.456	0.458	0.461	0.462	0.464	0.466	0.469	0.470	0.471	0.475	0.476	0.478	0.479	0.480	0.481	0.482	0.484	0.484	0.486	0.486	0.486	0.486	0.488	0.488	0.488	0.488	0.486	0.488	0.486	0.486	0.486	0.486	0.486	0.485	0.486	0.485	0.484	0.484	0.484	0.482	0.482	0.481	0.481	0.481	0.480	0.480	0.479	0.478	0.478	0.476	0.475	0.474	0.472	0.472	0.470	0.469	0.466	0.464	0.462	0.460	0.458	0.455	0.452	0.449	0.445	0.441	0.436	0.431	0.425	0.420	0.414	0.408	0.400	0.394	0.385	0.378	0.368	0.359	0.349	0.339	0.328	0.316	0.302	0.291	0.279	0.264	0.249	0.235	0.220	0.205	0.189	0.171	0.155	0.138	0.119	0.101	0.081	0.062	0.042	0.024	0.004	-0.016	-0.036	-0.058	-0.078	-0.099	-0.119	-0.140	-0.161	-0.181	-0.201	-0.222	-0.241	-0.261	-0.281	-0.301	-0.320	-0.339	-0.358	-0.375	-0.392	-0.410	-0.426	-0.442	-0.458	-0.471	-0.486	-0.500	-0.514	-0.526	-0.538	-0.549	-0.559	-0.569	-0.578	-0.584	-0.591	-0.598	-0.604	-0.608	-0.611	-0.614	-0.616	-0.618	-0.618	-0.618	-0.615	-0.614	-0.611	-0.608	-0.602	-0.598	-0.591	-0.584	-0.576	-0.566	-0.558	-0.548	-0.536	-0.525	-0.511	-0.498	-0.484	-0.469	-0.452	-0.436	-0.419	-0.401	-0.382	-0.364	-0.344	-0.325	-0.305	-0.284	-0.262	-0.241	-0.220	-0.196	-0.175	-0.152	-0.130	-0.108	-0.085	-0.062	-0.040	-0.016	0.005	0.028	0.049	0.069	0.090	0.109	0.129	0.148	0.165	0.181	0.198	0.214	0.228	0.240	0.252	0.262	0.272	0.281	0.289	0.295	0.299	0.302	0.306	0.306	0.308	0.305	0.301	0.299	0.292	0.286	0.279	0.270	0.260	0.249	0.236	0.224	0.211	0.195	0.181	0.165	0.148	0.131	0.112	0.095	0.078	0.058	0.039	0.020	0.001	-0.018	-0.036	-0.054	-0.072	-0.090	-0.108	-0.122	-0.139	-0.154	-0.169	-0.182	-0.195	-0.208	-0.219	-0.229	-0.238	-0.245	-0.252	-0.259	-0.262	-0.266	-0.270	-0.272	-0.272	-0.272	-0.271	-0.270	-0.266	-0.262	-0.259	-0.252	-0.246	-0.239	-0.232	-0.224	-0.214	-0.205	-0.195	-0.184	-0.174	-0.162	-0.151	-0.140	-0.128	-0.116	-0.104	-0.091	-0.080	-0.068	-0.055	-0.042	-0.031	-0.021	-0.009	0.002	0.012	0.022	0.034	0.042	0.054	0.062	0.070	0.079	0.088	0.095	0.102	0.110	0.115	0.122	0.129	0.132	0.139	0.144	0.148	0.152	0.158	0.161	0.164	0.169	0.171	0.174	0.178	0.180	0.182	0.185	0.186	0.189	0.190	0.192	0.195	0.196	0.199	0.201	0.202	0.204	0.206	0.208	0.209	0.211	0.214	0.215	0.216	0.219	0.221	0.225	0.226	0.229	0.232	0.235	0.238	0.241	0.244	0.248	0.252	0.255	0.260	0.264	0.270	0.274	0.279	0.285	0.290	0.298	0.304	0.310	0.318	0.325	0.334	0.341	0.351	0.360	0.370	0.380	0.391	0.401	0.412	0.425	0.438	0.450	0.464	0.478	0.491	0.506	0.521	0.536	0.551	0.568	0.584	0.600	0.619	0.635	0.652	0.670	0.688	0.706	0.724	0.741	0.759	0.779	0.796	0.815	0.831	0.850	0.868	0.884	0.901	0.919	0.935	0.951	0.968	0.981	0.996	1.010	1.025	1.038	1.049	1.060	1.071	1.081	1.091	1.099	1.108	1.115	1.121	1.126	1.131	1.134	1.138	1.140	1.140	1.140	1.140	1.139	1.136	1.132	1.129	1.124	1.119	1.112	1.106	1.098	1.090	1.080	1.070	1.060	1.049	1.038	1.026	1.012	1.001	0.988	0.974	0.960	0.945	0.931	0.916	0.901	0.886	0.871	0.856	0.841	0.825	0.810	0.794	0.779	0.764	0.749	0.734	0.719	0.705	0.691	0.676	0.664	0.649	0.636	0.622	0.611	0.599	0.586	0.575	0.565	0.554	0.544	0.535	0.525	0.516	0.509	0.500	0.492	0.485	0.478	0.470	0.465	0.458	0.452	0.448	0.442	0.438	0.434	0.430	0.426	0.422	0.420	0.416	0.414	0.411	0.409	0.406	0.404	0.402	0.401	0.400	0.398	0.398	0.396	0.395	0.395	0.394	0.392	0.392	0.391	0.391	0.390	0.390	0.390	0.389	0.389	0.389	0.389	0.390	0.390	0.390	0.390	0.390	0.391	0.392	0.392	0.394	0.395	0.396	0.396	0.399	0.399	0.401	0.402	0.405	0.406	0.408	0.410	0.411	0.414	0.416	0.418	0.420	0.422	0.424	0.426	0.429	0.431	0.432	0.435	0.438	0.440	0.441	0.444	0.444	0.446	0.446	0.448	0.449	0.449	0.450	0.450	0.450	0.450	0.449	0.449	0.448	0.448	0.445	0.444	0.442	0.440	0.438	0.435	0.432	0.430	0.428	0.424	0.420	0.416	0.414	0.410	0.406	0.402	0.399	0.394	0.390	0.386	0.381	0.378	0.374	0.370	0.366	0.362	0.359	0.355	0.351	0.348	0.345	0.341	0.338	0.335	0.332	0.329	0.325	0.324	0.320	0.318	0.315	0.311	0.309	0.305	0.301	0.299	0.295	0.291	0.288	0.284	0.279	0.275	0.270	0.264	0.259	0.252	0.246	0.240	0.232	0.225	0.218	0.209	0.201	0.191	0.182	0.171	0.161	0.150	0.140	0.128	0.116	0.102	0.090	0.078	0.062	0.050	0.035	0.022	0.009	-0.006	-0.021	-0.035	-0.050	-0.065	-0.079	-0.094	-0.108	-0.121	-0.135	-0.149	-0.162	-0.175	-0.188	-0.200	-0.211	-0.222	-0.234	-0.244	-0.252	-0.261	-0.270	-0.276	-0.284	-0.291	-0.296	-0.301	-0.305	-0.309	-0.310	-0.312	-0.314	-0.314	-0.314	-0.312	-0.311	-0.309	-0.306	-0.301	-0.299	-0.295	-0.289	-0.282	-0.276	-0.270	-0.264	-0.255	-0.249	-0.240	-0.231	-0.222	-0.214	-0.205	-0.195	-0.185	-0.176	-0.168	-0.158	-0.149	-0.140	-0.132	-0.124	-0.116	-0.109	-0.100	-0.092	-0.088	-0.081	-0.078	-0.072	-0.069	-0.065	-0.062	-0.061	-0.059	-0.059	-0.060	-0.060	-0.062	-0.065	-0.069	-0.074	-0.079	-0.085	-0.091	-0.100	-0.109	-0.118	-0.129	-0.140	-0.152	-0.165	-0.179	-0.194	-0.209	-0.224	-0.241	-0.258	-0.275	-0.294	-0.312	-0.332	-0.351	-0.370	-0.390	-0.410	-0.430	-0.451	-0.471	-0.491	-0.511	-0.530	-0.551	-0.570	-0.589	-0.606	-0.624	-0.640	-0.656	-0.672	-0.688	-0.701	-0.716	-0.729	-0.740	-0.751	-0.761	-0.770	-0.778	-0.784	-0.790	-0.795	-0.799	-0.801	-0.802	-0.804	-0.802	-0.801	-0.799	-0.795	-0.791	-0.785	-0.779	-0.771	-0.764	-0.754	-0.745	-0.735	-0.724	-0.711	-0.700	-0.686	-0.674	-0.660	-0.645	-0.631	-0.616	-0.600	-0.585	-0.570	-0.554	-0.538	-0.522	-0.507	-0.490	-0.475	-0.460	-0.444	-0.429	-0.412	-0.399	-0.384	-0.369	-0.355	-0.340	-0.328	-0.314	-0.300	-0.286	-0.274	-0.261	-0.250	-0.236	-0.224	-0.212	-0.201	-0.189	-0.178	-0.166	-0.155	-0.145	-0.134	-0.122	-0.112	-0.101	-0.091	-0.081	-0.069	-0.059	-0.049	-0.038	-0.028	-0.015	-0.005	0.006	0.018	0.030	0.041	0.052	0.064	0.076	0.088	0.100	0.112	0.125	0.136	0.150	0.162	0.175	0.189	0.201	0.214	0.228	0.241	0.255	0.268	0.280	0.295	0.308	0.321	0.335	0.349	0.361	0.375	0.389	0.402	0.415	0.429	0.441	0.454	0.468	0.480	0.492	0.505	0.518	0.530	0.542	0.554	0.565	0.576	0.586	0.598	0.608	0.618	0.628	0.636	0.645	0.654	0.662	0.670	0.676	0.684	0.690	0.696	0.701	0.706	0.710	0.715	0.718	0.721	0.724	0.726	0.726	0.728	0.728	0.728	0.726	0.725	0.722	0.720	0.716	0.714	0.709	0.704	0.699	0.692	0.686	0.679	0.672	0.665	0.656	0.648	0.639	0.629	0.619	0.609	0.599	0.589	0.578	0.568	0.556	0.544	0.534	0.522	0.510	0.499	0.486	0.476	0.465	0.452	0.441	0.430	0.419	0.409	0.398	0.386	0.376	0.366	0.356	0.346	0.335	0.326	0.318	0.308	0.298	0.289	0.280	0.271	0.262	0.254	0.245	0.238	0.228	0.220	0.211	0.202	0.195	0.186	0.179	0.170	0.161	0.154	0.145	0.136	0.126	0.118	0.108	0.098	0.088	0.078	0.068	0.056	0.045	0.034	0.024	0.011	0.000	-0.012	-0.025	-0.038	-0.050	-0.064	-0.076	-0.090	-0.104	-0.118	-0.131	-0.145	-0.160	-0.174	-0.188	-0.202	-0.215	-0.229	-0.244	-0.256	-0.269	-0.282	-0.295	-0.308	-0.319	-0.329	-0.341	-0.351	-0.360	-0.370	-0.379	-0.386	-0.392	-0.399	-0.405	-0.411	-0.415	-0.418	-0.420	-0.421	-0.422	-0.420	-0.420	-0.418	-0.414	-0.410	-0.405	-0.398	-0.391	-0.382	-0.374	-0.364	-0.352	-0.341	-0.329	-0.315	-0.300	-0.285	-0.270	-0.252	-0.235	-0.218	-0.199	-0.179	-0.159	-0.139	-0.118	-0.098	-0.075	-0.052	-0.031	-0.009	0.014	0.036	0.059	0.081	0.105	0.126	0.150	0.171	0.194	0.215	0.236	0.258	0.278	0.298	0.316	0.336	0.354	0.371	0.389	0.405	0.420	0.435	0.449	0.462	0.474	0.485	0.496	0.505	0.512	0.520	0.526	0.532	0.536	0.540	0.542	0.545	0.546	0.545	0.544	0.542	0.539	0.535	0.531	0.525	0.519	0.512	0.504	0.495	0.486	0.476	0.465	0.455	0.442	0.430	0.418	0.405	0.390	0.376	0.361	0.348	0.331	0.316	0.301	0.285	0.270	0.254	0.238	0.221	0.208	0.190	0.175	0.160	0.144	0.129	0.114	0.100	0.085	0.070	0.056	0.042	0.029	0.016	0.004	-0.010	-0.022	-0.034	-0.045	-0.056	-0.068	-0.078	-0.088	-0.096	-0.105	-0.114	-0.121	-0.129	-0.135	-0.141	-0.148	-0.152	-0.158	-0.161	-0.164	-0.166	-0.169	-0.170	-0.170	-0.169	-0.168	-0.165	-0.162	-0.159	-0.154	-0.148	-0.141	-0.134	-0.125	-0.115	-0.105	-0.092	-0.080	-0.066	-0.051	-0.035	-0.019	0.000	0.018	0.038	0.059	0.081	0.104	0.128	0.151	0.176	0.202	0.229	0.256	0.284	0.312	0.341	0.371	0.400	0.430	0.460	0.489	0.520	0.550	0.579	0.609	0.638	0.665	0.694	0.721	0.748	0.775	0.799	0.824	0.848	0.869	0.890	0.910	0.928	0.945	0.962	0.978	0.991	1.002	1.014	1.024	1.031	1.038	1.042	1.046	1.049	1.050	1.050	1.049	1.046	1.042	1.038	1.032	1.026	1.018	1.010	1.000	0.991	0.980	0.970	0.958	0.946	0.935	0.922	0.911	0.899	0.885	0.874	0.861	0.851	0.840	0.829	0.819	0.809	0.799	0.791	0.784	0.776	0.770	0.764	0.760	0.756	0.754	0.752	0.751	0.752	0.754	0.755	0.759	0.762	0.768	0.774	0.781	0.790	0.799	0.808	0.819	0.831	0.842	0.855	0.870	0.885	0.900	0.918	0.934	0.951	0.970	0.988	1.005	1.024	1.044	1.064	1.082	1.102	1.122	1.142	1.162	1.182	1.202	1.222	1.241	1.261	1.279	1.298	1.315	1.332	1.349	1.365	1.380	1.395	1.409	1.422	1.434	1.445	1.456	1.464	1.471	1.478	1.484	1.488	1.491	1.491	1.492	1.492	1.489	1.485	1.481	1.475	1.468	1.459	1.449	1.436	1.424	1.410	1.394	1.378	1.360	1.341	1.320	1.299	1.278	1.254	1.229	1.205	1.179	1.152	1.126	1.099	1.069	1.041	1.011	0.982	0.954	0.924	0.894	0.865	0.834	0.805	0.776	0.748	0.718	0.690	0.662	0.635	0.609	0.582	0.558	0.532	0.509	0.485	0.462	0.441	0.420	0.400	0.381	0.362	0.346	0.330	0.316	0.301	0.289	0.275	0.264	0.255	0.245	0.236	0.229	0.222	0.216	0.211	0.206	0.204	0.201	0.199	0.196	0.195	0.196	0.196	0.196	0.198	0.199	0.201	0.204	0.206	0.209	0.212	0.214	0.218	0.220	0.224	0.226	0.229	0.230	0.232	0.235	0.236	0.238	0.238	0.239	0.239	0.239	0.236	0.235	0.234	0.230	0.226	0.222	0.216	0.212	0.206	0.198	0.191	0.182	0.172	0.162	0.152	0.142	0.130	0.118	0.105	0.091	0.078	0.062	0.048	0.032	0.016	0.000	-0.015	-0.032	-0.049	-0.066	-0.082	-0.099	-0.116	-0.132	-0.149	-0.165	-0.180	-0.195	-0.210	-0.225	-0.238	-0.250	-0.262	-0.274	-0.284	-0.294	-0.302	-0.310	-0.318	-0.324	-0.329	-0.331	-0.335	-0.336	-0.336	-0.336	-0.334	-0.331	-0.328	-0.322	-0.316	-0.309	-0.299	-0.290	-0.280	-0.268	-0.256	-0.242	-0.229	-0.214	-0.199	-0.181	-0.165	-0.148	-0.131	-0.112	-0.095	-0.078	-0.058	-0.039	-0.020	-0.001	0.016	0.035	0.054	0.071	0.089	0.106	0.122	0.139	0.154	0.170	0.184	0.198	0.211	0.224	0.236	0.248	0.258	0.268	0.276	0.285	0.292	0.299	0.305	0.310	0.315	0.319	0.322	0.326	0.329	0.330	0.332	0.334	0.334	0.335	0.335	0.336	0.335	0.335	0.334	0.334	0.332	0.332	0.331	0.331	0.330	0.330	0.330	0.330	0.330	0.330	0.331	0.331	0.332	0.334	0.335	0.338	0.340	0.342	0.345	0.349	0.351	0.355	0.359	0.362	0.368	0.372	0.376	0.382	0.389	0.394	0.400	0.406	0.412	0.420	0.428	0.434	0.441	0.449	0.458	0.465	0.474	0.482	0.491	0.499	0.509	0.518	0.526	0.535	0.544	0.554	0.564	0.572	0.582	0.594	0.602	0.612	0.624	0.634	0.644	0.654	0.665	0.676	0.688	0.699	0.710	0.721	0.734	0.744	0.756	0.768	0.779	0.791	0.802	0.814	0.825	0.838	0.848	0.859	0.870	0.880	0.891	0.900	0.911	0.920	0.929	0.938	0.945	0.952	0.959	0.965	0.970	0.975	0.980	0.985	0.988	0.990	0.991	0.992	0.992	0.991	0.990	0.988	0.985	0.981	0.978	0.971	0.966	0.959	0.951	0.942	0.934	0.924	0.912	0.902	0.891	0.878	0.865	0.852	0.839	0.825	0.810	0.795	0.780	0.764	0.749	0.732	0.716	0.700	0.684	0.666	0.651	0.635	0.619	0.601	0.586	0.569	0.552	0.538	0.521	0.505	0.490	0.475	0.460	0.445	0.430	0.418	0.402	0.388	0.375	0.362	0.349	0.336	0.325	0.312	0.300	0.289	0.278	0.268	0.258	0.246	0.236	0.226	0.218	0.208	0.198	0.190	0.182	0.175	0.166	0.159	0.154	0.146	0.140	0.135	0.130	0.125	0.120	0.118	0.114	0.109	0.106	0.104	0.102	0.101	0.099	0.098	0.099	0.099	0.099	0.100	0.101	0.102	0.105	0.108	0.110	0.114	0.119	0.122	0.126	0.131	0.136	0.142	0.148	0.154	0.160	0.166	0.174	0.180	0.189	0.195	0.202	0.210	0.218	0.226	0.234	0.241	0.250	0.259	0.266	0.275	0.284	0.291	0.300	0.309	0.316	0.326	0.334	0.342	0.351	0.359	0.368	0.376	0.385	0.395	0.404	0.412	0.421	0.430	0.439	0.448	0.456	0.466	0.475	0.484	0.494	0.502	0.511	0.521	0.531	0.540	0.550	0.560	0.570	0.580	0.591	0.601	0.611	0.622	0.632	0.642	0.652	0.664	0.675	0.686	0.698	0.708	0.718	0.728	0.739	0.749	0.759	0.770	0.779	0.789	0.799	0.808	0.818	0.825	0.835	0.842	0.852	0.859	0.868	0.875	0.881	0.888	0.894	0.899	0.905	0.910	0.915	0.919	0.922	0.926	0.929	0.931	0.934	0.935	0.936	0.938	0.939	0.939	0.939	0.938	0.938	0.936	0.934	0.932	0.930	0.929	0.925	0.922	0.919	0.914	0.910	0.905	0.900	0.895	0.889	0.882	0.878	0.870	0.864	0.856	0.848	0.840	0.832	0.822	0.814	0.805	0.795	0.786	0.775	0.765	0.755	0.745	0.734	0.722	0.711	0.699	0.688	0.676	0.664	0.651	0.640	0.629	0.616	0.605	0.594	0.584	0.571	0.561	0.551	0.540	0.530	0.520	0.511	0.504	0.495	0.488	0.480	0.474	0.469	0.464	0.460	0.456	0.454	0.452	0.451	0.450	0.450	0.450	0.450	0.452	0.455	0.459	0.461	0.466	0.471	0.476	0.481	0.489	0.494	0.501	0.509	0.516	0.524	0.531	0.539	0.546	0.555	0.561	0.569	0.576	0.584	0.590	0.596	0.602	0.609	0.614	0.619	0.624	0.626	0.630	0.632	0.635	0.636	0.636	0.635	0.635	0.635	0.632	0.631	0.628	0.624	0.621	0.616	0.611	0.606	0.601	0.596	0.590	0.584	0.578	0.572	0.566	0.559	0.552	0.546	0.541	0.535	0.530	0.525	0.520	0.516	0.511	0.509	0.506	0.504	0.502	0.501	0.500	0.501	0.500	0.501	0.504	0.506	0.509	0.514	0.518	0.521	0.526	0.532	0.539	0.545	0.552	0.560	0.569	0.578	0.585	0.594	0.604	0.614	0.622	0.632	0.642	0.652	0.661	0.671	0.680	0.690	0.700	0.710	0.718	0.726	0.735	0.742	0.751	0.759	0.766	0.772	0.780	0.785	0.791	0.796	0.801	0.805	0.810	0.814	0.818	0.819	0.822	0.824	0.825	0.826	0.828	0.828	0.828	0.828	0.826	0.826	0.824	0.824	0.821	0.819	0.816	0.814	0.809	0.806	0.802	0.798	0.794	0.790	0.785	0.780	0.775	0.769	0.764	0.758	0.752	0.745	0.740	0.732	0.726	0.720	0.714	0.706	0.700	0.694	0.688	0.681	0.675	0.669	0.662	0.655	0.650	0.645	0.639	0.634	0.628	0.622	0.619	0.614	0.611	0.606	0.602	0.601	0.599	0.596	0.595	0.595	0.594	0.594	0.595	0.595	0.598	0.599	0.601	0.605	0.608	0.611	0.616	0.621	0.626	0.631	0.636	0.642	0.649	0.655	0.662	0.670	0.676	0.684	0.690	0.698	0.705	0.712	0.719	0.725	0.731	0.736	0.742	0.748	0.754	0.759	0.762	0.768	0.770	0.772	0.775	0.776	0.778	0.776	0.778	0.776	0.775	0.771	0.769	0.765	0.760	0.755	0.750	0.742	0.735	0.729	0.719	0.710	0.699	0.688	0.676	0.665	0.652	0.640	0.626	0.612	0.599	0.584	0.569	0.554	0.539	0.522	0.506	0.491	0.474	0.456	0.441	0.425	0.408	0.392	0.376	0.360	0.345	0.329	0.314	0.299	0.285	0.270	0.258	0.245	0.232	0.220	0.210	0.199	0.189	0.180	0.171	0.164	0.158	0.151	0.146	0.141	0.138	0.135	0.134	0.134	0.132	0.134	0.138	0.140	0.144	0.150	0.156	0.162	0.171	0.181	0.190	0.201	0.214	0.226	0.239	0.254	0.270	0.285	0.302	0.320	0.338	0.356	0.376	0.396	0.416	0.436	0.459	0.480	0.501	0.522	0.544	0.566	0.588	0.610	0.630	0.652	0.674	0.694	0.715	0.734	0.752	0.771	0.789	0.806	0.821	0.838	0.850	0.864	0.876	0.886	0.896	0.905	0.912	0.920	0.925	0.928	0.930	0.931	0.931	0.929	0.926	0.921	0.915	0.909	0.900	0.890	0.880	0.868	0.854	0.840	0.824	0.809	0.791	0.771	0.751	0.731	0.711	0.690	0.668	0.645	0.621	0.598	0.572	0.549	0.525	0.500	0.475	0.451	0.425	0.401	0.376	0.352	0.329	0.305	0.282	0.260	0.238	0.216	0.195	0.176	0.156	0.138	0.120	0.104	0.088	0.072	0.059	0.045	0.032	0.021	0.012	0.001	-0.006	-0.012	-0.020	-0.025	-0.030	-0.032	-0.036	-0.038	-0.038	-0.038	-0.035	-0.032	-0.030	-0.026	-0.021	-0.015	-0.009	-0.001	0.006	0.015	0.024	0.034	0.042	0.054	0.065	0.076	0.088	0.100	0.112	0.125	0.138	0.150	0.164	0.176	0.189	0.201	0.214	0.226	0.239	0.250	0.261	0.274	0.284	0.294	0.304	0.314	0.322	0.331	0.339	0.345	0.351	0.358	0.362	0.366	0.370	0.374	0.376	0.378	0.379	0.380	0.380	0.380	0.378	0.376	0.374	0.370	0.368	0.364	0.359	0.354	0.349	0.344	0.339	0.332	0.328	0.321	0.315	0.309	0.302	0.296	0.289	0.282	0.276	0.271	0.265	0.260	0.254	0.250	0.246	0.241	0.238	0.234	0.231	0.229	0.228	0.225	0.225	0.225	0.226	0.226	0.228	0.229	0.232	0.235	0.239	0.242	0.248	0.252	0.259	0.265	0.270	0.278	0.285	0.292	0.301	0.310	0.320	0.329	0.338	0.348	0.359	0.369	0.380	0.390	0.400	0.411	0.422	0.434	0.444	0.455	0.466	0.478	0.488	0.499	0.510	0.521	0.531	0.541	0.551	0.562	0.571	0.581	0.591	0.599	0.608	0.616	0.625	0.632	0.640	0.646	0.652	0.658	0.664	0.668	0.672	0.675	0.679	0.681	0.684	0.685	0.685	0.686	0.686	0.684	0.682	0.680	0.675	0.671	0.666	0.660	0.651	0.645	0.636	0.625	0.615	0.604	0.591	0.578	0.562	0.549	0.532	0.515	0.498	0.479	0.459	0.439	0.418	0.395	0.371	0.349	0.324	0.300	0.275	0.248	0.222	0.195	0.168	0.139	0.111	0.084	0.055	0.026	-0.002	-0.031	-0.060	-0.089	-0.118	-0.145	-0.174	-0.201	-0.228	-0.254	-0.280	-0.306	-0.330	-0.355	-0.378	-0.400	-0.421	-0.442	-0.461	-0.479	-0.496	-0.512	-0.528	-0.541	-0.552	-0.565	-0.576	-0.585	-0.592	-0.599	-0.604	-0.608	-0.610	-0.611	-0.611	-0.611	-0.608	-0.604	-0.600	-0.594	-0.588	-0.579	-0.570	-0.560	-0.548	-0.535	-0.522	-0.509	-0.494	-0.479	-0.462	-0.445	-0.429	-0.411	-0.394	-0.376	-0.358	-0.339	-0.319	-0.301	-0.282	-0.264	-0.245	-0.228	-0.209	-0.191	-0.174	-0.156	-0.140	-0.124	-0.109	-0.092	-0.080	-0.066	-0.054	-0.041	-0.030	-0.021	-0.012	-0.004	0.002	0.010	0.015	0.019	0.021	0.022	0.025	0.024	0.024	0.021	0.018	0.012	0.008	0.001	-0.006	-0.015	-0.025	-0.035	-0.046	-0.059	-0.072	-0.086	-0.102	-0.118	-0.134	-0.151	-0.169	-0.188	-0.208	-0.226	-0.246	-0.268	-0.289	-0.310	-0.332	-0.354	-0.376	-0.398	-0.420	-0.444	-0.465	-0.488	-0.509	-0.531	-0.552	-0.574	-0.595	-0.615	-0.634	-0.654	-0.674	-0.691	-0.709	-0.725	-0.741	-0.755	-0.769	-0.781	-0.794	-0.805	-0.815	-0.822	-0.831	-0.838	-0.841	-0.846	-0.849	-0.850	-0.850	-0.849	-0.845	-0.841	-0.838	-0.830	-0.822	-0.814	-0.805	-0.794	-0.781	-0.770	-0.755	-0.740	-0.722	-0.706	-0.688	-0.669	-0.649	-0.629	-0.608	-0.585	-0.562	-0.540	-0.516	-0.492	-0.470	-0.445	-0.421	-0.396	-0.371	-0.348	-0.322	-0.299	-0.275	-0.250	-0.228	-0.205	-0.182	-0.160	-0.139	-0.116	-0.098	-0.076	-0.058	-0.039	-0.020	-0.002	0.014	0.030	0.045	0.059	0.072	0.085	0.098	0.110	0.120	0.131	0.141	0.151	0.159	0.168	0.175	0.184	0.191	0.198	0.204	0.209	0.215	0.221	0.225	0.231	0.236	0.241	0.246	0.251	0.255	0.260	0.266	0.272	0.278	0.284	0.290	0.295	0.302	0.309	0.315	0.321	0.329	0.336	0.342	0.350	0.359	0.366	0.374	0.382	0.391	0.399	0.406	0.415	0.424	0.432	0.439	0.448	0.455	0.464	0.471	0.478	0.484	0.491	0.498	0.504	0.510	0.515	0.519	0.524	0.528	0.531	0.534	0.536	0.538	0.540	0.540	0.540	0.539	0.538	0.538	0.535	0.532	0.529	0.525	0.521	0.516	0.511	0.505	0.500	0.492	0.486	0.478	0.471	0.461	0.452	0.444	0.435	0.425	0.414	0.405	0.395	0.384	0.374	0.364	0.354	0.342	0.332	0.322	0.311	0.301	0.290	0.280	0.271	0.261	0.251	0.242	0.232	0.224	0.214	0.208	0.199	0.190	0.182	0.176	0.170	0.162	0.158	0.152	0.146	0.142	0.139	0.135	0.134	0.130	0.129	0.128	0.126	0.126	0.126	0.128	0.129	0.131	0.135	0.138	0.140	0.145	0.150	0.156	0.162	0.170	0.176	0.185	0.194	0.202	0.212	0.222	0.232	0.245	0.256	0.268	0.280	0.294	0.308	0.321	0.335	0.349	0.364	0.380	0.395	0.411	0.426	0.441	0.458	0.472	0.489	0.504	0.519	0.535	0.549	0.564	0.578	0.591	0.605	0.619	0.630	0.642	0.654	0.664	0.674	0.682	0.691	0.698	0.704	0.710	0.715	0.719	0.721	0.724	0.724	0.724	0.722	0.721	0.718	0.714	0.708	0.702	0.695	0.686	0.678	0.668	0.658	0.645	0.634	0.620	0.606	0.591	0.578	0.562	0.546	0.530	0.515	0.499	0.481	0.465	0.449	0.432	0.416	0.401	0.385	0.369	0.355	0.341	0.326	0.312	0.301	0.289	0.278	0.266	0.259	0.249	0.241	0.234	0.228	0.222	0.219	0.214	0.212	0.210	0.208	0.206	0.208	0.209	0.210	0.212	0.216	0.220	0.224	0.229	0.232	0.239	0.244	0.250	0.258	0.264	0.270	0.276	0.282	0.290	0.296	0.302	0.310	0.316	0.322	0.328	0.332	0.339	0.342	0.346	0.351	0.355	0.359	0.362	0.365	0.366	0.369	0.370	0.372	0.374	0.374	0.376	0.376	0.376	0.376	0.378	0.378	0.379	0.378	0.379	0.379	0.379	0.380	0.380	0.381	0.382	0.384	0.385	0.388	0.389	0.391	0.394	0.395	0.399	0.401	0.405	0.408	0.411	0.415	0.419	0.422	0.428	0.431	0.435	0.441	0.445	0.450	0.454	0.459	0.464	0.466	0.471	0.475	0.480	0.482	0.486	0.490	0.494	0.495	0.499	0.501	0.502	0.505	0.507	0.509	0.509	0.510	0.511	0.510	0.512	0.511	0.511	0.511	0.510	0.509	0.507	0.507	0.506	0.505	0.504	0.502	0.501	0.500	0.499	0.498	0.498	0.495	0.494	0.492	0.492	0.491	0.490	0.489	0.489	0.489	0.488	0.489	0.489	0.489	0.489	0.489	0.489	0.489	0.490	0.490	0.491	0.491	0.491	0.492	0.494	0.494	0.495	0.494	0.495	0.496	0.495	0.496	0.495	0.495	0.495	0.494	0.494	0.494	0.492	0.490	0.489	0.488	0.488	0.485	0.482	0.481	0.479	0.476	0.474	0.471	0.468	0.466	0.462	0.459	0.458	0.454	0.451	0.449	0.445	0.442	0.440	0.438	0.435	0.432	0.430	0.428	0.425	0.422	0.420	0.419	0.418	0.415	0.414	0.412	0.411	0.410	0.409	0.409	0.408	0.408	0.406	0.406	0.406	0.405	0.405	0.405	0.405	0.404	0.405	0.404	0.404	0.404	0.402	0.402	0.400	0.400	0.399	0.396	0.395	0.392	0.390	0.386	0.384	0.380	0.378	0.372	0.368	0.361	0.356	0.350	0.342	0.335	0.328	0.319	0.310	0.301	0.290	0.281	0.270	0.258	0.245	0.231	0.219	0.205	0.191	0.175	0.160	0.145	0.129	0.111	0.096	0.078	0.060	0.042	0.024	0.006	-0.011	-0.031	-0.050	-0.069	-0.088	-0.105	-0.125	-0.142	-0.162	-0.180	-0.199	-0.216	-0.235	-0.252	-0.269	-0.286	-0.304	-0.319	-0.335	-0.351	-0.366	-0.381	-0.394	-0.409	-0.421	-0.434	-0.445	-0.456	-0.466	-0.476	-0.485	-0.494	-0.500	-0.509	-0.514	-0.519	-0.524	-0.528	-0.531	-0.532	-0.534	-0.535	-0.535	-0.534	-0.531	-0.529	-0.526	-0.521	-0.516	-0.510	-0.502	-0.495	-0.486	-0.476	-0.466	-0.456	-0.444	-0.431	-0.418	-0.404	-0.390	-0.374	-0.359	-0.341	-0.325	-0.308	-0.290	-0.271	-0.252	-0.234	-0.214	-0.195	-0.175	-0.155	-0.135	-0.115	-0.095	-0.075	-0.056	-0.038	-0.019	0.000	0.016	0.034	0.050	0.066	0.081	0.095	0.109	0.121	0.132	0.142	0.151	0.160	0.168	0.174	0.178	0.181	0.184	0.185	0.185	0.184	0.180	0.178	0.171	0.165	0.158	0.150	0.140	0.129	0.118	0.105	0.091	0.076	0.061	0.045	0.029	0.011	-0.006	-0.025	-0.044	-0.062	-0.080	-0.100	-0.119	-0.139	-0.156	-0.175	-0.194	-0.211	-0.229	-0.246	-0.262	-0.278	-0.292	-0.306	-0.320	-0.332	-0.344	-0.355	-0.362	-0.371	-0.379	-0.386	-0.391	-0.395	-0.399	-0.401	-0.402	-0.402	-0.400	-0.399	-0.395	-0.391	-0.386	-0.381	-0.374	-0.366	-0.358	-0.348	-0.338	-0.326	-0.315	-0.302	-0.290	-0.276	-0.262	-0.249	-0.235	-0.220	-0.205	-0.189	-0.174	-0.159	-0.142	-0.128	-0.112	-0.095	-0.080	-0.064	-0.049	-0.034	-0.019	-0.004	0.011	0.026	0.041	0.055	0.070	0.084	0.098	0.110	0.122	0.136	0.149	0.161	0.174	0.186	0.198	0.210	0.220	0.231	0.242	0.252	0.264	0.274	0.284	0.295	0.302	0.312	0.322	0.331	0.340	0.349	0.358	0.365	0.375	0.382	0.391	0.399	0.406	0.415	0.421	0.429	0.436	0.442	0.450	0.456	0.464	0.470	0.476	0.484	0.489	0.495	0.500	0.507	0.512	100.000	5.000	2.000	1.000	3.000	0.000	0.000	0.000	0.000	0.000	0.000	0.000	0.000	0.000	0.000	0.000	0.000	0.000	-0.302	-0.309	-0.316	-0.320	-0.324	-0.326	-0.329	-0.330	-0.329	-0.328	-0.325	-0.322	-0.319	-0.314	-0.309	-0.302	-0.296	-0.289	-0.281	-0.274	-0.265	-0.258	-0.249	-0.240	-0.231	-0.222	-0.214	-0.206	-0.198	-0.190	-0.182	-0.176	-0.169	-0.162	-0.159	-0.152	-0.149	-0.145	-0.142	-0.141	-0.141	-0.142	-0.144	-0.145	-0.150	-0.154	-0.160	-0.168	-0.176	-0.185	-0.195	-0.208	-0.221	-0.235	-0.251	-0.268	-0.285	-0.305	-0.324	-0.346	-0.366	-0.390	-0.412	-0.438	-0.462	-0.489	-0.515	-0.542	-0.570	-0.598	-0.625	-0.652	-0.681	-0.709	-0.736	-0.764	-0.791	-0.818	-0.844	-0.869	-0.894	-0.918	-0.940	-0.962	-0.982	-1.002	-1.020	-1.038	-1.054	-1.069	-1.081	-1.092	-1.101	-1.109	-1.116	-1.120	-1.124	-1.124	-1.124	-1.122	-1.118	-1.112	-1.105	-1.095	-1.085	-1.071	-1.058	-1.042	-1.025	-1.008	-0.988	-0.965	-0.944	-0.921	-0.896	-0.872	-0.846	-0.820	-0.792	-0.764	-0.735	-0.706	-0.678	-0.648	-0.616	-0.588	-0.556	-0.526	-0.496	-0.468	-0.438	-0.408	-0.378	-0.349	-0.321	-0.294	-0.265	-0.240	-0.214	-0.188	-0.162	-0.138	-0.115	-0.092	-0.070	-0.049	-0.028	-0.008	0.011	0.030	0.048	0.064	0.081	0.098	0.112	0.126	0.141	0.154	0.166	0.179	0.190	0.201	0.211	0.221	0.231	0.240	0.249	0.256	0.265	0.272	0.279	0.286	0.292	0.299	0.304	0.309	0.314	0.319	0.324	0.329	0.332	0.336	0.340	0.342	0.346	0.350	0.352	0.355	0.358	0.360	0.362	0.365	0.366	0.369	0.370	0.374	0.375	0.378	0.379	0.380	0.382	0.385	0.388	0.389	0.391	0.394	0.395	0.399	0.400	0.404	0.406	0.409	0.412	0.415	0.419	0.422	0.426	0.430	0.435	0.438	0.442	0.446	0.451	0.456	0.461	0.465	0.470	0.476	0.481	0.485	0.491	0.495	0.501	0.506	0.511	0.515	0.520	0.524	0.528	0.531	0.535	0.539	0.541	0.544	0.546	0.548	0.549	0.550	0.549	0.549	0.548	0.546	0.542	0.541	0.536	0.534	0.529	0.522	0.518	0.510	0.502	0.495	0.486	0.478	0.468	0.458	0.448	0.435	0.424	0.411	0.399	0.385	0.372	0.358	0.344	0.329	0.315	0.299	0.284	0.269	0.254	0.239	0.222	0.208	0.192	0.176	0.162	0.148	0.132	0.118	0.102	0.089	0.075	0.060	0.048	0.034	0.021	0.009	-0.004	-0.015	-0.028	-0.039	-0.050	-0.061	-0.071	-0.081	-0.091	-0.101	-0.110	-0.120	-0.129	-0.138	-0.146	-0.155	-0.164	-0.172	-0.180	-0.189	-0.198	-0.205	-0.214	-0.221	-0.230	-0.238	-0.246	-0.255	-0.265	-0.272	-0.281	-0.291	-0.300	-0.309	-0.318	-0.326	-0.335	-0.345	-0.355	-0.364	-0.374	-0.384	-0.392	-0.402	-0.412	-0.421	-0.432	-0.441	-0.451	-0.461	-0.470	-0.479	-0.489	-0.498	-0.507	-0.515	-0.524	-0.531	-0.539	-0.548	-0.554	-0.561	-0.568	-0.574	-0.580	-0.585	-0.590	-0.595	-0.599	-0.602	-0.605	-0.608	-0.609	-0.610	-0.610	-0.610	-0.609	-0.606	-0.605	-0.602	-0.598	-0.594	-0.589	-0.582	-0.576	-0.569	-0.561	-0.551	-0.542	-0.531	-0.520	-0.507	-0.495	-0.481	-0.468	-0.451	-0.435	-0.420	-0.401	-0.384	-0.365	-0.345	-0.324	-0.304	-0.281	-0.259	-0.238	-0.214	-0.190	-0.165	-0.141	-0.115	-0.091	-0.065	-0.039	-0.012	0.015	0.041	0.068	0.094	0.120	0.148	0.174	0.200	0.226	0.252	0.278	0.304	0.329	0.352	0.376	0.399	0.421	0.444	0.465	0.486	0.505	0.525	0.542	0.561	0.576	0.592	0.608	0.620	0.634	0.645	0.656	0.665	0.674	0.682	0.689	0.694	0.699	0.702	0.705	0.708	0.708	0.709	0.706	0.705	0.702	0.699	0.694	0.689	0.684	0.676	0.670	0.661	0.654	0.645	0.635	0.626	0.616	0.605	0.592	0.582	0.571	0.558	0.545	0.534	0.520	0.507	0.494	0.481	0.469	0.455	0.442	0.429	0.416	0.404	0.391	0.379	0.366	0.354	0.342	0.331	0.319	0.309	0.298	0.288	0.276	0.268	0.258	0.248	0.239	0.231	0.224	0.216	0.210	0.205	0.199	0.194	0.191	0.188	0.185	0.182	0.181	0.180	0.180	0.181	0.182	0.185	0.188	0.191	0.196	0.202	0.209	0.216	0.224	0.232	0.242	0.252	0.262	0.274	0.286	0.298	0.311	0.325	0.340	0.354	0.370	0.384	0.400	0.416	0.432	0.449	0.466	0.482	0.499	0.516	0.532	0.548	0.565	0.580	0.596	0.612	0.628	0.642	0.658	0.672	0.686	0.699	0.712	0.724	0.735	0.748	0.758	0.769	0.778	0.786	0.795	0.804	0.811	0.818	0.824	0.831	0.836	0.841	0.846	0.851	0.855	0.860	0.862	0.868	0.870	0.874	0.876	0.880	0.882	0.886	0.889	0.892	0.896	0.900	0.902	0.908	0.912	0.915	0.921	0.925	0.931	0.935	0.941	0.946	0.952	0.960	0.966	0.972	0.980	0.986	0.994	1.000	1.009	1.016	1.022	1.030	1.038	1.045	1.051	1.059	1.065	1.072	1.078	1.084	1.089	1.092	1.098	1.101	1.105	1.108	1.110	1.111	1.111	1.111	1.111	1.110	1.108	1.104	1.100	1.095	1.090	1.084	1.075	1.069	1.060	1.050	1.039	1.028	1.014	1.002	0.988	0.974	0.958	0.941	0.925	0.906	0.889	0.869	0.849	0.829	0.808	0.786	0.764	0.742	0.720	0.696	0.672	0.646	0.622	0.596	0.571	0.545	0.519	0.494	0.466	0.440	0.412	0.386	0.359	0.332	0.305	0.279	0.251	0.224	0.196	0.170	0.144	0.118	0.092	0.066	0.042	0.018	-0.006	-0.030	-0.054	-0.075	-0.098	-0.119	-0.140	-0.159	-0.179	-0.198	-0.214	-0.232	-0.249	-0.262	-0.278	-0.290	-0.302	-0.314	-0.324	-0.334	-0.341	-0.349	-0.355	-0.359	-0.364	-0.366	-0.368	-0.369	-0.368	-0.366	-0.362	-0.360	-0.356	-0.350	-0.344	-0.336	-0.328	-0.320	-0.310	-0.300	-0.289	-0.278	-0.265	-0.254	-0.241	-0.228	-0.214	-0.199	-0.185	-0.171	-0.158	-0.144	-0.130	-0.116	-0.102	-0.089	-0.076	-0.064	-0.052	-0.041	-0.030	-0.020	-0.010	-0.001	0.006	0.014	0.020	0.024	0.029	0.031	0.035	0.035	0.035	0.034	0.032	0.030	0.026	0.020	0.014	0.006	-0.002	-0.012	-0.024	-0.035	-0.049	-0.062	-0.076	-0.092	-0.110	-0.128	-0.145	-0.164	-0.184	-0.204	-0.224	-0.244	-0.265	-0.288	-0.309	-0.330	-0.351	-0.374	-0.394	-0.415	-0.436	-0.458	-0.478	-0.496	-0.515	-0.534	-0.551	-0.568	-0.582	-0.598	-0.612	-0.625	-0.638	-0.648	-0.656	-0.664	-0.671	-0.678	-0.681	-0.684	-0.685	-0.684	-0.682	-0.679	-0.675	-0.669	-0.661	-0.651	-0.641	-0.630	-0.618	-0.602	-0.586	-0.570	-0.552	-0.532	-0.512	-0.492	-0.470	-0.449	-0.425	-0.401	-0.375	-0.350	-0.324	-0.298	-0.271	-0.244	-0.216	-0.190	-0.162	-0.135	-0.109	-0.082	-0.055	-0.030	-0.004	0.021	0.045	0.069	0.091	0.114	0.134	0.154	0.174	0.191	0.209	0.225	0.239	0.252	0.265	0.276	0.286	0.294	0.301	0.309	0.312	0.316	0.320	0.320	0.320	0.320	0.318	0.314	0.309	0.305	0.298	0.290	0.281	0.272	0.262	0.251	0.240	0.229	0.216	0.204	0.190	0.178	0.162	0.149	0.135	0.121	0.108	0.092	0.079	0.065	0.051	0.039	0.026	0.014	0.001	-0.009	-0.021	-0.030	-0.040	-0.049	-0.056	-0.064	-0.070	-0.075	-0.080	-0.084	-0.086	-0.089	-0.090	-0.090	-0.090	-0.088	-0.086	-0.084	-0.079	-0.075	-0.070	-0.064	-0.056	-0.049	-0.041	-0.031	-0.022	-0.012	-0.002	0.009	0.019	0.030	0.041	0.052	0.064	0.076	0.088	0.100	0.111	0.124	0.135	0.145	0.155	0.165	0.175	0.184	0.192	0.200	0.208	0.214	0.219	0.224	0.229	0.231	0.234	0.235	0.235	0.235	0.234	0.231	0.228	0.222	0.218	0.212	0.205	0.196	0.186	0.176	0.166	0.154	0.140	0.128	0.112	0.098	0.081	0.065	0.049	0.030	0.012	-0.005	-0.024	-0.044	-0.062	-0.082	-0.102	-0.121	-0.142	-0.161	-0.181	-0.201	-0.220	-0.239	-0.256	-0.276	-0.292	-0.311	-0.328	-0.344	-0.360	-0.375	-0.390	-0.402	-0.416	-0.428	-0.439	-0.450	-0.459	-0.469	-0.476	-0.484	-0.489	-0.494	-0.499	-0.501	-0.502	-0.504	-0.504	-0.504	-0.502	-0.500	-0.496	-0.492	-0.486	-0.481	-0.475	-0.468	-0.459	-0.449	-0.440	-0.430	-0.419	-0.408	-0.395	-0.381	-0.369	-0.355	-0.341	-0.326	-0.311	-0.295	-0.280	-0.264	-0.249	-0.232	-0.215	-0.199	-0.182	-0.166	-0.151	-0.135	-0.118	-0.102	-0.086	-0.071	-0.055	-0.040	-0.025	-0.011	0.002	0.016	0.029	0.041	0.054	0.065	0.076	0.086	0.095	0.105	0.112	0.119	0.126	0.132	0.136	0.141	0.145	0.146	0.149	0.149	0.150	0.149	0.146	0.145	0.141	0.138	0.132	0.126	0.120	0.112	0.104	0.096	0.086	0.075	0.065	0.052	0.040	0.026	0.012	-0.002	-0.018	-0.032	-0.048	-0.064	-0.081	-0.099	-0.116	-0.135	-0.152	-0.171	-0.190	-0.209	-0.228	-0.248	-0.265	-0.285	-0.304	-0.322	-0.341	-0.360	-0.378	-0.396	-0.415	-0.432	-0.451	-0.469	-0.485	-0.501	-0.518	-0.534	-0.549	-0.564	-0.579	-0.592	-0.606	-0.619	-0.631	-0.644	-0.656	-0.666	-0.678	-0.688	-0.698	-0.706	-0.715	-0.722	-0.730	-0.736	-0.742	-0.748	-0.752	-0.758	-0.762	-0.766	-0.770	-0.771	-0.775	-0.776	-0.778	-0.778	-0.778	-0.778	-0.776	-0.775	-0.772	-0.771	-0.769	-0.765	-0.761	-0.758	-0.752	-0.748	-0.741	-0.735	-0.729	-0.721	-0.715	-0.706	-0.699	-0.691	-0.682	-0.675	-0.666	-0.658	-0.648	-0.639	-0.629	-0.620	-0.610	-0.600	-0.590	-0.580	-0.570	-0.561	-0.551	-0.541	-0.532	-0.522	-0.514	-0.505	-0.496	-0.489	-0.479	-0.471	-0.464	-0.458	-0.450	-0.442	-0.438	-0.431	-0.426	-0.420	-0.416	-0.412	-0.409	-0.405	-0.402	-0.400	-0.398	-0.396	-0.395	-0.394	-0.394	-0.394	-0.394	-0.394	-0.395	-0.395	-0.398	-0.400	-0.401	-0.404	-0.406	-0.409	-0.411	-0.414	-0.416	-0.420	-0.424	-0.428	-0.430	-0.434	-0.438	-0.441	-0.442	-0.446	-0.450	-0.454	-0.456	-0.459	-0.461	-0.464	-0.466	-0.469	-0.470	-0.472	-0.474	-0.475	-0.476	-0.478	-0.478	-0.479	-0.478	-0.479	-0.478	-0.476	-0.475	-0.474	-0.472	-0.469	-0.466	-0.464	-0.459	-0.456	-0.451	-0.446	-0.440	-0.435	-0.429	-0.421	-0.415	-0.406	-0.399	-0.391	-0.381	-0.372	-0.362	-0.352	-0.341	-0.330	-0.318	-0.304	-0.291	-0.278	-0.261	-0.246	-0.231	-0.214	-0.198	-0.181	-0.162	-0.145	-0.126	-0.108	-0.088	-0.066	-0.046	-0.025	-0.005	0.018	0.039	0.061	0.084	0.106	0.129	0.151	0.174	0.198	0.220	0.242	0.265	0.288	0.310	0.332	0.354	0.376	0.396	0.418	0.438	0.458	0.476	0.496	0.512	0.531	0.546	0.564	0.579	0.592	0.608	0.620	0.631	0.642	0.651	0.660	0.669	0.675	0.681	0.686	0.689	0.691	0.692	0.692	0.692	0.691	0.688	0.684	0.679	0.672	0.666	0.658	0.649	0.638	0.626	0.614	0.601	0.586	0.572	0.556	0.539	0.522	0.504	0.484	0.465	0.445	0.424	0.402	0.380	0.358	0.335	0.312	0.289	0.265	0.241	0.218	0.194	0.172	0.149	0.125	0.101	0.079	0.056	0.034	0.011	-0.011	-0.032	-0.052	-0.074	-0.092	-0.111	-0.129	-0.148	-0.164	-0.179	-0.195	-0.209	-0.222	-0.236	-0.248	-0.259	-0.269	-0.278	-0.286	-0.294	-0.301	-0.308	-0.314	-0.318	-0.322	-0.326	-0.329	-0.331	-0.332	-0.334	-0.335	-0.335	-0.334	-0.334	-0.334	-0.331	-0.330	-0.329	-0.328	-0.326	-0.325	-0.322	-0.321	-0.319	-0.318	-0.316	-0.315	-0.315	-0.314	-0.314	-0.314	-0.314	-0.314	-0.315	-0.315	-0.315	-0.318	-0.319	-0.320	-0.322	-0.324	-0.326	-0.329	-0.330	-0.332	-0.335	-0.338	-0.340	-0.341	-0.344	-0.345	-0.346	-0.348	-0.349	-0.349	-0.349	-0.348	-0.346	-0.345	-0.342	-0.340	-0.336	-0.331	-0.328	-0.321	-0.315	-0.306	-0.299	-0.290	-0.280	-0.269	-0.258	-0.245	-0.231	-0.218	-0.201	-0.186	-0.169	-0.151	-0.132	-0.115	-0.094	-0.074	-0.054	-0.031	-0.010	0.011	0.035	0.058	0.081	0.105	0.128	0.152	0.176	0.201	0.224	0.248	0.270	0.294	0.318	0.340	0.362	0.384	0.404	0.425	0.445	0.465	0.484	0.502	0.520	0.535	0.551	0.566	0.580	0.594	0.605	0.618	0.629	0.639	0.648	0.656	0.664	0.670	0.676	0.680	0.685	0.689	0.692	0.694	0.698	0.698	0.699	0.698	0.698	0.698	0.696	0.694	0.692	0.690	0.688	0.685	0.680	0.678	0.674	0.670	0.666	0.661	0.659	0.654	0.649	0.644	0.640	0.636	0.631	0.626	0.622	0.618	0.612	0.608	0.602	0.598	0.591	0.586	0.581	0.578	0.571	0.566	0.561	0.555	0.550	0.545	0.539	0.534	0.528	0.522	0.516	0.510	0.505	0.499	0.492	0.489	0.484	0.478	0.471	0.466	0.461	0.456	0.451	0.446	0.442	0.439	0.435	0.431	0.429	0.426	0.425	0.422	0.422	0.422	0.422	0.422	0.424	0.426	0.429	0.431	0.435	0.440	0.446	0.451	0.458	0.465	0.471	0.480	0.489	0.499	0.507	0.519	0.529	0.540	0.551	0.562	0.575	0.588	0.600	0.614	0.626	0.639	0.652	0.665	0.678	0.690	0.702	0.714	0.728	0.738	0.749	0.760	0.769	0.780	0.788	0.796	0.804	0.811	0.818	0.824	0.829	0.834	0.836	0.840	0.841	0.842	0.844	0.842	0.842	0.841	0.840	0.836	0.835	0.830	0.825	0.821	0.815	0.809	0.804	0.798	0.790	0.784	0.778	0.769	0.762	0.755	0.746	0.739	0.732	0.725	0.718	0.710	0.704	0.696	0.690	0.684	0.679	0.672	0.669	0.664	0.660	0.656	0.652	0.650	0.646	0.644	0.642	0.641	0.641	0.640	0.640	0.639	0.640	0.641	0.641	0.644	0.645	0.649	0.651	0.654	0.655	0.659	0.662	0.665	0.669	0.671	0.675	0.679	0.682	0.685	0.688	0.689	0.692	0.695	0.696	0.699	0.700	0.700	0.702	0.702	0.702	0.702	0.701	0.700	0.698	0.696	0.694	0.689	0.686	0.681	0.678	0.670	0.665	0.658	0.650	0.642	0.634	0.624	0.614	0.604	0.592	0.580	0.569	0.555	0.541	0.529	0.512	0.498	0.482	0.468	0.450	0.434	0.416	0.399	0.380	0.362	0.345	0.325	0.306	0.286	0.266	0.246	0.225	0.205	0.185	0.165	0.145	0.122	0.101	0.081	0.060	0.039	0.019	-0.002	-0.024	-0.044	-0.066	-0.086	-0.106	-0.126	-0.148	-0.166	-0.186	-0.206	-0.225	-0.244	-0.262	-0.282	-0.301	-0.321	-0.339	-0.356	-0.375	-0.391	-0.409	-0.425	-0.441	-0.458	-0.474	-0.489	-0.502	-0.518	-0.532	-0.545	-0.559	-0.571	-0.582	-0.595	-0.606	-0.616	-0.628	-0.636	-0.646	-0.655	-0.661	-0.670	-0.678	-0.682	-0.689	-0.695	-0.699	-0.704	-0.706	-0.709	-0.711	-0.714	-0.715	-0.715	-0.715	-0.715	-0.712	-0.711	-0.709	-0.708	-0.702	-0.700	-0.695	-0.690	-0.685	-0.679	-0.672	-0.666	-0.659	-0.652	-0.645	-0.636	-0.628	-0.619	-0.610	-0.601	-0.591	-0.581	-0.572	-0.561	-0.551	-0.539	-0.529	-0.518	-0.506	-0.496	-0.484	-0.472	-0.461	-0.450	-0.439	-0.428	-0.418	-0.406	-0.395	-0.384	-0.374	-0.362	-0.351	-0.341	-0.331	-0.322	-0.314	-0.304	-0.296	-0.288	-0.280	-0.272	-0.266	-0.259	-0.252	-0.248	-0.242	-0.238	-0.232	-0.230	-0.226	-0.224	-0.222	-0.221	-0.220	-0.220	-0.221	-0.221	-0.222	-0.224	-0.225	-0.229	-0.231	-0.234	-0.239	-0.241	-0.246	-0.249	-0.254	-0.259	-0.262	-0.268	-0.271	-0.276	-0.281	-0.285	-0.289	-0.292	-0.295	-0.299	-0.301	-0.304	-0.304	-0.306	-0.306	-0.305	-0.305	-0.302	-0.300	-0.298	-0.294	-0.289	-0.282	-0.276	-0.269	-0.261	-0.252	-0.242	-0.231	-0.221	-0.208	-0.195	-0.181	-0.166	-0.151	-0.136	-0.120	-0.102	-0.086	-0.068	-0.050	-0.031	-0.012	0.008	0.026	0.045	0.064	0.084	0.102	0.121	0.140	0.158	0.176	0.194	0.210	0.229	0.245	0.259	0.274	0.289	0.301	0.314	0.325	0.336	0.348	0.356	0.365	0.372	0.380	0.386	0.391	0.395	0.399	0.401	0.402	0.402	0.404	0.404	0.401	0.400	0.396	0.392	0.391	0.386	0.380	0.375	0.370	0.362	0.358	0.350	0.344	0.338	0.330	0.322	0.315	0.309	0.301	0.294	0.286	0.279	0.272	0.266	0.260	0.254	0.249	0.242	0.238	0.231	0.228	0.224	0.220	0.216	0.214	0.211	0.209	0.208	0.205	0.205	0.204	0.204	0.204	0.205	0.206	0.208	0.210	0.212	0.215	0.219	0.222	0.226	0.231	0.235	0.240	0.245	0.251	0.258	0.264	0.271	0.278	0.285	0.291	0.300	0.308	0.318	0.326	0.334	0.342	0.351	0.362	0.371	0.381	0.391	0.401	0.412	0.422	0.434	0.444	0.455	0.468	0.479	0.491	0.502	0.514	0.525	0.539	0.551	0.562	0.575	0.586	0.600	0.611	0.624	0.636	0.650	0.661	0.674	0.686	0.699	0.711	0.722	0.736	0.748	0.760	0.772	0.784	0.796	0.809	0.821	0.832	0.844	0.855	0.868	0.879	0.890	0.901	0.911	0.922	0.932	0.944	0.954	0.964	0.974	0.982	0.992	1.001	1.010	1.018	1.026	1.034	1.040	1.046	1.054	1.060	1.065	1.069	1.074	1.078	1.081	1.084	1.086	1.088	1.089	1.089	1.089	1.088	1.085	1.084	1.080	1.076	1.071	1.065	1.059	1.051	1.042	1.035	1.025	1.014	1.002	0.989	0.976	0.962	0.949	0.932	0.916	0.899	0.881	0.864	0.844	0.825	0.805	0.784	0.762	0.740	0.718	0.695	0.671	0.648	0.624	0.600	0.575	0.551	0.528	0.504	0.480	0.455	0.431	0.406	0.382	0.360	0.336	0.314	0.291	0.270	0.248	0.226	0.206	0.186	0.168	0.150	0.131	0.114	0.098	0.082	0.068	0.054	0.040	0.028	0.016	0.006	-0.005	-0.014	-0.021	-0.030	-0.036	-0.042	-0.049	-0.052	-0.056	-0.060	-0.061	-0.062	-0.064	-0.065	-0.065	-0.064	-0.064	-0.061	-0.059	-0.056	-0.052	-0.049	-0.045	-0.040	-0.035	-0.029	-0.024	-0.016	-0.011	-0.005	0.002	0.010	0.018	0.025	0.032	0.040	0.048	0.056	0.065	0.072	0.081	0.089	0.098	0.106	0.115	0.122	0.131	0.140	0.148	0.155	0.164	0.171	0.179	0.186	0.194	0.200	0.206	0.214	0.220	0.226	0.232	0.238	0.242	0.248	0.252	0.256	0.260	0.264	0.268	0.270	0.272	0.274	0.275	0.278	0.278	0.279	0.279	0.279	0.278	0.276	0.275	0.271	0.270	0.266	0.262	0.260	0.256	0.252	0.248	0.242	0.238	0.232	0.228	0.221	0.215	0.209	0.202	0.196	0.189	0.182	0.175	0.168	0.160	0.154	0.146	0.139	0.134	0.125	0.119	0.111	0.104	0.098	0.090	0.084	0.078	0.071	0.065	0.059	0.052	0.048	0.042	0.036	0.031	0.028	0.024	0.020	0.015	0.012	0.009	0.006	0.002	0.001	-0.001	-0.004	-0.005	-0.005	-0.008	-0.008	-0.009	-0.009	-0.009	-0.009	-0.008	-0.008	-0.008	-0.006	-0.006	-0.005	-0.002	-0.002	0.000	0.000	0.002	0.004	0.005	0.008	0.009	0.009	0.011	0.012	0.012	0.015	0.015	0.016	0.018	0.018	0.018	0.018	0.018	0.018	0.016	0.015	0.014	0.011	0.010	0.008	0.006	0.002	0.000	-0.004	-0.008	-0.011	-0.015	-0.019	-0.024	-0.029	-0.034	-0.039	-0.045	-0.050	-0.056	-0.061	-0.068	-0.075	-0.081	-0.086	-0.094	-0.100	-0.108	-0.112	-0.120	-0.128	-0.132	-0.140	-0.146	-0.152	-0.159	-0.166	-0.172	-0.178	-0.184	-0.190	-0.196	-0.202	-0.208	-0.215	-0.220	-0.226	-0.231	-0.236	-0.241	-0.248	-0.252	-0.258	-0.261	-0.266	-0.271	-0.276	-0.281	-0.285	-0.291	-0.295	-0.300	-0.305	-0.310	-0.314	-0.319	-0.324	-0.329	-0.334	-0.339	-0.342	-0.348	-0.352	-0.356	-0.361	-0.366	-0.370	-0.375	-0.379	-0.382	-0.386	-0.391	-0.394	-0.398	-0.401	-0.404	-0.406	-0.410	-0.411	-0.414	-0.415	-0.416	-0.416	-0.418	-0.418	-0.416	-0.416	-0.415	-0.414	-0.411	-0.408	-0.405	-0.401	-0.398	-0.392	-0.386	-0.381	-0.374	-0.369	-0.361	-0.352	-0.344	-0.335	-0.326	-0.315	-0.305	-0.294	-0.282	-0.271	-0.258	-0.245	-0.232	-0.219	-0.205	-0.191	-0.178	-0.161	-0.146	-0.131	-0.116	-0.100	-0.084	-0.068	-0.051	-0.035	-0.019	-0.001	0.015	0.032	0.049	0.065	0.082	0.099	0.116	0.132	0.149	0.166	0.182	0.198	0.214	0.230	0.245	0.261	0.276	0.291	0.306	0.320	0.335	0.349	0.361	0.375	0.388	0.401	0.414	0.425	0.436	0.448	0.458	0.469	0.478	0.488	0.495	0.504	0.511	0.519	0.526	0.532	0.538	0.544	0.549	0.552	0.556	0.559	0.562	0.565	0.566	0.568	0.569	0.570	0.571	0.571	0.571	0.570	0.569	0.568	0.566	0.564	0.561	0.560	0.558	0.556	0.554	0.551	0.549	0.545	0.542	0.541	0.539	0.536	0.534	0.532	0.530	0.528	0.526	0.525	0.524	0.522	0.521	0.522	0.520	0.521	0.520	0.521	0.521	0.520	0.521	0.522	0.522	0.524	0.525	0.525	0.526	0.528	0.529	0.530	0.531	0.531	0.532	0.532	0.532	0.532	0.532	0.531	0.530	0.529	0.528	0.525	0.522	0.520	0.518	0.512	0.509	0.502	0.499	0.492	0.485	0.479	0.472	0.464	0.455	0.446	0.436	0.426	0.416	0.405	0.395	0.382	0.370	0.359	0.345	0.334	0.320	0.305	0.292	0.279	0.265	0.251	0.238	0.222	0.209	0.196	0.182	0.169	0.155	0.142	0.129	0.116	0.104	0.091	0.080	0.068	0.058	0.046	0.036	0.026	0.016	0.008	-0.001	-0.010	-0.019	-0.026	-0.034	-0.041	-0.049	-0.055	-0.061	-0.068	-0.074	-0.079	-0.085	-0.089	-0.095	-0.099	-0.104	-0.108	-0.112	-0.118	-0.121	-0.125	-0.130	-0.132	-0.138	-0.141	-0.146	-0.150	-0.155	-0.160	-0.164	-0.170	-0.174	-0.180	-0.185	-0.190	-0.196	-0.201	-0.209	-0.215	-0.221	-0.226	-0.234	-0.241	-0.246	-0.255	-0.261	-0.269	-0.275	-0.284	-0.290	-0.296	-0.305	-0.311	-0.318	-0.324	-0.330	-0.338	-0.342	-0.349	-0.354	-0.359	-0.362	-0.366	-0.371	-0.374	-0.376	-0.378	-0.380	-0.380	-0.381	-0.380	-0.379	-0.378	-0.374	-0.370	-0.365	-0.360	-0.354	-0.348	-0.340	-0.331	-0.321	-0.311	-0.300	-0.289	-0.275	-0.261	-0.246	-0.230	-0.214	-0.196	-0.179	-0.161	-0.141	-0.121	-0.101	-0.079	-0.058	-0.035	-0.012	0.010	0.035	0.059	0.082	0.106	0.131	0.155	0.180	0.205	0.230	0.255	0.280	0.305	0.329	0.354	0.378	0.400	0.422	0.445	0.466	0.489	0.509	0.529	0.548	0.566	0.584	0.601	0.618	0.631	0.646	0.659	0.672	0.682	0.694	0.702	0.711	0.718	0.724	0.729	0.734	0.736	0.738	0.739	0.739	0.739	0.738	0.734	0.731	0.726	0.721	0.714	0.706	0.699	0.690	0.681	0.670	0.659	0.649	0.635	0.622	0.609	0.595	0.581	0.565	0.550	0.534	0.519	0.501	0.485	0.469	0.451	0.434	0.416	0.399	0.381	0.362	0.345	0.328	0.311	0.294	0.276	0.259	0.242	0.225	0.208	0.191	0.175	0.159	0.144	0.128	0.112	0.096	0.082	0.069	0.055	0.041	0.028	0.015	0.002	-0.009	-0.019	-0.030	-0.039	-0.050	-0.058	-0.065	-0.071	-0.079	-0.084	-0.089	-0.092	-0.095	-0.098	-0.099	-0.099	-0.099	-0.096	-0.094	-0.090	-0.085	-0.079	-0.072	-0.064	-0.055	-0.044	-0.032	-0.020	-0.006	0.009	0.024	0.041	0.059	0.078	0.099	0.120	0.142	0.165	0.189	0.212	0.238	0.265	0.291	0.319	0.346	0.375	0.404	0.432	0.462	0.491	0.520	0.550	0.580	0.609	0.639	0.668	0.696	0.724	0.751	0.778	0.805	0.830	0.855	0.880	0.902	0.924	0.945	0.966	0.985	1.002	1.020	1.035	1.050	1.064	1.075	1.086	1.096	1.105	1.112	1.120	1.125	1.130	1.132	1.136	1.138	1.138	1.138	1.138	1.135	1.132	1.129	1.124	1.119	1.115	1.109	1.104	1.096	1.090	1.084	1.078	1.070	1.064	1.056	1.050	1.042	1.035	1.029	1.022	1.016	1.010	1.005	1.000	0.994	0.990	0.985	0.981	0.979	0.976	0.972	0.971	0.969	0.968	0.966	0.966	0.966	0.966	0.965	0.966	0.969	0.970	0.971	0.974	0.978	0.980	0.982	0.986	0.990	0.994	0.999	1.004	1.009	1.014	1.019	1.024	1.029	1.034	1.040	1.046	1.052	1.058	1.062	1.069	1.075	1.080	1.086	1.091	1.096	1.101	1.106	1.111	1.116	1.120	1.124	1.128	1.131	1.134	1.138	1.140	1.140	1.140	1.141	1.140	1.139	1.136	1.134	1.130	1.126	1.121	1.115	1.109	1.100	1.092	1.082	1.072	1.060	1.049	1.035	1.021	1.005	0.989	0.971	0.952	0.932	0.912	0.891	0.869	0.846	0.822	0.798	0.772	0.748	0.721	0.694	0.668	0.639	0.610	0.582	0.554	0.524	0.495	0.468	0.438	0.409	0.381	0.352	0.325	0.298	0.270	0.244	0.218	0.192	0.168	0.144	0.121	0.100	0.079	0.058	0.039	0.021	0.004	-0.011	-0.026	-0.040	-0.051	-0.062	-0.072	-0.081	-0.088	-0.094	-0.099	-0.102	-0.105	-0.106	-0.106	-0.105	-0.102	-0.100	-0.096	-0.092	-0.086	-0.079	-0.072	-0.064	-0.056	-0.048	-0.036	-0.026	-0.018	-0.006	0.004	0.014	0.025	0.035	0.046	0.055	0.065	0.074	0.082	0.090	0.098	0.105	0.110	0.116	0.119	0.121	0.124	0.125	0.124	0.122	0.120	0.116	0.111	0.105	0.096	0.088	0.078	0.065	0.052	0.039	0.022	0.005	-0.012	-0.032	-0.052	-0.072	-0.096	-0.119	-0.144	-0.168	-0.192	-0.219	-0.245	-0.272	-0.300	-0.326	-0.354	-0.381	-0.409	-0.435	-0.462	-0.489	-0.515	-0.540	-0.566	-0.589	-0.612	-0.634	-0.655	-0.676	-0.695	-0.712	-0.728	-0.744	-0.758	-0.769	-0.780	-0.788	-0.795	-0.800	-0.806	-0.808	-0.808	-0.808	-0.804	-0.800	-0.794	-0.785	-0.776	-0.765	-0.754	-0.739	-0.724	-0.708	-0.689	-0.670	-0.649	-0.628	-0.604	-0.580	-0.556	-0.531	-0.504	-0.478	-0.450	-0.421	-0.394	-0.364	-0.335	-0.305	-0.276	-0.246	-0.218	-0.188	-0.158	-0.128	-0.098	-0.070	-0.041	-0.012	0.016	0.042	0.070	0.098	0.122	0.149	0.174	0.198	0.220	0.244	0.265	0.286	0.308	0.328	0.346	0.366	0.384	0.401	0.419	0.434	0.450	0.465	0.479	0.491	0.505	0.516	0.529	0.539	0.549	0.558	0.568	0.575	0.581	0.589	0.595	0.600	0.606	0.610	0.614	0.618	0.621	0.622	0.624	0.626	0.628	0.626	0.626	0.626	0.625	0.624	0.621	0.620	0.616	0.614	0.610	0.606	0.601	0.598	0.594	0.589	0.582	0.578	0.574	0.568	0.561	0.556	0.551	0.546	0.541	0.535	0.530	0.525	0.520	0.516	0.512	0.509	0.504	0.501	0.498	0.495	0.492	0.491	0.489	0.488	0.488	0.486	0.486	0.486	0.488	0.489	0.491	0.492	0.495	0.499	0.501	0.505	0.507	0.512	0.518	0.521	0.526	0.530	0.535	0.540	0.545	0.550	0.555	0.560	0.565	0.570	0.574	0.578	0.581	0.586	0.589	0.591	0.594	0.595	0.596	0.598	0.599	0.599	0.598	0.596	0.595	0.592	0.590	0.586	0.582	0.578	0.572	0.568	0.561	0.554	0.546	0.539	0.530	0.521	0.512	0.504	0.494	0.484	0.474	0.464	0.454	0.442	0.432	0.421	0.410	0.400	0.388	0.378	0.366	0.356	0.345	0.335	0.322	0.314	0.302	0.292	0.282	0.272	0.264	0.254	0.245	0.238	0.228	0.219	0.210	0.202	0.194	0.188	0.179	0.172	0.164	0.158	0.150	0.142	0.136	0.128	0.121	0.114	0.106	0.100	0.091	0.085	0.076	0.070	0.062	0.054	0.045	0.038	0.029	0.021	0.012	0.004	-0.004	-0.012	-0.021	-0.030	-0.039	-0.048	-0.056	-0.064	-0.072	-0.081	-0.089	-0.098	-0.106	-0.114	-0.121	-0.129	-0.138	-0.145	-0.152	-0.159	-0.165	-0.171	-0.178	-0.184	-0.190	-0.195	-0.199	-0.204	-0.206	-0.211	-0.215	-0.218	-0.220	-0.221	-0.224	-0.225	-0.225	-0.226	-0.225	-0.224	-0.224	-0.222	-0.220	-0.218	-0.215	-0.211	-0.209	-0.202	-0.199	-0.194	-0.189	-0.182	-0.175	-0.169	-0.161	-0.154	-0.145	-0.136	-0.126	-0.116	-0.105	-0.095	-0.084	-0.072	-0.060	-0.046	-0.032	-0.019	-0.005	0.010	0.025	0.041	0.056	0.072	0.090	0.108	0.126	0.144	0.162	0.181	0.200	0.220	0.240	0.259	0.279	0.300	0.320	0.340	0.361	0.380	0.401	0.421	0.441	0.461	0.481	0.500	0.520	0.538	0.556	0.572	0.591	0.606	0.624	0.639	0.652	0.668	0.680	0.692	0.705	0.715	0.725	0.734	0.741	0.749	0.755	0.760	0.764	0.766	0.768	0.770	0.770	0.768	0.768	0.764	0.760	0.755	0.749	0.742	0.735	0.728	0.719	0.708	0.698	0.686	0.676	0.664	0.651	0.638	0.625	0.611	0.598	0.582	0.568	0.552	0.538	0.521	0.506	0.491	0.475	0.460	0.445	0.429	0.414	0.399	0.384	0.370	0.355	0.341	0.328	0.315	0.301	0.290	0.278	0.265	0.254	0.242	0.232	0.222	0.214	0.205	0.196	0.190	0.182	0.175	0.170	0.165	0.160	0.156	0.152	0.151	0.150	0.148	0.149	0.148	0.149	0.151	0.154	0.158	0.161	0.166	0.171	0.178	0.185	0.192	0.201	0.211	0.221	0.232	0.242	0.255	0.269	0.281	0.295	0.309	0.324	0.339	0.355	0.370	0.386	0.404	0.420	0.438	0.454	0.471	0.489	0.505	0.524	0.540	0.558	0.574	0.591	0.606	0.624	0.639	0.654	0.669	0.682	0.699	0.711	0.724	0.736	0.749	0.760	0.771	0.781	0.791	0.801	0.809	0.818	0.825	0.832	0.839	0.845	0.850	0.855	0.859	0.864	0.869	0.872	0.875	0.879	0.882	0.884	0.888	0.890	0.892	0.895	0.899	0.901	0.905	0.908	0.911	0.915	0.919	0.924	0.928	0.932	0.939	0.944	0.950	0.956	0.964	0.971	0.978	0.986	0.994	1.002	1.011	1.020	1.029	1.038	1.048	1.056	1.066	1.076	1.086	1.096	1.106	1.116	1.126	1.135	1.144	1.152	1.161	1.170	1.178	1.185	1.191	1.198	1.204	1.209	1.211	1.216	1.219	1.220	1.222	1.222	1.221	1.221	1.219	1.215	1.212	1.208	1.201	1.195	1.188	1.179	1.170	1.160	1.149	1.138	1.124	1.110	1.096	1.081	1.065	1.049	1.030	1.012	0.994	0.975	0.955	0.935	0.914	0.892	0.869	0.848	0.824	0.800	0.776	0.751	0.728	0.702	0.679	0.654	0.629	0.604	0.579	0.554	0.529	0.504	0.479	0.455	0.431	0.408	0.384	0.360	0.336	0.314	0.292	0.270	0.250	0.230	0.210	0.191	0.172	0.155	0.138	0.121	0.106	0.091	0.076	0.062	0.050	0.038	0.026	0.018	0.006	-0.001	-0.009	-0.016	-0.022	-0.028	-0.034	-0.036	-0.040	-0.042	-0.045	-0.045	-0.046	-0.045	-0.044	-0.044	-0.042	-0.040	-0.036	-0.032	-0.030	-0.026	-0.022	-0.018	-0.012	-0.009	-0.002	0.002	0.006	0.012	0.016	0.021	0.026	0.031	0.035	0.039	0.041	0.046	0.049	0.051	0.054	0.056	0.058	0.058	0.059	0.059	0.058	0.058	0.055	0.054	0.050	0.046	0.042	0.038	0.032	0.028	0.021	0.014	0.006	-0.001	-0.010	-0.020	-0.030	-0.040	-0.051	-0.062	-0.075	-0.088	-0.100	-0.114	-0.128	-0.141	-0.155	-0.170	-0.184	-0.199	-0.214	-0.229	-0.244	-0.260	-0.275	-0.290	-0.305	-0.320	-0.335	-0.349	-0.364	-0.378	-0.391	-0.402	-0.415	-0.429	-0.440	-0.450	-0.460	-0.469	-0.476	-0.484	-0.490	-0.496	-0.500	-0.504	-0.506	-0.509	-0.509	-0.507	-0.505	-0.502	-0.499	-0.492	-0.486	-0.479	-0.469	-0.460	-0.448	-0.436	-0.421	-0.408	-0.391	-0.374	-0.356	-0.336	-0.316	-0.295	-0.274	-0.251	-0.229	-0.205	-0.181	-0.155	-0.130	-0.104	-0.079	-0.051	-0.025	0.002	0.030	0.056	0.082	0.110	0.136	0.161	0.188	0.212	0.238	0.260	0.284	0.306	0.328	0.349	0.368	0.388	0.405	0.421	0.438	0.451	0.464	0.476	0.489	0.499	0.507	0.514	0.521	0.528	0.530	0.532	0.535	0.535	0.535	0.534	0.531	0.528	0.522	0.518	0.510	0.504	0.496	0.488	0.478	0.468	0.459	0.448	0.436	0.425	0.414	0.401	0.389	0.378	0.365	0.352	0.341	0.329	0.316	0.305	0.292	0.281	0.270	0.259	0.249	0.239	0.230	0.220	0.212	0.205	0.196	0.189	0.182	0.178	0.171	0.168	0.162	0.159	0.156	0.154	0.151	0.150	0.149	0.148	0.148	0.148	0.148	0.149	0.150	0.151	0.152	0.155	0.156	0.160	0.162	0.166	0.169	0.172	0.176	0.179	0.184	0.188	0.190	0.195	0.199	0.201	0.205	0.208	0.211	0.214	0.218	0.219	0.221	0.224	0.225	0.226	0.228	0.230	0.229	0.230	0.230	0.229	0.229	0.228	0.224	0.222	0.220	0.216	0.214	0.210	0.205	0.200	0.195	0.189	0.182	0.175	0.168	0.160	0.151	0.142	0.132	0.122	0.114	0.102	0.092	0.081	0.070	0.059	0.046	0.034	0.022	0.010	-0.004	-0.016	-0.029	-0.041	-0.055	-0.068	-0.080	-0.094	-0.105	-0.118	-0.130	-0.142	-0.154	-0.166	-0.178	-0.188	-0.198	-0.208	-0.218	-0.226	-0.234	-0.242	-0.249	-0.255	-0.260	-0.265	-0.270	-0.274	-0.276	-0.279	-0.280	-0.281	-0.281	-0.279	-0.276	-0.275	-0.272	-0.268	-0.262	-0.256	-0.250	-0.244	-0.236	-0.229	-0.219	-0.209	-0.199	-0.189	-0.178	-0.165	-0.152	-0.140	-0.126	-0.114	-0.099	-0.085	-0.070	-0.055	-0.040	-0.025	-0.010	0.006	0.021	0.035	0.051	0.066	0.081	0.096	0.111	0.125	0.140	0.154	0.168	0.180	0.192	0.205	0.216	0.228	0.239	0.249	0.258	0.268	0.274	0.282	0.289	0.296	0.300	0.304	0.308	0.310	0.311	0.312	0.312	0.312	0.310	0.309	0.305	0.300	0.295	0.289	0.281	0.272	0.264	0.254	0.242	0.230	0.219	0.204	0.190	0.174	0.158	0.141	0.122	0.104	0.084	0.064	0.044	0.021	-0.001	-0.024	-0.048	-0.071	-0.096	-0.121	-0.146	-0.172	-0.199	-0.224	-0.251	-0.276	-0.302	-0.330	-0.356	-0.382	-0.409	-0.435	-0.461	-0.486	-0.511	-0.538	-0.561	-0.586	-0.609	-0.632	-0.654	-0.675	-0.696	-0.716	-0.736	-0.755	-0.772	-0.789	-0.805	-0.820	-0.834	-0.846	-0.859	-0.870	-0.879	-0.888	-0.895	-0.901	-0.906	-0.910	-0.915	-0.916	-0.919	-0.919	-0.918	-0.915	-0.912	-0.909	-0.904	-0.898	-0.891	-0.884	-0.875	-0.866	-0.855	-0.845	-0.832	-0.820	-0.806	-0.792	-0.779	-0.764	-0.749	-0.732	-0.716	-0.701	-0.685	-0.668	-0.651	-0.634	-0.618	-0.601	-0.584	-0.568	-0.551	-0.534	-0.519	-0.502	-0.488	-0.472	-0.458	-0.444	-0.430	-0.418	-0.406	-0.394	-0.382	-0.372	-0.364	-0.354	-0.346	-0.339	-0.331	-0.325	-0.321	-0.316	-0.314	-0.311	-0.309	-0.309	-0.309	-0.310	-0.312	-0.315	-0.318	-0.321	-0.326	-0.331	-0.338	-0.345	-0.352	-0.361	-0.370	-0.379	-0.390	-0.399	-0.411	-0.421	-0.434	-0.445	-0.456	-0.470	-0.482	-0.496	-0.509	-0.521	-0.535	-0.548	-0.561	-0.574	-0.588	-0.599	-0.611	-0.624	-0.636	-0.648	-0.658	-0.669	-0.679	-0.689	-0.698	-0.708	-0.715	-0.722	-0.729	-0.736	-0.741	-0.746	-0.750	-0.754	-0.756	-0.758	-0.759	-0.759	-0.758	-0.755	-0.752	-0.749	-0.745	-0.739	-0.732	-0.725	-0.718	-0.708	-0.698	-0.686	-0.675	-0.662	-0.650	-0.635	-0.620	-0.605	-0.589	-0.571	-0.554	-0.536	-0.516	-0.496	-0.475	-0.455	-0.432	-0.411	-0.389	-0.366	-0.344	-0.320	-0.295	-0.271	-0.248	-0.222	-0.198	-0.174	-0.149	-0.124	-0.099	-0.074	-0.050	-0.025	-0.001	0.021	0.045	0.069	0.092	0.115	0.135	0.158	0.179	0.200	0.220	0.240	0.259	0.279	0.296	0.314	0.330	0.345	0.361	0.376	0.390	0.404	0.416	0.429	0.441	0.451	0.462	0.471	0.480	0.488	0.495	0.502	0.506	0.511	0.516	0.520	0.522	0.525	0.526	0.525	0.526	0.525	0.524	0.521	0.519	0.515	0.511	0.505	0.500	0.494	0.486	0.478	0.469	0.460	0.451	0.439	0.428	0.416	0.404	0.390	0.376	0.362	0.348	0.331	0.316	0.300	0.282	0.264	0.246	0.229	0.209	0.190	0.171	0.151	0.131	0.111	0.091	0.071	0.050	0.030	0.009	-0.012	-0.032	-0.054	-0.074	-0.094	-0.114	-0.134	-0.152	-0.171	-0.190	-0.209	-0.225	-0.242	-0.259	-0.275	-0.291	-0.305	-0.320	-0.334	-0.346	-0.359	-0.370	-0.380	-0.391	-0.401	-0.410	-0.419	-0.425	-0.432	-0.438	-0.444	-0.449	-0.452	-0.455	-0.459	-0.460	-0.461	-0.462	-0.462	-0.462	-0.462	-0.461	-0.461	-0.459	-0.458	-0.455	-0.454	-0.450	-0.448	-0.445	-0.442	-0.439	-0.436	-0.432	-0.430	-0.426	-0.422	-0.420	-0.416	-0.412	-0.409	-0.406	-0.402	-0.400	-0.396	-0.394	-0.390	-0.386	-0.384	-0.380	-0.378	-0.374	-0.370	-0.369	-0.364	-0.360	-0.356	-0.351	-0.348	-0.342	-0.338	-0.332	-0.326	-0.320	-0.314	-0.306	-0.299	-0.290	-0.281	-0.271	-0.261	-0.250	-0.239	-0.226	-0.214	-0.200	-0.185	-0.170	-0.152	-0.135	-0.118	-0.100	-0.081	-0.060	-0.040	-0.019	0.004	0.026	0.049	0.072	0.098	0.121	0.148	0.174	0.200	0.226	0.252	0.279	0.305	0.332	0.360	0.386	0.412	0.439	0.465	0.491	0.518	0.542	0.566	0.590	0.614	0.636	0.659	0.680	0.701	0.720	0.739	0.758	0.775	0.791	0.805	0.820	0.832	0.845	0.856	0.868	0.876	0.884	0.892	0.899	0.904	0.909	0.914	0.916	0.918	0.920	0.921	0.921	0.920	0.919	0.919	0.916	0.914	0.910	0.906	0.904	0.900	0.895	0.891	0.885	0.881	0.875	0.870	0.865	0.860	0.852	0.848	0.841	0.834	0.829	0.822	0.815	0.809	0.802	0.795	0.789	0.781	0.774	0.768	0.760	0.752	0.745	0.738	0.730	0.722	0.715	0.708	0.699	0.690	0.682	0.675	0.666	0.659	0.651	0.641	0.634	0.625	0.616	0.609	0.601	0.592	0.585	0.578	0.570	0.562	0.556	0.550	0.544	0.539	0.534	0.529	0.524	0.521	0.518	0.515	0.514	0.511	0.511	0.511	0.511	0.512	0.515	0.518	0.520	0.524	0.528	0.531	0.536	0.541	0.548	0.555	0.561	0.569	0.576	0.584	0.591	0.600	0.608	0.616	0.624	0.632	0.640	0.648	0.656	0.664	0.670	0.678	0.684	0.690	0.695	0.700	0.705	0.709	0.711	0.715	0.718	0.719	0.720	0.721	0.721	0.720	0.720	0.718	0.715	0.714	0.710	0.706	0.702	0.699	0.694	0.689	0.682	0.678	0.672	0.665	0.659	0.654	0.648	0.641	0.635	0.630	0.624	0.618	0.612	0.606	0.602	0.598	0.594	0.590	0.586	0.582	0.580	0.579	0.576	0.575	0.575	0.575	0.576	0.576	0.578	0.579	0.581	0.584	0.586	0.589	0.591	0.596	0.599	0.604	0.609	0.614	0.619	0.625	0.630	0.636	0.641	0.646	0.654	0.659	0.665	0.671	0.678	0.684	0.689	0.694	0.699	0.704	0.709	0.714	0.718	0.722	0.725	0.729	0.731	0.735	0.738	0.739	0.741	0.742	0.744	0.745	0.745	0.745	0.745	0.744	0.741	0.740	0.736	0.734	0.730	0.726	0.721	0.716	0.710	0.704	0.696	0.689	0.680	0.672	0.662	0.654	0.644	0.631	0.621	0.609	0.596	0.582	0.569	0.554	0.539	0.525	0.509	0.491	0.475	0.456	0.438	0.419	0.400	0.381	0.361	0.340	0.319	0.296	0.275	0.252	0.231	0.208	0.185	0.160	0.136	0.112	0.088	0.064	0.040	0.014	-0.010	-0.036	-0.060	-0.085	-0.110	-0.135	-0.159	-0.185	-0.209	-0.234	-0.258	-0.281	-0.305	-0.329	-0.351	-0.374	-0.395	-0.418	-0.438	-0.459	-0.479	-0.498	-0.516	-0.534	-0.551	-0.568	-0.582	-0.599	-0.612	-0.626	-0.639	-0.650	-0.661	-0.671	-0.680	-0.689	-0.696	-0.702	-0.709	-0.712	-0.716	-0.720	-0.721	-0.724	-0.725	-0.724	-0.724	-0.722	-0.719	-0.715	-0.711	-0.706	-0.700	-0.694	-0.688	-0.680	-0.671	-0.662	-0.652	-0.642	-0.632	-0.621	-0.610	-0.599	-0.586	-0.574	-0.561	-0.549	-0.535	-0.521	-0.507	-0.494	-0.479	-0.465	-0.450	-0.435	-0.420	-0.405	-0.391	-0.376	-0.360	-0.346	-0.331	-0.316	-0.302	-0.289	-0.276	-0.261	-0.249	-0.236	-0.224	-0.210	-0.199	-0.188	-0.178	-0.166	-0.156	-0.146	-0.139	-0.130	-0.121	-0.115	-0.110	-0.102	-0.100	-0.095	-0.092	-0.090	-0.089	-0.089	-0.089	-0.089	-0.091	-0.095	-0.099	-0.102	-0.109	-0.114	-0.121	-0.129	-0.135	-0.145	-0.154	-0.164	-0.174	-0.186	-0.196	-0.209	-0.221	-0.232	-0.245	-0.259	-0.271	-0.284	-0.295	-0.309	-0.321	-0.332	-0.344	-0.355	-0.365	-0.375	-0.385	-0.394	-0.401	-0.409	-0.416	-0.421	-0.425	-0.430	-0.431	-0.434	-0.434	-0.434	-0.432	-0.429	-0.425	-0.420	-0.414	-0.408	-0.400	-0.391	-0.381	-0.370	-0.359	-0.345	-0.332	-0.319	-0.304	-0.290	-0.272	-0.258	-0.240	-0.222	-0.205	-0.189	-0.170	-0.152	-0.136	-0.118	-0.100	-0.084	-0.066	-0.049	-0.032	-0.016	-0.001	0.014	0.028	0.041	0.055	0.068	0.080	0.090	0.101	0.111	0.120	0.128	0.135	0.142	0.149	0.154	0.158	0.162	0.166	0.168	0.171	0.172	0.172	0.175	0.175	0.174	0.174	0.172	0.172	0.170	0.168	0.166	0.165	0.162	0.160	0.159	0.156	0.155	0.154	0.151	0.149	0.149	0.146	0.145	0.144	0.144	0.142	0.144	0.144	0.142	0.144	0.144	0.145	0.146	0.148	0.149	0.151	0.155	0.156	0.160	0.161	0.166	0.169	0.172	0.176	0.181	0.185	0.190	0.194	0.199	0.205	0.210	0.215	0.220	0.226	0.232	0.239	0.245	0.251	0.259	0.265	0.272	0.279	0.286	0.294	0.302	0.310	0.318	0.326	0.335	0.344	0.354	0.362	0.372	0.381	0.391	0.401	0.412	0.424	0.434	0.445	0.456	0.468	0.480	0.492	0.504	0.518	0.529	0.540	0.554	0.566	0.579	0.592	0.605	0.618	0.631	0.644	0.656	0.669	0.681	0.694	0.705	0.718	0.731	0.741	0.754	0.765	0.778	0.788	0.799	0.809	0.820	0.831	0.840	0.849	0.859	0.868	0.875	0.884	0.892	0.900	0.908	0.914	0.920	0.928	0.932	0.939	0.944	0.949	0.954	0.958	0.961	0.966	0.969	0.972	0.974	0.976	0.979	0.980	0.981	0.982	0.981	0.982	0.981	0.981	0.980	0.978	0.976	0.972	0.970	0.966	0.962	0.958	0.954	0.948	0.941	0.935	0.929	0.921	0.914	0.904	0.895	0.885	0.874	0.864	0.852	0.840	0.828	0.814	0.800	0.786	0.771	0.755	0.740	0.724	0.708	0.690	0.672	0.655	0.638	0.619	0.600	0.580	0.561	0.542	0.524	0.504	0.485	0.466	0.446	0.426	0.408	0.389	0.369	0.350	0.331	0.314	0.296	0.279	0.261	0.245	0.229	0.212	0.198	0.182	0.168	0.154	0.141	0.129	0.118	0.105	0.095	0.085	0.076	0.068	0.059	0.051	0.045	0.040	0.032	0.028	0.025	0.020	0.018	0.015	0.012	0.011	0.010	0.009	0.010	0.010	0.012	0.014	0.015	0.018	0.021	0.025	0.028	0.031	0.036	0.041	0.046	0.052	0.059	0.065	0.070	0.076	0.084	0.091	0.099	0.106	0.114	0.121	0.129	0.136	0.144	0.152	0.161	0.169	0.178	0.185	0.192	0.201	0.209	0.216	0.224	0.231	0.239	0.245	0.252	0.258	0.264	0.269	0.275	0.280	0.285	0.289	0.294	0.296	0.301	0.304	0.306	0.309	0.311	0.312	0.312	0.315	0.315	0.315	0.315	0.314	0.314	0.312	0.311	0.309	0.308	0.305	0.302	0.300	0.298	0.294	0.291	0.289	0.285	0.281	0.278	0.275	0.272	0.269	0.266	0.262	0.260	0.256	0.254	0.250	0.246	0.244	0.242	0.240	0.238	0.235	0.232	0.230	0.229	0.226	0.224	0.221	0.220	0.218	0.216	0.214	0.211	0.209	0.208	0.205	0.202	0.199	0.196	0.194	0.191	0.188	0.184	0.181	0.178	0.174	0.170	0.165	0.161	0.156	0.151	0.146	0.141	0.135	0.130	0.124	0.119	0.111	0.106	0.100	0.092	0.086	0.080	0.074	0.068	0.060	0.054	0.048	0.040	0.034	0.028	0.021	0.016	0.010	0.004	-0.001	-0.006	-0.012	-0.018	-0.021	-0.026	-0.030	-0.035	-0.039	-0.042	-0.045	-0.049	-0.051	-0.052	-0.055	-0.058	-0.061	-0.064	-0.065	-0.066	-0.068	-0.069	-0.070	-0.071	-0.072	-0.074	-0.076	-0.076	-0.078	-0.079	-0.081	-0.081	-0.084	-0.085	-0.086	-0.088	-0.089	-0.091	-0.094	-0.096	-0.099	-0.100	-0.104	-0.106	-0.110	-0.112	-0.118	-0.120	-0.125	-0.130	-0.134	-0.139	-0.144	-0.150	-0.156	-0.161	-0.168	-0.175	-0.180	-0.188	-0.195	-0.202	-0.209	-0.216	-0.225	-0.232	-0.241	-0.249	-0.258	-0.266	-0.275	-0.282	-0.291	-0.300	-0.309	-0.318	-0.326	-0.335	-0.344	-0.352	-0.361	-0.369	-0.378	-0.385	-0.394	-0.401	-0.409	-0.416	-0.424	-0.429	-0.435	-0.441	-0.446	-0.451	-0.456	-0.459	-0.464	-0.466	-0.468	-0.470	-0.471	-0.471	-0.470	-0.470	-0.469	-0.466	-0.464	-0.460	-0.456	-0.450	-0.445	-0.439	-0.432	-0.425	-0.416	-0.408	-0.399	-0.389	-0.378	-0.366	-0.355	-0.344	-0.331	-0.318	-0.305	-0.291	-0.276	-0.262	-0.248	-0.232	-0.218	-0.202	-0.186	-0.170	-0.155	-0.139	-0.121	-0.106	-0.090	-0.074	-0.058	-0.041	-0.026	-0.010	0.006	0.022	0.038	0.052	0.068	0.084	0.098	0.111	0.126	0.140	0.155	0.168	0.181	0.194	0.206	0.220	0.231	0.244	0.256	0.269	0.280	0.290	0.302	0.314	0.324	0.336	0.346	0.358	0.369	0.379	0.389	0.400	0.410	0.421	0.431	0.441	0.451	0.461	0.471	0.480	0.490	0.501	0.511	0.521	0.531	0.540	0.550	0.560	0.570	0.579	0.589	0.598	0.608	0.616	0.625	0.635	0.644	0.652	0.661	0.670	0.676	0.685	0.694	0.701	0.709	0.718	0.725	0.732	0.739	0.746	0.752	0.760	0.766	0.772	0.779	0.784	0.789	0.794	0.800	0.804	0.809	0.812	0.816	0.820	0.822	0.826	0.829	0.831	0.834	0.836	0.836	0.836	0.838	0.836	0.836	0.835	0.834	0.831	0.829	0.825	0.821	0.818	0.812	0.808	0.802	0.796	0.788	0.780	0.772	0.764	0.754	0.745	0.734	0.724	0.711	0.700	0.686	0.674	0.660	0.645	0.631	0.616	0.601	0.584	0.569	0.551	0.534	0.516	0.499	0.481	0.462	0.445	0.426	0.408	0.389	0.370	0.351	0.332	0.315	0.296	0.278	0.259	0.241	0.224	0.206	0.189	0.171	0.155	0.140	0.125	0.109	0.094	0.080	0.066	0.054	0.040	0.028	0.015	0.005	-0.005	-0.015	-0.025	-0.035	-0.044	-0.051	-0.059	-0.066	-0.075	-0.081	-0.086	-0.094	-0.100	-0.104	-0.109	-0.114	-0.118	-0.121	-0.126	-0.129	-0.134	-0.136	-0.140	-0.144	-0.146	-0.150	-0.152	-0.156	-0.160	-0.162	-0.166	-0.170	-0.174	-0.178	-0.181	-0.186	-0.190	-0.195	-0.200	-0.205	-0.211	-0.216	-0.222	-0.229	-0.235	-0.241	-0.249	-0.255	-0.262	-0.269	-0.278	-0.285	-0.292	-0.301	-0.309	-0.318	-0.325	-0.332	-0.340	-0.349	-0.355	-0.362	-0.370	-0.378	-0.384	-0.391	-0.398	-0.402	-0.408	-0.412	-0.418	-0.421	-0.424	-0.426	-0.429	-0.430	-0.430	-0.430	-0.429	-0.428	-0.424	-0.421	-0.416	-0.411	-0.405	-0.398	-0.390	-0.381	-0.371	-0.361	-0.349	-0.338	-0.324	-0.310	-0.295	-0.279	-0.262	-0.245	-0.228	-0.209	-0.190	-0.170	-0.149	-0.129	-0.108	-0.085	-0.062	-0.040	-0.018	0.005	0.028	0.051	0.074	0.098	0.120	0.144	0.166	0.189	0.210	0.232	0.254	0.276	0.296	0.316	0.336	0.355	0.374	0.391	0.408	0.424	0.439	0.454	0.468	0.480	0.491	0.502	0.512	0.521	0.529	0.535	0.541	0.545	0.549	0.551	0.554	0.555	0.554	0.554	0.551	0.548	0.545	0.539	0.534	0.528	0.520	0.514	0.504	0.496	0.485	0.475	0.464	0.451	0.440	0.428	0.415	0.400	0.386	0.372	0.358	0.342	0.328	0.312	0.296	0.280	0.265	0.249	0.232	0.218	0.201	0.185	0.170	0.154	0.139	0.122	0.108	0.092	0.078	0.064	0.049	0.035	0.020	0.006	-0.009	-0.022	-0.036	-0.048	-0.061	-0.074	-0.088	-0.099	-0.111	-0.122	-0.134	-0.144	-0.155	-0.165	-0.174	-0.182	-0.192	-0.200	-0.208	-0.215	-0.222	-0.229	-0.234	-0.239	-0.242	-0.246	-0.248	-0.249	-0.250	-0.250	-0.249	-0.246	-0.242	-0.240	-0.235	-0.228	-0.221	-0.212	-0.202	-0.192	-0.179	-0.166	-0.152	-0.136	-0.120	-0.101	-0.082	-0.062	-0.040	-0.018	0.005	0.030	0.055	0.081	0.109	0.136	0.166	0.195	0.225	0.256	0.288	0.318	0.350	0.382	0.414	0.446	0.479	0.509	0.541	0.572	0.602	0.632	0.662	0.691	0.719	0.746	0.772	0.798	0.821	0.845	0.866	0.886	0.906	0.924	0.941	0.956	0.970	0.984	0.995	1.004	1.012	1.020	1.025	1.030	1.034	1.036	1.038	1.038	1.035	1.032	1.030	1.025	1.020	1.014	1.008	0.999	0.991	0.982	0.974	0.964	0.952	0.942	0.932	0.921	0.911	0.901	0.890	0.879	0.869	0.858	0.848	0.839	0.829	0.820	0.811	0.801	0.794	0.788	0.780	0.772	0.766	0.761	0.755	0.751	0.748	0.744	0.741	0.738	0.736	0.734	0.734	0.732	0.732	0.734	0.735	0.736	0.738	0.740	0.742	0.746	0.751	0.754	0.759	0.764	0.768	0.772	0.779	0.784	0.789	0.795	0.801	0.808	0.815	0.821	0.828	0.834	0.840	0.846	0.852	0.859	0.865	0.871	0.878	0.882	0.888	0.892	0.898	0.901	0.905	0.909	0.912	0.914	0.916	0.916	0.916	0.916	0.916	0.914	0.910	0.908	0.904	0.898	0.892	0.885	0.879	0.870	0.861	0.851	0.840	0.828	0.815	0.801	0.788	0.771	0.756	0.739	0.721	0.704	0.684	0.665	0.645	0.624	0.604	0.582	0.561	0.539	0.518	0.494	0.472	0.450	0.428	0.404	0.382	0.360	0.338	0.316	0.295	0.275	0.255	0.234	0.215	0.198	0.179	0.162	0.145	0.129	0.114	0.099	0.085	0.071	0.059	0.049	0.038	0.028	0.019	0.011	0.004	-0.001	-0.008	-0.011	-0.016	-0.019	-0.021	-0.024	-0.024	-0.024	-0.024	-0.022	-0.021	-0.020	-0.018	-0.015	-0.011	-0.009	-0.004	0.000	0.005	0.008	0.012	0.018	0.020	0.025	0.029	0.032	0.035	0.039	0.042	0.044	0.046	0.048	0.048	0.048	0.048	0.046	0.045	0.041	0.039	0.034	0.029	0.022	0.015	0.008	-0.001	-0.011	-0.021	-0.032	-0.045	-0.059	-0.071	-0.088	-0.104	-0.120	-0.138	-0.156	-0.175	-0.195	-0.215	-0.235	-0.256	-0.279	-0.301	-0.324	-0.345	-0.370	-0.391	-0.415	-0.439	-0.461	-0.485	-0.506	-0.529	-0.550	-0.571	-0.592	-0.612	-0.631	-0.650	-0.668	-0.684	-0.700	-0.715	-0.729	-0.740	-0.752	-0.762	-0.771	-0.779	-0.785	-0.790	-0.794	-0.796	-0.798	-0.798	-0.795	-0.792	-0.789	-0.782	-0.775	-0.768	-0.758	-0.748	-0.736	-0.724	-0.709	-0.695	-0.679	-0.661	-0.645	-0.626	-0.608	-0.588	-0.566	-0.546	-0.525	-0.505	-0.482	-0.461	-0.439	-0.416	-0.394	-0.371	-0.349	-0.326	-0.305	-0.282	-0.260	-0.238	-0.216	-0.195	-0.174	-0.154	-0.132	-0.112	-0.094	-0.074	-0.056	-0.036	-0.019	0.000	0.018	0.032	0.049	0.065	0.080	0.095	0.110	0.124	0.139	0.152	0.166	0.179	0.191	0.204	0.216	0.229	0.240	0.251	0.262	0.274	0.285	0.295	0.306	0.316	0.326	0.338	0.348	0.356	0.366	0.374	0.384	0.392	0.401	0.409	0.418	0.424	0.432	0.439	0.445	0.452	0.459	0.464	0.470	0.476	0.480	0.485	0.489	0.492	0.496	0.499	0.501	0.505	0.507	0.509	0.511	0.511	0.512	0.514	0.514	0.514	0.515	0.514	0.514	0.514	0.512	0.511	0.510	0.509	0.507	0.505	0.502	0.500	0.499	0.498	0.494	0.492	0.490	0.488	0.485	0.481	0.479	0.478	0.475	0.471	0.470	0.468	0.464	0.461	0.459	0.455	0.452	0.450	0.448	0.444	0.441	0.438	0.434	0.431	0.426	0.422	0.419	0.412	0.409	0.404	0.398	0.392	0.385	0.379	0.372	0.364	0.358	0.348	0.340	0.330	0.320	0.310	0.300	0.290	0.279	0.268	0.256	0.244	0.230	0.218	0.205	0.191	0.178	0.164	0.149	0.134	0.120	0.105	0.091	0.078	0.062	0.048	0.034	0.019	0.004	-0.010	-0.024	-0.038	-0.051	-0.065	-0.076	-0.089	-0.102	-0.114	-0.124	-0.136	-0.146	-0.156	-0.165	-0.175	-0.185	-0.192	-0.201	-0.208	-0.215	-0.221	-0.228	-0.232	-0.239	-0.244	-0.249	-0.254	-0.258	-0.261	-0.266	-0.268	-0.271	-0.275	-0.279	-0.281	-0.284	-0.288	-0.289	-0.292	-0.295	-0.298	-0.300	-0.304	-0.306	-0.310	-0.314	-0.318	-0.320	-0.324	-0.329	-0.332	-0.336	-0.340	-0.345	-0.349	-0.354	-0.358	-0.362	-0.368	-0.371	-0.376	-0.382	-0.386	-0.391	-0.396	-0.402	-0.406	-0.411	-0.415	-0.421	-0.425	-0.429	-0.434	-0.439	-0.442	-0.446	-0.450	-0.454	-0.455	-0.459	-0.461	-0.464	-0.466	-0.466	-0.469	-0.470	-0.470	-0.470	-0.470	-0.469	-0.468	-0.466	-0.464	-0.461	-0.458	-0.454	-0.450	-0.445	-0.440	-0.434	-0.428	-0.420	-0.412	-0.405	-0.396	-0.386	-0.376	-0.365	-0.352	-0.341	-0.329	-0.315	-0.300	-0.285	-0.270	-0.252	-0.236	-0.219	-0.200	-0.181	-0.161	-0.140	-0.120	-0.099	-0.076	-0.054	-0.030	-0.008	0.018	0.041	0.066	0.091	0.116	0.144	0.169	0.195	0.221	0.248	0.274	0.300	0.326	0.354	0.379	0.405	0.431	0.456	0.481	0.506	0.529	0.552	0.575	0.598	0.619	0.640	0.660	0.679	0.698	0.714	0.731	0.746	0.761	0.775	0.788	0.799	0.809	0.819	0.828	0.834	0.839	0.844	0.848	0.851	0.854	0.855	0.854	0.852	0.850	0.846	0.842	0.838	0.832	0.825	0.818	0.810	0.801	0.791	0.781	0.771	0.761	0.749	0.738	0.725	0.712	0.699	0.685	0.672	0.658	0.644	0.629	0.614	0.600	0.586	0.571	0.556	0.542	0.528	0.515	0.500	0.488	0.474	0.460	0.448	0.435	0.422	0.410	0.399	0.388	0.378	0.366	0.355	0.346	0.338	0.329	0.320	0.312	0.306	0.299	0.295	0.289	0.284	0.280	0.278	0.275	0.272	0.271	0.271	0.271	0.272	0.274	0.276	0.280	0.284	0.290	0.296	0.302	0.309	0.318	0.326	0.336	0.346	0.359	0.370	0.380	0.392	0.405	0.419	0.434	0.446	0.461	0.475	0.490	0.506	0.521	0.536	0.550	0.566	0.580	0.595	0.609	0.624	0.638	0.651	0.664	0.676	0.688	0.699	0.711	0.722	0.731	0.739	0.748	0.755	0.761	0.768	0.774	0.778	0.781	0.785	0.786	0.789	0.789	0.790	0.789	0.788	0.786	0.784	0.781	0.779	0.775	0.772	0.769	0.764	0.760	0.755	0.751	0.748	0.742	0.739	0.735	0.731	0.728	0.725	0.722	0.720	0.718	0.718	0.716	0.716	0.718	0.718	0.720	0.721	0.725	0.728	0.731	0.736	0.741	0.746	0.752	0.760	0.766	0.774	0.782	0.790	0.799	0.808	0.818	0.825	0.835	0.845	0.854	0.865	0.874	0.882	0.892	0.901	0.910	0.919	0.926	0.934	0.941	0.948	0.954	0.959	0.964	0.968	0.971	0.972	0.975	0.978	0.978	0.976	0.975	0.974	0.970	0.968	0.962	0.955	0.950	0.942	0.934	0.925	0.916	0.905	0.894	0.881	0.868	0.854	0.840	0.824	0.808	0.792	0.775	0.758	0.738	0.720	0.700	0.680	0.659	0.638	0.616	0.595	0.571	0.550	0.526	0.502	0.480	0.456	0.434	0.409	0.386	0.361	0.339	0.314	0.291	0.268	0.245	0.222	0.200	0.178	0.155	0.134	0.114	0.094	0.072	0.054	0.036	0.018	0.000	-0.016	-0.031	-0.048	-0.062	-0.075	-0.088	-0.100	-0.110	-0.120	-0.130	-0.138	-0.144	-0.151	-0.155	-0.161	-0.165	-0.166	-0.169	-0.169	-0.169	-0.168	-0.166	-0.164	-0.160	-0.156	-0.152	-0.146	-0.141	-0.135	-0.130	-0.122	-0.114	-0.108	-0.099	-0.091	-0.082	-0.075	-0.065	-0.058	-0.049	-0.041	-0.032	-0.025	-0.018	-0.010	-0.002	0.002	0.009	0.015	0.020	0.022	0.028	0.031	0.032	0.035	0.036	0.036	0.036	0.035	0.034	0.031	0.028	0.024	0.019	0.014	0.008	0.000	-0.006	-0.016	-0.025	-0.034	-0.045	-0.056	-0.068	-0.080	-0.094	-0.108	-0.121	-0.135	-0.150	-0.165	-0.180	-0.196	-0.212	-0.228	-0.245	-0.261	-0.278	-0.295	-0.311	-0.328	-0.344	-0.360	-0.375	-0.391	-0.405	-0.420	-0.434	-0.449	-0.462	-0.474	-0.486	-0.498	-0.507	-0.518	-0.526	-0.535	-0.541	-0.548	-0.551	-0.556	-0.559	-0.561	-0.561	-0.561	-0.560	-0.556	-0.554	-0.549	-0.541	-0.535	-0.525	-0.516	-0.505	-0.492	-0.480	-0.465	-0.450	-0.434	-0.416	-0.399	-0.379	-0.360	-0.339	-0.318	-0.295	-0.272	-0.249	-0.226	-0.201	-0.176	-0.152	-0.128	-0.101	-0.076	-0.051	-0.026	-0.002	0.022	0.046	0.070	0.094	0.116	0.138	0.159	0.180	0.200	0.219	0.236	0.254	0.270	0.284	0.299	0.310	0.322	0.332	0.341	0.349	0.355	0.361	0.366	0.370	0.370	0.371	0.371	0.369	0.366	0.362	0.358	0.352	0.345	0.338	0.329	0.319	0.309	0.299	0.286	0.275	0.262	0.250	0.236	0.222	0.210	0.195	0.182	0.169	0.154	0.140	0.126	0.114	0.100	0.088	0.075	0.064	0.051	0.040	0.029	0.020	0.010	0.001	-0.006	-0.015	-0.021	-0.028	-0.032	-0.036	-0.040	-0.044	-0.045	-0.048	-0.048	-0.048	-0.048	-0.046	-0.045	-0.042	-0.039	-0.035	-0.031	-0.026	-0.020	-0.016	-0.009	-0.002	0.005	0.012	0.019	0.028	0.036	0.045	0.052	0.062	0.072	0.080	0.090	0.099	0.109	0.118	0.126	0.135	0.142	0.151	0.159	0.168	0.174	0.181	0.189	0.195	0.200	0.206	0.210	0.215	0.219	0.222	0.225	0.228	0.229	0.230	0.230	0.229	0.228	0.226	0.224	0.221	0.218	0.214	0.208	0.202	0.195	0.188	0.180	0.171	0.162	0.154	0.144	0.134	0.121	0.111	0.099	0.086	0.074	0.061	0.048	0.035	0.021	0.006	-0.006	-0.020	-0.035	-0.048	-0.061	-0.076	-0.089	-0.101	-0.115	-0.126	-0.139	-0.151	-0.162	-0.174	-0.184	-0.195	-0.205	-0.214	-0.221	-0.230	-0.236	-0.242	-0.249	-0.254	-0.259	-0.262	-0.265	-0.268	-0.269	-0.270	-0.269	-0.270	-0.268	-0.266	-0.262	-0.260	-0.255	-0.251	-0.246	-0.240	-0.234	-0.228	-0.220	-0.211	-0.204	-0.195	-0.185	-0.176	-0.166	-0.156	-0.146	-0.135	-0.124	-0.112	-0.101	-0.089	-0.079	-0.066	-0.055	-0.045	-0.032	-0.020	-0.009	0.001	0.014	0.024	0.035	0.046	0.056	0.066	0.076	0.088	0.096	0.105	0.115	0.122	0.130	0.138	0.145	0.151	0.158	0.162	0.168	0.172	0.176	0.179	0.181	0.182	0.184	0.184	0.182	0.184	0.181	0.179	0.175	0.171	0.166	0.161	0.155	0.148	0.138	0.130	0.120	0.108	0.096	0.084	0.070	0.056	0.040	0.025	0.008	-0.010	-0.029	-0.048	-0.069	-0.090	-0.110	-0.132	-0.155	-0.179	-0.204	-0.228	-0.252	-0.278	-0.302	-0.329	-0.355	-0.381	-0.409	-0.435	-0.461	-0.489	-0.514	-0.541	-0.566	-0.592	-0.618	-0.644	-0.669	-0.692	-0.716	-0.739	-0.761	-0.784	-0.804	-0.824	-0.842	-0.861	-0.879	-0.895	-0.910	-0.925	-0.938	-0.951	-0.962	-0.971	-0.981	-0.989	-0.995	-1.000	-1.004	-1.008	-1.010	-1.011	-1.011	-1.010	-1.008	-1.005	-1.000	-0.994	-0.989	-0.980	-0.972	-0.964	-0.954	-0.942	-0.931	-0.919	-0.906	-0.892	-0.879	-0.864	-0.849	-0.832	-0.818	-0.800	-0.784	-0.766	-0.750	-0.732	-0.715	-0.699	-0.681	-0.665	-0.649	-0.632	-0.616	-0.600	-0.584	-0.569	-0.554	-0.539	-0.525	-0.511	-0.498	-0.486	-0.474	-0.462	-0.451	-0.440	-0.431	-0.421	-0.414	-0.406	-0.399	-0.392	-0.386	-0.382	-0.378	-0.375	-0.372	-0.369	-0.369	-0.366	-0.366	-0.366	-0.368	-0.369	-0.370	-0.374	-0.376	-0.379	-0.384	-0.388	-0.391	-0.398	-0.402	-0.409	-0.416	-0.422	-0.430	-0.438	-0.445	-0.454	-0.461	-0.470	-0.478	-0.486	-0.496	-0.505	-0.514	-0.522	-0.531	-0.541	-0.550	-0.560	-0.569	-0.579	-0.588	-0.596	-0.605	-0.614	-0.621	-0.630	-0.638	-0.646	-0.654	-0.661	-0.668	-0.674	-0.680	-0.686	-0.691	-0.695	-0.700	-0.704	-0.708	-0.710	-0.712	-0.712	-0.715	-0.715	-0.714	-0.712	-0.711	-0.709	-0.706	-0.701	-0.698	-0.692	-0.685	-0.679	-0.672	-0.664	-0.655	-0.645	-0.636	-0.625	-0.615	-0.601	-0.590	-0.575	-0.562	-0.548	-0.531	-0.518	-0.500	-0.484	-0.466	-0.450	-0.432	-0.415	-0.396	-0.378	-0.359	-0.340	-0.320	-0.301	-0.282	-0.264	-0.244	-0.225	-0.206	-0.188	-0.169	-0.151	-0.132	-0.115	-0.098	-0.080	-0.062	-0.046	-0.030	-0.015	0.000	0.016	0.029	0.044	0.056	0.069	0.081	0.094	0.105	0.115	0.125	0.135	0.144	0.152	0.161	0.168	0.175	0.181	0.188	0.192	0.198	0.201	0.205	0.209	0.211	0.212	0.215	0.216	0.218	0.218	0.219	0.218	0.218	0.216	0.215	0.212	0.209	0.206	0.202	0.199	0.194	0.191	0.185	0.179	0.174	0.168	0.161	0.152	0.145	0.138	0.129	0.120	0.111	0.101	0.091	0.081	0.071	0.061	0.049	0.038	0.028	0.015	0.002	-0.009	-0.021	-0.034	-0.048	-0.061	-0.074	-0.088	-0.100	-0.114	-0.126	-0.140	-0.152	-0.166	-0.179	-0.192	-0.204	-0.216	-0.228	-0.240	-0.251	-0.262	-0.272	-0.284	-0.292	-0.302	-0.312	-0.321	-0.330	-0.339	-0.345	-0.352	-0.359	-0.365	-0.370	-0.375	-0.379	-0.382	-0.386	-0.389	-0.391	-0.392	-0.395	-0.395	-0.396	-0.395	-0.396	-0.395	-0.394	-0.392	-0.390	-0.389	-0.388	-0.384	-0.382	-0.380	-0.376	-0.375	-0.371	-0.369	-0.365	-0.361	-0.359	-0.355	-0.351	-0.348	-0.345	-0.342	-0.339	-0.336	-0.334	-0.330	-0.326	-0.324	-0.321	-0.319	-0.316	-0.314	-0.311	-0.308	-0.305	-0.302	-0.300	-0.296	-0.294	-0.290	-0.286	-0.282	-0.278	-0.274	-0.270	-0.265	-0.260	-0.255	-0.248	-0.241	-0.235	-0.229	-0.220	-0.211	-0.204	-0.194	-0.182	-0.172	-0.161	-0.150	-0.138	-0.124	-0.111	-0.098	-0.082	-0.066	-0.051	-0.035	-0.018	-0.001	0.016	0.035	0.054	0.071	0.091	0.111	0.130	0.150	0.169	0.189	0.209	0.229	0.249	0.268	0.288	0.308	0.326	0.345	0.364	0.381	0.399	0.415	0.431	0.448	0.462	0.478	0.491	0.504	0.518	0.530	0.540	0.551	0.560	0.570	0.579	0.586	0.594	0.600	0.606	0.610	0.616	0.620	0.624	0.626	0.629	0.631	0.632	0.634	0.634	0.636	0.636	0.636	0.636	0.636	0.636	0.635	0.634	0.634	0.634	0.631	0.631	0.630	0.630	0.629	0.628	0.626	0.625	0.624	0.622	0.620	0.619	0.619	0.618	0.616	0.614	0.614	0.611	0.610	0.608	0.606	0.604	0.602	0.600	0.598	0.595	0.592	0.589	0.588	0.584	0.580	0.576	0.574	0.570	0.565	0.561	0.558	0.552	0.549	0.545	0.540	0.536	0.532	0.530	0.525	0.522	0.519	0.515	0.512	0.509	0.507	0.506	0.505	0.504	0.502	0.502	0.504	0.504	0.506	0.507	0.511	0.514	0.518	0.522	0.528	0.532	0.539	0.545	0.551	0.560	0.566	0.575	0.584	0.592	0.601	0.611	0.621	0.631	0.641	0.651	0.661	0.671	0.681	0.691	0.700	0.711	0.719	0.729	0.736	0.746	0.752	0.761	0.768	0.775	0.781	0.786	0.792	0.796	0.800	0.804	0.806	0.809	0.811	0.814	0.814	0.814	0.815	0.814	0.814	0.812	0.811	0.809	0.806	0.804	0.801	0.799	0.796	0.792	0.790	0.786	0.784	0.781	0.779	0.775	0.772	0.770	0.766	0.765	0.764	0.761	0.760	0.759	0.758	0.758	0.758	0.758	0.759	0.759	0.760	0.761	0.764	0.765	0.766	0.770	0.772	0.774	0.778	0.781	0.784	0.788	0.791	0.795	0.799	0.801	0.806	0.810	0.814	0.816	0.820	0.822	0.826	0.829	0.831	0.834	0.836	0.839	0.839	0.840	0.841	0.841	0.841	0.840	0.840	0.839	0.838	0.836	0.832	0.830	0.828	0.822	0.819	0.815	0.810	0.804	0.798	0.791	0.785	0.778	0.769	0.761	0.752	0.744	0.735	0.724	0.714	0.704	0.691	0.680	0.669	0.656	0.642	0.630	0.616	0.602	0.588	0.572	0.559	0.542	0.528	0.511	0.495	0.478	0.461	0.444	0.428	0.409	0.390	0.371	0.352	0.334	0.315	0.295	0.275	0.255	0.235	0.215	0.194	0.174	0.152	0.131	0.111	0.089	0.069	0.046	0.025	0.004	-0.018	-0.039	-0.061	-0.082	-0.104	-0.124	-0.146	-0.168	-0.189	-0.209	-0.230	-0.250	-0.270	-0.289	-0.309	-0.329	-0.346	-0.364	-0.381	-0.400	-0.416	-0.432	-0.448	-0.464	-0.478	-0.491	-0.504	-0.518	-0.529	-0.540	-0.551	-0.560	-0.569	-0.578	-0.585	-0.592	-0.598	-0.604	-0.609	-0.612	-0.616	-0.619	-0.620	-0.621	-0.622	-0.621	-0.621	-0.620	-0.618	-0.614	-0.612	-0.608	-0.604	-0.599	-0.592	-0.586	-0.580	-0.574	-0.565	-0.559	-0.551	-0.541	-0.534	-0.524	-0.516	-0.506	-0.496	-0.488	-0.478	-0.468	-0.456	-0.448	-0.436	-0.426	-0.416	-0.405	-0.395	-0.384	-0.374	-0.362	-0.352	-0.342	-0.332	-0.324	-0.314	-0.305	-0.295	-0.286	-0.279	-0.269	-0.261	-0.254	-0.246	-0.239	-0.232	-0.228	-0.221	-0.215	-0.211	-0.206	-0.204	-0.200	-0.198	-0.196	-0.195	-0.194	-0.194	-0.195	-0.198	-0.199	-0.201	-0.205	-0.209	-0.214	-0.220	-0.226	-0.232	-0.240	-0.249	-0.258	-0.266	-0.275	-0.286	-0.298	-0.308	-0.319	-0.331	-0.342	-0.354	-0.368	-0.380	-0.391	-0.405	-0.416	-0.429	-0.441	-0.452	-0.464	-0.475	-0.485	-0.496	-0.505	-0.515	-0.522	-0.530	-0.536	-0.542	-0.548	-0.551	-0.555	-0.558	-0.559	-0.559	-0.559	-0.558	-0.554	-0.550	-0.546	-0.539	-0.531	-0.525	-0.516	-0.506	-0.494	-0.482	-0.469	-0.456	-0.442	-0.428	-0.411	-0.395	-0.379	-0.361	-0.342	-0.324	-0.305	-0.288	-0.269	-0.249	-0.230	-0.210	-0.191	-0.172	-0.152	-0.134	-0.116	-0.098	-0.079	-0.062	-0.045	-0.030	-0.014	0.001	0.018	0.031	0.045	0.058	0.069	0.081	0.091	0.102	0.111	0.121	0.129	0.136	0.142	0.150	0.155	0.160	0.166	0.170	0.174	0.178	0.181	0.184	0.188	0.189	0.191	0.192	0.195	0.196	0.199	0.200	0.202	0.205	0.205	0.209	0.210	0.212	0.215	0.218	0.220	0.222	0.226	0.230	0.232	0.238	0.241	0.246	0.250	0.255	0.260	0.266	0.271	0.278	0.284	0.290	0.296	0.302	0.310	0.318	0.325	0.332	0.339	0.348	0.354	0.362	0.370	0.378	0.385	100.000	5.000	2.000	1.000	4.000	0.000	0.000	0.000	0.000	0.000	0.000	0.000	0.000	0.000	0.000	0.000	0.000	0.000	0.381	0.362	0.344	0.326	0.309	0.294	0.280	0.266	0.254	0.242	0.231	0.221	0.212	0.205	0.198	0.192	0.188	0.184	0.180	0.178	0.176	0.175	0.175	0.175	0.175	0.176	0.178	0.180	0.182	0.185	0.189	0.191	0.195	0.199	0.202	0.205	0.210	0.212	0.216	0.219	0.222	0.224	0.226	0.229	0.230	0.231	0.231	0.232	0.232	0.231	0.230	0.229	0.225	0.222	0.219	0.212	0.208	0.201	0.195	0.188	0.179	0.171	0.161	0.151	0.141	0.130	0.119	0.106	0.092	0.079	0.066	0.052	0.038	0.022	0.008	-0.009	-0.024	-0.039	-0.055	-0.070	-0.085	-0.100	-0.116	-0.131	-0.146	-0.160	-0.174	-0.188	-0.201	-0.214	-0.226	-0.236	-0.248	-0.258	-0.266	-0.275	-0.281	-0.288	-0.292	-0.298	-0.301	-0.304	-0.306	-0.305	-0.305	-0.302	-0.299	-0.296	-0.290	-0.284	-0.276	-0.268	-0.259	-0.248	-0.235	-0.224	-0.210	-0.196	-0.181	-0.165	-0.148	-0.130	-0.111	-0.092	-0.072	-0.052	-0.030	-0.009	0.011	0.034	0.058	0.080	0.102	0.126	0.150	0.174	0.196	0.221	0.244	0.268	0.292	0.315	0.338	0.359	0.381	0.404	0.426	0.448	0.466	0.488	0.509	0.528	0.548	0.565	0.582	0.600	0.618	0.632	0.649	0.664	0.678	0.692	0.705	0.718	0.729	0.740	0.751	0.761	0.771	0.780	0.788	0.794	0.801	0.808	0.814	0.819	0.824	0.826	0.831	0.834	0.836	0.838	0.839	0.841	0.841	0.841	0.841	0.841	0.840	0.840	0.838	0.836	0.835	0.831	0.830	0.826	0.825	0.822	0.819	0.818	0.814	0.811	0.808	0.806	0.804	0.800	0.799	0.796	0.795	0.794	0.792	0.791	0.791	0.791	0.792	0.792	0.794	0.795	0.798	0.799	0.801	0.805	0.809	0.814	0.818	0.822	0.829	0.835	0.841	0.848	0.855	0.864	0.871	0.880	0.889	0.898	0.906	0.916	0.926	0.936	0.945	0.955	0.965	0.976	0.986	0.996	1.006	1.015	1.025	1.034	1.042	1.050	1.059	1.066	1.074	1.080	1.088	1.092	1.099	1.102	1.108	1.111	1.114	1.116	1.116	1.119	1.118	1.118	1.116	1.115	1.112	1.109	1.105	1.100	1.095	1.090	1.082	1.076	1.068	1.060	1.051	1.041	1.032	1.022	1.012	1.001	0.990	0.979	0.966	0.956	0.944	0.931	0.919	0.906	0.895	0.882	0.870	0.858	0.845	0.832	0.821	0.809	0.798	0.788	0.776	0.765	0.754	0.745	0.735	0.725	0.715	0.708	0.699	0.690	0.684	0.676	0.670	0.665	0.658	0.654	0.649	0.645	0.640	0.636	0.634	0.632	0.629	0.628	0.626	0.625	0.625	0.626	0.626	0.626	0.628	0.630	0.631	0.634	0.636	0.639	0.642	0.646	0.649	0.654	0.658	0.661	0.666	0.670	0.675	0.679	0.685	0.689	0.694	0.699	0.704	0.708	0.712	0.718	0.722	0.728	0.731	0.735	0.740	0.744	0.749	0.751	0.755	0.759	0.762	0.766	0.770	0.772	0.775	0.778	0.781	0.784	0.786	0.789	0.791	0.792	0.795	0.798	0.800	0.802	0.804	0.806	0.809	0.811	0.812	0.815	0.819	0.820	0.824	0.826	0.830	0.832	0.836	0.840	0.842	0.848	0.852	0.855	0.860	0.865	0.870	0.876	0.881	0.886	0.892	0.899	0.905	0.912	0.918	0.925	0.932	0.940	0.946	0.954	0.961	0.970	0.976	0.985	0.992	1.000	1.009	1.018	1.025	1.031	1.039	1.046	1.054	1.061	1.068	1.074	1.081	1.088	1.094	1.099	1.105	1.110	1.115	1.120	1.124	1.128	1.130	1.132	1.136	1.138	1.140	1.140	1.141	1.142	1.144	1.142	1.141	1.140	1.139	1.135	1.132	1.130	1.126	1.122	1.119	1.114	1.109	1.104	1.099	1.092	1.085	1.079	1.071	1.065	1.058	1.050	1.041	1.032	1.024	1.015	1.006	0.996	0.986	0.978	0.968	0.958	0.948	0.939	0.929	0.918	0.908	0.896	0.886	0.876	0.866	0.855	0.845	0.835	0.824	0.814	0.804	0.794	0.782	0.774	0.764	0.754	0.745	0.735	0.728	0.719	0.710	0.701	0.694	0.686	0.679	0.672	0.666	0.660	0.652	0.649	0.644	0.639	0.635	0.631	0.628	0.625	0.622	0.621	0.619	0.619	0.619	0.619	0.619	0.620	0.621	0.621	0.624	0.626	0.629	0.632	0.635	0.639	0.644	0.648	0.651	0.656	0.661	0.666	0.671	0.678	0.682	0.688	0.692	0.699	0.704	0.709	0.714	0.719	0.724	0.729	0.734	0.739	0.744	0.746	0.751	0.755	0.758	0.761	0.765	0.768	0.770	0.772	0.775	0.778	0.779	0.780	0.780	0.782	0.784	0.784	0.785	0.785	0.785	0.785	0.785	0.784	0.785	0.785	0.784	0.784	0.782	0.782	0.784	0.782	0.782	0.782	0.782	0.782	0.782	0.784	0.784	0.785	0.786	0.786	0.789	0.790	0.791	0.794	0.795	0.798	0.800	0.802	0.804	0.806	0.809	0.811	0.815	0.818	0.820	0.822	0.826	0.829	0.831	0.834	0.838	0.839	0.841	0.844	0.846	0.848	0.850	0.851	0.854	0.854	0.856	0.858	0.858	0.858	0.859	0.858	0.858	0.858	0.858	0.856	0.855	0.854	0.852	0.851	0.850	0.848	0.845	0.842	0.840	0.838	0.834	0.831	0.828	0.825	0.821	0.818	0.812	0.809	0.806	0.802	0.799	0.794	0.790	0.786	0.780	0.776	0.772	0.768	0.762	0.758	0.754	0.749	0.744	0.739	0.734	0.729	0.724	0.719	0.712	0.708	0.701	0.696	0.690	0.684	0.678	0.671	0.665	0.659	0.651	0.644	0.636	0.630	0.622	0.614	0.606	0.599	0.590	0.581	0.574	0.565	0.555	0.548	0.538	0.530	0.520	0.511	0.501	0.492	0.482	0.474	0.465	0.456	0.446	0.439	0.429	0.421	0.412	0.404	0.396	0.389	0.381	0.374	0.366	0.359	0.352	0.346	0.341	0.335	0.330	0.325	0.320	0.318	0.312	0.309	0.306	0.304	0.302	0.300	0.298	0.296	0.295	0.294	0.294	0.294	0.294	0.294	0.294	0.294	0.295	0.295	0.296	0.295	0.296	0.298	0.296	0.298	0.299	0.298	0.299	0.298	0.296	0.295	0.294	0.294	0.290	0.288	0.284	0.281	0.278	0.272	0.268	0.262	0.255	0.249	0.241	0.234	0.225	0.216	0.206	0.196	0.186	0.175	0.162	0.151	0.139	0.126	0.112	0.099	0.084	0.070	0.055	0.040	0.025	0.010	-0.005	-0.021	-0.036	-0.052	-0.068	-0.084	-0.099	-0.114	-0.129	-0.144	-0.159	-0.174	-0.186	-0.200	-0.212	-0.225	-0.238	-0.248	-0.259	-0.269	-0.279	-0.286	-0.294	-0.301	-0.308	-0.314	-0.319	-0.322	-0.326	-0.329	-0.330	-0.330	-0.330	-0.329	-0.328	-0.326	-0.322	-0.319	-0.315	-0.309	-0.301	-0.296	-0.288	-0.280	-0.271	-0.261	-0.251	-0.241	-0.231	-0.221	-0.210	-0.196	-0.185	-0.174	-0.161	-0.148	-0.135	-0.124	-0.111	-0.099	-0.086	-0.074	-0.061	-0.049	-0.039	-0.026	-0.016	-0.005	0.004	0.014	0.022	0.031	0.040	0.046	0.054	0.060	0.064	0.069	0.072	0.075	0.078	0.080	0.081	0.081	0.080	0.079	0.078	0.074	0.070	0.066	0.061	0.056	0.049	0.042	0.035	0.026	0.019	0.009	-0.001	-0.011	-0.021	-0.032	-0.044	-0.056	-0.069	-0.080	-0.092	-0.106	-0.118	-0.131	-0.145	-0.159	-0.171	-0.185	-0.199	-0.211	-0.225	-0.238	-0.250	-0.262	-0.275	-0.288	-0.299	-0.312	-0.324	-0.334	-0.345	-0.356	-0.366	-0.376	-0.386	-0.395	-0.404	-0.412	-0.421	-0.429	-0.435	-0.442	-0.449	-0.454	-0.460	-0.464	-0.469	-0.472	-0.475	-0.478	-0.481	-0.482	-0.484	-0.485	-0.484	-0.484	-0.485	-0.484	-0.482	-0.481	-0.479	-0.476	-0.472	-0.469	-0.465	-0.460	-0.456	-0.451	-0.446	-0.440	-0.435	-0.429	-0.422	-0.416	-0.410	-0.401	-0.395	-0.389	-0.380	-0.374	-0.366	-0.358	-0.350	-0.342	-0.336	-0.329	-0.322	-0.315	-0.308	-0.302	-0.296	-0.290	-0.284	-0.278	-0.271	-0.268	-0.262	-0.259	-0.254	-0.250	-0.248	-0.244	-0.241	-0.239	-0.238	-0.236	-0.235	-0.235	-0.235	-0.235	-0.235	-0.236	-0.236	-0.239	-0.241	-0.244	-0.246	-0.249	-0.252	-0.255	-0.259	-0.262	-0.266	-0.270	-0.274	-0.278	-0.281	-0.286	-0.290	-0.292	-0.298	-0.301	-0.304	-0.308	-0.310	-0.312	-0.314	-0.316	-0.318	-0.319	-0.320	-0.321	-0.320	-0.320	-0.320	-0.318	-0.315	-0.314	-0.311	-0.308	-0.302	-0.298	-0.292	-0.288	-0.281	-0.275	-0.268	-0.259	-0.250	-0.242	-0.234	-0.225	-0.215	-0.205	-0.195	-0.184	-0.172	-0.162	-0.151	-0.140	-0.129	-0.118	-0.105	-0.094	-0.082	-0.070	-0.060	-0.048	-0.038	-0.026	-0.016	-0.006	0.004	0.014	0.022	0.032	0.040	0.046	0.054	0.060	0.066	0.071	0.076	0.079	0.082	0.085	0.088	0.089	0.089	0.089	0.088	0.088	0.084	0.081	0.078	0.072	0.068	0.062	0.055	0.049	0.041	0.032	0.024	0.014	0.004	-0.008	-0.018	-0.029	-0.042	-0.054	-0.066	-0.080	-0.094	-0.106	-0.120	-0.135	-0.149	-0.164	-0.179	-0.194	-0.209	-0.222	-0.238	-0.252	-0.266	-0.280	-0.295	-0.309	-0.322	-0.336	-0.349	-0.362	-0.375	-0.388	-0.400	-0.411	-0.422	-0.432	-0.444	-0.452	-0.461	-0.470	-0.478	-0.486	-0.492	-0.499	-0.505	-0.510	-0.514	-0.519	-0.521	-0.524	-0.525	-0.526	-0.528	-0.529	-0.528	-0.526	-0.525	-0.521	-0.519	-0.515	-0.511	-0.505	-0.500	-0.495	-0.489	-0.481	-0.474	-0.465	-0.455	-0.446	-0.436	-0.426	-0.415	-0.404	-0.392	-0.380	-0.368	-0.355	-0.342	-0.329	-0.316	-0.302	-0.289	-0.274	-0.260	-0.245	-0.231	-0.216	-0.202	-0.188	-0.174	-0.160	-0.145	-0.131	-0.118	-0.104	-0.091	-0.079	-0.066	-0.054	-0.041	-0.030	-0.019	-0.008	0.002	0.012	0.022	0.031	0.040	0.048	0.056	0.062	0.069	0.075	0.080	0.085	0.089	0.092	0.095	0.098	0.100	0.101	0.101	0.102	0.102	0.101	0.100	0.099	0.095	0.094	0.090	0.086	0.082	0.079	0.072	0.068	0.062	0.056	0.051	0.044	0.039	0.032	0.025	0.019	0.011	0.004	-0.002	-0.010	-0.018	-0.024	-0.031	-0.038	-0.045	-0.051	-0.058	-0.064	-0.070	-0.075	-0.080	-0.085	-0.090	-0.094	-0.099	-0.101	-0.105	-0.108	-0.110	-0.112	-0.112	-0.112	-0.114	-0.112	-0.112	-0.110	-0.109	-0.105	-0.101	-0.098	-0.094	-0.089	-0.082	-0.076	-0.069	-0.062	-0.055	-0.046	-0.039	-0.029	-0.020	-0.010	0.000	0.011	0.022	0.034	0.046	0.058	0.070	0.082	0.096	0.109	0.121	0.135	0.149	0.161	0.174	0.188	0.200	0.212	0.225	0.238	0.250	0.262	0.275	0.285	0.296	0.306	0.318	0.328	0.336	0.345	0.352	0.360	0.368	0.375	0.381	0.386	0.390	0.395	0.399	0.401	0.404	0.406	0.406	0.408	0.409	0.406	0.406	0.404	0.402	0.399	0.396	0.392	0.388	0.384	0.378	0.372	0.366	0.360	0.354	0.346	0.339	0.331	0.324	0.316	0.309	0.300	0.292	0.285	0.276	0.270	0.261	0.252	0.245	0.238	0.230	0.222	0.215	0.209	0.201	0.195	0.190	0.184	0.179	0.174	0.168	0.162	0.160	0.156	0.152	0.149	0.146	0.144	0.142	0.141	0.140	0.140	0.141	0.141	0.140	0.141	0.142	0.144	0.145	0.148	0.151	0.152	0.156	0.159	0.162	0.166	0.170	0.174	0.179	0.182	0.186	0.190	0.195	0.200	0.204	0.209	0.212	0.218	0.221	0.224	0.228	0.231	0.235	0.238	0.239	0.241	0.244	0.245	0.248	0.248	0.249	0.250	0.249	0.249	0.248	0.246	0.245	0.242	0.239	0.236	0.234	0.229	0.225	0.220	0.216	0.210	0.204	0.198	0.192	0.186	0.179	0.171	0.165	0.159	0.151	0.144	0.136	0.128	0.120	0.114	0.106	0.100	0.092	0.088	0.080	0.075	0.070	0.065	0.060	0.056	0.051	0.048	0.045	0.042	0.041	0.041	0.040	0.040	0.041	0.044	0.045	0.049	0.052	0.056	0.061	0.066	0.072	0.080	0.086	0.095	0.102	0.111	0.120	0.130	0.140	0.150	0.161	0.172	0.182	0.194	0.205	0.215	0.228	0.239	0.250	0.260	0.270	0.281	0.291	0.300	0.309	0.318	0.325	0.332	0.339	0.345	0.350	0.355	0.359	0.361	0.364	0.365	0.365	0.364	0.362	0.361	0.356	0.352	0.348	0.341	0.334	0.325	0.316	0.306	0.296	0.285	0.274	0.260	0.245	0.231	0.216	0.200	0.184	0.168	0.151	0.134	0.116	0.099	0.080	0.062	0.045	0.028	0.009	-0.009	-0.026	-0.045	-0.061	-0.078	-0.095	-0.110	-0.125	-0.140	-0.154	-0.168	-0.180	-0.192	-0.204	-0.214	-0.224	-0.232	-0.240	-0.249	-0.255	-0.260	-0.265	-0.269	-0.272	-0.274	-0.275	-0.276	-0.276	-0.275	-0.274	-0.271	-0.269	-0.265	-0.261	-0.256	-0.251	-0.245	-0.239	-0.231	-0.225	-0.218	-0.210	-0.202	-0.194	-0.186	-0.178	-0.169	-0.159	-0.151	-0.142	-0.134	-0.125	-0.118	-0.109	-0.101	-0.092	-0.084	-0.076	-0.069	-0.061	-0.054	-0.048	-0.040	-0.034	-0.026	-0.020	-0.014	-0.008	-0.001	0.004	0.010	0.015	0.020	0.025	0.030	0.035	0.039	0.044	0.048	0.052	0.056	0.060	0.062	0.068	0.070	0.074	0.078	0.080	0.084	0.088	0.090	0.092	0.096	0.099	0.101	0.104	0.106	0.108	0.109	0.111	0.112	0.115	0.116	0.116	0.118	0.119	0.120	0.120	0.120	0.120	0.120	0.119	0.119	0.118	0.116	0.115	0.114	0.111	0.109	0.108	0.105	0.104	0.101	0.099	0.095	0.092	0.090	0.086	0.082	0.080	0.076	0.072	0.070	0.068	0.062	0.060	0.056	0.054	0.050	0.048	0.044	0.040	0.038	0.035	0.032	0.030	0.026	0.024	0.021	0.020	0.018	0.016	0.012	0.011	0.009	0.008	0.004	0.002	0.001	-0.001	-0.002	-0.005	-0.008	-0.009	-0.010	-0.012	-0.014	-0.016	-0.018	-0.020	-0.021	-0.024	-0.026	-0.028	-0.030	-0.032	-0.035	-0.039	-0.040	-0.044	-0.048	-0.050	-0.054	-0.056	-0.061	-0.065	-0.069	-0.072	-0.078	-0.081	-0.085	-0.090	-0.094	-0.099	-0.104	-0.109	-0.112	-0.119	-0.124	-0.129	-0.134	-0.139	-0.145	-0.150	-0.156	-0.161	-0.168	-0.172	-0.179	-0.185	-0.190	-0.196	-0.202	-0.208	-0.212	-0.219	-0.225	-0.231	-0.238	-0.242	-0.250	-0.255	-0.261	-0.268	-0.274	-0.279	-0.285	-0.290	-0.296	-0.301	-0.309	-0.315	-0.320	-0.328	-0.334	-0.340	-0.346	-0.352	-0.359	-0.365	-0.371	-0.378	-0.385	-0.391	-0.399	-0.405	-0.411	-0.419	-0.425	-0.432	-0.439	-0.446	-0.454	-0.461	-0.468	-0.476	-0.484	-0.491	-0.499	-0.506	-0.514	-0.522	-0.531	-0.538	-0.546	-0.554	-0.561	-0.570	-0.578	-0.585	-0.594	-0.601	-0.609	-0.618	-0.625	-0.631	-0.640	-0.646	-0.654	-0.661	-0.669	-0.675	-0.681	-0.688	-0.694	-0.700	-0.705	-0.709	-0.714	-0.720	-0.724	-0.728	-0.731	-0.735	-0.738	-0.741	-0.744	-0.745	-0.746	-0.749	-0.749	-0.750	-0.749	-0.749	-0.749	-0.746	-0.744	-0.742	-0.740	-0.736	-0.734	-0.729	-0.725	-0.721	-0.715	-0.710	-0.704	-0.696	-0.690	-0.684	-0.675	-0.668	-0.659	-0.650	-0.640	-0.630	-0.620	-0.609	-0.598	-0.586	-0.575	-0.562	-0.550	-0.538	-0.525	-0.512	-0.499	-0.485	-0.471	-0.456	-0.444	-0.429	-0.415	-0.400	-0.385	-0.371	-0.355	-0.341	-0.328	-0.312	-0.298	-0.282	-0.270	-0.256	-0.242	-0.229	-0.216	-0.204	-0.191	-0.179	-0.168	-0.158	-0.146	-0.138	-0.128	-0.120	-0.111	-0.104	-0.096	-0.091	-0.085	-0.081	-0.076	-0.072	-0.070	-0.068	-0.065	-0.065	-0.065	-0.065	-0.065	-0.068	-0.069	-0.071	-0.076	-0.079	-0.084	-0.088	-0.092	-0.098	-0.104	-0.109	-0.115	-0.121	-0.128	-0.134	-0.141	-0.148	-0.154	-0.160	-0.166	-0.171	-0.178	-0.184	-0.188	-0.194	-0.198	-0.201	-0.204	-0.208	-0.210	-0.211	-0.214	-0.214	-0.214	-0.214	-0.212	-0.211	-0.209	-0.206	-0.204	-0.200	-0.195	-0.189	-0.184	-0.178	-0.171	-0.162	-0.155	-0.148	-0.139	-0.130	-0.120	-0.109	-0.099	-0.088	-0.078	-0.066	-0.054	-0.042	-0.031	-0.019	-0.006	0.006	0.018	0.030	0.042	0.055	0.068	0.080	0.091	0.104	0.116	0.128	0.140	0.151	0.162	0.174	0.185	0.195	0.206	0.216	0.226	0.238	0.248	0.256	0.266	0.276	0.285	0.292	0.301	0.310	0.319	0.325	0.334	0.341	0.349	0.356	0.364	0.370	0.378	0.382	0.389	0.394	0.400	0.405	0.410	0.415	0.420	0.424	0.428	0.432	0.436	0.439	0.442	0.445	0.448	0.449	0.451	0.452	0.454	0.455	0.455	0.455	0.455	0.455	0.454	0.454	0.451	0.450	0.448	0.445	0.444	0.441	0.438	0.434	0.431	0.428	0.424	0.420	0.416	0.412	0.409	0.405	0.401	0.398	0.394	0.390	0.388	0.384	0.380	0.376	0.375	0.372	0.371	0.370	0.369	0.369	0.369	0.369	0.370	0.374	0.375	0.376	0.381	0.385	0.390	0.395	0.400	0.408	0.415	0.422	0.431	0.440	0.450	0.460	0.471	0.482	0.494	0.507	0.520	0.534	0.549	0.562	0.578	0.592	0.609	0.624	0.641	0.656	0.674	0.689	0.705	0.722	0.738	0.754	0.770	0.785	0.801	0.816	0.830	0.846	0.859	0.872	0.885	0.899	0.910	0.921	0.932	0.941	0.950	0.959	0.966	0.972	0.979	0.982	0.988	0.991	0.994	0.995	0.996	0.998	0.996	0.995	0.992	0.990	0.986	0.981	0.975	0.970	0.962	0.955	0.948	0.939	0.929	0.920	0.910	0.898	0.886	0.876	0.862	0.851	0.839	0.825	0.812	0.799	0.786	0.771	0.759	0.745	0.731	0.719	0.704	0.691	0.679	0.666	0.652	0.640	0.628	0.616	0.604	0.592	0.581	0.571	0.560	0.551	0.541	0.530	0.521	0.512	0.505	0.498	0.489	0.481	0.475	0.469	0.462	0.456	0.451	0.445	0.441	0.436	0.431	0.428	0.424	0.420	0.416	0.414	0.410	0.409	0.406	0.404	0.401	0.399	0.396	0.394	0.391	0.390	0.388	0.385	0.382	0.380	0.379	0.376	0.374	0.371	0.369	0.365	0.364	0.361	0.358	0.355	0.352	0.349	0.346	0.344	0.339	0.336	0.332	0.329	0.325	0.320	0.316	0.312	0.308	0.304	0.300	0.295	0.290	0.285	0.281	0.276	0.271	0.266	0.260	0.255	0.250	0.244	0.239	0.232	0.228	0.221	0.216	0.210	0.204	0.199	0.192	0.186	0.180	0.175	0.169	0.164	0.158	0.151	0.145	0.140	0.134	0.128	0.122	0.116	0.111	0.106	0.100	0.095	0.090	0.086	0.081	0.076	0.072	0.068	0.064	0.059	0.056	0.051	0.049	0.045	0.042	0.039	0.038	0.034	0.032	0.030	0.029	0.026	0.026	0.025	0.024	0.021	0.021	0.021	0.020	0.020	0.019	0.019	0.019	0.019	0.019	0.020	0.019	0.019	0.019	0.018	0.018	0.016	0.016	0.015	0.015	0.015	0.012	0.012	0.011	0.009	0.008	0.005	0.004	0.000	-0.001	-0.005	-0.008	-0.011	-0.016	-0.019	-0.024	-0.029	-0.032	-0.038	-0.042	-0.049	-0.055	-0.060	-0.066	-0.072	-0.079	-0.085	-0.092	-0.099	-0.106	-0.112	-0.119	-0.126	-0.134	-0.141	-0.149	-0.155	-0.162	-0.170	-0.176	-0.182	-0.189	-0.196	-0.202	-0.208	-0.214	-0.219	-0.224	-0.229	-0.232	-0.236	-0.241	-0.242	-0.246	-0.249	-0.250	-0.251	-0.252	-0.251	-0.252	-0.251	-0.250	-0.248	-0.246	-0.242	-0.239	-0.234	-0.229	-0.224	-0.219	-0.212	-0.205	-0.199	-0.191	-0.184	-0.174	-0.165	-0.155	-0.145	-0.135	-0.124	-0.114	-0.102	-0.090	-0.079	-0.068	-0.055	-0.044	-0.032	-0.020	-0.009	0.004	0.016	0.028	0.039	0.050	0.060	0.070	0.080	0.090	0.099	0.108	0.116	0.122	0.130	0.136	0.142	0.148	0.151	0.155	0.159	0.161	0.161	0.162	0.162	0.160	0.159	0.155	0.152	0.148	0.142	0.136	0.130	0.122	0.114	0.105	0.095	0.085	0.072	0.060	0.049	0.036	0.021	0.009	-0.006	-0.021	-0.038	-0.052	-0.069	-0.085	-0.100	-0.116	-0.132	-0.150	-0.166	-0.184	-0.200	-0.215	-0.231	-0.246	-0.261	-0.276	-0.291	-0.306	-0.319	-0.332	-0.344	-0.355	-0.366	-0.378	-0.388	-0.396	-0.404	-0.411	-0.418	-0.424	-0.428	-0.431	-0.434	-0.436	-0.436	-0.438	-0.438	-0.436	-0.432	-0.429	-0.424	-0.420	-0.414	-0.406	-0.399	-0.390	-0.380	-0.371	-0.360	-0.349	-0.335	-0.322	-0.309	-0.295	-0.281	-0.266	-0.250	-0.235	-0.219	-0.201	-0.185	-0.168	-0.149	-0.132	-0.115	-0.098	-0.080	-0.062	-0.045	-0.029	-0.010	0.006	0.024	0.040	0.058	0.074	0.089	0.104	0.120	0.134	0.149	0.164	0.178	0.190	0.204	0.216	0.228	0.239	0.250	0.260	0.270	0.280	0.289	0.298	0.306	0.314	0.322	0.329	0.335	0.341	0.349	0.352	0.359	0.364	0.370	0.374	0.379	0.384	0.389	0.392	0.396	0.400	0.405	0.409	0.412	0.418	0.421	0.426	0.431	0.435	0.441	0.446	0.452	0.459	0.465	0.471	0.478	0.485	0.494	0.500	0.509	0.518	0.528	0.536	0.546	0.556	0.568	0.579	0.590	0.602	0.614	0.628	0.639	0.652	0.666	0.680	0.694	0.708	0.724	0.738	0.752	0.768	0.782	0.799	0.814	0.829	0.844	0.860	0.874	0.889	0.905	0.919	0.932	0.948	0.961	0.975	0.988	1.000	1.012	1.024	1.035	1.045	1.055	1.065	1.074	1.081	1.090	1.095	1.102	1.108	1.112	1.116	1.120	1.122	1.125	1.125	1.125	1.125	1.124	1.121	1.119	1.116	1.112	1.108	1.101	1.095	1.089	1.082	1.074	1.066	1.056	1.048	1.038	1.028	1.015	1.005	0.994	0.982	0.970	0.958	0.946	0.934	0.920	0.908	0.894	0.881	0.868	0.856	0.842	0.829	0.815	0.802	0.790	0.778	0.765	0.754	0.741	0.730	0.718	0.708	0.696	0.685	0.675	0.666	0.656	0.646	0.638	0.629	0.621	0.612	0.606	0.600	0.592	0.586	0.580	0.574	0.569	0.564	0.559	0.554	0.549	0.546	0.542	0.539	0.535	0.531	0.530	0.528	0.524	0.521	0.519	0.518	0.514	0.512	0.510	0.507	0.506	0.504	0.501	0.500	0.498	0.495	0.492	0.490	0.488	0.485	0.482	0.480	0.478	0.474	0.472	0.469	0.465	0.462	0.459	0.456	0.454	0.450	0.446	0.442	0.439	0.435	0.431	0.428	0.425	0.421	0.418	0.414	0.411	0.408	0.405	0.402	0.400	0.396	0.395	0.392	0.390	0.389	0.386	0.385	0.385	0.382	0.382	0.382	0.381	0.382	0.384	0.384	0.385	0.388	0.390	0.391	0.394	0.398	0.400	0.404	0.408	0.411	0.418	0.421	0.426	0.432	0.438	0.444	0.450	0.456	0.462	0.470	0.478	0.484	0.492	0.500	0.507	0.515	0.525	0.532	0.540	0.550	0.558	0.565	0.574	0.582	0.590	0.599	0.606	0.615	0.622	0.630	0.639	0.645	0.652	0.660	0.668	0.672	0.680	0.686	0.692	0.698	0.702	0.708	0.712	0.716	0.720	0.724	0.728	0.730	0.732	0.735	0.736	0.738	0.739	0.738	0.738	0.739	0.738	0.736	0.735	0.734	0.731	0.729	0.728	0.724	0.720	0.716	0.712	0.709	0.705	0.700	0.696	0.691	0.685	0.681	0.675	0.670	0.664	0.659	0.652	0.646	0.641	0.635	0.629	0.624	0.619	0.612	0.608	0.602	0.598	0.592	0.589	0.584	0.580	0.576	0.572	0.570	0.566	0.565	0.564	0.562	0.561	0.561	0.561	0.562	0.564	0.565	0.568	0.571	0.574	0.579	0.584	0.590	0.595	0.602	0.611	0.619	0.628	0.638	0.649	0.660	0.672	0.685	0.698	0.712	0.728	0.742	0.758	0.774	0.791	0.809	0.828	0.846	0.865	0.885	0.906	0.926	0.946	0.968	0.989	1.010	1.032	1.054	1.075	1.098	1.119	1.141	1.162	1.184	1.205	1.226	1.248	1.268	1.288	1.306	1.325	1.344	1.361	1.378	1.395	1.410	1.425	1.440	1.452	1.465	1.479	1.489	1.499	1.509	1.518	1.526	1.532	1.539	1.544	1.549	1.551	1.554	1.556	1.558	1.556	1.556	1.555	1.552	1.550	1.546	1.542	1.539	1.534	1.528	1.521	1.515	1.509	1.501	1.494	1.486	1.478	1.470	1.461	1.452	1.445	1.435	1.426	1.419	1.410	1.402	1.394	1.386	1.379	1.371	1.365	1.358	1.351	1.345	1.340	1.335	1.330	1.326	1.322	1.320	1.318	1.315	1.315	1.314	1.314	1.314	1.315	1.318	1.319	1.322	1.326	1.330	1.335	1.340	1.346	1.354	1.360	1.368	1.375	1.382	1.391	1.401	1.411	1.420	1.430	1.440	1.451	1.461	1.472	1.482	1.492	1.504	1.514	1.524	1.534	1.544	1.554	1.562	1.571	1.579	1.585	1.592	1.599	1.604	1.609	1.611	1.615	1.618	1.619	1.619	1.618	1.616	1.614	1.609	1.605	1.599	1.590	1.582	1.572	1.561	1.549	1.536	1.521	1.506	1.489	1.471	1.454	1.434	1.412	1.391	1.368	1.346	1.321	1.296	1.270	1.245	1.218	1.191	1.162	1.134	1.105	1.076	1.048	1.018	0.989	0.959	0.930	0.900	0.871	0.844	0.814	0.786	0.758	0.731	0.704	0.679	0.652	0.628	0.602	0.580	0.556	0.535	0.512	0.492	0.474	0.454	0.436	0.420	0.404	0.390	0.375	0.362	0.350	0.339	0.329	0.319	0.310	0.302	0.295	0.289	0.282	0.279	0.274	0.271	0.268	0.265	0.265	0.264	0.264	0.262	0.262	0.264	0.262	0.264	0.265	0.266	0.268	0.269	0.270	0.272	0.274	0.275	0.276	0.276	0.276	0.278	0.278	0.278	0.276	0.276	0.275	0.272	0.270	0.268	0.264	0.261	0.256	0.250	0.246	0.240	0.234	0.226	0.220	0.211	0.202	0.192	0.184	0.174	0.164	0.154	0.141	0.130	0.119	0.106	0.094	0.081	0.069	0.055	0.044	0.030	0.018	0.004	-0.009	-0.021	-0.035	-0.046	-0.059	-0.071	-0.082	-0.094	-0.104	-0.114	-0.124	-0.132	-0.141	-0.149	-0.156	-0.162	-0.169	-0.172	-0.178	-0.180	-0.181	-0.184	-0.184	-0.182	-0.181	-0.179	-0.175	-0.170	-0.165	-0.158	-0.150	-0.141	-0.132	-0.121	-0.109	-0.096	-0.084	-0.069	-0.055	-0.038	-0.021	-0.004	0.015	0.034	0.054	0.074	0.095	0.116	0.138	0.161	0.184	0.208	0.231	0.254	0.279	0.302	0.325	0.350	0.374	0.398	0.421	0.446	0.470	0.494	0.518	0.539	0.561	0.584	0.605	0.628	0.648	0.669	0.688	0.706	0.726	0.744	0.761	0.779	0.795	0.810	0.825	0.839	0.852	0.865	0.876	0.888	0.898	0.908	0.915	0.925	0.931	0.939	0.944	0.949	0.954	0.958	0.961	0.964	0.965	0.966	0.968	0.968	0.966	0.966	0.965	0.962	0.960	0.958	0.955	0.951	0.946	0.944	0.939	0.934	0.928	0.924	0.919	0.914	0.908	0.904	0.898	0.892	0.888	0.882	0.878	0.872	0.868	0.864	0.860	0.856	0.854	0.850	0.848	0.846	0.844	0.842	0.842	0.842	0.841	0.842	0.844	0.845	0.846	0.850	0.852	0.858	0.861	0.866	0.871	0.876	0.882	0.888	0.896	0.902	0.909	0.918	0.925	0.934	0.944	0.951	0.961	0.970	0.979	0.989	0.998	1.006	1.016	1.025	1.034	1.042	1.050	1.059	1.066	1.074	1.081	1.088	1.095	1.100	1.105	1.110	1.115	1.119	1.121	1.124	1.126	1.128	1.128	1.129	1.128	1.126	1.124	1.121	1.119	1.115	1.110	1.106	1.101	1.095	1.088	1.081	1.074	1.066	1.056	1.048	1.039	1.030	1.020	1.009	0.998	0.989	0.978	0.965	0.955	0.942	0.931	0.920	0.909	0.898	0.886	0.874	0.862	0.851	0.840	0.830	0.819	0.809	0.798	0.789	0.778	0.770	0.760	0.750	0.742	0.734	0.728	0.719	0.712	0.705	0.700	0.695	0.689	0.685	0.680	0.676	0.672	0.669	0.666	0.664	0.662	0.660	0.660	0.659	0.659	0.660	0.660	0.661	0.662	0.665	0.668	0.670	0.674	0.676	0.680	0.684	0.688	0.694	0.698	0.701	0.706	0.712	0.718	0.722	0.729	0.735	0.739	0.745	0.750	0.755	0.761	0.766	0.772	0.778	0.781	0.788	0.791	0.796	0.800	0.804	0.808	0.812	0.815	0.818	0.821	0.824	0.826	0.829	0.830	0.831	0.834	0.834	0.834	0.835	0.835	0.835	0.835	0.834	0.834	0.834	0.832	0.831	0.830	0.829	0.828	0.828	0.826	0.824	0.824	0.822	0.821	0.820	0.820	0.819	0.819	0.818	0.818	0.816	0.818	0.818	0.818	0.819	0.819	0.820	0.822	0.824	0.825	0.829	0.830	0.834	0.836	0.839	0.842	0.846	0.850	0.854	0.859	0.864	0.866	0.871	0.878	0.881	0.886	0.891	0.896	0.901	0.906	0.911	0.916	0.921	0.926	0.930	0.936	0.940	0.945	0.948	0.951	0.955	0.959	0.962	0.964	0.968	0.969	0.970	0.972	0.974	0.974	0.975	0.974	0.974	0.974	0.971	0.970	0.968	0.965	0.964	0.960	0.956	0.952	0.948	0.944	0.938	0.934	0.928	0.922	0.915	0.909	0.902	0.895	0.889	0.880	0.872	0.864	0.855	0.848	0.839	0.829	0.820	0.810	0.801	0.792	0.782	0.772	0.762	0.752	0.744	0.732	0.724	0.714	0.704	0.694	0.684	0.674	0.664	0.655	0.645	0.636	0.628	0.619	0.610	0.602	0.594	0.585	0.578	0.570	0.564	0.558	0.551	0.545	0.540	0.535	0.530	0.525	0.521	0.518	0.515	0.512	0.510	0.509	0.507	0.506	0.507	0.506	0.507	0.509	0.510	0.511	0.514	0.515	0.519	0.521	0.525	0.529	0.531	0.536	0.541	0.546	0.549	0.555	0.560	0.565	0.570	0.575	0.581	0.585	0.590	0.595	0.600	0.605	0.609	0.614	0.619	0.624	0.626	0.630	0.634	0.638	0.639	0.642	0.644	0.648	0.649	0.649	0.651	0.651	0.652	0.652	0.654	0.654	0.652	0.652	0.652	0.651	0.651	0.650	0.648	0.646	0.645	0.645	0.642	0.640	0.639	0.639	0.636	0.634	0.632	0.632	0.631	0.629	0.629	0.628	0.628	0.628	0.626	0.628	0.628	0.629	0.629	0.630	0.631	0.632	0.634	0.635	0.636	0.639	0.640	0.642	0.645	0.649	0.650	0.654	0.656	0.660	0.662	0.666	0.670	0.672	0.675	0.679	0.681	0.685	0.689	0.691	0.695	0.698	0.700	0.702	0.706	0.709	0.711	0.714	0.715	0.718	0.719	0.720	0.721	0.722	0.725	0.725	0.726	0.728	0.729	0.730	0.730	0.730	0.730	0.731	0.730	0.730	0.729	0.730	0.729	0.729	0.728	0.728	0.728	0.728	0.725	0.725	0.724	0.722	0.722	0.721	0.720	0.719	0.718	0.716	0.715	0.712	0.711	0.710	0.706	0.705	0.702	0.701	0.699	0.696	0.694	0.690	0.688	0.685	0.680	0.678	0.672	0.670	0.665	0.660	0.656	0.652	0.648	0.641	0.635	0.630	0.624	0.619	0.611	0.605	0.598	0.591	0.584	0.578	0.570	0.564	0.555	0.548	0.540	0.532	0.525	0.516	0.509	0.500	0.492	0.484	0.478	0.469	0.461	0.454	0.446	0.439	0.431	0.424	0.416	0.410	0.402	0.396	0.390	0.384	0.379	0.372	0.368	0.362	0.356	0.351	0.346	0.342	0.338	0.332	0.329	0.325	0.320	0.318	0.314	0.310	0.305	0.302	0.299	0.295	0.292	0.288	0.285	0.281	0.276	0.272	0.269	0.264	0.260	0.254	0.250	0.244	0.239	0.232	0.226	0.219	0.212	0.205	0.196	0.188	0.180	0.170	0.160	0.151	0.141	0.130	0.119	0.106	0.095	0.084	0.070	0.058	0.044	0.030	0.018	0.004	-0.011	-0.025	-0.040	-0.055	-0.070	-0.084	-0.099	-0.114	-0.129	-0.144	-0.158	-0.172	-0.186	-0.201	-0.214	-0.228	-0.240	-0.252	-0.265	-0.276	-0.286	-0.298	-0.308	-0.316	-0.325	-0.334	-0.340	-0.348	-0.354	-0.358	-0.362	-0.366	-0.369	-0.371	-0.371	-0.371	-0.371	-0.370	-0.368	-0.365	-0.361	-0.356	-0.351	-0.345	-0.339	-0.331	-0.324	-0.315	-0.305	-0.295	-0.284	-0.272	-0.260	-0.249	-0.236	-0.222	-0.210	-0.196	-0.182	-0.169	-0.154	-0.140	-0.125	-0.111	-0.096	-0.082	-0.068	-0.054	-0.041	-0.026	-0.014	-0.001	0.011	0.024	0.035	0.046	0.058	0.068	0.076	0.086	0.095	0.101	0.109	0.115	0.120	0.124	0.129	0.131	0.132	0.135	0.136	0.136	0.135	0.134	0.130	0.128	0.124	0.119	0.114	0.108	0.102	0.094	0.086	0.079	0.069	0.060	0.049	0.039	0.028	0.015	0.004	-0.009	-0.021	-0.034	-0.046	-0.061	-0.075	-0.089	-0.102	-0.118	-0.131	-0.145	-0.160	-0.175	-0.190	-0.204	-0.218	-0.232	-0.248	-0.261	-0.276	-0.289	-0.302	-0.316	-0.330	-0.342	-0.355	-0.368	-0.380	-0.391	-0.404	-0.414	-0.425	-0.436	-0.446	-0.455	-0.464	-0.472	-0.481	-0.489	-0.495	-0.501	-0.507	-0.512	-0.516	-0.520	-0.524	-0.528	-0.529	-0.531	-0.532	-0.534	-0.532	-0.531	-0.531	-0.528	-0.525	-0.521	-0.518	-0.514	-0.509	-0.502	-0.496	-0.489	-0.482	-0.475	-0.466	-0.458	-0.449	-0.439	-0.429	-0.419	-0.409	-0.399	-0.386	-0.376	-0.365	-0.354	-0.344	-0.332	-0.321	-0.310	-0.299	-0.290	-0.279	-0.269	-0.258	-0.250	-0.240	-0.231	-0.222	-0.214	-0.208	-0.200	-0.194	-0.188	-0.182	-0.178	-0.174	-0.170	-0.166	-0.164	-0.162	-0.160	-0.160	-0.160	-0.160	-0.161	-0.162	-0.164	-0.168	-0.170	-0.171	-0.175	-0.179	-0.182	-0.188	-0.191	-0.196	-0.201	-0.206	-0.211	-0.215	-0.221	-0.225	-0.229	-0.234	-0.238	-0.242	-0.245	-0.249	-0.251	-0.252	-0.256	-0.258	-0.258	-0.259	-0.259	-0.259	-0.258	-0.255	-0.254	-0.251	-0.248	-0.244	-0.238	-0.234	-0.228	-0.221	-0.215	-0.206	-0.198	-0.190	-0.181	-0.172	-0.162	-0.154	-0.142	-0.131	-0.121	-0.110	-0.099	-0.088	-0.076	-0.065	-0.052	-0.041	-0.030	-0.018	-0.008	0.004	0.014	0.025	0.035	0.045	0.054	0.062	0.071	0.080	0.086	0.092	0.099	0.105	0.109	0.112	0.116	0.120	0.121	0.122	0.122	0.122	0.122	0.120	0.119	0.115	0.111	0.106	0.100	0.094	0.086	0.079	0.071	0.061	0.052	0.041	0.031	0.019	0.006	-0.005	-0.019	-0.034	-0.048	-0.062	-0.078	-0.092	-0.109	-0.125	-0.142	-0.159	-0.176	-0.192	-0.210	-0.228	-0.245	-0.262	-0.280	-0.299	-0.316	-0.334	-0.350	-0.368	-0.385	-0.401	-0.419	-0.434	-0.451	-0.466	-0.480	-0.496	-0.511	-0.524	-0.538	-0.550	-0.562	-0.575	-0.585	-0.596	-0.606	-0.614	-0.624	-0.631	-0.638	-0.644	-0.650	-0.654	-0.658	-0.661	-0.665	-0.666	-0.668	-0.668	-0.668	-0.666	-0.664	-0.661	-0.658	-0.652	-0.649	-0.642	-0.636	-0.629	-0.620	-0.611	-0.602	-0.594	-0.584	-0.572	-0.561	-0.550	-0.538	-0.525	-0.511	-0.499	-0.484	-0.471	-0.456	-0.442	-0.429	-0.415	-0.400	-0.386	-0.372	-0.358	-0.344	-0.330	-0.318	-0.302	-0.290	-0.279	-0.265	-0.255	-0.242	-0.232	-0.221	-0.211	-0.202	-0.194	-0.185	-0.178	-0.171	-0.164	-0.158	-0.152	-0.150	-0.146	-0.144	-0.141	-0.140	-0.139	-0.139	-0.140	-0.141	-0.144	-0.146	-0.150	-0.155	-0.160	-0.164	-0.171	-0.178	-0.184	-0.191	-0.200	-0.210	-0.219	-0.229	-0.238	-0.249	-0.259	-0.269	-0.281	-0.291	-0.304	-0.315	-0.328	-0.339	-0.351	-0.364	-0.376	-0.388	-0.399	-0.411	-0.421	-0.434	-0.445	-0.455	-0.466	-0.475	-0.485	-0.495	-0.504	-0.512	-0.520	-0.529	-0.536	-0.542	-0.549	-0.552	-0.558	-0.561	-0.565	-0.568	-0.570	-0.570	-0.571	-0.570	-0.569	-0.568	-0.565	-0.562	-0.558	-0.554	-0.549	-0.542	-0.535	-0.529	-0.519	-0.511	-0.501	-0.491	-0.481	-0.471	-0.459	-0.446	-0.434	-0.420	-0.408	-0.394	-0.380	-0.365	-0.350	-0.336	-0.320	-0.305	-0.289	-0.274	-0.259	-0.244	-0.229	-0.214	-0.199	-0.184	-0.170	-0.156	-0.141	-0.129	-0.115	-0.102	-0.091	-0.079	-0.069	-0.059	-0.049	-0.039	-0.030	-0.022	-0.015	-0.009	-0.002	0.002	0.008	0.011	0.015	0.019	0.020	0.021	0.022	0.022	0.022	0.021	0.020	0.019	0.016	0.012	0.009	0.006	0.001	-0.004	-0.008	-0.012	-0.019	-0.025	-0.030	-0.036	-0.042	-0.049	-0.054	-0.060	-0.066	-0.072	-0.078	-0.084	-0.089	-0.095	-0.099	-0.104	-0.109	-0.114	-0.118	-0.121	-0.124	-0.128	-0.130	-0.132	-0.135	-0.136	-0.136	-0.139	-0.139	-0.139	-0.138	-0.138	-0.136	-0.135	-0.134	-0.131	-0.128	-0.125	-0.122	-0.118	-0.114	-0.109	-0.105	-0.100	-0.095	-0.091	-0.086	-0.081	-0.075	-0.070	-0.064	-0.059	-0.052	-0.048	-0.041	-0.035	-0.030	-0.025	-0.019	-0.014	-0.009	-0.004	0.001	0.006	0.010	0.015	0.020	0.022	0.026	0.029	0.031	0.034	0.036	0.038	0.039	0.041	0.041	0.041	0.041	0.041	0.040	0.039	0.038	0.036	0.035	0.031	0.029	0.025	0.022	0.018	0.015	0.010	0.006	0.000	-0.004	-0.010	-0.015	-0.020	-0.026	-0.031	-0.036	-0.042	-0.049	-0.054	-0.060	-0.065	-0.070	-0.075	-0.080	-0.085	-0.089	-0.094	-0.098	-0.100	-0.102	-0.106	-0.108	-0.110	-0.111	-0.112	-0.112	-0.114	-0.112	-0.111	-0.109	-0.106	-0.104	-0.100	-0.096	-0.091	-0.085	-0.080	-0.074	-0.066	-0.059	-0.050	-0.041	-0.032	-0.022	-0.011	0.000	0.010	0.021	0.034	0.046	0.059	0.071	0.082	0.096	0.109	0.122	0.134	0.148	0.160	0.172	0.185	0.198	0.209	0.220	0.231	0.242	0.252	0.264	0.272	0.281	0.288	0.296	0.302	0.309	0.314	0.318	0.321	0.322	0.325	0.326	0.326	0.325	0.322	0.319	0.316	0.311	0.305	0.298	0.290	0.282	0.272	0.262	0.250	0.240	0.228	0.214	0.200	0.185	0.170	0.154	0.139	0.122	0.106	0.089	0.072	0.055	0.038	0.019	0.002	-0.015	-0.032	-0.049	-0.066	-0.082	-0.099	-0.115	-0.129	-0.144	-0.159	-0.172	-0.184	-0.196	-0.208	-0.219	-0.228	-0.238	-0.246	-0.254	-0.260	-0.266	-0.272	-0.276	-0.279	-0.282	-0.284	-0.286	-0.286	-0.286	-0.286	-0.284	-0.282	-0.279	-0.276	-0.271	-0.268	-0.262	-0.258	-0.251	-0.245	-0.240	-0.232	-0.226	-0.219	-0.211	-0.202	-0.195	-0.189	-0.181	-0.174	-0.168	-0.160	-0.152	-0.145	-0.136	-0.129	-0.122	-0.115	-0.109	-0.102	-0.096	-0.089	-0.082	-0.078	-0.071	-0.065	-0.060	-0.054	-0.048	-0.042	-0.038	-0.032	-0.029	-0.022	-0.019	-0.014	-0.010	-0.005	-0.001	0.002	0.006	0.010	0.015	0.019	0.021	0.026	0.029	0.032	0.035	0.039	0.041	0.044	0.048	0.049	0.051	0.054	0.054	0.056	0.056	0.058	0.058	0.058	0.058	0.058	0.058	0.055	0.054	0.052	0.050	0.048	0.045	0.041	0.039	0.034	0.031	0.026	0.022	0.018	0.012	0.008	0.001	-0.004	-0.010	-0.016	-0.022	-0.029	-0.035	-0.042	-0.049	-0.055	-0.062	-0.069	-0.076	-0.082	-0.089	-0.095	-0.101	-0.109	-0.114	-0.119	-0.125	-0.130	-0.135	-0.140	-0.145	-0.150	-0.154	-0.158	-0.162	-0.164	-0.168	-0.171	-0.172	-0.175	-0.178	-0.180	-0.181	-0.182	-0.184	-0.185	-0.186	-0.186	-0.186	-0.186	-0.186	-0.186	-0.186	-0.186	-0.186	-0.185	-0.185	-0.184	-0.184	-0.182	-0.181	-0.181	-0.180	-0.180	-0.179	-0.179	-0.178	-0.179	-0.178	-0.176	-0.178	-0.176	-0.176	-0.178	-0.178	-0.176	-0.176	-0.178	-0.178	-0.178	-0.178	-0.178	-0.179	-0.180	-0.180	-0.181	-0.182	-0.182	-0.184	-0.185	-0.186	-0.188	-0.189	-0.190	-0.191	-0.194	-0.195	-0.196	-0.199	-0.200	-0.202	-0.204	-0.206	-0.210	-0.211	-0.215	-0.216	-0.220	-0.222	-0.225	-0.229	-0.231	-0.235	-0.239	-0.242	-0.248	-0.252	-0.258	-0.262	-0.268	-0.271	-0.276	-0.282	-0.289	-0.295	-0.301	-0.309	-0.315	-0.322	-0.330	-0.338	-0.346	-0.354	-0.361	-0.371	-0.379	-0.389	-0.398	-0.408	-0.418	-0.428	-0.438	-0.449	-0.459	-0.470	-0.481	-0.492	-0.502	-0.515	-0.525	-0.536	-0.549	-0.559	-0.571	-0.582	-0.594	-0.605	-0.616	-0.626	-0.638	-0.649	-0.659	-0.669	-0.679	-0.688	-0.699	-0.706	-0.716	-0.724	-0.731	-0.739	-0.748	-0.755	-0.760	-0.766	-0.772	-0.778	-0.781	-0.786	-0.790	-0.792	-0.795	-0.798	-0.798	-0.800	-0.800	-0.800	-0.799	-0.798	-0.795	-0.794	-0.790	-0.788	-0.782	-0.778	-0.772	-0.768	-0.761	-0.754	-0.748	-0.740	-0.731	-0.722	-0.714	-0.704	-0.695	-0.684	-0.672	-0.661	-0.650	-0.639	-0.626	-0.614	-0.600	-0.586	-0.574	-0.560	-0.546	-0.531	-0.518	-0.502	-0.489	-0.474	-0.459	-0.444	-0.429	-0.414	-0.399	-0.384	-0.370	-0.355	-0.341	-0.326	-0.312	-0.299	-0.285	-0.272	-0.260	-0.248	-0.236	-0.225	-0.215	-0.204	-0.194	-0.185	-0.176	-0.169	-0.161	-0.155	-0.149	-0.145	-0.141	-0.136	-0.135	-0.131	-0.131	-0.130	-0.130	-0.130	-0.134	-0.135	-0.138	-0.141	-0.146	-0.151	-0.156	-0.162	-0.170	-0.178	-0.186	-0.194	-0.202	-0.211	-0.220	-0.231	-0.241	-0.251	-0.261	-0.271	-0.282	-0.292	-0.302	-0.315	-0.325	-0.335	-0.345	-0.354	-0.364	-0.372	-0.382	-0.390	-0.398	-0.405	-0.412	-0.419	-0.424	-0.429	-0.434	-0.438	-0.441	-0.444	-0.445	-0.446	-0.448	-0.448	-0.446	-0.445	-0.444	-0.441	-0.438	-0.434	-0.430	-0.424	-0.419	-0.412	-0.405	-0.398	-0.390	-0.381	-0.371	-0.361	-0.351	-0.341	-0.330	-0.319	-0.309	-0.296	-0.284	-0.271	-0.259	-0.245	-0.231	-0.218	-0.205	-0.190	-0.176	-0.162	-0.149	-0.135	-0.120	-0.106	-0.091	-0.078	-0.062	-0.050	-0.035	-0.021	-0.006	0.008	0.021	0.034	0.048	0.060	0.074	0.086	0.099	0.111	0.122	0.135	0.146	0.158	0.168	0.179	0.189	0.199	0.209	0.218	0.226	0.232	0.241	0.249	0.255	0.261	0.268	0.272	0.278	0.281	0.286	0.289	0.292	0.294	0.296	0.298	0.300	0.299	0.299	0.300	0.300	0.299	0.296	0.295	0.292	0.291	0.289	0.285	0.281	0.279	0.276	0.272	0.268	0.265	0.261	0.258	0.254	0.250	0.246	0.244	0.241	0.236	0.235	0.232	0.230	0.229	0.229	0.228	0.228	0.229	0.230	0.230	0.232	0.235	0.239	0.242	0.246	0.252	0.259	0.264	0.271	0.279	0.288	0.296	0.305	0.315	0.326	0.338	0.349	0.361	0.374	0.386	0.401	0.415	0.429	0.442	0.459	0.472	0.488	0.504	0.519	0.534	0.550	0.565	0.580	0.596	0.611	0.626	0.640	0.654	0.668	0.680	0.694	0.706	0.718	0.729	0.740	0.751	0.760	0.769	0.778	0.785	0.791	0.798	0.802	0.808	0.811	0.814	0.818	0.818	0.819	0.819	0.818	0.816	0.815	0.811	0.808	0.802	0.798	0.792	0.788	0.780	0.772	0.765	0.756	0.748	0.738	0.728	0.718	0.708	0.698	0.686	0.674	0.664	0.651	0.640	0.626	0.614	0.602	0.589	0.578	0.565	0.554	0.540	0.528	0.516	0.505	0.492	0.481	0.470	0.460	0.449	0.438	0.428	0.418	0.409	0.399	0.391	0.382	0.375	0.366	0.360	0.352	0.346	0.339	0.332	0.328	0.321	0.318	0.312	0.308	0.305	0.301	0.298	0.294	0.291	0.289	0.286	0.284	0.282	0.280	0.280	0.278	0.276	0.274	0.274	0.272	0.270	0.270	0.269	0.269	0.266	0.265	0.264	0.261	0.261	0.259	0.256	0.255	0.252	0.250	0.248	0.244	0.241	0.238	0.234	0.231	0.228	0.224	0.219	0.214	0.210	0.204	0.200	0.192	0.188	0.182	0.176	0.169	0.162	0.156	0.149	0.141	0.134	0.126	0.119	0.110	0.102	0.094	0.085	0.076	0.068	0.060	0.050	0.042	0.034	0.024	0.015	0.008	-0.002	-0.011	-0.021	-0.030	-0.039	-0.048	-0.056	-0.066	-0.075	-0.082	-0.091	-0.099	-0.108	-0.115	-0.122	-0.130	-0.136	-0.144	-0.150	-0.156	-0.162	-0.169	-0.174	-0.179	-0.182	-0.186	-0.191	-0.194	-0.198	-0.200	-0.201	-0.204	-0.206	-0.206	-0.206	-0.208	-0.206	-0.206	-0.204	-0.202	-0.201	-0.198	-0.195	-0.191	-0.188	-0.184	-0.180	-0.175	-0.171	-0.166	-0.161	-0.156	-0.150	-0.145	-0.139	-0.132	-0.128	-0.121	-0.118	-0.111	-0.106	-0.101	-0.096	-0.091	-0.088	-0.084	-0.079	-0.076	-0.074	-0.070	-0.070	-0.068	-0.066	-0.066	-0.066	-0.068	-0.069	-0.070	-0.072	-0.076	-0.079	-0.082	-0.088	-0.094	-0.100	-0.106	-0.114	-0.122	-0.130	-0.139	-0.149	-0.158	-0.168	-0.179	-0.190	-0.201	-0.212	-0.225	-0.238	-0.249	-0.261	-0.274	-0.286	-0.299	-0.311	-0.324	-0.335	-0.348	-0.360	-0.371	-0.382	-0.392	-0.402	-0.414	-0.422	-0.431	-0.440	-0.446	-0.454	-0.461	-0.465	-0.471	-0.476	-0.479	-0.481	-0.484	-0.485	-0.485	-0.484	-0.484	-0.481	-0.478	-0.474	-0.471	-0.466	-0.461	-0.454	-0.448	-0.440	-0.431	-0.422	-0.414	-0.402	-0.392	-0.381	-0.370	-0.359	-0.346	-0.334	-0.320	-0.308	-0.294	-0.282	-0.269	-0.256	-0.242	-0.230	-0.216	-0.202	-0.190	-0.179	-0.166	-0.155	-0.145	-0.134	-0.124	-0.114	-0.105	-0.098	-0.089	-0.082	-0.076	-0.070	-0.065	-0.061	-0.058	-0.056	-0.054	-0.054	-0.052	-0.054	-0.056	-0.058	-0.061	-0.066	-0.070	-0.076	-0.084	-0.091	-0.099	-0.109	-0.119	-0.129	-0.140	-0.152	-0.164	-0.176	-0.189	-0.204	-0.218	-0.232	-0.248	-0.262	-0.278	-0.294	-0.310	-0.326	-0.341	-0.358	-0.374	-0.389	-0.405	-0.419	-0.435	-0.449	-0.462	-0.478	-0.491	-0.502	-0.516	-0.529	-0.539	-0.550	-0.559	-0.568	-0.576	-0.584	-0.590	-0.596	-0.602	-0.605	-0.610	-0.612	-0.614	-0.615	-0.615	-0.612	-0.612	-0.610	-0.606	-0.602	-0.596	-0.591	-0.584	-0.576	-0.568	-0.559	-0.550	-0.539	-0.529	-0.516	-0.505	-0.492	-0.479	-0.466	-0.451	-0.438	-0.422	-0.408	-0.391	-0.376	-0.360	-0.344	-0.328	-0.312	-0.296	-0.279	-0.262	-0.248	-0.230	-0.215	-0.199	-0.182	-0.168	-0.151	-0.136	-0.120	-0.105	-0.090	-0.075	-0.060	-0.046	-0.031	-0.018	-0.005	0.009	0.022	0.035	0.049	0.060	0.071	0.085	0.096	0.108	0.119	0.129	0.140	0.150	0.161	0.171	0.181	0.191	0.202	0.211	0.221	0.230	0.241	0.250	0.259	0.270	0.279	0.288	0.298	0.308	0.318	0.326	0.336	0.345	0.355	0.365	0.375	0.385	0.395	0.406	0.415	0.426	0.438	0.449	0.459	0.470	0.481	0.494	0.504	0.516	0.528	0.541	0.552	0.565	0.579	0.591	0.604	0.616	0.629	0.642	0.656	0.669	0.682	0.695	0.708	0.721	0.735	0.749	0.761	0.774	0.788	0.800	0.814	0.825	0.838	0.849	0.862	0.874	0.885	0.896	0.906	0.918	0.928	0.938	0.946	0.955	0.964	0.971	0.979	0.985	0.992	0.998	1.004	1.008	1.012	1.016	1.020	1.021	1.024	1.025	1.026	1.025	1.025	1.024	1.022	1.020	1.018	1.014	1.011	1.006	1.001	0.995	0.990	0.984	0.978	0.970	0.961	0.955	0.946	0.936	0.928	0.919	0.909	0.900	0.889	0.880	0.869	0.858	0.848	0.836	0.825	0.814	0.804	0.792	0.780	0.770	0.758	0.748	0.736	0.725	0.715	0.704	0.692	0.682	0.671	0.661	0.651	0.641	0.632	0.622	0.612	0.605	0.595	0.588	0.578	0.571	0.562	0.555	0.546	0.540	0.532	0.526	0.519	0.511	0.505	0.500	0.494	0.488	0.482	0.476	0.471	0.466	0.461	0.456	0.450	0.446	0.440	0.436	0.431	0.428	0.422	0.418	0.414	0.409	0.405	0.401	0.396	0.392	0.388	0.384	0.380	0.375	0.370	0.366	0.362	0.359	0.355	0.351	0.346	0.342	0.338	0.335	0.330	0.326	0.322	0.319	0.316	0.311	0.309	0.305	0.302	0.299	0.296	0.294	0.291	0.289	0.286	0.285	0.284	0.281	0.280	0.279	0.278	0.278	0.276	0.278	0.278	0.278	0.279	0.279	0.280	0.281	0.284	0.285	0.288	0.290	0.292	0.295	0.299	0.302	0.308	0.310	0.315	0.319	0.325	0.330	0.336	0.340	0.346	0.352	0.359	0.366	0.372	0.378	0.385	0.392	0.400	0.408	0.415	0.421	0.430	0.436	0.445	0.452	0.460	0.469	0.475	0.481	0.490	0.498	0.505	0.511	0.519	0.525	0.534	0.540	0.546	0.552	0.560	0.565	0.571	0.576	0.582	0.588	0.592	0.599	0.602	0.608	0.611	0.614	0.619	0.621	0.624	0.626	0.629	0.630	0.632	0.634	0.634	0.635	0.635	0.635	0.635	0.635	0.635	0.634	0.631	0.630	0.629	0.626	0.624	0.622	0.619	0.616	0.612	0.610	0.605	0.602	0.598	0.594	0.589	0.584	0.579	0.575	0.569	0.565	0.559	0.554	0.548	0.544	0.539	0.534	0.529	0.524	0.518	0.512	0.509	0.502	0.499	0.495	0.490	0.488	0.484	0.480	0.478	0.475	0.474	0.472	0.472	0.470	0.471	0.472	0.472	0.475	0.478	0.480	0.484	0.489	0.494	0.500	0.507	0.515	0.522	0.531	0.541	0.551	0.564	0.575	0.590	0.602	0.616	0.631	0.648	0.664	0.681	0.699	0.718	0.738	0.756	0.778	0.798	0.819	0.840	0.862	0.885	0.908	0.930	0.952	0.975	0.998	1.021	1.044	1.066	1.089	1.111	1.134	1.154	1.175	1.195	1.216	1.235	1.254	1.271	1.290	1.305	1.322	1.338	1.351	1.365	1.378	1.389	1.399	1.410	1.419	1.426	1.434	1.439	1.445	1.450	1.452	1.454	1.456	1.458	1.456	1.455	1.454	1.451	1.449	1.444	1.439	1.432	1.428	1.421	1.414	1.406	1.399	1.391	1.382	1.374	1.364	1.355	1.345	1.336	1.328	1.318	1.308	1.299	1.289	1.280	1.271	1.262	1.255	1.248	1.240	1.232	1.226	1.220	1.214	1.208	1.204	1.199	1.195	1.192	1.191	1.189	1.188	1.188	1.188	1.189	1.191	1.194	1.196	1.201	1.205	1.210	1.215	1.221	1.230	1.236	1.245	1.254	1.262	1.274	1.284	1.294	1.305	1.315	1.328	1.340	1.351	1.364	1.375	1.389	1.400	1.412	1.424	1.436	1.448	1.460	1.471	1.481	1.491	1.500	1.509	1.518	1.524	1.530	1.536	1.541	1.545	1.548	1.550	1.552	1.552	1.550	1.549	1.546	1.541	1.536	1.530	1.522	1.512	1.504	1.492	1.480	1.466	1.452	1.436	1.419	1.402	1.384	1.365	1.344	1.322	1.301	1.279	1.255	1.231	1.208	1.182	1.158	1.131	1.104	1.079	1.052	1.025	0.999	0.972	0.945	0.919	0.892	0.866	0.840	0.815	0.789	0.765	0.740	0.716	0.692	0.670	0.648	0.625	0.604	0.585	0.565	0.546	0.529	0.511	0.495	0.479	0.465	0.450	0.438	0.425	0.414	0.402	0.392	0.382	0.374	0.366	0.359	0.352	0.346	0.341	0.335	0.332	0.328	0.325	0.321	0.320	0.318	0.316	0.315	0.312	0.312	0.311	0.311	0.311	0.310	0.310	0.310	0.310	0.310	0.310	0.309	0.308	0.308	0.306	0.305	0.304	0.301	0.300	0.298	0.294	0.291	0.289	0.285	0.280	0.275	0.270	0.265	0.258	0.251	0.245	0.238	0.230	0.221	0.214	0.205	0.196	0.186	0.176	0.166	0.155	0.144	0.132	0.122	0.110	0.099	0.086	0.075	0.062	0.051	0.040	0.028	0.016	0.004	-0.008	-0.019	-0.029	-0.040	-0.050	-0.060	-0.070	-0.079	-0.088	-0.096	-0.104	-0.110	-0.118	-0.122	-0.128	-0.132	-0.136	-0.140	-0.141	-0.144	-0.145	-0.144	-0.144	-0.141	-0.139	-0.136	-0.131	-0.126	-0.121	-0.114	-0.106	-0.099	-0.089	-0.079	-0.069	-0.056	-0.045	-0.032	-0.019	-0.005	0.010	0.025	0.041	0.056	0.074	0.091	0.108	0.126	0.144	0.162	0.181	0.200	0.219	0.239	0.258	0.278	0.298	0.315	0.335	0.355	0.374	0.394	0.411	0.430	0.448	0.466	0.484	0.500	0.518	0.534	0.550	0.565	0.580	0.595	0.609	0.624	0.636	0.650	0.661	0.674	0.685	0.694	0.705	0.714	0.722	0.730	0.739	0.745	0.752	0.758	0.762	0.768	0.772	0.775	0.779	0.781	0.782	0.784	0.785	0.785	0.786	0.785	0.784	0.782	0.781	0.779	0.776	0.774	0.770	0.768	0.764	0.760	0.755	0.751	0.746	0.741	0.738	0.731	0.728	0.721	0.716	0.712	0.706	0.701	0.696	0.691	0.686	0.681	0.679	0.674	0.670	0.666	0.662	0.659	0.655	0.652	0.650	0.648	0.646	0.644	0.642	0.641	0.640	0.640	0.640	0.640	0.641	0.642	0.644	0.645	0.646	0.649	0.651	0.654	0.658	0.661	0.665	0.669	0.672	0.676	0.681	0.686	0.690	0.695	0.700	0.705	0.710	0.714	0.719	0.722	0.728	0.731	0.735	0.739	0.744	0.748	0.750	0.752	0.755	0.758	0.760	0.761	0.762	0.762	0.764	0.764	0.764	0.761	0.760	0.759	0.756	0.754	0.750	0.746	0.742	0.738	0.734	0.729	0.721	0.715	0.709	0.701	0.694	0.686	0.680	0.671	0.661	0.654	0.644	0.635	0.625	0.616	0.606	0.596	0.586	0.576	0.565	0.555	0.546	0.535	0.525	0.515	0.505	0.495	0.485	0.476	0.466	0.458	0.448	0.440	0.431	0.422	0.415	0.408	0.401	0.394	0.388	0.381	0.376	0.371	0.366	0.362	0.360	0.356	0.354	0.351	0.350	0.349	0.349	0.349	0.349	0.351	0.352	0.354	0.358	0.361	0.366	0.371	0.376	0.381	0.388	0.394	0.401	0.409	0.416	0.425	0.435	0.442	0.454	0.464	0.475	0.484	0.495	0.506	0.516	0.528	0.539	0.551	0.562	0.574	0.585	0.596	0.609	0.620	0.630	0.641	0.652	0.662	0.674	0.684	0.694	0.702	0.712	0.721	0.730	0.739	0.746	0.754	0.761	0.768	0.775	0.781	0.785	0.791	0.796	0.801	0.805	0.809	0.812	0.816	0.819	0.822	0.824	0.826	0.829	0.830	0.832	0.834	0.835	0.838	0.838	0.839	0.840	0.841	0.841	0.842	0.844	0.844	0.845	0.846	0.848	0.849	0.850	0.852	0.855	0.856	0.859	0.860	0.862	0.865	0.868	0.870	0.874	0.878	0.880	0.884	0.888	0.891	0.895	0.898	0.901	0.906	0.910	0.914	0.918	0.921	0.925	0.929	0.934	0.936	0.941	0.945	0.948	0.951	0.954	0.956	0.959	0.961	0.962	0.965	0.966	0.966	0.968	0.969	0.968	0.969	0.968	0.966	0.965	0.962	0.961	0.958	0.954	0.951	0.949	0.944	0.939	0.935	0.929	0.924	0.918	0.911	0.904	0.898	0.890	0.882	0.874	0.866	0.858	0.848	0.839	0.829	0.819	0.809	0.798	0.788	0.776	0.765	0.754	0.742	0.731	0.720	0.709	0.695	0.684	0.671	0.660	0.648	0.635	0.622	0.610	0.598	0.585	0.574	0.561	0.550	0.538	0.526	0.515	0.504	0.492	0.481	0.471	0.461	0.451	0.442	0.434	0.425	0.418	0.410	0.401	0.395	0.389	0.382	0.378	0.372	0.369	0.365	0.362	0.360	0.358	0.356	0.355	0.354	0.354	0.354	0.355	0.356	0.358	0.360	0.362	0.365	0.369	0.372	0.376	0.380	0.385	0.389	0.392	0.398	0.402	0.408	0.414	0.418	0.422	0.429	0.432	0.439	0.444	0.448	0.452	0.456	0.460	0.464	0.469	0.471	0.474	0.476	0.480	0.481	0.482	0.485	0.485	0.486	0.486	0.488	0.486	0.486	0.486	0.485	0.484	0.482	0.481	0.480	0.478	0.476	0.474	0.470	0.469	0.466	0.462	0.461	0.459	0.456	0.454	0.451	0.449	0.448	0.445	0.442	0.441	0.440	0.439	0.439	0.436	0.436	0.436	0.436	0.436	0.436	0.436	0.436	0.438	0.439	0.440	0.441	0.442	0.445	0.446	0.449	0.451	0.454	0.455	0.458	0.460	0.462	0.466	0.468	0.471	0.475	0.476	0.479	0.484	0.485	0.489	0.491	0.494	0.495	0.499	0.500	0.504	0.505	0.507	0.510	0.512	0.515	0.518	0.519	0.521	0.522	0.525	0.526	0.528	0.529	0.530	0.532	0.532	0.534	0.535	0.536	0.538	0.539	0.540	0.540	0.541	0.542	0.544	0.544	0.544	0.544	0.545	0.546	0.546	0.546	0.546	0.545	0.545	0.546	0.545	0.545	0.544	0.544	0.541	0.540	0.539	0.538	0.535	0.534	0.531	0.528	0.526	0.524	0.520	0.518	0.512	0.510	0.506	0.501	0.496	0.492	0.488	0.481	0.476	0.471	0.465	0.460	0.454	0.446	0.440	0.434	0.428	0.421	0.414	0.408	0.400	0.392	0.386	0.380	0.371	0.364	0.358	0.351	0.342	0.336	0.329	0.322	0.315	0.309	0.302	0.296	0.290	0.282	0.278	0.271	0.266	0.261	0.255	0.250	0.244	0.239	0.234	0.230	0.224	0.219	0.216	0.210	0.206	0.202	0.198	0.192	0.190	0.186	0.180	0.176	0.172	0.168	0.164	0.159	0.154	0.149	0.144	0.140	0.135	0.129	0.122	0.118	0.111	0.105	0.099	0.091	0.084	0.075	0.068	0.060	0.050	0.041	0.031	0.022	0.011	0.001	-0.009	-0.020	-0.031	-0.044	-0.055	-0.068	-0.080	-0.094	-0.106	-0.120	-0.132	-0.148	-0.161	-0.174	-0.189	-0.202	-0.216	-0.232	-0.246	-0.260	-0.274	-0.288	-0.301	-0.315	-0.328	-0.341	-0.355	-0.366	-0.378	-0.391	-0.402	-0.412	-0.422	-0.432	-0.442	-0.451	-0.459	-0.466	-0.474	-0.480	-0.485	-0.491	-0.495	-0.499	-0.500	-0.504	-0.505	-0.504	-0.504	-0.502	-0.501	-0.499	-0.496	-0.491	-0.488	-0.482	-0.475	-0.469	-0.461	-0.454	-0.445	-0.435	-0.426	-0.415	-0.405	-0.394	-0.382	-0.371	-0.359	-0.348	-0.335	-0.321	-0.309	-0.295	-0.282	-0.270	-0.256	-0.244	-0.231	-0.218	-0.206	-0.194	-0.182	-0.171	-0.159	-0.149	-0.139	-0.129	-0.120	-0.111	-0.102	-0.096	-0.089	-0.082	-0.078	-0.072	-0.069	-0.066	-0.062	-0.061	-0.060	-0.059	-0.060	-0.061	-0.062	-0.065	-0.070	-0.072	-0.078	-0.082	-0.089	-0.096	-0.102	-0.110	-0.119	-0.128	-0.136	-0.148	-0.156	-0.168	-0.179	-0.190	-0.201	-0.214	-0.226	-0.238	-0.251	-0.264	-0.276	-0.289	-0.304	-0.316	-0.329	-0.341	-0.355	-0.368	-0.380	-0.394	-0.406	-0.418	-0.431	-0.442	-0.454	-0.465	-0.478	-0.488	-0.498	-0.507	-0.516	-0.526	-0.535	-0.544	-0.552	-0.559	-0.566	-0.572	-0.579	-0.585	-0.590	-0.594	-0.598	-0.601	-0.604	-0.606	-0.609	-0.609	-0.609	-0.609	-0.608	-0.609	-0.606	-0.604	-0.601	-0.599	-0.594	-0.590	-0.585	-0.579	-0.574	-0.568	-0.560	-0.552	-0.546	-0.538	-0.529	-0.521	-0.511	-0.504	-0.494	-0.484	-0.474	-0.464	-0.454	-0.442	-0.432	-0.421	-0.412	-0.401	-0.391	-0.381	-0.371	-0.361	-0.352	-0.342	-0.332	-0.324	-0.315	-0.308	-0.299	-0.290	-0.284	-0.276	-0.271	-0.264	-0.258	-0.252	-0.249	-0.244	-0.240	-0.236	-0.232	-0.230	-0.228	-0.228	-0.226	-0.225	-0.225	-0.224	-0.225	-0.226	-0.228	-0.229	-0.231	-0.232	-0.235	-0.239	-0.241	-0.244	-0.248	-0.251	-0.254	-0.256	-0.261	-0.264	-0.268	-0.272	-0.275	-0.279	-0.281	-0.284	-0.286	-0.290	-0.292	-0.294	-0.295	-0.298	-0.299	-0.300	-0.301	-0.300	-0.300	-0.301	-0.300	-0.299	-0.298	-0.295	-0.292	-0.290	-0.286	-0.282	-0.279	-0.275	-0.271	-0.266	-0.261	-0.256	-0.251	-0.245	-0.240	-0.232	-0.226	-0.221	-0.214	-0.208	-0.200	-0.192	-0.186	-0.180	-0.174	-0.168	-0.160	-0.154	-0.148	-0.141	-0.136	-0.129	-0.124	-0.119	-0.114	-0.111	-0.106	-0.104	-0.101	-0.099	-0.096	-0.095	-0.095	-0.094	-0.094	-0.094	-0.096	-0.096	-0.099	-0.101	-0.106	-0.110	-0.115	-0.120	-0.125	-0.132	-0.140	-0.149	-0.156	-0.165	-0.174	-0.184	-0.195	-0.206	-0.218	-0.230	-0.242	-0.256	-0.270	-0.284	-0.298	-0.312	-0.328	-0.344	-0.360	-0.374	-0.390	-0.408	-0.425	-0.441	-0.458	-0.474	-0.491	-0.509	-0.526	-0.542	-0.560	-0.575	-0.592	-0.609	-0.625	-0.641	-0.656	-0.672	-0.686	-0.701	-0.715	-0.729	-0.742	-0.754	-0.768	-0.779	-0.790	-0.800	-0.810	-0.820	-0.829	-0.835	-0.842	-0.849	-0.854	-0.860	-0.864	-0.868	-0.870	-0.872	-0.872	-0.875	-0.872	-0.872	-0.870	-0.868	-0.865	-0.860	-0.856	-0.850	-0.844	-0.836	-0.830	-0.821	-0.811	-0.802	-0.794	-0.782	-0.771	-0.760	-0.749	-0.736	-0.722	-0.710	-0.696	-0.684	-0.670	-0.656	-0.642	-0.628	-0.615	-0.601	-0.588	-0.572	-0.558	-0.545	-0.530	-0.518	-0.505	-0.491	-0.480	-0.468	-0.455	-0.445	-0.434	-0.424	-0.414	-0.404	-0.395	-0.386	-0.379	-0.371	-0.364	-0.358	-0.351	-0.348	-0.342	-0.339	-0.336	-0.334	-0.331	-0.331	-0.330	-0.330	-0.330	-0.331	-0.334	-0.336	-0.339	-0.342	-0.346	-0.351	-0.356	-0.362	-0.369	-0.374	-0.382	-0.390	-0.398	-0.405	-0.414	-0.424	-0.432	-0.442	-0.452	-0.462	-0.474	-0.482	-0.494	-0.505	-0.515	-0.526	-0.538	-0.548	-0.559	-0.570	-0.580	-0.590	-0.600	-0.610	-0.620	-0.630	-0.640	-0.649	-0.658	-0.665	-0.672	-0.680	-0.688	-0.692	-0.698	-0.704	-0.708	-0.711	-0.714	-0.716	-0.718	-0.719	-0.719	-0.719	-0.718	-0.716	-0.712	-0.710	-0.705	-0.700	-0.694	-0.688	-0.681	-0.674	-0.665	-0.656	-0.648	-0.636	-0.626	-0.615	-0.602	-0.590	-0.576	-0.564	-0.551	-0.536	-0.522	-0.509	-0.494	-0.479	-0.464	-0.449	-0.434	-0.420	-0.405	-0.391	-0.378	-0.364	-0.350	-0.336	-0.324	-0.311	-0.299	-0.286	-0.275	-0.265	-0.256	-0.246	-0.236	-0.229	-0.221	-0.214	-0.208	-0.202	-0.198	-0.192	-0.189	-0.186	-0.184	-0.182	-0.181	-0.180	-0.180	-0.180	-0.181	-0.182	-0.184	-0.186	-0.189	-0.191	-0.195	-0.199	-0.202	-0.205	-0.210	-0.214	-0.219	-0.222	-0.226	-0.230	-0.235	-0.239	-0.242	-0.245	-0.249	-0.250	-0.254	-0.256	-0.258	-0.260	-0.260	-0.262	-0.262	-0.262	-0.261	-0.261	-0.260	-0.259	-0.256	-0.252	-0.251	-0.248	-0.244	-0.240	-0.235	-0.231	-0.225	-0.220	-0.214	-0.209	-0.202	-0.195	-0.189	-0.181	-0.175	-0.168	-0.160	-0.152	-0.145	-0.138	-0.130	-0.124	-0.116	-0.109	-0.102	-0.095	-0.088	-0.081	-0.075	-0.069	-0.062	-0.056	-0.051	-0.046	-0.041	-0.036	-0.032	-0.029	-0.025	-0.022	-0.019	-0.018	-0.015	-0.015	-0.012	-0.012	-0.012	-0.012	-0.014	-0.015	-0.016	-0.018	-0.020	-0.022	-0.026	-0.029	-0.032	-0.036	-0.040	-0.045	-0.050	-0.055	-0.061	-0.066	-0.072	-0.079	-0.085	-0.091	-0.098	-0.105	-0.112	-0.119	-0.126	-0.132	-0.139	-0.146	-0.154	-0.160	-0.168	-0.174	-0.180	-0.185	-0.191	-0.198	-0.202	-0.208	-0.212	-0.216	-0.220	-0.224	-0.228	-0.229	-0.231	-0.234	-0.235	-0.236	-0.235	-0.235	-0.235	-0.232	-0.231	-0.229	-0.225	-0.221	-0.218	-0.214	-0.209	-0.202	-0.196	-0.190	-0.184	-0.176	-0.168	-0.160	-0.151	-0.142	-0.132	-0.122	-0.112	-0.102	-0.092	-0.082	-0.072	-0.062	-0.052	-0.042	-0.032	-0.021	-0.012	-0.004	0.006	0.015	0.024	0.030	0.039	0.045	0.051	0.058	0.062	0.066	0.070	0.074	0.076	0.078	0.079	0.079	0.079	0.078	0.075	0.071	0.069	0.064	0.058	0.051	0.044	0.036	0.028	0.019	0.008	-0.004	-0.015	-0.026	-0.038	-0.051	-0.065	-0.079	-0.092	-0.108	-0.122	-0.138	-0.152	-0.169	-0.184	-0.199	-0.215	-0.230	-0.244	-0.260	-0.274	-0.288	-0.301	-0.315	-0.329	-0.340	-0.351	-0.362	-0.374	-0.382	-0.391	-0.400	-0.408	-0.414	-0.419	-0.425	-0.429	-0.432	-0.434	-0.438	-0.439	-0.439	-0.439	-0.439	-0.436	-0.434	-0.430	-0.426	-0.422	-0.418	-0.411	-0.406	-0.400	-0.391	-0.385	-0.378	-0.369	-0.361	-0.352	-0.344	-0.335	-0.325	-0.315	-0.308	-0.298	-0.289	-0.279	-0.270	-0.261	-0.252	-0.244	-0.235	-0.228	-0.220	-0.211	-0.205	-0.196	-0.189	-0.182	-0.175	-0.170	-0.162	-0.158	-0.151	-0.146	-0.140	-0.135	-0.130	-0.125	-0.121	-0.118	-0.112	-0.109	-0.105	-0.101	-0.098	-0.094	-0.090	-0.088	-0.085	-0.081	-0.079	-0.075	-0.074	-0.071	-0.069	-0.068	-0.065	-0.062	-0.061	-0.060	-0.058	-0.056	-0.055	-0.055	-0.054	-0.054	-0.052	-0.054	-0.055	-0.054	-0.056	-0.056	-0.058	-0.059	-0.061	-0.064	-0.066	-0.069	-0.072	-0.075	-0.079	-0.082	-0.088	-0.090	-0.095	-0.101	-0.105	-0.110	-0.115	-0.120	-0.126	-0.132	-0.139	-0.145	-0.150	-0.156	-0.162	-0.168	-0.174	-0.180	-0.186	-0.191	-0.198	-0.202	-0.208	-0.214	-0.219	-0.222	-0.228	-0.232	-0.236	-0.240	-0.244	-0.249	-0.252	-0.254	-0.258	-0.260	-0.262	-0.265	-0.268	-0.270	-0.270	-0.272	-0.274	-0.276	-0.276	-0.278	-0.278	-0.279	-0.280	-0.279	-0.280	-0.280	-0.280	-0.281	-0.281	-0.281	-0.281	-0.281	-0.281	-0.281	-0.281	-0.282	-0.282	-0.281	-0.282	-0.284	-0.284	-0.285	-0.286	-0.286	-0.286	-0.288	-0.289	-0.289	-0.291	-0.292	-0.292	-0.294	-0.295	-0.296	-0.296	-0.298	-0.299	-0.300	-0.301	-0.302	-0.302	-0.305	-0.305	-0.306	-0.308	-0.309	-0.309	-0.310	-0.310	-0.311	-0.312	-0.312	-0.314	-0.314	-0.315	-0.315	-0.315	-0.316	-0.316	-0.318	-0.318	-0.319	-0.319	-0.319	-0.320	-0.321	-0.322	-0.322	-0.324	-0.325	-0.328	-0.330	-0.331	-0.332	-0.335	-0.338	-0.340	-0.342	-0.346	-0.350	-0.354	-0.358	-0.361	-0.366	-0.370	-0.376	-0.381	-0.386	-0.394	-0.399	-0.406	-0.414	-0.420	-0.428	-0.435	-0.442	-0.452	-0.460	-0.470	-0.479	-0.489	-0.498	-0.507	-0.516	-0.528	-0.536	-0.546	-0.558	-0.568	-0.579	-0.588	-0.599	-0.610	-0.620	-0.630	-0.640	-0.650	-0.660	-0.670	-0.679	-0.689	-0.698	-0.708	-0.716	-0.725	-0.732	-0.740	-0.749	-0.756	-0.764	-0.769	-0.776	-0.782	-0.788	-0.794	-0.798	-0.802	-0.806	-0.809	-0.812	-0.815	-0.818	-0.820	-0.821	-0.821	-0.822	-0.822	-0.821	-0.820	-0.820	-0.818	-0.814	-0.811	-0.809	-0.805	-0.801	-0.796	-0.791	-0.785	-0.780	-0.774	-0.766	-0.760	-0.752	-0.744	-0.736	-0.726	-0.718	-0.708	-0.698	-0.688	-0.676	-0.665	-0.654	-0.642	-0.630	-0.619	-0.606	-0.594	-0.581	-0.569	-0.556	-0.542	-0.529	-0.516	-0.502	-0.490	-0.476	-0.464	-0.451	-0.439	-0.428	-0.415	-0.404	-0.391	-0.381	-0.370	-0.359	-0.350	-0.341	-0.332	-0.325	-0.318	-0.311	-0.305	-0.299	-0.294	-0.290	-0.286	-0.282	-0.282	-0.280	-0.280	-0.280	-0.281	-0.281	-0.285	-0.288	-0.291	-0.296	-0.301	-0.306	-0.314	-0.320	-0.329	-0.335	-0.344	-0.354	-0.362	-0.372	-0.382	-0.394	-0.404	-0.414	-0.425	-0.435	-0.448	-0.458	-0.469	-0.479	-0.490	-0.500	-0.511	-0.521	-0.531	-0.540	-0.549	-0.558	-0.566	-0.574	-0.581	-0.588	-0.594	-0.599	-0.602	-0.608	-0.610	-0.612	-0.614	-0.616	-0.616	-0.616	-0.616	-0.614	-0.611	-0.609	-0.605	-0.600	-0.595	-0.590	-0.584	-0.576	-0.568	-0.559	-0.550	-0.540	-0.531	-0.520	-0.509	-0.498	-0.484	-0.471	-0.458	-0.444	-0.429	-0.415	-0.399	-0.384	-0.369	-0.352	-0.336	-0.320	-0.302	-0.285	-0.269	-0.251	-0.234	-0.216	-0.200	-0.181	-0.162	-0.146	-0.128	-0.110	-0.092	-0.075	-0.058	-0.040	-0.025	-0.008	0.009	0.026	0.042	0.058	0.072	0.088	0.104	0.118	0.131	0.144	0.158	0.170	0.181	0.192	0.204	0.215	0.225	0.234	0.242	0.250	0.259	0.265	0.270	0.278	0.281	0.286	0.291	0.294	0.296	0.299	0.301	0.302	0.302	0.302	0.302	0.302	0.301	0.299	0.298	100.000	5.000	2.000	1.000	5.000	0.000	0.000	0.000	0.000	0.000	0.000	0.000	0.000	0.000	0.000	0.000	0.000	0.000	-0.192	-0.202	-0.210	-0.219	-0.225	-0.231	-0.236	-0.241	-0.245	-0.249	-0.251	-0.255	-0.256	-0.258	-0.258	-0.258	-0.258	-0.256	-0.254	-0.252	-0.250	-0.248	-0.244	-0.240	-0.236	-0.232	-0.228	-0.224	-0.219	-0.215	-0.209	-0.205	-0.200	-0.195	-0.189	-0.184	-0.179	-0.174	-0.170	-0.165	-0.161	-0.158	-0.154	-0.150	-0.148	-0.145	-0.142	-0.141	-0.139	-0.138	-0.136	-0.138	-0.136	-0.138	-0.139	-0.140	-0.142	-0.145	-0.148	-0.151	-0.155	-0.160	-0.164	-0.170	-0.175	-0.180	-0.188	-0.194	-0.201	-0.208	-0.216	-0.225	-0.232	-0.241	-0.250	-0.258	-0.268	-0.276	-0.285	-0.294	-0.302	-0.311	-0.320	-0.329	-0.336	-0.345	-0.354	-0.361	-0.369	-0.375	-0.382	-0.389	-0.395	-0.400	-0.405	-0.410	-0.414	-0.418	-0.420	-0.422	-0.424	-0.425	-0.425	-0.425	-0.424	-0.421	-0.419	-0.415	-0.411	-0.406	-0.401	-0.395	-0.389	-0.380	-0.372	-0.364	-0.355	-0.346	-0.335	-0.324	-0.312	-0.301	-0.289	-0.275	-0.261	-0.248	-0.234	-0.219	-0.205	-0.190	-0.175	-0.159	-0.144	-0.128	-0.111	-0.095	-0.079	-0.064	-0.046	-0.030	-0.012	0.004	0.020	0.036	0.051	0.068	0.082	0.099	0.115	0.129	0.145	0.160	0.175	0.190	0.204	0.218	0.232	0.246	0.260	0.274	0.288	0.299	0.312	0.325	0.338	0.349	0.360	0.371	0.384	0.394	0.404	0.415	0.425	0.434	0.444	0.454	0.462	0.470	0.479	0.488	0.496	0.504	0.511	0.518	0.525	0.532	0.539	0.545	0.551	0.558	0.562	0.568	0.574	0.579	0.584	0.588	0.592	0.598	0.601	0.605	0.609	0.612	0.616	0.619	0.622	0.625	0.629	0.631	0.634	0.638	0.640	0.642	0.645	0.648	0.650	0.652	0.656	0.659	0.660	0.662	0.665	0.668	0.670	0.674	0.676	0.678	0.681	0.684	0.686	0.689	0.694	0.696	0.700	0.702	0.705	0.709	0.712	0.716	0.719	0.722	0.726	0.729	0.734	0.736	0.740	0.745	0.748	0.750	0.752	0.756	0.760	0.764	0.766	0.769	0.771	0.775	0.778	0.780	0.782	0.785	0.788	0.790	0.792	0.792	0.795	0.798	0.799	0.800	0.801	0.804	0.804	0.805	0.805	0.806	0.808	0.809	0.809	0.809	0.809	0.810	0.810	0.810	0.810	0.809	0.809	0.809	0.809	0.809	0.809	0.809	0.808	0.808	0.808	0.806	0.808	0.806	0.805	0.806	0.805	0.804	0.804	0.804	0.804	0.802	0.802	0.802	0.802	0.801	0.801	0.801	0.801	0.801	0.800	0.800	0.801	0.800	0.800	0.800	0.801	0.800	0.801	0.801	0.801	0.801	0.801	0.800	0.801	0.801	0.801	0.801	0.802	0.802	0.802	0.802	0.802	0.804	0.804	0.804	0.805	0.804	0.805	0.805	0.805	0.805	0.805	0.805	0.804	0.805	0.805	0.804	0.804	0.802	0.801	0.800	0.799	0.798	0.798	0.795	0.792	0.791	0.790	0.788	0.785	0.784	0.781	0.779	0.776	0.772	0.771	0.768	0.766	0.762	0.760	0.758	0.754	0.751	0.748	0.746	0.744	0.740	0.738	0.735	0.734	0.731	0.730	0.728	0.726	0.725	0.725	0.724	0.724	0.724	0.724	0.724	0.724	0.726	0.728	0.729	0.731	0.732	0.736	0.739	0.742	0.745	0.749	0.754	0.758	0.762	0.768	0.772	0.778	0.782	0.790	0.795	0.801	0.806	0.814	0.820	0.826	0.832	0.840	0.845	0.851	0.859	0.865	0.871	0.878	0.882	0.888	0.894	0.898	0.902	0.906	0.911	0.915	0.918	0.921	0.922	0.925	0.928	0.929	0.929	0.930	0.930	0.929	0.928	0.926	0.924	0.922	0.920	0.915	0.911	0.908	0.904	0.899	0.892	0.886	0.880	0.872	0.865	0.858	0.850	0.841	0.832	0.824	0.815	0.806	0.798	0.788	0.778	0.769	0.758	0.749	0.739	0.728	0.718	0.708	0.698	0.688	0.678	0.668	0.658	0.648	0.638	0.629	0.620	0.610	0.601	0.592	0.584	0.575	0.566	0.560	0.551	0.544	0.536	0.530	0.522	0.516	0.510	0.504	0.498	0.491	0.486	0.480	0.475	0.470	0.466	0.461	0.458	0.454	0.450	0.446	0.442	0.439	0.435	0.431	0.429	0.425	0.424	0.421	0.418	0.415	0.412	0.411	0.409	0.406	0.404	0.402	0.401	0.399	0.396	0.392	0.391	0.389	0.388	0.384	0.382	0.379	0.376	0.374	0.370	0.368	0.364	0.361	0.358	0.354	0.350	0.346	0.341	0.338	0.334	0.329	0.324	0.319	0.314	0.309	0.304	0.298	0.292	0.286	0.280	0.274	0.268	0.264	0.258	0.251	0.245	0.239	0.232	0.226	0.221	0.215	0.209	0.204	0.199	0.194	0.189	0.185	0.180	0.176	0.172	0.169	0.166	0.164	0.161	0.159	0.158	0.156	0.158	0.156	0.156	0.158	0.159	0.160	0.162	0.165	0.169	0.171	0.176	0.180	0.186	0.191	0.196	0.202	0.210	0.215	0.222	0.230	0.238	0.245	0.254	0.261	0.269	0.278	0.285	0.294	0.301	0.310	0.316	0.325	0.332	0.340	0.346	0.352	0.359	0.366	0.371	0.378	0.382	0.388	0.392	0.396	0.400	0.404	0.408	0.409	0.410	0.411	0.412	0.412	0.414	0.414	0.412	0.412	0.411	0.409	0.408	0.405	0.402	0.400	0.396	0.392	0.389	0.385	0.381	0.376	0.372	0.368	0.365	0.360	0.355	0.350	0.346	0.341	0.336	0.331	0.329	0.324	0.320	0.315	0.311	0.306	0.304	0.300	0.295	0.292	0.289	0.286	0.282	0.279	0.276	0.274	0.271	0.266	0.264	0.261	0.259	0.258	0.254	0.251	0.249	0.245	0.244	0.241	0.238	0.235	0.232	0.230	0.228	0.224	0.220	0.218	0.214	0.210	0.206	0.202	0.199	0.195	0.191	0.188	0.182	0.178	0.174	0.170	0.165	0.161	0.156	0.151	0.145	0.141	0.136	0.131	0.126	0.121	0.116	0.112	0.108	0.102	0.098	0.092	0.089	0.084	0.080	0.076	0.072	0.069	0.065	0.061	0.058	0.054	0.050	0.046	0.042	0.040	0.038	0.035	0.032	0.030	0.028	0.025	0.022	0.020	0.019	0.016	0.015	0.012	0.010	0.008	0.005	0.004	0.001	-0.001	-0.004	-0.006	-0.009	-0.012	-0.015	-0.019	-0.022	-0.026	-0.030	-0.034	-0.039	-0.044	-0.049	-0.054	-0.059	-0.064	-0.070	-0.076	-0.081	-0.089	-0.096	-0.102	-0.109	-0.116	-0.125	-0.132	-0.140	-0.149	-0.156	-0.165	-0.174	-0.181	-0.190	-0.199	-0.208	-0.215	-0.224	-0.232	-0.240	-0.249	-0.256	-0.264	-0.271	-0.279	-0.286	-0.294	-0.300	-0.306	-0.312	-0.318	-0.322	-0.329	-0.334	-0.336	-0.340	-0.345	-0.346	-0.350	-0.351	-0.352	-0.354	-0.355	-0.355	-0.355	-0.354	-0.354	-0.351	-0.350	-0.348	-0.345	-0.342	-0.339	-0.335	-0.331	-0.326	-0.321	-0.316	-0.311	-0.306	-0.300	-0.295	-0.289	-0.284	-0.278	-0.272	-0.266	-0.260	-0.255	-0.249	-0.244	-0.238	-0.232	-0.228	-0.222	-0.218	-0.214	-0.209	-0.205	-0.202	-0.199	-0.198	-0.195	-0.192	-0.192	-0.190	-0.190	-0.189	-0.189	-0.190	-0.192	-0.194	-0.198	-0.200	-0.202	-0.208	-0.211	-0.215	-0.220	-0.226	-0.231	-0.239	-0.245	-0.251	-0.259	-0.266	-0.274	-0.282	-0.291	-0.299	-0.309	-0.316	-0.325	-0.335	-0.344	-0.352	-0.361	-0.371	-0.381	-0.390	-0.399	-0.409	-0.418	-0.426	-0.435	-0.444	-0.451	-0.460	-0.469	-0.476	-0.484	-0.491	-0.499	-0.505	-0.512	-0.519	-0.525	-0.531	-0.538	-0.542	-0.548	-0.554	-0.558	-0.562	-0.568	-0.572	-0.575	-0.580	-0.584	-0.588	-0.590	-0.594	-0.596	-0.600	-0.601	-0.604	-0.606	-0.609	-0.610	-0.611	-0.614	-0.614	-0.616	-0.616	-0.618	-0.618	-0.619	-0.619	-0.619	-0.619	-0.620	-0.619	-0.619	-0.618	-0.618	-0.616	-0.616	-0.614	-0.614	-0.612	-0.610	-0.608	-0.606	-0.605	-0.602	-0.600	-0.598	-0.595	-0.592	-0.590	-0.586	-0.582	-0.579	-0.576	-0.574	-0.570	-0.566	-0.564	-0.560	-0.556	-0.552	-0.550	-0.546	-0.542	-0.539	-0.536	-0.532	-0.529	-0.525	-0.522	-0.519	-0.515	-0.514	-0.510	-0.506	-0.505	-0.501	-0.500	-0.496	-0.494	-0.491	-0.490	-0.488	-0.485	-0.484	-0.481	-0.479	-0.478	-0.476	-0.474	-0.472	-0.471	-0.469	-0.468	-0.465	-0.465	-0.462	-0.461	-0.459	-0.456	-0.455	-0.451	-0.449	-0.448	-0.444	-0.441	-0.438	-0.434	-0.430	-0.426	-0.422	-0.419	-0.414	-0.409	-0.404	-0.399	-0.394	-0.388	-0.382	-0.376	-0.370	-0.362	-0.356	-0.349	-0.341	-0.334	-0.326	-0.319	-0.310	-0.302	-0.295	-0.286	-0.279	-0.270	-0.261	-0.254	-0.245	-0.238	-0.230	-0.221	-0.214	-0.206	-0.199	-0.191	-0.185	-0.179	-0.172	-0.168	-0.161	-0.156	-0.151	-0.148	-0.142	-0.140	-0.136	-0.134	-0.132	-0.131	-0.130	-0.131	-0.130	-0.131	-0.132	-0.134	-0.138	-0.140	-0.142	-0.146	-0.151	-0.155	-0.160	-0.165	-0.172	-0.178	-0.185	-0.191	-0.199	-0.206	-0.215	-0.224	-0.232	-0.240	-0.250	-0.259	-0.268	-0.278	-0.286	-0.295	-0.304	-0.315	-0.324	-0.332	-0.341	-0.351	-0.360	-0.369	-0.379	-0.386	-0.395	-0.402	-0.410	-0.418	-0.425	-0.432	-0.440	-0.446	-0.452	-0.460	-0.465	-0.470	-0.476	-0.481	-0.485	-0.490	-0.495	-0.498	-0.501	-0.505	-0.509	-0.511	-0.514	-0.516	-0.519	-0.521	-0.522	-0.525	-0.526	-0.528	-0.528	-0.529	-0.529	-0.529	-0.530	-0.530	-0.530	-0.531	-0.530	-0.530	-0.530	-0.529	-0.528	-0.528	-0.526	-0.525	-0.524	-0.521	-0.519	-0.518	-0.516	-0.512	-0.511	-0.509	-0.505	-0.501	-0.499	-0.494	-0.491	-0.488	-0.482	-0.478	-0.472	-0.469	-0.464	-0.458	-0.454	-0.448	-0.441	-0.435	-0.429	-0.422	-0.416	-0.409	-0.401	-0.394	-0.388	-0.379	-0.372	-0.365	-0.356	-0.349	-0.341	-0.332	-0.325	-0.316	-0.308	-0.299	-0.290	-0.282	-0.274	-0.265	-0.256	-0.249	-0.240	-0.231	-0.224	-0.216	-0.208	-0.200	-0.192	-0.185	-0.178	-0.170	-0.162	-0.156	-0.150	-0.142	-0.138	-0.130	-0.125	-0.120	-0.115	-0.109	-0.104	-0.099	-0.095	-0.091	-0.088	-0.084	-0.080	-0.078	-0.075	-0.072	-0.070	-0.069	-0.066	-0.065	-0.064	-0.064	-0.062	-0.061	-0.060	-0.060	-0.060	-0.060	-0.061	-0.060	-0.060	-0.060	-0.061	-0.062	-0.062	-0.062	-0.064	-0.064	-0.064	-0.065	-0.065	-0.065	-0.065	-0.065	-0.064	-0.062	-0.062	-0.062	-0.060	-0.059	-0.056	-0.054	-0.051	-0.049	-0.045	-0.041	-0.038	-0.032	-0.029	-0.024	-0.019	-0.012	-0.006	0.000	0.006	0.014	0.022	0.030	0.038	0.046	0.055	0.065	0.074	0.084	0.092	0.104	0.114	0.124	0.135	0.146	0.156	0.168	0.179	0.189	0.200	0.211	0.221	0.232	0.242	0.252	0.262	0.274	0.282	0.292	0.300	0.310	0.318	0.326	0.332	0.339	0.346	0.352	0.358	0.362	0.368	0.371	0.375	0.378	0.380	0.382	0.384	0.384	0.384	0.382	0.382	0.380	0.378	0.374	0.371	0.368	0.361	0.356	0.351	0.345	0.338	0.329	0.322	0.314	0.305	0.295	0.285	0.276	0.266	0.256	0.245	0.234	0.222	0.211	0.199	0.188	0.175	0.164	0.151	0.139	0.126	0.115	0.102	0.090	0.079	0.066	0.055	0.044	0.034	0.024	0.012	0.002	-0.008	-0.016	-0.026	-0.035	-0.044	-0.051	-0.058	-0.065	-0.072	-0.078	-0.082	-0.088	-0.092	-0.098	-0.100	-0.102	-0.106	-0.108	-0.109	-0.110	-0.111	-0.111	-0.110	-0.109	-0.108	-0.106	-0.104	-0.101	-0.098	-0.095	-0.091	-0.089	-0.085	-0.080	-0.076	-0.071	-0.068	-0.064	-0.058	-0.054	-0.049	-0.045	-0.040	-0.038	-0.032	-0.029	-0.026	-0.022	-0.019	-0.016	-0.015	-0.012	-0.010	-0.010	-0.009	-0.009	-0.009	-0.010	-0.011	-0.012	-0.015	-0.019	-0.021	-0.025	-0.029	-0.034	-0.040	-0.045	-0.051	-0.056	-0.064	-0.071	-0.078	-0.085	-0.092	-0.101	-0.109	-0.118	-0.126	-0.135	-0.144	-0.151	-0.160	-0.168	-0.178	-0.186	-0.195	-0.202	-0.211	-0.219	-0.225	-0.232	-0.239	-0.245	-0.251	-0.258	-0.262	-0.268	-0.272	-0.276	-0.280	-0.282	-0.286	-0.289	-0.291	-0.292	-0.294	-0.295	-0.296	-0.296	-0.295	-0.296	-0.296	-0.295	-0.295	-0.294	-0.294	-0.292	-0.291	-0.290	-0.290	-0.289	-0.288	-0.288	-0.286	-0.286	-0.286	-0.286	-0.288	-0.288	-0.289	-0.291	-0.292	-0.295	-0.298	-0.300	-0.305	-0.309	-0.314	-0.319	-0.325	-0.331	-0.339	-0.345	-0.354	-0.361	-0.370	-0.380	-0.390	-0.400	-0.410	-0.421	-0.434	-0.445	-0.456	-0.470	-0.481	-0.495	-0.507	-0.520	-0.534	-0.548	-0.560	-0.574	-0.588	-0.599	-0.611	-0.625	-0.638	-0.650	-0.662	-0.674	-0.685	-0.696	-0.706	-0.718	-0.726	-0.736	-0.745	-0.752	-0.761	-0.769	-0.774	-0.781	-0.786	-0.791	-0.795	-0.799	-0.802	-0.805	-0.808	-0.810	-0.810	-0.811	-0.812	-0.811	-0.811	-0.810	-0.809	-0.806	-0.804	-0.801	-0.798	-0.795	-0.791	-0.789	-0.784	-0.780	-0.775	-0.771	-0.766	-0.761	-0.756	-0.751	-0.745	-0.741	-0.736	-0.731	-0.726	-0.721	-0.718	-0.712	-0.706	-0.701	-0.696	-0.691	-0.686	-0.681	-0.676	-0.671	-0.665	-0.660	-0.655	-0.650	-0.645	-0.639	-0.634	-0.629	-0.622	-0.618	-0.611	-0.606	-0.600	-0.594	-0.589	-0.581	-0.575	-0.569	-0.562	-0.556	-0.549	-0.541	-0.535	-0.528	-0.521	-0.514	-0.506	-0.500	-0.492	-0.485	-0.478	-0.470	-0.462	-0.456	-0.449	-0.441	-0.435	-0.428	-0.420	-0.414	-0.408	-0.401	-0.395	-0.389	-0.382	-0.376	-0.371	-0.366	-0.361	-0.356	-0.354	-0.349	-0.345	-0.342	-0.340	-0.336	-0.334	-0.332	-0.330	-0.329	-0.328	-0.326	-0.326	-0.328	-0.328	-0.329	-0.329	-0.331	-0.331	-0.334	-0.336	-0.338	-0.340	-0.342	-0.346	-0.349	-0.351	-0.356	-0.360	-0.364	-0.369	-0.372	-0.376	-0.381	-0.385	-0.390	-0.395	-0.400	-0.405	-0.410	-0.415	-0.420	-0.426	-0.431	-0.436	-0.442	-0.448	-0.454	-0.458	-0.464	-0.469	-0.474	-0.479	-0.484	-0.489	-0.495	-0.499	-0.504	-0.507	-0.512	-0.516	-0.521	-0.525	-0.529	-0.532	-0.536	-0.540	-0.544	-0.548	-0.551	-0.554	-0.556	-0.560	-0.562	-0.564	-0.566	-0.569	-0.570	-0.572	-0.575	-0.576	-0.578	-0.578	-0.580	-0.581	-0.581	-0.582	-0.584	-0.584	-0.585	-0.586	-0.586	-0.588	-0.588	-0.590	-0.590	-0.591	-0.591	-0.592	-0.595	-0.595	-0.598	-0.598	-0.600	-0.602	-0.604	-0.606	-0.608	-0.610	-0.612	-0.616	-0.619	-0.622	-0.625	-0.628	-0.632	-0.636	-0.640	-0.646	-0.650	-0.655	-0.661	-0.666	-0.672	-0.678	-0.685	-0.691	-0.698	-0.705	-0.711	-0.719	-0.725	-0.734	-0.741	-0.749	-0.756	-0.765	-0.772	-0.780	-0.789	-0.796	-0.804	-0.812	-0.820	-0.829	-0.838	-0.846	-0.852	-0.861	-0.869	-0.876	-0.884	-0.891	-0.898	-0.904	-0.911	-0.916	-0.921	-0.928	-0.932	-0.936	-0.941	-0.945	-0.948	-0.951	-0.955	-0.956	-0.959	-0.959	-0.960	-0.960	-0.959	-0.959	-0.958	-0.955	-0.952	-0.950	-0.946	-0.941	-0.938	-0.932	-0.926	-0.920	-0.914	-0.906	-0.899	-0.891	-0.882	-0.874	-0.864	-0.852	-0.842	-0.831	-0.821	-0.809	-0.798	-0.785	-0.772	-0.760	-0.746	-0.735	-0.721	-0.708	-0.694	-0.680	-0.666	-0.652	-0.638	-0.624	-0.610	-0.595	-0.581	-0.566	-0.551	-0.538	-0.522	-0.509	-0.494	-0.480	-0.465	-0.451	-0.438	-0.424	-0.410	-0.398	-0.385	-0.370	-0.358	-0.345	-0.332	-0.321	-0.309	-0.298	-0.286	-0.275	-0.265	-0.254	-0.244	-0.235	-0.225	-0.216	-0.208	-0.199	-0.191	-0.184	-0.176	-0.170	-0.162	-0.158	-0.152	-0.149	-0.145	-0.141	-0.138	-0.135	-0.132	-0.130	-0.130	-0.129	-0.128	-0.129	-0.129	-0.129	-0.130	-0.131	-0.134	-0.136	-0.139	-0.141	-0.144	-0.146	-0.150	-0.154	-0.155	-0.159	-0.162	-0.166	-0.170	-0.174	-0.178	-0.180	-0.184	-0.186	-0.190	-0.192	-0.194	-0.196	-0.198	-0.198	-0.199	-0.199	-0.198	-0.196	-0.195	-0.194	-0.191	-0.188	-0.185	-0.180	-0.176	-0.171	-0.165	-0.160	-0.152	-0.146	-0.139	-0.130	-0.122	-0.112	-0.104	-0.094	-0.084	-0.074	-0.064	-0.052	-0.041	-0.031	-0.020	-0.009	0.002	0.014	0.026	0.038	0.049	0.060	0.071	0.081	0.091	0.101	0.112	0.122	0.132	0.141	0.151	0.160	0.168	0.178	0.185	0.191	0.199	0.206	0.214	0.219	0.225	0.231	0.235	0.240	0.246	0.250	0.255	0.259	0.262	0.266	0.269	0.271	0.276	0.279	0.281	0.284	0.288	0.290	0.292	0.296	0.299	0.301	0.304	0.306	0.310	0.312	0.316	0.320	0.322	0.326	0.329	0.331	0.335	0.339	0.342	0.346	0.350	0.352	0.355	0.359	0.362	0.366	0.370	0.372	0.375	0.378	0.381	0.382	0.386	0.389	0.390	0.392	0.394	0.395	0.398	0.398	0.399	0.399	0.399	0.399	0.399	0.399	0.398	0.396	0.395	0.395	0.392	0.391	0.389	0.388	0.385	0.382	0.380	0.378	0.375	0.371	0.370	0.366	0.365	0.362	0.359	0.358	0.355	0.352	0.352	0.350	0.349	0.346	0.346	0.346	0.345	0.345	0.345	0.346	0.346	0.348	0.350	0.352	0.355	0.358	0.361	0.364	0.368	0.372	0.378	0.382	0.388	0.394	0.400	0.406	0.414	0.420	0.429	0.435	0.442	0.450	0.459	0.468	0.475	0.484	0.492	0.500	0.509	0.518	0.526	0.535	0.544	0.551	0.559	0.568	0.575	0.582	0.590	0.598	0.604	0.610	0.618	0.622	0.629	0.634	0.640	0.644	0.648	0.652	0.656	0.660	0.662	0.665	0.668	0.669	0.670	0.671	0.672	0.674	0.672	0.672	0.672	0.671	0.670	0.669	0.666	0.665	0.662	0.659	0.658	0.654	0.650	0.646	0.644	0.640	0.636	0.631	0.628	0.622	0.619	0.615	0.610	0.605	0.600	0.596	0.591	0.586	0.581	0.576	0.571	0.568	0.562	0.559	0.552	0.549	0.544	0.539	0.534	0.529	0.524	0.519	0.515	0.509	0.505	0.499	0.495	0.489	0.484	0.479	0.474	0.468	0.461	0.458	0.451	0.445	0.439	0.432	0.426	0.419	0.414	0.406	0.401	0.394	0.386	0.379	0.370	0.362	0.354	0.346	0.338	0.329	0.321	0.312	0.304	0.294	0.285	0.276	0.266	0.256	0.249	0.239	0.230	0.220	0.210	0.201	0.192	0.182	0.174	0.164	0.155	0.148	0.138	0.129	0.120	0.111	0.105	0.096	0.088	0.080	0.072	0.066	0.059	0.052	0.045	0.040	0.034	0.028	0.022	0.016	0.012	0.008	0.002	-0.002	-0.006	-0.010	-0.014	-0.018	-0.020	-0.024	-0.028	-0.030	-0.034	-0.035	-0.039	-0.040	-0.044	-0.045	-0.048	-0.050	-0.052	-0.054	-0.056	-0.058	-0.060	-0.060	-0.064	-0.065	-0.066	-0.068	-0.070	-0.072	-0.075	-0.078	-0.079	-0.081	-0.082	-0.086	-0.088	-0.091	-0.094	-0.095	-0.099	-0.102	-0.105	-0.108	-0.111	-0.115	-0.118	-0.121	-0.125	-0.129	-0.132	-0.138	-0.140	-0.145	-0.149	-0.152	-0.159	-0.164	-0.169	-0.174	-0.179	-0.184	-0.190	-0.195	-0.200	-0.206	-0.212	-0.218	-0.224	-0.230	-0.235	-0.242	-0.248	-0.254	-0.260	-0.266	-0.271	-0.279	-0.284	-0.290	-0.296	-0.301	-0.308	-0.314	-0.320	-0.324	-0.330	-0.335	-0.340	-0.346	-0.350	-0.355	-0.360	-0.364	-0.368	-0.372	-0.375	-0.379	-0.381	-0.385	-0.386	-0.389	-0.391	-0.391	-0.394	-0.395	-0.396	-0.395	-0.395	-0.395	-0.394	-0.394	-0.391	-0.390	-0.388	-0.385	-0.382	-0.380	-0.376	-0.371	-0.368	-0.362	-0.358	-0.352	-0.348	-0.341	-0.334	-0.328	-0.321	-0.314	-0.305	-0.298	-0.289	-0.282	-0.274	-0.264	-0.255	-0.246	-0.236	-0.228	-0.218	-0.210	-0.200	-0.190	-0.180	-0.170	-0.160	-0.151	-0.141	-0.132	-0.124	-0.115	-0.105	-0.096	-0.088	-0.080	-0.072	-0.065	-0.058	-0.050	-0.044	-0.038	-0.034	-0.028	-0.024	-0.020	-0.018	-0.014	-0.011	-0.010	-0.008	-0.008	-0.008	-0.008	-0.009	-0.010	-0.012	-0.015	-0.018	-0.022	-0.028	-0.032	-0.038	-0.044	-0.051	-0.059	-0.066	-0.075	-0.084	-0.092	-0.104	-0.112	-0.124	-0.134	-0.145	-0.158	-0.169	-0.180	-0.192	-0.204	-0.218	-0.230	-0.241	-0.254	-0.266	-0.279	-0.291	-0.305	-0.318	-0.330	-0.341	-0.352	-0.364	-0.376	-0.388	-0.398	-0.409	-0.419	-0.428	-0.438	-0.446	-0.455	-0.462	-0.470	-0.476	-0.484	-0.489	-0.494	-0.499	-0.504	-0.507	-0.511	-0.514	-0.515	-0.516	-0.516	-0.519	-0.519	-0.519	-0.516	-0.515	-0.512	-0.510	-0.506	-0.502	-0.499	-0.494	-0.489	-0.482	-0.476	-0.470	-0.464	-0.455	-0.449	-0.440	-0.431	-0.422	-0.412	-0.404	-0.394	-0.385	-0.375	-0.362	-0.352	-0.342	-0.331	-0.321	-0.310	-0.299	-0.288	-0.276	-0.265	-0.252	-0.241	-0.229	-0.219	-0.206	-0.195	-0.182	-0.171	-0.160	-0.146	-0.135	-0.124	-0.111	-0.101	-0.089	-0.076	-0.066	-0.054	-0.042	-0.030	-0.019	-0.008	0.005	0.016	0.028	0.039	0.050	0.061	0.072	0.084	0.096	0.108	0.119	0.132	0.144	0.155	0.168	0.179	0.191	0.202	0.216	0.228	0.240	0.254	0.265	0.279	0.291	0.304	0.316	0.330	0.344	0.356	0.369	0.382	0.396	0.410	0.422	0.438	0.451	0.464	0.478	0.492	0.505	0.520	0.532	0.548	0.560	0.574	0.589	0.601	0.614	0.626	0.640	0.652	0.666	0.678	0.690	0.702	0.715	0.726	0.738	0.749	0.760	0.770	0.780	0.790	0.799	0.809	0.818	0.825	0.832	0.840	0.848	0.855	0.861	0.868	0.872	0.876	0.881	0.885	0.888	0.891	0.892	0.895	0.896	0.898	0.898	0.896	0.898	0.895	0.894	0.892	0.890	0.888	0.884	0.880	0.876	0.871	0.868	0.861	0.856	0.850	0.844	0.838	0.831	0.825	0.818	0.810	0.802	0.795	0.786	0.779	0.771	0.764	0.755	0.746	0.739	0.731	0.722	0.715	0.706	0.699	0.691	0.684	0.675	0.668	0.661	0.654	0.646	0.639	0.632	0.626	0.620	0.614	0.608	0.602	0.595	0.590	0.585	0.580	0.575	0.570	0.565	0.560	0.558	0.552	0.549	0.545	0.542	0.539	0.535	0.532	0.529	0.526	0.522	0.520	0.515	0.512	0.510	0.506	0.502	0.500	0.498	0.494	0.490	0.486	0.482	0.479	0.475	0.470	0.465	0.461	0.456	0.451	0.446	0.441	0.436	0.429	0.424	0.419	0.411	0.406	0.399	0.391	0.385	0.379	0.371	0.364	0.356	0.349	0.342	0.335	0.328	0.320	0.314	0.306	0.300	0.292	0.286	0.280	0.274	0.266	0.261	0.255	0.250	0.245	0.240	0.236	0.232	0.228	0.225	0.222	0.220	0.219	0.218	0.216	0.215	0.215	0.215	0.218	0.219	0.220	0.222	0.225	0.229	0.232	0.236	0.241	0.246	0.251	0.258	0.262	0.270	0.276	0.284	0.291	0.298	0.305	0.314	0.321	0.330	0.338	0.346	0.354	0.362	0.372	0.380	0.389	0.396	0.405	0.412	0.421	0.429	0.436	0.444	0.451	0.459	0.465	0.471	0.476	0.481	0.486	0.491	0.496	0.500	0.504	0.507	0.510	0.512	0.515	0.516	0.518	0.519	0.519	0.519	0.519	0.519	0.518	0.516	0.512	0.511	0.507	0.505	0.502	0.498	0.492	0.488	0.481	0.475	0.470	0.462	0.458	0.450	0.442	0.435	0.429	0.420	0.412	0.404	0.396	0.388	0.379	0.370	0.360	0.352	0.342	0.335	0.325	0.316	0.308	0.298	0.289	0.281	0.272	0.264	0.255	0.246	0.239	0.230	0.222	0.215	0.208	0.200	0.194	0.188	0.181	0.175	0.170	0.164	0.159	0.154	0.150	0.145	0.142	0.139	0.136	0.135	0.134	0.131	0.131	0.130	0.130	0.131	0.131	0.134	0.135	0.138	0.140	0.142	0.146	0.151	0.156	0.161	0.166	0.172	0.180	0.188	0.194	0.201	0.210	0.220	0.228	0.238	0.246	0.258	0.268	0.278	0.289	0.300	0.312	0.324	0.336	0.348	0.360	0.372	0.385	0.398	0.410	0.422	0.435	0.448	0.460	0.472	0.484	0.496	0.507	0.519	0.531	0.542	0.552	0.562	0.571	0.582	0.591	0.600	0.608	0.616	0.622	0.629	0.636	0.642	0.648	0.652	0.658	0.661	0.664	0.668	0.670	0.671	0.672	0.675	0.675	0.675	0.675	0.674	0.672	0.670	0.668	0.666	0.662	0.660	0.656	0.652	0.648	0.644	0.639	0.634	0.629	0.624	0.619	0.614	0.609	0.602	0.598	0.591	0.586	0.581	0.575	0.570	0.565	0.559	0.554	0.550	0.544	0.540	0.535	0.531	0.528	0.524	0.521	0.516	0.514	0.511	0.509	0.506	0.505	0.504	0.501	0.501	0.500	0.500	0.501	0.500	0.501	0.502	0.504	0.505	0.506	0.509	0.511	0.512	0.515	0.519	0.521	0.525	0.529	0.531	0.535	0.539	0.542	0.546	0.551	0.555	0.559	0.562	0.566	0.570	0.572	0.576	0.580	0.584	0.586	0.588	0.590	0.591	0.591	0.592	0.592	0.592	0.591	0.590	0.588	0.585	0.584	0.580	0.575	0.570	0.565	0.560	0.552	0.545	0.538	0.529	0.520	0.510	0.499	0.488	0.476	0.464	0.451	0.438	0.424	0.409	0.395	0.380	0.364	0.346	0.331	0.315	0.298	0.281	0.262	0.245	0.228	0.210	0.192	0.175	0.156	0.139	0.122	0.105	0.088	0.071	0.054	0.036	0.021	0.006	-0.010	-0.025	-0.039	-0.054	-0.066	-0.080	-0.092	-0.105	-0.116	-0.128	-0.138	-0.148	-0.158	-0.165	-0.174	-0.181	-0.188	-0.195	-0.200	-0.206	-0.210	-0.215	-0.219	-0.222	-0.225	-0.229	-0.230	-0.232	-0.232	-0.235	-0.235	-0.235	-0.235	-0.235	-0.234	-0.232	-0.232	-0.231	-0.229	-0.228	-0.228	-0.226	-0.224	-0.224	-0.221	-0.220	-0.219	-0.216	-0.215	-0.215	-0.214	-0.214	-0.214	-0.212	-0.212	-0.214	-0.212	-0.214	-0.215	-0.216	-0.218	-0.220	-0.221	-0.225	-0.226	-0.231	-0.234	-0.238	-0.241	-0.246	-0.250	-0.255	-0.261	-0.266	-0.271	-0.278	-0.284	-0.290	-0.298	-0.304	-0.310	-0.318	-0.325	-0.332	-0.339	-0.346	-0.354	-0.361	-0.368	-0.375	-0.382	-0.389	-0.396	-0.402	-0.410	-0.415	-0.421	-0.426	-0.431	-0.438	-0.442	-0.446	-0.450	-0.454	-0.456	-0.459	-0.461	-0.462	-0.464	-0.464	-0.464	-0.464	-0.462	-0.461	-0.459	-0.455	-0.451	-0.448	-0.442	-0.438	-0.431	-0.425	-0.416	-0.409	-0.400	-0.391	-0.381	-0.371	-0.361	-0.350	-0.339	-0.326	-0.314	-0.301	-0.288	-0.274	-0.260	-0.245	-0.231	-0.215	-0.200	-0.185	-0.169	-0.154	-0.138	-0.122	-0.105	-0.090	-0.074	-0.058	-0.041	-0.025	-0.009	0.009	0.024	0.039	0.055	0.070	0.085	0.100	0.115	0.130	0.145	0.160	0.172	0.186	0.200	0.214	0.228	0.239	0.251	0.264	0.276	0.286	0.298	0.309	0.319	0.329	0.338	0.348	0.356	0.365	0.374	0.382	0.390	0.398	0.404	0.411	0.418	0.424	0.430	0.435	0.441	0.446	0.450	0.455	0.460	0.464	0.468	0.471	0.474	0.479	0.481	0.484	0.486	0.489	0.491	0.492	0.495	0.498	0.499	0.501	0.502	0.504	0.506	0.507	0.509	0.510	0.511	0.512	0.515	0.516	0.518	0.520	0.521	0.522	0.524	0.526	0.528	0.530	0.531	0.534	0.535	0.538	0.540	0.541	0.545	0.546	0.550	0.552	0.555	0.558	0.560	0.564	0.566	0.570	0.572	0.576	0.579	0.582	0.585	0.589	0.591	0.595	0.599	0.601	0.606	0.609	0.611	0.614	0.618	0.620	0.622	0.626	0.629	0.631	0.632	0.636	0.639	0.641	0.642	0.645	0.648	0.649	0.650	0.652	0.652	0.654	0.656	0.656	0.658	0.659	0.659	0.660	0.661	0.660	0.661	0.662	0.662	0.662	0.662	0.664	0.664	0.664	0.662	0.664	0.662	0.662	0.662	0.662	0.664	0.662	0.664	0.664	0.664	0.664	0.664	0.664	0.664	0.665	0.665	0.665	0.666	0.665	0.666	0.668	0.668	0.668	0.668	0.669	0.669	0.670	0.671	0.672	0.674	0.674	0.676	0.678	0.678	0.680	0.681	0.682	0.684	0.686	0.689	0.689	0.691	0.694	0.696	0.696	0.700	0.702	0.704	0.706	0.709	0.711	0.714	0.716	0.720	0.722	0.725	0.728	0.730	0.732	0.736	0.738	0.741	0.744	0.746	0.749	0.751	0.754	0.755	0.756	0.759	0.760	0.761	0.764	0.764	0.764	0.765	0.766	0.766	0.766	0.765	0.765	0.765	0.764	0.762	0.761	0.760	0.758	0.755	0.754	0.751	0.749	0.745	0.742	0.739	0.736	0.732	0.730	0.726	0.722	0.719	0.715	0.711	0.708	0.704	0.700	0.696	0.692	0.690	0.686	0.684	0.680	0.679	0.675	0.674	0.671	0.670	0.668	0.666	0.666	0.665	0.665	0.665	0.665	0.665	0.666	0.668	0.669	0.670	0.671	0.672	0.676	0.678	0.680	0.684	0.686	0.690	0.694	0.698	0.700	0.704	0.709	0.711	0.716	0.720	0.724	0.726	0.730	0.734	0.738	0.741	0.745	0.746	0.749	0.751	0.754	0.756	0.758	0.759	0.760	0.760	0.760	0.761	0.760	0.759	0.758	0.755	0.754	0.751	0.748	0.745	0.741	0.736	0.732	0.726	0.721	0.715	0.708	0.701	0.694	0.688	0.680	0.671	0.664	0.656	0.646	0.638	0.629	0.621	0.611	0.601	0.592	0.582	0.574	0.564	0.554	0.544	0.535	0.525	0.516	0.507	0.496	0.488	0.479	0.470	0.461	0.452	0.445	0.436	0.428	0.420	0.412	0.405	0.399	0.392	0.385	0.379	0.372	0.366	0.361	0.355	0.350	0.345	0.340	0.335	0.331	0.328	0.324	0.320	0.315	0.312	0.309	0.306	0.304	0.301	0.299	0.296	0.292	0.291	0.289	0.288	0.285	0.284	0.282	0.280	0.279	0.278	0.276	0.274	0.272	0.270	0.268	0.266	0.264	0.262	0.259	0.256	0.255	0.251	0.248	0.245	0.241	0.238	0.235	0.230	0.226	0.222	0.216	0.212	0.208	0.202	0.196	0.191	0.184	0.179	0.172	0.166	0.160	0.152	0.145	0.138	0.130	0.122	0.115	0.108	0.099	0.091	0.084	0.076	0.069	0.062	0.054	0.046	0.040	0.032	0.026	0.020	0.012	0.008	0.001	-0.004	-0.009	-0.014	-0.018	-0.021	-0.024	-0.028	-0.030	-0.031	-0.034	-0.035	-0.035	-0.036	-0.035	-0.034	-0.032	-0.031	-0.028	-0.025	-0.022	-0.018	-0.014	-0.010	-0.004	0.001	0.008	0.012	0.019	0.025	0.031	0.039	0.046	0.052	0.060	0.069	0.076	0.082	0.091	0.099	0.106	0.112	0.120	0.126	0.134	0.140	0.146	0.152	0.159	0.164	0.169	0.174	0.178	0.182	0.186	0.190	0.192	0.195	0.199	0.201	0.202	0.204	0.205	0.206	0.206	0.208	0.208	0.208	0.206	0.206	0.206	0.205	0.204	0.202	0.201	0.200	0.199	0.196	0.195	0.194	0.192	0.191	0.189	0.186	0.186	0.185	0.182	0.181	0.180	0.179	0.178	0.176	0.175	0.174	0.175	0.174	0.172	0.172	0.172	0.171	0.171	0.170	0.171	0.170	0.170	0.170	0.170	0.170	0.169	0.169	0.169	0.168	0.168	0.168	0.168	0.165	0.165	0.164	0.162	0.161	0.160	0.158	0.156	0.155	0.154	0.150	0.148	0.145	0.142	0.140	0.136	0.132	0.130	0.126	0.121	0.119	0.115	0.110	0.106	0.101	0.096	0.091	0.086	0.081	0.076	0.071	0.066	0.061	0.056	0.051	0.045	0.039	0.034	0.028	0.022	0.018	0.012	0.008	0.002	-0.005	-0.011	-0.015	-0.021	-0.026	-0.034	-0.039	-0.044	-0.049	-0.055	-0.060	-0.066	-0.072	-0.078	-0.084	-0.090	-0.096	-0.101	-0.108	-0.114	-0.120	-0.126	-0.132	-0.139	-0.145	-0.151	-0.159	-0.165	-0.174	-0.180	-0.188	-0.196	-0.204	-0.211	-0.219	-0.228	-0.236	-0.244	-0.252	-0.262	-0.270	-0.279	-0.289	-0.298	-0.306	-0.316	-0.325	-0.335	-0.344	-0.354	-0.362	-0.372	-0.381	-0.390	-0.399	-0.408	-0.416	-0.425	-0.432	-0.441	-0.449	-0.458	-0.465	-0.471	-0.479	-0.484	-0.490	-0.496	-0.501	-0.506	-0.510	-0.515	-0.518	-0.521	-0.524	-0.526	-0.528	-0.530	-0.530	-0.530	-0.530	-0.529	-0.528	-0.526	-0.525	-0.521	-0.519	-0.515	-0.510	-0.506	-0.501	-0.496	-0.491	-0.485	-0.479	-0.472	-0.466	-0.459	-0.451	-0.444	-0.436	-0.428	-0.420	-0.412	-0.405	-0.399	-0.390	-0.382	-0.375	-0.368	-0.360	-0.352	-0.345	-0.340	-0.332	-0.326	-0.321	-0.315	-0.310	-0.305	-0.301	-0.298	-0.294	-0.291	-0.289	-0.288	-0.285	-0.284	-0.284	-0.282	-0.284	-0.285	-0.288	-0.290	-0.291	-0.295	-0.299	-0.304	-0.308	-0.314	-0.319	-0.325	-0.331	-0.338	-0.345	-0.354	-0.361	-0.369	-0.379	-0.386	-0.396	-0.405	-0.415	-0.424	-0.435	-0.444	-0.454	-0.464	-0.474	-0.484	-0.495	-0.505	-0.515	-0.526	-0.535	-0.545	-0.556	-0.565	-0.575	-0.584	-0.594	-0.602	-0.612	-0.621	-0.630	-0.638	-0.648	-0.655	-0.664	-0.671	-0.679	-0.685	-0.692	-0.701	-0.708	-0.715	-0.721	-0.728	-0.734	-0.740	-0.746	-0.751	-0.756	-0.761	-0.768	-0.771	-0.778	-0.781	-0.785	-0.789	-0.792	-0.796	-0.800	-0.802	-0.805	-0.806	-0.809	-0.811	-0.814	-0.815	-0.815	-0.816	-0.818	-0.818	-0.818	-0.818	-0.816	-0.815	-0.814	-0.812	-0.810	-0.808	-0.805	-0.801	-0.799	-0.794	-0.791	-0.788	-0.781	-0.778	-0.771	-0.768	-0.761	-0.755	-0.749	-0.744	-0.738	-0.731	-0.725	-0.719	-0.712	-0.705	-0.700	-0.692	-0.686	-0.680	-0.674	-0.668	-0.661	-0.654	-0.648	-0.642	-0.636	-0.631	-0.625	-0.620	-0.615	-0.610	-0.606	-0.601	-0.598	-0.592	-0.590	-0.586	-0.582	-0.580	-0.578	-0.575	-0.572	-0.570	-0.568	-0.565	-0.564	-0.562	-0.561	-0.560	-0.559	-0.556	-0.555	-0.554	-0.552	-0.551	-0.549	-0.548	-0.546	-0.542	-0.541	-0.539	-0.536	-0.534	-0.531	-0.528	-0.524	-0.520	-0.516	-0.512	-0.507	-0.502	-0.498	-0.491	-0.486	-0.480	-0.474	-0.468	-0.461	-0.452	-0.446	-0.439	-0.430	-0.424	-0.415	-0.406	-0.398	-0.391	-0.382	-0.374	-0.366	-0.358	-0.349	-0.341	-0.334	-0.325	-0.318	-0.310	-0.302	-0.296	-0.289	-0.282	-0.278	-0.271	-0.266	-0.262	-0.259	-0.255	-0.251	-0.249	-0.246	-0.245	-0.244	-0.244	-0.244	-0.245	-0.248	-0.249	-0.251	-0.255	-0.259	-0.264	-0.268	-0.272	-0.279	-0.285	-0.292	-0.299	-0.306	-0.315	-0.324	-0.331	-0.340	-0.350	-0.360	-0.371	-0.380	-0.391	-0.401	-0.412	-0.422	-0.434	-0.445	-0.455	-0.466	-0.479	-0.489	-0.500	-0.510	-0.522	-0.532	-0.544	-0.554	-0.562	-0.572	-0.582	-0.592	-0.601	-0.611	-0.621	-0.629	-0.636	-0.646	-0.654	-0.662	-0.669	-0.676	-0.682	-0.690	-0.696	-0.702	-0.708	-0.715	-0.720	-0.725	-0.729	-0.735	-0.739	-0.744	-0.748	-0.751	-0.755	-0.758	-0.761	-0.765	-0.766	-0.769	-0.771	-0.772	-0.775	-0.776	-0.779	-0.780	-0.781	-0.782	-0.784	-0.784	-0.784	-0.784	-0.784	-0.782	-0.782	-0.781	-0.781	-0.779	-0.778	-0.776	-0.774	-0.772	-0.770	-0.768	-0.764	-0.760	-0.758	-0.754	-0.750	-0.745	-0.742	-0.739	-0.734	-0.730	-0.725	-0.720	-0.715	-0.711	-0.705	-0.700	-0.695	-0.689	-0.684	-0.678	-0.672	-0.666	-0.661	-0.655	-0.649	-0.644	-0.638	-0.632	-0.628	-0.621	-0.616	-0.611	-0.605	-0.600	-0.595	-0.590	-0.586	-0.580	-0.576	-0.572	-0.566	-0.564	-0.560	-0.556	-0.551	-0.549	-0.546	-0.542	-0.540	-0.538	-0.535	-0.532	-0.531	-0.530	-0.528	-0.528	-0.525	-0.525	-0.524	-0.524	-0.524	-0.524	-0.525	-0.524	-0.525	-0.525	-0.526	-0.528	-0.530	-0.531	-0.534	-0.535	-0.538	-0.539	-0.541	-0.542	-0.545	-0.548	-0.550	-0.552	-0.554	-0.556	-0.559	-0.561	-0.564	-0.568	-0.569	-0.571	-0.571	-0.574	-0.575	-0.576	-0.578	-0.579	-0.579	-0.580	-0.579	-0.579	-0.578	-0.578	-0.576	-0.574	-0.571	-0.569	-0.565	-0.562	-0.559	-0.554	-0.549	-0.542	-0.539	-0.531	-0.526	-0.519	-0.511	-0.504	-0.496	-0.488	-0.479	-0.470	-0.460	-0.450	-0.440	-0.429	-0.419	-0.408	-0.396	-0.385	-0.374	-0.362	-0.351	-0.339	-0.328	-0.316	-0.305	-0.294	-0.281	-0.271	-0.260	-0.250	-0.239	-0.229	-0.219	-0.210	-0.199	-0.190	-0.181	-0.175	-0.166	-0.159	-0.152	-0.146	-0.140	-0.135	-0.131	-0.126	-0.124	-0.121	-0.119	-0.118	-0.116	-0.115	-0.115	-0.116	-0.118	-0.119	-0.120	-0.124	-0.128	-0.130	-0.135	-0.140	-0.145	-0.150	-0.156	-0.162	-0.170	-0.178	-0.184	-0.192	-0.199	-0.208	-0.216	-0.224	-0.232	-0.241	-0.249	-0.258	-0.268	-0.276	-0.286	-0.294	-0.302	-0.311	-0.320	-0.328	-0.336	-0.344	-0.352	-0.359	-0.368	-0.374	-0.381	-0.388	-0.394	-0.400	-0.405	-0.411	-0.415	-0.420	-0.424	-0.428	-0.431	-0.434	-0.438	-0.439	-0.441	-0.444	-0.444	-0.446	-0.445	-0.446	-0.445	-0.445	-0.445	-0.444	-0.442	-0.439	-0.438	-0.435	-0.432	-0.430	-0.426	-0.422	-0.419	-0.415	-0.411	-0.408	-0.404	-0.399	-0.395	-0.391	-0.386	-0.382	-0.378	-0.374	-0.369	-0.366	-0.361	-0.358	-0.354	-0.351	-0.348	-0.345	-0.342	-0.340	-0.338	-0.335	-0.334	-0.331	-0.330	-0.330	-0.330	-0.330	-0.330	-0.330	-0.331	-0.332	-0.334	-0.336	-0.339	-0.341	-0.344	-0.348	-0.351	-0.355	-0.359	-0.362	-0.366	-0.371	-0.378	-0.381	-0.386	-0.392	-0.398	-0.402	-0.409	-0.412	-0.419	-0.424	-0.430	-0.434	-0.440	-0.446	-0.451	-0.455	-0.460	-0.465	-0.469	-0.472	-0.476	-0.480	-0.482	-0.486	-0.488	-0.490	-0.491	-0.494	-0.495	-0.496	-0.496	-0.498	-0.498	-0.496	-0.498	-0.496	-0.495	-0.492	-0.491	-0.490	-0.489	-0.488	-0.485	-0.484	-0.481	-0.479	-0.478	-0.475	-0.474	-0.471	-0.470	-0.468	-0.466	-0.465	-0.462	-0.461	-0.461	-0.461	-0.461	-0.461	-0.462	-0.464	-0.464	-0.465	-0.468	-0.471	-0.474	-0.478	-0.481	-0.486	-0.491	-0.498	-0.502	-0.510	-0.516	-0.524	-0.531	-0.540	-0.550	-0.559	-0.569	-0.578	-0.588	-0.599	-0.610	-0.621	-0.632	-0.644	-0.655	-0.666	-0.679	-0.691	-0.702	-0.715	-0.726	-0.739	-0.750	-0.762	-0.774	-0.784	-0.795	-0.806	-0.816	-0.825	-0.835	-0.845	-0.854	-0.861	-0.869	-0.876	-0.884	-0.889	-0.895	-0.901	-0.905	-0.910	-0.915	-0.919	-0.921	-0.924	-0.926	-0.928	-0.929	-0.930	-0.931	-0.930	-0.930	-0.929	-0.928	-0.926	-0.925	-0.924	-0.921	-0.918	-0.915	-0.911	-0.909	-0.906	-0.902	-0.899	-0.895	-0.891	-0.886	-0.882	-0.879	-0.875	-0.871	-0.866	-0.862	-0.858	-0.852	-0.849	-0.842	-0.839	-0.834	-0.829	-0.824	-0.819	-0.812	-0.809	-0.802	-0.796	-0.791	-0.785	-0.779	-0.772	-0.766	-0.760	-0.754	-0.746	-0.739	-0.732	-0.725	-0.718	-0.710	-0.702	-0.694	-0.686	-0.679	-0.670	-0.662	-0.654	-0.646	-0.638	-0.629	-0.620	-0.612	-0.604	-0.596	-0.588	-0.580	-0.571	-0.564	-0.556	-0.551	-0.544	-0.538	-0.530	-0.525	-0.520	-0.515	-0.510	-0.506	-0.502	-0.500	-0.496	-0.494	-0.492	-0.491	-0.490	-0.490	-0.491	-0.491	-0.492	-0.494	-0.496	-0.499	-0.501	-0.505	-0.507	-0.514	-0.519	-0.525	-0.530	-0.536	-0.541	-0.549	-0.556	-0.564	-0.571	-0.579	-0.588	-0.595	-0.604	-0.611	-0.620	-0.630	-0.638	-0.648	-0.656	-0.665	-0.674	-0.682	-0.691	-0.700	-0.709	-0.716	-0.725	-0.734	-0.741	-0.750	-0.758	-0.765	-0.772	-0.780	-0.786	-0.794	-0.799	-0.806	-0.811	-0.818	-0.821	-0.828	-0.831	-0.836	-0.840	-0.842	-0.848	-0.850	-0.852	-0.856	-0.859	-0.860	-0.862	-0.864	-0.865	-0.865	-0.868	-0.868	-0.868	-0.866	-0.866	-0.865	-0.864	-0.862	-0.861	-0.860	-0.859	-0.855	-0.852	-0.851	-0.848	-0.845	-0.842	-0.839	-0.836	-0.831	-0.829	-0.825	-0.820	-0.818	-0.814	-0.810	-0.808	-0.802	-0.800	-0.795	-0.792	-0.789	-0.785	-0.782	-0.780	-0.778	-0.775	-0.772	-0.770	-0.768	-0.766	-0.764	-0.764	-0.762	-0.761	-0.761	-0.761	-0.762	-0.764	-0.765	-0.766	-0.769	-0.771	-0.774	-0.776	-0.780	-0.784	-0.789	-0.792	-0.798	-0.802	-0.809	-0.815	-0.820	-0.828	-0.835	-0.841	-0.850	-0.858	-0.865	-0.874	-0.882	-0.890	-0.899	-0.909	-0.919	-0.928	-0.938	-0.946	-0.956	-0.966	-0.975	-0.984	-0.994	-1.002	-1.011	-1.021	-1.030	-1.038	-1.046	-1.052	-1.060	-1.068	-1.074	-1.080	-1.085	-1.091	-1.095	-1.100	-1.104	-1.106	-1.109	-1.111	-1.111	-1.112	-1.112	-1.112	-1.111	-1.110	-1.108	-1.105	-1.100	-1.096	-1.091	-1.085	-1.079	-1.072	-1.065	-1.056	-1.048	-1.039	-1.029	-1.018	-1.008	-0.995	-0.984	-0.971	-0.959	-0.945	-0.931	-0.918	-0.905	-0.889	-0.875	-0.860	-0.845	-0.830	-0.815	-0.799	-0.782	-0.769	-0.752	-0.736	-0.721	-0.704	-0.689	-0.672	-0.658	-0.641	-0.625	-0.610	-0.595	-0.581	-0.566	-0.551	-0.538	-0.524	-0.510	-0.496	-0.484	-0.471	-0.459	-0.446	-0.435	-0.424	-0.412	-0.401	-0.391	-0.381	-0.374	-0.365	-0.356	-0.349	-0.342	-0.335	-0.329	-0.322	-0.318	-0.312	-0.310	-0.306	-0.305	-0.302	-0.300	-0.300	-0.299	-0.299	-0.299	-0.300	-0.301	-0.302	-0.305	-0.308	-0.311	-0.314	-0.319	-0.322	-0.326	-0.331	-0.336	-0.342	-0.348	-0.352	-0.359	-0.364	-0.371	-0.378	-0.382	-0.389	-0.394	-0.400	-0.405	-0.411	-0.416	-0.422	-0.428	-0.431	-0.435	-0.439	-0.441	-0.445	-0.448	-0.450	-0.451	-0.452	-0.452	-0.454	-0.452	-0.452	-0.451	-0.449	-0.446	-0.445	-0.441	-0.436	-0.432	-0.428	-0.422	-0.418	-0.411	-0.405	-0.399	-0.392	-0.384	-0.376	-0.369	-0.360	-0.352	-0.344	-0.335	-0.326	-0.316	-0.308	-0.298	-0.288	-0.279	-0.270	-0.260	-0.250	-0.241	-0.231	-0.221	-0.212	-0.202	-0.194	-0.184	-0.174	-0.166	-0.156	-0.149	-0.139	-0.130	-0.122	-0.114	-0.105	-0.098	-0.090	-0.081	-0.074	-0.066	-0.059	-0.051	-0.044	-0.036	-0.030	-0.024	-0.016	-0.010	-0.002	0.004	0.011	0.018	0.024	0.030	0.035	0.042	0.048	0.054	0.060	0.066	0.071	0.076	0.082	0.088	0.092	0.096	0.102	0.106	0.111	0.115	0.119	0.124	0.126	0.130	0.134	0.138	0.139	0.142	0.145	0.148	0.150	0.152	0.154	0.155	0.158	0.159	0.160	0.160	0.162	0.162	0.164	0.164	0.164	0.164	0.164	0.165	0.164	0.164	0.165	0.165	0.164	0.165	0.164	0.165	0.165	0.165	0.165	0.168	0.168	0.169	0.169	0.171	0.172	0.174	0.176	0.179	0.181	0.184	0.186	0.190	0.192	0.196	0.201	0.204	0.209	0.212	0.218	0.222	0.228	0.232	0.238	0.244	0.249	0.254	0.260	0.266	0.271	0.278	0.284	0.290	0.295	0.301	0.308	0.314	0.320	0.326	0.332	0.338	0.342	0.348	0.354	0.358	0.362	0.368	0.371	0.375	0.379	0.384	0.386	0.389	0.392	0.395	0.398	0.400	0.401	0.404	0.404	0.405	0.406	0.406	0.408	0.408	0.408	0.406	0.406	0.405	0.404	0.404	0.401	0.400	0.399	0.396	0.395	0.392	0.390	0.388	0.385	0.382	0.380	0.378	0.374	0.371	0.368	0.365	0.362	0.359	0.355	0.351	0.349	0.345	0.342	0.339	0.335	0.331	0.329	0.325	0.322	0.319	0.314	0.311	0.309	0.305	0.301	0.299	0.295	0.292	0.289	0.285	0.281	0.279	0.276	0.274	0.270	0.268	0.262	0.260	0.255	0.252	0.249	0.245	0.242	0.238	0.235	0.231	0.228	0.224	0.219	0.215	0.211	0.206	0.201	0.198	0.192	0.188	0.181	0.178	0.171	0.166	0.160	0.154	0.149	0.141	0.134	0.128	0.120	0.112	0.105	0.098	0.090	0.080	0.072	0.064	0.055	0.046	0.036	0.028	0.018	0.008	-0.001	-0.011	-0.021	-0.031	-0.041	-0.052	-0.062	-0.072	-0.084	-0.094	-0.104	-0.115	-0.125	-0.136	-0.146	-0.156	-0.168	-0.178	-0.186	-0.198	-0.208	-0.216	-0.226	-0.236	-0.245	-0.254	-0.262	-0.271	-0.280	-0.289	-0.295	-0.304	-0.311	-0.319	-0.325	-0.332	-0.340	-0.345	-0.351	-0.358	-0.362	-0.368	-0.374	-0.378	-0.384	-0.388	-0.391	-0.395	-0.399	-0.402	-0.405	-0.409	-0.411	-0.412	-0.415	-0.418	-0.419	-0.421	-0.421	-0.422	-0.425	-0.425	-0.426	-0.426	-0.428	-0.428	-0.428	-0.428	-0.428	-0.428	-0.426	-0.426	-0.425	-0.424	-0.424	-0.422	-0.422	-0.421	-0.420	-0.420	-0.420	-0.419	-0.419	-0.418	-0.416	-0.415	-0.416	-0.415	-0.416	-0.416	-0.416	-0.418	-0.418	-0.419	-0.420	-0.421	-0.424	-0.424	-0.426	-0.429	-0.432	-0.435	-0.438	-0.441	-0.446	-0.451	-0.455	-0.460	-0.465	-0.470	-0.475	-0.481	-0.488	-0.495	-0.501	-0.507	-0.515	-0.524	-0.530	-0.538	-0.545	-0.554	-0.561	-0.570	-0.579	-0.586	-0.594	-0.602	-0.610	-0.619	-0.626	-0.634	-0.641	-0.648	-0.655	-0.661	-0.669	-0.674	-0.680	-0.685	-0.690	-0.694	-0.699	-0.701	-0.705	-0.708	-0.710	-0.711	-0.711	-0.711	-0.711	-0.710	-0.709	-0.706	-0.704	-0.700	-0.698	-0.692	-0.688	-0.682	-0.675	-0.669	-0.661	-0.654	-0.646	-0.638	-0.629	-0.620	-0.610	-0.600	-0.590	-0.579	-0.568	-0.556	-0.546	-0.535	-0.522	-0.512	-0.501	-0.490	-0.479	-0.466	-0.455	-0.445	-0.434	-0.424	-0.414	-0.402	-0.394	-0.384	-0.375	-0.368	-0.360	-0.352	-0.346	-0.340	-0.335	-0.330	-0.326	-0.322	-0.319	-0.316	-0.315	-0.314	-0.312	-0.314	-0.315	-0.315	-0.318	-0.321	-0.324	-0.328	-0.332	-0.338	-0.345	-0.351	-0.359	-0.366	-0.374	-0.382	-0.392	-0.401	-0.412	-0.422	-0.434	-0.446	-0.458	-0.469	-0.481	-0.494	-0.506	-0.519	-0.532	-0.544	-0.558	-0.570	-0.584	-0.596	-0.610	-0.621	-0.635	-0.648	-0.659	-0.670	-0.682	-0.694	-0.705	-0.715	-0.726	-0.736	-0.745	-0.754	-0.762	-0.771	-0.779	-0.786	-0.792	-0.799	-0.805	-0.809	-0.815	-0.819	-0.821	-0.824	-0.826	-0.828	-0.829	-0.830	-0.830	-0.830	-0.830	-0.828	-0.826	-0.824	-0.821	-0.819	-0.815	-0.810	-0.806	-0.800	-0.795	-0.789	-0.784	-0.778	-0.770	-0.764	-0.756	-0.748	-0.740	-0.732	-0.724	-0.715	-0.706	-0.696	-0.688	-0.678	-0.668	-0.659	-0.649	-0.639	-0.629	-0.619	-0.608	-0.598	-0.586	-0.576	-0.565	-0.555	-0.542	-0.532	-0.520	-0.509	-0.496	-0.485	-0.472	-0.460	-0.448	-0.435	-0.422	-0.410	-0.396	-0.384	-0.370	-0.356	-0.342	-0.328	-0.315	-0.300	-0.286	-0.271	-0.256	-0.240	-0.226	-0.210	-0.195	-0.178	-0.162	-0.146	-0.130	-0.114	-0.096	-0.080	-0.064	-0.048	-0.030	-0.012	0.004	0.021	0.039	0.056	0.072	0.090	0.108	0.124	0.140	0.159	0.175	0.192	0.208	0.225	0.241	0.258	0.274	0.289	0.305	0.320	0.335	0.350	0.365	0.380	0.394	0.409	0.421	0.435	0.448	0.460	0.472	0.484	0.495	0.505	0.516	0.526	0.536	0.545	0.555	0.564	0.571	0.579	0.586	0.594	0.600	0.606	0.611	0.616	0.621	0.626	0.629	0.634	0.636	0.639	0.640	0.642	0.644	0.645	0.645	0.645	0.644	0.644	0.642	0.641	0.639	0.638	0.635	0.632	0.629	0.626	0.622	0.619	0.614	0.610	0.605	0.601	0.596	0.590	0.585	0.580	0.574	0.570	0.564	0.558	0.551	0.545	0.540	0.534	0.529	0.522	0.516	0.511	0.506	0.500	0.495	0.490	0.484	0.478	0.474	0.469	0.464	0.459	0.454	0.450	0.445	0.441	0.436	0.432	0.429	0.425	0.421	0.418	0.414	0.409	0.406	0.404	0.400	0.396	0.394	0.391	0.388	0.386	0.382	0.380	0.378	0.375	0.372	0.370	0.368	0.364	0.360	0.358	0.355	0.351	0.348	0.344	0.340	0.338	0.334	0.330	0.325	0.321	0.316	0.311	0.306	0.301	0.296	0.291	0.285	0.280	0.272	0.268	0.260	0.255	0.248	0.241	0.235	0.228	0.221	0.212	0.206	0.199	0.191	0.184	0.176	0.169	0.162	0.155	0.148	0.140	0.134	0.126	0.120	0.114	0.109	0.102	0.098	0.091	0.086	0.081	0.078	0.072	0.069	0.066	0.064	0.061	0.060	0.058	0.058	0.056	0.055	0.056	0.058	0.059	0.060	0.062	0.066	0.069	0.072	0.076	0.081	0.086	0.091	0.099	0.105	0.111	0.119	0.125	0.132	0.141	0.149	0.158	0.165	0.175	0.182	0.192	0.201	0.210	0.221	0.230	0.239	0.248	0.256	0.268	0.276	0.285	0.294	0.302	0.311	0.319	0.328	0.335	0.342	0.350	0.356	0.362	0.368	0.375	0.380	0.384	0.390	0.394	0.398	0.401	0.404	0.406	0.409	0.411	0.412	0.414	0.414	0.414	0.414	0.412	0.411	0.411	0.409	0.406	0.405	0.402	0.400	0.395	0.392	0.388	0.382	0.378	0.374	0.369	0.362	0.358	0.351	0.345	0.339	0.334	0.328	0.320	0.315	0.308	0.300	0.294	0.286	0.280	0.274	0.266	0.259	0.252	0.245	0.239	0.231	0.225	0.218	0.210	0.205	0.198	0.191	0.184	0.179	0.172	0.168	0.161	0.155	0.150	0.144	0.139	0.134	0.130	0.125	0.120	0.116	0.112	0.109	0.105	0.102	0.100	0.099	0.096	0.094	0.094	0.092	0.092	0.092	0.092	0.094	0.095	0.096	0.098	0.100	0.104	0.108	0.111	0.115	0.120	0.125	0.131	0.138	0.145	0.151	0.160	0.168	0.176	0.185	0.194	0.204	0.215	0.225	0.235	0.248	0.259	0.270	0.282	0.295	0.306	0.320	0.332	0.345	0.359	0.371	0.384	0.398	0.409	0.422	0.435	0.446	0.459	0.472	0.484	0.495	0.505	0.515	0.525	0.535	0.544	0.552	0.561	0.569	0.576	0.582	0.589	0.595	0.599	0.604	0.609	0.611	0.614	0.616	0.618	0.619	0.619	0.619	0.619	0.618	0.616	0.614	0.611	0.608	0.604	0.600	0.595	0.591	0.585	0.580	0.575	0.569	0.562	0.558	0.550	0.544	0.536	0.530	0.522	0.515	0.509	0.501	0.495	0.488	0.482	0.475	0.469	0.462	0.456	0.449	0.444	0.439	0.432	0.429	0.422	0.419	0.416	0.411	0.409	0.404	0.402	0.400	0.398	0.396	0.395	0.395	0.394	0.395	0.396	0.396	0.398	0.399	0.400	0.402	0.405	0.409	0.411	0.415	0.420	0.424	0.428	0.432	0.438	0.442	0.448	0.452	0.458	0.464	0.468	0.474	0.479	0.484	0.489	0.495	0.500	0.504	0.509	0.514	0.518	0.521	0.522	0.526	0.529	0.530	0.531	0.532	0.532	0.532	0.530	0.530	0.526	0.525	0.521	0.518	0.512	0.509	0.502	0.496	0.488	0.481	0.472	0.464	0.452	0.442	0.432	0.420	0.409	0.396	0.384	0.370	0.356	0.342	0.328	0.314	0.299	0.284	0.269	0.254	0.238	0.222	0.206	0.190	0.175	0.160	0.144	0.129	0.114	0.099	0.085	0.070	0.055	0.041	0.028	0.015	0.002	-0.011	-0.024	-0.035	-0.046	-0.058	-0.068	-0.078	-0.088	-0.095	-0.105	-0.112	-0.120	-0.128	-0.134	-0.140	-0.146	-0.151	-0.156	-0.161	-0.165	-0.169	-0.172	-0.176	-0.179	-0.182	-0.185	-0.186	-0.189	-0.190	-0.192	-0.194	-0.194	-0.195	-0.196	-0.198	-0.199	-0.199	-0.200	-0.200	-0.201	-0.202	-0.202	-0.205	-0.205	-0.206	-0.208	-0.209	-0.210	-0.212	-0.214	-0.215	-0.219	-0.221	-0.222	-0.226	-0.229	-0.232	-0.236	-0.240	-0.244	-0.248	-0.251	-0.256	-0.260	-0.265	-0.270	-0.275	-0.282	-0.288	-0.294	-0.300	-0.306	-0.312	-0.319	-0.325	-0.334	-0.340	-0.348	-0.354	-0.361	-0.369	-0.375	-0.384	-0.391	-0.398	-0.405	-0.412	-0.419	-0.428	-0.432	-0.440	-0.446	-0.452	-0.460	-0.466	-0.472	-0.478	-0.482	-0.488	-0.494	-0.498	-0.502	-0.506	-0.509	-0.512	-0.515	-0.519	-0.520	-0.521	-0.522	-0.524	-0.522	-0.522	-0.522	-0.521	-0.519	-0.516	-0.514	-0.511	-0.507	-0.504	-0.498	-0.494	-0.488	-0.480	-0.475	-0.469	-0.460	-0.452	-0.444	-0.435	-0.426	-0.418	-0.406	-0.396	-0.385	-0.376	-0.364	-0.352	-0.340	-0.329	-0.316	-0.304	-0.291	-0.279	-0.266	-0.254	-0.239	-0.226	-0.212	-0.199	-0.185	-0.172	-0.159	-0.145	-0.132	-0.119	-0.105	-0.092	-0.080	-0.066	-0.054	-0.041	-0.029	-0.016	-0.004	0.008	0.020	0.031	0.044	0.054	0.065	0.076	0.086	0.096	0.106	0.116	0.126	0.136	0.145	0.154	0.161	0.169	0.176	0.185	0.192	0.199	0.206	0.212	0.218	0.224	0.230	0.235	0.241	0.245	0.250	0.255	0.259	0.262	0.266	0.270	0.272	0.275	0.278	0.280	0.282	0.285	0.288	0.289	0.290	0.291	0.292	0.294	0.295	0.296	0.298	0.298	0.298	0.298	0.299	0.299	0.298	0.298	0.298	0.298	0.298	0.298	0.296	0.296	0.296	0.295	0.294	0.294	0.292	0.291	0.291	0.290	0.290	0.289	0.288	0.286	0.286	0.286	0.285	0.285	0.284	0.284	0.284	0.282	0.282	0.281	0.282	0.282	0.281	0.282	0.282	0.282	0.282	0.281	0.282	0.282	0.284	0.284	0.284	0.285	0.285	0.286	0.286	0.288	0.289	0.290	0.290	0.291	0.292	0.294	0.295	0.296	0.298	0.300	0.300	0.302	0.304	0.305	0.306	0.308	0.310	0.310	0.311	0.312	0.315	0.316	0.319	0.320	0.321	0.322	0.324	0.325	0.328	0.328	0.330	0.330	0.331	0.332	0.334	0.335	0.336	0.339	0.339	0.340	0.340	0.341	0.342	0.344	0.345	0.346	0.346	0.348	0.349	0.349	0.350	0.351	0.352	0.352	0.355	0.356	0.358	0.359	0.360	0.362	0.364	0.366	0.369	0.371	0.374	0.376	0.379	0.381	0.385	0.389	0.391	0.395	0.400	0.405	0.409	0.415	0.419	0.425	0.430	0.436	0.441	0.449	0.454	0.461	0.468	0.474	0.481	0.489	0.496	0.504	0.511	0.519	0.526	0.532	0.540	0.548	0.555	0.562	0.570	0.578	0.585	0.591	0.599	0.605	0.611	0.618	0.624	0.629	0.634	0.639	0.644	0.649	0.654	0.658	0.661	0.665	0.668	0.671	0.672	0.676	0.678	0.679	0.680	0.681	0.682	0.682	0.684	0.682	0.682	0.681	0.681	0.681	0.680	0.680	0.678	0.678	0.675	0.675	0.674	0.671	0.671	0.670	0.669	0.668	0.666	0.665	0.664	0.664	0.662	0.662	0.661	0.661	0.661	0.661	0.661	0.661	0.662	0.662	0.664	0.665	0.665	0.668	0.669	0.670	0.671	0.674	0.678	0.679	0.681	0.682	0.685	0.686	0.689	0.690	0.692	0.694	0.696	0.699	0.699	0.701	0.701	0.704	0.705	0.705	0.705	0.705	0.705	0.705	0.702	0.702	0.701	0.699	0.698	0.695	0.692	0.689	0.685	0.681	0.676	0.671	0.665	0.660	0.654	0.648	0.641	0.634	0.628	0.620	0.611	0.604	0.595	0.588	0.579	0.569	0.560	0.550	0.542	0.531	0.522	0.512	0.502	0.492	0.482	0.471	0.461	0.451	0.441	0.431	0.421	0.411	0.401	0.391	0.380	0.370	0.361	0.351	0.341	0.331	0.322	0.312	0.304	0.295	0.285	0.276	0.268	0.258	0.249	0.241	0.232	0.225	0.216	0.209	0.201	0.192	0.185	0.179	0.170	0.164	0.156	0.149	0.142	0.136	0.129	0.122	0.116	0.110	0.105	0.099	0.094	0.089	0.082	0.078	0.072	0.066	0.061	0.056	0.051	0.046	0.042	0.038	0.031	0.028	0.024	0.018	0.012	0.009	0.004	0.000	-0.005	-0.010	-0.015	-0.019	-0.025	-0.029	-0.034	-0.040	-0.045	-0.050	-0.054	-0.060	-0.065	-0.071	-0.076	-0.082	-0.089	-0.092	-0.099	-0.105	-0.110	-0.116	-0.121	-0.128	-0.134	-0.139	-0.145	-0.150	-0.156	-0.160	-0.166	-0.170	-0.176	-0.181	-0.185	-0.189	-0.192	-0.196	-0.200	-0.202	-0.206	-0.209	-0.210	-0.212	-0.214	-0.215	-0.215	-0.215	-0.216	-0.215	-0.214	-0.212	-0.210	-0.208	-0.205	-0.202	-0.199	-0.196	-0.191	-0.188	-0.182	-0.179	-0.172	-0.168	-0.162	-0.155	-0.150	-0.145	-0.138	-0.131	-0.125	-0.119	-0.112	-0.106	-0.100	-0.094	-0.088	-0.081	-0.075	-0.070	-0.064	-0.059	-0.052	-0.049	-0.042	-0.039	-0.034	-0.030	-0.026	-0.024	-0.020	-0.018	-0.015	-0.012	-0.010	-0.009	-0.006	-0.006	-0.005	-0.005	-0.004	-0.004	-0.004	-0.002	-0.002	-0.004	-0.004	-0.005	-0.006	-0.006	-0.009	-0.009	-0.010	-0.010	-0.010	-0.012	-0.014	-0.014	-0.015	-0.016	-0.018	-0.018	-0.018	-0.019	-0.020	-0.019	-0.020	-0.020	-0.019	-0.019	-0.019	-0.018	-0.018	-0.018	-0.016	-0.016	-0.015	-0.014	-0.014	-0.012	-0.011	-0.011	-0.009	-0.009	-0.008	-0.006	-0.006	-0.005	-0.005	-0.002	-0.002	-0.001	-0.002	-0.001	-0.001	-0.001	-0.001	-0.001	-0.001	-0.002	-0.004	-0.005	-0.005	-0.006	-0.009	-0.010	-0.011	-0.014	-0.016	-0.020	-0.022	-0.025	-0.029	-0.032	-0.035	-0.040	-0.044	-0.048	-0.052	-0.056	-0.062	-0.066	-0.071	-0.078	-0.082	-0.089	-0.094	-0.099	-0.105	-0.111	-0.118	-0.124	-0.129	-0.136	-0.144	-0.150	-0.156	-0.164	-0.171	-0.179	-0.185	-0.191	-0.200	-0.208	-0.214	-0.221	-0.229	-0.236	-0.244	-0.250	-0.259	-0.265	-0.274	-0.281	-0.289	-0.296	-0.304	-0.311	-0.318	-0.326	-0.334	-0.342	-0.350	-0.360	-0.368	-0.375	-0.384	-0.391	-0.400	-0.409	-0.418	-0.425	-0.434	-0.442	-0.451	-0.460	-0.469	-0.476	-0.485	-0.494	-0.504	-0.511	-0.520	-0.529	-0.538	-0.546	-0.554	-0.562	-0.571	-0.578	-0.586	-0.594	-0.602	-0.609	-0.616	-0.624	-0.630	-0.638	-0.644	-0.649	-0.656	-0.661	-0.666	-0.671	-0.675	-0.680	-0.685	-0.688	-0.690	-0.694	-0.696	-0.698	-0.700	-0.701	-0.702	-0.702	-0.702	-0.702	-0.702	-0.700	-0.700	-0.698	-0.695	-0.692	-0.689	-0.686	-0.682	-0.679	-0.674	-0.670	-0.665	-0.661	-0.655	-0.649	-0.642	-0.638	-0.631	-0.625	-0.620	-0.614	-0.608	-0.601	-0.595	-0.590	-0.582	-0.576	-0.570	-0.565	-0.559	-0.554	-0.549	-0.544	-0.539	-0.535	-0.530	-0.528	-0.524	-0.520	-0.518	-0.516	-0.514	-0.512	-0.511	-0.510	-0.510	-0.510	-0.511	-0.512	-0.514	-0.516	-0.519	-0.521	-0.525	-0.529	-0.531	-0.538	-0.542	-0.546	-0.552	-0.559	-0.564	-0.571	-0.579	-0.585	-0.591	-0.600	-0.606	-0.614	-0.622	-0.630	-0.639	-0.646	-0.655	-0.662	-0.670	-0.679	-0.688	-0.695	-0.704	-0.711	-0.719	-0.726	-0.734	-0.741	-0.749	-0.756	-0.764	-0.770	-0.776	-0.782	-0.789	-0.795	-0.801	-0.806	-0.811	-0.816	-0.821	-0.826	-0.831	-0.835	-0.839	-0.842	-0.848	-0.850	-0.854	-0.856	-0.860	-0.862	-0.865	-0.868	-0.870	-0.871	-0.874	-0.875	-0.876	-0.878	-0.879	-0.879	-0.880	-0.880	-0.880	-0.881	-0.880	-0.880	-0.880	-0.879	-0.879	-0.878	-0.876	-0.875	-0.872	-0.871	-0.869	-0.868	-0.865	-0.862	-0.860	-0.858	-0.855	-0.851	-0.849	-0.845	-0.841	-0.838	-0.834	-0.830	-0.826	-0.821	-0.818	-0.814	-0.810	-0.805	-0.801	-0.796	-0.792	-0.789	-0.784	-0.779	-0.775	-0.770	-0.766	-0.761	-0.756	-0.752	-0.749	-0.744	-0.740	-0.736	-0.732	-0.728	-0.724	-0.721	-0.718	-0.712	-0.710	-0.706	-0.702	-0.700	-0.696	-0.695	-0.691	-0.689	-0.686	-0.682	-0.681	-0.678	-0.675	-0.672	-0.671	-0.668	-0.665	-0.664	-0.661	-0.659	-0.655	-0.654	-0.651	-0.649	-0.645	-0.642	-0.641	-0.638	-0.635	-0.631	-0.629	-0.626	-0.622	-0.619	-0.616	-0.612	-0.609	-0.605	-0.601	-0.598	-0.594	-0.590	-0.585	-0.581	-0.578	-0.574	-0.569	-0.564	-0.560	-0.555	-0.550	-0.546	-0.542	-0.538	-0.534	-0.529	-0.525	-0.521	-0.516	-0.512	-0.509	-0.506	-0.501	-0.500	-0.496	-0.494	-0.491	-0.489	-0.488	-0.486	-0.484	-0.484	-0.482	-0.482	-0.482	-0.482	-0.482	-0.484	-0.485	-0.488	-0.490	-0.492	-0.496	-0.499	-0.502	-0.506	-0.511	-0.515	-0.520	-0.528	-0.532	-0.538	-0.544	-0.551	-0.558	-0.565	-0.572	-0.580	-0.589	-0.596	-0.605	-0.612	-0.621	-0.630	-0.640	-0.649	-0.656	-0.666	-0.676	-0.684	-0.694	-0.704	-0.711	-0.721	-0.731	-0.740	-0.750	-0.759	-0.768	-0.776	-0.785	-0.794	-0.802	-0.811	-0.820	-0.829	-0.836	-0.844	-0.852	-0.861	-0.869	-0.876	-0.885	-0.891	-0.899	-0.906	-0.914	-0.920	-0.928	-0.934	-0.940	-0.948	-0.954	-0.960	-0.965	-0.971	-0.978	-0.982	-0.988	-0.992	-0.998	-1.002	-1.006	-1.010	-1.014	-1.019	-1.022	-1.026	-1.031	-1.034	-1.036	-1.039	-1.041	-1.044	-1.044	-1.046	-1.048	-1.048	-1.049	-1.049	-1.049	-1.049	-1.048	-1.046	-1.045	-1.044	-1.041	-1.039	-1.036	-1.034	-1.030	-1.026	-1.021	-1.018	-1.012	-1.009	-1.004	-0.999	-0.994	-0.988	-0.981	-0.975	-0.969	-0.961	-0.955	-0.949	-0.941	-0.935	-0.926	-0.919	-0.912	-0.904	-0.895	-0.888	-0.880	-0.872	-0.864	-0.856	-0.848	-0.840	-0.832	-0.824	-0.816	-0.809	-0.801	-0.794	-0.785	-0.778	-0.771	-0.764	-0.756	-0.750	-0.742	-0.736	-0.730	-0.722	-0.718	-0.711	-0.706	-0.701	-0.695	-0.690	-0.686	-0.681	-0.678	-0.674	-0.670	-0.668	-0.664	-0.661	-0.659	-0.656	-0.654	-0.654	-0.651	-0.651	-0.650	-0.650	-0.650	-0.650	-0.650	-0.651	-0.652	-0.652	-0.655	-0.656	-0.659	-0.659	-0.661	-0.664	-0.668	-0.670	-0.672	-0.675	-0.678	-0.681	-0.682	-0.686	-0.689	-0.690	-0.692	-0.695	-0.698	-0.698	-0.700	-0.701	-0.702	-0.704	-0.702	-0.702	-0.702	-0.702	-0.701	-0.699	-0.698	-0.695	-0.692	-0.690	-0.686	-0.681	-0.678	-0.674	-0.668	-0.662	-0.656	-0.650	-0.642	-0.635	-0.628	-0.619	-0.610	-0.601	-0.592	-0.582	-0.574	-0.564	-0.552	-0.544	-0.532	-0.522	-0.512	-0.501	-0.491	-0.481	-0.470	-0.461	-0.450	-0.441	-0.431	-0.421	-0.412	-0.404	-0.396	-0.388	-0.380	-0.372	-0.366	-0.359	-0.352	-0.348	-0.342	-0.339	-0.334	-0.331	-0.328	-0.326	-0.324	-0.322	-0.321	-0.321	-0.321	-0.322	-0.322	-0.325	-0.328	-0.330	-0.332	-0.336	-0.340	-0.345	-0.348	-0.354	-0.358	-0.364	-0.369	-0.374	-0.380	-0.386	-0.391	-0.398	-0.402	-0.410	-0.415	-0.421	-0.428	-0.434	-0.439	-0.445	-0.451	-0.455	-0.461	-0.466	-0.471	-0.475	-0.480	-0.484	-0.488	-0.490	-0.494	-0.496	-0.499	-0.501	-0.504	-0.504	-0.505	-0.506	-0.506	-0.507	-0.506	-0.505	-0.505	-0.504	-0.502	-0.501	-0.500	-0.498	-0.494	-0.492	-0.489	-0.485	-0.482	-0.479	-0.474	-0.470	-0.466	-0.462	-0.458	-0.454	-0.449	-0.444	-0.440	-0.435	-0.430	-0.425	-0.420	-0.415	-0.411	-0.406	-0.402	-0.400	-0.395	-0.391	-0.389	-0.384	-0.381	-0.379	-0.376	-0.374	-0.371	-0.369	-0.368	-0.368	-0.365	-0.365	-0.365	-0.365	-0.366	-0.368	-0.368	-0.370	-0.372	-0.375	-0.378	-0.381	-0.384	-0.389	-0.392	-0.398	-0.402	-0.409	-0.414	-0.420	-0.426	-0.432	-0.439	-0.445	-0.451	-0.459	-0.466	-0.474	-0.480	-0.489	-0.495	-0.502	-0.510	-0.516	-0.525	-0.531	-0.540	-0.546	-0.554	-0.560	-0.566	-0.572	-0.578	-0.585	-0.590	-0.595	-0.599	-0.605	-0.609	-0.612	-0.616	-0.620	-0.622	-0.625	-0.629	-0.631	-0.632	-0.635	-0.635	-0.638	-0.638	-0.638	-0.640	-0.640	-0.640	-0.641	-0.641	-0.641	-0.641	-0.642	-0.642	-0.641	-0.642	-0.642	-0.642	-0.644	-0.645	-0.646	-0.648	-0.649	-0.651	-0.654	-0.656	-0.658	-0.662	-0.665	-0.669	-0.674	-0.679	-0.684	-0.689	-0.695	-0.700	-0.708	-0.715	-0.721	-0.729	-0.739	-0.748	-0.755	-0.765	-0.774	-0.785	-0.794	-0.804	-0.815	-0.826	-0.838	-0.848	-0.859	-0.870	-0.881	-0.891	-0.902	-0.912	-0.925	-0.935	-0.945	-0.956	-0.966	-0.975	-0.985	-0.995	-1.004	-1.011	-1.019	-1.028	-1.035	-1.040	-1.048	-1.052	-1.059	-1.062	-1.066	-1.071	-1.074	-1.076	-1.078	-1.079	-1.080	-1.081	-1.082	-1.082	-1.081	-1.081	-1.079	-1.078	-1.076	-1.072	-1.071	-1.068	-1.064	-1.060	-1.056	-1.052	-1.048	-1.042	-1.039	-1.034	-1.029	-1.024	-1.019	-1.015	-1.009	-1.004	-0.998	-0.992	-0.988	-0.982	-0.979	-0.972	-0.968	-0.962	-0.958	-0.952	-0.948	-0.942	-0.939	-0.932	-0.928	-0.922	-0.918	-0.912	-0.906	-0.902	-0.896	-0.890	-0.885	-0.880	-0.874	-0.866	-0.860	-0.854	-0.849	-0.842	-0.835	-0.828	-0.821	-0.814	-0.806	-0.800	-0.791	-0.785	-0.776	-0.770	-0.761	-0.752	-0.746	-0.738	-0.729	-0.721	-0.714	-0.705	-0.698	-0.690	-0.684	-0.676	-0.669	-0.662	-0.656	-0.650	-0.644	-0.639	-0.632	-0.628	-0.624	-0.620	-0.616	-0.612	-0.610	-0.608	-0.605	-0.605	-0.602	-0.602	-0.602	-0.602	-0.604	-0.605	-0.606	-0.609	-0.611	-0.614	-0.618	-0.622	-0.626	-0.631	-0.636	-0.642	-0.648	-0.654	-0.660	-0.666	-0.674	-0.680	-0.688	-0.695	-0.702	-0.710	-0.718	-0.726	-0.734	-0.742	-0.750	-0.759	-0.766	-0.775	-0.782	-0.791	-0.799	-0.806	-0.814	-0.822	-0.830	-0.838	-0.845	-0.854	-0.861	-0.868	-0.875	-0.881	-0.888	-0.894	-0.900	-0.905	-0.911	-0.916	-0.921	-0.926	-0.931	-0.935	-0.940	-0.944	-0.948	-0.951	-0.955	-0.958	-0.960	-0.962	-0.964	-0.966	-0.969	-0.970	-0.971	-0.971	-0.971	-0.972	-0.972	-0.972	-0.971	-0.971	-0.969	-0.968	-0.966	-0.965	-0.961	-0.960	-0.956	-0.954	-0.950	-0.948	-0.942	-0.940	-0.935	-0.931	-0.926	-0.922	-0.919	-0.914	-0.910	-0.906	-0.900	-0.896	-0.891	-0.888	-0.882	-0.879	-0.874	-0.870	-0.865	-0.861	-0.859	-0.854	-0.851	-0.848	-0.845	-0.841	-0.840	-0.839	-0.838	-0.836	-0.835	-0.835	-0.835	-0.835	-0.836	-0.836	-0.838	-0.840	-0.842	-0.845	-0.848	-0.851	-0.856	-0.860	-0.865	-0.869	-0.875	-0.880	-0.886	-0.894	-0.901	-0.908	-0.915	-0.921	-0.930	-0.939	-0.946	-0.955	-0.964	-0.971	-0.981	-0.990	-0.999	-1.008	-1.015	-1.024	-1.032	-1.040	-1.048	-1.055	-1.062	-1.070	-1.076	-1.082	-1.090	-1.096	-1.101	-1.105	-1.110	-1.115	-1.119	-1.122	-1.124	-1.126	-1.128	-1.130	-1.130	-1.130	-1.129	-1.129	-1.128	-1.124	-1.121	-1.118	-1.115	-1.111	-1.106	-1.101	-1.094	-1.089	-1.081	-1.074	-1.066	-1.058	-1.050	-1.041	-1.032	-1.022	-1.012	-1.002	-0.992	-0.981	-0.971	-0.960	-0.948	-0.936	-0.925	-0.912	-0.901	-0.889	-0.878	-0.865	-0.852	-0.839	-0.828	-0.815	-0.802	-0.790	-0.778	-0.765	-0.751	-0.739	-0.729	-0.716	-0.702	-0.691	-0.680	-0.669	-0.656	-0.645	-0.634	-0.622	-0.612	-0.601	-0.591	-0.580	-0.571	-0.561	-0.551	-0.544	-0.535	-0.526	-0.519	-0.512	-0.505	-0.499	-0.492	-0.485	-0.480	-0.475	-0.471	-0.469	-0.465	-0.462	-0.461	-0.459	-0.458	-0.458	-0.456	-0.456	-0.456	-0.459	-0.459	-0.461	-0.464	-0.466	-0.469	-0.474	-0.478	-0.481	-0.486	-0.490	-0.495	-0.502	-0.507	-0.512	-0.519	-0.525	-0.531	-0.538	-0.544	-0.550	-0.554	-0.560	-0.566	-0.572	-0.578	-0.582	-0.588	-0.592	-0.598	-0.600	-0.604	-0.608	-0.610	-0.614	-0.615	-0.616	-0.618	-0.618	-0.619	-0.618	-0.618	-0.618	-0.615	-0.614	-0.611	-0.608	-0.605	-0.601	-0.595	-0.592	-0.586	-0.581	-0.575	-0.569	-0.562	-0.555	-0.549	-0.540	-0.532	-0.525	-0.516	-0.507	-0.499	-0.490	-0.481	-0.472	-0.462	-0.452	-0.444	-0.434	-0.424	-0.414	-0.404	-0.394	-0.384	-0.374	-0.362	-0.352	-0.342	-0.334	-0.322	-0.312	-0.301	-0.292	-0.282	-0.272	-0.261	-0.251	-0.241	-0.231	-0.221	-0.211	-0.201	-0.191	-0.181	-0.171	-0.162	-0.151	-0.142	-0.132	-0.124	-0.114	-0.104	-0.095	-0.086	-0.076	-0.069	-0.059	-0.050	-0.042	-0.032	-0.025	-0.018	-0.009	-0.001	0.005	0.012	0.019	0.026	0.034	0.039	0.044	0.050	0.055	0.060	0.066	0.070	0.075	0.080	0.084	0.086	0.090	0.094	0.098	0.100	0.101	100.000	5.000	2.000	1.000	6.000	0.000	0.000	0.000	0.000	0.000	0.000	0.000	0.000	0.000	0.000	0.000	0.000	0.000	0.386	0.384	0.384	0.382	0.384	0.386	0.388	0.390	0.394	0.398	0.401	0.406	0.412	0.418	0.425	0.431	0.439	0.448	0.455	0.464	0.475	0.484	0.494	0.502	0.514	0.524	0.535	0.545	0.558	0.568	0.579	0.590	0.601	0.612	0.622	0.634	0.645	0.656	0.668	0.678	0.688	0.698	0.708	0.718	0.726	0.735	0.742	0.750	0.759	0.765	0.772	0.778	0.784	0.789	0.794	0.798	0.801	0.804	0.806	0.808	0.809	0.810	0.810	0.810	0.809	0.808	0.805	0.802	0.799	0.795	0.791	0.786	0.781	0.776	0.770	0.764	0.758	0.750	0.742	0.735	0.728	0.719	0.711	0.702	0.694	0.684	0.675	0.666	0.656	0.648	0.639	0.630	0.621	0.612	0.604	0.594	0.586	0.579	0.570	0.562	0.555	0.549	0.542	0.536	0.530	0.525	0.521	0.516	0.514	0.509	0.507	0.504	0.501	0.500	0.499	0.499	0.499	0.500	0.501	0.502	0.505	0.506	0.510	0.514	0.518	0.521	0.526	0.532	0.539	0.545	0.551	0.559	0.566	0.575	0.582	0.591	0.601	0.610	0.620	0.630	0.641	0.651	0.662	0.675	0.688	0.699	0.711	0.724	0.738	0.751	0.764	0.779	0.794	0.808	0.821	0.838	0.852	0.868	0.882	0.898	0.914	0.929	0.945	0.961	0.978	0.994	1.009	1.024	1.040	1.056	1.072	1.086	1.102	1.118	1.134	1.149	1.161	1.176	1.191	1.204	1.219	1.231	1.245	1.258	1.269	1.281	1.291	1.304	1.314	1.325	1.334	1.342	1.352	1.361	1.370	1.378	1.385	1.391	1.399	1.405	1.412	1.418	1.424	1.429	1.434	1.439	1.444	1.448	1.454	1.458	1.461	1.466	1.471	1.475	1.480	1.485	1.490	1.494	1.499	1.504	1.510	1.515	1.521	1.528	1.534	1.541	1.549	1.556	1.565	1.571	1.581	1.590	1.599	1.609	1.619	1.629	1.640	1.650	1.661	1.672	1.684	1.698	1.709	1.721	1.734	1.746	1.760	1.772	1.785	1.799	1.811	1.824	1.838	1.850	1.865	1.878	1.890	1.904	1.915	1.928	1.940	1.952	1.964	1.974	1.986	1.998	2.006	2.016	2.026	2.035	2.044	2.052	2.060	2.068	2.074	2.081	2.088	2.094	2.098	2.102	2.106	2.110	2.112	2.116	2.118	2.119	2.121	2.121	2.121	2.121	2.120	2.119	2.118	2.116	2.114	2.110	2.109	2.105	2.101	2.098	2.094	2.089	2.085	2.080	2.075	2.070	2.065	2.060	2.055	2.049	2.044	2.038	2.034	2.027	2.021	2.018	2.013	2.006	2.002	1.998	1.994	1.989	1.985	1.982	1.979	1.975	1.971	1.970	1.968	1.966	1.964	1.961	1.961	1.960	1.960	1.960	1.959	1.960	1.961	1.961	1.962	1.964	1.965	1.968	1.969	1.971	1.972	1.976	1.978	1.980	1.981	1.984	1.988	1.989	1.991	1.994	1.994	1.996	1.998	1.999	2.000	2.001	2.001	2.001	2.002	2.000	2.000	2.000	1.999	1.998	1.996	1.994	1.991	1.988	1.985	1.982	1.979	1.975	1.971	1.966	1.961	1.958	1.952	1.948	1.942	1.938	1.931	1.926	1.921	1.916	1.911	1.905	1.901	1.896	1.890	1.886	1.881	1.878	1.874	1.869	1.865	1.861	1.859	1.855	1.852	1.850	1.849	1.846	1.845	1.842	1.841	1.842	1.841	1.841	1.841	1.841	1.841	1.842	1.842	1.844	1.845	1.846	1.849	1.850	1.852	1.854	1.855	1.856	1.859	1.860	1.862	1.865	1.866	1.868	1.869	1.871	1.872	1.874	1.875	1.876	1.878	1.879	1.880	1.880	1.880	1.881	1.881	1.881	1.881	1.882	1.882	1.881	1.881	1.881	1.881	1.881	1.879	1.880	1.879	1.878	1.878	1.876	1.878	1.876	1.876	1.876	1.875	1.876	1.876	1.876	1.875	1.876	1.876	1.876	1.876	1.876	1.878	1.878	1.878	1.879	1.879	1.879	1.879	1.880	1.880	1.881	1.881	1.881	1.881	1.881	1.881	1.881	1.880	1.880	1.879	1.878	1.876	1.874	1.872	1.870	1.868	1.862	1.860	1.856	1.852	1.849	1.845	1.840	1.834	1.829	1.822	1.816	1.810	1.802	1.795	1.788	1.780	1.772	1.764	1.755	1.746	1.738	1.729	1.720	1.711	1.702	1.692	1.682	1.672	1.664	1.654	1.644	1.634	1.625	1.615	1.605	1.594	1.585	1.575	1.566	1.556	1.548	1.539	1.530	1.521	1.511	1.504	1.495	1.488	1.479	1.470	1.462	1.455	1.446	1.440	1.431	1.425	1.416	1.410	1.402	1.396	1.389	1.381	1.376	1.369	1.364	1.356	1.350	1.345	1.338	1.331	1.325	1.320	1.314	1.309	1.304	1.298	1.294	1.288	1.284	1.278	1.274	1.270	1.265	1.261	1.258	1.254	1.250	1.248	1.245	1.242	1.240	1.238	1.236	1.234	1.232	1.232	1.230	1.231	1.230	1.229	1.230	1.230	1.230	1.232	1.232	1.234	1.235	1.238	1.238	1.240	1.241	1.244	1.246	1.248	1.249	1.251	1.254	1.255	1.258	1.259	1.260	1.261	1.264	1.264	1.265	1.265	1.265	1.265	1.265	1.265	1.264	1.264	1.262	1.261	1.259	1.258	1.255	1.252	1.250	1.248	1.244	1.241	1.238	1.235	1.231	1.226	1.224	1.219	1.216	1.212	1.209	1.205	1.201	1.199	1.195	1.192	1.189	1.186	1.185	1.182	1.181	1.180	1.179	1.179	1.179	1.179	1.179	1.181	1.182	1.184	1.186	1.191	1.194	1.199	1.202	1.208	1.212	1.218	1.224	1.230	1.238	1.242	1.250	1.258	1.265	1.272	1.281	1.289	1.298	1.306	1.314	1.322	1.331	1.339	1.348	1.355	1.364	1.372	1.379	1.386	1.394	1.401	1.409	1.415	1.421	1.428	1.434	1.439	1.445	1.449	1.454	1.459	1.462	1.466	1.469	1.472	1.476	1.479	1.481	1.482	1.486	1.488	1.490	1.492	1.494	1.495	1.498	1.498	1.500	1.501	1.502	1.504	1.506	1.509	1.510	1.512	1.514	1.518	1.519	1.522	1.525	1.528	1.531	1.534	1.538	1.541	1.545	1.549	1.554	1.558	1.562	1.568	1.572	1.578	1.582	1.588	1.592	1.599	1.604	1.610	1.616	1.621	1.626	1.632	1.639	1.644	1.649	1.654	1.659	1.662	1.668	1.671	1.676	1.680	1.682	1.686	1.689	1.691	1.694	1.695	1.696	1.698	1.699	1.698	1.698	1.698	1.696	1.694	1.692	1.691	1.689	1.685	1.682	1.679	1.675	1.670	1.666	1.661	1.656	1.651	1.646	1.641	1.635	1.629	1.624	1.618	1.611	1.605	1.599	1.594	1.588	1.582	1.578	1.572	1.566	1.561	1.558	1.552	1.550	1.545	1.541	1.540	1.536	1.535	1.532	1.531	1.531	1.530	1.530	1.530	1.530	1.532	1.534	1.535	1.539	1.541	1.544	1.548	1.551	1.555	1.560	1.565	1.570	1.575	1.581	1.588	1.591	1.598	1.605	1.611	1.618	1.622	1.629	1.635	1.641	1.649	1.654	1.660	1.665	1.671	1.676	1.681	1.686	1.691	1.696	1.699	1.704	1.706	1.711	1.714	1.716	1.719	1.720	1.722	1.724	1.725	1.728	1.728	1.728	1.729	1.728	1.729	1.728	1.728	1.726	1.726	1.724	1.722	1.722	1.720	1.719	1.716	1.716	1.714	1.711	1.711	1.709	1.706	1.705	1.702	1.702	1.700	1.699	1.698	1.696	1.694	1.692	1.691	1.691	1.690	1.688	1.688	1.686	1.685	1.685	1.684	1.682	1.681	1.681	1.680	1.678	1.678	1.676	1.676	1.674	1.672	1.671	1.670	1.669	1.666	1.665	1.664	1.660	1.659	1.658	1.654	1.651	1.649	1.646	1.644	1.641	1.638	1.635	1.632	1.628	1.625	1.622	1.619	1.615	1.611	1.609	1.604	1.601	1.598	1.595	1.591	1.588	1.586	1.582	1.580	1.578	1.574	1.571	1.569	1.566	1.565	1.562	1.561	1.560	1.559	1.559	1.558	1.558	1.556	1.555	1.556	1.556	1.558	1.559	1.559	1.560	1.561	1.562	1.565	1.566	1.569	1.571	1.574	1.575	1.578	1.580	1.582	1.585	1.589	1.590	1.594	1.596	1.599	1.601	1.604	1.606	1.609	1.611	1.614	1.615	1.618	1.619	1.621	1.622	1.624	1.625	1.626	1.626	1.628	1.629	1.629	1.630	1.629	1.630	1.629	1.629	1.629	1.628	1.628	1.628	1.626	1.626	1.625	1.625	1.624	1.622	1.621	1.620	1.619	1.619	1.619	1.618	1.616	1.616	1.615	1.614	1.614	1.612	1.612	1.612	1.612	1.612	1.612	1.612	1.612	1.612	1.612	1.614	1.615	1.615	1.615	1.616	1.616	1.618	1.618	1.619	1.619	1.620	1.620	1.620	1.620	1.620	1.620	1.621	1.621	1.621	1.621	1.621	1.620	1.620	1.619	1.619	1.619	1.616	1.615	1.615	1.612	1.611	1.610	1.608	1.606	1.604	1.602	1.601	1.598	1.596	1.595	1.592	1.590	1.589	1.585	1.584	1.581	1.580	1.578	1.576	1.575	1.574	1.572	1.571	1.570	1.570	1.569	1.568	1.568	1.568	1.568	1.569	1.569	1.569	1.569	1.570	1.571	1.572	1.574	1.575	1.578	1.578	1.580	1.581	1.582	1.585	1.586	1.588	1.590	1.591	1.594	1.594	1.595	1.598	1.599	1.599	1.600	1.600	1.601	1.601	1.601	1.601	1.601	1.600	1.599	1.599	1.596	1.595	1.594	1.591	1.588	1.586	1.582	1.580	1.578	1.574	1.570	1.566	1.561	1.558	1.552	1.549	1.544	1.539	1.534	1.529	1.524	1.520	1.515	1.510	1.505	1.500	1.496	1.492	1.489	1.484	1.480	1.476	1.472	1.470	1.468	1.464	1.461	1.459	1.456	1.455	1.454	1.451	1.451	1.450	1.450	1.450	1.449	1.449	1.450	1.450	1.451	1.451	1.454	1.454	1.455	1.456	1.460	1.461	1.462	1.465	1.468	1.470	1.474	1.475	1.478	1.480	1.482	1.485	1.488	1.490	1.494	1.496	1.498	1.500	1.501	1.504	1.505	1.506	1.509	1.510	1.510	1.511	1.512	1.511	1.511	1.512	1.511	1.511	1.509	1.508	1.505	1.504	1.501	1.499	1.495	1.492	1.489	1.484	1.480	1.475	1.469	1.465	1.459	1.452	1.446	1.439	1.432	1.425	1.418	1.410	1.401	1.394	1.385	1.376	1.369	1.360	1.351	1.342	1.332	1.325	1.316	1.308	1.299	1.290	1.281	1.272	1.264	1.256	1.249	1.241	1.235	1.229	1.222	1.216	1.210	1.205	1.201	1.198	1.192	1.191	1.188	1.185	1.184	1.182	1.181	1.182	1.184	1.184	1.186	1.189	1.190	1.194	1.198	1.202	1.208	1.212	1.218	1.224	1.230	1.236	1.244	1.250	1.258	1.265	1.274	1.281	1.289	1.298	1.306	1.314	1.321	1.329	1.336	1.344	1.351	1.358	1.364	1.370	1.376	1.382	1.388	1.391	1.396	1.399	1.404	1.405	1.408	1.409	1.409	1.410	1.408	1.408	1.405	1.404	1.400	1.396	1.392	1.388	1.381	1.375	1.368	1.360	1.352	1.344	1.335	1.324	1.315	1.304	1.292	1.280	1.268	1.256	1.244	1.230	1.218	1.202	1.189	1.175	1.161	1.148	1.131	1.118	1.104	1.089	1.074	1.060	1.045	1.032	1.018	1.004	0.990	0.978	0.964	0.951	0.940	0.928	0.916	0.905	0.895	0.885	0.875	0.868	0.859	0.851	0.842	0.838	0.831	0.826	0.820	0.816	0.812	0.811	0.809	0.806	0.805	0.805	0.805	0.805	0.808	0.809	0.811	0.815	0.818	0.822	0.826	0.831	0.838	0.842	0.849	0.855	0.861	0.868	0.875	0.881	0.889	0.896	0.904	0.909	0.916	0.924	0.930	0.938	0.942	0.949	0.954	0.960	0.965	0.969	0.972	0.976	0.980	0.982	0.985	0.985	0.988	0.986	0.986	0.985	0.984	0.981	0.979	0.974	0.971	0.966	0.960	0.955	0.949	0.940	0.934	0.926	0.916	0.909	0.899	0.890	0.880	0.869	0.860	0.849	0.839	0.828	0.818	0.806	0.795	0.785	0.774	0.762	0.752	0.744	0.734	0.724	0.715	0.708	0.699	0.691	0.684	0.678	0.670	0.665	0.660	0.655	0.651	0.649	0.645	0.642	0.641	0.640	0.640	0.639	0.639	0.640	0.642	0.644	0.645	0.649	0.651	0.654	0.659	0.662	0.666	0.670	0.674	0.679	0.684	0.688	0.692	0.696	0.700	0.704	0.708	0.711	0.714	0.716	0.719	0.721	0.724	0.724	0.724	0.724	0.724	0.722	0.721	0.719	0.716	0.712	0.709	0.704	0.699	0.692	0.686	0.680	0.671	0.664	0.655	0.646	0.638	0.628	0.618	0.608	0.598	0.586	0.575	0.564	0.552	0.541	0.530	0.519	0.506	0.495	0.485	0.474	0.462	0.452	0.444	0.434	0.425	0.415	0.408	0.400	0.392	0.386	0.380	0.374	0.370	0.365	0.361	0.359	0.356	0.354	0.351	0.351	0.351	0.351	0.352	0.355	0.356	0.359	0.362	0.368	0.371	0.376	0.381	0.388	0.392	0.400	0.408	0.414	0.421	0.430	0.438	0.445	0.454	0.462	0.471	0.480	0.489	0.496	0.506	0.515	0.524	0.532	0.542	0.551	0.561	0.569	0.579	0.586	0.596	0.605	0.612	0.621	0.630	0.638	0.646	0.654	0.662	0.670	0.676	0.685	0.692	0.699	0.705	0.712	0.719	0.725	0.730	0.738	0.744	0.748	0.754	0.759	0.764	0.769	0.772	0.776	0.781	0.784	0.788	0.790	0.794	0.796	0.798	0.800	0.801	0.802	0.802	0.804	0.805	0.805	0.804	0.804	0.801	0.800	0.799	0.795	0.792	0.790	0.786	0.782	0.779	0.775	0.770	0.765	0.759	0.754	0.749	0.741	0.735	0.729	0.721	0.714	0.706	0.699	0.691	0.682	0.675	0.668	0.659	0.650	0.642	0.634	0.625	0.616	0.608	0.599	0.591	0.581	0.572	0.565	0.556	0.548	0.540	0.531	0.522	0.515	0.507	0.500	0.492	0.486	0.479	0.471	0.464	0.458	0.450	0.445	0.438	0.432	0.426	0.420	0.416	0.411	0.405	0.400	0.396	0.391	0.388	0.382	0.379	0.375	0.370	0.366	0.362	0.359	0.355	0.352	0.349	0.346	0.344	0.340	0.336	0.334	0.330	0.326	0.325	0.321	0.318	0.314	0.310	0.308	0.304	0.300	0.296	0.292	0.289	0.284	0.279	0.275	0.270	0.264	0.259	0.254	0.246	0.240	0.234	0.226	0.219	0.211	0.202	0.194	0.185	0.176	0.166	0.156	0.145	0.136	0.124	0.112	0.101	0.089	0.076	0.064	0.051	0.039	0.025	0.011	-0.002	-0.016	-0.030	-0.045	-0.060	-0.074	-0.089	-0.102	-0.118	-0.132	-0.146	-0.161	-0.174	-0.189	-0.202	-0.215	-0.230	-0.242	-0.255	-0.268	-0.280	-0.291	-0.301	-0.312	-0.322	-0.331	-0.341	-0.349	-0.359	-0.366	-0.372	-0.379	-0.385	-0.390	-0.395	-0.399	-0.404	-0.405	-0.408	-0.409	-0.411	-0.412	-0.411	-0.411	-0.410	-0.410	-0.408	-0.404	-0.402	-0.399	-0.395	-0.391	-0.386	-0.381	-0.376	-0.370	-0.365	-0.359	-0.352	-0.345	-0.339	-0.332	-0.325	-0.316	-0.310	-0.301	-0.295	-0.286	-0.278	-0.270	-0.261	-0.254	-0.245	-0.236	-0.229	-0.220	-0.211	-0.202	-0.195	-0.185	-0.176	-0.169	-0.159	-0.150	-0.142	-0.132	-0.124	-0.115	-0.106	-0.096	-0.088	-0.078	-0.069	-0.059	-0.050	-0.040	-0.030	-0.021	-0.011	-0.001	0.009	0.020	0.030	0.040	0.049	0.059	0.070	0.080	0.090	0.100	0.110	0.120	0.130	0.139	0.149	0.159	0.168	0.176	0.185	0.194	0.202	0.210	0.218	0.225	0.231	0.238	0.244	0.249	0.254	0.258	0.262	0.265	0.268	0.270	0.271	0.272	0.272	0.271	0.271	0.270	0.266	0.265	0.261	0.258	0.252	0.248	0.242	0.235	0.229	0.221	0.214	0.206	0.196	0.189	0.180	0.170	0.160	0.150	0.140	0.130	0.119	0.109	0.098	0.088	0.076	0.066	0.056	0.046	0.036	0.028	0.018	0.009	0.000	-0.008	-0.016	-0.024	-0.030	-0.036	-0.042	-0.048	-0.052	-0.056	-0.060	-0.064	-0.068	-0.069	-0.071	-0.072	-0.074	-0.075	-0.074	-0.074	-0.072	-0.071	-0.070	-0.068	-0.065	-0.062	-0.061	-0.058	-0.054	-0.051	-0.046	-0.042	-0.040	-0.035	-0.031	-0.028	-0.024	-0.019	-0.015	-0.010	-0.008	-0.004	0.001	0.005	0.009	0.012	0.015	0.020	0.022	0.025	0.029	0.031	0.035	0.038	0.041	0.044	0.046	0.050	0.052	0.055	0.059	0.061	0.064	0.068	0.070	0.074	0.078	0.081	0.085	0.090	0.094	0.099	0.102	0.109	0.114	0.119	0.125	0.131	0.136	0.142	0.150	0.156	0.164	0.171	0.179	0.185	0.194	0.201	0.210	0.218	0.225	0.235	0.242	0.250	0.259	0.266	0.275	0.284	0.290	0.298	0.306	0.312	0.320	0.328	0.334	0.339	0.345	0.351	0.356	0.361	0.365	0.369	0.374	0.378	0.379	0.381	0.384	0.385	0.388	0.389	0.389	0.390	0.390	0.390	0.389	0.388	0.386	0.385	0.382	0.381	0.379	0.378	0.374	0.372	0.369	0.366	0.362	0.360	0.358	0.354	0.351	0.349	0.346	0.344	0.340	0.339	0.335	0.334	0.331	0.329	0.328	0.328	0.325	0.325	0.325	0.324	0.324	0.324	0.325	0.325	0.326	0.328	0.330	0.332	0.334	0.338	0.340	0.344	0.348	0.351	0.355	0.360	0.365	0.369	0.375	0.380	0.386	0.391	0.398	0.404	0.410	0.416	0.422	0.429	0.435	0.442	0.449	0.455	0.461	0.469	0.475	0.482	0.488	0.495	0.501	0.506	0.512	0.518	0.524	0.529	0.534	0.539	0.542	0.546	0.550	0.554	0.556	0.561	0.564	0.565	0.568	0.569	0.570	0.571	0.571	0.572	0.572	0.572	0.571	0.570	0.569	0.568	0.565	0.564	0.561	0.559	0.556	0.552	0.549	0.546	0.542	0.539	0.535	0.531	0.526	0.524	0.519	0.515	0.510	0.506	0.500	0.496	0.492	0.488	0.484	0.479	0.475	0.470	0.466	0.461	0.458	0.454	0.450	0.446	0.442	0.439	0.435	0.432	0.429	0.426	0.422	0.420	0.418	0.415	0.412	0.410	0.408	0.406	0.404	0.402	0.400	0.398	0.396	0.395	0.392	0.391	0.389	0.388	0.386	0.385	0.384	0.382	0.380	0.380	0.379	0.376	0.376	0.374	0.374	0.372	0.371	0.370	0.370	0.368	0.366	0.366	0.364	0.364	0.361	0.361	0.359	0.359	0.356	0.355	0.355	0.352	0.351	0.350	0.349	0.346	0.345	0.345	0.342	0.340	0.340	0.339	0.336	0.335	0.334	0.331	0.330	0.329	0.326	0.326	0.324	0.321	0.321	0.319	0.318	0.316	0.315	0.314	0.311	0.311	0.309	0.309	0.306	0.305	0.305	0.302	0.302	0.301	0.300	0.300	0.299	0.299	0.298	0.298	0.296	0.296	0.296	0.296	0.296	0.296	0.296	0.296	0.298	0.298	0.299	0.298	0.300	0.300	0.301	0.301	0.304	0.304	0.305	0.306	0.308	0.310	0.311	0.312	0.314	0.315	0.316	0.318	0.319	0.320	0.322	0.322	0.325	0.325	0.328	0.329	0.330	0.331	0.332	0.334	0.335	0.335	0.336	0.338	0.339	0.339	0.340	0.341	0.341	0.341	0.342	0.344	0.344	0.342	0.344	0.344	0.344	0.344	0.344	0.344	0.344	0.342	0.342	0.341	0.341	0.341	0.340	0.340	0.339	0.338	0.338	0.336	0.335	0.335	0.334	0.334	0.334	0.332	0.334	0.332	0.332	0.332	0.332	0.332	0.331	0.331	0.332	0.332	0.334	0.335	0.336	0.338	0.341	0.342	0.345	0.349	0.351	0.355	0.358	0.362	0.366	0.371	0.378	0.382	0.390	0.396	0.404	0.410	0.418	0.426	0.435	0.444	0.452	0.462	0.472	0.482	0.494	0.504	0.516	0.529	0.539	0.552	0.564	0.576	0.589	0.601	0.614	0.626	0.639	0.652	0.665	0.678	0.689	0.701	0.714	0.725	0.736	0.748	0.758	0.768	0.778	0.788	0.795	0.804	0.811	0.819	0.825	0.831	0.836	0.840	0.844	0.848	0.850	0.851	0.852	0.852	0.851	0.851	0.849	0.846	0.844	0.840	0.836	0.830	0.825	0.819	0.812	0.805	0.798	0.790	0.780	0.771	0.762	0.752	0.744	0.734	0.725	0.714	0.704	0.692	0.684	0.672	0.664	0.652	0.644	0.634	0.625	0.615	0.606	0.596	0.589	0.581	0.574	0.566	0.560	0.554	0.548	0.542	0.538	0.534	0.530	0.525	0.522	0.520	0.519	0.518	0.518	0.516	0.516	0.516	0.519	0.520	0.521	0.524	0.526	0.530	0.534	0.538	0.541	0.546	0.551	0.556	0.562	0.568	0.574	0.581	0.588	0.595	0.602	0.609	0.618	0.625	0.634	0.642	0.651	0.660	0.669	0.678	0.686	0.696	0.708	0.716	0.726	0.736	0.746	0.756	0.768	0.779	0.789	0.800	0.811	0.822	0.834	0.845	0.858	0.869	0.881	0.892	0.906	0.918	0.930	0.942	0.955	0.968	0.980	0.994	1.005	1.019	1.031	1.045	1.056	1.070	1.084	1.096	1.109	1.122	1.135	1.148	1.161	1.174	1.186	1.199	1.211	1.224	1.235	1.248	1.260	1.271	1.282	1.295	1.306	1.316	1.329	1.339	1.349	1.360	1.370	1.379	1.390	1.399	1.408	1.416	1.426	1.434	1.442	1.450	1.458	1.465	1.472	1.480	1.485	1.492	1.498	1.505	1.510	1.515	1.520	1.525	1.530	1.535	1.539	1.542	1.548	1.551	1.555	1.558	1.561	1.564	1.566	1.569	1.571	1.574	1.575	1.576	1.579	1.581	1.581	1.582	1.584	1.585	1.585	1.586	1.586	1.588	1.586	1.588	1.586	1.586	1.586	1.585	1.584	1.584	1.584	1.581	1.580	1.579	1.578	1.576	1.575	1.571	1.570	1.568	1.566	1.564	1.561	1.559	1.555	1.552	1.550	1.548	1.544	1.541	1.539	1.535	1.531	1.529	1.526	1.522	1.520	1.518	1.515	1.511	1.508	1.505	1.504	1.501	1.499	1.498	1.495	1.494	1.492	1.491	1.490	1.490	1.489	1.489	1.489	1.489	1.490	1.490	1.490	1.492	1.494	1.495	1.498	1.500	1.504	1.506	1.510	1.514	1.516	1.520	1.525	1.529	1.534	1.539	1.544	1.549	1.554	1.558	1.564	1.569	1.575	1.579	1.585	1.589	1.594	1.599	1.604	1.608	1.612	1.616	1.621	1.624	1.628	1.630	1.634	1.636	1.638	1.640	1.641	1.644	1.644	1.644	1.644	1.644	1.642	1.642	1.641	1.640	1.639	1.636	1.634	1.632	1.629	1.626	1.622	1.619	1.615	1.610	1.608	1.602	1.598	1.594	1.588	1.584	1.579	1.574	1.569	1.564	1.559	1.554	1.550	1.544	1.539	1.534	1.530	1.525	1.520	1.515	1.511	1.506	1.502	1.499	1.492	1.489	1.485	1.480	1.476	1.472	1.469	1.464	1.460	1.456	1.452	1.449	1.444	1.441	1.436	1.432	1.429	1.426	1.421	1.418	1.414	1.410	1.406	1.402	1.399	1.394	1.390	1.386	1.381	1.378	1.374	1.370	1.366	1.362	1.359	1.355	1.351	1.346	1.344	1.341	1.338	1.334	1.330	1.326	1.324	1.321	1.319	1.316	1.312	1.311	1.310	1.308	1.305	1.304	1.301	1.300	1.300	1.298	1.296	1.296	1.296	1.295	1.294	1.294	1.292	1.292	1.292	1.291	1.291	1.291	1.290	1.290	1.289	1.289	1.288	1.288	1.286	1.285	1.282	1.282	1.280	1.279	1.276	1.274	1.271	1.269	1.265	1.261	1.259	1.255	1.250	1.245	1.240	1.235	1.229	1.222	1.215	1.210	1.202	1.195	1.186	1.179	1.171	1.162	1.154	1.144	1.134	1.125	1.115	1.106	1.096	1.086	1.075	1.066	1.055	1.045	1.034	1.025	1.015	1.004	0.995	0.985	0.976	0.968	0.959	0.951	0.942	0.935	0.928	0.920	0.914	0.909	0.902	0.898	0.892	0.889	0.885	0.882	0.881	0.879	0.879	0.878	0.878	0.879	0.880	0.882	0.886	0.889	0.892	0.898	0.902	0.908	0.915	0.921	0.928	0.935	0.944	0.951	0.960	0.969	0.978	0.988	0.996	1.008	1.018	1.028	1.038	1.048	1.058	1.068	1.079	1.089	1.098	1.108	1.118	1.126	1.135	1.144	1.152	1.160	1.168	1.175	1.181	1.188	1.195	1.199	1.204	1.209	1.212	1.215	1.218	1.220	1.221	1.221	1.221	1.221	1.220	1.218	1.216	1.214	1.209	1.206	1.201	1.196	1.190	1.184	1.178	1.171	1.164	1.156	1.148	1.140	1.131	1.122	1.112	1.104	1.092	1.082	1.072	1.062	1.051	1.041	1.031	1.020	1.009	0.999	0.989	0.978	0.966	0.956	0.946	0.936	0.926	0.916	0.908	0.898	0.889	0.879	0.871	0.864	0.855	0.848	0.841	0.832	0.826	0.821	0.814	0.809	0.804	0.799	0.794	0.790	0.785	0.781	0.778	0.774	0.771	0.769	0.766	0.764	0.762	0.760	0.758	0.755	0.754	0.752	0.751	0.750	0.749	0.746	0.745	0.742	0.741	0.739	0.738	0.734	0.731	0.728	0.725	0.721	0.718	0.714	0.709	0.704	0.700	0.695	0.689	0.682	0.675	0.669	0.661	0.654	0.646	0.638	0.629	0.619	0.609	0.599	0.590	0.579	0.569	0.556	0.546	0.535	0.522	0.512	0.500	0.489	0.476	0.465	0.452	0.441	0.429	0.418	0.406	0.394	0.382	0.372	0.361	0.351	0.341	0.332	0.322	0.314	0.306	0.298	0.290	0.282	0.276	0.270	0.264	0.260	0.254	0.251	0.248	0.245	0.241	0.240	0.239	0.238	0.238	0.238	0.239	0.240	0.242	0.244	0.246	0.250	0.254	0.258	0.261	0.266	0.271	0.276	0.282	0.288	0.295	0.300	0.308	0.314	0.321	0.329	0.335	0.344	0.350	0.358	0.365	0.372	0.380	0.388	0.394	0.401	0.409	0.416	0.422	0.430	0.436	0.442	0.449	0.455	0.461	0.466	0.472	0.478	0.484	0.488	0.491	0.495	0.499	0.502	0.506	0.509	0.510	0.512	0.514	0.516	0.516	0.518	0.516	0.516	0.516	0.515	0.514	0.511	0.510	0.509	0.505	0.502	0.500	0.498	0.492	0.489	0.485	0.480	0.475	0.471	0.465	0.460	0.455	0.449	0.444	0.438	0.431	0.425	0.419	0.412	0.406	0.400	0.392	0.386	0.381	0.375	0.369	0.362	0.358	0.351	0.346	0.341	0.335	0.330	0.326	0.321	0.318	0.314	0.311	0.308	0.304	0.301	0.300	0.299	0.296	0.295	0.295	0.294	0.294	0.294	0.295	0.298	0.298	0.301	0.302	0.305	0.309	0.311	0.316	0.320	0.325	0.330	0.336	0.341	0.348	0.354	0.361	0.369	0.376	0.384	0.392	0.401	0.410	0.419	0.429	0.439	0.449	0.460	0.471	0.481	0.495	0.506	0.519	0.530	0.542	0.555	0.568	0.581	0.594	0.608	0.621	0.635	0.649	0.661	0.675	0.688	0.702	0.716	0.729	0.741	0.755	0.768	0.782	0.795	0.808	0.819	0.831	0.842	0.855	0.865	0.876	0.888	0.899	0.908	0.916	0.926	0.935	0.944	0.951	0.959	0.966	0.972	0.980	0.985	0.990	0.995	1.000	1.005	1.009	1.014	1.018	1.020	1.024	1.026	1.029	1.031	1.035	1.036	1.039	1.040	1.042	1.045	1.046	1.049	1.051	1.054	1.056	1.059	1.062	1.065	1.069	1.071	1.076	1.080	1.086	1.090	1.095	1.102	1.108	1.114	1.121	1.128	1.135	1.145	1.152	1.161	1.171	1.181	1.190	1.201	1.211	1.222	1.234	1.246	1.259	1.270	1.282	1.295	1.308	1.321	1.334	1.348	1.361	1.374	1.386	1.400	1.414	1.426	1.440	1.454	1.465	1.478	1.491	1.502	1.514	1.526	1.538	1.550	1.560	1.570	1.581	1.590	1.599	1.609	1.616	1.624	1.632	1.640	1.646	1.652	1.659	1.664	1.669	1.672	1.678	1.681	1.684	1.686	1.688	1.690	1.691	1.691	1.691	1.691	1.691	1.690	1.689	1.688	1.686	1.684	1.681	1.679	1.676	1.674	1.670	1.666	1.662	1.659	1.654	1.651	1.646	1.642	1.639	1.634	1.630	1.626	1.622	1.618	1.615	1.610	1.608	1.605	1.602	1.600	1.596	1.594	1.592	1.590	1.589	1.589	1.588	1.588	1.588	1.590	1.590	1.591	1.592	1.595	1.598	1.600	1.602	1.606	1.610	1.614	1.618	1.622	1.626	1.631	1.635	1.640	1.645	1.651	1.655	1.661	1.666	1.671	1.676	1.681	1.686	1.690	1.695	1.699	1.704	1.706	1.711	1.714	1.715	1.718	1.720	1.721	1.722	1.724	1.722	1.724	1.722	1.721	1.720	1.719	1.716	1.714	1.711	1.708	1.702	1.699	1.694	1.690	1.684	1.679	1.674	1.666	1.661	1.655	1.648	1.642	1.635	1.629	1.621	1.616	1.609	1.602	1.595	1.589	1.582	1.578	1.571	1.565	1.559	1.554	1.549	1.545	1.540	1.535	1.531	1.528	1.524	1.521	1.519	1.515	1.514	1.511	1.509	1.508	1.506	1.505	1.504	1.504	1.504	1.504	1.504	1.504	1.504	1.504	1.505	1.506	1.506	1.508	1.509	1.509	1.510	1.511	1.512	1.512	1.515	1.515	1.516	1.518	1.519	1.520	1.520	1.522	1.522	1.524	1.525	1.526	1.526	1.529	1.529	1.530	1.531	1.532	1.534	1.535	1.535	1.536	1.538	1.540	1.540	1.541	1.544	1.544	1.546	1.549	1.550	1.551	1.554	1.555	1.558	1.559	1.561	1.562	1.565	1.566	1.569	1.570	1.571	1.572	1.575	1.575	1.578	1.578	1.579	1.579	1.580	1.580	1.580	1.580	1.579	1.579	1.578	1.576	1.574	1.572	1.570	1.566	1.564	1.560	1.556	1.551	1.548	1.542	1.538	1.531	1.525	1.520	1.514	1.506	1.499	1.492	1.484	1.476	1.468	1.460	1.452	1.444	1.434	1.425	1.418	1.408	1.399	1.389	1.380	1.371	1.361	1.352	1.342	1.334	1.324	1.315	1.306	1.298	1.288	1.279	1.270	1.261	1.252	1.244	1.235	1.226	1.219	1.210	1.201	1.192	1.185	1.176	1.169	1.161	1.154	1.145	1.138	1.129	1.121	1.114	1.106	1.099	1.091	1.084	1.076	1.069	1.060	1.054	1.046	1.039	1.031	1.024	1.016	1.010	1.002	0.996	0.990	0.982	0.978	0.971	0.964	0.959	0.952	0.948	0.944	0.938	0.932	0.929	0.924	0.920	0.918	0.914	0.911	0.908	0.905	0.904	0.902	0.900	0.900	0.900	0.899	0.899	0.899	0.899	0.900	0.900	0.901	0.904	0.904	0.905	0.908	0.909	0.911	0.912	0.915	0.916	0.919	0.920	0.922	0.924	0.926	0.928	0.929	0.930	0.930	0.932	0.932	0.932	0.934	0.932	0.932	0.931	0.931	0.930	0.929	0.928	0.925	0.924	0.922	0.919	0.916	0.914	0.911	0.909	0.906	0.902	0.900	0.898	0.895	0.892	0.890	0.888	0.885	0.884	0.881	0.880	0.879	0.878	0.876	0.876	0.878	0.878	0.879	0.880	0.884	0.885	0.889	0.892	0.896	0.901	0.906	0.911	0.918	0.925	0.931	0.939	0.946	0.955	0.964	0.974	0.982	0.992	1.002	1.012	1.024	1.035	1.045	1.056	1.068	1.079	1.089	1.101	1.112	1.122	1.134	1.145	1.156	1.166	1.175	1.186	1.196	1.205	1.215	1.224	1.231	1.239	1.248	1.255	1.261	1.268	1.274	1.280	1.284	1.290	1.294	1.299	1.302	1.306	1.309	1.311	1.314	1.316	1.318	1.320	1.321	1.322	1.322	1.324	1.325	1.325	1.325	1.325	1.326	1.325	1.326	1.326	1.326	1.326	1.328	1.328	1.328	1.328	1.328	1.328	1.329	1.330	1.330	1.331	1.332	1.332	1.334	1.335	1.338	1.339	1.340	1.341	1.344	1.345	1.348	1.350	1.351	1.352	1.355	1.356	1.359	1.361	1.364	1.364	1.366	1.368	1.369	1.370	1.371	1.372	1.372	1.374	1.375	1.375	1.375	1.375	1.374	1.372	1.372	1.371	1.370	1.368	1.366	1.365	1.362	1.360	1.358	1.354	1.351	1.348	1.345	1.341	1.338	1.334	1.329	1.326	1.322	1.318	1.314	1.310	1.305	1.301	1.299	1.295	1.291	1.288	1.284	1.280	1.278	1.274	1.271	1.269	1.268	1.266	1.264	1.262	1.262	1.261	1.261	1.260	1.261	1.262	1.264	1.266	1.269	1.270	1.274	1.278	1.280	1.285	1.289	1.294	1.299	1.304	1.310	1.316	1.322	1.328	1.334	1.341	1.348	1.355	1.362	1.370	1.378	1.385	1.392	1.400	1.408	1.415	1.422	1.430	1.438	1.444	1.451	1.459	1.465	1.471	1.479	1.484	1.490	1.495	1.501	1.505	1.510	1.515	1.519	1.522	1.526	1.530	1.532	1.536	1.539	1.540	1.542	1.544	1.545	1.548	1.548	1.549	1.549	1.548	1.549	1.549	1.549	1.548	1.546	1.545	1.545	1.544	1.542	1.541	1.539	1.539	1.536	1.535	1.531	1.530	1.529	1.525	1.524	1.521	1.520	1.516	1.514	1.511	1.509	1.506	1.504	1.500	1.498	1.495	1.492	1.489	1.485	1.481	1.479	1.475	1.471	1.468	1.464	1.461	1.456	1.452	1.449	1.444	1.440	1.435	1.431	1.426	1.421	1.418	1.412	1.409	1.404	1.400	1.395	1.390	1.388	1.382	1.379	1.375	1.370	1.368	1.364	1.360	1.358	1.354	1.350	1.349	1.346	1.344	1.342	1.340	1.339	1.339	1.338	1.336	1.336	1.336	1.336	1.338	1.339	1.339	1.341	1.342	1.345	1.346	1.349	1.352	1.354	1.358	1.361	1.364	1.368	1.371	1.375	1.379	1.382	1.386	1.390	1.395	1.399	1.402	1.406	1.410	1.414	1.419	1.422	1.425	1.429	1.431	1.435	1.438	1.440	1.441	1.444	1.445	1.448	1.449	1.450	1.450	1.451	1.451	1.451	1.451	1.451	1.450	1.449	1.448	1.446	1.445	1.444	1.441	1.439	1.438	1.435	1.432	1.430	1.428	1.426	1.424	1.421	1.419	1.415	1.415	1.411	1.410	1.408	1.406	1.404	1.402	1.401	1.399	1.398	1.396	1.396	1.395	1.395	1.394	1.394	1.394	1.394	1.395	1.394	1.395	1.396	1.396	1.396	1.398	1.398	1.400	1.401	1.401	1.402	1.404	1.404	1.405	1.406	1.408	1.408	1.408	1.409	1.409	1.408	1.409	1.408	1.408	1.408	1.406	1.405	1.404	1.402	1.401	1.399	1.396	1.394	1.391	1.389	1.386	1.384	1.381	1.376	1.374	1.370	1.368	1.364	1.361	1.356	1.354	1.350	1.346	1.344	1.340	1.336	1.335	1.331	1.329	1.326	1.324	1.322	1.321	1.319	1.318	1.316	1.315	1.315	1.315	1.315	1.314	1.315	1.315	1.316	1.318	1.319	1.320	1.321	1.324	1.325	1.326	1.330	1.331	1.334	1.336	1.338	1.340	1.342	1.345	1.346	1.349	1.350	1.352	1.354	1.355	1.356	1.358	1.358	1.359	1.358	1.359	1.358	1.356	1.356	1.355	1.354	1.351	1.350	1.348	1.344	1.341	1.339	1.334	1.331	1.326	1.322	1.318	1.312	1.306	1.301	1.296	1.290	1.285	1.280	1.272	1.268	1.261	1.255	1.249	1.244	1.236	1.231	1.225	1.220	1.214	1.209	1.202	1.198	1.191	1.186	1.181	1.176	1.172	1.168	1.162	1.159	1.154	1.150	1.148	1.144	1.141	1.138	1.135	1.132	1.129	1.128	1.124	1.122	1.120	1.119	1.116	1.115	1.114	1.112	1.111	1.110	1.109	1.109	1.108	1.106	1.106	1.105	1.104	1.104	1.102	1.101	1.101	1.100	1.100	1.099	1.099	1.098	1.096	1.095	1.094	1.092	1.091	1.090	1.088	1.086	1.084	1.082	1.080	1.078	1.075	1.072	1.070	1.066	1.064	1.060	1.056	1.051	1.048	1.044	1.039	1.032	1.028	1.024	1.018	1.011	1.005	0.999	0.992	0.986	0.979	0.972	0.966	0.958	0.950	0.942	0.935	0.928	0.919	0.911	0.904	0.896	0.889	0.881	0.874	0.866	0.859	0.851	0.844	0.839	0.832	0.826	0.820	0.814	0.810	0.805	0.800	0.798	0.794	0.791	0.788	0.785	0.784	0.782	0.782	0.781	0.782	0.784	0.785	0.788	0.790	0.791	0.795	0.800	0.802	0.808	0.814	0.818	0.824	0.829	0.836	0.842	0.849	0.856	0.862	0.870	0.876	0.884	0.890	0.899	0.905	0.911	0.919	0.925	0.931	0.936	0.942	0.948	0.951	0.955	0.960	0.962	0.966	0.968	0.970	0.971	0.971	0.971	0.971	0.970	0.968	0.966	0.962	0.959	0.955	0.950	0.945	0.939	0.932	0.925	0.918	0.909	0.900	0.891	0.881	0.871	0.861	0.851	0.839	0.829	0.816	0.805	0.792	0.780	0.769	0.756	0.744	0.731	0.719	0.706	0.694	0.682	0.670	0.656	0.645	0.634	0.621	0.611	0.600	0.589	0.579	0.570	0.559	0.551	0.541	0.534	0.525	0.518	0.510	0.504	0.499	0.492	0.488	0.482	0.479	0.474	0.471	0.468	0.466	0.464	0.462	0.461	0.460	0.461	0.460	0.461	0.461	0.464	0.465	0.466	0.470	0.471	0.475	0.479	0.481	0.485	0.489	0.494	0.498	0.501	0.506	0.510	0.515	0.519	0.525	0.529	0.534	0.538	0.541	0.546	0.550	0.554	0.558	0.561	0.565	0.568	0.571	0.574	0.576	0.579	0.580	0.581	0.581	0.582	0.582	0.582	0.581	0.581	0.580	0.578	0.576	0.574	0.570	0.568	0.564	0.560	0.556	0.551	0.546	0.541	0.536	0.530	0.524	0.518	0.511	0.505	0.498	0.491	0.484	0.478	0.469	0.461	0.455	0.448	0.440	0.434	0.426	0.419	0.412	0.406	0.400	0.394	0.389	0.384	0.378	0.374	0.370	0.365	0.361	0.359	0.355	0.354	0.352	0.350	0.350	0.349	0.349	0.349	0.350	0.350	0.351	0.352	0.355	0.358	0.360	0.364	0.366	0.370	0.374	0.378	0.380	0.385	0.389	0.392	0.396	0.400	0.404	0.408	0.410	0.414	0.418	0.420	0.422	0.425	0.426	0.426	0.428	0.428	0.428	0.426	0.426	0.424	0.422	0.419	0.416	0.411	0.408	0.401	0.396	0.390	0.382	0.376	0.368	0.360	0.351	0.341	0.334	0.324	0.314	0.302	0.292	0.281	0.270	0.259	0.248	0.236	0.226	0.214	0.202	0.192	0.181	0.171	0.161	0.150	0.141	0.132	0.124	0.115	0.106	0.099	0.092	0.086	0.080	0.075	0.071	0.066	0.064	0.060	0.058	0.056	0.055	0.055	0.055	0.055	0.056	0.059	0.061	0.064	0.068	0.071	0.076	0.081	0.086	0.091	0.098	0.105	0.111	0.119	0.126	0.134	0.141	0.150	0.159	0.166	0.175	0.184	0.192	0.202	0.211	0.220	0.230	0.240	0.249	0.258	0.268	0.278	0.286	0.296	0.305	0.315	0.324	0.332	0.342	0.352	0.360	0.370	0.379	0.388	0.396	0.405	0.414	0.421	0.430	0.439	0.446	0.454	0.461	0.469	0.476	0.484	0.491	0.496	0.504	0.510	0.516	0.520	0.526	0.531	0.535	0.539	0.542	0.545	0.548	0.550	0.552	0.552	0.554	0.554	0.552	0.552	0.551	0.549	0.546	0.544	0.539	0.535	0.530	0.525	0.519	0.512	0.505	0.498	0.490	0.481	0.472	0.462	0.452	0.442	0.431	0.420	0.409	0.398	0.385	0.372	0.360	0.348	0.334	0.321	0.308	0.294	0.281	0.268	0.254	0.241	0.228	0.215	0.201	0.189	0.175	0.162	0.150	0.138	0.125	0.114	0.102	0.092	0.081	0.070	0.060	0.050	0.040	0.032	0.022	0.014	0.006	-0.002	-0.009	-0.018	-0.024	-0.030	-0.036	-0.042	-0.048	-0.052	-0.058	-0.062	-0.066	-0.070	-0.075	-0.078	-0.082	-0.085	-0.088	-0.090	-0.094	-0.096	-0.099	-0.101	-0.104	-0.106	-0.109	-0.110	-0.112	-0.114	-0.116	-0.119	-0.121	-0.122	-0.125	-0.128	-0.129	-0.131	-0.135	-0.138	-0.140	-0.142	-0.146	-0.149	-0.151	-0.156	-0.159	-0.164	-0.168	-0.172	-0.178	-0.181	-0.186	-0.191	-0.198	-0.202	-0.209	-0.215	-0.221	-0.228	-0.235	-0.241	-0.250	-0.258	-0.266	-0.274	-0.282	-0.291	-0.299	-0.308	-0.319	-0.328	-0.338	-0.348	-0.356	-0.368	-0.378	-0.388	-0.399	-0.409	-0.420	-0.430	-0.440	-0.451	-0.461	-0.472	-0.484	-0.494	-0.505	-0.514	-0.524	-0.535	-0.544	-0.554	-0.562	-0.571	-0.581	-0.590	-0.598	-0.605	-0.612	-0.621	-0.629	-0.634	-0.641	-0.646	-0.652	-0.658	-0.661	-0.666	-0.670	-0.674	-0.676	-0.679	-0.681	-0.684	-0.684	-0.685	-0.686	-0.685	-0.686	-0.685	-0.682	-0.682	-0.680	-0.678	-0.675	-0.671	-0.669	-0.664	-0.660	-0.656	-0.651	-0.646	-0.641	-0.635	-0.629	-0.624	-0.618	-0.610	-0.604	-0.596	-0.589	-0.581	-0.574	-0.566	-0.559	-0.550	-0.541	-0.532	-0.524	-0.515	-0.506	-0.496	-0.486	-0.476	-0.468	-0.458	-0.446	-0.438	-0.426	-0.415	-0.406	-0.395	-0.384	-0.372	-0.361	-0.350	-0.339	-0.328	-0.316	-0.305	-0.294	-0.281	-0.270	-0.258	-0.246	-0.235	-0.222	-0.211	-0.200	-0.189	-0.178	-0.165	-0.155	-0.144	-0.132	-0.124	-0.112	-0.102	-0.094	-0.085	-0.075	-0.068	-0.060	-0.052	-0.045	-0.039	-0.034	-0.026	-0.022	-0.018	-0.015	-0.011	-0.009	-0.006	-0.005	-0.005	-0.005	-0.005	-0.006	-0.008	-0.010	-0.014	-0.016	-0.021	-0.026	-0.031	-0.038	-0.042	-0.050	-0.058	-0.065	-0.074	-0.082	-0.091	-0.101	-0.109	-0.119	-0.129	-0.140	-0.150	-0.161	-0.171	-0.182	-0.192	-0.204	-0.214	-0.225	-0.236	-0.246	-0.256	-0.266	-0.276	-0.285	-0.295	-0.304	-0.314	-0.321	-0.329	-0.338	-0.345	-0.352	-0.359	-0.366	-0.371	-0.378	-0.382	-0.389	-0.394	-0.399	-0.404	-0.408	-0.411	-0.414	-0.418	-0.420	-0.422	-0.425	-0.426	-0.429	-0.431	-0.432	-0.432	-0.434	-0.435	-0.435	-0.436	-0.436	-0.436	-0.436	-0.435	-0.435	-0.434	-0.432	-0.431	-0.430	-0.429	-0.426	-0.425	-0.422	-0.420	-0.419	-0.415	-0.412	-0.409	-0.405	-0.401	-0.398	-0.394	-0.388	-0.384	-0.379	-0.372	-0.366	-0.361	-0.354	-0.348	-0.341	-0.332	-0.325	-0.318	-0.309	-0.300	-0.291	-0.282	-0.274	-0.264	-0.255	-0.245	-0.235	-0.225	-0.215	-0.204	-0.194	-0.184	-0.174	-0.162	-0.151	-0.141	-0.131	-0.120	-0.110	-0.100	-0.090	-0.081	-0.071	-0.061	-0.052	-0.044	-0.035	-0.026	-0.019	-0.010	-0.002	0.005	0.011	0.019	0.024	0.031	0.036	0.042	0.046	0.051	0.056	0.060	0.064	0.068	0.071	0.075	0.078	0.080	0.082	0.086	0.088	0.090	0.091	0.094	0.095	0.098	0.100	0.100	0.102	0.104	0.105	0.106	0.108	0.110	0.111	0.111	0.114	0.115	0.116	0.118	0.119	0.120	0.122	0.124	0.125	0.128	0.129	0.129	0.131	0.132	0.134	0.135	0.138	0.138	0.139	0.141	0.142	0.144	0.145	0.146	0.148	0.149	0.150	0.151	0.152	0.154	0.155	0.155	0.156	0.159	0.159	0.160	0.160	0.161	0.162	0.164	0.165	0.166	0.168	0.168	0.169	0.170	0.170	0.172	0.172	0.174	0.175	0.176	0.178	0.179	0.180	0.180	0.181	0.184	0.185	0.186	0.188	0.188	0.189	0.190	0.191	0.192	0.192	0.194	0.195	0.195	0.196	0.195	0.196	0.195	0.196	0.195	0.195	0.195	0.194	0.192	0.191	0.190	0.189	0.186	0.185	0.184	0.181	0.179	0.176	0.174	0.171	0.169	0.166	0.162	0.159	0.156	0.152	0.149	0.146	0.142	0.139	0.136	0.132	0.129	0.126	0.121	0.119	0.115	0.112	0.109	0.108	0.104	0.100	0.099	0.096	0.094	0.092	0.090	0.089	0.088	0.086	0.084	0.082	0.081	0.081	0.081	0.080	0.080	0.080	0.080	0.080	0.081	0.081	0.081	0.082	0.081	0.082	0.084	0.084	0.085	0.085	0.086	0.088	0.086	0.088	0.088	0.089	0.090	0.089	0.089	0.089	0.089	0.089	0.088	0.088	0.086	0.086	0.085	0.084	0.082	0.080	0.079	0.076	0.075	0.071	0.070	0.068	0.064	0.061	0.058	0.055	0.051	0.049	0.045	0.041	0.036	0.032	0.029	0.024	0.020	0.016	0.011	0.008	0.004	-0.001	-0.005	-0.010	-0.012	-0.018	-0.020	-0.025	-0.029	-0.031	-0.035	-0.039	-0.042	-0.045	-0.048	-0.050	-0.052	-0.055	-0.058	-0.058	-0.060	-0.060	-0.061	-0.061	-0.062	-0.062	-0.062	-0.061	-0.060	-0.060	-0.058	-0.058	-0.054	-0.051	-0.049	-0.046	-0.042	-0.040	-0.036	-0.032	-0.029	-0.024	-0.020	-0.015	-0.010	-0.004	0.000	0.005	0.011	0.018	0.024	0.028	0.034	0.041	0.046	0.051	0.058	0.062	0.069	0.075	0.080	0.086	0.090	0.096	0.100	0.106	0.110	0.115	0.118	0.122	0.125	0.129	0.131	0.135	0.136	0.139	0.140	0.141	0.142	0.142	0.142	0.142	0.142	0.140	0.140	0.138	0.136	0.134	0.132	0.129	0.125	0.121	0.119	0.114	0.110	0.106	0.100	0.096	0.092	0.088	0.081	0.076	0.071	0.068	0.061	0.056	0.051	0.048	0.041	0.038	0.034	0.029	0.024	0.021	0.019	0.015	0.012	0.011	0.009	0.008	0.008	0.005	0.008	0.008	0.009	0.010	0.012	0.016	0.019	0.022	0.028	0.034	0.040	0.046	0.054	0.061	0.070	0.079	0.088	0.099	0.109	0.120	0.131	0.144	0.156	0.170	0.184	0.196	0.211	0.226	0.240	0.255	0.271	0.286	0.301	0.316	0.331	0.348	0.362	0.378	0.391	0.406	0.420	0.435	0.449	0.461	0.474	0.488	0.499	0.510	0.521	0.530	0.540	0.549	0.558	0.565	0.571	0.576	0.582	0.588	0.590	0.592	0.595	0.596	0.596	0.596	0.595	0.592	0.590	0.586	0.581	0.578	0.572	0.565	0.559	0.551	0.544	0.535	0.526	0.518	0.506	0.496	0.486	0.476	0.466	0.455	0.444	0.432	0.421	0.411	0.400	0.389	0.378	0.366	0.356	0.346	0.336	0.326	0.318	0.309	0.300	0.292	0.284	0.276	0.270	0.264	0.258	0.252	0.248	0.242	0.239	0.236	0.234	0.231	0.229	0.228	0.226	0.226	0.226	0.226	0.228	0.229	0.230	0.232	0.235	0.238	0.241	0.245	0.249	0.254	0.258	0.262	0.268	0.272	0.279	0.285	0.290	0.298	0.302	0.310	0.316	0.325	0.332	0.339	0.348	0.355	0.364	0.372	0.381	0.389	0.399	0.408	0.418	0.428	0.438	0.448	0.459	0.469	0.480	0.492	0.502	0.515	0.528	0.540	0.554	0.565	0.579	0.592	0.606	0.621	0.635	0.650	0.665	0.680	0.695	0.711	0.728	0.742	0.760	0.776	0.792	0.810	0.826	0.844	0.860	0.878	0.895	0.912	0.930	0.948	0.964	0.981	0.999	1.016	1.032	1.049	1.066	1.082	1.099	1.115	1.130	1.145	1.160	1.175	1.190	1.204	1.218	1.231	1.245	1.256	1.269	1.281	1.292	1.302	1.314	1.324	1.332	1.342	1.351	1.360	1.368	1.375	1.381	1.389	1.394	1.400	1.405	1.410	1.415	1.418	1.422	1.425	1.429	1.430	1.432	1.435	1.436	1.438	1.438	1.438	1.438	1.439	1.439	1.438	1.438	1.436	1.434	1.434	1.432	1.430	1.428	1.426	1.424	1.421	1.419	1.416	1.415	1.411	1.409	1.406	1.402	1.400	1.398	1.395	1.392	1.389	1.386	1.384	1.380	1.378	1.375	1.372	1.370	1.368	1.365	1.362	1.360	1.359	1.356	1.354	1.351	1.350	1.349	1.348	1.346	1.345	1.342	1.342	1.341	1.341	1.340	1.340	1.340	1.341	1.341	1.342	1.342	1.344	1.344	1.346	1.348	1.349	1.351	1.352	1.355	1.358	1.360	1.362	1.365	1.369	1.372	1.375	1.379	1.382	1.386	1.389	1.394	1.398	1.401	1.408	1.411	1.415	1.419	1.424	1.428	1.432	1.436	1.441	1.444	1.449	1.452	1.456	1.460	1.464	1.466	1.470	1.474	1.476	1.479	1.481	1.484	1.486	1.488	1.490	1.491	1.492	1.494	1.495	1.495	1.496	1.496	1.496	1.496	1.496	1.496	1.495	1.495	1.494	1.494	1.492	1.492	1.491	1.490	1.489	1.488	1.486	1.485	1.482	1.481	1.481	1.479	1.478	1.476	1.475	1.474	1.472	1.472	1.471	1.470	1.469	1.468	1.468	1.466	1.465	1.465	1.465	1.464	1.464	1.464	1.462	1.461	1.462	1.461	1.461	1.460	1.460	1.459	1.458	1.458	1.458	1.455	1.454	1.454	1.452	1.450	1.450	1.449	1.446	1.445	1.442	1.440	1.438	1.435	1.434	1.431	1.429	1.426	1.422	1.420	1.418	1.414	1.410	1.408	1.404	1.401	1.399	1.395	1.391	1.389	1.385	1.382	1.379	1.375	1.372	1.370	1.368	1.365	1.364	1.360	1.359	1.356	1.356	1.354	1.352	1.351	1.351	1.349	1.349	1.349	1.349	1.349	1.349	1.350	1.350	1.351	1.351	1.352	1.352	1.355	1.356	1.356	1.358	1.359	1.360	1.361	1.362	1.364	1.364	1.366	1.366	1.366	1.366	1.366	1.366	1.366	1.366	1.365	1.365	1.362	1.360	1.360	1.358	1.354	1.351	1.346	1.342	1.339	1.334	1.329	1.324	1.318	1.311	1.305	1.298	1.291	1.284	1.275	1.266	1.259	1.250	1.240	1.231	1.221	1.211	1.202	1.191	1.181	1.171	1.161	1.151	1.141	1.132	1.122	1.112	1.102	1.094	1.085	1.076	1.068	1.060	1.051	1.045	1.038	1.031	1.025	1.019	1.015	1.009	1.006	1.002	1.000	0.998	0.995	0.994	0.992	0.992	0.994	0.995	0.996	0.999	1.002	1.005	1.009	1.014	1.018	1.024	1.030	1.035	1.041	1.050	1.056	1.064	1.071	1.080	1.088	1.095	1.104	1.111	1.120	1.128	1.138	1.145	1.154	1.161	1.169	1.176	1.182	1.190	1.195	1.201	1.208	1.212	1.216	1.221	1.225	1.229	1.231	1.234	1.235	1.236	1.238	1.238	1.236	1.235	1.234	1.230	1.228	1.224	1.220	1.215	1.209	1.202	1.196	1.190	1.182	1.174	1.166	1.156	1.148	1.138	1.126	1.118	1.106	1.094	1.084	1.071	1.060	1.048	1.036	1.024	1.010	0.999	0.985	0.974	0.960	0.949	0.936	0.924	0.912	0.900	0.889	0.878	0.866	0.855	0.845	0.834	0.825	0.815	0.805	0.798	0.789	0.780	0.772	0.765	0.758	0.752	0.746	0.740	0.735	0.731	0.726	0.722	0.720	0.716	0.714	0.711	0.710	0.708	0.706	0.705	0.705	0.705	0.704	0.704	0.704	0.705	0.705	0.705	0.705	0.705	0.706	0.708	0.708	0.708	0.708	0.708	0.708	0.706	0.706	0.705	0.704	0.701	0.700	0.699	0.696	0.694	0.691	0.686	0.684	0.679	0.675	0.669	0.665	0.659	0.652	0.646	0.640	0.632	0.626	0.619	0.610	0.602	0.594	0.585	0.578	0.569	0.559	0.550	0.541	0.531	0.522	0.514	0.504	0.495	0.486	0.478	0.469	0.460	0.451	0.444	0.436	0.428	0.421	0.414	0.406	0.401	0.395	0.390	0.384	0.379	0.375	0.370	0.366	0.362	0.360	0.358	0.355	0.352	0.351	0.351	0.350	0.350	0.350	0.351	0.351	0.352	0.354	0.355	0.358	0.360	0.362	0.365	0.368	0.371	0.375	0.379	0.382	0.386	0.391	0.396	0.400	0.405	0.410	0.415	0.420	0.425	0.430	0.435	0.440	0.445	0.450	0.455	0.461	0.465	0.470	0.476	0.480	0.486	0.491	0.496	0.501	0.506	0.510	0.515	0.520	0.524	0.528	0.531	0.535	0.539	0.541	0.545	0.549	0.551	0.554	0.556	0.558	0.560	0.561	0.562	0.562	0.564	0.562	0.564	0.564	0.562	0.561	0.559	0.558	0.556	0.554	0.551	0.548	0.544	0.540	0.536	0.531	0.526	0.521	0.515	0.510	0.504	0.498	0.491	0.484	0.478	0.470	0.461	0.455	0.446	0.439	0.430	0.422	0.414	0.405	0.398	0.390	0.381	0.372	0.365	0.356	0.348	0.340	0.332	0.325	0.318	0.310	0.304	0.298	0.292	0.285	0.280	0.274	0.270	0.265	0.261	0.258	0.255	0.251	0.249	0.246	0.246	0.245	0.244	0.244	0.244	0.245	0.246	0.248	0.251	0.252	0.256	0.261	0.265	0.270	0.274	0.280	0.286	0.292	0.300	0.308	0.315	0.324	0.332	0.342	0.351	0.361	0.372	0.382	0.394	0.406	0.416	0.429	0.441	0.455	0.468	0.480	0.494	0.507	0.521	0.536	0.549	0.564	0.579	0.592	0.606	0.620	0.635	0.650	0.664	0.679	0.691	0.706	0.720	0.732	0.746	0.760	0.774	0.786	0.799	0.811	0.824	0.835	0.846	0.858	0.868	0.879	0.889	0.898	0.908	0.916	0.925	0.932	0.941	0.949	0.955	0.961	0.968	0.974	0.980	0.985	0.990	0.995	1.000	1.004	1.009	1.012	1.015	1.019	1.022	1.025	1.029	1.031	1.034	1.036	1.040	1.042	1.045	1.048	1.051	1.054	1.056	1.060	1.062	1.068	1.071	1.075	1.079	1.082	1.088	1.092	1.098	1.104	1.108	1.114	1.121	1.126	1.134	1.141	1.149	1.156	1.164	1.172	1.180	1.189	1.199	1.208	1.218	1.228	1.238	1.248	1.258	1.268	1.278	1.289	1.300	1.311	1.321	1.332	1.344	1.355	1.366	1.376	1.388	1.398	1.410	1.420	1.431	1.440	1.451	1.460	1.470	1.480	1.489	1.496	1.505	1.514	1.521	1.529	1.535	1.541	1.548	1.554	1.559	1.564	1.568	1.571	1.575	1.578	1.580	1.582	1.584	1.585	1.585	1.585	1.585	1.584	1.584	1.581	1.580	1.578	1.575	1.572	1.570	1.566	1.562	1.560	1.555	1.551	1.548	1.544	1.539	1.535	1.531	1.526	1.522	1.520	1.516	1.512	1.509	1.508	1.505	1.502	1.501	1.500	1.499	1.500	1.499	1.500	1.501	1.502	1.506	1.509	1.511	1.515	1.521	1.526	1.531	1.538	1.544	1.551	1.559	1.568	1.575	1.585	1.592	1.602	1.612	1.624	1.632	1.642	1.654	1.664	1.675	1.685	1.696	1.706	1.716	1.728	1.736	1.746	1.756	1.764	1.772	1.781	1.788	1.795	1.801	1.808	1.811	1.816	1.820	1.824	1.826	1.828	1.830	1.830	1.830	1.829	1.828	1.825	1.821	1.819	1.814	1.809	1.804	1.798	1.791	1.785	1.778	1.770	1.762	1.754	1.745	1.736	1.728	1.719	1.710	1.700	1.691	1.682	1.674	1.664	1.655	1.648	1.639	1.631	1.622	1.615	1.609	1.601	1.595	1.590	1.584	1.579	1.575	1.570	1.566	1.562	1.560	1.559	1.555	1.554	1.554	1.554	1.552	1.554	1.554	1.555	1.556	1.558	1.560	1.561	1.564	1.568	1.570	1.572	1.575	1.579	1.582	1.586	1.590	1.594	1.598	1.601	1.605	1.609	1.612	1.615	1.619	1.622	1.625	1.630	1.632	1.635	1.639	1.640	1.644	1.646	1.648	1.651	1.652	1.655	1.656	1.658	1.660	1.661	1.662	1.664	1.665	1.666	1.666	1.668	1.669	1.668	1.668	1.668	1.669	1.668	1.668	1.666	1.666	1.665	1.662	1.661	1.660	1.659	1.656	1.654	1.650	1.649	1.645	1.641	1.638	1.632	1.628	1.624	1.619	1.611	1.606	1.600	1.592	1.585	1.579	1.569	1.561	1.552	1.544	1.535	1.525	1.515	1.505	1.494	1.482	1.472	1.460	1.449	1.436	1.425	1.412	1.400	1.388	1.375	1.362	1.349	1.336	1.325	1.311	1.299	1.286	1.275	1.262	1.250	1.239	1.226	1.215	1.204	1.192	1.181	1.170	1.161	1.150	1.141	1.131	1.122	1.114	1.105	1.096	1.089	1.081	1.074	1.066	1.060	1.054	1.046	1.040	1.035	1.029	1.024	1.019	1.014	1.009	1.004	1.000	0.995	0.992	0.988	0.984	0.980	0.976	0.974	0.970	0.966	0.964	0.960	0.958	0.954	0.952	0.950	0.948	0.945	0.944	0.940	0.939	0.936	0.935	0.934	0.932	0.931	0.930	0.929	0.929	0.926	0.926	0.926	0.925	0.925	0.926	0.926	0.926	0.928	0.928	0.929	0.929	0.930	0.930	0.931	0.932	0.934	0.935	0.936	0.938	0.938	0.939	0.940	0.940	0.941	0.941	0.941	0.941	0.941	0.940	0.941	0.940	0.939	0.938	0.938	0.935	0.932	0.931	0.929	0.926	0.922	0.919	0.916	0.912	0.909	0.905	0.901	0.896	0.892	0.888	0.884	0.879	0.874	0.870	0.865	0.860	0.856	0.852	0.849	0.845	0.840	0.838	0.834	0.831	0.829	0.826	0.825	0.824	0.824	0.824	0.825	0.825	0.828	0.830	0.831	0.835	0.840	0.844	0.849	0.854	0.861	0.868	0.875	0.882	0.890	0.900	0.909	0.919	0.929	0.939	0.950	0.961	0.974	0.985	0.996	1.009	1.020	1.034	1.046	1.058	1.071	1.082	1.095	1.108	1.120	1.131	1.144	1.155	1.166	1.178	1.189	1.198	1.209	1.218	1.226	1.236	1.244	1.252	1.259	1.266	1.272	1.279	1.285	1.289	1.294	1.299	1.302	1.306	1.310	1.312	1.314	1.316	1.318	1.319	1.320	1.321	1.320	1.320	1.321	1.321	1.321	1.320	1.319	1.319	1.318	1.316	1.315	1.314	1.312	1.311	1.310	1.309	1.308	1.308	1.305	1.305	1.304	1.302	1.302	1.301	1.301	1.300	1.300	1.300	1.300	1.299	1.299	1.299	1.300	1.300	1.299	1.300	1.300	1.301	1.301	1.300	1.301	1.301	1.301	1.301	1.301	1.301	1.301	1.300	1.300	1.299	1.299	1.298	1.295	1.295	1.292	1.290	1.290	1.288	1.284	1.281	1.279	1.275	1.272	1.269	1.265	1.261	1.258	1.252	1.249	1.244	1.240	1.234	1.229	1.225	1.219	1.214	1.209	1.204	1.198	1.191	1.186	1.181	1.178	1.172	1.166	1.161	1.158	1.152	1.149	1.145	1.141	1.138	1.135	1.131	1.130	1.128	1.126	1.125	1.124	1.124	1.124	1.124	1.125	1.126	1.128	1.130	1.132	1.135	1.139	1.142	1.146	1.150	1.155	1.160	1.165	1.170	1.176	1.182	1.189	1.195	1.202	1.209	1.215	1.222	1.230	1.238	1.244	1.252	1.259	1.266	1.272	1.280	1.286	1.294	1.300	1.308	1.312	1.319	1.325	1.331	1.335	1.341	1.345	1.350	1.355	1.359	1.362	1.366	1.370	1.371	1.375	1.378	1.379	1.381	1.382	1.385	1.386	1.388	1.388	1.389	1.389	1.389	1.390	1.390	1.390	1.390	1.389	1.390	1.390	1.389	1.389	1.388	1.386	1.386	1.385	1.385	1.384	1.382	1.381	1.380	1.380	1.378	1.378	1.376	1.375	1.374	1.374	1.371	1.370	1.370	1.369	1.366	1.366	1.364	1.362	1.361	1.360	1.358	1.356	1.355	1.354	1.351	1.350	1.348	1.346	1.345	1.341	1.340	1.339	1.336	1.335	1.332	1.330	1.329	1.328	1.325	1.322	1.321	1.320	1.319	1.318	1.316	1.315	1.314	1.312	1.312	1.311	1.311	1.310	1.311	1.310	1.311	1.311	1.311	1.312	1.312	1.315	1.315	1.316	1.318	1.320	1.322	1.325	1.326	1.329	1.331	1.334	1.338	1.340	1.344	1.346	1.350	1.354	1.358	1.361	1.364	1.369	1.371	1.376	1.379	1.382	1.386	1.390	1.392	1.396	1.400	1.404	1.406	1.409	1.412	1.415	1.418	1.420	1.422	1.425	1.426	1.429	1.430	1.430	1.432	1.432	1.432	1.432	1.434	1.434	1.434	1.432	1.431	1.430	1.430	1.429	1.428	1.426	1.424	1.421	1.420	1.419	1.415	1.414	1.412	1.409	1.408	1.404	1.401	1.399	1.395	1.394	1.390	1.388	1.385	1.382	1.380	1.376	1.374	1.372	1.370	1.368	1.365	1.362	1.361	1.359	1.358	1.355	1.354	1.352	1.350	1.348	1.346	1.344	1.342	1.341	1.340	1.339	1.338	1.336	1.335	1.334	1.332	1.331	1.330	1.329	1.326	1.325	1.324	1.322	1.321	1.320	1.319	1.316	1.316	1.314	1.312	1.310	1.309	1.306	1.305	1.304	1.301	1.300	1.298	1.296	1.294	1.294	1.292	1.290	1.289	1.286	1.286	1.285	1.282	1.282	1.281	1.280	1.280	1.279	1.279	1.279	1.278	1.278	1.278	1.279	1.279	1.279	1.280	1.281	1.280	1.281	1.282	1.284	1.285	1.288	1.288	1.289	1.290	1.291	1.292	1.294	1.294	1.296	1.296	1.298	1.299	1.298	1.299	1.299	1.299	1.299	1.298	1.298	1.296	1.295	1.295	1.292	1.290	1.288	1.285	1.284	1.280	1.276	1.274	1.269	1.265	1.261	1.256	1.251	1.246	1.241	1.236	1.231	1.225	1.219	1.212	1.206	1.200	1.195	1.188	1.181	1.175	1.169	1.162	1.156	1.151	1.145	1.139	1.132	1.128	1.122	1.116	1.112	1.108	1.104	1.099	1.095	1.091	1.089	1.085	1.082	1.080	1.076	1.075	1.074	1.072	1.071	1.069	1.069	1.069	1.069	1.069	1.069	1.070	1.071	1.071	1.074	1.074	1.076	1.079	1.081	1.082	1.085	1.088	1.090	1.092	1.095	1.098	1.101	1.104	1.108	1.110	1.114	1.116	1.120	1.122	1.125	1.128	1.131	1.134	1.136	1.139	1.141	1.144	1.146	1.149	1.150	1.151	1.152	1.154	1.154	1.155	1.155	1.155	1.154	1.154	1.152	1.151	1.149	1.146	1.144	1.141	1.138	1.134	1.129	1.125	1.120	1.115	1.108	1.102	1.095	1.089	1.081	1.074	1.065	1.058	1.049	1.040	1.031	1.020	1.011	1.001	0.991	0.981	0.970	0.960	0.950	0.939	0.929	0.919	0.909	0.899	0.889	0.879	0.870	0.860	0.851	0.842	0.835	0.826	0.820	0.814	0.806	0.800	0.794	0.790	0.785	0.781	0.779	0.775	0.772	0.772	0.770	0.771	0.770	0.771	0.774	0.774	0.776	0.780	0.782	0.786	0.791	0.794	0.800	0.805	0.809	0.815	0.821	0.828	0.832	0.839	0.845	0.851	0.858	0.862	0.870	0.875	0.880	0.886	0.890	0.895	0.899	0.902	0.906	0.910	0.911	0.914	0.916	0.916	0.918	0.916	0.918	0.916	0.914	0.911	0.909	0.906	0.901	0.899	0.892	0.888	0.881	0.876	0.868	0.861	0.854	0.846	0.838	0.829	0.820	0.810	0.801	0.791	0.781	0.772	0.761	0.751	0.741	0.732	0.721	0.711	0.701	0.691	0.681	0.671	0.662	0.652	0.644	0.635	0.626	0.619	0.610	0.602	0.596	0.589	0.582	0.576	0.571	0.566	0.561	0.556	0.551	0.549	0.545	0.542	0.541	0.538	0.536	0.535	0.535	0.534	0.534	0.535	0.535	0.535	0.538	0.539	0.540	0.542	0.546	0.548	0.551	0.555	0.558	0.561	0.564	0.569	0.572	0.576	0.581	0.585	0.589	0.592	0.598	0.601	0.606	0.609	0.614	0.618	0.620	0.625	0.628	0.630	0.634	0.636	0.639	0.641	0.644	0.645	0.646	0.648	0.649	0.648	0.649	0.649	0.649	0.646	0.645	0.644	0.641	0.639	0.636	0.634	0.630	0.625	0.621	0.616	0.611	0.606	0.600	0.594	0.589	0.582	0.575	0.569	0.561	0.554	0.546	0.539	0.531	0.524	0.516	0.507	0.500	0.492	0.484	0.475	0.468	0.460	0.452	0.445	0.438	0.431	0.425	0.419	0.411	0.406	0.400	0.395	0.390	0.385	0.380	0.378	0.372	0.369	0.366	0.364	0.362	0.360	0.358	0.356	0.356	0.355	0.354	0.354	0.354	0.355	0.355	0.355	0.356	0.358	0.358	0.359	0.360	0.361	0.362	0.362	0.364	0.364	0.365	0.366	0.366	0.366	0.366	0.365	0.365	0.364	0.361	0.360	0.358	0.355	0.352	0.349	0.346	0.341	0.336	0.331	0.326	0.321	0.315	0.308	0.301	0.294	0.286	0.279	0.270	0.262	0.254	0.245	0.236	0.226	0.218	0.209	0.199	0.190	0.180	0.172	0.164	0.154	0.145	0.136	0.129	0.120	0.112	0.106	0.099	0.092	0.086	0.081	0.076	0.071	0.068	0.064	0.061	0.058	0.056	0.054	0.054	0.052	0.052	0.052	0.054	0.055	0.058	0.059	0.062	0.066	0.070	0.075	0.080	0.085	0.090	0.096	0.101	0.108	0.115	0.121	0.129	0.135	0.142	0.151	0.159	0.166	0.174	0.184	0.191	0.200	0.208	0.216	0.224	0.232	0.241	0.250	0.259	0.266	0.275	0.284	0.291	0.300	0.308	0.316	0.325	0.332	0.341	0.349	0.358	0.365	0.374	0.382	0.390	0.398	0.405	0.414	0.421	0.430	0.436	0.444	0.451	0.459	0.468	0.474	0.481	0.488	0.495	0.501	0.507	0.514	0.520	0.525	0.530	0.536	0.540	0.545	0.548	0.552	0.556	0.559	0.561	0.562	0.565	0.565	0.565	0.565	0.564	0.564	0.561	0.560	0.558	0.554	0.550	0.546	0.540	0.535	0.529	0.522	0.515	0.507	0.500	0.490	0.482	0.472	0.461	0.452	0.441	0.430	0.418	0.406	0.394	0.382	0.370	0.356	0.344	0.330	0.316	0.304	0.290	0.278	0.264	0.250	0.236	0.222	0.210	0.198	0.185	0.171	0.159	0.146	0.134	0.121	0.110	0.098	0.086	0.075	0.065	0.054	0.044	0.034	0.024	0.014	0.005	-0.004	-0.014	-0.021	-0.029	-0.038	-0.044	-0.050	-0.059	-0.065	-0.070	-0.076	-0.082	-0.088	-0.092	-0.099	-0.102	-0.108	-0.111	-0.115	-0.121	-0.125	-0.128	-0.131	-0.136	-0.139	-0.141	-0.144	-0.148	-0.150	-0.152	-0.156	-0.158	-0.161	-0.162	-0.166	-0.169	-0.170	-0.174	-0.176	-0.179	-0.181	-0.184	-0.186	-0.190	-0.192	-0.196	-0.199	-0.202	-0.206	-0.209	-0.212	-0.218	-0.221	-0.226	-0.230	-0.236	-0.240	-0.245	-0.251	-0.256	-0.262	-0.269	-0.274	-0.281	-0.288	-0.295	-0.301	-0.309	-0.316	-0.324	-0.332	-0.340	-0.350	-0.358	-0.366	-0.375	-0.385	-0.394	-0.402	-0.412	-0.421	-0.431	-0.441	-0.450	-0.459	-0.469	-0.479	-0.489	-0.498	-0.507	-0.515	-0.525	-0.534	-0.541	-0.551	-0.559	-0.568	-0.575	-0.582	-0.589	-0.596	-0.602	-0.610	-0.615	-0.621	-0.626	-0.630	-0.635	-0.640	-0.642	-0.646	-0.650	-0.652	-0.655	-0.658	-0.659	-0.660	-0.661	-0.661	-0.662	-0.662	-0.662	-0.661	-0.660	-0.659	-0.658	-0.655	-0.655	-0.652	-0.649	-0.646	-0.644	-0.640	-0.639	-0.635	-0.630	-0.626	-0.622	-0.619	-0.614	-0.610	-0.605	-0.601	-0.595	-0.590	-0.585	-0.580	-0.575	-0.569	-0.562	-0.556	-0.550	-0.544	-0.538	-0.531	-0.525	-0.518	-0.510	-0.502	-0.495	-0.488	-0.479	-0.471	-0.462	-0.454	-0.445	-0.436	-0.428	-0.418	-0.409	-0.399	-0.389	-0.379	-0.369	-0.359	-0.348	-0.338	-0.328	-0.318	-0.306	-0.298	-0.286	-0.276	-0.266	-0.256	-0.246	-0.236	-0.226	-0.219	-0.210	-0.200	-0.191	-0.184	-0.176	-0.169	-0.161	-0.155	-0.150	-0.145	-0.140	-0.136	-0.132	-0.130	-0.128	-0.125	-0.125	-0.122	-0.124	-0.125	-0.125	-0.126	-0.129	-0.132	-0.136	-0.140	-0.145	-0.150	-0.156	-0.161	-0.169	-0.176	-0.184	-0.192	-0.200	-0.209	-0.219	-0.228	-0.238	-0.248	-0.258	-0.268	-0.276	-0.286	-0.296	-0.306	-0.318	-0.328	-0.338	-0.348	-0.356	-0.366	-0.376	-0.385	-0.394	-0.404	-0.411	-0.420	-0.428	-0.435	-0.442	-0.449	-0.456	-0.462	-0.469	-0.474	-0.480	-0.485	-0.490	-0.495	-0.499	-0.502	-0.506	-0.509	-0.512	-0.514	-0.518	-0.519	-0.521	-0.521	-0.524	-0.525	-0.525	-0.525	-0.526	-0.526	-0.526	-0.525	-0.525	-0.524	-0.522	-0.521	-0.520	-0.518	-0.515	-0.512	-0.509	-0.506	-0.502	-0.499	-0.495	-0.491	-0.485	-0.480	-0.476	-0.470	-0.464	-0.458	-0.450	-0.444	-0.436	-0.428	-0.420	-0.410	-0.401	-0.391	-0.382	-0.372	-0.361	-0.351	-0.340	-0.329	-0.316	-0.306	-0.294	-0.281	-0.269	-0.256	-0.245	-0.231	-0.219	-0.206	-0.192	-0.180	-0.169	-0.155	-0.142	-0.131	-0.118	-0.108	-0.095	-0.082	-0.072	-0.060	-0.051	-0.040	-0.030	-0.021	-0.010	-0.002	0.008	0.015	0.022	0.030	0.036	0.044	0.050	0.055	100.000	5.000	2.000	1.000	7.000	3.000	1.000	1009.000	2.000	1415.000	3.000	1727.000	0.000	0.000	0.000	0.000	0.000	0.000	0.000	0.000	0.000	0.000	0.000	0.000	-0.269	-0.282	-0.295	-0.306	-0.319	-0.329	-0.339	-0.349	-0.359	-0.368	-0.376	-0.384	-0.392	-0.400	-0.406	-0.412	-0.419	-0.425	-0.431	-0.436	-0.442	-0.448	-0.452	-0.458	-0.461	-0.466	-0.472	-0.476	-0.481	-0.486	-0.491	-0.496	-0.502	-0.507	-0.514	-0.520	-0.525	-0.531	-0.539	-0.548	-0.555	-0.564	-0.572	-0.581	-0.590	-0.600	-0.610	-0.620	-0.632	-0.644	-0.656	-0.669	-0.684	-0.696	-0.711	-0.726	-0.741	-0.758	-0.772	-0.789	-0.805	-0.822	-0.839	-0.856	-0.875	-0.891	-0.909	-0.928	-0.945	-0.964	-0.980	-0.998	-1.015	-1.032	-1.049	-1.065	-1.081	-1.096	-1.111	-1.125	-1.139	-1.152	-1.164	-1.175	-1.185	-1.196	-1.205	-1.212	-1.219	-1.224	-1.228	-1.231	-1.235	-1.235	-1.235	-1.234	-1.232	-1.229	-1.224	-1.220	-1.214	-1.205	-1.196	-1.186	-1.175	-1.164	-1.152	-1.139	-1.125	-1.110	-1.095	-1.079	-1.061	-1.045	-1.026	-1.009	-0.991	-0.974	-0.956	-0.938	-0.919	-0.901	-0.884	-0.866	-0.849	-0.831	-0.816	-0.800	-0.785	-0.770	-0.756	-0.742	-0.731	-0.720	-0.709	-0.699	-0.691	-0.684	-0.678	-0.671	-0.668	-0.662	-0.661	-0.660	-0.660	-0.661	-0.664	-0.665	-0.670	-0.675	-0.680	-0.688	-0.695	-0.702	-0.711	-0.721	-0.731	-0.742	-0.754	-0.766	-0.779	-0.792	-0.805	-0.819	-0.832	-0.846	-0.860	-0.875	-0.889	-0.904	-0.918	-0.931	-0.945	-0.959	-0.972	-0.984	-0.996	-1.009	-1.020	-1.032	-1.042	-1.052	-1.062	-1.071	-1.080	-1.088	-1.095	-1.101	-1.106	-1.112	-1.118	-1.120	-1.124	-1.126	-1.126	-1.128	-1.128	-1.128	-1.126	-1.124	-1.122	-1.119	-1.114	-1.110	-1.105	-1.099	-1.094	-1.086	-1.079	-1.071	-1.064	-1.054	-1.044	-1.034	-1.024	-1.014	-1.002	-0.990	-0.979	-0.968	-0.955	-0.944	-0.931	-0.918	-0.905	-0.892	-0.880	-0.868	-0.855	-0.841	-0.829	-0.816	-0.804	-0.792	-0.780	-0.769	-0.759	-0.748	-0.738	-0.728	-0.719	-0.710	-0.702	-0.695	-0.689	-0.682	-0.679	-0.674	-0.671	-0.669	-0.669	-0.668	-0.669	-0.670	-0.674	-0.678	-0.682	-0.689	-0.696	-0.705	-0.714	-0.724	-0.736	-0.748	-0.761	-0.776	-0.791	-0.808	-0.825	-0.842	-0.861	-0.880	-0.901	-0.922	-0.945	-0.966	-0.989	-1.012	-1.036	-1.060	-1.084	-1.108	-1.131	-1.156	-1.180	-1.205	-1.230	-1.252	-1.276	-1.300	-1.324	-1.345	-1.368	-1.389	-1.411	-1.431	-1.451	-1.471	-1.489	-1.508	-1.525	-1.541	-1.559	-1.572	-1.588	-1.602	-1.615	-1.628	-1.640	-1.652	-1.662	-1.674	-1.682	-1.691	-1.700	-1.709	-1.716	-1.725	-1.731	-1.738	-1.745	-1.750	-1.756	-1.761	-1.768	-1.774	-1.779	-1.784	-1.789	-1.795	-1.799	-1.804	-1.809	-1.812	-1.818	-1.821	-1.828	-1.831	-1.836	-1.841	-1.845	-1.850	-1.854	-1.859	-1.864	-1.869	-1.872	-1.876	-1.880	-1.884	-1.888	-1.891	-1.895	-1.899	-1.900	-1.904	-1.906	-1.908	-1.908	-1.910	-1.910	-1.910	-1.910	-1.910	-1.910	-1.909	-1.908	-1.905	-1.904	-1.900	-1.896	-1.892	-1.889	-1.884	-1.879	-1.872	-1.866	-1.860	-1.854	-1.846	-1.839	-1.830	-1.822	-1.814	-1.806	-1.796	-1.786	-1.778	-1.768	-1.756	-1.746	-1.735	-1.724	-1.714	-1.701	-1.691	-1.680	-1.668	-1.656	-1.645	-1.632	-1.621	-1.609	-1.598	-1.586	-1.574	-1.561	-1.550	-1.538	-1.526	-1.515	-1.502	-1.491	-1.480	-1.468	-1.456	-1.444	-1.432	-1.420	-1.410	-1.398	-1.386	-1.375	-1.362	-1.352	-1.341	-1.329	-1.318	-1.308	-1.296	-1.285	-1.275	-1.264	-1.254	-1.242	-1.232	-1.221	-1.212	-1.202	-1.192	-1.184	-1.175	-1.165	-1.156	-1.149	-1.140	-1.131	-1.124	-1.116	-1.110	-1.102	-1.096	-1.091	-1.085	-1.080	-1.075	-1.071	-1.068	-1.062	-1.060	-1.058	-1.055	-1.054	-1.052	-1.050	-1.051	-1.050	-1.050	-1.050	-1.052	-1.054	-1.056	-1.058	-1.061	-1.065	-1.069	-1.072	-1.078	-1.082	-1.089	-1.092	-1.099	-1.105	-1.111	-1.119	-1.125	-1.132	-1.140	-1.148	-1.155	-1.162	-1.170	-1.179	-1.188	-1.194	-1.202	-1.211	-1.219	-1.226	-1.235	-1.242	-1.250	-1.256	-1.264	-1.270	-1.276	-1.282	-1.289	-1.292	-1.298	-1.302	-1.306	-1.310	-1.312	-1.314	-1.315	-1.318	-1.316	-1.316	-1.316	-1.314	-1.311	-1.309	-1.305	-1.300	-1.295	-1.289	-1.282	-1.275	-1.266	-1.258	-1.249	-1.240	-1.229	-1.219	-1.206	-1.195	-1.182	-1.170	-1.155	-1.142	-1.128	-1.114	-1.099	-1.085	-1.069	-1.055	-1.039	-1.024	-1.008	-0.994	-0.978	-0.962	-0.948	-0.932	-0.918	-0.904	-0.889	-0.875	-0.861	-0.849	-0.835	-0.822	-0.810	-0.798	-0.786	-0.776	-0.765	-0.754	-0.744	-0.735	-0.726	-0.718	-0.710	-0.702	-0.695	-0.688	-0.682	-0.676	-0.670	-0.664	-0.659	-0.654	-0.649	-0.644	-0.640	-0.635	-0.631	-0.626	-0.624	-0.619	-0.615	-0.611	-0.606	-0.604	-0.599	-0.595	-0.590	-0.586	-0.581	-0.576	-0.571	-0.566	-0.561	-0.555	-0.549	-0.544	-0.538	-0.531	-0.525	-0.519	-0.510	-0.504	-0.498	-0.490	-0.482	-0.474	-0.466	-0.459	-0.451	-0.442	-0.435	-0.428	-0.419	-0.411	-0.402	-0.395	-0.386	-0.379	-0.370	-0.364	-0.355	-0.348	-0.340	-0.334	-0.326	-0.321	-0.314	-0.308	-0.304	-0.298	-0.292	-0.288	-0.285	-0.281	-0.279	-0.275	-0.272	-0.271	-0.270	-0.270	-0.269	-0.270	-0.272	-0.272	-0.275	-0.280	-0.282	-0.286	-0.292	-0.299	-0.304	-0.311	-0.319	-0.328	-0.338	-0.348	-0.358	-0.370	-0.381	-0.395	-0.408	-0.422	-0.438	-0.451	-0.468	-0.484	-0.501	-0.519	-0.536	-0.555	-0.574	-0.592	-0.612	-0.632	-0.651	-0.672	-0.692	-0.712	-0.732	-0.754	-0.772	-0.792	-0.812	-0.831	-0.851	-0.870	-0.888	-0.906	-0.924	-0.941	-0.958	-0.972	-0.989	-1.001	-1.016	-1.029	-1.040	-1.051	-1.061	-1.070	-1.079	-1.086	-1.092	-1.098	-1.101	-1.105	-1.108	-1.109	-1.110	-1.109	-1.108	-1.105	-1.102	-1.099	-1.094	-1.090	-1.084	-1.078	-1.070	-1.062	-1.054	-1.046	-1.038	-1.029	-1.020	-1.011	-1.001	-0.991	-0.982	-0.972	-0.965	-0.956	-0.946	-0.938	-0.931	-0.924	-0.918	-0.910	-0.904	-0.899	-0.895	-0.891	-0.888	-0.886	-0.884	-0.885	-0.884	-0.885	-0.888	-0.890	-0.894	-0.898	-0.904	-0.909	-0.916	-0.924	-0.932	-0.941	-0.951	-0.962	-0.974	-0.986	-1.000	-1.012	-1.028	-1.041	-1.055	-1.071	-1.086	-1.102	-1.118	-1.135	-1.151	-1.169	-1.185	-1.202	-1.218	-1.235	-1.251	-1.268	-1.282	-1.300	-1.315	-1.330	-1.345	-1.358	-1.372	-1.385	-1.399	-1.410	-1.421	-1.431	-1.441	-1.451	-1.460	-1.468	-1.475	-1.481	-1.486	-1.491	-1.495	-1.498	-1.500	-1.500	-1.502	-1.500	-1.500	-1.498	-1.494	-1.490	-1.486	-1.480	-1.474	-1.468	-1.459	-1.450	-1.441	-1.431	-1.420	-1.409	-1.396	-1.384	-1.371	-1.358	-1.342	-1.328	-1.312	-1.296	-1.280	-1.262	-1.246	-1.229	-1.211	-1.195	-1.176	-1.159	-1.140	-1.124	-1.106	-1.088	-1.071	-1.054	-1.036	-1.020	-1.004	-0.988	-0.974	-0.959	-0.945	-0.930	-0.918	-0.905	-0.895	-0.884	-0.875	-0.865	-0.856	-0.850	-0.844	-0.839	-0.835	-0.832	-0.831	-0.830	-0.830	-0.831	-0.835	-0.838	-0.844	-0.849	-0.856	-0.865	-0.874	-0.885	-0.896	-0.909	-0.922	-0.936	-0.951	-0.968	-0.985	-1.002	-1.021	-1.040	-1.059	-1.079	-1.100	-1.121	-1.142	-1.165	-1.188	-1.209	-1.231	-1.254	-1.275	-1.298	-1.319	-1.341	-1.362	-1.384	-1.404	-1.424	-1.442	-1.461	-1.479	-1.498	-1.512	-1.529	-1.542	-1.558	-1.570	-1.582	-1.592	-1.602	-1.611	-1.620	-1.626	-1.631	-1.636	-1.640	-1.641	-1.642	-1.644	-1.642	-1.640	-1.638	-1.634	-1.629	-1.622	-1.616	-1.610	-1.601	-1.592	-1.582	-1.572	-1.562	-1.551	-1.540	-1.529	-1.516	-1.504	-1.491	-1.479	-1.465	-1.451	-1.439	-1.425	-1.412	-1.400	-1.388	-1.375	-1.364	-1.351	-1.342	-1.331	-1.321	-1.312	-1.304	-1.295	-1.289	-1.281	-1.276	-1.271	-1.266	-1.264	-1.260	-1.259	-1.258	-1.258	-1.259	-1.260	-1.261	-1.264	-1.268	-1.271	-1.276	-1.281	-1.288	-1.294	-1.300	-1.308	-1.316	-1.325	-1.332	-1.341	-1.350	-1.359	-1.369	-1.378	-1.388	-1.396	-1.406	-1.415	-1.424	-1.432	-1.441	-1.449	-1.458	-1.464	-1.470	-1.476	-1.484	-1.489	-1.494	-1.498	-1.501	-1.505	-1.508	-1.509	-1.509	-1.510	-1.510	-1.509	-1.506	-1.504	-1.501	-1.498	-1.492	-1.488	-1.481	-1.475	-1.469	-1.461	-1.454	-1.445	-1.436	-1.428	-1.416	-1.406	-1.396	-1.386	-1.374	-1.362	-1.350	-1.339	-1.326	-1.314	-1.302	-1.290	-1.275	-1.262	-1.251	-1.238	-1.224	-1.211	-1.199	-1.186	-1.172	-1.159	-1.148	-1.135	-1.122	-1.110	-1.098	-1.085	-1.075	-1.062	-1.051	-1.040	-1.030	-1.019	-1.009	-0.999	-0.989	-0.980	-0.971	-0.962	-0.955	-0.946	-0.940	-0.934	-0.928	-0.922	-0.918	-0.912	-0.909	-0.906	-0.904	-0.902	-0.900	-0.900	-0.900	-0.902	-0.905	-0.908	-0.911	-0.918	-0.922	-0.929	-0.936	-0.946	-0.955	-0.966	-0.979	-0.991	-1.005	-1.020	-1.035	-1.052	-1.070	-1.088	-1.109	-1.129	-1.149	-1.171	-1.194	-1.218	-1.241	-1.266	-1.291	-1.318	-1.344	-1.371	-1.399	-1.426	-1.454	-1.481	-1.509	-1.538	-1.566	-1.594	-1.621	-1.648	-1.675	-1.702	-1.729	-1.752	-1.779	-1.802	-1.828	-1.850	-1.871	-1.892	-1.914	-1.932	-1.950	-1.969	-1.984	-1.999	-2.013	-2.025	-2.036	-2.046	-2.054	-2.061	-2.069	-2.075	-2.078	-2.080	-2.081	-2.081	-2.080	-2.078	-2.074	-2.070	-2.064	-2.058	-2.049	-2.041	-2.030	-2.020	-2.007	-1.995	-1.981	-1.968	-1.952	-1.938	-1.921	-1.905	-1.888	-1.869	-1.852	-1.834	-1.816	-1.798	-1.780	-1.760	-1.741	-1.724	-1.706	-1.688	-1.670	-1.651	-1.635	-1.618	-1.601	-1.585	-1.569	-1.554	-1.540	-1.525	-1.511	-1.500	-1.488	-1.475	-1.465	-1.455	-1.446	-1.438	-1.431	-1.424	-1.419	-1.414	-1.410	-1.406	-1.405	-1.404	-1.404	-1.404	-1.404	-1.406	-1.409	-1.412	-1.416	-1.422	-1.428	-1.434	-1.441	-1.449	-1.458	-1.465	-1.475	-1.485	-1.496	-1.506	-1.516	-1.528	-1.540	-1.551	-1.562	-1.575	-1.586	-1.599	-1.610	-1.621	-1.634	-1.646	-1.656	-1.668	-1.679	-1.689	-1.699	-1.710	-1.719	-1.728	-1.735	-1.742	-1.750	-1.756	-1.762	-1.769	-1.772	-1.778	-1.780	-1.784	-1.786	-1.788	-1.788	-1.788	-1.786	-1.785	-1.782	-1.780	-1.776	-1.771	-1.766	-1.761	-1.754	-1.749	-1.740	-1.732	-1.724	-1.714	-1.705	-1.695	-1.682	-1.672	-1.661	-1.649	-1.638	-1.624	-1.611	-1.598	-1.585	-1.570	-1.556	-1.541	-1.528	-1.512	-1.498	-1.482	-1.466	-1.451	-1.438	-1.421	-1.406	-1.390	-1.375	-1.360	-1.344	-1.329	-1.314	-1.299	-1.284	-1.269	-1.254	-1.239	-1.224	-1.209	-1.195	-1.181	-1.166	-1.152	-1.138	-1.124	-1.110	-1.096	-1.082	-1.069	-1.055	-1.041	-1.028	-1.015	-1.002	-0.989	-0.976	-0.962	-0.949	-0.938	-0.924	-0.911	-0.899	-0.886	-0.872	-0.860	-0.849	-0.835	-0.822	-0.810	-0.798	-0.785	-0.771	-0.759	-0.746	-0.734	-0.721	-0.709	-0.696	-0.682	-0.670	-0.656	-0.642	-0.631	-0.618	-0.605	-0.592	-0.580	-0.569	-0.555	-0.542	-0.531	-0.519	-0.507	-0.495	-0.484	-0.472	-0.461	-0.451	-0.441	-0.431	-0.422	-0.412	-0.404	-0.396	-0.388	-0.380	-0.372	-0.366	-0.360	-0.354	-0.348	-0.344	-0.340	-0.336	-0.334	-0.331	-0.329	-0.328	-0.326	-0.326	-0.328	-0.329	-0.331	-0.332	-0.336	-0.340	-0.342	-0.348	-0.354	-0.359	-0.365	-0.372	-0.379	-0.388	-0.395	-0.404	-0.414	-0.422	-0.432	-0.442	-0.452	-0.464	-0.474	-0.485	-0.496	-0.506	-0.519	-0.529	-0.541	-0.551	-0.562	-0.574	-0.584	-0.595	-0.606	-0.616	-0.626	-0.635	-0.645	-0.654	-0.661	-0.670	-0.678	-0.685	-0.691	-0.698	-0.702	-0.706	-0.711	-0.714	-0.718	-0.719	-0.721	-0.721	-0.721	-0.720	-0.718	-0.716	-0.714	-0.709	-0.705	-0.699	-0.691	-0.685	-0.678	-0.669	-0.660	-0.650	-0.640	-0.628	-0.615	-0.604	-0.589	-0.575	-0.560	-0.545	-0.530	-0.512	-0.496	-0.480	-0.462	-0.445	-0.426	-0.408	-0.389	-0.371	-0.352	-0.332	-0.315	-0.295	-0.276	-0.256	-0.238	-0.219	-0.200	-0.182	-0.164	-0.146	-0.129	-0.112	-0.095	-0.080	-0.065	-0.049	-0.035	-0.021	-0.008	0.004	0.018	0.028	0.039	0.048	0.058	0.066	0.075	0.081	0.086	0.092	0.098	0.101	0.105	0.109	0.109	0.111	0.111	0.111	0.111	0.109	0.108	0.105	0.101	0.099	0.094	0.089	0.085	0.079	0.072	0.066	0.060	0.052	0.046	0.039	0.031	0.024	0.016	0.009	0.000	-0.008	-0.015	-0.021	-0.030	-0.038	-0.045	-0.052	-0.060	-0.066	-0.074	-0.080	-0.086	-0.092	-0.098	-0.105	-0.110	-0.116	-0.120	-0.125	-0.130	-0.134	-0.139	-0.141	-0.145	-0.149	-0.152	-0.155	-0.158	-0.161	-0.162	-0.166	-0.169	-0.171	-0.174	-0.176	-0.179	-0.180	-0.184	-0.185	-0.188	-0.191	-0.194	-0.196	-0.199	-0.202	-0.206	-0.209	-0.211	-0.215	-0.219	-0.222	-0.225	-0.230	-0.234	-0.239	-0.244	-0.248	-0.252	-0.256	-0.262	-0.266	-0.272	-0.276	-0.281	-0.286	-0.290	-0.295	-0.301	-0.305	-0.309	-0.314	-0.318	-0.321	-0.325	-0.328	-0.331	-0.334	-0.336	-0.339	-0.340	-0.342	-0.342	-0.345	-0.345	-0.346	-0.345	-0.345	-0.344	-0.344	-0.342	-0.341	-0.339	-0.336	-0.334	-0.330	-0.326	-0.324	-0.319	-0.315	-0.311	-0.308	-0.302	-0.298	-0.294	-0.289	-0.284	-0.278	-0.272	-0.268	-0.261	-0.256	-0.251	-0.246	-0.240	-0.235	-0.230	-0.225	-0.220	-0.214	-0.210	-0.205	-0.200	-0.195	-0.190	-0.185	-0.180	-0.176	-0.171	-0.166	-0.162	-0.159	-0.155	-0.151	-0.146	-0.142	-0.138	-0.134	-0.130	-0.126	-0.122	-0.118	-0.115	-0.110	-0.106	-0.102	-0.098	-0.095	-0.090	-0.086	-0.082	-0.079	-0.075	-0.071	-0.068	-0.064	-0.060	-0.055	-0.052	-0.049	-0.045	-0.042	-0.039	-0.036	-0.032	-0.030	-0.026	-0.025	-0.022	-0.020	-0.018	-0.015	-0.014	-0.012	-0.010	-0.009	-0.008	-0.006	-0.006	-0.005	-0.005	-0.005	-0.005	-0.004	-0.005	-0.005	-0.005	-0.006	-0.006	-0.008	-0.008	-0.009	-0.009	-0.010	-0.010	-0.010	-0.012	-0.011	-0.012	-0.012	-0.012	-0.011	-0.011	-0.010	-0.009	-0.009	-0.006	-0.005	-0.002	0.000	0.002	0.005	0.009	0.014	0.018	0.021	0.026	0.032	0.038	0.044	0.050	0.056	0.064	0.071	0.079	0.088	0.095	0.105	0.115	0.124	0.134	0.144	0.152	0.162	0.174	0.182	0.192	0.202	0.212	0.222	0.232	0.241	0.251	0.260	0.269	0.278	0.284	0.292	0.299	0.306	0.311	0.316	0.320	0.325	0.328	0.330	0.331	0.332	0.332	0.331	0.330	0.326	0.322	0.320	0.312	0.306	0.300	0.292	0.282	0.272	0.264	0.251	0.240	0.226	0.214	0.198	0.184	0.168	0.151	0.134	0.116	0.099	0.080	0.060	0.041	0.022	0.002	-0.018	-0.038	-0.058	-0.079	-0.099	-0.119	-0.140	-0.160	-0.180	-0.200	-0.220	-0.239	-0.258	-0.278	-0.295	-0.314	-0.330	-0.348	-0.364	-0.379	-0.394	-0.408	-0.421	-0.435	-0.448	-0.459	-0.470	-0.480	-0.490	-0.500	-0.507	-0.515	-0.521	-0.528	-0.531	-0.536	-0.540	-0.541	-0.542	-0.544	-0.544	-0.542	-0.541	-0.539	-0.536	-0.531	-0.528	-0.522	-0.516	-0.509	-0.501	-0.492	-0.484	-0.475	-0.464	-0.454	-0.442	-0.430	-0.418	-0.405	-0.391	-0.378	-0.364	-0.350	-0.335	-0.320	-0.304	-0.289	-0.272	-0.258	-0.242	-0.226	-0.210	-0.194	-0.179	-0.164	-0.148	-0.132	-0.118	-0.104	-0.089	-0.076	-0.062	-0.050	-0.038	-0.026	-0.014	-0.004	0.008	0.016	0.025	0.032	0.041	0.048	0.055	0.060	0.065	0.070	0.074	0.078	0.079	0.081	0.082	0.082	0.084	0.082	0.081	0.080	0.078	0.075	0.072	0.070	0.068	0.062	0.060	0.056	0.051	0.048	0.042	0.039	0.034	0.030	0.026	0.022	0.019	0.015	0.011	0.009	0.006	0.002	0.000	0.000	-0.001	-0.002	-0.002	-0.002	-0.002	-0.001	0.000	0.002	0.004	0.006	0.010	0.014	0.018	0.021	0.028	0.031	0.036	0.042	0.049	0.055	0.061	0.068	0.074	0.081	0.088	0.094	0.101	0.109	0.115	0.121	0.128	0.134	0.140	0.146	0.151	0.156	0.161	0.165	0.170	0.174	0.176	0.179	0.181	0.182	0.185	0.186	0.186	0.186	0.186	0.185	0.182	0.181	0.179	0.176	0.171	0.169	0.164	0.160	0.154	0.149	0.144	0.138	0.131	0.125	0.118	0.111	0.104	0.096	0.089	0.081	0.074	0.065	0.058	0.050	0.042	0.036	0.029	0.021	0.015	0.009	0.002	-0.002	-0.009	-0.014	-0.019	-0.024	-0.028	-0.031	-0.035	-0.038	-0.040	-0.041	-0.042	-0.044	-0.042	-0.042	-0.041	-0.040	-0.038	-0.036	-0.032	-0.029	-0.025	-0.020	-0.015	-0.010	-0.004	0.002	0.010	0.018	0.025	0.032	0.041	0.050	0.060	0.070	0.079	0.090	0.100	0.111	0.122	0.135	0.146	0.159	0.170	0.184	0.196	0.209	0.222	0.235	0.248	0.262	0.275	0.289	0.302	0.316	0.330	0.344	0.358	0.371	0.385	0.398	0.411	0.424	0.438	0.450	0.462	0.475	0.488	0.499	0.510	0.522	0.534	0.545	0.555	0.566	0.575	0.585	0.594	0.602	0.611	0.618	0.625	0.632	0.638	0.642	0.648	0.651	0.655	0.659	0.661	0.664	0.664	0.664	0.664	0.664	0.662	0.659	0.656	0.654	0.649	0.645	0.640	0.634	0.628	0.620	0.612	0.605	0.596	0.586	0.578	0.566	0.556	0.546	0.534	0.522	0.511	0.499	0.486	0.472	0.460	0.446	0.432	0.419	0.405	0.391	0.378	0.362	0.349	0.335	0.320	0.306	0.292	0.279	0.265	0.251	0.238	0.224	0.210	0.198	0.185	0.172	0.159	0.148	0.136	0.124	0.112	0.101	0.090	0.080	0.071	0.060	0.050	0.041	0.031	0.022	0.014	0.006	-0.002	-0.009	-0.018	-0.024	-0.030	-0.036	-0.042	-0.048	-0.054	-0.059	-0.064	-0.069	-0.072	-0.076	-0.080	-0.082	-0.086	-0.089	-0.091	-0.094	-0.095	-0.096	-0.098	-0.100	-0.100	-0.101	-0.101	-0.101	-0.100	-0.100	-0.099	-0.098	-0.095	-0.094	-0.091	-0.089	-0.086	-0.082	-0.079	-0.076	-0.071	-0.068	-0.064	-0.058	-0.052	-0.046	-0.041	-0.035	-0.029	-0.022	-0.015	-0.009	-0.001	0.006	0.014	0.021	0.030	0.038	0.045	0.054	0.061	0.071	0.078	0.086	0.095	0.102	0.111	0.120	0.128	0.135	0.142	0.149	0.156	0.164	0.170	0.176	0.181	0.188	0.192	0.198	0.202	0.206	0.210	0.212	0.216	0.219	0.221	0.222	0.224	0.225	0.225	0.224	0.224	0.221	0.220	0.219	0.215	0.212	0.209	0.205	0.200	0.195	0.190	0.185	0.179	0.172	0.166	0.159	0.152	0.145	0.138	0.130	0.121	0.112	0.104	0.095	0.086	0.078	0.068	0.059	0.048	0.038	0.029	0.019	0.008	-0.002	-0.012	-0.024	-0.034	-0.045	-0.056	-0.068	-0.078	-0.090	-0.100	-0.111	-0.122	-0.134	-0.145	-0.156	-0.168	-0.179	-0.191	-0.202	-0.214	-0.226	-0.238	-0.249	-0.260	-0.271	-0.284	-0.295	-0.306	-0.318	-0.329	-0.340	-0.351	-0.362	-0.372	-0.382	-0.394	-0.404	-0.414	-0.424	-0.434	-0.442	-0.451	-0.460	-0.469	-0.478	-0.485	-0.492	-0.500	-0.509	-0.515	-0.521	-0.528	-0.534	-0.539	-0.544	-0.549	-0.555	-0.559	-0.562	-0.566	-0.570	-0.572	-0.575	-0.579	-0.580	-0.582	-0.585	-0.586	-0.589	-0.590	-0.590	-0.592	-0.594	-0.595	-0.595	-0.596	-0.596	-0.598	-0.599	-0.600	-0.601	-0.601	-0.604	-0.605	-0.606	-0.608	-0.609	-0.612	-0.614	-0.616	-0.619	-0.621	-0.624	-0.628	-0.631	-0.635	-0.639	-0.644	-0.648	-0.654	-0.658	-0.664	-0.669	-0.675	-0.682	-0.690	-0.696	-0.704	-0.711	-0.720	-0.728	-0.736	-0.745	-0.754	-0.762	-0.772	-0.781	-0.791	-0.802	-0.812	-0.824	-0.834	-0.845	-0.855	-0.866	-0.878	-0.890	-0.900	-0.912	-0.925	-0.936	-0.949	-0.960	-0.972	-0.985	-0.998	-1.009	-1.021	-1.032	-1.046	-1.058	-1.070	-1.082	-1.095	-1.106	-1.118	-1.129	-1.140	-1.152	-1.164	-1.175	-1.185	-1.196	-1.205	-1.216	-1.225	-1.234	-1.242	-1.250	-1.259	-1.266	-1.274	-1.280	-1.286	-1.292	-1.296	-1.301	-1.305	-1.309	-1.312	-1.314	-1.316	-1.318	-1.318	-1.318	-1.316	-1.315	-1.312	-1.311	-1.308	-1.302	-1.300	-1.294	-1.289	-1.284	-1.276	-1.269	-1.261	-1.254	-1.245	-1.236	-1.226	-1.216	-1.208	-1.196	-1.185	-1.175	-1.164	-1.152	-1.141	-1.130	-1.119	-1.108	-1.096	-1.085	-1.075	-1.062	-1.052	-1.041	-1.032	-1.022	-1.014	-1.004	-0.995	-0.988	-0.979	-0.972	-0.964	-0.959	-0.952	-0.948	-0.942	-0.939	-0.934	-0.931	-0.929	-0.928	-0.926	-0.925	-0.925	-0.926	-0.926	-0.928	-0.930	-0.934	-0.936	-0.940	-0.945	-0.950	-0.955	-0.960	-0.965	-0.971	-0.980	-0.986	-0.992	-1.000	-1.009	-1.015	-1.024	-1.032	-1.040	-1.048	-1.056	-1.065	-1.072	-1.080	-1.088	-1.096	-1.104	-1.110	-1.119	-1.125	-1.131	-1.138	-1.142	-1.149	-1.154	-1.158	-1.161	-1.165	-1.168	-1.170	-1.174	-1.174	-1.175	-1.175	-1.175	-1.174	-1.172	-1.170	-1.168	-1.164	-1.160	-1.155	-1.151	-1.146	-1.140	-1.134	-1.129	-1.120	-1.114	-1.105	-1.098	-1.089	-1.080	-1.071	-1.062	-1.052	-1.044	-1.034	-1.025	-1.015	-1.006	-0.995	-0.986	-0.978	-0.969	-0.960	-0.951	-0.942	-0.935	-0.928	-0.920	-0.914	-0.908	-0.902	-0.898	-0.892	-0.889	-0.885	-0.882	-0.880	-0.879	-0.876	-0.878	-0.876	-0.878	-0.879	-0.880	-0.882	-0.886	-0.890	-0.894	-0.899	-0.904	-0.910	-0.916	-0.922	-0.929	-0.935	-0.944	-0.951	-0.960	-0.968	-0.976	-0.986	-0.994	-1.004	-1.014	-1.022	-1.031	-1.041	-1.052	-1.061	-1.071	-1.081	-1.091	-1.101	-1.111	-1.121	-1.131	-1.141	-1.152	-1.162	-1.172	-1.182	-1.192	-1.204	-1.215	-1.226	-1.236	-1.248	-1.259	-1.270	-1.281	-1.292	-1.304	-1.316	-1.329	-1.340	-1.354	-1.365	-1.379	-1.391	-1.406	-1.419	-1.434	-1.446	-1.461	-1.476	-1.490	-1.505	-1.521	-1.536	-1.551	-1.566	-1.581	-1.598	-1.612	-1.629	-1.644	-1.659	-1.674	-1.690	-1.704	-1.719	-1.732	-1.748	-1.760	-1.775	-1.788	-1.799	-1.812	-1.824	-1.834	-1.845	-1.855	-1.864	-1.872	-1.880	-1.886	-1.894	-1.899	-1.904	-1.908	-1.911	-1.912	-1.914	-1.915	-1.915	-1.914	-1.911	-1.908	-1.904	-1.899	-1.892	-1.886	-1.879	-1.870	-1.860	-1.850	-1.838	-1.826	-1.814	-1.799	-1.785	-1.770	-1.752	-1.736	-1.719	-1.700	-1.681	-1.661	-1.641	-1.621	-1.599	-1.578	-1.556	-1.532	-1.509	-1.486	-1.461	-1.438	-1.412	-1.388	-1.364	-1.338	-1.312	-1.288	-1.261	-1.236	-1.211	-1.185	-1.160	-1.135	-1.111	-1.086	-1.062	-1.039	-1.015	-0.991	-0.970	-0.948	-0.926	-0.905	-0.885	-0.865	-0.846	-0.828	-0.811	-0.794	-0.779	-0.764	-0.750	-0.738	-0.725	-0.714	-0.705	-0.695	-0.688	-0.680	-0.674	-0.669	-0.665	-0.661	-0.660	-0.660	-0.659	-0.660	-0.661	-0.664	-0.669	-0.672	-0.679	-0.685	-0.692	-0.700	-0.709	-0.719	-0.728	-0.739	-0.750	-0.761	-0.774	-0.785	-0.799	-0.811	-0.825	-0.839	-0.851	-0.865	-0.879	-0.892	-0.906	-0.920	-0.932	-0.945	-0.959	-0.971	-0.981	-0.994	-1.005	-1.015	-1.025	-1.034	-1.042	-1.051	-1.058	-1.065	-1.071	-1.076	-1.081	-1.084	-1.088	-1.089	-1.090	-1.090	-1.090	-1.089	-1.088	-1.084	-1.080	-1.075	-1.070	-1.062	-1.055	-1.048	-1.039	-1.029	-1.018	-1.006	-0.994	-0.981	-0.968	-0.954	-0.938	-0.922	-0.906	-0.888	-0.870	-0.851	-0.834	-0.814	-0.792	-0.772	-0.751	-0.729	-0.708	-0.685	-0.661	-0.639	-0.616	-0.592	-0.569	-0.544	-0.519	-0.495	-0.471	-0.448	-0.424	-0.399	-0.375	-0.351	-0.329	-0.305	-0.282	-0.260	-0.238	-0.216	-0.196	-0.176	-0.156	-0.138	-0.119	-0.102	-0.085	-0.069	-0.055	-0.041	-0.028	-0.015	-0.004	0.006	0.015	0.024	0.030	0.036	0.040	0.044	0.048	0.050	0.050	0.050	0.050	0.048	0.044	0.040	0.036	0.031	0.025	0.020	0.012	0.005	-0.004	-0.012	-0.020	-0.029	-0.038	-0.048	-0.056	-0.065	-0.075	-0.084	-0.092	-0.101	-0.109	-0.116	-0.124	-0.130	-0.135	-0.141	-0.145	-0.149	-0.152	-0.154	-0.155	-0.154	-0.155	-0.151	-0.149	-0.145	-0.140	-0.134	-0.128	-0.120	-0.110	-0.100	-0.089	-0.078	-0.064	-0.050	-0.036	-0.020	-0.004	0.014	0.031	0.050	0.070	0.090	0.110	0.131	0.152	0.174	0.196	0.220	0.244	0.266	0.290	0.315	0.339	0.362	0.386	0.409	0.432	0.456	0.480	0.502	0.526	0.548	0.571	0.592	0.614	0.635	0.655	0.675	0.695	0.714	0.731	0.750	0.768	0.782	0.799	0.814	0.828	0.842	0.854	0.866	0.878	0.889	0.898	0.906	0.914	0.920	0.926	0.932	0.936	0.939	0.941	0.944	0.944	0.944	0.941	0.940	0.936	0.932	0.928	0.921	0.914	0.908	0.898	0.888	0.878	0.866	0.854	0.842	0.829	0.814	0.798	0.782	0.766	0.749	0.731	0.714	0.695	0.676	0.656	0.636	0.616	0.595	0.575	0.554	0.532	0.511	0.490	0.469	0.446	0.426	0.404	0.382	0.361	0.341	0.320	0.299	0.279	0.259	0.240	0.221	0.202	0.184	0.166	0.150	0.132	0.116	0.100	0.086	0.071	0.058	0.045	0.032	0.020	0.009	0.000	-0.011	-0.020	-0.029	-0.038	-0.045	-0.052	-0.059	-0.065	-0.070	-0.075	-0.080	-0.084	-0.088	-0.091	-0.095	-0.098	-0.100	-0.101	-0.105	-0.108	-0.110	-0.112	-0.115	-0.118	-0.120	-0.122	-0.125	-0.129	-0.131	-0.135	-0.140	-0.144	-0.149	-0.155	-0.160	-0.168	-0.174	-0.181	-0.189	-0.198	-0.206	-0.216	-0.226	-0.238	-0.249	-0.260	-0.272	-0.285	-0.299	-0.312	-0.328	-0.341	-0.358	-0.371	-0.389	-0.405	-0.421	-0.436	-0.454	-0.470	-0.488	-0.504	-0.521	-0.536	-0.552	-0.569	-0.585	-0.600	-0.615	-0.630	-0.642	-0.656	-0.669	-0.681	-0.692	-0.702	-0.712	-0.720	-0.729	-0.735	-0.741	-0.745	-0.749	-0.750	-0.751	-0.752	-0.751	-0.750	-0.746	-0.742	-0.738	-0.730	-0.721	-0.714	-0.704	-0.692	-0.681	-0.669	-0.654	-0.641	-0.625	-0.609	-0.592	-0.575	-0.556	-0.539	-0.519	-0.500	-0.480	-0.461	-0.441	-0.421	-0.401	-0.380	-0.361	-0.341	-0.321	-0.302	-0.285	-0.266	-0.249	-0.231	-0.215	-0.200	-0.185	-0.172	-0.159	-0.146	-0.135	-0.125	-0.116	-0.108	-0.100	-0.095	-0.090	-0.086	-0.084	-0.082	-0.082	-0.084	-0.085	-0.088	-0.091	-0.098	-0.101	-0.109	-0.116	-0.125	-0.135	-0.144	-0.155	-0.166	-0.178	-0.191	-0.205	-0.218	-0.232	-0.246	-0.261	-0.276	-0.292	-0.308	-0.322	-0.338	-0.354	-0.368	-0.382	-0.398	-0.411	-0.426	-0.440	-0.452	-0.466	-0.479	-0.491	-0.502	-0.514	-0.524	-0.532	-0.542	-0.550	-0.559	-0.565	-0.571	-0.578	-0.582	-0.586	-0.590	-0.592	-0.594	-0.595	-0.595	-0.594	-0.592	-0.591	-0.589	-0.585	-0.581	-0.576	-0.571	-0.566	-0.559	-0.552	-0.544	-0.536	-0.528	-0.518	-0.509	-0.499	-0.488	-0.476	-0.466	-0.455	-0.442	-0.431	-0.419	-0.406	-0.394	-0.381	-0.369	-0.358	-0.344	-0.332	-0.319	-0.308	-0.296	-0.285	-0.274	-0.262	-0.252	-0.241	-0.231	-0.224	-0.214	-0.206	-0.200	-0.191	-0.185	-0.181	-0.176	-0.172	-0.169	-0.166	-0.165	-0.166	-0.165	-0.168	-0.170	-0.172	-0.176	-0.182	-0.188	-0.194	-0.202	-0.211	-0.220	-0.230	-0.242	-0.254	-0.266	-0.280	-0.295	-0.309	-0.325	-0.341	-0.358	-0.375	-0.392	-0.411	-0.429	-0.448	-0.466	-0.486	-0.504	-0.524	-0.542	-0.562	-0.581	-0.601	-0.620	-0.639	-0.658	-0.675	-0.694	-0.711	-0.730	-0.746	-0.764	-0.780	-0.795	-0.811	-0.826	-0.841	-0.855	-0.869	-0.882	-0.895	-0.908	-0.920	-0.930	-0.942	-0.954	-0.964	-0.974	-0.984	-0.992	-1.002	-1.011	-1.020	-1.029	-1.038	-1.046	-1.054	-1.062	-1.071	-1.079	-1.086	-1.095	-1.104	-1.111	-1.119	-1.128	-1.135	-1.142	-1.151	-1.159	-1.166	-1.175	-1.181	-1.189	-1.198	-1.204	-1.212	-1.220	-1.228	-1.234	-1.241	-1.248	-1.254	-1.259	-1.265	-1.270	-1.276	-1.281	-1.286	-1.291	-1.294	-1.299	-1.301	-1.304	-1.306	-1.309	-1.310	-1.311	-1.311	-1.310	-1.311	-1.310	-1.308	-1.306	-1.304	-1.301	-1.298	-1.294	-1.289	-1.284	-1.280	-1.275	-1.269	-1.262	-1.255	-1.249	-1.242	-1.235	-1.228	-1.221	-1.212	-1.205	-1.196	-1.188	-1.179	-1.170	-1.162	-1.154	-1.144	-1.135	-1.126	-1.118	-1.109	-1.100	-1.091	-1.081	-1.074	-1.065	-1.056	-1.049	-1.040	-1.031	-1.022	-1.015	-1.006	-0.999	-0.990	-0.982	-0.975	-0.968	-0.960	-0.951	-0.945	-0.938	-0.930	-0.922	-0.914	-0.908	-0.900	-0.894	-0.886	-0.879	-0.871	-0.865	-0.859	-0.851	-0.845	-0.838	-0.832	-0.825	-0.819	-0.812	-0.806	-0.800	-0.795	-0.789	-0.784	-0.779	-0.774	-0.769	-0.765	-0.759	-0.756	-0.751	-0.750	-0.746	-0.744	-0.741	-0.738	-0.736	-0.735	-0.734	-0.734	-0.734	-0.734	-0.734	-0.735	-0.736	-0.738	-0.740	-0.742	-0.745	-0.749	-0.751	-0.756	-0.760	-0.765	-0.770	-0.776	-0.781	-0.786	-0.795	-0.801	-0.809	-0.815	-0.822	-0.830	-0.839	-0.846	-0.855	-0.864	-0.871	-0.881	-0.890	-0.899	-0.908	-0.916	-0.926	-0.935	-0.944	-0.951	-0.960	-0.969	-0.978	-0.986	-0.994	-1.000	-1.009	-1.015	-1.022	-1.029	-1.034	-1.039	-1.045	-1.049	-1.052	-1.055	-1.059	-1.061	-1.062	-1.064	-1.065	-1.064	-1.062	-1.061	-1.060	-1.055	-1.052	-1.049	-1.042	-1.038	-1.031	-1.022	-1.015	-1.006	-0.998	-0.988	-0.978	-0.966	-0.955	-0.942	-0.931	-0.918	-0.904	-0.891	-0.876	-0.861	-0.848	-0.831	-0.816	-0.801	-0.785	-0.769	-0.752	-0.738	-0.721	-0.706	-0.690	-0.674	-0.659	-0.644	-0.629	-0.614	-0.598	-0.584	-0.571	-0.556	-0.544	-0.531	-0.519	-0.507	-0.496	-0.485	-0.474	-0.464	-0.455	-0.445	-0.436	-0.428	-0.420	-0.414	-0.406	-0.400	-0.394	-0.388	-0.384	-0.379	-0.372	-0.369	-0.365	-0.361	-0.356	-0.354	-0.351	-0.346	-0.344	-0.341	-0.338	-0.335	-0.331	-0.329	-0.324	-0.321	-0.318	-0.314	-0.310	-0.306	-0.301	-0.298	-0.292	-0.288	-0.282	-0.276	-0.271	-0.265	-0.258	-0.251	-0.245	-0.238	-0.230	-0.221	-0.214	-0.206	-0.196	-0.188	-0.179	-0.170	-0.160	-0.150	-0.140	-0.130	-0.121	-0.111	-0.101	-0.090	-0.079	-0.069	-0.059	-0.049	-0.038	-0.029	-0.019	-0.009	0.000	0.009	0.019	0.028	0.035	0.044	0.050	0.058	0.064	0.070	0.075	0.081	0.085	0.089	0.092	0.094	0.096	0.098	0.099	0.099	0.098	0.096	0.094	0.091	0.088	0.084	0.078	0.071	0.065	0.058	0.049	0.040	0.030	0.020	0.009	-0.004	-0.016	-0.030	-0.044	-0.059	-0.074	-0.089	-0.104	-0.120	-0.136	-0.154	-0.171	-0.188	-0.206	-0.224	-0.241	-0.260	-0.276	-0.295	-0.312	-0.330	-0.346	-0.364	-0.380	-0.398	-0.412	-0.429	-0.444	-0.458	-0.472	-0.485	-0.499	-0.511	-0.522	-0.534	-0.542	-0.552	-0.560	-0.569	-0.575	-0.581	-0.586	-0.590	-0.595	-0.599	-0.600	-0.602	-0.602	-0.604	-0.602	-0.602	-0.600	-0.599	-0.596	-0.594	-0.590	-0.586	-0.582	-0.579	-0.574	-0.570	-0.565	-0.560	-0.555	-0.550	-0.545	-0.541	-0.536	-0.532	-0.529	-0.528	-0.524	-0.521	-0.519	-0.519	-0.516	-0.516	-0.516	-0.516	-0.518	-0.520	-0.524	-0.526	-0.530	-0.534	-0.540	-0.545	-0.551	-0.559	-0.566	-0.576	-0.585	-0.595	-0.605	-0.616	-0.626	-0.639	-0.652	-0.665	-0.678	-0.692	-0.706	-0.720	-0.735	-0.750	-0.764	-0.780	-0.796	-0.811	-0.826	-0.842	-0.858	-0.872	-0.889	-0.902	-0.919	-0.934	-0.948	-0.961	-0.976	-0.989	-1.001	-1.014	-1.026	-1.038	-1.049	-1.059	-1.070	-1.079	-1.088	-1.096	-1.102	-1.109	-1.115	-1.120	-1.125	-1.130	-1.132	-1.135	-1.136	-1.138	-1.138	-1.136	-1.135	-1.132	-1.130	-1.126	-1.121	-1.115	-1.109	-1.101	-1.092	-1.085	-1.076	-1.065	-1.055	-1.044	-1.030	-1.018	-1.004	-0.990	-0.976	-0.960	-0.945	-0.929	-0.911	-0.894	-0.876	-0.858	-0.840	-0.821	-0.801	-0.782	-0.764	-0.745	-0.725	-0.706	-0.686	-0.668	-0.649	-0.630	-0.611	-0.594	-0.576	-0.558	-0.542	-0.525	-0.511	-0.495	-0.481	-0.468	-0.456	-0.444	-0.432	-0.422	-0.415	-0.408	-0.400	-0.394	-0.391	-0.388	-0.385	-0.385	-0.385	-0.386	-0.390	-0.395	-0.400	-0.408	-0.414	-0.422	-0.434	-0.445	-0.458	-0.470	-0.486	-0.501	-0.518	-0.535	-0.554	-0.571	-0.592	-0.612	-0.634	-0.656	-0.679	-0.700	-0.724	-0.748	-0.771	-0.794	-0.819	-0.842	-0.868	-0.891	-0.914	-0.938	-0.960	-0.984	-1.006	-1.028	-1.049	-1.070	-1.090	-1.110	-1.129	-1.146	-1.164	-1.180	-1.195	-1.211	-1.225	-1.238	-1.249	-1.260	-1.270	-1.279	-1.286	-1.295	-1.300	-1.305	-1.310	-1.312	-1.315	-1.315	-1.316	-1.315	-1.314	-1.311	-1.309	-1.305	-1.300	-1.295	-1.289	-1.281	-1.275	-1.268	-1.260	-1.251	-1.244	-1.234	-1.225	-1.215	-1.205	-1.195	-1.185	-1.175	-1.164	-1.154	-1.144	-1.134	-1.125	-1.114	-1.106	-1.096	-1.089	-1.080	-1.072	-1.064	-1.058	-1.051	-1.045	-1.040	-1.035	-1.031	-1.029	-1.025	-1.024	-1.021	-1.021	-1.021	-1.021	-1.022	-1.024	-1.026	-1.030	-1.032	-1.036	-1.041	-1.046	-1.051	-1.056	-1.062	-1.069	-1.075	-1.082	-1.090	-1.098	-1.104	-1.112	-1.119	-1.128	-1.135	-1.142	-1.150	-1.156	-1.162	-1.170	-1.176	-1.181	-1.189	-1.194	-1.198	-1.201	-1.205	-1.209	-1.211	-1.212	-1.214	-1.214	-1.214	-1.214	-1.212	-1.210	-1.208	-1.204	-1.201	-1.196	-1.191	-1.186	-1.179	-1.172	-1.164	-1.156	-1.149	-1.138	-1.129	-1.119	-1.108	-1.098	-1.086	-1.074	-1.062	-1.050	-1.036	-1.024	-1.011	-0.998	-0.984	-0.969	-0.956	-0.942	-0.928	-0.914	-0.900	-0.886	-0.871	-0.856	-0.844	-0.830	-0.816	-0.802	-0.788	-0.774	-0.761	-0.748	-0.735	-0.721	-0.709	-0.696	-0.685	-0.672	-0.661	-0.650	-0.639	-0.628	-0.619	-0.609	-0.600	-0.591	-0.584	-0.576	-0.569	-0.564	-0.558	-0.552	-0.549	-0.545	-0.542	-0.540	-0.540	-0.540	-0.540	-0.542	-0.545	-0.549	-0.554	-0.560	-0.566	-0.575	-0.584	-0.595	-0.606	-0.619	-0.632	-0.648	-0.664	-0.681	-0.699	-0.720	-0.740	-0.761	-0.785	-0.809	-0.834	-0.860	-0.886	-0.914	-0.942	-0.972	-1.002	-1.032	-1.064	-1.095	-1.126	-1.159	-1.191	-1.224	-1.256	-1.289	-1.321	-1.354	-1.385	-1.418	-1.449	-1.480	-1.510	-1.539	-1.568	-1.595	-1.622	-1.649	-1.672	-1.695	-1.719	-1.739	-1.759	-1.776	-1.792	-1.809	-1.821	-1.834	-1.844	-1.852	-1.860	-1.865	-1.870	-1.871	-1.874	-1.872	-1.869	-1.865	-1.859	-1.852	-1.842	-1.832	-1.821	-1.808	-1.794	-1.778	-1.760	-1.741	-1.722	-1.702	-1.680	-1.659	-1.635	-1.611	-1.586	-1.562	-1.535	-1.510	-1.485	-1.459	-1.432	-1.406	-1.380	-1.354	-1.328	-1.304	-1.278	-1.252	-1.229	-1.206	-1.182	-1.160	-1.140	-1.120	-1.100	-1.082	-1.066	-1.050	-1.035	-1.021	-1.010	-0.999	-0.988	-0.980	-0.972	-0.968	-0.964	-0.959	-0.959	-0.959	-0.960	-0.962	-0.966	-0.971	-0.978	-0.985	-0.994	-1.005	-1.016	-1.029	-1.042	-1.058	-1.071	-1.090	-1.106	-1.124	-1.142	-1.162	-1.182	-1.202	-1.222	-1.244	-1.265	-1.285	-1.306	-1.329	-1.350	-1.371	-1.392	-1.412	-1.434	-1.454	-1.472	-1.491	-1.510	-1.528	-1.544	-1.560	-1.576	-1.589	-1.604	-1.615	-1.626	-1.638	-1.646	-1.655	-1.662	-1.669	-1.672	-1.676	-1.679	-1.680	-1.680	-1.680	-1.676	-1.672	-1.669	-1.664	-1.656	-1.649	-1.640	-1.630	-1.619	-1.606	-1.595	-1.581	-1.566	-1.552	-1.536	-1.520	-1.502	-1.485	-1.466	-1.450	-1.430	-1.411	-1.392	-1.372	-1.351	-1.331	-1.311	-1.291	-1.271	-1.250	-1.229	-1.210	-1.189	-1.169	-1.150	-1.129	-1.110	-1.090	-1.071	-1.054	-1.035	-1.016	-0.999	-0.982	-0.965	-0.950	-0.934	-0.918	-0.902	-0.886	-0.872	-0.858	-0.844	-0.829	-0.815	-0.802	-0.790	-0.776	-0.762	-0.751	-0.739	-0.728	-0.714	-0.702	-0.691	-0.679	-0.668	-0.655	-0.644	-0.631	-0.619	-0.608	-0.595	-0.582	-0.571	-0.559	-0.545	-0.534	-0.520	-0.507	-0.495	-0.481	-0.469	-0.455	-0.442	-0.428	-0.415	-0.401	-0.386	-0.374	-0.359	-0.345	-0.330	-0.316	-0.302	-0.289	-0.275	-0.261	-0.248	-0.234	-0.221	-0.208	-0.194	-0.181	-0.169	-0.158	-0.145	-0.134	-0.122	-0.112	-0.102	-0.092	-0.084	-0.076	-0.068	-0.060	-0.054	-0.048	-0.042	-0.036	-0.031	-0.028	-0.025	-0.022	-0.020	-0.019	-0.018	-0.019	-0.019	-0.020	-0.022	-0.025	-0.028	-0.031	-0.036	-0.040	-0.045	-0.051	-0.058	-0.064	-0.071	-0.078	-0.086	-0.095	-0.104	-0.111	-0.121	-0.130	-0.141	-0.150	-0.161	-0.171	-0.181	-0.194	-0.204	-0.215	-0.225	-0.235	-0.246	-0.256	-0.266	-0.276	-0.286	-0.295	-0.305	-0.314	-0.322	-0.331	-0.339	-0.348	-0.354	-0.361	-0.368	-0.374	-0.379	-0.384	-0.389	-0.391	-0.396	-0.399	-0.401	-0.401	-0.402	-0.402	-0.401	-0.401	-0.398	-0.396	-0.392	-0.389	-0.385	-0.379	-0.372	-0.366	-0.359	-0.351	-0.341	-0.332	-0.322	-0.312	-0.301	-0.289	-0.275	-0.261	-0.249	-0.234	-0.219	-0.204	-0.186	-0.171	-0.154	-0.136	-0.119	-0.101	-0.082	-0.064	-0.045	-0.026	-0.006	0.014	0.034	0.052	0.074	0.094	0.114	0.134	0.154	0.174	0.192	0.212	0.232	0.251	0.270	0.288	0.306	0.325	0.341	0.360	0.376	0.392	0.408	0.422	0.438	0.451	0.465	0.478	0.490	0.501	0.512	0.522	0.532	0.541	0.549	0.556	0.562	0.569	0.574	0.580	0.584	0.586	0.589	0.590	0.590	0.591	0.590	0.589	0.588	0.586	0.582	0.579	0.575	0.570	0.566	0.560	0.554	0.549	0.541	0.534	0.528	0.520	0.512	0.504	0.496	0.488	0.479	0.470	0.461	0.454	0.446	0.438	0.429	0.421	0.412	0.405	0.398	0.390	0.381	0.374	0.368	0.361	0.355	0.349	0.341	0.335	0.329	0.324	0.318	0.311	0.308	0.301	0.296	0.290	0.286	0.281	0.276	0.271	0.266	0.262	0.258	0.252	0.248	0.242	0.238	0.234	0.229	0.222	0.218	0.211	0.206	0.201	0.195	0.188	0.181	0.176	0.169	0.161	0.155	0.148	0.140	0.134	0.126	0.118	0.111	0.102	0.096	0.089	0.080	0.072	0.066	0.059	0.051	0.044	0.036	0.030	0.024	0.018	0.011	0.006	0.000	-0.005	-0.010	-0.014	-0.019	-0.022	-0.026	-0.030	-0.032	-0.035	-0.038	-0.040	-0.041	-0.042	-0.044	-0.044	-0.044	-0.042	-0.041	-0.041	-0.040	-0.039	-0.036	-0.035	-0.031	-0.029	-0.026	-0.024	-0.020	-0.016	-0.011	-0.008	-0.004	0.000	0.005	0.010	0.016	0.020	0.026	0.032	0.039	0.045	0.051	0.058	0.065	0.071	0.079	0.086	0.095	0.102	0.110	0.119	0.128	0.136	0.145	0.154	0.162	0.172	0.182	0.191	0.201	0.212	0.222	0.232	0.242	0.254	0.264	0.275	0.286	0.298	0.308	0.319	0.330	0.341	0.352	0.362	0.375	0.384	0.395	0.405	0.416	0.426	0.436	0.445	0.455	0.465	0.472	0.481	0.490	0.498	0.506	0.514	0.521	0.528	0.534	0.540	0.546	0.552	0.558	0.562	0.566	0.570	0.574	0.579	0.581	0.585	0.588	0.591	0.594	0.596	0.598	0.600	0.601	0.604	0.606	0.608	0.610	0.611	0.614	0.616	0.618	0.620	0.621	0.625	0.626	0.629	0.631	0.635	0.638	0.640	0.644	0.648	0.650	0.654	0.660	0.664	0.668	0.671	0.676	0.681	0.686	0.690	0.696	0.701	0.705	0.710	0.716	0.721	0.726	0.731	0.736	0.741	0.746	0.750	0.755	0.758	0.762	0.766	0.769	0.772	0.775	0.776	0.779	0.779	0.779	0.780	0.779	0.779	0.778	0.775	0.772	0.769	0.765	0.761	0.756	0.750	0.742	0.735	0.728	0.720	0.710	0.700	0.689	0.678	0.665	0.652	0.640	0.625	0.611	0.596	0.580	0.565	0.549	0.531	0.514	0.496	0.479	0.460	0.441	0.424	0.405	0.385	0.366	0.348	0.328	0.309	0.290	0.270	0.251	0.234	0.215	0.196	0.179	0.161	0.142	0.126	0.109	0.094	0.078	0.062	0.048	0.034	0.019	0.006	-0.006	-0.019	-0.029	-0.040	-0.050	-0.059	-0.068	-0.075	-0.084	-0.090	-0.096	-0.102	-0.106	-0.110	-0.114	-0.118	-0.118	-0.120	-0.120	-0.120	-0.119	-0.119	-0.116	-0.114	-0.111	-0.106	-0.102	-0.096	-0.092	-0.085	-0.078	-0.071	-0.062	-0.055	-0.048	-0.038	-0.028	-0.018	-0.009	0.002	0.012	0.024	0.035	0.048	0.060	0.071	0.084	0.096	0.109	0.121	0.134	0.145	0.156	0.169	0.181	0.192	0.204	0.214	0.226	0.236	0.245	0.255	0.264	0.271	0.280	0.286	0.294	0.299	0.304	0.309	0.312	0.318	0.319	0.321	0.322	0.325	0.325	0.322	0.322	0.320	0.318	0.315	0.311	0.306	0.301	0.296	0.290	0.284	0.278	0.270	0.262	0.255	0.248	0.240	0.232	0.224	0.215	0.208	0.199	0.191	0.185	0.176	0.169	0.162	0.156	0.150	0.144	0.139	0.135	0.131	0.128	0.124	0.122	0.121	0.120	0.120	0.121	0.122	0.124	0.126	0.130	0.134	0.139	0.145	0.151	0.158	0.165	0.171	0.180	0.190	0.199	0.208	0.219	0.230	0.240	0.251	0.262	0.274	0.284	0.295	0.308	0.319	0.330	0.341	0.351	0.362	0.372	0.384	0.394	0.402	0.411	0.420	0.429	0.436	0.441	0.449	0.454	0.459	0.464	0.468	0.470	0.472	0.475	0.478	0.478	0.476	0.475	0.474	0.471	0.469	0.465	0.462	0.458	0.452	0.448	0.441	0.435	0.429	0.422	0.414	0.408	0.399	0.391	0.382	0.374	0.365	0.358	0.348	0.340	0.331	0.322	0.315	0.306	0.298	0.290	0.282	0.275	0.269	0.261	0.255	0.248	0.242	0.238	0.231	0.228	0.222	0.220	0.216	0.214	0.211	0.210	0.209	0.209	0.209	0.209	0.210	0.211	0.214	0.216	0.219	0.224	0.226	0.232	0.238	0.244	0.250	0.258	0.265	0.272	0.281	0.290	0.300	0.309	0.320	0.330	0.342	0.354	0.366	0.379	0.392	0.405	0.419	0.434	0.448	0.464	0.479	0.494	0.510	0.525	0.541	0.559	0.575	0.591	0.608	0.625	0.641	0.659	0.675	0.690	0.706	0.722	0.739	0.756	0.771	0.786	0.801	0.815	0.830	0.844	0.856	0.868	0.880	0.891	0.902	0.911	0.920	0.929	0.936	0.944	0.951	0.956	0.960	0.964	0.966	0.969	0.969	0.969	0.968	0.966	0.964	0.960	0.956	0.950	0.944	0.938	0.930	0.922	0.914	0.904	0.894	0.882	0.871	0.859	0.846	0.834	0.820	0.808	0.794	0.779	0.765	0.750	0.736	0.721	0.706	0.691	0.678	0.662	0.648	0.632	0.619	0.604	0.590	0.578	0.564	0.551	0.539	0.526	0.514	0.502	0.491	0.480	0.471	0.461	0.451	0.444	0.434	0.426	0.420	0.411	0.405	0.399	0.392	0.388	0.382	0.378	0.374	0.370	0.365	0.361	0.358	0.355	0.352	0.349	0.346	0.344	0.342	0.340	0.338	0.336	0.334	0.334	0.331	0.329	0.328	0.326	0.324	0.324	0.321	0.320	0.319	0.316	0.316	0.314	0.312	0.311	0.310	0.309	0.306	0.306	0.305	0.304	0.302	0.302	0.301	0.300	0.300	0.301	0.300	0.300	0.301	0.301	0.302	0.304	0.305	0.308	0.308	0.310	0.312	0.316	0.319	0.322	0.325	0.330	0.332	0.338	0.342	0.348	0.352	0.358	0.364	0.369	0.374	0.381	0.386	0.392	0.399	0.405	0.411	0.418	0.424	0.429	0.435	0.441	0.446	0.451	0.456	0.461	0.466	0.470	0.474	0.478	0.481	0.485	0.488	0.490	0.491	0.492	0.494	0.495	0.494	0.494	0.494	0.492	0.490	0.489	0.485	0.482	0.479	0.475	0.471	0.466	0.461	0.455	0.450	0.444	0.438	0.431	0.424	0.418	0.410	0.402	0.395	0.388	0.379	0.371	0.362	0.355	0.346	0.338	0.329	0.320	0.311	0.304	0.294	0.285	0.278	0.269	0.259	0.250	0.242	0.232	0.224	0.215	0.206	0.196	0.188	0.179	0.169	0.159	0.149	0.140	0.130	0.121	0.111	0.101	0.090	0.081	0.070	0.060	0.050	0.039	0.029	0.018	0.009	-0.004	-0.014	-0.025	-0.035	-0.046	-0.056	-0.068	-0.079	-0.090	-0.100	-0.111	-0.121	-0.131	-0.141	-0.152	-0.161	-0.171	-0.180	-0.190	-0.199	-0.208	-0.216	-0.224	-0.232	-0.240	-0.246	-0.254	-0.260	-0.266	-0.272	-0.279	-0.282	-0.288	-0.292	-0.298	-0.301	-0.305	-0.308	-0.311	-0.314	-0.318	-0.320	-0.322	-0.325	-0.326	-0.329	-0.330	-0.332	-0.334	-0.336	-0.338	-0.340	-0.344	-0.345	-0.346	-0.349	-0.351	-0.354	-0.358	-0.360	-0.364	-0.366	-0.370	-0.375	-0.379	-0.384	-0.389	-0.394	-0.399	-0.405	-0.411	-0.419	-0.425	-0.432	-0.440	-0.448	-0.456	-0.465	-0.474	-0.484	-0.494	-0.502	-0.514	-0.524	-0.535	-0.546	-0.559	-0.570	-0.581	-0.594	-0.606	-0.618	-0.630	-0.644	-0.656	-0.669	-0.682	-0.695	-0.709	-0.722	-0.736	-0.749	-0.762	-0.776	-0.788	-0.801	-0.815	-0.829	-0.840	-0.854	-0.866	-0.879	-0.890	-0.902	-0.915	-0.926	-0.936	-0.948	-0.958	-0.968	-0.978	-0.988	-0.996	-1.005	-1.014	-1.020	-1.029	-1.034	-1.040	-1.045	-1.051	-1.055	-1.059	-1.062	-1.065	-1.068	-1.069	-1.069	-1.069	-1.070	-1.068	-1.068	-1.065	-1.062	-1.059	-1.056	-1.051	-1.046	-1.040	-1.035	-1.029	-1.021	-1.015	-1.006	-0.999	-0.990	-0.981	-0.971	-0.962	-0.952	-0.944	-0.932	-0.922	-0.912	-0.901	-0.891	-0.880	-0.870	-0.859	-0.849	-0.838	-0.828	-0.818	-0.808	-0.798	-0.788	-0.780	-0.770	-0.762	-0.754	-0.746	-0.739	-0.732	-0.725	-0.719	-0.714	-0.709	-0.704	-0.700	-0.695	-0.692	-0.690	-0.688	-0.685	-0.684	-0.681	-0.681	-0.682	-0.682	-0.682	-0.684	-0.685	-0.688	-0.689	-0.691	-0.695	-0.698	-0.701	-0.706	-0.709	-0.714	-0.719	-0.722	-0.728	-0.732	-0.738	-0.741	-0.748	-0.752	-0.756	-0.762	-0.768	-0.772	-0.779	-0.784	-0.789	-0.794	-0.798	-0.801	-0.806	-0.810	-0.815	-0.818	-0.821	-0.825	-0.828	-0.831	-0.832	-0.835	-0.836	-0.839	-0.840	-0.841	-0.842	-0.841	-0.842	-0.842	-0.841	-0.841	-0.839	-0.838	-0.835	-0.832	-0.830	-0.828	-0.825	-0.821	-0.818	-0.814	-0.810	-0.806	-0.802	-0.798	-0.791	-0.788	-0.784	-0.778	-0.774	-0.768	-0.764	-0.759	-0.754	-0.749	-0.744	-0.740	-0.736	-0.731	-0.728	-0.724	-0.720	-0.716	-0.714	-0.711	-0.709	-0.708	-0.705	-0.704	-0.704	-0.702	-0.704	-0.704	-0.705	-0.706	-0.709	-0.710	-0.714	-0.716	-0.720	-0.725	-0.728	-0.734	-0.739	-0.745	-0.751	-0.758	-0.764	-0.771	-0.779	-0.786	-0.795	-0.802	-0.811	-0.820	-0.829	-0.838	-0.848	-0.858	-0.866	-0.876	-0.886	-0.895	-0.905	-0.915	-0.925	-0.935	-0.945	-0.955	-0.965	-0.975	-0.985	-0.995	-1.005	-1.015	-1.025	-1.035	-1.045	-1.055	-1.066	-1.075	-1.086	-1.098	-1.108	-1.118	-1.129	-1.140	-1.150	-1.162	-1.172	-1.184	-1.195	-1.208	-1.220	-1.231	-1.245	-1.258	-1.270	-1.284	-1.298	-1.312	-1.326	-1.341	-1.355	-1.370	-1.386	-1.401	-1.418	-1.432	-1.449	-1.465	-1.481	-1.498	-1.514	-1.530	-1.546	-1.564	-1.580	-1.595	-1.612	-1.628	-1.645	-1.661	-1.676	-1.691	-1.708	-1.721	-1.736	-1.750	-1.764	-1.776	-1.789	-1.801	-1.814	-1.825	-1.835	-1.845	-1.854	-1.861	-1.869	-1.876	-1.882	-1.888	-1.892	-1.896	-1.899	-1.901	-1.901	-1.901	-1.900	-1.900	-1.896	-1.892	-1.889	-1.882	-1.876	-1.869	-1.861	-1.851	-1.841	-1.831	-1.819	-1.806	-1.794	-1.779	-1.764	-1.749	-1.732	-1.715	-1.698	-1.678	-1.659	-1.639	-1.619	-1.598	-1.578	-1.555	-1.534	-1.510	-1.488	-1.464	-1.440	-1.416	-1.392	-1.369	-1.345	-1.321	-1.296	-1.274	-1.250	-1.225	-1.202	-1.180	-1.156	-1.134	-1.112	-1.090	-1.070	-1.048	-1.029	-1.010	-0.991	-0.974	-0.956	-0.940	-0.924	-0.910	-0.896	-0.884	-0.872	-0.862	-0.852	-0.844	-0.836	-0.831	-0.825	-0.820	-0.818	-0.816	-0.815	-0.815	-0.816	-0.818	-0.822	-0.826	-0.831	-0.839	-0.845	-0.854	-0.862	-0.874	-0.884	-0.895	-0.908	-0.920	-0.934	-0.949	-0.962	-0.978	-0.994	-1.010	-1.025	-1.041	-1.059	-1.076	-1.092	-1.109	-1.126	-1.142	-1.159	-1.176	-1.191	-1.208	-1.222	-1.238	-1.252	-1.265	-1.279	-1.292	-1.305	-1.315	-1.328	-1.338	-1.348	-1.356	-1.365	-1.372	-1.380	-1.385	-1.390	-1.395	-1.399	-1.400	-1.404	-1.404	-1.405	-1.402	-1.402	-1.400	-1.396	-1.392	-1.388	-1.382	-1.375	-1.368	-1.360	-1.351	-1.341	-1.330	-1.319	-1.306	-1.295	-1.280	-1.266	-1.251	-1.235	-1.218	-1.201	-1.182	-1.164	-1.144	-1.124	-1.102	-1.082	-1.060	-1.038	-1.014	-0.991	-0.968	-0.944	-0.919	-0.892	-0.868	-0.842	-0.818	-0.790	-0.765	-0.740	-0.712	-0.686	-0.660	-0.635	-0.609	-0.584	-0.559	-0.535	-0.510	-0.486	-0.464	-0.441	-0.419	-0.398	-0.378	-0.359	-0.339	-0.321	-0.305	-0.289	-0.274	-0.259	-0.248	-0.235	-0.224	-0.214	-0.206	-0.199	-0.192	-0.186	-0.182	-0.179	-0.176	-0.175	-0.174	-0.175	-0.176	-0.178	-0.181	-0.185	-0.189	-0.194	-0.199	-0.205	-0.210	-0.216	-0.224	-0.230	-0.236	-0.244	-0.250	-0.256	-0.262	-0.269	-0.275	-0.280	-0.284	-0.289	-0.292	-0.295	-0.298	-0.298	-0.299	-0.299	-0.296	-0.295	-0.292	-0.289	-0.284	-0.279	-0.270	-0.264	-0.254	-0.245	-0.234	-0.222	-0.210	-0.196	-0.181	-0.166	-0.149	-0.132	-0.115	-0.096	-0.078	-0.058	-0.038	-0.016	0.006	0.028	0.050	0.072	0.096	0.120	0.144	0.169	0.192	0.218	0.241	0.265	0.289	0.312	0.338	0.361	0.382	0.406	0.430	0.451	0.474	0.495	0.515	0.536	0.556	0.575	0.594	0.611	0.629	0.645	0.661	0.675	0.690	0.704	0.715	0.728	0.739	0.748	0.756	0.764	0.771	0.778	0.781	0.785	0.789	0.790	0.791	0.791	0.790	0.788	0.785	0.780	0.775	0.769	0.761	0.754	0.745	0.736	0.724	0.714	0.701	0.688	0.674	0.659	0.642	0.628	0.611	0.592	0.575	0.558	0.539	0.520	0.500	0.480	0.460	0.440	0.419	0.399	0.378	0.358	0.338	0.315	0.295	0.275	0.254	0.234	0.215	0.195	0.175	0.156	0.138	0.119	0.101	0.084	0.066	0.051	0.034	0.019	0.004	-0.011	-0.025	-0.038	-0.051	-0.062	-0.075	-0.086	-0.095	-0.105	-0.115	-0.122	-0.131	-0.139	-0.146	-0.152	-0.159	-0.165	-0.169	-0.175	-0.180	-0.184	-0.186	-0.190	-0.192	-0.195	-0.199	-0.201	-0.204	-0.206	-0.208	-0.210	-0.212	-0.215	-0.216	-0.219	-0.221	-0.224	-0.228	-0.230	-0.234	-0.239	-0.242	-0.246	-0.252	-0.259	-0.264	-0.271	-0.278	-0.285	-0.294	-0.301	-0.310	-0.320	-0.330	-0.340	-0.352	-0.364	-0.375	-0.388	-0.401	-0.414	-0.428	-0.442	-0.456	-0.471	-0.485	-0.500	-0.516	-0.531	-0.548	-0.562	-0.578	-0.592	-0.606	-0.621	-0.636	-0.650	-0.664	-0.676	-0.689	-0.701	-0.711	-0.722	-0.731	-0.740	-0.748	-0.755	-0.760	-0.765	-0.769	-0.771	-0.772	-0.774	-0.772	-0.770	-0.768	-0.764	-0.758	-0.751	-0.744	-0.734	-0.724	-0.712	-0.700	-0.688	-0.671	-0.656	-0.640	-0.622	-0.606	-0.586	-0.568	-0.548	-0.528	-0.505	-0.484	-0.462	-0.441	-0.419	-0.396	-0.375	-0.352	-0.331	-0.309	-0.289	-0.268	-0.248	-0.229	-0.209	-0.190	-0.172	-0.156	-0.141	-0.126	-0.111	-0.099	-0.088	-0.076	-0.066	-0.058	-0.050	-0.045	-0.039	-0.035	-0.032	-0.030	-0.030	-0.031	-0.034	-0.038	-0.041	-0.046	-0.051	-0.059	-0.068	-0.076	-0.086	-0.096	-0.108	-0.120	-0.131	-0.145	-0.158	-0.172	-0.186	-0.200	-0.216	-0.230	-0.245	-0.260	-0.275	-0.290	-0.305	-0.320	-0.332	-0.348	-0.361	-0.375	-0.388	-0.401	-0.412	-0.425	-0.436	-0.446	-0.456	-0.466	-0.475	-0.484	-0.491	-0.499	-0.505	-0.510	-0.516	-0.521	-0.524	-0.529	-0.531	-0.532	-0.534	-0.535	-0.535	-0.534	-0.534	-0.532	-0.531	-0.528	-0.525	-0.521	-0.518	-0.514	-0.507	-0.504	-0.498	-0.492	-0.486	-0.481	-0.475	-0.468	-0.461	-0.454	-0.446	-0.440	-0.432	-0.425	-0.416	-0.410	-0.402	-0.395	-0.386	-0.379	-0.372	-0.365	-0.358	-0.350	-0.342	-0.336	-0.330	-0.324	-0.318	-0.311	-0.308	-0.301	-0.296	-0.292	-0.290	-0.286	-0.284	-0.281	-0.280	-0.279	-0.279	-0.279	-0.280	-0.281	-0.285	-0.288	-0.291	-0.296	-0.302	-0.308	-0.315	-0.322	-0.331	-0.341	-0.351	-0.361	-0.374	-0.386	-0.400	-0.412	-0.428	-0.442	-0.459	-0.475	-0.491	-0.509	-0.528	-0.546	-0.565	-0.584	-0.602	-0.622	-0.644	-0.664	-0.684	-0.702	-0.724	-0.744	-0.764	-0.785	-0.804	-0.824	-0.842	-0.862	-0.880	-0.899	-0.916	-0.934	-0.950	-0.968	-0.984	-1.000	-1.015	-1.030	-1.042	-1.058	-1.070	-1.082	-1.095	-1.106	-1.118	-1.128	-1.139	-1.149	-1.158	-1.169	-1.178	-1.186	-1.194	-1.202	-1.210	-1.219	-1.226	-1.235	-1.242	-1.250	-1.259	-1.266	-1.274	-1.282	-1.291	-1.300	-1.309	-1.318	-1.326	-1.336	-1.345	-1.355	-1.365	-1.375	-1.385	-1.395	-1.405	-1.416	-1.428	-1.439	-1.450	-1.460	-1.471	-1.481	-1.492	-1.504	-1.515	-1.524	-1.535	-1.544	-1.554	-1.564	-1.571	-1.580	-1.588	-1.596	-1.602	-1.609	-1.615	-1.620	-1.624	-1.626	-1.630	-1.632	-1.634	-1.634	-1.634	-1.632	-1.631	-1.629	-1.625	-1.620	-1.615	-1.609	-1.602	-1.596	-1.588	-1.578	-1.569	-1.558	-1.546	-1.535	-1.521	-1.509	-1.494	-1.480	-1.466	-1.451	-1.435	-1.418	-1.402	-1.385	-1.368	-1.350	-1.332	-1.315	-1.298	-1.280	-1.261	-1.244	-1.225	-1.208	-1.189	-1.171	-1.154	-1.138	-1.120	-1.102	-1.086	-1.070	-1.054	-1.038	-1.022	-1.008	-0.992	-0.979	-0.965	-0.951	-0.938	-0.925	-0.912	-0.901	-0.889	-0.878	-0.866	-0.856	-0.845	-0.838	-0.828	-0.819	-0.810	-0.802	-0.794	-0.788	-0.780	-0.774	-0.768	-0.761	-0.756	-0.751	-0.746	-0.741	-0.738	-0.732	-0.730	-0.726	-0.725	-0.721	-0.719	-0.718	-0.716	-0.714	-0.712	-0.711	-0.711	-0.711	-0.712	-0.712	-0.712	-0.712	-0.715	-0.716	-0.718	-0.720	-0.721	-0.722	-0.725	-0.729	-0.731	-0.735	-0.738	-0.741	-0.745	-0.750	-0.752	-0.758	-0.762	-0.768	-0.772	-0.778	-0.784	-0.789	-0.794	-0.799	-0.805	-0.810	-0.816	-0.822	-0.828	-0.834	-0.839	-0.846	-0.851	-0.856	-0.862	-0.868	-0.874	-0.879	-0.884	-0.889	-0.894	-0.898	-0.902	-0.906	-0.909	-0.912	-0.915	-0.918	-0.920	-0.921	-0.922	-0.922	-0.922	-0.921	-0.920	-0.919	-0.916	-0.914	-0.909	-0.905	-0.900	-0.895	-0.888	-0.881	-0.874	-0.864	-0.855	-0.846	-0.835	-0.824	-0.812	-0.801	-0.789	-0.775	-0.762	-0.749	-0.734	-0.720	-0.705	-0.690	-0.675	-0.660	-0.644	-0.629	-0.612	-0.596	-0.581	-0.565	-0.550	-0.535	-0.520	-0.505	-0.491	-0.479	-0.465	-0.451	-0.439	-0.426	-0.416	-0.405	-0.395	-0.385	-0.378	-0.369	-0.362	-0.355	-0.349	-0.345	-0.341	-0.336	-0.335	-0.332	-0.330	-0.330	-0.330	-0.330	-0.331	-0.334	-0.335	-0.339	-0.341	-0.345	-0.349	-0.352	-0.358	-0.362	-0.368	-0.372	-0.378	-0.382	-0.388	-0.391	-0.396	-0.401	-0.406	-0.410	-0.414	-0.419	-0.421	-0.422	-0.426	-0.428	-0.429	-0.430	-0.430	-0.430	-0.429	-0.428	-0.426	-0.424	-0.420	-0.416	-0.411	-0.406	-0.401	-0.395	-0.388	-0.380	-0.372	-0.364	-0.355	-0.346	-0.336	-0.326	-0.316	-0.304	-0.292	-0.281	-0.270	-0.258	-0.244	-0.232	-0.220	-0.208	-0.195	-0.182	-0.170	-0.158	-0.146	-0.134	-0.122	-0.110	-0.099	-0.089	-0.078	-0.069	-0.059	-0.050	-0.042	-0.035	-0.028	-0.021	-0.015	-0.011	-0.006	-0.002	0.000	0.001	0.002	0.002	0.002	0.001	-0.001	-0.005	-0.009	-0.014	-0.020	-0.026	-0.034	-0.044	-0.051	-0.062	-0.074	-0.086	-0.099	-0.111	-0.125	-0.140	-0.155	-0.171	-0.188	-0.205	-0.221	-0.240	-0.258	-0.276	-0.295	-0.314	-0.334	-0.351	-0.371	-0.390	-0.409	-0.428	-0.446	-0.465	-0.482	-0.500	-0.516	-0.534	-0.549	-0.565	-0.580	-0.594	-0.608	-0.620	-0.632	-0.644	-0.652	-0.662	-0.671	-0.679	-0.685	-0.691	-0.695	-0.699	-0.701	-0.704	-0.705	-0.704	-0.704	-0.702	-0.700	-0.696	-0.694	-0.689	-0.684	-0.678	-0.671	-0.665	-0.659	-0.651	-0.644	-0.636	-0.628	-0.620	-0.612	-0.604	-0.595	-0.588	-0.580	-0.572	-0.566	-0.560	-0.554	-0.548	-0.542	-0.538	-0.532	-0.530	-0.526	-0.524	-0.524	-0.522	-0.522	-0.524	-0.524	-0.528	-0.530	-0.534	-0.539	-0.544	-0.550	-0.558	-0.565	-0.572	-0.582	-0.591	-0.602	-0.612	-0.624	-0.635	-0.648	-0.661	-0.674	-0.686	-0.700	-0.714	-0.728	-0.741	-0.756	-0.770	-0.784	-0.799	-0.812	-0.828	-0.841	-0.854	-0.868	-0.880	-0.894	-0.905	-0.916	-0.928	-0.939	-0.949	-0.959	-0.968	-0.976	-0.984	-0.991	-0.998	-1.004	-1.009	-1.014	-1.018	-1.021	-1.022	-1.025	-1.025	-1.025	-1.025	-1.024	-1.021	-1.019	-1.015	-1.011	-1.008	-1.000	-0.995	-0.988	-0.980	-0.971	-0.962	-0.952	-0.942	-0.934	-0.921	-0.910	-0.898	-0.886	-0.872	-0.860	-0.848	-0.832	-0.819	-0.804	-0.790	-0.775	-0.759	-0.744	-0.728	-0.712	-0.698	-0.682	-0.668	-0.652	-0.636	-0.621	-0.606	-0.592	-0.579	-0.564	-0.551	-0.539	-0.526	-0.514	-0.501	-0.491	-0.482	-0.472	-0.464	-0.458	-0.450	-0.444	-0.439	-0.434	-0.430	-0.429	-0.428	-0.426	-0.428	-0.429	-0.432	-0.436	-0.441	-0.448	-0.455	-0.462	-0.471	-0.482	-0.494	-0.505	-0.520	-0.534	-0.549	-0.566	-0.582	-0.600	-0.620	-0.639	-0.659	-0.680	-0.701	-0.722	-0.745	-0.769	-0.791	-0.815	-0.839	-0.862	-0.885	-0.910	-0.932	-0.958	-0.981	-1.004	-1.028	-1.051	-1.072	-1.095	-1.116	-1.136	-1.156	-1.176	-1.195	-1.214	-1.231	-1.246	-1.262	-1.278	-1.291	-1.304	-1.315	-1.325	-1.335	-1.344	-1.352	-1.358	-1.364	-1.368	-1.371	-1.374	-1.376	-1.376	-1.375	-1.374	-1.371	-1.368	-1.364	-1.359	-1.352	-1.346	-1.339	-1.330	-1.321	-1.311	-1.302	-1.292	-1.281	-1.270	-1.259	-1.246	-1.235	-1.222	-1.210	-1.198	-1.185	-1.172	-1.160	-1.148	-1.135	-1.122	-1.111	-1.101	-1.089	-1.079	-1.069	-1.059	-1.050	-1.042	-1.034	-1.028	-1.020	-1.014	-1.010	-1.004	-1.001	-0.998	-0.995	-0.994	-0.994	-0.992	-0.992	-0.995	-0.996	-0.999	-1.001	-1.006	-1.010	-1.015	-1.020	-1.026	-1.032	-1.039	-1.045	-1.052	-1.060	-1.069	-1.075	-1.082	-1.091	-1.099	-1.106	-1.114	-1.122	-1.129	-1.136	-1.144	-1.150	-1.156	-1.162	-1.168	-1.171	-1.178	-1.180	-1.184	-1.188	-1.189	-1.191	-1.192	-1.192	-1.192	-1.191	-1.190	-1.188	-1.186	-1.182	-1.179	-1.175	-1.169	-1.164	-1.156	-1.150	-1.142	-1.135	-1.128	-1.118	-1.109	-1.099	-1.089	-1.079	-1.069	-1.058	-1.046	-1.035	-1.022	-1.011	-0.999	-0.985	-0.974	-0.961	-0.949	-0.936	-0.925	-0.912	-0.899	-0.888	-0.874	-0.861	-0.850	-0.836	-0.825	-0.812	-0.801	-0.789	-0.778	-0.766	-0.755	-0.744	-0.734	-0.724	-0.714	-0.704	-0.694	-0.685	-0.676	-0.668	-0.659	-0.652	-0.645	-0.639	-0.632	-0.628	-0.622	-0.619	-0.615	-0.611	-0.609	-0.608	-0.606	-0.606	-0.606	-0.609	-0.610	-0.614	-0.618	-0.624	-0.629	-0.636	-0.644	-0.654	-0.664	-0.675	-0.688	-0.700	-0.715	-0.730	-0.746	-0.764	-0.784	-0.802	-0.822	-0.844	-0.866	-0.890	-0.912	-0.939	-0.964	-0.989	-1.016	-1.044	-1.071	-1.099	-1.128	-1.158	-1.186	-1.215	-1.244	-1.274	-1.302	-1.331	-1.360	-1.388	-1.415	-1.444	-1.470	-1.496	-1.522	-1.548	-1.571	-1.595	-1.616	-1.638	-1.658	-1.676	-1.695	-1.710	-1.726	-1.740	-1.752	-1.765	-1.774	-1.782	-1.789	-1.796	-1.801	-1.804	-1.805	-1.805	-1.805	-1.801	-1.798	-1.794	-1.788	-1.780	-1.771	-1.761	-1.751	-1.739	-1.725	-1.712	-1.696	-1.681	-1.665	-1.648	-1.630	-1.612	-1.594	-1.574	-1.554	-1.534	-1.514	-1.494	-1.472	-1.452	-1.432	-1.411	-1.391	-1.371	-1.351	-1.332	-1.314	-1.295	-1.278	-1.260	-1.242	-1.228	-1.211	-1.198	-1.182	-1.170	-1.158	-1.146	-1.136	-1.126	-1.118	-1.110	-1.105	-1.099	-1.095	-1.091	-1.089	-1.089	-1.089	-1.090	-1.092	-1.095	-1.100	-1.104	-1.110	-1.119	-1.126	-1.135	-1.145	-1.156	-1.169	-1.181	-1.194	-1.209	-1.224	-1.239	-1.255	-1.271	-1.289	-1.306	-1.325	-1.342	-1.361	-1.379	-1.399	-1.416	-1.435	-1.454	-1.472	-1.491	-1.510	-1.528	-1.545	-1.562	-1.580	-1.595	-1.611	-1.626	-1.641	-1.655	-1.669	-1.680	-1.691	-1.701	-1.712	-1.721	-1.729	-1.736	-1.741	-1.746	-1.750	-1.754	-1.754	-1.755	-1.754	-1.752	-1.749	-1.746	-1.740	-1.735	-1.726	-1.720	-1.710	-1.700	-1.689	-1.676	-1.664	-1.651	-1.636	-1.621	-1.605	-1.589	-1.572	-1.555	-1.538	-1.518	-1.499	-1.480	-1.460	-1.440	-1.420	-1.400	-1.379	-1.359	-1.338	-1.318	-1.298	-1.276	-1.256	-1.235	-1.215	-1.196	-1.176	-1.158	-1.138	-1.119	-1.101	-1.085	-1.066	-1.050	-1.034	-1.016	-1.001	-0.986	-0.971	-0.956	-0.942	-0.929	-0.915	-0.901	-0.889	-0.876	-0.865	-0.852	-0.841	-0.830	-0.819	-0.808	-0.796	-0.785	-0.774	-0.764	-0.752	-0.741	-0.730	-0.719	-0.708	-0.695	-0.684	-0.671	-0.660	-0.648	-0.635	-0.622	-0.610	-0.596	-0.582	-0.569	-0.555	-0.540	-0.525	-0.510	-0.495	-0.479	-0.462	-0.446	-0.430	-0.412	-0.396	-0.380	-0.364	-0.346	-0.330	-0.311	-0.295	-0.278	-0.261	-0.244	-0.229	-0.212	-0.196	-0.181	-0.165	-0.150	-0.136	-0.122	-0.110	-0.098	-0.086	-0.074	-0.064	-0.054	-0.045	-0.035	-0.028	-0.021	-0.015	-0.010	-0.005	-0.001	0.000	0.001	0.002	0.002	0.002	0.000	-0.002	-0.006	-0.010	-0.015	-0.021	-0.028	-0.035	-0.042	-0.051	-0.060	-0.070	-0.080	-0.091	-0.102	-0.115	-0.126	-0.139	-0.152	-0.165	-0.179	-0.191	-0.205	-0.219	-0.231	-0.245	-0.259	-0.272	-0.285	-0.298	-0.310	-0.322	-0.334	-0.346	-0.356	-0.366	-0.378	-0.388	-0.396	-0.405	-0.412	-0.420	-0.428	-0.432	-0.438	-0.441	-0.446	-0.449	-0.451	-0.452	-0.454	-0.454	-0.452	-0.451	-0.449	-0.446	-0.442	-0.439	-0.432	-0.426	-0.419	-0.412	-0.404	-0.396	-0.385	-0.376	-0.366	-0.355	-0.342	-0.331	-0.319	-0.304	-0.290	-0.276	-0.262	-0.248	-0.230	-0.215	-0.200	-0.184	-0.166	-0.151	-0.134	-0.118	-0.100	-0.082	-0.066	-0.048	-0.031	-0.014	0.002	0.020	0.038	0.054	0.070	0.086	0.104	0.119	0.134	0.149	0.164	0.179	0.192	0.206	0.220	0.232	0.245	0.258	0.268	0.280	0.289	0.299	0.308	0.316	0.325	0.332	0.339	0.345	0.350	0.355	0.359	0.362	0.366	0.368	0.370	0.372	0.372	0.372	0.371	0.370	0.369	0.366	0.362	0.360	0.355	0.351	0.346	0.341	0.336	0.330	0.324	0.318	0.310	0.305	0.298	0.290	0.282	0.275	0.268	0.261	0.254	0.246	0.240	0.232	0.226	0.219	0.214	0.208	0.201	0.196	0.191	0.186	0.182	0.178	0.174	0.171	0.169	0.164	0.162	0.160	0.159	0.156	0.155	0.154	0.154	0.154	0.154	0.154	0.152	0.154	0.154	0.154	0.155	0.155	0.156	0.155	0.156	0.156	0.155	0.155	0.155	0.154	0.154	0.151	0.150	0.149	0.148	0.144	0.141	0.139	0.135	0.131	0.128	0.122	0.118	0.112	0.106	0.101	0.095	0.088	0.081	0.074	0.066	0.060	0.052	0.044	0.036	0.029	0.021	0.014	0.005	-0.002	-0.011	-0.018	-0.025	-0.031	-0.039	-0.046	-0.052	-0.059	-0.064	-0.070	-0.075	-0.080	-0.085	-0.089	-0.092	-0.096	-0.099	-0.102	-0.104	-0.106	-0.106	-0.108	-0.109	-0.109	-0.108	-0.106	-0.105	-0.104	-0.101	-0.099	-0.096	-0.094	-0.090	-0.085	-0.081	-0.076	-0.071	-0.066	-0.060	-0.055	-0.048	-0.041	-0.034	-0.028	-0.020	-0.012	-0.005	0.005	0.012	0.022	0.031	0.040	0.050	0.060	0.070	0.079	0.090	0.101	0.112	0.122	0.135	0.146	0.158	0.169	0.181	0.194	0.205	0.218	0.230	0.242	0.255	0.268	0.280	0.292	0.305	0.318	0.330	0.342	0.355	0.369	0.379	0.392	0.404	0.416	0.426	0.438	0.449	0.459	0.470	0.480	0.490	0.499	0.507	0.516	0.524	0.532	0.540	0.548	0.552	0.560	0.565	0.571	0.575	0.580	0.584	0.589	0.591	0.594	0.598	0.599	0.601	0.601	0.602	0.604	0.606	0.605	0.606	0.606	0.606	0.606	0.606	0.606	0.606	0.606	0.606	0.605	0.605	0.606	0.605	0.605	0.605	0.606	0.606	0.608	0.608	0.609	0.610	0.612	0.614	0.616	0.620	0.622	0.626	0.629	0.632	0.638	0.641	0.645	0.650	0.655	0.660	0.666	0.671	0.678	0.684	0.690	0.698	0.704	0.710	0.718	0.722	0.730	0.738	0.744	0.750	0.756	0.762	0.769	0.772	0.779	0.784	0.788	0.792	0.796	0.799	0.801	0.804	0.805	0.808	0.808	0.806	0.806	0.805	0.802	0.800	0.795	0.791	0.785	0.779	0.772	0.765	0.756	0.748	0.736	0.726	0.715	0.702	0.690	0.678	0.664	0.649	0.635	0.619	0.604	0.586	0.569	0.552	0.535	0.518	0.499	0.482	0.464	0.445	0.426	0.409	0.390	0.371	0.354	0.334	0.316	0.298	0.280	0.262	0.246	0.230	0.214	0.196	0.181	0.166	0.152	0.139	0.125	0.112	0.100	0.089	0.076	0.065	0.056	0.048	0.039	0.030	0.022	0.015	0.010	0.004	0.000	-0.004	-0.008	-0.010	-0.012	-0.015	-0.015	-0.015	-0.015	-0.015	-0.012	-0.010	-0.008	-0.004	0.000	0.005	0.009	0.015	0.021	0.028	0.034	0.040	0.049	0.056	0.064	0.074	0.082	0.092	0.101	0.111	0.121	0.131	0.141	0.151	0.161	0.171	0.181	0.191	0.201	0.210	0.219	0.229	0.239	0.245	0.254	0.261	0.269	0.275	0.281	0.286	0.292	0.298	0.301	0.305	0.308	0.310	0.311	0.312	0.314	0.312	0.311	0.310	0.309	0.305	0.301	0.298	0.294	0.289	0.282	0.276	0.270	0.264	0.255	0.248	0.239	0.231	0.224	0.214	0.206	0.196	0.189	0.179	0.170	0.162	0.154	0.145	0.138	0.130	0.124	0.116	0.110	0.105	0.100	0.096	0.092	0.089	0.086	0.084	0.082	0.082	0.082	0.084	0.086	0.089	0.092	0.096	0.101	0.106	0.112	0.120	0.128	0.136	0.145	0.155	0.166	0.176	0.186	0.199	0.211	0.224	0.236	0.249	0.262	0.276	0.289	0.302	0.315	0.329	0.342	0.356	0.369	0.382	0.394	0.406	0.419	0.430	0.440	0.452	0.462	0.471	0.481	0.490	0.498	0.505	0.511	0.519	0.525	0.530	0.535	0.538	0.540	0.544	0.546	0.548	0.549	0.549	0.550	0.549	0.549	0.546	0.545	0.542	0.540	0.538	0.535	0.531	0.529	0.525	0.521	0.516	0.512	0.509	0.505	0.501	0.496	0.494	0.490	0.486	0.482	0.479	0.476	0.472	0.470	0.468	0.464	0.462	0.461	0.460	0.459	0.458	0.458	0.456	0.458	
