# Supplementary material for: Motion onset VEPs can see through the blur
Source: Sci Rep. 2024 Sep 12;14:21296. doi: 10.1038/s41598-024-72483-z (PMC11393312; doi:10.1038/s41598-024-72483-z)
Supplement: Supplementary file 3 — Supplementary Information 3. [file 41598_2024_72483_MOESM3_ESM.zip › VEP_raw_data/source_data/SourceBlurVEP-S001_VEP_2023-03-23_08-49-44.txt]

0.000	0.000	99999.999	6250.000	50.000	-2193.000	-2061.000	6248.000	7.000	100.000	5.000	2.000	1.000	1.000	0.000	0.000	0.000	0.000	0.000	0.000	0.000	0.000	0.000	0.000	0.000	0.000	0.000	0.212	0.218	0.224	0.230	0.238	0.245	0.252	0.261	0.271	0.280	0.290	0.301	0.311	0.322	0.334	0.346	0.360	0.372	0.385	0.400	0.415	0.430	0.444	0.460	0.475	0.491	0.507	0.524	0.541	0.559	0.575	0.594	0.611	0.630	0.648	0.666	0.685	0.704	0.722	0.741	0.761	0.779	0.799	0.819	0.838	0.858	0.878	0.896	0.915	0.935	0.952	0.972	0.991	1.010	1.029	1.046	1.064	1.081	1.099	1.115	1.131	1.148	1.162	1.176	1.190	1.205	1.218	1.230	1.240	1.251	1.261	1.270	1.278	1.285	1.291	1.296	1.300	1.302	1.305	1.305	1.304	1.302	1.299	1.295	1.289	1.282	1.274	1.264	1.254	1.241	1.228	1.212	1.196	1.180	1.160	1.140	1.119	1.096	1.072	1.049	1.022	0.994	0.966	0.936	0.906	0.875	0.842	0.810	0.776	0.742	0.708	0.672	0.638	0.600	0.564	0.526	0.489	0.452	0.415	0.378	0.340	0.304	0.268	0.231	0.195	0.159	0.124	0.090	0.058	0.024	-0.009	-0.040	-0.070	-0.100	-0.129	-0.156	-0.182	-0.208	-0.232	-0.255	-0.276	-0.298	-0.316	-0.335	-0.351	-0.368	-0.381	-0.394	-0.405	-0.416	-0.425	-0.431	-0.436	-0.441	-0.445	-0.446	-0.446	-0.445	-0.442	-0.439	-0.434	-0.426	-0.419	-0.409	-0.399	-0.388	-0.374	-0.360	-0.344	-0.329	-0.310	-0.291	-0.271	-0.250	-0.228	-0.205	-0.181	-0.156	-0.131	-0.102	-0.075	-0.048	-0.019	0.011	0.041	0.072	0.102	0.134	0.166	0.199	0.231	0.264	0.296	0.329	0.361	0.394	0.426	0.458	0.491	0.522	0.554	0.584	0.614	0.644	0.672	0.701	0.730	0.758	0.784	0.809	0.834	0.858	0.881	0.902	0.924	0.945	0.964	0.981	1.000	1.015	1.030	1.045	1.058	1.070	1.081	1.090	1.100	1.109	1.116	1.122	1.129	1.132	1.138	1.140	1.142	1.144	1.146	1.146	1.146	1.145	1.144	1.142	1.140	1.138	1.134	1.131	1.125	1.121	1.116	1.111	1.106	1.100	1.092	1.088	1.080	1.072	1.066	1.059	1.051	1.044	1.036	1.028	1.020	1.011	1.001	0.991	0.982	0.972	0.962	0.952	0.942	0.931	0.920	0.909	0.898	0.885	0.872	0.861	0.849	0.836	0.821	0.809	0.795	0.781	0.768	0.754	0.739	0.725	0.710	0.695	0.681	0.666	0.651	0.636	0.622	0.606	0.592	0.578	0.564	0.550	0.535	0.521	0.507	0.494	0.481	0.469	0.456	0.444	0.432	0.422	0.412	0.402	0.392	0.385	0.376	0.370	0.362	0.356	0.350	0.345	0.341	0.338	0.335	0.334	0.331	0.331	0.330	0.330	0.331	0.334	0.335	0.339	0.342	0.346	0.350	0.355	0.360	0.368	0.374	0.380	0.386	0.394	0.401	0.409	0.418	0.426	0.434	0.442	0.451	0.460	0.468	0.478	0.485	0.494	0.502	0.511	0.519	0.528	0.535	0.542	0.550	0.558	0.565	0.571	0.578	0.584	0.590	0.596	0.602	0.608	0.612	0.619	0.624	0.628	0.632	0.636	0.640	0.645	0.649	0.651	0.655	0.659	0.662	0.665	0.669	0.672	0.675	0.679	0.682	0.685	0.689	0.691	0.695	0.699	0.702	0.706	0.709	0.712	0.715	0.720	0.722	0.725	0.729	0.732	0.735	0.739	0.742	0.744	0.748	0.749	0.752	0.754	0.755	0.756	0.758	0.759	0.759	0.759	0.759	0.759	0.756	0.755	0.754	0.751	0.749	0.745	0.741	0.738	0.732	0.728	0.722	0.715	0.709	0.701	0.695	0.686	0.679	0.671	0.662	0.654	0.644	0.636	0.626	0.618	0.608	0.598	0.589	0.579	0.569	0.560	0.550	0.541	0.531	0.524	0.515	0.506	0.499	0.490	0.484	0.476	0.471	0.465	0.460	0.455	0.450	0.448	0.445	0.441	0.440	0.439	0.438	0.438	0.438	0.439	0.439	0.441	0.444	0.446	0.449	0.452	0.456	0.460	0.464	0.468	0.472	0.476	0.482	0.488	0.492	0.498	0.502	0.507	0.512	0.518	0.522	0.528	0.531	0.536	0.540	0.541	0.546	0.548	0.550	0.551	0.552	0.552	0.552	0.551	0.551	0.549	0.548	0.544	0.541	0.536	0.530	0.525	0.519	0.511	0.505	0.496	0.488	0.478	0.468	0.456	0.445	0.432	0.421	0.408	0.395	0.380	0.368	0.351	0.338	0.321	0.306	0.289	0.274	0.256	0.240	0.222	0.208	0.190	0.172	0.158	0.140	0.124	0.108	0.091	0.075	0.060	0.044	0.030	0.015	0.001	-0.014	-0.028	-0.039	-0.052	-0.065	-0.078	-0.090	-0.100	-0.111	-0.122	-0.132	-0.142	-0.151	-0.161	-0.170	-0.180	-0.188	-0.198	-0.205	-0.214	-0.222	-0.230	-0.240	-0.248	-0.258	-0.266	-0.276	-0.285	-0.296	-0.308	-0.319	-0.331	-0.344	-0.358	-0.370	-0.385	-0.401	-0.418	-0.434	-0.452	-0.471	-0.491	-0.511	-0.534	-0.556	-0.580	-0.604	-0.629	-0.655	-0.681	-0.709	-0.736	-0.765	-0.795	-0.824	-0.854	-0.885	-0.915	-0.945	-0.976	-1.008	-1.039	-1.069	-1.099	-1.128	-1.158	-1.185	-1.211	-1.239	-1.265	-1.289	-1.312	-1.334	-1.354	-1.374	-1.391	-1.408	-1.422	-1.435	-1.446	-1.454	-1.462	-1.469	-1.472	-1.474	-1.474	-1.471	-1.468	-1.460	-1.452	-1.442	-1.431	-1.416	-1.401	-1.384	-1.364	-1.344	-1.320	-1.296	-1.271	-1.244	-1.216	-1.186	-1.156	-1.125	-1.092	-1.059	-1.024	-0.989	-0.954	-0.919	-0.882	-0.845	-0.809	-0.772	-0.735	-0.699	-0.661	-0.625	-0.588	-0.551	-0.516	-0.480	-0.445	-0.411	-0.376	-0.344	-0.311	-0.278	-0.246	-0.216	-0.186	-0.156	-0.129	-0.101	-0.074	-0.049	-0.024	0.001	0.025	0.048	0.069	0.090	0.111	0.130	0.149	0.166	0.182	0.199	0.214	0.229	0.241	0.254	0.265	0.276	0.286	0.295	0.302	0.309	0.316	0.321	0.325	0.328	0.330	0.331	0.332	0.331	0.331	0.328	0.324	0.321	0.315	0.309	0.302	0.295	0.285	0.276	0.265	0.256	0.242	0.230	0.218	0.204	0.189	0.175	0.159	0.142	0.125	0.109	0.092	0.075	0.058	0.040	0.022	0.005	-0.012	-0.030	-0.048	-0.065	-0.081	-0.098	-0.112	-0.130	-0.145	-0.159	-0.172	-0.186	-0.199	-0.211	-0.222	-0.232	-0.242	-0.251	-0.259	-0.266	-0.274	-0.279	-0.284	-0.288	-0.290	-0.292	-0.294	-0.294	-0.294	-0.291	-0.290	-0.288	-0.282	-0.279	-0.274	-0.268	-0.261	-0.254	-0.248	-0.240	-0.231	-0.222	-0.212	-0.204	-0.192	-0.182	-0.171	-0.161	-0.150	-0.139	-0.129	-0.118	-0.105	-0.095	-0.084	-0.072	-0.061	-0.051	-0.041	-0.030	-0.020	-0.011	-0.002	0.008	0.015	0.021	0.030	0.036	0.041	0.046	0.050	0.055	0.058	0.060	0.060	0.061	0.060	0.059	0.056	0.052	0.048	0.041	0.035	0.028	0.018	0.008	-0.004	-0.016	-0.030	-0.045	-0.061	-0.078	-0.096	-0.115	-0.138	-0.158	-0.181	-0.206	-0.230	-0.256	-0.284	-0.311	-0.341	-0.370	-0.400	-0.430	-0.462	-0.495	-0.526	-0.560	-0.594	-0.626	-0.660	-0.692	-0.726	-0.760	-0.792	-0.826	-0.858	-0.889	-0.920	-0.950	-0.980	-1.010	-1.038	-1.065	-1.091	-1.116	-1.139	-1.161	-1.182	-1.202	-1.220	-1.236	-1.251	-1.265	-1.276	-1.286	-1.295	-1.302	-1.308	-1.310	-1.312	-1.312	-1.311	-1.309	-1.304	-1.298	-1.290	-1.280	-1.270	-1.259	-1.245	-1.230	-1.215	-1.199	-1.180	-1.161	-1.141	-1.121	-1.099	-1.076	-1.054	-1.030	-1.006	-0.982	-0.958	-0.932	-0.909	-0.882	-0.858	-0.832	-0.808	-0.782	-0.758	-0.734	-0.710	-0.685	-0.662	-0.639	-0.616	-0.594	-0.572	-0.552	-0.531	-0.512	-0.491	-0.474	-0.455	-0.438	-0.420	-0.404	-0.389	-0.374	-0.359	-0.345	-0.331	-0.320	-0.306	-0.296	-0.285	-0.274	-0.264	-0.255	-0.245	-0.236	-0.228	-0.220	-0.210	-0.204	-0.196	-0.190	-0.184	-0.178	-0.171	-0.165	-0.160	-0.155	-0.150	-0.146	-0.141	-0.136	-0.132	-0.129	-0.125	-0.120	-0.118	-0.115	-0.112	-0.110	-0.109	-0.105	-0.105	-0.102	-0.102	-0.101	-0.101	-0.101	-0.101	-0.101	-0.104	-0.106	-0.108	-0.110	-0.112	-0.118	-0.121	-0.125	-0.131	-0.136	-0.141	-0.149	-0.156	-0.165	-0.174	-0.182	-0.192	-0.204	-0.215	-0.226	-0.240	-0.252	-0.266	-0.281	-0.296	-0.312	-0.329	-0.345	-0.362	-0.381	-0.399	-0.418	-0.438	-0.458	-0.478	-0.500	-0.521	-0.542	-0.565	-0.589	-0.611	-0.635	-0.659	-0.684	-0.708	-0.732	-0.758	-0.782	-0.806	-0.832	-0.858	-0.882	-0.908	-0.932	-0.958	-0.982	-1.009	-1.032	-1.058	-1.080	-1.105	-1.129	-1.151	-1.174	-1.198	-1.220	-1.241	-1.262	-1.284	-1.302	-1.322	-1.341	-1.360	-1.378	-1.394	-1.410	-1.426	-1.440	-1.454	-1.468	-1.480	-1.491	-1.502	-1.512	-1.522	-1.531	-1.540	-1.546	-1.551	-1.556	-1.561	-1.565	-1.569	-1.571	-1.571	-1.572	-1.571	-1.570	-1.568	-1.564	-1.561	-1.555	-1.550	-1.545	-1.538	-1.530	-1.520	-1.511	-1.501	-1.491	-1.479	-1.468	-1.455	-1.442	-1.428	-1.414	-1.399	-1.384	-1.366	-1.351	-1.334	-1.318	-1.299	-1.281	-1.264	-1.245	-1.228	-1.209	-1.189	-1.170	-1.151	-1.132	-1.112	-1.095	-1.075	-1.056	-1.039	-1.021	-1.002	-0.985	-0.970	-0.954	-0.938	-0.922	-0.909	-0.895	-0.881	-0.870	-0.858	-0.846	-0.836	-0.829	-0.821	-0.815	-0.808	-0.804	-0.800	-0.798	-0.796	-0.796	-0.798	-0.798	-0.801	-0.806	-0.811	-0.818	-0.825	-0.835	-0.845	-0.856	-0.869	-0.882	-0.896	-0.911	-0.928	-0.944	-0.962	-0.981	-1.001	-1.021	-1.042	-1.065	-1.086	-1.109	-1.132	-1.155	-1.180	-1.204	-1.229	-1.252	-1.276	-1.301	-1.325	-1.350	-1.374	-1.396	-1.420	-1.441	-1.465	-1.486	-1.506	-1.528	-1.548	-1.566	-1.584	-1.600	-1.616	-1.631	-1.645	-1.659	-1.669	-1.680	-1.689	-1.696	-1.704	-1.709	-1.712	-1.716	-1.716	-1.718	-1.716	-1.714	-1.710	-1.705	-1.698	-1.690	-1.682	-1.672	-1.661	-1.649	-1.635	-1.621	-1.606	-1.590	-1.574	-1.556	-1.539	-1.519	-1.500	-1.480	-1.460	-1.439	-1.419	-1.398	-1.376	-1.354	-1.332	-1.312	-1.291	-1.270	-1.249	-1.229	-1.209	-1.191	-1.171	-1.154	-1.136	-1.121	-1.105	-1.090	-1.078	-1.064	-1.051	-1.040	-1.030	-1.021	-1.012	-1.006	-1.000	-0.995	-0.991	-0.989	-0.988	-0.988	-0.988	-0.990	-0.992	-0.995	-1.000	-1.005	-1.011	-1.018	-1.025	-1.032	-1.041	-1.051	-1.062	-1.072	-1.082	-1.094	-1.105	-1.116	-1.128	-1.140	-1.151	-1.162	-1.174	-1.186	-1.198	-1.209	-1.220	-1.231	-1.241	-1.250	-1.260	-1.270	-1.279	-1.288	-1.295	-1.302	-1.309	-1.315	-1.321	-1.326	-1.331	-1.335	-1.339	-1.341	-1.345	-1.348	-1.349	-1.350	-1.351	-1.351	-1.352	-1.352	-1.351	-1.351	-1.350	-1.350	-1.349	-1.348	-1.346	-1.345	-1.344	-1.342	-1.341	-1.339	-1.339	-1.338	-1.336	-1.334	-1.334	-1.334	-1.334	-1.332	-1.332	-1.332	-1.332	-1.332	-1.332	-1.334	-1.334	-1.335	-1.336	-1.336	-1.339	-1.339	-1.341	-1.342	-1.344	-1.345	-1.348	-1.350	-1.351	-1.352	-1.354	-1.356	-1.358	-1.359	-1.360	-1.361	-1.361	-1.364	-1.362	-1.364	-1.365	-1.365	-1.365	-1.365	-1.366	-1.365	-1.365	-1.364	-1.364	-1.362	-1.362	-1.361	-1.360	-1.359	-1.358	-1.355	-1.354	-1.351	-1.350	-1.348	-1.346	-1.344	-1.341	-1.340	-1.338	-1.334	-1.332	-1.331	-1.328	-1.325	-1.322	-1.322	-1.320	-1.318	-1.315	-1.312	-1.311	-1.309	-1.306	-1.304	-1.302	-1.301	-1.299	-1.298	-1.296	-1.295	-1.294	-1.292	-1.291	-1.290	-1.289	-1.289	-1.289	-1.289	-1.289	-1.289	-1.288	-1.289	-1.289	-1.290	-1.290	-1.291	-1.292	-1.295	-1.298	-1.300	-1.302	-1.305	-1.309	-1.312	-1.316	-1.321	-1.325	-1.330	-1.335	-1.340	-1.346	-1.352	-1.359	-1.366	-1.371	-1.379	-1.388	-1.394	-1.401	-1.409	-1.416	-1.425	-1.432	-1.439	-1.448	-1.455	-1.461	-1.469	-1.475	-1.480	-1.486	-1.490	-1.494	-1.498	-1.500	-1.502	-1.502	-1.504	-1.502	-1.502	-1.499	-1.496	-1.490	-1.485	-1.478	-1.469	-1.460	-1.450	-1.438	-1.424	-1.410	-1.394	-1.376	-1.359	-1.339	-1.318	-1.295	-1.272	-1.249	-1.222	-1.196	-1.169	-1.140	-1.110	-1.080	-1.050	-1.019	-0.986	-0.955	-0.921	-0.889	-0.855	-0.822	-0.790	-0.755	-0.722	-0.689	-0.658	-0.625	-0.592	-0.562	-0.531	-0.502	-0.472	-0.444	-0.416	-0.391	-0.365	-0.341	-0.318	-0.296	-0.275	-0.255	-0.238	-0.220	-0.205	-0.190	-0.178	-0.166	-0.156	-0.148	-0.140	-0.135	-0.130	-0.126	-0.125	-0.124	-0.125	-0.126	-0.130	-0.134	-0.140	-0.146	-0.154	-0.162	-0.172	-0.184	-0.195	-0.209	-0.222	-0.238	-0.252	-0.269	-0.288	-0.305	-0.324	-0.344	-0.364	-0.385	-0.406	-0.429	-0.451	-0.475	-0.499	-0.524	-0.548	-0.574	-0.599	-0.625	-0.652	-0.678	-0.705	-0.732	-0.760	-0.788	-0.816	-0.844	-0.871	-0.899	-0.926	-0.955	-0.982	-1.009	-1.036	-1.062	-1.088	-1.114	-1.138	-1.164	-1.186	-1.209	-1.231	-1.252	-1.272	-1.291	-1.310	-1.326	-1.342	-1.356	-1.370	-1.382	-1.392	-1.401	-1.410	-1.415	-1.420	-1.422	-1.425	-1.424	-1.422	-1.419	-1.414	-1.408	-1.399	-1.389	-1.378	-1.365	-1.350	-1.334	-1.318	-1.299	-1.280	-1.259	-1.238	-1.215	-1.190	-1.168	-1.142	-1.116	-1.091	-1.064	-1.038	-1.011	-0.984	-0.958	-0.932	-0.906	-0.880	-0.856	-0.831	-0.808	-0.785	-0.764	-0.742	-0.722	-0.705	-0.688	-0.672	-0.659	-0.646	-0.635	-0.626	-0.618	-0.611	-0.608	-0.604	-0.604	-0.605	-0.608	-0.611	-0.618	-0.625	-0.635	-0.646	-0.658	-0.672	-0.689	-0.704	-0.724	-0.742	-0.762	-0.785	-0.808	-0.831	-0.855	-0.880	-0.906	-0.934	-0.960	-0.986	-1.015	-1.042	-1.070	-1.098	-1.124	-1.152	-1.179	-1.206	-1.232	-1.259	-1.284	-1.309	-1.332	-1.358	-1.380	-1.402	-1.425	-1.445	-1.466	-1.485	-1.504	-1.521	-1.539	-1.554	-1.571	-1.585	-1.600	-1.612	-1.626	-1.639	-1.650	-1.661	-1.671	-1.681	-1.691	-1.701	-1.710	-1.718	-1.726	-1.735	-1.742	-1.750	-1.758	-1.765	-1.772	-1.780	-1.788	-1.796	-1.804	-1.811	-1.819	-1.829	-1.836	-1.845	-1.854	-1.862	-1.872	-1.881	-1.891	-1.901	-1.911	-1.921	-1.931	-1.941	-1.952	-1.962	-1.972	-1.984	-1.994	-2.004	-2.014	-2.025	-2.034	-2.042	-2.051	-2.060	-2.068	-2.076	-2.082	-2.090	-2.094	-2.100	-2.104	-2.106	-2.109	-2.111	-2.110	-2.110	-2.108	-2.105	-2.100	-2.095	-2.088	-2.079	-2.070	-2.059	-2.046	-2.033	-2.016	-2.000	-1.982	-1.964	-1.942	-1.920	-1.896	-1.870	-1.844	-1.816	-1.786	-1.756	-1.724	-1.691	-1.658	-1.621	-1.586	-1.549	-1.510	-1.472	-1.432	-1.392	-1.352	-1.311	-1.270	-1.228	-1.186	-1.144	-1.101	-1.059	-1.018	-0.975	-0.934	-0.892	-0.852	-0.812	-0.774	-0.735	-0.698	-0.661	-0.625	-0.590	-0.556	-0.522	-0.492	-0.461	-0.432	-0.405	-0.379	-0.352	-0.330	-0.308	-0.286	-0.269	-0.250	-0.234	-0.218	-0.205	-0.191	-0.181	-0.171	-0.161	-0.154	-0.149	-0.144	-0.139	-0.136	-0.135	-0.134	-0.134	-0.135	-0.136	-0.140	-0.142	-0.146	-0.151	-0.156	-0.161	-0.168	-0.174	-0.180	-0.186	-0.192	-0.200	-0.208	-0.214	-0.220	-0.228	-0.232	-0.240	-0.246	-0.251	-0.256	-0.261	-0.265	-0.269	-0.272	-0.275	-0.278	-0.279	-0.281	-0.281	-0.281	-0.281	-0.280	-0.279	-0.276	-0.274	-0.271	-0.268	-0.264	-0.259	-0.254	-0.248	-0.242	-0.236	-0.229	-0.221	-0.215	-0.206	-0.199	-0.190	-0.182	-0.172	-0.165	-0.155	-0.146	-0.138	-0.129	-0.119	-0.111	-0.101	-0.092	-0.085	-0.078	-0.069	-0.061	-0.055	-0.048	-0.041	-0.034	-0.028	-0.021	-0.015	-0.010	-0.004	0.001	0.005	0.010	0.014	0.019	0.021	0.025	0.028	0.032	0.035	0.039	0.041	0.044	0.046	0.050	0.052	0.055	0.059	0.061	0.064	0.068	0.071	0.075	0.078	0.081	0.085	0.089	0.092	0.096	0.101	0.106	0.110	0.115	0.120	0.125	0.130	0.135	0.140	0.145	0.150	0.156	0.160	0.166	0.170	0.174	0.180	0.182	0.186	0.190	0.194	0.198	0.199	0.202	0.204	0.205	0.205	0.205	0.206	0.205	0.204	0.202	0.200	0.198	0.195	0.191	0.186	0.181	0.178	0.172	0.166	0.160	0.154	0.149	0.142	0.135	0.128	0.121	0.114	0.108	0.100	0.094	0.086	0.080	0.074	0.068	0.061	0.056	0.050	0.045	0.041	0.039	0.035	0.030	0.029	0.026	0.024	0.022	0.022	0.022	0.022	0.022	0.022	0.025	0.026	0.029	0.030	0.032	0.035	0.036	0.039	0.041	0.042	0.045	0.046	0.046	0.048	0.048	0.048	0.046	0.044	0.042	0.039	0.035	0.030	0.024	0.018	0.009	0.000	-0.010	-0.020	-0.034	-0.046	-0.060	-0.076	-0.092	-0.112	-0.131	-0.151	-0.174	-0.198	-0.220	-0.246	-0.271	-0.299	-0.328	-0.355	-0.384	-0.414	-0.446	-0.476	-0.509	-0.541	-0.574	-0.608	-0.640	-0.674	-0.708	-0.741	-0.772	-0.805	-0.838	-0.870	-0.901	-0.931	-0.961	-0.990	-1.019	-1.046	-1.071	-1.098	-1.122	-1.145	-1.166	-1.186	-1.206	-1.225	-1.241	-1.255	-1.270	-1.281	-1.292	-1.301	-1.309	-1.315	-1.320	-1.324	-1.326	-1.326	-1.326	-1.324	-1.320	-1.315	-1.310	-1.304	-1.295	-1.288	-1.276	-1.266	-1.255	-1.242	-1.230	-1.216	-1.202	-1.189	-1.174	-1.159	-1.142	-1.128	-1.112	-1.096	-1.081	-1.066	-1.051	-1.036	-1.022	-1.008	-0.994	-0.981	-0.969	-0.958	-0.946	-0.935	-0.925	-0.916	-0.909	-0.901	-0.894	-0.888	-0.884	-0.879	-0.876	-0.874	-0.872	-0.871	-0.872	-0.874	-0.875	-0.879	-0.881	-0.888	-0.892	-0.899	-0.906	-0.914	-0.922	-0.934	-0.942	-0.955	-0.966	-0.979	-0.991	-1.006	-1.020	-1.036	-1.051	-1.068	-1.085	-1.101	-1.120	-1.138	-1.156	-1.175	-1.195	-1.215	-1.234	-1.254	-1.275	-1.295	-1.316	-1.338	-1.359	-1.379	-1.400	-1.421	-1.442	-1.462	-1.482	-1.502	-1.522	-1.542	-1.561	-1.580	-1.598	-1.616	-1.632	-1.650	-1.665	-1.681	-1.695	-1.710	-1.724	-1.738	-1.749	-1.760	-1.770	-1.780	-1.789	-1.796	-1.804	-1.810	-1.816	-1.820	-1.824	-1.826	-1.830	-1.831	-1.832	-1.832	-1.831	-1.830	-1.828	-1.826	-1.821	-1.818	-1.814	-1.809	-1.802	-1.796	-1.791	-1.785	-1.778	-1.771	-1.764	-1.755	-1.748	-1.739	-1.730	-1.721	-1.714	-1.705	-1.695	-1.688	-1.679	-1.669	-1.660	-1.651	-1.642	-1.634	-1.624	-1.614	-1.605	-1.595	-1.585	-1.575	-1.565	-1.554	-1.544	-1.534	-1.522	-1.511	-1.500	-1.488	-1.476	-1.464	-1.450	-1.436	-1.424	-1.408	-1.394	-1.379	-1.362	-1.346	-1.329	-1.312	-1.295	-1.275	-1.256	-1.236	-1.216	-1.196	-1.175	-1.154	-1.131	-1.109	-1.086	-1.062	-1.039	-1.015	-0.991	-0.968	-0.944	-0.919	-0.894	-0.870	-0.845	-0.821	-0.796	-0.771	-0.749	-0.724	-0.701	-0.678	-0.655	-0.631	-0.610	-0.589	-0.568	-0.549	-0.529	-0.509	-0.491	-0.472	-0.456	-0.440	-0.424	-0.410	-0.396	-0.382	-0.369	-0.358	-0.346	-0.334	-0.325	-0.315	-0.306	-0.298	-0.291	-0.284	-0.276	-0.270	-0.265	-0.259	-0.254	-0.249	-0.244	-0.240	-0.236	-0.232	-0.229	-0.225	-0.221	-0.218	-0.215	-0.211	-0.208	-0.204	-0.199	-0.195	-0.190	-0.186	-0.182	-0.178	-0.174	-0.169	-0.164	-0.159	-0.154	-0.149	-0.142	-0.136	-0.130	-0.125	-0.119	-0.112	-0.108	-0.101	-0.095	-0.090	-0.085	-0.079	-0.074	-0.068	-0.062	-0.058	-0.052	-0.049	-0.044	-0.040	-0.036	-0.032	-0.029	-0.026	-0.024	-0.021	-0.020	-0.018	-0.015	-0.014	-0.014	-0.012	-0.011	-0.011	-0.011	-0.011	-0.011	-0.012	-0.012	-0.012	-0.014	-0.014	-0.015	-0.015	-0.015	-0.015	-0.015	-0.016	-0.015	-0.015	-0.014	-0.012	-0.012	-0.011	-0.009	-0.006	-0.005	-0.001	0.002	0.006	0.010	0.014	0.019	0.022	0.028	0.034	0.039	0.044	0.049	0.055	0.061	0.068	0.072	0.080	0.085	0.091	0.096	0.101	0.108	0.112	0.118	0.121	0.126	0.129	0.131	0.135	0.136	0.138	0.139	0.140	0.139	0.139	0.138	0.135	0.131	0.129	0.125	0.120	0.115	0.109	0.104	0.096	0.090	0.082	0.074	0.066	0.058	0.049	0.041	0.031	0.022	0.015	0.005	-0.002	-0.010	-0.018	-0.026	-0.032	-0.038	-0.045	-0.050	-0.054	-0.056	-0.060	-0.061	-0.064	-0.065	-0.062	-0.062	-0.060	-0.056	-0.052	-0.046	-0.040	-0.034	-0.025	-0.016	-0.008	0.002	0.014	0.025	0.038	0.050	0.064	0.079	0.092	0.108	0.122	0.138	0.152	0.169	0.184	0.200	0.215	0.230	0.245	0.259	0.272	0.286	0.299	0.310	0.322	0.332	0.342	0.351	0.358	0.364	0.369	0.374	0.376	0.379	0.379	0.378	0.375	0.371	0.368	0.360	0.352	0.345	0.334	0.322	0.310	0.296	0.280	0.264	0.245	0.226	0.205	0.184	0.160	0.138	0.112	0.088	0.061	0.035	0.008	-0.020	-0.050	-0.080	-0.109	-0.139	-0.170	-0.201	-0.232	-0.262	-0.294	-0.325	-0.355	-0.386	-0.416	-0.448	-0.478	-0.506	-0.536	-0.565	-0.592	-0.620	-0.646	-0.672	-0.698	-0.722	-0.746	-0.770	-0.791	-0.812	-0.832	-0.851	-0.870	-0.886	-0.904	-0.919	-0.932	-0.945	-0.959	-0.970	-0.979	-0.989	-0.998	-1.005	-1.010	-1.018	-1.021	-1.026	-1.030	-1.031	-1.034	-1.035	-1.036	-1.035	-1.035	-1.034	-1.032	-1.030	-1.029	-1.025	-1.022	-1.020	-1.016	-1.012	-1.010	-1.008	-1.004	-1.001	-0.998	-0.996	-0.994	-0.991	-0.990	-0.990	-0.989	-0.989	-0.991	-0.992	-0.994	-0.998	-1.000	-1.005	-1.010	-1.016	-1.022	-1.030	-1.039	-1.048	-1.058	-1.068	-1.080	-1.092	-1.106	-1.121	-1.136	-1.152	-1.169	-1.188	-1.206	-1.224	-1.244	-1.264	-1.285	-1.306	-1.328	-1.350	-1.372	-1.396	-1.419	-1.442	-1.465	-1.490	-1.512	-1.536	-1.559	-1.581	-1.605	-1.626	-1.649	-1.670	-1.691	-1.711	-1.730	-1.750	-1.768	-1.785	-1.801	-1.818	-1.832	-1.846	-1.859	-1.870	-1.880	-1.890	-1.898	-1.905	-1.910	-1.914	-1.918	-1.919	-1.919	-1.918	-1.915	-1.911	-1.906	-1.900	-1.891	-1.882	-1.872	-1.860	-1.848	-1.835	-1.819	-1.802	-1.785	-1.766	-1.746	-1.726	-1.705	-1.682	-1.658	-1.634	-1.609	-1.584	-1.558	-1.530	-1.502	-1.475	-1.446	-1.419	-1.390	-1.361	-1.332	-1.304	-1.275	-1.246	-1.219	-1.190	-1.162	-1.135	-1.110	-1.082	-1.058	-1.034	-1.009	-0.986	-0.965	-0.944	-0.924	-0.905	-0.886	-0.870	-0.855	-0.840	-0.826	-0.815	-0.805	-0.796	-0.789	-0.781	-0.778	-0.774	-0.771	-0.771	-0.771	-0.772	-0.776	-0.781	-0.788	-0.795	-0.802	-0.812	-0.822	-0.835	-0.848	-0.860	-0.875	-0.890	-0.906	-0.922	-0.940	-0.958	-0.975	-0.992	-1.011	-1.030	-1.049	-1.069	-1.088	-1.105	-1.124	-1.140	-1.158	-1.175	-1.191	-1.205	-1.221	-1.234	-1.248	-1.259	-1.270	-1.279	-1.289	-1.295	-1.301	-1.305	-1.309	-1.309	-1.310	-1.309	-1.306	-1.301	-1.295	-1.288	-1.279	-1.268	-1.256	-1.242	-1.228	-1.211	-1.195	-1.175	-1.155	-1.132	-1.110	-1.086	-1.061	-1.036	-1.009	-0.981	-0.952	-0.924	-0.892	-0.862	-0.831	-0.800	-0.769	-0.736	-0.704	-0.671	-0.639	-0.608	-0.575	-0.545	-0.512	-0.481	-0.451	-0.421	-0.391	-0.361	-0.332	-0.305	-0.276	-0.250	-0.224	-0.199	-0.175	-0.151	-0.129	-0.106	-0.085	-0.065	-0.046	-0.026	-0.010	0.008	0.024	0.038	0.052	0.065	0.078	0.090	0.100	0.110	0.120	0.129	0.136	0.145	0.152	0.158	0.164	0.168	0.172	0.178	0.181	0.184	0.186	0.189	0.191	0.191	0.194	0.194	0.194	0.194	0.192	0.191	0.190	0.188	0.185	0.181	0.179	0.175	0.170	0.165	0.159	0.152	0.148	0.139	0.131	0.124	0.114	0.105	0.094	0.084	0.072	0.061	0.049	0.036	0.021	0.006	-0.009	-0.022	-0.039	-0.055	-0.072	-0.090	-0.106	-0.124	-0.142	-0.161	-0.180	-0.199	-0.218	-0.238	-0.256	-0.275	-0.294	-0.312	-0.331	-0.350	-0.368	-0.385	-0.401	-0.418	-0.432	-0.449	-0.462	-0.476	-0.490	-0.501	-0.514	-0.524	-0.532	-0.540	-0.549	-0.555	-0.559	-0.564	-0.566	-0.569	-0.569	-0.569	-0.566	-0.564	-0.560	-0.555	-0.549	-0.541	-0.532	-0.524	-0.512	-0.501	-0.489	-0.476	-0.462	-0.449	-0.434	-0.418	-0.400	-0.384	-0.368	-0.349	-0.330	-0.312	-0.294	-0.275	-0.255	-0.236	-0.218	-0.199	-0.179	-0.159	-0.140	-0.121	-0.102	-0.085	-0.066	-0.048	-0.030	-0.012	0.004	0.021	0.038	0.054	0.070	0.085	0.100	0.115	0.130	0.144	0.158	0.171	0.185	0.199	0.212	0.225	0.238	0.251	0.265	0.278	0.291	0.305	0.318	0.331	0.344	0.356	0.371	0.384	0.399	0.412	0.428	0.441	0.458	0.472	0.489	0.505	0.520	0.538	0.554	0.572	0.589	0.606	0.625	0.644	0.660	0.679	0.698	0.716	0.735	0.754	0.772	0.790	0.809	0.826	0.844	0.861	0.878	0.895	0.910	0.925	0.940	0.955	0.968	0.980	0.991	1.002	1.011	1.019	1.028	1.034	1.038	1.042	1.045	1.046	1.046	1.045	1.042	1.038	1.032	1.025	1.018	1.009	0.998	0.985	0.971	0.956	0.940	0.921	0.904	0.882	0.862	0.839	0.815	0.791	0.766	0.740	0.712	0.685	0.656	0.626	0.596	0.568	0.538	0.505	0.475	0.444	0.412	0.381	0.349	0.318	0.288	0.256	0.226	0.196	0.168	0.139	0.110	0.082	0.056	0.031	0.006	-0.018	-0.041	-0.062	-0.084	-0.102	-0.121	-0.140	-0.158	-0.174	-0.189	-0.202	-0.216	-0.228	-0.240	-0.249	-0.260	-0.269	-0.276	-0.284	-0.290	-0.296	-0.302	-0.309	-0.312	-0.318	-0.321	-0.325	-0.329	-0.332	-0.336	-0.340	-0.342	-0.346	-0.350	-0.355	-0.359	-0.364	-0.370	-0.375	-0.381	-0.388	-0.396	-0.404	-0.411	-0.421	-0.430	-0.441	-0.451	-0.464	-0.476	-0.488	-0.502	-0.516	-0.531	-0.548	-0.564	-0.580	-0.599	-0.616	-0.636	-0.655	-0.675	-0.695	-0.715	-0.736	-0.758	-0.780	-0.802	-0.824	-0.848	-0.869	-0.892	-0.915	-0.939	-0.961	-0.984	-1.006	-1.030	-1.052	-1.075	-1.098	-1.119	-1.141	-1.162	-1.184	-1.204	-1.224	-1.244	-1.262	-1.281	-1.299	-1.316	-1.334	-1.350	-1.364	-1.380	-1.392	-1.406	-1.418	-1.430	-1.440	-1.450	-1.458	-1.465	-1.472	-1.479	-1.484	-1.488	-1.491	-1.492	-1.494	-1.496	-1.495	-1.495	-1.492	-1.490	-1.486	-1.484	-1.478	-1.474	-1.468	-1.461	-1.454	-1.446	-1.439	-1.431	-1.424	-1.415	-1.406	-1.398	-1.390	-1.381	-1.374	-1.365	-1.356	-1.350	-1.342	-1.336	-1.331	-1.326	-1.324	-1.320	-1.318	-1.318	-1.316	-1.318	-1.320	-1.322	-1.328	-1.334	-1.340	-1.349	-1.359	-1.370	-1.382	-1.396	-1.411	-1.426	-1.445	-1.465	-1.484	-1.505	-1.529	-1.551	-1.578	-1.604	-1.630	-1.658	-1.685	-1.714	-1.744	-1.774	-1.804	-1.835	-1.866	-1.898	-1.928	-1.959	-1.990	-2.020	-2.051	-2.080	-2.109	-2.136	-2.164	-2.190	-2.215	-2.239	-2.262	-2.285	-2.304	-2.324	-2.342	-2.359	-2.372	-2.388	-2.399	-2.410	-2.420	-2.428	-2.434	-2.439	-2.442	-2.445	-2.446	-2.446	-2.444	-2.441	-2.439	-2.434	-2.428	-2.421	-2.414	-2.406	-2.399	-2.390	-2.380	-2.371	-2.361	-2.352	-2.344	-2.334	-2.325	-2.318	-2.310	-2.301	-2.295	-2.289	-2.282	-2.279	-2.275	-2.272	-2.270	-2.270	-2.270	-2.271	-2.274	-2.276	-2.281	-2.288	-2.294	-2.302	-2.312	-2.321	-2.332	-2.346	-2.359	-2.372	-2.386	-2.401	-2.418	-2.434	-2.451	-2.468	-2.485	-2.501	-2.519	-2.535	-2.552	-2.570	-2.585	-2.600	-2.615	-2.629	-2.644	-2.654	-2.666	-2.676	-2.685	-2.692	-2.699	-2.702	-2.705	-2.706	-2.706	-2.704	-2.700	-2.694	-2.688	-2.678	-2.666	-2.654	-2.639	-2.621	-2.602	-2.582	-2.561	-2.538	-2.511	-2.484	-2.455	-2.426	-2.394	-2.360	-2.326	-2.291	-2.255	-2.218	-2.180	-2.140	-2.101	-2.060	-2.020	-1.979	-1.938	-1.898	-1.855	-1.814	-1.774	-1.732	-1.692	-1.654	-1.614	-1.575	-1.538	-1.501	-1.466	-1.430	-1.398	-1.365	-1.334	-1.305	-1.276	-1.249	-1.224	-1.199	-1.178	-1.156	-1.136	-1.119	-1.101	-1.088	-1.074	-1.062	-1.052	-1.044	-1.036	-1.031	-1.028	-1.024	-1.022	-1.022	-1.024	-1.026	-1.028	-1.032	-1.039	-1.045	-1.051	-1.061	-1.069	-1.079	-1.089	-1.100	-1.111	-1.122	-1.135	-1.148	-1.160	-1.172	-1.186	-1.198	-1.211	-1.222	-1.235	-1.246	-1.259	-1.270	-1.280	-1.290	-1.300	-1.309	-1.316	-1.324	-1.331	-1.336	-1.341	-1.345	-1.348	-1.351	-1.351	-1.351	-1.351	-1.349	-1.345	-1.341	-1.336	-1.330	-1.322	-1.314	-1.304	-1.295	-1.284	-1.270	-1.256	-1.242	-1.226	-1.210	-1.192	-1.174	-1.155	-1.135	-1.114	-1.092	-1.070	-1.048	-1.025	-1.001	-0.978	-0.952	-0.928	-0.901	-0.876	-0.851	-0.825	-0.800	-0.775	-0.749	-0.722	-0.698	-0.672	-0.648	-0.625	-0.602	-0.579	-0.558	-0.536	-0.515	-0.495	-0.476	-0.458	-0.441	-0.425	-0.411	-0.396	-0.385	-0.374	-0.364	-0.355	-0.348	-0.344	-0.339	-0.336	-0.335	-0.336	-0.338	-0.340	-0.345	-0.351	-0.360	-0.369	-0.380	-0.392	-0.406	-0.422	-0.440	-0.458	-0.478	-0.499	-0.522	-0.546	-0.571	-0.598	-0.626	-0.656	-0.685	-0.716	-0.749	-0.781	-0.815	-0.849	-0.885	-0.920	-0.956	-0.994	-1.030	-1.068	-1.105	-1.142	-1.181	-1.219	-1.256	-1.295	-1.331	-1.369	-1.405	-1.441	-1.476	-1.512	-1.546	-1.580	-1.612	-1.644	-1.675	-1.706	-1.736	-1.764	-1.790	-1.818	-1.842	-1.865	-1.888	-1.909	-1.929	-1.948	-1.965	-1.981	-1.996	-2.010	-2.022	-2.035	-2.045	-2.052	-2.060	-2.068	-2.072	-2.076	-2.079	-2.080	-2.081	-2.080	-2.079	-2.076	-2.072	-2.068	-2.062	-2.055	-2.049	-2.041	-2.034	-2.024	-2.013	-2.001	-1.991	-1.979	-1.966	-1.952	-1.939	-1.925	-1.911	-1.896	-1.881	-1.866	-1.851	-1.835	-1.819	-1.804	-1.789	-1.772	-1.756	-1.741	-1.725	-1.709	-1.695	-1.680	-1.666	-1.652	-1.638	-1.624	-1.610	-1.599	-1.585	-1.574	-1.562	-1.552	-1.542	-1.532	-1.525	-1.518	-1.509	-1.504	-1.498	-1.492	-1.489	-1.486	-1.484	-1.482	-1.482	-1.482	-1.485	-1.489	-1.492	-1.496	-1.502	-1.509	-1.516	-1.526	-1.536	-1.546	-1.558	-1.571	-1.585	-1.599	-1.615	-1.632	-1.649	-1.666	-1.686	-1.706	-1.726	-1.746	-1.769	-1.791	-1.814	-1.838	-1.861	-1.886	-1.911	-1.936	-1.961	-1.989	-2.015	-2.040	-2.068	-2.094	-2.120	-2.148	-2.174	-2.200	-2.228	-2.252	-2.279	-2.306	-2.331	-2.356	-2.382	-2.406	-2.431	-2.456	-2.480	-2.502	-2.528	-2.550	-2.572	-2.594	-2.616	-2.638	-2.658	-2.679	-2.699	-2.720	-2.739	-2.759	-2.778	-2.798	-2.816	-2.835	-2.854	-2.872	-2.891	-2.910	-2.929	-2.946	-2.966	-2.984	-3.002	-3.022	-3.041	-3.060	-3.080	-3.100	-3.120	-3.140	-3.161	-3.180	-3.201	-3.222	-3.244	-3.265	-3.285	-3.306	-3.328	-3.349	-3.370	-3.392	-3.412	-3.434	-3.455	-3.476	-3.496	-3.518	-3.538	-3.558	-3.576	-3.595	-3.612	-3.630	-3.646	-3.662	-3.678	-3.692	-3.706	-3.718	-3.729	-3.739	-3.749	-3.756	-3.764	-3.770	-3.774	-3.776	-3.778	-3.779	-3.779	-3.776	-3.772	-3.768	-3.761	-3.754	-3.745	-3.735	-3.725	-3.711	-3.699	-3.682	-3.668	-3.650	-3.631	-3.612	-3.592	-3.572	-3.550	-3.528	-3.505	-3.481	-3.458	-3.434	-3.409	-3.382	-3.358	-3.332	-3.306	-3.281	-3.255	-3.230	-3.206	-3.181	-3.156	-3.132	-3.109	-3.085	-3.062	-3.041	-3.019	-2.999	-2.978	-2.958	-2.939	-2.920	-2.902	-2.885	-2.869	-2.852	-2.839	-2.824	-2.810	-2.796	-2.785	-2.774	-2.761	-2.751	-2.741	-2.731	-2.722	-2.714	-2.705	-2.698	-2.690	-2.681	-2.675	-2.669	-2.661	-2.654	-2.649	-2.641	-2.635	-2.628	-2.622	-2.616	-2.609	-2.604	-2.598	-2.591	-2.585	-2.579	-2.571	-2.565	-2.559	-2.552	-2.545	-2.539	-2.532	-2.526	-2.520	-2.514	-2.509	-2.502	-2.496	-2.492	-2.486	-2.482	-2.479	-2.474	-2.471	-2.469	-2.466	-2.464	-2.462	-2.462	-2.462	-2.462	-2.464	-2.465	-2.468	-2.471	-2.475	-2.480	-2.485	-2.491	-2.498	-2.506	-2.514	-2.522	-2.532	-2.541	-2.551	-2.562	-2.574	-2.586	-2.599	-2.611	-2.624	-2.636	-2.650	-2.664	-2.676	-2.689	-2.702	-2.716	-2.728	-2.740	-2.754	-2.764	-2.775	-2.785	-2.795	-2.804	-2.810	-2.818	-2.824	-2.830	-2.834	-2.836	-2.838	-2.838	-2.836	-2.835	-2.831	-2.826	-2.819	-2.811	-2.801	-2.791	-2.780	-2.765	-2.751	-2.734	-2.716	-2.698	-2.676	-2.655	-2.632	-2.609	-2.584	-2.558	-2.530	-2.501	-2.471	-2.442	-2.412	-2.381	-2.349	-2.316	-2.284	-2.251	-2.218	-2.185	-2.151	-2.119	-2.085	-2.052	-2.020	-1.988	-1.956	-1.925	-1.895	-1.865	-1.836	-1.809	-1.781	-1.755	-1.730	-1.706	-1.684	-1.662	-1.641	-1.622	-1.604	-1.589	-1.574	-1.559	-1.546	-1.535	-1.525	-1.516	-1.510	-1.505	-1.499	-1.495	-1.492	-1.492	-1.491	-1.492	-1.494	-1.498	-1.501	-1.508	-1.512	-1.519	-1.526	-1.534	-1.542	-1.552	-1.561	-1.571	-1.581	-1.592	-1.602	-1.614	-1.625	-1.636	-1.648	-1.659	-1.670	-1.681	-1.692	-1.702	-1.712	-1.722	-1.732	-1.741	-1.751	-1.760	-1.769	-1.776	-1.784	-1.790	-1.796	-1.802	-1.808	-1.811	-1.816	-1.820	-1.822	-1.825	-1.828	-1.829	-1.830	-1.829	-1.829	-1.828	-1.828	-1.825	-1.822	-1.820	-1.816	-1.814	-1.810	-1.805	-1.800	-1.796	-1.790	-1.785	-1.779	-1.772	-1.766	-1.759	-1.752	-1.746	-1.739	-1.732	-1.725	-1.719	-1.710	-1.704	-1.698	-1.690	-1.684	-1.676	-1.671	-1.664	-1.658	-1.654	-1.648	-1.642	-1.636	-1.632	-1.629	-1.624	-1.620	-1.618	-1.614	-1.611	-1.609	-1.606	-1.604	-1.602	-1.601	-1.601	-1.600	-1.600	-1.600	-1.600	-1.601	-1.601	-1.604	-1.605	-1.606	-1.609	-1.610	-1.612	-1.616	-1.618	-1.621	-1.624	-1.626	-1.629	-1.632	-1.635	-1.639	-1.641	-1.644	-1.646	-1.649	-1.652	-1.655	-1.659	-1.660	-1.665	-1.668	-1.669	-1.672	-1.675	-1.676	-1.680	-1.682	-1.684	-1.688	-1.689	-1.692	-1.695	-1.699	-1.701	-1.705	-1.709	-1.712	-1.716	-1.721	-1.724	-1.729	-1.734	-1.739	-1.744	-1.749	-1.756	-1.762	-1.769	-1.776	-1.785	-1.792	-1.800	-1.809	-1.818	-1.828	-1.836	-1.846	-1.856	-1.866	-1.876	-1.886	-1.898	-1.909	-1.920	-1.930	-1.941	-1.952	-1.962	-1.974	-1.985	-1.996	-2.006	-2.016	-2.026	-2.035	-2.045	-2.055	-2.064	-2.071	-2.080	-2.089	-2.096	-2.102	-2.110	-2.116	-2.121	-2.128	-2.131	-2.136	-2.141	-2.145	-2.149	-2.151	-2.154	-2.158	-2.159	-2.161	-2.165	-2.166	-2.169	-2.170	-2.172	-2.175	-2.178	-2.180	-2.181	-2.184	-2.186	-2.189	-2.192	-2.196	-2.200	-2.204	-2.209	-2.212	-2.218	-2.222	-2.228	-2.235	-2.241	-2.246	-2.254	-2.260	-2.269	-2.276	-2.282	-2.291	-2.299	-2.306	-2.314	-2.322	-2.329	-2.336	-2.342	-2.349	-2.354	-2.359	-2.364	-2.368	-2.371	-2.372	-2.372	-2.372	-2.371	-2.369	-2.365	-2.361	-2.355	-2.346	-2.336	-2.326	-2.315	-2.301	-2.286	-2.270	-2.251	-2.231	-2.210	-2.186	-2.161	-2.135	-2.106	-2.078	-2.046	-2.014	-1.981	-1.946	-1.910	-1.874	-1.834	-1.795	-1.755	-1.715	-1.672	-1.631	-1.590	-1.546	-1.502	-1.460	-1.418	-1.374	-1.331	-1.289	-1.248	-1.206	-1.166	-1.126	-1.088	-1.049	-1.012	-0.978	-0.944	-0.910	-0.879	-0.848	-0.819	-0.792	-0.768	-0.744	-0.724	-0.702	-0.684	-0.669	-0.654	-0.642	-0.631	-0.622	-0.616	-0.610	-0.608	-0.606	-0.606	-0.608	-0.612	-0.618	-0.625	-0.632	-0.642	-0.654	-0.666	-0.681	-0.696	-0.712	-0.730	-0.748	-0.769	-0.789	-0.809	-0.831	-0.854	-0.878	-0.900	-0.924	-0.948	-0.974	-0.999	-1.022	-1.049	-1.072	-1.098	-1.122	-1.148	-1.171	-1.195	-1.220	-1.244	-1.266	-1.289	-1.310	-1.332	-1.352	-1.372	-1.391	-1.410	-1.428	-1.445	-1.461	-1.476	-1.491	-1.504	-1.518	-1.529	-1.540	-1.550	-1.559	-1.568	-1.574	-1.581	-1.586	-1.592	-1.596	-1.600	-1.602	-1.605	-1.605	-1.606	-1.608	-1.606	-1.605	-1.604	-1.602	-1.601	-1.599	-1.595	-1.592	-1.590	-1.588	-1.584	-1.581	-1.578	-1.576	-1.574	-1.571	-1.570	-1.569	-1.569	-1.566	-1.568	-1.569	-1.570	-1.571	-1.574	-1.578	-1.581	-1.585	-1.591	-1.598	-1.604	-1.612	-1.620	-1.630	-1.640	-1.650	-1.660	-1.672	-1.685	-1.696	-1.710	-1.724	-1.738	-1.751	-1.766	-1.780	-1.794	-1.809	-1.824	-1.838	-1.851	-1.865	-1.878	-1.891	-1.902	-1.914	-1.925	-1.935	-1.944	-1.952	-1.960	-1.966	-1.971	-1.975	-1.978	-1.980	-1.980	-1.979	-1.976	-1.974	-1.969	-1.962	-1.955	-1.946	-1.936	-1.925	-1.912	-1.899	-1.885	-1.868	-1.850	-1.832	-1.814	-1.795	-1.772	-1.751	-1.730	-1.706	-1.684	-1.660	-1.636	-1.612	-1.589	-1.565	-1.540	-1.516	-1.492	-1.469	-1.446	-1.425	-1.402	-1.381	-1.360	-1.341	-1.321	-1.304	-1.288	-1.271	-1.258	-1.242	-1.230	-1.219	-1.209	-1.200	-1.192	-1.186	-1.181	-1.176	-1.174	-1.172	-1.171	-1.172	-1.174	-1.178	-1.181	-1.186	-1.192	-1.199	-1.208	-1.215	-1.225	-1.235	-1.246	-1.258	-1.269	-1.281	-1.294	-1.306	-1.320	-1.334	-1.348	-1.361	-1.374	-1.388	-1.401	-1.415	-1.428	-1.440	-1.452	-1.464	-1.475	-1.486	-1.496	-1.506	-1.515	-1.524	-1.531	-1.539	-1.545	-1.552	-1.556	-1.560	-1.564	-1.568	-1.569	-1.570	-1.570	-1.570	-1.569	-1.568	-1.565	-1.561	-1.558	-1.552	-1.549	-1.542	-1.536	-1.530	-1.522	-1.515	-1.508	-1.499	-1.489	-1.480	-1.470	-1.460	-1.451	-1.441	-1.431	-1.421	-1.412	-1.401	-1.391	-1.381	-1.371	-1.362	-1.352	-1.342	-1.335	-1.325	-1.318	-1.309	-1.300	-1.292	-1.285	-1.278	-1.271	-1.265	-1.259	-1.252	-1.248	-1.241	-1.238	-1.232	-1.229	-1.224	-1.220	-1.216	-1.212	-1.209	-1.205	-1.200	-1.198	-1.194	-1.190	-1.186	-1.181	-1.178	-1.174	-1.169	-1.162	-1.158	-1.151	-1.145	-1.138	-1.131	-1.121	-1.114	-1.104	-1.092	-1.081	-1.070	-1.058	-1.042	-1.029	-1.012	-0.996	-0.979	-0.961	-0.941	-0.922	-0.901	-0.880	-0.856	-0.832	-0.808	-0.782	-0.755	-0.729	-0.700	-0.671	-0.642	-0.612	-0.582	-0.551	-0.519	-0.486	-0.454	-0.421	-0.389	-0.354	-0.321	-0.286	-0.252	-0.219	-0.184	-0.151	-0.116	-0.082	-0.050	-0.016	0.016	0.048	0.080	0.110	0.141	0.171	0.201	0.230	0.258	0.285	0.311	0.338	0.361	0.385	0.410	0.432	0.452	0.474	0.495	0.514	0.531	0.549	0.565	0.580	0.595	0.609	0.621	0.634	0.644	0.655	0.664	0.671	0.679	0.685	0.690	0.694	0.698	0.700	0.701	0.701	0.701	0.700	0.696	0.692	0.689	0.682	0.676	0.668	0.659	0.649	0.638	0.625	0.611	0.598	0.582	0.565	0.548	0.528	0.507	0.485	0.464	0.439	0.415	0.389	0.362	0.334	0.305	0.275	0.244	0.212	0.180	0.146	0.112	0.076	0.041	0.005	-0.032	-0.070	-0.108	-0.145	-0.185	-0.222	-0.261	-0.301	-0.340	-0.380	-0.420	-0.459	-0.498	-0.536	-0.574	-0.612	-0.650	-0.686	-0.722	-0.759	-0.795	-0.829	-0.862	-0.895	-0.926	-0.958	-0.988	-1.015	-1.042	-1.070	-1.095	-1.120	-1.142	-1.165	-1.185	-1.205	-1.224	-1.241	-1.258	-1.272	-1.286	-1.299	-1.310	-1.321	-1.330	-1.338	-1.345	-1.351	-1.355	-1.359	-1.362	-1.364	-1.365	-1.364	-1.362	-1.361	-1.359	-1.355	-1.350	-1.345	-1.339	-1.332	-1.325	-1.318	-1.309	-1.300	-1.290	-1.280	-1.270	-1.258	-1.246	-1.234	-1.221	-1.208	-1.194	-1.180	-1.166	-1.151	-1.136	-1.122	-1.106	-1.091	-1.076	-1.060	-1.044	-1.028	-1.011	-0.995	-0.979	-0.961	-0.945	-0.928	-0.911	-0.892	-0.876	-0.859	-0.841	-0.824	-0.806	-0.789	-0.771	-0.752	-0.735	-0.718	-0.699	-0.681	-0.664	-0.645	-0.628	-0.610	-0.592	-0.575	-0.558	-0.539	-0.521	-0.504	-0.486	-0.469	-0.451	-0.434	-0.418	-0.399	-0.382	-0.366	-0.349	-0.332	-0.315	-0.299	-0.282	-0.268	-0.251	-0.236	-0.222	-0.208	-0.194	-0.181	-0.169	-0.155	-0.144	-0.131	-0.120	-0.110	-0.101	-0.091	-0.084	-0.076	-0.069	-0.064	-0.058	-0.055	-0.051	-0.049	-0.046	-0.046	-0.046	-0.049	-0.051	-0.055	-0.060	-0.065	-0.072	-0.080	-0.090	-0.099	-0.111	-0.124	-0.136	-0.151	-0.166	-0.182	-0.201	-0.218	-0.238	-0.258	-0.279	-0.300	-0.324	-0.346	-0.371	-0.395	-0.421	-0.446	-0.472	-0.499	-0.528	-0.554	-0.582	-0.609	-0.638	-0.666	-0.694	-0.722	-0.751	-0.779	-0.808	-0.835	-0.862	-0.889	-0.916	-0.942	-0.970	-0.995	-1.020	-1.044	-1.069	-1.092	-1.115	-1.138	-1.159	-1.180	-1.200	-1.218	-1.238	-1.255	-1.272	-1.289	-1.304	-1.319	-1.334	-1.348	-1.360	-1.372	-1.384	-1.395	-1.405	-1.414	-1.424	-1.431	-1.440	-1.448	-1.455	-1.461	-1.466	-1.472	-1.478	-1.482	-1.486	-1.491	-1.495	-1.499	-1.502	-1.505	-1.509	-1.511	-1.514	-1.516	-1.519	-1.521	-1.524	-1.524	-1.525	-1.528	-1.528	-1.529	-1.529	-1.529	-1.529	-1.529	-1.528	-1.525	-1.525	-1.521	-1.520	-1.518	-1.514	-1.510	-1.506	-1.501	-1.495	-1.490	-1.482	-1.476	-1.469	-1.459	-1.450	-1.439	-1.428	-1.415	-1.402	-1.390	-1.375	-1.359	-1.342	-1.325	-1.306	-1.288	-1.268	-1.248	-1.225	-1.202	-1.179	-1.154	-1.128	-1.101	-1.074	-1.046	-1.018	-0.986	-0.956	-0.925	-0.892	-0.860	-0.828	-0.794	-0.759	-0.725	-0.689	-0.654	-0.618	-0.581	-0.546	-0.510	-0.472	-0.436	-0.400	-0.365	-0.329	-0.294	-0.259	-0.225	-0.190	-0.158	-0.124	-0.092	-0.061	-0.030	-0.001	0.028	0.054	0.080	0.105	0.129	0.151	0.172	0.194	0.210	0.229	0.244	0.258	0.269	0.280	0.289	0.296	0.302	0.306	0.309	0.310	0.310	0.306	0.302	0.296	0.289	0.279	0.269	0.256	0.242	0.226	0.209	0.191	0.171	0.150	0.128	0.105	0.079	0.054	0.028	-0.001	-0.030	-0.060	-0.091	-0.121	-0.154	-0.186	-0.221	-0.255	-0.288	-0.322	-0.358	-0.392	-0.428	-0.462	-0.499	-0.534	-0.569	-0.604	-0.639	-0.674	-0.708	-0.740	-0.772	-0.806	-0.838	-0.869	-0.899	-0.928	-0.958	-0.986	-1.012	-1.039	-1.064	-1.089	-1.111	-1.131	-1.154	-1.172	-1.190	-1.208	-1.224	-1.236	-1.250	-1.260	-1.270	-1.279	-1.285	-1.291	-1.296	-1.299	-1.299	-1.299	-1.298	-1.294	-1.290	-1.284	-1.278	-1.269	-1.259	-1.248	-1.236	-1.222	-1.209	-1.192	-1.176	-1.159	-1.141	-1.120	-1.100	-1.080	-1.059	-1.038	-1.015	-0.994	-0.970	-0.948	-0.925	-0.902	-0.880	-0.859	-0.836	-0.815	-0.794	-0.774	-0.752	-0.735	-0.718	-0.701	-0.685	-0.671	-0.659	-0.648	-0.638	-0.629	-0.621	-0.615	-0.611	-0.610	-0.609	-0.610	-0.615	-0.620	-0.628	-0.636	-0.646	-0.659	-0.674	-0.690	-0.709	-0.729	-0.750	-0.774	-0.799	-0.826	-0.854	-0.884	-0.915	-0.948	-0.981	-1.016	-1.052	-1.089	-1.126	-1.165	-1.204	-1.245	-1.284	-1.325	-1.366	-1.408	-1.449	-1.490	-1.532	-1.574	-1.614	-1.655	-1.695	-1.734	-1.774	-1.812	-1.849	-1.885	-1.920	-1.955	-1.990	-2.022	-2.052	-2.082	-2.111	-2.139	-2.165	-2.190	-2.212	-2.235	-2.255	-2.274	-2.292	-2.308	-2.322	-2.336	-2.348	-2.358	-2.366	-2.375	-2.382	-2.388	-2.390	-2.392	-2.394	-2.394	-2.392	-2.391	-2.389	-2.385	-2.380	-2.374	-2.368	-2.360	-2.352	-2.345	-2.335	-2.325	-2.315	-2.305	-2.294	-2.282	-2.271	-2.259	-2.246	-2.234	-2.221	-2.209	-2.196	-2.184	-2.171	-2.158	-2.145	-2.131	-2.119	-2.106	-2.092	-2.081	-2.068	-2.055	-2.042	-2.030	-2.018	-2.004	-1.992	-1.979	-1.968	-1.954	-1.942	-1.930	-1.916	-1.905	-1.892	-1.879	-1.866	-1.854	-1.840	-1.828	-1.815	-1.801	-1.789	-1.776	-1.764	-1.750	-1.738	-1.725	-1.712	-1.700	-1.689	-1.676	-1.665	-1.652	-1.641	-1.631	-1.621	-1.611	-1.601	-1.592	-1.584	-1.575	-1.569	-1.562	-1.555	-1.550	-1.546	-1.542	-1.540	-1.536	-1.535	-1.534	-1.535	-1.536	-1.538	-1.540	-1.542	-1.546	-1.550	-1.555	-1.561	-1.568	-1.572	-1.580	-1.588	-1.595	-1.602	-1.610	-1.618	-1.625	-1.631	-1.639	-1.645	-1.651	-1.656	-1.660	-1.664	-1.666	-1.669	-1.669	-1.669	-1.668	-1.664	-1.660	-1.654	-1.646	-1.639	-1.628	-1.616	-1.602	-1.588	-1.570	-1.551	-1.531	-1.509	-1.485	-1.459	-1.431	-1.404	-1.372	-1.341	-1.308	-1.274	-1.238	-1.200	-1.162	-1.124	-1.082	-1.042	-1.000	-0.959	-0.915	-0.872	-0.829	-0.785	-0.742	-0.700	-0.656	-0.612	-0.571	-0.529	-0.488	-0.448	-0.409	-0.369	-0.331	-0.295	-0.260	-0.225	-0.191	-0.160	-0.130	-0.100	-0.074	-0.048	-0.022	0.000	0.020	0.041	0.060	0.076	0.090	0.105	0.118	0.128	0.138	0.145	0.152	0.159	0.162	0.168	0.170	0.171	0.172	0.172	0.172	0.170	0.170	0.168	0.164	0.161	0.159	0.156	0.152	0.150	0.146	0.145	0.141	0.139	0.138	0.135	0.134	0.132	0.132	0.134	0.135	0.135	0.138	0.140	0.145	0.149	0.152	0.159	0.165	0.172	0.179	0.188	0.196	0.205	0.215	0.225	0.236	0.248	0.259	0.271	0.282	0.295	0.306	0.319	0.330	0.342	0.354	0.365	0.376	0.388	0.398	0.408	0.418	0.426	0.434	0.441	0.449	0.455	0.459	0.462	0.465	0.466	0.468	0.468	0.466	0.462	0.459	0.454	0.446	0.439	0.430	0.420	0.410	0.396	0.384	0.369	0.352	0.336	0.318	0.299	0.278	0.258	0.236	0.212	0.189	0.164	0.140	0.114	0.089	0.061	0.034	0.006	-0.021	-0.050	-0.078	-0.106	-0.135	-0.162	-0.191	-0.220	-0.248	-0.275	-0.304	-0.330	-0.358	-0.384	-0.409	-0.434	-0.459	-0.481	-0.505	-0.528	-0.548	-0.569	-0.589	-0.608	-0.626	-0.642	-0.658	-0.674	-0.689	-0.702	-0.715	-0.726	-0.736	-0.746	-0.755	-0.764	-0.771	-0.778	-0.784	-0.789	-0.792	-0.796	-0.799	-0.801	-0.804	-0.805	-0.806	-0.808	-0.808	-0.808	-0.806	-0.805	-0.806	-0.805	-0.805	-0.804	-0.804	-0.804	-0.802	-0.802	-0.802	-0.804	-0.804	-0.805	-0.808	-0.810	-0.812	-0.815	-0.820	-0.824	-0.829	-0.835	-0.841	-0.848	-0.855	-0.864	-0.872	-0.882	-0.894	-0.905	-0.916	-0.930	-0.942	-0.958	-0.971	-0.986	-1.002	-1.020	-1.036	-1.052	-1.070	-1.089	-1.106	-1.125	-1.144	-1.161	-1.181	-1.200	-1.219	-1.239	-1.256	-1.275	-1.292	-1.310	-1.329	-1.346	-1.362	-1.379	-1.396	-1.411	-1.425	-1.440	-1.452	-1.466	-1.479	-1.489	-1.501	-1.510	-1.520	-1.528	-1.536	-1.544	-1.549	-1.555	-1.559	-1.562	-1.566	-1.569	-1.572	-1.572	-1.575	-1.575	-1.576	-1.576	-1.575	-1.575	-1.574	-1.571	-1.570	-1.568	-1.566	-1.565	-1.562	-1.561	-1.559	-1.556	-1.555	-1.552	-1.550	-1.549	-1.548	-1.546	-1.544	-1.544	-1.541	-1.541	-1.539	-1.538	-1.538	-1.536	-1.535	-1.534	-1.532	-1.531	-1.530	-1.529	-1.526	-1.525	-1.521	-1.519	-1.515	-1.510	-1.505	-1.500	-1.494	-1.488	-1.479	-1.471	-1.462	-1.452	-1.442	-1.430	-1.418	-1.404	-1.390	-1.375	-1.359	-1.341	-1.324	-1.305	-1.284	-1.264	-1.241	-1.220	-1.198	-1.172	-1.149	-1.125	-1.099	-1.074	-1.048	-1.021	-0.995	-0.968	-0.941	-0.915	-0.888	-0.861	-0.835	-0.809	-0.782	-0.758	-0.734	-0.710	-0.686	-0.665	-0.642	-0.621	-0.602	-0.584	-0.565	-0.548	-0.532	-0.518	-0.504	-0.491	-0.480	-0.470	-0.460	-0.452	-0.445	-0.440	-0.435	-0.430	-0.428	-0.425	-0.425	-0.424	-0.425	-0.426	-0.428	-0.430	-0.434	-0.438	-0.441	-0.445	-0.451	-0.455	-0.460	-0.465	-0.470	-0.474	-0.479	-0.482	-0.488	-0.490	-0.494	-0.496	-0.499	-0.501	-0.502	-0.502	-0.504	-0.504	-0.502	-0.501	-0.500	-0.496	-0.492	-0.489	-0.484	-0.480	-0.474	-0.468	-0.460	-0.452	-0.445	-0.438	-0.429	-0.419	-0.410	-0.401	-0.391	-0.380	-0.371	-0.361	-0.351	-0.341	-0.331	-0.321	-0.311	-0.302	-0.292	-0.284	-0.276	-0.268	-0.260	-0.252	-0.246	-0.241	-0.236	-0.231	-0.228	-0.225	-0.221	-0.220	-0.219	-0.219	-0.219	-0.221	-0.224	-0.226	-0.230	-0.236	-0.241	-0.249	-0.258	-0.265	-0.275	-0.285	-0.296	-0.309	-0.322	-0.335	-0.351	-0.365	-0.381	-0.399	-0.416	-0.435	-0.452	-0.472	-0.492	-0.512	-0.534	-0.555	-0.576	-0.599	-0.620	-0.644	-0.666	-0.690	-0.714	-0.736	-0.760	-0.784	-0.806	-0.830	-0.854	-0.876	-0.899	-0.921	-0.944	-0.965	-0.988	-1.009	-1.030	-1.050	-1.070	-1.089	-1.108	-1.126	-1.142	-1.159	-1.175	-1.190	-1.205	-1.219	-1.231	-1.244	-1.255	-1.268	-1.278	-1.286	-1.294	-1.301	-1.309	-1.314	-1.318	-1.322	-1.325	-1.328	-1.328	-1.329	-1.328	-1.326	-1.325	-1.321	-1.318	-1.312	-1.308	-1.300	-1.292	-1.286	-1.276	-1.268	-1.258	-1.246	-1.235	-1.224	-1.210	-1.196	-1.182	-1.169	-1.152	-1.138	-1.121	-1.105	-1.089	-1.071	-1.054	-1.035	-1.016	-0.999	-0.981	-0.961	-0.942	-0.925	-0.906	-0.888	-0.869	-0.852	-0.834	-0.816	-0.800	-0.782	-0.768	-0.750	-0.736	-0.720	-0.706	-0.694	-0.680	-0.669	-0.658	-0.648	-0.638	-0.629	-0.621	-0.615	-0.610	-0.605	-0.602	-0.600	-0.599	-0.599	-0.600	-0.601	-0.604	-0.609	-0.614	-0.621	-0.628	-0.636	-0.645	-0.655	-0.666	-0.680	-0.692	-0.706	-0.721	-0.736	-0.752	-0.768	-0.786	-0.804	-0.820	-0.839	-0.858	-0.876	-0.895	-0.914	-0.932	-0.952	-0.970	-0.990	-1.008	-1.026	-1.042	-1.060	-1.076	-1.092	-1.109	-1.124	-1.136	-1.150	-1.161	-1.174	-1.184	-1.191	-1.200	-1.208	-1.214	-1.219	-1.222	-1.225	-1.226	-1.226	-1.226	-1.225	-1.222	-1.219	-1.214	-1.209	-1.204	-1.196	-1.188	-1.180	-1.170	-1.160	-1.150	-1.140	-1.128	-1.115	-1.105	-1.091	-1.079	-1.066	-1.054	-1.040	-1.029	-1.016	-1.002	-0.991	-0.980	-0.969	-0.958	-0.948	-0.938	-0.928	-0.919	-0.911	-0.904	-0.896	-0.890	-0.885	-0.881	-0.876	-0.872	-0.870	-0.869	-0.866	-0.866	-0.865	-0.865	-0.866	-0.868	-0.870	-0.872	-0.875	-0.878	-0.881	-0.884	-0.888	-0.890	-0.892	-0.895	-0.898	-0.900	-0.902	-0.905	-0.905	-0.906	-0.906	-0.905	-0.904	-0.902	-0.899	-0.895	-0.890	-0.885	-0.878	-0.869	-0.861	-0.851	-0.840	-0.828	-0.815	-0.800	-0.784	-0.769	-0.750	-0.731	-0.711	-0.690	-0.669	-0.646	-0.622	-0.599	-0.572	-0.548	-0.521	-0.494	-0.465	-0.438	-0.409	-0.380	-0.351	-0.321	-0.292	-0.264	-0.234	-0.205	-0.176	-0.148	-0.119	-0.092	-0.065	-0.039	-0.011	0.012	0.039	0.061	0.085	0.105	0.128	0.146	0.165	0.182	0.200	0.215	0.229	0.242	0.254	0.265	0.274	0.282	0.289	0.295	0.299	0.302	0.305	0.306	0.305	0.304	0.301	0.298	0.291	0.285	0.279	0.271	0.261	0.252	0.241	0.229	0.218	0.204	0.190	0.178	0.161	0.146	0.130	0.114	0.096	0.080	0.061	0.044	0.025	0.008	-0.011	-0.030	-0.049	-0.068	-0.086	-0.105	-0.124	-0.142	-0.160	-0.179	-0.199	-0.216	-0.235	-0.251	-0.270	-0.288	-0.304	-0.319	-0.335	-0.351	-0.368	-0.382	-0.396	-0.411	-0.425	-0.438	-0.450	-0.462	-0.474	-0.484	-0.495	-0.504	-0.512	-0.521	-0.529	-0.536	-0.541	-0.548	-0.552	-0.556	-0.560	-0.562	-0.564	-0.566	-0.566	-0.565	-0.565	-0.561	-0.559	-0.554	-0.549	-0.542	-0.538	-0.529	-0.520	-0.511	-0.499	-0.489	-0.476	-0.462	-0.448	-0.432	-0.418	-0.400	-0.382	-0.364	-0.344	-0.324	-0.302	-0.280	-0.258	-0.234	-0.209	-0.182	-0.156	-0.130	-0.101	-0.074	-0.044	-0.014	0.015	0.048	0.079	0.111	0.144	0.178	0.211	0.246	0.280	0.316	0.352	0.388	0.424	0.461	0.499	0.536	0.574	0.610	0.648	0.685	0.722	0.760	0.799	0.838	0.874	0.911	0.948	0.985	1.022	1.058	1.094	1.130	1.165	1.199	1.234	1.266	1.299	1.330	1.361	1.391	1.420	1.449	1.476	1.502	1.528	1.551	1.575	1.596	1.616	1.635	1.651	1.669	1.684	1.698	1.709	1.720	1.729	1.736	1.742	1.748	1.750	1.752	1.754	1.752	1.750	1.746	1.741	1.735	1.728	1.718	1.709	1.698	1.685	1.672	1.658	1.642	1.626	1.610	1.592	1.575	1.556	1.536	1.518	1.496	1.476	1.458	1.436	1.416	1.395	1.375	1.355	1.335	1.316	1.296	1.278	1.260	1.242	1.225	1.209	1.194	1.179	1.165	1.152	1.140	1.130	1.120	1.111	1.104	1.096	1.091	1.086	1.084	1.081	1.080	1.080	1.081	1.082	1.088	1.092	1.098	1.104	1.111	1.119	1.130	1.139	1.151	1.164	1.176	1.189	1.204	1.219	1.234	1.250	1.266	1.284	1.301	1.320	1.338	1.356	1.376	1.395	1.415	1.434	1.454	1.472	1.492	1.514	1.532	1.551	1.571	1.589	1.609	1.628	1.645	1.662	1.680	1.696	1.714	1.730	1.745	1.760	1.774	1.789	1.802	1.814	1.826	1.838	1.849	1.859	1.868	1.878	1.884	1.891	1.898	1.904	1.909	1.914	1.918	1.921	1.924	1.925	1.926	1.928	1.928	1.926	1.926	1.924	1.922	1.920	1.916	1.914	1.910	1.905	1.900	1.895	1.889	1.882	1.878	1.871	1.864	1.858	1.851	1.842	1.836	1.828	1.820	1.812	1.804	1.795	1.788	1.780	1.771	1.761	1.754	1.745	1.736	1.728	1.720	1.711	1.701	1.694	1.684	1.675	1.668	1.658	1.649	1.639	1.629	1.620	1.610	1.600	1.590	1.580	1.570	1.560	1.549	1.538	1.526	1.514	1.502	1.489	1.476	1.464	1.450	1.436	1.422	1.408	1.392	1.376	1.361	1.346	1.329	1.312	1.295	1.276	1.260	1.241	1.222	1.204	1.185	1.166	1.146	1.126	1.106	1.086	1.068	1.046	1.028	1.008	0.988	0.968	0.948	0.930	0.910	0.891	0.874	0.855	0.838	0.820	0.804	0.786	0.771	0.755	0.740	0.726	0.712	0.699	0.688	0.675	0.664	0.654	0.644	0.634	0.625	0.618	0.609	0.602	0.596	0.590	0.584	0.578	0.572	0.569	0.562	0.559	0.554	0.550	0.546	0.541	0.538	0.532	0.529	0.524	0.520	0.514	0.509	0.504	0.499	0.491	0.485	0.478	0.471	0.464	0.455	0.446	0.438	0.428	0.419	0.409	0.398	0.386	0.375	0.365	0.354	0.341	0.330	0.319	0.306	0.295	0.284	0.272	0.261	0.251	0.240	0.231	0.221	0.212	0.204	0.198	0.190	0.185	0.180	0.176	0.174	0.170	0.170	0.169	0.170	0.171	0.174	0.178	0.182	0.189	0.195	0.202	0.211	0.221	0.231	0.242	0.255	0.268	0.280	0.295	0.309	0.324	0.338	0.354	0.368	0.382	0.399	0.414	0.428	0.442	0.456	0.469	0.481	0.494	0.504	0.515	0.522	0.532	0.539	0.545	0.550	0.554	0.555	0.556	0.556	0.555	0.551	0.545	0.540	0.532	0.522	0.512	0.501	0.489	0.474	0.458	0.441	0.422	0.404	0.385	0.364	0.342	0.321	0.299	0.275	0.251	0.228	0.204	0.180	0.155	0.132	0.108	0.085	0.062	0.040	0.019	-0.002	-0.021	-0.040	-0.059	-0.075	-0.092	-0.106	-0.120	-0.130	-0.141	-0.151	-0.158	-0.164	-0.169	-0.171	-0.172	-0.172	-0.170	-0.168	-0.162	-0.155	-0.149	-0.138	-0.128	-0.116	-0.101	-0.088	-0.071	-0.055	-0.036	-0.018	0.002	0.024	0.045	0.066	0.090	0.114	0.138	0.161	0.185	0.210	0.235	0.260	0.285	0.310	0.335	0.360	0.384	0.409	0.432	0.455	0.478	0.500	0.522	0.544	0.564	0.584	0.602	0.621	0.640	0.658	0.675	0.690	0.706	0.720	0.734	0.748	0.760	0.771	0.784	0.794	0.804	0.814	0.822	0.831	0.839	0.846	0.852	0.860	0.866	0.872	0.878	0.882	0.888	0.891	0.896	0.900	0.904	0.908	0.911	0.915	0.919	0.922	0.926	0.929	0.932	0.936	0.941	0.945	0.948	0.952	0.956	0.961	0.965	0.970	0.976	0.980	0.988	0.991	0.998	1.004	1.009	1.016	1.022	1.030	1.038	1.044	1.051	1.060	1.068	1.075	1.082	1.091	1.099	1.106	1.114	1.120	1.128	1.135	1.140	1.146	1.152	1.159	1.162	1.168	1.171	1.174	1.175	1.176	1.178	1.176	1.174	1.171	1.168	1.162	1.156	1.150	1.141	1.132	1.120	1.109	1.095	1.080	1.064	1.044	1.025	1.004	0.982	0.959	0.934	0.908	0.880	0.852	0.822	0.791	0.759	0.726	0.692	0.658	0.622	0.586	0.549	0.512	0.475	0.439	0.401	0.362	0.325	0.289	0.252	0.215	0.180	0.146	0.111	0.080	0.048	0.016	-0.012	-0.040	-0.066	-0.091	-0.114	-0.135	-0.154	-0.170	-0.186	-0.199	-0.209	-0.218	-0.225	-0.229	-0.230	-0.229	-0.226	-0.222	-0.215	-0.206	-0.194	-0.181	-0.165	-0.146	-0.128	-0.106	-0.084	-0.059	-0.032	-0.005	0.025	0.055	0.088	0.120	0.155	0.189	0.224	0.260	0.298	0.334	0.371	0.410	0.448	0.486	0.525	0.561	0.600	0.638	0.674	0.710	0.746	0.781	0.816	0.850	0.882	0.914	0.945	0.975	1.004	1.031	1.058	1.084	1.108	1.131	1.152	1.174	1.192	1.211	1.229	1.244	1.259	1.272	1.285	1.295	1.305	1.314	1.320	1.326	1.331	1.334	1.338	1.338	1.338	1.338	1.335	1.331	1.328	1.322	1.315	1.308	1.300	1.290	1.279	1.269	1.256	1.244	1.229	1.214	1.199	1.182	1.165	1.148	1.129	1.110	1.090	1.071	1.051	1.031	1.010	0.989	0.969	0.946	0.925	0.905	0.885	0.864	0.842	0.824	0.804	0.786	0.769	0.751	0.735	0.720	0.705	0.692	0.681	0.669	0.660	0.651	0.644	0.639	0.634	0.631	0.630	0.630	0.632	0.636	0.640	0.648	0.656	0.666	0.678	0.691	0.705	0.720	0.738	0.756	0.775	0.798	0.819	0.841	0.865	0.890	0.916	0.942	0.969	0.995	1.022	1.049	1.076	1.102	1.129	1.155	1.181	1.208	1.231	1.254	1.278	1.300	1.320	1.339	1.358	1.374	1.390	1.402	1.415	1.425	1.434	1.441	1.446	1.450	1.451	1.451	1.450	1.446	1.441	1.432	1.424	1.412	1.400	1.386	1.371	1.355	1.338	1.319	1.298	1.276	1.254	1.231	1.206	1.182	1.156	1.130	1.104	1.079	1.052	1.026	1.000	0.974	0.949	0.922	0.898	0.874	0.850	0.826	0.805	0.784	0.762	0.742	0.725	0.708	0.691	0.676	0.662	0.650	0.639	0.629	0.620	0.612	0.606	0.602	0.598	0.595	0.594	0.594	0.594	0.596	0.599	0.602	0.608	0.614	0.620	0.628	0.635	0.642	0.651	0.661	0.671	0.681	0.691	0.702	0.712	0.724	0.734	0.744	0.754	0.764	0.774	0.784	0.791	0.799	0.806	0.812	0.819	0.825	0.829	0.832	0.835	0.838	0.838	0.838	0.838	0.836	0.832	0.830	0.825	0.820	0.814	0.806	0.799	0.790	0.780	0.770	0.760	0.748	0.735	0.722	0.709	0.695	0.681	0.666	0.651	0.638	0.621	0.606	0.590	0.576	0.561	0.546	0.532	0.518	0.505	0.491	0.480	0.468	0.458	0.446	0.436	0.429	0.420	0.414	0.408	0.404	0.400	0.398	0.396	0.396	0.398	0.400	0.405	0.410	0.416	0.425	0.434	0.445	0.455	0.469	0.482	0.499	0.515	0.531	0.550	0.570	0.590	0.612	0.634	0.658	0.681	0.705	0.730	0.756	0.782	0.809	0.836	0.861	0.889	0.916	0.945	0.971	1.000	1.026	1.055	1.081	1.109	1.135	1.161	1.186	1.211	1.236	1.260	1.284	1.308	1.329	1.350	1.370	1.390	1.408	1.426	1.442	1.458	1.471	1.486	1.498	1.509	1.519	1.528	1.535	1.542	1.549	1.552	1.556	1.558	1.558	1.556	1.555	1.552	1.546	1.541	1.534	1.525	1.514	1.502	1.490	1.475	1.460	1.442	1.425	1.405	1.382	1.360	1.336	1.310	1.284	1.255	1.225	1.194	1.162	1.129	1.095	1.060	1.024	0.986	0.946	0.908	0.868	0.825	0.782	0.740	0.695	0.652	0.606	0.561	0.516	0.471	0.425	0.380	0.334	0.289	0.244	0.200	0.155	0.112	0.069	0.028	-0.014	-0.054	-0.092	-0.131	-0.168	-0.204	-0.238	-0.270	-0.302	-0.331	-0.360	-0.386	-0.410	-0.432	-0.455	-0.474	-0.490	-0.506	-0.521	-0.534	-0.542	-0.552	-0.559	-0.564	-0.566	-0.569	-0.569	-0.568	-0.565	-0.561	-0.556	-0.549	-0.541	-0.532	-0.522	-0.514	-0.501	-0.490	-0.476	-0.464	-0.450	-0.435	-0.421	-0.408	-0.391	-0.376	-0.361	-0.346	-0.332	-0.318	-0.302	-0.290	-0.275	-0.262	-0.249	-0.238	-0.225	-0.214	-0.202	-0.192	-0.182	-0.172	-0.164	-0.156	-0.148	-0.141	-0.134	-0.128	-0.122	-0.116	-0.110	-0.105	-0.101	-0.096	-0.092	-0.089	-0.085	-0.080	-0.076	-0.072	-0.068	-0.062	-0.059	-0.054	-0.049	-0.042	-0.036	-0.030	-0.024	-0.016	-0.009	0.000	0.009	0.019	0.028	0.039	0.050	0.062	0.074	0.089	0.102	0.116	0.132	0.148	0.165	0.181	0.200	0.219	0.239	0.259	0.279	0.300	0.321	0.344	0.366	0.389	0.411	0.435	0.459	0.482	0.507	0.531	0.556	0.581	0.606	0.631	0.656	0.681	0.706	0.731	0.755	0.780	0.804	0.828	0.851	0.874	0.898	0.921	0.941	0.962	0.985	1.005	1.025	1.045	1.062	1.081	1.100	1.116	1.132	1.149	1.164	1.178	1.192	1.205	1.216	1.229	1.240	1.250	1.259	1.269	1.275	1.284	1.289	1.294	1.300	1.302	1.306	1.309	1.310	1.311	1.311	1.310	1.309	1.306	1.302	1.299	1.295	1.289	1.281	1.275	1.268	1.258	1.248	1.236	1.225	1.214	1.200	1.186	1.171	1.156	1.139	1.121	1.102	1.084	1.065	1.044	1.024	1.001	0.978	0.954	0.930	0.905	0.880	0.852	0.826	0.800	0.771	0.741	0.714	0.684	0.654	0.622	0.592	0.562	0.530	0.498	0.466	0.435	0.402	0.370	0.338	0.306	0.274	0.241	0.210	0.179	0.148	0.118	0.086	0.056	0.026	-0.002	-0.031	-0.060	-0.086	-0.114	-0.139	-0.165	-0.189	-0.212	-0.235	-0.256	-0.278	-0.298	-0.318	-0.335	-0.351	-0.368	-0.382	-0.395	-0.408	-0.418	-0.429	-0.438	-0.444	-0.450	-0.454	-0.458	-0.460	-0.460	-0.459	-0.456	-0.452	-0.448	-0.442	-0.435	-0.425	-0.415	-0.402	-0.389	-0.374	-0.358	-0.340	-0.321	-0.301	-0.280	-0.258	-0.234	-0.209	-0.181	-0.154	-0.126	-0.096	-0.065	-0.035	-0.002	0.030	0.064	0.098	0.132	0.168	0.202	0.239	0.275	0.311	0.348	0.384	0.420	0.458	0.492	0.529	0.564	0.598	0.632	0.666	0.699	0.731	0.762	0.792	0.822	0.851	0.879	0.905	0.931	0.955	0.978	1.000	1.020	1.040	1.056	1.074	1.089	1.102	1.116	1.128	1.136	1.146	1.154	1.160	1.165	1.169	1.172	1.174	1.175	1.175	1.174	1.171	1.168	1.165	1.159	1.154	1.148	1.142	1.134	1.126	1.119	1.110	1.100	1.091	1.081	1.070	1.060	1.050	1.040	1.030	1.018	1.008	0.996	0.985	0.974	0.962	0.951	0.940	0.929	0.918	0.906	0.895	0.884	0.871	0.860	0.850	0.838	0.826	0.815	0.804	0.791	0.779	0.766	0.755	0.742	0.730	0.718	0.705	0.692	0.681	0.669	0.655	0.642	0.629	0.615	0.602	0.588	0.575	0.561	0.546	0.534	0.520	0.506	0.492	0.478	0.465	0.451	0.439	0.424	0.410	0.398	0.385	0.372	0.360	0.349	0.338	0.326	0.316	0.306	0.296	0.286	0.279	0.271	0.264	0.256	0.250	0.245	0.239	0.234	0.231	0.228	0.225	0.222	0.221	0.221	0.221	0.222	0.222	0.225	0.229	0.231	0.235	0.240	0.244	0.249	0.256	0.262	0.269	0.276	0.285	0.291	0.300	0.309	0.319	0.329	0.338	0.348	0.358	0.368	0.378	0.388	0.398	0.409	0.419	0.429	0.440	0.450	0.460	0.470	0.480	0.490	0.500	0.510	0.520	0.530	0.538	0.548	0.556	0.565	0.574	0.582	0.591	0.598	0.606	0.615	0.621	0.629	0.638	0.644	0.651	0.658	0.664	0.670	0.678	0.684	0.689	0.695	0.701	0.706	0.712	0.719	0.724	0.729	0.734	0.738	0.742	0.746	0.750	0.755	0.758	0.762	0.765	0.769	0.770	0.772	0.775	0.776	0.779	0.780	0.780	0.781	0.780	0.781	0.780	0.779	0.778	0.775	0.774	0.770	0.768	0.765	0.760	0.755	0.751	0.745	0.739	0.732	0.726	0.719	0.712	0.704	0.695	0.688	0.678	0.670	0.659	0.650	0.640	0.629	0.618	0.608	0.596	0.585	0.572	0.561	0.550	0.539	0.528	0.515	0.504	0.491	0.480	0.469	0.456	0.445	0.434	0.422	0.412	0.402	0.391	0.381	0.371	0.361	0.354	0.345	0.338	0.329	0.320	0.315	0.308	0.301	0.295	0.290	0.286	0.281	0.278	0.275	0.272	0.270	0.268	0.266	0.265	0.265	0.265	0.265	0.266	0.269	0.270	0.272	0.274	0.276	0.280	0.282	0.286	0.290	0.294	0.298	0.302	0.306	0.311	0.315	0.320	0.324	0.328	0.332	0.336	0.340	0.342	0.346	0.350	0.352	0.355	0.356	0.359	0.359	0.360	0.360	0.361	0.360	0.359	0.356	0.355	0.352	0.348	0.345	0.340	0.335	0.330	0.324	0.316	0.309	0.301	0.294	0.284	0.275	0.266	0.255	0.244	0.234	0.222	0.211	0.200	0.186	0.175	0.162	0.149	0.136	0.124	0.110	0.098	0.082	0.070	0.056	0.042	0.029	0.014	0.000	-0.014	-0.028	-0.041	-0.056	-0.069	-0.084	-0.098	-0.112	-0.126	-0.140	-0.155	-0.170	-0.185	-0.201	-0.216	-0.232	-0.249	-0.266	-0.282	-0.300	-0.319	-0.336	-0.355	-0.374	-0.395	-0.415	-0.435	-0.458	-0.479	-0.502	-0.525	-0.549	-0.574	-0.600	-0.625	-0.651	-0.678	-0.705	-0.734	-0.762	-0.790	-0.820	-0.850	-0.879	-0.909	-0.938	-0.968	-0.998	-1.028	-1.058	-1.086	-1.116	-1.142	-1.171	-1.198	-1.224	-1.250	-1.275	-1.299	-1.321	-1.342	-1.361	-1.381	-1.399	-1.414	-1.429	-1.442	-1.454	-1.464	-1.472	-1.478	-1.482	-1.485	-1.486	-1.486	-1.484	-1.480	-1.475	-1.468	-1.458	-1.448	-1.435	-1.420	-1.404	-1.388	-1.369	-1.349	-1.326	-1.304	-1.280	-1.255	-1.228	-1.202	-1.174	-1.145	-1.115	-1.084	-1.054	-1.022	-0.990	-0.959	-0.926	-0.895	-0.862	-0.829	-0.798	-0.765	-0.732	-0.701	-0.670	-0.639	-0.608	-0.576	-0.546	-0.516	-0.486	-0.459	-0.430	-0.402	-0.375	-0.349	-0.324	-0.299	-0.274	-0.251	-0.228	-0.205	-0.184	-0.162	-0.141	-0.121	-0.102	-0.084	-0.066	-0.048	-0.031	-0.015	0.001	0.015	0.029	0.042	0.056	0.069	0.080	0.091	0.102	0.112	0.121	0.130	0.138	0.144	0.151	0.156	0.161	0.166	0.170	0.172	0.175	0.176	0.175	0.175	0.175	0.171	0.169	0.165	0.161	0.155	0.149	0.142	0.134	0.126	0.118	0.108	0.098	0.086	0.075	0.061	0.050	0.035	0.022	0.009	-0.006	-0.021	-0.036	-0.051	-0.068	-0.082	-0.098	-0.114	-0.129	-0.144	-0.159	-0.174	-0.189	-0.204	-0.219	-0.232	-0.246	-0.258	-0.271	-0.284	-0.294	-0.305	-0.315	-0.324	-0.334	-0.341	-0.349	-0.355	-0.360	-0.366	-0.370	-0.374	-0.375	-0.378	-0.378	-0.379	-0.378	-0.376	-0.375	-0.372	-0.369	-0.365	-0.361	-0.356	-0.350	-0.344	-0.336	-0.329	-0.321	-0.314	-0.305	-0.298	-0.289	-0.279	-0.269	-0.259	-0.250	-0.240	-0.229	-0.220	-0.210	-0.200	-0.190	-0.180	-0.171	-0.162	-0.152	-0.144	-0.136	100.000	5.000	2.000	1.000	2.000	0.000	0.000	0.000	0.000	0.000	0.000	0.000	0.000	0.000	0.000	0.000	0.000	0.000	0.588	0.591	0.596	0.601	0.605	0.610	0.615	0.619	0.624	0.628	0.632	0.635	0.640	0.645	0.648	0.652	0.658	0.661	0.666	0.670	0.676	0.681	0.686	0.692	0.696	0.702	0.709	0.714	0.720	0.728	0.734	0.741	0.749	0.756	0.762	0.771	0.780	0.789	0.796	0.805	0.815	0.824	0.834	0.844	0.854	0.864	0.874	0.885	0.895	0.906	0.918	0.928	0.939	0.950	0.960	0.971	0.982	0.992	1.004	1.014	1.024	1.034	1.042	1.051	1.060	1.069	1.078	1.084	1.091	1.099	1.105	1.110	1.116	1.120	1.124	1.128	1.130	1.132	1.134	1.134	1.132	1.132	1.131	1.128	1.125	1.121	1.118	1.112	1.106	1.101	1.094	1.085	1.078	1.069	1.060	1.050	1.040	1.029	1.016	1.005	0.992	0.980	0.968	0.955	0.941	0.928	0.914	0.900	0.885	0.871	0.856	0.844	0.829	0.815	0.801	0.788	0.772	0.760	0.746	0.734	0.721	0.709	0.698	0.686	0.675	0.664	0.654	0.644	0.634	0.625	0.618	0.608	0.600	0.594	0.586	0.580	0.574	0.568	0.564	0.559	0.555	0.551	0.548	0.544	0.540	0.538	0.535	0.531	0.530	0.528	0.526	0.525	0.522	0.522	0.521	0.520	0.519	0.519	0.516	0.516	0.516	0.515	0.514	0.512	0.512	0.512	0.512	0.511	0.510	0.510	0.510	0.509	0.509	0.507	0.507	0.509	0.509	0.509	0.509	0.510	0.511	0.512	0.514	0.515	0.516	0.519	0.522	0.524	0.526	0.531	0.535	0.539	0.544	0.549	0.555	0.560	0.568	0.574	0.581	0.590	0.598	0.606	0.615	0.626	0.635	0.646	0.656	0.668	0.680	0.691	0.704	0.718	0.731	0.744	0.758	0.772	0.786	0.800	0.815	0.829	0.844	0.859	0.874	0.888	0.904	0.918	0.932	0.948	0.961	0.976	0.990	1.004	1.016	1.030	1.042	1.055	1.066	1.078	1.088	1.099	1.109	1.119	1.126	1.135	1.141	1.149	1.155	1.160	1.164	1.169	1.172	1.174	1.175	1.176	1.176	1.176	1.175	1.171	1.169	1.166	1.161	1.158	1.150	1.144	1.136	1.128	1.120	1.110	1.100	1.089	1.079	1.066	1.054	1.041	1.028	1.014	1.000	0.985	0.970	0.955	0.939	0.924	0.909	0.891	0.876	0.860	0.842	0.826	0.811	0.794	0.778	0.761	0.746	0.731	0.715	0.700	0.686	0.670	0.658	0.644	0.629	0.618	0.604	0.591	0.580	0.569	0.559	0.549	0.540	0.531	0.522	0.515	0.509	0.502	0.496	0.491	0.488	0.484	0.481	0.479	0.478	0.475	0.476	0.475	0.475	0.476	0.479	0.481	0.485	0.488	0.491	0.495	0.500	0.505	0.510	0.518	0.522	0.530	0.536	0.544	0.551	0.558	0.566	0.572	0.580	0.588	0.596	0.604	0.612	0.619	0.626	0.634	0.640	0.648	0.655	0.661	0.668	0.672	0.679	0.684	0.689	0.692	0.698	0.701	0.705	0.709	0.711	0.714	0.715	0.718	0.719	0.720	0.720	0.720	0.720	0.719	0.719	0.716	0.716	0.714	0.712	0.710	0.706	0.704	0.701	0.698	0.694	0.691	0.688	0.684	0.680	0.676	0.671	0.668	0.664	0.660	0.656	0.652	0.648	0.645	0.640	0.636	0.631	0.629	0.624	0.620	0.616	0.612	0.609	0.604	0.601	0.596	0.592	0.589	0.585	0.580	0.576	0.571	0.568	0.564	0.560	0.555	0.550	0.546	0.541	0.536	0.531	0.526	0.521	0.516	0.511	0.505	0.500	0.495	0.490	0.485	0.479	0.475	0.469	0.464	0.460	0.454	0.450	0.445	0.441	0.436	0.431	0.429	0.424	0.421	0.418	0.414	0.412	0.409	0.406	0.405	0.401	0.400	0.400	0.398	0.396	0.396	0.395	0.396	0.396	0.396	0.396	0.398	0.396	0.398	0.399	0.400	0.399	0.401	0.401	0.401	0.402	0.401	0.401	0.401	0.400	0.399	0.398	0.396	0.394	0.391	0.389	0.385	0.381	0.376	0.370	0.365	0.360	0.354	0.346	0.338	0.329	0.321	0.311	0.301	0.291	0.280	0.269	0.256	0.245	0.232	0.219	0.206	0.194	0.179	0.165	0.151	0.136	0.121	0.108	0.094	0.079	0.065	0.050	0.036	0.021	0.008	-0.006	-0.019	-0.032	-0.045	-0.056	-0.069	-0.081	-0.091	-0.101	-0.111	-0.121	-0.130	-0.140	-0.148	-0.155	-0.162	-0.170	-0.176	-0.182	-0.188	-0.192	-0.196	-0.200	-0.204	-0.208	-0.210	-0.212	-0.215	-0.218	-0.219	-0.220	-0.221	-0.222	-0.225	-0.225	-0.225	-0.228	-0.229	-0.229	-0.231	-0.232	-0.234	-0.236	-0.238	-0.240	-0.244	-0.246	-0.249	-0.254	-0.256	-0.261	-0.266	-0.271	-0.276	-0.284	-0.291	-0.299	-0.306	-0.314	-0.324	-0.334	-0.344	-0.354	-0.366	-0.378	-0.390	-0.404	-0.416	-0.431	-0.445	-0.460	-0.476	-0.491	-0.509	-0.526	-0.542	-0.561	-0.580	-0.598	-0.618	-0.636	-0.655	-0.675	-0.694	-0.714	-0.732	-0.754	-0.772	-0.791	-0.811	-0.830	-0.848	-0.866	-0.884	-0.901	-0.916	-0.932	-0.948	-0.961	-0.974	-0.988	-0.999	-1.008	-1.019	-1.026	-1.032	-1.040	-1.044	-1.049	-1.050	-1.051	-1.051	-1.050	-1.046	-1.042	-1.038	-1.030	-1.022	-1.012	-1.002	-0.990	-0.978	-0.962	-0.946	-0.929	-0.911	-0.891	-0.872	-0.850	-0.829	-0.805	-0.782	-0.758	-0.731	-0.706	-0.680	-0.654	-0.626	-0.599	-0.571	-0.542	-0.515	-0.486	-0.459	-0.430	-0.401	-0.374	-0.348	-0.321	-0.294	-0.268	-0.242	-0.216	-0.192	-0.168	-0.145	-0.121	-0.101	-0.080	-0.059	-0.039	-0.021	-0.002	0.014	0.029	0.045	0.060	0.072	0.085	0.098	0.108	0.118	0.126	0.134	0.140	0.149	0.152	0.158	0.161	0.165	0.169	0.169	0.170	0.171	0.170	0.170	0.169	0.166	0.164	0.160	0.156	0.151	0.146	0.141	0.135	0.129	0.124	0.116	0.109	0.101	0.094	0.085	0.078	0.069	0.059	0.050	0.041	0.032	0.024	0.014	0.005	-0.004	-0.012	-0.022	-0.030	-0.039	-0.048	-0.056	-0.064	-0.072	-0.080	-0.088	-0.094	-0.100	-0.106	-0.111	-0.116	-0.121	-0.126	-0.130	-0.134	-0.136	-0.139	-0.141	-0.142	-0.144	-0.144	-0.145	-0.144	-0.142	-0.141	-0.139	-0.136	-0.134	-0.131	-0.129	-0.125	-0.121	-0.116	-0.112	-0.109	-0.102	-0.099	-0.094	-0.089	-0.082	-0.079	-0.072	-0.068	-0.062	-0.058	-0.052	-0.049	-0.045	-0.040	-0.036	-0.034	-0.030	-0.028	-0.025	-0.022	-0.021	-0.021	-0.020	-0.020	-0.019	-0.020	-0.021	-0.022	-0.025	-0.026	-0.030	-0.034	-0.038	-0.042	-0.048	-0.052	-0.058	-0.064	-0.071	-0.078	-0.086	-0.094	-0.101	-0.111	-0.121	-0.131	-0.141	-0.152	-0.164	-0.175	-0.186	-0.199	-0.212	-0.225	-0.239	-0.254	-0.268	-0.282	-0.299	-0.315	-0.331	-0.348	-0.364	-0.381	-0.400	-0.418	-0.436	-0.455	-0.475	-0.494	-0.512	-0.532	-0.554	-0.574	-0.595	-0.616	-0.639	-0.659	-0.680	-0.702	-0.724	-0.746	-0.768	-0.790	-0.810	-0.832	-0.852	-0.874	-0.895	-0.916	-0.936	-0.956	-0.976	-0.995	-1.014	-1.032	-1.049	-1.065	-1.082	-1.099	-1.114	-1.128	-1.141	-1.155	-1.166	-1.179	-1.190	-1.199	-1.208	-1.215	-1.221	-1.228	-1.232	-1.236	-1.240	-1.242	-1.242	-1.244	-1.244	-1.241	-1.239	-1.236	-1.232	-1.228	-1.222	-1.216	-1.209	-1.201	-1.192	-1.184	-1.174	-1.164	-1.154	-1.142	-1.131	-1.120	-1.108	-1.095	-1.082	-1.069	-1.055	-1.042	-1.028	-1.015	-1.001	-0.988	-0.974	-0.961	-0.948	-0.934	-0.921	-0.908	-0.895	-0.882	-0.870	-0.859	-0.848	-0.836	-0.824	-0.814	-0.804	-0.794	-0.784	-0.774	-0.765	-0.756	-0.748	-0.739	-0.730	-0.722	-0.714	-0.706	-0.700	-0.692	-0.686	-0.680	-0.674	-0.668	-0.661	-0.655	-0.650	-0.644	-0.638	-0.631	-0.626	-0.620	-0.614	-0.608	-0.601	-0.595	-0.590	-0.584	-0.576	-0.571	-0.564	-0.558	-0.551	-0.545	-0.539	-0.531	-0.524	-0.516	-0.510	-0.502	-0.495	-0.489	-0.481	-0.475	-0.468	-0.461	-0.454	-0.448	-0.441	-0.434	-0.429	-0.422	-0.416	-0.411	-0.408	-0.401	-0.398	-0.394	-0.391	-0.389	-0.385	-0.384	-0.384	-0.382	-0.382	-0.384	-0.385	-0.388	-0.390	-0.394	-0.398	-0.402	-0.409	-0.415	-0.422	-0.430	-0.439	-0.450	-0.460	-0.470	-0.482	-0.494	-0.507	-0.521	-0.535	-0.550	-0.565	-0.581	-0.598	-0.615	-0.631	-0.650	-0.668	-0.686	-0.704	-0.724	-0.742	-0.762	-0.781	-0.801	-0.820	-0.840	-0.860	-0.879	-0.899	-0.918	-0.935	-0.954	-0.972	-0.990	-1.008	-1.024	-1.040	-1.056	-1.072	-1.088	-1.102	-1.116	-1.130	-1.141	-1.155	-1.166	-1.178	-1.189	-1.198	-1.208	-1.216	-1.224	-1.231	-1.239	-1.245	-1.250	-1.256	-1.261	-1.266	-1.270	-1.275	-1.278	-1.281	-1.282	-1.286	-1.288	-1.290	-1.291	-1.292	-1.295	-1.295	-1.296	-1.298	-1.299	-1.299	-1.299	-1.299	-1.299	-1.299	-1.299	-1.299	-1.299	-1.298	-1.298	-1.296	-1.295	-1.295	-1.294	-1.292	-1.292	-1.290	-1.290	-1.288	-1.285	-1.284	-1.281	-1.279	-1.276	-1.274	-1.269	-1.266	-1.262	-1.259	-1.254	-1.249	-1.244	-1.238	-1.231	-1.225	-1.219	-1.211	-1.204	-1.196	-1.189	-1.180	-1.171	-1.161	-1.152	-1.142	-1.132	-1.122	-1.111	-1.101	-1.090	-1.078	-1.066	-1.055	-1.044	-1.032	-1.021	-1.008	-0.998	-0.985	-0.974	-0.962	-0.950	-0.938	-0.928	-0.916	-0.905	-0.894	-0.884	-0.874	-0.864	-0.854	-0.845	-0.836	-0.829	-0.820	-0.811	-0.805	-0.799	-0.791	-0.786	-0.781	-0.775	-0.771	-0.766	-0.762	-0.760	-0.756	-0.752	-0.751	-0.750	-0.748	-0.748	-0.746	-0.746	-0.745	-0.745	-0.745	-0.748	-0.748	-0.749	-0.751	-0.751	-0.754	-0.755	-0.756	-0.759	-0.760	-0.762	-0.765	-0.766	-0.768	-0.770	-0.771	-0.774	-0.774	-0.776	-0.778	-0.779	-0.779	-0.780	-0.781	-0.780	-0.781	-0.780	-0.781	-0.780	-0.779	-0.778	-0.776	-0.774	-0.772	-0.771	-0.769	-0.766	-0.764	-0.761	-0.759	-0.756	-0.752	-0.750	-0.748	-0.744	-0.741	-0.738	-0.735	-0.731	-0.730	-0.726	-0.724	-0.721	-0.720	-0.718	-0.716	-0.714	-0.712	-0.711	-0.711	-0.710	-0.710	-0.710	-0.710	-0.711	-0.712	-0.714	-0.715	-0.718	-0.719	-0.721	-0.725	-0.728	-0.731	-0.735	-0.739	-0.742	-0.749	-0.752	-0.759	-0.762	-0.769	-0.772	-0.778	-0.784	-0.789	-0.792	-0.799	-0.804	-0.808	-0.814	-0.818	-0.821	-0.826	-0.830	-0.834	-0.838	-0.840	-0.842	-0.845	-0.846	-0.849	-0.850	-0.851	-0.852	-0.852	-0.852	-0.854	-0.852	-0.852	-0.851	-0.850	-0.850	-0.848	-0.846	-0.845	-0.842	-0.840	-0.839	-0.835	-0.835	-0.832	-0.830	-0.828	-0.826	-0.824	-0.824	-0.822	-0.821	-0.820	-0.820	-0.819	-0.820	-0.820	-0.820	-0.821	-0.824	-0.825	-0.828	-0.830	-0.834	-0.838	-0.840	-0.845	-0.849	-0.855	-0.859	-0.865	-0.870	-0.876	-0.882	-0.889	-0.895	-0.902	-0.909	-0.916	-0.924	-0.931	-0.938	-0.944	-0.951	-0.959	-0.965	-0.971	-0.979	-0.984	-0.990	-0.995	-1.001	-1.006	-1.011	-1.016	-1.019	-1.022	-1.026	-1.029	-1.031	-1.032	-1.032	-1.032	-1.034	-1.035	-1.034	-1.032	-1.031	-1.029	-1.026	-1.025	-1.020	-1.018	-1.014	-1.010	-1.005	-1.001	-0.996	-0.991	-0.985	-0.980	-0.974	-0.969	-0.962	-0.956	-0.950	-0.944	-0.938	-0.931	-0.925	-0.918	-0.912	-0.906	-0.901	-0.895	-0.890	-0.885	-0.880	-0.876	-0.871	-0.868	-0.864	-0.860	-0.856	-0.854	-0.851	-0.850	-0.849	-0.848	-0.846	-0.846	-0.846	-0.846	-0.849	-0.851	-0.851	-0.855	-0.858	-0.861	-0.865	-0.870	-0.876	-0.881	-0.886	-0.892	-0.900	-0.909	-0.916	-0.924	-0.932	-0.941	-0.951	-0.961	-0.971	-0.982	-0.992	-1.005	-1.016	-1.028	-1.040	-1.051	-1.065	-1.078	-1.090	-1.102	-1.115	-1.128	-1.141	-1.154	-1.165	-1.176	-1.189	-1.200	-1.211	-1.222	-1.231	-1.241	-1.251	-1.260	-1.266	-1.275	-1.280	-1.286	-1.290	-1.294	-1.298	-1.299	-1.300	-1.301	-1.300	-1.299	-1.296	-1.292	-1.289	-1.282	-1.276	-1.269	-1.261	-1.250	-1.241	-1.229	-1.218	-1.204	-1.191	-1.176	-1.161	-1.145	-1.129	-1.111	-1.094	-1.075	-1.056	-1.036	-1.018	-0.998	-0.979	-0.959	-0.938	-0.919	-0.899	-0.879	-0.859	-0.839	-0.820	-0.801	-0.782	-0.764	-0.746	-0.729	-0.712	-0.696	-0.680	-0.665	-0.650	-0.638	-0.624	-0.611	-0.600	-0.589	-0.578	-0.569	-0.560	-0.551	-0.545	-0.538	-0.531	-0.526	-0.521	-0.518	-0.515	-0.511	-0.509	-0.507	-0.506	-0.505	-0.506	-0.506	-0.507	-0.509	-0.510	-0.512	-0.515	-0.518	-0.521	-0.525	-0.530	-0.534	-0.539	-0.544	-0.550	-0.555	-0.560	-0.568	-0.574	-0.580	-0.588	-0.595	-0.602	-0.611	-0.620	-0.626	-0.635	-0.646	-0.655	-0.664	-0.674	-0.684	-0.694	-0.704	-0.715	-0.725	-0.736	-0.748	-0.759	-0.771	-0.782	-0.794	-0.805	-0.818	-0.829	-0.840	-0.852	-0.864	-0.875	-0.886	-0.898	-0.908	-0.919	-0.929	-0.939	-0.948	-0.958	-0.966	-0.974	-0.980	-0.988	-0.994	-0.999	-1.002	-1.006	-1.010	-1.012	-1.014	-1.015	-1.015	-1.014	-1.012	-1.009	-1.006	-1.001	-0.995	-0.989	-0.982	-0.975	-0.965	-0.955	-0.945	-0.934	-0.922	-0.911	-0.898	-0.884	-0.870	-0.856	-0.840	-0.826	-0.810	-0.795	-0.779	-0.762	-0.746	-0.731	-0.715	-0.700	-0.685	-0.671	-0.656	-0.642	-0.629	-0.616	-0.604	-0.592	-0.581	-0.572	-0.562	-0.554	-0.546	-0.540	-0.534	-0.530	-0.525	-0.522	-0.520	-0.520	-0.520	-0.520	-0.522	-0.526	-0.529	-0.534	-0.539	-0.546	-0.552	-0.560	-0.569	-0.578	-0.588	-0.598	-0.608	-0.620	-0.631	-0.642	-0.655	-0.666	-0.679	-0.691	-0.704	-0.716	-0.728	-0.740	-0.752	-0.762	-0.775	-0.785	-0.795	-0.805	-0.812	-0.821	-0.829	-0.835	-0.842	-0.849	-0.852	-0.856	-0.860	-0.864	-0.866	-0.866	-0.868	-0.868	-0.866	-0.865	-0.864	-0.860	-0.856	-0.852	-0.849	-0.844	-0.839	-0.832	-0.826	-0.820	-0.814	-0.806	-0.799	-0.791	-0.782	-0.775	-0.769	-0.760	-0.752	-0.745	-0.738	-0.730	-0.722	-0.716	-0.710	-0.704	-0.698	-0.694	-0.688	-0.684	-0.680	-0.676	-0.672	-0.670	-0.669	-0.668	-0.665	-0.665	-0.666	-0.666	-0.666	-0.669	-0.670	-0.672	-0.676	-0.679	-0.682	-0.688	-0.692	-0.696	-0.701	-0.706	-0.711	-0.718	-0.724	-0.730	-0.736	-0.742	-0.748	-0.755	-0.760	-0.766	-0.771	-0.778	-0.781	-0.786	-0.790	-0.794	-0.796	-0.800	-0.801	-0.802	-0.802	-0.802	-0.801	-0.799	-0.796	-0.794	-0.789	-0.785	-0.778	-0.771	-0.762	-0.752	-0.742	-0.731	-0.719	-0.706	-0.691	-0.676	-0.660	-0.642	-0.624	-0.605	-0.586	-0.565	-0.542	-0.521	-0.499	-0.476	-0.451	-0.428	-0.402	-0.376	-0.351	-0.325	-0.300	-0.272	-0.246	-0.221	-0.195	-0.170	-0.144	-0.119	-0.094	-0.069	-0.045	-0.021	0.001	0.024	0.045	0.066	0.085	0.105	0.124	0.140	0.156	0.171	0.185	0.199	0.210	0.221	0.230	0.240	0.248	0.255	0.260	0.266	0.269	0.272	0.274	0.275	0.275	0.275	0.274	0.271	0.268	0.265	0.260	0.256	0.251	0.245	0.240	0.234	0.228	0.220	0.214	0.206	0.199	0.192	0.185	0.179	0.171	0.165	0.159	0.154	0.149	0.142	0.138	0.134	0.130	0.126	0.124	0.122	0.120	0.120	0.120	0.119	0.120	0.121	0.124	0.126	0.129	0.132	0.135	0.140	0.145	0.150	0.156	0.162	0.169	0.175	0.182	0.190	0.196	0.204	0.211	0.220	0.228	0.235	0.244	0.251	0.259	0.266	0.274	0.280	0.288	0.292	0.299	0.305	0.310	0.314	0.318	0.321	0.324	0.326	0.328	0.330	0.330	0.331	0.331	0.330	0.329	0.326	0.324	0.321	0.316	0.314	0.309	0.304	0.299	0.291	0.286	0.280	0.272	0.265	0.258	0.250	0.242	0.234	0.226	0.218	0.210	0.201	0.192	0.185	0.176	0.168	0.160	0.152	0.144	0.136	0.129	0.121	0.115	0.108	0.101	0.095	0.089	0.082	0.076	0.071	0.066	0.061	0.056	0.051	0.049	0.044	0.040	0.036	0.032	0.030	0.026	0.022	0.021	0.018	0.015	0.012	0.010	0.008	0.005	0.004	0.001	-0.001	-0.002	-0.005	-0.006	-0.009	-0.011	-0.012	-0.014	-0.015	-0.016	-0.018	-0.018	-0.020	-0.020	-0.021	-0.021	-0.021	-0.021	-0.020	-0.020	-0.019	-0.019	-0.018	-0.016	-0.014	-0.012	-0.010	-0.008	-0.004	-0.001	0.002	0.006	0.009	0.014	0.018	0.022	0.028	0.032	0.039	0.044	0.049	0.055	0.059	0.065	0.070	0.076	0.082	0.086	0.091	0.098	0.101	0.106	0.110	0.112	0.116	0.119	0.121	0.122	0.124	0.125	0.124	0.122	0.121	0.119	0.116	0.112	0.108	0.104	0.098	0.090	0.084	0.076	0.066	0.056	0.046	0.035	0.022	0.010	-0.004	-0.018	-0.032	-0.048	-0.064	-0.080	-0.096	-0.114	-0.130	-0.149	-0.166	-0.185	-0.204	-0.221	-0.240	-0.260	-0.278	-0.295	-0.315	-0.332	-0.350	-0.368	-0.384	-0.400	-0.415	-0.430	-0.445	-0.459	-0.471	-0.485	-0.498	-0.509	-0.519	-0.528	-0.536	-0.544	-0.551	-0.556	-0.560	-0.565	-0.568	-0.569	-0.570	-0.570	-0.570	-0.568	-0.565	-0.561	-0.558	-0.552	-0.548	-0.541	-0.535	-0.526	-0.519	-0.510	-0.500	-0.492	-0.482	-0.474	-0.464	-0.452	-0.442	-0.432	-0.424	-0.412	-0.404	-0.394	-0.384	-0.376	-0.368	-0.360	-0.352	-0.346	-0.340	-0.334	-0.330	-0.328	-0.324	-0.321	-0.321	-0.320	-0.320	-0.322	-0.325	-0.329	-0.332	-0.339	-0.346	-0.352	-0.360	-0.370	-0.380	-0.391	-0.404	-0.416	-0.430	-0.444	-0.459	-0.475	-0.492	-0.509	-0.528	-0.546	-0.566	-0.586	-0.606	-0.626	-0.648	-0.669	-0.692	-0.715	-0.736	-0.760	-0.782	-0.805	-0.829	-0.852	-0.876	-0.900	-0.924	-0.946	-0.970	-0.992	-1.016	-1.039	-1.061	-1.084	-1.106	-1.129	-1.150	-1.172	-1.192	-1.214	-1.235	-1.255	-1.274	-1.294	-1.311	-1.330	-1.348	-1.365	-1.381	-1.398	-1.412	-1.428	-1.442	-1.456	-1.469	-1.482	-1.494	-1.505	-1.515	-1.525	-1.535	-1.544	-1.551	-1.558	-1.564	-1.570	-1.576	-1.580	-1.584	-1.588	-1.589	-1.591	-1.591	-1.592	-1.591	-1.591	-1.589	-1.586	-1.584	-1.580	-1.576	-1.571	-1.566	-1.560	-1.555	-1.548	-1.540	-1.532	-1.525	-1.516	-1.509	-1.499	-1.490	-1.480	-1.470	-1.459	-1.449	-1.438	-1.428	-1.416	-1.406	-1.394	-1.382	-1.371	-1.359	-1.346	-1.335	-1.322	-1.310	-1.298	-1.284	-1.272	-1.259	-1.246	-1.232	-1.220	-1.206	-1.191	-1.179	-1.164	-1.150	-1.136	-1.121	-1.108	-1.092	-1.076	-1.060	-1.045	-1.029	-1.012	-0.995	-0.979	-0.961	-0.942	-0.924	-0.906	-0.888	-0.868	-0.849	-0.828	-0.808	-0.785	-0.764	-0.742	-0.720	-0.698	-0.675	-0.651	-0.628	-0.604	-0.579	-0.555	-0.530	-0.505	-0.479	-0.454	-0.428	-0.402	-0.378	-0.350	-0.325	-0.299	-0.274	-0.248	-0.222	-0.198	-0.172	-0.148	-0.124	-0.100	-0.076	-0.054	-0.031	-0.009	0.012	0.034	0.054	0.074	0.092	0.110	0.129	0.144	0.161	0.175	0.190	0.204	0.216	0.228	0.239	0.249	0.259	0.268	0.275	0.282	0.289	0.294	0.299	0.302	0.306	0.309	0.310	0.312	0.314	0.314	0.315	0.314	0.312	0.311	0.309	0.308	0.306	0.302	0.300	0.298	0.295	0.292	0.290	0.288	0.285	0.281	0.280	0.278	0.275	0.274	0.272	0.271	0.269	0.269	0.268	0.268	0.269	0.270	0.270	0.271	0.272	0.275	0.278	0.280	0.284	0.288	0.291	0.296	0.301	0.306	0.311	0.318	0.322	0.331	0.336	0.342	0.350	0.358	0.365	0.374	0.381	0.389	0.398	0.406	0.414	0.424	0.431	0.440	0.449	0.459	0.466	0.476	0.485	0.495	0.502	0.512	0.522	0.530	0.540	0.549	0.559	0.568	0.576	0.586	0.595	0.604	0.612	0.620	0.629	0.638	0.645	0.654	0.661	0.670	0.679	0.686	0.694	0.702	0.710	0.716	0.724	0.732	0.739	0.746	0.751	0.759	0.765	0.771	0.778	0.785	0.789	0.796	0.801	0.808	0.814	0.819	0.824	0.829	0.834	0.839	0.844	0.849	0.854	0.860	0.864	0.869	0.875	0.880	0.885	0.891	0.898	0.902	0.908	0.915	0.921	0.928	0.935	0.942	0.950	0.959	0.966	0.975	0.984	0.992	1.002	1.012	1.022	1.032	1.044	1.054	1.066	1.078	1.089	1.102	1.114	1.128	1.140	1.152	1.166	1.179	1.191	1.204	1.216	1.229	1.241	1.254	1.265	1.278	1.290	1.301	1.311	1.322	1.331	1.341	1.350	1.358	1.366	1.371	1.379	1.384	1.388	1.390	1.394	1.395	1.396	1.396	1.395	1.391	1.389	1.384	1.379	1.371	1.364	1.355	1.345	1.335	1.322	1.310	1.296	1.280	1.265	1.249	1.230	1.212	1.192	1.172	1.151	1.129	1.106	1.082	1.059	1.035	1.010	0.985	0.960	0.932	0.908	0.880	0.855	0.828	0.801	0.775	0.748	0.721	0.695	0.669	0.642	0.619	0.594	0.569	0.544	0.521	0.499	0.475	0.455	0.434	0.412	0.394	0.375	0.358	0.341	0.325	0.310	0.296	0.284	0.270	0.259	0.249	0.239	0.230	0.221	0.215	0.209	0.202	0.199	0.195	0.191	0.189	0.188	0.186	0.186	0.186	0.186	0.188	0.189	0.191	0.192	0.195	0.196	0.199	0.202	0.204	0.206	0.209	0.210	0.211	0.214	0.214	0.215	0.214	0.214	0.212	0.210	0.206	0.202	0.198	0.192	0.185	0.178	0.168	0.158	0.146	0.134	0.119	0.105	0.088	0.070	0.050	0.030	0.009	-0.014	-0.039	-0.064	-0.090	-0.119	-0.146	-0.178	-0.209	-0.241	-0.274	-0.309	-0.344	-0.379	-0.415	-0.452	-0.490	-0.529	-0.566	-0.606	-0.645	-0.685	-0.724	-0.762	-0.802	-0.840	-0.879	-0.918	-0.954	-0.990	-1.028	-1.062	-1.096	-1.130	-1.161	-1.192	-1.222	-1.251	-1.279	-1.304	-1.328	-1.351	-1.374	-1.394	-1.411	-1.428	-1.442	-1.455	-1.468	-1.478	-1.485	-1.491	-1.496	-1.499	-1.501	-1.500	-1.499	-1.495	-1.491	-1.485	-1.476	-1.468	-1.458	-1.446	-1.432	-1.420	-1.405	-1.389	-1.372	-1.355	-1.338	-1.320	-1.300	-1.281	-1.261	-1.240	-1.220	-1.200	-1.178	-1.158	-1.136	-1.116	-1.095	-1.075	-1.055	-1.036	-1.018	-0.999	-0.981	-0.964	-0.948	-0.932	-0.916	-0.902	-0.890	-0.878	-0.866	-0.855	-0.845	-0.836	-0.830	-0.822	-0.816	-0.811	-0.809	-0.806	-0.804	-0.804	-0.802	-0.804	-0.805	-0.808	-0.811	-0.816	-0.821	-0.826	-0.832	-0.840	-0.848	-0.856	-0.865	-0.875	-0.885	-0.894	-0.904	-0.915	-0.925	-0.936	-0.948	-0.958	-0.969	-0.980	-0.989	-1.000	-1.009	-1.018	-1.028	-1.035	-1.044	-1.050	-1.056	-1.061	-1.066	-1.070	-1.071	-1.074	-1.074	-1.074	-1.071	-1.069	-1.065	-1.059	-1.052	-1.045	-1.035	-1.025	-1.014	-1.000	-0.985	-0.969	-0.951	-0.934	-0.914	-0.892	-0.870	-0.846	-0.821	-0.796	-0.769	-0.740	-0.711	-0.682	-0.652	-0.621	-0.590	-0.558	-0.524	-0.491	-0.458	-0.424	-0.391	-0.356	-0.322	-0.289	-0.255	-0.222	-0.190	-0.159	-0.126	-0.096	-0.065	-0.036	-0.008	0.020	0.048	0.072	0.098	0.121	0.144	0.164	0.184	0.201	0.218	0.232	0.248	0.260	0.271	0.281	0.290	0.298	0.304	0.310	0.312	0.315	0.316	0.316	0.316	0.315	0.311	0.309	0.304	0.299	0.294	0.288	0.280	0.272	0.265	0.258	0.249	0.240	0.232	0.224	0.215	0.205	0.198	0.189	0.181	0.174	0.168	0.160	0.154	0.148	0.142	0.138	0.134	0.131	0.129	0.128	0.126	0.126	0.125	0.126	0.128	0.130	0.131	0.135	0.139	0.144	0.148	0.154	0.160	0.166	0.172	0.179	0.186	0.194	0.201	0.208	0.215	0.222	0.231	0.239	0.246	0.254	0.260	0.266	0.272	0.279	0.284	0.289	0.294	0.298	0.301	0.305	0.308	0.309	0.310	0.311	0.312	0.312	0.312	0.311	0.310	0.308	0.306	0.304	0.300	0.298	0.294	0.291	0.288	0.284	0.280	0.275	0.272	0.269	0.265	0.262	0.260	0.258	0.256	0.255	0.255	0.255	0.255	0.258	0.259	0.262	0.266	0.272	0.279	0.286	0.294	0.302	0.315	0.326	0.339	0.352	0.369	0.385	0.402	0.421	0.441	0.461	0.485	0.507	0.532	0.559	0.584	0.612	0.641	0.671	0.701	0.732	0.765	0.798	0.831	0.865	0.900	0.936	0.971	1.008	1.045	1.081	1.119	1.156	1.192	1.230	1.268	1.305	1.341	1.379	1.415	1.451	1.486	1.522	1.558	1.591	1.626	1.658	1.691	1.724	1.754	1.784	1.814	1.842	1.870	1.898	1.924	1.949	1.972	1.995	2.016	2.038	2.058	2.076	2.094	2.111	2.126	2.140	2.154	2.165	2.176	2.188	2.196	2.204	2.210	2.216	2.221	2.224	2.226	2.228	2.228	2.228	2.225	2.224	2.220	2.215	2.209	2.202	2.194	2.186	2.176	2.166	2.155	2.142	2.130	2.116	2.102	2.088	2.070	2.054	2.036	2.018	1.999	1.980	1.959	1.939	1.918	1.895	1.872	1.851	1.828	1.804	1.780	1.756	1.731	1.706	1.681	1.656	1.629	1.604	1.578	1.551	1.526	1.499	1.474	1.448	1.420	1.394	1.369	1.341	1.316	1.290	1.265	1.240	1.215	1.190	1.165	1.140	1.116	1.094	1.070	1.048	1.025	1.002	0.980	0.960	0.939	0.919	0.900	0.880	0.861	0.842	0.825	0.808	0.791	0.775	0.759	0.744	0.729	0.715	0.701	0.688	0.675	0.662	0.649	0.638	0.625	0.614	0.602	0.591	0.581	0.570	0.560	0.549	0.538	0.528	0.518	0.507	0.495	0.485	0.475	0.464	0.451	0.440	0.429	0.418	0.405	0.392	0.381	0.369	0.355	0.341	0.328	0.314	0.300	0.285	0.271	0.255	0.240	0.224	0.209	0.194	0.179	0.162	0.146	0.130	0.114	0.098	0.081	0.066	0.050	0.034	0.019	0.004	-0.011	-0.026	-0.040	-0.054	-0.066	-0.080	-0.092	-0.105	-0.115	-0.126	-0.136	-0.146	-0.155	-0.164	-0.171	-0.178	-0.185	-0.190	-0.195	-0.200	-0.204	-0.205	-0.209	-0.210	-0.211	-0.210	-0.211	-0.210	-0.208	-0.206	-0.204	-0.200	-0.198	-0.192	-0.188	-0.184	-0.179	-0.174	-0.169	-0.162	-0.156	-0.150	-0.144	-0.138	-0.130	-0.125	-0.119	-0.114	-0.106	-0.101	-0.095	-0.091	-0.086	-0.082	-0.079	-0.075	-0.072	-0.070	-0.069	-0.069	-0.069	-0.069	-0.070	-0.072	-0.075	-0.079	-0.084	-0.089	-0.095	-0.102	-0.111	-0.120	-0.131	-0.142	-0.155	-0.168	-0.182	-0.199	-0.215	-0.232	-0.252	-0.272	-0.292	-0.316	-0.340	-0.365	-0.390	-0.418	-0.444	-0.472	-0.502	-0.532	-0.565	-0.596	-0.630	-0.664	-0.699	-0.734	-0.770	-0.806	-0.842	-0.880	-0.918	-0.956	-0.994	-1.031	-1.070	-1.108	-1.145	-1.184	-1.221	-1.259	-1.295	-1.331	-1.368	-1.402	-1.436	-1.471	-1.502	-1.536	-1.566	-1.596	-1.624	-1.651	-1.678	-1.701	-1.725	-1.748	-1.766	-1.785	-1.802	-1.819	-1.831	-1.845	-1.856	-1.866	-1.874	-1.880	-1.886	-1.889	-1.891	-1.892	-1.892	-1.890	-1.888	-1.882	-1.879	-1.871	-1.866	-1.858	-1.849	-1.839	-1.830	-1.819	-1.809	-1.796	-1.785	-1.774	-1.762	-1.751	-1.740	-1.729	-1.719	-1.709	-1.699	-1.690	-1.681	-1.674	-1.666	-1.661	-1.656	-1.651	-1.648	-1.645	-1.644	-1.644	-1.644	-1.646	-1.650	-1.654	-1.658	-1.664	-1.671	-1.679	-1.689	-1.699	-1.710	-1.721	-1.735	-1.748	-1.762	-1.776	-1.791	-1.808	-1.822	-1.840	-1.855	-1.872	-1.889	-1.905	-1.922	-1.938	-1.955	-1.970	-1.985	-2.000	-2.014	-2.027	-2.039	-2.051	-2.062	-2.071	-2.080	-2.088	-2.094	-2.100	-2.105	-2.108	-2.109	-2.110	-2.108	-2.106	-2.102	-2.098	-2.091	-2.082	-2.074	-2.064	-2.050	-2.038	-2.022	-2.006	-1.990	-1.971	-1.951	-1.931	-1.909	-1.886	-1.862	-1.838	-1.812	-1.786	-1.759	-1.730	-1.702	-1.674	-1.645	-1.615	-1.586	-1.555	-1.525	-1.495	-1.464	-1.434	-1.404	-1.375	-1.345	-1.315	-1.286	-1.259	-1.230	-1.204	-1.178	-1.151	-1.128	-1.104	-1.081	-1.058	-1.038	-1.018	-0.999	-0.981	-0.965	-0.950	-0.936	-0.924	-0.911	-0.901	-0.894	-0.886	-0.879	-0.874	-0.871	-0.869	-0.869	-0.869	-0.870	-0.874	-0.878	-0.882	-0.890	-0.898	-0.906	-0.916	-0.928	-0.938	-0.951	-0.966	-0.980	-0.995	-1.010	-1.026	-1.044	-1.061	-1.079	-1.098	-1.115	-1.135	-1.154	-1.172	-1.192	-1.211	-1.230	-1.250	-1.268	-1.286	-1.304	-1.322	-1.340	-1.356	-1.372	-1.388	-1.404	-1.418	-1.431	-1.445	-1.458	-1.469	-1.479	-1.489	-1.499	-1.506	-1.514	-1.520	-1.526	-1.531	-1.534	-1.536	-1.539	-1.540	-1.541	-1.540	-1.538	-1.535	-1.532	-1.529	-1.522	-1.518	-1.511	-1.505	-1.496	-1.489	-1.481	-1.471	-1.461	-1.452	-1.442	-1.431	-1.421	-1.410	-1.399	-1.389	-1.378	-1.366	-1.355	-1.345	-1.336	-1.325	-1.316	-1.306	-1.298	-1.289	-1.282	-1.274	-1.268	-1.262	-1.259	-1.254	-1.250	-1.248	-1.248	-1.248	-1.248	-1.249	-1.251	-1.255	-1.259	-1.265	-1.272	-1.280	-1.289	-1.299	-1.310	-1.322	-1.336	-1.351	-1.366	-1.382	-1.400	-1.419	-1.438	-1.458	-1.478	-1.500	-1.524	-1.546	-1.570	-1.595	-1.619	-1.644	-1.670	-1.695	-1.720	-1.746	-1.774	-1.799	-1.824	-1.850	-1.875	-1.901	-1.925	-1.949	-1.972	-1.996	-2.018	-2.039	-2.059	-2.079	-2.098	-2.115	-2.131	-2.146	-2.161	-2.174	-2.185	-2.195	-2.205	-2.212	-2.218	-2.222	-2.226	-2.228	-2.226	-2.225	-2.222	-2.219	-2.212	-2.205	-2.196	-2.186	-2.175	-2.161	-2.148	-2.131	-2.115	-2.098	-2.078	-2.056	-2.034	-2.011	-1.988	-1.962	-1.938	-1.911	-1.885	-1.855	-1.828	-1.799	-1.770	-1.740	-1.709	-1.679	-1.649	-1.618	-1.586	-1.556	-1.525	-1.494	-1.465	-1.434	-1.405	-1.375	-1.348	-1.320	-1.292	-1.266	-1.240	-1.215	-1.190	-1.168	-1.145	-1.125	-1.104	-1.084	-1.066	-1.050	-1.034	-1.020	-1.008	-0.996	-0.985	-0.975	-0.966	-0.959	-0.954	-0.949	-0.946	-0.945	-0.944	-0.944	-0.946	-0.949	-0.952	-0.958	-0.962	-0.970	-0.979	-0.989	-0.998	-1.009	-1.021	-1.034	-1.046	-1.061	-1.076	-1.091	-1.108	-1.124	-1.141	-1.159	-1.176	-1.195	-1.212	-1.231	-1.250	-1.270	-1.290	-1.310	-1.329	-1.350	-1.369	-1.389	-1.409	-1.429	-1.449	-1.469	-1.489	-1.509	-1.528	-1.548	-1.568	-1.588	-1.606	-1.626	-1.646	-1.665	-1.685	-1.704	-1.724	-1.742	-1.761	-1.781	-1.800	-1.820	-1.840	-1.858	-1.879	-1.898	-1.918	-1.938	-1.958	-1.978	-1.998	-2.020	-2.040	-2.061	-2.084	-2.105	-2.126	-2.149	-2.171	-2.195	-2.219	-2.242	-2.266	-2.291	-2.316	-2.341	-2.368	-2.392	-2.420	-2.446	-2.472	-2.501	-2.528	-2.556	-2.585	-2.614	-2.641	-2.670	-2.701	-2.730	-2.759	-2.789	-2.819	-2.848	-2.878	-2.906	-2.936	-2.965	-2.992	-3.021	-3.049	-3.075	-3.101	-3.128	-3.154	-3.179	-3.204	-3.226	-3.249	-3.270	-3.291	-3.310	-3.329	-3.346	-3.362	-3.378	-3.391	-3.404	-3.415	-3.425	-3.434	-3.440	-3.445	-3.449	-3.450	-3.451	-3.451	-3.449	-3.445	-3.440	-3.432	-3.424	-3.414	-3.404	-3.391	-3.376	-3.361	-3.344	-3.326	-3.308	-3.286	-3.265	-3.242	-3.218	-3.194	-3.169	-3.142	-3.115	-3.089	-3.060	-3.031	-3.002	-2.972	-2.945	-2.915	-2.885	-2.855	-2.826	-2.796	-2.768	-2.739	-2.711	-2.682	-2.655	-2.629	-2.602	-2.578	-2.554	-2.530	-2.508	-2.486	-2.464	-2.444	-2.426	-2.409	-2.391	-2.374	-2.360	-2.345	-2.332	-2.320	-2.309	-2.299	-2.290	-2.281	-2.274	-2.266	-2.260	-2.255	-2.250	-2.245	-2.241	-2.239	-2.238	-2.234	-2.232	-2.231	-2.230	-2.229	-2.228	-2.228	-2.225	-2.225	-2.225	-2.224	-2.221	-2.220	-2.219	-2.218	-2.215	-2.212	-2.210	-2.208	-2.204	-2.201	-2.196	-2.191	-2.186	-2.181	-2.176	-2.170	-2.164	-2.158	-2.151	-2.142	-2.136	-2.129	-2.120	-2.112	-2.104	-2.096	-2.089	-2.080	-2.071	-2.064	-2.056	-2.047	-2.040	-2.031	-2.025	-2.019	-2.013	-2.006	-2.000	-1.994	-1.990	-1.985	-1.982	-1.979	-1.976	-1.974	-1.972	-1.972	-1.972	-1.974	-1.974	-1.976	-1.979	-1.981	-1.985	-1.990	-1.994	-2.000	-2.006	-2.014	-2.020	-2.027	-2.036	-2.045	-2.052	-2.064	-2.072	-2.082	-2.092	-2.102	-2.114	-2.124	-2.135	-2.145	-2.156	-2.166	-2.176	-2.186	-2.198	-2.208	-2.216	-2.225	-2.234	-2.241	-2.249	-2.256	-2.262	-2.269	-2.275	-2.279	-2.284	-2.288	-2.289	-2.291	-2.292	-2.294	-2.294	-2.292	-2.291	-2.289	-2.285	-2.282	-2.278	-2.272	-2.265	-2.259	-2.251	-2.242	-2.235	-2.225	-2.215	-2.205	-2.194	-2.181	-2.170	-2.158	-2.144	-2.130	-2.116	-2.102	-2.088	-2.071	-2.056	-2.040	-2.025	-2.009	-1.991	-1.976	-1.959	-1.941	-1.925	-1.908	-1.890	-1.871	-1.854	-1.836	-1.819	-1.801	-1.782	-1.765	-1.746	-1.729	-1.710	-1.692	-1.674	-1.655	-1.636	-1.618	-1.599	-1.580	-1.561	-1.544	-1.525	-1.506	-1.488	-1.469	-1.450	-1.431	-1.411	-1.392	-1.374	-1.356	-1.338	-1.319	-1.300	-1.281	-1.262	-1.244	-1.225	-1.208	-1.189	-1.170	-1.152	-1.135	-1.118	-1.100	-1.082	-1.066	-1.049	-1.032	-1.018	-1.001	-0.985	-0.970	-0.955	-0.940	-0.925	-0.911	-0.898	-0.884	-0.871	-0.858	-0.845	-0.832	-0.820	-0.809	-0.798	-0.788	-0.776	-0.765	-0.755	-0.745	-0.735	-0.726	-0.716	-0.708	-0.699	-0.690	-0.681	-0.672	-0.665	-0.656	-0.648	-0.640	-0.631	-0.624	-0.618	-0.610	-0.601	-0.594	-0.588	-0.581	-0.574	-0.566	-0.560	-0.554	-0.548	-0.540	-0.534	-0.529	-0.522	-0.518	-0.511	-0.506	-0.500	-0.495	-0.491	-0.486	-0.482	-0.478	-0.474	-0.470	-0.468	-0.465	-0.461	-0.459	-0.458	-0.455	-0.454	-0.454	-0.452	-0.452	-0.451	-0.452	-0.454	-0.454	-0.455	-0.458	-0.460	-0.461	-0.465	-0.468	-0.470	-0.474	-0.479	-0.482	-0.486	-0.492	-0.498	-0.502	-0.509	-0.515	-0.521	-0.528	-0.535	-0.542	-0.550	-0.558	-0.566	-0.574	-0.582	-0.592	-0.601	-0.611	-0.620	-0.631	-0.640	-0.651	-0.662	-0.672	-0.684	-0.696	-0.708	-0.720	-0.732	-0.744	-0.758	-0.770	-0.782	-0.795	-0.808	-0.822	-0.835	-0.849	-0.862	-0.875	-0.889	-0.902	-0.916	-0.930	-0.942	-0.956	-0.969	-0.981	-0.994	-1.006	-1.018	-1.029	-1.040	-1.050	-1.060	-1.069	-1.079	-1.086	-1.094	-1.100	-1.106	-1.114	-1.118	-1.121	-1.125	-1.128	-1.131	-1.132	-1.134	-1.132	-1.131	-1.130	-1.129	-1.125	-1.122	-1.118	-1.112	-1.108	-1.101	-1.095	-1.088	-1.079	-1.071	-1.064	-1.054	-1.045	-1.035	-1.026	-1.016	-1.006	-0.996	-0.986	-0.976	-0.966	-0.956	-0.945	-0.936	-0.926	-0.916	-0.908	-0.899	-0.890	-0.880	-0.872	-0.865	-0.856	-0.850	-0.842	-0.835	-0.829	-0.822	-0.818	-0.812	-0.808	-0.801	-0.798	-0.792	-0.788	-0.784	-0.780	-0.776	-0.772	-0.768	-0.764	-0.760	-0.755	-0.751	-0.748	-0.741	-0.736	-0.731	-0.726	-0.720	-0.714	-0.708	-0.700	-0.692	-0.685	-0.678	-0.669	-0.660	-0.651	-0.640	-0.630	-0.619	-0.606	-0.594	-0.581	-0.569	-0.555	-0.540	-0.525	-0.511	-0.495	-0.479	-0.462	-0.448	-0.430	-0.412	-0.395	-0.378	-0.360	-0.342	-0.325	-0.306	-0.289	-0.271	-0.252	-0.235	-0.216	-0.200	-0.182	-0.166	-0.149	-0.132	-0.118	-0.101	-0.088	-0.072	-0.058	-0.045	-0.031	-0.020	-0.008	0.004	0.014	0.024	0.034	0.041	0.050	0.058	0.062	0.069	0.074	0.078	0.081	0.084	0.085	0.085	0.086	0.085	0.084	0.081	0.078	0.074	0.069	0.062	0.056	0.050	0.041	0.032	0.024	0.012	0.002	-0.010	-0.022	-0.036	-0.050	-0.065	-0.080	-0.096	-0.112	-0.130	-0.148	-0.168	-0.186	-0.205	-0.226	-0.248	-0.268	-0.289	-0.311	-0.334	-0.356	-0.379	-0.404	-0.426	-0.450	-0.474	-0.498	-0.521	-0.545	-0.570	-0.592	-0.616	-0.641	-0.664	-0.688	-0.710	-0.732	-0.755	-0.778	-0.799	-0.820	-0.841	-0.861	-0.880	-0.900	-0.919	-0.936	-0.954	-0.970	-0.986	-1.001	-1.016	-1.030	-1.045	-1.058	-1.069	-1.080	-1.091	-1.101	-1.111	-1.120	-1.129	-1.135	-1.142	-1.149	-1.155	-1.160	-1.165	-1.170	-1.174	-1.176	-1.180	-1.182	-1.184	-1.185	-1.188	-1.188	-1.188	-1.188	-1.189	-1.188	-1.186	-1.186	-1.184	-1.182	-1.181	-1.180	-1.176	-1.174	-1.171	-1.168	-1.165	-1.161	-1.156	-1.152	-1.148	-1.141	-1.136	-1.131	-1.125	-1.118	-1.111	-1.104	-1.096	-1.088	-1.080	-1.071	-1.062	-1.054	-1.042	-1.032	-1.021	-1.010	-0.998	-0.986	-0.974	-0.961	-0.949	-0.935	-0.920	-0.906	-0.891	-0.878	-0.862	-0.846	-0.830	-0.815	-0.800	-0.782	-0.768	-0.750	-0.734	-0.716	-0.701	-0.685	-0.669	-0.652	-0.636	-0.621	-0.605	-0.589	-0.574	-0.559	-0.545	-0.530	-0.516	-0.501	-0.489	-0.475	-0.462	-0.451	-0.439	-0.428	-0.416	-0.406	-0.395	-0.385	-0.376	-0.368	-0.359	-0.350	-0.341	-0.335	-0.326	-0.320	-0.312	-0.305	-0.299	-0.292	-0.286	-0.280	-0.275	-0.269	-0.264	-0.258	-0.252	-0.246	-0.240	-0.235	-0.229	-0.224	-0.218	-0.212	-0.206	-0.200	-0.192	-0.185	-0.179	-0.172	-0.164	-0.156	-0.149	-0.140	-0.131	-0.124	-0.115	-0.106	-0.096	-0.086	-0.078	-0.068	-0.058	-0.048	-0.038	-0.028	-0.015	-0.005	0.005	0.016	0.029	0.038	0.049	0.060	0.070	0.082	0.092	0.102	0.114	0.124	0.134	0.144	0.152	0.161	0.171	0.179	0.188	0.195	0.204	0.209	0.216	0.221	0.228	0.232	0.238	0.241	0.245	0.249	0.250	0.251	0.252	0.254	0.254	0.252	0.251	0.250	0.248	0.245	0.241	0.239	0.234	0.229	0.224	0.218	0.211	0.206	0.199	0.192	0.186	0.179	0.171	0.164	0.158	0.150	0.142	0.135	0.129	0.122	0.116	0.111	0.105	0.101	0.096	0.094	0.091	0.088	0.088	0.086	0.086	0.088	0.090	0.092	0.098	0.102	0.109	0.116	0.125	0.134	0.145	0.158	0.171	0.185	0.201	0.218	0.236	0.255	0.275	0.298	0.320	0.344	0.368	0.394	0.420	0.446	0.475	0.504	0.534	0.564	0.594	0.625	0.658	0.689	0.721	0.754	0.786	0.820	0.851	0.885	0.919	0.950	0.982	1.016	1.048	1.079	1.109	1.140	1.170	1.200	1.228	1.255	1.282	1.309	1.335	1.358	1.382	1.405	1.428	1.448	1.468	1.486	1.505	1.522	1.538	1.554	1.568	1.580	1.592	1.604	1.615	1.624	1.634	1.641	1.649	1.656	1.662	1.666	1.671	1.675	1.679	1.680	1.682	1.682	1.682	1.682	1.681	1.681	1.679	1.676	1.672	1.669	1.664	1.660	1.655	1.650	1.642	1.635	1.629	1.620	1.611	1.601	1.592	1.582	1.571	1.560	1.549	1.535	1.521	1.509	1.494	1.480	1.465	1.449	1.431	1.415	1.398	1.380	1.361	1.341	1.322	1.302	1.282	1.264	1.241	1.221	1.199	1.176	1.155	1.132	1.110	1.088	1.065	1.041	1.018	0.994	0.972	0.949	0.925	0.901	0.879	0.854	0.830	0.808	0.782	0.760	0.738	0.714	0.690	0.669	0.645	0.622	0.599	0.576	0.552	0.530	0.506	0.485	0.461	0.439	0.415	0.392	0.370	0.345	0.322	0.299	0.276	0.252	0.229	0.204	0.180	0.155	0.130	0.105	0.080	0.054	0.029	0.001	-0.025	-0.051	-0.079	-0.104	-0.132	-0.159	-0.186	-0.214	-0.240	-0.268	-0.295	-0.321	-0.349	-0.375	-0.401	-0.429	-0.455	-0.480	-0.504	-0.530	-0.554	-0.578	-0.600	-0.621	-0.644	-0.664	-0.684	-0.702	-0.720	-0.738	-0.752	-0.766	-0.781	-0.792	-0.805	-0.814	-0.824	-0.831	-0.838	-0.842	-0.848	-0.849	-0.850	-0.849	-0.848	-0.845	-0.839	-0.832	-0.826	-0.818	-0.809	-0.798	-0.784	-0.771	-0.755	-0.740	-0.722	-0.705	-0.685	-0.665	-0.644	-0.622	-0.600	-0.576	-0.552	-0.526	-0.502	-0.476	-0.449	-0.424	-0.396	-0.370	-0.342	-0.315	-0.286	-0.259	-0.232	-0.205	-0.178	-0.151	-0.124	-0.099	-0.072	-0.048	-0.024	0.001	0.024	0.046	0.068	0.090	0.110	0.129	0.148	0.165	0.181	0.198	0.211	0.225	0.238	0.249	0.260	0.270	0.278	0.285	0.291	0.298	0.301	0.305	0.306	0.309	0.309	0.308	0.308	0.305	0.301	0.298	0.294	0.289	0.281	0.275	0.268	0.260	0.252	0.244	0.235	0.226	0.216	0.206	0.196	0.186	0.176	0.165	0.154	0.144	0.132	0.124	0.112	0.102	0.091	0.081	0.072	0.062	0.052	0.042	0.034	0.025	0.016	0.006	-0.001	-0.010	-0.018	-0.026	-0.034	-0.041	-0.050	-0.058	-0.064	-0.071	-0.079	-0.088	-0.095	-0.102	-0.110	-0.119	-0.126	-0.134	-0.142	-0.152	-0.161	-0.171	-0.181	-0.191	-0.204	-0.215	-0.226	-0.240	-0.252	-0.268	-0.281	-0.296	-0.312	-0.330	-0.345	-0.364	-0.382	-0.401	-0.421	-0.442	-0.464	-0.485	-0.507	-0.530	-0.554	-0.578	-0.601	-0.626	-0.652	-0.678	-0.704	-0.730	-0.756	-0.784	-0.810	-0.836	-0.864	-0.891	-0.918	-0.942	-0.969	-0.994	-1.019	-1.044	-1.068	-1.091	-1.115	-1.136	-1.156	-1.178	-1.198	-1.215	-1.234	-1.249	-1.265	-1.280	-1.292	-1.305	-1.315	-1.325	-1.334	-1.341	-1.346	-1.351	-1.352	-1.355	-1.356	-1.355	-1.352	-1.349	-1.344	-1.338	-1.330	-1.321	-1.310	-1.300	-1.286	-1.274	-1.259	-1.242	-1.226	-1.208	-1.189	-1.169	-1.149	-1.128	-1.105	-1.081	-1.059	-1.034	-1.010	-0.985	-0.960	-0.934	-0.908	-0.881	-0.854	-0.826	-0.800	-0.772	-0.745	-0.719	-0.691	-0.665	-0.638	-0.611	-0.585	-0.559	-0.535	-0.510	-0.486	-0.461	-0.440	-0.418	-0.395	-0.375	-0.355	-0.335	-0.318	-0.299	-0.281	-0.268	-0.252	-0.239	-0.226	-0.215	-0.205	-0.196	-0.186	-0.180	-0.175	-0.170	-0.166	-0.164	-0.162	-0.164	-0.165	-0.166	-0.170	-0.174	-0.180	-0.186	-0.195	-0.202	-0.212	-0.224	-0.235	-0.248	-0.260	-0.274	-0.288	-0.302	-0.318	-0.334	-0.350	-0.366	-0.382	-0.400	-0.418	-0.434	-0.451	-0.469	-0.486	-0.502	-0.520	-0.536	-0.551	-0.566	-0.581	-0.596	-0.609	-0.621	-0.634	-0.644	-0.654	-0.662	-0.671	-0.679	-0.684	-0.689	-0.691	-0.694	-0.695	-0.695	-0.692	-0.690	-0.686	-0.681	-0.675	-0.666	-0.658	-0.646	-0.635	-0.622	-0.608	-0.591	-0.574	-0.556	-0.538	-0.518	-0.496	-0.472	-0.449	-0.425	-0.400	-0.372	-0.346	-0.320	-0.291	-0.262	-0.232	-0.204	-0.174	-0.144	-0.114	-0.082	-0.051	-0.021	0.010	0.041	0.071	0.101	0.130	0.161	0.190	0.218	0.245	0.272	0.299	0.324	0.349	0.371	0.394	0.415	0.434	0.454	0.472	0.488	0.504	0.516	0.529	0.539	0.548	0.555	0.561	0.566	0.569	0.570	0.570	0.569	0.564	0.560	0.554	0.545	0.536	0.525	0.512	0.499	0.484	0.468	0.450	0.431	0.411	0.390	0.369	0.345	0.321	0.298	0.272	0.246	0.220	0.192	0.166	0.138	0.110	0.081	0.052	0.024	-0.005	-0.034	-0.062	-0.090	-0.120	-0.146	-0.174	-0.201	-0.229	-0.255	-0.280	-0.305	-0.331	-0.355	-0.379	-0.401	-0.424	-0.446	-0.468	-0.489	-0.509	-0.529	-0.546	-0.565	-0.582	-0.600	-0.618	-0.632	-0.649	-0.664	-0.679	-0.694	-0.708	-0.721	-0.735	-0.749	-0.761	-0.775	-0.789	-0.802	-0.816	-0.829	-0.842	-0.856	-0.870	-0.884	-0.899	-0.912	-0.928	-0.942	-0.959	-0.975	-0.991	-1.009	-1.026	-1.044	-1.061	-1.080	-1.099	-1.118	-1.138	-1.158	-1.178	-1.199	-1.220	-1.241	-1.262	-1.286	-1.308	-1.330	-1.351	-1.374	-1.396	-1.418	-1.440	-1.461	-1.484	-1.505	-1.524	-1.545	-1.565	-1.585	-1.602	-1.621	-1.638	-1.654	-1.671	-1.685	-1.700	-1.714	-1.725	-1.736	-1.746	-1.755	-1.762	-1.770	-1.776	-1.780	-1.784	-1.785	-1.788	-1.788	-1.786	-1.785	-1.782	-1.779	-1.774	-1.770	-1.764	-1.755	-1.749	-1.740	-1.730	-1.721	-1.711	-1.701	-1.689	-1.679	-1.666	-1.656	-1.644	-1.632	-1.620	-1.608	-1.596	-1.585	-1.574	-1.562	-1.552	-1.540	-1.530	-1.521	-1.511	-1.502	-1.494	-1.486	-1.479	-1.471	-1.465	-1.458	-1.454	-1.448	-1.444	-1.439	-1.435	-1.431	-1.426	-1.424	-1.421	-1.418	-1.415	-1.411	-1.409	-1.405	-1.402	-1.400	-1.396	-1.392	-1.388	-1.384	-1.379	-1.374	-1.368	-1.362	-1.356	-1.349	-1.340	-1.332	-1.324	-1.315	-1.304	-1.294	-1.282	-1.270	-1.258	-1.245	-1.231	-1.218	-1.201	-1.186	-1.170	-1.155	-1.139	-1.122	-1.106	-1.090	-1.072	-1.055	-1.039	-1.021	-1.006	-0.990	-0.974	-0.958	-0.942	-0.928	-0.914	-0.900	-0.888	-0.874	-0.862	-0.851	-0.841	-0.832	-0.824	-0.815	-0.810	-0.804	-0.798	-0.794	-0.790	-0.789	-0.786	-0.786	-0.785	-0.785	-0.788	-0.789	-0.791	-0.795	-0.798	-0.801	-0.805	-0.810	-0.814	-0.818	-0.822	-0.826	-0.830	-0.834	-0.838	-0.840	-0.842	-0.845	-0.846	-0.846	-0.848	-0.845	-0.844	-0.840	-0.835	-0.830	-0.822	-0.816	-0.806	-0.796	-0.785	-0.772	-0.759	-0.744	-0.728	-0.709	-0.690	-0.670	-0.648	-0.625	-0.601	-0.579	-0.552	-0.526	-0.499	-0.471	-0.442	-0.414	-0.384	-0.355	-0.325	-0.294	-0.264	-0.234	-0.204	-0.172	-0.144	-0.116	-0.086	-0.059	-0.031	-0.006	0.020	0.044	0.066	0.089	0.110	0.129	0.148	0.165	0.181	0.195	0.206	0.218	0.228	0.235	0.241	0.246	0.250	0.252	0.252	0.251	0.249	0.245	0.240	0.232	0.226	0.218	0.208	0.196	0.185	0.172	0.160	0.145	0.131	0.115	0.099	0.084	0.068	0.050	0.034	0.018	0.001	-0.015	-0.032	-0.049	-0.065	-0.080	-0.096	-0.111	-0.126	-0.139	-0.152	-0.165	-0.178	-0.189	-0.200	-0.210	-0.219	-0.228	-0.235	-0.242	-0.250	-0.255	-0.259	-0.262	-0.265	-0.268	-0.270	-0.270	-0.270	-0.269	-0.268	-0.265	-0.264	-0.260	-0.256	-0.251	-0.248	-0.242	-0.235	-0.229	-0.222	-0.216	-0.209	-0.202	-0.194	-0.186	-0.179	-0.170	-0.162	-0.154	-0.148	-0.138	-0.131	-0.124	-0.116	-0.110	-0.102	-0.095	-0.089	-0.084	-0.079	-0.074	-0.070	-0.066	-0.062	-0.060	-0.059	-0.056	-0.056	-0.056	-0.056	-0.058	-0.060	-0.061	-0.065	-0.070	-0.074	-0.079	-0.085	-0.091	-0.099	-0.105	-0.114	-0.122	-0.131	-0.142	-0.151	-0.162	-0.174	-0.185	-0.196	-0.209	-0.221	-0.232	-0.245	-0.258	-0.270	-0.281	-0.294	-0.306	-0.316	-0.328	-0.340	-0.350	-0.360	-0.369	-0.378	-0.385	-0.392	-0.400	-0.406	-0.411	-0.415	-0.420	-0.422	-0.425	-0.425	-0.426	-0.425	-0.422	-0.420	-0.416	-0.411	-0.406	-0.400	-0.392	-0.385	-0.376	-0.365	-0.355	-0.344	-0.331	-0.319	-0.305	-0.291	-0.276	-0.262	-0.248	-0.232	-0.216	-0.199	-0.184	-0.168	-0.151	-0.135	-0.119	-0.102	-0.086	-0.070	-0.055	-0.040	-0.025	-0.010	0.004	0.016	0.030	0.042	0.055	0.066	0.076	0.086	0.096	0.106	0.114	0.121	0.128	0.134	0.139	0.145	0.149	0.152	0.155	0.159	0.160	0.162	0.164	0.165	0.165	0.165	0.166	0.165	0.164	0.164	0.164	0.161	0.161	0.160	0.159	0.158	0.156	0.155	0.155	0.154	0.154	0.154	0.154	0.154	0.155	0.155	0.158	0.159	0.161	0.164	0.166	0.170	0.172	0.176	0.181	0.186	0.191	0.198	0.204	0.210	0.218	0.224	0.231	0.239	0.246	0.255	0.264	0.271	0.280	0.289	0.298	0.309	0.318	0.326	0.336	0.345	0.356	0.365	0.374	0.384	0.392	0.404	0.412	0.421	0.431	0.440	0.449	0.458	0.465	0.474	0.481	0.488	0.495	0.502	0.510	0.516	0.521	0.528	0.534	0.540	0.545	0.550	0.555	0.560	0.564	0.568	0.571	0.575	0.578	0.580	0.582	0.586	0.588	0.590	0.591	0.591	0.592	0.592	0.592	0.592	0.592	0.591	0.590	0.589	0.586	0.584	0.580	0.578	0.575	0.570	0.565	0.561	0.556	0.550	0.545	0.538	0.531	0.524	0.516	0.509	0.500	0.491	0.481	0.471	0.461	0.450	0.439	0.429	0.416	0.405	0.391	0.380	0.366	0.354	0.340	0.326	0.311	0.299	0.284	0.269	0.254	0.239	0.224	0.209	0.192	0.178	0.161	0.146	0.131	0.114	0.099	0.082	0.068	0.051	0.035	0.020	0.005	-0.011	-0.026	-0.042	-0.058	-0.071	-0.088	-0.101	-0.116	-0.130	-0.144	-0.156	-0.171	-0.184	-0.196	-0.209	-0.221	-0.232	-0.244	-0.256	-0.268	-0.278	-0.289	-0.299	-0.310	-0.319	-0.328	-0.336	-0.346	-0.354	-0.362	-0.370	-0.379	-0.385	-0.392	-0.399	-0.405	-0.411	-0.418	-0.422	-0.429	-0.434	-0.439	-0.444	-0.449	-0.454	-0.460	-0.464	-0.469	-0.474	-0.478	-0.484	-0.488	-0.492	-0.498	-0.502	-0.506	-0.511	-0.516	-0.521	-0.525	-0.530	-0.536	-0.541	-0.546	-0.551	-0.558	-0.564	-0.569	-0.574	-0.579	-0.586	-0.591	-0.598	-0.602	-0.609	-0.615	-0.620	-0.625	-0.631	-0.636	-0.641	-0.648	-0.651	-0.655	-0.660	-0.664	-0.668	-0.671	-0.674	-0.676	-0.679	-0.681	-0.682	-0.685	-0.686	-0.686	-0.686	-0.686	-0.685	-0.685	-0.684	-0.681	-0.680	-0.679	-0.675	-0.672	-0.670	-0.666	-0.662	-0.659	-0.655	-0.651	-0.648	-0.642	-0.638	-0.634	-0.630	-0.625	-0.621	-0.618	-0.614	-0.611	-0.608	-0.605	-0.601	-0.600	-0.598	-0.596	-0.595	-0.594	-0.594	-0.594	-0.595	-0.596	-0.598	-0.599	-0.601	-0.605	-0.608	-0.611	-0.615	-0.620	-0.625	-0.629	-0.634	-0.639	-0.645	-0.651	-0.658	-0.664	-0.669	-0.675	-0.681	-0.688	-0.694	-0.699	-0.704	-0.709	-0.714	-0.719	-0.722	-0.728	-0.731	-0.734	-0.736	-0.739	-0.740	-0.740	-0.741	-0.741	-0.740	-0.738	-0.736	-0.734	-0.730	-0.728	-0.724	-0.719	-0.715	-0.709	-0.705	-0.699	-0.692	-0.686	-0.680	-0.672	-0.666	-0.660	-0.654	-0.648	-0.641	-0.635	-0.629	-0.622	-0.618	-0.611	-0.606	-0.602	-0.599	-0.595	-0.592	-0.590	-0.588	-0.585	-0.585	-0.585	-0.584	-0.585	-0.586	-0.588	-0.591	-0.594	-0.598	-0.600	-0.604	-0.609	-0.614	-0.619	-0.625	-0.630	-0.635	-0.640	-0.648	-0.654	-0.659	-0.665	-0.670	-0.675	-0.681	-0.685	-0.689	-0.692	-0.695	-0.698	-0.699	-0.700	-0.700	-0.700	-0.698	-0.695	-0.691	-0.688	-0.682	-0.676	-0.669	-0.661	-0.652	-0.642	-0.630	-0.618	-0.604	-0.590	-0.576	-0.560	-0.542	-0.525	-0.505	-0.486	-0.466	-0.445	-0.422	-0.400	-0.378	-0.355	-0.330	-0.306	-0.281	-0.256	-0.230	-0.205	-0.180	-0.154	-0.129	-0.104	-0.078	-0.052	-0.028	-0.002	0.022	0.046	0.070	0.092	0.116	0.138	0.159	0.180	0.201	0.220	0.239	0.256	0.274	0.291	0.306	0.320	0.335	0.349	0.361	0.372	0.382	0.394	0.402	0.411	0.420	0.426	0.434	0.439	0.444	0.448	0.452	0.456	0.458	0.460	0.461	0.462	0.462	0.464	0.464	0.464	0.462	0.461	0.461	0.459	0.456	0.455	0.454	0.452	0.449	0.448	0.445	0.442	0.440	0.438	0.435	0.432	0.430	0.428	0.425	0.422	0.419	0.416	0.414	0.411	0.409	0.406	0.402	0.399	0.396	0.391	0.389	0.385	0.381	0.376	0.372	0.368	0.364	0.358	0.352	0.346	0.340	0.334	0.328	0.321	0.314	0.308	0.300	0.291	0.284	0.275	0.266	0.258	0.249	0.240	0.231	0.221	0.211	0.202	0.192	0.182	0.172	0.162	0.152	0.144	0.134	0.125	0.116	0.108	0.100	0.091	0.085	0.079	0.072	0.066	0.062	0.058	0.056	0.052	0.051	0.050	0.050	0.051	0.054	0.056	0.061	0.066	0.072	0.080	0.090	0.100	0.111	0.124	0.138	0.152	0.169	0.186	0.206	0.226	0.248	0.270	0.295	0.320	0.346	0.374	0.402	0.434	0.465	0.498	0.530	0.565	0.600	0.636	0.675	0.712	0.750	0.790	0.830	0.871	0.911	0.952	0.994	1.036	1.078	1.120	1.162	1.205	1.248	1.289	1.329	1.371	1.411	1.450	1.489	1.528	1.564	1.601	1.636	1.670	1.702	1.735	1.765	1.795	1.822	1.848	1.871	1.895	1.916	1.935	1.952	1.969	1.982	1.994	2.004	2.011	2.019	2.022	2.025	2.026	2.025	2.021	2.016	2.009	2.001	1.990	1.978	1.965	1.950	1.931	1.912	1.894	1.872	1.850	1.826	1.800	1.774	1.746	1.719	1.690	1.661	1.630	1.598	1.566	1.535	1.502	1.470	1.438	1.405	1.371	1.339	1.305	1.272	1.240	1.209	1.178	1.146	1.116	1.085	1.056	1.028	1.000	0.974	0.948	0.924	0.900	0.876	0.854	0.834	0.814	0.796	0.779	0.762	0.749	0.735	0.724	0.714	0.705	0.696	0.689	0.684	0.679	0.678	0.674	0.675	0.675	0.678	0.681	0.686	0.691	0.698	0.706	0.716	0.725	0.738	0.749	0.762	0.778	0.792	0.809	0.825	0.842	0.862	0.881	0.901	0.924	0.945	0.965	0.988	1.010	1.032	1.055	1.079	1.102	1.125	1.150	1.174	1.198	1.220	1.244	1.269	1.291	1.314	1.336	1.359	1.380	1.401	1.421	1.441	1.461	1.481	1.499	1.518	1.534	1.550	1.566	1.580	1.595	1.608	1.620	1.631	1.642	1.652	1.661	1.669	1.676	1.682	1.689	1.694	1.698	1.701	1.702	1.705	1.705	1.706	1.706	1.705	1.702	1.701	1.698	1.694	1.690	1.685	1.681	1.674	1.668	1.661	1.655	1.649	1.641	1.634	1.625	1.618	1.610	1.601	1.592	1.585	1.575	1.568	1.559	1.551	1.541	1.532	1.524	1.516	1.508	1.499	1.491	1.482	1.474	1.466	1.459	1.450	1.442	1.435	1.426	1.420	1.411	1.404	1.396	1.389	1.382	1.375	1.368	1.361	1.354	1.346	1.339	1.331	1.325	1.316	1.309	1.301	1.291	1.284	1.275	1.266	1.259	1.250	1.241	1.231	1.222	1.212	1.204	1.194	1.184	1.174	1.165	1.155	1.144	1.134	1.124	1.114	1.102	1.092	1.081	1.071	1.061	1.051	1.041	1.030	1.020	1.010	1.001	0.991	0.981	0.971	0.962	0.954	0.945	0.936	0.928	0.920	0.912	0.905	0.898	0.890	0.884	0.876	0.870	0.864	0.858	0.852	0.846	0.840	0.835	0.830	0.824	0.820	0.815	0.810	0.805	0.801	0.795	0.791	0.786	0.782	0.778	0.772	0.769	0.764	0.759	0.755	0.750	0.745	0.740	0.735	0.730	0.725	0.720	0.714	0.710	0.705	0.700	0.695	0.690	0.685	0.680	0.675	0.671	0.668	0.662	0.660	0.656	0.652	0.650	0.648	0.646	0.644	0.641	0.640	0.640	0.639	0.640	0.640	0.641	0.641	0.644	0.645	0.648	0.650	0.654	0.658	0.662	0.666	0.671	0.676	0.682	0.689	0.694	0.701	0.708	0.715	0.721	0.729	0.735	0.741	0.749	0.755	0.762	0.769	0.775	0.780	0.786	0.791	0.795	0.800	0.804	0.806	0.810	0.811	0.812	0.812	0.814	0.812	0.810	0.809	0.806	0.801	0.798	0.790	0.784	0.778	0.769	0.760	0.750	0.739	0.729	0.716	0.704	0.690	0.676	0.661	0.646	0.631	0.615	0.599	0.580	0.564	0.546	0.528	0.510	0.492	0.475	0.456	0.439	0.421	0.404	0.386	0.369	0.352	0.336	0.319	0.305	0.289	0.275	0.260	0.248	0.235	0.224	0.211	0.201	0.192	0.182	0.175	0.169	0.162	0.156	0.151	0.148	0.145	0.142	0.141	0.140	0.141	0.142	0.144	0.148	0.151	0.154	0.160	0.165	0.170	0.178	0.185	0.194	0.201	0.211	0.220	0.230	0.240	0.251	0.262	0.274	0.286	0.299	0.310	0.324	0.336	0.350	0.362	0.376	0.390	0.404	0.418	0.431	0.445	0.460	0.474	0.488	0.501	0.515	0.529	0.544	0.556	0.570	0.584	0.598	0.610	0.624	0.636	0.650	0.661	0.674	0.686	0.698	0.709	0.720	0.731	0.742	0.752	0.764	0.774	0.782	0.792	0.801	0.810	0.819	0.828	0.836	0.844	0.851	0.859	0.866	0.875	0.881	0.889	0.895	0.901	0.909	0.915	0.921	0.929	0.936	0.942	0.949	0.955	0.961	0.969	0.975	0.982	0.989	0.996	1.005	1.012	1.020	1.029	1.038	1.044	1.052	1.061	1.070	1.079	1.088	1.096	1.104	1.112	1.121	1.130	1.138	1.146	1.152	1.160	1.168	1.174	1.179	1.184	1.189	1.194	1.196	1.199	1.200	1.202	1.202	1.201	1.200	1.196	1.192	1.188	1.181	1.174	1.165	1.155	1.144	1.131	1.118	1.102	1.085	1.068	1.050	1.031	1.010	0.988	0.965	0.941	0.916	0.891	0.865	0.838	0.810	0.780	0.751	0.722	0.694	0.664	0.634	0.604	0.575	0.546	0.516	0.489	0.460	0.432	0.406	0.380	0.355	0.331	0.308	0.288	0.266	0.248	0.229	0.212	0.198	0.184	0.172	0.162	0.154	0.148	0.142	0.139	0.138	0.138	0.140	0.142	0.148	0.155	0.162	0.174	0.184	0.196	0.210	0.225	0.241	0.259	0.278	0.298	0.319	0.340	0.361	0.385	0.408	0.432	0.456	0.481	0.506	0.531	0.556	0.582	0.608	0.632	0.659	0.684	0.708	0.732	0.755	0.779	0.801	0.822	0.844	0.864	0.884	0.902	0.920	0.938	0.954	0.970	0.985	0.999	1.011	1.022	1.034	1.044	1.052	1.061	1.068	1.072	1.078	1.082	1.085	1.088	1.089	1.090	1.090	1.088	1.085	1.082	1.080	1.075	1.070	1.065	1.058	1.051	1.042	1.034	1.026	1.016	1.006	0.996	0.986	0.975	0.962	0.950	0.939	0.926	0.914	0.901	0.888	0.875	0.862	0.849	0.836	0.824	0.811	0.799	0.786	0.775	0.764	0.754	0.742	0.734	0.724	0.715	0.706	0.700	0.694	0.688	0.682	0.679	0.676	0.674	0.674	0.672	0.674	0.675	0.678	0.680	0.685	0.690	0.698	0.705	0.714	0.722	0.734	0.744	0.756	0.770	0.784	0.798	0.812	0.828	0.844	0.861	0.876	0.894	0.911	0.930	0.948	0.966	0.984	1.001	1.019	1.036	1.052	1.069	1.084	1.100	1.112	1.128	1.140	1.151	1.162	1.172	1.181	1.189	1.195	1.200	1.204	1.206	1.208	1.206	1.206	1.202	1.199	1.194	1.186	1.179	1.169	1.159	1.146	1.134	1.119	1.104	1.088	1.070	1.051	1.032	1.012	0.992	0.971	0.950	0.926	0.904	0.881	0.859	0.835	0.812	0.789	0.766	0.742	0.720	0.699	0.678	0.656	0.635	0.615	0.596	0.576	0.560	0.542	0.526	0.511	0.496	0.484	0.472	0.461	0.450	0.441	0.434	0.428	0.421	0.416	0.412	0.411	0.409	0.409	0.410	0.411	0.414	0.416	0.421	0.426	0.432	0.439	0.446	0.454	0.464	0.472	0.482	0.491	0.501	0.512	0.522	0.534	0.545	0.556	0.568	0.579	0.590	0.600	0.611	0.620	0.631	0.641	0.649	0.658	0.664	0.671	0.678	0.684	0.688	0.691	0.694	0.696	0.698	0.699	0.698	0.696	0.694	0.690	0.686	0.681	0.675	0.668	0.660	0.652	0.642	0.631	0.621	0.609	0.595	0.582	0.569	0.555	0.539	0.524	0.507	0.491	0.474	0.458	0.440	0.424	0.406	0.390	0.372	0.355	0.339	0.322	0.306	0.291	0.276	0.261	0.246	0.234	0.221	0.209	0.199	0.189	0.179	0.170	0.162	0.156	0.150	0.146	0.142	0.140	0.138	0.139	0.139	0.140	0.144	0.148	0.152	0.159	0.165	0.172	0.182	0.191	0.202	0.214	0.226	0.239	0.252	0.265	0.279	0.295	0.310	0.326	0.342	0.359	0.374	0.391	0.408	0.425	0.441	0.458	0.474	0.490	0.506	0.521	0.538	0.552	0.566	0.580	0.592	0.606	0.619	0.631	0.641	0.651	0.660	0.669	0.676	0.684	0.689	0.694	0.698	0.701	0.704	0.705	0.705	0.705	0.704	0.701	0.696	0.692	0.688	0.681	0.674	0.666	0.658	0.648	0.636	0.624	0.611	0.598	0.584	0.568	0.551	0.534	0.516	0.498	0.476	0.458	0.435	0.414	0.390	0.368	0.342	0.319	0.292	0.266	0.240	0.214	0.186	0.158	0.129	0.100	0.071	0.041	0.011	-0.020	-0.049	-0.080	-0.111	-0.142	-0.172	-0.204	-0.236	-0.266	-0.298	-0.329	-0.358	-0.388	-0.418	-0.446	-0.475	-0.502	-0.530	-0.556	-0.582	-0.608	-0.631	-0.655	-0.676	-0.699	-0.719	-0.739	-0.758	-0.775	-0.791	-0.806	-0.820	-0.832	-0.844	-0.854	-0.862	-0.870	-0.876	-0.881	-0.884	-0.886	-0.889	-0.888	-0.886	-0.882	-0.879	-0.874	-0.868	-0.861	-0.852	-0.844	-0.832	-0.821	-0.810	-0.796	-0.784	-0.769	-0.754	-0.738	-0.722	-0.705	-0.688	-0.670	-0.651	-0.632	-0.615	-0.596	-0.578	-0.558	-0.538	-0.519	-0.499	-0.479	-0.460	-0.440	-0.421	-0.402	-0.384	-0.365	-0.348	-0.329	-0.311	-0.294	-0.276	-0.260	-0.242	-0.228	-0.211	-0.195	-0.181	-0.166	-0.151	-0.138	-0.125	-0.110	-0.098	-0.085	-0.072	-0.060	-0.049	-0.036	-0.025	-0.014	-0.002	0.008	0.019	0.029	0.038	0.049	0.058	0.068	0.076	0.086	0.096	0.104	0.114	0.122	0.130	0.140	0.148	0.156	0.165	0.174	0.181	0.190	0.199	0.208	0.218	0.225	0.235	0.242	0.251	0.260	0.269	0.279	0.288	0.296	0.305	0.315	0.324	0.335	0.344	0.354	0.364	0.374	0.385	0.395	0.405	0.416	0.426	0.438	0.449	0.459	0.470	0.481	0.494	0.504	0.515	0.526	0.536	0.549	0.560	0.570	0.582	0.592	0.604	0.615	0.625	0.636	0.645	0.656	0.666	0.675	0.685	0.694	0.702	0.711	0.720	0.728	0.735	0.742	0.748	0.754	0.760	0.765	0.770	0.774	0.779	0.781	0.784	0.788	0.789	0.790	0.791	0.791	0.790	0.790	0.788	0.786	0.784	0.780	0.778	0.772	0.768	0.762	0.758	0.751	0.745	0.739	0.730	0.722	0.715	0.708	0.698	0.689	0.680	0.670	0.660	0.650	0.640	0.630	0.619	0.609	0.598	0.586	0.575	0.564	0.554	0.541	0.531	0.520	0.509	0.498	0.488	0.476	0.465	0.455	0.444	0.435	0.424	0.414	0.405	0.395	0.386	0.378	0.368	0.360	0.351	0.344	0.336	0.328	0.320	0.312	0.306	0.299	0.291	0.285	0.279	0.272	0.268	0.261	0.254	0.249	0.244	0.238	0.231	0.226	0.221	0.218	0.211	0.208	0.202	0.198	0.194	0.189	0.185	0.180	0.176	0.172	0.169	0.165	0.162	0.159	0.156	0.152	0.150	0.148	0.146	0.144	0.142	0.141	0.140	0.139	0.139	0.138	0.139	0.140	0.141	0.144	0.145	0.149	0.151	0.156	0.160	0.165	0.171	0.176	0.182	0.190	0.198	0.205	0.214	0.222	0.232	0.242	0.252	0.265	0.276	0.289	0.301	0.314	0.328	0.341	0.356	0.370	0.384	0.399	0.414	0.431	0.446	0.461	0.478	0.492	0.510	0.525	0.540	0.556	0.572	0.588	0.602	0.618	0.631	0.645	0.660	0.674	0.688	0.700	0.712	0.725	0.735	0.746	0.758	0.766	0.778	0.785	0.792	0.801	0.808	0.814	0.820	0.824	0.828	0.832	0.835	0.838	0.839	0.840	0.839	0.839	0.838	0.836	0.834	0.830	0.828	0.822	0.819	0.814	0.808	0.801	0.794	0.788	0.779	0.771	0.762	0.752	0.742	0.732	0.721	0.711	0.699	0.686	0.675	0.661	0.649	0.635	0.621	0.608	0.592	0.579	0.565	0.551	0.535	0.520	0.506	0.490	0.476	0.461	0.445	0.430	0.416	0.400	0.386	0.371	0.358	0.342	0.328	0.315	0.301	0.289	0.276	0.262	0.250	0.239	0.226	0.216	0.205	0.194	0.185	0.176	0.168	0.160	0.152	0.145	0.139	0.134	0.129	0.124	0.120	0.116	0.114	0.111	0.110	0.109	0.108	0.108	0.109	0.110	0.112	0.112	0.118	0.120	0.124	0.129	0.132	0.138	0.142	0.148	0.155	0.160	0.168	0.174	0.180	0.188	0.194	0.201	0.209	0.216	0.224	0.231	0.239	0.245	0.252	0.259	0.265	0.272	0.278	0.284	0.290	0.296	0.300	0.305	0.309	0.314	0.316	0.320	0.322	0.325	0.328	0.329	0.331	0.331	0.332	0.332	0.332	0.331	0.331	0.330	0.329	0.328	0.325	0.322	0.320	0.319	0.315	0.311	0.309	0.305	0.301	0.298	0.294	0.290	0.286	0.282	0.280	0.275	0.271	0.268	0.264	0.259	0.256	0.252	0.249	0.245	0.242	0.239	0.235	0.232	0.229	0.226	0.222	0.221	0.218	0.215	0.212	0.210	0.208	0.205	0.202	0.200	0.198	0.195	0.192	0.191	0.189	0.186	0.184	0.182	0.179	0.176	0.175	0.171	0.170	0.168	0.165	0.162	0.160	0.158	0.155	0.152	0.150	0.146	0.144	0.141	0.139	0.135	0.132	0.129	0.128	0.125	0.120	0.119	0.115	0.114	0.110	0.106	0.104	0.101	0.098	0.096	0.092	0.089	0.086	0.084	0.081	0.078	0.074	0.071	0.068	0.065	0.061	0.058	0.054	0.050	0.046	0.042	0.039	0.034	0.029	0.024	0.019	0.014	0.009	0.002	-0.004	-0.010	-0.016	-0.024	-0.030	-0.038	-0.045	-0.052	-0.060	-0.068	-0.078	-0.086	-0.095	-0.105	-0.114	-0.122	-0.134	-0.142	-0.154	-0.162	-0.174	-0.184	-0.195	-0.205	-0.216	-0.226	-0.238	-0.248	-0.259	-0.269	-0.280	-0.290	-0.300	-0.310	-0.320	-0.330	-0.339	-0.349	-0.358	-0.366	-0.375	-0.382	-0.390	-0.398	-0.404	-0.411	-0.418	-0.424	-0.431	-0.436	-0.441	-0.446	-0.451	-0.455	-0.459	-0.462	-0.466	-0.469	-0.472	-0.475	-0.476	-0.480	-0.481	-0.482	-0.486	-0.486	-0.489	-0.490	-0.491	-0.492	-0.495	-0.496	-0.498	-0.499	-0.501	-0.505	-0.506	-0.509	-0.511	-0.515	-0.519	-0.521	-0.528	-0.531	-0.536	-0.540	-0.546	-0.554	-0.559	-0.566	-0.574	-0.582	-0.591	-0.600	-0.610	-0.620	-0.631	-0.642	-0.655	-0.668	-0.680	-0.694	-0.709	-0.722	-0.739	-0.754	-0.770	-0.788	-0.804	-0.821	-0.840	-0.858	-0.876	-0.895	-0.915	-0.934	-0.954	-0.972	-0.994	-1.014	-1.034	-1.054	-1.074	-1.094	-1.114	-1.132	-1.151	-1.170	-1.188	-1.205	-1.221	-1.239	-1.254	-1.268	-1.281	-1.295	-1.308	-1.319	-1.328	-1.338	-1.345	-1.352	-1.356	-1.362	-1.365	-1.366	-1.368	-1.366	-1.364	-1.360	-1.355	-1.349	-1.341	-1.334	-1.322	-1.311	-1.299	-1.285	-1.270	-1.252	-1.235	-1.216	-1.198	-1.176	-1.155	-1.132	-1.109	-1.085	-1.059	-1.034	-1.009	-0.982	-0.955	-0.928	-0.900	-0.874	-0.845	-0.816	-0.789	-0.761	-0.734	-0.706	-0.680	-0.654	-0.626	-0.601	-0.576	-0.552	-0.529	-0.505	-0.482	-0.461	-0.439	-0.420	-0.401	-0.382	-0.366	-0.350	-0.334	-0.320	-0.306	-0.294	-0.282	-0.272	-0.264	-0.255	-0.248	-0.241	-0.236	-0.232	-0.228	-0.225	-0.222	-0.221	-0.221	-0.222	-0.222	-0.225	-0.228	-0.230	-0.234	-0.239	-0.242	-0.249	-0.255	-0.260	-0.268	-0.274	-0.282	-0.290	-0.298	-0.305	-0.314	-0.322	-0.331	-0.340	-0.350	-0.359	-0.368	-0.378	-0.388	-0.396	-0.405	-0.414	-0.422	-0.432	-0.440	-0.450	-0.458	-0.466	-0.474	-0.481	-0.489	-0.496	-0.502	-0.509	-0.516	-0.521	-0.526	-0.531	-0.535	-0.541	-0.544	-0.548	-0.550	-0.554	-0.555	-0.558	-0.559	-0.559	-0.560	-0.559	-0.560	-0.559	-0.559	-0.558	-0.555	-0.554	-0.551	-0.549	-0.546	-0.544	-0.540	-0.538	-0.534	-0.531	-0.529	-0.524	-0.521	-0.518	-0.514	-0.511	-0.506	-0.504	-0.500	-0.496	-0.494	-0.491	-0.489	-0.486	-0.485	-0.484	-0.481	-0.481	-0.480	-0.480	-0.480	-0.480	-0.481	-0.481	-0.482	-0.485	-0.486	-0.489	-0.491	-0.495	-0.498	-0.501	-0.505	-0.509	-0.515	-0.520	-0.524	-0.530	-0.536	-0.541	-0.548	-0.554	100.000	5.000	2.000	1.000	3.000	0.000	0.000	0.000	0.000	0.000	0.000	0.000	0.000	0.000	0.000	0.000	0.000	0.000	0.914	0.922	0.929	0.936	0.941	0.948	0.952	0.958	0.961	0.964	0.969	0.970	0.971	0.974	0.974	0.975	0.975	0.975	0.975	0.972	0.972	0.971	0.969	0.968	0.966	0.964	0.962	0.959	0.956	0.955	0.951	0.948	0.946	0.944	0.941	0.939	0.938	0.935	0.934	0.931	0.930	0.929	0.929	0.929	0.928	0.928	0.928	0.929	0.930	0.930	0.931	0.934	0.934	0.936	0.939	0.941	0.944	0.946	0.950	0.952	0.956	0.960	0.961	0.965	0.969	0.971	0.976	0.979	0.981	0.985	0.988	0.990	0.992	0.995	0.998	0.999	1.000	1.001	1.002	1.002	1.002	1.002	1.001	1.000	1.000	0.999	0.996	0.995	0.991	0.990	0.986	0.982	0.980	0.976	0.972	0.969	0.965	0.960	0.956	0.952	0.948	0.944	0.939	0.935	0.931	0.928	0.922	0.920	0.916	0.915	0.911	0.910	0.909	0.908	0.908	0.906	0.906	0.906	0.908	0.909	0.911	0.914	0.916	0.920	0.924	0.929	0.934	0.939	0.945	0.950	0.956	0.962	0.970	0.976	0.984	0.992	1.000	1.008	1.014	1.022	1.030	1.036	1.042	1.050	1.055	1.061	1.068	1.071	1.075	1.079	1.082	1.085	1.086	1.088	1.088	1.086	1.085	1.082	1.080	1.076	1.071	1.064	1.058	1.050	1.041	1.030	1.020	1.009	0.996	0.982	0.969	0.955	0.939	0.924	0.908	0.891	0.872	0.856	0.839	0.820	0.801	0.782	0.764	0.746	0.726	0.709	0.691	0.674	0.656	0.639	0.622	0.608	0.591	0.578	0.564	0.551	0.540	0.530	0.520	0.511	0.504	0.499	0.494	0.489	0.488	0.485	0.486	0.486	0.490	0.494	0.499	0.505	0.514	0.522	0.532	0.544	0.556	0.571	0.586	0.601	0.618	0.635	0.654	0.674	0.694	0.715	0.735	0.758	0.780	0.804	0.826	0.850	0.872	0.896	0.920	0.942	0.966	0.989	1.012	1.034	1.056	1.078	1.099	1.118	1.138	1.156	1.174	1.191	1.208	1.221	1.236	1.248	1.260	1.271	1.280	1.288	1.296	1.302	1.308	1.310	1.312	1.315	1.314	1.312	1.311	1.308	1.302	1.296	1.290	1.282	1.272	1.262	1.252	1.241	1.229	1.215	1.201	1.186	1.171	1.155	1.139	1.122	1.105	1.088	1.069	1.051	1.034	1.015	0.996	0.978	0.960	0.942	0.924	0.906	0.889	0.871	0.854	0.836	0.820	0.804	0.789	0.774	0.759	0.745	0.731	0.719	0.708	0.696	0.684	0.674	0.664	0.655	0.646	0.640	0.632	0.626	0.620	0.615	0.611	0.608	0.604	0.600	0.599	0.598	0.595	0.595	0.594	0.595	0.595	0.596	0.598	0.600	0.601	0.604	0.606	0.609	0.612	0.616	0.619	0.622	0.626	0.629	0.632	0.636	0.640	0.644	0.648	0.650	0.654	0.658	0.660	0.662	0.665	0.668	0.669	0.671	0.672	0.674	0.674	0.675	0.675	0.675	0.675	0.675	0.672	0.671	0.670	0.669	0.666	0.664	0.660	0.659	0.655	0.650	0.646	0.642	0.638	0.631	0.628	0.621	0.616	0.609	0.604	0.598	0.590	0.584	0.578	0.571	0.564	0.558	0.550	0.542	0.535	0.528	0.521	0.514	0.507	0.499	0.492	0.485	0.479	0.471	0.465	0.458	0.451	0.444	0.438	0.430	0.425	0.418	0.411	0.405	0.400	0.394	0.388	0.381	0.376	0.371	0.365	0.360	0.355	0.351	0.346	0.342	0.338	0.334	0.329	0.326	0.321	0.318	0.314	0.311	0.308	0.305	0.302	0.301	0.299	0.298	0.295	0.295	0.294	0.292	0.292	0.294	0.294	0.294	0.295	0.296	0.298	0.300	0.301	0.304	0.308	0.310	0.312	0.316	0.320	0.324	0.329	0.332	0.336	0.342	0.346	0.350	0.355	0.361	0.366	0.371	0.376	0.381	0.386	0.392	0.396	0.400	0.405	0.409	0.412	0.415	0.418	0.420	0.421	0.424	0.424	0.424	0.424	0.422	0.422	0.420	0.418	0.415	0.411	0.406	0.402	0.396	0.390	0.384	0.376	0.368	0.360	0.350	0.341	0.332	0.321	0.311	0.300	0.289	0.278	0.268	0.255	0.242	0.231	0.220	0.208	0.196	0.184	0.172	0.161	0.151	0.140	0.130	0.120	0.111	0.101	0.094	0.086	0.079	0.072	0.066	0.061	0.056	0.052	0.050	0.046	0.045	0.044	0.042	0.042	0.044	0.045	0.048	0.049	0.052	0.056	0.060	0.064	0.069	0.075	0.079	0.086	0.091	0.098	0.104	0.110	0.118	0.124	0.130	0.135	0.142	0.148	0.154	0.159	0.162	0.168	0.172	0.176	0.179	0.182	0.185	0.186	0.188	0.189	0.189	0.188	0.186	0.185	0.182	0.179	0.175	0.170	0.165	0.159	0.152	0.145	0.138	0.129	0.119	0.110	0.100	0.089	0.078	0.066	0.054	0.040	0.028	0.014	0.000	-0.015	-0.030	-0.045	-0.060	-0.076	-0.092	-0.109	-0.125	-0.142	-0.159	-0.175	-0.191	-0.209	-0.225	-0.242	-0.258	-0.274	-0.291	-0.306	-0.321	-0.338	-0.351	-0.366	-0.380	-0.392	-0.406	-0.418	-0.430	-0.441	-0.452	-0.461	-0.470	-0.479	-0.486	-0.492	-0.499	-0.504	-0.507	-0.511	-0.514	-0.515	-0.516	-0.516	-0.515	-0.514	-0.511	-0.507	-0.502	-0.496	-0.490	-0.484	-0.476	-0.466	-0.458	-0.448	-0.436	-0.424	-0.412	-0.400	-0.386	-0.372	-0.359	-0.344	-0.329	-0.314	-0.299	-0.281	-0.266	-0.251	-0.236	-0.219	-0.204	-0.189	-0.174	-0.159	-0.144	-0.129	-0.116	-0.102	-0.090	-0.078	-0.065	-0.055	-0.045	-0.035	-0.026	-0.019	-0.011	-0.005	0.000	0.004	0.008	0.010	0.012	0.012	0.012	0.011	0.010	0.006	0.001	-0.004	-0.009	-0.016	-0.024	-0.032	-0.041	-0.051	-0.061	-0.072	-0.085	-0.099	-0.111	-0.126	-0.140	-0.155	-0.171	-0.188	-0.202	-0.220	-0.238	-0.252	-0.270	-0.288	-0.305	-0.321	-0.338	-0.356	-0.371	-0.389	-0.404	-0.420	-0.436	-0.451	-0.465	-0.480	-0.494	-0.505	-0.518	-0.529	-0.540	-0.549	-0.558	-0.565	-0.572	-0.580	-0.585	-0.589	-0.594	-0.596	-0.598	-0.598	-0.598	-0.598	-0.594	-0.591	-0.586	-0.582	-0.575	-0.570	-0.562	-0.554	-0.544	-0.534	-0.524	-0.512	-0.501	-0.489	-0.475	-0.462	-0.448	-0.434	-0.420	-0.405	-0.390	-0.376	-0.362	-0.348	-0.332	-0.319	-0.304	-0.290	-0.276	-0.262	-0.250	-0.238	-0.225	-0.214	-0.204	-0.194	-0.185	-0.178	-0.170	-0.162	-0.156	-0.151	-0.148	-0.145	-0.142	-0.141	-0.140	-0.141	-0.142	-0.145	-0.149	-0.154	-0.159	-0.165	-0.172	-0.180	-0.188	-0.196	-0.208	-0.218	-0.229	-0.240	-0.252	-0.266	-0.279	-0.292	-0.306	-0.321	-0.336	-0.352	-0.368	-0.384	-0.399	-0.415	-0.431	-0.446	-0.462	-0.479	-0.495	-0.511	-0.526	-0.542	-0.558	-0.574	-0.589	-0.605	-0.619	-0.634	-0.648	-0.661	-0.675	-0.688	-0.701	-0.714	-0.726	-0.739	-0.751	-0.762	-0.772	-0.785	-0.795	-0.805	-0.815	-0.825	-0.834	-0.842	-0.851	-0.859	-0.866	-0.875	-0.881	-0.889	-0.895	-0.901	-0.908	-0.912	-0.918	-0.922	-0.928	-0.931	-0.935	-0.939	-0.942	-0.945	-0.948	-0.951	-0.954	-0.955	-0.956	-0.958	-0.959	-0.959	-0.959	-0.959	-0.959	-0.958	-0.956	-0.955	-0.952	-0.951	-0.948	-0.945	-0.942	-0.939	-0.935	-0.930	-0.928	-0.921	-0.916	-0.911	-0.908	-0.901	-0.895	-0.889	-0.882	-0.876	-0.870	-0.864	-0.856	-0.850	-0.844	-0.835	-0.829	-0.821	-0.815	-0.808	-0.800	-0.794	-0.786	-0.780	-0.774	-0.768	-0.762	-0.756	-0.750	-0.745	-0.740	-0.735	-0.731	-0.728	-0.724	-0.720	-0.718	-0.715	-0.712	-0.711	-0.709	-0.708	-0.706	-0.705	-0.706	-0.705	-0.705	-0.705	-0.705	-0.706	-0.706	-0.708	-0.709	-0.709	-0.711	-0.711	-0.712	-0.715	-0.715	-0.715	-0.716	-0.716	-0.718	-0.716	-0.715	-0.715	-0.714	-0.711	-0.709	-0.708	-0.704	-0.700	-0.696	-0.691	-0.685	-0.680	-0.674	-0.666	-0.659	-0.650	-0.641	-0.632	-0.622	-0.612	-0.602	-0.591	-0.580	-0.568	-0.555	-0.542	-0.531	-0.518	-0.504	-0.491	-0.479	-0.464	-0.451	-0.439	-0.426	-0.414	-0.401	-0.390	-0.379	-0.368	-0.358	-0.349	-0.340	-0.331	-0.324	-0.316	-0.311	-0.308	-0.304	-0.301	-0.299	-0.299	-0.299	-0.301	-0.304	-0.308	-0.314	-0.319	-0.326	-0.334	-0.344	-0.355	-0.365	-0.379	-0.392	-0.406	-0.421	-0.439	-0.455	-0.474	-0.491	-0.510	-0.529	-0.550	-0.570	-0.591	-0.611	-0.632	-0.654	-0.675	-0.695	-0.718	-0.738	-0.759	-0.779	-0.798	-0.819	-0.838	-0.854	-0.872	-0.889	-0.905	-0.920	-0.936	-0.950	-0.964	-0.976	-0.988	-0.998	-1.008	-1.016	-1.024	-1.031	-1.038	-1.044	-1.048	-1.052	-1.055	-1.059	-1.060	-1.062	-1.062	-1.062	-1.062	-1.064	-1.061	-1.061	-1.060	-1.059	-1.056	-1.055	-1.054	-1.052	-1.051	-1.049	-1.049	-1.048	-1.046	-1.048	-1.046	-1.046	-1.046	-1.048	-1.049	-1.050	-1.052	-1.055	-1.058	-1.060	-1.062	-1.068	-1.071	-1.076	-1.081	-1.085	-1.091	-1.096	-1.102	-1.108	-1.114	-1.119	-1.125	-1.131	-1.138	-1.142	-1.148	-1.152	-1.158	-1.161	-1.168	-1.170	-1.174	-1.176	-1.179	-1.179	-1.180	-1.180	-1.180	-1.180	-1.178	-1.175	-1.171	-1.168	-1.162	-1.156	-1.151	-1.144	-1.135	-1.126	-1.116	-1.105	-1.095	-1.082	-1.070	-1.056	-1.044	-1.029	-1.012	-0.998	-0.981	-0.964	-0.946	-0.930	-0.911	-0.891	-0.872	-0.854	-0.834	-0.815	-0.795	-0.776	-0.756	-0.735	-0.716	-0.696	-0.675	-0.656	-0.636	-0.618	-0.598	-0.578	-0.559	-0.540	-0.520	-0.502	-0.484	-0.466	-0.449	-0.431	-0.414	-0.396	-0.380	-0.364	-0.346	-0.331	-0.316	-0.301	-0.286	-0.272	-0.259	-0.245	-0.231	-0.218	-0.205	-0.192	-0.180	-0.169	-0.156	-0.145	-0.134	-0.122	-0.112	-0.102	-0.091	-0.082	-0.074	-0.064	-0.056	-0.048	-0.039	-0.031	-0.024	-0.016	-0.010	-0.004	0.004	0.009	0.014	0.019	0.024	0.029	0.031	0.035	0.038	0.041	0.044	0.045	0.046	0.046	0.048	0.048	0.048	0.046	0.045	0.044	0.040	0.038	0.034	0.031	0.028	0.024	0.019	0.014	0.008	0.002	-0.002	-0.009	-0.016	-0.021	-0.029	-0.036	-0.044	-0.050	-0.058	-0.065	-0.072	-0.078	-0.085	-0.092	-0.099	-0.106	-0.112	-0.120	-0.126	-0.132	-0.138	-0.144	-0.148	-0.152	-0.156	-0.160	-0.165	-0.166	-0.169	-0.171	-0.172	-0.174	-0.175	-0.175	-0.175	-0.174	-0.172	-0.172	-0.170	-0.168	-0.165	-0.161	-0.159	-0.155	-0.152	-0.149	-0.146	-0.141	-0.139	-0.135	-0.131	-0.129	-0.126	-0.122	-0.120	-0.118	-0.116	-0.114	-0.114	-0.114	-0.114	-0.115	-0.116	-0.119	-0.122	-0.126	-0.132	-0.138	-0.144	-0.152	-0.161	-0.170	-0.180	-0.191	-0.205	-0.218	-0.231	-0.248	-0.262	-0.280	-0.298	-0.315	-0.335	-0.354	-0.375	-0.396	-0.418	-0.439	-0.461	-0.485	-0.509	-0.531	-0.555	-0.579	-0.602	-0.626	-0.650	-0.675	-0.698	-0.720	-0.744	-0.765	-0.788	-0.809	-0.830	-0.849	-0.869	-0.888	-0.906	-0.922	-0.939	-0.955	-0.969	-0.981	-0.995	-1.006	-1.018	-1.026	-1.035	-1.042	-1.049	-1.055	-1.060	-1.062	-1.066	-1.068	-1.069	-1.070	-1.069	-1.068	-1.066	-1.062	-1.060	-1.056	-1.051	-1.048	-1.041	-1.035	-1.030	-1.024	-1.018	-1.010	-1.002	-0.995	-0.988	-0.979	-0.971	-0.962	-0.956	-0.949	-0.941	-0.934	-0.926	-0.920	-0.912	-0.908	-0.900	-0.894	-0.890	-0.884	-0.879	-0.874	-0.869	-0.865	-0.862	-0.859	-0.856	-0.854	-0.852	-0.850	-0.849	-0.849	-0.848	-0.848	-0.848	-0.849	-0.850	-0.851	-0.852	-0.855	-0.858	-0.860	-0.864	-0.866	-0.870	-0.872	-0.878	-0.881	-0.886	-0.890	-0.895	-0.901	-0.905	-0.911	-0.916	-0.921	-0.928	-0.932	-0.938	-0.944	-0.949	-0.954	-0.959	-0.965	-0.969	-0.972	-0.978	-0.982	-0.986	-0.989	-0.991	-0.995	-0.996	-0.999	-1.000	-1.000	-1.000	-0.999	-0.999	-0.998	-0.994	-0.991	-0.986	-0.982	-0.978	-0.972	-0.966	-0.959	-0.951	-0.942	-0.935	-0.925	-0.914	-0.904	-0.892	-0.881	-0.869	-0.856	-0.842	-0.829	-0.815	-0.801	-0.786	-0.772	-0.758	-0.742	-0.728	-0.712	-0.698	-0.682	-0.668	-0.652	-0.639	-0.625	-0.612	-0.599	-0.586	-0.574	-0.561	-0.550	-0.540	-0.529	-0.520	-0.510	-0.502	-0.494	-0.488	-0.481	-0.474	-0.470	-0.465	-0.461	-0.458	-0.455	-0.452	-0.451	-0.450	-0.450	-0.450	-0.450	-0.451	-0.452	-0.455	-0.456	-0.459	-0.461	-0.465	-0.469	-0.472	-0.475	-0.478	-0.481	-0.486	-0.489	-0.492	-0.498	-0.500	-0.504	-0.506	-0.509	-0.512	-0.516	-0.519	-0.521	-0.522	-0.526	-0.528	-0.530	-0.532	-0.534	-0.534	-0.535	-0.536	-0.538	-0.539	-0.539	-0.539	-0.540	-0.540	-0.541	-0.541	-0.541	-0.541	-0.541	-0.540	-0.541	-0.540	-0.540	-0.540	-0.540	-0.540	-0.540	-0.539	-0.539	-0.539	-0.538	-0.538	-0.536	-0.535	-0.535	-0.534	-0.532	-0.532	-0.530	-0.529	-0.528	-0.525	-0.522	-0.520	-0.518	-0.514	-0.510	-0.506	-0.504	-0.499	-0.494	-0.489	-0.484	-0.478	-0.472	-0.465	-0.459	-0.451	-0.445	-0.438	-0.429	-0.421	-0.412	-0.404	-0.395	-0.386	-0.376	-0.368	-0.358	-0.348	-0.339	-0.329	-0.318	-0.309	-0.299	-0.289	-0.279	-0.270	-0.261	-0.251	-0.242	-0.234	-0.228	-0.219	-0.211	-0.205	-0.198	-0.194	-0.188	-0.182	-0.178	-0.175	-0.171	-0.169	-0.168	-0.165	-0.165	-0.166	-0.166	-0.168	-0.170	-0.172	-0.175	-0.179	-0.182	-0.189	-0.194	-0.200	-0.205	-0.212	-0.220	-0.229	-0.236	-0.245	-0.252	-0.261	-0.271	-0.280	-0.290	-0.300	-0.310	-0.320	-0.329	-0.339	-0.350	-0.360	-0.369	-0.378	-0.388	-0.398	-0.406	-0.414	-0.422	-0.430	-0.438	-0.442	-0.449	-0.456	-0.461	-0.465	-0.469	-0.471	-0.475	-0.476	-0.478	-0.479	-0.479	-0.479	-0.478	-0.475	-0.472	-0.469	-0.465	-0.461	-0.456	-0.450	-0.444	-0.436	-0.429	-0.422	-0.414	-0.405	-0.396	-0.386	-0.376	-0.368	-0.356	-0.346	-0.336	-0.325	-0.315	-0.302	-0.292	-0.281	-0.271	-0.261	-0.250	-0.241	-0.231	-0.222	-0.214	-0.205	-0.198	-0.190	-0.182	-0.178	-0.172	-0.168	-0.164	-0.161	-0.159	-0.156	-0.156	-0.155	-0.158	-0.159	-0.161	-0.165	-0.169	-0.174	-0.180	-0.188	-0.194	-0.202	-0.211	-0.222	-0.232	-0.244	-0.255	-0.268	-0.281	-0.295	-0.309	-0.322	-0.336	-0.351	-0.365	-0.380	-0.395	-0.409	-0.424	-0.438	-0.451	-0.464	-0.478	-0.490	-0.501	-0.512	-0.524	-0.532	-0.540	-0.548	-0.555	-0.560	-0.565	-0.569	-0.570	-0.572	-0.572	-0.571	-0.568	-0.565	-0.559	-0.554	-0.546	-0.536	-0.526	-0.515	-0.502	-0.489	-0.474	-0.459	-0.442	-0.425	-0.406	-0.388	-0.368	-0.346	-0.325	-0.304	-0.281	-0.259	-0.236	-0.214	-0.190	-0.166	-0.144	-0.121	-0.098	-0.075	-0.052	-0.031	-0.010	0.011	0.031	0.051	0.070	0.088	0.105	0.121	0.136	0.150	0.164	0.176	0.188	0.198	0.206	0.215	0.222	0.229	0.234	0.239	0.241	0.244	0.246	0.246	0.246	0.245	0.242	0.241	0.239	0.235	0.230	0.225	0.220	0.214	0.209	0.202	0.196	0.190	0.182	0.178	0.171	0.164	0.158	0.152	0.146	0.141	0.136	0.132	0.128	0.124	0.120	0.119	0.116	0.115	0.114	0.114	0.115	0.115	0.118	0.121	0.124	0.128	0.132	0.139	0.144	0.150	0.158	0.165	0.174	0.182	0.192	0.201	0.211	0.221	0.231	0.242	0.255	0.266	0.279	0.289	0.301	0.314	0.325	0.336	0.348	0.359	0.370	0.381	0.391	0.401	0.411	0.420	0.428	0.435	0.441	0.449	0.455	0.459	0.464	0.466	0.469	0.471	0.474	0.474	0.472	0.472	0.470	0.466	0.462	0.459	0.454	0.448	0.440	0.434	0.425	0.416	0.406	0.396	0.386	0.374	0.362	0.350	0.338	0.324	0.310	0.296	0.281	0.268	0.254	0.238	0.222	0.208	0.192	0.178	0.161	0.146	0.131	0.116	0.101	0.088	0.072	0.058	0.044	0.029	0.016	0.004	-0.010	-0.022	-0.035	-0.046	-0.058	-0.069	-0.079	-0.089	-0.099	-0.108	-0.115	-0.124	-0.132	-0.139	-0.145	-0.152	-0.158	-0.162	-0.168	-0.171	-0.175	-0.179	-0.181	-0.184	-0.186	-0.186	-0.188	-0.188	-0.186	-0.186	-0.185	-0.181	-0.180	-0.176	-0.172	-0.169	-0.165	-0.160	-0.154	-0.150	-0.144	-0.138	-0.130	-0.122	-0.115	-0.108	-0.100	-0.090	-0.081	-0.072	-0.064	-0.055	-0.045	-0.035	-0.026	-0.015	-0.006	0.002	0.012	0.022	0.032	0.042	0.050	0.060	0.069	0.078	0.085	0.094	0.101	0.109	0.115	0.121	0.128	0.132	0.138	0.141	0.145	0.149	0.151	0.154	0.155	0.156	0.156	0.156	0.155	0.154	0.151	0.149	0.146	0.142	0.138	0.132	0.129	0.122	0.115	0.109	0.101	0.094	0.085	0.078	0.069	0.060	0.050	0.040	0.031	0.021	0.011	0.001	-0.009	-0.019	-0.029	-0.040	-0.051	-0.061	-0.071	-0.081	-0.091	-0.099	-0.109	-0.119	-0.126	-0.135	-0.144	-0.151	-0.158	-0.165	-0.171	-0.178	-0.184	-0.189	-0.194	-0.198	-0.201	-0.205	-0.209	-0.210	-0.211	-0.212	-0.215	-0.214	-0.214	-0.214	-0.212	-0.211	-0.210	-0.208	-0.205	-0.201	-0.200	-0.196	-0.192	-0.189	-0.185	-0.180	-0.176	-0.172	-0.169	-0.165	-0.161	-0.158	-0.154	-0.151	-0.149	-0.145	-0.144	-0.142	-0.141	-0.140	-0.140	-0.141	-0.141	-0.144	-0.146	-0.149	-0.154	-0.159	-0.164	-0.170	-0.178	-0.185	-0.194	-0.204	-0.215	-0.226	-0.239	-0.251	-0.265	-0.280	-0.296	-0.314	-0.331	-0.349	-0.369	-0.388	-0.408	-0.430	-0.451	-0.474	-0.496	-0.520	-0.544	-0.569	-0.592	-0.619	-0.645	-0.669	-0.695	-0.721	-0.749	-0.775	-0.801	-0.828	-0.855	-0.881	-0.908	-0.934	-0.960	-0.986	-1.011	-1.038	-1.061	-1.086	-1.111	-1.135	-1.156	-1.180	-1.202	-1.224	-1.245	-1.265	-1.284	-1.305	-1.322	-1.341	-1.358	-1.374	-1.389	-1.404	-1.418	-1.431	-1.442	-1.455	-1.465	-1.474	-1.484	-1.491	-1.498	-1.504	-1.509	-1.512	-1.516	-1.518	-1.520	-1.520	-1.519	-1.518	-1.514	-1.511	-1.506	-1.502	-1.496	-1.490	-1.481	-1.474	-1.464	-1.455	-1.442	-1.432	-1.421	-1.408	-1.394	-1.380	-1.366	-1.351	-1.336	-1.321	-1.306	-1.289	-1.274	-1.256	-1.241	-1.224	-1.208	-1.190	-1.172	-1.156	-1.140	-1.122	-1.106	-1.090	-1.074	-1.059	-1.042	-1.028	-1.012	-0.998	-0.982	-0.968	-0.954	-0.940	-0.926	-0.912	-0.899	-0.886	-0.874	-0.861	-0.849	-0.836	-0.824	-0.811	-0.799	-0.786	-0.774	-0.762	-0.750	-0.738	-0.724	-0.710	-0.698	-0.682	-0.669	-0.652	-0.638	-0.621	-0.604	-0.586	-0.569	-0.549	-0.530	-0.510	-0.489	-0.466	-0.444	-0.420	-0.396	-0.371	-0.346	-0.320	-0.294	-0.266	-0.238	-0.209	-0.179	-0.149	-0.119	-0.088	-0.055	-0.022	0.009	0.041	0.074	0.108	0.139	0.172	0.205	0.238	0.270	0.301	0.332	0.364	0.395	0.424	0.452	0.480	0.507	0.534	0.560	0.584	0.606	0.629	0.650	0.670	0.688	0.705	0.720	0.736	0.749	0.760	0.771	0.779	0.786	0.792	0.798	0.801	0.802	0.804	0.804	0.801	0.799	0.794	0.790	0.784	0.776	0.769	0.760	0.750	0.740	0.729	0.718	0.705	0.692	0.679	0.666	0.652	0.639	0.625	0.611	0.598	0.584	0.570	0.556	0.544	0.531	0.518	0.506	0.494	0.482	0.472	0.462	0.451	0.442	0.435	0.426	0.419	0.411	0.406	0.399	0.395	0.389	0.385	0.382	0.380	0.378	0.375	0.374	0.374	0.372	0.374	0.372	0.374	0.374	0.375	0.375	0.378	0.379	0.380	0.382	0.382	0.385	0.386	0.388	0.390	0.391	0.392	0.392	0.395	0.396	0.395	0.396	0.396	0.396	0.395	0.395	0.394	0.392	0.392	0.389	0.386	0.384	0.381	0.378	0.374	0.370	0.365	0.360	0.356	0.350	0.344	0.338	0.331	0.325	0.318	0.310	0.302	0.295	0.285	0.276	0.268	0.259	0.249	0.240	0.230	0.219	0.209	0.198	0.186	0.175	0.164	0.151	0.140	0.128	0.115	0.102	0.090	0.078	0.064	0.051	0.038	0.026	0.012	-0.001	-0.014	-0.026	-0.040	-0.052	-0.066	-0.078	-0.090	-0.102	-0.115	-0.126	-0.138	-0.149	-0.160	-0.171	-0.181	-0.191	-0.201	-0.211	-0.220	-0.230	-0.238	-0.246	-0.252	-0.260	-0.268	-0.274	-0.280	-0.285	-0.290	-0.294	-0.300	-0.304	-0.308	-0.311	-0.315	-0.318	-0.321	-0.324	-0.325	-0.328	-0.330	-0.332	-0.335	-0.338	-0.339	-0.341	-0.345	-0.348	-0.350	-0.352	-0.356	-0.360	-0.362	-0.368	-0.372	-0.378	-0.382	-0.389	-0.395	-0.402	-0.410	-0.420	-0.429	-0.439	-0.450	-0.461	-0.474	-0.488	-0.500	-0.515	-0.531	-0.548	-0.564	-0.582	-0.600	-0.620	-0.640	-0.661	-0.684	-0.706	-0.729	-0.752	-0.778	-0.802	-0.828	-0.854	-0.880	-0.906	-0.934	-0.961	-0.990	-1.018	-1.046	-1.074	-1.102	-1.131	-1.160	-1.189	-1.218	-1.245	-1.272	-1.301	-1.328	-1.355	-1.381	-1.406	-1.431	-1.456	-1.480	-1.504	-1.526	-1.546	-1.568	-1.586	-1.605	-1.624	-1.639	-1.655	-1.670	-1.684	-1.696	-1.706	-1.718	-1.725	-1.735	-1.741	-1.746	-1.751	-1.755	-1.758	-1.758	-1.758	-1.756	-1.755	-1.751	-1.748	-1.742	-1.738	-1.730	-1.724	-1.715	-1.706	-1.695	-1.686	-1.675	-1.664	-1.652	-1.640	-1.628	-1.615	-1.602	-1.590	-1.578	-1.565	-1.551	-1.540	-1.526	-1.515	-1.502	-1.491	-1.480	-1.469	-1.459	-1.450	-1.442	-1.435	-1.428	-1.421	-1.416	-1.412	-1.409	-1.406	-1.404	-1.404	-1.404	-1.404	-1.406	-1.410	-1.412	-1.418	-1.424	-1.430	-1.438	-1.446	-1.455	-1.465	-1.475	-1.485	-1.498	-1.509	-1.521	-1.534	-1.548	-1.561	-1.574	-1.588	-1.601	-1.614	-1.628	-1.640	-1.654	-1.665	-1.676	-1.686	-1.698	-1.708	-1.716	-1.724	-1.731	-1.736	-1.741	-1.745	-1.748	-1.749	-1.749	-1.748	-1.745	-1.741	-1.736	-1.729	-1.722	-1.712	-1.701	-1.689	-1.675	-1.660	-1.644	-1.625	-1.606	-1.586	-1.565	-1.542	-1.519	-1.494	-1.469	-1.442	-1.414	-1.386	-1.358	-1.326	-1.298	-1.266	-1.235	-1.205	-1.174	-1.141	-1.110	-1.078	-1.046	-1.014	-0.982	-0.952	-0.922	-0.891	-0.862	-0.832	-0.805	-0.776	-0.749	-0.724	-0.699	-0.675	-0.651	-0.630	-0.609	-0.589	-0.569	-0.551	-0.534	-0.519	-0.504	-0.490	-0.479	-0.468	-0.458	-0.450	-0.442	-0.436	-0.430	-0.426	-0.424	-0.421	-0.420	-0.420	-0.421	-0.422	-0.426	-0.430	-0.434	-0.440	-0.445	-0.452	-0.460	-0.468	-0.476	-0.486	-0.496	-0.506	-0.518	-0.528	-0.540	-0.550	-0.562	-0.575	-0.586	-0.599	-0.611	-0.622	-0.634	-0.645	-0.656	-0.668	-0.679	-0.689	-0.699	-0.708	-0.718	-0.725	-0.732	-0.739	-0.746	-0.751	-0.756	-0.759	-0.762	-0.765	-0.765	-0.765	-0.764	-0.762	-0.759	-0.755	-0.750	-0.744	-0.736	-0.729	-0.720	-0.709	-0.698	-0.684	-0.671	-0.655	-0.640	-0.624	-0.605	-0.589	-0.569	-0.549	-0.529	-0.507	-0.486	-0.464	-0.442	-0.419	-0.395	-0.372	-0.349	-0.325	-0.300	-0.276	-0.251	-0.229	-0.205	-0.182	-0.160	-0.138	-0.116	-0.094	-0.074	-0.054	-0.034	-0.016	0.001	0.018	0.032	0.048	0.060	0.071	0.084	0.092	0.101	0.110	0.115	0.121	0.126	0.129	0.131	0.131	0.131	0.130	0.128	0.124	0.120	0.115	0.108	0.101	0.092	0.082	0.072	0.064	0.052	0.040	0.029	0.016	0.004	-0.010	-0.022	-0.036	-0.050	-0.064	-0.078	-0.091	-0.105	-0.119	-0.131	-0.144	-0.158	-0.169	-0.180	-0.191	-0.202	-0.211	-0.221	-0.229	-0.239	-0.246	-0.252	-0.258	-0.264	-0.269	-0.272	-0.275	-0.279	-0.280	-0.281	-0.281	-0.281	-0.280	-0.278	-0.276	-0.274	-0.270	-0.266	-0.261	-0.258	-0.251	-0.245	-0.239	-0.234	-0.226	-0.220	-0.212	-0.206	-0.198	-0.190	-0.182	-0.174	-0.166	-0.159	-0.151	-0.142	-0.135	-0.126	-0.119	-0.110	-0.102	-0.095	-0.086	-0.079	-0.071	-0.061	-0.054	-0.046	-0.038	-0.029	-0.020	-0.012	-0.004	0.006	0.015	0.025	0.035	0.045	0.056	0.068	0.080	0.091	0.105	0.119	0.132	0.148	0.162	0.179	0.195	0.214	0.231	0.252	0.272	0.292	0.312	0.335	0.359	0.382	0.408	0.432	0.459	0.485	0.512	0.540	0.569	0.599	0.628	0.659	0.689	0.720	0.751	0.784	0.815	0.848	0.879	0.911	0.944	0.976	1.009	1.040	1.071	1.102	1.134	1.164	1.195	1.225	1.254	1.281	1.310	1.335	1.362	1.388	1.411	1.435	1.456	1.479	1.499	1.519	1.538	1.554	1.571	1.585	1.600	1.612	1.624	1.635	1.644	1.654	1.660	1.665	1.670	1.674	1.678	1.679	1.679	1.679	1.678	1.676	1.672	1.669	1.664	1.658	1.651	1.645	1.638	1.628	1.618	1.609	1.598	1.586	1.575	1.562	1.549	1.535	1.522	1.506	1.491	1.475	1.461	1.444	1.428	1.410	1.394	1.375	1.359	1.340	1.321	1.301	1.282	1.264	1.244	1.222	1.202	1.181	1.161	1.139	1.118	1.096	1.074	1.052	1.029	1.006	0.984	0.960	0.936	0.912	0.889	0.865	0.841	0.818	0.792	0.768	0.744	0.718	0.694	0.670	0.644	0.620	0.595	0.570	0.545	0.520	0.496	0.471	0.448	0.424	0.400	0.376	0.354	0.330	0.308	0.286	0.264	0.244	0.222	0.201	0.182	0.162	0.144	0.125	0.108	0.091	0.075	0.059	0.044	0.030	0.016	0.002	-0.009	-0.021	-0.031	-0.041	-0.051	-0.060	-0.069	-0.075	-0.082	-0.089	-0.094	-0.099	-0.104	-0.108	-0.110	-0.112	-0.115	-0.116	-0.119	-0.120	-0.121	-0.121	-0.121	-0.121	-0.120	-0.120	-0.120	-0.120	-0.118	-0.116	-0.115	-0.114	-0.112	-0.111	-0.110	-0.109	-0.108	-0.108	-0.105	-0.105	-0.104	-0.104	-0.102	-0.101	-0.101	-0.101	-0.100	-0.100	-0.100	-0.100	-0.100	-0.100	-0.100	-0.100	-0.100	-0.101	-0.101	-0.102	-0.102	-0.102	-0.102	-0.104	-0.104	-0.104	-0.104	-0.104	-0.102	-0.104	-0.102	-0.102	-0.101	-0.100	-0.100	-0.098	-0.098	-0.095	-0.092	-0.091	-0.089	-0.088	-0.085	-0.082	-0.080	-0.078	-0.072	-0.070	-0.066	-0.064	-0.060	-0.056	-0.052	-0.049	-0.045	-0.041	-0.038	-0.032	-0.030	-0.025	-0.021	-0.018	-0.014	-0.011	-0.006	-0.004	0.000	0.002	0.006	0.008	0.011	0.012	0.015	0.015	0.016	0.016	0.018	0.018	0.018	0.015	0.014	0.012	0.010	0.006	0.002	-0.001	-0.006	-0.012	-0.018	-0.025	-0.032	-0.040	-0.050	-0.059	-0.069	-0.079	-0.091	-0.104	-0.118	-0.131	-0.148	-0.162	-0.180	-0.198	-0.216	-0.236	-0.256	-0.278	-0.299	-0.321	-0.345	-0.370	-0.394	-0.420	-0.446	-0.474	-0.501	-0.530	-0.560	-0.589	-0.620	-0.650	-0.682	-0.714	-0.746	-0.779	-0.812	-0.845	-0.878	-0.912	-0.945	-0.980	-1.014	-1.048	-1.081	-1.115	-1.149	-1.181	-1.214	-1.246	-1.278	-1.310	-1.339	-1.369	-1.398	-1.426	-1.454	-1.480	-1.506	-1.531	-1.554	-1.578	-1.598	-1.618	-1.639	-1.655	-1.672	-1.689	-1.702	-1.716	-1.728	-1.739	-1.748	-1.755	-1.762	-1.768	-1.770	-1.774	-1.775	-1.775	-1.774	-1.772	-1.769	-1.764	-1.759	-1.754	-1.746	-1.739	-1.729	-1.719	-1.709	-1.696	-1.684	-1.672	-1.659	-1.645	-1.631	-1.618	-1.602	-1.589	-1.572	-1.559	-1.542	-1.529	-1.514	-1.498	-1.482	-1.470	-1.455	-1.440	-1.426	-1.414	-1.402	-1.389	-1.378	-1.369	-1.358	-1.348	-1.339	-1.331	-1.324	-1.316	-1.310	-1.305	-1.301	-1.298	-1.295	-1.292	-1.291	-1.290	-1.291	-1.292	-1.295	-1.299	-1.301	-1.306	-1.311	-1.318	-1.324	-1.331	-1.339	-1.348	-1.356	-1.366	-1.378	-1.388	-1.400	-1.411	-1.424	-1.435	-1.449	-1.461	-1.476	-1.489	-1.502	-1.516	-1.531	-1.545	-1.560	-1.574	-1.588	-1.601	-1.615	-1.630	-1.644	-1.656	-1.669	-1.682	-1.695	-1.706	-1.719	-1.730	-1.741	-1.751	-1.761	-1.770	-1.780	-1.789	-1.796	-1.804	-1.810	-1.818	-1.824	-1.829	-1.832	-1.838	-1.840	-1.842	-1.846	-1.849	-1.851	-1.852	-1.851	-1.852	-1.852	-1.852	-1.854	-1.852	-1.851	-1.850	-1.850	-1.849	-1.848	-1.845	-1.845	-1.844	-1.842	-1.842	-1.841	-1.841	-1.841	-1.842	-1.842	-1.844	-1.844	-1.846	-1.849	-1.852	-1.856	-1.860	-1.865	-1.870	-1.876	-1.884	-1.891	-1.900	-1.909	-1.918	-1.929	-1.940	-1.951	-1.964	-1.978	-1.992	-2.007	-2.024	-2.039	-2.056	-2.074	-2.091	-2.110	-2.130	-2.150	-2.169	-2.190	-2.212	-2.234	-2.255	-2.279	-2.301	-2.324	-2.348	-2.371	-2.394	-2.418	-2.441	-2.465	-2.489	-2.512	-2.536	-2.560	-2.582	-2.606	-2.628	-2.650	-2.672	-2.694	-2.715	-2.735	-2.755	-2.774	-2.794	-2.811	-2.829	-2.845	-2.861	-2.876	-2.891	-2.906	-2.918	-2.931	-2.942	-2.954	-2.962	-2.972	-2.981	-2.988	-2.994	-3.000	-3.006	-3.010	-3.012	-3.016	-3.020	-3.020	-3.021	-3.022	-3.022	-3.021	-3.021	-3.020	-3.018	-3.015	-3.014	-3.011	-3.009	-3.005	-3.002	-3.000	-2.996	-2.995	-2.991	-2.989	-2.988	-2.985	-2.984	-2.982	-2.981	-2.980	-2.981	-2.982	-2.984	-2.986	-2.988	-2.991	-2.996	-3.001	-3.006	-3.011	-3.019	-3.026	-3.034	-3.044	-3.054	-3.065	-3.075	-3.088	-3.100	-3.114	-3.128	-3.141	-3.155	-3.170	-3.186	-3.201	-3.218	-3.232	-3.250	-3.266	-3.284	-3.299	-3.315	-3.331	-3.349	-3.364	-3.379	-3.392	-3.409	-3.421	-3.435	-3.449	-3.460	-3.471	-3.481	-3.490	-3.499	-3.508	-3.512	-3.519	-3.522	-3.526	-3.528	-3.529	-3.528	-3.528	-3.522	-3.519	-3.514	-3.508	-3.499	-3.490	-3.480	-3.468	-3.455	-3.440	-3.424	-3.408	-3.390	-3.370	-3.350	-3.329	-3.306	-3.282	-3.259	-3.234	-3.209	-3.181	-3.154	-3.128	-3.098	-3.069	-3.039	-3.009	-2.978	-2.948	-2.918	-2.885	-2.854	-2.822	-2.792	-2.761	-2.729	-2.699	-2.668	-2.639	-2.610	-2.580	-2.551	-2.524	-2.496	-2.469	-2.444	-2.419	-2.394	-2.370	-2.348	-2.328	-2.306	-2.286	-2.268	-2.250	-2.234	-2.218	-2.202	-2.190	-2.178	-2.166	-2.156	-2.148	-2.139	-2.132	-2.126	-2.121	-2.118	-2.115	-2.112	-2.111	-2.111	-2.111	-2.114	-2.115	-2.119	-2.122	-2.128	-2.131	-2.138	-2.144	-2.150	-2.156	-2.164	-2.172	-2.180	-2.188	-2.198	-2.206	-2.215	-2.224	-2.232	-2.241	-2.251	-2.260	-2.270	-2.279	-2.289	-2.298	-2.308	-2.316	-2.325	-2.335	-2.345	-2.354	-2.362	-2.372	-2.381	-2.390	-2.400	-2.410	-2.418	-2.428	-2.436	-2.446	-2.456	-2.465	-2.475	-2.485	-2.494	-2.504	-2.514	-2.524	-2.534	-2.545	-2.555	-2.566	-2.578	-2.589	-2.601	-2.612	-2.624	-2.638	-2.649	-2.662	-2.674	-2.688	-2.701	-2.714	-2.726	-2.740	-2.755	-2.768	-2.781	-2.794	-2.809	-2.822	-2.835	-2.849	-2.861	-2.874	-2.888	-2.901	-2.912	-2.925	-2.938	-2.949	-2.959	-2.970	-2.980	-2.989	-2.998	-3.005	-3.012	-3.020	-3.026	-3.031	-3.035	-3.040	-3.041	-3.045	-3.045	-3.046	-3.045	-3.045	-3.042	-3.040	-3.035	-3.030	-3.025	-3.018	-3.011	-3.002	-2.994	-2.984	-2.972	-2.961	-2.948	-2.934	-2.921	-2.905	-2.890	-2.874	-2.858	-2.840	-2.822	-2.805	-2.785	-2.766	-2.748	-2.728	-2.706	-2.688	-2.666	-2.646	-2.625	-2.604	-2.584	-2.562	-2.544	-2.522	-2.502	-2.484	-2.464	-2.445	-2.428	-2.409	-2.391	-2.374	-2.359	-2.342	-2.328	-2.312	-2.300	-2.288	-2.276	-2.265	-2.254	-2.245	-2.236	-2.229	-2.222	-2.218	-2.212	-2.209	-2.206	-2.204	-2.202	-2.201	-2.202	-2.204	-2.206	-2.209	-2.212	-2.216	-2.221	-2.226	-2.232	-2.240	-2.246	-2.254	-2.261	-2.269	-2.278	-2.286	-2.294	-2.302	-2.311	-2.321	-2.330	-2.338	-2.346	-2.355	-2.362	-2.370	-2.379	-2.385	-2.391	-2.398	-2.404	-2.410	-2.415	-2.419	-2.422	-2.426	-2.430	-2.432	-2.434	-2.435	-2.436	-2.436	-2.436	-2.435	-2.434	-2.432	-2.431	-2.429	-2.426	-2.422	-2.419	-2.415	-2.412	-2.408	-2.404	-2.399	-2.395	-2.390	-2.386	-2.381	-2.378	-2.372	-2.369	-2.366	-2.361	-2.359	-2.356	-2.354	-2.351	-2.350	-2.348	-2.346	-2.346	-2.346	-2.346	-2.349	-2.349	-2.350	-2.354	-2.356	-2.359	-2.361	-2.365	-2.370	-2.375	-2.379	-2.385	-2.390	-2.395	-2.401	-2.406	-2.411	-2.419	-2.424	-2.430	-2.436	-2.442	-2.448	-2.454	-2.459	-2.464	-2.469	-2.472	-2.476	-2.481	-2.482	-2.486	-2.488	-2.490	-2.490	-2.490	-2.490	-2.489	-2.488	-2.484	-2.481	-2.476	-2.471	-2.465	-2.459	-2.451	-2.444	-2.435	-2.425	-2.415	-2.404	-2.391	-2.379	-2.365	-2.352	-2.338	-2.322	-2.308	-2.291	-2.274	-2.256	-2.240	-2.221	-2.202	-2.185	-2.165	-2.146	-2.128	-2.108	-2.088	-2.069	-2.049	-2.029	-2.009	-1.989	-1.969	-1.949	-1.929	-1.910	-1.890	-1.871	-1.852	-1.832	-1.814	-1.795	-1.778	-1.759	-1.741	-1.725	-1.708	-1.690	-1.672	-1.656	-1.640	-1.624	-1.608	-1.591	-1.575	-1.560	-1.545	-1.529	-1.514	-1.499	-1.484	-1.470	-1.455	-1.441	-1.426	-1.411	-1.398	-1.384	-1.369	-1.355	-1.340	-1.326	-1.312	-1.299	-1.284	-1.271	-1.256	-1.242	-1.229	-1.215	-1.201	-1.188	-1.175	-1.161	-1.149	-1.135	-1.122	-1.110	-1.096	-1.084	-1.072	-1.061	-1.049	-1.038	-1.025	-1.015	-1.004	-0.994	-0.981	-0.972	-0.961	-0.952	-0.942	-0.932	-0.924	-0.915	-0.906	-0.899	-0.889	-0.881	-0.875	-0.868	-0.860	-0.852	-0.846	-0.839	-0.834	-0.826	-0.820	-0.814	-0.808	-0.802	-0.795	-0.790	-0.785	-0.779	-0.772	-0.768	-0.762	-0.758	-0.754	-0.748	-0.742	-0.739	-0.735	-0.731	-0.728	-0.724	-0.720	-0.718	-0.715	-0.712	-0.710	-0.708	-0.706	-0.706	-0.705	-0.705	-0.705	-0.705	-0.706	-0.708	-0.710	-0.712	-0.714	-0.718	-0.721	-0.725	-0.730	-0.734	-0.740	-0.746	-0.752	-0.759	-0.765	-0.772	-0.780	-0.788	-0.795	-0.805	-0.812	-0.821	-0.829	-0.839	-0.848	-0.856	-0.865	-0.875	-0.882	-0.891	-0.900	-0.908	-0.915	-0.922	-0.930	-0.938	-0.945	-0.950	-0.956	-0.961	-0.968	-0.971	-0.976	-0.980	-0.982	-0.985	-0.988	-0.989	-0.990	-0.990	-0.990	-0.991	-0.989	-0.989	-0.986	-0.984	-0.981	-0.979	-0.975	-0.971	-0.966	-0.962	-0.958	-0.952	-0.949	-0.942	-0.938	-0.932	-0.926	-0.920	-0.914	-0.909	-0.902	-0.898	-0.891	-0.886	-0.880	-0.875	-0.869	-0.862	-0.859	-0.852	-0.849	-0.844	-0.839	-0.834	-0.829	-0.825	-0.821	-0.816	-0.812	-0.810	-0.805	-0.801	-0.800	-0.796	-0.792	-0.790	-0.788	-0.785	-0.781	-0.780	-0.776	-0.775	-0.772	-0.770	-0.769	-0.766	-0.765	-0.762	-0.760	-0.759	-0.756	-0.755	-0.754	-0.751	-0.750	-0.749	-0.748	-0.746	-0.745	-0.744	-0.742	-0.741	-0.740	-0.739	-0.738	-0.738	-0.738	-0.736	-0.736	-0.736	-0.735	-0.735	-0.735	-0.735	-0.736	-0.736	-0.739	-0.740	-0.741	-0.744	-0.744	-0.746	-0.749	-0.751	-0.754	-0.756	-0.759	-0.762	-0.766	-0.770	-0.772	-0.778	-0.781	-0.785	-0.789	-0.794	-0.799	-0.804	-0.809	-0.812	-0.819	-0.824	-0.829	-0.834	-0.840	-0.845	-0.850	-0.855	-0.861	-0.868	-0.871	-0.876	-0.882	-0.888	-0.891	-0.896	-0.901	-0.906	-0.910	-0.914	-0.918	-0.922	-0.925	-0.928	-0.931	-0.934	-0.936	-0.939	-0.940	-0.942	-0.944	-0.945	-0.945	-0.945	-0.946	-0.946	-0.945	-0.945	-0.944	-0.942	-0.942	-0.940	-0.939	-0.936	-0.934	-0.932	-0.930	-0.926	-0.924	-0.920	-0.918	-0.914	-0.910	-0.906	-0.904	-0.900	-0.896	-0.892	-0.890	-0.885	-0.882	-0.879	-0.876	-0.874	-0.870	-0.868	-0.865	-0.864	-0.861	-0.861	-0.860	-0.859	-0.858	-0.859	-0.859	-0.860	-0.860	-0.862	-0.865	-0.866	-0.869	-0.874	-0.878	-0.881	-0.886	-0.892	-0.898	-0.905	-0.911	-0.919	-0.926	-0.934	-0.944	-0.952	-0.962	-0.971	-0.981	-0.992	-1.004	-1.015	-1.026	-1.039	-1.051	-1.064	-1.076	-1.090	-1.102	-1.116	-1.130	-1.144	-1.158	-1.171	-1.185	-1.200	-1.214	-1.228	-1.241	-1.255	-1.269	-1.282	-1.296	-1.309	-1.322	-1.336	-1.348	-1.361	-1.372	-1.385	-1.396	-1.409	-1.419	-1.431	-1.441	-1.451	-1.461	-1.471	-1.481	-1.491	-1.499	-1.509	-1.518	-1.525	-1.534	-1.540	-1.548	-1.555	-1.561	-1.568	-1.574	-1.580	-1.585	-1.591	-1.596	-1.600	-1.605	-1.609	-1.614	-1.615	-1.620	-1.621	-1.624	-1.626	-1.629	-1.629	-1.631	-1.631	-1.631	-1.631	-1.631	-1.630	-1.629	-1.626	-1.625	-1.621	-1.619	-1.615	-1.610	-1.606	-1.601	-1.596	-1.590	-1.584	-1.578	-1.569	-1.561	-1.554	-1.546	-1.538	-1.528	-1.519	-1.509	-1.499	-1.488	-1.476	-1.466	-1.455	-1.442	-1.431	-1.420	-1.409	-1.396	-1.385	-1.372	-1.361	-1.349	-1.338	-1.326	-1.315	-1.304	-1.292	-1.281	-1.271	-1.260	-1.250	-1.241	-1.231	-1.222	-1.214	-1.205	-1.198	-1.189	-1.182	-1.175	-1.168	-1.161	-1.155	-1.150	-1.144	-1.139	-1.134	-1.129	-1.124	-1.118	-1.114	-1.110	-1.105	-1.100	-1.095	-1.090	-1.085	-1.080	-1.075	-1.068	-1.062	-1.056	-1.049	-1.041	-1.034	-1.026	-1.016	-1.008	-0.998	-0.986	-0.976	-0.965	-0.952	-0.939	-0.926	-0.912	-0.896	-0.881	-0.865	-0.848	-0.830	-0.812	-0.794	-0.772	-0.752	-0.732	-0.711	-0.689	-0.668	-0.644	-0.620	-0.596	-0.572	-0.549	-0.524	-0.499	-0.474	-0.448	-0.422	-0.398	-0.371	-0.345	-0.319	-0.292	-0.268	-0.242	-0.216	-0.192	-0.168	-0.142	-0.118	-0.095	-0.071	-0.048	-0.025	-0.002	0.018	0.040	0.060	0.079	0.098	0.116	0.134	0.151	0.166	0.181	0.198	0.210	0.222	0.235	0.246	0.258	0.266	0.275	0.281	0.289	0.295	0.300	0.304	0.306	0.309	0.311	0.311	0.311	0.310	0.309	0.306	0.302	0.299	0.295	0.290	0.284	0.278	0.270	0.264	0.256	0.248	0.239	0.231	0.222	0.214	0.205	0.196	0.186	0.179	0.170	0.161	0.154	0.146	0.139	0.132	0.128	0.122	0.118	0.114	0.111	0.109	0.108	0.108	0.108	0.110	0.114	0.118	0.122	0.129	0.136	0.145	0.155	0.168	0.179	0.194	0.209	0.224	0.241	0.260	0.280	0.301	0.322	0.346	0.370	0.395	0.420	0.449	0.476	0.504	0.534	0.564	0.594	0.625	0.658	0.689	0.721	0.752	0.786	0.820	0.852	0.885	0.919	0.951	0.984	1.016	1.049	1.080	1.111	1.141	1.171	1.200	1.229	1.258	1.284	1.309	1.334	1.359	1.382	1.405	1.425	1.446	1.465	1.484	1.500	1.516	1.530	1.544	1.556	1.569	1.578	1.588	1.595	1.602	1.608	1.612	1.616	1.619	1.620	1.620	1.619	1.616	1.614	1.610	1.604	1.598	1.590	1.582	1.574	1.562	1.552	1.540	1.528	1.514	1.499	1.484	1.468	1.452	1.434	1.416	1.398	1.379	1.359	1.338	1.318	1.296	1.275	1.252	1.231	1.209	1.185	1.162	1.140	1.118	1.094	1.071	1.049	1.026	1.004	0.982	0.961	0.940	0.920	0.899	0.879	0.860	0.842	0.824	0.806	0.790	0.775	0.760	0.745	0.732	0.720	0.709	0.698	0.689	0.680	0.671	0.664	0.658	0.651	0.648	0.644	0.640	0.639	0.636	0.635	0.635	0.635	0.635	0.636	0.639	0.639	0.641	0.645	0.648	0.650	0.652	0.656	0.660	0.662	0.665	0.668	0.670	0.672	0.674	0.675	0.676	0.676	0.676	0.676	0.676	0.675	0.672	0.670	0.666	0.662	0.659	0.654	0.649	0.642	0.636	0.630	0.622	0.615	0.606	0.598	0.589	0.579	0.570	0.560	0.550	0.540	0.530	0.520	0.509	0.499	0.489	0.478	0.468	0.459	0.449	0.440	0.431	0.421	0.414	0.405	0.398	0.390	0.384	0.378	0.371	0.366	0.362	0.359	0.355	0.352	0.350	0.349	0.348	0.349	0.349	0.350	0.351	0.354	0.358	0.360	0.364	0.369	0.375	0.380	0.386	0.392	0.399	0.408	0.414	0.421	0.431	0.439	0.448	0.458	0.466	0.474	0.484	0.494	0.502	0.511	0.520	0.529	0.538	0.546	0.554	0.561	0.570	0.578	0.584	0.590	0.596	0.601	0.606	0.611	0.615	0.618	0.620	0.621	0.624	0.625	0.625	0.624	0.622	0.621	0.618	0.614	0.610	0.606	0.599	0.594	0.586	0.579	0.570	0.561	0.552	0.542	0.530	0.520	0.509	0.496	0.484	0.470	0.458	0.442	0.430	0.415	0.400	0.385	0.371	0.356	0.341	0.326	0.311	0.298	0.282	0.269	0.254	0.241	0.228	0.214	0.202	0.190	0.178	0.166	0.156	0.145	0.135	0.126	0.118	0.109	0.101	0.094	0.086	0.079	0.072	0.068	0.061	0.058	0.051	0.048	0.044	0.040	0.036	0.031	0.029	0.025	0.022	0.020	0.016	0.012	0.010	0.006	0.001	-0.002	-0.008	-0.014	-0.018	-0.024	-0.030	-0.039	-0.048	-0.055	-0.064	-0.075	-0.085	-0.096	-0.109	-0.122	-0.136	-0.150	-0.166	-0.181	-0.199	-0.216	-0.235	-0.254	-0.272	-0.294	-0.315	-0.336	-0.358	-0.380	-0.402	-0.426	-0.449	-0.471	-0.496	-0.520	-0.544	-0.566	-0.590	-0.614	-0.635	-0.658	-0.680	-0.700	-0.720	-0.740	-0.759	-0.778	-0.796	-0.811	-0.828	-0.841	-0.855	-0.869	-0.879	-0.890	-0.898	-0.906	-0.912	-0.918	-0.921	-0.925	-0.926	-0.926	-0.925	-0.924	-0.921	-0.916	-0.911	-0.905	-0.898	-0.890	-0.881	-0.870	-0.860	-0.849	-0.835	-0.824	-0.809	-0.796	-0.781	-0.766	-0.751	-0.735	-0.720	-0.704	-0.689	-0.671	-0.655	-0.639	-0.624	-0.608	-0.591	-0.575	-0.559	-0.545	-0.529	-0.514	-0.499	-0.484	-0.469	-0.455	-0.440	-0.428	-0.412	-0.400	-0.386	-0.374	-0.361	-0.349	-0.338	-0.326	-0.314	-0.302	-0.291	-0.280	-0.269	-0.259	-0.248	-0.238	-0.228	-0.218	-0.208	-0.198	-0.189	-0.180	-0.170	-0.161	-0.152	-0.144	-0.135	-0.128	-0.120	-0.111	-0.105	-0.098	-0.090	-0.084	-0.079	-0.072	-0.068	-0.064	-0.059	-0.056	-0.052	-0.050	-0.046	-0.046	-0.044	-0.044	-0.042	-0.042	-0.044	-0.045	-0.048	-0.049	-0.051	-0.055	-0.058	-0.061	-0.066	-0.070	-0.075	-0.079	-0.084	-0.090	-0.094	-0.100	-0.104	-0.110	-0.114	-0.119	-0.122	-0.128	-0.131	-0.134	-0.135	-0.138	-0.139	-0.139	-0.139	-0.138	-0.136	-0.131	-0.128	-0.124	-0.116	-0.110	-0.101	-0.092	-0.080	-0.068	-0.056	-0.040	-0.024	-0.006	0.011	0.031	0.054	0.075	0.100	0.125	0.151	0.180	0.208	0.239	0.269	0.301	0.335	0.368	0.402	0.439	0.476	0.512	0.551	0.590	0.629	0.669	0.709	0.749	0.790	0.830	0.871	0.912	0.952	0.994	1.035	1.075	1.116	1.156	1.196	1.234	1.272	1.311	1.348	1.384	1.420	1.455	1.489	1.522	1.554	1.585	1.616	1.645	1.672	1.700	1.725	1.750	1.774	1.796	1.818	1.838	1.856	1.874	1.891	1.906	1.920	1.934	1.945	1.956	1.966	1.975	1.984	1.991	1.996	2.001	2.005	2.009	2.011	2.011	2.013	2.013	2.011	2.009	2.006	2.004	2.000	1.995	1.990	1.984	1.979	1.971	1.964	1.956	1.949	1.940	1.930	1.920	1.910	1.900	1.889	1.876	1.864	1.851	1.839	1.825	1.811	1.798	1.781	1.766	1.750	1.734	1.716	1.699	1.681	1.661	1.642	1.622	1.600	1.580	1.558	1.535	1.510	1.488	1.461	1.436	1.409	1.382	1.354	1.324	1.294	1.262	1.230	1.199	1.165	1.131	1.096	1.060	1.024	0.986	0.949	0.909	0.871	0.830	0.790	0.748	0.708	0.665	0.621	0.579	0.536	0.491	0.448	0.402	0.359	0.314	0.269	0.224	0.179	0.134	0.090	0.045	0.001	-0.041	-0.084	-0.128	-0.169	-0.210	-0.250	-0.289	-0.328	-0.366	-0.402	-0.439	-0.474	-0.507	-0.539	-0.570	-0.601	-0.629	-0.656	-0.682	-0.706	-0.730	-0.752	-0.772	-0.791	-0.809	-0.825	-0.840	-0.854	-0.866	-0.876	-0.886	-0.894	-0.901	-0.906	-0.911	-0.914	-0.916	-0.918	-0.919	-0.918	-0.918	-0.915	-0.911	-0.908	-0.904	-0.899	-0.894	-0.888	-0.882	-0.875	-0.869	-0.861	-0.855	-0.848	-0.840	-0.832	-0.825	-0.819	-0.811	-0.804	-0.799	-0.792	-0.786	-0.780	-0.774	-0.769	-0.764	-0.760	-0.754	-0.750	-0.748	-0.744	-0.741	-0.739	-0.736	-0.734	-0.732	-0.731	-0.729	-0.729	-0.728	-0.728	-0.726	-0.726	-0.725	-0.726	-0.726	-0.726	-0.726	-0.726	-0.728	-0.728	-0.728	-0.729	-0.729	-0.730	-0.729	-0.730	-0.731	-0.731	-0.732	-0.734	-0.734	-0.735	-0.735	-0.736	-0.738	-0.739	-0.740	-0.741	-0.742	-0.745	-0.746	-0.750	-0.754	-0.756	-0.760	-0.765	-0.770	-0.775	-0.781	-0.788	-0.794	-0.802	-0.810	-0.820	-0.829	-0.839	-0.850	-0.861	-0.874	-0.886	-0.900	-0.914	-0.929	-0.944	-0.960	-0.975	-0.992	-1.010	-1.028	-1.045	-1.062	-1.081	-1.101	-1.120	-1.139	-1.158	-1.176	-1.194	-1.211	-1.230	-1.246	-1.264	-1.280	-1.294	-1.309	-1.322	-1.335	-1.346	-1.356	-1.366	-1.374	-1.380	-1.386	-1.390	-1.391	-1.392	-1.391	-1.389	-1.385	-1.379	-1.371	-1.361	-1.350	-1.339	-1.324	-1.309	-1.290	-1.271	-1.250	-1.229	-1.205	-1.179	-1.154	-1.126	-1.098	-1.068	-1.038	-1.006	-0.974	-0.941	-0.908	-0.875	-0.841	-0.808	-0.772	-0.739	-0.704	-0.670	-0.636	-0.604	-0.572	-0.541	-0.510	-0.481	-0.451	-0.424	-0.398	-0.371	-0.346	-0.322	-0.301	-0.281	-0.262	-0.245	-0.229	-0.214	-0.201	-0.189	-0.179	-0.169	-0.162	-0.156	-0.151	-0.148	-0.145	-0.144	-0.144	-0.145	-0.148	-0.150	-0.154	-0.158	-0.162	-0.169	-0.175	-0.182	-0.190	-0.196	-0.204	-0.212	-0.220	-0.228	-0.235	-0.244	-0.250	-0.258	-0.264	-0.270	-0.275	-0.280	-0.285	-0.289	-0.292	-0.295	-0.296	-0.298	-0.298	-0.298	-0.295	-0.294	-0.289	-0.285	-0.280	-0.274	-0.266	-0.259	-0.250	-0.240	-0.230	-0.219	-0.205	-0.191	-0.178	-0.162	-0.146	-0.129	-0.111	-0.094	-0.075	-0.054	-0.034	-0.012	0.009	0.031	0.054	0.078	0.101	0.124	0.149	0.174	0.199	0.222	0.249	0.275	0.300	0.325	0.350	0.376	0.400	0.425	0.450	0.475	0.499	0.522	0.546	0.568	0.591	0.611	0.631	0.652	0.672	0.690	0.709	0.725	0.741	0.756	0.770	0.784	0.796	0.809	0.818	0.829	0.836	0.844	0.851	0.858	0.862	0.866	0.870	0.872	0.872	0.874	0.874	0.874	0.872	0.871	0.870	0.868	0.865	0.861	0.858	0.855	0.851	0.848	0.844	0.840	0.838	0.834	0.831	0.829	0.826	0.825	0.825	0.825	0.825	0.826	0.829	0.831	0.834	0.839	0.844	0.850	0.856	0.865	0.872	0.884	0.894	0.906	0.918	0.931	0.945	0.961	0.976	0.994	1.011	1.030	1.050	1.069	1.090	1.110	1.132	1.154	1.176	1.199	1.221	1.245	1.269	1.292	1.316	1.340	1.364	1.386	1.410	1.432	1.455	1.478	1.500	1.522	1.542	1.564	1.584	1.602	1.621	1.640	1.658	1.675	1.691	1.706	1.720	1.734	1.746	1.759	1.770	1.780	1.790	1.798	1.805	1.811	1.818	1.822	1.828	1.830	1.832	1.835	1.834	1.834	1.834	1.831	1.829	1.826	1.821	1.816	1.811	1.804	1.798	1.790	1.781	1.772	1.764	1.754	1.744	1.731	1.720	1.709	1.698	1.685	1.671	1.658	1.645	1.631	1.618	1.602	1.590	1.576	1.561	1.548	1.534	1.520	1.505	1.492	1.478	1.465	1.451	1.439	1.425	1.412	1.400	1.389	1.376	1.365	1.354	1.344	1.334	1.325	1.315	1.308	1.299	1.291	1.284	1.279	1.272	1.268	1.264	1.259	1.255	1.251	1.249	1.246	1.245	1.244	1.241	1.241	1.241	1.242	1.242	1.244	1.246	1.248	1.249	1.252	1.254	1.258	1.260	1.264	1.266	1.270	1.272	1.276	1.279	1.282	1.286	1.289	1.291	1.292	1.296	1.298	1.298	1.299	1.300	1.299	1.298	1.299	1.296	1.295	1.291	1.289	1.285	1.281	1.275	1.271	1.265	1.258	1.251	1.244	1.235	1.226	1.218	1.208	1.196	1.186	1.174	1.162	1.151	1.139	1.126	1.114	1.100	1.088	1.074	1.060	1.048	1.032	1.019	1.005	0.991	0.979	0.966	0.952	0.939	0.928	0.915	0.902	0.890	0.879	0.868	0.858	0.846	0.836	0.826	0.818	0.809	0.800	0.792	0.785	0.778	0.771	0.764	0.759	0.754	0.749	0.745	0.741	0.738	0.735	0.731	0.730	0.728	0.726	0.725	0.722	0.721	0.721	0.720	0.720	0.721	0.721	0.720	0.721	0.722	0.721	0.722	0.724	0.724	0.726	0.726	0.728	0.729	0.729	0.731	0.731	0.732	0.732	0.734	0.734	0.735	0.735	0.735	0.735	0.734	0.734	0.732	0.732	0.730	0.729	0.726	0.725	0.722	0.720	0.718	0.714	0.710	0.706	0.702	0.698	0.692	0.688	0.681	0.675	0.670	0.662	0.655	0.649	0.641	0.632	0.624	0.615	0.606	0.596	0.589	0.579	0.569	0.559	0.549	0.539	0.529	0.519	0.509	0.499	0.490	0.479	0.469	0.461	0.451	0.442	0.434	0.426	0.418	0.410	0.404	0.396	0.390	0.385	0.380	0.375	0.371	0.368	0.365	0.362	0.362	0.361	0.361	0.361	0.362	0.366	0.368	0.371	0.375	0.380	0.385	0.391	0.398	0.402	0.410	0.418	0.424	0.432	0.440	0.449	0.458	0.466	0.475	0.484	0.492	0.501	0.510	0.519	0.528	0.535	0.544	0.551	0.560	0.566	0.572	0.579	0.584	0.590	0.596	0.600	0.605	0.609	0.612	0.614	0.616	0.619	0.620	0.621	0.621	0.621	0.622	0.622	0.621	0.621	0.620	0.618	0.618	0.616	0.614	0.612	0.611	0.610	0.608	0.606	0.605	0.604	0.601	0.600	0.599	0.598	0.596	0.596	0.595	0.594	0.594	0.591	0.591	0.591	0.590	0.590	0.589	0.589	0.588	0.586	0.586	0.585	0.584	0.584	0.582	0.581	0.580	0.579	0.576	0.575	0.572	0.569	0.568	0.564	0.560	0.556	0.552	0.549	0.544	0.540	0.535	0.530	0.525	0.519	0.514	0.509	0.504	0.496	0.491	0.486	0.480	0.475	0.470	0.465	0.460	0.455	0.450	0.446	0.444	0.440	0.439	0.436	0.435	0.434	0.435	0.436	0.438	0.439	0.442	0.448	0.452	0.459	0.465	0.472	0.481	0.489	0.500	0.510	0.522	0.535	0.548	0.562	0.578	0.592	0.609	0.625	0.644	0.661	0.680	0.699	0.718	0.738	0.758	0.778	0.798	0.818	0.839	0.860	0.880	0.901	0.921	0.941	0.960	0.980	0.998	1.018	1.035	1.051	1.069	1.085	1.101	1.115	1.130	1.144	1.156	1.168	1.179	1.189	1.199	1.208	1.214	1.220	1.226	1.230	1.235	1.238	1.240	1.241	1.241	1.241	1.240	1.240	1.238	1.234	1.230	1.226	1.221	1.216	1.211	1.205	1.199	1.192	1.185	1.179	1.171	1.164	1.156	1.149	1.141	1.136	1.129	1.121	1.115	1.109	1.104	1.099	1.094	1.089	1.085	1.081	1.078	1.075	1.074	1.071	1.071	1.071	1.070	1.070	1.070	1.071	1.074	1.075	1.078	1.081	1.082	1.086	1.089	1.092	1.098	1.100	1.104	1.106	1.110	1.114	1.116	1.119	1.121	1.122	1.124	1.125	1.126	1.125	1.125	1.124	1.121	1.119	1.115	1.110	1.105	1.099	1.092	1.084	1.076	1.066	1.055	1.045	1.031	1.020	1.005	0.990	0.975	0.960	0.942	0.925	0.908	0.889	0.871	0.852	0.834	0.815	0.794	0.775	0.756	0.736	0.719	0.700	0.681	0.662	0.645	0.630	0.612	0.598	0.582	0.570	0.556	0.546	0.535	0.526	0.518	0.512	0.506	0.502	0.500	0.500	0.501	0.502	0.507	0.514	0.520	0.529	0.539	0.552	0.566	0.581	0.600	0.619	0.639	0.661	0.685	0.711	0.739	0.766	0.796	0.828	0.860	0.892	0.928	0.962	1.000	1.038	1.076	1.115	1.155	1.195	1.236	1.278	1.319	1.360	1.402	1.444	1.486	1.526	1.568	1.609	1.649	1.688	1.725	1.764	1.801	1.838	1.871	1.905	1.938	1.968	1.998	2.026	2.052	2.076	2.100	2.121	2.140	2.158	2.174	2.188	2.198	2.208	2.215	2.221	2.225	2.226	2.225	2.222	2.218	2.211	2.201	2.190	2.178	2.162	2.145	2.128	2.106	2.084	2.060	2.034	2.006	1.976	1.946	1.915	1.881	1.848	1.811	1.776	1.738	1.700	1.661	1.621	1.580	1.540	1.499	1.458	1.416	1.375	1.332	1.291	1.250	1.209	1.169	1.129	1.089	1.051	1.014	0.976	0.940	0.905	0.872	0.839	0.808	0.778	0.749	0.722	0.696	0.672	0.650	0.629	0.611	0.594	0.578	0.564	0.551	0.541	0.532	0.526	0.522	0.520	0.518	0.519	0.520	0.525	0.530	0.538	0.548	0.558	0.569	0.584	0.599	0.616	0.632	0.654	0.674	0.695	0.719	0.742	0.768	0.794	0.821	0.846	0.875	0.904	0.932	0.962	0.991	1.021	1.051	1.081	1.112	1.142	1.171	1.202	1.231	1.260	1.289	1.319	1.346	1.374	1.400	1.426	1.451	1.476	1.499	1.522	1.545	1.566	1.585	1.605	1.622	1.641	1.658	1.671	1.686	1.699	1.711	1.722	1.732	1.742	1.750	1.756	1.762	1.768	1.771	1.775	1.778	1.779	1.780	1.780	1.779	1.776	1.775	1.771	1.769	1.765	1.761	1.756	1.750	1.745	1.739	1.734	1.726	1.720	1.714	1.708	1.700	1.694	1.686	1.681	1.674	1.668	1.662	1.656	1.651	1.648	1.642	1.639	1.634	1.630	1.628	1.625	1.624	1.621	1.621	1.621	1.620	1.621	1.622	1.625	1.626	1.629	1.632	1.635	1.640	1.645	1.649	1.655	1.661	1.668	1.674	1.680	1.688	1.695	1.701	1.709	1.718	1.724	1.732	1.740	1.746	1.754	1.761	1.768	1.774	1.780	1.788	1.792	1.798	1.802	1.808	1.811	1.815	1.818	1.820	1.822	1.824	1.825	1.825	1.825	1.824	1.822	1.820	1.818	1.814	1.810	1.804	1.799	1.794	1.786	1.779	1.771	1.764	1.755	1.745	1.735	1.725	1.715	1.704	1.694	1.682	1.670	1.658	1.645	1.632	1.620	1.608	1.594	1.581	1.569	1.555	1.542	1.528	1.515	1.502	1.489	1.476	1.464	1.452	1.440	1.428	1.415	1.405	1.394	1.384	1.372	1.362	1.354	1.344	1.335	1.326	1.319	1.311	1.305	1.298	1.294	1.288	1.284	1.279	1.275	1.272	1.270	1.269	1.268	1.266	1.268	1.266	1.269	1.270	1.272	1.275	1.278	1.281	1.286	1.291	1.296	1.302	1.309	1.315	1.321	1.329	1.336	1.345	1.352	1.361	1.370	1.379	1.388	1.396	1.405	1.415	1.425	1.434	1.442	1.451	1.460	1.470	1.479	1.488	1.495	1.502	1.510	1.519	1.525	1.532	1.538	1.542	1.548	1.552	1.555	1.560	1.561	1.564	1.565	1.566	1.566	1.565	1.564	1.561	1.559	1.555	1.551	1.546	1.540	1.534	1.526	1.519	1.510	1.501	1.491	1.480	1.470	1.458	1.446	1.432	1.420	1.405	1.391	1.375	1.361	1.345	1.329	1.311	1.295	1.279	1.262	1.245	1.228	1.210	1.192	1.176	1.158	1.141	1.124	1.106	1.090	1.072	1.058	1.040	1.025	1.009	0.994	0.980	0.965	0.952	0.938	0.926	0.914	0.901	0.891	0.881	0.871	0.862	0.854	0.846	0.840	0.834	0.828	0.824	0.820	0.818	0.815	0.815	0.814	0.814	0.815	0.818	0.820	0.822	0.828	0.832	0.839	0.845	0.852	0.860	0.869	0.879	0.889	0.900	0.911	0.922	0.936	0.948	0.961	0.976	0.990	1.005	1.020	1.036	1.051	1.068	1.084	1.101	1.118	1.134	1.151	1.168	1.184	1.200	1.218	1.234	1.249	1.265	1.280	1.296	1.310	1.325	1.340	1.352	1.366	1.380	1.391	1.404	1.415	1.425	1.435	1.445	1.452	1.461	1.469	1.476	1.481	1.488	1.492	1.498	1.501	1.505	1.509	1.511	1.515	1.516	1.518	1.519	1.521	1.522	1.522	1.524	1.524	1.524	1.525	1.525	1.525	1.526	1.528	1.528	1.530	1.530	1.532	1.535	1.538	1.540	1.542	1.545	1.549	1.552	1.558	1.561	1.566	1.571	1.576	1.581	1.588	1.592	1.598	1.604	1.610	1.616	1.621	1.628	1.631	1.638	1.642	1.646	1.650	1.654	1.656	1.659	1.660	1.661	1.660	1.659	1.658	1.655	1.651	1.645	1.640	1.632	1.622	1.614	1.604	1.591	1.579	1.564	1.549	1.532	1.515	1.495	1.475	1.454	1.432	1.410	1.385	1.361	1.335	1.308	1.281	1.252	1.225	1.196	1.168	1.139	1.109	1.079	1.049	1.020	0.991	0.962	0.934	0.906	0.879	0.852	0.826	0.800	0.776	0.752	0.731	0.710	0.690	0.671	0.654	0.639	0.624	0.610	0.599	0.589	0.580	0.572	0.568	0.564	0.561	0.560	0.561	0.564	0.566	0.572	0.579	0.588	0.596	0.606	0.619	0.632	0.648	0.662	0.679	0.696	0.715	0.734	0.754	0.774	0.796	0.818	0.839	0.862	0.886	0.909	0.932	0.956	0.980	1.004	1.028	1.051	1.074	1.095	1.118	1.140	1.160	1.181	1.201	1.221	1.239	1.256	1.275	1.291	1.305	1.321	1.334	1.348	1.360	1.370	1.381	1.389	1.398	1.404	1.410	1.416	1.421	1.425	1.428	1.429	1.431	1.430	1.430	1.429	1.426	1.425	1.421	1.418	1.414	1.409	1.405	1.399	1.392	1.386	1.381	1.374	1.366	1.359	1.352	1.345	1.338	1.331	1.324	1.316	1.310	1.302	1.298	1.291	1.285	1.280	1.275	1.271	1.266	1.262	1.259	1.256	1.255	1.252	1.252	1.251	1.251	1.251	1.252	1.255	1.256	1.260	1.262	1.266	1.270	1.275	1.280	1.285	1.291	1.298	1.304	1.311	1.319	1.328	1.335	1.342	1.352	1.360	1.370	1.378	1.386	1.395	1.404	1.412	1.421	1.429	1.436	1.444	1.451	1.458	1.465	1.470	1.476	1.481	1.485	1.489	1.491	1.494	1.495	1.494	1.495	1.494	1.490	1.489	1.484	1.479	1.472	1.465	1.458	1.448	1.438	1.426	1.414	1.400	1.386	1.371	1.355	1.338	1.319	1.299	1.280	1.259	1.238	1.214	1.191	1.166	1.142	1.116	1.091	1.065	1.039	1.011	0.985	0.958	0.929	0.902	0.874	0.846	0.820	0.792	0.766	0.739	0.712	0.688	0.662	0.639	0.614	0.592	0.570	0.549	0.529	0.510	0.491	0.474	0.459	0.444	0.430	0.418	0.406	0.396	0.389	0.380	0.374	0.370	0.366	0.365	0.364	0.366	0.369	0.371	0.376	0.382	0.389	0.398	0.406	0.418	0.429	0.440	0.455	0.468	0.482	0.499	0.515	0.532	0.549	0.566	0.585	0.604	0.621	0.640	0.659	0.676	0.696	0.714	0.732	0.750	0.766	0.784	0.799	0.814	0.829	0.842	0.855	0.868	0.879	0.889	0.898	0.906	0.912	0.919	0.922	0.928	0.929	0.930	0.930	0.929	0.926	0.924	0.919	0.914	0.908	0.899	0.890	0.881	0.870	0.859	0.846	0.834	0.820	0.806	0.791	0.776	0.761	0.744	0.728	0.711	0.695	0.679	0.662	0.646	0.630	0.615	0.600	0.585	0.570	0.556	0.544	0.531	0.519	0.509	0.499	0.489	0.480	0.472	0.465	0.461	0.456	0.452	0.450	0.450	0.449	0.450	0.452	0.455	0.459	0.464	0.469	0.475	0.484	0.491	0.502	0.511	0.522	0.535	0.548	0.560	0.574	0.588	0.601	0.616	0.631	0.646	0.661	0.678	0.694	0.709	0.725	0.740	0.756	0.771	0.786	0.802	0.816	0.830	0.844	0.858	0.870	0.882	0.894	0.905	0.916	0.926	0.934	0.942	0.950	0.958	0.964	0.968	0.972	0.976	0.979	0.981	0.982	0.984	0.982	0.982	0.980	0.978	0.974	0.970	0.965	0.960	0.952	0.945	0.938	0.929	0.919	0.909	0.898	0.885	0.874	0.860	0.848	0.831	0.816	0.800	0.784	0.768	0.750	0.731	0.712	0.692	0.672	0.652	0.631	0.611	0.588	0.566	0.544	0.520	0.496	0.472	0.449	0.424	0.399	0.372	0.346	0.321	0.295	0.269	0.242	0.218	0.190	0.165	0.139	0.112	0.086	0.061	0.036	0.010	-0.014	-0.038	-0.061	-0.084	-0.106	-0.128	-0.149	-0.170	-0.190	-0.210	-0.228	-0.244	-0.261	-0.276	-0.291	-0.305	-0.318	-0.329	-0.339	-0.348	-0.356	-0.362	-0.368	-0.374	-0.378	-0.378	-0.379	-0.380	-0.379	-0.375	-0.372	-0.368	-0.361	-0.355	-0.348	-0.339	-0.329	-0.319	-0.306	-0.295	-0.281	-0.268	-0.252	-0.238	-0.220	-0.204	-0.185	-0.169	-0.149	-0.130	-0.110	-0.091	-0.070	-0.050	-0.029	-0.008	0.014	0.036	0.058	0.079	0.101	0.122	0.144	0.166	0.188	0.210	0.231	0.254	0.275	0.295	0.318	0.338	0.359	0.379	0.399	0.419	0.439	0.459	0.478	0.496	0.516	0.532	0.551	0.570	0.586	0.602	0.619	0.635	0.651	0.668	0.681	0.696	0.710	0.724	0.736	0.750	0.761	0.774	0.784	0.795	0.805	0.815	0.824	0.832	0.841	0.849	0.856	0.862	0.870	0.875	0.880	0.885	0.889	0.892	0.898	0.900	0.901	0.905	0.906	0.908	0.909	0.910	0.911	0.911	0.911	0.911	0.911	0.910	0.909	0.909	0.908	0.906	0.905	0.905	0.904	0.904	0.902	0.902	0.900	0.900	0.900	0.899	0.899	0.899	0.899	0.899	0.899	0.900	0.900	0.901	0.902	0.904	0.905	0.906	0.909	0.910	0.912	0.915	0.918	0.919	0.921	0.922	0.926	0.929	0.930	0.932	0.935	0.939	0.940	0.942	0.944	0.946	0.948	0.949	0.950	0.952	0.952	0.954	0.954	0.954	0.954	0.952	0.951	0.951	0.950	0.949	0.946	0.944	0.941	0.939	0.936	0.932	0.930	0.926	0.922	0.920	0.915	0.912	0.909	0.905	0.900	0.898	0.894	0.890	0.888	0.884	0.881	0.878	0.875	0.872	0.871	0.869	0.868	0.866	0.865	0.864	0.864	0.864	0.864	0.865	0.866	0.868	0.869	0.872	0.874	0.876	0.880	0.882	0.888	0.890	0.894	0.899	0.902	0.906	0.911	0.916	0.920	0.924	0.928	0.931	0.935	0.940	0.942	0.945	0.948	0.949	0.951	0.951	0.951	0.952	0.950	0.950	0.948	0.945	0.941	0.938	0.932	0.928	0.921	0.914	0.905	0.896	0.888	0.878	0.866	0.855	0.842	0.831	0.818	0.802	0.789	0.774	0.759	0.742	0.728	0.711	0.695	0.679	0.662	0.646	0.630	0.614	0.598	0.582	0.568	0.551	0.538	0.524	0.510	0.498	0.486	0.475	0.464	0.455	0.445	0.438	0.431	0.425	0.420	0.418	0.415	0.414	0.412	0.414	0.415	0.418	0.422	0.429	0.434	0.442	0.450	0.460	0.471	0.482	0.495	0.509	0.524	0.539	0.554	0.570	0.588	0.605	0.622	0.642	0.661	0.681	0.700	0.721	0.740	0.760	0.781	0.801	0.821	0.840	0.860	0.880	0.899	0.918	0.935	0.954	0.970	0.986	1.001	1.016	1.031	1.045	1.058	1.070	1.080	1.090	1.099	1.108	1.114	1.120	1.125	1.129	1.132	1.135	1.136	1.136	1.135	1.134	1.131	1.128	1.122	1.116	1.110	1.104	1.095	1.086	1.076	1.066	1.054	1.042	1.030	1.018	1.004	0.989	0.975	0.960	0.944	0.929	0.912	0.898	0.880	0.865	0.848	0.831	0.814	0.798	0.781	0.765	0.749	0.732	0.716	0.700	0.686	0.671	0.656	0.642	0.629	0.615	0.601	0.589	0.578	0.565	0.555	0.544	0.535	0.525	0.516	0.509	0.501	0.495	0.489	0.482	0.479	0.474	0.470	0.468	0.464	0.462	0.461	0.460	0.459	0.458	0.459	0.459	0.460	0.462	0.464	0.465	0.468	0.470	0.472	0.478	0.481	0.484	0.488	0.491	0.495	0.500	0.504	0.507	0.511	0.516	0.520	0.524	0.529	0.532	0.535	0.539	0.541	0.545	0.548	0.550	0.552	0.555	0.556	0.559	0.559	0.561	0.561	0.561	0.561	0.561	0.561	0.560	0.559	0.558	0.556	0.554	0.551	0.549	0.546	0.542	0.539	0.536	0.531	0.528	0.524	0.519	0.515	0.511	0.505	0.501	0.495	0.490	0.485	0.480	0.474	0.469	0.462	0.458	0.451	0.446	0.441	0.435	0.429	0.424	0.419	0.415	0.409	0.404	0.400	0.395	0.390	0.385	0.381	0.378	0.374	0.370	0.366	0.362	0.359	0.356	0.352	0.350	0.348	0.346	0.344	0.342	0.340	0.339	0.338	0.336	0.336	0.335	0.334	0.334	0.334	0.334	0.335	0.335	0.336	0.338	0.339	0.340	0.342	0.344	0.346	0.349	0.352	0.354	0.358	0.360	0.364	0.368	0.370	0.375	0.379	0.384	0.386	0.392	0.396	0.401	0.405	0.410	0.415	0.419	0.425	0.430	0.434	0.439	0.442	0.448	0.452	0.456	0.460	0.465	0.469	0.471	0.475	0.479	0.481	0.484	0.486	0.488	0.488	0.489	0.490	0.490	0.489	0.488	0.486	0.484	0.482	0.478	0.475	0.470	0.466	0.461	0.455	0.449	0.442	0.435	0.428	0.419	0.410	0.400	0.390	0.381	0.370	0.360	0.349	0.339	0.328	0.316	0.305	0.292	0.281	0.270	0.258	0.248	0.236	0.224	0.214	0.202	0.192	0.181	0.171	0.162	0.154	0.145	0.138	0.129	0.121	0.115	0.109	0.104	0.099	0.094	0.090	0.086	0.084	0.082	0.080	0.079	0.079	0.078	0.079	0.080	0.081	0.084	0.085	0.088	0.090	0.094	0.098	0.101	0.105	0.108	0.112	0.116	0.120	0.124	0.128	0.131	0.135	0.138	0.141	0.144	0.145	0.148	0.149	0.150	0.151	0.151	0.151	0.150	0.149	0.146	0.144	0.140	0.136	0.131	0.128	0.121	0.115	0.108	0.100	0.091	0.084	0.074	0.064	0.052	0.042	0.029	0.018	0.005	-0.009	-0.022	-0.036	-0.051	-0.066	-0.082	-0.098	-0.114	-0.130	-0.146	-0.162	-0.181	-0.198	-0.215	-0.232	-0.250	-0.268	-0.284	-0.301	-0.319	-0.335	-0.352	-0.369	-0.385	-0.401	-0.416	-0.431	-0.445	-0.460	-0.474	-0.486	-0.499	-0.510	-0.521	-0.531	-0.542	-0.551	-0.559	-0.566	-0.572	-0.579	-0.582	-0.586	-0.589	-0.591	-0.591	-0.591	-0.591	-0.589	-0.586	-0.582	-0.579	-0.572	-0.566	-0.559	-0.550	-0.541	-0.531	-0.521	-0.509	-0.498	-0.484	-0.471	-0.458	-0.444	-0.429	-0.411	-0.396	-0.380	-0.364	-0.348	-0.329	-0.312	-0.296	-0.279	-0.261	-0.245	-0.228	-0.212	-0.196	-0.180	-0.165	-0.150	-0.136	-0.121	-0.108	-0.096	-0.084	-0.072	-0.064	-0.054	-0.045	-0.038	-0.031	-0.025	-0.021	-0.018	-0.015	-0.014	-0.014	-0.014	-0.015	-0.018	-0.021	-0.026	-0.032	-0.039	-0.046	-0.056	-0.065	-0.076	-0.088	-0.100	-0.112	-0.126	-0.141	-0.158	-0.172	-0.190	-0.206	-0.224	-0.242	-0.261	-0.281	-0.299	-0.319	-0.339	-0.358	-0.378	-0.398	-0.418	-0.438	-0.456	-0.476	-0.495	-0.512	-0.531	-0.550	-0.568	-0.584	-0.600	-0.614	-0.629	-0.644	-0.656	-0.669	-0.680	-0.691	-0.700	-0.710	-0.718	-0.725	-0.731	-0.735	-0.740	-0.742	-0.744	-0.745	-0.745	-0.744	-0.742	-0.740	-0.735	-0.730	-0.725	-0.719	-0.711	-0.704	-0.695	-0.686	-0.676	-0.666	-0.656	-0.644	-0.634	-0.621	-0.609	-0.596	-0.584	-0.571	-0.559	-0.546	-0.535	-0.521	-0.510	-0.498	-0.486	-0.475	-0.464	-0.454	-0.444	-0.434	-0.426	-0.418	-0.410	-0.404	-0.399	-0.394	-0.389	-0.386	-0.382	-0.380	-0.379	-0.380	-0.380	-0.381	-0.384	-0.388	-0.390	-0.395	-0.401	-0.406	-0.414	-0.420	-0.429	-0.436	-0.446	-0.455	-0.466	-0.475	-0.486	-0.498	-0.510	100.000	5.000	2.000	1.000	4.000	3.000	1.000	684.000	2.000	957.000	3.000	1281.000	0.000	0.000	0.000	0.000	0.000	0.000	0.000	0.000	0.000	0.000	0.000	0.000	0.670	0.660	0.651	0.642	0.631	0.621	0.610	0.600	0.589	0.579	0.566	0.556	0.544	0.532	0.522	0.511	0.501	0.491	0.481	0.472	0.464	0.455	0.448	0.440	0.434	0.428	0.422	0.418	0.414	0.411	0.408	0.406	0.406	0.405	0.406	0.408	0.410	0.412	0.415	0.420	0.424	0.429	0.435	0.442	0.450	0.458	0.465	0.475	0.482	0.492	0.502	0.512	0.522	0.534	0.544	0.554	0.565	0.575	0.586	0.596	0.606	0.616	0.626	0.635	0.644	0.652	0.661	0.669	0.675	0.681	0.686	0.691	0.695	0.699	0.701	0.702	0.702	0.702	0.701	0.700	0.695	0.691	0.686	0.681	0.674	0.666	0.658	0.646	0.636	0.625	0.614	0.599	0.585	0.571	0.555	0.539	0.521	0.505	0.486	0.468	0.448	0.429	0.409	0.389	0.368	0.348	0.326	0.306	0.285	0.264	0.244	0.224	0.204	0.184	0.164	0.145	0.126	0.108	0.090	0.074	0.058	0.041	0.028	0.014	0.000	-0.011	-0.024	-0.034	-0.042	-0.052	-0.060	-0.066	-0.071	-0.076	-0.080	-0.082	-0.085	-0.085	-0.085	-0.084	-0.081	-0.079	-0.075	-0.071	-0.066	-0.061	-0.055	-0.048	-0.040	-0.032	-0.024	-0.015	-0.006	0.004	0.014	0.025	0.036	0.045	0.058	0.068	0.079	0.090	0.101	0.111	0.122	0.131	0.141	0.151	0.161	0.171	0.180	0.189	0.196	0.205	0.211	0.219	0.225	0.231	0.236	0.242	0.246	0.251	0.254	0.258	0.260	0.262	0.264	0.265	0.265	0.266	0.266	0.266	0.265	0.265	0.264	0.261	0.260	0.258	0.256	0.252	0.250	0.248	0.245	0.242	0.240	0.236	0.234	0.231	0.228	0.225	0.224	0.221	0.220	0.220	0.219	0.219	0.219	0.219	0.220	0.220	0.222	0.225	0.229	0.232	0.236	0.242	0.248	0.255	0.261	0.270	0.278	0.288	0.299	0.310	0.321	0.334	0.348	0.361	0.376	0.391	0.409	0.425	0.444	0.461	0.481	0.501	0.521	0.541	0.562	0.584	0.606	0.630	0.652	0.675	0.699	0.721	0.745	0.770	0.792	0.816	0.840	0.864	0.888	0.910	0.931	0.954	0.975	0.996	1.016	1.038	1.055	1.074	1.091	1.109	1.125	1.140	1.152	1.165	1.178	1.188	1.198	1.206	1.214	1.220	1.224	1.228	1.229	1.231	1.230	1.230	1.226	1.222	1.218	1.211	1.204	1.195	1.185	1.174	1.162	1.149	1.134	1.119	1.104	1.086	1.069	1.051	1.031	1.012	0.991	0.971	0.950	0.929	0.908	0.885	0.865	0.842	0.821	0.800	0.778	0.758	0.738	0.716	0.696	0.678	0.658	0.640	0.624	0.608	0.591	0.578	0.564	0.550	0.539	0.529	0.519	0.511	0.504	0.499	0.494	0.490	0.489	0.488	0.488	0.489	0.492	0.495	0.501	0.507	0.515	0.524	0.532	0.544	0.556	0.569	0.581	0.595	0.611	0.625	0.642	0.660	0.678	0.695	0.712	0.732	0.751	0.770	0.790	0.809	0.829	0.848	0.866	0.885	0.902	0.921	0.939	0.956	0.971	0.988	1.002	1.016	1.030	1.044	1.055	1.066	1.075	1.084	1.091	1.098	1.102	1.106	1.109	1.111	1.110	1.110	1.108	1.104	1.100	1.094	1.086	1.079	1.069	1.058	1.045	1.031	1.018	1.001	0.986	0.968	0.950	0.929	0.910	0.888	0.866	0.844	0.820	0.796	0.772	0.746	0.721	0.696	0.670	0.645	0.619	0.591	0.566	0.540	0.515	0.489	0.465	0.439	0.415	0.391	0.369	0.348	0.325	0.305	0.285	0.266	0.250	0.234	0.218	0.205	0.191	0.180	0.170	0.161	0.154	0.148	0.142	0.139	0.138	0.136	0.138	0.139	0.141	0.145	0.151	0.158	0.166	0.175	0.184	0.195	0.206	0.220	0.234	0.248	0.264	0.279	0.295	0.311	0.329	0.346	0.362	0.381	0.399	0.415	0.432	0.450	0.466	0.481	0.498	0.514	0.529	0.541	0.555	0.568	0.578	0.589	0.599	0.606	0.614	0.620	0.625	0.629	0.632	0.634	0.634	0.632	0.630	0.628	0.622	0.618	0.610	0.602	0.594	0.584	0.572	0.560	0.548	0.534	0.519	0.502	0.488	0.470	0.452	0.434	0.415	0.396	0.378	0.356	0.338	0.318	0.298	0.278	0.258	0.239	0.219	0.199	0.180	0.161	0.144	0.126	0.109	0.091	0.076	0.060	0.046	0.032	0.019	0.008	-0.004	-0.015	-0.025	-0.032	-0.040	-0.048	-0.054	-0.058	-0.062	-0.065	-0.066	-0.068	-0.069	-0.068	-0.066	-0.065	-0.061	-0.056	-0.052	-0.048	-0.042	-0.036	-0.029	-0.022	-0.014	-0.006	0.004	0.011	0.021	0.030	0.040	0.049	0.059	0.068	0.079	0.088	0.096	0.105	0.114	0.121	0.129	0.136	0.142	0.148	0.152	0.158	0.161	0.165	0.168	0.168	0.169	0.168	0.165	0.164	0.159	0.155	0.149	0.141	0.134	0.125	0.115	0.104	0.091	0.079	0.064	0.049	0.032	0.015	-0.004	-0.021	-0.041	-0.062	-0.082	-0.104	-0.128	-0.149	-0.172	-0.196	-0.220	-0.242	-0.266	-0.290	-0.315	-0.338	-0.361	-0.385	-0.408	-0.430	-0.451	-0.471	-0.491	-0.511	-0.530	-0.548	-0.564	-0.580	-0.594	-0.609	-0.620	-0.630	-0.640	-0.648	-0.654	-0.659	-0.662	-0.664	-0.665	-0.664	-0.661	-0.658	-0.652	-0.645	-0.636	-0.626	-0.614	-0.601	-0.588	-0.572	-0.556	-0.538	-0.518	-0.496	-0.476	-0.454	-0.430	-0.406	-0.382	-0.356	-0.330	-0.304	-0.279	-0.251	-0.224	-0.196	-0.169	-0.140	-0.112	-0.085	-0.059	-0.032	-0.005	0.020	0.046	0.070	0.094	0.116	0.140	0.160	0.180	0.200	0.218	0.234	0.249	0.264	0.278	0.289	0.299	0.309	0.316	0.321	0.325	0.329	0.331	0.331	0.330	0.328	0.324	0.318	0.311	0.302	0.294	0.282	0.270	0.259	0.242	0.229	0.211	0.194	0.175	0.156	0.136	0.115	0.094	0.072	0.050	0.026	0.004	-0.019	-0.042	-0.066	-0.090	-0.114	-0.135	-0.159	-0.181	-0.204	-0.225	-0.245	-0.265	-0.285	-0.304	-0.321	-0.339	-0.355	-0.369	-0.382	-0.395	-0.405	-0.415	-0.424	-0.431	-0.436	-0.442	-0.445	-0.446	-0.446	-0.445	-0.442	-0.438	-0.434	-0.426	-0.418	-0.409	-0.398	-0.385	-0.371	-0.356	-0.342	-0.325	-0.308	-0.289	-0.270	-0.250	-0.229	-0.206	-0.184	-0.162	-0.138	-0.115	-0.090	-0.066	-0.041	-0.018	0.008	0.032	0.056	0.080	0.105	0.128	0.151	0.174	0.196	0.218	0.238	0.259	0.278	0.296	0.314	0.330	0.345	0.361	0.375	0.388	0.398	0.409	0.419	0.426	0.434	0.439	0.444	0.448	0.450	0.451	0.451	0.450	0.446	0.442	0.438	0.431	0.424	0.415	0.406	0.396	0.384	0.371	0.358	0.344	0.328	0.311	0.294	0.278	0.258	0.239	0.219	0.198	0.178	0.155	0.132	0.111	0.088	0.065	0.042	0.019	-0.005	-0.029	-0.052	-0.075	-0.099	-0.121	-0.145	-0.166	-0.189	-0.210	-0.231	-0.251	-0.271	-0.289	-0.308	-0.325	-0.341	-0.358	-0.371	-0.385	-0.399	-0.409	-0.420	-0.429	-0.438	-0.445	-0.450	-0.455	-0.459	-0.460	-0.462	-0.462	-0.461	-0.459	-0.456	-0.451	-0.446	-0.440	-0.434	-0.425	-0.415	-0.406	-0.394	-0.384	-0.371	-0.359	-0.345	-0.331	-0.316	-0.304	-0.289	-0.274	-0.259	-0.244	-0.229	-0.214	-0.200	-0.186	-0.171	-0.158	-0.145	-0.132	-0.121	-0.110	-0.099	-0.090	-0.081	-0.074	-0.066	-0.061	-0.056	-0.051	-0.049	-0.046	-0.046	-0.048	-0.049	-0.051	-0.055	-0.060	-0.066	-0.074	-0.081	-0.090	-0.100	-0.112	-0.124	-0.138	-0.150	-0.165	-0.181	-0.196	-0.212	-0.229	-0.248	-0.264	-0.281	-0.300	-0.319	-0.336	-0.355	-0.372	-0.391	-0.408	-0.426	-0.444	-0.460	-0.476	-0.491	-0.506	-0.521	-0.534	-0.546	-0.559	-0.570	-0.580	-0.589	-0.598	-0.604	-0.610	-0.615	-0.619	-0.622	-0.625	-0.624	-0.625	-0.622	-0.621	-0.616	-0.611	-0.606	-0.600	-0.592	-0.585	-0.576	-0.566	-0.556	-0.544	-0.532	-0.519	-0.507	-0.494	-0.480	-0.468	-0.452	-0.439	-0.425	-0.410	-0.396	-0.382	-0.368	-0.356	-0.342	-0.330	-0.319	-0.306	-0.296	-0.285	-0.276	-0.268	-0.259	-0.252	-0.246	-0.241	-0.239	-0.235	-0.234	-0.234	-0.234	-0.235	-0.239	-0.244	-0.249	-0.255	-0.262	-0.272	-0.282	-0.294	-0.306	-0.320	-0.334	-0.350	-0.366	-0.385	-0.404	-0.424	-0.445	-0.466	-0.488	-0.510	-0.534	-0.558	-0.584	-0.608	-0.634	-0.660	-0.685	-0.711	-0.739	-0.765	-0.790	-0.818	-0.842	-0.869	-0.894	-0.920	-0.944	-0.968	-0.990	-1.014	-1.036	-1.058	-1.078	-1.098	-1.116	-1.134	-1.151	-1.166	-1.181	-1.194	-1.208	-1.219	-1.228	-1.238	-1.245	-1.251	-1.256	-1.260	-1.264	-1.265	-1.266	-1.266	-1.264	-1.261	-1.258	-1.252	-1.246	-1.240	-1.232	-1.224	-1.215	-1.205	-1.195	-1.182	-1.170	-1.158	-1.144	-1.130	-1.116	-1.101	-1.088	-1.071	-1.058	-1.041	-1.026	-1.010	-0.996	-0.980	-0.965	-0.950	-0.936	-0.921	-0.908	-0.894	-0.881	-0.869	-0.858	-0.845	-0.834	-0.825	-0.815	-0.806	-0.798	-0.790	-0.784	-0.779	-0.772	-0.769	-0.765	-0.761	-0.760	-0.759	-0.758	-0.758	-0.759	-0.761	-0.762	-0.765	-0.770	-0.774	-0.779	-0.784	-0.790	-0.796	-0.802	-0.809	-0.816	-0.824	-0.832	-0.841	-0.849	-0.858	-0.866	-0.875	-0.884	-0.894	-0.901	-0.909	-0.919	-0.926	-0.934	-0.941	-0.949	-0.955	-0.962	-0.968	-0.974	-0.979	-0.982	-0.988	-0.990	-0.992	-0.995	-0.996	-0.998	-0.996	-0.998	-0.995	-0.992	-0.991	-0.988	-0.982	-0.978	-0.972	-0.966	-0.960	-0.952	-0.944	-0.935	-0.925	-0.915	-0.905	-0.894	-0.884	-0.872	-0.859	-0.848	-0.834	-0.821	-0.806	-0.794	-0.779	-0.765	-0.751	-0.736	-0.722	-0.709	-0.694	-0.680	-0.665	-0.652	-0.639	-0.625	-0.611	-0.599	-0.586	-0.575	-0.562	-0.552	-0.541	-0.531	-0.522	-0.512	-0.504	-0.496	-0.488	-0.481	-0.476	-0.470	-0.465	-0.462	-0.459	-0.456	-0.455	-0.452	-0.454	-0.454	-0.455	-0.456	-0.459	-0.461	-0.465	-0.470	-0.476	-0.481	-0.488	-0.494	-0.502	-0.509	-0.518	-0.526	-0.535	-0.545	-0.555	-0.565	-0.576	-0.585	-0.596	-0.608	-0.619	-0.629	-0.639	-0.650	-0.660	-0.670	-0.680	-0.690	-0.700	-0.709	-0.719	-0.726	-0.734	-0.741	-0.749	-0.754	-0.760	-0.765	-0.769	-0.772	-0.775	-0.776	-0.778	-0.778	-0.776	-0.775	-0.774	-0.770	-0.766	-0.761	-0.758	-0.750	-0.744	-0.735	-0.726	-0.716	-0.708	-0.696	-0.686	-0.675	-0.662	-0.650	-0.638	-0.624	-0.610	-0.596	-0.582	-0.568	-0.554	-0.540	-0.525	-0.511	-0.496	-0.482	-0.469	-0.455	-0.442	-0.429	-0.418	-0.406	-0.395	-0.385	-0.376	-0.368	-0.360	-0.352	-0.345	-0.340	-0.335	-0.331	-0.329	-0.328	-0.326	-0.328	-0.329	-0.331	-0.335	-0.340	-0.345	-0.351	-0.359	-0.369	-0.378	-0.388	-0.399	-0.411	-0.425	-0.439	-0.454	-0.470	-0.485	-0.502	-0.520	-0.539	-0.558	-0.576	-0.596	-0.615	-0.636	-0.656	-0.676	-0.698	-0.719	-0.740	-0.760	-0.780	-0.801	-0.822	-0.842	-0.860	-0.880	-0.899	-0.918	-0.935	-0.954	-0.970	-0.986	-1.001	-1.015	-1.030	-1.042	-1.054	-1.066	-1.076	-1.086	-1.095	-1.102	-1.109	-1.115	-1.120	-1.125	-1.128	-1.130	-1.130	-1.131	-1.130	-1.129	-1.126	-1.122	-1.119	-1.114	-1.109	-1.102	-1.095	-1.089	-1.080	-1.071	-1.061	-1.052	-1.042	-1.032	-1.021	-1.011	-1.000	-0.990	-0.978	-0.966	-0.955	-0.945	-0.935	-0.924	-0.914	-0.904	-0.895	-0.885	-0.878	-0.870	-0.862	-0.856	-0.850	-0.845	-0.841	-0.838	-0.835	-0.834	-0.832	-0.834	-0.835	-0.838	-0.841	-0.845	-0.851	-0.858	-0.865	-0.874	-0.884	-0.894	-0.905	-0.918	-0.931	-0.945	-0.961	-0.976	-0.994	-1.011	-1.030	-1.049	-1.068	-1.088	-1.108	-1.129	-1.150	-1.170	-1.192	-1.214	-1.235	-1.256	-1.278	-1.298	-1.319	-1.340	-1.358	-1.378	-1.395	-1.412	-1.430	-1.446	-1.461	-1.476	-1.490	-1.502	-1.512	-1.524	-1.531	-1.540	-1.545	-1.551	-1.555	-1.556	-1.558	-1.556	-1.555	-1.551	-1.546	-1.540	-1.534	-1.524	-1.514	-1.502	-1.490	-1.476	-1.461	-1.444	-1.426	-1.408	-1.390	-1.370	-1.349	-1.326	-1.305	-1.282	-1.259	-1.235	-1.211	-1.185	-1.161	-1.136	-1.111	-1.086	-1.062	-1.038	-1.012	-0.989	-0.965	-0.941	-0.920	-0.899	-0.878	-0.856	-0.836	-0.819	-0.801	-0.785	-0.769	-0.755	-0.741	-0.729	-0.719	-0.709	-0.701	-0.695	-0.689	-0.685	-0.682	-0.680	-0.680	-0.681	-0.685	-0.688	-0.694	-0.700	-0.706	-0.716	-0.726	-0.738	-0.750	-0.764	-0.779	-0.794	-0.811	-0.829	-0.848	-0.866	-0.886	-0.906	-0.929	-0.950	-0.972	-0.996	-1.018	-1.041	-1.065	-1.089	-1.112	-1.136	-1.159	-1.182	-1.205	-1.226	-1.249	-1.270	-1.292	-1.312	-1.332	-1.351	-1.370	-1.388	-1.404	-1.420	-1.434	-1.448	-1.460	-1.470	-1.481	-1.490	-1.498	-1.504	-1.509	-1.514	-1.515	-1.516	-1.516	-1.515	-1.511	-1.508	-1.502	-1.495	-1.486	-1.478	-1.468	-1.456	-1.445	-1.431	-1.418	-1.402	-1.385	-1.368	-1.351	-1.331	-1.312	-1.292	-1.274	-1.252	-1.231	-1.211	-1.189	-1.168	-1.146	-1.125	-1.105	-1.084	-1.062	-1.042	-1.022	-1.005	-0.985	-0.969	-0.951	-0.935	-0.920	-0.906	-0.894	-0.880	-0.870	-0.860	-0.851	-0.844	-0.839	-0.834	-0.830	-0.828	-0.826	-0.828	-0.830	-0.832	-0.836	-0.841	-0.849	-0.856	-0.866	-0.878	-0.889	-0.901	-0.915	-0.930	-0.945	-0.961	-0.979	-0.996	-1.014	-1.032	-1.052	-1.071	-1.091	-1.111	-1.131	-1.152	-1.172	-1.192	-1.212	-1.232	-1.251	-1.270	-1.290	-1.308	-1.325	-1.341	-1.358	-1.372	-1.388	-1.401	-1.412	-1.425	-1.435	-1.444	-1.451	-1.459	-1.465	-1.470	-1.474	-1.475	-1.476	-1.478	-1.475	-1.472	-1.470	-1.465	-1.459	-1.452	-1.444	-1.435	-1.425	-1.414	-1.402	-1.390	-1.378	-1.362	-1.349	-1.334	-1.318	-1.302	-1.285	-1.268	-1.250	-1.232	-1.215	-1.198	-1.180	-1.161	-1.144	-1.126	-1.110	-1.092	-1.076	-1.059	-1.044	-1.028	-1.014	-0.999	-0.985	-0.972	-0.961	-0.950	-0.940	-0.930	-0.921	-0.914	-0.908	-0.901	-0.896	-0.892	-0.890	-0.889	-0.889	-0.889	-0.890	-0.894	-0.896	-0.901	-0.908	-0.914	-0.921	-0.930	-0.940	-0.950	-0.961	-0.972	-0.985	-0.999	-1.014	-1.028	-1.042	-1.058	-1.074	-1.089	-1.105	-1.121	-1.138	-1.154	-1.170	-1.185	-1.201	-1.216	-1.230	-1.244	-1.258	-1.271	-1.281	-1.292	-1.304	-1.314	-1.321	-1.329	-1.334	-1.339	-1.342	-1.344	-1.345	-1.344	-1.341	-1.338	-1.331	-1.325	-1.315	-1.306	-1.294	-1.280	-1.266	-1.250	-1.231	-1.212	-1.191	-1.169	-1.145	-1.120	-1.094	-1.068	-1.038	-1.010	-0.979	-0.946	-0.915	-0.881	-0.848	-0.814	-0.779	-0.742	-0.708	-0.671	-0.635	-0.599	-0.562	-0.528	-0.491	-0.455	-0.420	-0.386	-0.352	-0.318	-0.285	-0.254	-0.222	-0.192	-0.162	-0.135	-0.108	-0.082	-0.058	-0.032	-0.011	0.010	0.030	0.048	0.065	0.081	0.096	0.108	0.119	0.130	0.139	0.146	0.152	0.158	0.160	0.162	0.164	0.164	0.162	0.159	0.156	0.151	0.146	0.140	0.132	0.126	0.116	0.108	0.098	0.088	0.078	0.066	0.055	0.042	0.031	0.019	0.008	-0.005	-0.016	-0.028	-0.038	-0.049	-0.060	-0.070	-0.080	-0.090	-0.099	-0.106	-0.114	-0.121	-0.128	-0.132	-0.138	-0.142	-0.145	-0.148	-0.149	-0.149	-0.149	-0.149	-0.146	-0.144	-0.139	-0.135	-0.129	-0.122	-0.115	-0.108	-0.100	-0.090	-0.079	-0.069	-0.058	-0.048	-0.034	-0.021	-0.009	0.005	0.019	0.034	0.049	0.064	0.078	0.092	0.108	0.124	0.139	0.154	0.169	0.182	0.198	0.211	0.226	0.239	0.252	0.264	0.278	0.288	0.300	0.310	0.320	0.329	0.338	0.345	0.351	0.358	0.362	0.366	0.370	0.372	0.374	0.374	0.375	0.372	0.371	0.368	0.364	0.358	0.352	0.345	0.338	0.329	0.319	0.309	0.298	0.285	0.272	0.258	0.242	0.229	0.212	0.195	0.178	0.160	0.141	0.122	0.104	0.082	0.064	0.044	0.022	0.001	-0.019	-0.039	-0.060	-0.081	-0.101	-0.121	-0.140	-0.160	-0.179	-0.198	-0.215	-0.232	-0.249	-0.265	-0.280	-0.292	-0.306	-0.318	-0.330	-0.339	-0.349	-0.356	-0.362	-0.368	-0.372	-0.375	-0.378	-0.378	-0.376	-0.375	-0.372	-0.368	-0.362	-0.356	-0.348	-0.339	-0.329	-0.319	-0.306	-0.294	-0.280	-0.266	-0.250	-0.236	-0.220	-0.202	-0.186	-0.169	-0.151	-0.135	-0.118	-0.100	-0.081	-0.065	-0.049	-0.031	-0.016	-0.002	0.012	0.025	0.039	0.049	0.060	0.069	0.078	0.085	0.090	0.094	0.098	0.099	0.099	0.098	0.095	0.090	0.084	0.076	0.066	0.056	0.042	0.030	0.015	-0.002	-0.021	-0.041	-0.062	-0.085	-0.109	-0.132	-0.159	-0.186	-0.214	-0.242	-0.272	-0.302	-0.332	-0.365	-0.396	-0.429	-0.460	-0.492	-0.525	-0.558	-0.590	-0.622	-0.654	-0.685	-0.714	-0.745	-0.774	-0.801	-0.829	-0.856	-0.881	-0.906	-0.930	-0.951	-0.971	-0.991	-1.008	-1.025	-1.039	-1.052	-1.065	-1.075	-1.084	-1.091	-1.096	-1.101	-1.104	-1.104	-1.104	-1.101	-1.099	-1.094	-1.088	-1.080	-1.071	-1.061	-1.050	-1.038	-1.025	-1.012	-0.996	-0.981	-0.965	-0.948	-0.931	-0.912	-0.895	-0.876	-0.858	-0.839	-0.820	-0.802	-0.784	-0.766	-0.748	-0.731	-0.715	-0.700	-0.684	-0.671	-0.656	-0.644	-0.634	-0.624	-0.614	-0.606	-0.600	-0.594	-0.590	-0.588	-0.586	-0.588	-0.589	-0.592	-0.598	-0.605	-0.611	-0.622	-0.634	-0.646	-0.660	-0.676	-0.695	-0.714	-0.735	-0.758	-0.780	-0.806	-0.832	-0.861	-0.890	-0.920	-0.952	-0.984	-1.019	-1.052	-1.089	-1.124	-1.162	-1.199	-1.238	-1.276	-1.316	-1.356	-1.395	-1.435	-1.476	-1.516	-1.555	-1.595	-1.635	-1.675	-1.714	-1.751	-1.790	-1.826	-1.862	-1.898	-1.932	-1.965	-1.996	-2.029	-2.058	-2.085	-2.112	-2.138	-2.161	-2.184	-2.205	-2.225	-2.242	-2.259	-2.272	-2.285	-2.296	-2.305	-2.312	-2.318	-2.321	-2.324	-2.325	-2.322	-2.320	-2.316	-2.311	-2.304	-2.295	-2.285	-2.274	-2.261	-2.248	-2.231	-2.216	-2.200	-2.181	-2.162	-2.144	-2.124	-2.104	-2.082	-2.061	-2.040	-2.018	-1.996	-1.974	-1.951	-1.930	-1.908	-1.886	-1.866	-1.845	-1.825	-1.805	-1.786	-1.769	-1.750	-1.732	-1.716	-1.701	-1.686	-1.672	-1.659	-1.648	-1.636	-1.625	-1.616	-1.608	-1.600	-1.591	-1.585	-1.580	-1.575	-1.572	-1.569	-1.566	-1.564	-1.561	-1.561	-1.561	-1.560	-1.560	-1.560	-1.560	-1.560	-1.561	-1.561	-1.561	-1.562	-1.561	-1.561	-1.560	-1.559	-1.558	-1.554	-1.551	-1.548	-1.544	-1.539	-1.532	-1.526	-1.518	-1.510	-1.500	-1.489	-1.478	-1.465	-1.451	-1.438	-1.422	-1.404	-1.388	-1.368	-1.349	-1.329	-1.306	-1.284	-1.261	-1.236	-1.211	-1.186	-1.159	-1.131	-1.104	-1.075	-1.046	-1.018	-0.988	-0.958	-0.928	-0.896	-0.866	-0.835	-0.804	-0.774	-0.744	-0.712	-0.682	-0.652	-0.622	-0.594	-0.565	-0.538	-0.510	-0.482	-0.456	-0.431	-0.406	-0.382	-0.360	-0.338	-0.318	-0.296	-0.276	-0.259	-0.242	-0.225	-0.210	-0.195	-0.182	-0.170	-0.160	-0.149	-0.140	-0.131	-0.124	-0.119	-0.114	-0.109	-0.105	-0.102	-0.102	-0.101	-0.100	-0.101	-0.102	-0.104	-0.108	-0.111	-0.114	-0.118	-0.122	-0.129	-0.132	-0.139	-0.145	-0.150	-0.158	-0.162	-0.170	-0.175	-0.181	-0.186	-0.192	-0.198	-0.204	-0.209	-0.214	-0.216	-0.220	-0.224	-0.226	-0.228	-0.229	-0.230	-0.230	-0.230	-0.228	-0.226	-0.222	-0.220	-0.215	-0.210	-0.204	-0.196	-0.188	-0.179	-0.170	-0.159	-0.148	-0.136	-0.122	-0.109	-0.094	-0.079	-0.064	-0.046	-0.029	-0.010	0.008	0.026	0.046	0.066	0.086	0.106	0.126	0.146	0.168	0.189	0.210	0.231	0.251	0.272	0.292	0.312	0.332	0.351	0.371	0.389	0.405	0.422	0.439	0.454	0.468	0.481	0.494	0.505	0.516	0.525	0.534	0.541	0.548	0.554	0.558	0.560	0.561	0.562	0.561	0.560	0.558	0.554	0.549	0.542	0.536	0.529	0.520	0.511	0.501	0.489	0.479	0.466	0.454	0.441	0.428	0.414	0.400	0.385	0.371	0.358	0.342	0.330	0.316	0.302	0.289	0.276	0.264	0.252	0.241	0.231	0.221	0.212	0.205	0.198	0.192	0.188	0.184	0.180	0.178	0.176	0.176	0.178	0.180	0.184	0.189	0.195	0.202	0.210	0.220	0.230	0.241	0.254	0.266	0.281	0.296	0.312	0.330	0.348	0.365	0.385	0.404	0.424	0.445	0.465	0.486	0.507	0.530	0.551	0.572	0.594	0.614	0.636	0.656	0.676	0.696	0.716	0.734	0.752	0.769	0.786	0.801	0.815	0.830	0.841	0.854	0.862	0.871	0.880	0.886	0.891	0.895	0.899	0.900	0.899	0.899	0.895	0.891	0.886	0.880	0.871	0.862	0.851	0.840	0.828	0.812	0.798	0.782	0.765	0.748	0.730	0.711	0.690	0.670	0.650	0.628	0.608	0.585	0.564	0.541	0.520	0.499	0.478	0.458	0.438	0.418	0.398	0.381	0.362	0.346	0.331	0.318	0.304	0.290	0.281	0.270	0.262	0.256	0.250	0.248	0.245	0.245	0.246	0.249	0.254	0.259	0.266	0.276	0.288	0.300	0.314	0.329	0.346	0.365	0.385	0.405	0.428	0.450	0.474	0.500	0.526	0.554	0.581	0.610	0.639	0.668	0.696	0.726	0.756	0.786	0.815	0.844	0.872	0.901	0.929	0.956	0.984	1.009	1.032	1.056	1.079	1.099	1.120	1.139	1.155	1.169	1.182	1.196	1.205	1.214	1.221	1.226	1.229	1.230	1.230	1.229	1.225	1.218	1.211	1.201	1.189	1.176	1.161	1.145	1.128	1.109	1.088	1.065	1.041	1.018	0.991	0.965	0.938	0.908	0.879	0.850	0.819	0.789	0.756	0.724	0.692	0.660	0.629	0.598	0.566	0.535	0.504	0.474	0.444	0.414	0.386	0.359	0.332	0.308	0.284	0.260	0.239	0.219	0.199	0.181	0.166	0.150	0.138	0.126	0.118	0.109	0.102	0.098	0.094	0.091	0.091	0.094	0.098	0.102	0.109	0.116	0.126	0.138	0.151	0.165	0.180	0.196	0.214	0.234	0.254	0.275	0.298	0.321	0.345	0.370	0.395	0.422	0.450	0.478	0.504	0.531	0.559	0.588	0.615	0.644	0.671	0.700	0.728	0.754	0.781	0.806	0.832	0.858	0.881	0.905	0.929	0.949	0.971	0.990	1.009	1.028	1.045	1.060	1.075	1.089	1.100	1.111	1.121	1.131	1.139	1.145	1.150	1.155	1.158	1.160	1.161	1.161	1.160	1.159	1.158	1.154	1.150	1.146	1.141	1.135	1.129	1.122	1.116	1.110	1.101	1.095	1.089	1.082	1.075	1.069	1.064	1.058	1.054	1.049	1.045	1.044	1.041	1.040	1.040	1.041	1.045	1.049	1.052	1.059	1.066	1.074	1.085	1.096	1.110	1.125	1.141	1.159	1.178	1.196	1.220	1.242	1.268	1.294	1.321	1.350	1.381	1.412	1.444	1.478	1.514	1.550	1.586	1.624	1.662	1.702	1.741	1.782	1.824	1.866	1.908	1.950	1.992	2.035	2.078	2.120	2.162	2.204	2.246	2.288	2.328	2.368	2.408	2.448	2.485	2.524	2.560	2.596	2.631	2.665	2.699	2.730	2.760	2.791	2.819	2.846	2.872	2.896	2.920	2.942	2.962	2.984	3.002	3.019	3.035	3.049	3.062	3.076	3.088	3.096	3.105	3.114	3.121	3.128	3.131	3.136	3.140	3.141	3.144	3.144	3.145	3.145	3.145	3.144	3.142	3.140	3.139	3.135	3.134	3.131	3.128	3.124	3.121	3.119	3.115	3.112	3.109	3.108	3.106	3.104	3.102	3.101	3.100	3.100	3.100	3.101	3.102	3.104	3.106	3.109	3.112	3.116	3.120	3.125	3.131	3.138	3.146	3.152	3.161	3.171	3.180	3.191	3.202	3.214	3.226	3.238	3.251	3.265	3.279	3.292	3.309	3.324	3.339	3.356	3.372	3.390	3.406	3.424	3.440	3.458	3.476	3.494	3.511	3.529	3.546	3.564	3.581	3.599	3.616	3.631	3.648	3.665	3.681	3.696	3.710	3.726	3.739	3.754	3.766	3.779	3.790	3.801	3.811	3.822	3.831	3.840	3.848	3.854	3.861	3.866	3.871	3.875	3.879	3.881	3.884	3.884	3.885	3.885	3.884	3.884	3.881	3.880	3.876	3.872	3.870	3.865	3.860	3.856	3.850	3.844	3.840	3.832	3.828	3.821	3.815	3.810	3.802	3.798	3.791	3.786	3.780	3.776	3.770	3.765	3.761	3.759	3.755	3.752	3.749	3.748	3.746	3.745	3.745	3.745	3.745	3.746	3.746	3.749	3.751	3.755	3.759	3.761	3.765	3.770	3.774	3.780	3.784	3.791	3.796	3.802	3.806	3.812	3.819	3.824	3.830	3.835	3.840	3.845	3.849	3.852	3.855	3.858	3.860	3.861	3.862	3.860	3.859	3.858	3.854	3.851	3.845	3.839	3.831	3.822	3.812	3.801	3.789	3.775	3.759	3.742	3.725	3.705	3.682	3.660	3.636	3.611	3.584	3.556	3.525	3.494	3.461	3.426	3.390	3.354	3.315	3.275	3.234	3.191	3.148	3.101	3.056	3.008	2.959	2.910	2.860	2.809	2.756	2.704	2.649	2.595	2.540	2.485	2.429	2.374	2.316	2.261	2.204	2.148	2.090	2.034	1.978	1.921	1.865	1.810	1.755	1.701	1.648	1.594	1.544	1.491	1.442	1.394	1.345	1.299	1.254	1.210	1.166	1.125	1.086	1.046	1.009	0.974	0.940	0.906	0.876	0.848	0.819	0.792	0.766	0.744	0.722	0.700	0.682	0.664	0.648	0.631	0.616	0.605	0.591	0.581	0.570	0.561	0.554	0.545	0.539	0.531	0.526	0.520	0.514	0.509	0.504	0.499	0.492	0.488	0.482	0.475	0.469	0.462	0.455	0.446	0.440	0.429	0.419	0.409	0.398	0.384	0.370	0.356	0.340	0.324	0.305	0.285	0.266	0.244	0.222	0.198	0.174	0.148	0.121	0.094	0.064	0.034	0.004	-0.029	-0.061	-0.095	-0.129	-0.164	-0.199	-0.235	-0.271	-0.309	-0.348	-0.384	-0.422	-0.460	-0.499	-0.538	-0.575	-0.611	-0.650	-0.688	-0.724	-0.761	-0.796	-0.832	-0.866	-0.900	-0.934	-0.966	-0.996	-1.028	-1.055	-1.084	-1.110	-1.135	-1.160	-1.182	-1.204	-1.225	-1.242	-1.261	-1.276	-1.291	-1.305	-1.318	-1.329	-1.338	-1.346	-1.352	-1.358	-1.362	-1.366	-1.368	-1.369	-1.369	-1.368	-1.365	-1.361	-1.359	-1.354	-1.348	-1.342	-1.336	-1.329	-1.322	-1.315	-1.308	-1.300	-1.292	-1.286	-1.279	-1.272	-1.266	-1.260	-1.256	-1.251	-1.248	-1.244	-1.242	-1.241	-1.241	-1.242	-1.245	-1.249	-1.252	-1.258	-1.265	-1.274	-1.285	-1.296	-1.309	-1.324	-1.339	-1.358	-1.376	-1.396	-1.418	-1.441	-1.466	-1.492	-1.519	-1.548	-1.578	-1.608	-1.640	-1.672	-1.706	-1.741	-1.778	-1.812	-1.850	-1.888	-1.925	-1.964	-2.002	-2.041	-2.080	-2.118	-2.156	-2.195	-2.234	-2.271	-2.310	-2.346	-2.382	-2.416	-2.451	-2.485	-2.518	-2.550	-2.579	-2.609	-2.638	-2.664	-2.689	-2.712	-2.735	-2.755	-2.775	-2.792	-2.809	-2.822	-2.836	-2.846	-2.856	-2.864	-2.870	-2.875	-2.879	-2.880	-2.880	-2.879	-2.875	-2.871	-2.865	-2.858	-2.849	-2.839	-2.829	-2.815	-2.804	-2.789	-2.772	-2.756	-2.739	-2.721	-2.702	-2.684	-2.664	-2.644	-2.624	-2.601	-2.580	-2.559	-2.538	-2.515	-2.494	-2.471	-2.451	-2.429	-2.408	-2.386	-2.365	-2.345	-2.325	-2.305	-2.285	-2.266	-2.248	-2.229	-2.212	-2.196	-2.179	-2.164	-2.149	-2.136	-2.122	-2.109	-2.098	-2.085	-2.075	-2.064	-2.055	-2.045	-2.038	-2.030	-2.021	-2.014	-2.007	-2.001	-1.998	-1.991	-1.986	-1.981	-1.976	-1.972	-1.968	-1.964	-1.960	-1.955	-1.951	-1.946	-1.941	-1.936	-1.931	-1.925	-1.920	-1.914	-1.905	-1.898	-1.889	-1.880	-1.871	-1.860	-1.848	-1.836	-1.824	-1.809	-1.794	-1.779	-1.761	-1.742	-1.722	-1.704	-1.682	-1.659	-1.635	-1.611	-1.585	-1.559	-1.531	-1.502	-1.472	-1.442	-1.411	-1.379	-1.345	-1.312	-1.279	-1.244	-1.208	-1.171	-1.135	-1.099	-1.061	-1.025	-0.988	-0.950	-0.914	-0.876	-0.840	-0.804	-0.768	-0.732	-0.698	-0.662	-0.629	-0.596	-0.565	-0.535	-0.505	-0.478	-0.450	-0.424	-0.400	-0.376	-0.354	-0.334	-0.315	-0.299	-0.284	-0.270	-0.258	-0.249	-0.240	-0.232	-0.228	-0.224	-0.222	-0.224	-0.225	-0.229	-0.235	-0.242	-0.251	-0.261	-0.272	-0.286	-0.301	-0.319	-0.336	-0.355	-0.376	-0.398	-0.420	-0.444	-0.468	-0.494	-0.520	-0.548	-0.575	-0.605	-0.632	-0.662	-0.692	-0.722	-0.752	-0.784	-0.814	-0.844	-0.875	-0.905	-0.934	-0.962	-0.991	-1.020	-1.046	-1.074	-1.100	-1.125	-1.150	-1.172	-1.196	-1.218	-1.239	-1.259	-1.276	-1.294	-1.309	-1.324	-1.336	-1.349	-1.360	-1.369	-1.376	-1.384	-1.389	-1.394	-1.396	-1.399	-1.399	-1.399	-1.396	-1.392	-1.389	-1.384	-1.376	-1.370	-1.362	-1.352	-1.342	-1.332	-1.320	-1.309	-1.296	-1.284	-1.270	-1.256	-1.242	-1.229	-1.212	-1.199	-1.185	-1.171	-1.158	-1.144	-1.131	-1.118	-1.106	-1.095	-1.084	-1.074	-1.065	-1.056	-1.050	-1.044	-1.038	-1.034	-1.031	-1.029	-1.028	-1.028	-1.030	-1.032	-1.038	-1.044	-1.050	-1.059	-1.068	-1.079	-1.090	-1.104	-1.118	-1.134	-1.151	-1.170	-1.188	-1.209	-1.229	-1.251	-1.275	-1.298	-1.324	-1.348	-1.374	-1.399	-1.426	-1.454	-1.481	-1.509	-1.536	-1.562	-1.591	-1.618	-1.645	-1.671	-1.698	-1.722	-1.749	-1.774	-1.798	-1.820	-1.841	-1.864	-1.882	-1.902	-1.919	-1.935	-1.950	-1.964	-1.976	-1.986	-1.996	-2.002	-2.009	-2.014	-2.016	-2.016	-2.015	-2.014	-2.011	-2.005	-1.996	-1.989	-1.978	-1.965	-1.951	-1.936	-1.919	-1.901	-1.881	-1.861	-1.839	-1.816	-1.792	-1.766	-1.740	-1.714	-1.686	-1.659	-1.630	-1.601	-1.571	-1.542	-1.511	-1.484	-1.454	-1.425	-1.396	-1.369	-1.340	-1.314	-1.288	-1.261	-1.238	-1.215	-1.192	-1.171	-1.152	-1.134	-1.118	-1.102	-1.090	-1.078	-1.068	-1.060	-1.055	-1.050	-1.048	-1.048	-1.050	-1.054	-1.060	-1.068	-1.079	-1.090	-1.105	-1.121	-1.138	-1.159	-1.181	-1.205	-1.230	-1.258	-1.286	-1.316	-1.349	-1.382	-1.418	-1.454	-1.491	-1.530	-1.569	-1.610	-1.651	-1.694	-1.735	-1.779	-1.822	-1.866	-1.911	-1.956	-2.000	-2.045	-2.089	-2.134	-2.178	-2.221	-2.264	-2.306	-2.348	-2.390	-2.429	-2.470	-2.506	-2.545	-2.581	-2.616	-2.650	-2.682	-2.715	-2.745	-2.774	-2.801	-2.828	-2.854	-2.876	-2.900	-2.920	-2.940	-2.958	-2.975	-2.991	-3.005	-3.019	-3.032	-3.042	-3.054	-3.062	-3.071	-3.078	-3.084	-3.089	-3.092	-3.098	-3.101	-3.102	-3.105	-3.106	-3.106	-3.108	-3.108	-3.109	-3.109	-3.108	-3.108	-3.106	-3.105	-3.105	-3.104	-3.104	-3.102	-3.101	-3.101	-3.101	-3.101	-3.101	-3.101	-3.102	-3.104	-3.105	-3.106	-3.109	-3.110	-3.114	-3.115	-3.119	-3.121	-3.125	-3.129	-3.132	-3.136	-3.141	-3.146	-3.150	-3.155	-3.159	-3.164	-3.168	-3.174	-3.178	-3.181	-3.185	-3.190	-3.195	-3.196	-3.200	-3.204	-3.206	-3.208	-3.210	-3.211	-3.212	-3.211	-3.211	-3.210	-3.209	-3.206	-3.204	-3.200	-3.196	-3.190	-3.184	-3.176	-3.170	-3.160	-3.151	-3.141	-3.130	-3.118	-3.105	-3.091	-3.078	-3.061	-3.045	-3.028	-3.010	-2.991	-2.972	-2.951	-2.931	-2.909	-2.886	-2.864	-2.840	-2.816	-2.790	-2.765	-2.739	-2.712	-2.686	-2.659	-2.631	-2.604	-2.575	-2.546	-2.519	-2.490	-2.462	-2.434	-2.406	-2.378	-2.349	-2.322	-2.295	-2.269	-2.242	-2.216	-2.191	-2.168	-2.142	-2.119	-2.096	-2.075	-2.054	-2.033	-2.014	-1.995	-1.979	-1.964	-1.949	-1.934	-1.921	-1.910	-1.900	-1.891	-1.884	-1.878	-1.872	-1.869	-1.868	-1.866	-1.868	-1.869	-1.872	-1.878	-1.882	-1.891	-1.900	-1.909	-1.921	-1.932	-1.946	-1.962	-1.979	-1.996	-2.014	-2.035	-2.055	-2.078	-2.099	-2.122	-2.146	-2.171	-2.198	-2.224	-2.251	-2.278	-2.306	-2.334	-2.362	-2.391	-2.420	-2.449	-2.478	-2.505	-2.534	-2.562	-2.591	-2.618	-2.645	-2.670	-2.696	-2.721	-2.745	-2.768	-2.790	-2.811	-2.831	-2.850	-2.868	-2.884	-2.900	-2.914	-2.926	-2.938	-2.948	-2.956	-2.962	-2.966	-2.971	-2.974	-2.975	-2.972	-2.971	-2.966	-2.961	-2.955	-2.946	-2.936	-2.925	-2.912	-2.899	-2.884	-2.868	-2.850	-2.832	-2.812	-2.791	-2.771	-2.749	-2.726	-2.702	-2.679	-2.654	-2.629	-2.604	-2.578	-2.551	-2.525	-2.499	-2.474	-2.448	-2.422	-2.398	-2.372	-2.346	-2.322	-2.300	-2.276	-2.254	-2.231	-2.211	-2.191	-2.171	-2.152	-2.135	-2.119	-2.102	-2.088	-2.072	-2.060	-2.047	-2.036	-2.025	-2.016	-2.007	-2.000	-1.992	-1.986	-1.981	-1.975	-1.972	-1.969	-1.966	-1.964	-1.961	-1.960	-1.960	-1.959	-1.958	-1.958	-1.958	-1.958	-1.958	-1.958	-1.956	-1.956	-1.955	-1.955	-1.954	-1.952	-1.949	-1.948	-1.944	-1.940	-1.935	-1.930	-1.925	-1.919	-1.911	-1.902	-1.894	-1.885	-1.874	-1.864	-1.851	-1.839	-1.825	-1.810	-1.795	-1.779	-1.761	-1.744	-1.726	-1.708	-1.688	-1.666	-1.645	-1.624	-1.602	-1.579	-1.556	-1.532	-1.508	-1.484	-1.459	-1.435	-1.410	-1.384	-1.359	-1.332	-1.308	-1.282	-1.258	-1.232	-1.209	-1.184	-1.160	-1.136	-1.112	-1.091	-1.069	-1.048	-1.025	-1.005	-0.986	-0.966	-0.949	-0.932	-0.916	-0.900	-0.886	-0.872	-0.860	-0.848	-0.838	-0.830	-0.821	-0.815	-0.809	-0.805	-0.801	-0.800	-0.799	-0.799	-0.800	-0.802	-0.808	-0.812	-0.819	-0.825	-0.834	-0.844	-0.854	-0.865	-0.876	-0.890	-0.904	-0.919	-0.934	-0.950	-0.966	-0.985	-1.004	-1.020	-1.040	-1.059	-1.078	-1.098	-1.119	-1.138	-1.158	-1.178	-1.198	-1.216	-1.235	-1.254	-1.272	-1.290	-1.306	-1.322	-1.339	-1.355	-1.369	-1.382	-1.396	-1.406	-1.418	-1.428	-1.438	-1.446	-1.452	-1.459	-1.462	-1.466	-1.470	-1.471	-1.471	-1.471	-1.469	-1.466	-1.464	-1.458	-1.451	-1.446	-1.439	-1.430	-1.421	-1.410	-1.399	-1.388	-1.375	-1.362	-1.348	-1.334	-1.320	-1.304	-1.289	-1.274	-1.258	-1.242	-1.226	-1.209	-1.192	-1.176	-1.160	-1.145	-1.128	-1.111	-1.096	-1.080	-1.066	-1.051	-1.038	-1.024	-1.010	-0.996	-0.984	-0.972	-0.960	-0.950	-0.939	-0.929	-0.920	-0.911	-0.904	-0.896	-0.890	-0.884	-0.879	-0.874	-0.871	-0.866	-0.864	-0.862	-0.861	-0.860	-0.859	-0.859	-0.859	-0.861	-0.861	-0.862	-0.866	-0.868	-0.871	-0.875	-0.879	-0.882	-0.886	-0.891	-0.895	-0.899	-0.904	-0.908	-0.912	-0.916	-0.921	-0.924	-0.928	-0.931	-0.935	-0.938	-0.940	-0.942	-0.944	-0.945	-0.946	-0.945	-0.944	-0.942	-0.941	-0.938	-0.936	-0.931	-0.928	-0.921	-0.914	-0.908	-0.900	-0.890	-0.880	-0.870	-0.859	-0.848	-0.834	-0.820	-0.805	-0.790	-0.774	-0.756	-0.739	-0.721	-0.701	-0.682	-0.662	-0.642	-0.621	-0.599	-0.578	-0.555	-0.534	-0.511	-0.489	-0.468	-0.444	-0.421	-0.400	-0.378	-0.355	-0.334	-0.312	-0.292	-0.272	-0.252	-0.235	-0.216	-0.199	-0.182	-0.168	-0.151	-0.139	-0.126	-0.114	-0.104	-0.095	-0.086	-0.080	-0.075	-0.070	-0.068	-0.066	-0.065	-0.065	-0.068	-0.071	-0.076	-0.081	-0.089	-0.096	-0.106	-0.118	-0.130	-0.142	-0.156	-0.170	-0.186	-0.204	-0.221	-0.239	-0.258	-0.276	-0.298	-0.319	-0.339	-0.360	-0.381	-0.404	-0.426	-0.449	-0.470	-0.492	-0.514	-0.536	-0.558	-0.578	-0.599	-0.619	-0.638	-0.658	-0.675	-0.692	-0.710	-0.725	-0.740	-0.754	-0.766	-0.780	-0.791	-0.802	-0.810	-0.820	-0.825	-0.832	-0.838	-0.841	-0.844	-0.846	-0.848	-0.848	-0.846	-0.845	-0.841	-0.839	-0.835	-0.830	-0.824	-0.816	-0.810	-0.801	-0.794	-0.785	-0.774	-0.765	-0.755	-0.745	-0.735	-0.725	-0.714	-0.702	-0.691	-0.681	-0.670	-0.661	-0.651	-0.641	-0.632	-0.624	-0.615	-0.608	-0.600	-0.594	-0.588	-0.582	-0.578	-0.575	-0.571	-0.569	-0.568	-0.568	-0.568	-0.569	-0.571	-0.575	-0.578	-0.584	-0.589	-0.595	-0.602	-0.611	-0.620	-0.631	-0.641	-0.652	-0.665	-0.678	-0.690	-0.705	-0.719	-0.734	-0.749	-0.765	-0.781	-0.798	-0.812	-0.830	-0.846	-0.862	-0.879	-0.895	-0.911	-0.928	-0.942	-0.959	-0.972	-0.986	-1.000	-1.012	-1.025	-1.036	-1.048	-1.056	-1.065	-1.072	-1.079	-1.084	-1.089	-1.092	-1.095	-1.095	-1.095	-1.095	-1.092	-1.088	-1.082	-1.076	-1.069	-1.060	-1.051	-1.039	-1.028	-1.014	-0.999	-0.984	-0.968	-0.950	-0.932	-0.912	-0.892	-0.871	-0.851	-0.828	-0.806	-0.782	-0.759	-0.735	-0.710	-0.685	-0.661	-0.636	-0.612	-0.589	-0.564	-0.540	-0.516	-0.492	-0.469	-0.448	-0.425	-0.404	-0.382	-0.364	-0.345	-0.328	-0.310	-0.294	-0.279	-0.265	-0.252	-0.240	-0.230	-0.222	-0.214	-0.206	-0.201	-0.198	-0.195	-0.194	-0.192	-0.194	-0.196	-0.200	-0.205	-0.211	-0.219	-0.228	-0.236	-0.248	-0.259	-0.272	-0.285	-0.301	-0.316	-0.332	-0.350	-0.368	-0.386	-0.404	-0.424	-0.444	-0.464	-0.484	-0.504	-0.525	-0.544	-0.565	-0.586	-0.605	-0.625	-0.645	-0.664	-0.682	-0.700	-0.718	-0.734	-0.749	-0.765	-0.779	-0.792	-0.804	-0.814	-0.825	-0.832	-0.841	-0.846	-0.852	-0.856	-0.859	-0.860	-0.860	-0.859	-0.855	-0.852	-0.846	-0.840	-0.832	-0.824	-0.814	-0.804	-0.791	-0.778	-0.764	-0.748	-0.732	-0.715	-0.696	-0.679	-0.660	-0.639	-0.619	-0.598	-0.576	-0.555	-0.534	-0.512	-0.491	-0.470	-0.449	-0.428	-0.408	-0.386	-0.366	-0.348	-0.329	-0.310	-0.292	-0.275	-0.259	-0.244	-0.230	-0.218	-0.205	-0.192	-0.182	-0.174	-0.166	-0.158	-0.152	-0.148	-0.144	-0.142	-0.140	-0.140	-0.140	-0.142	-0.145	-0.148	-0.152	-0.158	-0.162	-0.170	-0.178	-0.185	-0.192	-0.201	-0.211	-0.220	-0.230	-0.240	-0.250	-0.260	-0.269	-0.279	-0.288	-0.296	-0.305	-0.312	-0.320	-0.328	-0.332	-0.338	-0.342	-0.345	-0.348	-0.349	-0.350	-0.349	-0.346	-0.342	-0.339	-0.332	-0.325	-0.316	-0.306	-0.294	-0.281	-0.266	-0.252	-0.234	-0.216	-0.198	-0.176	-0.154	-0.130	-0.105	-0.079	-0.052	-0.024	0.005	0.035	0.066	0.099	0.131	0.164	0.198	0.232	0.268	0.301	0.336	0.372	0.408	0.444	0.480	0.514	0.550	0.585	0.619	0.652	0.686	0.719	0.751	0.781	0.812	0.841	0.871	0.899	0.924	0.949	0.972	0.995	1.016	1.036	1.055	1.072	1.088	1.101	1.114	1.124	1.132	1.140	1.146	1.150	1.152	1.152	1.152	1.150	1.145	1.139	1.131	1.122	1.111	1.099	1.085	1.070	1.054	1.036	1.016	0.995	0.974	0.951	0.926	0.901	0.875	0.848	0.819	0.790	0.761	0.731	0.700	0.669	0.636	0.605	0.572	0.541	0.509	0.475	0.442	0.411	0.380	0.348	0.316	0.285	0.256	0.226	0.198	0.170	0.142	0.116	0.092	0.069	0.045	0.024	0.005	-0.015	-0.034	-0.050	-0.064	-0.079	-0.090	-0.100	-0.109	-0.116	-0.122	-0.126	-0.130	-0.131	-0.131	-0.129	-0.126	-0.122	-0.115	-0.109	-0.100	-0.089	-0.078	-0.066	-0.052	-0.038	-0.022	-0.006	0.011	0.029	0.048	0.066	0.086	0.106	0.126	0.148	0.169	0.190	0.211	0.232	0.252	0.274	0.294	0.314	0.332	0.352	0.371	0.389	0.406	0.422	0.438	0.452	0.465	0.478	0.489	0.499	0.509	0.516	0.522	0.529	0.534	0.536	0.538	0.538	0.538	0.536	0.532	0.529	0.522	0.518	0.509	0.501	0.490	0.480	0.469	0.455	0.442	0.429	0.415	0.399	0.384	0.368	0.351	0.335	0.318	0.301	0.285	0.268	0.251	0.236	0.219	0.205	0.189	0.175	0.161	0.148	0.136	0.125	0.115	0.106	0.098	0.090	0.084	0.080	0.078	0.075	0.072	0.074	0.074	0.078	0.082	0.088	0.094	0.102	0.112	0.122	0.134	0.148	0.161	0.176	0.192	0.209	0.228	0.246	0.265	0.286	0.306	0.328	0.350	0.371	0.395	0.419	0.441	0.464	0.486	0.509	0.531	0.554	0.576	0.598	0.618	0.638	0.656	0.675	0.694	0.710	0.725	0.740	0.754	0.766	0.778	0.788	0.795	0.802	0.809	0.812	0.816	0.818	0.819	0.816	0.814	0.809	0.802	0.796	0.786	0.778	0.765	0.752	0.738	0.722	0.705	0.688	0.669	0.648	0.625	0.602	0.579	0.555	0.529	0.502	0.475	0.449	0.420	0.390	0.360	0.330	0.300	0.269	0.238	0.208	0.175	0.144	0.112	0.081	0.050	0.019	-0.011	-0.041	-0.072	-0.102	-0.131	-0.159	-0.188	-0.215	-0.241	-0.268	-0.292	-0.316	-0.340	-0.362	-0.385	-0.405	-0.426	-0.445	-0.464	-0.480	-0.496	-0.511	-0.526	-0.540	-0.551	-0.564	-0.574	-0.584	-0.592	-0.600	-0.608	-0.614	-0.619	-0.624	-0.628	-0.630	-0.632	-0.635	-0.635	-0.636	-0.636	-0.636	-0.636	-0.634	-0.634	-0.631	-0.629	-0.628	-0.624	-0.621	-0.619	-0.616	-0.614	-0.611	-0.610	-0.608	-0.605	-0.604	-0.601	-0.601	-0.601	-0.600	-0.601	-0.604	-0.605	-0.606	-0.610	-0.614	-0.619	-0.622	-0.629	-0.635	-0.644	-0.651	-0.660	-0.670	-0.681	-0.692	-0.705	-0.719	-0.734	-0.749	-0.764	-0.780	-0.799	-0.816	-0.835	-0.854	-0.874	-0.896	-0.916	-0.939	-0.960	-0.984	-1.006	-1.029	-1.052	-1.078	-1.100	-1.125	-1.149	-1.172	-1.196	-1.221	-1.244	-1.266	-1.289	-1.311	-1.334	-1.354	-1.375	-1.394	-1.414	-1.432	-1.449	-1.466	-1.481	-1.495	-1.510	-1.522	-1.534	-1.544	-1.552	-1.561	-1.569	-1.575	-1.580	-1.584	-1.585	-1.586	-1.586	-1.585	-1.584	-1.581	-1.578	-1.572	-1.566	-1.560	-1.552	-1.544	-1.535	-1.525	-1.515	-1.504	-1.492	-1.481	-1.469	-1.456	-1.445	-1.432	-1.419	-1.406	-1.395	-1.382	-1.370	-1.359	-1.348	-1.336	-1.325	-1.315	-1.305	-1.296	-1.288	-1.281	-1.275	-1.269	-1.264	-1.259	-1.256	-1.255	-1.254	-1.252	-1.254	-1.255	-1.258	-1.261	-1.268	-1.274	-1.280	-1.289	-1.298	-1.306	-1.318	-1.329	-1.341	-1.355	-1.369	-1.382	-1.399	-1.415	-1.431	-1.448	-1.465	-1.482	-1.500	-1.519	-1.536	-1.556	-1.575	-1.592	-1.610	-1.628	-1.646	-1.662	-1.679	-1.695	-1.711	-1.725	-1.739	-1.752	-1.765	-1.776	-1.786	-1.795	-1.802	-1.809	-1.814	-1.819	-1.821	-1.822	-1.822	-1.821	-1.818	-1.814	-1.808	-1.799	-1.790	-1.780	-1.768	-1.754	-1.739	-1.721	-1.702	-1.684	-1.662	-1.641	-1.616	-1.592	-1.566	-1.540	-1.511	-1.482	-1.452	-1.422	-1.391	-1.361	-1.328	-1.295	-1.262	-1.230	-1.196	-1.164	-1.131	-1.099	-1.065	-1.034	-1.002	-0.971	-0.941	-0.911	-0.884	-0.855	-0.828	-0.802	-0.779	-0.756	-0.734	-0.714	-0.695	-0.678	-0.661	-0.648	-0.635	-0.625	-0.616	-0.608	-0.602	-0.599	-0.598	-0.596	-0.599	-0.602	-0.606	-0.614	-0.624	-0.634	-0.646	-0.661	-0.676	-0.692	-0.711	-0.732	-0.754	-0.778	-0.802	-0.829	-0.856	-0.884	-0.914	-0.944	-0.975	-1.008	-1.040	-1.074	-1.109	-1.144	-1.180	-1.216	-1.252	-1.289	-1.325	-1.362	-1.399	-1.436	-1.472	-1.509	-1.546	-1.581	-1.618	-1.652	-1.688	-1.720	-1.754	-1.786	-1.819	-1.850	-1.880	-1.909	-1.938	-1.965	-1.991	-2.018	-2.041	-2.064	-2.086	-2.106	-2.126	-2.145	-2.162	-2.179	-2.194	-2.208	-2.220	-2.231	-2.242	-2.251	-2.258	-2.266	-2.271	-2.275	-2.280	-2.282	-2.284	-2.285	-2.285	-2.284	-2.282	-2.280	-2.276	-2.271	-2.266	-2.261	-2.256	-2.250	-2.244	-2.235	-2.229	-2.220	-2.212	-2.204	-2.196	-2.186	-2.179	-2.170	-2.161	-2.152	-2.144	-2.136	-2.129	-2.121	-2.114	-2.108	-2.100	-2.095	-2.090	-2.085	-2.080	-2.078	-2.075	-2.072	-2.071	-2.070	-2.071	-2.072	-2.074	-2.076	-2.080	-2.084	-2.089	-2.095	-2.101	-2.110	-2.118	-2.128	-2.138	-2.149	-2.161	-2.174	-2.186	-2.201	-2.215	-2.230	-2.245	-2.261	-2.279	-2.295	-2.312	-2.330	-2.348	-2.365	-2.382	-2.401	-2.419	-2.435	-2.454	-2.470	-2.486	-2.502	-2.518	-2.531	-2.546	-2.560	-2.572	-2.584	-2.595	-2.605	-2.612	-2.619	-2.625	-2.630	-2.632	-2.636	-2.636	-2.635	-2.632	-2.629	-2.624	-2.616	-2.609	-2.598	-2.586	-2.574	-2.559	-2.544	-2.526	-2.508	-2.488	-2.466	-2.445	-2.422	-2.398	-2.371	-2.346	-2.319	-2.290	-2.261	-2.232	-2.202	-2.172	-2.141	-2.111	-2.080	-2.050	-2.019	-1.989	-1.960	-1.930	-1.900	-1.871	-1.844	-1.818	-1.791	-1.766	-1.742	-1.720	-1.698	-1.676	-1.659	-1.640	-1.624	-1.609	-1.596	-1.584	-1.574	-1.565	-1.559	-1.554	-1.550	-1.548	-1.548	-1.550	-1.552	-1.558	-1.562	-1.571	-1.579	-1.589	-1.602	-1.615	-1.629	-1.644	-1.660	-1.676	-1.695	-1.714	-1.734	-1.754	-1.775	-1.795	-1.816	-1.838	-1.859	-1.880	-1.901	-1.921	-1.942	-1.962	-1.982	-2.001	-2.020	-2.035	-2.052	-2.066	-2.081	-2.094	-2.106	-2.116	-2.125	-2.132	-2.139	-2.142	-2.146	-2.148	-2.146	-2.144	-2.140	-2.135	-2.129	-2.120	-2.109	-2.099	-2.084	-2.070	-2.054	-2.036	-2.018	-1.998	-1.975	-1.952	-1.929	-1.904	-1.878	-1.851	-1.824	-1.796	-1.768	-1.740	-1.710	-1.680	-1.650	-1.620	-1.590	-1.560	-1.530	-1.501	-1.471	-1.442	-1.415	-1.389	-1.361	-1.336	-1.310	-1.285	-1.262	-1.241	-1.220	-1.200	-1.181	-1.164	-1.149	-1.134	-1.120	-1.109	-1.098	-1.089	-1.081	-1.075	-1.070	-1.068	-1.065	-1.065	-1.066	-1.068	-1.071	-1.076	-1.082	-1.090	-1.098	-1.108	-1.119	-1.130	-1.144	-1.156	-1.171	-1.185	-1.202	-1.218	-1.236	-1.252	-1.271	-1.290	-1.308	-1.328	-1.346	-1.366	-1.385	-1.405	-1.424	-1.442	-1.460	-1.478	-1.495	-1.511	-1.528	-1.544	-1.559	-1.572	-1.585	-1.598	-1.609	-1.620	-1.629	-1.636	-1.644	-1.650	-1.654	-1.658	-1.660	-1.661	-1.661	-1.659	-1.655	-1.651	-1.646	-1.640	-1.632	-1.622	-1.612	-1.601	-1.589	-1.575	-1.560	-1.546	-1.529	-1.511	-1.494	-1.474	-1.454	-1.435	-1.414	-1.392	-1.371	-1.349	-1.326	-1.304	-1.282	-1.260	-1.238	-1.215	-1.192	-1.171	-1.150	-1.129	-1.109	-1.089	-1.069	-1.050	-1.032	-1.016	-1.000	-0.985	-0.970	-0.958	-0.945	-0.935	-0.925	-0.916	-0.910	-0.902	-0.898	-0.894	-0.891	-0.890	-0.891	-0.892	-0.895	-0.898	-0.902	-0.909	-0.915	-0.922	-0.932	-0.941	-0.952	-0.964	-0.976	-0.990	-1.005	-1.019	-1.034	-1.050	-1.066	-1.082	-1.099	-1.118	-1.134	-1.152	-1.169	-1.186	-1.204	-1.221	-1.239	-1.255	-1.271	-1.288	-1.302	-1.318	-1.331	-1.345	-1.358	-1.369	-1.381	-1.392	-1.401	-1.410	-1.419	-1.426	-1.432	-1.438	-1.440	-1.445	-1.445	-1.446	-1.446	-1.445	-1.442	-1.441	-1.436	-1.430	-1.425	-1.418	-1.409	-1.401	-1.390	-1.380	-1.369	-1.356	-1.344	-1.329	-1.315	-1.301	-1.285	-1.270	-1.254	-1.236	-1.220	-1.202	-1.186	-1.169	-1.150	-1.134	-1.116	-1.099	-1.082	-1.065	-1.049	-1.031	-1.016	-1.000	-0.986	-0.971	-0.958	-0.944	-0.932	-0.920	-0.910	-0.900	-0.890	-0.882	-0.876	-0.870	-0.864	-0.860	-0.856	-0.855	-0.854	-0.854	-0.855	-0.858	-0.860	-0.866	-0.871	-0.879	-0.886	-0.895	-0.905	-0.916	-0.928	-0.940	-0.955	-0.970	-0.985	-1.001	-1.018	-1.036	-1.055	-1.074	-1.094	-1.115	-1.135	-1.155	-1.178	-1.199	-1.220	-1.242	-1.264	-1.286	-1.308	-1.329	-1.350	-1.370	-1.391	-1.411	-1.430	-1.449	-1.466	-1.484	-1.500	-1.516	-1.531	-1.545	-1.558	-1.570	-1.581	-1.591	-1.600	-1.608	-1.614	-1.619	-1.624	-1.626	-1.626	-1.626	-1.626	-1.624	-1.620	-1.615	-1.609	-1.602	-1.594	-1.585	-1.575	-1.564	-1.551	-1.538	-1.524	-1.510	-1.494	-1.479	-1.462	-1.445	-1.429	-1.410	-1.391	-1.375	-1.356	-1.338	-1.319	-1.301	-1.282	-1.265	-1.248	-1.231	-1.215	-1.199	-1.184	-1.170	-1.156	-1.144	-1.132	-1.122	-1.114	-1.105	-1.098	-1.092	-1.088	-1.085	-1.082	-1.084	-1.084	-1.086	-1.090	-1.095	-1.102	-1.111	-1.120	-1.131	-1.144	-1.159	-1.174	-1.190	-1.208	-1.228	-1.249	-1.270	-1.292	-1.318	-1.342	-1.369	-1.396	-1.424	-1.452	-1.482	-1.512	-1.542	-1.574	-1.606	-1.638	-1.670	-1.701	-1.734	-1.766	-1.799	-1.830	-1.864	-1.894	-1.925	-1.955	-1.984	-2.014	-2.042	-2.070	-2.096	-2.122	-2.146	-2.171	-2.192	-2.215	-2.235	-2.254	-2.272	-2.289	-2.304	-2.318	-2.330	-2.341	-2.350	-2.359	-2.365	-2.371	-2.375	-2.378	-2.379	-2.379	-2.378	-2.375	-2.371	-2.365	-2.360	-2.352	-2.345	-2.335	-2.325	-2.315	-2.304	-2.291	-2.279	-2.265	-2.250	-2.236	-2.221	-2.205	-2.190	-2.175	-2.159	-2.144	-2.128	-2.112	-2.098	-2.082	-2.068	-2.054	-2.040	-2.027	-2.015	-2.002	-1.991	-1.980	-1.971	-1.964	-1.955	-1.949	-1.942	-1.938	-1.934	-1.931	-1.929	-1.928	-1.928	-1.929	-1.931	-1.935	-1.939	-1.945	-1.951	-1.959	-1.968	-1.978	-1.988	-1.999	-2.013	-2.025	-2.040	-2.055	-2.070	-2.088	-2.104	-2.122	-2.141	-2.159	-2.179	-2.199	-2.218	-2.239	-2.259	-2.279	-2.299	-2.320	-2.340	-2.361	-2.380	-2.400	-2.419	-2.438	-2.456	-2.474	-2.492	-2.510	-2.525	-2.540	-2.555	-2.569	-2.582	-2.594	-2.605	-2.615	-2.624	-2.630	-2.639	-2.642	-2.648	-2.651	-2.652	-2.654	-2.654	-2.652	-2.650	-2.645	-2.641	-2.634	-2.626	-2.619	-2.609	-2.599	-2.586	-2.575	-2.561	-2.546	-2.531	-2.515	-2.499	-2.481	-2.462	-2.444	-2.425	-2.405	-2.385	-2.365	-2.344	-2.322	-2.301	-2.280	-2.259	-2.238	-2.216	-2.195	-2.175	-2.155	-2.135	-2.116	-2.096	-2.079	-2.061	-2.045	-2.029	-2.014	-2.000	-1.988	-1.975	-1.964	-1.954	-1.945	-1.939	-1.932	-1.926	-1.922	-1.920	-1.918	-1.918	-1.920	-1.921	-1.924	-1.930	-1.936	-1.942	-1.950	-1.960	-1.970	-1.981	-1.994	-2.007	-2.021	-2.035	-2.050	-2.068	-2.082	-2.100	-2.118	-2.136	-2.154	-2.172	-2.189	-2.208	-2.226	-2.244	-2.260	-2.278	-2.294	-2.310	-2.325	-2.340	-2.354	-2.366	-2.379	-2.389	-2.398	-2.405	-2.411	-2.416	-2.420	-2.422	-2.422	-2.422	-2.419	-2.414	-2.408	-2.400	-2.390	-2.379	-2.365	-2.350	-2.334	-2.314	-2.292	-2.270	-2.246	-2.221	-2.192	-2.165	-2.134	-2.104	-2.069	-2.035	-2.000	-1.962	-1.924	-1.885	-1.846	-1.805	-1.764	-1.722	-1.680	-1.636	-1.594	-1.551	-1.508	-1.464	-1.421	-1.379	-1.336	-1.295	-1.254	-1.214	-1.174	-1.135	-1.098	-1.061	-1.025	-0.991	-0.959	-0.926	-0.898	-0.869	-0.842	-0.816	-0.792	-0.771	-0.751	-0.732	-0.716	-0.701	-0.689	-0.678	-0.668	-0.660	-0.654	-0.650	-0.648	-0.646	-0.648	-0.650	-0.654	-0.659	-0.666	-0.674	-0.682	-0.694	-0.704	-0.718	-0.730	-0.744	-0.759	-0.774	-0.790	-0.806	-0.822	-0.840	-0.856	-0.874	-0.890	-0.906	-0.922	-0.939	-0.955	-0.971	-0.985	-0.999	-1.011	-1.025	-1.036	-1.048	-1.056	-1.065	-1.074	-1.080	-1.085	-1.090	-1.094	-1.095	-1.096	-1.095	-1.094	-1.092	-1.089	-1.084	-1.078	-1.070	-1.061	-1.052	-1.041	-1.031	-1.019	-1.005	-0.991	-0.978	-0.962	-0.946	-0.930	-0.912	-0.895	-0.878	-0.859	-0.840	-0.821	-0.801	-0.782	-0.764	-0.744	-0.725	-0.706	-0.688	-0.670	-0.651	-0.632	-0.616	-0.599	-0.582	-0.566	-0.551	-0.536	-0.522	-0.507	-0.495	-0.482	-0.471	-0.460	-0.450	-0.440	-0.431	-0.424	-0.415	-0.409	-0.402	-0.399	-0.392	-0.389	-0.386	-0.382	-0.380	-0.379	-0.378	-0.376	-0.376	-0.375	-0.375	-0.376	-0.376	-0.378	-0.379	-0.380	-0.381	-0.382	-0.384	-0.384	-0.386	-0.386	-0.386	-0.386	-0.386	-0.385	-0.385	-0.382	-0.379	-0.376	-0.372	-0.369	-0.364	-0.358	-0.351	-0.345	-0.338	-0.329	-0.318	-0.308	-0.296	-0.284	-0.271	-0.258	-0.241	-0.225	-0.209	-0.192	-0.174	-0.155	-0.135	-0.115	-0.094	-0.074	-0.051	-0.029	-0.005	0.018	0.041	0.065	0.090	0.114	0.138	0.161	0.185	0.209	0.232	0.255	0.279	0.301	0.324	0.345	0.365	0.386	0.406	0.425	0.441	0.459	0.475	0.490	0.504	0.518	0.529	0.539	0.549	0.556	0.562	0.569	0.572	0.575	0.578	0.578	0.575	0.572	0.569	0.564	0.556	0.548	0.539	0.528	0.516	0.504	0.489	0.472	0.456	0.439	0.420	0.400	0.379	0.358	0.335	0.311	0.288	0.264	0.238	0.211	0.186	0.160	0.132	0.105	0.078	0.050	0.022	-0.005	-0.031	-0.059	-0.085	-0.111	-0.138	-0.164	-0.188	-0.212	-0.236	-0.259	-0.281	-0.301	-0.321	-0.340	-0.359	-0.375	-0.391	-0.405	-0.418	-0.430	-0.440	-0.449	-0.456	-0.462	-0.466	-0.470	-0.471	-0.470	-0.469	-0.466	-0.461	-0.454	-0.446	-0.435	-0.425	-0.412	-0.398	-0.381	-0.364	-0.345	-0.325	-0.304	-0.281	-0.258	-0.234	-0.208	-0.180	-0.152	-0.125	-0.095	-0.065	-0.034	-0.002	0.030	0.061	0.092	0.126	0.159	0.192	0.224	0.256	0.289	0.321	0.352	0.382	0.414	0.444	0.472	0.501	0.529	0.555	0.580	0.604	0.628	0.650	0.671	0.691	0.710	0.726	0.742	0.756	0.769	0.781	0.791	0.800	0.806	0.812	0.816	0.819	0.820	0.820	0.818	0.815	0.810	0.805	0.799	0.790	0.780	0.770	0.759	0.746	0.732	0.718	0.701	0.686	0.669	0.651	0.634	0.614	0.596	0.578	0.558	0.538	0.519	0.499	0.479	0.459	0.439	0.419	0.399	0.380	0.362	0.344	0.326	0.309	0.294	0.278	0.262	0.249	0.235	0.222	0.211	0.200	0.190	0.181	0.172	0.165	0.159	0.154	0.149	0.145	0.142	0.141	0.140	0.140	0.141	0.141	0.144	0.148	0.150	0.154	0.159	0.165	0.170	0.178	0.184	0.190	0.199	0.206	0.214	0.222	0.230	0.239	0.246	0.255	0.262	0.270	0.280	0.286	0.294	0.301	0.309	0.314	0.320	0.326	0.331	0.335	0.339	0.341	0.345	0.348	0.349	0.349	0.350	0.349	0.348	0.346	0.344	0.340	0.336	0.332	0.328	0.320	0.314	0.306	0.299	0.290	0.282	0.272	0.262	0.252	0.241	0.229	0.218	0.206	0.192	0.181	0.169	0.154	0.141	0.128	0.115	0.102	0.088	0.075	0.062	0.049	0.036	0.024	0.012	0.000	-0.011	-0.022	-0.034	-0.044	-0.052	-0.061	-0.070	-0.078	-0.084	-0.090	-0.095	-0.099	-0.102	-0.105	-0.108	-0.109	-0.109	-0.106	-0.105	-0.102	-0.099	-0.094	-0.088	-0.081	-0.072	-0.065	-0.055	-0.045	-0.034	-0.022	-0.010	0.002	0.018	0.031	0.046	0.062	0.079	0.095	0.111	0.129	0.146	0.164	0.180	0.199	0.216	0.234	0.250	0.269	0.285	0.301	0.318	0.332	0.346	0.360	0.374	0.386	0.398	0.408	0.416	0.425	0.431	0.438	0.442	0.445	0.446	0.448	0.446	0.444	0.440	0.435	0.429	0.420	0.410	0.399	0.386	0.371	0.355	0.339	0.320	0.300	0.279	0.256	0.231	0.208	0.181	0.154	0.126	0.096	0.068	0.036	0.006	-0.026	-0.059	-0.091	-0.124	-0.158	-0.189	-0.222	-0.256	-0.288	-0.320	-0.352	-0.384	-0.414	-0.445	-0.474	-0.504	-0.530	-0.558	-0.582	-0.608	-0.630	-0.651	-0.671	-0.691	-0.708	-0.725	-0.739	-0.752	-0.764	-0.774	-0.781	-0.789	-0.792	-0.796	-0.798	-0.798	-0.796	-0.792	-0.788	-0.780	-0.772	-0.764	-0.754	-0.741	-0.729	-0.714	-0.698	-0.681	-0.664	-0.645	-0.624	-0.604	-0.582	-0.560	-0.538	-0.514	-0.489	-0.465	-0.440	-0.416	-0.390	-0.365	-0.340	-0.315	-0.290	-0.265	-0.240	-0.216	-0.192	-0.169	-0.145	-0.124	-0.101	-0.080	-0.060	-0.040	-0.020	-0.002	0.015	0.031	0.048	0.061	0.076	0.088	0.100	0.110	0.120	0.129	0.136	0.144	0.149	0.154	0.158	0.160	0.161	0.162	0.162	0.162	0.160	0.158	0.154	0.150	0.145	0.140	0.135	0.129	0.124	0.116	0.110	0.102	0.095	0.088	0.081	0.072	0.065	0.060	0.052	0.046	0.039	0.034	0.029	0.024	0.021	0.018	0.015	0.014	0.012	0.012	0.014	0.015	0.018	0.021	0.026	0.031	0.039	0.046	0.055	0.064	0.074	0.086	0.099	0.111	0.125	0.140	0.156	0.171	0.188	0.205	0.222	0.240	0.259	0.278	0.296	0.315	0.334	0.354	0.371	0.390	0.409	0.425	0.444	0.460	0.476	0.490	0.505	0.518	0.530	0.542	0.552	0.560	0.569	0.576	0.581	0.585	0.588	0.589	0.589	0.586	0.585	0.580	0.574	0.568	0.559	0.548	0.538	0.525	0.511	0.498	0.481	0.464	0.445	0.426	0.406	0.386	0.365	0.341	0.320	0.296	0.272	0.249	0.225	0.201	0.176	0.152	0.130	0.105	0.082	0.059	0.036	0.016	-0.005	-0.025	-0.045	-0.064	-0.080	-0.098	-0.112	-0.126	-0.140	-0.151	-0.161	-0.170	-0.178	-0.185	-0.189	-0.194	-0.195	-0.196	-0.195	-0.192	-0.188	-0.184	-0.176	-0.169	-0.159	-0.148	-0.136	-0.122	-0.106	-0.091	-0.074	-0.055	-0.035	-0.014	0.006	0.030	0.054	0.079	0.102	0.129	0.154	0.181	0.209	0.236	0.264	0.292	0.320	0.349	0.378	0.405	0.434	0.462	0.491	0.518	0.545	0.571	0.598	0.622	0.648	0.671	0.694	0.716	0.738	0.759	0.778	0.795	0.812	0.828	0.842	0.855	0.868	0.879	0.889	0.895	0.902	0.908	0.911	0.914	0.915	0.915	0.914	0.910	0.906	0.900	0.894	0.885	0.875	0.865	0.852	0.840	0.826	0.811	0.796	0.780	0.761	0.745	0.726	0.706	0.686	0.668	0.646	0.626	0.605	0.584	0.564	0.544	0.522	0.504	0.484	0.464	0.445	0.428	0.410	0.392	0.378	0.362	0.348	0.335	0.324	0.312	0.302	0.292	0.286	0.280	0.275	0.272	0.270	0.270	0.270	0.272	0.275	0.280	0.286	0.292	0.301	0.310	0.321	0.334	0.348	0.360	0.376	0.394	0.410	0.428	0.446	0.466	0.485	0.505	0.526	0.548	0.569	0.590	0.612	0.634	0.656	0.678	0.699	0.721	0.741	0.762	0.782	0.801	0.821	0.840	0.856	0.874	0.890	0.904	0.919	0.931	0.942	0.955	0.964	0.972	0.980	0.986	0.992	0.995	0.999	1.000	1.001	1.001	0.999	0.996	0.991	0.988	0.981	0.974	0.966	0.956	0.946	0.935	0.924	0.911	0.899	0.884	0.870	0.855	0.839	0.822	0.808	0.790	0.772	0.755	0.738	0.721	0.702	0.686	0.668	0.650	0.634	0.616	0.600	0.584	0.568	0.552	0.538	0.524	0.510	0.498	0.485	0.472	0.461	0.451	0.442	0.434	0.426	0.419	0.414	0.408	0.404	0.400	0.398	0.396	0.396	0.396	0.396	0.399	0.401	0.405	0.409	0.414	0.420	0.426	0.434	0.441	0.450	0.460	0.469	0.479	0.489	0.500	0.510	0.521	0.534	0.545	0.555	0.568	0.580	0.591	0.602	0.614	0.625	0.638	0.648	0.658	0.668	0.678	0.686	0.695	0.702	0.710	0.718	0.722	0.728	0.732	0.738	0.740	0.742	0.745	0.745	0.744	0.744	0.742	0.739	0.736	0.732	0.728	0.721	0.715	0.708	0.700	0.691	0.682	0.671	0.662	0.651	0.639	0.628	0.615	0.601	0.589	0.574	0.561	0.548	0.532	0.518	0.504	0.489	0.474	0.460	0.448	0.432	0.419	0.406	0.392	0.380	0.369	0.356	0.345	0.334	0.325	0.316	0.308	0.299	0.292	0.285	0.279	0.275	0.270	0.268	0.265	0.264	0.264	0.264	0.265	0.266	0.270	0.272	0.278	0.284	0.290	0.296	0.305	0.314	0.322	0.332	0.342	0.354	0.366	0.379	0.391	0.405	0.419	0.431	0.446	0.461	0.475	0.491	0.505	0.520	0.535	0.550	0.564	0.580	0.592	0.608	0.621	0.635	0.648	0.659	0.670	0.682	0.691	0.702	0.711	0.719	0.725	0.732	0.738	0.740	0.742	0.745	0.746	0.745	0.744	0.740	0.738	0.731	0.724	0.716	0.706	0.696	0.684	0.671	0.656	0.640	0.622	0.604	0.584	0.561	0.540	0.516	0.491	0.465	0.438	0.410	0.380	0.350	0.319	0.286	0.254	0.221	0.186	0.152	0.116	0.081	0.046	0.010	-0.026	-0.064	-0.099	-0.134	-0.170	-0.206	-0.241	-0.275	-0.309	-0.341	-0.375	-0.408	-0.438	-0.468	-0.496	-0.524	-0.551	-0.575	-0.599	-0.621	-0.642	-0.662	-0.680	-0.698	-0.711	-0.725	-0.736	-0.746	-0.754	-0.760	-0.766	-0.769	-0.769	-0.769	-0.766	-0.764	-0.759	-0.751	-0.742	-0.732	-0.722	-0.710	-0.695	-0.680	-0.664	-0.646	-0.626	-0.608	-0.586	-0.565	-0.542	-0.519	-0.495	-0.471	-0.446	-0.421	-0.394	-0.368	-0.342	-0.316	-0.290	-0.264	-0.239	-0.211	-0.186	-0.161	-0.136	-0.112	-0.088	-0.065	-0.042	-0.021	0.000	0.020	0.040	0.058	0.075	0.092	0.109	0.122	0.136	0.149	0.161	0.171	0.181	0.189	0.196	0.204	0.209	0.214	0.216	0.219	0.221	0.221	0.221	0.220	0.218	0.215	0.211	0.208	0.202	0.196	0.190	0.184	0.176	0.170	0.161	0.154	0.145	0.136	0.128	0.119	0.110	0.101	0.091	0.082	0.075	0.066	0.058	0.050	0.042	0.035	0.028	0.021	0.016	0.010	0.006	0.001	-0.001	-0.005	-0.008	-0.009	-0.010	-0.011	-0.010	-0.009	-0.008	-0.006	-0.004	0.001	0.005	0.010	0.015	0.021	0.026	0.034	0.041	0.049	0.056	0.065	0.074	0.084	0.094	0.104	0.114	0.124	0.134	0.145	0.154	0.165	0.175	0.185	0.195	0.204	0.214	0.222	0.231	0.239	0.246	0.254	0.260	0.266	0.272	0.276	0.280	0.284	0.286	0.288	0.289	0.289	0.289	0.286	0.285	0.281	0.278	0.271	0.265	0.260	0.251	0.242	0.234	0.222	0.212	0.200	0.188	0.174	0.161	0.146	0.130	0.115	0.098	0.081	0.065	0.046	0.028	0.010	-0.009	-0.028	-0.046	-0.065	-0.085	-0.104	-0.124	-0.141	-0.160	-0.179	-0.196	-0.214	-0.232	-0.249	-0.265	-0.281	-0.296	-0.311	-0.326	-0.340	-0.351	-0.362	-0.374	-0.384	-0.395	-0.402	-0.410	-0.418	-0.422	-0.429	-0.432	-0.435	-0.439	-0.439	-0.440	-0.440	-0.439	-0.436	-0.435	-0.432	-0.429	-0.424	-0.419	-0.412	-0.406	-0.400	-0.392	-0.384	-0.375	-0.366	-0.358	-0.348	-0.339	-0.329	-0.319	-0.309	-0.300	-0.288	-0.279	-0.268	-0.259	-0.248	-0.238	-0.229	-0.219	-0.210	-0.200	-0.191	-0.182	-0.175	-0.166	-0.159	-0.151	-0.145	-0.138	-0.131	-0.126	-0.120	-0.115	-0.110	-0.105	-0.101	-0.098	-0.094	-0.091	-0.089	-0.086	-0.084	-0.082	-0.081	-0.080	-0.080	-0.079	-0.080	-0.079	-0.080	-0.080	-0.080	-0.081	-0.082	-0.084	-0.085	-0.086	-0.088	-0.089	-0.090	-0.090	-0.091	-0.091	-0.092	-0.092	-0.094	-0.092	-0.092	-0.092	-0.091	-0.091	-0.090	-0.088	-0.086	-0.084	-0.080	-0.076	-0.072	-0.068	-0.062	-0.058	-0.050	-0.044	-0.035	-0.028	-0.019	-0.009	0.001	0.012	0.024	0.035	0.049	0.061	0.076	0.091	0.108	0.124	0.139	0.156	0.174	0.192	0.211	0.230	0.248	0.268	0.289	0.309	0.330	0.351	0.371	0.392	0.414	0.435	0.456	0.478	0.498	0.518	0.538	0.559	0.576	0.595	0.614	0.631	0.649	0.665	0.680	0.695	0.709	0.721	0.734	0.745	0.755	0.764	0.771	0.778	0.784	0.789	0.792	0.794	0.794	0.795	0.792	0.789	0.786	0.780	0.772	0.766	0.756	0.746	0.735	0.722	0.709	0.695	0.679	0.664	0.645	0.628	0.609	0.589	0.569	0.549	0.528	0.506	0.484	0.461	0.439	0.416	0.394	0.371	0.349	0.326	0.305	0.282	0.261	0.240	0.220	0.199	0.179	0.161	0.144	0.128	0.111	0.096	0.082	0.070	0.058	0.048	0.039	0.030	0.022	0.018	0.012	0.010	0.009	0.009	0.010	0.012	0.015	0.020	0.026	0.034	0.042	0.052	0.064	0.075	0.089	0.102	0.118	0.134	0.150	0.169	0.186	0.206	0.226	0.245	0.266	0.288	0.309	0.331	0.352	0.375	0.395	0.418	0.439	0.459	0.481	0.501	0.520	0.540	0.559	0.576	0.595	0.610	0.626	0.641	0.655	0.668	0.679	0.689	0.699	0.705	0.712	0.719	0.721	0.726	0.726	0.726	0.726	0.722	0.719	0.714	0.706	0.699	0.689	0.679	0.666	0.654	0.639	0.624	0.608	0.590	0.571	0.551	0.531	0.510	0.489	0.465	0.442	0.419	0.394	0.370	0.345	0.320	0.294	0.270	0.245	0.220	0.195	0.169	0.144	0.121	0.098	0.074	0.051	0.031	0.010	-0.011	-0.030	-0.048	-0.065	-0.081	-0.096	-0.110	-0.122	-0.135	-0.145	-0.154	-0.161	-0.169	-0.175	-0.178	-0.181	-0.181	-0.182	-0.180	-0.179	-0.175	-0.171	-0.165	-0.159	-0.151	-0.142	-0.132	-0.121	-0.111	-0.099	-0.086	-0.074	-0.059	-0.045	-0.030	-0.015	-0.001	0.015	0.030	0.045	0.061	0.075	0.090	0.104	0.119	0.132	0.146	0.158	0.170	0.181	0.191	0.201	0.210	0.219	0.225	0.231	0.236	0.239	0.242	0.244	0.245	0.244	0.242	0.240	0.236	0.231	0.225	0.219	0.211	0.202	0.192	0.181	0.170	0.159	0.145	0.130	0.116	0.100	0.085	0.068	0.050	0.034	0.016	-0.002	-0.021	-0.040	-0.059	-0.079	-0.096	-0.116	-0.134	-0.152	-0.170	-0.189	-0.208	-0.224	-0.241	-0.259	-0.275	-0.290	-0.306	-0.320	-0.334	-0.346	-0.359	-0.371	-0.382	-0.392	-0.400	-0.409	-0.418	-0.424	-0.430	-0.435	-0.439	-0.442	-0.445	-0.446	-0.449	-0.448	-0.448	-0.448	-0.445	-0.442	-0.440	-0.436	-0.431	-0.426	-0.422	-0.416	-0.410	-0.405	-0.398	-0.391	-0.384	-0.378	-0.370	-0.364	-0.356	-0.349	-0.341	-0.336	-0.330	-0.324	-0.318	-0.312	-0.308	-0.304	-0.301	-0.298	-0.296	-0.295	-0.294	-0.295	-0.295	-0.298	-0.300	-0.305	-0.309	-0.315	-0.321	-0.329	-0.336	-0.346	-0.358	-0.369	-0.382	-0.396	-0.410	-0.425	-0.441	-0.459	-0.478	-0.496	-0.516	-0.535	-0.556	-0.578	-0.599	-0.621	-0.645	-0.668	-0.690	-0.714	-0.736	-0.759	-0.782	-0.805	-0.828	-0.851	-0.872	-0.894	-0.915	-0.935	-0.954	-0.972	-0.990	-1.008	-1.022	-1.038	-1.051	-1.064	-1.075	-1.084	-1.092	-1.100	-1.106	-1.110	-1.112	-1.114	-1.114	-1.112	-1.110	-1.105	-1.099	-1.091	-1.084	-1.072	-1.061	-1.048	-1.034	-1.019	-1.001	-0.984	-0.965	-0.944	-0.924	-0.901	-0.879	-0.855	-0.831	-0.808	-0.782	-0.756	-0.730	-0.705	-0.678	-0.651	-0.624	-0.598	-0.571	-0.545	-0.519	-0.494	-0.469	-0.444	-0.419	-0.396	-0.374	-0.352	-0.331	-0.311	-0.292	-0.275	-0.259	-0.242	-0.229	-0.214	-0.202	-0.192	-0.184	-0.175	-0.168	-0.162	-0.159	-0.156	-0.155	-0.155	-0.158	-0.160	-0.165	-0.170	-0.178	-0.186	-0.195	-0.206	-0.219	-0.231	-0.245	-0.261	-0.278	-0.294	-0.312	-0.330	-0.351	-0.370	-0.391	-0.412	-0.435	-0.456	-0.480	-0.502	-0.525	-0.548	-0.570	-0.592	-0.616	-0.638	-0.660	-0.681	-0.702	-0.722	-0.742	-0.761	-0.779	-0.798	-0.814	-0.830	-0.844	-0.858	-0.869	-0.881	-0.890	-0.900	-0.908	-0.912	-0.918	-0.920	-0.924	-0.925	-0.924	-0.921	-0.918	-0.912	-0.908	-0.900	-0.891	-0.881	-0.871	-0.859	-0.845	-0.831	-0.816	-0.799	-0.781	-0.764	-0.745	-0.725	-0.705	-0.685	-0.662	-0.640	-0.618	-0.595	-0.571	-0.548	-0.524	-0.500	-0.476	-0.452	-0.430	-0.406	-0.382	-0.360	-0.338	-0.316	-0.294	-0.274	-0.252	-0.234	-0.215	-0.196	-0.179	-0.162	-0.146	-0.131	-0.116	-0.104	-0.092	-0.081	-0.071	-0.062	-0.054	-0.048	-0.041	-0.036	-0.034	100.000	5.000	2.000	1.000	5.000	0.000	0.000	0.000	0.000	0.000	0.000	0.000	0.000	0.000	0.000	0.000	0.000	0.000	1.341	1.339	1.335	1.331	1.326	1.320	1.314	1.306	1.299	1.291	1.281	1.271	1.260	1.249	1.239	1.226	1.215	1.201	1.190	1.176	1.164	1.150	1.138	1.124	1.110	1.096	1.082	1.070	1.058	1.044	1.031	1.018	1.006	0.992	0.981	0.969	0.959	0.948	0.936	0.925	0.916	0.906	0.898	0.889	0.880	0.872	0.865	0.859	0.852	0.848	0.841	0.836	0.831	0.828	0.825	0.821	0.819	0.816	0.815	0.814	0.812	0.811	0.810	0.810	0.810	0.810	0.811	0.811	0.812	0.812	0.814	0.815	0.816	0.816	0.818	0.819	0.820	0.821	0.821	0.822	0.821	0.821	0.821	0.821	0.820	0.819	0.818	0.816	0.814	0.811	0.808	0.805	0.800	0.796	0.791	0.786	0.780	0.774	0.766	0.760	0.752	0.745	0.735	0.726	0.718	0.708	0.698	0.688	0.676	0.665	0.654	0.641	0.631	0.619	0.606	0.592	0.580	0.568	0.555	0.541	0.528	0.516	0.502	0.490	0.478	0.465	0.454	0.441	0.430	0.419	0.406	0.396	0.385	0.375	0.366	0.356	0.348	0.339	0.331	0.324	0.318	0.310	0.304	0.298	0.294	0.288	0.284	0.280	0.278	0.274	0.271	0.270	0.269	0.269	0.270	0.270	0.271	0.272	0.274	0.276	0.280	0.282	0.286	0.291	0.296	0.301	0.305	0.311	0.319	0.324	0.330	0.339	0.346	0.354	0.361	0.370	0.379	0.388	0.398	0.406	0.415	0.425	0.435	0.446	0.455	0.466	0.478	0.488	0.498	0.509	0.519	0.529	0.540	0.551	0.562	0.572	0.582	0.592	0.604	0.615	0.625	0.635	0.645	0.655	0.665	0.675	0.685	0.694	0.704	0.712	0.721	0.731	0.740	0.749	0.758	0.766	0.775	0.785	0.792	0.801	0.809	0.818	0.826	0.835	0.842	0.852	0.861	0.870	0.880	0.889	0.899	0.909	0.919	0.930	0.939	0.950	0.962	0.974	0.985	0.998	1.011	1.022	1.036	1.051	1.065	1.080	1.095	1.110	1.125	1.142	1.158	1.175	1.192	1.210	1.228	1.245	1.264	1.282	1.302	1.321	1.341	1.360	1.380	1.400	1.419	1.439	1.458	1.478	1.496	1.515	1.534	1.552	1.570	1.588	1.605	1.621	1.638	1.654	1.669	1.682	1.696	1.710	1.722	1.734	1.744	1.754	1.762	1.770	1.776	1.782	1.789	1.792	1.794	1.796	1.796	1.796	1.795	1.792	1.789	1.784	1.778	1.771	1.762	1.752	1.744	1.731	1.720	1.708	1.694	1.679	1.664	1.648	1.630	1.614	1.595	1.576	1.558	1.538	1.519	1.499	1.478	1.458	1.438	1.416	1.395	1.374	1.354	1.332	1.312	1.294	1.272	1.254	1.236	1.218	1.200	1.182	1.168	1.151	1.136	1.122	1.110	1.098	1.085	1.075	1.066	1.056	1.050	1.044	1.038	1.034	1.030	1.028	1.026	1.025	1.025	1.026	1.029	1.031	1.035	1.041	1.046	1.052	1.061	1.070	1.079	1.088	1.099	1.109	1.120	1.131	1.144	1.156	1.169	1.181	1.195	1.208	1.221	1.235	1.248	1.260	1.274	1.286	1.298	1.310	1.321	1.334	1.344	1.354	1.364	1.372	1.381	1.389	1.395	1.401	1.406	1.410	1.414	1.416	1.418	1.418	1.418	1.416	1.414	1.410	1.405	1.399	1.391	1.384	1.375	1.366	1.355	1.344	1.330	1.318	1.302	1.288	1.271	1.255	1.238	1.219	1.201	1.181	1.161	1.141	1.121	1.100	1.079	1.058	1.036	1.014	0.992	0.970	0.949	0.928	0.906	0.886	0.866	0.846	0.826	0.809	0.791	0.774	0.756	0.741	0.726	0.711	0.699	0.685	0.674	0.662	0.654	0.645	0.638	0.631	0.626	0.621	0.618	0.615	0.614	0.612	0.614	0.615	0.616	0.620	0.624	0.629	0.634	0.640	0.648	0.655	0.662	0.671	0.680	0.689	0.699	0.709	0.718	0.729	0.739	0.749	0.760	0.769	0.779	0.789	0.798	0.808	0.816	0.822	0.831	0.839	0.845	0.851	0.858	0.861	0.866	0.869	0.872	0.874	0.875	0.875	0.876	0.874	0.874	0.870	0.868	0.862	0.859	0.852	0.846	0.840	0.832	0.825	0.816	0.806	0.796	0.786	0.775	0.762	0.752	0.739	0.726	0.714	0.700	0.688	0.674	0.661	0.648	0.634	0.620	0.606	0.592	0.579	0.565	0.551	0.539	0.525	0.512	0.500	0.489	0.476	0.464	0.452	0.442	0.432	0.422	0.412	0.404	0.395	0.386	0.380	0.371	0.364	0.359	0.354	0.348	0.342	0.339	0.335	0.330	0.326	0.324	0.321	0.319	0.316	0.316	0.315	0.312	0.314	0.314	0.312	0.312	0.314	0.314	0.314	0.315	0.316	0.318	0.318	0.319	0.319	0.319	0.320	0.320	0.321	0.320	0.320	0.320	0.319	0.318	0.316	0.315	0.312	0.309	0.306	0.302	0.298	0.294	0.289	0.282	0.276	0.270	0.264	0.255	0.246	0.238	0.229	0.219	0.209	0.198	0.185	0.174	0.161	0.149	0.135	0.122	0.109	0.095	0.080	0.064	0.050	0.035	0.020	0.005	-0.010	-0.025	-0.040	-0.054	-0.069	-0.082	-0.095	-0.109	-0.122	-0.135	-0.146	-0.158	-0.168	-0.179	-0.189	-0.198	-0.206	-0.212	-0.219	-0.224	-0.229	-0.231	-0.234	-0.235	-0.235	-0.235	-0.234	-0.231	-0.229	-0.224	-0.218	-0.211	-0.204	-0.195	-0.185	-0.175	-0.164	-0.151	-0.138	-0.122	-0.109	-0.092	-0.076	-0.060	-0.042	-0.024	-0.005	0.015	0.034	0.054	0.074	0.095	0.115	0.136	0.156	0.178	0.200	0.220	0.241	0.262	0.282	0.302	0.322	0.341	0.360	0.379	0.396	0.414	0.430	0.445	0.461	0.475	0.490	0.502	0.515	0.525	0.535	0.545	0.554	0.561	0.568	0.574	0.579	0.584	0.585	0.588	0.589	0.589	0.588	0.586	0.584	0.580	0.576	0.570	0.565	0.558	0.550	0.542	0.534	0.525	0.515	0.506	0.495	0.484	0.472	0.461	0.449	0.436	0.425	0.412	0.400	0.389	0.376	0.364	0.352	0.341	0.329	0.318	0.306	0.296	0.286	0.276	0.268	0.259	0.251	0.244	0.238	0.231	0.226	0.221	0.218	0.214	0.211	0.210	0.209	0.209	0.209	0.210	0.211	0.215	0.218	0.221	0.226	0.232	0.239	0.245	0.251	0.259	0.268	0.276	0.285	0.294	0.304	0.315	0.325	0.338	0.349	0.360	0.372	0.384	0.396	0.409	0.421	0.432	0.445	0.458	0.470	0.482	0.495	0.506	0.519	0.531	0.541	0.554	0.565	0.575	0.585	0.595	0.605	0.615	0.622	0.631	0.640	0.649	0.656	0.661	0.669	0.675	0.680	0.685	0.689	0.692	0.695	0.698	0.700	0.700	0.701	0.701	0.700	0.699	0.698	0.695	0.691	0.688	0.682	0.678	0.671	0.665	0.658	0.650	0.641	0.632	0.624	0.614	0.602	0.592	0.581	0.569	0.556	0.544	0.531	0.516	0.502	0.489	0.474	0.460	0.445	0.430	0.416	0.401	0.388	0.371	0.358	0.344	0.329	0.316	0.304	0.290	0.278	0.266	0.255	0.245	0.235	0.225	0.218	0.210	0.204	0.198	0.191	0.189	0.184	0.181	0.180	0.179	0.179	0.181	0.182	0.185	0.190	0.194	0.200	0.208	0.215	0.224	0.232	0.242	0.254	0.264	0.276	0.289	0.301	0.315	0.329	0.342	0.358	0.372	0.388	0.404	0.419	0.434	0.449	0.465	0.480	0.494	0.509	0.522	0.536	0.549	0.562	0.575	0.588	0.598	0.609	0.618	0.628	0.635	0.642	0.649	0.654	0.659	0.664	0.666	0.668	0.669	0.669	0.669	0.668	0.665	0.661	0.658	0.652	0.648	0.641	0.634	0.626	0.619	0.610	0.601	0.591	0.581	0.571	0.560	0.549	0.539	0.528	0.516	0.504	0.492	0.481	0.470	0.458	0.448	0.438	0.428	0.416	0.408	0.399	0.390	0.381	0.375	0.368	0.361	0.355	0.350	0.345	0.341	0.339	0.336	0.335	0.334	0.334	0.334	0.335	0.336	0.339	0.342	0.345	0.349	0.354	0.360	0.365	0.371	0.378	0.386	0.392	0.401	0.409	0.416	0.425	0.435	0.442	0.451	0.460	0.469	0.479	0.488	0.496	0.505	0.512	0.520	0.528	0.535	0.541	0.549	0.554	0.560	0.564	0.569	0.571	0.574	0.576	0.579	0.580	0.580	0.580	0.579	0.576	0.575	0.571	0.568	0.562	0.558	0.551	0.545	0.536	0.528	0.519	0.509	0.498	0.488	0.474	0.462	0.449	0.435	0.421	0.405	0.390	0.374	0.359	0.341	0.325	0.308	0.289	0.271	0.254	0.235	0.216	0.200	0.181	0.161	0.142	0.125	0.105	0.088	0.070	0.051	0.034	0.016	0.000	-0.016	-0.034	-0.050	-0.065	-0.080	-0.094	-0.109	-0.122	-0.135	-0.148	-0.160	-0.171	-0.182	-0.192	-0.202	-0.211	-0.219	-0.228	-0.234	-0.241	-0.248	-0.254	-0.259	-0.264	-0.268	-0.271	-0.275	-0.276	-0.278	-0.280	-0.281	-0.281	-0.281	-0.282	-0.281	-0.281	-0.280	-0.278	-0.276	-0.275	-0.272	-0.271	-0.269	-0.268	-0.265	-0.264	-0.260	-0.259	-0.256	-0.255	-0.252	-0.251	-0.250	-0.249	-0.248	-0.246	-0.246	-0.245	-0.246	-0.245	-0.246	-0.246	-0.248	-0.249	-0.251	-0.252	-0.255	-0.258	-0.261	-0.264	-0.268	-0.271	-0.275	-0.280	-0.285	-0.290	-0.295	-0.300	-0.306	-0.312	-0.318	-0.324	-0.331	-0.336	-0.342	-0.349	-0.355	-0.361	-0.368	-0.374	-0.380	-0.386	-0.391	-0.396	-0.402	-0.408	-0.412	-0.418	-0.421	-0.426	-0.429	-0.432	-0.436	-0.439	-0.440	-0.442	-0.444	-0.445	-0.445	-0.445	-0.444	-0.442	-0.441	-0.439	-0.438	-0.434	-0.430	-0.426	-0.421	-0.415	-0.410	-0.402	-0.398	-0.390	-0.384	-0.375	-0.366	-0.356	-0.348	-0.339	-0.329	-0.318	-0.308	-0.295	-0.284	-0.272	-0.260	-0.248	-0.234	-0.222	-0.209	-0.195	-0.181	-0.168	-0.155	-0.141	-0.126	-0.112	-0.099	-0.085	-0.071	-0.058	-0.044	-0.030	-0.015	-0.001	0.011	0.025	0.038	0.051	0.064	0.076	0.089	0.100	0.112	0.122	0.135	0.145	0.154	0.164	0.174	0.184	0.192	0.199	0.208	0.215	0.221	0.228	0.234	0.239	0.245	0.250	0.254	0.258	0.261	0.264	0.268	0.270	0.272	0.272	0.275	0.276	0.278	0.279	0.279	0.280	0.279	0.280	0.279	0.279	0.278	0.278	0.276	0.276	0.276	0.276	0.276	0.276	0.276	0.275	0.276	0.276	0.278	0.279	0.280	0.281	0.284	0.286	0.289	0.291	0.295	0.298	0.302	0.308	0.312	0.316	0.321	0.328	0.332	0.339	0.345	0.350	0.358	0.364	0.371	0.378	0.385	0.392	0.400	0.409	0.415	0.422	0.430	0.438	0.445	0.452	0.460	0.466	0.472	0.480	0.486	0.491	0.498	0.502	0.507	0.511	0.515	0.520	0.524	0.526	0.529	0.529	0.530	0.531	0.531	0.531	0.531	0.529	0.528	0.525	0.521	0.518	0.514	0.509	0.502	0.496	0.489	0.481	0.474	0.465	0.456	0.446	0.435	0.425	0.414	0.401	0.389	0.376	0.362	0.350	0.336	0.321	0.306	0.291	0.276	0.261	0.246	0.229	0.212	0.198	0.181	0.164	0.149	0.131	0.115	0.099	0.081	0.065	0.049	0.034	0.019	0.002	-0.012	-0.028	-0.041	-0.056	-0.070	-0.084	-0.096	-0.109	-0.120	-0.131	-0.142	-0.152	-0.162	-0.171	-0.179	-0.186	-0.194	-0.200	-0.206	-0.210	-0.215	-0.219	-0.222	-0.225	-0.228	-0.228	-0.229	-0.228	-0.228	-0.226	-0.225	-0.221	-0.219	-0.215	-0.211	-0.208	-0.202	-0.198	-0.192	-0.188	-0.181	-0.175	-0.169	-0.162	-0.156	-0.151	-0.144	-0.139	-0.132	-0.126	-0.120	-0.115	-0.110	-0.105	-0.100	-0.095	-0.091	-0.088	-0.085	-0.082	-0.081	-0.079	-0.078	-0.078	-0.079	-0.079	-0.080	-0.081	-0.084	-0.088	-0.091	-0.095	-0.100	-0.106	-0.111	-0.118	-0.124	-0.131	-0.139	-0.148	-0.156	-0.165	-0.174	-0.182	-0.191	-0.201	-0.210	-0.220	-0.229	-0.239	-0.248	-0.256	-0.265	-0.272	-0.281	-0.289	-0.298	-0.305	-0.310	-0.316	-0.321	-0.326	-0.330	-0.332	-0.335	-0.338	-0.338	-0.338	-0.336	-0.335	-0.332	-0.329	-0.325	-0.319	-0.314	-0.306	-0.299	-0.289	-0.280	-0.269	-0.256	-0.245	-0.231	-0.218	-0.204	-0.189	-0.174	-0.156	-0.139	-0.122	-0.104	-0.085	-0.066	-0.048	-0.028	-0.008	0.012	0.032	0.052	0.072	0.092	0.112	0.132	0.151	0.171	0.190	0.208	0.226	0.244	0.261	0.278	0.294	0.308	0.322	0.335	0.349	0.360	0.370	0.381	0.390	0.398	0.405	0.411	0.415	0.420	0.422	0.424	0.424	0.424	0.422	0.419	0.416	0.411	0.405	0.399	0.390	0.381	0.371	0.361	0.349	0.336	0.322	0.308	0.294	0.278	0.261	0.242	0.226	0.209	0.189	0.170	0.151	0.131	0.111	0.092	0.072	0.052	0.032	0.012	-0.008	-0.028	-0.046	-0.066	-0.085	-0.102	-0.120	-0.139	-0.155	-0.170	-0.185	-0.200	-0.212	-0.226	-0.239	-0.250	-0.260	-0.269	-0.279	-0.285	-0.292	-0.298	-0.301	-0.305	-0.306	-0.306	-0.308	-0.306	-0.306	-0.302	-0.299	-0.294	-0.289	-0.281	-0.274	-0.266	-0.256	-0.248	-0.236	-0.224	-0.212	-0.200	-0.186	-0.172	-0.159	-0.144	-0.129	-0.114	-0.099	-0.084	-0.068	-0.052	-0.036	-0.020	-0.005	0.010	0.025	0.040	0.055	0.069	0.082	0.096	0.109	0.121	0.132	0.144	0.154	0.164	0.172	0.181	0.189	0.196	0.201	0.208	0.211	0.215	0.219	0.220	0.221	0.222	0.222	0.222	0.221	0.220	0.216	0.214	0.210	0.206	0.201	0.196	0.191	0.185	0.179	0.171	0.166	0.159	0.151	0.142	0.136	0.129	0.121	0.112	0.105	0.098	0.090	0.081	0.074	0.066	0.060	0.054	0.046	0.041	0.035	0.029	0.022	0.019	0.014	0.010	0.005	0.001	-0.001	-0.004	-0.006	-0.009	-0.010	-0.011	-0.011	-0.012	-0.012	-0.011	-0.011	-0.011	-0.010	-0.008	-0.006	-0.005	-0.002	0.000	0.002	0.006	0.009	0.012	0.016	0.019	0.024	0.028	0.032	0.035	0.040	0.045	0.048	0.052	0.056	0.061	0.065	0.069	0.072	0.078	0.081	0.085	0.088	0.091	0.095	0.098	0.099	0.101	0.104	0.105	0.106	0.108	0.108	0.109	0.109	0.108	0.108	0.106	0.105	0.101	0.100	0.096	0.092	0.088	0.082	0.078	0.072	0.066	0.060	0.052	0.045	0.036	0.029	0.020	0.011	0.001	-0.009	-0.019	-0.029	-0.039	-0.049	-0.060	-0.070	-0.081	-0.091	-0.102	-0.111	-0.121	-0.132	-0.142	-0.152	-0.161	-0.171	-0.179	-0.188	-0.195	-0.201	-0.209	-0.214	-0.218	-0.222	-0.226	-0.228	-0.230	-0.231	-0.230	-0.230	-0.229	-0.225	-0.221	-0.216	-0.211	-0.205	-0.196	-0.188	-0.178	-0.166	-0.156	-0.145	-0.131	-0.118	-0.102	-0.088	-0.071	-0.054	-0.036	-0.018	0.001	0.020	0.041	0.061	0.081	0.102	0.124	0.146	0.168	0.190	0.211	0.232	0.255	0.276	0.298	0.319	0.341	0.362	0.381	0.401	0.422	0.441	0.459	0.479	0.496	0.512	0.529	0.544	0.559	0.574	0.588	0.599	0.611	0.621	0.632	0.641	0.649	0.656	0.664	0.670	0.675	0.679	0.682	0.685	0.686	0.688	0.686	0.686	0.685	0.682	0.680	0.676	0.672	0.666	0.661	0.655	0.648	0.641	0.634	0.626	0.616	0.609	0.599	0.590	0.580	0.570	0.560	0.550	0.540	0.529	0.519	0.509	0.498	0.486	0.476	0.466	0.456	0.446	0.436	0.426	0.418	0.408	0.400	0.391	0.382	0.375	0.368	0.359	0.352	0.346	0.339	0.332	0.329	0.322	0.318	0.312	0.308	0.304	0.299	0.295	0.291	0.289	0.286	0.282	0.281	0.279	0.276	0.275	0.274	0.272	0.271	0.270	0.269	0.268	0.268	0.268	0.266	0.265	0.266	0.265	0.264	0.264	0.262	0.262	0.261	0.260	0.259	0.259	0.256	0.255	0.254	0.252	0.249	0.248	0.245	0.241	0.239	0.234	0.230	0.225	0.221	0.216	0.211	0.205	0.199	0.192	0.186	0.180	0.172	0.164	0.156	0.148	0.138	0.129	0.120	0.110	0.100	0.089	0.079	0.068	0.056	0.045	0.032	0.021	0.010	-0.001	-0.014	-0.026	-0.038	-0.049	-0.060	-0.071	-0.084	-0.094	-0.104	-0.115	-0.124	-0.134	-0.141	-0.150	-0.158	-0.164	-0.170	-0.175	-0.180	-0.184	-0.188	-0.189	-0.191	-0.191	-0.191	-0.190	-0.188	-0.185	-0.180	-0.175	-0.169	-0.162	-0.155	-0.146	-0.136	-0.126	-0.116	-0.104	-0.091	-0.078	-0.062	-0.049	-0.032	-0.016	0.000	0.018	0.035	0.054	0.070	0.089	0.108	0.126	0.145	0.162	0.181	0.200	0.218	0.235	0.252	0.270	0.286	0.302	0.319	0.332	0.348	0.360	0.372	0.385	0.396	0.406	0.416	0.424	0.431	0.438	0.442	0.448	0.451	0.452	0.454	0.454	0.452	0.452	0.449	0.445	0.441	0.434	0.429	0.421	0.412	0.404	0.394	0.382	0.372	0.361	0.348	0.335	0.321	0.309	0.294	0.280	0.264	0.250	0.234	0.219	0.204	0.189	0.174	0.159	0.145	0.130	0.115	0.101	0.089	0.075	0.062	0.051	0.039	0.028	0.018	0.008	-0.001	-0.009	-0.016	-0.024	-0.030	-0.035	-0.039	-0.044	-0.046	-0.048	-0.049	-0.050	-0.050	-0.049	-0.048	-0.045	-0.041	-0.036	-0.032	-0.028	-0.021	-0.016	-0.009	-0.001	0.008	0.015	0.025	0.034	0.042	0.052	0.064	0.074	0.084	0.095	0.105	0.115	0.126	0.136	0.146	0.156	0.165	0.175	0.184	0.192	0.200	0.208	0.215	0.221	0.228	0.232	0.238	0.241	0.244	0.246	0.248	0.248	0.246	0.245	0.242	0.239	0.234	0.228	0.221	0.212	0.204	0.194	0.182	0.170	0.156	0.141	0.125	0.109	0.091	0.071	0.051	0.030	0.009	-0.016	-0.040	-0.065	-0.090	-0.118	-0.146	-0.174	-0.202	-0.232	-0.264	-0.295	-0.325	-0.356	-0.389	-0.421	-0.454	-0.486	-0.520	-0.552	-0.588	-0.620	-0.652	-0.685	-0.718	-0.749	-0.781	-0.811	-0.841	-0.872	-0.901	-0.929	-0.956	-0.982	-1.009	-1.034	-1.058	-1.080	-1.101	-1.122	-1.141	-1.160	-1.176	-1.190	-1.205	-1.219	-1.231	-1.241	-1.251	-1.260	-1.266	-1.271	-1.276	-1.280	-1.281	-1.282	-1.282	-1.281	-1.279	-1.275	-1.270	-1.266	-1.260	-1.252	-1.245	-1.235	-1.228	-1.216	-1.206	-1.196	-1.184	-1.171	-1.160	-1.148	-1.135	-1.121	-1.108	-1.095	-1.081	-1.069	-1.055	-1.041	-1.029	-1.015	-1.002	-0.989	-0.976	-0.964	-0.951	-0.940	-0.929	-0.918	-0.908	-0.896	-0.885	-0.876	-0.866	-0.858	-0.849	-0.840	-0.832	-0.825	-0.818	-0.810	-0.804	-0.796	-0.790	-0.782	-0.776	-0.771	-0.765	-0.759	-0.754	-0.746	-0.741	-0.735	-0.728	-0.722	-0.715	-0.708	-0.701	-0.694	-0.686	-0.680	-0.671	-0.662	-0.654	-0.644	-0.634	-0.625	-0.612	-0.602	-0.591	-0.579	-0.566	-0.552	-0.540	-0.526	-0.510	-0.496	-0.480	-0.464	-0.448	-0.431	-0.415	-0.396	-0.379	-0.360	-0.341	-0.322	-0.304	-0.284	-0.264	-0.244	-0.224	-0.205	-0.185	-0.164	-0.145	-0.124	-0.104	-0.084	-0.064	-0.044	-0.022	-0.004	0.016	0.035	0.054	0.072	0.090	0.109	0.126	0.142	0.159	0.175	0.191	0.206	0.221	0.235	0.250	0.262	0.276	0.288	0.299	0.310	0.320	0.331	0.341	0.349	0.358	0.366	0.372	0.379	0.385	0.391	0.398	0.400	0.405	0.409	0.412	0.414	0.416	0.419	0.419	0.421	0.420	0.421	0.420	0.420	0.419	0.418	0.416	0.415	0.411	0.410	0.409	0.405	0.402	0.399	0.398	0.395	0.392	0.389	0.386	0.384	0.381	0.378	0.375	0.374	0.371	0.369	0.368	0.368	0.366	0.365	0.365	0.366	0.366	0.366	0.369	0.371	0.372	0.376	0.380	0.384	0.388	0.394	0.400	0.405	0.412	0.420	0.428	0.436	0.446	0.455	0.465	0.476	0.486	0.499	0.510	0.522	0.535	0.548	0.561	0.575	0.590	0.604	0.619	0.635	0.650	0.664	0.680	0.696	0.712	0.728	0.742	0.759	0.774	0.790	0.805	0.821	0.836	0.850	0.865	0.879	0.894	0.909	0.921	0.935	0.946	0.959	0.971	0.982	0.995	1.005	1.016	1.026	1.036	1.045	1.054	1.062	1.070	1.080	1.088	1.094	1.100	1.108	1.114	1.120	1.126	1.131	1.138	1.142	1.149	1.155	1.159	1.165	1.170	1.175	1.181	1.186	1.192	1.198	1.204	1.210	1.215	1.222	1.230	1.236	1.244	1.250	1.259	1.266	1.275	1.285	1.292	1.302	1.314	1.324	1.335	1.346	1.358	1.370	1.381	1.395	1.409	1.422	1.436	1.450	1.465	1.480	1.495	1.511	1.528	1.544	1.561	1.576	1.592	1.609	1.626	1.644	1.660	1.676	1.694	1.710	1.728	1.744	1.760	1.776	1.792	1.808	1.822	1.838	1.851	1.866	1.880	1.891	1.904	1.915	1.926	1.936	1.948	1.956	1.962	1.971	1.978	1.984	1.989	1.992	1.995	1.998	2.000	2.000	2.000	2.000	1.998	1.995	1.991	1.988	1.981	1.976	1.970	1.962	1.956	1.946	1.938	1.929	1.919	1.909	1.898	1.888	1.876	1.865	1.852	1.841	1.830	1.819	1.808	1.796	1.785	1.775	1.764	1.754	1.745	1.736	1.728	1.719	1.712	1.705	1.700	1.695	1.691	1.689	1.686	1.684	1.685	1.685	1.686	1.689	1.694	1.699	1.704	1.711	1.719	1.728	1.738	1.748	1.760	1.771	1.784	1.799	1.812	1.828	1.845	1.861	1.879	1.895	1.914	1.932	1.951	1.969	1.988	2.006	2.024	2.042	2.060	2.079	2.096	2.114	2.130	2.148	2.162	2.178	2.192	2.205	2.218	2.230	2.239	2.250	2.258	2.266	2.271	2.276	2.280	2.282	2.284	2.284	2.282	2.280	2.276	2.272	2.265	2.258	2.249	2.239	2.228	2.215	2.201	2.186	2.170	2.154	2.138	2.119	2.099	2.079	2.058	2.035	2.014	1.991	1.968	1.944	1.920	1.895	1.870	1.846	1.821	1.795	1.770	1.746	1.721	1.696	1.672	1.650	1.626	1.604	1.581	1.560	1.540	1.520	1.501	1.482	1.464	1.449	1.432	1.418	1.405	1.392	1.381	1.370	1.361	1.352	1.345	1.340	1.335	1.332	1.330	1.329	1.329	1.330	1.331	1.335	1.340	1.345	1.352	1.360	1.368	1.378	1.388	1.399	1.411	1.422	1.436	1.451	1.466	1.481	1.498	1.512	1.529	1.548	1.564	1.581	1.600	1.618	1.635	1.654	1.671	1.689	1.708	1.725	1.744	1.760	1.778	1.794	1.810	1.826	1.841	1.856	1.871	1.885	1.898	1.910	1.922	1.932	1.944	1.954	1.964	1.971	1.980	1.986	1.992	1.999	2.002	2.006	2.010	2.013	2.015	2.016	2.018	2.018	2.018	2.016	2.015	2.013	2.010	2.009	2.005	2.001	1.999	1.994	1.990	1.986	1.982	1.978	1.974	1.970	1.966	1.962	1.959	1.955	1.952	1.951	1.949	1.948	1.948	1.948	1.948	1.949	1.951	1.954	1.958	1.961	1.966	1.971	1.979	1.986	1.994	2.002	2.014	2.024	2.038	2.050	2.064	2.078	2.094	2.111	2.128	2.146	2.165	2.185	2.206	2.228	2.250	2.271	2.296	2.320	2.344	2.369	2.396	2.421	2.446	2.472	2.500	2.526	2.554	2.580	2.608	2.635	2.662	2.690	2.718	2.744	2.771	2.799	2.825	2.851	2.878	2.902	2.928	2.952	2.976	3.000	3.022	3.046	3.068	3.089	3.109	3.130	3.149	3.168	3.184	3.202	3.219	3.234	3.250	3.264	3.276	3.290	3.302	3.314	3.324	3.332	3.344	3.351	3.359	3.368	3.374	3.380	3.385	3.390	3.395	3.400	3.402	3.405	3.408	3.409	3.410	3.411	3.412	3.412	3.412	3.411	3.410	3.410	3.409	3.408	3.406	3.404	3.402	3.400	3.399	3.396	3.395	3.392	3.391	3.389	3.386	3.384	3.382	3.380	3.378	3.376	3.376	3.374	3.372	3.372	3.372	3.371	3.372	3.371	3.372	3.372	3.374	3.375	3.376	3.379	3.381	3.382	3.386	3.389	3.394	3.398	3.401	3.405	3.410	3.415	3.420	3.425	3.430	3.436	3.442	3.449	3.455	3.461	3.469	3.476	3.482	3.489	3.498	3.504	3.511	3.518	3.525	3.532	3.540	3.546	3.552	3.559	3.566	3.572	3.578	3.584	3.590	3.595	3.600	3.604	3.609	3.612	3.618	3.621	3.622	3.626	3.629	3.630	3.631	3.634	3.632	3.634	3.634	3.632	3.632	3.630	3.629	3.628	3.624	3.621	3.618	3.614	3.610	3.606	3.602	3.596	3.591	3.586	3.580	3.574	3.568	3.561	3.555	3.549	3.541	3.534	3.528	3.520	3.512	3.505	3.498	3.490	3.484	3.476	3.468	3.460	3.451	3.444	3.435	3.426	3.420	3.411	3.404	3.395	3.388	3.379	3.370	3.361	3.352	3.344	3.336	3.328	3.319	3.310	3.301	3.291	3.282	3.272	3.262	3.252	3.244	3.232	3.222	3.210	3.200	3.188	3.176	3.164	3.152	3.139	3.125	3.111	3.099	3.084	3.069	3.054	3.039	3.022	3.005	2.988	2.970	2.952	2.934	2.914	2.895	2.875	2.854	2.832	2.810	2.788	2.765	2.741	2.718	2.692	2.666	2.640	2.614	2.588	2.559	2.530	2.501	2.472	2.442	2.411	2.380	2.349	2.316	2.284	2.250	2.215	2.181	2.148	2.112	2.076	2.041	2.005	1.968	1.931	1.895	1.859	1.821	1.786	1.749	1.711	1.675	1.639	1.604	1.568	1.531	1.496	1.464	1.429	1.396	1.362	1.331	1.301	1.271	1.241	1.214	1.186	1.160	1.134	1.110	1.088	1.066	1.045	1.026	1.008	0.990	0.975	0.960	0.946	0.935	0.925	0.915	0.906	0.899	0.892	0.888	0.882	0.879	0.878	0.876	0.875	0.876	0.878	0.879	0.881	0.882	0.886	0.890	0.894	0.898	0.901	0.905	0.911	0.915	0.918	0.922	0.925	0.928	0.931	0.934	0.935	0.936	0.936	0.936	0.934	0.932	0.929	0.925	0.920	0.914	0.906	0.899	0.889	0.880	0.869	0.855	0.844	0.828	0.812	0.796	0.779	0.760	0.741	0.720	0.699	0.676	0.652	0.629	0.604	0.578	0.552	0.526	0.499	0.471	0.442	0.414	0.385	0.355	0.326	0.296	0.268	0.238	0.209	0.179	0.149	0.120	0.091	0.064	0.036	0.008	-0.019	-0.044	-0.070	-0.094	-0.118	-0.141	-0.164	-0.185	-0.206	-0.225	-0.244	-0.262	-0.280	-0.296	-0.311	-0.325	-0.338	-0.351	-0.361	-0.371	-0.381	-0.389	-0.396	-0.401	-0.408	-0.412	-0.416	-0.420	-0.421	-0.424	-0.424	-0.425	-0.425	-0.425	-0.422	-0.422	-0.420	-0.419	-0.418	-0.415	-0.414	-0.414	-0.411	-0.410	-0.409	-0.409	-0.408	-0.408	-0.409	-0.409	-0.411	-0.412	-0.415	-0.419	-0.422	-0.429	-0.435	-0.441	-0.450	-0.458	-0.468	-0.479	-0.490	-0.502	-0.516	-0.531	-0.546	-0.562	-0.581	-0.600	-0.619	-0.639	-0.659	-0.681	-0.704	-0.726	-0.751	-0.775	-0.801	-0.828	-0.852	-0.879	-0.908	-0.934	-0.961	-0.989	-1.016	-1.044	-1.072	-1.099	-1.126	-1.154	-1.180	-1.208	-1.234	-1.260	-1.284	-1.309	-1.332	-1.355	-1.378	-1.399	-1.420	-1.440	-1.459	-1.476	-1.492	-1.509	-1.524	-1.536	-1.549	-1.560	-1.569	-1.579	-1.586	-1.592	-1.599	-1.602	-1.606	-1.608	-1.608	-1.608	-1.606	-1.602	-1.600	-1.596	-1.590	-1.582	-1.575	-1.566	-1.556	-1.546	-1.534	-1.522	-1.510	-1.496	-1.482	-1.469	-1.452	-1.436	-1.419	-1.402	-1.386	-1.368	-1.350	-1.332	-1.314	-1.295	-1.278	-1.259	-1.240	-1.221	-1.202	-1.184	-1.164	-1.146	-1.128	-1.109	-1.091	-1.072	-1.055	-1.036	-1.020	-1.002	-0.986	-0.970	-0.954	-0.938	-0.924	-0.908	-0.894	-0.879	-0.865	-0.850	-0.838	-0.824	-0.812	-0.800	-0.789	-0.776	-0.765	-0.754	-0.742	-0.731	-0.722	-0.712	-0.701	-0.692	-0.682	-0.674	-0.662	-0.654	-0.645	-0.635	-0.626	-0.616	-0.608	-0.598	-0.589	-0.579	-0.569	-0.559	-0.549	-0.538	-0.526	-0.515	-0.504	-0.491	-0.480	-0.469	-0.455	-0.441	-0.429	-0.414	-0.400	-0.384	-0.369	-0.352	-0.336	-0.321	-0.304	-0.288	-0.270	-0.251	-0.234	-0.215	-0.196	-0.178	-0.159	-0.140	-0.121	-0.101	-0.081	-0.064	-0.044	-0.025	-0.006	0.014	0.031	0.049	0.068	0.085	0.102	0.119	0.136	0.150	0.165	0.180	0.192	0.206	0.218	0.229	0.240	0.249	0.258	0.265	0.271	0.278	0.282	0.286	0.288	0.290	0.291	0.290	0.288	0.285	0.281	0.276	0.271	0.262	0.256	0.246	0.235	0.225	0.212	0.199	0.185	0.170	0.154	0.136	0.119	0.100	0.080	0.060	0.040	0.019	-0.005	-0.028	-0.051	-0.075	-0.100	-0.124	-0.150	-0.175	-0.201	-0.228	-0.254	-0.281	-0.308	-0.335	-0.361	-0.389	-0.416	-0.442	-0.469	-0.496	-0.522	-0.549	-0.574	-0.599	-0.624	-0.649	-0.672	-0.696	-0.719	-0.740	-0.761	-0.782	-0.802	-0.821	-0.840	-0.858	-0.874	-0.891	-0.905	-0.919	-0.932	-0.945	-0.956	-0.966	-0.976	-0.984	-0.991	-0.998	-1.002	-1.008	-1.010	-1.011	-1.012	-1.014	-1.012	-1.011	-1.009	-1.006	-1.002	-0.998	-0.991	-0.985	-0.978	-0.970	-0.962	-0.955	-0.946	-0.936	-0.928	-0.918	-0.908	-0.898	-0.888	-0.878	-0.868	-0.858	-0.849	-0.839	-0.829	-0.820	-0.812	-0.805	-0.798	-0.790	-0.784	-0.779	-0.774	-0.770	-0.765	-0.764	-0.761	-0.761	-0.761	-0.762	-0.764	-0.768	-0.771	-0.776	-0.782	-0.789	-0.796	-0.806	-0.815	-0.825	-0.838	-0.850	-0.862	-0.876	-0.891	-0.906	-0.922	-0.939	-0.956	-0.974	-0.991	-1.011	-1.029	-1.049	-1.066	-1.086	-1.106	-1.125	-1.145	-1.165	-1.184	-1.201	-1.220	-1.239	-1.255	-1.272	-1.289	-1.304	-1.319	-1.332	-1.345	-1.356	-1.366	-1.375	-1.385	-1.391	-1.398	-1.402	-1.406	-1.409	-1.409	-1.408	-1.406	-1.402	-1.398	-1.391	-1.382	-1.374	-1.364	-1.351	-1.339	-1.324	-1.308	-1.290	-1.271	-1.252	-1.231	-1.211	-1.188	-1.165	-1.141	-1.115	-1.089	-1.064	-1.036	-1.010	-0.984	-0.955	-0.929	-0.901	-0.874	-0.845	-0.819	-0.792	-0.765	-0.740	-0.715	-0.690	-0.666	-0.644	-0.621	-0.601	-0.581	-0.562	-0.545	-0.529	-0.514	-0.501	-0.489	-0.479	-0.469	-0.462	-0.456	-0.451	-0.450	-0.449	-0.449	-0.451	-0.455	-0.460	-0.468	-0.476	-0.486	-0.498	-0.510	-0.524	-0.540	-0.556	-0.574	-0.592	-0.612	-0.635	-0.658	-0.680	-0.704	-0.729	-0.754	-0.780	-0.806	-0.834	-0.861	-0.889	-0.918	-0.945	-0.974	-1.002	-1.031	-1.060	-1.088	-1.115	-1.142	-1.170	-1.196	-1.222	-1.248	-1.274	-1.298	-1.320	-1.344	-1.366	-1.388	-1.409	-1.430	-1.449	-1.466	-1.485	-1.500	-1.516	-1.531	-1.546	-1.559	-1.571	-1.581	-1.594	-1.602	-1.612	-1.620	-1.628	-1.635	-1.640	-1.646	-1.650	-1.655	-1.658	-1.660	-1.662	-1.665	-1.666	-1.668	-1.669	-1.669	-1.670	-1.670	-1.669	-1.670	-1.669	-1.668	-1.666	-1.666	-1.664	-1.662	-1.661	-1.660	-1.659	-1.658	-1.658	-1.656	-1.655	-1.654	-1.652	-1.651	-1.652	-1.651	-1.651	-1.651	-1.651	-1.651	-1.652	-1.652	-1.652	-1.654	-1.654	-1.654	-1.656	-1.656	-1.659	-1.659	-1.661	-1.661	-1.664	-1.664	-1.665	-1.668	-1.668	-1.669	-1.670	-1.671	-1.672	-1.674	-1.672	-1.674	-1.674	-1.674	-1.674	-1.674	-1.672	-1.671	-1.671	-1.670	-1.668	-1.665	-1.662	-1.659	-1.656	-1.651	-1.648	-1.642	-1.638	-1.631	-1.626	-1.619	-1.611	-1.604	-1.595	-1.588	-1.579	-1.570	-1.560	-1.549	-1.539	-1.528	-1.516	-1.504	-1.491	-1.479	-1.466	-1.452	-1.439	-1.424	-1.410	-1.395	-1.380	-1.365	-1.350	-1.334	-1.319	-1.302	-1.288	-1.271	-1.256	-1.240	-1.224	-1.210	-1.195	-1.179	-1.165	-1.150	-1.138	-1.122	-1.110	-1.098	-1.085	-1.072	-1.061	-1.050	-1.040	-1.030	-1.021	-1.014	-1.006	-0.999	-0.994	-0.989	-0.985	-0.981	-0.979	-0.978	-0.976	-0.978	-0.978	-0.980	-0.984	-0.989	-0.992	-1.000	-1.005	-1.014	-1.022	-1.032	-1.042	-1.054	-1.066	-1.079	-1.094	-1.108	-1.124	-1.140	-1.156	-1.175	-1.194	-1.212	-1.232	-1.251	-1.272	-1.292	-1.314	-1.336	-1.359	-1.381	-1.402	-1.425	-1.448	-1.470	-1.492	-1.516	-1.539	-1.561	-1.582	-1.604	-1.625	-1.645	-1.666	-1.686	-1.705	-1.722	-1.740	-1.756	-1.774	-1.789	-1.804	-1.819	-1.830	-1.842	-1.852	-1.862	-1.872	-1.879	-1.885	-1.891	-1.895	-1.899	-1.901	-1.901	-1.901	-1.899	-1.896	-1.892	-1.889	-1.882	-1.876	-1.868	-1.859	-1.848	-1.836	-1.825	-1.811	-1.798	-1.782	-1.768	-1.752	-1.736	-1.719	-1.701	-1.682	-1.664	-1.645	-1.625	-1.605	-1.586	-1.566	-1.545	-1.525	-1.504	-1.485	-1.464	-1.444	-1.425	-1.405	-1.385	-1.368	-1.349	-1.331	-1.314	-1.296	-1.280	-1.264	-1.249	-1.234	-1.220	-1.206	-1.194	-1.181	-1.169	-1.159	-1.148	-1.139	-1.130	-1.121	-1.114	-1.108	-1.100	-1.095	-1.090	-1.085	-1.081	-1.078	-1.075	-1.074	-1.070	-1.069	-1.068	-1.066	-1.066	-1.065	-1.065	-1.065	-1.065	-1.064	-1.065	-1.065	-1.065	-1.065	-1.066	-1.065	-1.065	-1.065	-1.064	-1.062	-1.061	-1.060	-1.059	-1.058	-1.055	-1.051	-1.049	-1.046	-1.042	-1.038	-1.034	-1.029	-1.022	-1.016	-1.010	-1.002	-0.995	-0.988	-0.978	-0.969	-0.960	-0.950	-0.939	-0.928	-0.916	-0.904	-0.891	-0.879	-0.865	-0.851	-0.838	-0.822	-0.808	-0.794	-0.778	-0.762	-0.746	-0.731	-0.715	-0.699	-0.682	-0.665	-0.649	-0.632	-0.615	-0.599	-0.581	-0.565	-0.548	-0.531	-0.515	-0.499	-0.484	-0.468	-0.452	-0.438	-0.422	-0.409	-0.395	-0.381	-0.368	-0.355	-0.344	-0.331	-0.320	-0.310	-0.300	-0.290	-0.282	-0.274	-0.266	-0.259	-0.252	-0.248	-0.241	-0.238	-0.234	-0.230	-0.226	-0.225	-0.222	-0.221	-0.221	-0.221	-0.222	-0.222	-0.224	-0.225	-0.228	-0.230	-0.231	-0.234	-0.238	-0.240	-0.245	-0.248	-0.250	-0.254	-0.258	-0.260	-0.264	-0.266	-0.270	-0.271	-0.272	-0.275	-0.276	-0.276	-0.278	-0.278	-0.278	-0.278	-0.275	-0.272	-0.270	-0.266	-0.262	-0.258	-0.252	-0.246	-0.239	-0.231	-0.224	-0.214	-0.204	-0.192	-0.182	-0.170	-0.158	-0.144	-0.130	-0.115	-0.099	-0.084	-0.066	-0.048	-0.030	-0.011	0.008	0.026	0.048	0.066	0.088	0.110	0.131	0.154	0.175	0.198	0.221	0.244	0.266	0.289	0.312	0.336	0.359	0.382	0.406	0.429	0.451	0.475	0.498	0.520	0.542	0.564	0.586	0.609	0.629	0.650	0.669	0.689	0.708	0.728	0.745	0.762	0.780	0.796	0.812	0.828	0.842	0.858	0.870	0.884	0.896	0.909	0.920	0.930	0.941	0.950	0.960	0.968	0.975	0.982	0.989	0.996	1.001	1.006	1.011	1.016	1.021	1.025	1.029	1.032	1.036	1.039	1.042	1.045	1.049	1.051	1.055	1.059	1.061	1.066	1.069	1.074	1.076	1.081	1.085	1.090	1.096	1.102	1.108	1.115	1.122	1.130	1.139	1.148	1.156	1.168	1.178	1.189	1.201	1.212	1.226	1.239	1.254	1.268	1.282	1.296	1.314	1.329	1.346	1.361	1.379	1.395	1.412	1.430	1.448	1.465	1.482	1.500	1.518	1.535	1.552	1.568	1.584	1.600	1.615	1.631	1.645	1.659	1.671	1.685	1.696	1.708	1.718	1.726	1.735	1.741	1.749	1.754	1.758	1.760	1.762	1.764	1.764	1.762	1.760	1.756	1.752	1.746	1.740	1.732	1.724	1.714	1.702	1.691	1.679	1.665	1.651	1.636	1.619	1.604	1.585	1.569	1.549	1.531	1.511	1.492	1.472	1.452	1.432	1.412	1.391	1.370	1.351	1.331	1.310	1.290	1.271	1.254	1.235	1.216	1.200	1.184	1.169	1.154	1.139	1.125	1.112	1.100	1.089	1.079	1.070	1.061	1.055	1.046	1.042	1.038	1.034	1.030	1.029	1.029	1.028	1.029	1.030	1.032	1.036	1.040	1.044	1.050	1.056	1.061	1.069	1.076	1.084	1.092	1.101	1.109	1.119	1.128	1.138	1.146	1.156	1.166	1.176	1.186	1.195	1.205	1.212	1.221	1.230	1.238	1.245	1.254	1.261	1.266	1.272	1.279	1.284	1.288	1.292	1.295	1.298	1.301	1.302	1.304	1.302	1.304	1.302	1.300	1.299	1.295	1.292	1.288	1.282	1.279	1.272	1.266	1.260	1.252	1.245	1.236	1.229	1.220	1.210	1.201	1.190	1.180	1.171	1.160	1.149	1.138	1.128	1.116	1.106	1.095	1.085	1.074	1.064	1.054	1.044	1.034	1.025	1.016	1.008	0.999	0.991	0.985	0.978	0.971	0.966	0.961	0.955	0.951	0.949	0.945	0.944	0.942	0.941	0.941	0.942	0.945	0.946	0.949	0.952	0.958	0.962	0.968	0.974	0.981	0.989	0.996	1.005	1.014	1.024	1.035	1.044	1.056	1.068	1.079	1.090	1.102	1.115	1.128	1.140	1.152	1.165	1.179	1.191	1.205	1.218	1.230	1.241	1.254	1.265	1.276	1.288	1.298	1.308	1.318	1.326	1.335	1.344	1.350	1.358	1.362	1.369	1.372	1.376	1.380	1.382	1.382	1.384	1.382	1.382	1.380	1.376	1.374	1.369	1.362	1.356	1.350	1.341	1.332	1.322	1.312	1.302	1.290	1.278	1.264	1.251	1.236	1.221	1.206	1.191	1.175	1.159	1.141	1.125	1.108	1.090	1.072	1.055	1.039	1.020	1.002	0.986	0.969	0.954	0.938	0.922	0.908	0.892	0.879	0.866	0.852	0.840	0.828	0.818	0.808	0.799	0.791	0.784	0.778	0.771	0.768	0.764	0.761	0.759	0.758	0.758	0.760	0.762	0.765	0.769	0.774	0.779	0.785	0.792	0.800	0.809	0.819	0.829	0.839	0.849	0.860	0.872	0.885	0.896	0.909	0.922	0.935	0.948	0.960	0.974	0.986	1.000	1.011	1.024	1.036	1.048	1.060	1.070	1.081	1.091	1.101	1.109	1.118	1.125	1.131	1.138	1.144	1.150	1.154	1.158	1.161	1.162	1.165	1.166	1.168	1.166	1.166	1.166	1.164	1.162	1.160	1.158	1.154	1.151	1.148	1.142	1.140	1.136	1.131	1.128	1.122	1.120	1.116	1.112	1.109	1.105	1.104	1.101	1.099	1.099	1.098	1.098	1.099	1.100	1.101	1.104	1.108	1.112	1.118	1.124	1.131	1.139	1.148	1.156	1.168	1.179	1.190	1.204	1.218	1.232	1.248	1.265	1.281	1.301	1.319	1.339	1.359	1.380	1.401	1.422	1.445	1.469	1.491	1.515	1.539	1.562	1.588	1.611	1.636	1.660	1.685	1.709	1.734	1.758	1.780	1.804	1.828	1.850	1.871	1.894	1.916	1.936	1.956	1.976	1.995	2.014	2.030	2.046	2.062	2.078	2.091	2.104	2.116	2.129	2.139	2.148	2.155	2.162	2.169	2.174	2.179	2.181	2.184	2.185	2.185	2.184	2.181	2.180	2.176	2.170	2.165	2.159	2.151	2.142	2.132	2.124	2.112	2.100	2.089	2.075	2.062	2.047	2.031	2.018	2.000	1.984	1.968	1.950	1.934	1.915	1.898	1.879	1.861	1.842	1.824	1.806	1.788	1.769	1.751	1.732	1.715	1.699	1.681	1.666	1.649	1.634	1.620	1.606	1.594	1.581	1.568	1.556	1.546	1.536	1.529	1.521	1.514	1.509	1.504	1.500	1.498	1.496	1.495	1.495	1.496	1.499	1.502	1.508	1.512	1.519	1.526	1.535	1.544	1.555	1.566	1.578	1.590	1.602	1.616	1.630	1.644	1.660	1.675	1.691	1.708	1.724	1.741	1.758	1.774	1.791	1.808	1.824	1.841	1.856	1.872	1.888	1.902	1.918	1.931	1.944	1.955	1.966	1.978	1.988	1.998	2.006	2.013	2.020	2.025	2.029	2.033	2.035	2.036	2.038	2.036	2.035	2.031	2.027	2.022	2.016	2.009	2.002	1.994	1.984	1.974	1.964	1.952	1.940	1.926	1.914	1.899	1.885	1.870	1.855	1.840	1.825	1.809	1.794	1.779	1.764	1.749	1.734	1.720	1.705	1.691	1.679	1.666	1.655	1.644	1.632	1.624	1.614	1.608	1.600	1.592	1.586	1.582	1.580	1.576	1.575	1.575	1.575	1.576	1.579	1.582	1.586	1.592	1.599	1.605	1.614	1.622	1.631	1.642	1.652	1.664	1.678	1.689	1.704	1.716	1.731	1.746	1.760	1.775	1.791	1.806	1.821	1.839	1.854	1.869	1.885	1.900	1.914	1.930	1.944	1.956	1.971	1.984	1.996	2.009	2.020	2.031	2.040	2.050	2.059	2.066	2.074	2.079	2.085	2.090	2.094	2.096	2.099	2.099	2.099	2.098	2.098	2.094	2.090	2.086	2.080	2.074	2.066	2.059	2.050	2.040	2.030	2.019	2.005	1.992	1.979	1.965	1.949	1.932	1.916	1.898	1.879	1.860	1.841	1.822	1.801	1.781	1.760	1.738	1.716	1.694	1.670	1.648	1.625	1.601	1.578	1.554	1.530	1.508	1.485	1.461	1.439	1.415	1.392	1.369	1.346	1.324	1.301	1.280	1.259	1.239	1.218	1.199	1.180	1.160	1.142	1.126	1.109	1.092	1.076	1.062	1.048	1.035	1.022	1.011	1.000	0.990	0.980	0.971	0.964	0.955	0.949	0.942	0.938	0.932	0.929	0.925	0.922	0.921	0.920	0.919	0.919	0.919	0.919	0.920	0.921	0.924	0.925	0.928	0.930	0.932	0.936	0.938	0.941	0.944	0.948	0.950	0.952	0.954	0.956	0.959	0.959	0.960	0.961	0.962	0.961	0.961	0.959	0.958	0.955	0.951	0.948	0.942	0.938	0.931	0.925	0.918	0.909	0.900	0.891	0.881	0.870	0.858	0.846	0.834	0.820	0.806	0.791	0.775	0.760	0.745	0.728	0.711	0.694	0.676	0.658	0.640	0.622	0.604	0.585	0.568	0.549	0.530	0.511	0.495	0.476	0.460	0.442	0.425	0.409	0.391	0.376	0.361	0.346	0.332	0.318	0.304	0.291	0.280	0.269	0.258	0.248	0.238	0.229	0.220	0.212	0.205	0.198	0.192	0.188	0.182	0.178	0.175	0.171	0.169	0.166	0.164	0.161	0.160	0.159	0.158	0.159	0.158	0.156	0.156	0.158	0.156	0.156	0.156	0.156	0.156	0.156	0.156	0.156	0.155	0.154	0.151	0.150	0.149	0.148	0.145	0.141	0.139	0.135	0.131	0.126	0.121	0.116	0.111	0.105	0.098	0.091	0.084	0.076	0.069	0.060	0.050	0.041	0.032	0.022	0.012	0.002	-0.009	-0.019	-0.031	-0.042	-0.054	-0.065	-0.076	-0.089	-0.100	-0.111	-0.124	-0.134	-0.146	-0.158	-0.168	-0.178	-0.188	-0.198	-0.206	-0.215	-0.224	-0.232	-0.239	-0.245	-0.251	-0.256	-0.260	-0.264	-0.266	-0.268	-0.270	-0.271	-0.270	-0.269	-0.265	-0.262	-0.258	-0.252	-0.246	-0.239	-0.230	-0.221	-0.211	-0.200	-0.189	-0.175	-0.161	-0.146	-0.131	-0.115	-0.099	-0.081	-0.062	-0.044	-0.024	-0.004	0.018	0.038	0.058	0.079	0.101	0.124	0.144	0.166	0.189	0.211	0.231	0.254	0.275	0.295	0.316	0.336	0.355	0.375	0.394	0.410	0.429	0.445	0.461	0.475	0.489	0.501	0.514	0.526	0.536	0.544	0.552	0.560	0.566	0.572	0.576	0.579	0.580	0.581	0.581	0.579	0.578	0.574	0.569	0.562	0.555	0.548	0.540	0.529	0.520	0.506	0.495	0.482	0.468	0.452	0.436	0.420	0.404	0.386	0.368	0.348	0.330	0.309	0.289	0.269	0.248	0.226	0.205	0.182	0.160	0.139	0.116	0.095	0.072	0.050	0.028	0.005	-0.016	-0.039	-0.060	-0.082	-0.102	-0.124	-0.145	-0.164	-0.184	-0.202	-0.221	-0.239	-0.256	-0.274	-0.290	-0.306	-0.321	-0.335	-0.349	-0.362	-0.375	-0.386	-0.398	-0.408	-0.418	-0.426	-0.434	-0.441	-0.448	-0.454	-0.459	-0.464	-0.469	-0.471	-0.472	-0.475	-0.475	-0.476	-0.476	-0.474	-0.472	-0.471	-0.468	-0.465	-0.461	-0.456	-0.451	-0.445	-0.440	-0.434	-0.428	-0.421	-0.415	-0.406	-0.400	-0.392	-0.385	-0.378	-0.370	-0.362	-0.356	-0.348	-0.340	-0.335	-0.328	-0.321	-0.316	-0.310	-0.305	-0.301	-0.296	-0.294	-0.290	-0.288	-0.285	-0.284	-0.284	-0.284	-0.285	-0.288	-0.289	-0.292	-0.296	-0.301	-0.306	-0.311	-0.318	-0.325	-0.334	-0.342	-0.352	-0.361	-0.371	-0.382	-0.394	-0.405	-0.418	-0.430	-0.442	-0.456	-0.469	-0.482	-0.495	-0.509	-0.520	-0.535	-0.548	-0.560	-0.572	-0.585	-0.595	-0.608	-0.618	-0.628	-0.636	-0.644	-0.652	-0.659	-0.665	-0.670	-0.674	-0.676	-0.679	-0.679	-0.679	-0.678	-0.676	-0.672	-0.666	-0.662	-0.655	-0.646	-0.638	-0.628	-0.618	-0.605	-0.594	-0.579	-0.564	-0.548	-0.531	-0.514	-0.496	-0.478	-0.458	-0.439	-0.418	-0.396	-0.376	-0.355	-0.332	-0.311	-0.289	-0.266	-0.245	-0.224	-0.201	-0.181	-0.159	-0.139	-0.119	-0.099	-0.080	-0.062	-0.045	-0.028	-0.011	0.005	0.019	0.032	0.045	0.058	0.068	0.078	0.086	0.094	0.100	0.105	0.110	0.114	0.115	0.116	0.116	0.116	0.114	0.110	0.106	0.101	0.096	0.090	0.081	0.072	0.064	0.055	0.045	0.035	0.022	0.012	0.000	-0.012	-0.025	-0.036	-0.050	-0.062	-0.074	-0.086	-0.100	-0.111	-0.122	-0.132	-0.144	-0.155	-0.165	-0.172	-0.181	-0.189	-0.196	-0.201	-0.208	-0.211	-0.214	-0.218	-0.218	-0.219	-0.219	-0.218	-0.215	-0.211	-0.208	-0.201	-0.195	-0.189	-0.180	-0.170	-0.161	-0.149	-0.136	-0.125	-0.111	-0.098	-0.082	-0.068	-0.050	-0.034	-0.018	0.000	0.019	0.038	0.056	0.076	0.095	0.115	0.134	0.154	0.174	0.192	0.212	0.232	0.251	0.270	0.289	0.308	0.325	0.344	0.360	0.376	0.394	0.409	0.424	0.439	0.452	0.466	0.479	0.490	0.501	0.511	0.521	0.530	0.539	0.545	0.552	0.559	0.564	0.568	0.571	0.574	0.576	0.578	0.578	0.578	0.576	0.575	0.572	0.569	0.565	0.561	0.556	0.550	0.545	0.538	0.531	0.524	0.516	0.507	0.500	0.490	0.482	0.472	0.464	0.454	0.445	0.435	0.426	0.416	0.408	0.398	0.389	0.380	0.371	0.364	0.355	0.348	0.340	0.334	0.328	0.322	0.318	0.312	0.309	0.305	0.302	0.300	0.299	0.298	0.298	0.298	0.299	0.300	0.302	0.306	0.311	0.314	0.319	0.324	0.330	0.336	0.342	0.350	0.359	0.368	0.375	0.385	0.394	0.405	0.414	0.424	0.435	0.445	0.456	0.465	0.476	0.486	0.498	0.506	0.516	0.526	0.535	0.545	0.552	0.561	0.569	0.576	0.582	0.589	0.595	0.600	0.605	0.609	0.611	0.614	0.616	0.618	0.618	0.618	0.618	0.615	0.614	0.610	0.606	0.601	0.596	0.591	0.584	0.578	0.569	0.561	0.552	0.542	0.532	0.522	0.511	0.499	0.488	0.475	0.462	0.450	0.436	0.422	0.409	0.396	0.381	0.368	0.352	0.340	0.325	0.311	0.299	0.284	0.270	0.256	0.242	0.230	0.218	0.205	0.192	0.181	0.171	0.160	0.150	0.139	0.130	0.121	0.114	0.106	0.099	0.091	0.086	0.080	0.075	0.071	0.068	0.064	0.060	0.059	0.058	0.056	0.055	0.055	0.055	0.056	0.058	0.059	0.061	0.062	0.066	0.070	0.071	0.075	0.079	0.084	0.089	0.092	0.096	0.101	0.105	0.110	0.115	0.118	0.122	0.126	0.131	0.134	0.136	0.140	0.142	0.146	0.148	0.149	0.150	0.150	0.150	0.150	0.150	0.149	0.146	0.144	0.141	0.138	0.132	0.128	0.122	0.118	0.110	0.104	0.096	0.088	0.079	0.069	0.059	0.048	0.036	0.024	0.012	0.000	-0.014	-0.028	-0.041	-0.056	-0.070	-0.085	-0.100	-0.115	-0.131	-0.146	-0.161	-0.178	-0.194	-0.210	-0.224	-0.239	-0.255	-0.270	-0.284	-0.300	-0.314	-0.329	-0.342	-0.355	-0.369	-0.380	-0.391	-0.402	-0.412	-0.424	-0.432	-0.440	-0.449	-0.455	-0.461	-0.466	-0.471	-0.475	-0.479	-0.481	-0.482	-0.484	-0.482	-0.481	-0.480	-0.478	-0.475	-0.471	-0.468	-0.461	-0.456	-0.450	-0.442	-0.435	-0.428	-0.419	-0.409	-0.400	-0.390	-0.381	-0.370	-0.360	-0.349	-0.338	-0.328	-0.316	-0.305	-0.294	-0.284	-0.274	-0.262	-0.254	-0.244	-0.235	-0.226	-0.219	-0.211	-0.204	-0.198	-0.191	-0.186	-0.181	-0.178	-0.175	-0.174	-0.171	-0.171	-0.172	-0.174	-0.176	-0.179	-0.184	-0.189	-0.195	-0.201	-0.210	-0.220	-0.229	-0.240	-0.252	-0.265	-0.278	-0.291	-0.306	-0.322	-0.339	-0.355	-0.372	-0.391	-0.410	-0.430	-0.450	-0.469	-0.489	-0.510	-0.531	-0.551	-0.572	-0.592	-0.614	-0.635	-0.655	-0.675	-0.696	-0.716	-0.735	-0.754	-0.772	-0.791	-0.809	-0.825	-0.841	-0.856	-0.872	-0.885	-0.899	-0.910	-0.921	-0.932	-0.942	-0.950	-0.958	-0.965	-0.970	-0.974	-0.978	-0.980	-0.981	-0.981	-0.981	-0.980	-0.978	-0.974	-0.970	-0.965	-0.960	-0.954	-0.946	-0.939	-0.930	-0.920	-0.910	-0.899	-0.889	-0.878	-0.865	-0.852	-0.840	-0.826	-0.812	-0.800	-0.786	-0.772	-0.760	-0.745	-0.732	-0.719	-0.705	-0.691	-0.678	-0.666	-0.654	-0.641	-0.629	-0.619	-0.608	-0.598	-0.588	-0.579	-0.570	-0.562	-0.555	-0.548	-0.541	-0.535	-0.531	-0.528	-0.524	-0.520	-0.519	-0.518	-0.518	-0.518	-0.519	-0.520	-0.521	-0.525	-0.529	-0.532	-0.538	-0.541	-0.548	-0.555	-0.561	-0.568	-0.576	-0.584	-0.591	-0.600	-0.609	-0.618	-0.626	-0.636	-0.645	-0.654	-0.664	-0.672	-0.682	-0.690	-0.699	-0.708	-0.715	-0.724	-0.731	-0.738	-0.744	-0.750	-0.755	-0.760	-0.765	-0.768	-0.770	-0.772	-0.775	-0.775	-0.774	-0.774	-0.772	-0.770	-0.766	-0.761	-0.756	-0.750	-0.742	-0.735	-0.726	-0.718	-0.708	-0.696	-0.685	-0.672	-0.659	-0.646	-0.631	-0.615	-0.600	-0.584	-0.566	-0.550	-0.531	-0.514	-0.495	-0.476	-0.458	-0.438	-0.418	-0.399	-0.379	-0.359	-0.340	-0.321	-0.301	-0.282	-0.264	-0.246	-0.228	-0.210	-0.192	-0.178	-0.162	-0.148	-0.132	-0.119	-0.106	-0.094	-0.084	-0.074	-0.064	-0.055	-0.049	-0.042	-0.036	-0.032	-0.029	-0.028	-0.028	-0.028	-0.029	-0.030	-0.034	-0.038	-0.044	-0.050	-0.058	-0.066	-0.076	-0.086	-0.098	-0.109	-0.121	-0.135	-0.149	-0.164	-0.179	-0.194	-0.210	-0.228	-0.242	-0.259	-0.276	-0.294	-0.311	-0.329	-0.346	-0.362	-0.379	-0.395	-0.411	-0.425	-0.440	-0.454	-0.468	-0.480	-0.491	-0.502	-0.511	-0.520	-0.529	-0.535	-0.541	-0.545	-0.548	-0.550	-0.550	-0.551	-0.548	-0.544	-0.540	-0.534	-0.528	-0.519	-0.510	-0.499	-0.486	-0.472	-0.459	-0.442	-0.425	-0.408	-0.389	-0.369	-0.348	-0.326	-0.302	-0.280	-0.255	-0.230	-0.205	-0.180	-0.155	-0.128	-0.102	-0.075	-0.048	-0.022	0.005	0.032	0.058	0.085	0.110	0.135	0.160	0.182	0.206	0.229	0.251	0.272	0.292	0.311	0.329	0.348	0.362	0.378	0.392	0.404	0.416	0.426	0.436	0.445	0.451	0.456	0.461	0.465	0.468	0.469	0.469	0.469	0.466	0.464	0.459	0.454	0.449	0.442	0.436	0.426	0.419	0.410	0.400	0.390	0.379	0.369	0.358	0.346	0.336	0.324	0.311	0.300	0.288	0.276	0.265	0.254	0.242	0.231	0.222	0.211	0.202	0.192	0.185	0.176	0.169	0.161	0.155	0.150	0.144	0.139	0.134	0.130	0.128	0.125	0.124	0.122	0.121	0.120	0.121	0.121	0.122	0.124	0.126	0.129	0.131	0.135	0.139	0.142	0.148	0.152	0.156	0.161	0.166	0.171	0.179	0.184	0.189	0.194	0.200	0.206	0.211	0.218	0.222	0.228	0.232	0.238	0.242	0.249	0.254	0.258	0.262	0.266	0.271	0.274	0.279	0.281	0.285	0.288	0.290	0.292	0.294	0.296	0.298	0.299	0.301	0.302	0.302	0.302	0.304	0.304	0.304	0.304	0.304	0.302	0.302	0.301	0.301	0.300	0.299	0.298	0.298	0.296	0.295	0.294	0.294	0.292	0.292	0.291	0.291	0.291	0.291	0.292	0.292	0.294	0.294	0.294	0.295	0.296	0.299	0.301	0.304	0.308	0.311	0.314	0.318	0.321	0.326	0.331	0.335	0.341	0.346	0.352	0.359	0.365	0.372	0.379	0.385	0.394	0.400	0.409	0.415	0.422	0.430	0.439	0.445	0.452	0.459	0.468	0.475	0.481	0.488	0.495	0.501	0.507	0.514	0.520	0.524	0.530	0.534	0.539	0.541	0.545	0.548	0.551	0.552	0.554	0.555	0.555	0.555	0.555	0.554	0.551	0.549	0.548	0.544	0.540	0.536	0.531	0.526	0.520	0.514	0.507	0.500	0.491	0.484	0.475	0.466	0.456	0.446	0.436	0.426	0.415	0.405	0.392	0.381	0.369	0.356	0.344	0.331	0.319	0.305	0.292	0.281	0.268	0.255	0.242	0.229	0.216	0.204	0.191	0.180	0.168	0.156	0.145	0.135	0.124	0.115	0.106	0.096	0.088	0.079	0.072	0.066	0.060	0.055	0.051	0.046	0.044	0.042	0.041	0.041	0.041	0.044	0.046	0.050	0.054	0.059	0.065	0.072	0.080	0.090	0.101	0.112	0.125	0.139	0.152	0.168	0.182	0.200	0.218	0.236	0.255	0.275	0.296	0.318	0.339	0.362	0.385	0.410	0.435	0.459	0.485	0.510	0.535	0.562	0.588	0.614	0.640	0.668	0.694	0.719	0.745	0.772	0.798	0.824	0.848	0.872	0.898	0.920	0.944	0.966	0.989	1.011	1.031	1.051	1.071	1.090	1.109	1.125	1.141	1.158	1.171	1.186	1.199	1.210	1.222	1.232	1.242	1.250	1.259	1.265	1.270	1.276	1.280	1.284	1.286	1.288	1.290	1.290	1.290	1.289	1.288	1.285	1.282	1.280	1.276	1.272	1.268	1.264	1.258	1.254	1.248	1.241	1.235	1.228	1.221	1.214	1.206	1.200	1.194	1.186	1.181	1.175	1.168	1.161	1.155	1.150	1.144	1.138	1.132	1.129	1.122	1.119	1.115	1.111	1.108	1.104	1.102	1.100	1.098	1.096	1.094	1.092	1.091	1.090	1.090	1.091	1.091	1.092	1.092	1.094	1.095	1.098	1.099	1.100	1.102	1.105	1.108	1.110	1.112	1.115	1.119	1.121	1.124	1.128	1.130	1.134	1.136	1.139	1.141	1.144	1.148	1.150	1.151	1.154	1.155	1.158	1.159	1.160	1.161	1.161	1.162	1.161	1.161	1.162	1.160	1.159	1.158	1.155	1.152	1.150	1.148	1.144	1.140	1.136	1.130	1.126	1.120	1.114	1.109	1.102	1.095	1.088	1.080	1.070	1.062	1.054	1.045	1.035	1.026	1.015	1.005	0.996	0.985	0.975	0.964	0.954	0.941	0.930	0.920	0.909	0.899	0.888	0.878	0.868	0.856	0.848	0.838	0.829	0.820	0.811	0.804	0.796	0.789	0.782	0.776	0.771	0.766	0.762	0.759	0.756	0.754	0.752	0.751	0.751	0.750	0.752	0.752	0.755	0.758	0.761	0.765	0.770	0.775	0.780	0.786	0.794	0.800	0.809	0.815	0.824	0.832	0.841	0.849	0.858	0.868	0.876	0.885	0.894	0.902	0.911	0.918	0.926	0.932	0.940	0.946	0.951	0.958	0.961	0.966	0.968	0.970	0.971	0.972	0.971	0.970	0.968	0.964	0.959	0.954	0.946	0.939	0.930	0.920	0.909	0.896	0.882	0.869	0.852	0.836	0.819	0.800	0.781	0.760	0.739	0.716	0.692	0.670	0.645	0.620	0.595	0.569	0.542	0.516	0.489	0.461	0.434	0.408	0.380	0.352	0.325	0.298	0.270	0.242	0.218	0.192	0.166	0.142	0.118	0.095	0.072	0.051	0.030	0.010	-0.009	-0.026	-0.042	-0.059	-0.074	-0.088	-0.101	-0.112	-0.122	-0.131	-0.140	-0.146	-0.151	-0.158	-0.160	-0.162	-0.165	-0.166	-0.165	-0.164	-0.161	-0.156	-0.152	-0.146	-0.140	-0.132	-0.125	-0.116	-0.106	-0.095	-0.084	-0.072	-0.060	-0.048	-0.034	-0.020	-0.005	0.009	0.024	0.040	0.054	0.070	0.088	0.102	0.119	0.136	0.152	0.169	0.184	0.200	0.216	0.231	0.249	0.264	0.279	0.295	0.309	0.322	0.336	0.351	0.364	0.376	0.389	0.400	0.411	0.422	0.432	0.441	0.451	0.459	0.466	0.475	0.481	0.486	0.491	0.498	0.501	0.505	0.509	0.511	0.512	0.514	0.516	0.516	0.518	0.516	0.516	0.516	0.515	0.514	0.512	0.510	0.507	0.505	0.502	0.500	0.499	0.496	0.494	0.491	0.490	0.489	0.486	0.486	0.484	0.484	0.482	0.481	0.481	0.484	0.484	0.485	0.486	0.488	0.490	0.494	0.496	0.500	0.502	0.506	0.511	0.515	0.520	0.524	0.530	0.535	0.540	0.546	0.551	0.558	0.562	0.568	0.574	0.579	0.584	0.589	0.592	0.596	0.600	0.602	0.605	0.609	0.610	0.610	0.611	0.610	0.610	0.609	0.606	0.604	0.600	0.595	0.590	0.584	0.578	0.570	0.562	0.552	0.544	0.534	0.521	0.510	0.498	0.485	0.471	0.458	0.444	0.428	0.412	0.398	0.380	0.364	0.346	0.330	0.312	0.296	0.278	0.261	0.244	0.226	0.209	0.192	0.175	0.159	0.141	0.126	0.111	0.096	0.081	0.068	0.055	0.042	0.031	0.019	0.009	-0.001	-0.011	-0.021	-0.028	-0.034	-0.041	-0.046	-0.051	-0.055	-0.058	-0.060	-0.060	-0.061	-0.060	-0.058	-0.056	-0.052	-0.048	-0.044	-0.038	-0.031	-0.022	-0.015	-0.005	0.005	0.015	0.028	0.040	0.052	0.065	0.079	0.094	0.109	0.125	0.140	0.156	0.175	0.191	0.210	0.228	0.246	0.265	0.284	0.304	0.322	0.341	0.362	0.381	0.400	0.420	0.439	0.458	0.476	0.495	0.514	0.531	0.549	0.565	0.582	0.599	0.615	0.630	0.644	0.658	0.672	0.685	0.698	0.709	0.720	0.730	0.740	0.748	0.756	0.764	0.770	0.775	0.780	0.785	0.789	0.790	0.792	0.794	0.795	0.795	0.794	0.792	0.791	0.789	0.786	0.782	0.779	0.775	0.770	0.765	0.761	0.755	0.750	0.744	0.739	0.734	0.729	0.722	0.719	0.712	0.708	0.701	0.698	0.694	0.689	0.686	0.682	0.680	0.678	0.676	0.676	0.675	0.675	0.675	0.678	0.679	0.680	0.685	0.688	0.691	0.698	0.702	0.709	0.715	0.724	0.732	0.741	0.750	0.759	0.769	0.779	0.790	0.801	0.814	0.825	0.838	0.850	0.864	0.876	0.889	0.902	0.916	0.930	0.944	0.958	0.971	0.984	0.998	1.011	1.024	1.038	1.050	1.061	1.074	1.086	1.099	1.109	1.120	1.130	1.140	1.150	1.160	1.169	1.176	1.184	1.191	1.200	1.206	1.212	1.219	1.224	1.228	1.234	1.238	1.241	1.244	1.248	1.249	1.251	1.252	1.254	1.255	1.255	1.255	1.255	1.255	1.254	1.252	1.251	1.249	1.248	1.244	1.242	1.240	1.238	1.234	1.230	1.226	1.224	1.220	1.216	1.212	1.209	1.206	1.201	1.196	1.192	1.188	1.185	1.180	1.176	1.172	1.168	1.165	1.160	1.158	1.154	1.151	1.148	1.145	1.141	1.139	1.136	1.134	1.131	1.130	1.128	1.126	1.125	1.124	1.124	1.122	1.122	1.121	1.122	1.121	1.121	1.122	1.122	1.124	1.125	1.125	1.128	1.130	1.130	1.132	1.134	1.136	1.138	1.141	1.142	1.146	1.149	1.150	1.152	1.156	1.158	1.160	1.162	1.164	1.166	1.169	1.170	1.171	1.174	1.175	1.176	1.176	1.179	1.179	1.179	1.179	1.179	1.178	1.176	1.175	1.174	1.172	1.170	1.169	1.166	1.162	1.160	1.156	1.152	1.149	1.144	1.140	1.135	1.130	1.124	1.119	1.114	1.108	1.101	1.096	1.090	1.084	1.078	1.071	1.065	1.059	1.052	1.046	1.040	1.034	1.029	1.022	1.016	1.010	1.005	0.999	0.994	0.989	0.984	0.979	0.975	0.970	0.966	0.962	0.960	0.956	0.952	0.950	0.949	0.946	0.945	0.942	0.940	0.940	0.939	0.939	0.938	0.939	0.939	0.939	0.940	0.940	0.940	0.941	0.941	0.942	0.945	0.945	0.946	0.948	0.949	0.950	0.952	0.954	0.955	0.956	0.958	0.959	0.959	0.960	0.960	0.960	0.961	0.961	0.960	0.960	0.959	0.958	0.955	0.952	0.950	0.946	0.942	0.939	0.934	0.929	0.922	0.916	0.909	0.901	0.892	0.884	0.874	0.864	0.852	0.840	0.828	0.815	0.800	0.785	0.770	0.752	0.736	0.718	0.700	0.680	0.661	0.640	0.618	0.596	0.574	0.551	0.526	0.502	0.478	0.452	0.428	0.401	0.376	0.349	0.322	0.298	0.270	0.244	0.218	0.191	0.165	0.140	0.112	0.088	0.062	0.040	0.015	-0.008	-0.030	-0.052	-0.074	-0.094	-0.112	-0.132	-0.149	-0.165	-0.181	-0.195	-0.209	-0.221	-0.231	-0.241	-0.249	-0.256	-0.262	-0.266	-0.269	-0.272	-0.272	-0.274	-0.272	-0.269	-0.265	-0.260	-0.252	-0.246	-0.238	-0.226	-0.216	-0.204	-0.190	-0.176	-0.160	-0.144	-0.128	-0.111	-0.092	-0.072	-0.054	-0.032	-0.012	0.009	0.031	0.052	0.075	0.098	0.120	0.142	0.165	0.188	0.211	0.232	0.256	0.278	0.300	0.321	0.342	0.362	0.382	0.402	0.421	0.440	0.458	0.475	0.491	0.506	0.521	0.535	0.549	0.560	0.572	0.581	0.591	0.600	0.609	0.614	0.620	0.625	0.630	0.632	0.634	0.636	0.635	0.634	0.632	0.630	0.628	0.622	0.619	0.614	0.606	0.600	0.594	0.585	0.576	0.566	0.556	0.546	0.535	0.525	0.512	0.501	0.489	0.476	0.464	0.452	0.439	0.426	0.412	0.401	0.388	0.376	0.362	0.351	0.339	0.326	0.314	0.302	0.292	0.280	0.271	0.261	0.251	0.240	0.231	0.222	0.215	0.206	0.200	0.192	0.185	0.179	0.175	0.170	0.165	0.161	0.156	0.154	0.150	0.149	0.146	0.145	0.142	0.142	0.141	0.140	0.140	0.140	0.140	0.141	0.142	0.142	0.144	0.144	0.146	0.146	0.149	0.149	0.149	0.151	0.151	0.152	0.152	0.152	0.152	0.152	0.152	0.150	0.150	0.149	0.148	0.145	0.141	0.139	0.135	0.131	0.126	0.121	0.116	0.111	0.105	0.098	0.091	0.084	0.076	0.066	0.059	0.050	0.039	0.030	0.019	0.009	-0.002	-0.014	-0.025	-0.038	-0.049	-0.061	-0.074	-0.086	-0.100	-0.112	-0.126	-0.139	-0.151	-0.164	-0.178	-0.190	-0.202	-0.214	-0.226	-0.239	-0.250	-0.262	-0.272	-0.285	-0.295	-0.305	-0.315	-0.324	-0.335	-0.342	-0.351	-0.359	-0.366	-0.374	-0.380	-0.386	-0.391	-0.398	-0.402	-0.406	-0.410	-0.414	-0.416	-0.419	-0.421	-0.421	-0.422	-0.424	-0.422	-0.422	-0.421	-0.420	-0.419	-0.415	-0.412	-0.410	-0.406	-0.402	-0.399	-0.394	-0.388	-0.382	-0.378	-0.370	-0.364	-0.356	-0.350	-0.342	-0.334	-0.325	-0.316	-0.309	-0.299	-0.290	-0.280	-0.270	-0.260	-0.250	-0.240	-0.230	-0.219	-0.208	-0.199	-0.188	-0.176	-0.165	-0.155	-0.145	-0.134	-0.124	-0.112	-0.102	-0.091	-0.081	-0.071	-0.061	-0.052	-0.042	-0.034	-0.024	-0.015	-0.005	0.002	0.011	0.020	0.029	0.036	0.045	0.051	0.060	0.068	0.074	0.081	0.088	0.095	0.101	0.109	0.115	0.122	0.129	0.136	0.144	0.151	0.159	0.166	0.174	0.182	0.190	0.200	0.209	0.218	0.228	0.238	0.248	0.258	0.270	0.281	0.294	0.306	0.320	0.332	0.346	0.361	0.376	0.392	0.409	0.425	0.441	0.459	0.476	0.494	0.512	0.530	0.549	0.569	0.589	0.608	0.628	0.646	0.666	0.686	0.705	0.725	0.745	0.762	0.781	0.800	0.819	0.836	0.854	0.870	0.886	0.901	0.916	0.930	0.944	0.956	0.968	0.979	0.989	0.998	1.006	1.012	1.019	1.022	1.026	1.029	1.030	1.030	1.029	1.028	1.024	1.019	1.012	1.006	0.999	0.989	0.979	0.966	0.955	0.941	0.926	0.911	0.895	0.878	0.859	0.841	0.821	0.801	0.780	0.760	0.739	0.716	0.695	0.671	0.649	0.625	0.602	0.579	0.556	0.534	0.511	0.489	0.468	0.446	0.425	0.405	0.385	0.366	0.349	0.330	0.314	0.299	0.284	0.270	0.258	0.245	0.235	0.226	0.218	0.210	0.205	0.200	0.196	0.195	0.192	0.194	0.195	0.196	0.200	0.206	0.212	0.219	0.228	0.236	0.246	0.258	0.269	0.282	0.295	0.310	0.325	0.341	0.356	0.374	0.389	0.406	0.424	0.442	0.460	0.478	0.495	0.512	0.530	0.548	0.564	0.581	0.596	0.612	0.626	0.641	0.654	0.666	0.679	0.690	0.700	0.708	0.716	0.724	0.729	0.734	0.736	0.740	0.741	0.741	0.739	0.738	0.734	0.730	0.724	0.716	0.708	0.698	0.688	0.675	0.664	0.649	0.635	0.619	0.602	0.585	0.568	0.549	0.530	0.510	0.489	0.469	0.448	0.428	0.405	0.382	0.361	0.339	0.318	0.295	0.274	0.252	0.232	0.211	0.191	0.171	0.152	0.135	0.118	0.100	0.084	0.069	0.055	0.041	0.028	0.016	0.006	-0.004	-0.012	-0.020	-0.026	-0.034	-0.038	-0.042	-0.045	-0.048	-0.048	-0.049	-0.048	-0.046	-0.044	-0.040	-0.036	-0.032	-0.026	-0.020	-0.014	-0.006	0.001	0.009	0.016	0.025	0.032	0.041	0.050	0.059	0.068	0.076	0.085	0.094	0.102	0.110	0.118	0.125	0.132	0.139	0.144	0.150	0.155	0.160	0.164	0.166	0.170	0.170	0.172	0.172	0.172	0.171	0.170	0.166	0.165	0.160	0.156	0.151	0.145	0.139	0.131	0.124	0.115	0.108	0.098	0.088	0.076	0.065	0.055	0.042	0.030	0.018	0.005	-0.009	-0.022	-0.035	-0.049	-0.064	-0.076	-0.090	-0.104	-0.118	-0.132	-0.148	-0.161	-0.175	-0.189	-0.202	-0.216	-0.229	-0.241	-0.255	-0.266	-0.278	-0.289	-0.301	-0.312	-0.322	-0.332	-0.342	-0.351	-0.360	-0.369	-0.378	-0.385	-0.391	-0.399	-0.404	-0.410	-0.415	-0.420	-0.426	-0.430	-0.434	-0.438	-0.440	-0.444	-0.445	-0.449	-0.450	-0.451	-0.454	-0.455	-0.456	-0.456	-0.459	-0.459	-0.459	-0.460	-0.460	-0.461	-0.462	-0.464	-0.464	-0.465	-0.468	-0.469	-0.471	-0.472	-0.475	-0.478	-0.481	-0.484	-0.488	-0.492	-0.496	-0.502	-0.507	-0.514	-0.520	-0.528	-0.534	-0.542	-0.551	-0.560	-0.570	-0.580	-0.591	-0.601	-0.612	-0.625	-0.638	-0.650	-0.664	-0.676	-0.690	-0.704	-0.719	-0.732	-0.748	-0.762	-0.776	-0.791	-0.805	-0.820	-0.835	-0.849	-0.862	-0.876	-0.890	-0.904	-0.915	-0.926	-0.938	-0.949	-0.959	-0.969	-0.979	-0.986	-0.992	-1.000	-1.005	-1.009	-1.012	-1.016	-1.018	-1.019	-1.018	-1.018	-1.015	-1.011	-1.006	-1.001	-0.995	-0.988	-0.980	-0.970	-0.960	-0.949	-0.936	-0.924	-0.909	-0.894	-0.879	-0.864	-0.846	-0.829	-0.811	-0.792	-0.772	-0.754	-0.734	-0.712	-0.691	-0.671	-0.649	-0.628	-0.606	-0.585	-0.562	-0.541	-0.520	-0.499	-0.478	-0.458	-0.438	-0.418	-0.398	-0.379	-0.360	-0.341	-0.325	-0.308	-0.292	-0.276	-0.261	-0.248	-0.234	-0.222	-0.210	-0.200	-0.190	-0.181	-0.174	-0.166	-0.160	-0.155	-0.151	-0.148	-0.145	-0.144	-0.144	-0.144	-0.145	-0.146	-0.149	-0.152	-0.158	-0.162	-0.168	-0.174	-0.182	-0.189	-0.198	-0.208	-0.216	-0.225	-0.236	-0.246	-0.258	-0.269	-0.279	-0.290	-0.302	-0.312	-0.324	-0.335	-0.348	-0.358	-0.368	-0.379	-0.389	-0.399	-0.409	-0.419	-0.428	-0.435	-0.444	-0.450	-0.456	-0.462	-0.468	-0.474	-0.478	-0.481	-0.484	-0.486	-0.488	-0.488	-0.489	-0.488	-0.488	-0.485	-0.482	-0.479	-0.476	-0.470	-0.465	-0.460	-0.454	-0.448	-0.441	-0.434	-0.425	-0.416	-0.408	-0.399	-0.389	-0.379	-0.369	-0.358	-0.346	-0.336	-0.324	-0.314	-0.301	-0.290	-0.279	-0.266	-0.254	-0.244	-0.232	-0.220	-0.208	-0.196	-0.185	-0.175	-0.164	-0.152	-0.142	-0.132	-0.121	-0.112	-0.102	-0.094	-0.084	-0.076	-0.066	-0.060	-0.051	-0.044	-0.038	-0.031	100.000	5.000	2.000	1.000	6.000	0.000	0.000	0.000	0.000	0.000	0.000	0.000	0.000	0.000	0.000	0.000	0.000	0.000	0.419	0.408	0.398	0.385	0.372	0.359	0.346	0.332	0.318	0.302	0.288	0.272	0.256	0.240	0.224	0.208	0.190	0.172	0.156	0.140	0.121	0.105	0.089	0.071	0.054	0.038	0.021	0.005	-0.011	-0.028	-0.044	-0.059	-0.074	-0.088	-0.102	-0.116	-0.130	-0.144	-0.155	-0.168	-0.180	-0.191	-0.201	-0.212	-0.222	-0.231	-0.241	-0.249	-0.258	-0.265	-0.272	-0.279	-0.286	-0.291	-0.298	-0.302	-0.306	-0.310	-0.314	-0.318	-0.320	-0.324	-0.326	-0.329	-0.330	-0.331	-0.334	-0.335	-0.336	-0.338	-0.338	-0.339	-0.339	-0.340	-0.341	-0.341	-0.341	-0.342	-0.344	-0.344	-0.345	-0.346	-0.348	-0.348	-0.349	-0.350	-0.352	-0.354	-0.355	-0.358	-0.360	-0.362	-0.365	-0.369	-0.371	-0.375	-0.379	-0.382	-0.385	-0.391	-0.395	-0.400	-0.404	-0.410	-0.414	-0.420	-0.425	-0.431	-0.438	-0.444	-0.450	-0.455	-0.461	-0.468	-0.474	-0.480	-0.488	-0.495	-0.501	-0.507	-0.512	-0.519	-0.526	-0.532	-0.539	-0.545	-0.551	-0.555	-0.561	-0.566	-0.572	-0.576	-0.581	-0.586	-0.590	-0.595	-0.599	-0.601	-0.605	-0.606	-0.610	-0.612	-0.614	-0.616	-0.618	-0.619	-0.619	-0.620	-0.620	-0.620	-0.620	-0.619	-0.618	-0.616	-0.614	-0.612	-0.610	-0.606	-0.604	-0.600	-0.596	-0.594	-0.589	-0.585	-0.580	-0.575	-0.570	-0.564	-0.558	-0.552	-0.546	-0.540	-0.534	-0.526	-0.520	-0.512	-0.505	-0.498	-0.490	-0.482	-0.475	-0.468	-0.458	-0.450	-0.442	-0.434	-0.426	-0.418	-0.410	-0.401	-0.394	-0.384	-0.376	-0.368	-0.360	-0.352	-0.344	-0.336	-0.329	-0.321	-0.314	-0.306	-0.299	-0.291	-0.284	-0.278	-0.271	-0.265	-0.259	-0.251	-0.245	-0.239	-0.232	-0.226	-0.220	-0.215	-0.209	-0.204	-0.198	-0.192	-0.186	-0.180	-0.174	-0.168	-0.161	-0.156	-0.150	-0.142	-0.138	-0.130	-0.124	-0.115	-0.109	-0.100	-0.092	-0.084	-0.075	-0.066	-0.058	-0.048	-0.038	-0.026	-0.016	-0.005	0.008	0.019	0.031	0.042	0.056	0.070	0.084	0.098	0.112	0.128	0.142	0.158	0.174	0.189	0.205	0.222	0.238	0.254	0.271	0.288	0.304	0.320	0.336	0.352	0.369	0.384	0.399	0.414	0.430	0.444	0.459	0.472	0.485	0.499	0.510	0.521	0.532	0.542	0.551	0.560	0.568	0.575	0.580	0.586	0.590	0.594	0.596	0.598	0.598	0.598	0.596	0.594	0.590	0.586	0.581	0.575	0.568	0.559	0.550	0.540	0.529	0.516	0.504	0.490	0.475	0.461	0.445	0.428	0.410	0.392	0.375	0.356	0.336	0.315	0.295	0.275	0.254	0.232	0.210	0.190	0.168	0.146	0.124	0.101	0.081	0.059	0.038	0.016	-0.005	-0.025	-0.045	-0.066	-0.085	-0.104	-0.122	-0.140	-0.158	-0.175	-0.190	-0.205	-0.220	-0.234	-0.248	-0.260	-0.271	-0.282	-0.292	-0.301	-0.310	-0.318	-0.325	-0.330	-0.336	-0.341	-0.344	-0.348	-0.350	-0.351	-0.351	-0.352	-0.352	-0.351	-0.349	-0.346	-0.342	-0.340	-0.335	-0.331	-0.328	-0.322	-0.316	-0.311	-0.305	-0.299	-0.294	-0.288	-0.280	-0.274	-0.268	-0.261	-0.256	-0.250	-0.245	-0.239	-0.234	-0.229	-0.225	-0.221	-0.218	-0.215	-0.211	-0.210	-0.210	-0.208	-0.209	-0.209	-0.210	-0.212	-0.215	-0.218	-0.222	-0.226	-0.232	-0.239	-0.245	-0.252	-0.261	-0.270	-0.280	-0.290	-0.300	-0.311	-0.324	-0.336	-0.349	-0.361	-0.375	-0.390	-0.404	-0.419	-0.432	-0.448	-0.462	-0.478	-0.492	-0.509	-0.524	-0.538	-0.552	-0.566	-0.581	-0.595	-0.609	-0.620	-0.632	-0.644	-0.655	-0.666	-0.676	-0.685	-0.694	-0.701	-0.708	-0.714	-0.719	-0.722	-0.725	-0.729	-0.730	-0.731	-0.731	-0.730	-0.728	-0.725	-0.721	-0.716	-0.711	-0.705	-0.699	-0.690	-0.682	-0.674	-0.664	-0.654	-0.644	-0.631	-0.620	-0.608	-0.595	-0.582	-0.570	-0.558	-0.544	-0.531	-0.518	-0.505	-0.491	-0.479	-0.466	-0.452	-0.441	-0.429	-0.416	-0.405	-0.394	-0.382	-0.372	-0.362	-0.354	-0.345	-0.336	-0.329	-0.321	-0.315	-0.308	-0.302	-0.298	-0.294	-0.289	-0.285	-0.282	-0.280	-0.278	-0.276	-0.275	-0.275	-0.274	-0.275	-0.275	-0.276	-0.278	-0.279	-0.281	-0.282	-0.284	-0.288	-0.290	-0.292	-0.295	-0.298	-0.301	-0.304	-0.306	-0.310	-0.312	-0.316	-0.320	-0.321	-0.325	-0.328	-0.330	-0.332	-0.335	-0.338	-0.339	-0.341	-0.342	-0.345	-0.346	-0.349	-0.349	-0.350	-0.351	-0.352	-0.352	-0.354	-0.354	-0.355	-0.355	-0.355	-0.355	-0.356	-0.355	-0.356	-0.356	-0.356	-0.356	-0.356	-0.356	-0.356	-0.356	-0.358	-0.358	-0.359	-0.359	-0.360	-0.362	-0.364	-0.364	-0.366	-0.369	-0.371	-0.374	-0.378	-0.380	-0.385	-0.388	-0.392	-0.396	-0.402	-0.408	-0.414	-0.420	-0.428	-0.435	-0.442	-0.451	-0.459	-0.470	-0.479	-0.489	-0.500	-0.511	-0.522	-0.534	-0.546	-0.560	-0.574	-0.588	-0.601	-0.616	-0.631	-0.646	-0.662	-0.679	-0.695	-0.711	-0.728	-0.745	-0.761	-0.779	-0.795	-0.812	-0.829	-0.846	-0.864	-0.879	-0.896	-0.911	-0.929	-0.944	-0.959	-0.974	-0.988	-1.002	-1.014	-1.028	-1.039	-1.050	-1.061	-1.070	-1.079	-1.086	-1.095	-1.100	-1.106	-1.110	-1.114	-1.116	-1.116	-1.118	-1.116	-1.115	-1.112	-1.109	-1.104	-1.099	-1.091	-1.084	-1.075	-1.065	-1.055	-1.042	-1.030	-1.018	-1.004	-0.990	-0.972	-0.958	-0.940	-0.922	-0.905	-0.886	-0.866	-0.846	-0.828	-0.808	-0.786	-0.766	-0.745	-0.724	-0.704	-0.681	-0.661	-0.640	-0.620	-0.599	-0.579	-0.558	-0.539	-0.519	-0.500	-0.481	-0.464	-0.446	-0.429	-0.412	-0.396	-0.381	-0.366	-0.352	-0.340	-0.328	-0.316	-0.305	-0.295	-0.285	-0.278	-0.269	-0.262	-0.256	-0.251	-0.246	-0.242	-0.239	-0.236	-0.234	-0.234	-0.232	-0.234	-0.235	-0.235	-0.238	-0.240	-0.242	-0.246	-0.251	-0.255	-0.260	-0.264	-0.270	-0.275	-0.282	-0.288	-0.295	-0.300	-0.308	-0.312	-0.319	-0.325	-0.331	-0.338	-0.344	-0.350	-0.355	-0.361	-0.366	-0.371	-0.376	-0.379	-0.384	-0.388	-0.391	-0.392	-0.396	-0.398	-0.399	-0.400	-0.400	-0.401	-0.400	-0.400	-0.399	-0.398	-0.395	-0.392	-0.390	-0.386	-0.382	-0.380	-0.375	-0.370	-0.365	-0.360	-0.354	-0.349	-0.341	-0.335	-0.329	-0.321	-0.314	-0.306	-0.299	-0.291	-0.284	-0.276	-0.268	-0.259	-0.251	-0.242	-0.235	-0.228	-0.218	-0.210	-0.201	-0.194	-0.185	-0.178	-0.169	-0.161	-0.154	-0.146	-0.140	-0.131	-0.125	-0.119	-0.111	-0.105	-0.098	-0.091	-0.086	-0.080	-0.075	-0.069	-0.064	-0.059	-0.055	-0.051	-0.046	-0.042	-0.039	-0.036	-0.034	-0.030	-0.029	-0.028	-0.026	-0.025	-0.024	-0.024	-0.022	-0.022	-0.024	-0.025	-0.025	-0.028	-0.030	-0.031	-0.035	-0.038	-0.040	-0.045	-0.049	-0.052	-0.056	-0.062	-0.068	-0.072	-0.078	-0.084	-0.090	-0.095	-0.101	-0.108	-0.114	-0.119	-0.125	-0.131	-0.136	-0.142	-0.148	-0.154	-0.159	-0.162	-0.168	-0.172	-0.175	-0.179	-0.180	-0.184	-0.184	-0.185	-0.185	-0.185	-0.184	-0.182	-0.179	-0.175	-0.170	-0.166	-0.160	-0.154	-0.146	-0.138	-0.129	-0.119	-0.109	-0.098	-0.085	-0.071	-0.058	-0.044	-0.029	-0.012	0.004	0.020	0.039	0.056	0.075	0.094	0.114	0.132	0.152	0.172	0.192	0.214	0.234	0.254	0.275	0.295	0.315	0.335	0.355	0.375	0.394	0.412	0.430	0.449	0.465	0.482	0.499	0.514	0.528	0.542	0.556	0.569	0.580	0.592	0.602	0.612	0.621	0.630	0.635	0.642	0.648	0.652	0.658	0.660	0.662	0.665	0.666	0.668	0.668	0.666	0.665	0.664	0.661	0.659	0.655	0.651	0.648	0.644	0.639	0.635	0.630	0.626	0.621	0.616	0.610	0.605	0.600	0.595	0.590	0.585	0.580	0.578	0.572	0.569	0.565	0.561	0.559	0.556	0.554	0.552	0.551	0.550	0.550	0.550	0.550	0.550	0.551	0.552	0.555	0.558	0.560	0.564	0.568	0.571	0.576	0.581	0.586	0.592	0.598	0.602	0.610	0.616	0.622	0.630	0.638	0.644	0.651	0.659	0.666	0.675	0.682	0.690	0.698	0.704	0.711	0.718	0.725	0.732	0.739	0.745	0.751	0.756	0.761	0.766	0.771	0.775	0.779	0.781	0.785	0.786	0.790	0.791	0.791	0.792	0.792	0.792	0.790	0.790	0.788	0.785	0.780	0.778	0.772	0.768	0.761	0.756	0.749	0.741	0.734	0.725	0.716	0.706	0.698	0.686	0.676	0.665	0.654	0.641	0.630	0.618	0.605	0.591	0.579	0.564	0.551	0.538	0.522	0.509	0.495	0.480	0.465	0.451	0.436	0.422	0.409	0.395	0.380	0.366	0.352	0.339	0.326	0.312	0.300	0.286	0.275	0.262	0.251	0.239	0.228	0.218	0.206	0.196	0.186	0.178	0.169	0.159	0.150	0.142	0.134	0.128	0.120	0.114	0.108	0.100	0.095	0.089	0.084	0.078	0.074	0.069	0.064	0.060	0.055	0.051	0.046	0.042	0.039	0.035	0.030	0.026	0.022	0.018	0.014	0.009	0.005	0.000	-0.005	-0.010	-0.015	-0.020	-0.025	-0.031	-0.036	-0.041	-0.048	-0.055	-0.060	-0.066	-0.074	-0.081	-0.088	-0.095	-0.102	-0.110	-0.118	-0.125	-0.134	-0.141	-0.149	-0.156	-0.165	-0.174	-0.181	-0.189	-0.198	-0.205	-0.212	-0.221	-0.229	-0.236	-0.244	-0.251	-0.258	-0.264	-0.271	-0.278	-0.284	-0.290	-0.295	-0.300	-0.306	-0.310	-0.314	-0.319	-0.321	-0.325	-0.329	-0.330	-0.332	-0.335	-0.336	-0.336	-0.338	-0.338	-0.336	-0.336	-0.335	-0.334	-0.331	-0.329	-0.326	-0.324	-0.319	-0.315	-0.310	-0.306	-0.300	-0.295	-0.289	-0.282	-0.275	-0.269	-0.261	-0.252	-0.245	-0.238	-0.228	-0.219	-0.210	-0.200	-0.189	-0.180	-0.169	-0.159	-0.148	-0.136	-0.125	-0.112	-0.101	-0.090	-0.078	-0.065	-0.054	-0.041	-0.029	-0.016	-0.004	0.009	0.021	0.035	0.048	0.060	0.074	0.086	0.100	0.111	0.124	0.136	0.148	0.160	0.171	0.184	0.196	0.206	0.219	0.229	0.240	0.250	0.260	0.270	0.280	0.289	0.299	0.306	0.314	0.322	0.330	0.338	0.345	0.352	0.359	0.365	0.370	0.376	0.381	0.386	0.391	0.396	0.401	0.404	0.409	0.412	0.415	0.420	0.422	0.426	0.429	0.431	0.434	0.436	0.440	0.442	0.446	0.449	0.452	0.455	0.459	0.462	0.465	0.470	0.474	0.478	0.482	0.486	0.491	0.496	0.501	0.506	0.512	0.519	0.525	0.531	0.538	0.545	0.551	0.559	0.566	0.575	0.582	0.590	0.599	0.608	0.616	0.625	0.634	0.642	0.650	0.660	0.669	0.678	0.686	0.696	0.705	0.714	0.721	0.730	0.738	0.746	0.754	0.760	0.769	0.775	0.780	0.788	0.792	0.799	0.802	0.808	0.811	0.815	0.818	0.821	0.822	0.824	0.825	0.826	0.828	0.826	0.826	0.824	0.821	0.820	0.816	0.811	0.809	0.804	0.798	0.791	0.786	0.779	0.772	0.765	0.758	0.748	0.740	0.730	0.720	0.711	0.701	0.690	0.679	0.669	0.658	0.646	0.635	0.624	0.612	0.601	0.589	0.578	0.565	0.554	0.542	0.531	0.519	0.509	0.498	0.486	0.478	0.466	0.456	0.448	0.439	0.430	0.421	0.412	0.406	0.399	0.392	0.386	0.381	0.378	0.371	0.368	0.365	0.362	0.360	0.358	0.358	0.356	0.358	0.356	0.358	0.360	0.361	0.364	0.366	0.369	0.374	0.378	0.382	0.386	0.391	0.396	0.401	0.408	0.412	0.419	0.425	0.430	0.436	0.441	0.448	0.452	0.458	0.464	0.468	0.474	0.476	0.480	0.484	0.486	0.490	0.491	0.492	0.494	0.495	0.495	0.494	0.492	0.491	0.489	0.485	0.482	0.478	0.474	0.469	0.461	0.456	0.449	0.441	0.432	0.424	0.416	0.406	0.396	0.385	0.375	0.365	0.354	0.342	0.332	0.320	0.309	0.298	0.288	0.276	0.264	0.254	0.242	0.234	0.222	0.214	0.204	0.195	0.188	0.180	0.172	0.166	0.160	0.156	0.150	0.146	0.145	0.141	0.140	0.139	0.140	0.141	0.142	0.145	0.149	0.152	0.159	0.165	0.171	0.179	0.186	0.196	0.205	0.216	0.226	0.238	0.251	0.262	0.276	0.290	0.304	0.319	0.334	0.349	0.364	0.381	0.398	0.412	0.429	0.444	0.460	0.476	0.491	0.507	0.524	0.539	0.554	0.568	0.581	0.594	0.608	0.620	0.631	0.642	0.652	0.662	0.671	0.679	0.686	0.692	0.699	0.704	0.708	0.711	0.714	0.715	0.715	0.714	0.712	0.710	0.708	0.704	0.699	0.694	0.688	0.680	0.671	0.662	0.652	0.642	0.631	0.620	0.609	0.596	0.584	0.570	0.556	0.542	0.528	0.512	0.498	0.482	0.468	0.451	0.436	0.422	0.408	0.392	0.378	0.364	0.349	0.336	0.322	0.310	0.298	0.286	0.275	0.264	0.255	0.245	0.238	0.230	0.222	0.218	0.211	0.208	0.204	0.201	0.200	0.199	0.199	0.200	0.202	0.205	0.209	0.212	0.219	0.225	0.231	0.239	0.249	0.258	0.268	0.279	0.290	0.302	0.315	0.329	0.342	0.356	0.371	0.386	0.401	0.418	0.434	0.450	0.466	0.482	0.499	0.516	0.532	0.549	0.565	0.581	0.598	0.612	0.629	0.644	0.659	0.672	0.688	0.701	0.714	0.728	0.740	0.751	0.762	0.774	0.784	0.792	0.802	0.811	0.819	0.826	0.832	0.839	0.845	0.850	0.856	0.860	0.864	0.866	0.870	0.872	0.875	0.876	0.878	0.879	0.879	0.879	0.880	0.880	0.879	0.879	0.878	0.876	0.875	0.874	0.872	0.870	0.869	0.866	0.866	0.864	0.861	0.859	0.858	0.855	0.852	0.851	0.850	0.848	0.845	0.844	0.841	0.840	0.839	0.836	0.834	0.834	0.831	0.830	0.829	0.828	0.826	0.825	0.824	0.822	0.822	0.820	0.820	0.819	0.819	0.819	0.818	0.818	0.816	0.816	0.815	0.816	0.815	0.816	0.818	0.816	0.818	0.818	0.819	0.819	0.820	0.821	0.822	0.824	0.825	0.828	0.829	0.831	0.832	0.834	0.836	0.838	0.841	0.844	0.845	0.848	0.850	0.852	0.855	0.856	0.858	0.860	0.862	0.864	0.868	0.869	0.870	0.870	0.871	0.872	0.874	0.874	0.874	0.874	0.874	0.872	0.871	0.870	0.868	0.868	0.865	0.862	0.860	0.856	0.854	0.849	0.845	0.842	0.839	0.834	0.829	0.824	0.820	0.814	0.810	0.804	0.800	0.794	0.789	0.784	0.779	0.774	0.769	0.765	0.761	0.756	0.752	0.750	0.746	0.745	0.742	0.741	0.740	0.740	0.739	0.739	0.740	0.741	0.744	0.745	0.749	0.751	0.756	0.761	0.766	0.772	0.779	0.785	0.792	0.800	0.809	0.818	0.826	0.835	0.845	0.854	0.865	0.874	0.885	0.896	0.908	0.918	0.929	0.940	0.950	0.961	0.971	0.981	0.992	1.001	1.011	1.020	1.029	1.038	1.046	1.054	1.060	1.066	1.072	1.079	1.084	1.088	1.091	1.095	1.096	1.098	1.099	1.099	1.098	1.098	1.096	1.092	1.090	1.085	1.080	1.075	1.069	1.062	1.055	1.046	1.039	1.029	1.020	1.010	0.999	0.986	0.975	0.962	0.950	0.936	0.924	0.910	0.895	0.881	0.866	0.850	0.836	0.821	0.805	0.789	0.774	0.758	0.742	0.726	0.711	0.694	0.678	0.662	0.646	0.631	0.616	0.601	0.585	0.570	0.556	0.541	0.528	0.512	0.499	0.486	0.474	0.460	0.448	0.435	0.424	0.412	0.401	0.390	0.379	0.369	0.359	0.349	0.340	0.330	0.321	0.311	0.304	0.296	0.288	0.280	0.274	0.268	0.260	0.255	0.248	0.241	0.236	0.230	0.225	0.220	0.215	0.210	0.205	0.200	0.196	0.191	0.188	0.184	0.179	0.175	0.170	0.166	0.162	0.159	0.154	0.149	0.145	0.141	0.136	0.132	0.128	0.122	0.118	0.112	0.108	0.102	0.098	0.092	0.088	0.081	0.075	0.069	0.064	0.056	0.050	0.044	0.036	0.030	0.022	0.016	0.008	0.001	-0.008	-0.014	-0.021	-0.030	-0.038	-0.045	-0.054	-0.061	-0.069	-0.076	-0.084	-0.091	-0.099	-0.105	-0.112	-0.120	-0.126	-0.132	-0.139	-0.142	-0.148	-0.152	-0.156	-0.161	-0.165	-0.168	-0.170	-0.171	-0.172	-0.174	-0.174	-0.172	-0.171	-0.170	-0.168	-0.165	-0.161	-0.158	-0.152	-0.146	-0.140	-0.134	-0.126	-0.118	-0.109	-0.100	-0.090	-0.080	-0.069	-0.058	-0.046	-0.034	-0.021	-0.009	0.005	0.019	0.032	0.046	0.061	0.075	0.089	0.102	0.116	0.130	0.145	0.159	0.172	0.186	0.199	0.212	0.224	0.236	0.248	0.260	0.270	0.281	0.291	0.299	0.309	0.316	0.324	0.331	0.338	0.342	0.349	0.354	0.358	0.360	0.364	0.366	0.368	0.369	0.369	0.369	0.369	0.368	0.366	0.364	0.361	0.360	0.356	0.352	0.349	0.345	0.341	0.336	0.332	0.328	0.322	0.318	0.312	0.309	0.304	0.299	0.294	0.290	0.286	0.281	0.278	0.274	0.270	0.268	0.265	0.261	0.260	0.258	0.256	0.255	0.254	0.254	0.255	0.255	0.256	0.256	0.260	0.261	0.264	0.266	0.269	0.274	0.278	0.282	0.288	0.292	0.298	0.304	0.310	0.316	0.324	0.330	0.338	0.346	0.354	0.362	0.370	0.379	0.388	0.395	0.405	0.414	0.421	0.431	0.440	0.449	0.458	0.468	0.475	0.484	0.491	0.500	0.509	0.515	0.522	0.530	0.536	0.544	0.549	0.555	0.560	0.565	0.569	0.574	0.576	0.579	0.581	0.581	0.582	0.582	0.582	0.581	0.580	0.576	0.572	0.569	0.565	0.559	0.552	0.545	0.536	0.528	0.518	0.507	0.495	0.484	0.471	0.458	0.442	0.428	0.412	0.395	0.379	0.361	0.342	0.324	0.302	0.282	0.262	0.241	0.219	0.198	0.175	0.154	0.130	0.108	0.085	0.061	0.039	0.016	-0.008	-0.030	-0.052	-0.075	-0.098	-0.119	-0.141	-0.161	-0.181	-0.201	-0.221	-0.240	-0.259	-0.276	-0.291	-0.308	-0.322	-0.336	-0.350	-0.364	-0.375	-0.385	-0.395	-0.404	-0.411	-0.419	-0.425	-0.430	-0.435	-0.439	-0.441	-0.442	-0.444	-0.445	-0.445	-0.442	-0.441	-0.439	-0.435	-0.431	-0.428	-0.422	-0.418	-0.412	-0.405	-0.400	-0.392	-0.385	-0.378	-0.371	-0.364	-0.356	-0.348	-0.341	-0.332	-0.326	-0.319	-0.311	-0.304	-0.298	-0.291	-0.284	-0.278	-0.271	-0.266	-0.260	-0.255	-0.249	-0.245	-0.241	-0.236	-0.232	-0.229	-0.226	-0.222	-0.220	-0.218	-0.215	-0.214	-0.211	-0.210	-0.208	-0.208	-0.205	-0.205	-0.202	-0.201	-0.200	-0.199	-0.198	-0.195	-0.195	-0.192	-0.191	-0.189	-0.186	-0.184	-0.181	-0.178	-0.175	-0.171	-0.168	-0.164	-0.158	-0.152	-0.148	-0.142	-0.136	-0.130	-0.122	-0.115	-0.108	-0.099	-0.091	-0.081	-0.074	-0.064	-0.052	-0.042	-0.031	-0.020	-0.009	0.002	0.015	0.026	0.040	0.052	0.066	0.080	0.094	0.108	0.122	0.136	0.150	0.164	0.180	0.194	0.209	0.224	0.240	0.254	0.270	0.284	0.299	0.314	0.328	0.342	0.356	0.371	0.386	0.399	0.412	0.426	0.440	0.452	0.465	0.478	0.490	0.502	0.515	0.525	0.536	0.546	0.556	0.566	0.576	0.585	0.592	0.601	0.609	0.616	0.622	0.628	0.634	0.640	0.645	0.649	0.652	0.656	0.658	0.661	0.662	0.664	0.665	0.666	0.665	0.665	0.664	0.662	0.661	0.660	0.656	0.654	0.650	0.648	0.644	0.639	0.635	0.631	0.628	0.622	0.618	0.612	0.608	0.602	0.599	0.594	0.589	0.585	0.580	0.576	0.572	0.569	0.565	0.562	0.560	0.558	0.554	0.554	0.552	0.551	0.552	0.551	0.552	0.555	0.556	0.559	0.561	0.565	0.570	0.575	0.581	0.586	0.592	0.600	0.608	0.616	0.625	0.634	0.644	0.654	0.665	0.675	0.686	0.699	0.711	0.724	0.736	0.750	0.762	0.776	0.791	0.804	0.818	0.831	0.845	0.860	0.872	0.888	0.901	0.915	0.928	0.941	0.954	0.966	0.979	0.990	1.001	1.014	1.025	1.035	1.045	1.054	1.064	1.072	1.080	1.088	1.095	1.102	1.109	1.116	1.121	1.128	1.132	1.138	1.141	1.145	1.150	1.152	1.156	1.160	1.162	1.165	1.169	1.170	1.174	1.176	1.179	1.181	1.182	1.186	1.190	1.192	1.195	1.199	1.202	1.208	1.211	1.216	1.221	1.228	1.232	1.240	1.246	1.255	1.262	1.271	1.281	1.291	1.301	1.314	1.324	1.336	1.350	1.362	1.376	1.391	1.406	1.422	1.438	1.455	1.471	1.489	1.508	1.526	1.544	1.564	1.582	1.602	1.621	1.641	1.661	1.681	1.701	1.720	1.740	1.759	1.779	1.798	1.816	1.834	1.851	1.869	1.886	1.901	1.918	1.931	1.946	1.960	1.971	1.984	1.995	2.005	2.014	2.021	2.029	2.035	2.041	2.045	2.049	2.050	2.051	2.051	2.050	2.049	2.045	2.041	2.036	2.030	2.024	2.015	2.007	1.998	1.988	1.978	1.966	1.954	1.941	1.929	1.915	1.901	1.888	1.872	1.859	1.844	1.828	1.814	1.799	1.784	1.768	1.754	1.739	1.724	1.711	1.698	1.685	1.672	1.660	1.648	1.638	1.626	1.618	1.608	1.600	1.592	1.586	1.579	1.574	1.570	1.566	1.564	1.562	1.560	1.561	1.561	1.562	1.564	1.568	1.571	1.575	1.579	1.585	1.590	1.596	1.604	1.611	1.620	1.628	1.636	1.645	1.654	1.662	1.671	1.681	1.691	1.700	1.710	1.719	1.729	1.738	1.746	1.754	1.762	1.770	1.776	1.782	1.789	1.794	1.798	1.801	1.805	1.809	1.810	1.811	1.811	1.810	1.809	1.806	1.804	1.800	1.795	1.789	1.782	1.775	1.766	1.759	1.748	1.738	1.726	1.714	1.701	1.689	1.675	1.659	1.644	1.629	1.611	1.595	1.578	1.560	1.542	1.522	1.505	1.486	1.466	1.448	1.429	1.409	1.389	1.370	1.351	1.332	1.314	1.295	1.276	1.259	1.241	1.224	1.208	1.191	1.175	1.160	1.146	1.132	1.119	1.106	1.095	1.084	1.072	1.064	1.055	1.048	1.039	1.034	1.028	1.022	1.019	1.016	1.014	1.012	1.011	1.012	1.014	1.015	1.018	1.021	1.025	1.030	1.036	1.042	1.049	1.056	1.064	1.072	1.081	1.091	1.101	1.111	1.121	1.134	1.145	1.156	1.168	1.180	1.192	1.205	1.218	1.230	1.242	1.254	1.266	1.279	1.291	1.302	1.314	1.326	1.336	1.348	1.356	1.368	1.376	1.385	1.394	1.401	1.409	1.416	1.422	1.429	1.434	1.439	1.442	1.446	1.449	1.451	1.454	1.454	1.454	1.455	1.454	1.452	1.450	1.448	1.446	1.442	1.438	1.435	1.430	1.425	1.420	1.414	1.409	1.401	1.396	1.390	1.384	1.376	1.369	1.362	1.356	1.350	1.344	1.336	1.330	1.325	1.319	1.314	1.309	1.304	1.299	1.295	1.292	1.289	1.286	1.284	1.282	1.281	1.281	1.282	1.284	1.285	1.288	1.291	1.295	1.299	1.305	1.311	1.318	1.325	1.332	1.341	1.351	1.362	1.372	1.385	1.396	1.410	1.425	1.439	1.452	1.469	1.485	1.501	1.519	1.535	1.554	1.571	1.590	1.609	1.629	1.648	1.668	1.688	1.708	1.726	1.748	1.768	1.788	1.808	1.828	1.846	1.866	1.885	1.905	1.922	1.940	1.959	1.975	1.991	2.009	2.024	2.039	2.054	2.068	2.080	2.094	2.105	2.115	2.126	2.135	2.144	2.152	2.160	2.166	2.172	2.178	2.181	2.185	2.189	2.190	2.191	2.191	2.191	2.190	2.188	2.185	2.182	2.178	2.174	2.169	2.162	2.156	2.149	2.142	2.134	2.126	2.118	2.109	2.099	2.090	2.080	2.070	2.059	2.047	2.038	2.026	2.015	2.004	1.992	1.981	1.970	1.959	1.948	1.938	1.926	1.916	1.905	1.896	1.885	1.876	1.868	1.859	1.850	1.842	1.835	1.828	1.821	1.816	1.810	1.804	1.800	1.795	1.792	1.790	1.786	1.785	1.784	1.782	1.782	1.782	1.784	1.785	1.786	1.789	1.791	1.795	1.799	1.802	1.806	1.811	1.816	1.821	1.828	1.834	1.840	1.848	1.854	1.860	1.868	1.875	1.881	1.889	1.895	1.904	1.910	1.916	1.924	1.930	1.936	1.942	1.950	1.956	1.960	1.966	1.971	1.975	1.980	1.984	1.989	1.991	1.994	1.996	1.999	2.000	2.001	2.002	2.002	2.002	2.002	2.001	2.000	1.999	1.998	1.994	1.991	1.988	1.985	1.981	1.978	1.974	1.970	1.965	1.960	1.955	1.950	1.944	1.939	1.932	1.928	1.921	1.915	1.910	1.902	1.896	1.890	1.884	1.878	1.872	1.865	1.859	1.852	1.846	1.841	1.835	1.829	1.822	1.816	1.811	1.806	1.801	1.795	1.790	1.785	1.780	1.775	1.769	1.765	1.760	1.755	1.751	1.745	1.741	1.736	1.731	1.726	1.722	1.718	1.712	1.708	1.702	1.698	1.692	1.688	1.681	1.676	1.670	1.664	1.658	1.650	1.642	1.635	1.628	1.619	1.610	1.601	1.591	1.582	1.571	1.560	1.549	1.538	1.524	1.511	1.496	1.482	1.468	1.451	1.435	1.418	1.399	1.381	1.362	1.342	1.321	1.300	1.279	1.256	1.234	1.210	1.186	1.161	1.138	1.111	1.086	1.060	1.035	1.008	0.982	0.956	0.930	0.904	0.876	0.851	0.825	0.800	0.775	0.750	0.726	0.704	0.681	0.659	0.639	0.619	0.600	0.581	0.564	0.549	0.534	0.520	0.509	0.496	0.488	0.479	0.471	0.466	0.462	0.459	0.456	0.456	0.458	0.460	0.462	0.468	0.474	0.481	0.490	0.500	0.510	0.521	0.534	0.548	0.561	0.578	0.591	0.608	0.625	0.642	0.660	0.678	0.696	0.714	0.731	0.750	0.768	0.785	0.802	0.820	0.838	0.852	0.870	0.885	0.898	0.912	0.925	0.936	0.948	0.958	0.966	0.974	0.981	0.988	0.992	0.996	0.998	1.000	1.000	1.000	0.998	0.996	0.991	0.986	0.980	0.974	0.965	0.956	0.946	0.935	0.925	0.911	0.899	0.885	0.871	0.856	0.840	0.825	0.808	0.791	0.775	0.756	0.740	0.721	0.704	0.686	0.668	0.651	0.632	0.616	0.599	0.582	0.565	0.549	0.534	0.518	0.502	0.490	0.475	0.461	0.450	0.438	0.426	0.416	0.406	0.398	0.389	0.381	0.375	0.369	0.362	0.358	0.354	0.350	0.349	0.346	0.345	0.345	0.346	0.346	0.348	0.350	0.351	0.355	0.358	0.361	0.365	0.370	0.374	0.380	0.385	0.389	0.394	0.399	0.404	0.409	0.412	0.418	0.421	0.426	0.429	0.431	0.435	0.438	0.439	0.440	0.441	0.440	0.439	0.438	0.435	0.432	0.428	0.424	0.416	0.411	0.404	0.395	0.386	0.376	0.365	0.355	0.341	0.329	0.315	0.301	0.285	0.270	0.251	0.235	0.216	0.199	0.179	0.159	0.140	0.120	0.099	0.078	0.056	0.036	0.014	-0.009	-0.030	-0.051	-0.072	-0.094	-0.115	-0.136	-0.156	-0.178	-0.198	-0.218	-0.236	-0.255	-0.274	-0.291	-0.308	-0.324	-0.340	-0.355	-0.370	-0.384	-0.398	-0.409	-0.420	-0.430	-0.440	-0.449	-0.458	-0.465	-0.471	-0.478	-0.481	-0.486	-0.489	-0.491	-0.492	-0.492	-0.492	-0.491	-0.490	-0.488	-0.482	-0.479	-0.474	-0.468	-0.461	-0.454	-0.446	-0.438	-0.429	-0.419	-0.408	-0.396	-0.384	-0.372	-0.359	-0.346	-0.331	-0.318	-0.302	-0.288	-0.272	-0.256	-0.241	-0.224	-0.208	-0.190	-0.172	-0.155	-0.138	-0.121	-0.104	-0.085	-0.068	-0.050	-0.032	-0.015	0.001	0.019	0.035	0.051	0.068	0.084	0.100	0.115	0.130	0.145	0.159	0.171	0.185	0.198	0.210	0.222	0.232	0.244	0.254	0.262	0.272	0.280	0.288	0.295	0.301	0.308	0.312	0.318	0.321	0.325	0.329	0.332	0.335	0.336	0.340	0.340	0.341	0.342	0.344	0.344	0.344	0.344	0.345	0.345	0.344	0.345	0.344	0.345	0.344	0.345	0.345	0.345	0.346	0.348	0.348	0.350	0.351	0.352	0.355	0.358	0.360	0.362	0.365	0.370	0.372	0.378	0.380	0.385	0.389	0.395	0.400	0.405	0.410	0.415	0.421	0.428	0.432	0.439	0.445	0.450	0.456	0.461	0.466	0.472	0.478	0.482	0.486	0.491	0.495	0.499	0.501	0.505	0.507	0.509	0.511	0.512	0.514	0.514	0.512	0.511	0.510	0.509	0.505	0.502	0.499	0.495	0.490	0.482	0.478	0.470	0.462	0.455	0.446	0.435	0.425	0.415	0.404	0.391	0.379	0.365	0.351	0.338	0.322	0.306	0.291	0.276	0.259	0.241	0.225	0.206	0.189	0.170	0.151	0.131	0.112	0.094	0.075	0.054	0.035	0.015	-0.004	-0.024	-0.042	-0.062	-0.081	-0.100	-0.120	-0.138	-0.154	-0.172	-0.189	-0.205	-0.220	-0.236	-0.250	-0.264	-0.278	-0.290	-0.301	-0.312	-0.322	-0.331	-0.340	-0.348	-0.352	-0.359	-0.364	-0.368	-0.370	-0.370	-0.371	-0.370	-0.368	-0.366	-0.361	-0.356	-0.351	-0.344	-0.336	-0.328	-0.318	-0.309	-0.296	-0.285	-0.272	-0.259	-0.246	-0.232	-0.216	-0.202	-0.188	-0.171	-0.155	-0.139	-0.122	-0.106	-0.090	-0.075	-0.058	-0.042	-0.026	-0.011	0.002	0.018	0.031	0.044	0.058	0.069	0.079	0.090	0.099	0.108	0.115	0.121	0.126	0.131	0.134	0.138	0.139	0.139	0.139	0.136	0.134	0.130	0.124	0.119	0.111	0.104	0.095	0.084	0.074	0.061	0.050	0.038	0.022	0.010	-0.005	-0.020	-0.036	-0.052	-0.070	-0.086	-0.102	-0.119	-0.136	-0.152	-0.170	-0.186	-0.204	-0.220	-0.235	-0.251	-0.265	-0.279	-0.292	-0.305	-0.318	-0.329	-0.339	-0.349	-0.358	-0.365	-0.371	-0.376	-0.380	-0.384	-0.385	-0.386	-0.385	-0.384	-0.381	-0.378	-0.372	-0.366	-0.359	-0.350	-0.340	-0.330	-0.319	-0.308	-0.294	-0.279	-0.264	-0.248	-0.230	-0.214	-0.196	-0.176	-0.159	-0.139	-0.119	-0.100	-0.080	-0.059	-0.039	-0.019	0.001	0.021	0.040	0.059	0.079	0.096	0.115	0.131	0.148	0.164	0.179	0.192	0.206	0.218	0.229	0.239	0.248	0.256	0.262	0.268	0.272	0.275	0.278	0.278	0.278	0.275	0.271	0.268	0.262	0.255	0.248	0.238	0.228	0.216	0.202	0.189	0.174	0.159	0.142	0.124	0.106	0.086	0.066	0.045	0.024	0.002	-0.020	-0.042	-0.066	-0.090	-0.115	-0.139	-0.164	-0.188	-0.212	-0.238	-0.261	-0.286	-0.310	-0.335	-0.359	-0.381	-0.405	-0.428	-0.450	-0.472	-0.492	-0.512	-0.532	-0.552	-0.571	-0.588	-0.605	-0.621	-0.636	-0.651	-0.665	-0.678	-0.690	-0.701	-0.714	-0.722	-0.731	-0.739	-0.748	-0.752	-0.759	-0.764	-0.769	-0.771	-0.774	-0.776	-0.778	-0.779	-0.779	-0.779	-0.778	-0.778	-0.775	-0.774	-0.771	-0.769	-0.764	-0.761	-0.758	-0.754	-0.750	-0.746	-0.740	-0.738	-0.732	-0.728	-0.724	-0.720	-0.715	-0.711	-0.708	-0.704	-0.700	-0.699	-0.695	-0.692	-0.690	-0.688	-0.688	-0.685	-0.685	-0.685	-0.684	-0.684	-0.685	-0.685	-0.688	-0.689	-0.691	-0.694	-0.696	-0.700	-0.702	-0.706	-0.709	-0.712	-0.718	-0.721	-0.726	-0.731	-0.736	-0.740	-0.745	-0.750	-0.755	-0.760	-0.765	-0.770	-0.774	-0.779	-0.782	-0.788	-0.790	-0.794	-0.796	-0.799	-0.801	-0.804	-0.805	-0.805	-0.806	-0.806	-0.806	-0.805	-0.805	-0.804	-0.800	-0.798	-0.794	-0.791	-0.786	-0.781	-0.776	-0.771	-0.765	-0.758	-0.751	-0.744	-0.736	-0.728	-0.720	-0.711	-0.702	-0.692	-0.684	-0.674	-0.664	-0.655	-0.645	-0.636	-0.626	-0.616	-0.606	-0.598	-0.589	-0.579	-0.570	-0.562	-0.555	-0.546	-0.539	-0.532	-0.526	-0.521	-0.515	-0.511	-0.506	-0.502	-0.501	-0.499	-0.498	-0.498	-0.498	-0.499	-0.500	-0.502	-0.506	-0.510	-0.514	-0.521	-0.528	-0.534	-0.542	-0.551	-0.561	-0.572	-0.584	-0.595	-0.609	-0.621	-0.635	-0.651	-0.665	-0.681	-0.699	-0.715	-0.732	-0.751	-0.770	-0.789	-0.809	-0.829	-0.849	-0.869	-0.889	-0.910	-0.930	-0.951	-0.971	-0.992	-1.014	-1.034	-1.054	-1.074	-1.094	-1.114	-1.134	-1.152	-1.170	-1.188	-1.205	-1.222	-1.239	-1.254	-1.270	-1.284	-1.296	-1.309	-1.321	-1.331	-1.342	-1.352	-1.360	-1.368	-1.374	-1.380	-1.384	-1.386	-1.390	-1.391	-1.391	-1.391	-1.389	-1.386	-1.382	-1.378	-1.372	-1.365	-1.358	-1.348	-1.339	-1.329	-1.316	-1.305	-1.291	-1.276	-1.262	-1.248	-1.230	-1.214	-1.196	-1.179	-1.160	-1.141	-1.121	-1.101	-1.081	-1.061	-1.041	-1.020	-0.999	-0.979	-0.958	-0.936	-0.915	-0.894	-0.874	-0.854	-0.834	-0.814	-0.795	-0.775	-0.758	-0.739	-0.721	-0.704	-0.688	-0.671	-0.656	-0.641	-0.628	-0.615	-0.601	-0.589	-0.578	-0.568	-0.558	-0.549	-0.540	-0.532	-0.525	-0.519	-0.514	-0.509	-0.505	-0.501	-0.498	-0.496	-0.494	-0.492	-0.492	-0.491	-0.491	-0.492	-0.494	-0.494	-0.496	-0.499	-0.500	-0.502	-0.506	-0.509	-0.511	-0.515	-0.518	-0.521	-0.524	-0.528	-0.530	-0.534	-0.536	-0.540	-0.542	-0.545	-0.546	-0.549	-0.550	-0.552	-0.552	-0.552	-0.552	-0.552	-0.552	-0.551	-0.551	-0.550	-0.546	-0.545	-0.541	-0.538	-0.534	-0.529	-0.524	-0.519	-0.511	-0.506	-0.499	-0.491	-0.484	-0.475	-0.466	-0.458	-0.448	-0.438	-0.428	-0.416	-0.406	-0.395	-0.384	-0.370	-0.359	-0.345	-0.332	-0.319	-0.306	-0.292	-0.279	-0.265	-0.251	-0.238	-0.224	-0.209	-0.196	-0.181	-0.169	-0.154	-0.141	-0.126	-0.114	-0.101	-0.089	-0.076	-0.064	-0.051	-0.041	-0.030	-0.020	-0.009	0.001	0.011	0.020	0.029	0.038	0.045	0.052	0.060	0.066	0.072	0.079	0.082	0.088	0.092	0.096	0.100	0.102	0.106	0.109	0.110	0.112	0.114	0.115	0.118	0.119	0.119	0.120	0.120	0.120	0.121	0.121	0.121	0.122	0.124	0.124	0.125	0.128	0.129	0.130	0.131	0.134	0.136	0.140	0.144	0.148	0.152	0.158	0.164	0.169	0.175	0.184	0.191	0.199	0.208	0.218	0.228	0.239	0.249	0.261	0.274	0.286	0.300	0.315	0.330	0.345	0.361	0.378	0.396	0.412	0.431	0.450	0.469	0.488	0.506	0.526	0.546	0.568	0.586	0.608	0.629	0.649	0.670	0.690	0.711	0.731	0.752	0.772	0.792	0.812	0.831	0.850	0.870	0.888	0.905	0.922	0.939	0.955	0.970	0.986	1.000	1.012	1.025	1.036	1.048	1.059	1.068	1.075	1.084	1.090	1.095	1.101	1.105	1.109	1.110	1.112	1.114	1.114	1.111	1.110	1.108	1.105	1.100	1.096	1.091	1.085	1.080	1.072	1.065	1.059	1.050	1.041	1.032	1.024	1.016	1.008	0.998	0.989	0.980	0.971	0.964	0.955	0.948	0.939	0.932	0.926	0.920	0.914	0.909	0.905	0.900	0.899	0.895	0.894	0.894	0.892	0.895	0.896	0.899	0.902	0.908	0.911	0.918	0.925	0.934	0.941	0.951	0.961	0.972	0.984	0.996	1.009	1.022	1.036	1.051	1.066	1.081	1.098	1.114	1.130	1.146	1.164	1.180	1.196	1.214	1.230	1.246	1.262	1.278	1.292	1.308	1.322	1.335	1.349	1.361	1.371	1.382	1.392	1.402	1.410	1.416	1.422	1.428	1.432	1.435	1.436	1.438	1.436	1.436	1.432	1.429	1.424	1.418	1.411	1.402	1.394	1.382	1.371	1.359	1.346	1.331	1.316	1.301	1.285	1.268	1.250	1.231	1.214	1.194	1.174	1.155	1.134	1.115	1.094	1.074	1.052	1.032	1.012	0.991	0.972	0.952	0.934	0.915	0.898	0.880	0.862	0.846	0.830	0.815	0.802	0.788	0.775	0.765	0.752	0.742	0.735	0.726	0.719	0.712	0.708	0.701	0.699	0.696	0.694	0.692	0.692	0.692	0.694	0.696	0.699	0.702	0.706	0.711	0.718	0.722	0.729	0.735	0.742	0.750	0.758	0.766	0.775	0.782	0.791	0.800	0.809	0.818	0.828	0.836	0.845	0.854	0.862	0.871	0.879	0.888	0.894	0.901	0.908	0.915	0.921	0.928	0.932	0.936	0.942	0.945	0.949	0.951	0.955	0.956	0.958	0.958	0.959	0.959	0.958	0.956	0.955	0.952	0.950	0.946	0.942	0.938	0.934	0.928	0.922	0.916	0.910	0.902	0.896	0.888	0.881	0.872	0.864	0.855	0.846	0.836	0.828	0.818	0.808	0.800	0.790	0.780	0.770	0.760	0.751	0.741	0.732	0.722	0.714	0.705	0.698	0.689	0.681	0.674	0.666	0.660	0.654	0.648	0.644	0.639	0.635	0.631	0.629	0.626	0.625	0.624	0.624	0.625	0.626	0.628	0.630	0.632	0.638	0.642	0.649	0.654	0.661	0.669	0.676	0.685	0.695	0.705	0.715	0.728	0.739	0.750	0.764	0.776	0.790	0.805	0.819	0.832	0.846	0.861	0.876	0.890	0.905	0.919	0.935	0.949	0.961	0.976	0.989	1.002	1.015	1.028	1.039	1.050	1.060	1.070	1.079	1.088	1.094	1.101	1.108	1.111	1.115	1.119	1.121	1.122	1.121	1.121	1.119	1.116	1.114	1.108	1.102	1.095	1.088	1.079	1.069	1.059	1.048	1.036	1.022	1.009	0.994	0.979	0.964	0.948	0.932	0.915	0.896	0.880	0.861	0.844	0.825	0.806	0.789	0.770	0.751	0.734	0.715	0.699	0.681	0.664	0.648	0.632	0.616	0.602	0.588	0.575	0.562	0.551	0.540	0.529	0.519	0.511	0.504	0.498	0.492	0.488	0.484	0.482	0.480	0.479	0.480	0.481	0.482	0.486	0.491	0.496	0.502	0.509	0.518	0.526	0.536	0.545	0.556	0.568	0.580	0.592	0.605	0.618	0.631	0.645	0.660	0.674	0.688	0.702	0.716	0.731	0.745	0.760	0.774	0.788	0.801	0.814	0.826	0.839	0.850	0.861	0.872	0.882	0.892	0.901	0.909	0.918	0.924	0.931	0.936	0.941	0.946	0.949	0.952	0.954	0.956	0.958	0.959	0.958	0.958	0.956	0.956	0.954	0.951	0.949	0.946	0.944	0.940	0.936	0.934	0.929	0.926	0.922	0.919	0.916	0.912	0.910	0.908	0.905	0.904	0.901	0.901	0.900	0.901	0.900	0.902	0.902	0.905	0.909	0.912	0.916	0.921	0.926	0.934	0.940	0.948	0.956	0.965	0.975	0.985	0.996	1.008	1.020	1.034	1.048	1.060	1.075	1.090	1.105	1.120	1.138	1.154	1.170	1.188	1.204	1.222	1.240	1.258	1.276	1.294	1.311	1.329	1.346	1.365	1.381	1.400	1.418	1.435	1.450	1.466	1.482	1.499	1.515	1.530	1.545	1.559	1.572	1.586	1.599	1.612	1.624	1.635	1.646	1.656	1.666	1.675	1.684	1.692	1.699	1.706	1.712	1.718	1.724	1.728	1.731	1.734	1.736	1.739	1.741	1.741	1.741	1.741	1.741	1.740	1.739	1.736	1.734	1.731	1.728	1.724	1.719	1.714	1.709	1.704	1.699	1.692	1.685	1.679	1.672	1.665	1.658	1.651	1.644	1.636	1.630	1.622	1.615	1.609	1.601	1.594	1.589	1.581	1.576	1.570	1.565	1.560	1.555	1.551	1.548	1.544	1.541	1.539	1.538	1.538	1.536	1.538	1.539	1.540	1.542	1.546	1.550	1.555	1.560	1.566	1.574	1.580	1.589	1.599	1.609	1.619	1.630	1.642	1.654	1.669	1.682	1.696	1.710	1.726	1.742	1.759	1.775	1.792	1.810	1.828	1.845	1.862	1.881	1.899	1.916	1.935	1.954	1.970	1.988	2.005	2.022	2.039	2.055	2.069	2.085	2.099	2.112	2.126	2.139	2.150	2.161	2.170	2.180	2.189	2.196	2.202	2.208	2.212	2.216	2.220	2.220	2.221	2.221	2.220	2.218	2.214	2.210	2.205	2.199	2.191	2.184	2.176	2.166	2.158	2.146	2.136	2.124	2.111	2.099	2.086	2.072	2.060	2.045	2.033	2.018	2.004	1.990	1.976	1.961	1.949	1.935	1.921	1.910	1.898	1.885	1.874	1.862	1.852	1.842	1.835	1.825	1.818	1.810	1.805	1.800	1.795	1.791	1.789	1.786	1.784	1.784	1.785	1.785	1.788	1.790	1.794	1.798	1.801	1.809	1.814	1.821	1.829	1.836	1.846	1.854	1.864	1.874	1.885	1.895	1.908	1.918	1.929	1.941	1.952	1.965	1.976	1.989	2.000	2.011	2.024	2.035	2.045	2.056	2.065	2.076	2.085	2.095	2.104	2.110	2.119	2.125	2.131	2.138	2.142	2.146	2.150	2.152	2.154	2.155	2.156	2.155	2.154	2.151	2.148	2.144	2.140	2.134	2.126	2.119	2.111	2.101	2.091	2.080	2.069	2.055	2.041	2.027	2.014	1.998	1.981	1.964	1.945	1.926	1.908	1.888	1.869	1.846	1.825	1.804	1.781	1.760	1.738	1.714	1.690	1.666	1.642	1.620	1.595	1.571	1.548	1.524	1.500	1.478	1.452	1.430	1.406	1.384	1.361	1.340	1.318	1.298	1.276	1.256	1.238	1.218	1.199	1.181	1.164	1.149	1.132	1.116	1.102	1.089	1.076	1.064	1.052	1.042	1.031	1.022	1.014	1.008	1.000	0.995	0.989	0.985	0.980	0.978	0.975	0.972	0.971	0.971	0.970	0.971	0.972	0.974	0.975	0.976	0.980	0.981	0.985	0.988	0.990	0.994	0.998	1.001	1.005	1.008	1.010	1.014	1.016	1.020	1.021	1.024	1.025	1.026	1.026	1.026	1.026	1.026	1.025	1.022	1.020	1.018	1.014	1.009	1.005	0.999	0.992	0.986	0.978	0.970	0.961	0.951	0.941	0.931	0.921	0.909	0.898	0.884	0.871	0.858	0.844	0.829	0.814	0.799	0.782	0.768	0.751	0.736	0.719	0.702	0.688	0.670	0.655	0.638	0.622	0.606	0.590	0.574	0.559	0.544	0.530	0.515	0.500	0.486	0.472	0.460	0.448	0.435	0.424	0.412	0.401	0.391	0.381	0.372	0.364	0.355	0.348	0.341	0.334	0.328	0.322	0.318	0.311	0.308	0.302	0.299	0.295	0.294	0.290	0.288	0.285	0.282	0.281	0.279	0.279	0.276	0.275	0.274	0.272	0.270	0.269	0.269	0.268	0.264	0.262	0.261	0.258	0.256	0.254	0.251	0.246	0.244	0.239	0.235	0.230	0.225	0.220	0.214	0.208	0.201	0.195	0.188	0.180	0.172	0.164	0.156	0.148	0.138	0.128	0.119	0.108	0.098	0.088	0.078	0.066	0.055	0.045	0.034	0.022	0.011	0.002	-0.009	-0.019	-0.030	-0.040	-0.049	-0.058	-0.066	-0.075	-0.082	-0.089	-0.096	-0.102	-0.109	-0.112	-0.118	-0.121	-0.122	-0.125	-0.126	-0.126	-0.125	-0.122	-0.121	-0.118	-0.114	-0.109	-0.102	-0.095	-0.086	-0.079	-0.069	-0.059	-0.046	-0.034	-0.021	-0.009	0.006	0.021	0.036	0.052	0.069	0.086	0.105	0.122	0.141	0.160	0.179	0.199	0.218	0.236	0.256	0.275	0.294	0.314	0.332	0.351	0.369	0.388	0.405	0.421	0.438	0.454	0.469	0.484	0.498	0.511	0.522	0.534	0.545	0.555	0.562	0.571	0.578	0.585	0.590	0.594	0.598	0.599	0.600	0.601	0.601	0.599	0.596	0.592	0.588	0.584	0.578	0.570	0.562	0.554	0.545	0.535	0.524	0.512	0.500	0.489	0.475	0.461	0.448	0.434	0.419	0.404	0.388	0.372	0.358	0.341	0.325	0.309	0.294	0.276	0.260	0.245	0.230	0.212	0.198	0.182	0.168	0.154	0.138	0.124	0.110	0.096	0.084	0.071	0.060	0.049	0.038	0.028	0.018	0.009	0.000	-0.008	-0.015	-0.022	-0.028	-0.034	-0.038	-0.042	-0.045	-0.048	-0.050	-0.051	-0.051	-0.052	-0.052	-0.051	-0.048	-0.045	-0.042	-0.039	-0.034	-0.028	-0.022	-0.016	-0.010	-0.001	0.008	0.016	0.024	0.035	0.045	0.055	0.066	0.079	0.090	0.101	0.114	0.128	0.140	0.154	0.168	0.180	0.195	0.209	0.221	0.236	0.250	0.264	0.278	0.291	0.304	0.316	0.330	0.342	0.355	0.365	0.378	0.388	0.399	0.409	0.418	0.426	0.435	0.442	0.450	0.456	0.462	0.468	0.471	0.475	0.479	0.481	0.482	0.484	0.484	0.485	0.484	0.482	0.480	0.478	0.474	0.471	0.466	0.462	0.458	0.451	0.446	0.440	0.435	0.428	0.420	0.414	0.406	0.399	0.392	0.385	0.376	0.370	0.364	0.356	0.350	0.342	0.336	0.331	0.326	0.320	0.315	0.311	0.308	0.304	0.301	0.300	0.298	0.296	0.295	0.295	0.295	0.296	0.298	0.300	0.302	0.305	0.309	0.312	0.318	0.322	0.328	0.335	0.341	0.348	0.355	0.362	0.371	0.379	0.388	0.396	0.405	0.415	0.424	0.432	0.442	0.452	0.462	0.471	0.481	0.490	0.500	0.509	0.518	0.526	0.534	0.542	0.551	0.559	0.566	0.572	0.579	0.585	0.591	0.595	0.600	0.604	0.609	0.611	0.614	0.615	0.618	0.618	0.619	0.620	0.619	0.618	0.616	0.614	0.611	0.609	0.605	0.601	0.598	0.594	0.588	0.584	0.578	0.571	0.566	0.560	0.552	0.548	0.540	0.534	0.528	0.520	0.514	0.507	0.501	0.495	0.490	0.485	0.480	0.475	0.471	0.468	0.465	0.462	0.460	0.459	0.459	0.458	0.460	0.461	0.462	0.466	0.471	0.476	0.482	0.490	0.498	0.506	0.515	0.525	0.538	0.550	0.562	0.578	0.592	0.609	0.625	0.644	0.661	0.681	0.700	0.721	0.742	0.765	0.788	0.811	0.834	0.859	0.884	0.908	0.934	0.960	0.985	1.011	1.038	1.064	1.090	1.116	1.142	1.168	1.192	1.218	1.242	1.268	1.291	1.315	1.338	1.361	1.382	1.405	1.425	1.444	1.464	1.482	1.501	1.518	1.534	1.549	1.564	1.578	1.590	1.601	1.612	1.622	1.631	1.641	1.648	1.654	1.660	1.665	1.669	1.671	1.675	1.675	1.676	1.678	1.676	1.675	1.674	1.671	1.669	1.666	1.661	1.658	1.652	1.648	1.644	1.639	1.632	1.628	1.621	1.616	1.610	1.604	1.599	1.592	1.588	1.582	1.578	1.572	1.568	1.564	1.560	1.556	1.554	1.551	1.549	1.548	1.548	1.545	1.546	1.546	1.548	1.549	1.550	1.554	1.556	1.561	1.565	1.570	1.574	1.580	1.586	1.594	1.600	1.608	1.615	1.624	1.631	1.640	1.649	1.659	1.668	1.676	1.686	1.696	1.706	1.715	1.726	1.735	1.745	1.755	1.762	1.772	1.781	1.789	1.798	1.806	1.814	1.820	1.828	1.834	1.840	1.845	1.850	1.855	1.859	1.862	1.865	1.868	1.869	1.871	1.871	1.871	1.871	1.871	1.869	1.868	1.865	1.861	1.859	1.855	1.850	1.845	1.840	1.835	1.830	1.822	1.816	1.809	1.801	1.795	1.788	1.780	1.771	1.764	1.755	1.748	1.739	1.730	1.722	1.715	1.706	1.698	1.691	1.684	1.676	1.669	1.662	1.655	1.649	1.642	1.639	1.634	1.628	1.625	1.620	1.618	1.612	1.611	1.609	1.608	1.606	1.605	1.604	1.605	1.605	1.608	1.608	1.610	1.612	1.615	1.619	1.621	1.626	1.630	1.635	1.640	1.645	1.650	1.656	1.662	1.668	1.674	1.680	1.686	1.692	1.699	1.705	1.711	1.716	1.724	1.730	1.735	1.739	1.745	1.750	1.754	1.759	1.762	1.766	1.769	1.771	1.774	1.776	1.778	1.779	1.779	1.779	1.778	1.776	1.774	1.771	1.768	1.765	1.761	1.756	1.751	1.745	1.739	1.731	1.725	1.718	1.709	1.700	1.691	1.681	1.671	1.661	1.650	1.641	1.630	1.618	1.606	1.595	1.582	1.570	1.558	1.545	1.534	1.520	1.508	1.495	1.484	1.471	1.460	1.448	1.436	1.425	1.415	1.404	1.392	1.382	1.372	1.364	1.354	1.345	1.338	1.329	1.321	1.315	1.308	1.302	1.298	1.294	1.289	1.286	1.282	1.280	1.279	1.278	1.276	1.276	1.278	1.279	1.280	1.282	1.285	1.290	1.294	1.298	1.304	1.309	1.315	1.321	1.329	1.336	1.345	1.352	1.362	1.371	1.381	1.390	1.400	1.410	1.420	1.430	1.440	1.451	1.461	1.472	1.481	1.491	1.501	1.510	1.520	1.529	1.538	1.546	1.554	1.561	1.568	1.574	1.579	1.584	1.588	1.591	1.595	1.596	1.598	1.596	1.596	1.595	1.592	1.589	1.585	1.579	1.572	1.565	1.556	1.548	1.538	1.525	1.514	1.500	1.486	1.471	1.455	1.438	1.420	1.401	1.382	1.364	1.342	1.321	1.299	1.278	1.254	1.231	1.208	1.182	1.159	1.134	1.110	1.084	1.060	1.034	1.009	0.984	0.960	0.935	0.911	0.888	0.864	0.840	0.818	0.796	0.774	0.752	0.732	0.714	0.694	0.675	0.659	0.641	0.625	0.611	0.596	0.582	0.571	0.559	0.549	0.539	0.529	0.521	0.515	0.507	0.502	0.499	0.494	0.491	0.489	0.488	0.486	0.486	0.486	0.488	0.489	0.492	0.495	0.499	0.502	0.507	0.512	0.518	0.522	0.529	0.535	0.540	0.548	0.554	0.560	0.566	0.572	0.580	0.588	0.594	0.600	0.605	0.612	0.618	0.622	0.629	0.634	0.639	0.642	0.646	0.650	0.654	0.656	0.659	0.660	0.662	0.662	0.664	0.664	0.664	0.665	0.662	0.661	0.660	0.658	0.656	0.654	0.650	0.646	0.644	0.639	0.635	0.631	0.626	0.621	0.616	0.612	0.608	0.601	0.598	0.592	0.588	0.582	0.580	0.575	0.571	0.568	0.564	0.560	0.556	0.555	0.552	0.551	0.550	0.549	0.549	0.549	0.550	0.551	0.552	0.555	0.558	0.561	0.565	0.570	0.575	0.581	0.588	0.594	0.602	0.610	0.619	0.628	0.638	0.646	0.656	0.668	0.679	0.690	0.702	0.714	0.726	0.739	0.751	0.764	0.778	0.790	0.802	0.815	0.829	0.840	0.854	0.865	0.878	0.889	0.900	0.910	0.921	0.931	0.940	0.950	0.959	0.965	0.972	0.980	0.985	0.990	0.994	0.996	0.999	1.000	1.001	1.001	1.000	0.998	0.995	0.990	0.986	0.981	0.975	0.968	0.959	0.949	0.939	0.929	0.916	0.904	0.890	0.876	0.862	0.846	0.831	0.814	0.798	0.780	0.760	0.741	0.722	0.704	0.685	0.665	0.645	0.625	0.605	0.586	0.565	0.546	0.526	0.507	0.489	0.470	0.452	0.434	0.418	0.401	0.386	0.370	0.358	0.342	0.330	0.319	0.309	0.299	0.290	0.281	0.275	0.270	0.265	0.261	0.260	0.259	0.259	0.260	0.262	0.265	0.270	0.275	0.282	0.290	0.299	0.309	0.320	0.331	0.344	0.356	0.371	0.386	0.401	0.416	0.434	0.451	0.468	0.485	0.502	0.522	0.541	0.559	0.578	0.596	0.614	0.632	0.650	0.668	0.685	0.701	0.718	0.732	0.749	0.764	0.776	0.790	0.802	0.812	0.824	0.834	0.842	0.850	0.858	0.862	0.868	0.871	0.872	0.875	0.876	0.876	0.874	0.871	0.869	0.864	0.859	0.852	0.846	0.838	0.830	0.820	0.810	0.799	0.786	0.775	0.762	0.749	0.735	0.721	0.706	0.691	0.678	0.661	0.646	0.630	0.614	0.598	0.584	0.568	0.551	0.536	0.520	0.505	0.490	0.475	0.461	0.448	0.434	0.420	0.408	0.395	0.382	0.370	0.359	0.349	0.339	0.329	0.319	0.310	0.301	0.294	0.285	0.279	0.271	0.265	0.259	0.254	0.249	0.244	0.239	0.235	0.231	0.228	0.224	0.221	0.219	0.215	0.211	0.209	0.208	0.205	0.202	0.200	0.199	0.196	0.195	0.191	0.189	0.188	0.185	0.182	0.180	0.176	0.175	0.171	0.168	0.166	0.162	0.159	0.155	0.152	0.149	0.145	0.140	0.136	0.131	0.128	0.122	0.119	0.114	0.109	0.105	0.100	0.095	0.090	0.085	0.081	0.076	0.071	0.066	0.062	0.058	0.054	0.049	0.045	0.041	0.038	0.034	0.030	0.028	0.025	0.021	0.020	0.018	0.015	0.012	0.011	0.010	0.010	0.009	0.008	0.009	0.009	0.008	0.009	0.010	0.011	0.012	0.015	0.016	0.019	0.021	0.024	0.026	0.029	0.031	0.035	0.038	0.041	0.045	0.048	0.052	0.055	0.060	0.062	0.068	0.071	0.074	0.079	0.082	0.085	0.089	0.092	0.095	0.099	0.101	0.105	0.108	0.109	0.112	0.114	0.116	0.116	0.119	0.120	0.121	0.121	0.122	0.122	0.122	0.122	0.121	0.121	0.119	0.118	0.115	0.114	0.111	0.108	0.105	0.100	0.098	0.094	0.089	0.084	0.079	0.074	0.068	0.061	0.054	0.048	0.040	0.032	0.025	0.016	0.008	0.000	-0.010	-0.019	-0.029	-0.039	-0.049	-0.059	-0.069	-0.079	-0.089	-0.101	-0.111	-0.122	-0.134	-0.145	-0.155	-0.165	-0.176	-0.188	-0.198	-0.208	-0.219	-0.229	-0.238	-0.246	-0.256	-0.264	-0.272	-0.280	-0.288	-0.294	-0.299	-0.305	-0.310	-0.314	-0.318	-0.320	-0.321	-0.322	-0.324	-0.322	-0.321	-0.319	-0.316	-0.312	-0.306	-0.301	-0.294	-0.286	-0.278	-0.269	-0.259	-0.246	-0.234	-0.220	-0.206	-0.190	-0.175	-0.159	-0.141	-0.124	-0.104	-0.085	-0.065	-0.044	-0.022	0.000	0.021	0.045	0.068	0.091	0.115	0.139	0.164	0.188	0.211	0.236	0.260	0.284	0.309	0.331	0.355	0.379	0.401	0.424	0.445	0.468	0.489	0.509	0.529	0.549	0.566	0.585	0.602	0.619	0.634	0.649	0.664	0.676	0.690	0.701	0.712	0.722	0.731	0.739	0.748	0.754	0.760	0.764	0.769	0.772	0.775	0.776	0.778	0.779	0.778	0.778	0.775	0.772	0.770	0.768	0.762	0.759	0.754	0.748	0.744	0.738	0.731	0.724	0.718	0.710	0.702	0.696	0.689	0.680	0.672	0.665	0.658	0.649	0.641	0.634	0.625	0.619	0.611	0.602	0.596	0.589	0.582	0.576	0.570	0.562	0.556	0.551	0.545	0.540	0.535	0.531	0.526	0.521	0.518	0.515	0.510	0.506	0.505	0.501	0.499	0.496	0.494	0.494	0.491	0.489	0.488	0.488	0.486	0.485	0.485	0.484	0.484	0.482	0.482	0.482	0.481	0.481	0.481	0.480	0.480	0.479	0.479	0.479	0.478	0.478	0.476	0.476	0.474	0.472	0.471	0.470	0.468	0.466	0.464	0.460	0.458	0.454	0.451	0.448	0.444	0.439	0.434	0.430	0.424	0.418	0.412	0.406	0.400	0.394	0.386	0.379	0.371	0.364	0.355	0.346	0.338	0.329	0.320	0.310	0.301	0.290	0.281	0.270	0.260	0.250	0.239	0.229	0.218	0.206	0.196	0.186	0.175	0.165	0.155	0.144	0.134	0.124	0.114	0.105	0.096	0.088	0.079	0.071	0.064	0.056	0.050	0.044	0.038	0.034	0.029	0.024	0.021	0.019	0.016	0.014	0.012	0.011	0.012	0.012	0.014	0.016	0.019	0.022	0.025	0.030	0.035	0.040	0.045	0.052	0.059	0.066	0.074	0.082	0.090	0.099	0.108	0.118	0.125	0.135	0.145	0.154	0.162	0.172	0.181	0.190	0.200	0.208	0.216	0.222	0.231	0.238	0.242	0.249	0.254	0.259	0.262	0.265	0.268	0.270	0.270	0.269	0.268	0.265	0.262	0.259	0.252	0.248	0.240	0.232	0.224	0.215	0.204	0.191	0.179	0.166	0.151	0.135	0.119	0.102	0.085	0.066	0.049	0.029	0.008	-0.012	-0.032	-0.055	-0.076	-0.099	-0.121	-0.144	-0.168	-0.190	-0.212	-0.235	-0.259	-0.280	-0.302	-0.325	-0.346	-0.368	-0.389	-0.409	-0.430	-0.449	-0.468	-0.486	-0.504	-0.521	-0.538	-0.554	-0.568	-0.582	-0.595	-0.609	-0.619	-0.631	-0.641	-0.650	-0.659	-0.666	-0.674	-0.680	-0.686	-0.690	-0.695	-0.699	-0.701	-0.704	-0.704	-0.705	-0.705	-0.704	-0.704	-0.702	-0.700	-0.698	-0.695	-0.691	-0.688	-0.684	-0.680	-0.676	-0.671	-0.665	-0.661	-0.655	-0.650	-0.645	-0.638	-0.631	-0.625	-0.620	-0.614	-0.609	-0.601	-0.595	-0.590	-0.584	-0.579	-0.571	-0.566	-0.560	-0.555	-0.549	-0.544	-0.539	-0.534	-0.529	-0.525	-0.521	-0.516	-0.512	-0.509	-0.505	-0.501	-0.499	-0.496	-0.494	-0.491	-0.489	-0.488	-0.486	-0.484	-0.482	-0.481	-0.481	-0.481	-0.481	-0.481	-0.481	-0.481	-0.481	-0.482	-0.484	-0.484	-0.485	-0.486	-0.488	-0.489	-0.490	-0.491	-0.492	-0.494	-0.496	-0.496	-0.498	-0.499	-0.499	-0.500	-0.500	-0.501	-0.501	-0.501	-0.500	-0.500	-0.499	-0.499	-0.498	-0.496	-0.494	-0.491	-0.490	-0.486	-0.484	-0.481	-0.478	-0.472	-0.470	-0.465	-0.461	-0.456	-0.451	-0.446	-0.441	-0.436	-0.431	-0.426	-0.420	-0.415	-0.410	-0.404	-0.400	-0.395	-0.391	-0.386	-0.382	-0.379	-0.375	-0.371	-0.370	-0.368	-0.366	-0.365	-0.365	-0.364	-0.365	-0.368	-0.369	-0.372	-0.374	-0.379	-0.384	-0.389	-0.395	-0.402	-0.409	-0.418	-0.425	-0.436	-0.446	-0.456	-0.469	-0.481	-0.494	-0.506	-0.520	-0.535	-0.550	-0.565	-0.580	-0.596	-0.612	-0.630	-0.645	-0.662	-0.679	-0.698	-0.715	-0.731	-0.749	-0.765	-0.782	-0.800	-0.816	-0.832	-0.849	-0.864	-0.880	-0.894	-0.909	-0.922	-0.936	-0.949	-0.961	-0.972	-0.984	-0.995	-1.005	-1.014	-1.022	-1.030	-1.038	-1.044	-1.049	-1.052	-1.058	-1.060	-1.062	-1.064	-1.065	-1.064	-1.064	-1.061	-1.058	-1.055	-1.051	-1.045	-1.040	-1.032	-1.025	-1.018	-1.010	-1.000	-0.989	-0.979	-0.968	-0.955	-0.944	-0.931	-0.916	-0.904	-0.889	-0.874	-0.858	-0.842	-0.828	-0.810	-0.794	-0.776	-0.760	-0.742	-0.726	-0.709	-0.691	-0.675	-0.658	-0.641	-0.624	-0.608	-0.591	-0.575	-0.560	-0.542	-0.529	-0.514	-0.499	-0.484	-0.471	-0.458	-0.445	-0.431	-0.420	-0.410	-0.399	-0.389	-0.379	-0.370	-0.362	-0.354	-0.346	-0.340	-0.334	-0.329	-0.324	-0.319	-0.315	-0.311	-0.309	-0.308	-0.305	-0.302	-0.301	-0.301	-0.301	-0.300	-0.300	-0.300	-0.300	-0.300	-0.301	-0.301	-0.302	-0.304	-0.304	-0.304	-0.305	-0.305	-0.305	-0.304	-0.305	-0.304	-0.302	-0.301	-0.299	-0.296	-0.294	-0.290	-0.286	-0.282	-0.276	-0.272	-0.265	-0.259	-0.252	-0.244	-0.235	-0.226	-0.216	-0.206	-0.195	-0.184	-0.171	-0.160	-0.148	-0.134	-0.119	-0.104	-0.089	-0.074	-0.058	-0.041	-0.025	-0.008	0.010	0.026	0.044	0.062	0.080	0.098	0.118	0.135	0.152	0.171	0.190	0.208	0.226	0.245	0.262	0.279	0.296	0.315	0.331	0.348	0.365	0.380	0.396	0.412	0.428	0.442	0.456	0.471	0.484	0.498	0.510	0.522	0.535	0.545	0.556	0.568	0.578	0.588	0.598	0.608	0.616	0.625	0.632	0.640	0.648	0.655	0.661	0.668	0.672	0.679	0.684	0.690	0.694	0.699	0.702	0.706	0.710	0.712	0.716	0.720	0.722	0.725	0.726	0.730	0.731	0.732	0.735	0.736	0.739	0.740	0.740	0.741	0.742	0.744	0.745	0.745	0.746	0.748	0.749	0.749	0.750	0.751	0.752	0.754	0.755	0.756	0.758	0.760	0.761	0.762	0.765	0.766	0.770	0.771	0.774	0.778	0.780	0.784	0.786	0.790	0.794	0.796	0.801	0.806	0.810	0.815	0.819	0.825	0.830	0.835	0.840	0.846	0.852	0.858	0.864	0.870	0.876	0.882	0.888	0.894	0.900	0.906	0.914	0.919	0.925	0.930	0.936	0.941	0.946	0.952	0.956	0.961	0.966	0.970	0.974	0.978	0.980	0.984	0.986	0.989	0.991	0.992	0.994	0.995	0.995	0.995	0.995	0.995	0.994	0.992	0.991	0.989	0.986	0.984	0.980	0.976	0.972	0.969	0.964	0.960	0.955	0.950	0.944	0.939	0.932	0.926	0.920	0.914	0.908	0.901	0.895	0.888	0.880	0.874	0.866	0.860	0.852	0.845	0.839	0.831	0.824	0.818	0.810	0.802	0.796	0.789	0.782	0.776	0.770	0.764	0.758	0.750	0.745	0.739	0.732	0.726	0.721	0.716	0.710	0.705	0.700	0.695	0.690	0.684	0.680	0.674	0.670	0.665	0.660	0.654	0.650	0.645	0.640	0.635	0.630	0.625	0.621	0.616	0.610	0.606	0.600	0.595	0.590	0.584	0.578	0.572	0.565	0.559	0.552	0.545	0.539	0.531	0.522	0.515	0.507	0.498	0.490	0.480	0.471	0.460	0.451	0.440	0.430	0.418	0.406	0.394	0.382	0.370	0.358	0.345	0.331	0.318	0.302	0.289	0.275	0.259	0.244	0.229	0.214	0.198	0.182	0.165	0.150	0.134	0.118	0.102	0.085	0.070	0.054	0.038	0.022	0.008	-0.008	-0.022	-0.038	-0.051	-0.065	-0.079	-0.092	-0.105	-0.118	-0.129	-0.140	-0.150	-0.160	-0.170	-0.179	-0.185	-0.194	-0.200	-0.205	-0.210	-0.215	-0.218	-0.220	-0.222	-0.224	-0.224	-0.222	-0.221	-0.219	-0.218	-0.214	-0.208	-0.202	-0.196	-0.190	-0.182	-0.174	-0.165	-0.155	-0.145	-0.135	-0.122	-0.111	-0.099	-0.086	-0.072	-0.060	-0.045	-0.031	-0.016	-0.001	0.014	0.030	0.045	0.060	0.075	0.090	0.105	0.121	0.136	0.151	0.165	0.180	0.194	0.208	0.221	0.234	0.246	0.259	0.269	0.280	0.290	0.299	0.308	0.315	0.322	0.329	0.336	0.340	0.345	0.348	0.350	0.352	0.354	0.352	0.351	0.350	0.348	0.344	0.341	0.336	0.330	0.324	0.316	0.308	0.299	0.290	0.280	0.269	0.258	0.245	0.232	0.220	0.205	0.191	0.176	0.161	0.146	0.131	0.114	0.099	0.081	0.065	0.049	0.031	0.015	-0.002	-0.020	-0.036	-0.052	-0.070	-0.086	-0.102	-0.119	-0.135	-0.151	-0.166	-0.181	-0.196	-0.210	-0.225	-0.239	-0.251	-0.264	-0.276	-0.289	-0.300	-0.310	-0.320	-0.331	-0.341	-0.349	-0.359	-0.366	-0.372	-0.380	-0.386	-0.392	-0.398	-0.404	-0.409	-0.412	-0.416	-0.420	-0.422	-0.426	-0.429	-0.430	-0.431	-0.434	-0.435	-0.438	-0.438	-0.439	-0.440	-0.440	-0.440	-0.441	-0.441	-0.442	-0.442	-0.444	-0.444	-0.445	-0.445	-0.446	-0.448	-0.449	-0.450	-0.451	-0.452	-0.455	-0.458	-0.460	-0.464	-0.466	-0.470	-0.472	-0.476	-0.481	-0.485	-0.491	-0.495	-0.500	-0.506	-0.511	-0.518	-0.524	-0.529	-0.536	-0.542	-0.550	-0.556	-0.565	-0.572	-0.580	-0.588	-0.595	-0.604	-0.611	-0.620	-0.629	-0.636	-0.644	-0.651	-0.660	-0.669	-0.676	-0.684	-0.691	-0.699	-0.705	-0.712	-0.720	-0.726	-0.732	-0.739	-0.745	-0.750	-0.756	-0.762	-0.768	-0.771	-0.775	-0.780	-0.782	-0.788	-0.790	-0.792	-0.795	-0.798	-0.799	-0.801	-0.802	-0.802	-0.804	-0.804	-0.802	-0.804	-0.802	-0.801	-0.800	-0.798	-0.796	-0.794	-0.791	-0.786	-0.784	-0.780	-0.776	-0.772	-0.766	-0.761	-0.756	-0.751	-0.746	-0.740	-0.734	-0.726	-0.720	-0.712	-0.706	-0.698	-0.691	-0.682	-0.674	-0.666	-0.658	-0.649	-0.641	-0.631	-0.624	-0.614	-0.604	-0.595	-0.588	-0.578	-0.569	-0.560	-0.551	-0.541	-0.534	-0.524	-0.515	-0.506	-0.499	-0.491	-0.481	-0.474	-0.466	-0.459	-0.451	-0.444	-0.438	-0.430	-0.424	-0.416	-0.411	-0.405	-0.399	-0.394	-0.388	-0.382	-0.376	-0.372	-0.366	-0.361	-0.358	-0.352	-0.348	-0.342	-0.338	-0.334	-0.328	-0.322	-0.318	-0.312	-0.306	-0.301	-0.296	-0.289	-0.282	-0.275	-0.269	-0.260	-0.252	-0.244	-0.235	-0.225	-0.216	-0.206	-0.195	-0.185	-0.172	-0.160	-0.149	-0.135	-0.121	-0.108	-0.094	-0.079	-0.062	-0.048	-0.031	-0.015	0.001	0.018	0.035	0.052	0.070	0.088	0.106	0.124	0.140	0.158	0.175	0.194	0.211	0.228	0.244	0.261	0.276	0.291	0.308	0.321	0.336	0.350	0.362	0.375	0.386	0.396	0.405	0.415	0.424	0.430	0.435	0.440	0.445	0.449	0.450	0.450	0.450	0.450	0.448	0.442	0.439	0.432	0.425	0.418	0.408	0.399	0.386	0.374	0.361	0.348	0.331	0.315	0.298	0.280	0.261	0.240	0.221	0.200	0.178	0.155	0.131	0.109	0.084	0.060	0.035	0.010	-0.016	-0.042	-0.068	-0.094	-0.119	-0.145	-0.171	-0.196	-0.221	-0.248	-0.271	-0.295	-0.320	-0.342	-0.366	-0.388	-0.409	-0.430	-0.450	-0.470	-0.489	-0.505	-0.522	-0.539	-0.552	-0.566	-0.579	-0.590	-0.601	-0.610	-0.619	-0.628	-0.634	-0.639	-0.642	-0.646	-0.649	-0.649	-0.649	-0.649	-0.648	-0.645	-0.641	-0.638	-0.631	-0.626	-0.619	-0.612	-0.604	-0.596	-0.588	-0.578	-0.568	-0.558	-0.548	-0.536	-0.526	-0.516	-0.505	-0.495	-0.485	-0.474	-0.464	-0.454	-0.444	-0.435	-0.426	-0.420	-0.411	-0.405	-0.399	-0.392	-0.389	-0.385	-0.381	-0.380	-0.379	-0.378	-0.379	-0.379	-0.382	-0.385	-0.389	-0.394	-0.400	-0.408	-0.415	-0.424	-0.434	-0.442	-0.454	-0.468	-0.479	-0.492	-0.505	-0.520	-0.535	-0.551	-0.568	-0.582	-0.600	-0.616	-0.634	-0.651	-0.669	-0.685	-0.702	-0.720	-0.736	-0.754	-0.769	-0.785	-0.801	-0.816	-0.830	-0.844	-0.858	-0.870	-0.882	-0.894	-0.904	-0.912	-0.921	-0.930	-0.936	-0.942	-0.948	-0.951	-0.955	-0.956	-0.958	-0.958	-0.958	-0.955	-0.952	-0.950	-0.945	-0.940	-0.934	-0.928	-0.920	-0.911	-0.902	-0.894	-0.882	-0.874	-0.862	-0.850	-0.839	-0.826	-0.815	-0.802	-0.790	-0.778	-0.765	-0.751	-0.739	-0.725	-0.714	-0.701	-0.689	-0.678	-0.666	-0.656	-0.645	-0.634	-0.625	-0.616	-0.608	-0.599	-0.591	-0.584	-0.578	-0.570	-0.565	-0.560	-0.556	-0.554	-0.550	-0.548	-0.544	-0.542	-0.542	-0.541	-0.541	-0.541	-0.541	-0.544	-0.544	-0.548	-0.549	-0.551	-0.554	-0.558	-0.561	-0.565	-0.568	-0.571	-0.576	-0.579	-0.584	-0.588	-0.592	-0.596	-0.600	-0.605	-0.609	-0.612	-0.618	-0.621	-0.625	-0.628	-0.631	-0.635	-0.639	-0.642	-0.645	-0.648	-0.650	-0.652	-0.655	-0.658	-0.659	-0.661	-0.662	-0.665	-0.666	-0.668	-0.669	-0.670	-0.670	-0.672	-0.672	-0.674	-0.675	-0.675	-0.678	-0.678	-0.679	-0.680	-0.680	-0.681	-0.682	-0.684	-0.685	-0.686	-0.689	-0.690	-0.692	-0.694	-0.698	-0.701	-0.702	-0.706	-0.710	-0.714	-0.719	-0.724	-0.729	-0.734	-0.740	-0.745	-0.752	-0.759	-0.768	-0.775	-0.782	-0.792	-0.801	-0.810	-0.821	-0.832	-0.842	-0.855	-0.866	-0.879	-0.891	-0.905	-0.919	-0.932	-0.948	-0.962	-0.978	-0.992	-1.008	-1.024	-1.040	-1.056	-1.074	-1.090	-1.106	-1.124	-1.139	-1.156	-1.172	-1.189	-1.205	-1.221	-1.236	-1.251	-1.266	-1.282	-1.296	-1.309	-1.322	-1.335	-1.348	-1.359	-1.370	-1.379	-1.389	-1.398	-1.405	-1.411	-1.416	-1.421	-1.426	-1.429	-1.431	-1.431	-1.432	-1.431	-1.429	-1.426	-1.422	-1.418	-1.412	-1.405	-1.398	-1.389	-1.379	-1.369	-1.358	-1.345	-1.332	-1.319	-1.304	-1.289	-1.274	-1.256	-1.240	-1.222	-1.205	-1.185	-1.166	-1.146	-1.128	-1.108	-1.086	-1.066	-1.045	-1.025	-1.004	-0.981	-0.961	-0.940	-0.920	-0.900	-0.879	-0.859	-0.840	-0.820	-0.801	-0.784	-0.765	-0.746	-0.730	-0.714	-0.696	-0.681	-0.666	-0.652	-0.640	-0.626	-0.615	-0.602	-0.592	-0.582	-0.574	-0.565	-0.558	-0.550	-0.544	-0.539	-0.534	-0.529	-0.526	-0.524	-0.521	-0.520	-0.519	-0.518	-0.519	-0.519	-0.520	-0.521	-0.524	-0.528	-0.529	-0.532	-0.538	-0.540	-0.545	-0.549	-0.554	-0.558	-0.562	-0.568	-0.571	-0.578	-0.581	-0.586	-0.590	-0.594	-0.599	-0.602	-0.606	-0.609	-0.611	-0.614	-0.618	-0.619	-0.620	-0.620	-0.621	-0.621	-0.621	-0.621	-0.620	-0.619	-0.618	-0.615	-0.612	-0.609	-0.605	-0.600	-0.596	-0.591	-0.586	-0.581	-0.575	-0.569	-0.562	-0.556	-0.549	-0.541	-0.534	-0.526	-0.518	-0.510	-0.501	-0.494	-0.485	-0.476	-0.468	-0.459	-0.450	-0.441	-0.432	-0.424	-0.416	-0.408	-0.399	-0.389	-0.382	-0.374	-0.365	-0.358	-0.349	-0.341	-0.334	-0.326	-0.319	-0.312	-0.305	-0.299	-0.292	-0.286	-0.280	-0.274	-0.269	-0.262	-0.258	-0.252	-0.246	-0.242	-0.238	-0.234	100.000	5.000	2.000	1.000	7.000	0.000	0.000	0.000	0.000	0.000	0.000	0.000	0.000	0.000	0.000	0.000	0.000	0.000	0.169	0.184	0.200	0.216	0.232	0.250	0.268	0.286	0.306	0.325	0.344	0.364	0.384	0.404	0.425	0.446	0.468	0.489	0.510	0.531	0.554	0.576	0.599	0.620	0.642	0.666	0.688	0.710	0.732	0.755	0.778	0.800	0.822	0.844	0.866	0.889	0.910	0.931	0.952	0.974	0.995	1.016	1.036	1.056	1.076	1.096	1.116	1.135	1.152	1.172	1.190	1.208	1.225	1.241	1.259	1.272	1.289	1.304	1.318	1.331	1.345	1.356	1.370	1.381	1.391	1.401	1.411	1.420	1.429	1.436	1.442	1.449	1.455	1.460	1.465	1.469	1.472	1.475	1.476	1.478	1.479	1.478	1.478	1.478	1.475	1.472	1.470	1.466	1.462	1.458	1.452	1.449	1.444	1.438	1.430	1.424	1.418	1.411	1.402	1.395	1.388	1.380	1.372	1.364	1.356	1.346	1.339	1.330	1.322	1.315	1.306	1.299	1.290	1.282	1.276	1.269	1.261	1.255	1.248	1.241	1.235	1.229	1.224	1.218	1.212	1.209	1.204	1.200	1.195	1.191	1.189	1.185	1.182	1.180	1.176	1.174	1.171	1.170	1.168	1.166	1.165	1.164	1.161	1.159	1.158	1.155	1.154	1.151	1.150	1.148	1.145	1.144	1.141	1.139	1.135	1.131	1.129	1.125	1.121	1.116	1.112	1.108	1.104	1.098	1.092	1.086	1.081	1.075	1.069	1.061	1.055	1.048	1.041	1.034	1.028	1.020	1.012	1.006	1.000	0.992	0.986	0.978	0.971	0.965	0.960	0.952	0.946	0.942	0.936	0.931	0.929	0.924	0.920	0.918	0.915	0.914	0.911	0.910	0.910	0.911	0.911	0.912	0.915	0.918	0.921	0.924	0.929	0.932	0.938	0.944	0.950	0.956	0.964	0.971	0.979	0.988	0.995	1.004	1.012	1.021	1.030	1.039	1.048	1.058	1.066	1.074	1.084	1.091	1.099	1.106	1.114	1.119	1.125	1.130	1.135	1.139	1.142	1.145	1.146	1.146	1.146	1.145	1.142	1.140	1.135	1.131	1.125	1.116	1.109	1.099	1.088	1.076	1.062	1.049	1.035	1.019	1.001	0.982	0.965	0.944	0.924	0.902	0.880	0.856	0.832	0.809	0.784	0.758	0.731	0.706	0.679	0.651	0.624	0.596	0.569	0.541	0.515	0.488	0.460	0.434	0.408	0.381	0.356	0.331	0.308	0.285	0.261	0.241	0.219	0.200	0.181	0.165	0.149	0.132	0.119	0.106	0.094	0.084	0.075	0.068	0.061	0.056	0.055	0.052	0.051	0.052	0.055	0.059	0.064	0.070	0.078	0.088	0.098	0.110	0.122	0.138	0.152	0.169	0.186	0.204	0.224	0.244	0.265	0.288	0.308	0.331	0.355	0.380	0.404	0.429	0.454	0.480	0.505	0.530	0.558	0.582	0.609	0.634	0.659	0.684	0.709	0.732	0.756	0.779	0.800	0.822	0.844	0.864	0.884	0.902	0.919	0.935	0.951	0.965	0.979	0.992	1.004	1.014	1.024	1.031	1.039	1.044	1.050	1.054	1.056	1.059	1.060	1.060	1.059	1.058	1.055	1.050	1.048	1.042	1.036	1.030	1.024	1.016	1.009	1.000	0.992	0.984	0.974	0.965	0.956	0.948	0.939	0.930	0.920	0.912	0.904	0.896	0.889	0.882	0.876	0.870	0.866	0.860	0.856	0.852	0.850	0.849	0.846	0.846	0.846	0.848	0.848	0.850	0.854	0.856	0.861	0.865	0.871	0.878	0.884	0.891	0.899	0.908	0.916	0.925	0.934	0.944	0.954	0.964	0.974	0.984	0.995	1.004	1.014	1.024	1.034	1.042	1.054	1.061	1.071	1.080	1.088	1.095	1.102	1.109	1.115	1.120	1.126	1.130	1.134	1.138	1.139	1.142	1.142	1.144	1.144	1.142	1.141	1.140	1.138	1.134	1.129	1.125	1.120	1.114	1.108	1.100	1.094	1.086	1.078	1.069	1.059	1.050	1.040	1.029	1.019	1.008	0.996	0.984	0.971	0.959	0.946	0.932	0.919	0.906	0.891	0.878	0.864	0.849	0.834	0.819	0.804	0.790	0.774	0.759	0.744	0.729	0.714	0.698	0.681	0.666	0.650	0.635	0.620	0.604	0.589	0.572	0.558	0.542	0.528	0.512	0.498	0.482	0.469	0.454	0.439	0.425	0.411	0.399	0.385	0.371	0.359	0.346	0.335	0.322	0.310	0.300	0.290	0.279	0.270	0.260	0.250	0.241	0.234	0.225	0.219	0.211	0.202	0.198	0.191	0.185	0.180	0.175	0.171	0.166	0.162	0.158	0.156	0.152	0.150	0.148	0.145	0.142	0.140	0.140	0.139	0.136	0.135	0.134	0.132	0.131	0.131	0.130	0.129	0.129	0.128	0.125	0.125	0.124	0.121	0.120	0.119	0.116	0.115	0.112	0.110	0.108	0.105	0.101	0.098	0.094	0.091	0.088	0.082	0.079	0.075	0.070	0.065	0.059	0.055	0.050	0.044	0.038	0.032	0.028	0.021	0.015	0.009	0.004	-0.002	-0.009	-0.015	-0.021	-0.026	-0.032	-0.038	-0.042	-0.049	-0.054	-0.059	-0.062	-0.068	-0.071	-0.075	-0.078	-0.081	-0.084	-0.085	-0.086	-0.088	-0.089	-0.088	-0.088	-0.086	-0.084	-0.081	-0.078	-0.074	-0.070	-0.065	-0.059	-0.052	-0.046	-0.038	-0.030	-0.020	-0.010	-0.001	0.010	0.021	0.032	0.045	0.058	0.070	0.084	0.098	0.111	0.126	0.140	0.155	0.171	0.186	0.202	0.218	0.232	0.248	0.262	0.279	0.294	0.309	0.324	0.338	0.351	0.364	0.378	0.391	0.404	0.415	0.426	0.438	0.446	0.456	0.465	0.472	0.480	0.488	0.492	0.499	0.504	0.507	0.511	0.515	0.516	0.518	0.520	0.520	0.520	0.519	0.518	0.515	0.514	0.511	0.509	0.505	0.501	0.498	0.494	0.489	0.484	0.479	0.474	0.469	0.464	0.459	0.454	0.448	0.442	0.438	0.431	0.428	0.421	0.416	0.411	0.408	0.402	0.399	0.394	0.390	0.385	0.380	0.378	0.374	0.370	0.366	0.362	0.359	0.356	0.352	0.350	0.348	0.344	0.340	0.338	0.335	0.332	0.330	0.326	0.325	0.321	0.319	0.316	0.314	0.311	0.308	0.305	0.301	0.299	0.296	0.294	0.290	0.288	0.285	0.281	0.279	0.275	0.272	0.270	0.268	0.265	0.262	0.259	0.256	0.255	0.252	0.250	0.248	0.245	0.242	0.240	0.238	0.236	0.234	0.232	0.230	0.228	0.225	0.222	0.220	0.219	0.216	0.212	0.210	0.209	0.206	0.202	0.199	0.196	0.192	0.190	0.185	0.182	0.178	0.174	0.168	0.162	0.158	0.151	0.146	0.140	0.132	0.126	0.120	0.112	0.104	0.096	0.088	0.079	0.070	0.060	0.051	0.041	0.032	0.021	0.011	0.001	-0.010	-0.020	-0.032	-0.042	-0.055	-0.066	-0.079	-0.091	-0.102	-0.115	-0.126	-0.140	-0.151	-0.164	-0.176	-0.189	-0.201	-0.215	-0.228	-0.240	-0.254	-0.268	-0.280	-0.294	-0.306	-0.320	-0.334	-0.348	-0.361	-0.374	-0.388	-0.401	-0.415	-0.429	-0.444	-0.458	-0.472	-0.488	-0.502	-0.518	-0.534	-0.549	-0.565	-0.581	-0.598	-0.612	-0.630	-0.646	-0.664	-0.681	-0.699	-0.716	-0.735	-0.754	-0.771	-0.790	-0.810	-0.828	-0.848	-0.868	-0.886	-0.906	-0.928	-0.948	-0.968	-0.989	-1.008	-1.029	-1.049	-1.070	-1.090	-1.110	-1.130	-1.150	-1.170	-1.189	-1.209	-1.228	-1.246	-1.264	-1.281	-1.300	-1.316	-1.334	-1.350	-1.365	-1.380	-1.394	-1.409	-1.422	-1.435	-1.448	-1.459	-1.470	-1.480	-1.489	-1.498	-1.506	-1.514	-1.520	-1.525	-1.530	-1.534	-1.538	-1.541	-1.542	-1.544	-1.545	-1.545	-1.544	-1.541	-1.539	-1.536	-1.534	-1.529	-1.524	-1.520	-1.514	-1.506	-1.500	-1.494	-1.486	-1.478	-1.469	-1.460	-1.451	-1.441	-1.431	-1.421	-1.411	-1.400	-1.390	-1.378	-1.368	-1.356	-1.345	-1.332	-1.321	-1.311	-1.299	-1.289	-1.278	-1.265	-1.255	-1.244	-1.232	-1.221	-1.211	-1.200	-1.190	-1.180	-1.170	-1.161	-1.151	-1.142	-1.134	-1.125	-1.116	-1.110	-1.101	-1.095	-1.086	-1.081	-1.074	-1.068	-1.064	-1.058	-1.054	-1.050	-1.045	-1.042	-1.040	-1.036	-1.035	-1.034	-1.032	-1.031	-1.031	-1.031	-1.032	-1.034	-1.036	-1.039	-1.041	-1.046	-1.050	-1.054	-1.060	-1.066	-1.071	-1.079	-1.086	-1.095	-1.102	-1.111	-1.122	-1.131	-1.142	-1.152	-1.165	-1.178	-1.189	-1.201	-1.214	-1.228	-1.241	-1.255	-1.269	-1.284	-1.298	-1.312	-1.326	-1.341	-1.356	-1.371	-1.386	-1.400	-1.416	-1.430	-1.445	-1.459	-1.472	-1.485	-1.499	-1.510	-1.522	-1.534	-1.546	-1.558	-1.568	-1.576	-1.585	-1.594	-1.601	-1.609	-1.614	-1.620	-1.624	-1.629	-1.632	-1.635	-1.636	-1.638	-1.639	-1.639	-1.638	-1.636	-1.634	-1.631	-1.628	-1.625	-1.620	-1.615	-1.610	-1.604	-1.598	-1.590	-1.584	-1.576	-1.569	-1.561	-1.552	-1.545	-1.536	-1.528	-1.520	-1.511	-1.502	-1.494	-1.485	-1.478	-1.469	-1.462	-1.455	-1.448	-1.440	-1.432	-1.425	-1.419	-1.412	-1.406	-1.399	-1.392	-1.388	-1.381	-1.376	-1.370	-1.365	-1.360	-1.355	-1.349	-1.344	-1.338	-1.332	-1.326	-1.321	-1.316	-1.309	-1.302	-1.296	-1.289	-1.282	-1.275	-1.265	-1.258	-1.249	-1.239	-1.230	-1.219	-1.208	-1.195	-1.184	-1.170	-1.158	-1.144	-1.130	-1.114	-1.099	-1.084	-1.068	-1.050	-1.032	-1.015	-0.996	-0.979	-0.959	-0.941	-0.921	-0.902	-0.882	-0.862	-0.842	-0.824	-0.802	-0.784	-0.764	-0.744	-0.725	-0.706	-0.688	-0.670	-0.651	-0.634	-0.616	-0.600	-0.584	-0.569	-0.554	-0.540	-0.528	-0.515	-0.502	-0.491	-0.480	-0.471	-0.461	-0.454	-0.446	-0.440	-0.434	-0.430	-0.426	-0.422	-0.421	-0.419	-0.418	-0.419	-0.419	-0.421	-0.424	-0.428	-0.431	-0.435	-0.440	-0.448	-0.454	-0.460	-0.468	-0.476	-0.485	-0.494	-0.504	-0.514	-0.525	-0.535	-0.545	-0.558	-0.569	-0.580	-0.592	-0.604	-0.616	-0.629	-0.641	-0.652	-0.665	-0.679	-0.691	-0.702	-0.715	-0.726	-0.739	-0.750	-0.762	-0.774	-0.785	-0.796	-0.806	-0.819	-0.829	-0.839	-0.850	-0.860	-0.870	-0.879	-0.889	-0.898	-0.906	-0.916	-0.925	-0.934	-0.941	-0.950	-0.958	-0.966	-0.974	-0.980	-0.989	-0.996	-1.004	-1.011	-1.019	-1.025	-1.032	-1.040	-1.048	-1.055	-1.062	-1.070	-1.078	-1.085	-1.092	-1.098	-1.105	-1.112	-1.120	-1.128	-1.135	-1.144	-1.151	-1.159	-1.168	-1.175	-1.184	-1.191	-1.199	-1.206	-1.215	-1.222	-1.231	-1.239	-1.248	-1.255	-1.262	-1.271	-1.279	-1.286	-1.295	-1.302	-1.310	-1.319	-1.326	-1.332	-1.340	-1.348	-1.355	-1.361	-1.369	-1.376	-1.382	-1.390	-1.396	-1.405	-1.411	-1.418	-1.424	-1.430	-1.438	-1.445	-1.451	-1.458	-1.464	-1.471	-1.478	-1.485	-1.491	-1.499	-1.506	-1.512	-1.520	-1.528	-1.534	-1.541	-1.549	-1.556	-1.565	-1.571	-1.580	-1.588	-1.596	-1.604	-1.611	-1.619	-1.629	-1.636	-1.644	-1.652	-1.659	-1.666	-1.674	-1.682	-1.688	-1.695	-1.702	-1.708	-1.715	-1.721	-1.725	-1.731	-1.735	-1.738	-1.742	-1.745	-1.746	-1.750	-1.750	-1.751	-1.751	-1.750	-1.749	-1.748	-1.744	-1.740	-1.735	-1.731	-1.725	-1.720	-1.712	-1.705	-1.698	-1.688	-1.679	-1.668	-1.658	-1.646	-1.634	-1.622	-1.609	-1.596	-1.582	-1.569	-1.554	-1.540	-1.525	-1.511	-1.496	-1.482	-1.468	-1.452	-1.438	-1.424	-1.409	-1.395	-1.381	-1.368	-1.355	-1.342	-1.330	-1.318	-1.308	-1.296	-1.286	-1.278	-1.270	-1.261	-1.255	-1.248	-1.242	-1.236	-1.232	-1.230	-1.226	-1.226	-1.225	-1.224	-1.225	-1.225	-1.228	-1.230	-1.234	-1.239	-1.244	-1.250	-1.255	-1.261	-1.269	-1.278	-1.286	-1.295	-1.305	-1.314	-1.324	-1.334	-1.345	-1.356	-1.366	-1.378	-1.389	-1.400	-1.412	-1.422	-1.435	-1.445	-1.456	-1.468	-1.478	-1.488	-1.498	-1.508	-1.518	-1.526	-1.535	-1.544	-1.551	-1.559	-1.566	-1.571	-1.578	-1.582	-1.586	-1.590	-1.592	-1.596	-1.596	-1.599	-1.599	-1.598	-1.596	-1.594	-1.591	-1.588	-1.584	-1.579	-1.574	-1.566	-1.560	-1.551	-1.544	-1.534	-1.524	-1.515	-1.504	-1.492	-1.480	-1.469	-1.456	-1.442	-1.429	-1.416	-1.402	-1.389	-1.374	-1.360	-1.345	-1.331	-1.316	-1.302	-1.288	-1.274	-1.260	-1.246	-1.232	-1.221	-1.208	-1.196	-1.184	-1.174	-1.162	-1.154	-1.145	-1.136	-1.129	-1.122	-1.116	-1.110	-1.106	-1.101	-1.098	-1.095	-1.094	-1.094	-1.092	-1.094	-1.094	-1.096	-1.098	-1.101	-1.104	-1.109	-1.112	-1.116	-1.121	-1.128	-1.134	-1.139	-1.145	-1.151	-1.159	-1.165	-1.170	-1.178	-1.184	-1.189	-1.195	-1.200	-1.205	-1.210	-1.215	-1.218	-1.222	-1.225	-1.229	-1.230	-1.232	-1.234	-1.234	-1.234	-1.232	-1.232	-1.231	-1.230	-1.226	-1.224	-1.220	-1.218	-1.214	-1.209	-1.204	-1.199	-1.194	-1.189	-1.184	-1.178	-1.172	-1.166	-1.161	-1.156	-1.151	-1.146	-1.141	-1.136	-1.132	-1.129	-1.125	-1.122	-1.120	-1.118	-1.116	-1.115	-1.115	-1.115	-1.116	-1.116	-1.119	-1.121	-1.122	-1.126	-1.131	-1.135	-1.141	-1.145	-1.151	-1.158	-1.165	-1.172	-1.180	-1.186	-1.195	-1.202	-1.211	-1.220	-1.228	-1.238	-1.246	-1.254	-1.262	-1.271	-1.280	-1.288	-1.296	-1.304	-1.310	-1.318	-1.325	-1.331	-1.338	-1.342	-1.348	-1.352	-1.358	-1.361	-1.364	-1.368	-1.369	-1.371	-1.372	-1.375	-1.376	-1.376	-1.376	-1.376	-1.376	-1.376	-1.375	-1.375	-1.374	-1.372	-1.371	-1.370	-1.370	-1.369	-1.366	-1.366	-1.366	-1.365	-1.366	-1.366	-1.365	-1.366	-1.369	-1.370	-1.371	-1.372	-1.376	-1.380	-1.382	-1.388	-1.394	-1.398	-1.405	-1.410	-1.416	-1.425	-1.432	-1.440	-1.449	-1.458	-1.468	-1.476	-1.486	-1.496	-1.506	-1.516	-1.528	-1.538	-1.548	-1.559	-1.569	-1.580	-1.590	-1.600	-1.609	-1.618	-1.628	-1.636	-1.644	-1.651	-1.658	-1.665	-1.671	-1.675	-1.681	-1.685	-1.688	-1.690	-1.691	-1.694	-1.694	-1.695	-1.694	-1.692	-1.690	-1.688	-1.685	-1.680	-1.676	-1.671	-1.666	-1.661	-1.656	-1.649	-1.642	-1.635	-1.629	-1.621	-1.615	-1.606	-1.600	-1.592	-1.585	-1.578	-1.571	-1.564	-1.558	-1.552	-1.546	-1.541	-1.536	-1.531	-1.528	-1.524	-1.520	-1.518	-1.516	-1.514	-1.514	-1.514	-1.512	-1.514	-1.515	-1.516	-1.519	-1.522	-1.525	-1.529	-1.534	-1.539	-1.542	-1.548	-1.552	-1.559	-1.564	-1.570	-1.575	-1.580	-1.586	-1.592	-1.598	-1.604	-1.609	-1.612	-1.618	-1.622	-1.625	-1.629	-1.631	-1.634	-1.635	-1.636	-1.638	-1.636	-1.635	-1.634	-1.631	-1.628	-1.624	-1.618	-1.611	-1.605	-1.596	-1.588	-1.578	-1.569	-1.558	-1.545	-1.531	-1.519	-1.504	-1.489	-1.472	-1.456	-1.439	-1.421	-1.404	-1.385	-1.365	-1.345	-1.325	-1.305	-1.285	-1.264	-1.242	-1.222	-1.201	-1.180	-1.159	-1.138	-1.119	-1.099	-1.078	-1.059	-1.040	-1.021	-1.004	-0.986	-0.970	-0.954	-0.939	-0.924	-0.910	-0.896	-0.884	-0.872	-0.862	-0.851	-0.844	-0.835	-0.828	-0.821	-0.815	-0.811	-0.808	-0.804	-0.801	-0.800	-0.799	-0.798	-0.799	-0.799	-0.800	-0.802	-0.804	-0.806	-0.810	-0.812	-0.815	-0.819	-0.822	-0.826	-0.830	-0.835	-0.838	-0.840	-0.844	-0.848	-0.850	-0.851	-0.854	-0.855	-0.856	-0.856	-0.856	-0.855	-0.854	-0.851	-0.848	-0.845	-0.839	-0.834	-0.828	-0.820	-0.812	-0.802	-0.794	-0.782	-0.771	-0.759	-0.746	-0.731	-0.718	-0.701	-0.686	-0.669	-0.651	-0.632	-0.614	-0.595	-0.575	-0.555	-0.534	-0.512	-0.491	-0.470	-0.448	-0.426	-0.404	-0.381	-0.360	-0.338	-0.316	-0.294	-0.272	-0.251	-0.230	-0.210	-0.189	-0.169	-0.151	-0.131	-0.114	-0.096	-0.080	-0.064	-0.049	-0.035	-0.021	-0.009	0.004	0.014	0.024	0.034	0.041	0.050	0.056	0.062	0.068	0.072	0.076	0.080	0.081	0.082	0.082	0.082	0.084	0.082	0.080	0.079	0.076	0.074	0.070	0.068	0.064	0.059	0.055	0.051	0.048	0.044	0.040	0.035	0.031	0.028	0.022	0.019	0.016	0.012	0.011	0.009	0.006	0.005	0.004	0.002	0.002	0.001	0.001	0.002	0.004	0.005	0.006	0.009	0.011	0.014	0.018	0.020	0.025	0.029	0.032	0.038	0.042	0.048	0.051	0.058	0.062	0.069	0.074	0.079	0.084	0.090	0.095	0.100	0.106	0.110	0.115	0.119	0.124	0.128	0.131	0.136	0.139	0.141	0.144	0.146	0.149	0.151	0.151	0.152	0.152	0.154	0.152	0.152	0.151	0.151	0.149	0.146	0.145	0.142	0.140	0.136	0.131	0.128	0.122	0.118	0.111	0.106	0.101	0.095	0.088	0.082	0.074	0.068	0.060	0.052	0.044	0.035	0.026	0.018	0.008	-0.002	-0.012	-0.021	-0.032	-0.042	-0.054	-0.065	-0.076	-0.089	-0.101	-0.112	-0.125	-0.139	-0.151	-0.164	-0.178	-0.191	-0.206	-0.220	-0.234	-0.248	-0.262	-0.278	-0.291	-0.308	-0.322	-0.339	-0.354	-0.369	-0.385	-0.401	-0.416	-0.431	-0.449	-0.464	-0.479	-0.495	-0.511	-0.526	-0.541	-0.556	-0.571	-0.585	-0.600	-0.614	-0.628	-0.640	-0.654	-0.666	-0.680	-0.691	-0.702	-0.714	-0.724	-0.735	-0.745	-0.754	-0.762	-0.771	-0.779	-0.785	-0.791	-0.798	-0.802	-0.808	-0.812	-0.815	-0.819	-0.821	-0.824	-0.825	-0.826	-0.826	-0.826	-0.825	-0.825	-0.824	-0.822	-0.820	-0.819	-0.816	-0.814	-0.811	-0.808	-0.804	-0.801	-0.799	-0.796	-0.794	-0.791	-0.789	-0.786	-0.785	-0.782	-0.781	-0.780	-0.780	-0.780	-0.781	-0.781	-0.784	-0.786	-0.789	-0.792	-0.798	-0.801	-0.806	-0.814	-0.820	-0.829	-0.836	-0.845	-0.855	-0.866	-0.876	-0.888	-0.900	-0.912	-0.925	-0.939	-0.952	-0.968	-0.982	-0.996	-1.011	-1.026	-1.042	-1.059	-1.072	-1.089	-1.104	-1.119	-1.135	-1.150	-1.165	-1.179	-1.194	-1.206	-1.219	-1.232	-1.245	-1.256	-1.268	-1.276	-1.288	-1.296	-1.305	-1.311	-1.319	-1.325	-1.330	-1.334	-1.339	-1.342	-1.345	-1.346	-1.349	-1.349	-1.349	-1.348	-1.346	-1.344	-1.341	-1.339	-1.336	-1.332	-1.328	-1.322	-1.318	-1.312	-1.306	-1.299	-1.294	-1.288	-1.281	-1.274	-1.266	-1.260	-1.254	-1.246	-1.240	-1.234	-1.228	-1.220	-1.214	-1.208	-1.202	-1.196	-1.190	-1.185	-1.179	-1.175	-1.170	-1.165	-1.161	-1.156	-1.152	-1.149	-1.145	-1.142	-1.139	-1.136	-1.132	-1.130	-1.128	-1.124	-1.121	-1.120	-1.118	-1.115	-1.114	-1.111	-1.109	-1.105	-1.102	-1.100	-1.098	-1.095	-1.092	-1.090	-1.085	-1.082	-1.079	-1.075	-1.071	-1.066	-1.061	-1.056	-1.051	-1.045	-1.038	-1.031	-1.025	-1.016	-1.010	-1.000	-0.992	-0.982	-0.972	-0.962	-0.952	-0.941	-0.930	-0.918	-0.906	-0.892	-0.880	-0.866	-0.851	-0.838	-0.822	-0.809	-0.792	-0.776	-0.760	-0.744	-0.728	-0.710	-0.692	-0.674	-0.656	-0.638	-0.620	-0.600	-0.582	-0.562	-0.545	-0.526	-0.507	-0.488	-0.469	-0.450	-0.430	-0.412	-0.394	-0.375	-0.356	-0.338	-0.320	-0.302	-0.285	-0.268	-0.251	-0.236	-0.220	-0.205	-0.190	-0.176	-0.164	-0.150	-0.138	-0.128	-0.116	-0.106	-0.096	-0.089	-0.081	-0.074	-0.069	-0.062	-0.058	-0.055	-0.051	-0.050	-0.049	-0.049	-0.049	-0.050	-0.052	-0.055	-0.060	-0.064	-0.069	-0.075	-0.082	-0.089	-0.098	-0.106	-0.115	-0.125	-0.135	-0.144	-0.155	-0.166	-0.178	-0.189	-0.200	-0.212	-0.224	-0.235	-0.248	-0.260	-0.271	-0.282	-0.292	-0.304	-0.315	-0.324	-0.334	-0.342	-0.350	-0.358	-0.365	-0.372	-0.378	-0.382	-0.386	-0.390	-0.394	-0.396	-0.396	-0.398	-0.398	-0.398	-0.394	-0.392	-0.389	-0.384	-0.379	-0.374	-0.368	-0.360	-0.352	-0.344	-0.335	-0.326	-0.316	-0.305	-0.295	-0.282	-0.271	-0.260	-0.249	-0.236	-0.224	-0.211	-0.200	-0.188	-0.175	-0.162	-0.151	-0.139	-0.128	-0.118	-0.106	-0.095	-0.085	-0.075	-0.066	-0.058	-0.050	-0.041	-0.034	-0.028	-0.021	-0.016	-0.011	-0.006	-0.002	0.000	0.002	0.002	0.005	0.005	0.005	0.004	0.002	0.000	-0.001	-0.005	-0.008	-0.011	-0.016	-0.021	-0.028	-0.031	-0.039	-0.045	-0.052	-0.059	-0.066	-0.072	-0.080	-0.088	-0.095	-0.104	-0.111	-0.118	-0.126	-0.132	-0.140	-0.148	-0.155	-0.161	-0.169	-0.175	-0.180	-0.185	-0.191	-0.194	-0.199	-0.202	-0.206	-0.208	-0.210	-0.211	-0.214	-0.214	-0.214	-0.211	-0.210	-0.209	-0.206	-0.202	-0.199	-0.194	-0.190	-0.185	-0.179	-0.172	-0.165	-0.158	-0.151	-0.142	-0.134	-0.126	-0.118	-0.109	-0.100	-0.090	-0.081	-0.072	-0.062	-0.054	-0.046	-0.038	-0.031	-0.024	-0.016	-0.011	-0.005	0.000	0.004	0.006	0.009	0.010	0.010	0.009	0.008	0.005	0.001	-0.005	-0.012	-0.019	-0.029	-0.039	-0.051	-0.064	-0.079	-0.094	-0.111	-0.130	-0.150	-0.171	-0.195	-0.219	-0.244	-0.270	-0.298	-0.325	-0.355	-0.386	-0.419	-0.450	-0.484	-0.518	-0.551	-0.586	-0.622	-0.658	-0.694	-0.730	-0.766	-0.804	-0.841	-0.876	-0.912	-0.949	-0.985	-1.020	-1.054	-1.089	-1.122	-1.155	-1.186	-1.216	-1.246	-1.276	-1.304	-1.330	-1.355	-1.379	-1.402	-1.422	-1.442	-1.462	-1.479	-1.495	-1.509	-1.522	-1.534	-1.544	-1.554	-1.560	-1.568	-1.571	-1.575	-1.576	-1.578	-1.578	-1.575	-1.574	-1.569	-1.565	-1.560	-1.554	-1.546	-1.540	-1.531	-1.522	-1.512	-1.502	-1.492	-1.481	-1.471	-1.461	-1.450	-1.440	-1.430	-1.421	-1.411	-1.401	-1.392	-1.385	-1.376	-1.370	-1.364	-1.360	-1.355	-1.352	-1.349	-1.349	-1.349	-1.350	-1.352	-1.356	-1.361	-1.368	-1.375	-1.384	-1.395	-1.406	-1.420	-1.434	-1.450	-1.468	-1.486	-1.508	-1.529	-1.552	-1.576	-1.604	-1.630	-1.660	-1.689	-1.720	-1.751	-1.785	-1.818	-1.852	-1.888	-1.924	-1.960	-1.996	-2.034	-2.071	-2.110	-2.149	-2.186	-2.225	-2.262	-2.301	-2.338	-2.376	-2.412	-2.449	-2.484	-2.519	-2.551	-2.585	-2.616	-2.646	-2.675	-2.702	-2.729	-2.754	-2.776	-2.798	-2.819	-2.836	-2.852	-2.866	-2.879	-2.890	-2.899	-2.906	-2.912	-2.915	-2.916	-2.916	-2.912	-2.909	-2.904	-2.896	-2.886	-2.875	-2.861	-2.848	-2.832	-2.815	-2.795	-2.776	-2.754	-2.732	-2.709	-2.685	-2.659	-2.632	-2.606	-2.579	-2.551	-2.524	-2.495	-2.468	-2.439	-2.410	-2.384	-2.355	-2.328	-2.300	-2.274	-2.248	-2.222	-2.198	-2.174	-2.151	-2.129	-2.108	-2.088	-2.069	-2.051	-2.035	-2.019	-2.006	-1.994	-1.982	-1.974	-1.965	-1.959	-1.954	-1.950	-1.946	-1.946	-1.946	-1.948	-1.951	-1.955	-1.960	-1.968	-1.976	-1.985	-1.996	-2.006	-2.019	-2.033	-2.047	-2.062	-2.078	-2.094	-2.111	-2.129	-2.148	-2.165	-2.184	-2.202	-2.222	-2.241	-2.260	-2.279	-2.298	-2.316	-2.334	-2.351	-2.369	-2.386	-2.401	-2.418	-2.431	-2.445	-2.458	-2.469	-2.480	-2.489	-2.498	-2.504	-2.510	-2.514	-2.515	-2.518	-2.518	-2.515	-2.512	-2.508	-2.501	-2.492	-2.484	-2.474	-2.461	-2.448	-2.431	-2.414	-2.395	-2.376	-2.355	-2.331	-2.308	-2.282	-2.256	-2.229	-2.201	-2.170	-2.140	-2.109	-2.076	-2.044	-2.011	-1.978	-1.944	-1.910	-1.875	-1.841	-1.806	-1.772	-1.739	-1.705	-1.672	-1.641	-1.610	-1.580	-1.550	-1.521	-1.494	-1.468	-1.444	-1.419	-1.398	-1.376	-1.358	-1.341	-1.326	-1.311	-1.300	-1.289	-1.280	-1.274	-1.270	-1.268	-1.266	-1.268	-1.270	-1.275	-1.282	-1.290	-1.300	-1.311	-1.324	-1.339	-1.354	-1.371	-1.390	-1.410	-1.430	-1.452	-1.475	-1.499	-1.522	-1.548	-1.572	-1.598	-1.624	-1.649	-1.675	-1.701	-1.728	-1.752	-1.778	-1.801	-1.825	-1.849	-1.870	-1.892	-1.911	-1.931	-1.950	-1.968	-1.982	-1.996	-2.010	-2.022	-2.033	-2.042	-2.050	-2.056	-2.060	-2.064	-2.066	-2.066	-2.065	-2.062	-2.058	-2.052	-2.047	-2.040	-2.031	-2.020	-2.010	-1.998	-1.985	-1.971	-1.958	-1.941	-1.926	-1.910	-1.894	-1.876	-1.859	-1.841	-1.824	-1.806	-1.788	-1.771	-1.754	-1.738	-1.721	-1.704	-1.688	-1.672	-1.658	-1.644	-1.630	-1.618	-1.606	-1.594	-1.584	-1.574	-1.565	-1.558	-1.549	-1.542	-1.536	-1.532	-1.528	-1.524	-1.521	-1.519	-1.518	-1.516	-1.516	-1.516	-1.518	-1.518	-1.520	-1.521	-1.522	-1.525	-1.528	-1.529	-1.531	-1.532	-1.534	-1.535	-1.535	-1.536	-1.535	-1.535	-1.534	-1.531	-1.528	-1.525	-1.520	-1.515	-1.508	-1.501	-1.492	-1.482	-1.472	-1.461	-1.449	-1.432	-1.419	-1.401	-1.385	-1.366	-1.346	-1.324	-1.302	-1.279	-1.254	-1.229	-1.202	-1.174	-1.144	-1.114	-1.084	-1.051	-1.020	-0.985	-0.952	-0.918	-0.881	-0.845	-0.809	-0.772	-0.735	-0.698	-0.659	-0.621	-0.582	-0.545	-0.506	-0.470	-0.431	-0.394	-0.356	-0.320	-0.282	-0.246	-0.211	-0.175	-0.141	-0.108	-0.074	-0.041	-0.010	0.021	0.050	0.079	0.108	0.135	0.161	0.186	0.210	0.232	0.254	0.275	0.295	0.314	0.331	0.346	0.361	0.375	0.388	0.399	0.410	0.419	0.426	0.432	0.439	0.442	0.446	0.449	0.450	0.450	0.449	0.446	0.444	0.440	0.435	0.430	0.424	0.416	0.408	0.399	0.390	0.379	0.369	0.356	0.344	0.330	0.318	0.304	0.289	0.276	0.260	0.246	0.230	0.215	0.200	0.185	0.169	0.152	0.139	0.124	0.108	0.094	0.080	0.066	0.054	0.040	0.028	0.016	0.005	-0.005	-0.014	-0.024	-0.032	-0.040	-0.046	-0.052	-0.058	-0.061	-0.064	-0.066	-0.069	-0.070	-0.070	-0.069	-0.068	-0.065	-0.062	-0.058	-0.054	-0.049	-0.044	-0.036	-0.030	-0.022	-0.015	-0.009	-0.001	0.009	0.015	0.024	0.032	0.040	0.048	0.055	0.062	0.069	0.075	0.080	0.085	0.089	0.092	0.094	0.095	0.095	0.092	0.091	0.089	0.082	0.078	0.070	0.061	0.051	0.039	0.025	0.010	-0.005	-0.022	-0.041	-0.061	-0.082	-0.104	-0.129	-0.152	-0.179	-0.206	-0.235	-0.264	-0.294	-0.325	-0.358	-0.390	-0.422	-0.455	-0.489	-0.522	-0.556	-0.590	-0.624	-0.658	-0.691	-0.722	-0.755	-0.786	-0.819	-0.849	-0.878	-0.905	-0.932	-0.959	-0.982	-1.005	-1.028	-1.048	-1.066	-1.084	-1.099	-1.114	-1.126	-1.138	-1.146	-1.154	-1.159	-1.162	-1.164	-1.164	-1.162	-1.160	-1.155	-1.149	-1.141	-1.131	-1.121	-1.110	-1.095	-1.081	-1.064	-1.048	-1.030	-1.011	-0.991	-0.970	-0.949	-0.928	-0.905	-0.881	-0.859	-0.836	-0.811	-0.789	-0.765	-0.742	-0.718	-0.695	-0.674	-0.651	-0.630	-0.609	-0.589	-0.570	-0.552	-0.535	-0.519	-0.505	-0.490	-0.478	-0.466	-0.456	-0.449	-0.441	-0.435	-0.431	-0.429	-0.428	-0.429	-0.430	-0.434	-0.440	-0.448	-0.455	-0.466	-0.478	-0.491	-0.506	-0.522	-0.540	-0.559	-0.580	-0.602	-0.625	-0.651	-0.676	-0.704	-0.732	-0.762	-0.792	-0.825	-0.856	-0.890	-0.924	-0.958	-0.992	-1.029	-1.064	-1.100	-1.136	-1.172	-1.209	-1.245	-1.280	-1.316	-1.351	-1.386	-1.420	-1.454	-1.486	-1.518	-1.549	-1.579	-1.606	-1.635	-1.660	-1.685	-1.709	-1.731	-1.751	-1.771	-1.789	-1.804	-1.818	-1.830	-1.840	-1.849	-1.856	-1.860	-1.864	-1.865	-1.865	-1.862	-1.859	-1.854	-1.846	-1.838	-1.826	-1.814	-1.801	-1.786	-1.770	-1.752	-1.735	-1.715	-1.695	-1.674	-1.651	-1.629	-1.605	-1.581	-1.558	-1.532	-1.509	-1.484	-1.459	-1.435	-1.411	-1.389	-1.366	-1.344	-1.322	-1.302	-1.284	-1.264	-1.248	-1.231	-1.218	-1.205	-1.192	-1.182	-1.174	-1.168	-1.162	-1.160	-1.158	-1.158	-1.160	-1.165	-1.170	-1.179	-1.188	-1.199	-1.211	-1.226	-1.242	-1.261	-1.281	-1.302	-1.326	-1.350	-1.375	-1.401	-1.430	-1.459	-1.488	-1.519	-1.550	-1.582	-1.615	-1.649	-1.682	-1.716	-1.749	-1.782	-1.815	-1.849	-1.882	-1.914	-1.946	-1.976	-2.006	-2.035	-2.064	-2.091	-2.116	-2.141	-2.164	-2.185	-2.204	-2.222	-2.239	-2.254	-2.268	-2.278	-2.288	-2.295	-2.301	-2.305	-2.306	-2.306	-2.305	-2.300	-2.294	-2.288	-2.278	-2.266	-2.254	-2.239	-2.222	-2.204	-2.185	-2.164	-2.142	-2.119	-2.094	-2.068	-2.042	-2.014	-1.986	-1.958	-1.929	-1.900	-1.870	-1.840	-1.809	-1.779	-1.749	-1.720	-1.689	-1.660	-1.632	-1.604	-1.576	-1.550	-1.525	-1.500	-1.476	-1.454	-1.432	-1.412	-1.392	-1.375	-1.359	-1.345	-1.331	-1.320	-1.309	-1.300	-1.292	-1.288	-1.284	-1.281	-1.280	-1.280	-1.282	-1.285	-1.290	-1.296	-1.304	-1.312	-1.322	-1.334	-1.346	-1.360	-1.374	-1.389	-1.405	-1.421	-1.439	-1.456	-1.475	-1.494	-1.512	-1.531	-1.551	-1.571	-1.591	-1.610	-1.629	-1.648	-1.666	-1.685	-1.702	-1.720	-1.736	-1.751	-1.768	-1.780	-1.794	-1.805	-1.816	-1.826	-1.835	-1.842	-1.849	-1.854	-1.858	-1.860	-1.860	-1.859	-1.858	-1.855	-1.850	-1.844	-1.836	-1.828	-1.818	-1.805	-1.792	-1.779	-1.764	-1.746	-1.728	-1.709	-1.689	-1.668	-1.645	-1.621	-1.598	-1.572	-1.546	-1.519	-1.492	-1.465	-1.438	-1.409	-1.380	-1.351	-1.324	-1.295	-1.266	-1.239	-1.210	-1.184	-1.156	-1.130	-1.105	-1.081	-1.058	-1.035	-1.014	-0.994	-0.975	-0.958	-0.941	-0.926	-0.914	-0.904	-0.895	-0.888	-0.881	-0.878	-0.876	-0.876	-0.879	-0.882	-0.889	-0.898	-0.909	-0.920	-0.936	-0.952	-0.970	-0.991	-1.012	-1.038	-1.064	-1.091	-1.120	-1.150	-1.182	-1.215	-1.250	-1.286	-1.324	-1.361	-1.400	-1.440	-1.480	-1.520	-1.561	-1.601	-1.642	-1.682	-1.724	-1.764	-1.804	-1.842	-1.881	-1.918	-1.955	-1.990	-2.024	-2.056	-2.088	-2.118	-2.144	-2.171	-2.194	-2.216	-2.236	-2.254	-2.269	-2.282	-2.295	-2.302	-2.309	-2.312	-2.315	-2.314	-2.311	-2.306	-2.299	-2.289	-2.278	-2.262	-2.246	-2.228	-2.206	-2.185	-2.159	-2.132	-2.105	-2.075	-2.044	-2.011	-1.978	-1.942	-1.906	-1.869	-1.831	-1.792	-1.752	-1.712	-1.672	-1.632	-1.590	-1.550	-1.510	-1.469	-1.430	-1.390	-1.352	-1.315	-1.278	-1.241	-1.206	-1.171	-1.140	-1.109	-1.079	-1.050	-1.024	-0.998	-0.975	-0.952	-0.932	-0.914	-0.898	-0.884	-0.871	-0.861	-0.852	-0.845	-0.840	-0.836	-0.835	-0.836	-0.839	-0.842	-0.849	-0.856	-0.865	-0.875	-0.888	-0.900	-0.914	-0.930	-0.948	-0.965	-0.984	-1.004	-1.024	-1.044	-1.068	-1.089	-1.111	-1.134	-1.158	-1.180	-1.204	-1.228	-1.250	-1.274	-1.295	-1.318	-1.339	-1.359	-1.379	-1.400	-1.419	-1.436	-1.454	-1.470	-1.486	-1.499	-1.512	-1.526	-1.536	-1.546	-1.556	-1.564	-1.571	-1.579	-1.584	-1.588	-1.590	-1.592	-1.594	-1.595	-1.595	-1.592	-1.592	-1.590	-1.586	-1.584	-1.579	-1.575	-1.569	-1.565	-1.560	-1.554	-1.549	-1.542	-1.538	-1.532	-1.528	-1.522	-1.519	-1.515	-1.511	-1.509	-1.506	-1.505	-1.505	-1.506	-1.508	-1.509	-1.512	-1.518	-1.521	-1.528	-1.535	-1.544	-1.554	-1.565	-1.576	-1.589	-1.604	-1.620	-1.636	-1.654	-1.672	-1.694	-1.714	-1.736	-1.761	-1.785	-1.811	-1.838	-1.864	-1.892	-1.921	-1.951	-1.981	-2.011	-2.042	-2.075	-2.108	-2.139	-2.171	-2.204	-2.235	-2.268	-2.299	-2.331	-2.361	-2.392	-2.422	-2.451	-2.480	-2.508	-2.534	-2.559	-2.584	-2.606	-2.629	-2.649	-2.668	-2.686	-2.701	-2.715	-2.729	-2.739	-2.749	-2.755	-2.761	-2.765	-2.766	-2.766	-2.764	-2.760	-2.754	-2.748	-2.736	-2.726	-2.712	-2.698	-2.681	-2.664	-2.644	-2.622	-2.600	-2.575	-2.550	-2.524	-2.496	-2.469	-2.438	-2.409	-2.378	-2.345	-2.314	-2.281	-2.249	-2.216	-2.182	-2.150	-2.118	-2.085	-2.054	-2.022	-1.991	-1.961	-1.932	-1.904	-1.876	-1.849	-1.824	-1.800	-1.778	-1.756	-1.736	-1.716	-1.700	-1.682	-1.669	-1.655	-1.644	-1.632	-1.624	-1.616	-1.609	-1.605	-1.600	-1.599	-1.596	-1.596	-1.598	-1.599	-1.601	-1.605	-1.610	-1.615	-1.620	-1.625	-1.632	-1.640	-1.646	-1.654	-1.660	-1.669	-1.675	-1.681	-1.688	-1.694	-1.700	-1.704	-1.709	-1.712	-1.714	-1.716	-1.718	-1.718	-1.716	-1.714	-1.711	-1.706	-1.700	-1.695	-1.686	-1.678	-1.668	-1.656	-1.644	-1.630	-1.615	-1.599	-1.581	-1.564	-1.546	-1.526	-1.505	-1.484	-1.461	-1.439	-1.415	-1.390	-1.366	-1.341	-1.315	-1.289	-1.262	-1.236	-1.210	-1.184	-1.158	-1.131	-1.106	-1.081	-1.056	-1.031	-1.008	-0.985	-0.962	-0.940	-0.919	-0.899	-0.880	-0.860	-0.844	-0.828	-0.811	-0.798	-0.784	-0.772	-0.762	-0.752	-0.745	-0.738	-0.731	-0.728	-0.722	-0.721	-0.721	-0.721	-0.724	-0.726	-0.729	-0.734	-0.740	-0.746	-0.755	-0.765	-0.775	-0.785	-0.798	-0.810	-0.824	-0.839	-0.852	-0.868	-0.885	-0.901	-0.918	-0.935	-0.952	-0.970	-0.988	-1.006	-1.024	-1.042	-1.061	-1.079	-1.096	-1.115	-1.134	-1.150	-1.168	-1.184	-1.199	-1.216	-1.231	-1.245	-1.260	-1.274	-1.286	-1.299	-1.310	-1.321	-1.330	-1.340	-1.349	-1.355	-1.362	-1.369	-1.372	-1.378	-1.381	-1.382	-1.385	-1.386	-1.385	-1.384	-1.381	-1.379	-1.375	-1.369	-1.364	-1.358	-1.350	-1.340	-1.332	-1.321	-1.311	-1.300	-1.288	-1.274	-1.260	-1.245	-1.230	-1.215	-1.198	-1.180	-1.162	-1.145	-1.126	-1.106	-1.088	-1.068	-1.048	-1.026	-1.005	-0.984	-0.962	-0.941	-0.920	-0.898	-0.875	-0.854	-0.832	-0.809	-0.788	-0.765	-0.744	-0.722	-0.701	-0.680	-0.660	-0.640	-0.620	-0.601	-0.582	-0.564	-0.546	-0.529	-0.512	-0.498	-0.482	-0.468	-0.454	-0.441	-0.429	-0.418	-0.406	-0.396	-0.388	-0.379	-0.371	-0.365	-0.359	-0.354	-0.349	-0.345	-0.341	-0.340	-0.339	-0.338	-0.338	-0.338	-0.339	-0.341	-0.342	-0.345	-0.349	-0.352	-0.356	-0.361	-0.366	-0.371	-0.376	-0.382	-0.389	-0.394	-0.400	-0.408	-0.414	-0.419	-0.426	-0.432	-0.439	-0.446	-0.451	-0.459	-0.464	-0.470	-0.476	-0.482	-0.488	-0.492	-0.498	-0.501	-0.506	-0.511	-0.516	-0.519	-0.522	-0.528	-0.530	-0.534	-0.538	-0.539	-0.542	-0.544	-0.548	-0.549	-0.551	-0.554	-0.556	-0.558	-0.560	-0.562	-0.565	-0.568	-0.570	-0.571	-0.575	-0.578	-0.581	-0.584	-0.588	-0.591	-0.596	-0.600	-0.606	-0.611	-0.618	-0.622	-0.629	-0.636	-0.644	-0.652	-0.662	-0.672	-0.682	-0.694	-0.705	-0.718	-0.731	-0.745	-0.761	-0.776	-0.794	-0.810	-0.829	-0.849	-0.868	-0.890	-0.910	-0.934	-0.956	-0.981	-1.006	-1.032	-1.059	-1.086	-1.115	-1.144	-1.174	-1.204	-1.235	-1.266	-1.299	-1.330	-1.362	-1.395	-1.430	-1.462	-1.496	-1.530	-1.564	-1.596	-1.630	-1.664	-1.696	-1.728	-1.759	-1.791	-1.822	-1.852	-1.881	-1.909	-1.936	-1.964	-1.988	-2.013	-2.035	-2.058	-2.076	-2.095	-2.114	-2.130	-2.144	-2.158	-2.169	-2.179	-2.189	-2.196	-2.201	-2.205	-2.208	-2.208	-2.209	-2.205	-2.202	-2.199	-2.192	-2.185	-2.176	-2.166	-2.155	-2.144	-2.131	-2.118	-2.104	-2.088	-2.071	-2.056	-2.039	-2.021	-2.004	-1.986	-1.969	-1.951	-1.932	-1.914	-1.898	-1.879	-1.861	-1.845	-1.829	-1.814	-1.798	-1.784	-1.769	-1.756	-1.745	-1.732	-1.721	-1.711	-1.702	-1.694	-1.686	-1.680	-1.675	-1.670	-1.666	-1.662	-1.660	-1.660	-1.659	-1.659	-1.659	-1.661	-1.662	-1.665	-1.668	-1.672	-1.676	-1.680	-1.686	-1.690	-1.695	-1.701	-1.706	-1.711	-1.718	-1.722	-1.728	-1.732	-1.738	-1.742	-1.745	-1.749	-1.752	-1.755	-1.756	-1.758	-1.758	-1.758	-1.756	-1.755	-1.752	-1.749	-1.744	-1.739	-1.732	-1.726	-1.718	-1.708	-1.699	-1.688	-1.676	-1.662	-1.649	-1.635	-1.620	-1.604	-1.586	-1.569	-1.551	-1.531	-1.511	-1.490	-1.469	-1.448	-1.425	-1.402	-1.380	-1.355	-1.332	-1.308	-1.284	-1.260	-1.236	-1.210	-1.186	-1.162	-1.140	-1.116	-1.094	-1.072	-1.050	-1.029	-1.009	-0.989	-0.970	-0.951	-0.935	-0.919	-0.904	-0.890	-0.878	-0.866	-0.856	-0.848	-0.840	-0.832	-0.830	-0.825	-0.825	-0.825	-0.826	-0.829	-0.834	-0.839	-0.848	-0.856	-0.868	-0.880	-0.894	-0.909	-0.925	-0.944	-0.962	-0.981	-1.005	-1.028	-1.051	-1.076	-1.101	-1.129	-1.156	-1.185	-1.215	-1.244	-1.274	-1.305	-1.336	-1.366	-1.399	-1.430	-1.461	-1.492	-1.524	-1.555	-1.586	-1.618	-1.648	-1.678	-1.705	-1.735	-1.762	-1.789	-1.814	-1.840	-1.864	-1.888	-1.910	-1.931	-1.951	-1.970	-1.989	-2.006	-2.022	-2.038	-2.050	-2.062	-2.074	-2.084	-2.092	-2.101	-2.109	-2.112	-2.118	-2.122	-2.124	-2.126	-2.126	-2.125	-2.125	-2.121	-2.119	-2.115	-2.110	-2.104	-2.099	-2.091	-2.084	-2.076	-2.066	-2.056	-2.046	-2.036	-2.025	-2.014	-2.001	-1.989	-1.976	-1.962	-1.949	-1.935	-1.921	-1.908	-1.892	-1.878	-1.861	-1.848	-1.832	-1.816	-1.800	-1.784	-1.769	-1.752	-1.738	-1.722	-1.706	-1.691	-1.675	-1.660	-1.645	-1.629	-1.614	-1.600	-1.586	-1.571	-1.559	-1.545	-1.531	-1.519	-1.506	-1.495	-1.485	-1.474	-1.462	-1.454	-1.444	-1.435	-1.426	-1.420	-1.412	-1.406	-1.401	-1.396	-1.391	-1.388	-1.384	-1.381	-1.379	-1.378	-1.378	-1.376	-1.376	-1.378	-1.378	-1.379	-1.380	-1.382	-1.385	-1.388	-1.390	-1.392	-1.395	-1.399	-1.401	-1.404	-1.406	-1.408	-1.410	-1.411	-1.414	-1.414	-1.414	-1.414	-1.412	-1.411	-1.409	-1.405	-1.401	-1.396	-1.391	-1.385	-1.378	-1.369	-1.360	-1.350	-1.339	-1.325	-1.312	-1.298	-1.281	-1.265	-1.248	-1.229	-1.209	-1.188	-1.166	-1.144	-1.120	-1.098	-1.072	-1.046	-1.021	-0.995	-0.968	-0.940	-0.912	-0.884	-0.856	-0.828	-0.799	-0.771	-0.742	-0.714	-0.686	-0.659	-0.630	-0.604	-0.579	-0.554	-0.529	-0.504	-0.480	-0.458	-0.436	-0.416	-0.396	-0.378	-0.361	-0.344	-0.330	-0.316	-0.305	-0.294	-0.285	-0.276	-0.270	-0.264	-0.261	-0.259	-0.259	-0.259	-0.261	-0.264	-0.270	-0.276	-0.284	-0.292	-0.302	-0.315	-0.328	-0.340	-0.355	-0.370	-0.386	-0.404	-0.421	-0.440	-0.459	-0.479	-0.499	-0.519	-0.540	-0.560	-0.581	-0.601	-0.622	-0.642	-0.662	-0.682	-0.700	-0.719	-0.738	-0.754	-0.770	-0.785	-0.799	-0.811	-0.822	-0.832	-0.842	-0.851	-0.858	-0.861	-0.865	-0.869	-0.869	-0.868	-0.865	-0.861	-0.856	-0.849	-0.840	-0.829	-0.816	-0.804	-0.788	-0.772	-0.755	-0.735	-0.714	-0.694	-0.670	-0.646	-0.621	-0.596	-0.570	-0.542	-0.514	-0.486	-0.456	-0.428	-0.398	-0.366	-0.336	-0.306	-0.276	-0.246	-0.218	-0.186	-0.158	-0.130	-0.101	-0.075	-0.048	-0.022	0.002	0.026	0.050	0.072	0.092	0.112	0.131	0.150	0.166	0.181	0.195	0.208	0.219	0.229	0.238	0.245	0.251	0.256	0.260	0.262	0.265	0.265	0.265	0.262	0.260	0.256	0.251	0.246	0.240	0.232	0.225	0.218	0.209	0.199	0.188	0.178	0.168	0.156	0.145	0.132	0.121	0.109	0.096	0.084	0.071	0.059	0.045	0.032	0.020	0.006	-0.006	-0.019	-0.032	-0.044	-0.056	-0.069	-0.082	-0.095	-0.108	-0.120	-0.132	-0.145	-0.158	-0.170	-0.182	-0.195	-0.206	-0.219	-0.231	-0.245	-0.256	-0.270	-0.281	-0.295	-0.309	-0.321	-0.334	-0.348	-0.361	-0.375	-0.389	-0.402	-0.416	-0.430	-0.445	-0.460	-0.474	-0.490	-0.504	-0.520	-0.535	-0.551	-0.568	-0.584	-0.600	-0.616	-0.634	-0.651	-0.670	-0.688	-0.705	-0.725	-0.744	-0.764	-0.784	-0.805	-0.825	-0.848	-0.870	-0.892	-0.916	-0.940	-0.965	-0.990	-1.016	-1.042	-1.070	-1.100	-1.128	-1.159	-1.189	-1.221	-1.254	-1.286	-1.320	-1.355	-1.390	-1.426	-1.465	-1.502	-1.541	-1.581	-1.622	-1.664	-1.705	-1.749	-1.791	-1.835	-1.879	-1.924	-1.969	-2.014	-2.059	-2.104	-2.149	-2.194	-2.239	-2.282	-2.326	-2.371	-2.414	-2.456	-2.499	-2.540	-2.580	-2.619	-2.656	-2.692	-2.729	-2.762	-2.794	-2.825	-2.854	-2.880	-2.905	-2.929	-2.950	-2.969	-2.986	-3.001	-3.015	-3.026	-3.035	-3.041	-3.045	-3.049	-3.048	-3.046	-3.041	-3.034	-3.025	-3.015	-3.001	-2.986	-2.969	-2.951	-2.931	-2.909	-2.884	-2.858	-2.831	-2.802	-2.772	-2.742	-2.709	-2.676	-2.642	-2.608	-2.571	-2.535	-2.499	-2.461	-2.425	-2.386	-2.350	-2.314	-2.276	-2.240	-2.202	-2.168	-2.132	-2.099	-2.066	-2.033	-2.001	-1.970	-1.940	-1.911	-1.884	-1.858	-1.832	-1.810	-1.788	-1.768	-1.748	-1.731	-1.714	-1.699	-1.686	-1.674	-1.664	-1.655	-1.649	-1.644	-1.640	-1.638	-1.636	-1.636	-1.638	-1.640	-1.645	-1.650	-1.656	-1.664	-1.672	-1.682	-1.691	-1.702	-1.715	-1.728	-1.741	-1.755	-1.769	-1.782	-1.796	-1.812	-1.826	-1.842	-1.858	-1.872	-1.888	-1.902	-1.916	-1.930	-1.942	-1.955	-1.968	-1.979	-1.990	-2.000	-2.010	-2.018	-2.025	-2.031	-2.038	-2.041	-2.045	-2.047	-2.047	-2.049	-2.047	-2.046	-2.042	-2.039	-2.035	-2.029	-2.021	-2.015	-2.006	-1.996	-1.986	-1.976	-1.965	-1.951	-1.940	-1.926	-1.912	-1.898	-1.884	-1.869	-1.854	-1.840	-1.825	-1.810	-1.795	-1.780	-1.765	-1.752	-1.740	-1.728	-1.715	-1.704	-1.692	-1.682	-1.674	-1.666	-1.659	-1.652	-1.648	-1.642	-1.640	-1.639	-1.638	-1.639	-1.641	-1.644	-1.649	-1.655	-1.662	-1.670	-1.680	-1.691	-1.702	-1.716	-1.730	-1.746	-1.762	-1.779	-1.799	-1.818	-1.838	-1.858	-1.880	-1.901	-1.924	-1.946	-1.969	-1.991	-2.015	-2.039	-2.062	-2.084	-2.108	-2.130	-2.152	-2.174	-2.195	-2.215	-2.234	-2.252	-2.270	-2.286	-2.302	-2.316	-2.330	-2.341	-2.351	-2.360	-2.368	-2.372	-2.376	-2.379	-2.379	-2.378	-2.375	-2.370	-2.364	-2.355	-2.345	-2.334	-2.320	-2.305	-2.288	-2.268	-2.246	-2.225	-2.201	-2.175	-2.148	-2.120	-2.089	-2.058	-2.025	-1.991	-1.955	-1.919	-1.881	-1.842	-1.804	-1.764	-1.724	-1.682	-1.640	-1.599	-1.556	-1.512	-1.470	-1.426	-1.384	-1.341	-1.299	-1.256	-1.214	-1.174	-1.132	-1.091	-1.052	-1.014	-0.976	-0.940	-0.902	-0.869	-0.835	-0.802	-0.772	-0.742	-0.715	-0.688	-0.662	-0.639	-0.618	-0.596	-0.578	-0.560	-0.545	-0.530	-0.518	-0.507	-0.498	-0.490	-0.485	-0.481	-0.478	-0.478	-0.478	-0.480	-0.482	-0.488	-0.494	-0.500	-0.509	-0.518	-0.528	-0.539	-0.551	-0.564	-0.578	-0.591	-0.605	-0.620	-0.636	-0.651	-0.666	-0.681	-0.696	-0.712	-0.728	-0.741	-0.755	-0.770	-0.782	-0.794	-0.805	-0.816	-0.826	-0.834	-0.841	-0.848	-0.851	-0.855	-0.858	-0.858	-0.858	-0.855	-0.852	-0.846	-0.840	-0.832	-0.821	-0.810	-0.799	-0.785	-0.769	-0.750	-0.732	-0.711	-0.691	-0.668	-0.644	-0.619	-0.592	-0.566	-0.538	-0.507	-0.478	-0.446	-0.415	-0.382	-0.350	-0.318	-0.284	-0.250	-0.216	-0.184	-0.149	-0.116	-0.082	-0.050	-0.020	0.012	0.042	0.074	0.104	0.131	0.159	0.185	0.209	0.234	0.255	0.278	0.296	0.315	0.330	0.346	0.359	0.370	0.380	0.388	0.394	0.399	0.401	0.402	0.401	0.399	0.394	0.388	0.379	0.369	0.358	0.345	0.329	0.314	0.295	0.275	0.254	0.231	0.209	0.185	0.159	0.130	0.104	0.074	0.045	0.015	-0.016	-0.048	-0.079	-0.111	-0.144	-0.176	-0.209	-0.241	-0.274	-0.306	-0.339	-0.370	-0.401	-0.432	-0.462	-0.491	-0.520	-0.549	-0.576	-0.601	-0.628	-0.651	-0.675	-0.696	-0.718	-0.736	-0.756	-0.772	-0.790	-0.805	-0.820	-0.831	-0.845	-0.855	-0.865	-0.874	-0.880	-0.888	-0.892	-0.898	-0.901	-0.905	-0.908	-0.909	-0.910	-0.910	-0.910	-0.910	-0.909	-0.909	-0.906	-0.906	-0.904	-0.904	-0.901	-0.900	-0.900	-0.900	-0.900	-0.900	-0.901	-0.904	-0.905	-0.908	-0.911	-0.916	-0.921	-0.928	-0.936	-0.944	-0.952	-0.964	-0.975	-0.988	-1.001	-1.015	-1.031	-1.049	-1.066	-1.085	-1.106	-1.126	-1.149	-1.171	-1.196	-1.220	-1.246	-1.274	-1.301	-1.330	-1.358	-1.386	-1.418	-1.446	-1.476	-1.509	-1.539	-1.570	-1.601	-1.631	-1.662	-1.692	-1.724	-1.752	-1.782	-1.811	-1.840	-1.868	-1.892	-1.920	-1.944	-1.968	-1.991	-2.013	-2.033	-2.052	-2.070	-2.088	-2.102	-2.118	-2.130	-2.142	-2.151	-2.160	-2.168	-2.174	-2.178	-2.181	-2.182	-2.182	-2.182	-2.181	-2.176	-2.172	-2.168	-2.161	-2.154	-2.146	-2.136	-2.126	-2.115	-2.105	-2.092	-2.080	-2.068	-2.054	-2.040	-2.026	-2.013	-1.998	-1.984	-1.969	-1.955	-1.940	-1.928	-1.914	-1.899	-1.885	-1.872	-1.860	-1.846	-1.835	-1.824	-1.812	-1.800	-1.790	-1.780	-1.770	-1.760	-1.751	-1.742	-1.734	-1.725	-1.719	-1.711	-1.702	-1.696	-1.689	-1.682	-1.676	-1.670	-1.662	-1.658	-1.651	-1.645	-1.639	-1.631	-1.625	-1.619	-1.612	-1.606	-1.599	-1.594	-1.586	-1.579	-1.572	-1.565	-1.556	-1.550	-1.541	-1.535	-1.526	-1.519	-1.511	-1.504	-1.496	-1.490	-1.482	-1.475	-1.469	-1.461	-1.455	-1.449	-1.442	-1.436	-1.431	-1.426	-1.421	-1.418	-1.414	-1.410	-1.408	-1.405	-1.402	-1.401	-1.400	-1.399	-1.399	-1.399	-1.399	-1.400	-1.400	-1.401	-1.402	-1.405	-1.406	-1.409	-1.410	-1.412	-1.414	-1.416	-1.418	-1.418	-1.419	-1.420	-1.420	-1.419	-1.419	-1.418	-1.415	-1.414	-1.409	-1.405	-1.400	-1.394	-1.386	-1.379	-1.370	-1.361	-1.349	-1.338	-1.325	-1.311	-1.296	-1.281	-1.264	-1.248	-1.230	-1.211	-1.191	-1.171	-1.150	-1.129	-1.106	-1.085	-1.061	-1.039	-1.015	-0.992	-0.970	-0.946	-0.925	-0.902	-0.881	-0.860	-0.840	-0.820	-0.801	-0.782	-0.766	-0.750	-0.735	-0.722	-0.711	-0.701	-0.692	-0.686	-0.681	-0.678	-0.676	-0.675	-0.678	-0.681	-0.686	-0.694	-0.704	-0.714	-0.728	-0.741	-0.759	-0.776	-0.795	-0.816	-0.840	-0.864	-0.890	-0.916	-0.944	-0.974	-1.002	-1.034	-1.066	-1.099	-1.131	-1.164	-1.199	-1.231	-1.266	-1.300	-1.334	-1.368	-1.400	-1.434	-1.468	-1.499	-1.530	-1.560	-1.590	-1.619	-1.646	-1.671	-1.698	-1.721	-1.744	-1.765	-1.786	-1.804	-1.821	-1.839	-1.852	-1.866	-1.878	-1.888	-1.898	-1.905	-1.910	-1.915	-1.919	-1.920	-1.921	-1.921	-1.919	-1.916	-1.914	-1.909	-1.904	-1.898	-1.890	-1.881	-1.874	-1.865	-1.856	-1.845	-1.835	-1.825	-1.812	-1.801	-1.791	-1.780	-1.769	-1.758	-1.748	-1.738	-1.728	-1.719	-1.710	-1.701	-1.692	-1.686	-1.679	-1.674	-1.669	-1.662	-1.660	-1.656	-1.655	-1.654	-1.654	-1.655	-1.656	-1.659	-1.664	-1.669	-1.674	-1.680	-1.689	-1.696	-1.705	-1.716	-1.728	-1.739	-1.752	-1.765	-1.780	-1.795	-1.810	-1.826	-1.842	-1.859	-1.878	-1.895	-1.912	-1.931	-1.950	-1.969	-1.986	-2.005	-2.024	-2.042	-2.060	-2.079	-2.095	-2.111	-2.129	-2.144	-2.159	-2.172	-2.185	-2.199	-2.210	-2.221	-2.230	-2.239	-2.246	-2.252	-2.258	-2.261	-2.264	-2.266	-2.266	-2.265	-2.261	-2.259	-2.254	-2.246	-2.240	-2.231	-2.221	-2.210	-2.199	-2.185	-2.170	-2.156	-2.139	-2.121	-2.104	-2.085	-2.066	-2.046	-2.025	-2.004	-1.981	-1.960	-1.939	-1.915	-1.892	-1.871	-1.850	-1.826	-1.805	-1.784	-1.762	-1.741	-1.722	-1.702	-1.684	-1.665	-1.648	-1.631	-1.616	-1.601	-1.588	-1.575	-1.562	-1.551	-1.541	-1.532	-1.526	-1.519	-1.514	-1.509	-1.505	-1.502	-1.501	-1.500	-1.500	-1.501	-1.502	-1.505	-1.509	-1.514	-1.516	-1.522	-1.526	-1.534	-1.539	-1.545	-1.551	-1.559	-1.565	-1.571	-1.578	-1.585	-1.590	-1.596	-1.601	-1.606	-1.611	-1.614	-1.618	-1.621	-1.622	-1.624	-1.624	-1.624	-1.622	-1.620	-1.616	-1.612	-1.608	-1.602	-1.596	-1.588	-1.580	-1.569	-1.559	-1.548	-1.535	-1.521	-1.508	-1.492	-1.476	-1.460	-1.444	-1.425	-1.406	-1.388	-1.368	-1.348	-1.328	-1.308	-1.286	-1.265	-1.242	-1.221	-1.199	-1.178	-1.156	-1.134	-1.112	-1.090	-1.070	-1.048	-1.026	-1.006	-0.986	-0.965	-0.946	-0.928	-0.910	-0.892	-0.875	-0.859	-0.842	-0.828	-0.812	-0.800	-0.786	-0.774	-0.762	-0.752	-0.744	-0.734	-0.726	-0.719	-0.712	-0.708	-0.702	-0.699	-0.696	-0.694	-0.694	-0.692	-0.694	-0.695	-0.698	-0.701	-0.705	-0.710	-0.718	-0.722	-0.730	-0.740	-0.749	-0.759	-0.770	-0.781	-0.794	-0.806	-0.820	-0.835	-0.849	-0.864	-0.879	-0.896	-0.912	-0.930	-0.948	-0.966	-0.984	-1.002	-1.021	-1.039	-1.058	-1.078	-1.095	-1.114	-1.132	-1.151	-1.169	-1.188	-1.204	-1.221	-1.238	-1.255	-1.270	-1.284	-1.299	-1.312	-1.326	-1.339	-1.350	-1.360	-1.370	-1.379	-1.388	-1.395	-1.401	-1.406	-1.411	-1.415	-1.418	-1.419	-1.420	-1.419	-1.418	-1.416	-1.412	-1.409	-1.404	-1.399	-1.392	-1.385	-1.378	-1.369	-1.359	-1.350	-1.340	-1.328	-1.318	-1.305	-1.292	-1.280	-1.266	-1.252	-1.240	-1.226	-1.212	-1.200	-1.185	-1.172	-1.159	-1.145	-1.132	-1.120	-1.108	-1.095	-1.082	-1.071	-1.060	-1.050	-1.040	-1.030	-1.021	-1.014	-1.005	-0.999	-0.992	-0.986	-0.982	-0.979	-0.975	-0.972	-0.971	-0.971	-0.970	-0.971	-0.974	-0.976	-0.980	-0.984	-0.989	-0.992	-0.999	-1.006	-1.014	-1.021	-1.029	-1.039	-1.049	-1.059	-1.070	-1.080	-1.092	-1.104	-1.115	-1.126	-1.140	-1.152	-1.165	-1.176	-1.189	-1.201	-1.214	-1.225	-1.238	-1.249	-1.260	-1.270	-1.280	-1.289	-1.298	-1.306	-1.314	-1.321	-1.328	-1.334	-1.338	-1.342	-1.345	-1.348	-1.349	-1.351	-1.351	-1.350	-1.348	-1.346	-1.344	-1.340	-1.335	-1.331	-1.325	-1.319	-1.312	-1.305	-1.298	-1.289	-1.281	-1.272	-1.264	-1.255	-1.245	-1.235	-1.226	-1.218	-1.209	-1.200	-1.194	-1.185	-1.178	-1.171	-1.165	-1.160	-1.155	-1.151	-1.148	-1.145	-1.142	-1.142	-1.144	-1.145	-1.146	-1.150	-1.154	-1.160	-1.165	-1.171	-1.180	-1.189	-1.200	-1.210	-1.221	-1.234	-1.246	-1.261	-1.275	-1.291	-1.306	-1.321	-1.339	-1.356	-1.372	-1.389	-1.406	-1.424	-1.440	-1.459	-1.475	-1.492	-1.509	-1.524	-1.539	-1.554	-1.569	-1.581	-1.594	-1.606	-1.618	-1.628	-1.636	-1.646	-1.652	-1.659	-1.665	-1.670	-1.672	-1.676	-1.678	-1.679	-1.678	-1.676	-1.674	-1.671	-1.668	-1.661	-1.655	-1.649	-1.641	-1.632	-1.624	-1.615	-1.604	-1.592	-1.581	-1.570	-1.558	-1.545	-1.531	-1.518	-1.505	-1.490	-1.476	-1.461	-1.448	-1.432	-1.418	-1.402	-1.388	-1.372	-1.359	-1.342	-1.329	-1.314	-1.300	-1.285	-1.270	-1.255	-1.241	-1.228	-1.214	-1.200	-1.186	-1.172	-1.159	-1.145	-1.132	-1.119	-1.106	-1.094	-1.081	-1.069	-1.055	-1.044	-1.031	-1.019	-1.006	-0.994	-0.982	-0.970	-0.958	-0.946	-0.935	-0.924	-0.912	-0.900	-0.890	-0.878	-0.868	-0.858	-0.845	-0.835	-0.825	-0.815	-0.805	-0.796	-0.786	-0.776	-0.768	-0.758	-0.749	-0.740	-0.731	-0.722	-0.714	-0.706	-0.699	-0.690	-0.684	-0.675	-0.669	-0.661	-0.655	-0.648	-0.641	-0.635	-0.628	-0.621	-0.615	-0.608	-0.602	-0.595	-0.589	-0.582	-0.576	-0.570	-0.564	-0.556	-0.550	-0.542	-0.536	-0.528	-0.521	-0.514	-0.506	-0.499	-0.490	-0.481	-0.472	-0.464	-0.454	-0.445	-0.435	-0.425	-0.415	-0.404	-0.394	-0.382	-0.371	-0.360	-0.349	-0.336	-0.324	-0.311	-0.299	-0.285	-0.272	-0.259	-0.246	-0.232	-0.219	-0.205	-0.191	-0.178	-0.165	-0.151	-0.138	-0.125	-0.111	-0.099	-0.085	-0.072	-0.061	-0.049	-0.036	-0.025	-0.014	-0.004	0.006	0.016	0.026	0.035	0.042	0.051	0.058	0.064	0.070	0.075	0.080	0.084	0.086	0.090	0.091	0.091	0.092	0.092	0.091	0.090	0.088	0.086	0.084	0.080	0.075	0.070	0.066	0.061	0.055	0.049	0.042	0.035	0.028	0.021	0.014	0.006	-0.002	-0.010	-0.016	-0.025	-0.031	-0.040	-0.046	-0.052	-0.059	-0.064	-0.069	-0.072	-0.076	-0.080	-0.084	-0.085	-0.085	-0.085	-0.085	-0.082	-0.080	-0.076	-0.072	-0.068	-0.061	-0.052	-0.044	-0.032	-0.021	-0.010	0.004	0.019	0.035	0.051	0.070	0.091	0.111	0.134	0.156	0.180	0.206	0.232	0.260	0.289	0.319	0.350	0.382	0.414	0.448	0.482	0.518	0.554	0.590	0.628	0.666	0.704	0.742	0.781	0.821	0.861	0.902	0.941	0.982	1.022	1.062	1.102	1.141	1.182	1.221	1.260	1.298	1.335	1.372	1.410	1.445	1.479	1.511	1.545	1.578	1.608	1.636	1.664	1.691	1.715	1.740	1.762	1.782	1.802	1.821	1.838	1.851	1.864	1.875	1.885	1.892	1.899	1.902	1.906	1.906	1.906	1.904	1.900	1.894	1.888	1.879	1.869	1.858	1.844	1.830	1.814	1.798	1.780	1.761	1.741	1.721	1.700	1.676	1.655	1.630	1.606	1.581	1.558	1.532	1.506	1.480	1.455	1.430	1.405	1.380	1.355	1.330	1.305	1.282	1.259	1.236	1.215	1.194	1.174	1.154	1.135	1.118	1.101	1.085	1.070	1.055	1.042	1.031	1.021	1.010	1.001	0.994	0.986	0.981	0.976	0.974	0.970	0.968	0.969	0.968	0.969	0.970	0.972	0.975	0.980	0.984	0.989	0.995	1.001	1.008	1.014	1.021	1.029	1.036	1.044	1.052	1.061	1.070	1.078	1.086	1.095	1.102	1.111	1.120	1.128	1.136	1.142	1.150	1.156	1.162	1.168	1.172	1.178	1.182	1.186	1.190	1.192	1.195	1.198	1.199	1.199	1.200	1.199	1.199	1.196	1.195	1.192	1.190	1.186	1.182	1.178	1.172	1.168	1.161	1.155	1.149	1.141	1.134	1.128	1.119	1.110	1.102	1.094	1.085	1.076	1.066	1.058	1.049	1.039	1.030	1.020	1.011	1.001	0.992	0.984	0.975	0.966	0.958	0.949	0.940	0.932	0.926	0.918	0.910	0.904	0.896	0.890	0.885	0.878	0.872	0.868	0.864	0.859	0.855	0.851	0.846	0.844	0.841	0.839	0.836	0.835	0.832	0.831	0.830	0.829	0.829	0.826	0.826	0.826	0.825	0.825	0.825	0.825	0.825	0.824	0.824	0.824	0.824	0.824	0.822	0.821	0.821	0.820	0.819	0.816	0.815	0.814	0.810	0.808	0.805	0.802	0.798	0.794	0.790	0.785	0.780	0.774	0.769	0.761	0.755	0.748	0.740	0.734	0.725	0.716	0.708	0.699	0.690	0.681	0.671	0.661	0.652	0.641	0.631	0.622	0.611	0.601	0.591	0.581	0.572	0.562	0.552	0.544	0.534	0.525	0.518	0.507	0.501	0.494	0.486	0.480	0.474	0.468	0.462	0.459	0.454	0.450	0.446	0.445	0.442	0.441	0.440	0.439	0.439	0.440	0.441	0.442	0.444	0.445	0.449	0.451	0.455	0.459	0.462	0.468	0.471	0.476	0.482	0.488	0.494	0.498	0.504	0.510	0.515	0.521	0.526	0.532	0.540	0.545	0.550	0.555	0.561	0.566	0.571	0.576	0.581	0.585	0.590	0.592	0.598	0.601	0.605	0.606	0.610	0.612	0.615	0.618	0.619	0.621	0.622	0.624	0.625	0.626	0.628	0.628	0.628	0.629	0.628	0.628	0.628	0.626	0.625	0.624	0.624	0.622	0.621	0.620	0.618	0.616	0.615	0.614	0.611	0.610	0.608	0.605	0.602	0.600	0.598	0.595	0.592	0.589	0.588	0.585	0.581	0.579	0.575	0.572	0.570	0.566	0.562	0.560	0.558	0.555	0.551	0.548	0.545	0.542	0.539	0.536	0.534	0.530	0.529	0.525	0.522	0.521	0.519	0.518	0.515	0.514	0.514	0.512	0.511	0.510	0.511	0.511	0.510	0.511	0.512	0.514	0.515	0.518	0.520	0.522	0.525	0.530	0.532	0.538	0.542	0.546	0.552	0.559	0.565	0.571	0.578	0.585	0.591	0.599	0.606	0.616	0.624	0.632	0.641	0.650	0.660	0.669	0.680	0.690	0.700	0.710	0.720	0.730	0.740	0.750	0.760	0.771	0.781	0.791	0.802	0.814	0.824	0.835	0.845	0.855	0.865	0.875	0.886	0.895	0.906	0.916	0.925	0.935	0.944	0.954	0.962	0.971	0.981	0.990	0.999	1.006	1.016	1.025	1.032	1.041	1.050	1.059	1.068	1.075	1.084	1.091	1.099	1.108	1.115	1.124	1.130	1.139	1.146	1.154	1.161	1.169	1.175	1.182	1.190	1.199	1.205	1.212	1.220	1.226	1.232	1.240	1.248	1.254	1.261	1.268	1.275	1.281	1.288	1.295	1.300	1.308	1.314	1.321	1.328	1.334	1.341	1.349	1.355	1.361	1.368	1.375	1.382	1.389	1.398	1.405	1.411	1.419	1.428	1.436	1.444	1.451	1.459	1.468	1.476	1.485	1.492	1.501	1.510	1.519	1.528	1.536	1.545	1.554	1.561	1.570	1.578	1.586	1.594	1.601	1.609	1.614	1.620	1.626	1.632	1.636	1.640	1.644	1.646	1.648	1.649	1.650	1.649	1.648	1.645	1.641	1.638	1.632	1.626	1.619	1.611	1.601	1.591	1.580	1.568	1.555	1.540	1.525	1.509	1.491	1.474	1.455	1.435	1.416	1.395	1.374	1.351	1.330	1.308	1.285	1.261	1.239	1.215	1.192	1.170	1.146	1.124	1.102	1.080	1.059	1.040	1.020	1.002	0.985	0.968	0.952	0.939	0.925	0.915	0.904	0.895	0.888	0.882	0.878	0.875	0.874	0.875	0.876	0.881	0.886	0.894	0.902	0.911	0.924	0.938	0.954	0.970	0.988	1.006	1.026	1.049	1.071	1.094	1.120	1.145	1.170	1.198	1.225	1.254	1.282	1.311	1.340	1.370	1.399	1.428	1.456	1.485	1.512	1.540	1.569	1.595	1.620	1.645	1.670	1.694	1.716	1.738	1.758	1.776	1.795	1.811	1.826	1.840	1.852	1.864	1.874	1.881	1.888	1.892	1.898	1.900	1.901	1.901	1.899	1.896	1.891	1.885	1.878	1.870	1.860	1.850	1.839	1.825	1.811	1.798	1.781	1.765	1.748	1.729	1.711	1.691	1.670	1.650	1.629	1.608	1.586	1.564	1.541	1.519	1.496	1.474	1.451	1.428	1.406	1.382	1.361	1.339	1.316	1.296	1.274	1.254	1.234	1.215	1.195	1.176	1.160	1.142	1.126	1.110	1.096	1.081	1.069	1.056	1.044	1.034	1.024	1.015	1.006	1.000	0.992	0.988	0.984	0.980	0.978	0.978	0.976	0.976	0.978	0.980	0.981	0.985	0.989	0.994	0.999	1.005	1.012	1.019	1.026	1.034	1.042	1.050	1.060	1.069	1.078	1.086	1.095	1.104	1.112	1.120	1.129	1.136	1.142	1.149	1.156	1.161	1.164	1.169	1.170	1.172	1.174	1.172	1.170	1.169	1.165	1.159	1.152	1.145	1.136	1.126	1.114	1.101	1.086	1.071	1.054	1.035	1.015	0.995	0.971	0.949	0.925	0.899	0.871	0.844	0.815	0.785	0.754	0.722	0.690	0.658	0.625	0.590	0.556	0.521	0.486	0.452	0.416	0.381	0.346	0.311	0.278	0.244	0.210	0.178	0.144	0.112	0.082	0.052	0.022	-0.005	-0.034	-0.059	-0.085	-0.109	-0.132	-0.154	-0.174	-0.192	-0.211	-0.228	-0.242	-0.256	-0.270	-0.281	-0.290	-0.299	-0.308	-0.314	-0.318	-0.321	-0.324	-0.325	-0.325	-0.324	-0.322	-0.319	-0.315	-0.310	-0.305	-0.299	-0.290	-0.284	-0.275	-0.266	-0.258	-0.248	-0.239	-0.229	-0.219	-0.210	-0.199	-0.189	-0.180	-0.170	-0.161	-0.152	-0.144	-0.138	-0.129	-0.124	-0.116	-0.112	-0.109	-0.105	-0.104	-0.102	-0.102	-0.104	-0.106	-0.108	-0.112	-0.118	-0.124	-0.131	-0.139	-0.149	-0.160	-0.171	-0.184	-0.198	-0.211	-0.228	-0.245	-0.261	-0.279	-0.299	-0.318	-0.338	-0.359	-0.379	-0.401	-0.424	-0.445	-0.466	-0.489	-0.511	-0.532	-0.555	-0.578	-0.598	-0.619	-0.640	-0.658	-0.678	-0.696	-0.714	-0.729	-0.745	-0.760	-0.774	-0.786	-0.798	-0.806	-0.816	-0.824	-0.830	-0.834	-0.838	-0.840	-0.841	-0.840	-0.838	-0.835	-0.830	-0.824	-0.816	-0.808	-0.798	-0.786	-0.772	-0.760	-0.744	-0.729	-0.711	-0.694	-0.675	-0.656	-0.636	-0.615	-0.594	-0.572	-0.550	-0.526	-0.504	-0.480	-0.458	-0.434	-0.410	-0.386	-0.362	-0.339	-0.316	-0.294	-0.271	-0.249	-0.226	-0.205	-0.185	-0.165	-0.145	-0.126	-0.109	-0.091	-0.075	-0.059	-0.044	-0.031	-0.019	-0.006	0.005	0.015	0.024	0.032	0.039	0.045	0.051	0.054	0.059	0.060	0.061	0.062	0.061	0.060	0.059	0.055	0.051	0.046	0.041	0.035	0.028	0.020	0.012	0.002	-0.008	-0.018	-0.029	-0.040	-0.052	-0.066	-0.079	-0.092	-0.108	-0.121	-0.136	-0.151	-0.166	-0.184	-0.199	-0.215	-0.231	-0.248	-0.264	-0.281	-0.299	-0.316	-0.332	-0.349	-0.365	-0.382	-0.400	-0.416	-0.432	-0.448	-0.464	-0.480	-0.494	-0.509	-0.522	-0.538	-0.551	-0.562	-0.576	-0.588	-0.599	-0.609	-0.620	-0.629	-0.638	-0.646	-0.652	-0.660	-0.666	-0.672	-0.678	-0.682	-0.686	-0.689	-0.690	-0.691	-0.692	-0.692	-0.692	-0.692	-0.690	-0.688	-0.685	-0.682	-0.678	-0.672	-0.668	-0.664	-0.658	-0.651	-0.645	-0.639	-0.631	-0.625	-0.618	-0.609	-0.602	-0.595	-0.586	-0.579	-0.572	-0.564	-0.558	-0.550	-0.542	-0.535	-0.529	-0.522	-0.516	-0.510	-0.504	-0.499	-0.494	-0.489	-0.484	-0.479	-0.474	-0.470	-0.466	-0.464	-0.460	-0.458	-0.452	-0.450	-0.449	-0.446	-0.442	-0.440	-0.438	-0.436	-0.432	-0.430	-0.428	-0.425	-0.421	-0.418	-0.415	-0.410	-0.405	-0.401	-0.395	-0.390	-0.382	-0.378	-0.369	-0.361	-0.354	-0.345	-0.334	-0.325	-0.314	-0.302	-0.290	-0.278	-0.264	-0.249	-0.235	-0.220	-0.202	-0.186	-0.169	-0.150	-0.132	-0.112	-0.092	-0.071	-0.050	-0.029	-0.006	0.016	0.040	0.064	0.088	0.112	0.138	0.162	0.188	0.212	0.239	0.265	0.291	0.318	0.345	0.371	0.398	0.424	0.451	0.478	0.504	0.531	0.558	0.584	0.608	0.635	0.660	0.685	0.709	0.734	0.758	0.781	0.804	0.826	0.848	0.870	0.890	0.911	0.930	0.950	0.970	0.988	1.005	1.021	1.039	1.054	1.069	1.082	1.098	1.110	1.122	1.135	1.145	1.155	1.164	1.172	1.181	1.190	1.196	1.202	1.208	1.214	1.218	1.222	1.225	1.229	1.230	1.232	1.232	1.234	1.235	1.234	1.234	1.234	1.231	1.230	1.229	1.226	1.224	1.221	1.218	1.214	1.210	1.208	1.204	1.200	1.196	1.191	1.188	1.184	1.180	1.176	1.171	1.168	1.162	1.159	1.155	1.150	1.148	1.144	1.139	1.136	1.132	1.130	1.125	1.122	1.120	1.118	1.115	1.112	1.110	1.108	1.104	1.102	1.099	1.098	1.096	1.094	1.091	1.090	1.088	1.086	1.084	1.082	1.080	1.079	1.076	1.074	1.072	1.069	1.068	1.064	1.061	1.060	1.058	1.054	1.050	1.046	1.042	1.039	1.035	1.030	1.025	1.020	1.016	1.010	1.005	0.999	0.994	0.988	0.980	0.974	0.968	0.960	0.952	0.945	0.938	0.930	0.922	0.915	0.908	0.899	0.890	0.884	0.875	0.868	0.860	0.851	0.844	0.838	0.830	0.822	0.815	0.809	0.804	0.799	0.792	0.788	0.784	0.779	0.775	0.772	0.770	0.768	0.766	0.764	0.765	0.764	0.765	0.766	0.769	0.771	0.775	0.779	0.782	0.789	0.794	0.800	0.808	0.814	0.821	0.830	0.838	0.846	0.856	0.866	0.876	0.885	0.896	0.906	0.918	0.929	0.939	0.949	0.959	0.970	0.979	0.989	0.999	1.006	1.015	1.022	1.030	1.036	1.041	1.048	1.052	1.056	1.059	1.060	1.061	1.061	1.059	1.058	1.054	1.050	1.044	1.038	1.031	1.021	1.011	1.000	0.988	0.974	0.959	0.944	0.926	0.909	0.890	0.870	0.850	0.830	0.806	0.784	0.759	0.734	0.710	0.682	0.656	0.630	0.601	0.574	0.545	0.518	0.488	0.459	0.429	0.400	0.371	0.342	0.312	0.285	0.256	0.229	0.202	0.175	0.150	0.124	0.099	0.075	0.052	0.030	0.010	-0.011	-0.030	-0.049	-0.065	-0.080	-0.095	-0.106	-0.119	-0.129	-0.138	-0.145	-0.151	-0.156	-0.160	-0.161	-0.161	-0.160	-0.156	-0.154	-0.146	-0.140	-0.130	-0.120	-0.109	-0.098	-0.082	-0.066	-0.050	-0.031	-0.012	0.008	0.029	0.051	0.075	0.099	0.124	0.150	0.175	0.202	0.230	0.258	0.286	0.315	0.344	0.374	0.404	0.432	0.462	0.490	0.519	0.548	0.575	0.604	0.630	0.656	0.682	0.708	0.731	0.754	0.776	0.798	0.818	0.836	0.854	0.870	0.885	0.899	0.911	0.922	0.932	0.941	0.949	0.954	0.959	0.962	0.964	0.965	0.964	0.962	0.960	0.955	0.950	0.944	0.936	0.929	0.919	0.910	0.899	0.888	0.876	0.864	0.851	0.839	0.825	0.811	0.798	0.785	0.771	0.759	0.746	0.734	0.721	0.709	0.699	0.688	0.678	0.668	0.660	0.652	0.646	0.639	0.635	0.630	0.626	0.624	0.624	0.622	0.625	0.626	0.629	0.632	0.638	0.644	0.651	0.658	0.666	0.676	0.686	0.698	0.709	0.721	0.732	0.746	0.760	0.774	0.789	0.804	0.819	0.834	0.848	0.862	0.878	0.892	0.906	0.920	0.934	0.948	0.960	0.972	0.985	0.996	1.006	1.016	1.026	1.034	1.042	1.049	1.055	1.059	1.064	1.066	1.069	1.069	1.070	1.070	1.068	1.065	1.061	1.056	1.051	1.044	1.038	1.030	1.020	1.011	1.000	0.989	0.978	0.965	0.951	0.938	0.922	0.909	0.892	0.878	0.860	0.844	0.828	0.811	0.794	0.775	0.758	0.740	0.721	0.704	0.685	0.668	0.650	0.632	0.615	0.598	0.580	0.564	0.546	0.530	0.514	0.499	0.482	0.468	0.452	0.438	0.424	0.410	0.398	0.384	0.371	0.359	0.348	0.336	0.325	0.315	0.305	0.295	0.288	0.279	0.270	0.262	0.254	0.248	0.241	0.235	0.230	0.224	0.219	0.214	0.210	0.205	0.202	0.200	0.196	0.194	0.192	0.190	0.186	0.185	0.184	0.182	0.182	0.181	0.180	0.179	0.179	0.179	0.179	0.179	0.179	0.179	0.178	0.179	0.179	0.178	0.178	0.178	0.178	0.176	0.176	0.176	0.175	0.175	0.174	0.172	0.170	0.169	0.166	0.165	0.162	0.160	0.156	0.154	0.150	0.146	0.142	0.139	0.134	0.128	0.124	0.118	0.112	0.108	0.100	0.094	0.088	0.080	0.074	0.066	0.060	0.051	0.045	0.038	0.029	0.021	0.012	0.006	-0.001	-0.010	-0.018	-0.025	-0.032	-0.040	-0.048	-0.055	-0.061	-0.068	-0.075	-0.081	-0.086	-0.091	-0.096	-0.100	-0.105	-0.106	-0.110	-0.112	-0.114	-0.115	-0.115	-0.115	-0.112	-0.111	-0.109	-0.106	-0.101	-0.096	-0.091	-0.084	-0.078	-0.070	-0.061	-0.051	-0.042	-0.030	-0.019	-0.006	0.006	0.020	0.032	0.048	0.062	0.078	0.094	0.110	0.126	0.144	0.161	0.179	0.196	0.214	0.232	0.251	0.268	0.285	0.304	0.321	0.338	0.355	0.371	0.388	0.402	0.418	0.432	0.446	0.460	0.472	0.485	0.495	0.506	0.516	0.525	0.532	0.540	0.545	0.551	0.555	0.559	0.561	0.562	0.564	0.564	0.562	0.561	0.558	0.554	0.550	0.546	0.540	0.532	0.526	0.518	0.510	0.501	0.491	0.482	0.472	0.461	0.451	0.440	0.429	0.416	0.404	0.392	0.381	0.370	0.358	0.346	0.335	0.322	0.311	0.300	0.290	0.280	0.269	0.259	0.249	0.240	0.230	0.221	0.212	0.204	0.196	0.190	0.181	0.175	0.168	0.161	0.155	0.150	0.144	0.140	0.135	0.130	0.126	0.121	0.119	0.115	0.110	0.108	0.105	0.101	0.099	0.096	0.094	0.091	0.088	0.085	0.084	0.081	0.078	0.076	0.074	0.071	0.070	0.068	0.065	0.062	0.060	0.058	0.055	0.052	0.050	0.048	0.045	0.041	0.039	0.036	0.032	0.030	0.026	0.022	0.019	0.014	0.010	0.006	0.002	-0.002	-0.008	-0.012	-0.018	-0.022	-0.028	-0.032	-0.038	-0.044	-0.050	-0.056	-0.062	-0.070	-0.076	-0.084	-0.091	-0.099	-0.106	-0.114	-0.124	-0.131	-0.140	-0.149	-0.158	-0.168	-0.176	-0.186	-0.195	-0.206	-0.216	-0.226	-0.235	-0.246	-0.256	-0.268	-0.279	-0.289	-0.299	-0.310	-0.320	
