# Supplementary material for: Motion onset VEPs can see through the blur
Source: Sci Rep. 2024 Sep 12;14:21296. doi: 10.1038/s41598-024-72483-z (PMC11393312; doi:10.1038/s41598-024-72483-z)
Supplement: Supplementary file 3 — Supplementary Information 3. [file 41598_2024_72483_MOESM3_ESM.zip › VEP_raw_data/source_data/SourceBlurVEP-S001_VEP_2023-03-23_08-53-21.txt]

0.000	0.000	99999.999	6250.000	50.000	-2193.000	-2061.000	6248.000	7.000	100.000	5.000	2.000	1.000	1.000	0.000	0.000	0.000	0.000	0.000	0.000	0.000	0.000	0.000	0.000	0.000	0.000	0.000	0.808	0.766	0.724	0.685	0.645	0.608	0.571	0.535	0.501	0.469	0.439	0.408	0.379	0.354	0.329	0.306	0.286	0.268	0.251	0.236	0.222	0.211	0.202	0.196	0.191	0.189	0.186	0.189	0.191	0.196	0.202	0.211	0.221	0.234	0.248	0.261	0.280	0.298	0.318	0.339	0.361	0.384	0.409	0.435	0.462	0.490	0.520	0.549	0.580	0.612	0.644	0.678	0.711	0.745	0.781	0.816	0.851	0.888	0.925	0.962	1.000	1.038	1.075	1.112	1.151	1.189	1.228	1.266	1.305	1.341	1.380	1.419	1.456	1.494	1.532	1.570	1.606	1.644	1.680	1.716	1.752	1.788	1.822	1.858	1.892	1.925	1.958	1.990	2.021	2.051	2.082	2.111	2.140	2.166	2.191	2.216	2.240	2.262	2.284	2.304	2.321	2.338	2.352	2.368	2.380	2.391	2.400	2.409	2.414	2.419	2.422	2.424	2.424	2.422	2.419	2.412	2.406	2.398	2.389	2.376	2.364	2.350	2.335	2.319	2.300	2.281	2.262	2.240	2.219	2.196	2.172	2.149	2.124	2.100	2.074	2.047	2.021	1.995	1.970	1.942	1.918	1.891	1.865	1.839	1.814	1.789	1.764	1.741	1.719	1.695	1.674	1.652	1.632	1.614	1.596	1.578	1.561	1.545	1.529	1.514	1.500	1.486	1.472	1.460	1.449	1.438	1.426	1.416	1.406	1.396	1.386	1.376	1.366	1.359	1.349	1.339	1.330	1.320	1.310	1.300	1.290	1.279	1.268	1.255	1.244	1.231	1.218	1.205	1.191	1.175	1.161	1.146	1.130	1.114	1.098	1.081	1.064	1.045	1.029	1.011	0.992	0.975	0.956	0.939	0.920	0.901	0.884	0.868	0.851	0.834	0.818	0.801	0.788	0.771	0.759	0.745	0.734	0.722	0.711	0.700	0.691	0.682	0.675	0.668	0.661	0.655	0.651	0.649	0.646	0.644	0.642	0.640	0.641	0.641	0.641	0.644	0.646	0.648	0.650	0.651	0.655	0.658	0.661	0.664	0.668	0.671	0.672	0.676	0.678	0.680	0.681	0.682	0.682	0.684	0.682	0.682	0.681	0.679	0.678	0.674	0.671	0.666	0.662	0.658	0.651	0.645	0.639	0.631	0.624	0.616	0.608	0.600	0.591	0.582	0.574	0.564	0.556	0.546	0.539	0.530	0.521	0.514	0.505	0.498	0.492	0.485	0.481	0.475	0.471	0.468	0.465	0.464	0.461	0.460	0.460	0.462	0.464	0.466	0.470	0.474	0.478	0.484	0.491	0.498	0.505	0.515	0.524	0.534	0.545	0.555	0.566	0.579	0.590	0.604	0.616	0.630	0.642	0.656	0.669	0.682	0.696	0.709	0.722	0.735	0.746	0.758	0.769	0.780	0.791	0.801	0.811	0.820	0.829	0.836	0.844	0.851	0.856	0.861	0.865	0.869	0.871	0.874	0.875	0.876	0.876	0.876	0.875	0.872	0.871	0.869	0.865	0.861	0.855	0.849	0.844	0.836	0.830	0.824	0.815	0.806	0.798	0.789	0.779	0.770	0.759	0.749	0.739	0.726	0.715	0.705	0.694	0.681	0.669	0.656	0.644	0.631	0.620	0.606	0.594	0.581	0.569	0.556	0.542	0.529	0.516	0.504	0.492	0.479	0.466	0.454	0.441	0.430	0.416	0.406	0.394	0.382	0.371	0.359	0.349	0.338	0.328	0.316	0.308	0.298	0.288	0.279	0.271	0.262	0.255	0.248	0.239	0.234	0.228	0.221	0.215	0.210	0.206	0.202	0.200	0.198	0.195	0.192	0.191	0.191	0.191	0.192	0.192	0.194	0.195	0.196	0.199	0.201	0.204	0.208	0.211	0.216	0.220	0.225	0.230	0.235	0.241	0.248	0.252	0.259	0.266	0.272	0.279	0.286	0.295	0.301	0.309	0.319	0.328	0.336	0.344	0.354	0.362	0.370	0.380	0.389	0.399	0.408	0.418	0.428	0.438	0.446	0.456	0.468	0.479	0.489	0.499	0.509	0.520	0.531	0.542	0.552	0.564	0.572	0.584	0.595	0.605	0.616	0.626	0.635	0.645	0.654	0.664	0.671	0.680	0.688	0.694	0.701	0.706	0.711	0.716	0.719	0.721	0.722	0.724	0.724	0.722	0.721	0.718	0.714	0.708	0.701	0.695	0.686	0.675	0.665	0.652	0.639	0.625	0.609	0.592	0.575	0.555	0.536	0.515	0.494	0.471	0.449	0.425	0.399	0.374	0.348	0.321	0.296	0.269	0.242	0.216	0.189	0.160	0.135	0.108	0.082	0.058	0.032	0.009	-0.014	-0.035	-0.056	-0.076	-0.096	-0.114	-0.130	-0.145	-0.159	-0.170	-0.181	-0.191	-0.198	-0.204	-0.208	-0.211	-0.212	-0.211	-0.209	-0.205	-0.200	-0.192	-0.184	-0.175	-0.164	-0.151	-0.136	-0.121	-0.104	-0.086	-0.068	-0.048	-0.026	-0.005	0.016	0.040	0.062	0.086	0.109	0.132	0.156	0.179	0.201	0.225	0.246	0.269	0.289	0.309	0.328	0.346	0.365	0.380	0.395	0.408	0.420	0.431	0.440	0.448	0.454	0.459	0.461	0.462	0.462	0.461	0.458	0.451	0.444	0.436	0.426	0.415	0.402	0.389	0.372	0.356	0.339	0.319	0.299	0.278	0.256	0.234	0.211	0.186	0.162	0.139	0.114	0.089	0.062	0.038	0.012	-0.011	-0.036	-0.061	-0.084	-0.108	-0.129	-0.150	-0.171	-0.191	-0.210	-0.228	-0.244	-0.261	-0.275	-0.288	-0.301	-0.311	-0.321	-0.329	-0.336	-0.342	-0.348	-0.350	-0.352	-0.352	-0.352	-0.350	-0.349	-0.344	-0.339	-0.334	-0.325	-0.318	-0.308	-0.298	-0.286	-0.275	-0.262	-0.250	-0.236	-0.222	-0.208	-0.192	-0.176	-0.160	-0.144	-0.128	-0.110	-0.092	-0.075	-0.059	-0.041	-0.024	-0.006	0.010	0.026	0.042	0.059	0.076	0.091	0.108	0.122	0.139	0.154	0.166	0.181	0.195	0.209	0.221	0.234	0.246	0.259	0.270	0.280	0.290	0.301	0.311	0.320	0.330	0.339	0.348	0.356	0.364	0.371	0.380	0.386	0.394	0.401	0.408	0.415	0.420	0.428	0.435	0.441	0.446	0.454	0.461	0.468	0.475	0.481	0.489	0.495	0.501	0.509	0.516	0.524	0.532	0.539	0.548	0.555	0.564	0.571	0.579	0.586	0.595	0.601	0.610	0.616	0.625	0.631	0.640	0.645	0.652	0.659	0.665	0.670	0.676	0.681	0.685	0.690	0.692	0.696	0.698	0.700	0.701	0.701	0.702	0.702	0.701	0.700	0.698	0.694	0.690	0.686	0.682	0.676	0.671	0.666	0.659	0.651	0.646	0.638	0.630	0.621	0.614	0.605	0.598	0.589	0.581	0.571	0.564	0.556	0.548	0.540	0.534	0.528	0.520	0.515	0.510	0.504	0.501	0.496	0.492	0.491	0.489	0.486	0.486	0.486	0.488	0.488	0.489	0.491	0.495	0.498	0.501	0.505	0.510	0.515	0.520	0.526	0.531	0.538	0.542	0.550	0.556	0.562	0.569	0.575	0.581	0.588	0.592	0.599	0.604	0.610	0.614	0.619	0.624	0.628	0.630	0.634	0.636	0.638	0.640	0.641	0.642	0.642	0.642	0.641	0.640	0.640	0.639	0.636	0.635	0.632	0.631	0.629	0.625	0.622	0.620	0.616	0.614	0.610	0.608	0.605	0.601	0.599	0.596	0.592	0.590	0.588	0.585	0.584	0.581	0.580	0.576	0.576	0.574	0.571	0.570	0.570	0.569	0.566	0.565	0.565	0.564	0.562	0.564	0.562	0.562	0.561	0.560	0.560	0.560	0.560	0.559	0.559	0.558	0.556	0.556	0.556	0.555	0.554	0.552	0.551	0.550	0.549	0.546	0.546	0.544	0.542	0.541	0.540	0.539	0.538	0.535	0.535	0.532	0.531	0.529	0.528	0.526	0.525	0.524	0.522	0.520	0.520	0.518	0.516	0.516	0.514	0.512	0.512	0.510	0.507	0.507	0.505	0.502	0.501	0.498	0.495	0.491	0.488	0.484	0.480	0.475	0.470	0.464	0.459	0.451	0.445	0.435	0.426	0.418	0.406	0.395	0.382	0.370	0.358	0.342	0.326	0.310	0.292	0.275	0.255	0.235	0.214	0.192	0.169	0.145	0.119	0.092	0.066	0.038	0.009	-0.021	-0.050	-0.081	-0.115	-0.149	-0.182	-0.216	-0.251	-0.288	-0.325	-0.360	-0.398	-0.435	-0.472	-0.510	-0.548	-0.586	-0.624	-0.661	-0.700	-0.738	-0.775	-0.811	-0.849	-0.884	-0.919	-0.954	-0.988	-1.020	-1.051	-1.082	-1.111	-1.140	-1.166	-1.192	-1.216	-1.239	-1.260	-1.280	-1.298	-1.314	-1.328	-1.340	-1.350	-1.359	-1.365	-1.370	-1.372	-1.374	-1.371	-1.368	-1.362	-1.355	-1.344	-1.332	-1.319	-1.304	-1.285	-1.265	-1.242	-1.219	-1.192	-1.165	-1.136	-1.104	-1.071	-1.036	-1.000	-0.962	-0.922	-0.881	-0.840	-0.796	-0.751	-0.705	-0.659	-0.610	-0.561	-0.512	-0.461	-0.411	-0.361	-0.310	-0.259	-0.206	-0.154	-0.102	-0.050	0.002	0.054	0.106	0.158	0.208	0.258	0.308	0.356	0.404	0.451	0.496	0.542	0.586	0.629	0.671	0.710	0.750	0.788	0.824	0.860	0.891	0.924	0.954	0.981	1.008	1.032	1.055	1.076	1.095	1.112	1.129	1.142	1.155	1.165	1.172	1.179	1.184	1.186	1.188	1.186	1.185	1.180	1.174	1.166	1.158	1.146	1.134	1.120	1.105	1.088	1.070	1.050	1.030	1.009	0.986	0.962	0.938	0.911	0.886	0.859	0.832	0.804	0.776	0.749	0.719	0.690	0.661	0.632	0.602	0.575	0.546	0.519	0.490	0.462	0.438	0.410	0.385	0.360	0.336	0.314	0.291	0.270	0.250	0.231	0.212	0.195	0.180	0.164	0.151	0.139	0.129	0.118	0.109	0.102	0.096	0.091	0.088	0.085	0.084	0.082	0.084	0.085	0.089	0.092	0.099	0.104	0.111	0.119	0.129	0.138	0.149	0.160	0.172	0.185	0.198	0.211	0.226	0.240	0.255	0.270	0.286	0.302	0.319	0.335	0.351	0.369	0.384	0.401	0.418	0.434	0.451	0.466	0.482	0.499	0.512	0.529	0.542	0.558	0.571	0.584	0.596	0.608	0.619	0.630	0.640	0.649	0.659	0.665	0.672	0.678	0.684	0.688	0.690	0.694	0.695	0.695	0.696	0.694	0.692	0.689	0.685	0.681	0.675	0.668	0.660	0.651	0.642	0.632	0.620	0.609	0.596	0.582	0.568	0.552	0.536	0.520	0.501	0.485	0.465	0.446	0.428	0.408	0.386	0.366	0.345	0.321	0.300	0.279	0.255	0.232	0.210	0.188	0.165	0.141	0.119	0.096	0.074	0.051	0.030	0.008	-0.014	-0.036	-0.058	-0.078	-0.099	-0.119	-0.139	-0.159	-0.176	-0.195	-0.214	-0.231	-0.250	-0.266	-0.282	-0.298	-0.312	-0.328	-0.341	-0.355	-0.369	-0.381	-0.392	-0.404	-0.415	-0.424	-0.434	-0.441	-0.450	-0.456	-0.464	-0.469	-0.472	-0.478	-0.480	-0.481	-0.482	-0.482	-0.481	-0.480	-0.476	-0.474	-0.469	-0.462	-0.455	-0.448	-0.438	-0.429	-0.416	-0.404	-0.390	-0.376	-0.360	-0.342	-0.325	-0.305	-0.285	-0.262	-0.240	-0.218	-0.192	-0.168	-0.141	-0.115	-0.088	-0.059	-0.030	-0.001	0.029	0.059	0.090	0.120	0.150	0.182	0.212	0.242	0.274	0.304	0.334	0.362	0.391	0.419	0.445	0.471	0.496	0.520	0.544	0.565	0.586	0.605	0.624	0.640	0.655	0.669	0.681	0.692	0.701	0.709	0.715	0.719	0.722	0.724	0.724	0.722	0.719	0.714	0.708	0.700	0.691	0.680	0.670	0.656	0.642	0.626	0.610	0.592	0.575	0.555	0.532	0.511	0.489	0.466	0.442	0.416	0.391	0.365	0.339	0.312	0.285	0.256	0.229	0.200	0.170	0.141	0.111	0.080	0.050	0.020	-0.010	-0.040	-0.070	-0.100	-0.130	-0.160	-0.190	-0.220	-0.250	-0.279	-0.308	-0.336	-0.365	-0.392	-0.420	-0.446	-0.474	-0.499	-0.525	-0.549	-0.572	-0.596	-0.618	-0.639	-0.660	-0.680	-0.698	-0.715	-0.731	-0.745	-0.759	-0.771	-0.782	-0.791	-0.801	-0.808	-0.812	-0.816	-0.820	-0.821	-0.820	-0.818	-0.814	-0.808	-0.801	-0.792	-0.781	-0.769	-0.756	-0.740	-0.724	-0.705	-0.686	-0.664	-0.641	-0.618	-0.592	-0.566	-0.538	-0.510	-0.480	-0.449	-0.418	-0.385	-0.351	-0.318	-0.282	-0.249	-0.214	-0.178	-0.141	-0.108	-0.072	-0.038	-0.004	0.031	0.065	0.098	0.131	0.164	0.194	0.225	0.254	0.284	0.310	0.338	0.361	0.386	0.409	0.430	0.451	0.469	0.488	0.504	0.519	0.532	0.546	0.556	0.566	0.575	0.582	0.588	0.594	0.596	0.600	0.601	0.602	0.602	0.602	0.601	0.599	0.598	0.594	0.590	0.585	0.581	0.576	0.571	0.566	0.561	0.555	0.550	0.545	0.540	0.534	0.529	0.524	0.520	0.516	0.511	0.506	0.502	0.499	0.495	0.491	0.488	0.485	0.481	0.479	0.476	0.474	0.470	0.468	0.464	0.461	0.458	0.454	0.449	0.444	0.440	0.435	0.429	0.422	0.416	0.409	0.400	0.391	0.382	0.372	0.361	0.350	0.338	0.324	0.310	0.296	0.281	0.266	0.249	0.231	0.214	0.195	0.176	0.158	0.138	0.118	0.098	0.076	0.055	0.035	0.012	-0.009	-0.029	-0.050	-0.070	-0.090	-0.110	-0.129	-0.149	-0.166	-0.184	-0.201	-0.216	-0.232	-0.246	-0.259	-0.271	-0.282	-0.292	-0.301	-0.310	-0.315	-0.321	-0.326	-0.330	-0.332	-0.334	-0.334	-0.332	-0.331	-0.329	-0.325	-0.321	-0.314	-0.308	-0.300	-0.292	-0.284	-0.274	-0.265	-0.255	-0.245	-0.234	-0.224	-0.212	-0.201	-0.190	-0.180	-0.169	-0.156	-0.146	-0.135	-0.125	-0.115	-0.105	-0.096	-0.088	-0.079	-0.070	-0.064	-0.056	-0.051	-0.045	-0.040	-0.035	-0.031	-0.029	-0.025	-0.022	-0.020	-0.019	-0.018	-0.018	-0.016	-0.018	-0.018	-0.018	-0.019	-0.020	-0.021	-0.022	-0.025	-0.026	-0.029	-0.030	-0.032	-0.035	-0.038	-0.040	-0.040	-0.042	-0.045	-0.046	-0.046	-0.048	-0.049	-0.050	-0.050	-0.049	-0.050	-0.051	-0.050	-0.050	-0.050	-0.050	-0.050	-0.049	-0.048	-0.048	-0.046	-0.046	-0.046	-0.045	-0.045	-0.044	-0.045	-0.045	-0.045	-0.046	-0.046	-0.046	-0.048	-0.049	-0.051	-0.052	-0.054	-0.056	-0.060	-0.062	-0.066	-0.069	-0.074	-0.078	-0.082	-0.088	-0.091	-0.098	-0.102	-0.108	-0.114	-0.119	-0.124	-0.130	-0.135	-0.140	-0.146	-0.152	-0.156	-0.162	-0.168	-0.171	-0.176	-0.180	-0.184	-0.188	-0.191	-0.194	-0.196	-0.199	-0.201	-0.202	-0.204	-0.205	-0.206	-0.205	-0.206	-0.206	-0.205	-0.205	-0.202	-0.201	-0.200	-0.199	-0.196	-0.195	-0.192	-0.191	-0.188	-0.186	-0.184	-0.182	-0.180	-0.179	-0.176	-0.175	-0.175	-0.174	-0.174	-0.174	-0.172	-0.174	-0.175	-0.176	-0.178	-0.179	-0.181	-0.184	-0.186	-0.189	-0.192	-0.195	-0.198	-0.202	-0.206	-0.209	-0.214	-0.218	-0.221	-0.224	-0.229	-0.231	-0.235	-0.238	-0.241	-0.242	-0.244	-0.246	-0.246	-0.246	-0.248	-0.245	-0.245	-0.244	-0.240	-0.238	-0.232	-0.229	-0.224	-0.218	-0.210	-0.202	-0.195	-0.188	-0.179	-0.170	-0.161	-0.151	-0.141	-0.131	-0.121	-0.111	-0.100	-0.090	-0.080	-0.070	-0.061	-0.052	-0.044	-0.036	-0.029	-0.024	-0.018	-0.014	-0.010	-0.008	-0.008	-0.009	-0.010	-0.012	-0.018	-0.025	-0.031	-0.041	-0.052	-0.065	-0.078	-0.094	-0.111	-0.130	-0.149	-0.170	-0.192	-0.218	-0.242	-0.269	-0.296	-0.325	-0.354	-0.384	-0.415	-0.445	-0.476	-0.509	-0.541	-0.572	-0.605	-0.636	-0.668	-0.700	-0.729	-0.758	-0.788	-0.814	-0.839	-0.865	-0.888	-0.910	-0.929	-0.948	-0.964	-0.979	-0.990	-1.000	-1.008	-1.014	-1.016	-1.018	-1.016	-1.014	-1.009	-1.001	-0.990	-0.979	-0.965	-0.949	-0.931	-0.911	-0.890	-0.866	-0.842	-0.816	-0.789	-0.761	-0.731	-0.701	-0.670	-0.639	-0.606	-0.574	-0.541	-0.509	-0.476	-0.444	-0.412	-0.381	-0.350	-0.322	-0.294	-0.266	-0.241	-0.216	-0.194	-0.171	-0.151	-0.132	-0.116	-0.101	-0.089	-0.078	-0.068	-0.061	-0.056	-0.052	-0.050	-0.050	-0.051	-0.055	-0.060	-0.066	-0.074	-0.082	-0.094	-0.106	-0.118	-0.131	-0.146	-0.161	-0.178	-0.195	-0.211	-0.229	-0.245	-0.262	-0.279	-0.295	-0.312	-0.328	-0.342	-0.356	-0.370	-0.382	-0.394	-0.404	-0.412	-0.420	-0.426	-0.431	-0.434	-0.435	-0.435	-0.434	-0.429	-0.425	-0.418	-0.410	-0.400	-0.389	-0.376	-0.360	-0.344	-0.326	-0.306	-0.286	-0.264	-0.240	-0.216	-0.189	-0.162	-0.135	-0.105	-0.076	-0.046	-0.016	0.012	0.044	0.075	0.105	0.136	0.166	0.199	0.228	0.258	0.286	0.315	0.342	0.369	0.396	0.421	0.445	0.468	0.490	0.510	0.529	0.548	0.562	0.579	0.592	0.605	0.616	0.625	0.632	0.639	0.642	0.646	0.650	0.649	0.649	0.648	0.644	0.641	0.636	0.631	0.624	0.618	0.609	0.600	0.591	0.581	0.571	0.562	0.551	0.541	0.530	0.520	0.510	0.500	0.490	0.480	0.471	0.464	0.455	0.448	0.440	0.435	0.430	0.425	0.421	0.419	0.418	0.415	0.415	0.416	0.416	0.419	0.422	0.426	0.430	0.435	0.441	0.448	0.455	0.462	0.470	0.478	0.486	0.496	0.505	0.515	0.524	0.534	0.542	0.551	0.561	0.570	0.578	0.586	0.594	0.600	0.608	0.612	0.616	0.621	0.625	0.626	0.629	0.629	0.629	0.625	0.622	0.619	0.614	0.608	0.600	0.592	0.582	0.572	0.560	0.548	0.534	0.519	0.502	0.486	0.469	0.450	0.432	0.412	0.391	0.371	0.350	0.329	0.308	0.286	0.264	0.242	0.219	0.196	0.174	0.152	0.131	0.110	0.089	0.070	0.049	0.031	0.014	-0.004	-0.019	-0.035	-0.049	-0.060	-0.072	-0.082	-0.091	-0.099	-0.105	-0.109	-0.112	-0.115	-0.115	-0.114	-0.111	-0.109	-0.102	-0.096	-0.086	-0.078	-0.066	-0.054	-0.040	-0.025	-0.010	0.008	0.025	0.046	0.066	0.088	0.110	0.132	0.158	0.181	0.208	0.232	0.259	0.285	0.311	0.339	0.365	0.392	0.419	0.446	0.472	0.499	0.524	0.549	0.574	0.598	0.620	0.644	0.665	0.685	0.706	0.725	0.742	0.760	0.776	0.791	0.805	0.819	0.830	0.840	0.849	0.858	0.864	0.869	0.875	0.878	0.880	0.881	0.882	0.882	0.881	0.880	0.876	0.872	0.869	0.864	0.859	0.852	0.846	0.839	0.831	0.824	0.815	0.808	0.799	0.791	0.785	0.776	0.768	0.759	0.751	0.744	0.735	0.728	0.720	0.714	0.708	0.702	0.695	0.691	0.686	0.681	0.678	0.675	0.672	0.669	0.669	0.666	0.664	0.664	0.664	0.662	0.662	0.662	0.662	0.662	0.662	0.664	0.664	0.664	0.665	0.665	0.664	0.664	0.664	0.662	0.662	0.660	0.659	0.655	0.654	0.650	0.646	0.641	0.636	0.631	0.624	0.618	0.610	0.600	0.592	0.582	0.570	0.559	0.546	0.534	0.519	0.504	0.488	0.471	0.455	0.436	0.418	0.399	0.379	0.359	0.336	0.316	0.292	0.271	0.249	0.226	0.202	0.179	0.155	0.130	0.105	0.081	0.056	0.030	0.006	-0.019	-0.044	-0.068	-0.091	-0.116	-0.139	-0.162	-0.185	-0.208	-0.229	-0.250	-0.271	-0.291	-0.312	-0.331	-0.350	-0.368	-0.385	-0.402	-0.418	-0.431	-0.446	-0.460	-0.474	-0.485	-0.495	-0.505	-0.515	-0.522	-0.530	-0.536	-0.541	-0.546	-0.549	-0.551	-0.554	-0.554	-0.554	-0.552	-0.550	-0.546	-0.541	-0.536	-0.530	-0.522	-0.515	-0.505	-0.495	-0.484	-0.471	-0.459	-0.445	-0.430	-0.414	-0.399	-0.381	-0.364	-0.345	-0.326	-0.305	-0.284	-0.262	-0.240	-0.218	-0.194	-0.170	-0.145	-0.120	-0.095	-0.069	-0.042	-0.016	0.010	0.038	0.065	0.092	0.119	0.146	0.174	0.201	0.230	0.259	0.286	0.315	0.342	0.371	0.399	0.428	0.455	0.482	0.510	0.539	0.566	0.594	0.621	0.649	0.675	0.702	0.729	0.755	0.780	0.805	0.830	0.855	0.879	0.904	0.925	0.949	0.970	0.990	1.011	1.030	1.049	1.066	1.082	1.099	1.114	1.126	1.139	1.150	1.160	1.168	1.175	1.180	1.186	1.188	1.188	1.186	1.184	1.179	1.171	1.164	1.154	1.141	1.128	1.111	1.094	1.075	1.054	1.031	1.006	0.980	0.952	0.924	0.892	0.860	0.826	0.791	0.755	0.718	0.680	0.641	0.600	0.560	0.519	0.476	0.435	0.392	0.351	0.310	0.268	0.228	0.188	0.146	0.109	0.069	0.032	-0.004	-0.038	-0.071	-0.104	-0.134	-0.162	-0.189	-0.216	-0.239	-0.261	-0.282	-0.300	-0.316	-0.331	-0.344	-0.356	-0.365	-0.371	-0.376	-0.380	-0.382	-0.382	-0.381	-0.379	-0.375	-0.370	-0.362	-0.356	-0.346	-0.338	-0.326	-0.315	-0.304	-0.291	-0.280	-0.269	-0.258	-0.245	-0.234	-0.222	-0.212	-0.201	-0.192	-0.184	-0.175	-0.169	-0.162	-0.158	-0.152	-0.150	-0.149	-0.149	-0.149	-0.151	-0.155	-0.160	-0.166	-0.175	-0.182	-0.194	-0.204	-0.216	-0.231	-0.245	-0.261	-0.279	-0.296	-0.316	-0.336	-0.358	-0.379	-0.401	-0.422	-0.446	-0.469	-0.491	-0.515	-0.539	-0.561	-0.584	-0.606	-0.628	-0.649	-0.671	-0.691	-0.711	-0.729	-0.748	-0.765	-0.782	-0.796	-0.811	-0.825	-0.836	-0.846	-0.855	-0.862	-0.870	-0.875	-0.879	-0.881	-0.881	-0.881	-0.879	-0.875	-0.870	-0.862	-0.855	-0.846	-0.835	-0.822	-0.809	-0.794	-0.776	-0.758	-0.739	-0.718	-0.695	-0.671	-0.649	-0.622	-0.595	-0.569	-0.540	-0.510	-0.480	-0.449	-0.418	-0.384	-0.351	-0.318	-0.282	-0.248	-0.212	-0.176	-0.140	-0.104	-0.068	-0.031	0.004	0.040	0.076	0.111	0.148	0.181	0.218	0.251	0.285	0.318	0.350	0.381	0.412	0.444	0.471	0.501	0.529	0.555	0.580	0.605	0.629	0.651	0.671	0.691	0.710	0.728	0.742	0.758	0.770	0.782	0.792	0.801	0.809	0.815	0.821	0.825	0.829	0.829	0.830	0.830	0.828	0.825	0.821	0.818	0.811	0.806	0.799	0.790	0.781	0.771	0.761	0.751	0.741	0.729	0.716	0.705	0.694	0.681	0.669	0.656	0.644	0.631	0.620	0.608	0.596	0.585	0.572	0.561	0.551	0.542	0.532	0.524	0.515	0.507	0.500	0.494	0.488	0.482	0.476	0.472	0.468	0.464	0.461	0.458	0.455	0.452	0.452	0.451	0.450	0.449	0.450	0.449	0.449	0.449	0.449	0.449	0.449	0.449	0.448	0.448	0.448	0.446	0.445	0.442	0.441	0.436	0.434	0.429	0.424	0.419	0.412	0.406	0.398	0.390	0.380	0.371	0.360	0.350	0.338	0.325	0.312	0.298	0.284	0.269	0.254	0.238	0.220	0.202	0.185	0.169	0.150	0.132	0.114	0.095	0.076	0.058	0.040	0.021	0.002	-0.014	-0.032	-0.049	-0.065	-0.081	-0.095	-0.110	-0.124	-0.136	-0.148	-0.160	-0.170	-0.180	-0.189	-0.196	-0.202	-0.209	-0.215	-0.219	-0.221	-0.224	-0.226	-0.226	-0.228	-0.226	-0.225	-0.222	-0.220	-0.215	-0.211	-0.208	-0.202	-0.198	-0.191	-0.186	-0.181	-0.176	-0.170	-0.165	-0.161	-0.158	-0.154	-0.150	-0.148	-0.146	-0.145	-0.145	-0.146	-0.149	-0.151	-0.155	-0.159	-0.166	-0.175	-0.182	-0.192	-0.205	-0.218	-0.232	-0.249	-0.265	-0.285	-0.305	-0.325	-0.348	-0.371	-0.395	-0.420	-0.448	-0.476	-0.505	-0.536	-0.566	-0.599	-0.630	-0.664	-0.696	-0.730	-0.765	-0.799	-0.834	-0.868	-0.902	-0.936	-0.971	-1.004	-1.038	-1.070	-1.104	-1.135	-1.166	-1.196	-1.226	-1.254	-1.281	-1.306	-1.331	-1.356	-1.378	-1.400	-1.419	-1.438	-1.455	-1.471	-1.484	-1.496	-1.508	-1.518	-1.525	-1.531	-1.536	-1.539	-1.540	-1.540	-1.539	-1.535	-1.530	-1.524	-1.516	-1.508	-1.498	-1.486	-1.472	-1.460	-1.445	-1.429	-1.411	-1.392	-1.374	-1.354	-1.332	-1.310	-1.288	-1.264	-1.240	-1.215	-1.191	-1.165	-1.139	-1.111	-1.086	-1.058	-1.030	-1.002	-0.975	-0.948	-0.918	-0.890	-0.861	-0.832	-0.804	-0.775	-0.746	-0.718	-0.689	-0.660	-0.631	-0.602	-0.574	-0.545	-0.516	-0.488	-0.458	-0.429	-0.400	-0.370	-0.341	-0.312	-0.282	-0.252	-0.222	-0.192	-0.162	-0.132	-0.102	-0.072	-0.042	-0.011	0.020	0.051	0.082	0.114	0.145	0.178	0.210	0.241	0.274	0.306	0.338	0.370	0.401	0.434	0.465	0.498	0.528	0.559	0.589	0.619	0.650	0.679	0.708	0.735	0.761	0.788	0.812	0.836	0.860	0.882	0.905	0.926	0.945	0.964	0.980	0.998	1.011	1.025	1.038	1.050	1.060	1.069	1.076	1.082	1.088	1.091	1.095	1.098	1.098	1.098	1.096	1.094	1.091	1.089	1.084	1.079	1.075	1.068	1.061	1.055	1.049	1.041	1.035	1.028	1.021	1.014	1.006	1.001	0.996	0.990	0.985	0.981	0.978	0.974	0.971	0.970	0.969	0.969	0.970	0.971	0.974	0.978	0.982	0.986	0.994	1.001	1.009	1.016	1.028	1.036	1.048	1.061	1.072	1.086	1.100	1.114	1.130	1.145	1.160	1.178	1.192	1.209	1.224	1.240	1.256	1.272	1.288	1.304	1.319	1.332	1.348	1.361	1.374	1.388	1.400	1.411	1.421	1.432	1.441	1.450	1.459	1.466	1.471	1.476	1.481	1.485	1.488	1.488	1.489	1.488	1.486	1.484	1.480	1.475	1.469	1.462	1.455	1.446	1.436	1.426	1.414	1.402	1.389	1.374	1.360	1.344	1.326	1.309	1.290	1.271	1.250	1.229	1.206	1.184	1.161	1.136	1.110	1.085	1.059	1.032	1.004	0.976	0.948	0.919	0.889	0.859	0.830	0.799	0.769	0.738	0.708	0.676	0.646	0.615	0.585	0.555	0.525	0.495	0.465	0.438	0.409	0.381	0.355	0.329	0.304	0.279	0.255	0.232	0.212	0.192	0.174	0.156	0.140	0.126	0.111	0.100	0.089	0.080	0.072	0.068	0.064	0.061	0.061	0.061	0.062	0.066	0.072	0.079	0.088	0.096	0.109	0.121	0.135	0.151	0.168	0.186	0.206	0.228	0.249	0.271	0.296	0.321	0.346	0.374	0.400	0.429	0.458	0.486	0.516	0.548	0.578	0.608	0.636	0.668	0.699	0.729	0.759	0.790	0.819	0.850	0.879	0.909	0.936	0.965	0.992	1.020	1.046	1.071	1.096	1.121	1.145	1.169	1.190	1.211	1.232	1.251	1.269	1.286	1.302	1.319	1.332	1.346	1.359	1.370	1.380	1.390	1.399	1.406	1.411	1.418	1.421	1.424	1.426	1.428	1.428	1.428	1.426	1.424	1.420	1.416	1.411	1.405	1.398	1.391	1.382	1.374	1.364	1.352	1.342	1.331	1.319	1.306	1.292	1.279	1.266	1.251	1.238	1.222	1.208	1.191	1.176	1.162	1.146	1.131	1.115	1.100	1.085	1.070	1.054	1.040	1.025	1.011	0.998	0.984	0.970	0.956	0.945	0.932	0.920	0.909	0.898	0.889	0.878	0.868	0.858	0.849	0.839	0.830	0.821	0.814	0.805	0.796	0.790	0.782	0.774	0.768	0.759	0.751	0.744	0.735	0.728	0.719	0.710	0.701	0.692	0.684	0.674	0.664	0.654	0.642	0.631	0.620	0.608	0.596	0.582	0.570	0.555	0.540	0.525	0.509	0.494	0.478	0.460	0.442	0.425	0.406	0.386	0.369	0.349	0.328	0.309	0.288	0.268	0.246	0.225	0.204	0.182	0.160	0.139	0.116	0.095	0.074	0.051	0.029	0.006	-0.015	-0.038	-0.059	-0.081	-0.102	-0.124	-0.145	-0.168	-0.188	-0.208	-0.228	-0.249	-0.268	-0.286	-0.305	-0.324	-0.342	-0.360	-0.378	-0.394	-0.410	-0.426	-0.441	-0.458	-0.471	-0.485	-0.498	-0.511	-0.524	-0.536	-0.548	-0.559	-0.569	-0.576	-0.586	-0.594	-0.601	-0.609	-0.614	-0.620	-0.624	-0.628	-0.631	-0.632	-0.635	-0.635	-0.636	-0.635	-0.635	-0.632	-0.631	-0.628	-0.624	-0.620	-0.615	-0.610	-0.605	-0.599	-0.592	-0.585	-0.579	-0.570	-0.562	-0.554	-0.546	-0.538	-0.530	-0.521	-0.512	-0.504	-0.495	-0.489	-0.481	-0.474	-0.466	-0.461	-0.456	-0.450	-0.446	-0.444	-0.440	-0.439	-0.438	-0.439	-0.440	-0.441	-0.446	-0.450	-0.455	-0.462	-0.471	-0.480	-0.491	-0.504	-0.516	-0.530	-0.546	-0.562	-0.581	-0.600	-0.621	-0.642	-0.665	-0.688	-0.712	-0.739	-0.765	-0.792	-0.821	-0.850	-0.880	-0.910	-0.941	-0.972	-1.004	-1.035	-1.068	-1.100	-1.132	-1.165	-1.196	-1.229	-1.260	-1.291	-1.322	-1.354	-1.384	-1.414	-1.442	-1.470	-1.499	-1.526	-1.554	-1.580	-1.605	-1.628	-1.651	-1.674	-1.695	-1.715	-1.734	-1.751	-1.768	-1.784	-1.799	-1.814	-1.825	-1.838	-1.846	-1.856	-1.865	-1.872	-1.879	-1.884	-1.888	-1.890	-1.892	-1.894	-1.892	-1.894	-1.891	-1.889	-1.885	-1.880	-1.875	-1.869	-1.860	-1.851	-1.842	-1.832	-1.821	-1.809	-1.796	-1.782	-1.769	-1.752	-1.736	-1.720	-1.704	-1.685	-1.666	-1.648	-1.628	-1.606	-1.586	-1.565	-1.542	-1.521	-1.499	-1.475	-1.452	-1.429	-1.404	-1.380	-1.356	-1.330	-1.306	-1.281	-1.255	-1.230	-1.205	-1.180	-1.155	-1.130	-1.105	-1.081	-1.055	-1.031	-1.008	-0.984	-0.961	-0.938	-0.915	-0.892	-0.871	-0.849	-0.828	-0.808	-0.786	-0.765	-0.746	-0.728	-0.708	-0.689	-0.670	-0.652	-0.635	-0.618	-0.601	-0.585	-0.569	-0.552	-0.536	-0.522	-0.506	-0.492	-0.479	-0.465	-0.450	-0.436	-0.422	-0.410	-0.396	-0.384	-0.370	-0.358	-0.344	-0.331	-0.320	-0.309	-0.296	-0.284	-0.271	-0.260	-0.248	-0.238	-0.225	-0.214	-0.201	-0.191	-0.179	-0.168	-0.158	-0.149	-0.138	-0.128	-0.119	-0.108	-0.099	-0.090	-0.080	-0.071	-0.061	-0.054	-0.046	-0.036	-0.030	-0.022	-0.014	-0.008	-0.001	0.006	0.012	0.019	0.024	0.030	0.035	0.040	0.045	0.049	0.052	0.058	0.061	0.064	0.068	0.070	0.074	0.075	0.078	0.079	0.081	0.081	0.082	0.084	0.082	0.084	0.082	0.081	0.080	0.079	0.076	0.074	0.070	0.066	0.061	0.056	0.051	0.045	0.039	0.031	0.024	0.015	0.005	-0.004	-0.014	-0.024	-0.035	-0.048	-0.060	-0.072	-0.085	-0.099	-0.112	-0.126	-0.141	-0.156	-0.171	-0.188	-0.202	-0.220	-0.236	-0.254	-0.271	-0.286	-0.302	-0.319	-0.336	-0.351	-0.368	-0.382	-0.398	-0.412	-0.426	-0.439	-0.452	-0.465	-0.476	-0.489	-0.499	-0.509	-0.518	-0.526	-0.532	-0.540	-0.545	-0.550	-0.554	-0.558	-0.561	-0.562	-0.565	-0.565	-0.565	-0.564	-0.562	-0.561	-0.560	-0.558	-0.554	-0.551	-0.548	-0.544	-0.540	-0.536	-0.532	-0.529	-0.526	-0.522	-0.520	-0.519	-0.515	-0.514	-0.514	-0.515	-0.515	-0.516	-0.519	-0.522	-0.528	-0.532	-0.539	-0.548	-0.556	-0.566	-0.579	-0.590	-0.605	-0.620	-0.636	-0.654	-0.672	-0.692	-0.714	-0.738	-0.760	-0.784	-0.811	-0.836	-0.865	-0.892	-0.921	-0.951	-0.980	-1.012	-1.042	-1.074	-1.106	-1.138	-1.169	-1.201	-1.232	-1.262	-1.294	-1.324	-1.352	-1.381	-1.410	-1.436	-1.462	-1.488	-1.510	-1.532	-1.554	-1.575	-1.594	-1.611	-1.628	-1.641	-1.655	-1.666	-1.676	-1.685	-1.691	-1.696	-1.699	-1.701	-1.701	-1.701	-1.698	-1.694	-1.689	-1.682	-1.674	-1.665	-1.656	-1.646	-1.634	-1.621	-1.609	-1.595	-1.581	-1.566	-1.551	-1.536	-1.521	-1.506	-1.490	-1.475	-1.461	-1.446	-1.431	-1.418	-1.404	-1.391	-1.380	-1.368	-1.358	-1.346	-1.338	-1.330	-1.321	-1.314	-1.310	-1.304	-1.300	-1.298	-1.294	-1.294	-1.292	-1.292	-1.294	-1.295	-1.298	-1.300	-1.302	-1.308	-1.311	-1.315	-1.320	-1.325	-1.330	-1.335	-1.340	-1.345	-1.350	-1.355	-1.359	-1.364	-1.368	-1.371	-1.374	-1.376	-1.378	-1.380	-1.381	-1.380	-1.380	-1.379	-1.376	-1.374	-1.370	-1.366	-1.361	-1.355	-1.350	-1.342	-1.336	-1.328	-1.319	-1.310	-1.300	-1.290	-1.280	-1.268	-1.256	-1.245	-1.232	-1.220	-1.209	-1.196	-1.184	-1.171	-1.159	-1.146	-1.134	-1.122	-1.111	-1.101	-1.090	-1.079	-1.069	-1.060	-1.051	-1.042	-1.035	-1.028	-1.021	-1.015	-1.010	-1.006	-1.002	-0.999	-0.998	-0.995	-0.995	-0.995	-0.996	-0.999	-1.000	-1.004	-1.009	-1.015	-1.020	-1.026	-1.032	-1.040	-1.049	-1.056	-1.066	-1.075	-1.086	-1.099	-1.110	-1.121	-1.135	-1.148	-1.161	-1.175	-1.190	-1.204	-1.219	-1.234	-1.249	-1.265	-1.279	-1.295	-1.310	-1.326	-1.341	-1.356	-1.371	-1.385	-1.400	-1.414	-1.428	-1.440	-1.454	-1.466	-1.476	-1.488	-1.498	-1.508	-1.516	-1.524	-1.531	-1.538	-1.542	-1.548	-1.550	-1.551	-1.552	-1.554	-1.552	-1.550	-1.545	-1.540	-1.535	-1.526	-1.519	-1.509	-1.498	-1.486	-1.472	-1.458	-1.441	-1.424	-1.406	-1.388	-1.368	-1.346	-1.324	-1.301	-1.279	-1.255	-1.230	-1.205	-1.179	-1.152	-1.125	-1.099	-1.071	-1.044	-1.016	-0.989	-0.962	-0.935	-0.908	-0.881	-0.855	-0.830	-0.804	-0.780	-0.755	-0.734	-0.711	-0.690	-0.669	-0.649	-0.630	-0.614	-0.596	-0.582	-0.569	-0.556	-0.545	-0.535	-0.525	-0.518	-0.512	-0.506	-0.504	-0.500	-0.499	-0.499	-0.501	-0.504	-0.507	-0.511	-0.516	-0.524	-0.531	-0.540	-0.549	-0.560	-0.571	-0.582	-0.595	-0.610	-0.624	-0.639	-0.654	-0.670	-0.686	-0.702	-0.719	-0.735	-0.752	-0.770	-0.786	-0.804	-0.820	-0.838	-0.854	-0.870	-0.886	-0.902	-0.918	-0.932	-0.948	-0.960	-0.974	-0.985	-0.996	-1.008	-1.018	-1.025	-1.032	-1.039	-1.044	-1.049	-1.050	-1.052	-1.052	-1.051	-1.049	-1.045	-1.039	-1.032	-1.024	-1.014	-1.002	-0.990	-0.975	-0.959	-0.941	-0.922	-0.902	-0.881	-0.858	-0.834	-0.808	-0.781	-0.752	-0.724	-0.692	-0.662	-0.629	-0.596	-0.562	-0.528	-0.492	-0.458	-0.422	-0.386	-0.349	-0.314	-0.276	-0.241	-0.205	-0.170	-0.135	-0.101	-0.068	-0.035	-0.004	0.026	0.055	0.082	0.109	0.134	0.158	0.180	0.200	0.219	0.236	0.252	0.266	0.278	0.288	0.296	0.302	0.308	0.311	0.312	0.312	0.311	0.308	0.301	0.295	0.288	0.279	0.268	0.256	0.244	0.230	0.215	0.200	0.185	0.168	0.151	0.134	0.115	0.099	0.081	0.064	0.046	0.029	0.011	-0.005	-0.020	-0.036	-0.051	-0.064	-0.076	-0.090	-0.100	-0.111	-0.120	-0.129	-0.136	-0.142	-0.148	-0.152	-0.155	-0.158	-0.159	-0.158	-0.156	-0.154	-0.150	-0.146	-0.141	-0.134	-0.126	-0.119	-0.109	-0.099	-0.089	-0.076	-0.065	-0.052	-0.040	-0.026	-0.014	0.001	0.015	0.030	0.045	0.060	0.076	0.090	0.105	0.120	0.136	0.151	0.165	0.180	0.195	0.209	0.222	0.236	0.249	0.260	0.272	0.285	0.296	0.308	0.318	0.328	0.336	0.345	0.354	0.361	0.369	0.375	0.381	0.386	0.391	0.395	0.399	0.402	0.404	0.406	0.408	0.408	0.408	0.408	0.406	0.405	0.404	0.401	0.398	0.395	0.390	0.386	0.381	0.376	0.370	0.362	0.356	0.349	0.341	0.332	0.324	0.316	0.306	0.296	0.286	0.276	0.265	0.254	0.244	0.232	0.221	0.209	0.198	0.185	0.172	0.161	0.149	0.135	0.124	0.111	0.098	0.086	0.072	0.061	0.048	0.036	0.024	0.012	-0.001	-0.011	-0.022	-0.035	-0.046	-0.056	-0.068	-0.078	-0.088	-0.098	-0.108	-0.116	-0.125	-0.134	-0.142	-0.150	-0.159	-0.165	-0.171	-0.178	-0.184	-0.190	-0.195	-0.200	-0.204	-0.208	-0.211	-0.215	-0.219	-0.221	-0.222	-0.224	-0.225	-0.225	-0.226	-0.225	-0.225	-0.224	-0.221	-0.220	-0.218	-0.215	-0.214	-0.210	-0.206	-0.204	-0.199	-0.195	-0.190	-0.185	-0.180	-0.175	-0.168	-0.162	-0.156	-0.150	-0.142	-0.135	-0.128	-0.120	-0.112	-0.105	-0.096	-0.088	-0.079	-0.070	-0.061	-0.052	-0.044	-0.034	-0.024	-0.015	-0.006	0.004	0.012	0.022	0.031	0.041	0.051	0.059	0.069	0.078	0.086	0.095	0.104	0.112	0.120	0.129	0.136	0.144	0.151	0.158	0.165	0.171	0.178	0.182	0.188	0.192	0.198	0.201	0.205	0.209	0.211	0.214	0.215	0.216	0.218	0.218	0.216	0.215	0.215	0.212	0.211	0.209	0.204	0.201	0.198	0.194	0.188	0.181	0.175	0.169	0.162	0.156	0.149	0.140	0.132	0.124	0.115	0.106	0.098	0.089	0.079	0.070	0.061	0.052	0.042	0.034	0.024	0.015	0.006	-0.002	-0.010	-0.018	-0.026	-0.034	-0.041	-0.048	-0.054	-0.060	-0.065	-0.070	-0.074	-0.076	-0.079	-0.081	-0.081	-0.082	-0.081	-0.080	-0.078	-0.075	-0.071	-0.066	-0.061	-0.054	-0.046	-0.039	-0.029	-0.019	-0.008	0.005	0.018	0.032	0.048	0.064	0.079	0.098	0.116	0.135	0.155	0.178	0.198	0.221	0.245	0.268	0.292	0.319	0.344	0.370	0.398	0.425	0.452	0.480	0.510	0.538	0.566	0.596	0.625	0.654	0.685	0.714	0.742	0.771	0.801	0.830	0.859	0.888	0.915	0.942	0.971	0.999	1.025	1.052	1.079	1.104	1.130	1.155	1.179	1.204	1.226	1.249	1.271	1.292	1.314	1.334	1.354	1.374	1.391	1.409	1.426	1.444	1.460	1.475	1.491	1.506	1.520	1.532	1.545	1.558	1.570	1.580	1.590	1.600	1.609	1.618	1.626	1.635	1.641	1.649	1.654	1.660	1.664	1.669	1.674	1.678	1.680	1.681	1.684	1.685	1.686	1.686	1.685	1.685	1.684	1.681	1.679	1.675	1.670	1.665	1.660	1.654	1.648	1.639	1.631	1.622	1.612	1.601	1.590	1.579	1.566	1.552	1.539	1.524	1.509	1.492	1.476	1.459	1.441	1.422	1.404	1.382	1.362	1.342	1.320	1.299	1.276	1.252	1.230	1.206	1.182	1.158	1.131	1.106	1.081	1.055	1.031	1.004	0.979	0.951	0.925	0.900	0.874	0.848	0.821	0.796	0.770	0.744	0.719	0.695	0.670	0.645	0.621	0.599	0.575	0.552	0.530	0.507	0.486	0.466	0.445	0.426	0.408	0.390	0.372	0.356	0.339	0.324	0.310	0.296	0.282	0.271	0.261	0.250	0.241	0.232	0.225	0.219	0.214	0.209	0.205	0.202	0.200	0.199	0.198	0.199	0.199	0.201	0.204	0.208	0.210	0.215	0.221	0.228	0.234	0.241	0.249	0.256	0.265	0.272	0.282	0.292	0.301	0.312	0.321	0.331	0.341	0.350	0.360	0.370	0.380	0.389	0.396	0.405	0.412	0.421	0.428	0.434	0.440	0.445	0.450	0.455	0.458	0.460	0.462	0.465	0.465	0.466	0.465	0.462	0.460	0.458	0.454	0.450	0.445	0.439	0.432	0.426	0.418	0.410	0.401	0.390	0.381	0.371	0.361	0.349	0.338	0.326	0.315	0.304	0.290	0.278	0.265	0.254	0.240	0.228	0.216	0.202	0.191	0.179	0.166	0.155	0.142	0.131	0.120	0.111	0.100	0.091	0.081	0.074	0.064	0.058	0.049	0.042	0.036	0.030	0.024	0.019	0.015	0.011	0.009	0.005	0.004	0.001	0.001	0.001	0.001	0.002	0.004	0.005	0.009	0.011	0.015	0.020	0.025	0.031	0.038	0.045	0.052	0.061	0.070	0.080	0.091	0.102	0.114	0.125	0.139	0.152	0.166	0.181	0.198	0.214	0.229	0.246	0.264	0.282	0.300	0.320	0.339	0.359	0.378	0.398	0.419	0.440	0.461	0.482	0.502	0.525	0.546	0.566	0.588	0.608	0.629	0.649	0.669	0.689	0.708	0.725	0.744	0.760	0.778	0.794	0.808	0.824	0.836	0.849	0.860	0.871	0.881	0.890	0.898	0.904	0.910	0.914	0.918	0.920	0.922	0.922	0.922	0.921	0.919	0.916	0.912	0.908	0.900	0.894	0.886	0.879	0.870	0.861	0.851	0.840	0.830	0.820	0.809	0.799	0.786	0.776	0.765	0.754	0.744	0.732	0.722	0.714	0.704	0.695	0.686	0.679	0.671	0.666	0.661	0.656	0.651	0.648	0.646	0.645	0.645	0.646	0.648	0.652	0.656	0.661	0.666	0.674	0.681	0.691	0.701	0.712	0.725	0.738	0.750	0.765	0.780	0.795	0.812	0.830	0.848	0.866	0.885	0.905	0.924	0.944	0.964	0.984	1.004	1.024	1.044	1.064	1.084	1.102	1.121	1.140	1.159	1.175	1.192	1.209	1.224	1.239	1.252	1.265	1.278	1.289	1.298	1.308	1.315	1.322	1.329	1.332	1.336	1.339	1.340	1.341	1.340	1.339	1.336	1.331	1.326	1.320	1.312	1.305	1.295	1.286	1.274	1.262	1.250	1.236	1.221	1.206	1.190	1.172	1.155	1.136	1.118	1.098	1.079	1.058	1.036	1.016	0.994	0.971	0.950	0.926	0.904	0.880	0.856	0.832	0.809	0.784	0.761	0.736	0.714	0.689	0.665	0.642	0.619	0.595	0.572	0.549	0.526	0.505	0.482	0.460	0.440	0.419	0.399	0.378	0.360	0.341	0.322	0.306	0.290	0.274	0.258	0.244	0.230	0.218	0.206	0.195	0.185	0.175	0.168	0.160	0.152	0.146	0.141	0.138	0.134	0.132	0.130	0.130	0.130	0.130	0.131	0.135	0.138	0.140	0.144	0.149	0.155	0.160	0.166	0.171	0.179	0.186	0.192	0.200	0.209	0.215	0.224	0.230	0.239	0.245	0.252	0.261	0.268	0.274	0.281	0.288	0.294	0.299	0.304	0.309	0.314	0.318	0.320	0.325	0.328	0.330	0.332	0.335	0.336	0.339	0.339	0.340	0.340	0.341	0.342	0.342	0.344	0.344	0.345	0.346	0.348	0.349	0.350	0.352	0.355	0.358	0.360	0.362	0.368	0.371	0.376	0.381	0.386	0.392	0.399	0.406	0.415	0.421	0.430	0.439	0.449	0.459	0.469	0.479	0.490	0.501	0.514	0.526	0.539	0.550	0.564	0.576	0.589	0.601	0.614	0.626	0.639	0.650	0.662	0.674	0.684	0.695	0.705	0.714	0.724	0.730	0.739	0.746	0.752	0.759	0.762	0.768	0.770	0.774	0.775	0.776	0.776	0.776	0.775	0.772	0.771	0.768	0.764	0.759	0.754	0.749	0.742	0.736	0.729	0.721	0.714	0.705	0.696	0.688	0.679	0.669	0.660	0.650	0.640	0.631	0.621	0.611	0.602	0.594	0.585	0.576	0.568	0.560	0.552	0.546	0.539	0.532	0.528	0.521	0.516	0.511	0.506	0.504	0.500	0.498	0.495	0.491	0.490	0.489	0.488	0.486	0.485	0.485	0.485	0.486	0.486	0.488	0.488	0.489	0.490	0.491	0.491	0.492	0.494	0.495	0.498	0.498	0.498	0.498	0.499	0.500	0.500	0.500	0.501	0.500	0.501	0.501	0.501	0.501	0.501	0.501	0.502	0.501	0.501	0.502	0.502	0.504	0.504	0.504	0.505	0.507	0.509	0.510	0.511	0.514	0.518	0.520	0.524	0.528	0.532	0.538	0.542	0.549	0.555	0.562	0.570	0.579	0.588	0.595	0.605	0.615	0.626	0.636	0.648	0.659	0.671	0.684	0.695	0.709	0.722	0.735	0.748	0.761	0.775	0.789	0.801	0.816	0.830	0.842	0.856	0.870	0.884	0.899	0.911	0.925	0.938	0.950	0.965	0.979	0.990	1.004	1.018	1.030	1.044	1.055	1.069	1.081	1.094	1.106	1.120	1.132	1.145	1.158	1.170	1.184	1.196	1.209	1.221	1.234	1.248	1.260	1.272	1.285	1.299	1.311	1.324	1.338	1.350	1.362	1.375	1.386	1.398	1.409	1.420	1.430	1.439	1.448	1.456	1.464	1.470	1.476	1.482	1.486	1.491	1.492	1.495	1.496	1.496	1.496	1.494	1.490	1.486	1.480	1.475	1.468	1.459	1.450	1.439	1.428	1.416	1.402	1.389	1.375	1.359	1.342	1.326	1.309	1.291	1.274	1.255	1.238	1.218	1.200	1.181	1.162	1.144	1.125	1.106	1.090	1.072	1.055	1.038	1.022	1.006	0.991	0.976	0.962	0.949	0.936	0.925	0.912	0.901	0.891	0.881	0.871	0.864	0.854	0.846	0.840	0.832	0.825	0.819	0.812	0.806	0.800	0.794	0.788	0.781	0.774	0.766	0.759	0.751	0.744	0.735	0.726	0.718	0.706	0.698	0.686	0.675	0.664	0.651	0.639	0.625	0.612	0.599	0.584	0.570	0.555	0.541	0.525	0.510	0.495	0.480	0.465	0.450	0.434	0.420	0.405	0.391	0.376	0.364	0.351	0.339	0.328	0.316	0.306	0.296	0.289	0.280	0.272	0.266	0.260	0.255	0.251	0.248	0.244	0.242	0.241	0.240	0.240	0.240	0.242	0.244	0.245	0.246	0.250	0.251	0.255	0.256	0.260	0.261	0.264	0.266	0.268	0.268	0.269	0.270	0.269	0.268	0.265	0.262	0.259	0.254	0.249	0.242	0.235	0.226	0.218	0.208	0.195	0.182	0.169	0.154	0.138	0.121	0.104	0.084	0.064	0.044	0.021	-0.001	-0.024	-0.048	-0.071	-0.098	-0.122	-0.148	-0.174	-0.201	-0.228	-0.254	-0.281	-0.309	-0.335	-0.362	-0.388	-0.415	-0.439	-0.464	-0.489	-0.512	-0.535	-0.559	-0.579	-0.600	-0.619	-0.638	-0.654	-0.671	-0.686	-0.699	-0.711	-0.722	-0.731	-0.739	-0.745	-0.749	-0.751	-0.755	-0.754	-0.754	-0.750	-0.745	-0.739	-0.731	-0.721	-0.710	-0.696	-0.681	-0.665	-0.648	-0.629	-0.608	-0.586	-0.562	-0.538	-0.511	-0.484	-0.455	-0.426	-0.394	-0.362	-0.330	-0.295	-0.261	-0.226	-0.190	-0.154	-0.116	-0.080	-0.042	-0.005	0.032	0.070	0.109	0.145	0.182	0.219	0.256	0.292	0.328	0.361	0.396	0.428	0.461	0.492	0.521	0.551	0.578	0.605	0.631	0.655	0.678	0.699	0.720	0.739	0.755	0.771	0.786	0.799	0.811	0.821	0.830	0.838	0.844	0.849	0.851	0.855	0.856	0.856	0.855	0.855	0.851	0.849	0.844	0.839	0.832	0.826	0.819	0.812	0.804	0.796	0.788	0.779	0.769	0.760	0.751	0.742	0.734	0.724	0.715	0.706	0.698	0.689	0.680	0.674	0.665	0.658	0.651	0.644	0.639	0.632	0.626	0.620	0.616	0.611	0.606	0.602	0.598	0.594	0.590	0.586	0.584	0.581	0.578	0.575	0.572	0.569	0.568	0.562	0.560	0.558	0.554	0.551	0.548	0.542	0.539	0.535	0.530	0.524	0.519	0.514	0.506	0.499	0.492	0.485	0.478	0.468	0.459	0.450	0.439	0.429	0.418	0.408	0.395	0.382	0.369	0.356	0.344	0.329	0.315	0.300	0.284	0.270	0.254	0.238	0.221	0.205	0.188	0.170	0.154	0.136	0.118	0.100	0.081	0.064	0.045	0.026	0.008	-0.011	-0.031	-0.050	-0.070	-0.089	-0.108	-0.126	-0.145	-0.165	-0.185	-0.204	-0.225	-0.244	-0.262	-0.282	-0.302	-0.321	-0.340	-0.359	-0.380	-0.399	-0.418	-0.436	-0.456	-0.474	-0.492	-0.511	-0.529	-0.546	-0.565	-0.582	-0.599	-0.616	-0.631	-0.648	-0.661	-0.676	-0.690	-0.704	-0.718	-0.729	-0.740	-0.752	-0.761	-0.770	-0.779	-0.784	-0.790	-0.795	-0.799	-0.801	-0.802	-0.802	-0.802	-0.799	-0.796	-0.792	-0.785	-0.779	-0.770	-0.760	-0.750	-0.738	-0.725	-0.711	-0.696	-0.679	-0.661	-0.642	-0.624	-0.604	-0.582	-0.560	-0.538	-0.515	-0.491	-0.468	-0.444	-0.419	-0.394	-0.369	-0.344	-0.319	-0.294	-0.270	-0.246	-0.222	-0.199	-0.176	-0.155	-0.134	-0.114	-0.095	-0.078	-0.059	-0.042	-0.029	-0.015	-0.002	0.010	0.019	0.026	0.035	0.040	0.044	0.046	0.048	0.048	0.046	0.042	0.039	0.032	0.026	0.018	0.008	-0.004	-0.016	-0.030	-0.045	-0.061	-0.079	-0.098	-0.116	-0.135	-0.156	-0.178	-0.200	-0.222	-0.246	-0.270	-0.295	-0.319	-0.345	-0.370	-0.396	-0.421	-0.449	-0.474	-0.501	-0.528	-0.552	-0.579	-0.606	-0.634	-0.659	-0.685	-0.710	-0.736	-0.761	-0.785	-0.809	-0.834	-0.856	-0.879	-0.901	-0.922	-0.944	-0.964	-0.984	-1.002	-1.021	-1.039	-1.056	-1.072	-1.086	-1.101	-1.114	-1.125	-1.136	-1.146	-1.155	-1.162	-1.169	-1.175	-1.178	-1.181	-1.182	-1.181	-1.181	-1.179	-1.175	-1.170	-1.164	-1.156	-1.146	-1.136	-1.125	-1.112	-1.098	-1.082	-1.066	-1.049	-1.030	-1.010	-0.989	-0.968	-0.945	-0.921	-0.898	-0.872	-0.848	-0.822	-0.796	-0.769	-0.742	-0.715	-0.688	-0.661	-0.634	-0.608	-0.580	-0.554	-0.529	-0.502	-0.479	-0.455	-0.431	-0.409	-0.389	-0.369	-0.350	-0.331	-0.315	-0.299	-0.285	-0.271	-0.260	-0.249	-0.239	-0.231	-0.225	-0.220	-0.215	-0.214	-0.212	-0.212	-0.215	-0.218	-0.221	-0.228	-0.232	-0.241	-0.250	-0.259	-0.270	-0.281	-0.295	-0.309	-0.324	-0.339	-0.355	-0.371	-0.390	-0.408	-0.425	-0.444	-0.462	-0.481	-0.500	-0.520	-0.540	-0.559	-0.578	-0.598	-0.616	-0.636	-0.654	-0.672	-0.691	-0.709	-0.728	-0.745	-0.761	-0.779	-0.795	-0.810	-0.825	-0.839	-0.854	-0.866	-0.879	-0.891	-0.902	-0.914	-0.924	-0.934	-0.942	-0.950	-0.958	-0.964	-0.971	-0.976	-0.981	-0.986	-0.990	-0.992	-0.995	-0.998	-0.999	-1.000	-1.001	-1.001	-1.001	-1.000	-0.999	-0.998	-0.995	-0.992	-0.990	-0.986	-0.984	-0.980	-0.975	-0.971	-0.966	-0.961	-0.955	-0.950	-0.942	-0.938	-0.929	-0.921	-0.915	-0.908	-0.899	-0.891	-0.881	-0.872	-0.864	-0.852	-0.842	-0.832	-0.822	-0.810	-0.799	-0.786	-0.772	-0.759	-0.746	-0.731	-0.716	-0.701	-0.685	-0.668	-0.651	-0.634	-0.615	-0.595	-0.575	-0.555	-0.535	-0.512	-0.490	-0.466	-0.442	-0.419	-0.394	-0.369	-0.341	-0.314	-0.288	-0.259	-0.230	-0.199	-0.170	-0.139	-0.108	-0.078	-0.045	-0.012	0.020	0.052	0.085	0.118	0.151	0.185	0.218	0.251	0.285	0.318	0.350	0.382	0.414	0.446	0.478	0.507	0.538	0.568	0.596	0.625	0.651	0.679	0.704	0.729	0.754	0.778	0.800	0.821	0.840	0.860	0.879	0.896	0.914	0.930	0.945	0.958	0.971	0.984	0.995	1.005	1.015	1.024	1.032	1.039	1.048	1.052	1.060	1.064	1.069	1.074	1.078	1.081	1.086	1.090	1.094	1.095	1.099	1.101	1.102	1.105	1.109	1.111	1.114	1.116	1.120	1.121	1.125	1.126	1.130	1.134	1.136	1.140	1.144	1.148	1.151	1.155	1.160	1.164	1.168	1.172	1.176	1.181	1.185	1.190	1.194	1.198	1.201	1.205	1.208	1.211	1.214	1.218	1.219	1.221	1.224	1.224	1.226	1.228	1.228	1.229	1.229	1.229	1.230	1.229	1.229	1.228	1.226	1.225	1.224	1.221	1.220	1.219	1.216	1.214	1.212	1.210	1.209	1.208	1.205	1.205	1.204	1.202	1.202	1.201	1.201	1.202	1.204	1.205	1.208	1.209	1.212	1.216	1.220	1.225	1.230	1.235	1.242	1.250	1.258	1.266	1.276	1.286	1.296	1.309	1.320	1.332	1.346	1.361	1.375	1.391	1.409	1.425	1.442	1.461	1.481	1.499	1.520	1.541	1.562	1.584	1.605	1.629	1.650	1.672	1.696	1.720	1.744	1.768	1.791	1.815	1.839	1.862	1.888	1.909	1.932	1.955	1.978	2.000	2.021	2.042	2.062	2.081	2.101	2.119	2.136	2.152	2.169	2.184	2.198	2.209	2.220	2.231	2.240	2.246	2.254	2.259	2.262	2.265	2.265	2.265	2.264	2.260	2.255	2.250	2.241	2.232	2.224	2.212	2.199	2.186	2.170	2.155	2.138	2.119	2.099	2.079	2.056	2.035	2.013	1.989	1.964	1.940	1.915	1.890	1.864	1.836	1.811	1.785	1.758	1.732	1.706	1.680	1.654	1.629	1.604	1.579	1.555	1.531	1.509	1.486	1.464	1.444	1.422	1.404	1.384	1.366	1.350	1.332	1.316	1.301	1.288	1.274	1.261	1.249	1.238	1.226	1.216	1.205	1.196	1.188	1.179	1.171	1.164	1.156	1.150	1.142	1.135	1.129	1.121	1.115	1.110	1.102	1.096	1.089	1.082	1.076	1.069	1.061	1.054	1.048	1.039	1.031	1.022	1.015	1.006	0.998	0.989	0.980	0.971	0.962	0.954	0.945	0.936	0.928	0.918	0.909	0.901	0.891	0.885	0.878	0.870	0.862	0.858	0.851	0.846	0.840	0.836	0.832	0.829	0.825	0.822	0.821	0.819	0.818	0.818	0.818	0.818	0.818	0.819	0.820	0.820	0.822	0.824	0.826	0.828	0.829	0.831	0.832	0.831	0.832	0.832	0.831	0.830	0.829	0.825	0.820	0.815	0.810	0.802	0.795	0.785	0.775	0.764	0.750	0.736	0.720	0.702	0.682	0.662	0.641	0.618	0.594	0.568	0.540	0.511	0.481	0.451	0.419	0.385	0.350	0.315	0.279	0.241	0.204	0.165	0.126	0.086	0.048	0.009	-0.032	-0.074	-0.114	-0.152	-0.192	-0.230	-0.269	-0.308	-0.344	-0.380	-0.415	-0.449	-0.481	-0.514	-0.545	-0.574	-0.602	-0.630	-0.655	-0.679	-0.701	-0.722	-0.741	-0.759	-0.775	-0.790	-0.801	-0.815	-0.825	-0.832	-0.840	-0.844	-0.849	-0.850	-0.851	-0.851	-0.849	-0.844	-0.840	-0.834	-0.825	-0.818	-0.809	-0.798	-0.785	-0.772	-0.759	-0.744	-0.728	-0.712	-0.695	-0.676	-0.659	-0.639	-0.618	-0.598	-0.576	-0.554	-0.531	-0.509	-0.485	-0.460	-0.436	-0.410	-0.385	-0.359	-0.331	-0.304	-0.275	-0.248	-0.218	-0.188	-0.159	-0.128	-0.098	-0.065	-0.032	0.000	0.032	0.065	0.098	0.131	0.166	0.200	0.235	0.270	0.305	0.341	0.376	0.410	0.446	0.482	0.518	0.552	0.588	0.622	0.656	0.690	0.722	0.756	0.789	0.820	0.850	0.881	0.910	0.939	0.966	0.992	1.018	1.041	1.065	1.088	1.109	1.129	1.148	1.165	1.181	1.195	1.209	1.220	1.230	1.240	1.248	1.255	1.260	1.264	1.266	1.269	1.269	1.269	1.266	1.262	1.258	1.251	1.245	1.238	1.229	1.219	1.209	1.196	1.185	1.172	1.159	1.145	1.130	1.115	1.099	1.082	1.068	1.050	1.031	1.015	0.996	0.978	0.960	0.941	0.924	0.905	0.885	0.868	0.849	0.830	0.812	0.794	0.776	0.759	0.741	0.724	0.706	0.689	0.672	0.656	0.640	0.624	0.608	0.592	0.578	0.562	0.549	0.534	0.520	0.506	0.494	0.481	0.469	0.456	0.445	0.434	0.422	0.411	0.402	0.391	0.382	0.374	0.365	0.355	0.348	0.340	0.331	0.324	0.318	0.310	0.305	0.299	0.292	0.288	0.281	0.278	0.271	0.265	0.261	0.256	0.251	0.246	0.242	0.238	0.234	0.229	0.225	0.220	0.215	0.211	0.208	0.202	0.198	0.194	0.189	0.184	0.180	0.174	0.169	0.164	0.158	0.154	0.148	0.142	0.136	0.130	0.124	0.118	0.111	0.106	0.099	0.092	0.088	0.081	0.075	0.069	0.062	0.058	0.051	0.046	0.040	0.035	0.029	0.024	0.019	0.015	0.010	0.005	0.000	-0.004	-0.008	-0.012	-0.015	-0.019	-0.022	-0.025	-0.028	-0.031	-0.034	-0.038	-0.040	-0.042	-0.045	-0.048	-0.050	-0.052	-0.056	-0.059	-0.062	-0.066	-0.068	-0.071	-0.076	-0.080	-0.084	-0.089	-0.094	-0.099	-0.104	-0.110	-0.115	-0.122	-0.128	-0.135	-0.141	-0.148	-0.156	-0.162	-0.170	-0.178	-0.185	-0.192	-0.200	-0.209	-0.216	-0.224	-0.231	-0.239	-0.245	-0.252	-0.260	-0.266	-0.274	-0.280	-0.284	-0.290	-0.295	-0.301	-0.305	-0.309	-0.312	-0.316	-0.320	-0.321	-0.324	-0.326	-0.328	-0.329	-0.330	-0.330	-0.331	-0.332	-0.331	-0.330	-0.330	-0.329	-0.328	-0.325	-0.324	-0.321	-0.321	-0.319	-0.316	-0.314	-0.310	-0.308	-0.304	-0.300	-0.296	-0.292	-0.288	-0.282	-0.279	-0.272	-0.266	-0.260	-0.252	-0.245	-0.238	-0.229	-0.218	-0.208	-0.198	-0.184	-0.171	-0.158	-0.142	-0.125	-0.109	-0.090	-0.070	-0.050	-0.029	-0.005	0.019	0.044	0.071	0.099	0.129	0.159	0.191	0.222	0.258	0.292	0.329	0.366	0.405	0.444	0.484	0.525	0.565	0.608	0.651	0.692	0.736	0.780	0.824	0.868	0.911	0.954	0.996	1.040	1.081	1.124	1.164	1.204	1.242	1.281	1.318	1.352	1.388	1.420	1.452	1.482	1.511	1.536	1.561	1.585	1.606	1.626	1.645	1.661	1.675	1.688	1.699	1.708	1.715	1.721	1.725	1.728	1.728	1.726	1.722	1.719	1.712	1.705	1.696	1.688	1.675	1.662	1.650	1.635	1.620	1.602	1.585	1.568	1.549	1.529	1.509	1.489	1.468	1.446	1.425	1.404	1.382	1.359	1.336	1.315	1.294	1.270	1.249	1.226	1.205	1.182	1.161	1.139	1.118	1.098	1.076	1.056	1.035	1.015	0.995	0.975	0.958	0.938	0.919	0.900	0.882	0.865	0.848	0.830	0.814	0.798	0.780	0.765	0.750	0.734	0.719	0.704	0.689	0.675	0.660	0.646	0.632	0.619	0.605	0.591	0.579	0.565	0.552	0.540	0.528	0.515	0.501	0.489	0.476	0.464	0.451	0.439	0.426	0.415	0.401	0.390	0.378	0.368	0.355	0.344	0.332	0.321	0.309	0.298	0.288	0.276	0.265	0.254	0.245	0.234	0.224	0.214	0.204	0.194	0.184	0.176	0.166	0.158	0.149	0.141	0.132	0.125	0.118	0.110	0.104	0.098	0.092	0.088	0.082	0.078	0.074	0.069	0.066	0.062	0.061	0.059	0.059	0.058	0.058	0.058	0.059	0.060	0.062	0.064	0.068	0.070	0.074	0.078	0.082	0.086	0.092	0.098	0.104	0.110	0.118	0.124	0.131	0.139	0.148	0.155	0.164	0.172	0.181	0.191	0.200	0.209	0.218	0.226	0.236	0.245	0.252	0.262	0.270	0.279	0.286	0.292	0.300	0.306	0.312	0.319	0.324	0.328	0.331	0.335	0.338	0.341	0.342	0.344	0.344	0.344	0.342	0.341	0.339	0.336	0.334	0.329	0.325	0.319	0.314	0.308	0.302	0.296	0.289	0.281	0.274	0.266	0.259	0.250	0.241	0.234	0.226	0.219	0.211	0.204	0.198	0.190	0.184	0.179	0.172	0.169	0.165	0.162	0.160	0.159	0.158	0.156	0.158	0.159	0.161	0.164	0.169	0.174	0.179	0.184	0.191	0.198	0.205	0.214	0.224	0.234	0.244	0.254	0.266	0.278	0.288	0.301	0.312	0.325	0.338	0.350	0.361	0.374	0.385	0.398	0.409	0.420	0.431	0.440	0.449	0.458	0.466	0.474	0.481	0.486	0.491	0.495	0.499	0.501	0.504	0.504	0.504	0.504	0.502	0.500	0.496	0.492	0.490	0.484	0.479	0.472	0.466	0.459	0.451	0.445	0.436	0.429	0.421	0.414	0.406	0.399	0.391	0.385	0.379	0.372	0.368	0.362	0.359	0.355	0.352	0.350	0.349	0.348	0.349	0.349	0.351	0.352	0.356	0.361	0.365	0.371	0.378	0.385	0.394	0.402	0.411	0.421	0.432	0.444	0.458	0.469	0.481	0.496	0.510	0.522	0.538	0.551	0.566	0.580	0.595	0.609	0.624	0.636	0.651	0.665	0.679	0.692	0.704	0.716	0.728	0.740	0.750	0.760	0.770	0.780	0.789	0.798	0.806	0.814	0.821	0.828	0.835	0.841	0.848	0.852	0.858	0.862	0.868	0.871	0.876	0.880	0.884	0.888	0.891	0.895	0.899	0.901	0.906	0.909	0.912	0.916	0.920	0.924	0.928	0.932	0.936	0.940	0.944	0.949	0.952	0.956	0.960	0.965	0.969	0.971	0.974	0.978	0.981	0.984	0.986	0.989	0.991	0.992	0.992	0.994	0.995	0.994	0.994	0.992	0.991	0.989	0.985	0.981	0.978	0.972	0.968	0.961	0.956	0.949	0.941	0.932	0.925	0.916	0.908	0.896	0.885	0.872	0.861	0.850	0.838	0.825	0.812	0.800	0.788	0.772	0.760	0.748	0.732	0.720	0.706	0.692	0.680	0.668	0.655	0.642	0.630	0.619	0.608	0.596	0.588	0.578	0.568	0.559	0.550	0.542	0.535	0.529	0.522	0.518	0.512	0.510	0.506	0.502	0.501	0.499	0.498	0.496	0.498	0.498	0.498	0.500	0.501	0.501	0.504	0.507	0.509	0.512	0.515	0.518	0.522	0.525	0.529	0.532	0.535	0.539	0.541	0.545	0.549	0.551	0.555	0.558	0.560	0.562	0.565	0.568	0.569	0.570	0.571	0.572	0.574	0.572	0.572	0.572	0.572	0.572	0.570	0.569	0.568	0.566	0.564	0.561	0.559	0.558	0.555	0.551	0.549	0.546	0.544	0.540	0.538	0.535	0.532	0.530	0.528	0.525	0.522	0.520	0.518	0.516	0.514	0.511	0.511	0.510	0.509	0.509	0.507	0.507	0.507	0.507	0.509	0.509	0.509	0.510	0.512	0.514	0.515	0.518	0.518	0.521	0.522	0.524	0.526	0.528	0.531	0.534	0.535	0.536	0.538	0.540	0.541	0.542	0.544	0.545	0.546	0.548	0.549	0.550	0.550	0.551	0.551	0.552	0.552	0.552	0.551	0.551	0.550	0.550	0.549	0.549	0.546	0.545	0.544	0.542	0.540	0.538	0.536	0.534	0.531	0.529	0.526	0.524	0.522	0.519	0.516	0.512	0.510	0.506	0.504	0.501	0.498	0.495	0.491	0.489	0.486	0.484	0.480	0.476	0.474	0.471	0.468	0.466	0.462	0.460	0.458	0.455	0.452	0.450	0.448	0.446	0.445	0.444	0.442	0.442	0.442	0.442	0.442	0.442	0.445	0.446	0.448	0.450	0.454	0.458	0.461	0.465	0.471	0.476	0.482	0.489	0.498	0.506	0.516	0.525	0.536	0.548	0.561	0.574	0.588	0.602	0.618	0.635	0.650	0.668	0.686	0.705	0.725	0.744	0.766	0.788	0.809	0.830	0.851	0.874	0.895	0.919	0.940	0.962	0.985	1.006	1.029	1.049	1.070	1.089	1.109	1.128	1.145	1.161	1.178	1.191	1.205	1.218	1.229	1.239	1.248	1.254	1.259	1.264	1.265	1.268	1.265	1.262	1.258	1.252	1.245	1.235	1.224	1.211	1.196	1.180	1.162	1.144	1.122	1.100	1.078	1.051	1.026	0.998	0.969	0.939	0.908	0.876	0.842	0.809	0.774	0.739	0.702	0.668	0.630	0.594	0.558	0.520	0.484	0.448	0.411	0.376	0.341	0.308	0.272	0.240	0.208	0.178	0.146	0.118	0.090	0.062	0.039	0.015	-0.009	-0.030	-0.049	-0.068	-0.084	-0.098	-0.111	-0.122	-0.131	-0.139	-0.144	-0.150	-0.151	-0.151	-0.150	-0.148	-0.142	-0.135	-0.128	-0.118	-0.106	-0.094	-0.079	-0.064	-0.046	-0.026	-0.005	0.015	0.039	0.062	0.086	0.114	0.141	0.169	0.198	0.228	0.259	0.291	0.322	0.356	0.390	0.425	0.459	0.494	0.530	0.566	0.604	0.640	0.676	0.712	0.750	0.788	0.824	0.861	0.899	0.934	0.971	1.008	1.044	1.079	1.114	1.150	1.185	1.218	1.252	1.285	1.318	1.350	1.382	1.412	1.442	1.471	1.501	1.529	1.556	1.582	1.608	1.631	1.655	1.679	1.699	1.721	1.740	1.759	1.775	1.792	1.806	1.821	1.834	1.845	1.855	1.864	1.872	1.880	1.885	1.888	1.891	1.894	1.895	1.894	1.891	1.889	1.885	1.880	1.872	1.865	1.856	1.848	1.836	1.824	1.812	1.799	1.784	1.770	1.754	1.738	1.720	1.702	1.685	1.666	1.649	1.629	1.609	1.589	1.569	1.549	1.528	1.506	1.486	1.465	1.444	1.424	1.401	1.382	1.361	1.341	1.321	1.302	1.284	1.265	1.246	1.229	1.211	1.195	1.179	1.162	1.148	1.132	1.118	1.104	1.088	1.075	1.061	1.049	1.036	1.024	1.011	1.000	0.988	0.976	0.965	0.955	0.944	0.932	0.921	0.911	0.901	0.891	0.881	0.871	0.860	0.849	0.839	0.829	0.816	0.806	0.796	0.785	0.774	0.762	0.752	0.740	0.729	0.719	0.708	0.696	0.685	0.675	0.664	0.654	0.642	0.632	0.621	0.612	0.602	0.594	0.585	0.578	0.569	0.561	0.555	0.548	0.542	0.538	0.532	0.529	0.524	0.521	0.518	0.515	0.514	0.512	0.511	0.512	0.512	0.512	0.514	0.516	0.519	0.521	0.524	0.526	0.530	0.532	0.535	0.539	0.542	0.546	0.548	0.550	0.554	0.555	0.558	0.559	0.559	0.560	0.559	0.558	0.556	0.554	0.551	0.546	0.542	0.536	0.530	0.524	0.515	0.507	0.498	0.488	0.476	0.464	0.452	0.439	0.425	0.411	0.395	0.381	0.365	0.348	0.332	0.315	0.299	0.281	0.265	0.249	0.231	0.215	0.200	0.185	0.171	0.156	0.144	0.130	0.119	0.110	0.099	0.091	0.084	0.078	0.071	0.068	0.065	0.064	0.062	0.064	0.065	0.069	0.072	0.079	0.086	0.094	0.104	0.115	0.126	0.139	0.152	0.166	0.181	0.196	0.214	0.230	0.249	0.266	0.285	0.302	0.321	0.339	0.356	0.375	0.394	0.411	0.429	0.444	0.459	0.475	0.490	0.502	0.516	0.528	0.539	0.549	0.559	0.565	0.572	0.578	0.582	0.586	0.589	0.589	0.589	0.588	0.586	0.581	0.578	0.571	0.566	0.559	0.550	0.541	0.530	0.520	0.509	0.496	0.482	0.469	0.454	0.440	0.425	0.409	0.394	0.378	0.361	0.344	0.328	0.310	0.292	0.274	0.258	0.240	0.222	0.204	0.188	0.170	0.152	0.135	0.119	0.101	0.084	0.068	0.051	0.036	0.020	0.005	-0.010	-0.025	-0.040	-0.055	-0.069	-0.082	-0.096	-0.110	-0.122	-0.135	-0.148	-0.159	-0.170	-0.181	-0.192	-0.202	-0.212	-0.222	-0.231	-0.239	-0.246	-0.254	-0.260	-0.266	-0.271	-0.276	-0.281	-0.284	-0.286	-0.289	-0.290	-0.290	-0.290	-0.288	-0.285	-0.282	-0.278	-0.274	-0.268	-0.260	-0.254	-0.245	-0.238	-0.228	-0.218	-0.208	-0.196	-0.184	-0.171	-0.156	-0.142	-0.128	-0.114	-0.098	-0.081	-0.065	-0.049	-0.031	-0.014	0.004	0.021	0.040	0.058	0.075	0.094	0.111	0.130	0.149	0.166	0.184	0.201	0.219	0.236	0.252	0.269	0.285	0.300	0.316	0.331	0.346	0.360	0.374	0.386	0.399	0.412	0.424	0.435	0.446	0.458	0.468	0.476	0.485	0.495	0.502	0.510	0.516	0.524	0.529	0.534	0.539	0.542	0.545	0.548	0.549	0.550	0.551	0.550	0.550	0.548	0.546	0.541	0.538	0.532	0.528	0.519	0.511	0.502	0.494	0.484	0.472	0.460	0.448	0.432	0.419	0.401	0.385	0.368	0.349	0.330	0.310	0.289	0.269	0.246	0.224	0.200	0.176	0.150	0.125	0.100	0.075	0.049	0.022	-0.002	-0.029	-0.054	-0.080	-0.105	-0.132	-0.156	-0.180	-0.205	-0.228	-0.249	-0.271	-0.290	-0.310	-0.328	-0.345	-0.360	-0.376	-0.388	-0.401	-0.410	-0.420	-0.428	-0.432	-0.438	-0.440	-0.442	-0.441	-0.440	-0.436	-0.430	-0.424	-0.416	-0.408	-0.398	-0.386	-0.372	-0.358	-0.342	-0.326	-0.309	-0.290	-0.271	-0.251	-0.231	-0.210	-0.188	-0.166	-0.144	-0.121	-0.100	-0.078	-0.056	-0.036	-0.015	0.005	0.026	0.045	0.062	0.080	0.096	0.111	0.126	0.140	0.151	0.161	0.170	0.179	0.185	0.190	0.192	0.195	0.194	0.192	0.190	0.186	0.181	0.174	0.165	0.156	0.144	0.132	0.119	0.102	0.086	0.070	0.051	0.034	0.012	-0.009	-0.029	-0.051	-0.074	-0.096	-0.120	-0.144	-0.168	-0.191	-0.215	-0.240	-0.264	-0.288	-0.310	-0.335	-0.358	-0.379	-0.402	-0.424	-0.445	-0.465	-0.485	-0.505	-0.522	-0.540	-0.556	-0.572	-0.588	-0.602	-0.615	-0.628	-0.639	-0.650	-0.660	-0.669	-0.676	-0.682	-0.689	-0.694	-0.699	-0.701	-0.705	-0.708	-0.708	-0.708	-0.706	-0.706	-0.704	-0.702	-0.699	-0.694	-0.690	-0.685	-0.679	-0.672	-0.665	-0.659	-0.651	-0.641	-0.634	-0.624	-0.614	-0.604	-0.594	-0.582	-0.570	-0.560	-0.548	-0.536	-0.524	-0.512	-0.500	-0.486	-0.475	-0.461	-0.448	-0.435	-0.422	-0.409	-0.396	-0.382	-0.369	-0.356	-0.342	-0.329	-0.316	-0.302	-0.289	-0.275	-0.261	-0.248	-0.234	-0.220	-0.208	-0.194	-0.179	-0.165	-0.151	-0.138	-0.124	-0.109	-0.095	-0.081	-0.069	-0.054	-0.040	-0.026	-0.012	0.002	0.015	0.030	0.044	0.059	0.072	0.088	0.101	0.116	0.130	0.144	0.158	0.171	0.185	0.199	0.212	0.224	0.236	0.249	0.262	0.274	0.284	0.295	0.305	0.315	0.324	0.332	0.341	0.350	0.356	0.362	0.368	0.372	0.376	0.380	0.381	0.382	0.384	0.384	0.382	0.381	0.379	0.375	0.371	0.366	0.359	0.352	0.345	0.338	0.329	0.319	0.310	0.300	0.290	0.280	0.269	0.258	0.245	0.234	0.221	0.210	0.198	0.186	0.174	0.162	0.151	0.140	0.129	0.119	0.109	0.100	0.091	0.082	0.075	0.068	0.060	0.054	0.050	0.044	0.040	0.038	0.035	0.032	0.030	0.029	0.029	0.028	0.029	100.000	5.000	2.000	1.000	2.000	0.000	0.000	0.000	0.000	0.000	0.000	0.000	0.000	0.000	0.000	0.000	0.000	0.000	0.530	0.511	0.495	0.478	0.461	0.448	0.434	0.420	0.408	0.398	0.386	0.376	0.368	0.359	0.351	0.345	0.339	0.334	0.331	0.328	0.326	0.324	0.324	0.322	0.322	0.325	0.328	0.330	0.332	0.336	0.340	0.344	0.350	0.355	0.361	0.369	0.376	0.385	0.391	0.400	0.409	0.418	0.428	0.436	0.446	0.456	0.468	0.480	0.490	0.502	0.515	0.529	0.540	0.555	0.569	0.582	0.598	0.612	0.630	0.648	0.662	0.681	0.700	0.718	0.738	0.758	0.779	0.800	0.822	0.844	0.868	0.891	0.915	0.940	0.965	0.991	1.019	1.046	1.074	1.102	1.131	1.160	1.190	1.219	1.249	1.280	1.310	1.341	1.371	1.402	1.434	1.465	1.495	1.525	1.555	1.585	1.614	1.641	1.670	1.698	1.724	1.750	1.775	1.799	1.821	1.842	1.864	1.884	1.901	1.920	1.935	1.951	1.964	1.978	1.988	1.998	2.005	2.011	2.018	2.021	2.024	2.025	2.026	2.026	2.025	2.021	2.018	2.011	2.006	1.999	1.991	1.981	1.972	1.962	1.950	1.939	1.925	1.912	1.900	1.886	1.874	1.859	1.842	1.828	1.812	1.799	1.784	1.769	1.754	1.739	1.724	1.710	1.696	1.682	1.669	1.655	1.644	1.630	1.619	1.606	1.594	1.582	1.571	1.560	1.549	1.539	1.528	1.518	1.506	1.496	1.485	1.475	1.466	1.456	1.445	1.434	1.424	1.414	1.402	1.391	1.380	1.369	1.358	1.345	1.334	1.321	1.309	1.295	1.281	1.268	1.254	1.240	1.225	1.211	1.196	1.181	1.165	1.150	1.134	1.119	1.102	1.086	1.071	1.054	1.039	1.024	1.008	0.991	0.978	0.961	0.946	0.932	0.919	0.905	0.892	0.879	0.868	0.856	0.846	0.834	0.824	0.815	0.805	0.798	0.790	0.784	0.778	0.771	0.766	0.761	0.758	0.754	0.750	0.748	0.745	0.744	0.742	0.741	0.740	0.740	0.739	0.739	0.739	0.738	0.740	0.739	0.739	0.738	0.738	0.736	0.736	0.734	0.734	0.731	0.730	0.728	0.725	0.722	0.719	0.715	0.710	0.706	0.700	0.695	0.689	0.682	0.674	0.666	0.659	0.650	0.641	0.634	0.625	0.615	0.605	0.596	0.586	0.578	0.566	0.558	0.546	0.538	0.529	0.520	0.511	0.502	0.495	0.489	0.481	0.475	0.469	0.464	0.460	0.456	0.452	0.451	0.449	0.449	0.448	0.449	0.450	0.452	0.458	0.461	0.465	0.471	0.479	0.485	0.494	0.502	0.512	0.522	0.532	0.544	0.556	0.570	0.582	0.596	0.610	0.624	0.639	0.652	0.669	0.682	0.698	0.711	0.726	0.740	0.756	0.770	0.784	0.796	0.810	0.822	0.835	0.846	0.858	0.869	0.879	0.888	0.896	0.905	0.912	0.920	0.926	0.931	0.936	0.941	0.946	0.949	0.951	0.952	0.952	0.955	0.955	0.954	0.952	0.951	0.950	0.948	0.944	0.941	0.939	0.935	0.931	0.928	0.924	0.919	0.915	0.911	0.906	0.904	0.899	0.895	0.891	0.888	0.885	0.882	0.880	0.879	0.876	0.875	0.874	0.872	0.874	0.874	0.874	0.876	0.878	0.880	0.882	0.885	0.889	0.892	0.896	0.901	0.905	0.910	0.916	0.920	0.926	0.932	0.939	0.944	0.950	0.956	0.962	0.968	0.974	0.979	0.985	0.990	0.995	0.999	1.004	1.008	1.012	1.016	1.018	1.021	1.022	1.025	1.025	1.028	1.028	1.026	1.026	1.024	1.021	1.019	1.014	1.011	1.006	1.001	0.995	0.989	0.984	0.976	0.969	0.960	0.952	0.945	0.936	0.926	0.918	0.909	0.899	0.890	0.880	0.871	0.862	0.854	0.845	0.838	0.829	0.820	0.812	0.806	0.799	0.794	0.786	0.781	0.778	0.774	0.770	0.768	0.766	0.765	0.765	0.765	0.766	0.768	0.770	0.774	0.776	0.781	0.786	0.791	0.798	0.805	0.812	0.820	0.829	0.838	0.846	0.855	0.865	0.875	0.885	0.895	0.905	0.914	0.924	0.934	0.944	0.951	0.961	0.969	0.978	0.985	0.991	0.998	1.004	1.009	1.014	1.018	1.019	1.021	1.024	1.024	1.022	1.021	1.020	1.016	1.012	1.009	1.004	0.996	0.990	0.982	0.975	0.965	0.955	0.944	0.934	0.922	0.910	0.898	0.885	0.872	0.859	0.845	0.830	0.815	0.802	0.788	0.774	0.760	0.746	0.732	0.719	0.706	0.692	0.680	0.668	0.656	0.645	0.634	0.622	0.612	0.602	0.594	0.585	0.576	0.570	0.562	0.556	0.550	0.544	0.539	0.532	0.528	0.522	0.519	0.515	0.511	0.507	0.505	0.501	0.499	0.496	0.492	0.491	0.488	0.485	0.480	0.478	0.474	0.469	0.466	0.461	0.455	0.450	0.444	0.439	0.431	0.425	0.416	0.410	0.400	0.392	0.382	0.371	0.362	0.350	0.339	0.328	0.315	0.302	0.290	0.278	0.264	0.251	0.238	0.222	0.209	0.195	0.181	0.168	0.154	0.140	0.126	0.112	0.099	0.086	0.074	0.061	0.050	0.038	0.029	0.018	0.009	0.000	-0.008	-0.015	-0.021	-0.028	-0.031	-0.036	-0.040	-0.041	-0.044	-0.044	-0.044	-0.041	-0.040	-0.039	-0.035	-0.030	-0.026	-0.020	-0.012	-0.005	0.002	0.010	0.020	0.029	0.040	0.051	0.062	0.074	0.085	0.098	0.110	0.121	0.135	0.148	0.160	0.172	0.185	0.199	0.211	0.224	0.235	0.246	0.258	0.268	0.280	0.290	0.299	0.309	0.318	0.326	0.334	0.341	0.348	0.355	0.360	0.366	0.370	0.375	0.379	0.382	0.384	0.386	0.388	0.390	0.390	0.390	0.391	0.391	0.391	0.390	0.390	0.389	0.388	0.386	0.386	0.385	0.384	0.382	0.382	0.382	0.381	0.382	0.382	0.384	0.384	0.386	0.389	0.391	0.394	0.398	0.402	0.406	0.412	0.418	0.425	0.432	0.441	0.450	0.459	0.470	0.481	0.492	0.505	0.519	0.531	0.548	0.561	0.578	0.592	0.610	0.628	0.645	0.662	0.681	0.700	0.719	0.738	0.756	0.775	0.792	0.812	0.831	0.849	0.866	0.885	0.902	0.919	0.935	0.951	0.966	0.980	0.994	1.006	1.020	1.030	1.040	1.049	1.058	1.065	1.070	1.075	1.079	1.082	1.084	1.084	1.082	1.080	1.078	1.074	1.069	1.062	1.055	1.046	1.038	1.028	1.018	1.006	0.995	0.981	0.968	0.954	0.940	0.926	0.911	0.895	0.880	0.864	0.849	0.832	0.818	0.802	0.788	0.772	0.759	0.745	0.731	0.719	0.708	0.695	0.684	0.674	0.665	0.655	0.648	0.640	0.634	0.629	0.624	0.621	0.618	0.616	0.615	0.615	0.616	0.618	0.620	0.624	0.628	0.632	0.639	0.645	0.652	0.661	0.670	0.680	0.690	0.700	0.712	0.724	0.736	0.749	0.764	0.776	0.791	0.806	0.821	0.835	0.851	0.866	0.882	0.899	0.914	0.929	0.945	0.960	0.976	0.991	1.006	1.022	1.038	1.051	1.066	1.079	1.092	1.106	1.119	1.130	1.141	1.152	1.162	1.172	1.181	1.190	1.198	1.202	1.209	1.214	1.219	1.220	1.222	1.224	1.222	1.221	1.219	1.216	1.211	1.206	1.200	1.192	1.185	1.176	1.165	1.154	1.142	1.130	1.116	1.101	1.086	1.070	1.054	1.036	1.019	1.000	0.981	0.961	0.942	0.922	0.902	0.881	0.862	0.841	0.821	0.801	0.782	0.762	0.742	0.724	0.705	0.686	0.670	0.652	0.638	0.621	0.606	0.592	0.579	0.568	0.555	0.544	0.534	0.525	0.516	0.509	0.501	0.496	0.490	0.485	0.481	0.478	0.475	0.472	0.470	0.469	0.468	0.468	0.466	0.466	0.465	0.465	0.465	0.464	0.464	0.462	0.461	0.460	0.458	0.454	0.450	0.446	0.442	0.438	0.431	0.424	0.416	0.409	0.399	0.388	0.378	0.365	0.351	0.336	0.321	0.305	0.288	0.270	0.250	0.230	0.209	0.186	0.164	0.141	0.116	0.091	0.065	0.038	0.011	-0.016	-0.045	-0.072	-0.101	-0.131	-0.159	-0.188	-0.218	-0.248	-0.276	-0.305	-0.334	-0.361	-0.389	-0.418	-0.445	-0.470	-0.498	-0.522	-0.545	-0.570	-0.592	-0.615	-0.635	-0.655	-0.674	-0.691	-0.708	-0.722	-0.736	-0.750	-0.760	-0.770	-0.780	-0.786	-0.794	-0.798	-0.801	-0.802	-0.802	-0.801	-0.800	-0.795	-0.789	-0.782	-0.774	-0.764	-0.752	-0.740	-0.725	-0.711	-0.694	-0.675	-0.655	-0.634	-0.611	-0.588	-0.562	-0.535	-0.507	-0.479	-0.449	-0.418	-0.385	-0.351	-0.318	-0.282	-0.246	-0.209	-0.170	-0.132	-0.092	-0.051	-0.011	0.029	0.071	0.112	0.155	0.198	0.240	0.282	0.326	0.369	0.411	0.454	0.495	0.538	0.579	0.620	0.660	0.699	0.739	0.776	0.812	0.849	0.884	0.918	0.950	0.984	1.012	1.041	1.070	1.096	1.120	1.142	1.164	1.184	1.202	1.219	1.234	1.246	1.259	1.269	1.278	1.284	1.290	1.294	1.296	1.296	1.296	1.294	1.290	1.285	1.279	1.271	1.262	1.252	1.241	1.230	1.216	1.202	1.189	1.174	1.159	1.141	1.125	1.108	1.091	1.072	1.055	1.038	1.019	1.000	0.982	0.965	0.948	0.930	0.914	0.896	0.880	0.865	0.850	0.835	0.820	0.808	0.795	0.781	0.771	0.759	0.749	0.740	0.730	0.721	0.714	0.706	0.700	0.694	0.689	0.684	0.680	0.678	0.674	0.671	0.669	0.669	0.668	0.668	0.666	0.665	0.666	0.666	0.668	0.669	0.669	0.671	0.672	0.674	0.676	0.679	0.680	0.682	0.685	0.688	0.690	0.692	0.695	0.698	0.700	0.702	0.705	0.708	0.709	0.712	0.715	0.716	0.719	0.721	0.724	0.725	0.728	0.730	0.732	0.734	0.735	0.738	0.740	0.742	0.744	0.745	0.746	0.748	0.750	0.750	0.751	0.752	0.752	0.755	0.755	0.754	0.754	0.754	0.754	0.752	0.751	0.750	0.749	0.746	0.744	0.742	0.739	0.736	0.732	0.729	0.725	0.721	0.716	0.711	0.706	0.699	0.694	0.688	0.681	0.674	0.666	0.659	0.652	0.644	0.636	0.629	0.620	0.611	0.602	0.594	0.585	0.575	0.566	0.558	0.548	0.539	0.530	0.521	0.511	0.502	0.495	0.486	0.476	0.469	0.461	0.452	0.445	0.438	0.429	0.421	0.412	0.405	0.398	0.390	0.382	0.375	0.368	0.361	0.352	0.346	0.338	0.330	0.322	0.315	0.305	0.298	0.289	0.280	0.271	0.262	0.254	0.244	0.234	0.224	0.216	0.205	0.195	0.182	0.172	0.161	0.150	0.139	0.128	0.116	0.105	0.094	0.082	0.072	0.061	0.050	0.040	0.030	0.020	0.011	0.002	-0.006	-0.014	-0.021	-0.026	-0.032	-0.036	-0.041	-0.044	-0.046	-0.048	-0.048	-0.048	-0.045	-0.042	-0.039	-0.034	-0.028	-0.021	-0.015	-0.005	0.005	0.015	0.028	0.039	0.052	0.068	0.082	0.098	0.114	0.132	0.149	0.166	0.185	0.204	0.222	0.241	0.260	0.280	0.299	0.319	0.338	0.356	0.375	0.394	0.411	0.429	0.446	0.462	0.479	0.494	0.507	0.522	0.535	0.548	0.560	0.570	0.580	0.589	0.596	0.602	0.609	0.615	0.619	0.622	0.626	0.628	0.629	0.629	0.629	0.626	0.622	0.620	0.616	0.611	0.605	0.598	0.591	0.584	0.575	0.565	0.555	0.544	0.534	0.522	0.510	0.496	0.482	0.468	0.452	0.438	0.421	0.404	0.389	0.371	0.352	0.335	0.316	0.298	0.279	0.259	0.239	0.219	0.198	0.178	0.155	0.135	0.112	0.090	0.070	0.048	0.025	0.004	-0.018	-0.040	-0.062	-0.082	-0.104	-0.125	-0.146	-0.166	-0.185	-0.205	-0.222	-0.241	-0.259	-0.276	-0.291	-0.306	-0.320	-0.334	-0.348	-0.359	-0.370	-0.379	-0.388	-0.394	-0.400	-0.405	-0.408	-0.411	-0.411	-0.411	-0.409	-0.406	-0.401	-0.396	-0.390	-0.382	-0.371	-0.361	-0.350	-0.336	-0.321	-0.306	-0.289	-0.272	-0.252	-0.232	-0.212	-0.191	-0.168	-0.145	-0.122	-0.099	-0.074	-0.049	-0.024	0.002	0.029	0.055	0.080	0.108	0.134	0.160	0.186	0.212	0.238	0.262	0.288	0.312	0.335	0.359	0.381	0.404	0.425	0.446	0.466	0.486	0.504	0.521	0.539	0.555	0.570	0.584	0.598	0.610	0.622	0.634	0.645	0.655	0.664	0.674	0.681	0.689	0.695	0.701	0.706	0.712	0.716	0.721	0.725	0.728	0.731	0.734	0.736	0.739	0.741	0.741	0.742	0.745	0.745	0.745	0.746	0.746	0.746	0.748	0.748	0.748	0.749	0.749	0.748	0.749	0.748	0.748	0.748	0.746	0.745	0.744	0.742	0.741	0.741	0.739	0.736	0.735	0.732	0.730	0.728	0.724	0.721	0.718	0.714	0.709	0.705	0.701	0.695	0.690	0.684	0.679	0.672	0.665	0.659	0.652	0.645	0.636	0.630	0.622	0.612	0.604	0.595	0.586	0.579	0.569	0.560	0.550	0.541	0.532	0.524	0.515	0.506	0.498	0.489	0.481	0.472	0.465	0.458	0.449	0.442	0.435	0.428	0.422	0.415	0.411	0.405	0.399	0.394	0.389	0.384	0.380	0.375	0.371	0.369	0.365	0.364	0.360	0.358	0.355	0.355	0.352	0.351	0.349	0.349	0.346	0.345	0.342	0.342	0.341	0.340	0.338	0.336	0.335	0.332	0.331	0.330	0.328	0.326	0.324	0.322	0.319	0.316	0.314	0.312	0.309	0.306	0.302	0.299	0.296	0.292	0.289	0.286	0.282	0.279	0.276	0.272	0.270	0.265	0.262	0.260	0.256	0.255	0.252	0.249	0.248	0.246	0.245	0.242	0.241	0.240	0.240	0.240	0.240	0.241	0.242	0.244	0.246	0.248	0.251	0.254	0.258	0.261	0.265	0.268	0.271	0.278	0.281	0.286	0.291	0.296	0.302	0.308	0.312	0.319	0.324	0.330	0.335	0.341	0.348	0.351	0.358	0.362	0.366	0.371	0.376	0.380	0.384	0.388	0.392	0.395	0.398	0.399	0.401	0.402	0.404	0.405	0.405	0.405	0.405	0.404	0.404	0.402	0.401	0.400	0.398	0.396	0.394	0.392	0.390	0.388	0.384	0.381	0.379	0.375	0.372	0.370	0.366	0.365	0.362	0.359	0.356	0.354	0.351	0.349	0.346	0.344	0.342	0.340	0.339	0.336	0.335	0.334	0.332	0.332	0.331	0.330	0.329	0.329	0.328	0.326	0.326	0.326	0.325	0.324	0.324	0.322	0.321	0.320	0.320	0.319	0.318	0.316	0.314	0.312	0.311	0.309	0.306	0.305	0.301	0.300	0.298	0.295	0.291	0.289	0.285	0.284	0.280	0.276	0.271	0.268	0.264	0.260	0.256	0.252	0.248	0.244	0.239	0.235	0.230	0.225	0.220	0.216	0.210	0.205	0.200	0.195	0.190	0.185	0.179	0.172	0.168	0.160	0.154	0.148	0.141	0.132	0.124	0.116	0.108	0.099	0.089	0.079	0.069	0.058	0.048	0.035	0.024	0.010	-0.002	-0.016	-0.031	-0.045	-0.061	-0.078	-0.092	-0.111	-0.128	-0.148	-0.165	-0.184	-0.204	-0.225	-0.246	-0.268	-0.289	-0.310	-0.332	-0.354	-0.378	-0.400	-0.424	-0.446	-0.469	-0.491	-0.514	-0.536	-0.559	-0.580	-0.602	-0.624	-0.644	-0.664	-0.684	-0.702	-0.721	-0.738	-0.754	-0.770	-0.784	-0.798	-0.810	-0.821	-0.831	-0.840	-0.848	-0.854	-0.859	-0.862	-0.864	-0.865	-0.865	-0.862	-0.858	-0.852	-0.846	-0.838	-0.826	-0.815	-0.802	-0.788	-0.771	-0.755	-0.738	-0.719	-0.698	-0.676	-0.652	-0.629	-0.604	-0.578	-0.552	-0.525	-0.496	-0.469	-0.440	-0.411	-0.381	-0.352	-0.324	-0.294	-0.265	-0.235	-0.206	-0.179	-0.150	-0.122	-0.095	-0.069	-0.044	-0.021	0.002	0.024	0.045	0.065	0.084	0.101	0.116	0.131	0.145	0.158	0.168	0.178	0.186	0.191	0.198	0.201	0.204	0.205	0.205	0.204	0.201	0.199	0.194	0.189	0.181	0.174	0.165	0.156	0.146	0.138	0.126	0.116	0.105	0.094	0.082	0.071	0.060	0.049	0.038	0.026	0.016	0.006	-0.004	-0.012	-0.021	-0.028	-0.035	-0.041	-0.046	-0.051	-0.055	-0.058	-0.059	-0.060	-0.061	-0.060	-0.059	-0.055	-0.052	-0.048	-0.044	-0.038	-0.030	-0.021	-0.014	-0.005	0.006	0.016	0.028	0.039	0.051	0.064	0.076	0.090	0.104	0.115	0.128	0.141	0.154	0.168	0.179	0.192	0.204	0.216	0.228	0.239	0.249	0.259	0.269	0.276	0.285	0.292	0.300	0.306	0.312	0.318	0.321	0.324	0.328	0.329	0.331	0.332	0.332	0.332	0.330	0.328	0.325	0.322	0.319	0.316	0.312	0.308	0.304	0.298	0.294	0.289	0.284	0.279	0.275	0.270	0.265	0.262	0.259	0.255	0.251	0.249	0.246	0.244	0.242	0.242	0.242	0.242	0.242	0.245	0.248	0.250	0.254	0.258	0.264	0.269	0.275	0.281	0.289	0.296	0.305	0.314	0.322	0.334	0.344	0.354	0.365	0.376	0.389	0.400	0.411	0.424	0.438	0.449	0.461	0.474	0.484	0.496	0.509	0.520	0.531	0.542	0.552	0.562	0.572	0.581	0.590	0.598	0.605	0.612	0.619	0.624	0.629	0.632	0.636	0.639	0.640	0.640	0.641	0.641	0.640	0.638	0.636	0.632	0.629	0.622	0.616	0.611	0.602	0.596	0.588	0.579	0.569	0.559	0.549	0.536	0.525	0.512	0.500	0.485	0.472	0.459	0.445	0.429	0.414	0.398	0.381	0.366	0.349	0.332	0.315	0.299	0.282	0.265	0.249	0.231	0.215	0.199	0.181	0.165	0.149	0.134	0.119	0.104	0.089	0.075	0.061	0.048	0.036	0.022	0.011	0.001	-0.010	-0.018	-0.028	-0.035	-0.042	-0.050	-0.055	-0.059	-0.064	-0.066	-0.068	-0.068	-0.068	-0.068	-0.065	-0.062	-0.058	-0.052	-0.046	-0.040	-0.031	-0.024	-0.014	-0.002	0.009	0.021	0.034	0.048	0.064	0.079	0.096	0.112	0.130	0.148	0.168	0.186	0.206	0.226	0.248	0.269	0.289	0.310	0.332	0.354	0.376	0.399	0.421	0.442	0.464	0.485	0.507	0.529	0.550	0.570	0.591	0.612	0.632	0.652	0.672	0.691	0.710	0.729	0.746	0.765	0.781	0.798	0.814	0.830	0.845	0.860	0.876	0.889	0.902	0.918	0.930	0.942	0.954	0.966	0.976	0.988	0.998	1.006	1.016	1.026	1.035	1.042	1.050	1.059	1.066	1.072	1.080	1.086	1.092	1.096	1.101	1.106	1.110	1.114	1.116	1.120	1.121	1.124	1.125	1.125	1.126	1.125	1.124	1.122	1.121	1.118	1.115	1.112	1.108	1.102	1.098	1.091	1.085	1.078	1.070	1.061	1.054	1.045	1.035	1.025	1.015	1.004	0.994	0.980	0.969	0.958	0.944	0.931	0.918	0.904	0.889	0.876	0.862	0.848	0.832	0.820	0.805	0.791	0.778	0.764	0.750	0.738	0.725	0.712	0.700	0.688	0.676	0.665	0.652	0.641	0.631	0.621	0.612	0.602	0.594	0.586	0.578	0.570	0.564	0.558	0.551	0.546	0.540	0.535	0.531	0.526	0.521	0.519	0.515	0.511	0.509	0.505	0.502	0.501	0.499	0.498	0.494	0.492	0.490	0.489	0.486	0.485	0.484	0.482	0.481	0.480	0.479	0.478	0.476	0.476	0.475	0.475	0.474	0.472	0.472	0.472	0.471	0.471	0.472	0.471	0.472	0.472	0.474	0.475	0.476	0.479	0.480	0.482	0.484	0.488	0.490	0.492	0.498	0.500	0.505	0.510	0.515	0.520	0.528	0.532	0.539	0.548	0.554	0.561	0.569	0.578	0.586	0.594	0.602	0.611	0.621	0.631	0.641	0.651	0.661	0.672	0.684	0.695	0.706	0.719	0.730	0.742	0.755	0.768	0.779	0.792	0.806	0.820	0.832	0.846	0.860	0.875	0.888	0.900	0.914	0.928	0.941	0.955	0.968	0.980	0.994	1.006	1.018	1.029	1.041	1.051	1.061	1.071	1.080	1.089	1.095	1.102	1.109	1.114	1.118	1.121	1.122	1.124	1.124	1.121	1.119	1.114	1.108	1.100	1.091	1.081	1.070	1.056	1.041	1.026	1.009	0.990	0.969	0.948	0.922	0.899	0.872	0.845	0.816	0.788	0.756	0.724	0.692	0.658	0.624	0.589	0.554	0.518	0.481	0.444	0.408	0.370	0.334	0.298	0.261	0.226	0.191	0.158	0.125	0.092	0.061	0.031	0.002	-0.025	-0.051	-0.076	-0.099	-0.120	-0.140	-0.159	-0.175	-0.190	-0.204	-0.215	-0.225	-0.232	-0.239	-0.242	-0.246	-0.248	-0.246	-0.244	-0.240	-0.235	-0.229	-0.220	-0.211	-0.200	-0.190	-0.176	-0.165	-0.151	-0.136	-0.121	-0.106	-0.090	-0.076	-0.061	-0.046	-0.031	-0.018	-0.002	0.009	0.022	0.034	0.046	0.055	0.065	0.072	0.079	0.084	0.089	0.092	0.092	0.092	0.091	0.088	0.082	0.076	0.069	0.060	0.049	0.036	0.021	0.006	-0.010	-0.029	-0.050	-0.072	-0.095	-0.119	-0.145	-0.171	-0.199	-0.226	-0.255	-0.286	-0.316	-0.348	-0.380	-0.411	-0.445	-0.476	-0.509	-0.541	-0.575	-0.608	-0.640	-0.672	-0.705	-0.736	-0.765	-0.796	-0.825	-0.854	-0.881	-0.908	-0.931	-0.955	-0.978	-0.999	-1.019	-1.039	-1.055	-1.071	-1.085	-1.098	-1.109	-1.118	-1.126	-1.131	-1.135	-1.138	-1.138	-1.136	-1.132	-1.129	-1.121	-1.114	-1.104	-1.092	-1.080	-1.066	-1.050	-1.034	-1.014	-0.994	-0.972	-0.950	-0.926	-0.901	-0.875	-0.849	-0.820	-0.791	-0.761	-0.731	-0.700	-0.669	-0.636	-0.606	-0.574	-0.541	-0.509	-0.476	-0.444	-0.411	-0.379	-0.346	-0.315	-0.282	-0.252	-0.221	-0.191	-0.161	-0.132	-0.104	-0.076	-0.049	-0.024	0.002	0.026	0.050	0.072	0.094	0.115	0.135	0.154	0.171	0.186	0.201	0.216	0.229	0.241	0.252	0.262	0.272	0.281	0.289	0.295	0.300	0.305	0.309	0.311	0.314	0.315	0.316	0.316	0.314	0.312	0.310	0.308	0.304	0.300	0.295	0.291	0.286	0.280	0.275	0.270	0.262	0.256	0.250	0.242	0.236	0.229	0.221	0.214	0.208	0.200	0.194	0.188	0.180	0.174	0.169	0.162	0.156	0.151	0.146	0.141	0.136	0.132	0.129	0.125	0.121	0.118	0.115	0.112	0.110	0.109	0.106	0.105	0.104	0.102	0.101	0.100	0.099	0.100	0.099	0.098	0.098	0.096	0.096	0.095	0.094	0.091	0.090	0.089	0.086	0.085	0.081	0.079	0.075	0.071	0.066	0.060	0.055	0.049	0.042	0.035	0.028	0.020	0.011	0.001	-0.009	-0.019	-0.030	-0.041	-0.052	-0.065	-0.078	-0.091	-0.105	-0.119	-0.134	-0.148	-0.162	-0.178	-0.192	-0.208	-0.222	-0.238	-0.252	-0.268	-0.284	-0.298	-0.311	-0.326	-0.340	-0.354	-0.366	-0.380	-0.392	-0.405	-0.416	-0.426	-0.438	-0.448	-0.458	-0.468	-0.476	-0.484	-0.491	-0.499	-0.505	-0.511	-0.516	-0.521	-0.525	-0.530	-0.532	-0.536	-0.540	-0.541	-0.544	-0.546	-0.548	-0.549	-0.551	-0.554	-0.555	-0.556	-0.559	-0.560	-0.562	-0.564	-0.568	-0.569	-0.571	-0.574	-0.578	-0.581	-0.584	-0.589	-0.594	-0.599	-0.602	-0.609	-0.615	-0.621	-0.628	-0.634	-0.641	-0.649	-0.656	-0.662	-0.671	-0.679	-0.688	-0.696	-0.704	-0.712	-0.721	-0.729	-0.738	-0.745	-0.754	-0.761	-0.770	-0.778	-0.782	-0.790	-0.796	-0.801	-0.808	-0.812	-0.816	-0.821	-0.824	-0.828	-0.830	-0.831	-0.832	-0.832	-0.832	-0.830	-0.830	-0.829	-0.825	-0.824	-0.819	-0.815	-0.810	-0.804	-0.799	-0.791	-0.785	-0.776	-0.766	-0.759	-0.749	-0.738	-0.728	-0.718	-0.706	-0.694	-0.681	-0.668	-0.655	-0.642	-0.629	-0.615	-0.601	-0.586	-0.572	-0.556	-0.541	-0.525	-0.510	-0.494	-0.478	-0.462	-0.446	-0.429	-0.414	-0.396	-0.380	-0.364	-0.346	-0.330	-0.314	-0.296	-0.279	-0.261	-0.245	-0.228	-0.210	-0.194	-0.175	-0.159	-0.141	-0.124	-0.106	-0.088	-0.071	-0.052	-0.035	-0.016	0.001	0.019	0.038	0.055	0.074	0.092	0.110	0.129	0.148	0.166	0.185	0.204	0.224	0.242	0.262	0.280	0.299	0.318	0.338	0.356	0.375	0.395	0.414	0.432	0.451	0.470	0.489	0.507	0.526	0.544	0.561	0.579	0.596	0.614	0.629	0.646	0.660	0.675	0.691	0.705	0.720	0.732	0.745	0.755	0.766	0.775	0.785	0.792	0.801	0.808	0.814	0.819	0.822	0.826	0.829	0.830	0.831	0.831	0.830	0.829	0.828	0.824	0.819	0.815	0.810	0.804	0.796	0.789	0.781	0.772	0.764	0.755	0.746	0.736	0.728	0.716	0.705	0.696	0.686	0.675	0.665	0.655	0.646	0.636	0.626	0.619	0.611	0.604	0.598	0.591	0.585	0.580	0.576	0.572	0.570	0.568	0.568	0.568	0.568	0.569	0.572	0.576	0.580	0.585	0.592	0.599	0.608	0.615	0.625	0.636	0.646	0.659	0.671	0.685	0.699	0.714	0.729	0.745	0.760	0.775	0.792	0.809	0.825	0.841	0.859	0.875	0.891	0.906	0.924	0.939	0.955	0.970	0.984	0.999	1.011	1.025	1.036	1.049	1.060	1.070	1.079	1.089	1.096	1.104	1.110	1.116	1.120	1.124	1.126	1.128	1.129	1.128	1.126	1.125	1.122	1.118	1.114	1.108	1.101	1.095	1.086	1.079	1.069	1.060	1.049	1.038	1.026	1.012	1.000	0.986	0.972	0.959	0.942	0.929	0.912	0.898	0.881	0.865	0.848	0.831	0.815	0.799	0.782	0.766	0.749	0.732	0.718	0.701	0.685	0.670	0.655	0.640	0.625	0.612	0.599	0.585	0.572	0.560	0.548	0.536	0.528	0.516	0.506	0.499	0.491	0.482	0.476	0.470	0.465	0.461	0.458	0.454	0.452	0.450	0.450	0.450	0.450	0.452	0.455	0.458	0.462	0.468	0.472	0.478	0.484	0.491	0.498	0.505	0.515	0.524	0.532	0.542	0.552	0.564	0.574	0.586	0.598	0.610	0.621	0.632	0.646	0.658	0.671	0.684	0.695	0.708	0.720	0.731	0.744	0.756	0.768	0.778	0.790	0.800	0.809	0.819	0.829	0.838	0.846	0.855	0.864	0.871	0.878	0.885	0.891	0.896	0.901	0.906	0.910	0.915	0.919	0.922	0.925	0.928	0.929	0.931	0.932	0.932	0.934	0.932	0.932	0.932	0.931	0.930	0.928	0.926	0.924	0.922	0.919	0.916	0.914	0.910	0.908	0.904	0.900	0.898	0.892	0.890	0.886	0.884	0.880	0.875	0.872	0.869	0.865	0.862	0.859	0.856	0.852	0.850	0.848	0.845	0.844	0.842	0.840	0.839	0.839	0.839	0.839	0.840	0.841	0.842	0.845	0.846	0.850	0.854	0.858	0.860	0.864	0.868	0.874	0.880	0.885	0.891	0.899	0.905	0.912	0.919	0.928	0.935	0.942	0.950	0.958	0.965	0.972	0.980	0.988	0.995	1.001	1.006	1.012	1.018	1.024	1.029	1.031	1.034	1.036	1.038	1.038	1.038	1.035	1.034	1.030	1.026	1.020	1.015	1.008	1.000	0.992	0.982	0.971	0.959	0.948	0.934	0.920	0.905	0.890	0.872	0.856	0.839	0.820	0.802	0.784	0.764	0.744	0.725	0.705	0.686	0.666	0.648	0.628	0.609	0.591	0.572	0.555	0.538	0.522	0.506	0.491	0.478	0.464	0.451	0.439	0.428	0.418	0.410	0.400	0.394	0.388	0.382	0.378	0.374	0.371	0.370	0.370	0.370	0.371	0.374	0.376	0.379	0.382	0.388	0.392	0.399	0.404	0.410	0.416	0.424	0.430	0.436	0.445	0.450	0.458	0.462	0.469	0.475	0.481	0.486	0.491	0.495	0.499	0.501	0.504	0.505	0.506	0.506	0.506	0.505	0.502	0.500	0.496	0.490	0.485	0.479	0.471	0.464	0.455	0.445	0.434	0.421	0.408	0.395	0.380	0.365	0.350	0.332	0.316	0.298	0.280	0.260	0.241	0.220	0.200	0.180	0.158	0.135	0.112	0.090	0.069	0.045	0.021	-0.001	-0.025	-0.049	-0.072	-0.096	-0.120	-0.142	-0.166	-0.190	-0.212	-0.236	-0.259	-0.280	-0.302	-0.325	-0.346	-0.368	-0.389	-0.409	-0.429	-0.448	-0.466	-0.485	-0.504	-0.520	-0.538	-0.554	-0.569	-0.585	-0.599	-0.612	-0.626	-0.639	-0.651	-0.664	-0.675	-0.685	-0.695	-0.705	-0.712	-0.722	-0.729	-0.736	-0.744	-0.749	-0.755	-0.760	-0.765	-0.769	-0.774	-0.778	-0.781	-0.784	-0.786	-0.790	-0.794	-0.796	-0.799	-0.801	-0.804	-0.806	-0.808	-0.810	-0.814	-0.816	-0.819	-0.822	-0.825	-0.829	-0.831	-0.836	-0.839	-0.844	-0.849	-0.852	-0.858	-0.864	-0.869	-0.876	-0.881	-0.889	-0.896	-0.904	-0.912	-0.921	-0.930	-0.938	-0.946	-0.956	-0.966	-0.976	-0.986	-0.996	-1.008	-1.016	-1.026	-1.038	-1.048	-1.058	-1.069	-1.079	-1.090	-1.099	-1.109	-1.119	-1.129	-1.136	-1.146	-1.155	-1.162	-1.170	-1.178	-1.184	-1.190	-1.195	-1.200	-1.204	-1.208	-1.210	-1.212	-1.214	-1.214	-1.212	-1.212	-1.210	-1.206	-1.204	-1.199	-1.194	-1.188	-1.179	-1.171	-1.164	-1.154	-1.142	-1.131	-1.119	-1.108	-1.094	-1.078	-1.064	-1.048	-1.031	-1.014	-0.996	-0.979	-0.959	-0.939	-0.920	-0.900	-0.880	-0.858	-0.836	-0.815	-0.792	-0.771	-0.749	-0.726	-0.705	-0.684	-0.661	-0.640	-0.619	-0.596	-0.575	-0.554	-0.534	-0.514	-0.494	-0.474	-0.456	-0.436	-0.420	-0.402	-0.386	-0.370	-0.355	-0.340	-0.326	-0.312	-0.301	-0.290	-0.279	-0.269	-0.258	-0.250	-0.242	-0.236	-0.229	-0.224	-0.219	-0.214	-0.210	-0.206	-0.204	-0.201	-0.199	-0.199	-0.198	-0.198	-0.196	-0.196	-0.196	-0.198	-0.199	-0.199	-0.200	-0.201	-0.202	-0.204	-0.205	-0.206	-0.208	-0.209	-0.209	-0.210	-0.210	-0.210	-0.211	-0.211	-0.210	-0.210	-0.209	-0.209	-0.206	-0.205	-0.202	-0.201	-0.198	-0.195	-0.192	-0.190	-0.188	-0.184	-0.181	-0.178	-0.175	-0.171	-0.169	-0.166	-0.162	-0.160	-0.158	-0.156	-0.154	-0.151	-0.151	-0.150	-0.150	-0.149	-0.149	-0.150	-0.150	-0.151	-0.154	-0.156	-0.159	-0.162	-0.166	-0.171	-0.176	-0.181	-0.188	-0.194	-0.201	-0.210	-0.218	-0.225	-0.234	-0.244	-0.254	-0.264	-0.274	-0.285	-0.295	-0.306	-0.318	-0.329	-0.340	-0.352	-0.365	-0.375	-0.388	-0.400	-0.411	-0.424	-0.436	-0.448	-0.459	-0.470	-0.482	-0.494	-0.505	-0.516	-0.528	-0.538	-0.549	-0.559	-0.569	-0.579	-0.588	-0.598	-0.606	-0.615	-0.622	-0.631	-0.640	-0.648	-0.656	-0.662	-0.671	-0.678	-0.685	-0.691	-0.698	-0.705	-0.710	-0.716	-0.722	-0.729	-0.734	-0.739	-0.744	-0.750	-0.755	-0.760	-0.765	-0.770	-0.774	-0.779	-0.782	-0.788	-0.792	-0.796	-0.801	-0.805	-0.809	-0.811	-0.815	-0.819	-0.822	-0.825	-0.828	-0.831	-0.832	-0.835	-0.836	-0.839	-0.839	-0.839	-0.841	-0.840	-0.840	-0.839	-0.839	-0.836	-0.835	-0.834	-0.830	-0.828	-0.824	-0.819	-0.815	-0.810	-0.805	-0.799	-0.792	-0.788	-0.781	-0.774	-0.768	-0.760	-0.752	-0.745	-0.738	-0.729	-0.720	-0.711	-0.704	-0.696	-0.688	-0.679	-0.671	-0.662	-0.655	-0.648	-0.641	-0.635	-0.629	-0.622	-0.619	-0.615	-0.610	-0.608	-0.606	-0.605	-0.604	-0.605	-0.608	-0.609	-0.612	-0.618	-0.624	-0.630	-0.638	-0.646	-0.658	-0.668	-0.679	-0.692	-0.708	-0.722	-0.738	-0.755	-0.772	-0.791	-0.811	-0.832	-0.854	-0.876	-0.900	-0.922	-0.946	-0.971	-0.995	-1.020	-1.046	-1.071	-1.096	-1.122	-1.148	-1.174	-1.199	-1.224	-1.246	-1.271	-1.294	-1.318	-1.339	-1.359	-1.380	-1.400	-1.419	-1.436	-1.451	-1.468	-1.482	-1.494	-1.506	-1.518	-1.526	-1.534	-1.542	-1.546	-1.551	-1.554	-1.556	-1.558	-1.558	-1.555	-1.552	-1.550	-1.544	-1.538	-1.531	-1.524	-1.515	-1.505	-1.495	-1.484	-1.472	-1.462	-1.450	-1.438	-1.425	-1.411	-1.398	-1.385	-1.371	-1.358	-1.345	-1.331	-1.319	-1.308	-1.295	-1.284	-1.272	-1.261	-1.252	-1.242	-1.234	-1.226	-1.220	-1.214	-1.208	-1.202	-1.199	-1.196	-1.194	-1.194	-1.194	-1.196	-1.199	-1.201	-1.204	-1.210	-1.215	-1.221	-1.228	-1.236	-1.244	-1.254	-1.264	-1.274	-1.285	-1.296	-1.309	-1.321	-1.334	-1.348	-1.361	-1.374	-1.389	-1.402	-1.415	-1.430	-1.442	-1.456	-1.470	-1.482	-1.495	-1.506	-1.518	-1.530	-1.540	-1.549	-1.556	-1.565	-1.572	-1.578	-1.582	-1.588	-1.590	-1.591	-1.592	-1.592	-1.591	-1.588	-1.584	-1.578	-1.571	-1.564	-1.555	-1.544	-1.532	-1.519	-1.504	-1.489	-1.471	-1.454	-1.435	-1.414	-1.391	-1.369	-1.344	-1.320	-1.294	-1.266	-1.239	-1.211	-1.181	-1.151	-1.120	-1.089	-1.059	-1.028	-0.996	-0.964	-0.932	-0.900	-0.868	-0.836	-0.805	-0.774	-0.742	-0.712	-0.684	-0.655	-0.629	-0.600	-0.575	-0.551	-0.528	-0.505	-0.485	-0.465	-0.448	-0.431	-0.415	-0.402	-0.390	-0.379	-0.371	-0.365	-0.360	-0.358	-0.355	-0.358	-0.359	-0.362	-0.368	-0.375	-0.382	-0.392	-0.405	-0.418	-0.434	-0.450	-0.466	-0.485	-0.505	-0.526	-0.548	-0.570	-0.594	-0.618	-0.642	-0.668	-0.692	-0.719	-0.745	-0.770	-0.798	-0.824	-0.849	-0.874	-0.899	-0.925	-0.948	-0.971	-0.994	-1.015	-1.035	-1.054	-1.072	-1.089	-1.105	-1.120	-1.132	-1.144	-1.154	-1.162	-1.170	-1.175	-1.179	-1.180	-1.180	-1.178	-1.174	-1.169	-1.162	-1.154	-1.142	-1.131	-1.118	-1.101	-1.084	-1.065	-1.045	-1.022	-0.999	-0.975	-0.949	-0.921	-0.892	-0.862	-0.832	-0.800	-0.768	-0.735	-0.701	-0.668	-0.631	-0.596	-0.560	-0.522	-0.486	-0.450	-0.412	-0.376	-0.340	-0.304	-0.269	-0.232	-0.196	-0.164	-0.130	-0.096	-0.064	-0.032	-0.002	0.026	0.055	0.082	0.109	0.134	0.158	0.179	0.200	0.219	0.236	0.254	0.269	0.282	0.294	0.306	0.316	0.324	0.331	0.336	0.341	0.345	0.346	0.348	0.346	0.345	0.342	0.339	0.334	0.329	0.322	0.315	0.308	0.298	0.289	0.280	0.270	0.259	0.249	0.238	0.228	0.216	0.205	0.194	0.182	0.172	0.162	0.151	0.141	0.132	0.124	0.115	0.108	0.100	0.094	0.088	0.084	0.080	0.076	0.072	0.071	0.070	0.070	0.071	0.072	0.075	0.079	0.082	0.088	0.095	0.100	0.109	0.116	0.126	0.136	0.148	0.159	0.171	0.184	0.198	0.210	0.225	0.239	0.254	0.266	0.281	0.298	0.312	0.328	0.344	0.358	0.374	0.388	0.402	0.416	0.430	0.442	0.455	0.468	0.479	0.489	0.499	0.507	0.515	0.522	0.528	0.531	0.536	0.539	0.541	0.542	0.540	0.539	0.536	0.531	0.525	0.518	0.510	0.501	0.490	0.479	0.466	0.451	0.436	0.420	0.404	0.385	0.365	0.346	0.325	0.304	0.281	0.260	0.235	0.212	0.188	0.164	0.140	0.114	0.090	0.065	0.041	0.016	-0.008	-0.031	-0.055	-0.078	-0.099	-0.120	-0.140	-0.160	-0.179	-0.196	-0.212	-0.229	-0.242	-0.256	-0.269	-0.279	-0.288	-0.296	-0.302	-0.309	-0.312	-0.315	-0.316	-0.316	-0.315	-0.312	-0.309	-0.304	-0.296	-0.289	-0.280	-0.269	-0.259	-0.246	-0.232	-0.218	-0.204	-0.188	-0.170	-0.152	-0.135	-0.116	-0.098	-0.076	-0.058	-0.039	-0.019	0.001	0.021	0.042	0.062	0.082	0.101	0.121	0.140	0.159	0.176	0.194	0.212	0.229	0.245	0.260	0.276	0.290	0.302	0.318	0.329	0.340	0.351	0.361	0.372	0.380	0.388	0.395	0.401	0.408	0.412	0.418	0.422	0.425	0.429	0.431	0.434	0.435	0.438	0.440	0.440	0.442	0.444	0.445	0.445	0.446	0.449	0.450	0.451	0.452	0.456	0.458	0.461	0.465	0.469	0.474	0.479	0.484	0.490	0.496	0.504	0.511	0.520	0.529	0.539	0.550	0.561	0.574	0.586	0.599	0.614	0.629	0.644	0.659	0.676	0.692	0.710	0.729	0.746	0.766	0.785	0.805	0.824	0.844	0.864	0.884	0.904	0.924	0.944	0.964	0.984	1.002	1.022	1.041	1.059	1.076	1.094	1.111	1.126	1.142	1.158	1.172	1.185	1.196	1.208	1.219	1.229	1.238	1.246	1.251	1.258	1.262	1.268	1.269	1.272	1.272	1.272	1.271	1.270	1.268	1.262	1.258	1.252	1.246	1.240	1.231	1.222	1.214	1.205	1.194	1.182	1.171	1.160	1.148	1.135	1.122	1.110	1.096	1.084	1.070	1.059	1.046	1.034	1.021	1.010	0.999	0.989	0.979	0.969	0.960	0.951	0.944	0.938	0.931	0.925	0.921	0.918	0.915	0.914	0.914	0.914	0.914	0.918	0.920	0.925	0.930	0.936	0.944	0.951	0.961	0.972	0.982	0.995	1.009	1.022	1.038	1.052	1.068	1.086	1.102	1.121	1.139	1.159	1.178	1.198	1.219	1.239	1.259	1.280	1.300	1.321	1.342	1.364	1.385	1.405	1.426	1.448	1.466	1.486	1.506	1.526	1.544	1.564	1.581	1.599	1.616	1.632	1.648	1.662	1.678	1.691	1.705	1.718	1.729	1.740	1.750	1.761	1.770	1.779	1.786	1.794	1.799	1.804	1.810	1.812	1.816	1.819	1.820	1.821	1.820	1.820	1.820	1.818	1.814	1.810	1.806	1.801	1.795	1.789	1.782	1.775	1.766	1.758	1.748	1.736	1.725	1.714	1.701	1.688	1.675	1.659	1.644	1.629	1.612	1.595	1.578	1.560	1.540	1.521	1.501	1.480	1.460	1.439	1.416	1.396	1.374	1.350	1.328	1.305	1.282	1.259	1.235	1.212	1.189	1.165	1.141	1.119	1.096	1.074	1.051	1.029	1.008	0.986	0.965	0.946	0.926	0.908	0.888	0.871	0.854	0.838	0.821	0.808	0.792	0.779	0.768	0.755	0.745	0.735	0.725	0.716	0.710	0.702	0.696	0.690	0.685	0.682	0.679	0.676	0.675	0.672	0.670	0.670	0.669	0.669	0.669	0.669	0.670	0.671	0.671	0.672	0.674	0.675	0.675	0.676	0.676	0.678	0.678	0.678	0.676	0.676	0.676	0.675	0.672	0.670	0.669	0.666	0.665	0.660	0.656	0.651	0.648	0.641	0.635	0.630	0.624	0.618	0.611	0.605	0.596	0.590	0.581	0.575	0.566	0.559	0.550	0.542	0.534	0.525	0.518	0.510	0.502	0.494	0.485	0.478	0.470	0.464	0.456	0.450	0.444	0.436	0.430	0.425	0.419	0.414	0.409	0.404	0.400	0.396	0.392	0.388	0.384	0.381	0.379	0.376	0.375	0.372	0.370	0.369	0.368	0.366	0.366	0.366	0.365	0.365	0.365	0.366	0.368	0.369	0.370	0.370	0.371	0.374	0.376	0.378	0.380	0.385	0.386	0.390	0.394	0.398	0.401	0.405	0.409	0.414	0.418	0.421	0.426	0.430	0.436	0.442	0.446	0.452	0.458	0.465	0.470	0.476	0.482	0.489	0.495	0.502	0.507	0.515	0.521	0.528	0.534	0.540	0.548	0.554	0.561	0.569	0.576	0.582	0.590	0.596	0.604	0.610	0.616	0.624	0.631	0.639	0.646	0.654	0.662	0.670	0.678	0.686	0.696	0.705	0.714	0.722	0.732	0.744	0.752	0.764	0.776	0.788	0.800	0.812	0.825	0.839	0.852	0.868	0.884	0.899	0.914	0.930	0.948	0.965	0.984	1.001	1.020	1.040	1.059	1.078	1.099	1.119	1.139	1.160	1.180	1.201	1.222	1.244	1.264	1.285	1.305	1.325	1.345	1.364	1.382	1.402	1.419	1.438	1.454	1.470	1.485	1.500	1.512	1.525	1.538	1.549	1.560	1.569	1.576	1.584	1.590	1.595	1.600	1.604	1.604	1.604	1.604	1.602	1.601	1.598	1.592	1.589	1.582	1.576	1.568	1.560	1.551	1.542	1.531	1.521	1.510	1.499	1.486	1.474	1.461	1.448	1.435	1.422	1.409	1.398	1.384	1.371	1.358	1.344	1.331	1.320	1.308	1.296	1.286	1.275	1.265	1.255	1.246	1.236	1.228	1.219	1.212	1.205	1.199	1.192	1.186	1.181	1.176	1.172	1.169	1.166	1.162	1.160	1.159	1.155	1.154	1.152	1.152	1.151	1.150	1.150	1.148	1.148	1.148	1.148	1.146	1.146	1.145	1.145	1.145	1.142	1.142	1.141	1.140	1.139	1.136	1.134	1.131	1.129	1.126	1.122	1.120	1.115	1.111	1.108	1.102	1.099	1.094	1.089	1.084	1.078	1.072	1.066	1.059	1.054	1.046	1.040	1.034	1.028	1.020	1.014	1.006	0.999	0.992	0.984	0.976	0.970	0.962	0.955	0.949	0.941	0.934	0.926	0.920	0.912	0.906	0.899	0.892	0.885	0.879	0.872	0.865	0.860	0.854	0.848	0.841	0.835	0.830	0.826	0.821	0.816	0.811	0.805	0.801	0.798	0.792	0.789	0.785	0.781	0.778	0.775	0.772	0.770	0.768	0.766	0.764	0.762	0.762	0.761	0.761	0.761	0.761	0.761	0.762	0.765	0.766	0.769	0.771	0.775	0.779	0.781	0.786	0.791	0.795	0.801	0.806	0.812	0.819	0.825	0.831	0.839	0.845	0.854	0.861	0.869	0.876	0.885	0.894	0.901	0.910	0.918	0.926	0.934	0.942	0.951	0.958	0.966	0.972	0.980	0.986	0.992	0.999	1.005	1.010	1.015	1.020	1.024	1.028	1.030	1.031	1.034	1.035	1.036	1.036	1.036	1.035	1.034	1.031	1.028	1.025	1.020	1.015	1.011	1.004	0.999	0.992	0.984	0.975	0.968	0.959	0.949	0.939	0.929	0.918	0.906	0.894	0.881	0.869	0.856	0.842	0.830	0.815	0.801	0.788	0.772	0.758	0.744	0.729	0.712	0.698	0.682	0.666	0.652	0.636	0.621	0.605	0.591	0.576	0.561	0.546	0.532	0.519	0.504	0.490	0.476	0.462	0.449	0.436	0.424	0.411	0.399	0.388	0.376	0.365	0.354	0.344	0.334	0.324	0.314	0.305	0.296	0.288	0.280	0.272	0.265	0.258	0.251	0.245	0.240	0.234	0.229	0.225	0.220	0.216	0.212	0.210	0.206	0.204	0.202	0.201	0.200	0.199	0.198	0.198	0.196	0.198	0.198	0.196	0.198	0.199	0.201	0.202	0.205	0.206	0.210	0.212	0.215	0.219	0.224	0.226	0.231	0.236	0.239	0.244	0.249	0.254	0.258	0.262	0.268	0.274	0.279	0.285	0.289	0.295	0.300	0.305	0.311	0.316	0.321	0.326	0.331	0.335	0.340	0.345	0.350	0.354	0.359	0.362	0.366	0.370	0.374	0.375	0.378	0.381	0.384	0.386	0.389	0.391	0.394	0.395	0.398	0.399	0.401	0.402	0.405	0.406	0.408	0.410	0.411	0.414	0.416	0.418	0.420	0.422	0.426	0.429	0.432	0.435	0.439	0.444	0.448	0.454	0.459	0.465	0.471	0.478	0.485	0.494	0.500	0.510	0.519	0.529	0.539	0.549	0.560	0.571	0.584	0.596	0.609	0.621	0.635	0.649	0.662	0.676	0.691	0.708	0.722	0.738	0.754	0.769	0.785	0.801	0.818	0.835	0.851	0.868	0.885	0.900	0.919	0.935	0.951	0.969	0.986	1.002	1.021	1.038	1.052	1.070	1.088	1.104	1.120	1.136	1.152	1.170	1.186	1.201	1.219	1.234	1.249	1.265	1.280	1.295	1.310	1.326	1.340	1.355	1.368	1.382	1.396	1.409	1.422	1.436	1.448	1.460	1.471	1.481	1.491	1.501	1.511	1.519	1.528	1.534	1.540	1.546	1.551	1.556	1.560	1.564	1.566	1.568	1.569	1.569	1.570	1.569	1.566	1.564	1.560	1.556	1.551	1.546	1.541	1.535	1.526	1.520	1.512	1.502	1.495	1.485	1.478	1.466	1.458	1.448	1.438	1.429	1.419	1.409	1.399	1.390	1.381	1.371	1.362	1.355	1.348	1.340	1.334	1.328	1.321	1.316	1.311	1.306	1.304	1.299	1.298	1.295	1.294	1.292	1.292	1.292	1.292	1.294	1.295	1.298	1.299	1.301	1.305	1.309	1.312	1.316	1.320	1.324	1.326	1.330	1.332	1.336	1.340	1.342	1.346	1.348	1.350	1.352	1.352	1.354	1.355	1.355	1.355	1.354	1.354	1.352	1.350	1.346	1.345	1.341	1.338	1.332	1.328	1.324	1.319	1.311	1.305	1.298	1.290	1.282	1.275	1.266	1.258	1.249	1.240	1.231	1.221	1.211	1.201	1.192	1.182	1.171	1.161	1.150	1.140	1.129	1.118	1.106	1.095	1.085	1.074	1.061	1.051	1.039	1.028	1.015	1.004	0.991	0.979	0.965	0.952	0.940	0.926	0.912	0.900	0.885	0.871	0.856	0.842	0.828	0.812	0.795	0.780	0.764	0.748	0.731	0.714	0.696	0.679	0.661	0.642	0.625	0.606	0.586	0.568	0.548	0.529	0.509	0.490	0.470	0.450	0.429	0.410	0.390	0.370	0.350	0.329	0.309	0.290	0.270	0.250	0.230	0.210	0.191	0.171	0.154	0.134	0.116	0.098	0.079	0.061	0.044	0.028	0.010	-0.006	-0.022	-0.039	-0.054	-0.068	-0.082	-0.098	-0.110	-0.122	-0.136	-0.146	-0.159	-0.170	-0.179	-0.189	-0.198	-0.206	-0.214	-0.221	-0.229	-0.234	-0.240	-0.244	-0.249	-0.251	-0.254	-0.256	-0.259	-0.258	-0.259	-0.258	-0.256	-0.254	-0.251	-0.248	-0.242	-0.238	-0.232	-0.225	-0.218	-0.210	-0.202	-0.192	-0.184	-0.175	-0.164	-0.152	-0.142	-0.130	-0.119	-0.106	-0.092	-0.081	-0.068	-0.055	-0.042	-0.029	-0.015	-0.002	0.011	0.025	0.039	0.051	0.062	0.076	0.088	0.100	0.111	0.122	0.132	0.142	0.152	0.162	0.170	0.179	0.186	0.194	0.201	0.208	0.212	0.218	0.221	0.226	0.230	0.234	0.235	0.239	0.241	0.242	0.244	0.245	0.245	0.245	0.244	0.242	0.242	0.241	0.239	0.238	0.235	0.232	0.231	0.228	0.225	0.224	0.219	0.216	0.212	0.210	0.206	0.201	0.196	0.192	0.188	0.182	0.178	0.172	0.168	0.162	0.156	0.149	0.141	0.134	0.128	0.119	0.110	0.101	0.092	0.084	0.072	0.061	0.050	0.039	0.028	0.015	0.001	-0.011	-0.025	-0.040	-0.055	-0.070	-0.086	-0.101	-0.119	-0.135	-0.152	-0.171	-0.188	-0.208	-0.225	-0.244	-0.262	-0.281	-0.300	-0.319	-0.339	-0.358	-0.378	-0.396	-0.414	-0.432	-0.452	-0.470	-0.488	-0.506	-0.522	-0.540	-0.558	-0.574	-0.588	-0.604	-0.618	-0.631	-0.645	-0.659	-0.671	-0.682	-0.695	-0.705	-0.714	-0.722	-0.732	-0.740	-0.746	-0.755	-0.760	-0.765	-0.770	-0.774	-0.778	-0.780	-0.782	-0.784	-0.785	-0.785	-0.785	-0.785	-0.784	-0.784	-0.781	-0.778	-0.776	-0.772	-0.770	-0.765	-0.762	-0.758	-0.752	-0.749	-0.742	-0.738	-0.732	-0.726	-0.721	-0.715	-0.709	-0.702	-0.696	-0.690	-0.682	-0.676	-0.669	-0.661	-0.655	-0.646	-0.640	-0.631	-0.624	-0.615	-0.608	-0.599	-0.590	-0.580	-0.570	-0.561	-0.550	-0.540	-0.529	-0.518	-0.505	-0.494	-0.481	-0.468	-0.454	-0.440	-0.426	-0.411	-0.395	-0.380	-0.364	-0.346	-0.329	-0.310	-0.292	-0.275	-0.255	-0.235	-0.216	-0.195	-0.175	-0.154	-0.131	-0.111	-0.089	-0.068	-0.045	-0.024	0.000	0.021	0.044	0.066	0.086	0.109	0.131	0.151	0.172	0.192	0.212	0.231	0.250	0.270	0.286	0.304	0.320	0.336	0.350	0.364	0.376	0.389	0.400	0.411	0.420	0.428	0.435	0.441	0.446	0.449	0.452	0.455	0.455	0.454	0.451	0.449	0.445	0.439	0.434	0.426	0.419	0.410	0.399	0.388	0.376	0.362	0.350	0.334	0.319	0.304	0.286	0.269	0.251	0.232	0.212	0.192	0.172	0.151	0.131	0.111	0.088	0.066	0.044	0.021	-0.001	-0.024	-0.046	-0.069	-0.091	-0.112	-0.134	-0.155	-0.175	-0.196	-0.216	-0.236	-0.256	-0.274	-0.291	-0.308	-0.325	-0.340	-0.354	-0.368	-0.380	-0.392	-0.401	-0.411	-0.420	-0.426	-0.432	-0.436	-0.439	-0.441	-0.441	-0.440	-0.438	-0.434	-0.429	-0.422	-0.414	-0.405	-0.395	-0.382	-0.369	-0.354	-0.339	-0.322	-0.304	-0.284	-0.264	-0.241	-0.220	-0.196	-0.172	-0.148	-0.122	-0.095	-0.069	-0.041	-0.014	0.014	0.042	0.070	0.099	0.126	0.155	0.184	0.210	0.238	0.264	0.290	0.315	0.340	0.362	0.386	0.408	0.428	0.446	0.464	0.481	0.498	0.511	0.524	0.536	0.548	0.556	0.564	0.570	0.574	0.578	0.580	0.580	0.580	0.578	0.574	0.569	0.561	0.554	0.546	0.535	0.525	0.512	0.501	0.486	0.471	0.455	0.438	0.420	0.402	0.384	0.364	0.345	0.325	0.305	0.285	0.264	0.244	0.221	0.201	0.180	0.159	0.139	0.118	0.098	0.076	0.058	0.038	0.019	0.000	-0.019	-0.036	-0.052	-0.070	-0.085	-0.100	-0.115	-0.130	-0.142	-0.155	-0.168	-0.179	-0.189	-0.198	-0.206	-0.215	-0.221	-0.228	-0.232	-0.239	-0.242	-0.245	-0.248	-0.250	-0.251	-0.251	-0.251	-0.250	-0.246	-0.245	-0.242	-0.238	-0.234	-0.229	-0.222	-0.218	-0.211	-0.204	-0.196	-0.189	-0.181	-0.172	-0.162	-0.155	-0.145	-0.135	-0.125	-0.114	-0.104	-0.092	-0.081	-0.070	-0.060	-0.049	-0.038	-0.025	-0.015	-0.002	0.009	0.020	0.032	0.044	0.055	0.066	0.078	0.090	0.101	0.112	0.125	0.136	0.146	0.159	0.169	0.181	0.192	0.202	0.214	0.225	0.236	0.248	0.259	0.269	0.280	0.290	0.301	0.311	0.322	0.332	0.342	0.354	0.365	0.375	0.386	0.396	0.408	0.418	0.428	0.438	0.448	0.458	0.468	0.478	0.488	0.496	0.506	0.515	0.525	0.532	0.541	0.550	0.559	0.565	0.574	0.581	0.586	0.594	0.600	0.606	0.614	0.619	0.624	0.630	0.635	0.640	0.644	0.649	0.652	0.656	0.660	0.664	0.666	0.670	0.674	0.676	0.681	0.682	0.688	0.691	0.694	0.699	0.702	0.705	0.710	0.714	0.720	0.726	0.731	0.738	0.744	0.751	0.759	0.768	0.775	0.785	0.795	0.806	0.815	0.825	0.838	0.850	0.862	0.875	0.889	0.902	0.916	0.931	0.946	0.961	0.976	0.991	1.009	1.024	1.039	1.055	1.071	1.088	1.104	1.119	1.135	1.149	1.164	1.180	1.194	1.206	1.219	1.231	1.242	1.254	1.264	1.272	1.282	1.290	1.298	1.305	1.310	1.315	1.320	1.324	1.328	1.330	1.331	1.331	1.332	1.332	1.331	1.331	1.330	1.329	1.326	1.324	1.322	1.319	1.316	1.314	1.310	1.308	1.305	1.302	1.301	1.300	1.298	1.298	1.298	1.298	1.298	1.299	1.301	1.304	1.308	1.311	1.316	1.321	1.328	1.336	1.344	1.354	1.362	1.374	1.385	1.399	1.411	1.426	1.442	1.458	1.475	1.492	1.511	1.530	1.551	1.571	1.592	1.614	1.636	1.659	1.684	1.708	1.732	1.756	1.782	1.808	1.832	1.858	1.884	1.910	1.936	1.962	1.989	2.015	2.041	2.066	2.091	2.118	2.141	2.165	2.190	2.214	2.235	2.258	2.279	2.300	2.321	2.341	2.360	2.378	2.395	2.412	2.429	2.442	2.456	2.469	2.481	2.492	2.502	2.511	2.520	2.528	2.534	2.539	2.542	2.546	2.549	2.550	2.550	2.550	2.548	2.546	2.544	2.540	2.534	2.529	2.524	2.516	2.508	2.500	2.491	2.482	2.472	2.462	2.451	2.440	2.430	2.419	2.408	2.396	2.384	2.371	2.361	2.350	2.338	2.328	2.316	2.305	2.295	2.284	2.274	2.264	2.255	2.245	2.236	2.228	2.220	2.212	2.204	2.198	2.190	2.184	2.176	2.171	2.165	2.159	2.154	2.148	2.142	2.136	2.131	2.126	2.121	2.115	2.110	2.104	2.098	2.091	2.084	2.076	2.068	2.059	2.051	2.040	2.031	2.020	2.009	1.996	1.984	1.970	1.956	1.940	1.925	1.909	1.891	1.874	1.856	1.836	1.816	1.795	1.775	1.752	1.730	1.706	1.684	1.660	1.638	1.612	1.588	1.561	1.538	1.512	1.486	1.461	1.436	1.412	1.388	1.362	1.338	1.314	1.290	1.266	1.244	1.221	1.200	1.178	1.158	1.138	1.118	1.099	1.080	1.061	1.044	1.028	1.011	0.995	0.981	0.966	0.952	0.939	0.926	0.915	0.902	0.890	0.879	0.868	0.856	0.845	0.835	0.824	0.814	0.802	0.792	0.781	0.770	0.759	0.749	0.736	0.725	0.712	0.699	0.688	0.672	0.660	0.645	0.629	0.614	0.598	0.581	0.564	0.545	0.526	0.507	0.489	0.469	0.449	0.428	0.405	0.384	0.362	0.340	0.318	0.294	0.270	0.246	0.221	0.198	0.174	0.150	0.125	0.101	0.078	0.054	0.031	0.008	-0.016	-0.039	-0.060	-0.081	-0.104	-0.124	-0.145	-0.165	-0.184	-0.202	-0.221	-0.239	-0.256	-0.271	-0.288	-0.301	-0.316	-0.330	-0.342	-0.354	-0.366	-0.376	-0.386	-0.395	-0.404	-0.410	-0.418	-0.421	-0.428	-0.431	-0.435	-0.438	-0.440	-0.440	-0.441	-0.441	-0.440	-0.438	-0.436	-0.432	-0.429	-0.424	-0.420	-0.414	-0.406	-0.400	-0.391	-0.384	-0.375	-0.365	-0.356	-0.344	-0.332	-0.321	-0.309	-0.295	-0.281	-0.268	-0.251	-0.236	-0.219	-0.202	-0.185	-0.168	-0.149	-0.131	-0.112	-0.091	-0.071	-0.050	-0.031	-0.009	0.012	0.034	0.058	0.079	0.101	0.124	0.148	0.170	0.194	0.216	0.240	0.262	0.285	0.308	0.330	0.352	0.375	0.396	0.418	0.439	0.460	0.480	0.499	0.519	0.538	0.555	0.572	0.590	0.606	0.621	0.638	0.651	0.665	0.679	0.691	0.702	0.712	0.724	0.734	0.742	0.750	0.758	0.765	0.771	0.778	0.782	0.788	0.792	0.796	0.800	0.801	0.804	0.805	0.808	0.808	0.809	0.809	0.808	0.808	0.808	0.806	0.806	0.804	0.804	0.801	0.799	0.796	0.794	0.791	0.788	0.785	0.781	0.779	0.775	0.771	0.768	0.764	0.759	0.755	0.750	0.745	0.740	0.734	0.729	0.722	0.718	0.711	0.704	0.698	0.690	0.682	0.675	0.668	0.660	0.651	0.644	0.634	0.625	0.615	0.606	0.598	0.588	0.578	0.569	0.558	0.548	0.538	0.528	0.518	0.506	0.498	0.486	0.476	0.468	0.458	0.448	0.439	0.429	0.420	0.412	0.404	0.395	0.389	0.381	0.374	0.366	0.359	0.352	0.346	0.341	0.335	0.330	0.325	0.321	0.316	0.312	0.310	0.306	0.302	0.300	0.296	0.294	0.291	0.288	0.286	0.282	0.280	0.276	0.275	0.271	0.269	0.265	0.262	0.258	0.252	0.249	0.242	0.238	0.232	0.226	0.220	0.215	0.208	0.201	0.192	0.185	0.178	0.168	0.158	0.149	0.139	0.128	0.118	0.105	0.095	0.082	0.070	0.058	0.046	0.034	0.019	0.006	-0.006	-0.020	-0.034	-0.049	-0.061	-0.075	-0.089	-0.102	-0.115	-0.129	-0.142	-0.155	-0.169	-0.181	-0.192	-0.206	-0.218	-0.229	-0.240	-0.250	-0.261	-0.271	-0.280	-0.289	-0.296	-0.304	-0.311	-0.316	-0.322	-0.328	-0.331	-0.335	-0.339	-0.340	-0.340	-0.341	-0.340	-0.340	-0.338	-0.334	-0.330	-0.325	-0.319	-0.311	-0.305	-0.295	-0.286	-0.276	-0.266	-0.255	-0.244	-0.230	-0.218	-0.202	-0.189	-0.174	-0.158	-0.141	-0.126	-0.109	-0.092	-0.075	-0.059	-0.042	-0.025	-0.009	0.009	0.025	0.041	0.056	0.072	0.088	0.102	0.116	0.130	0.142	0.154	0.165	0.176	0.185	0.194	0.202	0.210	0.216	0.222	0.229	0.234	0.238	0.241	0.244	0.246	0.248	0.250	0.250	0.251	0.252	0.252	0.252	0.252	0.252	0.252	0.254	0.254	0.255	0.255	0.258	0.261	0.264	0.266	0.271	0.275	0.281	0.289	0.295	0.305	0.314	0.324	0.336	0.349	0.361	0.376	0.392	0.409	0.426	0.444	0.464	0.485	0.505	0.526	0.549	0.574	0.596	0.621	0.645	0.670	0.696	0.721	0.748	0.774	0.800	0.826	0.852	0.878	0.904	0.928	0.952	0.976	1.001	1.024	1.048	1.068	1.089	1.108	1.126	1.144	1.161	1.178	1.192	1.206	1.219	1.230	1.241	1.251	1.260	1.266	1.272	1.278	1.282	1.285	1.288	1.288	1.288	1.286	1.285	1.282	1.279	1.274	1.270	1.264	1.256	1.248	1.240	1.230	1.221	1.211	1.201	1.189	1.179	1.165	1.154	1.141	1.129	1.115	1.101	1.089	1.074	1.060	1.046	1.032	1.018	1.002	0.989	0.974	0.960	0.946	0.931	0.918	0.902	0.889	0.875	0.861	0.848	0.835	0.822	0.809	0.796	0.785	0.772	0.761	0.750	0.740	0.730	0.720	0.710	0.701	0.692	0.684	0.676	0.669	0.662	0.655	0.650	0.644	0.639	0.634	0.629	0.626	0.622	0.619	0.616	0.614	0.611	0.609	0.606	0.606	0.605	0.604	0.602	0.602	0.602	0.602	0.602	0.604	0.604	0.605	0.606	0.605	0.605	0.606	0.606	0.606	0.606	0.606	0.605	0.605	0.604	0.602	0.602	0.600	0.600	0.598	0.595	0.592	0.590	0.588	0.584	0.579	0.576	0.571	0.568	0.562	0.559	0.552	0.548	0.541	0.536	0.530	0.525	0.519	0.512	0.507	0.501	0.496	0.490	0.485	0.479	0.474	0.470	0.464	0.459	0.455	0.450	0.446	0.442	0.439	0.436	0.434	0.431	0.430	0.429	0.428	0.428	0.428	0.429	0.430	0.432	0.434	0.436	0.440	0.442	0.446	0.451	0.456	0.460	0.465	0.470	0.475	0.481	0.488	0.492	0.499	0.504	0.510	0.516	0.521	0.528	0.532	0.538	0.541	0.545	0.550	0.552	0.555	0.559	0.561	0.561	0.564	0.564	0.564	0.562	0.562	0.560	0.558	0.555	0.551	0.548	0.544	0.539	0.532	0.528	0.520	0.512	0.505	0.498	0.490	0.482	0.474	0.465	0.458	0.448	0.439	0.430	0.421	0.412	0.405	0.396	0.389	0.381	0.374	0.366	0.360	0.352	0.346	0.340	0.335	0.331	0.326	0.322	0.319	0.315	0.312	0.309	0.308	0.305	0.304	0.302	0.302	0.302	0.301	0.302	0.302	0.304	0.304	0.306	0.306	0.308	0.309	0.311	0.311	0.312	0.315	0.316	0.316	0.318	0.318	0.320	0.320	0.320	0.320	0.320	0.320	0.320	0.319	0.319	0.318	0.318	0.316	0.315	0.314	0.314	0.312	0.311	0.310	0.308	0.309	0.306	0.306	0.306	0.306	0.308	0.309	0.311	0.312	0.316	0.319	0.322	0.328	0.332	0.339	0.346	0.354	0.362	0.371	0.382	0.392	0.405	0.416	0.430	0.444	0.459	0.474	0.491	0.507	0.526	0.542	0.561	0.580	0.600	0.619	0.640	0.660	0.681	0.702	0.722	0.744	0.765	0.786	0.808	0.828	0.848	0.868	0.886	0.905	0.924	0.941	0.958	0.972	0.988	1.002	1.015	1.028	1.039	1.048	1.056	1.065	1.071	1.076	1.080	1.084	1.085	1.085	1.085	1.085	1.081	1.078	1.072	1.068	1.060	1.052	1.044	1.034	1.022	1.012	1.000	0.988	0.974	0.960	0.946	0.931	0.916	0.900	0.885	0.870	0.854	0.838	0.822	0.808	0.791	0.776	0.761	0.746	0.732	0.719	0.705	0.692	0.681	0.670	0.659	0.649	0.639	0.630	0.622	0.615	0.608	0.601	0.598	0.591	0.588	0.585	0.584	0.581	0.580	0.580	0.581	0.582	0.585	0.588	0.591	0.595	0.599	0.604	0.610	0.616	0.622	0.629	0.636	0.644	0.651	0.659	0.666	0.675	0.682	0.690	0.699	0.708	0.715	0.724	0.731	0.739	0.746	0.754	0.760	0.766	0.772	0.778	0.784	0.788	0.792	0.795	0.799	0.801	0.804	0.805	0.806	0.808	0.806	0.805	0.804	0.801	0.799	0.794	0.790	0.785	0.780	0.774	0.769	0.761	0.752	0.745	0.735	0.728	0.716	0.706	0.696	0.684	0.672	0.661	0.649	0.636	0.624	0.611	0.596	0.584	0.570	0.558	0.544	0.530	0.518	0.504	0.490	0.478	0.464	0.451	0.440	0.426	0.415	0.405	0.394	0.382	0.372	0.364	0.354	0.346	0.336	0.329	0.321	0.315	0.309	0.302	0.298	0.292	0.289	0.285	0.281	0.279	0.276	0.274	0.274	0.272	0.272	0.274	0.272	0.274	0.275	0.278	0.279	0.281	0.284	0.285	0.289	0.292	0.296	0.299	0.301	0.305	0.309	0.312	0.316	0.320	0.324	0.326	0.331	0.334	0.338	0.341	0.345	0.348	0.351	0.352	0.355	0.358	0.360	0.361	0.364	0.365	0.366	0.368	0.369	0.370	0.370	0.370	0.369	0.369	0.369	0.369	0.368	0.368	0.366	0.365	0.365	0.362	0.362	0.361	0.361	0.360	0.359	0.359	0.358	0.356	0.356	0.355	0.355	0.355	0.355	0.356	0.356	0.356	0.358	0.359	0.360	0.361	0.362	0.364	0.366	0.369	0.371	0.375	0.376	0.380	0.384	0.388	0.390	0.395	0.399	0.402	0.408	0.412	0.418	0.421	0.428	0.432	0.438	0.444	0.449	0.454	0.460	0.465	0.471	0.478	0.484	0.490	0.496	0.502	0.510	0.518	0.524	0.531	0.539	0.546	0.554	0.561	0.569	0.578	0.586	0.594	0.604	0.612	0.620	0.629	0.639	0.648	0.658	0.666	0.676	0.688	0.696	0.708	0.716	0.728	0.739	0.750	0.759	0.770	0.781	0.792	0.802	0.814	0.824	0.834	0.845	0.855	0.865	0.876	0.885	0.894	0.904	0.911	0.919	0.928	0.935	0.941	0.948	0.952	0.958	0.962	0.966	0.969	0.971	0.972	0.974	0.972	0.972	0.970	0.968	0.964	0.960	0.955	0.949	0.941	0.935	0.926	0.918	0.906	0.896	0.885	0.872	0.859	0.846	0.831	0.815	0.800	0.784	0.768	0.750	0.734	0.715	0.698	0.678	0.660	0.641	0.621	0.602	0.582	0.562	0.542	0.524	0.505	0.485	0.466	0.446	0.428	0.409	0.390	0.372	0.355	0.339	0.321	0.305	0.290	0.275	0.261	0.246	0.234	0.221	0.210	0.199	0.188	0.178	0.168	0.160	0.152	0.144	0.138	0.131	0.126	0.121	0.118	0.114	0.111	0.109	0.108	0.106	0.105	0.106	0.108	0.109	0.110	0.112	0.116	0.119	0.122	0.128	0.134	0.138	0.144	0.150	0.158	0.165	0.171	0.179	0.186	0.195	0.204	0.212	0.222	0.232	0.244	0.254	0.265	0.278	0.290	0.302	0.315	0.329	0.344	0.358	0.372	0.389	0.405	0.422	0.440	0.458	0.476	0.495	0.515	0.536	0.558	0.579	0.600	0.622	0.646	0.669	0.694	0.718	0.744	0.769	0.795	0.821	0.849	0.876	0.904	0.931	0.959	0.988	1.015	1.044	1.072	1.101	1.129	1.158	1.186	1.214	1.242	1.270	1.296	1.324	1.349	1.374	1.399	1.422	1.446	1.469	1.490	1.511	1.530	1.550	1.568	1.584	1.601	1.615	1.629	1.641	1.654	1.664	1.674	1.681	1.688	1.692	1.698	1.701	1.704	1.706	1.706	1.706	1.705	1.702	1.700	1.695	1.690	1.685	1.679	1.671	1.665	1.656	1.648	1.638	1.628	1.618	1.605	1.595	1.584	1.572	1.559	1.548	1.534	1.521	1.509	1.495	1.482	1.470	1.456	1.444	1.432	1.419	1.406	1.395	1.384	1.371	1.360	1.348	1.338	1.325	1.315	1.304	1.292	1.281	1.270	1.260	1.250	1.239	1.229	1.219	1.209	1.199	1.190	1.180	1.170	1.160	1.150	1.140	1.130	1.120	1.111	1.100	1.091	1.081	1.071	1.061	1.051	1.041	1.031	1.020	1.011	1.000	0.990	0.980	0.969	0.959	0.950	0.940	0.930	0.920	0.910	0.901	0.892	0.884	0.874	0.865	0.858	0.850	0.842	0.835	0.829	0.822	0.816	0.811	0.806	0.801	0.796	0.791	0.788	0.785	0.781	0.779	0.776	0.774	0.772	0.771	0.771	0.771	0.770	0.771	0.770	0.771	0.771	0.771	0.772	0.772	0.772	0.774	0.774	0.774	0.774	0.772	0.774	0.772	0.771	0.769	0.766	0.762	0.760	0.758	0.752	0.748	0.742	0.736	0.729	0.721	0.714	0.705	0.695	0.686	0.675	0.664	0.652	0.640	0.626	0.612	0.599	0.584	0.569	0.554	0.538	0.522	0.506	0.490	0.474	0.458	0.440	0.425	0.409	0.394	0.379	0.364	0.349	0.335	0.321	0.310	0.298	0.286	0.276	0.268	0.259	0.251	0.245	0.240	0.234	0.231	0.229	0.228	0.228	0.229	0.231	0.235	0.239	0.245	0.251	0.260	0.269	0.278	0.289	0.300	0.312	0.326	0.340	0.354	0.369	0.384	0.401	0.418	0.435	0.451	0.469	0.485	0.502	0.519	0.535	0.554	0.570	0.585	0.601	0.618	0.631	0.646	0.659	0.671	0.684	0.694	0.705	0.715	0.722	0.731	0.738	0.744	0.749	0.752	0.755	0.758	0.760	0.761	0.761	0.759	0.758	0.755	0.751	0.746	0.742	0.736	0.730	0.724	0.718	0.711	0.702	0.695	0.686	0.678	0.669	0.660	0.651	0.642	0.634	0.625	0.615	0.608	0.599	0.591	0.584	0.576	0.570	0.562	0.558	0.551	0.548	0.542	0.539	0.535	0.532	0.530	0.529	0.526	0.526	0.526	0.526	0.528	0.529	0.531	0.534	0.535	0.539	0.542	0.546	0.550	0.555	0.561	0.565	0.571	0.576	0.582	0.589	0.595	0.600	0.608	0.614	0.620	0.626	0.631	0.639	0.645	0.651	0.658	0.664	0.668	0.674	0.680	0.685	0.689	0.695	0.699	0.700	0.704	0.708	0.710	0.712	0.715	0.716	0.719	0.719	0.720	0.720	0.720	0.720	0.720	0.719	0.718	0.716	0.715	0.712	0.712	0.709	0.708	0.705	0.704	0.701	0.700	0.698	0.695	0.694	0.691	0.689	0.688	0.686	0.685	0.684	0.682	0.682	0.681	0.681	0.682	0.682	0.684	0.685	0.686	0.689	0.691	0.695	0.698	0.701	0.706	0.711	0.715	0.720	0.725	0.731	0.738	0.744	0.750	0.756	0.764	0.770	0.778	0.785	0.791	0.799	0.808	0.814	0.820	0.828	0.834	0.839	0.845	0.850	0.856	0.861	0.866	0.869	0.872	0.876	0.879	0.880	0.882	0.882	0.882	0.882	0.882	0.880	0.879	0.876	0.871	0.869	0.864	0.859	0.854	0.848	0.841	0.834	0.826	0.819	0.810	0.802	0.794	0.785	0.775	0.765	0.755	0.746	0.736	0.728	0.716	0.706	0.698	0.688	0.679	0.669	0.661	0.651	0.644	0.635	0.626	0.619	0.611	0.604	0.598	0.590	0.584	0.578	0.571	0.568	0.562	0.558	0.552	0.548	0.542	0.539	0.534	0.530	0.526	0.522	0.518	0.514	0.510	0.505	0.501	0.496	0.492	0.486	0.481	0.476	0.470	0.464	0.456	0.449	0.441	0.434	0.425	0.416	0.406	0.398	0.385	0.375	0.364	0.351	0.339	0.326	0.312	0.300	0.286	0.271	0.256	0.242	0.226	0.211	0.196	0.180	0.165	0.150	0.134	0.119	0.104	0.088	0.074	0.060	0.045	0.031	0.018	0.004	-0.009	-0.020	-0.032	-0.042	-0.054	-0.064	-0.072	-0.081	-0.089	-0.095	-0.102	-0.108	-0.112	-0.116	-0.119	-0.121	-0.124	-0.124	-0.124	-0.124	-0.122	-0.124	-0.121	-0.119	-0.115	-0.111	-0.108	-0.104	-0.099	-0.094	-0.089	-0.084	-0.078	-0.071	-0.065	-0.059	-0.054	-0.048	-0.040	-0.035	-0.030	-0.024	-0.019	-0.012	-0.008	-0.002	0.001	0.006	0.009	0.012	0.014	0.018	0.019	0.021	0.022	0.024	0.024	0.025	0.026	0.026	0.024	0.024	0.022	0.022	0.021	0.019	0.018	0.016	0.015	0.012	0.010	0.009	0.008	0.005	0.004	0.001	0.000	-0.001	-0.002	-0.002	-0.004	-0.002	-0.002	-0.001	0.000	0.001	0.004	0.006	0.010	0.014	0.018	0.022	0.029	0.035	0.042	0.050	0.059	0.068	0.078	0.088	0.100	0.111	0.124	0.138	0.151	0.165	0.181	0.196	0.212	0.230	0.246	0.265	0.284	0.301	0.321	0.340	0.361	0.381	0.401	0.422	0.444	0.465	0.486	0.507	0.528	0.548	0.568	0.589	0.608	0.628	0.648	0.665	0.684	0.700	0.718	0.734	0.748	0.762	0.776	0.789	0.800	0.810	0.820	0.828	0.835	0.841	0.846	0.849	0.851	0.854	0.854	0.852	0.850	0.846	0.840	0.835	0.828	0.820	0.810	0.801	0.791	0.779	0.766	0.752	0.739	0.724	0.709	0.692	0.676	0.660	0.644	0.626	0.609	0.591	0.575	0.558	0.540	0.524	0.506	0.490	0.475	0.458	0.444	0.429	0.415	0.402	0.390	0.379	0.368	0.358	0.349	0.340	0.332	0.326	0.321	0.316	0.312	100.000	5.000	2.000	1.000	3.000	0.000	0.000	0.000	0.000	0.000	0.000	0.000	0.000	0.000	0.000	0.000	0.000	0.000	0.411	0.401	0.392	0.384	0.376	0.368	0.360	0.352	0.346	0.340	0.334	0.326	0.320	0.314	0.308	0.302	0.296	0.292	0.288	0.281	0.276	0.272	0.269	0.264	0.261	0.256	0.254	0.250	0.246	0.244	0.241	0.239	0.236	0.235	0.232	0.231	0.231	0.230	0.229	0.229	0.229	0.229	0.230	0.231	0.232	0.235	0.238	0.240	0.244	0.249	0.252	0.258	0.264	0.270	0.276	0.284	0.291	0.301	0.311	0.322	0.332	0.345	0.359	0.371	0.386	0.401	0.418	0.435	0.452	0.471	0.490	0.511	0.532	0.554	0.576	0.600	0.625	0.650	0.675	0.702	0.730	0.758	0.786	0.815	0.844	0.875	0.904	0.935	0.966	0.999	1.030	1.062	1.094	1.126	1.159	1.191	1.222	1.255	1.285	1.318	1.349	1.379	1.409	1.439	1.468	1.495	1.524	1.551	1.576	1.602	1.628	1.651	1.674	1.698	1.718	1.736	1.755	1.774	1.790	1.806	1.821	1.835	1.849	1.861	1.872	1.882	1.891	1.900	1.908	1.915	1.919	1.924	1.929	1.931	1.935	1.936	1.938	1.939	1.939	1.938	1.936	1.935	1.932	1.930	1.926	1.922	1.918	1.914	1.909	1.905	1.899	1.894	1.889	1.882	1.878	1.871	1.864	1.858	1.850	1.844	1.835	1.828	1.819	1.811	1.802	1.792	1.785	1.775	1.765	1.754	1.744	1.731	1.721	1.708	1.696	1.682	1.669	1.655	1.641	1.626	1.610	1.595	1.579	1.562	1.545	1.528	1.508	1.490	1.471	1.451	1.431	1.411	1.391	1.370	1.350	1.329	1.308	1.286	1.264	1.242	1.221	1.199	1.178	1.156	1.135	1.114	1.094	1.072	1.052	1.032	1.012	0.994	0.978	0.959	0.942	0.926	0.910	0.895	0.881	0.868	0.855	0.842	0.831	0.820	0.810	0.801	0.794	0.786	0.780	0.774	0.769	0.764	0.760	0.758	0.754	0.752	0.750	0.749	0.748	0.748	0.746	0.746	0.746	0.746	0.748	0.749	0.749	0.748	0.749	0.749	0.748	0.748	0.746	0.745	0.744	0.741	0.740	0.736	0.734	0.729	0.725	0.719	0.712	0.706	0.699	0.690	0.681	0.672	0.662	0.651	0.640	0.628	0.615	0.601	0.586	0.571	0.556	0.541	0.526	0.509	0.492	0.475	0.459	0.441	0.424	0.406	0.390	0.372	0.355	0.339	0.322	0.305	0.290	0.275	0.260	0.245	0.231	0.219	0.206	0.195	0.184	0.174	0.165	0.156	0.150	0.144	0.138	0.134	0.130	0.128	0.126	0.126	0.128	0.129	0.132	0.138	0.141	0.149	0.155	0.162	0.171	0.181	0.191	0.201	0.212	0.225	0.236	0.250	0.264	0.278	0.292	0.306	0.321	0.335	0.349	0.365	0.379	0.391	0.406	0.419	0.432	0.446	0.458	0.470	0.480	0.491	0.501	0.511	0.520	0.529	0.536	0.542	0.546	0.552	0.556	0.559	0.561	0.564	0.565	0.565	0.565	0.564	0.561	0.559	0.556	0.552	0.549	0.545	0.539	0.534	0.529	0.524	0.518	0.512	0.506	0.501	0.495	0.490	0.485	0.480	0.476	0.472	0.469	0.465	0.462	0.461	0.460	0.460	0.460	0.461	0.462	0.465	0.469	0.472	0.476	0.482	0.488	0.494	0.501	0.510	0.519	0.528	0.538	0.548	0.559	0.569	0.581	0.592	0.605	0.618	0.630	0.641	0.655	0.668	0.679	0.692	0.704	0.715	0.726	0.738	0.749	0.758	0.769	0.778	0.786	0.794	0.802	0.808	0.812	0.818	0.821	0.825	0.828	0.828	0.829	0.829	0.828	0.826	0.824	0.821	0.818	0.812	0.808	0.800	0.794	0.788	0.780	0.772	0.764	0.755	0.746	0.738	0.728	0.720	0.710	0.701	0.691	0.681	0.672	0.662	0.654	0.646	0.638	0.630	0.622	0.616	0.610	0.605	0.599	0.594	0.590	0.588	0.584	0.582	0.580	0.580	0.579	0.580	0.581	0.582	0.585	0.588	0.591	0.595	0.599	0.605	0.610	0.616	0.622	0.629	0.636	0.644	0.651	0.659	0.666	0.675	0.682	0.691	0.700	0.708	0.715	0.724	0.731	0.739	0.746	0.754	0.761	0.769	0.775	0.782	0.789	0.795	0.801	0.806	0.811	0.816	0.821	0.825	0.830	0.834	0.836	0.841	0.842	0.845	0.849	0.850	0.851	0.854	0.856	0.858	0.858	0.859	0.858	0.859	0.858	0.858	0.859	0.858	0.858	0.858	0.858	0.856	0.856	0.855	0.854	0.852	0.851	0.850	0.848	0.848	0.845	0.844	0.840	0.838	0.836	0.832	0.830	0.828	0.824	0.819	0.815	0.810	0.804	0.800	0.794	0.788	0.780	0.774	0.768	0.760	0.751	0.744	0.734	0.725	0.715	0.705	0.695	0.685	0.672	0.660	0.648	0.636	0.624	0.609	0.596	0.582	0.569	0.555	0.540	0.526	0.511	0.496	0.482	0.468	0.452	0.438	0.424	0.410	0.396	0.382	0.369	0.355	0.344	0.331	0.320	0.309	0.299	0.289	0.279	0.271	0.265	0.258	0.251	0.245	0.241	0.238	0.235	0.234	0.232	0.232	0.234	0.235	0.239	0.242	0.248	0.252	0.260	0.268	0.275	0.285	0.296	0.308	0.319	0.331	0.345	0.358	0.371	0.386	0.401	0.418	0.434	0.449	0.466	0.484	0.500	0.518	0.534	0.551	0.569	0.586	0.602	0.619	0.634	0.650	0.665	0.680	0.694	0.708	0.720	0.731	0.742	0.754	0.764	0.771	0.779	0.785	0.791	0.796	0.799	0.802	0.804	0.805	0.805	0.804	0.801	0.799	0.795	0.790	0.784	0.776	0.770	0.761	0.752	0.744	0.732	0.721	0.710	0.698	0.685	0.672	0.659	0.648	0.634	0.619	0.606	0.594	0.580	0.568	0.555	0.544	0.531	0.520	0.510	0.500	0.491	0.482	0.475	0.469	0.462	0.459	0.455	0.451	0.450	0.450	0.450	0.452	0.456	0.460	0.465	0.472	0.480	0.490	0.499	0.511	0.522	0.536	0.550	0.566	0.582	0.600	0.619	0.638	0.656	0.678	0.698	0.720	0.741	0.764	0.785	0.809	0.829	0.851	0.874	0.895	0.918	0.939	0.958	0.979	0.998	1.016	1.032	1.050	1.065	1.080	1.094	1.106	1.116	1.125	1.134	1.141	1.145	1.150	1.151	1.151	1.151	1.149	1.145	1.139	1.131	1.122	1.112	1.101	1.088	1.072	1.058	1.041	1.024	1.004	0.984	0.964	0.941	0.920	0.895	0.871	0.848	0.822	0.796	0.771	0.745	0.719	0.694	0.668	0.642	0.618	0.592	0.569	0.545	0.522	0.499	0.478	0.458	0.438	0.419	0.401	0.385	0.369	0.355	0.341	0.330	0.320	0.311	0.304	0.298	0.292	0.289	0.286	0.286	0.286	0.288	0.291	0.295	0.301	0.308	0.318	0.325	0.338	0.349	0.361	0.376	0.391	0.408	0.424	0.441	0.460	0.480	0.499	0.520	0.540	0.561	0.584	0.606	0.629	0.650	0.674	0.695	0.716	0.738	0.760	0.781	0.801	0.822	0.842	0.862	0.880	0.899	0.916	0.932	0.948	0.962	0.976	0.989	0.999	1.009	1.018	1.025	1.031	1.036	1.040	1.041	1.044	1.042	1.040	1.035	1.030	1.024	1.015	1.006	0.996	0.984	0.970	0.956	0.940	0.924	0.905	0.886	0.865	0.844	0.822	0.799	0.776	0.751	0.726	0.701	0.675	0.649	0.621	0.594	0.565	0.538	0.510	0.482	0.455	0.426	0.400	0.372	0.346	0.320	0.294	0.269	0.244	0.219	0.196	0.174	0.151	0.130	0.109	0.089	0.070	0.051	0.034	0.016	0.001	-0.015	-0.029	-0.044	-0.055	-0.069	-0.080	-0.091	-0.102	-0.112	-0.122	-0.131	-0.141	-0.150	-0.158	-0.165	-0.174	-0.181	-0.190	-0.196	-0.205	-0.211	-0.219	-0.226	-0.234	-0.242	-0.251	-0.260	-0.270	-0.279	-0.289	-0.300	-0.310	-0.321	-0.334	-0.345	-0.359	-0.372	-0.385	-0.400	-0.415	-0.430	-0.446	-0.462	-0.479	-0.496	-0.514	-0.531	-0.550	-0.569	-0.589	-0.608	-0.625	-0.645	-0.666	-0.686	-0.708	-0.728	-0.748	-0.768	-0.788	-0.808	-0.828	-0.848	-0.868	-0.886	-0.905	-0.925	-0.944	-0.960	-0.979	-0.995	-1.011	-1.028	-1.042	-1.059	-1.072	-1.086	-1.099	-1.111	-1.122	-1.134	-1.144	-1.154	-1.161	-1.170	-1.178	-1.184	-1.189	-1.194	-1.198	-1.200	-1.202	-1.204	-1.204	-1.202	-1.201	-1.199	-1.196	-1.191	-1.186	-1.181	-1.172	-1.166	-1.156	-1.148	-1.136	-1.124	-1.111	-1.099	-1.084	-1.069	-1.052	-1.035	-1.016	-0.996	-0.976	-0.954	-0.931	-0.909	-0.884	-0.859	-0.832	-0.805	-0.778	-0.749	-0.719	-0.689	-0.658	-0.625	-0.592	-0.560	-0.526	-0.492	-0.458	-0.424	-0.388	-0.352	-0.316	-0.281	-0.245	-0.209	-0.172	-0.138	-0.101	-0.066	-0.031	0.004	0.036	0.070	0.102	0.134	0.165	0.195	0.224	0.251	0.279	0.305	0.328	0.351	0.374	0.392	0.411	0.428	0.445	0.459	0.471	0.482	0.492	0.500	0.507	0.511	0.516	0.519	0.519	0.520	0.518	0.515	0.510	0.505	0.499	0.492	0.484	0.475	0.465	0.454	0.442	0.431	0.419	0.406	0.394	0.381	0.369	0.355	0.341	0.330	0.318	0.305	0.292	0.281	0.271	0.260	0.249	0.240	0.231	0.222	0.216	0.209	0.204	0.198	0.195	0.191	0.188	0.185	0.184	0.184	0.184	0.184	0.185	0.186	0.189	0.190	0.194	0.198	0.200	0.204	0.208	0.211	0.215	0.219	0.224	0.226	0.230	0.234	0.238	0.240	0.242	0.242	0.245	0.246	0.246	0.246	0.245	0.245	0.242	0.241	0.239	0.235	0.231	0.228	0.224	0.218	0.212	0.206	0.201	0.194	0.186	0.180	0.172	0.164	0.158	0.150	0.142	0.135	0.126	0.119	0.112	0.105	0.098	0.092	0.086	0.080	0.075	0.071	0.066	0.062	0.060	0.058	0.056	0.055	0.054	0.055	0.055	0.056	0.059	0.061	0.064	0.068	0.072	0.078	0.082	0.089	0.095	0.102	0.110	0.118	0.126	0.135	0.144	0.152	0.162	0.172	0.182	0.192	0.202	0.214	0.225	0.235	0.245	0.256	0.266	0.278	0.288	0.298	0.308	0.319	0.329	0.339	0.350	0.359	0.369	0.379	0.389	0.398	0.408	0.416	0.425	0.435	0.442	0.451	0.460	0.470	0.478	0.485	0.494	0.501	0.511	0.519	0.528	0.534	0.541	0.549	0.555	0.564	0.570	0.576	0.584	0.590	0.596	0.601	0.606	0.611	0.618	0.621	0.625	0.629	0.631	0.635	0.638	0.640	0.640	0.641	0.641	0.641	0.641	0.641	0.639	0.636	0.634	0.629	0.625	0.620	0.614	0.609	0.601	0.595	0.586	0.579	0.570	0.561	0.551	0.541	0.531	0.521	0.511	0.500	0.488	0.476	0.465	0.455	0.442	0.430	0.420	0.409	0.398	0.386	0.376	0.366	0.358	0.348	0.338	0.330	0.322	0.314	0.308	0.300	0.295	0.289	0.284	0.280	0.276	0.275	0.272	0.271	0.270	0.269	0.269	0.271	0.271	0.275	0.278	0.281	0.285	0.289	0.294	0.299	0.305	0.311	0.318	0.325	0.332	0.341	0.350	0.358	0.366	0.375	0.384	0.394	0.404	0.412	0.422	0.432	0.444	0.454	0.462	0.471	0.480	0.491	0.501	0.510	0.520	0.529	0.538	0.548	0.556	0.565	0.572	0.580	0.588	0.595	0.601	0.608	0.612	0.619	0.622	0.628	0.630	0.634	0.638	0.639	0.640	0.641	0.641	0.640	0.638	0.635	0.631	0.628	0.624	0.618	0.611	0.604	0.595	0.586	0.576	0.565	0.552	0.540	0.526	0.512	0.496	0.480	0.462	0.444	0.426	0.405	0.386	0.365	0.342	0.321	0.298	0.275	0.251	0.226	0.202	0.178	0.152	0.126	0.102	0.076	0.051	0.025	0.001	-0.024	-0.049	-0.071	-0.096	-0.119	-0.141	-0.164	-0.184	-0.205	-0.224	-0.242	-0.261	-0.276	-0.292	-0.306	-0.319	-0.331	-0.342	-0.351	-0.360	-0.366	-0.371	-0.375	-0.378	-0.379	-0.378	-0.375	-0.372	-0.368	-0.361	-0.352	-0.344	-0.334	-0.321	-0.308	-0.295	-0.280	-0.264	-0.246	-0.228	-0.209	-0.188	-0.166	-0.144	-0.121	-0.099	-0.075	-0.050	-0.026	-0.001	0.024	0.050	0.074	0.100	0.125	0.150	0.175	0.200	0.224	0.249	0.272	0.295	0.316	0.339	0.359	0.379	0.399	0.418	0.435	0.452	0.468	0.484	0.498	0.511	0.522	0.535	0.544	0.554	0.562	0.570	0.576	0.581	0.586	0.590	0.592	0.594	0.596	0.596	0.595	0.594	0.591	0.589	0.585	0.580	0.576	0.570	0.565	0.558	0.550	0.544	0.536	0.526	0.519	0.509	0.501	0.491	0.481	0.471	0.461	0.451	0.441	0.429	0.419	0.409	0.396	0.385	0.374	0.362	0.351	0.340	0.330	0.318	0.306	0.295	0.282	0.272	0.261	0.249	0.238	0.228	0.216	0.205	0.194	0.182	0.172	0.161	0.150	0.140	0.131	0.119	0.108	0.098	0.088	0.078	0.068	0.058	0.049	0.040	0.030	0.021	0.014	0.005	-0.004	-0.011	-0.019	-0.025	-0.032	-0.039	-0.046	-0.051	-0.058	-0.062	-0.069	-0.072	-0.076	-0.080	-0.085	-0.089	-0.092	-0.095	-0.099	-0.101	-0.102	-0.105	-0.106	-0.108	-0.109	-0.111	-0.111	-0.112	-0.112	-0.112	-0.114	-0.114	-0.115	-0.115	-0.116	-0.116	-0.119	-0.119	-0.119	-0.120	-0.121	-0.124	-0.126	-0.128	-0.129	-0.131	-0.134	-0.136	-0.139	-0.142	-0.145	-0.149	-0.152	-0.156	-0.161	-0.165	-0.169	-0.174	-0.179	-0.182	-0.188	-0.191	-0.196	-0.200	-0.205	-0.210	-0.212	-0.218	-0.221	-0.224	-0.228	-0.231	-0.232	-0.235	-0.236	-0.238	-0.238	-0.239	-0.238	-0.238	-0.235	-0.234	-0.230	-0.228	-0.222	-0.219	-0.212	-0.208	-0.200	-0.192	-0.185	-0.178	-0.169	-0.159	-0.150	-0.140	-0.130	-0.119	-0.108	-0.095	-0.084	-0.070	-0.059	-0.045	-0.032	-0.019	-0.006	0.006	0.020	0.032	0.046	0.060	0.071	0.085	0.098	0.109	0.122	0.134	0.145	0.156	0.165	0.176	0.185	0.195	0.204	0.212	0.221	0.228	0.235	0.242	0.250	0.255	0.261	0.269	0.274	0.279	0.282	0.288	0.292	0.296	0.301	0.304	0.308	0.311	0.314	0.318	0.321	0.324	0.326	0.330	0.332	0.334	0.338	0.339	0.342	0.345	0.348	0.350	0.351	0.354	0.356	0.358	0.360	0.362	0.364	0.365	0.368	0.369	0.370	0.371	0.372	0.374	0.374	0.374	0.374	0.375	0.374	0.374	0.372	0.371	0.370	0.369	0.368	0.365	0.364	0.361	0.359	0.356	0.351	0.349	0.345	0.342	0.339	0.334	0.330	0.325	0.320	0.314	0.310	0.304	0.299	0.294	0.288	0.281	0.275	0.269	0.261	0.255	0.249	0.241	0.234	0.228	0.220	0.211	0.205	0.196	0.189	0.180	0.171	0.162	0.154	0.144	0.134	0.122	0.112	0.101	0.090	0.079	0.066	0.052	0.040	0.028	0.014	0.000	-0.015	-0.030	-0.046	-0.061	-0.078	-0.095	-0.111	-0.129	-0.146	-0.164	-0.184	-0.201	-0.221	-0.240	-0.260	-0.280	-0.299	-0.319	-0.340	-0.360	-0.380	-0.400	-0.420	-0.439	-0.459	-0.479	-0.496	-0.516	-0.534	-0.551	-0.569	-0.585	-0.601	-0.618	-0.632	-0.645	-0.659	-0.671	-0.682	-0.694	-0.704	-0.712	-0.720	-0.728	-0.732	-0.736	-0.741	-0.742	-0.744	-0.745	-0.744	-0.741	-0.738	-0.732	-0.728	-0.720	-0.711	-0.701	-0.690	-0.679	-0.665	-0.650	-0.634	-0.619	-0.600	-0.582	-0.564	-0.542	-0.521	-0.499	-0.476	-0.452	-0.429	-0.402	-0.378	-0.352	-0.325	-0.299	-0.271	-0.244	-0.218	-0.190	-0.162	-0.136	-0.109	-0.081	-0.055	-0.029	-0.002	0.021	0.048	0.071	0.095	0.116	0.139	0.159	0.179	0.196	0.215	0.231	0.246	0.261	0.275	0.286	0.296	0.306	0.314	0.320	0.326	0.331	0.334	0.336	0.336	0.336	0.335	0.331	0.328	0.322	0.316	0.309	0.301	0.292	0.285	0.274	0.264	0.252	0.242	0.230	0.218	0.206	0.195	0.182	0.171	0.159	0.148	0.135	0.124	0.114	0.104	0.094	0.085	0.076	0.068	0.060	0.054	0.049	0.044	0.040	0.036	0.034	0.032	0.031	0.031	0.032	0.035	0.038	0.041	0.045	0.050	0.055	0.062	0.069	0.076	0.084	0.092	0.101	0.110	0.120	0.130	0.138	0.146	0.155	0.164	0.174	0.181	0.191	0.199	0.208	0.214	0.221	0.228	0.234	0.239	0.245	0.249	0.254	0.255	0.259	0.260	0.261	0.261	0.261	0.261	0.260	0.259	0.256	0.252	0.249	0.245	0.240	0.235	0.230	0.224	0.219	0.212	0.206	0.200	0.194	0.188	0.182	0.178	0.171	0.166	0.161	0.158	0.154	0.150	0.146	0.144	0.142	0.141	0.139	0.139	0.140	0.141	0.142	0.146	0.148	0.151	0.158	0.161	0.168	0.175	0.181	0.189	0.198	0.205	0.214	0.224	0.234	0.244	0.254	0.266	0.276	0.288	0.299	0.310	0.321	0.332	0.344	0.354	0.365	0.376	0.386	0.396	0.406	0.415	0.424	0.431	0.440	0.448	0.454	0.460	0.465	0.470	0.475	0.478	0.480	0.484	0.485	0.485	0.485	0.485	0.484	0.481	0.478	0.474	0.470	0.466	0.461	0.455	0.449	0.441	0.435	0.426	0.418	0.410	0.401	0.391	0.381	0.371	0.361	0.350	0.339	0.329	0.316	0.304	0.291	0.280	0.269	0.255	0.242	0.230	0.215	0.202	0.189	0.175	0.161	0.148	0.132	0.119	0.105	0.090	0.076	0.061	0.049	0.034	0.019	0.005	-0.009	-0.022	-0.036	-0.050	-0.064	-0.078	-0.091	-0.104	-0.119	-0.130	-0.144	-0.156	-0.169	-0.180	-0.191	-0.201	-0.214	-0.224	-0.232	-0.241	-0.250	-0.259	-0.265	-0.271	-0.278	-0.282	-0.288	-0.290	-0.294	-0.296	-0.298	-0.298	-0.299	-0.298	-0.295	-0.292	-0.289	-0.284	-0.279	-0.272	-0.265	-0.256	-0.248	-0.238	-0.226	-0.215	-0.202	-0.190	-0.175	-0.160	-0.145	-0.130	-0.112	-0.095	-0.078	-0.059	-0.039	-0.020	0.000	0.020	0.041	0.062	0.084	0.106	0.129	0.151	0.175	0.198	0.221	0.244	0.268	0.292	0.316	0.340	0.364	0.388	0.411	0.435	0.459	0.482	0.506	0.530	0.554	0.578	0.601	0.625	0.648	0.670	0.692	0.715	0.736	0.758	0.779	0.800	0.821	0.842	0.862	0.881	0.900	0.919	0.939	0.955	0.974	0.990	1.006	1.022	1.039	1.052	1.066	1.079	1.091	1.102	1.112	1.124	1.132	1.140	1.148	1.152	1.159	1.162	1.166	1.169	1.170	1.171	1.170	1.169	1.168	1.162	1.160	1.154	1.148	1.141	1.134	1.125	1.118	1.108	1.096	1.085	1.074	1.061	1.049	1.036	1.024	1.010	0.996	0.982	0.969	0.954	0.941	0.928	0.915	0.901	0.889	0.876	0.864	0.852	0.841	0.832	0.822	0.814	0.805	0.799	0.791	0.785	0.778	0.772	0.770	0.766	0.764	0.762	0.760	0.761	0.761	0.762	0.764	0.766	0.769	0.772	0.778	0.781	0.786	0.791	0.796	0.801	0.808	0.812	0.819	0.825	0.831	0.836	0.841	0.848	0.852	0.858	0.861	0.866	0.870	0.874	0.879	0.881	0.884	0.886	0.888	0.890	0.890	0.891	0.891	0.891	0.891	0.890	0.889	0.886	0.884	0.881	0.878	0.875	0.871	0.868	0.864	0.860	0.856	0.851	0.848	0.842	0.838	0.832	0.828	0.824	0.819	0.815	0.810	0.805	0.801	0.798	0.795	0.791	0.789	0.786	0.784	0.781	0.779	0.776	0.776	0.774	0.772	0.774	0.772	0.772	0.774	0.775	0.776	0.779	0.781	0.785	0.789	0.791	0.796	0.802	0.808	0.812	0.820	0.826	0.834	0.844	0.851	0.861	0.871	0.880	0.890	0.901	0.912	0.924	0.936	0.948	0.961	0.974	0.986	0.999	1.012	1.025	1.039	1.051	1.064	1.078	1.089	1.101	1.114	1.124	1.136	1.145	1.155	1.164	1.174	1.180	1.186	1.191	1.196	1.199	1.201	1.202	1.202	1.201	1.198	1.194	1.188	1.181	1.171	1.162	1.151	1.139	1.125	1.109	1.092	1.075	1.054	1.032	1.011	0.989	0.962	0.938	0.910	0.882	0.854	0.825	0.794	0.764	0.732	0.700	0.669	0.636	0.604	0.571	0.539	0.506	0.475	0.442	0.412	0.382	0.351	0.322	0.294	0.268	0.240	0.214	0.190	0.165	0.144	0.122	0.101	0.082	0.065	0.049	0.034	0.020	0.009	-0.004	-0.012	-0.021	-0.028	-0.035	-0.039	-0.042	-0.045	-0.046	-0.046	-0.046	-0.045	-0.042	-0.040	-0.036	-0.031	-0.029	-0.025	-0.021	-0.015	-0.011	-0.008	-0.002	0.001	0.005	0.009	0.010	0.012	0.015	0.015	0.014	0.014	0.011	0.009	0.004	-0.001	-0.009	-0.016	-0.026	-0.039	-0.051	-0.064	-0.079	-0.095	-0.114	-0.134	-0.154	-0.178	-0.201	-0.228	-0.254	-0.282	-0.311	-0.341	-0.372	-0.405	-0.439	-0.472	-0.509	-0.544	-0.580	-0.618	-0.654	-0.691	-0.729	-0.766	-0.804	-0.841	-0.879	-0.916	-0.951	-0.988	-1.022	-1.056	-1.090	-1.122	-1.154	-1.182	-1.211	-1.238	-1.264	-1.288	-1.309	-1.330	-1.349	-1.364	-1.379	-1.391	-1.402	-1.410	-1.416	-1.421	-1.422	-1.422	-1.419	-1.415	-1.408	-1.399	-1.389	-1.375	-1.360	-1.342	-1.325	-1.304	-1.281	-1.259	-1.232	-1.205	-1.175	-1.146	-1.114	-1.081	-1.048	-1.012	-0.976	-0.940	-0.902	-0.865	-0.826	-0.786	-0.748	-0.709	-0.669	-0.629	-0.590	-0.550	-0.511	-0.472	-0.432	-0.394	-0.356	-0.319	-0.281	-0.246	-0.211	-0.176	-0.141	-0.108	-0.075	-0.045	-0.014	0.016	0.044	0.071	0.096	0.124	0.148	0.170	0.191	0.211	0.230	0.248	0.265	0.280	0.295	0.309	0.320	0.331	0.341	0.351	0.359	0.366	0.371	0.375	0.380	0.382	0.384	0.385	0.384	0.381	0.380	0.376	0.372	0.368	0.361	0.355	0.349	0.340	0.331	0.322	0.312	0.301	0.291	0.279	0.266	0.255	0.241	0.229	0.215	0.200	0.188	0.172	0.159	0.145	0.131	0.116	0.102	0.089	0.075	0.061	0.046	0.034	0.020	0.008	-0.005	-0.018	-0.029	-0.041	-0.051	-0.062	-0.071	-0.082	-0.091	-0.100	-0.108	-0.115	-0.122	-0.130	-0.136	-0.141	-0.146	-0.152	-0.158	-0.161	-0.166	-0.171	-0.175	-0.178	-0.182	-0.185	-0.188	-0.191	-0.194	-0.196	-0.200	-0.202	-0.206	-0.209	-0.214	-0.215	-0.220	-0.224	-0.228	-0.232	-0.238	-0.242	-0.249	-0.254	-0.260	-0.266	-0.272	-0.279	-0.286	-0.295	-0.302	-0.311	-0.319	-0.328	-0.336	-0.345	-0.354	-0.364	-0.372	-0.382	-0.392	-0.400	-0.410	-0.420	-0.430	-0.439	-0.449	-0.459	-0.466	-0.476	-0.485	-0.495	-0.504	-0.511	-0.520	-0.528	-0.536	-0.545	-0.551	-0.559	-0.566	-0.572	-0.580	-0.586	-0.594	-0.599	-0.605	-0.610	-0.616	-0.621	-0.626	-0.631	-0.638	-0.642	-0.648	-0.652	-0.659	-0.662	-0.669	-0.672	-0.678	-0.682	-0.688	-0.694	-0.698	-0.704	-0.709	-0.714	-0.719	-0.724	-0.729	-0.734	-0.739	-0.744	-0.749	-0.754	-0.759	-0.762	-0.766	-0.770	-0.774	-0.776	-0.780	-0.782	-0.784	-0.788	-0.789	-0.790	-0.791	-0.791	-0.790	-0.790	-0.789	-0.788	-0.785	-0.782	-0.779	-0.776	-0.770	-0.765	-0.760	-0.754	-0.746	-0.739	-0.732	-0.724	-0.715	-0.706	-0.698	-0.685	-0.674	-0.665	-0.654	-0.644	-0.632	-0.620	-0.609	-0.596	-0.585	-0.572	-0.561	-0.550	-0.538	-0.526	-0.514	-0.502	-0.491	-0.480	-0.470	-0.460	-0.450	-0.440	-0.430	-0.421	-0.411	-0.404	-0.396	-0.390	-0.381	-0.376	-0.370	-0.364	-0.359	-0.354	-0.350	-0.346	-0.341	-0.339	-0.336	-0.334	-0.331	-0.330	-0.329	-0.326	-0.325	-0.325	-0.324	-0.324	-0.322	-0.322	-0.321	-0.321	-0.321	-0.320	-0.319	-0.318	-0.318	-0.316	-0.315	-0.312	-0.311	-0.309	-0.306	-0.305	-0.301	-0.299	-0.295	-0.290	-0.286	-0.281	-0.276	-0.271	-0.266	-0.260	-0.252	-0.246	-0.239	-0.230	-0.224	-0.215	-0.208	-0.199	-0.189	-0.180	-0.170	-0.160	-0.151	-0.140	-0.130	-0.120	-0.110	-0.098	-0.089	-0.078	-0.066	-0.056	-0.046	-0.035	-0.025	-0.015	-0.005	0.005	0.014	0.024	0.034	0.042	0.050	0.058	0.066	0.074	0.080	0.086	0.094	0.100	0.105	0.110	0.115	0.119	0.122	0.125	0.129	0.131	0.134	0.136	0.136	0.138	0.139	0.139	0.139	0.139	0.138	0.138	0.136	0.136	0.135	0.132	0.131	0.130	0.129	0.126	0.125	0.122	0.122	0.120	0.119	0.118	0.118	0.115	0.115	0.115	0.114	0.115	0.115	0.116	0.118	0.119	0.121	0.122	0.126	0.129	0.132	0.136	0.141	0.145	0.151	0.156	0.162	0.170	0.178	0.185	0.192	0.201	0.210	0.220	0.230	0.241	0.251	0.262	0.275	0.288	0.300	0.312	0.325	0.338	0.350	0.364	0.378	0.391	0.405	0.419	0.432	0.446	0.461	0.474	0.488	0.500	0.514	0.528	0.539	0.551	0.564	0.576	0.586	0.598	0.609	0.619	0.629	0.638	0.648	0.655	0.662	0.669	0.675	0.680	0.684	0.689	0.692	0.695	0.696	0.699	0.699	0.699	0.699	0.696	0.695	0.692	0.689	0.684	0.680	0.675	0.669	0.661	0.654	0.646	0.638	0.629	0.619	0.609	0.598	0.588	0.576	0.565	0.551	0.540	0.528	0.514	0.502	0.489	0.476	0.462	0.449	0.435	0.422	0.409	0.395	0.381	0.369	0.356	0.344	0.330	0.319	0.305	0.294	0.282	0.272	0.261	0.250	0.241	0.231	0.222	0.214	0.206	0.199	0.191	0.186	0.180	0.175	0.170	0.166	0.164	0.160	0.158	0.156	0.156	0.156	0.155	0.156	0.158	0.159	0.161	0.164	0.168	0.170	0.175	0.179	0.185	0.190	0.196	0.201	0.208	0.216	0.222	0.230	0.238	0.245	0.254	0.261	0.270	0.279	0.288	0.296	0.306	0.315	0.325	0.332	0.341	0.351	0.359	0.368	0.375	0.385	0.394	0.401	0.410	0.419	0.426	0.435	0.442	0.450	0.458	0.465	0.472	0.480	0.488	0.495	0.502	0.509	0.516	0.524	0.530	0.536	0.542	0.549	0.556	0.561	0.568	0.572	0.579	0.584	0.590	0.595	0.601	0.605	0.611	0.616	0.620	0.625	0.631	0.635	0.640	0.644	0.649	0.652	0.656	0.660	0.665	0.669	0.672	0.676	0.680	0.684	0.686	0.690	0.694	0.698	0.701	0.705	0.709	0.712	0.718	0.721	0.728	0.731	0.738	0.742	0.749	0.754	0.761	0.769	0.775	0.782	0.790	0.798	0.808	0.816	0.826	0.836	0.848	0.858	0.869	0.880	0.892	0.905	0.918	0.930	0.944	0.956	0.969	0.982	0.996	1.009	1.021	1.034	1.046	1.059	1.071	1.082	1.094	1.104	1.112	1.121	1.129	1.135	1.141	1.146	1.151	1.154	1.155	1.158	1.156	1.155	1.151	1.148	1.144	1.136	1.129	1.120	1.110	1.099	1.085	1.072	1.058	1.041	1.025	1.006	0.989	0.969	0.949	0.926	0.905	0.884	0.860	0.838	0.814	0.791	0.766	0.744	0.720	0.698	0.675	0.652	0.631	0.609	0.589	0.569	0.550	0.531	0.515	0.498	0.481	0.468	0.455	0.442	0.431	0.421	0.414	0.408	0.401	0.398	0.394	0.391	0.391	0.390	0.391	0.395	0.398	0.404	0.408	0.415	0.422	0.431	0.439	0.449	0.460	0.470	0.480	0.490	0.501	0.511	0.522	0.534	0.544	0.554	0.565	0.574	0.584	0.592	0.601	0.609	0.615	0.620	0.626	0.629	0.632	0.635	0.635	0.635	0.634	0.631	0.628	0.622	0.618	0.609	0.600	0.590	0.579	0.566	0.552	0.538	0.522	0.506	0.488	0.470	0.451	0.430	0.410	0.388	0.365	0.342	0.319	0.295	0.271	0.246	0.221	0.196	0.171	0.146	0.121	0.095	0.071	0.048	0.022	-0.001	-0.025	-0.048	-0.070	-0.092	-0.112	-0.132	-0.152	-0.171	-0.190	-0.208	-0.222	-0.238	-0.251	-0.266	-0.278	-0.290	-0.299	-0.309	-0.318	-0.324	-0.331	-0.336	-0.340	-0.344	-0.346	-0.349	-0.350	-0.350	-0.350	-0.349	-0.346	-0.344	-0.341	-0.338	-0.332	-0.328	-0.322	-0.318	-0.311	-0.306	-0.299	-0.292	-0.286	-0.280	-0.272	-0.266	-0.260	-0.255	-0.249	-0.245	-0.239	-0.234	-0.230	-0.226	-0.222	-0.220	-0.218	-0.215	-0.214	-0.215	-0.214	-0.215	-0.216	-0.219	-0.221	-0.225	-0.230	-0.235	-0.241	-0.249	-0.256	-0.265	-0.272	-0.284	-0.295	-0.308	-0.320	-0.335	-0.349	-0.364	-0.380	-0.398	-0.414	-0.432	-0.451	-0.471	-0.491	-0.511	-0.534	-0.555	-0.578	-0.602	-0.625	-0.649	-0.674	-0.699	-0.725	-0.750	-0.775	-0.801	-0.828	-0.854	-0.880	-0.906	-0.932	-0.958	-0.984	-1.008	-1.032	-1.056	-1.080	-1.104	-1.128	-1.149	-1.170	-1.190	-1.210	-1.229	-1.246	-1.262	-1.279	-1.294	-1.308	-1.320	-1.331	-1.341	-1.351	-1.359	-1.365	-1.370	-1.374	-1.378	-1.379	-1.379	-1.378	-1.375	-1.371	-1.368	-1.362	-1.356	-1.348	-1.338	-1.329	-1.318	-1.308	-1.294	-1.281	-1.268	-1.252	-1.238	-1.221	-1.206	-1.190	-1.174	-1.158	-1.141	-1.122	-1.106	-1.090	-1.074	-1.056	-1.040	-1.024	-1.009	-0.992	-0.979	-0.964	-0.950	-0.936	-0.925	-0.911	-0.901	-0.890	-0.880	-0.870	-0.861	-0.852	-0.845	-0.839	-0.832	-0.828	-0.822	-0.818	-0.814	-0.811	-0.809	-0.805	-0.802	-0.801	-0.800	-0.798	-0.796	-0.795	-0.794	-0.794	-0.791	-0.790	-0.789	-0.788	-0.786	-0.784	-0.780	-0.778	-0.774	-0.771	-0.765	-0.761	-0.755	-0.750	-0.742	-0.736	-0.729	-0.720	-0.711	-0.701	-0.691	-0.680	-0.668	-0.656	-0.644	-0.630	-0.615	-0.601	-0.586	-0.571	-0.556	-0.541	-0.525	-0.507	-0.492	-0.476	-0.460	-0.444	-0.428	-0.411	-0.396	-0.381	-0.365	-0.350	-0.336	-0.322	-0.309	-0.295	-0.282	-0.271	-0.260	-0.249	-0.240	-0.230	-0.222	-0.215	-0.209	-0.202	-0.196	-0.192	-0.191	-0.189	-0.188	-0.186	-0.188	-0.189	-0.189	-0.192	-0.195	-0.200	-0.205	-0.210	-0.216	-0.224	-0.231	-0.239	-0.248	-0.256	-0.265	-0.275	-0.285	-0.296	-0.308	-0.318	-0.330	-0.340	-0.352	-0.365	-0.378	-0.390	-0.402	-0.415	-0.428	-0.440	-0.452	-0.465	-0.478	-0.489	-0.501	-0.514	-0.528	-0.539	-0.551	-0.562	-0.575	-0.586	-0.599	-0.610	-0.621	-0.634	-0.644	-0.655	-0.665	-0.676	-0.686	-0.696	-0.708	-0.718	-0.726	-0.738	-0.746	-0.755	-0.765	-0.774	-0.781	-0.790	-0.799	-0.806	-0.814	-0.821	-0.829	-0.836	-0.842	-0.848	-0.854	-0.859	-0.865	-0.869	-0.874	-0.876	-0.880	-0.882	-0.884	-0.886	-0.886	-0.888	-0.888	-0.886	-0.884	-0.881	-0.879	-0.876	-0.871	-0.868	-0.861	-0.855	-0.849	-0.841	-0.832	-0.824	-0.815	-0.804	-0.794	-0.784	-0.774	-0.762	-0.750	-0.738	-0.725	-0.712	-0.701	-0.688	-0.675	-0.662	-0.649	-0.636	-0.622	-0.610	-0.599	-0.586	-0.575	-0.564	-0.554	-0.544	-0.535	-0.528	-0.520	-0.512	-0.507	-0.501	-0.498	-0.494	-0.494	-0.492	-0.494	-0.496	-0.499	-0.502	-0.507	-0.515	-0.524	-0.532	-0.544	-0.555	-0.569	-0.582	-0.598	-0.614	-0.632	-0.651	-0.670	-0.691	-0.712	-0.736	-0.759	-0.784	-0.810	-0.835	-0.861	-0.888	-0.916	-0.944	-0.971	-1.000	-1.029	-1.058	-1.085	-1.114	-1.142	-1.170	-1.198	-1.226	-1.252	-1.280	-1.305	-1.331	-1.355	-1.378	-1.401	-1.424	-1.444	-1.464	-1.482	-1.500	-1.518	-1.531	-1.546	-1.559	-1.571	-1.581	-1.590	-1.599	-1.605	-1.610	-1.614	-1.616	-1.619	-1.619	-1.618	-1.616	-1.612	-1.609	-1.602	-1.596	-1.589	-1.581	-1.571	-1.560	-1.551	-1.539	-1.528	-1.515	-1.501	-1.486	-1.474	-1.458	-1.444	-1.428	-1.412	-1.398	-1.384	-1.369	-1.354	-1.339	-1.324	-1.310	-1.296	-1.284	-1.271	-1.259	-1.248	-1.236	-1.226	-1.218	-1.209	-1.202	-1.196	-1.191	-1.188	-1.185	-1.181	-1.181	-1.180	-1.181	-1.184	-1.186	-1.191	-1.195	-1.202	-1.209	-1.218	-1.228	-1.238	-1.249	-1.261	-1.274	-1.288	-1.301	-1.316	-1.332	-1.349	-1.366	-1.382	-1.401	-1.420	-1.439	-1.458	-1.475	-1.494	-1.512	-1.531	-1.550	-1.568	-1.586	-1.604	-1.620	-1.636	-1.651	-1.666	-1.680	-1.694	-1.705	-1.716	-1.726	-1.735	-1.744	-1.750	-1.756	-1.760	-1.762	-1.764	-1.765	-1.762	-1.760	-1.755	-1.750	-1.744	-1.735	-1.726	-1.715	-1.701	-1.688	-1.672	-1.658	-1.640	-1.621	-1.602	-1.582	-1.560	-1.538	-1.516	-1.492	-1.470	-1.445	-1.421	-1.396	-1.371	-1.346	-1.321	-1.296	-1.272	-1.249	-1.225	-1.201	-1.180	-1.159	-1.139	-1.119	-1.100	-1.084	-1.068	-1.052	-1.040	-1.028	-1.016	-1.009	-1.001	-0.994	-0.990	-0.989	-0.988	-0.989	-0.991	-0.995	-1.001	-1.010	-1.019	-1.030	-1.042	-1.056	-1.071	-1.089	-1.108	-1.126	-1.146	-1.169	-1.192	-1.215	-1.240	-1.266	-1.291	-1.319	-1.345	-1.372	-1.400	-1.429	-1.456	-1.484	-1.511	-1.539	-1.565	-1.592	-1.618	-1.642	-1.666	-1.690	-1.712	-1.734	-1.754	-1.772	-1.790	-1.808	-1.822	-1.836	-1.848	-1.859	-1.868	-1.875	-1.881	-1.885	-1.888	-1.888	-1.886	-1.884	-1.879	-1.872	-1.866	-1.856	-1.845	-1.831	-1.818	-1.801	-1.785	-1.765	-1.745	-1.724	-1.701	-1.678	-1.652	-1.625	-1.599	-1.569	-1.539	-1.510	-1.479	-1.446	-1.415	-1.384	-1.350	-1.318	-1.284	-1.251	-1.218	-1.184	-1.149	-1.116	-1.081	-1.049	-1.016	-0.984	-0.952	-0.921	-0.891	-0.860	-0.831	-0.802	-0.775	-0.749	-0.724	-0.699	-0.675	-0.651	-0.629	-0.609	-0.590	-0.571	-0.554	-0.538	-0.522	-0.510	-0.496	-0.485	-0.474	-0.464	-0.455	-0.449	-0.442	-0.436	-0.431	-0.429	-0.426	-0.424	-0.424	-0.422	-0.425	-0.426	-0.429	-0.431	-0.435	-0.440	-0.444	-0.449	-0.455	-0.461	-0.468	-0.475	-0.481	-0.489	-0.498	-0.505	-0.511	-0.520	-0.528	-0.536	-0.544	-0.551	-0.560	-0.568	-0.575	-0.582	-0.589	-0.595	-0.602	-0.608	-0.614	-0.619	-0.624	-0.628	-0.632	-0.636	-0.640	-0.642	-0.644	-0.648	-0.648	-0.649	-0.649	-0.650	-0.649	-0.648	-0.645	-0.642	-0.640	-0.635	-0.632	-0.628	-0.621	-0.616	-0.610	-0.604	-0.598	-0.591	-0.584	-0.575	-0.568	-0.560	-0.551	-0.541	-0.534	-0.524	-0.515	-0.506	-0.496	-0.488	-0.479	-0.470	-0.461	-0.452	-0.445	-0.438	-0.431	-0.424	-0.419	-0.412	-0.408	-0.402	-0.399	-0.396	-0.394	-0.392	-0.392	-0.392	-0.394	-0.396	-0.399	-0.402	-0.406	-0.412	-0.419	-0.428	-0.435	-0.444	-0.454	-0.464	-0.475	-0.488	-0.499	-0.512	-0.525	-0.539	-0.552	-0.568	-0.582	-0.598	-0.611	-0.626	-0.641	-0.656	-0.669	-0.684	-0.696	-0.708	-0.720	-0.731	-0.740	-0.750	-0.759	-0.765	-0.771	-0.776	-0.780	-0.782	-0.784	-0.782	-0.780	-0.776	-0.771	-0.764	-0.756	-0.746	-0.735	-0.722	-0.708	-0.692	-0.675	-0.656	-0.636	-0.615	-0.591	-0.568	-0.542	-0.516	-0.489	-0.460	-0.431	-0.400	-0.369	-0.339	-0.306	-0.272	-0.241	-0.208	-0.174	-0.141	-0.108	-0.075	-0.042	-0.010	0.021	0.052	0.084	0.112	0.142	0.171	0.199	0.224	0.250	0.274	0.298	0.319	0.339	0.359	0.378	0.394	0.409	0.424	0.436	0.448	0.458	0.466	0.475	0.480	0.485	0.489	0.491	0.492	0.494	0.492	0.491	0.488	0.485	0.481	0.476	0.470	0.465	0.458	0.451	0.444	0.436	0.429	0.422	0.415	0.408	0.401	0.394	0.388	0.381	0.375	0.370	0.366	0.361	0.359	0.355	0.354	0.351	0.352	0.352	0.354	0.355	0.358	0.362	0.366	0.372	0.379	0.386	0.394	0.402	0.414	0.424	0.435	0.448	0.460	0.474	0.488	0.502	0.518	0.532	0.549	0.565	0.581	0.598	0.614	0.631	0.648	0.664	0.681	0.698	0.714	0.729	0.744	0.759	0.772	0.788	0.801	0.814	0.825	0.838	0.849	0.859	0.865	0.874	0.881	0.888	0.892	0.898	0.901	0.904	0.906	0.906	0.906	0.905	0.902	0.900	0.896	0.891	0.886	0.879	0.872	0.864	0.854	0.844	0.834	0.822	0.811	0.800	0.786	0.774	0.760	0.745	0.730	0.715	0.701	0.685	0.670	0.654	0.639	0.624	0.608	0.592	0.578	0.562	0.548	0.532	0.519	0.506	0.492	0.479	0.468	0.455	0.445	0.434	0.422	0.412	0.404	0.396	0.389	0.381	0.375	0.370	0.366	0.362	0.359	0.356	0.355	0.352	0.354	0.354	0.355	0.358	0.360	0.364	0.368	0.372	0.378	0.384	0.390	0.398	0.405	0.414	0.422	0.432	0.442	0.454	0.464	0.475	0.488	0.499	0.511	0.522	0.536	0.549	0.562	0.576	0.591	0.605	0.619	0.634	0.649	0.664	0.680	0.694	0.710	0.725	0.740	0.756	0.771	0.786	0.802	0.819	0.834	0.849	0.865	0.880	0.895	0.910	0.925	0.940	0.954	0.969	0.982	0.996	1.010	1.022	1.036	1.048	1.059	1.071	1.082	1.094	1.104	1.111	1.120	1.129	1.136	1.142	1.149	1.155	1.159	1.162	1.165	1.168	1.168	1.169	1.168	1.166	1.162	1.159	1.155	1.150	1.142	1.135	1.126	1.116	1.105	1.094	1.081	1.068	1.054	1.038	1.021	1.004	0.986	0.969	0.949	0.929	0.910	0.889	0.868	0.846	0.824	0.802	0.780	0.758	0.735	0.712	0.691	0.669	0.648	0.625	0.605	0.584	0.565	0.545	0.526	0.507	0.490	0.474	0.458	0.442	0.429	0.415	0.402	0.392	0.381	0.372	0.364	0.358	0.350	0.345	0.341	0.338	0.335	0.334	0.332	0.332	0.335	0.336	0.338	0.339	0.342	0.346	0.350	0.355	0.359	0.364	0.370	0.375	0.380	0.385	0.390	0.395	0.400	0.405	0.410	0.415	0.419	0.422	0.425	0.428	0.431	0.432	0.434	0.436	0.438	0.438	0.436	0.435	0.434	0.432	0.430	0.426	0.424	0.420	0.416	0.412	0.408	0.404	0.400	0.394	0.389	0.384	0.379	0.374	0.368	0.362	0.358	0.351	0.348	0.341	0.336	0.332	0.329	0.324	0.320	0.316	0.312	0.309	0.308	0.304	0.302	0.300	0.298	0.296	0.295	0.294	0.292	0.291	0.292	0.291	0.291	0.292	0.292	0.292	0.294	0.294	0.294	0.295	0.296	0.296	0.299	0.300	0.301	0.302	0.302	0.304	0.306	0.308	0.309	0.311	0.311	0.314	0.315	0.318	0.319	0.321	0.324	0.328	0.329	0.332	0.336	0.339	0.342	0.345	0.350	0.354	0.359	0.362	0.369	0.374	0.381	0.388	0.394	0.401	0.410	0.418	0.426	0.436	0.445	0.456	0.466	0.478	0.489	0.500	0.512	0.525	0.539	0.554	0.568	0.581	0.598	0.611	0.628	0.642	0.659	0.675	0.692	0.709	0.728	0.745	0.764	0.782	0.800	0.819	0.839	0.858	0.878	0.896	0.918	0.936	0.956	0.978	0.998	1.019	1.038	1.059	1.080	1.100	1.121	1.141	1.162	1.184	1.204	1.224	1.245	1.265	1.284	1.304	1.325	1.345	1.362	1.382	1.401	1.420	1.438	1.455	1.472	1.490	1.505	1.521	1.535	1.550	1.565	1.578	1.590	1.601	1.614	1.622	1.632	1.641	1.648	1.655	1.661	1.665	1.669	1.672	1.674	1.675	1.675	1.674	1.671	1.669	1.665	1.660	1.654	1.649	1.640	1.630	1.621	1.610	1.599	1.588	1.574	1.560	1.546	1.532	1.518	1.501	1.485	1.470	1.452	1.435	1.418	1.400	1.382	1.365	1.346	1.329	1.311	1.292	1.275	1.259	1.241	1.224	1.208	1.190	1.175	1.159	1.145	1.130	1.116	1.102	1.089	1.078	1.065	1.054	1.044	1.032	1.024	1.015	1.008	0.999	0.992	0.985	0.979	0.974	0.969	0.964	0.961	0.958	0.955	0.952	0.950	0.948	0.946	0.945	0.945	0.944	0.944	0.942	0.944	0.944	0.944	0.944	0.944	0.945	0.945	0.945	0.945	0.945	0.945	0.944	0.944	0.942	0.941	0.939	0.938	0.936	0.932	0.930	0.928	0.924	0.920	0.916	0.912	0.908	0.902	0.898	0.891	0.886	0.880	0.874	0.869	0.860	0.854	0.846	0.840	0.832	0.825	0.819	0.810	0.802	0.795	0.788	0.780	0.772	0.766	0.760	0.752	0.746	0.740	0.734	0.728	0.724	0.719	0.714	0.710	0.705	0.702	0.700	0.698	0.696	0.695	0.692	0.694	0.694	0.695	0.696	0.698	0.699	0.700	0.704	0.706	0.710	0.715	0.718	0.722	0.728	0.734	0.739	0.744	0.751	0.758	0.764	0.770	0.776	0.782	0.790	0.796	0.804	0.810	0.816	0.824	0.829	0.836	0.841	0.848	0.854	0.859	0.864	0.870	0.874	0.879	0.882	0.885	0.890	0.892	0.895	0.898	0.899	0.901	0.901	0.902	0.902	0.901	0.901	0.900	0.899	0.898	0.895	0.892	0.889	0.885	0.882	0.878	0.872	0.868	0.862	0.856	0.850	0.842	0.836	0.829	0.821	0.812	0.805	0.796	0.788	0.779	0.769	0.759	0.749	0.738	0.728	0.716	0.702	0.692	0.679	0.668	0.655	0.641	0.629	0.615	0.601	0.588	0.572	0.559	0.545	0.529	0.514	0.499	0.484	0.469	0.451	0.436	0.420	0.402	0.386	0.369	0.354	0.338	0.320	0.304	0.286	0.270	0.254	0.236	0.220	0.205	0.189	0.172	0.158	0.142	0.128	0.112	0.098	0.085	0.071	0.059	0.046	0.034	0.021	0.010	-0.001	-0.011	-0.021	-0.031	-0.040	-0.048	-0.055	-0.062	-0.070	-0.076	-0.081	-0.086	-0.091	-0.095	-0.099	-0.101	-0.105	-0.106	-0.109	-0.110	-0.110	-0.110	-0.111	-0.110	-0.109	-0.108	-0.106	-0.105	-0.102	-0.100	-0.098	-0.094	-0.091	-0.088	-0.084	-0.080	-0.076	-0.072	-0.069	-0.064	-0.060	-0.055	-0.049	-0.045	-0.040	-0.035	-0.029	-0.024	-0.018	-0.012	-0.006	0.000	0.006	0.012	0.019	0.025	0.030	0.038	0.044	0.050	0.058	0.065	0.072	0.080	0.086	0.094	0.102	0.110	0.119	0.126	0.135	0.142	0.151	0.161	0.170	0.178	0.188	0.195	0.205	0.214	0.224	0.232	0.241	0.251	0.260	0.269	0.278	0.286	0.295	0.304	0.312	0.321	0.330	0.339	0.346	0.356	0.364	0.372	0.380	0.389	0.396	0.405	0.412	0.419	0.428	0.434	0.441	0.449	0.456	0.462	0.470	0.478	0.484	0.491	0.499	0.505	0.512	0.519	0.526	0.532	0.540	0.548	0.555	0.562	0.570	0.578	0.586	0.592	0.601	0.610	0.618	0.626	0.635	0.644	0.652	0.662	0.671	0.681	0.690	0.700	0.710	0.720	0.731	0.741	0.751	0.761	0.772	0.784	0.795	0.806	0.816	0.829	0.840	0.852	0.864	0.876	0.888	0.900	0.912	0.925	0.936	0.949	0.961	0.974	0.986	0.999	1.012	1.025	1.038	1.050	1.064	1.076	1.090	1.101	1.115	1.128	1.140	1.154	1.166	1.178	1.191	1.204	1.216	1.228	1.240	1.252	1.265	1.275	1.286	1.298	1.308	1.318	1.328	1.338	1.346	1.355	1.364	1.371	1.379	1.386	1.392	1.399	1.405	1.411	1.416	1.421	1.425	1.429	1.431	1.435	1.438	1.440	1.441	1.441	1.442	1.442	1.444	1.442	1.442	1.441	1.441	1.440	1.438	1.436	1.435	1.432	1.431	1.430	1.429	1.426	1.425	1.424	1.422	1.422	1.420	1.420	1.419	1.419	1.419	1.420	1.420	1.421	1.424	1.425	1.426	1.429	1.432	1.436	1.439	1.442	1.446	1.452	1.456	1.461	1.468	1.472	1.479	1.486	1.492	1.500	1.508	1.515	1.522	1.530	1.536	1.545	1.551	1.559	1.568	1.574	1.581	1.589	1.595	1.602	1.610	1.615	1.622	1.628	1.635	1.640	1.645	1.650	1.655	1.660	1.664	1.669	1.671	1.674	1.678	1.680	1.684	1.685	1.686	1.688	1.686	1.688	1.688	1.686	1.686	1.685	1.682	1.681	1.679	1.676	1.674	1.670	1.666	1.661	1.656	1.651	1.646	1.640	1.634	1.626	1.619	1.611	1.602	1.594	1.584	1.575	1.564	1.552	1.540	1.529	1.516	1.502	1.489	1.474	1.458	1.442	1.426	1.409	1.391	1.372	1.354	1.334	1.312	1.292	1.271	1.249	1.225	1.202	1.178	1.155	1.129	1.104	1.079	1.051	1.024	0.998	0.970	0.942	0.912	0.885	0.856	0.828	0.799	0.770	0.740	0.710	0.681	0.651	0.622	0.592	0.564	0.535	0.506	0.478	0.448	0.418	0.389	0.360	0.332	0.305	0.278	0.250	0.224	0.196	0.170	0.144	0.119	0.092	0.068	0.042	0.019	-0.005	-0.028	-0.052	-0.075	-0.096	-0.119	-0.140	-0.161	-0.180	-0.200	-0.220	-0.239	-0.259	-0.278	-0.296	-0.312	-0.329	-0.346	-0.362	-0.378	-0.394	-0.408	-0.421	-0.435	-0.448	-0.461	-0.472	-0.484	-0.495	-0.505	-0.514	-0.524	-0.531	-0.539	-0.546	-0.554	-0.559	-0.565	-0.570	-0.575	-0.578	-0.581	-0.584	-0.586	-0.588	-0.589	-0.590	-0.590	-0.590	-0.589	-0.588	-0.586	-0.584	-0.582	-0.579	-0.576	-0.572	-0.569	-0.566	-0.562	-0.558	-0.554	-0.549	-0.544	-0.539	-0.535	-0.530	-0.525	-0.521	-0.515	-0.511	-0.505	-0.500	-0.496	-0.491	-0.486	-0.481	-0.476	-0.471	-0.468	-0.462	-0.459	-0.455	-0.450	-0.446	-0.442	-0.438	-0.435	-0.431	-0.429	-0.426	-0.422	-0.420	-0.419	-0.416	-0.415	-0.414	-0.412	-0.411	-0.410	-0.409	-0.410	-0.411	-0.410	-0.412	-0.415	-0.416	-0.420	-0.424	-0.428	-0.434	-0.439	-0.445	-0.451	-0.459	-0.469	-0.478	-0.488	-0.500	-0.511	-0.524	-0.538	-0.551	-0.566	-0.584	-0.601	-0.619	-0.638	-0.658	-0.679	-0.700	-0.722	-0.745	-0.770	-0.794	-0.819	-0.845	-0.870	-0.898	-0.924	-0.951	-0.979	-1.008	-1.035	-1.062	-1.091	-1.119	-1.146	-1.175	-1.202	-1.230	-1.256	-1.282	-1.309	-1.332	-1.358	-1.380	-1.402	-1.425	-1.445	-1.464	-1.482	-1.500	-1.516	-1.530	-1.545	-1.556	-1.568	-1.578	-1.586	-1.592	-1.598	-1.602	-1.604	-1.605	-1.606	-1.604	-1.601	-1.599	-1.594	-1.586	-1.579	-1.570	-1.559	-1.548	-1.535	-1.521	-1.506	-1.491	-1.475	-1.458	-1.440	-1.422	-1.404	-1.385	-1.365	-1.344	-1.324	-1.302	-1.281	-1.260	-1.238	-1.216	-1.194	-1.172	-1.151	-1.130	-1.109	-1.088	-1.066	-1.046	-1.026	-1.006	-0.988	-0.969	-0.950	-0.931	-0.912	-0.895	-0.879	-0.862	-0.845	-0.831	-0.815	-0.799	-0.785	-0.770	-0.755	-0.741	-0.726	-0.712	-0.699	-0.685	-0.670	-0.658	-0.642	-0.629	-0.614	-0.600	-0.585	-0.570	-0.555	-0.540	-0.524	-0.507	-0.491	-0.474	-0.456	-0.438	-0.419	-0.400	-0.380	-0.360	-0.339	-0.318	-0.295	-0.272	-0.250	-0.228	-0.205	-0.181	-0.156	-0.132	-0.108	-0.084	-0.058	-0.032	-0.008	0.019	0.044	0.069	0.094	0.118	0.142	0.166	0.191	0.214	0.238	0.260	0.281	0.302	0.322	0.341	0.360	0.379	0.395	0.410	0.425	0.439	0.451	0.464	0.474	0.484	0.491	0.500	0.505	0.509	0.512	0.515	0.516	0.518	0.518	0.515	0.511	0.507	0.502	0.498	0.490	0.482	0.474	0.465	0.455	0.444	0.432	0.420	0.408	0.394	0.381	0.366	0.352	0.338	0.322	0.308	0.292	0.278	0.261	0.245	0.229	0.214	0.199	0.184	0.169	0.154	0.140	0.126	0.112	0.100	0.088	0.076	0.064	0.054	0.042	0.035	0.026	0.018	0.011	0.004	-0.001	-0.006	-0.010	-0.014	-0.015	-0.018	-0.018	-0.015	-0.015	-0.011	-0.008	-0.004	0.002	0.009	0.016	0.025	0.034	0.044	0.056	0.068	0.081	0.094	0.109	0.125	0.141	0.158	0.174	0.192	0.212	0.231	0.251	0.271	0.291	0.312	0.334	0.355	0.376	0.399	0.419	0.441	0.462	0.484	0.505	0.526	0.546	0.566	0.585	0.605	0.622	0.641	0.658	0.672	0.689	0.701	0.715	0.726	0.738	0.748	0.756	0.765	0.771	0.776	0.781	0.784	0.785	0.786	0.785	0.782	0.780	0.776	0.770	0.764	0.755	0.746	0.736	0.725	0.712	0.699	0.685	0.670	0.654	0.636	0.618	0.600	0.579	0.560	0.540	0.519	0.498	0.475	0.452	0.430	0.408	0.385	0.361	0.338	0.315	0.291	0.269	0.245	0.221	0.199	0.176	0.154	0.132	0.110	0.089	0.068	0.048	0.029	0.010	-0.009	-0.028	-0.045	-0.060	-0.078	-0.091	-0.105	-0.119	-0.131	-0.141	-0.152	-0.162	-0.171	-0.179	-0.185	-0.191	-0.196	-0.200	-0.202	-0.205	-0.206	-0.206	-0.206	-0.205	-0.204	-0.200	-0.196	-0.192	-0.186	-0.181	-0.174	-0.168	-0.159	-0.150	-0.142	-0.132	-0.122	-0.112	-0.101	-0.090	-0.079	-0.066	-0.055	-0.041	-0.030	-0.016	-0.005	0.009	0.021	0.034	0.048	0.061	0.074	0.086	0.099	0.112	0.125	0.136	0.150	0.161	0.174	0.186	0.198	0.209	0.220	0.231	0.242	0.252	0.264	0.275	0.285	0.295	0.305	0.315	0.324	0.332	0.342	0.351	0.359	0.369	0.376	0.386	0.395	0.401	0.410	0.419	0.426	0.434	0.441	0.450	0.456	0.464	0.471	0.478	0.485	0.491	0.498	0.502	0.510	0.515	0.520	0.525	0.531	0.535	0.539	0.542	0.545	0.549	0.552	0.555	0.558	0.559	0.561	0.562	0.562	0.565	0.565	0.565	0.564	0.564	0.564	0.562	0.562	0.561	0.559	0.558	0.556	0.555	0.555	0.552	0.552	0.551	0.551	0.551	0.551	0.551	0.552	0.554	0.555	0.559	0.561	0.566	0.571	0.575	0.582	0.589	0.596	0.605	0.615	0.625	0.636	0.648	0.660	0.674	0.689	0.704	0.720	0.735	0.752	0.770	0.790	0.809	0.829	0.849	0.868	0.889	0.910	0.931	0.952	0.974	0.994	1.016	1.035	1.056	1.076	1.096	1.115	1.132	1.150	1.166	1.182	1.196	1.211	1.225	1.236	1.249	1.259	1.268	1.276	1.282	1.289	1.294	1.299	1.301	1.302	1.305	1.305	1.305	1.304	1.301	1.300	1.298	1.295	1.290	1.288	1.282	1.279	1.274	1.270	1.265	1.261	1.258	1.255	1.252	1.251	1.249	1.249	1.249	1.250	1.251	1.255	1.259	1.264	1.271	1.278	1.286	1.298	1.309	1.320	1.335	1.350	1.368	1.385	1.405	1.425	1.448	1.470	1.494	1.520	1.546	1.575	1.604	1.635	1.665	1.696	1.730	1.764	1.798	1.834	1.869	1.906	1.942	1.981	2.018	2.056	2.092	2.132	2.170	2.208	2.245	2.284	2.321	2.359	2.396	2.432	2.468	2.504	2.539	2.572	2.606	2.639	2.670	2.701	2.731	2.760	2.789	2.815	2.840	2.865	2.891	2.914	2.935	2.955	2.974	2.992	3.010	3.025	3.039	3.052	3.066	3.076	3.086	3.096	3.102	3.111	3.116	3.121	3.124	3.128	3.129	3.130	3.130	3.130	3.129	3.128	3.124	3.121	3.118	3.112	3.109	3.104	3.099	3.092	3.088	3.082	3.075	3.070	3.064	3.058	3.051	3.046	3.040	3.035	3.029	3.025	3.019	3.014	3.011	3.006	3.002	3.000	2.996	2.992	2.990	2.988	2.985	2.982	2.980	2.980	2.978	2.975	2.974	2.971	2.970	2.966	2.965	2.961	2.959	2.955	2.951	2.948	2.942	2.936	2.930	2.924	2.916	2.908	2.899	2.886	2.874	2.861	2.849	2.832	2.818	2.800	2.781	2.761	2.740	2.719	2.694	2.669	2.644	2.616	2.588	2.559	2.528	2.495	2.462	2.430	2.395	2.360	2.322	2.286	2.249	2.210	2.171	2.131	2.091	2.050	2.011	1.970	1.930	1.889	1.849	1.809	1.769	1.729	1.690	1.651	1.612	1.575	1.539	1.501	1.466	1.431	1.398	1.364	1.334	1.302	1.271	1.242	1.215	1.188	1.160	1.136	1.112	1.090	1.068	1.048	1.026	1.008	0.990	0.972	0.956	0.940	0.926	0.912	0.899	0.885	0.874	0.862	0.851	0.840	0.829	0.819	0.809	0.800	0.790	0.781	0.771	0.762	0.754	0.744	0.734	0.725	0.714	0.704	0.694	0.682	0.671	0.659	0.648	0.634	0.622	0.608	0.595	0.580	0.566	0.550	0.535	0.520	0.502	0.486	0.468	0.450	0.431	0.414	0.394	0.375	0.356	0.338	0.318	0.298	0.278	0.258	0.236	0.218	0.196	0.176	0.156	0.135	0.115	0.095	0.075	0.055	0.036	0.018	0.000	-0.018	-0.036	-0.055	-0.072	-0.089	-0.105	-0.121	-0.136	-0.151	-0.165	-0.179	-0.191	-0.204	-0.214	-0.226	-0.236	-0.245	-0.254	-0.262	-0.271	-0.278	-0.284	-0.290	-0.294	-0.299	-0.301	-0.305	-0.308	-0.309	-0.310	-0.311	-0.311	-0.310	-0.310	-0.308	-0.305	-0.302	-0.299	-0.295	-0.291	-0.285	-0.280	-0.274	-0.268	-0.260	-0.252	-0.245	-0.238	-0.228	-0.219	-0.210	-0.200	-0.190	-0.179	-0.169	-0.158	-0.146	-0.134	-0.124	-0.110	-0.099	-0.086	-0.074	-0.060	-0.049	-0.035	-0.021	-0.010	0.004	0.016	0.030	0.042	0.056	0.070	0.084	0.096	0.110	0.122	0.134	0.146	0.159	0.171	0.182	0.195	0.208	0.219	0.230	0.241	0.252	0.264	0.275	0.285	0.296	0.306	0.318	0.326	0.336	0.346	0.356	0.366	0.378	0.386	0.395	0.405	0.415	0.425	0.434	0.442	0.451	0.461	0.471	0.480	0.490	0.499	0.509	0.519	0.528	0.538	0.548	0.556	0.566	0.575	0.584	0.592	0.602	0.611	0.620	0.629	0.638	0.646	0.654	0.661	0.669	0.678	0.684	0.691	0.698	0.704	0.710	0.715	0.720	0.725	0.729	0.731	0.735	0.739	0.741	0.741	0.742	0.744	0.745	0.745	0.745	0.744	0.742	0.740	0.739	0.738	0.735	0.732	0.730	0.728	0.724	0.721	0.719	0.715	0.712	0.709	0.706	0.704	0.702	0.699	0.698	0.696	0.696	0.695	0.695	0.696	0.696	0.698	0.700	0.704	0.705	0.708	0.712	0.718	0.721	0.728	0.734	0.740	0.748	0.754	0.761	0.770	0.778	0.786	0.795	0.804	0.812	0.821	0.830	0.839	0.848	0.855	0.864	0.871	0.878	0.884	0.891	0.896	0.900	0.905	0.908	0.910	0.911	0.911	0.910	0.909	0.906	0.904	0.899	0.892	0.888	0.879	0.870	0.860	0.848	0.836	0.822	0.808	0.791	0.775	0.758	0.739	0.720	0.700	0.679	0.656	0.634	0.611	0.588	0.564	0.539	0.514	0.489	0.462	0.439	0.412	0.386	0.361	0.335	0.311	0.286	0.262	0.238	0.215	0.192	0.171	0.150	0.130	0.111	0.094	0.076	0.060	0.046	0.032	0.020	0.009	0.000	-0.008	-0.014	-0.019	-0.021	-0.022	-0.022	-0.020	-0.016	-0.011	-0.004	0.004	0.015	0.026	0.041	0.056	0.072	0.092	0.112	0.132	0.155	0.179	0.204	0.231	0.258	0.286	0.315	0.345	0.376	0.408	0.439	0.471	0.502	0.536	0.569	0.601	0.634	0.666	0.698	0.729	0.760	0.789	0.819	0.848	0.876	0.902	0.929	0.954	0.976	0.999	1.020	1.040	1.058	1.074	1.090	1.105	1.119	1.130	1.141	1.150	1.159	1.166	1.171	1.176	1.180	1.182	1.185	1.186	1.186	1.188	1.186	1.186	1.184	1.181	1.180	1.178	1.175	1.174	1.171	1.169	1.168	1.166	1.166	1.165	1.166	1.166	1.168	1.170	1.172	1.176	1.180	1.186	1.191	1.199	1.206	1.215	1.224	1.234	1.245	1.256	1.269	1.281	1.295	1.309	1.322	1.339	1.354	1.369	1.386	1.402	1.419	1.435	1.452	1.469	1.486	1.502	1.519	1.535	1.551	1.566	1.581	1.598	1.612	1.625	1.638	1.651	1.664	1.675	1.685	1.695	1.705	1.712	1.721	1.728	1.735	1.740	1.744	1.749	1.751	1.754	1.756	1.756	1.756	1.758	1.756	1.752	1.751	1.748	1.744	1.740	1.734	1.729	1.720	1.714	1.705	1.698	1.688	1.679	1.669	1.658	1.648	1.635	1.624	1.611	1.600	1.588	1.574	1.560	1.546	1.532	1.518	1.504	1.489	1.474	1.459	1.444	1.429	1.414	1.398	1.382	1.368	1.352	1.336	1.321	1.306	1.292	1.278	1.262	1.249	1.235	1.221	1.209	1.195	1.184	1.171	1.160	1.149	1.139	1.128	1.119	1.109	1.100	1.092	1.085	1.078	1.071	1.065	1.060	1.056	1.051	1.046	1.044	1.041	1.039	1.038	1.035	1.035	1.034	1.034	1.035	1.035	1.036	1.038	1.040	1.042	1.045	1.046	1.049	1.050	1.052	1.055	1.058	1.060	1.061	1.062	1.065	1.066	1.068	1.069	1.069	1.070	1.071	1.070	1.070	1.069	1.069	1.066	1.065	1.062	1.059	1.058	1.054	1.051	1.048	1.042	1.038	1.032	1.026	1.021	1.015	1.010	1.004	0.999	0.992	0.986	0.981	0.975	0.970	0.964	0.958	0.951	0.948	0.942	0.936	0.932	0.930	0.926	0.922	0.920	0.918	0.916	0.916	0.915	0.915	0.916	0.919	0.920	0.922	0.925	0.930	0.934	0.939	0.944	0.950	0.956	0.964	0.971	0.978	0.985	0.994	1.002	1.011	1.020	1.029	1.038	1.046	1.055	1.064	1.071	1.080	1.088	1.095	1.101	1.109	1.114	1.120	1.125	1.129	1.132	1.135	1.138	1.139	1.139	1.140	1.139	1.136	1.135	1.131	1.126	1.121	1.115	1.108	1.100	1.091	1.081	1.071	1.061	1.050	1.038	1.025	1.012	0.999	0.985	0.970	0.956	0.941	0.926	0.911	0.896	0.880	0.865	0.849	0.834	0.819	0.804	0.789	0.775	0.759	0.745	0.730	0.716	0.702	0.690	0.676	0.665	0.654	0.641	0.631	0.621	0.610	0.601	0.592	0.584	0.576	0.569	0.562	0.555	0.550	0.544	0.539	0.534	0.530	0.526	0.522	0.519	0.516	0.512	0.510	0.509	0.507	0.505	0.504	0.502	0.502	0.502	0.502	0.502	0.504	0.504	0.505	0.505	0.507	0.509	0.511	0.512	0.516	0.520	0.524	0.528	0.531	0.536	0.542	0.549	0.556	0.562	0.571	0.579	0.588	0.598	0.609	0.620	0.631	0.644	0.656	0.670	0.685	0.700	0.716	0.732	0.750	0.768	0.786	0.805	0.824	0.844	0.864	0.882	0.904	0.926	0.948	0.970	0.991	1.014	1.036	1.059	1.080	1.102	1.124	1.145	1.166	1.188	1.208	1.226	1.245	1.262	1.280	1.296	1.310	1.325	1.338	1.351	1.361	1.371	1.379	1.384	1.390	1.394	1.395	1.396	1.396	1.394	1.390	1.384	1.379	1.370	1.360	1.349	1.336	1.322	1.309	1.292	1.275	1.256	1.236	1.216	1.194	1.171	1.148	1.124	1.099	1.072	1.046	1.020	0.995	0.968	0.941	0.915	0.889	0.864	0.838	0.811	0.788	0.762	0.740	0.718	0.696	0.675	0.655	0.638	0.620	0.602	0.588	0.574	0.562	0.551	0.541	0.532	0.526	0.521	0.518	0.515	0.514	0.514	0.515	0.519	0.524	0.530	0.538	0.546	0.556	0.568	0.580	0.594	0.609	0.625	0.641	0.659	0.678	0.696	0.716	0.735	0.756	0.776	0.799	0.820	0.841	0.864	0.885	0.906	0.928	0.950	0.970	0.991	1.011	1.030	1.049	1.068	1.086	1.102	1.118	1.134	1.148	1.160	1.174	1.185	1.195	1.204	1.211	1.218	1.224	1.228	1.230	1.232	1.232	1.232	1.231	1.229	1.225	1.220	1.215	1.208	1.200	1.190	1.180	1.170	1.158	1.145	1.131	1.118	1.102	1.088	1.071	1.055	1.038	1.020	1.002	0.985	0.966	0.948	0.930	0.912	0.894	0.876	0.858	0.839	0.822	0.805	0.788	0.772	0.756	0.741	0.726	0.711	0.698	0.684	0.671	0.659	0.648	0.636	0.626	0.616	0.608	0.600	0.591	0.584	0.578	0.571	0.566	0.560	0.556	0.552	0.548	0.545	0.542	0.541	0.539	0.536	0.534	0.532	0.531	0.530	0.529	0.528	0.526	0.524	0.521	0.520	0.518	0.515	0.512	0.510	0.507	0.504	0.500	0.495	0.491	0.486	0.481	0.474	0.469	0.461	0.454	0.446	0.438	0.429	0.420	0.410	0.400	0.390	0.380	0.369	0.358	0.345	0.332	0.320	0.308	0.296	0.282	0.270	0.258	0.245	0.232	0.220	0.208	0.195	0.184	0.171	0.160	0.150	0.139	0.129	0.119	0.110	0.101	0.092	0.085	0.079	0.072	0.066	0.060	0.055	0.052	0.049	0.046	0.044	0.042	0.041	0.041	0.042	0.042	0.045	0.048	0.050	0.054	0.058	0.061	0.066	0.072	0.078	0.084	0.090	0.096	0.105	0.112	0.120	0.128	0.135	0.144	0.152	0.161	0.170	0.179	0.186	0.196	0.205	0.214	0.224	0.232	0.242	0.251	0.260	0.269	0.278	0.288	0.295	0.304	0.312	0.320	0.328	0.336	0.344	0.351	0.359	0.366	0.374	0.380	0.386	0.392	0.399	0.405	0.411	0.418	0.422	0.429	0.434	0.439	0.444	0.448	0.452	0.456	0.459	0.462	0.466	0.470	0.471	0.472	0.474	0.475	0.476	0.478	0.478	0.479	0.479	0.478	0.478	0.476	0.475	0.471	0.470	0.466	0.464	0.459	0.455	0.451	0.446	0.440	0.435	0.430	0.424	0.416	0.411	0.404	0.396	0.388	0.380	0.372	0.364	0.355	0.346	0.336	0.326	0.318	0.308	0.299	0.289	0.278	0.269	0.259	0.249	0.239	0.228	0.219	0.208	0.198	0.186	0.176	0.166	0.156	0.145	0.135	0.124	0.115	0.105	0.094	0.084	0.074	0.064	0.054	0.045	0.035	0.025	0.016	0.008	-0.001	-0.011	-0.020	-0.029	-0.038	-0.045	-0.054	-0.060	-0.068	-0.076	-0.084	-0.091	-0.099	-0.105	-0.111	-0.119	-0.125	-0.131	-0.136	-0.141	-0.145	-0.150	-0.155	-0.159	-0.162	-0.165	-0.168	-0.170	-0.172	-0.174	-0.174	-0.175	-0.175	-0.174	-0.171	-0.171	-0.169	-0.166	-0.164	-0.160	-0.156	-0.150	-0.145	-0.139	-0.132	-0.124	-0.116	-0.108	-0.099	-0.089	-0.078	-0.066	-0.054	-0.041	-0.028	-0.012	0.001	0.018	0.034	0.050	0.069	0.088	0.106	0.126	0.146	0.169	0.190	0.212	0.235	0.259	0.282	0.308	0.332	0.359	0.385	0.410	0.438	0.465	0.492	0.521	0.549	0.578	0.608	0.636	0.665	0.694	0.724	0.752	0.781	0.811	0.840	0.870	0.899	0.928	0.956	0.985	1.012	1.039	1.066	1.091	1.119	1.142	1.166	1.191	1.215	1.236	1.259	1.280	1.301	1.321	1.340	1.359	1.376	1.391	1.405	1.421	1.434	1.448	1.459	1.471	1.481	1.490	1.500	1.508	1.514	1.520	1.526	1.530	1.535	1.538	1.540	1.542	1.542	1.544	1.545	1.544	1.541	1.540	1.539	1.535	1.532	1.528	1.522	1.519	1.512	1.506	1.501	1.495	1.489	1.481	1.474	1.466	1.459	1.450	1.442	1.434	1.425	1.416	1.406	1.398	1.388	1.376	1.366	1.356	1.345	1.335	1.322	1.310	1.299	1.286	1.275	1.261	1.249	1.236	1.222	1.209	1.195	1.181	1.166	1.151	1.138	1.122	1.108	1.092	1.078	1.062	1.048	1.032	1.016	1.001	0.986	0.971	0.955	0.940	0.926	0.910	0.895	0.881	0.868	0.852	0.839	0.826	0.812	0.800	0.788	0.775	0.764	0.752	0.742	0.732	0.722	0.714	0.706	0.699	0.692	0.685	0.679	0.672	0.668	0.662	0.659	0.656	0.654	0.651	0.649	0.649	0.648	0.646	0.646	0.646	0.646	0.646	0.648	0.649	0.650	0.651	0.651	0.652	0.654	0.652	0.654	0.655	0.655	0.654	0.654	0.651	0.651	0.649	0.645	0.642	0.638	0.634	0.629	0.624	0.618	0.609	0.600	0.592	0.582	0.572	0.561	0.549	0.536	0.522	0.507	0.492	0.476	0.459	0.441	0.424	0.405	0.385	0.365	0.346	0.325	0.304	0.281	0.260	0.239	0.218	0.195	0.174	0.152	0.131	0.110	0.089	0.070	0.050	0.030	0.011	-0.008	-0.024	-0.041	-0.056	-0.071	-0.085	-0.099	-0.111	-0.122	-0.131	-0.141	-0.148	-0.154	-0.160	-0.162	-0.166	-0.168	-0.168	-0.166	-0.165	-0.161	-0.156	-0.151	-0.145	-0.138	-0.128	-0.119	-0.108	-0.096	-0.084	-0.070	-0.058	-0.042	-0.029	-0.014	0.002	0.019	0.035	0.051	0.068	0.084	0.100	0.116	0.131	0.148	0.162	0.176	0.191	0.206	0.219	0.231	0.242	0.254	0.265	0.274	0.282	0.291	0.299	0.304	0.310	0.312	0.316	0.319	0.320	0.321	0.320	0.319	0.316	0.314	0.310	0.306	0.301	0.296	0.289	0.282	0.275	0.266	0.259	0.250	0.242	0.234	0.225	0.215	0.206	0.198	0.189	0.180	0.172	0.164	0.156	0.150	0.144	0.138	0.132	0.128	0.122	0.120	0.116	0.115	0.114	0.112	0.114	0.114	0.115	0.119	0.122	0.126	0.130	0.135	0.142	0.149	0.156	0.164	0.174	0.182	0.192	0.201	0.212	0.224	0.235	0.246	0.258	0.269	0.281	0.292	0.305	0.318	0.329	0.341	0.352	0.364	0.375	0.386	0.398	0.408	0.416	0.424	0.432	0.440	0.446	0.452	0.460	0.464	0.470	0.474	0.478	0.480	0.481	0.482	0.484	0.482	0.481	0.480	0.479	0.475	0.474	0.469	0.465	0.460	0.456	0.451	0.448	0.440	0.434	0.428	0.421	0.414	0.408	0.400	0.395	0.388	0.380	0.375	0.369	0.362	0.358	0.352	0.348	0.341	0.338	0.335	0.331	0.329	0.328	0.326	0.324	0.324	0.325	0.325	0.326	0.328	0.330	0.332	0.338	0.340	0.345	0.350	0.355	0.361	0.368	0.376	0.384	0.390	0.398	0.406	0.415	0.425	0.434	0.444	0.454	0.462	0.472	0.482	0.494	0.502	0.514	0.524	0.534	0.544	0.555	0.564	0.574	0.582	0.594	0.602	0.611	0.620	0.630	0.636	0.646	0.652	0.661	0.668	0.675	0.682	0.689	0.695	0.701	0.708	0.711	0.716	0.720	0.725	0.729	0.731	0.734	0.738	0.740	0.741	0.742	0.742	0.744	0.745	0.745	0.745	0.744	0.742	0.740	0.739	0.736	0.734	0.730	0.726	0.721	0.718	0.712	0.708	0.700	0.694	0.686	0.679	0.670	0.661	0.652	0.642	0.632	0.622	0.611	0.600	0.586	0.574	0.560	0.548	0.534	0.519	0.504	0.489	0.474	0.456	0.440	0.424	0.406	0.390	0.372	0.356	0.339	0.322	0.305	0.288	0.270	0.252	0.236	0.219	0.202	0.188	0.171	0.156	0.141	0.128	0.114	0.101	0.089	0.079	0.069	0.059	0.050	0.042	0.035	0.030	0.024	0.021	0.019	0.016	0.015	0.016	0.018	0.020	0.024	0.029	0.034	0.041	0.050	0.058	0.069	0.079	0.091	0.104	0.116	0.131	0.146	0.161	0.178	0.196	0.212	0.229	0.246	0.264	0.282	0.301	0.320	0.338	0.356	0.374	0.392	0.410	0.428	0.444	0.460	0.475	0.490	0.505	0.519	0.531	0.542	0.552	0.562	0.572	0.580	0.588	0.594	0.599	0.601	0.604	0.605	0.604	0.604	0.601	0.599	0.594	0.588	0.581	0.575	0.568	0.558	0.548	0.538	0.526	0.515	0.502	0.489	0.475	0.461	0.446	0.432	0.418	0.402	0.388	0.372	0.358	0.342	0.328	0.314	0.300	0.286	0.272	0.261	0.250	0.239	0.229	0.219	0.211	0.204	0.199	0.191	0.189	0.185	0.182	0.182	0.184	0.185	0.188	0.192	0.198	0.205	0.212	0.222	0.232	0.244	0.258	0.271	0.286	0.304	0.320	0.338	0.358	0.376	0.398	0.419	0.441	0.464	0.486	0.511	0.535	0.560	0.585	0.609	0.634	0.659	0.682	0.706	0.730	0.752	0.775	0.798	0.819	0.839	0.858	0.878	0.895	0.911	0.926	0.940	0.954	0.964	0.975	0.984	0.990	0.995	0.999	1.001	1.002	1.000	0.998	0.995	0.989	0.980	0.972	0.961	0.949	0.935	0.921	0.905	0.886	0.868	0.849	0.828	0.805	0.782	0.759	0.734	0.710	0.684	0.658	0.631	0.605	0.578	0.551	0.522	0.496	0.470	0.444	0.418	0.391	0.366	0.341	0.319	0.294	0.272	0.251	0.231	0.212	0.194	0.178	0.162	0.148	0.135	0.122	0.111	0.102	0.095	100.000	5.000	2.000	1.000	4.000	0.000	0.000	0.000	0.000	0.000	0.000	0.000	0.000	0.000	0.000	0.000	0.000	0.000	0.274	0.256	0.238	0.220	0.205	0.188	0.172	0.158	0.145	0.130	0.118	0.104	0.092	0.080	0.070	0.060	0.051	0.042	0.036	0.029	0.022	0.018	0.014	0.011	0.009	0.006	0.006	0.005	0.006	0.008	0.010	0.012	0.018	0.021	0.026	0.034	0.040	0.049	0.056	0.065	0.075	0.085	0.096	0.108	0.121	0.132	0.146	0.161	0.175	0.190	0.206	0.221	0.239	0.256	0.272	0.291	0.309	0.328	0.346	0.366	0.385	0.405	0.425	0.445	0.465	0.485	0.505	0.526	0.546	0.568	0.589	0.608	0.629	0.649	0.669	0.688	0.708	0.728	0.746	0.765	0.782	0.801	0.818	0.835	0.852	0.868	0.884	0.899	0.914	0.926	0.940	0.954	0.966	0.978	0.989	0.999	1.008	1.016	1.025	1.031	1.039	1.044	1.050	1.055	1.059	1.062	1.065	1.068	1.069	1.070	1.071	1.071	1.071	1.070	1.069	1.068	1.064	1.062	1.059	1.056	1.052	1.049	1.048	1.042	1.040	1.036	1.032	1.030	1.028	1.024	1.021	1.019	1.016	1.014	1.011	1.010	1.009	1.008	1.006	1.006	1.008	1.008	1.008	1.008	1.008	1.009	1.010	1.012	1.014	1.016	1.018	1.021	1.022	1.026	1.030	1.032	1.034	1.038	1.040	1.042	1.044	1.046	1.046	1.048	1.049	1.049	1.048	1.046	1.045	1.042	1.039	1.035	1.031	1.025	1.019	1.012	1.002	0.995	0.985	0.975	0.962	0.950	0.936	0.921	0.906	0.890	0.872	0.855	0.836	0.816	0.796	0.776	0.754	0.731	0.709	0.686	0.662	0.639	0.612	0.589	0.564	0.539	0.512	0.488	0.462	0.438	0.412	0.389	0.364	0.339	0.315	0.292	0.271	0.249	0.229	0.209	0.189	0.170	0.154	0.136	0.119	0.105	0.092	0.079	0.068	0.058	0.048	0.040	0.032	0.025	0.021	0.016	0.012	0.011	0.010	0.010	0.010	0.011	0.014	0.018	0.021	0.025	0.031	0.036	0.044	0.051	0.058	0.065	0.072	0.081	0.089	0.098	0.106	0.115	0.125	0.132	0.142	0.150	0.158	0.166	0.172	0.181	0.188	0.194	0.200	0.205	0.210	0.214	0.218	0.220	0.224	0.225	0.226	0.226	0.226	0.225	0.224	0.221	0.219	0.215	0.211	0.206	0.202	0.196	0.190	0.184	0.176	0.169	0.161	0.154	0.145	0.136	0.126	0.118	0.108	0.098	0.089	0.079	0.068	0.058	0.046	0.038	0.028	0.018	0.008	-0.001	-0.010	-0.020	-0.029	-0.036	-0.045	-0.054	-0.061	-0.068	-0.074	-0.081	-0.088	-0.091	-0.098	-0.101	-0.105	-0.109	-0.112	-0.115	-0.119	-0.120	-0.121	-0.121	-0.122	-0.122	-0.122	-0.121	-0.119	-0.119	-0.116	-0.114	-0.110	-0.106	-0.104	-0.099	-0.096	-0.091	-0.086	-0.080	-0.075	-0.069	-0.064	-0.058	-0.051	-0.044	-0.038	-0.031	-0.025	-0.018	-0.011	-0.005	0.002	0.009	0.016	0.022	0.030	0.036	0.044	0.050	0.055	0.062	0.068	0.072	0.078	0.084	0.088	0.092	0.096	0.099	0.102	0.105	0.108	0.110	0.111	0.112	0.112	0.114	0.112	0.111	0.110	0.109	0.106	0.102	0.100	0.095	0.091	0.086	0.079	0.072	0.065	0.058	0.049	0.039	0.030	0.020	0.009	-0.004	-0.015	-0.029	-0.040	-0.054	-0.069	-0.084	-0.098	-0.114	-0.129	-0.146	-0.162	-0.180	-0.196	-0.214	-0.231	-0.249	-0.266	-0.284	-0.301	-0.319	-0.336	-0.354	-0.370	-0.388	-0.404	-0.420	-0.438	-0.454	-0.469	-0.484	-0.499	-0.512	-0.525	-0.538	-0.550	-0.561	-0.572	-0.581	-0.590	-0.599	-0.605	-0.612	-0.618	-0.622	-0.626	-0.629	-0.631	-0.632	-0.632	-0.631	-0.629	-0.625	-0.621	-0.618	-0.612	-0.605	-0.599	-0.590	-0.581	-0.571	-0.561	-0.551	-0.539	-0.526	-0.514	-0.500	-0.486	-0.471	-0.456	-0.442	-0.428	-0.410	-0.395	-0.379	-0.364	-0.346	-0.331	-0.315	-0.299	-0.284	-0.269	-0.254	-0.240	-0.225	-0.212	-0.200	-0.188	-0.176	-0.165	-0.155	-0.146	-0.138	-0.130	-0.124	-0.118	-0.114	-0.109	-0.106	-0.106	-0.105	-0.106	-0.108	-0.110	-0.112	-0.118	-0.124	-0.130	-0.138	-0.146	-0.156	-0.166	-0.178	-0.189	-0.201	-0.214	-0.228	-0.242	-0.256	-0.272	-0.288	-0.304	-0.321	-0.338	-0.352	-0.370	-0.386	-0.404	-0.420	-0.435	-0.452	-0.469	-0.484	-0.498	-0.512	-0.526	-0.540	-0.551	-0.562	-0.574	-0.582	-0.591	-0.600	-0.608	-0.612	-0.618	-0.622	-0.625	-0.628	-0.629	-0.629	-0.628	-0.626	-0.622	-0.619	-0.612	-0.606	-0.601	-0.594	-0.585	-0.576	-0.568	-0.558	-0.546	-0.535	-0.522	-0.510	-0.498	-0.484	-0.470	-0.458	-0.444	-0.431	-0.416	-0.402	-0.389	-0.376	-0.364	-0.351	-0.339	-0.328	-0.316	-0.306	-0.296	-0.286	-0.278	-0.270	-0.262	-0.256	-0.250	-0.245	-0.241	-0.238	-0.235	-0.234	-0.234	-0.234	-0.235	-0.236	-0.238	-0.241	-0.245	-0.249	-0.255	-0.260	-0.266	-0.274	-0.281	-0.289	-0.298	-0.305	-0.314	-0.324	-0.331	-0.341	-0.350	-0.360	-0.369	-0.379	-0.388	-0.395	-0.404	-0.411	-0.420	-0.426	-0.432	-0.439	-0.444	-0.448	-0.452	-0.456	-0.458	-0.459	-0.460	-0.461	-0.461	-0.460	-0.456	-0.454	-0.450	-0.444	-0.439	-0.431	-0.425	-0.416	-0.408	-0.398	-0.386	-0.375	-0.362	-0.350	-0.336	-0.322	-0.308	-0.292	-0.278	-0.261	-0.245	-0.228	-0.210	-0.192	-0.175	-0.158	-0.139	-0.121	-0.102	-0.084	-0.066	-0.048	-0.029	-0.010	0.008	0.026	0.042	0.061	0.078	0.095	0.112	0.128	0.144	0.159	0.174	0.189	0.202	0.215	0.229	0.241	0.254	0.265	0.276	0.286	0.296	0.306	0.316	0.325	0.332	0.340	0.348	0.355	0.361	0.369	0.374	0.379	0.384	0.389	0.392	0.398	0.402	0.406	0.409	0.412	0.416	0.419	0.422	0.425	0.429	0.432	0.435	0.438	0.441	0.445	0.449	0.451	0.455	0.459	0.464	0.469	0.471	0.478	0.482	0.489	0.494	0.501	0.507	0.514	0.520	0.529	0.536	0.545	0.551	0.560	0.570	0.579	0.586	0.598	0.606	0.616	0.626	0.636	0.646	0.656	0.666	0.676	0.686	0.696	0.708	0.716	0.725	0.735	0.745	0.754	0.762	0.770	0.779	0.788	0.794	0.801	0.808	0.812	0.819	0.822	0.828	0.831	0.834	0.838	0.840	0.842	0.844	0.845	0.845	0.846	0.845	0.844	0.842	0.841	0.839	0.835	0.834	0.829	0.826	0.821	0.816	0.812	0.809	0.804	0.798	0.791	0.788	0.781	0.775	0.770	0.764	0.759	0.752	0.746	0.741	0.735	0.730	0.724	0.719	0.714	0.709	0.704	0.699	0.696	0.691	0.686	0.684	0.680	0.678	0.675	0.672	0.670	0.669	0.669	0.668	0.668	0.668	0.669	0.669	0.670	0.672	0.675	0.678	0.681	0.685	0.690	0.695	0.701	0.708	0.714	0.721	0.729	0.735	0.745	0.752	0.762	0.774	0.784	0.795	0.808	0.819	0.831	0.844	0.856	0.871	0.884	0.899	0.912	0.928	0.942	0.958	0.972	0.989	1.004	1.019	1.034	1.049	1.065	1.079	1.094	1.109	1.121	1.135	1.148	1.161	1.172	1.184	1.195	1.205	1.215	1.224	1.232	1.239	1.245	1.250	1.255	1.260	1.264	1.265	1.266	1.266	1.265	1.262	1.260	1.255	1.250	1.244	1.238	1.228	1.220	1.210	1.199	1.186	1.172	1.160	1.146	1.130	1.114	1.096	1.080	1.062	1.044	1.024	1.004	0.984	0.964	0.942	0.921	0.900	0.879	0.856	0.835	0.812	0.791	0.769	0.748	0.725	0.704	0.682	0.660	0.640	0.620	0.599	0.579	0.559	0.539	0.521	0.502	0.484	0.468	0.450	0.434	0.419	0.402	0.389	0.375	0.360	0.346	0.334	0.321	0.310	0.299	0.289	0.278	0.270	0.260	0.250	0.242	0.235	0.228	0.221	0.214	0.208	0.201	0.195	0.190	0.185	0.180	0.176	0.171	0.166	0.162	0.159	0.154	0.150	0.146	0.142	0.139	0.135	0.132	0.128	0.125	0.122	0.119	0.115	0.112	0.109	0.106	0.102	0.100	0.096	0.092	0.090	0.086	0.084	0.080	0.079	0.075	0.071	0.068	0.066	0.062	0.060	0.058	0.055	0.051	0.050	0.046	0.044	0.041	0.039	0.035	0.034	0.031	0.028	0.025	0.022	0.020	0.019	0.016	0.014	0.011	0.010	0.008	0.005	0.002	0.001	-0.001	-0.004	-0.005	-0.008	-0.008	-0.010	-0.011	-0.012	-0.014	-0.014	-0.014	-0.014	-0.014	-0.012	-0.011	-0.010	-0.009	-0.006	-0.002	0.000	0.004	0.008	0.012	0.018	0.024	0.030	0.036	0.044	0.052	0.061	0.072	0.082	0.092	0.105	0.118	0.130	0.145	0.159	0.175	0.191	0.208	0.224	0.241	0.260	0.279	0.298	0.316	0.338	0.358	0.379	0.399	0.419	0.439	0.459	0.480	0.500	0.520	0.540	0.560	0.578	0.596	0.615	0.632	0.649	0.665	0.681	0.695	0.709	0.722	0.734	0.745	0.755	0.764	0.772	0.779	0.784	0.789	0.791	0.795	0.794	0.795	0.792	0.790	0.786	0.781	0.775	0.769	0.760	0.750	0.740	0.729	0.716	0.704	0.689	0.674	0.659	0.644	0.626	0.609	0.591	0.572	0.554	0.535	0.515	0.495	0.476	0.455	0.435	0.415	0.395	0.375	0.355	0.334	0.315	0.295	0.276	0.256	0.238	0.220	0.201	0.182	0.166	0.150	0.134	0.119	0.104	0.089	0.075	0.061	0.049	0.036	0.024	0.014	0.002	-0.006	-0.016	-0.025	-0.032	-0.040	-0.046	-0.052	-0.058	-0.061	-0.066	-0.069	-0.072	-0.074	-0.076	-0.078	-0.078	-0.078	-0.078	-0.076	-0.074	-0.071	-0.070	-0.068	-0.062	-0.060	-0.055	-0.051	-0.046	-0.040	-0.035	-0.029	-0.024	-0.018	-0.011	-0.005	0.001	0.009	0.015	0.021	0.026	0.032	0.039	0.045	0.049	0.054	0.059	0.062	0.065	0.068	0.070	0.071	0.072	0.071	0.072	0.071	0.068	0.066	0.062	0.058	0.052	0.045	0.039	0.030	0.021	0.011	0.001	-0.010	-0.024	-0.036	-0.050	-0.065	-0.081	-0.098	-0.114	-0.132	-0.151	-0.170	-0.189	-0.209	-0.229	-0.250	-0.270	-0.292	-0.314	-0.335	-0.355	-0.378	-0.399	-0.420	-0.440	-0.461	-0.481	-0.500	-0.519	-0.539	-0.556	-0.574	-0.591	-0.608	-0.624	-0.639	-0.652	-0.666	-0.679	-0.690	-0.701	-0.710	-0.720	-0.728	-0.735	-0.741	-0.748	-0.751	-0.756	-0.759	-0.761	-0.762	-0.762	-0.764	-0.764	-0.762	-0.761	-0.759	-0.755	-0.752	-0.749	-0.745	-0.740	-0.736	-0.731	-0.725	-0.720	-0.715	-0.709	-0.702	-0.696	-0.690	-0.685	-0.679	-0.672	-0.665	-0.660	-0.654	-0.646	-0.641	-0.634	-0.629	-0.622	-0.616	-0.611	-0.606	-0.599	-0.594	-0.589	-0.584	-0.578	-0.572	-0.568	-0.562	-0.558	-0.552	-0.549	-0.542	-0.539	-0.534	-0.530	-0.526	-0.521	-0.516	-0.514	-0.510	-0.506	-0.502	-0.499	-0.496	-0.494	-0.491	-0.489	-0.488	-0.486	-0.482	-0.482	-0.481	-0.480	-0.480	-0.479	-0.480	-0.480	-0.480	-0.481	-0.481	-0.482	-0.485	-0.486	-0.489	-0.491	-0.492	-0.495	-0.498	-0.500	-0.502	-0.506	-0.510	-0.514	-0.516	-0.519	-0.521	-0.526	-0.529	-0.531	-0.534	-0.536	-0.540	-0.542	-0.544	-0.546	-0.549	-0.550	-0.552	-0.554	-0.555	-0.556	-0.556	-0.558	-0.559	-0.559	-0.558	-0.559	-0.558	-0.559	-0.558	-0.559	-0.559	-0.558	-0.558	-0.558	-0.558	-0.559	-0.558	-0.559	-0.559	-0.560	-0.560	-0.561	-0.564	-0.565	-0.568	-0.570	-0.574	-0.576	-0.580	-0.585	-0.589	-0.594	-0.600	-0.606	-0.612	-0.619	-0.628	-0.635	-0.644	-0.652	-0.662	-0.671	-0.681	-0.691	-0.702	-0.712	-0.724	-0.735	-0.748	-0.759	-0.770	-0.784	-0.795	-0.806	-0.819	-0.830	-0.841	-0.854	-0.865	-0.875	-0.885	-0.896	-0.905	-0.914	-0.922	-0.931	-0.939	-0.946	-0.951	-0.958	-0.961	-0.965	-0.968	-0.970	-0.971	-0.971	-0.971	-0.970	-0.968	-0.964	-0.959	-0.952	-0.946	-0.940	-0.932	-0.924	-0.912	-0.902	-0.890	-0.879	-0.865	-0.849	-0.835	-0.818	-0.801	-0.784	-0.765	-0.748	-0.728	-0.708	-0.688	-0.666	-0.645	-0.622	-0.601	-0.579	-0.556	-0.534	-0.510	-0.486	-0.464	-0.440	-0.416	-0.395	-0.371	-0.349	-0.326	-0.304	-0.281	-0.260	-0.239	-0.219	-0.198	-0.178	-0.159	-0.139	-0.121	-0.102	-0.085	-0.070	-0.054	-0.039	-0.024	-0.010	0.002	0.015	0.026	0.036	0.046	0.054	0.062	0.070	0.075	0.081	0.086	0.089	0.092	0.095	0.096	0.096	0.095	0.094	0.092	0.090	0.086	0.081	0.076	0.071	0.065	0.058	0.050	0.041	0.032	0.024	0.012	0.002	-0.008	-0.020	-0.032	-0.044	-0.056	-0.069	-0.082	-0.096	-0.109	-0.122	-0.136	-0.150	-0.164	-0.178	-0.191	-0.204	-0.216	-0.230	-0.242	-0.255	-0.266	-0.278	-0.290	-0.300	-0.311	-0.321	-0.330	-0.339	-0.346	-0.354	-0.360	-0.366	-0.372	-0.376	-0.380	-0.382	-0.384	-0.385	-0.386	-0.386	-0.385	-0.384	-0.380	-0.378	-0.374	-0.369	-0.362	-0.356	-0.349	-0.342	-0.334	-0.326	-0.318	-0.308	-0.298	-0.288	-0.278	-0.266	-0.254	-0.242	-0.232	-0.220	-0.209	-0.198	-0.184	-0.172	-0.161	-0.151	-0.141	-0.131	-0.121	-0.112	-0.104	-0.095	-0.088	-0.081	-0.075	-0.069	-0.064	-0.059	-0.055	-0.054	-0.051	-0.050	-0.050	-0.051	-0.052	-0.055	-0.059	-0.062	-0.068	-0.074	-0.080	-0.088	-0.095	-0.105	-0.115	-0.125	-0.135	-0.148	-0.159	-0.172	-0.185	-0.199	-0.214	-0.229	-0.244	-0.259	-0.275	-0.291	-0.308	-0.322	-0.339	-0.356	-0.372	-0.389	-0.405	-0.421	-0.438	-0.454	-0.468	-0.484	-0.499	-0.512	-0.528	-0.541	-0.555	-0.569	-0.582	-0.595	-0.606	-0.619	-0.629	-0.640	-0.649	-0.659	-0.668	-0.676	-0.684	-0.691	-0.698	-0.704	-0.709	-0.714	-0.719	-0.724	-0.726	-0.730	-0.732	-0.735	-0.736	-0.736	-0.738	-0.736	-0.738	-0.736	-0.735	-0.734	-0.732	-0.730	-0.728	-0.725	-0.722	-0.719	-0.715	-0.712	-0.709	-0.704	-0.700	-0.695	-0.691	-0.686	-0.681	-0.678	-0.672	-0.669	-0.664	-0.660	-0.656	-0.651	-0.649	-0.646	-0.641	-0.640	-0.638	-0.635	-0.634	-0.632	-0.631	-0.631	-0.631	-0.632	-0.634	-0.636	-0.639	-0.642	-0.646	-0.651	-0.655	-0.661	-0.668	-0.675	-0.682	-0.690	-0.699	-0.709	-0.719	-0.729	-0.740	-0.751	-0.762	-0.776	-0.789	-0.801	-0.815	-0.829	-0.844	-0.856	-0.871	-0.886	-0.900	-0.914	-0.929	-0.942	-0.955	-0.969	-0.981	-0.994	-1.005	-1.018	-1.028	-1.039	-1.049	-1.058	-1.066	-1.072	-1.080	-1.085	-1.091	-1.095	-1.098	-1.100	-1.101	-1.102	-1.101	-1.101	-1.098	-1.094	-1.090	-1.085	-1.079	-1.072	-1.065	-1.056	-1.049	-1.038	-1.026	-1.016	-1.006	-0.994	-0.982	-0.971	-0.960	-0.946	-0.934	-0.922	-0.910	-0.898	-0.885	-0.874	-0.862	-0.851	-0.841	-0.831	-0.821	-0.814	-0.806	-0.799	-0.794	-0.788	-0.782	-0.780	-0.778	-0.776	-0.776	-0.778	-0.779	-0.781	-0.786	-0.792	-0.799	-0.806	-0.815	-0.824	-0.835	-0.848	-0.860	-0.872	-0.888	-0.901	-0.919	-0.934	-0.952	-0.969	-0.989	-1.006	-1.026	-1.045	-1.065	-1.085	-1.104	-1.124	-1.142	-1.162	-1.181	-1.200	-1.218	-1.235	-1.251	-1.268	-1.282	-1.296	-1.309	-1.321	-1.331	-1.341	-1.349	-1.356	-1.361	-1.365	-1.366	-1.366	-1.365	-1.362	-1.358	-1.352	-1.345	-1.336	-1.324	-1.311	-1.298	-1.281	-1.262	-1.245	-1.225	-1.202	-1.178	-1.152	-1.128	-1.100	-1.070	-1.041	-1.010	-0.979	-0.946	-0.912	-0.879	-0.844	-0.809	-0.772	-0.736	-0.699	-0.664	-0.628	-0.592	-0.556	-0.521	-0.485	-0.451	-0.416	-0.382	-0.350	-0.319	-0.288	-0.258	-0.229	-0.199	-0.172	-0.148	-0.122	-0.099	-0.076	-0.055	-0.035	-0.016	0.000	0.016	0.030	0.044	0.055	0.065	0.074	0.081	0.089	0.094	0.098	0.101	0.104	0.105	0.105	0.104	0.101	0.099	0.096	0.092	0.086	0.082	0.075	0.070	0.062	0.055	0.048	0.040	0.032	0.024	0.015	0.006	-0.001	-0.010	-0.018	-0.025	-0.034	-0.040	-0.049	-0.055	-0.061	-0.068	-0.072	-0.079	-0.084	-0.088	-0.090	-0.094	-0.096	-0.098	-0.099	-0.100	-0.100	-0.101	-0.101	-0.100	-0.098	-0.096	-0.094	-0.091	-0.088	-0.084	-0.080	-0.075	-0.069	-0.064	-0.058	-0.052	-0.045	-0.039	-0.032	-0.024	-0.018	-0.010	-0.002	0.005	0.012	0.021	0.029	0.036	0.044	0.051	0.059	0.065	0.072	0.080	0.085	0.091	0.098	0.104	0.109	0.115	0.120	0.124	0.129	0.134	0.138	0.141	0.144	0.146	0.149	0.151	0.154	0.155	0.156	0.158	0.158	0.159	0.158	0.158	0.156	0.156	0.154	0.152	0.150	0.148	0.145	0.141	0.139	0.134	0.130	0.125	0.121	0.116	0.111	0.105	0.100	0.094	0.088	0.080	0.075	0.066	0.060	0.052	0.045	0.038	0.029	0.021	0.011	0.004	-0.004	-0.014	-0.022	-0.031	-0.040	-0.050	-0.059	-0.069	-0.076	-0.086	-0.096	-0.105	-0.115	-0.124	-0.132	-0.141	-0.150	-0.159	-0.169	-0.178	-0.186	-0.194	-0.202	-0.209	-0.218	-0.224	-0.231	-0.238	-0.244	-0.251	-0.256	-0.261	-0.266	-0.270	-0.275	-0.279	-0.282	-0.285	-0.288	-0.290	-0.292	-0.294	-0.295	-0.294	-0.295	-0.295	-0.296	-0.296	-0.295	-0.294	-0.292	-0.291	-0.289	-0.288	-0.285	-0.281	-0.279	-0.276	-0.272	-0.269	-0.265	-0.261	-0.258	-0.254	-0.249	-0.245	-0.240	-0.236	-0.231	-0.228	-0.222	-0.219	-0.214	-0.209	-0.205	-0.201	-0.196	-0.192	-0.189	-0.185	-0.181	-0.178	-0.174	-0.170	-0.166	-0.162	-0.159	-0.155	-0.151	-0.148	-0.144	-0.141	-0.136	-0.134	-0.130	-0.126	-0.124	-0.120	-0.116	-0.111	-0.108	-0.104	-0.100	-0.095	-0.091	-0.086	-0.082	-0.076	-0.072	-0.066	-0.061	-0.055	-0.049	-0.042	-0.036	-0.029	-0.021	-0.014	-0.006	0.002	0.011	0.020	0.029	0.039	0.048	0.059	0.070	0.081	0.092	0.105	0.116	0.131	0.144	0.158	0.172	0.186	0.202	0.218	0.234	0.249	0.266	0.284	0.301	0.319	0.336	0.356	0.374	0.395	0.415	0.434	0.452	0.472	0.492	0.512	0.532	0.552	0.572	0.594	0.612	0.632	0.654	0.672	0.692	0.710	0.730	0.748	0.766	0.784	0.800	0.816	0.832	0.848	0.860	0.874	0.886	0.898	0.908	0.918	0.925	0.932	0.940	0.944	0.949	0.951	0.952	0.954	0.952	0.950	0.948	0.942	0.935	0.929	0.920	0.910	0.900	0.888	0.874	0.860	0.845	0.828	0.810	0.791	0.771	0.751	0.729	0.708	0.685	0.660	0.636	0.612	0.588	0.562	0.536	0.511	0.486	0.460	0.434	0.409	0.385	0.360	0.335	0.312	0.289	0.268	0.246	0.225	0.204	0.184	0.166	0.148	0.131	0.116	0.101	0.089	0.075	0.065	0.055	0.046	0.039	0.034	0.028	0.022	0.020	0.018	0.018	0.018	0.019	0.020	0.024	0.028	0.032	0.039	0.045	0.051	0.059	0.066	0.074	0.084	0.092	0.102	0.112	0.122	0.132	0.144	0.154	0.164	0.175	0.186	0.195	0.205	0.216	0.225	0.235	0.242	0.252	0.260	0.268	0.275	0.281	0.288	0.294	0.299	0.304	0.308	0.311	0.315	0.316	0.320	0.320	0.321	0.322	0.322	0.321	0.321	0.320	0.318	0.316	0.314	0.311	0.309	0.306	0.302	0.299	0.295	0.290	0.286	0.281	0.278	0.272	0.270	0.265	0.261	0.258	0.254	0.251	0.248	0.245	0.244	0.242	0.241	0.240	0.241	0.241	0.242	0.245	0.248	0.251	0.256	0.261	0.268	0.272	0.279	0.288	0.296	0.305	0.316	0.328	0.338	0.350	0.364	0.378	0.391	0.405	0.421	0.436	0.452	0.468	0.485	0.501	0.518	0.535	0.552	0.569	0.585	0.601	0.619	0.632	0.648	0.661	0.675	0.688	0.700	0.711	0.721	0.730	0.739	0.745	0.750	0.755	0.759	0.760	0.760	0.759	0.756	0.752	0.748	0.741	0.731	0.721	0.710	0.696	0.682	0.668	0.649	0.630	0.610	0.589	0.566	0.542	0.518	0.491	0.465	0.438	0.410	0.381	0.351	0.321	0.290	0.260	0.229	0.198	0.166	0.135	0.104	0.074	0.041	0.011	-0.019	-0.048	-0.078	-0.105	-0.134	-0.160	-0.188	-0.212	-0.236	-0.260	-0.282	-0.304	-0.324	-0.342	-0.361	-0.379	-0.394	-0.409	-0.422	-0.434	-0.445	-0.455	-0.464	-0.472	-0.479	-0.484	-0.489	-0.492	-0.496	-0.499	-0.499	-0.499	-0.499	-0.498	-0.496	-0.492	-0.489	-0.485	-0.480	-0.476	-0.470	-0.464	-0.459	-0.452	-0.444	-0.438	-0.430	-0.422	-0.415	-0.408	-0.400	-0.392	-0.385	-0.378	-0.370	-0.364	-0.356	-0.351	-0.344	-0.338	-0.332	-0.326	-0.321	-0.316	-0.311	-0.308	-0.304	-0.299	-0.296	-0.294	-0.290	-0.288	-0.286	-0.284	-0.284	-0.281	-0.281	-0.280	-0.281	-0.280	-0.281	-0.282	-0.282	-0.284	-0.286	-0.288	-0.288	-0.290	-0.291	-0.292	-0.295	-0.296	-0.299	-0.300	-0.300	-0.301	-0.302	-0.302	-0.302	-0.302	-0.301	-0.300	-0.299	-0.295	-0.292	-0.289	-0.284	-0.279	-0.272	-0.266	-0.258	-0.250	-0.240	-0.229	-0.218	-0.205	-0.191	-0.176	-0.160	-0.142	-0.124	-0.105	-0.084	-0.061	-0.036	-0.011	0.014	0.042	0.070	0.100	0.131	0.162	0.196	0.230	0.265	0.302	0.339	0.378	0.418	0.459	0.499	0.541	0.582	0.626	0.671	0.715	0.760	0.806	0.851	0.898	0.942	0.989	1.035	1.081	1.126	1.171	1.219	1.264	1.306	1.350	1.391	1.434	1.475	1.515	1.555	1.592	1.630	1.666	1.701	1.736	1.769	1.799	1.830	1.858	1.884	1.910	1.935	1.956	1.978	1.998	2.015	2.031	2.045	2.059	2.069	2.079	2.088	2.094	2.099	2.102	2.105	2.105	2.105	2.104	2.099	2.095	2.088	2.081	2.074	2.064	2.052	2.041	2.029	2.015	2.001	1.988	1.972	1.956	1.939	1.924	1.905	1.888	1.869	1.850	1.832	1.812	1.794	1.776	1.758	1.738	1.719	1.701	1.684	1.666	1.649	1.631	1.616	1.600	1.584	1.570	1.556	1.542	1.531	1.519	1.508	1.498	1.485	1.478	1.469	1.461	1.455	1.450	1.445	1.440	1.438	1.436	1.434	1.434	1.434	1.435	1.436	1.439	1.442	1.448	1.452	1.459	1.464	1.471	1.480	1.488	1.498	1.508	1.516	1.526	1.538	1.549	1.561	1.572	1.585	1.599	1.611	1.626	1.639	1.652	1.668	1.681	1.695	1.710	1.725	1.739	1.754	1.768	1.781	1.796	1.810	1.824	1.838	1.849	1.862	1.874	1.886	1.898	1.909	1.920	1.930	1.940	1.950	1.958	1.968	1.975	1.982	1.990	1.996	2.001	2.007	2.011	2.016	2.020	2.021	2.024	2.026	2.027	2.029	2.029	2.029	2.027	2.027	2.025	2.024	2.021	2.019	2.018	2.014	2.011	2.007	2.004	2.000	1.996	1.992	1.989	1.985	1.981	1.978	1.975	1.972	1.970	1.969	1.966	1.965	1.964	1.961	1.962	1.962	1.964	1.965	1.968	1.969	1.972	1.976	1.980	1.985	1.991	1.998	2.005	2.013	2.021	2.029	2.040	2.049	2.060	2.071	2.084	2.095	2.109	2.121	2.135	2.149	2.162	2.176	2.191	2.205	2.220	2.235	2.251	2.266	2.281	2.295	2.311	2.325	2.340	2.354	2.368	2.381	2.394	2.406	2.419	2.430	2.441	2.451	2.461	2.470	2.479	2.486	2.494	2.499	2.504	2.510	2.514	2.516	2.518	2.520	2.521	2.520	2.520	2.518	2.516	2.514	2.509	2.506	2.501	2.495	2.489	2.482	2.475	2.468	2.459	2.451	2.442	2.434	2.424	2.415	2.405	2.395	2.386	2.376	2.366	2.359	2.349	2.340	2.331	2.325	2.316	2.310	2.304	2.299	2.292	2.289	2.286	2.282	2.281	2.281	2.280	2.281	2.284	2.285	2.289	2.295	2.300	2.306	2.315	2.324	2.334	2.345	2.358	2.371	2.386	2.401	2.418	2.435	2.454	2.472	2.492	2.514	2.534	2.556	2.579	2.601	2.625	2.650	2.674	2.700	2.724	2.749	2.774	2.799	2.822	2.849	2.872	2.898	2.921	2.945	2.968	2.991	3.014	3.036	3.058	3.076	3.098	3.116	3.134	3.151	3.169	3.182	3.199	3.211	3.225	3.236	3.248	3.258	3.266	3.275	3.281	3.288	3.292	3.296	3.300	3.302	3.304	3.306	3.306	3.306	3.304	3.302	3.300	3.298	3.295	3.291	3.288	3.284	3.278	3.274	3.269	3.264	3.259	3.252	3.248	3.242	3.238	3.231	3.228	3.222	3.218	3.214	3.210	3.208	3.205	3.202	3.201	3.200	3.199	3.199	3.199	3.200	3.201	3.204	3.206	3.211	3.214	3.219	3.221	3.228	3.234	3.240	3.248	3.255	3.261	3.269	3.279	3.286	3.295	3.304	3.314	3.324	3.334	3.342	3.354	3.362	3.374	3.382	3.392	3.402	3.411	3.420	3.429	3.438	3.445	3.451	3.458	3.464	3.468	3.472	3.476	3.479	3.481	3.482	3.482	3.482	3.480	3.479	3.474	3.469	3.464	3.456	3.448	3.439	3.428	3.418	3.404	3.389	3.375	3.359	3.340	3.322	3.301	3.280	3.258	3.235	3.211	3.185	3.159	3.132	3.104	3.075	3.045	3.015	2.984	2.951	2.919	2.886	2.852	2.819	2.785	2.750	2.715	2.680	2.645	2.610	2.575	2.540	2.506	2.471	2.438	2.404	2.370	2.338	2.305	2.274	2.242	2.212	2.182	2.155	2.126	2.100	2.074	2.049	2.025	2.001	1.980	1.960	1.941	1.922	1.905	1.889	1.872	1.859	1.846	1.834	1.822	1.812	1.804	1.796	1.789	1.782	1.779	1.774	1.770	1.769	1.766	1.766	1.765	1.765	1.765	1.768	1.769	1.770	1.772	1.774	1.778	1.781	1.784	1.786	1.789	1.791	1.795	1.796	1.799	1.801	1.804	1.804	1.805	1.806	1.806	1.806	1.805	1.805	1.802	1.800	1.798	1.794	1.790	1.784	1.779	1.772	1.765	1.758	1.749	1.740	1.730	1.720	1.709	1.698	1.685	1.671	1.659	1.644	1.630	1.615	1.599	1.584	1.566	1.550	1.534	1.516	1.498	1.480	1.462	1.444	1.426	1.409	1.390	1.372	1.355	1.336	1.320	1.301	1.284	1.268	1.251	1.235	1.219	1.205	1.190	1.178	1.164	1.152	1.140	1.129	1.120	1.110	1.101	1.095	1.089	1.082	1.079	1.075	1.072	1.069	1.068	1.068	1.069	1.070	1.072	1.076	1.081	1.086	1.091	1.098	1.105	1.112	1.120	1.129	1.138	1.146	1.156	1.166	1.176	1.184	1.194	1.204	1.212	1.222	1.232	1.240	1.248	1.255	1.261	1.266	1.271	1.275	1.279	1.280	1.281	1.281	1.280	1.279	1.274	1.269	1.264	1.256	1.246	1.238	1.226	1.212	1.199	1.182	1.166	1.148	1.128	1.106	1.084	1.061	1.035	1.010	0.981	0.952	0.924	0.894	0.862	0.830	0.798	0.765	0.731	0.696	0.661	0.625	0.590	0.552	0.518	0.481	0.445	0.408	0.371	0.335	0.299	0.262	0.228	0.192	0.159	0.124	0.091	0.059	0.028	-0.004	-0.034	-0.062	-0.091	-0.119	-0.145	-0.171	-0.195	-0.219	-0.240	-0.261	-0.280	-0.299	-0.316	-0.334	-0.349	-0.361	-0.374	-0.386	-0.398	-0.408	-0.415	-0.422	-0.429	-0.435	-0.438	-0.441	-0.444	-0.446	-0.446	-0.446	-0.445	-0.444	-0.442	-0.439	-0.435	-0.431	-0.426	-0.421	-0.416	-0.411	-0.406	-0.400	-0.392	-0.388	-0.381	-0.376	-0.370	-0.365	-0.360	-0.355	-0.351	-0.346	-0.344	-0.339	-0.336	-0.334	-0.332	-0.331	-0.330	-0.330	-0.331	-0.332	-0.334	-0.336	-0.341	-0.346	-0.350	-0.356	-0.364	-0.371	-0.380	-0.389	-0.399	-0.410	-0.421	-0.432	-0.446	-0.461	-0.475	-0.490	-0.505	-0.521	-0.536	-0.554	-0.572	-0.590	-0.606	-0.625	-0.644	-0.662	-0.681	-0.701	-0.720	-0.740	-0.758	-0.778	-0.796	-0.814	-0.832	-0.850	-0.868	-0.885	-0.901	-0.916	-0.932	-0.948	-0.961	-0.976	-0.988	-1.000	-1.011	-1.021	-1.031	-1.040	-1.048	-1.055	-1.060	-1.066	-1.070	-1.074	-1.076	-1.079	-1.080	-1.080	-1.080	-1.078	-1.076	-1.071	-1.069	-1.064	-1.059	-1.052	-1.046	-1.039	-1.031	-1.024	-1.015	-1.005	-0.996	-0.986	-0.976	-0.966	-0.956	-0.946	-0.935	-0.925	-0.914	-0.902	-0.892	-0.884	-0.874	-0.865	-0.856	-0.848	-0.840	-0.831	-0.824	-0.818	-0.811	-0.805	-0.800	-0.795	-0.791	-0.788	-0.785	-0.784	-0.782	-0.782	-0.784	-0.785	-0.788	-0.790	-0.794	-0.799	-0.804	-0.811	-0.818	-0.825	-0.834	-0.844	-0.854	-0.864	-0.875	-0.888	-0.899	-0.914	-0.926	-0.940	-0.955	-0.969	-0.984	-1.000	-1.016	-1.031	-1.048	-1.064	-1.080	-1.096	-1.112	-1.129	-1.145	-1.161	-1.176	-1.192	-1.208	-1.222	-1.238	-1.250	-1.265	-1.278	-1.290	-1.302	-1.312	-1.322	-1.332	-1.341	-1.350	-1.356	-1.362	-1.369	-1.372	-1.376	-1.379	-1.380	-1.381	-1.381	-1.381	-1.379	-1.376	-1.371	-1.368	-1.361	-1.355	-1.346	-1.338	-1.329	-1.319	-1.306	-1.295	-1.282	-1.269	-1.255	-1.240	-1.224	-1.209	-1.191	-1.174	-1.158	-1.139	-1.120	-1.100	-1.081	-1.061	-1.042	-1.021	-1.002	-0.982	-0.962	-0.941	-0.921	-0.901	-0.880	-0.861	-0.841	-0.821	-0.802	-0.781	-0.764	-0.745	-0.728	-0.709	-0.691	-0.675	-0.659	-0.642	-0.628	-0.612	-0.598	-0.584	-0.571	-0.559	-0.548	-0.535	-0.525	-0.515	-0.506	-0.496	-0.489	-0.481	-0.475	-0.469	-0.464	-0.459	-0.454	-0.450	-0.448	-0.445	-0.444	-0.441	-0.441	-0.441	-0.442	-0.444	-0.445	-0.448	-0.451	-0.455	-0.458	-0.461	-0.466	-0.472	-0.476	-0.482	-0.489	-0.494	-0.500	-0.507	-0.514	-0.520	-0.526	-0.532	-0.540	-0.546	-0.554	-0.560	-0.566	-0.571	-0.578	-0.582	-0.589	-0.595	-0.599	-0.604	-0.609	-0.612	-0.616	-0.619	-0.621	-0.624	-0.626	-0.628	-0.629	-0.629	-0.629	-0.629	-0.628	-0.626	-0.625	-0.624	-0.621	-0.620	-0.618	-0.614	-0.612	-0.608	-0.605	-0.601	-0.599	-0.596	-0.594	-0.592	-0.590	-0.588	-0.586	-0.585	-0.585	-0.584	-0.584	-0.585	-0.585	-0.589	-0.590	-0.595	-0.598	-0.602	-0.609	-0.616	-0.624	-0.632	-0.642	-0.652	-0.664	-0.676	-0.689	-0.702	-0.719	-0.734	-0.751	-0.769	-0.788	-0.806	-0.828	-0.849	-0.870	-0.892	-0.916	-0.941	-0.965	-0.991	-1.016	-1.041	-1.069	-1.094	-1.121	-1.149	-1.176	-1.204	-1.231	-1.259	-1.285	-1.312	-1.339	-1.366	-1.392	-1.419	-1.442	-1.469	-1.492	-1.515	-1.539	-1.561	-1.582	-1.602	-1.622	-1.640	-1.658	-1.675	-1.691	-1.706	-1.720	-1.732	-1.744	-1.754	-1.764	-1.774	-1.781	-1.788	-1.794	-1.799	-1.802	-1.806	-1.808	-1.809	-1.810	-1.809	-1.809	-1.806	-1.804	-1.801	-1.798	-1.792	-1.789	-1.784	-1.778	-1.772	-1.768	-1.761	-1.755	-1.748	-1.741	-1.734	-1.729	-1.724	-1.719	-1.712	-1.708	-1.702	-1.699	-1.695	-1.690	-1.688	-1.684	-1.682	-1.680	-1.679	-1.679	-1.678	-1.679	-1.680	-1.681	-1.684	-1.688	-1.691	-1.696	-1.700	-1.705	-1.711	-1.719	-1.725	-1.732	-1.739	-1.748	-1.756	-1.764	-1.774	-1.782	-1.792	-1.801	-1.811	-1.821	-1.831	-1.841	-1.850	-1.861	-1.870	-1.879	-1.888	-1.898	-1.906	-1.914	-1.921	-1.929	-1.936	-1.942	-1.948	-1.954	-1.958	-1.961	-1.965	-1.968	-1.970	-1.971	-1.971	-1.972	-1.972	-1.971	-1.969	-1.966	-1.962	-1.959	-1.954	-1.948	-1.942	-1.935	-1.928	-1.919	-1.909	-1.900	-1.890	-1.880	-1.870	-1.858	-1.845	-1.832	-1.820	-1.806	-1.792	-1.779	-1.765	-1.750	-1.735	-1.720	-1.705	-1.690	-1.675	-1.660	-1.645	-1.629	-1.615	-1.600	-1.586	-1.571	-1.556	-1.542	-1.529	-1.516	-1.504	-1.492	-1.481	-1.470	-1.460	-1.450	-1.441	-1.432	-1.424	-1.416	-1.410	-1.404	-1.399	-1.395	-1.390	-1.388	-1.385	-1.385	-1.384	-1.384	-1.385	-1.386	-1.389	-1.392	-1.396	-1.402	-1.408	-1.412	-1.420	-1.429	-1.436	-1.445	-1.455	-1.465	-1.475	-1.485	-1.498	-1.509	-1.520	-1.532	-1.544	-1.556	-1.569	-1.581	-1.594	-1.606	-1.618	-1.630	-1.642	-1.652	-1.665	-1.675	-1.685	-1.695	-1.704	-1.712	-1.720	-1.726	-1.732	-1.738	-1.742	-1.745	-1.748	-1.749	-1.750	-1.748	-1.748	-1.744	-1.740	-1.735	-1.729	-1.721	-1.712	-1.702	-1.691	-1.679	-1.668	-1.655	-1.640	-1.624	-1.606	-1.590	-1.570	-1.551	-1.531	-1.511	-1.489	-1.468	-1.446	-1.422	-1.401	-1.378	-1.354	-1.330	-1.306	-1.284	-1.260	-1.236	-1.214	-1.191	-1.168	-1.145	-1.124	-1.102	-1.082	-1.064	-1.045	-1.028	-1.011	-0.995	-0.980	-0.965	-0.952	-0.941	-0.930	-0.920	-0.912	-0.904	-0.899	-0.894	-0.890	-0.888	-0.886	-0.885	-0.886	-0.888	-0.890	-0.894	-0.899	-0.905	-0.911	-0.919	-0.928	-0.936	-0.945	-0.955	-0.966	-0.978	-0.989	-1.001	-1.012	-1.025	-1.038	-1.050	-1.061	-1.075	-1.086	-1.099	-1.110	-1.121	-1.132	-1.141	-1.151	-1.160	-1.168	-1.176	-1.182	-1.189	-1.192	-1.196	-1.199	-1.200	-1.200	-1.200	-1.199	-1.195	-1.191	-1.185	-1.179	-1.170	-1.161	-1.151	-1.139	-1.125	-1.111	-1.095	-1.078	-1.059	-1.039	-1.019	-0.999	-0.976	-0.952	-0.929	-0.904	-0.878	-0.850	-0.824	-0.795	-0.766	-0.736	-0.706	-0.676	-0.646	-0.615	-0.584	-0.554	-0.522	-0.492	-0.461	-0.431	-0.401	-0.371	-0.342	-0.314	-0.284	-0.256	-0.230	-0.204	-0.180	-0.155	-0.134	-0.111	-0.091	-0.070	-0.052	-0.034	-0.019	-0.004	0.011	0.024	0.034	0.044	0.052	0.060	0.065	0.070	0.072	0.074	0.075	0.074	0.071	0.069	0.062	0.058	0.050	0.041	0.034	0.022	0.012	0.000	-0.012	-0.028	-0.041	-0.056	-0.071	-0.088	-0.104	-0.121	-0.138	-0.156	-0.174	-0.192	-0.210	-0.229	-0.248	-0.265	-0.284	-0.301	-0.319	-0.336	-0.354	-0.370	-0.386	-0.401	-0.418	-0.432	-0.446	-0.460	-0.472	-0.485	-0.496	-0.507	-0.516	-0.526	-0.534	-0.541	-0.548	-0.554	-0.560	-0.564	-0.566	-0.569	-0.570	-0.571	-0.572	-0.572	-0.570	-0.569	-0.566	-0.562	-0.559	-0.554	-0.549	-0.542	-0.536	-0.530	-0.522	-0.514	-0.506	-0.499	-0.490	-0.481	-0.472	-0.465	-0.456	-0.448	-0.439	-0.430	-0.421	-0.414	-0.405	-0.398	-0.391	-0.385	-0.379	-0.372	-0.368	-0.364	-0.360	-0.356	-0.352	-0.351	-0.350	-0.350	-0.350	-0.350	-0.351	-0.354	-0.356	-0.361	-0.365	-0.371	-0.376	-0.384	-0.390	-0.399	-0.406	-0.416	-0.426	-0.436	-0.448	-0.459	-0.470	-0.481	-0.495	-0.507	-0.520	-0.534	-0.546	-0.560	-0.572	-0.586	-0.599	-0.612	-0.625	-0.636	-0.649	-0.661	-0.672	-0.682	-0.692	-0.702	-0.712	-0.721	-0.729	-0.736	-0.742	-0.749	-0.752	-0.758	-0.760	-0.762	-0.764	-0.765	-0.764	-0.762	-0.759	-0.755	-0.750	-0.745	-0.739	-0.731	-0.722	-0.712	-0.704	-0.692	-0.680	-0.666	-0.654	-0.640	-0.624	-0.609	-0.591	-0.575	-0.558	-0.540	-0.521	-0.502	-0.482	-0.462	-0.442	-0.422	-0.402	-0.381	-0.360	-0.340	-0.319	-0.298	-0.278	-0.256	-0.238	-0.216	-0.196	-0.175	-0.158	-0.139	-0.120	-0.102	-0.085	-0.069	-0.051	-0.036	-0.020	-0.006	0.009	0.022	0.035	0.048	0.060	0.071	0.081	0.091	0.101	0.110	0.119	0.126	0.132	0.140	0.146	0.152	0.158	0.162	0.168	0.171	0.175	0.179	0.181	0.184	0.186	0.190	0.191	0.194	0.195	0.198	0.198	0.200	0.201	0.202	0.204	0.204	0.206	0.206	0.208	0.209	0.211	0.211	0.212	0.215	0.218	0.219	0.220	0.222	0.225	0.226	0.229	0.231	0.234	0.236	0.239	0.241	0.245	0.248	0.251	0.254	0.258	0.261	0.265	0.269	0.272	0.276	0.281	0.285	0.290	0.294	0.299	0.304	0.309	0.314	0.319	0.324	0.329	0.334	0.340	0.345	0.350	0.356	0.364	0.369	0.375	0.381	0.388	0.395	0.402	0.409	0.415	0.422	0.430	0.438	0.445	0.451	0.459	0.466	0.474	0.480	0.489	0.496	0.504	0.511	0.519	0.528	0.535	0.542	0.551	0.559	0.566	0.574	0.582	0.590	0.598	0.605	0.612	0.620	0.629	0.635	0.644	0.651	0.659	0.666	0.672	0.681	0.688	0.696	0.702	0.710	0.718	0.725	0.732	0.740	0.748	0.756	0.764	0.771	0.779	0.788	0.795	0.804	0.812	0.820	0.829	0.839	0.848	0.856	0.866	0.876	0.886	0.896	0.908	0.918	0.929	0.939	0.950	0.961	0.974	0.985	0.998	1.010	1.022	1.036	1.049	1.064	1.076	1.090	1.105	1.120	1.134	1.149	1.162	1.178	1.194	1.208	1.222	1.239	1.254	1.269	1.284	1.299	1.314	1.329	1.342	1.358	1.371	1.386	1.400	1.412	1.426	1.439	1.450	1.462	1.474	1.485	1.495	1.506	1.516	1.524	1.532	1.540	1.546	1.552	1.558	1.562	1.566	1.569	1.571	1.572	1.572	1.574	1.571	1.570	1.566	1.562	1.558	1.551	1.545	1.538	1.529	1.519	1.509	1.498	1.485	1.472	1.459	1.444	1.429	1.412	1.395	1.378	1.360	1.341	1.322	1.302	1.282	1.261	1.240	1.219	1.198	1.175	1.152	1.131	1.109	1.086	1.064	1.041	1.019	0.998	0.975	0.952	0.931	0.910	0.890	0.870	0.850	0.831	0.811	0.794	0.776	0.760	0.744	0.729	0.714	0.699	0.686	0.674	0.661	0.650	0.640	0.631	0.624	0.615	0.608	0.601	0.596	0.590	0.586	0.582	0.579	0.578	0.576	0.575	0.574	0.574	0.575	0.575	0.576	0.579	0.581	0.582	0.586	0.589	0.591	0.595	0.599	0.602	0.606	0.610	0.612	0.618	0.621	0.625	0.628	0.630	0.634	0.636	0.639	0.641	0.642	0.645	0.646	0.646	0.648	0.648	0.646	0.646	0.645	0.644	0.641	0.640	0.636	0.632	0.630	0.625	0.620	0.615	0.610	0.604	0.598	0.590	0.584	0.575	0.566	0.559	0.550	0.540	0.530	0.521	0.510	0.500	0.490	0.478	0.466	0.456	0.444	0.432	0.420	0.410	0.398	0.385	0.374	0.362	0.350	0.339	0.328	0.316	0.305	0.294	0.285	0.274	0.264	0.255	0.246	0.238	0.230	0.222	0.216	0.210	0.204	0.199	0.194	0.190	0.186	0.184	0.182	0.180	0.180	0.180	0.180	0.181	0.184	0.186	0.189	0.194	0.199	0.202	0.210	0.215	0.222	0.229	0.238	0.245	0.255	0.262	0.272	0.282	0.292	0.302	0.312	0.322	0.334	0.342	0.355	0.366	0.378	0.386	0.398	0.406	0.416	0.425	0.435	0.444	0.451	0.460	0.469	0.476	0.482	0.489	0.495	0.501	0.506	0.511	0.514	0.519	0.521	0.524	0.526	0.528	0.529	0.529	0.529	0.529	0.529	0.526	0.525	0.522	0.520	0.518	0.514	0.510	0.506	0.501	0.498	0.492	0.486	0.482	0.476	0.471	0.465	0.459	0.454	0.446	0.440	0.434	0.428	0.421	0.415	0.409	0.404	0.396	0.390	0.385	0.379	0.371	0.366	0.360	0.354	0.349	0.342	0.336	0.330	0.326	0.321	0.315	0.310	0.305	0.301	0.296	0.292	0.289	0.285	0.280	0.276	0.271	0.269	0.266	0.262	0.260	0.258	0.256	0.254	0.251	0.251	0.250	0.249	0.249	0.248	0.249	0.249	0.249	0.250	0.251	0.252	0.255	0.258	0.260	0.262	0.268	0.271	0.275	0.279	0.285	0.289	0.295	0.301	0.306	0.312	0.320	0.328	0.335	0.342	0.350	0.359	0.368	0.376	0.385	0.392	0.401	0.411	0.420	0.429	0.439	0.449	0.458	0.468	0.476	0.484	0.492	0.502	0.511	0.520	0.526	0.534	0.542	0.549	0.556	0.561	0.568	0.572	0.578	0.581	0.586	0.589	0.591	0.594	0.595	0.596	0.596	0.596	0.595	0.594	0.591	0.588	0.585	0.581	0.578	0.571	0.568	0.560	0.555	0.548	0.541	0.532	0.526	0.518	0.509	0.500	0.491	0.484	0.475	0.465	0.458	0.449	0.440	0.432	0.425	0.416	0.408	0.400	0.392	0.388	0.380	0.375	0.370	0.365	0.361	0.358	0.354	0.351	0.351	0.349	0.349	0.349	0.350	0.351	0.352	0.355	0.359	0.362	0.366	0.371	0.379	0.385	0.391	0.398	0.405	0.411	0.419	0.428	0.436	0.444	0.452	0.460	0.469	0.478	0.485	0.494	0.501	0.509	0.516	0.522	0.528	0.534	0.539	0.544	0.548	0.549	0.551	0.552	0.552	0.552	0.551	0.549	0.546	0.541	0.536	0.529	0.521	0.512	0.502	0.491	0.479	0.465	0.451	0.436	0.420	0.401	0.382	0.362	0.341	0.319	0.298	0.272	0.248	0.222	0.198	0.170	0.142	0.115	0.086	0.056	0.028	-0.002	-0.034	-0.064	-0.094	-0.125	-0.155	-0.185	-0.216	-0.246	-0.276	-0.306	-0.336	-0.364	-0.392	-0.420	-0.446	-0.472	-0.498	-0.522	-0.548	-0.571	-0.592	-0.614	-0.634	-0.654	-0.671	-0.688	-0.704	-0.719	-0.732	-0.745	-0.756	-0.768	-0.776	-0.784	-0.792	-0.798	-0.804	-0.809	-0.812	-0.815	-0.818	-0.819	-0.819	-0.819	-0.818	-0.816	-0.815	-0.812	-0.811	-0.809	-0.806	-0.802	-0.800	-0.796	-0.795	-0.791	-0.789	-0.786	-0.785	-0.782	-0.782	-0.781	-0.781	-0.782	-0.784	-0.785	-0.788	-0.791	-0.796	-0.801	-0.808	-0.814	-0.822	-0.832	-0.842	-0.852	-0.865	-0.879	-0.891	-0.906	-0.924	-0.939	-0.958	-0.975	-0.995	-1.016	-1.036	-1.058	-1.080	-1.102	-1.125	-1.150	-1.174	-1.199	-1.222	-1.249	-1.274	-1.299	-1.324	-1.349	-1.374	-1.400	-1.424	-1.448	-1.472	-1.496	-1.519	-1.541	-1.564	-1.584	-1.604	-1.624	-1.640	-1.659	-1.672	-1.689	-1.702	-1.715	-1.726	-1.735	-1.744	-1.751	-1.759	-1.762	-1.766	-1.769	-1.770	-1.769	-1.768	-1.764	-1.759	-1.752	-1.746	-1.738	-1.728	-1.718	-1.705	-1.692	-1.679	-1.665	-1.650	-1.634	-1.615	-1.599	-1.579	-1.561	-1.541	-1.520	-1.500	-1.480	-1.459	-1.438	-1.418	-1.396	-1.376	-1.354	-1.334	-1.312	-1.292	-1.274	-1.254	-1.234	-1.216	-1.198	-1.180	-1.162	-1.146	-1.130	-1.115	-1.101	-1.086	-1.075	-1.062	-1.050	-1.040	-1.031	-1.021	-1.014	-1.008	-1.000	-0.995	-0.990	-0.986	-0.982	-0.980	-0.978	-0.976	-0.976	-0.975	-0.976	-0.979	-0.980	-0.982	-0.985	-0.988	-0.991	-0.996	-1.001	-1.005	-1.010	-1.015	-1.021	-1.028	-1.032	-1.040	-1.046	-1.052	-1.058	-1.064	-1.070	-1.075	-1.081	-1.086	-1.091	-1.096	-1.100	-1.104	-1.108	-1.110	-1.112	-1.114	-1.116	-1.115	-1.115	-1.114	-1.112	-1.110	-1.108	-1.102	-1.098	-1.091	-1.084	-1.076	-1.068	-1.058	-1.046	-1.034	-1.021	-1.008	-0.991	-0.975	-0.958	-0.940	-0.921	-0.900	-0.879	-0.858	-0.835	-0.811	-0.786	-0.761	-0.735	-0.709	-0.681	-0.654	-0.628	-0.598	-0.570	-0.541	-0.512	-0.484	-0.454	-0.425	-0.396	-0.368	-0.339	-0.311	-0.284	-0.256	-0.229	-0.204	-0.178	-0.152	-0.128	-0.105	-0.082	-0.061	-0.040	-0.020	-0.001	0.016	0.032	0.049	0.062	0.076	0.089	0.100	0.110	0.119	0.126	0.134	0.139	0.144	0.148	0.151	0.152	0.154	0.154	0.152	0.150	0.148	0.144	0.140	0.135	0.130	0.124	0.118	0.110	0.101	0.094	0.085	0.075	0.066	0.056	0.046	0.036	0.026	0.015	0.004	-0.006	-0.016	-0.028	-0.039	-0.050	-0.060	-0.071	-0.081	-0.092	-0.102	-0.114	-0.125	-0.136	-0.146	-0.156	-0.166	-0.176	-0.186	-0.196	-0.205	-0.215	-0.224	-0.234	-0.242	-0.250	-0.259	-0.268	-0.276	-0.284	-0.291	-0.299	-0.306	-0.314	-0.320	-0.326	-0.332	-0.338	-0.344	-0.351	-0.356	-0.362	-0.368	-0.372	-0.378	-0.381	-0.386	-0.390	-0.394	-0.399	-0.402	-0.406	-0.410	-0.414	-0.418	-0.421	-0.425	-0.429	-0.432	-0.436	-0.441	-0.445	-0.450	-0.455	-0.460	-0.466	-0.472	-0.479	-0.485	-0.492	-0.500	-0.509	-0.519	-0.528	-0.538	-0.550	-0.561	-0.574	-0.589	-0.602	-0.618	-0.634	-0.650	-0.668	-0.686	-0.706	-0.728	-0.748	-0.770	-0.792	-0.816	-0.841	-0.868	-0.892	-0.921	-0.948	-0.976	-1.005	-1.035	-1.065	-1.095	-1.126	-1.158	-1.189	-1.220	-1.252	-1.284	-1.315	-1.348	-1.379	-1.410	-1.441	-1.471	-1.502	-1.531	-1.560	-1.589	-1.618	-1.645	-1.670	-1.696	-1.720	-1.744	-1.765	-1.786	-1.806	-1.825	-1.842	-1.858	-1.874	-1.888	-1.899	-1.911	-1.920	-1.929	-1.936	-1.941	-1.945	-1.949	-1.950	-1.951	-1.950	-1.949	-1.946	-1.942	-1.938	-1.932	-1.926	-1.918	-1.909	-1.900	-1.890	-1.880	-1.870	-1.858	-1.846	-1.834	-1.821	-1.809	-1.796	-1.782	-1.770	-1.756	-1.744	-1.732	-1.720	-1.709	-1.696	-1.686	-1.674	-1.665	-1.655	-1.648	-1.639	-1.631	-1.625	-1.620	-1.615	-1.611	-1.608	-1.606	-1.604	-1.604	-1.605	-1.605	-1.608	-1.611	-1.615	-1.621	-1.628	-1.635	-1.642	-1.650	-1.660	-1.670	-1.682	-1.692	-1.706	-1.719	-1.734	-1.748	-1.761	-1.778	-1.791	-1.808	-1.825	-1.840	-1.858	-1.875	-1.891	-1.908	-1.924	-1.940	-1.958	-1.972	-1.990	-2.004	-2.019	-2.034	-2.047	-2.062	-2.075	-2.089	-2.101	-2.112	-2.124	-2.134	-2.144	-2.152	-2.160	-2.169	-2.175	-2.180	-2.186	-2.191	-2.195	-2.198	-2.201	-2.202	-2.205	-2.205	-2.206	-2.206	-2.206	-2.205	-2.204	-2.202	-2.201	-2.199	-2.196	-2.195	-2.192	-2.190	-2.189	-2.185	-2.184	-2.182	-2.180	-2.180	-2.178	-2.178	-2.178	-2.178	-2.178	-2.178	-2.180	-2.182	-2.184	-2.188	-2.192	-2.196	-2.201	-2.209	-2.214	-2.221	-2.230	-2.239	-2.248	-2.259	-2.269	-2.280	-2.294	-2.305	-2.319	-2.332	-2.348	-2.362	-2.379	-2.395	-2.410	-2.428	-2.445	-2.462	-2.481	-2.500	-2.518	-2.536	-2.556	-2.575	-2.594	-2.612	-2.632	-2.651	-2.670	-2.689	-2.708	-2.726	-2.744	-2.762	-2.780	-2.796	-2.812	-2.829	-2.845	-2.859	-2.872	-2.888	-2.900	-2.912	-2.922	-2.934	-2.942	-2.951	-2.959	-2.966	-2.974	-2.979	-2.982	-2.986	-2.989	-2.989	-2.990	-2.990	-2.988	-2.986	-2.982	-2.978	-2.972	-2.965	-2.959	-2.951	-2.942	-2.931	-2.920	-2.910	-2.896	-2.884	-2.870	-2.856	-2.840	-2.825	-2.808	-2.792	-2.775	-2.758	-2.740	-2.721	-2.701	-2.682	-2.664	-2.644	-2.624	-2.604	-2.584	-2.564	-2.544	-2.524	-2.504	-2.484	-2.464	-2.445	-2.425	-2.408	-2.389	-2.371	-2.352	-2.335	-2.318	-2.301	-2.285	-2.270	-2.255	-2.240	-2.226	-2.214	-2.201	-2.189	-2.178	-2.168	-2.158	-2.149	-2.141	-2.134	-2.126	-2.120	-2.115	-2.111	-2.108	-2.105	-2.104	-2.101	-2.101	-2.102	-2.104	-2.106	-2.109	-2.112	-2.116	-2.122	-2.128	-2.134	-2.141	-2.149	-2.156	-2.166	-2.176	-2.186	-2.198	-2.208	-2.220	-2.232	-2.245	-2.258	-2.270	-2.284	-2.298	-2.310	-2.324	-2.339	-2.354	-2.369	-2.382	-2.398	-2.411	-2.426	-2.440	-2.454	-2.466	-2.481	-2.494	-2.506	-2.519	-2.530	-2.541	-2.552	-2.564	-2.574	-2.582	-2.592	-2.600	-2.608	-2.615	-2.621	-2.626	-2.631	-2.636	-2.640	-2.644	-2.648	-2.650	-2.651	-2.654	-2.652	-2.654	-2.654	-2.651	-2.651	-2.649	-2.645	-2.642	-2.640	-2.636	-2.632	-2.628	-2.624	-2.619	-2.614	-2.609	-2.604	-2.598	-2.592	-2.586	-2.581	-2.576	-2.570	-2.564	-2.559	-2.554	-2.549	-2.542	-2.538	-2.532	-2.528	-2.524	-2.519	-2.514	-2.511	-2.508	-2.504	-2.501	-2.498	-2.495	-2.491	-2.489	-2.488	-2.485	-2.484	-2.481	-2.481	-2.480	-2.478	-2.478	-2.478	-2.476	-2.476	-2.476	-2.475	-2.474	-2.474	-2.474	-2.474	-2.474	-2.474	-2.472	-2.472	-2.472	-2.472	-2.471	-2.470	-2.469	-2.468	-2.466	-2.465	-2.465	-2.462	-2.461	-2.458	-2.455	-2.452	-2.450	-2.446	-2.441	-2.438	-2.432	-2.429	-2.424	-2.418	-2.412	-2.406	-2.400	-2.394	-2.388	-2.380	-2.372	-2.365	-2.358	-2.348	-2.339	-2.330	-2.321	-2.312	-2.305	-2.296	-2.286	-2.279	-2.269	-2.261	-2.252	-2.242	-2.235	-2.226	-2.218	-2.210	-2.202	-2.195	-2.189	-2.181	-2.175	-2.170	-2.166	-2.161	-2.158	-2.154	-2.151	-2.150	-2.148	-2.148	-2.148	-2.150	-2.151	-2.154	-2.158	-2.161	-2.166	-2.171	-2.179	-2.185	-2.194	-2.202	-2.212	-2.221	-2.234	-2.245	-2.258	-2.271	-2.284	-2.299	-2.314	-2.329	-2.345	-2.361	-2.378	-2.394	-2.410	-2.428	-2.445	-2.462	-2.480	-2.498	-2.516	-2.532	-2.550	-2.566	-2.584	-2.600	-2.615	-2.631	-2.646	-2.660	-2.674	-2.688	-2.700	-2.711	-2.721	-2.731	-2.740	-2.748	-2.756	-2.761	-2.768	-2.771	-2.774	-2.776	-2.776	-2.776	-2.775	-2.772	-2.770	-2.764	-2.759	-2.752	-2.745	-2.736	-2.726	-2.716	-2.705	-2.692	-2.679	-2.666	-2.651	-2.635	-2.620	-2.602	-2.585	-2.568	-2.549	-2.531	-2.512	-2.494	-2.475	-2.454	-2.435	-2.415	-2.396	-2.376	-2.356	-2.338	-2.318	-2.298	-2.280	-2.262	-2.244	-2.228	-2.210	-2.194	-2.179	-2.164	-2.149	-2.135	-2.122	-2.110	-2.100	-2.089	-2.080	-2.070	-2.062	-2.056	-2.051	-2.045	-2.041	-2.038	-2.036	-2.035	-2.033	-2.033	-2.035	-2.036	-2.038	-2.041	-2.045	-2.050	-2.055	-2.060	-2.068	-2.074	-2.081	-2.089	-2.096	-2.104	-2.112	-2.121	-2.130	-2.139	-2.148	-2.156	-2.165	-2.174	-2.182	-2.189	-2.196	-2.204	-2.210	-2.215	-2.220	-2.225	-2.229	-2.232	-2.234	-2.234	-2.235	-2.235	-2.234	-2.230	-2.228	-2.224	-2.218	-2.210	-2.202	-2.194	-2.184	-2.172	-2.161	-2.148	-2.134	-2.118	-2.101	-2.084	-2.066	-2.046	-2.025	-2.005	-1.982	-1.960	-1.936	-1.912	-1.886	-1.860	-1.834	-1.808	-1.781	-1.755	-1.728	-1.700	-1.672	-1.644	-1.616	-1.588	-1.560	-1.531	-1.505	-1.478	-1.450	-1.424	-1.396	-1.371	-1.345	-1.320	-1.296	-1.271	-1.250	-1.228	-1.205	-1.184	-1.164	-1.144	-1.126	-1.108	-1.090	-1.074	-1.059	-1.045	-1.030	-1.018	-1.005	-0.994	-0.984	-0.974	-0.965	-0.958	-0.950	-0.945	-0.939	-0.934	-0.929	-0.925	-0.922	-0.920	-0.918	-0.916	-0.916	-0.916	-0.915	-0.915	-0.916	-0.916	-0.918	-0.919	-0.920	-0.922	-0.922	-0.924	-0.925	-0.925	-0.926	-0.926	-0.926	-0.926	-0.925	-0.922	-0.921	-0.919	-0.915	-0.911	-0.906	-0.900	-0.895	-0.889	-0.881	-0.871	-0.862	-0.852	-0.841	-0.828	-0.814	-0.800	-0.785	-0.769	-0.752	-0.734	-0.716	-0.696	-0.676	-0.655	-0.632	-0.611	-0.588	-0.562	-0.539	-0.514	-0.488	-0.462	-0.436	-0.410	-0.382	-0.356	-0.331	-0.304	-0.278	-0.251	-0.225	-0.200	-0.175	-0.149	-0.125	-0.102	-0.080	-0.058	-0.035	-0.015	0.004	0.022	0.040	0.058	0.072	0.086	0.099	0.111	0.121	0.130	0.139	0.145	0.150	0.154	0.158	0.159	0.159	0.159	0.156	0.152	0.149	0.144	0.136	0.129	0.120	0.110	0.099	0.088	0.075	0.061	0.046	0.032	0.016	0.001	-0.016	-0.032	-0.050	-0.069	-0.088	-0.105	-0.125	-0.145	-0.164	-0.184	-0.204	-0.224	-0.244	-0.264	-0.282	-0.304	-0.324	-0.342	-0.362	-0.382	-0.401	-0.420	-0.440	-0.458	-0.476	-0.494	-0.512	-0.531	-0.549	-0.566	-0.584	-0.601	-0.618	-0.634	-0.649	-0.665	-0.681	-0.696	-0.712	-0.726	-0.740	-0.755	-0.769	-0.782	-0.796	-0.809	-0.821	-0.834	-0.845	-0.858	-0.869	-0.879	-0.889	-0.900	-0.910	-0.920	-0.929	-0.938	-0.948	-0.955	-0.962	-0.970	-0.976	-0.984	-0.990	-0.996	-1.002	-1.008	-1.012	-1.018	-1.022	-1.026	-1.031	-1.036	-1.040	-1.044	-1.048	-1.051	-1.055	-1.059	-1.062	-1.066	-1.071	-1.075	-1.079	-1.084	-1.089	-1.095	-1.101	-1.108	-1.114	-1.121	-1.129	-1.139	-1.148	-1.158	-1.168	-1.179	-1.191	-1.205	-1.219	-1.234	-1.249	-1.266	-1.284	-1.301	-1.321	-1.341	-1.362	-1.385	-1.409	-1.431	-1.456	-1.482	-1.508	-1.536	-1.562	-1.591	-1.621	-1.651	-1.681	-1.712	-1.742	-1.775	-1.806	-1.839	-1.870	-1.902	-1.934	-1.965	-1.998	-2.030	-2.061	-2.092	-2.122	-2.152	-2.181	-2.211	-2.239	-2.266	-2.292	-2.319	-2.342	-2.366	-2.389	-2.411	-2.431	-2.451	-2.470	-2.488	-2.504	-2.519	-2.532	-2.546	-2.558	-2.568	-2.576	-2.585	-2.592	-2.599	-2.604	-2.608	-2.610	-2.614	-2.615	-2.615	-2.615	-2.612	-2.611	-2.609	-2.605	-2.601	-2.598	-2.594	-2.588	-2.582	-2.576	-2.570	-2.565	-2.559	-2.551	-2.545	-2.539	-2.531	-2.525	-2.519	-2.512	-2.506	-2.500	-2.494	-2.488	-2.481	-2.478	-2.471	-2.466	-2.462	-2.456	-2.452	-2.448	-2.444	-2.439	-2.436	-2.432	-2.428	-2.425	-2.421	-2.418	-2.415	-2.412	-2.409	-2.405	-2.401	-2.399	-2.395	-2.392	-2.389	-2.385	-2.381	-2.378	-2.374	-2.370	-2.366	-2.361	-2.358	-2.352	-2.348	-2.342	-2.336	-2.331	-2.326	-2.319	-2.314	-2.308	-2.300	-2.294	-2.288	-2.280	-2.272	-2.265	-2.256	-2.249	-2.239	-2.231	-2.222	-2.212	-2.204	-2.195	-2.185	-2.175	-2.165	-2.154	-2.144	-2.132	-2.122	-2.110	-2.099	-2.088	-2.078	-2.065	-2.051	-2.040	-2.027	-2.015	-2.002	-1.991	-1.979	-1.966	-1.954	-1.940	-1.928	-1.914	-1.902	-1.889	-1.876	-1.864	-1.850	-1.839	-1.828	-1.815	-1.804	-1.792	-1.782	-1.772	-1.762	-1.752	-1.744	-1.736	-1.728	-1.721	-1.714	-1.709	-1.702	-1.699	-1.695	-1.692	-1.691	-1.690	-1.690	-1.691	-1.692	-1.696	-1.699	-1.704	-1.710	-1.716	-1.724	-1.731	-1.741	-1.751	-1.762	-1.774	-1.786	-1.800	-1.815	-1.828	-1.844	-1.859	-1.875	-1.891	-1.909	-1.926	-1.944	-1.961	-1.979	-1.996	-2.013	-2.030	-2.047	-2.064	-2.081	-2.096	-2.111	-2.126	-2.140	-2.152	-2.165	-2.175	-2.185	-2.195	-2.205	-2.212	-2.219	-2.224	-2.228	-2.230	-2.232	-2.232	-2.231	-2.230	-2.228	-2.222	-2.216	-2.210	-2.202	-2.192	-2.182	-2.171	-2.160	-2.146	-2.132	-2.119	-2.102	-2.088	-2.070	-2.052	-2.035	-2.016	-1.999	-1.980	-1.961	-1.942	-1.921	-1.902	-1.882	-1.865	-1.845	-1.828	-1.809	-1.791	-1.772	-1.756	-1.740	-1.725	-1.710	-1.695	-1.682	-1.669	-1.656	-1.646	-1.636	-1.626	-1.619	-1.611	-1.605	-1.600	-1.595	-1.592	-1.589	-1.588	-1.588	-1.588	-1.589	-1.590	-1.594	-1.598	-1.601	-1.606	-1.612	-1.619	-1.626	-1.635	-1.644	-1.652	-1.661	-1.671	-1.681	-1.692	-1.702	-1.714	-1.725	-1.735	-1.746	-1.758	-1.769	-1.779	-1.790	-1.800	-1.809	-1.819	-1.828	-1.836	-1.842	-1.851	-1.858	-1.862	-1.868	-1.871	-1.875	-1.878	-1.879	-1.879	-1.879	-1.878	-1.876	-1.874	-1.870	-1.865	-1.859	-1.854	-1.846	-1.839	-1.829	-1.819	-1.808	-1.796	-1.785	-1.774	-1.760	-1.748	-1.732	-1.719	-1.704	-1.689	-1.675	-1.659	-1.644	-1.629	-1.612	-1.595	-1.580	-1.565	-1.552	-1.538	-1.524	-1.509	-1.496	-1.482	-1.470	-1.458	-1.446	-1.436	-1.425	-1.415	-1.406	-1.398	-1.389	-1.381	-1.375	-1.369	-1.364	-1.359	-1.354	-1.350	-1.346	-1.344	-1.340	-1.339	-1.338	-1.335	-1.335	-1.332	-1.332	-1.332	-1.332	-1.332	-1.332	-1.332	-1.332	-1.332	-1.334	-1.334	-1.334	-1.334	-1.334	-1.334	-1.332	-1.332	-1.331	-1.330	-1.328	-1.326	-1.325	-1.322	-1.320	-1.319	-1.315	-1.312	-1.309	-1.304	-1.301	-1.298	-1.292	-1.289	-1.284	-1.279	-1.274	-1.269	-1.264	-1.259	-1.252	-1.246	-1.241	-1.235	-1.229	-1.224	-1.218	-1.211	-1.206	-1.200	-1.195	-1.189	-1.184	-1.176	-1.171	-1.166	-1.159	-1.154	-1.148	-1.141	-1.136	-1.131	-1.125	-1.119	-1.114	-1.108	-1.101	-1.096	-1.090	-1.085	-1.079	-1.074	-1.068	-1.061	-1.056	-1.051	-1.045	-1.041	-1.036	-1.032	-1.028	-1.022	-1.018	-1.014	-1.010	-1.006	-1.002	-0.999	-0.996	-0.994	-0.991	-0.990	-0.988	-0.986	-0.985	-0.985	-0.985	-0.986	-0.988	-0.989	-0.992	-0.995	-0.999	-1.001	-1.008	-1.012	-1.019	-1.026	-1.034	-1.041	-1.051	-1.060	-1.071	-1.081	-1.094	-1.106	-1.119	-1.132	-1.148	-1.161	-1.176	-1.194	-1.210	-1.228	-1.245	-1.262	-1.281	-1.301	-1.321	-1.341	-1.361	-1.382	-1.402	-1.424	-1.445	-1.468	-1.489	-1.511	-1.532	-1.555	-1.578	-1.600	-1.622	-1.644	-1.665	-1.688	-1.709	-1.730	-1.750	-1.771	-1.791	-1.811	-1.831	-1.851	-1.870	-1.888	-1.905	-1.922	-1.939	-1.955	-1.971	-1.986	-2.000	-2.014	-2.027	-2.039	-2.051	-2.062	-2.072	-2.082	-2.091	-2.099	-2.106	-2.114	-2.119	-2.124	-2.129	-2.131	-2.134	-2.136	-2.136	-2.138	-2.138	-2.136	-2.134	-2.131	-2.128	-2.122	-2.118	-2.111	-2.105	-2.098	-2.089	-2.080	-2.071	-2.061	-2.051	-2.040	-2.029	-2.018	-2.004	-1.992	-1.979	-1.965	-1.951	-1.938	-1.922	-1.908	-1.894	-1.878	-1.864	-1.848	-1.834	-1.819	-1.805	-1.789	-1.775	-1.762	-1.749	-1.735	-1.722	-1.710	-1.699	-1.688	-1.678	-1.668	-1.659	-1.650	-1.642	-1.636	-1.630	-1.625	-1.621	-1.618	-1.615	-1.614	-1.614	-1.612	-1.615	-1.616	-1.619	-1.624	-1.628	-1.632	-1.640	-1.645	-1.652	-1.660	-1.670	-1.678	-1.688	-1.698	-1.708	-1.719	-1.729	-1.741	-1.751	-1.764	-1.776	-1.788	-1.798	-1.810	-1.820	-1.830	-1.840	-1.850	-1.860	-1.869	-1.876	-1.885	-1.891	-1.898	-1.902	-1.908	-1.911	-1.915	-1.918	-1.919	-1.919	-1.919	-1.918	-1.915	-1.912	-1.908	-1.904	-1.899	-1.892	-1.885	-1.878	-1.870	-1.861	-1.851	-1.841	-1.830	-1.819	-1.808	-1.795	-1.782	-1.769	-1.756	-1.742	-1.729	-1.716	-1.702	-1.690	-1.676	-1.662	-1.649	-1.636	-1.624	-1.611	-1.600	-1.588	-1.576	-1.565	-1.555	-1.545	-1.535	-1.526	-1.519	-1.510	-1.502	-1.496	-1.490	-1.484	-1.479	-1.474	-1.470	-1.466	-1.464	-1.460	-1.459	-1.455	-1.454	-1.452	-1.451	-1.449	-1.449	-1.448	-1.446	-1.445	-1.445	-1.442	-1.440	-1.440	-1.436	-1.435	-1.432	-1.429	-1.425	-1.421	-1.416	-1.410	-1.405	-1.398	-1.390	-1.382	-1.374	-1.364	-1.354	-1.344	-1.332	-1.321	-1.308	-1.292	-1.279	-1.264	-1.248	-1.229	-1.212	-1.194	-1.175	-1.155	-1.135	-1.115	-1.094	-1.071	-1.051	-1.029	-1.006	-0.982	-0.959	-0.936	-0.914	-0.889	-0.865	-0.842	-0.820	-0.796	-0.774	-0.751	-0.729	-0.708	-0.686	-0.665	-0.644	-0.624	-0.604	-0.585	-0.566	-0.549	-0.530	-0.514	-0.498	-0.482	-0.468	-0.452	-0.439	-0.425	-0.412	-0.402	-0.391	-0.381	-0.371	-0.362	-0.354	-0.346	-0.338	-0.331	-0.325	-0.319	-0.314	-0.308	-0.304	-0.300	-0.295	-0.292	-0.289	-0.286	-0.284	-0.281	-0.279	-0.276	-0.275	-0.274	-0.274	-0.272	-0.271	-0.270	-0.270	-0.269	-0.269	-0.269	-0.268	-0.269	-0.269	-0.268	-0.269	-0.269	-0.268	-0.269	-0.269	-0.269	-0.270	-0.270	-0.271	-0.271	-0.272	-0.271	-0.272	-0.274	-0.274	-0.275	-0.274	-0.275	-0.278	-0.278	-0.280	-0.280	-0.281	-0.282	-0.284	-0.285	-0.286	-0.288	-0.289	-0.290	-0.292	-0.294	-0.295	-0.296	-0.299	-0.300	-0.302	-0.304	-0.305	-0.308	-0.309	-0.311	-0.314	-0.315	-0.318	-0.320	-0.322	-0.325	-0.328	-0.330	-0.332	-0.336	-0.339	-0.341	-0.344	-0.348	-0.350	-0.352	-0.358	-0.360	-0.365	-0.369	-0.372	-0.376	-0.381	-0.385	-0.390	-0.395	-0.400	-0.405	-0.411	-0.416	-0.422	-0.428	-0.434	-0.441	-0.448	-0.454	-0.460	-0.468	-0.475	-0.481	-0.490	-0.498	-0.505	-0.511	-0.520	-0.529	-0.536	-0.545	-0.552	-0.561	-0.571	-0.579	-0.588	-0.598	-0.606	-0.615	-0.625	-0.634	-0.642	-0.651	-0.661	-0.670	-0.679	-0.688	-0.696	-0.705	-0.712	-0.721	-0.729	-0.736	-0.742	-0.750	-0.756	-0.764	-0.770	-0.775	-0.779	-0.784	-0.788	-0.792	-0.796	-0.798	-0.800	-0.801	-0.801	-0.801	-0.800	-0.799	-0.796	-0.794	-0.789	-0.785	-0.779	-0.772	-0.765	-0.758	-0.749	-0.740	-0.730	-0.719	-0.706	-0.694	-0.680	-0.666	-0.650	-0.635	-0.619	-0.601	-0.584	-0.566	-0.549	-0.530	-0.510	-0.490	-0.470	-0.450	-0.429	-0.408	-0.385	-0.364	-0.342	-0.321	-0.300	-0.279	-0.258	-0.236	-0.215	-0.195	-0.174	-0.154	-0.135	-0.116	-0.098	-0.079	-0.061	-0.045	-0.029	-0.012	0.000	0.015	0.026	0.039	0.050	0.060	0.070	0.078	0.084	0.091	0.096	0.101	0.105	0.106	0.109	0.110	0.110	0.109	0.108	0.105	0.102	0.098	0.092	0.086	0.082	0.075	0.068	0.060	0.052	0.045	0.036	0.028	0.019	0.010	0.001	-0.009	-0.018	-0.026	-0.034	-0.042	-0.049	-0.058	-0.064	-0.071	-0.078	-0.084	-0.090	-0.095	-0.100	-0.102	-0.106	-0.109	-0.110	-0.111	-0.112	-0.111	-0.110	-0.109	-0.105	-0.102	-0.098	-0.094	-0.088	-0.081	-0.075	-0.068	-0.059	-0.051	-0.041	-0.032	-0.022	-0.011	-0.001	0.010	0.020	0.031	0.042	0.054	0.066	0.078	0.090	0.101	0.112	0.124	0.135	0.146	0.156	0.166	0.175	0.184	0.192	0.200	0.208	0.214	0.220	0.225	0.231	0.235	0.238	0.241	0.241	0.244	0.244	0.242	0.241	0.239	0.235	0.231	0.226	0.221	0.215	0.208	0.200	0.192	0.184	0.175	0.165	0.152	0.142	0.130	0.118	0.105	0.090	0.076	0.061	0.048	0.032	0.016	0.001	-0.015	-0.032	-0.049	-0.065	-0.082	-0.099	-0.115	-0.132	-0.149	-0.165	-0.181	-0.196	-0.212	-0.229	-0.244	-0.259	-0.274	-0.288	-0.301	-0.315	-0.329	-0.341	-0.354	-0.365	-0.376	-0.386	-0.396	-0.405	-0.414	-0.422	-0.429	-0.435	-0.440	-0.445	-0.449	-0.452	-0.454	-0.456	-0.456	-0.456	-0.456	-0.454	-0.451	-0.448	-0.444	-0.439	-0.431	-0.425	-0.418	-0.409	-0.400	-0.390	-0.379	-0.369	-0.356	-0.344	-0.329	-0.315	-0.300	-0.285	-0.268	-0.251	-0.234	-0.215	-0.198	-0.178	-0.158	-0.138	-0.118	-0.096	-0.075	-0.054	-0.032	-0.010	0.011	0.034	0.056	0.079	0.101	0.124	0.146	0.169	0.191	0.212	0.234	0.255	0.278	0.298	0.319	0.338	0.359	0.378	0.396	0.414	0.432	0.450	0.465	0.481	0.498	0.512	0.526	0.539	0.552	0.564	0.575	0.586	0.595	0.605	0.612	0.620	0.628	0.634	0.639	0.642	0.648	0.651	0.655	0.658	0.659	0.660	0.662	0.664	0.662	0.664	0.664	0.662	0.660	0.660	0.658	0.655	0.654	0.651	0.651	0.649	0.648	0.645	0.644	0.642	0.641	0.639	0.639	0.638	0.638	0.636	0.636	0.636	0.636	0.638	0.638	0.639	0.640	0.641	0.642	0.644	0.646	0.648	0.650	0.652	0.655	0.658	0.660	0.662	0.666	0.669	0.671	0.674	0.676	0.679	0.681	0.682	0.682	0.685	0.684	0.685	0.685	0.684	0.681	0.680	0.678	0.674	0.670	0.666	0.661	0.654	0.648	0.640	0.632	0.624	0.612	0.604	0.592	0.580	0.566	0.554	0.540	0.525	0.510	0.495	0.478	0.460	0.444	0.425	0.408	0.389	0.370	0.351	0.330	0.311	0.290	0.271	0.251	0.231	0.211	0.190	0.171	0.151	0.132	0.114	0.095	0.078	0.060	0.042	0.026	0.011	-0.002	-0.018	-0.030	-0.042	-0.054	-0.068	-0.078	-0.088	-0.095	-0.104	-0.110	-0.116	-0.121	-0.125	-0.129	-0.131	-0.132	-0.134	-0.135	-0.134	-0.132	-0.130	-0.128	-0.124	-0.120	-0.116	-0.111	-0.106	-0.100	-0.095	-0.088	-0.080	-0.072	-0.066	-0.059	-0.052	-0.045	-0.038	-0.031	-0.024	-0.018	-0.009	-0.002	0.002	0.009	0.015	0.019	0.024	0.028	0.031	0.034	0.036	0.039	0.040	0.040	0.040	0.039	0.039	0.036	0.032	0.030	0.026	0.021	0.016	0.011	0.004	-0.002	-0.010	-0.018	-0.026	-0.035	-0.042	-0.052	-0.062	-0.071	-0.081	-0.091	-0.101	-0.112	-0.124	-0.134	-0.145	-0.155	-0.166	-0.178	-0.188	-0.199	-0.208	-0.219	-0.229	-0.238	-0.248	-0.256	-0.265	-0.272	-0.281	-0.289	-0.294	-0.301	-0.308	-0.314	-0.319	-0.324	-0.328	-0.331	-0.335	-0.336	-0.339	-0.341	-0.344	-0.345	-0.345	-0.346	-0.346	-0.345	-0.344	-0.342	-0.341	-0.340	-0.338	-0.334	-0.332	-0.328	-0.325	-0.321	-0.316	-0.312	-0.308	-0.302	-0.299	-0.294	-0.289	-0.282	-0.276	-0.270	-0.265	-0.260	-0.254	-0.249	-0.242	-0.238	-0.232	-0.226	-0.220	-0.214	-0.209	-0.204	-0.199	-0.194	-0.189	-0.184	-0.179	-0.175	-0.171	-0.166	-0.164	-0.160	-0.159	-0.155	-0.154	-0.152	-0.151	-0.149	-0.150	-0.149	-0.149	-0.151	-0.151	-0.154	-0.156	-0.160	-0.162	-0.166	-0.171	-0.178	-0.182	-0.189	-0.196	-0.205	-0.212	-0.221	-0.231	-0.241	-0.251	-0.262	-0.275	-0.288	-0.300	-0.312	-0.326	-0.341	-0.355	-0.371	-0.386	-0.402	-0.419	-0.434	-0.451	-0.468	-0.485	-0.501	-0.519	-0.534	-0.551	-0.568	-0.585	-0.601	-0.616	-0.631	-0.646	-0.661	-0.675	-0.689	-0.704	-0.716	-0.729	-0.740	-0.752	-0.761	-0.772	-0.781	-0.788	-0.796	-0.801	-0.808	-0.811	-0.816	-0.818	-0.821	-0.821	-0.822	-0.820	-0.819	-0.816	-0.812	-0.808	-0.802	-0.796	-0.789	-0.780	-0.771	-0.762	-0.751	-0.740	-0.729	-0.716	-0.702	-0.689	-0.674	-0.660	-0.644	-0.629	-0.612	-0.596	-0.580	-0.562	-0.545	-0.528	-0.510	-0.492	-0.475	-0.458	-0.440	-0.424	-0.406	-0.389	-0.374	-0.358	-0.341	-0.328	-0.314	-0.299	-0.285	-0.274	-0.261	-0.250	-0.240	-0.230	-0.221	-0.212	-0.206	-0.200	-0.195	-0.191	-0.188	-0.186	-0.185	-0.185	-0.185	-0.186	-0.189	-0.194	-0.198	-0.204	-0.210	-0.218	-0.226	-0.235	-0.244	-0.255	-0.266	-0.279	-0.290	-0.304	-0.316	-0.331	-0.345	-0.360	-0.375	-0.390	-0.405	-0.420	-0.436	-0.450	-0.465	-0.480	-0.495	-0.510	-0.524	-0.538	-0.550	-0.564	-0.575	-0.585	-0.596	-0.606	-0.615	-0.622	-0.631	-0.636	-0.641	-0.646	-0.650	-0.652	-0.652	-0.652	-0.654	-0.651	-0.649	-0.645	-0.640	-0.635	-0.628	-0.621	-0.612	-0.604	-0.595	-0.585	-0.574	-0.561	-0.550	-0.539	-0.525	-0.512	-0.498	-0.485	-0.471	-0.456	-0.442	-0.428	-0.415	-0.400	-0.388	-0.374	-0.362	-0.349	-0.338	-0.326	-0.315	-0.305	-0.296	-0.288	-0.279	-0.272	-0.266	-0.261	-0.258	-0.252	-0.250	-0.250	-0.248	-0.249	-0.249	-0.251	-0.255	-0.259	-0.262	-0.269	-0.274	-0.282	-0.289	-0.298	-0.306	-0.316	-0.325	-0.335	-0.346	-0.359	-0.369	-0.381	-0.394	-0.406	-0.419	-0.430	-0.442	-0.454	-0.466	-0.478	-0.489	-0.499	-0.510	-0.520	-0.530	-0.539	-0.548	-0.555	-0.561	-0.569	-0.575	-0.579	-0.584	-0.588	-0.591	-0.594	-0.595	-0.595	-0.595	-0.594	-0.591	-0.590	-0.585	-0.581	-0.576	-0.571	-0.564	-0.558	-0.550	-0.541	-0.532	-0.522	-0.511	-0.501	-0.490	-0.479	-0.466	-0.455	-0.441	-0.429	-0.415	-0.401	-0.388	-0.374	-0.361	-0.346	-0.331	-0.318	-0.302	-0.289	-0.275	-0.260	-0.245	-0.231	-0.219	-0.204	-0.190	-0.178	-0.162	-0.150	-0.138	-0.124	-0.111	-0.101	-0.089	-0.078	-0.066	-0.055	-0.045	-0.035	-0.025	-0.015	-0.006	0.001	0.011	0.019	0.026	0.034	0.041	0.049	0.055	0.061	0.068	0.072	0.080	0.085	0.090	0.095	0.100	0.105	0.110	0.115	0.119	0.124	0.129	0.132	0.138	0.141	0.146	0.151	0.155	0.160	0.165	0.170	0.175	0.180	0.186	0.191	0.198	0.204	0.210	0.218	0.225	0.231	0.239	0.248	0.256	0.264	0.272	0.280	0.289	0.298	0.306	0.318	0.326	0.336	0.346	0.356	0.366	0.376	0.386	0.396	0.408	0.416	0.426	0.435	0.445	0.454	0.462	0.471	0.481	0.489	0.496	0.504	0.511	0.518	0.522	0.529	0.534	0.540	0.544	0.546	0.550	0.552	0.555	0.558	0.560	0.560	0.561	0.560	0.561	0.560	0.558	0.556	0.554	0.552	0.549	0.545	0.542	0.539	0.534	0.530	0.525	0.520	0.515	0.510	0.504	0.499	0.492	0.488	0.482	0.476	0.470	0.465	0.460	0.454	0.449	0.442	0.438	0.432	100.000	5.000	2.000	1.000	5.000	0.000	0.000	0.000	0.000	0.000	0.000	0.000	0.000	0.000	0.000	0.000	0.000	0.000	0.346	0.338	0.326	0.318	0.306	0.296	0.288	0.276	0.268	0.258	0.248	0.238	0.226	0.216	0.208	0.198	0.189	0.180	0.171	0.161	0.152	0.144	0.136	0.128	0.120	0.114	0.106	0.099	0.094	0.088	0.082	0.076	0.072	0.069	0.064	0.061	0.060	0.058	0.056	0.055	0.055	0.056	0.056	0.058	0.060	0.062	0.066	0.071	0.078	0.084	0.089	0.098	0.105	0.115	0.124	0.135	0.146	0.159	0.171	0.185	0.199	0.214	0.230	0.245	0.262	0.280	0.298	0.316	0.334	0.355	0.374	0.394	0.414	0.434	0.454	0.475	0.496	0.516	0.538	0.556	0.578	0.598	0.619	0.638	0.658	0.678	0.696	0.714	0.731	0.749	0.765	0.781	0.798	0.811	0.824	0.838	0.849	0.860	0.871	0.881	0.890	0.898	0.904	0.911	0.915	0.920	0.924	0.926	0.929	0.929	0.929	0.929	0.929	0.926	0.924	0.920	0.915	0.911	0.905	0.899	0.892	0.886	0.880	0.872	0.865	0.858	0.849	0.841	0.832	0.825	0.816	0.809	0.800	0.791	0.785	0.776	0.769	0.761	0.754	0.746	0.740	0.734	0.728	0.720	0.715	0.709	0.704	0.699	0.694	0.690	0.686	0.681	0.679	0.675	0.672	0.670	0.669	0.666	0.662	0.661	0.659	0.658	0.655	0.652	0.651	0.649	0.646	0.644	0.641	0.638	0.634	0.631	0.628	0.624	0.619	0.614	0.609	0.602	0.596	0.590	0.582	0.575	0.566	0.559	0.549	0.540	0.529	0.519	0.509	0.496	0.484	0.471	0.460	0.446	0.432	0.419	0.404	0.390	0.375	0.359	0.344	0.328	0.312	0.298	0.281	0.264	0.249	0.232	0.218	0.201	0.186	0.170	0.155	0.141	0.126	0.112	0.099	0.085	0.072	0.060	0.048	0.035	0.024	0.014	0.004	-0.006	-0.014	-0.022	-0.030	-0.038	-0.044	-0.050	-0.055	-0.060	-0.064	-0.066	-0.071	-0.072	-0.075	-0.076	-0.078	-0.079	-0.078	-0.079	-0.076	-0.075	-0.074	-0.072	-0.070	-0.068	-0.066	-0.062	-0.060	-0.055	-0.051	-0.049	-0.044	-0.040	-0.035	-0.031	-0.028	-0.024	-0.020	-0.015	-0.012	-0.008	-0.005	-0.001	0.001	0.004	0.008	0.010	0.011	0.014	0.015	0.018	0.019	0.019	0.019	0.020	0.019	0.019	0.018	0.018	0.016	0.014	0.011	0.011	0.009	0.005	0.002	0.000	-0.005	-0.008	-0.012	-0.016	-0.021	-0.028	-0.032	-0.038	-0.042	-0.049	-0.055	-0.060	-0.068	-0.074	-0.080	-0.086	-0.094	-0.101	-0.108	-0.115	-0.122	-0.130	-0.138	-0.145	-0.152	-0.160	-0.169	-0.176	-0.185	-0.192	-0.200	-0.209	-0.218	-0.226	-0.234	-0.242	-0.250	-0.258	-0.266	-0.274	-0.282	-0.290	-0.299	-0.306	-0.314	-0.322	-0.330	-0.338	-0.345	-0.352	-0.360	-0.366	-0.374	-0.382	-0.389	-0.394	-0.400	-0.406	-0.412	-0.419	-0.425	-0.431	-0.436	-0.442	-0.448	-0.452	-0.458	-0.461	-0.465	-0.470	-0.474	-0.476	-0.480	-0.482	-0.486	-0.488	-0.491	-0.494	-0.496	-0.499	-0.501	-0.502	-0.504	-0.505	-0.507	-0.509	-0.510	-0.512	-0.514	-0.515	-0.516	-0.518	-0.519	-0.521	-0.522	-0.525	-0.525	-0.528	-0.531	-0.532	-0.536	-0.539	-0.542	-0.546	-0.551	-0.556	-0.560	-0.566	-0.572	-0.578	-0.585	-0.591	-0.600	-0.608	-0.618	-0.625	-0.635	-0.646	-0.656	-0.668	-0.679	-0.691	-0.704	-0.718	-0.730	-0.744	-0.756	-0.771	-0.785	-0.800	-0.815	-0.830	-0.845	-0.860	-0.875	-0.891	-0.908	-0.922	-0.938	-0.954	-0.969	-0.982	-0.998	-1.012	-1.025	-1.040	-1.052	-1.065	-1.076	-1.089	-1.099	-1.110	-1.119	-1.128	-1.135	-1.142	-1.150	-1.155	-1.160	-1.164	-1.168	-1.169	-1.171	-1.171	-1.171	-1.171	-1.170	-1.166	-1.162	-1.159	-1.154	-1.148	-1.141	-1.134	-1.125	-1.116	-1.106	-1.098	-1.086	-1.075	-1.064	-1.051	-1.039	-1.025	-1.011	-0.999	-0.985	-0.969	-0.955	-0.941	-0.928	-0.912	-0.899	-0.885	-0.870	-0.856	-0.842	-0.830	-0.816	-0.804	-0.792	-0.781	-0.770	-0.759	-0.750	-0.741	-0.732	-0.725	-0.718	-0.712	-0.705	-0.701	-0.696	-0.694	-0.691	-0.690	-0.689	-0.690	-0.690	-0.691	-0.694	-0.696	-0.701	-0.706	-0.710	-0.715	-0.722	-0.729	-0.736	-0.744	-0.752	-0.762	-0.771	-0.780	-0.790	-0.800	-0.810	-0.820	-0.830	-0.840	-0.851	-0.861	-0.871	-0.881	-0.891	-0.900	-0.908	-0.916	-0.924	-0.931	-0.938	-0.944	-0.949	-0.954	-0.958	-0.961	-0.964	-0.965	-0.966	-0.966	-0.965	-0.965	-0.962	-0.959	-0.954	-0.949	-0.944	-0.938	-0.930	-0.924	-0.914	-0.904	-0.895	-0.884	-0.872	-0.861	-0.849	-0.835	-0.821	-0.808	-0.794	-0.779	-0.764	-0.749	-0.734	-0.719	-0.702	-0.686	-0.671	-0.655	-0.640	-0.625	-0.610	-0.596	-0.581	-0.566	-0.552	-0.539	-0.526	-0.514	-0.500	-0.489	-0.479	-0.466	-0.458	-0.448	-0.438	-0.429	-0.421	-0.412	-0.405	-0.399	-0.392	-0.388	-0.382	-0.376	-0.372	-0.369	-0.366	-0.364	-0.361	-0.359	-0.356	-0.355	-0.354	-0.352	-0.352	-0.352	-0.351	-0.351	-0.351	-0.350	-0.351	-0.351	-0.351	-0.351	-0.352	-0.351	-0.352	-0.352	-0.352	-0.351	-0.350	-0.350	-0.350	-0.350	-0.349	-0.349	-0.348	-0.346	-0.344	-0.342	-0.341	-0.340	-0.336	-0.335	-0.332	-0.330	-0.328	-0.324	-0.321	-0.318	-0.314	-0.311	-0.306	-0.304	-0.300	-0.296	-0.291	-0.286	-0.282	-0.279	-0.275	-0.270	-0.265	-0.261	-0.256	-0.251	-0.246	-0.241	-0.236	-0.230	-0.224	-0.219	-0.212	-0.208	-0.201	-0.196	-0.190	-0.184	-0.178	-0.171	-0.165	-0.159	-0.151	-0.145	-0.139	-0.132	-0.125	-0.118	-0.110	-0.102	-0.095	-0.088	-0.080	-0.071	-0.062	-0.055	-0.046	-0.038	-0.029	-0.020	-0.011	-0.002	0.008	0.016	0.026	0.035	0.045	0.055	0.065	0.075	0.085	0.095	0.106	0.116	0.126	0.138	0.149	0.159	0.169	0.180	0.191	0.202	0.214	0.225	0.236	0.248	0.260	0.271	0.282	0.295	0.306	0.318	0.330	0.341	0.354	0.365	0.376	0.388	0.399	0.410	0.421	0.431	0.442	0.452	0.462	0.472	0.482	0.492	0.502	0.510	0.519	0.528	0.535	0.542	0.550	0.556	0.562	0.568	0.572	0.578	0.581	0.586	0.589	0.592	0.594	0.595	0.595	0.596	0.596	0.596	0.595	0.594	0.591	0.590	0.586	0.584	0.580	0.576	0.572	0.568	0.562	0.558	0.551	0.546	0.540	0.534	0.529	0.521	0.516	0.510	0.504	0.498	0.491	0.485	0.480	0.475	0.469	0.464	0.459	0.455	0.450	0.445	0.442	0.439	0.436	0.432	0.431	0.430	0.429	0.428	0.428	0.428	0.429	0.429	0.431	0.432	0.435	0.440	0.442	0.448	0.452	0.458	0.464	0.470	0.476	0.485	0.492	0.500	0.509	0.519	0.529	0.539	0.550	0.561	0.574	0.586	0.599	0.611	0.626	0.639	0.652	0.666	0.682	0.696	0.712	0.728	0.745	0.761	0.778	0.794	0.811	0.829	0.846	0.864	0.880	0.898	0.915	0.934	0.951	0.969	0.986	1.004	1.021	1.038	1.056	1.074	1.090	1.106	1.122	1.139	1.154	1.169	1.182	1.198	1.211	1.224	1.236	1.249	1.260	1.271	1.281	1.292	1.301	1.310	1.318	1.325	1.331	1.338	1.341	1.348	1.350	1.352	1.355	1.356	1.356	1.356	1.355	1.352	1.351	1.348	1.342	1.339	1.332	1.326	1.320	1.311	1.304	1.295	1.285	1.275	1.265	1.254	1.242	1.230	1.216	1.202	1.190	1.175	1.161	1.146	1.132	1.118	1.100	1.085	1.069	1.054	1.038	1.021	1.004	0.988	0.970	0.954	0.936	0.920	0.902	0.886	0.870	0.854	0.838	0.820	0.805	0.789	0.774	0.758	0.742	0.726	0.712	0.696	0.682	0.668	0.654	0.641	0.628	0.612	0.600	0.588	0.575	0.562	0.550	0.539	0.528	0.516	0.505	0.495	0.484	0.474	0.464	0.454	0.444	0.436	0.428	0.418	0.409	0.400	0.391	0.384	0.376	0.369	0.361	0.355	0.349	0.342	0.336	0.331	0.325	0.320	0.316	0.311	0.308	0.304	0.300	0.296	0.294	0.291	0.289	0.288	0.286	0.285	0.282	0.281	0.282	0.282	0.281	0.282	0.282	0.282	0.284	0.285	0.286	0.286	0.288	0.289	0.290	0.291	0.292	0.292	0.294	0.295	0.296	0.296	0.298	0.298	0.296	0.296	0.295	0.294	0.292	0.291	0.289	0.286	0.284	0.280	0.278	0.272	0.270	0.265	0.260	0.256	0.250	0.245	0.240	0.232	0.226	0.221	0.215	0.209	0.202	0.196	0.189	0.181	0.175	0.169	0.161	0.156	0.150	0.145	0.139	0.135	0.130	0.126	0.122	0.119	0.116	0.115	0.112	0.111	0.110	0.110	0.109	0.110	0.111	0.112	0.115	0.118	0.120	0.124	0.126	0.130	0.135	0.139	0.142	0.148	0.152	0.158	0.162	0.168	0.172	0.178	0.182	0.186	0.191	0.195	0.200	0.204	0.206	0.210	0.212	0.215	0.218	0.219	0.218	0.219	0.218	0.218	0.215	0.212	0.211	0.208	0.202	0.199	0.192	0.188	0.181	0.175	0.168	0.159	0.150	0.141	0.132	0.121	0.111	0.101	0.090	0.079	0.066	0.054	0.042	0.030	0.018	0.004	-0.009	-0.022	-0.036	-0.049	-0.062	-0.076	-0.090	-0.104	-0.119	-0.132	-0.146	-0.161	-0.174	-0.189	-0.202	-0.216	-0.230	-0.244	-0.258	-0.270	-0.284	-0.295	-0.309	-0.322	-0.336	-0.349	-0.361	-0.374	-0.386	-0.398	-0.410	-0.421	-0.432	-0.444	-0.455	-0.465	-0.476	-0.486	-0.495	-0.505	-0.514	-0.522	-0.530	-0.539	-0.546	-0.552	-0.560	-0.565	-0.570	-0.575	-0.580	-0.584	-0.586	-0.589	-0.591	-0.591	-0.592	-0.592	-0.591	-0.590	-0.589	-0.586	-0.584	-0.579	-0.576	-0.570	-0.565	-0.559	-0.552	-0.546	-0.539	-0.532	-0.525	-0.518	-0.510	-0.500	-0.492	-0.484	-0.478	-0.469	-0.460	-0.452	-0.445	-0.438	-0.431	-0.424	-0.418	-0.411	-0.406	-0.401	-0.398	-0.395	-0.391	-0.389	-0.389	-0.388	-0.388	-0.389	-0.391	-0.394	-0.398	-0.402	-0.409	-0.415	-0.422	-0.430	-0.439	-0.448	-0.459	-0.471	-0.482	-0.495	-0.507	-0.521	-0.536	-0.551	-0.566	-0.581	-0.598	-0.615	-0.631	-0.648	-0.662	-0.680	-0.698	-0.714	-0.731	-0.748	-0.765	-0.781	-0.796	-0.812	-0.828	-0.842	-0.859	-0.872	-0.886	-0.899	-0.911	-0.924	-0.935	-0.948	-0.958	-0.969	-0.979	-0.988	-0.995	-1.004	-1.011	-1.019	-1.025	-1.032	-1.038	-1.042	-1.048	-1.051	-1.056	-1.060	-1.062	-1.066	-1.069	-1.072	-1.074	-1.075	-1.078	-1.080	-1.081	-1.081	-1.082	-1.082	-1.084	-1.084	-1.085	-1.084	-1.084	-1.084	-1.085	-1.085	-1.084	-1.082	-1.082	-1.081	-1.080	-1.080	-1.079	-1.078	-1.078	-1.075	-1.074	-1.074	-1.071	-1.070	-1.069	-1.068	-1.065	-1.064	-1.062	-1.060	-1.059	-1.056	-1.056	-1.054	-1.051	-1.050	-1.049	-1.048	-1.046	-1.045	-1.045	-1.044	-1.042	-1.042	-1.042	-1.042	-1.042	-1.042	-1.042	-1.044	-1.044	-1.044	-1.046	-1.049	-1.050	-1.051	-1.054	-1.056	-1.058	-1.060	-1.062	-1.065	-1.069	-1.072	-1.076	-1.079	-1.082	-1.086	-1.091	-1.094	-1.098	-1.101	-1.105	-1.109	-1.112	-1.116	-1.120	-1.124	-1.128	-1.130	-1.132	-1.136	-1.139	-1.142	-1.144	-1.148	-1.149	-1.150	-1.152	-1.155	-1.158	-1.159	-1.160	-1.161	-1.162	-1.164	-1.165	-1.166	-1.168	-1.168	-1.170	-1.170	-1.171	-1.171	-1.172	-1.174	-1.174	-1.175	-1.176	-1.178	-1.179	-1.180	-1.181	-1.181	-1.184	-1.185	-1.186	-1.189	-1.190	-1.194	-1.195	-1.198	-1.200	-1.201	-1.204	-1.206	-1.209	-1.212	-1.214	-1.216	-1.220	-1.221	-1.225	-1.228	-1.229	-1.232	-1.235	-1.238	-1.239	-1.241	-1.244	-1.244	-1.246	-1.248	-1.249	-1.249	-1.249	-1.249	-1.249	-1.249	-1.246	-1.246	-1.245	-1.242	-1.240	-1.236	-1.234	-1.230	-1.225	-1.221	-1.216	-1.210	-1.204	-1.198	-1.190	-1.184	-1.175	-1.169	-1.160	-1.151	-1.142	-1.132	-1.124	-1.114	-1.101	-1.091	-1.080	-1.068	-1.058	-1.045	-1.032	-1.021	-1.008	-0.995	-0.982	-0.970	-0.958	-0.945	-0.932	-0.920	-0.906	-0.894	-0.880	-0.868	-0.856	-0.844	-0.831	-0.820	-0.809	-0.798	-0.786	-0.776	-0.766	-0.755	-0.745	-0.736	-0.726	-0.720	-0.711	-0.704	-0.695	-0.689	-0.682	-0.676	-0.670	-0.666	-0.660	-0.658	-0.654	-0.650	-0.648	-0.645	-0.644	-0.641	-0.641	-0.641	-0.641	-0.641	-0.644	-0.645	-0.646	-0.649	-0.651	-0.655	-0.659	-0.662	-0.668	-0.671	-0.675	-0.681	-0.688	-0.692	-0.700	-0.705	-0.712	-0.719	-0.726	-0.734	-0.741	-0.749	-0.756	-0.764	-0.772	-0.780	-0.788	-0.796	-0.804	-0.811	-0.819	-0.828	-0.835	-0.842	-0.850	-0.858	-0.864	-0.870	-0.876	-0.882	-0.888	-0.892	-0.898	-0.902	-0.906	-0.910	-0.914	-0.916	-0.919	-0.921	-0.921	-0.922	-0.922	-0.922	-0.921	-0.920	-0.919	-0.916	-0.912	-0.909	-0.905	-0.900	-0.894	-0.889	-0.881	-0.876	-0.869	-0.859	-0.851	-0.841	-0.832	-0.822	-0.812	-0.802	-0.792	-0.781	-0.770	-0.760	-0.748	-0.735	-0.724	-0.711	-0.699	-0.688	-0.675	-0.662	-0.651	-0.639	-0.628	-0.618	-0.605	-0.596	-0.585	-0.576	-0.566	-0.556	-0.549	-0.540	-0.532	-0.526	-0.520	-0.514	-0.509	-0.505	-0.500	-0.498	-0.496	-0.494	-0.494	-0.494	-0.495	-0.495	-0.498	-0.500	-0.504	-0.507	-0.512	-0.519	-0.525	-0.532	-0.539	-0.548	-0.558	-0.568	-0.578	-0.588	-0.600	-0.612	-0.625	-0.639	-0.651	-0.665	-0.680	-0.695	-0.711	-0.726	-0.741	-0.758	-0.774	-0.790	-0.808	-0.824	-0.841	-0.858	-0.875	-0.891	-0.909	-0.928	-0.944	-0.961	-0.979	-0.995	-1.012	-1.029	-1.045	-1.062	-1.078	-1.092	-1.109	-1.124	-1.138	-1.152	-1.166	-1.180	-1.192	-1.205	-1.218	-1.229	-1.240	-1.251	-1.260	-1.270	-1.276	-1.284	-1.294	-1.299	-1.306	-1.311	-1.316	-1.321	-1.324	-1.328	-1.330	-1.331	-1.332	-1.332	-1.332	-1.332	-1.331	-1.329	-1.326	-1.324	-1.320	-1.316	-1.311	-1.306	-1.301	-1.296	-1.290	-1.285	-1.279	-1.272	-1.266	-1.260	-1.254	-1.248	-1.240	-1.235	-1.229	-1.222	-1.218	-1.212	-1.208	-1.204	-1.199	-1.195	-1.191	-1.189	-1.188	-1.185	-1.185	-1.184	-1.185	-1.186	-1.186	-1.189	-1.191	-1.195	-1.199	-1.205	-1.210	-1.215	-1.222	-1.229	-1.236	-1.245	-1.254	-1.262	-1.271	-1.281	-1.291	-1.302	-1.312	-1.322	-1.332	-1.344	-1.352	-1.364	-1.374	-1.382	-1.391	-1.401	-1.411	-1.418	-1.426	-1.434	-1.440	-1.446	-1.451	-1.456	-1.460	-1.462	-1.466	-1.468	-1.468	-1.468	-1.466	-1.464	-1.461	-1.456	-1.452	-1.446	-1.439	-1.432	-1.425	-1.416	-1.405	-1.394	-1.384	-1.371	-1.359	-1.346	-1.332	-1.319	-1.305	-1.290	-1.275	-1.259	-1.244	-1.228	-1.210	-1.195	-1.179	-1.162	-1.146	-1.130	-1.115	-1.099	-1.084	-1.069	-1.055	-1.040	-1.026	-1.014	-1.000	-0.988	-0.978	-0.965	-0.956	-0.946	-0.936	-0.929	-0.921	-0.914	-0.909	-0.902	-0.898	-0.894	-0.890	-0.888	-0.885	-0.882	-0.881	-0.881	-0.882	-0.882	-0.882	-0.884	-0.888	-0.889	-0.892	-0.894	-0.898	-0.901	-0.905	-0.909	-0.912	-0.916	-0.920	-0.924	-0.926	-0.930	-0.932	-0.936	-0.939	-0.940	-0.942	-0.942	-0.942	-0.942	-0.941	-0.941	-0.939	-0.934	-0.930	-0.928	-0.922	-0.916	-0.909	-0.902	-0.894	-0.884	-0.874	-0.862	-0.851	-0.839	-0.826	-0.811	-0.796	-0.781	-0.765	-0.749	-0.731	-0.712	-0.695	-0.675	-0.655	-0.634	-0.614	-0.594	-0.571	-0.549	-0.529	-0.506	-0.485	-0.462	-0.441	-0.419	-0.398	-0.376	-0.355	-0.334	-0.315	-0.294	-0.274	-0.255	-0.236	-0.218	-0.200	-0.184	-0.166	-0.150	-0.135	-0.120	-0.106	-0.094	-0.081	-0.070	-0.058	-0.048	-0.038	-0.029	-0.020	-0.014	-0.006	0.000	0.005	0.010	0.015	0.019	0.022	0.025	0.028	0.029	0.030	0.031	0.031	0.031	0.030	0.031	0.030	0.029	0.029	0.026	0.024	0.022	0.021	0.019	0.016	0.015	0.012	0.010	0.009	0.008	0.005	0.004	0.001	0.000	-0.001	-0.002	-0.002	-0.004	-0.005	-0.005	-0.004	-0.004	-0.002	-0.002	-0.001	0.000	0.001	0.002	0.004	0.005	0.008	0.009	0.010	0.014	0.016	0.018	0.021	0.024	0.028	0.031	0.035	0.036	0.040	0.044	0.048	0.051	0.055	0.058	0.061	0.065	0.069	0.072	0.076	0.078	0.080	0.082	0.086	0.088	0.090	0.092	0.095	0.096	0.099	0.100	0.102	0.104	0.105	0.106	0.108	0.109	0.109	0.110	0.111	0.112	0.112	0.114	0.114	0.114	0.115	0.115	0.116	0.116	0.116	0.116	0.116	0.116	0.116	0.116	0.118	0.118	0.118	0.118	0.118	0.116	0.118	0.118	0.118	0.118	0.118	0.118	0.118	0.116	0.118	0.116	0.118	0.116	0.116	0.115	0.114	0.112	0.112	0.111	0.110	0.108	0.106	0.105	0.104	0.101	0.100	0.098	0.095	0.092	0.090	0.086	0.084	0.080	0.076	0.072	0.069	0.065	0.059	0.055	0.051	0.046	0.041	0.036	0.032	0.028	0.022	0.019	0.012	0.009	0.002	-0.001	-0.006	-0.010	-0.014	-0.019	-0.022	-0.026	-0.030	-0.034	-0.038	-0.039	-0.041	-0.044	-0.045	-0.049	-0.050	-0.051	-0.051	-0.054	-0.052	-0.054	-0.054	-0.052	-0.052	-0.050	-0.050	-0.048	-0.045	-0.042	-0.040	-0.036	-0.032	-0.029	-0.025	-0.021	-0.018	-0.012	-0.008	-0.002	0.004	0.009	0.014	0.019	0.025	0.030	0.035	0.041	0.048	0.052	0.059	0.065	0.070	0.075	0.081	0.088	0.091	0.098	0.104	0.109	0.114	0.119	0.124	0.129	0.134	0.139	0.142	0.148	0.151	0.156	0.161	0.165	0.169	0.174	0.178	0.181	0.184	0.189	0.191	0.196	0.200	0.204	0.209	0.212	0.216	0.220	0.224	0.230	0.234	0.238	0.244	0.249	0.252	0.258	0.262	0.269	0.274	0.281	0.286	0.294	0.300	0.308	0.316	0.322	0.331	0.339	0.349	0.358	0.368	0.376	0.386	0.396	0.406	0.419	0.430	0.441	0.452	0.466	0.478	0.490	0.502	0.515	0.529	0.541	0.554	0.568	0.581	0.595	0.608	0.621	0.635	0.649	0.661	0.674	0.688	0.700	0.714	0.725	0.736	0.749	0.760	0.770	0.779	0.789	0.798	0.805	0.812	0.820	0.825	0.830	0.835	0.838	0.841	0.841	0.842	0.842	0.841	0.839	0.836	0.831	0.825	0.820	0.812	0.802	0.794	0.782	0.771	0.759	0.746	0.731	0.716	0.700	0.682	0.665	0.646	0.628	0.608	0.588	0.566	0.544	0.522	0.500	0.478	0.454	0.431	0.408	0.385	0.362	0.340	0.318	0.295	0.274	0.251	0.231	0.210	0.191	0.170	0.150	0.132	0.115	0.098	0.081	0.066	0.051	0.039	0.025	0.014	0.002	-0.008	-0.016	-0.024	-0.031	-0.038	-0.042	-0.046	-0.051	-0.052	-0.056	-0.056	-0.058	-0.055	-0.054	-0.052	-0.050	-0.048	-0.045	-0.040	-0.035	-0.030	-0.024	-0.020	-0.012	-0.005	0.001	0.008	0.015	0.022	0.031	0.039	0.046	0.055	0.061	0.070	0.078	0.085	0.092	0.099	0.106	0.112	0.120	0.128	0.132	0.139	0.145	0.150	0.156	0.160	0.166	0.170	0.175	0.179	0.182	0.186	0.189	0.192	0.194	0.198	0.200	0.200	0.202	0.204	0.205	0.206	0.206	0.208	0.208	0.206	0.206	0.206	0.206	0.206	0.206	0.205	0.205	0.204	0.204	0.205	0.204	0.205	0.204	0.206	0.206	0.208	0.208	0.210	0.211	0.215	0.218	0.221	0.225	0.229	0.232	0.236	0.241	0.248	0.254	0.260	0.266	0.274	0.281	0.290	0.298	0.306	0.316	0.325	0.335	0.344	0.354	0.364	0.374	0.384	0.394	0.404	0.415	0.425	0.436	0.445	0.455	0.464	0.472	0.480	0.489	0.495	0.501	0.509	0.514	0.519	0.524	0.526	0.530	0.531	0.534	0.534	0.534	0.532	0.530	0.528	0.524	0.520	0.514	0.509	0.501	0.494	0.485	0.476	0.466	0.456	0.445	0.434	0.421	0.410	0.396	0.384	0.371	0.356	0.342	0.330	0.315	0.301	0.288	0.274	0.260	0.246	0.232	0.220	0.208	0.194	0.181	0.170	0.159	0.149	0.138	0.128	0.118	0.110	0.101	0.094	0.088	0.080	0.075	0.070	0.066	0.062	0.059	0.056	0.056	0.054	0.054	0.054	0.055	0.055	0.058	0.059	0.062	0.064	0.068	0.071	0.074	0.078	0.082	0.086	0.091	0.096	0.101	0.108	0.111	0.116	0.122	0.129	0.134	0.139	0.145	0.150	0.155	0.160	0.165	0.170	0.174	0.180	0.185	0.190	0.194	0.198	0.201	0.204	0.206	0.209	0.212	0.215	0.216	0.219	0.221	0.222	0.224	0.225	0.226	0.226	0.228	0.228	0.229	0.229	0.228	0.228	0.228	0.228	0.226	0.226	0.224	0.224	0.222	0.220	0.220	0.218	0.218	0.216	0.214	0.214	0.212	0.211	0.211	0.210	0.210	0.210	0.210	0.210	0.210	0.211	0.212	0.214	0.216	0.220	0.221	0.225	0.230	0.234	0.240	0.245	0.251	0.259	0.266	0.275	0.284	0.295	0.305	0.318	0.330	0.344	0.358	0.372	0.390	0.408	0.425	0.444	0.464	0.485	0.506	0.529	0.552	0.576	0.600	0.626	0.654	0.680	0.709	0.738	0.768	0.796	0.828	0.859	0.892	0.924	0.958	0.990	1.025	1.059	1.092	1.128	1.162	1.198	1.232	1.266	1.300	1.334	1.369	1.402	1.435	1.468	1.500	1.531	1.562	1.592	1.622	1.651	1.680	1.708	1.734	1.759	1.784	1.808	1.830	1.851	1.871	1.890	1.909	1.925	1.941	1.955	1.969	1.980	1.991	2.000	2.009	2.015	2.020	2.025	2.029	2.031	2.031	2.031	2.030	2.027	2.022	2.019	2.013	2.006	1.999	1.990	1.980	1.970	1.960	1.948	1.935	1.922	1.908	1.895	1.880	1.865	1.849	1.832	1.816	1.801	1.784	1.768	1.750	1.734	1.718	1.700	1.684	1.668	1.650	1.636	1.620	1.605	1.589	1.575	1.561	1.549	1.536	1.522	1.511	1.501	1.491	1.481	1.471	1.462	1.456	1.450	1.444	1.440	1.436	1.432	1.431	1.430	1.429	1.430	1.432	1.434	1.438	1.441	1.448	1.452	1.460	1.469	1.478	1.486	1.496	1.508	1.520	1.534	1.545	1.559	1.574	1.589	1.605	1.620	1.638	1.654	1.671	1.691	1.709	1.728	1.748	1.766	1.786	1.806	1.826	1.846	1.868	1.888	1.909	1.929	1.948	1.968	1.988	2.007	2.025	2.045	2.062	2.080	2.099	2.116	2.131	2.149	2.165	2.180	2.194	2.209	2.222	2.235	2.246	2.258	2.269	2.280	2.289	2.298	2.306	2.314	2.320	2.326	2.331	2.336	2.341	2.344	2.346	2.349	2.350	2.351	2.352	2.354	2.352	2.352	2.351	2.349	2.349	2.346	2.344	2.340	2.339	2.335	2.332	2.330	2.326	2.324	2.320	2.319	2.316	2.314	2.311	2.309	2.306	2.305	2.305	2.302	2.302	2.301	2.301	2.302	2.304	2.305	2.306	2.309	2.311	2.315	2.319	2.321	2.326	2.331	2.336	2.342	2.349	2.355	2.361	2.369	2.376	2.382	2.390	2.399	2.406	2.416	2.424	2.432	2.441	2.450	2.459	2.468	2.476	2.485	2.494	2.502	2.510	2.519	2.526	2.534	2.541	2.548	2.554	2.559	2.565	2.570	2.575	2.579	2.581	2.584	2.586	2.588	2.589	2.589	2.589	2.588	2.586	2.585	2.582	2.578	2.574	2.569	2.564	2.558	2.550	2.542	2.535	2.526	2.518	2.508	2.498	2.486	2.476	2.465	2.454	2.441	2.429	2.416	2.404	2.392	2.380	2.366	2.354	2.342	2.329	2.318	2.306	2.295	2.284	2.272	2.264	2.254	2.245	2.238	2.230	2.224	2.218	2.212	2.208	2.204	2.201	2.200	2.200	2.200	2.202	2.205	2.208	2.214	2.219	2.226	2.234	2.244	2.254	2.264	2.278	2.290	2.304	2.318	2.334	2.350	2.368	2.386	2.406	2.425	2.446	2.466	2.488	2.509	2.531	2.552	2.576	2.599	2.621	2.646	2.669	2.692	2.715	2.738	2.762	2.785	2.808	2.830	2.852	2.874	2.895	2.916	2.936	2.956	2.975	2.995	3.012	3.030	3.048	3.064	3.079	3.092	3.106	3.120	3.134	3.145	3.155	3.166	3.175	3.185	3.192	3.200	3.206	3.214	3.219	3.222	3.228	3.231	3.234	3.236	3.238	3.238	3.239	3.238	3.238	3.236	3.235	3.232	3.230	3.228	3.224	3.220	3.215	3.211	3.208	3.202	3.198	3.192	3.188	3.181	3.176	3.171	3.165	3.160	3.155	3.149	3.144	3.139	3.132	3.126	3.120	3.115	3.111	3.106	3.101	3.096	3.091	3.088	3.082	3.078	3.074	3.070	3.066	3.064	3.060	3.056	3.054	3.051	3.048	3.044	3.041	3.039	3.036	3.034	3.031	3.029	3.025	3.020	3.018	3.012	3.009	3.005	3.000	2.995	2.989	2.982	2.976	2.970	2.962	2.954	2.946	2.936	2.926	2.916	2.904	2.892	2.880	2.866	2.852	2.838	2.820	2.805	2.786	2.769	2.749	2.730	2.710	2.688	2.666	2.644	2.619	2.594	2.569	2.544	2.518	2.491	2.464	2.435	2.406	2.378	2.348	2.318	2.288	2.256	2.226	2.194	2.164	2.131	2.100	2.069	2.036	2.005	1.972	1.942	1.911	1.880	1.849	1.819	1.789	1.759	1.730	1.701	1.674	1.646	1.619	1.592	1.566	1.541	1.516	1.492	1.470	1.448	1.425	1.402	1.382	1.361	1.342	1.325	1.306	1.290	1.272	1.259	1.242	1.229	1.215	1.202	1.189	1.178	1.168	1.156	1.146	1.138	1.128	1.120	1.112	1.105	1.098	1.090	1.084	1.078	1.071	1.065	1.060	1.054	1.049	1.045	1.039	1.035	1.030	1.025	1.020	1.016	1.010	1.005	1.001	0.996	0.990	0.985	0.979	0.974	0.968	0.961	0.955	0.948	0.940	0.932	0.925	0.918	0.909	0.900	0.890	0.882	0.872	0.862	0.851	0.841	0.831	0.819	0.809	0.798	0.785	0.772	0.761	0.749	0.736	0.722	0.710	0.698	0.684	0.671	0.658	0.645	0.632	0.620	0.608	0.595	0.582	0.570	0.558	0.546	0.535	0.524	0.514	0.504	0.494	0.485	0.476	0.469	0.462	0.455	0.449	0.444	0.439	0.435	0.431	0.429	0.426	0.424	0.424	0.424	0.425	0.428	0.429	0.431	0.435	0.439	0.444	0.450	0.455	0.461	0.469	0.475	0.482	0.490	0.499	0.506	0.514	0.522	0.531	0.540	0.549	0.556	0.565	0.572	0.580	0.588	0.594	0.601	0.606	0.612	0.618	0.621	0.625	0.628	0.630	0.632	0.634	0.634	0.632	0.631	0.629	0.626	0.621	0.616	0.610	0.602	0.595	0.586	0.576	0.565	0.554	0.541	0.529	0.515	0.499	0.484	0.468	0.450	0.432	0.414	0.395	0.376	0.355	0.334	0.314	0.292	0.270	0.248	0.225	0.202	0.180	0.156	0.134	0.111	0.088	0.064	0.041	0.018	-0.006	-0.028	-0.051	-0.072	-0.095	-0.116	-0.136	-0.158	-0.178	-0.198	-0.216	-0.235	-0.252	-0.270	-0.286	-0.304	-0.319	-0.332	-0.346	-0.359	-0.372	-0.384	-0.395	-0.406	-0.415	-0.424	-0.432	-0.440	-0.446	-0.452	-0.458	-0.461	-0.465	-0.469	-0.471	-0.474	-0.475	-0.475	-0.476	-0.475	-0.474	-0.472	-0.471	-0.469	-0.466	-0.465	-0.461	-0.458	-0.452	-0.451	-0.448	-0.444	-0.441	-0.438	-0.434	-0.431	-0.428	-0.424	-0.421	-0.419	-0.416	-0.414	-0.412	-0.411	-0.410	-0.409	-0.409	-0.409	-0.409	-0.411	-0.412	-0.414	-0.416	-0.420	-0.424	-0.428	-0.434	-0.438	-0.444	-0.450	-0.456	-0.464	-0.471	-0.480	-0.489	-0.498	-0.507	-0.518	-0.528	-0.540	-0.551	-0.561	-0.574	-0.586	-0.599	-0.611	-0.625	-0.638	-0.650	-0.662	-0.676	-0.689	-0.702	-0.716	-0.729	-0.742	-0.755	-0.768	-0.780	-0.792	-0.806	-0.818	-0.829	-0.839	-0.850	-0.861	-0.871	-0.880	-0.889	-0.898	-0.906	-0.914	-0.921	-0.928	-0.932	-0.939	-0.944	-0.951	-0.955	-0.958	-0.961	-0.964	-0.966	-0.969	-0.970	-0.971	-0.970	-0.970	-0.970	-0.970	-0.970	-0.968	-0.966	-0.965	-0.961	-0.960	-0.956	-0.954	-0.950	-0.949	-0.945	-0.941	-0.938	-0.935	-0.934	-0.930	-0.929	-0.926	-0.924	-0.921	-0.921	-0.919	-0.918	-0.916	-0.916	-0.916	-0.916	-0.918	-0.918	-0.920	-0.921	-0.924	-0.928	-0.931	-0.935	-0.939	-0.944	-0.950	-0.956	-0.964	-0.971	-0.979	-0.988	-0.995	-1.006	-1.015	-1.025	-1.036	-1.046	-1.058	-1.069	-1.081	-1.094	-1.106	-1.120	-1.131	-1.145	-1.158	-1.171	-1.184	-1.199	-1.211	-1.225	-1.239	-1.251	-1.265	-1.278	-1.291	-1.304	-1.316	-1.328	-1.340	-1.350	-1.360	-1.370	-1.381	-1.390	-1.399	-1.408	-1.415	-1.421	-1.428	-1.432	-1.438	-1.441	-1.445	-1.446	-1.448	-1.449	-1.449	-1.448	-1.448	-1.445	-1.441	-1.438	-1.432	-1.426	-1.420	-1.412	-1.404	-1.395	-1.385	-1.375	-1.362	-1.351	-1.336	-1.324	-1.309	-1.292	-1.278	-1.260	-1.244	-1.225	-1.206	-1.188	-1.166	-1.146	-1.128	-1.105	-1.084	-1.064	-1.041	-1.018	-0.996	-0.972	-0.950	-0.926	-0.902	-0.879	-0.855	-0.832	-0.808	-0.784	-0.761	-0.738	-0.715	-0.691	-0.669	-0.648	-0.625	-0.604	-0.581	-0.560	-0.540	-0.520	-0.501	-0.482	-0.464	-0.446	-0.429	-0.412	-0.396	-0.381	-0.366	-0.352	-0.340	-0.328	-0.318	-0.306	-0.296	-0.289	-0.280	-0.274	-0.266	-0.260	-0.256	-0.252	-0.249	-0.248	-0.246	-0.246	-0.246	-0.249	-0.250	-0.252	-0.256	-0.261	-0.266	-0.270	-0.276	-0.284	-0.291	-0.298	-0.306	-0.314	-0.324	-0.332	-0.341	-0.350	-0.360	-0.369	-0.379	-0.388	-0.396	-0.406	-0.418	-0.428	-0.436	-0.445	-0.454	-0.462	-0.470	-0.479	-0.486	-0.492	-0.499	-0.506	-0.511	-0.518	-0.522	-0.525	-0.530	-0.534	-0.536	-0.539	-0.541	-0.544	-0.545	-0.546	-0.546	-0.546	-0.546	-0.548	-0.546	-0.548	-0.546	-0.546	-0.545	-0.545	-0.544	-0.544	-0.544	-0.542	-0.544	-0.544	-0.544	-0.545	-0.546	-0.548	-0.549	-0.551	-0.555	-0.559	-0.562	-0.566	-0.571	-0.578	-0.582	-0.590	-0.598	-0.604	-0.614	-0.621	-0.631	-0.641	-0.652	-0.662	-0.674	-0.686	-0.699	-0.711	-0.725	-0.739	-0.754	-0.768	-0.782	-0.798	-0.812	-0.829	-0.844	-0.860	-0.876	-0.892	-0.909	-0.925	-0.941	-0.958	-0.974	-0.989	-1.005	-1.020	-1.036	-1.052	-1.066	-1.081	-1.096	-1.110	-1.122	-1.136	-1.150	-1.162	-1.175	-1.186	-1.198	-1.208	-1.219	-1.229	-1.238	-1.246	-1.255	-1.265	-1.271	-1.279	-1.286	-1.292	-1.300	-1.305	-1.311	-1.315	-1.320	-1.324	-1.328	-1.331	-1.335	-1.339	-1.341	-1.342	-1.346	-1.349	-1.350	-1.351	-1.354	-1.355	-1.356	-1.356	-1.358	-1.359	-1.361	-1.362	-1.364	-1.365	-1.365	-1.368	-1.369	-1.370	-1.372	-1.372	-1.375	-1.378	-1.380	-1.381	-1.384	-1.386	-1.389	-1.392	-1.395	-1.398	-1.401	-1.404	-1.408	-1.411	-1.415	-1.421	-1.425	-1.429	-1.434	-1.439	-1.442	-1.448	-1.452	-1.458	-1.462	-1.468	-1.472	-1.478	-1.482	-1.488	-1.492	-1.498	-1.504	-1.508	-1.512	-1.518	-1.522	-1.526	-1.530	-1.535	-1.539	-1.541	-1.545	-1.549	-1.551	-1.555	-1.556	-1.559	-1.561	-1.562	-1.565	-1.565	-1.566	-1.566	-1.566	-1.566	-1.565	-1.565	-1.562	-1.561	-1.559	-1.556	-1.552	-1.550	-1.546	-1.541	-1.538	-1.534	-1.528	-1.522	-1.516	-1.510	-1.504	-1.496	-1.490	-1.481	-1.474	-1.466	-1.458	-1.448	-1.440	-1.430	-1.421	-1.411	-1.402	-1.392	-1.382	-1.372	-1.362	-1.352	-1.342	-1.331	-1.321	-1.312	-1.302	-1.292	-1.284	-1.274	-1.265	-1.256	-1.249	-1.239	-1.231	-1.222	-1.216	-1.209	-1.201	-1.195	-1.189	-1.184	-1.178	-1.174	-1.170	-1.165	-1.162	-1.160	-1.158	-1.156	-1.155	-1.155	-1.155	-1.156	-1.158	-1.159	-1.161	-1.162	-1.166	-1.170	-1.174	-1.179	-1.182	-1.188	-1.194	-1.199	-1.205	-1.211	-1.219	-1.224	-1.231	-1.239	-1.245	-1.251	-1.259	-1.266	-1.272	-1.280	-1.285	-1.291	-1.298	-1.302	-1.308	-1.314	-1.318	-1.321	-1.324	-1.328	-1.329	-1.330	-1.331	-1.331	-1.330	-1.329	-1.328	-1.325	-1.321	-1.316	-1.310	-1.304	-1.296	-1.289	-1.281	-1.271	-1.261	-1.251	-1.239	-1.228	-1.215	-1.200	-1.186	-1.171	-1.155	-1.139	-1.124	-1.108	-1.090	-1.072	-1.055	-1.036	-1.019	-1.000	-0.981	-0.964	-0.946	-0.928	-0.909	-0.890	-0.872	-0.856	-0.839	-0.824	-0.808	-0.792	-0.778	-0.764	-0.750	-0.736	-0.725	-0.712	-0.702	-0.692	-0.684	-0.675	-0.668	-0.660	-0.655	-0.650	-0.646	-0.642	-0.639	-0.639	-0.638	-0.638	-0.638	-0.639	-0.641	-0.644	-0.648	-0.651	-0.656	-0.661	-0.666	-0.671	-0.679	-0.685	-0.691	-0.699	-0.706	-0.712	-0.721	-0.728	-0.735	-0.742	-0.750	-0.758	-0.764	-0.770	-0.776	-0.782	-0.789	-0.794	-0.798	-0.801	-0.805	-0.808	-0.811	-0.812	-0.812	-0.812	-0.812	-0.810	-0.809	-0.805	-0.801	-0.798	-0.792	-0.786	-0.779	-0.770	-0.761	-0.752	-0.741	-0.730	-0.718	-0.705	-0.692	-0.679	-0.664	-0.648	-0.632	-0.616	-0.599	-0.580	-0.562	-0.544	-0.525	-0.506	-0.486	-0.466	-0.446	-0.426	-0.406	-0.386	-0.365	-0.345	-0.324	-0.304	-0.284	-0.265	-0.246	-0.226	-0.206	-0.189	-0.171	-0.155	-0.139	-0.122	-0.108	-0.094	-0.079	-0.066	-0.052	-0.041	-0.031	-0.020	-0.011	-0.002	0.004	0.011	0.018	0.022	0.025	0.029	0.030	0.032	0.034	0.032	0.031	0.029	0.026	0.022	0.019	0.014	0.008	0.000	-0.008	-0.015	-0.022	-0.032	-0.041	-0.051	-0.061	-0.072	-0.084	-0.096	-0.108	-0.120	-0.131	-0.145	-0.156	-0.170	-0.184	-0.195	-0.209	-0.222	-0.235	-0.248	-0.261	-0.274	-0.286	-0.299	-0.310	-0.322	-0.334	-0.346	-0.358	-0.368	-0.378	-0.386	-0.396	-0.406	-0.414	-0.424	-0.430	-0.438	-0.445	-0.451	-0.456	-0.461	-0.468	-0.472	-0.476	-0.480	-0.484	-0.488	-0.490	-0.491	-0.494	-0.494	-0.495	-0.496	-0.496	-0.495	-0.496	-0.495	-0.494	-0.492	-0.492	-0.490	-0.489	-0.488	-0.485	-0.485	-0.482	-0.480	-0.478	-0.478	-0.475	-0.475	-0.472	-0.472	-0.471	-0.471	-0.471	-0.470	-0.471	-0.471	-0.472	-0.472	-0.475	-0.476	-0.479	-0.481	-0.485	-0.488	-0.491	-0.495	-0.500	-0.504	-0.509	-0.515	-0.520	-0.526	-0.532	-0.539	-0.548	-0.554	-0.561	-0.570	-0.578	-0.585	-0.595	-0.602	-0.611	-0.621	-0.629	-0.638	-0.646	-0.655	-0.665	-0.674	-0.682	-0.691	-0.700	-0.709	-0.715	-0.724	-0.731	-0.738	-0.746	-0.752	-0.759	-0.765	-0.770	-0.776	-0.781	-0.786	-0.790	-0.792	-0.796	-0.800	-0.801	-0.802	-0.802	-0.805	-0.804	-0.802	-0.802	-0.801	-0.798	-0.795	-0.791	-0.788	-0.784	-0.780	-0.775	-0.770	-0.764	-0.758	-0.751	-0.744	-0.735	-0.728	-0.719	-0.710	-0.701	-0.692	-0.682	-0.674	-0.662	-0.652	-0.642	-0.631	-0.621	-0.611	-0.600	-0.589	-0.579	-0.566	-0.555	-0.544	-0.535	-0.524	-0.512	-0.502	-0.492	-0.482	-0.472	-0.462	-0.452	-0.442	-0.432	-0.424	-0.414	-0.405	-0.396	-0.386	-0.379	-0.370	-0.362	-0.354	-0.346	-0.338	-0.330	-0.322	-0.315	-0.308	-0.301	-0.294	-0.286	-0.280	-0.274	-0.266	-0.260	-0.252	-0.248	-0.241	-0.235	-0.229	-0.222	-0.218	-0.211	-0.208	-0.200	-0.195	-0.191	-0.185	-0.180	-0.175	-0.170	-0.165	-0.162	-0.158	-0.154	-0.150	-0.146	-0.142	-0.140	-0.136	-0.134	-0.132	-0.130	-0.129	-0.126	-0.125	-0.124	-0.124	-0.124	-0.122	-0.124	-0.124	-0.124	-0.126	-0.128	-0.128	-0.130	-0.131	-0.134	-0.136	-0.139	-0.142	-0.144	-0.146	-0.150	-0.154	-0.158	-0.159	-0.162	-0.165	-0.169	-0.171	-0.175	-0.179	-0.181	-0.182	-0.185	-0.188	-0.189	-0.190	-0.191	-0.192	-0.194	-0.194	-0.194	-0.194	-0.192	-0.192	-0.191	-0.189	-0.186	-0.184	-0.181	-0.178	-0.174	-0.169	-0.164	-0.159	-0.154	-0.146	-0.140	-0.134	-0.126	-0.119	-0.110	-0.102	-0.092	-0.084	-0.074	-0.064	-0.054	-0.044	-0.031	-0.021	-0.010	0.001	0.012	0.025	0.038	0.050	0.062	0.076	0.088	0.101	0.115	0.129	0.142	0.156	0.170	0.184	0.198	0.212	0.226	0.241	0.255	0.270	0.284	0.298	0.312	0.328	0.341	0.356	0.371	0.386	0.400	0.415	0.430	0.444	0.458	0.472	0.486	0.501	0.515	0.529	0.544	0.559	0.572	0.588	0.601	0.615	0.629	0.642	0.656	0.670	0.682	0.696	0.709	0.722	0.735	0.749	0.760	0.772	0.785	0.796	0.808	0.819	0.830	0.841	0.852	0.862	0.874	0.884	0.892	0.902	0.910	0.919	0.926	0.935	0.942	0.950	0.956	0.961	0.968	0.971	0.976	0.981	0.984	0.988	0.990	0.992	0.995	0.996	0.996	0.996	0.995	0.994	0.992	0.990	0.988	0.984	0.980	0.975	0.971	0.965	0.959	0.952	0.946	0.939	0.930	0.921	0.912	0.902	0.894	0.882	0.874	0.862	0.852	0.841	0.830	0.819	0.808	0.795	0.784	0.771	0.759	0.748	0.736	0.725	0.712	0.701	0.691	0.679	0.668	0.658	0.648	0.636	0.628	0.618	0.609	0.600	0.592	0.585	0.578	0.571	0.565	0.560	0.555	0.550	0.545	0.541	0.538	0.535	0.534	0.531	0.531	0.530	0.529	0.529	0.529	0.530	0.531	0.532	0.534	0.536	0.539	0.540	0.542	0.546	0.550	0.554	0.556	0.560	0.562	0.568	0.571	0.574	0.578	0.581	0.585	0.589	0.592	0.596	0.600	0.602	0.605	0.608	0.609	0.611	0.612	0.614	0.615	0.616	0.616	0.616	0.616	0.616	0.614	0.614	0.611	0.609	0.608	0.605	0.601	0.599	0.594	0.590	0.586	0.581	0.576	0.570	0.564	0.558	0.550	0.544	0.536	0.529	0.520	0.511	0.502	0.494	0.485	0.475	0.466	0.455	0.445	0.435	0.424	0.414	0.402	0.390	0.379	0.368	0.355	0.344	0.332	0.320	0.309	0.296	0.282	0.271	0.260	0.248	0.236	0.225	0.212	0.201	0.189	0.180	0.169	0.158	0.148	0.136	0.128	0.118	0.109	0.100	0.092	0.085	0.078	0.070	0.064	0.058	0.050	0.045	0.040	0.035	0.032	0.028	0.025	0.022	0.020	0.018	0.016	0.015	0.015	0.014	0.014	0.012	0.014	0.015	0.015	0.016	0.016	0.019	0.019	0.021	0.022	0.025	0.026	0.028	0.028	0.029	0.030	0.031	0.031	0.031	0.031	0.032	0.032	0.031	0.031	0.030	0.029	0.026	0.025	0.022	0.020	0.016	0.014	0.010	0.005	0.000	-0.004	-0.009	-0.015	-0.020	-0.028	-0.034	-0.040	-0.048	-0.055	-0.062	-0.071	-0.079	-0.088	-0.096	-0.105	-0.115	-0.124	-0.134	-0.142	-0.151	-0.161	-0.172	-0.182	-0.191	-0.202	-0.211	-0.221	-0.232	-0.241	-0.252	-0.261	-0.271	-0.281	-0.290	-0.300	-0.310	-0.320	-0.329	-0.339	-0.349	-0.358	-0.368	-0.376	-0.386	-0.395	-0.404	-0.411	-0.420	-0.429	-0.436	-0.442	-0.451	-0.459	-0.466	-0.474	-0.481	-0.486	-0.492	-0.499	-0.504	-0.510	-0.514	-0.518	-0.522	-0.526	-0.530	-0.532	-0.534	-0.536	-0.539	-0.539	-0.540	-0.540	-0.540	-0.538	-0.536	-0.534	-0.530	-0.528	-0.522	-0.519	-0.512	-0.507	-0.500	-0.492	-0.485	-0.476	-0.466	-0.458	-0.446	-0.435	-0.422	-0.411	-0.399	-0.385	-0.370	-0.356	-0.341	-0.326	-0.310	-0.294	-0.276	-0.260	-0.241	-0.224	-0.206	-0.188	-0.170	-0.151	-0.131	-0.114	-0.095	-0.076	-0.058	-0.039	-0.020	-0.004	0.015	0.031	0.050	0.065	0.081	0.098	0.112	0.128	0.141	0.155	0.168	0.179	0.190	0.200	0.210	0.219	0.226	0.232	0.239	0.245	0.250	0.254	0.256	0.259	0.260	0.261	0.261	0.260	0.259	0.258	0.255	0.251	0.248	0.245	0.240	0.235	0.230	0.225	0.220	0.215	0.209	0.202	0.198	0.192	0.186	0.181	0.176	0.172	0.169	0.164	0.160	0.156	0.155	0.152	0.151	0.151	0.151	0.151	0.154	0.156	0.159	0.162	0.168	0.171	0.179	0.186	0.195	0.202	0.210	0.220	0.230	0.240	0.252	0.264	0.275	0.289	0.301	0.315	0.329	0.342	0.356	0.370	0.384	0.399	0.412	0.425	0.439	0.452	0.464	0.476	0.488	0.499	0.509	0.519	0.528	0.535	0.541	0.548	0.552	0.556	0.560	0.561	0.561	0.560	0.558	0.555	0.550	0.544	0.538	0.528	0.519	0.507	0.494	0.480	0.465	0.448	0.431	0.411	0.391	0.370	0.346	0.324	0.300	0.274	0.248	0.220	0.191	0.164	0.132	0.102	0.072	0.041	0.010	-0.022	-0.054	-0.086	-0.119	-0.151	-0.184	-0.216	-0.248	-0.279	-0.310	-0.340	-0.371	-0.402	-0.431	-0.460	-0.488	-0.515	-0.542	-0.569	-0.592	-0.616	-0.639	-0.661	-0.682	-0.702	-0.721	-0.739	-0.755	-0.771	-0.786	-0.800	-0.814	-0.825	-0.836	-0.846	-0.855	-0.862	-0.869	-0.876	-0.882	-0.886	-0.891	-0.894	-0.896	-0.899	-0.900	-0.901	-0.902	-0.902	-0.902	-0.902	-0.902	-0.901	-0.901	-0.901	-0.900	-0.900	-0.899	-0.900	-0.900	-0.901	-0.901	-0.904	-0.905	-0.908	-0.910	-0.914	-0.918	-0.924	-0.929	-0.935	-0.942	-0.950	-0.959	-0.969	-0.978	-0.989	-1.000	-1.012	-1.025	-1.040	-1.054	-1.069	-1.084	-1.101	-1.119	-1.136	-1.154	-1.172	-1.191	-1.211	-1.231	-1.251	-1.271	-1.291	-1.312	-1.334	-1.354	-1.375	-1.396	-1.418	-1.438	-1.459	-1.478	-1.498	-1.516	-1.535	-1.554	-1.570	-1.589	-1.605	-1.619	-1.634	-1.648	-1.661	-1.674	-1.686	-1.696	-1.706	-1.715	-1.724	-1.730	-1.736	-1.741	-1.746	-1.749	-1.751	-1.752	-1.754	-1.754	-1.752	-1.750	-1.748	-1.744	-1.740	-1.736	-1.730	-1.725	-1.718	-1.711	-1.702	-1.695	-1.686	-1.679	-1.669	-1.661	-1.651	-1.642	-1.631	-1.622	-1.612	-1.602	-1.594	-1.584	-1.575	-1.565	-1.555	-1.546	-1.539	-1.530	-1.521	-1.512	-1.505	-1.499	-1.491	-1.485	-1.479	-1.472	-1.466	-1.461	-1.456	-1.452	-1.448	-1.444	-1.440	-1.436	-1.434	-1.431	-1.429	-1.428	-1.425	-1.424	-1.422	-1.421	-1.421	-1.420	-1.420	-1.420	-1.420	-1.420	-1.420	-1.421	-1.422	-1.422	-1.424	-1.425	-1.426	-1.428	-1.430	-1.431	-1.432	-1.435	-1.436	-1.438	-1.439	-1.440	-1.441	-1.442	-1.444	-1.445	-1.446	-1.448	-1.448	-1.448	-1.446	-1.446	-1.445	-1.444	-1.442	-1.440	-1.438	-1.435	-1.431	-1.429	-1.422	-1.418	-1.411	-1.405	-1.398	-1.389	-1.380	-1.371	-1.360	-1.349	-1.336	-1.322	-1.309	-1.294	-1.279	-1.261	-1.245	-1.226	-1.206	-1.186	-1.165	-1.142	-1.121	-1.098	-1.074	-1.049	-1.024	-0.999	-0.974	-0.946	-0.920	-0.891	-0.864	-0.836	-0.808	-0.778	-0.750	-0.720	-0.691	-0.662	-0.634	-0.605	-0.576	-0.549	-0.521	-0.492	-0.466	-0.439	-0.414	-0.388	-0.364	-0.339	-0.316	-0.294	-0.271	-0.250	-0.229	-0.210	-0.191	-0.174	-0.158	-0.141	-0.126	-0.112	-0.098	-0.086	-0.075	-0.064	-0.055	-0.048	-0.039	-0.032	-0.028	-0.021	-0.019	-0.015	-0.012	-0.012	-0.012	-0.012	-0.014	-0.016	-0.019	-0.024	-0.028	-0.034	-0.040	-0.046	-0.052	-0.060	-0.070	-0.078	-0.088	-0.099	-0.109	-0.120	-0.131	-0.144	-0.156	-0.169	-0.184	-0.199	-0.212	-0.228	-0.242	-0.259	-0.274	-0.290	-0.308	-0.324	-0.340	-0.356	-0.374	-0.390	-0.408	-0.425	-0.441	-0.460	-0.476	-0.492	-0.510	-0.526	-0.541	-0.558	-0.574	-0.588	-0.604	-0.618	-0.632	-0.648	-0.660	-0.672	-0.686	-0.698	-0.709	-0.719	-0.730	-0.740	-0.749	-0.758	-0.765	-0.772	-0.780	-0.786	-0.792	-0.798	-0.802	-0.806	-0.811	-0.815	-0.818	-0.820	-0.824	-0.825	-0.828	-0.830	-0.831	-0.834	-0.836	-0.838	-0.840	-0.842	-0.845	-0.849	-0.852	-0.856	-0.860	-0.865	-0.870	-0.878	-0.882	-0.891	-0.899	-0.908	-0.918	-0.929	-0.940	-0.952	-0.966	-0.981	-0.996	-1.014	-1.031	-1.050	-1.069	-1.090	-1.111	-1.134	-1.156	-1.180	-1.204	-1.230	-1.256	-1.282	-1.309	-1.336	-1.365	-1.394	-1.422	-1.451	-1.480	-1.509	-1.538	-1.566	-1.596	-1.625	-1.654	-1.682	-1.710	-1.738	-1.765	-1.791	-1.815	-1.841	-1.864	-1.886	-1.909	-1.929	-1.949	-1.969	-1.986	-2.002	-2.018	-2.031	-2.044	-2.056	-2.066	-2.076	-2.082	-2.089	-2.095	-2.100	-2.102	-2.105	-2.106	-2.106	-2.105	-2.102	-2.100	-2.096	-2.092	-2.086	-2.079	-2.071	-2.065	-2.056	-2.047	-2.039	-2.029	-2.018	-2.007	-1.996	-1.985	-1.974	-1.964	-1.951	-1.940	-1.929	-1.918	-1.908	-1.896	-1.886	-1.876	-1.866	-1.858	-1.848	-1.840	-1.832	-1.825	-1.818	-1.812	-1.805	-1.800	-1.796	-1.792	-1.789	-1.786	-1.785	-1.785	-1.784	-1.784	-1.785	-1.786	-1.789	-1.792	-1.796	-1.799	-1.804	-1.809	-1.816	-1.822	-1.829	-1.836	-1.845	-1.852	-1.861	-1.871	-1.881	-1.891	-1.901	-1.912	-1.922	-1.934	-1.945	-1.956	-1.968	-1.979	-1.990	-2.002	-2.014	-2.026	-2.038	-2.050	-2.061	-2.072	-2.085	-2.096	-2.108	-2.119	-2.130	-2.141	-2.151	-2.161	-2.171	-2.181	-2.191	-2.201	-2.210	-2.220	-2.229	-2.238	-2.246	-2.255	-2.262	-2.270	-2.279	-2.286	-2.295	-2.302	-2.310	-2.316	-2.322	-2.330	-2.338	-2.344	-2.351	-2.358	-2.364	-2.370	-2.376	-2.382	-2.389	-2.395	-2.402	-2.408	-2.415	-2.421	-2.428	-2.435	-2.441	-2.449	-2.455	-2.462	-2.469	-2.476	-2.484	-2.491	-2.499	-2.506	-2.514	-2.521	-2.529	-2.538	-2.545	-2.554	-2.562	-2.570	-2.579	-2.588	-2.595	-2.605	-2.614	-2.622	-2.632	-2.640	-2.650	-2.660	-2.669	-2.679	-2.688	-2.698	-2.708	-2.716	-2.726	-2.735	-2.746	-2.756	-2.765	-2.775	-2.784	-2.794	-2.804	-2.814	-2.822	-2.831	-2.840	-2.849	-2.856	-2.865	-2.872	-2.881	-2.888	-2.895	-2.904	-2.911	-2.918	-2.925	-2.930	-2.936	-2.941	-2.946	-2.951	-2.955	-2.959	-2.964	-2.965	-2.969	-2.971	-2.974	-2.974	-2.976	-2.976	-2.976	-2.976	-2.976	-2.975	-2.975	-2.972	-2.969	-2.966	-2.964	-2.961	-2.958	-2.954	-2.950	-2.945	-2.940	-2.934	-2.929	-2.922	-2.915	-2.909	-2.901	-2.894	-2.888	-2.879	-2.872	-2.864	-2.855	-2.846	-2.838	-2.829	-2.820	-2.811	-2.802	-2.794	-2.784	-2.775	-2.766	-2.758	-2.749	-2.740	-2.731	-2.722	-2.715	-2.706	-2.698	-2.690	-2.682	-2.676	-2.668	-2.661	-2.656	-2.650	-2.645	-2.639	-2.635	-2.631	-2.628	-2.624	-2.622	-2.620	-2.619	-2.618	-2.618	-2.619	-2.620	-2.621	-2.624	-2.626	-2.630	-2.634	-2.640	-2.645	-2.651	-2.659	-2.666	-2.672	-2.681	-2.691	-2.700	-2.710	-2.721	-2.732	-2.744	-2.755	-2.768	-2.782	-2.796	-2.809	-2.824	-2.836	-2.851	-2.866	-2.880	-2.895	-2.909	-2.922	-2.938	-2.952	-2.966	-2.980	-2.994	-3.008	-3.020	-3.032	-3.044	-3.056	-3.068	-3.079	-3.090	-3.099	-3.106	-3.115	-3.124	-3.131	-3.139	-3.146	-3.151	-3.156	-3.161	-3.165	-3.168	-3.170	-3.171	-3.174	-3.174	-3.172	-3.172	-3.171	-3.170	-3.169	-3.165	-3.161	-3.159	-3.154	-3.149	-3.145	-3.140	-3.135	-3.130	-3.124	-3.118	-3.111	-3.105	-3.099	-3.092	-3.086	-3.080	-3.072	-3.066	-3.060	-3.054	-3.048	-3.041	-3.035	-3.029	-3.024	-3.019	-3.014	-3.009	-3.005	-3.000	-2.996	-2.992	-2.990	-2.985	-2.982	-2.980	-2.978	-2.975	-2.974	-2.971	-2.970	-2.969	-2.968	-2.968	-2.966	-2.966	-2.965	-2.965	-2.965	-2.965	-2.965	-2.965	-2.965	-2.965	-2.965	-2.966	-2.965	-2.965	-2.965	-2.965	-2.965	-2.965	-2.965	-2.964	-2.964	-2.962	-2.961	-2.960	-2.959	-2.956	-2.955	-2.952	-2.950	-2.948	-2.945	-2.941	-2.939	-2.935	-2.931	-2.928	-2.924	-2.920	-2.914	-2.910	-2.905	-2.901	-2.898	-2.894	-2.889	-2.885	-2.880	-2.876	-2.872	-2.868	-2.865	-2.860	-2.858	-2.855	-2.851	-2.849	-2.848	-2.845	-2.844	-2.844	-2.844	-2.844	-2.844	-2.846	-2.848	-2.850	-2.854	-2.859	-2.862	-2.868	-2.874	-2.881	-2.888	-2.896	-2.906	-2.915	-2.926	-2.938	-2.949	-2.961	-2.975	-2.988	-3.004	-3.018	-3.032	-3.049	-3.066	-3.084	-3.101	-3.120	-3.139	-3.158	-3.178	-3.196	-3.216	-3.236	-3.258	-3.278	-3.296	-3.318	-3.339	-3.359	-3.380	-3.400	-3.420	-3.440	-3.460	-3.479	-3.498	-3.515	-3.534	-3.551	-3.568	-3.584	-3.599	-3.614	-3.628	-3.641	-3.654	-3.668	-3.678	-3.688	-3.696	-3.706	-3.712	-3.720	-3.725	-3.730	-3.735	-3.738	-3.740	-3.741	-3.742	-3.741	-3.741	-3.738	-3.736	-3.732	-3.728	-3.724	-3.718	-3.711	-3.704	-3.695	-3.688	-3.679	-3.670	-3.661	-3.650	-3.640	-3.630	-3.619	-3.606	-3.595	-3.584	-3.571	-3.559	-3.546	-3.534	-3.522	-3.510	-3.498	-3.486	-3.474	-3.462	-3.450	-3.439	-3.428	-3.416	-3.406	-3.395	-3.385	-3.375	-3.366	-3.358	-3.349	-3.340	-3.332	-3.325	-3.318	-3.310	-3.305	-3.299	-3.292	-3.289	-3.284	-3.279	-3.275	-3.271	-3.269	-3.265	-3.262	-3.260	-3.258	-3.258	-3.255	-3.254	-3.254	-3.252	-3.251	-3.251	-3.251	-3.251	-3.250	-3.251	-3.251	-3.251	-3.251	-3.251	-3.250	-3.250	-3.250	-3.249	-3.249	-3.249	-3.246	-3.245	-3.244	-3.240	-3.238	-3.235	-3.231	-3.229	-3.226	-3.221	-3.216	-3.211	-3.205	-3.199	-3.192	-3.185	-3.178	-3.169	-3.160	-3.151	-3.141	-3.130	-3.119	-3.108	-3.096	-3.082	-3.070	-3.055	-3.041	-3.026	-3.011	-2.995	-2.978	-2.961	-2.944	-2.926	-2.909	-2.891	-2.872	-2.854	-2.834	-2.815	-2.795	-2.775	-2.755	-2.735	-2.714	-2.694	-2.672	-2.652	-2.630	-2.610	-2.589	-2.568	-2.546	-2.526	-2.506	-2.485	-2.465	-2.445	-2.425	-2.405	-2.386	-2.368	-2.349	-2.330	-2.314	-2.295	-2.279	-2.261	-2.245	-2.230	-2.215	-2.200	-2.186	-2.172	-2.160	-2.148	-2.135	-2.124	-2.114	-2.104	-2.095	-2.086	-2.076	-2.069	-2.061	-2.056	-2.050	-2.044	-2.039	-2.034	-2.030	-2.026	-2.021	-2.019	-2.015	-2.013	-2.010	-2.007	-2.005	-2.002	-2.000	-1.996	-1.995	-1.991	-1.989	-1.986	-1.981	-1.978	-1.972	-1.969	-1.965	-1.960	-1.954	-1.946	-1.940	-1.931	-1.924	-1.914	-1.905	-1.895	-1.884	-1.871	-1.859	-1.846	-1.832	-1.819	-1.802	-1.786	-1.770	-1.754	-1.736	-1.718	-1.700	-1.681	-1.660	-1.640	-1.620	-1.600	-1.580	-1.559	-1.539	-1.518	-1.496	-1.476	-1.456	-1.436	-1.416	-1.396	-1.378	-1.359	-1.340	-1.321	-1.305	-1.288	-1.272	-1.258	-1.242	-1.229	-1.216	-1.205	-1.194	-1.184	-1.175	-1.166	-1.159	-1.152	-1.148	-1.144	-1.140	-1.136	-1.135	-1.135	-1.134	-1.135	-1.138	-1.139	-1.141	-1.145	-1.150	-1.156	-1.161	-1.168	-1.175	-1.181	-1.190	-1.199	-1.208	-1.216	-1.226	-1.235	-1.246	-1.256	-1.266	-1.278	-1.288	-1.299	-1.310	-1.320	-1.331	-1.342	-1.352	-1.364	-1.375	-1.385	-1.395	-1.406	-1.418	-1.428	-1.436	-1.448	-1.456	-1.466	-1.476	-1.486	-1.498	-1.506	-1.515	-1.525	-1.535	-1.542	-1.552	-1.561	-1.570	-1.580	-1.589	-1.598	-1.606	-1.615	-1.624	-1.631	-1.640	-1.649	-1.658	-1.666	-1.672	-1.681	-1.690	-1.698	-1.705	-1.711	-1.720	-1.728	-1.735	-1.742	-1.750	-1.756	-1.762	-1.769	-1.775	-1.781	-1.786	-1.792	-1.799	-1.802	-1.808	-1.812	-1.816	-1.820	-1.825	-1.829	-1.832	-1.836	-1.840	-1.842	-1.846	-1.850	-1.852	-1.856	-1.858	-1.861	-1.864	-1.868	-1.870	-1.874	-1.878	-1.881	-1.885	-1.890	-1.895	-1.900	-1.906	-1.912	-1.919	-1.926	-1.934	-1.942	-1.951	-1.961	-1.972	-1.982	-1.995	-2.009	-2.021	-2.036	-2.051	-2.068	-2.085	-2.102	-2.121	-2.142	-2.162	-2.184	-2.206	-2.230	-2.254	-2.278	-2.304	-2.329	-2.356	-2.382	-2.411	-2.440	-2.469	-2.498	-2.526	-2.555	-2.585	-2.616	-2.648	-2.678	-2.706	-2.738	-2.768	-2.798	-2.826	-2.855	-2.885	-2.912	-2.941	-2.969	-2.995	-3.021	-3.046	-3.071	-3.095	-3.119	-3.141	-3.162	-3.184	-3.204	-3.222	-3.241	-3.258	-3.274	-3.290	-3.305	-3.319	-3.331	-3.344	-3.355	-3.365	-3.375	-3.384	-3.392	-3.400	-3.406	-3.412	-3.418	-3.422	-3.426	-3.430	-3.434	-3.438	-3.440	-3.442	-3.444	-3.446	-3.448	-3.449	-3.449	-3.450	-3.451	-3.452	-3.452	-3.452	-3.452	-3.452	-3.452	-3.452	-3.452	-3.452	-3.452	-3.451	-3.451	-3.451	-3.450	-3.450	-3.450	-3.449	-3.449	-3.448	-3.446	-3.445	-3.445	-3.442	-3.441	-3.440	-3.439	-3.436	-3.434	-3.431	-3.430	-3.428	-3.425	-3.421	-3.418	-3.415	-3.411	-3.408	-3.404	-3.400	-3.395	-3.391	-3.386	-3.382	-3.376	-3.371	-3.368	-3.361	-3.356	-3.350	-3.345	-3.341	-3.335	-3.330	-3.324	-3.318	-3.312	-3.306	-3.300	-3.294	-3.288	-3.282	-3.276	-3.270	-3.264	-3.259	-3.251	-3.245	-3.239	-3.232	-3.225	-3.219	-3.212	-3.205	-3.199	-3.190	-3.181	-3.176	-3.168	-3.160	-3.152	-3.145	-3.138	-3.128	-3.120	-3.111	-3.102	-3.092	-3.084	-3.074	-3.065	-3.055	-3.045	-3.035	-3.025	-3.016	-3.006	-2.996	-2.986	-2.978	-2.968	-2.958	-2.949	-2.939	-2.930	-2.921	-2.912	-2.905	-2.896	-2.889	-2.881	-2.876	-2.870	-2.865	-2.860	-2.856	-2.852	-2.849	-2.846	-2.845	-2.842	-2.842	-2.842	-2.844	-2.845	-2.846	-2.850	-2.852	-2.858	-2.861	-2.866	-2.871	-2.878	-2.885	-2.891	-2.899	-2.905	-2.914	-2.920	-2.929	-2.936	-2.944	-2.952	-2.960	-2.968	-2.975	-2.981	-2.988	-2.992	-2.998	-3.002	-3.008	-3.010	-3.012	-3.014	-3.016	-3.016	-3.016	-3.014	-3.011	-3.008	-3.002	-2.998	-2.991	-2.982	-2.974	-2.964	-2.952	-2.941	-2.928	-2.914	-2.899	-2.884	-2.866	-2.849	-2.830	-2.812	-2.792	-2.772	-2.750	-2.729	-2.708	-2.686	-2.662	-2.640	-2.619	-2.595	-2.572	-2.550	-2.526	-2.504	-2.480	-2.459	-2.436	-2.415	-2.395	-2.374	-2.354	-2.335	-2.316	-2.299	-2.281	-2.265	-2.250	-2.235	-2.221	-2.209	-2.196	-2.185	-2.175	-2.166	-2.158	-2.150	-2.144	-2.139	-2.134	-2.130	-2.128	-2.125	-2.124	-2.124	-2.124	-2.124	-2.125	-2.128	-2.130	-2.134	-2.136	-2.141	-2.146	-2.150	-2.156	-2.161	-2.168	-2.174	-2.180	-2.186	-2.192	-2.198	-2.204	-2.210	-2.215	-2.221	-2.226	-2.231	-2.236	-2.240	-2.245	-2.248	-2.250	-2.254	-2.256	-2.256	-2.258	-2.258	-2.258	-2.258	-2.255	-2.255	-2.254	-2.251	-2.248	-2.245	-2.241	-2.236	-2.232	-2.228	-2.222	-2.216	-2.210	-2.204	-2.198	-2.191	-2.185	-2.179	-2.172	-2.166	-2.160	-2.152	-2.146	-2.140	-2.134	-2.129	-2.122	-2.116	-2.112	-2.109	-2.104	-2.101	-2.098	-2.095	-2.092	-2.090	-2.089	-2.090	-2.089	-2.089	-2.089	-2.090	-2.091	-2.092	-2.095	-2.098	-2.100	-2.104	-2.106	-2.110	-2.115	-2.118	-2.122	-2.126	-2.130	-2.135	-2.139	-2.144	-2.148	-2.151	-2.155	-2.159	-2.161	-2.165	-2.168	-2.169	-2.171	-2.172	-2.175	-2.176	-2.176	-2.176	-2.175	-2.175	-2.174	-2.172	-2.170	-2.168	-2.164	-2.161	-2.158	-2.152	-2.149	-2.142	-2.139	-2.132	-2.126	-2.120	-2.115	-2.109	-2.101	-2.095	-2.089	-2.081	-2.075	-2.069	-2.060	-2.054	-2.047	-2.040	-2.035	-2.027	-2.021	-2.015	-2.009	-2.004	-1.999	-1.995	-1.989	-1.984	-1.979	-1.976	-1.971	-1.968	-1.965	-1.961	-1.958	-1.954	-1.952	-1.950	-1.946	-1.945	-1.942	-1.940	-1.940	-1.938	-1.935	-1.935	-1.932	-1.931	-1.930	-1.928	-1.926	-1.926	-1.925	-1.924	-1.922	-1.922	-1.920	-1.920	-1.919	-1.919	-1.916	-1.916	-1.915	-1.912	-1.912	-1.910	-1.910	-1.909	-1.906	-1.906	-1.905	-1.905	-1.905	-1.904	-1.904	-1.904	-1.905	-1.905	-1.906	-1.908	-1.909	-1.910	-1.914	-1.915	-1.919	-1.921	-1.926	-1.931	-1.935	-1.940	-1.946	-1.952	-1.959	-1.966	-1.975	-1.982	-1.991	-2.000	-2.010	-2.020	-2.031	-2.042	-2.054	-2.068	-2.079	-2.092	-2.108	-2.120	-2.135	-2.151	-2.168	-2.184	-2.199	-2.216	-2.234	-2.251	-2.268	-2.286	-2.305	-2.324	-2.342	-2.361	-2.380	-2.400	-2.419	-2.439	-2.458	-2.478	-2.496	-2.518	-2.536	-2.555	-2.575	-2.594	-2.612	-2.631	-2.649	-2.668	-2.686	-2.704	-2.720	-2.738	-2.754	-2.770	-2.786	-2.800	-2.815	-2.830	-2.842	-2.856	-2.869	-2.880	-2.891	-2.901	-2.911	-2.919	-2.928	-2.935	-2.941	-2.948	-2.954	-2.958	-2.961	-2.964	-2.965	-2.965	-2.965	-2.964	-2.962	-2.959	-2.955	-2.951	-2.946	-2.941	-2.934	-2.926	-2.918	-2.909	-2.899	-2.888	-2.878	-2.866	-2.852	-2.840	-2.828	-2.814	-2.799	-2.785	-2.769	-2.754	-2.738	-2.722	-2.706	-2.690	-2.674	-2.659	-2.642	-2.626	-2.611	-2.596	-2.580	-2.566	-2.551	-2.538	-2.525	-2.511	-2.500	-2.489	-2.478	-2.468	-2.459	-2.450	-2.441	-2.434	-2.429	-2.422	-2.418	-2.412	-2.410	-2.406	-2.405	-2.405	-2.404	-2.404	-2.404	-2.406	-2.408	-2.409	-2.412	-2.416	-2.420	-2.424	-2.430	-2.435	-2.440	-2.446	-2.451	-2.458	-2.462	-2.469	-2.475	-2.480	-2.485	-2.491	-2.496	-2.501	-2.506	-2.510	-2.514	-2.516	-2.520	-2.521	-2.524	-2.525	-2.526	-2.526	-2.526	-2.524	-2.522	-2.521	-2.519	-2.516	-2.512	-2.509	-2.505	-2.500	-2.494	-2.488	-2.481	-2.475	-2.466	-2.459	-2.450	-2.442	-2.432	-2.425	-2.415	-2.405	-2.396	-2.386	-2.376	-2.366	-2.356	-2.346	-2.336	-2.328	-2.318	-2.308	-2.299	-2.289	-2.280	-2.271	-2.264	-2.255	-2.246	-2.239	-2.230	-2.222	-2.216	-2.209	-2.202	-2.196	-2.190	-2.185	-2.180	-2.174	-2.169	-2.164	-2.160	-2.155	-2.151	-2.146	-2.142	-2.138	-2.134	-2.130	-2.124	-2.120	-2.116	-2.111	-2.105	-2.101	-2.094	-2.089	-2.082	-2.075	-2.069	-2.061	-2.054	-2.045	-2.036	-2.027	-2.016	-2.006	-1.996	-1.985	-1.974	-1.961	-1.948	-1.935	-1.920	-1.906	-1.891	-1.875	-1.859	-1.841	-1.825	-1.806	-1.789	-1.770	-1.751	-1.732	-1.712	-1.692	-1.672	-1.652	-1.632	-1.611	-1.591	-1.570	-1.549	-1.528	-1.506	-1.486	-1.465	-1.445	-1.424	-1.405	-1.384	-1.365	-1.345	-1.326	-1.306	-1.289	-1.270	-1.251	-1.234	-1.216	-1.200	-1.182	-1.168	-1.151	-1.134	-1.120	-1.104	-1.090	-1.076	-1.062	-1.048	-1.035	-1.022	-1.010	-0.999	-0.986	-0.974	-0.961	-0.951	-0.940	-0.929	-0.918	-0.906	-0.895	-0.886	-0.875	-0.865	-0.856	-0.845	-0.836	-0.826	-0.816	-0.808	-0.799	-0.789	-0.780	-0.772	-0.764	-0.755	-0.748	-0.740	-0.732	-0.725	-0.719	-0.712	-0.706	-0.700	-0.695	-0.689	-0.685	-0.680	-0.676	-0.671	-0.669	-0.666	-0.664	-0.661	-0.660	-0.659	-0.658	-0.658	-0.658	-0.659	-0.661	-0.662	-0.665	-0.668	-0.671	-0.675	-0.678	-0.684	-0.688	-0.694	-0.698	-0.704	-0.711	-0.718	-0.724	-0.731	-0.739	-0.746	-0.754	-0.761	-0.770	-0.778	-0.786	-0.794	-0.802	-0.811	-0.820	-0.829	-0.838	-0.846	-0.856	-0.864	-0.872	-0.881	-0.889	-0.896	-0.906	-0.914	-0.921	-0.929	-0.936	-0.944	-0.950	-0.958	-0.965	-0.971	-0.978	-0.984	-0.990	-0.996	-1.001	-1.008	-1.012	-1.018	-1.022	-1.028	-1.032	-1.036	-1.041	-1.045	-1.049	-1.054	-1.058	-1.061	-1.065	-1.069	-1.071	-1.075	-1.079	-1.081	-1.085	-1.089	-1.091	-1.095	-1.098	-1.101	-1.105	-1.108	-1.112	-1.115	-1.120	-1.124	-1.129	-1.131	-1.136	-1.141	-1.145	-1.150	-1.155	-1.160	-1.165	-1.170	-1.175	-1.180	-1.186	-1.191	-1.196	-1.201	-1.206	-1.210	-1.216	-1.221	-1.226	-1.231	-1.236	-1.240	-1.244	-1.248	-1.250	-1.254	-1.256	-1.258	-1.260	-1.260	-1.260	-1.261	-1.259	-1.258	-1.256	-1.254	-1.250	-1.245	-1.240	-1.234	-1.228	-1.221	-1.212	-1.204	-1.194	-1.182	-1.171	-1.160	-1.148	-1.134	-1.120	-1.105	-1.090	-1.074	-1.056	-1.038	-1.020	-1.001	-0.982	-0.962	-0.942	-0.922	-0.901	-0.881	-0.860	-0.838	-0.818	-0.795	-0.774	-0.751	-0.731	-0.709	-0.689	-0.666	-0.646	-0.626	-0.606	-0.586	-0.569	-0.550	-0.531	-0.514	-0.499	-0.481	-0.466	-0.454	-0.439	-0.426	-0.414	-0.401	-0.391	-0.381	-0.372	-0.364	-0.355	-0.349	-0.342	-0.336	-0.332	-0.328	-0.325	-0.321	-0.320	-0.318	-0.318	-0.316	-0.316	-0.318	-0.319	-0.319	-0.320	-0.321	-0.322	-0.325	-0.326	-0.329	-0.330	-0.332	-0.334	-0.336	-0.338	-0.339	-0.340	-0.341	-0.344	-0.344	-0.345	-0.345	-0.345	-0.346	-0.345	-0.344	-0.342	-0.341	-0.339	-0.336	-0.334	-0.330	-0.326	-0.322	-0.318	-0.312	-0.308	-0.302	-0.296	-0.291	-0.284	-0.279	-0.271	-0.264	-0.256	-0.249	-0.242	-0.235	-0.228	-0.220	-0.212	-0.205	-0.196	-0.188	-0.180	-0.174	-0.166	-0.159	-0.151	-0.144	-0.138	-0.131	-0.125	-0.119	-0.114	-0.108	-0.102	-0.098	-0.094	-0.090	-0.085	-0.082	-0.079	-0.076	-0.074	-0.071	-0.069	-0.069	-0.068	-0.068	-0.068	-0.068	-0.068	-0.069	-0.070	-0.071	-0.072	-0.074	-0.078	-0.080	-0.082	-0.086	-0.090	-0.095	-0.099	-0.104	-0.109	-0.114	-0.120	-0.126	-0.131	-0.139	-0.146	-0.154	-0.161	-0.169	-0.178	-0.186	-0.194	-0.202	-0.212	-0.220	-0.230	-0.239	-0.249	-0.260	-0.269	-0.279	-0.289	-0.300	-0.310	-0.320	-0.331	-0.342	-0.354	-0.364	-0.375	-0.385	-0.396	-0.406	-0.416	-0.426	-0.436	-0.445	-0.455	-0.464	-0.472	-0.481	-0.489	-0.496	-0.502	-0.510	-0.515	-0.520	-0.525	-0.529	-0.532	-0.534	-0.536	-0.539	-0.540	-0.540	-0.539	-0.538	-0.535	-0.531	-0.528	-0.522	-0.518	-0.510	-0.502	-0.495	-0.486	-0.475	-0.464	-0.451	-0.439	-0.424	-0.410	-0.395	-0.379	-0.361	-0.344	-0.326	-0.306	-0.286	-0.268	-0.246	-0.225	-0.204	-0.182	-0.160	-0.139	-0.116	-0.092	-0.070	-0.048	-0.024	-0.001	0.022	0.045	0.066	0.089	0.110	0.132	0.154	0.174	0.194	0.214	0.232	0.250	0.268	0.285	0.302	0.318	0.331	0.345	0.359	0.370	0.381	0.392	0.400	0.409	0.416	0.424	0.429	0.434	0.438	0.441	0.444	0.445	0.446	0.446	0.446	0.445	0.442	0.439	0.436	0.432	0.428	0.422	0.418	0.412	0.406	0.400	0.394	0.386	0.380	0.372	0.366	0.359	0.351	0.344	0.338	0.330	0.322	0.315	0.309	0.301	0.294	0.288	0.281	0.275	0.269	0.264	0.256	0.251	0.245	0.240	0.235	0.230	0.225	0.221	0.216	0.212	0.209	0.205	0.200	0.198	0.194	0.189	0.186	0.182	0.178	0.175	0.170	0.165	0.161	0.158	0.152	0.146	0.142	0.136	0.131	0.126	0.119	0.112	0.106	0.099	0.092	0.084	0.075	0.068	0.059	0.050	0.041	0.031	0.022	0.012	0.001	-0.009	-0.020	-0.030	-0.041	-0.051	-0.062	-0.075	-0.088	-0.098	-0.110	-0.121	-0.134	-0.145	-0.158	-0.169	-0.181	-0.192	-0.204	-0.215	-0.225	-0.238	-0.248	-0.258	-0.266	-0.276	-0.286	-0.295	-0.302	-0.310	-0.318	-0.326	-0.334	-0.340	-0.346	-0.352	-0.358	-0.361	-0.368	-0.371	-0.374	-0.376	-0.380	-0.382	-0.384	-0.386	-0.386	-0.388	-0.388	-0.388	-0.388	-0.388	-0.386	-0.385	-0.382	-0.381	-0.379	-0.378	-0.375	-0.372	-0.370	-0.366	-0.365	-0.361	-0.358	-0.355	-0.351	-0.348	-0.344	-0.342	-0.339	-0.335	-0.332	-0.329	-0.326	-0.324	-0.320	-0.319	-0.316	-0.314	-0.312	-0.311	-0.310	-0.309	-0.309	-0.308	-0.308	-0.308	-0.309	-0.309	-0.310	-0.311	-0.312	-0.314	-0.315	-0.318	-0.319	-0.321	-0.325	-0.328	-0.330	-0.334	-0.338	-0.340	-0.345	-0.349	-0.354	-0.359	-0.364	-0.369	-0.372	-0.379	-0.385	-0.390	-0.396	-0.402	-0.408	-0.414	-0.420	-0.428	-0.432	-0.440	-0.446	-0.452	-0.460	-0.468	-0.474	-0.481	-0.489	-0.496	-0.502	-0.511	-0.519	-0.525	-0.532	-0.541	-0.550	-0.558	-0.566	-0.574	-0.582	-0.590	-0.599	-0.606	-0.615	-0.624	-0.631	-0.639	-0.649	-0.656	-0.665	-0.672	-0.680	-0.689	-0.698	-0.705	-0.712	-0.720	-0.729	-0.736	-0.741	-0.749	-0.756	-0.764	-0.770	-0.776	-0.784	-0.790	-0.796	-0.802	-0.808	-0.814	-0.818	-0.824	-0.829	-0.832	-0.838	-0.842	-0.846	-0.851	-0.855	-0.859	-0.862	-0.866	-0.869	-0.874	-0.876	-0.879	-0.882	-0.886	-0.889	-0.892	-0.895	-0.899	-0.901	-0.904	-0.909	-0.911	-0.915	-0.919	-0.924	-0.928	-0.931	-0.936	-0.942	-0.948	-0.954	-0.960	-0.968	-0.974	-0.981	-0.990	-0.998	-1.006	-1.015	-1.025	-1.034	-1.045	-1.055	-1.066	-1.078	-1.090	-1.102	-1.114	-1.128	-1.140	-1.154	-1.168	-1.181	-1.195	-1.209	-1.222	-1.238	-1.251	-1.265	-1.280	-1.292	-1.306	-1.319	-1.334	-1.348	-1.361	-1.374	-1.386	-1.398	-1.409	-1.420	-1.431	-1.441	-1.450	-1.459	-1.468	-1.475	-1.480	-1.488	-1.492	-1.496	-1.500	-1.504	-1.505	-1.508	-1.508	-1.508	-1.506	-1.502	-1.499	-1.495	-1.491	-1.486	-1.480	-1.472	-1.464	-1.456	-1.448	-1.438	-1.426	-1.415	-1.404	-1.390	-1.378	-1.364	-1.349	-1.335	-1.320	-1.305	-1.289	-1.274	-1.256	-1.239	-1.224	-1.206	-1.190	-1.174	-1.158	-1.141	-1.124	-1.108	-1.092	-1.076	-1.062	-1.046	-1.032	-1.019	-1.005	-0.992	-0.980	-0.969	-0.958	-0.948	-0.938	-0.930	-0.922	-0.914	-0.908	-0.902	-0.898	-0.894	-0.891	-0.889	-0.888	-0.888	-0.888	-0.889	-0.890	-0.892	-0.896	-0.900	-0.905	-0.911	-0.918	-0.924	-0.931	-0.939	-0.946	-0.955	-0.965	-0.974	-0.985	-0.994	-1.005	-1.014	-1.025	-1.035	-1.046	-1.058	-1.068	-1.078	-1.088	-1.096	-1.105	-1.114	-1.122	-1.129	-1.138	-1.144	-1.149	-1.154	-1.159	-1.162	-1.166	-1.168	-1.169	-1.170	-1.170	-1.169	-1.166	-1.164	-1.161	-1.156	-1.150	-1.144	-1.138	-1.130	-1.121	-1.112	-1.102	-1.092	-1.081	-1.069	-1.058	-1.044	-1.031	-1.018	-1.004	-0.989	-0.972	-0.959	-0.942	-0.928	-0.912	-0.898	-0.881	-0.866	-0.851	-0.836	-0.820	-0.806	-0.792	-0.778	-0.765	-0.751	-0.738	-0.726	-0.714	-0.704	-0.692	-0.682	-0.672	-0.664	-0.656	-0.648	-0.640	-0.635	-0.628	-0.622	-0.618	-0.615	-0.610	-0.609	-0.605	-0.604	-0.602	-0.601	-0.601	-0.600	-0.602	-0.602	-0.604	-0.605	-0.608	-0.610	-0.612	-0.615	-0.618	-0.621	-0.622	-0.626	-0.630	-0.634	-0.638	-0.640	-0.642	-0.648	-0.650	-0.652	-0.656	-0.659	-0.661	-0.665	-0.668	-0.670	-0.672	-0.674	-0.676	-0.678	-0.680	-0.681	-0.682	-0.682	-0.682	-0.682	-0.684	-0.684	-0.684	-0.681	-0.682	-0.681	-0.679	-0.679	-0.676	-0.675	-0.672	-0.669	-0.666	-0.664	-0.661	-0.659	-0.655	-0.651	-0.648	-0.644	-0.641	-0.635	-0.630	-0.625	-0.620	-0.615	-0.610	-0.602	-0.598	-0.591	-0.584	-0.578	-0.571	-0.564	-0.556	-0.549	-0.541	-0.532	-0.525	-0.516	-0.509	-0.499	-0.490	-0.481	-0.472	-0.462	-0.454	-0.445	-0.435	-0.425	-0.415	-0.406	-0.395	-0.386	-0.375	-0.366	-0.355	-0.345	-0.335	-0.325	-0.314	-0.304	-0.292	-0.282	-0.272	-0.261	-0.250	-0.240	-0.230	-0.219	-0.209	-0.198	-0.188	-0.176	-0.166	-0.156	-0.145	-0.134	-0.124	-0.112	-0.102	-0.092	-0.081	-0.070	-0.059	-0.049	-0.038	-0.026	-0.015	-0.002	0.008	0.018	0.028	0.039	0.049	0.060	0.069	0.080	0.090	0.100	0.110	0.120	0.130	0.139	0.149	0.156	0.165	0.172	0.180	0.188	0.195	0.201	0.208	0.212	0.218	0.222	0.228	0.232	0.235	0.238	0.240	0.241	0.244	0.245	0.246	0.246	0.245	0.245	0.244	0.242	0.241	0.239	0.236	0.232	0.230	0.228	0.224	0.220	0.215	0.211	0.206	0.202	0.196	0.192	0.188	0.182	0.178	0.174	0.168	0.162	0.159	0.155	0.151	0.148	0.144	0.140	0.136	0.134	0.131	0.130	0.129	0.126	0.125	100.000	5.000	2.000	1.000	6.000	0.000	0.000	0.000	0.000	0.000	0.000	0.000	0.000	0.000	0.000	0.000	0.000	0.000	-1.210	-1.222	-1.235	-1.249	-1.260	-1.274	-1.286	-1.299	-1.311	-1.324	-1.335	-1.348	-1.359	-1.371	-1.382	-1.394	-1.405	-1.415	-1.425	-1.435	-1.445	-1.452	-1.461	-1.470	-1.478	-1.484	-1.490	-1.496	-1.502	-1.506	-1.511	-1.515	-1.516	-1.519	-1.520	-1.520	-1.520	-1.519	-1.516	-1.514	-1.511	-1.506	-1.501	-1.495	-1.490	-1.481	-1.472	-1.464	-1.452	-1.442	-1.430	-1.418	-1.405	-1.390	-1.376	-1.360	-1.344	-1.326	-1.310	-1.290	-1.272	-1.252	-1.234	-1.212	-1.192	-1.171	-1.151	-1.130	-1.108	-1.088	-1.066	-1.044	-1.022	-1.001	-0.981	-0.960	-0.941	-0.921	-0.902	-0.882	-0.864	-0.846	-0.830	-0.812	-0.798	-0.782	-0.768	-0.755	-0.742	-0.730	-0.720	-0.710	-0.700	-0.692	-0.686	-0.681	-0.676	-0.672	-0.670	-0.668	-0.668	-0.668	-0.669	-0.671	-0.674	-0.679	-0.682	-0.689	-0.695	-0.701	-0.710	-0.718	-0.726	-0.736	-0.745	-0.756	-0.768	-0.779	-0.790	-0.801	-0.814	-0.825	-0.838	-0.850	-0.861	-0.874	-0.885	-0.896	-0.908	-0.919	-0.929	-0.939	-0.948	-0.958	-0.966	-0.976	-0.984	-0.991	-0.999	-1.005	-1.010	-1.016	-1.021	-1.025	-1.030	-1.034	-1.038	-1.040	-1.040	-1.042	-1.044	-1.044	-1.044	-1.044	-1.042	-1.042	-1.041	-1.040	-1.038	-1.038	-1.036	-1.032	-1.031	-1.030	-1.029	-1.026	-1.026	-1.024	-1.024	-1.022	-1.022	-1.022	-1.022	-1.022	-1.024	-1.026	-1.028	-1.030	-1.034	-1.038	-1.040	-1.045	-1.051	-1.056	-1.062	-1.069	-1.076	-1.085	-1.092	-1.101	-1.111	-1.121	-1.131	-1.141	-1.152	-1.164	-1.176	-1.189	-1.201	-1.214	-1.226	-1.240	-1.252	-1.266	-1.281	-1.294	-1.308	-1.321	-1.335	-1.349	-1.362	-1.376	-1.390	-1.402	-1.415	-1.428	-1.440	-1.451	-1.462	-1.474	-1.486	-1.496	-1.506	-1.516	-1.525	-1.534	-1.542	-1.551	-1.559	-1.565	-1.572	-1.578	-1.584	-1.589	-1.594	-1.600	-1.604	-1.608	-1.611	-1.615	-1.618	-1.620	-1.624	-1.625	-1.628	-1.628	-1.630	-1.631	-1.632	-1.634	-1.634	-1.635	-1.635	-1.636	-1.636	-1.636	-1.636	-1.636	-1.636	-1.638	-1.638	-1.638	-1.639	-1.639	-1.639	-1.641	-1.641	-1.642	-1.645	-1.646	-1.648	-1.650	-1.651	-1.654	-1.656	-1.660	-1.662	-1.666	-1.670	-1.674	-1.678	-1.681	-1.686	-1.691	-1.696	-1.701	-1.705	-1.711	-1.716	-1.722	-1.729	-1.735	-1.741	-1.748	-1.755	-1.762	-1.770	-1.778	-1.786	-1.794	-1.801	-1.810	-1.819	-1.828	-1.836	-1.845	-1.855	-1.864	-1.874	-1.882	-1.894	-1.904	-1.914	-1.924	-1.935	-1.946	-1.958	-1.969	-1.980	-1.991	-2.002	-2.015	-2.026	-2.039	-2.051	-2.064	-2.076	-2.089	-2.101	-2.115	-2.128	-2.140	-2.155	-2.168	-2.181	-2.195	-2.206	-2.220	-2.234	-2.248	-2.260	-2.272	-2.286	-2.299	-2.311	-2.324	-2.336	-2.348	-2.359	-2.370	-2.381	-2.392	-2.402	-2.414	-2.424	-2.432	-2.441	-2.450	-2.459	-2.466	-2.474	-2.480	-2.486	-2.492	-2.499	-2.502	-2.508	-2.512	-2.516	-2.520	-2.522	-2.526	-2.528	-2.529	-2.530	-2.531	-2.531	-2.532	-2.532	-2.531	-2.531	-2.530	-2.530	-2.529	-2.528	-2.525	-2.524	-2.521	-2.520	-2.519	-2.518	-2.515	-2.514	-2.512	-2.512	-2.511	-2.510	-2.510	-2.509	-2.510	-2.510	-2.511	-2.512	-2.514	-2.515	-2.519	-2.521	-2.524	-2.528	-2.531	-2.535	-2.540	-2.545	-2.551	-2.556	-2.562	-2.570	-2.575	-2.582	-2.591	-2.598	-2.605	-2.614	-2.622	-2.631	-2.640	-2.649	-2.658	-2.668	-2.676	-2.686	-2.695	-2.704	-2.712	-2.721	-2.731	-2.739	-2.748	-2.756	-2.764	-2.771	-2.779	-2.786	-2.792	-2.800	-2.806	-2.811	-2.816	-2.821	-2.825	-2.829	-2.831	-2.834	-2.836	-2.839	-2.840	-2.840	-2.840	-2.840	-2.839	-2.838	-2.836	-2.834	-2.831	-2.828	-2.824	-2.821	-2.816	-2.811	-2.806	-2.801	-2.795	-2.789	-2.782	-2.776	-2.769	-2.762	-2.755	-2.748	-2.740	-2.732	-2.725	-2.719	-2.711	-2.704	-2.696	-2.689	-2.682	-2.675	-2.669	-2.662	-2.656	-2.651	-2.645	-2.641	-2.636	-2.632	-2.629	-2.625	-2.622	-2.621	-2.619	-2.618	-2.618	-2.616	-2.618	-2.619	-2.620	-2.621	-2.624	-2.626	-2.630	-2.634	-2.639	-2.644	-2.649	-2.655	-2.660	-2.666	-2.672	-2.680	-2.686	-2.694	-2.701	-2.708	-2.716	-2.724	-2.732	-2.740	-2.748	-2.755	-2.762	-2.771	-2.778	-2.784	-2.790	-2.796	-2.801	-2.806	-2.811	-2.815	-2.819	-2.821	-2.822	-2.825	-2.826	-2.826	-2.825	-2.824	-2.821	-2.819	-2.815	-2.810	-2.805	-2.799	-2.792	-2.784	-2.776	-2.766	-2.758	-2.746	-2.736	-2.724	-2.711	-2.698	-2.685	-2.670	-2.655	-2.640	-2.625	-2.608	-2.592	-2.575	-2.559	-2.542	-2.525	-2.508	-2.491	-2.474	-2.456	-2.439	-2.422	-2.405	-2.389	-2.372	-2.358	-2.340	-2.325	-2.310	-2.295	-2.281	-2.268	-2.254	-2.241	-2.229	-2.216	-2.206	-2.194	-2.185	-2.175	-2.165	-2.156	-2.146	-2.139	-2.130	-2.124	-2.116	-2.110	-2.104	-2.099	-2.094	-2.089	-2.084	-2.079	-2.075	-2.071	-2.066	-2.064	-2.060	-2.058	-2.054	-2.051	-2.049	-2.045	-2.044	-2.041	-2.038	-2.036	-2.034	-2.030	-2.029	-2.026	-2.024	-2.021	-2.019	-2.016	-2.014	-2.011	-2.009	-2.006	-2.004	-2.002	-1.999	-1.996	-1.994	-1.991	-1.989	-1.988	-1.985	-1.981	-1.980	-1.978	-1.975	-1.974	-1.971	-1.969	-1.966	-1.962	-1.961	-1.959	-1.956	-1.954	-1.951	-1.950	-1.946	-1.945	-1.942	-1.940	-1.936	-1.934	-1.931	-1.928	-1.925	-1.920	-1.918	-1.912	-1.910	-1.905	-1.901	-1.898	-1.892	-1.888	-1.882	-1.878	-1.872	-1.868	-1.861	-1.855	-1.849	-1.842	-1.836	-1.829	-1.821	-1.814	-1.808	-1.800	-1.792	-1.785	-1.778	-1.768	-1.760	-1.751	-1.744	-1.735	-1.728	-1.719	-1.710	-1.701	-1.692	-1.685	-1.676	-1.668	-1.659	-1.651	-1.644	-1.635	-1.626	-1.619	-1.611	-1.605	-1.598	-1.589	-1.582	-1.576	-1.569	-1.562	-1.556	-1.549	-1.542	-1.536	-1.531	-1.525	-1.519	-1.514	-1.509	-1.504	-1.498	-1.492	-1.486	-1.481	-1.478	-1.472	-1.468	-1.462	-1.459	-1.454	-1.449	-1.445	-1.441	-1.436	-1.432	-1.428	-1.425	-1.420	-1.416	-1.412	-1.409	-1.405	-1.401	-1.398	-1.395	-1.391	-1.389	-1.385	-1.381	-1.378	-1.375	-1.371	-1.369	-1.365	-1.362	-1.360	-1.358	-1.355	-1.352	-1.350	-1.348	-1.344	-1.342	-1.339	-1.338	-1.335	-1.332	-1.330	-1.329	-1.325	-1.324	-1.321	-1.320	-1.318	-1.315	-1.312	-1.311	-1.308	-1.305	-1.302	-1.300	-1.298	-1.294	-1.291	-1.289	-1.285	-1.281	-1.278	-1.274	-1.270	-1.266	-1.262	-1.259	-1.252	-1.249	-1.244	-1.238	-1.232	-1.226	-1.220	-1.214	-1.206	-1.200	-1.192	-1.185	-1.178	-1.170	-1.161	-1.152	-1.142	-1.132	-1.124	-1.112	-1.101	-1.090	-1.080	-1.068	-1.055	-1.042	-1.030	-1.016	-1.004	-0.989	-0.974	-0.960	-0.945	-0.930	-0.914	-0.898	-0.882	-0.865	-0.848	-0.831	-0.814	-0.796	-0.780	-0.761	-0.742	-0.726	-0.708	-0.689	-0.671	-0.652	-0.634	-0.616	-0.598	-0.581	-0.562	-0.545	-0.528	-0.510	-0.494	-0.476	-0.459	-0.444	-0.428	-0.411	-0.396	-0.382	-0.368	-0.355	-0.341	-0.329	-0.316	-0.305	-0.294	-0.284	-0.272	-0.265	-0.255	-0.246	-0.239	-0.232	-0.225	-0.220	-0.215	-0.210	-0.208	-0.204	-0.201	-0.200	-0.198	-0.198	-0.199	-0.199	-0.200	-0.202	-0.204	-0.206	-0.211	-0.214	-0.220	-0.225	-0.230	-0.235	-0.241	-0.249	-0.256	-0.264	-0.272	-0.280	-0.289	-0.298	-0.306	-0.316	-0.325	-0.336	-0.346	-0.356	-0.366	-0.378	-0.389	-0.399	-0.410	-0.421	-0.431	-0.442	-0.454	-0.465	-0.476	-0.486	-0.499	-0.509	-0.521	-0.531	-0.542	-0.554	-0.564	-0.574	-0.584	-0.595	-0.604	-0.615	-0.625	-0.634	-0.644	-0.652	-0.661	-0.670	-0.679	-0.688	-0.695	-0.704	-0.712	-0.720	-0.728	-0.734	-0.741	-0.748	-0.754	-0.760	-0.766	-0.771	-0.778	-0.782	-0.788	-0.792	-0.798	-0.801	-0.805	-0.809	-0.812	-0.816	-0.819	-0.820	-0.822	-0.825	-0.825	-0.828	-0.828	-0.828	-0.828	-0.826	-0.826	-0.825	-0.824	-0.821	-0.819	-0.815	-0.812	-0.809	-0.804	-0.800	-0.795	-0.790	-0.784	-0.779	-0.772	-0.766	-0.758	-0.751	-0.744	-0.736	-0.729	-0.721	-0.714	-0.705	-0.698	-0.689	-0.681	-0.675	-0.666	-0.659	-0.651	-0.645	-0.638	-0.631	-0.624	-0.620	-0.614	-0.609	-0.605	-0.601	-0.598	-0.596	-0.592	-0.591	-0.592	-0.591	-0.592	-0.592	-0.595	-0.599	-0.601	-0.605	-0.610	-0.615	-0.620	-0.626	-0.632	-0.641	-0.649	-0.658	-0.666	-0.675	-0.685	-0.695	-0.706	-0.715	-0.726	-0.736	-0.748	-0.759	-0.769	-0.779	-0.789	-0.799	-0.809	-0.819	-0.828	-0.835	-0.844	-0.851	-0.859	-0.866	-0.872	-0.878	-0.881	-0.886	-0.890	-0.892	-0.895	-0.896	-0.899	-0.899	-0.899	-0.899	-0.896	-0.895	-0.892	-0.890	-0.888	-0.884	-0.880	-0.876	-0.872	-0.866	-0.862	-0.858	-0.854	-0.848	-0.842	-0.839	-0.834	-0.829	-0.825	-0.820	-0.816	-0.814	-0.810	-0.808	-0.805	-0.804	-0.804	-0.801	-0.802	-0.802	-0.804	-0.805	-0.808	-0.810	-0.814	-0.818	-0.822	-0.828	-0.834	-0.840	-0.848	-0.854	-0.862	-0.871	-0.880	-0.889	-0.900	-0.910	-0.920	-0.931	-0.942	-0.955	-0.966	-0.978	-0.991	-1.002	-1.014	-1.028	-1.039	-1.052	-1.065	-1.078	-1.090	-1.102	-1.115	-1.128	-1.139	-1.151	-1.162	-1.175	-1.185	-1.195	-1.206	-1.218	-1.226	-1.236	-1.246	-1.255	-1.262	-1.272	-1.280	-1.288	-1.294	-1.301	-1.308	-1.314	-1.319	-1.324	-1.329	-1.332	-1.336	-1.339	-1.341	-1.344	-1.345	-1.346	-1.348	-1.346	-1.346	-1.346	-1.345	-1.342	-1.340	-1.336	-1.334	-1.330	-1.324	-1.320	-1.314	-1.309	-1.302	-1.295	-1.288	-1.280	-1.272	-1.264	-1.255	-1.246	-1.236	-1.228	-1.218	-1.208	-1.198	-1.188	-1.178	-1.168	-1.158	-1.148	-1.138	-1.128	-1.120	-1.111	-1.102	-1.094	-1.085	-1.078	-1.071	-1.064	-1.059	-1.051	-1.048	-1.042	-1.039	-1.036	-1.034	-1.032	-1.031	-1.031	-1.032	-1.032	-1.035	-1.039	-1.041	-1.046	-1.052	-1.058	-1.065	-1.071	-1.079	-1.088	-1.098	-1.106	-1.116	-1.128	-1.139	-1.150	-1.161	-1.174	-1.185	-1.199	-1.211	-1.224	-1.238	-1.249	-1.262	-1.275	-1.288	-1.300	-1.312	-1.325	-1.336	-1.348	-1.358	-1.369	-1.379	-1.389	-1.399	-1.408	-1.415	-1.422	-1.430	-1.436	-1.442	-1.449	-1.454	-1.459	-1.464	-1.466	-1.469	-1.471	-1.474	-1.476	-1.478	-1.478	-1.478	-1.479	-1.478	-1.478	-1.476	-1.476	-1.474	-1.472	-1.471	-1.469	-1.468	-1.465	-1.462	-1.461	-1.459	-1.456	-1.455	-1.454	-1.452	-1.450	-1.449	-1.448	-1.446	-1.445	-1.445	-1.445	-1.444	-1.445	-1.444	-1.445	-1.446	-1.448	-1.449	-1.450	-1.452	-1.455	-1.458	-1.461	-1.464	-1.469	-1.472	-1.476	-1.482	-1.486	-1.491	-1.498	-1.504	-1.510	-1.516	-1.525	-1.531	-1.539	-1.546	-1.555	-1.562	-1.571	-1.581	-1.590	-1.599	-1.609	-1.619	-1.629	-1.639	-1.649	-1.659	-1.669	-1.679	-1.690	-1.700	-1.710	-1.720	-1.731	-1.741	-1.750	-1.761	-1.770	-1.780	-1.790	-1.800	-1.809	-1.818	-1.825	-1.835	-1.842	-1.849	-1.856	-1.862	-1.870	-1.875	-1.881	-1.888	-1.891	-1.896	-1.900	-1.902	-1.906	-1.909	-1.911	-1.912	-1.914	-1.915	-1.915	-1.915	-1.914	-1.914	-1.912	-1.912	-1.910	-1.909	-1.906	-1.905	-1.901	-1.899	-1.895	-1.892	-1.889	-1.885	-1.881	-1.879	-1.875	-1.871	-1.869	-1.864	-1.861	-1.858	-1.855	-1.851	-1.849	-1.848	-1.844	-1.842	-1.840	-1.839	-1.836	-1.836	-1.835	-1.835	-1.834	-1.835	-1.835	-1.835	-1.836	-1.838	-1.840	-1.841	-1.844	-1.848	-1.850	-1.852	-1.858	-1.860	-1.864	-1.869	-1.874	-1.879	-1.884	-1.889	-1.895	-1.900	-1.906	-1.912	-1.918	-1.924	-1.930	-1.936	-1.944	-1.949	-1.956	-1.962	-1.970	-1.976	-1.982	-1.988	-1.994	-2.000	-2.006	-2.011	-2.016	-2.021	-2.027	-2.033	-2.038	-2.041	-2.045	-2.049	-2.052	-2.056	-2.059	-2.061	-2.064	-2.066	-2.066	-2.069	-2.069	-2.069	-2.069	-2.068	-2.068	-2.066	-2.066	-2.064	-2.062	-2.060	-2.056	-2.054	-2.050	-2.046	-2.042	-2.038	-2.033	-2.029	-2.022	-2.019	-2.013	-2.006	-2.001	-1.995	-1.989	-1.982	-1.978	-1.971	-1.965	-1.959	-1.952	-1.948	-1.941	-1.936	-1.929	-1.924	-1.920	-1.914	-1.909	-1.905	-1.900	-1.895	-1.891	-1.889	-1.885	-1.882	-1.880	-1.879	-1.876	-1.875	-1.875	-1.874	-1.874	-1.874	-1.875	-1.875	-1.878	-1.879	-1.881	-1.884	-1.886	-1.890	-1.894	-1.896	-1.901	-1.905	-1.910	-1.915	-1.920	-1.925	-1.931	-1.936	-1.942	-1.948	-1.954	-1.959	-1.965	-1.971	-1.978	-1.982	-1.989	-1.994	-2.000	-2.006	-2.011	-2.015	-2.021	-2.025	-2.030	-2.034	-2.038	-2.040	-2.044	-2.047	-2.050	-2.051	-2.052	-2.054	-2.055	-2.056	-2.055	-2.055	-2.054	-2.052	-2.050	-2.049	-2.046	-2.042	-2.039	-2.035	-2.030	-2.025	-2.020	-2.014	-2.007	-2.000	-1.995	-1.986	-1.978	-1.970	-1.962	-1.952	-1.944	-1.935	-1.925	-1.915	-1.905	-1.895	-1.884	-1.874	-1.862	-1.851	-1.841	-1.830	-1.819	-1.808	-1.796	-1.786	-1.775	-1.765	-1.754	-1.745	-1.735	-1.725	-1.716	-1.706	-1.699	-1.689	-1.681	-1.675	-1.666	-1.660	-1.654	-1.648	-1.642	-1.638	-1.632	-1.630	-1.628	-1.624	-1.622	-1.621	-1.620	-1.620	-1.620	-1.621	-1.622	-1.625	-1.628	-1.630	-1.635	-1.639	-1.644	-1.649	-1.655	-1.662	-1.669	-1.675	-1.684	-1.691	-1.701	-1.710	-1.719	-1.730	-1.740	-1.750	-1.761	-1.772	-1.782	-1.794	-1.806	-1.816	-1.829	-1.840	-1.852	-1.864	-1.876	-1.888	-1.900	-1.912	-1.924	-1.935	-1.945	-1.956	-1.968	-1.978	-1.989	-1.999	-2.009	-2.016	-2.025	-2.034	-2.042	-2.050	-2.056	-2.062	-2.069	-2.074	-2.079	-2.084	-2.088	-2.089	-2.091	-2.094	-2.094	-2.094	-2.092	-2.092	-2.090	-2.088	-2.084	-2.080	-2.075	-2.069	-2.064	-2.056	-2.049	-2.040	-2.031	-2.020	-2.010	-1.999	-1.988	-1.976	-1.962	-1.950	-1.936	-1.921	-1.906	-1.892	-1.878	-1.862	-1.845	-1.830	-1.814	-1.798	-1.782	-1.765	-1.749	-1.732	-1.718	-1.701	-1.685	-1.670	-1.655	-1.640	-1.625	-1.611	-1.596	-1.584	-1.570	-1.559	-1.546	-1.535	-1.525	-1.514	-1.505	-1.495	-1.488	-1.479	-1.471	-1.464	-1.458	-1.452	-1.446	-1.442	-1.438	-1.434	-1.430	-1.428	-1.425	-1.422	-1.421	-1.419	-1.418	-1.416	-1.415	-1.414	-1.412	-1.411	-1.410	-1.409	-1.409	-1.408	-1.406	-1.404	-1.402	-1.400	-1.399	-1.396	-1.394	-1.390	-1.386	-1.382	-1.379	-1.374	-1.369	-1.364	-1.358	-1.351	-1.344	-1.336	-1.329	-1.321	-1.312	-1.302	-1.294	-1.282	-1.274	-1.262	-1.252	-1.241	-1.231	-1.220	-1.208	-1.196	-1.185	-1.172	-1.161	-1.149	-1.138	-1.124	-1.112	-1.101	-1.089	-1.078	-1.066	-1.056	-1.045	-1.034	-1.022	-1.014	-1.004	-0.995	-0.985	-0.976	-0.969	-0.961	-0.954	-0.946	-0.940	-0.934	-0.929	-0.924	-0.919	-0.914	-0.910	-0.906	-0.902	-0.900	-0.896	-0.894	-0.891	-0.889	-0.888	-0.886	-0.884	-0.884	-0.882	-0.881	-0.880	-0.879	-0.879	-0.876	-0.875	-0.874	-0.872	-0.870	-0.869	-0.866	-0.862	-0.860	-0.856	-0.852	-0.848	-0.842	-0.838	-0.831	-0.825	-0.818	-0.809	-0.800	-0.791	-0.781	-0.769	-0.759	-0.748	-0.734	-0.721	-0.708	-0.692	-0.678	-0.661	-0.644	-0.628	-0.610	-0.592	-0.574	-0.555	-0.536	-0.516	-0.496	-0.478	-0.458	-0.436	-0.416	-0.394	-0.374	-0.352	-0.331	-0.311	-0.290	-0.270	-0.251	-0.231	-0.212	-0.192	-0.174	-0.156	-0.139	-0.121	-0.106	-0.090	-0.076	-0.061	-0.049	-0.035	-0.025	-0.012	-0.002	0.008	0.015	0.024	0.031	0.038	0.042	0.049	0.052	0.056	0.058	0.060	0.061	0.062	0.062	0.062	0.061	0.061	0.059	0.056	0.054	0.051	0.049	0.045	0.041	0.036	0.034	0.030	0.025	0.021	0.016	0.011	0.008	0.004	0.000	-0.005	-0.008	-0.012	-0.016	-0.020	-0.024	-0.026	-0.029	-0.031	-0.034	-0.036	-0.039	-0.040	-0.041	-0.044	-0.044	-0.044	-0.045	-0.045	-0.044	-0.044	-0.042	-0.042	-0.040	-0.039	-0.039	-0.036	-0.036	-0.034	-0.031	-0.029	-0.028	-0.025	-0.022	-0.021	-0.018	-0.015	-0.012	-0.010	-0.006	-0.004	-0.001	0.001	0.004	0.008	0.010	0.012	0.015	0.018	0.021	0.022	0.025	0.028	0.030	0.032	0.032	0.035	0.036	0.038	0.040	0.041	0.041	0.042	0.044	0.044	0.045	0.045	0.046	0.045	0.046	0.045	0.045	0.045	0.046	0.045	0.045	0.042	0.044	0.042	0.040	0.040	0.039	0.038	0.035	0.034	0.031	0.030	0.029	0.026	0.024	0.021	0.019	0.016	0.014	0.011	0.008	0.005	0.001	-0.001	-0.004	-0.006	-0.010	-0.014	-0.018	-0.020	-0.024	-0.028	-0.032	-0.036	-0.041	-0.045	-0.049	-0.054	-0.058	-0.062	-0.068	-0.071	-0.076	-0.081	-0.086	-0.090	-0.095	-0.100	-0.106	-0.111	-0.115	-0.121	-0.126	-0.131	-0.136	-0.142	-0.146	-0.152	-0.156	-0.161	-0.168	-0.171	-0.176	-0.180	-0.185	-0.189	-0.192	-0.196	-0.199	-0.201	-0.206	-0.208	-0.210	-0.212	-0.214	-0.215	-0.215	-0.215	-0.218	-0.216	-0.215	-0.215	-0.215	-0.212	-0.211	-0.209	-0.206	-0.204	-0.200	-0.196	-0.192	-0.189	-0.185	-0.179	-0.174	-0.169	-0.162	-0.158	-0.151	-0.145	-0.139	-0.131	-0.125	-0.116	-0.110	-0.102	-0.096	-0.088	-0.080	-0.074	-0.066	-0.059	-0.052	-0.045	-0.039	-0.032	-0.025	-0.020	-0.012	-0.008	-0.001	0.005	0.010	0.015	0.020	0.026	0.030	0.034	0.039	0.042	0.046	0.049	0.052	0.055	0.058	0.061	0.062	0.064	0.066	0.068	0.070	0.071	0.072	0.074	0.074	0.075	0.076	0.078	0.078	0.079	0.079	0.080	0.080	0.081	0.082	0.084	0.084	0.085	0.085	0.088	0.088	0.090	0.090	0.092	0.094	0.096	0.098	0.101	0.104	0.108	0.110	0.114	0.118	0.121	0.126	0.131	0.136	0.141	0.146	0.152	0.159	0.166	0.172	0.180	0.188	0.195	0.202	0.211	0.220	0.229	0.238	0.248	0.258	0.268	0.276	0.286	0.298	0.309	0.319	0.330	0.340	0.351	0.362	0.372	0.385	0.394	0.405	0.415	0.425	0.434	0.445	0.452	0.461	0.470	0.478	0.484	0.491	0.498	0.501	0.507	0.511	0.514	0.516	0.518	0.520	0.519	0.519	0.516	0.514	0.510	0.506	0.500	0.494	0.488	0.480	0.471	0.461	0.451	0.440	0.429	0.415	0.401	0.388	0.372	0.356	0.340	0.324	0.306	0.289	0.271	0.252	0.234	0.215	0.195	0.178	0.158	0.139	0.120	0.101	0.084	0.065	0.048	0.030	0.011	-0.005	-0.020	-0.036	-0.052	-0.068	-0.081	-0.094	-0.108	-0.119	-0.130	-0.140	-0.149	-0.158	-0.166	-0.172	-0.179	-0.185	-0.189	-0.194	-0.198	-0.200	-0.202	-0.202	-0.202	-0.202	-0.202	-0.201	-0.199	-0.196	-0.192	-0.189	-0.185	-0.180	-0.176	-0.171	-0.166	-0.160	-0.154	-0.148	-0.141	-0.134	-0.129	-0.121	-0.116	-0.108	-0.101	-0.096	-0.089	-0.084	-0.078	-0.071	-0.065	-0.060	-0.054	-0.049	-0.044	-0.040	-0.035	-0.031	-0.026	-0.022	-0.019	-0.016	-0.012	-0.010	-0.009	-0.006	-0.004	-0.002	-0.001	0.001	0.002	0.004	0.004	0.004	0.004	0.004	0.005	0.004	0.005	0.005	0.004	0.005	0.005	0.005	0.005	0.005	0.006	0.008	0.008	0.009	0.010	0.011	0.014	0.015	0.019	0.021	0.025	0.029	0.032	0.039	0.044	0.049	0.055	0.061	0.069	0.076	0.084	0.092	0.100	0.110	0.120	0.130	0.141	0.151	0.162	0.174	0.185	0.198	0.210	0.222	0.236	0.249	0.261	0.274	0.288	0.301	0.315	0.329	0.341	0.354	0.368	0.380	0.392	0.405	0.418	0.429	0.440	0.451	0.462	0.472	0.482	0.492	0.502	0.511	0.520	0.529	0.535	0.544	0.550	0.556	0.562	0.569	0.574	0.579	0.584	0.588	0.591	0.596	0.599	0.602	0.605	0.608	0.611	0.614	0.616	0.620	0.622	0.626	0.628	0.631	0.635	0.638	0.640	0.645	0.649	0.652	0.658	0.662	0.668	0.672	0.679	0.684	0.690	0.698	0.705	0.712	0.720	0.729	0.738	0.746	0.758	0.766	0.776	0.788	0.799	0.810	0.822	0.834	0.846	0.858	0.871	0.885	0.898	0.911	0.924	0.939	0.951	0.965	0.979	0.991	1.006	1.020	1.032	1.046	1.059	1.072	1.086	1.099	1.111	1.125	1.136	1.149	1.161	1.172	1.185	1.195	1.206	1.218	1.228	1.236	1.248	1.258	1.265	1.275	1.284	1.291	1.299	1.308	1.314	1.321	1.326	1.334	1.339	1.345	1.350	1.355	1.359	1.364	1.368	1.371	1.375	1.378	1.380	1.384	1.385	1.388	1.389	1.389	1.391	1.391	1.390	1.390	1.390	1.390	1.389	1.388	1.388	1.385	1.384	1.381	1.379	1.376	1.374	1.370	1.368	1.364	1.361	1.358	1.354	1.350	1.346	1.342	1.340	1.336	1.332	1.330	1.326	1.324	1.321	1.318	1.315	1.314	1.311	1.310	1.309	1.309	1.309	1.309	1.310	1.311	1.314	1.316	1.319	1.322	1.328	1.332	1.338	1.344	1.351	1.360	1.368	1.378	1.386	1.398	1.410	1.422	1.435	1.450	1.465	1.480	1.496	1.514	1.531	1.550	1.569	1.590	1.610	1.631	1.654	1.676	1.698	1.721	1.746	1.770	1.795	1.819	1.844	1.869	1.894	1.920	1.945	1.970	1.995	2.021	2.045	2.070	2.094	2.118	2.142	2.165	2.188	2.209	2.231	2.252	2.272	2.291	2.310	2.328	2.344	2.360	2.374	2.389	2.401	2.414	2.424	2.434	2.442	2.449	2.456	2.460	2.465	2.466	2.469	2.469	2.468	2.465	2.462	2.456	2.451	2.445	2.436	2.428	2.419	2.408	2.396	2.384	2.370	2.356	2.341	2.325	2.309	2.292	2.275	2.258	2.239	2.220	2.200	2.181	2.161	2.142	2.122	2.104	2.082	2.064	2.045	2.026	2.007	1.990	1.971	1.955	1.938	1.921	1.905	1.890	1.876	1.862	1.850	1.838	1.828	1.819	1.810	1.801	1.794	1.789	1.784	1.780	1.778	1.776	1.776	1.778	1.779	1.782	1.786	1.791	1.799	1.806	1.814	1.822	1.834	1.846	1.859	1.872	1.886	1.900	1.916	1.934	1.950	1.969	1.988	2.006	2.026	2.047	2.069	2.090	2.111	2.132	2.156	2.179	2.201	2.225	2.249	2.270	2.294	2.318	2.339	2.362	2.384	2.406	2.429	2.450	2.470	2.491	2.510	2.531	2.550	2.569	2.585	2.604	2.619	2.635	2.650	2.665	2.678	2.690	2.702	2.714	2.724	2.732	2.741	2.749	2.755	2.762	2.766	2.771	2.775	2.776	2.779	2.780	2.780	2.779	2.779	2.776	2.772	2.770	2.766	2.761	2.756	2.750	2.745	2.739	2.731	2.724	2.716	2.708	2.700	2.691	2.682	2.674	2.665	2.656	2.646	2.638	2.630	2.621	2.612	2.604	2.595	2.586	2.578	2.570	2.561	2.555	2.548	2.541	2.535	2.529	2.522	2.518	2.512	2.508	2.504	2.499	2.496	2.492	2.490	2.486	2.484	2.482	2.480	2.479	2.476	2.476	2.475	2.475	2.472	2.474	2.474	2.472	2.472	2.472	2.472	2.472	2.472	2.471	2.471	2.471	2.470	2.469	2.468	2.466	2.464	2.461	2.459	2.458	2.454	2.450	2.445	2.441	2.436	2.431	2.425	2.419	2.411	2.405	2.398	2.389	2.380	2.370	2.360	2.350	2.340	2.328	2.316	2.304	2.292	2.279	2.266	2.254	2.239	2.225	2.211	2.198	2.184	2.169	2.154	2.140	2.124	2.110	2.096	2.082	2.069	2.055	2.040	2.027	2.016	2.004	1.991	1.980	1.970	1.959	1.950	1.941	1.934	1.925	1.919	1.914	1.908	1.905	1.900	1.899	1.898	1.896	1.896	1.898	1.900	1.902	1.906	1.912	1.918	1.925	1.932	1.940	1.949	1.960	1.970	1.982	1.994	2.006	2.021	2.035	2.049	2.065	2.081	2.096	2.112	2.131	2.148	2.165	2.184	2.201	2.219	2.238	2.255	2.274	2.292	2.310	2.328	2.346	2.364	2.381	2.398	2.414	2.430	2.445	2.460	2.475	2.490	2.502	2.514	2.528	2.538	2.549	2.558	2.566	2.574	2.581	2.588	2.592	2.599	2.602	2.605	2.606	2.608	2.608	2.608	2.605	2.604	2.600	2.596	2.591	2.584	2.578	2.569	2.560	2.550	2.540	2.529	2.516	2.504	2.491	2.476	2.462	2.448	2.431	2.416	2.399	2.382	2.365	2.346	2.329	2.311	2.292	2.272	2.255	2.236	2.218	2.199	2.179	2.160	2.141	2.122	2.104	2.086	2.068	2.050	2.033	2.015	1.999	1.981	1.966	1.950	1.935	1.920	1.906	1.892	1.879	1.865	1.852	1.839	1.828	1.816	1.805	1.794	1.782	1.772	1.761	1.752	1.742	1.732	1.722	1.714	1.704	1.694	1.684	1.674	1.665	1.655	1.645	1.632	1.622	1.611	1.600	1.588	1.575	1.561	1.549	1.534	1.520	1.504	1.488	1.471	1.455	1.436	1.418	1.399	1.379	1.358	1.336	1.315	1.292	1.269	1.245	1.220	1.195	1.169	1.144	1.115	1.088	1.060	1.031	1.002	0.972	0.944	0.912	0.881	0.851	0.821	0.789	0.759	0.728	0.695	0.665	0.632	0.601	0.570	0.539	0.509	0.478	0.446	0.418	0.388	0.358	0.329	0.300	0.270	0.242	0.215	0.189	0.162	0.136	0.111	0.086	0.062	0.039	0.015	-0.006	-0.028	-0.049	-0.070	-0.089	-0.108	-0.126	-0.144	-0.161	-0.176	-0.192	-0.208	-0.220	-0.235	-0.248	-0.259	-0.271	-0.281	-0.291	-0.301	-0.311	-0.319	-0.326	-0.334	-0.341	-0.348	-0.352	-0.359	-0.364	-0.369	-0.372	-0.376	-0.380	-0.384	-0.386	-0.390	-0.392	-0.395	-0.398	-0.400	-0.401	-0.404	-0.405	-0.409	-0.410	-0.412	-0.414	-0.418	-0.420	-0.424	-0.426	-0.430	-0.434	-0.439	-0.442	-0.448	-0.452	-0.458	-0.464	-0.470	-0.475	-0.482	-0.491	-0.499	-0.506	-0.515	-0.524	-0.534	-0.544	-0.555	-0.565	-0.576	-0.588	-0.599	-0.611	-0.624	-0.636	-0.650	-0.661	-0.675	-0.689	-0.704	-0.716	-0.730	-0.744	-0.758	-0.771	-0.785	-0.798	-0.810	-0.822	-0.835	-0.848	-0.859	-0.870	-0.880	-0.890	-0.900	-0.910	-0.919	-0.928	-0.934	-0.942	-0.948	-0.954	-0.958	-0.961	-0.965	-0.968	-0.969	-0.971	-0.972	-0.971	-0.971	-0.970	-0.968	-0.965	-0.962	-0.959	-0.954	-0.950	-0.945	-0.939	-0.932	-0.926	-0.920	-0.912	-0.905	-0.899	-0.891	-0.884	-0.876	-0.869	-0.862	-0.854	-0.846	-0.840	-0.832	-0.826	-0.819	-0.814	-0.808	-0.801	-0.796	-0.792	-0.788	-0.784	-0.781	-0.780	-0.778	-0.776	-0.776	-0.776	-0.776	-0.778	-0.780	-0.782	-0.785	-0.789	-0.794	-0.799	-0.804	-0.810	-0.816	-0.824	-0.832	-0.841	-0.850	-0.859	-0.869	-0.880	-0.890	-0.901	-0.912	-0.925	-0.938	-0.949	-0.961	-0.974	-0.988	-1.000	-1.012	-1.026	-1.039	-1.052	-1.065	-1.079	-1.091	-1.104	-1.116	-1.129	-1.140	-1.151	-1.164	-1.175	-1.185	-1.195	-1.205	-1.214	-1.224	-1.231	-1.239	-1.248	-1.254	-1.259	-1.266	-1.271	-1.276	-1.279	-1.284	-1.286	-1.289	-1.291	-1.292	-1.291	-1.292	-1.291	-1.290	-1.289	-1.288	-1.284	-1.281	-1.278	-1.274	-1.269	-1.264	-1.259	-1.252	-1.248	-1.241	-1.235	-1.229	-1.221	-1.215	-1.208	-1.200	-1.192	-1.185	-1.178	-1.170	-1.162	-1.154	-1.146	-1.140	-1.131	-1.124	-1.116	-1.109	-1.101	-1.095	-1.088	-1.081	-1.075	-1.069	-1.064	-1.058	-1.052	-1.048	-1.042	-1.039	-1.034	-1.030	-1.026	-1.022	-1.021	-1.018	-1.016	-1.014	-1.011	-1.010	-1.010	-1.009	-1.010	-1.009	-1.010	-1.011	-1.011	-1.012	-1.014	-1.015	-1.018	-1.021	-1.024	-1.026	-1.029	-1.032	-1.035	-1.039	-1.042	-1.048	-1.051	-1.056	-1.060	-1.065	-1.070	-1.075	-1.080	-1.085	-1.089	-1.095	-1.100	-1.105	-1.110	-1.115	-1.119	-1.125	-1.130	-1.135	-1.139	-1.144	-1.149	-1.154	-1.159	-1.164	-1.168	-1.171	-1.176	-1.181	-1.184	-1.188	-1.192	-1.195	-1.199	-1.202	-1.205	-1.208	-1.210	-1.214	-1.216	-1.219	-1.221	-1.222	-1.225	-1.228	-1.230	-1.232	-1.234	-1.236	-1.238	-1.240	-1.242	-1.242	-1.245	-1.246	-1.250	-1.251	-1.252	-1.254	-1.256	-1.258	-1.260	-1.261	-1.264	-1.266	-1.269	-1.271	-1.274	-1.276	-1.279	-1.281	-1.284	-1.288	-1.291	-1.294	-1.298	-1.302	-1.306	-1.310	-1.314	-1.318	-1.321	-1.326	-1.330	-1.334	-1.339	-1.344	-1.348	-1.351	-1.356	-1.360	-1.364	-1.368	-1.371	-1.375	-1.379	-1.382	-1.386	-1.390	-1.392	-1.396	-1.399	-1.401	-1.404	-1.405	-1.408	-1.409	-1.410	-1.411	-1.412	-1.411	-1.411	-1.410	-1.410	-1.408	-1.406	-1.404	-1.401	-1.399	-1.395	-1.391	-1.386	-1.381	-1.375	-1.370	-1.364	-1.356	-1.349	-1.340	-1.332	-1.322	-1.312	-1.302	-1.291	-1.279	-1.266	-1.254	-1.240	-1.226	-1.211	-1.196	-1.180	-1.164	-1.145	-1.128	-1.110	-1.090	-1.070	-1.050	-1.028	-1.006	-0.985	-0.962	-0.940	-0.915	-0.891	-0.866	-0.842	-0.816	-0.791	-0.765	-0.739	-0.714	-0.686	-0.659	-0.632	-0.605	-0.578	-0.551	-0.522	-0.496	-0.470	-0.442	-0.416	-0.390	-0.364	-0.339	-0.314	-0.289	-0.265	-0.241	-0.219	-0.196	-0.175	-0.155	-0.134	-0.115	-0.096	-0.079	-0.064	-0.048	-0.032	-0.019	-0.006	0.005	0.016	0.025	0.034	0.040	0.048	0.054	0.058	0.061	0.062	0.065	0.066	0.065	0.064	0.061	0.060	0.056	0.051	0.048	0.041	0.036	0.031	0.024	0.016	0.010	0.001	-0.005	-0.014	-0.020	-0.029	-0.036	-0.044	-0.050	-0.058	-0.066	-0.072	-0.080	-0.085	-0.090	-0.095	-0.100	-0.105	-0.109	-0.112	-0.115	-0.118	-0.119	-0.120	-0.120	-0.120	-0.120	-0.119	-0.116	-0.114	-0.111	-0.109	-0.104	-0.100	-0.096	-0.092	-0.088	-0.081	-0.076	-0.071	-0.066	-0.060	-0.054	-0.049	-0.044	-0.039	-0.034	-0.029	-0.025	-0.021	-0.016	-0.014	-0.011	-0.009	-0.008	-0.006	-0.006	-0.006	-0.008	-0.009	-0.010	-0.014	-0.016	-0.021	-0.026	-0.031	-0.039	-0.045	-0.054	-0.061	-0.072	-0.081	-0.092	-0.104	-0.116	-0.129	-0.141	-0.155	-0.170	-0.184	-0.200	-0.215	-0.231	-0.248	-0.264	-0.281	-0.298	-0.316	-0.334	-0.351	-0.369	-0.388	-0.405	-0.422	-0.440	-0.459	-0.475	-0.494	-0.511	-0.529	-0.545	-0.561	-0.578	-0.595	-0.611	-0.625	-0.641	-0.656	-0.670	-0.685	-0.699	-0.711	-0.724	-0.738	-0.749	-0.761	-0.772	-0.782	-0.794	-0.804	-0.814	-0.822	-0.831	-0.840	-0.849	-0.856	-0.864	-0.871	-0.876	-0.882	-0.889	-0.895	-0.901	-0.906	-0.910	-0.915	-0.920	-0.922	-0.926	-0.930	-0.934	-0.936	-0.939	-0.941	-0.944	-0.948	-0.950	-0.951	-0.954	-0.956	-0.958	-0.960	-0.961	-0.962	-0.965	-0.966	-0.968	-0.970	-0.971	-0.972	-0.974	-0.976	-0.978	-0.979	-0.981	-0.984	-0.984	-0.986	-0.988	-0.991	-0.992	-0.995	-0.998	-1.000	-1.002	-1.005	-1.008	-1.010	-1.012	-1.016	-1.019	-1.021	-1.025	-1.029	-1.031	-1.034	-1.039	-1.041	-1.045	-1.048	-1.051	-1.055	-1.058	-1.061	-1.064	-1.066	-1.069	-1.071	-1.075	-1.078	-1.079	-1.082	-1.084	-1.086	-1.088	-1.090	-1.091	-1.092	-1.094	-1.094	-1.094	-1.095	-1.095	-1.094	-1.092	-1.091	-1.090	-1.089	-1.086	-1.084	-1.082	-1.079	-1.075	-1.071	-1.069	-1.064	-1.058	-1.054	-1.049	-1.044	-1.036	-1.031	-1.024	-1.019	-1.011	-1.005	-0.998	-0.990	-0.984	-0.976	-0.969	-0.961	-0.954	-0.946	-0.939	-0.931	-0.925	-0.918	-0.910	-0.904	-0.899	-0.891	-0.885	-0.879	-0.874	-0.869	-0.864	-0.859	-0.855	-0.851	-0.848	-0.845	-0.842	-0.840	-0.839	-0.838	-0.838	-0.838	-0.838	-0.839	-0.840	-0.844	-0.845	-0.849	-0.852	-0.858	-0.862	-0.868	-0.874	-0.880	-0.888	-0.895	-0.904	-0.911	-0.920	-0.929	-0.939	-0.949	-0.959	-0.969	-0.980	-0.991	-1.002	-1.014	-1.025	-1.036	-1.049	-1.060	-1.071	-1.084	-1.095	-1.106	-1.118	-1.128	-1.139	-1.150	-1.160	-1.171	-1.180	-1.190	-1.200	-1.209	-1.215	-1.222	-1.230	-1.236	-1.244	-1.249	-1.254	-1.256	-1.260	-1.262	-1.266	-1.268	-1.268	-1.268	-1.266	-1.266	-1.264	-1.261	-1.258	-1.254	-1.249	-1.244	-1.238	-1.231	-1.225	-1.216	-1.209	-1.200	-1.190	-1.180	-1.170	-1.160	-1.148	-1.138	-1.125	-1.114	-1.101	-1.089	-1.075	-1.062	-1.050	-1.036	-1.024	-1.010	-0.998	-0.985	-0.971	-0.959	-0.946	-0.932	-0.920	-0.909	-0.896	-0.884	-0.872	-0.861	-0.849	-0.840	-0.829	-0.819	-0.809	-0.800	-0.791	-0.782	-0.774	-0.766	-0.759	-0.754	-0.746	-0.740	-0.734	-0.729	-0.724	-0.719	-0.714	-0.710	-0.708	-0.702	-0.700	-0.696	-0.694	-0.691	-0.689	-0.688	-0.685	-0.684	-0.682	-0.680	-0.679	-0.678	-0.675	-0.675	-0.672	-0.671	-0.670	-0.669	-0.668	-0.666	-0.662	-0.661	-0.659	-0.656	-0.655	-0.652	-0.649	-0.645	-0.641	-0.638	-0.634	-0.630	-0.625	-0.620	-0.615	-0.609	-0.604	-0.599	-0.592	-0.585	-0.579	-0.571	-0.565	-0.558	-0.549	-0.542	-0.534	-0.525	-0.516	-0.509	-0.500	-0.491	-0.481	-0.472	-0.464	-0.454	-0.445	-0.436	-0.426	-0.416	-0.408	-0.398	-0.389	-0.380	-0.371	-0.362	-0.354	-0.346	-0.338	-0.330	-0.321	-0.314	-0.308	-0.300	-0.292	-0.288	-0.281	-0.275	-0.269	-0.264	-0.259	-0.255	-0.251	-0.248	-0.244	-0.242	-0.240	-0.239	-0.236	-0.235	-0.235	-0.235	-0.235	-0.235	-0.238	-0.239	-0.240	-0.242	-0.246	-0.249	-0.254	-0.256	-0.261	-0.266	-0.271	-0.278	-0.284	-0.289	-0.295	-0.302	-0.309	-0.316	-0.325	-0.332	-0.340	-0.350	-0.358	-0.365	-0.375	-0.385	-0.392	-0.402	-0.412	-0.421	-0.430	-0.439	-0.449	-0.459	-0.468	-0.478	-0.486	-0.495	-0.502	-0.511	-0.520	-0.529	-0.538	-0.545	-0.552	-0.560	-0.568	-0.575	-0.581	-0.589	-0.594	-0.600	-0.605	-0.610	-0.615	-0.620	-0.625	-0.629	-0.631	-0.636	-0.640	-0.641	-0.644	-0.648	-0.649	-0.650	-0.652	-0.654	-0.655	-0.656	-0.659	-0.659	-0.660	-0.660	-0.661	-0.662	-0.662	-0.664	-0.664	-0.665	-0.666	-0.668	-0.669	-0.670	-0.671	-0.671	-0.674	-0.676	-0.679	-0.681	-0.684	-0.686	-0.690	-0.694	-0.696	-0.701	-0.705	-0.710	-0.714	-0.719	-0.724	-0.731	-0.736	-0.742	-0.749	-0.756	-0.762	-0.769	-0.776	-0.784	-0.791	-0.799	-0.806	-0.814	-0.822	-0.830	-0.839	-0.846	-0.854	-0.862	-0.870	-0.879	-0.886	-0.894	-0.901	-0.908	-0.915	-0.921	-0.929	-0.935	-0.941	-0.946	-0.952	-0.958	-0.962	-0.966	-0.971	-0.975	-0.976	-0.980	-0.981	-0.985	-0.986	-0.986	-0.988	-0.986	-0.988	-0.986	-0.984	-0.982	-0.981	-0.978	-0.976	-0.972	-0.969	-0.965	-0.960	-0.955	-0.950	-0.944	-0.939	-0.932	-0.925	-0.919	-0.911	-0.904	-0.896	-0.889	-0.881	-0.872	-0.864	-0.855	-0.846	-0.838	-0.828	-0.819	-0.809	-0.800	-0.790	-0.781	-0.771	-0.761	-0.752	-0.742	-0.734	-0.724	-0.714	-0.704	-0.694	-0.684	-0.674	-0.665	-0.654	-0.645	-0.635	-0.625	-0.615	-0.605	-0.595	-0.585	-0.575	-0.565	-0.555	-0.545	-0.535	-0.526	-0.515	-0.505	-0.495	-0.485	-0.475	-0.465	-0.455	-0.444	-0.434	-0.425	-0.414	-0.404	-0.395	-0.385	-0.375	-0.365	-0.355	-0.346	-0.336	-0.328	-0.318	-0.310	-0.300	-0.292	-0.284	-0.278	-0.269	-0.262	-0.255	-0.249	-0.242	-0.236	-0.231	-0.226	-0.221	-0.218	-0.215	-0.211	-0.209	-0.208	-0.205	-0.204	-0.204	-0.202	-0.202	-0.204	-0.205	-0.206	-0.209	-0.211	-0.214	-0.216	-0.219	-0.224	-0.228	-0.232	-0.236	-0.241	-0.246	-0.251	-0.258	-0.261	-0.268	-0.272	-0.279	-0.285	-0.290	-0.296	-0.300	-0.306	-0.310	-0.315	-0.320	-0.325	-0.329	-0.332	-0.336	-0.340	-0.344	-0.346	-0.349	-0.351	-0.352	-0.354	-0.355	-0.355	-0.355	-0.355	-0.354	-0.352	-0.351	-0.349	-0.348	-0.344	-0.341	-0.338	-0.334	-0.329	-0.325	-0.320	-0.315	-0.310	-0.304	-0.298	-0.292	-0.286	-0.280	-0.274	-0.268	-0.260	-0.252	-0.246	-0.238	-0.231	-0.224	-0.216	-0.209	-0.201	-0.194	-0.185	-0.178	-0.171	-0.162	-0.155	-0.148	-0.139	-0.132	-0.124	-0.116	-0.110	-0.101	-0.094	-0.088	-0.079	-0.071	-0.065	-0.058	-0.051	-0.044	-0.038	-0.030	-0.024	-0.016	-0.010	-0.002	0.004	0.010	0.016	0.024	0.030	0.036	0.042	0.050	0.056	0.062	0.069	0.074	0.081	0.086	0.092	0.099	0.105	0.111	0.116	0.122	0.128	0.132	0.139	0.144	0.149	0.155	0.160	0.165	0.170	0.175	0.179	0.182	0.188	0.192	0.196	0.200	0.204	0.208	0.210	0.212	0.215	0.218	0.219	0.221	0.222	0.224	0.224	0.224	0.224	0.224	0.224	0.222	0.220	0.219	0.216	0.212	0.209	0.206	0.202	0.196	0.192	0.186	0.180	0.174	0.168	0.160	0.152	0.145	0.136	0.129	0.119	0.110	0.101	0.090	0.081	0.070	0.059	0.049	0.038	0.025	0.015	0.004	-0.009	-0.020	-0.032	-0.044	-0.056	-0.068	-0.080	-0.092	-0.105	-0.116	-0.128	-0.140	-0.151	-0.162	-0.174	-0.185	-0.196	-0.206	-0.218	-0.228	-0.239	-0.248	-0.258	-0.268	-0.276	-0.286	-0.295	-0.304	-0.312	-0.321	-0.329	-0.336	-0.345	-0.352	-0.359	-0.368	-0.374	-0.380	-0.388	-0.394	-0.401	-0.408	-0.412	-0.419	-0.426	-0.432	-0.438	-0.444	-0.449	-0.455	-0.460	-0.466	-0.472	-0.478	-0.482	-0.488	-0.492	-0.499	-0.504	-0.510	-0.515	-0.521	-0.528	-0.532	-0.539	-0.545	-0.551	-0.558	-0.564	-0.571	-0.576	-0.582	-0.590	-0.598	-0.604	-0.611	-0.619	-0.626	-0.634	-0.641	-0.649	-0.658	-0.666	-0.675	-0.685	-0.692	-0.702	-0.712	-0.722	-0.731	-0.741	-0.752	-0.762	-0.774	-0.784	-0.796	-0.808	-0.819	-0.831	-0.844	-0.856	-0.869	-0.881	-0.894	-0.906	-0.920	-0.932	-0.948	-0.961	-0.974	-0.988	-1.001	-1.015	-1.029	-1.042	-1.056	-1.070	-1.084	-1.098	-1.110	-1.122	-1.136	-1.149	-1.161	-1.174	-1.186	-1.198	-1.209	-1.220	-1.230	-1.241	-1.251	-1.260	-1.269	-1.279	-1.286	-1.294	-1.301	-1.309	-1.315	-1.320	-1.325	-1.330	-1.335	-1.339	-1.341	-1.344	-1.346	-1.348	-1.349	-1.350	-1.350	-1.350	-1.350	-1.349	-1.346	-1.345	-1.344	-1.340	-1.338	-1.334	-1.330	-1.326	-1.322	-1.318	-1.314	-1.309	-1.305	-1.299	-1.294	-1.289	-1.284	-1.279	-1.274	-1.268	-1.264	-1.258	-1.254	-1.249	-1.244	-1.240	-1.235	-1.232	-1.229	-1.225	-1.222	-1.220	-1.218	-1.215	-1.214	-1.212	-1.211	-1.211	-1.211	-1.212	-1.214	-1.215	-1.218	-1.220	-1.224	-1.228	-1.231	-1.236	-1.242	-1.249	-1.255	-1.261	-1.269	-1.276	-1.285	-1.294	-1.302	-1.312	-1.324	-1.334	-1.345	-1.356	-1.368	-1.380	-1.394	-1.406	-1.419	-1.432	-1.446	-1.460	-1.475	-1.488	-1.502	-1.518	-1.531	-1.545	-1.560	-1.575	-1.589	-1.602	-1.618	-1.630	-1.644	-1.658	-1.670	-1.684	-1.695	-1.708	-1.718	-1.730	-1.740	-1.750	-1.759	-1.768	-1.776	-1.782	-1.790	-1.796	-1.801	-1.806	-1.810	-1.812	-1.815	-1.816	-1.816	-1.816	-1.816	-1.814	-1.810	-1.805	-1.801	-1.796	-1.789	-1.780	-1.772	-1.764	-1.752	-1.741	-1.729	-1.716	-1.702	-1.688	-1.672	-1.656	-1.639	-1.622	-1.604	-1.585	-1.566	-1.546	-1.525	-1.505	-1.482	-1.461	-1.440	-1.419	-1.395	-1.374	-1.350	-1.328	-1.304	-1.281	-1.260	-1.238	-1.215	-1.192	-1.171	-1.150	-1.128	-1.108	-1.089	-1.069	-1.050	-1.031	-1.015	-0.998	-0.981	-0.965	-0.952	-0.939	-0.925	-0.914	-0.902	-0.892	-0.884	-0.874	-0.868	-0.860	-0.854	-0.850	-0.845	-0.841	-0.839	-0.838	-0.835	-0.836	-0.835	-0.836	-0.836	-0.839	-0.841	-0.842	-0.845	-0.849	-0.851	-0.855	-0.858	-0.861	-0.865	-0.868	-0.871	-0.874	-0.875	-0.878	-0.880	-0.881	-0.881	-0.881	-0.881	-0.880	-0.879	-0.876	-0.874	-0.870	-0.866	-0.860	-0.855	-0.848	-0.841	-0.831	-0.824	-0.814	-0.802	-0.791	-0.779	-0.765	-0.754	-0.739	-0.724	-0.709	-0.694	-0.678	-0.660	-0.644	-0.626	-0.609	-0.591	-0.574	-0.556	-0.538	-0.520	-0.502	-0.486	-0.469	-0.452	-0.438	-0.421	-0.406	-0.391	-0.378	-0.365	-0.352	-0.341	-0.330	-0.321	-0.312	-0.304	-0.298	-0.291	-0.288	-0.284	-0.282	-0.281	-0.282	-0.284	-0.288	-0.291	-0.296	-0.304	-0.312	-0.321	-0.331	-0.342	-0.355	-0.369	-0.384	-0.400	-0.416	-0.434	-0.452	-0.472	-0.494	-0.515	-0.536	-0.558	-0.581	-0.605	-0.629	-0.654	-0.679	-0.704	-0.729	-0.755	-0.780	-0.806	-0.831	-0.856	-0.882	-0.906	-0.931	-0.955	-0.979	-1.002	-1.026	-1.048	-1.070	-1.091	-1.110	-1.130	-1.149	-1.168	-1.184	-1.199	-1.215	-1.229	-1.242	-1.255	-1.266	-1.276	-1.286	-1.295	-1.302	-1.310	-1.315	-1.321	-1.324	-1.328	-1.330	-1.332	-1.332	-1.332	-1.332	-1.331	-1.329	-1.326	-1.325	-1.321	-1.318	-1.314	-1.310	-1.305	-1.301	-1.296	-1.292	-1.288	-1.284	-1.279	-1.274	-1.270	-1.266	-1.264	-1.260	-1.259	-1.256	-1.255	-1.255	-1.255	-1.255	-1.256	-1.259	-1.262	-1.268	-1.271	-1.278	-1.284	-1.291	-1.301	-1.310	-1.320	-1.331	-1.344	-1.358	-1.371	-1.385	-1.402	-1.419	-1.436	-1.455	-1.474	-1.494	-1.515	-1.536	-1.558	-1.580	-1.604	-1.626	-1.650	-1.675	-1.698	-1.724	-1.749	-1.772	-1.798	-1.822	-1.848	-1.871	-1.896	-1.920	-1.944	-1.966	-1.990	-2.013	-2.034	-2.054	-2.075	-2.095	-2.114	-2.131	-2.149	-2.165	-2.180	-2.194	-2.208	-2.220	-2.231	-2.241	-2.251	-2.259	-2.266	-2.272	-2.278	-2.281	-2.285	-2.286	-2.288	-2.288	-2.288	-2.285	-2.284	-2.280	-2.275	-2.271	-2.265	-2.258	-2.251	-2.244	-2.236	-2.228	-2.219	-2.210	-2.200	-2.191	-2.180	-2.170	-2.160	-2.150	-2.139	-2.129	-2.118	-2.108	-2.098	-2.088	-2.078	-2.068	-2.059	-2.049	-2.041	-2.033	-2.024	-2.018	-2.010	-2.002	-1.996	-1.991	-1.986	-1.981	-1.976	-1.972	-1.969	-1.966	-1.962	-1.961	-1.960	-1.959	-1.958	-1.958	-1.958	-1.959	-1.959	-1.961	-1.962	-1.966	-1.969	-1.970	-1.974	-1.978	-1.981	-1.986	-1.989	-1.994	-1.999	-2.004	-2.009	-2.013	-2.019	-2.024	-2.029	-2.034	-2.039	-2.042	-2.047	-2.051	-2.056	-2.060	-2.062	-2.068	-2.070	-2.071	-2.075	-2.076	-2.078	-2.079	-2.079	-2.079	-2.078	-2.076	-2.074	-2.070	-2.066	-2.061	-2.056	-2.050	-2.044	-2.034	-2.026	-2.016	-2.005	-1.994	-1.981	-1.969	-1.952	-1.939	-1.921	-1.905	-1.885	-1.866	-1.848	-1.826	-1.804	-1.782	-1.760	-1.735	-1.710	-1.686	-1.659	-1.634	-1.606	-1.579	-1.550	-1.521	-1.494	-1.464	-1.434	-1.405	-1.375	-1.345	-1.315	-1.284	-1.255	-1.225	-1.194	-1.165	-1.135	-1.108	-1.079	-1.050	-1.022	-0.995	-0.968	-0.941	-0.915	-0.891	-0.866	-0.842	-0.820	-0.798	-0.775	-0.755	-0.735	-0.716	-0.698	-0.679	-0.662	-0.648	-0.631	-0.619	-0.605	-0.592	-0.582	-0.572	-0.562	-0.554	-0.546	-0.540	-0.534	-0.530	-0.525	-0.522	-0.521	-0.520	-0.520	-0.520	-0.521	-0.522	-0.526	-0.529	-0.534	-0.539	-0.545	-0.551	-0.559	-0.568	-0.576	-0.585	-0.596	-0.606	-0.619	-0.631	-0.642	-0.656	-0.670	-0.682	-0.698	-0.714	-0.728	-0.744	-0.760	-0.776	-0.792	-0.809	-0.826	-0.842	-0.860	-0.876	-0.894	-0.911	-0.928	-0.945	-0.960	-0.978	-0.992	-1.009	-1.025	-1.040	-1.056	-1.070	-1.084	-1.098	-1.112	-1.125	-1.138	-1.150	-1.160	-1.171	-1.181	-1.191	-1.202	-1.211	-1.219	-1.228	-1.236	-1.242	-1.249	-1.256	-1.261	-1.268	-1.274	-1.279	-1.282	-1.289	-1.294	-1.298	-1.302	-1.308	-1.311	-1.316	-1.321	-1.328	-1.332	-1.338	-1.345	-1.350	-1.358	-1.365	-1.372	-1.381	-1.390	-1.399	-1.409	-1.420	-1.432	-1.444	-1.456	-1.470	-1.485	-1.499	-1.515	-1.531	-1.549	-1.566	-1.585	-1.605	-1.624	-1.645	-1.665	-1.686	-1.708	-1.730	-1.754	-1.776	-1.800	-1.824	-1.848	-1.871	-1.895	-1.919	-1.942	-1.966	-1.990	-2.014	-2.036	-2.060	-2.082	-2.104	-2.126	-2.146	-2.168	-2.188	-2.206	-2.224	-2.242	-2.260	-2.276	-2.291	-2.305	-2.319	-2.330	-2.342	-2.354	-2.362	-2.371	-2.380	-2.388	-2.392	-2.398	-2.401	-2.406	-2.409	-2.410	-2.411	-2.411	-2.411	-2.410	-2.409	-2.408	-2.404	-2.400	-2.398	-2.392	-2.389	-2.384	-2.378	-2.374	-2.368	-2.362	-2.356	-2.350	-2.345	-2.340	-2.334	-2.329	-2.322	-2.318	-2.314	-2.309	-2.306	-2.301	-2.299	-2.296	-2.294	-2.292	-2.291	-2.290	-2.289	-2.289	-2.291	-2.291	-2.294	-2.296	-2.300	-2.304	-2.309	-2.314	-2.319	-2.325	-2.332	-2.339	-2.346	-2.355	-2.364	-2.372	-2.384	-2.392	-2.404	-2.415	-2.426	-2.438	-2.449	-2.461	-2.475	-2.486	-2.500	-2.512	-2.526	-2.540	-2.554	-2.568	-2.580	-2.594	-2.608	-2.621	-2.635	-2.648	-2.661	-2.675	-2.688	-2.701	-2.714	-2.725	-2.738	-2.750	-2.761	-2.774	-2.785	-2.796	-2.806	-2.818	-2.828	-2.838	-2.848	-2.856	-2.866	-2.875	-2.885	-2.894	-2.901	-2.910	-2.918	-2.926	-2.934	-2.941	-2.948	-2.955	-2.962	-2.969	-2.975	-2.982	-2.989	-2.995	-3.001	-3.009	-3.015	-3.021	-3.028	-3.034	-3.039	-3.045	-3.051	-3.059	-3.065	-3.070	-3.078	-3.085	-3.090	-3.098	-3.104	-3.111	-3.119	-3.125	-3.134	-3.140	-3.148	-3.155	-3.162	-3.171	-3.179	-3.188	-3.195	-3.204	-3.211	-3.219	-3.229	-3.236	-3.245	-3.254	-3.262	-3.271	-3.280	-3.289	-3.298	-3.308	-3.316	-3.325	-3.334	-3.342	-3.352	-3.361	-3.371	-3.380	-3.389	-3.399	-3.409	-3.418	-3.428	-3.438	-3.446	-3.456	-3.466	-3.475	-3.485	-3.495	-3.505	-3.515	-3.525	-3.534	-3.545	-3.555	-3.566	-3.576	-3.586	-3.596	-3.606	-3.616	-3.626	-3.638	-3.649	-3.659	-3.669	-3.680	-3.690	-3.701	-3.712	-3.722	-3.734	-3.745	-3.756	-3.768	-3.779	-3.789	-3.800	-3.811	-3.822	-3.834	-3.845	-3.856	-3.868	-3.880	-3.890	-3.902	-3.912	-3.924	-3.934	-3.945	-3.955	-3.966	-3.976	-3.986	-3.998	-4.008	-4.018	-4.026	-4.036	-4.045	-4.055	-4.064	-4.071	-4.081	-4.089	-4.096	-4.105	-4.111	-4.120	-4.128	-4.134	-4.141	-4.148	-4.154	-4.160	-4.166	-4.171	-4.178	-4.184	-4.190	-4.195	-4.200	-4.206	-4.211	-4.218	-4.224	-4.229	-4.235	-4.240	-4.245	-4.251	-4.259	-4.265	-4.271	-4.278	-4.285	-4.292	-4.299	-4.308	-4.316	-4.324	-4.332	-4.344	-4.352	-4.362	-4.374	-4.384	-4.395	-4.408	-4.419	-4.431	-4.444	-4.458	-4.470	-4.484	-4.499	-4.512	-4.528	-4.544	-4.559	-4.574	-4.591	-4.606	-4.622	-4.639	-4.655	-4.671	-4.688	-4.704	-4.720	-4.735	-4.751	-4.766	-4.782	-4.798	-4.811	-4.825	-4.840	-4.852	-4.865	-4.878	-4.890	-4.901	-4.910	-4.921	-4.930	-4.939	-4.946	-4.954	-4.961	-4.968	-4.971	-4.976	-4.981	-4.984	-4.986	-4.988	-4.989	-4.990	-4.990	-4.989	-4.989	-4.988	-4.985	-4.982	-4.979	-4.976	-4.972	-4.970	-4.966	-4.961	-4.958	-4.952	-4.948	-4.942	-4.939	-4.935	-4.931	-4.926	-4.922	-4.919	-4.915	-4.912	-4.909	-4.906	-4.905	-4.904	-4.902	-4.901	-4.901	-4.901	-4.902	-4.904	-4.905	-4.908	-4.910	-4.914	-4.916	-4.921	-4.926	-4.931	-4.938	-4.942	-4.950	-4.955	-4.964	-4.971	-4.979	-4.988	-4.995	-5.004	-5.014	-5.021	-5.031	-5.040	-5.050	-5.059	-5.069	-5.078	-5.088	-5.096	-5.105	-5.115	-5.124	-5.134	-5.142	-5.150	-5.159	-5.166	-5.174	-5.182	-5.189	-5.195	-5.202	-5.209	-5.215	-5.221	-5.226	-5.231	-5.236	-5.241	-5.245	-5.249	-5.252	-5.256	-5.259	-5.261	-5.264	-5.266	-5.268	-5.271	-5.272	-5.275	-5.276	-5.279	-5.279	-5.280	-5.282	-5.284	-5.285	-5.286	-5.288	-5.290	-5.292	-5.294	-5.296	-5.299	-5.301	-5.305	-5.309	-5.312	-5.318	-5.321	-5.326	-5.331	-5.339	-5.345	-5.352	-5.359	-5.368	-5.378	-5.386	-5.396	-5.408	-5.419	-5.430	-5.444	-5.458	-5.471	-5.486	-5.500	-5.516	-5.534	-5.551	-5.569	-5.588	-5.606	-5.625	-5.646	-5.668	-5.689	-5.710	-5.732	-5.754	-5.778	-5.800	-5.825	-5.848	-5.872	-5.898	-5.920	-5.945	-5.971	-5.995	-6.020	-6.045	-6.070	-6.094	-6.119	-6.141	-6.165	-6.188	-6.212	-6.234	-6.255	-6.276	-6.299	-6.319	-6.339	-6.358	-6.376	-6.394	-6.410	-6.426	-6.442	-6.458	-6.471	-6.485	-6.496	-6.508	-6.519	-6.528	-6.538	-6.545	-6.552	-6.559	-6.566	-6.570	-6.575	-6.580	-6.582	-6.584	-6.586	-6.586	-6.588	-6.586	-6.586	-6.585	-6.582	-6.580	-6.578	-6.575	-6.570	-6.566	-6.562	-6.558	-6.552	-6.548	-6.542	-6.538	-6.531	-6.526	-6.521	-6.514	-6.509	-6.502	-6.498	-6.492	-6.486	-6.480	-6.476	-6.470	-6.465	-6.461	-6.456	-6.454	-6.449	-6.446	-6.441	-6.439	-6.436	-6.434	-6.431	-6.430	-6.428	-6.428	-6.426	-6.425	-6.425	-6.426	-6.426	-6.428	-6.429	-6.430	-6.432	-6.435	-6.438	-6.440	-6.444	-6.448	-6.451	-6.455	-6.459	-6.464	-6.468	-6.472	-6.478	-6.482	-6.488	-6.492	-6.498	-6.502	-6.508	-6.511	-6.516	-6.520	-6.524	-6.528	-6.531	-6.535	-6.538	-6.540	-6.541	-6.544	-6.545	-6.544	-6.544	-6.542	-6.542	-6.539	-6.536	-6.532	-6.530	-6.524	-6.519	-6.511	-6.504	-6.495	-6.488	-6.476	-6.466	-6.454	-6.442	-6.430	-6.415	-6.401	-6.385	-6.370	-6.354	-6.336	-6.319	-6.301	-6.282	-6.262	-6.244	-6.224	-6.202	-6.182	-6.161	-6.141	-6.120	-6.099	-6.078	-6.056	-6.035	-6.015	-5.994	-5.974	-5.954	-5.935	-5.915	-5.896	-5.878	-5.861	-5.844	-5.828	-5.812	-5.798	-5.784	-5.771	-5.759	-5.749	-5.738	-5.729	-5.720	-5.712	-5.706	-5.701	-5.696	-5.692	-5.690	-5.689	-5.690	-5.690	-5.691	-5.694	-5.698	-5.701	-5.706	-5.712	-5.719	-5.726	-5.734	-5.744	-5.752	-5.762	-5.774	-5.782	-5.794	-5.806	-5.818	-5.829	-5.841	-5.852	-5.865	-5.876	-5.888	-5.899	-5.910	-5.920	-5.930	-5.941	-5.950	-5.959	-5.968	-5.975	-5.982	-5.989	-5.994	-5.999	-6.002	-6.005	-6.008	-6.009	-6.010	-6.010	-6.009	-6.006	-6.004	-6.000	-5.996	-5.991	-5.985	-5.978	-5.970	-5.962	-5.954	-5.945	-5.935	-5.924	-5.914	-5.902	-5.891	-5.880	-5.869	-5.855	-5.844	-5.832	-5.820	-5.808	-5.796	-5.785	-5.775	-5.762	-5.752	-5.742	-5.732	-5.724	-5.715	-5.708	-5.700	-5.694	-5.689	-5.682	-5.679	-5.675	-5.672	-5.670	-5.669	-5.669	-5.669	-5.670	-5.672	-5.675	-5.679	-5.684	-5.689	-5.695	-5.701	-5.709	-5.716	-5.725	-5.734	-5.742	-5.752	-5.762	-5.774	-5.785	-5.796	-5.809	-5.820	-5.831	-5.844	-5.858	-5.870	-5.882	-5.895	-5.908	-5.920	-5.932	-5.946	-5.959	-5.970	-5.981	-5.994	-6.006	-6.018	-6.029	-6.039	-6.050	-6.060	-6.070	-6.080	-6.089	-6.099	-6.108	-6.116	-6.124	-6.132	-6.141	-6.148	-6.156	-6.162	-6.169	-6.176	-6.181	-6.188	-6.192	-6.199	-6.204	-6.208	-6.214	-6.218	-6.221	-6.225	-6.229	-6.230	-6.234	-6.236	-6.238	-6.239	-6.241	-6.242	-6.242	-6.244	-6.244	-6.244	-6.244	-6.242	-6.241	-6.238	-6.236	-6.234	-6.230	-6.226	-6.222	-6.218	-6.212	-6.208	-6.202	-6.196	-6.190	-6.184	-6.176	-6.168	-6.160	-6.152	-6.144	-6.135	-6.125	-6.116	-6.108	-6.096	-6.088	-6.076	-6.068	-6.058	-6.046	-6.036	-6.028	-6.018	-6.008	-5.999	-5.989	-5.980	-5.972	-5.965	-5.956	-5.949	-5.944	-5.938	-5.932	-5.928	-5.924	-5.921	-5.918	-5.915	-5.914	-5.915	-5.914	-5.915	-5.919	-5.920	-5.925	-5.929	-5.935	-5.941	-5.948	-5.955	-5.964	-5.974	-5.984	-5.995	-6.005	-6.018	-6.030	-6.042	-6.055	-6.069	-6.082	-6.098	-6.111	-6.126	-6.141	-6.158	-6.171	-6.186	-6.201	-6.216	-6.230	-6.245	-6.260	-6.272	-6.288	-6.300	-6.312	-6.324	-6.336	-6.348	-6.358	-6.368	-6.376	-6.385	-6.392	-6.400	-6.406	-6.411	-6.416	-6.421	-6.425	-6.429	-6.431	-6.431	-6.432	-6.432	-6.432	-6.432	-6.430	-6.428	-6.425	-6.422	-6.419	-6.414	-6.411	-6.405	-6.400	-6.395	-6.390	-6.384	-6.378	-6.371	-6.365	-6.359	-6.352	-6.345	-6.339	-6.331	-6.325	-6.319	-6.311	-6.305	-6.299	-6.291	-6.285	-6.279	-6.274	-6.268	-6.260	-6.255	-6.250	-6.242	-6.239	-6.232	-6.226	-6.221	-6.216	-6.211	-6.206	-6.201	-6.196	-6.192	-6.189	-6.182	-6.179	-6.174	-6.170	-6.166	-6.162	-6.159	-6.154	-6.150	-6.146	-6.141	-6.138	-6.132	-6.129	-6.126	-6.121	-6.118	-6.114	-6.110	-6.106	-6.101	-6.098	-6.092	-6.089	-6.085	-6.080	-6.075	-6.070	-6.066	-6.061	-6.055	-6.050	-6.044	-6.039	-6.032	-6.025	-6.019	-6.011	-6.004	-5.998	-5.989	-5.980	-5.970	-5.961	-5.951	-5.939	-5.929	-5.916	-5.904	-5.891	-5.878	-5.864	-5.849	-5.835	-5.819	-5.801	-5.785	-5.768	-5.750	-5.731	-5.711	-5.692	-5.672	-5.652	-5.631	-5.609	-5.589	-5.568	-5.545	-5.524	-5.501	-5.479	-5.458	-5.435	-5.412	-5.391	-5.370	-5.348	-5.326	-5.305	-5.285	-5.265	-5.246	-5.226	-5.209	-5.191	-5.174	-5.158	-5.142	-5.129	-5.114	-5.102	-5.090	-5.079	-5.069	-5.060	-5.051	-5.045	-5.038	-5.032	-5.028	-5.024	-5.020	-5.018	-5.016	-5.015	-5.015	-5.015	-5.016	-5.016	-5.018	-5.019	-5.022	-5.024	-5.026	-5.029	-5.032	-5.034	-5.036	-5.039	-5.040	-5.041	-5.042	-5.042	-5.042	-5.042	-5.040	-5.038	-5.035	-5.031	-5.028	-5.021	-5.015	-5.009	-4.999	-4.990	-4.980	-4.969	-4.955	-4.942	-4.928	-4.912	-4.895	-4.878	-4.859	-4.839	-4.819	-4.798	-4.775	-4.751	-4.728	-4.704	-4.679	-4.652	-4.625	-4.599	-4.571	-4.544	-4.515	-4.488	-4.459	-4.429	-4.401	-4.371	-4.344	-4.314	-4.285	-4.256	-4.229	-4.201	-4.172	-4.146	-4.119	-4.093	-4.066	-4.041	-4.016	-3.991	-3.968	-3.945	-3.922	-3.901	-3.881	-3.860	-3.841	-3.822	-3.805	-3.788	-3.771	-3.755	-3.741	-3.726	-3.712	-3.700	-3.688	-3.678	-3.666	-3.656	-3.648	-3.639	-3.630	-3.621	-3.615	-3.609	-3.602	-3.598	-3.592	-3.586	-3.582	-3.578	-3.574	-3.571	-3.569	-3.565	-3.562	-3.560	-3.559	-3.555	-3.554	-3.551	-3.550	-3.548	-3.546	-3.544	-3.542	-3.540	-3.538	-3.535	-3.534	-3.531	-3.530	-3.526	-3.525	-3.524	-3.521	-3.519	-3.516	-3.515	-3.512	-3.510	-3.509	-3.506	-3.505	-3.502	-3.500	-3.499	-3.498	-3.496	-3.494	-3.492	-3.491	-3.490	-3.490	-3.489	-3.490	-3.489	-3.489	-3.489	-3.490	-3.490	-3.490	-3.491	-3.492	-3.495	-3.496	-3.499	-3.501	-3.502	-3.506	-3.508	-3.511	-3.515	-3.518	-3.520	-3.524	-3.526	-3.529	-3.532	-3.535	-3.539	-3.541	-3.544	-3.548	-3.550	-3.551	-3.554	-3.558	-3.559	-3.560	-3.561	-3.562	-3.562	-3.564	-3.565	-3.565	-3.564	-3.565	-3.565	-3.564	-3.562	-3.561	-3.560	-3.559	-3.556	-3.555	-3.554	-3.551	-3.550	-3.548	-3.545	-3.541	-3.540	-3.538	-3.536	-3.534	-3.530	-3.529	-3.528	-3.525	-3.524	-3.522	-3.520	-3.521	-3.520	-3.520	-3.519	-3.519	-3.519	-3.520	-3.521	-3.521	-3.524	-3.525	-3.528	-3.529	-3.531	-3.534	-3.538	-3.540	-3.542	-3.546	-3.550	-3.554	-3.558	-3.561	-3.565	-3.569	-3.572	-3.576	-3.579	-3.582	-3.586	-3.589	-3.592	-3.595	-3.598	-3.600	-3.601	-3.604	-3.605	-3.606	-3.609	-3.608	-3.609	-3.609	-3.610	-3.610	-3.609	-3.608	-3.606	-3.605	-3.604	-3.602	-3.601	-3.598	-3.596	-3.592	-3.590	-3.586	-3.585	-3.581	-3.579	-3.575	-3.572	-3.569	-3.566	-3.565	-3.562	-3.559	-3.559	-3.558	-3.555	-3.555	-3.554	-3.554	-3.555	-3.556	-3.558	-3.559	-3.562	-3.565	-3.569	-3.572	-3.576	-3.582	-3.588	-3.594	-3.600	-3.609	-3.616	-3.625	-3.634	-3.644	-3.654	-3.664	-3.676	-3.688	-3.700	-3.712	-3.725	-3.740	-3.754	-3.769	-3.782	-3.799	-3.815	-3.830	-3.846	-3.864	-3.880	-3.898	-3.915	-3.932	-3.950	-3.969	-3.986	-4.004	-4.021	-4.039	-4.058	-4.075	-4.094	-4.110	-4.129	-4.146	-4.162	-4.181	-4.196	-4.214	-4.230	-4.245	-4.262	-4.278	-4.292	-4.306	-4.320	-4.334	-4.348	-4.360	-4.372	-4.385	-4.398	-4.408	-4.419	-4.428	-4.438	-4.446	-4.454	-4.461	-4.469	-4.475	-4.480	-4.485	-4.490	-4.492	-4.496	-4.498	-4.499	-4.499	-4.501	-4.499	-4.499	-4.498	-4.495	-4.492	-4.489	-4.486	-4.482	-4.476	-4.472	-4.466	-4.460	-4.455	-4.448	-4.440	-4.434	-4.425	-4.418	-4.410	-4.402	-4.394	-4.386	-4.379	-4.371	-4.362	-4.355	-4.348	-4.339	-4.332	-4.325	-4.319	-4.312	-4.306	-4.302	-4.296	-4.292	-4.288	-4.285	-4.281	-4.280	-4.278	-4.278	-4.276	-4.276	-4.276	-4.279	-4.280	-4.282	-4.285	-4.289	-4.292	-4.296	-4.301	-4.306	-4.311	-4.318	-4.325	-4.331	-4.338	-4.345	-4.352	-4.360	-4.368	-4.376	-4.384	-4.391	-4.400	-4.408	-4.415	-4.422	-4.430	-4.436	-4.444	-4.450	-4.458	-4.464	-4.470	-4.475	-4.480	-4.485	-4.490	-4.494	-4.496	-4.500	-4.502	-4.505	-4.506	-4.508	-4.509	-4.509	-4.509	-4.508	-4.509	-4.508	-4.506	-4.504	-4.502	-4.500	-4.496	-4.494	-4.491	-4.488	-4.484	-4.480	-4.476	-4.472	-4.468	-4.464	-4.460	-4.456	-4.452	-4.449	-4.445	-4.441	-4.436	-4.434	-4.430	-4.428	-4.424	-4.420	-4.419	-4.416	-4.414	-4.410	-4.409	-4.408	-4.406	-4.405	-4.402	-4.402	-4.402	-4.401	-4.401	-4.401	-4.400	-4.401	-4.401	-4.402	-4.402	-4.402	-4.404	-4.405	-4.405	-4.405	-4.406	-4.406	-4.406	-4.408	-4.408	-4.406	-4.406	-4.406	-4.404	-4.402	-4.400	-4.399	-4.396	-4.392	-4.390	-4.385	-4.381	-4.376	-4.371	-4.366	-4.359	-4.352	-4.345	-4.336	-4.329	-4.319	-4.310	-4.300	-4.289	-4.278	-4.265	-4.252	-4.240	-4.225	-4.211	-4.196	-4.181	-4.165	-4.149	-4.132	-4.115	-4.098	-4.080	-4.061	-4.043	-4.022	-4.004	-3.984	-3.965	-3.944	-3.924	-3.902	-3.882	-3.861	-3.840	-3.820	-3.799	-3.778	-3.756	-3.736	-3.715	-3.694	-3.674	-3.652	-3.631	-3.612	-3.591	-3.570	-3.551	-3.530	-3.510	-3.491	-3.472	-3.454	-3.434	-3.415	-3.396	-3.379	-3.360	-3.342	-3.325	-3.308	-3.290	-3.274	-3.256	-3.240	-3.222	-3.206	-3.190	-3.174	-3.158	-3.141	-3.128	-3.111	-3.095	-3.081	-3.065	-3.051	-3.038	-3.022	-3.009	-2.996	-2.981	-2.969	-2.956	-2.944	-2.931	-2.919	-2.909	-2.898	-2.886	-2.876	-2.866	-2.856	-2.848	-2.840	-2.830	-2.822	-2.816	-2.810	-2.802	-2.798	-2.792	-2.786	-2.784	-2.780	-2.776	-2.774	-2.771	-2.770	-2.770	-2.770	-2.769	-2.770	-2.770	-2.772	-2.774	-2.776	-2.779	-2.781	-2.785	-2.789	-2.792	-2.796	-2.800	-2.804	-2.809	-2.812	-2.818	-2.820	-2.825	-2.830	-2.834	-2.838	-2.841	-2.845	-2.849	-2.852	-2.855	-2.858	-2.861	-2.862	-2.865	-2.865	-2.866	-2.866	-2.866	-2.866	-2.865	-2.864	-2.861	-2.859	-2.858	-2.854	-2.850	-2.845	-2.842	-2.838	-2.831	-2.826	-2.820	-2.814	-2.808	-2.799	-2.792	-2.785	-2.778	-2.769	-2.761	-2.752	-2.744	-2.736	-2.728	-2.719	-2.710	-2.702	-2.694	-2.686	-2.678	-2.669	-2.661	-2.652	-2.645	-2.638	-2.631	-2.624	-2.618	-2.611	-2.605	-2.599	-2.594	-2.589	-2.584	-2.580	-2.576	-2.571	-2.569	-2.565	-2.561	-2.560	-2.558	-2.555	-2.554	-2.551	-2.550	-2.549	-2.548	-2.546	-2.546	-2.544	-2.544	-2.542	-2.541	-2.540	-2.540	-2.538	-2.536	-2.535	-2.532	-2.529	-2.526	-2.524	-2.519	-2.515	-2.510	-2.505	-2.499	-2.492	-2.485	-2.479	-2.470	-2.461	-2.452	-2.442	-2.431	-2.421	-2.409	-2.396	-2.382	-2.369	-2.355	-2.341	-2.325	-2.310	-2.292	-2.276	-2.259	-2.240	-2.222	-2.204	-2.185	-2.166	-2.146	-2.128	-2.108	-2.088	-2.068	-2.046	-2.026	-2.005	-1.985	-1.965	-1.945	-1.925	-1.905	-1.885	-1.865	-1.846	-1.828	-1.809	-1.791	-1.774	-1.756	-1.740	-1.724	-1.709	-1.694	-1.679	-1.665	-1.652	-1.640	-1.628	-1.616	-1.605	-1.594	-1.584	-1.575	-1.566	-1.558	-1.550	-1.542	-1.536	-1.530	-1.525	-1.519	-1.514	-1.509	-1.505	-1.500	-1.496	-1.492	-1.490	-1.486	-1.482	-1.479	-1.476	-1.472	-1.469	-1.466	-1.464	-1.460	-1.456	-1.451	-1.448	-1.444	-1.440	-1.435	-1.430	-1.426	-1.420	-1.415	-1.410	-1.402	-1.396	-1.390	-1.384	-1.376	-1.368	-1.361	-1.352	-1.344	-1.335	-1.325	-1.316	-1.305	-1.295	-1.285	-1.274	-1.262	-1.251	-1.240	-1.229	-1.219	-1.206	-1.194	-1.182	-1.170	-1.159	-1.148	-1.135	-1.124	-1.111	-1.100	-1.088	-1.076	-1.064	-1.054	-1.044	-1.031	-1.022	-1.012	-1.002	-0.994	-0.985	-0.976	-0.968	-0.959	-0.952	-0.945	-0.938	-0.932	-0.926	-0.921	-0.918	-0.912	-0.909	-0.905	-0.902	-0.901	-0.899	-0.898	-0.898	-0.899	-0.898	-0.899	-0.901	-0.904	-0.905	-0.909	-0.912	-0.916	-0.921	-0.925	-0.931	-0.938	-0.944	-0.951	-0.959	-0.968	-0.975	-0.985	-0.994	-1.002	-1.014	-1.024	-1.035	-1.048	-1.059	-1.070	-1.082	-1.095	-1.108	-1.120	-1.134	-1.146	-1.160	-1.175	-1.188	-1.202	-1.216	-1.229	-1.244	-1.258	-1.271	-1.285	-1.298	-1.311	-1.325	-1.336	-1.350	-1.361	-1.374	-1.385	-1.395	-1.406	-1.416	-1.425	-1.435	-1.441	-1.450	-1.456	-1.461	-1.468	-1.471	-1.475	-1.478	-1.479	-1.479	-1.479	-1.479	-1.476	-1.474	-1.469	-1.464	-1.459	-1.451	-1.444	-1.435	-1.425	-1.414	-1.402	-1.390	-1.376	-1.361	-1.346	-1.329	-1.311	-1.295	-1.275	-1.256	-1.236	-1.216	-1.195	-1.174	-1.151	-1.129	-1.108	-1.084	-1.061	-1.039	-1.015	-0.992	-0.969	-0.946	-0.924	-0.901	-0.879	-0.858	-0.836	-0.818	-0.796	-0.778	-0.758	-0.740	-0.724	-0.708	-0.691	-0.676	-0.664	-0.650	-0.640	-0.628	-0.619	-0.609	-0.602	-0.596	-0.589	-0.585	-0.582	-0.580	-0.578	-0.579	-0.579	-0.580	-0.584	-0.586	-0.590	-0.596	-0.601	-0.608	-0.615	-0.624	-0.632	-0.641	-0.650	-0.661	-0.671	-0.682	-0.692	-0.704	-0.715	-0.726	-0.738	-0.750	-0.760	-0.772	-0.784	-0.795	-0.805	-0.816	-0.826	-0.836	-0.845	-0.855	-0.864	-0.871	-0.879	-0.888	-0.894	-0.900	-0.908	-0.912	-0.918	-0.922	-0.928	-0.930	-0.935	-0.938	-0.940	-0.942	-0.945	-0.946	-0.946	-0.949	-0.949	-0.949	-0.949	-0.949	-0.949	-0.949	-0.949	-0.949	-0.949	-0.950	-0.950	-0.951	-0.951	-0.951	-0.954	-0.954	-0.956	-0.958	-0.959	-0.961	-0.964	-0.968	-0.971	-0.975	-0.980	-0.984	-0.990	-0.995	-1.001	-1.009	-1.015	-1.021	-1.029	-1.036	-1.045	-1.052	-1.061	-1.070	-1.079	-1.088	-1.099	-1.109	-1.119	-1.129	-1.139	-1.148	-1.159	-1.169	-1.180	-1.190	-1.200	-1.210	-1.220	-1.230	-1.239	-1.249	-1.259	-1.268	-1.276	-1.285	-1.294	-1.301	-1.309	-1.316	-1.322	-1.329	-1.335	-1.341	-1.348	-1.352	-1.356	-1.361	-1.365	-1.369	-1.372	-1.375	-1.379	-1.381	-1.384	-1.386	-1.388	-1.389	-1.390	-1.392	-1.392	-1.392	-1.394	-1.394	-1.395	-1.395	-1.394	-1.394	-1.394	-1.394	-1.394	-1.394	-1.394	-1.394	-1.392	-1.392	-1.392	-1.392	-1.392	-1.392	-1.392	-1.394	-1.392	-1.392	-1.394	-1.395	-1.396	-1.396	-1.399	-1.400	-1.402	-1.404	-1.405	-1.409	-1.410	-1.414	-1.416	-1.420	-1.424	-1.426	-1.430	-1.435	-1.439	-1.444	-1.448	-1.452	-1.458	-1.462	-1.468	-1.472	-1.479	-1.484	-1.490	-1.496	-1.502	-1.509	-1.516	-1.524	-1.530	-1.538	-1.545	-1.554	-1.561	-1.569	-1.578	-1.586	-1.595	-1.602	-1.612	-1.622	-1.631	-1.640	-1.651	-1.661	-1.671	-1.682	-1.692	-1.704	-1.716	-1.729	-1.740	-1.752	-1.764	-1.776	-1.790	-1.802	-1.816	-1.830	-1.844	-1.858	-1.870	-1.885	-1.900	-1.915	-1.929	-1.944	-1.958	-1.974	-1.988	-2.004	-2.018	-2.033	-2.047	-2.062	-2.078	-2.091	-2.106	-2.120	-2.135	-2.148	-2.162	-2.175	-2.188	-2.200	-2.214	-2.226	-2.238	-2.249	-2.259	-2.270	-2.280	-2.289	-2.299	-2.308	-2.315	-2.322	-2.330	-2.336	-2.344	-2.349	-2.354	-2.359	-2.365	-2.369	-2.371	-2.375	-2.378	-2.381	-2.382	-2.384	-2.385	-2.388	-2.388	-2.388	-2.389	-2.389	-2.390	-2.390	-2.390	-2.390	-2.390	-2.390	-2.390	-2.391	-2.392	-2.391	-2.392	-2.394	-2.395	-2.396	-2.399	-2.401	-2.402	-2.406	-2.410	-2.412	-2.416	-2.420	-2.425	-2.429	-2.435	-2.440	-2.446	-2.452	-2.459	-2.465	-2.472	-2.480	-2.489	-2.496	-2.505	-2.512	-2.520	-2.529	-2.538	-2.546	-2.555	-2.562	-2.571	-2.580	-2.589	-2.599	-2.606	-2.614	-2.622	-2.631	-2.639	-2.645	-2.652	-2.659	-2.665	-2.670	-2.676	-2.681	-2.686	-2.690	-2.694	-2.698	-2.700	-2.702	-2.704	-2.705	-2.705	-2.705	-2.705	-2.704	-2.702	-2.701	-2.699	-2.695	-2.691	-2.688	-2.682	-2.678	-2.672	-2.666	-2.660	-2.652	-2.646	-2.639	-2.630	-2.622	-2.614	-2.605	-2.596	-2.586	-2.578	-2.568	-2.558	-2.548	-2.538	-2.529	-2.518	-2.508	-2.499	-2.489	-2.479	-2.469	-2.459	-2.451	-2.442	-2.434	-2.425	-2.416	-2.410	-2.401	-2.395	-2.389	-2.384	-2.378	-2.372	-2.369	-2.364	-2.360	-2.358	-2.355	-2.354	-2.352	-2.351	-2.351	-2.352	-2.352	-2.355	-2.356	-2.359	-2.362	-2.365	-2.369	-2.372	-2.378	-2.382	-2.389	-2.394	-2.400	-2.405	-2.412	-2.419	-2.425	-2.431	-2.439	-2.446	-2.452	-2.460	-2.465	-2.472	-2.479	-2.485	-2.490	-2.495	-2.500	-2.504	-2.509	-2.511	-2.515	-2.516	-2.519	-2.519	-2.520	-2.520	-2.518	-2.516	-2.514	-2.510	-2.506	-2.502	-2.498	-2.490	-2.484	-2.476	-2.466	-2.456	-2.448	-2.435	-2.425	-2.412	-2.400	-2.386	-2.372	-2.358	-2.344	-2.328	-2.312	-2.296	-2.280	-2.264	-2.246	-2.229	-2.214	-2.196	-2.179	-2.161	-2.144	-2.126	-2.110	-2.092	-2.078	-2.061	-2.045	-2.030	-2.014	-2.000	-1.985	-1.971	-1.959	-1.946	-1.934	-1.922	-1.911	-1.900	-1.890	-1.880	-1.872	-1.864	-1.856	-1.849	-1.842	-1.836	-1.830	-1.825	-1.820	-1.816	-1.812	-1.809	-1.805	-1.802	-1.800	-1.799	-1.798	-1.795	-1.795	-1.794	-1.792	-1.791	-1.791	-1.790	-1.791	-1.790	-1.790	-1.790	-1.790	-1.789	-1.790	-1.790	-1.789	-1.789	-1.789	-1.788	-1.788	-1.788	-1.788	-1.786	-1.785	-1.784	-1.782	-1.781	-1.780	-1.780	-1.778	-1.775	-1.774	-1.772	-1.770	-1.768	-1.765	-1.762	-1.760	-1.758	-1.755	-1.752	-1.749	-1.746	-1.742	-1.740	-1.736	-1.731	-1.729	-1.725	-1.720	-1.716	-1.712	-1.708	-1.702	-1.698	-1.692	-1.688	-1.681	-1.675	-1.669	-1.664	-1.656	-1.650	-1.644	-1.636	-1.630	-1.622	-1.615	-1.606	-1.599	-1.591	-1.584	-1.575	-1.568	-1.559	-1.550	-1.541	-1.532	-1.524	-1.515	-1.506	-1.498	-1.489	-1.480	-1.471	-1.462	-1.454	-1.445	-1.436	-1.428	-1.420	-1.411	-1.402	-1.395	-1.388	-1.380	-1.371	-1.364	-1.356	-1.349	-1.342	-1.336	-1.330	-1.322	-1.318	-1.311	-1.305	-1.300	-1.294	-1.288	-1.284	-1.279	-1.272	-1.268	-1.264	-1.259	-1.254	-1.249	-1.245	-1.240	-1.235	-1.231	-1.226	-1.222	-1.218	-1.212	-1.209	-1.204	-1.200	-1.196	-1.191	-1.188	-1.182	-1.178	-1.172	-1.168	-1.164	-1.160	-1.155	-1.150	-1.146	-1.141	-1.138	-1.132	-1.128	-1.124	-1.120	-1.116	-1.112	-1.108	-1.102	-1.100	-1.096	-1.092	-1.090	-1.085	-1.081	-1.079	-1.075	-1.072	-1.069	-1.066	-1.062	-1.061	-1.058	-1.056	-1.054	-1.051	-1.049	-1.048	-1.045	-1.042	-1.040	-1.039	-1.036	-1.035	-1.034	-1.031	-1.030	-1.028	-1.025	-1.024	-1.021	-1.019	-1.018	-1.014	-1.012	-1.009	-1.006	-1.004	-1.001	-0.998	-0.994	-0.990	-0.986	-0.982	-0.978	100.000	5.000	2.000	1.000	7.000	0.000	0.000	0.000	0.000	0.000	0.000	0.000	0.000	0.000	0.000	0.000	0.000	0.000	1.739	1.732	1.728	1.724	1.721	1.719	1.718	1.718	1.719	1.719	1.720	1.722	1.726	1.729	1.734	1.738	1.744	1.750	1.756	1.761	1.770	1.778	1.784	1.791	1.801	1.809	1.818	1.825	1.834	1.842	1.850	1.859	1.866	1.874	1.881	1.889	1.895	1.902	1.909	1.914	1.919	1.924	1.928	1.931	1.935	1.938	1.941	1.941	1.942	1.945	1.945	1.945	1.945	1.945	1.944	1.942	1.941	1.940	1.939	1.938	1.935	1.934	1.932	1.931	1.930	1.930	1.930	1.930	1.930	1.931	1.932	1.935	1.939	1.942	1.948	1.952	1.960	1.966	1.975	1.984	1.995	2.006	2.018	2.033	2.046	2.061	2.078	2.095	2.114	2.132	2.152	2.174	2.195	2.218	2.241	2.265	2.290	2.315	2.339	2.365	2.391	2.418	2.444	2.470	2.495	2.521	2.546	2.571	2.596	2.621	2.645	2.669	2.691	2.712	2.734	2.752	2.772	2.790	2.808	2.822	2.838	2.851	2.864	2.875	2.885	2.895	2.901	2.908	2.912	2.916	2.919	2.920	2.921	2.920	2.918	2.914	2.910	2.904	2.898	2.891	2.884	2.874	2.865	2.854	2.842	2.831	2.819	2.806	2.795	2.781	2.768	2.754	2.741	2.726	2.712	2.699	2.685	2.670	2.656	2.642	2.630	2.616	2.602	2.590	2.578	2.565	2.552	2.541	2.530	2.519	2.508	2.498	2.488	2.479	2.469	2.460	2.452	2.444	2.436	2.429	2.421	2.415	2.408	2.401	2.396	2.390	2.385	2.379	2.375	2.369	2.364	2.360	2.356	2.352	2.349	2.345	2.341	2.338	2.335	2.332	2.329	2.326	2.324	2.321	2.319	2.318	2.315	2.312	2.311	2.310	2.309	2.308	2.306	2.308	2.306	2.306	2.306	2.306	2.309	2.308	2.309	2.310	2.311	2.312	2.315	2.316	2.319	2.321	2.322	2.325	2.329	2.331	2.334	2.336	2.339	2.342	2.346	2.348	2.351	2.354	2.356	2.359	2.360	2.362	2.365	2.366	2.368	2.368	2.369	2.370	2.369	2.369	2.368	2.366	2.365	2.362	2.360	2.358	2.354	2.351	2.346	2.342	2.339	2.332	2.328	2.321	2.315	2.309	2.302	2.296	2.290	2.282	2.275	2.269	2.261	2.256	2.249	2.242	2.236	2.230	2.224	2.219	2.214	2.210	2.206	2.204	2.201	2.199	2.198	2.196	2.198	2.199	2.201	2.205	2.209	2.212	2.219	2.226	2.234	2.242	2.252	2.262	2.275	2.289	2.301	2.316	2.332	2.350	2.368	2.385	2.405	2.425	2.446	2.469	2.492	2.516	2.540	2.565	2.590	2.616	2.642	2.669	2.695	2.722	2.749	2.776	2.802	2.831	2.858	2.885	2.911	2.939	2.965	2.990	3.016	3.041	3.066	3.089	3.112	3.135	3.158	3.178	3.199	3.219	3.238	3.255	3.274	3.289	3.305	3.319	3.332	3.346	3.358	3.368	3.378	3.386	3.395	3.401	3.409	3.414	3.418	3.422	3.425	3.429	3.430	3.431	3.431	3.431	3.431	3.430	3.430	3.428	3.426	3.424	3.422	3.420	3.416	3.415	3.412	3.410	3.409	3.406	3.404	3.401	3.400	3.399	3.398	3.398	3.398	3.398	3.399	3.401	3.402	3.405	3.408	3.412	3.416	3.421	3.425	3.431	3.436	3.444	3.450	3.458	3.466	3.475	3.482	3.491	3.500	3.510	3.520	3.530	3.540	3.550	3.560	3.571	3.581	3.591	3.601	3.610	3.620	3.630	3.639	3.649	3.658	3.666	3.674	3.681	3.689	3.695	3.699	3.705	3.710	3.714	3.716	3.720	3.722	3.724	3.724	3.724	3.724	3.724	3.721	3.719	3.718	3.712	3.710	3.705	3.701	3.696	3.690	3.685	3.679	3.674	3.666	3.659	3.651	3.645	3.638	3.631	3.624	3.618	3.610	3.605	3.598	3.591	3.586	3.580	3.575	3.570	3.566	3.561	3.558	3.556	3.552	3.550	3.548	3.546	3.545	3.545	3.545	3.545	3.546	3.548	3.550	3.550	3.554	3.558	3.560	3.562	3.568	3.571	3.575	3.579	3.584	3.589	3.594	3.598	3.602	3.606	3.612	3.618	3.621	3.626	3.630	3.634	3.638	3.641	3.644	3.646	3.650	3.652	3.654	3.655	3.656	3.658	3.656	3.658	3.656	3.654	3.652	3.651	3.649	3.645	3.642	3.639	3.635	3.630	3.624	3.619	3.614	3.608	3.601	3.594	3.586	3.578	3.571	3.562	3.554	3.544	3.535	3.524	3.514	3.504	3.492	3.482	3.471	3.459	3.446	3.435	3.422	3.410	3.396	3.382	3.369	3.354	3.340	3.326	3.310	3.295	3.280	3.264	3.246	3.230	3.212	3.195	3.178	3.160	3.142	3.124	3.105	3.086	3.066	3.046	3.026	3.006	2.985	2.964	2.942	2.921	2.900	2.879	2.856	2.832	2.811	2.789	2.765	2.742	2.720	2.696	2.672	2.650	2.626	2.604	2.580	2.556	2.534	2.511	2.488	2.464	2.441	2.420	2.398	2.375	2.354	2.332	2.311	2.291	2.271	2.251	2.232	2.212	2.195	2.178	2.161	2.144	2.129	2.112	2.099	2.084	2.072	2.060	2.049	2.038	2.029	2.020	2.011	2.004	1.996	1.991	1.986	1.984	1.980	1.978	1.976	1.976	1.976	1.978	1.979	1.981	1.985	1.989	1.992	1.999	2.005	2.011	2.019	2.027	2.035	2.044	2.052	2.062	2.072	2.082	2.092	2.101	2.112	2.122	2.134	2.144	2.155	2.165	2.175	2.184	2.194	2.201	2.210	2.218	2.225	2.232	2.239	2.245	2.249	2.254	2.259	2.261	2.264	2.265	2.266	2.266	2.268	2.266	2.264	2.261	2.258	2.255	2.250	2.245	2.239	2.232	2.226	2.219	2.211	2.204	2.195	2.188	2.179	2.169	2.160	2.151	2.144	2.134	2.126	2.116	2.108	2.101	2.092	2.085	2.079	2.072	2.068	2.061	2.056	2.052	2.050	2.046	2.045	2.044	2.044	2.044	2.046	2.049	2.051	2.055	2.061	2.066	2.072	2.080	2.089	2.098	2.108	2.118	2.129	2.140	2.151	2.164	2.178	2.190	2.205	2.219	2.231	2.245	2.259	2.274	2.288	2.302	2.315	2.329	2.341	2.355	2.368	2.379	2.390	2.400	2.411	2.420	2.428	2.435	2.441	2.446	2.451	2.455	2.458	2.459	2.460	2.460	2.458	2.455	2.451	2.445	2.440	2.434	2.426	2.416	2.406	2.396	2.384	2.372	2.360	2.345	2.331	2.318	2.301	2.285	2.269	2.251	2.235	2.216	2.199	2.181	2.164	2.145	2.129	2.111	2.094	2.076	2.059	2.042	2.026	2.010	1.995	1.980	1.965	1.951	1.939	1.925	1.914	1.904	1.891	1.881	1.872	1.864	1.856	1.848	1.841	1.835	1.830	1.825	1.821	1.816	1.814	1.810	1.809	1.806	1.805	1.804	1.804	1.802	1.802	1.804	1.804	1.804	1.805	1.805	1.806	1.808	1.809	1.810	1.810	1.811	1.811	1.811	1.812	1.812	1.811	1.810	1.809	1.809	1.808	1.805	1.802	1.801	1.799	1.795	1.790	1.786	1.782	1.778	1.771	1.765	1.759	1.751	1.744	1.735	1.726	1.716	1.708	1.696	1.685	1.674	1.660	1.648	1.632	1.620	1.605	1.589	1.574	1.558	1.540	1.521	1.504	1.486	1.468	1.448	1.429	1.409	1.389	1.368	1.348	1.326	1.305	1.285	1.264	1.242	1.221	1.200	1.180	1.159	1.140	1.119	1.100	1.081	1.062	1.045	1.028	1.011	0.995	0.980	0.965	0.952	0.939	0.928	0.918	0.908	0.899	0.891	0.886	0.881	0.875	0.872	0.870	0.869	0.869	0.870	0.871	0.874	0.879	0.882	0.888	0.895	0.901	0.909	0.916	0.926	0.935	0.944	0.954	0.965	0.975	0.986	0.996	1.006	1.018	1.026	1.038	1.048	1.055	1.064	1.071	1.078	1.084	1.090	1.095	1.099	1.101	1.104	1.104	1.104	1.102	1.100	1.095	1.091	1.085	1.079	1.069	1.060	1.048	1.036	1.021	1.008	0.991	0.975	0.956	0.938	0.918	0.896	0.874	0.850	0.826	0.801	0.776	0.749	0.724	0.696	0.668	0.639	0.610	0.580	0.550	0.521	0.491	0.461	0.431	0.401	0.371	0.342	0.312	0.282	0.254	0.226	0.198	0.170	0.144	0.118	0.092	0.069	0.045	0.021	0.000	-0.020	-0.040	-0.058	-0.075	-0.089	-0.102	-0.116	-0.128	-0.136	-0.145	-0.151	-0.155	-0.159	-0.159	-0.159	-0.155	-0.151	-0.144	-0.135	-0.125	-0.112	-0.099	-0.082	-0.064	-0.042	-0.020	0.005	0.031	0.059	0.090	0.121	0.156	0.192	0.229	0.269	0.309	0.350	0.395	0.439	0.486	0.534	0.582	0.632	0.682	0.734	0.786	0.839	0.891	0.944	0.998	1.050	1.104	1.158	1.210	1.261	1.314	1.364	1.414	1.464	1.510	1.558	1.602	1.648	1.689	1.730	1.770	1.808	1.842	1.876	1.910	1.939	1.968	1.992	2.016	2.038	2.059	2.075	2.091	2.105	2.116	2.126	2.134	2.140	2.144	2.146	2.146	2.146	2.142	2.139	2.132	2.125	2.119	2.108	2.098	2.086	2.075	2.061	2.049	2.035	2.020	2.005	1.990	1.975	1.960	1.944	1.930	1.914	1.899	1.886	1.871	1.859	1.845	1.832	1.822	1.811	1.801	1.791	1.784	1.776	1.769	1.764	1.759	1.755	1.751	1.749	1.749	1.748	1.748	1.749	1.750	1.754	1.758	1.760	1.765	1.771	1.778	1.784	1.791	1.799	1.808	1.815	1.825	1.834	1.842	1.852	1.862	1.872	1.882	1.892	1.901	1.911	1.921	1.931	1.941	1.950	1.959	1.968	1.976	1.985	1.992	2.000	2.009	2.015	2.021	2.027	2.034	2.039	2.044	2.047	2.050	2.052	2.055	2.058	2.059	2.060	2.060	2.060	2.060	2.058	2.056	2.054	2.050	2.047	2.044	2.039	2.034	2.029	2.022	2.016	2.009	2.002	1.995	1.986	1.979	1.969	1.960	1.951	1.941	1.931	1.921	1.911	1.900	1.889	1.879	1.869	1.858	1.846	1.836	1.826	1.816	1.806	1.795	1.786	1.776	1.768	1.759	1.750	1.741	1.732	1.725	1.718	1.711	1.705	1.699	1.695	1.689	1.685	1.682	1.679	1.676	1.674	1.674	1.672	1.672	1.672	1.672	1.674	1.675	1.678	1.680	1.681	1.685	1.688	1.692	1.696	1.700	1.705	1.710	1.715	1.720	1.724	1.728	1.732	1.736	1.740	1.745	1.749	1.751	1.754	1.756	1.758	1.760	1.760	1.760	1.760	1.759	1.758	1.754	1.751	1.748	1.744	1.738	1.732	1.725	1.718	1.710	1.701	1.692	1.682	1.671	1.661	1.650	1.638	1.626	1.612	1.600	1.586	1.575	1.561	1.548	1.535	1.522	1.509	1.496	1.485	1.474	1.464	1.452	1.442	1.434	1.426	1.419	1.412	1.408	1.402	1.399	1.398	1.398	1.398	1.399	1.402	1.406	1.412	1.420	1.429	1.439	1.449	1.462	1.476	1.492	1.508	1.526	1.545	1.565	1.586	1.608	1.631	1.655	1.680	1.705	1.731	1.758	1.785	1.814	1.841	1.870	1.899	1.926	1.956	1.985	2.014	2.041	2.070	2.098	2.125	2.151	2.178	2.204	2.228	2.252	2.276	2.298	2.320	2.340	2.359	2.379	2.395	2.411	2.426	2.440	2.452	2.464	2.474	2.484	2.491	2.499	2.504	2.508	2.510	2.511	2.511	2.509	2.508	2.504	2.500	2.492	2.486	2.478	2.469	2.459	2.449	2.436	2.422	2.409	2.394	2.378	2.361	2.342	2.324	2.305	2.286	2.266	2.245	2.222	2.201	2.179	2.156	2.132	2.110	2.085	2.061	2.038	2.013	1.989	1.964	1.939	1.915	1.891	1.868	1.844	1.820	1.796	1.774	1.751	1.730	1.709	1.689	1.669	1.650	1.631	1.614	1.599	1.582	1.569	1.554	1.542	1.532	1.521	1.512	1.506	1.500	1.495	1.491	1.489	1.489	1.490	1.491	1.495	1.501	1.506	1.515	1.524	1.534	1.546	1.560	1.574	1.590	1.608	1.626	1.646	1.668	1.689	1.711	1.734	1.759	1.785	1.810	1.836	1.864	1.892	1.919	1.946	1.975	2.004	2.033	2.061	2.090	2.118	2.146	2.174	2.201	2.229	2.255	2.281	2.306	2.331	2.354	2.376	2.399	2.420	2.441	2.460	2.479	2.496	2.511	2.528	2.542	2.555	2.566	2.578	2.588	2.596	2.604	2.612	2.619	2.624	2.628	2.632	2.636	2.638	2.640	2.641	2.641	2.642	2.642	2.641	2.641	2.640	2.639	2.638	2.635	2.634	2.632	2.630	2.629	2.628	2.626	2.625	2.624	2.622	2.622	2.621	2.621	2.621	2.622	2.622	2.624	2.625	2.628	2.629	2.632	2.635	2.636	2.640	2.642	2.645	2.649	2.651	2.655	2.659	2.662	2.666	2.669	2.671	2.675	2.678	2.680	2.684	2.685	2.686	2.689	2.689	2.690	2.690	2.690	2.689	2.688	2.686	2.685	2.681	2.679	2.675	2.671	2.666	2.661	2.654	2.648	2.640	2.632	2.624	2.615	2.608	2.596	2.588	2.576	2.566	2.555	2.544	2.531	2.521	2.509	2.495	2.484	2.470	2.456	2.444	2.430	2.416	2.402	2.390	2.376	2.361	2.348	2.332	2.320	2.305	2.291	2.278	2.265	2.251	2.238	2.224	2.210	2.198	2.185	2.172	2.160	2.146	2.135	2.122	2.111	2.100	2.088	2.076	2.066	2.055	2.045	2.034	2.025	2.015	2.005	1.996	1.988	1.979	1.971	1.962	1.955	1.949	1.941	1.936	1.931	1.925	1.921	1.918	1.914	1.910	1.908	1.906	1.905	1.904	1.904	1.904	1.905	1.908	1.910	1.912	1.916	1.921	1.926	1.931	1.939	1.945	1.952	1.961	1.971	1.980	1.990	2.001	2.014	2.026	2.039	2.051	2.065	2.080	2.094	2.110	2.125	2.141	2.156	2.172	2.188	2.205	2.221	2.238	2.254	2.270	2.286	2.301	2.318	2.332	2.348	2.361	2.375	2.390	2.401	2.414	2.425	2.436	2.445	2.455	2.464	2.471	2.476	2.482	2.488	2.491	2.494	2.495	2.494	2.494	2.491	2.489	2.485	2.479	2.474	2.466	2.459	2.449	2.439	2.429	2.416	2.404	2.391	2.376	2.362	2.348	2.331	2.315	2.298	2.280	2.261	2.244	2.226	2.208	2.188	2.170	2.151	2.131	2.114	2.095	2.076	2.059	2.041	2.024	2.006	1.990	1.972	1.958	1.942	1.928	1.912	1.899	1.885	1.872	1.861	1.850	1.838	1.829	1.818	1.809	1.800	1.791	1.784	1.776	1.769	1.762	1.756	1.751	1.746	1.740	1.735	1.730	1.725	1.721	1.716	1.712	1.709	1.705	1.701	1.698	1.692	1.689	1.684	1.679	1.674	1.669	1.664	1.658	1.651	1.644	1.638	1.630	1.624	1.615	1.606	1.598	1.588	1.579	1.568	1.558	1.545	1.532	1.520	1.506	1.491	1.478	1.462	1.446	1.430	1.412	1.395	1.376	1.358	1.338	1.316	1.296	1.275	1.252	1.230	1.208	1.184	1.159	1.135	1.110	1.084	1.059	1.032	1.005	0.979	0.951	0.924	0.895	0.868	0.839	0.810	0.781	0.752	0.724	0.694	0.666	0.638	0.609	0.580	0.551	0.524	0.495	0.468	0.440	0.414	0.388	0.362	0.338	0.314	0.289	0.266	0.244	0.222	0.201	0.181	0.161	0.144	0.126	0.109	0.094	0.079	0.066	0.052	0.041	0.030	0.020	0.011	0.004	-0.002	-0.009	-0.012	-0.016	-0.019	-0.021	-0.021	-0.021	-0.020	-0.018	-0.015	-0.011	-0.008	-0.002	0.004	0.010	0.016	0.024	0.031	0.040	0.049	0.056	0.066	0.076	0.085	0.095	0.105	0.115	0.125	0.135	0.144	0.154	0.162	0.171	0.179	0.188	0.195	0.202	0.209	0.216	0.221	0.225	0.229	0.234	0.236	0.238	0.239	0.240	0.239	0.240	0.238	0.236	0.234	0.229	0.226	0.221	0.216	0.210	0.204	0.196	0.189	0.181	0.174	0.164	0.155	0.145	0.136	0.125	0.115	0.105	0.095	0.085	0.075	0.064	0.055	0.045	0.034	0.025	0.018	0.008	0.000	-0.008	-0.015	-0.021	-0.028	-0.032	-0.038	-0.041	-0.044	-0.048	-0.050	-0.051	-0.050	-0.051	-0.050	-0.048	-0.045	-0.041	-0.038	-0.032	-0.026	-0.020	-0.014	-0.006	0.002	0.011	0.020	0.029	0.039	0.050	0.061	0.071	0.082	0.095	0.106	0.119	0.131	0.142	0.154	0.165	0.176	0.188	0.199	0.209	0.220	0.229	0.238	0.248	0.255	0.264	0.271	0.279	0.285	0.289	0.295	0.299	0.302	0.305	0.306	0.309	0.309	0.309	0.309	0.308	0.306	0.305	0.301	0.299	0.295	0.290	0.286	0.281	0.276	0.271	0.266	0.261	0.255	0.250	0.244	0.240	0.235	0.229	0.225	0.220	0.216	0.212	0.210	0.208	0.205	0.202	0.201	0.201	0.202	0.202	0.204	0.206	0.210	0.214	0.219	0.224	0.230	0.236	0.245	0.254	0.262	0.272	0.282	0.294	0.306	0.318	0.330	0.345	0.358	0.371	0.386	0.401	0.416	0.432	0.448	0.465	0.481	0.496	0.512	0.529	0.545	0.561	0.576	0.592	0.608	0.622	0.638	0.651	0.666	0.679	0.691	0.705	0.716	0.728	0.738	0.749	0.758	0.766	0.774	0.780	0.786	0.792	0.798	0.801	0.804	0.805	0.806	0.808	0.806	0.804	0.801	0.798	0.794	0.789	0.782	0.775	0.768	0.758	0.749	0.739	0.728	0.715	0.701	0.689	0.674	0.659	0.642	0.625	0.609	0.589	0.571	0.551	0.531	0.511	0.491	0.470	0.449	0.426	0.405	0.382	0.361	0.338	0.316	0.294	0.271	0.250	0.228	0.206	0.185	0.164	0.144	0.122	0.104	0.085	0.068	0.050	0.032	0.018	0.002	-0.011	-0.025	-0.035	-0.046	-0.056	-0.065	-0.072	-0.079	-0.084	-0.088	-0.091	-0.092	-0.091	-0.091	-0.089	-0.086	-0.081	-0.076	-0.069	-0.061	-0.051	-0.041	-0.030	-0.019	-0.005	0.009	0.025	0.040	0.056	0.074	0.092	0.110	0.130	0.149	0.169	0.190	0.210	0.230	0.251	0.272	0.292	0.315	0.336	0.356	0.378	0.399	0.418	0.439	0.458	0.478	0.496	0.514	0.531	0.549	0.566	0.581	0.598	0.611	0.626	0.638	0.651	0.662	0.674	0.684	0.694	0.702	0.710	0.718	0.724	0.731	0.736	0.740	0.742	0.745	0.748	0.749	0.750	0.750	0.751	0.750	0.748	0.745	0.742	0.740	0.736	0.732	0.729	0.722	0.719	0.712	0.708	0.701	0.695	0.689	0.681	0.675	0.669	0.661	0.655	0.648	0.641	0.635	0.628	0.621	0.614	0.608	0.601	0.595	0.590	0.584	0.579	0.572	0.569	0.564	0.560	0.556	0.552	0.549	0.546	0.545	0.544	0.542	0.541	0.541	0.541	0.541	0.541	0.542	0.545	0.546	0.549	0.551	0.555	0.559	0.562	0.566	0.571	0.576	0.582	0.588	0.592	0.599	0.605	0.610	0.616	0.622	0.629	0.635	0.641	0.646	0.652	0.658	0.665	0.670	0.675	0.679	0.685	0.689	0.694	0.696	0.700	0.704	0.705	0.708	0.710	0.711	0.711	0.712	0.712	0.711	0.710	0.708	0.706	0.704	0.701	0.698	0.694	0.689	0.684	0.678	0.672	0.666	0.660	0.654	0.646	0.640	0.632	0.625	0.618	0.610	0.604	0.595	0.588	0.581	0.575	0.568	0.561	0.555	0.549	0.542	0.538	0.532	0.528	0.524	0.520	0.516	0.514	0.511	0.510	0.509	0.507	0.507	0.509	0.510	0.512	0.515	0.518	0.522	0.526	0.531	0.536	0.544	0.550	0.556	0.564	0.571	0.580	0.589	0.598	0.608	0.616	0.625	0.636	0.646	0.656	0.666	0.678	0.688	0.699	0.710	0.720	0.730	0.740	0.751	0.761	0.770	0.780	0.789	0.799	0.808	0.816	0.824	0.831	0.839	0.845	0.851	0.856	0.862	0.866	0.870	0.872	0.875	0.876	0.878	0.878	0.876	0.875	0.872	0.870	0.865	0.860	0.854	0.846	0.838	0.829	0.819	0.808	0.796	0.782	0.766	0.750	0.734	0.715	0.695	0.675	0.652	0.630	0.604	0.580	0.552	0.524	0.496	0.465	0.435	0.404	0.370	0.336	0.301	0.266	0.230	0.194	0.155	0.118	0.080	0.040	0.001	-0.039	-0.079	-0.119	-0.158	-0.199	-0.238	-0.278	-0.316	-0.356	-0.394	-0.431	-0.469	-0.504	-0.539	-0.574	-0.608	-0.640	-0.671	-0.700	-0.729	-0.758	-0.782	-0.808	-0.832	-0.854	-0.875	-0.895	-0.914	-0.930	-0.946	-0.960	-0.972	-0.985	-0.994	-1.002	-1.011	-1.018	-1.024	-1.028	-1.031	-1.034	-1.036	-1.036	-1.036	-1.036	-1.036	-1.035	-1.032	-1.031	-1.029	-1.028	-1.028	-1.025	-1.025	-1.024	-1.022	-1.024	-1.024	-1.025	-1.028	-1.031	-1.034	-1.040	-1.045	-1.052	-1.060	-1.070	-1.080	-1.091	-1.105	-1.119	-1.135	-1.151	-1.169	-1.188	-1.209	-1.229	-1.252	-1.278	-1.302	-1.330	-1.358	-1.386	-1.416	-1.448	-1.479	-1.510	-1.542	-1.578	-1.611	-1.645	-1.680	-1.715	-1.751	-1.786	-1.822	-1.858	-1.892	-1.928	-1.962	-1.996	-2.030	-2.062	-2.095	-2.126	-2.158	-2.186	-2.215	-2.241	-2.268	-2.292	-2.316	-2.339	-2.359	-2.379	-2.395	-2.412	-2.425	-2.438	-2.449	-2.459	-2.466	-2.471	-2.476	-2.478	-2.478	-2.476	-2.474	-2.469	-2.462	-2.455	-2.445	-2.435	-2.421	-2.409	-2.394	-2.378	-2.360	-2.342	-2.322	-2.302	-2.280	-2.260	-2.238	-2.215	-2.191	-2.166	-2.142	-2.118	-2.094	-2.069	-2.045	-2.020	-1.996	-1.972	-1.951	-1.929	-1.908	-1.886	-1.865	-1.846	-1.829	-1.811	-1.795	-1.780	-1.766	-1.752	-1.742	-1.731	-1.721	-1.715	-1.709	-1.702	-1.700	-1.698	-1.696	-1.696	-1.698	-1.701	-1.705	-1.709	-1.716	-1.724	-1.734	-1.744	-1.755	-1.768	-1.780	-1.794	-1.808	-1.822	-1.839	-1.855	-1.871	-1.889	-1.906	-1.924	-1.941	-1.959	-1.978	-1.995	-2.014	-2.031	-2.047	-2.065	-2.081	-2.098	-2.114	-2.129	-2.142	-2.156	-2.169	-2.181	-2.192	-2.202	-2.212	-2.219	-2.228	-2.232	-2.238	-2.241	-2.244	-2.244	-2.245	-2.245	-2.241	-2.239	-2.234	-2.228	-2.221	-2.214	-2.205	-2.195	-2.185	-2.172	-2.160	-2.146	-2.132	-2.118	-2.102	-2.085	-2.069	-2.051	-2.034	-2.016	-1.998	-1.980	-1.961	-1.944	-1.925	-1.909	-1.890	-1.872	-1.856	-1.839	-1.824	-1.810	-1.795	-1.781	-1.770	-1.760	-1.750	-1.740	-1.734	-1.728	-1.724	-1.720	-1.719	-1.719	-1.720	-1.724	-1.728	-1.734	-1.741	-1.751	-1.762	-1.775	-1.790	-1.806	-1.824	-1.844	-1.865	-1.886	-1.910	-1.935	-1.961	-1.990	-2.019	-2.050	-2.081	-2.112	-2.146	-2.180	-2.214	-2.250	-2.285	-2.321	-2.358	-2.395	-2.431	-2.468	-2.505	-2.541	-2.579	-2.615	-2.650	-2.686	-2.720	-2.756	-2.789	-2.821	-2.855	-2.886	-2.916	-2.946	-2.975	-3.002	-3.029	-3.055	-3.080	-3.101	-3.124	-3.144	-3.165	-3.184	-3.201	-3.218	-3.232	-3.246	-3.259	-3.272	-3.284	-3.294	-3.302	-3.310	-3.318	-3.325	-3.331	-3.336	-3.341	-3.345	-3.349	-3.351	-3.354	-3.356	-3.356	-3.359	-3.359	-3.360	-3.360	-3.360	-3.360	-3.360	-3.359	-3.359	-3.358	-3.356	-3.356	-3.355	-3.354	-3.354	-3.352	-3.352	-3.351	-3.351	-3.351	-3.350	-3.350	-3.350	-3.349	-3.349	-3.348	-3.348	-3.346	-3.346	-3.345	-3.344	-3.342	-3.341	-3.341	-3.339	-3.338	-3.336	-3.334	-3.331	-3.330	-3.328	-3.324	-3.320	-3.318	-3.314	-3.311	-3.306	-3.301	-3.296	-3.291	-3.285	-3.279	-3.271	-3.264	-3.256	-3.249	-3.240	-3.231	-3.221	-3.211	-3.200	-3.189	-3.178	-3.165	-3.151	-3.139	-3.122	-3.109	-3.092	-3.076	-3.060	-3.042	-3.025	-3.006	-2.988	-2.968	-2.946	-2.925	-2.904	-2.881	-2.859	-2.835	-2.810	-2.785	-2.760	-2.734	-2.708	-2.681	-2.654	-2.624	-2.595	-2.566	-2.538	-2.508	-2.476	-2.446	-2.415	-2.384	-2.352	-2.320	-2.289	-2.256	-2.225	-2.192	-2.160	-2.128	-2.096	-2.064	-2.031	-2.000	-1.969	-1.936	-1.905	-1.874	-1.845	-1.814	-1.785	-1.755	-1.728	-1.699	-1.671	-1.646	-1.620	-1.596	-1.572	-1.549	-1.525	-1.504	-1.484	-1.464	-1.446	-1.428	-1.411	-1.395	-1.381	-1.369	-1.356	-1.345	-1.335	-1.328	-1.320	-1.314	-1.310	-1.305	-1.304	-1.301	-1.301	-1.302	-1.306	-1.310	-1.315	-1.321	-1.329	-1.338	-1.348	-1.359	-1.370	-1.382	-1.396	-1.411	-1.428	-1.444	-1.460	-1.479	-1.498	-1.516	-1.536	-1.556	-1.579	-1.599	-1.620	-1.642	-1.664	-1.686	-1.708	-1.729	-1.750	-1.771	-1.791	-1.811	-1.831	-1.851	-1.869	-1.886	-1.902	-1.919	-1.932	-1.946	-1.960	-1.971	-1.981	-1.990	-1.998	-2.002	-2.006	-2.010	-2.011	-2.011	-2.009	-2.004	-1.999	-1.992	-1.984	-1.972	-1.960	-1.948	-1.932	-1.915	-1.898	-1.878	-1.856	-1.834	-1.809	-1.784	-1.758	-1.730	-1.700	-1.670	-1.640	-1.608	-1.575	-1.541	-1.508	-1.472	-1.439	-1.402	-1.369	-1.332	-1.298	-1.262	-1.228	-1.194	-1.159	-1.126	-1.092	-1.060	-1.029	-0.996	-0.966	-0.936	-0.909	-0.881	-0.855	-0.830	-0.806	-0.782	-0.760	-0.739	-0.720	-0.701	-0.684	-0.668	-0.652	-0.640	-0.626	-0.615	-0.605	-0.595	-0.586	-0.579	-0.572	-0.566	-0.561	-0.558	-0.554	-0.549	-0.546	-0.545	-0.541	-0.540	-0.539	-0.539	-0.536	-0.535	-0.534	-0.534	-0.531	-0.530	-0.529	-0.526	-0.524	-0.521	-0.518	-0.514	-0.510	-0.505	-0.500	-0.494	-0.486	-0.479	-0.471	-0.462	-0.452	-0.441	-0.430	-0.419	-0.405	-0.391	-0.378	-0.361	-0.345	-0.329	-0.311	-0.292	-0.274	-0.252	-0.232	-0.210	-0.189	-0.166	-0.142	-0.119	-0.094	-0.069	-0.044	-0.016	0.010	0.038	0.065	0.094	0.122	0.151	0.180	0.209	0.239	0.269	0.300	0.330	0.361	0.390	0.420	0.452	0.481	0.512	0.542	0.572	0.601	0.631	0.661	0.690	0.718	0.746	0.774	0.801	0.828	0.854	0.880	0.905	0.930	0.954	0.976	0.999	1.021	1.042	1.062	1.082	1.101	1.119	1.136	1.152	1.169	1.182	1.198	1.211	1.224	1.235	1.248	1.258	1.268	1.276	1.285	1.294	1.301	1.309	1.315	1.321	1.328	1.332	1.338	1.341	1.346	1.350	1.356	1.360	1.364	1.368	1.371	1.375	1.379	1.382	1.386	1.390	1.394	1.398	1.402	1.406	1.411	1.418	1.422	1.429	1.434	1.441	1.448	1.455	1.464	1.471	1.479	1.488	1.496	1.505	1.515	1.525	1.535	1.544	1.555	1.566	1.578	1.590	1.601	1.612	1.625	1.636	1.650	1.662	1.674	1.686	1.700	1.712	1.725	1.738	1.750	1.762	1.776	1.786	1.798	1.810	1.821	1.831	1.842	1.854	1.862	1.872	1.881	1.891	1.898	1.906	1.914	1.920	1.925	1.931	1.935	1.939	1.941	1.944	1.945	1.946	1.945	1.945	1.944	1.941	1.938	1.932	1.928	1.920	1.914	1.905	1.896	1.886	1.876	1.865	1.852	1.840	1.828	1.814	1.798	1.784	1.768	1.751	1.735	1.718	1.701	1.684	1.666	1.649	1.631	1.614	1.596	1.579	1.562	1.546	1.530	1.514	1.499	1.484	1.470	1.458	1.445	1.432	1.422	1.412	1.404	1.396	1.390	1.385	1.380	1.378	1.376	1.375	1.375	1.376	1.379	1.384	1.388	1.392	1.400	1.409	1.418	1.426	1.438	1.449	1.461	1.474	1.486	1.502	1.516	1.530	1.546	1.561	1.578	1.594	1.608	1.624	1.639	1.654	1.669	1.684	1.698	1.710	1.721	1.734	1.745	1.754	1.764	1.771	1.779	1.785	1.790	1.792	1.795	1.798	1.796	1.795	1.792	1.789	1.782	1.778	1.769	1.760	1.749	1.736	1.724	1.710	1.695	1.680	1.661	1.642	1.622	1.602	1.580	1.558	1.534	1.510	1.485	1.460	1.434	1.408	1.379	1.351	1.324	1.295	1.266	1.236	1.208	1.178	1.149	1.120	1.091	1.061	1.032	1.002	0.975	0.946	0.919	0.891	0.864	0.836	0.810	0.785	0.760	0.734	0.710	0.688	0.664	0.642	0.621	0.601	0.580	0.562	0.544	0.526	0.510	0.492	0.479	0.464	0.450	0.439	0.428	0.416	0.406	0.396	0.389	0.380	0.372	0.366	0.361	0.356	0.352	0.349	0.345	0.342	0.341	0.340	0.339	0.339	0.339	0.339	0.341	0.341	0.344	0.345	0.348	0.349	0.351	0.352	0.355	0.358	0.359	0.361	0.362	0.365	0.366	0.368	0.369	0.370	0.370	0.370	0.370	0.370	0.369	0.366	0.366	0.362	0.360	0.358	0.354	0.349	0.345	0.341	0.335	0.330	0.324	0.316	0.310	0.302	0.296	0.289	0.280	0.272	0.264	0.256	0.248	0.239	0.230	0.222	0.214	0.205	0.196	0.189	0.181	0.174	0.166	0.159	0.152	0.148	0.141	0.136	0.132	0.128	0.124	0.121	0.119	0.119	0.118	0.118	0.118	0.120	0.121	0.125	0.129	0.132	0.140	0.145	0.152	0.160	0.169	0.178	0.189	0.199	0.211	0.222	0.236	0.249	0.264	0.279	0.294	0.311	0.326	0.344	0.361	0.379	0.398	0.415	0.432	0.452	0.471	0.489	0.509	0.528	0.545	0.564	0.584	0.601	0.619	0.638	0.654	0.671	0.686	0.701	0.716	0.731	0.745	0.758	0.769	0.779	0.789	0.798	0.805	0.811	0.816	0.820	0.822	0.825	0.825	0.825	0.821	0.818	0.814	0.808	0.800	0.791	0.781	0.770	0.758	0.742	0.728	0.710	0.692	0.674	0.654	0.632	0.611	0.588	0.564	0.540	0.515	0.489	0.462	0.435	0.408	0.381	0.352	0.325	0.296	0.269	0.241	0.214	0.185	0.159	0.132	0.106	0.081	0.055	0.031	0.008	-0.015	-0.036	-0.056	-0.076	-0.095	-0.112	-0.129	-0.144	-0.158	-0.170	-0.182	-0.192	-0.201	-0.209	-0.216	-0.221	-0.225	-0.229	-0.231	-0.232	-0.232	-0.231	-0.230	-0.229	-0.226	-0.222	-0.218	-0.214	-0.209	-0.204	-0.198	-0.191	-0.185	-0.180	-0.174	-0.169	-0.161	-0.156	-0.151	-0.148	-0.142	-0.139	-0.135	-0.132	-0.130	-0.130	-0.130	-0.130	-0.130	-0.132	-0.136	-0.139	-0.144	-0.149	-0.155	-0.161	-0.170	-0.179	-0.188	-0.199	-0.209	-0.221	-0.232	-0.246	-0.260	-0.274	-0.289	-0.305	-0.320	-0.336	-0.351	-0.368	-0.384	-0.400	-0.418	-0.434	-0.450	-0.468	-0.484	-0.500	-0.514	-0.530	-0.545	-0.559	-0.574	-0.585	-0.599	-0.611	-0.621	-0.631	-0.641	-0.650	-0.658	-0.665	-0.671	-0.676	-0.680	-0.685	-0.686	-0.689	-0.690	-0.691	-0.690	-0.688	-0.686	-0.682	-0.678	-0.674	-0.668	-0.661	-0.654	-0.646	-0.636	-0.628	-0.619	-0.608	-0.598	-0.586	-0.574	-0.561	-0.548	-0.534	-0.521	-0.506	-0.491	-0.476	-0.461	-0.446	-0.430	-0.414	-0.398	-0.381	-0.364	-0.348	-0.330	-0.312	-0.295	-0.278	-0.259	-0.241	-0.222	-0.205	-0.186	-0.168	-0.150	-0.131	-0.112	-0.094	-0.075	-0.056	-0.039	-0.021	-0.002	0.015	0.034	0.050	0.068	0.085	0.102	0.119	0.135	0.152	0.169	0.182	0.199	0.212	0.226	0.240	0.251	0.264	0.275	0.285	0.295	0.304	0.311	0.319	0.325	0.330	0.334	0.336	0.339	0.339	0.339	0.338	0.335	0.331	0.328	0.321	0.312	0.306	0.296	0.285	0.275	0.262	0.249	0.234	0.218	0.202	0.185	0.166	0.148	0.128	0.108	0.086	0.065	0.042	0.021	-0.001	-0.024	-0.048	-0.069	-0.092	-0.115	-0.139	-0.161	-0.182	-0.205	-0.226	-0.246	-0.266	-0.286	-0.305	-0.322	-0.340	-0.355	-0.371	-0.385	-0.399	-0.411	-0.421	-0.432	-0.441	-0.449	-0.455	-0.461	-0.465	-0.468	-0.470	-0.471	-0.471	-0.470	-0.468	-0.465	-0.461	-0.456	-0.451	-0.445	-0.438	-0.431	-0.422	-0.412	-0.405	-0.395	-0.385	-0.375	-0.366	-0.356	-0.346	-0.338	-0.326	-0.318	-0.308	-0.300	-0.291	-0.284	-0.276	-0.270	-0.264	-0.259	-0.254	-0.250	-0.248	-0.245	-0.244	-0.242	-0.244	-0.244	-0.246	-0.249	-0.252	-0.258	-0.262	-0.270	-0.276	-0.285	-0.295	-0.304	-0.314	-0.325	-0.336	-0.348	-0.360	-0.372	-0.386	-0.399	-0.412	-0.426	-0.441	-0.454	-0.468	-0.482	-0.496	-0.510	-0.524	-0.536	-0.550	-0.561	-0.572	-0.584	-0.594	-0.604	-0.611	-0.620	-0.626	-0.632	-0.638	-0.641	-0.645	-0.646	-0.646	-0.645	-0.644	-0.640	-0.634	-0.628	-0.621	-0.611	-0.601	-0.590	-0.578	-0.562	-0.548	-0.530	-0.512	-0.492	-0.471	-0.450	-0.426	-0.401	-0.376	-0.350	-0.321	-0.292	-0.264	-0.232	-0.202	-0.170	-0.138	-0.105	-0.071	-0.038	-0.002	0.032	0.066	0.101	0.136	0.170	0.204	0.238	0.270	0.304	0.335	0.366	0.398	0.426	0.456	0.484	0.510	0.535	0.559	0.581	0.602	0.622	0.641	0.656	0.670	0.684	0.695	0.704	0.711	0.716	0.720	0.721	0.722	0.720	0.715	0.710	0.702	0.692	0.680	0.666	0.651	0.635	0.616	0.596	0.574	0.551	0.528	0.501	0.475	0.446	0.416	0.386	0.355	0.324	0.291	0.258	0.226	0.191	0.158	0.124	0.090	0.056	0.021	-0.011	-0.044	-0.078	-0.109	-0.140	-0.171	-0.200	-0.229	-0.258	-0.282	-0.308	-0.331	-0.354	-0.375	-0.396	-0.414	-0.431	-0.445	-0.459	-0.470	-0.480	-0.489	-0.496	-0.500	-0.504	-0.505	-0.505	-0.502	-0.499	-0.494	-0.486	-0.478	-0.466	-0.456	-0.441	-0.428	-0.411	-0.392	-0.375	-0.354	-0.332	-0.310	-0.288	-0.264	-0.238	-0.212	-0.185	-0.158	-0.130	-0.102	-0.074	-0.046	-0.016	0.012	0.042	0.071	0.100	0.129	0.158	0.185	0.212	0.240	0.268	0.292	0.319	0.342	0.368	0.390	0.411	0.432	0.454	0.471	0.490	0.507	0.524	0.538	0.550	0.561	0.574	0.582	0.590	0.599	0.604	0.609	0.612	0.615	0.618	0.618	0.618	0.615	0.614	0.610	0.606	0.601	0.596	0.590	0.582	0.575	0.568	0.560	0.551	0.541	0.532	0.524	0.515	0.505	0.496	0.488	0.479	0.470	0.462	0.454	0.446	0.439	0.434	0.428	0.422	0.419	0.414	0.412	0.410	0.409	0.410	0.410	0.412	0.416	0.420	0.424	0.430	0.438	0.445	0.454	0.464	0.475	0.486	0.499	0.512	0.528	0.544	0.559	0.576	0.594	0.611	0.631	0.650	0.671	0.691	0.711	0.734	0.755	0.776	0.799	0.820	0.841	0.862	0.885	0.906	0.928	0.949	0.969	0.989	1.008	1.026	1.045	1.061	1.078	1.094	1.109	1.122	1.135	1.148	1.158	1.168	1.176	1.182	1.189	1.194	1.198	1.200	1.202	1.201	1.200	1.198	1.194	1.190	1.182	1.175	1.168	1.159	1.148	1.136	1.124	1.111	1.096	1.081	1.065	1.049	1.032	1.015	0.996	0.978	0.959	0.940	0.921	0.901	0.884	0.864	0.845	0.826	0.808	0.789	0.771	0.754	0.738	0.722	0.706	0.692	0.679	0.666	0.654	0.644	0.634	0.625	0.618	0.611	0.606	0.601	0.599	0.598	0.596	0.596	0.599	0.601	0.606	0.611	0.618	0.626	0.634	0.644	0.654	0.665	0.678	0.691	0.705	0.720	0.734	0.750	0.765	0.782	0.799	0.816	0.834	0.852	0.870	0.888	0.905	0.922	0.940	0.958	0.974	0.991	1.006	1.022	1.038	1.051	1.065	1.079	1.090	1.102	1.114	1.124	1.134	1.141	1.149	1.156	1.161	1.168	1.171	1.175	1.178	1.179	1.180	1.180	1.180	1.179	1.176	1.172	1.169	1.165	1.160	1.154	1.149	1.142	1.135	1.128	1.120	1.111	1.104	1.095	1.086	1.078	1.069	1.060	1.051	1.042	1.035	1.028	1.019	1.011	1.002	0.996	0.990	0.984	0.978	0.974	0.969	0.965	0.961	0.959	0.956	0.955	0.954	0.954	0.954	0.955	0.958	0.960	0.964	0.969	0.974	0.980	0.986	0.994	1.001	1.011	1.021	1.031	1.042	1.054	1.066	1.079	1.092	1.106	1.120	1.135	1.151	1.166	1.182	1.198	1.214	1.231	1.248	1.264	1.281	1.296	1.314	1.330	1.346	1.361	1.378	1.392	1.406	1.421	1.434	1.449	1.460	1.472	1.484	1.494	1.504	1.512	1.520	1.528	1.534	1.540	1.545	1.549	1.551	1.552	1.554	1.554	1.552	1.550	1.546	1.544	1.539	1.532	1.526	1.519	1.511	1.502	1.492	1.482	1.472	1.462	1.450	1.438	1.425	1.414	1.400	1.388	1.374	1.361	1.348	1.334	1.322	1.309	1.298	1.285	1.274	1.262	1.251	1.240	1.230	1.221	1.214	1.205	1.199	1.192	1.188	1.184	1.180	1.178	1.175	1.174	1.174	1.175	1.176	1.180	1.184	1.188	1.192	1.200	1.206	1.214	1.222	1.232	1.242	1.252	1.264	1.275	1.286	1.299	1.311	1.325	1.338	1.351	1.365	1.379	1.392	1.406	1.420	1.435	1.449	1.462	1.476	1.489	1.501	1.515	1.528	1.539	1.551	1.561	1.572	1.582	1.591	1.600	1.609	1.616	1.624	1.630	1.636	1.641	1.646	1.650	1.652	1.656	1.658	1.659	1.660	1.659	1.659	1.658	1.656	1.654	1.650	1.646	1.640	1.636	1.631	1.624	1.619	1.610	1.602	1.595	1.585	1.576	1.566	1.558	1.546	1.535	1.525	1.512	1.501	1.489	1.476	1.464	1.451	1.438	1.424	1.410	1.396	1.382	1.368	1.354	1.339	1.324	1.310	1.294	1.279	1.265	1.250	1.234	1.220	1.205	1.191	1.176	1.162	1.148	1.135	1.121	1.108	1.096	1.082	1.070	1.059	1.048	1.036	1.026	1.016	1.006	0.998	0.990	0.982	0.975	0.969	0.962	0.958	0.952	0.949	0.946	0.944	0.941	0.941	0.940	0.940	0.941	0.942	0.945	0.946	0.950	0.952	0.958	0.962	0.968	0.974	0.979	0.986	0.992	0.999	1.006	1.014	1.021	1.029	1.036	1.044	1.051	1.059	1.065	1.074	1.081	1.089	1.095	1.102	1.108	1.114	1.120	1.126	1.130	1.135	1.140	1.145	1.148	1.151	1.154	1.158	1.159	1.160	1.161	1.162	1.162	1.162	1.162	1.162	1.162	1.161	1.161	1.160	1.159	1.158	1.158	1.156	1.155	1.154	1.154	1.152	1.152	1.151	1.151	1.151	1.152	1.152	1.154	1.155	1.156	1.159	1.162	1.165	1.169	1.172	1.176	1.182	1.188	1.194	1.201	1.208	1.215	1.224	1.231	1.240	1.250	1.261	1.271	1.281	1.292	1.304	1.316	1.329	1.341	1.354	1.368	1.381	1.395	1.409	1.422	1.436	1.451	1.466	1.481	1.496	1.510	1.525	1.540	1.555	1.570	1.584	1.599	1.614	1.628	1.642	1.655	1.670	1.682	1.695	1.708	1.720	1.732	1.744	1.756	1.768	1.778	1.789	1.799	1.808	1.818	1.826	1.835	1.844	1.851	1.858	1.865	1.871	1.876	1.882	1.888	1.892	1.898	1.901	1.906	1.909	1.912	1.915	1.919	1.920	1.922	1.925	1.928	1.930	1.931	1.935	1.938	1.939	1.942	1.945	1.949	1.952	1.958	1.962	1.966	1.972	1.978	1.985	1.992	2.000	2.010	2.018	2.029	2.040	2.052	2.065	2.079	2.094	2.110	2.126	2.144	2.162	2.182	2.202	2.224	2.246	2.270	2.294	2.320	2.345	2.372	2.400	2.428	2.458	2.486	2.515	2.546	2.576	2.608	2.638	2.670	2.701	2.732	2.764	2.795	2.825	2.856	2.886	2.916	2.945	2.972	3.001	3.029	3.054	3.080	3.105	3.129	3.151	3.172	3.192	3.212	3.230	3.246	3.261	3.275	3.286	3.299	3.308	3.315	3.321	3.328	3.331	3.335	3.336	3.335	3.334	3.330	3.328	3.322	3.316	3.308	3.299	3.289	3.278	3.266	3.251	3.238	3.222	3.206	3.189	3.171	3.152	3.132	3.114	3.092	3.070	3.049	3.026	3.004	2.980	2.958	2.932	2.909	2.884	2.860	2.835	2.809	2.784	2.758	2.732	2.708	2.682	2.656	2.631	2.606	2.580	2.555	2.530	2.506	2.481	2.458	2.434	2.410	2.386	2.364	2.341	2.319	2.298	2.275	2.255	2.234	2.214	2.195	2.176	2.158	2.140	2.122	2.106	2.089	2.074	2.059	2.045	2.031	2.019	2.005	1.994	1.982	1.972	1.962	1.952	1.944	1.935	1.928	1.920	1.914	1.906	1.901	1.896	1.890	1.885	1.881	1.876	1.872	1.869	1.865	1.861	1.856	1.854	1.848	1.844	1.840	1.835	1.830	1.825	1.820	1.814	1.808	1.801	1.794	1.786	1.778	1.769	1.759	1.749	1.738	1.726	1.714	1.701	1.688	1.674	1.659	1.642	1.628	1.611	1.595	1.576	1.559	1.540	1.520	1.500	1.481	1.461	1.441	1.420	1.400	1.380	1.360	1.340	1.320	1.302	1.282	1.264	1.246	1.230	1.214	1.198	1.182	1.168	1.155	1.144	1.132	1.124	1.114	1.106	1.101	1.096	1.092	1.092	1.092	1.094	1.096	1.100	1.106	1.114	1.122	1.132	1.144	1.158	1.172	1.188	1.205	1.224	1.242	1.264	1.286	1.310	1.334	1.358	1.382	1.410	1.438	1.465	1.492	1.521	1.551	1.580	1.610	1.638	1.668	1.696	1.726	1.755	1.784	1.811	1.839	1.866	1.892	1.918	1.942	1.966	1.989	2.010	2.030	2.050	2.068	2.085	2.100	2.115	2.128	2.140	2.151	2.159	2.166	2.174	2.178	2.180	2.182	2.184	2.182	2.181	2.178	2.171	2.165	2.159	2.150	2.139	2.130	2.118	2.105	2.090	2.075	2.059	2.044	2.026	2.009	1.991	1.974	1.955	1.935	1.916	1.896	1.876	1.858	1.838	1.819	1.800	1.782	1.762	1.746	1.729	1.712	1.696	1.681	1.668	1.654	1.641	1.631	1.620	1.611	1.602	1.596	1.590	1.585	1.582	1.580	1.579	1.579	1.581	1.585	1.589	1.595	1.602	1.610	1.620	1.631	1.644	1.658	1.671	1.688	1.704	1.722	1.740	1.760	1.781	1.802	1.825	1.848	1.871	1.895	1.920	1.945	1.970	1.996	2.021	2.047	2.075	2.101	2.128	2.154	2.180	2.206	2.231	2.256	2.281	2.306	2.330	2.352	2.375	2.398	2.419	2.438	2.458	2.476	2.494	2.511	2.526	2.541	2.554	2.568	2.579	2.589	2.598	2.606	2.614	2.620	2.624	2.629	2.630	2.632	2.634	2.634	2.634	2.631	2.628	2.625	2.620	2.615	2.610	2.604	2.596	2.589	2.582	2.574	2.565	2.556	2.549	2.540	2.530	2.521	2.514	2.505	2.498	2.490	2.481	2.475	2.468	2.461	2.456	2.450	2.445	2.441	2.439	2.436	2.435	2.434	2.434	2.435	2.438	2.440	2.444	2.449	2.454	2.461	2.469	2.476	2.486	2.498	2.509	2.520	2.532	2.546	2.560	2.576	2.592	2.609	2.626	2.644	2.662	2.681	2.701	2.721	2.741	2.761	2.782	2.802	2.824	2.846	2.868	2.888	2.909	2.931	2.952	2.972	2.994	3.015	3.035	3.055	3.075	3.095	3.114	3.131	3.148	3.165	3.181	3.198	3.212	3.226	3.239	3.252	3.262	3.274	3.282	3.292	3.300	3.306	3.311	3.316	3.319	3.321	3.322	3.322	3.320	3.318	3.312	3.309	3.304	3.295	3.286	3.275	3.264	3.251	3.236	3.221	3.204	3.186	3.166	3.148	3.125	3.102	3.079	3.054	3.028	3.000	2.972	2.944	2.914	2.884	2.852	2.820	2.789	2.756	2.722	2.688	2.654	2.619	2.585	2.549	2.515	2.480	2.446	2.411	2.376	2.344	2.310	2.278	2.245	2.214	2.184	2.154	2.125	2.096	2.070	2.044	2.019	1.996	1.974	1.952	1.934	1.916	1.899	1.885	1.870	1.858	1.848	1.838	1.829	1.822	1.818	1.815	1.812	1.812	1.811	1.814	1.818	1.821	1.828	1.834	1.841	1.850	1.861	1.871	1.884	1.896	1.909	1.922	1.938	1.951	1.968	1.984	2.000	2.016	2.033	2.049	2.065	2.081	2.099	2.115	2.132	2.148	2.164	2.179	2.195	2.210	2.224	2.239	2.252	2.264	2.278	2.289	2.300	2.311	2.320	2.330	2.338	2.345	2.352	2.359	2.365	2.370	2.374	2.376	2.380	2.382	2.384	2.384	2.384	2.384	2.382	2.380	2.378	2.375	2.371	2.368	2.362	2.358	2.352	2.346	2.340	2.334	2.326	2.320	2.312	2.305	2.298	2.289	2.282	2.274	2.266	2.259	2.251	2.242	2.236	2.228	2.221	2.215	2.208	2.201	2.195	2.190	2.184	2.179	2.174	2.170	2.166	2.162	2.160	2.158	2.155	2.155	2.152	2.152	2.152	2.152	2.154	2.154	2.156	2.158	2.161	2.162	2.165	2.169	2.172	2.175	2.180	2.184	2.189	2.192	2.196	2.200	2.204	2.208	2.212	2.215	2.220	2.222	2.225	2.229	2.230	2.234	2.235	2.236	2.236	2.238	2.238	2.236	2.236	2.235	2.232	2.230	2.229	2.225	2.222	2.218	2.215	2.211	2.205	2.200	2.195	2.190	2.184	2.178	2.172	2.166	2.161	2.155	2.150	2.144	2.139	2.134	2.131	2.126	2.122	2.120	2.118	2.116	2.115	2.114	2.114	2.115	2.116	2.118	2.121	2.125	2.130	2.135	2.142	2.150	2.158	2.166	2.175	2.185	2.198	2.209	2.222	2.235	2.250	2.264	2.279	2.295	2.311	2.329	2.345	2.364	2.382	2.400	2.420	2.438	2.458	2.478	2.496	2.515	2.535	2.554	2.574	2.592	2.612	2.630	2.650	2.669	2.686	2.705	2.722	2.739	2.756	2.774	2.790	2.805	2.821	2.836	2.850	2.865	2.879	2.891	2.905	2.918	2.929	2.941	2.952	2.964	2.972	2.982	2.992	3.001	3.010	3.019	3.026	3.032	3.040	3.048	3.052	3.059	3.064	3.068	3.071	3.076	3.080	3.082	3.085	3.088	3.088	3.090	3.089	3.089	3.089	3.088	3.086	3.084	3.081	3.078	3.075	3.070	3.065	3.060	3.054	3.048	3.041	3.034	3.026	3.019	3.009	3.000	2.991	2.981	2.972	2.961	2.951	2.941	2.930	2.919	2.909	2.896	2.885	2.874	2.864	2.851	2.840	2.829	2.818	2.808	2.796	2.786	2.775	2.765	2.756	2.748	2.739	2.731	2.722	2.715	2.709	2.704	2.698	2.692	2.689	2.684	2.680	2.679	2.676	2.675	2.675	2.676	2.676	2.678	2.681	2.684	2.688	2.691	2.696	2.702	2.709	2.715	2.722	2.731	2.740	2.749	2.760	2.770	2.780	2.792	2.805	2.818	2.830	2.844	2.856	2.871	2.886	2.901	2.916	2.931	2.948	2.964	2.980	2.996	3.011	3.029	3.046	3.065	3.081	3.099	3.118	3.136	3.155	3.172	3.191	3.210	3.228	3.248	3.266	3.285	3.306	3.325	3.345	3.364	3.385	3.405	3.426	3.448	3.468	3.490	3.512	3.534	3.555	3.579	3.601	3.624	3.646	3.670	3.694	3.716	3.741	3.765	3.790	3.815	3.841	3.866	3.891	3.919	3.945	3.970	3.999	4.025	4.051	4.079	4.106	4.134	4.161	4.189	4.216	4.245	4.271	4.299	4.326	4.355	4.382	4.410	4.436	4.464	4.490	4.516	4.542	4.569	4.594	4.620	4.645	4.669	4.692	4.716	4.739	4.762	4.784	4.805	4.825	4.846	4.865	4.884	4.902	4.919	4.936	4.951	4.968	4.981	4.995	5.008	5.019	5.030	5.040	5.048	5.056	5.064	5.070	5.076	5.079	5.082	5.085	5.086	5.085	5.085	5.082	5.080	5.076	5.071	5.065	5.059	5.049	5.041	5.031	5.021	5.008	4.996	4.982	4.968	4.952	4.936	4.920	4.904	4.886	4.869	4.850	4.830	4.811	4.792	4.772	4.754	4.734	4.715	4.694	4.675	4.658	4.640	4.621	4.605	4.589	4.574	4.559	4.545	4.532	4.521	4.511	4.502	4.495	4.489	4.485	4.481	4.480	4.481	4.484	4.488	4.492	4.500	4.509	4.520	4.531	4.546	4.562	4.580	4.599	4.621	4.644	4.668	4.694	4.721	4.749	4.779	4.810	4.841	4.874	4.908	4.941	4.978	5.012	5.049	5.085	5.121	5.159	5.195	5.231	5.269	5.304	5.339	5.374	5.408	5.440	5.472	5.504	5.534	5.561	5.589	5.615	5.639	5.662	5.684	5.704	5.721	5.738	5.752	5.766	5.778	5.788	5.795	5.801	5.805	5.809	5.810	5.810	5.808	5.802	5.798	5.791	5.784	5.774	5.764	5.752	5.739	5.726	5.710	5.695	5.679	5.661	5.644	5.625	5.608	5.589	5.569	5.550	5.531	5.511	5.492	5.474	5.455	5.438	5.420	5.402	5.385	5.370	5.355	5.340	5.328	5.315	5.302	5.291	5.282	5.275	5.268	5.262	5.256	5.254	5.252	5.252	5.254	5.255	5.259	5.265	5.271	5.280	5.289	5.300	5.312	5.326	5.341	5.358	5.376	5.395	5.415	5.438	5.461	5.484	5.510	5.535	5.562	5.590	5.619	5.648	5.679	5.710	5.741	5.772	5.806	5.839	5.872	5.906	5.940	5.972	6.006	6.040	6.074	6.108	6.140	6.174	6.206	6.239	6.270	6.300	6.331	6.361	6.390	6.419	6.446	6.474	6.500	6.525	6.550	6.574	6.598	6.619	6.641	6.661	6.680	6.700	6.718	6.734	6.751	6.766	6.781	6.795	6.810	6.821	6.834	6.844	6.854	6.864	6.874	6.882	6.890	6.899	6.906	6.912	6.920	6.926	6.932	6.938	6.942	6.949	6.954	6.959	6.962	6.968	6.971	6.976	6.980	6.984	6.988	6.991	6.995	6.999	7.002	7.006	7.010	7.014	7.018	7.021	7.025	7.028	7.032	7.036	7.040	7.045	7.049	7.051	7.056	7.060	7.065	7.069	7.074	7.078	7.082	7.088	7.092	7.099	7.105	7.110	7.116	7.124	7.130	7.138	7.145	7.152	7.161	7.170	7.179	7.188	7.198	7.208	7.218	7.229	7.240	7.251	7.262	7.275	7.288	7.300	7.312	7.326	7.340	7.352	7.365	7.379	7.392	7.405	7.419	7.431	7.445	7.458	7.470	7.481	7.494	7.505	7.515	7.525	7.535	7.544	7.550	7.558	7.564	7.569	7.572	7.576	7.579	7.579	7.579	7.578	7.575	7.571	7.566	7.560	7.552	7.545	7.535	7.524	7.514	7.500	7.486	7.471	7.456	7.440	7.421	7.404	7.385	7.365	7.346	7.326	7.306	7.285	7.265	7.245	7.224	7.204	7.184	7.165	7.146	7.128	7.110	7.094	7.079	7.064	7.050	7.038	7.026	7.016	7.009	7.002	6.998	6.994	6.991	6.991	6.992	6.995	7.000	7.008	7.015	7.025	7.036	7.050	7.064	7.082	7.100	7.120	7.141	7.165	7.189	7.214	7.241	7.269	7.298	7.328	7.359	7.391	7.422	7.456	7.490	7.524	7.559	7.594	7.629	7.662	7.698	7.731	7.766	7.800	7.834	7.868	7.900	7.931	7.961	7.991	8.020	8.049	8.076	8.102	8.126	8.150	8.172	8.192	8.212	8.231	8.249	8.264	8.278	8.291	8.304	8.314	8.321	8.330	8.336	8.341	8.346	8.348	8.349	8.350	8.349	8.348	8.345	8.340	8.336	8.331	8.324	8.318	8.310	8.302	8.294	8.285	8.274	8.265	8.254	8.244	8.232	8.222	8.211	8.201	8.190	8.180	8.170	8.160	8.151	8.141	8.132	8.124	8.116	8.109	8.102	8.096	8.091	8.086	8.081	8.076	8.074	8.071	8.069	8.069	8.068	8.068	8.069	8.070	8.072	8.074	8.078	8.081	8.085	8.089	8.094	8.100	8.105	8.111	8.116	8.123	8.129	8.135	8.141	8.148	8.154	8.159	8.165	8.171	8.176	8.181	8.185	8.190	8.192	8.196	8.199	8.200	8.202	8.202	8.200	8.199	8.198	8.194	8.190	8.185	8.178	8.172	8.164	8.154	8.144	8.134	8.121	8.109	8.095	8.079	8.064	8.046	8.029	8.010	7.990	7.969	7.949	7.926	7.904	7.880	7.855	7.830	7.805	7.779	7.751	7.724	7.696	7.669	7.640	7.612	7.584	7.555	7.526	7.496	7.468	7.440	7.410	7.381	7.352	7.324	7.295	7.269	7.240	7.212	7.185	7.159	7.132	7.108	7.082	7.056	7.032	7.009	6.985	6.962	6.940	6.918	6.898	6.876	6.856	6.835	6.818	6.799	6.780	6.762	6.746	6.729	6.712	6.698	6.682	6.668	6.654	6.640	6.626	6.614	6.601	6.588	6.576	6.565	6.552	6.542	6.532	6.521	6.510	6.500	6.490	6.480	6.471	6.462	6.452	6.442	6.435	6.426	6.416	6.408	6.399	6.390	6.381	6.372	6.362	6.354	6.345	6.336	6.326	6.318	6.309	6.299	6.289	6.280	6.271	6.261	6.251	6.242	6.231	6.222	6.211	6.201	6.192	6.181	6.170	6.160	6.149	6.139	6.129	6.119	6.109	6.098	6.088	6.076	6.066	6.055	6.045	6.035	6.026	6.018	6.008	5.999	5.991	5.982	5.975	5.968	5.960	5.954	5.949	5.942	5.938	5.934	5.929	5.925	5.922	5.920	5.919	5.918	5.918	5.918	5.919	5.920	5.924	5.926	5.929	5.934	5.939	5.945	5.951	5.959	5.966	5.975	5.985	5.995	6.006	6.018	6.030	6.042	6.056	6.070	6.085	6.099	6.115	6.131	6.148	6.165	6.182	6.200	6.218	6.235	6.254	6.272	6.291	6.311	6.330	6.349	6.369	6.386	6.406	6.424	6.444	6.461	6.479	6.498	6.515	6.531	6.549	6.564	6.579	6.592	6.608	6.620	6.632	6.645	6.655	6.665	6.675	6.682	6.690	6.696	6.701	6.706	6.710	6.711	6.712	6.712	6.710	6.709	6.705	6.700	6.694	6.686	6.679	6.670	6.659	6.648	6.635	6.622	6.608	6.592	6.576	6.558	6.540	6.520	6.500	6.481	6.459	6.436	6.414	6.391	6.369	6.345	6.320	6.295	6.270	6.245	6.221	6.195	6.169	6.145	6.119	6.094	6.069	6.045	6.020	5.996	5.972	5.949	5.925	5.904	5.881	5.860	5.839	5.819	5.800	5.780	5.762	5.745	5.729	5.711	5.695	5.680	5.666	5.652	5.640	5.626	5.615	5.604	5.592	5.582	5.572	5.564	5.554	5.545	5.538	5.529	5.521	5.514	5.506	5.499	5.491	5.484	5.476	5.469	5.462	5.454	5.448	5.439	5.429	5.421	5.412	5.402	5.391	5.380	5.369	5.356	5.344	5.330	5.316	5.300	5.285	5.269	5.251	5.234	5.215	5.195	5.175	5.154	5.130	5.106	5.082	5.059	5.032	5.005	4.978	4.949	4.921	4.891	4.860	4.829	4.796	4.764	4.730	4.696	4.662	4.628	4.592	4.558	4.522	4.485	4.450	4.414	4.376	4.340	4.304	4.268	4.231	4.194	4.158	4.121	4.086	4.050	4.015	3.981	3.946	3.912	3.880	3.846	3.815	3.784	3.754	3.722	3.694	3.665	3.638	3.610	3.584	3.559	3.535	3.510	3.488	3.465	3.444	3.424	3.405	3.386	3.368	3.351	3.336	3.321	3.308	3.294	3.282	3.271	3.261	3.251	3.242	3.235	3.228	3.222	3.219	3.212	3.211	3.209	3.206	3.206	3.206	3.208	3.210	3.212	3.216	3.221	3.226	3.232	3.240	3.249	3.256	3.266	3.276	3.286	3.298	3.310	3.321	3.335	3.349	3.362	3.376	3.391	3.406	3.421	3.438	3.454	3.469	3.484	3.499	3.516	3.530	3.546	3.561	3.576	3.591	3.606	3.619	3.632	3.646	3.659	3.671	3.682	3.694	3.704	3.715	3.724	3.732	3.740	3.749	3.755	3.761	3.768	3.772	3.778	3.782	3.786	3.790	3.794	3.796	3.800	3.802	3.805	3.806	3.809	3.811	3.815	3.818	3.820	3.824	3.828	3.831	3.836	3.841	3.846	3.852	3.860	3.866	3.875	3.884	3.894	3.905	3.916	3.930	3.944	3.958	3.972	3.989	4.006	4.024	4.043	4.062	4.082	4.104	4.125	4.148	4.171	4.194	4.218	4.242	4.269	4.294	4.320	4.345	4.371	4.396	4.424	4.450	4.474	4.500	4.525	4.550	4.575	4.599	4.622	4.645	4.666	4.688	4.708	4.728	4.746	4.762	4.780	4.796	4.809	4.824	4.835	4.845	4.855	4.864	4.871	4.878	4.882	4.885	4.888	4.890	4.889	4.889	4.885	4.882	4.879	4.872	4.865	4.858	4.850	4.840	4.829	4.818	4.806	4.795	4.781	4.766	4.751	4.736	4.721	4.705	4.689	4.671	4.655	4.638	4.620	4.604	4.586	4.569	4.552	4.535	4.520	4.502	4.488	4.472	4.458	4.442	4.429	4.416	4.404	4.392	4.381	4.371	4.361	4.354	4.345	4.339	4.332	4.328	4.324	4.320	4.318	4.316	4.316	4.318	4.320	4.322	4.326	4.331	4.338	4.342	4.350	4.359	4.369	4.379	4.390	4.401	4.414	4.428	4.441	4.456	4.470	4.485	4.501	4.518	4.535	4.552	4.570	4.588	4.606	4.624	4.642	4.661	4.680	4.698	4.716	4.734	4.751	4.769	4.785	4.802	4.819	4.834	4.850	4.865	4.879	4.892	4.905	4.918	4.929	4.940	4.950	4.959	4.969	4.976	4.984	4.989	4.994	5.000	5.004	5.008	5.009	5.010	5.011	5.010	5.009	5.009	5.006	5.002	4.999	4.995	4.990	4.985	4.979	4.972	4.966	4.959	4.950	4.944	4.936	4.928	4.919	4.911	4.902	4.894	4.886	4.878	4.869	4.861	4.854	4.845	4.839	4.832	4.825	4.820	4.814	4.809	4.805	4.801	4.798	4.795	4.792	4.791	4.789	4.789	4.788	4.789	4.789	4.791	4.792	4.795	4.798	4.801	4.805	4.809	4.812	4.818	4.822	4.828	4.832	4.838	4.844	4.850	4.854	4.860	4.865	4.869	4.875	4.880	4.885	4.888	4.892	4.898	4.900	4.902	4.906	4.909	4.911	4.912	4.911	4.912	4.914	4.912	4.911	4.911	4.909	4.908	4.905	4.902	4.900	4.898	4.894	4.890	4.886	4.881	4.878	4.874	4.869	4.864	4.859	4.854	4.849	4.845	4.840	4.835	4.829	4.825	4.820	4.815	4.811	4.806	4.801	4.798	4.794	4.790	4.785	4.782	4.779	4.775	4.771	4.769	4.766	4.762	4.760	4.758	4.755	4.752	4.749	4.748	4.745	4.744	4.741	4.740	4.738	4.736	4.734	4.732	4.729	4.728	4.726	4.724	4.722	4.720	4.719	4.718	4.716	4.715	4.714	4.712	4.712	4.711	4.710	4.710	4.710	4.711	4.711	4.712	4.712	4.715	4.716	4.720	4.721	4.725	4.729	4.732	4.736	4.741	4.748	4.752	4.758	4.764	4.771	4.778	4.785	4.794	4.802	4.810	4.819	4.826	4.836	4.844	4.854	4.862	4.870	4.880	4.889	4.896	4.905	4.912	4.921	4.928	4.935	4.940	4.946	4.951	4.956	4.960	4.962	4.965	4.965	4.965	4.965	4.964	4.960	4.956	4.951	4.946	4.939	4.931	4.920	4.909	4.899	4.884	4.870	4.854	4.836	4.819	4.800	4.780	4.759	4.736	4.712	4.689	4.664	4.638	4.610	4.582	4.555	4.525	4.495	4.465	4.435	4.404	4.371	4.339	4.306	4.274	4.240	4.208	4.175	4.142	4.109	4.077	4.045	4.014	3.981	3.949	3.920	3.889	3.859	3.830	3.802	3.774	3.748	3.721	3.696	3.671	3.648	3.625	3.604	3.582	3.564	3.544	3.526	3.510	3.495	3.481	3.469	3.458	3.446	3.436	3.429	3.421	3.415	3.410	3.406	3.402	3.401	3.400	3.400	3.402	3.404	3.406	3.411	3.416	3.422	3.428	3.435	3.442	3.451	3.459	3.469	3.478	3.489	3.499	3.509	3.520	3.530	3.541	3.551	3.561	3.571	3.581	3.590	3.599	3.609	3.616	3.624	3.631	3.636	3.644	3.648	3.652	3.655	3.656	3.658	3.659	3.658	3.656	3.654	3.650	3.646	3.641	3.634	3.626	3.618	3.608	3.598	3.586	3.574	3.560	3.546	3.531	3.515	3.498	3.480	3.462	3.442	3.422	3.404	3.382	3.362	3.342	3.321	3.300	3.278	3.256	3.234	3.212	3.191	3.171	3.150	3.130	3.110	3.089	3.070	3.051	3.034	3.015	2.999	2.982	2.968	2.954	2.939	2.925	2.914	2.902	2.891	2.881	2.872	2.865	2.856	2.850	2.845	2.840	2.836	2.832	2.830	2.829	2.826	2.825	2.825	2.825	2.826	2.828	2.829	2.831	2.832	2.835	2.836	2.840	2.840	2.842	2.845	2.846	2.848	2.849	2.850	2.850	2.850	2.849	2.848	2.846	2.842	2.841	2.836	2.831	2.826	2.819	2.812	2.804	2.795	2.786	2.775	2.764	2.751	2.740	2.725	2.711	2.695	2.679	2.662	2.644	2.626	2.608	2.589	2.569	2.550	2.530	2.510	2.488	2.469	2.446	2.426	2.405	2.384	2.362	2.341	2.321	2.301	2.280	2.260	2.241	2.221	2.204	2.186	2.169	2.151	2.135	2.120	2.105	2.091	2.078	2.065	2.054	2.042	2.033	2.024	2.015	2.007	2.000	1.994	1.989	1.984	1.980	1.976	1.972	1.970	1.970	1.968	1.966	1.968	1.969	1.969	1.970	1.971	1.974	1.976	1.980	1.982	1.986	1.989	1.994	1.996	2.000	2.005	2.009	2.013	2.018	2.021	2.026	2.030	2.035	2.040	2.042	2.046	2.050	2.054	2.056	2.060	2.064	2.066	2.070	2.072	2.075	2.078	2.080	2.081	2.082	2.084	2.086	2.086	2.088	2.088	2.088	2.088	2.086	2.086	2.084	2.084	2.082	2.079	2.076	2.074	2.070	2.066	2.061	2.056	2.052	2.046	2.040	2.034	2.026	2.019	2.011	2.002	1.994	1.984	1.975	1.964	1.954	1.942	1.931	1.919	1.906	1.894	1.880	1.866	1.852	1.838	1.824	1.809	1.792	1.778	1.761	1.746	1.730	1.714	1.698	1.681	1.665	1.649	1.634	1.618	1.602	1.586	1.571	1.558	1.542	1.528	1.514	1.501	1.488	1.474	1.464	1.451	1.441	1.431	1.420	1.412	1.405	1.396	1.391	1.385	1.380	1.375	1.372	1.370	1.369	1.368	1.368	1.369	1.370	1.372	1.375	1.380	1.385	1.389	1.395	1.401	1.409	1.416	1.424	1.432	1.442	1.451	1.460	1.470	1.481	1.491	1.502	1.512	1.524	1.534	1.545	1.555	1.565	1.575	1.585	1.594	1.604	1.612	1.620	1.628	1.636	1.642	1.649	1.655	1.659	1.664	1.668	1.671	1.672	1.676	1.676	1.678	1.679	1.678	1.678	1.678	1.676	1.674	1.672	1.670	1.666	1.664	1.661	1.658	1.655	1.651	1.649	1.646	1.644	1.641	1.640	1.639	1.638	1.638	1.638	1.639	1.640	1.642	1.645	1.649	1.652	1.658	1.665	1.672	1.680	1.690	1.699	1.710	1.722	1.736	1.750	1.765	1.781	1.798	1.814	1.832	1.851	1.871	1.891	1.912	1.934	1.956	1.979	2.000	2.025	2.047	2.070	2.094	2.116	2.140	2.164	2.185	2.209	2.231	2.251	2.274	2.295	2.314	2.334	2.351	2.369	2.386	2.401	2.416	2.431	2.444	2.456	2.466	2.478	2.485	2.494	2.501	2.506	2.511	2.515	2.518	2.519	2.518	2.519	2.516	2.514	2.510	2.505	2.501	2.496	2.489	2.481	2.472	2.464	2.455	2.445	2.435	2.424	2.412	2.401	2.391	2.379	2.366	2.355	2.344	2.332	2.321	2.309	2.298	2.286	2.275	2.264	2.254	2.242	2.232	2.222	2.212	2.204	2.195	2.186	2.178	2.171	2.164	2.158	2.150	2.145	2.139	2.134	2.129	2.126	2.121	2.119	2.115	2.112	2.109	2.108	2.105	2.104	2.102	2.100	2.100	2.099	2.099	2.098	2.098	2.098	2.098	2.099	2.100	2.100	2.100	2.101	2.101	2.104	2.104	2.105	2.106	2.108	2.110	2.111	2.112	2.114	2.116	2.118	2.119	2.122	2.124	2.126	2.128	2.129	2.132	2.132	2.135	2.139	2.140	2.142	2.145	2.149	2.150	2.152	2.155	2.156	2.159	2.161	2.164	2.165	2.166	2.168	2.168	2.169	2.169	2.168	2.169	2.168	2.168	2.165	2.164	2.160	2.158	2.154	2.150	2.146	2.140	2.135	2.129	2.122	2.114	2.108	2.099	2.090	2.081	2.071	2.060	2.050	2.038	2.026	2.015	2.002	1.991	1.978	1.965	1.952	1.939	1.928	1.914	1.900	1.888	1.876	1.864	1.852	1.841	1.831	1.821	1.811	1.802	1.795	1.788	1.782	1.778	1.774	1.770	1.768	1.768	1.768	1.769	1.772	1.776	1.781	1.789	1.796	1.806	1.818	1.829	1.842	1.858	1.872	1.890	1.909	1.929	1.949	1.972	1.994	2.019	2.044	2.069	2.098	2.124	2.152	2.181	2.211	2.240	2.271	2.301	2.331	2.362	2.392	2.424	2.454	2.485	2.515	2.545	2.574	2.602	2.631	2.659	2.685	2.711	2.738	2.761	2.784	2.808	2.829	2.850	2.869	2.886	2.904	2.920	2.935	2.949	2.961	2.972	2.982	2.991	2.999	3.006	3.012	3.016	3.020	3.022	3.025	3.025	3.026	3.024	3.024	3.021	3.018	3.014	3.010	3.006	3.001	2.996	2.990	2.984	2.980	2.974	2.966	2.961	2.956	2.950	2.945	2.940	2.935	2.930	2.928	2.925	2.922	2.919	2.918	2.916	2.916	2.916	2.918	2.919	2.921	2.925	2.929	2.932	2.939	2.945	2.952	2.959	2.968	2.976	2.985	2.995	3.006	3.018	3.029	3.040	3.052	3.066	3.079	3.092	3.105	3.119	3.135	3.149	3.162	3.178	3.191	3.205	3.220	3.232	3.248	3.261	3.274	3.286	3.299	3.310	3.322	3.332	3.342	3.352	3.361	3.370	3.378	3.384	3.390	3.396	3.401	3.405	3.409	3.411	3.414	3.415	3.415	3.415	3.414	3.414	3.411	3.408	3.405	3.402	3.399	3.394	3.388	3.382	3.376	3.370	3.364	3.358	3.349	3.341	3.335	3.328	3.320	3.311	3.304	3.298	3.290	3.282	3.275	3.269	3.261	3.255	3.249	3.244	3.238	3.232	3.229	3.224	3.219	3.216	3.214	3.210	3.208	3.205	3.204	3.202	3.202	3.201	3.201	3.201	3.202	3.204	3.204	3.205	3.208	3.209	3.211	3.214	3.216	3.219	3.222	3.225	3.228	3.230	3.232	3.235	3.240	3.242	3.245	3.248	3.249	3.251	3.254	3.255	3.256	3.258	3.258	3.260	3.260	3.260	3.260	3.259	3.258	3.256	3.255	3.252	3.251	3.248	3.244	3.240	3.235	3.231	3.226	3.221	3.215	3.209	3.202	3.195	3.188	3.179	3.171	3.161	3.152	3.142	3.132	3.121	3.111	3.099	3.086	3.074	3.061	3.048	3.032	3.019	3.004	2.988	2.971	2.954	2.938	2.920	2.901	2.885	2.866	2.845	2.826	2.806	2.785	2.765	2.744	2.721	2.699	2.676	2.654	2.630	2.606	2.582	2.558	2.534	2.509	2.485	2.460	2.435	2.410	2.385	2.360	2.335	2.310	2.285	2.260	2.235	2.210	2.186	2.161	2.136	2.112	2.090	2.068	2.044	2.021	2.000	1.979	1.959	1.938	1.919	1.900	1.881	1.864	1.846	1.831	1.815	1.800	1.786	1.772	1.760	1.748	1.738	1.726	1.718	1.709	1.701	1.694	1.688	1.682	1.678	1.674	1.670	1.668	1.664	1.662	1.664	1.662	1.662	1.662	1.664	1.665	1.668	1.670	1.672	1.675	1.679	1.682	1.686	1.690	1.695	1.698	1.701	1.705	1.709	1.712	1.715	1.720	1.722	1.725	1.728	1.729	1.730	1.731	1.732	1.734	1.732	1.731	1.730	1.729	1.725	1.724	1.720	1.715	1.711	1.706	1.699	1.694	1.686	1.680	1.672	1.664	1.656	1.649	1.640	1.630	1.621	1.611	1.601	1.591	1.581	1.571	1.561	1.550	1.541	1.530	1.520	1.511	1.502	1.494	1.485	1.478	1.469	1.464	1.456	1.450	1.445	1.440	1.438	1.434	1.431	1.430	1.429	1.429	1.429	1.431	1.432	1.436	1.441	1.446	1.452	1.459	1.468	1.475	1.485	1.494	1.506	1.518	1.530	1.542	1.555	1.569	1.584	1.599	1.614	1.629	1.646	1.661	1.678	1.694	1.711	1.728	1.744	1.760	1.776	1.792	1.808	1.821	1.838	1.851	1.864	1.878	1.889	1.901	1.911	1.921	1.930	1.938	1.945	1.951	1.956	1.960	1.962	1.964	1.965	1.964	1.962	1.960	1.956	1.951	1.945	1.938	1.930	1.920	1.909	1.899	1.886	1.872	1.859	1.844	1.829	1.812	1.796	1.780	1.762	1.744	1.725	1.708	1.688	1.668	1.650	1.630	1.611	1.592	1.572	1.554	1.536	1.518	1.499	1.481	1.465	1.448	1.432	1.416	1.402	1.388	1.374	1.361	1.350	1.338	1.326	1.318	1.308	1.299	1.291	
