# Supplementary material for: Motion onset VEPs can see through the blur
Source: Sci Rep. 2024 Sep 12;14:21296. doi: 10.1038/s41598-024-72483-z (PMC11393312; doi:10.1038/s41598-024-72483-z)
Supplement: Supplementary file 3 — Supplementary Information 3. [file 41598_2024_72483_MOESM3_ESM.zip › VEP_raw_data/source_data/SourceBlurVEP-S001_VEP_2023-03-23_08-57-00.txt]

0.000	0.000	99999.999	6250.000	50.000	-2193.000	-2061.000	6248.000	7.000	100.000	5.000	2.000	1.000	1.000	0.000	0.000	0.000	0.000	0.000	0.000	0.000	0.000	0.000	0.000	0.000	0.000	0.000	-0.998	-0.991	-0.985	-0.975	-0.966	-0.955	-0.941	-0.928	-0.911	-0.894	-0.876	-0.858	-0.839	-0.816	-0.795	-0.772	-0.749	-0.724	-0.700	-0.675	-0.649	-0.622	-0.596	-0.570	-0.544	-0.516	-0.490	-0.462	-0.435	-0.410	-0.382	-0.358	-0.331	-0.306	-0.281	-0.258	-0.234	-0.210	-0.189	-0.168	-0.148	-0.128	-0.109	-0.091	-0.074	-0.058	-0.042	-0.028	-0.015	-0.002	0.009	0.019	0.029	0.038	0.044	0.050	0.056	0.060	0.064	0.066	0.068	0.068	0.068	0.068	0.065	0.062	0.059	0.055	0.049	0.044	0.038	0.031	0.024	0.016	0.009	0.000	-0.009	-0.019	-0.028	-0.038	-0.049	-0.059	-0.069	-0.081	-0.091	-0.104	-0.114	-0.125	-0.138	-0.149	-0.160	-0.171	-0.182	-0.194	-0.206	-0.218	-0.229	-0.240	-0.251	-0.262	-0.274	-0.284	-0.296	-0.306	-0.318	-0.329	-0.339	-0.349	-0.360	-0.371	-0.380	-0.391	-0.401	-0.411	-0.421	-0.431	-0.442	-0.452	-0.462	-0.472	-0.481	-0.492	-0.502	-0.512	-0.522	-0.532	-0.542	-0.552	-0.561	-0.571	-0.581	-0.591	-0.601	-0.611	-0.620	-0.630	-0.640	-0.649	-0.660	-0.669	-0.678	-0.686	-0.698	-0.706	-0.716	-0.725	-0.734	-0.744	-0.752	-0.760	-0.769	-0.778	-0.785	-0.794	-0.801	-0.810	-0.819	-0.825	-0.834	-0.841	-0.849	-0.856	-0.862	-0.871	-0.878	-0.885	-0.892	-0.899	-0.905	-0.912	-0.920	-0.926	-0.932	-0.940	-0.946	-0.952	-0.959	-0.966	-0.972	-0.980	-0.988	-0.992	-1.000	-1.008	-1.014	-1.021	-1.029	-1.036	-1.044	-1.051	-1.059	-1.066	-1.074	-1.082	-1.090	-1.098	-1.105	-1.115	-1.122	-1.130	-1.139	-1.148	-1.156	-1.165	-1.174	-1.181	-1.191	-1.199	-1.208	-1.216	-1.224	-1.234	-1.241	-1.250	-1.259	-1.266	-1.275	-1.281	-1.289	-1.298	-1.306	-1.314	-1.320	-1.328	-1.334	-1.339	-1.346	-1.351	-1.356	-1.361	-1.365	-1.370	-1.374	-1.376	-1.380	-1.381	-1.384	-1.385	-1.385	-1.385	-1.385	-1.384	-1.381	-1.379	-1.376	-1.372	-1.369	-1.364	-1.358	-1.351	-1.345	-1.338	-1.330	-1.321	-1.311	-1.301	-1.291	-1.280	-1.269	-1.258	-1.245	-1.232	-1.220	-1.206	-1.192	-1.180	-1.166	-1.152	-1.138	-1.124	-1.109	-1.095	-1.080	-1.066	-1.051	-1.038	-1.024	-1.009	-0.996	-0.984	-0.970	-0.958	-0.945	-0.932	-0.921	-0.911	-0.900	-0.889	-0.879	-0.869	-0.859	-0.851	-0.841	-0.834	-0.826	-0.818	-0.811	-0.805	-0.798	-0.791	-0.785	-0.778	-0.771	-0.766	-0.760	-0.754	-0.748	-0.741	-0.735	-0.728	-0.721	-0.714	-0.706	-0.698	-0.689	-0.680	-0.670	-0.660	-0.649	-0.636	-0.624	-0.611	-0.598	-0.584	-0.569	-0.552	-0.536	-0.519	-0.501	-0.482	-0.464	-0.442	-0.422	-0.400	-0.379	-0.356	-0.332	-0.310	-0.285	-0.261	-0.236	-0.210	-0.185	-0.160	-0.134	-0.109	-0.084	-0.059	-0.031	-0.008	0.016	0.040	0.065	0.086	0.109	0.130	0.151	0.170	0.190	0.206	0.222	0.239	0.252	0.265	0.279	0.289	0.298	0.306	0.311	0.316	0.319	0.321	0.321	0.321	0.319	0.315	0.309	0.302	0.294	0.284	0.272	0.260	0.248	0.231	0.216	0.199	0.180	0.161	0.141	0.120	0.098	0.075	0.051	0.026	0.002	-0.022	-0.049	-0.075	-0.101	-0.128	-0.154	-0.181	-0.209	-0.236	-0.261	-0.290	-0.315	-0.341	-0.368	-0.394	-0.418	-0.444	-0.468	-0.491	-0.515	-0.536	-0.559	-0.580	-0.600	-0.620	-0.639	-0.658	-0.674	-0.690	-0.706	-0.720	-0.734	-0.746	-0.760	-0.771	-0.781	-0.791	-0.800	-0.809	-0.815	-0.821	-0.825	-0.830	-0.834	-0.838	-0.840	-0.841	-0.841	-0.841	-0.841	-0.839	-0.838	-0.834	-0.831	-0.828	-0.824	-0.819	-0.812	-0.806	-0.800	-0.792	-0.786	-0.778	-0.771	-0.762	-0.752	-0.745	-0.734	-0.725	-0.715	-0.704	-0.692	-0.681	-0.670	-0.659	-0.646	-0.634	-0.622	-0.610	-0.598	-0.585	-0.572	-0.558	-0.545	-0.532	-0.518	-0.505	-0.491	-0.476	-0.462	-0.449	-0.435	-0.421	-0.408	-0.392	-0.379	-0.365	-0.351	-0.338	-0.324	-0.310	-0.298	-0.285	-0.272	-0.260	-0.248	-0.236	-0.225	-0.214	-0.204	-0.192	-0.184	-0.176	-0.168	-0.160	-0.152	-0.146	-0.140	-0.135	-0.131	-0.128	-0.125	-0.124	-0.124	-0.122	-0.124	-0.126	-0.128	-0.131	-0.136	-0.142	-0.149	-0.156	-0.164	-0.174	-0.185	-0.195	-0.209	-0.222	-0.236	-0.252	-0.269	-0.284	-0.302	-0.322	-0.341	-0.361	-0.381	-0.404	-0.426	-0.449	-0.472	-0.495	-0.520	-0.544	-0.569	-0.594	-0.619	-0.645	-0.669	-0.695	-0.720	-0.745	-0.770	-0.796	-0.821	-0.846	-0.870	-0.894	-0.916	-0.940	-0.961	-0.982	-1.002	-1.021	-1.041	-1.058	-1.075	-1.091	-1.106	-1.119	-1.132	-1.144	-1.154	-1.164	-1.171	-1.179	-1.184	-1.188	-1.191	-1.192	-1.194	-1.194	-1.191	-1.189	-1.184	-1.179	-1.171	-1.164	-1.155	-1.145	-1.134	-1.121	-1.108	-1.095	-1.079	-1.064	-1.048	-1.031	-1.014	-0.995	-0.976	-0.958	-0.939	-0.918	-0.899	-0.880	-0.859	-0.839	-0.819	-0.799	-0.780	-0.760	-0.741	-0.722	-0.705	-0.688	-0.671	-0.655	-0.639	-0.622	-0.609	-0.596	-0.584	-0.572	-0.561	-0.551	-0.542	-0.535	-0.528	-0.521	-0.518	-0.515	-0.511	-0.509	-0.509	-0.509	-0.510	-0.511	-0.514	-0.518	-0.522	-0.526	-0.532	-0.539	-0.545	-0.551	-0.559	-0.566	-0.574	-0.582	-0.590	-0.599	-0.606	-0.614	-0.620	-0.626	-0.634	-0.639	-0.645	-0.650	-0.654	-0.658	-0.659	-0.659	-0.659	-0.659	-0.655	-0.652	-0.649	-0.641	-0.634	-0.625	-0.614	-0.602	-0.589	-0.574	-0.558	-0.540	-0.519	-0.499	-0.478	-0.454	-0.428	-0.401	-0.374	-0.345	-0.314	-0.282	-0.251	-0.218	-0.182	-0.146	-0.111	-0.074	-0.036	0.001	0.040	0.079	0.118	0.156	0.195	0.235	0.274	0.311	0.350	0.386	0.425	0.460	0.498	0.531	0.566	0.599	0.631	0.661	0.691	0.720	0.748	0.772	0.798	0.820	0.841	0.861	0.879	0.895	0.910	0.924	0.936	0.946	0.955	0.961	0.966	0.971	0.974	0.974	0.972	0.970	0.966	0.961	0.955	0.946	0.938	0.926	0.915	0.902	0.888	0.872	0.858	0.840	0.822	0.802	0.784	0.764	0.742	0.721	0.698	0.675	0.651	0.628	0.604	0.579	0.552	0.528	0.500	0.474	0.448	0.420	0.392	0.365	0.338	0.310	0.282	0.254	0.225	0.198	0.170	0.141	0.114	0.086	0.058	0.030	0.002	-0.024	-0.050	-0.078	-0.104	-0.130	-0.155	-0.180	-0.205	-0.229	-0.251	-0.274	-0.298	-0.319	-0.339	-0.360	-0.379	-0.396	-0.415	-0.430	-0.446	-0.460	-0.474	-0.486	-0.498	-0.507	-0.516	-0.525	-0.530	-0.536	-0.540	-0.542	-0.544	-0.545	-0.544	-0.542	-0.540	-0.535	-0.529	-0.524	-0.515	-0.507	-0.498	-0.488	-0.478	-0.466	-0.454	-0.441	-0.428	-0.414	-0.400	-0.386	-0.372	-0.356	-0.342	-0.329	-0.314	-0.300	-0.288	-0.275	-0.262	-0.250	-0.240	-0.229	-0.219	-0.211	-0.204	-0.196	-0.190	-0.186	-0.184	-0.182	-0.181	-0.184	-0.185	-0.189	-0.194	-0.200	-0.208	-0.218	-0.229	-0.240	-0.252	-0.268	-0.282	-0.300	-0.319	-0.339	-0.360	-0.381	-0.402	-0.426	-0.451	-0.476	-0.501	-0.529	-0.555	-0.581	-0.609	-0.638	-0.665	-0.694	-0.721	-0.749	-0.776	-0.804	-0.830	-0.858	-0.884	-0.910	-0.935	-0.959	-0.981	-1.005	-1.026	-1.046	-1.068	-1.085	-1.104	-1.120	-1.135	-1.148	-1.160	-1.171	-1.181	-1.190	-1.196	-1.201	-1.205	-1.208	-1.209	-1.208	-1.206	-1.202	-1.198	-1.190	-1.182	-1.172	-1.162	-1.150	-1.136	-1.121	-1.105	-1.088	-1.069	-1.048	-1.026	-1.002	-0.979	-0.954	-0.929	-0.901	-0.872	-0.844	-0.815	-0.785	-0.752	-0.720	-0.688	-0.654	-0.621	-0.586	-0.554	-0.519	-0.484	-0.450	-0.415	-0.380	-0.345	-0.310	-0.278	-0.242	-0.209	-0.176	-0.145	-0.112	-0.081	-0.052	-0.022	0.006	0.034	0.060	0.086	0.111	0.134	0.156	0.178	0.196	0.215	0.232	0.246	0.261	0.275	0.285	0.295	0.304	0.310	0.316	0.320	0.324	0.325	0.325	0.324	0.321	0.318	0.312	0.306	0.299	0.290	0.281	0.270	0.259	0.246	0.232	0.219	0.204	0.188	0.171	0.154	0.136	0.118	0.099	0.080	0.061	0.041	0.020	0.000	-0.020	-0.040	-0.060	-0.081	-0.101	-0.121	-0.142	-0.162	-0.182	-0.201	-0.220	-0.239	-0.256	-0.275	-0.292	-0.309	-0.326	-0.341	-0.356	-0.370	-0.384	-0.398	-0.410	-0.421	-0.432	-0.442	-0.451	-0.461	-0.469	-0.475	-0.482	-0.486	-0.491	-0.495	-0.498	-0.499	-0.500	-0.500	-0.499	-0.498	-0.496	-0.492	-0.489	-0.484	-0.478	-0.472	-0.465	-0.458	-0.449	-0.440	-0.430	-0.420	-0.409	-0.396	-0.385	-0.371	-0.359	-0.345	-0.330	-0.316	-0.301	-0.285	-0.270	-0.254	-0.238	-0.221	-0.208	-0.191	-0.175	-0.160	-0.144	-0.129	-0.112	-0.098	-0.082	-0.069	-0.054	-0.040	-0.028	-0.014	-0.001	0.010	0.021	0.032	0.042	0.051	0.059	0.068	0.074	0.080	0.085	0.089	0.092	0.094	0.095	0.096	0.095	0.094	0.091	0.088	0.084	0.079	0.072	0.065	0.058	0.048	0.039	0.029	0.018	0.006	-0.006	-0.020	-0.032	-0.046	-0.061	-0.076	-0.091	-0.106	-0.122	-0.138	-0.154	-0.170	-0.184	-0.200	-0.215	-0.230	-0.245	-0.258	-0.271	-0.284	-0.296	-0.308	-0.319	-0.328	-0.336	-0.344	-0.349	-0.355	-0.360	-0.362	-0.365	-0.365	-0.364	-0.362	-0.361	-0.356	-0.350	-0.342	-0.335	-0.326	-0.315	-0.302	-0.289	-0.275	-0.259	-0.242	-0.224	-0.205	-0.185	-0.165	-0.141	-0.119	-0.095	-0.071	-0.045	-0.020	0.008	0.034	0.062	0.091	0.119	0.149	0.178	0.208	0.236	0.268	0.298	0.328	0.359	0.389	0.420	0.450	0.480	0.511	0.541	0.572	0.602	0.634	0.664	0.694	0.722	0.752	0.782	0.811	0.840	0.869	0.898	0.925	0.954	0.981	1.009	1.035	1.062	1.088	1.114	1.140	1.166	1.190	1.215	1.239	1.261	1.285	1.306	1.329	1.350	1.371	1.390	1.409	1.426	1.444	1.460	1.476	1.490	1.504	1.515	1.528	1.538	1.546	1.554	1.561	1.566	1.570	1.574	1.575	1.576	1.575	1.574	1.570	1.566	1.561	1.556	1.548	1.540	1.531	1.521	1.510	1.499	1.486	1.472	1.459	1.445	1.430	1.416	1.401	1.385	1.370	1.354	1.340	1.325	1.310	1.295	1.282	1.268	1.255	1.242	1.232	1.221	1.212	1.202	1.195	1.189	1.182	1.180	1.176	1.174	1.172	1.172	1.172	1.176	1.179	1.185	1.191	1.199	1.208	1.216	1.226	1.239	1.251	1.264	1.279	1.294	1.309	1.324	1.340	1.358	1.376	1.392	1.411	1.429	1.448	1.465	1.482	1.501	1.519	1.536	1.552	1.569	1.584	1.600	1.614	1.629	1.641	1.654	1.665	1.674	1.684	1.691	1.699	1.705	1.709	1.712	1.715	1.716	1.716	1.715	1.712	1.709	1.704	1.698	1.689	1.680	1.671	1.660	1.648	1.634	1.620	1.604	1.588	1.571	1.552	1.532	1.511	1.490	1.468	1.445	1.422	1.398	1.372	1.348	1.321	1.295	1.266	1.238	1.210	1.181	1.152	1.124	1.094	1.064	1.035	1.005	0.975	0.944	0.914	0.884	0.854	0.824	0.794	0.764	0.734	0.705	0.675	0.646	0.618	0.589	0.560	0.532	0.506	0.479	0.452	0.426	0.400	0.374	0.349	0.324	0.300	0.276	0.252	0.230	0.208	0.185	0.164	0.144	0.122	0.102	0.084	0.064	0.046	0.029	0.011	-0.005	-0.021	-0.036	-0.050	-0.064	-0.078	-0.090	-0.101	-0.112	-0.124	-0.134	-0.142	-0.151	-0.159	-0.168	-0.172	-0.180	-0.185	-0.190	-0.194	-0.196	-0.200	-0.202	-0.204	-0.205	-0.205	-0.205	-0.204	-0.204	-0.202	-0.200	-0.198	-0.195	-0.192	-0.189	-0.185	-0.180	-0.176	-0.171	-0.166	-0.161	-0.156	-0.151	-0.148	-0.141	-0.135	-0.130	-0.125	-0.119	-0.114	-0.109	-0.102	-0.096	-0.090	-0.086	-0.080	-0.075	-0.069	-0.064	-0.059	-0.052	-0.046	-0.041	-0.035	-0.028	-0.021	-0.015	-0.008	-0.001	0.006	0.015	0.022	0.031	0.041	0.050	0.060	0.071	0.081	0.092	0.105	0.118	0.132	0.146	0.159	0.174	0.190	0.204	0.221	0.239	0.255	0.272	0.291	0.310	0.329	0.346	0.368	0.385	0.405	0.425	0.444	0.465	0.484	0.502	0.520	0.539	0.556	0.575	0.591	0.606	0.621	0.635	0.649	0.660	0.672	0.681	0.690	0.699	0.704	0.710	0.714	0.715	0.716	0.715	0.712	0.708	0.704	0.696	0.688	0.678	0.666	0.654	0.640	0.624	0.608	0.589	0.570	0.549	0.528	0.504	0.481	0.456	0.431	0.405	0.378	0.350	0.322	0.294	0.264	0.236	0.206	0.178	0.146	0.118	0.089	0.059	0.031	0.002	-0.025	-0.052	-0.079	-0.105	-0.131	-0.155	-0.179	-0.201	-0.224	-0.245	-0.265	-0.282	-0.301	-0.318	-0.334	-0.348	-0.361	-0.374	-0.385	-0.394	-0.402	-0.410	-0.416	-0.422	-0.426	-0.430	-0.431	-0.432	-0.431	-0.430	-0.430	-0.428	-0.425	-0.420	-0.416	-0.410	-0.404	-0.398	-0.390	-0.382	-0.374	-0.366	-0.358	-0.348	-0.340	-0.330	-0.320	-0.311	-0.301	-0.292	-0.284	-0.275	-0.266	-0.259	-0.250	-0.244	-0.235	-0.230	-0.224	-0.218	-0.212	-0.209	-0.204	-0.201	-0.200	-0.198	-0.198	-0.196	-0.198	-0.200	-0.201	-0.204	-0.208	-0.212	-0.218	-0.222	-0.229	-0.236	-0.244	-0.251	-0.260	-0.269	-0.280	-0.289	-0.300	-0.310	-0.321	-0.332	-0.344	-0.355	-0.368	-0.379	-0.391	-0.401	-0.414	-0.425	-0.436	-0.448	-0.459	-0.469	-0.479	-0.489	-0.498	-0.507	-0.515	-0.524	-0.531	-0.539	-0.545	-0.552	-0.559	-0.562	-0.569	-0.572	-0.576	-0.579	-0.582	-0.585	-0.588	-0.589	-0.590	-0.590	-0.590	-0.591	-0.590	-0.590	-0.589	-0.588	-0.586	-0.584	-0.581	-0.579	-0.576	-0.572	-0.570	-0.569	-0.565	-0.562	-0.559	-0.556	-0.551	-0.549	-0.545	-0.540	-0.536	-0.532	-0.529	-0.525	-0.520	-0.516	-0.512	-0.507	-0.504	-0.499	-0.496	-0.491	-0.488	-0.481	-0.476	-0.474	-0.469	-0.465	-0.460	-0.456	-0.451	-0.448	-0.442	-0.439	-0.435	-0.431	-0.428	-0.424	-0.420	-0.416	-0.414	-0.410	-0.408	-0.405	-0.401	-0.399	-0.396	-0.395	-0.392	-0.390	-0.389	-0.389	-0.386	-0.385	-0.385	-0.382	-0.381	-0.381	-0.380	-0.379	-0.378	-0.378	-0.376	-0.375	-0.374	-0.372	-0.371	-0.369	-0.366	-0.364	-0.362	-0.359	-0.355	-0.352	-0.348	-0.344	-0.339	-0.334	-0.330	-0.322	-0.316	-0.310	-0.302	-0.294	-0.286	-0.278	-0.268	-0.259	-0.249	-0.239	-0.229	-0.219	-0.208	-0.196	-0.185	-0.174	-0.164	-0.151	-0.141	-0.129	-0.119	-0.108	-0.096	-0.085	-0.076	-0.066	-0.058	-0.049	-0.040	-0.032	-0.025	-0.019	-0.012	-0.006	-0.001	0.002	0.006	0.009	0.010	0.012	0.014	0.012	0.012	0.011	0.008	0.005	0.002	-0.001	-0.006	-0.010	-0.018	-0.022	-0.029	-0.036	-0.042	-0.051	-0.059	-0.066	-0.075	-0.082	-0.090	-0.099	-0.108	-0.115	-0.124	-0.132	-0.140	-0.148	-0.155	-0.162	-0.170	-0.176	-0.184	-0.190	-0.195	-0.201	-0.206	-0.211	-0.215	-0.220	-0.224	-0.228	-0.231	-0.234	-0.236	-0.240	-0.241	-0.244	-0.246	-0.248	-0.250	-0.251	-0.252	-0.254	-0.254	-0.255	-0.256	-0.258	-0.259	-0.259	-0.261	-0.262	-0.264	-0.266	-0.268	-0.269	-0.271	-0.272	-0.276	-0.278	-0.281	-0.284	-0.288	-0.290	-0.294	-0.298	-0.301	-0.305	-0.309	-0.314	-0.318	-0.322	-0.328	-0.331	-0.336	-0.340	-0.345	-0.349	-0.354	-0.360	-0.362	-0.369	-0.372	-0.376	-0.380	-0.384	-0.388	-0.390	-0.392	-0.395	-0.399	-0.400	-0.402	-0.402	-0.405	-0.405	-0.406	-0.405	-0.405	-0.404	-0.402	-0.401	-0.399	-0.396	-0.394	-0.390	-0.386	-0.382	-0.378	-0.374	-0.369	-0.362	-0.358	-0.352	-0.345	-0.339	-0.331	-0.324	-0.316	-0.309	-0.301	-0.294	-0.284	-0.276	-0.268	-0.259	-0.250	-0.241	-0.231	-0.222	-0.212	-0.204	-0.194	-0.185	-0.175	-0.165	-0.156	-0.148	-0.138	-0.129	-0.118	-0.109	-0.100	-0.090	-0.080	-0.070	-0.060	-0.050	-0.041	-0.031	-0.021	-0.011	0.000	0.009	0.020	0.030	0.039	0.049	0.059	0.070	0.080	0.090	0.100	0.111	0.121	0.131	0.141	0.151	0.160	0.170	0.179	0.189	0.198	0.205	0.214	0.221	0.228	0.235	0.241	0.246	0.252	0.258	0.260	0.262	0.265	0.266	0.265	0.265	0.264	0.261	0.258	0.254	0.248	0.240	0.234	0.224	0.214	0.201	0.190	0.175	0.160	0.145	0.128	0.109	0.089	0.069	0.048	0.025	0.001	-0.024	-0.049	-0.074	-0.100	-0.126	-0.155	-0.182	-0.210	-0.240	-0.269	-0.298	-0.326	-0.355	-0.385	-0.412	-0.442	-0.470	-0.496	-0.524	-0.550	-0.575	-0.599	-0.624	-0.645	-0.668	-0.688	-0.706	-0.725	-0.741	-0.756	-0.770	-0.782	-0.794	-0.802	-0.810	-0.818	-0.821	-0.824	-0.826	-0.826	-0.824	-0.820	-0.815	-0.809	-0.800	-0.790	-0.779	-0.768	-0.752	-0.738	-0.721	-0.702	-0.685	-0.664	-0.644	-0.621	-0.599	-0.575	-0.551	-0.525	-0.500	-0.474	-0.446	-0.420	-0.392	-0.365	-0.338	-0.310	-0.282	-0.255	-0.226	-0.200	-0.172	-0.146	-0.120	-0.092	-0.068	-0.042	-0.019	0.005	0.028	0.050	0.071	0.091	0.111	0.130	0.149	0.166	0.181	0.198	0.211	0.225	0.238	0.248	0.259	0.266	0.275	0.281	0.288	0.292	0.296	0.299	0.300	0.301	0.301	0.300	0.299	0.295	0.290	0.285	0.280	0.274	0.268	0.259	0.250	0.241	0.231	0.220	0.208	0.196	0.185	0.171	0.159	0.144	0.130	0.115	0.101	0.086	0.072	0.058	0.041	0.026	0.011	-0.004	-0.019	-0.034	-0.048	-0.061	-0.075	-0.089	-0.101	-0.115	-0.126	-0.139	-0.150	-0.160	-0.170	-0.179	-0.188	-0.195	-0.201	-0.206	-0.211	-0.215	-0.218	-0.221	-0.224	-0.222	-0.222	-0.221	-0.219	-0.215	-0.211	-0.205	-0.199	-0.191	-0.182	-0.174	-0.164	-0.154	-0.141	-0.129	-0.115	-0.102	-0.088	-0.071	-0.058	-0.041	-0.025	-0.008	0.010	0.026	0.042	0.059	0.075	0.092	0.109	0.124	0.140	0.155	0.169	0.182	0.196	0.206	0.218	0.228	0.236	0.244	0.250	0.255	0.259	0.261	0.261	0.260	0.258	0.252	0.246	0.238	0.229	0.218	0.204	0.189	0.171	0.154	0.132	0.110	0.086	0.060	0.031	0.002	-0.029	-0.061	-0.096	-0.131	-0.169	-0.206	-0.245	-0.286	-0.329	-0.370	-0.414	-0.459	-0.502	-0.548	-0.594	-0.638	-0.684	-0.731	-0.776	-0.821	-0.868	-0.910	-0.955	-0.998	-1.040	-1.080	-1.120	-1.159	-1.196	-1.232	-1.268	-1.299	-1.330	-1.359	-1.386	-1.411	-1.435	-1.456	-1.475	-1.492	-1.509	-1.522	-1.532	-1.541	-1.548	-1.552	-1.554	-1.555	-1.552	-1.550	-1.544	-1.536	-1.526	-1.516	-1.504	-1.490	-1.475	-1.458	-1.440	-1.421	-1.400	-1.380	-1.358	-1.335	-1.312	-1.289	-1.265	-1.241	-1.219	-1.195	-1.170	-1.148	-1.124	-1.102	-1.080	-1.059	-1.038	-1.019	-0.999	-0.980	-0.964	-0.946	-0.931	-0.918	-0.902	-0.890	-0.879	-0.869	-0.861	-0.851	-0.846	-0.840	-0.835	-0.832	-0.829	-0.828	-0.828	-0.828	-0.829	-0.832	-0.835	-0.839	-0.841	-0.846	-0.852	-0.858	-0.864	-0.871	-0.879	-0.886	-0.894	-0.901	-0.908	-0.916	-0.924	-0.931	-0.941	-0.949	-0.956	-0.965	-0.972	-0.980	-0.988	-0.995	-1.001	-1.009	-1.015	-1.021	-1.028	-1.034	-1.040	-1.045	-1.050	-1.055	-1.060	-1.065	-1.070	-1.075	-1.079	-1.082	-1.085	-1.090	-1.092	-1.096	-1.100	-1.104	-1.106	-1.110	-1.112	-1.115	-1.118	-1.120	-1.122	-1.124	-1.126	-1.126	-1.129	-1.130	-1.130	-1.131	-1.131	-1.132	-1.132	-1.132	-1.131	-1.130	-1.129	-1.128	-1.125	-1.122	-1.120	-1.118	-1.115	-1.111	-1.106	-1.101	-1.098	-1.091	-1.086	-1.080	-1.074	-1.068	-1.060	-1.054	-1.046	-1.039	-1.030	-1.022	-1.015	-1.006	-0.998	-0.991	-0.982	-0.974	-0.968	-0.960	-0.954	-0.946	-0.940	-0.934	-0.928	-0.924	-0.919	-0.916	-0.914	-0.911	-0.909	-0.909	-0.909	-0.910	-0.911	-0.915	-0.918	-0.922	-0.928	-0.934	-0.941	-0.948	-0.956	-0.968	-0.976	-0.989	-1.000	-1.012	-1.025	-1.039	-1.052	-1.066	-1.080	-1.095	-1.110	-1.125	-1.140	-1.155	-1.169	-1.184	-1.198	-1.209	-1.222	-1.234	-1.245	-1.254	-1.262	-1.272	-1.279	-1.284	-1.288	-1.291	-1.294	-1.294	-1.291	-1.290	-1.284	-1.278	-1.270	-1.260	-1.249	-1.235	-1.219	-1.201	-1.182	-1.162	-1.140	-1.115	-1.091	-1.064	-1.035	-1.005	-0.974	-0.941	-0.908	-0.872	-0.836	-0.800	-0.764	-0.726	-0.689	-0.649	-0.610	-0.572	-0.532	-0.494	-0.456	-0.416	-0.380	-0.342	-0.306	-0.270	-0.236	-0.202	-0.170	-0.139	-0.110	-0.081	-0.055	-0.030	-0.006	0.015	0.035	0.052	0.069	0.082	0.095	0.105	0.114	0.121	0.126	0.130	0.130	0.130	0.128	0.124	0.118	0.111	0.101	0.091	0.079	0.066	0.052	0.036	0.020	0.002	-0.016	-0.035	-0.055	-0.076	-0.098	-0.119	-0.140	-0.162	-0.185	-0.206	-0.229	-0.251	-0.272	-0.295	-0.316	-0.336	-0.358	-0.378	-0.398	-0.418	-0.436	-0.455	-0.471	-0.489	-0.505	-0.520	-0.536	-0.550	-0.564	-0.578	-0.590	-0.601	-0.612	-0.624	-0.634	-0.644	-0.652	-0.660	-0.669	-0.676	-0.684	-0.691	-0.698	-0.704	-0.711	-0.718	-0.722	-0.729	-0.735	-0.740	-0.746	-0.752	-0.756	-0.762	-0.769	-0.774	-0.780	-0.788	-0.794	-0.800	-0.808	-0.815	-0.821	-0.829	-0.834	-0.841	-0.849	-0.855	-0.860	-0.868	-0.872	-0.879	-0.885	-0.890	-0.896	-0.900	-0.905	-0.910	-0.914	-0.916	-0.920	-0.922	-0.924	-0.925	-0.926	-0.926	-0.925	-0.924	-0.921	-0.918	-0.915	-0.910	-0.906	-0.900	-0.892	-0.886	-0.878	-0.869	-0.861	-0.850	-0.841	-0.829	-0.819	-0.806	-0.794	-0.781	-0.769	-0.756	-0.742	-0.729	-0.715	-0.702	-0.689	-0.675	-0.662	-0.649	-0.636	-0.624	-0.611	-0.600	-0.589	-0.579	-0.568	-0.558	-0.549	-0.541	-0.534	-0.526	-0.520	-0.516	-0.511	-0.506	-0.504	-0.502	-0.500	-0.500	-0.500	-0.500	-0.500	-0.501	-0.505	-0.506	-0.509	-0.511	-0.516	-0.520	-0.524	-0.526	-0.531	-0.535	-0.539	-0.544	-0.546	-0.550	-0.551	-0.554	-0.556	-0.558	-0.559	-0.559	-0.558	-0.556	-0.555	-0.552	-0.549	-0.544	-0.539	-0.532	-0.526	-0.519	-0.509	-0.499	-0.489	-0.478	-0.466	-0.454	-0.440	-0.428	-0.414	-0.398	-0.384	-0.368	-0.352	-0.336	-0.320	-0.305	-0.289	-0.274	-0.259	-0.244	-0.230	-0.216	-0.202	-0.191	-0.180	-0.170	-0.160	-0.152	-0.144	-0.139	-0.135	-0.131	-0.129	-0.129	-0.130	-0.134	-0.136	-0.142	-0.150	-0.160	-0.170	-0.182	-0.196	-0.212	-0.230	-0.249	-0.269	-0.290	-0.315	-0.339	-0.365	-0.392	-0.420	-0.450	-0.481	-0.511	-0.545	-0.578	-0.611	-0.645	-0.681	-0.716	-0.751	-0.786	-0.822	-0.858	-0.892	-0.928	-0.962	-0.998	-1.030	-1.062	-1.095	-1.128	-1.158	-1.188	-1.215	-1.244	-1.269	-1.294	-1.318	-1.340	-1.361	-1.381	-1.399	-1.416	-1.431	-1.445	-1.456	-1.466	-1.475	-1.482	-1.489	-1.491	-1.494	-1.496	-1.496	-1.494	-1.490	-1.486	-1.479	-1.471	-1.462	-1.452	-1.441	-1.430	-1.416	-1.402	-1.388	-1.371	-1.355	-1.338	-1.321	-1.302	-1.284	-1.264	-1.246	-1.226	-1.206	-1.186	-1.168	-1.148	-1.128	-1.109	-1.089	-1.070	-1.052	-1.034	-1.016	-0.999	-0.982	-0.968	-0.952	-0.938	-0.924	-0.911	-0.898	-0.888	-0.878	-0.868	-0.859	-0.850	-0.844	-0.836	-0.831	-0.826	-0.824	-0.820	-0.819	-0.818	-0.818	-0.818	-0.820	-0.821	-0.824	-0.829	-0.831	-0.838	-0.842	-0.849	-0.855	-0.862	-0.870	-0.879	-0.886	-0.895	-0.904	-0.912	-0.922	-0.931	-0.942	-0.951	-0.964	-0.975	-0.986	-0.998	-1.009	-1.020	-1.031	-1.044	-1.055	-1.066	-1.078	-1.089	-1.101	-1.112	-1.124	-1.135	-1.146	-1.158	-1.169	-1.180	-1.190	-1.200	-1.210	-1.221	-1.230	-1.239	-1.249	-1.256	-1.266	-1.275	-1.284	-1.291	-1.299	-1.306	-1.312	-1.320	-1.326	-1.331	-1.338	-1.342	-1.348	-1.351	-1.356	-1.359	-1.362	-1.365	-1.369	-1.371	-1.372	-1.374	-1.375	-1.378	-1.378	-1.378	-1.379	-1.378	-1.378	-1.376	-1.375	-1.374	-1.374	-1.371	-1.371	-1.369	-1.369	-1.368	-1.368	-1.366	-1.365	-1.366	-1.366	-1.366	-1.369	-1.369	-1.371	-1.374	-1.376	-1.380	-1.384	-1.388	-1.392	-1.398	-1.404	-1.410	-1.416	-1.424	-1.431	-1.439	-1.448	-1.458	-1.466	-1.476	-1.486	-1.498	-1.508	-1.519	-1.530	-1.541	-1.551	-1.561	-1.572	-1.582	-1.592	-1.602	-1.612	-1.621	-1.629	-1.636	-1.644	-1.649	-1.654	-1.659	-1.662	-1.665	-1.665	-1.666	-1.665	-1.664	-1.661	-1.656	-1.651	-1.644	-1.636	-1.626	-1.616	-1.604	-1.591	-1.578	-1.561	-1.544	-1.526	-1.508	-1.489	-1.469	-1.446	-1.425	-1.402	-1.379	-1.355	-1.330	-1.304	-1.280	-1.254	-1.228	-1.202	-1.176	-1.151	-1.126	-1.100	-1.075	-1.052	-1.029	-1.005	-0.982	-0.962	-0.942	-0.922	-0.905	-0.889	-0.872	-0.859	-0.846	-0.834	-0.824	-0.816	-0.809	-0.804	-0.800	-0.799	-0.798	-0.799	-0.802	-0.808	-0.812	-0.821	-0.830	-0.841	-0.854	-0.869	-0.884	-0.901	-0.920	-0.940	-0.961	-0.985	-1.009	-1.035	-1.061	-1.088	-1.116	-1.145	-1.176	-1.208	-1.239	-1.271	-1.304	-1.336	-1.371	-1.406	-1.441	-1.476	-1.510	-1.546	-1.581	-1.618	-1.652	-1.686	-1.722	-1.758	-1.792	-1.828	-1.861	-1.895	-1.928	-1.960	-1.994	-2.025	-2.055	-2.086	-2.118	-2.146	-2.175	-2.204	-2.231	-2.258	-2.284	-2.309	-2.334	-2.358	-2.381	-2.404	-2.425	-2.446	-2.466	-2.486	-2.505	-2.524	-2.541	-2.559	-2.574	-2.590	-2.604	-2.618	-2.630	-2.642	-2.654	-2.664	-2.672	-2.681	-2.690	-2.696	-2.704	-2.708	-2.712	-2.715	-2.719	-2.719	-2.719	-2.718	-2.716	-2.712	-2.709	-2.704	-2.696	-2.689	-2.681	-2.670	-2.659	-2.646	-2.632	-2.616	-2.600	-2.581	-2.562	-2.540	-2.518	-2.494	-2.468	-2.440	-2.410	-2.380	-2.348	-2.315	-2.279	-2.242	-2.204	-2.164	-2.122	-2.079	-2.035	-1.989	-1.940	-1.891	-1.841	-1.789	-1.736	-1.681	-1.625	-1.569	-1.511	-1.452	-1.392	-1.332	-1.271	-1.209	-1.145	-1.084	-1.019	-0.956	-0.891	-0.829	-0.765	-0.701	-0.640	-0.576	-0.514	-0.454	-0.392	-0.335	-0.276	-0.219	-0.164	-0.110	-0.058	-0.008	0.041	0.088	0.132	0.174	0.215	0.251	0.285	0.319	0.348	0.374	0.398	0.418	0.435	0.450	0.461	0.469	0.474	0.476	0.475	0.470	0.462	0.452	0.439	0.422	0.401	0.379	0.355	0.326	0.296	0.264	0.229	0.191	0.151	0.110	0.066	0.021	-0.025	-0.074	-0.121	-0.172	-0.224	-0.275	-0.328	-0.380	-0.432	-0.486	-0.539	-0.592	-0.644	-0.695	-0.745	-0.794	-0.842	-0.890	-0.935	-0.979	-1.021	-1.061	-1.100	-1.136	-1.171	-1.205	-1.234	-1.262	-1.289	-1.312	-1.332	-1.352	-1.369	-1.382	-1.395	-1.405	-1.412	-1.419	-1.421	-1.422	-1.420	-1.416	-1.411	-1.405	-1.395	-1.385	-1.372	-1.359	-1.344	-1.328	-1.309	-1.290	-1.270	-1.250	-1.229	-1.206	-1.185	-1.164	-1.140	-1.116	-1.095	-1.071	-1.049	-1.026	-1.005	-0.982	-0.961	-0.940	-0.920	-0.901	-0.882	-0.865	-0.849	-0.832	-0.818	-0.802	-0.790	-0.779	-0.769	-0.758	-0.749	-0.741	-0.734	-0.729	-0.724	-0.721	-0.718	-0.715	-0.715	-0.715	-0.716	-0.718	-0.720	-0.722	-0.726	-0.730	-0.735	-0.741	-0.745	-0.751	-0.759	-0.765	-0.771	-0.779	-0.786	-0.794	-0.801	-0.808	-0.815	-0.822	-0.830	-0.836	-0.845	-0.851	-0.858	-0.864	-0.870	-0.875	-0.881	-0.886	-0.890	-0.895	-0.899	-0.904	-0.906	-0.910	-0.912	-0.916	-0.918	-0.920	-0.921	-0.924	-0.925	-0.926	-0.928	-0.929	-0.929	-0.930	-0.930	-0.931	-0.930	-0.931	-0.931	-0.931	-0.932	-0.932	-0.932	-0.932	-0.932	-0.934	-0.934	-0.934	-0.935	-0.935	-0.936	-0.938	-0.938	-0.939	-0.941	-0.942	-0.946	-0.948	-0.950	-0.954	-0.956	-0.960	-0.965	-0.969	-0.974	-0.979	-0.985	-0.991	-0.998	-1.005	-1.011	-1.020	-1.028	-1.038	-1.046	-1.058	-1.069	-1.080	-1.092	-1.105	-1.119	-1.132	-1.148	-1.164	-1.180	-1.199	-1.216	-1.234	-1.254	-1.274	-1.295	-1.315	-1.338	-1.360	-1.384	-1.406	-1.432	-1.456	-1.481	-1.508	-1.534	-1.560	-1.588	-1.616	-1.644	-1.671	-1.700	-1.729	-1.756	-1.786	-1.815	-1.845	-1.874	-1.902	-1.932	-1.961	-1.990	-2.019	-2.047	-2.076	-2.105	-2.131	-2.160	-2.186	-2.214	-2.240	-2.266	-2.292	-2.318	-2.341	-2.366	-2.390	-2.412	-2.435	-2.458	-2.478	-2.499	-2.519	-2.538	-2.556	-2.574	-2.590	-2.606	-2.621	-2.635	-2.649	-2.660	-2.670	-2.681	-2.690	-2.698	-2.702	-2.708	-2.711	-2.712	-2.714	-2.714	-2.711	-2.709	-2.704	-2.698	-2.690	-2.681	-2.670	-2.656	-2.642	-2.625	-2.609	-2.589	-2.568	-2.545	-2.520	-2.494	-2.466	-2.436	-2.406	-2.374	-2.340	-2.305	-2.269	-2.231	-2.192	-2.154	-2.114	-2.072	-2.029	-1.988	-1.944	-1.901	-1.858	-1.814	-1.770	-1.728	-1.684	-1.640	-1.598	-1.555	-1.515	-1.475	-1.435	-1.398	-1.360	-1.324	-1.290	-1.258	-1.226	-1.198	-1.170	-1.144	-1.120	-1.099	-1.080	-1.062	-1.048	-1.035	-1.024	-1.016	-1.010	-1.006	-1.005	-1.005	-1.008	-1.012	-1.019	-1.028	-1.038	-1.050	-1.065	-1.080	-1.098	-1.116	-1.136	-1.158	-1.180	-1.204	-1.228	-1.252	-1.278	-1.305	-1.331	-1.358	-1.385	-1.412	-1.439	-1.466	-1.492	-1.519	-1.545	-1.571	-1.595	-1.619	-1.642	-1.664	-1.686	-1.705	-1.725	-1.744	-1.760	-1.775	-1.790	-1.802	-1.815	-1.825	-1.835	-1.845	-1.851	-1.858	-1.862	-1.866	-1.869	-1.870	-1.870	-1.869	-1.868	-1.865	-1.862	-1.859	-1.855	-1.849	-1.844	-1.838	-1.831	-1.824	-1.816	-1.810	-1.802	-1.796	-1.788	-1.780	-1.774	-1.766	-1.761	-1.755	-1.749	-1.744	-1.739	-1.736	-1.732	-1.730	-1.729	-1.728	-1.729	-1.728	-1.730	-1.732	-1.736	-1.740	-1.746	-1.754	-1.761	-1.770	-1.780	-1.792	-1.805	-1.819	-1.832	-1.849	-1.865	-1.884	-1.902	-1.924	-1.945	-1.968	-1.990	-2.015	-2.040	-2.065	-2.092	-2.121	-2.150	-2.180	-2.210	-2.241	-2.271	-2.304	-2.336	-2.370	-2.404	-2.438	-2.471	-2.506	-2.541	-2.576	-2.611	-2.646	-2.682	-2.716	-2.752	-2.786	-2.821	-2.855	-2.889	-2.921	-2.955	-2.988	-3.018	-3.049	-3.079	-3.108	-3.136	-3.162	-3.189	-3.214	-3.236	-3.259	-3.279	-3.299	-3.316	-3.334	-3.349	-3.362	-3.375	-3.385	-3.394	-3.401	-3.408	-3.410	-3.414	-3.414	-3.412	-3.410	-3.406	-3.400	-3.391	-3.381	-3.371	-3.358	-3.345	-3.330	-3.312	-3.295	-3.276	-3.256	-3.234	-3.211	-3.188	-3.165	-3.139	-3.114	-3.088	-3.061	-3.034	-3.008	-2.980	-2.952	-2.925	-2.898	-2.871	-2.845	-2.819	-2.792	-2.769	-2.744	-2.720	-2.698	-2.676	-2.655	-2.635	-2.616	-2.599	-2.582	-2.566	-2.552	-2.540	-2.528	-2.518	-2.509	-2.501	-2.495	-2.490	-2.485	-2.484	-2.481	-2.480	-2.481	-2.482	-2.486	-2.488	-2.492	-2.498	-2.504	-2.511	-2.519	-2.528	-2.535	-2.545	-2.552	-2.562	-2.572	-2.582	-2.591	-2.602	-2.611	-2.621	-2.630	-2.639	-2.648	-2.656	-2.662	-2.670	-2.676	-2.684	-2.688	-2.694	-2.698	-2.701	-2.702	-2.705	-2.706	-2.705	-2.705	-2.702	-2.701	-2.698	-2.694	-2.689	-2.682	-2.676	-2.668	-2.660	-2.651	-2.641	-2.630	-2.619	-2.606	-2.594	-2.580	-2.566	-2.550	-2.534	-2.518	-2.500	-2.482	-2.464	-2.445	-2.426	-2.405	-2.385	-2.364	-2.342	-2.321	-2.299	-2.275	-2.252	-2.229	-2.205	-2.181	-2.156	-2.131	-2.105	-2.080	-2.055	-2.029	-2.002	-1.976	-1.949	-1.924	-1.896	-1.869	-1.842	-1.816	-1.790	-1.762	-1.736	-1.710	-1.684	-1.658	-1.632	-1.606	-1.581	-1.556	-1.532	-1.506	-1.484	-1.461	-1.438	-1.415	-1.394	-1.372	-1.352	-1.332	-1.315	-1.296	-1.280	-1.264	-1.248	-1.234	-1.220	-1.209	-1.196	-1.186	-1.176	-1.169	-1.160	-1.155	-1.150	-1.145	-1.142	-1.140	-1.139	-1.140	-1.140	-1.141	-1.145	-1.149	-1.152	-1.160	-1.165	-1.172	-1.181	-1.189	-1.199	-1.210	-1.220	-1.231	-1.244	-1.256	-1.270	-1.282	-1.298	-1.311	-1.326	-1.341	-1.358	-1.372	-1.388	-1.402	-1.419	-1.434	-1.450	-1.466	-1.481	-1.496	-1.512	-1.528	-1.542	-1.556	-1.570	-1.584	-1.598	-1.611	-1.621	-1.634	-1.646	-1.658	-1.668	-1.678	-1.685	-1.694	-1.701	-1.708	-1.714	-1.719	-1.722	-1.726	-1.729	-1.730	-1.731	-1.730	-1.729	-1.726	-1.722	-1.718	-1.712	-1.706	-1.698	-1.689	-1.679	-1.668	-1.655	-1.641	-1.628	-1.612	-1.596	-1.579	-1.561	-1.541	-1.520	-1.500	-1.479	-1.455	-1.432	-1.409	-1.384	-1.359	-1.332	-1.308	-1.281	-1.255	-1.228	-1.201	-1.174	-1.148	-1.122	-1.096	-1.070	-1.045	-1.020	-0.998	-0.975	-0.952	-0.931	-0.911	-0.892	-0.874	-0.858	-0.841	-0.828	-0.815	-0.804	-0.794	-0.786	-0.779	-0.772	-0.769	-0.766	-0.766	-0.768	-0.770	-0.774	-0.779	-0.788	-0.796	-0.806	-0.818	-0.830	-0.845	-0.859	-0.875	-0.892	-0.910	-0.929	-0.949	-0.970	-0.990	-1.011	-1.034	-1.055	-1.079	-1.100	-1.124	-1.146	-1.169	-1.191	-1.214	-1.234	-1.255	-1.276	-1.296	-1.318	-1.336	-1.354	-1.371	-1.388	-1.404	-1.419	-1.432	-1.446	-1.458	-1.469	-1.479	-1.489	-1.498	-1.505	-1.512	-1.519	-1.524	-1.529	-1.532	-1.536	-1.540	-1.542	-1.544	-1.546	-1.548	-1.549	-1.549	-1.551	-1.551	-1.551	-1.554	-1.555	-1.556	-1.558	-1.560	-1.562	-1.565	-1.569	-1.574	-1.579	-1.582	-1.589	-1.596	-1.602	-1.610	-1.619	-1.629	-1.638	-1.650	-1.661	-1.672	-1.686	-1.700	-1.715	-1.730	-1.745	-1.762	-1.779	-1.796	-1.814	-1.832	-1.851	-1.871	-1.889	-1.909	-1.929	-1.948	-1.966	-1.986	-2.005	-2.024	-2.042	-2.060	-2.078	-2.095	-2.112	-2.128	-2.144	-2.158	-2.171	-2.186	-2.198	-2.209	-2.219	-2.228	-2.235	-2.241	-2.248	-2.251	-2.255	-2.258	-2.258	-2.258	-2.255	-2.251	-2.246	-2.240	-2.232	-2.224	-2.214	-2.202	-2.191	-2.176	-2.162	-2.148	-2.130	-2.112	-2.092	-2.071	-2.050	-2.029	-2.005	-1.981	-1.956	-1.931	-1.906	-1.879	-1.852	-1.824	-1.796	-1.768	-1.740	-1.710	-1.682	-1.654	-1.625	-1.596	-1.569	-1.540	-1.512	-1.485	-1.459	-1.432	-1.406	-1.381	-1.356	-1.334	-1.310	-1.289	-1.266	-1.248	-1.228	-1.209	-1.191	-1.176	-1.160	-1.148	-1.134	-1.122	-1.111	-1.101	-1.094	-1.085	-1.079	-1.074	-1.071	-1.068	-1.064	-1.064	-1.062	-1.064	-1.065	-1.066	-1.070	-1.074	-1.078	-1.082	-1.088	-1.094	-1.099	-1.105	-1.112	-1.120	-1.126	-1.134	-1.140	-1.148	-1.154	-1.160	-1.169	-1.175	-1.181	-1.188	-1.192	-1.198	-1.202	-1.206	-1.209	-1.212	-1.215	-1.216	-1.218	-1.218	-1.218	-1.218	-1.216	-1.215	-1.211	-1.208	-1.204	-1.200	-1.195	-1.189	-1.182	-1.175	-1.169	-1.162	-1.155	-1.146	-1.138	-1.129	-1.120	-1.111	-1.102	-1.094	-1.085	-1.076	-1.066	-1.058	-1.049	-1.040	-1.031	-1.022	-1.015	-1.006	-0.999	-0.991	-0.985	-0.978	-0.971	-0.965	-0.960	-0.954	-0.950	-0.945	-0.941	-0.938	-0.935	-0.931	-0.929	-0.925	-0.924	-0.921	-0.921	-0.919	-0.919	-0.918	-0.916	-0.916	-0.915	-0.914	-0.914	-0.914	-0.914	-0.914	-0.912	-0.912	-0.912	-0.911	-0.911	-0.911	-0.910	-0.909	-0.909	-0.908	-0.908	-0.906	-0.905	-0.904	-0.904	-0.902	-0.901	-0.901	-0.900	-0.899	-0.898	-0.898	-0.898	-0.898	-0.898	-0.898	-0.898	-0.900	-0.902	-0.905	-0.906	-0.911	-0.914	-0.919	-0.924	-0.930	-0.936	-0.942	-0.952	-0.960	-0.970	-0.981	-0.992	-1.005	-1.018	-1.032	-1.048	-1.064	-1.080	-1.096	-1.115	-1.134	-1.154	-1.175	-1.195	-1.218	-1.240	-1.264	-1.286	-1.311	-1.336	-1.360	-1.385	-1.410	-1.438	-1.462	-1.488	-1.512	-1.538	-1.564	-1.588	-1.612	-1.636	-1.659	-1.681	-1.704	-1.724	-1.745	-1.762	-1.781	-1.798	-1.811	-1.825	-1.839	-1.849	-1.859	-1.866	-1.872	-1.876	-1.880	-1.880	-1.880	-1.878	-1.874	-1.866	-1.859	-1.849	-1.838	-1.825	-1.809	-1.792	-1.774	-1.754	-1.732	-1.710	-1.685	-1.659	-1.632	-1.604	-1.575	-1.544	-1.512	-1.482	-1.450	-1.418	-1.384	-1.350	-1.319	-1.285	-1.251	-1.219	-1.186	-1.155	-1.124	-1.092	-1.064	-1.036	-1.009	-0.981	-0.958	-0.934	-0.912	-0.894	-0.875	-0.859	-0.845	-0.831	-0.820	-0.812	-0.806	-0.801	-0.798	-0.796	-0.796	-0.800	-0.805	-0.811	-0.819	-0.828	-0.839	-0.851	-0.865	-0.880	-0.898	-0.915	-0.932	-0.951	-0.970	-0.991	-1.012	-1.034	-1.056	-1.078	-1.099	-1.120	-1.141	-1.161	-1.180	-1.201	-1.219	-1.236	-1.254	-1.268	-1.281	-1.295	-1.306	-1.316	-1.325	-1.332	-1.338	-1.341	-1.344	-1.345	-1.345	-1.341	-1.339	-1.334	-1.326	-1.320	-1.311	-1.300	-1.289	-1.276	-1.264	-1.250	-1.234	-1.219	-1.202	-1.186	-1.170	-1.152	-1.136	-1.120	-1.104	-1.088	-1.071	-1.055	-1.041	-1.028	-1.015	-1.004	-0.991	-0.981	-0.974	-0.966	-0.959	-0.955	-0.951	-0.949	-0.948	-0.949	-0.951	-0.954	-0.959	-0.966	-0.974	-0.982	-0.992	-1.005	-1.018	-1.031	-1.048	-1.062	-1.079	-1.098	-1.115	-1.135	-1.155	-1.175	-1.196	-1.216	-1.236	-1.258	-1.279	-1.299	-1.320	-1.341	-1.360	-1.380	-1.399	-1.418	-1.435	-1.454	-1.469	-1.485	-1.500	-1.514	-1.526	-1.540	-1.550	-1.561	-1.569	-1.578	-1.585	-1.591	-1.596	-1.600	-1.604	-1.606	-1.609	-1.608	-1.608	-1.606	-1.604	-1.601	-1.596	-1.592	-1.586	-1.581	-1.575	-1.568	-1.559	-1.551	-1.542	-1.532	-1.524	-1.514	-1.504	-1.492	-1.481	-1.470	-1.459	-1.448	-1.435	-1.424	-1.412	-1.400	-1.389	-1.375	-1.362	-1.351	-1.339	-1.326	-1.314	-1.302	-1.290	-1.278	-1.266	-1.254	-1.241	-1.230	-1.219	-1.206	-1.194	-1.182	-1.172	-1.160	-1.149	-1.139	-1.128	-1.116	-1.106	-1.096	-1.086	-1.076	-1.066	-1.056	-1.048	-1.038	-1.029	-1.020	-1.011	-1.002	-0.994	-0.986	-0.978	-0.970	-0.961	-0.954	-0.946	-0.940	-0.934	-0.926	-0.920	-0.914	-0.908	-0.901	-0.896	-0.890	-0.885	-0.880	-0.875	-0.869	-0.865	-0.861	-0.855	-0.851	-0.848	-0.844	-0.840	-0.836	-0.832	-0.829	-0.826	-0.822	-0.820	-0.815	-0.814	-0.811	-0.809	-0.806	-0.804	-0.801	-0.799	-0.796	-0.795	-0.792	-0.790	-0.789	-0.785	-0.782	-0.781	-0.779	-0.776	-0.774	-0.771	-0.769	-0.768	-0.765	-0.764	-0.762	-0.759	-0.758	-0.755	-0.754	-0.752	-0.751	-0.749	-0.748	-0.748	-0.745	-0.744	-0.744	-0.742	-0.741	-0.741	-0.740	-0.740	-0.741	-0.741	-0.742	-0.744	-0.745	-0.746	-0.748	-0.750	-0.752	-0.756	-0.759	-0.762	-0.765	-0.769	-0.774	-0.778	-0.784	-0.789	-0.794	-0.800	-0.808	-0.812	-0.820	-0.826	-0.834	-0.842	-0.850	-0.860	-0.868	-0.876	-0.885	-0.895	-0.905	-0.915	-0.925	-0.935	-0.945	-0.958	-0.968	-0.980	-0.991	-1.002	-1.015	-1.026	-1.039	-1.051	-1.064	-1.076	-1.089	-1.102	-1.115	-1.129	-1.141	-1.155	-1.169	-1.182	-1.196	-1.211	-1.226	-1.240	-1.255	-1.269	-1.282	-1.296	-1.312	-1.326	-1.340	-1.355	-1.370	-1.384	-1.398	-1.410	-1.424	-1.438	-1.451	-1.462	-1.475	-1.486	-1.496	-1.508	-1.518	-1.526	-1.535	-1.544	-1.550	-1.556	-1.561	-1.566	-1.569	-1.571	-1.572	-1.572	-1.572	-1.569	-1.565	-1.561	-1.556	-1.549	-1.539	-1.531	-1.520	-1.508	-1.495	-1.480	-1.464	-1.448	-1.430	-1.412	-1.392	-1.371	-1.350	-1.328	-1.304	-1.281	-1.255	-1.231	-1.205	-1.180	-1.155	-1.129	-1.104	-1.078	-1.052	-1.026	-1.001	-0.978	-0.951	-0.929	-0.906	-0.884	-0.862	-0.841	-0.821	-0.804	-0.785	-0.769	-0.752	-0.738	-0.725	-0.712	-0.702	-0.692	-0.685	-0.678	-0.671	-0.666	-0.662	-0.659	-0.656	-0.655	-0.655	-0.655	-0.656	-0.658	-0.661	-0.662	-0.666	-0.670	-0.674	-0.678	-0.681	-0.685	-0.689	-0.692	-0.695	-0.698	-0.699	-0.701	-0.702	-0.702	-0.704	-0.704	-0.701	-0.699	-0.696	-0.692	-0.686	-0.681	-0.674	-0.668	-0.659	-0.650	-0.639	-0.630	-0.618	-0.606	-0.594	-0.580	-0.568	-0.554	-0.540	-0.525	-0.510	-0.495	-0.481	-0.466	-0.450	-0.436	-0.422	-0.408	-0.395	-0.382	-0.370	-0.359	-0.348	-0.338	-0.329	-0.320	-0.314	-0.309	-0.304	-0.301	-0.300	-0.300	-0.301	-0.304	-0.308	-0.312	-0.320	-0.329	-0.340	-0.351	-0.365	-0.379	-0.396	-0.414	-0.432	-0.452	-0.475	-0.499	-0.522	-0.549	-0.576	-0.605	-0.634	-0.665	-0.695	-0.728	-0.761	-0.795	-0.830	-0.865	-0.900	-0.936	-0.972	-1.009	-1.046	-1.084	-1.121	-1.158	-1.194	-1.230	-1.268	-1.301	-1.336	-1.372	-1.406	-1.440	-1.472	-1.505	-1.535	-1.566	-1.595	-1.624	-1.650	-1.676	-1.701	-1.724	-1.748	-1.768	-1.786	-1.806	-1.824	-1.839	-1.854	-1.868	-1.879	-1.890	-1.900	-1.908	-1.915	-1.921	-1.925	-1.929	-1.930	-1.931	-1.931	-1.930	-1.928	-1.925	-1.920	-1.916	-1.910	-1.904	-1.896	-1.889	-1.879	-1.870	-1.860	-1.849	-1.839	-1.826	-1.815	-1.802	-1.790	-1.778	-1.764	-1.750	-1.738	-1.722	-1.709	-1.695	-1.681	-1.668	-1.652	-1.638	-1.624	-1.610	-1.595	-1.580	-1.566	-1.552	-1.538	-1.522	-1.509	-1.495	-1.481	-1.466	-1.452	-1.439	-1.424	-1.410	-1.395	-1.381	-1.368	-1.352	-1.339	-1.325	-1.311	-1.296	-1.282	-1.269	-1.255	-1.241	-1.226	-1.211	-1.198	-1.182	-1.169	-1.155	-1.141	-1.125	-1.111	-1.096	-1.081	-1.066	-1.050	-1.036	-1.020	-1.005	-0.989	-0.974	-0.958	-0.941	-0.925	-0.909	-0.892	-0.876	-0.859	-0.842	-0.826	-0.809	-0.791	-0.774	-0.756	-0.739	-0.720	-0.702	-0.685	-0.668	-0.650	-0.631	-0.612	-0.595	-0.575	-0.556	-0.539	-0.520	-0.500	-0.481	-0.462	-0.445	-0.426	-0.409	-0.391	-0.375	-0.356	-0.341	-0.325	-0.310	-0.295	-0.280	-0.269	-0.256	-0.244	-0.234	-0.225	-0.216	-0.209	-0.204	-0.199	-0.196	-0.194	-0.194	-0.195	-0.198	-0.201	-0.208	-0.215	-0.224	-0.234	-0.246	-0.260	-0.274	-0.291	-0.309	-0.329	-0.350	-0.372	-0.396	-0.421	-0.448	-0.475	-0.504	-0.532	-0.562	-0.594	-0.625	-0.658	-0.689	-0.720	-0.754	-0.785	-0.818	-0.849	-0.879	-0.910	-0.939	-0.968	-0.995	-1.021	-1.045	-1.068	-1.090	-1.110	-1.128	-1.142	-1.156	-1.168	-1.176	-1.184	-1.188	-1.190	-1.189	-1.186	-1.180	-1.172	-1.161	-1.148	-1.130	-1.111	-1.090	-1.066	-1.041	-1.012	-0.981	-0.949	-0.914	-0.875	-0.838	-0.798	-0.755	-0.712	-0.668	-0.622	-0.575	-0.528	-0.480	-0.431	-0.381	-0.331	-0.281	-0.232	-0.182	-0.134	-0.086	-0.038	0.009	0.055	0.101	0.144	0.186	0.228	0.266	0.305	0.341	0.375	0.409	0.439	0.468	0.494	0.518	0.540	0.560	0.578	0.592	0.606	0.618	0.626	0.632	0.636	0.639	0.638	0.635	0.630	0.624	0.615	0.604	0.591	0.575	0.558	0.540	0.518	0.495	0.471	0.445	0.418	0.390	0.359	0.326	0.294	0.260	0.224	0.188	0.151	0.112	0.074	0.034	-0.008	-0.048	-0.089	-0.131	-0.175	-0.216	-0.260	-0.304	-0.346	-0.391	-0.435	-0.478	-0.522	-0.565	-0.608	-0.650	-0.692	-0.732	-0.774	-0.814	-0.852	-0.891	-0.928	-0.964	-0.999	-1.031	-1.064	-1.095	-1.125	-1.152	-1.181	-1.206	-1.229	-1.251	-1.271	-1.290	-1.308	-1.322	-1.338	-1.349	-1.359	-1.368	-1.372	-1.378	-1.381	-1.381	-1.381	-1.379	-1.374	-1.369	-1.361	-1.352	-1.342	-1.331	-1.318	-1.302	-1.288	-1.270	-1.254	-1.235	-1.215	-1.195	-1.174	-1.151	-1.130	-1.108	-1.085	-1.064	-1.040	-1.016	-0.995	-0.972	-0.950	-0.928	-0.906	-0.885	-0.864	-0.845	-0.826	-0.808	-0.789	-0.774	-0.758	-0.742	-0.730	-0.716	-0.706	-0.695	-0.685	-0.678	-0.670	-0.664	-0.660	-0.656	-0.652	-0.651	-0.651	-0.651	-0.652	-0.654	-0.659	-0.661	-0.666	-0.671	-0.678	-0.682	-0.691	-0.698	-0.706	-0.714	-0.722	-0.731	-0.740	-0.750	-0.760	-0.769	-0.779	-0.789	-0.798	-0.808	-0.815	-0.824	-0.834	-0.842	-0.850	-0.859	-0.866	-0.874	-0.880	-0.888	-0.894	-0.899	-0.905	-0.910	-0.914	-0.919	-0.922	-0.925	-0.928	-0.929	-0.931	-0.934	-0.935	-0.935	-0.935	-0.935	-0.934	-0.932	-0.930	-0.929	-0.926	-0.922	-0.919	-0.914	-0.910	-0.904	-0.898	-0.892	-0.886	-0.879	-0.871	-0.862	-0.854	-0.846	-0.836	-0.828	-0.816	-0.806	-0.795	-0.784	-0.772	-0.760	-0.748	-0.735	-0.722	-0.709	-0.695	-0.682	-0.668	-0.654	-0.639	-0.624	-0.609	-0.595	-0.580	-0.565	-0.550	-0.535	-0.520	-0.505	-0.491	-0.476	-0.461	-0.448	-0.432	-0.419	-0.405	-0.391	-0.379	-0.366	-0.354	-0.342	-0.330	-0.320	-0.309	-0.299	-0.289	-0.280	-0.271	-0.264	-0.256	-0.248	-0.241	-0.236	-0.230	-0.224	-0.220	-0.216	-0.215	-0.211	-0.210	-0.208	-0.206	-0.206	-0.206	-0.208	-0.208	-0.210	-0.211	-0.215	-0.218	-0.221	-0.226	-0.230	-0.236	-0.242	-0.249	-0.256	-0.264	-0.271	-0.280	-0.290	-0.298	-0.308	-0.319	-0.330	-0.341	-0.354	-0.366	-0.379	-0.391	-0.406	-0.420	-0.435	-0.449	-0.464	-0.479	-0.495	-0.510	-0.526	-0.542	-0.559	-0.576	-0.591	-0.609	-0.624	-0.641	-0.656	-0.672	-0.688	-0.704	-0.719	-0.732	-0.746	-0.761	-0.774	-0.788	-0.800	-0.811	-0.821	-0.831	-0.841	-0.850	-0.858	-0.864	-0.871	-0.875	-0.880	-0.882	-0.886	-0.888	-0.888	-0.889	-0.888	-0.885	-0.881	-0.876	-0.872	-0.866	-0.860	-0.852	-0.844	-0.835	-0.826	-0.815	-0.804	-0.791	-0.780	-0.766	-0.751	-0.738	-0.721	-0.708	-0.691	-0.675	-0.659	-0.641	-0.624	-0.606	-0.589	-0.570	-0.552	-0.534	-0.516	-0.496	-0.478	-0.459	-0.440	-0.420	-0.401	-0.381	-0.364	-0.344	-0.325	-0.304	-0.285	-0.265	-0.246	-0.226	-0.208	-0.188	-0.169	-0.149	-0.129	-0.109	-0.090	-0.069	-0.050	-0.029	-0.010	0.010	0.029	0.049	0.068	0.088	0.108	0.128	0.146	0.165	0.184	0.202	0.221	0.240	0.258	0.274	0.292	0.308	0.324	0.339	0.354	0.368	0.381	0.394	0.406	0.416	0.426	0.435	0.444	0.450	0.455	0.460	0.462	0.465	0.466	0.465	0.464	0.461	0.455	0.450	0.442	0.434	0.425	0.412	0.400	0.386	0.371	0.355	0.336	0.318	0.298	0.275	0.252	0.229	0.205	0.180	0.154	0.126	0.099	0.070	0.042	0.014	-0.015	-0.046	-0.076	-0.106	-0.135	-0.164	-0.194	-0.222	-0.251	-0.280	-0.308	-0.332	-0.359	-0.384	-0.408	-0.432	-0.455	-0.475	-0.495	-0.514	-0.531	-0.548	-0.562	-0.575	-0.586	-0.598	-0.606	-0.615	-0.620	-0.625	-0.629	-0.631	-0.631	-0.631	-0.630	-0.626	-0.622	-0.618	-0.611	-0.604	-0.596	-0.588	-0.578	-0.568	-0.558	-0.546	-0.535	-0.522	-0.511	-0.499	-0.486	-0.474	-0.461	-0.450	-0.439	-0.426	-0.416	-0.405	-0.395	-0.386	-0.376	-0.369	-0.362	-0.356	-0.351	-0.348	-0.344	-0.341	-0.340	-0.340	-0.341	-0.344	-0.346	-0.350	-0.355	-0.361	-0.368	-0.375	-0.385	-0.395	-0.404	-0.415	-0.428	-0.440	-0.454	-0.469	-0.484	-0.498	-0.512	-0.529	-0.545	-0.561	-0.576	-0.592	-0.608	-0.624	-0.639	-0.654	-0.668	-0.682	-0.696	-0.710	-0.721	-0.734	-0.744	-0.754	-0.762	-0.770	-0.778	-0.782	-0.788	-0.791	-0.794	-0.795	-0.796	-0.795	-0.791	-0.788	-0.782	-0.778	-0.771	-0.764	-0.754	-0.744	-0.732	-0.720	-0.708	-0.692	-0.678	-0.661	-0.645	-0.628	-0.610	-0.591	-0.572	-0.554	-0.534	-0.514	-0.494	-0.474	-0.452	-0.432	-0.414	-0.392	-0.372	-0.354	-0.334	-0.316	-0.300	-0.282	-0.265	-0.250	-0.234	-0.220	-0.206	-0.194	-0.182	-0.171	-0.161	-0.152	-0.144	-0.138	-0.130	-0.125	-0.121	-0.119	-0.115	-0.114	-0.114	-0.114	-0.115	-0.116	-0.119	-0.121	-0.126	-0.130	-0.135	-0.140	-0.146	-0.152	-0.159	-0.165	-0.172	-0.179	-0.186	-0.192	-0.201	-0.208	-0.215	-0.221	-0.228	-0.232	-0.240	-0.245	-0.250	-0.254	-0.259	-0.262	-0.265	-0.266	-0.270	-0.270	-0.271	-0.270	-0.270	-0.269	-0.265	-0.262	-0.258	-0.254	-0.249	-0.242	-0.235	-0.228	-0.219	-0.210	-0.201	-0.191	-0.180	-0.168	-0.156	-0.144	-0.131	-0.119	-0.106	-0.092	-0.079	-0.065	-0.050	-0.035	-0.021	-0.006	0.008	0.022	0.036	0.050	0.064	0.075	0.089	0.100	0.112	0.122	0.135	0.144	0.151	0.160	0.168	0.174	0.180	0.185	0.188	0.190	0.191	0.190	0.190	0.188	0.184	0.179	0.174	0.166	0.158	0.148	0.138	0.126	0.114	0.099	0.084	0.068	0.050	0.032	0.012	-0.006	-0.026	-0.049	-0.071	-0.094	-0.118	-0.141	-0.166	-0.190	-0.215	-0.240	-0.265	-0.290	-0.315	-0.340	-0.364	-0.389	-0.412	-0.435	-0.459	-0.480	-0.501	-0.524	-0.542	-0.562	-0.580	-0.598	-0.615	-0.630	-0.645	-0.658	-0.670	-0.681	-0.691	-0.700	-0.709	-0.715	-0.720	-0.725	-0.726	-0.730	-0.730	-0.730	-0.729	-0.726	-0.724	-0.720	-0.714	-0.709	-0.701	-0.694	-0.686	-0.676	-0.668	-0.658	-0.648	-0.638	-0.628	-0.616	-0.604	-0.594	-0.582	-0.570	-0.559	-0.548	-0.536	-0.526	-0.514	-0.505	-0.494	-0.485	-0.474	-0.466	-0.458	-0.449	-0.441	-0.434	-0.428	-0.420	-0.414	-0.408	-0.401	-0.396	-0.391	-0.386	-0.382	-0.379	-0.374	-0.371	-0.366	-0.362	-0.359	-0.354	-0.350	-0.346	-0.341	-0.336	-0.331	-0.325	-0.319	-0.312	-0.305	-0.298	-0.290	-0.280	-0.270	-0.260	-0.248	-0.236	-0.224	-0.211	-0.196	-0.181	-0.165	-0.150	-0.132	-0.114	-0.098	-0.078	-0.058	-0.038	-0.018	0.004	0.025	0.048	0.070	0.092	0.115	0.138	0.160	0.182	0.205	0.228	0.249	0.271	0.292	0.312	0.332	0.351	0.370	0.389	0.406	0.421	0.436	0.452	0.465	0.478	0.489	0.499	0.507	0.516	0.522	0.529	0.532	0.538	0.540	0.541	0.541	0.541	0.539	0.535	0.531	0.526	0.521	0.514	0.506	0.498	0.489	0.479	0.469	0.459	0.448	0.435	0.422	0.410	0.396	0.384	0.371	0.358	0.344	0.329	0.315	0.302	0.288	0.274	0.261	0.248	0.232	0.220	0.205	0.192	0.180	0.166	0.155	0.141	0.130	0.118	0.105	0.094	0.082	0.072	0.060	0.051	0.040	0.030	0.020	0.010	0.000	-0.010	-0.020	-0.028	-0.038	-0.046	-0.055	-0.064	-0.071	-0.080	-0.088	-0.095	-0.102	-0.109	-0.118	-0.124	-0.131	-0.138	-0.142	-0.149	-0.155	-0.160	-0.165	-0.170	-0.175	-0.178	-0.181	-0.184	-0.186	-0.190	-0.191	-0.192	-0.191	-0.192	-0.192	-0.191	-0.189	-0.186	-0.184	-0.181	-0.176	-0.172	-0.166	-0.162	-0.156	-0.149	-0.141	-0.134	-0.126	-0.118	-0.109	-0.099	-0.090	-0.080	-0.070	-0.058	-0.048	-0.038	-0.026	-0.015	-0.005	0.005	0.016	0.028	0.039	0.049	0.059	0.070	0.079	0.088	0.098	0.106	0.114	0.121	0.129	0.136	0.144	0.149	0.154	0.159	0.162	0.165	0.168	0.171	0.171	0.171	0.171	0.170	0.168	0.166	0.164	0.160	0.155	0.150	0.145	0.140	0.134	0.126	0.120	0.111	0.102	0.096	0.086	0.078	0.070	0.060	0.051	0.041	0.032	0.022	0.014	0.005	-0.004	-0.012	-0.022	-0.030	-0.038	-0.045	-0.052	-0.060	-0.065	-0.070	-0.075	-0.080	-0.085	-0.088	-0.089	-0.091	-0.091	-0.094	-0.092	-0.091	-0.090	-0.086	-0.084	-0.080	-0.075	-0.070	-0.064	-0.058	-0.049	-0.040	-0.031	-0.022	-0.012	-0.002	0.009	0.021	0.032	0.045	0.059	0.071	0.085	0.099	0.114	0.129	0.144	0.159	0.172	0.189	0.202	0.218	0.231	0.246	0.261	0.276	0.290	0.304	0.319	0.331	0.345	0.358	0.370	0.381	0.394	0.404	0.412	0.422	0.431	0.441	0.449	0.456	0.462	0.469	0.475	0.480	0.485	0.489	0.491	0.494	0.495	0.496	0.496	0.495	0.494	0.492	0.490	0.488	0.484	0.479	0.474	0.468	0.461	0.454	0.448	0.439	0.431	0.420	0.411	0.400	0.389	0.379	0.365	0.352	0.340	0.325	0.310	0.295	0.279	0.264	0.245	0.228	0.210	0.191	0.172	0.152	0.132	0.112	0.091	0.069	0.046	0.024	0.000	-0.024	-0.048	-0.074	-0.099	-0.125	-0.151	-0.179	-0.206	-0.234	-0.262	-0.290	-0.320	-0.350	-0.380	-0.409	-0.440	-0.470	-0.500	-0.530	-0.561	-0.591	-0.621	-0.651	-0.680	-0.711	-0.740	-0.768	-0.798	-0.825	-0.850	-0.876	-0.902	-0.928	-0.952	-0.975	-0.996	-1.019	-1.039	-1.058	-1.075	-1.091	-1.106	-1.120	-1.132	-1.144	-1.152	-1.162	-1.169	-1.175	-1.179	-1.182	-1.184	-1.184	-1.182	-1.181	-1.178	-1.171	-1.165	-1.158	-1.149	-1.140	-1.129	-1.118	-1.105	-1.090	-1.076	-1.060	-1.044	-1.028	-1.010	-0.992	-0.974	-0.954	-0.935	-0.915	-0.895	-0.875	-0.854	-0.834	-0.812	-0.792	-0.771	-0.750	-0.729	-0.709	-0.688	-0.665	-0.645	-0.624	-0.602	-0.582	-0.561	-0.540	-0.519	-0.498	-0.476	-0.456	-0.435	-0.414	-0.394	-0.372	-0.351	-0.330	-0.309	-0.286	-0.265	-0.244	-0.222	-0.200	-0.179	-0.155	-0.134	-0.111	-0.090	-0.069	-0.046	-0.025	-0.002	0.020	0.041	0.062	0.082	0.102	0.122	0.141	0.161	0.179	0.195	0.212	0.228	0.242	0.256	0.269	0.281	0.291	0.300	0.308	0.312	0.316	0.320	0.322	0.321	0.320	0.318	0.311	0.306	0.298	0.286	0.276	0.262	0.248	0.231	0.212	0.192	0.172	0.150	0.126	0.101	0.074	0.046	0.018	-0.010	-0.040	-0.071	-0.104	-0.136	-0.169	-0.202	-0.236	-0.269	-0.302	-0.336	-0.369	-0.402	-0.435	-0.466	-0.498	-0.529	-0.559	-0.586	-0.615	-0.641	-0.668	-0.692	-0.715	-0.738	-0.759	-0.779	-0.798	-0.815	-0.829	-0.844	-0.856	-0.868	-0.878	-0.886	-0.894	-0.900	-0.904	-0.908	-0.910	-0.911	-0.911	-0.910	-0.909	-0.908	-0.902	-0.899	-0.894	-0.889	-0.882	-0.876	-0.869	-0.862	-0.855	-0.846	-0.840	-0.832	-0.824	-0.818	-0.809	-0.802	-0.795	-0.789	-0.782	-0.775	-0.770	-0.765	-0.759	-0.755	-0.751	-0.748	-0.745	-0.744	-0.742	-0.741	-0.741	-0.741	-0.742	-0.744	-0.748	-0.750	-0.755	-0.760	-0.764	-0.769	-0.775	-0.781	-0.790	-0.796	-0.804	-0.812	-0.821	-0.831	-0.840	-0.850	-0.860	-0.870	-0.880	-0.892	-0.902	-0.914	-0.925	-0.936	-0.948	-0.959	-0.970	-0.980	-0.992	-1.002	-1.014	-1.025	-1.035	-1.046	-1.056	-1.066	-1.075	-1.086	-1.095	-1.104	-1.112	-1.121	-1.129	-1.136	-1.142	-1.149	-1.156	-1.161	-1.168	-1.172	-1.175	-1.180	-1.182	-1.186	-1.189	-1.191	-1.191	-1.194	-1.194	-1.192	-1.192	-1.191	-1.190	-1.189	-1.186	-1.182	-1.179	-1.176	-1.171	-1.166	-1.160	-1.155	-1.149	-1.142	-1.136	-1.128	-1.120	-1.112	-1.104	-1.095	-1.086	-1.078	-1.068	-1.058	-1.049	-1.038	-1.028	-1.016	-1.006	-0.994	-0.982	-0.970	-0.959	-0.946	-0.934	-0.920	-0.906	-0.894	-0.879	-0.866	-0.850	-0.836	-0.821	-0.805	-0.790	-0.774	-0.758	-0.741	-0.724	-0.708	-0.689	-0.671	-0.652	-0.634	-0.614	-0.594	-0.574	-0.554	-0.532	-0.510	-0.489	-0.466	-0.444	-0.420	-0.396	-0.372	-0.349	-0.324	-0.299	-0.272	-0.246	-0.220	-0.194	-0.168	-0.141	-0.114	-0.088	-0.060	-0.032	-0.006	0.022	0.048	0.075	0.101	0.128	0.154	0.179	0.204	0.229	0.252	0.275	0.299	0.320	0.340	0.360	0.379	0.396	0.412	0.428	0.441	0.455	0.466	0.476	0.486	0.494	0.500	0.505	0.507	0.509	0.509	0.507	0.505	0.501	0.494	0.488	0.478	0.469	0.456	0.442	0.429	0.412	0.395	0.378	0.359	0.336	0.315	0.292	0.269	0.245	0.219	0.192	0.168	0.140	0.111	0.084	0.055	0.028	-0.001	-0.031	-0.060	-0.089	-0.118	-0.146	-0.175	-0.204	-0.232	-0.260	-0.288	-0.314	-0.341	-0.368	-0.391	-0.416	-0.440	-0.464	-0.488	-0.509	-0.531	-0.551	-0.571	-0.591	-0.610	-0.628	-0.645	-0.661	-0.678	-0.692	-0.708	-0.721	-0.735	-0.749	-0.761	-0.771	-0.784	-0.792	-0.804	-0.812	-0.822	-0.831	-0.839	-0.848	-0.855	-0.860	-0.866	-0.871	-0.878	-0.881	-0.885	-0.886	-0.890	-0.890	-0.891	-0.891	-0.890	-0.889	-0.886	-0.882	-0.878	-0.872	-0.868	-0.860	-0.851	-0.841	-0.831	-0.820	-0.806	-0.794	-0.779	-0.762	-0.745	-0.726	-0.706	-0.686	-0.664	-0.640	-0.616	-0.590	-0.565	-0.538	-0.507	-0.478	-0.448	-0.416	-0.384	-0.350	-0.316	-0.282	-0.248	-0.211	-0.176	-0.140	-0.102	-0.066	-0.029	0.009	0.045	0.082	0.120	0.158	0.194	0.230	0.265	0.300	0.334	0.369	0.400	0.432	0.464	0.494	0.524	0.552	0.579	0.605	0.629	0.651	0.674	0.695	0.715	0.732	0.749	0.764	0.778	0.789	0.799	0.809	0.816	0.821	0.826	0.829	0.830	0.830	0.828	0.825	0.820	0.814	0.808	0.798	0.788	0.776	0.764	0.748	0.732	0.715	0.699	0.679	0.659	0.638	0.615	0.592	0.569	0.544	0.519	0.491	0.466	0.438	0.411	0.382	0.352	0.325	0.295	0.265	0.236	0.206	0.176	0.146	0.116	0.086	0.058	0.029	-0.001	-0.029	-0.058	-0.084	-0.112	-0.138	-0.164	-0.190	-0.214	-0.238	-0.260	-0.282	-0.302	-0.324	-0.342	-0.361	-0.379	-0.396	-0.411	-0.425	-0.439	-0.451	-0.462	-0.472	-0.481	-0.490	-0.498	-0.502	-0.507	-0.511	-0.514	-0.516	-0.518	-0.519	-0.518	-0.515	-0.512	-0.510	-0.506	-0.501	-0.496	-0.490	-0.482	-0.476	-0.468	-0.460	-0.451	-0.442	-0.434	-0.425	-0.415	-0.405	-0.398	-0.388	-0.378	-0.369	-0.360	-0.351	-0.342	-0.334	-0.326	-0.320	-0.312	-0.308	-0.301	-0.296	-0.292	-0.290	-0.288	-0.286	-0.285	-0.286	-0.288	-0.289	-0.291	-0.298	-0.301	-0.309	-0.316	-0.325	-0.335	-0.346	-0.358	-0.371	-0.385	-0.399	-0.414	-0.431	-0.449	-0.466	-0.486	-0.506	-0.528	-0.548	-0.570	-0.591	-0.615	-0.638	-0.661	-0.685	-0.709	-0.734	-0.758	-0.782	-0.806	-0.829	-0.854	-0.876	-0.899	-0.921	-0.942	-0.965	-0.985	-1.004	-1.024	-1.041	-1.059	-1.075	-1.090	-1.104	-1.118	-1.130	-1.140	-1.150	-1.158	-1.165	-1.172	-1.176	-1.181	-1.184	-1.185	-1.185	-1.184	-1.182	-1.178	-1.172	-1.168	-1.161	-1.152	-1.144	-1.134	-1.124	-1.111	-1.098	-1.085	-1.070	-1.055	-1.040	-1.022	-1.006	-0.988	-0.969	-0.950	-0.931	-0.910	-0.890	-0.869	-0.849	-0.828	-0.805	-0.782	-0.761	-0.738	-0.716	-0.694	-0.671	-0.648	-0.624	-0.601	-0.579	-0.556	-0.532	-0.510	-0.486	-0.465	-0.442	-0.420	-0.398	-0.375	-0.354	-0.332	-0.312	-0.291	-0.271	-0.251	-0.232	-0.214	-0.196	-0.179	-0.162	-0.145	-0.131	-0.115	-0.101	-0.088	-0.075	-0.064	-0.054	-0.044	-0.034	-0.026	-0.019	-0.012	-0.006	0.000	0.004	0.006	0.009	0.010	0.012	0.011	0.011	0.010	0.009	0.006	0.004	0.000	-0.004	-0.008	-0.012	-0.016	-0.022	-0.026	-0.031	-0.036	-0.041	-0.045	-0.050	-0.054	-0.058	-0.061	-0.062	-0.066	-0.066	-0.068	-0.068	-0.068	-0.066	-0.065	-0.062	-0.059	-0.055	-0.050	-0.045	-0.039	-0.030	-0.024	-0.015	-0.006	0.004	0.015	0.025	0.036	0.049	0.060	0.072	0.085	0.096	0.109	0.121	0.132	0.145	0.156	0.166	0.176	0.186	0.196	0.205	0.212	0.219	0.225	0.230	0.235	0.238	0.240	0.241	0.241	0.240	0.236	0.232	0.228	0.222	0.216	0.208	0.199	0.189	0.178	0.165	0.154	0.140	0.125	0.111	0.096	0.081	0.064	0.048	0.032	0.015	-0.001	-0.019	-0.035	-0.050	-0.066	-0.082	-0.098	-0.111	-0.126	-0.140	-0.151	-0.164	-0.175	-0.185	-0.194	-0.202	-0.210	-0.218	-0.222	-0.226	-0.231	-0.232	-0.234	-0.235	-0.234	-0.232	-0.229	-0.226	-0.221	-0.215	-0.209	-0.201	-0.194	-0.184	-0.175	-0.162	-0.152	-0.140	-0.126	-0.112	-0.099	-0.084	-0.069	-0.051	-0.036	-0.019	0.000	0.018	0.038	0.055	0.075	0.095	0.116	0.138	0.160	0.181	0.205	0.226	0.251	0.275	0.299	0.324	0.349	0.374	0.399	0.426	0.452	0.480	0.506	0.534	0.562	0.590	0.618	0.645	0.674	0.702	0.730	0.758	0.785	0.812	0.839	0.866	0.891	0.916	0.941	0.965	0.988	1.010	1.032	1.052	1.071	1.089	1.105	1.120	1.134	1.145	1.156	1.165	1.172	1.178	1.181	1.184	1.184	1.182	1.179	1.175	1.168	1.159	1.149	1.138	1.124	1.108	1.091	1.074	1.054	1.034	1.011	0.988	0.964	0.939	0.912	0.888	0.860	0.831	0.804	0.776	0.748	0.719	0.690	0.661	0.632	0.605	0.579	0.552	0.526	0.501	0.478	0.452	0.431	0.410	0.390	0.371	0.352	0.338	0.322	0.309	0.296	0.286	0.276	0.270	0.262	0.259	0.255	0.254	0.252	0.254	0.258	0.261	0.266	0.274	0.281	0.290	0.301	0.312	0.326	0.339	0.352	0.368	0.384	0.400	0.418	0.436	0.455	0.474	0.494	0.512	0.534	0.554	0.574	0.594	0.615	0.636	0.656	0.676	0.698	0.716	0.736	0.755	0.775	0.794	0.812	0.831	0.849	0.866	0.884	0.899	0.914	0.930	0.944	0.958	0.971	0.984	0.996	1.008	1.019	1.029	1.038	1.048	1.055	1.062	1.071	1.078	1.082	1.088	1.092	1.098	1.100	1.102	1.106	1.109	1.109	1.110	1.110	1.109	1.109	1.108	1.106	1.105	1.101	1.099	1.094	1.090	1.086	1.081	1.076	1.070	1.065	1.059	1.051	1.044	1.036	1.029	1.021	1.011	1.002	0.992	0.984	0.974	0.962	0.951	0.940	0.930	0.918	0.906	0.894	0.881	0.870	0.856	0.844	0.830	0.818	0.805	0.791	0.778	0.765	0.751	0.739	0.725	0.712	0.700	0.688	0.672	0.660	0.648	0.635	0.622	0.612	0.600	0.589	0.578	0.566	0.556	0.546	0.536	0.526	0.518	0.509	0.501	0.492	0.485	0.478	0.470	0.464	0.458	0.451	0.445	0.441	0.436	0.431	0.426	0.422	0.419	0.415	0.412	0.410	0.408	0.405	0.402	0.401	0.399	0.398	0.396	0.395	0.392	0.392	0.390	0.390	0.390	0.388	0.386	0.385	0.385	0.384	0.382	0.380	0.380	0.378	0.375	0.374	0.371	0.370	0.368	0.365	0.361	0.359	0.356	0.352	0.349	0.345	0.341	0.335	0.331	0.326	0.320	0.315	0.310	0.304	0.296	0.291	0.284	0.276	0.270	0.262	0.254	0.246	0.238	0.229	0.220	0.211	0.201	0.192	0.182	0.172	0.162	0.152	0.141	0.131	0.121	0.110	0.099	0.088	0.078	0.066	0.054	0.044	0.031	0.020	0.009	-0.002	-0.014	-0.024	-0.035	-0.045	-0.055	-0.066	-0.076	-0.086	-0.094	-0.104	-0.111	-0.120	-0.128	-0.135	-0.141	-0.148	-0.152	-0.156	-0.161	-0.164	-0.168	-0.169	-0.170	-0.170	-0.171	-0.170	-0.169	-0.166	-0.164	-0.160	-0.154	-0.149	-0.142	-0.136	-0.129	-0.119	-0.110	-0.101	-0.090	-0.080	-0.069	-0.056	-0.044	-0.030	-0.018	-0.002	0.012	0.026	0.041	0.058	0.074	0.090	0.106	0.122	0.138	0.155	0.171	0.188	0.204	0.220	0.236	0.254	0.270	0.286	0.302	0.319	0.334	0.349	0.365	0.380	0.395	0.409	0.425	0.439	0.451	0.466	0.479	0.494	0.507	0.520	0.534	0.548	0.560	0.575	0.588	0.600	0.614	0.628	0.641	0.655	0.670	0.684	0.698	0.712	0.729	0.742	0.759	0.775	0.791	0.808	0.824	0.841	0.859	0.876	0.895	0.914	0.932	0.952	0.971	0.992	1.012	1.032	1.054	1.075	1.095	1.118	1.139	1.160	1.182	1.204	1.225	1.248	1.268	1.289	1.311	1.332	1.351	1.371	1.390	1.409	1.426	1.444	1.460	1.476	1.491	1.505	1.518	1.531	1.542	1.552	1.561	1.569	1.575	1.581	1.584	1.588	1.589	1.589	1.586	1.585	1.581	1.575	1.568	1.559	1.550	1.539	1.526	1.512	1.499	1.482	1.464	1.446	1.426	1.405	1.384	1.360	1.336	1.311	1.286	1.259	1.231	1.204	1.176	1.146	1.116	1.086	1.055	1.025	0.994	0.961	0.930	0.899	0.868	0.838	0.806	0.775	0.744	0.712	0.682	0.654	0.625	0.596	0.569	0.541	0.515	0.489	0.465	0.441	0.419	0.396	0.375	0.355	0.338	0.320	0.302	0.286	0.271	0.259	0.246	0.235	0.226	0.218	0.211	0.205	0.201	0.198	0.195	0.194	0.194	0.196	0.199	0.202	0.206	0.212	0.220	0.228	0.236	0.248	0.258	0.270	0.282	0.296	0.310	0.324	0.340	0.355	0.372	0.389	0.408	0.425	0.444	0.462	0.482	0.502	0.521	0.541	0.562	0.582	0.602	0.624	0.644	0.665	0.685	0.705	0.726	0.745	0.766	0.785	0.804	0.822	0.841	0.860	0.878	0.896	0.912	0.929	0.945	0.961	0.976	0.990	1.005	1.018	1.030	1.042	1.054	1.064	1.074	1.082	1.091	1.099	1.106	1.112	1.118	1.122	1.125	1.129	1.131	1.131	1.131	1.131	1.130	1.128	1.124	1.120	1.114	1.109	1.102	1.095	1.085	1.076	1.066	1.055	1.044	1.031	1.019	1.004	0.990	0.975	0.959	0.941	0.924	0.906	0.888	0.869	0.850	0.830	0.809	0.788	0.766	0.745	0.724	0.701	0.679	0.656	0.634	0.610	0.589	0.566	0.542	0.520	0.499	0.476	0.455	0.434	0.412	0.391	0.371	0.349	0.330	0.311	0.291	0.274	0.256	0.239	0.221	0.206	0.191	0.178	0.164	0.150	0.139	0.126	0.116	0.106	0.098	0.090	0.082	0.076	0.071	0.066	0.062	0.060	0.059	0.059	0.058	0.059	0.060	0.062	0.066	0.069	0.075	0.080	0.086	0.094	0.101	0.110	0.119	0.128	0.138	0.149	0.160	0.171	0.184	0.196	0.209	0.221	0.235	0.249	0.262	0.275	0.289	0.302	0.315	0.330	0.342	0.356	0.370	0.381	0.394	0.406	0.418	0.429	0.440	0.450	0.460	0.470	0.479	0.488	0.495	0.502	0.510	0.515	0.521	0.525	0.529	0.532	0.536	0.538	0.540	0.540	0.540	0.541	0.541	0.540	0.538	0.536	0.534	0.532	0.529	0.528	0.524	0.521	0.518	0.515	0.512	0.511	0.509	0.506	0.506	0.505	0.504	0.504	0.505	0.506	0.509	0.511	0.515	0.519	0.526	0.532	0.541	0.549	0.559	0.571	0.584	0.598	0.612	0.629	0.648	0.666	0.685	0.708	0.729	0.752	0.778	0.805	0.831	0.859	0.889	0.919	0.949	0.981	1.014	1.048	1.081	1.115	1.149	1.184	1.220	1.255	1.291	1.326	1.362	1.398	1.432	1.468	1.502	1.535	1.568	1.600	1.632	1.662	1.692	1.721	1.749	1.775	1.800	1.825	1.848	1.869	1.890	1.908	1.925	1.941	1.955	1.968	1.979	1.989	1.998	2.005	2.010	2.014	2.018	2.020	2.019	2.019	2.016	2.011	2.007	2.002	1.995	1.988	1.979	1.969	1.960	1.948	1.936	1.924	1.911	1.898	1.884	1.869	1.854	1.839	1.824	1.808	1.791	1.774	1.758	1.740	1.722	1.706	1.690	1.671	1.654	1.635	1.619	1.600	1.582	1.565	1.546	1.528	1.510	1.492	1.474	1.456	1.438	1.419	1.400	1.382	1.364	1.345	1.326	1.308	1.289	1.270	1.251	1.234	1.214	1.196	1.178	1.160	1.141	1.124	1.106	1.089	1.071	1.055	1.038	1.021	1.006	0.991	0.976	0.962	0.949	0.936	0.924	0.912	0.901	100.000	5.000	2.000	1.000	2.000	0.000	0.000	0.000	0.000	0.000	0.000	0.000	0.000	0.000	0.000	0.000	0.000	0.000	-1.049	-1.034	-1.018	-1.001	-0.985	-0.965	-0.945	-0.925	-0.904	-0.880	-0.856	-0.834	-0.809	-0.784	-0.759	-0.732	-0.706	-0.680	-0.654	-0.628	-0.601	-0.575	-0.551	-0.525	-0.500	-0.478	-0.454	-0.431	-0.411	-0.390	-0.371	-0.354	-0.338	-0.322	-0.308	-0.296	-0.284	-0.274	-0.268	-0.261	-0.256	-0.254	-0.254	-0.254	-0.255	-0.261	-0.268	-0.274	-0.284	-0.295	-0.308	-0.322	-0.338	-0.355	-0.375	-0.396	-0.418	-0.441	-0.466	-0.491	-0.520	-0.546	-0.576	-0.606	-0.636	-0.668	-0.700	-0.734	-0.766	-0.800	-0.832	-0.866	-0.899	-0.932	-0.965	-0.998	-1.030	-1.062	-1.092	-1.124	-1.154	-1.181	-1.210	-1.238	-1.262	-1.289	-1.311	-1.334	-1.355	-1.374	-1.392	-1.409	-1.425	-1.439	-1.450	-1.461	-1.470	-1.478	-1.482	-1.489	-1.490	-1.491	-1.492	-1.491	-1.488	-1.482	-1.476	-1.470	-1.461	-1.452	-1.441	-1.429	-1.416	-1.401	-1.386	-1.370	-1.355	-1.338	-1.319	-1.300	-1.281	-1.262	-1.242	-1.222	-1.202	-1.181	-1.161	-1.140	-1.120	-1.099	-1.080	-1.059	-1.040	-1.021	-1.002	-0.985	-0.966	-0.949	-0.932	-0.916	-0.900	-0.886	-0.872	-0.860	-0.848	-0.836	-0.826	-0.816	-0.806	-0.799	-0.791	-0.785	-0.779	-0.774	-0.769	-0.765	-0.764	-0.760	-0.759	-0.758	-0.759	-0.759	-0.761	-0.762	-0.765	-0.769	-0.771	-0.776	-0.781	-0.785	-0.791	-0.798	-0.802	-0.810	-0.816	-0.824	-0.831	-0.839	-0.848	-0.855	-0.862	-0.871	-0.880	-0.889	-0.898	-0.905	-0.914	-0.922	-0.932	-0.940	-0.948	-0.958	-0.965	-0.974	-0.982	-0.989	-0.998	-1.005	-1.012	-1.020	-1.026	-1.034	-1.040	-1.046	-1.052	-1.059	-1.064	-1.069	-1.072	-1.078	-1.082	-1.085	-1.088	-1.091	-1.095	-1.096	-1.098	-1.099	-1.100	-1.101	-1.104	-1.102	-1.104	-1.102	-1.101	-1.100	-1.099	-1.098	-1.095	-1.094	-1.090	-1.088	-1.084	-1.080	-1.076	-1.071	-1.068	-1.064	-1.059	-1.054	-1.049	-1.044	-1.038	-1.034	-1.026	-1.020	-1.014	-1.009	-1.002	-0.998	-0.990	-0.984	-0.978	-0.971	-0.964	-0.956	-0.950	-0.944	-0.936	-0.931	-0.924	-0.918	-0.910	-0.904	-0.899	-0.891	-0.885	-0.878	-0.871	-0.865	-0.859	-0.851	-0.845	-0.839	-0.832	-0.826	-0.820	-0.812	-0.806	-0.800	-0.792	-0.786	-0.779	-0.772	-0.765	-0.759	-0.750	-0.744	-0.735	-0.728	-0.720	-0.711	-0.702	-0.695	-0.685	-0.676	-0.666	-0.656	-0.646	-0.636	-0.625	-0.614	-0.602	-0.591	-0.579	-0.565	-0.552	-0.539	-0.525	-0.511	-0.496	-0.481	-0.465	-0.449	-0.432	-0.415	-0.396	-0.380	-0.361	-0.341	-0.322	-0.304	-0.284	-0.262	-0.244	-0.222	-0.201	-0.180	-0.159	-0.138	-0.115	-0.094	-0.071	-0.049	-0.028	-0.006	0.016	0.039	0.059	0.081	0.101	0.122	0.142	0.162	0.182	0.201	0.219	0.238	0.255	0.272	0.288	0.302	0.316	0.329	0.342	0.354	0.364	0.372	0.381	0.389	0.395	0.401	0.404	0.408	0.410	0.411	0.411	0.410	0.408	0.404	0.400	0.394	0.388	0.380	0.371	0.362	0.351	0.340	0.328	0.316	0.301	0.288	0.274	0.258	0.242	0.225	0.208	0.191	0.174	0.156	0.138	0.120	0.101	0.084	0.065	0.046	0.029	0.011	-0.008	-0.025	-0.041	-0.058	-0.074	-0.090	-0.105	-0.119	-0.132	-0.146	-0.159	-0.170	-0.181	-0.192	-0.202	-0.210	-0.219	-0.226	-0.232	-0.238	-0.242	-0.246	-0.249	-0.250	-0.251	-0.252	-0.251	-0.251	-0.249	-0.246	-0.244	-0.239	-0.235	-0.230	-0.224	-0.216	-0.211	-0.204	-0.195	-0.188	-0.179	-0.169	-0.160	-0.150	-0.140	-0.130	-0.120	-0.110	-0.100	-0.090	-0.080	-0.071	-0.061	-0.052	-0.041	-0.031	-0.024	-0.016	-0.008	0.000	0.008	0.012	0.020	0.026	0.031	0.038	0.041	0.045	0.049	0.052	0.056	0.058	0.060	0.061	0.062	0.062	0.062	0.064	0.064	0.062	0.061	0.060	0.059	0.059	0.056	0.055	0.052	0.050	0.048	0.046	0.044	0.041	0.039	0.036	0.035	0.032	0.030	0.028	0.025	0.024	0.022	0.020	0.018	0.016	0.014	0.012	0.010	0.009	0.008	0.005	0.002	0.001	-0.001	-0.004	-0.005	-0.008	-0.010	-0.012	-0.015	-0.020	-0.022	-0.026	-0.030	-0.034	-0.038	-0.044	-0.048	-0.052	-0.059	-0.065	-0.071	-0.078	-0.085	-0.092	-0.100	-0.109	-0.116	-0.126	-0.135	-0.144	-0.154	-0.164	-0.175	-0.185	-0.196	-0.208	-0.219	-0.230	-0.241	-0.254	-0.265	-0.278	-0.289	-0.301	-0.312	-0.325	-0.338	-0.349	-0.360	-0.372	-0.385	-0.398	-0.409	-0.421	-0.434	-0.444	-0.456	-0.468	-0.479	-0.490	-0.501	-0.511	-0.521	-0.532	-0.541	-0.551	-0.561	-0.570	-0.580	-0.589	-0.598	-0.606	-0.614	-0.620	-0.629	-0.636	-0.642	-0.650	-0.656	-0.662	-0.669	-0.674	-0.679	-0.684	-0.690	-0.694	-0.698	-0.701	-0.705	-0.709	-0.710	-0.714	-0.715	-0.718	-0.718	-0.719	-0.721	-0.720	-0.721	-0.721	-0.720	-0.720	-0.720	-0.718	-0.718	-0.716	-0.714	-0.712	-0.710	-0.708	-0.705	-0.704	-0.700	-0.698	-0.696	-0.694	-0.690	-0.688	-0.685	-0.682	-0.679	-0.676	-0.675	-0.672	-0.670	-0.669	-0.666	-0.665	-0.665	-0.665	-0.664	-0.664	-0.664	-0.664	-0.664	-0.665	-0.665	-0.666	-0.668	-0.670	-0.671	-0.674	-0.675	-0.679	-0.681	-0.684	-0.688	-0.691	-0.694	-0.698	-0.701	-0.705	-0.709	-0.711	-0.715	-0.719	-0.722	-0.726	-0.729	-0.731	-0.735	-0.738	-0.739	-0.741	-0.742	-0.742	-0.744	-0.744	-0.744	-0.742	-0.741	-0.740	-0.739	-0.736	-0.732	-0.729	-0.725	-0.719	-0.714	-0.709	-0.702	-0.695	-0.688	-0.679	-0.670	-0.661	-0.652	-0.641	-0.631	-0.620	-0.609	-0.598	-0.584	-0.571	-0.558	-0.545	-0.531	-0.518	-0.502	-0.489	-0.474	-0.460	-0.444	-0.429	-0.414	-0.399	-0.382	-0.368	-0.352	-0.338	-0.321	-0.306	-0.291	-0.276	-0.262	-0.246	-0.232	-0.219	-0.205	-0.191	-0.178	-0.165	-0.152	-0.140	-0.128	-0.116	-0.104	-0.094	-0.082	-0.072	-0.062	-0.054	-0.045	-0.036	-0.030	-0.022	-0.015	-0.009	-0.004	0.001	0.008	0.010	0.015	0.018	0.021	0.022	0.024	0.024	0.025	0.025	0.024	0.022	0.021	0.018	0.014	0.010	0.006	0.001	-0.004	-0.010	-0.018	-0.026	-0.032	-0.042	-0.052	-0.061	-0.072	-0.082	-0.095	-0.106	-0.119	-0.131	-0.145	-0.159	-0.172	-0.189	-0.202	-0.218	-0.234	-0.250	-0.266	-0.282	-0.301	-0.318	-0.335	-0.352	-0.370	-0.389	-0.406	-0.424	-0.441	-0.459	-0.476	-0.494	-0.511	-0.529	-0.545	-0.562	-0.578	-0.595	-0.610	-0.625	-0.640	-0.654	-0.668	-0.680	-0.692	-0.704	-0.715	-0.726	-0.735	-0.745	-0.754	-0.761	-0.768	-0.774	-0.779	-0.785	-0.789	-0.791	-0.794	-0.796	-0.798	-0.798	-0.798	-0.798	-0.795	-0.794	-0.791	-0.789	-0.785	-0.781	-0.778	-0.772	-0.766	-0.761	-0.756	-0.751	-0.745	-0.739	-0.732	-0.726	-0.720	-0.714	-0.708	-0.701	-0.695	-0.689	-0.684	-0.679	-0.674	-0.670	-0.664	-0.661	-0.658	-0.655	-0.652	-0.651	-0.649	-0.649	-0.649	-0.648	-0.649	-0.651	-0.652	-0.656	-0.659	-0.664	-0.668	-0.672	-0.680	-0.685	-0.691	-0.700	-0.708	-0.715	-0.724	-0.732	-0.742	-0.752	-0.764	-0.774	-0.785	-0.796	-0.809	-0.819	-0.830	-0.842	-0.854	-0.866	-0.878	-0.890	-0.900	-0.911	-0.922	-0.934	-0.944	-0.954	-0.964	-0.974	-0.981	-0.989	-0.998	-1.005	-1.011	-1.016	-1.022	-1.026	-1.029	-1.032	-1.035	-1.035	-1.035	-1.034	-1.032	-1.030	-1.028	-1.022	-1.019	-1.012	-1.005	-0.998	-0.989	-0.979	-0.968	-0.958	-0.945	-0.931	-0.918	-0.902	-0.888	-0.870	-0.852	-0.835	-0.816	-0.796	-0.776	-0.756	-0.735	-0.715	-0.694	-0.672	-0.650	-0.629	-0.606	-0.584	-0.560	-0.539	-0.516	-0.494	-0.472	-0.450	-0.429	-0.409	-0.388	-0.369	-0.349	-0.329	-0.311	-0.294	-0.278	-0.262	-0.248	-0.232	-0.220	-0.206	-0.195	-0.186	-0.178	-0.169	-0.162	-0.156	-0.151	-0.148	-0.145	-0.142	-0.142	-0.142	-0.144	-0.148	-0.150	-0.155	-0.160	-0.165	-0.172	-0.181	-0.189	-0.199	-0.209	-0.219	-0.230	-0.241	-0.254	-0.268	-0.280	-0.292	-0.306	-0.320	-0.334	-0.346	-0.361	-0.375	-0.389	-0.402	-0.415	-0.429	-0.441	-0.452	-0.465	-0.476	-0.486	-0.498	-0.507	-0.516	-0.525	-0.531	-0.539	-0.545	-0.550	-0.552	-0.558	-0.560	-0.561	-0.561	-0.561	-0.560	-0.559	-0.555	-0.552	-0.546	-0.541	-0.534	-0.528	-0.519	-0.509	-0.499	-0.489	-0.476	-0.464	-0.451	-0.436	-0.422	-0.408	-0.391	-0.375	-0.359	-0.342	-0.325	-0.308	-0.290	-0.272	-0.254	-0.235	-0.216	-0.198	-0.180	-0.160	-0.142	-0.124	-0.105	-0.088	-0.068	-0.051	-0.032	-0.016	0.001	0.018	0.034	0.050	0.065	0.080	0.095	0.108	0.121	0.132	0.145	0.156	0.168	0.178	0.188	0.196	0.205	0.214	0.221	0.229	0.235	0.241	0.248	0.252	0.258	0.261	0.265	0.268	0.270	0.271	0.274	0.275	0.276	0.276	0.278	0.278	0.276	0.276	0.276	0.275	0.272	0.271	0.270	0.269	0.268	0.265	0.264	0.262	0.260	0.259	0.258	0.256	0.256	0.256	0.256	0.256	0.256	0.258	0.258	0.260	0.262	0.266	0.269	0.272	0.279	0.284	0.291	0.299	0.306	0.316	0.325	0.338	0.349	0.361	0.375	0.390	0.406	0.424	0.441	0.460	0.480	0.500	0.522	0.545	0.568	0.591	0.616	0.642	0.669	0.696	0.724	0.752	0.782	0.810	0.840	0.871	0.901	0.932	0.964	0.995	1.026	1.058	1.088	1.119	1.149	1.179	1.208	1.238	1.268	1.296	1.322	1.349	1.374	1.399	1.424	1.449	1.470	1.492	1.512	1.534	1.552	1.570	1.588	1.604	1.619	1.632	1.646	1.659	1.670	1.681	1.690	1.699	1.708	1.715	1.722	1.728	1.732	1.739	1.742	1.746	1.748	1.750	1.752	1.756	1.758	1.758	1.759	1.760	1.760	1.760	1.760	1.761	1.760	1.759	1.759	1.759	1.758	1.758	1.755	1.755	1.754	1.752	1.751	1.750	1.749	1.746	1.744	1.741	1.739	1.736	1.735	1.731	1.728	1.724	1.719	1.716	1.711	1.706	1.701	1.696	1.690	1.685	1.678	1.671	1.664	1.658	1.650	1.642	1.632	1.625	1.615	1.606	1.598	1.588	1.579	1.569	1.559	1.549	1.539	1.529	1.519	1.508	1.498	1.488	1.478	1.469	1.458	1.448	1.438	1.429	1.419	1.410	1.400	1.392	1.384	1.375	1.366	1.356	1.349	1.340	1.332	1.325	1.318	1.310	1.304	1.296	1.290	1.282	1.275	1.269	1.262	1.256	1.250	1.242	1.238	1.230	1.225	1.219	1.211	1.205	1.199	1.191	1.185	1.179	1.172	1.164	1.158	1.150	1.142	1.135	1.129	1.120	1.111	1.104	1.096	1.088	1.079	1.070	1.061	1.052	1.044	1.035	1.024	1.015	1.005	0.995	0.985	0.975	0.965	0.954	0.945	0.934	0.922	0.912	0.901	0.891	0.880	0.870	0.860	0.850	0.838	0.828	0.818	0.808	0.798	0.788	0.778	0.768	0.758	0.749	0.739	0.729	0.719	0.710	0.701	0.692	0.685	0.675	0.668	0.660	0.651	0.645	0.638	0.630	0.624	0.618	0.610	0.604	0.598	0.594	0.588	0.582	0.576	0.572	0.566	0.562	0.559	0.555	0.550	0.546	0.541	0.536	0.532	0.528	0.524	0.520	0.515	0.511	0.506	0.501	0.496	0.491	0.486	0.480	0.475	0.469	0.464	0.456	0.450	0.442	0.436	0.429	0.420	0.412	0.404	0.395	0.386	0.378	0.368	0.358	0.346	0.336	0.326	0.314	0.302	0.291	0.280	0.268	0.256	0.244	0.231	0.219	0.208	0.195	0.182	0.171	0.159	0.148	0.135	0.124	0.112	0.102	0.091	0.081	0.070	0.061	0.051	0.044	0.035	0.028	0.020	0.012	0.006	0.000	-0.004	-0.010	-0.014	-0.016	-0.020	-0.021	-0.022	-0.024	-0.022	-0.022	-0.020	-0.018	-0.016	-0.011	-0.008	-0.002	0.004	0.010	0.018	0.025	0.035	0.044	0.055	0.065	0.078	0.089	0.101	0.115	0.129	0.142	0.159	0.175	0.190	0.206	0.224	0.240	0.258	0.276	0.295	0.312	0.331	0.350	0.369	0.388	0.406	0.425	0.444	0.462	0.480	0.498	0.516	0.534	0.551	0.568	0.585	0.600	0.616	0.630	0.642	0.656	0.670	0.681	0.690	0.701	0.709	0.718	0.724	0.729	0.732	0.736	0.739	0.740	0.739	0.738	0.735	0.732	0.728	0.721	0.714	0.705	0.696	0.685	0.674	0.661	0.648	0.632	0.616	0.600	0.582	0.564	0.545	0.526	0.506	0.485	0.464	0.441	0.419	0.396	0.374	0.350	0.328	0.304	0.280	0.256	0.234	0.210	0.188	0.165	0.142	0.121	0.099	0.079	0.058	0.038	0.019	0.000	-0.019	-0.036	-0.052	-0.069	-0.084	-0.098	-0.110	-0.122	-0.135	-0.145	-0.155	-0.165	-0.172	-0.180	-0.188	-0.192	-0.199	-0.204	-0.206	-0.210	-0.211	-0.214	-0.215	-0.215	-0.216	-0.214	-0.212	-0.212	-0.211	-0.210	-0.208	-0.205	-0.202	-0.200	-0.198	-0.194	-0.191	-0.189	-0.186	-0.182	-0.181	-0.179	-0.178	-0.175	-0.174	-0.172	-0.171	-0.171	-0.171	-0.171	-0.172	-0.174	-0.176	-0.179	-0.181	-0.184	-0.189	-0.192	-0.198	-0.204	-0.209	-0.215	-0.221	-0.229	-0.238	-0.245	-0.254	-0.262	-0.271	-0.280	-0.291	-0.300	-0.311	-0.321	-0.331	-0.342	-0.354	-0.364	-0.375	-0.386	-0.396	-0.406	-0.416	-0.428	-0.436	-0.446	-0.455	-0.464	-0.472	-0.480	-0.488	-0.494	-0.500	-0.506	-0.511	-0.516	-0.521	-0.524	-0.526	-0.529	-0.531	-0.531	-0.531	-0.531	-0.531	-0.531	-0.529	-0.526	-0.524	-0.520	-0.516	-0.512	-0.509	-0.504	-0.499	-0.492	-0.488	-0.481	-0.476	-0.470	-0.464	-0.458	-0.451	-0.445	-0.439	-0.434	-0.428	-0.421	-0.415	-0.409	-0.402	-0.399	-0.395	-0.390	-0.385	-0.381	-0.379	-0.376	-0.372	-0.370	-0.369	-0.366	-0.365	-0.364	-0.362	-0.362	-0.361	-0.362	-0.361	-0.362	-0.362	-0.364	-0.365	-0.366	-0.368	-0.368	-0.369	-0.371	-0.372	-0.372	-0.374	-0.375	-0.376	-0.378	-0.378	-0.378	-0.378	-0.379	-0.379	-0.378	-0.376	-0.375	-0.375	-0.372	-0.369	-0.368	-0.364	-0.360	-0.356	-0.352	-0.348	-0.342	-0.336	-0.330	-0.324	-0.316	-0.309	-0.300	-0.291	-0.282	-0.272	-0.262	-0.252	-0.241	-0.230	-0.219	-0.206	-0.194	-0.181	-0.168	-0.154	-0.140	-0.125	-0.110	-0.095	-0.079	-0.065	-0.049	-0.034	-0.019	-0.002	0.012	0.029	0.044	0.059	0.075	0.090	0.105	0.120	0.132	0.146	0.160	0.174	0.185	0.198	0.209	0.220	0.230	0.240	0.248	0.256	0.262	0.269	0.276	0.280	0.285	0.288	0.290	0.290	0.291	0.290	0.288	0.286	0.282	0.279	0.272	0.268	0.261	0.254	0.246	0.236	0.226	0.216	0.206	0.194	0.182	0.170	0.156	0.144	0.130	0.115	0.100	0.085	0.071	0.056	0.041	0.028	0.011	-0.004	-0.019	-0.032	-0.048	-0.061	-0.075	-0.089	-0.102	-0.114	-0.128	-0.139	-0.149	-0.161	-0.171	-0.181	-0.190	-0.198	-0.206	-0.214	-0.221	-0.228	-0.234	-0.239	-0.244	-0.248	-0.251	-0.254	-0.256	-0.259	-0.260	-0.261	-0.261	-0.261	-0.262	-0.261	-0.260	-0.260	-0.258	-0.256	-0.252	-0.250	-0.248	-0.244	-0.241	-0.238	-0.235	-0.231	-0.229	-0.224	-0.220	-0.216	-0.212	-0.208	-0.205	-0.201	-0.198	-0.194	-0.190	-0.186	-0.184	-0.181	-0.179	-0.176	-0.174	-0.170	-0.170	-0.168	-0.166	-0.165	-0.164	-0.162	-0.162	-0.162	-0.162	-0.164	-0.165	-0.166	-0.169	-0.170	-0.172	-0.175	-0.178	-0.181	-0.185	-0.188	-0.191	-0.195	-0.200	-0.205	-0.210	-0.215	-0.221	-0.226	-0.232	-0.239	-0.244	-0.250	-0.256	-0.261	-0.269	-0.275	-0.281	-0.288	-0.294	-0.300	-0.306	-0.311	-0.318	-0.322	-0.328	-0.331	-0.338	-0.341	-0.345	-0.349	-0.351	-0.354	-0.356	-0.358	-0.359	-0.359	-0.360	-0.360	-0.359	-0.356	-0.354	-0.351	-0.349	-0.344	-0.339	-0.334	-0.328	-0.320	-0.312	-0.304	-0.296	-0.285	-0.275	-0.264	-0.252	-0.240	-0.226	-0.212	-0.198	-0.182	-0.168	-0.151	-0.134	-0.116	-0.100	-0.081	-0.062	-0.044	-0.025	-0.005	0.015	0.034	0.055	0.075	0.095	0.114	0.135	0.154	0.174	0.192	0.211	0.229	0.248	0.265	0.281	0.296	0.312	0.326	0.340	0.354	0.365	0.375	0.384	0.392	0.400	0.406	0.411	0.415	0.418	0.418	0.418	0.416	0.412	0.408	0.401	0.394	0.385	0.375	0.362	0.350	0.335	0.319	0.302	0.284	0.264	0.244	0.222	0.199	0.176	0.151	0.125	0.099	0.072	0.045	0.016	-0.011	-0.040	-0.069	-0.099	-0.128	-0.156	-0.186	-0.214	-0.242	-0.270	-0.299	-0.325	-0.352	-0.378	-0.402	-0.425	-0.449	-0.470	-0.491	-0.511	-0.530	-0.546	-0.562	-0.578	-0.590	-0.601	-0.612	-0.620	-0.628	-0.634	-0.636	-0.640	-0.640	-0.640	-0.639	-0.635	-0.629	-0.624	-0.616	-0.606	-0.595	-0.584	-0.571	-0.558	-0.542	-0.526	-0.509	-0.491	-0.474	-0.454	-0.432	-0.414	-0.391	-0.371	-0.349	-0.326	-0.305	-0.281	-0.260	-0.238	-0.215	-0.194	-0.171	-0.151	-0.130	-0.110	-0.090	-0.070	-0.051	-0.034	-0.016	0.001	0.016	0.030	0.044	0.058	0.069	0.080	0.090	0.099	0.108	0.115	0.121	0.126	0.131	0.135	0.136	0.138	0.139	0.139	0.136	0.135	0.132	0.129	0.125	0.120	0.115	0.109	0.101	0.095	0.088	0.080	0.071	0.062	0.054	0.045	0.036	0.028	0.018	0.008	-0.001	-0.011	-0.021	-0.031	-0.040	-0.049	-0.059	-0.066	-0.075	-0.085	-0.091	-0.100	-0.106	-0.114	-0.121	-0.126	-0.132	-0.138	-0.142	-0.146	-0.150	-0.154	-0.158	-0.159	-0.161	-0.164	-0.164	-0.164	-0.164	-0.164	-0.162	-0.161	-0.159	-0.158	-0.155	-0.151	-0.148	-0.145	-0.141	-0.136	-0.131	-0.125	-0.121	-0.114	-0.109	-0.102	-0.096	-0.089	-0.082	-0.074	-0.068	-0.059	-0.051	-0.044	-0.036	-0.029	-0.020	-0.014	-0.005	0.002	0.009	0.018	0.025	0.032	0.038	0.044	0.050	0.056	0.060	0.065	0.070	0.074	0.078	0.080	0.084	0.085	0.085	0.088	0.086	0.086	0.084	0.081	0.078	0.075	0.069	0.064	0.058	0.050	0.041	0.032	0.022	0.012	0.002	-0.011	-0.024	-0.038	-0.052	-0.068	-0.084	-0.101	-0.119	-0.136	-0.156	-0.175	-0.196	-0.216	-0.238	-0.259	-0.281	-0.304	-0.326	-0.348	-0.371	-0.394	-0.418	-0.440	-0.462	-0.485	-0.509	-0.530	-0.552	-0.574	-0.595	-0.615	-0.635	-0.654	-0.671	-0.689	-0.705	-0.721	-0.735	-0.750	-0.761	-0.774	-0.784	-0.794	-0.801	-0.809	-0.815	-0.819	-0.822	-0.825	-0.826	-0.826	-0.825	-0.822	-0.819	-0.814	-0.808	-0.801	-0.794	-0.784	-0.775	-0.765	-0.754	-0.741	-0.728	-0.715	-0.701	-0.688	-0.672	-0.658	-0.642	-0.628	-0.612	-0.596	-0.580	-0.565	-0.551	-0.538	-0.524	-0.510	-0.499	-0.486	-0.475	-0.464	-0.455	-0.446	-0.438	-0.430	-0.425	-0.419	-0.414	-0.411	-0.409	-0.408	-0.408	-0.408	-0.409	-0.412	-0.418	-0.421	-0.429	-0.436	-0.444	-0.454	-0.464	-0.475	-0.488	-0.500	-0.514	-0.529	-0.542	-0.560	-0.576	-0.592	-0.610	-0.628	-0.648	-0.665	-0.685	-0.704	-0.724	-0.744	-0.764	-0.784	-0.805	-0.825	-0.845	-0.865	-0.886	-0.905	-0.925	-0.945	-0.965	-0.984	-1.002	-1.020	-1.038	-1.055	-1.072	-1.090	-1.106	-1.121	-1.135	-1.150	-1.165	-1.178	-1.191	-1.202	-1.214	-1.224	-1.234	-1.244	-1.252	-1.261	-1.268	-1.275	-1.281	-1.286	-1.290	-1.295	-1.298	-1.300	-1.302	-1.304	-1.304	-1.305	-1.304	-1.302	-1.300	-1.299	-1.296	-1.292	-1.289	-1.285	-1.280	-1.276	-1.271	-1.266	-1.259	-1.254	-1.248	-1.241	-1.236	-1.230	-1.222	-1.216	-1.210	-1.204	-1.198	-1.191	-1.185	-1.180	-1.175	-1.169	-1.164	-1.159	-1.155	-1.150	-1.146	-1.142	-1.140	-1.136	-1.134	-1.132	-1.131	-1.129	-1.129	-1.128	-1.126	-1.126	-1.126	-1.126	-1.128	-1.129	-1.131	-1.132	-1.134	-1.136	-1.139	-1.141	-1.142	-1.146	-1.149	-1.151	-1.154	-1.158	-1.160	-1.161	-1.164	-1.168	-1.169	-1.172	-1.174	-1.176	-1.178	-1.180	-1.180	-1.181	-1.182	-1.182	-1.182	-1.181	-1.181	-1.180	-1.180	-1.176	-1.175	-1.171	-1.170	-1.165	-1.161	-1.158	-1.152	-1.148	-1.142	-1.136	-1.130	-1.125	-1.119	-1.111	-1.104	-1.096	-1.089	-1.081	-1.072	-1.064	-1.055	-1.046	-1.038	-1.028	-1.020	-1.010	-1.001	-0.991	-0.982	-0.972	-0.964	-0.955	-0.945	-0.936	-0.928	-0.920	-0.910	-0.902	-0.896	-0.889	-0.882	-0.876	-0.870	-0.864	-0.860	-0.855	-0.851	-0.849	-0.846	-0.842	-0.842	-0.841	-0.840	-0.841	-0.842	-0.845	-0.848	-0.850	-0.855	-0.860	-0.865	-0.871	-0.879	-0.885	-0.894	-0.904	-0.912	-0.922	-0.934	-0.944	-0.956	-0.969	-0.981	-0.994	-1.008	-1.020	-1.034	-1.048	-1.062	-1.076	-1.090	-1.104	-1.118	-1.131	-1.145	-1.158	-1.171	-1.184	-1.196	-1.208	-1.219	-1.230	-1.240	-1.249	-1.256	-1.265	-1.272	-1.279	-1.284	-1.288	-1.291	-1.294	-1.296	-1.298	-1.298	-1.298	-1.296	-1.292	-1.290	-1.286	-1.281	-1.276	-1.270	-1.264	-1.256	-1.249	-1.241	-1.234	-1.224	-1.215	-1.206	-1.196	-1.188	-1.178	-1.168	-1.159	-1.149	-1.141	-1.131	-1.124	-1.116	-1.109	-1.102	-1.096	-1.091	-1.086	-1.084	-1.080	-1.079	-1.078	-1.078	-1.079	-1.081	-1.084	-1.089	-1.094	-1.100	-1.109	-1.116	-1.126	-1.136	-1.148	-1.159	-1.171	-1.185	-1.199	-1.214	-1.230	-1.245	-1.261	-1.279	-1.296	-1.314	-1.331	-1.349	-1.368	-1.385	-1.404	-1.420	-1.438	-1.454	-1.470	-1.486	-1.502	-1.516	-1.530	-1.544	-1.556	-1.566	-1.578	-1.588	-1.595	-1.601	-1.609	-1.612	-1.616	-1.619	-1.620	-1.620	-1.619	-1.616	-1.612	-1.608	-1.601	-1.592	-1.585	-1.575	-1.564	-1.551	-1.538	-1.524	-1.509	-1.494	-1.476	-1.459	-1.440	-1.421	-1.402	-1.381	-1.361	-1.340	-1.316	-1.295	-1.274	-1.250	-1.228	-1.205	-1.181	-1.158	-1.135	-1.112	-1.091	-1.068	-1.046	-1.024	-1.002	-0.981	-0.959	-0.939	-0.918	-0.898	-0.878	-0.859	-0.840	-0.821	-0.804	-0.788	-0.770	-0.754	-0.739	-0.724	-0.709	-0.695	-0.680	-0.668	-0.654	-0.642	-0.631	-0.621	-0.611	-0.602	-0.592	-0.584	-0.576	-0.568	-0.560	-0.554	-0.548	-0.542	-0.538	-0.532	-0.529	-0.525	-0.522	-0.519	-0.518	-0.516	-0.516	-0.516	-0.516	-0.518	-0.519	-0.522	-0.525	-0.529	-0.532	-0.538	-0.542	-0.549	-0.556	-0.565	-0.572	-0.581	-0.591	-0.601	-0.612	-0.624	-0.636	-0.649	-0.661	-0.678	-0.691	-0.708	-0.721	-0.739	-0.756	-0.774	-0.791	-0.810	-0.830	-0.849	-0.870	-0.890	-0.911	-0.932	-0.954	-0.976	-0.998	-1.020	-1.044	-1.066	-1.089	-1.114	-1.136	-1.160	-1.184	-1.206	-1.230	-1.254	-1.276	-1.300	-1.322	-1.345	-1.366	-1.390	-1.412	-1.434	-1.455	-1.476	-1.496	-1.518	-1.538	-1.558	-1.575	-1.595	-1.612	-1.630	-1.648	-1.664	-1.680	-1.696	-1.710	-1.725	-1.740	-1.752	-1.766	-1.779	-1.791	-1.801	-1.812	-1.822	-1.834	-1.842	-1.852	-1.860	-1.868	-1.876	-1.882	-1.889	-1.894	-1.899	-1.905	-1.909	-1.914	-1.916	-1.920	-1.924	-1.926	-1.929	-1.930	-1.931	-1.932	-1.934	-1.935	-1.936	-1.936	-1.935	-1.935	-1.935	-1.932	-1.932	-1.930	-1.929	-1.926	-1.924	-1.921	-1.919	-1.915	-1.912	-1.908	-1.905	-1.901	-1.896	-1.891	-1.886	-1.881	-1.876	-1.870	-1.862	-1.856	-1.850	-1.842	-1.835	-1.828	-1.819	-1.811	-1.801	-1.792	-1.784	-1.774	-1.765	-1.754	-1.744	-1.732	-1.722	-1.711	-1.700	-1.689	-1.678	-1.664	-1.652	-1.641	-1.629	-1.616	-1.604	-1.591	-1.579	-1.568	-1.556	-1.546	-1.535	-1.524	-1.514	-1.505	-1.495	-1.486	-1.478	-1.470	-1.462	-1.456	-1.450	-1.445	-1.441	-1.438	-1.434	-1.432	-1.431	-1.430	-1.432	-1.432	-1.435	-1.438	-1.441	-1.446	-1.452	-1.459	-1.466	-1.475	-1.484	-1.494	-1.506	-1.516	-1.530	-1.542	-1.556	-1.571	-1.588	-1.602	-1.618	-1.635	-1.652	-1.670	-1.688	-1.706	-1.724	-1.744	-1.762	-1.782	-1.801	-1.820	-1.839	-1.858	-1.878	-1.895	-1.914	-1.932	-1.950	-1.969	-1.986	-2.001	-2.019	-2.035	-2.050	-2.066	-2.081	-2.096	-2.110	-2.124	-2.136	-2.150	-2.161	-2.172	-2.184	-2.195	-2.204	-2.215	-2.222	-2.231	-2.239	-2.245	-2.252	-2.259	-2.262	-2.269	-2.272	-2.276	-2.279	-2.282	-2.285	-2.286	-2.286	-2.288	-2.289	-2.288	-2.286	-2.286	-2.282	-2.280	-2.278	-2.274	-2.269	-2.265	-2.260	-2.255	-2.249	-2.242	-2.236	-2.229	-2.220	-2.211	-2.204	-2.195	-2.185	-2.175	-2.165	-2.154	-2.144	-2.132	-2.121	-2.109	-2.096	-2.084	-2.071	-2.059	-2.045	-2.033	-2.019	-2.005	-1.991	-1.979	-1.966	-1.952	-1.940	-1.928	-1.915	-1.901	-1.889	-1.878	-1.865	-1.854	-1.842	-1.832	-1.822	-1.812	-1.802	-1.794	-1.785	-1.778	-1.771	-1.765	-1.758	-1.752	-1.748	-1.744	-1.740	-1.739	-1.736	-1.735	-1.735	-1.735	-1.736	-1.739	-1.740	-1.744	-1.746	-1.752	-1.758	-1.762	-1.769	-1.775	-1.782	-1.790	-1.799	-1.808	-1.815	-1.825	-1.834	-1.844	-1.854	-1.864	-1.874	-1.885	-1.895	-1.906	-1.915	-1.926	-1.936	-1.945	-1.955	-1.964	-1.974	-1.982	-1.990	-1.998	-2.005	-2.013	-2.018	-2.024	-2.029	-2.035	-2.039	-2.042	-2.045	-2.047	-2.049	-2.050	-2.051	-2.052	-2.051	-2.050	-2.049	-2.046	-2.044	-2.041	-2.039	-2.034	-2.030	-2.026	-2.022	-2.018	-2.013	-2.007	-2.001	-1.998	-1.991	-1.988	-1.981	-1.978	-1.972	-1.968	-1.965	-1.959	-1.956	-1.952	-1.950	-1.948	-1.945	-1.945	-1.942	-1.941	-1.942	-1.941	-1.942	-1.944	-1.945	-1.946	-1.949	-1.951	-1.955	-1.958	-1.961	-1.965	-1.970	-1.974	-1.979	-1.984	-1.988	-1.992	-1.998	-2.002	-2.006	-2.011	-2.015	-2.020	-2.024	-2.025	-2.029	-2.030	-2.033	-2.033	-2.033	-2.031	-2.029	-2.027	-2.022	-2.019	-2.013	-2.005	-1.998	-1.988	-1.976	-1.964	-1.951	-1.936	-1.920	-1.901	-1.884	-1.862	-1.841	-1.816	-1.792	-1.766	-1.739	-1.710	-1.679	-1.649	-1.615	-1.581	-1.545	-1.509	-1.471	-1.432	-1.392	-1.352	-1.311	-1.270	-1.228	-1.182	-1.140	-1.096	-1.054	-1.011	-0.966	-0.922	-0.880	-0.836	-0.795	-0.752	-0.712	-0.672	-0.634	-0.595	-0.560	-0.525	-0.491	-0.460	-0.429	-0.400	-0.374	-0.350	-0.328	-0.308	-0.289	-0.275	-0.261	-0.250	-0.241	-0.236	-0.234	-0.234	-0.236	-0.240	-0.248	-0.258	-0.270	-0.285	-0.301	-0.321	-0.344	-0.368	-0.394	-0.421	-0.451	-0.484	-0.518	-0.554	-0.591	-0.629	-0.669	-0.710	-0.750	-0.794	-0.836	-0.880	-0.925	-0.969	-1.014	-1.059	-1.102	-1.146	-1.190	-1.232	-1.275	-1.315	-1.356	-1.395	-1.432	-1.469	-1.504	-1.538	-1.570	-1.600	-1.629	-1.655	-1.680	-1.702	-1.722	-1.742	-1.759	-1.775	-1.788	-1.798	-1.808	-1.815	-1.819	-1.822	-1.825	-1.824	-1.822	-1.818	-1.812	-1.805	-1.796	-1.786	-1.775	-1.761	-1.748	-1.732	-1.716	-1.698	-1.679	-1.660	-1.640	-1.619	-1.599	-1.578	-1.556	-1.534	-1.511	-1.489	-1.466	-1.444	-1.421	-1.399	-1.376	-1.355	-1.334	-1.312	-1.291	-1.272	-1.252	-1.234	-1.215	-1.199	-1.181	-1.165	-1.151	-1.136	-1.124	-1.110	-1.099	-1.089	-1.080	-1.072	-1.065	-1.059	-1.054	-1.050	-1.048	-1.045	-1.044	-1.045	-1.045	-1.048	-1.050	-1.054	-1.059	-1.065	-1.072	-1.080	-1.089	-1.099	-1.108	-1.119	-1.130	-1.142	-1.156	-1.169	-1.182	-1.196	-1.211	-1.226	-1.241	-1.256	-1.271	-1.288	-1.302	-1.319	-1.334	-1.349	-1.364	-1.378	-1.392	-1.406	-1.420	-1.432	-1.445	-1.456	-1.466	-1.478	-1.488	-1.496	-1.504	-1.511	-1.518	-1.522	-1.526	-1.529	-1.531	-1.534	-1.534	-1.532	-1.531	-1.529	-1.525	-1.520	-1.515	-1.509	-1.502	-1.495	-1.485	-1.476	-1.466	-1.456	-1.444	-1.431	-1.420	-1.406	-1.395	-1.384	-1.370	-1.356	-1.344	-1.331	-1.319	-1.306	-1.295	-1.284	-1.274	-1.262	-1.254	-1.246	-1.239	-1.232	-1.226	-1.222	-1.219	-1.216	-1.216	-1.219	-1.220	-1.224	-1.229	-1.235	-1.242	-1.254	-1.264	-1.278	-1.292	-1.308	-1.325	-1.344	-1.364	-1.386	-1.408	-1.432	-1.458	-1.485	-1.514	-1.542	-1.572	-1.602	-1.634	-1.668	-1.701	-1.734	-1.769	-1.802	-1.839	-1.874	-1.910	-1.946	-1.982	-2.018	-2.054	-2.089	-2.124	-2.158	-2.192	-2.225	-2.258	-2.290	-2.321	-2.351	-2.381	-2.410	-2.438	-2.465	-2.489	-2.514	-2.538	-2.559	-2.579	-2.598	-2.616	-2.632	-2.649	-2.662	-2.675	-2.686	-2.696	-2.705	-2.711	-2.718	-2.722	-2.725	-2.726	-2.726	-2.725	-2.721	-2.719	-2.714	-2.706	-2.699	-2.689	-2.678	-2.666	-2.654	-2.639	-2.622	-2.606	-2.588	-2.569	-2.549	-2.529	-2.506	-2.484	-2.460	-2.435	-2.409	-2.382	-2.355	-2.326	-2.299	-2.269	-2.239	-2.208	-2.178	-2.145	-2.114	-2.082	-2.049	-2.018	-1.985	-1.954	-1.920	-1.889	-1.858	-1.824	-1.794	-1.764	-1.735	-1.705	-1.676	-1.650	-1.622	-1.596	-1.571	-1.548	-1.525	-1.504	-1.484	-1.464	-1.446	-1.431	-1.416	-1.402	-1.390	-1.380	-1.370	-1.364	-1.358	-1.354	-1.351	-1.350	-1.349	-1.351	-1.355	-1.359	-1.365	-1.372	-1.380	-1.390	-1.401	-1.412	-1.426	-1.439	-1.452	-1.468	-1.484	-1.500	-1.516	-1.534	-1.551	-1.569	-1.586	-1.604	-1.620	-1.638	-1.655	-1.670	-1.686	-1.702	-1.718	-1.731	-1.745	-1.758	-1.769	-1.780	-1.790	-1.799	-1.806	-1.814	-1.820	-1.825	-1.828	-1.831	-1.832	-1.832	-1.832	-1.831	-1.828	-1.825	-1.821	-1.815	-1.810	-1.802	-1.796	-1.789	-1.780	-1.771	-1.761	-1.751	-1.742	-1.732	-1.722	-1.711	-1.701	-1.691	-1.681	-1.672	-1.662	-1.655	-1.646	-1.639	-1.632	-1.626	-1.621	-1.616	-1.614	-1.611	-1.610	-1.609	-1.610	-1.612	-1.616	-1.621	-1.626	-1.634	-1.642	-1.651	-1.661	-1.672	-1.686	-1.701	-1.716	-1.734	-1.750	-1.770	-1.789	-1.809	-1.830	-1.854	-1.878	-1.901	-1.926	-1.951	-1.978	-2.005	-2.031	-2.059	-2.088	-2.115	-2.142	-2.172	-2.200	-2.229	-2.258	-2.285	-2.314	-2.340	-2.368	-2.394	-2.421	-2.446	-2.471	-2.496	-2.520	-2.544	-2.565	-2.586	-2.606	-2.625	-2.644	-2.660	-2.676	-2.692	-2.706	-2.719	-2.731	-2.741	-2.751	-2.760	-2.768	-2.772	-2.778	-2.781	-2.784	-2.786	-2.788	-2.786	-2.785	-2.781	-2.779	-2.774	-2.769	-2.762	-2.755	-2.748	-2.739	-2.729	-2.719	-2.709	-2.698	-2.686	-2.674	-2.660	-2.648	-2.634	-2.620	-2.608	-2.594	-2.579	-2.566	-2.551	-2.538	-2.524	-2.511	-2.498	-2.485	-2.471	-2.460	-2.449	-2.436	-2.426	-2.416	-2.406	-2.398	-2.390	-2.381	-2.375	-2.369	-2.362	-2.359	-2.354	-2.352	-2.349	-2.348	-2.348	-2.348	-2.348	-2.350	-2.352	-2.355	-2.360	-2.365	-2.370	-2.378	-2.385	-2.391	-2.399	-2.408	-2.418	-2.426	-2.436	-2.446	-2.458	-2.468	-2.479	-2.490	-2.500	-2.512	-2.522	-2.535	-2.545	-2.556	-2.566	-2.576	-2.586	-2.596	-2.606	-2.615	-2.624	-2.631	-2.639	-2.645	-2.651	-2.658	-2.662	-2.666	-2.671	-2.674	-2.675	-2.676	-2.678	-2.676	-2.675	-2.672	-2.671	-2.668	-2.662	-2.658	-2.651	-2.645	-2.636	-2.630	-2.620	-2.611	-2.600	-2.589	-2.578	-2.565	-2.552	-2.539	-2.525	-2.511	-2.498	-2.484	-2.468	-2.451	-2.436	-2.421	-2.405	-2.388	-2.372	-2.356	-2.340	-2.324	-2.308	-2.292	-2.275	-2.260	-2.245	-2.230	-2.215	-2.201	-2.188	-2.172	-2.159	-2.146	-2.132	-2.121	-2.110	-2.099	-2.089	-2.078	-2.069	-2.060	-2.051	-2.044	-2.036	-2.029	-2.022	-2.018	-2.013	-2.006	-2.004	-2.000	-1.995	-1.994	-1.991	-1.989	-1.988	-1.986	-1.986	-1.986	-1.986	-1.988	-1.988	-1.989	-1.990	-1.991	-1.992	-1.995	-1.996	-1.998	-2.000	-2.002	-2.004	-2.005	-2.006	-2.009	-2.010	-2.013	-2.013	-2.013	-2.014	-2.014	-2.014	-2.014	-2.014	-2.013	-2.011	-2.010	-2.007	-2.005	-2.002	-1.999	-1.995	-1.991	-1.988	-1.981	-1.976	-1.970	-1.965	-1.958	-1.951	-1.945	-1.938	-1.929	-1.921	-1.912	-1.904	-1.896	-1.886	-1.878	-1.869	-1.859	-1.850	-1.841	-1.832	-1.824	-1.815	-1.806	-1.799	-1.791	-1.782	-1.775	-1.769	-1.762	-1.756	-1.751	-1.746	-1.742	-1.738	-1.735	-1.732	-1.731	-1.730	-1.730	-1.729	-1.731	-1.731	-1.734	-1.735	-1.739	-1.742	-1.748	-1.752	-1.758	-1.764	-1.770	-1.778	-1.785	-1.792	-1.800	-1.809	-1.816	-1.824	-1.834	-1.841	-1.850	-1.858	-1.865	-1.872	-1.880	-1.886	-1.894	-1.899	-1.905	-1.910	-1.914	-1.918	-1.921	-1.922	-1.924	-1.926	-1.926	-1.925	-1.922	-1.920	-1.916	-1.912	-1.908	-1.902	-1.896	-1.888	-1.880	-1.871	-1.861	-1.851	-1.841	-1.831	-1.820	-1.809	-1.796	-1.785	-1.772	-1.759	-1.748	-1.735	-1.722	-1.711	-1.699	-1.689	-1.676	-1.666	-1.656	-1.648	-1.639	-1.630	-1.622	-1.616	-1.610	-1.604	-1.599	-1.595	-1.592	-1.590	-1.589	-1.589	-1.589	-1.589	-1.591	-1.596	-1.600	-1.604	-1.610	-1.615	-1.622	-1.629	-1.638	-1.645	-1.654	-1.662	-1.672	-1.680	-1.691	-1.701	-1.710	-1.721	-1.731	-1.741	-1.751	-1.760	-1.770	-1.780	-1.789	-1.796	-1.805	-1.812	-1.821	-1.828	-1.835	-1.840	-1.848	-1.852	-1.856	-1.861	-1.865	-1.869	-1.871	-1.874	-1.876	-1.878	-1.879	-1.880	-1.880	-1.880	-1.880	-1.880	-1.880	-1.879	-1.879	-1.878	-1.878	-1.878	-1.876	-1.876	-1.876	-1.875	-1.875	-1.875	-1.876	-1.876	-1.878	-1.879	-1.881	-1.882	-1.885	-1.888	-1.891	-1.895	-1.900	-1.904	-1.908	-1.912	-1.918	-1.922	-1.929	-1.935	-1.941	-1.948	-1.954	-1.961	-1.969	-1.975	-1.982	-1.990	-1.996	-2.004	-2.010	-2.016	-2.022	-2.030	-2.035	-2.040	-2.045	-2.050	-2.054	-2.058	-2.060	-2.061	-2.062	-2.064	-2.064	-2.061	-2.060	-2.059	-2.056	-2.052	-2.047	-2.042	-2.036	-2.029	-2.020	-2.011	-2.001	-1.991	-1.979	-1.968	-1.954	-1.940	-1.926	-1.909	-1.894	-1.876	-1.859	-1.840	-1.821	-1.801	-1.781	-1.761	-1.740	-1.719	-1.698	-1.675	-1.654	-1.631	-1.608	-1.585	-1.562	-1.539	-1.515	-1.492	-1.469	-1.446	-1.422	-1.399	-1.375	-1.352	-1.330	-1.306	-1.285	-1.262	-1.241	-1.220	-1.199	-1.179	-1.159	-1.139	-1.120	-1.100	-1.082	-1.065	-1.049	-1.031	-1.016	-1.000	-0.986	-0.971	-0.958	-0.945	-0.932	-0.921	-0.911	-0.900	-0.890	-0.882	-0.874	-0.868	-0.860	-0.854	-0.849	-0.844	-0.839	-0.835	-0.832	-0.830	-0.828	-0.826	-0.826	-0.826	-0.826	-0.826	-0.829	-0.831	-0.832	-0.834	-0.838	-0.840	-0.844	-0.846	-0.850	-0.855	-0.859	-0.861	-0.866	-0.870	-0.874	-0.878	-0.881	-0.886	-0.890	-0.894	-0.896	-0.900	-0.902	-0.905	-0.906	-0.909	-0.910	-0.911	-0.912	-0.912	-0.912	-0.912	-0.911	-0.910	-0.909	-0.906	-0.904	-0.902	-0.899	-0.896	-0.892	-0.889	-0.884	-0.881	-0.878	-0.874	-0.870	-0.865	-0.861	-0.858	-0.855	-0.851	-0.848	-0.844	-0.842	-0.840	-0.838	-0.836	-0.836	-0.835	-0.834	-0.835	-0.836	-0.838	-0.840	-0.841	-0.845	-0.849	-0.854	-0.859	-0.865	-0.871	-0.879	-0.886	-0.894	-0.902	-0.912	-0.921	-0.930	-0.940	-0.951	-0.961	-0.972	-0.984	-0.994	-1.005	-1.015	-1.025	-1.036	-1.046	-1.056	-1.066	-1.075	-1.084	-1.091	-1.099	-1.106	-1.112	-1.118	-1.122	-1.126	-1.130	-1.132	-1.134	-1.136	-1.135	-1.135	-1.132	-1.129	-1.126	-1.121	-1.116	-1.110	-1.104	-1.096	-1.088	-1.080	-1.070	-1.060	-1.049	-1.039	-1.030	-1.019	-1.009	-0.998	-0.986	-0.975	-0.964	-0.954	-0.944	-0.934	-0.924	-0.916	-0.908	-0.900	-0.894	-0.888	-0.882	-0.878	-0.874	-0.871	-0.870	-0.869	-0.869	-0.870	-0.872	-0.874	-0.879	-0.884	-0.891	-0.899	-0.906	-0.914	-0.925	-0.935	-0.946	-0.959	-0.970	-0.984	-0.998	-1.011	-1.026	-1.041	-1.055	-1.071	-1.088	-1.102	-1.118	-1.132	-1.148	-1.162	-1.178	-1.190	-1.204	-1.216	-1.229	-1.239	-1.250	-1.259	-1.268	-1.275	-1.281	-1.288	-1.292	-1.295	-1.298	-1.299	-1.299	-1.298	-1.295	-1.292	-1.288	-1.282	-1.276	-1.268	-1.259	-1.249	-1.239	-1.226	-1.214	-1.200	-1.186	-1.172	-1.158	-1.140	-1.124	-1.106	-1.090	-1.072	-1.054	-1.036	-1.018	-1.000	-0.981	-0.962	-0.945	-0.926	-0.909	-0.892	-0.875	-0.859	-0.842	-0.828	-0.812	-0.799	-0.788	-0.775	-0.765	-0.754	-0.744	-0.736	-0.728	-0.721	-0.715	-0.710	-0.706	-0.702	-0.700	-0.699	-0.700	-0.699	-0.701	-0.704	-0.706	-0.710	-0.715	-0.721	-0.728	-0.735	-0.742	-0.750	-0.758	-0.768	-0.778	-0.789	-0.800	-0.810	-0.822	-0.835	-0.846	-0.860	-0.872	-0.885	-0.898	-0.911	-0.925	-0.939	-0.951	-0.965	-0.979	-0.991	-1.005	-1.018	-1.031	-1.044	-1.058	-1.070	-1.084	-1.095	-1.109	-1.121	-1.134	-1.146	-1.159	-1.171	-1.184	-1.198	-1.210	-1.222	-1.235	-1.248	-1.261	-1.274	-1.288	-1.301	-1.315	-1.329	-1.344	-1.358	-1.371	-1.386	-1.401	-1.416	-1.432	-1.448	-1.464	-1.479	-1.496	-1.512	-1.529	-1.545	-1.562	-1.579	-1.596	-1.612	-1.630	-1.648	-1.664	-1.680	-1.696	-1.714	-1.729	-1.745	-1.759	-1.775	-1.789	-1.802	-1.816	-1.829	-1.841	-1.852	-1.864	-1.874	-1.882	-1.891	-1.899	-1.905	-1.911	-1.915	-1.919	-1.921	-1.922	-1.924	-1.924	-1.922	-1.921	-1.918	-1.914	-1.909	-1.904	-1.898	-1.890	-1.881	-1.872	-1.862	-1.852	-1.841	-1.831	-1.819	-1.808	-1.794	-1.781	-1.768	-1.754	-1.740	-1.725	-1.710	-1.696	-1.682	-1.666	-1.652	-1.636	-1.622	-1.608	-1.594	-1.579	-1.565	-1.550	-1.536	-1.522	-1.510	-1.496	-1.484	-1.471	-1.459	-1.446	-1.434	-1.421	-1.411	-1.399	-1.388	-1.376	-1.365	-1.354	-1.344	-1.332	-1.321	-1.311	-1.300	-1.289	-1.278	-1.268	-1.255	-1.244	-1.232	-1.221	-1.209	-1.198	-1.186	-1.175	-1.161	-1.149	-1.138	-1.125	-1.112	-1.100	-1.086	-1.074	-1.061	-1.049	-1.035	-1.022	-1.010	-0.996	-0.984	-0.970	-0.959	-0.945	-0.934	-0.921	-0.908	-0.898	-0.885	-0.874	-0.864	-0.854	-0.844	-0.834	-0.824	-0.816	-0.809	-0.801	-0.794	-0.786	-0.782	-0.776	-0.771	-0.768	-0.764	-0.762	-0.760	-0.758	-0.756	-0.756	-0.756	-0.758	-0.759	-0.760	-0.762	-0.765	-0.769	-0.772	-0.778	-0.782	-0.788	-0.792	-0.798	-0.805	-0.810	-0.816	-0.822	-0.829	-0.836	-0.842	-0.849	-0.855	-0.861	-0.868	-0.872	-0.879	-0.884	-0.889	-0.892	-0.896	-0.900	-0.905	-0.908	-0.910	-0.911	-0.912	-0.914	-0.914	-0.914	-0.911	-0.910	-0.908	-0.905	-0.900	-0.896	-0.891	-0.886	-0.879	-0.872	-0.865	-0.856	-0.849	-0.839	-0.829	-0.819	-0.809	-0.796	-0.785	-0.774	-0.761	-0.748	-0.735	-0.721	-0.708	-0.695	-0.680	-0.666	-0.651	-0.639	-0.624	-0.610	-0.595	-0.582	-0.569	-0.556	-0.542	-0.530	-0.518	-0.505	-0.494	-0.482	-0.471	-0.461	-0.454	-0.445	-0.438	-0.431	-0.424	-0.419	-0.414	-0.410	-0.409	-0.405	-0.406	-0.405	-0.406	-0.409	-0.412	-0.416	-0.421	-0.428	-0.436	-0.444	-0.454	-0.465	-0.476	-0.489	-0.504	-0.519	-0.534	-0.551	-0.569	-0.589	-0.609	-0.629	-0.650	-0.672	-0.695	-0.719	-0.742	-0.768	-0.792	-0.818	-0.844	-0.869	-0.895	-0.922	-0.949	-0.974	-1.001	-1.026	-1.052	-1.078	-1.102	-1.128	-1.151	-1.175	-1.198	-1.220	-1.241	-1.261	-1.280	-1.299	-1.316	-1.331	-1.348	-1.360	-1.374	-1.385	-1.395	-1.405	-1.412	-1.419	-1.424	-1.428	-1.431	-1.431	-1.431	-1.430	-1.428	-1.425	-1.420	-1.415	-1.408	-1.400	-1.390	-1.381	-1.371	-1.359	-1.348	-1.335	-1.321	-1.308	-1.294	-1.279	-1.264	-1.248	-1.232	-1.216	-1.201	-1.185	-1.169	-1.154	-1.138	-1.122	-1.108	-1.092	-1.078	-1.062	-1.049	-1.036	-1.021	-1.009	-0.996	-0.984	-0.970	-0.959	-0.949	-0.936	-0.926	-0.916	-0.905	-0.896	-0.885	-0.876	-0.866	-0.858	-0.849	-0.840	-0.830	-0.821	-0.811	-0.802	-0.791	-0.782	-0.771	-0.762	-0.752	-0.741	-0.729	-0.719	-0.706	-0.694	-0.681	-0.669	-0.655	-0.641	-0.626	-0.611	-0.596	-0.581	-0.566	-0.551	-0.536	-0.519	-0.504	-0.486	-0.471	-0.454	-0.439	-0.422	-0.405	-0.390	-0.375	-0.359	-0.344	-0.331	-0.316	-0.302	-0.290	-0.279	-0.268	-0.259	-0.249	-0.240	-0.232	-0.226	-0.221	-0.219	-0.216	-0.215	-0.215	-0.216	-0.219	-0.224	-0.230	-0.238	-0.245	-0.255	-0.268	-0.280	-0.295	-0.312	-0.330	-0.348	-0.369	-0.391	-0.414	-0.439	-0.465	-0.491	-0.519	-0.550	-0.579	-0.611	-0.642	-0.678	-0.711	-0.746	-0.781	-0.819	-0.855	-0.895	-0.932	-0.971	-1.010	-1.050	-1.090	-1.129	-1.169	-1.210	-1.249	-1.290	-1.330	-1.370	-1.410	-1.450	-1.490	-1.528	-1.566	-1.604	-1.642	-1.680	-1.716	-1.752	-1.788	-1.824	-1.858	-1.892	-1.925	-1.959	-1.991	-2.022	-2.054	-2.085	-2.116	-2.145	-2.174	-2.201	-2.229	-2.256	-2.282	-2.309	-2.334	-2.358	-2.381	-2.405	-2.429	-2.450	-2.471	-2.492	-2.512	-2.532	-2.551	-2.570	-2.588	-2.605	-2.621	-2.638	-2.652	-2.666	-2.680	-2.692	-2.705	-2.716	-2.726	-2.736	-2.745	-2.754	-2.760	-2.766	-2.770	-2.774	-2.778	-2.779	-2.779	-2.779	-2.776	-2.774	-2.771	-2.766	-2.760	-2.751	-2.742	-2.734	-2.722	-2.709	-2.695	-2.680	-2.664	-2.646	-2.628	-2.609	-2.586	-2.565	-2.540	-2.518	-2.491	-2.465	-2.438	-2.409	-2.380	-2.350	-2.320	-2.288	-2.255	-2.224	-2.190	-2.156	-2.122	-2.086	-2.052	-2.016	-1.981	-1.946	-1.910	-1.874	-1.838	-1.802	-1.768	-1.731	-1.696	-1.662	-1.629	-1.594	-1.561	-1.529	-1.496	-1.464	-1.434	-1.401	-1.371	-1.342	-1.315	-1.288	-1.260	-1.235	-1.210	-1.185	-1.162	-1.140	-1.119	-1.098	-1.076	-1.056	-1.039	-1.020	-1.004	-0.986	-0.972	-0.958	-0.944	-0.930	-0.919	-0.908	-0.896	-0.885	-0.876	-0.868	-0.861	-0.854	-0.848	-0.842	-0.838	-0.834	-0.830	-0.829	-0.826	-0.826	-0.825	-0.825	-0.826	-0.826	-0.829	-0.831	-0.835	-0.839	-0.842	-0.846	-0.851	-0.856	-0.862	-0.869	-0.875	-0.881	-0.889	-0.896	-0.904	-0.911	-0.920	-0.926	-0.934	-0.941	-0.949	-0.956	-0.962	-0.968	-0.974	-0.980	-0.984	-0.989	-0.991	-0.994	-0.995	-0.995	-0.995	-0.994	-0.991	-0.986	-0.982	-0.976	-0.969	-0.960	-0.950	-0.939	-0.926	-0.911	-0.895	-0.878	-0.859	-0.839	-0.818	-0.794	-0.769	-0.744	-0.718	-0.689	-0.659	-0.628	-0.596	-0.562	-0.529	-0.494	-0.458	-0.421	-0.384	-0.348	-0.310	-0.271	-0.234	-0.195	-0.156	-0.119	-0.080	-0.042	-0.005	0.032	0.069	0.105	0.140	0.174	0.208	0.240	0.271	0.301	0.330	0.358	0.384	0.409	0.432	0.455	0.475	0.495	0.511	0.528	0.542	0.555	0.566	0.575	0.584	0.590	0.596	0.600	0.601	0.602	0.601	0.600	0.596	0.592	0.588	0.581	0.574	0.564	0.554	0.542	0.531	0.519	0.505	0.491	0.476	0.459	0.442	0.425	0.408	0.390	0.371	0.352	0.332	0.312	0.294	0.272	0.252	0.230	0.210	0.189	0.168	0.145	0.124	0.102	0.080	0.059	0.036	0.015	-0.009	-0.032	-0.054	-0.076	-0.099	-0.121	-0.144	-0.168	-0.189	-0.211	-0.234	-0.256	-0.278	-0.299	-0.321	-0.341	-0.362	-0.384	-0.405	-0.425	-0.444	-0.462	-0.482	-0.500	-0.519	-0.536	-0.551	-0.569	-0.585	-0.599	-0.615	-0.629	-0.641	-0.655	-0.666	-0.678	-0.688	-0.696	-0.706	-0.714	-0.720	-0.726	-0.732	-0.738	-0.741	-0.744	-0.746	-0.746	-0.748	-0.748	-0.746	-0.745	-0.742	-0.739	-0.736	-0.731	-0.725	-0.721	-0.715	-0.708	-0.700	-0.692	-0.685	-0.678	-0.669	-0.659	-0.650	-0.641	-0.631	-0.621	-0.610	-0.600	-0.590	-0.579	-0.570	-0.559	-0.549	-0.539	-0.529	-0.519	-0.509	-0.499	-0.489	-0.480	-0.470	-0.461	-0.452	-0.445	-0.436	-0.428	-0.420	-0.412	-0.405	-0.398	-0.390	-0.384	-0.378	-0.371	-0.365	-0.360	-0.354	-0.349	-0.342	-0.338	-0.334	-0.330	-0.326	-0.322	-0.319	-0.316	-0.312	-0.310	-0.308	-0.306	-0.304	-0.302	-0.302	-0.301	-0.301	-0.300	-0.301	-0.301	-0.304	-0.304	-0.306	-0.308	-0.311	-0.312	-0.316	-0.320	-0.324	-0.328	-0.332	-0.338	-0.344	-0.349	-0.354	-0.361	-0.368	-0.374	-0.381	-0.388	-0.396	-0.404	-0.411	-0.420	-0.428	-0.435	-0.442	-0.451	-0.460	-0.466	-0.475	-0.482	-0.491	-0.499	-0.506	-0.514	-0.521	-0.528	-0.536	-0.542	-0.549	-0.555	-0.560	-0.566	-0.571	-0.576	-0.580	-0.585	-0.589	-0.594	-0.596	-0.599	-0.601	-0.604	-0.605	-0.608	-0.608	-0.609	-0.609	-0.609	-0.608	-0.608	-0.606	-0.605	-0.604	-0.602	-0.600	-0.598	-0.595	-0.592	-0.590	-0.588	-0.584	-0.581	-0.576	-0.572	-0.570	-0.566	-0.561	-0.558	-0.552	-0.548	-0.544	-0.540	-0.534	-0.529	-0.524	-0.519	-0.515	-0.509	-0.505	-0.500	-0.494	-0.489	-0.484	-0.478	-0.472	-0.468	-0.462	-0.456	-0.451	-0.446	-0.440	-0.435	-0.430	-0.425	-0.420	-0.416	-0.411	-0.406	-0.402	-0.398	-0.394	-0.389	-0.386	-0.382	-0.380	-0.378	-0.375	-0.372	-0.371	-0.370	-0.369	-0.366	-0.366	-0.366	-0.366	-0.366	-0.366	-0.368	-0.369	-0.370	-0.371	-0.374	-0.376	-0.379	-0.381	-0.384	-0.386	-0.390	-0.394	-0.396	-0.400	-0.402	-0.405	-0.408	-0.411	-0.414	-0.415	-0.419	-0.420	-0.421	-0.422	-0.422	-0.422	-0.422	-0.421	-0.420	-0.418	-0.416	-0.412	-0.408	-0.402	-0.398	-0.392	-0.384	-0.376	-0.369	-0.360	-0.350	-0.339	-0.328	-0.315	-0.301	-0.288	-0.274	-0.259	-0.242	-0.226	-0.210	-0.191	-0.172	-0.155	-0.135	-0.115	-0.095	-0.074	-0.052	-0.030	-0.009	0.014	0.035	0.058	0.080	0.102	0.125	0.148	0.172	0.195	0.218	0.240	0.262	0.285	0.308	0.329	0.351	0.372	0.394	0.415	0.435	0.455	0.474	0.494	0.512	0.531	0.550	0.569	0.586	0.602	0.619	0.635	0.650	0.665	0.679	0.692	0.706	0.719	0.731	0.742	0.754	0.764	0.774	0.784	0.794	0.801	0.809	0.816	0.822	0.829	0.835	0.840	0.842	0.848	0.850	0.851	0.854	0.854	0.855	0.854	0.854	0.851	0.849	0.846	0.842	0.836	0.832	0.826	0.819	0.811	0.804	0.795	0.786	0.776	0.765	0.754	0.742	0.729	0.716	0.701	0.688	0.672	0.658	0.640	0.624	0.608	0.590	0.572	0.554	0.536	0.518	0.499	0.480	0.461	0.442	0.422	0.404	0.385	0.365	0.346	0.329	0.310	0.292	0.274	0.255	0.239	0.222	0.205	0.190	0.174	0.159	0.144	0.130	0.118	0.105	0.092	0.082	0.071	0.062	0.052	0.045	0.036	0.030	0.024	0.018	0.012	0.008	0.004	0.001	-0.001	-0.002	-0.005	-0.005	-0.006	-0.008	-0.006	-0.008	-0.006	-0.005	-0.004	-0.002	-0.001	0.001	0.001	0.004	0.005	0.006	0.008	0.009	0.011	0.011	0.011	0.012	0.012	0.012	0.011	0.010	0.008	0.005	0.002	-0.001	-0.005	-0.008	-0.012	-0.019	-0.024	-0.030	-0.036	-0.042	-0.050	-0.058	-0.065	-0.074	-0.082	-0.090	-0.099	-0.108	-0.116	-0.125	-0.135	-0.142	-0.151	-0.160	-0.168	-0.175	-0.184	-0.190	-0.196	-0.202	-0.208	-0.212	-0.216	-0.220	-0.222	-0.225	-0.226	-0.225	-0.224	-0.222	-0.219	-0.216	-0.211	-0.205	-0.196	-0.190	-0.180	-0.169	-0.159	-0.146	-0.131	-0.118	-0.104	-0.089	-0.071	-0.055	-0.036	-0.019	0.001	0.020	0.040	0.061	0.082	0.102	0.124	0.145	0.165	0.188	0.208	0.229	0.249	0.268	0.286	0.305	0.324	0.341	0.359	0.374	0.389	0.402	0.415	0.426	0.436	0.445	0.452	0.461	0.465	0.470	0.474	0.476	0.476	0.476	0.474	0.471	0.468	0.461	0.455	0.448	0.440	0.430	0.419	0.408	0.396	0.384	0.369	0.355	0.340	0.325	0.310	0.292	0.276	0.261	0.244	0.228	0.210	0.194	0.178	0.162	0.148	0.132	0.119	0.104	0.091	0.078	0.066	0.056	0.046	0.036	0.028	0.021	0.015	0.010	0.006	0.002	0.001	0.001	0.002	0.004	0.006	0.011	0.016	0.024	0.032	0.041	0.052	0.065	0.078	0.091	0.108	0.124	0.141	0.159	0.179	0.199	0.219	0.241	0.262	0.285	0.309	0.331	0.355	0.380	0.404	0.429	0.454	0.479	0.502	0.528	0.551	0.575	0.599	0.620	0.642	0.665	0.684	0.705	0.722	0.740	0.758	0.772	0.786	0.800	0.812	0.821	0.830	0.836	0.842	0.845	0.848	0.849	0.848	0.845	0.840	0.834	0.826	0.819	0.808	0.795	0.781	0.766	0.750	0.732	0.712	0.692	0.671	0.649	0.625	0.600	0.575	0.550	0.522	0.495	0.468	0.439	0.411	0.384	0.355	0.326	0.298	0.270	0.244	0.216	0.190	0.164	0.140	0.115	0.091	0.070	0.049	0.029	0.010	-0.009	-0.025	-0.039	-0.052	-0.064	-0.075	-0.085	-0.092	-0.100	-0.104	-0.108	-0.110	-0.110	-0.110	-0.109	-0.104	-0.099	-0.094	-0.086	-0.079	-0.070	-0.059	-0.048	-0.035	-0.022	-0.009	0.006	0.021	0.038	0.052	0.069	0.085	0.101	0.119	0.135	0.151	0.168	0.184	0.200	0.216	0.230	0.246	0.260	0.272	0.286	0.298	0.310	0.320	0.330	0.339	0.348	0.354	0.361	0.365	0.371	0.375	0.378	0.378	0.379	0.379	0.378	0.375	0.372	0.370	0.366	0.361	0.356	0.351	0.345	0.338	0.331	0.322	0.315	0.308	0.300	0.291	0.282	0.274	0.265	0.259	0.250	0.242	0.235	0.228	0.221	0.215	0.209	0.204	0.198	0.195	0.190	0.188	0.185	0.184	0.182	0.182	0.182	0.184	0.185	0.189	0.190	0.195	0.199	0.204	0.210	0.215	0.221	0.229	0.236	0.245	0.252	0.261	0.270	0.280	0.289	0.298	0.306	0.316	0.325	0.335	0.344	0.354	0.362	0.371	0.380	0.389	0.398	0.405	0.412	0.420	0.428	0.434	0.440	0.444	0.450	0.455	0.458	0.462	0.465	0.469	0.470	0.474	0.475	0.476	0.475	0.476	0.476	0.475	0.474	0.472	0.470	0.469	0.466	0.462	0.460	0.456	0.452	0.449	0.445	0.441	0.436	0.431	0.426	0.421	0.415	0.410	0.402	0.398	0.391	0.386	0.379	0.372	0.365	0.359	0.351	0.345	0.339	0.330	0.324	0.315	0.308	0.299	0.291	0.282	0.275	0.266	0.258	0.250	0.240	0.232	0.222	0.214	0.205	0.195	0.188	0.179	0.169	0.160	0.150	0.141	0.132	0.124	0.115	0.106	0.099	0.090	0.084	0.076	0.069	0.061	0.056	0.050	0.045	0.041	0.035	0.032	0.029	0.026	0.024	0.022	0.022	0.022	0.024	0.024	0.026	0.029	0.032	0.036	0.041	0.046	0.054	0.060	0.069	0.078	0.086	0.095	0.105	0.115	0.125	0.136	0.148	0.159	0.171	0.184	0.196	0.208	0.220	0.232	0.244	0.258	0.269	0.280	0.291	0.302	0.312	0.322	0.332	0.341	0.349	0.358	0.362	0.369	0.375	0.380	0.382	0.385	0.386	0.386	0.385	0.384	0.381	0.378	0.372	0.368	0.361	0.355	0.346	0.338	0.328	0.316	0.305	0.294	0.281	0.269	0.255	0.241	0.226	0.211	0.196	0.180	0.164	0.149	0.132	0.118	0.101	0.086	0.072	0.058	0.044	0.030	0.018	0.004	-0.008	-0.019	-0.030	-0.039	-0.048	-0.055	-0.061	-0.066	-0.071	-0.075	-0.078	-0.079	-0.079	-0.078	-0.075	-0.072	-0.068	-0.061	-0.055	-0.046	-0.036	-0.028	-0.016	-0.002	0.010	0.025	0.041	0.058	0.074	0.092	0.110	0.130	0.150	0.170	0.192	0.214	0.238	0.259	0.282	0.305	0.328	0.351	0.375	0.398	0.421	0.444	0.466	0.489	0.510	0.531	0.552	0.574	0.592	0.612	0.630	0.648	0.662	0.679	0.694	0.705	0.719	0.729	0.740	0.748	0.756	0.764	0.768	0.770	0.772	0.774	0.771	0.770	0.766	0.761	0.755	0.748	0.738	0.726	0.715	0.701	0.688	0.671	0.654	0.635	0.616	0.594	0.572	0.550	0.525	0.500	0.472	0.445	0.419	0.389	0.359	0.329	0.299	0.266	0.235	0.202	0.169	0.136	0.102	0.070	0.036	0.002	-0.031	-0.065	-0.098	-0.131	-0.164	-0.196	-0.229	-0.260	-0.290	-0.321	-0.351	-0.381	-0.410	-0.439	-0.465	-0.492	-0.519	-0.544	-0.568	-0.591	-0.614	-0.635	-0.656	-0.675	-0.694	-0.711	-0.728	-0.742	-0.758	-0.772	-0.784	-0.796	-0.806	-0.815	-0.824	-0.831	-0.838	-0.842	-0.849	-0.852	-0.856	-0.858	-0.859	-0.860	-0.859	-0.859	-0.856	-0.855	-0.852	-0.849	-0.844	-0.840	-0.835	-0.829	-0.824	-0.818	-0.811	-0.805	-0.798	-0.791	-0.782	-0.776	-0.768	-0.760	-0.752	-0.744	-0.738	-0.729	-0.721	-0.712	-0.705	-0.699	-0.691	-0.684	-0.675	-0.669	-0.661	-0.655	-0.648	-0.640	-0.634	-0.628	-0.621	-0.615	-0.608	-0.602	-0.595	-0.589	-0.581	-0.576	-0.570	-0.561	-0.555	-0.548	-0.539	-0.531	-0.522	-0.514	-0.504	-0.495	-0.485	-0.474	-0.462	-0.450	-0.438	-0.424	-0.410	-0.395	-0.380	-0.364	-0.346	-0.329	-0.310	-0.290	-0.271	-0.250	-0.230	-0.208	-0.185	-0.161	-0.139	-0.114	-0.089	-0.064	-0.039	-0.014	0.012	0.039	0.065	0.091	0.118	0.142	0.169	0.195	0.219	0.244	0.269	0.291	0.315	0.338	0.359	0.378	0.395	0.414	0.430	0.446	0.460	0.472	0.482	0.492	0.501	0.507	0.512	0.516	0.518	0.518	0.515	0.511	0.506	0.499	0.490	0.480	0.468	0.454	0.438	0.422	0.404	0.385	0.364	0.341	0.318	0.292	0.268	0.241	0.212	0.185	0.156	0.128	0.098	0.068	0.038	0.008	-0.024	-0.054	-0.084	-0.115	-0.144	-0.172	-0.200	-0.229	-0.255	-0.281	-0.308	-0.331	-0.354	-0.378	-0.399	-0.418	-0.436	-0.454	-0.470	-0.484	-0.498	-0.509	-0.519	-0.529	-0.536	-0.542	-0.548	-0.550	-0.552	-0.555	-0.555	-0.552	-0.551	-0.546	-0.542	-0.538	-0.530	-0.524	-0.515	-0.506	-0.496	-0.488	-0.476	-0.466	-0.455	-0.444	-0.432	-0.421	-0.410	-0.398	-0.386	-0.375	-0.364	-0.354	-0.342	-0.332	-0.322	-0.314	-0.304	-0.296	-0.289	-0.282	-0.275	-0.270	-0.265	-0.261	-0.259	-0.255	-0.254	-0.252	-0.252	-0.252	-0.252	-0.255	-0.258	-0.261	-0.265	-0.269	-0.274	-0.280	-0.286	-0.294	-0.300	-0.309	-0.316	-0.326	-0.336	-0.345	-0.355	-0.364	-0.375	-0.386	-0.398	-0.410	-0.420	-0.432	-0.445	-0.458	-0.469	-0.481	-0.492	-0.506	-0.518	-0.530	-0.541	-0.554	-0.566	-0.579	-0.590	-0.602	-0.614	-0.625	-0.635	-0.646	-0.656	-0.668	-0.678	-0.688	-0.696	-0.706	-0.715	-0.722	-0.731	-0.738	-0.745	-0.751	-0.756	-0.762	-0.768	-0.772	-0.776	-0.779	-0.782	-0.785	-0.785	-0.786	-0.786	-0.786	-0.785	-0.784	-0.780	-0.778	-0.774	-0.769	-0.762	-0.756	-0.750	-0.742	-0.734	-0.725	-0.716	-0.705	-0.692	-0.681	-0.668	-0.654	-0.639	-0.625	-0.608	-0.591	-0.574	-0.556	-0.538	-0.518	-0.499	-0.478	-0.455	-0.434	-0.412	-0.391	-0.369	-0.345	-0.321	-0.299	-0.274	-0.250	-0.225	-0.201	-0.175	-0.151	-0.125	-0.100	-0.075	-0.050	-0.025	0.000	0.025	0.049	0.074	0.098	0.122	0.146	0.169	0.192	0.214	0.236	0.258	0.279	0.299	0.320	0.339	0.358	0.375	0.392	0.410	0.426	0.442	0.458	0.471	0.484	0.496	0.507	0.519	0.529	0.536	0.545	0.551	0.558	0.564	0.568	0.571	0.574	0.574	0.575	0.574	0.571	0.570	0.566	0.561	0.555	0.549	0.541	0.532	0.524	0.514	0.501	0.489	0.476	0.462	0.448	0.432	0.416	0.399	0.382	0.365	0.345	0.326	0.308	0.288	0.266	0.246	0.225	0.204	0.184	0.161	0.140	0.119	0.096	0.076	0.055	0.035	0.014	-0.006	-0.026	-0.046	-0.064	-0.082	-0.100	-0.116	-0.131	-0.148	-0.162	-0.176	-0.190	-0.204	-0.214	-0.226	-0.236	-0.245	-0.254	-0.261	-0.266	-0.272	-0.278	-0.282	-0.285	-0.288	-0.289	-0.291	-0.291	-0.290	-0.289	-0.288	-0.285	-0.282	-0.280	-0.275	-0.270	-0.265	-0.261	-0.256	-0.251	-0.244	-0.238	-0.231	-0.226	-0.219	-0.212	-0.206	-0.199	-0.191	-0.184	-0.176	-0.169	-0.161	-0.155	-0.148	-0.140	-0.131	-0.125	-0.118	-0.110	-0.102	-0.095	-0.086	-0.080	-0.072	-0.064	-0.056	-0.049	-0.040	-0.030	-0.022	-0.014	-0.004	0.006	0.015	0.025	0.036	0.046	0.059	0.069	0.081	0.092	0.105	0.118	0.130	0.144	0.156	0.171	0.185	0.200	0.214	0.229	0.242	0.258	0.274	0.288	0.304	0.320	0.334	0.350	0.365	0.380	0.395	0.410	0.422	0.438	0.451	0.464	0.476	0.489	0.501	0.512	0.522	0.534	0.541	0.549	0.556	0.564	0.570	0.575	0.578	0.582	0.584	0.585	0.585	0.585	0.582	0.580	0.576	0.571	0.565	0.558	0.550	0.541	0.530	0.521	0.507	0.495	0.481	0.468	0.451	0.435	0.418	0.400	0.380	0.361	0.341	0.320	0.299	0.278	0.256	0.234	0.211	0.186	0.164	0.141	0.118	0.094	0.070	0.048	0.022	0.000	-0.024	-0.045	-0.069	-0.090	-0.111	-0.132	-0.154	-0.174	-0.194	-0.212	-0.230	-0.248	-0.264	-0.280	-0.295	-0.309	-0.321	-0.334	-0.346	-0.356	-0.365	-0.374	-0.381	-0.389	-0.392	-0.398	-0.401	-0.402	-0.405	-0.405	-0.404	-0.404	-0.400	-0.398	-0.392	-0.386	-0.381	-0.374	-0.366	-0.358	-0.348	-0.339	-0.328	-0.318	-0.306	-0.292	-0.280	-0.268	-0.254	-0.240	-0.226	-0.212	-0.199	-0.184	-0.170	-0.155	-0.141	-0.129	-0.114	-0.101	-0.089	-0.076	-0.064	-0.051	-0.041	-0.031	-0.021	-0.011	-0.004	0.004	0.010	0.015	0.020	0.024	0.026	0.028	0.028	0.028	0.026	0.022	0.019	0.015	0.009	0.001	-0.008	-0.018	-0.028	-0.040	-0.052	-0.066	-0.081	-0.096	-0.114	-0.131	-0.149	-0.168	-0.188	-0.208	-0.229	-0.250	-0.271	-0.294	-0.315	-0.338	-0.360	-0.381	-0.402	-0.425	-0.448	-0.469	-0.490	-0.509	-0.530	-0.549	-0.566	-0.584	-0.600	-0.616	-0.631	-0.644	-0.656	-0.668	-0.678	-0.686	-0.692	-0.699	-0.704	-0.706	-0.709	-0.709	-0.709	-0.706	-0.702	-0.698	-0.691	-0.685	-0.676	-0.665	-0.655	-0.642	-0.630	-0.615	-0.600	-0.582	-0.566	-0.549	-0.530	-0.511	-0.491	-0.471	-0.451	-0.431	-0.410	-0.389	-0.366	-0.346	-0.325	-0.302	-0.281	-0.260	-0.241	-0.221	-0.201	-0.182	-0.165	-0.146	-0.129	-0.112	-0.096	-0.080	-0.066	-0.052	-0.040	-0.028	-0.016	-0.006	0.004	0.014	0.021	0.029	0.035	0.041	0.046	0.051	0.056	0.059	0.062	0.065	0.066	0.068	0.066	0.068	0.066	0.066	0.065	0.064	0.064	0.061	0.060	0.058	0.056	0.054	0.051	0.050	0.048	0.046	0.044	0.042	0.040	0.039	0.038	0.036	0.035	0.035	0.034	0.035	0.036	0.038	0.039	0.040	0.042	0.045	0.049	0.052	0.058	0.061	0.066	0.072	0.079	0.085	0.092	0.101	0.110	0.120	0.129	0.140	0.151	0.162	0.175	0.189	0.201	0.215	0.229	0.244	0.260	0.275	0.291	0.308	0.326	0.342	0.360	0.379	0.396	0.415	0.434	0.452	0.470	0.490	0.509	0.526	0.545	0.564	0.581	0.599	0.616	0.632	0.648	0.662	0.678	0.691	0.705	0.716	0.729	0.739	0.748	0.756	0.764	0.770	0.775	0.779	0.782	0.784	0.785	0.784	0.782	0.779	0.775	0.769	0.764	0.756	0.748	0.738	0.726	0.715	0.701	0.689	0.675	0.660	0.644	0.629	0.611	0.595	0.578	0.560	0.541	0.524	0.505	0.488	0.469	0.451	0.432	0.415	0.398	0.381	0.364	0.349	0.332	0.318	0.302	0.290	0.276	0.265	0.252	0.242	0.232	0.224	0.215	0.208	0.200	0.195	0.191	0.186	0.184	0.181	0.179	0.179	0.179	0.180	0.181	0.184	0.186	0.190	0.195	0.199	0.204	0.211	0.218	0.225	0.232	0.240	0.250	0.259	0.269	0.278	0.289	0.299	0.310	0.320	0.332	0.345	0.356	0.370	0.382	0.396	0.409	0.422	0.436	0.451	0.466	0.480	0.495	0.510	0.525	0.540	0.556	0.572	0.588	0.604	0.620	0.636	0.651	0.668	0.684	0.699	0.714	0.730	0.745	0.759	0.774	0.789	0.802	0.815	0.828	0.840	0.852	0.864	0.874	0.881	0.890	0.898	0.904	0.910	0.915	0.919	0.922	0.925	0.925	0.925	0.924	0.921	0.919	0.914	0.908	0.901	0.894	0.885	0.875	0.865	0.852	0.840	0.826	0.814	0.799	0.784	0.768	0.751	0.735	0.719	0.701	0.684	0.666	0.650	0.632	0.615	0.599	0.581	0.565	0.550	0.535	0.521	0.506	0.494	0.481	0.470	0.460	0.451	0.442	0.436	0.430	0.425	0.421	0.419	0.418	0.418	0.419	0.422	0.426	0.431	0.438	0.445	0.454	0.465	0.475	0.488	0.500	0.515	0.530	0.546	0.562	0.580	0.599	0.619	0.638	0.658	0.678	0.698	0.719	0.740	0.761	0.782	0.804	0.825	0.845	0.866	0.886	0.906	0.925	0.942	0.961	0.979	0.995	1.010	1.024	1.036	1.049	1.061	1.070	1.080	1.088	1.094	1.098	1.102	1.104	1.105	1.104	1.101	1.098	1.092	1.086	1.078	1.069	1.059	1.046	1.032	1.018	1.002	0.984	0.966	0.945	0.924	0.902	0.879	0.855	0.831	0.805	0.779	0.751	0.725	0.696	0.668	0.639	0.610	0.579	0.550	0.520	0.490	0.460	0.431	0.402	0.374	0.346	0.318	0.290	0.264	0.238	0.212	0.189	0.165	0.142	0.121	0.100	0.080	0.062	0.045	0.030	0.015	0.001	-0.011	-0.021	-0.030	-0.038	-0.045	-0.049	-0.054	-0.056	-0.056	-0.056	-0.054	-0.051	-0.048	-0.041	-0.034	-0.026	-0.016	-0.006	0.006	0.020	0.032	0.048	0.062	0.079	0.098	0.114	0.134	0.152	0.172	0.192	0.212	0.234	0.255	0.276	0.299	0.319	0.341	0.362	0.384	0.404	0.425	0.446	0.466	0.486	0.505	0.525	0.544	0.560	0.576	0.592	0.608	0.622	0.635	0.649	0.661	0.672	0.682	0.692	0.701	0.710	0.718	0.722	0.728	0.732	0.736	0.739	0.742	0.744	0.742	0.742	0.741	0.741	0.739	0.735	0.731	0.729	0.722	0.719	0.712	0.708	0.700	0.694	0.686	0.680	0.672	0.665	0.658	0.648	0.640	0.631	0.624	0.615	0.606	0.599	0.590	0.582	0.574	0.565	0.558	0.550	0.542	0.535	0.529	0.521	0.515	0.509	0.502	0.498	0.491	0.486	0.480	0.478	0.472	0.469	0.464	0.461	0.459	0.455	0.454	0.451	0.449	0.448	0.446	0.445	0.444	0.442	0.442	0.442	0.442	0.442	0.444	0.444	0.445	0.446	0.448	0.449	0.451	0.452	0.455	0.458	0.460	0.462	0.465	0.468	0.470	0.474	0.476	0.480	0.484	0.488	0.491	0.496	0.499	0.502	0.506	0.511	0.516	0.521	0.525	0.530	0.534	0.540	0.545	0.550	0.556	0.561	0.566	0.572	0.579	0.584	0.589	0.595	0.600	0.606	0.612	0.619	0.625	0.632	0.639	0.645	0.651	0.659	0.666	0.672	0.680	0.686	0.695	0.701	0.709	0.718	0.726	0.734	0.742	0.750	0.759	0.769	0.778	0.788	0.796	0.806	0.816	0.828	0.838	0.849	0.861	0.872	0.885	0.898	0.911	0.924	0.938	0.952	0.966	0.982	0.998	1.014	1.030	1.046	1.064	1.081	1.100	1.119	1.138	1.156	1.178	1.196	1.218	1.239	1.259	1.280	1.300	1.321	1.344	1.366	1.389	1.410	1.432	1.455	1.478	1.499	1.520	1.542	1.564	1.585	1.605	1.626	1.646	1.666	1.685	1.702	1.722	1.740	1.755	1.772	1.789	1.801	1.815	1.828	1.839	1.850	1.859	1.868	1.876	1.882	1.889	1.892	1.896	1.899	1.900	1.900	1.899	1.898	1.894	1.890	1.884	1.878	1.870	1.861	1.852	1.841	1.830	1.819	1.805	1.791	1.776	1.761	1.745	1.729	1.711	1.694	1.675	1.658	1.638	1.618	1.599	1.579	1.559	1.540	1.519	1.499	1.479	1.460	1.440	1.421	1.401	1.382	1.365	1.348	1.330	1.314	1.299	1.282	1.268	1.254	1.241	1.229	1.218	1.205	1.196	1.188	1.179	1.172	1.166	1.162	1.158	1.154	1.152	1.151	1.152	1.152	1.155	1.158	1.161	1.165	1.170	1.176	1.182	1.191	1.200	1.209	1.219	1.229	1.240	1.252	1.265	1.278	1.290	1.302	1.316	1.330	1.344	1.359	1.371	1.385	1.400	1.412	1.426	1.440	1.454	1.465	1.478	1.489	1.500	1.511	1.521	1.531	1.539	1.549	1.556	1.562	1.570	1.576	1.581	1.586	1.590	1.594	1.596	1.599	1.600	1.601	1.602	1.602	1.602	1.601	1.600	1.599	1.596	1.594	1.591	1.589	1.586	1.582	1.579	1.576	1.571	1.569	1.565	1.561	1.558	1.554	1.550	1.546	1.544	1.540	1.538	1.534	1.531	1.529	1.526	1.525	1.522	1.520	1.518	1.515	1.512	1.510	1.509	1.506	1.504	1.501	1.499	1.496	1.494	1.491	1.489	1.485	1.481	1.478	1.472	1.470	1.465	1.459	1.454	1.449	1.442	1.438	1.429	1.421	1.412	1.405	1.396	1.388	1.379	1.369	1.358	1.348	1.336	1.324	1.312	1.301	1.288	1.275	1.261	1.249	1.235	1.221	1.208	1.195	1.180	1.166	1.151	1.138	1.124	1.109	1.095	1.079	1.065	1.050	1.035	1.021	1.006	0.994	0.979	0.966	0.951	0.938	0.925	0.911	0.899	0.886	0.875	0.862	0.850	0.839	0.826	0.816	0.806	0.795	0.785	0.775	0.766	0.756	0.748	0.739	0.730	0.722	0.715	0.708	0.700	0.694	0.688	0.680	0.675	0.670	0.665	0.661	0.656	0.651	0.649	0.645	0.642	0.640	0.638	0.636	0.634	0.632	0.632	0.631	0.631	0.631	0.631	0.631	0.632	0.634	0.635	0.635	0.638	0.639	0.641	0.644	0.645	0.648	0.650	0.652	0.655	0.658	0.661	0.664	0.666	0.670	0.671	0.674	0.676	0.679	0.681	0.684	0.686	0.689	0.690	0.691	0.694	0.695	0.698	0.698	0.699	0.700	0.700	0.701	0.701	0.702	0.702	0.704	0.702	0.704	0.704	0.704	0.705	0.704	0.704	0.704	0.704	0.704	0.705	0.705	0.706	0.706	0.706	0.708	0.709	0.710	0.712	0.715	0.716	0.719	0.722	0.725	0.729	0.732	0.736	0.741	0.746	0.751	0.758	0.764	0.770	0.778	0.785	0.792	0.800	0.809	0.818	0.828	0.838	0.846	0.856	0.866	0.878	0.889	0.899	0.910	0.922	0.934	0.946	0.958	0.969	0.981	0.992	1.006	1.018	1.030	1.042	1.054	1.066	1.079	1.089	1.101	1.112	1.124	1.134	1.144	1.154	1.165	1.174	1.184	1.192	1.201	1.209	1.218	1.225	1.232	1.240	1.246	1.252	1.259	1.264	1.269	1.272	1.278	1.281	1.285	1.288	1.291	1.294	1.296	1.298	1.300	1.301	1.301	1.302	1.302	1.302	1.302	1.301	1.300	1.300	1.299	1.298	1.294	1.292	1.290	1.288	1.285	1.281	1.278	1.274	1.269	1.264	1.259	1.254	1.249	1.244	1.238	1.231	1.225	1.219	1.211	1.204	1.196	1.189	1.181	1.172	1.164	1.155	1.146	1.136	1.128	1.118	1.108	1.098	1.086	1.076	1.066	1.055	1.044	1.032	1.021	1.010	0.999	0.986	0.976	0.964	0.952	0.941	0.930	0.919	0.908	0.896	100.000	5.000	2.000	1.000	3.000	0.000	0.000	0.000	0.000	0.000	0.000	0.000	0.000	0.000	0.000	0.000	0.000	0.000	-1.112	-1.095	-1.074	-1.051	-1.029	-1.005	-0.981	-0.955	-0.930	-0.904	-0.878	-0.851	-0.824	-0.798	-0.770	-0.744	-0.716	-0.690	-0.665	-0.640	-0.614	-0.591	-0.568	-0.545	-0.525	-0.505	-0.486	-0.469	-0.454	-0.439	-0.426	-0.415	-0.405	-0.398	-0.392	-0.389	-0.385	-0.385	-0.388	-0.391	-0.395	-0.402	-0.412	-0.425	-0.438	-0.451	-0.469	-0.488	-0.507	-0.529	-0.554	-0.578	-0.604	-0.631	-0.661	-0.692	-0.722	-0.755	-0.790	-0.824	-0.860	-0.895	-0.931	-0.969	-1.006	-1.044	-1.081	-1.118	-1.156	-1.194	-1.231	-1.266	-1.304	-1.339	-1.374	-1.406	-1.440	-1.471	-1.502	-1.531	-1.561	-1.588	-1.612	-1.638	-1.661	-1.681	-1.702	-1.719	-1.736	-1.751	-1.764	-1.775	-1.785	-1.791	-1.798	-1.800	-1.804	-1.802	-1.801	-1.799	-1.792	-1.786	-1.778	-1.768	-1.755	-1.741	-1.726	-1.710	-1.692	-1.672	-1.652	-1.630	-1.606	-1.581	-1.556	-1.530	-1.502	-1.475	-1.445	-1.416	-1.386	-1.355	-1.324	-1.292	-1.261	-1.229	-1.196	-1.165	-1.131	-1.100	-1.068	-1.036	-1.004	-0.972	-0.941	-0.911	-0.881	-0.852	-0.822	-0.795	-0.768	-0.741	-0.716	-0.691	-0.668	-0.645	-0.622	-0.601	-0.580	-0.561	-0.542	-0.525	-0.509	-0.494	-0.478	-0.465	-0.452	-0.441	-0.430	-0.420	-0.411	-0.404	-0.396	-0.390	-0.385	-0.381	-0.378	-0.375	-0.374	-0.371	-0.371	-0.371	-0.372	-0.374	-0.376	-0.380	-0.382	-0.388	-0.392	-0.398	-0.404	-0.410	-0.416	-0.424	-0.431	-0.440	-0.448	-0.455	-0.464	-0.471	-0.481	-0.490	-0.499	-0.509	-0.519	-0.528	-0.538	-0.548	-0.556	-0.566	-0.575	-0.585	-0.594	-0.602	-0.611	-0.619	-0.628	-0.635	-0.641	-0.650	-0.656	-0.662	-0.669	-0.674	-0.679	-0.682	-0.688	-0.690	-0.694	-0.698	-0.700	-0.702	-0.704	-0.705	-0.705	-0.705	-0.705	-0.705	-0.704	-0.704	-0.701	-0.700	-0.698	-0.695	-0.692	-0.690	-0.688	-0.684	-0.681	-0.679	-0.675	-0.671	-0.669	-0.665	-0.661	-0.658	-0.654	-0.651	-0.648	-0.645	-0.642	-0.639	-0.638	-0.634	-0.631	-0.629	-0.626	-0.624	-0.622	-0.620	-0.619	-0.618	-0.616	-0.614	-0.614	-0.611	-0.610	-0.609	-0.608	-0.606	-0.604	-0.602	-0.601	-0.599	-0.599	-0.595	-0.594	-0.591	-0.589	-0.585	-0.581	-0.578	-0.574	-0.570	-0.565	-0.560	-0.554	-0.548	-0.541	-0.534	-0.526	-0.519	-0.510	-0.501	-0.491	-0.484	-0.472	-0.461	-0.450	-0.439	-0.428	-0.415	-0.401	-0.388	-0.375	-0.360	-0.346	-0.331	-0.316	-0.301	-0.285	-0.269	-0.252	-0.235	-0.219	-0.202	-0.184	-0.166	-0.150	-0.132	-0.114	-0.095	-0.078	-0.060	-0.042	-0.025	-0.008	0.010	0.028	0.044	0.061	0.079	0.095	0.111	0.128	0.144	0.158	0.172	0.188	0.201	0.215	0.228	0.240	0.252	0.264	0.276	0.286	0.296	0.306	0.314	0.322	0.329	0.335	0.340	0.345	0.349	0.351	0.354	0.356	0.356	0.356	0.356	0.355	0.352	0.348	0.344	0.339	0.332	0.326	0.320	0.311	0.302	0.292	0.282	0.270	0.258	0.246	0.234	0.219	0.205	0.190	0.175	0.159	0.142	0.126	0.109	0.092	0.075	0.058	0.040	0.022	0.005	-0.014	-0.031	-0.049	-0.065	-0.082	-0.100	-0.115	-0.131	-0.148	-0.162	-0.178	-0.191	-0.205	-0.218	-0.230	-0.242	-0.252	-0.262	-0.271	-0.281	-0.289	-0.295	-0.301	-0.306	-0.310	-0.314	-0.316	-0.316	-0.318	-0.316	-0.315	-0.312	-0.309	-0.306	-0.300	-0.295	-0.290	-0.281	-0.274	-0.266	-0.256	-0.246	-0.236	-0.226	-0.214	-0.201	-0.190	-0.178	-0.164	-0.150	-0.138	-0.124	-0.110	-0.096	-0.084	-0.069	-0.056	-0.042	-0.030	-0.018	-0.005	0.009	0.020	0.030	0.041	0.051	0.062	0.071	0.080	0.088	0.095	0.102	0.109	0.115	0.120	0.125	0.129	0.132	0.136	0.139	0.140	0.142	0.142	0.144	0.144	0.144	0.144	0.144	0.142	0.141	0.140	0.139	0.138	0.136	0.134	0.132	0.131	0.129	0.129	0.128	0.125	0.125	0.124	0.124	0.124	0.124	0.122	0.122	0.124	0.125	0.126	0.126	0.128	0.130	0.130	0.132	0.134	0.136	0.139	0.139	0.141	0.144	0.146	0.146	0.149	0.150	0.151	0.152	0.152	0.154	0.155	0.155	0.155	0.155	0.154	0.154	0.151	0.151	0.149	0.148	0.144	0.141	0.138	0.135	0.131	0.128	0.124	0.120	0.115	0.110	0.105	0.101	0.098	0.092	0.088	0.084	0.079	0.075	0.071	0.068	0.064	0.060	0.058	0.054	0.052	0.050	0.048	0.046	0.044	0.044	0.042	0.041	0.041	0.040	0.041	0.042	0.041	0.042	0.044	0.045	0.046	0.049	0.049	0.051	0.052	0.054	0.055	0.056	0.058	0.059	0.060	0.060	0.061	0.061	0.061	0.060	0.060	0.059	0.059	0.056	0.054	0.052	0.049	0.045	0.042	0.038	0.034	0.030	0.024	0.019	0.012	0.006	0.000	-0.006	-0.012	-0.021	-0.028	-0.035	-0.044	-0.051	-0.059	-0.066	-0.075	-0.082	-0.090	-0.099	-0.106	-0.114	-0.121	-0.128	-0.135	-0.141	-0.148	-0.152	-0.159	-0.164	-0.169	-0.174	-0.176	-0.180	-0.182	-0.186	-0.189	-0.190	-0.191	-0.194	-0.194	-0.192	-0.192	-0.192	-0.191	-0.190	-0.188	-0.185	-0.182	-0.180	-0.176	-0.172	-0.169	-0.165	-0.160	-0.156	-0.151	-0.148	-0.142	-0.138	-0.132	-0.128	-0.122	-0.118	-0.112	-0.109	-0.104	-0.101	-0.096	-0.092	-0.089	-0.085	-0.082	-0.080	-0.078	-0.076	-0.075	-0.074	-0.072	-0.071	-0.071	-0.071	-0.071	-0.072	-0.074	-0.074	-0.076	-0.078	-0.081	-0.084	-0.086	-0.090	-0.092	-0.096	-0.100	-0.104	-0.108	-0.111	-0.115	-0.120	-0.122	-0.126	-0.130	-0.134	-0.139	-0.141	-0.144	-0.145	-0.148	-0.150	-0.151	-0.151	-0.152	-0.152	-0.151	-0.150	-0.148	-0.145	-0.141	-0.136	-0.131	-0.126	-0.120	-0.112	-0.105	-0.096	-0.088	-0.076	-0.065	-0.054	-0.042	-0.029	-0.015	0.000	0.014	0.029	0.045	0.060	0.078	0.095	0.112	0.129	0.146	0.164	0.181	0.199	0.216	0.234	0.251	0.268	0.285	0.301	0.319	0.334	0.349	0.364	0.378	0.390	0.402	0.414	0.425	0.435	0.442	0.450	0.456	0.461	0.466	0.470	0.472	0.474	0.472	0.471	0.469	0.466	0.460	0.455	0.448	0.439	0.430	0.418	0.406	0.394	0.380	0.364	0.349	0.331	0.312	0.294	0.274	0.252	0.231	0.209	0.185	0.160	0.135	0.110	0.082	0.056	0.028	0.000	-0.029	-0.058	-0.088	-0.118	-0.146	-0.178	-0.209	-0.239	-0.270	-0.300	-0.332	-0.362	-0.392	-0.424	-0.454	-0.484	-0.514	-0.544	-0.572	-0.601	-0.630	-0.658	-0.684	-0.711	-0.738	-0.762	-0.786	-0.810	-0.832	-0.855	-0.875	-0.896	-0.914	-0.932	-0.950	-0.966	-0.981	-0.995	-1.009	-1.020	-1.031	-1.039	-1.048	-1.055	-1.060	-1.065	-1.069	-1.072	-1.072	-1.072	-1.072	-1.070	-1.068	-1.062	-1.058	-1.051	-1.042	-1.035	-1.026	-1.016	-1.005	-0.994	-0.981	-0.969	-0.956	-0.942	-0.928	-0.912	-0.898	-0.884	-0.868	-0.851	-0.835	-0.820	-0.804	-0.789	-0.774	-0.759	-0.744	-0.729	-0.715	-0.700	-0.686	-0.674	-0.661	-0.649	-0.638	-0.626	-0.616	-0.605	-0.596	-0.589	-0.581	-0.574	-0.569	-0.562	-0.558	-0.552	-0.551	-0.546	-0.545	-0.544	-0.544	-0.542	-0.544	-0.545	-0.546	-0.548	-0.550	-0.552	-0.556	-0.559	-0.562	-0.568	-0.571	-0.575	-0.580	-0.584	-0.589	-0.592	-0.596	-0.601	-0.605	-0.609	-0.612	-0.616	-0.620	-0.622	-0.625	-0.628	-0.629	-0.631	-0.631	-0.632	-0.632	-0.632	-0.631	-0.630	-0.628	-0.625	-0.621	-0.619	-0.614	-0.609	-0.602	-0.596	-0.590	-0.584	-0.575	-0.568	-0.559	-0.551	-0.541	-0.531	-0.521	-0.511	-0.500	-0.490	-0.479	-0.466	-0.455	-0.442	-0.432	-0.420	-0.408	-0.396	-0.384	-0.372	-0.360	-0.349	-0.338	-0.325	-0.315	-0.305	-0.292	-0.282	-0.272	-0.264	-0.254	-0.245	-0.238	-0.229	-0.221	-0.214	-0.208	-0.201	-0.196	-0.190	-0.185	-0.181	-0.178	-0.174	-0.170	-0.168	-0.165	-0.165	-0.164	-0.162	-0.161	-0.161	-0.161	-0.161	-0.162	-0.164	-0.164	-0.166	-0.168	-0.169	-0.170	-0.172	-0.174	-0.176	-0.176	-0.179	-0.180	-0.181	-0.182	-0.184	-0.184	-0.184	-0.182	-0.182	-0.181	-0.181	-0.179	-0.176	-0.175	-0.171	-0.168	-0.164	-0.159	-0.154	-0.148	-0.141	-0.136	-0.129	-0.120	-0.111	-0.102	-0.092	-0.084	-0.074	-0.062	-0.051	-0.039	-0.028	-0.015	-0.002	0.011	0.024	0.038	0.051	0.065	0.080	0.092	0.106	0.120	0.134	0.146	0.160	0.172	0.185	0.199	0.210	0.222	0.234	0.245	0.255	0.265	0.275	0.286	0.295	0.304	0.311	0.318	0.325	0.332	0.339	0.344	0.350	0.354	0.359	0.362	0.365	0.369	0.371	0.374	0.376	0.379	0.381	0.382	0.385	0.388	0.388	0.390	0.392	0.394	0.396	0.398	0.401	0.404	0.406	0.409	0.412	0.416	0.421	0.425	0.430	0.434	0.440	0.445	0.452	0.459	0.465	0.472	0.481	0.489	0.499	0.506	0.516	0.526	0.538	0.548	0.561	0.572	0.585	0.598	0.610	0.624	0.638	0.652	0.668	0.684	0.700	0.715	0.732	0.750	0.768	0.786	0.805	0.824	0.844	0.862	0.882	0.905	0.926	0.948	0.970	0.994	1.018	1.040	1.065	1.090	1.116	1.142	1.169	1.196	1.222	1.250	1.278	1.305	1.334	1.364	1.392	1.421	1.450	1.480	1.509	1.538	1.568	1.596	1.625	1.654	1.682	1.711	1.739	1.766	1.792	1.819	1.845	1.869	1.892	1.915	1.939	1.960	1.979	2.000	2.016	2.034	2.050	2.065	2.079	2.090	2.101	2.112	2.120	2.129	2.135	2.141	2.145	2.148	2.150	2.151	2.150	2.149	2.148	2.144	2.140	2.135	2.128	2.122	2.114	2.106	2.096	2.088	2.078	2.066	2.056	2.045	2.033	2.021	2.009	1.998	1.985	1.974	1.961	1.949	1.938	1.926	1.915	1.904	1.892	1.882	1.871	1.862	1.852	1.844	1.834	1.826	1.819	1.811	1.804	1.798	1.791	1.784	1.779	1.775	1.769	1.766	1.761	1.758	1.755	1.752	1.750	1.748	1.745	1.744	1.742	1.741	1.740	1.740	1.739	1.738	1.735	1.734	1.734	1.731	1.731	1.729	1.729	1.726	1.724	1.721	1.719	1.715	1.712	1.708	1.704	1.699	1.694	1.688	1.682	1.675	1.669	1.661	1.652	1.644	1.634	1.625	1.614	1.602	1.590	1.576	1.562	1.550	1.535	1.520	1.504	1.488	1.470	1.454	1.436	1.418	1.399	1.379	1.360	1.340	1.319	1.298	1.278	1.256	1.235	1.214	1.191	1.169	1.149	1.126	1.105	1.082	1.061	1.039	1.018	0.998	0.975	0.955	0.934	0.914	0.892	0.874	0.854	0.835	0.816	0.799	0.780	0.764	0.746	0.729	0.714	0.698	0.681	0.666	0.652	0.636	0.622	0.609	0.595	0.581	0.569	0.558	0.545	0.534	0.521	0.511	0.501	0.490	0.481	0.472	0.464	0.455	0.448	0.440	0.432	0.426	0.420	0.415	0.410	0.406	0.401	0.398	0.395	0.394	0.391	0.391	0.392	0.392	0.395	0.398	0.400	0.406	0.410	0.418	0.424	0.432	0.441	0.451	0.461	0.474	0.488	0.501	0.516	0.531	0.548	0.566	0.584	0.602	0.622	0.642	0.662	0.685	0.706	0.729	0.751	0.774	0.798	0.821	0.845	0.869	0.894	0.916	0.940	0.962	0.986	1.009	1.031	1.054	1.074	1.095	1.115	1.134	1.152	1.170	1.186	1.202	1.216	1.229	1.241	1.252	1.262	1.272	1.280	1.286	1.292	1.296	1.300	1.301	1.302	1.302	1.301	1.299	1.296	1.292	1.288	1.282	1.276	1.270	1.262	1.255	1.245	1.238	1.228	1.219	1.209	1.200	1.189	1.179	1.170	1.160	1.150	1.141	1.131	1.124	1.116	1.109	1.100	1.094	1.089	1.084	1.080	1.076	1.074	1.072	1.071	1.070	1.071	1.072	1.075	1.079	1.084	1.089	1.096	1.102	1.110	1.119	1.130	1.140	1.151	1.164	1.176	1.189	1.202	1.218	1.234	1.249	1.264	1.281	1.298	1.315	1.331	1.348	1.365	1.382	1.400	1.416	1.432	1.449	1.465	1.481	1.498	1.512	1.526	1.541	1.554	1.568	1.579	1.591	1.600	1.611	1.620	1.628	1.635	1.641	1.646	1.651	1.654	1.656	1.656	1.658	1.656	1.654	1.651	1.646	1.642	1.636	1.629	1.620	1.611	1.601	1.590	1.579	1.565	1.552	1.539	1.524	1.508	1.491	1.475	1.458	1.439	1.421	1.402	1.382	1.362	1.342	1.322	1.301	1.281	1.260	1.239	1.216	1.196	1.175	1.151	1.130	1.109	1.088	1.066	1.045	1.022	1.001	0.980	0.960	0.939	0.918	0.898	0.878	0.858	0.836	0.818	0.798	0.779	0.760	0.741	0.722	0.704	0.686	0.668	0.649	0.631	0.612	0.596	0.579	0.561	0.544	0.528	0.511	0.494	0.476	0.460	0.445	0.429	0.412	0.398	0.381	0.365	0.350	0.334	0.320	0.305	0.290	0.275	0.261	0.248	0.234	0.220	0.206	0.194	0.180	0.168	0.155	0.144	0.131	0.121	0.110	0.099	0.089	0.078	0.069	0.059	0.051	0.042	0.035	0.026	0.019	0.011	0.005	-0.001	-0.008	-0.012	-0.018	-0.022	-0.028	-0.031	-0.035	-0.039	-0.042	-0.044	-0.048	-0.049	-0.050	-0.051	-0.054	-0.054	-0.055	-0.056	-0.056	-0.056	-0.056	-0.056	-0.054	-0.054	-0.052	-0.050	-0.049	-0.046	-0.045	-0.041	-0.039	-0.035	-0.031	-0.029	-0.025	-0.021	-0.018	-0.012	-0.006	-0.002	0.002	0.009	0.014	0.019	0.024	0.030	0.035	0.041	0.046	0.052	0.059	0.065	0.071	0.078	0.082	0.089	0.095	0.100	0.106	0.111	0.118	0.121	0.126	0.131	0.135	0.140	0.142	0.148	0.151	0.155	0.158	0.160	0.161	0.164	0.165	0.166	0.169	0.169	0.170	0.170	0.170	0.170	0.170	0.169	0.169	0.168	0.166	0.165	0.164	0.164	0.162	0.162	0.161	0.161	0.160	0.160	0.160	0.160	0.161	0.162	0.164	0.165	0.168	0.170	0.174	0.178	0.181	0.188	0.191	0.198	0.205	0.212	0.220	0.229	0.236	0.246	0.258	0.269	0.280	0.292	0.305	0.319	0.332	0.348	0.362	0.378	0.394	0.411	0.428	0.445	0.462	0.481	0.499	0.518	0.536	0.555	0.574	0.592	0.611	0.631	0.649	0.669	0.688	0.706	0.724	0.742	0.761	0.778	0.794	0.811	0.828	0.842	0.858	0.872	0.885	0.899	0.912	0.924	0.935	0.946	0.958	0.966	0.975	0.982	0.989	0.995	1.001	1.006	1.010	1.014	1.016	1.019	1.020	1.021	1.020	1.020	1.018	1.015	1.014	1.010	1.006	1.002	0.998	0.992	0.988	0.982	0.976	0.970	0.964	0.958	0.949	0.942	0.935	0.926	0.920	0.911	0.904	0.895	0.888	0.879	0.871	0.864	0.854	0.846	0.840	0.831	0.824	0.816	0.808	0.801	0.794	0.786	0.779	0.772	0.765	0.759	0.752	0.745	0.739	0.732	0.726	0.720	0.714	0.708	0.701	0.695	0.690	0.682	0.678	0.670	0.665	0.659	0.652	0.646	0.640	0.634	0.628	0.620	0.614	0.608	0.600	0.592	0.585	0.579	0.571	0.565	0.556	0.550	0.544	0.535	0.528	0.520	0.511	0.504	0.496	0.489	0.480	0.474	0.465	0.456	0.449	0.442	0.434	0.426	0.419	0.410	0.404	0.395	0.388	0.380	0.372	0.365	0.358	0.350	0.342	0.334	0.328	0.320	0.311	0.302	0.295	0.286	0.279	0.270	0.262	0.254	0.245	0.236	0.228	0.218	0.209	0.198	0.188	0.178	0.168	0.158	0.146	0.136	0.124	0.114	0.101	0.090	0.078	0.066	0.052	0.040	0.028	0.014	0.001	-0.012	-0.025	-0.039	-0.052	-0.065	-0.080	-0.094	-0.106	-0.120	-0.134	-0.146	-0.159	-0.171	-0.184	-0.196	-0.208	-0.219	-0.230	-0.241	-0.251	-0.261	-0.270	-0.279	-0.286	-0.295	-0.301	-0.308	-0.314	-0.319	-0.321	-0.325	-0.328	-0.329	-0.329	-0.329	-0.328	-0.325	-0.322	-0.319	-0.315	-0.309	-0.301	-0.295	-0.285	-0.276	-0.265	-0.255	-0.244	-0.231	-0.219	-0.204	-0.189	-0.174	-0.156	-0.140	-0.122	-0.105	-0.086	-0.069	-0.049	-0.029	-0.010	0.010	0.029	0.049	0.070	0.090	0.109	0.129	0.148	0.166	0.185	0.204	0.221	0.239	0.255	0.271	0.286	0.300	0.314	0.326	0.339	0.350	0.360	0.369	0.376	0.384	0.390	0.395	0.398	0.401	0.402	0.402	0.401	0.400	0.398	0.392	0.389	0.382	0.375	0.368	0.359	0.349	0.339	0.328	0.316	0.304	0.291	0.278	0.265	0.250	0.235	0.221	0.206	0.191	0.176	0.161	0.148	0.131	0.118	0.104	0.090	0.078	0.066	0.054	0.042	0.031	0.022	0.014	0.006	0.000	-0.006	-0.011	-0.014	-0.018	-0.019	-0.018	-0.016	-0.015	-0.011	-0.006	0.000	0.006	0.015	0.024	0.035	0.048	0.060	0.074	0.090	0.106	0.122	0.140	0.158	0.178	0.198	0.218	0.239	0.261	0.282	0.305	0.328	0.351	0.374	0.396	0.420	0.441	0.465	0.488	0.510	0.531	0.554	0.574	0.594	0.614	0.632	0.652	0.670	0.686	0.702	0.716	0.731	0.744	0.758	0.768	0.779	0.789	0.796	0.804	0.811	0.816	0.821	0.825	0.828	0.829	0.831	0.830	0.830	0.829	0.826	0.824	0.820	0.816	0.811	0.806	0.800	0.795	0.788	0.782	0.775	0.766	0.760	0.751	0.745	0.736	0.728	0.721	0.712	0.704	0.698	0.689	0.681	0.674	0.668	0.660	0.652	0.645	0.640	0.634	0.628	0.622	0.616	0.611	0.606	0.602	0.598	0.594	0.590	0.586	0.582	0.579	0.576	0.572	0.569	0.566	0.562	0.561	0.559	0.555	0.552	0.549	0.546	0.542	0.540	0.535	0.531	0.526	0.521	0.516	0.511	0.506	0.500	0.494	0.488	0.480	0.472	0.465	0.458	0.450	0.441	0.430	0.422	0.412	0.402	0.391	0.380	0.368	0.358	0.345	0.331	0.320	0.306	0.292	0.279	0.265	0.250	0.236	0.221	0.208	0.191	0.178	0.162	0.146	0.132	0.116	0.101	0.086	0.070	0.056	0.041	0.025	0.010	-0.005	-0.019	-0.035	-0.049	-0.064	-0.078	-0.091	-0.105	-0.119	-0.132	-0.145	-0.158	-0.171	-0.182	-0.196	-0.206	-0.219	-0.230	-0.241	-0.252	-0.262	-0.272	-0.282	-0.294	-0.302	-0.311	-0.321	-0.330	-0.338	-0.345	-0.352	-0.360	-0.369	-0.375	-0.381	-0.389	-0.395	-0.401	-0.406	-0.411	-0.416	-0.421	-0.426	-0.430	-0.434	-0.438	-0.440	-0.442	-0.445	-0.449	-0.450	-0.451	-0.454	-0.455	-0.456	-0.456	-0.458	-0.459	-0.459	-0.459	-0.459	-0.458	-0.458	-0.458	-0.456	-0.456	-0.454	-0.454	-0.452	-0.451	-0.450	-0.450	-0.449	-0.448	-0.448	-0.448	-0.446	-0.446	-0.446	-0.446	-0.448	-0.449	-0.449	-0.451	-0.454	-0.456	-0.460	-0.464	-0.469	-0.474	-0.479	-0.484	-0.490	-0.498	-0.504	-0.512	-0.521	-0.530	-0.540	-0.550	-0.560	-0.571	-0.582	-0.594	-0.606	-0.619	-0.632	-0.646	-0.661	-0.675	-0.689	-0.705	-0.720	-0.736	-0.752	-0.769	-0.786	-0.802	-0.820	-0.838	-0.854	-0.871	-0.889	-0.906	-0.924	-0.941	-0.959	-0.976	-0.994	-1.011	-1.029	-1.045	-1.062	-1.079	-1.095	-1.112	-1.128	-1.144	-1.159	-1.174	-1.189	-1.202	-1.218	-1.231	-1.244	-1.258	-1.269	-1.281	-1.292	-1.302	-1.312	-1.322	-1.331	-1.340	-1.349	-1.355	-1.361	-1.368	-1.372	-1.376	-1.380	-1.382	-1.385	-1.386	-1.386	-1.386	-1.386	-1.385	-1.381	-1.378	-1.375	-1.370	-1.365	-1.358	-1.351	-1.342	-1.335	-1.328	-1.316	-1.308	-1.296	-1.286	-1.275	-1.264	-1.251	-1.239	-1.226	-1.212	-1.200	-1.188	-1.175	-1.162	-1.150	-1.138	-1.125	-1.112	-1.100	-1.089	-1.078	-1.065	-1.055	-1.045	-1.035	-1.025	-1.016	-1.006	-0.999	-0.991	-0.984	-0.978	-0.971	-0.966	-0.960	-0.956	-0.952	-0.948	-0.945	-0.942	-0.940	-0.938	-0.935	-0.934	-0.931	-0.931	-0.930	-0.929	-0.930	-0.929	-0.928	-0.928	-0.926	-0.926	-0.924	-0.924	-0.922	-0.920	-0.919	-0.916	-0.915	-0.912	-0.909	-0.906	-0.902	-0.899	-0.895	-0.890	-0.885	-0.879	-0.872	-0.866	-0.859	-0.851	-0.845	-0.838	-0.828	-0.820	-0.811	-0.801	-0.792	-0.782	-0.774	-0.764	-0.752	-0.742	-0.732	-0.722	-0.714	-0.704	-0.694	-0.684	-0.675	-0.665	-0.656	-0.648	-0.639	-0.630	-0.622	-0.614	-0.608	-0.600	-0.594	-0.586	-0.581	-0.576	-0.570	-0.566	-0.561	-0.559	-0.555	-0.551	-0.548	-0.545	-0.544	-0.542	-0.541	-0.540	-0.539	-0.540	-0.539	-0.539	-0.539	-0.540	-0.541	-0.541	-0.542	-0.544	-0.545	-0.548	-0.549	-0.550	-0.551	-0.554	-0.555	-0.558	-0.559	-0.561	-0.562	-0.565	-0.565	-0.568	-0.569	-0.570	-0.570	-0.572	-0.572	-0.572	-0.572	-0.574	-0.572	-0.571	-0.570	-0.570	-0.569	-0.566	-0.564	-0.562	-0.559	-0.555	-0.551	-0.549	-0.542	-0.538	-0.532	-0.528	-0.521	-0.514	-0.507	-0.499	-0.491	-0.482	-0.472	-0.465	-0.454	-0.444	-0.432	-0.422	-0.411	-0.399	-0.386	-0.374	-0.361	-0.348	-0.335	-0.321	-0.309	-0.295	-0.281	-0.268	-0.254	-0.241	-0.228	-0.215	-0.204	-0.190	-0.178	-0.168	-0.155	-0.144	-0.134	-0.125	-0.116	-0.108	-0.101	-0.094	-0.089	-0.084	-0.081	-0.079	-0.076	-0.076	-0.078	-0.080	-0.084	-0.088	-0.092	-0.100	-0.109	-0.118	-0.129	-0.141	-0.155	-0.170	-0.185	-0.202	-0.220	-0.240	-0.259	-0.280	-0.302	-0.325	-0.350	-0.374	-0.400	-0.425	-0.451	-0.479	-0.506	-0.535	-0.562	-0.591	-0.620	-0.649	-0.678	-0.706	-0.735	-0.762	-0.791	-0.819	-0.845	-0.871	-0.898	-0.922	-0.948	-0.971	-0.994	-1.015	-1.038	-1.058	-1.076	-1.094	-1.110	-1.126	-1.140	-1.154	-1.166	-1.178	-1.188	-1.195	-1.202	-1.209	-1.214	-1.218	-1.220	-1.221	-1.222	-1.220	-1.219	-1.216	-1.211	-1.206	-1.200	-1.194	-1.186	-1.178	-1.168	-1.158	-1.146	-1.135	-1.121	-1.109	-1.095	-1.081	-1.068	-1.052	-1.038	-1.022	-1.006	-0.990	-0.974	-0.956	-0.941	-0.924	-0.906	-0.890	-0.874	-0.856	-0.840	-0.824	-0.808	-0.790	-0.775	-0.760	-0.744	-0.730	-0.715	-0.701	-0.688	-0.675	-0.661	-0.649	-0.639	-0.628	-0.618	-0.608	-0.599	-0.590	-0.582	-0.576	-0.570	-0.564	-0.560	-0.555	-0.552	-0.550	-0.549	-0.549	-0.549	-0.550	-0.552	-0.555	-0.559	-0.562	-0.568	-0.574	-0.581	-0.589	-0.598	-0.608	-0.618	-0.629	-0.640	-0.652	-0.666	-0.679	-0.694	-0.709	-0.725	-0.741	-0.758	-0.775	-0.794	-0.811	-0.829	-0.849	-0.869	-0.889	-0.909	-0.929	-0.949	-0.969	-0.991	-1.012	-1.035	-1.055	-1.078	-1.100	-1.122	-1.144	-1.166	-1.189	-1.211	-1.234	-1.256	-1.279	-1.302	-1.325	-1.348	-1.370	-1.394	-1.416	-1.439	-1.461	-1.484	-1.506	-1.528	-1.551	-1.572	-1.594	-1.618	-1.640	-1.661	-1.682	-1.704	-1.725	-1.748	-1.768	-1.789	-1.809	-1.829	-1.850	-1.870	-1.890	-1.910	-1.929	-1.949	-1.968	-1.985	-2.004	-2.022	-2.040	-2.058	-2.075	-2.091	-2.108	-2.124	-2.139	-2.154	-2.170	-2.182	-2.198	-2.210	-2.224	-2.236	-2.249	-2.260	-2.272	-2.282	-2.294	-2.304	-2.315	-2.324	-2.335	-2.344	-2.352	-2.361	-2.371	-2.379	-2.388	-2.396	-2.402	-2.411	-2.419	-2.428	-2.435	-2.442	-2.450	-2.458	-2.465	-2.472	-2.480	-2.488	-2.496	-2.502	-2.510	-2.518	-2.526	-2.535	-2.542	-2.550	-2.558	-2.565	-2.572	-2.580	-2.588	-2.595	-2.602	-2.609	-2.616	-2.622	-2.629	-2.635	-2.641	-2.646	-2.651	-2.656	-2.660	-2.664	-2.666	-2.670	-2.672	-2.674	-2.675	-2.676	-2.676	-2.675	-2.675	-2.672	-2.670	-2.668	-2.662	-2.659	-2.655	-2.649	-2.645	-2.638	-2.632	-2.625	-2.618	-2.610	-2.602	-2.594	-2.585	-2.578	-2.568	-2.559	-2.550	-2.540	-2.530	-2.522	-2.514	-2.505	-2.495	-2.488	-2.479	-2.471	-2.462	-2.455	-2.448	-2.441	-2.435	-2.430	-2.425	-2.420	-2.416	-2.412	-2.410	-2.408	-2.406	-2.405	-2.405	-2.405	-2.405	-2.406	-2.408	-2.409	-2.411	-2.414	-2.419	-2.421	-2.425	-2.429	-2.435	-2.440	-2.445	-2.449	-2.455	-2.459	-2.465	-2.471	-2.475	-2.480	-2.485	-2.490	-2.495	-2.500	-2.502	-2.508	-2.510	-2.515	-2.518	-2.519	-2.521	-2.524	-2.524	-2.525	-2.525	-2.525	-2.525	-2.524	-2.522	-2.520	-2.518	-2.514	-2.510	-2.508	-2.502	-2.496	-2.490	-2.484	-2.478	-2.471	-2.465	-2.458	-2.449	-2.440	-2.432	-2.424	-2.415	-2.406	-2.396	-2.388	-2.378	-2.366	-2.358	-2.348	-2.338	-2.328	-2.318	-2.308	-2.298	-2.288	-2.279	-2.269	-2.260	-2.250	-2.241	-2.232	-2.224	-2.215	-2.208	-2.200	-2.191	-2.184	-2.178	-2.170	-2.164	-2.159	-2.152	-2.146	-2.140	-2.136	-2.130	-2.125	-2.121	-2.118	-2.115	-2.110	-2.108	-2.105	-2.102	-2.102	-2.100	-2.099	-2.098	-2.098	-2.096	-2.096	-2.098	-2.098	-2.098	-2.099	-2.101	-2.102	-2.105	-2.108	-2.111	-2.114	-2.118	-2.121	-2.126	-2.132	-2.139	-2.144	-2.150	-2.159	-2.166	-2.174	-2.182	-2.191	-2.200	-2.210	-2.221	-2.232	-2.242	-2.255	-2.266	-2.279	-2.291	-2.304	-2.316	-2.331	-2.344	-2.358	-2.371	-2.385	-2.399	-2.414	-2.428	-2.442	-2.455	-2.470	-2.482	-2.496	-2.509	-2.521	-2.534	-2.545	-2.556	-2.568	-2.578	-2.586	-2.595	-2.602	-2.610	-2.616	-2.622	-2.628	-2.631	-2.635	-2.638	-2.640	-2.641	-2.641	-2.641	-2.639	-2.636	-2.634	-2.629	-2.625	-2.619	-2.612	-2.606	-2.599	-2.591	-2.582	-2.575	-2.565	-2.556	-2.546	-2.536	-2.526	-2.516	-2.505	-2.496	-2.485	-2.475	-2.464	-2.455	-2.445	-2.436	-2.426	-2.419	-2.410	-2.402	-2.394	-2.386	-2.379	-2.372	-2.366	-2.361	-2.356	-2.351	-2.346	-2.341	-2.338	-2.335	-2.331	-2.329	-2.326	-2.325	-2.321	-2.320	-2.318	-2.316	-2.314	-2.311	-2.310	-2.306	-2.305	-2.302	-2.299	-2.296	-2.291	-2.286	-2.281	-2.276	-2.269	-2.261	-2.255	-2.246	-2.235	-2.226	-2.215	-2.202	-2.189	-2.174	-2.159	-2.144	-2.126	-2.108	-2.088	-2.068	-2.046	-2.025	-2.001	-1.978	-1.951	-1.925	-1.899	-1.870	-1.841	-1.811	-1.781	-1.750	-1.719	-1.686	-1.655	-1.621	-1.588	-1.554	-1.519	-1.484	-1.450	-1.415	-1.381	-1.349	-1.315	-1.281	-1.248	-1.215	-1.184	-1.154	-1.122	-1.092	-1.065	-1.038	-1.011	-0.986	-0.961	-0.938	-0.916	-0.896	-0.879	-0.862	-0.846	-0.831	-0.820	-0.810	-0.801	-0.794	-0.789	-0.785	-0.784	-0.784	-0.786	-0.790	-0.795	-0.802	-0.811	-0.822	-0.834	-0.849	-0.864	-0.880	-0.899	-0.919	-0.940	-0.960	-0.985	-1.009	-1.034	-1.060	-1.086	-1.114	-1.142	-1.171	-1.199	-1.229	-1.258	-1.288	-1.319	-1.348	-1.378	-1.408	-1.436	-1.466	-1.494	-1.522	-1.550	-1.576	-1.604	-1.628	-1.652	-1.678	-1.701	-1.722	-1.745	-1.765	-1.785	-1.802	-1.821	-1.838	-1.852	-1.868	-1.881	-1.894	-1.906	-1.916	-1.925	-1.934	-1.942	-1.950	-1.956	-1.962	-1.965	-1.970	-1.971	-1.974	-1.976	-1.975	-1.976	-1.975	-1.974	-1.971	-1.968	-1.965	-1.961	-1.956	-1.951	-1.948	-1.941	-1.935	-1.929	-1.921	-1.914	-1.906	-1.899	-1.890	-1.881	-1.872	-1.862	-1.852	-1.842	-1.834	-1.824	-1.812	-1.801	-1.791	-1.781	-1.770	-1.760	-1.749	-1.739	-1.726	-1.716	-1.708	-1.698	-1.688	-1.679	-1.670	-1.661	-1.652	-1.646	-1.638	-1.631	-1.626	-1.620	-1.614	-1.610	-1.606	-1.602	-1.600	-1.599	-1.598	-1.598	-1.598	-1.598	-1.599	-1.602	-1.605	-1.609	-1.614	-1.618	-1.624	-1.630	-1.638	-1.644	-1.651	-1.660	-1.669	-1.676	-1.685	-1.694	-1.702	-1.714	-1.722	-1.731	-1.740	-1.749	-1.756	-1.765	-1.772	-1.779	-1.786	-1.792	-1.798	-1.802	-1.806	-1.810	-1.812	-1.814	-1.814	-1.814	-1.812	-1.810	-1.808	-1.802	-1.798	-1.791	-1.784	-1.775	-1.768	-1.758	-1.746	-1.735	-1.722	-1.710	-1.695	-1.681	-1.666	-1.650	-1.634	-1.619	-1.604	-1.586	-1.570	-1.554	-1.538	-1.520	-1.505	-1.490	-1.476	-1.460	-1.448	-1.435	-1.424	-1.412	-1.402	-1.394	-1.386	-1.380	-1.375	-1.371	-1.369	-1.369	-1.370	-1.374	-1.376	-1.381	-1.390	-1.399	-1.410	-1.422	-1.436	-1.451	-1.469	-1.488	-1.508	-1.530	-1.552	-1.576	-1.602	-1.630	-1.658	-1.688	-1.716	-1.749	-1.780	-1.815	-1.848	-1.882	-1.918	-1.954	-1.990	-2.026	-2.064	-2.100	-2.138	-2.174	-2.211	-2.248	-2.284	-2.320	-2.356	-2.391	-2.428	-2.461	-2.494	-2.528	-2.560	-2.592	-2.622	-2.652	-2.681	-2.709	-2.736	-2.762	-2.788	-2.811	-2.835	-2.856	-2.878	-2.896	-2.916	-2.932	-2.950	-2.965	-2.980	-2.992	-3.004	-3.014	-3.022	-3.032	-3.039	-3.045	-3.049	-3.052	-3.055	-3.055	-3.055	-3.054	-3.052	-3.049	-3.044	-3.039	-3.031	-3.024	-3.015	-3.005	-2.994	-2.982	-2.968	-2.955	-2.940	-2.922	-2.906	-2.888	-2.869	-2.848	-2.828	-2.806	-2.782	-2.760	-2.736	-2.711	-2.685	-2.660	-2.632	-2.606	-2.579	-2.550	-2.522	-2.494	-2.465	-2.436	-2.406	-2.378	-2.348	-2.320	-2.290	-2.261	-2.232	-2.204	-2.176	-2.149	-2.121	-2.095	-2.069	-2.042	-2.019	-1.994	-1.970	-1.946	-1.924	-1.904	-1.884	-1.864	-1.845	-1.826	-1.810	-1.795	-1.779	-1.764	-1.751	-1.739	-1.726	-1.715	-1.704	-1.695	-1.685	-1.676	-1.669	-1.661	-1.654	-1.648	-1.641	-1.635	-1.629	-1.624	-1.618	-1.611	-1.608	-1.601	-1.596	-1.590	-1.585	-1.579	-1.572	-1.565	-1.559	-1.551	-1.544	-1.535	-1.526	-1.516	-1.506	-1.496	-1.485	-1.474	-1.461	-1.449	-1.436	-1.421	-1.408	-1.394	-1.379	-1.364	-1.349	-1.332	-1.316	-1.300	-1.285	-1.269	-1.252	-1.236	-1.220	-1.205	-1.189	-1.172	-1.158	-1.144	-1.130	-1.115	-1.102	-1.091	-1.080	-1.068	-1.059	-1.050	-1.040	-1.034	-1.028	-1.022	-1.020	-1.016	-1.015	-1.014	-1.015	-1.016	-1.020	-1.025	-1.030	-1.038	-1.046	-1.055	-1.066	-1.078	-1.090	-1.105	-1.120	-1.136	-1.152	-1.171	-1.190	-1.210	-1.231	-1.252	-1.275	-1.298	-1.321	-1.346	-1.371	-1.395	-1.421	-1.448	-1.474	-1.500	-1.526	-1.554	-1.581	-1.608	-1.635	-1.662	-1.690	-1.716	-1.741	-1.768	-1.794	-1.819	-1.844	-1.869	-1.892	-1.915	-1.938	-1.961	-1.982	-2.002	-2.021	-2.041	-2.059	-2.078	-2.094	-2.109	-2.125	-2.139	-2.152	-2.165	-2.176	-2.186	-2.196	-2.205	-2.214	-2.220	-2.228	-2.234	-2.238	-2.242	-2.246	-2.248	-2.251	-2.252	-2.254	-2.252	-2.252	-2.252	-2.252	-2.251	-2.251	-2.249	-2.248	-2.246	-2.244	-2.241	-2.240	-2.239	-2.236	-2.235	-2.234	-2.232	-2.232	-2.234	-2.234	-2.235	-2.236	-2.238	-2.241	-2.245	-2.249	-2.254	-2.259	-2.264	-2.271	-2.279	-2.288	-2.296	-2.305	-2.316	-2.326	-2.338	-2.349	-2.361	-2.375	-2.388	-2.401	-2.415	-2.429	-2.444	-2.458	-2.472	-2.488	-2.501	-2.515	-2.529	-2.542	-2.556	-2.569	-2.581	-2.594	-2.604	-2.615	-2.625	-2.634	-2.642	-2.650	-2.656	-2.662	-2.666	-2.670	-2.672	-2.674	-2.672	-2.672	-2.670	-2.666	-2.662	-2.658	-2.651	-2.644	-2.635	-2.626	-2.615	-2.605	-2.591	-2.579	-2.565	-2.551	-2.535	-2.521	-2.504	-2.488	-2.470	-2.454	-2.435	-2.418	-2.400	-2.381	-2.362	-2.345	-2.325	-2.309	-2.290	-2.272	-2.254	-2.238	-2.220	-2.202	-2.188	-2.171	-2.155	-2.140	-2.126	-2.114	-2.100	-2.086	-2.075	-2.062	-2.051	-2.041	-2.031	-2.021	-2.014	-2.005	-1.998	-1.990	-1.984	-1.978	-1.972	-1.968	-1.962	-1.959	-1.955	-1.951	-1.949	-1.946	-1.942	-1.941	-1.940	-1.939	-1.938	-1.938	-1.936	-1.936	-1.935	-1.936	-1.935	-1.936	-1.936	-1.936	-1.938	-1.936	-1.938	-1.939	-1.939	-1.940	-1.940	-1.942	-1.942	-1.944	-1.945	-1.948	-1.948	-1.949	-1.950	-1.950	-1.951	-1.952	-1.954	-1.954	-1.954	-1.955	-1.955	-1.955	-1.955	-1.954	-1.954	-1.954	-1.952	-1.951	-1.950	-1.948	-1.946	-1.944	-1.940	-1.938	-1.934	-1.931	-1.926	-1.922	-1.919	-1.912	-1.908	-1.902	-1.896	-1.890	-1.884	-1.876	-1.870	-1.862	-1.855	-1.848	-1.839	-1.831	-1.824	-1.814	-1.806	-1.798	-1.789	-1.781	-1.772	-1.764	-1.756	-1.749	-1.741	-1.734	-1.728	-1.722	-1.716	-1.710	-1.705	-1.702	-1.699	-1.695	-1.694	-1.691	-1.691	-1.691	-1.691	-1.694	-1.696	-1.700	-1.704	-1.709	-1.715	-1.721	-1.729	-1.736	-1.745	-1.755	-1.764	-1.775	-1.786	-1.800	-1.812	-1.825	-1.839	-1.854	-1.868	-1.881	-1.896	-1.911	-1.925	-1.941	-1.955	-1.969	-1.984	-1.998	-2.010	-2.024	-2.036	-2.047	-2.059	-2.069	-2.079	-2.086	-2.096	-2.104	-2.110	-2.115	-2.120	-2.122	-2.126	-2.128	-2.128	-2.128	-2.126	-2.124	-2.121	-2.118	-2.112	-2.106	-2.101	-2.094	-2.088	-2.079	-2.070	-2.061	-2.052	-2.042	-2.033	-2.022	-2.014	-2.004	-1.994	-1.984	-1.974	-1.965	-1.956	-1.948	-1.940	-1.931	-1.924	-1.919	-1.912	-1.908	-1.901	-1.899	-1.895	-1.892	-1.890	-1.889	-1.889	-1.888	-1.889	-1.889	-1.891	-1.894	-1.896	-1.900	-1.905	-1.908	-1.912	-1.916	-1.921	-1.925	-1.930	-1.935	-1.940	-1.942	-1.948	-1.950	-1.952	-1.955	-1.958	-1.959	-1.960	-1.960	-1.960	-1.958	-1.955	-1.952	-1.948	-1.942	-1.936	-1.929	-1.922	-1.914	-1.904	-1.894	-1.884	-1.871	-1.860	-1.845	-1.831	-1.818	-1.801	-1.788	-1.770	-1.755	-1.739	-1.721	-1.705	-1.689	-1.672	-1.656	-1.640	-1.625	-1.610	-1.595	-1.580	-1.568	-1.555	-1.542	-1.531	-1.522	-1.512	-1.505	-1.499	-1.494	-1.490	-1.488	-1.485	-1.485	-1.488	-1.489	-1.494	-1.499	-1.506	-1.514	-1.524	-1.534	-1.546	-1.560	-1.575	-1.591	-1.609	-1.628	-1.648	-1.668	-1.689	-1.711	-1.735	-1.759	-1.784	-1.810	-1.836	-1.861	-1.889	-1.915	-1.942	-1.970	-1.996	-2.024	-2.050	-2.078	-2.104	-2.129	-2.154	-2.179	-2.202	-2.225	-2.246	-2.268	-2.290	-2.309	-2.328	-2.345	-2.360	-2.376	-2.390	-2.401	-2.412	-2.422	-2.431	-2.438	-2.442	-2.448	-2.450	-2.451	-2.451	-2.450	-2.446	-2.441	-2.436	-2.429	-2.420	-2.410	-2.398	-2.385	-2.371	-2.356	-2.340	-2.322	-2.305	-2.285	-2.264	-2.242	-2.220	-2.196	-2.172	-2.146	-2.120	-2.092	-2.065	-2.036	-2.007	-1.978	-1.948	-1.916	-1.885	-1.854	-1.822	-1.790	-1.758	-1.724	-1.691	-1.659	-1.625	-1.592	-1.560	-1.528	-1.495	-1.462	-1.431	-1.400	-1.368	-1.338	-1.306	-1.278	-1.249	-1.219	-1.191	-1.164	-1.138	-1.112	-1.086	-1.064	-1.040	-1.019	-0.998	-0.976	-0.958	-0.939	-0.924	-0.908	-0.892	-0.878	-0.865	-0.855	-0.844	-0.834	-0.826	-0.819	-0.812	-0.808	-0.801	-0.799	-0.796	-0.794	-0.794	-0.792	-0.794	-0.795	-0.798	-0.799	-0.801	-0.805	-0.810	-0.814	-0.819	-0.822	-0.828	-0.831	-0.836	-0.840	-0.846	-0.850	-0.854	-0.858	-0.860	-0.865	-0.868	-0.869	-0.870	-0.871	-0.872	-0.872	-0.871	-0.871	-0.870	-0.866	-0.864	-0.860	-0.856	-0.852	-0.848	-0.842	-0.838	-0.831	-0.825	-0.818	-0.810	-0.804	-0.796	-0.789	-0.781	-0.772	-0.766	-0.759	-0.751	-0.745	-0.739	-0.732	-0.728	-0.721	-0.716	-0.712	-0.709	-0.706	-0.704	-0.701	-0.701	-0.701	-0.701	-0.702	-0.706	-0.708	-0.711	-0.716	-0.721	-0.728	-0.735	-0.741	-0.749	-0.758	-0.766	-0.775	-0.784	-0.794	-0.805	-0.814	-0.825	-0.836	-0.848	-0.858	-0.869	-0.879	-0.889	-0.899	-0.910	-0.919	-0.929	-0.936	-0.945	-0.952	-0.959	-0.965	-0.971	-0.976	-0.980	-0.984	-0.986	-0.990	-0.991	-0.991	-0.991	-0.991	-0.989	-0.986	-0.984	-0.980	-0.978	-0.974	-0.969	-0.962	-0.958	-0.952	-0.946	-0.940	-0.934	-0.928	-0.921	-0.915	-0.908	-0.901	-0.895	-0.889	-0.884	-0.878	-0.872	-0.866	-0.862	-0.858	-0.854	-0.850	-0.845	-0.841	-0.839	-0.836	-0.835	-0.832	-0.831	-0.830	-0.830	-0.829	-0.829	-0.829	-0.829	-0.829	-0.829	-0.830	-0.830	-0.831	-0.832	-0.831	-0.832	-0.834	-0.834	-0.832	-0.834	-0.832	-0.832	-0.831	-0.829	-0.828	-0.825	-0.822	-0.819	-0.815	-0.810	-0.805	-0.800	-0.794	-0.789	-0.781	-0.774	-0.765	-0.758	-0.748	-0.739	-0.728	-0.718	-0.706	-0.695	-0.682	-0.670	-0.658	-0.645	-0.632	-0.619	-0.605	-0.591	-0.578	-0.562	-0.549	-0.534	-0.519	-0.505	-0.491	-0.476	-0.461	-0.448	-0.432	-0.419	-0.405	-0.390	-0.378	-0.364	-0.350	-0.338	-0.325	-0.312	-0.300	-0.289	-0.278	-0.268	-0.258	-0.249	-0.240	-0.231	-0.224	-0.215	-0.209	-0.202	-0.195	-0.191	-0.185	-0.180	-0.178	-0.174	-0.171	-0.169	-0.168	-0.166	-0.166	-0.166	-0.168	-0.169	-0.170	-0.172	-0.175	-0.180	-0.184	-0.190	-0.196	-0.202	-0.210	-0.218	-0.226	-0.234	-0.242	-0.254	-0.264	-0.275	-0.288	-0.299	-0.312	-0.325	-0.339	-0.352	-0.368	-0.382	-0.399	-0.415	-0.431	-0.449	-0.468	-0.485	-0.505	-0.525	-0.544	-0.565	-0.586	-0.608	-0.630	-0.654	-0.676	-0.700	-0.725	-0.750	-0.775	-0.801	-0.828	-0.855	-0.882	-0.911	-0.940	-0.969	-0.999	-1.029	-1.059	-1.090	-1.121	-1.152	-1.185	-1.218	-1.250	-1.282	-1.315	-1.349	-1.382	-1.416	-1.449	-1.482	-1.515	-1.549	-1.581	-1.614	-1.646	-1.678	-1.709	-1.739	-1.770	-1.800	-1.828	-1.855	-1.881	-1.908	-1.931	-1.956	-1.979	-1.999	-2.019	-2.038	-2.054	-2.070	-2.082	-2.095	-2.106	-2.114	-2.122	-2.129	-2.131	-2.135	-2.135	-2.134	-2.131	-2.126	-2.120	-2.112	-2.102	-2.092	-2.080	-2.065	-2.050	-2.033	-2.016	-1.996	-1.976	-1.955	-1.932	-1.909	-1.885	-1.859	-1.832	-1.805	-1.779	-1.751	-1.721	-1.692	-1.664	-1.634	-1.604	-1.572	-1.541	-1.511	-1.481	-1.449	-1.420	-1.389	-1.358	-1.328	-1.298	-1.268	-1.238	-1.209	-1.178	-1.149	-1.120	-1.091	-1.062	-1.034	-1.006	-0.979	-0.950	-0.922	-0.895	-0.869	-0.841	-0.814	-0.789	-0.762	-0.735	-0.709	-0.684	-0.658	-0.632	-0.606	-0.582	-0.556	-0.532	-0.509	-0.484	-0.460	-0.436	-0.414	-0.391	-0.368	-0.346	-0.325	-0.302	-0.282	-0.262	-0.242	-0.224	-0.205	-0.188	-0.170	-0.154	-0.139	-0.124	-0.109	-0.095	-0.084	-0.072	-0.062	-0.052	-0.044	-0.036	-0.030	-0.024	-0.020	-0.016	-0.014	-0.012	-0.012	-0.012	-0.014	-0.016	-0.020	-0.025	-0.030	-0.036	-0.042	-0.051	-0.059	-0.069	-0.079	-0.089	-0.100	-0.111	-0.124	-0.138	-0.150	-0.164	-0.176	-0.191	-0.204	-0.219	-0.232	-0.246	-0.261	-0.274	-0.288	-0.300	-0.314	-0.328	-0.339	-0.351	-0.364	-0.374	-0.385	-0.395	-0.404	-0.414	-0.421	-0.429	-0.436	-0.442	-0.449	-0.454	-0.458	-0.460	-0.464	-0.465	-0.468	-0.468	-0.469	-0.468	-0.466	-0.465	-0.462	-0.459	-0.455	-0.450	-0.446	-0.441	-0.434	-0.429	-0.421	-0.414	-0.406	-0.398	-0.389	-0.380	-0.370	-0.361	-0.351	-0.341	-0.331	-0.321	-0.311	-0.300	-0.290	-0.279	-0.269	-0.258	-0.248	-0.238	-0.228	-0.219	-0.209	-0.199	-0.189	-0.179	-0.171	-0.162	-0.155	-0.148	-0.140	-0.135	-0.129	-0.124	-0.119	-0.114	-0.110	-0.108	-0.105	-0.102	-0.102	-0.104	-0.102	-0.105	-0.108	-0.110	-0.114	-0.120	-0.126	-0.132	-0.140	-0.149	-0.159	-0.169	-0.179	-0.191	-0.204	-0.219	-0.232	-0.249	-0.265	-0.282	-0.299	-0.318	-0.336	-0.355	-0.376	-0.398	-0.418	-0.439	-0.461	-0.484	-0.505	-0.529	-0.550	-0.574	-0.596	-0.619	-0.642	-0.664	-0.686	-0.709	-0.730	-0.751	-0.772	-0.792	-0.812	-0.831	-0.850	-0.868	-0.885	-0.901	-0.916	-0.931	-0.945	-0.958	-0.969	-0.980	-0.990	-1.000	-1.008	-1.015	-1.021	-1.026	-1.030	-1.032	-1.035	-1.036	-1.038	-1.036	-1.035	-1.032	-1.029	-1.025	-1.020	-1.014	-1.009	-1.000	-0.994	-0.985	-0.976	-0.968	-0.958	-0.948	-0.938	-0.926	-0.915	-0.902	-0.891	-0.879	-0.866	-0.854	-0.841	-0.828	-0.815	-0.802	-0.790	-0.776	-0.764	-0.750	-0.736	-0.722	-0.709	-0.695	-0.681	-0.669	-0.655	-0.641	-0.628	-0.614	-0.599	-0.585	-0.570	-0.556	-0.541	-0.526	-0.510	-0.495	-0.478	-0.461	-0.445	-0.429	-0.411	-0.395	-0.378	-0.358	-0.340	-0.321	-0.302	-0.282	-0.262	-0.242	-0.222	-0.201	-0.181	-0.161	-0.140	-0.119	-0.098	-0.076	-0.056	-0.035	-0.014	0.006	0.028	0.046	0.066	0.085	0.104	0.122	0.140	0.156	0.172	0.188	0.201	0.214	0.228	0.238	0.248	0.255	0.262	0.268	0.272	0.275	0.276	0.276	0.275	0.270	0.265	0.258	0.250	0.240	0.228	0.212	0.198	0.180	0.161	0.140	0.119	0.094	0.069	0.041	0.012	-0.018	-0.049	-0.081	-0.115	-0.151	-0.186	-0.224	-0.261	-0.300	-0.339	-0.380	-0.421	-0.462	-0.505	-0.546	-0.590	-0.632	-0.675	-0.718	-0.761	-0.802	-0.845	-0.886	-0.928	-0.969	-1.009	-1.050	-1.090	-1.128	-1.166	-1.202	-1.239	-1.274	-1.309	-1.342	-1.374	-1.406	-1.438	-1.466	-1.495	-1.524	-1.550	-1.576	-1.601	-1.625	-1.649	-1.671	-1.692	-1.712	-1.734	-1.751	-1.770	-1.788	-1.804	-1.820	-1.836	-1.851	-1.866	-1.880	-1.892	-1.905	-1.916	-1.928	-1.940	-1.950	-1.960	-1.970	-1.979	-1.988	-1.995	-2.002	-2.010	-2.016	-2.022	-2.027	-2.031	-2.036	-2.040	-2.042	-2.044	-2.045	-2.045	-2.045	-2.042	-2.040	-2.036	-2.033	-2.025	-2.020	-2.011	-2.001	-1.991	-1.979	-1.966	-1.951	-1.935	-1.918	-1.900	-1.879	-1.858	-1.834	-1.810	-1.782	-1.755	-1.728	-1.696	-1.665	-1.631	-1.598	-1.561	-1.524	-1.486	-1.448	-1.408	-1.366	-1.324	-1.281	-1.238	-1.194	-1.149	-1.104	-1.058	-1.011	-0.964	-0.918	-0.871	-0.825	-0.778	-0.731	-0.685	-0.639	-0.594	-0.549	-0.504	-0.461	-0.419	-0.375	-0.335	-0.295	-0.255	-0.218	-0.180	-0.144	-0.109	-0.076	-0.042	-0.012	0.018	0.046	0.072	0.099	0.124	0.148	0.170	0.190	0.210	0.229	0.248	0.264	0.279	0.294	0.308	0.320	0.332	0.344	0.354	0.362	0.371	0.379	0.386	0.394	0.399	0.405	0.410	0.415	0.419	0.424	0.428	0.430	0.432	0.436	0.439	0.441	0.444	0.445	0.449	0.450	0.451	0.454	0.455	0.458	0.459	0.461	0.464	0.465	0.466	0.469	0.470	0.471	0.474	0.476	0.478	0.480	0.481	0.484	0.488	0.491	0.494	0.496	0.500	0.504	0.507	0.512	0.516	0.521	0.526	0.532	0.539	0.545	0.551	0.559	0.566	0.574	0.582	0.592	0.601	0.610	0.621	0.632	0.644	0.655	0.669	0.681	0.694	0.709	0.722	0.738	0.754	0.769	0.785	0.801	0.818	0.835	0.851	0.870	0.886	0.902	0.921	0.938	0.954	0.972	0.988	1.004	1.019	1.035	1.049	1.064	1.078	1.090	1.102	1.115	1.126	1.136	1.146	1.154	1.161	1.168	1.174	1.178	1.182	1.185	1.186	1.186	1.186	1.184	1.181	1.179	1.174	1.168	1.161	1.155	1.146	1.138	1.128	1.119	1.108	1.096	1.085	1.072	1.059	1.046	1.034	1.019	1.005	0.991	0.976	0.962	0.948	0.934	0.919	0.904	0.889	0.875	0.861	0.848	0.832	0.820	0.806	0.794	0.781	0.769	0.758	0.745	0.734	0.722	0.712	0.701	0.690	0.681	0.671	0.661	0.652	0.644	0.635	0.628	0.619	0.609	0.600	0.591	0.582	0.575	0.566	0.558	0.549	0.540	0.532	0.524	0.515	0.506	0.498	0.489	0.480	0.472	0.462	0.454	0.445	0.436	0.428	0.419	0.409	0.401	0.394	0.385	0.376	0.368	0.359	0.351	0.344	0.335	0.329	0.321	0.315	0.308	0.301	0.295	0.290	0.284	0.279	0.274	0.271	0.266	0.262	0.259	0.256	0.254	0.251	0.249	0.248	0.245	0.244	0.241	0.241	0.240	0.238	0.238	0.238	0.235	0.235	0.235	0.234	0.232	0.232	0.230	0.230	0.229	0.228	0.226	0.225	0.224	0.221	0.220	0.216	0.215	0.211	0.210	0.206	0.202	0.199	0.195	0.190	0.188	0.182	0.178	0.172	0.169	0.162	0.159	0.154	0.149	0.145	0.139	0.135	0.130	0.125	0.120	0.116	0.111	0.108	0.104	0.099	0.095	0.091	0.088	0.082	0.080	0.076	0.074	0.071	0.068	0.065	0.061	0.059	0.055	0.052	0.050	0.046	0.044	0.041	0.038	0.035	0.031	0.029	0.025	0.021	0.018	0.014	0.010	0.005	0.000	-0.005	-0.010	-0.016	-0.022	-0.028	-0.034	-0.041	-0.048	-0.055	-0.061	-0.069	-0.075	-0.084	-0.090	-0.099	-0.105	-0.114	-0.121	-0.130	-0.138	-0.146	-0.154	-0.161	-0.169	-0.176	-0.184	-0.191	-0.196	-0.204	-0.210	-0.216	-0.222	-0.228	-0.234	-0.239	-0.242	-0.248	-0.251	-0.255	-0.259	-0.261	-0.264	-0.266	-0.269	-0.270	-0.271	-0.272	-0.272	-0.272	-0.274	-0.274	-0.272	-0.272	-0.272	-0.271	-0.271	-0.270	-0.270	-0.269	-0.269	-0.268	-0.268	-0.268	-0.268	-0.266	-0.266	-0.266	-0.266	-0.266	-0.266	-0.268	-0.268	-0.268	-0.269	-0.270	-0.271	-0.272	-0.274	-0.275	-0.276	-0.279	-0.280	-0.281	-0.282	-0.284	-0.285	-0.288	-0.288	-0.289	-0.290	-0.291	-0.291	-0.291	-0.291	-0.291	-0.291	-0.291	-0.289	-0.288	-0.286	-0.284	-0.282	-0.280	-0.276	-0.274	-0.270	-0.266	-0.261	-0.256	-0.250	-0.244	-0.236	-0.230	-0.222	-0.215	-0.208	-0.198	-0.189	-0.179	-0.169	-0.159	-0.146	-0.135	-0.124	-0.111	-0.098	-0.085	-0.071	-0.058	-0.042	-0.028	-0.012	0.004	0.020	0.036	0.054	0.071	0.089	0.108	0.125	0.145	0.164	0.184	0.205	0.225	0.246	0.266	0.288	0.310	0.332	0.354	0.376	0.399	0.422	0.444	0.468	0.490	0.514	0.538	0.560	0.582	0.606	0.629	0.651	0.674	0.698	0.720	0.741	0.764	0.785	0.805	0.826	0.848	0.866	0.886	0.905	0.924	0.942	0.960	0.976	0.991	1.009	1.022	1.038	1.050	1.064	1.076	1.089	1.100	1.111	1.121	1.130	1.139	1.148	1.155	1.162	1.169	1.175	1.181	1.186	1.191	1.196	1.201	1.205	1.209	1.214	1.216	1.220	1.222	1.225	1.228	1.231	1.234	1.236	1.239	1.241	1.245	1.248	1.251	1.254	1.258	1.261	1.265	1.269	1.272	1.278	1.282	1.288	1.291	1.296	1.302	1.308	1.314	1.318	1.324	1.330	1.335	1.341	1.346	1.352	1.356	1.362	1.368	1.372	1.378	1.381	1.385	1.389	1.392	1.396	1.398	1.400	1.401	1.401	1.402	1.401	1.400	1.399	1.396	1.392	1.389	1.385	1.380	1.374	1.368	1.360	1.352	1.344	1.335	1.324	1.314	1.304	1.292	1.280	1.268	1.254	1.241	1.226	1.212	1.199	1.185	1.169	1.155	1.139	1.122	1.108	1.092	1.078	1.062	1.048	1.032	1.019	1.004	0.990	0.976	0.962	0.950	0.938	0.926	0.914	0.904	0.892	0.882	0.874	0.865	0.856	0.849	0.841	0.835	0.829	0.824	0.818	0.814	0.809	0.805	0.800	0.798	0.795	0.792	0.790	0.788	0.785	0.784	0.782	0.780	0.780	0.779	0.776	0.775	0.772	0.770	0.768	0.765	0.761	0.759	0.755	0.750	0.745	0.741	0.736	0.730	0.725	0.718	0.710	0.702	0.695	0.686	0.679	0.670	0.661	0.651	0.641	0.631	0.621	0.611	0.601	0.590	0.580	0.570	0.559	0.550	0.540	0.531	0.522	0.512	0.505	0.498	0.491	0.484	0.479	0.472	0.470	0.466	0.465	0.462	0.462	0.462	0.465	0.468	0.471	0.476	0.484	0.491	0.500	0.509	0.520	0.532	0.545	0.556	0.571	0.588	0.604	0.621	0.640	0.659	0.679	0.699	0.719	0.739	0.760	0.781	0.804	0.825	0.846	0.869	0.889	0.910	0.931	0.951	0.970	0.990	1.006	1.024	1.040	1.055	1.069	1.082	1.092	1.104	1.112	1.120	1.125	1.129	1.132	1.132	1.132	1.130	1.125	1.120	1.112	1.104	1.094	1.080	1.068	1.051	1.034	1.014	0.995	0.972	0.950	0.925	0.900	0.874	0.845	0.815	0.786	0.755	0.724	0.691	0.659	0.625	0.592	0.558	0.524	0.490	0.455	0.421	0.389	0.355	0.321	0.290	0.259	0.228	0.199	0.169	0.141	0.114	0.089	0.065	0.042	0.020	0.001	-0.018	-0.034	-0.049	-0.061	-0.072	-0.082	-0.089	-0.095	-0.099	-0.101	-0.100	-0.098	-0.094	-0.088	-0.080	-0.070	-0.058	-0.044	-0.029	-0.012	0.006	0.025	0.046	0.070	0.092	0.119	0.145	0.174	0.202	0.231	0.262	0.292	0.324	0.355	0.388	0.421	0.452	0.486	0.519	0.550	0.582	0.612	0.644	0.674	0.704	0.732	0.760	0.785	0.810	0.832	0.855	0.876	0.896	0.914	0.931	0.945	0.959	0.971	0.981	0.990	0.996	1.002	1.006	1.008	1.009	1.006	1.005	1.001	0.995	0.989	0.980	0.971	0.961	0.950	0.938	0.924	0.910	0.895	0.880	0.864	0.848	0.830	0.814	0.796	0.779	0.762	0.744	0.728	0.711	0.695	0.679	0.664	0.650	0.635	0.621	0.609	0.598	0.588	0.578	0.569	0.560	0.554	0.548	0.544	0.539	0.535	0.534	0.534	0.532	0.535	0.536	0.540	0.544	0.549	0.554	0.561	0.569	0.578	0.585	0.595	0.605	0.615	0.628	0.638	0.649	0.660	0.671	0.684	0.696	0.709	0.720	0.732	0.745	0.756	0.768	0.779	0.790	0.800	0.810	0.819	0.828	0.835	0.842	0.850	0.856	0.861	0.865	0.869	0.872	0.875	0.876	0.876	0.876	0.874	0.872	0.868	0.864	0.859	0.852	0.846	0.840	0.832	0.822	0.814	0.804	0.792	0.781	0.770	0.758	0.744	0.731	0.719	0.705	0.690	0.676	0.661	0.648	0.632	0.619	0.604	0.590	0.576	0.562	0.549	0.536	0.522	0.510	0.500	0.489	0.478	0.466	0.458	0.449	0.440	0.434	0.426	0.420	0.415	0.410	0.406	0.404	0.400	0.399	0.398	0.398	0.398	0.399	0.401	0.402	0.405	0.408	0.411	0.415	0.418	0.422	0.426	0.432	0.438	0.442	0.449	0.454	0.460	0.465	0.470	0.476	0.481	0.488	0.492	0.496	0.500	0.504	0.507	0.511	0.515	0.518	0.520	0.520	0.521	0.522	0.522	0.522	0.521	0.521	0.519	0.516	0.514	0.511	0.509	0.504	0.500	0.495	0.489	0.485	0.479	0.472	0.466	0.460	0.451	0.445	0.436	0.429	0.421	0.412	0.405	0.395	0.388	0.379	0.370	0.362	0.352	0.344	0.335	0.326	0.316	0.308	0.299	0.291	0.282	0.274	0.265	0.258	0.249	0.241	0.234	0.225	0.219	0.211	0.204	0.198	0.191	0.185	0.179	0.172	0.168	0.162	0.158	0.152	0.149	0.144	0.140	0.138	0.135	0.132	0.131	0.129	0.128	0.128	0.128	0.128	0.129	0.130	0.132	0.134	0.136	0.140	0.145	0.148	0.152	0.158	0.164	0.169	0.176	0.182	0.191	0.198	0.206	0.215	0.222	0.232	0.241	0.251	0.262	0.270	0.280	0.290	0.300	0.310	0.319	0.329	0.339	0.348	0.358	0.366	0.374	0.381	0.389	0.396	0.402	0.409	0.414	0.419	0.424	0.426	0.430	0.431	0.434	0.434	0.435	0.434	0.432	0.429	0.425	0.421	0.418	0.411	0.405	0.398	0.389	0.381	0.372	0.362	0.351	0.341	0.330	0.318	0.306	0.294	0.280	0.268	0.254	0.241	0.228	0.214	0.200	0.188	0.174	0.161	0.149	0.136	0.124	0.112	0.101	0.090	0.081	0.072	0.064	0.056	0.050	0.044	0.039	0.034	0.031	0.030	0.029	0.030	0.031	0.034	0.036	0.040	0.046	0.054	0.061	0.071	0.081	0.094	0.106	0.120	0.135	0.151	0.170	0.186	0.206	0.226	0.246	0.270	0.292	0.315	0.340	0.364	0.390	0.415	0.442	0.468	0.496	0.524	0.551	0.580	0.606	0.634	0.662	0.690	0.718	0.744	0.771	0.798	0.824	0.849	0.872	0.896	0.920	0.941	0.961	0.981	1.001	1.019	1.034	1.050	1.062	1.075	1.085	1.095	1.102	1.110	1.114	1.116	1.116	1.116	1.114	1.109	1.104	1.096	1.086	1.076	1.062	1.049	1.034	1.015	0.998	0.976	0.955	0.931	0.906	0.881	0.854	0.828	0.798	0.768	0.736	0.706	0.674	0.640	0.606	0.574	0.539	0.505	0.470	0.436	0.402	0.368	0.334	0.300	0.268	0.235	0.204	0.172	0.141	0.111	0.084	0.056	0.029	0.004	-0.021	-0.044	-0.065	-0.086	-0.106	-0.125	-0.141	-0.158	-0.171	-0.182	-0.195	-0.205	-0.214	-0.221	-0.229	-0.232	-0.236	-0.240	-0.240	-0.241	-0.240	-0.238	-0.235	-0.230	-0.225	-0.219	-0.211	-0.204	-0.195	-0.186	-0.176	-0.166	-0.155	-0.144	-0.131	-0.119	-0.106	-0.092	-0.080	-0.065	-0.052	-0.038	-0.022	-0.009	0.006	0.021	0.035	0.050	0.065	0.079	0.092	0.109	0.122	0.136	0.151	0.165	0.179	0.192	0.206	0.219	0.232	0.246	0.259	0.271	0.285	0.298	0.310	0.324	0.335	0.348	0.360	0.372	0.385	0.396	0.409	0.421	0.435	0.446	0.459	0.470	0.484	0.495	0.507	0.520	0.532	0.545	0.558	0.571	0.585	0.598	0.610	0.624	0.638	0.652	0.668	0.681	0.696	0.710	0.725	0.741	0.758	0.772	0.790	0.806	0.822	0.840	0.858	0.875	0.894	0.910	0.929	0.948	0.966	0.985	1.005	1.024	1.042	1.062	1.081	1.101	1.120	1.139	1.158	1.176	1.195	1.214	1.231	1.249	1.266	1.282	1.299	1.315	1.331	1.345	1.359	1.372	1.385	1.396	1.408	1.416	1.426	1.434	1.441	1.448	1.451	1.455	1.459	1.461	1.461	1.460	1.458	1.455	1.451	1.445	1.439	1.431	1.422	1.411	1.402	1.391	1.378	1.364	1.349	1.332	1.316	1.299	1.280	1.262	1.244	1.224	1.204	1.184	1.164	1.142	1.122	1.101	1.081	1.060	1.040	1.020	1.001	0.981	0.964	0.945	0.929	0.911	0.895	0.880	0.866	0.854	0.840	0.829	0.820	0.810	0.801	0.795	0.790	0.785	0.781	0.779	0.778	0.778	0.779	0.781	0.782	0.786	0.792	0.798	0.804	0.811	0.819	0.826	0.835	0.845	0.854	0.862	0.872	0.882	0.892	0.902	0.912	0.921	0.930	0.939	0.948	0.955	0.964	0.970	0.976	0.981	0.986	0.990	0.992	0.995	0.996	0.996	0.996	0.994	0.990	0.985	0.980	0.974	0.968	0.960	0.951	0.941	0.930	0.919	0.906	0.892	0.880	0.865	0.850	0.834	0.819	0.801	0.784	0.768	0.749	0.731	0.714	0.695	0.678	0.660	0.642	0.624	0.606	0.589	0.571	0.554	0.536	0.520	0.504	0.488	0.472	0.458	0.442	0.429	0.416	0.402	0.390	0.378	0.366	0.356	0.345	0.335	0.325	0.316	0.308	0.300	0.292	0.285	0.279	0.271	0.266	0.261	0.256	0.252	0.249	0.245	0.241	0.239	0.236	0.235	0.232	0.231	0.231	0.231	0.232	0.232	0.234	0.235	0.238	0.240	0.242	0.246	0.250	0.255	0.260	0.266	0.271	0.279	0.285	0.294	0.301	0.311	0.321	0.331	0.342	0.352	0.366	0.379	0.392	0.405	0.419	0.434	0.450	0.465	0.481	0.499	0.515	0.532	0.549	0.566	0.584	0.601	0.620	0.636	0.655	0.674	0.690	0.709	0.726	0.742	0.760	0.776	0.792	0.809	0.825	0.840	0.854	0.869	0.882	0.896	0.908	0.920	0.931	0.942	0.951	0.960	0.969	0.978	0.985	0.991	0.996	1.001	1.005	1.010	1.012	1.015	1.018	1.019	1.019	1.019	1.019	1.018	1.016	1.014	1.011	1.009	1.006	1.002	0.998	0.992	0.988	0.982	0.976	0.970	0.964	0.958	0.950	0.942	0.936	0.928	0.919	0.911	0.901	0.892	0.882	0.872	0.864	0.852	0.842	0.831	0.820	0.809	0.796	0.785	0.772	0.760	0.748	0.735	0.722	0.709	0.696	0.682	0.669	0.655	0.641	0.629	0.615	0.600	0.588	0.574	0.561	0.549	0.535	0.524	0.511	0.500	0.489	0.479	0.469	0.460	0.451	0.442	0.435	0.428	0.422	0.416	0.412	0.410	0.406	0.405	0.405	0.405	0.406	0.409	0.412	0.415	0.421	0.428	0.434	0.442	0.452	0.462	0.472	0.485	0.499	0.511	0.526	0.541	0.558	0.574	0.591	0.609	0.628	0.646	0.666	0.685	0.705	0.725	0.746	0.766	0.788	0.809	0.829	0.851	0.871	0.892	0.912	0.932	0.952	0.972	0.991	1.010	1.030	1.048	1.064	1.081	1.098	1.114	1.129	1.142	1.156	1.170	1.182	1.195	1.206	1.216	1.226	1.236	1.244	1.252	1.260	1.266	1.272	1.278	1.282	1.288	1.291	1.294	1.296	1.299	1.301	1.301	1.302	1.302	1.301	1.300	1.299	1.298	1.294	1.292	1.289	1.285	1.280	1.276	1.271	1.266	1.261	1.254	1.248	1.241	1.235	1.226	1.219	1.211	1.202	1.192	1.184	1.172	1.162	1.151	1.140	1.129	1.115	1.104	1.090	1.076	1.062	1.048	1.032	1.016	1.001	0.985	0.968	0.950	0.931	0.914	0.895	0.875	0.855	0.835	0.815	0.795	0.772	0.751	0.729	0.705	0.682	0.660	0.636	0.614	0.590	0.566	0.542	0.519	0.496	0.474	0.450	0.428	0.405	0.384	0.361	0.341	0.320	0.299	0.281	0.261	0.245	0.228	0.210	0.196	0.182	0.169	0.158	0.148	0.138	0.130	0.125	0.119	0.116	0.114	0.114	0.114	0.116	0.120	0.126	0.134	0.142	0.152	0.164	0.179	0.192	0.210	0.228	0.248	0.269	0.290	0.314	0.338	0.365	0.390	0.419	0.446	0.476	0.506	0.538	0.569	0.601	0.632	0.665	0.698	0.730	0.762	0.795	0.826	0.859	0.889	0.919	0.949	0.978	1.006	1.031	1.058	1.081	1.105	1.126	1.146	1.166	1.182	1.198	1.212	1.225	1.235	1.244	1.251	1.256	1.260	1.261	1.260	1.259	1.255	1.250	1.242	1.232	1.222	1.209	1.195	1.180	1.162	1.144	1.125	1.102	1.081	1.056	1.032	1.008	0.980	0.952	0.926	0.896	0.868	0.839	0.809	0.779	0.750	0.721	0.691	0.662	0.634	0.605	0.578	0.550	0.524	0.499	0.474	0.450	0.428	0.405	0.384	0.365	0.346	0.330	0.314	0.300	0.288	0.276	0.268	0.259	0.252	0.246	0.242	0.241	0.240	0.242	0.244	0.246	0.252	0.259	0.265	0.275	0.285	0.295	0.308	0.320	0.334	0.349	0.365	0.381	0.398	0.414	0.432	0.450	0.470	0.488	0.507	0.526	0.545	0.565	0.582	0.601	0.620	0.638	0.655	0.672	0.688	0.702	0.718	0.730	0.744	0.756	0.766	0.778	0.788	0.795	0.802	0.809	0.814	0.819	0.821	0.822	0.825	0.825	0.824	0.822	0.820	0.816	0.812	0.808	0.802	0.796	0.790	0.784	0.775	0.766	0.758	0.749	0.740	0.731	0.722	0.712	0.704	0.695	0.685	0.678	0.670	0.662	0.655	0.649	0.641	0.636	0.631	0.626	0.622	0.620	0.618	0.616	0.615	0.616	0.616	0.619	0.621	0.625	0.629	0.635	0.641	0.649	0.658	0.665	0.675	0.684	0.695	0.708	0.719	0.732	0.745	0.759	0.774	0.788	0.802	0.819	0.834	0.851	0.868	0.884	0.901	0.918	0.934	0.952	0.969	0.985	1.001	1.018	1.034	1.050	1.065	1.080	1.095	1.110	1.124	1.138	1.151	1.164	1.176	1.188	1.199	1.209	1.220	1.229	1.238	1.245	1.252	1.259	1.265	1.270	1.275	1.279	1.282	1.284	1.286	1.286	1.288	1.288	1.286	1.285	1.282	1.280	1.276	1.272	1.268	1.262	1.258	1.251	1.245	1.238	1.232	1.225	1.216	1.209	1.201	1.191	1.184	1.175	1.168	1.158	1.150	1.141	1.134	1.125	1.118	1.110	1.102	1.095	1.088	1.081	1.076	1.070	1.064	1.060	1.055	1.051	1.046	1.042	1.040	1.036	1.035	1.032	1.031	1.031	1.030	1.029	1.029	1.029	1.030	1.031	1.031	1.034	1.036	1.038	1.040	1.041	1.044	1.048	1.050	1.052	1.056	1.058	1.061	1.066	1.069	1.071	1.075	1.079	1.081	1.085	1.088	1.091	1.095	1.098	1.101	1.106	1.109	1.112	1.115	1.119	1.124	1.126	1.130	1.134	1.139	1.142	1.149	1.152	1.158	1.162	1.168	1.172	1.178	1.184	1.190	1.196	1.202	1.209	1.215	1.221	1.229	1.235	1.244	1.250	1.256	1.264	1.271	1.278	1.285	1.291	1.299	1.305	1.311	1.318	1.322	1.328	1.332	1.336	1.340	1.342	1.344	1.346	1.348	1.348	1.346	1.346	1.345	1.341	1.338	1.334	1.329	1.322	1.315	1.309	1.300	1.291	1.281	1.271	1.260	1.249	1.236	1.225	1.211	1.198	1.184	1.170	1.156	1.142	1.128	1.114	1.100	1.086	1.072	1.060	1.048	1.035	1.024	1.012	1.002	0.994	0.985	0.976	0.970	0.965	0.960	0.956	0.955	0.954	0.954	0.954	0.958	0.961	0.966	0.974	0.981	0.990	1.000	1.010	1.022	1.036	1.051	1.065	1.082	1.100	1.119	1.138	1.158	1.178	1.199	1.220	1.242	1.265	1.288	1.310	1.332	1.355	1.376	1.399	1.421	1.444	1.464	1.485	1.505	1.525	1.542	1.561	1.578	1.594	1.609	1.621	1.634	1.645	1.655	1.664	1.671	1.676	1.681	1.684	1.685	1.685	1.682	1.680	1.675	1.669	1.660	1.650	1.639	1.626	1.612	1.596	1.579	1.560	1.541	1.519	1.498	1.474	1.448	1.422	1.395	1.368	1.339	1.309	1.278	1.248	1.215	1.182	1.149	1.116	1.082	1.050	1.016	0.982	0.949	0.915	0.882	0.849	0.816	0.784	0.752	0.722	0.692	0.664	0.635	0.609	0.582	0.556	0.531	0.509	0.489	0.468	0.449	0.431	0.416	0.401	0.388	0.376	0.368	0.359	0.352	0.348	0.345	0.342	0.344	0.345	0.349	0.354	0.361	0.371	0.380	0.392	0.406	0.422	0.438	0.456	0.476	0.496	0.519	0.542	0.566	0.592	0.619	0.646	0.675	0.705	0.735	0.766	0.798	0.830	0.864	0.896	0.930	0.962	0.998	1.031	1.065	1.100	1.132	1.168	1.200	1.232	1.265	1.296	1.328	1.360	1.390	1.419	1.448	1.474	1.501	1.526	1.551	1.575	1.598	1.620	1.640	1.660	1.679	1.695	1.712	1.726	1.740	1.752	1.764	1.774	1.784	1.791	1.798	1.804	1.809	1.811	1.814	1.815	1.816	1.815	1.814	1.810	1.808	1.804	1.799	1.792	1.785	1.779	1.770	1.762	1.754	1.744	1.734	1.724	1.712	1.702	1.690	1.680	1.669	1.656	1.645	1.634	1.620	1.609	1.598	1.585	1.575	1.564	1.551	1.541	1.531	1.521	1.511	1.501	1.492	1.484	1.476	1.470	1.462	1.456	1.450	1.444	1.440	1.436	1.432	1.429	1.426	1.425	1.424	1.421	1.420	1.420	1.420	1.421	1.422	1.424	1.425	1.428	1.430	1.432	1.436	1.440	1.444	1.448	1.451	1.456	1.460	1.464	1.469	1.474	1.478	1.482	1.488	1.491	1.496	1.500	1.505	1.509	1.512	1.515	1.520	1.522	1.526	1.530	1.532	1.536	1.539	1.541	1.544	1.546	1.549	1.551	1.554	1.556	1.558	1.560	1.561	1.564	1.566	1.569	1.570	1.571	1.575	1.576	1.580	1.581	1.584	1.588	1.590	1.592	1.596	1.600	1.604	1.608	1.611	1.618	1.622	1.628	1.632	1.639	1.645	1.652	1.659	1.665	1.672	1.681	1.689	1.698	1.708	1.716	1.726	1.736	1.748	1.759	1.769	1.781	1.794	1.805	1.819	1.832	1.846	1.859	1.872	1.888	1.902	1.918	1.931	1.948	1.962	1.979	1.995	2.011	2.026	2.042	2.059	2.075	2.092	2.108	2.124	2.140	2.156	2.172	2.188	2.204	2.219	2.234	2.249	2.264	2.278	2.290	2.304	2.316	2.329	2.341	2.352	2.362	2.372	2.382	2.391	2.399	2.406	2.412	2.418	2.422	2.426	2.429	2.432	2.434	2.434	2.434	2.432	2.430	2.428	2.424	2.419	2.414	2.408	2.400	2.392	2.382	2.374	2.364	2.351	2.340	2.328	2.315	2.300	2.286	2.270	2.255	2.239	2.222	2.205	2.189	2.171	2.152	2.135	2.118	2.100	2.082	2.064	2.046	2.029	2.011	1.994	1.979	1.961	1.945	1.930	1.915	1.900	1.888	1.874	1.861	1.850	1.839	1.829	1.820	1.811	1.802	1.798	1.791	1.786	1.784	1.780	1.779	1.779	1.779	1.780	1.782	1.788	1.792	1.798	1.804	1.811	1.820	1.829	1.838	1.849	1.860	1.871	1.885	1.899	1.911	1.926	1.941	1.956	1.972	1.986	2.004	2.019	2.036	2.051	2.068	2.082	2.098	2.114	2.128	2.142	2.156	2.170	2.184	2.196	2.208	2.218	2.228	2.238	2.246	2.252	2.260	2.266	2.271	2.276	2.279	2.282	2.285	2.285	2.286	2.285	2.285	2.284	2.281	2.278	2.275	2.271	2.266	2.262	2.258	2.252	2.248	2.241	2.235	2.230	2.225	2.219	2.214	2.209	2.204	2.199	2.196	2.191	2.189	2.185	2.182	2.181	2.180	2.179	2.180	2.180	2.180	2.182	2.184	2.186	2.189	2.192	2.198	2.201	2.206	2.211	2.218	2.222	2.229	2.234	2.241	2.248	2.254	2.260	2.266	2.272	2.278	2.284	2.289	2.294	2.299	2.302	2.308	2.310	2.314	2.316	2.319	2.319	2.320	2.320	2.319	2.319	2.318	2.314	2.311	2.308	2.304	2.300	2.295	2.290	2.284	2.276	2.271	2.264	2.256	2.250	2.241	2.234	2.226	2.219	2.210	2.201	2.194	2.186	2.179	2.170	2.161	2.154	2.146	2.138	2.130	2.122	2.116	2.109	2.102	2.095	2.090	2.084	2.076	2.071	2.066	2.060	2.055	2.050	2.044	2.039	2.035	2.030	2.025	2.020	2.015	2.010	2.005	2.000	1.995	1.989	1.984	1.979	1.972	1.966	1.960	1.954	1.948	1.940	1.934	1.928	1.920	1.914	1.905	1.899	1.890	1.882	1.875	1.868	1.860	1.851	1.842	1.835	1.828	1.820	1.812	1.805	1.798	1.790	1.784	1.778	1.771	1.765	1.760	1.755	1.750	1.746	1.742	1.740	1.736	1.735	1.734	1.732	1.732	1.732	1.734	1.736	1.736	1.739	1.741	1.745	1.749	1.754	1.758	1.764	1.769	1.775	1.781	1.788	1.795	1.802	1.809	1.815	1.824	1.831	1.839	1.845	1.854	1.861	1.868	1.874	1.882	1.889	1.895	1.901	1.906	1.911	1.916	1.920	1.924	1.928	1.930	1.932	1.934	1.935	1.935	1.935	1.935	1.934	1.931	1.930	1.928	1.924	1.920	1.916	1.911	1.908	1.902	1.896	1.891	1.884	1.878	1.871	1.865	1.859	1.851	1.845	1.838	1.831	1.824	1.818	1.811	1.805	1.800	1.795	1.789	1.785	1.781	1.778	1.775	1.772	1.770	1.770	1.770	1.771	1.771	1.774	1.776	1.779	1.782	1.788	1.794	1.800	1.808	1.815	1.822	1.832	1.841	1.851	1.862	1.874	1.886	1.899	1.911	1.925	1.938	1.951	1.966	1.981	1.996	2.010	2.024	2.039	2.054	2.068	2.082	2.096	2.111	2.124	2.138	2.151	2.162	2.176	2.186	2.199	2.209	2.218	2.228	2.235	2.244	2.250	2.256	2.261	2.265	2.269	2.272	2.275	2.275	2.276	2.274	2.272	2.270	2.268	2.262	2.258	2.251	2.246	2.239	2.230	2.221	2.211	2.201	2.189	2.178	2.165	2.151	2.138	2.122	2.108	2.091	2.075	2.058	2.040	2.021	2.004	1.985	1.966	1.945	1.925	1.904	1.882	1.861	1.839	1.818	1.795	1.771	1.749	1.725	1.702	1.679	1.655	1.631	1.608	100.000	5.000	2.000	1.000	4.000	0.000	0.000	0.000	0.000	0.000	0.000	0.000	0.000	0.000	0.000	0.000	0.000	0.000	-1.920	-1.925	-1.929	-1.932	-1.935	-1.938	-1.939	-1.940	-1.940	-1.939	-1.939	-1.938	-1.935	-1.932	-1.929	-1.925	-1.920	-1.915	-1.909	-1.902	-1.896	-1.889	-1.881	-1.872	-1.864	-1.855	-1.846	-1.838	-1.828	-1.819	-1.809	-1.800	-1.790	-1.780	-1.771	-1.761	-1.751	-1.742	-1.735	-1.726	-1.719	-1.711	-1.704	-1.699	-1.694	-1.688	-1.682	-1.679	-1.676	-1.672	-1.672	-1.670	-1.670	-1.670	-1.671	-1.674	-1.676	-1.680	-1.684	-1.689	-1.694	-1.700	-1.708	-1.714	-1.722	-1.731	-1.741	-1.749	-1.760	-1.770	-1.780	-1.792	-1.804	-1.816	-1.828	-1.839	-1.851	-1.862	-1.875	-1.888	-1.899	-1.910	-1.922	-1.934	-1.946	-1.956	-1.968	-1.978	-1.988	-1.996	-2.005	-2.014	-2.021	-2.027	-2.035	-2.041	-2.045	-2.050	-2.054	-2.058	-2.059	-2.061	-2.062	-2.061	-2.061	-2.060	-2.058	-2.054	-2.051	-2.046	-2.041	-2.035	-2.027	-2.020	-2.011	-2.004	-1.995	-1.984	-1.972	-1.961	-1.950	-1.936	-1.924	-1.909	-1.894	-1.879	-1.864	-1.848	-1.832	-1.815	-1.798	-1.780	-1.762	-1.744	-1.726	-1.708	-1.689	-1.670	-1.651	-1.632	-1.612	-1.594	-1.575	-1.556	-1.538	-1.520	-1.501	-1.482	-1.465	-1.448	-1.431	-1.414	-1.398	-1.380	-1.365	-1.349	-1.335	-1.321	-1.308	-1.295	-1.281	-1.270	-1.259	-1.250	-1.240	-1.231	-1.224	-1.216	-1.210	-1.205	-1.200	-1.196	-1.192	-1.190	-1.189	-1.188	-1.189	-1.189	-1.191	-1.194	-1.198	-1.201	-1.208	-1.212	-1.220	-1.226	-1.235	-1.242	-1.252	-1.261	-1.272	-1.282	-1.295	-1.306	-1.319	-1.330	-1.342	-1.356	-1.370	-1.384	-1.396	-1.410	-1.425	-1.439	-1.452	-1.468	-1.480	-1.494	-1.508	-1.520	-1.534	-1.545	-1.558	-1.570	-1.581	-1.591	-1.602	-1.612	-1.621	-1.630	-1.640	-1.649	-1.656	-1.662	-1.668	-1.674	-1.679	-1.682	-1.686	-1.689	-1.691	-1.692	-1.694	-1.694	-1.694	-1.692	-1.690	-1.689	-1.686	-1.681	-1.678	-1.674	-1.669	-1.664	-1.656	-1.650	-1.644	-1.636	-1.629	-1.621	-1.614	-1.605	-1.596	-1.588	-1.579	-1.570	-1.560	-1.551	-1.542	-1.531	-1.522	-1.515	-1.505	-1.496	-1.488	-1.479	-1.470	-1.461	-1.454	-1.446	-1.439	-1.432	-1.425	-1.419	-1.414	-1.408	-1.402	-1.398	-1.394	-1.390	-1.386	-1.384	-1.381	-1.379	-1.376	-1.376	-1.375	-1.375	-1.375	-1.376	-1.378	-1.378	-1.379	-1.381	-1.385	-1.388	-1.390	-1.392	-1.396	-1.400	-1.404	-1.408	-1.411	-1.416	-1.420	-1.424	-1.429	-1.432	-1.436	-1.440	-1.444	-1.448	-1.451	-1.454	-1.455	-1.459	-1.460	-1.461	-1.462	-1.462	-1.462	-1.462	-1.461	-1.459	-1.458	-1.455	-1.451	-1.448	-1.442	-1.438	-1.431	-1.425	-1.416	-1.409	-1.401	-1.391	-1.381	-1.371	-1.360	-1.349	-1.336	-1.324	-1.311	-1.298	-1.284	-1.270	-1.255	-1.240	-1.225	-1.209	-1.195	-1.179	-1.164	-1.149	-1.134	-1.119	-1.104	-1.089	-1.075	-1.060	-1.046	-1.032	-1.019	-1.006	-0.995	-0.982	-0.972	-0.962	-0.952	-0.944	-0.935	-0.928	-0.921	-0.916	-0.911	-0.908	-0.905	-0.901	-0.901	-0.900	-0.900	-0.902	-0.902	-0.906	-0.910	-0.914	-0.920	-0.925	-0.932	-0.940	-0.948	-0.956	-0.966	-0.976	-0.986	-0.998	-1.009	-1.021	-1.032	-1.045	-1.059	-1.071	-1.084	-1.098	-1.110	-1.124	-1.139	-1.151	-1.164	-1.178	-1.191	-1.204	-1.215	-1.228	-1.240	-1.251	-1.261	-1.272	-1.282	-1.291	-1.301	-1.310	-1.318	-1.325	-1.330	-1.338	-1.341	-1.346	-1.351	-1.354	-1.358	-1.359	-1.361	-1.361	-1.361	-1.361	-1.360	-1.356	-1.355	-1.351	-1.349	-1.344	-1.340	-1.336	-1.330	-1.324	-1.319	-1.312	-1.305	-1.299	-1.290	-1.284	-1.276	-1.268	-1.260	-1.252	-1.245	-1.238	-1.231	-1.224	-1.216	-1.209	-1.201	-1.195	-1.190	-1.182	-1.178	-1.171	-1.168	-1.162	-1.159	-1.155	-1.151	-1.148	-1.146	-1.144	-1.142	-1.142	-1.142	-1.144	-1.144	-1.145	-1.148	-1.150	-1.154	-1.158	-1.161	-1.168	-1.172	-1.179	-1.185	-1.192	-1.201	-1.209	-1.218	-1.226	-1.236	-1.248	-1.258	-1.269	-1.280	-1.292	-1.305	-1.318	-1.329	-1.342	-1.356	-1.370	-1.385	-1.399	-1.414	-1.428	-1.442	-1.458	-1.471	-1.488	-1.501	-1.516	-1.531	-1.546	-1.561	-1.575	-1.589	-1.602	-1.616	-1.630	-1.642	-1.655	-1.668	-1.680	-1.691	-1.704	-1.715	-1.724	-1.735	-1.744	-1.752	-1.760	-1.769	-1.776	-1.781	-1.788	-1.794	-1.798	-1.801	-1.806	-1.809	-1.811	-1.812	-1.814	-1.814	-1.815	-1.814	-1.812	-1.812	-1.810	-1.808	-1.804	-1.801	-1.799	-1.795	-1.790	-1.788	-1.781	-1.778	-1.772	-1.768	-1.762	-1.758	-1.751	-1.748	-1.741	-1.736	-1.731	-1.726	-1.721	-1.718	-1.711	-1.708	-1.704	-1.700	-1.698	-1.694	-1.690	-1.689	-1.686	-1.685	-1.684	-1.682	-1.681	-1.681	-1.680	-1.681	-1.681	-1.682	-1.685	-1.686	-1.689	-1.691	-1.694	-1.698	-1.700	-1.705	-1.709	-1.712	-1.718	-1.722	-1.728	-1.732	-1.739	-1.744	-1.750	-1.756	-1.762	-1.769	-1.774	-1.780	-1.786	-1.792	-1.800	-1.806	-1.811	-1.819	-1.825	-1.830	-1.836	-1.841	-1.848	-1.852	-1.858	-1.861	-1.866	-1.871	-1.875	-1.879	-1.882	-1.885	-1.889	-1.891	-1.892	-1.895	-1.896	-1.896	-1.898	-1.898	-1.896	-1.896	-1.895	-1.894	-1.891	-1.889	-1.885	-1.881	-1.878	-1.874	-1.869	-1.862	-1.858	-1.851	-1.845	-1.836	-1.829	-1.821	-1.812	-1.805	-1.796	-1.786	-1.778	-1.768	-1.759	-1.749	-1.738	-1.728	-1.718	-1.706	-1.696	-1.686	-1.676	-1.665	-1.655	-1.645	-1.635	-1.625	-1.615	-1.606	-1.599	-1.589	-1.581	-1.574	-1.568	-1.560	-1.554	-1.548	-1.542	-1.538	-1.534	-1.531	-1.528	-1.526	-1.525	-1.524	-1.522	-1.524	-1.525	-1.526	-1.529	-1.531	-1.535	-1.539	-1.542	-1.549	-1.554	-1.560	-1.566	-1.574	-1.581	-1.589	-1.596	-1.605	-1.614	-1.622	-1.631	-1.641	-1.650	-1.660	-1.669	-1.679	-1.688	-1.698	-1.706	-1.716	-1.725	-1.734	-1.741	-1.750	-1.759	-1.765	-1.772	-1.779	-1.785	-1.792	-1.798	-1.802	-1.808	-1.811	-1.816	-1.820	-1.822	-1.825	-1.828	-1.829	-1.830	-1.831	-1.832	-1.832	-1.832	-1.832	-1.831	-1.830	-1.829	-1.828	-1.826	-1.825	-1.822	-1.821	-1.819	-1.816	-1.815	-1.812	-1.812	-1.810	-1.809	-1.808	-1.806	-1.805	-1.804	-1.804	-1.804	-1.804	-1.804	-1.805	-1.805	-1.808	-1.810	-1.811	-1.815	-1.818	-1.820	-1.825	-1.829	-1.834	-1.839	-1.844	-1.849	-1.855	-1.861	-1.869	-1.875	-1.884	-1.891	-1.900	-1.908	-1.916	-1.926	-1.935	-1.945	-1.955	-1.965	-1.975	-1.985	-1.996	-2.006	-2.016	-2.027	-2.036	-2.047	-2.058	-2.069	-2.079	-2.089	-2.100	-2.109	-2.120	-2.129	-2.139	-2.148	-2.155	-2.164	-2.172	-2.180	-2.188	-2.196	-2.202	-2.209	-2.215	-2.220	-2.225	-2.230	-2.234	-2.239	-2.241	-2.244	-2.245	-2.246	-2.249	-2.249	-2.250	-2.249	-2.248	-2.245	-2.242	-2.240	-2.236	-2.231	-2.226	-2.221	-2.215	-2.209	-2.201	-2.194	-2.186	-2.176	-2.169	-2.158	-2.149	-2.138	-2.126	-2.115	-2.102	-2.090	-2.079	-2.066	-2.054	-2.040	-2.027	-2.013	-2.000	-1.986	-1.972	-1.958	-1.945	-1.931	-1.916	-1.904	-1.890	-1.878	-1.864	-1.850	-1.839	-1.826	-1.814	-1.802	-1.792	-1.780	-1.770	-1.760	-1.751	-1.742	-1.734	-1.726	-1.719	-1.711	-1.705	-1.699	-1.694	-1.689	-1.685	-1.681	-1.678	-1.674	-1.672	-1.670	-1.669	-1.668	-1.668	-1.668	-1.666	-1.668	-1.668	-1.669	-1.670	-1.671	-1.672	-1.675	-1.678	-1.679	-1.681	-1.682	-1.685	-1.686	-1.689	-1.690	-1.691	-1.692	-1.694	-1.695	-1.695	-1.695	-1.695	-1.694	-1.692	-1.691	-1.689	-1.686	-1.684	-1.679	-1.675	-1.670	-1.665	-1.661	-1.655	-1.649	-1.641	-1.634	-1.626	-1.619	-1.610	-1.601	-1.590	-1.580	-1.570	-1.560	-1.549	-1.538	-1.526	-1.515	-1.502	-1.491	-1.480	-1.468	-1.456	-1.444	-1.432	-1.420	-1.410	-1.398	-1.388	-1.376	-1.366	-1.356	-1.345	-1.336	-1.326	-1.318	-1.310	-1.301	-1.295	-1.288	-1.281	-1.275	-1.270	-1.265	-1.261	-1.258	-1.255	-1.252	-1.251	-1.249	-1.248	-1.249	-1.249	-1.250	-1.251	-1.252	-1.256	-1.259	-1.262	-1.268	-1.272	-1.276	-1.282	-1.289	-1.295	-1.301	-1.309	-1.316	-1.324	-1.331	-1.339	-1.348	-1.355	-1.364	-1.371	-1.380	-1.389	-1.396	-1.405	-1.412	-1.421	-1.429	-1.436	-1.444	-1.450	-1.458	-1.464	-1.471	-1.476	-1.481	-1.486	-1.490	-1.492	-1.496	-1.499	-1.500	-1.500	-1.501	-1.500	-1.499	-1.498	-1.494	-1.491	-1.485	-1.480	-1.475	-1.468	-1.461	-1.452	-1.442	-1.432	-1.421	-1.409	-1.396	-1.382	-1.369	-1.352	-1.336	-1.320	-1.302	-1.282	-1.265	-1.244	-1.224	-1.201	-1.180	-1.158	-1.134	-1.110	-1.085	-1.061	-1.036	-1.011	-0.985	-0.959	-0.934	-0.908	-0.880	-0.854	-0.828	-0.801	-0.774	-0.749	-0.721	-0.695	-0.669	-0.642	-0.618	-0.594	-0.569	-0.545	-0.521	-0.500	-0.476	-0.456	-0.434	-0.415	-0.396	-0.378	-0.359	-0.344	-0.328	-0.312	-0.299	-0.285	-0.274	-0.262	-0.252	-0.242	-0.234	-0.228	-0.221	-0.215	-0.210	-0.206	-0.204	-0.202	-0.200	-0.199	-0.199	-0.200	-0.201	-0.204	-0.205	-0.209	-0.211	-0.215	-0.219	-0.222	-0.226	-0.230	-0.234	-0.239	-0.242	-0.245	-0.249	-0.251	-0.254	-0.256	-0.256	-0.258	-0.256	-0.256	-0.254	-0.252	-0.249	-0.244	-0.239	-0.232	-0.226	-0.219	-0.209	-0.200	-0.189	-0.176	-0.162	-0.149	-0.134	-0.118	-0.100	-0.081	-0.062	-0.042	-0.021	0.000	0.022	0.045	0.070	0.095	0.120	0.145	0.171	0.198	0.225	0.252	0.280	0.306	0.334	0.361	0.389	0.416	0.442	0.470	0.498	0.522	0.550	0.575	0.600	0.625	0.650	0.674	0.698	0.720	0.742	0.764	0.785	0.805	0.825	0.844	0.861	0.879	0.896	0.911	0.928	0.941	0.955	0.968	0.980	0.992	1.002	1.014	1.024	1.032	1.041	1.049	1.055	1.064	1.069	1.075	1.080	1.085	1.089	1.092	1.095	1.099	1.100	1.102	1.102	1.104	1.105	1.105	1.104	1.102	1.101	1.101	1.099	1.096	1.094	1.091	1.088	1.084	1.081	1.079	1.074	1.070	1.066	1.061	1.056	1.051	1.046	1.042	1.038	1.032	1.026	1.022	1.018	1.012	1.008	1.004	0.999	0.995	0.991	0.988	0.984	0.980	0.979	0.975	0.974	0.971	0.970	0.969	0.968	0.968	0.966	0.968	0.968	0.969	0.970	0.972	0.975	0.976	0.979	0.981	0.985	0.988	0.991	0.995	1.000	1.002	1.008	1.012	1.016	1.021	1.026	1.030	1.035	1.039	1.042	1.046	1.051	1.054	1.058	1.060	1.062	1.065	1.068	1.069	1.070	1.071	1.071	1.071	1.071	1.069	1.068	1.064	1.062	1.059	1.055	1.050	1.045	1.040	1.034	1.026	1.019	1.011	1.002	0.994	0.984	0.974	0.964	0.952	0.941	0.929	0.916	0.904	0.890	0.876	0.862	0.849	0.835	0.820	0.805	0.790	0.775	0.760	0.744	0.729	0.714	0.699	0.684	0.669	0.655	0.640	0.626	0.611	0.598	0.584	0.570	0.556	0.544	0.531	0.519	0.507	0.496	0.485	0.475	0.465	0.455	0.448	0.438	0.430	0.422	0.415	0.409	0.402	0.398	0.391	0.388	0.382	0.379	0.376	0.372	0.371	0.369	0.368	0.365	0.362	0.362	0.361	0.360	0.360	0.359	0.359	0.359	0.359	0.359	0.359	0.358	0.356	0.356	0.355	0.355	0.354	0.351	0.350	0.348	0.345	0.342	0.339	0.335	0.331	0.326	0.322	0.318	0.311	0.305	0.299	0.291	0.284	0.276	0.268	0.259	0.249	0.240	0.229	0.219	0.209	0.198	0.186	0.174	0.164	0.151	0.140	0.126	0.115	0.104	0.091	0.078	0.066	0.055	0.042	0.030	0.019	0.008	-0.002	-0.014	-0.025	-0.034	-0.044	-0.052	-0.061	-0.069	-0.076	-0.084	-0.089	-0.096	-0.100	-0.104	-0.108	-0.110	-0.112	-0.114	-0.115	-0.114	-0.112	-0.111	-0.109	-0.105	-0.100	-0.095	-0.089	-0.082	-0.075	-0.066	-0.058	-0.048	-0.038	-0.026	-0.014	-0.002	0.011	0.025	0.039	0.054	0.069	0.084	0.101	0.118	0.134	0.149	0.166	0.184	0.200	0.218	0.235	0.252	0.269	0.286	0.302	0.319	0.334	0.350	0.364	0.380	0.394	0.408	0.419	0.431	0.444	0.454	0.464	0.471	0.480	0.486	0.491	0.498	0.500	0.502	0.504	0.504	0.502	0.501	0.498	0.492	0.488	0.480	0.472	0.462	0.451	0.440	0.428	0.412	0.398	0.382	0.365	0.346	0.328	0.309	0.288	0.266	0.244	0.221	0.198	0.175	0.150	0.125	0.100	0.075	0.049	0.022	-0.004	-0.030	-0.055	-0.081	-0.106	-0.132	-0.158	-0.182	-0.206	-0.230	-0.254	-0.276	-0.299	-0.320	-0.341	-0.361	-0.380	-0.399	-0.416	-0.432	-0.449	-0.462	-0.478	-0.490	-0.502	-0.514	-0.522	-0.532	-0.541	-0.549	-0.555	-0.560	-0.565	-0.569	-0.571	-0.574	-0.576	-0.578	-0.576	-0.575	-0.574	-0.572	-0.570	-0.568	-0.565	-0.561	-0.558	-0.554	-0.549	-0.544	-0.539	-0.534	-0.529	-0.522	-0.518	-0.514	-0.507	-0.501	-0.498	-0.492	-0.488	-0.484	-0.479	-0.475	-0.471	-0.469	-0.465	-0.462	-0.460	-0.459	-0.456	-0.456	-0.455	-0.455	-0.455	-0.455	-0.456	-0.459	-0.460	-0.462	-0.465	-0.469	-0.472	-0.476	-0.481	-0.486	-0.491	-0.496	-0.502	-0.509	-0.515	-0.521	-0.529	-0.535	-0.542	-0.550	-0.558	-0.564	-0.572	-0.580	-0.588	-0.595	-0.601	-0.609	-0.615	-0.621	-0.629	-0.634	-0.640	-0.645	-0.650	-0.655	-0.658	-0.662	-0.665	-0.668	-0.669	-0.670	-0.671	-0.672	-0.671	-0.671	-0.669	-0.666	-0.664	-0.659	-0.654	-0.649	-0.642	-0.636	-0.629	-0.621	-0.611	-0.602	-0.591	-0.581	-0.570	-0.556	-0.544	-0.531	-0.516	-0.502	-0.489	-0.472	-0.455	-0.440	-0.422	-0.406	-0.389	-0.371	-0.354	-0.335	-0.319	-0.300	-0.280	-0.262	-0.244	-0.225	-0.206	-0.188	-0.170	-0.152	-0.134	-0.116	-0.099	-0.081	-0.064	-0.048	-0.031	-0.015	0.000	0.014	0.030	0.042	0.056	0.069	0.082	0.092	0.104	0.115	0.124	0.134	0.142	0.150	0.158	0.164	0.170	0.175	0.180	0.182	0.186	0.189	0.192	0.194	0.194	0.195	0.194	0.194	0.192	0.191	0.188	0.186	0.182	0.180	0.176	0.172	0.169	0.164	0.159	0.155	0.150	0.146	0.141	0.136	0.132	0.128	0.124	0.120	0.116	0.112	0.110	0.106	0.102	0.101	0.099	0.096	0.095	0.094	0.094	0.095	0.095	0.095	0.096	0.099	0.101	0.104	0.106	0.110	0.114	0.118	0.122	0.128	0.132	0.139	0.144	0.150	0.156	0.162	0.170	0.178	0.182	0.190	0.198	0.202	0.209	0.216	0.222	0.230	0.235	0.241	0.246	0.252	0.258	0.262	0.266	0.270	0.275	0.276	0.280	0.282	0.284	0.285	0.286	0.285	0.285	0.284	0.282	0.281	0.279	0.276	0.272	0.269	0.265	0.260	0.254	0.249	0.242	0.236	0.229	0.221	0.214	0.206	0.198	0.189	0.180	0.171	0.162	0.152	0.144	0.134	0.124	0.114	0.105	0.095	0.085	0.075	0.065	0.055	0.046	0.035	0.026	0.016	0.009	-0.001	-0.010	-0.019	-0.026	-0.035	-0.044	-0.051	-0.058	-0.066	-0.072	-0.078	-0.085	-0.090	-0.095	-0.100	-0.105	-0.110	-0.114	-0.118	-0.121	-0.124	-0.126	-0.128	-0.130	-0.131	-0.132	-0.134	-0.132	-0.134	-0.132	-0.132	-0.131	-0.131	-0.130	-0.129	-0.126	-0.125	-0.124	-0.120	-0.119	-0.115	-0.112	-0.110	-0.109	-0.105	-0.102	-0.101	-0.099	-0.096	-0.094	-0.091	-0.090	-0.088	-0.086	-0.084	-0.084	-0.082	-0.081	-0.081	-0.080	-0.081	-0.081	-0.081	-0.082	-0.085	-0.086	-0.088	-0.090	-0.092	-0.095	-0.099	-0.101	-0.106	-0.110	-0.115	-0.119	-0.125	-0.130	-0.134	-0.140	-0.145	-0.151	-0.158	-0.162	-0.169	-0.174	-0.180	-0.186	-0.191	-0.196	-0.202	-0.208	-0.212	-0.218	-0.222	-0.226	-0.230	-0.234	-0.238	-0.240	-0.241	-0.244	-0.245	-0.246	-0.246	-0.246	-0.246	-0.245	-0.241	-0.240	-0.238	-0.232	-0.228	-0.222	-0.218	-0.210	-0.204	-0.195	-0.186	-0.179	-0.170	-0.160	-0.149	-0.138	-0.126	-0.114	-0.101	-0.088	-0.075	-0.061	-0.048	-0.032	-0.019	-0.004	0.011	0.025	0.040	0.055	0.070	0.086	0.100	0.114	0.129	0.142	0.156	0.169	0.182	0.194	0.205	0.216	0.228	0.238	0.246	0.255	0.262	0.269	0.275	0.280	0.284	0.289	0.290	0.292	0.292	0.292	0.291	0.288	0.285	0.281	0.276	0.270	0.262	0.255	0.246	0.236	0.226	0.215	0.202	0.190	0.178	0.162	0.148	0.132	0.116	0.101	0.085	0.066	0.050	0.031	0.014	-0.004	-0.024	-0.041	-0.059	-0.078	-0.095	-0.114	-0.132	-0.150	-0.168	-0.185	-0.202	-0.218	-0.234	-0.250	-0.264	-0.279	-0.292	-0.306	-0.319	-0.331	-0.342	-0.352	-0.362	-0.371	-0.379	-0.386	-0.394	-0.399	-0.404	-0.408	-0.411	-0.414	-0.415	-0.418	-0.418	-0.418	-0.416	-0.414	-0.412	-0.408	-0.405	-0.400	-0.395	-0.389	-0.384	-0.376	-0.370	-0.362	-0.354	-0.345	-0.336	-0.328	-0.318	-0.308	-0.298	-0.288	-0.278	-0.268	-0.255	-0.245	-0.235	-0.225	-0.214	-0.204	-0.192	-0.182	-0.171	-0.161	-0.151	-0.141	-0.132	-0.122	-0.114	-0.105	-0.096	-0.089	-0.080	-0.074	-0.068	-0.060	-0.055	-0.049	-0.044	-0.040	-0.035	-0.032	-0.030	-0.028	-0.024	-0.022	-0.021	-0.021	-0.022	-0.022	-0.022	-0.025	-0.026	-0.030	-0.034	-0.038	-0.042	-0.046	-0.052	-0.059	-0.065	-0.071	-0.078	-0.086	-0.094	-0.101	-0.111	-0.120	-0.129	-0.139	-0.149	-0.159	-0.169	-0.179	-0.190	-0.199	-0.210	-0.221	-0.231	-0.241	-0.251	-0.262	-0.272	-0.282	-0.291	-0.301	-0.309	-0.318	-0.325	-0.332	-0.339	-0.345	-0.351	-0.358	-0.362	-0.366	-0.370	-0.372	-0.375	-0.376	-0.378	-0.376	-0.376	-0.375	-0.372	-0.369	-0.366	-0.362	-0.356	-0.351	-0.344	-0.336	-0.328	-0.320	-0.311	-0.301	-0.291	-0.280	-0.269	-0.256	-0.245	-0.232	-0.220	-0.208	-0.194	-0.180	-0.168	-0.154	-0.141	-0.128	-0.115	-0.102	-0.089	-0.076	-0.064	-0.052	-0.042	-0.031	-0.022	-0.011	-0.002	0.004	0.011	0.018	0.024	0.028	0.032	0.034	0.036	0.038	0.038	0.036	0.034	0.031	0.026	0.022	0.016	0.009	0.000	-0.010	-0.020	-0.031	-0.044	-0.058	-0.071	-0.086	-0.102	-0.119	-0.136	-0.154	-0.172	-0.192	-0.211	-0.231	-0.254	-0.274	-0.295	-0.318	-0.339	-0.361	-0.382	-0.405	-0.426	-0.449	-0.469	-0.491	-0.511	-0.531	-0.551	-0.572	-0.591	-0.609	-0.628	-0.644	-0.660	-0.676	-0.690	-0.705	-0.719	-0.731	-0.741	-0.751	-0.761	-0.770	-0.776	-0.784	-0.789	-0.792	-0.796	-0.799	-0.801	-0.801	-0.802	-0.801	-0.799	-0.796	-0.794	-0.790	-0.785	-0.780	-0.774	-0.768	-0.760	-0.752	-0.744	-0.738	-0.729	-0.721	-0.714	-0.705	-0.696	-0.689	-0.681	-0.672	-0.665	-0.658	-0.651	-0.645	-0.638	-0.631	-0.626	-0.621	-0.618	-0.614	-0.611	-0.609	-0.608	-0.606	-0.606	-0.608	-0.609	-0.612	-0.615	-0.620	-0.625	-0.631	-0.638	-0.645	-0.655	-0.664	-0.674	-0.685	-0.696	-0.710	-0.724	-0.738	-0.751	-0.768	-0.784	-0.800	-0.818	-0.835	-0.854	-0.872	-0.891	-0.910	-0.930	-0.950	-0.971	-0.991	-1.011	-1.031	-1.052	-1.072	-1.092	-1.112	-1.131	-1.151	-1.170	-1.189	-1.206	-1.222	-1.240	-1.256	-1.271	-1.285	-1.299	-1.312	-1.324	-1.334	-1.342	-1.352	-1.359	-1.366	-1.371	-1.375	-1.378	-1.380	-1.379	-1.379	-1.376	-1.372	-1.368	-1.362	-1.355	-1.346	-1.338	-1.326	-1.314	-1.301	-1.288	-1.272	-1.256	-1.239	-1.221	-1.204	-1.182	-1.162	-1.142	-1.121	-1.101	-1.079	-1.056	-1.035	-1.012	-0.990	-0.968	-0.945	-0.924	-0.901	-0.880	-0.860	-0.839	-0.819	-0.799	-0.781	-0.764	-0.748	-0.731	-0.716	-0.702	-0.690	-0.679	-0.669	-0.659	-0.651	-0.644	-0.639	-0.635	-0.632	-0.630	-0.630	-0.631	-0.634	-0.639	-0.642	-0.650	-0.658	-0.668	-0.676	-0.688	-0.700	-0.715	-0.729	-0.745	-0.761	-0.779	-0.796	-0.815	-0.835	-0.856	-0.876	-0.898	-0.919	-0.941	-0.962	-0.985	-1.008	-1.030	-1.052	-1.075	-1.096	-1.118	-1.139	-1.160	-1.179	-1.199	-1.218	-1.236	-1.252	-1.270	-1.285	-1.299	-1.312	-1.326	-1.338	-1.349	-1.356	-1.365	-1.371	-1.376	-1.380	-1.382	-1.384	-1.384	-1.381	-1.379	-1.374	-1.369	-1.360	-1.351	-1.341	-1.330	-1.318	-1.304	-1.289	-1.271	-1.255	-1.235	-1.215	-1.194	-1.171	-1.148	-1.125	-1.099	-1.074	-1.048	-1.021	-0.992	-0.966	-0.938	-0.909	-0.878	-0.849	-0.819	-0.789	-0.759	-0.729	-0.699	-0.670	-0.640	-0.611	-0.582	-0.554	-0.526	-0.499	-0.472	-0.446	-0.421	-0.396	-0.372	-0.350	-0.328	-0.306	-0.285	-0.266	-0.248	-0.230	-0.212	-0.198	-0.184	-0.170	-0.156	-0.145	-0.134	-0.125	-0.116	-0.108	-0.100	-0.095	-0.089	-0.084	-0.080	-0.076	-0.074	-0.071	-0.069	-0.068	-0.068	-0.066	-0.065	-0.065	-0.065	-0.064	-0.064	-0.064	-0.064	-0.062	-0.061	-0.060	-0.059	-0.056	-0.054	-0.050	-0.048	-0.042	-0.038	-0.030	-0.024	-0.016	-0.009	0.000	0.011	0.022	0.034	0.046	0.061	0.076	0.092	0.109	0.126	0.146	0.166	0.186	0.208	0.230	0.254	0.278	0.302	0.328	0.354	0.380	0.408	0.435	0.464	0.492	0.521	0.550	0.579	0.609	0.638	0.666	0.698	0.726	0.756	0.786	0.815	0.845	0.872	0.901	0.929	0.956	0.985	1.010	1.038	1.061	1.088	1.111	1.135	1.158	1.180	1.201	1.221	1.241	1.261	1.280	1.298	1.315	1.330	1.346	1.361	1.375	1.389	1.401	1.412	1.425	1.435	1.445	1.454	1.462	1.471	1.479	1.485	1.491	1.498	1.502	1.508	1.511	1.516	1.519	1.522	1.525	1.528	1.529	1.530	1.532	1.534	1.534	1.535	1.535	1.535	1.536	1.535	1.535	1.535	1.534	1.532	1.532	1.531	1.530	1.530	1.530	1.529	1.529	1.528	1.526	1.526	1.525	1.526	1.526	1.528	1.528	1.529	1.530	1.532	1.535	1.538	1.540	1.544	1.546	1.551	1.555	1.560	1.566	1.571	1.578	1.584	1.592	1.600	1.609	1.618	1.625	1.636	1.645	1.655	1.666	1.678	1.690	1.701	1.714	1.726	1.739	1.751	1.765	1.778	1.791	1.805	1.819	1.831	1.844	1.858	1.869	1.882	1.895	1.906	1.918	1.929	1.939	1.950	1.959	1.968	1.975	1.982	1.990	1.995	2.001	2.006	2.010	2.014	2.016	2.018	2.019	2.019	2.019	2.018	2.015	2.013	2.007	2.005	1.999	1.994	1.986	1.980	1.972	1.965	1.955	1.946	1.936	1.926	1.916	1.905	1.895	1.885	1.872	1.862	1.850	1.840	1.828	1.816	1.806	1.795	1.785	1.774	1.764	1.755	1.746	1.738	1.728	1.719	1.711	1.705	1.699	1.691	1.686	1.682	1.678	1.674	1.671	1.668	1.666	1.665	1.664	1.664	1.664	1.664	1.665	1.669	1.670	1.672	1.676	1.680	1.684	1.689	1.695	1.700	1.705	1.711	1.718	1.724	1.730	1.738	1.744	1.751	1.759	1.766	1.772	1.779	1.786	1.792	1.800	1.806	1.812	1.818	1.824	1.829	1.832	1.838	1.841	1.845	1.848	1.850	1.851	1.852	1.854	1.852	1.852	1.851	1.849	1.846	1.844	1.839	1.835	1.830	1.824	1.818	1.810	1.802	1.794	1.785	1.775	1.765	1.754	1.742	1.731	1.719	1.706	1.694	1.680	1.666	1.652	1.639	1.624	1.609	1.592	1.579	1.564	1.548	1.532	1.519	1.502	1.489	1.474	1.460	1.446	1.432	1.419	1.406	1.394	1.381	1.370	1.359	1.349	1.338	1.326	1.318	1.309	1.300	1.292	1.284	1.278	1.270	1.264	1.258	1.252	1.248	1.242	1.240	1.235	1.232	1.230	1.228	1.225	1.222	1.222	1.221	1.220	1.220	1.220	1.220	1.219	1.219	1.219	1.219	1.219	1.218	1.218	1.219	1.218	1.218	1.218	1.218	1.218	1.216	1.216	1.215	1.214	1.214	1.211	1.209	1.208	1.205	1.201	1.199	1.196	1.192	1.190	1.185	1.181	1.175	1.171	1.166	1.161	1.155	1.148	1.141	1.135	1.129	1.121	1.112	1.105	1.095	1.088	1.078	1.068	1.058	1.048	1.036	1.026	1.015	1.004	0.992	0.981	0.970	0.959	0.946	0.935	0.922	0.911	0.900	0.888	0.876	0.864	0.852	0.841	0.831	0.820	0.810	0.800	0.790	0.781	0.772	0.765	0.758	0.750	0.744	0.739	0.734	0.729	0.725	0.721	0.720	0.719	0.719	0.719	0.720	0.721	0.725	0.729	0.732	0.738	0.744	0.750	0.759	0.766	0.775	0.785	0.795	0.806	0.818	0.830	0.844	0.856	0.871	0.884	0.898	0.911	0.925	0.940	0.955	0.970	0.984	0.999	1.012	1.026	1.040	1.054	1.066	1.080	1.091	1.104	1.114	1.125	1.134	1.142	1.150	1.158	1.164	1.169	1.172	1.176	1.178	1.179	1.180	1.179	1.176	1.172	1.169	1.162	1.156	1.149	1.140	1.129	1.118	1.105	1.094	1.079	1.064	1.049	1.031	1.015	0.996	0.976	0.958	0.936	0.916	0.894	0.872	0.850	0.828	0.805	0.781	0.758	0.734	0.710	0.686	0.664	0.640	0.618	0.595	0.571	0.549	0.528	0.505	0.485	0.465	0.445	0.426	0.408	0.390	0.371	0.355	0.339	0.324	0.310	0.298	0.284	0.272	0.262	0.251	0.242	0.234	0.226	0.219	0.212	0.206	0.202	0.198	0.194	0.191	0.188	0.185	0.184	0.182	0.181	0.181	0.180	0.181	0.180	0.180	0.180	0.180	0.180	0.180	0.181	0.181	0.181	0.181	0.180	0.181	0.181	0.179	0.179	0.178	0.176	0.174	0.171	0.169	0.165	0.162	0.159	0.155	0.151	0.146	0.142	0.138	0.131	0.126	0.120	0.115	0.109	0.102	0.096	0.090	0.084	0.076	0.071	0.065	0.059	0.052	0.046	0.041	0.035	0.029	0.025	0.020	0.016	0.011	0.009	0.006	0.004	0.002	0.001	0.000	0.000	0.001	0.002	0.005	0.009	0.011	0.016	0.021	0.028	0.034	0.041	0.050	0.060	0.071	0.081	0.094	0.105	0.120	0.134	0.149	0.165	0.180	0.196	0.215	0.231	0.251	0.269	0.289	0.310	0.329	0.350	0.370	0.392	0.412	0.434	0.455	0.476	0.499	0.519	0.539	0.560	0.580	0.599	0.619	0.636	0.654	0.671	0.689	0.702	0.718	0.731	0.742	0.754	0.764	0.772	0.781	0.788	0.794	0.798	0.799	0.801	0.801	0.800	0.796	0.794	0.788	0.780	0.771	0.762	0.752	0.740	0.725	0.711	0.694	0.678	0.659	0.639	0.619	0.596	0.574	0.550	0.525	0.499	0.474	0.448	0.419	0.391	0.364	0.334	0.305	0.276	0.246	0.216	0.186	0.158	0.126	0.098	0.068	0.038	0.009	-0.021	-0.050	-0.079	-0.106	-0.134	-0.160	-0.186	-0.212	-0.238	-0.262	-0.286	-0.308	-0.331	-0.351	-0.372	-0.391	-0.410	-0.428	-0.444	-0.460	-0.476	-0.489	-0.502	-0.515	-0.525	-0.536	-0.546	-0.555	-0.564	-0.570	-0.575	-0.580	-0.584	-0.588	-0.590	-0.592	-0.591	-0.592	-0.591	-0.589	-0.588	-0.584	-0.581	-0.576	-0.571	-0.565	-0.559	-0.552	-0.545	-0.539	-0.530	-0.521	-0.512	-0.504	-0.494	-0.484	-0.475	-0.465	-0.454	-0.444	-0.432	-0.422	-0.412	-0.402	-0.391	-0.381	-0.370	-0.361	-0.350	-0.340	-0.331	-0.322	-0.312	-0.304	-0.296	-0.288	-0.280	-0.274	-0.266	-0.260	-0.254	-0.249	-0.244	-0.239	-0.235	-0.230	-0.228	-0.224	-0.222	-0.220	-0.218	-0.218	-0.216	-0.216	-0.215	-0.216	-0.216	-0.216	-0.218	-0.219	-0.219	-0.221	-0.222	-0.225	-0.226	-0.228	-0.229	-0.231	-0.232	-0.234	-0.235	-0.235	-0.236	-0.236	-0.238	-0.236	-0.236	-0.235	-0.234	-0.231	-0.229	-0.226	-0.222	-0.219	-0.214	-0.209	-0.204	-0.198	-0.191	-0.184	-0.176	-0.169	-0.160	-0.151	-0.141	-0.131	-0.120	-0.110	-0.099	-0.089	-0.076	-0.065	-0.052	-0.041	-0.029	-0.016	-0.005	0.008	0.019	0.030	0.041	0.051	0.062	0.072	0.082	0.092	0.099	0.108	0.114	0.120	0.125	0.129	0.132	0.135	0.136	0.138	0.136	0.135	0.132	0.129	0.125	0.119	0.111	0.104	0.094	0.084	0.072	0.060	0.046	0.031	0.015	-0.001	-0.020	-0.039	-0.060	-0.080	-0.102	-0.125	-0.149	-0.175	-0.200	-0.226	-0.252	-0.281	-0.309	-0.339	-0.368	-0.396	-0.426	-0.458	-0.488	-0.520	-0.551	-0.581	-0.612	-0.644	-0.675	-0.706	-0.736	-0.768	-0.798	-0.829	-0.858	-0.886	-0.914	-0.942	-0.969	-0.995	-1.021	-1.045	-1.069	-1.091	-1.112	-1.131	-1.151	-1.169	-1.186	-1.201	-1.215	-1.228	-1.240	-1.249	-1.258	-1.266	-1.272	-1.278	-1.280	-1.282	-1.282	-1.281	-1.279	-1.275	-1.269	-1.262	-1.255	-1.246	-1.235	-1.222	-1.210	-1.196	-1.181	-1.165	-1.149	-1.132	-1.114	-1.095	-1.076	-1.056	-1.035	-1.015	-0.995	-0.974	-0.954	-0.934	-0.914	-0.894	-0.875	-0.856	-0.838	-0.819	-0.801	-0.786	-0.770	-0.755	-0.742	-0.729	-0.718	-0.709	-0.700	-0.692	-0.686	-0.681	-0.679	-0.676	-0.676	-0.678	-0.680	-0.684	-0.689	-0.696	-0.704	-0.714	-0.725	-0.738	-0.751	-0.765	-0.781	-0.798	-0.816	-0.836	-0.855	-0.875	-0.898	-0.919	-0.941	-0.964	-0.988	-1.011	-1.035	-1.058	-1.081	-1.105	-1.129	-1.152	-1.175	-1.198	-1.220	-1.241	-1.261	-1.281	-1.300	-1.319	-1.335	-1.351	-1.366	-1.380	-1.394	-1.406	-1.416	-1.425	-1.434	-1.440	-1.446	-1.450	-1.454	-1.455	-1.455	-1.455	-1.454	-1.451	-1.448	-1.442	-1.435	-1.429	-1.421	-1.411	-1.401	-1.391	-1.379	-1.366	-1.354	-1.340	-1.328	-1.312	-1.299	-1.282	-1.269	-1.252	-1.238	-1.224	-1.208	-1.192	-1.179	-1.164	-1.151	-1.138	-1.125	-1.112	-1.102	-1.091	-1.081	-1.072	-1.064	-1.056	-1.050	-1.044	-1.039	-1.035	-1.032	-1.031	-1.031	-1.031	-1.032	-1.036	-1.039	-1.045	-1.050	-1.059	-1.066	-1.075	-1.086	-1.099	-1.111	-1.125	-1.139	-1.155	-1.171	-1.189	-1.208	-1.226	-1.245	-1.265	-1.286	-1.309	-1.331	-1.352	-1.376	-1.400	-1.425	-1.449	-1.472	-1.498	-1.522	-1.546	-1.572	-1.598	-1.622	-1.646	-1.671	-1.695	-1.720	-1.742	-1.766	-1.790	-1.811	-1.834	-1.855	-1.876	-1.896	-1.915	-1.934	-1.951	-1.968	-1.984	-1.999	-2.013	-2.026	-2.038	-2.049	-2.058	-2.066	-2.075	-2.082	-2.088	-2.092	-2.096	-2.098	-2.099	-2.099	-2.099	-2.096	-2.092	-2.088	-2.082	-2.076	-2.069	-2.060	-2.051	-2.040	-2.029	-2.016	-2.004	-1.991	-1.975	-1.961	-1.945	-1.929	-1.911	-1.894	-1.878	-1.859	-1.841	-1.824	-1.805	-1.786	-1.768	-1.749	-1.730	-1.711	-1.694	-1.675	-1.659	-1.640	-1.624	-1.608	-1.591	-1.576	-1.562	-1.548	-1.535	-1.521	-1.510	-1.498	-1.488	-1.478	-1.469	-1.460	-1.452	-1.446	-1.440	-1.435	-1.431	-1.426	-1.424	-1.422	-1.420	-1.420	-1.419	-1.419	-1.420	-1.421	-1.422	-1.424	-1.426	-1.430	-1.432	-1.436	-1.440	-1.442	-1.448	-1.450	-1.454	-1.456	-1.461	-1.464	-1.465	-1.469	-1.470	-1.472	-1.474	-1.474	-1.474	-1.472	-1.471	-1.470	-1.469	-1.465	-1.461	-1.458	-1.451	-1.445	-1.440	-1.431	-1.424	-1.414	-1.405	-1.394	-1.384	-1.372	-1.359	-1.346	-1.332	-1.319	-1.304	-1.289	-1.272	-1.256	-1.240	-1.224	-1.206	-1.189	-1.171	-1.154	-1.136	-1.118	-1.100	-1.082	-1.064	-1.048	-1.029	-1.012	-0.994	-0.978	-0.961	-0.945	-0.930	-0.915	-0.900	-0.886	-0.872	-0.859	-0.846	-0.835	-0.822	-0.812	-0.802	-0.794	-0.785	-0.776	-0.770	-0.762	-0.758	-0.752	-0.749	-0.745	-0.741	-0.741	-0.739	-0.739	-0.740	-0.740	-0.741	-0.744	-0.748	-0.750	-0.755	-0.761	-0.765	-0.772	-0.779	-0.786	-0.795	-0.804	-0.812	-0.822	-0.832	-0.842	-0.852	-0.865	-0.876	-0.889	-0.901	-0.914	-0.926	-0.940	-0.952	-0.966	-0.981	-0.995	-1.010	-1.024	-1.039	-1.052	-1.068	-1.080	-1.095	-1.109	-1.124	-1.136	-1.150	-1.164	-1.178	-1.190	-1.202	-1.214	-1.224	-1.235	-1.246	-1.256	-1.265	-1.276	-1.285	-1.292	-1.301	-1.309	-1.314	-1.320	-1.326	-1.330	-1.335	-1.338	-1.340	-1.342	-1.344	-1.345	-1.346	-1.345	-1.345	-1.344	-1.342	-1.340	-1.338	-1.334	-1.330	-1.326	-1.321	-1.316	-1.311	-1.305	-1.300	-1.292	-1.286	-1.280	-1.272	-1.265	-1.256	-1.249	-1.240	-1.232	-1.224	-1.215	-1.208	-1.198	-1.189	-1.180	-1.171	-1.162	-1.154	-1.145	-1.135	-1.126	-1.118	-1.109	-1.099	-1.090	-1.081	-1.072	-1.062	-1.054	-1.045	-1.035	-1.026	-1.018	-1.009	-0.999	-0.990	-0.980	-0.972	-0.962	-0.955	-0.945	-0.936	-0.929	-0.919	-0.910	-0.902	-0.894	-0.885	-0.879	-0.870	-0.862	-0.855	-0.848	-0.840	-0.831	-0.825	-0.819	-0.812	-0.805	-0.800	-0.794	-0.788	-0.782	-0.776	-0.770	-0.766	-0.761	-0.755	-0.751	-0.746	-0.742	-0.736	-0.732	-0.729	-0.725	-0.721	-0.715	-0.711	-0.708	-0.704	-0.699	-0.694	-0.690	-0.685	-0.679	-0.675	-0.669	-0.664	-0.658	-0.651	-0.645	-0.639	-0.631	-0.624	-0.618	-0.610	-0.601	-0.592	-0.584	-0.574	-0.565	-0.555	-0.546	-0.536	-0.526	-0.515	-0.504	-0.494	-0.482	-0.472	-0.461	-0.449	-0.438	-0.428	-0.416	-0.404	-0.392	-0.382	-0.372	-0.361	-0.352	-0.342	-0.334	-0.325	-0.318	-0.310	-0.302	-0.295	-0.289	-0.284	-0.279	-0.275	-0.271	-0.269	-0.268	-0.266	-0.266	-0.266	-0.268	-0.270	-0.271	-0.276	-0.280	-0.284	-0.290	-0.296	-0.304	-0.311	-0.320	-0.329	-0.338	-0.348	-0.358	-0.369	-0.380	-0.391	-0.404	-0.415	-0.429	-0.441	-0.454	-0.466	-0.479	-0.492	-0.505	-0.518	-0.530	-0.541	-0.554	-0.565	-0.575	-0.586	-0.596	-0.605	-0.614	-0.622	-0.630	-0.636	-0.642	-0.649	-0.654	-0.658	-0.661	-0.662	-0.665	-0.665	-0.666	-0.664	-0.662	-0.660	-0.656	-0.652	-0.646	-0.641	-0.634	-0.626	-0.619	-0.610	-0.600	-0.590	-0.579	-0.568	-0.555	-0.542	-0.530	-0.516	-0.504	-0.490	-0.475	-0.461	-0.446	-0.431	-0.416	-0.401	-0.386	-0.371	-0.356	-0.341	-0.326	-0.311	-0.298	-0.284	-0.270	-0.256	-0.244	-0.231	-0.219	-0.208	-0.196	-0.186	-0.176	-0.166	-0.159	-0.150	-0.144	-0.136	-0.131	-0.125	-0.121	-0.118	-0.112	-0.110	-0.110	-0.109	-0.109	-0.109	-0.110	-0.111	-0.115	-0.118	-0.122	-0.126	-0.130	-0.136	-0.144	-0.149	-0.156	-0.164	-0.172	-0.181	-0.189	-0.199	-0.209	-0.218	-0.229	-0.238	-0.248	-0.258	-0.268	-0.278	-0.288	-0.296	-0.306	-0.315	-0.322	-0.332	-0.340	-0.348	-0.354	-0.361	-0.366	-0.371	-0.378	-0.381	-0.386	-0.389	-0.390	-0.391	-0.391	-0.391	-0.390	-0.388	-0.384	-0.380	-0.376	-0.371	-0.364	-0.358	-0.350	-0.341	-0.332	-0.322	-0.312	-0.301	-0.289	-0.276	-0.264	-0.250	-0.236	-0.224	-0.209	-0.195	-0.180	-0.166	-0.152	-0.138	-0.124	-0.109	-0.095	-0.081	-0.069	-0.055	-0.042	-0.031	-0.020	-0.009	0.001	0.010	0.019	0.026	0.032	0.039	0.042	0.048	0.050	0.052	0.054	0.054	0.052	0.051	0.049	0.044	0.039	0.034	0.026	0.020	0.011	0.001	-0.008	-0.019	-0.031	-0.042	-0.055	-0.069	-0.082	-0.096	-0.111	-0.126	-0.141	-0.156	-0.172	-0.189	-0.205	-0.221	-0.236	-0.252	-0.269	-0.284	-0.301	-0.315	-0.331	-0.346	-0.361	-0.374	-0.389	-0.401	-0.415	-0.426	-0.439	-0.450	-0.461	-0.471	-0.481	-0.489	-0.499	-0.506	-0.514	-0.521	-0.529	-0.535	-0.540	-0.546	-0.551	-0.555	-0.560	-0.564	-0.568	-0.571	-0.574	-0.576	-0.579	-0.581	-0.582	-0.585	-0.586	-0.589	-0.590	-0.591	-0.594	-0.594	-0.596	-0.596	-0.598	-0.600	-0.601	-0.602	-0.604	-0.606	-0.608	-0.609	-0.610	-0.612	-0.615	-0.616	-0.619	-0.620	-0.622	-0.624	-0.628	-0.630	-0.631	-0.634	-0.636	-0.640	-0.641	-0.644	-0.646	-0.649	-0.650	-0.654	-0.656	-0.658	-0.660	-0.660	-0.661	-0.664	-0.665	-0.665	-0.666	-0.668	-0.668	-0.666	-0.668	-0.666	-0.666	-0.665	-0.664	-0.661	-0.660	-0.658	-0.655	-0.652	-0.649	-0.645	-0.641	-0.638	-0.634	-0.629	-0.624	-0.619	-0.614	-0.608	-0.601	-0.595	-0.588	-0.580	-0.575	-0.566	-0.559	-0.551	-0.542	-0.534	-0.525	-0.518	-0.509	-0.499	-0.490	-0.480	-0.470	-0.461	-0.451	-0.442	-0.434	-0.425	-0.415	-0.405	-0.396	-0.386	-0.378	-0.368	-0.359	-0.349	-0.340	-0.330	-0.322	-0.314	-0.305	-0.296	-0.288	-0.280	-0.271	-0.264	-0.256	-0.249	-0.241	-0.235	-0.228	-0.221	-0.215	-0.209	-0.204	-0.198	-0.194	-0.189	-0.185	-0.180	-0.176	-0.172	-0.170	-0.168	-0.164	-0.162	-0.161	-0.160	-0.159	-0.159	-0.159	-0.160	-0.161	-0.164	-0.165	-0.169	-0.171	-0.176	-0.181	-0.186	-0.192	-0.200	-0.206	-0.215	-0.224	-0.234	-0.245	-0.256	-0.268	-0.281	-0.294	-0.309	-0.324	-0.341	-0.359	-0.376	-0.395	-0.414	-0.435	-0.456	-0.479	-0.502	-0.525	-0.550	-0.575	-0.600	-0.626	-0.652	-0.680	-0.708	-0.738	-0.765	-0.794	-0.824	-0.852	-0.881	-0.911	-0.940	-0.970	-1.000	-1.029	-1.056	-1.085	-1.114	-1.141	-1.166	-1.194	-1.219	-1.242	-1.266	-1.290	-1.312	-1.332	-1.352	-1.371	-1.389	-1.405	-1.420	-1.434	-1.446	-1.458	-1.468	-1.476	-1.482	-1.488	-1.492	-1.496	-1.498	-1.499	-1.498	-1.495	-1.491	-1.488	-1.481	-1.475	-1.468	-1.460	-1.450	-1.440	-1.428	-1.416	-1.404	-1.390	-1.378	-1.362	-1.346	-1.331	-1.316	-1.300	-1.284	-1.269	-1.252	-1.236	-1.220	-1.204	-1.189	-1.172	-1.158	-1.142	-1.128	-1.112	-1.099	-1.084	-1.072	-1.059	-1.046	-1.035	-1.024	-1.012	-1.001	-0.991	-0.982	-0.972	-0.964	-0.956	-0.949	-0.941	-0.934	-0.928	-0.920	-0.914	-0.908	-0.902	-0.898	-0.892	-0.888	-0.882	-0.878	-0.874	-0.869	-0.865	-0.860	-0.855	-0.851	-0.846	-0.841	-0.836	-0.831	-0.828	-0.822	-0.816	-0.811	-0.804	-0.799	-0.792	-0.786	-0.779	-0.772	-0.764	-0.755	-0.748	-0.739	-0.730	-0.721	-0.712	-0.702	-0.694	-0.682	-0.672	-0.662	-0.651	-0.639	-0.629	-0.618	-0.605	-0.592	-0.581	-0.569	-0.555	-0.542	-0.531	-0.519	-0.505	-0.492	-0.480	-0.468	-0.454	-0.441	-0.428	-0.415	-0.402	-0.390	-0.378	-0.365	-0.354	-0.341	-0.331	-0.320	-0.309	-0.298	-0.288	-0.276	-0.266	-0.258	-0.248	-0.239	-0.230	-0.222	-0.214	-0.206	-0.200	-0.194	-0.188	-0.182	-0.178	-0.172	-0.169	-0.165	-0.162	-0.161	-0.160	-0.159	-0.159	-0.158	-0.159	-0.161	-0.162	-0.165	-0.169	-0.172	-0.178	-0.182	-0.188	-0.194	-0.200	-0.208	-0.215	-0.221	-0.231	-0.240	-0.250	-0.259	-0.269	-0.279	-0.290	-0.300	-0.312	-0.324	-0.335	-0.348	-0.359	-0.370	-0.382	-0.394	-0.406	-0.416	-0.429	-0.440	-0.451	-0.462	-0.474	-0.484	-0.494	-0.504	-0.512	-0.522	-0.529	-0.538	-0.546	-0.554	-0.560	-0.568	-0.574	-0.579	-0.584	-0.588	-0.591	-0.595	-0.598	-0.600	-0.602	-0.605	-0.606	-0.606	-0.608	-0.608	-0.608	-0.608	-0.608	-0.606	-0.606	-0.605	-0.604	-0.602	-0.601	-0.601	-0.600	-0.600	-0.599	-0.599	-0.598	-0.598	-0.599	-0.599	-0.600	-0.600	-0.601	-0.604	-0.605	-0.608	-0.611	-0.615	-0.619	-0.624	-0.629	-0.634	-0.639	-0.645	-0.651	-0.659	-0.666	-0.674	-0.681	-0.689	-0.699	-0.708	-0.718	-0.726	-0.735	-0.746	-0.756	-0.766	-0.776	-0.788	-0.798	-0.808	-0.819	-0.829	-0.840	-0.850	-0.859	-0.869	-0.880	-0.889	-0.898	-0.906	-0.916	-0.924	-0.931	-0.940	-0.946	-0.954	-0.961	-0.968	-0.972	-0.979	-0.982	-0.988	-0.991	-0.995	-0.998	-1.000	-1.002	-1.004	-1.005	-1.006	-1.006	-1.004	-1.004	-1.002	-1.000	-0.996	-0.995	-0.991	-0.988	-0.981	-0.976	-0.970	-0.965	-0.958	-0.950	-0.942	-0.934	-0.924	-0.915	-0.905	-0.894	-0.882	-0.870	-0.859	-0.845	-0.832	-0.818	-0.804	-0.789	-0.772	-0.756	-0.740	-0.722	-0.706	-0.689	-0.670	-0.652	-0.634	-0.614	-0.595	-0.576	-0.556	-0.536	-0.518	-0.498	-0.479	-0.460	-0.440	-0.421	-0.402	-0.384	-0.366	-0.350	-0.332	-0.316	-0.301	-0.286	-0.272	-0.259	-0.246	-0.236	-0.225	-0.215	-0.209	-0.201	-0.196	-0.191	-0.188	-0.188	-0.186	-0.189	-0.191	-0.195	-0.201	-0.209	-0.218	-0.229	-0.241	-0.255	-0.271	-0.289	-0.306	-0.328	-0.350	-0.372	-0.396	-0.422	-0.450	-0.479	-0.510	-0.540	-0.574	-0.606	-0.641	-0.676	-0.714	-0.750	-0.788	-0.828	-0.866	-0.906	-0.945	-0.985	-1.026	-1.066	-1.106	-1.146	-1.188	-1.228	-1.266	-1.308	-1.348	-1.385	-1.424	-1.460	-1.498	-1.534	-1.569	-1.604	-1.636	-1.670	-1.701	-1.731	-1.761	-1.790	-1.818	-1.844	-1.870	-1.894	-1.918	-1.940	-1.961	-1.981	-2.001	-2.019	-2.036	-2.052	-2.070	-2.084	-2.099	-2.112	-2.125	-2.138	-2.150	-2.161	-2.172	-2.184	-2.194	-2.204	-2.212	-2.222	-2.231	-2.240	-2.250	-2.259	-2.268	-2.278	-2.286	-2.296	-2.305	-2.315	-2.324	-2.334	-2.344	-2.355	-2.364	-2.375	-2.386	-2.396	-2.406	-2.419	-2.430	-2.441	-2.452	-2.465	-2.476	-2.489	-2.500	-2.511	-2.524	-2.534	-2.545	-2.556	-2.568	-2.578	-2.588	-2.596	-2.606	-2.614	-2.622	-2.629	-2.638	-2.642	-2.648	-2.652	-2.656	-2.660	-2.661	-2.664	-2.665	-2.664	-2.664	-2.660	-2.658	-2.654	-2.649	-2.642	-2.636	-2.629	-2.620	-2.610	-2.600	-2.589	-2.576	-2.565	-2.551	-2.536	-2.521	-2.504	-2.486	-2.469	-2.451	-2.431	-2.411	-2.391	-2.370	-2.349	-2.328	-2.305	-2.281	-2.259	-2.235	-2.211	-2.189	-2.165	-2.140	-2.115	-2.091	-2.065	-2.040	-2.016	-1.991	-1.966	-1.942	-1.918	-1.892	-1.869	-1.845	-1.821	-1.798	-1.774	-1.751	-1.729	-1.705	-1.684	-1.661	-1.640	-1.619	-1.599	-1.579	-1.559	-1.540	-1.521	-1.504	-1.486	-1.470	-1.455	-1.440	-1.426	-1.412	-1.400	-1.389	-1.378	-1.368	-1.359	-1.351	-1.344	-1.339	-1.334	-1.329	-1.326	-1.324	-1.322	-1.322	-1.324	-1.325	-1.329	-1.334	-1.338	-1.344	-1.351	-1.360	-1.369	-1.378	-1.389	-1.399	-1.411	-1.424	-1.436	-1.451	-1.465	-1.479	-1.494	-1.509	-1.524	-1.539	-1.554	-1.569	-1.584	-1.599	-1.612	-1.626	-1.640	-1.651	-1.662	-1.675	-1.685	-1.692	-1.702	-1.710	-1.716	-1.720	-1.724	-1.726	-1.726	-1.726	-1.724	-1.721	-1.716	-1.709	-1.700	-1.691	-1.679	-1.668	-1.652	-1.638	-1.620	-1.601	-1.582	-1.561	-1.539	-1.515	-1.491	-1.464	-1.439	-1.411	-1.382	-1.355	-1.326	-1.295	-1.265	-1.235	-1.204	-1.172	-1.142	-1.111	-1.081	-1.052	-1.022	-0.994	-0.966	-0.938	-0.910	-0.884	-0.860	-0.836	-0.812	-0.791	-0.771	-0.752	-0.734	-0.719	-0.704	-0.690	-0.679	-0.669	-0.660	-0.652	-0.648	-0.644	-0.641	-0.640	-0.641	-0.644	-0.649	-0.654	-0.660	-0.669	-0.679	-0.690	-0.702	-0.716	-0.732	-0.749	-0.766	-0.785	-0.805	-0.826	-0.849	-0.870	-0.894	-0.919	-0.944	-0.970	-0.996	-1.024	-1.050	-1.079	-1.108	-1.135	-1.164	-1.192	-1.222	-1.250	-1.280	-1.309	-1.338	-1.366	-1.395	-1.422	-1.451	-1.479	-1.508	-1.535	-1.561	-1.589	-1.615	-1.640	-1.665	-1.689	-1.712	-1.736	-1.759	-1.781	-1.801	-1.821	-1.841	-1.860	-1.876	-1.895	-1.910	-1.925	-1.940	-1.954	-1.966	-1.979	-1.989	-1.998	-2.006	-2.015	-2.024	-2.030	-2.035	-2.040	-2.045	-2.049	-2.051	-2.052	-2.054	-2.054	-2.052	-2.052	-2.050	-2.047	-2.045	-2.042	-2.038	-2.035	-2.030	-2.024	-2.019	-2.014	-2.007	-2.001	-1.996	-1.990	-1.984	-1.978	-1.971	-1.965	-1.960	-1.954	-1.950	-1.944	-1.939	-1.934	-1.930	-1.928	-1.924	-1.921	-1.919	-1.918	-1.915	-1.916	-1.915	-1.915	-1.918	-1.919	-1.921	-1.924	-1.928	-1.931	-1.936	-1.941	-1.948	-1.954	-1.961	-1.969	-1.976	-1.985	-1.994	-2.002	-2.011	-2.021	-2.033	-2.042	-2.052	-2.062	-2.074	-2.085	-2.095	-2.106	-2.118	-2.126	-2.138	-2.149	-2.159	-2.170	-2.180	-2.190	-2.199	-2.209	-2.218	-2.226	-2.235	-2.244	-2.251	-2.259	-2.265	-2.272	-2.279	-2.285	-2.290	-2.296	-2.300	-2.306	-2.310	-2.315	-2.318	-2.321	-2.324	-2.326	-2.330	-2.332	-2.335	-2.336	-2.339	-2.341	-2.342	-2.345	-2.348	-2.349	-2.350	-2.351	-2.355	-2.356	-2.359	-2.361	-2.364	-2.365	-2.369	-2.371	-2.375	-2.379	-2.382	-2.388	-2.391	-2.396	-2.402	-2.408	-2.414	-2.419	-2.426	-2.434	-2.441	-2.450	-2.459	-2.468	-2.478	-2.486	-2.496	-2.508	-2.519	-2.530	-2.541	-2.552	-2.566	-2.578	-2.591	-2.604	-2.619	-2.631	-2.645	-2.659	-2.672	-2.688	-2.701	-2.716	-2.730	-2.744	-2.759	-2.772	-2.785	-2.800	-2.812	-2.826	-2.840	-2.852	-2.864	-2.876	-2.888	-2.899	-2.909	-2.919	-2.926	-2.936	-2.942	-2.950	-2.956	-2.960	-2.965	-2.970	-2.972	-2.975	-2.975	-2.976	-2.976	-2.974	-2.971	-2.969	-2.964	-2.959	-2.952	-2.945	-2.938	-2.929	-2.919	-2.909	-2.898	-2.885	-2.872	-2.859	-2.845	-2.831	-2.815	-2.800	-2.784	-2.769	-2.752	-2.735	-2.719	-2.701	-2.685	-2.668	-2.650	-2.632	-2.615	-2.599	-2.581	-2.566	-2.550	-2.535	-2.519	-2.504	-2.491	-2.478	-2.465	-2.452	-2.440	-2.430	-2.420	-2.411	-2.404	-2.395	-2.389	-2.382	-2.378	-2.374	-2.369	-2.368	-2.365	-2.365	-2.364	-2.365	-2.366	-2.368	-2.370	-2.374	-2.379	-2.382	-2.388	-2.391	-2.398	-2.404	-2.410	-2.416	-2.424	-2.430	-2.439	-2.445	-2.451	-2.459	-2.466	-2.472	-2.479	-2.485	-2.490	-2.496	-2.501	-2.505	-2.509	-2.511	-2.514	-2.515	-2.516	-2.518	-2.516	-2.516	-2.514	-2.509	-2.505	-2.500	-2.492	-2.486	-2.479	-2.470	-2.460	-2.449	-2.438	-2.425	-2.411	-2.396	-2.381	-2.365	-2.346	-2.329	-2.310	-2.290	-2.270	-2.249	-2.226	-2.204	-2.181	-2.158	-2.135	-2.110	-2.085	-2.061	-2.036	-2.010	-1.984	-1.960	-1.935	-1.910	-1.885	-1.860	-1.836	-1.812	-1.789	-1.766	-1.744	-1.721	-1.700	-1.680	-1.661	-1.641	-1.624	-1.606	-1.590	-1.575	-1.561	-1.549	-1.536	-1.525	-1.515	-1.506	-1.500	-1.494	-1.489	-1.486	-1.484	-1.482	-1.482	-1.485	-1.486	-1.491	-1.496	-1.502	-1.510	-1.519	-1.529	-1.540	-1.552	-1.565	-1.580	-1.595	-1.610	-1.628	-1.645	-1.662	-1.682	-1.702	-1.722	-1.742	-1.765	-1.786	-1.809	-1.830	-1.854	-1.875	-1.899	-1.921	-1.944	-1.966	-1.989	-2.011	-2.033	-2.054	-2.075	-2.095	-2.116	-2.134	-2.152	-2.170	-2.189	-2.204	-2.219	-2.232	-2.246	-2.259	-2.271	-2.281	-2.291	-2.299	-2.308	-2.312	-2.318	-2.321	-2.324	-2.325	-2.325	-2.326	-2.325	-2.322	-2.318	-2.314	-2.308	-2.301	-2.295	-2.286	-2.278	-2.270	-2.259	-2.248	-2.238	-2.225	-2.214	-2.201	-2.190	-2.176	-2.164	-2.151	-2.139	-2.125	-2.114	-2.100	-2.088	-2.076	-2.066	-2.054	-2.044	-2.034	-2.024	-2.015	-2.007	-2.001	-1.994	-1.989	-1.985	-1.981	-1.979	-1.976	-1.975	-1.976	-1.976	-1.978	-1.981	-1.985	-1.990	-1.998	-2.002	-2.011	-2.019	-2.029	-2.039	-2.049	-2.060	-2.072	-2.085	-2.098	-2.111	-2.128	-2.141	-2.156	-2.171	-2.185	-2.201	-2.216	-2.232	-2.248	-2.261	-2.276	-2.290	-2.304	-2.319	-2.331	-2.344	-2.355	-2.366	-2.376	-2.386	-2.394	-2.402	-2.410	-2.415	-2.420	-2.422	-2.425	-2.426	-2.426	-2.426	-2.424	-2.420	-2.416	-2.411	-2.405	-2.398	-2.390	-2.380	-2.369	-2.358	-2.345	-2.331	-2.318	-2.301	-2.285	-2.269	-2.251	-2.232	-2.215	-2.195	-2.176	-2.156	-2.135	-2.115	-2.095	-2.074	-2.052	-2.033	-2.013	-1.991	-1.972	-1.952	-1.934	-1.915	-1.896	-1.879	-1.862	-1.846	-1.830	-1.815	-1.801	-1.788	-1.775	-1.764	-1.754	-1.744	-1.736	-1.728	-1.721	-1.716	-1.711	-1.709	-1.706	-1.705	-1.704	-1.705	-1.706	-1.710	-1.712	-1.718	-1.724	-1.730	-1.736	-1.745	-1.752	-1.762	-1.772	-1.782	-1.794	-1.805	-1.816	-1.829	-1.841	-1.854	-1.865	-1.879	-1.891	-1.904	-1.916	-1.929	-1.941	-1.954	-1.965	-1.976	-1.988	-1.998	-2.006	-2.016	-2.024	-2.031	-2.038	-2.044	-2.049	-2.052	-2.055	-2.056	-2.058	-2.058	-2.056	-2.052	-2.049	-2.044	-2.038	-2.030	-2.022	-2.013	-2.002	-1.992	-1.979	-1.966	-1.951	-1.936	-1.920	-1.902	-1.884	-1.864	-1.845	-1.824	-1.804	-1.782	-1.761	-1.738	-1.715	-1.692	-1.669	-1.646	-1.622	-1.600	-1.576	-1.555	-1.531	-1.510	-1.489	-1.469	-1.449	-1.429	-1.411	-1.392	-1.376	-1.361	-1.346	-1.332	-1.320	-1.309	-1.300	-1.291	-1.284	-1.278	-1.272	-1.270	-1.268	-1.268	-1.269	-1.271	-1.275	-1.280	-1.288	-1.295	-1.305	-1.315	-1.326	-1.339	-1.354	-1.370	-1.385	-1.402	-1.421	-1.440	-1.460	-1.481	-1.501	-1.524	-1.546	-1.569	-1.592	-1.616	-1.640	-1.664	-1.688	-1.711	-1.735	-1.758	-1.781	-1.804	-1.826	-1.849	-1.870	-1.891	-1.911	-1.931	-1.951	-1.969	-1.986	-2.002	-2.019	-2.034	-2.046	-2.060	-2.072	-2.082	-2.091	-2.100	-2.108	-2.114	-2.119	-2.122	-2.125	-2.126	-2.128	-2.128	-2.126	-2.124	-2.121	-2.116	-2.111	-2.105	-2.098	-2.090	-2.082	-2.072	-2.062	-2.051	-2.040	-2.029	-2.016	-2.004	-1.991	-1.978	-1.964	-1.950	-1.936	-1.922	-1.908	-1.894	-1.879	-1.865	-1.851	-1.838	-1.822	-1.810	-1.798	-1.785	-1.772	-1.760	-1.749	-1.738	-1.726	-1.718	-1.706	-1.698	-1.689	-1.680	-1.674	-1.666	-1.660	-1.654	-1.649	-1.644	-1.640	-1.636	-1.634	-1.631	-1.629	-1.628	-1.626	-1.626	-1.628	-1.628	-1.629	-1.631	-1.632	-1.635	-1.638	-1.640	-1.645	-1.649	-1.652	-1.656	-1.661	-1.668	-1.672	-1.678	-1.682	-1.688	-1.694	-1.699	-1.705	-1.711	-1.718	-1.724	-1.730	-1.736	-1.742	-1.749	-1.755	-1.760	-1.766	-1.772	-1.778	-1.784	-1.789	-1.795	-1.799	-1.804	-1.809	-1.812	-1.815	-1.819	-1.822	-1.826	-1.828	-1.830	-1.830	-1.832	-1.834	-1.834	-1.835	-1.834	-1.832	-1.830	-1.829	-1.826	-1.821	-1.819	-1.814	-1.809	-1.804	-1.798	-1.791	-1.785	-1.776	-1.769	-1.760	-1.750	-1.741	-1.731	-1.720	-1.709	-1.698	-1.684	-1.671	-1.660	-1.648	-1.634	-1.621	-1.608	-1.594	-1.581	-1.566	-1.552	-1.539	-1.525	-1.511	-1.498	-1.485	-1.472	-1.459	-1.448	-1.435	-1.424	-1.414	-1.404	-1.394	-1.384	-1.376	-1.369	-1.360	-1.354	-1.350	-1.344	-1.340	-1.338	-1.335	-1.334	-1.332	-1.334	-1.335	-1.338	-1.340	-1.344	-1.349	-1.355	-1.361	-1.368	-1.376	-1.385	-1.394	-1.404	-1.415	-1.426	-1.438	-1.450	-1.462	-1.476	-1.490	-1.504	-1.519	-1.532	-1.546	-1.562	-1.578	-1.591	-1.606	-1.620	-1.636	-1.650	-1.664	-1.678	-1.690	-1.702	-1.715	-1.726	-1.739	-1.748	-1.759	-1.769	-1.778	-1.785	-1.792	-1.801	-1.808	-1.812	-1.818	-1.822	-1.826	-1.829	-1.831	-1.832	-1.834	-1.834	-1.835	-1.834	-1.832	-1.831	-1.829	-1.826	-1.822	-1.820	-1.816	-1.812	-1.808	-1.802	-1.798	-1.792	-1.788	-1.782	-1.778	-1.772	-1.768	-1.762	-1.758	-1.754	-1.749	-1.745	-1.741	-1.738	-1.734	-1.731	-1.728	-1.725	-1.724	-1.721	-1.720	-1.719	-1.718	-1.718	-1.719	-1.718	-1.719	-1.721	-1.721	-1.724	-1.725	-1.729	-1.731	-1.735	-1.738	-1.742	-1.745	-1.749	-1.754	-1.758	-1.764	-1.768	-1.772	-1.776	-1.782	-1.788	-1.791	-1.796	-1.801	-1.806	-1.810	-1.815	-1.820	-1.824	-1.828	-1.832	-1.836	-1.840	-1.842	-1.845	-1.848	-1.851	-1.852	-1.855	-1.856	-1.858	-1.858	-1.858	-1.859	-1.859	-1.858	-1.856	-1.855	-1.852	-1.851	-1.849	-1.846	-1.842	-1.839	-1.835	-1.830	-1.826	-1.821	-1.816	-1.809	-1.804	-1.798	-1.790	-1.784	-1.778	-1.769	-1.761	-1.754	-1.746	-1.738	-1.730	-1.721	-1.714	-1.705	-1.698	-1.688	-1.679	-1.671	-1.662	-1.655	-1.646	-1.639	-1.631	-1.625	-1.618	-1.611	-1.605	-1.601	-1.595	-1.591	-1.586	-1.582	-1.580	-1.578	-1.576	-1.575	-1.574	-1.575	-1.576	-1.578	-1.580	-1.584	-1.589	-1.592	-1.599	-1.606	-1.614	-1.622	-1.631	-1.642	-1.654	-1.665	-1.679	-1.692	-1.708	-1.722	-1.739	-1.756	-1.774	-1.792	-1.811	-1.831	-1.851	-1.874	-1.896	-1.919	-1.941	-1.964	-1.989	-2.014	-2.039	-2.062	-2.089	-2.115	-2.141	-2.166	-2.192	-2.220	-2.246	-2.272	-2.299	-2.325	-2.350	-2.376	-2.402	-2.428	-2.452	-2.478	-2.501	-2.525	-2.548	-2.570	-2.591	-2.614	-2.634	-2.654	-2.671	-2.690	-2.708	-2.724	-2.740	-2.755	-2.769	-2.781	-2.794	-2.805	-2.815	-2.824	-2.832	-2.839	-2.846	-2.851	-2.855	-2.859	-2.861	-2.864	-2.864	-2.864	-2.864	-2.861	-2.859	-2.856	-2.852	-2.848	-2.842	-2.836	-2.830	-2.824	-2.816	-2.810	-2.802	-2.792	-2.785	-2.776	-2.768	-2.759	-2.749	-2.740	-2.731	-2.721	-2.711	-2.704	-2.694	-2.685	-2.676	-2.668	-2.659	-2.651	-2.644	-2.638	-2.629	-2.622	-2.616	-2.610	-2.604	-2.598	-2.594	-2.589	-2.584	-2.580	-2.575	-2.571	-2.568	-2.564	-2.561	-2.558	-2.555	-2.552	-2.549	-2.546	-2.544	-2.540	-2.539	-2.535	-2.532	-2.529	-2.526	-2.522	-2.519	-2.515	-2.511	-2.508	-2.502	-2.498	-2.492	-2.488	-2.481	-2.475	-2.470	-2.462	-2.456	-2.449	-2.441	-2.434	-2.425	-2.418	-2.409	-2.401	-2.392	-2.382	-2.374	-2.365	-2.355	-2.346	-2.338	-2.329	-2.320	-2.310	-2.302	-2.294	-2.285	-2.276	-2.269	-2.261	-2.254	-2.246	-2.240	-2.234	-2.229	-2.222	-2.218	-2.214	-2.210	-2.205	-2.204	-2.200	-2.198	-2.196	-2.195	-2.194	-2.194	-2.194	-2.195	-2.196	-2.198	-2.200	-2.201	-2.204	-2.206	-2.210	-2.212	-2.216	-2.220	-2.224	-2.226	-2.231	-2.235	-2.239	-2.242	-2.248	-2.251	-2.254	-2.258	-2.261	-2.265	-2.268	-2.271	-2.274	-2.276	-2.279	-2.280	-2.284	-2.285	-2.286	-2.288	-2.289	-2.288	-2.289	-2.290	-2.289	-2.289	-2.289	-2.289	-2.288	-2.286	-2.285	-2.284	-2.281	-2.280	-2.279	-2.278	-2.276	-2.275	-2.272	-2.270	-2.269	-2.268	-2.266	-2.264	-2.262	-2.262	-2.261	-2.259	-2.258	-2.258	-2.255	-2.255	-2.255	-2.252	-2.252	-2.251	-2.251	-2.250	-2.249	-2.249	-2.248	-2.246	-2.246	-2.246	-2.246	-2.245	-2.244	-2.242	-2.241	-2.240	-2.239	-2.238	-2.234	-2.232	-2.230	-2.228	-2.224	-2.221	-2.219	-2.214	-2.210	-2.206	-2.202	-2.198	-2.192	-2.188	-2.182	-2.176	-2.170	-2.164	-2.159	-2.152	-2.146	-2.140	-2.134	-2.126	-2.120	-2.114	-2.108	-2.100	-2.094	-2.088	-2.082	-2.076	-2.070	-2.066	-2.061	-2.056	-2.052	-2.049	-2.045	-2.041	-2.039	-2.038	-2.035	-2.034	-2.034	-2.034	-2.034	-2.035	-2.036	-2.040	-2.042	-2.046	-2.051	-2.056	-2.060	-2.068	-2.074	-2.080	-2.088	-2.096	-2.104	-2.112	-2.121	-2.131	-2.141	-2.152	-2.162	-2.174	-2.184	-2.195	-2.208	-2.218	-2.229	-2.241	-2.251	-2.264	-2.275	-2.286	-2.295	-2.305	-2.315	-2.325	-2.334	-2.342	-2.351	-2.359	-2.365	-2.372	-2.376	-2.382	-2.386	-2.389	-2.391	-2.392	-2.394	-2.395	-2.394	-2.394	-2.391	-2.389	-2.384	-2.380	-2.374	-2.368	-2.361	-2.354	-2.344	-2.335	-2.325	-2.314	-2.302	-2.290	-2.278	-2.264	-2.251	-2.236	-2.221	-2.206	-2.190	-2.174	-2.158	-2.141	-2.124	-2.108	-2.089	-2.071	-2.055	-2.036	-2.019	-2.001	-1.985	-1.968	-1.950	-1.934	-1.915	-1.899	-1.884	-1.868	-1.851	-1.836	-1.820	-1.806	-1.794	-1.779	-1.766	-1.754	-1.742	-1.730	-1.720	-1.710	-1.700	-1.691	-1.684	-1.676	-1.669	-1.664	-1.658	-1.654	-1.649	-1.646	-1.642	-1.641	-1.640	-1.640	-1.640	-1.641	-1.642	-1.645	-1.648	-1.651	-1.655	-1.660	-1.665	-1.671	-1.678	-1.684	-1.690	-1.698	-1.706	-1.715	-1.724	-1.732	-1.741	-1.751	-1.761	-1.770	-1.781	-1.790	-1.800	-1.810	-1.820	-1.829	-1.839	-1.848	-1.856	-1.864	-1.872	-1.880	-1.886	-1.895	-1.901	-1.906	-1.911	-1.916	-1.920	-1.924	-1.926	-1.929	-1.930	-1.930	-1.930	-1.929	-1.928	-1.925	-1.922	-1.918	-1.914	-1.909	-1.902	-1.896	-1.888	-1.880	-1.872	-1.862	-1.852	-1.841	-1.831	-1.820	-1.809	-1.796	-1.785	-1.771	-1.759	-1.745	-1.731	-1.716	-1.702	-1.689	-1.674	-1.660	-1.646	-1.631	-1.616	-1.602	-1.589	-1.574	-1.561	-1.546	-1.534	-1.521	-1.508	-1.494	-1.482	-1.471	-1.459	-1.448	-1.436	-1.425	-1.415	-1.405	-1.396	-1.386	-1.378	-1.369	-1.360	-1.352	-1.345	-1.338	-1.331	-1.325	-1.319	-1.312	-1.306	-1.301	-1.295	-1.290	-1.286	-1.281	-1.278	-1.272	-1.269	-1.264	-1.260	-1.258	-1.254	-1.250	-1.246	-1.244	-1.239	-1.236	-1.234	-1.230	-1.226	-1.222	-1.220	-1.216	-1.212	-1.209	-1.205	-1.200	-1.198	-1.192	-1.188	-1.185	-1.180	-1.176	-1.171	-1.166	-1.162	-1.156	-1.151	-1.146	-1.141	-1.136	-1.131	-1.126	-1.121	-1.115	-1.110	-1.105	-1.100	-1.094	-1.089	-1.084	-1.079	-1.074	-1.069	-1.062	-1.058	-1.052	-1.049	-1.045	-1.042	-1.039	-1.035	-1.032	-1.029	-1.028	-1.024	-1.022	-1.021	-1.021	-1.020	-1.020	-1.020	-1.021	-1.021	-1.024	-1.026	-1.029	-1.031	-1.035	-1.039	-1.044	-1.049	-1.054	-1.061	-1.066	-1.074	-1.081	-1.089	-1.099	-1.106	-1.116	-1.125	-1.135	-1.146	-1.156	-1.168	-1.179	-1.190	-1.202	-1.214	-1.226	-1.239	-1.251	-1.264	-1.276	-1.289	-1.302	-1.315	-1.328	-1.340	-1.352	-1.365	-1.378	-1.389	-1.400	-1.411	-1.424	-1.434	-1.444	-1.455	-1.465	-1.474	-1.482	-1.492	-1.500	-1.506	-1.515	-1.521	-1.528	-1.534	-1.539	-1.542	-1.548	-1.551	-1.555	-1.559	-1.561	-1.564	-1.566	-1.568	-1.569	-1.570	-1.571	-1.571	-1.571	-1.571	-1.571	-1.571	-1.571	-1.572	-1.571	-1.571	-1.572	-1.571	-1.572	-1.574	-1.574	-1.575	-1.578	-1.579	-1.580	-1.585	-1.589	-1.591	-1.596	-1.601	-1.608	-1.614	-1.620	-1.626	-1.634	-1.644	-1.651	-1.662	-1.671	-1.681	-1.694	-1.705	-1.716	-1.730	-1.744	-1.756	-1.771	-1.784	-1.799	-1.814	-1.829	-1.845	-1.860	-1.875	-1.891	-1.908	-1.924	-1.940	-1.955	-1.970	-1.986	-2.001	-2.018	-2.031	-2.045	-2.061	-2.075	-2.088	-2.101	-2.114	-2.125	-2.138	-2.149	-2.159	-2.170	-2.180	-2.190	-2.199	-2.206	-2.215	-2.222	-2.230	-2.235	-2.242	-2.249	-2.252	-2.256	-2.261	-2.265	-2.269	-2.271	-2.274	-2.276	-2.278	-2.280	-2.281	-2.282	-2.282	-2.282	-2.282	-2.284	-2.282	-2.281	-2.281	-2.280	-2.280	-2.278	-2.276	-2.274	-2.272	-2.270	-2.268	-2.265	-2.261	-2.259	-2.256	-2.252	-2.249	-2.244	-2.240	-2.236	-2.231	-2.226	-2.222	-2.216	-2.210	-2.205	-2.199	-2.191	-2.184	-2.179	-2.171	-2.162	-2.155	-2.146	-2.139	-2.130	-2.120	-2.111	-2.102	-2.092	-2.082	-2.072	-2.061	-2.051	-2.041	-2.031	-2.019	-2.007	-1.998	-1.985	-1.974	-1.962	-1.950	-1.939	-1.928	-1.915	-1.902	-1.891	-1.879	-1.868	-1.855	-1.844	-1.831	-1.820	-1.809	-1.796	-1.784	-1.772	-1.761	-1.750	-1.739	-1.728	-1.718	-1.706	-1.695	-1.685	-1.674	-1.664	-1.654	-1.642	-1.631	-1.621	-1.612	-1.601	-1.591	-1.581	-1.572	-1.561	-1.551	-1.542	-1.532	-1.522	-1.514	-1.504	-1.495	-1.485	-1.476	-1.466	-1.458	-1.448	-1.439	-1.430	-1.420	-1.411	-1.401	-1.394	-1.386	-1.379	-1.370	-1.362	-1.355	-1.348	-1.339	-1.332	-1.326	-1.319	-1.312	-1.306	-1.300	-1.294	-1.289	-1.284	-1.279	-1.274	-1.269	-1.265	-1.261	-1.258	-1.255	-1.250	-1.248	-1.244	-1.241	-1.240	-1.238	-1.236	-1.235	-1.232	-1.231	-1.230	-1.229	-1.228	-1.226	-1.226	-1.225	-1.224	-1.222	-1.222	-1.221	-1.221	-1.220	-1.220	-1.220	-1.219	-1.218	-1.218	-1.218	-1.216	-1.215	-1.215	-1.214	-1.212	-1.212	-1.211	-1.210	-1.210	-1.209	-1.209	-1.206	-1.206	-1.206	-1.205	-1.204	-1.204	-1.202	-1.201	-1.201	-1.200	-1.199	-1.199	-1.198	-1.198	-1.196	-1.195	-1.195	-1.195	-1.192	-1.192	-1.191	-1.190	-1.190	-1.189	-1.188	-1.186	-1.185	-1.184	-1.181	-1.179	-1.178	-1.175	-1.172	-1.169	-1.166	-1.161	-1.158	-1.154	-1.148	-1.142	-1.136	-1.130	-1.124	-1.116	-1.108	-1.099	-1.089	-1.080	-1.070	-1.059	-1.046	-1.034	-1.021	-1.009	-0.995	-0.980	-0.965	-0.949	-0.932	-0.916	-0.899	-0.882	-0.865	-0.846	-0.829	-0.810	-0.791	-0.770	-0.752	-0.732	-0.714	-0.694	-0.675	-0.658	-0.638	-0.619	-0.600	-0.582	-0.565	-0.546	-0.530	-0.514	-0.498	-0.482	-0.466	-0.452	-0.439	-0.428	-0.415	-0.404	-0.392	-0.384	-0.374	-0.368	-0.359	-0.354	-0.348	-0.342	-0.339	-0.336	-0.334	-0.332	-0.331	-0.332	-0.334	-0.335	-0.338	-0.340	-0.345	-0.350	-0.355	-0.360	-0.368	-0.374	-0.382	-0.389	-0.398	-0.406	-0.414	-0.422	-0.432	-0.442	-0.452	-0.461	-0.471	-0.481	-0.490	-0.500	-0.509	-0.519	-0.528	-0.536	-0.545	-0.554	-0.560	-0.569	-0.575	-0.581	-0.588	-0.592	-0.596	-0.601	-0.605	-0.608	-0.610	-0.611	-0.614	-0.615	-0.614	-0.614	-0.612	-0.610	-0.608	-0.605	-0.600	-0.596	-0.592	-0.586	-0.581	-0.576	-0.569	-0.562	-0.555	-0.548	-0.540	-0.532	-0.524	-0.515	-0.509	-0.500	-0.490	-0.482	-0.475	-0.466	-0.459	-0.452	-0.445	-0.439	-0.431	-0.425	-0.420	-0.414	-0.410	-0.405	-0.401	-0.399	-0.396	-0.395	-0.392	-0.392	-0.391	-0.392	-0.394	-0.395	-0.399	-0.401	-0.405	-0.410	-0.415	-0.421	-0.428	-0.434	-0.441	-0.450	-0.458	-0.466	-0.476	-0.485	-0.494	-0.505	-0.515	-0.525	-0.536	-0.548	-0.559	-0.569	-0.580	-0.592	-0.602	-0.614	-0.624	-0.636	-0.646	-0.656	-0.665	-0.675	-0.684	-0.694	-0.701	-0.709	-0.718	-0.724	-0.730	-0.735	-0.741	-0.745	-0.749	-0.751	-0.755	-0.756	-0.756	-0.756	-0.756	-0.755	-0.751	-0.749	-0.745	-0.739	-0.734	-0.728	-0.720	-0.712	-0.704	-0.695	-0.685	-0.672	-0.661	-0.648	-0.635	-0.621	-0.606	-0.590	-0.575	-0.559	-0.541	-0.524	-0.505	-0.488	-0.469	-0.449	-0.429	-0.409	-0.389	-0.369	-0.348	-0.325	-0.304	-0.284	-0.264	-0.244	-0.222	-0.202	-0.182	-0.161	-0.141	-0.121	-0.104	-0.085	-0.066	-0.049	-0.030	-0.014	0.002	0.018	0.032	0.046	0.060	0.072	0.085	0.095	0.105	0.115	0.122	0.131	0.139	0.144	0.150	0.154	0.156	0.160	0.161	0.162	0.161	0.160	0.159	0.156	0.152	0.148	0.144	0.139	0.131	0.125	0.118	0.108	0.100	0.090	0.081	0.070	0.059	0.048	0.036	0.024	0.011	0.000	-0.012	-0.025	-0.039	-0.051	-0.064	-0.078	-0.090	-0.104	-0.116	-0.129	-0.141	-0.152	-0.165	-0.176	-0.188	-0.198	-0.209	-0.219	-0.228	-0.238	-0.246	-0.255	-0.264	-0.271	-0.278	-0.282	-0.290	-0.294	-0.299	-0.302	-0.306	-0.308	-0.311	-0.311	-0.312	-0.312	-0.312	-0.312	-0.310	-0.309	-0.306	-0.302	-0.300	-0.296	-0.291	-0.286	-0.280	-0.275	-0.270	-0.262	-0.256	-0.249	-0.241	-0.234	-0.226	-0.219	-0.209	-0.201	-0.192	-0.184	-0.175	-0.166	-0.159	-0.150	-0.141	-0.134	-0.125	-0.118	-0.109	-0.101	-0.095	-0.086	-0.080	-0.074	-0.068	-0.061	-0.055	-0.051	-0.046	-0.041	-0.038	-0.035	-0.031	-0.030	-0.026	-0.025	-0.024	-0.022	-0.022	-0.022	-0.022	-0.022	-0.025	-0.025	-0.028	-0.029	-0.031	-0.035	-0.038	-0.041	-0.044	-0.048	-0.050	-0.055	-0.059	-0.062	-0.066	-0.070	-0.072	-0.078	-0.081	-0.084	-0.088	-0.089	-0.091	-0.094	-0.095	-0.098	-0.099	-0.100	-0.099	-0.099	-0.098	-0.096	-0.095	-0.092	-0.089	-0.086	-0.081	-0.078	-0.070	-0.065	-0.059	-0.051	-0.042	-0.035	-0.025	-0.016	-0.006	0.005	0.015	0.026	0.039	0.051	0.064	0.078	0.090	0.104	0.119	0.132	0.148	0.161	0.176	0.190	0.204	0.219	0.232	0.248	0.261	0.275	0.289	0.300	0.314	0.326	0.336	0.349	0.359	0.369	0.379	0.388	0.396	0.402	0.409	0.415	0.420	0.424	0.428	0.430	0.432	0.434	0.434	0.432	0.431	0.429	0.425	0.421	0.418	0.411	0.405	0.398	0.391	0.382	0.372	0.364	0.354	0.342	0.332	0.320	0.309	0.295	0.282	0.269	0.256	0.242	0.229	0.216	0.202	0.189	0.175	0.161	0.149	0.135	0.122	0.110	0.098	0.086	0.075	0.062	0.052	0.042	0.034	0.025	0.016	0.009	0.004	-0.002	-0.008	-0.011	-0.016	-0.020	-0.021	-0.024	-0.025	-0.025	-0.025	-0.022	-0.021	-0.018	-0.014	-0.010	-0.006	0.000	0.005	0.011	0.020	0.026	0.035	0.042	0.051	0.060	0.070	0.079	0.090	0.099	0.110	0.120	0.129	0.139	0.149	0.159	0.169	0.178	0.186	0.195	0.205	0.211	0.220	0.228	0.235	0.241	0.246	0.254	0.259	0.261	0.266	0.270	0.271	0.275	0.276	0.276	0.276	0.276	0.276	0.274	0.270	0.268	0.264	0.260	0.255	0.249	0.242	0.236	0.229	0.220	0.212	0.204	0.194	0.184	0.172	0.161	0.150	0.139	0.126	0.112	0.100	0.086	0.074	0.059	0.045	0.030	0.016	0.001	-0.014	-0.030	-0.044	-0.060	-0.075	-0.090	-0.106	-0.121	-0.136	-0.151	-0.165	-0.180	-0.195	-0.209	-0.222	-0.238	-0.249	-0.262	-0.274	-0.288	-0.299	-0.311	-0.321	-0.331	-0.341	-0.350	-0.359	-0.366	-0.375	-0.382	-0.389	-0.394	-0.400	-0.405	-0.409	-0.412	-0.415	-0.416	-0.420	-0.420	-0.421	-0.421	-0.421	-0.421	-0.419	-0.418	-0.415	-0.412	-0.410	-0.406	-0.404	-0.401	-0.396	-0.394	-0.390	-0.385	-0.381	-0.376	-0.372	-0.369	-0.365	-0.361	-0.358	-0.354	-0.350	-0.346	-0.345	-0.341	-0.339	-0.338	-0.336	-0.334	-0.334	-0.332	-0.334	-0.334	-0.335	-0.335	-0.338	-0.339	-0.342	-0.345	-0.349	-0.352	-0.358	-0.361	-0.366	-0.372	-0.379	-0.384	-0.390	-0.398	-0.405	-0.412	-0.419	-0.428	-0.435	-0.444	-0.452	-0.461	-0.469	-0.478	-0.486	-0.495	-0.504	-0.514	-0.522	-0.531	-0.540	-0.548	-0.556	-0.564	-0.571	-0.580	-0.586	-0.594	-0.600	-0.606	-0.612	-0.618	-0.624	-0.628	-0.632	-0.636	-0.639	-0.642	-0.646	-0.649	-0.650	-0.650	-0.651	-0.651	-0.651	-0.650	-0.649	-0.646	-0.644	-0.640	-0.638	-0.634	-0.629	-0.624	-0.619	-0.612	-0.605	-0.599	-0.591	-0.584	-0.575	-0.565	-0.556	-0.546	-0.536	-0.528	-0.518	-0.506	-0.496	-0.485	-0.474	-0.462	-0.451	-0.440	-0.429	-0.418	-0.405	-0.395	-0.384	-0.374	-0.362	-0.351	-0.341	-0.331	-0.322	-0.312	-0.304	-0.294	-0.288	-0.279	-0.272	-0.266	-0.260	-0.254	-0.250	-0.245	-0.242	-0.240	-0.238	-0.236	-0.236	-0.235	-0.236	-0.238	-0.239	-0.241	-0.245	-0.249	-0.254	-0.259	-0.264	-0.271	-0.279	-0.285	-0.294	-0.302	-0.311	-0.321	-0.331	-0.341	-0.351	-0.362	-0.374	-0.385	-0.398	-0.409	-0.420	-0.432	-0.444	-0.455	-0.468	-0.479	-0.490	-0.502	-0.514	-0.525	-0.535	-0.545	-0.555	-0.565	-0.574	-0.584	-0.592	-0.600	-0.608	-0.615	-0.622	-0.628	-0.634	-0.639	-0.645	-0.649	-0.652	-0.655	-0.658	-0.660	-0.661	-0.664	-0.665	-0.665	-0.665	-0.665	-0.665	-0.665	-0.662	-0.661	-0.659	-0.658	-0.656	-0.654	-0.652	-0.650	-0.648	-0.645	-0.642	-0.640	-0.638	-0.635	-0.632	-0.631	-0.629	-0.628	-0.625	-0.624	-0.622	-0.621	-0.621	-0.620	-0.620	-0.619	-0.620	-0.620	-0.621	-0.622	-0.625	-0.628	-0.628	-0.631	-0.634	-0.638	-0.641	-0.645	-0.650	-0.654	-0.659	-0.664	-0.670	-0.676	-0.682	-0.689	-0.695	-0.702	-0.710	100.000	5.000	2.000	1.000	5.000	0.000	0.000	0.000	0.000	0.000	0.000	0.000	0.000	0.000	0.000	0.000	0.000	0.000	-1.876	-1.882	-1.889	-1.895	-1.900	-1.906	-1.910	-1.916	-1.921	-1.926	-1.930	-1.936	-1.940	-1.944	-1.948	-1.950	-1.952	-1.955	-1.956	-1.959	-1.960	-1.960	-1.960	-1.960	-1.960	-1.959	-1.958	-1.958	-1.955	-1.952	-1.951	-1.948	-1.946	-1.942	-1.939	-1.936	-1.931	-1.929	-1.924	-1.921	-1.918	-1.914	-1.911	-1.908	-1.904	-1.899	-1.896	-1.892	-1.890	-1.888	-1.885	-1.882	-1.880	-1.879	-1.876	-1.875	-1.874	-1.872	-1.871	-1.871	-1.870	-1.871	-1.870	-1.870	-1.871	-1.871	-1.872	-1.872	-1.874	-1.874	-1.876	-1.876	-1.876	-1.879	-1.880	-1.880	-1.881	-1.880	-1.881	-1.881	-1.882	-1.881	-1.881	-1.881	-1.879	-1.878	-1.878	-1.875	-1.871	-1.870	-1.866	-1.862	-1.859	-1.855	-1.850	-1.844	-1.839	-1.832	-1.826	-1.819	-1.811	-1.802	-1.795	-1.786	-1.778	-1.768	-1.756	-1.746	-1.735	-1.724	-1.711	-1.700	-1.686	-1.674	-1.660	-1.648	-1.632	-1.618	-1.605	-1.589	-1.574	-1.559	-1.542	-1.526	-1.511	-1.495	-1.479	-1.461	-1.445	-1.429	-1.411	-1.394	-1.376	-1.360	-1.342	-1.325	-1.309	-1.291	-1.275	-1.256	-1.240	-1.224	-1.206	-1.190	-1.175	-1.159	-1.144	-1.128	-1.112	-1.098	-1.082	-1.068	-1.054	-1.040	-1.026	-1.015	-1.001	-0.990	-0.979	-0.968	-0.956	-0.948	-0.938	-0.929	-0.920	-0.914	-0.905	-0.900	-0.894	-0.889	-0.885	-0.880	-0.878	-0.875	-0.872	-0.871	-0.871	-0.871	-0.872	-0.874	-0.875	-0.879	-0.881	-0.886	-0.890	-0.896	-0.902	-0.909	-0.915	-0.924	-0.932	-0.941	-0.949	-0.959	-0.969	-0.980	-0.990	-1.001	-1.012	-1.025	-1.036	-1.049	-1.061	-1.074	-1.088	-1.099	-1.111	-1.125	-1.138	-1.150	-1.162	-1.176	-1.188	-1.200	-1.212	-1.222	-1.234	-1.245	-1.256	-1.266	-1.278	-1.288	-1.296	-1.306	-1.315	-1.322	-1.330	-1.338	-1.344	-1.350	-1.356	-1.361	-1.366	-1.369	-1.372	-1.376	-1.379	-1.380	-1.382	-1.382	-1.384	-1.382	-1.384	-1.381	-1.380	-1.378	-1.376	-1.374	-1.370	-1.366	-1.364	-1.359	-1.355	-1.350	-1.344	-1.340	-1.334	-1.329	-1.322	-1.316	-1.311	-1.305	-1.298	-1.291	-1.286	-1.280	-1.272	-1.266	-1.261	-1.255	-1.249	-1.242	-1.238	-1.232	-1.226	-1.221	-1.216	-1.212	-1.209	-1.205	-1.200	-1.196	-1.194	-1.191	-1.189	-1.186	-1.185	-1.184	-1.182	-1.182	-1.181	-1.182	-1.182	-1.184	-1.185	-1.186	-1.189	-1.190	-1.192	-1.195	-1.199	-1.202	-1.205	-1.210	-1.214	-1.220	-1.224	-1.229	-1.235	-1.240	-1.245	-1.251	-1.256	-1.262	-1.269	-1.275	-1.280	-1.286	-1.292	-1.298	-1.302	-1.308	-1.312	-1.319	-1.324	-1.329	-1.332	-1.338	-1.340	-1.344	-1.348	-1.349	-1.352	-1.355	-1.355	-1.358	-1.358	-1.359	-1.359	-1.359	-1.356	-1.355	-1.354	-1.351	-1.349	-1.346	-1.342	-1.338	-1.334	-1.329	-1.324	-1.319	-1.312	-1.308	-1.301	-1.295	-1.288	-1.281	-1.274	-1.266	-1.259	-1.251	-1.244	-1.235	-1.229	-1.221	-1.214	-1.205	-1.200	-1.192	-1.185	-1.179	-1.171	-1.165	-1.160	-1.154	-1.149	-1.144	-1.139	-1.135	-1.131	-1.128	-1.124	-1.121	-1.120	-1.119	-1.116	-1.115	-1.115	-1.115	-1.115	-1.116	-1.118	-1.120	-1.121	-1.124	-1.126	-1.130	-1.134	-1.138	-1.142	-1.146	-1.150	-1.156	-1.161	-1.166	-1.172	-1.179	-1.184	-1.191	-1.198	-1.204	-1.210	-1.218	-1.225	-1.230	-1.238	-1.244	-1.250	-1.256	-1.262	-1.269	-1.275	-1.280	-1.285	-1.291	-1.296	-1.300	-1.306	-1.311	-1.315	-1.319	-1.324	-1.326	-1.329	-1.332	-1.335	-1.338	-1.339	-1.341	-1.342	-1.344	-1.344	-1.345	-1.345	-1.346	-1.345	-1.346	-1.345	-1.344	-1.342	-1.341	-1.340	-1.339	-1.338	-1.335	-1.334	-1.332	-1.330	-1.329	-1.328	-1.325	-1.324	-1.321	-1.320	-1.319	-1.316	-1.315	-1.314	-1.312	-1.311	-1.310	-1.310	-1.310	-1.310	-1.311	-1.311	-1.311	-1.314	-1.315	-1.318	-1.320	-1.322	-1.326	-1.330	-1.335	-1.340	-1.345	-1.350	-1.358	-1.365	-1.372	-1.380	-1.389	-1.399	-1.409	-1.419	-1.430	-1.440	-1.452	-1.466	-1.479	-1.494	-1.508	-1.522	-1.538	-1.552	-1.569	-1.586	-1.604	-1.620	-1.639	-1.658	-1.675	-1.694	-1.714	-1.734	-1.752	-1.772	-1.791	-1.811	-1.831	-1.851	-1.871	-1.890	-1.911	-1.930	-1.949	-1.969	-1.988	-2.005	-2.024	-2.041	-2.059	-2.076	-2.092	-2.109	-2.124	-2.140	-2.154	-2.168	-2.181	-2.194	-2.206	-2.218	-2.229	-2.238	-2.248	-2.256	-2.264	-2.271	-2.279	-2.285	-2.290	-2.295	-2.300	-2.302	-2.305	-2.309	-2.310	-2.311	-2.312	-2.314	-2.314	-2.314	-2.314	-2.311	-2.310	-2.309	-2.308	-2.304	-2.302	-2.299	-2.296	-2.292	-2.290	-2.286	-2.284	-2.279	-2.276	-2.274	-2.270	-2.268	-2.264	-2.260	-2.258	-2.255	-2.251	-2.249	-2.246	-2.245	-2.242	-2.240	-2.238	-2.236	-2.236	-2.235	-2.234	-2.232	-2.232	-2.232	-2.232	-2.232	-2.234	-2.235	-2.235	-2.238	-2.239	-2.240	-2.244	-2.245	-2.249	-2.250	-2.254	-2.259	-2.261	-2.265	-2.270	-2.274	-2.279	-2.284	-2.289	-2.294	-2.299	-2.304	-2.310	-2.315	-2.320	-2.326	-2.332	-2.338	-2.342	-2.350	-2.355	-2.360	-2.366	-2.372	-2.379	-2.384	-2.389	-2.394	-2.400	-2.404	-2.408	-2.411	-2.416	-2.419	-2.422	-2.425	-2.428	-2.430	-2.431	-2.431	-2.432	-2.434	-2.432	-2.431	-2.430	-2.428	-2.426	-2.421	-2.419	-2.414	-2.409	-2.404	-2.399	-2.392	-2.385	-2.378	-2.370	-2.361	-2.351	-2.344	-2.334	-2.324	-2.312	-2.302	-2.291	-2.281	-2.269	-2.258	-2.245	-2.234	-2.221	-2.210	-2.198	-2.185	-2.172	-2.161	-2.150	-2.139	-2.128	-2.118	-2.106	-2.096	-2.086	-2.076	-2.068	-2.059	-2.051	-2.044	-2.036	-2.029	-2.024	-2.016	-2.011	-2.006	-2.004	-2.000	-1.996	-1.994	-1.992	-1.991	-1.989	-1.988	-1.988	-1.989	-1.989	-1.990	-1.990	-1.992	-1.994	-1.996	-1.998	-2.000	-2.002	-2.005	-2.007	-2.011	-2.014	-2.016	-2.018	-2.021	-2.022	-2.025	-2.026	-2.029	-2.030	-2.031	-2.031	-2.034	-2.035	-2.035	-2.035	-2.035	-2.034	-2.033	-2.033	-2.030	-2.027	-2.025	-2.024	-2.020	-2.016	-2.013	-2.009	-2.005	-2.001	-1.996	-1.992	-1.988	-1.982	-1.978	-1.972	-1.968	-1.961	-1.956	-1.951	-1.946	-1.941	-1.936	-1.931	-1.928	-1.921	-1.918	-1.912	-1.909	-1.905	-1.901	-1.898	-1.894	-1.890	-1.888	-1.885	-1.881	-1.880	-1.878	-1.875	-1.874	-1.871	-1.871	-1.870	-1.869	-1.869	-1.869	-1.869	-1.869	-1.869	-1.870	-1.871	-1.871	-1.874	-1.874	-1.876	-1.878	-1.879	-1.881	-1.882	-1.885	-1.888	-1.890	-1.894	-1.895	-1.899	-1.902	-1.905	-1.909	-1.910	-1.914	-1.918	-1.921	-1.924	-1.928	-1.931	-1.936	-1.940	-1.944	-1.948	-1.951	-1.954	-1.959	-1.962	-1.966	-1.970	-1.975	-1.980	-1.984	-1.988	-1.991	-1.995	-1.999	-2.002	-2.006	-2.009	-2.014	-2.018	-2.020	-2.024	-2.026	-2.029	-2.030	-2.033	-2.034	-2.035	-2.036	-2.036	-2.038	-2.038	-2.036	-2.035	-2.035	-2.033	-2.030	-2.027	-2.025	-2.020	-2.016	-2.013	-2.006	-2.000	-1.994	-1.988	-1.979	-1.972	-1.964	-1.955	-1.946	-1.936	-1.926	-1.916	-1.905	-1.892	-1.881	-1.869	-1.856	-1.844	-1.830	-1.818	-1.804	-1.790	-1.776	-1.761	-1.748	-1.732	-1.720	-1.705	-1.690	-1.676	-1.662	-1.648	-1.634	-1.620	-1.606	-1.592	-1.580	-1.566	-1.555	-1.542	-1.530	-1.518	-1.508	-1.496	-1.485	-1.475	-1.464	-1.455	-1.445	-1.436	-1.428	-1.420	-1.411	-1.404	-1.396	-1.390	-1.382	-1.378	-1.371	-1.366	-1.360	-1.355	-1.351	-1.346	-1.342	-1.338	-1.335	-1.330	-1.326	-1.322	-1.319	-1.315	-1.311	-1.308	-1.304	-1.300	-1.296	-1.292	-1.289	-1.285	-1.281	-1.278	-1.274	-1.269	-1.264	-1.259	-1.254	-1.249	-1.244	-1.238	-1.232	-1.226	-1.220	-1.214	-1.209	-1.201	-1.195	-1.189	-1.181	-1.175	-1.166	-1.160	-1.154	-1.145	-1.138	-1.130	-1.124	-1.116	-1.109	-1.101	-1.094	-1.088	-1.080	-1.072	-1.065	-1.059	-1.050	-1.044	-1.038	-1.031	-1.024	-1.018	-1.011	-1.005	-0.999	-0.994	-0.989	-0.984	-0.978	-0.974	-0.969	-0.965	-0.961	-0.958	-0.954	-0.950	-0.948	-0.944	-0.942	-0.940	-0.938	-0.936	-0.935	-0.934	-0.932	-0.932	-0.931	-0.931	-0.931	-0.931	-0.931	-0.931	-0.934	-0.934	-0.935	-0.936	-0.939	-0.939	-0.941	-0.944	-0.945	-0.948	-0.950	-0.951	-0.954	-0.955	-0.958	-0.959	-0.961	-0.962	-0.965	-0.966	-0.968	-0.969	-0.970	-0.971	-0.971	-0.972	-0.971	-0.971	-0.970	-0.969	-0.968	-0.965	-0.964	-0.961	-0.959	-0.955	-0.950	-0.946	-0.941	-0.936	-0.930	-0.924	-0.916	-0.909	-0.900	-0.892	-0.882	-0.872	-0.862	-0.850	-0.839	-0.826	-0.815	-0.801	-0.788	-0.774	-0.759	-0.744	-0.728	-0.711	-0.695	-0.679	-0.662	-0.645	-0.628	-0.610	-0.592	-0.574	-0.555	-0.536	-0.519	-0.500	-0.481	-0.462	-0.445	-0.425	-0.408	-0.389	-0.370	-0.354	-0.335	-0.320	-0.302	-0.286	-0.270	-0.255	-0.240	-0.225	-0.211	-0.199	-0.185	-0.174	-0.164	-0.152	-0.142	-0.132	-0.125	-0.116	-0.110	-0.102	-0.098	-0.094	-0.089	-0.085	-0.081	-0.079	-0.078	-0.078	-0.078	-0.078	-0.078	-0.079	-0.081	-0.082	-0.085	-0.089	-0.091	-0.094	-0.098	-0.100	-0.104	-0.109	-0.111	-0.114	-0.118	-0.121	-0.124	-0.126	-0.129	-0.130	-0.131	-0.132	-0.132	-0.131	-0.130	-0.128	-0.126	-0.124	-0.120	-0.115	-0.111	-0.105	-0.098	-0.090	-0.082	-0.074	-0.064	-0.052	-0.041	-0.029	-0.016	-0.004	0.011	0.026	0.042	0.058	0.074	0.092	0.109	0.128	0.146	0.166	0.185	0.205	0.224	0.244	0.265	0.285	0.305	0.326	0.346	0.368	0.388	0.408	0.428	0.448	0.469	0.489	0.509	0.529	0.548	0.568	0.586	0.605	0.624	0.642	0.660	0.679	0.696	0.714	0.730	0.746	0.762	0.780	0.795	0.811	0.828	0.842	0.858	0.872	0.888	0.902	0.916	0.931	0.945	0.959	0.971	0.985	0.998	1.011	1.024	1.036	1.049	1.060	1.072	1.084	1.095	1.105	1.118	1.128	1.138	1.146	1.156	1.166	1.175	1.182	1.191	1.199	1.205	1.212	1.219	1.225	1.231	1.236	1.241	1.246	1.250	1.254	1.258	1.261	1.265	1.266	1.269	1.270	1.271	1.274	1.275	1.276	1.278	1.279	1.278	1.279	1.280	1.280	1.281	1.281	1.282	1.282	1.284	1.284	1.284	1.286	1.286	1.288	1.290	1.291	1.294	1.296	1.299	1.301	1.302	1.306	1.310	1.314	1.318	1.321	1.326	1.331	1.336	1.340	1.345	1.350	1.356	1.362	1.368	1.374	1.379	1.386	1.391	1.398	1.402	1.409	1.415	1.420	1.425	1.430	1.436	1.441	1.446	1.450	1.454	1.459	1.462	1.465	1.468	1.470	1.472	1.474	1.475	1.476	1.476	1.475	1.475	1.474	1.471	1.470	1.466	1.464	1.460	1.455	1.450	1.445	1.439	1.431	1.425	1.416	1.408	1.400	1.390	1.381	1.371	1.361	1.350	1.339	1.326	1.315	1.302	1.290	1.278	1.265	1.251	1.238	1.225	1.211	1.196	1.181	1.166	1.152	1.139	1.124	1.109	1.094	1.080	1.064	1.050	1.035	1.021	1.006	0.992	0.978	0.964	0.949	0.935	0.922	0.910	0.896	0.884	0.870	0.858	0.848	0.835	0.824	0.811	0.800	0.789	0.779	0.768	0.758	0.748	0.738	0.729	0.719	0.709	0.701	0.691	0.682	0.674	0.665	0.656	0.649	0.639	0.631	0.622	0.615	0.606	0.599	0.590	0.582	0.574	0.565	0.558	0.550	0.541	0.532	0.524	0.516	0.507	0.499	0.490	0.481	0.472	0.464	0.454	0.446	0.436	0.428	0.419	0.409	0.400	0.391	0.382	0.374	0.365	0.355	0.346	0.339	0.329	0.321	0.312	0.305	0.296	0.289	0.280	0.274	0.265	0.259	0.252	0.246	0.240	0.234	0.229	0.222	0.219	0.214	0.210	0.206	0.204	0.200	0.198	0.194	0.192	0.191	0.190	0.189	0.189	0.189	0.190	0.190	0.192	0.192	0.195	0.198	0.201	0.205	0.209	0.212	0.216	0.221	0.226	0.231	0.236	0.241	0.248	0.254	0.261	0.266	0.274	0.280	0.286	0.294	0.300	0.306	0.314	0.320	0.328	0.334	0.341	0.348	0.354	0.359	0.365	0.370	0.376	0.380	0.386	0.389	0.392	0.396	0.399	0.401	0.404	0.404	0.405	0.404	0.404	0.402	0.400	0.398	0.394	0.389	0.384	0.378	0.371	0.364	0.356	0.348	0.338	0.328	0.318	0.305	0.292	0.279	0.265	0.251	0.236	0.220	0.204	0.186	0.170	0.152	0.134	0.116	0.096	0.076	0.058	0.038	0.018	-0.002	-0.022	-0.044	-0.065	-0.085	-0.105	-0.125	-0.145	-0.166	-0.185	-0.205	-0.224	-0.244	-0.262	-0.280	-0.296	-0.315	-0.332	-0.349	-0.365	-0.379	-0.394	-0.408	-0.421	-0.434	-0.446	-0.459	-0.470	-0.481	-0.490	-0.500	-0.509	-0.516	-0.525	-0.532	-0.538	-0.545	-0.551	-0.556	-0.560	-0.564	-0.568	-0.571	-0.575	-0.578	-0.581	-0.584	-0.586	-0.588	-0.589	-0.590	-0.592	-0.592	-0.595	-0.595	-0.596	-0.596	-0.598	-0.599	-0.599	-0.600	-0.601	-0.602	-0.602	-0.604	-0.605	-0.605	-0.608	-0.608	-0.609	-0.610	-0.611	-0.612	-0.614	-0.615	-0.616	-0.620	-0.621	-0.622	-0.625	-0.626	-0.630	-0.632	-0.634	-0.636	-0.640	-0.642	-0.645	-0.649	-0.651	-0.654	-0.658	-0.661	-0.664	-0.668	-0.671	-0.674	-0.678	-0.680	-0.684	-0.688	-0.692	-0.695	-0.698	-0.701	-0.705	-0.708	-0.711	-0.714	-0.716	-0.719	-0.721	-0.722	-0.725	-0.725	-0.728	-0.728	-0.728	-0.729	-0.728	-0.728	-0.728	-0.725	-0.724	-0.721	-0.718	-0.715	-0.710	-0.706	-0.700	-0.695	-0.688	-0.681	-0.672	-0.665	-0.656	-0.646	-0.636	-0.625	-0.612	-0.601	-0.589	-0.575	-0.561	-0.548	-0.530	-0.515	-0.499	-0.482	-0.465	-0.448	-0.429	-0.411	-0.391	-0.372	-0.352	-0.334	-0.314	-0.292	-0.272	-0.251	-0.231	-0.211	-0.190	-0.170	-0.150	-0.129	-0.109	-0.089	-0.069	-0.050	-0.030	-0.012	0.006	0.024	0.042	0.059	0.075	0.091	0.106	0.121	0.135	0.149	0.161	0.172	0.184	0.195	0.205	0.214	0.222	0.230	0.238	0.244	0.249	0.254	0.259	0.261	0.264	0.266	0.269	0.271	0.271	0.271	0.270	0.270	0.269	0.268	0.264	0.262	0.260	0.256	0.254	0.251	0.246	0.244	0.240	0.236	0.232	0.229	0.226	0.222	0.220	0.216	0.214	0.211	0.209	0.206	0.204	0.204	0.202	0.201	0.200	0.200	0.201	0.201	0.202	0.204	0.205	0.208	0.210	0.212	0.216	0.220	0.224	0.229	0.232	0.238	0.242	0.249	0.255	0.260	0.266	0.272	0.279	0.285	0.291	0.299	0.305	0.312	0.319	0.326	0.332	0.339	0.346	0.354	0.359	0.366	0.372	0.378	0.384	0.390	0.395	0.400	0.405	0.410	0.414	0.418	0.422	0.426	0.430	0.431	0.435	0.438	0.440	0.442	0.444	0.445	0.446	0.446	0.448	0.448	0.448	0.448	0.448	0.446	0.446	0.445	0.442	0.442	0.440	0.438	0.435	0.434	0.430	0.428	0.424	0.420	0.418	0.414	0.410	0.406	0.402	0.399	0.394	0.390	0.385	0.381	0.376	0.370	0.365	0.361	0.356	0.351	0.345	0.341	0.335	0.331	0.326	0.321	0.315	0.310	0.306	0.301	0.296	0.291	0.288	0.282	0.278	0.274	0.270	0.266	0.262	0.258	0.255	0.251	0.248	0.244	0.241	0.239	0.235	0.232	0.229	0.226	0.225	0.222	0.220	0.218	0.215	0.212	0.211	0.209	0.205	0.204	0.201	0.199	0.198	0.194	0.192	0.190	0.186	0.185	0.181	0.178	0.175	0.172	0.169	0.165	0.161	0.156	0.152	0.149	0.144	0.140	0.134	0.129	0.125	0.119	0.114	0.106	0.101	0.095	0.088	0.082	0.075	0.069	0.062	0.056	0.049	0.042	0.036	0.029	0.022	0.016	0.010	0.004	-0.002	-0.009	-0.014	-0.020	-0.025	-0.031	-0.036	-0.040	-0.045	-0.049	-0.052	-0.055	-0.060	-0.062	-0.064	-0.066	-0.068	-0.069	-0.070	-0.071	-0.071	-0.071	-0.070	-0.069	-0.068	-0.065	-0.062	-0.060	-0.059	-0.055	-0.052	-0.048	-0.044	-0.040	-0.035	-0.030	-0.025	-0.020	-0.015	-0.010	-0.005	0.001	0.006	0.012	0.018	0.022	0.028	0.032	0.036	0.041	0.046	0.050	0.055	0.060	0.064	0.065	0.068	0.070	0.072	0.074	0.075	0.075	0.076	0.075	0.075	0.074	0.072	0.070	0.068	0.065	0.060	0.056	0.051	0.048	0.041	0.035	0.029	0.021	0.014	0.006	-0.001	-0.011	-0.019	-0.029	-0.038	-0.048	-0.058	-0.068	-0.079	-0.089	-0.100	-0.111	-0.122	-0.134	-0.144	-0.156	-0.168	-0.179	-0.190	-0.202	-0.214	-0.225	-0.236	-0.248	-0.259	-0.269	-0.279	-0.290	-0.300	-0.311	-0.320	-0.329	-0.340	-0.349	-0.356	-0.366	-0.374	-0.382	-0.390	-0.398	-0.406	-0.412	-0.419	-0.425	-0.431	-0.438	-0.442	-0.448	-0.452	-0.456	-0.460	-0.465	-0.469	-0.472	-0.475	-0.479	-0.480	-0.482	-0.485	-0.486	-0.488	-0.489	-0.490	-0.490	-0.491	-0.491	-0.490	-0.491	-0.490	-0.489	-0.489	-0.488	-0.486	-0.482	-0.481	-0.480	-0.476	-0.472	-0.470	-0.466	-0.464	-0.459	-0.454	-0.451	-0.446	-0.440	-0.435	-0.430	-0.424	-0.418	-0.411	-0.406	-0.399	-0.391	-0.385	-0.378	-0.370	-0.364	-0.356	-0.348	-0.339	-0.331	-0.324	-0.315	-0.308	-0.299	-0.290	-0.282	-0.274	-0.266	-0.258	-0.249	-0.241	-0.232	-0.226	-0.218	-0.210	-0.202	-0.196	-0.190	-0.184	-0.178	-0.171	-0.168	-0.161	-0.156	-0.154	-0.149	-0.146	-0.144	-0.141	-0.139	-0.136	-0.135	-0.134	-0.134	-0.134	-0.134	-0.135	-0.135	-0.138	-0.140	-0.142	-0.144	-0.148	-0.151	-0.154	-0.158	-0.161	-0.165	-0.169	-0.172	-0.178	-0.180	-0.185	-0.189	-0.194	-0.198	-0.202	-0.206	-0.210	-0.214	-0.216	-0.220	-0.222	-0.224	-0.228	-0.228	-0.229	-0.230	-0.230	-0.230	-0.230	-0.228	-0.226	-0.225	-0.221	-0.219	-0.215	-0.211	-0.208	-0.201	-0.196	-0.190	-0.185	-0.178	-0.171	-0.164	-0.156	-0.148	-0.140	-0.131	-0.122	-0.114	-0.105	-0.096	-0.089	-0.079	-0.070	-0.061	-0.052	-0.044	-0.036	-0.029	-0.021	-0.014	-0.006	-0.001	0.005	0.010	0.015	0.020	0.024	0.026	0.029	0.030	0.031	0.032	0.032	0.031	0.029	0.025	0.022	0.019	0.014	0.008	0.000	-0.008	-0.015	-0.025	-0.035	-0.045	-0.056	-0.068	-0.081	-0.094	-0.108	-0.122	-0.136	-0.152	-0.168	-0.184	-0.201	-0.218	-0.235	-0.252	-0.271	-0.288	-0.306	-0.324	-0.341	-0.360	-0.378	-0.395	-0.412	-0.430	-0.448	-0.465	-0.481	-0.498	-0.514	-0.530	-0.545	-0.559	-0.574	-0.586	-0.599	-0.611	-0.622	-0.632	-0.642	-0.654	-0.662	-0.669	-0.676	-0.682	-0.689	-0.694	-0.699	-0.704	-0.706	-0.708	-0.709	-0.710	-0.711	-0.709	-0.709	-0.706	-0.705	-0.702	-0.700	-0.696	-0.692	-0.690	-0.684	-0.680	-0.675	-0.670	-0.665	-0.660	-0.655	-0.650	-0.644	-0.639	-0.634	-0.629	-0.624	-0.620	-0.615	-0.612	-0.609	-0.606	-0.604	-0.601	-0.600	-0.601	-0.600	-0.601	-0.604	-0.605	-0.608	-0.611	-0.616	-0.622	-0.628	-0.635	-0.642	-0.651	-0.661	-0.671	-0.682	-0.695	-0.708	-0.721	-0.736	-0.750	-0.766	-0.784	-0.801	-0.819	-0.838	-0.858	-0.876	-0.898	-0.918	-0.939	-0.960	-0.981	-1.002	-1.024	-1.046	-1.068	-1.090	-1.111	-1.132	-1.154	-1.175	-1.195	-1.215	-1.234	-1.251	-1.270	-1.286	-1.301	-1.316	-1.331	-1.345	-1.358	-1.368	-1.379	-1.386	-1.394	-1.400	-1.405	-1.409	-1.411	-1.411	-1.411	-1.409	-1.404	-1.400	-1.394	-1.386	-1.378	-1.368	-1.356	-1.344	-1.330	-1.315	-1.299	-1.281	-1.264	-1.245	-1.226	-1.206	-1.184	-1.161	-1.140	-1.118	-1.092	-1.070	-1.046	-1.020	-0.996	-0.972	-0.946	-0.922	-0.899	-0.875	-0.851	-0.829	-0.806	-0.784	-0.762	-0.741	-0.721	-0.701	-0.682	-0.665	-0.648	-0.631	-0.616	-0.604	-0.590	-0.578	-0.568	-0.558	-0.549	-0.541	-0.536	-0.530	-0.526	-0.524	-0.521	-0.521	-0.520	-0.521	-0.524	-0.528	-0.531	-0.536	-0.542	-0.549	-0.558	-0.565	-0.575	-0.584	-0.594	-0.604	-0.616	-0.628	-0.640	-0.651	-0.664	-0.676	-0.689	-0.701	-0.714	-0.725	-0.739	-0.750	-0.762	-0.772	-0.784	-0.795	-0.805	-0.814	-0.822	-0.831	-0.840	-0.845	-0.852	-0.856	-0.860	-0.864	-0.866	-0.866	-0.868	-0.866	-0.864	-0.860	-0.856	-0.850	-0.844	-0.835	-0.825	-0.815	-0.804	-0.791	-0.776	-0.761	-0.745	-0.726	-0.708	-0.689	-0.668	-0.646	-0.624	-0.600	-0.575	-0.550	-0.524	-0.496	-0.469	-0.440	-0.410	-0.381	-0.350	-0.319	-0.289	-0.256	-0.225	-0.192	-0.160	-0.129	-0.096	-0.064	-0.032	-0.001	0.031	0.062	0.094	0.124	0.154	0.182	0.212	0.240	0.268	0.294	0.320	0.345	0.368	0.391	0.414	0.434	0.455	0.472	0.490	0.506	0.521	0.535	0.549	0.560	0.570	0.579	0.589	0.595	0.600	0.606	0.609	0.611	0.612	0.614	0.614	0.614	0.611	0.608	0.605	0.600	0.595	0.590	0.585	0.578	0.571	0.565	0.556	0.550	0.541	0.534	0.526	0.519	0.511	0.504	0.496	0.489	0.482	0.476	0.472	0.466	0.462	0.459	0.456	0.454	0.452	0.454	0.454	0.455	0.456	0.460	0.464	0.470	0.475	0.481	0.491	0.499	0.510	0.519	0.532	0.545	0.559	0.572	0.588	0.604	0.621	0.638	0.656	0.676	0.696	0.718	0.739	0.761	0.784	0.809	0.832	0.856	0.881	0.906	0.931	0.958	0.981	1.009	1.035	1.060	1.088	1.114	1.140	1.166	1.192	1.219	1.245	1.270	1.298	1.322	1.349	1.374	1.399	1.424	1.446	1.471	1.495	1.518	1.540	1.562	1.584	1.605	1.626	1.646	1.665	1.685	1.704	1.721	1.738	1.754	1.770	1.785	1.799	1.812	1.826	1.839	1.850	1.860	1.871	1.880	1.889	1.896	1.902	1.909	1.915	1.920	1.924	1.928	1.930	1.931	1.932	1.932	1.934	1.931	1.930	1.928	1.926	1.922	1.919	1.915	1.911	1.908	1.902	1.898	1.891	1.886	1.880	1.875	1.869	1.862	1.858	1.852	1.846	1.841	1.836	1.831	1.828	1.824	1.820	1.818	1.814	1.812	1.809	1.809	1.808	1.808	1.809	1.810	1.812	1.814	1.816	1.820	1.826	1.830	1.836	1.841	1.849	1.856	1.864	1.871	1.880	1.890	1.899	1.909	1.919	1.929	1.940	1.950	1.961	1.972	1.982	1.994	2.005	2.016	2.026	2.038	2.049	2.059	2.070	2.080	2.090	2.099	2.109	2.116	2.126	2.134	2.141	2.149	2.155	2.162	2.168	2.175	2.180	2.184	2.188	2.192	2.195	2.199	2.201	2.204	2.205	2.208	2.209	2.209	2.210	2.210	2.210	2.210	2.209	2.209	2.209	2.208	2.206	2.205	2.205	2.204	2.201	2.200	2.198	2.196	2.194	2.192	2.191	2.189	2.188	2.186	2.184	2.182	2.182	2.181	2.180	2.179	2.179	2.178	2.178	2.176	2.176	2.176	2.178	2.178	2.178	2.179	2.180	2.181	2.182	2.184	2.186	2.188	2.190	2.192	2.195	2.199	2.201	2.205	2.208	2.212	2.216	2.220	2.225	2.229	2.234	2.239	2.242	2.248	2.251	2.256	2.261	2.265	2.271	2.275	2.279	2.284	2.288	2.291	2.295	2.299	2.301	2.304	2.306	2.309	2.309	2.310	2.311	2.310	2.310	2.310	2.308	2.305	2.304	2.300	2.295	2.291	2.285	2.279	2.274	2.265	2.258	2.249	2.239	2.229	2.218	2.206	2.194	2.181	2.168	2.152	2.139	2.122	2.106	2.090	2.074	2.056	2.039	2.020	2.002	1.984	1.965	1.948	1.928	1.908	1.889	1.869	1.849	1.828	1.809	1.788	1.768	1.748	1.728	1.708	1.688	1.669	1.650	1.631	1.612	1.595	1.576	1.559	1.541	1.525	1.508	1.492	1.476	1.461	1.446	1.432	1.420	1.406	1.394	1.382	1.370	1.359	1.348	1.338	1.329	1.319	1.310	1.301	1.294	1.288	1.281	1.275	1.269	1.262	1.258	1.254	1.250	1.246	1.242	1.240	1.238	1.235	1.232	1.231	1.229	1.229	1.228	1.226	1.225	1.224	1.224	1.224	1.224	1.222	1.224	1.222	1.221	1.221	1.220	1.220	1.219	1.218	1.216	1.214	1.212	1.210	1.208	1.205	1.201	1.199	1.195	1.191	1.188	1.182	1.178	1.174	1.168	1.161	1.156	1.150	1.144	1.136	1.131	1.124	1.116	1.109	1.101	1.094	1.086	1.079	1.071	1.064	1.056	1.050	1.042	1.036	1.028	1.021	1.015	1.009	1.002	0.996	0.992	0.986	0.982	0.978	0.974	0.970	0.968	0.964	0.962	0.960	0.958	0.958	0.956	0.958	0.958	0.960	0.960	0.962	0.966	0.969	0.972	0.975	0.980	0.984	0.988	0.991	0.998	1.002	1.008	1.012	1.019	1.026	1.031	1.038	1.044	1.050	1.056	1.062	1.069	1.075	1.081	1.088	1.092	1.098	1.102	1.108	1.111	1.116	1.120	1.124	1.126	1.128	1.130	1.132	1.134	1.134	1.134	1.132	1.131	1.130	1.128	1.125	1.121	1.119	1.115	1.110	1.104	1.099	1.091	1.084	1.076	1.068	1.060	1.050	1.041	1.031	1.020	1.009	0.998	0.985	0.972	0.960	0.949	0.935	0.921	0.909	0.895	0.881	0.866	0.852	0.839	0.825	0.810	0.795	0.782	0.768	0.754	0.739	0.725	0.711	0.696	0.684	0.671	0.659	0.645	0.632	0.620	0.609	0.598	0.586	0.575	0.564	0.554	0.544	0.534	0.525	0.515	0.506	0.499	0.490	0.481	0.475	0.468	0.460	0.455	0.448	0.442	0.436	0.430	0.425	0.420	0.416	0.411	0.408	0.404	0.401	0.398	0.396	0.394	0.391	0.389	0.388	0.386	0.385	0.384	0.382	0.382	0.382	0.382	0.381	0.384	0.384	0.384	0.385	0.386	0.388	0.389	0.390	0.392	0.394	0.396	0.398	0.401	0.402	0.405	0.409	0.411	0.414	0.416	0.420	0.422	0.425	0.428	0.431	0.435	0.436	0.440	0.444	0.448	0.450	0.454	0.456	0.460	0.464	0.466	0.470	0.474	0.478	0.480	0.484	0.486	0.490	0.494	0.498	0.501	0.505	0.509	0.514	0.518	0.522	0.528	0.531	0.535	0.539	0.545	0.550	0.555	0.561	0.568	0.574	0.580	0.586	0.592	0.599	0.606	0.612	0.621	0.629	0.636	0.644	0.652	0.660	0.669	0.679	0.685	0.694	0.704	0.712	0.721	0.730	0.738	0.746	0.754	0.762	0.770	0.779	0.786	0.794	0.801	0.808	0.814	0.820	0.826	0.831	0.836	0.841	0.845	0.849	0.851	0.855	0.856	0.859	0.859	0.859	0.859	0.858	0.856	0.855	0.852	0.850	0.846	0.842	0.838	0.831	0.826	0.820	0.814	0.806	0.798	0.790	0.781	0.771	0.762	0.752	0.742	0.731	0.720	0.709	0.696	0.684	0.671	0.658	0.645	0.631	0.619	0.604	0.590	0.575	0.562	0.548	0.532	0.516	0.502	0.488	0.474	0.458	0.444	0.429	0.412	0.399	0.385	0.370	0.355	0.341	0.328	0.314	0.299	0.285	0.271	0.259	0.245	0.232	0.220	0.208	0.196	0.184	0.172	0.162	0.152	0.142	0.132	0.124	0.115	0.108	0.100	0.092	0.086	0.080	0.074	0.070	0.065	0.061	0.058	0.055	0.052	0.051	0.049	0.049	0.049	0.050	0.051	0.054	0.055	0.059	0.062	0.066	0.071	0.076	0.081	0.088	0.094	0.100	0.108	0.115	0.124	0.131	0.140	0.149	0.159	0.168	0.176	0.186	0.196	0.206	0.218	0.228	0.238	0.248	0.259	0.269	0.279	0.289	0.300	0.310	0.320	0.330	0.340	0.350	0.359	0.369	0.379	0.388	0.396	0.405	0.412	0.422	0.429	0.438	0.445	0.452	0.460	0.468	0.475	0.481	0.489	0.495	0.501	0.509	0.514	0.521	0.528	0.534	0.540	0.546	0.551	0.559	0.565	0.571	0.578	0.585	0.590	0.596	0.604	0.609	0.616	0.622	0.629	0.635	0.642	0.649	0.655	0.660	0.668	0.674	0.681	0.686	0.694	0.699	0.704	0.710	0.715	0.720	0.725	0.729	0.734	0.739	0.741	0.745	0.748	0.749	0.751	0.752	0.754	0.754	0.752	0.752	0.751	0.750	0.748	0.744	0.741	0.736	0.730	0.725	0.719	0.712	0.704	0.696	0.686	0.676	0.666	0.655	0.644	0.631	0.619	0.605	0.591	0.576	0.561	0.544	0.528	0.511	0.494	0.475	0.458	0.438	0.419	0.399	0.379	0.359	0.338	0.316	0.295	0.274	0.251	0.230	0.208	0.186	0.164	0.141	0.120	0.098	0.076	0.054	0.031	0.010	-0.011	-0.031	-0.052	-0.071	-0.091	-0.111	-0.129	-0.148	-0.165	-0.181	-0.198	-0.214	-0.229	-0.242	-0.256	-0.269	-0.281	-0.291	-0.302	-0.312	-0.321	-0.329	-0.336	-0.344	-0.349	-0.354	-0.358	-0.360	-0.362	-0.364	-0.364	-0.365	-0.362	-0.362	-0.360	-0.358	-0.354	-0.351	-0.346	-0.341	-0.338	-0.332	-0.328	-0.321	-0.315	-0.311	-0.305	-0.299	-0.295	-0.290	-0.285	-0.280	-0.278	-0.274	-0.270	-0.268	-0.265	-0.265	-0.264	-0.264	-0.265	-0.266	-0.269	-0.272	-0.278	-0.282	-0.289	-0.296	-0.304	-0.314	-0.325	-0.335	-0.348	-0.361	-0.375	-0.390	-0.406	-0.422	-0.440	-0.459	-0.476	-0.496	-0.518	-0.538	-0.559	-0.580	-0.604	-0.625	-0.649	-0.672	-0.696	-0.718	-0.741	-0.765	-0.789	-0.812	-0.835	-0.858	-0.880	-0.902	-0.922	-0.945	-0.965	-0.984	-1.002	-1.021	-1.039	-1.056	-1.071	-1.086	-1.101	-1.114	-1.128	-1.139	-1.150	-1.159	-1.169	-1.176	-1.182	-1.189	-1.192	-1.198	-1.201	-1.204	-1.205	-1.206	-1.206	-1.205	-1.202	-1.200	-1.198	-1.192	-1.188	-1.184	-1.176	-1.170	-1.164	-1.158	-1.150	-1.141	-1.134	-1.126	-1.116	-1.109	-1.100	-1.091	-1.082	-1.074	-1.065	-1.056	-1.048	-1.040	-1.032	-1.025	-1.018	-1.010	-1.005	-0.999	-0.992	-0.988	-0.984	-0.979	-0.975	-0.971	-0.969	-0.968	-0.965	-0.964	-0.965	-0.964	-0.965	-0.966	-0.969	-0.972	-0.975	-0.980	-0.984	-0.990	-0.996	-1.002	-1.010	-1.018	-1.025	-1.034	-1.044	-1.054	-1.064	-1.074	-1.085	-1.095	-1.108	-1.120	-1.132	-1.145	-1.156	-1.170	-1.182	-1.195	-1.209	-1.222	-1.236	-1.250	-1.264	-1.276	-1.290	-1.304	-1.316	-1.329	-1.341	-1.354	-1.366	-1.378	-1.390	-1.401	-1.411	-1.422	-1.432	-1.441	-1.450	-1.459	-1.466	-1.472	-1.479	-1.485	-1.490	-1.492	-1.498	-1.500	-1.502	-1.504	-1.504	-1.502	-1.502	-1.500	-1.496	-1.492	-1.489	-1.482	-1.476	-1.469	-1.460	-1.451	-1.442	-1.432	-1.420	-1.408	-1.396	-1.382	-1.369	-1.354	-1.339	-1.322	-1.305	-1.288	-1.271	-1.254	-1.234	-1.216	-1.196	-1.178	-1.156	-1.136	-1.115	-1.095	-1.075	-1.054	-1.034	-1.012	-0.991	-0.972	-0.951	-0.932	-0.911	-0.892	-0.872	-0.854	-0.835	-0.816	-0.799	-0.781	-0.764	-0.746	-0.729	-0.714	-0.698	-0.682	-0.669	-0.654	-0.640	-0.626	-0.615	-0.601	-0.590	-0.579	-0.568	-0.556	-0.545	-0.535	-0.526	-0.516	-0.506	-0.498	-0.490	-0.481	-0.472	-0.465	-0.456	-0.448	-0.440	-0.431	-0.424	-0.415	-0.408	-0.399	-0.391	-0.382	-0.374	-0.364	-0.355	-0.345	-0.336	-0.326	-0.316	-0.306	-0.295	-0.285	-0.274	-0.262	-0.251	-0.239	-0.228	-0.215	-0.204	-0.191	-0.179	-0.166	-0.154	-0.141	-0.128	-0.115	-0.101	-0.090	-0.076	-0.064	-0.051	-0.039	-0.026	-0.014	-0.004	0.009	0.020	0.031	0.041	0.052	0.062	0.072	0.082	0.091	0.100	0.108	0.115	0.122	0.130	0.136	0.142	0.148	0.152	0.158	0.161	0.165	0.169	0.172	0.175	0.178	0.180	0.182	0.184	0.185	0.185	0.185	0.185	0.185	0.185	0.184	0.182	0.182	0.181	0.178	0.176	0.174	0.172	0.169	0.166	0.162	0.160	0.156	0.154	0.150	0.145	0.140	0.136	0.131	0.126	0.120	0.115	0.109	0.102	0.096	0.090	0.082	0.075	0.068	0.060	0.051	0.044	0.035	0.025	0.016	0.008	-0.002	-0.012	-0.022	-0.032	-0.044	-0.055	-0.065	-0.076	-0.088	-0.098	-0.110	-0.120	-0.131	-0.142	-0.154	-0.165	-0.176	-0.188	-0.199	-0.209	-0.220	-0.230	-0.240	-0.250	-0.259	-0.268	-0.276	-0.285	-0.292	-0.300	-0.308	-0.315	-0.321	-0.328	-0.332	-0.336	-0.342	-0.345	-0.349	-0.351	-0.354	-0.354	-0.356	-0.356	-0.356	-0.356	-0.355	-0.352	-0.351	-0.349	-0.345	-0.342	-0.338	-0.334	-0.329	-0.322	-0.316	-0.311	-0.304	-0.296	-0.289	-0.280	-0.272	-0.265	-0.255	-0.246	-0.236	-0.228	-0.218	-0.206	-0.196	-0.186	-0.175	-0.164	-0.151	-0.141	-0.130	-0.118	-0.106	-0.095	-0.082	-0.070	-0.059	-0.046	-0.034	-0.021	-0.010	0.002	0.014	0.026	0.036	0.049	0.060	0.071	0.082	0.092	0.104	0.114	0.124	0.134	0.144	0.152	0.161	0.170	0.178	0.185	0.192	0.200	0.206	0.212	0.220	0.226	0.231	0.236	0.241	0.248	0.251	0.256	0.260	0.264	0.266	0.270	0.272	0.276	0.280	0.282	0.285	0.288	0.291	0.294	0.296	0.300	0.304	0.308	0.311	0.314	0.318	0.321	0.326	0.331	0.336	0.341	0.348	0.354	0.360	0.368	0.375	0.382	0.389	0.398	0.406	0.416	0.425	0.434	0.445	0.456	0.466	0.478	0.489	0.500	0.514	0.525	0.538	0.550	0.562	0.575	0.588	0.601	0.614	0.628	0.639	0.651	0.665	0.676	0.689	0.700	0.711	0.724	0.735	0.746	0.756	0.765	0.775	0.785	0.794	0.802	0.809	0.818	0.824	0.830	0.835	0.841	0.845	0.850	0.854	0.856	0.859	0.861	0.862	0.864	0.864	0.862	0.864	0.862	0.860	0.858	0.855	0.852	0.850	0.846	0.842	0.839	0.834	0.830	0.825	0.820	0.815	0.810	0.805	0.800	0.795	0.789	0.784	0.779	0.772	0.766	0.762	0.756	0.752	0.748	0.744	0.739	0.735	0.731	0.726	0.724	0.720	0.718	0.715	0.712	0.711	0.709	0.708	0.706	0.705	0.705	0.704	0.705	0.705	0.705	0.706	0.708	0.708	0.709	0.711	0.712	0.715	0.718	0.720	0.721	0.725	0.728	0.731	0.734	0.736	0.741	0.744	0.748	0.751	0.754	0.758	0.761	0.764	0.768	0.770	0.774	0.776	0.779	0.781	0.784	0.786	0.789	0.789	0.790	0.791	0.792	0.794	0.794	0.794	0.794	0.794	0.792	0.790	0.789	0.786	0.784	0.781	0.778	0.775	0.770	0.765	0.761	0.755	0.750	0.744	0.739	0.732	0.726	0.718	0.710	0.704	0.696	0.689	0.680	0.672	0.665	0.656	0.648	0.641	0.632	0.625	0.616	0.610	0.602	0.596	0.590	0.584	0.578	0.572	0.566	0.561	0.558	0.555	0.551	0.549	0.549	0.546	0.548	0.548	0.549	0.550	0.552	0.556	0.560	0.565	0.570	0.576	0.582	0.590	0.600	0.608	0.618	0.628	0.639	0.651	0.662	0.674	0.685	0.699	0.711	0.725	0.739	0.752	0.766	0.780	0.795	0.809	0.822	0.836	0.850	0.864	0.878	0.890	0.902	0.915	0.928	0.939	0.949	0.960	0.970	0.980	0.989	0.998	1.005	1.011	1.019	1.025	1.030	1.035	1.039	1.042	1.045	1.048	1.050	1.051	1.051	1.052	1.051	1.051	1.050	1.049	1.048	1.045	1.044	1.040	1.038	1.034	1.031	1.026	1.022	1.019	1.015	1.010	1.006	1.002	0.999	0.994	0.990	0.985	0.981	0.978	0.975	0.971	0.968	0.964	0.960	0.956	0.952	0.951	0.948	0.945	0.942	0.940	0.938	0.934	0.931	0.929	0.928	0.924	0.922	0.919	0.916	0.914	0.911	0.909	0.906	0.904	0.901	0.898	0.895	0.891	0.889	0.885	0.882	0.878	0.875	0.871	0.868	0.864	0.860	0.855	0.851	0.846	0.842	0.838	0.831	0.828	0.822	0.819	0.814	0.809	0.804	0.798	0.792	0.789	0.784	0.778	0.774	0.769	0.764	0.760	0.755	0.751	0.746	0.742	0.739	0.734	0.731	0.728	0.725	0.721	0.719	0.716	0.714	0.712	0.710	0.709	0.708	0.706	0.705	0.704	0.705	0.704	0.704	0.705	0.705	0.706	0.708	0.709	0.709	0.711	0.712	0.715	0.718	0.720	0.722	0.725	0.728	0.730	0.732	0.736	0.739	0.742	0.745	0.748	0.751	0.755	0.759	0.761	0.764	0.768	0.771	0.774	0.776	0.780	0.782	0.786	0.788	0.790	0.792	0.794	0.795	0.798	0.799	0.800	0.802	0.804	0.805	0.805	0.806	0.806	0.808	0.808	0.808	0.809	0.809	0.808	0.809	0.808	0.808	0.808	0.808	0.808	0.808	0.806	0.806	0.805	0.804	0.804	0.804	0.804	0.802	0.802	0.802	0.801	0.801	0.802	0.801	0.801	0.801	0.801	0.801	0.802	0.801	0.801	0.801	0.802	0.802	0.801	0.801	0.801	0.801	0.799	0.799	0.798	0.796	0.795	0.792	0.791	0.789	0.785	0.782	0.779	0.774	0.769	0.764	0.759	0.751	0.745	0.738	0.730	0.721	0.712	0.702	0.692	0.681	0.670	0.658	0.645	0.631	0.616	0.602	0.588	0.571	0.555	0.539	0.522	0.504	0.486	0.468	0.449	0.430	0.411	0.392	0.374	0.352	0.335	0.315	0.296	0.278	0.259	0.240	0.221	0.202	0.185	0.168	0.151	0.135	0.119	0.105	0.090	0.076	0.064	0.051	0.040	0.029	0.019	0.009	0.001	-0.008	-0.014	-0.019	-0.024	-0.029	-0.032	-0.035	-0.036	-0.038	-0.038	-0.038	-0.038	-0.036	-0.034	-0.030	-0.028	-0.024	-0.020	-0.014	-0.009	-0.004	0.002	0.009	0.015	0.022	0.030	0.036	0.044	0.052	0.060	0.068	0.074	0.081	0.090	0.096	0.105	0.111	0.119	0.125	0.134	0.140	0.145	0.152	0.159	0.165	0.171	0.175	0.181	0.186	0.191	0.195	0.200	0.205	0.209	0.212	0.218	0.220	0.224	0.228	0.230	0.234	0.236	0.239	0.241	0.244	0.245	0.249	0.250	0.251	0.255	0.258	0.258	0.260	0.261	0.264	0.265	0.268	0.268	0.270	0.272	0.272	0.275	0.278	0.280	0.281	0.284	0.285	0.286	0.289	0.292	0.295	0.296	0.299	0.301	0.304	0.308	0.310	0.314	0.316	0.320	0.324	0.328	0.331	0.335	0.340	0.344	0.349	0.352	0.358	0.364	0.369	0.374	0.380	0.385	0.390	0.396	0.402	0.409	0.415	0.420	0.428	0.435	0.441	0.448	0.456	0.462	0.469	0.476	0.485	0.491	0.500	0.506	0.514	0.521	0.529	0.536	0.544	0.550	0.556	0.564	0.570	0.576	0.582	0.589	0.594	0.599	0.605	0.610	0.615	0.619	0.622	0.626	0.629	0.631	0.634	0.636	0.638	0.639	0.639	0.639	0.640	0.639	0.638	0.635	0.632	0.631	0.628	0.624	0.621	0.618	0.612	0.608	0.602	0.596	0.591	0.585	0.579	0.570	0.564	0.556	0.549	0.540	0.532	0.525	0.516	0.507	0.500	0.491	0.482	0.475	0.466	0.456	0.448	0.439	0.432	0.424	0.415	0.406	0.399	0.391	0.384	0.376	0.369	0.362	0.355	0.349	0.341	0.336	0.330	0.322	0.318	0.312	0.306	0.300	0.295	0.291	0.286	0.281	0.276	0.271	0.268	0.262	0.259	0.254	0.250	0.246	0.241	0.238	0.234	0.229	0.225	0.221	0.216	0.212	0.208	0.204	0.200	0.195	0.190	0.186	0.182	0.178	0.172	0.168	0.164	0.159	0.154	0.150	0.144	0.139	0.135	0.130	0.125	0.120	0.115	0.110	0.106	0.101	0.096	0.091	0.086	0.081	0.078	0.072	0.069	0.064	0.060	0.056	0.052	0.048	0.045	0.040	0.038	0.032	0.029	0.025	0.021	0.019	0.015	0.012	0.010	0.006	0.002	0.000	-0.004	-0.006	-0.009	-0.012	-0.015	-0.016	-0.019	-0.022	-0.025	-0.026	-0.029	-0.032	-0.034	-0.036	-0.036	-0.039	-0.040	-0.041	-0.042	-0.044	-0.044	-0.044	-0.044	-0.044	-0.044	-0.042	-0.041	-0.040	-0.038	-0.035	-0.034	-0.030	-0.026	-0.022	-0.018	-0.012	-0.006	-0.001	0.005	0.012	0.019	0.028	0.035	0.044	0.054	0.064	0.074	0.085	0.096	0.108	0.120	0.131	0.145	0.156	0.170	0.182	0.195	0.209	0.222	0.236	0.249	0.262	0.275	0.289	0.301	0.312	0.326	0.338	0.349	0.359	0.369	0.379	0.388	0.395	0.404	0.410	0.415	0.421	0.424	0.428	0.430	0.429	0.430	0.428	0.426	0.422	0.418	0.412	0.405	0.399	0.389	0.379	0.369	0.355	0.344	0.330	0.314	0.298	0.281	0.262	0.245	0.226	0.205	0.184	0.164	0.142	0.120	0.098	0.075	0.052	0.028	0.005	-0.019	-0.041	-0.065	-0.089	-0.111	-0.135	-0.158	-0.180	-0.201	-0.224	-0.244	-0.264	-0.284	-0.304	-0.322	-0.341	-0.359	-0.375	-0.390	-0.406	-0.421	-0.434	-0.448	-0.459	-0.470	-0.481	-0.491	-0.500	-0.509	-0.518	-0.524	-0.531	-0.538	-0.544	-0.549	-0.554	-0.559	-0.562	-0.566	-0.570	-0.572	-0.576	-0.579	-0.581	-0.582	-0.585	-0.589	-0.590	-0.592	-0.595	-0.598	-0.599	-0.601	-0.604	-0.606	-0.609	-0.611	-0.614	-0.616	-0.619	-0.622	-0.626	-0.629	-0.632	-0.635	-0.639	-0.644	-0.646	-0.650	-0.654	-0.658	-0.661	-0.665	-0.668	-0.672	-0.674	-0.678	-0.681	-0.684	-0.685	-0.688	-0.689	-0.691	-0.691	-0.694	-0.694	-0.694	-0.694	-0.694	-0.692	-0.691	-0.690	-0.688	-0.685	-0.682	-0.680	-0.676	-0.671	-0.668	-0.662	-0.659	-0.652	-0.648	-0.641	-0.635	-0.629	-0.621	-0.615	-0.609	-0.601	-0.594	-0.586	-0.578	-0.570	-0.561	-0.554	-0.546	-0.536	-0.529	-0.520	-0.511	-0.502	-0.494	-0.486	-0.479	-0.470	-0.461	-0.452	-0.444	-0.436	-0.429	-0.420	-0.411	-0.402	-0.396	-0.388	-0.380	-0.371	-0.364	-0.358	-0.349	-0.341	-0.334	-0.326	-0.318	-0.311	-0.302	-0.295	-0.289	-0.281	-0.274	-0.266	-0.259	-0.251	-0.244	-0.236	-0.231	-0.224	-0.218	-0.210	-0.204	-0.199	-0.192	-0.188	-0.182	-0.178	-0.172	-0.169	-0.166	-0.162	-0.160	-0.159	-0.156	-0.155	-0.155	-0.154	-0.156	-0.156	-0.159	-0.160	-0.165	-0.168	-0.174	-0.178	-0.184	-0.191	-0.198	-0.206	-0.215	-0.225	-0.235	-0.245	-0.256	-0.268	-0.280	-0.292	-0.305	-0.319	-0.334	-0.348	-0.361	-0.376	-0.390	-0.405	-0.420	-0.435	-0.449	-0.462	-0.476	-0.490	-0.502	-0.516	-0.529	-0.540	-0.550	-0.560	-0.571	-0.579	-0.588	-0.595	-0.601	-0.608	-0.611	-0.615	-0.618	-0.619	-0.620	-0.619	-0.618	-0.616	-0.612	-0.608	-0.601	-0.596	-0.590	-0.581	-0.571	-0.562	-0.554	-0.541	-0.531	-0.519	-0.506	-0.494	-0.480	-0.465	-0.452	-0.438	-0.424	-0.409	-0.395	-0.379	-0.365	-0.351	-0.338	-0.324	-0.310	-0.299	-0.285	-0.274	-0.264	-0.254	-0.244	-0.235	-0.226	-0.220	-0.214	-0.208	-0.204	-0.200	-0.198	-0.196	-0.196	-0.196	-0.198	-0.201	-0.205	-0.210	-0.215	-0.224	-0.230	-0.240	-0.250	-0.261	-0.274	-0.288	-0.301	-0.316	-0.331	-0.349	-0.368	-0.386	-0.405	-0.428	-0.448	-0.470	-0.492	-0.515	-0.540	-0.564	-0.589	-0.615	-0.641	-0.668	-0.695	-0.721	-0.750	-0.778	-0.806	-0.834	-0.862	-0.891	-0.919	-0.948	-0.976	-1.005	-1.034	-1.062	-1.091	-1.119	-1.148	-1.175	-1.202	-1.230	-1.256	-1.284	-1.309	-1.334	-1.359	-1.384	-1.408	-1.429	-1.452	-1.474	-1.494	-1.515	-1.534	-1.552	-1.570	-1.588	-1.602	-1.619	-1.632	-1.646	-1.659	-1.671	-1.682	-1.692	-1.702	-1.710	-1.716	-1.724	-1.730	-1.735	-1.738	-1.741	-1.744	-1.746	-1.746	-1.746	-1.745	-1.745	-1.744	-1.740	-1.739	-1.735	-1.731	-1.728	-1.722	-1.719	-1.712	-1.708	-1.702	-1.696	-1.691	-1.685	-1.680	-1.674	-1.669	-1.662	-1.658	-1.652	-1.648	-1.642	-1.639	-1.636	-1.631	-1.630	-1.626	-1.625	-1.624	-1.622	-1.622	-1.622	-1.624	-1.625	-1.628	-1.631	-1.634	-1.640	-1.644	-1.649	-1.656	-1.662	-1.670	-1.678	-1.686	-1.695	-1.704	-1.715	-1.725	-1.736	-1.748	-1.760	-1.771	-1.784	-1.796	-1.809	-1.822	-1.835	-1.850	-1.862	-1.876	-1.889	-1.904	-1.918	-1.931	-1.942	-1.956	-1.969	-1.982	-1.995	-2.006	-2.019	-2.030	-2.041	-2.052	-2.062	-2.072	-2.082	-2.091	-2.100	-2.109	-2.116	-2.122	-2.129	-2.136	-2.142	-2.148	-2.152	-2.158	-2.161	-2.165	-2.168	-2.170	-2.172	-2.175	-2.176	-2.178	-2.178	-2.179	-2.179	-2.179	-2.179	-2.178	-2.178	-2.176	-2.175	-2.174	-2.174	-2.172	-2.171	-2.171	-2.170	-2.168	-2.169	-2.169	-2.168	-2.168	-2.168	-2.169	-2.170	-2.170	-2.172	-2.174	-2.178	-2.179	-2.182	-2.186	-2.190	-2.195	-2.200	-2.205	-2.210	-2.216	-2.222	-2.229	-2.238	-2.244	-2.252	-2.260	-2.270	-2.278	-2.288	-2.296	-2.308	-2.316	-2.326	-2.336	-2.348	-2.358	-2.369	-2.379	-2.390	-2.400	-2.410	-2.421	-2.430	-2.440	-2.450	-2.459	-2.468	-2.475	-2.484	-2.491	-2.499	-2.505	-2.511	-2.516	-2.521	-2.526	-2.530	-2.532	-2.535	-2.538	-2.539	-2.539	-2.540	-2.538	-2.538	-2.536	-2.532	-2.529	-2.525	-2.521	-2.518	-2.511	-2.506	-2.499	-2.491	-2.485	-2.478	-2.470	-2.462	-2.454	-2.445	-2.436	-2.428	-2.418	-2.410	-2.400	-2.391	-2.381	-2.372	-2.364	-2.356	-2.348	-2.340	-2.332	-2.325	-2.318	-2.311	-2.305	-2.300	-2.295	-2.291	-2.286	-2.282	-2.280	-2.278	-2.276	-2.275	-2.274	-2.274	-2.275	-2.275	-2.278	-2.280	-2.284	-2.286	-2.290	-2.294	-2.299	-2.304	-2.310	-2.315	-2.321	-2.328	-2.334	-2.341	-2.348	-2.355	-2.362	-2.370	-2.376	-2.385	-2.391	-2.399	-2.405	-2.411	-2.418	-2.424	-2.429	-2.435	-2.439	-2.442	-2.446	-2.450	-2.451	-2.454	-2.455	-2.455	-2.455	-2.454	-2.451	-2.449	-2.446	-2.441	-2.438	-2.432	-2.426	-2.419	-2.411	-2.402	-2.392	-2.382	-2.371	-2.359	-2.346	-2.334	-2.320	-2.305	-2.290	-2.274	-2.259	-2.242	-2.225	-2.206	-2.189	-2.171	-2.152	-2.134	-2.114	-2.095	-2.076	-2.058	-2.039	-2.019	-2.000	-1.981	-1.962	-1.944	-1.926	-1.909	-1.890	-1.872	-1.858	-1.840	-1.825	-1.810	-1.795	-1.780	-1.768	-1.755	-1.742	-1.731	-1.721	-1.711	-1.702	-1.694	-1.688	-1.680	-1.675	-1.670	-1.665	-1.661	-1.659	-1.656	-1.655	-1.655	-1.655	-1.656	-1.659	-1.660	-1.664	-1.668	-1.671	-1.678	-1.682	-1.689	-1.695	-1.701	-1.710	-1.718	-1.726	-1.735	-1.745	-1.754	-1.762	-1.774	-1.784	-1.794	-1.804	-1.814	-1.824	-1.835	-1.845	-1.855	-1.865	-1.874	-1.884	-1.892	-1.901	-1.910	-1.918	-1.925	-1.931	-1.938	-1.944	-1.950	-1.955	-1.959	-1.962	-1.966	-1.968	-1.970	-1.970	-1.971	-1.970	-1.968	-1.966	-1.962	-1.959	-1.954	-1.949	-1.942	-1.936	-1.929	-1.920	-1.911	-1.902	-1.891	-1.880	-1.870	-1.858	-1.845	-1.832	-1.819	-1.806	-1.791	-1.778	-1.764	-1.748	-1.732	-1.719	-1.704	-1.689	-1.672	-1.658	-1.642	-1.628	-1.612	-1.598	-1.584	-1.568	-1.554	-1.540	-1.528	-1.514	-1.501	-1.490	-1.479	-1.468	-1.458	-1.448	-1.438	-1.430	-1.421	-1.414	-1.408	-1.401	-1.395	-1.390	-1.386	-1.381	-1.378	-1.375	-1.372	-1.371	-1.370	-1.369	-1.369	-1.368	-1.369	-1.369	-1.371	-1.371	-1.374	-1.375	-1.378	-1.380	-1.382	-1.385	-1.388	-1.390	-1.392	-1.395	-1.398	-1.400	-1.402	-1.405	-1.406	-1.409	-1.410	-1.411	-1.411	-1.412	-1.412	-1.412	-1.412	-1.411	-1.410	-1.409	-1.406	-1.402	-1.401	-1.398	-1.395	-1.391	-1.386	-1.382	-1.378	-1.372	-1.366	-1.360	-1.355	-1.349	-1.341	-1.335	-1.328	-1.321	-1.315	-1.306	-1.300	-1.292	-1.285	-1.278	-1.271	-1.262	-1.256	-1.249	-1.242	-1.236	-1.230	-1.225	-1.219	-1.214	-1.210	-1.205	-1.201	-1.199	-1.195	-1.191	-1.189	-1.188	-1.186	-1.186	-1.186	-1.186	-1.188	-1.190	-1.192	-1.194	-1.198	-1.201	-1.206	-1.211	-1.216	-1.222	-1.228	-1.235	-1.244	-1.251	-1.260	-1.269	-1.278	-1.288	-1.298	-1.308	-1.319	-1.329	-1.340	-1.351	-1.362	-1.375	-1.386	-1.399	-1.410	-1.421	-1.434	-1.446	-1.458	-1.469	-1.481	-1.491	-1.502	-1.512	-1.524	-1.534	-1.544	-1.552	-1.560	-1.569	-1.576	-1.582	-1.590	-1.595	-1.600	-1.605	-1.609	-1.610	-1.612	-1.614	-1.614	-1.614	-1.611	-1.609	-1.605	-1.601	-1.596	-1.591	-1.585	-1.578	-1.570	-1.560	-1.550	-1.540	-1.528	-1.516	-1.502	-1.490	-1.476	-1.461	-1.446	-1.431	-1.415	-1.399	-1.381	-1.365	-1.349	-1.330	-1.312	-1.296	-1.278	-1.261	-1.244	-1.228	-1.210	-1.194	-1.179	-1.164	-1.149	-1.135	-1.121	-1.109	-1.096	-1.084	-1.074	-1.064	-1.054	-1.046	-1.040	-1.032	-1.028	-1.022	-1.019	-1.016	-1.015	-1.014	-1.014	-1.015	-1.016	-1.020	-1.024	-1.029	-1.035	-1.041	-1.048	-1.056	-1.065	-1.074	-1.084	-1.092	-1.104	-1.116	-1.128	-1.140	-1.152	-1.165	-1.178	-1.190	-1.205	-1.218	-1.231	-1.244	-1.258	-1.270	-1.284	-1.296	-1.309	-1.321	-1.332	-1.344	-1.356	-1.365	-1.376	-1.386	-1.395	-1.405	-1.412	-1.420	-1.426	-1.434	-1.439	-1.444	-1.448	-1.451	-1.455	-1.458	-1.458	-1.460	-1.460	-1.459	-1.458	-1.456	-1.455	-1.452	-1.449	-1.444	-1.440	-1.435	-1.430	-1.424	-1.418	-1.410	-1.404	-1.396	-1.389	-1.381	-1.371	-1.364	-1.355	-1.346	-1.338	-1.329	-1.319	-1.310	-1.301	-1.292	-1.282	-1.274	-1.265	-1.258	-1.249	-1.240	-1.231	-1.224	-1.218	-1.210	-1.202	-1.195	-1.189	-1.182	-1.176	-1.171	-1.166	-1.160	-1.155	-1.151	-1.146	-1.144	-1.140	-1.136	-1.134	-1.132	-1.130	-1.129	-1.126	-1.125	-1.125	-1.124	-1.122	-1.122	-1.124	-1.124	-1.125	-1.125	-1.126	-1.128	-1.129	-1.130	-1.131	-1.134	-1.135	-1.138	-1.140	-1.142	-1.145	-1.146	-1.150	-1.152	-1.155	-1.158	-1.160	-1.161	-1.164	-1.168	-1.170	-1.172	-1.175	-1.178	-1.180	-1.182	-1.186	-1.189	-1.191	-1.192	-1.196	-1.198	-1.199	-1.201	-1.202	-1.204	-1.205	-1.206	-1.206	-1.206	-1.208	-1.206	-1.208	-1.206	-1.206	-1.204	-1.204	-1.200	-1.199	-1.198	-1.194	-1.190	-1.188	-1.182	-1.178	-1.174	-1.169	-1.164	-1.156	-1.151	-1.145	-1.138	-1.129	-1.122	-1.115	-1.105	-1.096	-1.086	-1.078	-1.068	-1.059	-1.049	-1.039	-1.029	-1.018	-1.008	-0.996	-0.986	-0.975	-0.965	-0.955	-0.945	-0.934	-0.924	-0.915	-0.905	-0.896	-0.889	-0.879	-0.872	-0.864	-0.858	-0.851	-0.845	-0.840	-0.836	-0.831	-0.829	-0.826	-0.824	-0.822	-0.822	-0.824	-0.825	-0.826	-0.830	-0.834	-0.839	-0.844	-0.851	-0.859	-0.866	-0.875	-0.886	-0.896	-0.909	-0.920	-0.934	-0.946	-0.961	-0.976	-0.991	-1.009	-1.025	-1.042	-1.061	-1.079	-1.098	-1.116	-1.138	-1.156	-1.176	-1.196	-1.216	-1.238	-1.258	-1.279	-1.299	-1.319	-1.339	-1.360	-1.380	-1.400	-1.418	-1.438	-1.456	-1.478	-1.495	-1.512	-1.531	-1.548	-1.565	-1.582	-1.598	-1.614	-1.629	-1.642	-1.658	-1.670	-1.684	-1.696	-1.708	-1.719	-1.730	-1.741	-1.751	-1.761	-1.770	-1.779	-1.786	-1.794	-1.801	-1.808	-1.815	-1.821	-1.828	-1.834	-1.839	-1.844	-1.849	-1.854	-1.858	-1.861	-1.866	-1.870	-1.874	-1.878	-1.881	-1.884	-1.886	-1.890	-1.894	-1.896	-1.899	-1.902	-1.905	-1.909	-1.911	-1.914	-1.916	-1.920	-1.922	-1.926	-1.929	-1.931	-1.934	-1.938	-1.940	-1.944	-1.948	-1.950	-1.954	-1.956	-1.959	-1.962	-1.965	-1.969	-1.972	-1.975	-1.978	-1.981	-1.985	-1.988	-1.990	-1.994	-1.996	-1.999	-2.001	-2.004	-2.007	-2.010	-2.013	-2.015	-2.018	-2.020	-2.021	-2.025	-2.027	-2.029	-2.031	-2.033	-2.034	-2.036	-2.038	-2.039	-2.040	-2.041	-2.042	-2.044	-2.045	-2.046	-2.046	-2.047	-2.047	-2.049	-2.049	-2.049	-2.049	-2.049	-2.049	-2.049	-2.047	-2.047	-2.047	-2.046	-2.047	-2.046	-2.045	-2.045	-2.045	-2.045	-2.044	-2.044	-2.042	-2.041	-2.040	-2.040	-2.040	-2.040	-2.040	-2.040	-2.041	-2.042	-2.042	-2.042	-2.045	-2.045	-2.047	-2.049	-2.051	-2.052	-2.056	-2.059	-2.062	-2.066	-2.070	-2.075	-2.080	-2.086	-2.090	-2.098	-2.104	-2.111	-2.120	-2.128	-2.135	-2.145	-2.154	-2.165	-2.175	-2.186	-2.199	-2.210	-2.222	-2.236	-2.249	-2.264	-2.279	-2.294	-2.308	-2.324	-2.340	-2.358	-2.374	-2.391	-2.409	-2.426	-2.446	-2.464	-2.482	-2.502	-2.521	-2.540	-2.560	-2.579	-2.599	-2.620	-2.639	-2.659	-2.679	-2.698	-2.718	-2.736	-2.755	-2.775	-2.792	-2.811	-2.828	-2.845	-2.861	-2.879	-2.894	-2.908	-2.924	-2.939	-2.951	-2.965	-2.978	-2.989	-2.999	-3.010	-3.019	-3.029	-3.036	-3.042	-3.049	-3.055	-3.060	-3.064	-3.068	-3.070	-3.072	-3.074	-3.075	-3.074	-3.074	-3.072	-3.070	-3.068	-3.064	-3.061	-3.056	-3.052	-3.048	-3.042	-3.036	-3.030	-3.025	-3.018	-3.011	-3.005	-2.998	-2.991	-2.982	-2.976	-2.969	-2.961	-2.955	-2.948	-2.940	-2.932	-2.926	-2.919	-2.912	-2.906	-2.900	-2.894	-2.888	-2.882	-2.876	-2.871	-2.865	-2.860	-2.855	-2.850	-2.845	-2.840	-2.836	-2.831	-2.826	-2.822	-2.819	-2.812	-2.809	-2.805	-2.800	-2.795	-2.790	-2.786	-2.780	-2.775	-2.770	-2.764	-2.759	-2.752	-2.745	-2.740	-2.734	-2.725	-2.719	-2.711	-2.702	-2.695	-2.688	-2.680	-2.671	-2.661	-2.652	-2.644	-2.636	-2.626	-2.616	-2.606	-2.598	-2.589	-2.579	-2.570	-2.561	-2.552	-2.545	-2.535	-2.528	-2.519	-2.512	-2.504	-2.498	-2.490	-2.484	-2.479	-2.474	-2.469	-2.464	-2.459	-2.455	-2.452	-2.449	-2.448	-2.446	-2.445	-2.444	-2.444	-2.444	-2.445	-2.445	-2.446	-2.448	-2.451	-2.454	-2.456	-2.459	-2.462	-2.466	-2.470	-2.472	-2.476	-2.481	-2.485	-2.489	-2.492	-2.496	-2.499	-2.502	-2.505	-2.508	-2.510	-2.511	-2.514	-2.515	-2.516	-2.518	-2.519	-2.519	-2.516	-2.516	-2.515	-2.512	-2.510	-2.508	-2.504	-2.501	-2.498	-2.492	-2.488	-2.482	-2.476	-2.471	-2.465	-2.459	-2.451	-2.445	-2.438	-2.431	-2.422	-2.416	-2.408	-2.400	-2.392	-2.385	-2.378	-2.370	-2.361	-2.354	-2.348	-2.339	-2.332	-2.325	-2.319	-2.311	-2.306	-2.300	-2.294	-2.288	-2.282	-2.276	-2.271	-2.268	-2.262	-2.258	-2.252	-2.249	-2.245	-2.240	-2.238	-2.234	-2.231	-2.228	-2.225	-2.221	-2.219	-2.215	-2.212	-2.209	-2.206	-2.202	-2.199	-2.196	-2.192	-2.189	-2.186	-2.181	-2.179	-2.174	-2.170	-2.165	-2.161	-2.156	-2.151	-2.146	-2.141	-2.135	-2.130	-2.125	-2.119	-2.114	-2.108	-2.102	-2.096	-2.090	-2.084	-2.078	-2.071	-2.065	-2.059	-2.052	-2.047	-2.042	-2.035	-2.030	-2.025	-2.020	-2.015	-2.010	-2.005	-2.001	-1.998	-1.994	-1.991	-1.989	-1.985	-1.982	-1.981	-1.980	-1.979	-1.979	-1.978	-1.978	-1.979	-1.980	-1.981	-1.984	-1.985	-1.988	-1.991	-1.995	-1.999	-2.002	-2.007	-2.011	-2.018	-2.022	-2.029	-2.035	-2.041	-2.047	-2.054	-2.061	-2.068	-2.075	-2.082	-2.090	-2.096	-2.104	-2.111	-2.119	-2.125	-2.132	-2.139	-2.146	-2.152	-2.159	-2.165	-2.171	-2.176	-2.181	-2.188	-2.191	-2.196	-2.201	-2.205	-2.209	-2.212	-2.215	-2.218	-2.220	-2.221	-2.224	-2.224	-2.225	-2.226	-2.226	-2.226	-2.225	-2.224	-2.222	-2.220	-2.219	-2.216	-2.215	-2.211	-2.209	-2.206	-2.201	-2.198	-2.194	-2.190	-2.186	-2.181	-2.175	-2.171	-2.165	-2.160	-2.155	-2.149	-2.142	-2.138	-2.131	-2.125	-2.119	-2.112	-2.106	-2.099	-2.092	-2.086	-2.079	-2.072	-2.066	-2.059	-2.052	-2.046	-2.039	-2.034	-2.026	-2.020	-2.014	-2.009	-2.001	-1.996	-1.991	-1.985	-1.980	-1.974	-1.969	-1.965	-1.960	-1.956	-1.954	-1.949	-1.946	-1.942	-1.941	-1.939	-1.938	-1.936	-1.935	-1.934	-1.935	-1.935	-1.936	-1.936	-1.939	-1.940	-1.944	-1.946	-1.950	-1.954	-1.958	-1.964	-1.969	-1.974	-1.979	-1.985	-1.991	-1.999	-2.005	-2.011	-2.020	-2.026	-2.035	-2.041	-2.050	-2.059	-2.066	-2.074	-2.082	-2.090	-2.098	-2.105	-2.112	-2.120	-2.128	-2.134	-2.140	-2.146	-2.152	-2.158	-2.162	-2.166	-2.172	-2.175	-2.179	-2.181	-2.185	-2.186	-2.189	-2.189	-2.190	-2.190	-2.190	-2.189	-2.188	-2.188	-2.185	-2.182	-2.180	-2.176	-2.172	-2.169	-2.164	-2.160	-2.154	-2.149	-2.144	-2.138	-2.132	-2.125	-2.120	-2.112	-2.106	-2.099	-2.091	-2.085	-2.078	-2.070	-2.064	-2.056	-2.049	-2.041	-2.034	-2.027	-2.020	-2.014	-2.006	-1.999	-1.992	-1.986	-1.980	-1.974	-1.966	-1.960	-1.956	-1.950	-1.944	-1.939	-1.934	-1.928	-1.924	-1.919	-1.915	-1.911	-1.906	-1.902	-1.899	-1.895	-1.891	-1.889	-1.885	-1.881	-1.880	-1.876	-1.874	-1.871	-1.869	-1.866	-1.864	-1.862	-1.860	-1.859	-1.856	-1.855	-1.852	-1.850	-1.849	-1.846	-1.844	-1.842	-1.841	-1.839	-1.836	-1.835	-1.832	-1.831	-1.828	-1.826	-1.824	-1.821	-1.818	-1.816	-1.814	-1.810	-1.808	-1.805	-1.802	-1.798	-1.795	-1.791	-1.789	-1.785	-1.782	-1.779	-1.775	-1.771	-1.769	-1.765	-1.762	-1.759	-1.756	-1.752	-1.750	-1.746	-1.745	-1.741	-1.740	-1.736	-1.735	-1.732	-1.731	-1.730	-1.729	-1.729	-1.729	-1.728	-1.728	-1.728	-1.729	-1.731	-1.732	-1.734	-1.738	-1.740	-1.742	-1.746	-1.750	-1.755	-1.760	-1.765	-1.771	-1.778	-1.784	-1.791	-1.798	-1.806	-1.815	-1.821	-1.831	-1.840	-1.849	-1.859	-1.869	-1.878	-1.889	-1.898	-1.908	-1.918	-1.929	-1.939	-1.950	-1.960	-1.970	-1.980	-1.990	-1.999	-2.009	-2.019	-2.027	-2.036	-2.045	-2.054	-2.061	-2.069	-2.076	-2.084	-2.090	-2.096	-2.100	-2.105	-2.110	-2.114	-2.119	-2.121	-2.126	-2.129	-2.130	-2.132	-2.134	-2.134	-2.135	-2.136	-2.136	-2.135	-2.136	-2.135	-2.135	-2.135	-2.134	-2.132	-2.131	-2.131	-2.130	-2.129	-2.129	-2.129	-2.128	-2.128	-2.128	-2.128	-2.129	-2.130	-2.131	-2.134	-2.135	-2.139	-2.140	-2.144	-2.149	-2.151	-2.156	-2.161	-2.168	-2.174	-2.179	-2.185	-2.192	-2.200	-2.208	-2.215	-2.222	-2.231	-2.240	-2.249	-2.258	-2.268	-2.276	-2.285	-2.295	-2.305	-2.315	-2.322	-2.332	-2.342	-2.352	-2.361	-2.370	-2.378	-2.388	-2.396	-2.404	-2.411	-2.419	-2.426	-2.434	-2.440	-2.448	-2.454	-2.459	-2.466	-2.472	-2.476	-2.482	-2.488	-2.492	-2.498	-2.502	-2.508	-2.511	-2.516	-2.520	-2.525	-2.529	-2.532	-2.538	-2.541	-2.546	-2.551	-2.555	-2.559	-2.565	-2.569	-2.574	-2.579	-2.584	-2.590	-2.595	-2.601	-2.606	-2.612	-2.620	-2.625	-2.631	-2.639	-2.644	-2.651	-2.658	-2.664	-2.671	-2.678	-2.684	-2.689	-2.696	-2.702	-2.708	-2.714	-2.719	-2.724	-2.729	-2.734	-2.738	-2.742	-2.745	-2.749	-2.751	-2.754	-2.756	-2.756	-2.758	-2.758	-2.758	-2.758	-2.756	-2.754	-2.750	-2.748	-2.745	-2.740	-2.735	-2.730	-2.724	-2.718	-2.710	-2.702	-2.694	-2.686	-2.676	-2.668	-2.658	-2.646	-2.635	-2.624	-2.611	-2.600	-2.586	-2.574	-2.560	-2.548	-2.534	-2.519	-2.505	-2.490	-2.475	-2.460	-2.445	-2.430	-2.415	-2.400	-2.385	-2.369	-2.354	-2.339	-2.322	-2.308	-2.291	-2.276	-2.261	-2.248	-2.231	-2.218	-2.202	-2.188	-2.172	-2.160	-2.145	-2.131	-2.118	-2.105	-2.091	-2.079	-2.068	-2.055	-2.042	-2.031	-2.020	-2.009	-1.999	-1.989	-1.979	-1.969	-1.959	-1.951	-1.942	-1.935	-1.928	-1.921	-1.914	-1.908	-1.902	-1.898	-1.892	-1.888	-1.882	-1.879	-1.875	-1.872	-1.870	-1.868	-1.865	-1.864	-1.862	-1.862	-1.861	-1.860	-1.861	-1.861	-1.860	-1.861	-1.862	-1.864	-1.864	-1.865	-1.866	-1.868	-1.869	-1.870	-1.871	-1.874	-1.875	-1.876	-1.878	-1.879	-1.880	-1.880	-1.881	-1.882	-1.882	-1.882	-1.882	-1.882	-1.882	-1.881	-1.881	-1.880	-1.880	-1.878	-1.876	-1.874	-1.871	-1.869	-1.868	-1.865	-1.860	-1.858	-1.855	-1.851	-1.849	-1.845	-1.841	-1.838	-1.832	-1.830	-1.826	-1.822	-1.818	-1.815	-1.810	-1.808	-1.804	-1.800	-1.796	-1.791	-1.789	-1.786	-1.782	-1.779	-1.776	-1.774	-1.770	-1.768	-1.766	-1.764	-1.761	-1.759	-1.758	-1.755	-1.754	-1.751	-1.750	-1.746	-1.745	-1.742	-1.741	-1.739	-1.736	-1.734	-1.734	-1.730	-1.728	-1.725	-1.721	-1.718	-1.715	-1.710	-1.706	-1.702	-1.696	-1.692	-1.686	-1.680	-1.672	-1.666	-1.660	-1.652	-1.645	-1.636	-1.628	-1.618	-1.608	-1.599	-1.588	-1.578	-1.566	-1.555	-1.544	-1.531	-1.519	-1.506	-1.495	-1.481	-1.469	-1.454	-1.441	-1.428	-1.414	-1.400	-1.385	-1.372	-1.359	-1.345	-1.331	-1.319	-1.305	-1.291	-1.279	-1.268	-1.255	-1.242	-1.232	-1.220	-1.210	-1.200	-1.190	-1.180	-1.172	-1.164	-1.156	-1.149	-1.142	-1.136	-1.131	-1.126	-1.122	-1.119	-1.115	-1.114	-1.112	-1.110	-1.110	-1.111	-1.111	-1.111	-1.114	-1.116	-1.119	-1.122	-1.126	-1.131	-1.135	-1.140	-1.146	-1.151	-1.159	-1.165	-1.171	-1.179	-1.185	-1.192	-1.200	-1.208	-1.215	-1.221	-1.229	-1.236	-1.244	-1.250	-1.258	-1.264	-1.269	-1.275	-1.281	-1.288	-1.292	-1.296	-1.301	-1.306	-1.309	-1.312	-1.315	-1.318	-1.319	-1.320	-1.321	-1.321	-1.321	-1.321	-1.321	-1.320	-1.318	-1.318	-1.315	-1.312	-1.309	-1.306	-1.304	-1.299	-1.296	-1.291	-1.288	-1.284	-1.280	-1.275	-1.272	-1.268	-1.264	-1.258	-1.254	-1.250	-1.246	-1.242	-1.239	-1.235	-1.232	-1.228	-1.225	-1.222	-1.220	-1.219	-1.215	-1.214	-1.211	-1.210	-1.210	-1.208	-1.206	-1.206	-1.205	-1.205	-1.205	-1.204	-1.204	-1.204	-1.204	-1.204	-1.204	-1.204	-1.204	-1.204	-1.204	-1.202	-1.202	-1.202	-1.201	-1.201	-1.201	-1.200	-1.198	-1.196	-1.195	-1.194	-1.190	-1.188	-1.186	-1.181	-1.178	-1.175	-1.170	-1.165	-1.160	-1.155	-1.150	-1.144	-1.136	-1.130	-1.122	-1.115	-1.108	-1.099	-1.089	-1.080	-1.069	-1.059	-1.049	-1.038	-1.026	-1.015	-1.004	-0.990	-0.978	-0.964	-0.951	-0.936	-0.922	-0.908	-0.894	-0.878	-0.862	-0.848	-0.831	-0.815	-0.799	-0.782	-0.765	-0.749	-0.732	-0.715	-0.699	-0.681	-0.664	-0.648	-0.630	-0.612	-0.598	-0.581	-0.565	-0.548	-0.532	-0.516	-0.501	-0.486	-0.471	-0.456	-0.444	-0.429	-0.416	-0.402	-0.390	-0.378	-0.368	-0.356	-0.346	-0.336	-0.328	-0.318	-0.310	-0.304	-0.296	-0.290	-0.284	-0.280	-0.275	-0.271	-0.270	-0.268	-0.266	-0.265	-0.264	-0.265	-0.266	-0.268	-0.270	-0.274	-0.276	-0.280	-0.285	-0.291	-0.296	-0.304	-0.309	-0.316	-0.324	-0.334	-0.341	-0.350	-0.360	-0.369	-0.379	-0.390	-0.399	-0.410	-0.421	-0.431	-0.442	-0.454	-0.466	-0.476	-0.488	-0.499	-0.510	-0.521	-0.532	-0.544	-0.554	-0.565	-0.575	-0.585	-0.594	-0.604	-0.612	-0.622	-0.631	-0.639	-0.646	-0.655	-0.662	-0.668	-0.674	-0.681	-0.685	-0.690	-0.694	-0.699	-0.702	-0.704	-0.706	-0.709	-0.709	-0.710	-0.711	-0.711	-0.710	-0.709	-0.708	-0.704	-0.702	-0.699	-0.695	-0.692	-0.688	-0.684	-0.679	-0.674	-0.669	-0.662	-0.656	-0.650	-0.642	-0.638	-0.630	-0.624	-0.616	-0.609	-0.601	-0.595	-0.588	-0.579	-0.572	-0.566	-0.559	-0.551	-0.545	-0.539	-0.531	-0.526	-0.520	-0.515	-0.509	-0.504	-0.499	-0.495	-0.491	-0.488	-0.484	-0.481	-0.479	-0.476	-0.476	-0.474	-0.472	-0.472	-0.472	-0.472	-0.472	-0.475	-0.476	-0.479	-0.480	-0.484	-0.486	-0.491	-0.494	-0.499	-0.502	-0.507	-0.512	-0.519	-0.522	-0.530	-0.535	-0.541	-0.548	-0.554	-0.561	-0.566	-0.572	-0.579	-0.586	-0.591	-0.599	-0.605	-0.610	-0.616	-0.622	-0.628	-0.634	-0.639	-0.644	-0.649	-0.652	-0.656	-0.660	-0.662	-0.665	-0.669	-0.670	-0.672	-0.674	-0.674	-0.675	-0.675	-0.674	-0.674	-0.672	-0.670	-0.669	-0.666	-0.662	-0.660	-0.655	-0.651	-0.648	-0.642	-0.638	-0.632	-0.628	-0.621	-0.615	-0.609	-0.601	-0.596	-0.589	-0.581	-0.574	-0.568	-0.561	-0.552	-0.546	-0.539	-0.532	-0.525	-0.518	-0.512	-0.506	-0.499	-0.494	-0.489	-0.482	-0.478	-0.472	-0.469	-0.465	-0.461	-0.459	-0.455	-0.452	-0.450	-0.449	-0.449	-0.446	-0.448	-0.448	-0.448	-0.449	-0.451	-0.452	-0.455	-0.459	-0.461	-0.465	-0.469	-0.474	-0.478	-0.484	-0.489	-0.495	-0.500	-0.506	-0.514	-0.520	-0.526	-0.535	-0.541	-0.549	-0.555	-0.564	-0.570	-0.579	-0.586	-0.592	-0.600	-0.608	-0.614	-0.621	-0.629	-0.634	-0.641	-0.648	-0.652	-0.660	-0.664	-0.669	-0.675	-0.679	-0.682	-0.685	-0.689	-0.692	-0.695	-0.698	-0.700	-0.701	-0.702	-0.704	-0.702	-0.704	-0.702	-0.704	-0.702	-0.701	-0.700	-0.698	-0.696	-0.694	-0.691	-0.689	-0.686	-0.685	-0.681	-0.679	-0.676	-0.674	-0.670	-0.668	-0.665	-0.661	-0.659	-0.656	-0.654	-0.651	-0.650	-0.649	-0.646	-0.645	-0.644	-0.642	-0.642	-0.642	-0.644	-0.644	-0.646	-0.648	-0.650	-0.652	-0.656	-0.659	-0.664	-0.669	-0.674	-0.680	-0.685	-0.692	-0.700	-0.709	-0.718	-0.728	-0.736	-0.749	-0.759	-0.771	-0.784	-0.796	-0.810	-0.824	-0.838	-0.854	-0.869	-0.885	-0.901	-0.919	-0.935	-0.954	-0.971	-0.990	-1.009	-1.026	-1.046	-1.065	-1.085	-1.104	-1.124	-1.144	-1.164	-1.182	-1.202	-1.221	-1.240	-1.260	-1.279	-1.298	-1.315	-1.334	-1.351	-1.369	-1.385	-1.401	-1.418	-1.431	-1.446	-1.460	-1.474	-1.486	-1.499	-1.510	-1.521	-1.531	-1.540	-1.549	-1.558	-1.564	-1.571	-1.578	-1.582	-1.588	-1.591	-1.596	-1.598	-1.600	-1.602	-1.604	-1.605	-1.606	-1.606	-1.605	-1.605	-1.602	-1.601	-1.600	-1.598	-1.595	-1.594	-1.590	-1.589	-1.585	-1.582	-1.579	-1.576	-1.572	-1.570	-1.568	-1.564	-1.562	-1.560	-1.556	-1.555	-1.554	-1.551	-1.550	-1.549	-1.549	-1.546	-1.546	-1.546	-1.548	-1.548	-1.549	-1.549	-1.550	-1.551	-1.555	-1.556	-1.559	-1.562	-1.565	-1.569	-1.571	-1.576	-1.580	-1.585	-1.589	-1.594	-1.599	-1.606	-1.611	-1.618	-1.622	-1.630	-1.636	-1.642	-1.650	-1.658	-1.664	-1.671	-1.679	-1.685	-1.692	-1.700	-1.708	-1.714	-1.721	-1.729	-1.736	-1.742	-1.750	-1.756	-1.762	-1.770	-1.776	-1.782	-1.788	-1.794	-1.800	-1.804	-1.810	-1.814	-1.819	-1.821	-1.825	-1.829	-1.831	-1.834	-1.834	-1.835	-1.836	-1.836	-1.836	-1.835	-1.834	-1.832	-1.830	-1.826	-1.822	-1.818	-1.814	-1.809	-1.802	-1.798	-1.790	-1.784	-1.776	-1.768	-1.760	-1.750	-1.741	-1.731	-1.722	-1.712	-1.702	-1.691	-1.681	-1.670	-1.658	-1.646	-1.636	-1.624	-1.612	-1.601	-1.590	-1.579	-1.569	-1.558	-1.546	-1.536	-1.526	-1.518	-1.508	-1.499	-1.491	-1.481	-1.475	-1.468	-1.460	-1.455	-1.450	-1.445	-1.440	-1.435	-1.432	-1.429	-1.426	-1.425	-1.422	-1.422	-1.421	-1.422	-1.422	-1.424	-1.425	-1.426	-1.429	-1.431	-1.434	-1.438	-1.441	-1.445	-1.449	-1.454	-1.458	-1.461	-1.466	-1.471	-1.475	-1.479	-1.484	-1.488	-1.491	-1.495	-1.499	-1.502	-1.506	-1.510	-1.514	-1.515	-1.518	-1.520	-1.521	-1.521	-1.522	-1.524	-1.524	-1.522	-1.522	-1.522	-1.520	-1.519	-1.516	-1.514	-1.511	-1.509	-1.505	-1.500	-1.496	-1.492	-1.488	-1.482	-1.478	-1.472	-1.468	-1.462	-1.456	-1.451	-1.445	-1.439	-1.434	-1.426	-1.421	-1.415	-1.409	-1.402	-1.396	-1.391	-1.385	-1.380	-1.374	-1.368	-1.362	-1.358	-1.352	-1.346	-1.342	-1.338	-1.332	-1.328	-1.325	-1.320	-1.316	-1.312	-1.310	-1.306	-1.304	-1.301	-1.298	-1.296	-1.295	-1.292	-1.291	-1.290	-1.290	-1.289	-1.289	-1.289	-1.288	100.000	5.000	2.000	1.000	6.000	0.000	0.000	0.000	0.000	0.000	0.000	0.000	0.000	0.000	0.000	0.000	0.000	0.000	-4.049	-4.056	-4.064	-4.071	-4.079	-4.086	-4.095	-4.102	-4.111	-4.118	-4.126	-4.134	-4.140	-4.149	-4.156	-4.162	-4.169	-4.176	-4.181	-4.188	-4.192	-4.199	-4.204	-4.208	-4.212	-4.216	-4.219	-4.222	-4.225	-4.229	-4.231	-4.232	-4.234	-4.236	-4.236	-4.238	-4.238	-4.238	-4.238	-4.238	-4.238	-4.236	-4.236	-4.235	-4.235	-4.232	-4.231	-4.231	-4.230	-4.228	-4.226	-4.225	-4.224	-4.221	-4.220	-4.219	-4.218	-4.216	-4.215	-4.214	-4.212	-4.210	-4.209	-4.208	-4.206	-4.205	-4.205	-4.202	-4.201	-4.200	-4.199	-4.198	-4.195	-4.194	-4.192	-4.191	-4.189	-4.186	-4.184	-4.182	-4.180	-4.178	-4.174	-4.171	-4.168	-4.165	-4.161	-4.158	-4.152	-4.149	-4.144	-4.139	-4.132	-4.128	-4.121	-4.115	-4.108	-4.101	-4.095	-4.086	-4.080	-4.071	-4.064	-4.055	-4.046	-4.036	-4.028	-4.019	-4.008	-3.998	-3.988	-3.976	-3.965	-3.954	-3.942	-3.931	-3.920	-3.908	-3.895	-3.882	-3.870	-3.858	-3.846	-3.832	-3.819	-3.806	-3.792	-3.779	-3.765	-3.752	-3.738	-3.724	-3.710	-3.696	-3.681	-3.668	-3.654	-3.639	-3.625	-3.611	-3.596	-3.582	-3.569	-3.554	-3.541	-3.528	-3.515	-3.501	-3.488	-3.474	-3.462	-3.449	-3.436	-3.425	-3.412	-3.400	-3.389	-3.378	-3.368	-3.358	-3.346	-3.338	-3.329	-3.320	-3.311	-3.304	-3.296	-3.290	-3.282	-3.278	-3.271	-3.266	-3.262	-3.259	-3.255	-3.254	-3.251	-3.250	-3.249	-3.249	-3.249	-3.251	-3.252	-3.255	-3.258	-3.260	-3.265	-3.269	-3.275	-3.280	-3.286	-3.292	-3.299	-3.306	-3.315	-3.322	-3.332	-3.340	-3.350	-3.361	-3.371	-3.381	-3.392	-3.402	-3.414	-3.425	-3.436	-3.449	-3.461	-3.471	-3.484	-3.496	-3.508	-3.520	-3.530	-3.542	-3.554	-3.565	-3.576	-3.588	-3.599	-3.610	-3.620	-3.630	-3.640	-3.649	-3.658	-3.668	-3.676	-3.684	-3.691	-3.698	-3.705	-3.711	-3.716	-3.722	-3.726	-3.731	-3.735	-3.740	-3.742	-3.746	-3.748	-3.750	-3.751	-3.750	-3.751	-3.752	-3.752	-3.751	-3.750	-3.749	-3.746	-3.744	-3.742	-3.740	-3.736	-3.734	-3.731	-3.728	-3.724	-3.720	-3.716	-3.711	-3.708	-3.704	-3.700	-3.696	-3.691	-3.689	-3.684	-3.680	-3.675	-3.671	-3.669	-3.666	-3.662	-3.660	-3.656	-3.654	-3.652	-3.650	-3.648	-3.648	-3.646	-3.646	-3.645	-3.645	-3.646	-3.645	-3.646	-3.649	-3.650	-3.651	-3.654	-3.658	-3.660	-3.664	-3.666	-3.670	-3.675	-3.680	-3.682	-3.689	-3.694	-3.699	-3.705	-3.710	-3.716	-3.722	-3.730	-3.736	-3.742	-3.750	-3.756	-3.762	-3.770	-3.778	-3.784	-3.789	-3.796	-3.802	-3.809	-3.815	-3.822	-3.828	-3.834	-3.839	-3.844	-3.849	-3.852	-3.858	-3.861	-3.865	-3.869	-3.871	-3.875	-3.876	-3.879	-3.881	-3.882	-3.882	-3.884	-3.884	-3.882	-3.882	-3.881	-3.880	-3.878	-3.875	-3.872	-3.869	-3.868	-3.864	-3.860	-3.855	-3.851	-3.846	-3.841	-3.838	-3.831	-3.826	-3.821	-3.815	-3.810	-3.805	-3.799	-3.792	-3.788	-3.781	-3.776	-3.770	-3.764	-3.759	-3.754	-3.748	-3.742	-3.738	-3.732	-3.728	-3.724	-3.719	-3.715	-3.711	-3.708	-3.704	-3.700	-3.699	-3.695	-3.692	-3.691	-3.689	-3.688	-3.685	-3.685	-3.684	-3.682	-3.682	-3.681	-3.681	-3.681	-3.681	-3.681	-3.681	-3.681	-3.682	-3.682	-3.684	-3.685	-3.685	-3.685	-3.686	-3.688	-3.688	-3.689	-3.689	-3.690	-3.690	-3.690	-3.691	-3.691	-3.691	-3.690	-3.689	-3.689	-3.688	-3.686	-3.685	-3.682	-3.681	-3.679	-3.676	-3.674	-3.670	-3.668	-3.664	-3.660	-3.655	-3.650	-3.646	-3.641	-3.635	-3.629	-3.624	-3.616	-3.610	-3.602	-3.595	-3.588	-3.579	-3.570	-3.561	-3.552	-3.542	-3.534	-3.524	-3.514	-3.504	-3.494	-3.484	-3.474	-3.462	-3.451	-3.440	-3.430	-3.418	-3.408	-3.396	-3.385	-3.375	-3.364	-3.352	-3.341	-3.331	-3.321	-3.311	-3.302	-3.292	-3.282	-3.274	-3.266	-3.258	-3.250	-3.244	-3.236	-3.230	-3.225	-3.220	-3.216	-3.212	-3.209	-3.206	-3.206	-3.205	-3.204	-3.205	-3.206	-3.209	-3.211	-3.215	-3.220	-3.225	-3.230	-3.236	-3.244	-3.252	-3.261	-3.270	-3.280	-3.291	-3.301	-3.314	-3.326	-3.340	-3.352	-3.368	-3.381	-3.396	-3.410	-3.425	-3.441	-3.456	-3.472	-3.489	-3.504	-3.519	-3.536	-3.551	-3.566	-3.582	-3.598	-3.612	-3.626	-3.642	-3.655	-3.669	-3.682	-3.694	-3.706	-3.718	-3.728	-3.739	-3.749	-3.758	-3.765	-3.772	-3.780	-3.786	-3.792	-3.796	-3.800	-3.804	-3.806	-3.809	-3.810	-3.811	-3.810	-3.810	-3.809	-3.808	-3.805	-3.801	-3.798	-3.795	-3.790	-3.785	-3.779	-3.772	-3.766	-3.760	-3.752	-3.745	-3.739	-3.731	-3.724	-3.714	-3.706	-3.698	-3.689	-3.680	-3.671	-3.664	-3.655	-3.645	-3.636	-3.629	-3.620	-3.611	-3.602	-3.594	-3.586	-3.578	-3.570	-3.561	-3.554	-3.546	-3.539	-3.531	-3.525	-3.518	-3.512	-3.506	-3.500	-3.492	-3.488	-3.482	-3.478	-3.472	-3.469	-3.464	-3.460	-3.456	-3.452	-3.450	-3.446	-3.444	-3.442	-3.440	-3.438	-3.438	-3.435	-3.435	-3.434	-3.432	-3.432	-3.432	-3.432	-3.434	-3.434	-3.435	-3.436	-3.438	-3.439	-3.440	-3.441	-3.442	-3.445	-3.446	-3.448	-3.450	-3.451	-3.452	-3.454	-3.455	-3.456	-3.458	-3.459	-3.460	-3.460	-3.461	-3.461	-3.461	-3.460	-3.460	-3.459	-3.456	-3.455	-3.452	-3.449	-3.445	-3.441	-3.435	-3.430	-3.424	-3.419	-3.412	-3.405	-3.398	-3.388	-3.380	-3.370	-3.360	-3.350	-3.339	-3.328	-3.315	-3.304	-3.290	-3.278	-3.265	-3.251	-3.236	-3.222	-3.208	-3.192	-3.179	-3.164	-3.149	-3.132	-3.119	-3.104	-3.089	-3.075	-3.060	-3.045	-3.031	-3.018	-3.004	-2.991	-2.979	-2.966	-2.954	-2.942	-2.932	-2.921	-2.911	-2.901	-2.892	-2.885	-2.876	-2.869	-2.861	-2.855	-2.850	-2.844	-2.839	-2.835	-2.830	-2.826	-2.824	-2.820	-2.819	-2.818	-2.816	-2.814	-2.812	-2.812	-2.811	-2.812	-2.811	-2.812	-2.812	-2.812	-2.814	-2.815	-2.815	-2.815	-2.816	-2.816	-2.815	-2.816	-2.818	-2.818	-2.818	-2.818	-2.816	-2.815	-2.815	-2.814	-2.811	-2.810	-2.810	-2.808	-2.805	-2.802	-2.800	-2.798	-2.795	-2.791	-2.789	-2.785	-2.781	-2.778	-2.774	-2.770	-2.765	-2.762	-2.758	-2.754	-2.750	-2.746	-2.741	-2.738	-2.734	-2.728	-2.724	-2.720	-2.715	-2.711	-2.709	-2.704	-2.701	-2.696	-2.692	-2.690	-2.686	-2.682	-2.679	-2.675	-2.671	-2.669	-2.665	-2.662	-2.660	-2.658	-2.654	-2.651	-2.649	-2.645	-2.644	-2.641	-2.639	-2.636	-2.634	-2.632	-2.630	-2.629	-2.626	-2.625	-2.624	-2.622	-2.620	-2.619	-2.618	-2.616	-2.616	-2.615	-2.615	-2.615	-2.614	-2.614	-2.614	-2.614	-2.615	-2.616	-2.618	-2.619	-2.620	-2.624	-2.625	-2.629	-2.631	-2.635	-2.638	-2.642	-2.646	-2.651	-2.656	-2.661	-2.668	-2.672	-2.680	-2.686	-2.692	-2.700	-2.708	-2.715	-2.722	-2.730	-2.739	-2.746	-2.755	-2.762	-2.770	-2.779	-2.786	-2.794	-2.804	-2.811	-2.819	-2.826	-2.832	-2.840	-2.846	-2.852	-2.859	-2.864	-2.869	-2.874	-2.878	-2.881	-2.884	-2.886	-2.889	-2.890	-2.890	-2.891	-2.890	-2.890	-2.889	-2.888	-2.884	-2.881	-2.878	-2.874	-2.869	-2.864	-2.859	-2.852	-2.846	-2.840	-2.832	-2.825	-2.818	-2.809	-2.801	-2.792	-2.784	-2.775	-2.766	-2.758	-2.749	-2.740	-2.730	-2.721	-2.712	-2.705	-2.696	-2.686	-2.679	-2.671	-2.664	-2.655	-2.649	-2.641	-2.635	-2.629	-2.622	-2.616	-2.612	-2.606	-2.601	-2.598	-2.592	-2.589	-2.586	-2.582	-2.580	-2.578	-2.574	-2.572	-2.570	-2.568	-2.566	-2.565	-2.564	-2.562	-2.560	-2.560	-2.559	-2.556	-2.555	-2.554	-2.552	-2.550	-2.549	-2.546	-2.545	-2.542	-2.540	-2.538	-2.535	-2.530	-2.526	-2.524	-2.519	-2.514	-2.509	-2.504	-2.498	-2.491	-2.485	-2.479	-2.471	-2.465	-2.458	-2.449	-2.440	-2.431	-2.424	-2.414	-2.405	-2.395	-2.385	-2.375	-2.364	-2.354	-2.342	-2.331	-2.320	-2.308	-2.296	-2.284	-2.271	-2.259	-2.246	-2.234	-2.220	-2.209	-2.195	-2.181	-2.169	-2.156	-2.142	-2.129	-2.118	-2.104	-2.090	-2.078	-2.065	-2.052	-2.040	-2.027	-2.015	-2.002	-1.990	-1.979	-1.966	-1.955	-1.944	-1.934	-1.921	-1.911	-1.901	-1.891	-1.881	-1.872	-1.862	-1.854	-1.845	-1.838	-1.830	-1.822	-1.815	-1.808	-1.801	-1.795	-1.790	-1.782	-1.779	-1.774	-1.769	-1.765	-1.761	-1.758	-1.754	-1.750	-1.748	-1.745	-1.742	-1.740	-1.739	-1.736	-1.735	-1.732	-1.730	-1.729	-1.728	-1.725	-1.724	-1.721	-1.719	-1.718	-1.716	-1.712	-1.710	-1.708	-1.704	-1.701	-1.698	-1.692	-1.688	-1.682	-1.678	-1.672	-1.665	-1.659	-1.651	-1.644	-1.635	-1.626	-1.618	-1.608	-1.596	-1.585	-1.572	-1.561	-1.549	-1.536	-1.521	-1.509	-1.494	-1.478	-1.462	-1.448	-1.431	-1.414	-1.396	-1.380	-1.362	-1.344	-1.326	-1.309	-1.290	-1.271	-1.254	-1.235	-1.218	-1.199	-1.180	-1.164	-1.145	-1.129	-1.111	-1.095	-1.080	-1.064	-1.049	-1.035	-1.020	-1.008	-0.995	-0.981	-0.971	-0.960	-0.950	-0.941	-0.932	-0.925	-0.919	-0.911	-0.906	-0.902	-0.898	-0.894	-0.892	-0.890	-0.891	-0.890	-0.891	-0.892	-0.894	-0.896	-0.899	-0.902	-0.906	-0.910	-0.915	-0.920	-0.925	-0.931	-0.938	-0.942	-0.950	-0.955	-0.962	-0.969	-0.974	-0.980	-0.986	-0.992	-0.999	-1.004	-1.009	-1.014	-1.019	-1.021	-1.025	-1.029	-1.032	-1.035	-1.036	-1.039	-1.040	-1.039	-1.039	-1.039	-1.039	-1.036	-1.035	-1.031	-1.029	-1.025	-1.021	-1.016	-1.012	-1.006	-1.001	-0.995	-0.988	-0.981	-0.974	-0.968	-0.960	-0.951	-0.944	-0.935	-0.926	-0.918	-0.908	-0.900	-0.890	-0.880	-0.870	-0.861	-0.851	-0.841	-0.831	-0.819	-0.809	-0.799	-0.788	-0.778	-0.765	-0.754	-0.744	-0.731	-0.720	-0.708	-0.695	-0.682	-0.670	-0.658	-0.645	-0.631	-0.618	-0.605	-0.590	-0.575	-0.561	-0.546	-0.531	-0.516	-0.500	-0.484	-0.469	-0.452	-0.435	-0.418	-0.401	-0.382	-0.365	-0.346	-0.329	-0.311	-0.292	-0.274	-0.255	-0.236	-0.218	-0.199	-0.180	-0.161	-0.142	-0.125	-0.105	-0.088	-0.069	-0.050	-0.032	-0.015	0.002	0.020	0.036	0.054	0.070	0.086	0.102	0.119	0.132	0.148	0.162	0.176	0.190	0.204	0.216	0.230	0.242	0.255	0.268	0.280	0.291	0.302	0.315	0.326	0.336	0.349	0.359	0.370	0.381	0.391	0.402	0.414	0.425	0.436	0.448	0.459	0.471	0.482	0.495	0.506	0.519	0.531	0.545	0.558	0.571	0.585	0.599	0.612	0.626	0.641	0.655	0.670	0.685	0.701	0.716	0.731	0.748	0.764	0.779	0.795	0.811	0.826	0.844	0.859	0.874	0.890	0.906	0.921	0.936	0.951	0.965	0.980	0.995	1.009	1.021	1.035	1.048	1.059	1.071	1.082	1.092	1.104	1.112	1.121	1.129	1.138	1.145	1.151	1.158	1.162	1.166	1.170	1.174	1.176	1.179	1.180	1.180	1.180	1.180	1.179	1.178	1.175	1.172	1.170	1.165	1.161	1.156	1.150	1.145	1.139	1.132	1.125	1.118	1.110	1.101	1.092	1.085	1.076	1.066	1.058	1.048	1.039	1.029	1.019	1.009	0.999	0.989	0.978	0.968	0.959	0.948	0.939	0.928	0.919	0.910	0.900	0.890	0.881	0.874	0.865	0.856	0.849	0.841	0.832	0.825	0.819	0.812	0.805	0.800	0.792	0.788	0.782	0.776	0.771	0.766	0.762	0.759	0.754	0.750	0.746	0.742	0.740	0.735	0.732	0.729	0.725	0.724	0.720	0.718	0.715	0.711	0.709	0.706	0.702	0.700	0.698	0.694	0.691	0.688	0.684	0.680	0.676	0.672	0.668	0.664	0.660	0.655	0.650	0.645	0.640	0.635	0.629	0.624	0.618	0.611	0.605	0.599	0.592	0.586	0.579	0.572	0.565	0.558	0.550	0.542	0.536	0.529	0.521	0.514	0.506	0.499	0.492	0.485	0.478	0.471	0.464	0.458	0.451	0.445	0.438	0.431	0.425	0.419	0.415	0.410	0.405	0.400	0.396	0.392	0.389	0.386	0.384	0.381	0.379	0.378	0.378	0.376	0.376	0.376	0.378	0.378	0.380	0.381	0.382	0.386	0.389	0.392	0.396	0.400	0.404	0.409	0.415	0.420	0.425	0.431	0.436	0.442	0.449	0.455	0.462	0.469	0.476	0.482	0.490	0.496	0.502	0.509	0.515	0.522	0.529	0.534	0.539	0.544	0.550	0.555	0.559	0.562	0.565	0.569	0.570	0.572	0.574	0.575	0.576	0.575	0.575	0.574	0.572	0.570	0.568	0.565	0.560	0.556	0.551	0.545	0.540	0.532	0.528	0.520	0.512	0.505	0.498	0.489	0.480	0.471	0.461	0.452	0.442	0.434	0.424	0.414	0.404	0.394	0.385	0.376	0.366	0.356	0.346	0.339	0.330	0.320	0.312	0.305	0.296	0.290	0.282	0.276	0.269	0.264	0.258	0.252	0.248	0.242	0.239	0.234	0.231	0.228	0.225	0.222	0.219	0.216	0.215	0.212	0.211	0.209	0.208	0.206	0.205	0.204	0.204	0.202	0.201	0.201	0.200	0.199	0.198	0.196	0.195	0.194	0.191	0.191	0.190	0.188	0.186	0.184	0.181	0.179	0.178	0.174	0.171	0.169	0.165	0.162	0.159	0.156	0.154	0.149	0.146	0.142	0.139	0.135	0.131	0.128	0.124	0.120	0.115	0.111	0.108	0.102	0.099	0.094	0.090	0.086	0.082	0.078	0.074	0.069	0.065	0.060	0.056	0.052	0.048	0.044	0.039	0.035	0.031	0.026	0.021	0.019	0.014	0.010	0.005	0.001	-0.002	-0.008	-0.011	-0.014	-0.019	-0.022	-0.026	-0.030	-0.032	-0.036	-0.039	-0.042	-0.045	-0.048	-0.049	-0.051	-0.054	-0.054	-0.056	-0.056	-0.058	-0.058	-0.058	-0.056	-0.055	-0.054	-0.052	-0.049	-0.046	-0.042	-0.039	-0.035	-0.030	-0.025	-0.018	-0.012	-0.005	0.002	0.011	0.020	0.029	0.038	0.049	0.059	0.070	0.081	0.094	0.105	0.119	0.131	0.145	0.158	0.171	0.186	0.200	0.215	0.229	0.242	0.258	0.272	0.288	0.300	0.315	0.329	0.344	0.358	0.371	0.385	0.398	0.411	0.424	0.435	0.448	0.459	0.470	0.480	0.490	0.500	0.507	0.516	0.524	0.532	0.539	0.545	0.551	0.556	0.561	0.565	0.569	0.572	0.576	0.579	0.582	0.584	0.585	0.586	0.588	0.589	0.589	0.590	0.590	0.590	0.591	0.590	0.591	0.590	0.591	0.591	0.591	0.591	0.592	0.594	0.595	0.596	0.598	0.599	0.601	0.602	0.605	0.608	0.611	0.614	0.619	0.622	0.628	0.632	0.638	0.642	0.649	0.656	0.661	0.669	0.675	0.682	0.690	0.698	0.705	0.714	0.721	0.730	0.739	0.746	0.756	0.764	0.774	0.781	0.790	0.799	0.806	0.816	0.824	0.831	0.840	0.849	0.856	0.864	0.871	0.878	0.884	0.891	0.898	0.902	0.910	0.915	0.920	0.925	0.929	0.934	0.938	0.941	0.945	0.948	0.950	0.952	0.955	0.958	0.959	0.961	0.961	0.962	0.962	0.962	0.962	0.961	0.962	0.961	0.960	0.958	0.956	0.955	0.954	0.951	0.949	0.946	0.944	0.940	0.936	0.934	0.929	0.925	0.920	0.916	0.911	0.908	0.902	0.896	0.890	0.885	0.879	0.874	0.868	0.861	0.854	0.848	0.840	0.834	0.826	0.819	0.812	0.804	0.796	0.789	0.781	0.774	0.766	0.758	0.750	0.742	0.735	0.726	0.720	0.711	0.704	0.696	0.689	0.681	0.675	0.668	0.660	0.654	0.646	0.640	0.634	0.628	0.621	0.615	0.609	0.604	0.599	0.592	0.588	0.582	0.576	0.571	0.568	0.561	0.556	0.551	0.548	0.542	0.538	0.532	0.528	0.522	0.518	0.512	0.507	0.502	0.498	0.491	0.486	0.480	0.475	0.469	0.462	0.456	0.450	0.442	0.435	0.428	0.420	0.412	0.404	0.396	0.388	0.379	0.370	0.361	0.351	0.341	0.332	0.322	0.312	0.301	0.291	0.281	0.271	0.260	0.249	0.238	0.228	0.216	0.205	0.194	0.184	0.172	0.161	0.151	0.140	0.130	0.119	0.109	0.098	0.088	0.078	0.068	0.058	0.049	0.039	0.030	0.020	0.012	0.004	-0.004	-0.012	-0.020	-0.028	-0.035	-0.042	-0.050	-0.056	-0.062	-0.069	-0.075	-0.081	-0.086	-0.092	-0.099	-0.104	-0.109	-0.114	-0.119	-0.124	-0.128	-0.131	-0.136	-0.140	-0.145	-0.149	-0.154	-0.158	-0.161	-0.164	-0.169	-0.172	-0.176	-0.180	-0.184	-0.188	-0.191	-0.195	-0.199	-0.201	-0.205	-0.209	-0.212	-0.216	-0.220	-0.224	-0.228	-0.231	-0.234	-0.238	-0.242	-0.246	-0.250	-0.254	-0.258	-0.260	-0.265	-0.269	-0.271	-0.276	-0.279	-0.282	-0.285	-0.290	-0.292	-0.296	-0.300	-0.304	-0.306	-0.310	-0.314	-0.316	-0.319	-0.322	-0.325	-0.328	-0.331	-0.334	-0.336	-0.339	-0.342	-0.345	-0.348	-0.350	-0.351	-0.355	-0.358	-0.359	-0.361	-0.365	-0.366	-0.369	-0.371	-0.374	-0.376	-0.379	-0.381	-0.382	-0.386	-0.388	-0.390	-0.392	-0.395	-0.398	-0.400	-0.401	-0.404	-0.408	-0.409	-0.411	-0.414	-0.416	-0.418	-0.420	-0.422	-0.424	-0.426	-0.428	-0.429	-0.431	-0.432	-0.434	-0.435	-0.435	-0.438	-0.436	-0.438	-0.438	-0.438	-0.438	-0.436	-0.435	-0.434	-0.431	-0.430	-0.428	-0.424	-0.420	-0.418	-0.414	-0.409	-0.402	-0.398	-0.391	-0.385	-0.379	-0.371	-0.365	-0.356	-0.348	-0.340	-0.331	-0.321	-0.311	-0.301	-0.291	-0.280	-0.270	-0.259	-0.246	-0.235	-0.224	-0.211	-0.200	-0.189	-0.176	-0.164	-0.152	-0.140	-0.128	-0.118	-0.105	-0.094	-0.082	-0.071	-0.061	-0.051	-0.041	-0.031	-0.022	-0.012	-0.005	0.002	0.011	0.018	0.025	0.031	0.038	0.042	0.049	0.054	0.058	0.061	0.065	0.069	0.071	0.072	0.075	0.078	0.079	0.081	0.081	0.084	0.084	0.085	0.085	0.088	0.088	0.088	0.089	0.090	0.090	0.091	0.091	0.092	0.094	0.095	0.096	0.099	0.100	0.102	0.105	0.109	0.111	0.115	0.119	0.122	0.126	0.130	0.136	0.140	0.145	0.150	0.155	0.161	0.168	0.172	0.179	0.185	0.190	0.196	0.202	0.210	0.216	0.221	0.228	0.234	0.239	0.244	0.250	0.255	0.259	0.264	0.268	0.271	0.275	0.278	0.280	0.282	0.284	0.285	0.285	0.285	0.284	0.282	0.281	0.279	0.278	0.274	0.269	0.266	0.261	0.254	0.249	0.241	0.234	0.225	0.216	0.206	0.196	0.186	0.175	0.162	0.151	0.139	0.125	0.110	0.096	0.080	0.066	0.049	0.032	0.016	-0.002	-0.019	-0.036	-0.056	-0.074	-0.092	-0.112	-0.131	-0.151	-0.170	-0.190	-0.210	-0.229	-0.249	-0.268	-0.288	-0.308	-0.326	-0.346	-0.365	-0.384	-0.402	-0.421	-0.439	-0.456	-0.472	-0.489	-0.504	-0.520	-0.534	-0.548	-0.560	-0.572	-0.585	-0.596	-0.608	-0.616	-0.625	-0.634	-0.640	-0.648	-0.652	-0.658	-0.661	-0.665	-0.666	-0.668	-0.668	-0.668	-0.668	-0.666	-0.664	-0.661	-0.658	-0.654	-0.649	-0.645	-0.640	-0.634	-0.628	-0.621	-0.614	-0.608	-0.600	-0.592	-0.585	-0.578	-0.570	-0.562	-0.555	-0.549	-0.542	-0.536	-0.530	-0.525	-0.521	-0.516	-0.512	-0.509	-0.506	-0.505	-0.504	-0.504	-0.505	-0.506	-0.509	-0.511	-0.515	-0.521	-0.526	-0.534	-0.541	-0.550	-0.559	-0.570	-0.581	-0.594	-0.606	-0.621	-0.636	-0.652	-0.669	-0.686	-0.704	-0.722	-0.742	-0.761	-0.781	-0.802	-0.824	-0.845	-0.868	-0.889	-0.910	-0.932	-0.955	-0.976	-0.999	-1.021	-1.042	-1.064	-1.084	-1.105	-1.124	-1.144	-1.161	-1.180	-1.198	-1.214	-1.229	-1.242	-1.256	-1.269	-1.280	-1.290	-1.299	-1.306	-1.314	-1.319	-1.322	-1.325	-1.328	-1.328	-1.326	-1.324	-1.320	-1.316	-1.310	-1.304	-1.296	-1.286	-1.276	-1.265	-1.252	-1.239	-1.225	-1.210	-1.194	-1.176	-1.159	-1.141	-1.122	-1.104	-1.084	-1.065	-1.045	-1.024	-1.004	-0.982	-0.962	-0.941	-0.921	-0.900	-0.880	-0.861	-0.841	-0.822	-0.804	-0.786	-0.769	-0.750	-0.734	-0.719	-0.704	-0.690	-0.676	-0.664	-0.651	-0.641	-0.630	-0.620	-0.612	-0.604	-0.598	-0.592	-0.586	-0.582	-0.580	-0.576	-0.575	-0.574	-0.574	-0.575	-0.575	-0.576	-0.579	-0.581	-0.584	-0.588	-0.592	-0.596	-0.601	-0.606	-0.611	-0.616	-0.622	-0.626	-0.632	-0.638	-0.642	-0.646	-0.652	-0.658	-0.661	-0.665	-0.669	-0.671	-0.674	-0.676	-0.678	-0.678	-0.679	-0.679	-0.678	-0.675	-0.674	-0.670	-0.665	-0.661	-0.655	-0.649	-0.641	-0.632	-0.622	-0.612	-0.601	-0.590	-0.576	-0.564	-0.548	-0.534	-0.516	-0.500	-0.482	-0.464	-0.445	-0.425	-0.404	-0.382	-0.360	-0.338	-0.314	-0.290	-0.265	-0.240	-0.215	-0.189	-0.162	-0.138	-0.110	-0.084	-0.056	-0.029	-0.001	0.026	0.052	0.080	0.106	0.134	0.160	0.186	0.212	0.239	0.262	0.289	0.312	0.335	0.359	0.381	0.402	0.424	0.444	0.462	0.481	0.499	0.515	0.531	0.545	0.559	0.571	0.582	0.591	0.601	0.609	0.615	0.621	0.625	0.629	0.631	0.632	0.632	0.631	0.630	0.628	0.622	0.618	0.611	0.605	0.596	0.589	0.579	0.570	0.560	0.549	0.536	0.525	0.512	0.499	0.486	0.472	0.459	0.445	0.431	0.418	0.405	0.391	0.378	0.365	0.354	0.341	0.330	0.320	0.310	0.302	0.294	0.286	0.280	0.275	0.270	0.268	0.266	0.265	0.265	0.266	0.268	0.272	0.276	0.282	0.289	0.298	0.308	0.319	0.330	0.342	0.359	0.374	0.390	0.408	0.426	0.448	0.469	0.490	0.512	0.536	0.561	0.586	0.612	0.639	0.665	0.692	0.721	0.749	0.779	0.809	0.836	0.866	0.896	0.926	0.956	0.988	1.016	1.046	1.076	1.105	1.135	1.164	1.191	1.220	1.248	1.275	1.302	1.329	1.355	1.380	1.405	1.429	1.452	1.475	1.498	1.519	1.539	1.559	1.578	1.596	1.614	1.630	1.646	1.661	1.675	1.688	1.700	1.711	1.722	1.732	1.740	1.748	1.755	1.761	1.766	1.771	1.774	1.778	1.779	1.780	1.781	1.780	1.779	1.778	1.775	1.771	1.768	1.764	1.759	1.754	1.748	1.742	1.736	1.730	1.722	1.716	1.710	1.702	1.695	1.688	1.680	1.674	1.668	1.660	1.655	1.649	1.644	1.639	1.632	1.630	1.626	1.622	1.621	1.619	1.618	1.618	1.616	1.619	1.620	1.622	1.626	1.630	1.635	1.639	1.645	1.652	1.660	1.668	1.676	1.686	1.695	1.705	1.716	1.728	1.738	1.750	1.761	1.775	1.788	1.799	1.811	1.825	1.838	1.850	1.864	1.876	1.889	1.901	1.912	1.925	1.938	1.949	1.960	1.971	1.981	1.992	2.001	2.011	2.020	2.029	2.036	2.045	2.052	2.059	2.065	2.071	2.076	2.081	2.086	2.091	2.095	2.099	2.102	2.106	2.109	2.110	2.112	2.115	2.116	2.119	2.119	2.120	2.121	2.122	2.122	2.122	2.124	2.125	2.124	2.125	2.124	2.125	2.124	2.125	2.124	2.125	2.124	2.125	2.125	2.125	2.125	2.125	2.125	2.125	2.126	2.126	2.128	2.128	2.129	2.129	2.131	2.131	2.132	2.135	2.136	2.139	2.140	2.142	2.145	2.148	2.151	2.154	2.158	2.161	2.164	2.169	2.172	2.178	2.182	2.188	2.192	2.198	2.204	2.209	2.215	2.220	2.226	2.232	2.239	2.245	2.251	2.258	2.264	2.271	2.276	2.282	2.289	2.294	2.300	2.305	2.310	2.315	2.319	2.324	2.328	2.330	2.334	2.338	2.339	2.340	2.341	2.341	2.342	2.341	2.340	2.340	2.338	2.334	2.330	2.326	2.321	2.316	2.310	2.302	2.296	2.289	2.280	2.271	2.260	2.251	2.240	2.229	2.218	2.206	2.194	2.181	2.169	2.155	2.141	2.128	2.114	2.100	2.085	2.069	2.054	2.040	2.025	2.009	1.994	1.978	1.962	1.946	1.931	1.915	1.900	1.885	1.871	1.856	1.841	1.828	1.814	1.800	1.786	1.774	1.760	1.748	1.736	1.724	1.712	1.702	1.691	1.681	1.671	1.661	1.654	1.644	1.635	1.629	1.621	1.615	1.609	1.604	1.598	1.592	1.590	1.585	1.582	1.579	1.578	1.574	1.574	1.571	1.571	1.570	1.571	1.571	1.571	1.574	1.575	1.576	1.579	1.581	1.584	1.586	1.590	1.592	1.596	1.599	1.602	1.606	1.609	1.614	1.616	1.619	1.622	1.625	1.629	1.631	1.632	1.636	1.638	1.639	1.641	1.641	1.644	1.645	1.645	1.645	1.645	1.644	1.642	1.641	1.640	1.638	1.635	1.632	1.629	1.625	1.621	1.618	1.614	1.610	1.604	1.600	1.595	1.590	1.584	1.579	1.571	1.566	1.560	1.554	1.549	1.541	1.536	1.530	1.524	1.518	1.511	1.505	1.500	1.495	1.489	1.482	1.479	1.472	1.469	1.465	1.460	1.456	1.452	1.450	1.448	1.444	1.441	1.439	1.436	1.435	1.432	1.430	1.430	1.429	1.429	1.429	1.428	1.428	1.429	1.428	1.429	1.430	1.431	1.431	1.432	1.434	1.436	1.438	1.439	1.440	1.441	1.442	1.444	1.446	1.446	1.449	1.450	1.450	1.451	1.451	1.452	1.452	1.452	1.452	1.452	1.451	1.451	1.449	1.448	1.445	1.444	1.441	1.438	1.434	1.431	1.426	1.422	1.418	1.412	1.406	1.401	1.394	1.388	1.380	1.371	1.364	1.355	1.345	1.338	1.328	1.316	1.306	1.295	1.284	1.272	1.259	1.246	1.234	1.221	1.208	1.194	1.180	1.165	1.150	1.136	1.121	1.106	1.091	1.075	1.060	1.045	1.029	1.015	0.999	0.982	0.968	0.952	0.936	0.920	0.905	0.890	0.875	0.859	0.845	0.830	0.815	0.801	0.786	0.774	0.760	0.748	0.734	0.721	0.709	0.698	0.686	0.675	0.665	0.655	0.646	0.636	0.628	0.620	0.614	0.606	0.600	0.594	0.589	0.584	0.580	0.575	0.572	0.570	0.568	0.566	0.565	0.565	0.564	0.564	0.565	0.565	0.568	0.569	0.571	0.572	0.575	0.579	0.580	0.584	0.588	0.591	0.595	0.598	0.601	0.605	0.609	0.612	0.616	0.619	0.621	0.625	0.628	0.630	0.634	0.636	0.639	0.640	0.641	0.644	0.645	0.646	0.646	0.646	0.646	0.648	0.648	0.646	0.645	0.645	0.644	0.642	0.641	0.640	0.639	0.638	0.636	0.634	0.632	0.631	0.630	0.628	0.626	0.625	0.625	0.624	0.624	0.622	0.622	0.624	0.624	0.625	0.625	0.628	0.629	0.632	0.634	0.638	0.641	0.645	0.650	0.654	0.659	0.664	0.669	0.675	0.680	0.686	0.694	0.700	0.708	0.715	0.722	0.730	0.738	0.745	0.752	0.760	0.768	0.775	0.782	0.790	0.798	0.804	0.810	0.818	0.824	0.830	0.836	0.841	0.845	0.850	0.855	0.858	0.861	0.864	0.866	0.869	0.870	0.871	0.871	0.871	0.871	0.870	0.869	0.866	0.864	0.861	0.859	0.854	0.850	0.845	0.839	0.834	0.828	0.820	0.812	0.805	0.796	0.788	0.780	0.770	0.760	0.750	0.740	0.729	0.718	0.706	0.695	0.682	0.670	0.658	0.645	0.632	0.620	0.605	0.591	0.578	0.564	0.550	0.536	0.522	0.506	0.492	0.479	0.462	0.449	0.434	0.420	0.404	0.390	0.375	0.361	0.348	0.331	0.318	0.304	0.290	0.276	0.262	0.250	0.236	0.224	0.211	0.199	0.189	0.176	0.165	0.155	0.145	0.135	0.125	0.116	0.109	0.101	0.094	0.086	0.080	0.074	0.069	0.064	0.060	0.056	0.052	0.049	0.046	0.046	0.044	0.042	0.042	0.041	0.042	0.044	0.044	0.045	0.048	0.050	0.051	0.055	0.059	0.060	0.064	0.068	0.072	0.076	0.080	0.084	0.088	0.092	0.096	0.101	0.105	0.109	0.114	0.116	0.120	0.125	0.128	0.130	0.134	0.136	0.139	0.141	0.142	0.144	0.146	0.148	0.149	0.149	0.150	0.150	0.150	0.150	0.148	0.148	0.148	0.145	0.144	0.142	0.140	0.138	0.135	0.134	0.130	0.128	0.125	0.121	0.119	0.116	0.112	0.109	0.105	0.102	0.099	0.095	0.091	0.088	0.085	0.081	0.078	0.074	0.071	0.066	0.064	0.059	0.055	0.052	0.049	0.045	0.040	0.036	0.032	0.029	0.025	0.020	0.015	0.011	0.008	0.004	-0.001	-0.006	-0.010	-0.015	-0.020	-0.024	-0.029	-0.035	-0.039	-0.045	-0.050	-0.056	-0.062	-0.069	-0.074	-0.080	-0.086	-0.092	-0.098	-0.105	-0.111	-0.119	-0.125	-0.131	-0.140	-0.146	-0.154	-0.161	-0.169	-0.178	-0.184	-0.192	-0.200	-0.209	-0.216	-0.224	-0.234	-0.241	-0.250	-0.258	-0.268	-0.275	-0.284	-0.292	-0.301	-0.310	-0.319	-0.328	-0.336	-0.344	-0.352	-0.361	-0.369	-0.376	-0.385	-0.392	-0.400	-0.408	-0.414	-0.420	-0.428	-0.432	-0.439	-0.444	-0.450	-0.454	-0.459	-0.462	-0.466	-0.470	-0.471	-0.475	-0.478	-0.479	-0.480	-0.480	-0.480	-0.480	-0.480	-0.479	-0.478	-0.475	-0.472	-0.469	-0.465	-0.461	-0.458	-0.454	-0.449	-0.442	-0.438	-0.431	-0.425	-0.420	-0.414	-0.406	-0.401	-0.394	-0.388	-0.382	-0.376	-0.370	-0.364	-0.359	-0.354	-0.349	-0.344	-0.339	-0.335	-0.332	-0.331	-0.329	-0.328	-0.326	-0.326	-0.328	-0.329	-0.331	-0.334	-0.339	-0.342	-0.349	-0.354	-0.361	-0.369	-0.378	-0.388	-0.398	-0.409	-0.421	-0.434	-0.446	-0.460	-0.474	-0.490	-0.505	-0.522	-0.539	-0.555	-0.574	-0.592	-0.610	-0.628	-0.648	-0.666	-0.686	-0.705	-0.724	-0.742	-0.761	-0.781	-0.799	-0.818	-0.835	-0.852	-0.870	-0.886	-0.904	-0.919	-0.932	-0.949	-0.962	-0.976	-0.988	-1.000	-1.011	-1.021	-1.032	-1.041	-1.050	-1.058	-1.064	-1.070	-1.075	-1.079	-1.082	-1.086	-1.088	-1.090	-1.091	-1.090	-1.089	-1.089	-1.086	-1.084	-1.081	-1.078	-1.072	-1.068	-1.062	-1.058	-1.051	-1.045	-1.039	-1.031	-1.025	-1.018	-1.010	-1.002	-0.994	-0.986	-0.979	-0.971	-0.962	-0.955	-0.948	-0.941	-0.934	-0.926	-0.920	-0.912	-0.906	-0.900	-0.894	-0.890	-0.884	-0.880	-0.875	-0.871	-0.868	-0.864	-0.862	-0.860	-0.859	-0.858	-0.858	-0.858	-0.859	-0.859	-0.860	-0.864	-0.865	-0.869	-0.872	-0.878	-0.881	-0.886	-0.892	-0.899	-0.905	-0.911	-0.919	-0.925	-0.934	-0.941	-0.950	-0.960	-0.969	-0.978	-0.988	-0.998	-1.006	-1.018	-1.026	-1.036	-1.046	-1.056	-1.066	-1.076	-1.088	-1.098	-1.106	-1.116	-1.126	-1.135	-1.144	-1.152	-1.161	-1.170	-1.176	-1.185	-1.191	-1.198	-1.204	-1.210	-1.215	-1.219	-1.221	-1.225	-1.228	-1.230	-1.231	-1.232	-1.231	-1.231	-1.229	-1.228	-1.224	-1.219	-1.216	-1.209	-1.204	-1.198	-1.189	-1.180	-1.171	-1.161	-1.150	-1.139	-1.126	-1.114	-1.100	-1.086	-1.071	-1.055	-1.039	-1.022	-1.005	-0.985	-0.968	-0.948	-0.928	-0.908	-0.886	-0.865	-0.844	-0.821	-0.800	-0.778	-0.755	-0.732	-0.710	-0.688	-0.664	-0.641	-0.618	-0.594	-0.572	-0.549	-0.526	-0.504	-0.481	-0.460	-0.438	-0.418	-0.396	-0.375	-0.355	-0.334	-0.315	-0.295	-0.276	-0.259	-0.241	-0.224	-0.206	-0.189	-0.174	-0.156	-0.141	-0.126	-0.111	-0.098	-0.084	-0.070	-0.058	-0.044	-0.031	-0.020	-0.008	0.004	0.016	0.028	0.039	0.050	0.060	0.072	0.084	0.094	0.105	0.116	0.128	0.139	0.150	0.161	0.172	0.184	0.195	0.208	0.219	0.230	0.241	0.254	0.268	0.278	0.290	0.302	0.316	0.328	0.340	0.352	0.366	0.379	0.390	0.404	0.415	0.428	0.440	0.451	0.464	0.475	0.486	0.499	0.509	0.519	0.529	0.539	0.550	0.559	0.569	0.578	0.586	0.594	0.601	0.608	0.615	0.622	0.629	0.634	0.640	0.645	0.650	0.655	0.658	0.662	0.665	0.669	0.671	0.672	0.676	0.678	0.679	0.680	0.681	0.682	0.682	0.684	0.684	0.685	0.685	0.685	0.685	0.685	0.684	0.682	0.682	0.681	0.681	0.679	0.678	0.676	0.675	0.674	0.672	0.670	0.669	0.665	0.664	0.661	0.659	0.658	0.655	0.651	0.649	0.645	0.642	0.639	0.635	0.631	0.628	0.624	0.620	0.616	0.611	0.608	0.602	0.599	0.594	0.589	0.584	0.579	0.575	0.569	0.565	0.559	0.554	0.549	0.544	0.538	0.532	0.528	0.522	0.518	0.512	0.507	0.502	0.500	0.495	0.491	0.488	0.484	0.479	0.475	0.472	0.468	0.465	0.462	0.460	0.458	0.455	0.452	0.451	0.449	0.449	0.448	0.448	0.446	0.446	0.445	0.446	0.446	0.448	0.448	0.449	0.451	0.451	0.454	0.456	0.458	0.460	0.462	0.466	0.469	0.472	0.476	0.480	0.484	0.489	0.492	0.498	0.501	0.506	0.511	0.516	0.522	0.528	0.532	0.539	0.544	0.550	0.556	0.561	0.566	0.574	0.579	0.585	0.591	0.598	0.602	0.608	0.615	0.620	0.625	0.630	0.635	0.640	0.644	0.648	0.652	0.656	0.660	0.664	0.666	0.669	0.671	0.674	0.674	0.676	0.678	0.678	0.678	0.679	0.678	0.678	0.678	0.676	0.676	0.675	0.672	0.670	0.669	0.668	0.665	0.664	0.660	0.658	0.656	0.655	0.652	0.651	0.650	0.648	0.648	0.646	0.646	0.648	0.646	0.648	0.649	0.651	0.652	0.655	0.659	0.662	0.666	0.671	0.678	0.684	0.690	0.698	0.705	0.714	0.724	0.732	0.742	0.754	0.765	0.778	0.790	0.802	0.816	0.831	0.846	0.861	0.876	0.891	0.909	0.925	0.941	0.958	0.975	0.992	1.010	1.026	1.044	1.061	1.078	1.095	1.112	1.129	1.146	1.162	1.179	1.194	1.210	1.225	1.240	1.254	1.269	1.281	1.295	1.306	1.319	1.330	1.341	1.351	1.361	1.370	1.379	1.388	1.395	1.402	1.408	1.412	1.419	1.422	1.426	1.430	1.432	1.435	1.436	1.438	1.438	1.438	1.438	1.436	1.436	1.434	1.432	1.430	1.426	1.424	1.420	1.416	1.412	1.410	1.405	1.400	1.396	1.391	1.386	1.381	1.376	1.371	1.365	1.361	1.355	1.351	1.346	1.341	1.338	1.331	1.328	1.322	1.319	1.314	1.310	1.308	1.302	1.300	1.296	1.294	1.290	1.288	1.285	1.281	1.279	1.278	1.274	1.272	1.271	1.269	1.268	1.266	1.265	1.264	1.261	1.260	1.259	1.258	1.256	1.255	1.254	1.251	1.250	1.248	1.246	1.242	1.241	1.239	1.235	1.232	1.230	1.226	1.221	1.218	1.212	1.209	1.204	1.198	1.191	1.185	1.179	1.171	1.164	1.156	1.148	1.139	1.130	1.120	1.110	1.100	1.090	1.079	1.068	1.056	1.045	1.032	1.019	1.008	0.994	0.981	0.968	0.954	0.940	0.926	0.914	0.900	0.886	0.874	0.860	0.846	0.834	0.821	0.810	0.798	0.785	0.774	0.762	0.752	0.742	0.734	0.724	0.716	0.708	0.700	0.694	0.689	0.684	0.680	0.676	0.674	0.672	0.670	0.670	0.670	0.671	0.674	0.676	0.680	0.684	0.689	0.696	0.702	0.709	0.719	0.728	0.736	0.746	0.756	0.768	0.779	0.791	0.802	0.816	0.829	0.841	0.856	0.870	0.884	0.899	0.912	0.926	0.942	0.956	0.971	0.985	0.999	1.014	1.028	1.042	1.055	1.069	1.081	1.095	1.108	1.120	1.131	1.142	1.154	1.164	1.175	1.185	1.195	1.204	1.214	1.222	1.230	1.239	1.245	1.254	1.260	1.268	1.274	1.280	1.285	1.291	1.296	1.302	1.308	1.311	1.316	1.321	1.326	1.331	1.336	1.339	1.344	1.348	1.351	1.355	1.361	1.365	1.369	1.372	1.378	1.381	1.386	1.390	1.395	1.398	1.402	1.408	1.412	1.416	1.421	1.425	1.429	1.434	1.438	1.441	1.445	1.450	1.454	1.458	1.461	1.465	1.469	1.472	1.475	1.479	1.482	1.484	1.488	1.490	1.492	1.494	1.495	1.496	1.499	1.500	1.501	1.501	1.501	1.501	1.501	1.501	1.501	1.499	1.498	1.498	1.495	1.492	1.490	1.489	1.485	1.482	1.479	1.476	1.472	1.469	1.464	1.461	1.456	1.451	1.446	1.442	1.438	1.432	1.428	1.421	1.416	1.411	1.406	1.401	1.395	1.390	1.384	1.379	1.374	1.368	1.361	1.356	1.350	1.345	1.340	1.334	1.330	1.325	1.319	1.315	1.310	1.305	1.301	1.296	1.292	1.288	1.282	1.280	1.275	1.271	1.268	1.262	1.260	1.256	1.252	1.249	1.246	1.244	1.240	1.238	1.234	1.231	1.228	1.225	1.221	1.219	1.216	1.212	1.209	1.206	1.202	1.199	1.195	1.192	1.189	1.184	1.180	1.176	1.172	1.168	1.162	1.158	1.154	1.149	1.142	1.139	1.132	1.128	1.122	1.116	1.110	1.105	1.099	1.092	1.088	1.081	1.074	1.069	1.061	1.055	1.049	1.042	1.036	1.029	1.022	1.016	1.010	1.004	0.998	0.990	0.985	0.979	0.972	0.968	0.961	0.956	0.950	0.945	0.940	0.935	0.930	0.925	0.921	0.918	0.912	0.909	0.904	0.900	0.898	0.892	0.889	0.885	0.881	0.879	0.876	0.872	0.869	0.865	0.862	0.859	0.855	0.852	0.849	0.846	0.841	0.839	0.834	0.831	0.828	0.824	0.820	0.815	0.811	0.806	0.801	0.796	0.791	0.788	0.782	0.776	0.772	0.768	0.761	0.756	0.750	0.745	0.740	0.735	0.729	0.725	0.720	0.715	0.710	0.705	0.700	0.696	0.691	0.686	0.682	0.679	0.676	0.672	0.670	0.668	0.665	0.662	0.662	0.660	0.660	0.659	0.660	0.660	0.661	0.662	0.665	0.666	0.669	0.672	0.675	0.679	0.682	0.688	0.692	0.698	0.702	0.709	0.715	0.721	0.729	0.736	0.742	0.751	0.758	0.766	0.774	0.784	0.791	0.800	0.809	0.816	0.825	0.835	0.844	0.851	0.860	0.870	0.878	0.885	0.895	0.902	0.910	0.918	0.925	0.932	0.939	0.945	0.951	0.958	0.964	0.970	0.975	0.980	0.985	0.989	0.992	0.996	1.001	1.004	1.006	1.009	1.009	1.011	1.012	1.014	1.014	1.014	1.014	1.014	1.014	1.011	1.010	1.009	1.008	1.005	1.002	1.000	0.998	0.995	0.992	0.989	0.985	0.981	0.979	0.976	0.974	0.970	0.968	0.964	0.961	0.958	0.955	0.952	0.951	0.949	0.948	0.945	0.944	0.942	0.942	0.941	0.941	0.941	0.942	0.944	0.945	0.948	0.949	0.952	0.955	0.958	0.962	0.966	0.971	0.976	0.981	0.986	0.992	0.999	1.005	1.012	1.019	1.028	1.035	1.042	1.051	1.060	1.068	1.078	1.086	1.094	1.104	1.112	1.122	1.131	1.140	1.149	1.158	1.166	1.175	1.182	1.191	1.198	1.205	1.212	1.219	1.225	1.231	1.238	1.242	1.248	1.251	1.254	1.259	1.261	1.262	1.264	1.265	1.266	1.266	1.265	1.264	1.261	1.260	1.256	1.254	1.249	1.245	1.240	1.235	1.229	1.222	1.216	1.209	1.201	1.194	1.185	1.176	1.169	1.159	1.150	1.139	1.129	1.120	1.109	1.100	1.089	1.079	1.068	1.058	1.048	1.036	1.026	1.016	1.005	0.995	0.985	0.975	0.965	0.956	0.946	0.936	0.928	0.919	0.910	0.902	0.894	0.886	0.878	0.870	0.861	0.854	0.848	0.841	0.832	0.826	0.820	0.814	0.808	0.802	0.796	0.790	0.785	0.780	0.774	0.769	0.764	0.759	0.755	0.750	0.745	0.740	0.736	0.731	0.726	0.722	0.718	0.714	0.709	0.705	0.701	0.698	0.692	0.689	0.685	0.681	0.678	0.674	0.671	0.666	0.664	0.660	0.658	0.654	0.651	0.649	0.646	0.642	0.640	0.638	0.635	0.634	0.631	0.630	0.628	0.626	0.624	0.621	0.620	0.619	0.618	0.616	0.615	0.614	0.611	0.611	0.610	0.608	0.606	0.605	0.602	0.601	0.601	0.599	0.598	0.595	0.592	0.590	0.588	0.586	0.584	0.580	0.578	0.574	0.571	0.568	0.564	0.560	0.556	0.552	0.549	0.544	0.540	0.536	0.532	0.528	0.524	0.519	0.515	0.511	0.506	0.502	0.499	0.495	0.491	0.489	0.485	0.482	0.480	0.478	0.475	0.474	0.472	0.472	0.472	0.471	0.471	0.472	0.472	0.475	0.476	0.479	0.482	0.485	0.489	0.492	0.496	0.501	0.505	0.510	0.515	0.521	0.526	0.532	0.538	0.544	0.550	0.556	0.562	0.568	0.574	0.579	0.585	0.590	0.594	0.599	0.602	0.606	0.610	0.612	0.614	0.616	0.618	0.616	0.618	0.615	0.614	0.611	0.608	0.602	0.599	0.592	0.586	0.580	0.572	0.562	0.554	0.545	0.532	0.522	0.510	0.496	0.484	0.470	0.455	0.440	0.426	0.410	0.394	0.378	0.361	0.344	0.328	0.310	0.292	0.275	0.258	0.241	0.225	0.208	0.191	0.175	0.159	0.142	0.128	0.112	0.099	0.085	0.071	0.059	0.046	0.035	0.024	0.014	0.004	-0.006	-0.014	-0.022	-0.030	-0.036	-0.042	-0.049	-0.054	-0.058	-0.062	-0.066	-0.069	-0.071	-0.074	-0.075	-0.078	-0.078	-0.079	-0.080	-0.080	-0.081	-0.081	-0.081	-0.081	-0.081	-0.081	-0.081	-0.081	-0.081	-0.081	-0.082	-0.082	-0.084	-0.084	-0.086	-0.088	-0.090	-0.091	-0.094	-0.096	-0.098	-0.100	-0.104	-0.108	-0.111	-0.115	-0.119	-0.122	-0.128	-0.132	-0.138	-0.142	-0.148	-0.154	-0.158	-0.164	-0.170	-0.175	-0.180	-0.186	-0.191	-0.198	-0.202	-0.208	-0.211	-0.216	-0.220	-0.225	-0.229	-0.234	-0.238	-0.241	-0.244	-0.248	-0.250	-0.252	-0.255	-0.256	-0.258	-0.260	-0.260	-0.261	-0.262	-0.264	-0.264	-0.264	-0.265	-0.264	-0.262	-0.262	-0.262	-0.261	-0.261	-0.260	-0.259	-0.258	-0.256	-0.256	-0.255	-0.255	-0.252	-0.252	-0.252	-0.251	-0.251	-0.251	-0.250	-0.250	-0.250	-0.251	-0.251	-0.252	-0.254	-0.254	-0.255	-0.255	-0.258	-0.259	-0.261	-0.264	-0.265	-0.268	-0.270	-0.271	-0.274	-0.276	-0.279	-0.282	-0.285	-0.288	-0.290	-0.294	-0.296	-0.299	-0.302	-0.305	-0.309	-0.311	-0.314	-0.318	-0.321	-0.325	-0.328	-0.331	-0.334	-0.339	-0.341	-0.345	-0.350	-0.355	-0.359	-0.364	-0.369	-0.374	-0.379	-0.385	-0.391	-0.398	-0.405	-0.411	-0.420	-0.428	-0.436	-0.446	-0.455	-0.466	-0.476	-0.488	-0.499	-0.511	-0.524	-0.538	-0.551	-0.566	-0.580	-0.596	-0.611	-0.628	-0.645	-0.661	-0.680	-0.698	-0.715	-0.734	-0.752	-0.771	-0.791	-0.810	-0.829	-0.849	-0.868	-0.885	-0.904	-0.922	-0.941	-0.959	-0.976	-0.995	-1.010	-1.026	-1.042	-1.058	-1.071	-1.086	-1.099	-1.111	-1.122	-1.134	-1.142	-1.152	-1.160	-1.168	-1.174	-1.179	-1.182	-1.186	-1.189	-1.190	-1.191	-1.191	-1.190	-1.189	-1.186	-1.182	-1.179	-1.174	-1.169	-1.161	-1.154	-1.146	-1.139	-1.130	-1.120	-1.111	-1.101	-1.090	-1.080	-1.069	-1.056	-1.046	-1.035	-1.022	-1.011	-0.999	-0.988	-0.976	-0.965	-0.954	-0.941	-0.931	-0.920	-0.910	-0.900	-0.889	-0.880	-0.871	-0.862	-0.854	-0.846	-0.840	-0.832	-0.826	-0.820	-0.815	-0.810	-0.805	-0.802	-0.799	-0.796	-0.795	-0.792	-0.792	-0.791	-0.792	-0.792	-0.795	-0.796	-0.800	-0.802	-0.806	-0.811	-0.815	-0.820	-0.826	-0.832	-0.840	-0.848	-0.855	-0.862	-0.871	-0.881	-0.890	-0.900	-0.910	-0.920	-0.930	-0.942	-0.954	-0.965	-0.978	-0.990	-1.002	-1.014	-1.026	-1.039	-1.052	-1.065	-1.078	-1.090	-1.102	-1.115	-1.128	-1.140	-1.151	-1.162	-1.175	-1.185	-1.195	-1.206	-1.215	-1.225	-1.234	-1.242	-1.251	-1.259	-1.265	-1.272	-1.279	-1.282	-1.288	-1.291	-1.295	-1.299	-1.300	-1.301	-1.302	-1.304	-1.302	-1.301	-1.299	-1.298	-1.295	-1.291	-1.288	-1.284	-1.279	-1.274	-1.269	-1.262	-1.255	-1.249	-1.242	-1.236	-1.229	-1.221	-1.215	-1.208	-1.199	-1.192	-1.185	-1.179	-1.171	-1.166	-1.160	-1.154	-1.149	-1.144	-1.140	-1.135	-1.131	-1.129	-1.126	-1.126	-1.125	-1.125	-1.126	-1.128	-1.130	-1.132	-1.138	-1.141	-1.148	-1.155	-1.161	-1.170	-1.178	-1.189	-1.199	-1.209	-1.221	-1.234	-1.246	-1.260	-1.274	-1.289	-1.305	-1.320	-1.336	-1.352	-1.370	-1.386	-1.404	-1.421	-1.439	-1.458	-1.474	-1.491	-1.510	-1.528	-1.544	-1.561	-1.578	-1.594	-1.609	-1.625	-1.640	-1.654	-1.669	-1.681	-1.695	-1.708	-1.719	-1.730	-1.740	-1.749	-1.759	-1.766	-1.772	-1.780	-1.786	-1.790	-1.795	-1.799	-1.802	-1.804	-1.805	-1.806	-1.806	-1.806	-1.805	-1.804	-1.802	-1.800	-1.796	-1.794	-1.790	-1.785	-1.781	-1.778	-1.772	-1.768	-1.762	-1.759	-1.754	-1.749	-1.745	-1.740	-1.736	-1.732	-1.729	-1.725	-1.721	-1.719	-1.716	-1.715	-1.714	-1.712	-1.712	-1.712	-1.712	-1.714	-1.716	-1.718	-1.721	-1.724	-1.728	-1.731	-1.736	-1.741	-1.746	-1.752	-1.759	-1.765	-1.772	-1.780	-1.789	-1.796	-1.805	-1.814	-1.821	-1.830	-1.840	-1.849	-1.858	-1.866	-1.876	-1.884	-1.894	-1.901	-1.910	-1.918	-1.925	-1.932	-1.939	-1.945	-1.951	-1.958	-1.964	-1.968	-1.971	-1.975	-1.978	-1.980	-1.981	-1.982	-1.982	-1.984	-1.981	-1.980	-1.978	-1.975	-1.972	-1.969	-1.964	-1.959	-1.952	-1.946	-1.940	-1.932	-1.925	-1.915	-1.908	-1.899	-1.889	-1.879	-1.869	-1.859	-1.849	-1.838	-1.828	-1.816	-1.804	-1.792	-1.781	-1.771	-1.760	-1.749	-1.738	-1.726	-1.715	-1.705	-1.695	-1.685	-1.675	-1.666	-1.658	-1.648	-1.640	-1.632	-1.624	-1.618	-1.611	-1.604	-1.599	-1.594	-1.589	-1.585	-1.581	-1.578	-1.574	-1.571	-1.568	-1.566	-1.565	-1.564	-1.561	-1.561	-1.561	-1.561	-1.561	-1.561	-1.562	-1.562	-1.565	-1.565	-1.568	-1.568	-1.569	-1.571	-1.572	-1.572	-1.574	-1.576	-1.578	-1.579	-1.580	-1.579	-1.580	-1.581	-1.580	-1.581	-1.580	-1.580	-1.579	-1.578	-1.576	-1.574	-1.572	-1.570	-1.568	-1.565	-1.562	-1.560	-1.555	-1.551	-1.548	-1.544	-1.539	-1.535	-1.530	-1.525	-1.519	-1.514	-1.508	-1.502	-1.496	-1.491	-1.485	-1.480	-1.474	-1.468	-1.462	-1.458	-1.451	-1.445	-1.440	-1.435	-1.431	-1.426	-1.421	-1.418	-1.414	-1.410	-1.406	-1.404	-1.400	-1.398	-1.396	-1.394	-1.392	-1.391	-1.390	-1.390	-1.390	-1.390	-1.391	-1.392	-1.392	-1.395	-1.396	-1.400	-1.402	-1.405	-1.409	-1.412	-1.416	-1.421	-1.426	-1.431	-1.435	-1.441	-1.446	-1.454	-1.460	-1.466	-1.472	-1.479	-1.486	-1.494	-1.501	-1.509	-1.515	-1.524	-1.532	-1.540	-1.548	-1.556	-1.565	-1.571	-1.580	-1.589	-1.596	-1.604	-1.612	-1.620	-1.628	-1.636	-1.642	-1.650	-1.658	-1.664	-1.671	-1.678	-1.685	-1.691	-1.696	-1.702	-1.706	-1.711	-1.716	-1.720	-1.724	-1.726	-1.730	-1.732	-1.735	-1.736	-1.738	-1.738	-1.738	-1.738	-1.738	-1.736	-1.734	-1.731	-1.729	-1.726	-1.722	-1.718	-1.712	-1.708	-1.702	-1.696	-1.690	-1.682	-1.675	-1.669	-1.660	-1.652	-1.642	-1.634	-1.625	-1.616	-1.606	-1.596	-1.588	-1.576	-1.566	-1.555	-1.546	-1.535	-1.525	-1.515	-1.504	-1.494	-1.485	-1.474	-1.464	-1.454	-1.445	-1.435	-1.426	-1.418	-1.410	-1.401	-1.394	-1.388	-1.380	-1.372	-1.368	-1.361	-1.356	-1.351	-1.346	-1.341	-1.338	-1.334	-1.330	-1.328	-1.325	-1.322	-1.320	-1.319	-1.318	-1.316	-1.315	-1.315	-1.315	-1.315	-1.314	-1.315	-1.316	-1.316	-1.318	-1.318	-1.319	-1.319	-1.321	-1.322	-1.322	-1.324	-1.325	-1.326	-1.328	-1.328	-1.330	-1.330	-1.331	-1.332	-1.331	-1.332	-1.334	-1.334	-1.334	-1.334	-1.332	-1.334	-1.334	-1.334	-1.332	-1.334	-1.332	-1.332	-1.332	-1.332	-1.332	-1.332	-1.331	-1.331	-1.331	-1.330	-1.330	-1.331	-1.331	-1.332	-1.332	-1.334	-1.334	-1.335	-1.336	-1.338	-1.340	-1.342	-1.344	-1.346	-1.350	-1.354	-1.358	-1.361	-1.364	-1.369	-1.374	-1.379	-1.384	-1.390	-1.396	-1.402	-1.409	-1.416	-1.424	-1.431	-1.439	-1.448	-1.456	-1.465	-1.475	-1.484	-1.494	-1.504	-1.515	-1.526	-1.536	-1.549	-1.560	-1.571	-1.584	-1.596	-1.609	-1.622	-1.634	-1.648	-1.661	-1.675	-1.689	-1.702	-1.718	-1.731	-1.745	-1.759	-1.775	-1.789	-1.802	-1.818	-1.832	-1.846	-1.861	-1.875	-1.890	-1.904	-1.916	-1.931	-1.945	-1.958	-1.971	-1.984	-1.996	-2.009	-2.020	-2.031	-2.042	-2.052	-2.062	-2.072	-2.081	-2.089	-2.096	-2.104	-2.110	-2.116	-2.121	-2.126	-2.130	-2.134	-2.136	-2.139	-2.140	-2.141	-2.141	-2.140	-2.140	-2.138	-2.135	-2.132	-2.129	-2.125	-2.120	-2.116	-2.111	-2.105	-2.099	-2.092	-2.085	-2.078	-2.071	-2.064	-2.055	-2.047	-2.041	-2.033	-2.025	-2.018	-2.010	-2.002	-1.995	-1.990	-1.982	-1.978	-1.971	-1.966	-1.961	-1.958	-1.952	-1.950	-1.948	-1.945	-1.942	-1.941	-1.941	-1.941	-1.942	-1.942	-1.945	-1.946	-1.950	-1.954	-1.958	-1.962	-1.968	-1.972	-1.979	-1.986	-1.992	-2.000	-2.007	-2.016	-2.024	-2.033	-2.041	-2.050	-2.060	-2.070	-2.079	-2.088	-2.098	-2.106	-2.118	-2.126	-2.135	-2.145	-2.152	-2.161	-2.170	-2.178	-2.185	-2.192	-2.200	-2.208	-2.215	-2.221	-2.226	-2.232	-2.238	-2.242	-2.246	-2.250	-2.254	-2.256	-2.259	-2.261	-2.264	-2.265	-2.265	-2.265	-2.266	-2.265	-2.265	-2.264	-2.262	-2.261	-2.259	-2.258	-2.254	-2.252	-2.249	-2.246	-2.241	-2.239	-2.235	-2.231	-2.228	-2.224	-2.220	-2.216	-2.212	-2.209	-2.205	-2.200	-2.196	-2.191	-2.189	-2.185	-2.180	-2.178	-2.174	-2.171	-2.168	-2.165	-2.161	-2.160	-2.158	-2.155	-2.154	-2.151	-2.150	-2.148	-2.146	-2.145	-2.144	-2.142	-2.142	-2.141	-2.140	-2.141	-2.140	-2.140	-2.140	-2.140	-2.140	-2.141	-2.141	-2.142	-2.142	-2.144	-2.145	-2.146	-2.148	-2.149	-2.149	-2.150	-2.152	-2.152	-2.154	-2.156	-2.158	-2.159	-2.160	-2.162	-2.164	-2.166	-2.168	-2.170	-2.171	-2.172	-2.175	-2.176	-2.179	-2.180	-2.181	-2.185	-2.186	-2.189	-2.191	-2.192	-2.196	-2.199	-2.201	-2.204	-2.206	-2.209	-2.211	-2.214	-2.216	-2.219	-2.221	-2.224	-2.226	-2.230	-2.231	-2.234	-2.236	-2.239	-2.241	-2.242	-2.246	-2.248	-2.250	-2.251	-2.252	-2.254	-2.256	-2.258	-2.258	-2.259	-2.260	-2.261	-2.261	-2.261	-2.261	-2.261	-2.261	-2.260	-2.259	-2.259	-2.256	-2.256	-2.254	-2.254	-2.251	-2.249	-2.248	-2.245	-2.244	-2.241	-2.238	-2.235	-2.232	-2.230	-2.229	-2.226	-2.224	-2.221	-2.219	-2.218	-2.215	-2.214	-2.211	-2.210	-2.210	-2.210	-2.209	-2.209	-2.209	-2.211	-2.212	-2.214	-2.216	-2.220	-2.222	-2.226	-2.230	-2.235	-2.241	-2.248	-2.255	-2.262	-2.270	-2.279	-2.289	-2.299	-2.309	-2.320	-2.332	-2.345	-2.358	-2.371	-2.388	-2.401	-2.418	-2.432	-2.450	-2.466	-2.485	-2.504	-2.521	-2.541	-2.560	-2.580	-2.601	-2.620	-2.641	-2.662	-2.682	-2.704	-2.724	-2.746	-2.768	-2.789	-2.809	-2.830	-2.851	-2.871	-2.894	-2.914	-2.934	-2.955	-2.975	-2.992	-3.012	-3.032	-3.050	-3.069	-3.086	-3.105	-3.121	-3.138	-3.154	-3.170	-3.185	-3.199	-3.214	-3.228	-3.241	-3.254	-3.265	-3.279	-3.289	-3.300	-3.310	-3.320	-3.329	-3.338	-3.346	-3.355	-3.364	-3.370	-3.378	-3.384	-3.390	-3.396	-3.402	-3.409	-3.414	-3.419	-3.422	-3.429	-3.432	-3.438	-3.441	-3.445	-3.449	-3.454	-3.458	-3.462	-3.465	-3.470	-3.472	-3.478	-3.481	-3.485	-3.489	-3.494	-3.498	-3.501	-3.506	-3.510	-3.515	-3.520	-3.525	-3.530	-3.535	-3.540	-3.546	-3.551	-3.558	-3.565	-3.571	-3.576	-3.582	-3.590	-3.598	-3.604	-3.610	-3.618	-3.625	-3.632	-3.641	-3.648	-3.655	-3.664	-3.671	-3.680	-3.686	-3.695	-3.704	-3.712	-3.721	-3.729	-3.738	-3.745	-3.755	-3.762	-3.770	-3.779	-3.788	-3.795	-3.805	-3.812	-3.820	-3.829	-3.838	-3.845	-3.854	-3.861	-3.869	-3.876	-3.884	-3.891	-3.899	-3.906	-3.914	-3.919	-3.926	-3.934	-3.940	-3.948	-3.952	-3.960	-3.965	-3.972	-3.978	-3.984	-3.989	-3.995	-4.000	-4.006	-4.011	-4.016	-4.021	-4.025	-4.031	-4.036	-4.041	-4.046	-4.050	-4.055	-4.060	-4.065	-4.070	-4.075	-4.079	-4.084	-4.089	-4.094	-4.099	-4.102	-4.109	-4.114	-4.120	-4.125	-4.130	-4.136	-4.142	-4.149	-4.155	-4.161	-4.168	-4.175	-4.181	-4.189	-4.196	-4.205	-4.211	-4.220	-4.229	-4.238	-4.246	-4.255	-4.265	-4.274	-4.284	-4.294	-4.305	-4.315	-4.326	-4.336	-4.348	-4.360	-4.371	-4.382	-4.395	-4.408	-4.420	-4.432	-4.445	-4.458	-4.470	-4.484	-4.496	-4.510	-4.522	-4.536	-4.549	-4.561	-4.574	-4.588	-4.600	-4.612	-4.625	-4.638	-4.649	-4.661	-4.672	-4.684	-4.695	-4.708	-4.718	-4.728	-4.736	-4.746	-4.756	-4.765	-4.774	-4.781	-4.790	-4.796	-4.804	-4.810	-4.816	-4.821	-4.826	-4.831	-4.836	-4.840	-4.844	-4.848	-4.850	-4.854	-4.856	-4.858	-4.860	-4.861	-4.862	-4.864	-4.865	-4.866	-4.866	-4.868	-4.869	-4.869	-4.870	-4.870	-4.871	-4.871	-4.874	-4.875	-4.876	-4.878	-4.879	-4.881	-4.882	-4.885	-4.889	-4.891	-4.895	-4.898	-4.902	-4.908	-4.911	-4.916	-4.921	-4.928	-4.934	-4.940	-4.948	-4.954	-4.961	-4.969	-4.978	-4.985	-4.994	-5.002	-5.011	-5.020	-5.029	-5.039	-5.049	-5.059	-5.068	-5.076	-5.088	-5.096	-5.105	-5.115	-5.125	-5.135	-5.144	-5.151	-5.161	-5.170	-5.178	-5.188	-5.195	-5.202	-5.210	-5.216	-5.225	-5.231	-5.238	-5.244	-5.250	-5.255	-5.260	-5.265	-5.270	-5.275	-5.280	-5.285	-5.290	-5.294	-5.298	-5.301	-5.304	-5.308	-5.310	-5.312	-5.315	-5.319	-5.321	-5.324	-5.325	-5.328	-5.330	-5.332	-5.334	-5.336	-5.338	-5.340	-5.341	-5.344	-5.345	-5.346	-5.348	-5.348	-5.349	-5.350	-5.350	-5.351	-5.351	-5.351	-5.350	-5.349	-5.349	-5.348	-5.346	-5.342	-5.341	-5.339	-5.335	-5.331	-5.328	-5.322	-5.318	-5.312	-5.306	-5.300	-5.294	-5.286	-5.278	-5.271	-5.261	-5.252	-5.244	-5.234	-5.224	-5.214	-5.204	-5.191	-5.181	-5.169	-5.158	-5.145	-5.134	-5.121	-5.109	-5.096	-5.084	-5.071	-5.059	-5.048	-5.035	-5.022	-5.011	-4.999	-4.988	-4.976	-4.965	-4.955	-4.944	-4.935	-4.925	-4.916	-4.906	-4.898	-4.889	-4.881	-4.875	-4.868	-4.861	-4.855	-4.849	-4.844	-4.839	-4.834	-4.830	-4.825	-4.822	-4.819	-4.816	-4.814	-4.811	-4.809	-4.808	-4.806	-4.804	-4.804	-4.801	-4.801	-4.800	-4.799	-4.799	-4.798	-4.796	-4.796	-4.796	-4.794	-4.794	-4.792	-4.791	-4.791	-4.790	-4.789	-4.786	-4.786	-4.785	-4.782	-4.781	-4.779	-4.778	-4.774	-4.772	-4.771	-4.769	-4.765	-4.764	-4.761	-4.759	-4.755	-4.754	-4.750	-4.748	-4.746	-4.742	-4.740	-4.738	-4.736	-4.734	-4.732	-4.730	-4.729	-4.728	-4.725	-4.722	-4.722	-4.721	-4.721	-4.721	-4.721	-4.721	-4.720	-4.721	-4.722	-4.722	-4.724	-4.725	-4.726	-4.729	-4.730	-4.732	-4.736	-4.739	-4.741	-4.745	-4.748	-4.752	-4.755	-4.760	-4.764	-4.768	-4.771	-4.776	-4.781	-4.786	-4.790	-4.794	-4.799	-4.804	-4.809	-4.812	-4.816	-4.821	-4.826	-4.830	-4.834	-4.838	-4.841	-4.844	-4.848	-4.850	-4.852	-4.856	-4.858	-4.860	-4.861	-4.862	-4.862	-4.865	-4.866	-4.865	-4.865	-4.865	-4.864	-4.862	-4.860	-4.859	-4.856	-4.854	-4.851	-4.849	-4.844	-4.841	-4.836	-4.832	-4.828	-4.822	-4.818	-4.812	-4.806	-4.801	-4.795	-4.789	-4.782	-4.776	-4.769	-4.762	-4.755	-4.749	-4.741	-4.732	-4.726	-4.719	-4.710	-4.702	-4.695	-4.688	-4.680	-4.671	-4.664	-4.656	-4.648	-4.640	-4.632	-4.624	-4.616	-4.610	-4.602	-4.594	-4.586	-4.580	-4.572	-4.566	-4.559	-4.552	-4.545	-4.539	-4.534	-4.526	-4.521	-4.516	-4.511	-4.506	-4.501	-4.498	-4.492	-4.489	-4.485	-4.482	-4.479	-4.478	-4.475	-4.472	-4.472	-4.472	-4.471	-4.471	-4.471	-4.472	-4.474	-4.475	-4.478	-4.480	-4.482	-4.486	-4.491	-4.495	-4.500	-4.504	-4.510	-4.515	-4.521	-4.529	-4.535	-4.541	-4.549	-4.556	-4.564	-4.571	-4.580	-4.588	-4.596	-4.604	-4.612	-4.621	-4.630	-4.636	-4.645	-4.654	-4.661	-4.669	-4.678	-4.684	-4.692	-4.699	-4.706	-4.712	-4.719	-4.725	-4.730	-4.735	-4.740	-4.745	-4.749	-4.754	-4.758	-4.760	-4.762	-4.765	-4.768	-4.769	-4.770	-4.770	-4.771	-4.771	-4.771	-4.770	-4.770	-4.768	-4.766	-4.764	-4.761	-4.759	-4.756	-4.752	-4.750	-4.748	-4.744	-4.739	-4.735	-4.731	-4.726	-4.722	-4.716	-4.712	-4.708	-4.702	-4.698	-4.692	-4.686	-4.681	-4.675	-4.670	-4.665	-4.660	-4.654	-4.649	-4.642	-4.638	-4.631	-4.626	-4.621	-4.615	-4.610	-4.605	-4.600	-4.595	-4.589	-4.584	-4.579	-4.572	-4.568	-4.562	-4.556	-4.550	-4.546	-4.540	-4.535	-4.529	-4.524	-4.519	-4.514	-4.508	-4.502	-4.496	-4.491	-4.485	-4.480	-4.475	-4.469	-4.464	-4.458	-4.452	-4.446	-4.441	-4.436	-4.431	-4.425	-4.419	-4.414	-4.409	-4.402	-4.399	-4.394	-4.388	-4.382	-4.378	-4.374	-4.368	-4.364	-4.359	-4.355	-4.350	-4.346	-4.342	-4.338	-4.334	-4.331	-4.328	-4.325	-4.321	-4.319	-4.316	-4.314	-4.312	-4.310	-4.309	-4.308	-4.306	-4.305	-4.305	-4.305	-4.305	-4.305	-4.306	-4.306	-4.309	-4.309	-4.310	-4.312	-4.314	-4.318	-4.320	-4.322	-4.326	-4.329	-4.332	-4.336	-4.340	-4.345	-4.349	-4.354	-4.358	-4.362	-4.368	-4.372	-4.378	-4.382	-4.388	-4.394	-4.398	-4.402	-4.409	-4.414	-4.420	-4.424	-4.429	-4.434	-4.439	-4.444	-4.448	-4.452	-4.455	-4.460	-4.462	-4.466	-4.468	-4.471	-4.472	-4.475	-4.476	-4.478	-4.479	-4.479	-4.479	-4.479	-4.478	-4.476	-4.475	-4.471	-4.470	-4.466	-4.462	-4.459	-4.455	-4.450	-4.444	-4.439	-4.432	-4.426	-4.420	-4.414	-4.406	-4.398	-4.389	-4.381	-4.372	-4.364	-4.354	-4.345	-4.336	-4.326	-4.318	-4.308	-4.298	-4.288	-4.278	-4.269	-4.259	-4.250	-4.241	-4.232	-4.224	-4.215	-4.206	-4.198	-4.190	-4.182	-4.178	-4.170	-4.164	-4.158	-4.151	-4.148	-4.142	-4.138	-4.134	-4.130	-4.128	-4.124	-4.121	-4.120	-4.118	-4.118	-4.115	-4.115	-4.115	-4.114	-4.114	-4.114	-4.114	-4.115	-4.115	-4.116	-4.116	-4.118	-4.119	-4.120	-4.120	-4.122	-4.122	-4.124	-4.124	-4.125	-4.125	-4.125	-4.126	-4.126	-4.125	-4.126	-4.125	-4.125	-4.124	-4.122	-4.122	-4.120	-4.120	-4.119	-4.118	-4.116	-4.115	-4.114	-4.111	-4.111	-4.110	-4.109	-4.106	-4.106	-4.105	-4.104	-4.104	-4.104	-4.102	-4.102	-4.104	-4.104	-4.104	-4.106	-4.108	-4.109	-4.110	-4.112	-4.114	-4.118	-4.120	-4.122	-4.128	-4.130	-4.134	-4.139	-4.142	-4.146	-4.151	-4.155	-4.160	-4.164	-4.169	-4.172	-4.178	-4.181	-4.185	-4.189	-4.191	-4.195	-4.196	-4.199	-4.201	-4.202	-4.202	-4.202	-4.202	-4.202	-4.200	-4.198	-4.195	-4.191	-4.186	-4.182	-4.175	-4.169	-4.162	-4.154	-4.144	-4.135	-4.125	-4.114	-4.102	-4.090	-4.076	-4.062	-4.049	-4.032	-4.018	-4.001	-3.985	-3.969	-3.950	-3.932	-3.914	-3.895	-3.876	-3.858	-3.838	-3.819	-3.799	-3.779	-3.760	-3.739	-3.720	-3.700	-3.680	-3.660	-3.641	-3.622	-3.604	-3.585	-3.566	-3.548	-3.530	-3.514	-3.496	-3.479	-3.462	-3.446	-3.431	-3.415	-3.399	-3.385	-3.371	-3.358	-3.345	-3.330	-3.319	-3.306	-3.295	-3.284	-3.272	-3.261	-3.251	-3.241	-3.232	-3.222	-3.214	-3.205	-3.198	-3.189	-3.180	-3.174	-3.165	-3.159	-3.152	-3.146	-3.139	-3.134	-3.126	-3.121	-3.115	-3.110	-3.105	-3.100	-3.095	-3.090	-3.085	-3.080	-3.075	-3.070	-3.066	-3.060	-3.056	-3.051	-3.046	-3.042	-3.038	-3.032	-3.028	-3.022	-3.018	-3.011	-3.008	-3.001	-2.995	-2.990	-2.984	-2.978	-2.971	-2.965	-2.958	-2.951	-2.944	-2.938	-2.929	-2.922	-2.914	-2.905	-2.896	-2.888	-2.879	-2.870	-2.860	-2.851	-2.841	-2.831	-2.821	-2.810	-2.800	-2.790	-2.780	-2.768	-2.758	-2.746	-2.735	-2.725	-2.714	-2.704	-2.692	-2.682	-2.671	-2.660	-2.650	-2.640	-2.630	-2.620	-2.610	-2.601	-2.592	-2.584	-2.575	-2.568	-2.560	-2.552	-2.546	-2.539	-2.532	-2.528	-2.521	-2.516	-2.511	-2.508	-2.504	-2.500	-2.498	-2.494	-2.491	-2.489	-2.488	-2.486	-2.484	-2.484	-2.482	-2.482	-2.482	-2.482	-2.482	-2.482	-2.484	-2.484	-2.484	-2.485	-2.485	-2.485	-2.486	-2.486	-2.486	-2.486	-2.486	-2.486	-2.486	-2.485	-2.485	-2.484	-2.484	-2.481	-2.480	-2.478	-2.475	-2.472	-2.470	-2.466	-2.462	-2.459	-2.455	-2.451	-2.446	-2.441	-2.436	-2.430	-2.424	-2.419	-2.411	-2.405	-2.399	-2.391	-2.385	-2.378	-2.370	-2.362	-2.355	-2.348	-2.340	-2.332	-2.324	-2.316	-2.309	-2.300	-2.294	-2.286	-2.279	-2.272	-2.265	-2.259	-2.254	-2.248	-2.241	-2.236	-2.231	-2.226	-2.222	-2.219	-2.216	-2.212	-2.210	-2.208	-2.206	-2.206	-2.205	-2.206	-2.206	-2.206	-2.209	-2.210	-2.214	-2.216	-2.220	-2.224	-2.229	-2.234	-2.239	-2.245	-2.252	-2.259	-2.265	-2.274	-2.280	-2.289	-2.298	-2.306	-2.315	-2.324	-2.332	-2.342	-2.351	-2.360	-2.370	-2.379	-2.389	-2.398	-2.406	-2.416	-2.424	-2.432	-2.441	-2.450	-2.458	-2.465	-2.471	-2.479	-2.485	-2.491	-2.496	-2.501	-2.506	-2.511	-2.516	-2.519	-2.521	-2.525	-2.528	-2.529	-2.531	-2.532	-2.532	-2.532	-2.532	-2.532	-2.532	-2.531	-2.530	-2.529	-2.528	-2.525	-2.524	-2.520	-2.519	-2.515	-2.512	-2.510	-2.506	-2.505	-2.501	-2.498	-2.495	-2.491	-2.489	-2.485	-2.482	-2.479	-2.478	-2.474	-2.471	-2.468	-2.465	-2.462	-2.460	-2.458	-2.456	-2.452	-2.450	-2.448	-2.445	-2.442	-2.441	-2.439	-2.435	-2.434	-2.431	-2.429	-2.426	-2.424	-2.421	-2.419	-2.415	-2.412	-2.409	-2.406	-2.402	-2.399	-2.396	-2.392	-2.388	-2.382	-2.379	-2.374	-2.369	-2.364	-2.359	-2.354	-2.346	-2.340	-2.334	-2.328	-2.320	-2.314	-2.306	-2.298	-2.290	-2.282	-2.274	-2.265	-2.255	-2.246	-2.236	-2.226	-2.216	-2.205	-2.195	-2.184	-2.172	-2.162	-2.150	-2.139	-2.126	-2.114	-2.101	-2.089	-2.076	-2.064	-2.050	-2.036	-2.024	-2.011	-1.998	-1.984	-1.970	-1.956	-1.944	-1.929	-1.915	-1.902	-1.889	-1.875	-1.862	-1.849	-1.836	-1.824	-1.811	-1.799	-1.786	-1.774	-1.762	-1.751	-1.739	-1.729	-1.718	-1.708	-1.698	-1.689	-1.679	-1.670	-1.661	-1.654	-1.646	-1.639	-1.634	-1.628	-1.621	-1.616	-1.611	-1.608	-1.605	-1.601	-1.600	-1.598	-1.595	-1.595	-1.595	-1.595	-1.596	-1.598	-1.600	-1.602	-1.605	-1.609	-1.614	-1.619	-1.622	-1.628	-1.635	-1.641	-1.648	-1.655	-1.662	-1.670	-1.679	-1.688	-1.698	-1.706	-1.718	-1.726	-1.738	-1.748	-1.759	-1.770	-1.781	-1.791	-1.804	-1.815	-1.826	-1.839	-1.850	-1.862	-1.874	-1.886	-1.896	-1.909	-1.920	-1.931	-1.942	-1.954	-1.965	-1.975	-1.985	-1.995	-2.005	-2.015	-2.022	-2.033	-2.040	-2.049	-2.056	-2.064	-2.071	-2.076	-2.082	-2.089	-2.094	-2.099	-2.102	-2.106	-2.110	-2.112	-2.116	-2.118	-2.120	-2.120	-2.122	-2.122	-2.122	-2.121	-2.121	-2.120	-2.119	-2.118	-2.115	-2.114	-2.111	-2.109	-2.106	-2.104	-2.100	-2.098	-2.094	-2.091	-2.088	-2.085	-2.081	-2.078	-2.075	-2.071	-2.069	-2.066	-2.064	-2.061	-2.059	-2.056	-2.054	-2.054	-2.051	-2.050	-2.049	-2.049	-2.049	-2.049	-2.050	-2.051	-2.052	-2.054	-2.055	-2.058	-2.060	-2.064	-2.068	-2.071	-2.075	-2.079	-2.084	-2.089	-2.092	-2.100	-2.105	-2.111	-2.118	-2.125	-2.131	-2.138	-2.146	-2.152	-2.161	-2.169	-2.176	-2.185	-2.192	-2.200	-2.209	-2.216	-2.225	-2.232	-2.241	-2.249	-2.256	-2.264	-2.272	-2.280	-2.288	-2.294	-2.300	-2.308	-2.314	-2.319	-2.325	-2.330	-2.336	-2.340	-2.346	-2.350	-2.354	-2.358	-2.360	-2.364	-2.365	-2.368	-2.369	-2.371	-2.371	-2.371	-2.371	-2.370	-2.370	-2.369	-2.366	-2.365	-2.362	-2.361	-2.358	-2.354	-2.350	-2.345	-2.341	-2.338	-2.332	-2.328	-2.322	-2.316	-2.312	-2.306	-2.300	-2.294	-2.289	-2.281	-2.275	-2.269	-2.264	-2.258	-2.252	-2.245	-2.240	-2.234	-2.229	-2.222	-2.218	-2.212	-2.208	-2.201	-2.198	-2.194	-2.189	-2.185	-2.180	-2.178	-2.174	-2.171	-2.169	-2.165	-2.164	-2.161	-2.160	-2.158	-2.158	-2.155	-2.155	-2.154	-2.154	-2.154	-2.154	-2.155	-2.154	-2.155	-2.155	-2.156	-2.155	-2.156	-2.159	-2.159	-2.160	-2.160	-2.161	-2.161	-2.162	-2.164	-2.164	-2.164	-2.164	-2.164	-2.164	-2.164	-2.164	-2.161	-2.161	-2.160	-2.158	-2.156	-2.154	-2.151	-2.149	-2.145	-2.142	-2.139	-2.135	-2.131	-2.125	-2.120	-2.115	-2.110	-2.104	-2.096	-2.090	-2.082	-2.075	-2.066	-2.060	-2.051	-2.042	-2.033	-2.024	-2.015	-2.005	-1.996	-1.985	-1.975	-1.965	-1.955	-1.945	-1.935	-1.924	-1.914	-1.901	-1.891	-1.881	-1.871	-1.860	-1.850	-1.840	-1.831	-1.821	-1.811	-1.802	-1.794	-1.785	-1.778	-1.770	-1.764	-1.756	-1.751	-1.745	-1.740	-1.738	-1.732	-1.730	-1.729	-1.726	-1.725	-1.725	-1.725	-1.726	-1.729	-1.731	-1.735	-1.739	-1.744	-1.749	-1.755	-1.762	-1.770	-1.779	-1.788	-1.798	-1.808	-1.819	-1.831	-1.842	-1.855	-1.869	-1.881	-1.898	-1.911	-1.926	-1.941	-1.956	-1.971	-1.986	-2.001	-2.019	-2.034	-2.050	-2.065	-2.081	-2.096	-2.111	-2.126	-2.141	-2.155	-2.169	-2.182	-2.196	-2.208	-2.219	-2.230	-2.241	-2.251	-2.260	-2.270	-2.278	-2.285	-2.291	-2.298	-2.302	-2.308	-2.311	-2.314	-2.316	-2.318	-2.319	-2.318	-2.319	-2.316	-2.315	-2.312	-2.310	-2.306	-2.301	-2.298	-2.292	-2.286	-2.280	-2.274	-2.268	-2.260	-2.251	-2.245	-2.236	-2.228	-2.220	-2.211	-2.202	-2.194	-2.185	-2.176	-2.166	-2.158	-2.150	-2.140	-2.132	-2.122	-2.114	-2.106	-2.099	-2.090	-2.082	-2.074	-2.066	-2.061	-2.054	-2.046	-2.040	-2.034	-2.029	-2.022	-2.018	-2.013	-2.007	-2.002	-1.999	-1.995	-1.990	-1.988	-1.984	-1.982	-1.980	-1.978	-1.976	-1.974	-1.972	-1.971	-1.971	-1.970	-1.970	-1.971	-1.971	-1.971	-1.972	-1.974	-1.975	-1.976	-1.979	-1.979	-1.981	-1.982	-1.986	-1.988	-1.990	-1.992	-1.995	-1.999	-2.001	-2.005	-2.006	-2.010	-2.013	-2.015	-2.018	-2.020	-2.022	-2.024	-2.026	-2.027	-2.030	-2.030	-2.031	-2.033	-2.031	-2.033	-2.031	-2.030	-2.029	-2.026	-2.025	-2.022	-2.018	-2.015	-2.010	-2.005	-1.999	-1.994	-1.988	-1.980	-1.972	-1.965	-1.956	-1.946	-1.938	-1.928	-1.916	-1.906	-1.895	-1.882	-1.871	-1.859	-1.846	-1.832	-1.819	-1.805	-1.791	-1.778	-1.764	-1.750	-1.735	-1.721	-1.708	-1.694	-1.680	-1.665	-1.652	-1.639	-1.626	-1.614	-1.601	-1.590	-1.578	-1.566	-1.555	-1.545	-1.535	-1.526	-1.516	-1.508	-1.500	-1.492	-1.485	-1.479	-1.472	-1.468	-1.462	-1.459	-1.455	-1.451	-1.449	-1.446	-1.444	-1.442	-1.441	-1.440	-1.440	-1.440	-1.440	-1.440	-1.440	-1.441	-1.442	-1.444	-1.445	-1.446	-1.448	-1.449	-1.450	-1.451	-1.451	-1.454	-1.454	-1.456	-1.456	-1.458	-1.456	-1.458	-1.458	-1.456	-1.458	-1.455	-1.455	-1.454	-1.451	-1.450	-1.448	-1.445	-1.442	-1.440	-1.436	-1.434	-1.430	-1.426	-1.421	-1.418	-1.414	-1.408	-1.404	-1.399	-1.392	-1.388	-1.382	-1.376	-1.370	-1.365	-1.359	-1.354	-1.348	-1.341	-1.335	-1.329	-1.321	-1.316	-1.310	-1.302	-1.298	-1.290	-1.285	-1.278	-1.272	-1.266	-1.259	-1.254	-1.248	-1.241	-1.234	-1.228	-1.222	-1.216	-1.210	-1.204	-1.199	-1.194	-1.188	-1.182	-1.178	-1.171	-1.168	-1.161	-1.158	-1.152	-1.149	-1.145	100.000	5.000	2.000	1.000	7.000	0.000	0.000	0.000	0.000	0.000	0.000	0.000	0.000	0.000	0.000	0.000	0.000	0.000	3.004	3.025	3.046	3.070	3.096	3.122	3.150	3.179	3.209	3.239	3.270	3.301	3.332	3.366	3.399	3.431	3.465	3.496	3.530	3.561	3.594	3.624	3.655	3.684	3.712	3.740	3.768	3.791	3.816	3.839	3.860	3.880	3.899	3.915	3.930	3.944	3.955	3.965	3.972	3.978	3.982	3.985	3.985	3.982	3.980	3.974	3.968	3.958	3.946	3.935	3.920	3.904	3.886	3.866	3.846	3.825	3.801	3.776	3.749	3.722	3.694	3.664	3.634	3.602	3.571	3.539	3.504	3.471	3.436	3.402	3.368	3.334	3.298	3.264	3.229	3.194	3.160	3.126	3.094	3.060	3.028	2.998	2.965	2.935	2.906	2.879	2.851	2.825	2.800	2.776	2.752	2.731	2.710	2.691	2.674	2.656	2.640	2.625	2.612	2.600	2.590	2.581	2.572	2.566	2.560	2.555	2.551	2.549	2.548	2.548	2.548	2.549	2.551	2.555	2.559	2.562	2.566	2.572	2.578	2.584	2.590	2.598	2.605	2.611	2.619	2.626	2.632	2.640	2.646	2.654	2.660	2.666	2.670	2.676	2.681	2.685	2.689	2.691	2.694	2.696	2.698	2.698	2.698	2.696	2.695	2.692	2.690	2.686	2.682	2.676	2.672	2.666	2.660	2.652	2.645	2.636	2.628	2.619	2.609	2.600	2.589	2.579	2.569	2.559	2.548	2.536	2.526	2.515	2.504	2.492	2.481	2.471	2.460	2.450	2.440	2.431	2.421	2.412	2.404	2.396	2.388	2.380	2.374	2.366	2.361	2.355	2.352	2.348	2.344	2.340	2.339	2.336	2.335	2.335	2.334	2.335	2.335	2.336	2.339	2.342	2.345	2.349	2.352	2.358	2.362	2.369	2.375	2.381	2.389	2.395	2.404	2.411	2.420	2.430	2.438	2.448	2.458	2.468	2.478	2.488	2.498	2.508	2.518	2.529	2.540	2.550	2.561	2.571	2.581	2.592	2.602	2.612	2.622	2.631	2.642	2.651	2.661	2.670	2.678	2.688	2.695	2.702	2.710	2.719	2.726	2.732	2.738	2.744	2.750	2.756	2.761	2.766	2.771	2.775	2.780	2.784	2.788	2.791	2.795	2.798	2.801	2.805	2.808	2.809	2.812	2.814	2.818	2.819	2.822	2.824	2.826	2.830	2.832	2.835	2.839	2.840	2.845	2.848	2.851	2.856	2.860	2.865	2.870	2.876	2.882	2.890	2.896	2.904	2.911	2.920	2.929	2.938	2.948	2.960	2.970	2.981	2.995	3.008	3.021	3.035	3.050	3.066	3.082	3.099	3.118	3.135	3.154	3.172	3.192	3.214	3.235	3.258	3.280	3.302	3.325	3.349	3.374	3.399	3.422	3.449	3.475	3.500	3.526	3.554	3.579	3.606	3.632	3.659	3.686	3.711	3.739	3.765	3.791	3.816	3.842	3.868	3.891	3.916	3.939	3.962	3.985	4.006	4.026	4.048	4.066	4.084	4.101	4.118	4.134	4.149	4.161	4.174	4.184	4.194	4.202	4.210	4.216	4.221	4.224	4.226	4.228	4.228	4.228	4.225	4.221	4.216	4.210	4.204	4.195	4.186	4.176	4.164	4.152	4.140	4.125	4.111	4.095	4.079	4.062	4.045	4.026	4.009	3.990	3.970	3.950	3.930	3.910	3.890	3.870	3.849	3.830	3.810	3.789	3.769	3.750	3.731	3.712	3.694	3.675	3.659	3.640	3.624	3.609	3.594	3.579	3.565	3.551	3.539	3.526	3.516	3.505	3.495	3.486	3.479	3.471	3.465	3.459	3.454	3.450	3.446	3.442	3.441	3.440	3.439	3.438	3.439	3.440	3.440	3.441	3.442	3.445	3.449	3.452	3.455	3.458	3.462	3.466	3.470	3.475	3.479	3.482	3.486	3.490	3.494	3.498	3.500	3.504	3.506	3.508	3.510	3.511	3.511	3.512	3.511	3.511	3.510	3.508	3.504	3.501	3.498	3.494	3.489	3.484	3.478	3.471	3.465	3.458	3.450	3.441	3.432	3.425	3.415	3.406	3.396	3.386	3.376	3.366	3.355	3.346	3.335	3.326	3.318	3.308	3.299	3.289	3.281	3.274	3.266	3.260	3.255	3.249	3.245	3.241	3.238	3.235	3.234	3.234	3.234	3.234	3.236	3.239	3.241	3.246	3.250	3.255	3.261	3.269	3.276	3.284	3.294	3.302	3.312	3.321	3.332	3.342	3.355	3.366	3.376	3.389	3.401	3.412	3.422	3.435	3.445	3.456	3.468	3.478	3.486	3.496	3.505	3.515	3.521	3.528	3.534	3.540	3.544	3.548	3.551	3.554	3.554	3.555	3.555	3.552	3.551	3.549	3.544	3.539	3.534	3.529	3.521	3.514	3.505	3.495	3.485	3.475	3.464	3.451	3.438	3.425	3.411	3.396	3.381	3.366	3.350	3.334	3.319	3.301	3.284	3.268	3.250	3.232	3.215	3.198	3.180	3.162	3.145	3.128	3.111	3.094	3.076	3.060	3.044	3.028	3.010	2.995	2.979	2.964	2.949	2.934	2.920	2.908	2.894	2.881	2.869	2.856	2.846	2.835	2.825	2.816	2.806	2.798	2.790	2.782	2.775	2.769	2.762	2.758	2.752	2.749	2.745	2.742	2.739	2.736	2.735	2.734	2.732	2.734	2.732	2.732	2.734	2.736	2.738	2.740	2.741	2.744	2.746	2.749	2.752	2.755	2.759	2.761	2.765	2.768	2.771	2.775	2.778	2.780	2.784	2.785	2.788	2.789	2.791	2.791	2.792	2.792	2.792	2.792	2.792	2.790	2.789	2.786	2.784	2.780	2.776	2.771	2.768	2.760	2.755	2.748	2.740	2.734	2.725	2.716	2.708	2.698	2.686	2.676	2.666	2.655	2.644	2.632	2.621	2.608	2.596	2.584	2.572	2.560	2.549	2.536	2.525	2.512	2.501	2.490	2.480	2.470	2.460	2.450	2.441	2.432	2.425	2.418	2.411	2.405	2.400	2.395	2.391	2.389	2.385	2.385	2.384	2.382	2.384	2.385	2.389	2.391	2.395	2.400	2.405	2.412	2.419	2.425	2.434	2.442	2.451	2.461	2.471	2.482	2.495	2.506	2.518	2.531	2.542	2.555	2.569	2.582	2.595	2.609	2.622	2.635	2.649	2.660	2.674	2.686	2.698	2.710	2.722	2.732	2.744	2.754	2.764	2.771	2.780	2.788	2.795	2.801	2.808	2.812	2.816	2.821	2.824	2.825	2.826	2.828	2.828	2.826	2.825	2.822	2.820	2.815	2.811	2.805	2.800	2.792	2.784	2.778	2.769	2.759	2.748	2.738	2.725	2.712	2.700	2.685	2.672	2.658	2.642	2.626	2.611	2.594	2.576	2.560	2.541	2.524	2.506	2.488	2.469	2.449	2.429	2.409	2.390	2.370	2.349	2.329	2.309	2.288	2.268	2.246	2.226	2.205	2.185	2.165	2.146	2.126	2.106	2.088	2.069	2.050	2.034	2.015	1.999	1.982	1.966	1.952	1.938	1.925	1.912	1.901	1.889	1.879	1.870	1.861	1.854	1.848	1.842	1.836	1.834	1.830	1.830	1.830	1.830	1.831	1.834	1.836	1.841	1.846	1.854	1.860	1.869	1.878	1.886	1.896	1.908	1.920	1.931	1.944	1.956	1.970	1.984	1.998	2.013	2.026	2.041	2.055	2.070	2.084	2.098	2.111	2.124	2.136	2.149	2.160	2.171	2.181	2.191	2.200	2.208	2.215	2.220	2.225	2.229	2.231	2.232	2.234	2.232	2.231	2.228	2.222	2.219	2.211	2.202	2.195	2.185	2.174	2.161	2.149	2.135	2.121	2.105	2.089	2.071	2.055	2.036	2.018	1.998	1.979	1.959	1.939	1.918	1.898	1.878	1.856	1.836	1.816	1.796	1.778	1.759	1.741	1.724	1.705	1.690	1.674	1.659	1.645	1.632	1.620	1.609	1.599	1.590	1.582	1.576	1.571	1.566	1.565	1.562	1.562	1.562	1.565	1.568	1.572	1.578	1.584	1.591	1.600	1.610	1.621	1.632	1.645	1.659	1.674	1.689	1.704	1.721	1.739	1.756	1.774	1.792	1.811	1.830	1.849	1.869	1.888	1.906	1.925	1.944	1.961	1.980	1.999	2.015	2.033	2.047	2.064	2.078	2.091	2.105	2.116	2.128	2.139	2.146	2.155	2.162	2.169	2.172	2.175	2.179	2.180	2.179	2.176	2.174	2.169	2.164	2.156	2.149	2.139	2.129	2.116	2.104	2.090	2.075	2.060	2.041	2.024	2.004	1.984	1.962	1.942	1.919	1.896	1.872	1.849	1.825	1.800	1.774	1.750	1.724	1.698	1.671	1.646	1.621	1.595	1.570	1.546	1.521	1.498	1.474	1.451	1.430	1.409	1.389	1.368	1.350	1.331	1.315	1.299	1.285	1.270	1.259	1.248	1.238	1.228	1.220	1.214	1.209	1.205	1.201	1.200	1.200	1.200	1.202	1.205	1.209	1.214	1.220	1.228	1.236	1.246	1.255	1.265	1.278	1.290	1.302	1.315	1.329	1.342	1.356	1.370	1.385	1.401	1.415	1.429	1.444	1.459	1.472	1.486	1.500	1.512	1.525	1.536	1.548	1.558	1.568	1.576	1.585	1.591	1.598	1.604	1.608	1.611	1.615	1.616	1.616	1.616	1.614	1.611	1.609	1.604	1.599	1.592	1.585	1.576	1.569	1.559	1.550	1.539	1.526	1.514	1.501	1.489	1.475	1.461	1.446	1.431	1.416	1.401	1.386	1.372	1.356	1.341	1.326	1.312	1.298	1.284	1.271	1.258	1.245	1.232	1.221	1.210	1.200	1.190	1.182	1.175	1.168	1.161	1.156	1.152	1.149	1.146	1.145	1.146	1.148	1.149	1.151	1.156	1.161	1.169	1.176	1.184	1.194	1.204	1.216	1.230	1.244	1.259	1.275	1.292	1.310	1.330	1.350	1.370	1.392	1.416	1.439	1.462	1.489	1.514	1.540	1.566	1.592	1.621	1.649	1.678	1.705	1.735	1.762	1.792	1.821	1.850	1.879	1.908	1.936	1.965	1.992	2.020	2.047	2.074	2.100	2.125	2.150	2.174	2.198	2.220	2.242	2.262	2.282	2.301	2.319	2.335	2.351	2.366	2.379	2.392	2.402	2.414	2.422	2.431	2.439	2.445	2.449	2.452	2.456	2.458	2.459	2.458	2.458	2.455	2.451	2.448	2.442	2.436	2.429	2.421	2.412	2.404	2.394	2.384	2.372	2.360	2.348	2.335	2.321	2.308	2.292	2.278	2.261	2.245	2.229	2.211	2.195	2.176	2.158	2.140	2.121	2.102	2.082	2.064	2.044	2.024	2.004	1.984	1.961	1.941	1.920	1.898	1.876	1.854	1.832	1.810	1.789	1.766	1.742	1.721	1.699	1.676	1.654	1.631	1.608	1.585	1.562	1.539	1.518	1.494	1.471	1.449	1.425	1.402	1.380	1.358	1.335	1.312	1.290	1.269	1.248	1.226	1.202	1.181	1.161	1.139	1.119	1.096	1.076	1.055	1.035	1.014	0.992	0.972	0.952	0.931	0.912	0.891	0.870	0.850	0.829	0.808	0.788	0.766	0.746	0.725	0.705	0.684	0.662	0.640	0.620	0.599	0.576	0.555	0.534	0.511	0.490	0.468	0.445	0.422	0.400	0.378	0.355	0.332	0.310	0.288	0.266	0.244	0.221	0.199	0.178	0.155	0.134	0.112	0.090	0.070	0.049	0.029	0.008	-0.011	-0.030	-0.050	-0.069	-0.088	-0.105	-0.122	-0.139	-0.155	-0.171	-0.186	-0.201	-0.215	-0.230	-0.242	-0.254	-0.268	-0.279	-0.289	-0.300	-0.309	-0.318	-0.326	-0.334	-0.340	-0.348	-0.354	-0.359	-0.364	-0.368	-0.371	-0.374	-0.378	-0.379	-0.380	-0.382	-0.384	-0.382	-0.382	-0.382	-0.381	-0.380	-0.378	-0.375	-0.374	-0.371	-0.368	-0.364	-0.361	-0.358	-0.352	-0.350	-0.345	-0.341	-0.336	-0.331	-0.328	-0.324	-0.320	-0.315	-0.310	-0.306	-0.302	-0.299	-0.295	-0.294	-0.290	-0.288	-0.285	-0.284	-0.281	-0.281	-0.280	-0.280	-0.280	-0.280	-0.281	-0.282	-0.285	-0.286	-0.290	-0.292	-0.296	-0.300	-0.304	-0.309	-0.312	-0.319	-0.325	-0.331	-0.338	-0.345	-0.351	-0.359	-0.368	-0.375	-0.382	-0.391	-0.399	-0.406	-0.416	-0.424	-0.431	-0.440	-0.448	-0.458	-0.464	-0.471	-0.479	-0.486	-0.492	-0.499	-0.506	-0.511	-0.515	-0.520	-0.525	-0.528	-0.531	-0.535	-0.536	-0.538	-0.539	-0.539	-0.538	-0.536	-0.535	-0.534	-0.530	-0.528	-0.522	-0.519	-0.512	-0.507	-0.501	-0.492	-0.486	-0.478	-0.468	-0.459	-0.450	-0.439	-0.428	-0.416	-0.404	-0.391	-0.379	-0.365	-0.352	-0.338	-0.324	-0.309	-0.294	-0.280	-0.264	-0.249	-0.232	-0.218	-0.201	-0.185	-0.170	-0.154	-0.139	-0.122	-0.106	-0.090	-0.076	-0.061	-0.046	-0.031	-0.016	-0.002	0.011	0.025	0.038	0.051	0.062	0.074	0.085	0.096	0.106	0.116	0.124	0.134	0.141	0.149	0.154	0.159	0.164	0.169	0.172	0.175	0.178	0.179	0.179	0.179	0.178	0.178	0.175	0.170	0.168	0.162	0.158	0.152	0.145	0.139	0.130	0.122	0.112	0.104	0.094	0.082	0.072	0.061	0.049	0.038	0.024	0.012	-0.001	-0.015	-0.028	-0.041	-0.055	-0.069	-0.084	-0.096	-0.111	-0.125	-0.140	-0.154	-0.168	-0.181	-0.194	-0.208	-0.220	-0.234	-0.245	-0.258	-0.270	-0.281	-0.291	-0.302	-0.312	-0.324	-0.332	-0.341	-0.351	-0.359	-0.366	-0.374	-0.380	-0.386	-0.394	-0.399	-0.402	-0.408	-0.411	-0.415	-0.418	-0.420	-0.421	-0.422	-0.425	-0.425	-0.425	-0.425	-0.422	-0.422	-0.420	-0.419	-0.416	-0.415	-0.411	-0.409	-0.405	-0.401	-0.398	-0.394	-0.390	-0.385	-0.382	-0.378	-0.372	-0.369	-0.365	-0.361	-0.358	-0.354	-0.349	-0.345	-0.342	-0.340	-0.338	-0.336	-0.334	-0.332	-0.331	-0.331	-0.330	-0.330	-0.331	-0.334	-0.334	-0.336	-0.339	-0.341	-0.344	-0.348	-0.351	-0.356	-0.361	-0.365	-0.370	-0.376	-0.382	-0.389	-0.394	-0.400	-0.406	-0.414	-0.420	-0.426	-0.432	-0.439	-0.445	-0.451	-0.458	-0.462	-0.466	-0.471	-0.476	-0.481	-0.484	-0.488	-0.490	-0.492	-0.494	-0.496	-0.496	-0.496	-0.498	-0.496	-0.495	-0.494	-0.491	-0.489	-0.486	-0.484	-0.480	-0.476	-0.472	-0.469	-0.465	-0.459	-0.455	-0.450	-0.446	-0.441	-0.438	-0.432	-0.430	-0.426	-0.422	-0.420	-0.419	-0.416	-0.415	-0.414	-0.414	-0.415	-0.416	-0.418	-0.420	-0.424	-0.428	-0.432	-0.438	-0.444	-0.451	-0.460	-0.469	-0.478	-0.489	-0.499	-0.511	-0.522	-0.535	-0.549	-0.562	-0.576	-0.590	-0.605	-0.621	-0.635	-0.651	-0.666	-0.682	-0.698	-0.712	-0.728	-0.742	-0.758	-0.771	-0.785	-0.799	-0.812	-0.825	-0.836	-0.849	-0.859	-0.869	-0.878	-0.888	-0.894	-0.901	-0.906	-0.911	-0.915	-0.919	-0.921	-0.921	-0.922	-0.922	-0.921	-0.918	-0.916	-0.912	-0.908	-0.901	-0.896	-0.889	-0.881	-0.872	-0.864	-0.854	-0.842	-0.834	-0.821	-0.810	-0.798	-0.785	-0.772	-0.759	-0.745	-0.732	-0.719	-0.705	-0.690	-0.678	-0.664	-0.650	-0.638	-0.624	-0.612	-0.600	-0.588	-0.575	-0.565	-0.554	-0.544	-0.535	-0.525	-0.516	-0.510	-0.502	-0.496	-0.490	-0.485	-0.481	-0.479	-0.476	-0.474	-0.474	-0.475	-0.476	-0.478	-0.480	-0.484	-0.489	-0.495	-0.501	-0.509	-0.518	-0.526	-0.536	-0.548	-0.558	-0.570	-0.582	-0.595	-0.610	-0.624	-0.639	-0.655	-0.671	-0.688	-0.704	-0.721	-0.738	-0.756	-0.774	-0.790	-0.809	-0.826	-0.844	-0.862	-0.880	-0.898	-0.914	-0.931	-0.949	-0.964	-0.980	-0.995	-1.010	-1.024	-1.038	-1.050	-1.064	-1.075	-1.088	-1.096	-1.108	-1.116	-1.124	-1.131	-1.139	-1.145	-1.149	-1.155	-1.158	-1.160	-1.162	-1.164	-1.164	-1.164	-1.162	-1.160	-1.159	-1.155	-1.151	-1.148	-1.141	-1.136	-1.130	-1.122	-1.115	-1.106	-1.098	-1.089	-1.080	-1.069	-1.059	-1.048	-1.038	-1.026	-1.015	-1.005	-0.994	-0.981	-0.970	-0.958	-0.946	-0.935	-0.924	-0.912	-0.901	-0.890	-0.880	-0.869	-0.859	-0.848	-0.838	-0.829	-0.819	-0.811	-0.801	-0.794	-0.788	-0.780	-0.772	-0.765	-0.760	-0.754	-0.750	-0.745	-0.740	-0.738	-0.734	-0.731	-0.728	-0.725	-0.724	-0.722	-0.720	-0.719	-0.719	-0.719	-0.716	-0.718	-0.718	-0.716	-0.718	-0.718	-0.718	-0.718	-0.718	-0.719	-0.718	-0.718	-0.716	-0.716	-0.716	-0.714	-0.714	-0.711	-0.709	-0.706	-0.704	-0.700	-0.696	-0.692	-0.686	-0.682	-0.676	-0.670	-0.662	-0.655	-0.648	-0.639	-0.629	-0.620	-0.609	-0.596	-0.585	-0.572	-0.559	-0.545	-0.531	-0.515	-0.500	-0.484	-0.468	-0.449	-0.431	-0.412	-0.394	-0.372	-0.352	-0.331	-0.310	-0.288	-0.265	-0.242	-0.220	-0.195	-0.171	-0.146	-0.121	-0.096	-0.071	-0.046	-0.020	0.005	0.031	0.058	0.084	0.110	0.135	0.161	0.188	0.212	0.238	0.262	0.286	0.310	0.334	0.356	0.379	0.400	0.421	0.441	0.460	0.480	0.498	0.514	0.529	0.544	0.556	0.569	0.580	0.589	0.598	0.605	0.610	0.616	0.619	0.620	0.620	0.620	0.618	0.614	0.609	0.601	0.594	0.584	0.572	0.561	0.549	0.534	0.519	0.501	0.482	0.464	0.444	0.422	0.401	0.378	0.355	0.331	0.306	0.282	0.256	0.231	0.206	0.179	0.154	0.128	0.101	0.076	0.052	0.028	0.002	-0.020	-0.044	-0.066	-0.086	-0.108	-0.126	-0.145	-0.161	-0.179	-0.192	-0.205	-0.218	-0.229	-0.238	-0.245	-0.251	-0.256	-0.259	-0.261	-0.261	-0.259	-0.256	-0.252	-0.246	-0.239	-0.230	-0.221	-0.209	-0.195	-0.181	-0.166	-0.151	-0.134	-0.115	-0.095	-0.075	-0.055	-0.034	-0.011	0.011	0.034	0.058	0.081	0.105	0.129	0.152	0.175	0.199	0.221	0.244	0.266	0.286	0.308	0.328	0.346	0.365	0.384	0.399	0.414	0.428	0.440	0.451	0.461	0.470	0.478	0.484	0.489	0.491	0.494	0.494	0.492	0.491	0.488	0.482	0.476	0.469	0.460	0.450	0.439	0.426	0.412	0.399	0.384	0.366	0.351	0.332	0.314	0.295	0.275	0.255	0.235	0.215	0.195	0.174	0.152	0.132	0.111	0.090	0.070	0.049	0.030	0.010	-0.009	-0.026	-0.044	-0.062	-0.079	-0.094	-0.109	-0.124	-0.138	-0.151	-0.164	-0.175	-0.184	-0.194	-0.202	-0.210	-0.218	-0.225	-0.230	-0.234	-0.238	-0.241	-0.244	-0.246	-0.248	-0.248	-0.248	-0.248	-0.246	-0.244	-0.242	-0.239	-0.236	-0.235	-0.231	-0.228	-0.224	-0.220	-0.215	-0.211	-0.206	-0.202	-0.198	-0.194	-0.190	-0.186	-0.181	-0.178	-0.174	-0.170	-0.166	-0.162	-0.160	-0.158	-0.155	-0.152	-0.151	-0.150	-0.148	-0.146	-0.146	-0.148	-0.146	-0.148	-0.149	-0.150	-0.151	-0.152	-0.156	-0.159	-0.161	-0.165	-0.169	-0.172	-0.176	-0.182	-0.188	-0.194	-0.200	-0.206	-0.214	-0.220	-0.228	-0.235	-0.244	-0.251	-0.260	-0.269	-0.279	-0.288	-0.298	-0.309	-0.318	-0.329	-0.339	-0.350	-0.361	-0.371	-0.382	-0.392	-0.402	-0.414	-0.424	-0.435	-0.445	-0.455	-0.464	-0.472	-0.481	-0.490	-0.499	-0.506	-0.512	-0.519	-0.525	-0.529	-0.534	-0.536	-0.539	-0.541	-0.541	-0.541	-0.540	-0.539	-0.535	-0.532	-0.526	-0.521	-0.514	-0.505	-0.496	-0.486	-0.475	-0.462	-0.450	-0.435	-0.420	-0.404	-0.389	-0.371	-0.352	-0.334	-0.315	-0.294	-0.275	-0.254	-0.234	-0.211	-0.189	-0.168	-0.146	-0.125	-0.102	-0.081	-0.061	-0.040	-0.020	-0.001	0.019	0.036	0.055	0.071	0.088	0.102	0.116	0.128	0.140	0.151	0.160	0.168	0.175	0.181	0.185	0.188	0.190	0.190	0.190	0.188	0.186	0.181	0.178	0.170	0.162	0.155	0.146	0.136	0.126	0.114	0.101	0.090	0.076	0.062	0.049	0.034	0.020	0.006	-0.010	-0.024	-0.039	-0.052	-0.068	-0.081	-0.095	-0.108	-0.120	-0.132	-0.144	-0.155	-0.165	-0.174	-0.182	-0.191	-0.199	-0.204	-0.210	-0.214	-0.218	-0.220	-0.221	-0.222	-0.224	-0.222	-0.221	-0.218	-0.215	-0.211	-0.206	-0.201	-0.195	-0.189	-0.181	-0.174	-0.166	-0.158	-0.149	-0.139	-0.130	-0.120	-0.111	-0.100	-0.090	-0.082	-0.071	-0.062	-0.052	-0.044	-0.035	-0.028	-0.019	-0.011	-0.004	0.002	0.009	0.014	0.019	0.022	0.026	0.029	0.030	0.030	0.031	0.031	0.030	0.026	0.024	0.020	0.016	0.010	0.004	-0.004	-0.011	-0.021	-0.030	-0.040	-0.051	-0.064	-0.076	-0.089	-0.102	-0.115	-0.130	-0.145	-0.160	-0.178	-0.192	-0.209	-0.225	-0.242	-0.260	-0.275	-0.292	-0.309	-0.326	-0.344	-0.360	-0.376	-0.392	-0.408	-0.422	-0.438	-0.451	-0.466	-0.479	-0.492	-0.504	-0.515	-0.526	-0.536	-0.545	-0.554	-0.561	-0.568	-0.574	-0.580	-0.584	-0.588	-0.591	-0.594	-0.594	-0.595	-0.595	-0.595	-0.594	-0.591	-0.589	-0.584	-0.581	-0.576	-0.571	-0.566	-0.560	-0.552	-0.548	-0.540	-0.532	-0.524	-0.518	-0.509	-0.500	-0.494	-0.485	-0.476	-0.469	-0.461	-0.452	-0.446	-0.439	-0.432	-0.426	-0.421	-0.416	-0.412	-0.408	-0.404	-0.401	-0.399	-0.398	-0.396	-0.396	-0.398	-0.399	-0.401	-0.405	-0.409	-0.415	-0.420	-0.429	-0.436	-0.446	-0.456	-0.466	-0.479	-0.492	-0.506	-0.524	-0.540	-0.556	-0.576	-0.595	-0.615	-0.638	-0.660	-0.682	-0.708	-0.731	-0.759	-0.785	-0.812	-0.841	-0.870	-0.901	-0.930	-0.962	-0.994	-1.026	-1.059	-1.091	-1.124	-1.158	-1.191	-1.225	-1.259	-1.291	-1.326	-1.360	-1.391	-1.425	-1.456	-1.489	-1.520	-1.549	-1.579	-1.608	-1.635	-1.660	-1.686	-1.710	-1.732	-1.754	-1.774	-1.792	-1.809	-1.825	-1.839	-1.851	-1.862	-1.871	-1.878	-1.884	-1.888	-1.890	-1.890	-1.889	-1.886	-1.881	-1.875	-1.866	-1.858	-1.846	-1.834	-1.820	-1.805	-1.789	-1.772	-1.754	-1.735	-1.715	-1.695	-1.675	-1.652	-1.632	-1.610	-1.590	-1.569	-1.549	-1.528	-1.508	-1.488	-1.470	-1.452	-1.436	-1.421	-1.408	-1.395	-1.384	-1.374	-1.366	-1.361	-1.356	-1.355	-1.355	-1.356	-1.361	-1.368	-1.375	-1.385	-1.400	-1.415	-1.434	-1.452	-1.475	-1.499	-1.525	-1.552	-1.584	-1.615	-1.649	-1.685	-1.721	-1.760	-1.800	-1.842	-1.884	-1.928	-1.972	-2.018	-2.064	-2.110	-2.158	-2.205	-2.251	-2.300	-2.348	-2.395	-2.441	-2.488	-2.532	-2.579	-2.622	-2.665	-2.708	-2.749	-2.789	-2.825	-2.864	-2.898	-2.931	-2.964	-2.994	-3.022	-3.049	-3.072	-3.096	-3.116	-3.135	-3.151	-3.165	-3.179	-3.190	-3.199	-3.205	-3.209	-3.212	-3.212	-3.212	-3.210	-3.205	-3.199	-3.191	-3.181	-3.170	-3.158	-3.142	-3.128	-3.110	-3.091	-3.072	-3.051	-3.030	-3.009	-2.984	-2.960	-2.935	-2.910	-2.885	-2.859	-2.831	-2.805	-2.778	-2.750	-2.722	-2.696	-2.668	-2.641	-2.614	-2.588	-2.560	-2.535	-2.510	-2.485	-2.460	-2.438	-2.415	-2.394	-2.372	-2.352	-2.334	-2.315	-2.298	-2.281	-2.266	-2.254	-2.240	-2.229	-2.219	-2.210	-2.202	-2.196	-2.191	-2.188	-2.184	-2.184	-2.182	-2.184	-2.186	-2.189	-2.192	-2.199	-2.206	-2.214	-2.222	-2.232	-2.242	-2.255	-2.268	-2.282	-2.296	-2.311	-2.329	-2.345	-2.362	-2.381	-2.401	-2.420	-2.440	-2.462	-2.482	-2.504	-2.528	-2.550	-2.572	-2.596	-2.620	-2.644	-2.669	-2.694	-2.718	-2.742	-2.768	-2.794	-2.818	-2.844	-2.870	-2.895	-2.920	-2.946	-2.972	-2.998	-3.024	-3.049	-3.075	-3.100	-3.126	-3.151	-3.176	-3.202	-3.228	-3.252	-3.278	-3.302	-3.328	-3.352	-3.375	-3.400	-3.422	-3.448	-3.470	-3.491	-3.515	-3.538	-3.559	-3.580	-3.601	-3.621	-3.642	-3.662	-3.682	-3.701	-3.719	-3.738	-3.755	-3.774	-3.791	-3.808	-3.822	-3.839	-3.854	-3.869	-3.882	-3.898	-3.911	-3.925	-3.938	-3.950	-3.962	-3.975	-3.986	-3.998	-4.009	-4.020	-4.030	-4.040	-4.050	-4.060	-4.069	-4.079	-4.088	-4.096	-4.105	-4.114	-4.121	-4.129	-4.138	-4.145	-4.152	-4.160	-4.168	-4.174	-4.181	-4.188	-4.194	-4.200	-4.205	-4.210	-4.215	-4.219	-4.224	-4.228	-4.230	-4.231	-4.235	-4.236	-4.236	-4.236	-4.236	-4.235	-4.234	-4.230	-4.228	-4.222	-4.218	-4.212	-4.205	-4.198	-4.190	-4.180	-4.169	-4.159	-4.146	-4.132	-4.119	-4.104	-4.088	-4.070	-4.052	-4.034	-4.014	-3.994	-3.974	-3.951	-3.930	-3.908	-3.882	-3.859	-3.834	-3.809	-3.785	-3.759	-3.732	-3.706	-3.680	-3.652	-3.628	-3.600	-3.575	-3.549	-3.522	-3.498	-3.472	-3.449	-3.425	-3.401	-3.380	-3.358	-3.336	-3.316	-3.298	-3.280	-3.262	-3.246	-3.231	-3.218	-3.205	-3.194	-3.184	-3.174	-3.166	-3.159	-3.154	-3.150	-3.148	-3.146	-3.146	-3.148	-3.150	-3.152	-3.158	-3.165	-3.172	-3.180	-3.190	-3.201	-3.211	-3.225	-3.238	-3.251	-3.268	-3.282	-3.299	-3.316	-3.334	-3.352	-3.370	-3.390	-3.410	-3.430	-3.450	-3.470	-3.491	-3.511	-3.531	-3.551	-3.572	-3.592	-3.611	-3.631	-3.651	-3.669	-3.688	-3.705	-3.722	-3.739	-3.756	-3.771	-3.786	-3.801	-3.815	-3.828	-3.840	-3.851	-3.861	-3.872	-3.880	-3.889	-3.896	-3.902	-3.909	-3.912	-3.916	-3.919	-3.921	-3.921	-3.922	-3.921	-3.920	-3.918	-3.914	-3.910	-3.905	-3.899	-3.892	-3.886	-3.878	-3.869	-3.859	-3.849	-3.839	-3.828	-3.815	-3.804	-3.790	-3.776	-3.762	-3.748	-3.734	-3.719	-3.702	-3.688	-3.671	-3.655	-3.638	-3.621	-3.604	-3.588	-3.570	-3.552	-3.536	-3.519	-3.502	-3.485	-3.470	-3.452	-3.436	-3.420	-3.405	-3.390	-3.374	-3.360	-3.345	-3.331	-3.319	-3.305	-3.294	-3.282	-3.271	-3.260	-3.251	-3.241	-3.232	-3.225	-3.218	-3.210	-3.205	-3.200	-3.194	-3.191	-3.188	-3.186	-3.184	-3.182	-3.182	-3.182	-3.184	-3.185	-3.188	-3.189	-3.191	-3.195	-3.200	-3.204	-3.209	-3.214	-3.220	-3.225	-3.231	-3.238	-3.245	-3.251	-3.256	-3.264	-3.269	-3.275	-3.281	-3.286	-3.291	-3.298	-3.301	-3.306	-3.310	-3.314	-3.316	-3.318	-3.320	-3.320	-3.320	-3.319	-3.316	-3.315	-3.310	-3.306	-3.301	-3.295	-3.289	-3.281	-3.272	-3.262	-3.252	-3.241	-3.229	-3.215	-3.202	-3.188	-3.174	-3.158	-3.141	-3.122	-3.106	-3.088	-3.069	-3.050	-3.030	-3.010	-2.990	-2.969	-2.949	-2.928	-2.908	-2.888	-2.868	-2.848	-2.828	-2.808	-2.789	-2.770	-2.751	-2.734	-2.716	-2.700	-2.684	-2.670	-2.655	-2.642	-2.630	-2.618	-2.608	-2.599	-2.589	-2.580	-2.574	-2.569	-2.562	-2.559	-2.556	-2.552	-2.551	-2.550	-2.550	-2.551	-2.552	-2.555	-2.556	-2.560	-2.564	-2.568	-2.571	-2.578	-2.581	-2.586	-2.590	-2.595	-2.599	-2.604	-2.608	-2.611	-2.614	-2.616	-2.618	-2.619	-2.618	-2.618	-2.615	-2.610	-2.606	-2.600	-2.592	-2.584	-2.574	-2.562	-2.549	-2.534	-2.516	-2.499	-2.480	-2.459	-2.435	-2.411	-2.384	-2.356	-2.326	-2.295	-2.262	-2.229	-2.192	-2.156	-2.118	-2.078	-2.038	-1.995	-1.954	-1.911	-1.866	-1.821	-1.776	-1.730	-1.686	-1.641	-1.596	-1.551	-1.506	-1.462	-1.419	-1.378	-1.336	-1.296	-1.258	-1.220	-1.184	-1.150	-1.118	-1.088	-1.059	-1.032	-1.010	-0.988	-0.969	-0.954	-0.940	-0.929	-0.920	-0.914	-0.911	-0.911	-0.915	-0.921	-0.929	-0.941	-0.955	-0.972	-0.992	-1.014	-1.038	-1.065	-1.096	-1.126	-1.161	-1.196	-1.235	-1.274	-1.315	-1.358	-1.401	-1.446	-1.492	-1.539	-1.586	-1.634	-1.682	-1.731	-1.779	-1.828	-1.875	-1.922	-1.969	-2.015	-2.060	-2.104	-2.146	-2.188	-2.228	-2.266	-2.301	-2.336	-2.369	-2.399	-2.428	-2.454	-2.479	-2.499	-2.519	-2.536	-2.551	-2.562	-2.572	-2.580	-2.584	-2.588	-2.586	-2.585	-2.580	-2.574	-2.564	-2.552	-2.540	-2.525	-2.508	-2.489	-2.468	-2.444	-2.420	-2.394	-2.366	-2.338	-2.309	-2.276	-2.244	-2.211	-2.175	-2.141	-2.106	-2.070	-2.034	-1.998	-1.960	-1.924	-1.886	-1.849	-1.811	-1.775	-1.738	-1.701	-1.666	-1.631	-1.596	-1.562	-1.529	-1.496	-1.466	-1.435	-1.406	-1.378	-1.351	-1.325	-1.300	-1.276	-1.255	-1.235	-1.216	-1.199	-1.182	-1.169	-1.155	-1.144	-1.134	-1.125	-1.120	-1.114	-1.110	-1.108	-1.108	-1.109	-1.111	-1.114	-1.119	-1.125	-1.132	-1.141	-1.151	-1.162	-1.175	-1.188	-1.202	-1.218	-1.234	-1.250	-1.268	-1.285	-1.302	-1.321	-1.341	-1.361	-1.380	-1.399	-1.419	-1.439	-1.458	-1.476	-1.494	-1.512	-1.530	-1.546	-1.562	-1.579	-1.592	-1.606	-1.619	-1.631	-1.642	-1.650	-1.660	-1.666	-1.672	-1.678	-1.680	-1.682	-1.685	-1.684	-1.682	-1.679	-1.676	-1.671	-1.665	-1.656	-1.648	-1.639	-1.629	-1.618	-1.605	-1.592	-1.579	-1.564	-1.549	-1.534	-1.519	-1.502	-1.486	-1.470	-1.454	-1.438	-1.422	-1.406	-1.391	-1.378	-1.362	-1.349	-1.336	-1.324	-1.314	-1.302	-1.294	-1.286	-1.279	-1.274	-1.270	-1.266	-1.265	-1.265	-1.266	-1.269	-1.272	-1.278	-1.286	-1.294	-1.305	-1.316	-1.329	-1.344	-1.360	-1.378	-1.395	-1.414	-1.435	-1.458	-1.480	-1.504	-1.528	-1.554	-1.579	-1.606	-1.634	-1.661	-1.690	-1.719	-1.748	-1.778	-1.806	-1.836	-1.865	-1.894	-1.922	-1.950	-1.978	-2.005	-2.033	-2.058	-2.082	-2.106	-2.131	-2.154	-2.175	-2.195	-2.214	-2.232	-2.249	-2.266	-2.280	-2.292	-2.305	-2.316	-2.325	-2.332	-2.340	-2.345	-2.349	-2.351	-2.354	-2.354	-2.352	-2.350	-2.346	-2.342	-2.335	-2.329	-2.319	-2.311	-2.300	-2.288	-2.274	-2.260	-2.245	-2.230	-2.214	-2.196	-2.176	-2.158	-2.138	-2.116	-2.095	-2.074	-2.051	-2.029	-2.004	-1.980	-1.956	-1.930	-1.905	-1.879	-1.854	-1.828	-1.801	-1.774	-1.748	-1.720	-1.694	-1.666	-1.641	-1.614	-1.588	-1.561	-1.535	-1.508	-1.482	-1.458	-1.431	-1.408	-1.382	-1.360	-1.336	-1.314	-1.292	-1.270	-1.249	-1.229	-1.210	-1.190	-1.171	-1.154	-1.138	-1.121	-1.105	-1.090	-1.076	-1.062	-1.049	-1.038	-1.026	-1.016	-1.006	-0.998	-0.989	-0.981	-0.975	-0.969	-0.962	-0.958	-0.952	-0.949	-0.945	-0.942	-0.939	-0.936	-0.935	-0.932	-0.930	-0.929	-0.926	-0.925	-0.924	-0.922	-0.921	-0.919	-0.918	-0.916	-0.914	-0.912	-0.910	-0.906	-0.904	-0.900	-0.898	-0.892	-0.888	-0.884	-0.879	-0.872	-0.866	-0.859	-0.852	-0.845	-0.836	-0.829	-0.820	-0.810	-0.801	-0.792	-0.782	-0.771	-0.761	-0.751	-0.740	-0.730	-0.720	-0.710	-0.701	-0.691	-0.681	-0.672	-0.664	-0.655	-0.646	-0.639	-0.631	-0.625	-0.619	-0.614	-0.609	-0.606	-0.602	-0.601	-0.601	-0.601	-0.602	-0.604	-0.608	-0.612	-0.618	-0.624	-0.631	-0.640	-0.650	-0.661	-0.674	-0.688	-0.700	-0.716	-0.732	-0.749	-0.768	-0.788	-0.808	-0.828	-0.849	-0.872	-0.894	-0.919	-0.942	-0.968	-0.991	-1.016	-1.042	-1.069	-1.094	-1.120	-1.146	-1.172	-1.199	-1.225	-1.250	-1.275	-1.299	-1.322	-1.348	-1.370	-1.392	-1.415	-1.436	-1.456	-1.476	-1.495	-1.512	-1.530	-1.546	-1.560	-1.575	-1.588	-1.600	-1.610	-1.620	-1.628	-1.635	-1.641	-1.646	-1.649	-1.652	-1.654	-1.655	-1.654	-1.652	-1.651	-1.649	-1.644	-1.638	-1.632	-1.625	-1.619	-1.609	-1.601	-1.591	-1.581	-1.570	-1.560	-1.549	-1.538	-1.525	-1.514	-1.501	-1.490	-1.478	-1.466	-1.455	-1.442	-1.432	-1.421	-1.411	-1.402	-1.392	-1.385	-1.378	-1.369	-1.364	-1.358	-1.354	-1.350	-1.348	-1.346	-1.346	-1.348	-1.349	-1.351	-1.355	-1.361	-1.368	-1.375	-1.385	-1.396	-1.409	-1.421	-1.436	-1.451	-1.469	-1.488	-1.506	-1.526	-1.548	-1.570	-1.594	-1.619	-1.644	-1.670	-1.696	-1.725	-1.754	-1.782	-1.812	-1.842	-1.874	-1.904	-1.935	-1.966	-1.999	-2.030	-2.060	-2.092	-2.124	-2.155	-2.186	-2.216	-2.248	-2.278	-2.305	-2.334	-2.361	-2.389	-2.415	-2.441	-2.465	-2.490	-2.512	-2.535	-2.556	-2.576	-2.596	-2.615	-2.631	-2.648	-2.664	-2.678	-2.692	-2.705	-2.716	-2.728	-2.738	-2.746	-2.755	-2.762	-2.769	-2.774	-2.779	-2.784	-2.788	-2.791	-2.792	-2.795	-2.796	-2.796	-2.796	-2.796	-2.795	-2.795	-2.792	-2.791	-2.789	-2.786	-2.784	-2.780	-2.779	-2.775	-2.771	-2.768	-2.764	-2.760	-2.756	-2.751	-2.749	-2.744	-2.741	-2.736	-2.732	-2.729	-2.725	-2.721	-2.718	-2.714	-2.710	-2.706	-2.702	-2.699	-2.696	-2.694	-2.691	-2.689	-2.685	-2.682	-2.681	-2.679	-2.676	-2.675	-2.674	-2.671	-2.671	-2.670	-2.669	-2.668	-2.668	-2.668	-2.666	-2.668	-2.668	-2.668	-2.668	-2.670	-2.670	-2.671	-2.672	-2.674	-2.675	-2.676	-2.679	-2.679	-2.681	-2.681	-2.682	-2.684	-2.685	-2.685	-2.685	-2.685	-2.685	-2.685	-2.685	-2.684	-2.682	-2.680	-2.679	-2.676	-2.674	-2.670	-2.666	-2.661	-2.656	-2.650	-2.645	-2.639	-2.631	-2.624	-2.615	-2.606	-2.596	-2.588	-2.578	-2.566	-2.555	-2.542	-2.531	-2.519	-2.505	-2.492	-2.479	-2.465	-2.451	-2.436	-2.422	-2.409	-2.394	-2.380	-2.366	-2.352	-2.340	-2.325	-2.312	-2.300	-2.288	-2.276	-2.265	-2.255	-2.245	-2.235	-2.226	-2.219	-2.211	-2.205	-2.199	-2.194	-2.190	-2.189	-2.185	-2.184	-2.184	-2.184	-2.185	-2.186	-2.190	-2.195	-2.200	-2.205	-2.211	-2.219	-2.225	-2.234	-2.242	-2.251	-2.261	-2.271	-2.281	-2.292	-2.302	-2.314	-2.324	-2.336	-2.346	-2.358	-2.368	-2.379	-2.388	-2.399	-2.408	-2.416	-2.424	-2.432	-2.440	-2.448	-2.452	-2.459	-2.462	-2.468	-2.471	-2.472	-2.475	-2.476	-2.476	-2.475	-2.474	-2.471	-2.469	-2.466	-2.461	-2.458	-2.451	-2.445	-2.438	-2.431	-2.424	-2.416	-2.408	-2.400	-2.392	-2.384	-2.375	-2.366	-2.356	-2.349	-2.340	-2.332	-2.324	-2.315	-2.308	-2.301	-2.294	-2.288	-2.282	-2.276	-2.272	-2.268	-2.264	-2.262	-2.259	-2.258	-2.258	-2.259	-2.259	-2.260	-2.262	-2.268	-2.270	-2.275	-2.281	-2.286	-2.294	-2.301	-2.310	-2.318	-2.329	-2.338	-2.349	-2.360	-2.371	-2.385	-2.396	-2.410	-2.422	-2.438	-2.451	-2.465	-2.481	-2.495	-2.511	-2.526	-2.542	-2.559	-2.574	-2.591	-2.606	-2.624	-2.639	-2.656	-2.672	-2.690	-2.706	-2.722	-2.740	-2.756	-2.772	-2.789	-2.805	-2.822	-2.839	-2.856	-2.872	-2.889	-2.906	-2.922	-2.939	-2.955	-2.972	-2.990	-3.005	-3.022	-3.039	-3.056	-3.071	-3.089	-3.106	-3.121	-3.139	-3.154	-3.171	-3.188	-3.202	-3.220	-3.235	-3.251	-3.265	-3.280	-3.295	-3.310	-3.324	-3.336	-3.350	-3.364	-3.375	-3.388	-3.400	-3.410	-3.420	-3.430	-3.440	-3.448	-3.455	-3.461	-3.469	-3.474	-3.478	-3.482	-3.485	-3.486	-3.488	-3.488	-3.486	-3.485	-3.481	-3.478	-3.472	-3.468	-3.460	-3.454	-3.445	-3.435	-3.424	-3.414	-3.400	-3.388	-3.374	-3.359	-3.342	-3.326	-3.310	-3.291	-3.272	-3.254	-3.232	-3.214	-3.191	-3.170	-3.148	-3.125	-3.102	-3.080	-3.055	-3.031	-3.008	-2.982	-2.958	-2.934	-2.909	-2.884	-2.860	-2.834	-2.809	-2.784	-2.759	-2.734	-2.709	-2.685	-2.660	-2.636	-2.611	-2.588	-2.562	-2.539	-2.515	-2.491	-2.469	-2.445	-2.422	-2.400	-2.379	-2.356	-2.335	-2.312	-2.291	-2.271	-2.250	-2.229	-2.209	-2.190	-2.169	-2.149	-2.131	-2.111	-2.094	-2.075	-2.058	-2.040	-2.022	-2.005	-1.988	-1.971	-1.955	-1.939	-1.924	-1.908	-1.892	-1.878	-1.862	-1.849	-1.835	-1.820	-1.808	-1.795	-1.782	-1.770	-1.758	-1.746	-1.735	-1.725	-1.714	-1.704	-1.695	-1.685	-1.676	-1.668	-1.660	-1.652	-1.644	-1.638	-1.631	-1.625	-1.620	-1.615	-1.610	-1.605	-1.601	-1.598	-1.594	-1.591	-1.589	-1.588	-1.586	-1.584	-1.582	-1.582	-1.584	-1.584	-1.585	-1.585	-1.588	-1.590	-1.592	-1.596	-1.599	-1.604	-1.608	-1.612	-1.619	-1.624	-1.630	-1.638	-1.645	-1.654	-1.661	-1.671	-1.681	-1.690	-1.701	-1.712	-1.724	-1.738	-1.750	-1.764	-1.778	-1.791	-1.806	-1.822	-1.838	-1.854	-1.870	-1.888	-1.905	-1.924	-1.942	-1.961	-1.980	-1.999	-2.018	-2.038	-2.056	-2.076	-2.096	-2.116	-2.135	-2.156	-2.176	-2.195	-2.214	-2.232	-2.251	-2.270	-2.286	-2.304	-2.320	-2.336	-2.352	-2.366	-2.381	-2.395	-2.408	-2.419	-2.430	-2.440	-2.450	-2.459	-2.466	-2.474	-2.479	-2.484	-2.489	-2.491	-2.492	-2.495	-2.496	-2.495	-2.494	-2.492	-2.490	-2.486	-2.482	-2.479	-2.474	-2.469	-2.462	-2.456	-2.451	-2.445	-2.439	-2.431	-2.424	-2.419	-2.411	-2.404	-2.399	-2.392	-2.388	-2.382	-2.378	-2.374	-2.370	-2.366	-2.365	-2.362	-2.362	-2.362	-2.362	-2.364	-2.365	-2.369	-2.371	-2.376	-2.381	-2.388	-2.394	-2.401	-2.409	-2.416	-2.425	-2.436	-2.445	-2.455	-2.468	-2.478	-2.489	-2.501	-2.512	-2.525	-2.538	-2.548	-2.561	-2.572	-2.584	-2.595	-2.605	-2.615	-2.625	-2.634	-2.641	-2.650	-2.656	-2.661	-2.668	-2.671	-2.675	-2.676	-2.678	-2.678	-2.676	-2.675	-2.671	-2.666	-2.661	-2.655	-2.648	-2.639	-2.629	-2.618	-2.606	-2.594	-2.579	-2.565	-2.549	-2.532	-2.516	-2.498	-2.480	-2.460	-2.441	-2.420	-2.400	-2.379	-2.358	-2.336	-2.315	-2.294	-2.271	-2.250	-2.229	-2.206	-2.186	-2.165	-2.145	-2.125	-2.104	-2.085	-2.066	-2.047	-2.030	-2.014	-1.998	-1.981	-1.968	-1.954	-1.940	-1.929	-1.916	-1.906	-1.896	-1.886	-1.879	-1.871	-1.865	-1.859	-1.852	-1.849	-1.845	-1.842	-1.841	-1.839	-1.839	-1.839	-1.839	-1.840	-1.841	-1.844	-1.846	-1.850	-1.852	-1.858	-1.861	-1.866	-1.872	-1.878	-1.884	-1.890	-1.895	-1.902	-1.909	-1.916	-1.922	-1.930	-1.938	-1.945	-1.952	-1.959	-1.966	-1.975	-1.982	-1.990	-1.999	-2.006	-2.015	-2.021	-2.030	-2.039	-2.047	-2.055	-2.064	-2.072	-2.081	-2.090	-2.100	-2.109	-2.118	-2.129	-2.138	-2.148	-2.158	-2.168	-2.178	-2.189	-2.199	-2.210	-2.221	-2.234	-2.245	-2.256	-2.268	-2.279	-2.291	-2.302	-2.316	-2.329	-2.340	-2.352	-2.365	-2.376	-2.389	-2.401	-2.414	-2.426	-2.436	-2.448	-2.459	-2.470	-2.480	-2.491	-2.501	-2.510	-2.520	-2.529	-2.536	-2.544	-2.551	-2.558	-2.564	-2.570	-2.575	-2.580	-2.582	-2.585	-2.588	-2.589	-2.590	-2.590	-2.590	-2.589	-2.588	-2.585	-2.581	-2.579	-2.574	-2.571	-2.565	-2.560	-2.555	-2.549	-2.541	-2.536	-2.529	-2.522	-2.514	-2.508	-2.500	-2.492	-2.485	-2.478	-2.470	-2.461	-2.454	-2.448	-2.440	-2.432	-2.426	-2.419	-2.411	-2.406	-2.400	-2.394	-2.388	-2.382	-2.376	-2.371	-2.366	-2.362	-2.358	-2.354	-2.350	-2.344	-2.340	-2.336	-2.334	-2.329	-2.325	-2.320	-2.315	-2.312	-2.308	-2.302	-2.298	-2.291	-2.286	-2.281	-2.274	-2.268	-2.260	-2.252	-2.245	-2.236	-2.228	-2.219	-2.208	-2.199	-2.188	-2.176	-2.165	-2.152	-2.140	-2.128	-2.114	-2.100	-2.085	-2.071	-2.058	-2.041	-2.026	-2.011	-1.996	-1.980	-1.964	-1.948	-1.931	-1.916	-1.901	-1.886	-1.870	-1.856	-1.842	-1.829	-1.816	-1.804	-1.791	-1.780	-1.769	-1.759	-1.749	-1.741	-1.734	-1.726	-1.720	-1.716	-1.711	-1.708	-1.706	-1.705	-1.704	-1.705	-1.706	-1.710	-1.714	-1.719	-1.724	-1.730	-1.738	-1.746	-1.756	-1.766	-1.776	-1.786	-1.799	-1.812	-1.825	-1.839	-1.854	-1.868	-1.882	-1.898	-1.911	-1.926	-1.942	-1.958	-1.971	-1.986	-2.001	-2.016	-2.030	-2.044	-2.056	-2.069	-2.080	-2.091	-2.101	-2.110	-2.120	-2.126	-2.134	-2.140	-2.145	-2.149	-2.151	-2.152	-2.152	-2.151	-2.150	-2.146	-2.144	-2.138	-2.130	-2.122	-2.114	-2.105	-2.092	-2.081	-2.068	-2.055	-2.039	-2.024	-2.006	-1.989	-1.971	-1.951	-1.931	-1.910	-1.890	-1.868	-1.846	-1.825	-1.801	-1.778	-1.755	-1.732	-1.709	-1.686	-1.661	-1.640	-1.616	-1.595	-1.572	-1.551	-1.530	-1.510	-1.490	-1.472	-1.454	-1.438	-1.420	-1.405	-1.390	-1.378	-1.364	-1.352	-1.344	-1.334	-1.326	-1.320	-1.314	-1.311	-1.309	-1.306	-1.306	-1.308	-1.310	-1.314	-1.319	-1.325	-1.331	-1.340	-1.350	-1.360	-1.372	-1.386	-1.400	-1.415	-1.431	-1.448	-1.466	-1.484	-1.504	-1.522	-1.544	-1.564	-1.584	-1.606	-1.628	-1.649	-1.671	-1.692	-1.715	-1.738	-1.759	-1.780	-1.801	-1.821	-1.842	-1.861	-1.880	-1.899	-1.916	-1.932	-1.948	-1.964	-1.978	-1.990	-2.002	-2.014	-2.022	-2.031	-2.039	-2.046	-2.051	-2.055	-2.059	-2.060	-2.060	-2.060	-2.058	-2.056	-2.051	-2.046	-2.040	-2.033	-2.025	-2.015	-2.005	-1.994	-1.982	-1.970	-1.956	-1.942	-1.928	-1.911	-1.896	-1.880	-1.862	-1.846	-1.828	-1.811	-1.792	-1.774	-1.755	-1.738	-1.720	-1.701	-1.681	-1.662	-1.645	-1.628	-1.610	-1.592	-1.575	-1.558	-1.540	-1.524	-1.509	-1.491	-1.476	-1.461	-1.445	-1.431	-1.418	-1.404	-1.389	-1.376	-1.364	-1.350	-1.338	-1.326	-1.312	-1.301	-1.290	-1.279	-1.268	-1.256	-1.245	-1.235	-1.224	-1.212	-1.204	-1.192	-1.181	-1.171	-1.161	-1.151	-1.140	-1.130	-1.120	-1.109	-1.099	-1.088	-1.078	-1.068	-1.058	-1.048	-1.035	-1.025	-1.015	-1.005	-0.994	-0.985	-0.975	-0.965	-0.955	-0.945	-0.935	-0.925	-0.916	-0.908	-0.898	-0.889	-0.881	-0.872	-0.866	-0.858	-0.851	-0.845	-0.839	-0.834	-0.828	-0.824	-0.819	-0.816	-0.814	-0.811	-0.811	-0.810	-0.810	-0.811	-0.812	-0.815	-0.819	-0.824	-0.828	-0.834	-0.840	-0.846	-0.855	-0.865	-0.875	-0.886	-0.899	-0.910	-0.924	-0.939	-0.955	-0.971	-0.989	-1.006	-1.025	-1.044	-1.064	-1.086	-1.109	-1.131	-1.154	-1.179	-1.204	-1.229	-1.256	-1.282	-1.310	-1.338	-1.366	-1.395	-1.425	-1.454	-1.484	-1.515	-1.544	-1.575	-1.606	-1.639	-1.669	-1.700	-1.731	-1.762	-1.792	-1.825	-1.855	-1.886	-1.918	-1.948	-1.978	-2.006	-2.038	-2.066	-2.094	-2.121	-2.150	-2.176	-2.202	-2.228	-2.254	-2.278	-2.301	-2.324	-2.346	-2.369	-2.389	-2.409	-2.429	-2.446	-2.464	-2.480	-2.496	-2.511	-2.524	-2.538	-2.550	-2.560	-2.571	-2.580	-2.588	-2.594	-2.600	-2.605	-2.609	-2.612	-2.614	-2.614	-2.614	-2.612	-2.609	-2.605	-2.600	-2.595	-2.588	-2.580	-2.570	-2.560	-2.549	-2.536	-2.524	-2.509	-2.492	-2.478	-2.459	-2.440	-2.420	-2.400	-2.379	-2.356	-2.334	-2.309	-2.284	-2.258	-2.232	-2.205	-2.176	-2.148	-2.118	-2.088	-2.056	-2.025	-1.994	-1.962	-1.929	-1.896	-1.862	-1.829	-1.795	-1.760	-1.726	-1.690	-1.656	-1.621	-1.586	-1.552	-1.516	-1.481	-1.448	-1.412	-1.379	-1.345	-1.312	-1.279	-1.246	-1.214	-1.181	-1.150	-1.119	-1.089	-1.059	-1.030	-1.001	-0.974	-0.946	-0.920	-0.894	-0.870	-0.845	-0.821	-0.799	-0.776	-0.755	-0.734	-0.715	-0.695	-0.676	-0.659	-0.642	-0.628	-0.611	-0.596	-0.584	-0.570	-0.558	-0.546	-0.535	-0.525	-0.515	-0.506	-0.498	-0.490	-0.482	-0.475	-0.469	-0.462	-0.458	-0.454	-0.448	-0.442	-0.439	-0.434	-0.431	-0.428	-0.424	-0.420	-0.416	-0.411	-0.409	-0.405	-0.400	-0.396	-0.391	-0.386	-0.381	-0.375	-0.369	-0.361	-0.355	-0.346	-0.338	-0.329	-0.318	-0.308	-0.296	-0.284	-0.269	-0.255	-0.240	-0.222	-0.205	-0.186	-0.166	-0.146	-0.125	-0.102	-0.078	-0.054	-0.029	-0.002	0.026	0.054	0.084	0.115	0.146	0.179	0.212	0.246	0.281	0.316	0.352	0.389	0.426	0.462	0.501	0.539	0.578	0.616	0.654	0.692	0.730	0.768	0.806	0.842	0.880	0.916	0.951	0.986	1.021	1.054	1.086	1.118	1.149	1.178	1.206	1.234	1.259	1.284	1.308	1.330	1.350	1.369	1.385	1.402	1.418	1.431	1.442	1.452	1.461	1.469	1.474	1.479	1.482	1.485	1.485	1.484	1.482	1.479	1.475	1.469	1.464	1.456	1.448	1.438	1.429	1.418	1.405	1.394	1.381	1.369	1.354	1.340	1.326	1.311	1.296	1.281	1.266	1.250	1.235	1.219	1.202	1.188	1.172	1.158	1.142	1.128	1.112	1.098	1.084	1.069	1.055	1.041	1.029	1.015	1.002	0.991	0.978	0.966	0.954	0.944	0.932	0.921	0.910	0.900	0.889	0.879	0.869	0.859	0.849	0.839	0.830	0.820	0.811	0.802	0.792	0.784	0.775	0.766	0.758	0.749	0.740	0.731	0.724	0.715	0.706	0.698	0.690	0.681	0.672	0.664	0.656	0.648	0.641	0.632	0.624	0.616	0.610	0.602	0.595	0.588	0.581	0.575	0.568	0.562	0.556	0.550	0.545	0.540	0.536	0.531	0.526	0.524	0.519	0.515	0.514	0.511	0.509	0.506	0.506	0.506	0.505	0.505	0.506	0.507	0.509	0.511	0.515	0.518	0.521	0.526	0.531	0.538	0.544	0.551	0.559	0.566	0.576	0.585	0.595	0.606	0.619	0.630	0.642	0.656	0.670	0.684	0.700	0.715	0.731	0.749	0.766	0.785	0.802	0.821	0.840	0.861	0.881	0.901	0.922	0.944	0.965	0.986	1.008	1.030	1.051	1.072	1.094	1.115	1.136	1.156	1.178	1.198	1.216	1.236	1.254	1.272	1.290	1.308	1.322	1.338	1.351	1.365	1.378	1.389	1.400	1.409	1.418	1.424	1.431	1.436	1.440	1.444	1.445	1.446	1.445	1.445	1.442	1.439	1.435	1.429	1.424	1.416	1.409	1.400	1.390	1.381	1.370	1.359	1.349	1.336	1.324	1.312	1.300	1.286	1.275	1.262	1.250	1.238	1.226	1.214	1.202	1.192	1.182	1.171	1.162	1.155	1.146	1.140	1.132	1.128	1.122	1.119	1.115	1.112	1.111	1.110	1.111	1.112	1.114	1.118	1.121	1.126	1.131	1.138	1.145	1.152	1.161	1.170	1.179	1.189	1.200	1.210	1.221	1.232	1.245	1.258	1.270	1.282	1.295	1.309	1.321	1.335	1.348	1.359	1.371	1.385	1.398	1.409	1.420	1.431	1.442	1.451	1.461	1.470	1.480	1.488	1.495	1.502	1.509	1.514	1.520	1.524	1.528	1.530	1.534	1.535	1.536	1.538	1.536	1.535	1.534	1.531	1.528	1.525	1.520	1.516	1.510	1.504	1.498	1.490	1.482	1.474	1.464	1.456	1.446	1.435	1.425	1.415	1.404	1.391	1.380	1.368	1.355	1.344	1.331	1.319	1.308	1.295	1.282	1.270	1.260	1.249	1.236	1.226	1.216	1.206	1.198	1.189	1.181	1.172	1.166	1.161	1.156	1.151	1.146	1.144	1.141	1.141	1.140	1.140	1.142	1.144	1.148	1.151	1.156	1.164	1.171	1.179	1.188	1.196	1.206	1.219	1.231	1.242	1.256	1.271	1.286	1.302	1.319	1.335	1.351	1.370	1.388	1.406	1.425	1.445	1.464	1.482	1.504	1.522	1.542	1.562	1.582	1.601	1.621	1.641	1.660	1.680	1.699	1.719	1.738	1.755	1.772	1.790	1.808	1.825	1.842	1.859	1.874	1.889	1.904	1.919	1.932	1.948	1.960	1.975	1.988	2.000	2.013	2.025	2.038	2.047	2.059	2.070	2.081	2.091	2.101	2.111	2.121	2.130	2.139	2.149	2.158	2.166	2.174	2.182	2.190	2.198	2.205	2.212	2.220	2.228	2.234	2.239	2.245	2.251	2.256	2.261	2.266	2.271	2.275	2.278	2.281	2.284	2.286	2.288	2.289	2.291	2.290	2.291	2.290	2.290	2.288	2.286	2.284	2.281	2.278	2.272	2.268	2.262	2.258	2.250	2.242	2.236	2.229	2.220	2.211	2.202	2.191	2.181	2.171	2.161	2.149	2.138	2.125	2.112	2.100	2.086	2.075	2.061	2.046	2.034	2.020	2.006	1.992	1.979	1.965	1.951	1.936	1.922	1.909	1.895	1.881	1.868	1.854	1.840	1.828	1.815	1.801	1.789	1.776	1.765	1.754	1.741	1.730	1.719	1.708	1.698	1.686	1.676	1.665	1.655	1.646	1.636	1.628	1.618	1.608	1.598	1.590	1.580	1.571	1.562	1.552	1.545	1.536	1.526	1.519	1.510	1.501	1.492	1.484	1.474	1.465	1.458	1.448	1.439	1.428	1.418	1.409	1.399	1.389	1.378	1.368	1.358	1.348	1.336	1.325	1.316	1.305	1.294	1.282	1.272	1.261	1.250	1.240	1.229	1.219	1.209	1.200	1.190	1.181	1.171	1.162	1.154	1.148	1.139	1.132	1.126	1.120	1.115	1.111	1.108	1.105	1.101	1.100	1.100	1.101	1.101	1.102	1.106	1.110	1.114	1.120	1.126	1.134	1.144	1.152	1.164	1.175	1.186	1.200	1.214	1.229	1.244	1.260	1.278	1.294	1.312	1.332	1.350	1.370	1.391	1.411	1.431	1.452	1.475	1.495	1.516	1.538	1.559	1.579	1.600	1.620	1.640	1.660	1.680	1.699	1.718	1.734	1.750	1.766	1.780	1.795	1.809	1.821	1.832	1.844	1.852	1.862	1.870	1.878	1.882	1.889	1.892	1.898	1.900	1.902	1.902	1.902	1.902	1.902	1.901	1.899	1.896	1.894	1.891	1.888	1.882	1.879	1.875	1.871	1.868	1.864	1.861	1.858	1.855	1.852	1.850	1.849	1.848	1.848	1.848	1.850	1.851	1.852	1.856	1.861	1.868	1.872	1.880	1.888	1.898	1.908	1.919	1.931	1.944	1.959	1.972	1.989	2.006	2.024	2.044	2.061	2.084	2.104	2.126	2.149	2.171	2.195	2.219	2.242	2.268	2.294	2.319	2.344	2.370	2.395	2.420	2.445	2.470	2.495	2.519	2.544	2.566	2.589	2.612	2.634	2.655	2.675	2.694	2.712	2.730	2.746	2.761	2.775	2.788	2.799	2.810	2.819	2.826	2.834	2.840	2.842	2.845	2.846	2.845	2.844	2.840	2.835	2.830	2.822	2.814	2.805	2.795	2.782	2.770	2.756	2.741	2.724	2.708	2.690	2.671	2.652	2.632	2.612	2.591	2.570	2.549	2.528	2.505	2.484	2.461	2.439	2.416	2.396	2.374	2.352	2.332	2.312	2.294	2.275	2.256	2.240	2.222	2.206	2.192	2.178	2.166	2.155	2.144	2.135	2.125	2.119	2.112	2.108	2.104	2.101	2.100	2.100	2.101	2.102	2.105	2.110	2.115	2.121	2.129	2.136	2.145	2.155	2.165	2.176	2.189	2.201	2.215	2.228	2.241	2.256	2.271	2.286	2.301	2.316	2.329	2.345	2.360	2.374	2.389	2.402	2.415	2.429	2.441	2.452	2.465	2.476	2.486	2.496	2.505	2.512	2.521	2.528	2.532	2.538	2.541	2.545	2.548	2.549	2.550	2.551	2.550	2.548	2.546	2.542	2.539	2.534	2.529	2.524	2.518	2.512	2.505	2.498	2.489	2.481	2.472	2.465	2.455	2.448	2.439	2.430	2.422	2.412	2.405	2.398	2.390	2.381	2.375	2.369	2.362	2.356	2.351	2.348	2.345	2.341	2.339	2.338	2.336	2.336	2.336	2.336	2.339	2.341	2.345	2.349	2.354	2.359	2.365	2.371	2.379	2.388	2.395	2.404	2.414	2.424	2.434	2.444	2.455	2.466	2.478	2.489	2.501	2.512	2.525	2.536	2.549	2.560	2.572	2.584	2.595	2.606	2.616	2.626	2.638	2.648	2.656	2.666	2.674	2.682	2.689	2.696	2.702	2.709	2.714	2.718	2.722	2.725	2.729	2.731	2.732	2.734	2.734	2.734	2.734	2.732	2.731	2.728	2.725	2.721	2.718	2.714	2.709	2.704	2.698	2.692	2.686	2.679	2.671	2.665	2.656	2.649	2.640	2.632	2.624	2.615	2.605	2.598	2.588	2.579	2.569	2.560	2.551	2.542	2.534	2.524	2.516	2.508	2.500	2.491	2.484	2.475	2.469	2.461	2.455	2.450	2.444	2.439	2.434	2.430	2.428	2.424	2.421	2.420	2.420	2.419	2.419	2.421	2.422	2.426	2.430	2.435	2.441	2.448	2.454	2.462	2.471	2.482	2.494	2.508	2.520	2.534	2.550	2.566	2.584	2.601	2.621	2.641	2.662	2.685	2.708	2.731	2.756	2.781	2.808	2.834	2.861	2.889	2.919	2.948	2.978	3.006	3.038	3.068	3.098	3.128	3.160	3.190	3.220	3.251	3.280	3.310	3.340	3.369	3.398	3.425	3.452	3.478	3.504	3.529	3.552	3.574	3.596	3.618	3.636	3.654	3.672	3.688	3.702	3.716	3.728	3.739	3.748	3.754	3.761	3.766	3.770	3.772	3.775	3.774	3.774	3.771	3.769	3.764	3.759	3.752	3.746	3.738	3.729	3.720	3.710	3.700	3.689	3.679	3.668	3.656	3.644	3.632	3.620	3.609	3.598	3.586	3.578	3.566	3.556	3.549	3.540	3.532	3.525	3.520	3.516	3.511	3.510	3.508	3.508	3.509	3.510	3.512	3.518	3.524	3.530	3.539	3.548	3.559	3.571	3.585	3.599	3.616	3.632	3.651	3.671	3.691	3.712	3.736	3.760	3.785	3.810	3.835	3.864	3.891	3.919	3.949	3.978	4.009	4.040	4.071	4.102	4.132	4.164	4.194	4.226	4.258	4.288	4.318	4.349	4.379	4.408	4.436	4.464	4.492	4.519	4.544	4.569	4.592	4.615	4.636	4.658	4.678	4.694	4.711	4.728	4.741	4.755	4.768	4.776	4.785	4.792	4.798	4.802	4.805	4.806	4.806	4.804	4.801	4.796	4.791	4.784	4.775	4.766	4.754	4.741	4.728	4.712	4.698	4.680	4.662	4.642	4.622	4.602	4.581	4.559	4.536	4.514	4.489	4.464	4.440	4.415	4.390	4.365	4.339	4.314	4.289	4.262	4.239	4.214	4.189	4.165	4.142	4.119	4.096	4.075	4.054	4.034	4.014	3.994	3.978	3.959	3.944	3.928	3.912	3.899	3.886	3.875	3.864	3.855	3.846	3.839	3.832	3.826	3.821	3.819	3.816	3.815	3.814	3.815	3.815	3.818	3.820	3.824	3.829	3.834	3.840	3.845	3.851	3.860	3.868	3.876	3.885	3.894	3.905	3.915	3.925	3.935	3.946	3.958	3.969	3.979	3.990	4.001	4.011	4.024	4.034	4.045	4.055	4.066	4.076	4.086	4.096	4.106	4.115	4.124	4.134	4.142	4.151	4.159	4.168	4.176	4.184	4.192	4.200	4.208	4.216	4.224	4.231	4.240	4.249	4.256	4.264	4.272	4.281	4.291	4.301	4.310	4.320	4.331	4.342	4.355	4.368	4.380	4.395	4.410	4.425	4.440	4.458	4.475	4.494	4.512	4.534	4.555	4.578	4.600	4.624	4.649	4.674	4.700	4.728	4.756	4.785	4.814	4.844	4.874	4.905	4.938	4.971	5.004	5.036	5.070	5.104	5.138	5.172	5.205	5.239	5.272	5.306	5.339	5.372	5.405	5.436	5.468	5.498	5.528	5.556	5.584	5.611	5.636	5.661	5.682	5.705	5.725	5.745	5.762	5.778	5.791	5.805	5.816	5.825	5.832	5.838	5.841	5.842	5.844	5.842	5.839	5.834	5.826	5.819	5.808	5.796	5.782	5.766	5.750	5.731	5.711	5.690	5.666	5.642	5.616	5.590	5.562	5.532	5.504	5.472	5.441	5.410	5.376	5.344	5.310	5.275	5.241	5.206	5.171	5.139	5.104	5.070	5.036	5.002	4.970	4.939	4.906	4.875	4.844	4.815	4.786	4.759	4.732	4.706	4.681	4.659	4.636	4.616	4.596	4.578	4.560	4.544	4.530	4.516	4.504	4.492	4.484	4.475	4.468	4.461	4.456	4.451	4.449	4.446	4.446	4.446	4.446	4.448	4.449	4.452	4.455	4.459	4.464	4.468	4.472	4.478	4.484	4.489	4.494	4.499	4.505	4.511	4.516	4.521	4.526	4.530	4.534	4.538	4.540	4.542	4.545	4.545	4.548	4.546	4.546	4.545	4.542	4.540	4.538	4.534	4.530	4.524	4.518	4.511	4.504	4.496	4.488	4.478	4.469	4.459	4.448	4.436	4.424	4.412	4.400	4.386	4.374	4.359	4.346	4.332	4.318	4.302	4.288	4.274	4.259	4.244	4.229	4.214	4.199	4.185	4.170	4.156	4.142	4.129	4.115	4.101	4.089	4.077	4.065	4.054	4.043	4.032	4.022	4.014	4.004	3.996	3.990	3.982	3.976	3.971	3.966	3.962	3.959	3.958	3.956	3.955	3.955	3.956	3.958	3.960	3.964	3.968	3.972	3.979	3.985	3.992	4.001	4.010	4.020	4.031	4.043	4.055	4.068	4.081	4.096	4.111	4.126	4.144	4.160	4.178	4.196	4.215	4.235	4.255	4.275	4.295	4.318	4.339	4.360	4.382	4.405	4.428	4.449	4.472	4.495	4.519	4.541	4.564	4.586	4.610	4.632	4.655	4.676	4.700	4.721	4.742	4.764	4.785	4.805	4.826	4.846	4.865	4.885	4.902	4.921	4.939	4.956	4.974	4.990	5.004	5.019	5.032	5.046	5.059	5.070	5.082	5.092	5.102	5.112	5.120	5.128	5.135	5.141	5.146	5.150	5.155	5.158	5.160	5.160	5.160	5.160	5.158	5.156	5.152	5.149	5.144	5.138	5.130	5.124	5.115	5.106	5.098	5.086	5.075	5.064	5.050	5.036	5.022	5.009	4.991	4.976	4.959	4.944	4.926	4.909	4.890	4.871	4.852	4.835	4.815	4.796	4.778	4.758	4.739	4.720	4.701	4.684	4.665	4.646	4.630	4.612	4.595	4.579	4.564	4.549	4.534	4.520	4.508	4.495	4.484	4.474	4.462	4.454	4.446	4.438	4.431	4.425	4.420	4.416	4.412	4.410	4.409	4.408	4.408	4.408	4.408	4.410	4.412	4.416	4.420	4.424	4.429	4.434	4.439	4.444	4.450	4.456	4.464	4.469	4.476	4.482	4.491	4.499	4.504	4.511	4.518	4.525	4.531	4.538	4.544	4.550	4.556	4.561	4.566	4.571	4.576	4.582	4.585	4.590	4.594	4.598	4.602	4.605	4.609	4.612	4.615	4.618	4.621	4.624	4.626	4.629	4.632	4.634	4.638	4.640	4.644	4.648	4.650	4.654	4.659	4.664	4.668	4.672	4.678	4.682	4.689	4.695	4.701	4.709	4.715	4.722	4.730	4.739	4.748	4.755	4.764	4.774	4.782	4.791	4.801	4.811	4.821	4.832	4.841	4.850	4.861	4.871	4.880	4.889	4.899	4.908	4.915	4.924	4.931	4.939	4.945	4.951	4.958	4.962	4.966	4.970	4.972	4.975	4.976	4.976	4.976	4.975	4.972	4.970	4.966	4.961	4.956	4.949	4.942	4.932	4.924	4.914	4.902	4.891	4.878	4.864	4.850	4.834	4.819	4.801	4.785	4.766	4.748	4.729	4.709	4.688	4.666	4.646	4.625	4.604	4.581	4.559	4.536	4.515	4.492	4.471	4.449	4.426	4.405	4.384	4.362	4.342	4.321	4.302	4.281	4.262	4.245	4.226	4.210	4.194	4.178	4.164	4.149	4.136	4.122	4.112	4.101	4.091	4.082	4.075	4.068	4.061	4.056	4.051	4.049	4.046	4.045	4.044	4.045	4.045	4.048	4.049	4.052	4.058	4.061	4.068	4.074	4.079	4.086	4.094	4.102	4.110	4.120	4.129	4.139	4.148	4.158	4.168	4.178	4.188	4.198	4.208	4.218	4.226	4.235	4.245	4.254	4.262	4.270	4.276	4.282	4.289	4.294	4.299	4.304	4.306	4.309	4.311	4.312	4.312	4.312	4.311	4.308	4.306	4.301	4.296	4.291	4.284	4.276	4.268	4.258	4.248	4.236	4.225	4.211	4.199	4.182	4.168	4.151	4.134	4.116	4.098	4.079	4.059	4.039	4.019	3.998	3.976	3.955	3.932	3.910	3.888	3.865	3.842	3.820	3.799	3.775	3.752	3.731	3.710	3.689	3.666	3.646	3.626	3.606	3.589	3.571	3.552	3.536	3.520	3.506	3.492	3.479	3.468	3.458	3.448	3.439	3.431	3.425	3.420	3.416	3.414	3.412	3.412	3.414	3.416	3.419	3.424	3.431	3.438	3.446	3.456	3.466	3.479	3.491	3.505	3.521	3.536	3.554	3.571	3.590	3.610	3.629	3.650	3.671	3.694	3.715	3.738	3.761	3.785	3.808	3.831	3.854	3.878	3.900	3.922	3.946	3.968	3.990	4.011	4.032	4.052	4.072	4.091	4.110	4.126	4.144	4.159	4.174	4.188	4.200	4.211	4.221	4.230	4.239	4.246	4.251	4.256	4.260	4.262	4.264	4.264	4.262	4.260	4.256	4.252	4.246	4.240	4.231	4.222	4.214	4.202	4.191	4.179	4.166	4.152	4.136	4.121	4.106	4.090	4.072	4.056	4.039	4.020	4.001	3.984	3.965	3.948	3.930	3.910	3.892	3.874	3.856	3.840	3.822	3.806	3.790	3.774	3.759	3.745	3.731	3.719	3.706	3.695	3.684	3.674	3.665	3.658	3.650	3.645	3.640	3.636	3.631	3.630	3.629	3.628	3.629	3.629	3.632	3.634	3.638	3.642	3.649	3.654	3.661	3.669	3.675	3.684	3.692	3.702	3.711	3.721	3.730	3.740	3.750	3.760	3.771	3.781	3.790	3.799	3.808	3.815	3.822	3.830	3.836	3.841	3.846	3.851	3.854	3.856	3.858	3.859	3.859	3.855	3.854	3.849	3.844	3.836	3.829	3.821	3.810	3.799	3.786	3.772	3.759	3.742	3.725	3.709	3.689	3.670	3.649	3.628	3.605	3.582	3.559	3.535	3.510	3.485	3.459	3.434	3.408	3.381	3.355	3.329	3.302	3.275	3.249	3.224	3.199	3.172	3.148	3.124	3.099	3.076	3.054	3.031	3.010	2.989	2.969	2.949	2.930	2.914	2.898	2.880	2.866	2.852	2.840	2.829	2.818	2.808	2.799	2.790	2.782	2.778	2.771	2.769	2.765	2.762	2.761	2.761	2.762	2.764	2.766	2.770	2.774	2.779	2.784	2.790	2.796	2.805	2.814	2.822	2.832	2.844	2.854	2.866	2.878	2.891	2.905	2.919	2.932	2.948	2.961	2.976	2.991	3.008	3.024	3.040	3.056	3.072	3.089	3.105	3.120	3.136	3.152	3.168	3.184	3.198	3.212	3.226	3.240	3.252	3.264	3.275	3.286	3.296	3.305	3.314	3.321	3.326	3.331	3.335	3.338	3.340	3.340	3.339	3.336	3.334	3.328	3.322	3.315	3.306	3.296	3.285	3.274	3.260	3.246	3.231	3.215	3.198	3.179	3.160	3.140	3.119	3.098	3.076	3.054	3.032	3.009	2.986	2.964	2.940	2.919	2.896	2.875	2.852	2.832	2.812	2.794	2.774	2.756	2.740	2.725	2.711	2.698	2.686	2.675	2.666	2.660	2.654	2.650	2.648	2.649	2.649	2.651	2.656	2.661	2.670	2.679	2.690	2.702	2.718	2.732	2.750	2.769	2.789	2.810	2.832	2.855	2.880	2.905	2.932	2.959	2.986	3.015	3.044	3.071	3.100	3.130	3.159	3.189	3.218	3.245	3.274	3.302	3.330	3.356	3.381	3.406	3.431	3.454	3.475	3.496	3.515	3.534	3.549	3.565	3.579	3.591	3.601	3.611	3.619	3.625	3.629	3.631	3.631	3.631	3.629	3.624	3.619	3.611	3.602	3.592	3.580	3.568	3.551	3.535	3.516	3.498	3.478	3.456	3.432	3.409	3.384	3.359	3.331	3.302	3.275	3.245	3.216	3.185	3.155	3.122	3.092	3.060	3.029	2.996	2.964	2.932	2.901	2.869	2.838	2.806	2.775	2.745	2.715	2.686	2.658	2.630	2.601	2.576	2.550	2.526	2.501	2.479	2.456	2.435	2.416	2.398	2.379	2.362	2.346	2.332	2.319	2.308	2.296	2.286	2.278	2.270	2.264	2.258	2.254	2.250	2.248	2.246	2.246	2.248	2.249	2.251	2.255	2.258	2.261	2.266	2.272	2.279	2.286	2.294	2.301	2.309	2.318	2.326	2.334	2.342	2.351	2.361	2.369	2.378	2.385	2.392	2.401	2.409	2.415	2.421	2.428	2.434	2.439	2.444	2.446	2.451	2.454	2.456	2.458	2.458	2.458	2.458	2.458	2.455	2.454	2.450	2.448	2.445	2.440	2.435	2.430	2.422	2.418	2.410	2.404	2.396	2.388	2.380	2.372	2.364	2.356	2.348	2.339	2.330	2.321	2.314	2.305	2.296	2.289	2.280	2.272	2.266	2.260	2.252	2.246	2.241	2.236	2.231	2.226	2.222	2.220	2.218	2.215	2.214	2.212	2.211	2.211	2.211	2.214	2.215	2.218	2.221	2.224	2.228	2.232	2.238	2.244	2.250	2.255	2.264	2.271	2.279	2.286	2.295	2.304	2.314	2.324	2.332	2.344	2.354	2.364	2.375	2.384	2.394	2.406	2.415	2.426	2.438	2.448	2.458	2.469	2.478	2.489	2.498	2.508	2.516	2.526	2.534	2.544	2.551	2.560	2.566	2.575	2.582	2.589	2.594	2.601	2.608	2.614	2.618	2.622	2.626	2.632	2.635	2.640	2.642	2.646	2.650	2.654	2.656	2.660	2.662	2.665	2.669	2.670	2.672	2.675	2.679	2.680	2.682	2.686	2.689	2.691	2.696	2.699	2.702	2.706	2.711	2.716	2.720	2.725	2.731	2.736	2.742	2.749	2.758	2.765	2.772	2.781	2.791	2.801	2.811	2.822	2.834	2.846	2.858	2.871	2.885	2.900	2.915	2.931	2.948	2.965	2.982	3.001	3.021	3.041	3.061	3.082	3.104	3.126	3.149	3.172	3.196	3.221	3.246	3.272	3.299	3.325	3.352	3.380	3.408	3.436	3.465	3.494	3.521	3.549	3.579	3.608	3.636	3.665	3.694	3.722	3.750	3.779	3.806	3.834	3.860	3.886	3.911	3.938	3.961	3.986	4.009	4.030	4.051	4.071	4.091	4.109	4.126	4.142	4.158	4.170	4.184	4.194	4.202	4.211	4.218	4.224	4.228	4.231	4.232	4.234	4.232	4.230	4.226	4.221	4.215	4.208	4.199	4.189	4.178	4.165	4.150	4.136	4.121	4.105	4.086	4.069	4.049	4.030	4.009	3.989	3.968	3.944	3.921	3.899	3.876	3.852	3.829	3.805	3.781	3.759	3.735	3.711	3.689	3.666	3.644	3.621	3.600	3.579	3.559	3.539	3.519	3.501	3.482	3.466	3.450	3.435	3.420	3.406	3.394	3.381	3.371	3.361	3.352	3.344	3.336	3.331	3.325	3.321	3.319	3.316	3.314	3.314	3.314	3.316	3.318	3.320	3.324	3.326	3.330	3.336	3.342	3.348	3.355	3.362	3.370	3.376	3.385	3.394	3.401	3.410	3.418	3.428	3.435	3.444	3.451	3.460	3.466	3.474	3.480	3.486	3.492	3.499	3.502	3.506	3.509	3.512	3.514	3.514	3.514	3.514	3.514	3.512	3.509	3.505	3.502	3.498	3.492	3.486	3.479	3.472	3.465	3.458	3.449	3.439	3.430	3.421	3.411	3.402	3.392	3.381	3.372	3.362	3.352	3.344	3.335	3.326	3.318	3.310	3.304	3.296	3.291	3.285	3.280	3.276	3.274	3.271	3.270	3.270	3.270	3.271	3.272	3.276	3.280	3.285	3.290	3.296	3.302	3.311	3.319	3.328	3.338	3.348	3.358	3.369	3.380	3.391	3.402	3.415	3.428	3.439	3.450	3.462	3.474	3.486	3.496	3.508	3.518	3.528	3.536	3.545	3.554	3.560	3.568	3.572	3.576	3.581	3.584	3.585	3.586	3.586	3.586	3.584	3.581	3.575	3.571	3.564	3.558	3.550	3.540	3.531	3.520	3.508	3.495	3.481	3.469	3.454	3.439	3.421	3.404	3.386	3.369	3.350	3.330	3.311	3.291	3.271	3.251	3.230	3.209	3.189	3.168	3.146	3.125	3.104	3.082	3.062	3.041	3.021	3.001	2.981	2.961	2.942	2.922	2.905	2.886	2.869	2.852	2.835	2.819	2.802	2.788	2.772	2.759	2.745	2.731	2.719	2.708	2.696	2.686	2.676	2.666	2.658	2.649	2.642	2.635	2.629	2.624	2.619	2.615	2.610	2.609	2.605	2.602	2.602	2.601	2.601	2.602	2.602	2.604	2.605	2.608	2.609	2.612	2.616	2.620	2.624	2.629	2.632	2.636	2.641	2.648	2.652	2.658	2.664	2.669	2.674	2.679	2.685	2.690	2.695	2.699	2.704	2.709	2.712	2.716	2.719	2.722	2.725	2.728	2.729	2.730	2.732	2.732	2.732	2.731	2.730	2.729	2.725	2.722	2.720	2.718	2.711	2.708	2.702	2.695	2.690	2.682	2.675	2.669	2.660	2.651	2.642	2.635	2.625	2.616	2.608	2.598	2.588	2.578	2.568	2.559	2.550	2.540	2.531	2.522	2.514	2.505	2.498	2.490	2.482	2.476	2.470	2.465	2.460	2.455	2.451	2.449	2.445	2.444	2.441	2.441	2.442	2.441	2.444	2.446	2.449	2.451	2.456	2.460	2.465	2.471	2.476	2.484	2.491	2.499	2.506	2.516	2.525	2.532	2.542	2.552	2.562	2.572	2.582	2.592	2.602	2.612	2.622	2.632	2.642	2.652	2.661	2.669	2.678	2.686	2.695	2.702	2.709	2.715	2.721	2.728	2.732	2.736	2.741	2.744	2.748	2.749	2.751	2.752	2.752	2.752	2.752	2.750	2.749	2.746	2.744	2.740	2.736	2.731	2.726	2.720	2.715	2.709	2.701	2.694	2.686	2.678	2.668	2.659	2.649	2.640	2.629	2.616	2.606	2.595	2.582	2.570	2.558	2.545	2.532	2.518	2.505	2.491	2.476	2.462	2.448	2.432	2.418	2.401	2.385	2.369	2.352	2.336	2.320	2.302	2.288	2.269	2.252	2.236	2.219	2.202	2.185	2.169	2.150	2.134	2.118	2.102	2.085	2.070	2.055	2.039	
