# Supplementary material for: Motion onset VEPs can see through the blur
Source: Sci Rep. 2024 Sep 12;14:21296. doi: 10.1038/s41598-024-72483-z (PMC11393312; doi:10.1038/s41598-024-72483-z)
Supplement: Supplementary file 3 — Supplementary Information 3. [file 41598_2024_72483_MOESM3_ESM.zip › VEP_raw_data/source_data/SourceBlurVEP-S001_VEP_2023-03-23_08-59-55.txt]

0.000	0.000	99999.999	6250.000	50.000	-2193.000	-2061.000	6248.000	7.000	100.000	5.000	2.000	1.000	1.000	0.000	0.000	0.000	0.000	0.000	0.000	0.000	0.000	0.000	0.000	0.000	0.000	0.000	0.382	0.401	0.421	0.439	0.460	0.478	0.498	0.516	0.535	0.554	0.572	0.590	0.608	0.626	0.644	0.661	0.679	0.696	0.712	0.730	0.746	0.762	0.779	0.795	0.810	0.826	0.841	0.858	0.871	0.886	0.902	0.916	0.929	0.944	0.958	0.971	0.985	0.998	1.010	1.021	1.032	1.044	1.055	1.065	1.076	1.085	1.094	1.102	1.110	1.118	1.125	1.131	1.136	1.141	1.144	1.148	1.150	1.151	1.152	1.152	1.151	1.149	1.146	1.142	1.138	1.131	1.124	1.116	1.106	1.095	1.085	1.072	1.059	1.045	1.030	1.014	0.998	0.980	0.962	0.942	0.924	0.902	0.880	0.859	0.836	0.814	0.790	0.766	0.742	0.719	0.695	0.670	0.646	0.621	0.598	0.574	0.550	0.526	0.504	0.480	0.460	0.438	0.418	0.398	0.378	0.360	0.342	0.326	0.310	0.295	0.281	0.269	0.258	0.246	0.236	0.225	0.218	0.210	0.204	0.198	0.195	0.191	0.188	0.186	0.186	0.186	0.188	0.189	0.191	0.194	0.198	0.201	0.204	0.209	0.214	0.219	0.224	0.229	0.232	0.239	0.244	0.249	0.252	0.256	0.260	0.264	0.266	0.269	0.269	0.270	0.270	0.269	0.266	0.265	0.261	0.258	0.251	0.245	0.239	0.230	0.220	0.210	0.198	0.185	0.171	0.155	0.140	0.121	0.102	0.084	0.062	0.041	0.019	-0.004	-0.030	-0.054	-0.081	-0.108	-0.136	-0.164	-0.192	-0.222	-0.252	-0.284	-0.314	-0.345	-0.376	-0.408	-0.438	-0.469	-0.500	-0.530	-0.561	-0.591	-0.622	-0.651	-0.681	-0.711	-0.739	-0.768	-0.794	-0.819	-0.845	-0.870	-0.892	-0.915	-0.936	-0.958	-0.976	-0.992	-1.010	-1.025	-1.039	-1.051	-1.062	-1.072	-1.081	-1.089	-1.095	-1.100	-1.104	-1.105	-1.105	-1.104	-1.101	-1.098	-1.091	-1.084	-1.076	-1.066	-1.055	-1.044	-1.029	-1.014	-0.999	-0.981	-0.962	-0.942	-0.922	-0.900	-0.875	-0.851	-0.826	-0.799	-0.771	-0.741	-0.712	-0.681	-0.651	-0.618	-0.585	-0.550	-0.515	-0.478	-0.441	-0.404	-0.365	-0.326	-0.286	-0.246	-0.205	-0.165	-0.122	-0.080	-0.038	0.005	0.049	0.092	0.138	0.182	0.226	0.272	0.318	0.362	0.408	0.452	0.498	0.541	0.586	0.630	0.675	0.718	0.762	0.805	0.848	0.889	0.930	0.970	1.010	1.048	1.085	1.121	1.158	1.190	1.224	1.254	1.282	1.311	1.338	1.361	1.385	1.406	1.425	1.442	1.459	1.470	1.481	1.491	1.496	1.501	1.504	1.504	1.501	1.498	1.492	1.484	1.474	1.462	1.448	1.431	1.414	1.395	1.374	1.350	1.325	1.298	1.270	1.241	1.211	1.180	1.146	1.112	1.078	1.044	1.008	0.971	0.935	0.898	0.860	0.824	0.785	0.748	0.712	0.675	0.639	0.602	0.568	0.532	0.499	0.466	0.434	0.402	0.372	0.344	0.315	0.288	0.262	0.236	0.214	0.191	0.170	0.149	0.129	0.110	0.094	0.078	0.061	0.048	0.034	0.021	0.010	-0.001	-0.011	-0.021	-0.030	-0.040	-0.049	-0.056	-0.065	-0.072	-0.080	-0.089	-0.095	-0.104	-0.112	-0.121	-0.130	-0.140	-0.150	-0.161	-0.172	-0.184	-0.196	-0.210	-0.224	-0.238	-0.252	-0.269	-0.285	-0.301	-0.318	-0.335	-0.354	-0.371	-0.390	-0.409	-0.428	-0.448	-0.466	-0.486	-0.505	-0.525	-0.544	-0.562	-0.581	-0.598	-0.615	-0.631	-0.646	-0.661	-0.675	-0.686	-0.698	-0.708	-0.716	-0.724	-0.729	-0.735	-0.739	-0.740	-0.740	-0.739	-0.735	-0.731	-0.725	-0.718	-0.709	-0.698	-0.686	-0.672	-0.656	-0.640	-0.624	-0.604	-0.584	-0.561	-0.539	-0.515	-0.489	-0.464	-0.436	-0.410	-0.380	-0.352	-0.324	-0.292	-0.262	-0.232	-0.202	-0.171	-0.140	-0.110	-0.079	-0.050	-0.020	0.010	0.039	0.068	0.095	0.124	0.150	0.175	0.201	0.224	0.248	0.271	0.292	0.312	0.331	0.350	0.366	0.382	0.398	0.411	0.422	0.435	0.444	0.451	0.459	0.464	0.469	0.470	0.471	0.470	0.469	0.465	0.460	0.454	0.445	0.438	0.426	0.414	0.401	0.385	0.369	0.350	0.332	0.311	0.289	0.266	0.242	0.218	0.191	0.164	0.138	0.108	0.079	0.049	0.018	-0.014	-0.045	-0.078	-0.109	-0.141	-0.174	-0.206	-0.238	-0.269	-0.300	-0.331	-0.361	-0.391	-0.420	-0.448	-0.474	-0.500	-0.525	-0.548	-0.570	-0.591	-0.610	-0.629	-0.645	-0.660	-0.672	-0.682	-0.694	-0.701	-0.705	-0.710	-0.711	-0.712	-0.711	-0.709	-0.704	-0.696	-0.690	-0.679	-0.669	-0.659	-0.645	-0.630	-0.615	-0.599	-0.582	-0.564	-0.545	-0.526	-0.505	-0.486	-0.465	-0.444	-0.422	-0.401	-0.380	-0.359	-0.336	-0.316	-0.296	-0.275	-0.255	-0.236	-0.218	-0.200	-0.181	-0.165	-0.150	-0.134	-0.120	-0.105	-0.091	-0.078	-0.065	-0.052	-0.041	-0.030	-0.018	-0.008	0.002	0.012	0.022	0.031	0.041	0.051	0.059	0.069	0.078	0.089	0.098	0.109	0.118	0.129	0.139	0.149	0.160	0.172	0.182	0.195	0.208	0.219	0.231	0.244	0.256	0.270	0.282	0.295	0.309	0.321	0.335	0.348	0.361	0.374	0.385	0.398	0.410	0.421	0.431	0.441	0.451	0.461	0.470	0.479	0.486	0.495	0.501	0.507	0.514	0.519	0.522	0.526	0.531	0.535	0.536	0.540	0.541	0.544	0.544	0.546	0.546	0.548	0.549	0.549	0.550	0.550	0.550	0.551	0.554	0.555	0.556	0.560	0.562	0.566	0.569	0.574	0.579	0.585	0.592	0.599	0.609	0.618	0.626	0.638	0.649	0.660	0.671	0.684	0.698	0.710	0.724	0.738	0.752	0.766	0.781	0.798	0.811	0.828	0.842	0.858	0.871	0.885	0.899	0.911	0.924	0.936	0.946	0.956	0.965	0.974	0.980	0.986	0.990	0.992	0.995	0.995	0.994	0.992	0.989	0.982	0.975	0.966	0.956	0.944	0.931	0.916	0.899	0.881	0.861	0.842	0.820	0.798	0.774	0.748	0.722	0.696	0.668	0.639	0.610	0.580	0.551	0.521	0.490	0.459	0.429	0.399	0.369	0.339	0.310	0.282	0.254	0.228	0.201	0.176	0.155	0.132	0.112	0.092	0.075	0.061	0.048	0.035	0.025	0.018	0.010	0.006	0.004	0.004	0.005	0.008	0.014	0.021	0.030	0.044	0.056	0.072	0.090	0.111	0.132	0.158	0.182	0.209	0.239	0.269	0.299	0.332	0.366	0.401	0.438	0.475	0.514	0.552	0.592	0.632	0.672	0.714	0.755	0.795	0.836	0.876	0.915	0.955	0.994	1.031	1.069	1.105	1.140	1.175	1.206	1.239	1.269	1.296	1.324	1.350	1.372	1.394	1.415	1.431	1.448	1.460	1.471	1.480	1.486	1.491	1.494	1.492	1.491	1.488	1.480	1.471	1.460	1.445	1.430	1.411	1.391	1.369	1.345	1.320	1.291	1.261	1.229	1.196	1.161	1.125	1.088	1.049	1.009	0.968	0.926	0.882	0.839	0.795	0.750	0.705	0.660	0.615	0.569	0.524	0.478	0.432	0.389	0.345	0.301	0.260	0.218	0.176	0.138	0.099	0.061	0.026	-0.008	-0.041	-0.072	-0.104	-0.132	-0.161	-0.186	-0.211	-0.234	-0.255	-0.275	-0.292	-0.310	-0.325	-0.339	-0.352	-0.362	-0.372	-0.381	-0.388	-0.394	-0.400	-0.404	-0.408	-0.409	-0.410	-0.412	-0.412	-0.411	-0.411	-0.411	-0.410	-0.409	-0.408	-0.406	-0.405	-0.404	-0.401	-0.400	-0.399	-0.398	-0.396	-0.396	-0.395	-0.395	-0.395	-0.396	-0.398	-0.399	-0.401	-0.402	-0.404	-0.408	-0.410	-0.414	-0.416	-0.419	-0.422	-0.426	-0.430	-0.434	-0.436	-0.440	-0.444	-0.445	-0.449	-0.450	-0.451	-0.452	-0.454	-0.454	-0.454	-0.452	-0.449	-0.446	-0.444	-0.439	-0.432	-0.426	-0.420	-0.414	-0.405	-0.396	-0.388	-0.376	-0.364	-0.352	-0.338	-0.325	-0.309	-0.294	-0.278	-0.261	-0.244	-0.226	-0.208	-0.189	-0.170	-0.151	-0.131	-0.111	-0.092	-0.070	-0.050	-0.031	-0.010	0.011	0.031	0.051	0.071	0.091	0.110	0.129	0.148	0.166	0.184	0.200	0.218	0.232	0.249	0.264	0.278	0.290	0.302	0.312	0.321	0.330	0.339	0.345	0.350	0.354	0.356	0.358	0.358	0.356	0.354	0.349	0.342	0.335	0.326	0.316	0.305	0.292	0.279	0.262	0.245	0.226	0.206	0.185	0.162	0.139	0.115	0.088	0.061	0.032	0.002	-0.026	-0.058	-0.090	-0.124	-0.156	-0.190	-0.224	-0.259	-0.294	-0.330	-0.364	-0.400	-0.435	-0.470	-0.505	-0.540	-0.574	-0.606	-0.640	-0.671	-0.702	-0.734	-0.762	-0.791	-0.819	-0.844	-0.869	-0.894	-0.918	-0.940	-0.960	-0.979	-0.996	-1.014	-1.029	-1.042	-1.056	-1.069	-1.078	-1.088	-1.096	-1.102	-1.109	-1.114	-1.119	-1.120	-1.122	-1.124	-1.122	-1.121	-1.119	-1.116	-1.114	-1.108	-1.102	-1.099	-1.091	-1.085	-1.078	-1.069	-1.059	-1.049	-1.039	-1.028	-1.014	-1.001	-0.988	-0.974	-0.958	-0.942	-0.925	-0.908	-0.889	-0.870	-0.849	-0.829	-0.806	-0.784	-0.760	-0.735	-0.710	-0.682	-0.655	-0.628	-0.598	-0.568	-0.536	-0.504	-0.469	-0.435	-0.399	-0.364	-0.326	-0.289	-0.250	-0.210	-0.171	-0.131	-0.091	-0.050	-0.009	0.032	0.074	0.114	0.155	0.195	0.235	0.275	0.315	0.355	0.392	0.430	0.466	0.502	0.538	0.570	0.602	0.634	0.664	0.692	0.719	0.745	0.768	0.790	0.810	0.829	0.845	0.860	0.872	0.884	0.892	0.899	0.904	0.908	0.908	0.906	0.904	0.899	0.891	0.884	0.874	0.861	0.849	0.834	0.818	0.800	0.780	0.760	0.740	0.716	0.694	0.669	0.644	0.618	0.590	0.562	0.535	0.507	0.478	0.449	0.419	0.390	0.361	0.331	0.304	0.275	0.248	0.220	0.194	0.168	0.142	0.118	0.094	0.071	0.049	0.029	0.008	-0.010	-0.028	-0.044	-0.058	-0.071	-0.084	-0.094	-0.102	-0.109	-0.115	-0.120	-0.122	-0.124	-0.124	-0.121	-0.118	-0.112	-0.108	-0.099	-0.089	-0.079	-0.066	-0.054	-0.038	-0.022	-0.005	0.012	0.031	0.051	0.072	0.094	0.116	0.139	0.162	0.185	0.210	0.234	0.259	0.282	0.306	0.331	0.356	0.380	0.404	0.428	0.451	0.474	0.496	0.518	0.538	0.558	0.578	0.595	0.612	0.629	0.644	0.658	0.671	0.682	0.692	0.701	0.710	0.718	0.724	0.729	0.734	0.738	0.739	0.740	0.740	0.739	0.736	0.734	0.731	0.725	0.720	0.712	0.706	0.698	0.688	0.679	0.668	0.656	0.645	0.632	0.620	0.606	0.591	0.578	0.561	0.545	0.529	0.512	0.494	0.476	0.458	0.439	0.419	0.399	0.379	0.358	0.338	0.315	0.292	0.269	0.246	0.221	0.196	0.172	0.146	0.121	0.095	0.068	0.041	0.014	-0.014	-0.041	-0.069	-0.098	-0.124	-0.152	-0.180	-0.208	-0.235	-0.262	-0.290	-0.316	-0.342	-0.369	-0.394	-0.419	-0.442	-0.465	-0.488	-0.509	-0.528	-0.546	-0.565	-0.581	-0.596	-0.611	-0.622	-0.634	-0.642	-0.650	-0.655	-0.660	-0.662	-0.664	-0.662	-0.660	-0.655	-0.649	-0.640	-0.630	-0.618	-0.604	-0.590	-0.572	-0.554	-0.535	-0.514	-0.491	-0.466	-0.442	-0.416	-0.390	-0.361	-0.331	-0.301	-0.271	-0.239	-0.208	-0.175	-0.142	-0.109	-0.076	-0.044	-0.010	0.022	0.054	0.086	0.118	0.148	0.178	0.206	0.235	0.261	0.288	0.311	0.335	0.358	0.378	0.398	0.415	0.432	0.446	0.461	0.474	0.484	0.494	0.501	0.507	0.512	0.515	0.518	0.518	0.518	0.515	0.511	0.506	0.500	0.491	0.482	0.472	0.462	0.450	0.436	0.422	0.409	0.394	0.376	0.360	0.342	0.325	0.308	0.288	0.269	0.250	0.230	0.210	0.191	0.171	0.151	0.131	0.111	0.091	0.071	0.051	0.031	0.012	-0.008	-0.028	-0.046	-0.065	-0.084	-0.102	-0.120	-0.138	-0.154	-0.171	-0.188	-0.204	-0.219	-0.235	-0.250	-0.264	-0.278	-0.291	-0.306	-0.320	-0.334	-0.346	-0.359	-0.370	-0.381	-0.392	-0.405	-0.415	-0.426	-0.436	-0.448	-0.456	-0.466	-0.475	-0.485	-0.494	-0.502	-0.511	-0.520	-0.529	-0.536	-0.546	-0.554	-0.562	-0.570	-0.578	-0.586	-0.594	-0.601	-0.610	-0.619	-0.626	-0.634	-0.642	-0.650	-0.659	-0.666	-0.675	-0.684	-0.691	-0.699	-0.708	-0.715	-0.721	-0.729	-0.735	-0.742	-0.750	-0.756	-0.761	-0.768	-0.774	-0.779	-0.784	-0.788	-0.792	-0.796	-0.800	-0.802	-0.805	-0.808	-0.809	-0.810	-0.810	-0.810	-0.809	-0.809	-0.806	-0.804	-0.801	-0.798	-0.792	-0.788	-0.781	-0.776	-0.769	-0.762	-0.755	-0.748	-0.738	-0.729	-0.720	-0.710	-0.700	-0.689	-0.676	-0.665	-0.654	-0.641	-0.629	-0.615	-0.601	-0.586	-0.572	-0.558	-0.545	-0.529	-0.515	-0.499	-0.485	-0.470	-0.455	-0.439	-0.424	-0.408	-0.392	-0.376	-0.361	-0.345	-0.329	-0.312	-0.298	-0.281	-0.265	-0.249	-0.234	-0.218	-0.200	-0.184	-0.169	-0.152	-0.135	-0.119	-0.101	-0.085	-0.068	-0.050	-0.034	-0.016	0.000	0.018	0.035	0.051	0.070	0.085	0.104	0.121	0.138	0.154	0.171	0.188	0.204	0.221	0.238	0.254	0.270	0.286	0.300	0.316	0.330	0.344	0.358	0.371	0.385	0.396	0.408	0.419	0.429	0.438	0.446	0.455	0.462	0.470	0.475	0.481	0.486	0.489	0.494	0.495	0.498	0.496	0.498	0.496	0.495	0.492	0.490	0.486	0.482	0.478	0.474	0.468	0.462	0.458	0.451	0.445	0.438	0.430	0.424	0.416	0.409	0.402	0.396	0.389	0.382	0.378	0.370	0.366	0.361	0.355	0.351	0.348	0.344	0.341	0.339	0.336	0.336	0.335	0.334	0.335	0.335	0.336	0.338	0.339	0.341	0.342	0.345	0.349	0.351	0.355	0.358	0.360	0.364	0.366	0.369	0.370	0.372	0.375	0.375	0.376	0.376	0.376	0.376	0.375	0.372	0.369	0.365	0.360	0.354	0.348	0.341	0.332	0.324	0.312	0.302	0.291	0.278	0.265	0.250	0.236	0.220	0.204	0.186	0.169	0.149	0.130	0.110	0.090	0.069	0.048	0.026	0.004	-0.019	-0.040	-0.064	-0.085	-0.109	-0.130	-0.152	-0.174	-0.195	-0.216	-0.239	-0.259	-0.279	-0.299	-0.318	-0.336	-0.355	-0.371	-0.389	-0.404	-0.419	-0.434	-0.449	-0.461	-0.475	-0.486	-0.498	-0.507	-0.519	-0.526	-0.536	-0.544	-0.551	-0.558	-0.562	-0.568	-0.572	-0.576	-0.580	-0.582	-0.585	-0.588	-0.588	-0.589	-0.590	-0.590	-0.589	-0.588	-0.586	-0.585	-0.581	-0.579	-0.575	-0.571	-0.565	-0.560	-0.554	-0.548	-0.540	-0.534	-0.524	-0.515	-0.505	-0.494	-0.482	-0.470	-0.458	-0.444	-0.429	-0.412	-0.398	-0.379	-0.361	-0.342	-0.322	-0.301	-0.280	-0.258	-0.234	-0.210	-0.185	-0.159	-0.132	-0.105	-0.078	-0.049	-0.020	0.010	0.039	0.069	0.100	0.131	0.162	0.192	0.224	0.255	0.285	0.315	0.345	0.375	0.404	0.432	0.460	0.486	0.514	0.539	0.562	0.588	0.609	0.630	0.649	0.666	0.682	0.699	0.711	0.722	0.734	0.741	0.748	0.752	0.755	0.758	0.756	0.754	0.750	0.742	0.734	0.725	0.712	0.699	0.684	0.666	0.648	0.628	0.605	0.581	0.556	0.531	0.504	0.474	0.445	0.414	0.382	0.351	0.316	0.282	0.249	0.214	0.178	0.141	0.108	0.071	0.035	-0.001	-0.035	-0.071	-0.105	-0.139	-0.171	-0.205	-0.236	-0.266	-0.296	-0.325	-0.351	-0.378	-0.401	-0.425	-0.446	-0.466	-0.485	-0.502	-0.518	-0.530	-0.541	-0.551	-0.560	-0.565	-0.569	-0.571	-0.572	-0.570	-0.568	-0.562	-0.555	-0.548	-0.538	-0.526	-0.511	-0.498	-0.480	-0.464	-0.444	-0.424	-0.402	-0.380	-0.355	-0.330	-0.305	-0.279	-0.251	-0.224	-0.196	-0.168	-0.139	-0.110	-0.081	-0.052	-0.024	0.005	0.034	0.061	0.089	0.114	0.140	0.166	0.189	0.212	0.235	0.255	0.275	0.294	0.310	0.325	0.340	0.352	0.365	0.375	0.382	0.391	0.396	0.401	0.404	0.404	0.404	0.404	0.400	0.396	0.391	0.384	0.376	0.368	0.358	0.346	0.334	0.321	0.306	0.294	0.279	0.262	0.246	0.231	0.215	0.199	0.181	0.165	0.149	0.131	0.114	0.099	0.082	0.066	0.051	0.036	0.021	0.008	-0.006	-0.019	-0.032	-0.044	-0.054	-0.064	-0.074	-0.082	-0.091	-0.099	-0.106	-0.111	-0.119	-0.122	-0.129	-0.132	-0.135	-0.140	-0.141	-0.145	-0.146	-0.149	-0.149	-0.149	-0.149	-0.149	-0.149	-0.149	-0.148	-0.148	-0.146	-0.145	-0.142	-0.141	-0.139	-0.136	-0.135	-0.132	-0.130	-0.129	-0.125	-0.122	-0.120	-0.118	-0.115	-0.111	-0.109	-0.105	-0.101	-0.098	-0.094	-0.090	-0.086	-0.082	-0.078	-0.072	-0.068	-0.062	-0.058	-0.051	-0.048	-0.041	-0.035	-0.028	-0.020	-0.012	-0.006	0.002	0.011	0.020	0.028	0.039	0.048	0.056	0.068	0.079	0.089	0.099	0.110	0.121	0.134	0.145	0.158	0.169	0.182	0.195	0.208	0.220	0.234	0.246	0.260	0.275	0.289	0.302	0.316	0.331	0.345	0.360	0.375	0.390	0.405	0.420	0.435	0.451	0.465	0.480	0.495	0.511	0.528	0.542	0.558	0.571	0.586	0.602	0.616	0.631	0.644	0.659	0.672	0.685	0.699	0.711	0.724	0.736	0.748	0.758	0.769	0.779	0.788	0.795	0.804	0.810	0.816	0.822	0.826	0.831	0.835	0.838	0.840	0.840	0.840	0.840	0.838	0.835	0.832	0.828	0.822	0.816	0.811	0.804	0.796	0.788	0.780	0.771	0.762	0.752	0.744	0.732	0.722	0.712	0.701	0.690	0.680	0.670	0.659	0.649	0.639	0.629	0.619	0.610	0.601	0.592	0.585	0.578	0.571	0.564	0.559	0.554	0.550	0.546	0.544	0.540	0.538	0.536	0.536	0.535	0.536	0.536	0.538	0.538	0.539	0.541	0.542	0.545	0.549	0.551	0.554	0.556	0.561	0.564	0.566	0.569	0.574	0.576	0.579	0.581	0.584	0.586	0.589	0.591	0.591	0.592	0.595	0.596	0.598	0.598	0.599	0.599	0.600	0.600	0.600	0.600	0.600	0.601	0.600	0.601	0.602	0.604	0.606	0.608	0.610	0.612	0.615	0.619	0.622	0.626	0.631	0.636	0.641	0.649	0.654	0.661	0.670	0.676	0.685	0.694	0.704	0.714	0.724	0.734	0.746	0.758	0.769	0.780	0.792	0.805	0.816	0.829	0.841	0.854	0.865	0.878	0.889	0.900	0.911	0.922	0.932	0.941	0.950	0.959	0.966	0.972	0.979	0.984	0.986	0.990	0.991	0.991	0.991	0.990	0.988	0.984	0.980	0.974	0.968	0.960	0.951	0.942	0.932	0.921	0.909	0.895	0.881	0.866	0.851	0.834	0.818	0.800	0.782	0.765	0.746	0.729	0.710	0.691	0.674	0.655	0.638	0.620	0.602	0.585	0.570	0.554	0.539	0.524	0.510	0.498	0.485	0.475	0.465	0.456	0.448	0.441	0.436	0.431	0.429	0.428	0.428	0.428	0.430	0.434	0.438	0.444	0.451	0.460	0.469	0.480	0.491	0.505	0.519	0.534	0.549	0.566	0.582	0.601	0.621	0.641	0.660	0.681	0.701	0.722	0.744	0.765	0.786	0.808	0.829	0.850	0.871	0.891	0.910	0.931	0.949	0.966	0.985	1.000	1.016	1.031	1.045	1.056	1.066	1.076	1.085	1.092	1.098	1.101	1.104	1.105	1.104	1.101	1.098	1.092	1.085	1.076	1.065	1.054	1.041	1.025	1.009	0.990	0.971	0.951	0.929	0.906	0.881	0.855	0.829	0.801	0.774	0.745	0.714	0.682	0.651	0.619	0.586	0.555	0.521	0.488	0.455	0.421	0.389	0.355	0.322	0.290	0.258	0.226	0.195	0.165	0.136	0.106	0.078	0.050	0.024	-0.002	-0.026	-0.050	-0.071	-0.092	-0.114	-0.134	-0.150	-0.168	-0.182	-0.198	-0.211	-0.222	-0.235	-0.245	-0.254	-0.261	-0.269	-0.276	-0.282	-0.288	-0.290	-0.294	-0.296	-0.299	-0.300	-0.301	-0.301	-0.301	-0.300	-0.299	-0.299	-0.296	-0.295	-0.291	-0.289	-0.286	-0.282	-0.279	-0.276	-0.272	-0.269	-0.265	-0.261	-0.258	-0.255	-0.251	-0.248	-0.244	-0.241	-0.239	-0.235	-0.232	-0.229	-0.226	-0.225	-0.222	-0.221	-0.220	-0.220	-0.218	-0.218	-0.218	-0.216	-0.218	-0.218	-0.218	-0.218	-0.219	-0.221	-0.222	-0.225	-0.226	-0.229	-0.231	-0.234	-0.238	-0.241	-0.246	-0.250	-0.254	-0.259	-0.265	-0.269	-0.274	-0.280	-0.285	-0.291	-0.298	-0.302	-0.309	-0.315	-0.322	-0.328	-0.334	-0.340	-0.345	-0.351	-0.356	-0.362	-0.366	-0.371	-0.375	-0.378	-0.380	-0.382	-0.381	-0.382	-0.381	-0.380	-0.376	-0.372	-0.368	-0.362	-0.356	-0.349	-0.340	-0.329	-0.318	-0.304	-0.290	-0.274	-0.258	-0.239	-0.219	-0.198	-0.175	-0.152	-0.128	-0.102	-0.075	-0.046	-0.018	0.014	0.045	0.076	0.110	0.144	0.178	0.212	0.250	0.285	0.322	0.360	0.398	0.435	0.472	0.509	0.546	0.584	0.621	0.658	0.695	0.731	0.769	0.804	0.839	0.874	0.908	0.941	0.974	1.005	1.035	1.065	1.094	1.121	1.148	1.174	1.199	1.222	1.245	1.266	1.288	1.306	1.324	1.341	1.358	1.371	1.385	1.396	1.408	1.416	1.425	1.432	1.438	1.442	1.446	1.448	1.450	1.449	1.449	1.446	1.444	1.439	1.434	1.428	1.421	1.414	1.405	1.396	1.386	1.376	1.365	1.352	1.341	1.329	1.315	1.301	1.289	1.275	1.262	1.249	1.236	1.222	1.210	1.199	1.185	1.174	1.164	1.154	1.144	1.135	1.126	1.119	1.112	1.109	1.105	1.102	1.101	1.101	1.102	1.105	1.108	1.114	1.120	1.129	1.138	1.149	1.160	1.174	1.189	1.206	1.224	1.242	1.262	1.284	1.306	1.329	1.354	1.378	1.404	1.430	1.456	1.484	1.512	1.541	1.569	1.598	1.625	1.652	1.681	1.709	1.735	1.762	1.789	1.814	1.839	1.861	1.882	1.905	1.925	1.942	1.960	1.975	1.990	2.002	2.011	2.021	2.026	2.031	2.034	2.036	2.034	2.031	2.025	2.019	2.010	1.998	1.985	1.969	1.950	1.932	1.910	1.888	1.862	1.834	1.806	1.776	1.744	1.711	1.676	1.640	1.602	1.564	1.526	1.485	1.446	1.404	1.362	1.320	1.278	1.235	1.192	1.150	1.108	1.065	1.024	0.981	0.941	0.900	0.861	0.821	0.782	0.746	0.709	0.674	0.638	0.605	0.571	0.540	0.510	0.480	0.452	0.425	0.399	0.372	0.348	0.325	0.304	0.282	0.262	0.242	0.225	0.206	0.189	0.174	0.156	0.142	0.126	0.112	0.099	0.084	0.070	0.056	0.041	0.028	0.014	-0.001	-0.015	-0.030	-0.045	-0.060	-0.076	-0.091	-0.109	-0.126	-0.144	-0.162	-0.181	-0.201	-0.220	-0.241	-0.262	-0.284	-0.306	-0.329	-0.350	-0.375	-0.399	-0.424	-0.449	-0.472	-0.498	-0.524	-0.550	-0.574	-0.601	-0.626	-0.652	-0.676	-0.701	-0.725	-0.750	-0.771	-0.795	-0.816	-0.838	-0.858	-0.876	-0.895	-0.912	-0.929	-0.944	-0.958	-0.971	-0.982	-0.992	-1.001	-1.010	-1.016	-1.021	-1.026	-1.028	-1.030	-1.030	-1.029	-1.026	-1.021	-1.015	-1.009	-1.000	-0.991	-0.979	-0.968	-0.954	-0.939	-0.922	-0.906	-0.886	-0.869	-0.848	-0.826	-0.804	-0.781	-0.756	-0.731	-0.708	-0.680	-0.652	-0.625	-0.596	-0.568	-0.539	-0.507	-0.478	-0.448	-0.415	-0.385	-0.352	-0.320	-0.288	-0.255	-0.222	-0.189	-0.156	-0.124	-0.092	-0.059	-0.026	0.005	0.036	0.068	0.099	0.129	0.159	0.190	0.218	0.248	0.275	0.302	0.329	0.356	0.381	0.406	0.430	0.452	0.475	0.498	0.518	0.539	0.556	0.574	0.591	0.608	0.624	0.638	0.651	0.664	0.674	0.685	0.695	0.705	0.712	0.720	0.728	0.735	0.740	0.746	0.751	0.755	0.758	0.761	0.766	0.768	0.770	0.774	0.775	0.778	0.779	0.780	0.782	0.784	0.784	0.785	0.786	0.788	0.788	0.789	0.790	0.791	0.791	0.792	0.794	0.795	0.796	0.798	0.798	0.800	0.800	0.801	0.802	0.804	0.805	0.806	0.808	0.809	0.809	0.809	0.810	0.811	0.811	0.811	0.811	0.810	0.810	0.808	0.806	0.806	0.805	0.804	0.801	0.801	0.799	0.798	0.796	0.794	0.791	0.790	0.788	0.785	0.782	0.780	0.778	0.774	0.771	0.769	0.765	0.764	0.760	0.758	0.755	0.750	0.748	0.745	0.742	0.740	0.738	0.735	0.731	0.730	0.728	0.725	0.722	0.720	0.718	0.715	0.712	0.711	0.709	0.708	0.705	0.704	0.701	0.699	0.698	0.696	0.695	0.692	0.691	0.690	0.690	0.689	0.688	0.686	0.686	0.686	0.686	0.688	0.688	0.689	0.690	0.692	0.694	0.696	0.700	0.705	0.710	0.715	0.722	0.730	0.739	0.746	0.756	0.768	0.779	0.791	0.805	0.819	0.836	0.852	0.871	0.890	0.910	0.931	0.955	0.978	1.001	1.026	1.052	1.079	1.108	1.135	1.162	1.192	1.221	1.250	1.281	1.310	1.340	1.370	1.399	1.428	1.456	1.485	1.514	1.540	1.566	1.592	1.616	1.639	1.661	1.681	1.700	1.718	1.732	1.746	1.758	1.768	1.775	1.780	1.782	1.785	1.784	1.780	1.774	1.765	1.755	1.741	1.726	1.709	1.689	1.666	1.642	1.615	1.586	1.556	1.524	1.489	1.452	1.415	1.376	1.335	1.292	1.249	1.204	1.159	1.111	1.065	1.018	0.969	0.921	0.872	0.824	0.775	0.726	0.679	0.630	0.584	0.539	0.492	0.449	0.406	0.365	0.325	0.286	0.249	0.214	0.180	0.148	0.118	0.089	0.064	0.040	0.018	-0.001	-0.019	-0.034	-0.048	-0.059	-0.068	-0.074	-0.078	-0.080	-0.080	-0.079	-0.074	-0.068	-0.060	-0.050	-0.039	-0.025	-0.010	0.005	0.022	0.041	0.060	0.081	0.102	0.125	0.148	0.171	0.196	0.220	0.244	0.269	0.292	0.316	0.340	0.362	0.385	0.406	0.428	0.448	0.466	0.485	0.500	0.516	0.530	0.542	0.554	0.564	0.571	0.579	0.584	0.588	0.590	0.590	0.589	0.586	0.581	0.576	0.570	0.560	0.550	0.539	0.526	0.511	0.498	0.481	0.462	0.445	0.426	0.405	0.385	0.364	0.340	0.318	0.295	0.270	0.246	0.222	0.198	0.172	0.149	0.124	0.100	0.076	0.054	0.030	0.008	-0.015	-0.036	-0.058	-0.076	-0.096	-0.115	-0.132	-0.149	-0.165	-0.180	-0.194	-0.206	-0.218	-0.228	-0.236	-0.245	-0.251	-0.258	-0.261	-0.266	-0.269	-0.270	-0.269	-0.269	-0.266	-0.262	-0.259	-0.252	-0.245	-0.236	-0.228	-0.219	-0.206	-0.194	-0.181	-0.165	-0.150	-0.132	-0.114	-0.095	-0.075	-0.052	-0.032	-0.009	0.018	0.042	0.068	0.095	0.122	0.151	0.180	0.210	0.241	0.274	0.308	0.340	0.374	0.408	0.444	0.478	0.515	0.551	0.588	0.625	0.662	0.699	0.738	0.774	0.812	0.851	0.889	0.925	0.962	1.000	1.036	1.071	1.106	1.141	1.175	1.208	1.240	1.272	1.302	1.332	1.360	1.389	1.414	1.439	1.461	1.482	1.502	1.521	1.538	1.551	1.566	1.576	1.585	1.592	1.599	1.601	1.604	1.602	1.600	1.595	1.589	1.580	1.570	1.558	1.542	1.526	1.508	1.486	1.465	1.440	1.416	1.388	1.359	1.330	1.298	1.265	1.231	1.196	1.160	1.124	1.085	1.048	1.009	0.969	0.930	0.890	0.851	0.811	0.771	0.732	0.694	0.654	0.616	0.579	0.542	0.506	0.471	0.439	0.406	0.374	0.344	0.314	0.288	0.260	0.236	0.211	0.189	0.168	0.148	0.130	0.112	0.096	0.081	0.069	0.058	0.045	0.038	0.028	0.020	0.012	0.006	0.000	-0.005	-0.009	-0.014	-0.018	-0.020	-0.024	-0.026	-0.029	-0.032	-0.036	-0.039	-0.042	-0.045	-0.049	-0.052	-0.058	-0.062	-0.069	-0.075	-0.081	-0.089	-0.096	-0.105	-0.114	-0.122	-0.131	-0.141	-0.150	-0.160	-0.171	-0.181	-0.191	-0.202	-0.212	-0.222	-0.231	-0.241	-0.250	-0.259	-0.268	-0.275	-0.281	-0.286	-0.291	-0.295	-0.299	-0.301	-0.301	-0.301	-0.300	-0.298	-0.294	-0.289	-0.281	-0.274	-0.265	-0.255	-0.242	-0.230	-0.215	-0.200	-0.182	-0.166	-0.149	-0.129	-0.108	-0.086	-0.066	-0.042	-0.020	0.002	0.028	0.051	0.075	0.100	0.124	0.148	0.171	0.194	0.218	0.240	0.262	0.282	0.302	0.322	0.340	0.359	0.375	0.390	0.402	0.416	0.429	0.438	0.446	0.454	0.460	0.465	0.469	0.470	0.471	0.470	0.469	0.465	0.461	0.455	0.449	0.440	0.431	0.421	0.411	0.400	0.388	0.374	0.361	0.348	0.332	0.316	0.301	0.285	0.270	0.254	0.238	0.220	0.204	0.188	0.172	0.156	0.141	0.126	0.111	0.096	0.082	0.070	0.058	0.045	0.034	0.021	0.012	0.002	-0.006	-0.015	-0.022	-0.030	-0.036	-0.041	-0.045	-0.049	-0.051	-0.054	-0.055	-0.056	-0.056	-0.054	-0.052	-0.051	-0.049	-0.044	-0.040	-0.035	-0.029	-0.022	-0.016	-0.008	0.000	0.009	0.019	0.028	0.039	0.050	0.061	0.074	0.085	0.098	0.110	0.122	0.136	0.151	0.164	0.179	0.194	0.209	0.222	0.238	0.254	0.268	0.282	0.298	0.311	0.326	0.341	0.355	0.369	0.384	0.396	0.409	0.421	0.432	0.445	0.455	0.465	0.475	0.484	0.491	0.499	0.504	0.509	0.514	0.516	0.519	0.520	0.520	0.520	0.519	0.515	0.512	0.507	0.501	0.494	0.485	0.476	0.465	0.452	0.441	0.426	0.411	0.396	0.379	0.360	0.340	0.320	0.299	0.278	0.254	0.231	0.205	0.180	0.155	0.128	0.100	0.072	0.045	0.016	-0.011	-0.040	-0.068	-0.096	-0.126	-0.155	-0.184	-0.211	-0.239	-0.268	-0.295	-0.321	-0.348	-0.372	-0.398	-0.421	-0.444	-0.465	-0.486	-0.506	-0.525	-0.542	-0.558	-0.572	-0.586	-0.599	-0.609	-0.618	-0.626	-0.631	-0.635	-0.640	-0.641	-0.641	-0.640	-0.636	-0.632	-0.626	-0.619	-0.610	-0.599	-0.589	-0.575	-0.561	-0.545	-0.530	-0.512	-0.494	-0.474	-0.455	-0.435	-0.412	-0.390	-0.368	-0.345	-0.322	-0.300	-0.276	-0.252	-0.229	-0.206	-0.182	-0.160	-0.138	-0.115	-0.095	-0.074	-0.054	-0.035	-0.015	0.002	0.020	0.036	0.051	0.065	0.079	0.091	0.101	0.111	0.119	0.126	0.131	0.138	0.140	0.141	0.142	0.141	0.140	0.138	0.135	0.130	0.125	0.118	0.111	0.101	0.092	0.082	0.071	0.060	0.048	0.035	0.022	0.008	-0.006	-0.021	-0.036	-0.051	-0.066	-0.082	-0.098	-0.114	-0.129	-0.145	-0.160	-0.178	-0.192	-0.208	-0.224	-0.239	-0.252	-0.268	-0.284	-0.299	-0.312	-0.328	-0.341	-0.355	-0.369	-0.381	-0.395	-0.408	-0.421	-0.435	-0.448	-0.461	-0.475	-0.489	-0.501	-0.515	-0.530	-0.542	-0.558	-0.572	-0.589	-0.604	-0.620	-0.636	-0.654	-0.671	-0.689	-0.708	-0.728	-0.746	-0.768	-0.789	-0.811	-0.835	-0.858	-0.882	-0.908	-0.935	-0.962	-0.990	-1.019	-1.048	-1.079	-1.110	-1.141	-1.174	-1.206	-1.240	-1.274	-1.308	-1.342	-1.378	-1.412	-1.449	-1.484	-1.519	-1.554	-1.590	-1.625	-1.660	-1.695	-1.728	-1.762	-1.795	-1.828	-1.860	-1.890	-1.921	-1.950	-1.978	-2.004	-2.030	-2.054	-2.078	-2.099	-2.119	-2.136	-2.154	-2.169	-2.181	-2.192	-2.204	-2.211	-2.216	-2.221	-2.222	-2.222	-2.221	-2.218	-2.212	-2.206	-2.196	-2.186	-2.174	-2.159	-2.144	-2.126	-2.105	-2.085	-2.062	-2.038	-2.013	-1.985	-1.956	-1.928	-1.896	-1.866	-1.834	-1.800	-1.766	-1.731	-1.698	-1.661	-1.625	-1.590	-1.552	-1.516	-1.479	-1.442	-1.406	-1.370	-1.334	-1.298	-1.261	-1.226	-1.191	-1.158	-1.124	-1.091	-1.060	-1.028	-0.998	-0.968	-0.939	-0.911	-0.885	-0.859	-0.834	-0.810	-0.786	-0.765	-0.744	-0.724	-0.705	-0.688	-0.671	-0.655	-0.640	-0.626	-0.612	-0.600	-0.589	-0.579	-0.569	-0.559	-0.552	-0.545	-0.538	-0.532	-0.528	-0.521	-0.518	-0.515	-0.511	-0.509	-0.507	-0.506	-0.505	-0.505	-0.505	-0.506	-0.506	-0.509	-0.511	-0.514	-0.516	-0.519	-0.522	-0.528	-0.531	-0.536	-0.542	-0.548	-0.554	-0.560	-0.566	-0.575	-0.582	-0.592	-0.601	-0.610	-0.621	-0.631	-0.642	-0.654	-0.666	-0.678	-0.691	-0.706	-0.720	-0.735	-0.750	-0.765	-0.780	-0.796	-0.814	-0.830	-0.848	-0.865	-0.881	-0.899	-0.916	-0.934	-0.951	-0.968	-0.985	-1.000	-1.016	-1.032	-1.049	-1.062	-1.078	-1.090	-1.104	-1.116	-1.126	-1.138	-1.148	-1.156	-1.164	-1.170	-1.176	-1.180	-1.182	-1.185	-1.185	-1.185	-1.182	-1.179	-1.175	-1.169	-1.160	-1.152	-1.142	-1.131	-1.121	-1.108	-1.094	-1.080	-1.062	-1.046	-1.028	-1.010	-0.991	-0.970	-0.951	-0.930	-0.909	-0.889	-0.868	-0.846	-0.825	-0.804	-0.782	-0.762	-0.744	-0.724	-0.704	-0.685	-0.668	-0.651	-0.635	-0.620	-0.605	-0.591	-0.580	-0.569	-0.558	-0.550	-0.541	-0.535	-0.528	-0.522	-0.518	-0.515	-0.512	-0.511	-0.511	-0.511	-0.514	-0.515	-0.519	-0.522	-0.528	-0.532	-0.538	-0.542	-0.550	-0.555	-0.561	-0.568	-0.575	-0.581	-0.588	-0.595	-0.601	-0.606	-0.612	-0.618	-0.624	-0.628	-0.631	-0.635	-0.640	-0.641	-0.644	-0.646	-0.648	-0.649	-0.649	-0.649	-0.649	-0.648	-0.646	-0.644	-0.644	-0.640	-0.638	-0.635	-0.631	-0.628	-0.625	-0.621	-0.619	-0.615	-0.611	-0.608	-0.605	-0.602	-0.599	-0.595	-0.594	-0.590	-0.588	-0.586	-0.584	-0.582	-0.580	-0.580	-0.579	-0.576	-0.576	-0.575	-0.575	-0.575	-0.574	-0.574	-0.572	-0.572	-0.571	-0.570	-0.569	-0.568	-0.565	-0.562	-0.560	-0.556	-0.554	-0.549	-0.544	-0.540	-0.532	-0.526	-0.520	-0.511	-0.502	-0.492	-0.482	-0.472	-0.461	-0.449	-0.436	-0.422	-0.409	-0.394	-0.378	-0.361	-0.345	-0.328	-0.311	-0.294	-0.275	-0.258	-0.239	-0.220	-0.201	-0.182	-0.164	-0.145	-0.128	-0.109	-0.090	-0.072	-0.056	-0.039	-0.022	-0.006	0.010	0.024	0.039	0.050	0.064	0.075	0.086	0.095	0.105	0.112	0.120	0.126	0.131	0.135	0.139	0.140	0.140	0.139	0.138	0.135	0.130	0.125	0.120	0.112	0.104	0.095	0.085	0.075	0.064	0.050	0.036	0.022	0.008	-0.008	-0.024	-0.041	-0.059	-0.078	-0.096	-0.116	-0.136	-0.156	-0.178	-0.199	-0.220	-0.241	-0.264	-0.288	-0.310	-0.332	-0.355	-0.379	-0.401	-0.425	-0.448	-0.471	-0.495	-0.518	-0.540	-0.562	-0.586	-0.609	-0.631	-0.652	-0.675	-0.695	-0.716	-0.738	-0.758	-0.778	-0.796	-0.816	-0.835	-0.852	-0.870	-0.888	-0.904	-0.920	-0.936	-0.951	-0.966	-0.981	-0.995	-1.006	-1.020	-1.032	-1.044	-1.055	-1.065	-1.075	-1.085	-1.094	-1.102	-1.111	-1.118	-1.125	-1.131	-1.138	-1.142	-1.149	-1.152	-1.156	-1.159	-1.162	-1.165	-1.166	-1.168	-1.168	-1.168	-1.166	-1.165	-1.162	-1.160	-1.158	-1.154	-1.149	-1.144	-1.138	-1.131	-1.124	-1.115	-1.106	-1.098	-1.088	-1.078	-1.066	-1.054	-1.041	-1.029	-1.014	-0.999	-0.982	-0.968	-0.950	-0.934	-0.915	-0.898	-0.878	-0.858	-0.838	-0.818	-0.796	-0.776	-0.755	-0.732	-0.711	-0.689	-0.665	-0.644	-0.621	-0.600	-0.576	-0.555	-0.534	-0.512	-0.491	-0.470	-0.450	-0.430	-0.411	-0.392	-0.375	-0.358	-0.341	-0.325	-0.311	-0.296	-0.284	-0.272	-0.261	-0.251	-0.244	-0.236	-0.230	-0.225	-0.221	-0.218	-0.215	-0.215	-0.215	-0.218	-0.219	-0.222	-0.228	-0.234	-0.240	-0.246	-0.255	-0.264	-0.274	-0.284	-0.292	-0.305	-0.316	-0.328	-0.340	-0.351	-0.364	-0.375	-0.386	-0.398	-0.410	-0.421	-0.431	-0.441	-0.450	-0.460	-0.468	-0.474	-0.480	-0.485	-0.489	-0.491	-0.494	-0.494	-0.492	-0.490	-0.486	-0.481	-0.475	-0.465	-0.458	-0.445	-0.432	-0.420	-0.404	-0.388	-0.369	-0.350	-0.329	-0.308	-0.284	-0.260	-0.235	-0.209	-0.181	-0.152	-0.124	-0.095	-0.066	-0.036	-0.006	0.025	0.055	0.086	0.116	0.148	0.176	0.206	0.235	0.262	0.291	0.318	0.342	0.368	0.390	0.414	0.434	0.454	0.472	0.489	0.505	0.520	0.532	0.542	0.552	0.560	0.568	0.571	0.575	0.576	0.576	0.576	0.572	0.569	0.564	0.556	0.548	0.539	0.528	0.516	0.502	0.490	0.475	0.461	0.445	0.428	0.411	0.394	0.378	0.359	0.340	0.322	0.304	0.285	0.265	0.248	0.229	0.211	0.194	0.176	0.159	0.142	0.125	0.110	0.095	0.080	0.066	0.052	0.038	0.025	0.012	0.001	-0.010	-0.021	-0.032	-0.041	-0.051	-0.060	-0.069	-0.078	-0.085	-0.091	-0.099	-0.105	-0.111	-0.118	-0.124	-0.128	-0.132	-0.136	-0.141	-0.145	-0.149	-0.151	-0.154	-0.156	-0.159	-0.162	-0.162	-0.165	-0.166	-0.168	-0.169	-0.170	-0.170	-0.171	-0.171	-0.171	-0.171	-0.171	-0.171	-0.171	-0.172	-0.171	-0.172	-0.171	-0.172	-0.174	-0.174	-0.175	-0.178	-0.179	-0.181	-0.184	-0.188	-0.192	-0.198	-0.202	-0.210	-0.218	-0.225	-0.234	-0.244	-0.255	-0.266	-0.280	-0.294	-0.310	-0.325	-0.344	-0.361	-0.381	-0.404	-0.426	-0.450	-0.475	-0.500	-0.528	-0.556	-0.584	-0.612	-0.642	-0.674	-0.706	-0.738	-0.770	-0.802	-0.838	-0.870	-0.904	-0.938	-0.970	-1.004	-1.036	-1.069	-1.101	-1.132	-1.164	-1.192	-1.221	-1.250	-1.278	-1.304	-1.328	-1.351	-1.372	-1.394	-1.414	-1.431	-1.448	-1.462	-1.476	-1.489	-1.500	-1.509	-1.519	-1.525	-1.531	-1.536	-1.540	-1.541	-1.544	-1.545	-1.545	-1.546	-1.545	-1.544	-1.544	-1.541	-1.540	-1.539	-1.539	-1.536	-1.538	-1.536	-1.538	-1.539	-1.541	-1.544	-1.549	-1.554	-1.560	-1.566	-1.574	-1.584	-1.595	-1.605	-1.618	-1.630	-1.644	-1.659	-1.675	-1.692	-1.710	-1.729	-1.748	-1.766	-1.786	-1.805	-1.825	-1.846	-1.865	-1.885	-1.905	-1.924	-1.941	-1.959	-1.976	-1.991	-2.006	-2.019	-2.031	-2.041	-2.049	-2.056	-2.061	-2.064	-2.066	-2.065	-2.064	-2.058	-2.052	-2.042	-2.033	-2.019	-2.004	-1.988	-1.968	-1.948	-1.925	-1.901	-1.875	-1.846	-1.818	-1.788	-1.756	-1.724	-1.689	-1.655	-1.620	-1.584	-1.549	-1.512	-1.478	-1.442	-1.406	-1.371	-1.338	-1.304	-1.270	-1.239	-1.208	-1.178	-1.149	-1.121	-1.096	-1.072	-1.050	-1.029	-1.010	-0.992	-0.978	-0.964	-0.952	-0.944	-0.935	-0.930	-0.926	-0.925	-0.926	-0.928	-0.931	-0.936	-0.945	-0.954	-0.962	-0.974	-0.988	-1.000	-1.015	-1.031	-1.048	-1.064	-1.082	-1.101	-1.119	-1.139	-1.158	-1.176	-1.195	-1.215	-1.234	-1.251	-1.269	-1.286	-1.304	-1.320	-1.335	-1.350	-1.364	-1.376	-1.389	-1.400	-1.410	-1.418	-1.426	-1.432	-1.439	-1.442	-1.446	-1.450	-1.451	-1.451	-1.451	-1.451	-1.450	-1.448	-1.445	-1.440	-1.436	-1.431	-1.425	-1.418	-1.411	-1.404	-1.396	-1.389	-1.380	-1.372	-1.362	-1.354	-1.346	-1.336	-1.328	-1.319	-1.310	-1.301	-1.292	-1.285	-1.275	-1.268	-1.259	-1.251	-1.242	-1.234	-1.226	-1.219	-1.210	-1.202	-1.195	-1.188	-1.180	-1.172	-1.165	-1.156	-1.149	-1.140	-1.134	-1.124	-1.116	-1.108	-1.099	-1.090	-1.080	-1.071	-1.061	-1.051	-1.040	-1.030	-1.020	-1.008	-0.996	-0.985	-0.972	-0.961	-0.948	-0.936	-0.921	-0.909	-0.896	-0.881	-0.868	-0.854	-0.840	-0.825	-0.811	-0.798	-0.782	-0.768	-0.754	-0.740	-0.725	-0.711	-0.698	-0.682	-0.670	-0.656	-0.644	-0.631	-0.618	-0.608	-0.596	-0.585	-0.575	-0.564	-0.555	-0.546	-0.538	-0.529	-0.521	-0.515	-0.507	-0.501	-0.496	-0.491	-0.486	-0.482	-0.479	-0.476	-0.474	-0.472	-0.471	-0.471	-0.471	-0.471	-0.472	-0.474	-0.476	-0.479	-0.482	-0.488	-0.491	-0.496	-0.504	-0.509	-0.518	-0.526	-0.535	-0.545	-0.555	-0.566	-0.579	-0.591	-0.605	-0.620	-0.634	-0.650	-0.666	-0.684	-0.704	-0.722	-0.744	-0.764	-0.786	-0.809	-0.834	-0.859	-0.884	-0.910	-0.938	-0.965	-0.994	-1.024	-1.054	-1.084	-1.116	-1.149	-1.181	-1.215	-1.249	-1.282	-1.318	-1.351	-1.386	-1.421	-1.456	-1.491	-1.526	-1.561	-1.596	-1.630	-1.664	-1.698	-1.731	-1.764	-1.795	-1.826	-1.856	-1.886	-1.915	-1.942	-1.970	-1.995	-2.020	-2.044	-2.066	-2.089	-2.108	-2.128	-2.145	-2.162	-2.176	-2.191	-2.205	-2.216	-2.228	-2.236	-2.244	-2.252	-2.258	-2.262	-2.266	-2.269	-2.271	-2.271	-2.271	-2.270	-2.269	-2.266	-2.262	-2.259	-2.254	-2.250	-2.244	-2.238	-2.232	-2.225	-2.218	-2.210	-2.204	-2.196	-2.189	-2.180	-2.172	-2.166	-2.159	-2.152	-2.145	-2.139	-2.134	-2.126	-2.121	-2.116	-2.111	-2.106	-2.102	-2.099	-2.095	-2.092	-2.089	-2.086	-2.085	-2.084	-2.082	-2.081	-2.081	-2.081	-2.081	-2.082	-2.085	-2.086	-2.089	-2.091	-2.094	-2.096	-2.100	-2.105	-2.109	-2.112	-2.118	-2.122	-2.126	-2.132	-2.138	-2.142	-2.148	-2.154	-2.159	-2.164	-2.169	-2.174	-2.180	-2.185	-2.190	-2.196	-2.201	-2.206	-2.211	-2.216	-2.221	-2.226	-2.230	-2.235	-2.239	-2.242	-2.246	-2.249	-2.252	-2.255	-2.256	-2.259	-2.259	-2.261	-2.262	-2.264	-2.264	-2.262	-2.262	-2.261	-2.261	-2.260	-2.259	-2.258	-2.256	-2.254	-2.251	-2.250	-2.248	-2.245	-2.242	-2.241	-2.239	-2.238	-2.235	-2.234	-2.234	-2.232	-2.232	-2.231	-2.234	-2.234	-2.236	-2.239	-2.241	-2.245	-2.249	-2.255	-2.261	-2.268	-2.274	-2.284	-2.292	-2.301	-2.311	-2.322	-2.335	-2.348	-2.360	-2.375	-2.389	-2.405	-2.420	-2.438	-2.454	-2.471	-2.489	-2.506	-2.524	-2.542	-2.561	-2.578	-2.595	-2.611	-2.629	-2.645	-2.660	-2.675	-2.689	-2.702	-2.716	-2.726	-2.738	-2.748	-2.754	-2.761	-2.766	-2.771	-2.774	-2.775	-2.774	-2.772	-2.770	-2.765	-2.759	-2.751	-2.742	-2.732	-2.721	-2.709	-2.694	-2.678	-2.662	-2.644	-2.625	-2.605	-2.584	-2.561	-2.540	-2.516	-2.491	-2.466	-2.441	-2.414	-2.388	-2.361	-2.334	-2.305	-2.278	-2.250	-2.221	-2.192	-2.164	-2.135	-2.108	-2.080	-2.052	-2.025	-1.998	-1.971	-1.944	-1.918	-1.892	-1.866	-1.840	-1.816	-1.791	-1.768	-1.744	-1.721	-1.699	-1.676	-1.655	-1.635	-1.614	-1.594	-1.574	-1.556	-1.536	-1.519	-1.501	-1.485	-1.469	-1.454	-1.439	-1.424	-1.410	-1.398	-1.386	-1.375	-1.364	-1.355	-1.346	-1.338	-1.332	-1.325	-1.320	-1.318	-1.315	-1.312	-1.312	-1.314	-1.315	-1.319	-1.321	-1.328	-1.334	-1.341	-1.348	-1.358	-1.368	-1.380	-1.392	-1.405	-1.420	-1.434	-1.450	-1.466	-1.482	-1.500	-1.518	-1.536	-1.554	-1.572	-1.591	-1.610	-1.629	-1.648	-1.666	-1.684	-1.702	-1.719	-1.735	-1.751	-1.765	-1.780	-1.792	-1.805	-1.815	-1.825	-1.832	-1.840	-1.845	-1.849	-1.852	-1.854	-1.854	-1.852	-1.850	-1.845	-1.839	-1.832	-1.824	-1.812	-1.801	-1.788	-1.772	-1.756	-1.739	-1.721	-1.702	-1.681	-1.660	-1.638	-1.614	-1.590	-1.565	-1.540	-1.514	-1.488	-1.460	-1.432	-1.405	-1.378	-1.349	-1.321	-1.292	-1.264	-1.235	-1.208	-1.180	-1.152	-1.126	-1.100	-1.074	-1.048	-1.024	-1.000	-0.976	-0.954	-0.932	-0.912	-0.892	-0.872	-0.855	-0.838	-0.821	-0.808	-0.792	-0.779	-0.768	-0.756	-0.746	-0.736	-0.729	-0.721	-0.716	-0.712	-0.709	-0.706	-0.705	-0.705	-0.705	-0.706	-0.709	-0.712	-0.718	-0.722	-0.731	-0.738	-0.746	-0.756	-0.765	-0.776	-0.788	-0.800	-0.814	-0.828	-0.842	-0.856	-0.872	-0.888	-0.904	-0.921	-0.939	-0.956	-0.975	-0.992	-1.011	-1.029	-1.049	-1.068	-1.086	-1.106	-1.126	-1.144	-1.164	-1.182	-1.201	-1.221	-1.239	-1.259	-1.276	-1.296	-1.314	-1.332	-1.350	-1.368	-1.384	-1.401	-1.419	-1.435	-1.452	-1.469	-1.485	-1.501	-1.518	-1.532	-1.549	-1.562	-1.578	-1.592	-1.608	-1.622	-1.636	-1.649	-1.662	-1.676	-1.690	-1.702	-1.715	-1.726	-1.739	-1.750	-1.760	-1.771	-1.781	-1.791	-1.800	-1.809	-1.818	-1.825	-1.831	-1.839	-1.845	-1.850	-1.856	-1.861	-1.865	-1.868	-1.872	-1.875	-1.876	-1.879	-1.879	-1.880	-1.880	-1.879	-1.879	-1.878	-1.875	-1.872	-1.871	-1.869	-1.866	-1.864	-1.861	-1.858	-1.855	-1.852	-1.849	-1.846	-1.845	-1.842	-1.841	-1.840	-1.839	-1.839	-1.838	-1.838	-1.839	-1.839	-1.841	-1.842	-1.845	-1.846	-1.850	-1.854	-1.858	-1.864	-1.869	-1.875	-1.881	-1.888	-1.894	-1.902	-1.910	-1.918	-1.925	-1.932	-1.940	-1.948	-1.954	-1.961	-1.968	-1.974	-1.980	-1.984	-1.989	-1.992	-1.995	-1.998	-1.996	-1.996	-1.996	-1.994	-1.990	-1.986	-1.981	-1.975	-1.968	-1.959	-1.949	-1.939	-1.926	-1.912	-1.900	-1.885	-1.870	-1.854	-1.836	-1.819	-1.801	-1.782	-1.764	-1.745	-1.726	-1.706	-1.688	-1.669	-1.650	-1.631	-1.615	-1.598	-1.581	-1.566	-1.551	-1.540	-1.528	-1.518	-1.509	-1.501	-1.494	-1.490	-1.486	-1.485	-1.485	-1.486	-1.490	-1.495	-1.501	-1.509	-1.518	-1.530	-1.541	-1.555	-1.570	-1.588	-1.604	-1.621	-1.641	-1.661	-1.682	-1.704	-1.725	-1.748	-1.769	-1.792	-1.814	-1.836	-1.858	-1.879	-1.899	-1.920	-1.939	-1.956	-1.972	-1.989	-2.002	-2.015	-2.026	-2.035	-2.044	-2.051	-2.056	-2.060	-2.062	-2.062	-2.060	-2.056	-2.052	-2.045	-2.036	-2.026	-2.015	-2.001	-1.988	-1.972	-1.954	-1.936	-1.918	-1.896	-1.875	-1.852	-1.830	-1.806	-1.782	-1.758	-1.734	-1.709	-1.684	-1.659	-1.635	-1.611	-1.588	-1.565	-1.541	-1.520	-1.499	-1.479	-1.459	-1.440	-1.422	-1.405	-1.390	-1.375	-1.362	-1.351	-1.340	-1.330	-1.321	-1.315	-1.309	-1.304	-1.301	-1.298	-1.296	-1.296	-1.296	-1.298	-1.300	-1.304	-1.309	-1.314	-1.319	-1.325	-1.331	-1.340	-1.346	-1.355	-1.364	-1.372	-1.381	-1.391	-1.399	-1.409	-1.418	-1.428	-1.435	-1.444	-1.450	-1.459	-1.465	-1.471	-1.478	-1.482	-1.488	-1.491	-1.495	-1.499	-1.500	-1.501	-1.501	-1.502	-1.500	-1.499	-1.496	-1.492	-1.488	-1.482	-1.475	-1.468	-1.460	-1.451	-1.441	-1.431	-1.420	-1.409	-1.396	-1.382	-1.369	-1.355	-1.341	-1.326	-1.309	-1.294	-1.276	-1.260	-1.244	-1.225	-1.208	-1.191	-1.172	-1.154	-1.138	-1.119	-1.101	-1.082	-1.065	-1.049	-1.032	-1.015	-1.000	-0.985	-0.970	-0.956	-0.942	-0.930	-0.919	-0.906	-0.898	-0.886	-0.876	-0.869	-0.860	-0.854	-0.848	-0.842	-0.836	-0.832	-0.829	-0.828	-0.825	-0.824	-0.824	-0.824	-0.825	-0.828	-0.830	-0.834	-0.838	-0.842	-0.848	-0.854	-0.859	-0.866	-0.874	-0.881	-0.890	-0.899	-0.908	-0.918	-0.928	-0.938	-0.948	-0.960	-0.971	-0.982	-0.995	-1.008	-1.020	-1.034	-1.048	-1.060	-1.075	-1.089	-1.102	-1.118	-1.132	-1.149	-1.165	-1.180	-1.196	-1.214	-1.231	-1.248	-1.265	-1.284	-1.302	-1.321	-1.341	-1.361	-1.381	-1.401	-1.422	-1.445	-1.468	-1.490	-1.512	-1.536	-1.560	-1.584	-1.609	-1.634	-1.659	-1.684	-1.709	-1.734	-1.759	-1.785	-1.810	-1.835	-1.860	-1.885	-1.910	-1.934	-1.959	-1.982	-2.006	-2.029	-2.051	-2.071	-2.094	-2.112	-2.131	-2.148	-2.164	-2.180	-2.194	-2.208	-2.218	-2.228	-2.236	-2.242	-2.248	-2.251	-2.252	-2.252	-2.250	-2.246	-2.240	-2.234	-2.224	-2.214	-2.199	-2.185	-2.169	-2.150	-2.130	-2.108	-2.084	-2.059	-2.031	-2.001	-1.972	-1.940	-1.908	-1.874	-1.839	-1.802	-1.765	-1.728	-1.689	-1.648	-1.608	-1.568	-1.525	-1.484	-1.440	-1.398	-1.355	-1.314	-1.271	-1.229	-1.186	-1.144	-1.104	-1.062	-1.022	-0.982	-0.944	-0.906	-0.869	-0.834	-0.796	-0.762	-0.728	-0.695	-0.661	-0.631	-0.599	-0.570	-0.541	-0.514	-0.486	-0.459	-0.432	-0.409	-0.384	-0.361	-0.338	-0.315	-0.292	-0.271	-0.250	-0.230	-0.210	-0.190	-0.170	-0.150	-0.130	-0.111	-0.092	-0.074	-0.054	-0.036	-0.016	0.001	0.021	0.040	0.059	0.076	0.095	0.112	0.131	0.149	0.166	0.184	0.200	0.218	0.234	0.249	0.264	0.279	0.292	0.305	0.316	0.326	0.336	0.345	0.351	0.358	0.361	0.364	0.365	0.364	0.361	0.356	0.349	0.340	0.329	0.315	0.300	0.281	0.260	0.238	0.212	0.184	0.155	0.124	0.089	0.054	0.015	-0.026	-0.068	-0.112	-0.159	-0.206	-0.256	-0.309	-0.362	-0.416	-0.471	-0.528	-0.585	-0.644	-0.701	-0.760	-0.820	-0.879	-0.939	-0.998	-1.054	-1.112	-1.169	-1.225	-1.280	-1.332	-1.385	-1.436	-1.484	-1.531	-1.576	-1.619	-1.659	-1.698	-1.732	-1.765	-1.796	-1.822	-1.848	-1.870	-1.889	-1.905	-1.918	-1.929	-1.935	-1.940	-1.941	-1.941	-1.938	-1.930	-1.922	-1.910	-1.895	-1.879	-1.859	-1.838	-1.814	-1.789	-1.760	-1.731	-1.700	-1.666	-1.632	-1.598	-1.562	-1.525	-1.486	-1.448	-1.410	-1.369	-1.329	-1.289	-1.248	-1.208	-1.168	-1.128	-1.088	-1.049	-1.010	-0.974	-0.936	-0.900	-0.864	-0.830	-0.798	-0.765	-0.734	-0.704	-0.674	-0.646	-0.620	-0.595	-0.570	-0.546	-0.525	-0.504	-0.485	-0.465	-0.448	-0.431	-0.415	-0.399	-0.385	-0.372	-0.359	-0.346	-0.336	-0.325	-0.315	-0.306	-0.298	-0.289	-0.280	-0.272	-0.265	-0.256	-0.249	-0.241	-0.234	-0.226	-0.220	-0.211	-0.204	-0.196	-0.189	-0.181	-0.174	-0.166	-0.158	-0.149	-0.141	-0.134	-0.124	-0.115	-0.106	-0.096	-0.088	-0.079	-0.070	-0.060	-0.050	-0.041	-0.032	-0.024	-0.015	-0.005	0.004	0.012	0.020	0.029	0.036	0.044	0.050	0.058	0.064	0.070	0.076	0.081	0.086	0.091	0.095	0.099	0.102	0.105	0.109	0.110	0.112	0.114	0.115	0.116	0.118	0.119	0.118	0.118	0.118	0.118	0.116	0.115	0.115	0.114	0.112	0.111	0.110	0.110	0.109	0.109	0.109	0.109	0.109	0.111	0.112	0.114	0.118	0.120	0.124	0.129	0.132	0.140	0.145	0.151	0.160	0.168	0.176	0.185	0.196	0.206	0.219	0.230	0.242	0.256	0.271	0.285	0.300	0.315	0.331	0.348	0.364	0.379	0.396	0.412	0.429	0.446	0.462	0.480	0.496	0.512	0.529	0.545	0.560	0.575	0.590	0.604	0.618	0.630	0.641	0.654	0.665	0.675	0.684	0.694	0.701	0.708	0.714	0.720	0.725	0.728	0.731	0.734	0.735	0.735	0.735	0.734	0.732	0.731	0.729	0.724	0.720	0.715	0.710	0.705	0.699	0.692	0.685	0.678	0.669	0.661	0.654	0.645	0.636	0.628	0.619	0.610	0.601	0.592	0.582	0.574	0.564	0.555	0.545	0.535	0.525	0.515	0.504	0.495	0.485	0.474	0.464	0.454	0.444	0.434	0.422	0.412	0.402	0.394	0.382	0.372	0.364	0.354	0.346	0.336	0.329	0.320	0.312	0.306	0.300	0.294	0.289	0.285	0.281	0.279	0.276	0.276	0.275	0.278	0.280	0.284	0.289	0.296	0.305	0.314	0.326	0.340	0.355	0.371	0.391	0.412	0.436	0.460	0.489	0.518	0.548	0.581	0.616	0.652	0.690	0.730	0.772	0.814	0.860	0.905	0.954	1.001	1.051	1.102	1.154	1.205	1.258	1.309	1.361	1.415	1.466	1.518	1.570	1.619	1.669	1.716	1.764	1.809	1.852	1.894	1.935	1.972	2.007	2.041	2.071	2.099	2.124	2.146	2.165	2.181	2.194	2.204	2.210	2.212	2.214	2.210	2.204	2.195	2.184	2.169	2.150	2.130	2.105	2.079	2.051	2.019	1.986	1.950	1.914	1.875	1.835	1.794	1.750	1.706	1.661	1.615	1.569	1.522	1.475	1.429	1.381	1.335	1.288	1.242	1.196	1.152	1.109	1.066	1.024	0.984	0.944	0.908	0.870	0.835	0.801	0.770	0.740	0.711	0.684	0.658	0.635	0.611	0.591	0.571	0.554	0.539	0.524	0.510	0.499	0.489	0.479	0.471	0.464	0.459	0.452	0.450	0.448	0.445	0.444	0.444	0.444	0.444	0.445	0.446	0.448	0.450	0.451	0.454	0.456	0.458	0.459	0.462	0.464	0.465	0.466	0.468	0.470	0.470	0.471	0.471	0.470	0.470	0.468	0.465	0.462	0.459	0.454	0.450	0.445	0.439	0.434	0.426	0.419	0.410	0.400	0.391	0.381	0.370	0.359	0.348	0.335	0.321	0.308	0.294	0.280	0.265	0.250	0.234	0.219	0.202	0.186	0.169	0.152	0.136	0.119	0.102	0.086	0.068	0.051	0.035	0.019	0.001	-0.015	-0.031	-0.048	-0.064	-0.079	-0.094	-0.109	-0.124	-0.138	-0.151	-0.165	-0.178	-0.191	-0.202	-0.214	-0.224	-0.234	-0.244	-0.252	-0.261	-0.269	-0.276	-0.284	-0.290	-0.296	-0.302	-0.308	-0.314	-0.318	-0.322	-0.326	-0.330	-0.332	-0.336	-0.339	-0.341	-0.345	-0.346	-0.348	-0.350	-0.351	-0.351	-0.352	-0.352	-0.352	-0.352	-0.351	-0.350	-0.349	-0.348	-0.346	-0.345	-0.342	-0.340	-0.338	-0.334	-0.332	-0.328	-0.325	-0.320	-0.315	-0.310	-0.304	-0.299	-0.291	-0.286	-0.279	-0.271	-0.264	-0.255	-0.248	-0.238	-0.230	-0.220	-0.209	-0.200	-0.189	-0.179	-0.169	-0.159	-0.148	-0.138	-0.128	-0.116	-0.105	-0.095	-0.085	-0.075	-0.066	-0.058	-0.048	-0.039	-0.031	-0.024	-0.016	-0.010	-0.004	0.001	0.006	0.011	0.016	0.020	0.022	0.025	0.026	0.030	0.030	0.030	0.030	0.031	0.030	0.030	0.030	0.030	0.029	0.029	0.029	0.028	0.028	0.029	0.030	0.031	0.034	0.035	0.038	0.042	0.046	0.052	0.056	0.064	0.071	0.080	0.089	0.099	0.110	0.122	0.135	0.149	0.162	0.178	0.194	0.210	0.225	0.242	0.261	0.279	0.296	0.315	0.334	0.351	0.370	0.389	0.408	0.425	0.442	0.460	0.476	0.492	0.507	0.521	0.535	0.548	0.559	0.569	0.579	0.586	0.592	0.600	0.604	0.606	0.610	0.610	0.611	0.609	0.606	0.604	0.600	0.595	0.588	0.581	0.574	0.565	0.555	0.545	0.536	0.525	0.514	0.502	0.491	0.480	0.466	0.456	0.444	0.432	0.421	0.410	0.400	0.391	0.381	0.374	0.365	0.358	0.351	0.345	0.340	0.336	0.334	0.330	0.329	0.328	0.328	0.328	0.329	0.329	0.331	0.334	0.335	0.339	0.342	0.345	0.349	0.352	0.355	0.359	0.364	0.366	0.370	0.372	0.375	0.378	0.380	0.382	0.384	0.385	0.385	0.386	0.386	0.385	0.385	0.381	0.380	0.378	0.374	0.370	0.368	0.364	0.360	0.355	0.351	0.346	0.341	0.336	0.332	0.328	0.324	0.320	0.316	0.312	0.310	0.308	0.305	0.304	0.302	0.302	0.301	0.301	0.302	0.305	0.308	0.310	0.314	0.318	0.321	0.326	0.331	0.336	0.341	0.348	0.352	0.359	0.364	0.369	0.374	0.378	0.382	0.386	0.390	0.394	0.395	0.398	0.398	0.398	0.396	0.395	0.390	0.386	0.381	0.375	0.366	0.358	0.346	0.335	0.324	0.308	0.292	0.276	0.259	0.240	0.220	0.199	0.176	0.154	0.130	0.105	0.080	0.054	0.028	0.000	-0.026	-0.055	-0.082	-0.110	-0.139	-0.168	-0.195	-0.222	-0.251	-0.279	-0.305	-0.332	-0.358	-0.382	-0.408	-0.432	-0.455	-0.476	-0.499	-0.519	-0.540	-0.558	-0.575	-0.592	-0.608	-0.622	-0.636	-0.648	-0.660	-0.670	-0.680	-0.689	-0.696	-0.702	-0.709	-0.714	-0.718	-0.720	-0.722	-0.724	-0.722	-0.722	-0.720	-0.719	-0.715	-0.710	-0.705	-0.699	-0.692	-0.685	-0.676	-0.668	-0.658	-0.649	-0.638	-0.626	-0.614	-0.601	-0.586	-0.572	-0.559	-0.542	-0.525	-0.507	-0.490	-0.471	-0.450	-0.430	-0.409	-0.386	-0.364	-0.341	-0.318	-0.291	-0.266	-0.240	-0.214	-0.185	-0.158	-0.130	-0.101	-0.071	-0.042	-0.014	0.016	0.046	0.075	0.105	0.135	0.164	0.192	0.221	0.250	0.279	0.305	0.331	0.358	0.382	0.406	0.428	0.450	0.470	0.489	0.506	0.522	0.538	0.550	0.561	0.572	0.581	0.589	0.595	0.598	0.601	0.601	0.600	0.598	0.594	0.588	0.580	0.570	0.559	0.548	0.534	0.519	0.502	0.486	0.469	0.449	0.429	0.409	0.388	0.366	0.345	0.322	0.299	0.276	0.254	0.231	0.209	0.186	0.164	0.142	0.122	0.102	0.084	0.065	0.048	0.032	0.018	0.004	-0.010	-0.021	-0.031	-0.040	-0.046	-0.052	-0.058	-0.060	-0.060	-0.060	-0.058	-0.054	-0.049	-0.042	-0.035	-0.025	-0.015	-0.002	0.011	0.026	0.042	0.059	0.078	0.096	0.116	0.138	0.159	0.181	0.204	0.228	0.251	0.275	0.298	0.322	0.346	0.370	0.394	0.418	0.441	0.465	0.488	0.511	0.534	0.555	0.576	0.599	0.619	0.640	0.659	0.678	0.696	0.715	0.731	0.749	0.764	0.779	0.794	0.808	0.821	0.834	0.846	0.858	0.869	0.880	0.889	0.900	0.909	0.918	0.925	0.932	0.940	0.946	0.954	0.961	0.966	0.972	0.978	0.981	0.985	0.989	0.991	0.994	0.996	0.996	0.998	0.998	0.996	0.994	0.991	0.989	0.985	0.980	0.975	0.968	0.960	0.951	0.941	0.930	0.918	0.905	0.891	0.874	0.858	0.840	0.820	0.800	0.779	0.756	0.731	0.706	0.681	0.654	0.625	0.596	0.566	0.536	0.504	0.471	0.438	0.404	0.370	0.334	0.298	0.262	0.226	0.190	0.154	0.118	0.081	0.045	0.010	-0.025	-0.059	-0.092	-0.128	-0.160	-0.191	-0.224	-0.255	-0.284	-0.312	-0.340	-0.366	-0.392	-0.418	-0.441	-0.462	-0.485	-0.504	-0.524	-0.541	-0.558	-0.572	-0.585	-0.598	-0.608	-0.619	-0.628	-0.635	-0.642	-0.648	-0.652	-0.656	-0.660	-0.662	-0.664	-0.665	-0.665	-0.665	-0.665	-0.665	-0.664	-0.661	-0.660	-0.656	-0.654	-0.651	-0.649	-0.646	-0.642	-0.640	-0.636	-0.634	-0.632	-0.631	-0.630	-0.629	-0.628	-0.628	-0.629	-0.629	-0.629	-0.631	-0.634	-0.635	-0.636	-0.640	-0.642	-0.646	-0.650	-0.654	-0.659	-0.664	-0.669	-0.674	-0.679	-0.684	-0.690	-0.695	-0.700	-0.706	-0.711	-0.718	-0.722	-0.728	-0.734	-0.738	-0.742	-0.746	-0.751	-0.755	-0.759	-0.762	-0.765	-0.769	-0.770	-0.772	-0.775	-0.775	-0.776	-0.776	-0.778	-0.776	-0.776	-0.775	-0.774	-0.771	-0.769	-0.768	-0.765	-0.761	-0.758	-0.754	-0.750	-0.746	-0.742	-0.738	-0.734	-0.729	-0.725	-0.720	-0.716	-0.711	-0.706	-0.701	-0.696	-0.691	-0.686	-0.681	-0.676	-0.671	-0.666	-0.662	-0.659	-0.654	-0.651	-0.646	-0.642	-0.639	-0.635	-0.631	-0.629	-0.625	-0.621	-0.619	-0.616	-0.614	-0.610	-0.608	-0.605	-0.602	-0.600	-0.598	-0.595	-0.592	-0.589	-0.586	-0.582	-0.579	-0.576	-0.572	-0.568	-0.565	-0.560	-0.556	-0.551	-0.548	-0.542	-0.538	-0.534	-0.528	-0.524	-0.518	-0.514	-0.507	-0.502	-0.498	-0.492	-0.488	-0.482	-0.478	-0.474	-0.470	-0.465	-0.462	-0.459	-0.458	-0.456	-0.456	-0.455	-0.455	-0.458	-0.460	-0.462	-0.466	-0.471	-0.478	-0.484	-0.490	-0.499	-0.506	-0.516	-0.526	-0.538	-0.550	-0.562	-0.576	-0.590	-0.605	-0.620	-0.638	-0.654	-0.670	-0.689	-0.706	-0.722	-0.741	-0.760	-0.778	-0.794	-0.811	-0.828	-0.845	-0.860	-0.874	-0.888	-0.901	-0.914	-0.924	-0.935	-0.944	-0.950	-0.955	-0.959	-0.960	-0.960	-0.958	-0.955	-0.950	-0.944	-0.934	-0.924	-0.910	-0.895	-0.879	-0.860	-0.840	-0.818	-0.794	-0.769	-0.742	-0.714	-0.684	-0.652	-0.621	-0.588	-0.554	-0.519	-0.482	-0.446	-0.410	-0.372	-0.335	-0.299	-0.261	-0.225	-0.190	-0.155	-0.121	-0.086	-0.054	-0.024	0.008	0.036	0.064	0.090	0.115	0.138	0.159	0.178	0.195	0.209	0.221	0.232	0.240	0.248	0.251	0.252	0.254	0.251	0.248	0.241	0.231	0.221	0.209	0.195	0.179	0.162	0.144	0.122	0.101	0.078	0.055	0.029	0.004	-0.022	-0.051	-0.078	-0.106	-0.135	-0.164	-0.191	-0.221	-0.249	-0.276	-0.305	-0.331	-0.360	-0.385	-0.411	-0.435	-0.460	-0.482	-0.504	-0.524	-0.542	-0.560	-0.578	-0.592	-0.606	-0.619	-0.630	-0.639	-0.648	-0.654	-0.659	-0.661	-0.665	-0.665	-0.664	-0.660	-0.658	-0.651	-0.645	-0.636	-0.626	-0.615	-0.602	-0.589	-0.572	-0.555	-0.539	-0.519	-0.498	-0.476	-0.454	-0.430	-0.405	-0.380	-0.352	-0.325	-0.296	-0.269	-0.238	-0.209	-0.178	-0.145	-0.114	-0.080	-0.049	-0.015	0.018	0.051	0.084	0.118	0.149	0.182	0.214	0.245	0.276	0.306	0.335	0.364	0.391	0.418	0.444	0.468	0.491	0.512	0.534	0.552	0.570	0.588	0.601	0.615	0.626	0.635	0.644	0.649	0.654	0.656	0.658	0.656	0.654	0.648	0.641	0.634	0.622	0.611	0.596	0.581	0.562	0.542	0.522	0.499	0.475	0.450	0.421	0.392	0.364	0.332	0.301	0.266	0.232	0.198	0.161	0.124	0.086	0.049	0.011	-0.028	-0.068	-0.108	-0.146	-0.186	-0.224	-0.264	-0.301	-0.340	-0.378	-0.415	-0.451	-0.488	-0.522	-0.556	-0.590	-0.622	-0.655	-0.685	-0.714	-0.741	-0.768	-0.794	-0.819	-0.842	-0.864	-0.884	-0.902	-0.920	-0.935	-0.949	-0.961	-0.972	-0.982	-0.989	-0.996	-1.000	-1.005	-1.008	-1.008	-1.009	-1.005	-1.004	-0.999	-0.994	-0.988	-0.979	-0.971	-0.960	-0.950	-0.938	-0.925	-0.911	-0.896	-0.882	-0.866	-0.849	-0.832	-0.814	-0.795	-0.776	-0.758	-0.739	-0.718	-0.698	-0.678	-0.658	-0.636	-0.615	-0.594	-0.572	-0.551	-0.530	-0.507	-0.486	-0.465	-0.442	-0.420	-0.399	-0.378	-0.356	-0.334	-0.312	-0.291	-0.270	-0.248	-0.228	-0.206	-0.185	-0.164	-0.142	-0.122	-0.102	-0.082	-0.062	-0.042	-0.024	-0.004	0.015	0.034	0.052	0.071	0.090	0.108	0.125	0.141	0.158	0.175	0.190	0.205	0.220	0.234	0.248	0.260	0.272	0.284	0.295	0.305	0.315	0.324	0.331	0.339	0.345	0.350	0.355	0.358	0.360	0.361	0.361	0.360	0.359	0.355	0.351	0.346	0.339	0.331	0.321	0.311	0.300	0.288	0.274	0.259	0.244	0.226	0.209	0.190	0.171	0.151	0.129	0.108	0.085	0.061	0.038	0.011	-0.014	-0.039	-0.065	-0.091	-0.119	-0.145	-0.172	-0.200	-0.226	-0.252	-0.279	-0.305	-0.331	-0.358	-0.382	-0.406	-0.430	-0.454	-0.475	-0.498	-0.518	-0.539	-0.558	-0.575	-0.592	-0.609	-0.625	-0.639	-0.652	-0.665	-0.676	-0.686	-0.696	-0.704	-0.710	-0.716	-0.721	-0.725	-0.729	-0.730	-0.732	-0.732	-0.732	-0.731	-0.729	-0.728	-0.724	-0.721	-0.716	-0.712	-0.709	-0.704	-0.699	-0.694	-0.689	-0.684	-0.679	-0.674	-0.671	-0.666	-0.662	-0.659	-0.656	-0.655	-0.654	-0.652	-0.652	-0.654	-0.655	-0.656	-0.659	-0.664	-0.669	-0.675	-0.682	-0.690	-0.698	-0.708	-0.719	-0.730	-0.744	-0.758	-0.772	-0.788	-0.804	-0.822	-0.840	-0.859	-0.879	-0.899	-0.919	-0.942	-0.964	-0.986	-1.010	-1.032	-1.056	-1.081	-1.105	-1.130	-1.155	-1.180	-1.202	-1.228	-1.251	-1.275	-1.300	-1.324	-1.345	-1.369	-1.391	-1.412	-1.434	-1.455	-1.475	-1.494	-1.511	-1.530	-1.546	-1.561	-1.576	-1.590	-1.601	-1.614	-1.624	-1.634	-1.642	-1.649	-1.656	-1.661	-1.665	-1.668	-1.670	-1.671	-1.672	-1.670	-1.669	-1.664	-1.660	-1.654	-1.646	-1.639	-1.629	-1.619	-1.608	-1.596	-1.582	-1.569	-1.554	-1.538	-1.521	-1.502	-1.484	-1.462	-1.442	-1.419	-1.396	-1.372	-1.348	-1.321	-1.294	-1.268	-1.239	-1.209	-1.179	-1.148	-1.116	-1.084	-1.050	-1.015	-0.981	-0.946	-0.910	-0.872	-0.836	-0.799	-0.760	-0.721	-0.681	-0.641	-0.600	-0.560	-0.519	-0.478	-0.435	-0.394	-0.352	-0.310	-0.266	-0.224	-0.182	-0.140	-0.099	-0.058	-0.016	0.025	0.065	0.105	0.144	0.182	0.221	0.258	0.294	0.329	0.362	0.395	0.428	0.459	0.488	0.515	0.542	0.568	0.590	0.612	0.632	0.650	0.666	0.680	0.692	0.704	0.712	0.719	0.722	0.725	0.726	0.725	0.721	0.716	0.709	0.700	0.689	0.678	0.662	0.648	0.630	0.610	0.590	0.569	0.545	0.520	0.495	0.468	0.439	0.411	0.381	0.351	0.320	0.289	0.256	0.225	0.192	0.160	0.128	0.095	0.062	0.031	0.000	-0.031	-0.062	-0.092	-0.122	-0.150	-0.178	-0.206	-0.232	-0.259	-0.282	-0.306	-0.330	-0.350	-0.371	-0.391	-0.410	-0.428	-0.445	-0.460	-0.476	-0.490	-0.504	-0.516	-0.529	-0.540	-0.550	-0.561	-0.571	-0.579	-0.589	-0.598	-0.606	-0.614	-0.622	-0.630	-0.638	-0.648	-0.655	-0.664	-0.674	-0.684	-0.694	-0.705	-0.718	-0.730	-0.742	-0.758	-0.771	-0.788	-0.802	-0.821	-0.838	-0.856	-0.876	-0.894	-0.915	-0.935	-0.956	-0.979	-1.001	-1.022	-1.046	-1.069	-1.091	-1.115	-1.139	-1.162	-1.186	-1.209	-1.232	-1.254	-1.275	-1.298	-1.318	-1.336	-1.354	-1.372	-1.388	-1.401	-1.415	-1.428	-1.439	-1.448	-1.455	-1.462	-1.466	-1.470	-1.471	-1.471	-1.469	-1.466	-1.460	-1.454	-1.445	-1.435	-1.422	-1.410	-1.395	-1.379	-1.361	-1.342	-1.322	-1.300	-1.276	-1.252	-1.228	-1.201	-1.175	-1.146	-1.119	-1.090	-1.061	-1.031	-1.001	-0.971	-0.940	-0.910	-0.880	-0.849	-0.819	-0.790	-0.760	-0.731	-0.702	-0.675	-0.649	-0.622	-0.596	-0.571	-0.548	-0.525	-0.504	-0.482	-0.462	-0.444	-0.426	-0.410	-0.396	-0.381	-0.370	-0.358	-0.349	-0.340	-0.332	-0.328	-0.324	-0.321	-0.321	-0.321	-0.322	-0.326	-0.331	-0.338	-0.345	-0.355	-0.366	-0.378	-0.392	-0.408	-0.422	-0.442	-0.461	-0.481	-0.505	-0.528	-0.552	-0.578	-0.605	-0.632	-0.660	-0.690	-0.721	-0.751	-0.782	-0.815	-0.848	-0.881	-0.914	-0.948	-0.981	-1.015	-1.048	-1.080	-1.112	-1.145	-1.176	-1.206	-1.238	-1.268	-1.295	-1.321	-1.348	-1.371	-1.394	-1.416	-1.436	-1.454	-1.471	-1.486	-1.500	-1.510	-1.519	-1.526	-1.531	-1.535	-1.536	-1.536	-1.532	-1.528	-1.520	-1.511	-1.500	-1.488	-1.472	-1.458	-1.440	-1.421	-1.400	-1.378	-1.355	-1.331	-1.305	-1.279	-1.251	-1.224	-1.195	-1.165	-1.136	-1.105	-1.075	-1.045	-1.014	-0.985	-0.952	-0.924	-0.894	-0.865	-0.836	-0.808	-0.780	-0.752	-0.726	-0.701	-0.678	-0.654	-0.631	-0.609	-0.588	-0.568	-0.546	-0.526	-0.507	-0.489	-0.472	-0.455	-0.440	-0.424	-0.410	-0.395	-0.381	-0.368	-0.355	-0.341	-0.330	-0.316	-0.305	-0.292	-0.280	-0.269	-0.256	-0.245	-0.232	-0.221	-0.211	-0.200	-0.189	-0.178	-0.166	-0.155	-0.145	-0.134	-0.124	-0.112	-0.102	-0.091	-0.082	-0.072	-0.062	-0.054	-0.045	-0.036	-0.029	-0.021	-0.015	-0.009	-0.002	0.002	0.006	0.011	0.015	0.019	0.022	0.024	0.026	0.028	0.029	0.029	0.030	0.030	0.030	0.029	0.029	0.028	0.028	0.026	0.025	0.025	0.024	0.022	0.022	0.022	0.021	0.021	0.022	0.024	0.025	0.029	0.031	0.035	0.041	0.046	0.051	0.060	0.068	0.075	0.086	0.095	0.105	0.118	0.129	0.141	0.154	0.166	0.180	0.195	0.209	0.224	0.238	0.252	0.266	0.282	0.298	0.311	0.325	0.340	0.354	0.365	0.378	0.389	0.399	0.410	0.418	0.425	0.432	0.438	0.441	0.445	0.448	0.446	0.446	0.444	0.441	0.435	0.429	0.421	0.411	0.401	0.389	0.375	0.360	0.344	0.326	0.309	0.290	0.269	0.248	0.226	0.202	0.181	0.158	0.132	0.108	0.082	0.056	0.031	0.005	-0.019	-0.044	-0.069	-0.094	-0.116	-0.140	-0.162	-0.184	-0.204	-0.224	-0.242	-0.260	-0.275	-0.290	-0.302	-0.315	-0.325	-0.332	-0.340	-0.345	-0.349	-0.350	-0.350	-0.349	-0.346	-0.341	-0.335	-0.326	-0.318	-0.306	-0.292	-0.279	-0.261	-0.245	-0.225	-0.205	-0.182	-0.160	-0.135	-0.110	-0.082	-0.056	-0.026	0.002	0.034	0.064	0.095	0.128	0.160	0.192	0.226	0.259	0.292	0.325	0.358	0.391	0.424	0.455	0.486	0.516	0.546	0.576	0.604	0.631	0.656	0.681	0.706	0.729	0.750	0.771	0.789	0.806	100.000	5.000	2.000	1.000	2.000	0.000	0.000	0.000	0.000	0.000	0.000	0.000	0.000	0.000	0.000	0.000	0.000	0.000	-0.176	-0.168	-0.158	-0.148	-0.138	-0.128	-0.118	-0.106	-0.095	-0.084	-0.074	-0.062	-0.051	-0.040	-0.029	-0.018	-0.005	0.005	0.018	0.029	0.040	0.051	0.062	0.075	0.088	0.099	0.111	0.122	0.134	0.145	0.156	0.168	0.179	0.189	0.200	0.210	0.222	0.232	0.241	0.251	0.260	0.269	0.278	0.285	0.292	0.300	0.306	0.312	0.318	0.322	0.326	0.330	0.332	0.335	0.336	0.336	0.336	0.335	0.334	0.331	0.328	0.324	0.318	0.311	0.304	0.296	0.286	0.276	0.265	0.252	0.240	0.225	0.211	0.195	0.180	0.164	0.146	0.129	0.111	0.092	0.072	0.054	0.032	0.014	-0.008	-0.028	-0.048	-0.069	-0.088	-0.109	-0.126	-0.146	-0.165	-0.182	-0.201	-0.218	-0.232	-0.248	-0.262	-0.276	-0.289	-0.300	-0.310	-0.319	-0.328	-0.334	-0.339	-0.342	-0.346	-0.349	-0.349	-0.349	-0.348	-0.345	-0.341	-0.336	-0.331	-0.325	-0.318	-0.309	-0.300	-0.290	-0.279	-0.268	-0.256	-0.244	-0.230	-0.218	-0.204	-0.191	-0.178	-0.164	-0.152	-0.139	-0.126	-0.115	-0.104	-0.094	-0.082	-0.074	-0.066	-0.059	-0.052	-0.049	-0.045	-0.041	-0.041	-0.041	-0.042	-0.045	-0.050	-0.055	-0.064	-0.071	-0.081	-0.092	-0.106	-0.119	-0.135	-0.154	-0.171	-0.190	-0.212	-0.234	-0.258	-0.281	-0.306	-0.332	-0.360	-0.388	-0.416	-0.445	-0.474	-0.504	-0.534	-0.564	-0.594	-0.624	-0.654	-0.684	-0.712	-0.741	-0.770	-0.798	-0.825	-0.851	-0.875	-0.899	-0.921	-0.944	-0.965	-0.984	-1.001	-1.018	-1.032	-1.046	-1.058	-1.069	-1.079	-1.085	-1.092	-1.096	-1.100	-1.101	-1.101	-1.100	-1.096	-1.092	-1.086	-1.079	-1.070	-1.059	-1.049	-1.036	-1.022	-1.008	-0.991	-0.975	-0.958	-0.940	-0.921	-0.901	-0.881	-0.859	-0.836	-0.815	-0.792	-0.769	-0.745	-0.721	-0.696	-0.672	-0.648	-0.622	-0.598	-0.572	-0.548	-0.522	-0.498	-0.471	-0.446	-0.420	-0.394	-0.368	-0.341	-0.315	-0.290	-0.262	-0.236	-0.210	-0.184	-0.156	-0.129	-0.100	-0.072	-0.044	-0.016	0.012	0.041	0.070	0.100	0.130	0.160	0.190	0.221	0.252	0.284	0.316	0.349	0.381	0.412	0.446	0.480	0.514	0.546	0.580	0.614	0.648	0.681	0.714	0.746	0.780	0.814	0.846	0.878	0.910	0.940	0.970	0.999	1.029	1.056	1.084	1.109	1.134	1.158	1.179	1.200	1.219	1.235	1.251	1.265	1.278	1.288	1.296	1.302	1.306	1.309	1.309	1.306	1.302	1.295	1.288	1.276	1.265	1.250	1.234	1.215	1.194	1.171	1.148	1.121	1.094	1.064	1.032	1.000	0.966	0.930	0.894	0.856	0.819	0.779	0.739	0.698	0.656	0.614	0.571	0.530	0.489	0.445	0.404	0.362	0.320	0.280	0.239	0.200	0.161	0.124	0.086	0.051	0.016	-0.016	-0.050	-0.080	-0.110	-0.139	-0.165	-0.191	-0.215	-0.238	-0.259	-0.279	-0.296	-0.314	-0.330	-0.344	-0.356	-0.368	-0.379	-0.388	-0.396	-0.402	-0.410	-0.415	-0.420	-0.422	-0.426	-0.428	-0.430	-0.431	-0.432	-0.431	-0.434	-0.434	-0.434	-0.434	-0.434	-0.435	-0.436	-0.438	-0.440	-0.442	-0.445	-0.449	-0.452	-0.459	-0.464	-0.469	-0.475	-0.482	-0.489	-0.496	-0.505	-0.512	-0.522	-0.531	-0.541	-0.551	-0.562	-0.572	-0.585	-0.596	-0.608	-0.619	-0.630	-0.640	-0.651	-0.661	-0.670	-0.680	-0.688	-0.696	-0.702	-0.709	-0.715	-0.719	-0.724	-0.728	-0.729	-0.731	-0.731	-0.730	-0.729	-0.726	-0.722	-0.718	-0.710	-0.702	-0.696	-0.686	-0.678	-0.668	-0.655	-0.644	-0.630	-0.616	-0.601	-0.588	-0.571	-0.555	-0.540	-0.522	-0.506	-0.489	-0.471	-0.455	-0.439	-0.421	-0.405	-0.389	-0.374	-0.358	-0.342	-0.328	-0.314	-0.300	-0.288	-0.276	-0.262	-0.252	-0.242	-0.234	-0.225	-0.218	-0.211	-0.205	-0.200	-0.195	-0.191	-0.189	-0.188	-0.186	-0.185	-0.186	-0.188	-0.189	-0.192	-0.195	-0.200	-0.205	-0.211	-0.218	-0.225	-0.234	-0.244	-0.252	-0.262	-0.274	-0.285	-0.298	-0.310	-0.322	-0.336	-0.351	-0.366	-0.380	-0.396	-0.412	-0.430	-0.446	-0.465	-0.481	-0.499	-0.518	-0.536	-0.555	-0.572	-0.591	-0.610	-0.629	-0.648	-0.665	-0.684	-0.700	-0.718	-0.734	-0.751	-0.766	-0.782	-0.795	-0.810	-0.822	-0.835	-0.846	-0.858	-0.866	-0.875	-0.881	-0.889	-0.894	-0.899	-0.900	-0.901	-0.902	-0.900	-0.898	-0.892	-0.889	-0.881	-0.872	-0.862	-0.851	-0.839	-0.825	-0.810	-0.792	-0.775	-0.758	-0.736	-0.718	-0.696	-0.674	-0.651	-0.628	-0.605	-0.580	-0.555	-0.530	-0.506	-0.480	-0.455	-0.430	-0.405	-0.379	-0.355	-0.331	-0.308	-0.285	-0.262	-0.241	-0.221	-0.201	-0.182	-0.165	-0.149	-0.132	-0.118	-0.104	-0.092	-0.080	-0.070	-0.061	-0.052	-0.045	-0.039	-0.032	-0.028	-0.024	-0.019	-0.016	-0.015	-0.014	-0.014	-0.012	-0.012	-0.012	-0.014	-0.014	-0.015	-0.015	-0.018	-0.018	-0.018	-0.020	-0.021	-0.021	-0.022	-0.022	-0.024	-0.024	-0.024	-0.024	-0.024	-0.024	-0.021	-0.021	-0.020	-0.019	-0.018	-0.015	-0.014	-0.011	-0.010	-0.008	-0.005	-0.004	-0.002	0.000	0.000	0.002	0.002	0.005	0.005	0.006	0.006	0.008	0.006	0.006	0.006	0.005	0.004	0.002	0.002	0.000	-0.001	-0.004	-0.004	-0.006	-0.010	-0.011	-0.014	-0.016	-0.016	-0.020	-0.022	-0.022	-0.025	-0.026	-0.028	-0.028	-0.029	-0.029	-0.028	-0.028	-0.026	-0.024	-0.021	-0.020	-0.016	-0.012	-0.008	-0.002	0.001	0.008	0.014	0.020	0.026	0.031	0.039	0.045	0.051	0.059	0.066	0.072	0.080	0.086	0.094	0.099	0.106	0.112	0.116	0.121	0.126	0.130	0.131	0.134	0.135	0.136	0.136	0.134	0.132	0.129	0.125	0.120	0.114	0.106	0.099	0.089	0.078	0.066	0.054	0.039	0.025	0.009	-0.008	-0.026	-0.045	-0.064	-0.085	-0.104	-0.125	-0.148	-0.169	-0.191	-0.215	-0.236	-0.260	-0.284	-0.306	-0.329	-0.351	-0.374	-0.398	-0.418	-0.439	-0.459	-0.479	-0.498	-0.515	-0.531	-0.546	-0.561	-0.572	-0.585	-0.595	-0.602	-0.610	-0.616	-0.620	-0.622	-0.622	-0.621	-0.620	-0.615	-0.610	-0.602	-0.594	-0.584	-0.571	-0.559	-0.544	-0.528	-0.511	-0.491	-0.471	-0.449	-0.425	-0.400	-0.376	-0.349	-0.322	-0.294	-0.265	-0.235	-0.206	-0.175	-0.145	-0.112	-0.081	-0.051	-0.019	0.012	0.044	0.075	0.106	0.136	0.166	0.194	0.222	0.249	0.275	0.300	0.325	0.348	0.369	0.389	0.408	0.425	0.440	0.455	0.468	0.479	0.489	0.496	0.502	0.507	0.509	0.510	0.509	0.505	0.500	0.492	0.484	0.472	0.461	0.448	0.431	0.415	0.396	0.376	0.354	0.331	0.306	0.280	0.252	0.225	0.194	0.164	0.131	0.099	0.065	0.032	-0.004	-0.038	-0.074	-0.111	-0.146	-0.184	-0.221	-0.258	-0.295	-0.331	-0.368	-0.404	-0.440	-0.475	-0.510	-0.545	-0.578	-0.610	-0.642	-0.672	-0.704	-0.732	-0.759	-0.786	-0.811	-0.836	-0.859	-0.880	-0.900	-0.919	-0.938	-0.954	-0.969	-0.982	-0.995	-1.006	-1.016	-1.025	-1.032	-1.039	-1.044	-1.048	-1.050	-1.052	-1.052	-1.051	-1.050	-1.048	-1.044	-1.040	-1.035	-1.030	-1.024	-1.018	-1.010	-1.002	-0.995	-0.988	-0.979	-0.970	-0.961	-0.952	-0.944	-0.934	-0.925	-0.916	-0.906	-0.898	-0.889	-0.879	-0.870	-0.860	-0.852	-0.844	-0.836	-0.828	-0.820	-0.812	-0.804	-0.798	-0.789	-0.782	-0.776	-0.769	-0.762	-0.755	-0.749	-0.742	-0.735	-0.729	-0.721	-0.715	-0.708	-0.700	-0.692	-0.685	-0.676	-0.668	-0.658	-0.649	-0.639	-0.628	-0.618	-0.605	-0.594	-0.581	-0.569	-0.556	-0.541	-0.529	-0.514	-0.499	-0.481	-0.466	-0.449	-0.431	-0.412	-0.395	-0.376	-0.358	-0.338	-0.318	-0.299	-0.279	-0.258	-0.238	-0.218	-0.198	-0.176	-0.156	-0.136	-0.116	-0.095	-0.075	-0.058	-0.038	-0.020	-0.001	0.016	0.034	0.050	0.066	0.080	0.094	0.109	0.121	0.132	0.142	0.152	0.160	0.169	0.175	0.180	0.184	0.186	0.186	0.186	0.185	0.181	0.178	0.170	0.162	0.152	0.142	0.131	0.118	0.102	0.088	0.069	0.051	0.032	0.011	-0.010	-0.032	-0.056	-0.080	-0.106	-0.132	-0.159	-0.186	-0.214	-0.242	-0.271	-0.299	-0.329	-0.358	-0.385	-0.415	-0.442	-0.471	-0.499	-0.526	-0.552	-0.579	-0.604	-0.629	-0.652	-0.674	-0.695	-0.718	-0.736	-0.754	-0.770	-0.788	-0.801	-0.814	-0.826	-0.836	-0.845	-0.852	-0.860	-0.865	-0.870	-0.871	-0.874	-0.874	-0.872	-0.872	-0.869	-0.865	-0.860	-0.855	-0.849	-0.842	-0.835	-0.828	-0.819	-0.810	-0.800	-0.791	-0.780	-0.770	-0.759	-0.748	-0.736	-0.725	-0.714	-0.704	-0.692	-0.681	-0.670	-0.659	-0.646	-0.635	-0.624	-0.611	-0.600	-0.586	-0.574	-0.562	-0.548	-0.535	-0.522	-0.507	-0.494	-0.479	-0.462	-0.446	-0.431	-0.414	-0.396	-0.379	-0.360	-0.341	-0.321	-0.300	-0.280	-0.256	-0.235	-0.211	-0.188	-0.162	-0.136	-0.110	-0.082	-0.056	-0.029	0.000	0.029	0.059	0.088	0.116	0.146	0.176	0.205	0.234	0.264	0.292	0.320	0.348	0.375	0.402	0.429	0.455	0.479	0.501	0.525	0.546	0.568	0.586	0.605	0.621	0.638	0.651	0.665	0.678	0.686	0.695	0.702	0.709	0.711	0.715	0.715	0.715	0.712	0.709	0.702	0.696	0.688	0.676	0.666	0.652	0.640	0.624	0.609	0.591	0.572	0.552	0.532	0.511	0.490	0.466	0.442	0.418	0.392	0.368	0.341	0.315	0.286	0.260	0.234	0.205	0.178	0.149	0.120	0.091	0.064	0.036	0.009	-0.019	-0.046	-0.074	-0.100	-0.126	-0.152	-0.179	-0.204	-0.229	-0.254	-0.276	-0.300	-0.322	-0.344	-0.365	-0.384	-0.402	-0.420	-0.438	-0.454	-0.469	-0.485	-0.498	-0.510	-0.521	-0.532	-0.541	-0.549	-0.556	-0.562	-0.568	-0.572	-0.574	-0.578	-0.578	-0.578	-0.578	-0.575	-0.571	-0.568	-0.562	-0.558	-0.550	-0.542	-0.535	-0.526	-0.518	-0.507	-0.498	-0.486	-0.475	-0.464	-0.451	-0.440	-0.426	-0.412	-0.400	-0.385	-0.371	-0.358	-0.344	-0.330	-0.316	-0.302	-0.288	-0.275	-0.261	-0.249	-0.236	-0.225	-0.212	-0.201	-0.190	-0.181	-0.170	-0.161	-0.151	-0.144	-0.136	-0.129	-0.121	-0.115	-0.110	-0.104	-0.100	-0.098	-0.094	-0.091	-0.091	-0.090	-0.090	-0.090	-0.092	-0.094	-0.098	-0.100	-0.105	-0.109	-0.116	-0.121	-0.129	-0.138	-0.146	-0.156	-0.165	-0.176	-0.188	-0.200	-0.211	-0.225	-0.239	-0.254	-0.269	-0.282	-0.300	-0.318	-0.334	-0.352	-0.370	-0.389	-0.409	-0.428	-0.448	-0.466	-0.486	-0.506	-0.526	-0.546	-0.566	-0.585	-0.605	-0.624	-0.644	-0.661	-0.680	-0.698	-0.715	-0.731	-0.748	-0.762	-0.778	-0.791	-0.804	-0.816	-0.828	-0.836	-0.845	-0.854	-0.860	-0.866	-0.870	-0.872	-0.875	-0.875	-0.875	-0.872	-0.870	-0.865	-0.860	-0.852	-0.845	-0.835	-0.825	-0.814	-0.801	-0.786	-0.771	-0.756	-0.739	-0.722	-0.704	-0.685	-0.664	-0.644	-0.624	-0.601	-0.581	-0.559	-0.535	-0.512	-0.490	-0.468	-0.444	-0.420	-0.398	-0.375	-0.352	-0.330	-0.308	-0.288	-0.265	-0.246	-0.226	-0.206	-0.189	-0.171	-0.154	-0.139	-0.124	-0.110	-0.096	-0.084	-0.074	-0.064	-0.054	-0.045	-0.038	-0.031	-0.026	-0.021	-0.018	-0.015	-0.014	-0.011	-0.011	-0.012	-0.014	-0.016	-0.020	-0.022	-0.028	-0.032	-0.039	-0.044	-0.051	-0.060	-0.066	-0.075	-0.084	-0.092	-0.101	-0.111	-0.121	-0.131	-0.140	-0.151	-0.160	-0.170	-0.180	-0.190	-0.200	-0.210	-0.220	-0.229	-0.239	-0.248	-0.256	-0.266	-0.275	-0.284	-0.292	-0.301	-0.309	-0.318	-0.325	-0.332	-0.340	-0.346	-0.352	-0.359	-0.364	-0.370	-0.375	-0.380	-0.385	-0.389	-0.392	-0.396	-0.400	-0.404	-0.406	-0.410	-0.412	-0.415	-0.419	-0.421	-0.422	-0.424	-0.428	-0.430	-0.431	-0.434	-0.436	-0.438	-0.441	-0.442	-0.445	-0.448	-0.450	-0.452	-0.455	-0.459	-0.461	-0.465	-0.469	-0.472	-0.476	-0.481	-0.485	-0.490	-0.495	-0.500	-0.506	-0.512	-0.519	-0.525	-0.532	-0.540	-0.548	-0.555	-0.562	-0.571	-0.580	-0.588	-0.596	-0.604	-0.611	-0.620	-0.626	-0.635	-0.642	-0.649	-0.655	-0.661	-0.669	-0.674	-0.680	-0.685	-0.690	-0.694	-0.696	-0.699	-0.701	-0.702	-0.704	-0.702	-0.701	-0.700	-0.698	-0.694	-0.690	-0.684	-0.679	-0.671	-0.665	-0.656	-0.648	-0.639	-0.629	-0.618	-0.605	-0.594	-0.581	-0.569	-0.556	-0.541	-0.528	-0.514	-0.500	-0.485	-0.471	-0.456	-0.441	-0.426	-0.412	-0.398	-0.384	-0.370	-0.356	-0.344	-0.331	-0.320	-0.308	-0.299	-0.289	-0.279	-0.270	-0.262	-0.255	-0.248	-0.242	-0.238	-0.234	-0.231	-0.228	-0.226	-0.225	-0.224	-0.225	-0.225	-0.226	-0.228	-0.230	-0.234	-0.238	-0.241	-0.246	-0.250	-0.255	-0.261	-0.266	-0.272	-0.279	-0.284	-0.291	-0.298	-0.304	-0.310	-0.315	-0.321	-0.328	-0.332	-0.339	-0.344	-0.349	-0.354	-0.358	-0.362	-0.366	-0.369	-0.372	-0.375	-0.378	-0.381	-0.384	-0.386	-0.386	-0.389	-0.391	-0.391	-0.392	-0.395	-0.395	-0.396	-0.398	-0.398	-0.398	-0.398	-0.399	-0.399	-0.400	-0.401	-0.402	-0.402	-0.404	-0.406	-0.406	-0.409	-0.410	-0.411	-0.412	-0.415	-0.416	-0.418	-0.419	-0.420	-0.421	-0.424	-0.424	-0.426	-0.426	-0.428	-0.428	-0.428	-0.428	-0.426	-0.425	-0.424	-0.422	-0.421	-0.419	-0.415	-0.412	-0.408	-0.404	-0.398	-0.392	-0.386	-0.379	-0.371	-0.364	-0.355	-0.346	-0.335	-0.325	-0.316	-0.305	-0.295	-0.282	-0.271	-0.260	-0.248	-0.235	-0.222	-0.210	-0.199	-0.186	-0.174	-0.161	-0.150	-0.139	-0.126	-0.115	-0.105	-0.095	-0.085	-0.076	-0.068	-0.060	-0.052	-0.046	-0.041	-0.036	-0.031	-0.029	-0.026	-0.025	-0.025	-0.024	-0.025	-0.028	-0.030	-0.032	-0.039	-0.044	-0.050	-0.058	-0.065	-0.074	-0.084	-0.094	-0.106	-0.118	-0.130	-0.142	-0.155	-0.170	-0.184	-0.198	-0.212	-0.228	-0.242	-0.258	-0.274	-0.289	-0.305	-0.321	-0.336	-0.351	-0.366	-0.381	-0.396	-0.409	-0.424	-0.436	-0.450	-0.461	-0.474	-0.485	-0.496	-0.506	-0.515	-0.524	-0.531	-0.540	-0.546	-0.551	-0.556	-0.560	-0.562	-0.564	-0.565	-0.568	-0.566	-0.564	-0.562	-0.559	-0.556	-0.550	-0.545	-0.538	-0.531	-0.524	-0.514	-0.504	-0.492	-0.481	-0.469	-0.455	-0.440	-0.424	-0.409	-0.392	-0.375	-0.356	-0.338	-0.319	-0.299	-0.278	-0.256	-0.235	-0.214	-0.190	-0.168	-0.144	-0.120	-0.098	-0.074	-0.050	-0.025	0.000	0.025	0.049	0.072	0.098	0.121	0.145	0.169	0.191	0.214	0.235	0.258	0.279	0.299	0.319	0.336	0.354	0.371	0.388	0.402	0.418	0.430	0.441	0.452	0.462	0.471	0.478	0.485	0.489	0.494	0.496	0.498	0.499	0.496	0.494	0.490	0.486	0.480	0.474	0.464	0.456	0.445	0.434	0.421	0.406	0.392	0.378	0.361	0.344	0.325	0.306	0.286	0.266	0.245	0.224	0.201	0.179	0.156	0.132	0.109	0.084	0.060	0.034	0.010	-0.015	-0.040	-0.065	-0.091	-0.116	-0.141	-0.166	-0.191	-0.216	-0.240	-0.265	-0.289	-0.312	-0.336	-0.359	-0.381	-0.402	-0.424	-0.444	-0.464	-0.484	-0.502	-0.521	-0.539	-0.556	-0.571	-0.586	-0.600	-0.615	-0.626	-0.638	-0.648	-0.658	-0.665	-0.672	-0.678	-0.684	-0.688	-0.691	-0.691	-0.692	-0.691	-0.690	-0.688	-0.682	-0.676	-0.670	-0.664	-0.655	-0.645	-0.635	-0.624	-0.611	-0.598	-0.582	-0.568	-0.551	-0.534	-0.515	-0.496	-0.478	-0.456	-0.436	-0.415	-0.392	-0.370	-0.348	-0.325	-0.302	-0.280	-0.256	-0.234	-0.210	-0.188	-0.165	-0.141	-0.119	-0.098	-0.076	-0.055	-0.034	-0.015	0.005	0.025	0.041	0.059	0.075	0.091	0.106	0.121	0.135	0.148	0.159	0.170	0.181	0.190	0.199	0.208	0.214	0.220	0.225	0.230	0.235	0.239	0.241	0.244	0.246	0.246	0.248	0.248	0.249	0.248	0.246	0.246	0.245	0.242	0.241	0.239	0.238	0.236	0.234	0.230	0.228	0.225	0.221	0.218	0.214	0.210	0.206	0.204	0.200	0.196	0.192	0.188	0.184	0.179	0.172	0.168	0.164	0.156	0.151	0.145	0.138	0.130	0.122	0.115	0.108	0.099	0.089	0.080	0.071	0.061	0.051	0.040	0.029	0.018	0.006	-0.006	-0.018	-0.030	-0.042	-0.055	-0.069	-0.080	-0.092	-0.106	-0.119	-0.131	-0.144	-0.158	-0.169	-0.181	-0.192	-0.205	-0.215	-0.226	-0.236	-0.246	-0.256	-0.264	-0.274	-0.281	-0.289	-0.295	-0.302	-0.306	-0.311	-0.316	-0.320	-0.322	-0.325	-0.326	-0.328	-0.326	-0.328	-0.325	-0.324	-0.321	-0.318	-0.315	-0.311	-0.306	-0.302	-0.296	-0.291	-0.285	-0.279	-0.272	-0.265	-0.258	-0.250	-0.244	-0.235	-0.228	-0.219	-0.210	-0.201	-0.194	-0.184	-0.175	-0.166	-0.156	-0.148	-0.139	-0.129	-0.119	-0.109	-0.100	-0.091	-0.081	-0.072	-0.062	-0.052	-0.044	-0.034	-0.025	-0.016	-0.008	0.001	0.011	0.020	0.029	0.038	0.046	0.054	0.064	0.071	0.079	0.086	0.094	0.101	0.109	0.115	0.121	0.126	0.132	0.138	0.142	0.148	0.150	0.154	0.158	0.160	0.164	0.166	0.168	0.168	0.169	0.169	0.168	0.168	0.165	0.164	0.162	0.160	0.158	0.154	0.152	0.148	0.145	0.141	0.139	0.135	0.131	0.126	0.122	0.119	0.116	0.112	0.109	0.106	0.104	0.101	0.099	0.098	0.098	0.098	0.096	0.096	0.096	0.099	0.100	0.104	0.106	0.110	0.114	0.119	0.125	0.131	0.138	0.145	0.152	0.160	0.169	0.179	0.189	0.199	0.209	0.220	0.231	0.244	0.254	0.266	0.279	0.291	0.304	0.316	0.330	0.342	0.355	0.369	0.381	0.395	0.408	0.420	0.431	0.444	0.458	0.469	0.481	0.492	0.504	0.516	0.526	0.538	0.549	0.559	0.570	0.580	0.590	0.600	0.610	0.619	0.630	0.640	0.650	0.659	0.669	0.679	0.688	0.696	0.704	0.714	0.722	0.731	0.740	0.748	0.756	0.765	0.772	0.780	0.789	0.795	0.804	0.811	0.819	0.826	0.832	0.839	0.846	0.852	0.858	0.864	0.869	0.875	0.880	0.884	0.888	0.891	0.896	0.899	0.901	0.904	0.905	0.908	0.908	0.908	0.908	0.905	0.904	0.901	0.899	0.895	0.891	0.886	0.881	0.876	0.870	0.862	0.856	0.849	0.840	0.832	0.824	0.815	0.806	0.798	0.786	0.776	0.766	0.756	0.745	0.735	0.724	0.714	0.704	0.694	0.682	0.672	0.664	0.655	0.646	0.638	0.630	0.621	0.615	0.609	0.602	0.595	0.590	0.586	0.582	0.578	0.575	0.572	0.571	0.570	0.570	0.570	0.570	0.572	0.575	0.579	0.581	0.586	0.590	0.596	0.601	0.608	0.615	0.622	0.630	0.639	0.648	0.656	0.666	0.676	0.685	0.696	0.706	0.718	0.728	0.739	0.750	0.760	0.771	0.781	0.791	0.801	0.811	0.821	0.831	0.840	0.849	0.858	0.865	0.872	0.880	0.886	0.894	0.899	0.904	0.906	0.910	0.912	0.914	0.914	0.914	0.914	0.912	0.910	0.906	0.904	0.899	0.892	0.885	0.879	0.870	0.862	0.851	0.841	0.830	0.819	0.806	0.794	0.779	0.765	0.750	0.735	0.720	0.702	0.688	0.671	0.654	0.636	0.619	0.601	0.582	0.565	0.546	0.529	0.510	0.490	0.472	0.454	0.436	0.418	0.401	0.384	0.366	0.350	0.332	0.316	0.299	0.282	0.266	0.251	0.236	0.221	0.206	0.192	0.179	0.165	0.151	0.139	0.126	0.114	0.101	0.089	0.076	0.066	0.054	0.042	0.031	0.019	0.009	-0.004	-0.014	-0.025	-0.035	-0.046	-0.056	-0.068	-0.078	-0.089	-0.099	-0.109	-0.120	-0.130	-0.139	-0.149	-0.158	-0.166	-0.175	-0.184	-0.190	-0.199	-0.206	-0.212	-0.219	-0.225	-0.231	-0.236	-0.241	-0.244	-0.248	-0.250	-0.252	-0.254	-0.255	-0.255	-0.255	-0.254	-0.251	-0.248	-0.246	-0.241	-0.236	-0.231	-0.224	-0.216	-0.209	-0.200	-0.190	-0.181	-0.171	-0.160	-0.148	-0.136	-0.124	-0.111	-0.096	-0.084	-0.069	-0.055	-0.040	-0.025	-0.011	0.005	0.019	0.034	0.050	0.065	0.080	0.096	0.110	0.125	0.139	0.154	0.168	0.181	0.195	0.208	0.221	0.234	0.245	0.258	0.269	0.281	0.292	0.304	0.315	0.326	0.338	0.349	0.360	0.370	0.380	0.391	0.401	0.411	0.422	0.432	0.442	0.452	0.464	0.474	0.485	0.496	0.507	0.519	0.531	0.541	0.554	0.565	0.578	0.589	0.601	0.614	0.625	0.639	0.651	0.662	0.676	0.689	0.701	0.712	0.725	0.738	0.750	0.761	0.775	0.786	0.796	0.809	0.820	0.831	0.842	0.852	0.864	0.876	0.885	0.896	0.908	0.918	0.929	0.939	0.949	0.958	0.969	0.978	0.988	0.996	1.008	1.016	1.026	1.038	1.046	1.056	1.068	1.076	1.088	1.099	1.108	1.119	1.129	1.139	1.150	1.161	1.170	1.182	1.192	1.202	1.212	1.222	1.234	1.245	1.255	1.265	1.274	1.284	1.294	1.302	1.312	1.321	1.330	1.338	1.346	1.354	1.360	1.366	1.374	1.379	1.385	1.390	1.395	1.399	1.402	1.406	1.410	1.412	1.415	1.418	1.420	1.420	1.421	1.422	1.422	1.422	1.422	1.422	1.421	1.420	1.419	1.418	1.416	1.415	1.414	1.412	1.410	1.409	1.406	1.404	1.404	1.402	1.400	1.399	1.398	1.396	1.395	1.394	1.392	1.391	1.390	1.389	1.388	1.385	1.384	1.382	1.381	1.379	1.376	1.374	1.371	1.369	1.364	1.360	1.356	1.351	1.346	1.340	1.334	1.328	1.320	1.312	1.304	1.294	1.284	1.271	1.260	1.246	1.232	1.219	1.202	1.185	1.169	1.150	1.130	1.110	1.088	1.066	1.042	1.019	0.994	0.968	0.941	0.914	0.885	0.855	0.826	0.796	0.765	0.734	0.702	0.669	0.636	0.604	0.570	0.536	0.502	0.469	0.436	0.402	0.371	0.338	0.305	0.274	0.242	0.212	0.182	0.152	0.125	0.099	0.071	0.045	0.020	-0.002	-0.026	-0.049	-0.069	-0.089	-0.108	-0.126	-0.142	-0.159	-0.172	-0.186	-0.200	-0.212	-0.222	-0.232	-0.241	-0.251	-0.260	-0.268	-0.274	-0.280	-0.286	-0.291	-0.296	-0.301	-0.306	-0.311	-0.315	-0.319	-0.325	-0.329	-0.335	-0.341	-0.346	-0.352	-0.359	-0.366	-0.374	-0.382	-0.391	-0.400	-0.410	-0.420	-0.431	-0.442	-0.454	-0.468	-0.481	-0.495	-0.509	-0.525	-0.540	-0.555	-0.571	-0.588	-0.604	-0.621	-0.638	-0.654	-0.670	-0.688	-0.705	-0.721	-0.736	-0.752	-0.769	-0.784	-0.798	-0.811	-0.825	-0.836	-0.849	-0.859	-0.868	-0.876	-0.884	-0.890	-0.895	-0.899	-0.902	-0.904	-0.905	-0.904	-0.901	-0.899	-0.894	-0.888	-0.881	-0.874	-0.865	-0.856	-0.845	-0.834	-0.821	-0.808	-0.791	-0.776	-0.760	-0.742	-0.725	-0.705	-0.685	-0.665	-0.644	-0.624	-0.601	-0.580	-0.556	-0.534	-0.510	-0.486	-0.462	-0.439	-0.415	-0.391	-0.368	-0.342	-0.318	-0.292	-0.269	-0.242	-0.219	-0.194	-0.170	-0.144	-0.119	-0.095	-0.069	-0.044	-0.020	0.005	0.030	0.056	0.080	0.106	0.130	0.155	0.180	0.204	0.229	0.254	0.278	0.302	0.328	0.351	0.375	0.400	0.424	0.448	0.471	0.494	0.518	0.540	0.562	0.585	0.606	0.629	0.650	0.671	0.691	0.710	0.730	0.749	0.768	0.785	0.801	0.819	0.835	0.850	0.864	0.879	0.892	0.905	0.919	0.930	0.940	0.951	0.961	0.971	0.980	0.988	0.995	1.001	1.009	1.014	1.019	1.024	1.028	1.031	1.034	1.036	1.038	1.039	1.040	1.039	1.038	1.036	1.032	1.030	1.026	1.022	1.018	1.011	1.005	0.999	0.991	0.982	0.974	0.962	0.952	0.942	0.930	0.918	0.904	0.891	0.878	0.861	0.846	0.829	0.811	0.795	0.775	0.758	0.738	0.718	0.698	0.678	0.655	0.635	0.612	0.592	0.570	0.549	0.528	0.506	0.484	0.464	0.442	0.421	0.400	0.379	0.358	0.338	0.316	0.298	0.278	0.259	0.240	0.222	0.206	0.190	0.172	0.158	0.144	0.130	0.116	0.105	0.092	0.084	0.072	0.064	0.055	0.048	0.041	0.036	0.030	0.026	0.022	0.020	0.019	0.018	0.018	0.018	0.019	0.021	0.024	0.028	0.032	0.039	0.044	0.051	0.058	0.068	0.076	0.086	0.096	0.109	0.121	0.134	0.148	0.162	0.179	0.195	0.212	0.231	0.250	0.271	0.292	0.315	0.339	0.364	0.389	0.414	0.441	0.469	0.498	0.529	0.559	0.591	0.622	0.656	0.691	0.728	0.762	0.800	0.838	0.876	0.914	0.952	0.991	1.030	1.069	1.109	1.148	1.188	1.226	1.265	1.302	1.341	1.378	1.414	1.449	1.484	1.518	1.549	1.580	1.610	1.639	1.665	1.690	1.714	1.736	1.756	1.774	1.790	1.802	1.815	1.824	1.832	1.836	1.840	1.840	1.839	1.834	1.829	1.820	1.809	1.795	1.779	1.762	1.741	1.720	1.696	1.670	1.642	1.612	1.581	1.549	1.514	1.478	1.440	1.402	1.361	1.321	1.279	1.236	1.194	1.149	1.105	1.061	1.016	0.971	0.925	0.881	0.836	0.792	0.749	0.706	0.664	0.622	0.581	0.542	0.504	0.466	0.431	0.396	0.362	0.330	0.300	0.270	0.242	0.218	0.194	0.171	0.151	0.131	0.115	0.100	0.086	0.075	0.065	0.058	0.050	0.045	0.041	0.040	0.040	0.041	0.044	0.048	0.054	0.059	0.068	0.075	0.085	0.094	0.105	0.116	0.128	0.140	0.154	0.165	0.178	0.191	0.202	0.214	0.228	0.238	0.249	0.259	0.268	0.276	0.285	0.291	0.298	0.301	0.305	0.308	0.309	0.309	0.309	0.306	0.302	0.298	0.291	0.285	0.276	0.268	0.256	0.245	0.232	0.219	0.204	0.189	0.172	0.154	0.136	0.118	0.099	0.079	0.059	0.040	0.018	-0.002	-0.022	-0.044	-0.064	-0.085	-0.104	-0.125	-0.144	-0.162	-0.180	-0.196	-0.214	-0.229	-0.244	-0.258	-0.270	-0.282	-0.291	-0.301	-0.309	-0.316	-0.321	-0.325	-0.328	-0.330	-0.330	-0.328	-0.326	-0.321	-0.316	-0.309	-0.300	-0.290	-0.279	-0.266	-0.252	-0.239	-0.224	-0.205	-0.188	-0.168	-0.148	-0.128	-0.105	-0.081	-0.059	-0.034	-0.009	0.018	0.044	0.071	0.100	0.129	0.158	0.186	0.218	0.248	0.278	0.310	0.340	0.372	0.405	0.438	0.470	0.502	0.534	0.568	0.600	0.634	0.666	0.699	0.732	0.765	0.798	0.830	0.862	0.896	0.928	0.960	0.991	1.022	1.055	1.086	1.118	1.146	1.176	1.205	1.235	1.262	1.291	1.318	1.344	1.370	1.395	1.420	1.442	1.466	1.486	1.509	1.529	1.546	1.565	1.582	1.599	1.612	1.626	1.639	1.649	1.659	1.666	1.672	1.679	1.682	1.684	1.685	1.685	1.682	1.680	1.674	1.668	1.660	1.650	1.639	1.626	1.611	1.595	1.579	1.560	1.540	1.520	1.498	1.472	1.449	1.422	1.395	1.368	1.340	1.310	1.280	1.249	1.215	1.182	1.150	1.116	1.082	1.049	1.015	0.980	0.945	0.911	0.878	0.842	0.809	0.774	0.740	0.708	0.675	0.642	0.611	0.580	0.550	0.520	0.490	0.461	0.434	0.409	0.382	0.358	0.332	0.309	0.286	0.262	0.241	0.221	0.201	0.181	0.162	0.144	0.126	0.109	0.092	0.076	0.060	0.045	0.029	0.015	0.001	-0.015	-0.029	-0.042	-0.056	-0.070	-0.084	-0.098	-0.111	-0.124	-0.139	-0.151	-0.165	-0.180	-0.194	-0.208	-0.221	-0.235	-0.249	-0.262	-0.276	-0.290	-0.302	-0.315	-0.329	-0.340	-0.352	-0.365	-0.376	-0.386	-0.396	-0.406	-0.415	-0.424	-0.430	-0.438	-0.442	-0.449	-0.452	-0.455	-0.459	-0.459	-0.460	-0.459	-0.456	-0.452	-0.449	-0.444	-0.436	-0.429	-0.420	-0.410	-0.400	-0.389	-0.375	-0.361	-0.346	-0.330	-0.314	-0.296	-0.279	-0.260	-0.241	-0.221	-0.201	-0.181	-0.160	-0.139	-0.119	-0.096	-0.076	-0.054	-0.032	-0.011	0.009	0.029	0.050	0.069	0.089	0.106	0.124	0.141	0.156	0.174	0.188	0.200	0.214	0.225	0.236	0.246	0.256	0.264	0.270	0.276	0.282	0.286	0.290	0.291	0.292	0.294	0.294	0.292	0.289	0.286	0.282	0.278	0.272	0.268	0.261	0.254	0.246	0.239	0.230	0.221	0.211	0.201	0.191	0.180	0.169	0.158	0.146	0.135	0.122	0.110	0.099	0.085	0.074	0.061	0.049	0.036	0.022	0.010	-0.002	-0.014	-0.028	-0.041	-0.052	-0.066	-0.078	-0.090	-0.104	-0.115	-0.126	-0.139	-0.150	-0.161	-0.172	-0.184	-0.195	-0.206	-0.215	-0.226	-0.236	-0.245	-0.255	-0.262	-0.271	-0.279	-0.286	-0.292	-0.300	-0.306	-0.312	-0.318	-0.322	-0.328	-0.331	-0.336	-0.340	-0.342	-0.346	-0.349	-0.350	-0.352	-0.355	-0.356	-0.358	-0.358	-0.358	-0.358	-0.358	-0.359	-0.359	-0.359	-0.360	-0.359	-0.360	-0.360	-0.359	-0.360	-0.361	-0.364	-0.365	-0.366	-0.369	-0.371	-0.375	-0.380	-0.384	-0.389	-0.395	-0.401	-0.410	-0.416	-0.425	-0.435	-0.445	-0.455	-0.466	-0.478	-0.491	-0.505	-0.519	-0.534	-0.550	-0.566	-0.582	-0.601	-0.619	-0.638	-0.658	-0.676	-0.696	-0.718	-0.738	-0.760	-0.781	-0.804	-0.825	-0.848	-0.870	-0.892	-0.915	-0.938	-0.959	-0.980	-1.002	-1.022	-1.044	-1.064	-1.084	-1.102	-1.121	-1.139	-1.156	-1.172	-1.189	-1.204	-1.218	-1.230	-1.242	-1.255	-1.264	-1.272	-1.281	-1.288	-1.292	-1.298	-1.300	-1.302	-1.302	-1.301	-1.300	-1.298	-1.292	-1.286	-1.281	-1.274	-1.265	-1.255	-1.245	-1.234	-1.221	-1.206	-1.191	-1.176	-1.160	-1.145	-1.126	-1.109	-1.090	-1.071	-1.052	-1.031	-1.011	-0.991	-0.971	-0.951	-0.930	-0.911	-0.891	-0.871	-0.852	-0.834	-0.816	-0.798	-0.781	-0.765	-0.750	-0.735	-0.721	-0.708	-0.695	-0.684	-0.672	-0.662	-0.654	-0.646	-0.640	-0.632	-0.628	-0.624	-0.620	-0.618	-0.615	-0.615	-0.615	-0.616	-0.618	-0.620	-0.622	-0.626	-0.631	-0.636	-0.641	-0.646	-0.652	-0.659	-0.665	-0.671	-0.678	-0.685	-0.691	-0.699	-0.705	-0.711	-0.719	-0.724	-0.730	-0.736	-0.741	-0.746	-0.751	-0.756	-0.759	-0.762	-0.765	-0.768	-0.770	-0.772	-0.774	-0.775	-0.776	-0.776	-0.778	-0.778	-0.776	-0.776	-0.776	-0.775	-0.775	-0.775	-0.775	-0.775	-0.775	-0.775	-0.775	-0.776	-0.778	-0.778	-0.780	-0.782	-0.786	-0.789	-0.794	-0.799	-0.804	-0.811	-0.819	-0.828	-0.838	-0.848	-0.859	-0.871	-0.885	-0.899	-0.912	-0.930	-0.946	-0.964	-0.984	-1.002	-1.024	-1.046	-1.069	-1.092	-1.118	-1.142	-1.170	-1.196	-1.225	-1.252	-1.282	-1.312	-1.344	-1.374	-1.405	-1.438	-1.469	-1.501	-1.534	-1.565	-1.598	-1.629	-1.661	-1.692	-1.724	-1.754	-1.784	-1.814	-1.841	-1.870	-1.896	-1.924	-1.950	-1.974	-1.999	-2.021	-2.042	-2.062	-2.081	-2.099	-2.115	-2.129	-2.142	-2.155	-2.164	-2.172	-2.179	-2.184	-2.188	-2.189	-2.190	-2.188	-2.184	-2.178	-2.171	-2.162	-2.151	-2.139	-2.126	-2.111	-2.095	-2.076	-2.056	-2.036	-2.013	-1.990	-1.965	-1.939	-1.911	-1.882	-1.854	-1.822	-1.792	-1.760	-1.729	-1.695	-1.661	-1.629	-1.594	-1.560	-1.526	-1.491	-1.459	-1.425	-1.392	-1.359	-1.328	-1.295	-1.264	-1.234	-1.204	-1.175	-1.148	-1.120	-1.095	-1.070	-1.046	-1.025	-1.004	-0.984	-0.966	-0.951	-0.935	-0.922	-0.910	-0.899	-0.891	-0.884	-0.878	-0.872	-0.869	-0.869	-0.868	-0.869	-0.872	-0.875	-0.880	-0.888	-0.895	-0.904	-0.914	-0.924	-0.935	-0.948	-0.960	-0.974	-0.988	-1.002	-1.019	-1.034	-1.049	-1.066	-1.081	-1.098	-1.114	-1.129	-1.145	-1.161	-1.176	-1.192	-1.208	-1.222	-1.236	-1.250	-1.264	-1.276	-1.289	-1.300	-1.311	-1.321	-1.331	-1.341	-1.349	-1.356	-1.365	-1.372	-1.379	-1.384	-1.390	-1.395	-1.400	-1.405	-1.409	-1.412	-1.418	-1.420	-1.425	-1.428	-1.430	-1.435	-1.439	-1.442	-1.446	-1.450	-1.454	-1.459	-1.462	-1.468	-1.472	-1.478	-1.484	-1.489	-1.495	-1.501	-1.506	-1.514	-1.520	-1.528	-1.535	-1.542	-1.550	-1.558	-1.565	-1.572	-1.580	-1.589	-1.596	-1.604	-1.611	-1.618	-1.626	-1.632	-1.639	-1.645	-1.651	-1.656	-1.660	-1.665	-1.668	-1.671	-1.674	-1.675	-1.676	-1.678	-1.678	-1.678	-1.678	-1.675	-1.674	-1.670	-1.668	-1.664	-1.660	-1.655	-1.650	-1.645	-1.639	-1.632	-1.626	-1.620	-1.614	-1.608	-1.600	-1.595	-1.589	-1.582	-1.576	-1.571	-1.566	-1.561	-1.556	-1.552	-1.548	-1.546	-1.542	-1.541	-1.540	-1.540	-1.538	-1.539	-1.539	-1.540	-1.541	-1.545	-1.548	-1.550	-1.552	-1.556	-1.561	-1.566	-1.571	-1.576	-1.581	-1.586	-1.591	-1.596	-1.601	-1.606	-1.610	-1.614	-1.618	-1.620	-1.622	-1.625	-1.626	-1.626	-1.625	-1.624	-1.621	-1.619	-1.614	-1.609	-1.601	-1.594	-1.585	-1.575	-1.562	-1.550	-1.536	-1.521	-1.505	-1.488	-1.471	-1.451	-1.430	-1.409	-1.388	-1.364	-1.340	-1.315	-1.290	-1.264	-1.238	-1.210	-1.184	-1.156	-1.128	-1.100	-1.071	-1.042	-1.014	-0.986	-0.959	-0.931	-0.905	-0.876	-0.851	-0.825	-0.801	-0.778	-0.754	-0.731	-0.709	-0.689	-0.670	-0.650	-0.632	-0.615	-0.599	-0.584	-0.570	-0.556	-0.545	-0.532	-0.522	-0.514	-0.505	-0.498	-0.490	-0.484	-0.480	-0.475	-0.471	-0.468	-0.465	-0.462	-0.460	-0.459	-0.458	-0.458	-0.456	-0.456	-0.458	-0.456	-0.456	-0.456	-0.456	-0.456	-0.456	-0.456	-0.455	-0.455	-0.454	-0.452	-0.452	-0.450	-0.449	-0.448	-0.445	-0.444	-0.441	-0.438	-0.435	-0.432	-0.428	-0.425	-0.420	-0.418	-0.414	-0.409	-0.405	-0.401	-0.398	-0.394	-0.390	-0.386	-0.382	-0.379	-0.376	-0.374	-0.371	-0.369	-0.369	-0.366	-0.366	-0.366	-0.368	-0.370	-0.371	-0.374	-0.376	-0.379	-0.384	-0.388	-0.394	-0.399	-0.406	-0.412	-0.421	-0.429	-0.438	-0.446	-0.458	-0.468	-0.479	-0.490	-0.501	-0.515	-0.528	-0.540	-0.554	-0.566	-0.581	-0.596	-0.611	-0.626	-0.640	-0.656	-0.671	-0.686	-0.701	-0.716	-0.731	-0.748	-0.762	-0.778	-0.792	-0.806	-0.821	-0.835	-0.849	-0.862	-0.875	-0.888	-0.901	-0.912	-0.925	-0.936	-0.948	-0.958	-0.968	-0.978	-0.986	-0.996	-1.002	-1.011	-1.019	-1.025	-1.031	-1.038	-1.042	-1.048	-1.050	-1.055	-1.058	-1.060	-1.061	-1.062	-1.064	-1.064	-1.064	-1.062	-1.061	-1.059	-1.058	-1.054	-1.049	-1.045	-1.040	-1.034	-1.028	-1.021	-1.014	-1.006	-0.998	-0.988	-0.979	-0.969	-0.956	-0.945	-0.934	-0.920	-0.906	-0.894	-0.880	-0.865	-0.850	-0.835	-0.819	-0.802	-0.786	-0.771	-0.755	-0.736	-0.720	-0.702	-0.686	-0.668	-0.650	-0.634	-0.615	-0.599	-0.581	-0.564	-0.548	-0.531	-0.514	-0.498	-0.482	-0.468	-0.452	-0.438	-0.424	-0.410	-0.398	-0.385	-0.374	-0.362	-0.352	-0.344	-0.335	-0.326	-0.319	-0.314	-0.306	-0.301	-0.298	-0.295	-0.292	-0.290	-0.289	-0.288	-0.289	-0.290	-0.291	-0.295	-0.299	-0.302	-0.308	-0.314	-0.319	-0.328	-0.335	-0.342	-0.351	-0.361	-0.371	-0.382	-0.392	-0.404	-0.416	-0.428	-0.441	-0.452	-0.466	-0.479	-0.492	-0.506	-0.519	-0.534	-0.546	-0.559	-0.571	-0.584	-0.596	-0.609	-0.620	-0.631	-0.642	-0.652	-0.662	-0.672	-0.680	-0.688	-0.694	-0.701	-0.705	-0.710	-0.714	-0.715	-0.716	-0.716	-0.715	-0.712	-0.709	-0.705	-0.699	-0.691	-0.684	-0.674	-0.664	-0.650	-0.639	-0.625	-0.609	-0.592	-0.576	-0.558	-0.538	-0.518	-0.496	-0.474	-0.451	-0.429	-0.405	-0.380	-0.358	-0.332	-0.306	-0.281	-0.256	-0.231	-0.206	-0.182	-0.159	-0.135	-0.112	-0.091	-0.069	-0.049	-0.030	-0.012	0.005	0.021	0.035	0.049	0.059	0.069	0.079	0.085	0.090	0.094	0.096	0.095	0.095	0.091	0.086	0.080	0.072	0.062	0.051	0.039	0.025	0.010	-0.008	-0.026	-0.044	-0.064	-0.086	-0.108	-0.130	-0.152	-0.176	-0.200	-0.224	-0.248	-0.272	-0.298	-0.321	-0.346	-0.370	-0.392	-0.415	-0.438	-0.459	-0.480	-0.500	-0.520	-0.539	-0.555	-0.571	-0.586	-0.600	-0.612	-0.625	-0.635	-0.645	-0.652	-0.661	-0.668	-0.672	-0.678	-0.681	-0.684	-0.685	-0.688	-0.686	-0.685	-0.685	-0.681	-0.680	-0.676	-0.674	-0.669	-0.665	-0.660	-0.655	-0.650	-0.646	-0.641	-0.635	-0.630	-0.625	-0.621	-0.616	-0.611	-0.608	-0.604	-0.599	-0.596	-0.592	-0.590	-0.589	-0.586	-0.584	-0.582	-0.582	-0.580	-0.580	-0.581	-0.581	-0.582	-0.582	-0.584	-0.585	-0.588	-0.591	-0.595	-0.596	-0.600	-0.604	-0.609	-0.614	-0.618	-0.624	-0.629	-0.635	-0.641	-0.648	-0.652	-0.659	-0.666	-0.674	-0.680	-0.689	-0.696	-0.705	-0.714	-0.722	-0.732	-0.741	-0.752	-0.762	-0.774	-0.784	-0.795	-0.806	-0.818	-0.830	-0.840	-0.852	-0.864	-0.876	-0.888	-0.900	-0.911	-0.924	-0.935	-0.946	-0.960	-0.971	-0.982	-0.992	-1.005	-1.016	-1.026	-1.036	-1.046	-1.056	-1.065	-1.076	-1.084	-1.092	-1.100	-1.109	-1.116	-1.121	-1.129	-1.135	-1.141	-1.148	-1.152	-1.158	-1.162	-1.166	-1.171	-1.176	-1.180	-1.185	-1.190	-1.194	-1.199	-1.204	-1.210	-1.215	-1.220	-1.228	-1.235	-1.241	-1.250	-1.259	-1.268	-1.278	-1.289	-1.300	-1.312	-1.325	-1.340	-1.354	-1.370	-1.386	-1.404	-1.421	-1.440	-1.460	-1.479	-1.500	-1.520	-1.541	-1.562	-1.585	-1.608	-1.630	-1.652	-1.676	-1.699	-1.720	-1.742	-1.764	-1.785	-1.805	-1.826	-1.845	-1.862	-1.880	-1.898	-1.912	-1.926	-1.939	-1.951	-1.961	-1.970	-1.976	-1.981	-1.985	-1.988	-1.988	-1.988	-1.984	-1.979	-1.974	-1.965	-1.956	-1.945	-1.932	-1.919	-1.904	-1.886	-1.868	-1.849	-1.828	-1.805	-1.781	-1.759	-1.732	-1.706	-1.681	-1.654	-1.626	-1.599	-1.570	-1.542	-1.514	-1.485	-1.456	-1.429	-1.401	-1.372	-1.345	-1.319	-1.291	-1.266	-1.240	-1.215	-1.191	-1.168	-1.144	-1.122	-1.101	-1.081	-1.061	-1.042	-1.026	-1.009	-0.994	-0.979	-0.965	-0.952	-0.940	-0.929	-0.920	-0.910	-0.901	-0.892	-0.886	-0.880	-0.874	-0.869	-0.864	-0.860	-0.856	-0.854	-0.851	-0.850	-0.849	-0.848	-0.846	-0.846	-0.846	-0.846	-0.849	-0.849	-0.850	-0.851	-0.855	-0.856	-0.860	-0.862	-0.866	-0.870	-0.872	-0.876	-0.880	-0.885	-0.889	-0.894	-0.899	-0.904	-0.909	-0.915	-0.921	-0.926	-0.934	-0.940	-0.948	-0.954	-0.962	-0.970	-0.978	-0.985	-0.992	-1.001	-1.010	-1.018	-1.026	-1.035	-1.042	-1.052	-1.060	-1.069	-1.078	-1.086	-1.094	-1.102	-1.110	-1.119	-1.125	-1.132	-1.140	-1.146	-1.151	-1.156	-1.161	-1.166	-1.170	-1.172	-1.176	-1.178	-1.179	-1.180	-1.180	-1.179	-1.178	-1.175	-1.171	-1.169	-1.162	-1.158	-1.151	-1.144	-1.138	-1.128	-1.118	-1.109	-1.096	-1.085	-1.072	-1.059	-1.045	-1.030	-1.016	-1.000	-0.984	-0.969	-0.951	-0.935	-0.916	-0.899	-0.881	-0.864	-0.845	-0.826	-0.809	-0.790	-0.771	-0.752	-0.735	-0.718	-0.699	-0.681	-0.664	-0.648	-0.631	-0.616	-0.600	-0.585	-0.571	-0.558	-0.545	-0.532	-0.522	-0.512	-0.502	-0.495	-0.488	-0.481	-0.474	-0.469	-0.466	-0.462	-0.460	-0.459	-0.459	-0.460	-0.462	-0.465	-0.470	-0.475	-0.481	-0.489	-0.496	-0.506	-0.516	-0.528	-0.540	-0.554	-0.569	-0.584	-0.601	-0.619	-0.638	-0.659	-0.680	-0.700	-0.725	-0.749	-0.774	-0.799	-0.828	-0.855	-0.882	-0.912	-0.942	-0.974	-1.006	-1.039	-1.072	-1.106	-1.141	-1.176	-1.212	-1.249	-1.286	-1.325	-1.362	-1.400	-1.440	-1.478	-1.518	-1.556	-1.596	-1.634	-1.674	-1.714	-1.752	-1.791	-1.830	-1.869	-1.905	-1.942	-1.980	-2.016	-2.052	-2.086	-2.121	-2.155	-2.188	-2.219	-2.249	-2.279	-2.308	-2.335	-2.361	-2.388	-2.411	-2.434	-2.455	-2.475	-2.494	-2.512	-2.528	-2.544	-2.558	-2.570	-2.582	-2.591	-2.601	-2.609	-2.615	-2.621	-2.626	-2.629	-2.632	-2.634	-2.635	-2.635	-2.634	-2.631	-2.629	-2.626	-2.620	-2.616	-2.611	-2.605	-2.600	-2.592	-2.586	-2.579	-2.571	-2.564	-2.556	-2.548	-2.541	-2.534	-2.525	-2.518	-2.511	-2.502	-2.496	-2.490	-2.484	-2.478	-2.472	-2.468	-2.462	-2.458	-2.455	-2.451	-2.448	-2.444	-2.442	-2.440	-2.439	-2.439	-2.438	-2.438	-2.438	-2.438	-2.438	-2.440	-2.441	-2.444	-2.445	-2.449	-2.451	-2.454	-2.458	-2.461	-2.465	-2.471	-2.475	-2.480	-2.485	-2.490	-2.496	-2.502	-2.508	-2.515	-2.520	-2.528	-2.534	-2.541	-2.549	-2.556	-2.564	-2.571	-2.579	-2.586	-2.595	-2.604	-2.612	-2.620	-2.631	-2.640	-2.650	-2.660	-2.671	-2.680	-2.691	-2.704	-2.715	-2.726	-2.738	-2.751	-2.762	-2.775	-2.788	-2.801	-2.814	-2.828	-2.841	-2.855	-2.869	-2.882	-2.898	-2.912	-2.928	-2.942	-2.958	-2.972	-2.988	-3.004	-3.020	-3.035	-3.051	-3.068	-3.082	-3.099	-3.115	-3.131	-3.148	-3.164	-3.180	-3.198	-3.214	-3.230	-3.246	-3.264	-3.281	-3.296	-3.314	-3.330	-3.346	-3.364	-3.380	-3.396	-3.412	-3.429	-3.445	-3.459	-3.475	-3.489	-3.504	-3.518	-3.531	-3.545	-3.558	-3.571	-3.582	-3.594	-3.605	-3.615	-3.625	-3.632	-3.640	-3.646	-3.652	-3.656	-3.661	-3.662	-3.664	-3.664	-3.662	-3.659	-3.655	-3.649	-3.641	-3.632	-3.622	-3.611	-3.598	-3.582	-3.566	-3.548	-3.528	-3.506	-3.482	-3.459	-3.432	-3.404	-3.376	-3.345	-3.315	-3.281	-3.248	-3.212	-3.176	-3.139	-3.101	-3.062	-3.022	-2.982	-2.942	-2.901	-2.860	-2.820	-2.776	-2.736	-2.694	-2.652	-2.612	-2.572	-2.531	-2.494	-2.454	-2.418	-2.380	-2.342	-2.308	-2.274	-2.242	-2.211	-2.181	-2.152	-2.124	-2.099	-2.075	-2.051	-2.031	-2.010	-1.994	-1.976	-1.961	-1.948	-1.934	-1.924	-1.915	-1.906	-1.901	-1.896	-1.892	-1.890	-1.889	-1.889	-1.890	-1.892	-1.895	-1.900	-1.905	-1.910	-1.918	-1.924	-1.932	-1.940	-1.949	-1.959	-1.968	-1.978	-1.988	-1.996	-2.006	-2.018	-2.027	-2.038	-2.046	-2.058	-2.068	-2.075	-2.085	-2.094	-2.102	-2.110	-2.118	-2.125	-2.131	-2.138	-2.142	-2.149	-2.152	-2.155	-2.159	-2.161	-2.162	-2.164	-2.165	-2.164	-2.164	-2.161	-2.159	-2.156	-2.152	-2.149	-2.142	-2.138	-2.131	-2.125	-2.118	-2.111	-2.102	-2.092	-2.084	-2.074	-2.061	-2.051	-2.039	-2.026	-2.014	-2.001	-1.988	-1.974	-1.959	-1.944	-1.930	-1.915	-1.900	-1.885	-1.869	-1.854	-1.839	-1.822	-1.808	-1.791	-1.775	-1.760	-1.745	-1.729	-1.714	-1.699	-1.684	-1.669	-1.655	-1.641	-1.628	-1.614	-1.601	-1.588	-1.575	-1.564	-1.552	-1.541	-1.531	-1.521	-1.511	-1.501	-1.494	-1.485	-1.476	-1.470	-1.462	-1.458	-1.451	-1.446	-1.441	-1.438	-1.434	-1.431	-1.430	-1.429	-1.428	-1.428	-1.429	-1.430	-1.432	-1.435	-1.438	-1.441	-1.446	-1.451	-1.456	-1.462	-1.469	-1.476	-1.485	-1.492	-1.502	-1.511	-1.521	-1.531	-1.542	-1.554	-1.565	-1.576	-1.589	-1.601	-1.614	-1.626	-1.639	-1.651	-1.665	-1.679	-1.691	-1.704	-1.716	-1.729	-1.742	-1.755	-1.766	-1.779	-1.790	-1.801	-1.811	-1.822	-1.834	-1.844	-1.854	-1.862	-1.872	-1.880	-1.888	-1.895	-1.902	-1.909	-1.914	-1.920	-1.926	-1.931	-1.935	-1.940	-1.944	-1.949	-1.952	-1.955	-1.959	-1.962	-1.966	-1.969	-1.972	-1.978	-1.981	-1.985	-1.989	-1.995	-2.000	-2.006	-2.013	-2.019	-2.026	-2.034	-2.042	-2.051	-2.060	-2.070	-2.080	-2.092	-2.105	-2.118	-2.130	-2.145	-2.158	-2.172	-2.188	-2.202	-2.220	-2.235	-2.251	-2.269	-2.285	-2.304	-2.320	-2.338	-2.355	-2.372	-2.390	-2.406	-2.424	-2.440	-2.456	-2.471	-2.488	-2.502	-2.516	-2.530	-2.542	-2.555	-2.565	-2.576	-2.585	-2.594	-2.602	-2.610	-2.616	-2.621	-2.625	-2.630	-2.632	-2.635	-2.636	-2.638	-2.638	-2.638	-2.636	-2.635	-2.632	-2.630	-2.626	-2.622	-2.619	-2.612	-2.609	-2.604	-2.598	-2.591	-2.585	-2.578	-2.571	-2.566	-2.560	-2.552	-2.546	-2.540	-2.532	-2.526	-2.520	-2.512	-2.506	-2.500	-2.494	-2.488	-2.480	-2.474	-2.466	-2.460	-2.452	-2.445	-2.440	-2.432	-2.424	-2.418	-2.409	-2.401	-2.392	-2.384	-2.375	-2.368	-2.358	-2.349	-2.339	-2.329	-2.318	-2.309	-2.298	-2.286	-2.276	-2.264	-2.252	-2.241	-2.230	-2.219	-2.206	-2.195	-2.182	-2.172	-2.161	-2.150	-2.139	-2.128	-2.118	-2.108	-2.099	-2.091	-2.082	-2.075	-2.068	-2.062	-2.056	-2.051	-2.047	-2.045	-2.042	-2.040	-2.040	-2.040	-2.040	-2.041	-2.044	-2.047	-2.051	-2.055	-2.060	-2.066	-2.072	-2.080	-2.086	-2.094	-2.101	-2.110	-2.119	-2.128	-2.136	-2.145	-2.155	-2.164	-2.172	-2.181	-2.189	-2.196	-2.204	-2.210	-2.218	-2.222	-2.226	-2.229	-2.232	-2.234	-2.235	-2.234	-2.231	-2.229	-2.224	-2.220	-2.215	-2.206	-2.198	-2.189	-2.178	-2.166	-2.152	-2.138	-2.124	-2.106	-2.090	-2.071	-2.052	-2.031	-2.011	-1.990	-1.966	-1.944	-1.920	-1.896	-1.871	-1.848	-1.822	-1.798	-1.772	-1.746	-1.721	-1.696	-1.671	-1.649	-1.624	-1.601	-1.578	-1.555	-1.532	-1.511	-1.491	-1.472	-1.454	-1.435	-1.416	-1.401	-1.385	-1.370	-1.356	-1.344	-1.332	-1.321	-1.312	-1.304	-1.296	-1.290	-1.284	-1.279	-1.275	-1.271	-1.270	-1.268	-1.266	-1.268	-1.268	-1.270	-1.270	-1.274	-1.276	-1.281	-1.286	-1.290	-1.296	-1.301	-1.306	-1.314	-1.320	-1.326	-1.332	-1.340	-1.346	-1.352	-1.359	-1.366	-1.372	-1.379	-1.385	-1.391	-1.398	-1.404	-1.409	-1.415	-1.419	-1.424	-1.428	-1.432	-1.438	-1.440	-1.444	-1.446	-1.449	-1.450	-1.451	-1.454	-1.455	-1.455	-1.456	-1.458	-1.459	-1.458	-1.458	-1.458	-1.458	-1.458	-1.456	-1.455	-1.455	-1.455	-1.454	-1.452	-1.452	-1.451	-1.451	-1.451	-1.450	-1.450	-1.451	-1.451	-1.451	-1.451	-1.452	-1.454	-1.455	-1.456	-1.459	-1.461	-1.464	-1.466	-1.469	-1.472	-1.475	-1.479	-1.482	-1.486	-1.490	-1.494	-1.498	-1.500	-1.504	-1.508	-1.511	-1.514	-1.518	-1.520	-1.522	-1.525	-1.528	-1.529	-1.531	-1.532	-1.535	-1.536	-1.536	-1.538	-1.538	-1.538	-1.538	-1.535	-1.535	-1.534	-1.532	-1.531	-1.529	-1.528	-1.525	-1.522	-1.521	-1.519	-1.516	-1.515	-1.512	-1.511	-1.510	-1.510	-1.509	-1.508	-1.508	-1.509	-1.509	-1.511	-1.514	-1.516	-1.518	-1.522	-1.528	-1.531	-1.538	-1.544	-1.551	-1.559	-1.568	-1.576	-1.586	-1.599	-1.610	-1.622	-1.635	-1.650	-1.665	-1.680	-1.695	-1.712	-1.730	-1.748	-1.765	-1.782	-1.801	-1.820	-1.839	-1.858	-1.876	-1.895	-1.912	-1.931	-1.950	-1.969	-1.985	-2.002	-2.020	-2.036	-2.052	-2.068	-2.082	-2.095	-2.108	-2.120	-2.129	-2.138	-2.148	-2.154	-2.160	-2.165	-2.169	-2.170	-2.171	-2.171	-2.170	-2.166	-2.162	-2.158	-2.150	-2.141	-2.132	-2.121	-2.110	-2.098	-2.082	-2.066	-2.050	-2.033	-2.015	-1.995	-1.975	-1.954	-1.930	-1.908	-1.884	-1.860	-1.835	-1.810	-1.784	-1.759	-1.732	-1.706	-1.679	-1.652	-1.625	-1.599	-1.571	-1.545	-1.516	-1.490	-1.464	-1.438	-1.412	-1.388	-1.361	-1.338	-1.311	-1.289	-1.265	-1.242	-1.220	-1.199	-1.178	-1.156	-1.136	-1.115	-1.095	-1.076	-1.058	-1.039	-1.020	-1.002	-0.985	-0.968	-0.951	-0.932	-0.916	-0.900	-0.884	-0.866	-0.850	-0.834	-0.816	-0.800	-0.782	-0.765	-0.748	-0.730	-0.711	-0.694	-0.675	-0.655	-0.638	-0.616	-0.598	-0.576	-0.555	-0.536	-0.514	-0.492	-0.471	-0.449	-0.428	-0.405	-0.382	-0.361	-0.339	-0.318	-0.295	-0.272	-0.251	-0.230	-0.210	-0.190	-0.171	-0.152	-0.135	-0.118	-0.102	-0.088	-0.075	-0.061	-0.050	-0.040	-0.031	-0.026	-0.020	-0.018	-0.016	-0.016	-0.020	-0.024	-0.030	-0.040	-0.050	-0.062	-0.078	-0.094	-0.112	-0.132	-0.154	-0.179	-0.204	-0.232	-0.261	-0.292	-0.325	-0.360	-0.395	-0.432	-0.471	-0.510	-0.550	-0.590	-0.631	-0.674	-0.716	-0.760	-0.802	-0.845	-0.890	-0.931	-0.974	-1.015	-1.056	-1.096	-1.136	-1.175	-1.212	-1.249	-1.284	-1.316	-1.349	-1.379	-1.406	-1.434	-1.459	-1.480	-1.502	-1.521	-1.538	-1.552	-1.565	-1.576	-1.584	-1.591	-1.595	-1.598	-1.599	-1.598	-1.594	-1.589	-1.581	-1.572	-1.562	-1.550	-1.535	-1.519	-1.502	-1.484	-1.464	-1.442	-1.420	-1.398	-1.374	-1.349	-1.324	-1.296	-1.270	-1.244	-1.216	-1.188	-1.159	-1.130	-1.101	-1.072	-1.044	-1.015	-0.988	-0.959	-0.931	-0.904	-0.878	-0.850	-0.825	-0.799	-0.775	-0.750	-0.726	-0.705	-0.681	-0.661	-0.640	-0.620	-0.601	-0.584	-0.566	-0.550	-0.535	-0.521	-0.506	-0.492	-0.481	-0.470	-0.460	-0.449	-0.440	-0.432	-0.425	-0.419	-0.412	-0.408	-0.404	-0.400	-0.398	-0.395	-0.392	-0.390	-0.389	-0.389	-0.389	-0.390	-0.391	-0.391	-0.394	-0.395	-0.396	-0.400	-0.402	-0.406	-0.409	-0.412	-0.416	-0.419	-0.422	-0.426	-0.429	-0.432	-0.435	-0.439	-0.441	-0.444	-0.446	-0.448	-0.450	-0.451	-0.454	-0.455	-0.454	-0.455	-0.455	-0.455	-0.455	-0.454	-0.452	-0.451	-0.450	-0.448	-0.444	-0.441	-0.439	-0.435	-0.430	-0.426	-0.422	-0.416	-0.411	-0.405	-0.399	-0.392	-0.386	-0.380	-0.372	-0.366	-0.359	-0.352	-0.345	-0.338	-0.330	-0.324	-0.318	-0.310	-0.304	-0.298	-0.291	-0.285	-0.278	-0.272	-0.266	-0.260	-0.254	-0.249	-0.242	-0.238	-0.231	-0.228	-0.221	-0.218	-0.214	-0.209	-0.205	-0.201	-0.196	-0.194	-0.190	-0.189	-0.184	-0.182	-0.179	-0.176	-0.175	-0.174	-0.172	-0.171	-0.171	-0.170	-0.169	-0.169	-0.170	-0.169	-0.170	-0.171	-0.172	-0.174	-0.175	-0.178	-0.180	-0.182	-0.185	-0.189	-0.191	-0.195	-0.199	-0.202	-0.206	-0.210	-0.215	-0.219	-0.222	-0.226	-0.231	-0.235	-0.239	-0.242	-0.246	-0.251	-0.255	-0.258	-0.261	-0.264	-0.268	-0.270	-0.271	-0.274	-0.274	-0.275	-0.276	-0.276	-0.275	-0.276	-0.274	-0.272	-0.270	-0.268	-0.265	-0.261	-0.258	-0.254	-0.250	-0.245	-0.239	-0.234	-0.226	-0.220	-0.212	-0.208	-0.200	-0.194	-0.186	-0.180	-0.175	-0.168	-0.161	-0.158	-0.152	-0.148	-0.144	-0.140	-0.138	-0.134	-0.131	-0.130	-0.129	-0.129	-0.129	-0.129	-0.130	-0.131	-0.135	-0.138	-0.142	-0.146	-0.151	-0.156	-0.161	-0.168	-0.174	-0.180	-0.186	-0.192	-0.200	-0.206	-0.212	-0.219	-0.226	-0.231	-0.238	-0.241	-0.245	-0.248	-0.251	-0.252	-0.252	-0.251	-0.249	-0.245	-0.240	-0.234	-0.226	-0.216	-0.205	-0.191	-0.178	-0.162	-0.145	-0.126	-0.105	-0.085	-0.060	-0.035	-0.009	0.018	0.046	0.078	0.109	0.141	0.174	0.208	0.244	0.279	0.314	0.350	0.386	0.422	0.459	0.494	0.530	0.566	0.601	0.634	0.668	0.699	0.730	0.759	0.788	0.814	0.840	0.862	0.884	0.902	0.921	0.938	0.950	0.961	0.970	0.978	0.982	0.986	0.986	0.985	0.981	0.975	0.969	0.959	0.946	0.934	0.919	0.902	0.884	0.865	0.844	0.822	0.799	0.775	0.750	0.726	0.700	0.672	0.646	0.619	0.591	0.564	0.536	0.509	0.482	0.455	0.430	0.404	0.378	0.354	0.330	0.306	0.284	0.262	0.241	0.221	0.204	0.186	0.169	0.154	0.139	0.125	0.114	0.101	0.091	0.081	0.074	0.066	0.060	0.054	0.050	0.046	0.042	0.040	0.040	0.039	0.039	0.039	0.040	0.041	0.044	0.046	0.049	0.051	0.056	0.060	0.064	0.068	0.071	0.075	0.079	0.084	0.089	0.094	0.096	0.101	0.106	0.110	0.115	0.118	0.122	0.126	0.129	0.131	0.134	0.135	0.138	0.139	0.139	0.140	0.140	0.139	0.139	0.136	0.134	0.132	0.130	0.126	0.121	0.119	0.114	0.106	0.101	0.095	0.088	0.081	0.072	0.065	0.056	0.048	0.039	0.029	0.018	0.008	-0.004	-0.015	-0.026	-0.038	-0.049	-0.061	-0.072	-0.085	-0.098	-0.110	-0.122	-0.136	-0.149	-0.161	-0.175	-0.186	-0.199	-0.211	-0.224	-0.235	-0.248	-0.258	-0.269	-0.279	-0.289	-0.299	-0.308	-0.316	-0.325	-0.331	-0.339	-0.346	-0.354	-0.359	-0.365	-0.370	-0.375	-0.380	-0.384	-0.388	-0.390	-0.394	-0.396	-0.399	-0.400	-0.402	-0.402	-0.404	-0.405	-0.405	-0.404	-0.402	-0.402	-0.401	-0.399	-0.396	-0.395	-0.392	-0.390	-0.388	-0.385	-0.382	-0.380	-0.378	-0.372	-0.370	-0.366	-0.362	-0.359	-0.355	-0.351	-0.348	-0.344	-0.339	-0.335	-0.331	-0.326	-0.322	-0.318	-0.314	-0.309	-0.305	-0.300	-0.295	-0.290	-0.285	-0.281	-0.278	-0.274	-0.269	-0.264	-0.260	-0.255	-0.252	-0.248	-0.242	-0.240	-0.236	-0.232	-0.229	-0.225	-0.221	-0.219	-0.216	-0.214	-0.210	-0.208	-0.204	-0.201	-0.196	-0.194	-0.190	-0.186	-0.182	-0.179	-0.174	-0.169	-0.164	-0.158	-0.151	-0.145	-0.138	-0.129	-0.121	-0.111	-0.101	-0.090	-0.079	-0.066	-0.052	-0.038	-0.021	-0.005	0.012	0.031	0.051	0.072	0.094	0.115	0.139	0.164	0.190	0.216	0.242	0.270	0.299	0.328	0.358	0.389	0.419	0.449	0.480	0.511	0.541	0.574	0.605	0.635	0.665	0.695	0.724	0.752	0.780	0.808	0.834	0.859	0.884	0.906	0.928	0.948	0.968	0.984	1.000	1.015	1.026	1.039	1.049	1.056	1.064	1.068	1.071	1.074	1.075	1.074	1.071	1.069	1.064	1.058	1.051	1.044	1.034	1.024	1.012	1.001	0.989	0.976	0.962	0.949	0.935	0.920	0.905	0.890	0.876	0.860	0.846	0.831	0.818	0.802	0.790	0.778	0.764	0.751	0.741	0.729	0.719	0.709	0.700	0.690	0.681	0.674	0.666	0.659	0.654	0.646	0.640	0.634	0.628	0.621	0.616	0.610	0.604	0.598	0.590	0.584	0.576	0.568	0.559	0.550	0.541	0.531	0.520	0.510	0.498	0.485	0.471	0.458	0.441	0.426	0.409	0.391	0.374	0.354	0.335	0.315	0.294	0.274	0.251	0.230	0.208	0.186	0.162	0.140	0.118	0.095	0.074	0.051	0.030	0.009	-0.010	-0.030	-0.049	-0.068	-0.085	-0.100	-0.115	-0.129	-0.141	-0.154	-0.164	-0.172	-0.181	-0.188	-0.191	-0.196	-0.199	-0.201	-0.201	-0.199	-0.198	-0.194	-0.189	-0.185	-0.178	-0.171	-0.164	-0.155	-0.145	-0.135	-0.125	-0.115	-0.104	-0.092	-0.082	-0.070	-0.060	-0.049	-0.039	-0.029	-0.020	-0.010	-0.001	0.005	0.011	0.018	0.022	0.026	0.029	0.031	0.031	0.031	0.029	0.026	0.022	0.016	0.010	0.001	-0.008	-0.019	-0.029	-0.042	-0.055	-0.070	-0.085	-0.102	-0.120	-0.138	-0.156	-0.176	-0.198	-0.218	-0.239	-0.261	-0.284	-0.305	-0.329	-0.352	-0.375	-0.399	-0.421	-0.445	-0.466	-0.490	-0.510	-0.532	-0.552	-0.574	-0.594	-0.612	-0.631	-0.650	-0.665	-0.682	-0.698	-0.711	-0.724	-0.738	-0.749	-0.758	-0.768	-0.775	-0.780	-0.786	-0.789	-0.791	-0.791	-0.791	-0.790	-0.788	-0.782	-0.779	-0.772	-0.764	-0.755	-0.745	-0.735	-0.721	-0.708	-0.692	-0.676	-0.659	-0.640	-0.620	-0.599	-0.578	-0.554	-0.529	-0.504	-0.479	-0.451	-0.424	-0.395	-0.366	-0.335	-0.304	-0.274	-0.242	-0.210	-0.178	-0.145	-0.112	-0.079	-0.046	-0.014	0.019	0.051	0.082	0.115	0.146	0.176	0.206	0.236	0.265	0.294	0.320	0.344	0.369	0.391	0.414	0.432	0.452	0.468	0.484	0.498	0.510	0.520	0.529	0.535	0.540	0.542	0.544	0.544	0.541	0.538	0.531	0.524	0.514	0.501	0.488	0.474	0.456	0.438	0.416	0.395	0.372	0.349	0.324	0.298	0.270	0.241	0.212	0.182	0.152	0.122	0.092	0.061	0.030	0.000	-0.030	-0.060	-0.089	-0.119	-0.146	-0.174	-0.199	-0.225	-0.249	-0.270	-0.292	-0.311	-0.329	-0.345	-0.361	-0.374	-0.384	-0.395	-0.401	-0.406	-0.410	-0.410	-0.410	-0.406	-0.402	-0.396	-0.388	-0.378	-0.365	-0.351	-0.335	-0.319	-0.300	-0.279	-0.258	-0.235	-0.211	-0.188	-0.162	-0.135	-0.109	-0.081	-0.054	-0.026	0.001	0.029	0.056	0.082	0.109	0.134	0.160	0.184	0.206	0.230	0.250	0.270	0.290	0.309	0.326	0.341	0.356	0.369	0.379	0.389	0.398	0.404	0.409	0.412	0.414	0.416	0.415	0.414	0.411	0.406	0.401	0.395	0.388	0.379	0.369	0.359	0.349	0.338	0.325	0.312	0.301	0.289	0.276	0.262	0.250	0.236	0.224	0.210	0.196	0.182	0.170	0.158	0.145	0.132	0.120	0.109	0.098	0.086	0.075	0.065	0.055	0.044	0.034	0.025	0.015	0.006	-0.002	-0.012	-0.021	-0.029	-0.039	-0.049	-0.058	-0.068	-0.076	-0.088	-0.098	-0.108	-0.119	-0.130	-0.141	-0.154	-0.165	-0.179	-0.192	-0.206	-0.222	-0.238	-0.254	-0.270	-0.288	-0.305	-0.324	-0.341	-0.361	-0.381	-0.401	-0.422	-0.444	-0.465	-0.488	-0.509	-0.532	-0.555	-0.578	-0.602	-0.626	-0.650	-0.674	-0.699	-0.722	-0.748	-0.771	-0.796	-0.821	-0.845	-0.869	-0.892	-0.918	-0.940	-0.964	-0.985	-1.008	-1.030	-1.051	-1.071	-1.092	-1.112	-1.131	-1.150	-1.169	-1.186	-1.205	-1.221	-1.239	-1.254	-1.268	-1.282	-1.296	-1.310	-1.321	-1.334	-1.344	-1.355	-1.364	-1.371	-1.380	-1.386	-1.392	-1.398	-1.402	-1.406	-1.410	-1.412	-1.415	-1.418	-1.419	-1.419	-1.419	-1.418	-1.415	-1.414	-1.410	-1.408	-1.402	-1.398	-1.391	-1.386	-1.380	-1.374	-1.365	-1.358	-1.349	-1.340	-1.331	-1.321	-1.311	-1.301	-1.290	-1.278	-1.266	-1.255	-1.242	-1.230	-1.218	-1.205	-1.191	-1.179	-1.165	-1.152	-1.139	-1.125	-1.112	-1.099	-1.086	-1.074	-1.060	-1.048	-1.035	-1.022	-1.011	-0.999	-0.988	-0.975	-0.964	-0.954	-0.942	-0.932	-0.922	-0.914	-0.904	-0.895	-0.886	-0.879	-0.871	-0.862	-0.858	-0.851	-0.845	-0.840	-0.835	-0.831	-0.828	-0.824	-0.820	-0.818	-0.814	-0.811	-0.810	-0.809	-0.806	-0.806	-0.806	-0.806	-0.808	-0.809	-0.810	-0.811	-0.812	-0.816	-0.818	-0.820	-0.824	-0.826	-0.830	-0.834	-0.838	-0.842	-0.848	-0.852	-0.858	-0.862	-0.868	-0.874	-0.879	-0.884	-0.889	-0.895	-0.901	-0.908	-0.914	-0.920	-0.926	-0.932	-0.939	-0.946	-0.952	-0.959	-0.966	-0.972	-0.980	-0.986	-0.994	-1.001	-1.009	-1.015	-1.024	-1.031	-1.039	-1.046	-1.054	-1.062	-1.070	-1.079	-1.089	-1.099	-1.108	-1.118	-1.129	-1.140	-1.151	-1.161	-1.172	-1.185	-1.196	-1.209	-1.221	-1.234	-1.246	-1.259	-1.271	-1.285	-1.296	-1.310	-1.322	-1.336	-1.349	-1.361	-1.372	-1.385	-1.396	-1.408	-1.420	-1.430	-1.441	-1.450	-1.459	-1.468	-1.474	-1.481	-1.488	-1.492	-1.496	-1.499	-1.500	-1.501	-1.500	-1.499	-1.496	-1.490	-1.485	-1.476	-1.468	-1.456	-1.445	-1.430	-1.415	-1.398	-1.379	-1.360	-1.339	-1.315	-1.290	-1.265	-1.236	-1.208	-1.179	-1.146	-1.115	-1.081	-1.048	-1.011	-0.976	-0.940	-0.902	-0.865	-0.826	-0.788	-0.749	-0.710	-0.670	-0.631	-0.592	-0.556	-0.518	-0.481	-0.446	-0.410	-0.376	-0.342	-0.310	-0.278	-0.248	-0.219	-0.192	-0.165	-0.141	-0.118	-0.096	-0.078	-0.060	-0.044	-0.030	-0.016	-0.006	0.002	0.010	0.015	0.018	0.020	0.020	0.018	0.014	0.010	0.004	-0.004	-0.014	-0.022	-0.034	-0.046	-0.061	-0.075	-0.090	-0.105	-0.121	-0.139	-0.156	-0.174	-0.191	-0.210	-0.228	-0.246	-0.264	-0.282	-0.300	-0.318	-0.336	-0.352	-0.369	-0.385	-0.401	-0.415	-0.428	-0.441	-0.452	-0.464	-0.474	-0.484	-0.492	-0.499	-0.506	-0.511	-0.515	-0.519	-0.521	-0.522	-0.522	-0.521	-0.519	-0.518	-0.512	-0.509	-0.502	-0.496	-0.488	-0.479	-0.470	-0.459	-0.448	-0.436	-0.422	-0.409	-0.394	-0.379	-0.362	-0.346	-0.329	-0.310	-0.291	-0.272	-0.254	-0.234	-0.214	-0.194	-0.172	-0.151	-0.131	-0.110	-0.089	-0.069	-0.048	-0.028	-0.006	0.012	0.032	0.051	0.069	0.086	0.104	0.119	0.135	0.148	0.161	0.175	0.185	0.196	0.205	0.214	0.220	0.226	0.231	0.235	0.238	0.238	0.238	0.236	0.232	0.229	0.224	0.218	0.209	0.200	0.190	0.178	0.166	0.152	0.138	0.121	0.104	0.086	0.066	0.046	0.026	0.004	-0.019	-0.041	-0.065	-0.090	-0.115	-0.140	-0.166	-0.191	-0.219	-0.246	-0.272	-0.299	-0.325	-0.352	-0.380	-0.408	-0.435	-0.461	-0.488	-0.514	-0.539	-0.565	-0.590	-0.614	-0.638	-0.661	-0.685	-0.706	-0.729	-0.750	-0.770	-0.790	-0.809	-0.828	-0.846	-0.864	-0.881	-0.898	-0.912	-0.926	-0.940	-0.954	-0.965	-0.978	-0.988	-0.996	-1.006	-1.015	-1.021	-1.028	-1.034	-1.039	-1.044	-1.048	-1.051	-1.054	-1.056	-1.059	-1.059	-1.060	-1.059	-1.058	-1.056	-1.054	-1.051	-1.048	-1.044	-1.040	-1.035	-1.030	-1.025	-1.020	-1.014	-1.006	-1.000	-0.991	-0.984	-0.976	-0.968	-0.959	-0.951	-0.942	-0.934	-0.924	-0.912	-0.904	-0.892	-0.882	-0.871	-0.860	-0.848	-0.836	-0.825	-0.812	-0.800	-0.789	-0.776	-0.764	-0.751	-0.738	-0.725	-0.711	-0.699	-0.685	-0.671	-0.659	-0.645	-0.630	-0.616	-0.604	-0.590	-0.578	-0.562	-0.550	-0.538	-0.524	-0.511	-0.499	-0.486	-0.474	-0.464	-0.452	-0.441	-0.431	-0.421	-0.412	-0.405	-0.396	-0.389	-0.382	-0.376	-0.371	-0.366	-0.362	-0.359	-0.358	-0.356	-0.355	-0.356	-0.358	-0.360	-0.362	-0.368	-0.372	-0.379	-0.385	-0.394	-0.404	-0.415	-0.425	-0.438	-0.451	-0.465	-0.480	-0.496	-0.511	-0.528	-0.545	-0.564	-0.582	-0.601	-0.620	-0.640	-0.660	-0.680	-0.700	-0.721	-0.741	-0.762	-0.781	-0.802	-0.821	-0.841	-0.860	-0.879	-0.895	-0.912	-0.929	-0.944	-0.959	-0.971	-0.985	-0.996	-1.006	-1.016	-1.024	-1.031	-1.038	-1.042	-1.045	-1.049	-1.049	-1.049	-1.049	-1.046	-1.042	-1.039	-1.034	-1.028	-1.020	-1.011	-1.002	-0.992	-0.982	-0.970	-0.959	-0.946	-0.932	-0.919	-0.906	-0.891	-0.878	-0.864	-0.850	-0.836	-0.822	-0.810	-0.798	-0.785	-0.774	-0.762	-0.752	-0.744	-0.735	-0.728	-0.721	-0.718	-0.712	-0.710	-0.709	-0.709	-0.710	-0.712	-0.716	-0.722	-0.729	-0.738	-0.746	-0.758	-0.770	-0.784	-0.799	-0.814	-0.832	-0.850	-0.870	-0.891	-0.912	-0.936	-0.959	-0.982	-1.008	-1.032	-1.058	-1.084	-1.110	-1.136	-1.162	-1.189	-1.215	-1.240	-1.266	-1.291	-1.316	-1.340	-1.362	-1.385	-1.406	-1.428	-1.446	-1.465	-1.482	-1.498	-1.512	-1.525	-1.536	-1.546	-1.556	-1.564	-1.570	-1.575	-1.578	-1.579	-1.580	-1.580	-1.576	-1.572	-1.568	-1.561	-1.552	-1.544	-1.532	-1.520	-1.508	-1.495	-1.479	-1.462	-1.446	-1.429	-1.410	-1.391	-1.372	-1.351	-1.331	-1.311	-1.288	-1.266	-1.242	-1.220	-1.196	-1.171	-1.149	-1.124	-1.100	-1.075	-1.051	-1.026	-1.001	-0.976	-0.951	-0.926	-0.900	-0.874	-0.848	-0.822	-0.795	-0.769	-0.742	-0.716	-0.689	-0.662	-0.635	-0.608	-0.579	-0.551	-0.522	-0.492	-0.464	-0.434	-0.405	-0.374	-0.342	-0.312	-0.281	-0.250	-0.218	-0.185	-0.152	-0.120	-0.086	-0.052	-0.020	0.014	0.048	0.081	0.116	0.149	0.182	0.216	0.250	0.282	0.315	0.346	0.378	0.409	0.440	0.469	0.498	0.526	0.554	0.579	0.604	0.628	0.651	0.672	0.692	0.711	0.729	0.744	0.758	0.770	0.780	0.788	0.795	0.799	0.801	0.802	0.802	0.799	0.792	0.785	0.776	0.765	0.751	0.736	0.720	0.700	0.680	0.658	0.634	0.608	0.581	0.551	0.521	0.490	0.458	0.424	0.389	0.352	0.316	0.279	0.241	0.202	0.162	0.124	0.085	0.045	0.006	-0.034	-0.074	-0.112	-0.150	-0.189	-0.226	-0.262	-0.300	-0.334	-0.369	-0.401	-0.432	-0.464	-0.495	-0.524	-0.551	-0.578	-0.602	-0.628	-0.649	-0.670	-0.690	-0.708	-0.725	-0.741	-0.756	-0.770	-0.782	-0.794	-0.804	-0.812	-0.821	-0.829	-0.836	-0.841	-0.846	-0.850	-0.854	-0.858	-0.860	-0.864	-0.865	-0.868	-0.870	-0.871	-0.874	-0.876	-0.878	-0.880	-0.884	-0.888	-0.892	-0.898	-0.902	-0.908	-0.915	-0.922	-0.930	-0.939	-0.948	-0.958	-0.966	-0.976	-0.988	-0.999	-1.010	-1.021	-1.035	-1.046	-1.061	-1.074	-1.088	-1.101	-1.115	-1.129	-1.142	-1.156	-1.168	-1.180	-1.192	-1.205	-1.214	-1.225	-1.234	-1.242	-1.250	-1.256	-1.262	-1.266	-1.270	-1.272	-1.275	-1.275	-1.274	-1.272	-1.270	-1.265	-1.260	-1.254	-1.246	-1.239	-1.229	-1.219	-1.209	-1.196	-1.184	-1.170	-1.155	-1.140	-1.125	-1.109	-1.092	-1.076	-1.060	-1.042	-1.024	-1.008	-0.990	-0.974	-0.956	-0.940	-0.924	-0.906	-0.891	-0.876	-0.861	-0.846	-0.832	-0.820	-0.808	-0.796	-0.786	-0.775	-0.766	-0.756	-0.750	-0.742	-0.736	-0.730	-0.726	-0.722	-0.719	-0.716	-0.715	-0.715	-0.715	-0.715	-0.716	-0.719	-0.721	-0.725	-0.730	-0.735	-0.740	-0.748	-0.755	-0.764	-0.772	-0.781	-0.791	-0.801	-0.814	-0.826	-0.839	-0.851	-0.866	-0.880	-0.896	-0.911	-0.929	-0.945	-0.962	-0.981	-0.999	-1.019	-1.039	-1.058	-1.078	-1.098	-1.119	-1.140	-1.160	-1.181	-1.201	-1.222	-1.244	-1.264	-1.284	-1.305	-1.324	-1.344	-1.361	-1.379	-1.396	-1.414	-1.430	-1.444	-1.456	-1.469	-1.480	-1.490	-1.499	-1.506	-1.512	-1.516	-1.519	-1.521	-1.520	-1.518	-1.512	-1.508	-1.499	-1.489	-1.478	-1.465	-1.450	-1.434	-1.415	-1.395	-1.374	-1.350	-1.326	-1.300	-1.272	-1.245	-1.215	-1.185	-1.154	-1.121	-1.089	-1.055	-1.021	-0.986	-0.951	-0.916	-0.881	-0.846	-0.812	-0.778	-0.744	-0.709	-0.676	-0.644	-0.612	-0.581	-0.551	-0.524	-0.496	-0.470	-0.445	-0.421	-0.399	-0.378	-0.358	-0.338	-0.320	-0.304	-0.288	-0.274	-0.260	-0.248	-0.238	-0.229	-0.219	-0.212	-0.206	-0.200	-0.195	-0.191	-0.189	-0.186	-0.184	-0.181	-0.180	-0.179	-0.179	-0.179	-0.179	-0.179	-0.180	-0.181	-0.182	-0.185	-0.186	-0.188	-0.189	-0.191	-0.192	-0.194	-0.195	-0.198	-0.198	-0.200	-0.201	-0.202	-0.205	-0.206	-0.208	-0.210	-0.212	-0.214	-0.216	-0.219	-0.221	-0.224	-0.226	-0.230	-0.234	-0.236	-0.239	-0.242	-0.246	-0.250	-0.252	-0.256	-0.260	-0.264	-0.268	-0.271	-0.275	-0.279	-0.281	-0.286	-0.289	-0.292	-0.296	-0.299	-0.301	-0.304	-0.306	-0.309	-0.309	-0.311	-0.311	-0.311	-0.310	-0.310	-0.308	-0.305	-0.304	-0.299	-0.296	-0.292	-0.288	-0.282	-0.279	-0.272	-0.268	-0.261	-0.256	-0.250	-0.244	-0.238	-0.232	-0.226	-0.219	-0.212	-0.206	-0.201	-0.196	-0.191	-0.186	-0.182	-0.180	-0.176	-0.175	-0.174	-0.172	-0.172	-0.174	-0.176	-0.179	-0.184	-0.188	-0.194	-0.201	-0.208	-0.216	-0.226	-0.239	-0.250	-0.261	-0.276	-0.291	-0.308	-0.324	-0.341	-0.360	-0.379	-0.399	-0.419	-0.439	-0.460	-0.481	-0.502	-0.525	-0.546	-0.569	-0.590	-0.612	-0.634	-0.655	-0.675	-0.696	-0.716	-0.735	-0.754	-0.770	-0.788	-0.802	-0.818	-0.831	-0.842	-0.854	-0.864	-0.871	-0.879	-0.884	-0.888	-0.890	-0.890	-0.889	-0.886	-0.884	-0.879	-0.870	-0.862	-0.852	-0.841	-0.829	-0.815	-0.801	-0.784	-0.766	-0.748	-0.728	-0.706	-0.685	-0.660	-0.636	-0.612	-0.588	-0.561	-0.535	-0.507	-0.481	-0.452	-0.425	-0.396	-0.368	-0.339	-0.312	-0.284	-0.256	-0.229	-0.202	-0.176	-0.151	-0.125	-0.102	-0.079	-0.058	-0.036	-0.016	0.004	0.021	0.038	0.054	0.066	0.079	0.090	0.101	0.110	0.116	0.122	100.000	5.000	2.000	1.000	3.000	1.000	1.000	-588.000	0.000	0.000	0.000	0.000	0.000	0.000	0.000	0.000	0.000	0.000	0.000	0.000	-1.351	-1.354	-1.356	-1.358	-1.358	-1.359	-1.358	-1.358	-1.358	-1.355	-1.354	-1.351	-1.348	-1.344	-1.341	-1.336	-1.332	-1.326	-1.321	-1.314	-1.308	-1.300	-1.292	-1.285	-1.276	-1.266	-1.258	-1.248	-1.238	-1.228	-1.216	-1.205	-1.194	-1.181	-1.170	-1.158	-1.145	-1.132	-1.120	-1.108	-1.095	-1.081	-1.069	-1.056	-1.042	-1.030	-1.019	-1.006	-0.995	-0.982	-0.972	-0.961	-0.950	-0.940	-0.930	-0.922	-0.914	-0.906	-0.898	-0.891	-0.886	-0.881	-0.876	-0.872	-0.870	-0.869	-0.868	-0.868	-0.869	-0.870	-0.872	-0.876	-0.880	-0.884	-0.890	-0.896	-0.901	-0.909	-0.916	-0.925	-0.934	-0.942	-0.951	-0.962	-0.971	-0.981	-0.992	-1.001	-1.012	-1.021	-1.031	-1.041	-1.050	-1.059	-1.066	-1.075	-1.081	-1.088	-1.092	-1.099	-1.102	-1.105	-1.109	-1.110	-1.110	-1.109	-1.108	-1.105	-1.101	-1.098	-1.091	-1.085	-1.079	-1.070	-1.062	-1.054	-1.044	-1.032	-1.021	-1.009	-0.998	-0.985	-0.971	-0.959	-0.945	-0.931	-0.918	-0.905	-0.891	-0.878	-0.865	-0.854	-0.842	-0.831	-0.821	-0.812	-0.805	-0.798	-0.792	-0.788	-0.784	-0.782	-0.782	-0.784	-0.786	-0.790	-0.796	-0.805	-0.814	-0.825	-0.838	-0.852	-0.869	-0.885	-0.906	-0.926	-0.949	-0.974	-0.998	-1.025	-1.054	-1.082	-1.114	-1.145	-1.178	-1.212	-1.248	-1.282	-1.318	-1.354	-1.390	-1.428	-1.464	-1.501	-1.539	-1.574	-1.610	-1.646	-1.680	-1.714	-1.748	-1.780	-1.810	-1.840	-1.869	-1.895	-1.921	-1.944	-1.966	-1.986	-2.005	-2.022	-2.038	-2.050	-2.060	-2.069	-2.078	-2.081	-2.085	-2.088	-2.086	-2.085	-2.081	-2.075	-2.069	-2.059	-2.047	-2.036	-2.022	-2.006	-1.990	-1.972	-1.954	-1.934	-1.912	-1.891	-1.869	-1.848	-1.824	-1.800	-1.775	-1.750	-1.726	-1.701	-1.676	-1.651	-1.625	-1.601	-1.576	-1.551	-1.526	-1.502	-1.479	-1.455	-1.432	-1.410	-1.388	-1.365	-1.342	-1.320	-1.299	-1.278	-1.258	-1.236	-1.215	-1.194	-1.174	-1.155	-1.134	-1.114	-1.092	-1.071	-1.051	-1.030	-1.009	-0.986	-0.965	-0.942	-0.919	-0.896	-0.871	-0.848	-0.821	-0.796	-0.771	-0.744	-0.715	-0.688	-0.659	-0.629	-0.599	-0.569	-0.539	-0.506	-0.475	-0.444	-0.410	-0.379	-0.346	-0.314	-0.280	-0.248	-0.215	-0.182	-0.150	-0.118	-0.088	-0.056	-0.025	0.004	0.032	0.059	0.085	0.111	0.135	0.158	0.179	0.198	0.216	0.232	0.246	0.259	0.269	0.278	0.284	0.289	0.290	0.290	0.286	0.282	0.275	0.265	0.255	0.241	0.225	0.208	0.188	0.165	0.141	0.116	0.089	0.059	0.028	-0.004	-0.039	-0.074	-0.111	-0.149	-0.189	-0.229	-0.270	-0.311	-0.354	-0.396	-0.439	-0.482	-0.525	-0.569	-0.612	-0.656	-0.698	-0.740	-0.781	-0.822	-0.862	-0.902	-0.940	-0.978	-1.012	-1.048	-1.082	-1.114	-1.145	-1.175	-1.202	-1.230	-1.254	-1.279	-1.299	-1.320	-1.339	-1.356	-1.372	-1.386	-1.399	-1.410	-1.420	-1.428	-1.436	-1.440	-1.445	-1.449	-1.451	-1.452	-1.452	-1.451	-1.451	-1.449	-1.445	-1.441	-1.436	-1.432	-1.429	-1.422	-1.416	-1.411	-1.405	-1.400	-1.394	-1.389	-1.384	-1.379	-1.374	-1.370	-1.365	-1.361	-1.359	-1.355	-1.351	-1.349	-1.345	-1.342	-1.340	-1.339	-1.335	-1.332	-1.332	-1.330	-1.329	-1.328	-1.325	-1.324	-1.322	-1.320	-1.318	-1.314	-1.311	-1.308	-1.302	-1.296	-1.290	-1.284	-1.276	-1.269	-1.259	-1.249	-1.239	-1.228	-1.215	-1.201	-1.186	-1.172	-1.155	-1.139	-1.120	-1.100	-1.080	-1.061	-1.039	-1.018	-0.995	-0.972	-0.949	-0.925	-0.901	-0.875	-0.851	-0.825	-0.800	-0.775	-0.750	-0.725	-0.701	-0.676	-0.652	-0.630	-0.606	-0.585	-0.564	-0.542	-0.524	-0.504	-0.486	-0.470	-0.455	-0.440	-0.426	-0.415	-0.404	-0.394	-0.386	-0.379	-0.372	-0.369	-0.366	-0.364	-0.364	-0.364	-0.365	-0.369	-0.372	-0.379	-0.384	-0.392	-0.400	-0.410	-0.420	-0.431	-0.445	-0.459	-0.474	-0.488	-0.504	-0.521	-0.538	-0.556	-0.574	-0.594	-0.612	-0.634	-0.654	-0.674	-0.694	-0.715	-0.738	-0.760	-0.781	-0.804	-0.825	-0.846	-0.869	-0.890	-0.911	-0.932	-0.954	-0.975	-0.995	-1.015	-1.034	-1.054	-1.071	-1.089	-1.106	-1.124	-1.139	-1.154	-1.168	-1.182	-1.195	-1.206	-1.218	-1.228	-1.236	-1.245	-1.252	-1.258	-1.262	-1.268	-1.270	-1.272	-1.272	-1.272	-1.271	-1.269	-1.265	-1.260	-1.254	-1.246	-1.239	-1.230	-1.219	-1.208	-1.195	-1.182	-1.169	-1.154	-1.138	-1.121	-1.105	-1.089	-1.071	-1.054	-1.035	-1.016	-0.999	-0.981	-0.962	-0.944	-0.925	-0.908	-0.889	-0.871	-0.855	-0.838	-0.822	-0.806	-0.791	-0.779	-0.765	-0.754	-0.742	-0.731	-0.722	-0.714	-0.706	-0.700	-0.695	-0.690	-0.688	-0.685	-0.682	-0.682	-0.681	-0.682	-0.684	-0.685	-0.688	-0.691	-0.692	-0.698	-0.701	-0.706	-0.711	-0.716	-0.721	-0.726	-0.731	-0.736	-0.740	-0.744	-0.749	-0.751	-0.755	-0.759	-0.761	-0.762	-0.765	-0.765	-0.766	-0.766	-0.766	-0.766	-0.764	-0.761	-0.759	-0.758	-0.754	-0.749	-0.745	-0.740	-0.734	-0.729	-0.722	-0.716	-0.710	-0.704	-0.698	-0.690	-0.685	-0.679	-0.672	-0.665	-0.659	-0.652	-0.646	-0.640	-0.635	-0.629	-0.624	-0.619	-0.614	-0.609	-0.605	-0.599	-0.595	-0.591	-0.588	-0.584	-0.580	-0.576	-0.574	-0.570	-0.566	-0.562	-0.560	-0.556	-0.554	-0.549	-0.546	-0.542	-0.539	-0.535	-0.530	-0.526	-0.521	-0.516	-0.511	-0.506	-0.500	-0.494	-0.488	-0.481	-0.475	-0.469	-0.464	-0.458	-0.452	-0.446	-0.440	-0.435	-0.430	-0.426	-0.422	-0.418	-0.414	-0.411	-0.409	-0.408	-0.406	-0.406	-0.406	-0.408	-0.411	-0.415	-0.419	-0.425	-0.432	-0.440	-0.449	-0.460	-0.471	-0.484	-0.498	-0.514	-0.529	-0.548	-0.565	-0.586	-0.608	-0.629	-0.652	-0.676	-0.701	-0.728	-0.754	-0.781	-0.810	-0.839	-0.866	-0.898	-0.926	-0.956	-0.986	-1.015	-1.045	-1.074	-1.102	-1.131	-1.159	-1.185	-1.212	-1.239	-1.262	-1.285	-1.308	-1.329	-1.348	-1.366	-1.382	-1.398	-1.410	-1.421	-1.431	-1.439	-1.442	-1.448	-1.449	-1.449	-1.446	-1.442	-1.436	-1.428	-1.418	-1.405	-1.391	-1.375	-1.358	-1.339	-1.318	-1.295	-1.270	-1.245	-1.216	-1.186	-1.158	-1.125	-1.091	-1.058	-1.022	-0.986	-0.949	-0.912	-0.874	-0.835	-0.795	-0.755	-0.716	-0.676	-0.636	-0.596	-0.558	-0.518	-0.479	-0.441	-0.404	-0.368	-0.331	-0.296	-0.262	-0.230	-0.198	-0.168	-0.139	-0.111	-0.086	-0.062	-0.040	-0.019	0.000	0.018	0.034	0.046	0.059	0.069	0.078	0.082	0.086	0.088	0.088	0.085	0.080	0.074	0.065	0.055	0.042	0.030	0.015	-0.001	-0.021	-0.041	-0.062	-0.086	-0.111	-0.138	-0.165	-0.194	-0.224	-0.255	-0.286	-0.319	-0.351	-0.386	-0.420	-0.455	-0.491	-0.526	-0.562	-0.599	-0.635	-0.671	-0.706	-0.741	-0.778	-0.812	-0.848	-0.881	-0.915	-0.948	-0.980	-1.012	-1.042	-1.071	-1.100	-1.128	-1.152	-1.180	-1.204	-1.226	-1.249	-1.269	-1.289	-1.306	-1.324	-1.340	-1.356	-1.370	-1.382	-1.394	-1.405	-1.414	-1.424	-1.430	-1.438	-1.442	-1.448	-1.451	-1.454	-1.455	-1.458	-1.458	-1.459	-1.458	-1.455	-1.454	-1.452	-1.451	-1.448	-1.445	-1.441	-1.439	-1.435	-1.430	-1.426	-1.424	-1.420	-1.416	-1.411	-1.408	-1.404	-1.400	-1.396	-1.394	-1.390	-1.388	-1.385	-1.382	-1.380	-1.378	-1.376	-1.375	-1.374	-1.372	-1.371	-1.371	-1.370	-1.370	-1.369	-1.368	-1.369	-1.368	-1.368	-1.366	-1.366	-1.365	-1.364	-1.362	-1.360	-1.358	-1.355	-1.351	-1.348	-1.342	-1.338	-1.332	-1.326	-1.319	-1.310	-1.302	-1.292	-1.282	-1.271	-1.260	-1.248	-1.234	-1.219	-1.204	-1.186	-1.169	-1.150	-1.130	-1.110	-1.089	-1.068	-1.044	-1.021	-0.998	-0.972	-0.948	-0.921	-0.896	-0.869	-0.842	-0.815	-0.786	-0.759	-0.731	-0.704	-0.676	-0.649	-0.621	-0.595	-0.569	-0.542	-0.518	-0.492	-0.470	-0.446	-0.424	-0.402	-0.382	-0.365	-0.348	-0.331	-0.318	-0.305	-0.292	-0.282	-0.275	-0.268	-0.262	-0.261	-0.259	-0.260	-0.262	-0.268	-0.274	-0.281	-0.290	-0.301	-0.314	-0.328	-0.344	-0.361	-0.379	-0.399	-0.419	-0.441	-0.464	-0.486	-0.510	-0.536	-0.562	-0.588	-0.614	-0.640	-0.668	-0.694	-0.720	-0.746	-0.771	-0.798	-0.821	-0.845	-0.869	-0.891	-0.914	-0.934	-0.954	-0.972	-0.989	-1.005	-1.021	-1.034	-1.045	-1.055	-1.065	-1.072	-1.079	-1.084	-1.086	-1.089	-1.090	-1.089	-1.088	-1.084	-1.080	-1.074	-1.065	-1.058	-1.049	-1.039	-1.028	-1.016	-1.004	-0.991	-0.979	-0.964	-0.949	-0.934	-0.918	-0.901	-0.886	-0.870	-0.851	-0.835	-0.819	-0.801	-0.784	-0.766	-0.750	-0.732	-0.715	-0.698	-0.680	-0.662	-0.645	-0.628	-0.608	-0.590	-0.570	-0.551	-0.532	-0.512	-0.492	-0.472	-0.452	-0.430	-0.409	-0.388	-0.365	-0.342	-0.319	-0.296	-0.272	-0.249	-0.225	-0.200	-0.174	-0.150	-0.124	-0.098	-0.071	-0.045	-0.018	0.010	0.038	0.064	0.092	0.119	0.145	0.172	0.199	0.225	0.250	0.275	0.299	0.322	0.344	0.366	0.386	0.408	0.426	0.444	0.460	0.478	0.491	0.505	0.516	0.528	0.538	0.546	0.554	0.559	0.564	0.568	0.569	0.570	0.570	0.568	0.565	0.561	0.555	0.550	0.542	0.534	0.524	0.512	0.500	0.489	0.474	0.461	0.446	0.430	0.414	0.398	0.380	0.362	0.346	0.328	0.308	0.290	0.270	0.251	0.232	0.211	0.192	0.172	0.152	0.132	0.112	0.091	0.072	0.052	0.032	0.011	-0.008	-0.028	-0.048	-0.066	-0.086	-0.105	-0.124	-0.142	-0.161	-0.180	-0.199	-0.216	-0.235	-0.252	-0.270	-0.288	-0.305	-0.321	-0.336	-0.351	-0.366	-0.382	-0.396	-0.409	-0.421	-0.435	-0.446	-0.456	-0.468	-0.476	-0.485	-0.492	-0.501	-0.506	-0.511	-0.516	-0.520	-0.522	-0.524	-0.526	-0.526	-0.525	-0.524	-0.521	-0.518	-0.514	-0.509	-0.504	-0.498	-0.490	-0.482	-0.475	-0.466	-0.458	-0.448	-0.438	-0.428	-0.418	-0.408	-0.395	-0.384	-0.371	-0.360	-0.349	-0.338	-0.325	-0.315	-0.302	-0.291	-0.281	-0.271	-0.261	-0.252	-0.244	-0.235	-0.229	-0.220	-0.214	-0.209	-0.204	-0.199	-0.195	-0.192	-0.189	-0.188	-0.186	-0.185	-0.185	-0.186	-0.189	-0.191	-0.195	-0.199	-0.204	-0.209	-0.215	-0.221	-0.228	-0.238	-0.245	-0.255	-0.264	-0.275	-0.286	-0.296	-0.310	-0.321	-0.335	-0.349	-0.362	-0.376	-0.392	-0.406	-0.422	-0.438	-0.454	-0.471	-0.488	-0.505	-0.524	-0.542	-0.560	-0.579	-0.599	-0.618	-0.636	-0.656	-0.675	-0.695	-0.715	-0.735	-0.754	-0.774	-0.792	-0.811	-0.830	-0.849	-0.866	-0.885	-0.902	-0.920	-0.936	-0.954	-0.970	-0.985	-1.000	-1.015	-1.029	-1.041	-1.054	-1.065	-1.076	-1.085	-1.095	-1.102	-1.110	-1.116	-1.122	-1.126	-1.129	-1.132	-1.134	-1.134	-1.135	-1.134	-1.132	-1.129	-1.126	-1.121	-1.116	-1.111	-1.104	-1.098	-1.089	-1.080	-1.071	-1.062	-1.052	-1.042	-1.032	-1.022	-1.011	-1.000	-0.989	-0.979	-0.968	-0.956	-0.944	-0.934	-0.922	-0.912	-0.902	-0.892	-0.884	-0.874	-0.865	-0.856	-0.849	-0.841	-0.835	-0.830	-0.825	-0.820	-0.816	-0.814	-0.811	-0.809	-0.809	-0.806	-0.808	-0.808	-0.810	-0.811	-0.812	-0.818	-0.820	-0.825	-0.829	-0.834	-0.840	-0.845	-0.851	-0.859	-0.864	-0.871	-0.879	-0.886	-0.894	-0.902	-0.909	-0.918	-0.926	-0.932	-0.941	-0.950	-0.956	-0.964	-0.972	-0.979	-0.985	-0.991	-0.998	-1.005	-1.009	-1.015	-1.020	-1.025	-1.028	-1.032	-1.036	-1.039	-1.041	-1.044	-1.046	-1.048	-1.049	-1.050	-1.050	-1.051	-1.051	-1.051	-1.049	-1.049	-1.046	-1.044	-1.042	-1.039	-1.035	-1.032	-1.029	-1.024	-1.020	-1.015	-1.010	-1.005	-1.001	-0.996	-0.991	-0.986	-0.981	-0.975	-0.970	-0.965	-0.960	-0.955	-0.950	-0.945	-0.941	-0.936	-0.932	-0.928	-0.924	-0.921	-0.916	-0.915	-0.911	-0.910	-0.908	-0.906	-0.905	-0.905	-0.904	-0.904	-0.905	-0.905	-0.906	-0.909	-0.911	-0.914	-0.916	-0.920	-0.925	-0.930	-0.935	-0.940	-0.945	-0.951	-0.958	-0.962	-0.969	-0.974	-0.980	-0.986	-0.991	-0.996	-1.001	-1.006	-1.011	-1.016	-1.020	-1.022	-1.026	-1.029	-1.030	-1.032	-1.032	-1.032	-1.031	-1.030	-1.026	-1.024	-1.019	-1.015	-1.009	-1.001	-0.994	-0.986	-0.976	-0.966	-0.955	-0.942	-0.930	-0.918	-0.904	-0.889	-0.872	-0.858	-0.842	-0.825	-0.809	-0.792	-0.774	-0.756	-0.740	-0.721	-0.704	-0.686	-0.668	-0.651	-0.634	-0.618	-0.600	-0.584	-0.570	-0.555	-0.540	-0.526	-0.515	-0.502	-0.492	-0.481	-0.472	-0.464	-0.456	-0.450	-0.444	-0.439	-0.435	-0.431	-0.430	-0.429	-0.429	-0.429	-0.431	-0.432	-0.436	-0.439	-0.444	-0.449	-0.454	-0.461	-0.468	-0.475	-0.482	-0.490	-0.499	-0.507	-0.516	-0.525	-0.535	-0.544	-0.554	-0.564	-0.572	-0.581	-0.592	-0.601	-0.610	-0.619	-0.628	-0.636	-0.644	-0.651	-0.660	-0.666	-0.674	-0.681	-0.688	-0.694	-0.700	-0.706	-0.712	-0.718	-0.724	-0.729	-0.735	-0.740	-0.745	-0.750	-0.755	-0.760	-0.766	-0.770	-0.775	-0.780	-0.786	-0.792	-0.798	-0.804	-0.810	-0.816	-0.822	-0.829	-0.835	-0.841	-0.848	-0.855	-0.861	-0.869	-0.875	-0.881	-0.889	-0.895	-0.901	-0.908	-0.914	-0.920	-0.925	-0.931	-0.935	-0.940	-0.944	-0.948	-0.950	-0.952	-0.955	-0.958	-0.959	-0.959	-0.958	-0.956	-0.954	-0.952	-0.949	-0.945	-0.940	-0.934	-0.928	-0.921	-0.914	-0.906	-0.898	-0.889	-0.879	-0.869	-0.859	-0.848	-0.836	-0.825	-0.812	-0.800	-0.788	-0.776	-0.762	-0.750	-0.738	-0.725	-0.712	-0.701	-0.690	-0.679	-0.668	-0.659	-0.649	-0.640	-0.632	-0.624	-0.616	-0.610	-0.606	-0.600	-0.598	-0.594	-0.592	-0.591	-0.592	-0.594	-0.596	-0.599	-0.604	-0.609	-0.615	-0.622	-0.631	-0.641	-0.651	-0.662	-0.674	-0.688	-0.701	-0.715	-0.730	-0.745	-0.762	-0.779	-0.796	-0.815	-0.832	-0.851	-0.870	-0.889	-0.909	-0.928	-0.946	-0.965	-0.984	-1.002	-1.021	-1.040	-1.056	-1.075	-1.091	-1.108	-1.122	-1.136	-1.152	-1.165	-1.178	-1.188	-1.198	-1.208	-1.215	-1.221	-1.228	-1.232	-1.234	-1.236	-1.236	-1.238	-1.235	-1.231	-1.228	-1.221	-1.214	-1.205	-1.195	-1.184	-1.171	-1.158	-1.141	-1.124	-1.106	-1.089	-1.068	-1.046	-1.024	-1.000	-0.976	-0.950	-0.924	-0.896	-0.869	-0.841	-0.812	-0.781	-0.752	-0.722	-0.692	-0.661	-0.631	-0.600	-0.570	-0.541	-0.510	-0.481	-0.451	-0.424	-0.396	-0.369	-0.341	-0.316	-0.292	-0.269	-0.246	-0.225	-0.205	-0.186	-0.169	-0.152	-0.138	-0.125	-0.114	-0.102	-0.094	-0.088	-0.082	-0.078	-0.076	-0.075	-0.076	-0.079	-0.082	-0.088	-0.094	-0.100	-0.110	-0.121	-0.132	-0.145	-0.159	-0.175	-0.191	-0.208	-0.226	-0.245	-0.264	-0.284	-0.305	-0.326	-0.348	-0.370	-0.391	-0.415	-0.436	-0.459	-0.482	-0.504	-0.528	-0.550	-0.572	-0.595	-0.615	-0.638	-0.658	-0.679	-0.699	-0.718	-0.736	-0.755	-0.772	-0.791	-0.808	-0.822	-0.839	-0.854	-0.869	-0.881	-0.895	-0.908	-0.919	-0.930	-0.940	-0.950	-0.960	-0.969	-0.975	-0.982	-0.989	-0.995	-1.000	-1.006	-1.010	-1.012	-1.016	-1.019	-1.019	-1.020	-1.020	-1.019	-1.018	-1.015	-1.012	-1.008	-1.004	-0.998	-0.992	-0.985	-0.978	-0.969	-0.960	-0.950	-0.938	-0.926	-0.914	-0.900	-0.885	-0.871	-0.855	-0.839	-0.821	-0.804	-0.786	-0.765	-0.745	-0.725	-0.702	-0.680	-0.658	-0.634	-0.610	-0.586	-0.561	-0.536	-0.511	-0.485	-0.459	-0.434	-0.408	-0.380	-0.354	-0.326	-0.301	-0.274	-0.249	-0.222	-0.196	-0.171	-0.146	-0.121	-0.098	-0.075	-0.052	-0.029	-0.008	0.014	0.035	0.054	0.074	0.091	0.110	0.128	0.144	0.159	0.174	0.188	0.201	0.215	0.226	0.238	0.249	0.258	0.268	0.276	0.282	0.290	0.298	0.304	0.309	0.314	0.320	0.324	0.328	0.330	0.332	0.335	0.338	0.339	0.340	0.340	0.340	0.340	0.339	0.338	0.335	0.332	0.330	0.326	0.324	0.320	0.315	0.310	0.305	0.299	0.292	0.284	0.278	0.269	0.260	0.249	0.239	0.228	0.215	0.202	0.189	0.176	0.161	0.146	0.131	0.115	0.099	0.081	0.065	0.046	0.028	0.009	-0.010	-0.029	-0.048	-0.065	-0.085	-0.104	-0.124	-0.142	-0.161	-0.180	-0.198	-0.216	-0.232	-0.250	-0.266	-0.282	-0.296	-0.311	-0.324	-0.336	-0.348	-0.360	-0.369	-0.379	-0.386	-0.392	-0.399	-0.404	-0.409	-0.410	-0.412	-0.412	-0.411	-0.410	-0.408	-0.404	-0.399	-0.394	-0.388	-0.380	-0.372	-0.365	-0.354	-0.345	-0.335	-0.325	-0.314	-0.302	-0.291	-0.281	-0.269	-0.258	-0.245	-0.235	-0.224	-0.212	-0.202	-0.191	-0.181	-0.171	-0.162	-0.154	-0.145	-0.138	-0.131	-0.124	-0.118	-0.114	-0.108	-0.104	-0.101	-0.098	-0.098	-0.096	-0.095	-0.096	-0.096	-0.099	-0.100	-0.102	-0.106	-0.111	-0.115	-0.120	-0.125	-0.131	-0.139	-0.145	-0.154	-0.160	-0.169	-0.176	-0.185	-0.194	-0.202	-0.212	-0.221	-0.231	-0.242	-0.251	-0.262	-0.272	-0.282	-0.294	-0.302	-0.314	-0.324	-0.334	-0.344	-0.352	-0.362	-0.372	-0.382	-0.394	-0.402	-0.412	-0.422	-0.430	-0.439	-0.448	-0.456	-0.462	-0.471	-0.476	-0.484	-0.489	-0.495	-0.500	-0.504	-0.507	-0.512	-0.515	-0.516	-0.518	-0.519	-0.520	-0.520	-0.520	-0.518	-0.515	-0.514	-0.509	-0.505	-0.501	-0.495	-0.490	-0.482	-0.476	-0.466	-0.459	-0.449	-0.439	-0.429	-0.418	-0.405	-0.394	-0.381	-0.369	-0.355	-0.341	-0.329	-0.314	-0.299	-0.284	-0.270	-0.254	-0.239	-0.224	-0.209	-0.192	-0.178	-0.161	-0.146	-0.131	-0.116	-0.100	-0.085	-0.070	-0.056	-0.042	-0.028	-0.012	0.001	0.015	0.029	0.040	0.054	0.068	0.079	0.091	0.102	0.115	0.126	0.138	0.149	0.160	0.171	0.182	0.192	0.204	0.214	0.225	0.235	0.245	0.254	0.262	0.274	0.281	0.291	0.299	0.308	0.316	0.324	0.332	0.339	0.348	0.352	0.360	0.366	0.370	0.376	0.381	0.385	0.389	0.392	0.395	0.398	0.400	0.400	0.400	0.400	0.399	0.396	0.394	0.391	0.388	0.382	0.376	0.370	0.362	0.354	0.344	0.332	0.321	0.309	0.295	0.280	0.266	0.250	0.234	0.216	0.198	0.179	0.159	0.139	0.119	0.099	0.078	0.055	0.034	0.011	-0.011	-0.034	-0.058	-0.081	-0.102	-0.126	-0.149	-0.171	-0.192	-0.214	-0.235	-0.256	-0.276	-0.294	-0.312	-0.331	-0.348	-0.364	-0.378	-0.392	-0.405	-0.418	-0.429	-0.439	-0.448	-0.455	-0.462	-0.468	-0.472	-0.475	-0.478	-0.478	-0.478	-0.475	-0.472	-0.469	-0.464	-0.459	-0.451	-0.441	-0.432	-0.422	-0.411	-0.399	-0.385	-0.371	-0.356	-0.341	-0.325	-0.308	-0.290	-0.272	-0.254	-0.235	-0.215	-0.194	-0.175	-0.154	-0.135	-0.112	-0.092	-0.071	-0.051	-0.030	-0.010	0.010	0.030	0.051	0.070	0.090	0.109	0.129	0.146	0.164	0.180	0.196	0.210	0.225	0.239	0.252	0.264	0.276	0.286	0.296	0.305	0.314	0.320	0.326	0.331	0.336	0.340	0.342	0.345	0.346	0.346	0.345	0.344	0.341	0.339	0.335	0.331	0.326	0.320	0.315	0.309	0.302	0.295	0.286	0.279	0.270	0.261	0.252	0.242	0.232	0.222	0.211	0.200	0.189	0.179	0.168	0.156	0.145	0.134	0.122	0.112	0.100	0.089	0.078	0.065	0.054	0.042	0.031	0.019	0.008	-0.004	-0.016	-0.028	-0.040	-0.052	-0.065	-0.078	-0.090	-0.102	-0.115	-0.129	-0.142	-0.155	-0.170	-0.184	-0.198	-0.211	-0.226	-0.241	-0.256	-0.271	-0.288	-0.302	-0.319	-0.334	-0.350	-0.366	-0.381	-0.398	-0.412	-0.429	-0.442	-0.458	-0.472	-0.486	-0.499	-0.512	-0.525	-0.538	-0.549	-0.559	-0.570	-0.580	-0.588	-0.596	-0.602	-0.609	-0.614	-0.619	-0.621	-0.624	-0.625	-0.624	-0.624	-0.621	-0.618	-0.614	-0.609	-0.602	-0.595	-0.586	-0.578	-0.568	-0.555	-0.544	-0.531	-0.516	-0.502	-0.489	-0.472	-0.456	-0.440	-0.424	-0.406	-0.389	-0.371	-0.355	-0.339	-0.320	-0.304	-0.288	-0.270	-0.255	-0.239	-0.224	-0.209	-0.195	-0.180	-0.169	-0.156	-0.145	-0.135	-0.126	-0.118	-0.109	-0.102	-0.096	-0.090	-0.086	-0.082	-0.080	-0.076	-0.075	-0.074	-0.074	-0.074	-0.075	-0.078	-0.080	-0.082	-0.086	-0.090	-0.095	-0.100	-0.105	-0.110	-0.116	-0.121	-0.126	-0.132	-0.139	-0.145	-0.151	-0.158	-0.164	-0.170	-0.176	-0.182	-0.188	-0.194	-0.199	-0.204	-0.209	-0.214	-0.219	-0.222	-0.228	-0.232	-0.236	-0.239	-0.242	-0.245	-0.248	-0.250	-0.251	-0.254	-0.254	-0.255	-0.255	-0.254	-0.254	-0.252	-0.251	-0.249	-0.244	-0.241	-0.236	-0.232	-0.228	-0.221	-0.215	-0.208	-0.200	-0.191	-0.181	-0.171	-0.161	-0.150	-0.138	-0.125	-0.111	-0.098	-0.081	-0.066	-0.050	-0.032	-0.015	0.004	0.022	0.041	0.061	0.081	0.102	0.124	0.146	0.168	0.190	0.211	0.235	0.258	0.281	0.304	0.326	0.350	0.372	0.395	0.419	0.440	0.462	0.485	0.506	0.528	0.548	0.568	0.588	0.608	0.626	0.644	0.662	0.678	0.695	0.710	0.725	0.740	0.752	0.765	0.778	0.789	0.799	0.809	0.818	0.825	0.832	0.841	0.848	0.854	0.859	0.864	0.868	0.871	0.874	0.875	0.878	0.879	0.880	0.880	0.880	0.881	0.880	0.878	0.876	0.874	0.872	0.869	0.865	0.860	0.856	0.851	0.846	0.841	0.835	0.828	0.821	0.814	0.805	0.798	0.789	0.779	0.769	0.759	0.749	0.738	0.725	0.714	0.700	0.688	0.674	0.659	0.644	0.629	0.614	0.596	0.580	0.562	0.545	0.526	0.507	0.488	0.469	0.449	0.430	0.409	0.388	0.368	0.346	0.325	0.304	0.282	0.261	0.239	0.219	0.198	0.176	0.155	0.135	0.115	0.096	0.076	0.058	0.040	0.022	0.005	-0.010	-0.026	-0.039	-0.052	-0.065	-0.075	-0.085	-0.095	-0.102	-0.110	-0.115	-0.121	-0.124	-0.126	-0.128	-0.129	-0.129	-0.126	-0.124	-0.120	-0.115	-0.110	-0.102	-0.096	-0.088	-0.079	-0.069	-0.059	-0.049	-0.039	-0.026	-0.015	-0.004	0.009	0.020	0.032	0.045	0.058	0.068	0.080	0.090	0.100	0.110	0.118	0.126	0.134	0.140	0.146	0.150	0.155	0.158	0.159	0.159	0.159	0.156	0.154	0.150	0.144	0.139	0.130	0.122	0.112	0.102	0.090	0.078	0.064	0.050	0.035	0.019	0.002	-0.015	-0.034	-0.051	-0.071	-0.090	-0.110	-0.130	-0.150	-0.170	-0.190	-0.210	-0.229	-0.249	-0.269	-0.288	-0.306	-0.324	-0.342	-0.359	-0.375	-0.391	-0.406	-0.420	-0.434	-0.446	-0.459	-0.470	-0.480	-0.491	-0.500	-0.507	-0.516	-0.522	-0.529	-0.534	-0.539	-0.544	-0.546	-0.550	-0.551	-0.552	-0.554	-0.554	-0.554	-0.551	-0.550	-0.550	-0.548	-0.545	-0.541	-0.539	-0.534	-0.530	-0.526	-0.521	-0.516	-0.511	-0.505	-0.500	-0.494	-0.488	-0.480	-0.474	-0.466	-0.459	-0.451	-0.442	-0.435	-0.425	-0.418	-0.408	-0.398	-0.388	-0.378	-0.366	-0.356	-0.344	-0.332	-0.320	-0.308	-0.295	-0.282	-0.270	-0.256	-0.242	-0.229	-0.215	-0.201	-0.188	-0.174	-0.159	-0.144	-0.130	-0.116	-0.102	-0.088	-0.072	-0.060	-0.046	-0.032	-0.020	-0.008	0.005	0.016	0.028	0.039	0.049	0.060	0.068	0.078	0.086	0.094	0.101	0.109	0.114	0.120	0.125	0.129	0.134	0.138	0.141	0.144	0.148	0.149	0.150	0.151	0.152	0.152	0.152	0.154	0.152	0.151	0.151	0.150	0.148	0.148	0.145	0.142	0.140	0.136	0.132	0.131	0.126	0.124	0.119	0.114	0.109	0.105	0.099	0.094	0.086	0.080	0.074	0.066	0.059	0.050	0.042	0.034	0.025	0.015	0.005	-0.006	-0.016	-0.028	-0.039	-0.051	-0.064	-0.076	-0.090	-0.102	-0.118	-0.130	-0.144	-0.158	-0.171	-0.185	-0.199	-0.211	-0.225	-0.239	-0.251	-0.265	-0.279	-0.290	-0.302	-0.315	-0.328	-0.339	-0.349	-0.360	-0.369	-0.379	-0.386	-0.395	-0.401	-0.409	-0.414	-0.420	-0.424	-0.428	-0.430	-0.432	-0.435	-0.435	-0.436	-0.435	-0.435	-0.434	-0.431	-0.428	-0.425	-0.420	-0.416	-0.411	-0.405	-0.399	-0.391	-0.385	-0.376	-0.369	-0.359	-0.350	-0.340	-0.330	-0.319	-0.309	-0.296	-0.285	-0.272	-0.259	-0.246	-0.232	-0.218	-0.201	-0.186	-0.170	-0.152	-0.135	-0.116	-0.096	-0.076	-0.055	-0.034	-0.010	0.012	0.038	0.064	0.090	0.118	0.145	0.175	0.205	0.236	0.268	0.302	0.335	0.371	0.408	0.444	0.481	0.521	0.559	0.599	0.639	0.679	0.719	0.760	0.800	0.841	0.882	0.922	0.962	1.002	1.041	1.080	1.119	1.155	1.192	1.226	1.261	1.292	1.324	1.354	1.381	1.408	1.431	1.455	1.474	1.492	1.509	1.522	1.534	1.544	1.551	1.555	1.558	1.556	1.554	1.548	1.540	1.530	1.516	1.502	1.484	1.464	1.442	1.419	1.392	1.364	1.335	1.302	1.270	1.235	1.199	1.161	1.122	1.082	1.042	1.001	0.959	0.916	0.872	0.830	0.788	0.745	0.702	0.660	0.618	0.576	0.536	0.498	0.460	0.421	0.386	0.354	0.321	0.290	0.261	0.234	0.208	0.185	0.164	0.144	0.128	0.112	0.101	0.090	0.084	0.079	0.075	0.076	0.078	0.082	0.089	0.098	0.110	0.122	0.139	0.156	0.175	0.198	0.220	0.245	0.271	0.299	0.329	0.359	0.391	0.422	0.456	0.489	0.524	0.558	0.592	0.628	0.661	0.696	0.730	0.764	0.795	0.828	0.859	0.888	0.916	0.942	0.970	0.994	1.015	1.038	1.056	1.072	1.088	1.101	1.114	1.122	1.131	1.136	1.140	1.142	1.141	1.140	1.136	1.130	1.122	1.112	1.101	1.089	1.075	1.059	1.042	1.024	1.005	0.985	0.964	0.942	0.920	0.899	0.875	0.851	0.828	0.804	0.780	0.756	0.734	0.710	0.689	0.666	0.646	0.626	0.606	0.589	0.572	0.556	0.541	0.529	0.518	0.507	0.498	0.490	0.484	0.481	0.478	0.476	0.478	0.480	0.484	0.490	0.498	0.507	0.516	0.529	0.542	0.558	0.574	0.591	0.610	0.630	0.651	0.674	0.698	0.722	0.748	0.774	0.801	0.829	0.859	0.888	0.918	0.949	0.980	1.011	1.045	1.078	1.110	1.144	1.176	1.210	1.244	1.278	1.311	1.345	1.378	1.410	1.444	1.476	1.509	1.541	1.574	1.605	1.635	1.668	1.696	1.726	1.756	1.784	1.811	1.839	1.865	1.891	1.916	1.939	1.961	1.984	2.005	2.025	2.045	2.062	2.080	2.096	2.110	2.125	2.138	2.149	2.159	2.169	2.178	2.182	2.189	2.192	2.198	2.198	2.199	2.198	2.195	2.190	2.185	2.179	2.170	2.161	2.151	2.140	2.126	2.112	2.098	2.080	2.061	2.042	2.022	2.001	1.979	1.955	1.930	1.904	1.878	1.850	1.821	1.792	1.762	1.731	1.701	1.669	1.636	1.604	1.571	1.536	1.502	1.466	1.432	1.396	1.361	1.326	1.291	1.256	1.220	1.185	1.149	1.114	1.079	1.042	1.009	0.974	0.940	0.905	0.871	0.839	0.805	0.772	0.740	0.708	0.676	0.645	0.614	0.584	0.554	0.522	0.492	0.464	0.435	0.406	0.378	0.350	0.320	0.292	0.265	0.238	0.211	0.184	0.156	0.130	0.104	0.079	0.051	0.026	0.000	-0.025	-0.051	-0.076	-0.100	-0.126	-0.149	-0.174	-0.198	-0.220	-0.244	-0.268	-0.289	-0.311	-0.332	-0.354	-0.374	-0.392	-0.412	-0.430	-0.448	-0.464	-0.479	-0.492	-0.506	-0.519	-0.530	-0.540	-0.549	-0.555	-0.562	-0.568	-0.571	-0.574	-0.576	-0.576	-0.575	-0.571	-0.568	-0.562	-0.556	-0.548	-0.539	-0.528	-0.516	-0.502	-0.489	-0.474	-0.456	-0.440	-0.420	-0.401	-0.381	-0.360	-0.338	-0.316	-0.294	-0.269	-0.248	-0.224	-0.199	-0.175	-0.151	-0.128	-0.102	-0.080	-0.056	-0.032	-0.010	0.011	0.032	0.054	0.074	0.092	0.111	0.129	0.145	0.161	0.174	0.188	0.200	0.211	0.221	0.230	0.236	0.242	0.249	0.252	0.255	0.256	0.256	0.256	0.255	0.251	0.249	0.242	0.236	0.229	0.221	0.211	0.200	0.189	0.178	0.164	0.151	0.136	0.120	0.105	0.088	0.070	0.052	0.032	0.014	-0.008	-0.028	-0.049	-0.070	-0.094	-0.116	-0.139	-0.164	-0.188	-0.212	-0.236	-0.264	-0.289	-0.315	-0.341	-0.368	-0.395	-0.422	-0.450	-0.479	-0.506	-0.534	-0.562	-0.591	-0.620	-0.649	-0.678	-0.706	-0.734	-0.762	-0.789	-0.818	-0.845	-0.872	-0.899	-0.925	-0.951	-0.976	-1.000	-1.024	-1.046	-1.070	-1.090	-1.111	-1.130	-1.150	-1.168	-1.185	-1.200	-1.215	-1.229	-1.241	-1.252	-1.264	-1.272	-1.281	-1.288	-1.294	-1.299	-1.304	-1.306	-1.308	-1.309	-1.308	-1.306	-1.304	-1.301	-1.298	-1.294	-1.289	-1.282	-1.276	-1.270	-1.262	-1.255	-1.248	-1.239	-1.231	-1.224	-1.215	-1.206	-1.199	-1.192	-1.185	-1.179	-1.172	-1.166	-1.161	-1.158	-1.152	-1.149	-1.146	-1.145	-1.144	-1.144	-1.142	-1.145	-1.148	-1.150	-1.154	-1.159	-1.164	-1.170	-1.178	-1.185	-1.195	-1.205	-1.215	-1.226	-1.239	-1.250	-1.264	-1.278	-1.292	-1.308	-1.324	-1.339	-1.355	-1.371	-1.389	-1.405	-1.421	-1.439	-1.456	-1.472	-1.488	-1.504	-1.520	-1.535	-1.550	-1.564	-1.579	-1.591	-1.604	-1.616	-1.629	-1.639	-1.648	-1.658	-1.665	-1.672	-1.676	-1.681	-1.685	-1.688	-1.689	-1.689	-1.688	-1.686	-1.682	-1.678	-1.671	-1.665	-1.658	-1.648	-1.638	-1.626	-1.614	-1.601	-1.586	-1.572	-1.556	-1.539	-1.521	-1.502	-1.484	-1.464	-1.445	-1.424	-1.404	-1.382	-1.361	-1.340	-1.319	-1.298	-1.278	-1.256	-1.235	-1.215	-1.195	-1.176	-1.159	-1.140	-1.124	-1.108	-1.092	-1.078	-1.064	-1.051	-1.039	-1.029	-1.019	-1.010	-1.002	-0.996	-0.990	-0.986	-0.981	-0.979	-0.975	-0.975	-0.975	-0.975	-0.976	-0.979	-0.982	-0.985	-0.989	-0.994	-0.999	-1.005	-1.010	-1.016	-1.021	-1.028	-1.032	-1.038	-1.042	-1.048	-1.052	-1.055	-1.059	-1.062	-1.064	-1.065	-1.066	-1.066	-1.066	-1.064	-1.061	-1.058	-1.052	-1.049	-1.042	-1.035	-1.026	-1.018	-1.009	-0.998	-0.986	-0.975	-0.962	-0.949	-0.936	-0.921	-0.908	-0.892	-0.878	-0.862	-0.848	-0.834	-0.818	-0.802	-0.790	-0.775	-0.761	-0.748	-0.736	-0.724	-0.714	-0.704	-0.695	-0.688	-0.681	-0.676	-0.672	-0.671	-0.670	-0.670	-0.672	-0.676	-0.680	-0.686	-0.695	-0.704	-0.715	-0.728	-0.740	-0.758	-0.774	-0.792	-0.812	-0.834	-0.858	-0.881	-0.906	-0.934	-0.961	-0.990	-1.020	-1.051	-1.082	-1.114	-1.148	-1.180	-1.212	-1.248	-1.281	-1.315	-1.349	-1.384	-1.416	-1.450	-1.482	-1.515	-1.546	-1.576	-1.608	-1.636	-1.665	-1.692	-1.720	-1.744	-1.769	-1.790	-1.812	-1.831	-1.850	-1.868	-1.882	-1.896	-1.909	-1.919	-1.928	-1.935	-1.940	-1.945	-1.948	-1.948	-1.946	-1.942	-1.938	-1.934	-1.925	-1.916	-1.906	-1.895	-1.881	-1.868	-1.852	-1.835	-1.819	-1.800	-1.781	-1.761	-1.741	-1.719	-1.696	-1.674	-1.650	-1.626	-1.602	-1.579	-1.555	-1.531	-1.508	-1.485	-1.461	-1.439	-1.416	-1.395	-1.374	-1.355	-1.336	-1.318	-1.300	-1.284	-1.269	-1.255	-1.242	-1.231	-1.222	-1.214	-1.206	-1.200	-1.196	-1.194	-1.192	-1.194	-1.196	-1.200	-1.205	-1.212	-1.222	-1.232	-1.244	-1.256	-1.271	-1.289	-1.305	-1.325	-1.344	-1.366	-1.389	-1.411	-1.436	-1.460	-1.486	-1.515	-1.541	-1.570	-1.599	-1.626	-1.656	-1.688	-1.716	-1.746	-1.775	-1.805	-1.834	-1.862	-1.891	-1.920	-1.948	-1.975	-2.001	-2.027	-2.052	-2.078	-2.101	-2.125	-2.146	-2.166	-2.188	-2.208	-2.225	-2.242	-2.259	-2.274	-2.289	-2.302	-2.315	-2.328	-2.339	-2.349	-2.359	-2.368	-2.376	-2.385	-2.391	-2.399	-2.406	-2.411	-2.418	-2.425	-2.430	-2.436	-2.442	-2.448	-2.452	-2.459	-2.462	-2.469	-2.475	-2.480	-2.486	-2.491	-2.498	-2.502	-2.510	-2.515	-2.522	-2.528	-2.534	-2.540	-2.545	-2.552	-2.559	-2.564	-2.570	-2.575	-2.580	-2.585	-2.590	-2.594	-2.596	-2.601	-2.602	-2.606	-2.608	-2.609	-2.609	-2.609	-2.608	-2.605	-2.601	-2.599	-2.594	-2.588	-2.582	-2.575	-2.566	-2.559	-2.549	-2.539	-2.528	-2.516	-2.505	-2.491	-2.478	-2.462	-2.449	-2.434	-2.418	-2.402	-2.388	-2.371	-2.356	-2.339	-2.324	-2.309	-2.292	-2.278	-2.262	-2.249	-2.235	-2.222	-2.209	-2.198	-2.186	-2.175	-2.166	-2.158	-2.150	-2.142	-2.136	-2.131	-2.126	-2.122	-2.119	-2.118	-2.115	-2.115	-2.115	-2.115	-2.118	-2.119	-2.122	-2.126	-2.129	-2.132	-2.138	-2.141	-2.146	-2.150	-2.155	-2.159	-2.162	-2.165	-2.169	-2.171	-2.174	-2.175	-2.176	-2.176	-2.175	-2.172	-2.170	-2.165	-2.160	-2.154	-2.146	-2.138	-2.128	-2.116	-2.104	-2.089	-2.075	-2.058	-2.041	-2.022	-2.002	-1.981	-1.958	-1.935	-1.910	-1.885	-1.859	-1.830	-1.802	-1.774	-1.744	-1.714	-1.682	-1.652	-1.620	-1.589	-1.556	-1.524	-1.492	-1.459	-1.429	-1.396	-1.365	-1.335	-1.304	-1.275	-1.246	-1.218	-1.191	-1.165	-1.139	-1.114	-1.091	-1.068	-1.046	-1.026	-1.008	-0.989	-0.971	-0.956	-0.942	-0.929	-0.916	-0.906	-0.896	-0.888	-0.881	-0.875	-0.869	-0.865	-0.862	-0.860	-0.859	-0.859	-0.860	-0.862	-0.865	-0.868	-0.871	-0.875	-0.881	-0.886	-0.891	-0.898	-0.905	-0.910	-0.918	-0.925	-0.932	-0.941	-0.949	-0.956	-0.962	-0.971	-0.979	-0.986	-0.994	-1.000	-1.008	-1.014	-1.020	-1.026	-1.032	-1.039	-1.044	-1.049	-1.052	-1.059	-1.064	-1.066	-1.071	-1.074	-1.078	-1.080	-1.084	-1.088	-1.089	-1.092	-1.095	-1.098	-1.099	-1.101	-1.104	-1.108	-1.110	-1.112	-1.115	-1.118	-1.121	-1.124	-1.126	-1.129	-1.132	-1.135	-1.139	-1.141	-1.145	-1.150	-1.154	-1.158	-1.161	-1.165	-1.171	-1.175	-1.180	-1.184	-1.191	-1.196	-1.201	-1.208	-1.212	-1.219	-1.226	-1.232	-1.239	-1.245	-1.251	-1.258	-1.264	-1.271	-1.279	-1.286	-1.294	-1.301	-1.309	-1.315	-1.324	-1.331	-1.339	-1.346	-1.354	-1.360	-1.369	-1.375	-1.382	-1.390	-1.396	-1.404	-1.411	-1.419	-1.425	-1.431	-1.438	-1.444	-1.450	-1.455	-1.461	-1.466	-1.471	-1.476	-1.480	-1.484	-1.488	-1.490	-1.494	-1.495	-1.496	-1.498	-1.500	-1.499	-1.500	-1.499	-1.499	-1.496	-1.494	-1.491	-1.488	-1.484	-1.480	-1.474	-1.469	-1.462	-1.455	-1.448	-1.440	-1.431	-1.421	-1.412	-1.402	-1.391	-1.381	-1.370	-1.358	-1.346	-1.334	-1.321	-1.309	-1.296	-1.284	-1.271	-1.259	-1.246	-1.234	-1.221	-1.209	-1.198	-1.185	-1.175	-1.162	-1.152	-1.141	-1.132	-1.122	-1.115	-1.106	-1.099	-1.091	-1.085	-1.080	-1.075	-1.070	-1.066	-1.064	-1.061	-1.061	-1.060	-1.060	-1.060	-1.062	-1.064	-1.066	-1.070	-1.074	-1.079	-1.084	-1.090	-1.098	-1.105	-1.112	-1.120	-1.129	-1.139	-1.149	-1.159	-1.169	-1.180	-1.191	-1.202	-1.215	-1.226	-1.240	-1.252	-1.266	-1.280	-1.294	-1.308	-1.321	-1.336	-1.350	-1.365	-1.379	-1.394	-1.410	-1.424	-1.439	-1.454	-1.469	-1.482	-1.499	-1.511	-1.526	-1.541	-1.555	-1.569	-1.582	-1.596	-1.609	-1.621	-1.634	-1.645	-1.656	-1.666	-1.678	-1.686	-1.695	-1.704	-1.710	-1.718	-1.721	-1.728	-1.729	-1.732	-1.734	-1.734	-1.732	-1.731	-1.729	-1.724	-1.719	-1.711	-1.704	-1.695	-1.685	-1.672	-1.660	-1.646	-1.632	-1.616	-1.599	-1.580	-1.562	-1.541	-1.521	-1.499	-1.478	-1.454	-1.431	-1.408	-1.382	-1.359	-1.335	-1.310	-1.286	-1.262	-1.239	-1.215	-1.192	-1.171	-1.150	-1.129	-1.110	-1.092	-1.075	-1.059	-1.044	-1.031	-1.019	-1.008	-1.000	-0.991	-0.986	-0.982	-0.980	-0.980	-0.982	-0.985	-0.990	-0.996	-1.004	-1.015	-1.026	-1.038	-1.052	-1.069	-1.086	-1.104	-1.122	-1.142	-1.164	-1.185	-1.208	-1.230	-1.254	-1.278	-1.302	-1.326	-1.351	-1.375	-1.400	-1.424	-1.448	-1.471	-1.494	-1.516	-1.538	-1.558	-1.578	-1.596	-1.614	-1.630	-1.646	-1.661	-1.674	-1.686	-1.699	-1.708	-1.719	-1.726	-1.734	-1.740	-1.745	-1.750	-1.752	-1.755	-1.756	-1.758	-1.759	-1.758	-1.756	-1.754	-1.752	-1.750	-1.746	-1.744	-1.739	-1.735	-1.732	-1.729	-1.722	-1.719	-1.714	-1.710	-1.706	-1.701	-1.696	-1.692	-1.689	-1.684	-1.681	-1.678	-1.672	-1.670	-1.666	-1.662	-1.660	-1.656	-1.652	-1.650	-1.646	-1.644	-1.640	-1.638	-1.634	-1.631	-1.626	-1.624	-1.620	-1.616	-1.612	-1.609	-1.604	-1.599	-1.594	-1.589	-1.585	-1.579	-1.572	-1.568	-1.561	-1.556	-1.550	-1.542	-1.536	-1.531	-1.524	-1.518	-1.511	-1.505	-1.500	-1.494	-1.489	-1.482	-1.478	-1.472	-1.468	-1.462	-1.459	-1.454	-1.450	-1.446	-1.442	-1.439	-1.438	-1.435	-1.434	-1.431	-1.431	-1.431	-1.431	-1.431	-1.432	-1.434	-1.435	-1.438	-1.440	-1.442	-1.446	-1.450	-1.454	-1.458	-1.462	-1.468	-1.472	-1.478	-1.484	-1.490	-1.496	-1.502	-1.509	-1.515	-1.522	-1.530	-1.536	-1.544	-1.551	-1.560	-1.568	-1.576	-1.585	-1.594	-1.601	-1.611	-1.621	-1.630	-1.640	-1.650	-1.661	-1.671	-1.682	-1.694	-1.705	-1.719	-1.730	-1.744	-1.756	-1.771	-1.784	-1.799	-1.814	-1.828	-1.844	-1.859	-1.874	-1.890	-1.906	-1.922	-1.939	-1.954	-1.971	-1.988	-2.002	-2.019	-2.035	-2.051	-2.066	-2.081	-2.096	-2.110	-2.124	-2.138	-2.150	-2.161	-2.174	-2.184	-2.192	-2.202	-2.210	-2.218	-2.222	-2.228	-2.232	-2.235	-2.238	-2.239	-2.239	-2.238	-2.236	-2.232	-2.229	-2.222	-2.216	-2.210	-2.202	-2.194	-2.184	-2.172	-2.161	-2.150	-2.138	-2.124	-2.109	-2.094	-2.079	-2.064	-2.047	-2.031	-2.015	-1.999	-1.980	-1.964	-1.946	-1.930	-1.912	-1.895	-1.878	-1.861	-1.842	-1.826	-1.809	-1.792	-1.775	-1.759	-1.742	-1.728	-1.711	-1.695	-1.679	-1.665	-1.650	-1.635	-1.620	-1.606	-1.591	-1.579	-1.565	-1.552	-1.539	-1.526	-1.512	-1.499	-1.486	-1.474	-1.460	-1.448	-1.434	-1.421	-1.409	-1.396	-1.384	-1.371	-1.359	-1.346	-1.334	-1.322	-1.310	-1.299	-1.286	-1.275	-1.264	-1.252	-1.242	-1.232	-1.224	-1.216	-1.208	-1.200	-1.192	-1.186	-1.179	-1.174	-1.169	-1.166	-1.162	-1.161	-1.161	-1.160	-1.161	-1.164	-1.166	-1.171	-1.175	-1.182	-1.189	-1.198	-1.208	-1.218	-1.228	-1.240	-1.254	-1.268	-1.282	-1.299	-1.315	-1.332	-1.350	-1.370	-1.389	-1.409	-1.428	-1.449	-1.469	-1.491	-1.511	-1.532	-1.554	-1.574	-1.595	-1.615	-1.634	-1.654	-1.672	-1.690	-1.708	-1.724	-1.739	-1.752	-1.766	-1.778	-1.788	-1.796	-1.805	-1.811	-1.816	-1.821	-1.822	-1.822	-1.822	-1.820	-1.815	-1.809	-1.801	-1.792	-1.781	-1.769	-1.755	-1.740	-1.722	-1.704	-1.685	-1.665	-1.641	-1.618	-1.594	-1.568	-1.541	-1.512	-1.485	-1.455	-1.424	-1.392	-1.361	-1.330	-1.296	-1.262	-1.230	-1.196	-1.162	-1.129	-1.095	-1.061	-1.028	-0.996	-0.962	-0.930	-0.899	-0.869	-0.840	-0.810	-0.782	-0.755	-0.730	-0.704	-0.680	-0.658	-0.635	-0.615	-0.596	-0.578	-0.561	-0.548	-0.535	-0.524	-0.514	-0.505	-0.498	-0.494	-0.490	-0.489	-0.488	-0.490	-0.492	-0.499	-0.505	-0.514	-0.525	-0.538	-0.551	-0.566	-0.584	-0.602	-0.622	-0.645	-0.669	-0.694	-0.720	-0.749	-0.778	-0.809	-0.841	-0.874	-0.909	-0.945	-0.982	-1.021	-1.060	-1.100	-1.140	-1.182	-1.225	-1.268	-1.312	-1.356	-1.401	-1.446	-1.491	-1.536	-1.582	-1.628	-1.674	-1.720	-1.765	-1.809	-1.854	-1.899	-1.942	-1.985	-2.027	-2.069	-2.109	-2.149	-2.186	-2.225	-2.261	-2.295	-2.330	-2.362	-2.394	-2.422	-2.451	-2.478	-2.502	-2.525	-2.548	-2.568	-2.585	-2.602	-2.618	-2.630	-2.641	-2.651	-2.659	-2.665	-2.670	-2.674	-2.675	-2.675	-2.674	-2.670	-2.668	-2.661	-2.654	-2.646	-2.638	-2.626	-2.614	-2.602	-2.588	-2.574	-2.559	-2.544	-2.526	-2.509	-2.492	-2.475	-2.458	-2.439	-2.421	-2.404	-2.386	-2.368	-2.351	-2.334	-2.318	-2.301	-2.286	-2.271	-2.259	-2.245	-2.234	-2.221	-2.211	-2.201	-2.194	-2.186	-2.180	-2.175	-2.171	-2.168	-2.165	-2.164	-2.165	-2.166	-2.169	-2.172	-2.178	-2.182	-2.189	-2.196	-2.205	-2.212	-2.222	-2.234	-2.245	-2.256	-2.270	-2.282	-2.298	-2.311	-2.328	-2.341	-2.358	-2.374	-2.389	-2.405	-2.421	-2.439	-2.456	-2.471	-2.489	-2.505	-2.521	-2.538	-2.554	-2.570	-2.585	-2.602	-2.618	-2.634	-2.648	-2.662	-2.678	-2.692	-2.706	-2.720	-2.735	-2.750	-2.762	-2.776	-2.789	-2.802	-2.815	-2.829	-2.841	-2.854	-2.866	-2.879	-2.891	-2.904	-2.918	-2.929	-2.941	-2.955	-2.968	-2.981	-2.994	-3.006	-3.020	-3.034	-3.048	-3.062	-3.075	-3.091	-3.105	-3.119	-3.135	-3.150	-3.165	-3.181	-3.196	-3.212	-3.229	-3.245	-3.262	-3.280	-3.296	-3.314	-3.331	-3.349	-3.366	-3.384	-3.402	-3.420	-3.438	-3.454	-3.471	-3.489	-3.505	-3.521	-3.538	-3.554	-3.568	-3.584	-3.598	-3.611	-3.625	-3.638	-3.648	-3.660	-3.670	-3.679	-3.686	-3.694	-3.701	-3.706	-3.710	-3.712	-3.714	-3.714	-3.712	-3.711	-3.705	-3.701	-3.694	-3.684	-3.675	-3.662	-3.649	-3.634	-3.618	-3.599	-3.580	-3.559	-3.534	-3.510	-3.484	-3.458	-3.428	-3.398	-3.366	-3.331	-3.298	-3.262	-3.226	-3.189	-3.149	-3.110	-3.070	-3.030	-2.988	-2.945	-2.904	-2.861	-2.818	-2.775	-2.731	-2.688	-2.646	-2.602	-2.561	-2.519	-2.479	-2.438	-2.398	-2.360	-2.321	-2.284	-2.249	-2.214	-2.181	-2.150	-2.120	-2.091	-2.064	-2.039	-2.015	-1.992	-1.972	-1.954	-1.938	-1.921	-1.909	-1.898	-1.888	-1.880	-1.874	-1.870	-1.868	-1.868	-1.869	-1.871	-1.876	-1.882	-1.891	-1.900	-1.911	-1.922	-1.936	-1.950	-1.968	-1.982	-2.001	-2.020	-2.040	-2.059	-2.081	-2.101	-2.124	-2.146	-2.168	-2.191	-2.214	-2.238	-2.260	-2.284	-2.306	-2.329	-2.351	-2.372	-2.395	-2.415	-2.435	-2.455	-2.474	-2.491	-2.509	-2.524	-2.539	-2.554	-2.568	-2.579	-2.590	-2.600	-2.608	-2.616	-2.622	-2.628	-2.632	-2.635	-2.635	-2.636	-2.635	-2.634	-2.631	-2.628	-2.621	-2.615	-2.608	-2.599	-2.590	-2.579	-2.569	-2.555	-2.542	-2.529	-2.512	-2.498	-2.481	-2.465	-2.448	-2.429	-2.410	-2.392	-2.372	-2.354	-2.332	-2.314	-2.292	-2.272	-2.251	-2.231	-2.209	-2.189	-2.168	-2.146	-2.126	-2.106	-2.086	-2.066	-2.046	-2.026	-2.007	-1.989	-1.971	-1.954	-1.936	-1.919	-1.902	-1.888	-1.872	-1.858	-1.842	-1.829	-1.816	-1.804	-1.791	-1.781	-1.771	-1.760	-1.750	-1.742	-1.735	-1.728	-1.721	-1.716	-1.711	-1.708	-1.704	-1.701	-1.700	-1.698	-1.699	-1.698	-1.699	-1.700	-1.701	-1.705	-1.708	-1.711	-1.715	-1.721	-1.725	-1.731	-1.738	-1.744	-1.750	-1.756	-1.765	-1.771	-1.779	-1.786	-1.794	-1.800	-1.808	-1.814	-1.821	-1.828	-1.834	-1.839	-1.844	-1.849	-1.854	-1.858	-1.860	-1.862	-1.865	-1.866	-1.866	-1.868	-1.868	-1.866	-1.864	-1.861	-1.859	-1.854	-1.849	-1.844	-1.838	-1.831	-1.824	-1.816	-1.808	-1.799	-1.790	-1.780	-1.770	-1.760	-1.750	-1.740	-1.729	-1.719	-1.708	-1.699	-1.688	-1.678	-1.669	-1.660	-1.651	-1.644	-1.638	-1.631	-1.625	-1.620	-1.616	-1.614	-1.610	-1.609	-1.609	-1.610	-1.611	-1.614	-1.619	-1.622	-1.629	-1.635	-1.644	-1.652	-1.662	-1.672	-1.684	-1.696	-1.709	-1.722	-1.736	-1.751	-1.768	-1.784	-1.800	-1.818	-1.835	-1.851	-1.869	-1.886	-1.905	-1.922	-1.941	-1.958	-1.976	-1.994	-2.010	-2.027	-2.042	-2.060	-2.075	-2.089	-2.104	-2.119	-2.130	-2.144	-2.155	-2.168	-2.179	-2.190	-2.199	-2.208	-2.216	-2.226	-2.234	-2.241	-2.249	-2.255	-2.261	-2.266	-2.271	-2.276	-2.280	-2.284	-2.288	-2.290	-2.294	-2.296	-2.298	-2.300	-2.301	-2.302	-2.304	-2.305	-2.306	-2.308	-2.309	-2.309	-2.308	-2.308	-2.308	-2.308	-2.308	-2.306	-2.305	-2.304	-2.302	-2.300	-2.298	-2.296	-2.292	-2.290	-2.286	-2.284	-2.279	-2.275	-2.271	-2.266	-2.261	-2.256	-2.251	-2.246	-2.240	-2.234	-2.228	-2.220	-2.215	-2.208	-2.202	-2.196	-2.189	-2.184	-2.176	-2.170	-2.164	-2.159	-2.154	-2.148	-2.142	-2.139	-2.135	-2.132	-2.129	-2.126	-2.125	-2.125	-2.125	-2.125	-2.125	-2.128	-2.130	-2.134	-2.138	-2.142	-2.149	-2.155	-2.162	-2.169	-2.178	-2.186	-2.196	-2.206	-2.218	-2.228	-2.240	-2.252	-2.265	-2.278	-2.290	-2.304	-2.318	-2.331	-2.345	-2.359	-2.372	-2.386	-2.399	-2.412	-2.425	-2.436	-2.449	-2.460	-2.470	-2.479	-2.489	-2.496	-2.504	-2.509	-2.514	-2.518	-2.521	-2.524	-2.524	-2.522	-2.521	-2.519	-2.515	-2.510	-2.504	-2.496	-2.488	-2.478	-2.466	-2.455	-2.441	-2.428	-2.412	-2.395	-2.379	-2.359	-2.340	-2.319	-2.299	-2.278	-2.255	-2.231	-2.208	-2.184	-2.160	-2.136	-2.111	-2.086	-2.062	-2.038	-2.013	-1.988	-1.964	-1.940	-1.916	-1.892	-1.870	-1.849	-1.826	-1.806	-1.785	-1.765	-1.746	-1.730	-1.712	-1.696	-1.682	-1.669	-1.656	-1.644	-1.634	-1.624	-1.615	-1.608	-1.601	-1.595	-1.591	-1.588	-1.585	-1.584	-1.582	-1.584	-1.585	-1.586	-1.590	-1.594	-1.599	-1.604	-1.611	-1.618	-1.625	-1.634	-1.642	-1.651	-1.660	-1.670	-1.679	-1.689	-1.699	-1.709	-1.720	-1.730	-1.740	-1.751	-1.761	-1.772	-1.782	-1.792	-1.802	-1.812	-1.822	-1.831	-1.840	-1.850	-1.859	-1.866	-1.875	-1.882	-1.889	-1.898	-1.904	-1.910	-1.915	-1.921	-1.929	-1.934	-1.940	-1.945	-1.951	-1.956	-1.960	-1.965	-1.971	-1.975	-1.980	-1.985	-1.990	-1.995	-1.999	-2.005	-2.010	-2.015	-2.021	-2.025	-2.031	-2.036	-2.041	-2.046	-2.052	-2.058	-2.064	-2.070	-2.076	-2.082	-2.089	-2.094	-2.100	-2.105	-2.110	-2.116	-2.121	-2.126	-2.130	-2.135	-2.138	-2.140	-2.144	-2.145	-2.148	-2.148	-2.148	-2.148	-2.146	-2.145	-2.142	-2.140	-2.136	-2.132	-2.129	-2.122	-2.118	-2.111	-2.105	-2.096	-2.090	-2.081	-2.072	-2.064	-2.055	-2.045	-2.036	-2.026	-2.018	-2.007	-1.999	-1.989	-1.980	-1.971	-1.964	-1.956	-1.949	-1.942	-1.936	-1.930	-1.926	-1.922	-1.919	-1.918	-1.916	-1.916	-1.918	-1.918	-1.921	-1.925	-1.929	-1.935	-1.941	-1.950	-1.959	-1.969	-1.979	-1.991	-2.004	-2.018	-2.031	-2.047	-2.064	-2.080	-2.098	-2.115	-2.134	-2.151	-2.170	-2.190	-2.208	-2.228	-2.246	-2.265	-2.282	-2.301	-2.319	-2.338	-2.354	-2.370	-2.388	-2.402	-2.418	-2.431	-2.444	-2.456	-2.468	-2.478	-2.486	-2.494	-2.500	-2.505	-2.509	-2.512	-2.514	-2.514	-2.512	-2.511	-2.508	-2.502	-2.496	-2.491	-2.482	-2.474	-2.464	-2.452	-2.440	-2.429	-2.414	-2.400	-2.385	-2.369	-2.352	-2.336	-2.318	-2.299	-2.281	-2.262	-2.242	-2.225	-2.205	-2.186	-2.168	-2.149	-2.129	-2.110	-2.091	-2.072	-2.056	-2.038	-2.021	-2.004	-1.988	-1.970	-1.955	-1.940	-1.925	-1.911	-1.898	-1.885	-1.874	-1.861	-1.850	-1.839	-1.830	-1.820	-1.810	-1.802	-1.794	-1.785	-1.778	-1.770	-1.761	-1.755	-1.748	-1.741	-1.734	-1.725	-1.718	-1.711	-1.704	-1.695	-1.688	-1.679	-1.670	-1.661	-1.650	-1.641	-1.629	-1.618	-1.606	-1.592	-1.580	-1.565	-1.550	-1.534	-1.518	-1.500	-1.481	-1.464	-1.442	-1.422	-1.402	-1.379	-1.356	-1.334	-1.309	-1.285	-1.260	-1.235	-1.209	-1.182	-1.156	-1.128	-1.100	-1.074	-1.046	-1.019	-0.992	-0.965	-0.940	-0.915	-0.889	-0.864	-0.841	-0.818	-0.795	-0.772	-0.752	-0.734	-0.716	-0.700	-0.686	-0.672	-0.661	-0.650	-0.642	-0.638	-0.632	-0.630	-0.630	-0.631	-0.635	-0.640	-0.646	-0.656	-0.666	-0.679	-0.694	-0.710	-0.729	-0.748	-0.770	-0.794	-0.819	-0.845	-0.874	-0.901	-0.932	-0.964	-0.995	-1.029	-1.062	-1.098	-1.134	-1.168	-1.204	-1.240	-1.276	-1.311	-1.346	-1.382	-1.418	-1.451	-1.485	-1.519	-1.550	-1.580	-1.610	-1.639	-1.665	-1.691	-1.715	-1.736	-1.759	-1.778	-1.794	-1.810	-1.824	-1.836	-1.846	-1.854	-1.860	-1.865	-1.869	-1.869	-1.866	-1.862	-1.858	-1.850	-1.841	-1.830	-1.818	-1.804	-1.786	-1.769	-1.749	-1.729	-1.705	-1.681	-1.656	-1.631	-1.604	-1.575	-1.546	-1.516	-1.485	-1.452	-1.420	-1.388	-1.352	-1.319	-1.285	-1.250	-1.215	-1.180	-1.145	-1.111	-1.076	-1.042	-1.008	-0.974	-0.941	-0.908	-0.876	-0.844	-0.814	-0.782	-0.752	-0.725	-0.696	-0.669	-0.642	-0.618	-0.594	-0.570	-0.549	-0.526	-0.506	-0.488	-0.468	-0.451	-0.435	-0.420	-0.406	-0.394	-0.382	-0.371	-0.362	-0.352	-0.345	-0.339	-0.332	-0.328	-0.324	-0.320	-0.316	-0.315	-0.314	-0.314	-0.314	-0.314	-0.315	-0.318	-0.320	-0.322	-0.328	-0.330	-0.335	-0.338	-0.342	-0.348	-0.351	-0.356	-0.361	-0.365	-0.370	-0.375	-0.379	-0.382	-0.386	-0.390	-0.394	-0.396	-0.399	-0.400	-0.404	-0.405	-0.406	-0.406	-0.408	-0.406	-0.406	-0.405	-0.404	-0.402	-0.399	-0.396	-0.392	-0.389	-0.384	-0.380	-0.374	-0.368	-0.362	-0.356	-0.350	-0.342	-0.335	-0.328	-0.320	-0.312	-0.305	-0.299	-0.291	-0.285	-0.278	-0.272	-0.265	-0.260	-0.254	-0.250	-0.245	-0.241	-0.238	-0.234	-0.232	-0.230	-0.229	-0.228	-0.229	-0.230	-0.231	-0.235	-0.239	-0.244	-0.249	-0.255	-0.262	-0.271	-0.281	-0.291	-0.301	-0.314	-0.325	-0.339	-0.354	-0.368	-0.384	-0.401	-0.418	-0.436	-0.454	-0.474	-0.494	-0.514	-0.534	-0.555	-0.578	-0.599	-0.620	-0.641	-0.662	-0.685	-0.708	-0.728	-0.749	-0.770	-0.789	-0.809	-0.828	-0.845	-0.862	-0.879	-0.895	-0.909	-0.922	-0.935	-0.946	-0.956	-0.965	-0.972	-0.979	-0.984	-0.988	-0.990	-0.989	-0.989	-0.985	-0.982	-0.976	-0.969	-0.962	-0.951	-0.941	-0.929	-0.916	-0.900	-0.886	-0.869	-0.852	-0.834	-0.815	-0.795	-0.776	-0.754	-0.734	-0.711	-0.689	-0.666	-0.646	-0.624	-0.604	-0.584	-0.562	-0.544	-0.525	-0.507	-0.491	-0.478	-0.464	-0.450	-0.440	-0.430	-0.421	-0.414	-0.409	-0.405	-0.404	-0.402	-0.404	-0.408	-0.412	-0.419	-0.426	-0.436	-0.448	-0.460	-0.475	-0.489	-0.506	-0.522	-0.541	-0.561	-0.581	-0.604	-0.625	-0.649	-0.671	-0.694	-0.719	-0.741	-0.765	-0.788	-0.811	-0.834	-0.855	-0.876	-0.895	-0.915	-0.931	-0.948	-0.962	-0.976	-0.988	-0.999	-1.008	-1.014	-1.020	-1.024	-1.025	-1.026	-1.024	-1.022	-1.016	-1.010	-1.002	-0.992	-0.982	-0.969	-0.955	-0.940	-0.924	-0.905	-0.888	-0.869	-0.848	-0.828	-0.806	-0.785	-0.762	-0.740	-0.718	-0.695	-0.672	-0.652	-0.631	-0.610	-0.590	-0.570	-0.552	-0.534	-0.519	-0.502	-0.490	-0.476	-0.466	-0.455	-0.448	-0.441	-0.435	-0.431	-0.429	-0.428	-0.428	-0.430	-0.432	-0.439	-0.445	-0.451	-0.460	-0.469	-0.480	-0.491	-0.504	-0.516	-0.530	-0.544	-0.559	-0.574	-0.589	-0.605	-0.621	-0.636	-0.652	-0.669	-0.684	-0.699	-0.714	-0.728	-0.741	-0.754	-0.766	-0.779	-0.789	-0.799	-0.809	-0.818	-0.825	-0.831	-0.838	-0.842	-0.846	-0.849	-0.851	-0.854	-0.852	-0.851	-0.851	-0.849	-0.845	-0.840	-0.835	-0.829	-0.822	-0.815	-0.808	-0.800	-0.791	-0.782	-0.772	-0.762	-0.750	-0.739	-0.729	-0.715	-0.704	-0.692	-0.679	-0.668	-0.655	-0.642	-0.630	-0.616	-0.605	-0.592	-0.580	-0.568	-0.555	-0.544	-0.531	-0.520	-0.509	-0.498	-0.486	-0.476	-0.466	-0.456	-0.446	-0.438	-0.429	-0.421	-0.414	-0.406	-0.399	-0.392	-0.388	-0.382	-0.378	-0.374	-0.370	-0.368	-0.365	-0.364	-0.362	-0.361	-0.361	-0.362	-0.362	-0.365	-0.366	-0.369	-0.374	-0.376	-0.381	-0.386	-0.392	-0.398	-0.405	-0.412	-0.420	-0.428	-0.436	-0.445	-0.454	-0.464	-0.474	-0.484	-0.495	-0.506	-0.518	-0.529	-0.541	-0.554	-0.565	-0.579	-0.590	-0.602	-0.615	-0.628	-0.639	-0.650	-0.662	-0.672	-0.684	-0.695	-0.705	-0.715	-0.725	-0.734	-0.742	-0.750	-0.759	-0.768	-0.775	-0.781	-0.789	-0.794	-0.799	-0.805	-0.809	-0.814	-0.816	-0.820	-0.821	-0.824	-0.826	-0.826	-0.828	-0.828	-0.828	-0.825	-0.824	-0.821	-0.820	-0.816	-0.812	-0.810	-0.805	-0.801	-0.798	-0.792	-0.788	-0.782	-0.776	-0.771	-0.766	-0.760	-0.755	-0.749	-0.742	-0.736	-0.729	-0.724	-0.718	-0.711	-0.705	-0.700	-0.692	-0.688	-0.681	-0.676	-0.670	-0.664	-0.660	-0.654	-0.649	-0.644	-0.639	-0.634	-0.629	-0.625	-0.620	-0.615	-0.611	-0.608	-0.602	-0.599	-0.595	-0.591	-0.586	-0.584	-0.579	-0.576	-0.571	-0.568	-0.562	-0.558	-0.551	-0.546	-0.541	-0.534	-0.526	-0.520	-0.511	-0.504	-0.494	-0.484	-0.474	-0.462	-0.450	-0.436	-0.424	-0.408	-0.392	-0.376	-0.358	-0.339	-0.319	-0.298	-0.275	-0.252	-0.229	-0.202	-0.178	-0.149	-0.121	-0.091	-0.061	-0.030	0.002	0.035	0.068	0.101	0.136	0.171	0.206	0.241	0.278	0.314	0.350	0.386	0.422	0.458	0.492	0.528	0.561	0.596	0.629	0.661	0.692	0.722	0.752	0.780	0.808	0.832	0.856	0.879	0.900	0.919	0.936	0.952	0.968	0.980	0.990	1.000	1.008	1.014	1.018	1.020	1.021	1.021	1.019	1.015	1.010	1.004	0.995	0.986	0.976	0.964	0.950	0.936	0.921	0.906	0.890	0.871	0.854	0.835	0.815	0.796	0.776	0.756	0.736	0.716	0.695	0.675	0.654	0.635	0.615	0.596	0.576	0.556	0.539	0.520	0.502	0.485	0.469	0.451	0.435	0.420	0.404	0.388	0.372	0.359	0.344	0.329	0.315	0.300	0.285	0.270	0.255	0.240	0.224	0.209	0.192	0.175	0.158	0.140	0.121	0.101	0.082	0.062	0.040	0.018	-0.005	-0.029	-0.054	-0.079	-0.105	-0.131	-0.159	-0.188	-0.216	-0.246	-0.276	-0.308	-0.339	-0.370	-0.402	-0.434	-0.466	-0.499	-0.530	-0.561	-0.592	-0.622	-0.652	-0.681	-0.710	-0.738	-0.765	-0.789	-0.812	-0.836	-0.858	-0.876	-0.894	-0.909	-0.922	-0.935	-0.945	-0.954	-0.960	-0.965	-0.966	-0.966	-0.964	-0.960	-0.952	-0.945	-0.934	-0.922	-0.908	-0.892	-0.875	-0.855	-0.834	-0.811	-0.789	-0.764	-0.736	-0.710	-0.681	-0.652	-0.624	-0.594	-0.564	-0.534	-0.502	-0.474	-0.445	-0.415	-0.385	-0.358	-0.330	-0.302	-0.279	-0.254	-0.231	-0.210	-0.191	-0.172	-0.156	-0.140	-0.128	-0.116	-0.106	-0.100	-0.094	-0.089	-0.088	-0.086	-0.089	-0.092	-0.099	-0.106	-0.115	-0.126	-0.138	-0.151	-0.168	-0.184	-0.201	-0.222	-0.242	-0.264	-0.286	-0.310	-0.334	-0.359	-0.384	-0.409	-0.435	-0.460	-0.486	-0.512	-0.538	-0.564	-0.589	-0.614	-0.638	-0.660	-0.682	-0.704	-0.725	-0.744	-0.761	-0.779	-0.792	-0.808	-0.819	-0.830	-0.839	-0.846	-0.852	-0.856	-0.859	-0.860	-0.859	-0.858	-0.854	-0.846	-0.839	-0.830	-0.818	-0.805	-0.790	-0.774	-0.755	-0.735	-0.714	-0.690	-0.665	-0.639	-0.611	-0.582	-0.552	-0.520	-0.488	-0.454	-0.419	-0.382	-0.346	-0.309	-0.270	-0.231	-0.192	-0.152	-0.114	-0.074	-0.032	0.006	0.046	0.085	0.124	0.162	0.201	0.238	0.275	0.310	0.345	0.378	0.409	0.440	0.468	0.495	0.520	0.542	0.564	0.584	0.600	0.616	0.628	0.639	0.646	0.652	0.656	0.658	0.656	0.652	0.646	0.639	0.628	0.614	0.598	0.580	0.559	0.535	0.510	0.482	0.452	0.420	0.388	0.352	0.315	0.278	0.239	0.198	0.156	0.114	0.070	0.028	-0.018	-0.060	-0.105	-0.150	-0.194	-0.238	-0.279	-0.321	-0.362	-0.402	-0.441	-0.478	-0.514	-0.548	-0.580	-0.611	-0.640	-0.666	-0.691	-0.714	-0.732	-0.750	-0.765	-0.776	-0.786	-0.792	-0.798	-0.798	-0.798	-0.795	-0.789	-0.780	-0.770	-0.758	-0.742	-0.725	-0.708	-0.686	-0.662	-0.639	-0.614	-0.588	-0.559	-0.530	-0.501	-0.472	-0.441	-0.411	-0.381	-0.352	-0.324	-0.294	-0.266	-0.239	-0.212	-0.189	-0.164	-0.142	-0.120	-0.101	-0.084	-0.066	-0.052	-0.041	-0.031	-0.024	-0.018	-0.015	-0.014	-0.015	-0.019	-0.026	-0.034	-0.044	-0.058	-0.071	-0.088	-0.106	-0.126	-0.148	-0.172	-0.196	-0.224	-0.251	-0.280	-0.309	-0.339	-0.370	-0.400	-0.432	-0.464	-0.496	-0.529	-0.562	-0.594	-0.625	-0.658	-0.689	-0.719	-0.749	-0.778	-0.806	-0.834	-0.860	-0.884	-0.908	-0.930	-0.952	-0.971	-0.989	-1.008	-1.022	-1.036	-1.050	-1.062	-1.074	-1.084	-1.091	-1.099	-1.106	-1.112	-1.116	-1.121	-1.124	-1.126	-1.128	-1.130	-1.130	-1.130	-1.129	-1.130	-1.129	-1.129	-1.130	-1.130	-1.130	-1.130	-1.131	-1.132	-1.134	-1.136	-1.140	-1.142	-1.148	-1.152	-1.158	-1.164	-1.171	-1.180	-1.189	-1.199	-1.209	-1.222	-1.235	-1.248	-1.262	-1.279	-1.295	-1.311	-1.329	-1.348	-1.368	-1.388	-1.408	-1.430	-1.451	-1.475	-1.496	-1.519	-1.542	-1.566	-1.589	-1.614	-1.636	-1.660	-1.684	-1.708	-1.730	-1.754	-1.776	-1.799	-1.820	-1.842	-1.864	-1.885	-1.905	-1.925	-1.942	-1.960	-1.976	-1.991	-2.006	-2.020	-2.033	-2.044	-2.055	-2.064	-2.072	-2.080	-2.088	-2.092	-2.098	-2.101	-2.104	-2.106	-2.106	-2.106	-2.104	-2.101	-2.098	-2.092	-2.086	-2.080	-2.071	-2.062	-2.052	-2.041	-2.030	-2.019	-2.005	-1.991	-1.976	-1.960	-1.944	-1.928	-1.909	-1.891	-1.871	-1.851	-1.832	-1.812	-1.790	-1.769	-1.745	-1.724	-1.700	-1.676	-1.652	-1.629	-1.605	-1.580	-1.556	-1.531	-1.508	-1.481	-1.456	-1.431	-1.406	-1.381	-1.356	-1.331	-1.306	-1.281	-1.256	-1.232	-1.208	-1.185	-1.160	-1.138	-1.115	-1.091	-1.069	-1.048	-1.026	-1.006	-0.986	-0.968	-0.948	-0.930	-0.912	-0.895	-0.879	-0.862	-0.848	-0.832	-0.819	-0.808	-0.795	-0.785	-0.775	-0.765	-0.759	-0.750	-0.745	-0.740	-0.736	-0.732	-0.730	-0.729	-0.729	-0.729	-0.730	-0.732	-0.738	-0.741	-0.748	-0.754	-0.762	-0.771	-0.780	-0.789	-0.800	-0.810	-0.822	-0.835	-0.848	-0.861	-0.876	-0.891	-0.906	-0.921	-0.938	-0.955	-0.970	-0.988	-1.004	-1.022	-1.040	-1.056	-1.074	-1.091	-1.108	-1.125	-1.141	-1.159	-1.175	-1.191	-1.206	-1.222	-1.239	-1.254	-1.269	-1.284	-1.299	-1.314	-1.328	-1.341	-1.355	-1.368	-1.380	-1.394	-1.406	-1.418	-1.429	-1.440	-1.450	-1.459	-1.469	-1.478	-1.486	-1.495	-1.504	-1.510	-1.519	-1.525	-1.531	-1.538	-1.542	-1.549	-1.554	-1.558	-1.561	-1.565	-1.569	-1.571	-1.571	-1.574	-1.574	-1.575	-1.574	-1.572	-1.571	-1.569	-1.565	-1.561	-1.558	-1.552	-1.546	-1.539	-1.531	-1.522	-1.512	-1.501	-1.490	-1.478	-1.462	-1.449	-1.432	-1.415	-1.398	-1.379	-1.360	-1.339	-1.318	-1.295	-1.272	-1.249	-1.224	-1.199	-1.172	-1.146	-1.120	-1.092	-1.065	-1.038	-1.008	-0.979	-0.951	-0.922	-0.894	-0.865	-0.838	-0.809	-0.782	-0.755	-0.729	-0.702	-0.678	-0.651	-0.629	-0.605	-0.582	-0.561	-0.540	-0.521	-0.504	-0.486	-0.472	-0.458	-0.445	-0.434	-0.424	-0.416	-0.409	-0.402	-0.398	-0.395	-0.394	-0.394	-0.395	-0.398	-0.401	-0.406	-0.411	-0.419	-0.426	-0.436	-0.446	-0.456	-0.468	-0.479	-0.492	-0.505	-0.519	-0.532	-0.546	-0.562	-0.578	-0.591	-0.606	-0.621	-0.638	-0.651	-0.666	-0.680	-0.695	-0.709	-0.722	-0.735	-0.746	-0.759	-0.770	-0.780	-0.790	-0.798	-0.806	-0.814	-0.821	-0.828	-0.831	-0.836	-0.840	-0.844	-0.845	-0.846	-0.846	-0.848	-0.846	-0.845	-0.842	-0.840	-0.836	-0.831	-0.826	-0.821	-0.815	-0.809	-0.801	-0.792	-0.785	-0.776	-0.766	-0.758	-0.748	-0.738	-0.725	-0.714	-0.704	-0.692	-0.681	-0.669	-0.658	-0.646	-0.634	-0.621	-0.610	-0.599	-0.586	-0.575	-0.564	-0.552	-0.542	-0.531	-0.522	-0.515	-0.506	-0.499	-0.491	-0.485	-0.479	-0.474	-0.469	-0.465	-0.461	-0.459	-0.456	-0.456	-0.456	-0.456	-0.458	-0.460	-0.461	-0.466	-0.470	-0.475	-0.480	-0.488	-0.494	-0.502	-0.512	-0.521	-0.532	-0.542	-0.555	-0.566	-0.580	-0.595	-0.610	-0.625	-0.640	-0.658	-0.674	-0.691	-0.709	-0.729	-0.746	-0.766	-0.785	-0.806	-0.828	-0.848	-0.869	-0.890	-0.912	-0.934	-0.956	-0.979	-1.001	-1.022	-1.045	-1.068	-1.090	-1.114	-1.135	-1.158	-1.180	-1.204	-1.225	-1.249	-1.270	-1.292	-1.314	-1.336	-1.358	-1.380	-1.401	-1.422	-1.444	-1.465	-1.485	-1.506	-1.526	-1.545	-1.564	-1.582	-1.601	-1.619	-1.636	-1.654	-1.671	-1.686	-1.702	-1.718	-1.731	-1.746	-1.760	-1.774	-1.788	-1.800	-1.812	-1.825	-1.836	-1.846	-1.856	-1.866	-1.875	-1.884	-1.891	-1.900	-1.906	-1.914	-1.919	-1.924	-1.929	-1.935	-1.939	-1.941	-1.944	-1.948	-1.950	-1.951	-1.954	-1.955	-1.956	-1.955	-1.955	-1.954	-1.952	-1.950	-1.949	-1.945	-1.942	-1.939	-1.935	-1.931	-1.925	-1.920	-1.915	-1.909	-1.904	-1.896	-1.890	-1.881	-1.874	-1.865	-1.856	-1.848	-1.838	-1.829	-1.819	-1.809	-1.799	-1.788	-1.778	-1.766	-1.755	-1.744	-1.732	-1.720	-1.709	-1.698	-1.685	-1.674	-1.662	-1.651	-1.640	-1.630	-1.619	-1.609	-1.599	-1.589	-1.579	-1.571	-1.561	-1.554	-1.546	-1.539	-1.532	-1.526	-1.521	-1.516	-1.512	-1.509	-1.506	-1.504	-1.502	-1.501	-1.502	-1.504	-1.506	-1.509	-1.512	-1.516	-1.521	-1.526	-1.532	-1.539	-1.545	-1.552	-1.561	-1.569	-1.578	-1.585	-1.595	-1.605	-1.614	-1.624	-1.632	-1.642	-1.651	-1.660	-1.669	-1.676	-1.684	-1.691	-1.698	-1.704	-1.710	-1.714	-1.718	-1.721	-1.724	-1.724	-1.724	-1.724	-1.721	-1.719	-1.715	-1.710	-1.705	-1.699	-1.690	-1.681	-1.674	-1.661	-1.650	-1.639	-1.626	-1.614	-1.600	-1.585	-1.570	-1.554	-1.538	-1.522	-1.506	-1.489	-1.471	-1.455	-1.439	-1.422	-1.408	-1.392	-1.378	-1.364	-1.350	-1.338	-1.326	-1.316	-1.308	-1.299	-1.291	-1.286	-1.281	-1.280	-1.279	-1.280	-1.282	-1.285	-1.291	-1.299	-1.308	-1.320	-1.331	-1.345	-1.362	-1.380	-1.400	-1.420	-1.442	-1.468	-1.492	-1.520	-1.548	-1.578	-1.609	-1.640	-1.672	-1.706	-1.740	-1.774	-1.809	-1.845	-1.881	-1.915	-1.952	-1.988	-2.022	-2.056	-2.090	-2.124	-2.156	-2.189	-2.219	-2.249	-2.278	-2.305	-2.330	-2.355	-2.379	-2.399	-2.419	-2.436	-2.451	-2.465	-2.476	-2.486	-2.495	-2.501	-2.506	-2.508	-2.509	-2.508	-2.505	-2.500	-2.495	-2.488	-2.478	-2.466	-2.452	-2.439	-2.424	-2.406	-2.388	-2.369	-2.349	-2.329	-2.306	-2.284	-2.261	-2.238	-2.215	-2.190	-2.165	-2.140	-2.115	-2.089	-2.064	-2.038	-2.011	-1.986	-1.961	-1.936	-1.910	-1.886	-1.861	-1.838	-1.814	-1.789	-1.765	-1.741	-1.718	-1.695	-1.671	-1.648	-1.625	-1.600	-1.578	-1.554	-1.532	-1.509	-1.485	-1.461	-1.438	-1.412	-1.389	-1.364	-1.338	-1.312	-1.286	-1.260	-1.234	-1.205	-1.179	-1.150	-1.122	-1.092	-1.064	-1.032	-1.001	-0.971	-0.939	-0.908	-0.875	-0.844	-0.811	-0.779	-0.748	-0.714	-0.681	-0.649	-0.618	-0.586	-0.555	-0.524	-0.492	-0.464	-0.434	-0.405	-0.378	-0.352	-0.328	-0.302	-0.279	-0.258	-0.236	-0.218	-0.199	-0.184	-0.169	-0.158	-0.148	-0.139	-0.131	-0.126	-0.124	-0.124	-0.125	-0.129	-0.135	-0.144	-0.154	-0.166	-0.180	-0.196	-0.215	-0.235	-0.258	-0.281	-0.306	-0.334	-0.362	-0.394	-0.425	-0.459	-0.495	-0.530	-0.568	-0.605	-0.644	-0.684	-0.725	-0.765	-0.806	-0.848	-0.889	-0.932	-0.974	-1.015	-1.056	-1.099	-1.140	-1.180	-1.220	-1.259	-1.296	-1.334	-1.369	-1.405	-1.439	-1.471	-1.502	-1.532	-1.562	-1.590	-1.616	-1.641	-1.665	-1.686	-1.708	-1.726	-1.744	-1.761	-1.775	-1.789	-1.802	-1.812	-1.822	-1.831	-1.839	-1.844	-1.850	-1.854	-1.858	-1.859	-1.860	-1.862	-1.861	-1.862	-1.860	-1.859	-1.859	-1.856	-1.854	-1.851	-1.849	-1.846	-1.844	-1.841	-1.840	-1.838	-1.838	-1.836	-1.834	-1.834	-1.834	-1.834	-1.834	-1.835	-1.835	-1.836	-1.838	-1.838	-1.839	-1.841	-1.844	-1.845	-1.846	-1.849	-1.851	-1.852	-1.855	-1.855	-1.856	-1.859	-1.859	-1.858	-1.858	-1.855	-1.852	-1.850	-1.846	-1.841	-1.835	-1.829	-1.821	-1.811	-1.801	-1.790	-1.779	-1.766	-1.752	-1.736	-1.720	-1.702	-1.684	-1.665	-1.644	-1.621	-1.600	-1.576	-1.551	-1.528	-1.502	-1.476	-1.450	-1.424	-1.396	-1.369	-1.341	-1.312	-1.285	-1.259	-1.230	-1.202	-1.176	-1.151	-1.125	-1.100	-1.076	-1.052	-1.030	-1.008	-0.986	-0.966	-0.948	-0.930	-0.914	-0.899	-0.884	-0.871	-0.860	-0.850	-0.841	-0.834	-0.828	-0.822	-0.820	-0.818	-0.816	-0.816	-0.818	-0.820	-0.824	-0.830	-0.834	-0.841	-0.850	-0.859	-0.869	-0.880	-0.892	-0.906	-0.920	-0.934	-0.950	-0.966	-0.982	-1.001	-1.018	-1.036	-1.056	-1.075	-1.095	-1.116	-1.138	-1.160	-1.182	-1.204	-1.226	-1.250	-1.272	-1.295	-1.319	-1.344	-1.366	-1.390	-1.412	-1.436	-1.459	-1.482	-1.505	-1.526	-1.550	-1.570	-1.592	-1.614	-1.632	-1.652	-1.671	-1.689	-1.708	-1.724	-1.740	-1.755	-1.769	-1.781	-1.792	-1.802	-1.811	-1.820	-1.826	-1.831	-1.836	-1.839	-1.840	-1.840	-1.838	-1.834	-1.829	-1.821	-1.812	-1.802	-1.791	-1.779	-1.764	-1.748	-1.730	-1.711	-1.691	-1.670	-1.649	-1.626	-1.601	-1.578	-1.550	-1.524	-1.496	-1.469	-1.440	-1.411	-1.382	-1.352	-1.324	-1.295	-1.265	-1.238	-1.210	-1.181	-1.154	-1.128	-1.104	-1.079	-1.054	-1.032	-1.010	-0.990	-0.971	-0.954	-0.938	-0.922	-0.909	-0.895	-0.884	-0.872	-0.864	-0.855	-0.849	-0.842	-0.838	-0.834	-0.831	-0.830	-0.829	-0.829	-0.830	-0.832	-0.835	-0.838	-0.841	-0.845	-0.849	-0.852	-0.855	-0.860	-0.865	-0.869	-0.872	-0.878	-0.881	-0.886	-0.890	-0.894	-0.896	-0.899	-0.901	-0.904	-0.905	-0.906	-0.906	-0.906	-0.906	-0.906	-0.905	-0.904	-0.901	-0.899	-0.898	-0.895	-0.892	-0.890	-0.886	-0.884	-0.880	-0.876	-0.874	-0.869	-0.865	-0.861	-0.858	-0.854	-0.849	-0.845	-0.841	-0.835	-0.832	-0.828	-0.822	-0.819	-0.815	-0.811	-0.806	-0.801	-0.798	-0.794	-0.789	-0.786	-0.781	-0.776	-0.772	-0.768	-0.762	-0.758	-0.751	-0.748	-0.741	-0.735	-0.729	-0.724	-0.716	-0.710	-0.702	-0.696	-0.690	-0.684	-0.676	-0.671	-0.665	-0.659	-0.654	-0.648	-0.642	-0.639	-0.634	-0.630	-0.628	-0.625	-0.622	-0.620	-0.619	-0.620	-0.621	-0.624	-0.626	-0.631	-0.635	-0.642	-0.650	-0.658	-0.668	-0.679	-0.691	-0.705	-0.719	-0.736	-0.754	-0.771	-0.791	-0.812	-0.835	-0.858	-0.882	-0.908	-0.934	-0.961	-0.990	-1.018	-1.048	-1.078	-1.108	-1.139	-1.170	-1.201	-1.232	-1.264	-1.294	-1.325	-1.355	-1.385	-1.415	-1.444	-1.471	-1.499	-1.525	-1.549	-1.572	-1.594	-1.615	-1.635	-1.652	-1.669	-1.682	-1.695	-1.705	-1.714	-1.720	-1.725	-1.728	-1.728	-1.728	-1.724	-1.718	-1.710	-1.701	-1.690	-1.675	-1.660	-1.642	-1.624	-1.604	-1.582	-1.558	-1.532	-1.506	-1.478	-1.448	-1.418	-1.385	-1.352	-1.318	-1.284	-1.246	-1.210	-1.174	-1.138	-1.099	-1.061	-1.022	-0.985	-0.946	-0.909	-0.871	-0.834	-0.796	-0.761	-0.725	-0.690	-0.658	-0.624	-0.591	-0.561	-0.532	-0.505	-0.478	-0.451	-0.428	-0.405	-0.384	-0.362	-0.346	-0.329	-0.314	-0.300	-0.288	100.000	5.000	2.000	1.000	4.000	3.000	1.000	397.000	2.000	943.000	3.000	1818.000	0.000	0.000	0.000	0.000	0.000	0.000	0.000	0.000	0.000	0.000	0.000	0.000	-1.438	-1.456	-1.474	-1.490	-1.505	-1.518	-1.529	-1.539	-1.548	-1.552	-1.558	-1.560	-1.560	-1.559	-1.554	-1.549	-1.540	-1.530	-1.518	-1.504	-1.486	-1.468	-1.446	-1.422	-1.398	-1.371	-1.341	-1.311	-1.279	-1.246	-1.211	-1.174	-1.136	-1.096	-1.056	-1.015	-0.972	-0.930	-0.886	-0.842	-0.799	-0.754	-0.710	-0.665	-0.621	-0.576	-0.534	-0.490	-0.449	-0.406	-0.365	-0.326	-0.288	-0.250	-0.214	-0.180	-0.146	-0.114	-0.085	-0.056	-0.030	-0.006	0.018	0.038	0.056	0.071	0.086	0.098	0.108	0.115	0.120	0.122	0.124	0.124	0.121	0.116	0.109	0.100	0.090	0.079	0.064	0.048	0.030	0.012	-0.008	-0.029	-0.052	-0.076	-0.100	-0.126	-0.152	-0.179	-0.208	-0.235	-0.264	-0.291	-0.320	-0.349	-0.378	-0.406	-0.434	-0.462	-0.490	-0.516	-0.541	-0.568	-0.592	-0.615	-0.638	-0.660	-0.680	-0.700	-0.719	-0.736	-0.752	-0.768	-0.782	-0.795	-0.808	-0.819	-0.828	-0.835	-0.842	-0.849	-0.852	-0.856	-0.859	-0.860	-0.860	-0.859	-0.859	-0.856	-0.854	-0.851	-0.846	-0.842	-0.838	-0.832	-0.828	-0.822	-0.818	-0.812	-0.808	-0.802	-0.799	-0.795	-0.791	-0.789	-0.788	-0.785	-0.785	-0.786	-0.788	-0.790	-0.794	-0.798	-0.804	-0.810	-0.819	-0.828	-0.839	-0.850	-0.864	-0.879	-0.896	-0.912	-0.931	-0.951	-0.972	-0.995	-1.020	-1.045	-1.070	-1.098	-1.125	-1.155	-1.184	-1.214	-1.245	-1.276	-1.308	-1.340	-1.372	-1.405	-1.436	-1.470	-1.501	-1.532	-1.564	-1.594	-1.625	-1.654	-1.682	-1.711	-1.738	-1.764	-1.789	-1.812	-1.835	-1.858	-1.876	-1.895	-1.912	-1.929	-1.942	-1.956	-1.966	-1.975	-1.984	-1.990	-1.995	-1.998	-1.999	-1.998	-1.996	-1.994	-1.989	-1.982	-1.976	-1.966	-1.958	-1.946	-1.934	-1.919	-1.905	-1.889	-1.871	-1.854	-1.834	-1.814	-1.794	-1.772	-1.750	-1.728	-1.704	-1.680	-1.655	-1.631	-1.604	-1.578	-1.551	-1.524	-1.496	-1.468	-1.438	-1.409	-1.379	-1.349	-1.319	-1.289	-1.258	-1.225	-1.195	-1.162	-1.129	-1.095	-1.062	-1.029	-0.994	-0.961	-0.926	-0.890	-0.855	-0.820	-0.784	-0.749	-0.712	-0.676	-0.640	-0.602	-0.566	-0.530	-0.494	-0.458	-0.421	-0.386	-0.351	-0.316	-0.282	-0.249	-0.216	-0.185	-0.154	-0.122	-0.094	-0.065	-0.038	-0.012	0.012	0.036	0.058	0.076	0.094	0.111	0.125	0.138	0.146	0.155	0.161	0.164	0.164	0.162	0.159	0.154	0.145	0.132	0.119	0.102	0.085	0.062	0.039	0.015	-0.012	-0.042	-0.074	-0.106	-0.142	-0.179	-0.216	-0.255	-0.296	-0.338	-0.379	-0.422	-0.466	-0.510	-0.554	-0.598	-0.641	-0.685	-0.728	-0.769	-0.811	-0.851	-0.890	-0.928	-0.962	-0.996	-1.029	-1.059	-1.086	-1.111	-1.135	-1.155	-1.174	-1.189	-1.201	-1.211	-1.218	-1.220	-1.222	-1.221	-1.216	-1.209	-1.199	-1.186	-1.170	-1.152	-1.131	-1.108	-1.081	-1.055	-1.025	-0.994	-0.960	-0.925	-0.888	-0.850	-0.811	-0.772	-0.731	-0.690	-0.649	-0.608	-0.566	-0.525	-0.485	-0.444	-0.405	-0.366	-0.330	-0.294	-0.260	-0.228	-0.198	-0.169	-0.142	-0.120	-0.098	-0.079	-0.062	-0.049	-0.038	-0.030	-0.024	-0.021	-0.021	-0.024	-0.029	-0.036	-0.045	-0.058	-0.071	-0.089	-0.108	-0.129	-0.151	-0.175	-0.202	-0.230	-0.260	-0.290	-0.322	-0.355	-0.386	-0.420	-0.452	-0.485	-0.518	-0.550	-0.582	-0.612	-0.642	-0.671	-0.699	-0.725	-0.751	-0.775	-0.796	-0.818	-0.834	-0.850	-0.864	-0.875	-0.884	-0.891	-0.896	-0.899	-0.898	-0.895	-0.891	-0.882	-0.874	-0.861	-0.848	-0.831	-0.811	-0.791	-0.769	-0.744	-0.718	-0.689	-0.660	-0.629	-0.598	-0.565	-0.531	-0.496	-0.460	-0.425	-0.389	-0.352	-0.316	-0.279	-0.242	-0.206	-0.171	-0.136	-0.102	-0.069	-0.036	-0.006	0.025	0.052	0.080	0.105	0.130	0.152	0.174	0.191	0.208	0.224	0.236	0.246	0.254	0.261	0.265	0.266	0.266	0.261	0.256	0.249	0.238	0.225	0.210	0.192	0.172	0.150	0.126	0.101	0.072	0.041	0.009	-0.025	-0.061	-0.100	-0.139	-0.180	-0.224	-0.268	-0.312	-0.358	-0.404	-0.452	-0.500	-0.549	-0.598	-0.646	-0.695	-0.742	-0.791	-0.840	-0.888	-0.934	-0.978	-1.022	-1.065	-1.106	-1.146	-1.182	-1.220	-1.252	-1.285	-1.315	-1.341	-1.366	-1.388	-1.406	-1.424	-1.436	-1.448	-1.456	-1.460	-1.461	-1.461	-1.456	-1.448	-1.438	-1.422	-1.405	-1.385	-1.362	-1.336	-1.308	-1.278	-1.244	-1.208	-1.170	-1.130	-1.088	-1.045	-1.000	-0.952	-0.905	-0.856	-0.806	-0.758	-0.705	-0.655	-0.604	-0.552	-0.502	-0.451	-0.402	-0.354	-0.308	-0.260	-0.215	-0.174	-0.131	-0.091	-0.054	-0.019	0.015	0.045	0.074	0.100	0.124	0.144	0.162	0.179	0.190	0.201	0.210	0.215	0.219	0.220	0.218	0.214	0.208	0.199	0.188	0.175	0.160	0.145	0.126	0.106	0.085	0.062	0.040	0.015	-0.010	-0.038	-0.065	-0.092	-0.121	-0.151	-0.180	-0.210	-0.241	-0.271	-0.301	-0.331	-0.362	-0.392	-0.421	-0.451	-0.479	-0.507	-0.535	-0.561	-0.588	-0.614	-0.638	-0.661	-0.685	-0.706	-0.728	-0.749	-0.768	-0.786	-0.804	-0.820	-0.834	-0.849	-0.860	-0.872	-0.882	-0.891	-0.899	-0.905	-0.910	-0.912	-0.915	-0.916	-0.916	-0.915	-0.911	-0.908	-0.901	-0.894	-0.885	-0.875	-0.864	-0.850	-0.838	-0.821	-0.804	-0.786	-0.768	-0.746	-0.725	-0.701	-0.678	-0.652	-0.626	-0.599	-0.571	-0.541	-0.512	-0.481	-0.451	-0.420	-0.388	-0.356	-0.326	-0.295	-0.264	-0.234	-0.205	-0.174	-0.145	-0.118	-0.090	-0.064	-0.039	-0.014	0.009	0.030	0.049	0.066	0.082	0.098	0.109	0.120	0.128	0.134	0.138	0.139	0.139	0.135	0.130	0.122	0.114	0.101	0.088	0.071	0.051	0.031	0.009	-0.018	-0.044	-0.074	-0.104	-0.136	-0.170	-0.206	-0.241	-0.279	-0.316	-0.356	-0.396	-0.436	-0.475	-0.516	-0.558	-0.598	-0.638	-0.676	-0.715	-0.754	-0.790	-0.825	-0.860	-0.892	-0.924	-0.952	-0.980	-1.006	-1.029	-1.050	-1.068	-1.084	-1.095	-1.106	-1.114	-1.119	-1.120	-1.119	-1.115	-1.108	-1.099	-1.085	-1.070	-1.051	-1.030	-1.006	-0.982	-0.952	-0.921	-0.889	-0.854	-0.815	-0.774	-0.732	-0.688	-0.642	-0.595	-0.546	-0.495	-0.445	-0.392	-0.340	-0.286	-0.232	-0.178	-0.122	-0.070	-0.015	0.039	0.091	0.144	0.196	0.248	0.296	0.346	0.392	0.438	0.481	0.522	0.561	0.599	0.634	0.668	0.698	0.726	0.751	0.774	0.795	0.812	0.828	0.840	0.850	0.856	0.860	0.861	0.860	0.855	0.848	0.838	0.824	0.810	0.791	0.771	0.749	0.724	0.698	0.669	0.638	0.604	0.570	0.534	0.495	0.455	0.415	0.374	0.330	0.286	0.241	0.198	0.151	0.106	0.061	0.015	-0.031	-0.078	-0.122	-0.168	-0.211	-0.255	-0.298	-0.339	-0.380	-0.419	-0.456	-0.492	-0.529	-0.564	-0.595	-0.625	-0.654	-0.680	-0.705	-0.729	-0.750	-0.768	-0.785	-0.800	-0.812	-0.822	-0.831	-0.839	-0.844	-0.846	-0.848	-0.848	-0.846	-0.841	-0.836	-0.829	-0.820	-0.810	-0.799	-0.785	-0.771	-0.755	-0.740	-0.722	-0.704	-0.685	-0.665	-0.646	-0.625	-0.605	-0.582	-0.561	-0.540	-0.519	-0.499	-0.478	-0.458	-0.436	-0.418	-0.398	-0.378	-0.360	-0.341	-0.325	-0.309	-0.292	-0.279	-0.264	-0.251	-0.239	-0.228	-0.218	-0.209	-0.200	-0.194	-0.188	-0.182	-0.178	-0.175	-0.172	-0.171	-0.170	-0.170	-0.172	-0.174	-0.176	-0.180	-0.184	-0.189	-0.194	-0.199	-0.205	-0.212	-0.218	-0.225	-0.232	-0.240	-0.246	-0.255	-0.261	-0.269	-0.275	-0.282	-0.289	-0.295	-0.301	-0.308	-0.312	-0.318	-0.321	-0.326	-0.329	-0.330	-0.332	-0.332	-0.332	-0.331	-0.330	-0.329	-0.325	-0.321	-0.316	-0.311	-0.304	-0.296	-0.289	-0.280	-0.271	-0.260	-0.248	-0.235	-0.222	-0.210	-0.196	-0.181	-0.166	-0.151	-0.135	-0.118	-0.101	-0.085	-0.068	-0.051	-0.035	-0.018	-0.002	0.014	0.030	0.045	0.059	0.072	0.084	0.096	0.106	0.115	0.124	0.131	0.135	0.139	0.141	0.142	0.141	0.139	0.136	0.130	0.122	0.115	0.105	0.094	0.081	0.066	0.050	0.032	0.014	-0.008	-0.029	-0.051	-0.076	-0.101	-0.126	-0.152	-0.181	-0.209	-0.236	-0.265	-0.295	-0.324	-0.352	-0.381	-0.410	-0.439	-0.466	-0.492	-0.519	-0.542	-0.568	-0.589	-0.611	-0.631	-0.650	-0.666	-0.682	-0.696	-0.709	-0.718	-0.726	-0.732	-0.736	-0.739	-0.741	-0.739	-0.736	-0.730	-0.724	-0.715	-0.704	-0.692	-0.678	-0.662	-0.645	-0.628	-0.609	-0.588	-0.565	-0.541	-0.518	-0.492	-0.466	-0.440	-0.412	-0.385	-0.358	-0.329	-0.301	-0.272	-0.244	-0.215	-0.188	-0.159	-0.130	-0.102	-0.075	-0.048	-0.020	0.006	0.032	0.059	0.084	0.108	0.131	0.155	0.178	0.200	0.221	0.241	0.262	0.281	0.300	0.319	0.335	0.352	0.368	0.384	0.398	0.412	0.425	0.438	0.451	0.461	0.474	0.485	0.495	0.504	0.512	0.521	0.528	0.535	0.541	0.546	0.552	0.556	0.559	0.561	0.562	0.564	0.564	0.562	0.561	0.559	0.556	0.552	0.548	0.542	0.538	0.530	0.522	0.515	0.506	0.496	0.488	0.476	0.466	0.454	0.442	0.430	0.418	0.404	0.390	0.378	0.362	0.349	0.335	0.320	0.305	0.290	0.276	0.261	0.246	0.232	0.219	0.206	0.192	0.181	0.169	0.156	0.145	0.135	0.125	0.115	0.105	0.096	0.089	0.081	0.075	0.069	0.061	0.056	0.052	0.046	0.044	0.039	0.036	0.032	0.030	0.026	0.024	0.022	0.019	0.018	0.015	0.012	0.010	0.008	0.004	0.000	-0.002	-0.008	-0.012	-0.016	-0.021	-0.026	-0.032	-0.038	-0.045	-0.051	-0.059	-0.066	-0.075	-0.082	-0.091	-0.101	-0.112	-0.121	-0.132	-0.144	-0.155	-0.168	-0.179	-0.191	-0.204	-0.216	-0.230	-0.242	-0.255	-0.270	-0.282	-0.296	-0.309	-0.322	-0.335	-0.349	-0.360	-0.374	-0.385	-0.396	-0.408	-0.419	-0.430	-0.440	-0.449	-0.458	-0.465	-0.472	-0.480	-0.485	-0.490	-0.495	-0.499	-0.501	-0.504	-0.506	-0.507	-0.507	-0.506	-0.505	-0.502	-0.500	-0.496	-0.492	-0.486	-0.480	-0.472	-0.464	-0.455	-0.445	-0.435	-0.425	-0.414	-0.401	-0.389	-0.375	-0.361	-0.348	-0.334	-0.319	-0.304	-0.290	-0.274	-0.258	-0.242	-0.226	-0.210	-0.195	-0.179	-0.164	-0.150	-0.134	-0.120	-0.106	-0.092	-0.080	-0.068	-0.055	-0.045	-0.035	-0.025	-0.016	-0.009	-0.002	0.004	0.008	0.011	0.015	0.016	0.016	0.016	0.014	0.011	0.006	0.002	-0.005	-0.011	-0.020	-0.029	-0.039	-0.049	-0.060	-0.072	-0.086	-0.100	-0.114	-0.129	-0.145	-0.160	-0.176	-0.194	-0.211	-0.228	-0.245	-0.261	-0.278	-0.295	-0.310	-0.326	-0.342	-0.356	-0.371	-0.385	-0.398	-0.410	-0.421	-0.430	-0.440	-0.448	-0.455	-0.461	-0.466	-0.469	-0.471	-0.472	-0.472	-0.470	-0.468	-0.462	-0.456	-0.449	-0.440	-0.430	-0.420	-0.406	-0.392	-0.378	-0.361	-0.344	-0.325	-0.305	-0.284	-0.261	-0.238	-0.214	-0.188	-0.162	-0.136	-0.109	-0.081	-0.052	-0.022	0.006	0.036	0.065	0.096	0.126	0.155	0.186	0.215	0.245	0.274	0.304	0.332	0.361	0.389	0.415	0.442	0.469	0.494	0.518	0.541	0.564	0.585	0.606	0.625	0.644	0.661	0.678	0.692	0.706	0.720	0.732	0.742	0.752	0.760	0.768	0.772	0.778	0.780	0.784	0.784	0.785	0.784	0.782	0.779	0.775	0.771	0.765	0.760	0.751	0.744	0.736	0.726	0.718	0.706	0.695	0.684	0.672	0.661	0.648	0.635	0.621	0.609	0.596	0.584	0.570	0.558	0.545	0.532	0.521	0.507	0.498	0.486	0.476	0.466	0.458	0.449	0.441	0.434	0.426	0.420	0.415	0.410	0.405	0.402	0.400	0.398	0.396	0.396	0.396	0.396	0.399	0.401	0.405	0.408	0.411	0.418	0.422	0.428	0.435	0.441	0.449	0.455	0.464	0.472	0.480	0.490	0.499	0.507	0.516	0.525	0.534	0.544	0.552	0.561	0.571	0.579	0.586	0.596	0.604	0.611	0.620	0.628	0.635	0.642	0.649	0.656	0.662	0.669	0.676	0.681	0.689	0.694	0.700	0.705	0.711	0.715	0.721	0.725	0.731	0.735	0.740	0.745	0.749	0.752	0.758	0.761	0.765	0.768	0.772	0.776	0.779	0.781	0.785	0.788	0.789	0.791	0.792	0.794	0.795	0.795	0.795	0.794	0.792	0.790	0.788	0.784	0.780	0.774	0.769	0.761	0.754	0.746	0.738	0.728	0.716	0.705	0.692	0.680	0.665	0.650	0.632	0.616	0.599	0.580	0.560	0.541	0.519	0.499	0.476	0.455	0.434	0.410	0.388	0.365	0.341	0.319	0.296	0.274	0.251	0.230	0.208	0.188	0.168	0.149	0.131	0.115	0.099	0.084	0.070	0.058	0.046	0.036	0.028	0.021	0.016	0.014	0.011	0.011	0.014	0.016	0.021	0.029	0.036	0.046	0.059	0.072	0.088	0.104	0.121	0.140	0.161	0.184	0.205	0.229	0.254	0.280	0.305	0.331	0.359	0.384	0.412	0.440	0.466	0.494	0.521	0.549	0.574	0.599	0.624	0.648	0.669	0.690	0.710	0.729	0.746	0.761	0.776	0.789	0.799	0.809	0.816	0.822	0.826	0.829	0.829	0.828	0.824	0.819	0.812	0.804	0.794	0.782	0.769	0.754	0.739	0.721	0.702	0.684	0.662	0.641	0.619	0.596	0.572	0.548	0.524	0.500	0.474	0.450	0.425	0.401	0.379	0.355	0.332	0.311	0.290	0.270	0.250	0.231	0.215	0.200	0.185	0.172	0.161	0.151	0.145	0.138	0.134	0.131	0.130	0.131	0.132	0.138	0.144	0.150	0.159	0.170	0.182	0.196	0.211	0.228	0.246	0.265	0.285	0.306	0.329	0.351	0.376	0.400	0.426	0.451	0.478	0.502	0.529	0.554	0.580	0.605	0.629	0.654	0.676	0.699	0.720	0.741	0.760	0.778	0.795	0.810	0.824	0.836	0.846	0.856	0.864	0.869	0.872	0.875	0.876	0.874	0.870	0.865	0.859	0.851	0.841	0.829	0.815	0.800	0.785	0.766	0.746	0.726	0.704	0.681	0.658	0.632	0.608	0.581	0.555	0.529	0.500	0.472	0.446	0.418	0.390	0.364	0.336	0.311	0.284	0.260	0.235	0.211	0.189	0.169	0.148	0.129	0.111	0.096	0.081	0.068	0.056	0.046	0.038	0.031	0.026	0.024	0.021	0.022	0.025	0.029	0.034	0.041	0.050	0.060	0.074	0.086	0.101	0.119	0.136	0.155	0.176	0.199	0.222	0.245	0.271	0.296	0.322	0.350	0.379	0.408	0.435	0.464	0.494	0.522	0.551	0.581	0.609	0.638	0.666	0.694	0.720	0.745	0.770	0.794	0.818	0.839	0.861	0.880	0.898	0.915	0.929	0.944	0.956	0.966	0.976	0.984	0.989	0.992	0.994	0.995	0.994	0.990	0.985	0.978	0.968	0.958	0.945	0.930	0.915	0.896	0.878	0.856	0.832	0.809	0.784	0.755	0.726	0.696	0.664	0.631	0.596	0.561	0.526	0.489	0.451	0.411	0.374	0.334	0.292	0.252	0.211	0.171	0.130	0.088	0.048	0.006	-0.034	-0.072	-0.112	-0.151	-0.190	-0.228	-0.262	-0.299	-0.332	-0.366	-0.398	-0.428	-0.458	-0.485	-0.511	-0.535	-0.559	-0.579	-0.598	-0.615	-0.630	-0.642	-0.654	-0.662	-0.670	-0.675	-0.678	-0.680	-0.678	-0.674	-0.669	-0.661	-0.651	-0.640	-0.626	-0.612	-0.595	-0.576	-0.555	-0.534	-0.510	-0.486	-0.459	-0.431	-0.402	-0.372	-0.341	-0.310	-0.276	-0.244	-0.208	-0.174	-0.139	-0.104	-0.069	-0.034	0.004	0.039	0.074	0.109	0.142	0.176	0.209	0.240	0.271	0.301	0.330	0.359	0.385	0.410	0.432	0.455	0.475	0.495	0.511	0.528	0.541	0.554	0.564	0.572	0.579	0.585	0.589	0.590	0.590	0.589	0.585	0.581	0.575	0.568	0.558	0.548	0.535	0.522	0.507	0.492	0.475	0.458	0.439	0.421	0.401	0.381	0.360	0.339	0.319	0.296	0.274	0.251	0.230	0.208	0.186	0.164	0.142	0.121	0.100	0.079	0.059	0.039	0.020	0.000	-0.018	-0.035	-0.052	-0.069	-0.084	-0.098	-0.112	-0.125	-0.139	-0.151	-0.161	-0.171	-0.181	-0.190	-0.200	-0.208	-0.214	-0.220	-0.225	-0.230	-0.234	-0.238	-0.239	-0.241	-0.241	-0.242	-0.241	-0.241	-0.239	-0.236	-0.232	-0.229	-0.224	-0.219	-0.212	-0.206	-0.199	-0.191	-0.184	-0.175	-0.166	-0.156	-0.146	-0.136	-0.125	-0.114	-0.102	-0.091	-0.079	-0.066	-0.055	-0.042	-0.031	-0.020	-0.008	0.005	0.016	0.029	0.040	0.050	0.061	0.071	0.081	0.090	0.099	0.106	0.115	0.121	0.128	0.134	0.139	0.142	0.145	0.146	0.149	0.149	0.149	0.148	0.146	0.144	0.140	0.136	0.131	0.126	0.120	0.114	0.108	0.101	0.092	0.086	0.079	0.071	0.064	0.058	0.049	0.042	0.036	0.031	0.026	0.021	0.018	0.014	0.010	0.009	0.009	0.009	0.010	0.012	0.016	0.021	0.026	0.034	0.041	0.051	0.061	0.074	0.088	0.101	0.116	0.132	0.151	0.170	0.189	0.210	0.230	0.252	0.275	0.298	0.321	0.344	0.369	0.392	0.418	0.441	0.466	0.491	0.515	0.539	0.561	0.585	0.606	0.628	0.648	0.668	0.686	0.704	0.721	0.738	0.751	0.765	0.778	0.789	0.800	0.809	0.816	0.822	0.828	0.831	0.834	0.835	0.835	0.834	0.831	0.829	0.822	0.816	0.811	0.804	0.794	0.784	0.774	0.762	0.751	0.738	0.725	0.710	0.696	0.681	0.668	0.651	0.636	0.620	0.602	0.586	0.570	0.552	0.536	0.519	0.502	0.486	0.470	0.455	0.440	0.424	0.409	0.395	0.381	0.368	0.355	0.344	0.332	0.322	0.312	0.304	0.296	0.289	0.282	0.278	0.274	0.271	0.269	0.268	0.270	0.270	0.274	0.278	0.282	0.289	0.296	0.305	0.315	0.328	0.340	0.354	0.369	0.385	0.404	0.421	0.442	0.462	0.484	0.506	0.531	0.554	0.579	0.604	0.631	0.658	0.685	0.711	0.739	0.766	0.795	0.822	0.850	0.878	0.904	0.931	0.959	0.984	1.009	1.034	1.056	1.079	1.100	1.121	1.141	1.159	1.175	1.190	1.204	1.216	1.228	1.236	1.244	1.249	1.252	1.255	1.254	1.252	1.248	1.241	1.235	1.224	1.212	1.200	1.184	1.168	1.149	1.130	1.108	1.085	1.060	1.035	1.009	0.980	0.951	0.920	0.890	0.859	0.825	0.792	0.758	0.724	0.689	0.655	0.620	0.586	0.551	0.518	0.484	0.451	0.419	0.386	0.358	0.326	0.298	0.271	0.244	0.218	0.192	0.170	0.149	0.128	0.109	0.091	0.075	0.060	0.048	0.036	0.026	0.018	0.010	0.006	0.002	-0.001	-0.001	0.000	0.001	0.005	0.009	0.016	0.022	0.031	0.041	0.051	0.061	0.074	0.088	0.100	0.114	0.129	0.142	0.159	0.172	0.189	0.202	0.219	0.234	0.248	0.262	0.276	0.290	0.302	0.315	0.326	0.339	0.348	0.358	0.365	0.372	0.379	0.384	0.388	0.390	0.391	0.390	0.389	0.386	0.381	0.376	0.370	0.361	0.351	0.340	0.329	0.315	0.300	0.285	0.269	0.251	0.232	0.212	0.192	0.171	0.150	0.126	0.105	0.081	0.058	0.034	0.010	-0.014	-0.038	-0.061	-0.085	-0.110	-0.132	-0.155	-0.176	-0.199	-0.219	-0.239	-0.258	-0.276	-0.294	-0.310	-0.325	-0.338	-0.350	-0.361	-0.371	-0.380	-0.388	-0.394	-0.399	-0.401	-0.402	-0.404	-0.402	-0.399	-0.395	-0.390	-0.382	-0.375	-0.366	-0.355	-0.345	-0.331	-0.319	-0.304	-0.289	-0.272	-0.256	-0.239	-0.220	-0.201	-0.181	-0.161	-0.142	-0.122	-0.101	-0.082	-0.061	-0.041	-0.021	-0.001	0.018	0.038	0.056	0.075	0.092	0.111	0.128	0.144	0.160	0.175	0.189	0.202	0.215	0.228	0.238	0.248	0.256	0.264	0.270	0.276	0.281	0.285	0.288	0.290	0.291	0.291	0.290	0.288	0.284	0.280	0.275	0.269	0.261	0.252	0.245	0.235	0.224	0.212	0.200	0.188	0.174	0.160	0.145	0.130	0.114	0.098	0.081	0.064	0.045	0.029	0.011	-0.009	-0.026	-0.045	-0.062	-0.081	-0.100	-0.118	-0.135	-0.151	-0.169	-0.185	-0.200	-0.215	-0.230	-0.244	-0.258	-0.269	-0.281	-0.291	-0.301	-0.309	-0.316	-0.322	-0.326	-0.330	-0.332	-0.332	-0.331	-0.330	-0.326	-0.321	-0.314	-0.308	-0.298	-0.288	-0.276	-0.262	-0.248	-0.231	-0.214	-0.195	-0.176	-0.154	-0.132	-0.108	-0.084	-0.059	-0.032	-0.006	0.021	0.050	0.079	0.109	0.139	0.168	0.198	0.229	0.259	0.289	0.319	0.349	0.379	0.409	0.436	0.466	0.492	0.521	0.548	0.574	0.600	0.624	0.648	0.671	0.694	0.714	0.735	0.754	0.774	0.790	0.808	0.822	0.836	0.850	0.862	0.874	0.884	0.895	0.902	0.911	0.918	0.922	0.929	0.932	0.938	0.940	0.942	0.944	0.944	0.945	0.944	0.942	0.941	0.940	0.936	0.934	0.930	0.925	0.922	0.918	0.912	0.909	0.902	0.899	0.894	0.888	0.884	0.878	0.874	0.869	0.865	0.861	0.856	0.854	0.850	0.846	0.845	0.842	0.842	0.841	0.841	0.842	0.844	0.846	0.849	0.852	0.859	0.864	0.870	0.878	0.886	0.896	0.905	0.918	0.929	0.942	0.958	0.972	0.989	1.008	1.026	1.045	1.068	1.089	1.111	1.135	1.160	1.185	1.211	1.238	1.266	1.295	1.324	1.354	1.385	1.416	1.448	1.479	1.510	1.542	1.575	1.606	1.639	1.671	1.704	1.736	1.768	1.799	1.829	1.859	1.889	1.918	1.945	1.972	1.998	2.024	2.047	2.070	2.092	2.112	2.132	2.150	2.168	2.181	2.195	2.208	2.218	2.226	2.235	2.240	2.244	2.246	2.246	2.246	2.244	2.240	2.235	2.228	2.219	2.209	2.198	2.185	2.171	2.156	2.139	2.122	2.104	2.085	2.065	2.045	2.024	2.002	1.980	1.958	1.936	1.914	1.891	1.870	1.850	1.829	1.810	1.791	1.772	1.755	1.739	1.725	1.711	1.699	1.689	1.679	1.671	1.665	1.661	1.658	1.658	1.660	1.661	1.666	1.672	1.681	1.691	1.704	1.716	1.732	1.749	1.766	1.785	1.808	1.830	1.851	1.876	1.902	1.929	1.955	1.982	2.011	2.040	2.068	2.096	2.125	2.152	2.180	2.208	2.234	2.259	2.285	2.310	2.332	2.355	2.375	2.394	2.411	2.429	2.444	2.458	2.469	2.479	2.488	2.492	2.499	2.500	2.501	2.501	2.499	2.495	2.490	2.482	2.474	2.464	2.452	2.439	2.424	2.409	2.391	2.374	2.356	2.335	2.315	2.295	2.272	2.251	2.230	2.208	2.186	2.164	2.141	2.120	2.099	2.078	2.056	2.036	2.018	2.000	1.981	1.965	1.949	1.935	1.921	1.909	1.898	1.888	1.879	1.871	1.865	1.859	1.856	1.854	1.854	1.855	1.856	1.861	1.866	1.872	1.880	1.889	1.900	1.912	1.926	1.941	1.958	1.975	1.994	2.014	2.034	2.056	2.080	2.105	2.130	2.156	2.184	2.212	2.240	2.270	2.300	2.331	2.362	2.396	2.429	2.461	2.494	2.528	2.562	2.596	2.631	2.665	2.699	2.732	2.766	2.800	2.831	2.864	2.898	2.928	2.958	2.988	3.016	3.044	3.071	3.098	3.122	3.146	3.168	3.189	3.208	3.226	3.242	3.259	3.272	3.285	3.296	3.305	3.312	3.318	3.322	3.325	3.326	3.325	3.322	3.319	3.314	3.308	3.299	3.289	3.278	3.266	3.254	3.239	3.225	3.208	3.190	3.172	3.154	3.135	3.115	3.095	3.075	3.054	3.032	3.010	2.989	2.968	2.945	2.922	2.900	2.879	2.856	2.836	2.815	2.794	2.774	2.754	2.735	2.716	2.699	2.681	2.664	2.648	2.631	2.615	2.601	2.589	2.575	2.562	2.550	2.539	2.529	2.518	2.509	2.499	2.490	2.482	2.475	2.470	2.462	2.458	2.451	2.446	2.442	2.439	2.435	2.434	2.430	2.429	2.428	2.426	2.425	2.425	2.424	2.424	2.422	2.424	2.422	2.422	2.421	2.420	2.419	2.420	2.418	2.416	2.415	2.412	2.411	2.410	2.406	2.402	2.399	2.395	2.391	2.385	2.379	2.374	2.366	2.359	2.349	2.340	2.330	2.321	2.310	2.296	2.285	2.271	2.258	2.244	2.229	2.214	2.199	2.181	2.166	2.149	2.131	2.114	2.098	2.080	2.062	2.045	2.027	2.010	1.994	1.979	1.962	1.948	1.934	1.920	1.908	1.896	1.886	1.878	1.870	1.864	1.860	1.856	1.855	1.856	1.859	1.862	1.869	1.876	1.886	1.899	1.914	1.930	1.949	1.969	1.991	2.018	2.044	2.072	2.104	2.136	2.170	2.205	2.242	2.281	2.321	2.362	2.404	2.449	2.491	2.536	2.581	2.626	2.672	2.719	2.765	2.810	2.855	2.900	2.944	2.988	3.029	3.070	3.110	3.148	3.184	3.219	3.251	3.281	3.310	3.336	3.360	3.381	3.399	3.416	3.429	3.439	3.446	3.451	3.454	3.452	3.449	3.442	3.434	3.421	3.405	3.389	3.369	3.346	3.320	3.294	3.264	3.231	3.199	3.162	3.125	3.086	3.046	3.002	2.961	2.916	2.871	2.826	2.780	2.734	2.688	2.640	2.594	2.548	2.501	2.456	2.411	2.369	2.326	2.286	2.245	2.206	2.169	2.134	2.099	2.068	2.038	2.009	1.982	1.959	1.938	1.918	1.900	1.885	1.872	1.862	1.854	1.849	1.845	1.844	1.844	1.846	1.852	1.859	1.868	1.879	1.891	1.906	1.922	1.939	1.958	1.978	1.999	2.021	2.044	2.068	2.092	2.118	2.142	2.168	2.192	2.219	2.244	2.268	2.292	2.316	2.339	2.360	2.381	2.400	2.420	2.436	2.452	2.466	2.480	2.492	2.501	2.510	2.516	2.521	2.525	2.525	2.525	2.522	2.519	2.512	2.505	2.495	2.482	2.470	2.455	2.439	2.421	2.400	2.379	2.356	2.331	2.306	2.280	2.251	2.222	2.192	2.161	2.129	2.098	2.064	2.030	1.995	1.960	1.926	1.890	1.856	1.820	1.786	1.752	1.718	1.685	1.651	1.619	1.586	1.556	1.525	1.495	1.468	1.440	1.414	1.389	1.365	1.344	1.324	1.304	1.288	1.271	1.256	1.244	1.232	1.221	1.214	1.208	1.204	1.200	1.199	1.199	1.201	1.204	1.210	1.216	1.225	1.234	1.246	1.259	1.274	1.290	1.308	1.326	1.346	1.368	1.390	1.414	1.439	1.464	1.491	1.520	1.549	1.578	1.608	1.636	1.668	1.700	1.731	1.762	1.795	1.828	1.860	1.891	1.924	1.956	1.988	2.020	2.050	2.080	2.110	2.140	2.168	2.194	2.221	2.246	2.270	2.294	2.315	2.335	2.355	2.371	2.388	2.402	2.415	2.428	2.438	2.445	2.452	2.456	2.459	2.461	2.460	2.456	2.451	2.446	2.436	2.426	2.412	2.400	2.382	2.364	2.345	2.322	2.300	2.275	2.249	2.221	2.191	2.160	2.128	2.094	2.059	2.022	1.985	1.948	1.909	1.869	1.830	1.789	1.749	1.706	1.665	1.625	1.584	1.544	1.504	1.464	1.425	1.386	1.349	1.314	1.278	1.244	1.212	1.180	1.151	1.122	1.098	1.074	1.050	1.029	1.010	0.994	0.979	0.966	0.956	0.946	0.941	0.936	0.934	0.935	0.936	0.941	0.946	0.955	0.964	0.975	0.989	1.002	1.019	1.035	1.055	1.074	1.095	1.116	1.139	1.161	1.184	1.209	1.232	1.256	1.280	1.304	1.328	1.350	1.372	1.392	1.414	1.432	1.450	1.469	1.484	1.498	1.511	1.522	1.532	1.540	1.546	1.550	1.552	1.554	1.551	1.548	1.542	1.535	1.526	1.516	1.502	1.490	1.472	1.456	1.436	1.418	1.394	1.371	1.348	1.321	1.295	1.268	1.239	1.211	1.181	1.152	1.121	1.091	1.061	1.031	1.001	0.972	0.944	0.914	0.886	0.860	0.834	0.809	0.784	0.761	0.739	0.718	0.700	0.682	0.665	0.651	0.638	0.626	0.615	0.608	0.600	0.595	0.592	0.591	0.591	0.591	0.595	0.600	0.606	0.614	0.624	0.634	0.646	0.659	0.672	0.689	0.705	0.722	0.741	0.760	0.781	0.801	0.822	0.844	0.866	0.889	0.911	0.935	0.959	0.981	1.005	1.029	1.051	1.072	1.095	1.116	1.138	1.158	1.176	1.196	1.215	1.232	1.249	1.264	1.280	1.292	1.305	1.316	1.326	1.336	1.344	1.349	1.355	1.358	1.360	1.362	1.361	1.360	1.356	1.351	1.346	1.339	1.330	1.320	1.308	1.295	1.281	1.266	1.250	1.231	1.211	1.191	1.169	1.146	1.122	1.099	1.072	1.046	1.020	0.991	0.964	0.934	0.905	0.875	0.844	0.814	0.782	0.751	0.720	0.690	0.659	0.629	0.598	0.569	0.539	0.511	0.482	0.455	0.428	0.401	0.376	0.352	0.329	0.308	0.285	0.266	0.246	0.229	0.212	0.198	0.184	0.171	0.160	0.150	0.141	0.135	0.129	0.125	0.121	0.119	0.119	0.119	0.120	0.124	0.128	0.131	0.138	0.142	0.150	0.159	0.166	0.176	0.185	0.195	0.205	0.215	0.225	0.235	0.245	0.255	0.265	0.274	0.282	0.291	0.299	0.305	0.311	0.318	0.321	0.324	0.328	0.328	0.328	0.326	0.322	0.319	0.312	0.305	0.296	0.288	0.275	0.262	0.248	0.231	0.214	0.194	0.172	0.150	0.126	0.100	0.074	0.045	0.016	-0.014	-0.046	-0.079	-0.112	-0.146	-0.181	-0.219	-0.254	-0.291	-0.330	-0.368	-0.406	-0.444	-0.481	-0.520	-0.559	-0.595	-0.632	-0.669	-0.704	-0.739	-0.771	-0.804	-0.836	-0.866	-0.894	-0.921	-0.948	-0.970	-0.992	-1.012	-1.031	-1.046	-1.061	-1.072	-1.082	-1.091	-1.096	-1.100	-1.100	-1.100	-1.096	-1.091	-1.084	-1.074	-1.061	-1.048	-1.031	-1.014	-0.994	-0.974	-0.950	-0.926	-0.899	-0.872	-0.844	-0.814	-0.784	-0.751	-0.720	-0.686	-0.654	-0.620	-0.586	-0.551	-0.518	-0.484	-0.450	-0.418	-0.384	-0.351	-0.320	-0.289	-0.260	-0.230	-0.202	-0.175	-0.150	-0.126	-0.105	-0.082	-0.065	-0.046	-0.030	-0.016	-0.004	0.008	0.016	0.024	0.030	0.034	0.035	0.036	0.035	0.032	0.028	0.022	0.015	0.006	-0.004	-0.015	-0.028	-0.041	-0.056	-0.072	-0.089	-0.108	-0.126	-0.145	-0.165	-0.186	-0.206	-0.228	-0.250	-0.271	-0.292	-0.315	-0.336	-0.358	-0.379	-0.400	-0.421	-0.441	-0.461	-0.481	-0.500	-0.519	-0.536	-0.552	-0.569	-0.584	-0.599	-0.612	-0.625	-0.635	-0.648	-0.656	-0.665	-0.674	-0.680	-0.686	-0.692	-0.698	-0.700	-0.702	-0.704	-0.706	-0.706	-0.705	-0.702	-0.701	-0.699	-0.695	-0.690	-0.685	-0.680	-0.675	-0.670	-0.664	-0.656	-0.650	-0.645	-0.639	-0.631	-0.625	-0.620	-0.614	-0.609	-0.602	-0.599	-0.595	-0.591	-0.588	-0.585	-0.582	-0.581	-0.581	-0.580	-0.581	-0.582	-0.585	-0.589	-0.591	-0.598	-0.602	-0.609	-0.616	-0.625	-0.635	-0.645	-0.656	-0.669	-0.680	-0.694	-0.709	-0.724	-0.739	-0.756	-0.772	-0.790	-0.808	-0.826	-0.845	-0.864	-0.882	-0.902	-0.921	-0.941	-0.960	-0.980	-0.999	-1.018	-1.036	-1.054	-1.072	-1.090	-1.106	-1.122	-1.139	-1.154	-1.168	-1.181	-1.192	-1.204	-1.214	-1.224	-1.231	-1.238	-1.244	-1.248	-1.251	-1.252	-1.252	-1.254	-1.251	-1.248	-1.244	-1.238	-1.230	-1.222	-1.214	-1.202	-1.191	-1.178	-1.162	-1.148	-1.131	-1.114	-1.095	-1.075	-1.054	-1.032	-1.010	-0.986	-0.964	-0.940	-0.914	-0.889	-0.862	-0.838	-0.811	-0.784	-0.758	-0.730	-0.704	-0.676	-0.650	-0.624	-0.598	-0.571	-0.545	-0.520	-0.496	-0.472	-0.449	-0.426	-0.404	-0.382	-0.362	-0.344	-0.325	-0.308	-0.291	-0.276	-0.262	-0.249	-0.236	-0.225	-0.215	-0.206	-0.199	-0.194	-0.188	-0.185	-0.182	-0.181	-0.181	-0.182	-0.185	-0.189	-0.194	-0.200	-0.208	-0.214	-0.224	-0.234	-0.245	-0.256	-0.269	-0.282	-0.298	-0.312	-0.329	-0.346	-0.364	-0.381	-0.400	-0.420	-0.439	-0.459	-0.479	-0.499	-0.521	-0.541	-0.562	-0.584	-0.605	-0.626	-0.648	-0.669	-0.688	-0.708	-0.728	-0.748	-0.766	-0.785	-0.804	-0.820	-0.835	-0.850	-0.865	-0.879	-0.890	-0.901	-0.911	-0.921	-0.929	-0.935	-0.940	-0.945	-0.948	-0.949	-0.949	-0.948	-0.945	-0.941	-0.935	-0.929	-0.921	-0.910	-0.900	-0.886	-0.872	-0.856	-0.840	-0.821	-0.802	-0.781	-0.759	-0.736	-0.712	-0.689	-0.661	-0.636	-0.609	-0.581	-0.551	-0.522	-0.494	-0.464	-0.432	-0.404	-0.374	-0.344	-0.315	-0.285	-0.256	-0.229	-0.201	-0.175	-0.150	-0.125	-0.100	-0.078	-0.056	-0.036	-0.018	0.000	0.015	0.030	0.042	0.052	0.062	0.070	0.075	0.080	0.082	0.084	0.082	0.079	0.076	0.070	0.062	0.054	0.045	0.032	0.019	0.005	-0.010	-0.026	-0.044	-0.062	-0.080	-0.100	-0.120	-0.140	-0.160	-0.180	-0.200	-0.220	-0.240	-0.260	-0.279	-0.296	-0.315	-0.331	-0.348	-0.361	-0.376	-0.388	-0.398	-0.408	-0.415	-0.421	-0.426	-0.429	-0.430	-0.430	-0.430	-0.425	-0.420	-0.411	-0.402	-0.391	-0.379	-0.364	-0.348	-0.330	-0.310	-0.289	-0.265	-0.242	-0.216	-0.190	-0.161	-0.132	-0.101	-0.071	-0.039	-0.006	0.028	0.061	0.098	0.132	0.168	0.202	0.238	0.272	0.308	0.342	0.378	0.411	0.446	0.479	0.511	0.544	0.575	0.605	0.634	0.661	0.689	0.715	0.740	0.764	0.786	0.808	0.828	0.846	0.862	0.879	0.894	0.908	0.919	0.929	0.938	0.944	0.950	0.955	0.959	0.961	0.962	0.962	0.962	0.959	0.956	0.951	0.946	0.940	0.932	0.924	0.916	0.906	0.896	0.885	0.874	0.862	0.851	0.839	0.825	0.812	0.800	0.788	0.776	0.762	0.751	0.738	0.726	0.715	0.704	0.694	0.682	0.672	0.664	0.656	0.648	0.641	0.634	0.628	0.622	0.618	0.615	0.611	0.609	0.608	0.606	0.608	0.608	0.610	0.612	0.616	0.621	0.626	0.632	0.639	0.645	0.654	0.662	0.671	0.680	0.690	0.701	0.711	0.722	0.735	0.746	0.759	0.771	0.782	0.795	0.806	0.819	0.831	0.842	0.855	0.866	0.878	0.889	0.899	0.909	0.920	0.928	0.936	0.944	0.951	0.959	0.965	0.970	0.975	0.979	0.984	0.986	0.989	0.990	0.989	0.989	0.988	0.986	0.984	0.980	0.975	0.971	0.965	0.959	0.950	0.942	0.934	0.924	0.914	0.902	0.891	0.880	0.866	0.854	0.840	0.826	0.810	0.796	0.780	0.764	0.748	0.731	0.714	0.698	0.680	0.662	0.646	0.628	0.610	0.592	0.576	0.559	0.541	0.525	0.510	0.494	0.478	0.464	0.449	0.436	0.422	0.411	0.399	0.388	0.378	0.369	0.360	0.351	0.344	0.339	0.334	0.329	0.326	0.324	0.324	0.324	0.326	0.329	0.332	0.336	0.344	0.349	0.358	0.366	0.376	0.388	0.399	0.412	0.425	0.440	0.454	0.471	0.486	0.504	0.520	0.539	0.558	0.575	0.595	0.614	0.632	0.651	0.670	0.689	0.708	0.726	0.744	0.760	0.778	0.794	0.809	0.822	0.836	0.849	0.860	0.871	0.880	0.889	0.895	0.901	0.906	0.909	0.910	0.910	0.910	0.908	0.902	0.898	0.892	0.884	0.874	0.864	0.852	0.840	0.826	0.810	0.794	0.778	0.759	0.740	0.721	0.700	0.680	0.659	0.638	0.616	0.594	0.571	0.550	0.529	0.507	0.486	0.466	0.448	0.429	0.410	0.394	0.378	0.362	0.349	0.336	0.325	0.316	0.309	0.302	0.299	0.295	0.295	0.295	0.299	0.302	0.309	0.316	0.326	0.338	0.352	0.368	0.384	0.402	0.424	0.445	0.468	0.492	0.519	0.545	0.572	0.602	0.631	0.662	0.694	0.725	0.758	0.790	0.824	0.856	0.889	0.921	0.952	0.985	1.014	1.044	1.074	1.101	1.129	1.155	1.179	1.202	1.225	1.244	1.262	1.280	1.295	1.308	1.320	1.330	1.336	1.342	1.346	1.349	1.348	1.345	1.341	1.335	1.326	1.315	1.302	1.289	1.274	1.256	1.238	1.216	1.194	1.170	1.145	1.119	1.091	1.062	1.032	1.001	0.970	0.938	0.902	0.869	0.834	0.799	0.764	0.728	0.691	0.655	0.619	0.582	0.548	0.511	0.476	0.440	0.405	0.370	0.336	0.302	0.271	0.239	0.208	0.176	0.148	0.118	0.090	0.064	0.039	0.015	-0.009	-0.030	-0.051	-0.071	-0.089	-0.106	-0.122	-0.138	-0.150	-0.161	-0.171	-0.179	-0.185	-0.191	-0.195	-0.198	-0.198	-0.196	-0.195	-0.191	-0.185	-0.179	-0.171	-0.162	-0.151	-0.139	-0.125	-0.110	-0.094	-0.078	-0.059	-0.039	-0.019	0.002	0.024	0.046	0.070	0.094	0.118	0.142	0.169	0.194	0.219	0.244	0.269	0.295	0.319	0.344	0.368	0.391	0.415	0.436	0.458	0.479	0.498	0.516	0.534	0.549	0.564	0.576	0.588	0.598	0.606	0.614	0.619	0.622	0.625	0.625	0.625	0.621	0.618	0.611	0.604	0.595	0.584	0.572	0.558	0.544	0.526	0.509	0.490	0.470	0.448	0.426	0.402	0.379	0.354	0.328	0.302	0.275	0.248	0.220	0.192	0.164	0.136	0.108	0.079	0.050	0.022	-0.005	-0.032	-0.059	-0.085	-0.111	-0.136	-0.161	-0.185	-0.208	-0.231	-0.252	-0.272	-0.292	-0.311	-0.330	-0.346	-0.362	-0.378	-0.391	-0.405	-0.418	-0.429	-0.438	-0.446	-0.455	-0.462	-0.469	-0.474	-0.479	-0.482	-0.484	-0.486	-0.486	-0.486	-0.485	-0.484	-0.480	-0.476	-0.472	-0.468	-0.461	-0.455	-0.449	-0.441	-0.432	-0.425	-0.415	-0.405	-0.395	-0.385	-0.374	-0.362	-0.351	-0.339	-0.328	-0.316	-0.304	-0.292	-0.279	-0.268	-0.255	-0.244	-0.232	-0.220	-0.210	-0.199	-0.189	-0.179	-0.169	-0.160	-0.152	-0.145	-0.138	-0.132	-0.126	-0.121	-0.118	-0.115	-0.114	-0.111	-0.111	-0.111	-0.111	-0.115	-0.116	-0.120	-0.125	-0.130	-0.136	-0.142	-0.150	-0.159	-0.168	-0.176	-0.188	-0.198	-0.209	-0.220	-0.231	-0.242	-0.254	-0.266	-0.279	-0.290	-0.301	-0.311	-0.322	-0.332	-0.342	-0.352	-0.360	-0.368	-0.375	-0.381	-0.386	-0.392	-0.396	-0.398	-0.400	-0.399	-0.398	-0.396	-0.392	-0.388	-0.381	-0.375	-0.365	-0.355	-0.345	-0.332	-0.320	-0.304	-0.290	-0.272	-0.255	-0.236	-0.216	-0.195	-0.174	-0.151	-0.129	-0.106	-0.082	-0.059	-0.034	-0.010	0.014	0.040	0.064	0.089	0.111	0.136	0.160	0.182	0.205	0.226	0.248	0.266	0.285	0.302	0.318	0.334	0.346	0.359	0.371	0.380	0.389	0.395	0.400	0.404	0.405	0.405	0.405	0.401	0.396	0.390	0.384	0.374	0.362	0.350	0.338	0.321	0.305	0.288	0.268	0.248	0.226	0.205	0.181	0.158	0.134	0.109	0.084	0.058	0.031	0.005	-0.021	-0.048	-0.074	-0.101	-0.128	-0.152	-0.178	-0.201	-0.225	-0.248	-0.269	-0.290	-0.309	-0.328	-0.345	-0.361	-0.375	-0.388	-0.399	-0.409	-0.416	-0.422	-0.429	-0.431	-0.432	-0.432	-0.431	-0.426	-0.422	-0.415	-0.406	-0.395	-0.384	-0.371	-0.356	-0.339	-0.321	-0.301	-0.281	-0.259	-0.236	-0.211	-0.186	-0.161	-0.135	-0.108	-0.079	-0.051	-0.022	0.006	0.035	0.064	0.091	0.120	0.148	0.176	0.202	0.229	0.254	0.279	0.302	0.325	0.346	0.366	0.385	0.402	0.419	0.432	0.445	0.455	0.465	0.471	0.476	0.480	0.480	0.480	0.476	0.471	0.464	0.454	0.442	0.429	0.412	0.395	0.375	0.352	0.328	0.301	0.272	0.241	0.209	0.174	0.138	0.098	0.058	0.016	-0.028	-0.072	-0.119	-0.168	-0.216	-0.268	-0.319	-0.371	-0.424	-0.478	-0.534	-0.589	-0.645	-0.701	-0.758	-0.814	-0.870	-0.928	-0.982	-1.038	-1.094	-1.149	-1.204	-1.256	-1.309	-1.360	-1.409	-1.459	-1.506	-1.551	-1.595	-1.639	-1.680	-1.719	-1.755	-1.791	-1.824	-1.855	-1.884	-1.910	-1.936	-1.958	-1.978	-1.995	-2.010	-2.024	-2.034	-2.042	-2.047	-2.052	-2.054	-2.054	-2.050	-2.045	-2.040	-2.030	-2.020	-2.007	-1.994	-1.979	-1.961	-1.944	-1.924	-1.902	-1.880	-1.858	-1.832	-1.808	-1.782	-1.756	-1.730	-1.702	-1.675	-1.649	-1.622	-1.595	-1.568	-1.541	-1.515	-1.490	-1.465	-1.441	-1.419	-1.396	-1.376	-1.356	-1.339	-1.321	-1.305	-1.291	-1.279	-1.268	-1.260	-1.251	-1.246	-1.242	-1.240	-1.239	-1.241	-1.245	-1.250	-1.258	-1.266	-1.278	-1.290	-1.304	-1.320	-1.338	-1.358	-1.378	-1.400	-1.424	-1.450	-1.476	-1.505	-1.536	-1.566	-1.599	-1.631	-1.665	-1.700	-1.735	-1.771	-1.808	-1.845	-1.882	-1.920	-1.956	-1.994	-2.033	-2.069	-2.105	-2.141	-2.178	-2.211	-2.245	-2.279	-2.310	-2.341	-2.371	-2.399	-2.426	-2.452	-2.476	-2.499	-2.520	-2.539	-2.555	-2.571	-2.584	-2.596	-2.604	-2.612	-2.618	-2.620	-2.622	-2.621	-2.619	-2.614	-2.609	-2.600	-2.589	-2.578	-2.565	-2.549	-2.534	-2.515	-2.496	-2.475	-2.454	-2.431	-2.408	-2.384	-2.359	-2.334	-2.308	-2.281	-2.256	-2.231	-2.205	-2.180	-2.155	-2.131	-2.108	-2.085	-2.064	-2.042	-2.025	-2.006	-1.990	-1.976	-1.962	-1.951	-1.940	-1.934	-1.926	-1.921	-1.920	-1.919	-1.920	-1.922	-1.926	-1.934	-1.941	-1.951	-1.964	-1.978	-1.992	-2.010	-2.027	-2.046	-2.068	-2.089	-2.111	-2.134	-2.158	-2.182	-2.206	-2.231	-2.256	-2.281	-2.305	-2.329	-2.354	-2.378	-2.400	-2.420	-2.442	-2.461	-2.480	-2.496	-2.512	-2.528	-2.540	-2.550	-2.560	-2.568	-2.572	-2.578	-2.580	-2.581	-2.580	-2.576	-2.571	-2.565	-2.556	-2.546	-2.534	-2.520	-2.505	-2.489	-2.470	-2.451	-2.430	-2.409	-2.385	-2.361	-2.335	-2.310	-2.282	-2.255	-2.228	-2.199	-2.169	-2.139	-2.110	-2.080	-2.051	-2.021	-1.991	-1.962	-1.934	-1.906	-1.879	-1.852	-1.826	-1.801	-1.776	-1.752	-1.730	-1.708	-1.686	-1.668	-1.648	-1.630	-1.614	-1.599	-1.584	-1.570	-1.559	-1.549	-1.539	-1.531	-1.525	-1.519	-1.515	-1.511	-1.509	-1.510	-1.510	-1.512	-1.515	-1.520	-1.525	-1.531	-1.539	-1.548	-1.556	-1.568	-1.579	-1.591	-1.605	-1.620	-1.636	-1.651	-1.669	-1.686	-1.704	-1.724	-1.742	-1.762	-1.782	-1.802	-1.822	-1.844	-1.865	-1.886	-1.908	-1.928	-1.948	-1.968	-1.989	-2.007	-2.026	-2.045	-2.062	-2.080	-2.095	-2.110	-2.124	-2.138	-2.150	-2.161	-2.172	-2.182	-2.189	-2.196	-2.201	-2.205	-2.208	-2.208	-2.208	-2.205	-2.201	-2.196	-2.189	-2.181	-2.172	-2.160	-2.149	-2.134	-2.120	-2.104	-2.086	-2.068	-2.047	-2.026	-2.004	-1.980	-1.956	-1.931	-1.906	-1.879	-1.852	-1.824	-1.796	-1.769	-1.739	-1.710	-1.682	-1.654	-1.625	-1.598	-1.569	-1.541	-1.515	-1.489	-1.462	-1.438	-1.414	-1.390	-1.368	-1.346	-1.325	-1.306	-1.289	-1.272	-1.258	-1.245	-1.234	-1.224	-1.216	-1.209	-1.205	-1.202	-1.201	-1.204	-1.206	-1.210	-1.218	-1.228	-1.238	-1.250	-1.264	-1.280	-1.298	-1.318	-1.339	-1.361	-1.386	-1.411	-1.439	-1.468	-1.498	-1.529	-1.560	-1.592	-1.628	-1.662	-1.698	-1.734	-1.771	-1.808	-1.845	-1.881	-1.919	-1.955	-1.990	-2.025	-2.061	-2.095	-2.128	-2.161	-2.191	-2.221	-2.250	-2.276	-2.301	-2.325	-2.349	-2.369	-2.386	-2.402	-2.416	-2.429	-2.439	-2.446	-2.451	-2.455	-2.455	-2.454	-2.451	-2.445	-2.438	-2.428	-2.416	-2.401	-2.386	-2.369	-2.349	-2.328	-2.306	-2.281	-2.255	-2.229	-2.200	-2.172	-2.142	-2.114	-2.081	-2.051	-2.019	-1.988	-1.955	-1.924	-1.892	-1.860	-1.830	-1.800	-1.770	-1.741	-1.712	-1.686	-1.660	-1.635	-1.611	-1.589	-1.569	-1.548	-1.529	-1.512	-1.498	-1.482	-1.470	-1.459	-1.450	-1.444	-1.438	-1.432	-1.430	-1.428	-1.429	-1.430	-1.434	-1.439	-1.445	-1.452	-1.461	-1.471	-1.482	-1.495	-1.508	-1.521	-1.536	-1.552	-1.570	-1.586	-1.605	-1.624	-1.644	-1.664	-1.686	-1.708	-1.729	-1.751	-1.772	-1.796	-1.820	-1.842	-1.866	-1.889	-1.912	-1.936	-1.960	-1.982	-2.005	-2.027	-2.049	-2.070	-2.091	-2.111	-2.132	-2.151	-2.170	-2.189	-2.206	-2.221	-2.238	-2.254	-2.266	-2.279	-2.292	-2.304	-2.314	-2.321	-2.329	-2.335	-2.340	-2.342	-2.345	-2.348	-2.346	-2.344	-2.341	-2.336	-2.330	-2.322	-2.314	-2.305	-2.294	-2.282	-2.269	-2.254	-2.240	-2.222	-2.205	-2.188	-2.169	-2.149	-2.129	-2.109	-2.089	-2.068	-2.047	-2.025	-2.005	-1.984	-1.964	-1.944	-1.924	-1.905	-1.888	-1.870	-1.852	-1.839	-1.824	-1.811	-1.800	-1.790	-1.781	-1.775	-1.770	-1.765	-1.764	-1.762	-1.764	-1.766	-1.771	-1.779	-1.788	-1.796	-1.809	-1.821	-1.836	-1.852	-1.870	-1.889	-1.909	-1.931	-1.954	-1.979	-2.002	-2.029	-2.055	-2.082	-2.110	-2.139	-2.168	-2.195	-2.225	-2.254	-2.281	-2.310	-2.338	-2.365	-2.390	-2.416	-2.440	-2.462	-2.485	-2.505	-2.524	-2.540	-2.556	-2.569	-2.581	-2.592	-2.600	-2.606	-2.611	-2.614	-2.614	-2.612	-2.609	-2.604	-2.595	-2.585	-2.574	-2.559	-2.544	-2.525	-2.505	-2.484	-2.461	-2.435	-2.408	-2.380	-2.350	-2.319	-2.285	-2.252	-2.218	-2.181	-2.145	-2.109	-2.071	-2.033	-1.994	-1.956	-1.918	-1.879	-1.841	-1.802	-1.765	-1.729	-1.692	-1.656	-1.621	-1.588	-1.556	-1.524	-1.494	-1.465	-1.438	-1.411	-1.388	-1.365	-1.345	-1.326	-1.308	-1.292	-1.280	-1.268	-1.259	-1.250	-1.245	-1.241	-1.239	-1.240	-1.241	-1.246	-1.251	-1.259	-1.270	-1.281	-1.294	-1.310	-1.326	-1.345	-1.364	-1.385	-1.408	-1.430	-1.455	-1.481	-1.506	-1.534	-1.562	-1.590	-1.620	-1.650	-1.680	-1.710	-1.741	-1.772	-1.802	-1.832	-1.864	-1.894	-1.924	-1.952	-1.980	-2.009	-2.035	-2.061	-2.086	-2.110	-2.132	-2.155	-2.175	-2.196	-2.215	-2.231	-2.248	-2.262	-2.275	-2.286	-2.296	-2.305	-2.312	-2.318	-2.321	-2.324	-2.325	-2.325	-2.324	-2.321	-2.316	-2.310	-2.302	-2.294	-2.284	-2.272	-2.260	-2.246	-2.231	-2.215	-2.199	-2.181	-2.164	-2.145	-2.125	-2.104	-2.082	-2.060	-2.038	-2.015	-1.991	-1.968	-1.942	-1.919	-1.894	-1.870	-1.844	-1.820	-1.795	-1.771	-1.746	-1.722	-1.698	-1.675	-1.651	-1.631	-1.610	-1.590	-1.570	-1.551	-1.534	-1.518	-1.502	-1.489	-1.475	-1.465	-1.455	-1.445	-1.439	-1.434	-1.430	-1.429	-1.429	-1.430	-1.432	-1.438	-1.445	-1.455	-1.464	-1.476	-1.491	-1.508	-1.525	-1.545	-1.565	-1.590	-1.614	-1.639	-1.668	-1.696	-1.728	-1.760	-1.792	-1.828	-1.862	-1.899	-1.935	-1.974	-2.011	-2.051	-2.091	-2.131	-2.172	-2.212	-2.252	-2.294	-2.332	-2.372	-2.412	-2.451	-2.489	-2.526	-2.561	-2.596	-2.629	-2.662	-2.692	-2.721	-2.749	-2.775	-2.800	-2.822	-2.842	-2.862	-2.879	-2.895	-2.908	-2.920	-2.928	-2.936	-2.940	-2.942	-2.944	-2.941	-2.939	-2.932	-2.925	-2.915	-2.904	-2.890	-2.875	-2.858	-2.840	-2.819	-2.796	-2.774	-2.749	-2.724	-2.698	-2.669	-2.641	-2.611	-2.582	-2.551	-2.521	-2.490	-2.458	-2.425	-2.395	-2.362	-2.330	-2.300	-2.270	-2.240	-2.210	-2.181	-2.155	-2.126	-2.101	-2.076	-2.052	-2.029	-2.007	-1.988	-1.969	-1.950	-1.932	-1.918	-1.904	-1.890	-1.879	-1.869	-1.860	-1.852	-1.845	-1.840	-1.836	-1.834	-1.832	-1.831	-1.830	-1.831	-1.831	-1.834	-1.836	-1.839	-1.842	-1.845	-1.848	-1.851	-1.855	-1.858	-1.861	-1.864	-1.866	-1.868	-1.869	-1.869	-1.868	-1.868	-1.864	-1.861	-1.856	-1.851	-1.844	-1.834	-1.825	-1.812	-1.801	-1.788	-1.770	-1.754	-1.735	-1.715	-1.694	-1.671	-1.646	-1.621	-1.594	-1.565	-1.536	-1.506	-1.475	-1.441	-1.409	-1.374	-1.339	-1.302	-1.268	-1.230	-1.195	-1.158	-1.121	-1.085	-1.050	-1.015	-0.980	-0.946	-0.914	-0.882	-0.850	-0.821	-0.794	-0.768	-0.742	-0.721	-0.700	-0.682	-0.666	-0.654	-0.641	-0.634	-0.629	-0.625	-0.625	-0.628	-0.631	-0.639	-0.649	-0.661	-0.676	-0.694	-0.715	-0.739	-0.765	-0.792	-0.825	-0.858	-0.892	-0.930	-0.970	-1.010	-1.052	-1.098	-1.142	-1.190	-1.238	-1.286	-1.335	-1.385	-1.435	-1.486	-1.536	-1.588	-1.638	-1.688	-1.736	-1.785	-1.832	-1.879	-1.924	-1.968	-2.010	-2.049	-2.089	-2.125	-2.159	-2.192	-2.221	-2.250	-2.275	-2.299	-2.319	-2.339	-2.354	-2.368	-2.379	-2.388	-2.394	-2.396	-2.398	-2.395	-2.390	-2.384	-2.374	-2.361	-2.348	-2.331	-2.312	-2.292	-2.270	-2.245	-2.219	-2.190	-2.161	-2.131	-2.098	-2.064	-2.029	-1.992	-1.955	-1.916	-1.878	-1.838	-1.795	-1.755	-1.712	-1.670	-1.629	-1.586	-1.544	-1.500	-1.458	-1.415	-1.374	-1.331	-1.290	-1.250	-1.210	-1.170	-1.132	-1.094	-1.056	-1.021	-0.986	-0.952	-0.920	-0.890	-0.860	-0.831	-0.804	-0.778	-0.752	-0.731	-0.709	-0.690	-0.671	-0.655	-0.641	-0.628	-0.618	-0.608	-0.600	-0.594	-0.589	-0.586	-0.585	-0.585	-0.588	-0.591	-0.595	-0.602	-0.611	-0.620	-0.631	-0.645	-0.659	-0.674	-0.690	-0.708	-0.726	-0.746	-0.766	-0.786	-0.806	-0.829	-0.850	-0.872	-0.895	-0.918	-0.940	-0.962	-0.984	-1.006	-1.028	-1.048	-1.069	-1.088	-1.108	-1.124	-1.142	-1.159	-1.172	-1.186	-1.199	-1.210	-1.220	-1.230	-1.238	-1.242	-1.248	-1.250	-1.252	-1.252	-1.251	-1.249	-1.245	-1.240	-1.232	-1.225	-1.216	-1.206	-1.195	-1.181	-1.169	-1.154	-1.139	-1.124	-1.106	-1.090	-1.072	-1.055	-1.036	-1.016	-0.998	-0.978	-0.958	-0.938	-0.918	-0.898	-0.879	-0.858	-0.839	-0.820	-0.801	-0.782	-0.765	-0.746	-0.730	-0.715	-0.700	-0.685	-0.671	-0.659	-0.646	-0.635	-0.625	-0.615	-0.606	-0.599	-0.594	-0.589	-0.585	-0.582	-0.580	-0.580	-0.581	-0.584	-0.588	-0.591	-0.598	-0.605	-0.611	-0.622	-0.632	-0.642	-0.655	-0.669	-0.684	-0.698	-0.714	-0.731	-0.749	-0.766	-0.785	-0.805	-0.825	-0.845	-0.865	-0.886	-0.905	-0.926	-0.948	-0.968	-0.988	-1.008	-1.026	-1.044	-1.061	-1.079	-1.094	-1.109	-1.122	-1.135	-1.146	-1.156	-1.165	-1.172	-1.178	-1.182	-1.184	-1.185	-1.184	-1.181	-1.176	-1.170	-1.161	-1.151	-1.139	-1.125	-1.109	-1.090	-1.071	-1.050	-1.028	-1.004	-0.979	-0.952	-0.924	-0.895	-0.865	-0.835	-0.804	-0.772	-0.740	-0.708	-0.675	-0.642	-0.609	-0.575	-0.542	-0.509	-0.476	-0.444	-0.411	-0.381	-0.350	-0.320	-0.291	-0.262	-0.236	-0.209	-0.184	-0.160	-0.136	-0.114	-0.092	-0.072	-0.052	-0.035	-0.019	-0.002	0.012	0.026	0.039	0.051	0.062	0.072	0.082	0.092	0.101	0.109	0.118	0.126	0.134	0.141	0.149	0.158	0.166	0.175	0.182	0.191	0.200	0.209	0.218	0.229	0.239	0.250	0.262	0.274	0.286	0.300	0.314	0.328	0.342	0.358	0.374	0.391	0.408	0.424	0.442	0.460	0.478	0.496	0.514	0.534	0.552	0.571	0.590	0.608	0.626	0.645	0.664	0.681	0.699	0.715	0.732	0.748	0.764	0.779	0.792	0.805	0.818	0.830	0.841	0.852	0.861	0.871	0.879	0.886	0.892	0.899	0.905	0.910	0.914	0.919	0.922	0.925	0.928	0.929	0.931	0.931	0.932	0.934	0.934	0.934	0.932	0.931	0.931	0.930	0.929	0.929	0.926	0.926	0.925	0.922	0.921	0.920	0.919	0.916	0.914	0.912	0.910	0.909	0.906	0.904	0.901	0.899	0.896	0.892	0.889	0.886	0.881	0.878	0.874	0.869	0.862	0.859	0.852	0.845	0.839	0.831	0.824	0.815	0.808	0.798	0.789	0.778	0.766	0.755	0.742	0.730	0.718	0.704	0.688	0.672	0.658	0.641	0.624	0.608	0.590	0.572	0.554	0.535	0.516	0.498	0.478	0.459	0.438	0.419	0.399	0.378	0.358	0.336	0.315	0.295	0.274	0.252	0.232	0.211	0.191	0.170	0.150	0.130	0.111	0.092	0.075	0.056	0.039	0.021	0.004	-0.012	-0.028	-0.044	-0.059	-0.072	-0.085	-0.098	-0.109	-0.121	-0.131	-0.141	-0.150	-0.159	-0.168	-0.174	-0.180	-0.185	-0.191	-0.195	-0.199	-0.201	-0.204	-0.206	-0.208	-0.209	-0.209	-0.209	-0.208	-0.206	-0.204	-0.202	-0.200	-0.196	-0.192	-0.189	-0.185	-0.181	-0.176	-0.171	-0.168	-0.162	-0.158	-0.151	-0.148	-0.144	-0.140	-0.138	-0.134	-0.131	-0.130	-0.128	-0.129	-0.128	-0.129	-0.130	-0.132	-0.135	-0.139	-0.142	-0.148	-0.154	-0.160	-0.168	-0.175	-0.184	-0.194	-0.202	-0.214	-0.225	-0.238	-0.250	-0.264	-0.278	-0.292	-0.308	-0.324	-0.339	-0.354	-0.371	-0.388	-0.404	-0.420	-0.436	-0.452	-0.469	-0.484	-0.500	-0.515	-0.529	-0.541	-0.554	-0.566	-0.578	-0.588	-0.598	-0.605	-0.612	-0.619	-0.625	-0.629	-0.630	-0.632	-0.632	-0.631	-0.629	-0.625	-0.620	-0.614	-0.606	-0.598	-0.586	-0.575	-0.562	-0.549	-0.535	-0.519	-0.502	-0.484	-0.465	-0.445	-0.424	-0.402	-0.379	-0.356	-0.331	-0.306	-0.282	-0.256	-0.229	-0.201	-0.175	-0.148	-0.119	-0.090	-0.062	-0.034	-0.004	0.025	0.054	0.084	0.112	0.141	0.170	0.200	0.229	0.258	0.286	0.312	0.341	0.368	0.394	0.420	0.446	0.472	0.498	0.521	0.544	0.566	0.588	0.609	0.629	0.648	0.665	0.681	0.696	0.711	0.725	0.736	0.749	0.756	0.766	0.772	0.778	0.782	0.785	0.786	0.788	0.786	0.782	0.780	0.775	0.769	0.760	0.751	0.740	0.730	0.718	0.704	0.691	0.676	0.660	0.644	0.628	0.610	0.595	0.578	0.560	0.544	0.528	0.511	0.496	0.480	0.466	0.452	0.440	0.429	0.419	0.409	0.400	0.392	0.389	0.384	0.382	0.382	0.384	0.388	0.392	0.400	0.409	0.420	0.434	0.449	0.465	0.484	0.505	0.528	0.550	0.575	0.601	0.629	0.658	0.688	0.718	0.748	0.778	0.810	0.841	0.872	0.904	0.934	0.964	0.994	1.021	1.049	1.074	1.099	1.121	1.141	1.161	1.178	1.191	1.205	1.214	1.221	1.228	1.230	1.229	1.226	1.220	1.211	1.200	1.186	1.169	1.150	1.128	1.102	1.076	1.048	1.015	0.982	0.946	0.910	0.870	0.829	0.789	0.745	0.702	0.659	0.614	0.569	0.524	0.479	0.435	0.390	0.346	0.304	0.264	0.224	0.186	0.149	0.114	0.081	0.050	0.020	-0.006	-0.030	-0.052	-0.072	-0.090	-0.104	-0.116	-0.125	-0.131	-0.136	-0.139	-0.138	-0.134	-0.129	-0.120	-0.109	-0.096	-0.081	-0.065	-0.046	-0.025	-0.004	0.021	0.044	0.071	0.099	0.126	0.154	0.184	0.212	0.242	0.272	0.302	0.331	0.361	0.389	0.416	0.445	0.471	0.496	0.520	0.544	0.564	0.584	0.602	0.619	0.634	0.648	0.659	0.669	0.676	0.681	0.685	0.686	0.686	0.685	0.680	0.674	0.666	0.656	0.645	0.632	0.616	0.600	0.581	0.562	0.541	0.519	0.495	0.470	0.444	0.418	0.391	0.362	0.334	0.304	0.275	0.244	0.214	0.184	0.152	0.124	0.094	0.065	0.036	0.009	-0.018	-0.044	-0.068	-0.091	-0.114	-0.134	-0.154	-0.171	-0.188	-0.202	-0.216	-0.228	-0.238	-0.244	-0.249	-0.252	-0.254	-0.254	-0.251	-0.245	-0.238	-0.229	-0.216	-0.202	-0.186	-0.168	-0.148	-0.125	-0.100	-0.072	-0.045	-0.015	0.019	0.052	0.088	0.125	0.164	0.204	0.245	0.286	0.331	0.374	0.419	0.465	0.511	0.558	0.604	0.650	0.696	0.742	0.788	0.834	0.879	0.921	0.965	1.006	1.046	1.085	1.124	1.159	1.194	1.226	1.256	1.285	1.311	1.335	1.358	1.378	1.396	1.411	1.424	1.435	1.442	1.448	1.451	1.450	1.449	1.442	1.436	1.425	1.414	1.398	1.380	1.360	1.338	1.314	1.288	1.260	1.230	1.199	1.165	1.132	1.096	1.059	1.021	0.982	0.942	0.902	0.861	0.821	0.779	0.738	0.698	0.656	0.616	0.576	0.536	0.499	0.461	0.425	0.390	0.355	0.322	0.291	0.262	0.234	0.209	0.185	0.162	0.142	0.124	0.108	0.094	0.081	0.072	0.064	0.059	0.054	0.052	0.052	0.055	0.060	0.065	0.072	0.082	0.094	0.105	0.120	0.135	0.151	0.169	0.186	0.205	0.224	0.244	0.264	0.285	0.306	0.328	0.349	0.371	0.392	0.415	0.435	0.456	0.479	0.498	0.519	0.538	0.556	0.575	0.591	0.608	0.622	0.636	0.651	0.664	0.676	0.688	0.698	0.708	0.716	0.725	0.732	0.738	0.744	0.749	0.754	0.758	0.761	0.764	0.766	0.769	0.769	0.771	0.771	0.770	0.771	0.769	0.768	0.765	0.764	0.760	0.758	0.752	0.749	0.744	0.739	0.734	0.728	0.721	0.714	0.706	0.699	0.690	0.681	0.671	0.661	0.650	0.639	0.626	0.614	0.600	0.585	0.570	0.555	0.539	0.524	0.506	0.488	0.469	0.450	0.431	0.411	0.391	0.370	0.349	0.328	0.305	0.284	0.261	0.239	0.216	0.194	0.172	0.150	0.128	0.108	0.085	0.065	0.045	0.026	0.006	-0.012	-0.030	-0.046	-0.064	-0.080	-0.095	-0.108	-0.121	-0.132	-0.145	-0.156	-0.165	-0.174	-0.182	-0.189	-0.196	-0.202	-0.206	-0.210	-0.212	-0.216	-0.218	-0.219	-0.219	-0.219	-0.218	-0.218	-0.216	-0.214	-0.214	-0.212	-0.210	-0.209	-0.208	-0.205	-0.204	-0.202	-0.200	-0.200	-0.199	-0.198	-0.198	-0.198	-0.196	-0.198	-0.199	-0.199	-0.201	-0.204	-0.206	-0.210	-0.215	-0.219	-0.225	-0.231	-0.238	-0.245	-0.252	-0.261	-0.269	-0.278	-0.285	-0.294	-0.304	-0.312	-0.321	-0.331	-0.341	-0.350	-0.361	-0.370	-0.380	-0.390	-0.399	-0.408	-0.416	-0.425	-0.432	-0.440	-0.449	-0.455	-0.461	-0.468	-0.472	-0.476	-0.480	-0.484	-0.486	-0.489	-0.490	-0.491	-0.492	-0.491	-0.490	-0.488	-0.486	-0.484	-0.480	-0.476	-0.471	-0.466	-0.460	-0.454	-0.446	-0.439	-0.432	-0.424	-0.415	-0.405	-0.396	-0.386	-0.375	-0.365	-0.355	-0.344	-0.332	-0.322	-0.311	-0.300	-0.288	-0.276	-0.265	-0.252	-0.241	-0.229	-0.216	-0.205	-0.192	-0.181	-0.171	-0.160	-0.149	-0.139	-0.128	-0.118	-0.109	-0.099	-0.089	-0.080	-0.071	-0.062	-0.054	-0.048	-0.040	-0.032	-0.026	-0.021	-0.016	-0.011	-0.008	-0.002	0.001	0.005	0.008	0.010	0.012	0.014	0.015	0.015	0.015	0.015	0.015	0.012	0.011	0.009	0.004	0.000	-0.002	-0.008	-0.012	-0.019	-0.025	-0.032	-0.040	-0.048	-0.058	-0.066	-0.076	-0.086	-0.098	-0.110	-0.122	-0.136	-0.150	-0.165	-0.180	-0.196	-0.212	-0.230	-0.248	-0.265	-0.284	-0.302	-0.321	-0.340	-0.359	-0.378	-0.396	-0.415	-0.434	-0.452	-0.470	-0.488	-0.505	-0.521	-0.538	-0.552	-0.568	-0.581	-0.592	-0.604	-0.615	-0.624	-0.631	-0.636	-0.640	-0.642	-0.644	-0.644	-0.641	-0.635	-0.629	-0.621	-0.610	-0.598	-0.582	-0.566	-0.546	-0.525	-0.501	-0.476	-0.448	-0.419	-0.386	-0.352	-0.318	-0.280	-0.242	-0.201	-0.160	-0.118	-0.072	-0.026	0.020	0.066	0.114	0.161	0.210	0.258	0.306	0.352	0.400	0.448	0.494	0.539	0.582	0.625	0.666	0.705	0.742	0.779	0.812	0.842	0.871	0.898	0.922	0.944	0.961	0.978	0.991	1.002	1.010	1.014	1.015	1.014	1.010	1.002	0.994	0.980	0.965	0.946	0.925	0.902	0.876	0.848	0.816	0.785	0.750	0.714	0.675	0.636	0.595	0.552	0.509	0.465	0.420	0.374	0.330	0.282	0.238	0.191	0.148	0.101	0.058	0.012	-0.030	-0.071	-0.112	-0.151	-0.190	-0.226	-0.261	-0.296	-0.328	-0.359	-0.388	-0.415	-0.440	-0.464	-0.484	-0.504	-0.521	-0.536	-0.549	-0.560	-0.570	-0.578	-0.582	-0.588	-0.589	-0.588	-0.586	-0.584	-0.579	-0.571	-0.565	-0.556	-0.545	-0.534	-0.521	-0.509	-0.494	-0.479	-0.461	-0.444	-0.425	-0.406	-0.386	-0.366	-0.346	-0.325	-0.305	-0.282	-0.261	-0.239	-0.218	-0.195	-0.174	-0.152	-0.131	-0.110	-0.090	-0.070	-0.050	-0.030	-0.011	0.006	0.022	0.039	0.055	0.069	0.082	0.095	0.106	0.116	0.125	0.131	0.138	0.142	0.146	0.146	0.149	0.148	0.145	0.142	0.138	0.132	0.126	0.119	0.109	0.100	0.089	0.076	0.064	0.050	0.034	0.019	0.004	-0.012	-0.029	-0.045	-0.062	-0.079	-0.096	-0.114	-0.130	-0.146	-0.162	-0.178	-0.192	-0.208	-0.220	-0.234	-0.245	-0.254	-0.264	-0.272	-0.279	-0.285	-0.289	-0.291	-0.292	-0.292	-0.292	-0.289	-0.284	-0.278	-0.271	-0.262	-0.252	-0.241	-0.229	-0.214	-0.199	-0.184	-0.166	-0.146	-0.128	-0.109	-0.089	-0.068	-0.048	-0.026	-0.005	0.016	0.036	0.058	0.078	0.096	0.116	0.134	0.151	0.168	0.182	0.196	0.210	0.222	0.232	0.242	0.250	0.256	0.260	0.264	0.265	0.262	0.261	0.256	0.251	0.242	0.234	0.222	0.211	0.196	0.181	0.165	0.148	0.128	0.109	0.088	0.064	0.041	0.018	-0.006	-0.031	-0.055	-0.080	-0.105	-0.129	-0.154	-0.179	-0.202	-0.226	-0.249	-0.270	-0.291	-0.310	-0.329	-0.345	-0.361	-0.375	-0.386	-0.398	-0.405	-0.411	-0.416	-0.419	-0.420	-0.418	-0.415	-0.410	-0.401	-0.391	-0.379	-0.365	-0.349	-0.330	-0.310	-0.288	-0.261	-0.236	-0.208	-0.179	-0.148	-0.114	-0.080	-0.044	-0.008	0.029	0.069	0.109	0.149	0.190	0.231	0.274	0.316	0.358	0.400	0.441	0.484	0.524	0.565	0.605	0.644	0.682	0.720	0.756	0.791	0.825	0.858	0.888	0.916	0.945	0.971	0.995	1.016	1.038	1.056	1.071	1.086	1.098	1.108	1.115	1.120	1.125	1.126	1.125	1.122	1.119	1.111	1.104	1.095	1.082	1.069	1.052	1.036	1.018	0.998	0.976	0.954	0.930	0.905	0.879	0.852	0.824	0.796	0.768	0.738	0.709	0.679	0.649	0.619	0.589	0.559	0.529	0.500	0.471	0.442	0.414	0.388	0.361	0.335	0.310	0.286	0.264	0.242	0.220	0.201	0.181	0.164	0.148	0.131	0.116	0.104	0.091	0.081	0.072	0.062	0.056	0.050	0.046	0.041	0.039	0.038	0.036	0.035	0.036	0.038	0.040	0.041	0.044	0.048	0.050	0.055	0.059	0.062	0.066	0.070	0.074	0.076	0.079	0.081	0.082	0.084	0.084	0.082	0.081	0.080	0.076	0.071	0.068	0.061	0.054	0.045	0.035	0.024	0.012	-0.002	-0.018	-0.035	-0.051	-0.070	-0.091	-0.112	-0.134	-0.158	-0.181	-0.206	-0.232	-0.260	-0.286	-0.315	-0.344	-0.372	-0.402	-0.432	-0.462	-0.494	-0.524	-0.555	-0.584	-0.615	-0.644	-0.671	-0.700	-0.728	-0.754	-0.780	-0.805	-0.830	-0.852	-0.875	-0.896	-0.916	-0.934	-0.951	-0.968	-0.981	-0.995	-1.006	-1.016	-1.025	-1.031	-1.036	-1.040	-1.042	-1.044	-1.044	-1.041	-1.038	-1.032	-1.028	-1.020	-1.012	-1.002	-0.992	-0.979	-0.966	-0.952	-0.936	-0.920	-0.902	-0.885	-0.866	-0.846	-0.826	-0.805	-0.782	-0.761	-0.738	-0.714	-0.690	-0.665	-0.639	-0.612	-0.585	-0.559	-0.530	-0.501	-0.472	-0.444	-0.414	-0.385	-0.355	-0.324	-0.292	-0.260	-0.228	-0.195	-0.162	-0.129	-0.094	-0.060	-0.026	0.009	0.045	0.079	0.114	0.151	0.186	0.222	0.259	0.295	0.331	0.368	0.402	0.439	0.474	0.509	0.542	0.576	0.610	0.641	0.674	0.704	0.734	0.762	0.790	0.816	0.841	0.865	0.886	0.908	0.928	0.944	0.960	0.972	0.985	0.995	1.002	1.009	1.011	1.012	1.011	1.006	1.000	0.991	0.980	0.966	0.950	0.932	0.912	0.890	0.864	0.836	0.808	0.776	0.744	0.709	0.671	0.635	0.595	0.554	0.512	0.470	0.428	0.382	0.338	0.292	0.249	0.202	0.159	0.114	0.071	0.028	-0.015	-0.056	-0.096	-0.135	-0.171	-0.208	-0.241	-0.272	-0.302	-0.330	-0.354	-0.376	-0.396	-0.414	-0.428	-0.440	-0.449	-0.455	-0.459	-0.460	-0.459	-0.454	-0.446	-0.436	-0.422	-0.408	-0.389	-0.369	-0.346	-0.321	-0.295	-0.265	-0.235	-0.202	-0.169	-0.134	-0.096	-0.060	-0.021	0.019	0.058	0.098	0.136	0.176	0.216	0.255	0.292	0.330	0.366	0.401	0.434	0.468	0.498	0.526	0.552	0.576	0.598	0.618	0.634	0.649	0.660	0.669	0.676	0.680	0.681	0.680	0.676	0.670	0.661	0.650	0.638	0.621	0.604	0.584	0.562	0.538	0.512	0.485	0.456	0.426	0.395	0.362	0.330	0.298	0.264	0.230	0.196	0.164	0.131	0.099	0.068	0.038	0.008	-0.020	-0.048	-0.072	-0.096	-0.118	-0.138	-0.156	-0.172	-0.186	-0.198	-0.208	-0.215	-0.220	-0.221	-0.222	-0.220	-0.215	-0.208	-0.199	-0.186	-0.174	-0.156	-0.139	-0.118	-0.096	-0.071	-0.045	-0.018	0.011	0.042	0.072	0.106	0.140	0.174	0.209	0.244	0.281	0.318	0.354	0.390	0.428	0.462	0.499	0.534	0.568	0.601	0.632	0.664	0.694	0.722	0.750	0.775	0.799	0.822	0.842	0.861	0.878	0.892	0.905	0.916	0.925	0.931	0.934	0.936	0.936	0.932	0.926	0.919	0.909	0.896	0.881	0.862	0.844	0.822	0.798	0.771	0.742	0.711	0.679	0.644	0.608	0.569	0.529	0.486	0.444	0.399	0.354	0.306	0.260	0.211	0.161	0.112	0.062	0.012	-0.038	-0.088	-0.136	-0.185	-0.234	-0.281	-0.329	-0.375	-0.418	-0.461	-0.501	-0.541	-0.579	-0.614	-0.648	-0.679	-0.706	-0.731	-0.755	-0.776	-0.792	-0.809	-0.820	-0.828	-0.834	-0.835	-0.835	-0.831	-0.824	-0.811	-0.799	-0.781	-0.760	-0.738	-0.711	-0.681	-0.649	-0.614	-0.576	-0.536	-0.495	-0.451	-0.405	-0.358	-0.309	-0.259	-0.206	-0.154	-0.100	-0.045	0.010	0.065	0.120	0.175	0.229	0.282	0.336	0.389	0.440	0.489	0.538	0.584	0.629	0.671	0.712	0.750	0.788	0.820	0.851	0.879	0.905	0.928	0.949	0.966	0.981	0.994	1.004	1.012	1.016	1.019	1.019	1.016	1.010	1.002	0.991	0.980	0.964	0.948	0.930	0.910	0.890	0.866	0.841	0.816	0.789	0.761	0.732	0.702	0.671	0.641	0.609	0.576	0.544	0.511	0.479	0.446	0.411	0.379	0.348	0.315	0.284	0.251	0.221	0.191	0.161	0.134	0.104	0.078	0.050	0.024	-0.001	-0.025	-0.048	-0.070	-0.090	-0.110	-0.129	-0.145	-0.161	-0.175	-0.188	-0.200	-0.210	-0.220	-0.228	-0.234	-0.238	-0.241	-0.244	-0.245	-0.244	-0.241	-0.238	-0.230	-0.225	-0.216	-0.208	-0.195	-0.184	-0.170	-0.154	-0.138	-0.120	-0.100	-0.079	-0.058	-0.035	-0.011	0.015	0.041	0.068	0.095	0.125	0.152	0.182	0.211	0.241	0.270	0.299	0.328	0.356	0.385	0.414	0.441	0.468	0.492	0.518	0.542	0.564	0.585	0.605	0.622	0.640	0.654	0.668	0.679	0.686	0.694	0.699	0.701	0.701	0.699	0.695	0.689	0.681	0.670	0.656	0.641	0.624	0.604	0.582	0.559	0.532	0.505	0.475	0.444	0.411	0.378	0.342	0.306	0.269	0.231	0.191	0.151	0.112	0.072	0.031	-0.009	-0.049	-0.088	-0.128	-0.165	-0.202	-0.240	-0.274	-0.308	-0.339	-0.370	-0.398	-0.425	-0.449	-0.471	-0.490	-0.509	-0.522	-0.535	-0.545	-0.552	-0.556	-0.558	-0.555	-0.551	-0.542	-0.534	-0.521	-0.505	-0.488	-0.466	-0.444	-0.418	-0.390	-0.360	-0.328	-0.292	-0.256	-0.216	-0.176	-0.134	-0.090	-0.044	0.002	0.051	0.100	0.149	0.199	0.251	0.302	0.354	0.405	0.456	0.507	0.559	0.609	0.659	0.706	0.755	0.800	0.846	0.889	0.932	0.971	1.010	1.048	1.081	1.114	1.144	1.172	1.198	1.221	1.241	1.260	1.276	1.290	1.301	100.000	5.000	2.000	1.000	5.000	0.000	0.000	0.000	0.000	0.000	0.000	0.000	0.000	0.000	0.000	0.000	0.000	0.000	-2.626	-2.639	-2.649	-2.660	-2.666	-2.674	-2.678	-2.680	-2.681	-2.680	-2.676	-2.671	-2.665	-2.655	-2.645	-2.631	-2.616	-2.599	-2.579	-2.558	-2.534	-2.508	-2.479	-2.449	-2.418	-2.384	-2.349	-2.312	-2.274	-2.234	-2.194	-2.151	-2.108	-2.062	-2.019	-1.971	-1.926	-1.878	-1.830	-1.782	-1.735	-1.688	-1.640	-1.592	-1.546	-1.499	-1.452	-1.408	-1.364	-1.320	-1.279	-1.236	-1.196	-1.159	-1.121	-1.085	-1.050	-1.019	-0.988	-0.958	-0.930	-0.904	-0.881	-0.860	-0.840	-0.821	-0.806	-0.792	-0.781	-0.771	-0.764	-0.759	-0.754	-0.752	-0.751	-0.751	-0.755	-0.760	-0.766	-0.774	-0.784	-0.795	-0.808	-0.820	-0.835	-0.851	-0.868	-0.885	-0.904	-0.922	-0.942	-0.962	-0.984	-1.005	-1.026	-1.048	-1.069	-1.090	-1.111	-1.132	-1.154	-1.174	-1.194	-1.215	-1.234	-1.252	-1.271	-1.288	-1.305	-1.320	-1.336	-1.351	-1.364	-1.378	-1.389	-1.400	-1.411	-1.421	-1.430	-1.439	-1.446	-1.454	-1.459	-1.464	-1.469	-1.472	-1.475	-1.478	-1.480	-1.481	-1.482	-1.484	-1.485	-1.484	-1.485	-1.485	-1.486	-1.486	-1.486	-1.488	-1.489	-1.490	-1.492	-1.495	-1.499	-1.502	-1.508	-1.514	-1.519	-1.526	-1.535	-1.544	-1.554	-1.564	-1.576	-1.589	-1.602	-1.616	-1.634	-1.650	-1.668	-1.686	-1.706	-1.728	-1.750	-1.772	-1.798	-1.822	-1.849	-1.874	-1.900	-1.929	-1.956	-1.984	-2.013	-2.041	-2.071	-2.100	-2.128	-2.158	-2.186	-2.214	-2.242	-2.269	-2.296	-2.321	-2.346	-2.370	-2.394	-2.414	-2.434	-2.452	-2.471	-2.489	-2.502	-2.516	-2.529	-2.539	-2.549	-2.556	-2.562	-2.566	-2.570	-2.570	-2.570	-2.568	-2.564	-2.559	-2.550	-2.541	-2.531	-2.520	-2.508	-2.492	-2.478	-2.461	-2.442	-2.425	-2.406	-2.385	-2.365	-2.344	-2.321	-2.299	-2.275	-2.251	-2.228	-2.204	-2.179	-2.154	-2.130	-2.106	-2.082	-2.058	-2.034	-2.011	-1.988	-1.964	-1.940	-1.916	-1.894	-1.870	-1.849	-1.826	-1.804	-1.782	-1.760	-1.739	-1.716	-1.696	-1.675	-1.652	-1.631	-1.609	-1.588	-1.564	-1.541	-1.519	-1.496	-1.472	-1.449	-1.425	-1.399	-1.375	-1.349	-1.321	-1.295	-1.268	-1.240	-1.211	-1.182	-1.154	-1.124	-1.094	-1.064	-1.034	-1.004	-0.972	-0.942	-0.912	-0.881	-0.851	-0.821	-0.791	-0.762	-0.734	-0.706	-0.680	-0.652	-0.628	-0.605	-0.582	-0.561	-0.541	-0.524	-0.507	-0.494	-0.482	-0.472	-0.466	-0.461	-0.460	-0.460	-0.464	-0.469	-0.478	-0.489	-0.502	-0.520	-0.538	-0.561	-0.585	-0.611	-0.640	-0.671	-0.706	-0.741	-0.780	-0.820	-0.861	-0.905	-0.949	-0.995	-1.042	-1.091	-1.139	-1.188	-1.238	-1.288	-1.336	-1.385	-1.434	-1.481	-1.529	-1.574	-1.616	-1.659	-1.700	-1.738	-1.772	-1.806	-1.838	-1.866	-1.890	-1.912	-1.931	-1.948	-1.959	-1.968	-1.974	-1.975	-1.975	-1.970	-1.962	-1.950	-1.935	-1.915	-1.894	-1.868	-1.838	-1.806	-1.772	-1.735	-1.695	-1.651	-1.606	-1.559	-1.511	-1.459	-1.408	-1.355	-1.300	-1.245	-1.189	-1.132	-1.076	-1.020	-0.964	-0.909	-0.855	-0.801	-0.749	-0.698	-0.650	-0.602	-0.558	-0.515	-0.476	-0.439	-0.404	-0.372	-0.342	-0.318	-0.294	-0.275	-0.259	-0.246	-0.236	-0.228	-0.222	-0.221	-0.222	-0.228	-0.234	-0.244	-0.258	-0.272	-0.290	-0.310	-0.331	-0.355	-0.382	-0.409	-0.438	-0.468	-0.496	-0.528	-0.559	-0.591	-0.624	-0.654	-0.686	-0.718	-0.748	-0.778	-0.805	-0.834	-0.861	-0.886	-0.910	-0.932	-0.952	-0.970	-0.988	-1.001	-1.012	-1.024	-1.032	-1.038	-1.041	-1.042	-1.042	-1.039	-1.032	-1.026	-1.015	-1.002	-0.989	-0.972	-0.954	-0.935	-0.914	-0.890	-0.865	-0.839	-0.811	-0.784	-0.755	-0.725	-0.695	-0.662	-0.631	-0.599	-0.566	-0.535	-0.502	-0.471	-0.440	-0.410	-0.380	-0.351	-0.322	-0.296	-0.270	-0.245	-0.221	-0.199	-0.178	-0.160	-0.142	-0.128	-0.112	-0.101	-0.092	-0.085	-0.079	-0.076	-0.076	-0.078	-0.081	-0.088	-0.096	-0.108	-0.121	-0.138	-0.156	-0.176	-0.200	-0.225	-0.252	-0.282	-0.315	-0.350	-0.386	-0.425	-0.466	-0.507	-0.551	-0.598	-0.645	-0.692	-0.744	-0.792	-0.845	-0.896	-0.950	-1.002	-1.056	-1.110	-1.164	-1.218	-1.270	-1.322	-1.374	-1.425	-1.472	-1.521	-1.566	-1.612	-1.654	-1.696	-1.734	-1.770	-1.804	-1.835	-1.864	-1.890	-1.912	-1.932	-1.949	-1.964	-1.974	-1.980	-1.984	-1.985	-1.981	-1.974	-1.962	-1.950	-1.932	-1.912	-1.888	-1.860	-1.831	-1.799	-1.762	-1.724	-1.684	-1.640	-1.595	-1.549	-1.499	-1.448	-1.396	-1.342	-1.288	-1.232	-1.175	-1.120	-1.062	-1.006	-0.949	-0.894	-0.838	-0.782	-0.729	-0.678	-0.625	-0.575	-0.529	-0.482	-0.438	-0.396	-0.356	-0.319	-0.284	-0.252	-0.221	-0.195	-0.170	-0.148	-0.128	-0.111	-0.095	-0.085	-0.074	-0.068	-0.062	-0.060	-0.060	-0.062	-0.068	-0.072	-0.081	-0.090	-0.102	-0.116	-0.130	-0.146	-0.162	-0.180	-0.199	-0.220	-0.240	-0.261	-0.285	-0.308	-0.331	-0.356	-0.380	-0.404	-0.430	-0.455	-0.480	-0.504	-0.529	-0.555	-0.579	-0.602	-0.626	-0.651	-0.674	-0.698	-0.720	-0.742	-0.765	-0.786	-0.809	-0.829	-0.849	-0.869	-0.889	-0.906	-0.925	-0.941	-0.958	-0.974	-0.988	-1.001	-1.015	-1.029	-1.040	-1.050	-1.060	-1.070	-1.078	-1.084	-1.089	-1.092	-1.096	-1.098	-1.099	-1.098	-1.095	-1.091	-1.088	-1.080	-1.072	-1.062	-1.051	-1.040	-1.026	-1.010	-0.994	-0.975	-0.954	-0.932	-0.909	-0.885	-0.860	-0.832	-0.805	-0.776	-0.748	-0.718	-0.686	-0.655	-0.625	-0.592	-0.560	-0.529	-0.496	-0.465	-0.434	-0.402	-0.371	-0.341	-0.312	-0.285	-0.259	-0.232	-0.209	-0.186	-0.166	-0.148	-0.131	-0.115	-0.102	-0.092	-0.084	-0.078	-0.072	-0.071	-0.071	-0.075	-0.080	-0.088	-0.098	-0.110	-0.125	-0.144	-0.162	-0.185	-0.209	-0.235	-0.262	-0.292	-0.324	-0.358	-0.390	-0.425	-0.461	-0.499	-0.538	-0.575	-0.615	-0.654	-0.694	-0.732	-0.772	-0.811	-0.849	-0.886	-0.921	-0.956	-0.991	-1.022	-1.052	-1.082	-1.110	-1.135	-1.158	-1.178	-1.195	-1.211	-1.225	-1.235	-1.242	-1.248	-1.250	-1.249	-1.245	-1.240	-1.230	-1.219	-1.205	-1.188	-1.169	-1.146	-1.121	-1.094	-1.064	-1.031	-0.996	-0.960	-0.921	-0.880	-0.838	-0.794	-0.746	-0.699	-0.650	-0.600	-0.549	-0.495	-0.444	-0.390	-0.336	-0.281	-0.228	-0.172	-0.119	-0.065	-0.011	0.040	0.092	0.144	0.194	0.242	0.290	0.335	0.380	0.422	0.464	0.501	0.538	0.572	0.606	0.636	0.664	0.690	0.714	0.734	0.752	0.769	0.782	0.792	0.800	0.805	0.806	0.806	0.802	0.798	0.790	0.780	0.769	0.755	0.736	0.718	0.696	0.674	0.648	0.620	0.591	0.560	0.528	0.494	0.459	0.421	0.385	0.348	0.308	0.269	0.229	0.186	0.146	0.105	0.062	0.021	-0.019	-0.060	-0.100	-0.140	-0.180	-0.218	-0.256	-0.294	-0.330	-0.365	-0.399	-0.431	-0.461	-0.491	-0.520	-0.545	-0.571	-0.594	-0.615	-0.635	-0.652	-0.669	-0.684	-0.696	-0.708	-0.718	-0.725	-0.731	-0.736	-0.739	-0.740	-0.739	-0.736	-0.734	-0.729	-0.722	-0.714	-0.705	-0.695	-0.684	-0.671	-0.659	-0.644	-0.628	-0.610	-0.594	-0.576	-0.558	-0.539	-0.519	-0.499	-0.479	-0.458	-0.438	-0.416	-0.395	-0.374	-0.351	-0.329	-0.308	-0.286	-0.264	-0.242	-0.221	-0.200	-0.180	-0.160	-0.140	-0.120	-0.101	-0.084	-0.066	-0.049	-0.032	-0.018	-0.001	0.014	0.028	0.041	0.054	0.066	0.078	0.088	0.096	0.106	0.115	0.121	0.129	0.135	0.141	0.145	0.149	0.152	0.155	0.156	0.159	0.159	0.159	0.159	0.156	0.155	0.152	0.149	0.148	0.142	0.139	0.135	0.130	0.126	0.120	0.116	0.111	0.106	0.100	0.096	0.090	0.085	0.080	0.075	0.071	0.068	0.062	0.059	0.056	0.054	0.051	0.049	0.048	0.045	0.044	0.045	0.044	0.045	0.046	0.048	0.049	0.050	0.052	0.055	0.056	0.059	0.061	0.064	0.066	0.069	0.070	0.071	0.072	0.074	0.072	0.072	0.071	0.069	0.066	0.062	0.058	0.052	0.046	0.039	0.031	0.022	0.012	0.002	-0.010	-0.022	-0.035	-0.050	-0.066	-0.081	-0.099	-0.116	-0.135	-0.154	-0.172	-0.194	-0.214	-0.234	-0.255	-0.276	-0.298	-0.318	-0.338	-0.359	-0.379	-0.398	-0.416	-0.434	-0.451	-0.468	-0.482	-0.496	-0.509	-0.520	-0.530	-0.539	-0.545	-0.551	-0.555	-0.556	-0.559	-0.558	-0.552	-0.549	-0.542	-0.534	-0.524	-0.512	-0.500	-0.486	-0.470	-0.451	-0.434	-0.414	-0.392	-0.371	-0.346	-0.322	-0.298	-0.271	-0.245	-0.218	-0.190	-0.162	-0.134	-0.106	-0.078	-0.050	-0.021	0.006	0.034	0.061	0.088	0.115	0.140	0.165	0.191	0.215	0.239	0.262	0.285	0.308	0.329	0.349	0.368	0.386	0.405	0.422	0.440	0.456	0.471	0.486	0.501	0.515	0.528	0.540	0.551	0.564	0.574	0.584	0.594	0.602	0.611	0.621	0.629	0.638	0.645	0.652	0.660	0.668	0.672	0.680	0.685	0.690	0.694	0.700	0.702	0.706	0.710	0.711	0.712	0.712	0.714	0.714	0.712	0.711	0.709	0.706	0.704	0.700	0.695	0.691	0.684	0.679	0.672	0.665	0.658	0.649	0.640	0.631	0.621	0.611	0.601	0.589	0.578	0.566	0.554	0.542	0.531	0.518	0.505	0.492	0.480	0.468	0.455	0.444	0.431	0.420	0.409	0.399	0.388	0.378	0.369	0.360	0.350	0.342	0.335	0.328	0.321	0.315	0.309	0.304	0.298	0.294	0.289	0.285	0.281	0.278	0.275	0.270	0.268	0.265	0.261	0.259	0.255	0.251	0.248	0.242	0.239	0.234	0.228	0.221	0.215	0.210	0.202	0.195	0.188	0.179	0.170	0.160	0.150	0.141	0.129	0.119	0.106	0.094	0.081	0.069	0.056	0.042	0.030	0.015	0.001	-0.012	-0.026	-0.040	-0.054	-0.068	-0.082	-0.095	-0.108	-0.120	-0.131	-0.144	-0.155	-0.166	-0.175	-0.185	-0.194	-0.202	-0.209	-0.216	-0.221	-0.225	-0.229	-0.232	-0.235	-0.235	-0.235	-0.234	-0.232	-0.229	-0.224	-0.220	-0.215	-0.209	-0.201	-0.194	-0.185	-0.175	-0.166	-0.154	-0.142	-0.131	-0.120	-0.108	-0.094	-0.079	-0.066	-0.051	-0.038	-0.021	-0.008	0.008	0.024	0.038	0.052	0.066	0.080	0.094	0.108	0.121	0.134	0.145	0.158	0.169	0.179	0.189	0.198	0.206	0.215	0.221	0.228	0.232	0.238	0.241	0.245	0.246	0.249	0.249	0.249	0.246	0.244	0.241	0.238	0.234	0.228	0.221	0.214	0.205	0.195	0.186	0.175	0.164	0.152	0.140	0.126	0.112	0.100	0.085	0.071	0.056	0.041	0.026	0.012	-0.002	-0.019	-0.034	-0.049	-0.064	-0.079	-0.092	-0.106	-0.120	-0.132	-0.145	-0.156	-0.168	-0.176	-0.186	-0.194	-0.201	-0.208	-0.214	-0.218	-0.221	-0.222	-0.224	-0.224	-0.221	-0.219	-0.215	-0.210	-0.204	-0.195	-0.186	-0.178	-0.165	-0.152	-0.139	-0.124	-0.108	-0.090	-0.071	-0.052	-0.032	-0.011	0.011	0.032	0.056	0.082	0.108	0.132	0.159	0.186	0.212	0.240	0.269	0.298	0.325	0.352	0.381	0.411	0.438	0.468	0.494	0.522	0.549	0.575	0.601	0.628	0.652	0.678	0.701	0.725	0.748	0.769	0.790	0.811	0.831	0.849	0.868	0.884	0.900	0.915	0.930	0.944	0.956	0.969	0.980	0.990	0.999	1.008	1.015	1.022	1.029	1.034	1.039	1.044	1.046	1.049	1.052	1.054	1.055	1.056	1.058	1.056	1.058	1.056	1.056	1.055	1.054	1.052	1.052	1.050	1.049	1.049	1.048	1.045	1.044	1.041	1.041	1.040	1.038	1.036	1.035	1.035	1.035	1.034	1.035	1.035	1.036	1.036	1.039	1.040	1.042	1.045	1.049	1.051	1.056	1.060	1.064	1.069	1.072	1.079	1.082	1.089	1.095	1.100	1.108	1.114	1.120	1.126	1.132	1.141	1.148	1.155	1.161	1.168	1.175	1.182	1.189	1.196	1.202	1.209	1.215	1.221	1.226	1.232	1.239	1.244	1.249	1.254	1.258	1.261	1.266	1.269	1.271	1.275	1.276	1.279	1.281	1.284	1.285	1.288	1.289	1.291	1.292	1.294	1.296	1.298	1.300	1.302	1.305	1.308	1.310	1.314	1.318	1.321	1.325	1.330	1.335	1.340	1.346	1.354	1.360	1.368	1.375	1.384	1.391	1.400	1.410	1.420	1.430	1.440	1.451	1.461	1.474	1.484	1.494	1.505	1.515	1.526	1.536	1.546	1.556	1.564	1.571	1.579	1.585	1.590	1.596	1.599	1.602	1.604	1.605	1.604	1.601	1.599	1.594	1.589	1.581	1.572	1.562	1.551	1.539	1.524	1.508	1.491	1.474	1.452	1.432	1.412	1.390	1.366	1.341	1.318	1.291	1.266	1.240	1.214	1.186	1.160	1.132	1.106	1.080	1.055	1.030	1.005	0.982	0.960	0.939	0.919	0.900	0.882	0.866	0.851	0.838	0.828	0.819	0.811	0.805	0.801	0.801	0.802	0.805	0.810	0.818	0.825	0.836	0.850	0.865	0.881	0.900	0.921	0.942	0.966	0.992	1.019	1.046	1.076	1.105	1.138	1.168	1.200	1.234	1.266	1.301	1.334	1.368	1.401	1.434	1.466	1.496	1.529	1.558	1.586	1.615	1.641	1.666	1.690	1.714	1.734	1.754	1.770	1.786	1.801	1.812	1.822	1.831	1.838	1.842	1.845	1.845	1.845	1.841	1.838	1.831	1.824	1.815	1.804	1.790	1.778	1.761	1.745	1.729	1.709	1.690	1.671	1.650	1.630	1.609	1.588	1.566	1.545	1.524	1.502	1.481	1.461	1.441	1.421	1.404	1.386	1.370	1.352	1.339	1.325	1.312	1.301	1.294	1.285	1.280	1.275	1.271	1.270	1.269	1.270	1.274	1.278	1.284	1.290	1.299	1.308	1.320	1.332	1.348	1.362	1.378	1.394	1.412	1.431	1.450	1.470	1.490	1.510	1.531	1.551	1.572	1.592	1.612	1.632	1.651	1.670	1.686	1.704	1.720	1.734	1.749	1.760	1.771	1.781	1.789	1.796	1.800	1.805	1.806	1.806	1.804	1.801	1.796	1.789	1.781	1.771	1.761	1.748	1.732	1.716	1.700	1.681	1.660	1.640	1.616	1.594	1.569	1.544	1.518	1.491	1.465	1.436	1.410	1.382	1.354	1.328	1.299	1.271	1.245	1.218	1.192	1.168	1.142	1.119	1.096	1.075	1.055	1.035	1.018	1.001	0.986	0.971	0.960	0.950	0.940	0.932	0.925	0.920	0.918	0.916	0.915	0.918	0.919	0.922	0.930	0.936	0.944	0.954	0.964	0.976	0.989	1.002	1.018	1.032	1.049	1.066	1.084	1.101	1.120	1.140	1.159	1.179	1.196	1.216	1.235	1.254	1.272	1.290	1.308	1.324	1.340	1.355	1.370	1.382	1.394	1.405	1.416	1.424	1.431	1.436	1.441	1.444	1.446	1.446	1.445	1.442	1.438	1.432	1.424	1.415	1.404	1.391	1.376	1.360	1.342	1.322	1.302	1.280	1.256	1.230	1.204	1.175	1.145	1.114	1.081	1.046	1.011	0.975	0.939	0.900	0.860	0.820	0.778	0.738	0.695	0.651	0.608	0.564	0.520	0.475	0.430	0.385	0.340	0.295	0.250	0.205	0.161	0.118	0.075	0.032	-0.010	-0.051	-0.091	-0.131	-0.170	-0.208	-0.245	-0.280	-0.314	-0.348	-0.379	-0.409	-0.438	-0.464	-0.489	-0.512	-0.535	-0.555	-0.572	-0.590	-0.604	-0.618	-0.628	-0.638	-0.644	-0.649	-0.651	-0.652	-0.651	-0.648	-0.644	-0.636	-0.629	-0.618	-0.606	-0.594	-0.578	-0.561	-0.542	-0.522	-0.501	-0.478	-0.454	-0.428	-0.400	-0.372	-0.342	-0.312	-0.282	-0.251	-0.219	-0.185	-0.152	-0.118	-0.082	-0.048	-0.012	0.021	0.058	0.091	0.126	0.161	0.195	0.228	0.260	0.291	0.324	0.352	0.382	0.410	0.436	0.462	0.488	0.510	0.532	0.552	0.572	0.591	0.608	0.622	0.636	0.648	0.659	0.668	0.675	0.680	0.685	0.689	0.690	0.690	0.688	0.686	0.681	0.675	0.670	0.662	0.654	0.644	0.632	0.621	0.608	0.594	0.580	0.565	0.549	0.532	0.515	0.498	0.479	0.459	0.439	0.420	0.400	0.379	0.358	0.336	0.314	0.292	0.271	0.249	0.228	0.206	0.184	0.162	0.141	0.119	0.098	0.076	0.055	0.034	0.012	-0.008	-0.028	-0.048	-0.068	-0.086	-0.106	-0.124	-0.141	-0.158	-0.174	-0.190	-0.205	-0.219	-0.232	-0.245	-0.256	-0.268	-0.276	-0.284	-0.291	-0.298	-0.304	-0.308	-0.310	-0.312	-0.314	-0.312	-0.311	-0.309	-0.305	-0.300	-0.294	-0.286	-0.278	-0.270	-0.259	-0.248	-0.236	-0.224	-0.210	-0.196	-0.180	-0.164	-0.149	-0.132	-0.115	-0.098	-0.080	-0.062	-0.044	-0.026	-0.009	0.009	0.025	0.042	0.059	0.075	0.090	0.105	0.119	0.131	0.144	0.155	0.166	0.176	0.185	0.192	0.199	0.205	0.210	0.214	0.218	0.220	0.222	0.222	0.222	0.222	0.221	0.220	0.219	0.215	0.214	0.210	0.209	0.205	0.201	0.199	0.195	0.192	0.191	0.188	0.186	0.186	0.185	0.185	0.186	0.186	0.189	0.191	0.195	0.200	0.205	0.211	0.219	0.226	0.235	0.245	0.255	0.265	0.278	0.290	0.302	0.316	0.330	0.344	0.358	0.372	0.388	0.402	0.418	0.432	0.448	0.462	0.478	0.491	0.505	0.518	0.530	0.542	0.554	0.565	0.575	0.582	0.592	0.600	0.606	0.612	0.618	0.620	0.624	0.626	0.628	0.628	0.626	0.624	0.620	0.616	0.612	0.606	0.600	0.594	0.586	0.576	0.568	0.559	0.548	0.538	0.526	0.514	0.502	0.490	0.479	0.466	0.454	0.441	0.429	0.416	0.404	0.391	0.378	0.366	0.354	0.341	0.330	0.318	0.306	0.295	0.285	0.274	0.264	0.255	0.245	0.238	0.229	0.220	0.214	0.208	0.202	0.196	0.192	0.188	0.185	0.181	0.180	0.179	0.179	0.179	0.181	0.181	0.185	0.188	0.192	0.198	0.204	0.210	0.218	0.228	0.236	0.248	0.259	0.271	0.284	0.299	0.314	0.329	0.345	0.362	0.381	0.399	0.419	0.439	0.459	0.480	0.500	0.521	0.544	0.566	0.588	0.611	0.634	0.656	0.680	0.701	0.724	0.746	0.769	0.791	0.814	0.834	0.854	0.875	0.894	0.911	0.930	0.946	0.962	0.979	0.992	1.005	1.016	1.028	1.036	1.045	1.051	1.056	1.060	1.064	1.065	1.064	1.062	1.059	1.054	1.048	1.040	1.032	1.021	1.010	0.998	0.984	0.970	0.954	0.938	0.920	0.900	0.880	0.860	0.839	0.816	0.792	0.769	0.746	0.722	0.698	0.672	0.648	0.622	0.599	0.572	0.549	0.525	0.501	0.479	0.456	0.434	0.411	0.390	0.370	0.350	0.331	0.314	0.296	0.279	0.264	0.249	0.236	0.222	0.211	0.201	0.191	0.182	0.175	0.169	0.164	0.159	0.155	0.154	0.152	0.151	0.152	0.152	0.156	0.158	0.162	0.165	0.170	0.176	0.182	0.188	0.195	0.201	0.209	0.216	0.222	0.230	0.238	0.245	0.251	0.259	0.266	0.272	0.279	0.284	0.289	0.295	0.299	0.304	0.308	0.310	0.312	0.314	0.314	0.314	0.312	0.311	0.306	0.304	0.299	0.294	0.288	0.280	0.272	0.264	0.255	0.245	0.234	0.222	0.209	0.196	0.184	0.170	0.156	0.141	0.126	0.111	0.096	0.080	0.065	0.049	0.034	0.019	0.002	-0.012	-0.028	-0.041	-0.055	-0.069	-0.080	-0.092	-0.105	-0.116	-0.126	-0.135	-0.144	-0.151	-0.158	-0.164	-0.169	-0.172	-0.175	-0.176	-0.179	-0.179	-0.178	-0.175	-0.171	-0.168	-0.162	-0.156	-0.150	-0.141	-0.134	-0.124	-0.112	-0.101	-0.091	-0.079	-0.066	-0.052	-0.039	-0.025	-0.011	0.004	0.018	0.032	0.049	0.064	0.079	0.094	0.109	0.122	0.138	0.151	0.166	0.179	0.194	0.205	0.219	0.230	0.242	0.254	0.264	0.274	0.282	0.292	0.300	0.308	0.314	0.321	0.326	0.330	0.335	0.338	0.340	0.342	0.344	0.344	0.344	0.344	0.342	0.339	0.336	0.332	0.329	0.324	0.318	0.311	0.304	0.296	0.289	0.280	0.270	0.260	0.250	0.239	0.228	0.216	0.204	0.191	0.179	0.164	0.151	0.138	0.121	0.108	0.092	0.078	0.061	0.046	0.030	0.015	0.000	-0.015	-0.030	-0.045	-0.060	-0.074	-0.090	-0.102	-0.118	-0.131	-0.144	-0.156	-0.168	-0.179	-0.190	-0.201	-0.210	-0.219	-0.225	-0.232	-0.238	-0.241	-0.246	-0.249	-0.251	-0.251	-0.251	-0.251	-0.249	-0.246	-0.242	-0.238	-0.231	-0.225	-0.216	-0.208	-0.199	-0.188	-0.175	-0.162	-0.150	-0.136	-0.121	-0.108	-0.092	-0.078	-0.060	-0.042	-0.026	-0.009	0.008	0.025	0.044	0.060	0.079	0.095	0.112	0.130	0.146	0.164	0.180	0.195	0.211	0.226	0.241	0.255	0.269	0.281	0.294	0.305	0.316	0.328	0.338	0.348	0.356	0.364	0.371	0.378	0.384	0.390	0.394	0.399	0.402	0.404	0.406	0.408	0.409	0.409	0.408	0.406	0.404	0.402	0.399	0.395	0.390	0.385	0.380	0.374	0.368	0.360	0.351	0.344	0.335	0.324	0.315	0.304	0.294	0.281	0.270	0.258	0.245	0.232	0.219	0.206	0.191	0.178	0.164	0.149	0.134	0.120	0.105	0.091	0.076	0.061	0.049	0.035	0.021	0.009	-0.005	-0.016	-0.029	-0.040	-0.050	-0.060	-0.070	-0.078	-0.086	-0.092	-0.099	-0.102	-0.106	-0.109	-0.110	-0.110	-0.109	-0.106	-0.102	-0.098	-0.091	-0.082	-0.072	-0.061	-0.050	-0.035	-0.019	-0.002	0.018	0.038	0.060	0.084	0.109	0.135	0.161	0.191	0.221	0.252	0.286	0.320	0.355	0.391	0.429	0.468	0.506	0.545	0.585	0.626	0.669	0.710	0.751	0.794	0.835	0.878	0.920	0.961	1.004	1.044	1.084	1.124	1.164	1.201	1.239	1.275	1.309	1.342	1.374	1.405	1.434	1.462	1.489	1.512	1.535	1.556	1.576	1.592	1.610	1.624	1.634	1.645	1.654	1.660	1.666	1.669	1.671	1.671	1.671	1.669	1.665	1.660	1.655	1.649	1.641	1.635	1.626	1.618	1.609	1.600	1.592	1.582	1.575	1.568	1.561	1.555	1.549	1.545	1.541	1.539	1.538	1.538	1.540	1.542	1.548	1.554	1.562	1.571	1.584	1.595	1.610	1.628	1.645	1.666	1.686	1.710	1.734	1.760	1.788	1.815	1.846	1.876	1.909	1.941	1.975	2.007	2.042	2.078	2.111	2.146	2.182	2.216	2.250	2.284	2.318	2.350	2.381	2.412	2.441	2.470	2.498	2.525	2.549	2.571	2.594	2.614	2.631	2.648	2.661	2.675	2.686	2.695	2.702	2.708	2.712	2.714	2.714	2.711	2.708	2.701	2.694	2.685	2.674	2.662	2.649	2.634	2.618	2.601	2.582	2.562	2.542	2.520	2.499	2.476	2.452	2.429	2.405	2.379	2.354	2.329	2.302	2.278	2.251	2.226	2.200	2.174	2.149	2.124	2.100	2.075	2.051	2.027	2.005	1.982	1.961	1.940	1.921	1.902	1.885	1.869	1.851	1.838	1.822	1.810	1.798	1.788	1.778	1.769	1.761	1.755	1.751	1.748	1.744	1.742	1.744	1.745	1.749	1.751	1.756	1.764	1.770	1.779	1.789	1.800	1.812	1.826	1.840	1.856	1.874	1.891	1.909	1.929	1.949	1.970	1.991	2.013	2.035	2.059	2.082	2.105	2.129	2.154	2.176	2.201	2.222	2.246	2.269	2.291	2.312	2.335	2.355	2.375	2.392	2.411	2.428	2.442	2.458	2.471	2.482	2.494	2.504	2.512	2.519	2.524	2.526	2.529	2.530	2.529	2.528	2.522	2.519	2.511	2.504	2.495	2.485	2.472	2.460	2.446	2.430	2.414	2.399	2.380	2.361	2.341	2.322	2.301	2.279	2.258	2.234	2.211	2.189	2.165	2.140	2.116	2.091	2.068	2.042	2.019	1.995	1.971	1.948	1.924	1.901	1.880	1.858	1.836	1.815	1.795	1.774	1.755	1.738	1.719	1.701	1.685	1.669	1.654	1.639	1.625	1.612	1.601	1.590	1.580	1.571	1.562	1.555	1.549	1.542	1.539	1.534	1.532	1.530	1.530	1.530	1.531	1.532	1.535	1.538	1.541	1.545	1.550	1.555	1.560	1.565	1.571	1.578	1.585	1.591	1.599	1.605	1.611	1.619	1.625	1.632	1.638	1.644	1.649	1.655	1.660	1.662	1.666	1.669	1.670	1.671	1.672	1.671	1.671	1.669	1.665	1.661	1.655	1.650	1.644	1.636	1.628	1.618	1.608	1.596	1.585	1.572	1.559	1.545	1.531	1.516	1.502	1.486	1.470	1.454	1.438	1.422	1.406	1.391	1.376	1.361	1.348	1.334	1.321	1.310	1.299	1.290	1.281	1.272	1.268	1.262	1.259	1.256	1.256	1.258	1.260	1.265	1.271	1.280	1.291	1.302	1.316	1.331	1.349	1.368	1.388	1.409	1.432	1.456	1.482	1.509	1.538	1.566	1.596	1.628	1.660	1.691	1.726	1.759	1.794	1.828	1.862	1.896	1.930	1.964	1.998	2.030	2.062	2.092	2.124	2.152	2.180	2.208	2.232	2.256	2.279	2.299	2.318	2.335	2.351	2.364	2.376	2.386	2.392	2.399	2.402	2.405	2.404	2.402	2.399	2.392	2.385	2.378	2.366	2.355	2.340	2.325	2.309	2.291	2.272	2.252	2.231	2.210	2.189	2.165	2.142	2.119	2.095	2.071	2.047	2.025	2.001	1.979	1.956	1.935	1.914	1.894	1.875	1.856	1.839	1.822	1.808	1.795	1.782	1.771	1.761	1.752	1.746	1.741	1.738	1.736	1.736	1.736	1.740	1.744	1.751	1.758	1.768	1.776	1.789	1.802	1.816	1.831	1.849	1.866	1.885	1.905	1.926	1.948	1.970	1.992	2.016	2.040	2.062	2.088	2.110	2.135	2.160	2.184	2.208	2.231	2.254	2.276	2.298	2.320	2.339	2.359	2.379	2.396	2.412	2.429	2.444	2.458	2.470	2.481	2.492	2.502	2.511	2.519	2.524	2.530	2.534	2.536	2.539	2.539	2.539	2.538	2.535	2.531	2.526	2.521	2.515	2.508	2.500	2.490	2.480	2.470	2.459	2.448	2.435	2.421	2.408	2.394	2.378	2.362	2.346	2.330	2.312	2.296	2.280	2.262	2.245	2.228	2.210	2.191	2.175	2.156	2.140	2.122	2.105	2.088	2.070	2.054	2.038	2.020	2.005	1.990	1.974	1.959	1.945	1.932	1.919	1.908	1.895	1.885	1.874	1.864	1.855	1.846	1.839	1.834	1.826	1.822	1.818	1.815	1.812	1.810	1.810	1.810	1.811	1.814	1.818	1.822	1.828	1.834	1.842	1.850	1.861	1.871	1.884	1.896	1.910	1.924	1.940	1.956	1.974	1.991	2.010	2.030	2.050	2.071	2.092	2.114	2.136	2.160	2.182	2.206	2.230	2.254	2.279	2.302	2.326	2.351	2.375	2.398	2.420	2.444	2.465	2.485	2.508	2.528	2.545	2.564	2.580	2.595	2.610	2.624	2.635	2.645	2.655	2.662	2.670	2.675	2.678	2.679	2.679	2.676	2.671	2.665	2.659	2.649	2.638	2.625	2.610	2.594	2.576	2.556	2.535	2.512	2.486	2.461	2.434	2.404	2.375	2.342	2.311	2.279	2.244	2.209	2.174	2.138	2.101	2.065	2.027	1.992	1.956	1.920	1.885	1.851	1.816	1.782	1.751	1.719	1.690	1.661	1.634	1.609	1.584	1.562	1.541	1.522	1.506	1.491	1.479	1.468	1.460	1.454	1.450	1.449	1.449	1.451	1.456	1.464	1.474	1.486	1.500	1.515	1.532	1.551	1.574	1.595	1.620	1.645	1.674	1.701	1.731	1.761	1.792	1.824	1.856	1.890	1.922	1.955	1.989	2.020	2.052	2.085	2.116	2.148	2.178	2.205	2.234	2.260	2.286	2.310	2.332	2.352	2.371	2.389	2.404	2.418	2.428	2.438	2.445	2.450	2.454	2.455	2.454	2.451	2.446	2.440	2.431	2.420	2.409	2.394	2.378	2.359	2.341	2.320	2.298	2.274	2.249	2.222	2.195	2.166	2.138	2.108	2.078	2.046	2.015	1.982	1.950	1.918	1.886	1.854	1.821	1.790	1.759	1.728	1.696	1.668	1.639	1.610	1.582	1.556	1.530	1.505	1.482	1.460	1.438	1.419	1.400	1.382	1.366	1.351	1.339	1.326	1.316	1.308	1.300	1.294	1.289	1.286	1.284	1.282	1.282	1.284	1.286	1.291	1.298	1.304	1.310	1.320	1.329	1.340	1.351	1.364	1.376	1.391	1.405	1.420	1.435	1.451	1.468	1.484	1.501	1.518	1.535	1.551	1.569	1.586	1.602	1.619	1.638	1.652	1.669	1.682	1.698	1.712	1.725	1.738	1.749	1.760	1.770	1.780	1.788	1.794	1.800	1.805	1.809	1.811	1.812	1.812	1.811	1.809	1.804	1.800	1.794	1.786	1.776	1.766	1.754	1.740	1.726	1.711	1.695	1.678	1.659	1.639	1.619	1.596	1.574	1.550	1.526	1.501	1.475	1.449	1.422	1.396	1.369	1.341	1.314	1.286	1.259	1.231	1.204	1.178	1.150	1.124	1.098	1.072	1.048	1.024	1.000	0.978	0.955	0.935	0.914	0.895	0.878	0.860	0.845	0.830	0.816	0.805	0.794	0.784	0.775	0.768	0.761	0.756	0.752	0.750	0.749	0.748	0.749	0.751	0.754	0.756	0.761	0.766	0.772	0.778	0.785	0.792	0.800	0.809	0.818	0.826	0.835	0.844	0.852	0.860	0.869	0.876	0.884	0.890	0.896	0.902	0.908	0.912	0.915	0.918	0.918	0.918	0.918	0.915	0.912	0.908	0.901	0.894	0.885	0.875	0.862	0.850	0.834	0.819	0.800	0.781	0.761	0.739	0.715	0.691	0.666	0.639	0.610	0.582	0.551	0.521	0.489	0.456	0.421	0.388	0.352	0.318	0.281	0.245	0.209	0.172	0.136	0.101	0.065	0.030	-0.004	-0.039	-0.072	-0.105	-0.136	-0.166	-0.195	-0.224	-0.250	-0.276	-0.299	-0.322	-0.342	-0.361	-0.379	-0.394	-0.408	-0.419	-0.429	-0.436	-0.442	-0.446	-0.449	-0.449	-0.446	-0.442	-0.436	-0.430	-0.420	-0.410	-0.398	-0.384	-0.368	-0.350	-0.332	-0.314	-0.292	-0.270	-0.249	-0.225	-0.201	-0.176	-0.150	-0.125	-0.099	-0.072	-0.044	-0.018	0.008	0.035	0.061	0.088	0.114	0.139	0.162	0.188	0.210	0.234	0.254	0.275	0.295	0.312	0.331	0.346	0.361	0.375	0.389	0.399	0.410	0.419	0.426	0.432	0.439	0.444	0.446	0.449	0.450	0.450	0.448	0.446	0.442	0.438	0.434	0.428	0.420	0.412	0.405	0.396	0.386	0.378	0.366	0.358	0.346	0.335	0.325	0.312	0.302	0.291	0.280	0.270	0.259	0.249	0.238	0.229	0.219	0.210	0.200	0.192	0.185	0.178	0.171	0.166	0.161	0.158	0.154	0.151	0.149	0.148	0.146	0.146	0.148	0.149	0.151	0.155	0.158	0.162	0.168	0.174	0.180	0.188	0.196	0.205	0.214	0.222	0.234	0.242	0.252	0.264	0.276	0.286	0.298	0.308	0.319	0.330	0.341	0.351	0.361	0.371	0.380	0.389	0.399	0.406	0.414	0.421	0.428	0.434	0.438	0.442	0.446	0.450	0.451	0.452	0.454	0.454	0.452	0.450	0.448	0.442	0.439	0.431	0.426	0.419	0.410	0.402	0.392	0.384	0.372	0.361	0.350	0.338	0.324	0.311	0.298	0.284	0.270	0.256	0.244	0.229	0.215	0.201	0.188	0.172	0.159	0.146	0.132	0.121	0.109	0.096	0.085	0.075	0.065	0.056	0.048	0.039	0.034	0.028	0.022	0.019	0.015	0.014	0.012	0.011	0.012	0.014	0.016	0.019	0.024	0.029	0.035	0.041	0.049	0.059	0.069	0.079	0.090	0.104	0.116	0.130	0.146	0.161	0.179	0.195	0.212	0.230	0.249	0.269	0.289	0.308	0.329	0.349	0.369	0.389	0.411	0.432	0.452	0.475	0.495	0.518	0.538	0.558	0.579	0.599	0.619	0.638	0.656	0.675	0.692	0.710	0.728	0.744	0.759	0.774	0.789	0.801	0.814	0.825	0.838	0.846	0.856	0.864	0.871	0.878	0.882	0.886	0.890	0.891	0.892	0.894	0.892	0.891	0.889	0.885	0.882	0.876	0.871	0.865	0.858	0.850	0.841	0.832	0.821	0.811	0.800	0.789	0.776	0.765	0.751	0.739	0.725	0.710	0.698	0.684	0.669	0.655	0.641	0.628	0.612	0.599	0.586	0.572	0.560	0.548	0.536	0.525	0.514	0.505	0.495	0.486	0.479	0.472	0.466	0.461	0.458	0.454	0.454	0.452	0.452	0.454	0.456	0.460	0.465	0.471	0.479	0.488	0.498	0.507	0.520	0.534	0.549	0.565	0.582	0.600	0.621	0.641	0.664	0.686	0.710	0.736	0.762	0.790	0.816	0.845	0.875	0.904	0.935	0.968	0.998	1.030	1.064	1.095	1.128	1.160	1.192	1.226	1.258	1.290	1.320	1.351	1.381	1.411	1.441	1.468	1.496	1.522	1.548	1.571	1.595	1.616	1.636	1.656	1.674	1.690	1.705	1.719	1.731	1.741	1.750	1.759	1.765	1.770	1.774	1.776	1.776	1.776	1.774	1.771	1.766	1.761	1.755	1.748	1.739	1.729	1.720	1.709	1.699	1.686	1.675	1.662	1.650	1.638	1.626	1.612	1.600	1.589	1.576	1.565	1.555	1.544	1.535	1.528	1.519	1.511	1.505	1.500	1.495	1.491	1.489	1.488	1.486	1.486	1.489	1.492	1.496	1.502	1.508	1.516	1.524	1.532	1.544	1.554	1.566	1.579	1.594	1.608	1.622	1.639	1.655	1.672	1.690	1.708	1.726	1.744	1.764	1.782	1.800	1.820	1.839	1.858	1.876	1.895	1.914	1.932	1.949	1.966	1.982	2.000	2.016	2.031	2.046	2.060	2.072	2.085	2.098	2.109	2.119	2.129	2.138	2.146	2.152	2.159	2.165	2.170	2.172	2.178	2.179	2.181	2.182	2.182	2.182	2.181	2.180	2.178	2.175	2.172	2.168	2.164	2.159	2.154	2.149	2.142	2.136	2.130	2.122	2.116	2.109	2.102	2.096	2.090	2.082	2.076	2.071	2.065	2.059	2.054	2.049	2.044	2.040	2.036	2.033	2.030	2.027	2.026	2.024	2.024	2.024	2.025	2.025	2.026	2.029	2.030	2.034	2.038	2.041	2.046	2.052	2.058	2.064	2.071	2.080	2.088	2.096	2.106	2.115	2.126	2.135	2.145	2.155	2.166	2.178	2.188	2.199	2.211	2.221	2.232	2.244	2.255	2.265	2.275	2.285	2.295	2.305	2.315	2.324	2.332	2.341	2.349	2.356	2.364	2.370	2.375	2.380	2.385	2.390	2.392	2.396	2.399	2.401	2.402	2.404	2.404	2.404	2.402	2.401	2.399	2.398	2.394	2.391	2.386	2.381	2.376	2.370	2.364	2.356	2.350	2.341	2.331	2.324	2.314	2.302	2.292	2.281	2.270	2.258	2.244	2.231	2.218	2.202	2.188	2.172	2.158	2.141	2.124	2.106	2.090	2.071	2.052	2.034	2.015	1.995	1.975	1.955	1.934	1.914	1.894	1.874	1.851	1.831	1.810	1.789	1.769	1.748	1.728	1.706	1.685	1.665	1.645	1.625	1.605	1.586	1.570	1.551	1.535	1.519	1.502	1.489	1.475	1.461	1.449	1.436	1.426	1.416	1.409	1.400	1.394	1.388	1.384	1.380	1.378	1.375	1.372	1.372	1.374	1.375	1.378	1.380	1.384	1.389	1.395	1.400	1.406	1.414	1.421	1.428	1.436	1.444	1.451	1.460	1.469	1.478	1.485	1.491	1.499	1.506	1.514	1.519	1.525	1.529	1.534	1.538	1.540	1.541	1.544	1.544	1.542	1.541	1.539	1.536	1.531	1.526	1.520	1.514	1.506	1.498	1.489	1.479	1.466	1.456	1.444	1.430	1.418	1.405	1.391	1.376	1.362	1.348	1.334	1.319	1.305	1.290	1.278	1.264	1.251	1.240	1.229	1.218	1.209	1.200	1.192	1.186	1.181	1.178	1.175	1.174	1.172	1.174	1.176	1.181	1.188	1.194	1.202	1.212	1.225	1.238	1.252	1.268	1.286	1.304	1.325	1.345	1.368	1.390	1.415	1.439	1.465	1.492	1.520	1.549	1.578	1.606	1.635	1.665	1.694	1.724	1.752	1.781	1.811	1.839	1.866	1.894	1.921	1.946	1.971	1.996	2.019	2.040	2.062	2.081	2.100	2.118	2.134	2.149	2.161	2.174	2.184	2.194	2.201	2.208	2.211	2.215	2.216	2.218	2.215	2.212	2.209	2.202	2.196	2.189	2.180	2.169	2.158	2.145	2.131	2.116	2.101	2.084	2.066	2.049	2.027	2.009	1.988	1.965	1.944	1.920	1.898	1.875	1.850	1.826	1.801	1.776	1.751	1.725	1.699	1.672	1.648	1.621	1.596	1.569	1.544	1.518	1.491	1.466	1.441	1.416	1.391	1.369	1.344	1.321	1.299	1.276	1.255	1.234	1.214	1.194	1.175	1.158	1.140	1.125	1.110	1.096	1.082	1.071	1.060	1.050	1.042	1.035	1.029	1.025	1.021	1.019	1.018	1.019	1.021	1.024	1.028	1.032	1.040	1.048	1.058	1.069	1.080	1.092	1.106	1.120	1.136	1.152	1.170	1.189	1.206	1.226	1.246	1.265	1.286	1.308	1.329	1.350	1.370	1.391	1.412	1.432	1.452	1.474	1.492	1.510	1.528	1.545	1.560	1.576	1.589	1.602	1.612	1.624	1.634	1.641	1.649	1.654	1.658	1.661	1.662	1.661	1.660	1.658	1.654	1.648	1.641	1.631	1.622	1.612	1.599	1.586	1.571	1.556	1.538	1.521	1.501	1.482	1.461	1.440	1.418	1.395	1.371	1.349	1.324	1.300	1.274	1.250	1.224	1.200	1.174	1.149	1.124	1.100	1.075	1.050	1.026	1.002	0.979	0.955	0.934	0.912	0.891	0.871	0.852	0.832	0.816	0.798	0.781	0.766	0.752	0.739	0.725	0.714	0.704	0.694	0.685	0.678	0.671	0.666	0.661	0.658	0.655	0.655	0.654	0.655	0.658	0.659	0.662	0.668	0.672	0.680	0.686	0.694	0.702	0.714	0.724	0.735	0.746	0.759	0.771	0.784	0.796	0.810	0.824	0.838	0.852	0.866	0.880	0.894	0.906	0.920	0.934	0.946	0.958	0.969	0.980	0.990	0.999	1.008	1.014	1.021	1.028	1.031	1.034	1.036	1.036	1.038	1.035	1.032	1.029	1.024	1.018	1.010	1.002	0.992	0.982	0.970	0.958	0.944	0.930	0.914	0.896	0.880	0.861	0.842	0.824	0.805	0.786	0.765	0.746	0.728	0.708	0.689	0.669	0.650	0.631	0.614	0.596	0.580	0.565	0.550	0.536	0.522	0.509	0.499	0.489	0.481	0.474	0.466	0.461	0.459	0.456	0.456	0.456	0.459	0.461	0.466	0.471	0.478	0.485	0.494	0.505	0.516	0.528	0.540	0.555	0.569	0.585	0.601	0.618	0.634	0.651	0.669	0.688	0.705	0.724	0.740	0.759	0.776	0.795	0.811	0.829	0.844	0.860	0.875	0.889	0.902	0.915	0.928	0.938	0.946	0.956	0.964	0.969	0.975	0.980	0.982	0.984	0.985	0.986	0.984	0.981	0.978	0.972	0.966	0.960	0.951	0.941	0.931	0.920	0.908	0.895	0.881	0.868	0.851	0.838	0.821	0.804	0.788	0.770	0.752	0.735	0.718	0.699	0.681	0.664	0.646	0.629	0.611	0.595	0.579	0.562	0.548	0.532	0.520	0.506	0.495	0.484	0.472	0.465	0.456	0.449	0.444	0.439	0.435	0.431	0.430	0.430	0.431	0.432	0.436	0.440	0.446	0.451	0.460	0.468	0.478	0.489	0.499	0.512	0.526	0.541	0.555	0.571	0.588	0.605	0.622	0.640	0.659	0.678	0.696	0.716	0.735	0.752	0.771	0.790	0.809	0.826	0.845	0.861	0.878	0.892	0.909	0.922	0.936	0.949	0.960	0.971	0.980	0.988	0.994	1.000	1.004	1.006	1.008	1.008	1.006	1.002	0.998	0.991	0.982	0.974	0.962	0.949	0.935	0.920	0.901	0.882	0.861	0.838	0.814	0.788	0.759	0.731	0.699	0.666	0.632	0.598	0.560	0.521	0.482	0.441	0.400	0.356	0.312	0.268	0.220	0.172	0.125	0.076	0.026	-0.024	-0.075	-0.126	-0.178	-0.231	-0.282	-0.334	-0.386	-0.439	-0.491	-0.544	-0.595	-0.646	-0.696	-0.748	-0.796	-0.844	-0.892	-0.939	-0.985	-1.030	-1.072	-1.114	-1.155	-1.192	-1.230	-1.266	-1.300	-1.332	-1.362	-1.391	-1.418	-1.441	-1.465	-1.485	-1.504	-1.519	-1.534	-1.546	-1.556	-1.564	-1.571	-1.574	-1.576	-1.575	-1.574	-1.570	-1.565	-1.558	-1.548	-1.539	-1.526	-1.510	-1.495	-1.478	-1.459	-1.440	-1.419	-1.398	-1.375	-1.351	-1.326	-1.302	-1.276	-1.250	-1.222	-1.196	-1.170	-1.142	-1.115	-1.090	-1.062	-1.036	-1.011	-0.986	-0.961	-0.939	-0.916	-0.895	-0.874	-0.855	-0.836	-0.820	-0.804	-0.789	-0.776	-0.765	-0.755	-0.746	-0.740	-0.735	-0.731	-0.731	-0.731	-0.732	-0.736	-0.742	-0.749	-0.758	-0.769	-0.781	-0.795	-0.811	-0.829	-0.848	-0.869	-0.890	-0.915	-0.940	-0.966	-0.994	-1.021	-1.051	-1.080	-1.112	-1.144	-1.176	-1.209	-1.242	-1.275	-1.309	-1.342	-1.374	-1.408	-1.440	-1.472	-1.504	-1.534	-1.564	-1.592	-1.620	-1.646	-1.671	-1.696	-1.718	-1.738	-1.756	-1.774	-1.789	-1.801	-1.812	-1.820	-1.828	-1.831	-1.834	-1.832	-1.831	-1.826	-1.820	-1.811	-1.800	-1.788	-1.771	-1.755	-1.735	-1.714	-1.691	-1.669	-1.642	-1.615	-1.586	-1.556	-1.525	-1.492	-1.460	-1.426	-1.392	-1.358	-1.324	-1.289	-1.254	-1.220	-1.186	-1.152	-1.121	-1.089	-1.058	-1.028	-0.999	-0.971	-0.945	-0.921	-0.898	-0.878	-0.858	-0.839	-0.822	-0.808	-0.795	-0.784	-0.775	-0.768	-0.762	-0.759	-0.756	-0.756	-0.758	-0.761	-0.766	-0.771	-0.779	-0.789	-0.798	-0.809	-0.820	-0.832	-0.846	-0.859	-0.872	-0.888	-0.901	-0.916	-0.931	-0.945	-0.959	-0.974	-0.988	-0.999	-1.012	-1.024	-1.034	-1.044	-1.054	-1.062	-1.069	-1.076	-1.081	-1.086	-1.089	-1.091	-1.092	-1.092	-1.091	-1.090	-1.088	-1.084	-1.080	-1.075	-1.069	-1.062	-1.055	-1.048	-1.039	-1.030	-1.020	-1.010	-1.000	-0.990	-0.979	-0.968	-0.956	-0.946	-0.935	-0.922	-0.911	-0.901	-0.891	-0.881	-0.870	-0.861	-0.852	-0.844	-0.834	-0.828	-0.820	-0.812	-0.805	-0.799	-0.792	-0.789	-0.782	-0.778	-0.774	-0.770	-0.766	-0.764	-0.761	-0.759	-0.756	-0.755	-0.754	-0.752	-0.752	-0.751	-0.751	-0.751	-0.751	-0.752	-0.754	-0.755	-0.756	-0.758	-0.759	-0.762	-0.764	-0.766	-0.770	-0.772	-0.776	-0.780	-0.784	-0.788	-0.792	-0.799	-0.802	-0.809	-0.815	-0.821	-0.829	-0.835	-0.841	-0.849	-0.855	-0.864	-0.871	-0.880	-0.888	-0.895	-0.902	-0.912	-0.919	-0.928	-0.935	-0.942	-0.951	-0.959	-0.966	-0.972	-0.980	-0.986	-0.992	-0.999	-1.004	-1.009	-1.012	-1.016	-1.020	-1.024	-1.025	-1.026	-1.025	-1.026	-1.025	-1.022	-1.020	-1.016	-1.012	-1.008	-1.001	-0.995	-0.988	-0.980	-0.972	-0.962	-0.952	-0.941	-0.930	-0.918	-0.904	-0.891	-0.878	-0.862	-0.848	-0.832	-0.816	-0.801	-0.784	-0.769	-0.752	-0.736	-0.720	-0.704	-0.689	-0.672	-0.658	-0.641	-0.628	-0.612	-0.600	-0.586	-0.574	-0.561	-0.550	-0.540	-0.531	-0.522	-0.516	-0.509	-0.505	-0.501	-0.499	-0.498	-0.498	-0.500	-0.504	-0.509	-0.515	-0.522	-0.532	-0.542	-0.554	-0.568	-0.584	-0.599	-0.616	-0.635	-0.655	-0.678	-0.700	-0.724	-0.749	-0.775	-0.802	-0.830	-0.859	-0.888	-0.919	-0.949	-0.980	-1.012	-1.044	-1.075	-1.106	-1.139	-1.169	-1.200	-1.230	-1.260	-1.288	-1.316	-1.342	-1.369	-1.392	-1.416	-1.439	-1.459	-1.478	-1.496	-1.511	-1.525	-1.536	-1.546	-1.554	-1.560	-1.562	-1.565	-1.564	-1.561	-1.555	-1.549	-1.539	-1.528	-1.514	-1.500	-1.481	-1.462	-1.442	-1.419	-1.394	-1.369	-1.341	-1.312	-1.282	-1.251	-1.218	-1.186	-1.151	-1.118	-1.081	-1.046	-1.010	-0.972	-0.938	-0.900	-0.864	-0.828	-0.791	-0.755	-0.720	-0.685	-0.651	-0.618	-0.585	-0.554	-0.522	-0.492	-0.462	-0.435	-0.408	-0.381	-0.356	-0.334	-0.311	-0.290	-0.271	-0.252	-0.235	-0.219	-0.205	-0.191	-0.179	-0.169	-0.160	-0.151	-0.144	-0.138	-0.134	-0.129	-0.128	-0.126	-0.125	-0.126	-0.126	-0.129	-0.134	-0.139	-0.144	-0.151	-0.159	-0.168	-0.178	-0.188	-0.200	-0.212	-0.226	-0.240	-0.255	-0.272	-0.288	-0.306	-0.325	-0.342	-0.362	-0.381	-0.401	-0.422	-0.444	-0.465	-0.486	-0.509	-0.531	-0.554	-0.576	-0.599	-0.621	-0.644	-0.666	-0.688	-0.710	-0.731	-0.752	-0.772	-0.791	-0.810	-0.829	-0.846	-0.861	-0.876	-0.891	-0.904	-0.915	-0.926	-0.935	-0.944	-0.950	-0.955	-0.960	-0.962	-0.965	-0.964	-0.964	-0.962	-0.959	-0.955	-0.948	-0.942	-0.934	-0.925	-0.915	-0.905	-0.894	-0.882	-0.870	-0.856	-0.844	-0.830	-0.816	-0.802	-0.789	-0.775	-0.762	-0.749	-0.736	-0.725	-0.714	-0.704	-0.694	-0.684	-0.676	-0.669	-0.662	-0.659	-0.655	-0.651	-0.650	-0.650	-0.651	-0.654	-0.656	-0.661	-0.666	-0.672	-0.680	-0.689	-0.700	-0.710	-0.722	-0.735	-0.750	-0.764	-0.780	-0.795	-0.812	-0.830	-0.848	-0.866	-0.885	-0.902	-0.922	-0.940	-0.959	-0.976	-0.994	-1.011	-1.028	-1.044	-1.059	-1.072	-1.086	-1.098	-1.109	-1.119	-1.126	-1.132	-1.139	-1.145	-1.148	-1.149	-1.150	-1.148	-1.145	-1.140	-1.134	-1.126	-1.116	-1.105	-1.094	-1.079	-1.064	-1.046	-1.028	-1.008	-0.985	-0.962	-0.936	-0.911	-0.885	-0.856	-0.826	-0.796	-0.766	-0.734	-0.701	-0.669	-0.635	-0.600	-0.566	-0.532	-0.498	-0.462	-0.429	-0.394	-0.360	-0.325	-0.291	-0.259	-0.226	-0.195	-0.164	-0.135	-0.105	-0.078	-0.050	-0.024	0.000	0.024	0.045	0.066	0.084	0.101	0.116	0.131	0.142	0.154	0.162	0.169	0.175	0.180	0.181	0.182	0.180	0.178	0.171	0.165	0.156	0.146	0.136	0.122	0.108	0.092	0.076	0.058	0.039	0.018	-0.004	-0.026	-0.049	-0.072	-0.098	-0.124	-0.149	-0.176	-0.204	-0.230	-0.259	-0.286	-0.314	-0.341	-0.369	-0.395	-0.421	-0.449	-0.474	-0.499	-0.524	-0.548	-0.570	-0.592	-0.614	-0.635	-0.654	-0.672	-0.690	-0.706	-0.721	-0.735	-0.748	-0.759	-0.769	-0.778	-0.784	-0.789	-0.794	-0.798	-0.798	-0.799	-0.798	-0.794	-0.790	-0.785	-0.778	-0.769	-0.759	-0.749	-0.736	-0.724	-0.710	-0.694	-0.679	-0.661	-0.644	-0.624	-0.604	-0.584	-0.561	-0.539	-0.516	-0.491	-0.468	-0.442	-0.416	-0.391	-0.364	-0.338	-0.311	-0.285	-0.258	-0.231	-0.204	-0.178	-0.151	-0.126	-0.101	-0.076	-0.052	-0.030	-0.008	0.014	0.034	0.052	0.071	0.089	0.102	0.118	0.130	0.141	0.151	0.159	0.165	0.169	0.172	0.172	0.171	0.170	0.165	0.159	0.150	0.140	0.128	0.114	0.098	0.080	0.061	0.040	0.018	-0.008	-0.035	-0.062	-0.091	-0.121	-0.152	-0.186	-0.220	-0.256	-0.292	-0.330	-0.369	-0.408	-0.448	-0.486	-0.528	-0.569	-0.610	-0.651	-0.691	-0.732	-0.774	-0.814	-0.854	-0.892	-0.931	-0.968	-1.005	-1.041	-1.076	-1.109	-1.141	-1.174	-1.202	-1.231	-1.259	-1.285	-1.309	-1.330	-1.351	-1.371	-1.389	-1.402	-1.416	-1.429	-1.438	-1.446	-1.452	-1.456	-1.458	-1.460	-1.459	-1.455	-1.451	-1.442	-1.435	-1.425	-1.415	-1.402	-1.389	-1.374	-1.358	-1.340	-1.322	-1.304	-1.282	-1.262	-1.240	-1.219	-1.196	-1.172	-1.149	-1.125	-1.101	-1.079	-1.054	-1.031	-1.008	-0.985	-0.961	-0.939	-0.916	-0.895	-0.875	-0.854	-0.834	-0.816	-0.798	-0.780	-0.764	-0.749	-0.734	-0.721	-0.708	-0.695	-0.685	-0.675	-0.665	-0.656	-0.650	-0.642	-0.638	-0.632	-0.628	-0.621	-0.618	-0.615	-0.612	-0.610	-0.608	-0.605	-0.602	-0.601	-0.601	-0.599	-0.598	-0.594	-0.591	-0.590	-0.586	-0.584	-0.579	-0.576	-0.571	-0.565	-0.558	-0.550	-0.542	-0.534	-0.525	-0.515	-0.504	-0.492	-0.479	-0.466	-0.452	-0.436	-0.421	-0.404	-0.386	-0.368	-0.350	-0.331	-0.311	-0.292	-0.272	-0.251	-0.231	-0.210	-0.190	-0.171	-0.151	-0.131	-0.112	-0.095	-0.078	-0.061	-0.045	-0.030	-0.018	-0.004	0.008	0.016	0.025	0.031	0.035	0.038	0.038	0.036	0.032	0.026	0.018	0.008	-0.006	-0.021	-0.038	-0.058	-0.080	-0.104	-0.129	-0.158	-0.188	-0.219	-0.252	-0.290	-0.328	-0.368	-0.409	-0.451	-0.496	-0.541	-0.589	-0.636	-0.684	-0.734	-0.784	-0.834	-0.885	-0.934	-0.985	-1.035	-1.085	-1.135	-1.182	-1.230	-1.278	-1.324	-1.368	-1.412	-1.454	-1.494	-1.534	-1.570	-1.605	-1.638	-1.669	-1.699	-1.726	-1.750	-1.772	-1.792	-1.812	-1.828	-1.842	-1.854	-1.864	-1.872	-1.878	-1.881	-1.882	-1.881	-1.878	-1.874	-1.866	-1.858	-1.848	-1.836	-1.821	-1.806	-1.790	-1.772	-1.752	-1.734	-1.712	-1.690	-1.668	-1.642	-1.619	-1.592	-1.568	-1.541	-1.514	-1.485	-1.456	-1.429	-1.400	-1.371	-1.341	-1.311	-1.281	-1.252	-1.224	-1.194	-1.164	-1.135	-1.106	-1.076	-1.048	-1.019	-0.990	-0.962	-0.934	-0.908	-0.881	-0.854	-0.829	-0.802	-0.778	-0.754	-0.731	-0.708	-0.685	-0.664	-0.642	-0.622	-0.604	-0.586	-0.569	-0.554	-0.538	-0.525	-0.510	-0.499	-0.488	-0.478	-0.469	-0.460	-0.454	-0.449	-0.444	-0.440	-0.439	-0.439	-0.439	-0.441	-0.445	-0.450	-0.455	-0.462	-0.471	-0.479	-0.489	-0.500	-0.512	-0.524	-0.536	-0.551	-0.565	-0.580	-0.595	-0.611	-0.628	-0.642	-0.659	-0.675	-0.692	-0.709	-0.726	-0.741	-0.758	-0.774	-0.788	-0.802	-0.818	-0.831	-0.845	-0.856	-0.869	-0.879	-0.889	-0.899	-0.908	-0.916	-0.922	-0.930	-0.935	-0.939	-0.944	-0.946	-0.949	-0.949	-0.950	-0.950	-0.949	-0.948	-0.945	-0.942	-0.940	-0.935	-0.932	-0.928	-0.921	-0.916	-0.909	-0.902	-0.896	-0.888	-0.881	-0.872	-0.864	-0.855	-0.845	-0.836	-0.828	-0.818	-0.808	-0.796	-0.786	-0.776	-0.765	-0.755	-0.745	-0.734	-0.722	-0.712	-0.702	-0.691	-0.681	-0.670	-0.661	-0.650	-0.641	-0.631	-0.621	-0.612	-0.604	-0.596	-0.588	-0.581	-0.575	-0.569	-0.562	-0.559	-0.554	-0.550	-0.546	-0.544	-0.542	-0.540	-0.540	-0.540	-0.541	-0.541	-0.544	-0.545	-0.549	-0.551	-0.556	-0.560	-0.564	-0.569	-0.574	-0.579	-0.585	-0.590	-0.596	-0.601	-0.606	-0.611	-0.616	-0.621	-0.624	-0.626	-0.630	-0.631	-0.632	-0.632	-0.631	-0.630	-0.628	-0.624	-0.618	-0.611	-0.604	-0.595	-0.585	-0.574	-0.560	-0.545	-0.529	-0.510	-0.491	-0.471	-0.449	-0.426	-0.402	-0.378	-0.351	-0.324	-0.298	-0.269	-0.240	-0.211	-0.180	-0.150	-0.120	-0.090	-0.060	-0.029	0.002	0.032	0.061	0.092	0.121	0.151	0.179	0.206	0.234	0.259	0.285	0.310	0.334	0.358	0.379	0.401	0.421	0.441	0.460	0.479	0.496	0.512	0.528	0.541	0.556	0.570	0.582	0.596	0.609	0.620	0.632	0.644	0.656	0.669	0.682	0.695	0.708	0.721	0.736	0.750	0.765	0.781	0.798	0.812	0.831	0.849	0.868	0.888	0.908	0.928	0.950	0.972	0.995	1.019	1.042	1.068	1.092	1.118	1.144	1.169	1.195	1.221	1.248	1.274	1.299	1.325	1.350	1.374	1.400	1.424	1.446	1.468	1.490	1.511	1.530	1.549	1.565	1.581	1.596	1.610	1.621	1.631	1.641	1.650	1.655	1.661	1.665	1.668	1.669	1.668	1.666	1.662	1.659	1.654	1.648	1.640	1.631	1.624	1.614	1.604	1.594	1.582	1.569	1.558	1.545	1.532	1.519	1.505	1.494	1.480	1.468	1.454	1.441	1.429	1.418	1.406	1.395	1.384	1.375	1.365	1.356	1.348	1.341	1.334	1.326	1.321	1.315	1.311	1.306	1.302	1.298	1.294	1.292	1.290	1.288	1.286	1.285	1.284	1.284	1.282	1.281	1.281	1.280	1.279	1.279	1.278	1.275	1.272	1.270	1.269	1.265	1.261	1.256	1.251	1.245	1.239	1.231	1.224	1.214	1.205	1.195	1.184	1.171	1.159	1.145	1.131	1.116	1.100	1.084	1.068	1.049	1.030	1.010	0.989	0.966	0.945	0.921	0.898	0.874	0.849	0.822	0.798	0.770	0.742	0.716	0.689	0.661	0.634	0.605	0.578	0.550	0.521	0.495	0.468	0.440	0.412	0.386	0.360	0.334	0.310	0.285	0.262	0.239	0.218	0.196	0.176	0.158	0.139	0.122	0.106	0.092	0.079	0.065	0.054	0.044	0.035	0.026	0.021	0.015	0.011	0.010	0.009	0.009	0.011	0.014	0.020	0.025	0.031	0.040	0.049	0.060	0.071	0.084	0.096	0.109	0.124	0.139	0.154	0.169	0.184	0.201	0.216	0.232	0.248	0.262	0.278	0.292	0.306	0.319	0.331	0.344	0.355	0.365	0.374	0.381	0.389	0.395	0.401	0.405	0.406	0.408	0.409	0.406	0.402	0.399	0.391	0.385	0.375	0.365	0.352	0.340	0.326	0.310	0.294	0.276	0.259	0.240	0.219	0.198	0.176	0.155	0.132	0.111	0.089	0.065	0.044	0.020	-0.001	-0.024	-0.045	-0.066	-0.086	-0.106	-0.125	-0.142	-0.160	-0.175	-0.191	-0.204	-0.215	-0.226	-0.236	-0.245	-0.251	-0.256	-0.260	-0.264	-0.264	-0.264	-0.261	-0.258	-0.254	-0.246	-0.238	-0.228	-0.218	-0.205	-0.191	-0.176	-0.160	-0.142	-0.124	-0.102	-0.081	-0.060	-0.036	-0.011	0.014	0.040	0.066	0.094	0.122	0.151	0.180	0.210	0.240	0.270	0.301	0.332	0.364	0.394	0.425	0.455	0.485	0.515	0.545	0.574	0.602	0.630	0.658	0.684	0.709	0.734	0.756	0.778	0.799	0.818	0.836	0.852	0.869	0.881	0.892	0.902	0.910	0.918	0.922	0.925	0.925	0.925	0.921	0.918	0.910	0.901	0.891	0.880	0.865	0.849	0.831	0.812	0.791	0.769	0.745	0.720	0.695	0.668	0.641	0.614	0.584	0.556	0.528	0.498	0.469	0.439	0.410	0.382	0.354	0.328	0.302	0.278	0.254	0.231	0.210	0.191	0.174	0.158	0.145	0.134	0.124	0.118	0.112	0.111	0.112	0.115	0.120	0.129	0.140	0.152	0.169	0.186	0.206	0.229	0.252	0.279	0.308	0.336	0.368	0.400	0.432	0.468	0.501	0.538	0.574	0.610	0.645	0.681	0.718	0.751	0.785	0.818	0.849	0.880	0.909	0.935	0.961	0.985	1.006	1.025	1.041	1.055	1.068	1.076	1.081	1.085	1.086	1.084	1.079	1.072	1.062	1.050	1.035	1.018	0.996	0.974	0.949	0.922	0.895	0.864	0.832	0.800	0.766	0.731	0.695	0.659	0.621	0.584	0.546	0.509	0.472	0.438	0.404	0.369	0.336	0.305	0.275	0.248	0.221	0.195	0.172	0.152	0.134	0.118	0.104	0.092	0.082	0.076	0.071	0.069	0.070	0.071	0.076	0.084	0.092	0.105	0.118	0.132	0.151	0.170	0.191	0.212	0.235	0.261	0.288	0.314	0.340	0.368	0.396	0.425	0.454	0.482	0.511	0.539	0.568	0.594	0.620	0.646	0.671	0.694	0.716	0.738	0.756	0.775	0.791	0.808	0.821	0.831	0.841	0.849	0.855	0.859	0.860	0.860	0.859	0.855	0.849	0.842	0.834	0.822	0.810	0.796	0.781	0.762	0.745	0.725	0.704	0.682	0.659	0.635	0.609	0.584	0.556	0.530	0.502	0.472	0.445	0.418	0.389	0.360	0.332	0.305	0.276	0.251	0.225	0.200	0.176	0.154	0.131	0.111	0.091	0.074	0.058	0.041	0.028	0.015	0.004	-0.005	-0.012	-0.018	-0.022	-0.024	-0.024	-0.022	-0.019	-0.012	-0.005	0.005	0.018	0.030	0.046	0.065	0.084	0.104	0.128	0.151	0.178	0.206	0.235	0.265	0.299	0.331	0.366	0.401	0.438	0.475	0.512	0.551	0.591	0.630	0.670	0.710	0.749	0.789	0.829	0.869	0.909	0.946	0.984	1.021	1.056	1.092	1.125	1.158	1.188	1.218	1.246	1.271	1.296	1.320	1.340	1.360	1.378	1.392	1.406	1.418	1.428	1.435	1.440	1.444	1.444	1.442	1.438	1.432	1.424	1.414	1.401	1.386	1.370	1.351	1.332	1.311	1.288	1.264	1.238	1.210	1.181	1.152	1.121	1.090	1.058	1.026	0.992	0.960	0.925	0.891	0.858	0.824	0.791	0.758	0.725	0.692	0.662	0.632	0.602	0.574	0.548	0.521	0.496	0.472	0.451	0.430	0.411	0.394	0.379	0.364	0.352	0.340	0.331	0.324	0.318	0.314	0.310	0.309	0.309	0.311	0.314	0.320	0.325	0.332	0.339	0.349	0.359	0.369	0.381	0.391	0.405	0.416	0.429	0.442	0.455	0.468	0.481	0.494	0.507	0.520	0.531	0.544	0.556	0.569	0.580	0.591	0.601	0.611	0.620	0.629	0.636	0.644	0.650	0.656	0.661	0.666	0.671	0.675	0.680	0.682	0.686	0.689	0.691	0.694	0.696	0.698	0.700	0.701	0.702	0.706	0.708	0.710	0.712	0.715	0.719	0.721	0.724	0.728	0.730	0.734	0.736	0.739	0.741	0.744	0.746	0.749	0.750	0.752	0.754	0.755	0.756	0.756	0.758	0.755	0.754	0.751	0.749	0.744	0.739	0.732	0.725	0.718	0.708	0.698	0.685	0.672	0.659	0.644	0.628	0.610	0.591	0.571	0.551	0.529	0.504	0.479	0.454	0.426	0.399	0.370	0.341	0.310	0.281	0.250	0.218	0.186	0.154	0.121	0.090	0.058	0.026	-0.005	-0.038	-0.069	-0.099	-0.129	-0.159	-0.188	-0.216	-0.242	-0.269	-0.294	-0.319	-0.342	-0.365	-0.388	-0.408	-0.428	-0.445	-0.462	-0.478	-0.492	-0.506	-0.518	-0.529	-0.539	-0.548	-0.555	-0.562	-0.568	-0.574	-0.579	-0.581	-0.584	-0.586	-0.589	-0.589	-0.590	-0.590	-0.589	-0.588	-0.585	-0.584	-0.581	-0.578	-0.575	-0.571	-0.566	-0.564	-0.559	-0.555	-0.551	-0.548	-0.544	-0.541	-0.538	-0.535	-0.532	-0.529	-0.526	-0.524	-0.520	-0.518	-0.515	-0.511	-0.510	-0.506	-0.504	-0.501	-0.499	-0.496	-0.495	-0.492	-0.491	-0.489	-0.485	-0.484	-0.481	-0.479	-0.476	-0.475	-0.471	-0.470	-0.468	-0.465	-0.462	-0.460	-0.456	-0.455	-0.452	-0.450	-0.448	-0.446	-0.444	-0.441	-0.438	-0.436	-0.434	-0.432	-0.431	-0.430	-0.429	-0.428	-0.428	-0.426	-0.426	-0.426	-0.426	-0.426	-0.426	-0.428	-0.429	-0.429	-0.432	-0.432	-0.434	-0.436	-0.439	-0.441	-0.445	-0.449	-0.451	-0.454	-0.456	-0.459	-0.461	-0.464	-0.465	-0.468	-0.468	-0.470	-0.472	-0.474	-0.472	-0.474	-0.474	-0.474	-0.472	-0.471	-0.469	-0.466	-0.464	-0.459	-0.454	-0.449	-0.442	-0.438	-0.430	-0.422	-0.415	-0.405	-0.395	-0.385	-0.374	-0.362	-0.350	-0.338	-0.322	-0.310	-0.295	-0.280	-0.265	-0.249	-0.234	-0.219	-0.202	-0.188	-0.171	-0.156	-0.140	-0.126	-0.111	-0.096	-0.082	-0.070	-0.058	-0.046	-0.036	-0.026	-0.018	-0.010	-0.004	0.001	0.005	0.006	0.006	0.005	0.002	-0.002	-0.008	-0.016	-0.024	-0.034	-0.048	-0.060	-0.075	-0.090	-0.106	-0.125	-0.144	-0.165	-0.185	-0.208	-0.230	-0.252	-0.278	-0.302	-0.326	-0.350	-0.375	-0.399	-0.422	-0.445	-0.469	-0.490	-0.511	-0.531	-0.549	-0.568	-0.581	-0.595	-0.609	-0.619	-0.626	-0.632	-0.636	-0.639	-0.638	-0.634	-0.629	-0.620	-0.610	-0.595	-0.580	-0.560	-0.540	-0.518	-0.490	-0.462	-0.432	-0.399	-0.364	-0.326	-0.289	-0.249	-0.208	-0.164	-0.120	-0.075	-0.030	0.018	0.065	0.111	0.159	0.206	0.252	0.299	0.344	0.389	0.431	0.474	0.514	0.552	0.589	0.622	0.654	0.684	0.711	0.735	0.758	0.778	0.794	0.806	0.816	0.825	0.829	0.829	0.828	0.821	0.812	0.801	0.788	0.770	0.749	0.725	0.699	0.670	0.638	0.602	0.566	0.526	0.486	0.442	0.398	0.351	0.302	0.254	0.202	0.151	0.099	0.046	-0.008	-0.061	-0.115	-0.169	-0.222	-0.278	-0.329	-0.382	-0.434	-0.484	-0.532	-0.581	-0.630	-0.675	-0.720	-0.764	-0.805	-0.846	-0.884	-0.920	-0.954	-0.986	-1.016	-1.046	-1.071	-1.096	-1.119	-1.139	-1.156	-1.172	-1.186	-1.199	-1.209	-1.216	-1.222	-1.226	-1.228	-1.229	-1.228	-1.224	-1.219	-1.212	-1.204	-1.194	-1.182	-1.169	-1.155	-1.139	-1.122	-1.102	-1.082	-1.061	-1.039	-1.016	-0.992	-0.968	-0.941	-0.915	-0.888	-0.860	-0.832	-0.804	-0.775	-0.746	-0.716	-0.688	-0.659	-0.629	-0.601	-0.574	-0.546	-0.519	-0.492	-0.469	-0.444	-0.421	-0.399	-0.379	-0.360	-0.342	-0.326	-0.311	-0.300	-0.288	-0.278	-0.269	-0.261	-0.256	-0.254	-0.251	-0.250	-0.252	-0.254	-0.259	-0.265	-0.271	-0.280	-0.290	-0.301	-0.314	-0.326	-0.340	-0.355	-0.370	-0.385	-0.401	-0.416	-0.434	-0.450	-0.466	-0.481	-0.499	-0.514	-0.528	-0.541	-0.554	-0.566	-0.576	-0.586	-0.595	-0.602	-0.606	-0.611	-0.614	-0.615	-0.614	-0.611	-0.608	-0.602	-0.595	-0.586	-0.576	-0.564	-0.550	-0.534	-0.518	-0.500	-0.480	-0.460	-0.439	-0.418	-0.394	-0.370	-0.346	-0.321	-0.296	-0.272	-0.248	-0.222	-0.199	-0.176	-0.152	-0.130	-0.108	-0.088	-0.068	-0.049	-0.031	-0.014	0.001	0.014	0.026	0.036	0.045	0.052	0.056	0.061	0.062	0.061	0.060	0.056	0.051	0.044	0.036	0.026	0.016	0.002	-0.011	-0.026	-0.041	-0.059	-0.075	-0.094	-0.112	-0.131	-0.150	-0.170	-0.189	-0.209	-0.226	-0.246	-0.264	-0.280	-0.298	-0.312	-0.328	-0.340	-0.352	-0.362	-0.371	-0.379	-0.384	-0.388	-0.390	-0.389	-0.388	-0.382	-0.376	-0.368	-0.358	-0.345	-0.331	-0.314	-0.295	-0.275	-0.252	-0.226	-0.200	-0.172	-0.141	-0.109	-0.075	-0.040	-0.004	0.034	0.074	0.112	0.154	0.195	0.238	0.282	0.325	0.369	0.414	0.459	0.502	0.548	0.591	0.635	0.679	0.720	0.762	0.804	0.842	0.881	0.920	0.956	0.991	1.025	1.058	1.089	1.119	1.146	1.172	1.196	1.219	1.239	1.258	1.274	1.288	1.301	1.311	1.319	1.326	1.331	1.334	1.336	1.335	1.334	1.330	1.324	1.318	1.309	1.298	1.286	1.272	1.259	1.242	1.225	1.208	1.189	1.169	1.148	1.126	1.105	1.082	1.059	1.036	1.012	0.989	0.965	0.941	0.918	0.894	0.871	0.848	0.825	0.801	0.780	0.759	0.738	0.718	0.698	0.678	0.659	0.641	0.624	0.609	0.592	0.578	0.564	0.550	0.538	0.525	0.515	0.505	0.495	0.486	0.479	0.471	0.465	0.459	0.454	0.449	0.444	0.440	0.438	0.432	0.430	0.428	0.424	0.420	0.418	0.412	0.409	0.405	0.400	0.395	0.391	0.384	0.378	0.370	0.362	0.352	0.344	0.334	0.322	0.309	0.295	0.281	0.266	0.251	0.234	0.216	0.196	0.176	0.155	0.132	0.109	0.085	0.060	0.034	0.006	-0.020	-0.049	-0.078	-0.105	-0.135	-0.164	-0.194	-0.224	-0.254	-0.284	-0.312	-0.342	-0.371	-0.401	-0.429	-0.456	-0.484	-0.510	-0.534	-0.558	-0.580	-0.601	-0.621	-0.641	-0.658	-0.674	-0.689	-0.702	-0.714	-0.725	-0.734	-0.741	-0.746	-0.751	-0.754	-0.754	-0.752	-0.750	-0.746	-0.740	-0.732	-0.722	-0.714	-0.702	-0.690	-0.676	-0.661	-0.646	-0.630	-0.612	-0.594	-0.575	-0.556	-0.536	-0.515	-0.494	-0.472	-0.450	-0.428	-0.406	-0.382	-0.361	-0.339	-0.316	-0.294	-0.272	-0.250	-0.229	-0.206	-0.184	-0.162	-0.140	-0.119	-0.099	-0.076	-0.055	-0.034	-0.014	0.008	0.028	0.050	0.070	0.091	0.114	0.135	0.158	0.179	0.201	0.225	0.246	0.271	0.295	0.319	0.342	0.369	0.394	0.420	0.448	0.474	0.501	0.529	0.556	0.585	0.614	0.642	0.671	0.700	0.729	0.759	0.786	0.815	0.842	0.870	0.898	0.924	0.950	0.974	1.000	1.021	1.045	1.066	1.085	1.102	1.120	1.135	1.148	1.160	1.169	1.175	1.180	1.182	1.182	1.180	1.175	1.166	1.156	1.142	1.128	1.109	1.089	1.065	1.040	1.011	0.981	0.948	0.914	0.876	0.838	0.796	0.752	0.709	0.664	0.616	0.569	0.519	0.469	0.420	0.369	0.318	0.268	0.216	0.166	0.118	0.070	0.022	-0.022	-0.068	-0.111	-0.151	-0.190	-0.226	-0.260	-0.291	-0.320	-0.345	-0.369	-0.389	-0.405	-0.419	-0.428	-0.435	-0.438	-0.438	-0.434	-0.428	-0.416	-0.402	-0.385	-0.364	-0.340	-0.314	-0.284	-0.251	-0.215	-0.178	-0.138	-0.095	-0.050	-0.004	0.044	0.094	0.145	0.195	0.249	0.302	0.356	0.410	0.464	0.516	0.569	0.621	0.671	0.721	0.770	0.816	0.861	0.902	0.944	0.981	1.016	1.050	1.080	1.108	1.130	1.152	1.170	1.186	1.198	1.208	1.214	1.218	1.220	1.218	1.212	1.205	1.195	1.182	1.166	1.150	1.129	1.108	1.084	1.059	1.031	1.004	0.975	0.945	0.914	0.884	0.852	0.821	0.791	0.759	0.730	0.700	0.670	0.642	0.615	0.589	0.564	0.541	0.520	0.501	0.482	0.468	0.455	0.442	0.434	0.426	0.420	0.418	0.416	0.418	0.422	0.428	0.436	0.446	0.459	0.474	0.490	0.509	0.529	0.551	0.575	0.600	0.625	0.652	0.680	0.709	0.740	0.770	0.802	0.834	0.865	0.898	0.930	0.962	0.995	1.025	1.056	1.085	1.115	1.142	1.170	1.196	1.220	1.244	1.266	1.286	1.304	1.322	1.338	1.350	1.361	1.371	1.378	1.382	1.385	1.385	1.382	1.379	1.371	1.362	1.351	1.336	1.320	1.301	1.280	1.255	1.229	1.200	1.170	1.136	1.101	1.064	1.024	0.981	0.939	0.894	0.848	0.799	0.749	0.698	0.646	0.594	0.540	0.485	0.431	0.375	0.321	0.266	0.211	0.156	0.102	0.050	-0.002	-0.052	-0.102	-0.150	-0.198	-0.241	-0.284	-0.325	-0.362	-0.398	-0.430	-0.461	-0.489	-0.514	-0.534	-0.554	-0.569	-0.581	-0.589	-0.595	-0.595	-0.594	-0.589	-0.579	-0.566	-0.551	-0.531	-0.509	-0.482	-0.452	-0.421	-0.385	-0.348	-0.308	-0.265	-0.220	-0.172	-0.124	-0.072	-0.020	0.035	0.090	0.145	0.204	0.261	0.319	0.376	0.435	0.492	0.550	0.606	0.661	0.716	0.769	0.820	0.870	0.919	0.965	1.010	1.052	1.092	1.130	1.164	1.198	1.228	1.255	1.279	1.300	1.320	1.338	1.351	1.364	1.372	1.381	1.385	1.386	1.386	1.384	1.378	1.371	1.362	1.351	1.338	1.324	1.309	1.292	1.272	1.254	1.232	1.211	1.189	1.164	1.140	1.114	1.088	1.061	1.034	1.006	0.979	0.951	0.922	0.894	0.865	0.838	0.809	0.781	0.752	0.725	0.698	0.670	0.642	0.616	0.589	0.562	0.536	0.511	0.486	0.461	0.439	0.415	0.392	0.371	0.349	0.330	0.310	0.291	0.274	0.258	0.241	0.226	0.212	0.199	0.188	0.178	0.168	0.160	0.154	0.149	0.145	0.142	0.142	0.141	0.144	0.148	0.152	0.160	0.168	0.178	0.189	0.204	0.218	0.234	0.252	0.272	0.294	0.316	0.339	0.364	0.388	0.415	0.442	0.469	0.498	0.526	0.555	0.584	0.614	0.642	0.672	0.701	0.731	0.759	0.786	0.814	0.839	0.864	0.886	0.908	0.929	0.948	0.964	0.980	0.992	1.004	1.012	1.019	1.025	1.026	1.026	1.025	1.020	1.014	1.005	0.992	0.980	0.964	0.945	0.924	0.901	0.876	0.849	0.819	0.790	0.758	0.724	0.689	0.654	0.616	0.578	0.540	0.500	0.460	0.420	0.381	0.341	0.301	0.262	0.224	0.186	0.149	0.115	0.081	0.049	0.018	-0.012	-0.039	-0.065	-0.088	-0.109	-0.126	-0.142	-0.156	-0.168	-0.175	-0.181	-0.184	-0.184	-0.180	-0.174	-0.166	-0.155	-0.140	-0.124	-0.105	-0.082	-0.059	-0.034	-0.005	0.028	0.061	0.096	0.135	0.175	0.215	0.259	0.305	0.350	0.399	0.448	0.496	0.548	0.600	0.651	0.704	0.756	0.809	0.860	0.914	0.965	1.018	1.068	1.119	1.168	1.216	1.262	1.308	1.352	1.395	1.436	1.475	1.512	1.548	1.581	1.612	1.641	1.669	1.694	1.716	100.000	5.000	2.000	1.000	6.000	0.000	0.000	0.000	0.000	0.000	0.000	0.000	0.000	0.000	0.000	0.000	0.000	0.000	-2.336	-2.344	-2.350	-2.355	-2.360	-2.361	-2.361	-2.360	-2.356	-2.352	-2.345	-2.335	-2.325	-2.312	-2.299	-2.281	-2.262	-2.242	-2.221	-2.196	-2.170	-2.142	-2.112	-2.081	-2.049	-2.014	-1.978	-1.940	-1.901	-1.862	-1.821	-1.780	-1.738	-1.694	-1.650	-1.605	-1.560	-1.514	-1.469	-1.424	-1.378	-1.332	-1.288	-1.242	-1.200	-1.156	-1.114	-1.072	-1.032	-0.992	-0.955	-0.918	-0.881	-0.848	-0.815	-0.785	-0.756	-0.728	-0.701	-0.678	-0.656	-0.635	-0.616	-0.600	-0.585	-0.574	-0.564	-0.554	-0.548	-0.542	-0.539	-0.538	-0.538	-0.540	-0.542	-0.548	-0.554	-0.561	-0.571	-0.581	-0.592	-0.606	-0.619	-0.634	-0.650	-0.666	-0.682	-0.699	-0.718	-0.735	-0.754	-0.772	-0.790	-0.809	-0.828	-0.846	-0.864	-0.881	-0.900	-0.916	-0.932	-0.949	-0.965	-0.980	-0.994	-1.006	-1.019	-1.031	-1.044	-1.054	-1.064	-1.072	-1.081	-1.090	-1.096	-1.102	-1.109	-1.115	-1.120	-1.124	-1.128	-1.131	-1.134	-1.135	-1.138	-1.140	-1.140	-1.141	-1.141	-1.142	-1.144	-1.144	-1.144	-1.145	-1.146	-1.148	-1.150	-1.151	-1.155	-1.158	-1.161	-1.165	-1.170	-1.175	-1.181	-1.188	-1.195	-1.202	-1.211	-1.221	-1.231	-1.242	-1.254	-1.268	-1.280	-1.294	-1.309	-1.324	-1.340	-1.355	-1.372	-1.390	-1.410	-1.429	-1.448	-1.468	-1.489	-1.510	-1.530	-1.552	-1.574	-1.595	-1.616	-1.639	-1.660	-1.680	-1.702	-1.722	-1.744	-1.762	-1.782	-1.801	-1.819	-1.835	-1.852	-1.868	-1.881	-1.896	-1.909	-1.920	-1.931	-1.941	-1.950	-1.959	-1.965	-1.970	-1.974	-1.978	-1.980	-1.981	-1.980	-1.980	-1.979	-1.974	-1.970	-1.964	-1.956	-1.949	-1.940	-1.930	-1.919	-1.909	-1.896	-1.882	-1.870	-1.856	-1.842	-1.828	-1.812	-1.798	-1.781	-1.765	-1.749	-1.731	-1.715	-1.698	-1.681	-1.664	-1.645	-1.629	-1.611	-1.595	-1.578	-1.561	-1.544	-1.528	-1.510	-1.494	-1.476	-1.459	-1.441	-1.424	-1.406	-1.390	-1.371	-1.352	-1.335	-1.316	-1.298	-1.279	-1.259	-1.239	-1.218	-1.196	-1.174	-1.152	-1.129	-1.104	-1.080	-1.054	-1.029	-1.001	-0.974	-0.945	-0.915	-0.886	-0.855	-0.821	-0.789	-0.756	-0.722	-0.688	-0.652	-0.619	-0.582	-0.546	-0.511	-0.474	-0.438	-0.400	-0.365	-0.328	-0.292	-0.256	-0.221	-0.185	-0.151	-0.119	-0.086	-0.055	-0.024	0.005	0.032	0.059	0.082	0.105	0.126	0.144	0.160	0.172	0.184	0.194	0.199	0.204	0.205	0.204	0.200	0.194	0.184	0.172	0.160	0.142	0.125	0.104	0.080	0.055	0.028	-0.002	-0.034	-0.068	-0.102	-0.139	-0.176	-0.215	-0.255	-0.296	-0.338	-0.378	-0.420	-0.462	-0.505	-0.545	-0.586	-0.628	-0.665	-0.704	-0.740	-0.775	-0.808	-0.839	-0.869	-0.895	-0.920	-0.942	-0.962	-0.979	-0.994	-1.005	-1.014	-1.019	-1.021	-1.021	-1.018	-1.010	-1.001	-0.988	-0.971	-0.952	-0.930	-0.906	-0.878	-0.848	-0.814	-0.778	-0.741	-0.700	-0.659	-0.615	-0.570	-0.524	-0.474	-0.425	-0.375	-0.325	-0.274	-0.221	-0.170	-0.119	-0.068	-0.016	0.035	0.082	0.131	0.178	0.225	0.269	0.310	0.349	0.388	0.424	0.458	0.489	0.518	0.544	0.568	0.590	0.609	0.625	0.639	0.651	0.660	0.666	0.671	0.672	0.672	0.669	0.664	0.656	0.648	0.636	0.624	0.609	0.592	0.575	0.556	0.538	0.516	0.496	0.475	0.454	0.431	0.410	0.389	0.366	0.344	0.322	0.302	0.282	0.264	0.245	0.228	0.211	0.198	0.184	0.170	0.160	0.150	0.142	0.136	0.131	0.129	0.128	0.129	0.130	0.135	0.140	0.149	0.158	0.169	0.181	0.195	0.210	0.228	0.246	0.265	0.286	0.308	0.330	0.355	0.379	0.405	0.430	0.456	0.484	0.510	0.539	0.565	0.594	0.620	0.648	0.674	0.701	0.726	0.752	0.778	0.802	0.825	0.848	0.869	0.889	0.909	0.926	0.941	0.958	0.970	0.981	0.991	1.000	1.005	1.009	1.011	1.011	1.009	1.005	0.998	0.990	0.979	0.966	0.951	0.934	0.914	0.892	0.869	0.842	0.816	0.786	0.755	0.721	0.686	0.650	0.612	0.574	0.534	0.492	0.451	0.408	0.365	0.320	0.275	0.231	0.186	0.141	0.098	0.054	0.011	-0.030	-0.070	-0.110	-0.148	-0.184	-0.220	-0.252	-0.284	-0.312	-0.340	-0.364	-0.385	-0.405	-0.422	-0.436	-0.448	-0.456	-0.461	-0.462	-0.462	-0.458	-0.450	-0.440	-0.425	-0.408	-0.388	-0.365	-0.339	-0.310	-0.279	-0.244	-0.208	-0.169	-0.128	-0.084	-0.038	0.009	0.058	0.108	0.159	0.212	0.265	0.320	0.375	0.431	0.486	0.542	0.598	0.651	0.706	0.759	0.812	0.865	0.915	0.964	1.011	1.059	1.102	1.146	1.186	1.226	1.262	1.298	1.330	1.361	1.390	1.418	1.442	1.464	1.486	1.505	1.520	1.535	1.549	1.559	1.568	1.575	1.581	1.584	1.586	1.588	1.589	1.588	1.585	1.582	1.579	1.574	1.569	1.562	1.555	1.548	1.539	1.529	1.519	1.509	1.499	1.489	1.478	1.465	1.454	1.442	1.430	1.418	1.406	1.394	1.382	1.370	1.356	1.344	1.331	1.318	1.305	1.291	1.278	1.265	1.251	1.238	1.224	1.212	1.199	1.185	1.172	1.160	1.148	1.135	1.122	1.111	1.100	1.089	1.078	1.068	1.058	1.048	1.040	1.034	1.026	1.021	1.016	1.012	1.009	1.008	1.008	1.006	1.009	1.010	1.015	1.020	1.026	1.034	1.044	1.054	1.065	1.080	1.094	1.109	1.125	1.144	1.161	1.180	1.200	1.220	1.240	1.261	1.282	1.305	1.326	1.349	1.370	1.391	1.412	1.434	1.454	1.471	1.490	1.506	1.522	1.536	1.550	1.562	1.572	1.581	1.588	1.592	1.596	1.596	1.595	1.592	1.588	1.580	1.570	1.560	1.545	1.530	1.512	1.492	1.470	1.446	1.420	1.391	1.362	1.331	1.299	1.264	1.229	1.191	1.155	1.116	1.078	1.038	0.998	0.956	0.915	0.874	0.832	0.792	0.752	0.712	0.675	0.636	0.600	0.564	0.529	0.496	0.464	0.434	0.404	0.378	0.354	0.330	0.309	0.291	0.274	0.260	0.246	0.238	0.230	0.225	0.222	0.221	0.224	0.228	0.234	0.241	0.251	0.264	0.280	0.296	0.316	0.338	0.360	0.386	0.412	0.441	0.471	0.504	0.538	0.572	0.608	0.645	0.682	0.721	0.761	0.801	0.841	0.882	0.925	0.966	1.009	1.050	1.092	1.135	1.175	1.216	1.255	1.295	1.332	1.371	1.406	1.441	1.475	1.508	1.539	1.570	1.598	1.624	1.649	1.672	1.692	1.714	1.731	1.746	1.759	1.770	1.779	1.786	1.792	1.795	1.796	1.795	1.794	1.790	1.784	1.776	1.766	1.755	1.741	1.726	1.710	1.692	1.672	1.652	1.630	1.608	1.584	1.559	1.534	1.508	1.481	1.454	1.426	1.400	1.371	1.344	1.316	1.289	1.261	1.235	1.209	1.182	1.156	1.132	1.108	1.084	1.060	1.039	1.019	0.999	0.980	0.962	0.946	0.932	0.918	0.905	0.895	0.885	0.876	0.869	0.862	0.858	0.854	0.851	0.850	0.850	0.850	0.852	0.855	0.859	0.862	0.869	0.875	0.882	0.891	0.900	0.910	0.920	0.931	0.941	0.954	0.966	0.979	0.991	1.005	1.018	1.031	1.046	1.059	1.074	1.086	1.101	1.114	1.128	1.142	1.156	1.170	1.184	1.196	1.209	1.222	1.234	1.246	1.258	1.269	1.280	1.290	1.300	1.309	1.318	1.325	1.331	1.340	1.345	1.351	1.356	1.361	1.364	1.369	1.371	1.372	1.374	1.374	1.374	1.374	1.371	1.369	1.366	1.361	1.358	1.352	1.346	1.340	1.334	1.326	1.318	1.309	1.299	1.290	1.279	1.269	1.258	1.245	1.234	1.221	1.209	1.198	1.185	1.171	1.159	1.145	1.132	1.119	1.106	1.094	1.080	1.069	1.055	1.044	1.031	1.021	1.009	0.999	0.989	0.980	0.971	0.961	0.954	0.946	0.940	0.934	0.928	0.922	0.918	0.912	0.908	0.902	0.900	0.896	0.892	0.889	0.886	0.884	0.880	0.878	0.875	0.871	0.868	0.864	0.860	0.854	0.850	0.845	0.839	0.831	0.825	0.819	0.811	0.804	0.795	0.788	0.778	0.768	0.758	0.746	0.735	0.722	0.710	0.698	0.686	0.672	0.659	0.646	0.634	0.620	0.608	0.595	0.581	0.571	0.559	0.548	0.536	0.526	0.518	0.509	0.501	0.495	0.490	0.485	0.482	0.481	0.480	0.481	0.484	0.488	0.491	0.498	0.504	0.514	0.524	0.535	0.549	0.562	0.579	0.595	0.614	0.632	0.654	0.674	0.695	0.718	0.741	0.765	0.789	0.814	0.839	0.865	0.891	0.916	0.944	0.969	0.995	1.020	1.044	1.069	1.092	1.115	1.139	1.161	1.182	1.204	1.224	1.244	1.261	1.280	1.298	1.314	1.329	1.345	1.360	1.371	1.385	1.396	1.409	1.419	1.430	1.440	1.449	1.456	1.464	1.471	1.478	1.484	1.490	1.496	1.501	1.508	1.512	1.518	1.522	1.528	1.532	1.538	1.542	1.546	1.551	1.556	1.561	1.565	1.569	1.574	1.578	1.581	1.585	1.588	1.591	1.594	1.596	1.599	1.600	1.601	1.602	1.604	1.604	1.604	1.604	1.604	1.601	1.600	1.598	1.595	1.594	1.590	1.586	1.582	1.578	1.572	1.569	1.562	1.558	1.551	1.545	1.538	1.531	1.524	1.518	1.510	1.502	1.496	1.489	1.481	1.475	1.468	1.461	1.455	1.450	1.444	1.439	1.434	1.429	1.424	1.420	1.416	1.412	1.410	1.408	1.404	1.402	1.400	1.399	1.396	1.394	1.392	1.390	1.390	1.389	1.386	1.385	1.382	1.381	1.379	1.376	1.372	1.368	1.364	1.360	1.355	1.349	1.342	1.336	1.330	1.322	1.315	1.306	1.298	1.289	1.279	1.269	1.259	1.248	1.235	1.224	1.212	1.200	1.188	1.176	1.162	1.150	1.138	1.126	1.114	1.101	1.090	1.078	1.068	1.056	1.046	1.038	1.029	1.019	1.011	1.005	1.000	0.994	0.990	0.986	0.982	0.980	0.979	0.979	0.979	0.981	0.982	0.986	0.991	0.996	1.002	1.009	1.018	1.025	1.034	1.044	1.054	1.065	1.075	1.086	1.099	1.110	1.122	1.136	1.149	1.161	1.175	1.188	1.200	1.214	1.228	1.239	1.251	1.262	1.274	1.285	1.296	1.306	1.315	1.324	1.331	1.339	1.345	1.351	1.355	1.360	1.364	1.366	1.368	1.368	1.368	1.366	1.364	1.361	1.358	1.351	1.348	1.340	1.332	1.324	1.316	1.306	1.295	1.284	1.271	1.259	1.244	1.230	1.215	1.199	1.182	1.165	1.149	1.130	1.111	1.094	1.075	1.056	1.039	1.020	1.001	0.982	0.964	0.945	0.929	0.911	0.894	0.878	0.861	0.844	0.829	0.815	0.801	0.789	0.776	0.766	0.758	0.749	0.741	0.734	0.730	0.725	0.722	0.721	0.720	0.721	0.724	0.728	0.732	0.739	0.746	0.755	0.765	0.776	0.789	0.802	0.818	0.834	0.851	0.869	0.889	0.909	0.930	0.951	0.974	0.996	1.020	1.045	1.070	1.095	1.120	1.148	1.174	1.200	1.226	1.252	1.279	1.305	1.331	1.356	1.381	1.408	1.432	1.458	1.481	1.505	1.528	1.550	1.570	1.591	1.610	1.630	1.648	1.666	1.682	1.699	1.714	1.729	1.742	1.755	1.768	1.779	1.789	1.799	1.806	1.815	1.821	1.829	1.834	1.840	1.844	1.849	1.851	1.854	1.856	1.858	1.859	1.860	1.860	1.859	1.860	1.858	1.858	1.855	1.852	1.851	1.848	1.846	1.844	1.841	1.839	1.836	1.834	1.831	1.829	1.825	1.821	1.820	1.816	1.815	1.811	1.809	1.806	1.804	1.801	1.799	1.798	1.795	1.795	1.792	1.792	1.791	1.790	1.790	1.791	1.791	1.792	1.794	1.795	1.796	1.798	1.800	1.801	1.804	1.806	1.809	1.811	1.814	1.818	1.821	1.824	1.828	1.830	1.835	1.838	1.841	1.845	1.849	1.852	1.855	1.859	1.862	1.865	1.869	1.871	1.874	1.876	1.880	1.882	1.885	1.888	1.889	1.892	1.894	1.895	1.898	1.899	1.900	1.901	1.902	1.904	1.905	1.908	1.909	1.910	1.912	1.914	1.916	1.919	1.922	1.925	1.930	1.934	1.939	1.944	1.950	1.956	1.962	1.970	1.979	1.988	1.996	2.007	2.018	2.030	2.041	2.055	2.068	2.081	2.096	2.111	2.126	2.142	2.158	2.174	2.191	2.209	2.225	2.242	2.260	2.276	2.294	2.309	2.326	2.341	2.355	2.369	2.382	2.395	2.408	2.418	2.428	2.435	2.442	2.448	2.451	2.455	2.456	2.456	2.454	2.451	2.446	2.440	2.431	2.421	2.408	2.395	2.379	2.362	2.344	2.324	2.302	2.280	2.258	2.232	2.206	2.180	2.152	2.125	2.095	2.066	2.036	2.006	1.976	1.946	1.918	1.888	1.859	1.830	1.804	1.778	1.751	1.726	1.704	1.681	1.662	1.644	1.628	1.611	1.599	1.588	1.579	1.572	1.568	1.566	1.568	1.569	1.574	1.582	1.591	1.604	1.618	1.635	1.654	1.674	1.695	1.721	1.748	1.775	1.805	1.838	1.870	1.904	1.940	1.976	2.014	2.051	2.091	2.131	2.170	2.210	2.250	2.290	2.329	2.368	2.405	2.442	2.480	2.515	2.550	2.581	2.614	2.644	2.672	2.700	2.725	2.749	2.770	2.789	2.808	2.821	2.835	2.846	2.854	2.861	2.865	2.869	2.869	2.868	2.862	2.858	2.849	2.839	2.828	2.814	2.798	2.781	2.762	2.744	2.722	2.701	2.679	2.655	2.630	2.606	2.580	2.554	2.528	2.501	2.476	2.449	2.424	2.399	2.372	2.350	2.325	2.302	2.280	2.260	2.240	2.222	2.205	2.189	2.175	2.161	2.149	2.139	2.129	2.121	2.115	2.110	2.108	2.105	2.106	2.108	2.110	2.114	2.120	2.126	2.135	2.145	2.154	2.164	2.176	2.188	2.200	2.214	2.228	2.241	2.254	2.268	2.281	2.295	2.308	2.320	2.332	2.344	2.355	2.365	2.374	2.382	2.391	2.398	2.402	2.408	2.410	2.414	2.414	2.414	2.412	2.409	2.405	2.400	2.394	2.386	2.376	2.366	2.354	2.341	2.328	2.312	2.296	2.280	2.261	2.241	2.222	2.202	2.182	2.161	2.140	2.119	2.096	2.074	2.052	2.030	2.007	1.985	1.964	1.941	1.921	1.900	1.880	1.860	1.841	1.824	1.806	1.790	1.774	1.760	1.746	1.732	1.721	1.711	1.701	1.694	1.686	1.680	1.676	1.671	1.670	1.669	1.669	1.670	1.672	1.675	1.681	1.685	1.692	1.700	1.709	1.719	1.728	1.739	1.750	1.764	1.775	1.789	1.802	1.816	1.830	1.844	1.858	1.872	1.885	1.900	1.912	1.925	1.938	1.949	1.960	1.970	1.979	1.988	1.995	2.001	2.006	2.010	2.011	2.013	2.013	2.010	2.006	2.002	1.995	1.986	1.978	1.966	1.952	1.939	1.922	1.904	1.885	1.864	1.841	1.816	1.791	1.764	1.735	1.705	1.672	1.640	1.605	1.570	1.534	1.496	1.459	1.419	1.379	1.338	1.296	1.255	1.212	1.170	1.128	1.084	1.041	0.998	0.955	0.912	0.869	0.826	0.782	0.740	0.699	0.658	0.618	0.578	0.538	0.500	0.462	0.426	0.390	0.356	0.322	0.289	0.256	0.225	0.196	0.168	0.141	0.116	0.090	0.068	0.048	0.026	0.006	-0.011	-0.028	-0.042	-0.056	-0.068	-0.079	-0.088	-0.096	-0.104	-0.109	-0.112	-0.115	-0.118	-0.118	-0.116	-0.114	-0.110	-0.105	-0.100	-0.092	-0.084	-0.076	-0.065	-0.052	-0.041	-0.028	-0.014	0.002	0.019	0.036	0.054	0.071	0.090	0.110	0.130	0.150	0.171	0.192	0.215	0.236	0.258	0.280	0.301	0.324	0.344	0.365	0.386	0.406	0.425	0.445	0.464	0.481	0.499	0.515	0.531	0.548	0.561	0.575	0.588	0.599	0.609	0.619	0.628	0.635	0.641	0.646	0.650	0.652	0.655	0.656	0.655	0.654	0.652	0.649	0.645	0.640	0.634	0.626	0.619	0.609	0.600	0.590	0.579	0.566	0.554	0.541	0.528	0.514	0.498	0.482	0.465	0.448	0.431	0.412	0.394	0.374	0.355	0.335	0.315	0.295	0.274	0.254	0.234	0.212	0.191	0.170	0.148	0.126	0.105	0.082	0.061	0.039	0.018	-0.004	-0.026	-0.048	-0.069	-0.089	-0.110	-0.129	-0.149	-0.168	-0.186	-0.204	-0.221	-0.238	-0.252	-0.268	-0.281	-0.295	-0.308	-0.319	-0.328	-0.338	-0.345	-0.352	-0.358	-0.362	-0.366	-0.369	-0.370	-0.370	-0.369	-0.368	-0.364	-0.360	-0.355	-0.349	-0.341	-0.332	-0.325	-0.315	-0.305	-0.294	-0.281	-0.269	-0.256	-0.242	-0.228	-0.214	-0.199	-0.184	-0.170	-0.155	-0.141	-0.126	-0.112	-0.098	-0.084	-0.071	-0.059	-0.046	-0.035	-0.025	-0.014	-0.005	0.005	0.012	0.020	0.025	0.031	0.036	0.040	0.044	0.046	0.048	0.050	0.050	0.050	0.049	0.049	0.046	0.044	0.042	0.039	0.036	0.032	0.029	0.025	0.021	0.019	0.015	0.011	0.008	0.005	0.001	0.000	-0.002	-0.004	-0.006	-0.006	-0.008	-0.008	-0.006	-0.006	-0.004	-0.001	0.001	0.006	0.010	0.014	0.019	0.024	0.030	0.038	0.042	0.050	0.056	0.064	0.071	0.079	0.086	0.095	0.101	0.110	0.118	0.125	0.132	0.139	0.145	0.151	0.156	0.161	0.166	0.170	0.174	0.178	0.180	0.181	0.182	0.182	0.182	0.181	0.179	0.175	0.172	0.168	0.162	0.156	0.149	0.142	0.134	0.126	0.116	0.106	0.095	0.085	0.072	0.060	0.048	0.034	0.020	0.005	-0.009	-0.024	-0.040	-0.055	-0.070	-0.086	-0.102	-0.119	-0.135	-0.152	-0.170	-0.186	-0.204	-0.221	-0.238	-0.255	-0.271	-0.289	-0.305	-0.320	-0.338	-0.352	-0.368	-0.382	-0.398	-0.411	-0.425	-0.438	-0.451	-0.462	-0.474	-0.485	-0.495	-0.505	-0.514	-0.522	-0.529	-0.536	-0.541	-0.545	-0.550	-0.552	-0.555	-0.556	-0.556	-0.556	-0.555	-0.551	-0.548	-0.542	-0.538	-0.530	-0.521	-0.514	-0.502	-0.491	-0.481	-0.468	-0.454	-0.440	-0.425	-0.409	-0.392	-0.376	-0.358	-0.339	-0.320	-0.301	-0.281	-0.262	-0.241	-0.221	-0.200	-0.179	-0.158	-0.136	-0.115	-0.094	-0.072	-0.051	-0.031	-0.011	0.010	0.028	0.046	0.065	0.082	0.099	0.115	0.130	0.146	0.159	0.171	0.184	0.194	0.204	0.212	0.220	0.226	0.231	0.235	0.239	0.241	0.241	0.242	0.242	0.240	0.238	0.234	0.230	0.225	0.219	0.211	0.204	0.195	0.186	0.176	0.165	0.154	0.141	0.130	0.118	0.105	0.092	0.079	0.066	0.054	0.040	0.026	0.014	0.001	-0.011	-0.025	-0.036	-0.049	-0.060	-0.071	-0.084	-0.094	-0.104	-0.114	-0.124	-0.132	-0.142	-0.151	-0.160	-0.166	-0.175	-0.181	-0.188	-0.194	-0.199	-0.204	-0.209	-0.212	-0.216	-0.220	-0.224	-0.226	-0.229	-0.232	-0.234	-0.236	-0.239	-0.241	-0.242	-0.245	-0.248	-0.250	-0.252	-0.256	-0.259	-0.262	-0.268	-0.271	-0.276	-0.281	-0.285	-0.291	-0.299	-0.305	-0.312	-0.320	-0.328	-0.336	-0.345	-0.354	-0.365	-0.375	-0.388	-0.399	-0.411	-0.425	-0.440	-0.454	-0.469	-0.484	-0.500	-0.515	-0.531	-0.548	-0.566	-0.582	-0.601	-0.618	-0.636	-0.654	-0.671	-0.690	-0.706	-0.725	-0.741	-0.759	-0.774	-0.790	-0.808	-0.821	-0.836	-0.850	-0.864	-0.878	-0.889	-0.900	-0.910	-0.920	-0.929	-0.936	-0.944	-0.949	-0.954	-0.956	-0.960	-0.961	-0.961	-0.961	-0.959	-0.956	-0.952	-0.948	-0.941	-0.935	-0.928	-0.919	-0.908	-0.898	-0.885	-0.871	-0.858	-0.844	-0.830	-0.814	-0.796	-0.780	-0.762	-0.744	-0.726	-0.708	-0.689	-0.670	-0.650	-0.631	-0.611	-0.592	-0.572	-0.552	-0.534	-0.514	-0.494	-0.476	-0.458	-0.439	-0.421	-0.402	-0.386	-0.370	-0.354	-0.338	-0.324	-0.309	-0.295	-0.281	-0.268	-0.256	-0.245	-0.235	-0.225	-0.216	-0.208	-0.200	-0.192	-0.188	-0.181	-0.176	-0.172	-0.170	-0.168	-0.166	-0.165	-0.165	-0.166	-0.168	-0.171	-0.175	-0.179	-0.184	-0.190	-0.196	-0.204	-0.212	-0.221	-0.230	-0.240	-0.252	-0.262	-0.275	-0.289	-0.301	-0.315	-0.329	-0.344	-0.359	-0.374	-0.390	-0.406	-0.421	-0.439	-0.455	-0.471	-0.488	-0.505	-0.521	-0.538	-0.554	-0.569	-0.585	-0.600	-0.615	-0.630	-0.644	-0.658	-0.670	-0.684	-0.695	-0.705	-0.716	-0.725	-0.735	-0.742	-0.749	-0.755	-0.759	-0.762	-0.765	-0.768	-0.769	-0.769	-0.769	-0.768	-0.765	-0.761	-0.758	-0.752	-0.746	-0.740	-0.732	-0.725	-0.716	-0.705	-0.696	-0.685	-0.675	-0.662	-0.651	-0.639	-0.628	-0.614	-0.601	-0.589	-0.575	-0.562	-0.549	-0.536	-0.524	-0.511	-0.498	-0.486	-0.474	-0.462	-0.450	-0.440	-0.429	-0.418	-0.409	-0.399	-0.390	-0.381	-0.372	-0.364	-0.358	-0.350	-0.342	-0.336	-0.330	-0.325	-0.319	-0.315	-0.311	-0.308	-0.304	-0.301	-0.299	-0.296	-0.296	-0.295	-0.295	-0.294	-0.294	-0.295	-0.295	-0.298	-0.299	-0.301	-0.305	-0.309	-0.312	-0.316	-0.320	-0.325	-0.331	-0.338	-0.344	-0.351	-0.358	-0.366	-0.375	-0.385	-0.395	-0.405	-0.415	-0.426	-0.438	-0.450	-0.462	-0.475	-0.488	-0.502	-0.516	-0.530	-0.545	-0.560	-0.575	-0.590	-0.605	-0.620	-0.636	-0.652	-0.668	-0.682	-0.696	-0.712	-0.726	-0.741	-0.754	-0.768	-0.780	-0.792	-0.804	-0.815	-0.824	-0.832	-0.841	-0.849	-0.852	-0.858	-0.862	-0.864	-0.865	-0.864	-0.861	-0.858	-0.854	-0.848	-0.839	-0.829	-0.816	-0.804	-0.789	-0.772	-0.755	-0.735	-0.714	-0.691	-0.668	-0.641	-0.614	-0.585	-0.554	-0.522	-0.490	-0.455	-0.419	-0.381	-0.344	-0.305	-0.265	-0.224	-0.182	-0.141	-0.099	-0.055	-0.011	0.031	0.074	0.118	0.161	0.204	0.246	0.289	0.330	0.370	0.411	0.450	0.488	0.524	0.560	0.594	0.628	0.659	0.689	0.718	0.745	0.770	0.794	0.815	0.835	0.854	0.871	0.886	0.900	0.911	0.921	0.930	0.936	0.941	0.946	0.948	0.949	0.949	0.948	0.945	0.942	0.939	0.934	0.930	0.924	0.918	0.912	0.906	0.900	0.895	0.889	0.884	0.878	0.874	0.870	0.866	0.862	0.862	0.861	0.861	0.862	0.865	0.869	0.874	0.879	0.886	0.895	0.905	0.915	0.928	0.941	0.955	0.970	0.988	1.005	1.024	1.044	1.062	1.084	1.106	1.129	1.151	1.175	1.199	1.222	1.246	1.271	1.296	1.320	1.345	1.369	1.391	1.416	1.439	1.461	1.484	1.504	1.525	1.544	1.564	1.580	1.596	1.612	1.628	1.640	1.652	1.664	1.675	1.682	1.690	1.698	1.702	1.705	1.708	1.708	1.706	1.705	1.701	1.696	1.691	1.682	1.675	1.665	1.654	1.642	1.629	1.616	1.600	1.584	1.566	1.549	1.530	1.511	1.490	1.468	1.445	1.422	1.399	1.374	1.349	1.324	1.298	1.271	1.245	1.219	1.191	1.165	1.138	1.111	1.085	1.059	1.032	1.008	0.984	0.960	0.936	0.914	0.892	0.872	0.852	0.834	0.816	0.800	0.785	0.771	0.760	0.750	0.739	0.732	0.726	0.722	0.719	0.718	0.718	0.721	0.725	0.731	0.739	0.748	0.759	0.771	0.786	0.802	0.820	0.839	0.860	0.881	0.905	0.929	0.955	0.981	1.009	1.038	1.065	1.096	1.125	1.155	1.188	1.218	1.249	1.279	1.310	1.340	1.371	1.399	1.428	1.456	1.484	1.509	1.535	1.559	1.582	1.605	1.625	1.644	1.661	1.678	1.691	1.705	1.716	1.726	1.735	1.741	1.746	1.750	1.751	1.752	1.751	1.749	1.746	1.741	1.735	1.728	1.719	1.709	1.699	1.688	1.674	1.661	1.646	1.631	1.616	1.600	1.585	1.568	1.549	1.531	1.514	1.496	1.479	1.460	1.442	1.425	1.408	1.390	1.374	1.358	1.341	1.326	1.310	1.296	1.281	1.269	1.255	1.242	1.231	1.221	1.210	1.201	1.191	1.182	1.176	1.168	1.161	1.156	1.151	1.146	1.144	1.140	1.139	1.138	1.138	1.138	1.139	1.140	1.142	1.146	1.150	1.154	1.159	1.165	1.170	1.176	1.181	1.188	1.195	1.201	1.208	1.215	1.221	1.228	1.235	1.241	1.248	1.254	1.261	1.266	1.272	1.278	1.282	1.288	1.291	1.295	1.298	1.300	1.301	1.301	1.302	1.301	1.299	1.296	1.294	1.290	1.286	1.280	1.274	1.268	1.259	1.252	1.242	1.234	1.224	1.212	1.201	1.190	1.179	1.166	1.154	1.140	1.128	1.114	1.100	1.088	1.074	1.060	1.048	1.034	1.022	1.011	0.999	0.990	0.980	0.971	0.962	0.956	0.951	0.946	0.942	0.940	0.939	0.939	0.940	0.942	0.948	0.952	0.959	0.969	0.978	0.989	1.001	1.015	1.030	1.046	1.064	1.081	1.100	1.121	1.141	1.164	1.186	1.210	1.235	1.260	1.285	1.311	1.338	1.364	1.391	1.418	1.442	1.469	1.494	1.519	1.544	1.568	1.590	1.612	1.634	1.655	1.674	1.691	1.709	1.725	1.740	1.751	1.764	1.774	1.782	1.790	1.795	1.799	1.801	1.802	1.801	1.800	1.796	1.792	1.786	1.779	1.770	1.760	1.750	1.739	1.726	1.712	1.699	1.684	1.669	1.654	1.638	1.621	1.605	1.588	1.571	1.555	1.539	1.522	1.506	1.491	1.478	1.464	1.452	1.440	1.429	1.420	1.410	1.402	1.395	1.389	1.385	1.380	1.378	1.378	1.378	1.379	1.381	1.385	1.391	1.398	1.406	1.415	1.428	1.439	1.451	1.465	1.481	1.496	1.515	1.532	1.551	1.572	1.592	1.614	1.635	1.659	1.681	1.702	1.728	1.750	1.774	1.798	1.821	1.845	1.869	1.892	1.915	1.938	1.960	1.981	2.004	2.024	2.044	2.064	2.082	2.100	2.116	2.132	2.148	2.161	2.175	2.188	2.199	2.209	2.219	2.228	2.235	2.242	2.249	2.254	2.259	2.262	2.265	2.268	2.268	2.266	2.266	2.265	2.261	2.259	2.255	2.251	2.246	2.239	2.232	2.225	2.216	2.209	2.200	2.190	2.180	2.170	2.158	2.145	2.134	2.121	2.109	2.096	2.082	2.069	2.055	2.041	2.026	2.013	1.998	1.984	1.969	1.954	1.939	1.925	1.910	1.895	1.881	1.868	1.854	1.839	1.826	1.812	1.801	1.788	1.778	1.765	1.755	1.744	1.735	1.725	1.716	1.708	1.700	1.694	1.688	1.681	1.676	1.671	1.668	1.665	1.662	1.661	1.660	1.661	1.661	1.662	1.666	1.669	1.674	1.679	1.685	1.691	1.699	1.706	1.715	1.726	1.736	1.746	1.759	1.770	1.782	1.795	1.809	1.824	1.836	1.851	1.869	1.884	1.900	1.916	1.934	1.950	1.968	1.984	2.001	2.018	2.034	2.050	2.066	2.082	2.099	2.114	2.128	2.142	2.156	2.169	2.181	2.192	2.204	2.215	2.224	2.231	2.239	2.245	2.251	2.255	2.259	2.260	2.260	2.260	2.259	2.256	2.251	2.248	2.240	2.234	2.225	2.215	2.206	2.194	2.180	2.168	2.152	2.135	2.119	2.101	2.082	2.064	2.044	2.024	2.004	1.982	1.961	1.940	1.918	1.896	1.875	1.855	1.834	1.814	1.795	1.775	1.756	1.739	1.724	1.709	1.694	1.680	1.669	1.659	1.649	1.641	1.635	1.630	1.628	1.625	1.628	1.629	1.634	1.639	1.646	1.656	1.668	1.680	1.696	1.712	1.731	1.750	1.774	1.796	1.820	1.846	1.874	1.902	1.931	1.962	1.994	2.026	2.060	2.094	2.126	2.161	2.195	2.230	2.264	2.300	2.334	2.366	2.399	2.431	2.464	2.494	2.524	2.552	2.581	2.606	2.631	2.655	2.675	2.695	2.712	2.730	2.742	2.756	2.766	2.774	2.781	2.785	2.788	2.789	2.788	2.784	2.779	2.771	2.762	2.750	2.736	2.721	2.705	2.688	2.668	2.645	2.621	2.596	2.571	2.544	2.515	2.486	2.456	2.425	2.394	2.361	2.329	2.295	2.261	2.228	2.192	2.159	2.125	2.092	2.059	2.025	1.992	1.961	1.930	1.900	1.871	1.842	1.814	1.788	1.762	1.739	1.715	1.692	1.672	1.654	1.635	1.620	1.605	1.591	1.579	1.569	1.560	1.554	1.548	1.544	1.541	1.540	1.540	1.541	1.545	1.551	1.558	1.564	1.574	1.585	1.596	1.609	1.622	1.638	1.654	1.670	1.688	1.705	1.724	1.745	1.765	1.785	1.806	1.829	1.850	1.872	1.894	1.918	1.940	1.962	1.985	2.007	2.029	2.050	2.070	2.091	2.110	2.129	2.148	2.165	2.181	2.198	2.211	2.226	2.239	2.251	2.261	2.271	2.280	2.288	2.294	2.298	2.301	2.304	2.305	2.305	2.302	2.300	2.296	2.290	2.284	2.276	2.268	2.258	2.246	2.235	2.221	2.206	2.191	2.176	2.159	2.141	2.124	2.104	2.085	2.066	2.045	2.025	2.005	1.984	1.962	1.941	1.920	1.899	1.879	1.858	1.836	1.816	1.798	1.778	1.759	1.740	1.722	1.705	1.689	1.674	1.658	1.644	1.630	1.619	1.606	1.596	1.586	1.578	1.570	1.562	1.556	1.551	1.546	1.542	1.539	1.539	1.538	1.538	1.536	1.539	1.540	1.541	1.544	1.548	1.550	1.554	1.558	1.561	1.565	1.569	1.572	1.576	1.580	1.584	1.588	1.590	1.592	1.594	1.596	1.596	1.596	1.596	1.595	1.592	1.589	1.586	1.580	1.575	1.568	1.560	1.551	1.540	1.529	1.516	1.501	1.486	1.470	1.452	1.435	1.415	1.395	1.374	1.351	1.328	1.304	1.279	1.252	1.226	1.199	1.170	1.142	1.114	1.084	1.054	1.022	0.992	0.961	0.931	0.900	0.870	0.840	0.811	0.781	0.752	0.724	0.696	0.668	0.641	0.616	0.591	0.568	0.544	0.521	0.501	0.481	0.464	0.446	0.430	0.416	0.402	0.391	0.381	0.372	0.364	0.356	0.351	0.348	0.345	0.342	0.342	0.344	0.345	0.349	0.352	0.359	0.364	0.370	0.378	0.386	0.395	0.405	0.416	0.425	0.436	0.449	0.460	0.471	0.484	0.496	0.507	0.520	0.531	0.542	0.554	0.565	0.575	0.586	0.596	0.606	0.615	0.622	0.630	0.638	0.645	0.649	0.655	0.659	0.662	0.665	0.668	0.668	0.669	0.669	0.668	0.666	0.664	0.661	0.659	0.655	0.651	0.646	0.641	0.635	0.629	0.621	0.615	0.608	0.600	0.592	0.584	0.576	0.569	0.561	0.552	0.545	0.538	0.530	0.521	0.514	0.507	0.500	0.494	0.488	0.482	0.478	0.471	0.468	0.464	0.460	0.456	0.454	0.451	0.449	0.449	0.448	0.448	0.449	0.449	0.451	0.454	0.456	0.460	0.462	0.466	0.471	0.476	0.481	0.488	0.494	0.501	0.507	0.515	0.524	0.531	0.539	0.548	0.556	0.565	0.572	0.581	0.590	0.599	0.606	0.614	0.621	0.630	0.635	0.642	0.649	0.655	0.659	0.664	0.669	0.672	0.675	0.678	0.680	0.680	0.681	0.681	0.680	0.679	0.676	0.672	0.669	0.665	0.659	0.652	0.645	0.638	0.629	0.619	0.608	0.596	0.584	0.571	0.558	0.544	0.530	0.515	0.498	0.481	0.464	0.446	0.426	0.408	0.389	0.370	0.350	0.330	0.309	0.289	0.268	0.246	0.225	0.204	0.182	0.161	0.141	0.120	0.099	0.079	0.059	0.039	0.020	0.000	-0.018	-0.035	-0.051	-0.069	-0.084	-0.099	-0.112	-0.126	-0.139	-0.150	-0.162	-0.172	-0.181	-0.190	-0.196	-0.202	-0.209	-0.212	-0.215	-0.218	-0.219	-0.218	-0.216	-0.214	-0.211	-0.206	-0.200	-0.192	-0.186	-0.176	-0.166	-0.155	-0.142	-0.131	-0.118	-0.102	-0.088	-0.072	-0.056	-0.038	-0.020	-0.001	0.018	0.039	0.058	0.079	0.100	0.120	0.141	0.164	0.184	0.205	0.226	0.249	0.269	0.290	0.310	0.331	0.351	0.370	0.390	0.409	0.428	0.444	0.461	0.476	0.492	0.507	0.520	0.534	0.545	0.556	0.568	0.576	0.585	0.594	0.601	0.606	0.612	0.616	0.621	0.624	0.626	0.628	0.629	0.629	0.626	0.625	0.622	0.619	0.615	0.611	0.606	0.600	0.594	0.588	0.581	0.572	0.565	0.556	0.549	0.540	0.531	0.522	0.512	0.504	0.495	0.486	0.478	0.468	0.459	0.451	0.444	0.435	0.429	0.422	0.418	0.411	0.408	0.404	0.401	0.399	0.396	0.396	0.396	0.398	0.400	0.402	0.406	0.411	0.418	0.424	0.431	0.440	0.450	0.461	0.472	0.485	0.500	0.515	0.530	0.548	0.565	0.584	0.601	0.622	0.642	0.665	0.686	0.708	0.731	0.754	0.778	0.800	0.825	0.849	0.872	0.895	0.919	0.941	0.964	0.986	1.006	1.028	1.048	1.066	1.084	1.101	1.118	1.132	1.146	1.160	1.171	1.181	1.191	1.199	1.205	1.209	1.212	1.215	1.216	1.215	1.214	1.210	1.205	1.199	1.192	1.184	1.175	1.164	1.152	1.140	1.126	1.111	1.096	1.081	1.065	1.048	1.031	1.014	0.995	0.978	0.960	0.941	0.924	0.905	0.888	0.869	0.852	0.835	0.819	0.804	0.788	0.774	0.759	0.745	0.734	0.722	0.711	0.700	0.691	0.682	0.675	0.668	0.661	0.656	0.651	0.646	0.644	0.642	0.641	0.640	0.640	0.641	0.642	0.644	0.648	0.649	0.652	0.656	0.660	0.665	0.670	0.675	0.680	0.686	0.691	0.698	0.704	0.710	0.716	0.724	0.729	0.736	0.742	0.750	0.756	0.762	0.770	0.776	0.784	0.789	0.796	0.802	0.809	0.816	0.821	0.829	0.835	0.840	0.846	0.852	0.859	0.865	0.871	0.878	0.884	0.890	0.896	0.902	0.909	0.915	0.920	0.928	0.934	0.941	0.946	0.954	0.960	0.966	0.972	0.979	0.985	0.991	0.998	1.004	1.010	1.016	1.022	1.029	1.035	1.041	1.048	1.054	1.061	1.068	1.075	1.081	1.088	1.095	1.101	1.109	1.115	1.121	1.129	1.135	1.142	1.149	1.155	1.162	1.169	1.176	1.182	1.189	1.196	1.204	1.210	1.216	1.224	1.230	1.236	1.242	1.250	1.256	1.264	1.270	1.278	1.284	1.291	1.298	1.304	1.310	1.316	1.322	1.329	1.335	1.341	1.348	1.354	1.359	1.364	1.370	1.375	1.381	1.385	1.391	1.395	1.400	1.405	1.409	1.414	1.418	1.422	1.426	1.431	1.434	1.438	1.440	1.444	1.446	1.450	1.451	1.455	1.458	1.460	1.461	1.464	1.465	1.468	1.470	1.471	1.474	1.474	1.476	1.478	1.479	1.479	1.480	1.480	1.480	1.479	1.479	1.478	1.478	1.476	1.474	1.472	1.471	1.469	1.465	1.461	1.458	1.454	1.450	1.444	1.439	1.434	1.426	1.419	1.411	1.404	1.396	1.386	1.378	1.368	1.356	1.345	1.334	1.322	1.309	1.296	1.284	1.269	1.255	1.240	1.225	1.210	1.194	1.178	1.161	1.145	1.128	1.110	1.092	1.076	1.058	1.041	1.022	1.006	0.989	0.972	0.955	0.940	0.922	0.908	0.890	0.875	0.861	0.846	0.832	0.819	0.805	0.792	0.781	0.769	0.758	0.748	0.738	0.728	0.718	0.710	0.702	0.695	0.689	0.681	0.676	0.670	0.666	0.660	0.656	0.651	0.648	0.644	0.640	0.636	0.634	0.630	0.626	0.622	0.620	0.616	0.612	0.609	0.604	0.600	0.595	0.589	0.584	0.579	0.571	0.566	0.559	0.551	0.544	0.535	0.526	0.518	0.507	0.498	0.488	0.476	0.466	0.455	0.442	0.431	0.419	0.406	0.395	0.384	0.372	0.360	0.348	0.338	0.326	0.315	0.305	0.295	0.286	0.278	0.269	0.261	0.255	0.249	0.245	0.241	0.239	0.238	0.236	0.236	0.239	0.241	0.245	0.251	0.258	0.265	0.275	0.285	0.296	0.309	0.322	0.339	0.355	0.371	0.389	0.409	0.429	0.450	0.472	0.495	0.518	0.541	0.568	0.592	0.618	0.642	0.670	0.695	0.722	0.748	0.774	0.801	0.826	0.852	0.878	0.902	0.928	0.951	0.974	0.998	1.019	1.040	1.060	1.079	1.098	1.116	1.132	1.148	1.161	1.176	1.189	1.200	1.210	1.219	1.226	1.232	1.239	1.244	1.248	1.250	1.251	1.251	1.251	1.249	1.249	1.245	1.241	1.236	1.231	1.225	1.219	1.210	1.202	1.194	1.184	1.174	1.164	1.151	1.140	1.129	1.116	1.102	1.091	1.078	1.064	1.050	1.036	1.022	1.008	0.994	0.979	0.964	0.949	0.934	0.919	0.904	0.889	0.872	0.858	0.842	0.828	0.812	0.799	0.785	0.770	0.756	0.741	0.729	0.715	0.702	0.691	0.679	0.668	0.656	0.646	0.636	0.628	0.619	0.611	0.604	0.598	0.592	0.588	0.585	0.582	0.580	0.580	0.579	0.581	0.582	0.586	0.590	0.596	0.601	0.609	0.618	0.626	0.638	0.649	0.661	0.674	0.689	0.704	0.719	0.735	0.752	0.771	0.788	0.808	0.826	0.846	0.865	0.886	0.905	0.925	0.946	0.966	0.986	1.006	1.025	1.044	1.061	1.079	1.098	1.114	1.129	1.142	1.156	1.168	1.180	1.191	1.200	1.209	1.216	1.222	1.228	1.231	1.232	1.234	1.232	1.231	1.228	1.224	1.219	1.210	1.202	1.192	1.182	1.171	1.158	1.144	1.129	1.112	1.096	1.079	1.060	1.041	1.021	1.000	0.979	0.956	0.935	0.912	0.889	0.866	0.842	0.819	0.796	0.772	0.749	0.725	0.701	0.678	0.655	0.632	0.611	0.589	0.568	0.548	0.528	0.507	0.489	0.470	0.454	0.436	0.421	0.406	0.392	0.379	0.366	0.356	0.346	0.336	0.328	0.321	0.315	0.311	0.306	0.304	0.302	0.302	0.304	0.305	0.308	0.311	0.315	0.322	0.329	0.336	0.345	0.355	0.366	0.378	0.390	0.402	0.416	0.431	0.446	0.461	0.478	0.494	0.510	0.528	0.545	0.561	0.579	0.596	0.612	0.630	0.646	0.662	0.679	0.694	0.709	0.722	0.736	0.750	0.762	0.772	0.784	0.792	0.800	0.808	0.814	0.820	0.824	0.826	0.829	0.830	0.830	0.830	0.826	0.824	0.819	0.812	0.806	0.800	0.790	0.781	0.772	0.761	0.751	0.740	0.728	0.715	0.701	0.689	0.676	0.661	0.649	0.636	0.621	0.609	0.596	0.582	0.571	0.559	0.548	0.536	0.528	0.518	0.509	0.501	0.495	0.489	0.484	0.480	0.478	0.475	0.474	0.474	0.474	0.476	0.478	0.482	0.488	0.492	0.499	0.506	0.515	0.524	0.535	0.546	0.558	0.570	0.584	0.599	0.614	0.629	0.645	0.661	0.678	0.695	0.711	0.729	0.748	0.765	0.784	0.801	0.820	0.838	0.855	0.872	0.890	0.906	0.924	0.939	0.955	0.971	0.986	1.000	1.015	1.028	1.041	1.054	1.065	1.075	1.085	1.094	1.102	1.110	1.118	1.124	1.129	1.132	1.138	1.139	1.141	1.144	1.142	1.144	1.142	1.140	1.139	1.136	1.132	1.129	1.124	1.119	1.112	1.106	1.099	1.091	1.084	1.076	1.066	1.059	1.050	1.042	1.032	1.024	1.015	1.006	0.998	0.990	0.981	0.974	0.966	0.959	0.951	0.945	0.939	0.932	0.926	0.922	0.918	0.914	0.910	0.906	0.904	0.902	0.901	0.900	0.900	0.901	0.901	0.904	0.906	0.909	0.912	0.916	0.921	0.925	0.931	0.936	0.942	0.949	0.955	0.962	0.969	0.975	0.982	0.990	0.998	1.004	1.011	1.019	1.024	1.031	1.038	1.042	1.048	1.054	1.058	1.061	1.065	1.068	1.070	1.070	1.070	1.071	1.070	1.068	1.064	1.060	1.056	1.051	1.044	1.036	1.028	1.019	1.008	0.996	0.984	0.970	0.955	0.939	0.921	0.902	0.882	0.862	0.841	0.819	0.794	0.769	0.742	0.715	0.688	0.659	0.629	0.598	0.566	0.534	0.501	0.468	0.432	0.398	0.362	0.326	0.290	0.252	0.215	0.179	0.141	0.104	0.066	0.029	-0.009	-0.046	-0.082	-0.120	-0.155	-0.191	-0.226	-0.260	-0.292	-0.325	-0.356	-0.388	-0.418	-0.445	-0.472	-0.498	-0.521	-0.544	-0.566	-0.586	-0.602	-0.619	-0.634	-0.646	-0.659	-0.668	-0.675	-0.681	-0.686	-0.688	-0.688	-0.686	-0.684	-0.679	-0.671	-0.662	-0.654	-0.641	-0.629	-0.614	-0.598	-0.580	-0.561	-0.541	-0.520	-0.498	-0.474	-0.449	-0.422	-0.396	-0.370	-0.341	-0.315	-0.285	-0.256	-0.228	-0.198	-0.168	-0.139	-0.109	-0.081	-0.051	-0.024	0.004	0.031	0.058	0.082	0.108	0.131	0.154	0.175	0.195	0.214	0.232	0.249	0.264	0.278	0.290	0.300	0.310	0.318	0.322	0.328	0.330	0.331	0.330	0.328	0.322	0.318	0.310	0.301	0.289	0.278	0.264	0.249	0.231	0.212	0.192	0.172	0.150	0.128	0.101	0.078	0.051	0.024	-0.004	-0.032	-0.061	-0.091	-0.120	-0.149	-0.179	-0.209	-0.238	-0.266	-0.296	-0.325	-0.352	-0.379	-0.406	-0.432	-0.456	-0.480	-0.502	-0.524	-0.544	-0.561	-0.579	-0.594	-0.608	-0.619	-0.629	-0.639	-0.644	-0.650	-0.652	-0.654	-0.654	-0.652	-0.648	-0.642	-0.634	-0.625	-0.612	-0.601	-0.588	-0.571	-0.555	-0.536	-0.516	-0.496	-0.475	-0.451	-0.428	-0.404	-0.378	-0.352	-0.326	-0.300	-0.274	-0.248	-0.221	-0.195	-0.169	-0.144	-0.118	-0.094	-0.070	-0.046	-0.022	-0.001	0.020	0.040	0.060	0.079	0.096	0.112	0.128	0.142	0.155	0.168	0.179	0.189	0.198	0.205	0.212	0.218	0.224	0.228	0.231	0.235	0.235	0.238	0.239	0.239	0.240	0.240	0.239	0.240	0.240	0.239	0.238	0.239	0.238	0.238	0.238	0.238	0.239	0.240	0.241	0.244	0.245	0.248	0.249	0.251	0.255	0.259	0.264	0.268	0.272	0.276	0.282	0.288	0.292	0.299	0.304	0.309	0.314	0.319	0.325	0.329	0.335	0.339	0.344	0.346	0.351	0.355	0.358	0.360	0.362	0.365	0.368	0.366	0.368	0.368	0.366	0.365	0.364	0.362	0.359	0.355	0.351	0.348	0.342	0.338	0.331	0.326	0.319	0.314	0.306	0.300	0.294	0.285	0.278	0.271	0.264	0.256	0.249	0.240	0.232	0.226	0.219	0.211	0.204	0.198	0.190	0.182	0.176	0.170	0.162	0.156	0.150	0.144	0.138	0.131	0.125	0.120	0.112	0.106	0.100	0.095	0.089	0.081	0.075	0.069	0.062	0.055	0.049	0.041	0.035	0.026	0.020	0.012	0.005	-0.004	-0.012	-0.020	-0.029	-0.036	-0.045	-0.054	-0.061	-0.070	-0.079	-0.086	-0.096	-0.104	-0.112	-0.121	-0.129	-0.138	-0.146	-0.154	-0.161	-0.169	-0.175	-0.182	-0.190	-0.196	-0.201	-0.208	-0.212	-0.216	-0.221	-0.225	-0.228	-0.231	-0.234	-0.235	-0.238	-0.239	-0.239	-0.239	-0.240	-0.239	-0.239	-0.236	-0.234	-0.231	-0.230	-0.226	-0.222	-0.219	-0.214	-0.210	-0.206	-0.201	-0.198	-0.192	-0.188	-0.182	-0.179	-0.175	-0.170	-0.166	-0.162	-0.159	-0.156	-0.152	-0.149	-0.146	-0.145	-0.144	-0.142	-0.144	-0.144	-0.145	-0.146	-0.149	-0.152	-0.158	-0.162	-0.169	-0.178	-0.185	-0.195	-0.205	-0.216	-0.228	-0.241	-0.254	-0.270	-0.286	-0.302	-0.320	-0.339	-0.359	-0.378	-0.400	-0.421	-0.444	-0.466	-0.489	-0.514	-0.539	-0.562	-0.589	-0.614	-0.640	-0.665	-0.691	-0.716	-0.741	-0.766	-0.792	-0.815	-0.839	-0.862	-0.885	-0.906	-0.928	-0.948	-0.966	-0.984	-1.000	-1.016	-1.031	-1.044	-1.055	-1.065	-1.075	-1.082	-1.088	-1.092	-1.095	-1.096	-1.096	-1.094	-1.091	-1.086	-1.080	-1.072	-1.062	-1.052	-1.041	-1.029	-1.014	-0.998	-0.981	-0.964	-0.946	-0.926	-0.906	-0.885	-0.865	-0.842	-0.820	-0.798	-0.774	-0.751	-0.728	-0.704	-0.680	-0.656	-0.631	-0.608	-0.584	-0.562	-0.539	-0.516	-0.494	-0.472	-0.451	-0.430	-0.410	-0.389	-0.370	-0.350	-0.332	-0.314	-0.298	-0.280	-0.265	-0.249	-0.235	-0.221	-0.208	-0.194	-0.182	-0.171	-0.161	-0.151	-0.141	-0.132	-0.125	-0.118	-0.111	-0.105	-0.099	-0.094	-0.090	-0.086	-0.082	-0.080	-0.078	-0.076	-0.076	-0.078	-0.079	-0.080	-0.082	-0.086	-0.091	-0.096	-0.102	-0.110	-0.118	-0.126	-0.136	-0.148	-0.159	-0.171	-0.185	-0.198	-0.212	-0.228	-0.245	-0.260	-0.279	-0.296	-0.314	-0.334	-0.354	-0.374	-0.394	-0.415	-0.436	-0.458	-0.479	-0.500	-0.522	-0.542	-0.564	-0.584	-0.605	-0.624	-0.644	-0.662	-0.681	-0.698	-0.714	-0.730	-0.745	-0.760	-0.772	-0.784	-0.795	-0.806	-0.815	-0.824	-0.830	-0.836	-0.841	-0.844	-0.848	-0.849	-0.849	-0.850	-0.848	-0.846	-0.842	-0.840	-0.835	-0.831	-0.825	-0.820	-0.812	-0.808	-0.801	-0.794	-0.788	-0.780	-0.772	-0.766	-0.761	-0.755	-0.750	-0.744	-0.740	-0.735	-0.731	-0.730	-0.726	-0.725	-0.725	-0.724	-0.725	-0.725	-0.729	-0.730	-0.734	-0.738	-0.741	-0.748	-0.754	-0.760	-0.768	-0.775	-0.784	-0.791	-0.801	-0.810	-0.820	-0.830	-0.840	-0.851	-0.861	-0.871	-0.882	-0.892	-0.902	-0.911	-0.920	-0.929	-0.936	-0.945	-0.951	-0.956	-0.961	-0.964	-0.968	-0.969	-0.969	-0.969	-0.966	-0.965	-0.960	-0.955	-0.949	-0.941	-0.934	-0.924	-0.912	-0.900	-0.886	-0.872	-0.858	-0.840	-0.821	-0.802	-0.782	-0.760	-0.738	-0.714	-0.690	-0.665	-0.639	-0.611	-0.584	-0.556	-0.528	-0.499	-0.470	-0.440	-0.410	-0.380	-0.351	-0.321	-0.291	-0.262	-0.232	-0.202	-0.174	-0.146	-0.118	-0.090	-0.062	-0.036	-0.010	0.015	0.039	0.062	0.084	0.105	0.125	0.144	0.162	0.180	0.195	0.209	0.224	0.235	0.245	0.256	0.265	0.271	0.278	0.284	0.286	0.290	0.290	0.291	0.289	0.288	0.284	0.279	0.272	0.265	0.258	0.250	0.241	0.230	0.219	0.208	0.195	0.181	0.168	0.152	0.138	0.120	0.104	0.086	0.069	0.051	0.032	0.014	-0.004	-0.024	-0.041	-0.060	-0.080	-0.098	-0.115	-0.134	-0.151	-0.170	-0.186	-0.204	-0.221	-0.238	-0.254	-0.269	-0.285	-0.299	-0.312	-0.325	-0.338	-0.350	-0.361	-0.371	-0.381	-0.390	-0.398	-0.404	-0.410	-0.416	-0.420	-0.422	-0.425	-0.426	-0.425	-0.424	-0.421	-0.419	-0.414	-0.409	-0.402	-0.395	-0.388	-0.379	-0.369	-0.359	-0.345	-0.332	-0.319	-0.304	-0.286	-0.270	-0.252	-0.234	-0.214	-0.192	-0.171	-0.150	-0.128	-0.105	-0.080	-0.058	-0.031	-0.008	0.018	0.041	0.068	0.092	0.116	0.141	0.165	0.190	0.212	0.236	0.259	0.280	0.301	0.321	0.341	0.359	0.378	0.392	0.408	0.421	0.434	0.444	0.454	0.461	0.468	0.472	0.475	0.478	0.476	0.474	0.470	0.465	0.458	0.449	0.438	0.425	0.411	0.396	0.379	0.360	0.339	0.316	0.294	0.268	0.241	0.215	0.185	0.155	0.124	0.091	0.058	0.024	-0.011	-0.048	-0.082	-0.119	-0.155	-0.192	-0.230	-0.268	-0.304	-0.342	-0.380	-0.415	-0.452	-0.489	-0.525	-0.560	-0.594	-0.628	-0.661	-0.692	-0.725	-0.754	-0.782	-0.810	-0.838	-0.864	-0.886	-0.909	-0.930	-0.950	-0.969	-0.985	-1.000	-1.014	-1.026	-1.038	-1.048	-1.055	-1.061	-1.068	-1.072	-1.075	-1.076	-1.079	-1.078	-1.076	-1.075	-1.071	-1.069	-1.064	-1.058	-1.051	-1.045	-1.038	-1.029	-1.021	-1.012	-1.005	-0.996	-0.988	-0.978	-0.970	-0.960	-0.951	-0.942	-0.934	-0.926	-0.918	-0.909	-0.901	-0.892	-0.886	-0.879	-0.871	-0.866	-0.859	-0.854	-0.849	-0.844	-0.838	-0.832	-0.829	-0.824	-0.819	-0.815	-0.810	-0.805	-0.801	-0.795	-0.790	-0.785	-0.779	-0.774	-0.766	-0.760	-0.754	-0.745	-0.738	-0.729	-0.720	-0.710	-0.700	-0.689	-0.678	-0.665	-0.652	-0.639	-0.625	-0.610	-0.594	-0.578	-0.561	-0.544	-0.525	-0.506	-0.488	-0.469	-0.448	-0.429	-0.408	-0.386	-0.366	-0.345	-0.324	-0.304	-0.282	-0.262	-0.242	-0.224	-0.204	-0.186	-0.169	-0.152	-0.136	-0.121	-0.108	-0.096	-0.085	-0.075	-0.068	-0.060	-0.055	-0.052	-0.051	-0.050	-0.052	-0.056	-0.062	-0.070	-0.081	-0.094	-0.108	-0.125	-0.145	-0.166	-0.190	-0.215	-0.244	-0.272	-0.304	-0.336	-0.371	-0.409	-0.448	-0.486	-0.528	-0.571	-0.615	-0.661	-0.709	-0.756	-0.804	-0.854	-0.904	-0.952	-1.004	-1.055	-1.106	-1.156	-1.208	-1.258	-1.308	-1.356	-1.404	-1.452	-1.498	-1.542	-1.586	-1.629	-1.670	-1.710	-1.749	-1.785	-1.819	-1.851	-1.882	-1.911	-1.938	-1.962	-1.986	-2.006	-2.025	-2.042	-2.058	-2.071	-2.081	-2.091	-2.098	-2.104	-2.106	-2.109	-2.110	-2.108	-2.104	-2.100	-2.092	-2.084	-2.075	-2.065	-2.052	-2.040	-2.026	-2.013	-1.996	-1.980	-1.962	-1.945	-1.928	-1.910	-1.890	-1.870	-1.851	-1.830	-1.810	-1.789	-1.769	-1.748	-1.725	-1.704	-1.681	-1.661	-1.640	-1.618	-1.596	-1.575	-1.554	-1.532	-1.511	-1.490	-1.470	-1.450	-1.429	-1.409	-1.389	-1.369	-1.350	-1.331	-1.312	-1.294	-1.276	-1.258	-1.241	-1.224	-1.208	-1.192	-1.176	-1.160	-1.146	-1.132	-1.119	-1.106	-1.094	-1.082	-1.072	-1.061	-1.051	-1.042	-1.034	-1.026	-1.020	-1.014	-1.008	-1.004	-1.001	-0.999	-0.998	-0.998	-0.998	-0.999	-1.001	-1.005	-1.010	-1.014	-1.020	-1.026	-1.034	-1.041	-1.051	-1.059	-1.069	-1.080	-1.090	-1.101	-1.114	-1.125	-1.138	-1.150	-1.162	-1.175	-1.188	-1.202	-1.216	-1.229	-1.242	-1.256	-1.269	-1.282	-1.295	-1.308	-1.321	-1.334	-1.345	-1.356	-1.369	-1.380	-1.391	-1.402	-1.412	-1.422	-1.432	-1.441	-1.450	-1.459	-1.468	-1.475	-1.482	-1.490	-1.496	-1.502	-1.509	-1.515	-1.520	-1.526	-1.531	-1.536	-1.540	-1.544	-1.548	-1.550	-1.551	-1.555	-1.555	-1.558	-1.559	-1.559	-1.559	-1.559	-1.558	-1.556	-1.555	-1.552	-1.550	-1.548	-1.544	-1.540	-1.536	-1.531	-1.526	-1.520	-1.514	-1.508	-1.501	-1.495	-1.488	-1.480	-1.472	-1.464	-1.456	-1.449	-1.441	-1.434	-1.425	-1.418	-1.411	-1.405	-1.398	-1.391	-1.386	-1.381	-1.376	-1.372	-1.368	-1.364	-1.361	-1.359	-1.358	-1.356	-1.355	-1.354	-1.354	-1.355	-1.356	-1.359	-1.361	-1.362	-1.366	-1.370	-1.374	-1.378	-1.381	-1.386	-1.391	-1.396	-1.400	-1.405	-1.409	-1.414	-1.418	-1.421	-1.424	-1.426	-1.428	-1.429	-1.430	-1.430	-1.429	-1.428	-1.425	-1.421	-1.416	-1.410	-1.402	-1.394	-1.385	-1.374	-1.362	-1.350	-1.335	-1.321	-1.306	-1.289	-1.272	-1.255	-1.238	-1.220	-1.200	-1.180	-1.160	-1.141	-1.121	-1.101	-1.081	-1.061	-1.041	-1.020	-1.000	-0.980	-0.960	-0.941	-0.924	-0.906	-0.888	-0.871	-0.855	-0.840	-0.824	-0.810	-0.795	-0.782	-0.769	-0.756	-0.745	-0.734	-0.724	-0.715	-0.705	-0.696	-0.686	-0.679	-0.670	-0.662	-0.655	-0.646	-0.636	-0.628	-0.618	-0.608	-0.598	-0.585	-0.575	-0.562	-0.549	-0.534	-0.520	-0.505	-0.489	-0.471	-0.454	-0.434	-0.415	-0.394	-0.371	-0.349	-0.325	-0.300	-0.275	-0.249	-0.222	-0.194	-0.165	-0.138	-0.109	-0.079	-0.050	-0.020	0.008	0.038	0.066	0.095	0.124	0.152	0.180	0.208	0.232	0.259	0.282	0.306	0.329	0.350	0.370	0.388	0.404	0.419	0.432	0.444	0.454	0.462	0.470	0.475	0.480	0.482	0.484	0.482	0.480	0.476	0.470	0.464	0.456	0.446	0.436	0.425	0.412	0.400	0.385	0.371	0.355	0.339	0.322	0.305	0.288	0.270	0.252	0.234	0.216	0.198	0.180	0.162	0.145	0.129	0.111	0.095	0.079	0.064	0.049	0.034	0.021	0.009	-0.002	-0.015	-0.026	-0.035	-0.045	-0.054	-0.061	-0.069	-0.076	-0.081	-0.086	-0.091	-0.094	-0.098	-0.100	-0.101	-0.102	-0.104	-0.104	-0.104	-0.104	-0.101	-0.101	-0.100	-0.098	-0.096	-0.095	-0.092	-0.091	-0.089	-0.088	-0.086	-0.085	-0.082	-0.082	-0.081	-0.080	-0.080	-0.079	-0.079	-0.079	-0.080	-0.080	-0.081	-0.084	-0.085	-0.088	-0.091	-0.094	-0.098	-0.104	-0.110	-0.116	-0.122	-0.130	-0.136	-0.145	-0.154	-0.164	-0.174	-0.185	-0.195	-0.206	-0.218	-0.230	-0.244	-0.256	-0.270	-0.282	-0.298	-0.311	-0.325	-0.340	-0.354	-0.369	-0.384	-0.398	-0.410	-0.424	-0.438	-0.449	-0.461	-0.472	-0.485	-0.494	-0.505	-0.514	-0.522	-0.530	-0.536	-0.542	-0.548	-0.551	-0.554	-0.555	-0.556	-0.554	-0.552	-0.549	-0.544	-0.538	-0.530	-0.521	-0.511	-0.500	-0.488	-0.474	-0.460	-0.444	-0.428	-0.411	-0.392	-0.375	-0.355	-0.335	-0.315	-0.295	-0.275	-0.254	-0.232	-0.214	-0.191	-0.172	-0.152	-0.132	-0.114	-0.096	-0.079	-0.060	-0.045	-0.029	-0.014	0.000	0.012	0.022	0.032	0.040	0.048	0.052	0.056	0.059	0.060	0.059	0.058	0.052	0.048	0.041	0.035	0.026	0.015	0.004	-0.009	-0.022	-0.036	-0.051	-0.068	-0.084	-0.101	-0.119	-0.138	-0.155	-0.175	-0.192	-0.211	-0.230	-0.249	-0.268	-0.285	-0.302	-0.319	-0.335	-0.351	-0.365	-0.378	-0.391	-0.401	-0.412	-0.422	-0.430	-0.436	-0.442	-0.448	-0.450	-0.452	-0.452	-0.452	-0.451	-0.448	-0.442	-0.436	-0.430	-0.421	-0.411	-0.402	-0.390	-0.378	-0.364	-0.350	-0.334	-0.318	-0.299	-0.281	-0.262	-0.242	-0.222	-0.201	-0.180	-0.159	-0.138	-0.114	-0.091	-0.069	-0.046	-0.024	-0.001	0.021	0.042	0.064	0.085	0.108	0.126	0.148	0.166	0.185	0.201	0.219	0.234	0.250	0.262	0.276	0.288	0.298	0.306	0.315	0.321	0.325	0.330	0.331	0.332	0.330	0.329	0.324	0.319	0.311	0.301	0.291	0.280	0.266	0.251	0.235	0.216	0.196	0.176	0.152	0.130	0.105	0.079	0.054	0.026	-0.002	-0.030	-0.059	-0.089	-0.118	-0.146	-0.175	-0.205	-0.234	-0.262	-0.290	-0.319	-0.344	-0.370	-0.395	-0.418	-0.440	-0.460	-0.480	-0.496	-0.514	-0.526	-0.538	-0.548	-0.554	-0.559	-0.561	-0.560	-0.558	-0.554	-0.545	-0.536	-0.524	-0.509	-0.494	-0.474	-0.452	-0.429	-0.404	-0.378	-0.349	-0.319	-0.286	-0.254	-0.220	-0.184	-0.149	-0.111	-0.075	-0.038	0.000	0.038	0.074	0.111	0.146	0.182	0.215	0.249	0.280	0.310	0.339	0.365	0.390	0.412	0.434	0.451	0.466	0.480	0.491	0.499	0.505	0.509	0.509	0.507	0.502	0.496	0.488	0.476	0.461	0.445	0.428	0.408	0.385	0.361	0.336	0.310	0.281	0.252	0.222	0.191	0.160	0.129	0.096	0.065	0.032	0.002	-0.029	-0.058	-0.086	-0.112	-0.139	-0.164	-0.186	-0.208	-0.226	-0.245	-0.260	-0.275	-0.286	-0.296	-0.304	-0.310	-0.312	-0.314	-0.312	-0.309	-0.302	-0.295	-0.284	-0.271	-0.258	-0.240	-0.220	-0.201	-0.179	-0.155	-0.131	-0.105	-0.078	-0.049	-0.020	0.010	0.040	0.071	0.102	0.134	0.165	0.196	0.228	0.258	0.286	0.316	0.345	0.372	0.399	0.425	0.449	0.472	0.494	0.514	0.532	0.549	0.564	0.579	0.590	0.600	0.609	0.615	0.621	0.624	0.625	0.625	0.624	0.620	0.615	0.608	0.600	0.590	0.580	0.569	0.555	0.541	0.526	0.510	0.492	0.475	0.456	0.436	0.416	0.398	0.376	0.356	0.336	0.315	0.295	0.274	0.255	0.235	0.218	0.199	0.180	0.165	0.149	0.134	0.120	0.108	0.095	0.084	0.074	0.065	0.059	0.052	0.049	0.045	0.044	0.044	0.045	0.048	0.052	0.059	0.068	0.076	0.088	0.100	0.114	0.128	0.145	0.162	0.182	0.202	0.225	0.248	0.271	0.298	0.322	0.350	0.379	0.406	0.435	0.466	0.496	0.528	0.558	0.589	0.621	0.652	0.685	0.716	0.748	0.779	0.808	0.839	0.868	0.895	0.924	0.950	0.976	1.001	1.025	1.048	1.069	1.089	1.108	1.125	1.141	1.156	1.170	1.180	1.190	1.199	1.205	1.211	1.214	1.216	1.215	1.214	1.209	1.204	1.196	1.188	1.176	1.164	1.151	1.136	1.120	1.104	1.085	1.065	1.045	1.024	1.001	0.978	0.952	0.929	0.904	0.878	0.851	0.826	0.800	0.774	0.748	0.721	0.695	0.670	0.645	0.621	0.598	0.575	0.554	0.531	0.511	0.491	0.474	0.456	0.440	0.425	0.412	0.400	0.389	0.380	0.371	0.365	0.359	0.354	0.351	0.350	0.349	0.349	0.352	0.355	0.359	0.364	0.370	0.375	0.382	0.391	0.399	0.408	0.418	0.426	0.436	0.445	0.455	0.465	0.475	0.484	0.492	0.502	0.511	0.520	0.529	0.538	0.546	0.552	0.560	0.566	0.574	0.579	0.584	0.589	0.592	0.595	0.598	0.601	0.602	0.605	0.606	0.609	0.609	0.611	0.611	0.612	0.614	0.616	0.616	0.618	0.619	0.620	0.622	0.625	0.626	0.629	0.632	0.635	0.639	0.642	0.646	0.651	0.655	0.660	0.664	0.669	0.674	0.679	0.682	0.689	0.694	0.698	0.701	0.706	0.710	0.714	0.716	0.719	0.720	0.721	0.721	0.720	0.719	0.716	0.711	0.709	0.702	0.695	0.688	0.679	0.669	0.658	0.645	0.630	0.615	0.598	0.580	0.561	0.541	0.520	0.496	0.472	0.448	0.421	0.395	0.368	0.340	0.311	0.282	0.252	0.222	0.192	0.162	0.132	0.104	0.074	0.044	0.014	-0.016	-0.045	-0.072	-0.101	-0.128	-0.155	-0.179	-0.205	-0.228	-0.251	-0.272	-0.294	-0.314	-0.334	-0.350	-0.366	-0.381	-0.395	-0.408	-0.419	-0.428	-0.438	-0.444	-0.450	-0.456	-0.461	-0.464	-0.466	-0.468	-0.469	-0.468	-0.466	-0.465	-0.462	-0.458	-0.454	-0.449	-0.442	-0.435	-0.428	-0.420	-0.411	-0.401	-0.391	-0.382	-0.371	-0.361	-0.350	-0.340	-0.330	-0.319	-0.308	-0.296	-0.286	-0.275	-0.265	-0.254	-0.242	-0.231	-0.219	-0.209	-0.196	-0.186	-0.175	-0.166	-0.156	-0.146	-0.136	-0.128	-0.118	-0.110	-0.100	-0.091	-0.084	-0.076	-0.068	-0.061	-0.055	-0.049	-0.042	-0.036	-0.031	-0.026	-0.022	-0.019	-0.015	-0.012	-0.009	-0.008	-0.005	-0.005	-0.002	-0.004	-0.005	-0.005	-0.008	-0.010	-0.012	-0.015	-0.019	-0.024	-0.029	-0.032	-0.039	-0.044	-0.051	-0.058	-0.064	-0.071	-0.079	-0.088	-0.094	-0.102	-0.111	-0.119	-0.128	-0.135	-0.144	-0.151	-0.159	-0.165	-0.172	-0.178	-0.185	-0.190	-0.195	-0.200	-0.204	-0.208	-0.210	-0.212	-0.215	-0.215	-0.216	-0.214	-0.212	-0.210	-0.206	-0.202	-0.199	-0.192	-0.186	-0.179	-0.171	-0.164	-0.154	-0.144	-0.132	-0.121	-0.109	-0.096	-0.084	-0.069	-0.055	-0.041	-0.026	-0.011	0.002	0.018	0.032	0.045	0.060	0.074	0.086	0.098	0.110	0.120	0.130	0.140	0.148	0.154	0.160	0.164	0.168	0.170	0.170	0.169	0.168	0.162	0.155	0.149	0.139	0.128	0.115	0.100	0.084	0.065	0.046	0.026	0.004	-0.020	-0.044	-0.069	-0.095	-0.122	-0.150	-0.179	-0.209	-0.238	-0.268	-0.298	-0.328	-0.358	-0.388	-0.416	-0.445	-0.472	-0.499	-0.525	-0.550	-0.574	-0.595	-0.615	-0.634	-0.650	-0.665	-0.676	-0.688	-0.695	-0.701	-0.705	-0.705	-0.704	-0.700	-0.694	-0.685	-0.674	-0.659	-0.642	-0.625	-0.602	-0.579	-0.554	-0.525	-0.495	-0.462	-0.429	-0.394	-0.356	-0.319	-0.280	-0.239	-0.199	-0.158	-0.116	-0.074	-0.031	0.010	0.052	0.092	0.134	0.174	0.212	0.250	0.286	0.320	0.354	0.382	0.411	0.438	0.461	0.482	0.501	0.518	0.532	0.542	0.551	0.558	0.559	0.559	0.555	0.550	0.541	0.529	0.514	0.498	0.476	0.452	0.428	0.399	0.369	0.336	0.300	0.262	0.222	0.181	0.138	0.092	0.046	-0.002	-0.052	-0.101	-0.152	-0.205	-0.258	-0.310	-0.364	-0.416	-0.470	-0.524	-0.576	-0.630	-0.681	-0.734	-0.785	-0.835	-0.884	-0.932	-0.979	-1.024	-1.069	-1.112	-1.154	-1.195	-1.234	-1.270	-1.304	-1.339	-1.369	-1.399	-1.425	-1.450	-1.475	-1.495	-1.515	-1.532	-1.549	-1.562	-1.574	-1.584	-1.591	-1.596	-1.600	-1.602	-1.601	-1.600	-1.596	-1.591	-1.582	-1.574	-1.562	-1.550	-1.536	-1.521	-1.502	-1.484	-1.465	-1.442	-1.419	-1.395	-1.370	-1.342	-1.318	-1.289	-1.260	-1.231	-1.201	-1.171	-1.140	-1.109	-1.078	-1.046	-1.015	-0.985	-0.954	-0.924	-0.892	-0.864	-0.835	-0.806	-0.780	-0.754	-0.729	-0.706	-0.684	-0.664	-0.645	-0.628	-0.611	-0.596	-0.582	-0.570	-0.560	-0.551	-0.544	-0.538	-0.534	-0.531	-0.530	-0.531	-0.531	-0.536	-0.540	-0.546	-0.552	-0.560	-0.568	-0.576	-0.585	-0.595	-0.605	-0.616	-0.628	-0.638	-0.649	-0.660	-0.670	-0.680	-0.690	-0.698	-0.706	-0.712	-0.719	-0.724	-0.729	-0.731	-0.732	-0.732	-0.731	-0.729	-0.725	-0.719	-0.711	-0.705	-0.695	-0.684	-0.670	-0.656	-0.640	-0.622	-0.604	-0.585	-0.564	-0.542	-0.520	-0.496	-0.472	-0.448	-0.424	-0.398	-0.372	-0.348	-0.321	-0.296	-0.272	-0.248	-0.225	-0.202	-0.180	-0.159	-0.139	-0.118	-0.099	-0.082	-0.066	-0.051	-0.038	-0.026	-0.016	-0.008	0.000	0.006	0.010	0.011	0.012	0.011	0.010	0.006	0.001	-0.005	-0.014	-0.022	-0.032	-0.044	-0.055	-0.068	-0.081	-0.095	-0.110	-0.125	-0.140	-0.155	-0.170	-0.185	-0.200	-0.214	-0.228	-0.240	-0.252	-0.265	-0.276	-0.284	-0.292	-0.300	-0.304	-0.309	-0.311	-0.310	-0.310	-0.305	-0.300	-0.294	-0.285	-0.272	-0.260	-0.245	-0.229	-0.210	-0.189	-0.168	-0.141	-0.116	-0.086	-0.056	-0.025	0.009	0.044	0.079	0.118	0.156	0.196	0.238	0.279	0.321	0.365	0.410	0.454	0.500	0.545	0.590	0.635	0.680	0.725	0.769	0.812	0.856	0.898	0.939	0.979	1.019	1.058	1.094	1.129	1.164	1.195	1.226	1.255	1.282	1.308	1.332	1.355	1.375	1.392	1.410	1.424	1.436	1.446	1.454	1.461	1.465	1.469	1.469	1.470	1.468	1.464	1.459	1.452	1.444	1.435	1.424	1.412	1.399	1.385	1.370	1.354	1.338	1.320	1.302	1.284	1.265	1.246	1.226	1.208	1.188	1.169	1.150	1.131	1.114	1.095	1.078	1.060	1.042	1.026	1.011	0.996	0.981	0.966	0.954	0.941	0.929	0.918	0.908	0.898	0.889	0.881	0.872	0.865	0.860	0.852	0.848	0.842	0.838	0.835	0.831	0.828	0.826	0.824	0.822	0.820	0.820	0.819	0.816	0.816	0.815	0.812	0.811	0.809	0.806	0.804	0.800	0.795	0.791	0.786	0.781	0.775	0.768	0.760	0.752	0.744	0.734	0.722	0.711	0.700	0.686	0.674	0.660	0.645	0.629	0.612	0.595	0.578	0.559	0.539	0.520	0.498	0.478	0.455	0.432	0.410	0.388	0.364	0.342	0.319	0.296	0.272	0.250	0.228	0.204	0.181	0.160	0.140	0.119	0.099	0.080	0.061	0.042	0.026	0.010	-0.005	-0.019	-0.031	-0.042	-0.054	-0.062	-0.071	-0.079	-0.085	-0.090	-0.094	-0.098	-0.099	-0.099	-0.099	-0.095	-0.092	-0.089	-0.081	-0.075	-0.066	-0.059	-0.049	-0.038	-0.026	-0.014	-0.001	0.012	0.026	0.041	0.055	0.071	0.086	0.102	0.119	0.135	0.151	0.170	0.188	0.205	0.221	0.240	0.258	0.275	0.292	0.310	0.328	0.345	0.362	0.381	0.400	0.418	0.436	0.455	0.472	0.492	0.511	0.531	0.551	0.570	0.591	0.611	0.632	0.655	0.678	0.700	0.724	0.749	0.772	0.799	0.824	0.851	0.879	0.909	0.936	0.968	0.998	1.029	1.060	1.094	1.128	1.161	1.195	1.229	1.264	1.299	1.335	1.370	1.406	1.441	1.476	1.511	1.546	1.581	1.616	1.650	1.682	1.716	1.748	1.779	1.809	1.836	1.865	1.891	1.915	1.938	1.959	1.979	1.995	2.010	2.022	2.033	2.041	2.046	2.050	2.049	2.047	2.042	2.036	2.027	2.016	2.001	1.985	1.966	1.944	1.921	1.895	1.869	1.839	1.806	1.774	1.740	1.702	1.665	1.628	1.588	1.546	1.505	1.464	1.421	1.380	1.338	1.296	1.254	1.214	1.174	1.135	1.098	1.062	1.028	0.995	0.965	0.935	0.910	0.885	0.864	0.844	0.826	0.812	0.801	0.794	0.788	0.786	0.786	0.790	0.796	0.806	0.819	0.835	0.852	0.874	0.899	0.925	0.955	0.988	1.020	1.056	1.095	1.135	1.178	1.221	1.265	1.311	1.358	1.406	1.455	1.504	1.552	1.602	1.651	1.700	1.746	1.794	1.841	1.886	1.930	1.972	2.013	2.052	2.089	2.124	2.156	2.188	2.216	2.241	2.265	2.288	2.305	2.321	2.335	2.348	2.356	2.364	2.369	2.371	2.371	2.369	2.366	2.359	2.351	2.340	2.328	2.314	2.300	2.282	2.265	2.248	2.228	2.208	2.188	2.166	2.146	2.124	2.104	2.082	2.061	2.042	2.022	2.002	1.985	1.968	1.951	1.936	1.921	1.909	1.898	1.888	1.879	1.872	1.866	1.862	1.860	1.859	1.860	1.862	1.868	1.874	1.882	1.892	1.904	1.916	1.930	1.948	1.964	1.982	2.002	2.022	2.045	2.069	2.092	2.118	2.142	2.169	2.196	2.222	2.250	2.279	2.306	2.334	2.362	2.390	2.416	2.444	2.470	2.496	2.521	2.546	2.569	2.592	2.614	2.634	2.654	2.672	2.690	2.704	2.719	2.731	2.741	2.750	2.756	2.760	2.762	2.764	2.764	2.760	2.754	2.746	2.736	2.724	2.710	2.692	2.674	2.654	2.630	2.605	2.579	2.549	2.518	2.484	2.449	2.414	2.375	2.336	2.296	2.255	2.212	2.169	2.124	2.080	2.035	1.988	1.942	1.898	1.851	1.805	1.761	1.718	1.675	1.632	1.592	1.552	1.516	1.480	1.446	1.415	1.385	1.358	1.331	1.309	1.289	1.271	1.258	1.245	1.236	1.230	1.228	1.229	1.232	1.240	1.251	1.264	1.281	1.301	1.324	1.350	1.380	1.410	1.445	1.482	1.521	1.564	1.606	1.652	1.700	1.750	1.801	1.854	1.908	1.961	2.018	2.072	2.130	2.186	2.242	2.299	2.356	2.411	2.466	2.520	2.574	2.625	2.676	2.725	2.774	2.820	2.865	2.908	2.948	2.986	3.022	3.058	3.089	3.120	3.149	3.175	3.200	3.221	3.241	3.260	3.275	3.289	3.300	3.311	3.319	3.324	3.329	3.332	3.334	3.332	3.332	3.330	3.326	3.322	3.316	3.310	3.302	3.295	3.286	3.275	3.265	3.254	3.241	3.230	3.216	3.202	3.190	3.175	3.161	3.148	3.132	3.118	3.102	3.088	3.071	3.058	3.041	3.025	3.009	2.992	2.975	2.959	2.942	2.926	2.909	2.892	2.876	2.859	2.844	2.826	2.810	2.795	2.779	2.764	2.749	2.732	2.719	2.705	2.691	2.679	2.666	2.654	2.644	2.635	2.625	2.616	2.610	2.604	2.599	2.595	2.591	2.590	2.590	2.590	2.592	2.595	2.600	2.606	2.614	2.622	2.632	2.644	2.656	2.671	2.685	2.700	2.716	2.734	2.750	2.769	2.786	2.806	2.825	2.845	2.865	2.884	2.904	2.922	2.941	2.959	2.976	2.994	3.009	3.024	3.038	3.049	3.060	3.069	3.078	3.084	3.088	3.090	3.090	3.089	3.086	3.081	3.074	3.065	3.054	3.041	3.025	3.008	2.989	2.968	2.945	2.920	2.892	2.864	2.834	2.802	2.769	2.735	2.700	2.664	2.628	2.590	2.551	2.512	2.472	2.434	2.394	2.355	2.315	2.278	2.240	2.202	2.166	2.131	2.098	2.064	2.033	2.001	1.972	1.944	1.919	1.895	1.874	1.854	1.836	1.820	1.806	1.796	1.786	1.780	1.776	1.772	1.772	1.775	1.779	1.786	1.794	1.804	1.816	1.831	1.849	1.868	1.888	1.910	1.935	1.960	1.989	2.018	2.047	2.081	2.114	2.149	2.184	2.220	2.258	2.296	2.334	2.372	2.412	2.451	2.491	2.531	2.570	2.611	2.651	2.690	2.728	2.766	2.802	2.839	2.874	2.908	2.940	2.972	3.002	3.031	3.061	3.086	3.111	3.135	3.156	100.000	5.000	2.000	1.000	7.000	0.000	0.000	0.000	0.000	0.000	0.000	0.000	0.000	0.000	0.000	0.000	0.000	0.000	2.160	2.178	2.192	2.209	2.222	2.235	2.245	2.255	2.262	2.269	2.272	2.275	2.275	2.274	2.270	2.265	2.258	2.249	2.238	2.225	2.211	2.195	2.178	2.158	2.136	2.114	2.089	2.062	2.036	2.007	1.978	1.948	1.916	1.884	1.850	1.816	1.782	1.746	1.710	1.674	1.639	1.602	1.566	1.529	1.492	1.456	1.421	1.385	1.350	1.315	1.281	1.248	1.215	1.182	1.152	1.122	1.092	1.064	1.036	1.010	0.984	0.959	0.935	0.912	0.890	0.870	0.850	0.831	0.812	0.795	0.780	0.764	0.750	0.735	0.724	0.711	0.700	0.691	0.681	0.672	0.665	0.659	0.652	0.648	0.642	0.639	0.635	0.632	0.630	0.628	0.626	0.626	0.626	0.626	0.628	0.629	0.631	0.634	0.636	0.641	0.645	0.650	0.655	0.661	0.666	0.674	0.680	0.689	0.698	0.705	0.714	0.725	0.735	0.745	0.756	0.766	0.779	0.790	0.802	0.815	0.828	0.841	0.854	0.869	0.882	0.896	0.910	0.924	0.938	0.951	0.966	0.980	0.994	1.006	1.020	1.034	1.046	1.059	1.070	1.082	1.095	1.106	1.118	1.128	1.136	1.145	1.154	1.161	1.169	1.176	1.182	1.188	1.191	1.196	1.199	1.201	1.202	1.204	1.204	1.204	1.201	1.200	1.198	1.195	1.191	1.186	1.182	1.176	1.171	1.165	1.158	1.150	1.142	1.135	1.126	1.118	1.109	1.099	1.088	1.079	1.069	1.058	1.049	1.038	1.026	1.016	1.008	0.998	0.986	0.978	0.966	0.958	0.948	0.939	0.931	0.924	0.916	0.909	0.901	0.895	0.889	0.882	0.878	0.872	0.868	0.864	0.860	0.856	0.854	0.851	0.850	0.848	0.848	0.848	0.848	0.848	0.850	0.851	0.854	0.856	0.860	0.864	0.868	0.872	0.878	0.882	0.889	0.895	0.900	0.908	0.915	0.922	0.930	0.938	0.945	0.954	0.961	0.970	0.979	0.986	0.995	1.004	1.012	1.020	1.029	1.039	1.045	1.054	1.061	1.069	1.076	1.082	1.089	1.096	1.101	1.106	1.111	1.116	1.121	1.125	1.129	1.131	1.134	1.136	1.136	1.138	1.138	1.139	1.138	1.136	1.136	1.134	1.132	1.131	1.129	1.126	1.124	1.121	1.118	1.115	1.111	1.109	1.106	1.101	1.099	1.095	1.091	1.090	1.086	1.084	1.080	1.078	1.078	1.075	1.074	1.074	1.074	1.075	1.076	1.078	1.081	1.084	1.088	1.092	1.098	1.102	1.109	1.115	1.122	1.129	1.136	1.144	1.152	1.160	1.169	1.178	1.188	1.196	1.205	1.215	1.224	1.231	1.240	1.248	1.255	1.261	1.268	1.272	1.278	1.280	1.282	1.284	1.284	1.282	1.280	1.276	1.270	1.262	1.254	1.242	1.230	1.216	1.200	1.181	1.162	1.141	1.118	1.092	1.065	1.036	1.005	0.972	0.938	0.901	0.862	0.822	0.781	0.739	0.694	0.648	0.599	0.551	0.500	0.450	0.398	0.344	0.290	0.236	0.181	0.126	0.071	0.016	-0.039	-0.094	-0.149	-0.204	-0.258	-0.310	-0.364	-0.415	-0.466	-0.516	-0.564	-0.611	-0.656	-0.701	-0.745	-0.786	-0.826	-0.864	-0.900	-0.934	-0.966	-0.996	-1.026	-1.052	-1.076	-1.100	-1.121	-1.139	-1.156	-1.171	-1.184	-1.194	-1.204	-1.210	-1.215	-1.219	-1.221	-1.221	-1.219	-1.215	-1.211	-1.205	-1.198	-1.189	-1.178	-1.168	-1.155	-1.142	-1.129	-1.114	-1.098	-1.081	-1.064	-1.048	-1.030	-1.012	-0.994	-0.976	-0.959	-0.940	-0.922	-0.905	-0.888	-0.870	-0.854	-0.839	-0.822	-0.809	-0.795	-0.782	-0.770	-0.760	-0.751	-0.744	-0.735	-0.729	-0.725	-0.720	-0.719	-0.718	-0.716	-0.718	-0.720	-0.724	-0.729	-0.735	-0.744	-0.751	-0.762	-0.772	-0.784	-0.796	-0.811	-0.825	-0.841	-0.856	-0.874	-0.891	-0.908	-0.928	-0.946	-0.964	-0.982	-1.001	-1.021	-1.040	-1.058	-1.078	-1.094	-1.112	-1.129	-1.145	-1.160	-1.174	-1.188	-1.200	-1.211	-1.220	-1.229	-1.236	-1.242	-1.248	-1.251	-1.252	-1.252	-1.251	-1.249	-1.244	-1.236	-1.230	-1.220	-1.209	-1.196	-1.182	-1.169	-1.151	-1.134	-1.115	-1.094	-1.074	-1.051	-1.029	-1.005	-0.981	-0.955	-0.930	-0.904	-0.878	-0.851	-0.824	-0.798	-0.771	-0.746	-0.720	-0.695	-0.671	-0.648	-0.625	-0.602	-0.582	-0.564	-0.545	-0.528	-0.511	-0.496	-0.484	-0.471	-0.462	-0.452	-0.445	-0.441	-0.438	-0.435	-0.435	-0.438	-0.441	-0.446	-0.454	-0.462	-0.474	-0.486	-0.499	-0.515	-0.531	-0.549	-0.568	-0.590	-0.612	-0.635	-0.660	-0.685	-0.712	-0.740	-0.768	-0.796	-0.825	-0.855	-0.885	-0.915	-0.946	-0.976	-1.008	-1.038	-1.068	-1.098	-1.126	-1.156	-1.185	-1.212	-1.241	-1.269	-1.294	-1.320	-1.344	-1.368	-1.390	-1.411	-1.432	-1.452	-1.470	-1.486	-1.504	-1.518	-1.531	-1.544	-1.555	-1.565	-1.574	-1.581	-1.588	-1.592	-1.596	-1.600	-1.601	-1.602	-1.601	-1.600	-1.599	-1.596	-1.592	-1.588	-1.582	-1.576	-1.569	-1.560	-1.552	-1.542	-1.532	-1.522	-1.511	-1.499	-1.488	-1.475	-1.461	-1.449	-1.435	-1.421	-1.408	-1.394	-1.379	-1.364	-1.349	-1.334	-1.320	-1.305	-1.291	-1.275	-1.261	-1.246	-1.232	-1.219	-1.206	-1.191	-1.179	-1.166	-1.154	-1.142	-1.131	-1.120	-1.109	-1.099	-1.089	-1.080	-1.071	-1.064	-1.058	-1.051	-1.046	-1.041	-1.038	-1.035	-1.032	-1.032	-1.032	-1.034	-1.034	-1.036	-1.039	-1.042	-1.049	-1.054	-1.060	-1.068	-1.076	-1.085	-1.096	-1.106	-1.116	-1.129	-1.140	-1.154	-1.166	-1.180	-1.195	-1.209	-1.222	-1.238	-1.252	-1.268	-1.282	-1.298	-1.311	-1.325	-1.340	-1.352	-1.365	-1.378	-1.390	-1.401	-1.412	-1.421	-1.430	-1.438	-1.445	-1.451	-1.456	-1.460	-1.464	-1.466	-1.468	-1.466	-1.466	-1.464	-1.461	-1.458	-1.452	-1.446	-1.439	-1.430	-1.421	-1.411	-1.400	-1.389	-1.376	-1.362	-1.348	-1.334	-1.318	-1.301	-1.285	-1.269	-1.251	-1.234	-1.216	-1.199	-1.180	-1.162	-1.144	-1.128	-1.110	-1.092	-1.075	-1.058	-1.042	-1.025	-1.010	-0.994	-0.979	-0.965	-0.951	-0.938	-0.925	-0.912	-0.900	-0.889	-0.879	-0.869	-0.861	-0.852	-0.844	-0.838	-0.831	-0.826	-0.820	-0.818	-0.814	-0.810	-0.809	-0.808	-0.806	-0.806	-0.806	-0.809	-0.811	-0.814	-0.816	-0.821	-0.826	-0.831	-0.836	-0.844	-0.850	-0.858	-0.865	-0.875	-0.882	-0.892	-0.901	-0.911	-0.921	-0.934	-0.944	-0.956	-0.969	-0.981	-0.994	-1.006	-1.020	-1.032	-1.046	-1.059	-1.072	-1.086	-1.100	-1.114	-1.128	-1.142	-1.156	-1.169	-1.184	-1.196	-1.211	-1.224	-1.236	-1.249	-1.261	-1.275	-1.286	-1.299	-1.311	-1.322	-1.335	-1.346	-1.358	-1.369	-1.380	-1.390	-1.400	-1.410	-1.420	-1.429	-1.439	-1.448	-1.458	-1.466	-1.475	-1.484	-1.492	-1.501	-1.511	-1.519	-1.528	-1.538	-1.546	-1.555	-1.564	-1.572	-1.584	-1.592	-1.602	-1.611	-1.621	-1.631	-1.641	-1.650	-1.661	-1.670	-1.681	-1.691	-1.701	-1.712	-1.722	-1.732	-1.742	-1.754	-1.764	-1.775	-1.785	-1.795	-1.805	-1.816	-1.826	-1.836	-1.846	-1.856	-1.865	-1.876	-1.885	-1.892	-1.902	-1.910	-1.920	-1.928	-1.935	-1.942	-1.950	-1.958	-1.964	-1.970	-1.976	-1.984	-1.990	-1.996	-2.002	-2.007	-2.014	-2.019	-2.024	-2.029	-2.034	-2.039	-2.044	-2.047	-2.052	-2.058	-2.062	-2.068	-2.070	-2.075	-2.079	-2.082	-2.086	-2.090	-2.092	-2.096	-2.099	-2.101	-2.104	-2.105	-2.106	-2.108	-2.108	-2.109	-2.108	-2.106	-2.105	-2.102	-2.100	-2.096	-2.092	-2.086	-2.081	-2.075	-2.066	-2.058	-2.047	-2.036	-2.025	-2.011	-1.996	-1.981	-1.964	-1.946	-1.926	-1.908	-1.885	-1.865	-1.841	-1.818	-1.792	-1.766	-1.739	-1.711	-1.682	-1.654	-1.622	-1.591	-1.560	-1.529	-1.496	-1.462	-1.431	-1.398	-1.364	-1.332	-1.299	-1.265	-1.232	-1.200	-1.168	-1.136	-1.105	-1.075	-1.046	-1.018	-0.990	-0.962	-0.938	-0.914	-0.890	-0.868	-0.846	-0.826	-0.809	-0.791	-0.775	-0.760	-0.746	-0.735	-0.725	-0.715	-0.708	-0.701	-0.695	-0.691	-0.688	-0.686	-0.686	-0.688	-0.689	-0.691	-0.696	-0.701	-0.708	-0.715	-0.722	-0.731	-0.741	-0.751	-0.764	-0.774	-0.786	-0.800	-0.814	-0.826	-0.840	-0.855	-0.870	-0.884	-0.900	-0.914	-0.930	-0.945	-0.961	-0.978	-0.994	-1.009	-1.025	-1.040	-1.058	-1.074	-1.089	-1.105	-1.121	-1.138	-1.152	-1.169	-1.185	-1.201	-1.219	-1.234	-1.251	-1.268	-1.284	-1.300	-1.316	-1.334	-1.350	-1.366	-1.382	-1.400	-1.418	-1.435	-1.452	-1.469	-1.486	-1.504	-1.521	-1.539	-1.555	-1.572	-1.590	-1.608	-1.625	-1.642	-1.659	-1.675	-1.691	-1.708	-1.722	-1.739	-1.752	-1.768	-1.781	-1.795	-1.806	-1.819	-1.830	-1.842	-1.852	-1.861	-1.871	-1.879	-1.885	-1.892	-1.898	-1.901	-1.905	-1.906	-1.908	-1.908	-1.906	-1.905	-1.901	-1.898	-1.892	-1.886	-1.878	-1.870	-1.860	-1.849	-1.838	-1.825	-1.811	-1.796	-1.781	-1.764	-1.746	-1.728	-1.708	-1.689	-1.668	-1.646	-1.625	-1.602	-1.580	-1.555	-1.531	-1.508	-1.482	-1.456	-1.431	-1.405	-1.379	-1.354	-1.329	-1.301	-1.275	-1.249	-1.225	-1.200	-1.174	-1.149	-1.126	-1.101	-1.079	-1.056	-1.035	-1.014	-0.994	-0.974	-0.955	-0.938	-0.921	-0.905	-0.891	-0.878	-0.866	-0.854	-0.845	-0.836	-0.829	-0.822	-0.818	-0.816	-0.815	-0.815	-0.816	-0.819	-0.824	-0.829	-0.836	-0.844	-0.852	-0.865	-0.878	-0.891	-0.906	-0.922	-0.939	-0.958	-0.979	-0.999	-1.021	-1.042	-1.066	-1.090	-1.115	-1.141	-1.165	-1.191	-1.218	-1.245	-1.271	-1.299	-1.325	-1.351	-1.378	-1.402	-1.429	-1.452	-1.476	-1.500	-1.522	-1.544	-1.564	-1.584	-1.602	-1.621	-1.636	-1.652	-1.666	-1.679	-1.691	-1.701	-1.711	-1.718	-1.724	-1.729	-1.731	-1.735	-1.734	-1.734	-1.731	-1.729	-1.725	-1.720	-1.714	-1.706	-1.698	-1.689	-1.679	-1.668	-1.656	-1.644	-1.631	-1.618	-1.605	-1.591	-1.578	-1.564	-1.549	-1.535	-1.521	-1.508	-1.494	-1.480	-1.468	-1.455	-1.442	-1.431	-1.420	-1.409	-1.399	-1.390	-1.381	-1.375	-1.366	-1.361	-1.355	-1.350	-1.346	-1.341	-1.339	-1.336	-1.336	-1.335	-1.335	-1.335	-1.338	-1.340	-1.342	-1.346	-1.349	-1.352	-1.358	-1.362	-1.366	-1.372	-1.379	-1.384	-1.390	-1.396	-1.401	-1.409	-1.416	-1.421	-1.429	-1.435	-1.441	-1.448	-1.454	-1.460	-1.466	-1.471	-1.476	-1.482	-1.489	-1.494	-1.499	-1.504	-1.508	-1.512	-1.516	-1.520	-1.524	-1.528	-1.530	-1.534	-1.538	-1.540	-1.541	-1.544	-1.546	-1.548	-1.550	-1.552	-1.554	-1.555	-1.558	-1.559	-1.560	-1.562	-1.562	-1.564	-1.565	-1.566	-1.568	-1.569	-1.570	-1.571	-1.572	-1.574	-1.574	-1.575	-1.576	-1.578	-1.578	-1.579	-1.579	-1.580	-1.582	-1.584	-1.585	-1.588	-1.588	-1.590	-1.591	-1.594	-1.594	-1.595	-1.596	-1.599	-1.600	-1.602	-1.604	-1.606	-1.608	-1.610	-1.611	-1.614	-1.616	-1.619	-1.621	-1.622	-1.625	-1.629	-1.631	-1.632	-1.635	-1.639	-1.641	-1.644	-1.648	-1.651	-1.654	-1.656	-1.660	-1.662	-1.668	-1.670	-1.672	-1.678	-1.680	-1.682	-1.688	-1.691	-1.694	-1.698	-1.702	-1.706	-1.711	-1.716	-1.720	-1.725	-1.730	-1.735	-1.739	-1.745	-1.750	-1.756	-1.762	-1.768	-1.775	-1.780	-1.786	-1.794	-1.800	-1.808	-1.814	-1.820	-1.826	-1.834	-1.841	-1.849	-1.856	-1.864	-1.871	-1.879	-1.886	-1.894	-1.902	-1.910	-1.919	-1.928	-1.935	-1.944	-1.951	-1.959	-1.966	-1.974	-1.982	-1.990	-1.996	-2.004	-2.013	-2.019	-2.025	-2.034	-2.041	-2.047	-2.055	-2.061	-2.068	-2.074	-2.080	-2.086	-2.092	-2.098	-2.105	-2.110	-2.116	-2.122	-2.128	-2.132	-2.139	-2.144	-2.150	-2.155	-2.160	-2.166	-2.171	-2.176	-2.182	-2.186	-2.192	-2.198	-2.202	-2.209	-2.214	-2.219	-2.224	-2.229	-2.234	-2.239	-2.245	-2.250	-2.256	-2.262	-2.268	-2.274	-2.279	-2.285	-2.291	-2.296	-2.301	-2.308	-2.314	-2.320	-2.325	-2.332	-2.339	-2.345	-2.351	-2.358	-2.365	-2.372	-2.379	-2.386	-2.394	-2.401	-2.409	-2.416	-2.425	-2.432	-2.442	-2.451	-2.460	-2.470	-2.479	-2.488	-2.499	-2.510	-2.519	-2.530	-2.541	-2.551	-2.564	-2.576	-2.588	-2.600	-2.611	-2.624	-2.638	-2.650	-2.662	-2.676	-2.690	-2.704	-2.718	-2.730	-2.745	-2.758	-2.770	-2.784	-2.796	-2.809	-2.820	-2.832	-2.842	-2.852	-2.864	-2.874	-2.882	-2.890	-2.898	-2.905	-2.910	-2.915	-2.919	-2.922	-2.924	-2.925	-2.925	-2.924	-2.920	-2.918	-2.911	-2.905	-2.898	-2.889	-2.879	-2.868	-2.854	-2.840	-2.825	-2.808	-2.790	-2.771	-2.750	-2.729	-2.706	-2.682	-2.658	-2.632	-2.605	-2.579	-2.551	-2.522	-2.495	-2.465	-2.438	-2.408	-2.379	-2.349	-2.320	-2.290	-2.261	-2.232	-2.205	-2.176	-2.151	-2.125	-2.100	-2.076	-2.054	-2.033	-2.013	-1.994	-1.976	-1.960	-1.946	-1.935	-1.925	-1.915	-1.909	-1.904	-1.901	-1.901	-1.902	-1.905	-1.911	-1.919	-1.929	-1.940	-1.955	-1.970	-1.988	-2.007	-2.029	-2.051	-2.078	-2.104	-2.132	-2.162	-2.195	-2.228	-2.262	-2.299	-2.335	-2.372	-2.410	-2.450	-2.489	-2.529	-2.569	-2.609	-2.650	-2.690	-2.730	-2.770	-2.809	-2.849	-2.885	-2.921	-2.958	-2.992	-3.025	-3.058	-3.088	-3.116	-3.144	-3.168	-3.190	-3.211	-3.230	-3.248	-3.261	-3.272	-3.281	-3.289	-3.294	-3.295	-3.295	-3.292	-3.288	-3.280	-3.270	-3.258	-3.242	-3.225	-3.205	-3.184	-3.160	-3.135	-3.108	-3.080	-3.049	-3.018	-2.985	-2.950	-2.915	-2.880	-2.844	-2.806	-2.769	-2.731	-2.695	-2.658	-2.620	-2.584	-2.548	-2.512	-2.479	-2.445	-2.414	-2.384	-2.354	-2.326	-2.300	-2.276	-2.252	-2.232	-2.214	-2.198	-2.182	-2.170	-2.160	-2.152	-2.146	-2.144	-2.142	-2.142	-2.146	-2.151	-2.159	-2.168	-2.179	-2.191	-2.205	-2.221	-2.239	-2.258	-2.278	-2.298	-2.319	-2.341	-2.365	-2.389	-2.412	-2.436	-2.461	-2.485	-2.510	-2.534	-2.558	-2.580	-2.602	-2.625	-2.646	-2.665	-2.684	-2.702	-2.719	-2.734	-2.749	-2.760	-2.771	-2.781	-2.789	-2.795	-2.800	-2.802	-2.804	-2.802	-2.801	-2.798	-2.792	-2.785	-2.776	-2.766	-2.755	-2.742	-2.729	-2.711	-2.696	-2.678	-2.659	-2.639	-2.618	-2.596	-2.572	-2.550	-2.526	-2.502	-2.476	-2.451	-2.425	-2.399	-2.372	-2.346	-2.320	-2.292	-2.266	-2.240	-2.212	-2.186	-2.161	-2.135	-2.111	-2.086	-2.062	-2.038	-2.014	-1.991	-1.969	-1.946	-1.925	-1.905	-1.885	-1.866	-1.848	-1.831	-1.812	-1.798	-1.781	-1.766	-1.752	-1.739	-1.728	-1.715	-1.702	-1.691	-1.681	-1.671	-1.661	-1.654	-1.644	-1.636	-1.629	-1.621	-1.615	-1.608	-1.601	-1.595	-1.589	-1.584	-1.578	-1.571	-1.566	-1.560	-1.554	-1.548	-1.541	-1.534	-1.528	-1.521	-1.512	-1.505	-1.498	-1.490	-1.481	-1.472	-1.462	-1.452	-1.444	-1.432	-1.420	-1.409	-1.396	-1.384	-1.370	-1.356	-1.341	-1.328	-1.312	-1.296	-1.280	-1.265	-1.248	-1.231	-1.214	-1.196	-1.179	-1.160	-1.142	-1.124	-1.105	-1.086	-1.069	-1.050	-1.031	-1.014	-0.995	-0.978	-0.959	-0.941	-0.924	-0.906	-0.891	-0.875	-0.859	-0.842	-0.828	-0.812	-0.799	-0.785	-0.771	-0.758	-0.745	-0.732	-0.721	-0.710	-0.700	-0.690	-0.680	-0.671	-0.662	-0.655	-0.648	-0.640	-0.634	-0.628	-0.621	-0.615	-0.609	-0.605	-0.600	-0.595	-0.591	-0.586	-0.584	-0.580	-0.575	-0.572	-0.569	-0.566	-0.562	-0.560	-0.556	-0.555	-0.552	-0.550	-0.549	-0.546	-0.544	-0.541	-0.540	-0.539	-0.535	-0.534	-0.532	-0.530	-0.528	-0.526	-0.524	-0.522	-0.521	-0.520	-0.519	-0.518	-0.516	-0.514	-0.512	-0.512	-0.510	-0.509	-0.506	-0.505	-0.504	-0.501	-0.500	-0.498	-0.496	-0.495	-0.492	-0.490	-0.488	-0.485	-0.484	-0.480	-0.478	-0.475	-0.472	-0.469	-0.465	-0.460	-0.456	-0.452	-0.448	-0.441	-0.435	-0.430	-0.424	-0.418	-0.410	-0.404	-0.396	-0.388	-0.380	-0.371	-0.361	-0.352	-0.342	-0.331	-0.320	-0.309	-0.296	-0.285	-0.272	-0.260	-0.246	-0.232	-0.218	-0.204	-0.188	-0.172	-0.158	-0.141	-0.125	-0.109	-0.091	-0.075	-0.059	-0.041	-0.025	-0.008	0.009	0.026	0.041	0.059	0.075	0.090	0.105	0.121	0.135	0.149	0.162	0.175	0.188	0.199	0.209	0.219	0.229	0.238	0.244	0.250	0.255	0.259	0.262	0.264	0.265	0.265	0.262	0.259	0.256	0.251	0.246	0.239	0.230	0.222	0.212	0.201	0.189	0.176	0.162	0.148	0.132	0.118	0.102	0.085	0.069	0.051	0.034	0.015	-0.002	-0.021	-0.039	-0.058	-0.074	-0.092	-0.109	-0.125	-0.142	-0.156	-0.171	-0.185	-0.199	-0.211	-0.222	-0.234	-0.244	-0.252	-0.260	-0.266	-0.272	-0.276	-0.280	-0.282	-0.285	-0.285	-0.284	-0.282	-0.280	-0.275	-0.271	-0.266	-0.259	-0.251	-0.242	-0.234	-0.224	-0.214	-0.202	-0.192	-0.180	-0.168	-0.156	-0.142	-0.129	-0.116	-0.104	-0.091	-0.079	-0.064	-0.051	-0.039	-0.026	-0.016	-0.004	0.006	0.016	0.028	0.036	0.045	0.052	0.060	0.066	0.072	0.078	0.081	0.085	0.086	0.089	0.090	0.090	0.090	0.090	0.088	0.086	0.084	0.080	0.075	0.072	0.068	0.062	0.056	0.049	0.042	0.036	0.030	0.024	0.016	0.009	0.002	-0.004	-0.011	-0.016	-0.022	-0.028	-0.034	-0.038	-0.041	-0.045	-0.046	-0.049	-0.049	-0.049	-0.049	-0.046	-0.044	-0.040	-0.036	-0.030	-0.024	-0.016	-0.008	0.001	0.011	0.024	0.036	0.050	0.065	0.081	0.098	0.115	0.134	0.154	0.174	0.196	0.218	0.241	0.264	0.289	0.314	0.340	0.365	0.392	0.420	0.448	0.475	0.504	0.531	0.560	0.589	0.615	0.644	0.672	0.699	0.728	0.755	0.781	0.808	0.832	0.859	0.882	0.905	0.928	0.949	0.971	0.991	1.010	1.029	1.046	1.062	1.078	1.091	1.104	1.116	1.126	1.136	1.145	1.152	1.159	1.164	1.168	1.170	1.171	1.172	1.172	1.170	1.169	1.165	1.160	1.154	1.149	1.141	1.132	1.124	1.115	1.105	1.094	1.082	1.070	1.058	1.045	1.032	1.019	1.005	0.990	0.975	0.961	0.946	0.931	0.915	0.900	0.886	0.870	0.856	0.841	0.826	0.814	0.799	0.786	0.772	0.761	0.748	0.736	0.725	0.714	0.702	0.692	0.681	0.672	0.664	0.655	0.648	0.640	0.634	0.628	0.621	0.616	0.611	0.606	0.604	0.600	0.596	0.595	0.594	0.591	0.591	0.591	0.591	0.591	0.592	0.595	0.596	0.599	0.601	0.604	0.608	0.611	0.615	0.620	0.624	0.629	0.634	0.639	0.645	0.651	0.656	0.662	0.669	0.675	0.682	0.690	0.696	0.705	0.712	0.721	0.730	0.738	0.748	0.756	0.766	0.774	0.784	0.795	0.805	0.814	0.825	0.835	0.845	0.858	0.869	0.880	0.892	0.904	0.915	0.928	0.939	0.951	0.965	0.978	0.991	1.005	1.020	1.034	1.049	1.064	1.079	1.094	1.109	1.124	1.139	1.155	1.170	1.185	1.201	1.218	1.232	1.248	1.264	1.279	1.295	1.310	1.325	1.340	1.355	1.369	1.384	1.396	1.410	1.422	1.435	1.448	1.459	1.469	1.479	1.490	1.499	1.506	1.512	1.520	1.525	1.531	1.535	1.538	1.541	1.541	1.541	1.541	1.540	1.539	1.535	1.530	1.526	1.519	1.511	1.504	1.494	1.482	1.471	1.459	1.445	1.430	1.414	1.399	1.380	1.362	1.342	1.322	1.302	1.280	1.258	1.234	1.210	1.185	1.159	1.132	1.106	1.079	1.051	1.022	0.994	0.965	0.936	0.905	0.875	0.845	0.815	0.785	0.754	0.724	0.692	0.662	0.631	0.600	0.570	0.539	0.509	0.479	0.449	0.419	0.390	0.360	0.332	0.305	0.278	0.251	0.225	0.199	0.175	0.151	0.129	0.108	0.086	0.066	0.046	0.029	0.012	-0.004	-0.018	-0.031	-0.044	-0.054	-0.064	-0.071	-0.078	-0.082	-0.088	-0.089	-0.090	-0.089	-0.088	-0.082	-0.078	-0.071	-0.062	-0.052	-0.040	-0.028	-0.012	0.004	0.021	0.040	0.060	0.081	0.104	0.128	0.152	0.178	0.205	0.232	0.261	0.290	0.320	0.350	0.381	0.411	0.442	0.475	0.506	0.539	0.570	0.601	0.632	0.664	0.694	0.724	0.755	0.784	0.811	0.839	0.865	0.891	0.916	0.941	0.964	0.986	1.006	1.028	1.046	1.065	1.081	1.096	1.112	1.125	1.139	1.150	1.160	1.171	1.179	1.186	1.195	1.200	1.206	1.210	1.215	1.218	1.221	1.224	1.226	1.228	1.229	1.228	1.229	1.229	1.229	1.228	1.228	1.228	1.226	1.226	1.226	1.226	1.225	1.225	1.224	1.224	1.224	1.224	1.224	1.224	1.225	1.226	1.228	1.229	1.230	1.231	1.234	1.238	1.239	1.242	1.246	1.249	1.254	1.258	1.262	1.268	1.274	1.279	1.285	1.291	1.299	1.306	1.314	1.322	1.331	1.341	1.351	1.360	1.371	1.382	1.395	1.406	1.420	1.434	1.448	1.461	1.476	1.491	1.508	1.524	1.539	1.558	1.574	1.592	1.611	1.630	1.649	1.669	1.689	1.709	1.729	1.750	1.771	1.791	1.812	1.834	1.856	1.876	1.896	1.918	1.938	1.959	1.980	2.000	2.021	2.039	2.059	2.078	2.096	2.114	2.131	2.146	2.162	2.176	2.191	2.204	2.215	2.226	2.236	2.245	2.252	2.260	2.265	2.271	2.274	2.275	2.276	2.275	2.272	2.269	2.264	2.258	2.249	2.240	2.228	2.216	2.201	2.185	2.166	2.148	2.128	2.105	2.080	2.055	2.027	1.999	1.968	1.935	1.901	1.866	1.829	1.790	1.750	1.709	1.665	1.621	1.575	1.529	1.481	1.432	1.382	1.332	1.281	1.229	1.176	1.122	1.068	1.012	0.959	0.902	0.846	0.791	0.736	0.680	0.625	0.570	0.515	0.460	0.406	0.354	0.301	0.249	0.198	0.146	0.098	0.049	0.001	-0.045	-0.091	-0.135	-0.178	-0.220	-0.260	-0.301	-0.339	-0.376	-0.411	-0.446	-0.480	-0.511	-0.542	-0.571	-0.600	-0.629	-0.655	-0.681	-0.706	-0.729	-0.754	-0.775	-0.796	-0.818	-0.838	-0.858	-0.876	-0.895	-0.915	-0.932	-0.951	-0.969	-0.988	-1.005	-1.024	-1.041	-1.060	-1.079	-1.099	-1.118	-1.136	-1.158	-1.178	-1.200	-1.221	-1.244	-1.268	-1.291	-1.315	-1.340	-1.365	-1.390	-1.416	-1.444	-1.470	-1.500	-1.528	-1.558	-1.588	-1.618	-1.648	-1.679	-1.710	-1.742	-1.774	-1.808	-1.839	-1.870	-1.904	-1.935	-1.966	-1.999	-2.030	-2.061	-2.091	-2.122	-2.150	-2.180	-2.208	-2.235	-2.261	-2.286	-2.311	-2.332	-2.355	-2.376	-2.395	-2.412	-2.428	-2.441	-2.455	-2.465	-2.474	-2.481	-2.486	-2.490	-2.490	-2.491	-2.488	-2.482	-2.476	-2.469	-2.456	-2.444	-2.429	-2.411	-2.394	-2.371	-2.349	-2.322	-2.296	-2.269	-2.238	-2.206	-2.171	-2.136	-2.101	-2.062	-2.024	-1.986	-1.945	-1.904	-1.861	-1.819	-1.775	-1.732	-1.688	-1.645	-1.601	-1.558	-1.515	-1.472	-1.431	-1.390	-1.350	-1.310	-1.271	-1.235	-1.199	-1.164	-1.130	-1.099	-1.069	-1.039	-1.011	-0.985	-0.961	-0.940	-0.919	-0.900	-0.882	-0.866	-0.854	-0.841	-0.830	-0.821	-0.815	-0.809	-0.804	-0.801	-0.799	-0.799	-0.800	-0.801	-0.804	-0.808	-0.812	-0.816	-0.822	-0.829	-0.835	-0.841	-0.848	-0.855	-0.862	-0.869	-0.875	-0.882	-0.888	-0.892	-0.898	-0.902	-0.906	-0.909	-0.911	-0.914	-0.914	-0.912	-0.912	-0.910	-0.906	-0.902	-0.898	-0.891	-0.884	-0.875	-0.866	-0.858	-0.846	-0.834	-0.821	-0.808	-0.794	-0.780	-0.764	-0.748	-0.731	-0.714	-0.698	-0.679	-0.660	-0.641	-0.622	-0.602	-0.585	-0.566	-0.548	-0.529	-0.510	-0.492	-0.476	-0.459	-0.442	-0.428	-0.412	-0.399	-0.386	-0.372	-0.361	-0.352	-0.342	-0.335	-0.328	-0.324	-0.319	-0.315	-0.314	-0.312	-0.314	-0.316	-0.320	-0.325	-0.330	-0.339	-0.348	-0.358	-0.368	-0.380	-0.394	-0.409	-0.426	-0.444	-0.462	-0.482	-0.502	-0.525	-0.546	-0.570	-0.594	-0.619	-0.644	-0.669	-0.696	-0.722	-0.749	-0.776	-0.804	-0.831	-0.858	-0.884	-0.910	-0.936	-0.962	-0.988	-1.011	-1.036	-1.059	-1.081	-1.102	-1.124	-1.141	-1.161	-1.178	-1.194	-1.208	-1.221	-1.234	-1.244	-1.252	-1.260	-1.266	-1.270	-1.272	-1.274	-1.272	-1.271	-1.268	-1.262	-1.256	-1.248	-1.238	-1.228	-1.215	-1.201	-1.186	-1.169	-1.151	-1.131	-1.111	-1.090	-1.066	-1.042	-1.019	-0.994	-0.966	-0.939	-0.911	-0.881	-0.852	-0.821	-0.791	-0.761	-0.729	-0.698	-0.665	-0.632	-0.601	-0.570	-0.536	-0.505	-0.472	-0.441	-0.411	-0.379	-0.349	-0.319	-0.290	-0.261	-0.234	-0.205	-0.178	-0.151	-0.126	-0.101	-0.078	-0.055	-0.032	-0.011	0.009	0.028	0.045	0.064	0.079	0.092	0.106	0.118	0.128	0.138	0.146	0.154	0.160	0.164	0.166	0.170	0.171	0.171	0.170	0.169	0.165	0.160	0.155	0.149	0.141	0.132	0.122	0.112	0.101	0.088	0.075	0.061	0.046	0.030	0.014	-0.004	-0.022	-0.040	-0.060	-0.080	-0.101	-0.121	-0.144	-0.166	-0.189	-0.212	-0.236	-0.261	-0.286	-0.311	-0.336	-0.364	-0.390	-0.416	-0.445	-0.472	-0.500	-0.528	-0.555	-0.584	-0.612	-0.641	-0.671	-0.699	-0.729	-0.759	-0.788	-0.818	-0.848	-0.878	-0.906	-0.935	-0.965	-0.994	-1.021	-1.050	-1.079	-1.106	-1.134	-1.160	-1.188	-1.214	-1.240	-1.266	-1.291	-1.316	-1.340	-1.364	-1.386	-1.410	-1.431	-1.452	-1.472	-1.492	-1.512	-1.531	-1.549	-1.566	-1.582	-1.599	-1.614	-1.629	-1.642	-1.655	-1.669	-1.681	-1.694	-1.705	-1.715	-1.726	-1.738	-1.748	-1.758	-1.768	-1.776	-1.786	-1.796	-1.805	-1.814	-1.822	-1.831	-1.841	-1.850	-1.860	-1.870	-1.880	-1.890	-1.900	-1.911	-1.921	-1.934	-1.945	-1.956	-1.969	-1.982	-1.994	-2.007	-2.021	-2.035	-2.049	-2.062	-2.078	-2.091	-2.105	-2.120	-2.132	-2.146	-2.160	-2.172	-2.186	-2.199	-2.210	-2.222	-2.232	-2.244	-2.252	-2.262	-2.270	-2.276	-2.282	-2.289	-2.292	-2.295	-2.298	-2.299	-2.299	-2.298	-2.294	-2.290	-2.284	-2.278	-2.270	-2.260	-2.250	-2.238	-2.225	-2.211	-2.195	-2.179	-2.160	-2.142	-2.121	-2.100	-2.078	-2.055	-2.031	-2.007	-1.982	-1.956	-1.931	-1.905	-1.876	-1.850	-1.820	-1.792	-1.762	-1.735	-1.705	-1.678	-1.648	-1.619	-1.590	-1.561	-1.532	-1.504	-1.476	-1.449	-1.422	-1.396	-1.370	-1.345	-1.320	-1.294	-1.270	-1.248	-1.224	-1.201	-1.180	-1.159	-1.138	-1.116	-1.098	-1.076	-1.058	-1.040	-1.022	-1.005	-0.989	-0.972	-0.958	-0.942	-0.928	-0.912	-0.899	-0.885	-0.871	-0.858	-0.845	-0.832	-0.820	-0.809	-0.796	-0.785	-0.772	-0.761	-0.750	-0.739	-0.728	-0.716	-0.706	-0.695	-0.685	-0.674	-0.662	-0.652	-0.642	-0.632	-0.622	-0.611	-0.601	-0.592	-0.582	-0.575	-0.565	-0.558	-0.549	-0.541	-0.534	-0.526	-0.519	-0.514	-0.507	-0.501	-0.498	-0.494	-0.489	-0.486	-0.485	-0.484	-0.482	-0.484	-0.485	-0.486	-0.490	-0.495	-0.500	-0.507	-0.515	-0.524	-0.534	-0.545	-0.559	-0.575	-0.590	-0.606	-0.626	-0.645	-0.666	-0.689	-0.714	-0.738	-0.765	-0.794	-0.821	-0.854	-0.885	-0.920	-0.955	-0.991	-1.029	-1.066	-1.106	-1.149	-1.191	-1.234	-1.279	-1.322	-1.369	-1.416	-1.464	-1.512	-1.562	-1.611	-1.661	-1.712	-1.764	-1.814	-1.865	-1.916	-1.968	-2.019	-2.070	-2.121	-2.171	-2.221	-2.270	-2.319	-2.368	-2.415	-2.461	-2.508	-2.552	-2.595	-2.638	-2.680	-2.719	-2.756	-2.794	-2.829	-2.861	-2.894	-2.922	-2.951	-2.978	-3.001	-3.024	-3.045	-3.062	-3.079	-3.091	-3.104	-3.112	-3.120	-3.124	-3.128	-3.126	-3.125	-3.120	-3.111	-3.102	-3.090	-3.076	-3.059	-3.040	-3.020	-2.996	-2.971	-2.945	-2.916	-2.885	-2.852	-2.818	-2.781	-2.744	-2.705	-2.665	-2.622	-2.580	-2.536	-2.492	-2.446	-2.401	-2.355	-2.308	-2.261	-2.214	-2.168	-2.121	-2.075	-2.029	-1.985	-1.940	-1.896	-1.854	-1.811	-1.771	-1.732	-1.695	-1.659	-1.624	-1.591	-1.560	-1.531	-1.502	-1.479	-1.455	-1.434	-1.415	-1.399	-1.385	-1.372	-1.364	-1.356	-1.351	-1.348	-1.348	-1.349	-1.354	-1.359	-1.368	-1.376	-1.388	-1.401	-1.416	-1.432	-1.451	-1.471	-1.492	-1.515	-1.539	-1.564	-1.589	-1.616	-1.644	-1.671	-1.701	-1.730	-1.760	-1.790	-1.820	-1.849	-1.880	-1.909	-1.939	-1.968	-1.995	-2.024	-2.051	-2.078	-2.104	-2.128	-2.154	-2.176	-2.198	-2.219	-2.239	-2.258	-2.275	-2.291	-2.305	-2.320	-2.331	-2.342	-2.352	-2.361	-2.369	-2.374	-2.380	-2.382	-2.384	-2.385	-2.385	-2.382	-2.380	-2.375	-2.370	-2.364	-2.356	-2.349	-2.340	-2.330	-2.319	-2.309	-2.296	-2.282	-2.270	-2.256	-2.241	-2.225	-2.211	-2.196	-2.180	-2.164	-2.149	-2.132	-2.118	-2.101	-2.086	-2.071	-2.055	-2.041	-2.027	-2.014	-2.001	-1.989	-1.978	-1.966	-1.955	-1.945	-1.938	-1.929	-1.921	-1.915	-1.911	-1.905	-1.902	-1.900	-1.899	-1.900	-1.901	-1.902	-1.906	-1.911	-1.916	-1.922	-1.931	-1.940	-1.949	-1.960	-1.970	-1.982	-1.994	-2.007	-2.021	-2.035	-2.050	-2.066	-2.081	-2.098	-2.114	-2.130	-2.146	-2.162	-2.180	-2.195	-2.211	-2.226	-2.241	-2.256	-2.271	-2.285	-2.298	-2.310	-2.321	-2.331	-2.341	-2.349	-2.356	-2.362	-2.368	-2.371	-2.374	-2.375	-2.375	-2.374	-2.371	-2.368	-2.361	-2.355	-2.348	-2.338	-2.326	-2.315	-2.301	-2.288	-2.270	-2.255	-2.235	-2.216	-2.195	-2.175	-2.151	-2.128	-2.104	-2.079	-2.052	-2.025	-1.998	-1.970	-1.942	-1.912	-1.882	-1.854	-1.825	-1.796	-1.766	-1.738	-1.709	-1.680	-1.651	-1.622	-1.596	-1.568	-1.541	-1.515	-1.489	-1.465	-1.441	-1.418	-1.395	-1.374	-1.354	-1.334	-1.316	-1.300	-1.284	-1.268	-1.255	-1.241	-1.230	-1.219	-1.210	-1.202	-1.196	-1.191	-1.186	-1.182	-1.179	-1.178	-1.178	-1.178	-1.180	-1.182	-1.185	-1.189	-1.192	-1.198	-1.202	-1.209	-1.216	-1.222	-1.230	-1.238	-1.245	-1.252	-1.261	-1.269	-1.278	-1.285	-1.292	-1.300	-1.308	-1.314	-1.321	-1.328	-1.334	-1.339	-1.342	-1.348	-1.351	-1.354	-1.358	-1.359	-1.360	-1.359	-1.359	-1.358	-1.356	-1.354	-1.350	-1.348	-1.344	-1.339	-1.335	-1.329	-1.324	-1.318	-1.311	-1.304	-1.298	-1.290	-1.285	-1.278	-1.271	-1.265	-1.259	-1.254	-1.249	-1.242	-1.239	-1.234	-1.231	-1.229	-1.228	-1.225	-1.225	-1.226	-1.228	-1.231	-1.235	-1.241	-1.248	-1.255	-1.264	-1.274	-1.285	-1.299	-1.314	-1.330	-1.348	-1.365	-1.386	-1.406	-1.430	-1.454	-1.479	-1.505	-1.532	-1.560	-1.590	-1.620	-1.651	-1.682	-1.716	-1.749	-1.784	-1.819	-1.854	-1.890	-1.926	-1.962	-1.999	-2.035	-2.070	-2.106	-2.141	-2.178	-2.211	-2.245	-2.278	-2.310	-2.342	-2.374	-2.402	-2.430	-2.456	-2.482	-2.506	-2.529	-2.550	-2.569	-2.588	-2.602	-2.618	-2.629	-2.639	-2.648	-2.654	-2.658	-2.660	-2.659	-2.656	-2.652	-2.645	-2.636	-2.625	-2.611	-2.596	-2.578	-2.558	-2.538	-2.512	-2.486	-2.460	-2.429	-2.399	-2.366	-2.330	-2.294	-2.256	-2.216	-2.178	-2.136	-2.092	-2.049	-2.005	-1.959	-1.912	-1.865	-1.819	-1.771	-1.724	-1.676	-1.630	-1.582	-1.535	-1.489	-1.444	-1.398	-1.354	-1.310	-1.268	-1.229	-1.189	-1.151	-1.114	-1.079	-1.045	-1.015	-0.985	-0.958	-0.932	-0.909	-0.888	-0.869	-0.854	-0.839	-0.828	-0.819	-0.810	-0.806	-0.804	-0.804	-0.806	-0.812	-0.819	-0.828	-0.839	-0.851	-0.868	-0.886	-0.906	-0.926	-0.950	-0.975	-1.001	-1.028	-1.056	-1.086	-1.118	-1.150	-1.182	-1.216	-1.249	-1.284	-1.318	-1.354	-1.389	-1.422	-1.458	-1.491	-1.524	-1.556	-1.590	-1.620	-1.651	-1.681	-1.710	-1.736	-1.764	-1.789	-1.812	-1.835	-1.856	-1.876	-1.895	-1.911	-1.928	-1.941	-1.955	-1.966	-1.975	-1.984	-1.992	-1.999	-2.002	-2.006	-2.009	-2.010	-2.010	-2.010	-2.009	-2.007	-2.004	-2.001	-1.998	-1.992	-1.989	-1.984	-1.978	-1.972	-1.968	-1.964	-1.959	-1.954	-1.949	-1.944	-1.940	-1.938	-1.935	-1.932	-1.930	-1.930	-1.930	-1.930	-1.932	-1.935	-1.939	-1.942	-1.949	-1.954	-1.961	-1.969	-1.978	-1.989	-1.998	-2.010	-2.022	-2.035	-2.049	-2.064	-2.079	-2.095	-2.111	-2.129	-2.146	-2.164	-2.182	-2.202	-2.220	-2.240	-2.259	-2.279	-2.300	-2.321	-2.341	-2.361	-2.381	-2.401	-2.421	-2.441	-2.460	-2.479	-2.498	-2.515	-2.532	-2.551	-2.568	-2.584	-2.599	-2.614	-2.628	-2.641	-2.655	-2.668	-2.679	-2.689	-2.698	-2.706	-2.715	-2.724	-2.730	-2.735	-2.741	-2.746	-2.750	-2.751	-2.754	-2.755	-2.755	-2.754	-2.752	-2.750	-2.746	-2.742	-2.736	-2.732	-2.726	-2.719	-2.710	-2.702	-2.692	-2.684	-2.672	-2.661	-2.650	-2.638	-2.625	-2.611	-2.596	-2.580	-2.565	-2.549	-2.531	-2.514	-2.495	-2.478	-2.456	-2.438	-2.418	-2.396	-2.375	-2.352	-2.330	-2.309	-2.285	-2.260	-2.238	-2.211	-2.188	-2.162	-2.139	-2.112	-2.086	-2.060	-2.035	-2.009	-1.982	-1.956	-1.930	-1.904	-1.879	-1.852	-1.828	-1.801	-1.778	-1.751	-1.728	-1.702	-1.679	-1.656	-1.634	-1.611	-1.590	-1.570	-1.549	-1.530	-1.511	-1.494	-1.478	-1.461	-1.446	-1.431	-1.420	-1.406	-1.395	-1.385	-1.376	-1.368	-1.360	-1.352	-1.348	-1.342	-1.339	-1.336	-1.334	-1.332	-1.331	-1.331	-1.332	-1.334	-1.336	-1.339	-1.342	-1.346	-1.350	-1.355	-1.360	-1.365	-1.371	-1.378	-1.384	-1.390	-1.396	-1.402	-1.410	-1.415	-1.421	-1.428	-1.435	-1.440	-1.445	-1.451	-1.456	-1.460	-1.465	-1.470	-1.474	-1.478	-1.482	-1.485	-1.489	-1.491	-1.495	-1.498	-1.502	-1.505	-1.508	-1.510	-1.512	-1.515	-1.519	-1.520	-1.524	-1.526	-1.531	-1.534	-1.538	-1.542	-1.546	-1.551	-1.558	-1.564	-1.569	-1.576	-1.584	-1.592	-1.600	-1.610	-1.619	-1.630	-1.640	-1.651	-1.664	-1.676	-1.689	-1.704	-1.718	-1.732	-1.748	-1.764	-1.780	-1.796	-1.814	-1.831	-1.849	-1.868	-1.886	-1.904	-1.924	-1.942	-1.962	-1.982	-2.001	-2.021	-2.041	-2.060	-2.080	-2.100	-2.120	-2.139	-2.159	-2.178	-2.196	-2.215	-2.232	-2.251	-2.268	-2.284	-2.300	-2.316	-2.332	-2.348	-2.364	-2.378	-2.390	-2.404	-2.416	-2.429	-2.441	-2.451	-2.462	-2.471	-2.481	-2.490	-2.498	-2.505	-2.511	-2.516	-2.520	-2.525	-2.528	-2.530	-2.532	-2.532	-2.532	-2.531	-2.529	-2.525	-2.521	-2.516	-2.510	-2.502	-2.495	-2.485	-2.475	-2.464	-2.452	-2.439	-2.422	-2.408	-2.391	-2.372	-2.354	-2.334	-2.311	-2.289	-2.265	-2.241	-2.215	-2.190	-2.161	-2.134	-2.105	-2.075	-2.042	-2.011	-1.979	-1.946	-1.914	-1.880	-1.846	-1.812	-1.778	-1.742	-1.709	-1.674	-1.640	-1.604	-1.570	-1.536	-1.502	-1.470	-1.438	-1.406	-1.374	-1.344	-1.315	-1.285	-1.258	-1.230	-1.205	-1.179	-1.155	-1.131	-1.111	-1.091	-1.071	-1.054	-1.038	-1.021	-1.009	-0.995	-0.982	-0.972	-0.964	-0.955	-0.948	-0.941	-0.936	-0.931	-0.929	-0.926	-0.926	-0.925	-0.925	-0.926	-0.928	-0.929	-0.931	-0.935	-0.939	-0.942	-0.946	-0.951	-0.956	-0.961	-0.965	-0.970	-0.974	-0.980	-0.985	-0.988	-0.992	-0.996	-1.000	-1.004	-1.006	-1.009	-1.011	-1.012	-1.015	-1.015	-1.016	-1.016	-1.015	-1.016	-1.014	-1.012	-1.010	-1.008	-1.006	-1.002	-0.999	-0.996	-0.991	-0.986	-0.982	-0.976	-0.971	-0.965	-0.960	-0.954	-0.949	-0.941	-0.934	-0.929	-0.922	-0.915	-0.909	-0.901	-0.895	-0.889	-0.884	-0.878	-0.871	-0.866	-0.861	-0.856	-0.850	-0.846	-0.841	-0.838	-0.835	-0.831	-0.829	-0.826	-0.825	-0.824	-0.824	-0.822	-0.824	-0.825	-0.828	-0.830	-0.835	-0.839	-0.844	-0.849	-0.856	-0.864	-0.874	-0.882	-0.892	-0.904	-0.915	-0.928	-0.940	-0.955	-0.970	-0.986	-1.002	-1.020	-1.038	-1.056	-1.075	-1.095	-1.116	-1.136	-1.158	-1.180	-1.201	-1.225	-1.246	-1.269	-1.291	-1.314	-1.336	-1.359	-1.381	-1.402	-1.424	-1.445	-1.465	-1.484	-1.504	-1.521	-1.539	-1.556	-1.571	-1.585	-1.598	-1.611	-1.622	-1.631	-1.641	-1.648	-1.654	-1.658	-1.661	-1.664	-1.664	-1.662	-1.660	-1.658	-1.652	-1.646	-1.640	-1.631	-1.621	-1.612	-1.600	-1.588	-1.574	-1.560	-1.544	-1.529	-1.512	-1.496	-1.479	-1.461	-1.442	-1.424	-1.408	-1.388	-1.371	-1.354	-1.335	-1.319	-1.302	-1.286	-1.271	-1.256	-1.242	-1.230	-1.218	-1.208	-1.198	-1.189	-1.181	-1.175	-1.169	-1.165	-1.164	-1.161	-1.162	-1.164	-1.166	-1.170	-1.176	-1.182	-1.191	-1.201	-1.212	-1.225	-1.240	-1.255	-1.272	-1.289	-1.309	-1.328	-1.349	-1.371	-1.392	-1.418	-1.441	-1.466	-1.491	-1.518	-1.544	-1.571	-1.599	-1.628	-1.655	-1.682	-1.710	-1.739	-1.766	-1.794	-1.822	-1.848	-1.875	-1.900	-1.926	-1.951	-1.975	-1.998	-2.019	-2.040	-2.060	-2.079	-2.096	-2.114	-2.129	-2.144	-2.156	-2.168	-2.178	-2.188	-2.194	-2.200	-2.205	-2.206	-2.209	-2.209	-2.208	-2.204	-2.200	-2.195	-2.189	-2.181	-2.171	-2.160	-2.149	-2.136	-2.122	-2.108	-2.091	-2.076	-2.059	-2.041	-2.024	-2.005	-1.985	-1.968	-1.948	-1.929	-1.910	-1.890	-1.871	-1.854	-1.838	-1.821	-1.805	-1.789	-1.775	-1.761	-1.750	-1.739	-1.729	-1.721	-1.715	-1.710	-1.706	-1.705	-1.705	-1.708	-1.710	-1.716	-1.722	-1.731	-1.744	-1.755	-1.770	-1.786	-1.804	-1.822	-1.844	-1.866	-1.890	-1.915	-1.941	-1.970	-1.998	-2.027	-2.058	-2.088	-2.120	-2.151	-2.184	-2.215	-2.248	-2.280	-2.311	-2.344	-2.374	-2.405	-2.434	-2.461	-2.489	-2.515	-2.539	-2.560	-2.581	-2.601	-2.618	-2.634	-2.648	-2.659	-2.668	-2.675	-2.680	-2.682	-2.684	-2.681	-2.676	-2.670	-2.660	-2.650	-2.636	-2.619	-2.602	-2.582	-2.560	-2.536	-2.511	-2.484	-2.455	-2.425	-2.392	-2.360	-2.326	-2.291	-2.256	-2.220	-2.182	-2.145	-2.106	-2.069	-2.031	-1.992	-1.955	-1.916	-1.880	-1.842	-1.806	-1.770	-1.736	-1.704	-1.670	-1.639	-1.610	-1.580	-1.552	-1.526	-1.502	-1.480	-1.459	-1.439	-1.421	-1.405	-1.390	-1.376	-1.366	-1.356	-1.348	-1.341	-1.336	-1.334	-1.332	-1.331	-1.334	-1.336	-1.341	-1.346	-1.354	-1.362	-1.372	-1.382	-1.395	-1.408	-1.421	-1.436	-1.454	-1.470	-1.488	-1.506	-1.526	-1.546	-1.568	-1.589	-1.611	-1.632	-1.654	-1.678	-1.700	-1.724	-1.746	-1.770	-1.794	-1.818	-1.840	-1.864	-1.888	-1.911	-1.934	-1.956	-1.979	-2.000	-2.022	-2.042	-2.064	-2.082	-2.101	-2.120	-2.138	-2.155	-2.171	-2.186	-2.201	-2.214	-2.228	-2.239	-2.250	-2.260	-2.269	-2.276	-2.282	-2.289	-2.292	-2.295	-2.299	-2.299	-2.298	-2.296	-2.294	-2.290	-2.285	-2.279	-2.271	-2.262	-2.252	-2.242	-2.231	-2.219	-2.205	-2.191	-2.176	-2.160	-2.144	-2.126	-2.109	-2.090	-2.070	-2.051	-2.031	-2.011	-1.990	-1.970	-1.948	-1.928	-1.906	-1.886	-1.865	-1.845	-1.824	-1.804	-1.784	-1.764	-1.746	-1.726	-1.710	-1.691	-1.675	-1.659	-1.644	-1.629	-1.615	-1.602	-1.589	-1.578	-1.568	-1.558	-1.549	-1.540	-1.532	-1.526	-1.520	-1.515	-1.512	-1.509	-1.508	-1.505	-1.504	-1.505	-1.505	-1.506	-1.508	-1.510	-1.514	-1.516	-1.520	-1.524	-1.529	-1.534	-1.539	-1.545	-1.551	-1.558	-1.564	-1.570	-1.576	-1.584	-1.591	-1.598	-1.605	-1.611	-1.619	-1.626	-1.634	-1.641	-1.649	-1.656	-1.662	-1.670	-1.676	-1.682	-1.689	-1.694	-1.701	-1.706	-1.712	-1.716	-1.722	-1.726	-1.731	-1.735	-1.740	-1.744	-1.746	-1.750	-1.754	-1.758	-1.760	-1.762	-1.765	-1.768	-1.770	-1.772	-1.774	-1.776	-1.778	-1.780	-1.781	-1.782	-1.784	-1.785	-1.788	-1.789	-1.789	-1.790	-1.792	-1.794	-1.795	-1.799	-1.800	-1.802	-1.805	-1.808	-1.811	-1.814	-1.818	-1.821	-1.826	-1.831	-1.836	-1.842	-1.848	-1.855	-1.861	-1.869	-1.876	-1.886	-1.895	-1.905	-1.915	-1.926	-1.939	-1.950	-1.962	-1.978	-1.991	-2.006	-2.021	-2.038	-2.054	-2.071	-2.089	-2.106	-2.125	-2.144	-2.162	-2.184	-2.204	-2.224	-2.245	-2.265	-2.286	-2.309	-2.330	-2.351	-2.374	-2.395	-2.416	-2.439	-2.460	-2.481	-2.501	-2.522	-2.541	-2.561	-2.580	-2.598	-2.616	-2.634	-2.650	-2.665	-2.680	-2.694	-2.706	-2.719	-2.729	-2.739	-2.748	-2.754	-2.761	-2.765	-2.768	-2.770	-2.771	-2.771	-2.769	-2.765	-2.761	-2.755	-2.748	-2.739	-2.730	-2.719	-2.706	-2.694	-2.679	-2.662	-2.646	-2.629	-2.611	-2.591	-2.572	-2.550	-2.530	-2.509	-2.488	-2.465	-2.444	-2.421	-2.400	-2.378	-2.356	-2.336	-2.316	-2.296	-2.279	-2.260	-2.244	-2.229	-2.214	-2.201	-2.189	-2.180	-2.171	-2.165	-2.160	-2.158	-2.155	-2.156	-2.158	-2.162	-2.170	-2.178	-2.189	-2.201	-2.215	-2.231	-2.250	-2.270	-2.292	-2.318	-2.344	-2.372	-2.400	-2.432	-2.465	-2.499	-2.535	-2.571	-2.609	-2.648	-2.686	-2.728	-2.769	-2.811	-2.854	-2.895	-2.939	-2.981	-3.025	-3.068	-3.110	-3.154	-3.195	-3.236	-3.278	-3.318	-3.358	-3.395	-3.432	-3.469	-3.504	-3.539	-3.571	-3.602	-3.631	-3.660	-3.688	-3.712	-3.738	-3.760	-3.780	-3.799	-3.816	-3.834	-3.848	-3.860	-3.871	-3.881	-3.889	-3.895	-3.899	-3.902	-3.904	-3.904	-3.902	-3.899	-3.894	-3.889	-3.880	-3.871	-3.861	-3.849	-3.836	-3.821	-3.805	-3.788	-3.769	-3.749	-3.728	-3.705	-3.682	-3.658	-3.631	-3.605	-3.578	-3.550	-3.520	-3.489	-3.459	-3.426	-3.395	-3.361	-3.326	-3.292	-3.258	-3.221	-3.185	-3.149	-3.112	-3.076	-3.038	-3.001	-2.964	-2.928	-2.891	-2.855	-2.818	-2.782	-2.748	-2.710	-2.676	-2.642	-2.609	-2.578	-2.545	-2.514	-2.484	-2.455	-2.428	-2.399	-2.374	-2.349	-2.325	-2.302	-2.281	-2.261	-2.242	-2.224	-2.208	-2.194	-2.179	-2.168	-2.156	-2.146	-2.138	-2.130	-2.124	-2.119	-2.115	-2.111	-2.109	-2.108	-2.108	-2.108	-2.109	-2.110	-2.111	-2.114	-2.116	-2.121	-2.124	-2.128	-2.131	-2.136	-2.140	-2.144	-2.148	-2.151	-2.154	-2.158	-2.160	-2.162	-2.164	-2.165	-2.165	-2.165	-2.165	-2.164	-2.162	-2.159	-2.156	-2.152	-2.146	-2.141	-2.135	-2.128	-2.120	-2.110	-2.101	-2.091	-2.081	-2.069	-2.058	-2.044	-2.030	-2.016	-2.002	-1.986	-1.971	-1.958	-1.940	-1.924	-1.906	-1.890	-1.872	-1.855	-1.838	-1.819	-1.801	-1.784	-1.766	-1.748	-1.731	-1.714	-1.696	-1.679	-1.662	-1.646	-1.631	-1.615	-1.599	-1.584	-1.570	-1.556	-1.541	-1.528	-1.515	-1.504	-1.491	-1.480	-1.469	-1.459	-1.450	-1.439	-1.430	-1.421	-1.412	-1.405	-1.398	-1.389	-1.382	-1.375	-1.368	-1.362	-1.355	-1.349	-1.344	-1.336	-1.331	-1.326	-1.320	-1.314	-1.308	-1.301	-1.295	-1.289	-1.281	-1.275	-1.268	-1.259	-1.252	-1.244	-1.234	-1.226	-1.216	-1.208	-1.198	-1.186	-1.176	-1.165	-1.154	-1.142	-1.130	-1.119	-1.106	-1.094	-1.081	-1.068	-1.055	-1.041	-1.029	-1.015	-1.000	-0.988	-0.974	-0.961	-0.948	-0.935	-0.922	-0.909	-0.898	-0.885	-0.875	-0.864	-0.854	-0.844	-0.835	-0.826	-0.820	-0.812	-0.806	-0.800	-0.796	-0.792	-0.790	-0.789	-0.788	-0.788	-0.789	-0.791	-0.795	-0.799	-0.805	-0.811	-0.820	-0.830	-0.839	-0.851	-0.862	-0.876	-0.891	-0.908	-0.924	-0.941	-0.960	-0.980	-1.001	-1.022	-1.045	-1.070	-1.094	-1.120	-1.146	-1.174	-1.202	-1.230	-1.261	-1.291	-1.322	-1.354	-1.386	-1.419	-1.452	-1.485	-1.520	-1.554	-1.588	-1.622	-1.659	-1.692	-1.729	-1.764	-1.799	-1.834	-1.868	-1.902	-1.938	-1.972	-2.005	-2.039	-2.071	-2.102	-2.134	-2.165	-2.195	-2.224	-2.251	-2.279	-2.305	-2.330	-2.354	-2.378	-2.399	-2.419	-2.438	-2.455	-2.471	-2.486	-2.500	-2.511	-2.522	-2.531	-2.539	-2.544	-2.549	-2.551	-2.552	-2.552	-2.550	-2.546	-2.541	-2.535	-2.526	-2.516	-2.506	-2.492	-2.479	-2.464	-2.448	-2.430	-2.410	-2.391	-2.369	-2.348	-2.324	-2.300	-2.276	-2.250	-2.225	-2.199	-2.172	-2.145	-2.118	-2.090	-2.061	-2.034	-2.006	-1.978	-1.950	-1.922	-1.895	-1.869	-1.842	-1.816	-1.791	-1.766	-1.741	-1.718	-1.695	-1.672	-1.651	-1.629	-1.609	-1.589	-1.570	-1.552	-1.535	-1.519	-1.504	-1.488	-1.474	-1.461	-1.449	-1.438	-1.426	-1.416	-1.408	-1.399	-1.391	-1.384	-1.376	-1.370	-1.365	-1.359	-1.354	-1.350	-1.345	-1.342	-1.339	-1.335	-1.332	-1.330	-1.329	-1.325	-1.324	-1.322	-1.321	-1.319	-1.319	-1.318	-1.318	-1.316	-1.316	-1.316	-1.315	-1.315	-1.314	-1.314	-1.312	-1.314	-1.312	-1.312	-1.312	-1.311	-1.311	-1.311	-1.310	-1.310	-1.309	-1.308	-1.306	-1.305	-1.302	-1.302	-1.301	-1.299	-1.296	-1.295	-1.292	-1.290	-1.288	-1.285	-1.281	-1.279	-1.276	-1.272	-1.269	-1.266	-1.262	-1.259	-1.256	-1.254	-1.250	-1.245	-1.242	-1.239	-1.236	-1.231	-1.229	-1.226	-1.222	-1.220	-1.218	-1.214	-1.212	-1.210	-1.209	-1.208	-1.206	-1.205	-1.206	-1.206	-1.208	-1.210	-1.211	-1.214	-1.215	-1.218	-1.222	-1.228	-1.231	-1.238	-1.244	-1.250	-1.256	-1.264	-1.271	-1.280	-1.289	-1.298	-1.308	-1.316	-1.326	-1.338	-1.348	-1.359	-1.371	-1.381	-1.394	-1.405	-1.418	-1.429	-1.440	-1.451	-1.462	-1.474	-1.485	-1.494	-1.504	-1.512	-1.522	-1.531	-1.540	-1.548	-1.554	-1.560	-1.566	-1.571	-1.576	-1.580	-1.582	-1.585	-1.586	-1.586	-1.585	-1.584	-1.582	-1.580	-1.576	-1.571	-1.566	-1.560	-1.554	-1.545	-1.536	-1.528	-1.518	-1.506	-1.495	-1.482	-1.470	-1.456	-1.442	-1.429	-1.412	-1.399	-1.382	-1.368	-1.351	-1.335	-1.318	-1.301	-1.285	-1.269	-1.252	-1.235	-1.220	-1.205	-1.189	-1.172	-1.159	-1.144	-1.130	-1.118	-1.105	-1.092	-1.082	-1.071	-1.062	-1.054	-1.046	-1.040	-1.035	-1.031	-1.028	-1.026	-1.026	-1.026	-1.029	-1.032	-1.036	-1.042	-1.050	-1.058	-1.066	-1.078	-1.090	-1.104	-1.118	-1.134	-1.150	-1.168	-1.186	-1.206	-1.228	-1.249	-1.271	-1.294	-1.318	-1.342	-1.368	-1.392	-1.419	-1.445	-1.471	-1.498	-1.525	-1.550	-1.578	-1.604	-1.629	-1.655	-1.679	-1.702	-1.726	-1.749	-1.770	-1.792	-1.812	-1.831	-1.850	-1.869	-1.885	-1.900	-1.914	-1.926	-1.939	-1.949	-1.958	-1.965	-1.971	-1.978	-1.981	-1.984	-1.985	-1.985	-1.984	-1.982	-1.979	-1.972	-1.966	-1.960	-1.951	-1.942	-1.932	-1.921	-1.910	-1.898	-1.884	-1.870	-1.855	-1.840	-1.824	-1.808	-1.790	-1.772	-1.755	-1.738	-1.719	-1.700	-1.682	-1.665	-1.646	-1.628	-1.609	-1.589	-1.570	-1.551	-1.534	-1.515	-1.496	-1.480	-1.461	-1.444	-1.426	-1.409	-1.391	-1.375	-1.359	-1.342	-1.326	-1.311	-1.296	-1.281	-1.266	-1.251	-1.238	-1.224	-1.211	-1.196	-1.184	-1.171	-1.158	-1.145	-1.132	-1.120	-1.108	-1.095	-1.082	-1.070	-1.058	-1.045	-1.031	-1.019	-1.006	-0.992	-0.979	-0.965	-0.951	-0.936	-0.922	-0.908	-0.894	-0.878	-0.862	-0.848	-0.830	-0.815	-0.798	-0.780	-0.762	-0.746	-0.728	-0.710	-0.691	-0.672	-0.654	-0.635	-0.616	-0.598	-0.579	-0.559	-0.540	-0.521	-0.502	-0.482	-0.465	-0.445	-0.428	-0.409	-0.392	-0.375	-0.358	-0.341	-0.326	-0.310	-0.295	-0.280	-0.266	-0.254	-0.240	-0.229	-0.218	-0.206	-0.196	-0.188	-0.179	-0.170	-0.162	-0.156	-0.149	-0.142	-0.138	-0.134	-0.130	-0.126	-0.122	-0.120	-0.118	-0.115	-0.114	-0.111	-0.111	-0.110	-0.109	-0.109	-0.108	-0.108	-0.106	-0.106	-0.105	-0.105	-0.104	-0.102	-0.100	-0.098	-0.096	-0.094	-0.090	-0.086	-0.082	-0.078	-0.074	-0.069	-0.062	-0.056	-0.050	-0.044	-0.035	-0.026	-0.018	-0.010	0.000	0.010	0.021	0.031	0.042	0.054	0.065	0.078	0.089	0.101	0.114	0.126	0.139	0.152	0.165	0.178	0.191	0.204	0.218	0.229	0.241	0.254	0.266	0.279	0.289	0.301	0.311	0.322	0.332	0.344	0.352	0.362	0.371	0.381	0.389	0.396	0.405	0.411	0.418	0.425	0.430	0.435	0.441	0.445	0.449	0.454	0.458	0.461	0.464	0.468	0.470	0.472	0.475	0.478	0.480	0.481	0.484	0.485	0.488	0.490	0.492	0.495	0.498	0.500	0.502	0.505	0.507	0.511	0.515	0.519	0.522	0.528	0.531	0.536	0.541	0.546	0.551	0.556	0.562	0.569	0.576	0.581	0.589	0.598	0.605	0.611	0.620	0.628	0.635	0.642	0.651	0.659	0.668	0.674	0.681	0.689	0.696	0.702	0.709	0.714	0.719	0.725	0.729	0.734	0.738	0.741	0.744	0.745	0.746	0.748	0.749	0.749	0.749	0.748	0.745	0.744	0.741	0.739	0.735	0.731	0.728	0.722	0.716	0.712	0.706	0.701	0.694	0.688	0.681	0.675	0.669	0.661	0.656	0.649	0.641	0.636	0.630	0.625	0.620	0.616	0.611	0.609	0.605	0.602	0.600	0.600	0.599	0.600	0.601	0.602	0.605	0.608	0.611	0.616	0.621	0.628	0.634	0.642	0.649	0.659	0.668	0.678	0.688	0.699	0.710	0.722	0.734	0.748	0.760	0.774	0.788	0.801	0.818	0.831	0.846	0.861	0.878	0.892	0.908	0.924	0.939	0.955	0.970	0.986	1.002	1.019	1.034	1.049	1.064	1.080	1.095	1.109	1.122	1.138	1.151	1.166	1.179	1.190	1.204	1.216	1.228	1.239	1.249	1.259	1.269	1.278	1.286	1.295	1.302	1.310	1.315	1.321	1.328	1.331	1.335	1.339	1.341	1.344	1.346	1.346	1.348	1.346	1.345	1.344	1.341	1.339	1.335	1.330	1.326	1.320	1.315	1.308	1.301	1.294	1.288	1.280	1.271	1.264	1.256	1.246	1.239	1.231	1.222	1.214	1.206	1.199	1.191	1.182	1.175	1.169	1.162	1.156	1.150	1.146	1.140	1.136	1.132	1.129	1.126	1.124	1.121	1.120	1.120	1.119	1.120	1.120	1.121	1.122	1.124	1.126	1.129	1.132	1.135	1.139	1.141	1.145	1.149	1.151	1.154	1.158	1.160	1.162	1.165	1.166	1.168	1.166	1.166	1.166	1.165	1.161	1.159	1.155	1.150	1.142	1.136	1.128	1.119	1.109	1.100	1.088	1.076	1.062	1.048	1.034	1.018	1.002	0.986	0.968	0.950	0.931	0.912	0.892	0.872	0.852	0.831	0.811	0.790	0.768	0.748	0.726	0.705	0.684	0.662	0.642	0.622	0.602	0.584	0.564	0.546	0.529	0.512	0.495	0.480	0.465	0.451	0.439	0.426	0.415	0.404	0.394	0.385	0.378	0.370	0.364	0.358	0.352	0.350	0.346	0.344	0.342	0.342	0.344	0.344	0.346	0.348	0.351	0.355	0.358	0.364	0.368	0.372	0.379	0.384	0.390	0.396	0.402	0.409	0.416	0.422	0.431	0.438	0.444	0.451	0.459	0.464	0.471	0.478	0.484	0.488	0.492	0.496	0.501	0.505	0.507	0.510	0.512	0.515	0.518	0.518	0.519	0.518	0.518	0.516	0.515	0.512	0.509	0.506	0.502	0.498	0.492	0.488	0.482	0.476	0.470	0.462	0.455	0.448	0.439	0.431	0.422	0.414	0.405	0.395	0.386	0.376	0.366	0.359	0.349	0.339	0.330	0.321	0.311	0.302	0.292	0.284	0.275	0.266	0.259	0.250	0.241	0.235	0.228	0.220	0.214	0.206	0.200	0.195	0.189	0.184	0.179	0.175	0.171	0.166	0.164	0.160	0.156	0.154	0.151	0.149	0.148	0.146	0.144	0.142	0.142	0.141	0.141	0.141	0.141	0.141	0.141	0.142	0.144	0.146	0.149	0.150	0.152	0.156	0.158	0.161	0.165	0.169	0.172	0.176	0.180	0.185	0.190	0.194	0.199	0.205	0.211	0.216	0.222	0.229	0.235	0.241	0.248	0.255	0.261	0.269	0.276	0.284	0.291	0.298	0.306	0.312	0.321	0.328	0.336	0.342	0.350	0.356	0.364	0.371	0.378	0.384	0.390	0.395	0.401	0.406	0.410	0.414	0.418	0.420	0.422	0.422	0.424	0.424	0.424	0.421	0.419	0.416	0.411	0.408	0.400	0.394	0.386	0.378	0.368	0.356	0.344	0.331	0.318	0.301	0.285	0.269	0.251	0.231	0.212	0.192	0.171	0.150	0.128	0.105	0.081	0.058	0.034	0.009	-0.015	-0.040	-0.064	-0.089	-0.112	-0.138	-0.161	-0.184	-0.206	-0.229	-0.249	-0.270	-0.290	-0.309	-0.326	-0.342	-0.360	-0.374	-0.386	-0.399	-0.409	-0.418	-0.425	-0.431	-0.435	-0.438	-0.439	-0.439	-0.436	-0.431	-0.426	-0.420	-0.411	-0.400	-0.389	-0.376	-0.362	-0.348	-0.330	-0.312	-0.295	-0.275	-0.255	-0.234	-0.212	-0.190	-0.168	-0.144	-0.121	-0.098	-0.074	-0.051	-0.028	-0.006	0.016	0.038	0.060	0.079	0.099	0.118	0.135	0.150	0.166	0.180	0.192	0.205	0.215	0.222	0.231	0.238	0.241	0.246	0.249	0.250	0.250	0.249	0.248	0.244	0.239	0.235	0.229	0.221	0.215	0.205	0.198	0.189	0.179	0.170	0.160	0.150	0.141	0.132	0.122	0.114	0.106	0.099	0.092	0.086	0.081	0.078	0.075	0.072	0.072	0.072	0.075	0.078	0.082	0.089	0.095	0.104	0.114	0.126	0.139	0.152	0.169	0.185	0.205	0.224	0.244	0.266	0.290	0.314	0.339	0.365	0.392	0.421	0.450	0.479	0.510	0.541	0.572	0.604	0.636	0.669	0.701	0.732	0.765	0.799	0.831	0.862	0.895	0.926	0.959	0.989	1.019	1.049	1.078	1.105	1.131	1.158	1.181	1.204	1.228	1.249	1.268	1.286	1.304	1.320	1.334	1.346	1.358	1.368	1.375	1.381	1.385	1.388	1.388	1.386	1.382	1.379	1.371	1.361	1.351	1.338	1.322	1.305	1.286	1.265	1.242	1.219	1.192	1.164	1.136	1.104	1.071	1.036	1.001	0.965	0.928	0.888	0.848	0.808	0.765	0.721	0.679	0.635	0.590	0.546	0.502	0.458	0.412	0.369	0.326	0.282	0.241	0.199	0.159	0.119	0.081	0.045	0.009	-0.025	-0.059	-0.089	-0.118	-0.145	-0.170	-0.194	-0.215	-0.234	-0.251	-0.268	-0.279	-0.290	-0.299	-0.305	-0.310	-0.311	-0.312	-0.310	-0.306	-0.300	-0.292	-0.281	-0.271	-0.259	-0.244	-0.229	-0.211	-0.194	-0.175	-0.156	-0.135	-0.116	-0.095	-0.075	-0.054	-0.032	-0.012	0.008	0.026	0.046	0.064	0.081	0.098	0.112	0.126	0.139	0.149	0.159	0.168	0.174	0.178	0.180	0.180	0.178	0.175	0.170	0.161	0.151	0.140	0.126	0.111	0.095	0.075	0.055	0.032	0.008	-0.019	-0.045	-0.074	-0.104	-0.134	-0.166	-0.198	-0.231	-0.266	-0.301	-0.336	-0.371	-0.406	-0.442	-0.478	-0.515	-0.550	-0.584	-0.618	-0.651	-0.684	-0.716	-0.746	-0.778	-0.806	-0.834	-0.860	-0.886	-0.909	-0.931	-0.952	-0.972	-0.991	-1.006	-1.022	-1.035	-1.048	-1.059	-1.068	-1.074	-1.080	-1.084	-1.086	-1.089	-1.088	-1.086	-1.084	-1.079	-1.075	-1.068	-1.061	-1.052	-1.044	-1.034	-1.022	-1.011	-0.998	-0.985	-0.971	-0.956	-0.941	-0.926	-0.911	-0.895	-0.879	-0.864	-0.846	-0.830	-0.814	-0.798	-0.782	-0.766	-0.751	-0.736	-0.721	-0.708	-0.692	-0.680	-0.666	-0.654	-0.641	-0.629	-0.619	-0.606	-0.596	-0.586	-0.578	-0.569	-0.560	-0.552	-0.545	-0.539	-0.532	-0.528	-0.524	-0.519	-0.516	-0.512	-0.510	-0.507	-0.506	-0.506	-0.506	-0.507	-0.509	-0.510	-0.511	-0.512	-0.516	-0.519	-0.522	-0.526	-0.531	-0.536	-0.542	-0.549	-0.555	-0.562	-0.571	-0.579	-0.588	-0.596	-0.606	-0.615	-0.625	-0.636	-0.646	-0.658	-0.668	-0.680	-0.690	-0.701	-0.712	-0.725	-0.736	-0.748	-0.758	-0.769	-0.780	-0.791	-0.802	-0.812	-0.824	-0.834	-0.844	-0.851	-0.861	-0.869	-0.878	-0.885	-0.891	-0.898	-0.902	-0.908	-0.911	-0.915	-0.918	-0.920	-0.921	-0.920	-0.920	-0.918	-0.916	-0.912	-0.909	-0.904	-0.899	-0.891	-0.885	-0.876	-0.868	-0.858	-0.846	-0.835	-0.824	-0.810	-0.796	-0.782	-0.768	-0.752	-0.736	-0.720	-0.702	-0.685	-0.668	-0.650	-0.631	-0.612	-0.594	-0.575	-0.555	-0.538	-0.519	-0.499	-0.480	-0.462	-0.442	-0.425	-0.408	-0.390	-0.372	-0.356	-0.340	-0.324	-0.310	-0.296	-0.284	-0.270	-0.259	-0.248	-0.238	-0.228	-0.219	-0.212	-0.205	-0.200	-0.195	-0.191	-0.189	-0.186	-0.186	-0.185	-0.188	-0.190	-0.192	-0.199	-0.202	-0.210	-0.218	-0.226	-0.235	-0.245	-0.258	-0.269	-0.281	-0.295	-0.309	-0.322	-0.338	-0.354	-0.369	-0.386	-0.402	-0.419	-0.438	-0.454	-0.472	-0.490	-0.506	-0.524	-0.541	-0.559	-0.576	-0.591	-0.608	-0.622	-0.639	-0.652	-0.666	-0.679	-0.692	-0.702	-0.714	-0.724	-0.732	-0.740	-0.749	-0.755	-0.760	-0.765	-0.769	-0.772	-0.775	-0.776	-0.776	-0.775	-0.774	-0.771	-0.769	-0.765	-0.759	-0.752	-0.748	-0.741	-0.734	-0.725	-0.718	-0.709	-0.700	-0.691	-0.682	-0.672	-0.664	-0.655	-0.645	-0.636	-0.628	-0.620	-0.611	-0.605	-0.599	-0.591	-0.586	-0.581	-0.578	-0.574	-0.570	-0.568	-0.566	-0.568	-0.569	-0.570	-0.572	-0.575	-0.580	-0.584	-0.590	-0.598	-0.604	-0.612	-0.622	-0.632	-0.644	-0.655	-0.668	-0.681	-0.694	-0.708	-0.722	-0.739	-0.754	-0.770	-0.785	-0.801	-0.818	-0.834	-0.851	-0.868	-0.885	-0.902	-0.919	-0.935	-0.951	-0.969	-0.984	-1.000	-1.015	-1.031	-1.045	-1.060	-1.072	-1.085	-1.098	-1.110	-1.121	-1.131	-1.141	-1.152	-1.160	-1.170	-1.176	-1.184	-1.189	-1.195	-1.200	-1.204	-1.208	-1.210	-1.211	-1.212	-1.212	-1.214	-1.212	-1.210	-1.208	-1.206	-1.201	-1.199	-1.192	-1.189	-1.182	-1.175	-1.168	-1.160	-1.151	-1.142	-1.134	-1.124	-1.114	-1.104	-1.091	-1.080	-1.069	-1.056	-1.042	-1.030	-1.016	-1.002	-0.989	-0.974	-0.959	-0.944	-0.929	-0.914	-0.899	-0.884	-0.869	-0.852	-0.838	-0.822	-0.806	-0.791	-0.776	-0.762	-0.748	-0.734	-0.720	-0.706	-0.694	-0.682	-0.671	-0.660	-0.650	-0.641	-0.631	-0.624	-0.618	-0.611	-0.606	-0.602	-0.599	-0.596	-0.595	-0.595	-0.595	-0.599	-0.601	-0.605	-0.610	-0.616	-0.624	-0.632	-0.641	-0.651	-0.664	-0.676	-0.690	-0.704	-0.719	-0.735	-0.752	-0.770	-0.788	-0.808	-0.826	-0.846	-0.866	-0.888	-0.908	-0.929	-0.950	-0.970	-0.991	-1.012	-1.032	-1.052	-1.071	-1.089	-1.108	-1.125	-1.140	-1.156	-1.170	-1.184	-1.196	-1.208	-1.218	-1.225	-1.232	-1.238	-1.241	-1.245	-1.246	-1.248	-1.245	-1.244	-1.239	-1.234	-1.226	-1.219	-1.210	-1.200	-1.190	-1.178	-1.165	-1.151	-1.136	-1.121	-1.105	-1.089	-1.072	-1.055	-1.038	-1.020	-1.002	-0.986	-0.969	-0.951	-0.936	-0.920	-0.905	-0.890	-0.878	-0.865	-0.852	-0.841	-0.831	-0.822	-0.815	-0.808	-0.804	-0.800	-0.796	-0.795	-0.794	-0.794	-0.796	-0.800	-0.804	-0.809	-0.814	-0.821	-0.828	-0.836	-0.845	-0.855	-0.865	-0.875	-0.886	-0.896	-0.909	-0.919	-0.929	-0.940	-0.949	-0.958	-0.966	-0.974	-0.980	-0.988	-0.991	-0.996	-0.999	-1.000	-0.999	-0.998	-0.995	-0.990	-0.985	-0.976	-0.968	-0.956	-0.944	-0.928	-0.912	-0.894	-0.874	-0.852	-0.829	-0.805	-0.778	-0.750	-0.720	-0.690	-0.659	-0.626	-0.591	-0.556	-0.520	-0.482	-0.445	-0.405	-0.366	-0.326	-0.286	-0.244	-0.204	-0.161	-0.120	-0.078	-0.036	0.006	0.048	0.089	0.130	0.170	0.210	0.250	0.290	0.328	0.365	0.402	0.439	0.474	0.509	0.542	0.575	0.606	0.638	0.668	0.696	0.724	0.750	0.776	0.801	0.825	0.848	0.869	0.890	0.909	0.929	0.945	0.961	0.976	0.991	1.004	1.016	1.026	1.038	1.048	1.055	1.062	1.069	1.074	1.079	1.081	1.084	1.086	1.088	1.088	1.086	1.085	1.084	1.080	1.076	1.072	1.068	1.061	1.055	1.049	1.040	1.032	1.025	1.016	1.006	0.998	0.986	0.978	0.968	0.956	0.946	0.936	0.925	0.915	0.904	0.895	0.885	0.875	0.866	0.856	0.848	0.839	0.831	0.822	0.816	0.810	0.804	0.798	0.792	0.789	0.784	0.781	0.779	0.776	0.774	0.772	0.771	0.770	0.769	0.769	0.769	0.769	0.769	0.769	0.769	0.769	0.769	0.769	0.768	0.765	0.764	0.760	0.756	0.752	0.748	0.742	0.735	0.726	0.716	0.706	0.694	0.679	0.664	0.646	0.629	0.609	0.588	0.565	0.540	0.514	0.486	0.455	0.425	0.394	0.360	0.324	0.286	0.249	0.209	0.168	0.126	0.084	0.040	-0.005	-0.050	-0.096	-0.141	-0.188	-0.234	-0.280	-0.326	-0.372	-0.418	-0.462	-0.506	-0.550	-0.591	-0.632	-0.672	-0.710	-0.748	-0.782	-0.815	-0.848	-0.878	-0.905	-0.931	-0.955	-0.976	-0.995	-1.012	-1.028	-1.040	-1.050	-1.058	-1.062	-1.066	-1.069	-1.066	-1.065	-1.060	-1.052	-1.044	-1.034	-1.021	-1.008	-0.992	-0.976	-0.959	-0.940	-0.921	-0.900	-0.879	-0.859	-0.836	-0.815	-0.792	-0.770	-0.749	-0.728	-0.706	-0.686	-0.668	-0.649	-0.631	-0.615	-0.600	-0.585	-0.572	-0.560	-0.550	-0.542	-0.536	-0.532	-0.530	-0.528	-0.529	-0.531	-0.536	-0.542	-0.549	-0.560	-0.570	-0.584	-0.599	-0.615	-0.634	-0.654	-0.675	-0.698	-0.721	-0.748	-0.774	-0.801	-0.830	-0.860	-0.890	-0.921	-0.954	-0.986	-1.019	-1.054	-1.088	-1.121	-1.156	-1.191	-1.225	-1.260	-1.294	-1.328	-1.361	-1.394	-1.428	-1.460	-1.491	-1.522	-1.551	-1.582	-1.610	-1.639	-1.666	-1.692	-1.718	-1.742	-1.765	-1.788	-1.809	-1.830	-1.850	-1.868	-1.886	-1.904	-1.919	-1.934	-1.949	-1.961	-1.975	-1.986	-1.998	-2.007	-2.016	-2.024	-2.033	-2.039	-2.045	-2.050	-2.054	-2.058	-2.061	-2.064	-2.065	-2.068	-2.068	-2.068	-2.068	-2.066	-2.064	-2.064	-2.060	-2.058	-2.054	-2.049	-2.044	-2.039	-2.033	-2.026	-2.020	-2.011	-2.004	-1.995	-1.986	-1.976	-1.968	-1.956	-1.945	-1.935	-1.922	-1.911	-1.899	-1.886	-1.872	-1.860	-1.845	-1.831	-1.816	-1.801	-1.786	-1.771	-1.756	-1.741	-1.726	-1.711	-1.695	-1.680	-1.666	-1.651	-1.635	-1.620	-1.605	-1.591	-1.578	-1.562	-1.549	-1.534	-1.521	-1.509	-1.496	-1.485	-1.472	-1.462	-1.452	-1.442	-1.434	-1.425	-1.416	-1.409	-1.402	-1.396	-1.391	-1.386	-1.381	-1.378	-1.375	-1.372	-1.371	-1.370	-1.369	-1.369	-1.368	-1.369	-1.369	-1.370	-1.372	-1.374	-1.376	-1.380	-1.382	-1.386	-1.390	-1.392	-1.396	-1.400	-1.405	-1.409	-1.414	-1.419	-1.424	-1.429	-1.434	-1.438	-1.441	-1.446	-1.450	-1.455	-1.459	-1.461	-1.465	-1.469	-1.471	-1.474	-1.476	-1.478	-1.479	-1.481	-1.482	-1.482	-1.485	-1.486	-1.486	-1.486	-1.486	-1.486	-1.485	-1.484	-1.482	-1.480	-1.478	-1.476	-1.472	-1.469	-1.466	-1.462	-1.459	-1.454	-1.450	-1.445	-1.440	-1.435	-1.430	-1.424	-1.418	-1.411	-1.405	-1.400	-1.392	-1.385	-1.379	-1.371	-1.365	-1.358	-1.350	-1.342	-1.336	-1.329	-1.322	-1.315	-1.308	-1.301	-1.294	-1.288	-1.281	-1.275	-1.268	-1.262	-1.256	-1.252	-1.246	-1.241	-1.236	-1.232	-1.229	-1.226	-1.222	-1.220	-1.219	-1.215	-1.214	-1.212	-1.212	-1.212	-1.212	-1.212	-1.214	-1.215	-1.216	-1.216	-1.219	-1.221	-1.222	-1.225	-1.228	-1.230	-1.232	-1.235	-1.239	-1.241	-1.244	-1.248	-1.250	-1.252	-1.255	-1.258	-1.260	-1.261	-1.264	-1.265	-1.266	-1.266	-1.266	-1.265	-1.265	-1.262	-1.260	-1.258	-1.255	-1.250	-1.245	-1.240	-1.235	-1.229	-1.222	-1.215	-1.208	-1.201	-1.194	-1.186	-1.178	-1.169	-1.160	-1.150	-1.140	-1.131	-1.122	-1.114	-1.105	-1.098	-1.090	-1.081	-1.075	-1.069	-1.064	-1.059	-1.055	-1.052	-1.050	-1.050	-1.050	-1.052	-1.056	-1.062	-1.069	-1.076	-1.088	-1.098	-1.111	-1.126	-1.144	-1.161	-1.181	-1.204	-1.228	-1.252	-1.281	-1.310	-1.341	-1.374	-1.409	-1.445	-1.484	-1.522	-1.564	-1.606	-1.650	-1.696	-1.742	-1.790	-1.840	-1.889	-1.940	-1.991	-2.041	-2.094	-2.146	-2.199	-2.252	-2.305	-2.358	-2.410	-2.462	-2.512	-2.565	-2.615	-2.664	-2.711	-2.760	-2.805	-2.850	-2.894	-2.936	-2.976	-3.016	-3.054	-3.090	-3.124	-3.156	-3.188	-3.216	-3.244	-3.269	-3.292	-3.314	-3.334	-3.351	-3.368	-3.381	-3.392	-3.404	-3.412	-3.419	-3.424	-3.428	-3.429	-3.429	-3.428	-3.425	-3.420	-3.415	-3.408	-3.400	-3.390	-3.380	-3.370	-3.358	-3.345	-3.331	-3.318	-3.302	-3.288	-3.272	-3.258	-3.241	-3.225	-3.210	-3.194	-3.179	-3.162	-3.148	-3.132	-3.118	-3.104	-3.090	-3.079	-3.066	-3.056	-3.046	-3.038	-3.030	-3.024	-3.018	-3.012	-3.009	-3.008	-3.006	-3.006	-3.006	-3.010	-3.012	-3.019	-3.025	-3.032	-3.040	-3.049	-3.060	-3.071	-3.084	-3.096	-3.111	-3.125	-3.141	-3.158	-3.174	-3.191	-3.209	-3.228	-3.245	-3.264	-3.281	-3.300	-3.319	-3.336	-3.354	-3.370	-3.388	-3.404	-3.419	-3.434	-3.446	-3.460	-3.471	-3.481	-3.491	-3.499	-3.505	-3.510	-3.514	-3.518	-3.518	-3.518	-3.515	-3.512	-3.508	-3.500	-3.491	-3.481	-3.470	-3.458	-3.445	-3.430	-3.412	-3.396	-3.376	-3.358	-3.336	-3.315	-3.292	-3.270	-3.246	-3.222	-3.199	-3.172	-3.149	-3.124	-3.098	-3.074	-3.049	-3.025	-3.001	-2.979	-2.956	-2.935	-2.915	-2.895	-2.876	-2.859	-2.842	-2.828	-2.814	-2.800	-2.789	-2.779	-2.770	-2.762	-2.756	-2.752	-2.749	-2.748	-2.748	-2.749	-2.752	-2.758	-2.762	-2.771	-2.779	-2.790	-2.800	-2.812	-2.825	-2.841	-2.855	-2.871	-2.888	-2.908	-2.926	-2.945	-2.965	-2.986	-3.008	-3.029	-3.050	-3.071	-3.092	-3.115	-3.136	-3.159	-3.180	-3.201	-3.222	-3.242	-3.262	-3.282	-3.301	-3.320	-3.338	-3.355	-3.371	-3.388	-3.402	-3.416	-3.430	-3.444	-3.455	-3.468	-3.478	-3.486	-3.495	-3.502	-3.509	-3.514	-3.519	-3.524	-3.526	-3.528	-3.529	-3.530	-3.530	-3.529	-3.526	-3.524	-3.520	-3.516	-3.512	-3.508	-3.501	-3.496	-3.489	-3.480	-3.474	-3.465	-3.456	-3.446	-3.436	-3.426	-3.415	-3.402	-3.392	-3.380	-3.366	-3.355	-3.341	-3.329	-3.315	-3.302	-3.288	-3.275	-3.260	-3.246	-3.232	-3.218	-3.204	-3.190	-3.175	-3.161	-3.146	-3.132	-3.119	-3.105	-3.091	-3.079	-3.065	-3.052	-3.041	-3.028	-3.016	-3.005	-2.992	-2.982	-2.971	-2.962	-2.954	-2.944	-2.936	-2.930	-2.922	-2.918	-2.912	-2.909	-2.905	-2.902	-2.900	-2.900	-2.899	-2.899	-2.901	-2.902	-2.905	-2.910	-2.914	-2.920	-2.926	-2.934	-2.940	-2.949	-2.958	-2.968	-2.978	-2.989	-3.000	-3.012	-3.025	-3.038	-3.050	-3.064	-3.076	-3.090	-3.104	-3.116	-3.130	-3.142	-3.155	-3.169	-3.181	-3.192	-3.204	-3.214	-3.224	-3.234	-3.242	-3.250	-3.258	-3.264	-3.269	-3.274	-3.278	-3.280	-3.281	-3.281	-3.282	-3.281	-3.278	-3.275	-3.271	-3.265	-3.259	-3.251	-3.242	-3.234	-3.222	-3.212	-3.201	-3.188	-3.175	-3.161	-3.145	-3.130	-3.114	-3.098	-3.080	-3.064	-3.046	-3.028	-3.009	-2.991	-2.972	-2.955	-2.936	-2.920	-2.901	-2.882	-2.865	-2.849	-2.831	-2.815	-2.799	-2.782	-2.766	-2.752	-2.738	-2.722	-2.710	-2.696	-2.685	-2.674	-2.662	-2.652	-2.644	-2.635	-2.628	-2.620	-2.615	-2.609	-2.605	-2.601	-2.599	-2.596	-2.595	-2.595	-2.595	-2.596	-2.599	-2.601	-2.605	-2.610	-2.616	-2.621	-2.629	-2.636	-2.645	-2.654	-2.664	-2.674	-2.685	-2.696	-2.708	-2.720	-2.734	-2.748	-2.762	-2.776	-2.791	-2.808	-2.822	-2.839	-2.855	-2.870	-2.888	-2.904	-2.920	-2.936	-2.952	-2.969	-2.986	-3.002	-3.019	-3.035	
