# Supplementary material for: Motion onset VEPs can see through the blur
Source: Sci Rep. 2024 Sep 12;14:21296. doi: 10.1038/s41598-024-72483-z (PMC11393312; doi:10.1038/s41598-024-72483-z)
Supplement: Supplementary file 3 — Supplementary Information 3. [file 41598_2024_72483_MOESM3_ESM.zip › VEP_raw_data/source_data/SourceBlurVEP-S001_VEP_2023-03-23_09-03-16.txt]

0.000	0.000	99999.999	6250.000	50.000	-2193.000	-2061.000	6248.000	7.000	100.000	5.000	2.000	1.000	1.000	0.000	0.000	0.000	0.000	0.000	0.000	0.000	0.000	0.000	0.000	0.000	0.000	0.000	-1.076	-1.056	-1.036	-1.019	-1.004	-0.986	-0.972	-0.960	-0.948	-0.936	-0.926	-0.918	-0.910	-0.902	-0.898	-0.892	-0.890	-0.888	-0.886	-0.885	-0.886	-0.888	-0.889	-0.892	-0.896	-0.901	-0.908	-0.915	-0.921	-0.930	-0.939	-0.949	-0.959	-0.970	-0.982	-0.995	-1.009	-1.024	-1.038	-1.054	-1.070	-1.088	-1.106	-1.124	-1.144	-1.164	-1.182	-1.204	-1.226	-1.249	-1.271	-1.295	-1.320	-1.344	-1.370	-1.396	-1.421	-1.449	-1.476	-1.504	-1.531	-1.560	-1.590	-1.619	-1.649	-1.678	-1.708	-1.736	-1.766	-1.796	-1.826	-1.856	-1.885	-1.914	-1.942	-1.970	-1.999	-2.025	-2.052	-2.078	-2.104	-2.128	-2.150	-2.174	-2.194	-2.215	-2.234	-2.251	-2.268	-2.282	-2.296	-2.309	-2.320	-2.329	-2.336	-2.342	-2.348	-2.350	-2.351	-2.351	-2.350	-2.346	-2.341	-2.334	-2.326	-2.316	-2.305	-2.292	-2.279	-2.264	-2.248	-2.230	-2.210	-2.190	-2.170	-2.149	-2.126	-2.104	-2.080	-2.056	-2.031	-2.006	-1.981	-1.956	-1.931	-1.905	-1.881	-1.855	-1.830	-1.805	-1.780	-1.756	-1.734	-1.711	-1.689	-1.668	-1.648	-1.628	-1.608	-1.590	-1.571	-1.554	-1.539	-1.524	-1.509	-1.495	-1.484	-1.471	-1.461	-1.451	-1.441	-1.432	-1.424	-1.418	-1.410	-1.405	-1.398	-1.392	-1.389	-1.384	-1.380	-1.376	-1.372	-1.369	-1.366	-1.364	-1.361	-1.358	-1.355	-1.352	-1.349	-1.346	-1.344	-1.341	-1.338	-1.336	-1.332	-1.330	-1.326	-1.324	-1.320	-1.316	-1.312	-1.310	-1.306	-1.302	-1.300	-1.296	-1.292	-1.290	-1.288	-1.284	-1.281	-1.280	-1.279	-1.278	-1.278	-1.276	-1.276	-1.278	-1.278	-1.280	-1.282	-1.284	-1.288	-1.290	-1.295	-1.300	-1.305	-1.310	-1.316	-1.322	-1.331	-1.339	-1.348	-1.356	-1.366	-1.375	-1.385	-1.395	-1.406	-1.418	-1.429	-1.441	-1.452	-1.465	-1.476	-1.489	-1.500	-1.512	-1.525	-1.536	-1.549	-1.560	-1.572	-1.584	-1.595	-1.606	-1.618	-1.628	-1.639	-1.649	-1.660	-1.670	-1.679	-1.689	-1.699	-1.708	-1.718	-1.726	-1.736	-1.745	-1.755	-1.764	-1.772	-1.782	-1.792	-1.802	-1.812	-1.822	-1.835	-1.846	-1.858	-1.871	-1.884	-1.898	-1.914	-1.929	-1.944	-1.961	-1.979	-1.996	-2.015	-2.035	-2.054	-2.075	-2.096	-2.120	-2.141	-2.166	-2.190	-2.215	-2.241	-2.266	-2.294	-2.321	-2.348	-2.376	-2.404	-2.431	-2.460	-2.488	-2.516	-2.542	-2.571	-2.598	-2.625	-2.651	-2.676	-2.701	-2.726	-2.749	-2.772	-2.794	-2.814	-2.832	-2.851	-2.866	-2.881	-2.896	-2.908	-2.919	-2.929	-2.936	-2.942	-2.949	-2.950	-2.951	-2.951	-2.950	-2.946	-2.941	-2.934	-2.926	-2.916	-2.904	-2.891	-2.876	-2.861	-2.845	-2.826	-2.809	-2.788	-2.766	-2.744	-2.721	-2.698	-2.672	-2.649	-2.622	-2.596	-2.570	-2.544	-2.516	-2.489	-2.462	-2.435	-2.409	-2.382	-2.356	-2.330	-2.305	-2.280	-2.255	-2.231	-2.209	-2.185	-2.164	-2.141	-2.120	-2.100	-2.080	-2.061	-2.042	-2.025	-2.009	-1.991	-1.976	-1.962	-1.946	-1.934	-1.921	-1.908	-1.896	-1.885	-1.874	-1.862	-1.854	-1.842	-1.834	-1.825	-1.816	-1.808	-1.800	-1.792	-1.785	-1.778	-1.770	-1.762	-1.756	-1.749	-1.741	-1.735	-1.729	-1.721	-1.716	-1.710	-1.704	-1.698	-1.691	-1.686	-1.681	-1.676	-1.670	-1.665	-1.661	-1.655	-1.651	-1.648	-1.644	-1.640	-1.638	-1.634	-1.631	-1.629	-1.628	-1.626	-1.625	-1.625	-1.624	-1.625	-1.626	-1.626	-1.628	-1.629	-1.631	-1.634	-1.638	-1.641	-1.644	-1.649	-1.652	-1.658	-1.661	-1.666	-1.671	-1.676	-1.680	-1.685	-1.690	-1.695	-1.701	-1.705	-1.710	-1.714	-1.718	-1.721	-1.725	-1.729	-1.732	-1.734	-1.736	-1.738	-1.739	-1.739	-1.740	-1.739	-1.739	-1.738	-1.736	-1.734	-1.730	-1.726	-1.721	-1.718	-1.711	-1.705	-1.699	-1.692	-1.685	-1.676	-1.669	-1.660	-1.651	-1.642	-1.631	-1.621	-1.611	-1.601	-1.590	-1.580	-1.569	-1.558	-1.546	-1.536	-1.525	-1.515	-1.504	-1.494	-1.484	-1.474	-1.465	-1.455	-1.448	-1.439	-1.432	-1.425	-1.419	-1.414	-1.409	-1.404	-1.400	-1.398	-1.394	-1.394	-1.391	-1.391	-1.392	-1.392	-1.395	-1.398	-1.401	-1.406	-1.411	-1.416	-1.422	-1.431	-1.439	-1.448	-1.456	-1.468	-1.479	-1.491	-1.502	-1.516	-1.529	-1.542	-1.558	-1.572	-1.589	-1.605	-1.621	-1.640	-1.656	-1.676	-1.695	-1.714	-1.732	-1.752	-1.774	-1.794	-1.814	-1.835	-1.855	-1.878	-1.899	-1.920	-1.940	-1.962	-1.984	-2.005	-2.026	-2.046	-2.068	-2.089	-2.109	-2.129	-2.149	-2.169	-2.189	-2.208	-2.226	-2.245	-2.262	-2.279	-2.296	-2.312	-2.328	-2.344	-2.358	-2.371	-2.384	-2.396	-2.409	-2.419	-2.429	-2.438	-2.446	-2.454	-2.460	-2.466	-2.471	-2.475	-2.478	-2.479	-2.481	-2.481	-2.481	-2.480	-2.478	-2.475	-2.470	-2.466	-2.460	-2.454	-2.446	-2.440	-2.431	-2.422	-2.412	-2.402	-2.391	-2.380	-2.369	-2.356	-2.344	-2.331	-2.318	-2.304	-2.290	-2.278	-2.264	-2.250	-2.236	-2.221	-2.209	-2.195	-2.181	-2.169	-2.156	-2.142	-2.130	-2.119	-2.106	-2.096	-2.085	-2.075	-2.065	-2.055	-2.046	-2.038	-2.030	-2.021	-2.014	-2.006	-2.000	-1.994	-1.989	-1.982	-1.978	-1.971	-1.968	-1.962	-1.958	-1.954	-1.949	-1.945	-1.940	-1.936	-1.931	-1.928	-1.922	-1.918	-1.912	-1.908	-1.901	-1.895	-1.889	-1.881	-1.875	-1.866	-1.858	-1.849	-1.840	-1.829	-1.820	-1.809	-1.796	-1.785	-1.771	-1.759	-1.745	-1.731	-1.716	-1.700	-1.685	-1.670	-1.652	-1.636	-1.619	-1.601	-1.584	-1.566	-1.549	-1.531	-1.514	-1.495	-1.478	-1.460	-1.441	-1.425	-1.408	-1.390	-1.372	-1.356	-1.340	-1.324	-1.308	-1.294	-1.279	-1.264	-1.251	-1.238	-1.225	-1.211	-1.199	-1.188	-1.176	-1.165	-1.155	-1.145	-1.136	-1.126	-1.119	-1.110	-1.102	-1.095	-1.088	-1.080	-1.074	-1.069	-1.062	-1.056	-1.051	-1.046	-1.041	-1.038	-1.032	-1.028	-1.024	-1.020	-1.016	-1.012	-1.010	-1.008	-1.005	-1.001	-0.999	-0.996	-0.995	-0.992	-0.991	-0.991	-0.989	-0.988	-0.988	-0.988	-0.989	-0.989	-0.990	-0.991	-0.994	-0.995	-0.999	-1.001	-1.005	-1.009	-1.015	-1.020	-1.028	-1.034	-1.041	-1.050	-1.060	-1.069	-1.078	-1.089	-1.100	-1.112	-1.124	-1.136	-1.150	-1.165	-1.180	-1.194	-1.209	-1.225	-1.241	-1.256	-1.274	-1.290	-1.308	-1.325	-1.342	-1.359	-1.375	-1.394	-1.410	-1.426	-1.444	-1.460	-1.476	-1.491	-1.508	-1.522	-1.536	-1.550	-1.564	-1.576	-1.589	-1.601	-1.610	-1.621	-1.630	-1.640	-1.648	-1.655	-1.662	-1.668	-1.674	-1.678	-1.681	-1.685	-1.688	-1.689	-1.690	-1.691	-1.690	-1.690	-1.690	-1.688	-1.685	-1.682	-1.681	-1.678	-1.674	-1.669	-1.665	-1.661	-1.656	-1.651	-1.646	-1.641	-1.636	-1.632	-1.626	-1.621	-1.616	-1.611	-1.606	-1.602	-1.598	-1.594	-1.589	-1.585	-1.582	-1.579	-1.575	-1.572	-1.570	-1.568	-1.566	-1.564	-1.562	-1.561	-1.561	-1.560	-1.560	-1.560	-1.560	-1.560	-1.561	-1.561	-1.561	-1.564	-1.565	-1.566	-1.568	-1.569	-1.570	-1.571	-1.574	-1.575	-1.576	-1.579	-1.580	-1.581	-1.582	-1.584	-1.584	-1.585	-1.585	-1.586	-1.586	-1.585	-1.586	-1.584	-1.584	-1.582	-1.581	-1.579	-1.576	-1.574	-1.570	-1.568	-1.564	-1.560	-1.556	-1.551	-1.545	-1.540	-1.534	-1.529	-1.522	-1.515	-1.508	-1.500	-1.492	-1.485	-1.478	-1.469	-1.459	-1.451	-1.441	-1.432	-1.422	-1.414	-1.402	-1.392	-1.382	-1.372	-1.362	-1.351	-1.341	-1.330	-1.321	-1.310	-1.300	-1.290	-1.279	-1.269	-1.259	-1.248	-1.238	-1.228	-1.218	-1.208	-1.198	-1.188	-1.178	-1.168	-1.159	-1.149	-1.140	-1.130	-1.121	-1.111	-1.102	-1.094	-1.086	-1.076	-1.068	-1.060	-1.051	-1.044	-1.035	-1.028	-1.020	-1.012	-1.004	-0.996	-0.989	-0.981	-0.974	-0.966	-0.959	-0.951	-0.944	-0.936	-0.929	-0.921	-0.914	-0.908	-0.900	-0.892	-0.884	-0.878	-0.870	-0.862	-0.855	-0.846	-0.839	-0.830	-0.822	-0.814	-0.805	-0.795	-0.786	-0.778	-0.768	-0.759	-0.749	-0.738	-0.728	-0.716	-0.706	-0.695	-0.684	-0.672	-0.661	-0.649	-0.638	-0.625	-0.611	-0.600	-0.589	-0.575	-0.562	-0.550	-0.539	-0.525	-0.514	-0.501	-0.490	-0.479	-0.466	-0.456	-0.445	-0.436	-0.425	-0.418	-0.409	-0.401	-0.395	-0.388	-0.382	-0.379	-0.375	-0.372	-0.370	-0.371	-0.371	-0.374	-0.378	-0.382	-0.389	-0.395	-0.405	-0.415	-0.426	-0.440	-0.455	-0.470	-0.489	-0.507	-0.528	-0.549	-0.572	-0.598	-0.624	-0.651	-0.679	-0.710	-0.741	-0.774	-0.808	-0.842	-0.878	-0.915	-0.951	-0.990	-1.028	-1.068	-1.108	-1.148	-1.188	-1.228	-1.270	-1.310	-1.351	-1.391	-1.432	-1.471	-1.511	-1.550	-1.589	-1.628	-1.665	-1.701	-1.736	-1.772	-1.806	-1.838	-1.870	-1.900	-1.929	-1.955	-1.981	-2.006	-2.030	-2.050	-2.071	-2.089	-2.108	-2.121	-2.135	-2.148	-2.159	-2.168	-2.175	-2.180	-2.184	-2.188	-2.189	-2.189	-2.188	-2.184	-2.179	-2.174	-2.168	-2.158	-2.149	-2.139	-2.128	-2.114	-2.101	-2.086	-2.071	-2.054	-2.038	-2.021	-2.002	-1.985	-1.965	-1.948	-1.929	-1.909	-1.890	-1.870	-1.851	-1.830	-1.811	-1.792	-1.774	-1.755	-1.738	-1.719	-1.701	-1.685	-1.669	-1.652	-1.638	-1.624	-1.611	-1.599	-1.586	-1.575	-1.565	-1.556	-1.549	-1.541	-1.535	-1.530	-1.525	-1.522	-1.519	-1.518	-1.518	-1.518	-1.519	-1.521	-1.524	-1.528	-1.531	-1.536	-1.542	-1.549	-1.555	-1.564	-1.571	-1.579	-1.588	-1.596	-1.605	-1.614	-1.622	-1.632	-1.641	-1.649	-1.658	-1.665	-1.671	-1.679	-1.686	-1.690	-1.696	-1.700	-1.704	-1.708	-1.710	-1.711	-1.711	-1.711	-1.709	-1.705	-1.701	-1.696	-1.691	-1.682	-1.675	-1.665	-1.655	-1.644	-1.631	-1.618	-1.604	-1.589	-1.572	-1.556	-1.539	-1.520	-1.500	-1.481	-1.461	-1.440	-1.419	-1.399	-1.378	-1.356	-1.334	-1.312	-1.291	-1.270	-1.249	-1.229	-1.208	-1.189	-1.170	-1.151	-1.134	-1.118	-1.100	-1.086	-1.070	-1.058	-1.045	-1.034	-1.022	-1.014	-1.005	-0.999	-0.994	-0.988	-0.985	-0.981	-0.980	-0.980	-0.980	-0.981	-0.984	-0.988	-0.991	-0.996	-1.002	-1.010	-1.016	-1.024	-1.032	-1.041	-1.051	-1.060	-1.070	-1.081	-1.092	-1.102	-1.114	-1.124	-1.134	-1.144	-1.155	-1.165	-1.175	-1.184	-1.194	-1.201	-1.210	-1.218	-1.225	-1.231	-1.238	-1.244	-1.249	-1.252	-1.255	-1.259	-1.261	-1.261	-1.262	-1.262	-1.261	-1.260	-1.259	-1.255	-1.252	-1.249	-1.244	-1.238	-1.231	-1.225	-1.219	-1.211	-1.202	-1.194	-1.185	-1.175	-1.165	-1.154	-1.142	-1.131	-1.120	-1.108	-1.094	-1.081	-1.068	-1.055	-1.041	-1.026	-1.012	-0.998	-0.982	-0.966	-0.951	-0.935	-0.919	-0.902	-0.886	-0.869	-0.851	-0.835	-0.818	-0.800	-0.781	-0.765	-0.746	-0.729	-0.710	-0.692	-0.674	-0.656	-0.639	-0.621	-0.604	-0.585	-0.568	-0.551	-0.534	-0.518	-0.502	-0.486	-0.470	-0.456	-0.442	-0.429	-0.415	-0.402	-0.391	-0.380	-0.370	-0.360	-0.350	-0.342	-0.335	-0.328	-0.322	-0.318	-0.315	-0.311	-0.310	-0.309	-0.308	-0.308	-0.309	-0.311	-0.314	-0.319	-0.324	-0.329	-0.334	-0.341	-0.349	-0.358	-0.366	-0.375	-0.385	-0.396	-0.406	-0.418	-0.429	-0.440	-0.451	-0.464	-0.475	-0.489	-0.500	-0.512	-0.525	-0.538	-0.549	-0.561	-0.572	-0.584	-0.595	-0.606	-0.616	-0.629	-0.639	-0.649	-0.658	-0.668	-0.678	-0.686	-0.694	-0.704	-0.711	-0.720	-0.728	-0.736	-0.745	-0.752	-0.760	-0.768	-0.776	-0.785	-0.792	-0.801	-0.810	-0.819	-0.829	-0.838	-0.849	-0.859	-0.871	-0.882	-0.895	-0.909	-0.922	-0.938	-0.951	-0.968	-0.985	-1.001	-1.020	-1.039	-1.058	-1.079	-1.099	-1.120	-1.142	-1.165	-1.189	-1.212	-1.235	-1.260	-1.285	-1.310	-1.335	-1.361	-1.385	-1.410	-1.435	-1.460	-1.484	-1.509	-1.531	-1.555	-1.578	-1.599	-1.620	-1.640	-1.660	-1.679	-1.696	-1.712	-1.726	-1.740	-1.754	-1.764	-1.774	-1.782	-1.789	-1.794	-1.798	-1.800	-1.800	-1.800	-1.799	-1.794	-1.789	-1.781	-1.774	-1.764	-1.752	-1.740	-1.725	-1.711	-1.694	-1.678	-1.659	-1.639	-1.619	-1.598	-1.576	-1.554	-1.530	-1.508	-1.482	-1.458	-1.432	-1.408	-1.384	-1.359	-1.332	-1.309	-1.285	-1.260	-1.238	-1.214	-1.191	-1.169	-1.148	-1.128	-1.108	-1.088	-1.070	-1.054	-1.038	-1.021	-1.008	-0.995	-0.984	-0.974	-0.965	-0.958	-0.952	-0.946	-0.942	-0.940	-0.940	-0.941	-0.944	-0.946	-0.951	-0.958	-0.966	-0.974	-0.985	-0.996	-1.010	-1.024	-1.039	-1.055	-1.072	-1.091	-1.111	-1.132	-1.154	-1.178	-1.201	-1.225	-1.250	-1.276	-1.304	-1.331	-1.358	-1.386	-1.415	-1.445	-1.474	-1.504	-1.534	-1.564	-1.594	-1.625	-1.655	-1.685	-1.715	-1.744	-1.774	-1.801	-1.831	-1.859	-1.886	-1.912	-1.939	-1.965	-1.989	-2.014	-2.036	-2.059	-2.081	-2.101	-2.121	-2.141	-2.158	-2.175	-2.191	-2.206	-2.219	-2.231	-2.244	-2.255	-2.264	-2.272	-2.280	-2.286	-2.291	-2.296	-2.300	-2.302	-2.304	-2.305	-2.305	-2.302	-2.301	-2.300	-2.296	-2.291	-2.286	-2.281	-2.275	-2.269	-2.262	-2.254	-2.246	-2.238	-2.230	-2.220	-2.210	-2.201	-2.191	-2.181	-2.171	-2.161	-2.151	-2.141	-2.131	-2.121	-2.112	-2.102	-2.092	-2.082	-2.074	-2.065	-2.055	-2.047	-2.039	-2.031	-2.024	-2.016	-2.007	-2.001	-1.994	-1.988	-1.980	-1.975	-1.969	-1.962	-1.958	-1.951	-1.946	-1.941	-1.936	-1.931	-1.926	-1.921	-1.918	-1.912	-1.909	-1.904	-1.899	-1.894	-1.890	-1.885	-1.881	-1.875	-1.871	-1.865	-1.861	-1.856	-1.850	-1.845	-1.840	-1.835	-1.829	-1.822	-1.818	-1.811	-1.805	-1.799	-1.792	-1.786	-1.780	-1.774	-1.768	-1.761	-1.755	-1.749	-1.742	-1.736	-1.730	-1.724	-1.716	-1.711	-1.704	-1.699	-1.694	-1.688	-1.682	-1.676	-1.671	-1.666	-1.661	-1.656	-1.651	-1.646	-1.641	-1.636	-1.630	-1.625	-1.620	-1.615	-1.611	-1.606	-1.600	-1.595	-1.589	-1.584	-1.579	-1.572	-1.566	-1.559	-1.552	-1.546	-1.539	-1.531	-1.522	-1.515	-1.506	-1.498	-1.488	-1.478	-1.469	-1.458	-1.448	-1.435	-1.425	-1.412	-1.400	-1.388	-1.374	-1.361	-1.348	-1.334	-1.320	-1.304	-1.290	-1.275	-1.260	-1.245	-1.230	-1.214	-1.200	-1.184	-1.169	-1.152	-1.139	-1.122	-1.109	-1.092	-1.078	-1.064	-1.050	-1.036	-1.022	-1.009	-0.995	-0.982	-0.970	-0.958	-0.945	-0.935	-0.922	-0.912	-0.902	-0.892	-0.882	-0.874	-0.864	-0.855	-0.848	-0.839	-0.831	-0.825	-0.816	-0.809	-0.802	-0.795	-0.788	-0.781	-0.774	-0.769	-0.761	-0.755	-0.749	-0.742	-0.736	-0.730	-0.722	-0.716	-0.710	-0.702	-0.695	-0.690	-0.682	-0.675	-0.668	-0.660	-0.652	-0.646	-0.639	-0.630	-0.622	-0.615	-0.608	-0.600	-0.592	-0.584	-0.578	-0.570	-0.562	-0.555	-0.548	-0.540	-0.535	-0.528	-0.521	-0.515	-0.510	-0.505	-0.500	-0.495	-0.490	-0.488	-0.485	-0.481	-0.478	-0.476	-0.475	-0.474	-0.472	-0.472	-0.472	-0.474	-0.475	-0.476	-0.479	-0.482	-0.485	-0.489	-0.494	-0.499	-0.502	-0.509	-0.515	-0.521	-0.528	-0.535	-0.544	-0.551	-0.560	-0.568	-0.576	-0.585	-0.595	-0.604	-0.614	-0.624	-0.632	-0.642	-0.654	-0.664	-0.672	-0.682	-0.691	-0.701	-0.709	-0.718	-0.726	-0.735	-0.742	-0.749	-0.755	-0.761	-0.768	-0.772	-0.776	-0.781	-0.784	-0.786	-0.789	-0.790	-0.791	-0.790	-0.790	-0.789	-0.786	-0.784	-0.781	-0.776	-0.771	-0.766	-0.760	-0.754	-0.748	-0.740	-0.732	-0.724	-0.716	-0.708	-0.698	-0.690	-0.679	-0.670	-0.660	-0.650	-0.640	-0.630	-0.620	-0.610	-0.600	-0.591	-0.581	-0.572	-0.562	-0.554	-0.545	-0.538	-0.530	-0.522	-0.515	-0.509	-0.501	-0.494	-0.488	-0.481	-0.476	-0.471	-0.466	-0.461	-0.456	-0.452	-0.448	-0.444	-0.439	-0.435	-0.431	-0.428	-0.422	-0.419	-0.414	-0.409	-0.405	-0.399	-0.394	-0.388	-0.380	-0.375	-0.368	-0.360	-0.351	-0.342	-0.334	-0.324	-0.314	-0.305	-0.294	-0.282	-0.270	-0.258	-0.245	-0.231	-0.215	-0.201	-0.186	-0.170	-0.155	-0.138	-0.121	-0.104	-0.088	-0.070	-0.052	-0.035	-0.019	0.000	0.018	0.034	0.050	0.068	0.085	0.101	0.116	0.131	0.145	0.160	0.174	0.186	0.199	0.210	0.220	0.230	0.238	0.246	0.252	0.260	0.264	0.269	0.271	0.272	0.274	0.274	0.271	0.270	0.266	0.262	0.256	0.250	0.242	0.235	0.225	0.215	0.204	0.190	0.178	0.164	0.150	0.132	0.118	0.100	0.084	0.065	0.046	0.028	0.008	-0.011	-0.031	-0.052	-0.072	-0.094	-0.115	-0.136	-0.159	-0.179	-0.201	-0.224	-0.245	-0.268	-0.289	-0.310	-0.332	-0.352	-0.375	-0.396	-0.416	-0.438	-0.459	-0.479	-0.499	-0.519	-0.539	-0.558	-0.578	-0.596	-0.616	-0.635	-0.652	-0.670	-0.689	-0.706	-0.724	-0.741	-0.758	-0.774	-0.790	-0.806	-0.821	-0.838	-0.852	-0.866	-0.880	-0.894	-0.908	-0.921	-0.934	-0.948	-0.959	-0.970	-0.982	-0.994	-1.004	-1.015	-1.025	-1.035	-1.045	-1.054	-1.062	-1.071	-1.080	-1.088	-1.096	-1.104	-1.111	-1.118	-1.124	-1.131	-1.138	-1.144	-1.150	-1.156	-1.161	-1.168	-1.175	-1.181	-1.186	-1.194	-1.200	-1.206	-1.212	-1.220	-1.226	-1.232	-1.239	-1.246	-1.254	-1.260	-1.268	-1.276	-1.284	-1.292	-1.300	-1.309	-1.318	-1.326	-1.335	-1.344	-1.352	-1.361	-1.370	-1.379	-1.389	-1.399	-1.408	-1.418	-1.426	-1.435	-1.444	-1.452	-1.461	-1.469	-1.476	-1.484	-1.492	-1.499	-1.505	-1.511	-1.519	-1.524	-1.529	-1.534	-1.539	-1.542	-1.546	-1.550	-1.554	-1.556	-1.558	-1.559	-1.560	-1.561	-1.562	-1.562	-1.562	-1.561	-1.561	-1.561	-1.560	-1.559	-1.558	-1.556	-1.555	-1.552	-1.552	-1.550	-1.549	-1.546	-1.545	-1.542	-1.542	-1.541	-1.540	-1.539	-1.538	-1.536	-1.535	-1.534	-1.532	-1.531	-1.530	-1.529	-1.528	-1.526	-1.525	-1.522	-1.521	-1.519	-1.518	-1.515	-1.512	-1.509	-1.505	-1.501	-1.498	-1.492	-1.488	-1.481	-1.476	-1.469	-1.462	-1.455	-1.448	-1.439	-1.430	-1.420	-1.410	-1.399	-1.386	-1.375	-1.361	-1.350	-1.336	-1.321	-1.309	-1.292	-1.279	-1.264	-1.249	-1.232	-1.218	-1.202	-1.186	-1.171	-1.156	-1.142	-1.128	-1.114	-1.100	-1.088	-1.075	-1.064	-1.052	-1.042	-1.032	-1.024	-1.015	-1.009	-1.002	-0.998	-0.992	-0.990	-0.988	-0.986	-0.985	-0.985	-0.986	-0.989	-0.991	-0.996	-1.000	-1.005	-1.012	-1.019	-1.028	-1.035	-1.044	-1.054	-1.062	-1.072	-1.082	-1.092	-1.102	-1.114	-1.125	-1.135	-1.145	-1.154	-1.164	-1.174	-1.181	-1.190	-1.198	-1.204	-1.210	-1.218	-1.222	-1.226	-1.231	-1.234	-1.235	-1.238	-1.238	-1.239	-1.236	-1.235	-1.231	-1.229	-1.224	-1.219	-1.212	-1.206	-1.199	-1.192	-1.184	-1.176	-1.166	-1.158	-1.149	-1.139	-1.128	-1.119	-1.108	-1.098	-1.088	-1.078	-1.066	-1.056	-1.046	-1.038	-1.028	-1.019	-1.010	-1.001	-0.992	-0.985	-0.978	-0.970	-0.965	-0.960	-0.955	-0.951	-0.946	-0.945	-0.941	-0.940	-0.939	-0.939	-0.939	-0.940	-0.941	-0.944	-0.946	-0.950	-0.954	-0.959	-0.965	-0.970	-0.976	-0.984	-0.991	-0.999	-1.008	-1.015	-1.025	-1.034	-1.044	-1.055	-1.065	-1.076	-1.088	-1.098	-1.110	-1.121	-1.134	-1.145	-1.159	-1.170	-1.182	-1.195	-1.208	-1.220	-1.232	-1.246	-1.259	-1.272	-1.285	-1.299	-1.311	-1.324	-1.336	-1.349	-1.361	-1.374	-1.386	-1.398	-1.409	-1.420	-1.432	-1.445	-1.455	-1.465	-1.476	-1.486	-1.496	-1.505	-1.514	-1.524	-1.531	-1.541	-1.549	-1.556	-1.564	-1.570	-1.576	-1.582	-1.588	-1.594	-1.599	-1.604	-1.609	-1.614	-1.618	-1.621	-1.624	-1.628	-1.631	-1.635	-1.636	-1.640	-1.642	-1.646	-1.648	-1.651	-1.654	-1.656	-1.661	-1.664	-1.666	-1.670	-1.674	-1.679	-1.682	-1.688	-1.692	-1.698	-1.702	-1.708	-1.714	-1.721	-1.728	-1.735	-1.742	-1.750	-1.758	-1.766	-1.776	-1.785	-1.794	-1.804	-1.814	-1.824	-1.835	-1.846	-1.856	-1.868	-1.879	-1.890	-1.901	-1.912	-1.924	-1.935	-1.946	-1.956	-1.968	-1.979	-1.990	-2.000	-2.010	-2.020	-2.029	-2.039	-2.047	-2.055	-2.062	-2.070	-2.076	-2.082	-2.089	-2.092	-2.099	-2.102	-2.106	-2.109	-2.111	-2.114	-2.114	-2.114	-2.114	-2.112	-2.110	-2.109	-2.106	-2.104	-2.099	-2.095	-2.089	-2.082	-2.078	-2.070	-2.062	-2.054	-2.045	-2.036	-2.026	-2.016	-2.006	-1.995	-1.985	-1.972	-1.960	-1.949	-1.935	-1.924	-1.909	-1.896	-1.882	-1.868	-1.854	-1.839	-1.825	-1.810	-1.794	-1.780	-1.764	-1.749	-1.732	-1.718	-1.704	-1.689	-1.672	-1.659	-1.645	-1.630	-1.615	-1.601	-1.589	-1.575	-1.564	-1.550	-1.539	-1.526	-1.515	-1.504	-1.492	-1.482	-1.474	-1.464	-1.455	-1.448	-1.439	-1.431	-1.425	-1.419	-1.412	-1.408	-1.402	-1.399	-1.395	-1.390	-1.388	-1.385	-1.384	-1.382	-1.381	-1.380	-1.379	-1.379	-1.379	-1.380	-1.380	-1.380	-1.380	-1.381	-1.382	-1.382	-1.384	-1.385	-1.386	-1.386	-1.386	-1.385	-1.385	-1.384	-1.382	-1.381	-1.379	-1.376	-1.371	-1.368	-1.362	-1.358	-1.350	-1.342	-1.335	-1.326	-1.316	-1.306	-1.295	-1.282	-1.268	-1.254	-1.238	-1.221	-1.204	-1.186	-1.165	-1.145	-1.124	-1.102	-1.080	-1.056	-1.032	-1.008	-0.981	-0.955	-0.929	-0.901	-0.874	-0.845	-0.816	-0.788	-0.758	-0.728	-0.698	-0.668	-0.639	-0.609	-0.580	-0.550	-0.521	-0.491	-0.462	-0.434	-0.408	-0.381	-0.354	-0.328	-0.304	-0.279	-0.256	-0.234	-0.212	-0.192	-0.174	-0.156	-0.139	-0.124	-0.109	-0.095	-0.084	-0.072	-0.064	-0.055	-0.049	-0.042	-0.039	-0.036	-0.035	-0.034	-0.036	-0.039	-0.042	-0.049	-0.055	-0.062	-0.071	-0.082	-0.095	-0.108	-0.120	-0.136	-0.151	-0.169	-0.186	-0.205	-0.224	-0.245	-0.266	-0.288	-0.309	-0.331	-0.355	-0.379	-0.404	-0.428	-0.452	-0.478	-0.502	-0.528	-0.554	-0.579	-0.605	-0.630	-0.655	-0.681	-0.705	-0.730	-0.754	-0.779	-0.802	-0.828	-0.851	-0.874	-0.896	-0.919	-0.941	-0.961	-0.984	-1.004	-1.024	-1.042	-1.061	-1.079	-1.098	-1.115	-1.132	-1.149	-1.165	-1.180	-1.196	-1.211	-1.225	-1.239	-1.252	-1.268	-1.280	-1.292	-1.305	-1.318	-1.329	-1.341	-1.352	-1.364	-1.376	-1.386	-1.398	-1.408	-1.418	-1.429	-1.438	-1.449	-1.458	-1.468	-1.476	-1.486	-1.495	-1.504	-1.512	-1.522	-1.530	-1.539	-1.546	-1.555	-1.562	-1.569	-1.578	-1.584	-1.591	-1.598	-1.604	-1.610	-1.616	-1.621	-1.626	-1.632	-1.636	-1.641	-1.646	-1.650	-1.654	-1.658	-1.660	-1.664	-1.666	-1.669	-1.672	-1.674	-1.676	-1.679	-1.680	-1.682	-1.684	-1.685	-1.686	-1.688	-1.689	-1.690	-1.692	-1.694	-1.695	-1.696	-1.698	-1.699	-1.700	-1.702	-1.704	-1.705	-1.706	-1.709	-1.710	-1.712	-1.715	-1.718	-1.720	-1.722	-1.726	-1.728	-1.731	-1.735	-1.739	-1.744	-1.748	-1.751	-1.756	-1.761	-1.766	-1.772	-1.778	-1.782	-1.789	-1.795	-1.802	-1.809	-1.816	-1.824	-1.831	-1.839	-1.846	-1.855	-1.862	-1.872	-1.881	-1.891	-1.901	-1.911	-1.921	-1.932	-1.944	-1.954	-1.966	-1.978	-1.989	-2.000	-2.013	-2.026	-2.039	-2.051	-2.065	-2.078	-2.091	-2.105	-2.119	-2.132	-2.148	-2.160	-2.175	-2.189	-2.202	-2.216	-2.230	-2.242	-2.256	-2.269	-2.281	-2.294	-2.305	-2.318	-2.329	-2.339	-2.349	-2.358	-2.366	-2.374	-2.381	-2.388	-2.394	-2.399	-2.404	-2.408	-2.410	-2.411	-2.412	-2.412	-2.412	-2.410	-2.409	-2.405	-2.401	-2.396	-2.390	-2.382	-2.375	-2.366	-2.356	-2.346	-2.336	-2.324	-2.311	-2.299	-2.286	-2.271	-2.256	-2.241	-2.226	-2.210	-2.192	-2.178	-2.159	-2.142	-2.126	-2.108	-2.089	-2.071	-2.054	-2.035	-2.016	-1.998	-1.979	-1.960	-1.941	-1.924	-1.905	-1.886	-1.868	-1.849	-1.830	-1.812	-1.792	-1.774	-1.756	-1.738	-1.719	-1.700	-1.681	-1.662	-1.644	-1.625	-1.606	-1.588	-1.569	-1.549	-1.530	-1.511	-1.492	-1.472	-1.454	-1.434	-1.414	-1.394	-1.372	-1.352	-1.332	-1.312	-1.291	-1.270	-1.249	-1.228	-1.206	-1.185	-1.164	-1.142	-1.121	-1.100	-1.079	-1.059	-1.038	-1.018	-0.996	-0.976	-0.956	-0.936	-0.916	-0.898	-0.880	-0.862	-0.845	-0.828	-0.810	-0.795	-0.781	-0.768	-0.754	-0.740	-0.729	-0.719	-0.709	-0.700	-0.692	-0.685	-0.679	-0.675	-0.671	-0.669	-0.669	-0.668	-0.669	-0.671	-0.674	-0.679	-0.685	-0.690	-0.699	-0.708	-0.718	-0.728	-0.740	-0.752	-0.766	-0.780	-0.795	-0.810	-0.826	-0.842	-0.861	-0.879	-0.898	-0.916	-0.936	-0.955	-0.975	-0.995	-1.014	-1.034	-1.051	-1.071	-1.089	-1.106	-1.124	-1.141	-1.158	-1.172	-1.188	-1.201	-1.215	-1.226	-1.239	-1.250	-1.258	-1.266	-1.274	-1.280	-1.285	-1.289	-1.291	-1.292	-1.294	-1.292	-1.292	-1.289	-1.285	-1.280	-1.274	-1.268	-1.260	-1.251	-1.242	-1.234	-1.222	-1.212	-1.201	-1.190	-1.179	-1.168	-1.156	-1.144	-1.131	-1.120	-1.109	-1.098	-1.088	-1.076	-1.066	-1.059	-1.050	-1.042	-1.035	-1.029	-1.024	-1.021	-1.018	-1.015	-1.015	-1.015	-1.018	-1.020	-1.025	-1.029	-1.036	-1.044	-1.054	-1.064	-1.076	-1.090	-1.104	-1.119	-1.135	-1.152	-1.171	-1.191	-1.212	-1.232	-1.256	-1.278	-1.302	-1.326	-1.351	-1.378	-1.402	-1.429	-1.455	-1.481	-1.509	-1.535	-1.562	-1.589	-1.616	-1.642	-1.668	-1.694	-1.720	-1.744	-1.769	-1.792	-1.815	-1.836	-1.858	-1.879	-1.899	-1.919	-1.936	-1.954	-1.970	-1.985	-1.999	-2.013	-2.025	-2.036	-2.047	-2.056	-2.064	-2.071	-2.079	-2.082	-2.088	-2.090	-2.092	-2.092	-2.095	-2.094	-2.092	-2.089	-2.086	-2.082	-2.078	-2.072	-2.065	-2.059	-2.050	-2.041	-2.033	-2.022	-2.013	-2.001	-1.990	-1.978	-1.966	-1.954	-1.941	-1.929	-1.915	-1.901	-1.888	-1.875	-1.860	-1.846	-1.834	-1.820	-1.806	-1.792	-1.780	-1.766	-1.754	-1.741	-1.729	-1.718	-1.706	-1.694	-1.684	-1.674	-1.664	-1.655	-1.646	-1.639	-1.631	-1.624	-1.619	-1.612	-1.608	-1.602	-1.599	-1.596	-1.594	-1.591	-1.591	-1.590	-1.589	-1.590	-1.590	-1.592	-1.595	-1.598	-1.601	-1.605	-1.609	-1.612	-1.618	-1.622	-1.629	-1.635	-1.640	-1.648	-1.655	-1.661	-1.670	-1.676	-1.685	-1.691	-1.700	-1.708	-1.714	-1.721	-1.729	-1.736	-1.741	-1.748	-1.752	-1.759	-1.764	-1.768	-1.771	-1.774	-1.776	-1.778	-1.779	-1.779	-1.778	-1.775	-1.774	-1.770	-1.765	-1.759	-1.751	-1.744	-1.736	-1.725	-1.714	-1.701	-1.688	-1.672	-1.656	-1.640	-1.621	-1.601	-1.580	-1.559	-1.535	-1.510	-1.485	-1.459	-1.431	-1.401	-1.372	-1.341	-1.310	-1.276	-1.244	-1.211	-1.176	-1.140	-1.106	-1.070	-1.034	-0.998	-0.961	-0.926	-0.889	-0.854	-0.818	-0.782	-0.749	-0.715	-0.681	-0.649	-0.618	-0.588	-0.559	-0.530	-0.504	-0.479	-0.454	-0.432	-0.412	-0.392	-0.376	-0.361	-0.348	-0.338	-0.328	-0.321	-0.316	-0.312	-0.312	-0.314	-0.319	-0.324	-0.331	-0.341	-0.354	-0.370	-0.385	-0.405	-0.426	-0.450	-0.475	-0.501	-0.531	-0.561	-0.596	-0.629	-0.665	-0.704	-0.741	-0.782	-0.824	-0.868	-0.911	-0.956	-1.002	-1.049	-1.096	-1.145	-1.194	-1.242	-1.291	-1.341	-1.392	-1.442	-1.492	-1.542	-1.591	-1.641	-1.690	-1.739	-1.788	-1.835	-1.881	-1.928	-1.972	-2.016	-2.060	-2.102	-2.144	-2.182	-2.221	-2.259	-2.294	-2.330	-2.361	-2.394	-2.424	-2.452	-2.479	-2.504	-2.528	-2.549	-2.570	-2.589	-2.605	-2.620	-2.634	-2.645	-2.655	-2.662	-2.669	-2.672	-2.676	-2.678	-2.676	-2.675	-2.671	-2.666	-2.660	-2.651	-2.641	-2.631	-2.619	-2.605	-2.590	-2.575	-2.558	-2.540	-2.521	-2.501	-2.480	-2.459	-2.438	-2.416	-2.392	-2.369	-2.346	-2.321	-2.299	-2.275	-2.250	-2.226	-2.202	-2.179	-2.156	-2.132	-2.110	-2.086	-2.065	-2.042	-2.021	-2.000	-1.980	-1.961	-1.942	-1.924	-1.906	-1.890	-1.874	-1.858	-1.842	-1.829	-1.815	-1.802	-1.790	-1.779	-1.768	-1.758	-1.746	-1.738	-1.729	-1.720	-1.711	-1.705	-1.696	-1.690	-1.682	-1.676	-1.670	-1.664	-1.659	-1.652	-1.648	-1.641	-1.635	-1.630	-1.625	-1.620	-1.615	-1.610	-1.605	-1.600	-1.595	-1.591	-1.586	-1.581	-1.576	-1.571	-1.566	-1.562	-1.560	-1.555	-1.551	-1.549	-1.546	-1.544	-1.541	-1.541	-1.540	-1.541	-1.541	-1.542	-1.545	-1.548	-1.551	-1.555	-1.561	-1.566	-1.574	-1.582	-1.590	-1.601	-1.611	-1.624	-1.638	-1.651	-1.665	-1.681	-1.698	-1.716	-1.735	-1.755	-1.775	-1.796	-1.819	-1.841	-1.865	-1.889	-1.912	-1.939	-1.964	-1.990	-2.016	-2.042	-2.069	-2.095	-2.121	-2.148	-2.174	-2.200	-2.225	-2.250	-2.274	-2.296	-2.320	-2.341	-2.364	-2.382	-2.402	-2.419	-2.435	-2.451	-2.465	-2.478	-2.488	-2.498	-2.505	-2.510	-2.515	-2.518	-2.519	-2.518	-2.515	-2.510	-2.504	-2.495	-2.485	-2.472	-2.459	-2.444	-2.426	-2.408	-2.386	-2.364	-2.339	-2.312	-2.285	-2.256	-2.225	-2.192	-2.160	-2.124	-2.089	-2.051	-2.014	-1.974	-1.935	-1.892	-1.851	-1.810	-1.766	-1.724	-1.679	-1.635	-1.592	-1.548	-1.504	-1.460	-1.418	-1.374	-1.331	-1.290	-1.248	-1.208	-1.169	-1.130	-1.092	-1.056	-1.021	-0.986	-0.955	-0.925	-0.896	-0.869	-0.844	-0.820	-0.799	-0.779	-0.761	-0.746	-0.732	-0.721	-0.711	-0.705	-0.700	-0.696	-0.696	-0.698	-0.702	-0.709	-0.716	-0.726	-0.738	-0.751	-0.769	-0.786	-0.805	-0.825	-0.848	-0.871	-0.898	-0.924	-0.951	-0.980	-1.010	-1.041	-1.072	-1.105	-1.138	-1.170	-1.204	-1.236	-1.270	-1.302	-1.336	-1.369	-1.401	-1.435	-1.465	-1.496	-1.526	-1.555	-1.582	-1.611	-1.638	-1.662	-1.686	-1.709	-1.730	-1.751	-1.770	-1.788	-1.805	-1.820	-1.834	-1.848	-1.859	-1.870	-1.880	-1.888	-1.895	-1.902	-1.909	-1.914	-1.918	-1.921	-1.924	-1.925	-1.926	-1.929	-1.930	-1.930	-1.930	-1.930	-1.930	-1.930	-1.931	-1.931	-1.931	-1.932	-1.934	-1.935	-1.938	-1.940	-1.942	-1.946	-1.950	-1.955	-1.960	-1.965	-1.970	-1.978	-1.984	-1.991	-1.999	-2.007	-2.018	-2.026	-2.036	-2.046	-2.058	-2.068	-2.080	-2.090	-2.101	-2.112	-2.124	-2.136	-2.146	-2.158	-2.170	-2.180	-2.191	-2.201	-2.210	-2.221	-2.230	-2.238	-2.246	-2.254	-2.260	-2.268	-2.274	-2.280	-2.285	-2.289	-2.295	-2.299	-2.301	-2.304	-2.305	-2.308	-2.309	-2.309	-2.310	-2.310	-2.310	-2.309	-2.308	-2.308	-2.306	-2.304	-2.302	-2.300	-2.299	-2.296	-2.292	-2.291	-2.288	-2.285	-2.282	-2.280	-2.278	-2.274	-2.271	-2.269	-2.268	-2.265	-2.264	-2.261	-2.259	-2.259	-2.256	-2.255	-2.254	-2.254	-2.251	-2.251	-2.250	-2.250	-2.249	-2.249	-2.250	-2.249	-2.250	-2.250	-2.250	-2.250	-2.250	-2.251	-2.251	-2.251	-2.251	-2.252	-2.252	-2.252	-2.254	-2.254	-2.254	-2.254	-2.254	-2.254	-2.252	-2.251	-2.251	-2.250	-2.249	-2.248	-2.245	-2.242	-2.240	-2.238	-2.232	-2.230	-2.225	-2.220	-2.215	-2.210	-2.202	-2.196	-2.188	-2.180	-2.172	-2.161	-2.152	-2.142	-2.131	-2.120	-2.108	-2.095	-2.081	-2.066	-2.051	-2.036	-2.020	-2.004	-1.986	-1.969	-1.951	-1.932	-1.914	-1.894	-1.874	-1.854	-1.834	-1.814	-1.792	-1.771	-1.750	-1.729	-1.708	-1.688	-1.668	-1.646	-1.626	-1.605	-1.586	-1.566	-1.548	-1.529	-1.511	-1.494	-1.476	-1.460	-1.445	-1.430	-1.416	-1.404	-1.391	-1.380	-1.369	-1.359	-1.350	-1.342	-1.335	-1.329	-1.321	-1.318	-1.311	-1.308	-1.305	-1.304	-1.300	-1.299	-1.300	-1.299	-1.299	-1.300	-1.301	-1.301	-1.304	-1.305	-1.308	-1.310	-1.310	-1.312	-1.315	-1.318	-1.320	-1.320	-1.322	-1.324	-1.325	-1.325	-1.326	-1.326	-1.328	-1.326	-1.326	-1.325	-1.324	-1.324	-1.320	-1.319	-1.318	-1.315	-1.314	-1.311	-1.310	-1.308	-1.305	-1.304	-1.301	-1.300	-1.299	-1.298	-1.298	-1.298	-1.298	-1.299	-1.301	-1.304	-1.306	-1.310	-1.315	-1.320	-1.326	-1.334	-1.341	-1.350	-1.360	-1.370	-1.382	-1.395	-1.406	-1.421	-1.436	-1.451	-1.468	-1.484	-1.500	-1.518	-1.536	-1.555	-1.572	-1.591	-1.609	-1.629	-1.648	-1.666	-1.684	-1.702	-1.720	-1.738	-1.754	-1.770	-1.785	-1.800	-1.812	-1.825	-1.835	-1.845	-1.855	-1.861	-1.868	-1.872	-1.876	-1.879	-1.880	-1.879	-1.878	-1.874	-1.869	-1.862	-1.856	-1.848	-1.838	-1.825	-1.814	-1.800	-1.785	-1.770	-1.752	-1.736	-1.719	-1.699	-1.680	-1.661	-1.640	-1.620	-1.600	-1.579	-1.559	-1.539	-1.519	-1.498	-1.479	-1.459	-1.441	-1.424	-1.408	-1.391	-1.376	-1.361	-1.350	-1.338	-1.326	-1.318	-1.309	-1.302	-1.298	-1.294	-1.291	-1.290	-1.290	-1.292	-1.294	-1.299	-1.305	-1.312	-1.320	-1.330	-1.340	-1.352	-1.366	-1.380	-1.394	-1.410	-1.428	-1.445	-1.464	-1.482	-1.501	-1.521	-1.541	-1.562	-1.584	-1.604	-1.625	-1.646	-1.668	-1.689	-1.709	-1.730	-1.750	-1.770	-1.790	-1.809	-1.826	-1.845	-1.860	-1.878	-1.894	-1.909	-1.922	-1.938	-1.949	-1.960	-1.971	-1.981	-1.991	-1.999	-2.007	-2.013	-2.019	-2.022	-2.026	-2.027	-2.030	-2.030	-2.030	-2.029	-2.027	-2.024	-2.020	-2.016	-2.010	-2.004	-1.998	-1.989	-1.980	-1.971	-1.961	-1.950	-1.939	-1.926	-1.912	-1.900	-1.886	-1.870	-1.856	-1.840	-1.822	-1.806	-1.789	-1.770	-1.751	-1.734	-1.715	-1.696	-1.676	-1.656	-1.636	-1.616	-1.595	-1.576	-1.555	-1.535	-1.512	-1.492	-1.472	-1.451	-1.432	-1.412	-1.391	-1.372	-1.352	-1.334	-1.316	-1.298	-1.280	-1.262	-1.245	-1.230	-1.214	-1.200	-1.185	-1.171	-1.158	-1.146	-1.134	-1.124	-1.112	-1.102	-1.094	-1.086	-1.079	-1.072	-1.066	-1.061	-1.056	-1.052	-1.049	-1.046	-1.044	-1.042	-1.041	-1.040	-1.040	-1.040	-1.040	-1.041	-1.042	-1.044	-1.045	-1.048	-1.049	-1.050	-1.051	-1.054	-1.055	-1.056	-1.058	-1.059	-1.060	-1.059	-1.059	-1.060	-1.059	-1.058	-1.055	-1.055	-1.052	-1.050	-1.046	-1.042	-1.039	-1.035	-1.030	-1.024	-1.018	-1.012	-1.006	-1.000	-0.994	-0.988	-0.980	-0.972	-0.966	-0.958	-0.951	-0.944	-0.936	-0.930	-0.925	-0.919	-0.912	-0.908	-0.901	-0.899	-0.894	-0.891	-0.890	-0.888	-0.888	-0.886	-0.889	-0.890	-0.894	-0.896	-0.902	-0.908	-0.915	-0.921	-0.931	-0.941	-0.951	-0.964	-0.976	-0.990	-1.006	-1.022	-1.040	-1.059	-1.078	-1.098	-1.118	-1.140	-1.162	-1.186	-1.210	-1.234	-1.260	-1.285	-1.311	-1.338	-1.364	-1.391	-1.419	-1.446	-1.474	-1.501	-1.528	-1.556	-1.582	-1.610	-1.636	-1.662	-1.689	-1.714	-1.739	-1.762	-1.786	-1.809	-1.830	-1.852	-1.872	-1.891	-1.910	-1.928	-1.945	-1.960	-1.974	-1.988	-2.000	-2.010	-2.020	-2.029	-2.036	-2.042	-2.047	-2.051	-2.054	-2.055	-2.056	-2.055	-2.055	-2.052	-2.047	-2.042	-2.038	-2.030	-2.024	-2.015	-2.006	-1.996	-1.985	-1.974	-1.962	-1.950	-1.938	-1.925	-1.912	-1.899	-1.885	-1.871	-1.858	-1.844	-1.831	-1.818	-1.805	-1.792	-1.781	-1.769	-1.759	-1.748	-1.739	-1.730	-1.721	-1.715	-1.709	-1.704	-1.699	-1.696	-1.695	-1.694	-1.695	-1.696	-1.699	-1.704	-1.710	-1.716	-1.725	-1.735	-1.745	-1.758	-1.771	-1.785	-1.801	-1.818	-1.836	-1.856	-1.876	-1.898	-1.920	-1.944	-1.968	-1.992	-2.018	-2.044	-2.070	-2.096	-2.124	-2.151	-2.179	-2.206	-2.234	-2.260	-2.288	-2.314	-2.341	-2.366	-2.391	-2.416	-2.440	-2.462	-2.485	-2.506	-2.525	-2.545	-2.562	-2.578	-2.594	-2.608	-2.620	-2.630	-2.640	-2.648	-2.654	-2.660	-2.664	-2.664	-2.665	-2.664	-2.661	-2.656	-2.652	-2.645	-2.636	-2.628	-2.618	-2.605	-2.594	-2.579	-2.565	-2.549	-2.531	-2.515	-2.496	-2.479	-2.460	-2.440	-2.420	-2.400	-2.380	-2.360	-2.339	-2.319	-2.298	-2.278	-2.256	-2.238	-2.218	-2.198	-2.178	-2.160	-2.142	-2.124	-2.108	-2.090	-2.074	-2.059	-2.045	-2.030	-2.018	-2.005	-1.994	-1.982	-1.971	-1.961	-1.951	-1.944	-1.936	-1.929	-1.922	-1.916	-1.911	-1.906	-1.902	-1.899	-1.896	-1.892	-1.891	-1.889	-1.888	-1.886	-1.884	-1.884	-1.882	-1.882	-1.882	-1.882	-1.881	-1.882	-1.881	-1.881	-1.881	-1.881	-1.881	-1.880	-1.880	-1.879	-1.878	-1.876	-1.875	-1.874	-1.871	-1.870	-1.866	-1.865	-1.861	-1.858	-1.855	-1.851	-1.845	-1.841	-1.836	-1.831	-1.828	-1.821	-1.815	-1.809	-1.802	-1.798	-1.791	-1.784	-1.778	-1.771	-1.765	-1.758	-1.752	-1.745	-1.739	-1.732	-1.725	-1.719	-1.712	-1.708	-1.701	-1.696	-1.690	-1.685	-1.680	-1.676	-1.672	-1.669	-1.668	-1.665	-1.662	-1.660	-1.660	-1.659	-1.661	-1.661	-1.662	-1.665	-1.668	-1.670	-1.674	-1.679	-1.684	-1.689	-1.695	-1.702	-1.711	-1.719	-1.728	-1.738	-1.748	-1.758	-1.769	-1.780	-1.791	-1.805	-1.816	-1.830	-1.842	-1.858	-1.870	-1.885	-1.900	-1.915	-1.928	-1.944	-1.959	-1.974	-1.989	-2.005	-2.020	-2.034	-2.050	-2.065	-2.080	-2.095	-2.110	-2.124	-2.139	-2.152	-2.166	-2.180	-2.194	-2.208	-2.220	-2.231	-2.244	-2.255	-2.266	-2.276	-2.286	-2.296	-2.306	-2.315	-2.322	-2.330	-2.338	-2.345	-2.349	-2.355	-2.360	-2.364	-2.369	-2.371	-2.374	-2.375	-2.378	-2.379	-2.379	-2.379	-2.378	-2.376	-2.374	-2.371	-2.369	-2.366	-2.361	-2.358	-2.352	-2.348	-2.341	-2.335	-2.328	-2.321	-2.314	-2.306	-2.298	-2.290	-2.281	-2.272	-2.264	-2.254	-2.245	-2.235	-2.226	-2.216	-2.208	-2.198	-2.189	-2.179	-2.170	-2.161	-2.151	-2.144	-2.135	-2.126	-2.119	-2.111	-2.105	-2.096	-2.090	-2.084	-2.078	-2.071	-2.066	-2.061	-2.056	-2.052	-2.047	-2.045	-2.040	-2.038	-2.035	-2.031	-2.029	-2.027	-2.025	-2.022	-2.022	-2.020	-2.019	-2.016	-2.015	-2.014	-2.011	-2.010	-2.009	-2.006	-2.004	-2.001	-1.999	-1.995	-1.991	-1.988	-1.982	-1.979	-1.974	-1.968	-1.961	-1.955	-1.948	-1.940	-1.931	-1.922	-1.912	-1.902	-1.891	-1.880	-1.868	-1.855	-1.842	-1.828	-1.814	-1.798	-1.782	-1.766	-1.750	-1.731	-1.714	-1.696	-1.679	-1.660	-1.640	-1.620	-1.600	-1.580	-1.560	-1.540	-1.521	-1.500	-1.479	-1.460	-1.439	-1.419	-1.400	-1.380	-1.360	-1.342	-1.324	-1.306	-1.288	-1.271	-1.255	-1.239	-1.222	-1.209	-1.196	-1.182	-1.170	-1.159	-1.149	-1.139	-1.130	-1.121	-1.114	-1.108	-1.102	-1.096	-1.094	-1.090	-1.089	-1.086	-1.088	-1.088	-1.090	-1.091	-1.095	-1.099	-1.105	-1.110	-1.116	-1.124	-1.132	-1.141	-1.151	-1.160	-1.172	-1.184	-1.196	-1.209	-1.222	-1.238	-1.252	-1.269	-1.284	-1.301	-1.318	-1.335	-1.352	-1.372	-1.390	-1.409	-1.429	-1.449	-1.468	-1.488	-1.508	-1.529	-1.549	-1.571	-1.591	-1.612	-1.634	-1.654	-1.675	-1.696	-1.716	-1.738	-1.758	-1.778	-1.798	-1.818	-1.838	-1.856	-1.874	-1.892	-1.910	-1.928	-1.945	-1.960	-1.976	-1.991	-2.006	-2.020	-2.034	-2.046	-2.059	-2.069	-2.080	-2.089	-2.099	-2.109	-2.116	-2.122	-2.130	-2.136	-2.141	-2.146	-2.151	-2.155	-2.158	-2.161	-2.164	-2.166	-2.168	-2.170	-2.171	-2.172	-2.174	-2.175	-2.178	-2.179	-2.181	-2.184	-2.186	-2.189	-2.194	-2.196	-2.201	-2.206	-2.212	-2.219	-2.226	-2.235	-2.244	-2.255	-2.265	-2.278	-2.290	-2.305	-2.320	-2.338	-2.355	-2.374	-2.394	-2.415	-2.436	-2.460	-2.482	-2.509	-2.534	-2.561	-2.588	-2.616	-2.646	-2.676	-2.705	-2.736	-2.768	-2.800	-2.831	-2.864	-2.895	-2.926	-2.959	-2.990	-3.022	-3.054	-3.085	-3.115	-3.145	-3.174	-3.202	-3.230	-3.258	-3.284	-3.309	-3.332	-3.356	-3.379	-3.400	-3.420	-3.439	-3.459	-3.475	-3.491	-3.506	-3.521	-3.534	-3.545	-3.555	-3.565	-3.574	-3.581	-3.588	-3.592	-3.599	-3.602	-3.606	-3.608	-3.609	-3.609	-3.609	-3.609	-3.608	-3.604	-3.602	-3.599	-3.595	-3.591	-3.588	-3.582	-3.576	-3.570	-3.564	-3.556	-3.550	-3.542	-3.534	-3.526	-3.518	-3.509	-3.500	-3.491	-3.480	-3.470	-3.461	-3.449	-3.438	-3.426	-3.414	-3.404	-3.391	-3.378	-3.364	-3.351	-3.338	-3.324	-3.309	-3.294	-3.279	-3.265	-3.249	-3.234	-3.218	-3.202	-3.186	-3.170	-3.154	-3.138	-3.122	-3.105	-3.090	-3.075	-3.058	-3.044	-3.028	-3.014	-3.000	-2.985	-2.971	-2.959	-2.945	-2.934	-2.922	-2.911	-2.900	-2.890	-2.881	-2.874	-2.866	-2.858	-2.852	-2.846	-2.842	-2.838	-2.834	-2.830	-2.829	-2.826	-2.825	-2.824	-2.825	-2.825	-2.826	-2.828	-2.830	-2.831	-2.834	-2.838	-2.840	-2.845	-2.849	-2.852	-2.856	-2.861	-2.866	-2.870	-2.875	-2.880	-2.884	-2.890	-2.894	-2.899	-2.904	-2.906	-2.911	-2.914	-2.919	-2.922	-2.925	-2.929	-2.931	-2.935	-2.938	-2.940	-2.942	-2.944	-2.945	-2.948	-2.950	-2.951	-2.952	-2.954	-2.955	-2.956	-2.958	-2.959	-2.960	-2.962	-2.962	-2.964	-2.964	-2.966	-2.966	-2.968	-2.966	-2.968	-2.969	-2.968	-2.968	-2.968	-2.968	-2.968	-2.966	-2.966	-2.966	-2.965	-2.962	-2.961	-2.959	-2.956	-2.954	-2.951	-2.948	-2.944	-2.939	-2.934	-2.930	-2.925	-2.919	-2.912	-2.906	-2.899	-2.890	-2.884	-2.875	-2.866	-2.858	-2.849	-2.839	-2.829	-2.820	-2.810	-2.799	-2.789	-2.778	-2.768	-2.755	-2.745	-2.734	-2.722	-2.712	-2.701	-2.690	-2.679	-2.669	-2.659	-2.648	-2.638	-2.629	-2.619	-2.610	-2.601	-2.592	-2.585	-2.576	-2.569	-2.562	-2.556	-2.549	-2.544	-2.538	-2.532	-2.529	-2.524	-2.520	-2.516	-2.512	-2.510	-2.509	-2.506	-2.504	-2.502	-2.501	-2.500	-2.499	-2.499	-2.499	-2.499	-2.499	-2.500	-2.500	-2.501	-2.501	-2.504	-2.505	-2.506	-2.508	-2.508	-2.509	-2.511	-2.512	-2.514	-2.516	-2.519	-2.520	-2.521	-2.522	-2.524	-2.526	-2.528	-2.529	-2.530	-2.530	-2.531	-2.532	-2.534	-2.535	-2.535	-2.535	-2.535	-2.536	-2.535	-2.535	-2.535	-2.535	-2.532	-2.531	-2.531	-2.530	-2.529	-2.526	-2.526	-2.522	-2.521	-2.519	-2.516	-2.512	-2.510	-2.508	-2.504	-2.501	-2.498	-2.494	-2.490	-2.488	-2.484	-2.481	-2.478	-2.475	-2.472	-2.469	-2.466	-2.465	-2.464	-2.461	-2.461	-2.460	-2.460	-2.461	-2.461	-2.462	-2.464	-2.466	-2.470	-2.474	-2.476	-2.481	-2.486	-2.491	-2.496	-2.504	-2.511	-2.519	-2.525	-2.534	-2.542	-2.552	-2.562	-2.574	-2.584	-2.594	-2.605	-2.616	-2.628	-2.639	-2.650	-2.661	-2.674	-2.684	-2.695	-2.706	-2.716	-2.726	-2.738	-2.746	-2.755	-2.764	-2.771	-2.779	-2.785	-2.791	-2.798	-2.801	-2.806	-2.810	-2.812	-2.815	-2.816	-2.818	-2.818	-2.818	-2.816	-2.815	-2.811	-2.809	-2.806	-2.802	-2.799	-2.794	-2.789	-2.784	-2.779	-2.774	-2.768	-2.764	-2.758	-2.752	-2.749	-2.742	-2.739	-2.734	-2.730	-2.726	-2.724	-2.721	-2.719	-2.718	-2.716	-2.716	-2.718	-2.718	-2.720	-2.721	-2.725	-2.729	-2.734	-2.739	-2.745	-2.750	-2.758	-2.764	-2.772	-2.780	-2.789	-2.798	-2.806	-2.816	-2.825	-2.835	-2.845	-2.854	-2.864	-2.872	-2.882	-2.890	-2.899	-2.906	-2.915	-2.921	-2.929	-2.934	-2.939	-2.942	-2.945	-2.948	-2.949	-2.950	-2.949	-2.946	-2.944	-2.941	-2.936	-2.930	-2.922	-2.915	-2.905	-2.895	-2.884	-2.871	-2.856	-2.842	-2.828	-2.810	-2.792	-2.774	-2.756	-2.735	-2.716	-2.695	-2.672	-2.650	-2.628	-2.604	-2.580	-2.556	-2.531	-2.508	-2.482	-2.459	-2.434	-2.408	-2.384	-2.360	-2.335	-2.311	-2.289	-2.265	-2.242	-2.220	-2.198	-2.176	-2.156	-2.136	-2.116	-2.098	-2.080	-2.062	-2.046	-2.031	-2.015	-2.001	-1.988	-1.976	-1.965	-1.954	-1.945	-1.936	-1.929	-1.922	-1.918	-1.912	-1.910	-1.908	-1.906	-1.908	-1.908	-1.910	-1.914	-1.919	-1.924	-1.930	-1.938	-1.946	-1.955	-1.966	-1.978	-1.989	-2.004	-2.018	-2.033	-2.047	-2.065	-2.082	-2.101	-2.120	-2.140	-2.159	-2.179	-2.200	-2.221	-2.242	-2.265	-2.286	-2.309	-2.331	-2.354	-2.376	-2.399	-2.420	-2.442	-2.462	-2.485	-2.505	-2.525	-2.544	-2.562	-2.581	-2.599	-2.614	-2.630	-2.644	-2.658	-2.670	-2.680	-2.691	-2.700	-2.709	-2.714	-2.720	-2.725	-2.728	-2.730	-2.731	-2.730	-2.729	-2.726	-2.721	-2.716	-2.709	-2.702	-2.694	-2.682	-2.672	-2.661	-2.649	-2.635	-2.621	-2.606	-2.591	-2.575	-2.559	-2.541	-2.524	-2.506	-2.488	-2.470	-2.451	-2.432	-2.415	-2.396	-2.379	-2.360	-2.344	-2.328	-2.311	-2.295	-2.280	-2.265	-2.252	-2.239	-2.226	-2.215	-2.204	-2.195	-2.186	-2.179	-2.172	-2.166	-2.162	-2.159	-2.156	-2.155	-2.155	-2.158	-2.159	-2.162	-2.168	-2.172	-2.180	-2.189	-2.196	-2.208	-2.218	-2.230	-2.244	-2.258	-2.271	-2.288	-2.305	-2.321	-2.341	-2.360	-2.380	-2.399	-2.421	-2.442	-2.465	-2.488	-2.510	-2.532	-2.556	-2.581	-2.605	-2.629	-2.652	-2.676	-2.701	-2.725	-2.749	-2.772	-2.795	-2.818	-2.841	-2.864	-2.885	-2.908	-2.928	-2.948	-2.969	-2.988	-3.005	-3.024	-3.040	-3.056	-3.070	-3.085	-3.098	-3.110	-3.121	-3.132	-3.141	-3.149	-3.156	-3.162	-3.168	-3.170	-3.174	-3.175	-3.176	-3.175	-3.175	-3.171	-3.169	-3.162	-3.158	-3.150	-3.142	-3.134	-3.124	-3.114	-3.101	-3.089	-3.076	-3.062	-3.048	-3.034	-3.018	-3.001	-2.984	-2.968	-2.950	-2.931	-2.912	-2.895	-2.875	-2.856	-2.836	-2.816	-2.798	-2.778	-2.759	-2.739	-2.719	-2.700	-2.679	-2.660	-2.640	-2.620	-2.601	-2.582	-2.564	-2.544	-2.525	-2.506	-2.486	-2.468	-2.449	-2.429	-2.411	-2.391	-2.372	-2.354	-2.334	-2.314	-2.294	-2.274	-2.254	-2.232	-2.212	-2.190	-2.169	-2.146	-2.124	-2.100	-2.076	-2.051	-2.027	-2.001	-1.975	-1.948	-1.921	-1.892	-1.865	-1.838	-1.808	-1.779	-1.748	-1.718	-1.686	-1.655	-1.625	-1.594	-1.561	-1.531	-1.500	-1.468	-1.438	-1.406	-1.378	-1.348	-1.318	-1.289	-1.261	-1.235	-1.209	-1.184	-1.160	-1.139	-1.116	-1.096	-1.080	-1.064	-1.048	-1.035	-1.022	-1.014	-1.005	-0.999	-0.995	-0.991	-0.991	-0.992	-0.996	-1.001	-1.009	-1.018	-1.026	-1.039	-1.054	-1.069	-1.086	-1.104	-1.125	-1.146	-1.169	-1.194	-1.220	-1.246	-1.274	-1.300	-1.330	-1.360	-1.390	-1.420	-1.451	-1.482	-1.515	-1.546	-1.578	-1.610	-1.641	-1.672	-1.704	-1.736	-1.766	-1.796	-1.826	-1.855	-1.885	-1.912	-1.941	-1.968	-1.995	-2.022	-2.047	-2.072	-2.098	-2.122	-2.146	-2.170	-2.192	-2.216	-2.238	-2.260	-2.281	-2.304	-2.325	-2.345	-2.368	-2.389	-2.409	-2.431	-2.451	-2.472	-2.494	-2.515	-2.536	-2.560	-2.582	-2.604	-2.626	-2.649	-2.672	-2.696	-2.719	-2.744	-2.766	-2.791	-2.815	-2.839	-2.862	-2.888	-2.911	-2.936	-2.959	-2.982	-3.006	-3.029	-3.051	-3.072	-3.094	-3.115	-3.135	-3.155	-3.174	-3.192	-3.209	-3.225	-3.241	-3.255	-3.269	-3.281	-3.292	-3.302	-3.312	-3.320	-3.328	-3.334	-3.338	-3.342	-3.345	-3.346	-3.348	-3.348	-3.345	-3.344	-3.341	-3.339	-3.334	-3.329	-3.325	-3.319	-3.312	-3.306	-3.301	-3.294	-3.286	-3.281	-3.275	-3.269	-3.262	-3.258	-3.251	-3.248	-3.242	-3.240	-3.236	-3.235	-3.234	-3.234	-3.235	-3.236	-3.240	-3.244	-3.248	-3.254	-3.261	-3.270	-3.280	-3.290	-3.301	-3.314	-3.328	-3.342	-3.358	-3.374	-3.391	-3.410	-3.429	-3.448	-3.468	-3.489	-3.510	-3.531	-3.552	-3.575	-3.596	-3.619	-3.641	-3.662	-3.685	-3.705	-3.728	-3.748	-3.768	-3.788	-3.806	-3.824	-3.840	-3.856	-3.871	-3.885	-3.899	-3.910	-3.920	-3.929	-3.936	-3.942	-3.948	-3.950	-3.952	-3.952	-3.950	-3.948	-3.944	-3.938	-3.930	-3.921	-3.911	-3.899	-3.886	-3.871	-3.856	-3.839	-3.821	-3.802	-3.781	-3.760	-3.738	-3.715	-3.691	-3.666	-3.641	-3.615	-3.589	-3.562	-3.535	-3.508	-3.481	-3.454	-3.428	-3.399	-3.372	-3.348	-3.321	-3.296	-3.271	-3.246	-3.224	-3.201	-3.180	-3.160	-3.140	-3.121	-3.105	-3.089	-3.075	-3.061	-3.050	-3.040	-3.031	-3.024	-3.018	-3.014	-3.010	-3.009	-3.009	-3.010	-3.012	-3.016	-3.021	-3.029	-3.036	-3.045	-3.056	-3.068	-3.080	-3.095	-3.109	-3.124	-3.140	-3.158	-3.175	-3.192	-3.211	-3.231	-3.251	-3.270	-3.290	-3.310	-3.329	-3.349	-3.369	-3.388	-3.406	-3.424	-3.442	-3.459	-3.475	-3.491	-3.505	-3.519	-3.531	-3.542	-3.554	-3.562	-3.569	-3.576	-3.581	-3.585	-3.588	-3.589	-3.588	-3.586	-3.582	-3.578	-3.570	-3.561	-3.552	-3.541	-3.529	-3.514	-3.498	-3.481	-3.464	-3.444	-3.422	-3.401	-3.376	-3.352	-3.326	-3.299	-3.271	-3.241	-3.211	-3.181	-3.149	-3.118	-3.084	-3.050	-3.016	-2.980	-2.945	-2.910	-2.874	-2.838	-2.801	-2.762	-2.726	-2.689	-2.652	-2.615	-2.576	-2.540	-2.504	-2.465	-2.429	-2.391	-2.356	-2.320	-2.284	-2.249	-2.212	-2.179	-2.144	-2.110	-2.076	-2.045	-2.013	-1.980	-1.950	-1.920	-1.890	-1.861	-1.832	-1.805	-1.779	-1.752	-1.728	-1.702	-1.679	-1.656	-1.634	-1.612	-1.591	-1.572	-1.554	-1.535	-1.519	-1.504	-1.488	-1.475	-1.461	-1.450	-1.439	-1.429	-1.419	-1.411	-1.404	-1.398	-1.392	-1.389	-1.388	-1.385	-1.384	-1.384	-1.384	-1.386	-1.389	-1.392	-1.398	-1.402	-1.408	-1.415	-1.422	-1.431	-1.440	-1.450	-1.460	-1.470	-1.482	-1.494	-1.505	-1.518	-1.529	-1.542	-1.554	-1.566	-1.580	-1.591	-1.605	-1.616	-1.629	-1.639	-1.651	-1.661	-1.671	-1.681	-1.691	-1.699	-1.706	-1.714	-1.719	-1.725	-1.730	-1.734	-1.736	-1.739	-1.740	-1.740	-1.740	-1.738	-1.736	-1.732	-1.729	-1.724	-1.719	-1.712	-1.705	-1.699	-1.690	-1.680	-1.671	-1.660	-1.650	-1.639	-1.628	-1.616	-1.604	-1.591	-1.580	-1.568	-1.556	-1.545	-1.532	-1.522	-1.511	-1.501	-1.491	-1.481	-1.472	-1.465	-1.458	-1.450	-1.445	-1.440	-1.436	-1.432	-1.430	-1.429	-1.429	-1.429	-1.431	-1.435	-1.438	-1.444	-1.449	-1.455	-1.464	-1.472	-1.482	-1.494	-1.505	-1.518	-1.531	-1.545	-1.560	-1.575	-1.591	-1.608	-1.624	-1.641	-1.658	-1.675	-1.692	-1.711	-1.728	-1.745	-1.764	-1.781	-1.798	-1.815	-1.831	-1.846	-1.861	-1.875	-1.890	-1.902	-1.914	-1.924	-1.934	-1.942	-1.950	-1.956	-1.961	-1.966	-1.969	-1.970	-1.970	-1.969	-1.965	-1.961	-1.955	-1.948	-1.938	-1.928	-1.915	-1.901	-1.886	-1.870	-1.852	-1.832	-1.812	-1.790	-1.768	-1.744	-1.718	-1.691	-1.665	-1.638	-1.608	-1.579	-1.548	-1.516	-1.486	-1.454	-1.422	-1.390	-1.359	-1.326	-1.295	-1.262	-1.232	-1.202	-1.171	-1.142	-1.114	-1.086	-1.060	-1.034	-1.010	-0.986	-0.965	-0.945	-0.928	-0.910	-0.895	-0.881	-0.869	-0.860	-0.851	-0.845	-0.841	-0.840	-0.839	-0.840	-0.844	-0.850	-0.858	-0.868	-0.879	-0.892	-0.906	-0.924	-0.944	-0.964	-0.986	-1.010	-1.036	-1.064	-1.091	-1.122	-1.152	-1.184	-1.218	-1.251	-1.286	-1.321	-1.358	-1.395	-1.432	-1.470	-1.506	-1.545	-1.581	-1.620	-1.658	-1.694	-1.731	-1.768	-1.804	-1.838	-1.874	-1.906	-1.938	-1.970	-2.000	-2.030	-2.058	-2.084	-2.109	-2.134	-2.156	-2.178	-2.198	-2.216	-2.232	-2.248	-2.261	-2.274	-2.284	-2.292	-2.300	-2.306	-2.311	-2.314	-2.315	-2.315	-2.312	-2.310	-2.305	-2.300	-2.294	-2.285	-2.275	-2.264	-2.251	-2.239	-2.225	-2.210	-2.195	-2.179	-2.161	-2.144	-2.126	-2.108	-2.088	-2.069	-2.050	-2.030	-2.010	-1.990	-1.969	-1.950	-1.930	-1.911	-1.892	-1.874	-1.855	-1.838	-1.821	-1.805	-1.790	-1.775	-1.761	-1.749	-1.736	-1.726	-1.716	-1.708	-1.700	-1.692	-1.689	-1.684	-1.681	-1.679	-1.679	-1.680	-1.681	-1.684	-1.689	-1.694	-1.701	-1.710	-1.719	-1.730	-1.741	-1.752	-1.768	-1.780	-1.796	-1.814	-1.830	-1.849	-1.868	-1.888	-1.908	-1.929	-1.950	-1.972	-1.995	-2.018	-2.041	-2.064	-2.088	-2.112	-2.135	-2.159	-2.182	-2.205	-2.230	-2.252	-2.275	-2.298	-2.319	-2.340	-2.361	-2.381	-2.401	-2.420	-2.436	-2.454	-2.470	-2.485	-2.499	-2.512	-2.524	-2.535	-2.546	-2.554	-2.561	-2.569	-2.572	-2.578	-2.580	-2.581	-2.582	-2.582	-2.580	-2.576	-2.574	-2.568	-2.561	-2.554	-2.546	-2.538	-2.528	-2.516	-2.505	-2.492	-2.478	-2.464	-2.449	-2.432	-2.416	-2.401	-2.384	-2.366	-2.349	-2.331	-2.312	-2.295	-2.276	-2.259	-2.240	-2.222	-2.204	-2.186	-2.169	-2.151	-2.135	-2.119	-2.102	-2.089	-2.074	-2.059	-2.046	-2.034	-2.021	-2.010	-2.000	-1.991	-1.982	-1.974	-1.966	-1.960	-1.955	-1.950	-1.945	-1.942	-1.940	-1.939	-1.938	-1.936	-1.938	-1.938	-1.939	-1.941	-1.944	-1.946	-1.950	-1.952	-1.958	-1.961	-1.966	-1.971	-1.976	-1.982	-1.986	-1.992	-1.996	-2.001	-2.007	-2.011	-2.016	-2.020	-2.025	-2.029	-2.033	-2.036	-2.039	-2.042	-2.045	-2.047	-2.049	-2.050	-2.051	-2.051	-2.052	-2.051	-2.051	-2.050	-2.049	-2.047	-2.045	-2.044	-2.040	-2.036	-2.034	-2.030	-2.025	-2.021	-2.016	-2.011	-2.005	-1.999	-1.994	-1.988	-1.981	-1.974	-1.968	-1.960	-1.951	-1.944	-1.935	-1.925	-1.916	-1.908	-1.896	-1.886	-1.875	-1.864	-1.852	-1.840	-1.828	-1.814	-1.800	-1.788	-1.772	-1.758	-1.742	-1.725	-1.709	-1.692	-1.675	-1.656	-1.639	-1.620	-1.600	-1.581	-1.561	-1.541	-1.520	-1.500	-1.479	-1.459	-1.438	-1.415	-1.394	-1.372	-1.354	-1.334	-1.314	-1.292	-1.274	-1.255	-1.238	-1.220	-1.204	-1.188	-1.174	-1.160	-1.148	-1.138	-1.128	-1.119	-1.112	-1.106	-1.102	-1.099	-1.098	-1.099	-1.100	-1.104	-1.110	-1.116	-1.126	-1.136	-1.148	-1.162	-1.179	-1.195	-1.214	-1.235	-1.256	-1.281	-1.305	-1.331	-1.360	-1.388	-1.418	-1.449	-1.481	-1.514	-1.548	-1.582	-1.618	-1.654	-1.689	-1.726	-1.762	-1.800	-1.836	-1.872	-1.910	-1.946	-1.982	-2.019	-2.054	-2.088	-2.121	-2.155	-2.188	-2.219	-2.249	-2.279	-2.308	-2.335	-2.360	-2.386	-2.410	-2.432	-2.454	-2.474	-2.492	-2.510	-2.525	-2.540	-2.554	-2.566	-2.576	-2.586	-2.595	-2.602	-2.608	-2.612	-2.616	-2.618	-2.619	-2.620	-2.618	-2.616	-2.612	-2.608	-2.602	-2.596	-2.590	-2.581	-2.572	-2.561	-2.551	-2.539	-2.526	-2.512	-2.499	-2.482	-2.468	-2.450	-2.432	-2.415	-2.396	-2.376	-2.356	-2.335	-2.314	-2.290	-2.266	-2.244	-2.219	-2.194	-2.168	-2.141	-2.115	-2.086	-2.059	-2.029	-1.999	-1.970	-1.939	-1.908	-1.878	-1.845	-1.812	-1.781	-1.748	-1.715	-1.682	-1.649	-1.615	-1.582	-1.549	-1.516	-1.482	-1.450	-1.418	-1.385	-1.352	-1.321	-1.289	-1.260	-1.229	-1.199	-1.170	-1.141	-1.115	-1.089	-1.062	-1.039	-1.014	-0.991	-0.969	-0.949	-0.930	-0.910	-0.892	-0.876	-0.861	-0.848	-0.836	-0.824	-0.814	-0.805	-0.798	-0.791	-0.786	-0.781	-0.779	-0.778	-0.778	-0.778	-0.779	-0.781	-0.785	-0.789	-0.795	-0.800	-0.806	-0.815	-0.822	-0.831	-0.840	-0.849	-0.859	-0.869	-0.880	-0.889	-0.900	-0.910	-0.921	-0.931	-0.941	-0.951	-0.960	-0.969	-0.978	-0.986	-0.992	-1.001	-1.006	-1.012	-1.018	-1.022	-1.026	-1.030	-1.031	-1.032	-1.034	-1.034	-1.031	-1.031	-1.029	-1.024	-1.020	-1.015	-1.010	-1.004	-0.998	-0.990	-0.984	-0.974	-0.965	-0.956	-0.946	-0.936	-0.926	-0.915	-0.905	-0.895	-0.884	-0.872	-0.861	-0.850	-0.839	-0.828	-0.818	-0.806	-0.795	-0.786	-0.775	-0.765	-0.756	-0.746	-0.736	-0.728	-0.719	-0.711	-0.702	-0.695	-0.686	-0.678	-0.670	-0.664	-0.656	-0.649	-0.641	-0.634	-0.626	-0.618	-0.610	-0.602	-0.594	-0.585	-0.576	-0.566	-0.556	-0.546	-0.536	-0.525	-0.512	-0.501	-0.488	-0.475	-0.460	-0.446	-0.431	-0.415	-0.399	-0.384	-0.366	-0.349	-0.331	-0.312	-0.294	-0.274	-0.255	-0.236	-0.216	-0.198	-0.178	-0.158	-0.139	-0.120	-0.101	-0.082	-0.065	-0.048	-0.030	-0.015	0.001	0.014	0.028	0.040	0.051	0.062	0.071	0.078	0.085	0.090	0.094	0.098	0.098	0.099	0.096	0.092	0.089	0.082	0.075	0.066	0.056	0.044	0.031	0.018	0.002	-0.015	-0.031	-0.051	-0.071	-0.091	-0.112	-0.135	-0.159	-0.184	-0.209	-0.232	-0.259	-0.285	-0.311	-0.336	-0.364	-0.390	-0.416	-0.442	-0.469	-0.495	-0.520	-0.544	-0.570	-0.594	-0.616	-0.640	-0.661	-0.682	-0.704	-0.722	-0.742	-0.761	-0.778	-0.795	-0.811	-0.825	-0.839	-0.851	-0.862	-0.874	-0.884	-0.891	-0.900	-0.906	-0.912	-0.918	-0.921	-0.925	-0.928	-0.929	-0.930	-0.930	-0.930	-0.929	-0.928	-0.925	-0.924	-0.920	-0.916	-0.912	-0.909	-0.905	-0.899	-0.895	-0.889	-0.882	-0.879	-0.872	-0.868	-0.861	-0.856	-0.851	-0.846	-0.841	-0.838	-0.834	-0.830	-0.826	-0.824	-0.821	-0.820	-0.819	-0.818	-0.818	-0.819	-0.820	-0.821	-0.824	-0.828	-0.831	-0.835	-0.840	-0.845	-0.852	-0.859	-0.868	-0.876	-0.886	-0.896	-0.908	-0.918	-0.930	-0.944	-0.958	-0.971	-0.985	-1.001	-1.015	-1.031	-1.049	-1.064	-1.081	-1.099	-1.116	-1.134	-1.152	-1.170	-1.188	-1.206	-1.224	-1.241	-1.260	-1.278	-1.295	-1.312	-1.329	-1.345	-1.361	-1.378	-1.392	-1.408	-1.422	-1.438	-1.450	-1.462	-1.475	-1.488	-1.499	-1.509	-1.519	-1.530	-1.539	-1.546	-1.554	-1.562	-1.568	-1.574	-1.579	-1.585	-1.588	-1.592	-1.594	-1.598	-1.600	-1.601	-1.602	-1.604	-1.605	-1.604	-1.604	-1.605	-1.604	-1.602	-1.602	-1.601	-1.600	-1.599	-1.596	-1.596	-1.594	-1.591	-1.591	-1.589	-1.588	-1.586	-1.585	-1.585	-1.585	-1.584	-1.584	-1.582	-1.584	-1.582	-1.584	-1.585	-1.586	-1.589	-1.591	-1.594	-1.596	-1.601	-1.604	-1.609	-1.614	-1.618	-1.624	-1.629	-1.635	-1.640	-1.648	-1.654	-1.661	-1.669	-1.675	-1.682	-1.691	-1.699	-1.708	-1.716	-1.724	-1.731	-1.740	-1.749	-1.756	-1.764	-1.771	-1.780	-1.788	-1.795	-1.801	-1.809	-1.815	-1.821	-1.826	-1.831	-1.836	-1.840	-1.844	-1.848	-1.851	-1.852	-1.855	-1.855	-1.855	-1.856	-1.855	-1.852	-1.851	-1.850	-1.846	-1.842	-1.838	-1.832	-1.828	-1.820	-1.812	-1.805	-1.796	-1.788	-1.778	-1.768	-1.758	-1.746	-1.734	-1.722	-1.709	-1.695	-1.680	-1.666	-1.651	-1.636	-1.619	-1.602	-1.585	-1.568	-1.550	-1.530	-1.511	-1.492	-1.472	-1.451	-1.430	-1.409	-1.386	-1.364	-1.341	-1.318	-1.294	-1.270	-1.245	-1.220	-1.196	-1.170	-1.145	-1.118	-1.091	-1.065	-1.039	-1.011	-0.984	-0.956	-0.929	-0.904	-0.876	-0.849	-0.820	-0.792	-0.766	-0.739	-0.711	-0.685	-0.658	-0.632	-0.606	-0.581	-0.556	-0.531	-0.507	-0.484	-0.460	-0.439	-0.418	-0.396	-0.376	-0.356	-0.339	-0.320	-0.302	-0.288	-0.271	-0.256	-0.244	-0.231	-0.219	-0.209	-0.198	-0.189	-0.181	-0.175	-0.168	-0.162	-0.158	-0.155	-0.151	-0.150	-0.149	-0.148	-0.149	-0.150	-0.152	-0.154	-0.158	-0.161	-0.166	-0.172	-0.178	-0.184	-0.191	-0.199	-0.206	-0.216	-0.224	-0.234	-0.242	-0.252	-0.262	-0.274	-0.285	-0.296	-0.308	-0.320	-0.332	-0.345	-0.358	-0.370	-0.385	-0.399	-0.412	-0.428	-0.444	-0.459	-0.474	-0.490	-0.506	-0.524	-0.541	-0.559	-0.576	-0.595	-0.612	-0.632	-0.652	-0.672	-0.691	-0.712	-0.734	-0.755	-0.776	-0.799	-0.821	-0.845	-0.868	-0.891	-0.915	-0.939	-0.964	-0.990	-1.014	-1.039	-1.064	-1.090	-1.115	-1.140	-1.166	-1.191	-1.218	-1.242	-1.268	-1.294	-1.319	-1.342	-1.368	-1.392	-1.416	-1.441	-1.464	-1.488	-1.511	-1.534	-1.558	-1.579	-1.600	-1.621	-1.642	-1.662	-1.682	-1.701	-1.721	-1.739	-1.758	-1.774	-1.791	-1.808	-1.824	-1.839	-1.854	-1.869	-1.882	-1.896	-1.910	-1.924	-1.936	-1.949	-1.960	-1.971	-1.981	-1.992	-2.002	-2.013	-2.021	-2.031	-2.040	-2.049	-2.056	-2.064	-2.071	-2.079	-2.086	-2.091	-2.098	-2.104	-2.110	-2.115	-2.121	-2.126	-2.131	-2.136	-2.140	-2.145	-2.149	-2.151	-2.155	-2.159	-2.161	-2.165	-2.168	-2.170	-2.172	-2.174	-2.176	-2.178	-2.179	-2.180	-2.182	-2.182	-2.184	-2.184	-2.185	-2.185	-2.185	-2.185	-2.185	-2.185	-2.184	-2.182	-2.182	-2.181	-2.180	-2.179	-2.178	-2.176	-2.174	-2.172	-2.169	-2.168	-2.165	-2.162	-2.159	-2.155	-2.151	-2.148	-2.144	-2.139	-2.134	-2.129	-2.122	-2.118	-2.111	-2.104	-2.098	-2.090	-2.081	-2.074	-2.065	-2.055	-2.044	-2.035	-2.022	-2.011	-1.998	-1.986	-1.971	-1.958	-1.942	-1.926	-1.910	-1.892	-1.875	-1.855	-1.836	-1.815	-1.792	-1.771	-1.749	-1.725	-1.700	-1.675	-1.649	-1.621	-1.594	-1.565	-1.536	-1.505	-1.475	-1.444	-1.411	-1.379	-1.344	-1.311	-1.275	-1.240	-1.204	-1.168	-1.131	-1.094	-1.056	-1.018	-0.979	-0.941	-0.902	-0.862	-0.825	-0.784	-0.746	-0.708	-0.668	-0.629	-0.591	-0.551	-0.515	-0.476	-0.440	-0.402	-0.366	-0.330	-0.295	-0.261	-0.228	-0.192	-0.161	-0.129	-0.099	-0.068	-0.039	-0.010	0.018	0.044	0.069	0.094	0.118	0.140	0.162	0.182	0.202	0.221	0.238	0.255	0.270	0.284	0.298	0.309	0.320	0.330	0.339	0.346	0.352	0.358	0.361	0.365	0.366	0.368	0.368	0.366	0.364	0.360	0.356	0.351	0.344	0.336	0.328	0.319	0.308	0.295	0.281	0.268	0.252	0.236	0.221	0.201	0.184	0.164	0.144	0.122	0.099	0.076	0.051	0.026	0.001	-0.025	-0.052	-0.080	-0.109	-0.139	-0.168	-0.198	-0.229	-0.260	-0.292	-0.324	-0.356	-0.388	-0.421	-0.454	-0.486	-0.520	-0.551	-0.584	-0.616	-0.649	-0.680	-0.711	-0.742	-0.772	-0.801	-0.829	-0.858	-0.885	-0.911	-0.935	-0.959	-0.981	-1.004	-1.022	-1.041	-1.059	-1.075	-1.090	-1.101	-1.114	-1.124	-1.131	-1.138	-1.142	-1.145	-1.146	-1.146	-1.144	-1.140	-1.134	-1.126	-1.119	-1.108	-1.096	-1.082	-1.068	-1.050	-1.034	-1.014	-0.995	-0.974	-0.951	-0.928	-0.904	-0.878	-0.852	-0.825	-0.799	-0.771	-0.744	-0.715	-0.686	-0.658	-0.629	-0.601	-0.572	-0.544	-0.516	-0.488	-0.460	-0.434	-0.408	-0.381	-0.356	-0.332	-0.309	-0.286	-0.264	-0.244	-0.222	-0.204	-0.185	-0.168	-0.151	-0.135	-0.120	-0.106	-0.094	-0.082	-0.071	-0.060	-0.051	-0.042	-0.035	-0.028	-0.021	-0.015	-0.010	-0.005	-0.002	0.001	0.004	0.006	0.008	0.010	0.010	0.011	0.012	0.012	0.011	0.011	0.010	0.010	0.009	0.006	0.004	0.002	0.000	-0.002	-0.005	-0.008	-0.011	-0.014	-0.018	-0.021	-0.026	-0.030	-0.035	-0.040	-0.045	-0.050	-0.056	-0.062	-0.070	-0.076	-0.085	-0.092	-0.100	-0.109	-0.118	-0.128	-0.138	-0.148	-0.158	-0.168	-0.180	-0.191	-0.202	-0.215	-0.228	-0.241	-0.254	-0.268	-0.281	-0.296	-0.309	-0.324	-0.338	-0.352	-0.366	-0.381	-0.396	-0.410	-0.424	-0.438	-0.451	-0.465	-0.479	-0.491	-0.504	-0.516	-0.529	-0.540	-0.552	-0.562	-0.574	-0.584	-0.594	-0.605	-0.614	-0.622	-0.632	-0.641	-0.649	-0.658	-0.666	-0.674	-0.681	-0.690	-0.698	-0.706	-0.714	-0.722	-0.730	-0.740	-0.749	-0.758	-0.769	-0.779	-0.789	-0.801	-0.814	-0.826	-0.840	-0.854	-0.869	-0.885	-0.901	-0.918	-0.936	-0.956	-0.975	-0.995	-1.016	-1.039	-1.061	-1.084	-1.108	-1.132	-1.159	-1.184	-1.210	-1.236	-1.262	-1.290	-1.316	-1.342	-1.371	-1.398	-1.424	-1.450	-1.476	-1.501	-1.526	-1.550	-1.574	-1.595	-1.616	-1.636	-1.655	-1.674	-1.691	-1.706	-1.719	-1.731	-1.742	-1.751	-1.759	-1.764	-1.768	-1.770	-1.771	-1.769	-1.765	-1.760	-1.754	-1.746	-1.735	-1.725	-1.711	-1.696	-1.680	-1.661	-1.642	-1.622	-1.601	-1.578	-1.554	-1.528	-1.502	-1.475	-1.449	-1.420	-1.391	-1.362	-1.332	-1.302	-1.272	-1.242	-1.214	-1.184	-1.154	-1.125	-1.096	-1.068	-1.040	-1.012	-0.986	-0.960	-0.935	-0.910	-0.886	-0.862	-0.841	-0.819	-0.798	-0.779	-0.759	-0.740	-0.724	-0.706	-0.690	-0.676	-0.660	-0.648	-0.634	-0.622	-0.610	-0.600	-0.589	-0.580	-0.570	-0.561	-0.552	-0.545	-0.538	-0.530	-0.522	-0.516	-0.509	-0.504	-0.496	-0.490	-0.485	-0.479	-0.472	-0.466	-0.460	-0.455	-0.450	-0.444	-0.439	-0.434	-0.429	-0.424	-0.419	-0.415	-0.410	-0.406	-0.402	-0.400	-0.398	-0.394	-0.391	-0.390	-0.388	-0.388	-0.388	-0.388	-0.388	-0.389	-0.391	-0.392	-0.396	-0.400	-0.405	-0.409	-0.416	-0.422	-0.429	-0.438	-0.446	-0.455	-0.466	-0.476	-0.488	-0.499	-0.511	-0.524	-0.538	-0.551	-0.565	-0.579	-0.594	-0.608	-0.622	-0.636	-0.652	-0.666	-0.681	-0.695	-0.710	-0.724	-0.736	-0.750	-0.762	-0.774	-0.786	-0.796	-0.806	-0.816	-0.824	-0.832	-0.838	-0.844	-0.850	-0.854	-0.856	-0.856	-0.859	-0.858	-0.856	-0.854	-0.849	-0.845	-0.839	-0.831	-0.825	-0.816	-0.806	-0.795	-0.784	-0.772	-0.759	-0.744	-0.730	-0.715	-0.700	-0.684	-0.668	-0.650	-0.634	-0.618	-0.600	-0.582	-0.565	-0.548	-0.531	-0.515	-0.500	-0.484	-0.469	-0.454	-0.440	-0.426	-0.414	-0.402	-0.392	-0.382	-0.372	-0.365	-0.358	-0.351	-0.346	-0.344	-0.341	-0.340	-0.339	-0.340	-0.342	-0.345	-0.350	-0.355	-0.361	-0.370	-0.378	-0.388	-0.398	-0.409	-0.422	-0.436	-0.450	-0.465	-0.480	-0.498	-0.515	-0.532	-0.551	-0.570	-0.590	-0.610	-0.630	-0.651	-0.672	-0.694	-0.715	-0.738	-0.759	-0.780	-0.804	-0.825	-0.848	-0.869	-0.891	-0.911	-0.932	-0.954	-0.975	-0.995	-1.015	-1.034	-1.054	-1.072	-1.091	-1.109	-1.128	-1.145	-1.161	-1.178	-1.194	-1.209	-1.224	-1.238	-1.251	-1.265	-1.278	-1.289	-1.301	-1.311	-1.322	-1.331	-1.340	-1.348	-1.356	-1.362	-1.369	-1.376	-1.380	-1.385	-1.390	-1.394	-1.396	-1.399	-1.401	-1.402	-1.402	-1.402	-1.402	-1.401	-1.400	-1.399	-1.395	-1.391	-1.389	-1.385	-1.380	-1.375	-1.370	-1.364	-1.358	-1.350	-1.344	-1.336	-1.329	-1.320	-1.311	-1.302	-1.294	-1.285	-1.275	-1.265	-1.255	-1.245	-1.234	-1.224	-1.212	-1.201	-1.190	-1.179	-1.168	-1.156	-1.144	-1.132	-1.120	-1.108	-1.095	-1.081	-1.069	-1.055	-1.042	-1.029	-1.015	-1.001	-0.986	-0.972	-0.958	-0.942	-0.928	-0.912	-0.896	-0.881	-0.866	-0.850	-0.832	-0.816	-0.800	-0.784	-0.766	-0.749	-0.732	-0.715	-0.698	-0.680	-0.661	-0.644	-0.626	-0.609	-0.591	-0.572	-0.556	-0.538	-0.520	-0.502	-0.485	-0.468	-0.451	-0.434	-0.418	-0.400	-0.385	-0.369	-0.352	-0.339	-0.324	-0.309	-0.295	-0.281	-0.268	-0.255	-0.242	-0.231	-0.220	-0.209	-0.198	-0.186	-0.176	-0.168	-0.158	-0.149	-0.141	-0.132	-0.125	-0.118	-0.110	-0.104	-0.098	-0.091	-0.084	-0.078	-0.071	-0.066	-0.060	-0.054	-0.049	-0.044	-0.038	-0.032	-0.028	-0.021	-0.016	-0.011	-0.006	0.000	0.005	0.010	0.016	0.021	0.026	0.031	0.036	0.042	0.048	0.051	0.058	0.062	0.066	0.070	0.075	0.079	0.082	0.086	0.090	0.091	0.094	0.096	0.098	0.098	0.098	0.098	0.096	0.095	0.094	0.091	0.089	0.085	0.080	0.075	0.069	0.062	0.055	0.049	0.040	0.030	0.021	0.011	0.000	-0.011	-0.024	-0.036	-0.049	-0.062	-0.078	-0.091	-0.106	-0.121	-0.138	-0.152	-0.169	-0.185	-0.202	-0.219	-0.235	-0.252	-0.269	-0.285	-0.302	-0.320	-0.336	-0.351	-0.368	-0.384	-0.399	-0.415	-0.429	-0.445	-0.459	-0.472	-0.486	-0.500	-0.511	-0.524	-0.536	-0.548	-0.558	-0.568	-0.578	-0.586	-0.595	-0.604	-0.611	-0.619	-0.626	-0.631	-0.638	-0.642	-0.649	100.000	5.000	2.000	1.000	2.000	0.000	0.000	0.000	0.000	0.000	0.000	0.000	0.000	0.000	0.000	0.000	0.000	0.000	-1.522	-1.514	-1.505	-1.498	-1.490	-1.485	-1.480	-1.476	-1.471	-1.469	-1.466	-1.466	-1.466	-1.466	-1.468	-1.471	-1.472	-1.478	-1.481	-1.488	-1.494	-1.501	-1.509	-1.519	-1.528	-1.538	-1.549	-1.561	-1.574	-1.588	-1.600	-1.616	-1.630	-1.646	-1.662	-1.680	-1.696	-1.715	-1.732	-1.752	-1.772	-1.791	-1.811	-1.832	-1.852	-1.875	-1.896	-1.919	-1.940	-1.962	-1.985	-2.009	-2.033	-2.054	-2.078	-2.101	-2.125	-2.148	-2.171	-2.195	-2.218	-2.241	-2.264	-2.288	-2.310	-2.332	-2.355	-2.376	-2.398	-2.419	-2.440	-2.460	-2.479	-2.499	-2.518	-2.535	-2.552	-2.569	-2.585	-2.600	-2.615	-2.629	-2.641	-2.655	-2.666	-2.676	-2.685	-2.695	-2.701	-2.709	-2.715	-2.719	-2.724	-2.726	-2.729	-2.729	-2.729	-2.728	-2.726	-2.724	-2.719	-2.715	-2.709	-2.702	-2.696	-2.689	-2.680	-2.671	-2.661	-2.650	-2.639	-2.628	-2.616	-2.602	-2.589	-2.578	-2.564	-2.551	-2.536	-2.524	-2.509	-2.495	-2.481	-2.468	-2.452	-2.439	-2.425	-2.412	-2.399	-2.386	-2.374	-2.361	-2.349	-2.338	-2.326	-2.316	-2.305	-2.296	-2.286	-2.276	-2.268	-2.259	-2.251	-2.242	-2.236	-2.229	-2.221	-2.215	-2.209	-2.202	-2.198	-2.191	-2.185	-2.180	-2.174	-2.169	-2.162	-2.158	-2.152	-2.146	-2.140	-2.134	-2.128	-2.121	-2.115	-2.108	-2.100	-2.092	-2.085	-2.076	-2.068	-2.059	-2.049	-2.039	-2.029	-2.018	-2.006	-1.995	-1.984	-1.971	-1.960	-1.945	-1.932	-1.920	-1.905	-1.891	-1.876	-1.862	-1.848	-1.832	-1.818	-1.802	-1.788	-1.772	-1.758	-1.742	-1.728	-1.714	-1.699	-1.685	-1.671	-1.658	-1.645	-1.631	-1.619	-1.606	-1.594	-1.584	-1.572	-1.561	-1.552	-1.542	-1.535	-1.525	-1.519	-1.511	-1.505	-1.499	-1.494	-1.489	-1.485	-1.482	-1.480	-1.479	-1.478	-1.476	-1.476	-1.476	-1.478	-1.480	-1.482	-1.485	-1.488	-1.492	-1.496	-1.501	-1.506	-1.512	-1.519	-1.526	-1.534	-1.541	-1.549	-1.556	-1.564	-1.574	-1.584	-1.594	-1.604	-1.614	-1.624	-1.634	-1.646	-1.656	-1.669	-1.680	-1.692	-1.704	-1.716	-1.729	-1.741	-1.754	-1.768	-1.780	-1.794	-1.808	-1.821	-1.835	-1.850	-1.864	-1.878	-1.891	-1.906	-1.920	-1.935	-1.950	-1.964	-1.978	-1.992	-2.009	-2.022	-2.038	-2.051	-2.066	-2.081	-2.096	-2.111	-2.125	-2.139	-2.154	-2.168	-2.181	-2.195	-2.208	-2.220	-2.232	-2.245	-2.258	-2.269	-2.279	-2.291	-2.300	-2.310	-2.319	-2.328	-2.335	-2.342	-2.350	-2.355	-2.361	-2.365	-2.370	-2.372	-2.375	-2.378	-2.379	-2.378	-2.378	-2.376	-2.374	-2.370	-2.368	-2.362	-2.358	-2.352	-2.346	-2.339	-2.331	-2.324	-2.315	-2.306	-2.296	-2.286	-2.278	-2.266	-2.255	-2.245	-2.234	-2.222	-2.210	-2.200	-2.189	-2.178	-2.166	-2.155	-2.145	-2.134	-2.124	-2.114	-2.104	-2.096	-2.088	-2.080	-2.074	-2.066	-2.060	-2.055	-2.050	-2.045	-2.042	-2.039	-2.036	-2.034	-2.033	-2.031	-2.031	-2.031	-2.031	-2.033	-2.034	-2.035	-2.038	-2.040	-2.042	-2.044	-2.049	-2.051	-2.055	-2.058	-2.060	-2.064	-2.066	-2.070	-2.071	-2.075	-2.078	-2.079	-2.081	-2.082	-2.084	-2.085	-2.084	-2.085	-2.084	-2.084	-2.081	-2.081	-2.079	-2.075	-2.072	-2.070	-2.065	-2.061	-2.056	-2.051	-2.046	-2.041	-2.036	-2.029	-2.022	-2.016	-2.010	-2.002	-1.995	-1.989	-1.982	-1.975	-1.968	-1.960	-1.954	-1.946	-1.939	-1.932	-1.925	-1.919	-1.912	-1.905	-1.899	-1.892	-1.888	-1.881	-1.875	-1.869	-1.864	-1.858	-1.852	-1.848	-1.842	-1.836	-1.831	-1.826	-1.820	-1.815	-1.810	-1.806	-1.800	-1.795	-1.790	-1.785	-1.779	-1.774	-1.768	-1.761	-1.755	-1.750	-1.744	-1.739	-1.731	-1.725	-1.718	-1.711	-1.704	-1.699	-1.690	-1.684	-1.676	-1.669	-1.661	-1.654	-1.646	-1.639	-1.631	-1.624	-1.618	-1.609	-1.601	-1.595	-1.588	-1.581	-1.575	-1.569	-1.562	-1.556	-1.551	-1.546	-1.542	-1.538	-1.534	-1.530	-1.526	-1.525	-1.524	-1.522	-1.521	-1.521	-1.522	-1.522	-1.526	-1.528	-1.531	-1.534	-1.540	-1.544	-1.550	-1.556	-1.564	-1.571	-1.580	-1.590	-1.599	-1.610	-1.620	-1.631	-1.644	-1.658	-1.671	-1.685	-1.699	-1.714	-1.729	-1.745	-1.761	-1.778	-1.795	-1.812	-1.830	-1.849	-1.865	-1.885	-1.902	-1.921	-1.940	-1.960	-1.979	-1.999	-2.018	-2.036	-2.056	-2.075	-2.095	-2.114	-2.132	-2.151	-2.169	-2.188	-2.205	-2.224	-2.241	-2.259	-2.274	-2.291	-2.308	-2.324	-2.338	-2.354	-2.369	-2.382	-2.396	-2.410	-2.424	-2.436	-2.449	-2.460	-2.471	-2.482	-2.492	-2.504	-2.512	-2.521	-2.531	-2.539	-2.548	-2.555	-2.562	-2.570	-2.575	-2.581	-2.586	-2.592	-2.595	-2.600	-2.604	-2.608	-2.610	-2.611	-2.614	-2.615	-2.615	-2.616	-2.616	-2.615	-2.614	-2.612	-2.610	-2.608	-2.605	-2.601	-2.598	-2.592	-2.589	-2.582	-2.576	-2.570	-2.564	-2.556	-2.549	-2.541	-2.532	-2.524	-2.512	-2.504	-2.494	-2.484	-2.472	-2.462	-2.451	-2.439	-2.428	-2.415	-2.404	-2.392	-2.380	-2.368	-2.356	-2.342	-2.330	-2.319	-2.306	-2.295	-2.284	-2.271	-2.259	-2.248	-2.236	-2.226	-2.214	-2.205	-2.194	-2.184	-2.174	-2.162	-2.154	-2.144	-2.135	-2.128	-2.119	-2.110	-2.101	-2.094	-2.086	-2.079	-2.072	-2.064	-2.058	-2.051	-2.045	-2.038	-2.030	-2.024	-2.018	-2.011	-2.004	-1.998	-1.991	-1.985	-1.979	-1.971	-1.965	-1.956	-1.950	-1.942	-1.935	-1.928	-1.920	-1.911	-1.904	-1.895	-1.886	-1.879	-1.869	-1.860	-1.851	-1.842	-1.831	-1.821	-1.812	-1.802	-1.792	-1.781	-1.772	-1.761	-1.751	-1.740	-1.729	-1.718	-1.708	-1.698	-1.685	-1.674	-1.664	-1.652	-1.641	-1.630	-1.619	-1.608	-1.595	-1.585	-1.572	-1.561	-1.551	-1.539	-1.528	-1.516	-1.504	-1.492	-1.480	-1.469	-1.458	-1.446	-1.434	-1.421	-1.411	-1.399	-1.388	-1.376	-1.365	-1.354	-1.341	-1.330	-1.320	-1.309	-1.299	-1.288	-1.276	-1.266	-1.256	-1.246	-1.236	-1.226	-1.218	-1.210	-1.201	-1.194	-1.185	-1.179	-1.171	-1.165	-1.159	-1.154	-1.149	-1.144	-1.140	-1.136	-1.134	-1.131	-1.130	-1.129	-1.129	-1.129	-1.130	-1.131	-1.134	-1.136	-1.139	-1.142	-1.146	-1.151	-1.156	-1.161	-1.168	-1.175	-1.182	-1.191	-1.199	-1.208	-1.215	-1.225	-1.232	-1.242	-1.252	-1.261	-1.271	-1.281	-1.291	-1.301	-1.311	-1.321	-1.330	-1.341	-1.350	-1.360	-1.370	-1.379	-1.388	-1.398	-1.405	-1.414	-1.421	-1.429	-1.436	-1.444	-1.450	-1.456	-1.462	-1.469	-1.474	-1.479	-1.485	-1.490	-1.494	-1.499	-1.502	-1.506	-1.510	-1.512	-1.516	-1.519	-1.522	-1.525	-1.528	-1.530	-1.531	-1.535	-1.538	-1.539	-1.541	-1.542	-1.545	-1.546	-1.549	-1.550	-1.551	-1.554	-1.555	-1.558	-1.559	-1.560	-1.562	-1.564	-1.565	-1.566	-1.569	-1.569	-1.571	-1.572	-1.575	-1.576	-1.576	-1.579	-1.580	-1.581	-1.582	-1.582	-1.584	-1.585	-1.586	-1.586	-1.586	-1.588	-1.589	-1.589	-1.590	-1.590	-1.590	-1.590	-1.590	-1.591	-1.591	-1.592	-1.591	-1.591	-1.591	-1.591	-1.591	-1.591	-1.591	-1.591	-1.591	-1.591	-1.591	-1.591	-1.591	-1.590	-1.590	-1.589	-1.590	-1.589	-1.589	-1.588	-1.588	-1.588	-1.589	-1.588	-1.588	-1.588	-1.586	-1.586	-1.586	-1.586	-1.585	-1.585	-1.585	-1.585	-1.585	-1.584	-1.584	-1.582	-1.582	-1.581	-1.580	-1.579	-1.576	-1.575	-1.574	-1.572	-1.570	-1.568	-1.564	-1.561	-1.558	-1.555	-1.551	-1.548	-1.544	-1.540	-1.535	-1.529	-1.524	-1.519	-1.512	-1.506	-1.500	-1.492	-1.485	-1.478	-1.470	-1.461	-1.452	-1.444	-1.434	-1.424	-1.412	-1.402	-1.390	-1.379	-1.366	-1.354	-1.341	-1.329	-1.315	-1.300	-1.286	-1.270	-1.255	-1.239	-1.222	-1.206	-1.189	-1.172	-1.155	-1.138	-1.120	-1.101	-1.084	-1.064	-1.045	-1.025	-1.006	-0.986	-0.966	-0.948	-0.928	-0.908	-0.888	-0.868	-0.848	-0.826	-0.808	-0.788	-0.769	-0.749	-0.729	-0.710	-0.690	-0.671	-0.652	-0.632	-0.615	-0.596	-0.579	-0.560	-0.545	-0.528	-0.510	-0.494	-0.479	-0.464	-0.449	-0.435	-0.421	-0.408	-0.395	-0.382	-0.371	-0.361	-0.350	-0.341	-0.331	-0.324	-0.316	-0.310	-0.304	-0.299	-0.295	-0.290	-0.288	-0.286	-0.286	-0.286	-0.288	-0.290	-0.292	-0.296	-0.301	-0.306	-0.314	-0.321	-0.330	-0.341	-0.352	-0.364	-0.378	-0.391	-0.406	-0.424	-0.441	-0.460	-0.479	-0.499	-0.520	-0.542	-0.566	-0.589	-0.614	-0.640	-0.665	-0.691	-0.720	-0.748	-0.778	-0.806	-0.835	-0.866	-0.898	-0.929	-0.960	-0.991	-1.024	-1.055	-1.088	-1.119	-1.150	-1.182	-1.214	-1.245	-1.276	-1.306	-1.336	-1.366	-1.395	-1.424	-1.452	-1.480	-1.508	-1.532	-1.558	-1.582	-1.605	-1.628	-1.650	-1.671	-1.692	-1.711	-1.730	-1.748	-1.764	-1.779	-1.792	-1.806	-1.819	-1.830	-1.840	-1.849	-1.859	-1.866	-1.871	-1.878	-1.881	-1.884	-1.888	-1.889	-1.889	-1.889	-1.889	-1.886	-1.884	-1.880	-1.876	-1.871	-1.864	-1.859	-1.851	-1.844	-1.835	-1.828	-1.818	-1.808	-1.798	-1.786	-1.776	-1.765	-1.752	-1.741	-1.729	-1.716	-1.704	-1.691	-1.679	-1.665	-1.652	-1.640	-1.626	-1.614	-1.602	-1.589	-1.578	-1.565	-1.552	-1.540	-1.530	-1.519	-1.508	-1.498	-1.488	-1.478	-1.470	-1.461	-1.454	-1.446	-1.440	-1.432	-1.428	-1.422	-1.419	-1.414	-1.411	-1.409	-1.408	-1.408	-1.406	-1.406	-1.408	-1.410	-1.411	-1.415	-1.419	-1.424	-1.428	-1.434	-1.439	-1.445	-1.451	-1.459	-1.466	-1.474	-1.481	-1.490	-1.499	-1.506	-1.516	-1.525	-1.532	-1.541	-1.550	-1.559	-1.568	-1.575	-1.584	-1.592	-1.599	-1.606	-1.612	-1.619	-1.625	-1.630	-1.635	-1.639	-1.641	-1.645	-1.648	-1.648	-1.649	-1.649	-1.649	-1.648	-1.644	-1.642	-1.638	-1.635	-1.630	-1.624	-1.618	-1.612	-1.605	-1.596	-1.588	-1.579	-1.570	-1.560	-1.549	-1.539	-1.528	-1.516	-1.504	-1.492	-1.480	-1.469	-1.456	-1.444	-1.431	-1.419	-1.406	-1.395	-1.384	-1.371	-1.361	-1.350	-1.339	-1.329	-1.319	-1.309	-1.299	-1.291	-1.282	-1.275	-1.268	-1.261	-1.255	-1.249	-1.244	-1.239	-1.235	-1.230	-1.228	-1.222	-1.221	-1.218	-1.215	-1.214	-1.212	-1.212	-1.212	-1.211	-1.211	-1.211	-1.211	-1.211	-1.212	-1.212	-1.212	-1.212	-1.212	-1.214	-1.214	-1.214	-1.214	-1.214	-1.214	-1.212	-1.212	-1.210	-1.209	-1.208	-1.205	-1.202	-1.200	-1.195	-1.192	-1.188	-1.184	-1.178	-1.172	-1.166	-1.159	-1.154	-1.145	-1.138	-1.130	-1.121	-1.112	-1.102	-1.092	-1.082	-1.072	-1.061	-1.051	-1.039	-1.028	-1.015	-1.002	-0.991	-0.979	-0.966	-0.952	-0.940	-0.926	-0.912	-0.900	-0.886	-0.872	-0.859	-0.845	-0.832	-0.818	-0.804	-0.791	-0.776	-0.762	-0.750	-0.736	-0.721	-0.709	-0.695	-0.682	-0.670	-0.656	-0.644	-0.632	-0.619	-0.608	-0.596	-0.584	-0.572	-0.562	-0.551	-0.540	-0.530	-0.521	-0.511	-0.502	-0.494	-0.485	-0.476	-0.469	-0.461	-0.452	-0.446	-0.439	-0.434	-0.428	-0.421	-0.416	-0.410	-0.406	-0.402	-0.399	-0.395	-0.390	-0.386	-0.384	-0.381	-0.378	-0.375	-0.374	-0.371	-0.370	-0.368	-0.368	-0.365	-0.364	-0.362	-0.362	-0.361	-0.361	-0.361	-0.361	-0.361	-0.360	-0.361	-0.360	-0.361	-0.361	-0.362	-0.362	-0.364	-0.365	-0.366	-0.368	-0.370	-0.370	-0.372	-0.375	-0.376	-0.380	-0.382	-0.385	-0.389	-0.392	-0.398	-0.401	-0.408	-0.411	-0.418	-0.424	-0.431	-0.439	-0.448	-0.454	-0.464	-0.472	-0.484	-0.492	-0.504	-0.516	-0.528	-0.541	-0.552	-0.566	-0.581	-0.595	-0.611	-0.626	-0.644	-0.660	-0.676	-0.695	-0.712	-0.730	-0.749	-0.768	-0.785	-0.805	-0.824	-0.842	-0.861	-0.881	-0.900	-0.919	-0.938	-0.956	-0.972	-0.991	-1.008	-1.025	-1.041	-1.058	-1.072	-1.086	-1.100	-1.114	-1.126	-1.138	-1.148	-1.158	-1.168	-1.175	-1.182	-1.190	-1.195	-1.201	-1.205	-1.208	-1.211	-1.212	-1.214	-1.212	-1.212	-1.211	-1.209	-1.206	-1.202	-1.198	-1.194	-1.188	-1.182	-1.176	-1.169	-1.161	-1.154	-1.146	-1.138	-1.129	-1.120	-1.111	-1.101	-1.092	-1.084	-1.075	-1.066	-1.056	-1.048	-1.039	-1.031	-1.021	-1.014	-1.005	-0.996	-0.989	-0.982	-0.975	-0.968	-0.961	-0.955	-0.949	-0.944	-0.938	-0.932	-0.926	-0.922	-0.919	-0.914	-0.910	-0.908	-0.904	-0.900	-0.898	-0.895	-0.892	-0.890	-0.888	-0.886	-0.885	-0.884	-0.882	-0.881	-0.881	-0.882	-0.881	-0.882	-0.884	-0.884	-0.885	-0.888	-0.890	-0.891	-0.895	-0.899	-0.902	-0.906	-0.911	-0.916	-0.922	-0.928	-0.935	-0.941	-0.950	-0.959	-0.968	-0.976	-0.986	-0.998	-1.009	-1.020	-1.032	-1.046	-1.059	-1.072	-1.088	-1.102	-1.119	-1.134	-1.151	-1.168	-1.186	-1.205	-1.224	-1.241	-1.260	-1.280	-1.300	-1.320	-1.340	-1.361	-1.380	-1.401	-1.421	-1.441	-1.461	-1.481	-1.502	-1.521	-1.540	-1.560	-1.578	-1.596	-1.614	-1.631	-1.649	-1.665	-1.681	-1.696	-1.710	-1.725	-1.738	-1.750	-1.762	-1.772	-1.782	-1.791	-1.800	-1.808	-1.815	-1.820	-1.826	-1.830	-1.834	-1.838	-1.839	-1.840	-1.840	-1.839	-1.838	-1.836	-1.832	-1.829	-1.825	-1.821	-1.815	-1.809	-1.804	-1.796	-1.789	-1.781	-1.772	-1.765	-1.755	-1.746	-1.736	-1.728	-1.718	-1.706	-1.698	-1.688	-1.678	-1.668	-1.658	-1.648	-1.638	-1.628	-1.618	-1.609	-1.599	-1.590	-1.580	-1.571	-1.562	-1.555	-1.546	-1.539	-1.531	-1.524	-1.516	-1.509	-1.504	-1.496	-1.491	-1.486	-1.480	-1.475	-1.470	-1.465	-1.460	-1.456	-1.451	-1.448	-1.444	-1.440	-1.436	-1.434	-1.430	-1.428	-1.424	-1.421	-1.418	-1.415	-1.411	-1.409	-1.405	-1.402	-1.399	-1.395	-1.392	-1.389	-1.385	-1.381	-1.379	-1.375	-1.371	-1.366	-1.361	-1.358	-1.354	-1.349	-1.344	-1.340	-1.335	-1.331	-1.325	-1.320	-1.316	-1.311	-1.305	-1.300	-1.294	-1.289	-1.284	-1.276	-1.270	-1.265	-1.259	-1.252	-1.246	-1.239	-1.232	-1.226	-1.219	-1.212	-1.206	-1.199	-1.191	-1.185	-1.178	-1.170	-1.162	-1.155	-1.148	-1.140	-1.132	-1.125	-1.116	-1.109	-1.101	-1.092	-1.086	-1.079	-1.071	-1.062	-1.055	-1.049	-1.041	-1.032	-1.025	-1.018	-1.010	-1.002	-0.995	-0.989	-0.981	-0.974	-0.968	-0.961	-0.954	-0.949	-0.942	-0.936	-0.930	-0.924	-0.919	-0.914	-0.909	-0.904	-0.899	-0.894	-0.889	-0.884	-0.879	-0.874	-0.869	-0.864	-0.859	-0.854	-0.850	-0.845	-0.840	-0.836	-0.831	-0.826	-0.821	-0.816	-0.811	-0.806	-0.801	-0.795	-0.790	-0.784	-0.779	-0.771	-0.764	-0.759	-0.751	-0.745	-0.736	-0.730	-0.722	-0.715	-0.706	-0.699	-0.690	-0.682	-0.674	-0.665	-0.658	-0.649	-0.641	-0.631	-0.622	-0.614	-0.606	-0.598	-0.590	-0.581	-0.574	-0.568	-0.560	-0.552	-0.545	-0.539	-0.534	-0.529	-0.524	-0.519	-0.515	-0.511	-0.509	-0.506	-0.504	-0.502	-0.502	-0.502	-0.504	-0.505	-0.507	-0.510	-0.512	-0.516	-0.521	-0.526	-0.531	-0.538	-0.545	-0.552	-0.560	-0.570	-0.578	-0.588	-0.598	-0.609	-0.619	-0.630	-0.642	-0.654	-0.665	-0.679	-0.691	-0.704	-0.716	-0.730	-0.742	-0.756	-0.769	-0.781	-0.795	-0.809	-0.821	-0.832	-0.845	-0.858	-0.869	-0.880	-0.891	-0.901	-0.912	-0.921	-0.930	-0.938	-0.945	-0.952	-0.959	-0.964	-0.969	-0.972	-0.976	-0.979	-0.980	-0.981	-0.982	-0.981	-0.980	-0.978	-0.974	-0.970	-0.965	-0.960	-0.954	-0.946	-0.939	-0.930	-0.920	-0.911	-0.900	-0.890	-0.878	-0.865	-0.854	-0.840	-0.826	-0.812	-0.800	-0.786	-0.772	-0.758	-0.745	-0.730	-0.716	-0.702	-0.689	-0.674	-0.661	-0.646	-0.634	-0.621	-0.609	-0.596	-0.585	-0.574	-0.564	-0.552	-0.542	-0.532	-0.524	-0.515	-0.507	-0.499	-0.491	-0.484	-0.476	-0.471	-0.465	-0.459	-0.454	-0.449	-0.442	-0.438	-0.432	-0.429	-0.424	-0.419	-0.412	-0.409	-0.404	-0.399	-0.392	-0.385	-0.380	-0.372	-0.365	-0.358	-0.349	-0.341	-0.331	-0.321	-0.311	-0.300	-0.289	-0.278	-0.264	-0.252	-0.239	-0.224	-0.210	-0.195	-0.179	-0.164	-0.146	-0.130	-0.111	-0.094	-0.076	-0.058	-0.040	-0.022	-0.005	0.014	0.032	0.050	0.068	0.085	0.104	0.119	0.136	0.152	0.168	0.184	0.199	0.212	0.225	0.238	0.249	0.260	0.270	0.279	0.289	0.296	0.301	0.309	0.314	0.316	0.320	0.321	0.322	0.322	0.322	0.321	0.319	0.316	0.312	0.308	0.302	0.296	0.289	0.282	0.275	0.265	0.258	0.248	0.238	0.228	0.216	0.206	0.194	0.182	0.171	0.159	0.148	0.135	0.122	0.111	0.099	0.085	0.074	0.061	0.048	0.036	0.024	0.010	-0.002	-0.015	-0.028	-0.040	-0.051	-0.064	-0.078	-0.090	-0.102	-0.115	-0.128	-0.140	-0.152	-0.165	-0.178	-0.191	-0.204	-0.218	-0.230	-0.244	-0.258	-0.271	-0.285	-0.299	-0.312	-0.325	-0.340	-0.354	-0.368	-0.381	-0.395	-0.408	-0.421	-0.435	-0.446	-0.460	-0.472	-0.484	-0.495	-0.506	-0.518	-0.528	-0.538	-0.548	-0.555	-0.564	-0.571	-0.579	-0.585	-0.590	-0.595	-0.600	-0.604	-0.606	-0.609	-0.611	-0.612	-0.612	-0.612	-0.610	-0.609	-0.608	-0.604	-0.601	-0.598	-0.592	-0.589	-0.584	-0.580	-0.574	-0.569	-0.564	-0.558	-0.552	-0.546	-0.541	-0.536	-0.531	-0.526	-0.521	-0.518	-0.512	-0.510	-0.506	-0.505	-0.502	-0.501	-0.500	-0.501	-0.500	-0.501	-0.504	-0.507	-0.510	-0.514	-0.519	-0.524	-0.530	-0.538	-0.544	-0.552	-0.560	-0.569	-0.578	-0.588	-0.599	-0.609	-0.620	-0.631	-0.642	-0.655	-0.668	-0.679	-0.691	-0.704	-0.716	-0.729	-0.741	-0.754	-0.766	-0.779	-0.790	-0.801	-0.814	-0.824	-0.835	-0.845	-0.855	-0.865	-0.875	-0.884	-0.892	-0.900	-0.909	-0.916	-0.922	-0.929	-0.936	-0.941	-0.948	-0.952	-0.958	-0.962	-0.968	-0.971	-0.975	-0.979	-0.981	-0.985	-0.986	-0.989	-0.991	-0.992	-0.994	-0.994	-0.995	-0.996	-0.996	-0.995	-0.995	-0.992	-0.991	-0.990	-0.988	-0.985	-0.984	-0.980	-0.976	-0.972	-0.968	-0.964	-0.959	-0.954	-0.948	-0.942	-0.935	-0.929	-0.920	-0.912	-0.904	-0.896	-0.888	-0.878	-0.868	-0.858	-0.846	-0.835	-0.824	-0.812	-0.801	-0.789	-0.776	-0.764	-0.752	-0.739	-0.726	-0.714	-0.701	-0.689	-0.676	-0.665	-0.652	-0.641	-0.630	-0.619	-0.609	-0.598	-0.589	-0.579	-0.570	-0.561	-0.554	-0.546	-0.540	-0.532	-0.528	-0.522	-0.519	-0.515	-0.512	-0.510	-0.509	-0.507	-0.507	-0.507	-0.507	-0.510	-0.511	-0.514	-0.518	-0.521	-0.525	-0.530	-0.535	-0.540	-0.546	-0.552	-0.559	-0.565	-0.572	-0.579	-0.585	-0.592	-0.600	-0.608	-0.614	-0.621	-0.630	-0.638	-0.645	-0.651	-0.659	-0.665	-0.674	-0.680	-0.688	-0.692	-0.699	-0.705	-0.711	-0.716	-0.722	-0.728	-0.732	-0.736	-0.742	-0.748	-0.752	-0.756	-0.761	-0.765	-0.770	-0.774	-0.779	-0.784	-0.788	-0.792	-0.798	-0.801	-0.806	-0.812	-0.816	-0.822	-0.828	-0.832	-0.839	-0.844	-0.850	-0.856	-0.862	-0.870	-0.876	-0.884	-0.891	-0.899	-0.909	-0.916	-0.926	-0.935	-0.944	-0.954	-0.965	-0.975	-0.986	-0.996	-1.008	-1.019	-1.030	-1.041	-1.054	-1.066	-1.079	-1.091	-1.105	-1.118	-1.130	-1.144	-1.158	-1.170	-1.184	-1.198	-1.211	-1.224	-1.238	-1.251	-1.265	-1.279	-1.292	-1.305	-1.319	-1.332	-1.345	-1.359	-1.371	-1.384	-1.398	-1.410	-1.422	-1.434	-1.446	-1.459	-1.470	-1.481	-1.492	-1.504	-1.514	-1.524	-1.534	-1.544	-1.552	-1.561	-1.571	-1.580	-1.588	-1.595	-1.602	-1.610	-1.616	-1.622	-1.629	-1.635	-1.639	-1.645	-1.649	-1.652	-1.656	-1.659	-1.662	-1.664	-1.666	-1.669	-1.670	-1.672	-1.672	-1.674	-1.674	-1.674	-1.674	-1.674	-1.672	-1.672	-1.671	-1.670	-1.669	-1.669	-1.668	-1.666	-1.664	-1.664	-1.661	-1.661	-1.660	-1.659	-1.658	-1.658	-1.655	-1.655	-1.655	-1.654	-1.654	-1.654	-1.654	-1.655	-1.655	-1.656	-1.656	-1.656	-1.659	-1.659	-1.660	-1.662	-1.664	-1.665	-1.666	-1.669	-1.670	-1.672	-1.674	-1.676	-1.678	-1.679	-1.681	-1.682	-1.685	-1.686	-1.686	-1.689	-1.689	-1.690	-1.690	-1.690	-1.690	-1.690	-1.690	-1.688	-1.688	-1.685	-1.682	-1.681	-1.679	-1.675	-1.672	-1.669	-1.665	-1.661	-1.658	-1.651	-1.648	-1.641	-1.635	-1.629	-1.622	-1.616	-1.609	-1.601	-1.594	-1.586	-1.579	-1.570	-1.562	-1.554	-1.545	-1.536	-1.526	-1.519	-1.509	-1.500	-1.492	-1.482	-1.472	-1.465	-1.456	-1.448	-1.439	-1.430	-1.421	-1.414	-1.406	-1.398	-1.390	-1.381	-1.374	-1.368	-1.361	-1.355	-1.349	-1.344	-1.339	-1.332	-1.328	-1.324	-1.320	-1.318	-1.314	-1.311	-1.310	-1.309	-1.308	-1.309	-1.309	-1.309	-1.311	-1.312	-1.315	-1.319	-1.322	-1.326	-1.331	-1.338	-1.344	-1.350	-1.356	-1.364	-1.372	-1.381	-1.390	-1.400	-1.410	-1.421	-1.431	-1.442	-1.455	-1.466	-1.479	-1.490	-1.504	-1.516	-1.529	-1.541	-1.554	-1.566	-1.579	-1.591	-1.602	-1.616	-1.628	-1.638	-1.649	-1.659	-1.669	-1.678	-1.686	-1.694	-1.701	-1.708	-1.714	-1.718	-1.720	-1.724	-1.725	-1.726	-1.726	-1.724	-1.721	-1.718	-1.714	-1.709	-1.701	-1.692	-1.685	-1.675	-1.662	-1.650	-1.638	-1.624	-1.609	-1.591	-1.574	-1.556	-1.538	-1.518	-1.499	-1.476	-1.455	-1.434	-1.411	-1.389	-1.366	-1.342	-1.320	-1.296	-1.272	-1.249	-1.225	-1.201	-1.178	-1.156	-1.132	-1.111	-1.090	-1.069	-1.048	-1.029	-1.010	-0.992	-0.974	-0.959	-0.942	-0.928	-0.915	-0.901	-0.891	-0.880	-0.870	-0.862	-0.855	-0.850	-0.845	-0.841	-0.840	-0.838	-0.838	-0.839	-0.841	-0.844	-0.849	-0.855	-0.860	-0.868	-0.878	-0.888	-0.899	-0.909	-0.921	-0.935	-0.949	-0.964	-0.980	-0.996	-1.014	-1.032	-1.050	-1.069	-1.088	-1.108	-1.128	-1.149	-1.169	-1.190	-1.211	-1.232	-1.255	-1.275	-1.298	-1.319	-1.340	-1.361	-1.382	-1.404	-1.426	-1.446	-1.466	-1.486	-1.506	-1.525	-1.544	-1.562	-1.580	-1.598	-1.615	-1.631	-1.648	-1.662	-1.678	-1.692	-1.705	-1.719	-1.732	-1.745	-1.756	-1.766	-1.779	-1.789	-1.798	-1.808	-1.815	-1.825	-1.832	-1.840	-1.848	-1.854	-1.861	-1.868	-1.875	-1.882	-1.888	-1.894	-1.900	-1.906	-1.912	-1.919	-1.926	-1.931	-1.938	-1.945	-1.951	-1.960	-1.968	-1.975	-1.981	-1.990	-1.998	-2.006	-2.014	-2.022	-2.031	-2.040	-2.050	-2.059	-2.069	-2.078	-2.088	-2.098	-2.108	-2.116	-2.126	-2.136	-2.145	-2.155	-2.164	-2.172	-2.181	-2.189	-2.196	-2.204	-2.210	-2.218	-2.224	-2.229	-2.234	-2.239	-2.242	-2.245	-2.248	-2.250	-2.251	-2.252	-2.252	-2.251	-2.250	-2.248	-2.245	-2.241	-2.238	-2.232	-2.228	-2.220	-2.214	-2.206	-2.199	-2.190	-2.181	-2.172	-2.162	-2.152	-2.141	-2.131	-2.120	-2.108	-2.096	-2.085	-2.072	-2.060	-2.047	-2.035	-2.022	-2.010	-1.999	-1.985	-1.974	-1.962	-1.950	-1.939	-1.928	-1.916	-1.905	-1.896	-1.886	-1.876	-1.868	-1.858	-1.850	-1.841	-1.834	-1.826	-1.819	-1.814	-1.806	-1.801	-1.796	-1.791	-1.788	-1.784	-1.780	-1.776	-1.774	-1.771	-1.770	-1.769	-1.769	-1.768	-1.768	-1.768	-1.768	-1.769	-1.770	-1.770	-1.772	-1.774	-1.776	-1.779	-1.781	-1.785	-1.788	-1.791	-1.795	-1.799	-1.804	-1.806	-1.811	-1.815	-1.820	-1.824	-1.829	-1.834	-1.838	-1.842	-1.846	-1.851	-1.856	-1.860	-1.865	-1.868	-1.872	-1.876	-1.879	-1.882	-1.886	-1.889	-1.890	-1.892	-1.894	-1.896	-1.898	-1.899	-1.900	-1.899	-1.900	-1.899	-1.899	-1.898	-1.895	-1.892	-1.890	-1.888	-1.884	-1.879	-1.875	-1.870	-1.865	-1.859	-1.852	-1.846	-1.839	-1.831	-1.824	-1.815	-1.805	-1.796	-1.786	-1.776	-1.765	-1.755	-1.744	-1.734	-1.721	-1.709	-1.696	-1.684	-1.671	-1.656	-1.644	-1.629	-1.615	-1.600	-1.585	-1.570	-1.555	-1.539	-1.524	-1.508	-1.491	-1.475	-1.459	-1.441	-1.425	-1.408	-1.390	-1.374	-1.358	-1.339	-1.322	-1.305	-1.289	-1.271	-1.255	-1.238	-1.221	-1.205	-1.190	-1.172	-1.158	-1.141	-1.126	-1.110	-1.096	-1.081	-1.066	-1.054	-1.039	-1.026	-1.014	-1.001	-0.989	-0.978	-0.968	-0.956	-0.948	-0.938	-0.929	-0.921	-0.914	-0.906	-0.900	-0.894	-0.890	-0.885	-0.880	-0.878	-0.874	-0.871	-0.870	-0.869	-0.870	-0.870	-0.871	-0.872	-0.875	-0.879	-0.882	-0.886	-0.891	-0.898	-0.904	-0.911	-0.919	-0.928	-0.936	-0.946	-0.956	-0.966	-0.978	-0.989	-1.001	-1.015	-1.028	-1.041	-1.056	-1.070	-1.085	-1.101	-1.116	-1.132	-1.148	-1.165	-1.181	-1.199	-1.216	-1.234	-1.251	-1.270	-1.288	-1.305	-1.322	-1.340	-1.358	-1.374	-1.391	-1.409	-1.425	-1.441	-1.459	-1.475	-1.490	-1.506	-1.520	-1.536	-1.550	-1.564	-1.578	-1.590	-1.602	-1.615	-1.626	-1.638	-1.649	-1.660	-1.670	-1.680	-1.689	-1.696	-1.705	-1.712	-1.720	-1.728	-1.735	-1.740	-1.746	-1.751	-1.758	-1.761	-1.766	-1.770	-1.775	-1.780	-1.782	-1.786	-1.790	-1.794	-1.796	-1.800	-1.804	-1.806	-1.810	-1.812	-1.816	-1.819	-1.822	-1.825	-1.829	-1.831	-1.836	-1.840	-1.841	-1.845	-1.849	-1.852	-1.858	-1.861	-1.865	-1.870	-1.874	-1.879	-1.881	-1.886	-1.891	-1.896	-1.901	-1.906	-1.911	-1.916	-1.921	-1.926	-1.930	-1.935	-1.940	-1.945	-1.950	-1.954	-1.960	-1.964	-1.969	-1.974	-1.979	-1.982	-1.986	-1.992	-1.996	-2.001	-2.005	-2.010	-2.015	-2.020	-2.024	-2.029	-2.033	-2.038	-2.041	-2.046	-2.051	-2.055	-2.060	-2.064	-2.069	-2.074	-2.078	-2.082	-2.088	-2.091	-2.096	-2.101	-2.106	-2.110	-2.114	-2.119	-2.122	-2.128	-2.131	-2.135	-2.139	-2.144	-2.146	-2.149	-2.152	-2.155	-2.158	-2.160	-2.161	-2.162	-2.164	-2.162	-2.162	-2.162	-2.161	-2.160	-2.159	-2.155	-2.152	-2.149	-2.144	-2.140	-2.135	-2.128	-2.121	-2.115	-2.109	-2.100	-2.091	-2.084	-2.074	-2.064	-2.054	-2.044	-2.033	-2.021	-2.010	-1.999	-1.986	-1.974	-1.961	-1.949	-1.935	-1.922	-1.910	-1.896	-1.884	-1.870	-1.858	-1.844	-1.831	-1.819	-1.806	-1.794	-1.782	-1.770	-1.758	-1.748	-1.735	-1.725	-1.714	-1.705	-1.694	-1.685	-1.676	-1.668	-1.659	-1.651	-1.642	-1.636	-1.629	-1.622	-1.616	-1.610	-1.604	-1.600	-1.595	-1.591	-1.588	-1.584	-1.580	-1.576	-1.575	-1.571	-1.569	-1.566	-1.564	-1.562	-1.559	-1.558	-1.555	-1.554	-1.551	-1.550	-1.549	-1.546	-1.545	-1.542	-1.540	-1.538	-1.534	-1.532	-1.529	-1.525	-1.522	-1.519	-1.514	-1.510	-1.505	-1.499	-1.494	-1.488	-1.481	-1.474	-1.466	-1.459	-1.449	-1.441	-1.431	-1.421	-1.411	-1.399	-1.389	-1.376	-1.362	-1.350	-1.336	-1.322	-1.309	-1.292	-1.278	-1.261	-1.245	-1.229	-1.211	-1.194	-1.176	-1.159	-1.140	-1.122	-1.104	-1.085	-1.068	-1.048	-1.030	-1.011	-0.992	-0.975	-0.958	-0.939	-0.922	-0.905	-0.886	-0.871	-0.855	-0.839	-0.824	-0.810	-0.796	-0.782	-0.770	-0.759	-0.748	-0.736	-0.728	-0.718	-0.711	-0.704	-0.698	-0.691	-0.688	-0.684	-0.681	-0.679	-0.678	-0.678	-0.679	-0.681	-0.684	-0.688	-0.692	-0.698	-0.704	-0.710	-0.719	-0.728	-0.736	-0.746	-0.758	-0.770	-0.781	-0.794	-0.808	-0.821	-0.836	-0.851	-0.868	-0.884	-0.901	-0.918	-0.935	-0.954	-0.971	-0.990	-1.008	-1.026	-1.046	-1.064	-1.084	-1.104	-1.124	-1.142	-1.161	-1.181	-1.200	-1.219	-1.239	-1.256	-1.275	-1.292	-1.310	-1.328	-1.345	-1.361	-1.376	-1.392	-1.408	-1.422	-1.436	-1.450	-1.462	-1.474	-1.485	-1.495	-1.505	-1.514	-1.522	-1.529	-1.535	-1.541	-1.546	-1.550	-1.552	-1.555	-1.556	-1.558	-1.558	-1.556	-1.555	-1.552	-1.549	-1.544	-1.540	-1.535	-1.528	-1.521	-1.512	-1.504	-1.496	-1.486	-1.476	-1.466	-1.455	-1.444	-1.432	-1.421	-1.409	-1.396	-1.385	-1.372	-1.359	-1.348	-1.335	-1.321	-1.310	-1.298	-1.285	-1.274	-1.262	-1.250	-1.240	-1.230	-1.219	-1.210	-1.202	-1.194	-1.185	-1.178	-1.171	-1.165	-1.159	-1.154	-1.149	-1.145	-1.142	-1.140	-1.138	-1.136	-1.136	-1.135	-1.135	-1.136	-1.139	-1.141	-1.142	-1.148	-1.151	-1.155	-1.159	-1.164	-1.170	-1.176	-1.181	-1.189	-1.196	-1.204	-1.211	-1.220	-1.229	-1.238	-1.246	-1.255	-1.265	-1.275	-1.285	-1.295	-1.305	-1.316	-1.326	-1.338	-1.349	-1.360	-1.372	-1.385	-1.398	-1.410	-1.422	-1.435	-1.449	-1.462	-1.476	-1.490	-1.504	-1.519	-1.534	-1.550	-1.565	-1.581	-1.598	-1.615	-1.631	-1.649	-1.666	-1.684	-1.701	-1.720	-1.738	-1.756	-1.776	-1.796	-1.815	-1.835	-1.855	-1.875	-1.895	-1.915	-1.935	-1.954	-1.974	-1.994	-2.014	-2.031	-2.050	-2.069	-2.086	-2.105	-2.122	-2.139	-2.154	-2.169	-2.184	-2.198	-2.210	-2.221	-2.232	-2.242	-2.252	-2.260	-2.266	-2.272	-2.278	-2.281	-2.284	-2.284	-2.284	-2.281	-2.279	-2.275	-2.270	-2.265	-2.256	-2.248	-2.238	-2.228	-2.214	-2.201	-2.186	-2.171	-2.154	-2.136	-2.119	-2.099	-2.079	-2.058	-2.035	-2.014	-1.991	-1.968	-1.944	-1.919	-1.895	-1.870	-1.845	-1.820	-1.796	-1.771	-1.748	-1.721	-1.698	-1.674	-1.651	-1.628	-1.605	-1.584	-1.564	-1.544	-1.525	-1.506	-1.490	-1.474	-1.458	-1.444	-1.431	-1.420	-1.410	-1.400	-1.392	-1.386	-1.381	-1.378	-1.375	-1.374	-1.375	-1.376	-1.380	-1.385	-1.390	-1.399	-1.406	-1.418	-1.429	-1.441	-1.455	-1.470	-1.486	-1.504	-1.524	-1.542	-1.562	-1.584	-1.605	-1.629	-1.651	-1.675	-1.700	-1.725	-1.750	-1.775	-1.800	-1.826	-1.852	-1.879	-1.904	-1.929	-1.954	-1.979	-2.002	-2.026	-2.050	-2.072	-2.095	-2.116	-2.136	-2.156	-2.176	-2.195	-2.211	-2.228	-2.244	-2.259	-2.271	-2.284	-2.296	-2.306	-2.316	-2.325	-2.334	-2.340	-2.346	-2.352	-2.356	-2.361	-2.364	-2.366	-2.370	-2.372	-2.372	-2.374	-2.374	-2.375	-2.378	-2.378	-2.378	-2.379	-2.380	-2.380	-2.381	-2.382	-2.385	-2.386	-2.389	-2.392	-2.396	-2.401	-2.405	-2.411	-2.418	-2.424	-2.432	-2.441	-2.451	-2.461	-2.471	-2.484	-2.494	-2.508	-2.520	-2.534	-2.549	-2.562	-2.578	-2.594	-2.609	-2.626	-2.641	-2.659	-2.675	-2.692	-2.710	-2.725	-2.742	-2.759	-2.774	-2.789	-2.804	-2.819	-2.832	-2.846	-2.859	-2.871	-2.881	-2.892	-2.901	-2.909	-2.916	-2.922	-2.929	-2.932	-2.935	-2.938	-2.939	-2.939	-2.938	-2.936	-2.932	-2.928	-2.922	-2.916	-2.910	-2.901	-2.891	-2.881	-2.869	-2.858	-2.844	-2.830	-2.816	-2.801	-2.785	-2.770	-2.752	-2.735	-2.716	-2.699	-2.680	-2.661	-2.641	-2.622	-2.602	-2.582	-2.562	-2.542	-2.522	-2.504	-2.484	-2.464	-2.445	-2.425	-2.408	-2.388	-2.369	-2.350	-2.332	-2.315	-2.298	-2.281	-2.264	-2.248	-2.231	-2.216	-2.201	-2.186	-2.171	-2.158	-2.144	-2.131	-2.119	-2.105	-2.094	-2.081	-2.070	-2.059	-2.047	-2.036	-2.026	-2.016	-2.006	-1.996	-1.986	-1.978	-1.969	-1.960	-1.950	-1.941	-1.931	-1.922	-1.914	-1.905	-1.896	-1.886	-1.878	-1.868	-1.859	-1.849	-1.839	-1.829	-1.819	-1.809	-1.799	-1.786	-1.776	-1.766	-1.754	-1.744	-1.731	-1.720	-1.708	-1.696	-1.684	-1.671	-1.659	-1.648	-1.634	-1.621	-1.609	-1.596	-1.582	-1.570	-1.559	-1.545	-1.534	-1.522	-1.510	-1.499	-1.488	-1.476	-1.466	-1.456	-1.446	-1.438	-1.429	-1.421	-1.414	-1.406	-1.400	-1.394	-1.390	-1.385	-1.382	-1.380	-1.378	-1.376	-1.376	-1.378	-1.379	-1.381	-1.384	-1.388	-1.394	-1.399	-1.406	-1.412	-1.421	-1.430	-1.439	-1.449	-1.459	-1.471	-1.482	-1.495	-1.508	-1.521	-1.535	-1.550	-1.565	-1.579	-1.595	-1.610	-1.625	-1.642	-1.658	-1.674	-1.690	-1.705	-1.720	-1.736	-1.751	-1.766	-1.782	-1.796	-1.811	-1.825	-1.838	-1.851	-1.865	-1.878	-1.889	-1.900	-1.912	-1.922	-1.932	-1.941	-1.951	-1.960	-1.969	-1.976	-1.985	-1.992	-2.000	-2.006	-2.013	-2.019	-2.024	-2.029	-2.035	-2.040	-2.045	-2.050	-2.054	-2.059	-2.064	-2.068	-2.072	-2.078	-2.082	-2.088	-2.091	-2.096	-2.100	-2.104	-2.110	-2.114	-2.118	-2.124	-2.128	-2.132	-2.136	-2.141	-2.145	-2.150	-2.154	-2.158	-2.161	-2.165	-2.169	-2.171	-2.175	-2.176	-2.179	-2.180	-2.181	-2.182	-2.182	-2.181	-2.181	-2.180	-2.178	-2.174	-2.171	-2.166	-2.162	-2.158	-2.151	-2.144	-2.136	-2.128	-2.120	-2.111	-2.100	-2.089	-2.079	-2.066	-2.054	-2.041	-2.027	-2.014	-2.000	-1.986	-1.971	-1.956	-1.941	-1.926	-1.910	-1.896	-1.880	-1.864	-1.849	-1.834	-1.819	-1.804	-1.790	-1.776	-1.762	-1.749	-1.736	-1.724	-1.712	-1.701	-1.690	-1.680	-1.671	-1.664	-1.655	-1.649	-1.644	-1.638	-1.632	-1.629	-1.626	-1.624	-1.621	-1.621	-1.621	-1.621	-1.624	-1.625	-1.629	-1.631	-1.635	-1.640	-1.642	-1.649	-1.654	-1.660	-1.666	-1.672	-1.679	-1.686	-1.692	-1.700	-1.706	-1.714	-1.721	-1.728	-1.735	-1.741	-1.748	-1.754	-1.760	-1.765	-1.770	-1.775	-1.780	-1.784	-1.788	-1.790	-1.792	-1.795	-1.798	-1.799	-1.800	-1.800	-1.801	-1.800	-1.799	-1.799	-1.798	-1.794	-1.791	-1.789	-1.785	-1.781	-1.778	-1.772	-1.769	-1.762	-1.758	-1.752	-1.746	-1.740	-1.734	-1.729	-1.721	-1.715	-1.708	-1.701	-1.695	-1.689	-1.681	-1.675	-1.669	-1.662	-1.658	-1.650	-1.645	-1.639	-1.632	-1.628	-1.622	-1.618	-1.612	-1.608	-1.602	-1.599	-1.595	-1.592	-1.589	-1.585	-1.582	-1.581	-1.579	-1.578	-1.576	-1.575	-1.574	-1.572	-1.572	-1.572	-1.572	-1.572	-1.575	-1.575	-1.576	-1.578	-1.580	-1.581	-1.582	-1.585	-1.588	-1.590	-1.592	-1.595	-1.599	-1.600	-1.604	-1.608	-1.609	-1.612	-1.616	-1.619	-1.621	-1.625	-1.628	-1.630	-1.632	-1.636	-1.638	-1.640	-1.642	-1.644	-1.646	-1.648	-1.649	-1.650	-1.651	-1.651	-1.651	-1.651	-1.651	-1.651	-1.650	-1.649	-1.648	-1.646	-1.645	-1.642	-1.640	-1.638	-1.635	-1.631	-1.629	-1.626	-1.621	-1.618	-1.614	-1.609	-1.605	-1.600	-1.596	-1.591	-1.586	-1.581	-1.576	-1.571	-1.566	-1.562	-1.558	-1.551	-1.546	-1.541	-1.539	-1.534	-1.530	-1.526	-1.522	-1.520	-1.516	-1.514	-1.511	-1.510	-1.508	-1.506	-1.506	-1.505	-1.506	-1.506	-1.508	-1.509	-1.511	-1.514	-1.516	-1.520	-1.524	-1.529	-1.534	-1.540	-1.546	-1.552	-1.560	-1.568	-1.576	-1.584	-1.592	-1.602	-1.612	-1.624	-1.634	-1.645	-1.658	-1.670	-1.682	-1.695	-1.709	-1.722	-1.736	-1.750	-1.764	-1.779	-1.794	-1.808	-1.822	-1.838	-1.852	-1.868	-1.882	-1.898	-1.912	-1.929	-1.944	-1.958	-1.972	-1.986	-2.000	-2.015	-2.029	-2.041	-2.055	-2.066	-2.080	-2.090	-2.102	-2.112	-2.124	-2.134	-2.141	-2.151	-2.159	-2.166	-2.174	-2.180	-2.185	-2.191	-2.195	-2.199	-2.202	-2.205	-2.206	-2.208	-2.208	-2.208	-2.208	-2.206	-2.205	-2.202	-2.200	-2.198	-2.194	-2.191	-2.188	-2.182	-2.179	-2.172	-2.166	-2.161	-2.156	-2.151	-2.145	-2.140	-2.135	-2.129	-2.125	-2.120	-2.115	-2.111	-2.108	-2.104	-2.100	-2.098	-2.096	-2.094	-2.094	-2.094	-2.094	-2.095	-2.095	-2.099	-2.101	-2.106	-2.110	-2.115	-2.120	-2.128	-2.135	-2.144	-2.154	-2.164	-2.174	-2.186	-2.199	-2.211	-2.226	-2.241	-2.256	-2.272	-2.289	-2.306	-2.322	-2.342	-2.360	-2.380	-2.399	-2.420	-2.440	-2.460	-2.481	-2.502	-2.524	-2.544	-2.565	-2.586	-2.606	-2.626	-2.648	-2.668	-2.686	-2.706	-2.725	-2.742	-2.761	-2.778	-2.795	-2.810	-2.826	-2.840	-2.854	-2.868	-2.880	-2.890	-2.900	-2.910	-2.918	-2.925	-2.931	-2.938	-2.940	-2.944	-2.946	-2.948	-2.949	-2.948	-2.945	-2.944	-2.940	-2.935	-2.930	-2.925	-2.918	-2.910	-2.902	-2.894	-2.884	-2.874	-2.862	-2.852	-2.840	-2.829	-2.815	-2.802	-2.790	-2.778	-2.765	-2.751	-2.739	-2.725	-2.711	-2.698	-2.685	-2.671	-2.659	-2.646	-2.632	-2.621	-2.609	-2.596	-2.585	-2.574	-2.562	-2.552	-2.541	-2.532	-2.521	-2.514	-2.505	-2.496	-2.488	-2.481	-2.472	-2.466	-2.459	-2.452	-2.448	-2.441	-2.435	-2.431	-2.426	-2.422	-2.419	-2.415	-2.410	-2.408	-2.404	-2.401	-2.398	-2.395	-2.391	-2.389	-2.385	-2.382	-2.381	-2.376	-2.374	-2.371	-2.368	-2.365	-2.362	-2.359	-2.355	-2.351	-2.348	-2.344	-2.339	-2.335	-2.330	-2.325	-2.319	-2.314	-2.308	-2.302	-2.295	-2.289	-2.282	-2.274	-2.266	-2.259	-2.251	-2.241	-2.234	-2.225	-2.215	-2.206	-2.198	-2.188	-2.178	-2.168	-2.158	-2.146	-2.136	-2.125	-2.115	-2.104	-2.092	-2.081	-2.070	-2.060	-2.049	-2.038	-2.027	-2.018	-2.007	-1.996	-1.986	-1.978	-1.969	-1.959	-1.951	-1.944	-1.936	-1.929	-1.922	-1.918	-1.911	-1.906	-1.901	-1.898	-1.894	-1.891	-1.890	-1.889	-1.889	-1.889	-1.891	-1.892	-1.895	-1.899	-1.902	-1.908	-1.912	-1.919	-1.926	-1.932	-1.941	-1.950	-1.960	-1.969	-1.979	-1.990	-2.001	-2.013	-2.026	-2.039	-2.051	-2.064	-2.078	-2.091	-2.106	-2.119	-2.135	-2.149	-2.164	-2.178	-2.192	-2.208	-2.221	-2.235	-2.250	-2.264	-2.278	-2.292	-2.306	-2.319	-2.332	-2.345	-2.356	-2.369	-2.381	-2.392	-2.402	-2.412	-2.424	-2.432	-2.440	-2.449	-2.458	-2.464	-2.471	-2.478	-2.482	-2.489	-2.492	-2.498	-2.501	-2.504	-2.508	-2.509	-2.511	-2.511	-2.512	-2.512	-2.512	-2.511	-2.510	-2.508	-2.505	-2.502	-2.500	-2.495	-2.492	-2.488	-2.482	-2.478	-2.471	-2.465	-2.460	-2.452	-2.445	-2.438	-2.431	-2.425	-2.416	-2.409	-2.401	-2.392	-2.385	-2.376	-2.369	-2.361	-2.354	-2.345	-2.338	-2.330	-2.321	-2.315	-2.308	-2.300	-2.294	-2.286	-2.280	-2.275	-2.269	-2.264	-2.259	-2.254	-2.250	-2.245	-2.242	-2.239	-2.236	-2.234	-2.231	-2.230	-2.229	-2.228	-2.228	-2.228	-2.228	-2.226	-2.229	-2.229	-2.230	-2.231	-2.232	-2.234	-2.236	-2.238	-2.239	-2.240	-2.242	-2.244	-2.245	-2.246	-2.248	-2.249	-2.250	-2.250	-2.251	-2.251	-2.249	-2.249	-2.248	-2.244	-2.242	-2.239	-2.234	-2.230	-2.225	-2.219	-2.212	-2.205	-2.198	-2.189	-2.179	-2.169	-2.158	-2.146	-2.134	-2.121	-2.108	-2.094	-2.079	-2.062	-2.046	-2.030	-2.013	-1.994	-1.976	-1.956	-1.939	-1.919	-1.899	-1.879	-1.859	-1.838	-1.818	-1.799	-1.778	-1.758	-1.736	-1.718	-1.698	-1.679	-1.659	-1.641	-1.624	-1.605	-1.589	-1.572	-1.556	-1.542	-1.529	-1.515	-1.501	-1.490	-1.479	-1.469	-1.459	-1.450	-1.441	-1.434	-1.429	-1.424	-1.419	-1.415	-1.412	-1.411	-1.410	-1.410	-1.411	-1.411	-1.415	-1.418	-1.420	-1.425	-1.429	-1.435	-1.440	-1.448	-1.454	-1.461	-1.469	-1.476	-1.485	-1.494	-1.504	-1.512	-1.521	-1.531	-1.541	-1.550	-1.559	-1.569	-1.579	-1.588	-1.598	-1.609	-1.618	-1.626	-1.635	-1.645	-1.652	-1.661	-1.670	-1.679	-1.686	-1.695	-1.702	-1.709	-1.716	-1.724	-1.730	-1.735	-1.742	-1.749	-1.752	-1.759	-1.762	-1.768	-1.772	-1.778	-1.781	-1.786	-1.790	-1.794	-1.798	-1.800	-1.805	-1.808	-1.811	-1.815	-1.819	-1.821	-1.825	-1.828	-1.831	-1.835	-1.839	-1.842	-1.846	-1.850	-1.854	-1.859	-1.864	-1.869	-1.874	-1.879	-1.884	-1.890	-1.898	-1.905	-1.912	-1.920	-1.929	-1.939	-1.948	-1.958	-1.969	-1.980	-1.990	-2.002	-2.015	-2.029	-2.042	-2.058	-2.071	-2.088	-2.105	-2.121	-2.139	-2.156	-2.175	-2.195	-2.214	-2.234	-2.254	-2.275	-2.295	-2.318	-2.339	-2.360	-2.384	-2.405	-2.429	-2.451	-2.474	-2.496	-2.520	-2.542	-2.564	-2.586	-2.609	-2.630	-2.652	-2.674	-2.695	-2.715	-2.734	-2.754	-2.772	-2.790	-2.809	-2.825	-2.841	-2.856	-2.871	-2.885	-2.899	-2.911	-2.922	-2.935	-2.945	-2.954	-2.964	-2.972	-2.979	-2.986	-2.992	-2.998	-3.004	-3.008	-3.010	-3.014	-3.018	-3.019	-3.022	-3.022	-3.025	-3.025	-3.025	-3.026	-3.026	-3.026	-3.026	-3.026	-3.026	-3.026	-3.026	-3.026	-3.026	-3.026	-3.028	-3.028	-3.029	-3.030	-3.031	-3.032	-3.034	-3.038	-3.039	-3.041	-3.045	-3.049	-3.052	-3.058	-3.061	-3.068	-3.071	-3.078	-3.084	-3.090	-3.096	-3.102	-3.111	-3.118	-3.125	-3.134	-3.141	-3.149	-3.156	-3.165	-3.172	-3.181	-3.189	-3.198	-3.206	-3.214	-3.222	-3.230	-3.239	-3.246	-3.252	-3.260	-3.268	-3.275	-3.281	-3.288	-3.294	-3.301	-3.306	-3.311	-3.316	-3.321	-3.325	-3.329	-3.332	-3.335	-3.338	-3.341	-3.342	-3.345	-3.346	-3.348	-3.348	-3.348	-3.348	-3.346	-3.345	-3.344	-3.342	-3.340	-3.338	-3.334	-3.331	-3.328	-3.324	-3.320	-3.315	-3.310	-3.305	-3.299	-3.292	-3.288	-3.281	-3.274	-3.268	-3.261	-3.254	-3.248	-3.240	-3.232	-3.225	-3.218	-3.209	-3.201	-3.194	-3.185	-3.176	-3.168	-3.159	-3.150	-3.142	-3.134	-3.125	-3.118	-3.109	-3.100	-3.092	-3.084	-3.076	-3.068	-3.060	-3.052	-3.045	-3.036	-3.030	-3.022	-3.015	-3.009	-3.001	-2.995	-2.988	-2.980	-2.975	-2.968	-2.961	-2.955	-2.949	-2.942	-2.936	-2.931	-2.925	-2.919	-2.912	-2.908	-2.902	-2.896	-2.891	-2.886	-2.881	-2.876	-2.871	-2.868	-2.861	-2.858	-2.852	-2.849	-2.844	-2.840	-2.836	-2.831	-2.828	-2.825	-2.821	-2.818	-2.814	-2.811	-2.809	-2.806	-2.802	-2.800	-2.799	-2.796	-2.795	-2.794	-2.791	-2.790	-2.789	-2.788	-2.788	-2.788	-2.786	-2.785	-2.785	-2.785	-2.785	-2.785	-2.784	-2.785	-2.784	-2.785	-2.784	-2.784	-2.784	-2.784	-2.782	-2.782	-2.781	-2.780	-2.780	-2.779	-2.776	-2.774	-2.772	-2.771	-2.768	-2.765	-2.762	-2.759	-2.755	-2.751	-2.746	-2.742	-2.738	-2.734	-2.729	-2.722	-2.718	-2.711	-2.706	-2.699	-2.692	-2.686	-2.681	-2.674	-2.669	-2.662	-2.656	-2.650	-2.644	-2.640	-2.635	-2.630	-2.625	-2.621	-2.618	-2.614	-2.610	-2.608	-2.606	-2.604	-2.602	-2.602	-2.602	-2.602	-2.604	-2.605	-2.606	-2.609	-2.611	-2.615	-2.619	-2.624	-2.629	-2.635	-2.640	-2.648	-2.654	-2.661	-2.669	-2.676	-2.684	-2.691	-2.699	-2.708	-2.716	-2.724	-2.732	-2.740	-2.749	-2.758	-2.765	-2.772	-2.779	-2.786	-2.794	-2.801	-2.809	-2.814	-2.821	-2.826	-2.831	-2.838	-2.841	-2.846	-2.850	-2.854	-2.858	-2.862	-2.865	-2.868	-2.870	-2.871	-2.874	-2.875	-2.878	-2.878	-2.879	-2.880	-2.880	-2.881	-2.881	-2.881	-2.881	-2.881	-2.881	-2.882	-2.882	-2.882	-2.882	-2.884	-2.882	-2.882	-2.884	-2.882	-2.884	-2.884	-2.885	-2.885	-2.885	-2.886	-2.888	-2.888	-2.889	-2.890	-2.890	-2.890	-2.892	-2.892	-2.894	-2.895	-2.896	-2.898	-2.898	-2.899	-2.901	-2.902	-2.904	-2.906	-2.908	-2.909	-2.911	-2.912	-2.914	-2.918	-2.920	-2.921	-2.925	-2.928	-2.931	-2.935	-2.938	-2.942	-2.946	-2.951	-2.955	-2.960	-2.966	-2.971	-2.978	-2.984	-2.990	-2.998	-3.004	-3.011	-3.019	-3.026	-3.035	-3.042	-3.051	-3.060	-3.069	-3.079	-3.089	-3.098	-3.108	-3.116	-3.126	-3.135	-3.145	-3.154	-3.164	-3.172	-3.181	-3.189	-3.196	-3.205	-3.212	-3.218	-3.224	-3.229	-3.234	-3.239	-3.241	-3.244	-3.246	-3.248	-3.248	-3.248	-3.246	-3.244	-3.240	-3.236	-3.231	-3.225	-3.219	-3.211	-3.201	-3.191	-3.181	-3.169	-3.158	-3.145	-3.130	-3.115	-3.100	-3.085	-3.068	-3.050	-3.031	-3.014	-2.995	-2.975	-2.954	-2.935	-2.914	-2.892	-2.871	-2.850	-2.830	-2.808	-2.786	-2.765	-2.744	-2.722	-2.701	-2.680	-2.659	-2.640	-2.620	-2.600	-2.581	-2.561	-2.544	-2.526	-2.509	-2.492	-2.476	-2.461	-2.446	-2.431	-2.418	-2.404	-2.392	-2.381	-2.369	-2.359	-2.349	-2.340	-2.331	-2.324	-2.316	-2.310	-2.304	-2.299	-2.295	-2.291	-2.288	-2.285	-2.282	-2.282	-2.281	-2.281	-2.284	-2.285	-2.288	-2.290	-2.294	-2.299	-2.302	-2.309	-2.315	-2.320	-2.326	-2.334	-2.342	-2.350	-2.359	-2.369	-2.379	-2.389	-2.399	-2.409	-2.420	-2.432	-2.442	-2.455	-2.468	-2.479	-2.491	-2.504	-2.516	-2.529	-2.541	-2.554	-2.566	-2.579	-2.590	-2.602	-2.614	-2.625	-2.636	-2.646	-2.656	-2.666	-2.678	-2.686	-2.695	-2.705	-2.711	-2.720	-2.726	-2.734	-2.739	-2.745	-2.750	-2.754	-2.758	-2.762	-2.765	-2.768	-2.770	-2.771	-2.772	-2.774	-2.774	-2.774	-2.772	-2.772	-2.771	-2.770	-2.766	-2.765	-2.762	-2.761	-2.758	-2.755	-2.752	-2.750	-2.746	-2.744	-2.740	-2.738	-2.734	-2.732	-2.729	-2.726	-2.724	-2.722	-2.720	-2.719	-2.716	-2.716	-2.715	-2.714	-2.714	-2.714	-2.715	-2.715	-2.718	-2.719	-2.721	-2.722	-2.724	-2.728	-2.730	-2.734	-2.738	-2.741	-2.745	-2.750	-2.755	-2.759	-2.765	-2.770	-2.776	-2.782	-2.789	-2.794	-2.801	-2.808	-2.815	-2.821	-2.828	-2.834	-2.842	-2.849	-2.856	-2.864	-2.870	-2.879	-2.885	-2.892	-2.901	-2.909	-2.916	-2.925	-2.932	-2.940	-2.949	-2.958	-2.964	-2.972	-2.980	-2.989	-2.996	-3.004	-3.011	-3.019	-3.028	-3.035	-3.044	-3.052	-3.060	-3.068	-3.076	-3.084	-3.091	-3.100	-3.106	-3.115	-3.122	-3.129	-3.136	-3.144	-3.151	-3.158	-3.164	-3.171	-3.178	-3.184	-3.189	-3.196	-3.201	-3.205	-3.210	-3.214	-3.218	-3.222	-3.226	-3.229	-3.232	-3.234	-3.236	-3.238	-3.239	-3.240	-3.240	-3.240	-3.239	-3.239	-3.238	-3.235	-3.234	-3.231	-3.228	-3.225	-3.221	-3.218	-3.212	-3.208	-3.204	-3.198	-3.191	-3.186	-3.180	-3.172	-3.165	-3.159	-3.150	-3.144	-3.135	-3.126	-3.119	-3.109	-3.101	-3.091	-3.080	-3.071	-3.060	-3.050	-3.039	-3.029	-3.016	-3.004	-2.991	-2.979	-2.965	-2.952	-2.938	-2.922	-2.908	-2.891	-2.875	-2.859	-2.841	-2.822	-2.804	-2.784	-2.764	-2.742	-2.721	-2.699	-2.676	-2.652	-2.628	-2.602	-2.576	-2.550	-2.522	-2.496	-2.468	-2.439	-2.409	-2.380	-2.349	-2.318	-2.288	-2.256	-2.225	-2.192	-2.161	-2.129	-2.098	-2.065	-2.035	-2.002	-1.972	-1.942	-1.912	-1.884	-1.856	-1.829	-1.801	-1.776	-1.751	-1.729	-1.706	-1.684	-1.664	-1.645	-1.628	-1.612	-1.599	-1.585	-1.575	-1.564	-1.556	-1.550	-1.544	-1.540	-1.538	-1.538	-1.538	-1.540	-1.542	-1.548	-1.552	-1.561	-1.568	-1.579	-1.589	-1.599	-1.611	-1.625	-1.639	-1.654	-1.669	-1.682	-1.699	-1.715	-1.731	-1.748	-1.765	-1.781	-1.798	-1.814	-1.830	-1.845	-1.861	-1.876	-1.891	-1.906	-1.919	-1.932	-1.946	-1.958	-1.970	-1.981	-1.992	-2.002	-2.013	-2.022	-2.030	-2.038	-2.046	-2.054	-2.060	-2.068	-2.072	-2.079	-2.084	-2.090	-2.095	-2.100	-2.106	-2.110	-2.116	-2.121	-2.128	-2.131	-2.138	-2.144	-2.150	-2.158	-2.164	-2.172	-2.180	-2.189	-2.198	-2.208	-2.218	-2.229	-2.239	-2.251	-2.262	-2.275	-2.289	-2.302	-2.316	-2.331	-2.346	-2.362	-2.379	-2.395	-2.411	-2.429	-2.446	-2.464	-2.482	-2.500	-2.519	-2.536	-2.555	-2.574	-2.591	-2.611	-2.629	-2.649	-2.666	-2.685	-2.702	-2.721	-2.738	-2.756	-2.772	-2.789	-2.806	-2.822	-2.838	-2.852	-2.868	-2.882	-2.898	-2.912	-2.925	-2.939	-2.951	-2.965	-2.978	-2.990	-3.002	-3.014	-3.025	-3.036	-3.048	-3.059	-3.069	-3.079	-3.090	-3.101	-3.110	-3.120	-3.130	-3.140	-3.150	-3.160	-3.170	-3.180	-3.190	-3.199	-3.210	-3.219	-3.229	-3.239	-3.249	-3.259	-3.269	-3.278	-3.289	-3.299	-3.309	-3.319	-3.329	-3.338	-3.349	-3.358	-3.368	-3.376	-3.385	-3.394	-3.404	-3.411	-3.420	-3.426	-3.434	-3.440	-3.448	-3.454	-3.459	-3.464	-3.468	-3.472	-3.478	-3.480	-3.484	-3.485	-3.486	-3.486	-3.486	-3.485	-3.484	-3.482	-3.479	-3.475	-3.471	-3.465	-3.460	-3.452	-3.446	-3.438	-3.429	-3.420	-3.409	-3.399	-3.386	-3.374	-3.360	-3.348	-3.334	-3.319	-3.305	-3.289	-3.272	-3.258	-3.241	-3.224	-3.205	-3.188	-3.170	-3.151	-3.132	-3.114	-3.096	-3.076	-3.058	-3.039	-3.020	-3.002	-2.984	-2.965	-2.946	-2.929	-2.910	-2.892	-2.876	-2.860	-2.842	-2.828	-2.812	-2.798	-2.782	-2.769	-2.755	-2.744	-2.731	-2.720	-2.709	-2.699	-2.689	-2.680	-2.671	-2.664	-2.658	-2.651	-2.646	-2.641	-2.636	-2.632	-2.630	-2.628	-2.625	-2.625	-2.625	-2.625	-2.625	-2.626	-2.628	-2.630	-2.632	-2.636	-2.639	-2.642	-2.648	-2.651	-2.656	-2.661	-2.666	-2.671	-2.676	-2.681	-2.688	-2.692	-2.696	-2.702	-2.708	-2.712	-2.718	-2.722	-2.726	-2.730	-2.734	-2.736	-2.740	-2.742	-2.742	-2.745	-2.745	-2.746	-2.746	-2.745	-2.744	-2.741	-2.739	-2.736	-2.731	-2.728	-2.721	-2.716	-2.710	-2.702	-2.694	-2.685	-2.676	-2.669	-2.658	-2.648	-2.636	-2.624	-2.612	-2.600	-2.586	-2.572	-2.559	-2.545	-2.530	-2.515	-2.500	-2.485	-2.469	-2.452	-2.438	-2.420	-2.404	-2.389	-2.371	-2.354	-2.339	-2.321	-2.304	-2.288	-2.271	-2.254	-2.238	-2.220	-2.204	-2.188	-2.170	-2.154	-2.138	-2.121	-2.105	-2.088	-2.070	-2.054	-2.039	-2.021	-2.005	-1.989	-1.972	-1.956	-1.940	-1.922	-1.906	-1.891	-1.874	-1.858	-1.841	-1.825	-1.809	-1.791	-1.776	-1.760	-1.744	-1.729	-1.712	-1.698	-1.681	-1.666	-1.651	-1.635	-1.621	-1.606	-1.592	-1.579	-1.565	-1.552	-1.539	-1.526	-1.514	-1.504	-1.492	-1.484	-1.472	-1.464	-1.455	-1.448	-1.440	-1.434	-1.429	-1.424	-1.419	-1.415	-1.412	-1.410	-1.408	-1.408	-1.408	-1.409	-1.410	-1.412	-1.414	-1.418	-1.422	-1.426	-1.431	-1.436	-1.442	-1.450	-1.458	-1.464	-1.472	-1.480	-1.489	-1.498	-1.506	-1.516	-1.525	-1.534	-1.544	-1.554	-1.561	-1.571	-1.580	-1.589	-1.598	-1.606	-1.615	-1.622	-1.630	-1.639	-1.646	-1.652	-1.659	-1.666	-1.671	-1.678	-1.681	-1.688	-1.691	-1.696	-1.699	-1.702	-1.705	-1.709	-1.711	-1.714	-1.715	-1.716	-1.719	-1.720	-1.721	-1.722	-1.724	-1.725	-1.726	-1.728	-1.729	-1.731	-1.732	-1.734	-1.736	-1.738	-1.739	-1.741	-1.744	-1.746	-1.749	-1.754	-1.756	-1.760	-1.765	-1.769	-1.775	-1.781	-1.786	-1.792	-1.799	-1.805	-1.812	-1.820	-1.828	-1.836	-1.845	-1.854	-1.864	-1.872	-1.881	-1.891	-1.901	-1.911	-1.922	-1.932	-1.942	-1.954	-1.965	-1.975	-1.986	-1.998	-2.007	-2.019	-2.030	-2.041	-2.051	-2.061	-2.072	-2.082	-2.092	-2.101	-2.110	-2.119	-2.126	-2.135	-2.144	-2.150	-2.156	-2.164	-2.169	-2.174	-2.178	-2.181	-2.185	-2.188	-2.189	-2.190	-2.189	-2.189	-2.188	-2.184	-2.181	-2.178	-2.172	-2.166	-2.160	-2.152	-2.145	-2.135	-2.125	-2.115	-2.104	-2.091	-2.078	-2.064	-2.050	-2.035	-2.019	-2.002	-1.985	-1.968	-1.950	-1.931	-1.914	-1.894	-1.875	-1.856	-1.836	-1.816	-1.798	-1.778	-1.759	-1.740	-1.721	-1.702	-1.685	-1.668	-1.650	-1.634	-1.619	-1.604	-1.589	-1.575	-1.564	-1.551	-1.540	-1.531	-1.521	-1.515	-1.508	-1.502	-1.499	-1.496	-1.492	-1.492	-1.494	-1.494	-1.498	-1.500	-1.505	-1.512	-1.520	-1.529	-1.539	-1.549	-1.561	-1.572	-1.586	-1.600	-1.614	-1.630	-1.646	-1.664	-1.679	-1.698	-1.715	-1.734	-1.752	-1.771	-1.790	-1.809	-1.828	-1.846	-1.865	-1.882	-1.900	-1.916	-1.934	-1.951	-1.966	-1.981	-1.996	-2.009	-2.022	-2.034	-2.046	-2.056	-2.065	-2.074	-2.081	-2.086	-2.092	-2.098	-2.100	-2.102	-2.102	-2.104	-2.101	-2.100	-2.096	-2.092	-2.088	-2.081	-2.074	-2.065	-2.058	-2.047	-2.035	-2.025	-2.013	-2.000	-1.986	-1.972	-1.958	-1.942	-1.928	-1.911	-1.895	-1.879	-1.861	-1.845	-1.829	-1.810	-1.792	-1.776	-1.759	-1.741	-1.724	-1.708	-1.691	-1.674	-1.658	-1.641	-1.626	-1.611	-1.596	-1.582	-1.569	-1.555	-1.544	-1.530	-1.519	-1.508	-1.498	-1.488	-1.478	-1.469	-1.461	-1.454	-1.446	-1.440	-1.435	-1.429	-1.425	-1.421	-1.419	-1.415	-1.414	-1.411	-1.410	-1.410	-1.411	-1.411	-1.411	-1.414	-1.415	-1.419	-1.421	-1.425	-1.429	-1.432	-1.438	-1.441	-1.448	-1.452	-1.458	-1.464	-1.470	-1.475	-1.481	-1.488	-1.494	-1.501	-1.509	-1.515	-1.522	-1.530	-1.535	-1.542	-1.550	-1.555	-1.561	-1.568	-1.574	-1.579	-1.585	-1.590	-1.594	-1.599	-1.602	-1.606	-1.610	-1.612	-1.616	-1.619	-1.620	-1.622	-1.622	-1.622	-1.624	-1.622	-1.622	-1.620	-1.619	-1.616	-1.615	-1.611	-1.608	-1.604	-1.600	-1.595	-1.589	-1.584	-1.579	-1.572	-1.566	-1.558	-1.550	-1.542	-1.535	-1.528	-1.519	-1.510	-1.501	-1.491	-1.482	-1.472	-1.462	-1.452	-1.442	-1.432	-1.421	-1.411	-1.401	-1.391	-1.381	-1.370	-1.360	-1.349	-1.339	-1.329	-1.319	-1.309	-1.299	-1.288	-1.278	-1.269	-1.259	-1.249	-1.241	-1.231	-1.222	-1.214	-1.206	-1.198	-1.190	-1.182	-1.174	-1.168	-1.161	-1.155	-1.148	-1.141	-1.136	-1.131	-1.126	-1.121	-1.118	-1.115	-1.111	-1.108	-1.106	-1.104	-1.102	-1.101	-1.101	-1.101	-1.101	-1.102	-1.104	-1.106	-1.109	-1.112	-1.116	-1.121	-1.125	-1.130	-1.136	-1.142	-1.149	-1.156	-1.162	-1.171	-1.181	-1.189	-1.198	-1.208	-1.218	-1.229	-1.239	-1.250	-1.260	-1.272	-1.284	-1.296	-1.308	-1.319	-1.330	-1.342	-1.354	-1.364	-1.375	-1.386	-1.398	-1.408	-1.418	-1.428	-1.436	-1.444	-1.452	-1.460	-1.468	-1.472	-1.479	-1.484	-1.488	-1.490	-1.492	-1.495	-1.496	-1.496	-1.495	-1.494	-1.491	-1.488	-1.485	-1.480	-1.474	-1.468	-1.460	-1.454	-1.445	-1.436	-1.426	-1.416	-1.406	-1.395	-1.382	-1.371	-1.360	-1.346	-1.334	-1.321	-1.310	-1.298	-1.284	-1.272	-1.261	-1.249	-1.238	-1.226	-1.216	-1.208	-1.198	-1.190	-1.182	-1.176	-1.171	-1.166	-1.162	-1.160	-1.158	-1.158	-1.159	-1.160	-1.162	-1.168	-1.171	-1.179	-1.188	-1.198	-1.206	-1.220	-1.232	-1.248	-1.264	-1.280	-1.298	-1.318	-1.338	-1.359	-1.380	-1.404	-1.429	-1.452	-1.478	-1.506	-1.532	-1.560	-1.589	-1.618	-1.646	-1.676	-1.706	-1.736	-1.766	-1.796	-1.826	-1.856	-1.886	-1.916	-1.945	-1.974	-2.002	-2.029	-2.058	-2.082	-2.110	-2.135	-2.158	-2.181	-2.204	-2.225	-2.246	-2.265	-2.284	-2.300	-2.316	-2.331	-2.345	-2.356	-2.368	-2.378	-2.386	-2.394	-2.400	-2.405	-2.409	-2.410	-2.411	-2.411	-2.409	-2.406	-2.402	-2.398	-2.390	-2.382	-2.372	-2.362	-2.352	-2.340	-2.325	-2.311	-2.295	-2.278	-2.260	-2.241	-2.221	-2.200	-2.179	-2.156	-2.134	-2.110	-2.085	-2.059	-2.034	-2.007	-1.979	-1.951	-1.922	-1.894	-1.865	-1.835	-1.805	-1.775	-1.745	-1.714	-1.682	-1.652	-1.621	-1.589	-1.558	-1.526	-1.495	-1.465	-1.435	-1.404	-1.374	-1.345	-1.315	-1.286	-1.258	-1.230	-1.202	-1.174	-1.149	-1.122	-1.099	-1.075	-1.051	-1.028	-1.006	-0.986	-0.966	-0.946	-0.928	-0.911	-0.894	-0.880	-0.864	-0.851	-0.838	-0.828	-0.816	-0.806	-0.798	-0.790	-0.784	-0.778	-0.772	-0.768	-0.765	-0.761	-0.760	-0.759	-0.759	-0.759	-0.760	-0.762	-0.764	-0.766	-0.770	-0.772	-0.776	-0.781	-0.785	-0.790	-0.795	-0.800	-0.805	-0.810	-0.815	-0.820	-0.825	-0.829	-0.834	-0.836	-0.841	-0.844	-0.848	-0.849	-0.851	-0.852	-0.854	-0.854	-0.854	-0.854	-0.851	-0.850	-0.846	-0.844	-0.840	-0.835	-0.830	-0.825	-0.819	-0.812	-0.805	-0.796	-0.789	-0.779	-0.769	-0.760	-0.750	-0.740	-0.729	-0.719	-0.706	-0.695	-0.682	-0.671	-0.660	-0.648	-0.636	-0.624	-0.611	-0.600	-0.589	-0.578	-0.568	-0.556	-0.546	-0.536	-0.526	-0.516	-0.507	-0.500	-0.490	-0.482	-0.474	-0.468	-0.461	-0.454	-0.448	-0.441	-0.436	-0.430	-0.426	-0.421	-0.416	-0.411	-0.408	-0.404	-0.399	-0.395	-0.391	-0.388	-0.385	-0.380	-0.376	-0.371	-0.366	-0.362	-0.356	-0.351	-0.345	-0.340	-0.332	-0.326	-0.319	-0.311	-0.302	-0.295	-0.285	-0.276	-0.265	-0.255	-0.246	-0.234	-0.222	-0.211	-0.199	-0.186	-0.174	-0.161	-0.148	-0.134	-0.121	-0.106	-0.094	-0.080	-0.066	-0.054	-0.040	-0.028	-0.014	-0.004	0.009	0.020	0.031	0.041	0.051	0.060	0.069	0.075	0.082	0.088	0.092	0.096	0.100	0.102	0.104	0.104	0.102	0.101	0.099	0.095	0.090	0.085	0.079	0.071	0.064	0.054	0.045	0.034	0.022	0.010	-0.004	-0.018	-0.031	-0.048	-0.062	-0.079	-0.096	-0.114	-0.131	-0.150	-0.169	-0.188	-0.206	-0.226	-0.245	-0.265	-0.285	-0.304	-0.324	-0.344	-0.362	-0.381	-0.400	-0.419	-0.438	-0.456	-0.474	-0.492	-0.509	-0.526	-0.542	-0.560	-0.576	-0.591	-0.608	-0.621	-0.635	-0.649	-0.662	-0.676	-0.688	-0.699	-0.710	-0.722	-0.732	-0.741	-0.750	-0.760	-0.768	-0.776	-0.784	-0.791	-0.798	-0.804	-0.809	-0.815	-0.820	-0.825	-0.830	-0.834	-0.838	-0.842	-0.845	-0.849	-0.852	-0.855	-0.858	-0.860	-0.862	-0.865	-0.866	-0.870	-0.872	-0.874	-0.875	-0.879	-0.881	-0.884	-0.886	-0.889	-0.892	-0.895	-0.899	-0.904	-0.908	-0.912	-0.918	-0.921	-0.928	-0.934	-0.939	-0.945	-0.951	-0.960	-0.968	-0.975	-0.984	-0.992	-1.000	-1.010	-1.020	-1.030	-1.041	-1.052	-1.062	-1.074	-1.085	-1.096	-1.109	-1.121	-1.134	-1.146	-1.158	-1.170	-1.182	-1.195	-1.208	-1.220	-1.231	-1.242	-1.255	-1.266	-1.278	-1.289	-1.299	-1.309	-1.318	-1.328	-1.336	-1.345	-1.354	-1.361	-1.366	-1.374	-1.379	-1.385	-1.390	-1.395	-1.399	-1.400	-1.404	-1.405	-1.408	-1.409	-1.409	-1.409	-1.409	-1.408	-1.406	-1.404	-1.401	-1.399	-1.395	-1.391	-1.388	-1.382	-1.379	-1.372	-1.368	-1.362	-1.358	-1.351	-1.345	-1.338	-1.332	-1.326	-1.319	-1.312	-1.306	-1.299	-1.292	-1.286	-1.279	-1.271	-1.265	-1.258	-1.252	-1.245	-1.239	-1.232	-1.228	-1.220	-1.215	-1.209	-1.205	-1.200	-1.194	-1.190	-1.186	-1.182	-1.179	-1.176	-1.172	-1.170	-1.168	-1.165	-1.164	-1.162	-1.162	-1.161	-1.160	-1.161	-1.161	-1.162	-1.164	-1.165	-1.166	-1.169	-1.171	-1.175	-1.178	-1.181	-1.185	-1.190	-1.195	-1.200	-1.205	-1.210	-1.216	-1.222	-1.229	-1.235	-1.242	-1.250	-1.256	-1.262	-1.271	-1.279	-1.286	-1.294	-1.301	-1.310	-1.318	-1.325	-1.334	-1.341	-1.349	-1.356	-1.364	-1.371	-1.378	-1.385	-1.390	-1.398	-1.402	-1.409	-1.415	-1.420	-1.424	-1.428	-1.432	-1.436	-1.440	-1.442	-1.445	-1.445	-1.448	-1.448	-1.448	-1.448	-1.448	-1.446	-1.444	-1.441	-1.438	-1.434	-1.431	-1.425	-1.420	-1.414	-1.406	-1.399	-1.391	-1.381	-1.372	-1.362	-1.352	-1.341	-1.330	-1.318	-1.305	-1.292	-1.278	-1.264	-1.250	-1.234	-1.219	-1.204	-1.188	-1.170	-1.154	-1.138	-1.120	-1.104	-1.086	-1.069	-1.050	-1.032	-1.015	-0.996	-0.980	-0.961	-0.944	-0.928	-0.910	-0.894	-0.878	-0.861	-0.845	-0.830	-0.815	-0.801	-0.788	-0.772	-0.759	-0.746	-0.734	-0.722	-0.711	-0.701	-0.691	-0.682	-0.674	-0.665	-0.658	-0.650	-0.644	-0.638	-0.632	-0.629	-0.624	-0.620	-0.616	-0.615	-0.612	-0.611	-0.610	-0.610	-0.610	-0.610	-0.611	-0.612	-0.615	-0.616	-0.619	-0.621	-0.626	-0.630	-0.632	-0.638	-0.644	-0.648	-0.652	-0.659	-0.664	-0.670	-0.676	-0.684	-0.690	-0.698	-0.705	-0.712	-0.720	-0.728	-0.736	-0.745	-0.755	-0.765	-0.774	-0.784	-0.794	-0.805	-0.815	-0.826	-0.838	-0.850	-0.861	-0.872	-0.885	-0.898	-0.910	-0.922	-0.936	-0.949	-0.964	-0.978	-0.991	-1.005	-1.020	-1.034	-1.049	-1.062	-1.078	-1.092	-1.106	-1.122	-1.138	-1.154	-1.169	-1.184	-1.199	-1.214	-1.228	-1.244	-1.259	-1.274	-1.288	-1.302	-1.316	-1.330	-1.345	-1.359	-1.374	-1.386	-1.400	-1.414	-1.428	-1.440	-1.452	-1.465	-1.478	-1.489	-1.501	-1.512	-1.525	-1.536	-1.546	-1.558	-1.568	-1.579	-1.588	-1.598	-1.608	-1.616	-1.625	-1.634	-1.642	-1.651	-1.659	-1.668	-1.675	-1.682	-1.689	-1.696	-1.702	-1.709	-1.714	-1.719	-1.724	-1.729	-1.734	-1.736	-1.740	-1.742	-1.745	-1.749	-1.750	-1.750	-1.751	-1.751	-1.752	-1.751	-1.750	-1.748	-1.746	-1.744	-1.740	-1.736	-1.732	-1.728	-1.721	-1.715	-1.709	-1.701	-1.694	-1.685	-1.675	-1.665	-1.655	-1.645	-1.634	-1.622	-1.610	-1.598	-1.584	-1.570	-1.556	-1.541	-1.526	-1.511	-1.496	-1.480	-1.462	-1.446	-1.430	-1.411	-1.395	-1.378	-1.359	-1.341	-1.324	-1.306	-1.289	-1.270	-1.252	-1.234	-1.216	-1.199	-1.179	-1.162	-1.145	-1.128	-1.110	-1.092	-1.075	-1.060	-1.042	-1.028	-1.011	-0.996	-0.980	-0.966	-0.951	-0.936	-0.922	-0.910	-0.896	-0.882	-0.870	-0.858	-0.845	-0.835	-0.822	-0.811	-0.800	-0.789	-0.778	-0.768	-0.756	-0.745	-0.735	-0.725	-0.714	-0.704	-0.694	-0.682	-0.671	-0.661	-0.651	-0.640	-0.628	-0.616	-0.605	-0.592	-0.580	-0.568	-0.554	-0.541	-0.528	-0.514	-0.499	-0.484	-0.469	-0.452	-0.438	-0.421	-0.404	-0.386	-0.370	-0.351	-0.334	-0.316	-0.298	-0.278	-0.259	-0.239	-0.220	-0.201	-0.180	-0.161	-0.141	-0.121	-0.101	-0.082	-0.062	-0.044	-0.025	-0.006	0.011	0.030	0.048	0.064	0.081	0.096	0.111	0.126	0.139	0.152	0.164	0.176	0.188	0.198	0.205	0.212	0.220	0.228	0.232	0.235	0.240	0.241	0.244	0.242	0.241	0.240	0.236	0.232	0.228	0.220	0.212	0.205	0.195	0.185	0.174	0.160	0.148	0.134	0.119	0.102	0.085	0.069	0.050	0.029	0.010	-0.011	-0.032	-0.054	-0.076	-0.100	-0.124	-0.148	-0.171	-0.196	-0.221	-0.246	-0.272	-0.298	-0.324	-0.350	-0.376	-0.402	-0.428	-0.455	-0.480	-0.506	-0.531	-0.556	-0.581	-0.606	-0.629	-0.652	-0.676	-0.699	-0.720	-0.741	-0.761	-0.781	-0.801	-0.820	-0.839	-0.855	-0.870	-0.886	-0.901	-0.915	-0.928	-0.939	-0.950	-0.959	-0.968	-0.976	-0.982	-0.989	-0.994	-0.999	-1.001	-1.004	-1.005	-1.005	-1.005	-1.002	-1.000	-0.998	-0.992	-0.988	-0.981	-0.975	-0.969	-0.961	-0.951	-0.942	-0.932	-0.921	-0.911	-0.899	-0.886	-0.874	-0.860	-0.849	-0.834	-0.821	-0.806	-0.792	-0.779	-0.765	-0.750	-0.735	-0.720	-0.706	-0.691	-0.678	-0.662	-0.649	-0.635	-0.621	-0.609	-0.595	-0.581	-0.570	-0.558	-0.545	-0.534	-0.522	-0.510	-0.500	-0.490	-0.481	-0.470	-0.461	-0.454	-0.444	-0.436	-0.429	-0.421	-0.415	-0.408	-0.401	-0.394	-0.389	-0.382	-0.376	-0.371	-0.365	-0.361	-0.355	-0.350	-0.345	-0.340	-0.335	-0.330	-0.325	-0.320	-0.315	-0.310	-0.305	-0.299	-0.294	-0.289	-0.282	-0.278	-0.271	-0.266	-0.260	-0.252	-0.246	-0.240	-0.234	-0.228	-0.220	-0.212	-0.206	-0.199	-0.190	-0.182	-0.175	-0.168	-0.160	-0.152	-0.144	-0.138	-0.129	-0.121	-0.112	-0.106	-0.099	-0.091	-0.084	-0.076	-0.070	-0.062	-0.056	-0.050	-0.044	-0.039	-0.032	-0.028	-0.022	-0.019	-0.014	-0.011	-0.008	-0.005	-0.004	-0.002	0.000	0.001	0.001	0.001	0.001	-0.001	-0.001	-0.004	-0.005	-0.009	-0.011	-0.015	-0.020	-0.024	-0.029	-0.035	-0.040	-0.046	-0.052	-0.060	-0.066	-0.074	-0.082	-0.090	-0.098	-0.106	-0.116	-0.125	-0.135	-0.144	-0.154	-0.164	-0.175	-0.185	-0.195	-0.206	-0.216	-0.229	-0.240	-0.250	-0.262	-0.274	-0.286	-0.298	-0.310	-0.322	-0.334	-0.346	-0.359	-0.370	-0.384	-0.395	-0.409	-0.420	-0.432	-0.445	-0.459	-0.470	-0.482	-0.496	-0.509	-0.521	-0.534	-0.546	-0.558	-0.570	-0.581	-0.594	-0.605	-0.616	-0.628	-0.639	-0.649	-0.659	-0.670	-0.679	-0.688	-0.698	-0.705	-0.714	-0.720	-0.728	-0.734	-0.739	-0.744	-0.749	-0.752	-0.756	-0.758	-0.760	-0.761	-0.761	-0.760	-0.759	-0.758	-0.754	-0.750	-0.745	-0.740	-0.735	-0.728	-0.719	-0.712	-0.702	-0.694	-0.684	-0.674	-0.662	-0.651	-0.639	-0.626	-0.612	-0.600	-0.586	-0.572	-0.559	-0.544	-0.530	-0.516	-0.501	-0.488	-0.472	-0.460	-0.446	-0.432	-0.420	-0.408	-0.395	-0.382	-0.372	-0.362	-0.352	-0.344	-0.335	-0.328	-0.320	-0.314	-0.308	-0.301	-0.298	-0.294	-0.290	-0.288	-0.285	-0.284	-0.282	-0.282	-0.284	-0.284	-0.285	-0.286	-0.289	-0.291	-0.294	-0.298	-0.300	-0.304	-0.308	-0.310	-0.315	-0.318	-0.322	-0.326	-0.330	-0.332	-0.336	-0.339	-0.341	-0.344	-0.345	-0.348	-0.349	-0.350	-0.349	-0.349	-0.350	-0.349	-0.348	-0.348	-0.345	-0.342	-0.340	-0.338	-0.334	-0.331	-0.326	-0.322	-0.319	-0.314	-0.310	-0.306	-0.301	-0.298	-0.292	-0.288	-0.282	-0.278	-0.274	-0.270	-0.265	-0.260	-0.258	-0.254	-0.250	-0.246	-0.244	-0.241	-0.239	-0.238	-0.235	-0.235	-0.234	-0.232	-0.234	-0.231	-0.232	-0.232	-0.234	-0.234	-0.235	-0.236	-0.236	-0.238	-0.239	-0.240	-0.241	-0.242	-0.245	-0.245	-0.246	-0.248	-0.248	-0.248	-0.248	-0.249	-0.248	-0.249	-0.248	-0.245	-0.245	-0.242	-0.240	-0.236	-0.234	-0.230	-0.226	-0.222	-0.218	-0.211	-0.206	-0.200	-0.195	-0.188	-0.181	-0.174	-0.166	-0.159	-0.151	-0.142	-0.135	-0.126	-0.119	-0.110	-0.101	-0.094	-0.086	-0.078	-0.070	-0.062	-0.056	-0.049	-0.044	-0.036	-0.031	-0.028	-0.022	-0.019	-0.016	-0.014	-0.012	-0.012	-0.012	-0.014	-0.015	-0.018	-0.021	-0.025	-0.031	-0.036	-0.044	-0.052	-0.060	-0.070	-0.080	-0.091	-0.104	-0.115	-0.129	-0.144	-0.159	-0.175	-0.190	-0.208	-0.224	-0.242	-0.261	-0.279	-0.299	-0.318	-0.338	-0.359	-0.380	-0.401	-0.422	-0.444	-0.465	-0.488	-0.507	-0.529	-0.551	-0.571	-0.594	-0.614	-0.635	-0.656	-0.676	-0.696	-0.716	-0.736	-0.755	-0.775	-0.794	-0.811	-0.829	-0.846	-0.864	-0.881	-0.898	-0.914	-0.929	-0.945	-0.960	-0.975	-0.989	-1.004	-1.016	-1.030	-1.042	-1.055	-1.068	-1.079	-1.091	-1.102	-1.112	-1.122	-1.132	-1.142	-1.152	-1.160	-1.169	-1.178	-1.185	-1.192	-1.199	-1.206	-1.211	-1.218	-1.224	-1.229	-1.234	-1.238	-1.241	-1.244	-1.246	-1.249	-1.250	-1.251	-1.252	-1.252	-1.251	-1.251	-1.249	-1.246	-1.244	-1.240	-1.236	-1.231	-1.228	-1.221	-1.215	-1.208	-1.200	-1.192	-1.184	-1.175	-1.166	-1.156	-1.146	-1.135	-1.124	-1.111	-1.099	-1.086	-1.074	-1.061	-1.048	-1.035	-1.021	-1.006	-0.991	-0.978	-0.962	-0.948	-0.932	-0.918	-0.904	-0.888	-0.872	-0.858	-0.842	-0.828	-0.812	-0.799	-0.782	-0.768	-0.754	-0.739	-0.724	-0.710	-0.696	-0.681	-0.669	-0.655	-0.641	-0.629	-0.616	-0.604	-0.591	-0.579	-0.566	-0.554	-0.541	-0.530	-0.520	-0.509	-0.498	-0.486	-0.475	-0.466	-0.455	-0.444	-0.435	-0.424	-0.415	-0.405	-0.395	-0.386	-0.376	-0.366	-0.358	-0.348	-0.339	-0.330	-0.321	-0.311	-0.304	-0.295	-0.285	-0.276	-0.266	-0.259	-0.250	-0.240	-0.232	-0.222	-0.214	-0.205	-0.195	-0.185	-0.176	-0.168	-0.156	-0.148	-0.139	-0.129	-0.118	-0.108	-0.098	-0.088	-0.076	-0.065	-0.055	-0.044	-0.032	-0.022	-0.011	0.001	0.011	0.022	0.034	0.045	0.058	0.069	0.080	0.091	0.102	0.114	0.125	0.135	0.146	0.158	0.168	0.178	0.186	0.198	0.205	0.215	0.224	0.231	0.239	0.245	0.251	0.256	0.262	0.268	0.271	0.275	0.280	0.282	0.284	0.285	0.286	0.288	0.286	0.285	0.284	0.282	0.279	0.275	0.271	0.268	0.262	0.258	0.252	0.246	0.239	0.232	0.225	0.218	0.209	0.200	0.192	0.184	0.175	0.165	0.158	0.149	0.139	0.130	0.120	0.112	0.104	0.095	0.085	0.078	0.069	0.061	0.054	0.046	0.039	0.032	0.024	0.019	0.011	0.006	0.000	-0.005	-0.010	-0.015	-0.020	-0.024	-0.028	-0.031	-0.035	-0.038	-0.041	-0.045	-0.048	-0.050	-0.054	-0.056	100.000	5.000	2.000	1.000	3.000	0.000	0.000	0.000	0.000	0.000	0.000	0.000	0.000	0.000	0.000	0.000	0.000	0.000	-1.732	-1.729	-1.726	-1.722	-1.720	-1.719	-1.718	-1.716	-1.715	-1.715	-1.715	-1.718	-1.719	-1.721	-1.724	-1.726	-1.731	-1.735	-1.740	-1.745	-1.750	-1.758	-1.765	-1.772	-1.780	-1.790	-1.800	-1.810	-1.820	-1.831	-1.842	-1.854	-1.866	-1.880	-1.894	-1.908	-1.921	-1.936	-1.951	-1.966	-1.982	-1.998	-2.014	-2.030	-2.047	-2.064	-2.081	-2.098	-2.114	-2.131	-2.149	-2.166	-2.184	-2.200	-2.216	-2.234	-2.250	-2.266	-2.284	-2.300	-2.315	-2.331	-2.348	-2.361	-2.376	-2.391	-2.404	-2.418	-2.431	-2.442	-2.455	-2.468	-2.478	-2.489	-2.499	-2.509	-2.518	-2.525	-2.534	-2.541	-2.548	-2.554	-2.559	-2.565	-2.570	-2.572	-2.578	-2.580	-2.581	-2.585	-2.586	-2.586	-2.588	-2.589	-2.588	-2.586	-2.585	-2.584	-2.581	-2.580	-2.578	-2.574	-2.571	-2.568	-2.564	-2.560	-2.556	-2.551	-2.548	-2.542	-2.538	-2.532	-2.528	-2.521	-2.516	-2.511	-2.506	-2.501	-2.496	-2.491	-2.486	-2.480	-2.476	-2.470	-2.465	-2.460	-2.454	-2.450	-2.444	-2.438	-2.432	-2.428	-2.422	-2.416	-2.411	-2.405	-2.399	-2.394	-2.386	-2.380	-2.372	-2.365	-2.358	-2.350	-2.342	-2.334	-2.325	-2.316	-2.306	-2.296	-2.285	-2.275	-2.264	-2.250	-2.238	-2.224	-2.211	-2.195	-2.180	-2.165	-2.149	-2.132	-2.115	-2.098	-2.079	-2.059	-2.039	-2.019	-1.998	-1.978	-1.956	-1.934	-1.911	-1.889	-1.865	-1.842	-1.819	-1.794	-1.771	-1.746	-1.721	-1.698	-1.672	-1.648	-1.624	-1.599	-1.574	-1.550	-1.526	-1.502	-1.479	-1.455	-1.432	-1.410	-1.389	-1.366	-1.346	-1.326	-1.306	-1.288	-1.270	-1.251	-1.234	-1.218	-1.202	-1.186	-1.172	-1.159	-1.146	-1.134	-1.122	-1.111	-1.102	-1.094	-1.084	-1.076	-1.070	-1.064	-1.059	-1.054	-1.051	-1.048	-1.044	-1.042	-1.041	-1.041	-1.041	-1.041	-1.042	-1.045	-1.046	-1.050	-1.052	-1.056	-1.061	-1.065	-1.070	-1.075	-1.081	-1.089	-1.095	-1.101	-1.108	-1.115	-1.122	-1.130	-1.139	-1.146	-1.155	-1.164	-1.172	-1.182	-1.191	-1.201	-1.210	-1.219	-1.229	-1.239	-1.249	-1.258	-1.269	-1.279	-1.289	-1.300	-1.310	-1.320	-1.331	-1.342	-1.354	-1.364	-1.376	-1.386	-1.398	-1.409	-1.420	-1.432	-1.442	-1.454	-1.465	-1.478	-1.489	-1.501	-1.514	-1.525	-1.538	-1.549	-1.561	-1.574	-1.586	-1.599	-1.610	-1.622	-1.635	-1.648	-1.659	-1.671	-1.684	-1.695	-1.708	-1.719	-1.730	-1.741	-1.752	-1.764	-1.775	-1.785	-1.796	-1.806	-1.816	-1.825	-1.835	-1.844	-1.852	-1.861	-1.869	-1.878	-1.884	-1.890	-1.898	-1.904	-1.910	-1.915	-1.920	-1.925	-1.930	-1.934	-1.938	-1.942	-1.945	-1.949	-1.951	-1.955	-1.958	-1.960	-1.964	-1.966	-1.969	-1.971	-1.975	-1.978	-1.981	-1.984	-1.988	-1.990	-1.994	-2.000	-2.004	-2.009	-2.014	-2.020	-2.026	-2.034	-2.040	-2.049	-2.056	-2.065	-2.075	-2.084	-2.094	-2.104	-2.114	-2.126	-2.138	-2.150	-2.161	-2.174	-2.188	-2.199	-2.212	-2.226	-2.240	-2.254	-2.266	-2.280	-2.292	-2.306	-2.319	-2.330	-2.342	-2.354	-2.365	-2.376	-2.386	-2.396	-2.404	-2.412	-2.420	-2.428	-2.434	-2.439	-2.444	-2.446	-2.449	-2.451	-2.452	-2.452	-2.452	-2.450	-2.449	-2.445	-2.441	-2.438	-2.432	-2.425	-2.419	-2.410	-2.401	-2.392	-2.381	-2.370	-2.360	-2.348	-2.335	-2.322	-2.309	-2.296	-2.282	-2.268	-2.252	-2.238	-2.222	-2.208	-2.191	-2.175	-2.159	-2.142	-2.126	-2.110	-2.094	-2.076	-2.059	-2.042	-2.025	-2.007	-1.991	-1.974	-1.956	-1.939	-1.922	-1.905	-1.886	-1.870	-1.852	-1.836	-1.818	-1.800	-1.782	-1.766	-1.749	-1.731	-1.714	-1.696	-1.679	-1.660	-1.644	-1.626	-1.609	-1.591	-1.574	-1.556	-1.540	-1.522	-1.506	-1.489	-1.471	-1.456	-1.440	-1.424	-1.409	-1.394	-1.378	-1.364	-1.349	-1.335	-1.321	-1.309	-1.296	-1.284	-1.272	-1.261	-1.251	-1.241	-1.232	-1.224	-1.216	-1.209	-1.202	-1.198	-1.194	-1.189	-1.188	-1.185	-1.184	-1.184	-1.185	-1.186	-1.189	-1.192	-1.198	-1.202	-1.208	-1.216	-1.224	-1.234	-1.244	-1.254	-1.265	-1.278	-1.290	-1.304	-1.319	-1.334	-1.350	-1.366	-1.384	-1.401	-1.420	-1.438	-1.458	-1.478	-1.496	-1.518	-1.538	-1.558	-1.579	-1.600	-1.621	-1.641	-1.662	-1.684	-1.704	-1.725	-1.745	-1.765	-1.784	-1.802	-1.822	-1.840	-1.859	-1.876	-1.891	-1.908	-1.924	-1.939	-1.952	-1.966	-1.979	-1.990	-2.001	-2.011	-2.021	-2.030	-2.039	-2.046	-2.052	-2.059	-2.064	-2.069	-2.072	-2.075	-2.078	-2.080	-2.081	-2.081	-2.081	-2.082	-2.080	-2.080	-2.079	-2.076	-2.074	-2.071	-2.069	-2.065	-2.061	-2.059	-2.054	-2.050	-2.046	-2.042	-2.038	-2.035	-2.030	-2.025	-2.021	-2.018	-2.013	-2.007	-2.004	-1.999	-1.994	-1.990	-1.985	-1.981	-1.975	-1.970	-1.966	-1.961	-1.956	-1.951	-1.945	-1.940	-1.934	-1.928	-1.921	-1.916	-1.909	-1.902	-1.895	-1.888	-1.880	-1.872	-1.865	-1.855	-1.848	-1.838	-1.829	-1.819	-1.809	-1.800	-1.790	-1.780	-1.768	-1.758	-1.746	-1.738	-1.726	-1.714	-1.704	-1.692	-1.682	-1.671	-1.660	-1.650	-1.639	-1.629	-1.619	-1.609	-1.599	-1.590	-1.581	-1.572	-1.564	-1.556	-1.549	-1.541	-1.535	-1.528	-1.521	-1.516	-1.511	-1.506	-1.502	-1.499	-1.495	-1.492	-1.490	-1.488	-1.485	-1.484	-1.484	-1.481	-1.481	-1.481	-1.480	-1.481	-1.482	-1.482	-1.482	-1.482	-1.484	-1.485	-1.486	-1.488	-1.489	-1.490	-1.490	-1.492	-1.492	-1.494	-1.495	-1.496	-1.496	-1.498	-1.498	-1.498	-1.499	-1.499	-1.499	-1.498	-1.498	-1.498	-1.496	-1.495	-1.494	-1.492	-1.491	-1.490	-1.489	-1.486	-1.484	-1.481	-1.480	-1.478	-1.475	-1.472	-1.469	-1.466	-1.464	-1.460	-1.458	-1.454	-1.450	-1.448	-1.444	-1.440	-1.436	-1.432	-1.429	-1.425	-1.421	-1.416	-1.411	-1.408	-1.404	-1.399	-1.395	-1.391	-1.386	-1.381	-1.376	-1.372	-1.369	-1.364	-1.359	-1.355	-1.350	-1.344	-1.340	-1.335	-1.331	-1.326	-1.321	-1.318	-1.311	-1.309	-1.302	-1.299	-1.294	-1.289	-1.284	-1.280	-1.275	-1.271	-1.268	-1.262	-1.258	-1.254	-1.250	-1.246	-1.241	-1.239	-1.234	-1.230	-1.226	-1.222	-1.219	-1.216	-1.214	-1.210	-1.206	-1.204	-1.200	-1.199	-1.196	-1.192	-1.190	-1.188	-1.186	-1.184	-1.181	-1.180	-1.178	-1.176	-1.175	-1.174	-1.172	-1.172	-1.171	-1.171	-1.170	-1.171	-1.170	-1.171	-1.171	-1.172	-1.172	-1.175	-1.176	-1.178	-1.180	-1.181	-1.184	-1.188	-1.190	-1.194	-1.199	-1.202	-1.206	-1.211	-1.215	-1.221	-1.225	-1.232	-1.238	-1.244	-1.250	-1.256	-1.262	-1.270	-1.276	-1.282	-1.290	-1.298	-1.304	-1.311	-1.319	-1.325	-1.332	-1.340	-1.348	-1.352	-1.360	-1.366	-1.372	-1.378	-1.384	-1.390	-1.395	-1.400	-1.404	-1.409	-1.411	-1.415	-1.419	-1.421	-1.425	-1.426	-1.429	-1.429	-1.430	-1.431	-1.432	-1.432	-1.432	-1.431	-1.430	-1.429	-1.429	-1.428	-1.426	-1.425	-1.424	-1.422	-1.420	-1.419	-1.416	-1.415	-1.414	-1.412	-1.411	-1.410	-1.409	-1.409	-1.408	-1.408	-1.408	-1.408	-1.408	-1.409	-1.410	-1.410	-1.412	-1.412	-1.415	-1.418	-1.420	-1.422	-1.425	-1.429	-1.431	-1.435	-1.439	-1.442	-1.448	-1.450	-1.455	-1.459	-1.462	-1.468	-1.472	-1.476	-1.481	-1.485	-1.488	-1.491	-1.495	-1.498	-1.501	-1.502	-1.505	-1.508	-1.509	-1.509	-1.509	-1.510	-1.509	-1.506	-1.505	-1.502	-1.499	-1.496	-1.491	-1.485	-1.480	-1.472	-1.466	-1.459	-1.450	-1.440	-1.430	-1.419	-1.408	-1.395	-1.381	-1.368	-1.354	-1.338	-1.324	-1.305	-1.289	-1.270	-1.251	-1.232	-1.210	-1.190	-1.169	-1.145	-1.122	-1.100	-1.076	-1.051	-1.026	-1.001	-0.975	-0.950	-0.922	-0.896	-0.869	-0.841	-0.814	-0.785	-0.758	-0.729	-0.701	-0.672	-0.644	-0.616	-0.588	-0.559	-0.532	-0.504	-0.476	-0.448	-0.421	-0.394	-0.368	-0.341	-0.316	-0.291	-0.265	-0.241	-0.218	-0.195	-0.171	-0.149	-0.129	-0.108	-0.088	-0.069	-0.051	-0.034	-0.018	-0.001	0.014	0.028	0.041	0.052	0.062	0.072	0.082	0.090	0.096	0.102	0.106	0.110	0.114	0.114	0.115	0.112	0.111	0.109	0.102	0.098	0.091	0.082	0.072	0.062	0.050	0.036	0.022	0.006	-0.010	-0.029	-0.048	-0.068	-0.089	-0.112	-0.135	-0.160	-0.186	-0.214	-0.240	-0.270	-0.300	-0.330	-0.361	-0.394	-0.426	-0.460	-0.494	-0.529	-0.565	-0.600	-0.636	-0.671	-0.709	-0.745	-0.782	-0.819	-0.856	-0.892	-0.929	-0.966	-1.001	-1.038	-1.072	-1.108	-1.141	-1.175	-1.209	-1.240	-1.271	-1.301	-1.330	-1.359	-1.386	-1.411	-1.438	-1.460	-1.484	-1.505	-1.525	-1.544	-1.561	-1.578	-1.592	-1.606	-1.618	-1.629	-1.639	-1.649	-1.656	-1.662	-1.668	-1.670	-1.675	-1.676	-1.676	-1.675	-1.675	-1.672	-1.669	-1.665	-1.660	-1.655	-1.648	-1.640	-1.634	-1.625	-1.615	-1.606	-1.596	-1.586	-1.575	-1.564	-1.552	-1.540	-1.529	-1.516	-1.505	-1.491	-1.480	-1.466	-1.454	-1.440	-1.428	-1.415	-1.402	-1.389	-1.376	-1.362	-1.350	-1.339	-1.325	-1.312	-1.300	-1.288	-1.275	-1.262	-1.252	-1.240	-1.228	-1.216	-1.205	-1.192	-1.181	-1.170	-1.159	-1.148	-1.138	-1.126	-1.115	-1.105	-1.095	-1.085	-1.075	-1.066	-1.056	-1.048	-1.040	-1.030	-1.024	-1.015	-1.008	-1.000	-0.994	-0.988	-0.982	-0.975	-0.971	-0.965	-0.961	-0.958	-0.954	-0.951	-0.949	-0.946	-0.945	-0.944	-0.942	-0.941	-0.942	-0.942	-0.944	-0.945	-0.946	-0.949	-0.951	-0.954	-0.956	-0.958	-0.961	-0.965	-0.970	-0.975	-0.979	-0.982	-0.989	-0.994	-0.998	-1.004	-1.009	-1.014	-1.019	-1.022	-1.029	-1.032	-1.038	-1.041	-1.046	-1.050	-1.055	-1.058	-1.061	-1.065	-1.068	-1.070	-1.072	-1.075	-1.076	-1.079	-1.080	-1.081	-1.082	-1.082	-1.082	-1.082	-1.084	-1.082	-1.081	-1.081	-1.081	-1.080	-1.078	-1.078	-1.075	-1.074	-1.072	-1.071	-1.069	-1.068	-1.065	-1.065	-1.062	-1.062	-1.061	-1.059	-1.058	-1.056	-1.056	-1.056	-1.055	-1.055	-1.055	-1.055	-1.055	-1.055	-1.055	-1.055	-1.056	-1.056	-1.058	-1.058	-1.059	-1.059	-1.060	-1.060	-1.062	-1.062	-1.064	-1.065	-1.066	-1.066	-1.066	-1.068	-1.068	-1.068	-1.068	-1.068	-1.068	-1.066	-1.065	-1.064	-1.062	-1.060	-1.058	-1.056	-1.054	-1.050	-1.049	-1.044	-1.040	-1.036	-1.031	-1.028	-1.022	-1.018	-1.012	-1.005	-0.999	-0.992	-0.988	-0.980	-0.972	-0.965	-0.958	-0.951	-0.942	-0.934	-0.928	-0.919	-0.910	-0.902	-0.892	-0.884	-0.876	-0.868	-0.860	-0.851	-0.842	-0.835	-0.826	-0.819	-0.810	-0.804	-0.796	-0.788	-0.781	-0.775	-0.768	-0.761	-0.755	-0.749	-0.744	-0.738	-0.732	-0.728	-0.724	-0.719	-0.714	-0.710	-0.706	-0.702	-0.700	-0.698	-0.694	-0.692	-0.691	-0.688	-0.686	-0.686	-0.685	-0.685	-0.684	-0.684	-0.685	-0.685	-0.685	-0.686	-0.688	-0.689	-0.690	-0.691	-0.692	-0.695	-0.696	-0.698	-0.700	-0.701	-0.704	-0.705	-0.706	-0.709	-0.709	-0.711	-0.712	-0.715	-0.715	-0.715	-0.716	-0.716	-0.718	-0.716	-0.716	-0.716	-0.715	-0.714	-0.712	-0.711	-0.709	-0.708	-0.705	-0.702	-0.700	-0.696	-0.694	-0.690	-0.686	-0.682	-0.679	-0.674	-0.670	-0.668	-0.664	-0.659	-0.656	-0.652	-0.649	-0.646	-0.644	-0.640	-0.638	-0.636	-0.635	-0.632	-0.631	-0.632	-0.632	-0.634	-0.636	-0.638	-0.640	-0.645	-0.649	-0.655	-0.660	-0.666	-0.675	-0.682	-0.692	-0.701	-0.712	-0.724	-0.736	-0.749	-0.762	-0.778	-0.792	-0.808	-0.824	-0.840	-0.858	-0.875	-0.894	-0.912	-0.931	-0.950	-0.970	-0.989	-1.008	-1.026	-1.046	-1.065	-1.084	-1.102	-1.121	-1.139	-1.156	-1.174	-1.190	-1.206	-1.221	-1.236	-1.250	-1.264	-1.276	-1.288	-1.299	-1.309	-1.318	-1.326	-1.334	-1.341	-1.345	-1.350	-1.354	-1.358	-1.360	-1.361	-1.364	-1.364	-1.362	-1.361	-1.359	-1.356	-1.354	-1.350	-1.346	-1.342	-1.336	-1.331	-1.325	-1.320	-1.314	-1.306	-1.299	-1.292	-1.285	-1.279	-1.271	-1.264	-1.258	-1.250	-1.242	-1.234	-1.226	-1.220	-1.214	-1.206	-1.200	-1.192	-1.186	-1.179	-1.174	-1.166	-1.161	-1.155	-1.148	-1.142	-1.136	-1.130	-1.124	-1.118	-1.111	-1.105	-1.099	-1.092	-1.086	-1.079	-1.072	-1.065	-1.058	-1.051	-1.044	-1.036	-1.029	-1.021	-1.012	-1.005	-0.996	-0.988	-0.980	-0.970	-0.962	-0.954	-0.945	-0.936	-0.926	-0.918	-0.910	-0.901	-0.892	-0.885	-0.876	-0.869	-0.861	-0.855	-0.849	-0.842	-0.836	-0.830	-0.826	-0.822	-0.818	-0.815	-0.812	-0.810	-0.809	-0.810	-0.809	-0.810	-0.812	-0.815	-0.818	-0.821	-0.825	-0.831	-0.839	-0.845	-0.852	-0.861	-0.870	-0.880	-0.891	-0.902	-0.914	-0.928	-0.940	-0.954	-0.968	-0.984	-0.998	-1.014	-1.029	-1.045	-1.062	-1.079	-1.096	-1.112	-1.130	-1.146	-1.164	-1.180	-1.198	-1.214	-1.230	-1.245	-1.260	-1.276	-1.291	-1.306	-1.319	-1.332	-1.345	-1.358	-1.369	-1.379	-1.388	-1.396	-1.405	-1.414	-1.420	-1.425	-1.430	-1.434	-1.436	-1.439	-1.440	-1.440	-1.440	-1.439	-1.436	-1.434	-1.429	-1.424	-1.419	-1.412	-1.405	-1.398	-1.388	-1.380	-1.370	-1.360	-1.348	-1.338	-1.325	-1.314	-1.300	-1.288	-1.275	-1.261	-1.249	-1.235	-1.222	-1.209	-1.195	-1.181	-1.169	-1.156	-1.142	-1.130	-1.118	-1.106	-1.092	-1.081	-1.071	-1.059	-1.050	-1.040	-1.030	-1.021	-1.011	-1.005	-0.996	-0.990	-0.982	-0.976	-0.970	-0.965	-0.960	-0.954	-0.950	-0.946	-0.942	-0.940	-0.936	-0.934	-0.931	-0.930	-0.928	-0.925	-0.924	-0.922	-0.921	-0.920	-0.918	-0.916	-0.915	-0.914	-0.912	-0.910	-0.909	-0.908	-0.905	-0.904	-0.900	-0.898	-0.894	-0.891	-0.888	-0.885	-0.880	-0.876	-0.871	-0.868	-0.861	-0.858	-0.852	-0.848	-0.840	-0.834	-0.828	-0.821	-0.814	-0.808	-0.800	-0.792	-0.782	-0.775	-0.766	-0.759	-0.750	-0.741	-0.732	-0.722	-0.714	-0.705	-0.695	-0.686	-0.676	-0.666	-0.656	-0.648	-0.639	-0.629	-0.619	-0.609	-0.600	-0.591	-0.581	-0.572	-0.564	-0.555	-0.546	-0.538	-0.530	-0.521	-0.512	-0.506	-0.498	-0.491	-0.484	-0.476	-0.470	-0.464	-0.458	-0.452	-0.446	-0.441	-0.436	-0.432	-0.426	-0.422	-0.419	-0.415	-0.411	-0.409	-0.404	-0.401	-0.399	-0.396	-0.392	-0.390	-0.389	-0.386	-0.384	-0.381	-0.379	-0.378	-0.374	-0.372	-0.370	-0.369	-0.366	-0.364	-0.361	-0.359	-0.356	-0.354	-0.351	-0.348	-0.345	-0.341	-0.338	-0.334	-0.330	-0.328	-0.324	-0.319	-0.315	-0.311	-0.308	-0.302	-0.299	-0.294	-0.291	-0.286	-0.282	-0.279	-0.276	-0.272	-0.269	-0.265	-0.264	-0.260	-0.259	-0.256	-0.256	-0.255	-0.255	-0.256	-0.258	-0.259	-0.260	-0.264	-0.266	-0.270	-0.275	-0.282	-0.288	-0.295	-0.304	-0.312	-0.322	-0.331	-0.344	-0.356	-0.369	-0.382	-0.396	-0.412	-0.429	-0.445	-0.461	-0.480	-0.499	-0.518	-0.538	-0.556	-0.576	-0.598	-0.619	-0.641	-0.661	-0.684	-0.705	-0.728	-0.750	-0.772	-0.794	-0.815	-0.838	-0.859	-0.880	-0.900	-0.921	-0.941	-0.961	-0.980	-0.999	-1.016	-1.034	-1.050	-1.066	-1.081	-1.095	-1.109	-1.122	-1.134	-1.145	-1.155	-1.162	-1.171	-1.178	-1.184	-1.189	-1.192	-1.195	-1.196	-1.198	-1.198	-1.195	-1.192	-1.189	-1.185	-1.179	-1.172	-1.164	-1.156	-1.148	-1.136	-1.125	-1.114	-1.100	-1.088	-1.072	-1.058	-1.042	-1.026	-1.010	-0.992	-0.975	-0.958	-0.940	-0.921	-0.902	-0.884	-0.866	-0.848	-0.829	-0.811	-0.792	-0.775	-0.756	-0.740	-0.722	-0.705	-0.690	-0.672	-0.658	-0.642	-0.628	-0.614	-0.600	-0.589	-0.576	-0.565	-0.554	-0.544	-0.535	-0.526	-0.518	-0.510	-0.502	-0.495	-0.489	-0.484	-0.478	-0.472	-0.469	-0.464	-0.461	-0.458	-0.454	-0.450	-0.449	-0.446	-0.442	-0.439	-0.436	-0.432	-0.429	-0.426	-0.421	-0.416	-0.411	-0.406	-0.400	-0.394	-0.386	-0.379	-0.371	-0.362	-0.352	-0.342	-0.332	-0.321	-0.310	-0.298	-0.284	-0.270	-0.256	-0.241	-0.225	-0.209	-0.191	-0.174	-0.158	-0.139	-0.121	-0.104	-0.084	-0.065	-0.046	-0.026	-0.009	0.011	0.030	0.049	0.068	0.085	0.104	0.121	0.139	0.156	0.172	0.189	0.204	0.219	0.234	0.248	0.260	0.272	0.284	0.296	0.306	0.314	0.324	0.331	0.338	0.344	0.350	0.355	0.360	0.364	0.365	0.368	0.369	0.371	0.371	0.371	0.369	0.368	0.365	0.364	0.361	0.358	0.352	0.350	0.345	0.341	0.336	0.330	0.325	0.319	0.314	0.308	0.300	0.294	0.288	0.280	0.272	0.265	0.258	0.250	0.241	0.232	0.225	0.215	0.206	0.196	0.188	0.178	0.168	0.158	0.148	0.136	0.125	0.115	0.102	0.091	0.080	0.066	0.054	0.042	0.029	0.016	0.004	-0.009	-0.022	-0.035	-0.048	-0.060	-0.072	-0.085	-0.096	-0.108	-0.119	-0.129	-0.139	-0.149	-0.158	-0.165	-0.174	-0.180	-0.186	-0.191	-0.195	-0.199	-0.200	-0.202	-0.202	-0.201	-0.199	-0.196	-0.192	-0.188	-0.181	-0.175	-0.166	-0.158	-0.148	-0.135	-0.124	-0.110	-0.098	-0.084	-0.068	-0.051	-0.036	-0.020	-0.002	0.014	0.031	0.049	0.066	0.084	0.100	0.118	0.134	0.149	0.165	0.180	0.194	0.208	0.219	0.230	0.240	0.249	0.258	0.264	0.270	0.274	0.276	0.278	0.276	0.275	0.271	0.268	0.261	0.252	0.244	0.234	0.221	0.208	0.194	0.179	0.161	0.142	0.124	0.104	0.081	0.060	0.038	0.014	-0.011	-0.036	-0.061	-0.088	-0.114	-0.140	-0.166	-0.194	-0.220	-0.246	-0.274	-0.301	-0.326	-0.352	-0.378	-0.401	-0.428	-0.451	-0.474	-0.498	-0.519	-0.540	-0.560	-0.580	-0.599	-0.616	-0.634	-0.650	-0.665	-0.680	-0.694	-0.706	-0.719	-0.730	-0.740	-0.750	-0.759	-0.768	-0.774	-0.780	-0.785	-0.790	-0.794	-0.796	-0.798	-0.799	-0.801	-0.801	-0.801	-0.799	-0.798	-0.795	-0.792	-0.789	-0.785	-0.780	-0.775	-0.769	-0.764	-0.756	-0.750	-0.742	-0.735	-0.728	-0.719	-0.710	-0.700	-0.691	-0.681	-0.670	-0.660	-0.649	-0.639	-0.626	-0.615	-0.604	-0.592	-0.581	-0.569	-0.558	-0.546	-0.534	-0.524	-0.511	-0.500	-0.490	-0.479	-0.468	-0.459	-0.449	-0.440	-0.431	-0.422	-0.415	-0.409	-0.401	-0.396	-0.390	-0.386	-0.382	-0.379	-0.376	-0.376	-0.374	-0.374	-0.375	-0.376	-0.379	-0.382	-0.386	-0.390	-0.395	-0.401	-0.409	-0.416	-0.424	-0.432	-0.442	-0.454	-0.464	-0.476	-0.488	-0.500	-0.514	-0.526	-0.541	-0.554	-0.569	-0.582	-0.599	-0.614	-0.629	-0.645	-0.660	-0.675	-0.691	-0.706	-0.722	-0.739	-0.754	-0.770	-0.785	-0.801	-0.815	-0.830	-0.844	-0.858	-0.871	-0.885	-0.898	-0.911	-0.922	-0.935	-0.945	-0.958	-0.968	-0.978	-0.988	-0.998	-1.008	-1.015	-1.022	-1.031	-1.039	-1.045	-1.054	-1.060	-1.066	-1.072	-1.078	-1.082	-1.088	-1.091	-1.095	-1.100	-1.104	-1.109	-1.111	-1.115	-1.118	-1.121	-1.124	-1.128	-1.130	-1.132	-1.136	-1.139	-1.141	-1.145	-1.146	-1.150	-1.152	-1.156	-1.159	-1.164	-1.166	-1.170	-1.174	-1.178	-1.182	-1.186	-1.190	-1.195	-1.200	-1.205	-1.211	-1.216	-1.222	-1.228	-1.232	-1.240	-1.246	-1.252	-1.259	-1.266	-1.272	-1.280	-1.286	-1.294	-1.301	-1.308	-1.315	-1.321	-1.329	-1.336	-1.342	-1.349	-1.355	-1.361	-1.368	-1.374	-1.379	-1.384	-1.389	-1.394	-1.398	-1.401	-1.405	-1.406	-1.409	-1.411	-1.412	-1.414	-1.414	-1.412	-1.411	-1.410	-1.408	-1.404	-1.401	-1.396	-1.392	-1.386	-1.380	-1.372	-1.366	-1.358	-1.350	-1.340	-1.330	-1.320	-1.310	-1.298	-1.288	-1.275	-1.262	-1.249	-1.235	-1.222	-1.209	-1.194	-1.180	-1.165	-1.151	-1.136	-1.122	-1.108	-1.091	-1.076	-1.062	-1.048	-1.034	-1.020	-1.005	-0.990	-0.978	-0.964	-0.950	-0.938	-0.924	-0.912	-0.900	-0.888	-0.878	-0.866	-0.855	-0.844	-0.835	-0.824	-0.815	-0.805	-0.798	-0.788	-0.780	-0.772	-0.764	-0.756	-0.749	-0.742	-0.735	-0.728	-0.721	-0.715	-0.709	-0.702	-0.696	-0.690	-0.685	-0.679	-0.672	-0.666	-0.660	-0.654	-0.648	-0.641	-0.636	-0.629	-0.622	-0.616	-0.610	-0.602	-0.596	-0.590	-0.582	-0.576	-0.569	-0.562	-0.555	-0.549	-0.541	-0.534	-0.526	-0.519	-0.511	-0.504	-0.496	-0.489	-0.481	-0.474	-0.466	-0.459	-0.450	-0.444	-0.436	-0.429	-0.421	-0.414	-0.406	-0.400	-0.394	-0.388	-0.381	-0.374	-0.369	-0.362	-0.358	-0.352	-0.346	-0.342	-0.339	-0.335	-0.331	-0.328	-0.325	-0.322	-0.321	-0.320	-0.319	-0.319	-0.319	-0.320	-0.322	-0.326	-0.330	-0.334	-0.339	-0.344	-0.350	-0.356	-0.365	-0.374	-0.384	-0.395	-0.405	-0.418	-0.430	-0.444	-0.460	-0.475	-0.491	-0.507	-0.526	-0.545	-0.564	-0.585	-0.605	-0.626	-0.649	-0.670	-0.692	-0.716	-0.739	-0.762	-0.786	-0.811	-0.835	-0.859	-0.884	-0.908	-0.931	-0.954	-0.978	-1.000	-1.022	-1.044	-1.064	-1.086	-1.104	-1.122	-1.140	-1.158	-1.171	-1.186	-1.200	-1.211	-1.222	-1.231	-1.239	-1.245	-1.250	-1.254	-1.256	-1.256	-1.256	-1.252	-1.249	-1.242	-1.236	-1.228	-1.219	-1.208	-1.195	-1.181	-1.166	-1.149	-1.132	-1.114	-1.095	-1.074	-1.054	-1.031	-1.010	-0.988	-0.964	-0.940	-0.916	-0.891	-0.868	-0.844	-0.819	-0.795	-0.771	-0.748	-0.725	-0.701	-0.680	-0.658	-0.636	-0.616	-0.598	-0.579	-0.562	-0.546	-0.530	-0.518	-0.502	-0.491	-0.481	-0.472	-0.464	-0.458	-0.451	-0.449	-0.445	-0.444	-0.445	-0.445	-0.448	-0.451	-0.456	-0.462	-0.470	-0.480	-0.489	-0.500	-0.511	-0.525	-0.539	-0.552	-0.568	-0.585	-0.602	-0.620	-0.639	-0.658	-0.678	-0.699	-0.719	-0.740	-0.761	-0.782	-0.805	-0.828	-0.850	-0.871	-0.894	-0.916	-0.938	-0.961	-0.982	-1.004	-1.025	-1.046	-1.068	-1.088	-1.108	-1.128	-1.146	-1.164	-1.182	-1.201	-1.218	-1.234	-1.250	-1.264	-1.280	-1.292	-1.305	-1.319	-1.330	-1.341	-1.351	-1.362	-1.371	-1.380	-1.389	-1.396	-1.402	-1.409	-1.415	-1.420	-1.425	-1.430	-1.434	-1.438	-1.440	-1.442	-1.446	-1.449	-1.450	-1.454	-1.455	-1.458	-1.460	-1.461	-1.465	-1.466	-1.468	-1.470	-1.474	-1.475	-1.479	-1.482	-1.485	-1.491	-1.495	-1.500	-1.505	-1.511	-1.516	-1.522	-1.529	-1.536	-1.544	-1.551	-1.560	-1.569	-1.579	-1.586	-1.598	-1.606	-1.616	-1.628	-1.639	-1.649	-1.660	-1.671	-1.684	-1.694	-1.705	-1.716	-1.728	-1.739	-1.750	-1.760	-1.771	-1.781	-1.792	-1.801	-1.811	-1.820	-1.829	-1.838	-1.845	-1.852	-1.859	-1.866	-1.871	-1.878	-1.881	-1.885	-1.889	-1.892	-1.894	-1.896	-1.898	-1.899	-1.899	-1.899	-1.899	-1.898	-1.896	-1.894	-1.890	-1.889	-1.884	-1.880	-1.876	-1.872	-1.869	-1.864	-1.859	-1.854	-1.849	-1.844	-1.839	-1.832	-1.828	-1.822	-1.816	-1.811	-1.808	-1.802	-1.798	-1.794	-1.790	-1.786	-1.782	-1.779	-1.776	-1.774	-1.771	-1.769	-1.768	-1.766	-1.765	-1.764	-1.764	-1.762	-1.764	-1.765	-1.765	-1.766	-1.769	-1.771	-1.774	-1.776	-1.780	-1.784	-1.789	-1.792	-1.798	-1.804	-1.809	-1.815	-1.821	-1.828	-1.835	-1.842	-1.850	-1.858	-1.868	-1.876	-1.885	-1.896	-1.906	-1.918	-1.928	-1.940	-1.951	-1.964	-1.976	-1.990	-2.002	-2.016	-2.031	-2.045	-2.059	-2.075	-2.090	-2.106	-2.121	-2.138	-2.152	-2.170	-2.185	-2.201	-2.218	-2.234	-2.250	-2.266	-2.282	-2.298	-2.312	-2.328	-2.344	-2.358	-2.372	-2.386	-2.398	-2.410	-2.422	-2.434	-2.444	-2.452	-2.461	-2.469	-2.475	-2.481	-2.485	-2.489	-2.491	-2.491	-2.491	-2.490	-2.486	-2.481	-2.476	-2.470	-2.461	-2.450	-2.440	-2.428	-2.414	-2.396	-2.380	-2.361	-2.342	-2.320	-2.298	-2.274	-2.249	-2.222	-2.195	-2.166	-2.136	-2.105	-2.072	-2.040	-2.006	-1.971	-1.936	-1.900	-1.864	-1.825	-1.789	-1.750	-1.711	-1.674	-1.636	-1.598	-1.558	-1.521	-1.482	-1.445	-1.409	-1.372	-1.338	-1.301	-1.268	-1.232	-1.200	-1.169	-1.138	-1.106	-1.078	-1.049	-1.022	-0.996	-0.971	-0.948	-0.925	-0.904	-0.884	-0.866	-0.849	-0.832	-0.818	-0.804	-0.791	-0.780	-0.769	-0.760	-0.751	-0.745	-0.739	-0.732	-0.728	-0.724	-0.722	-0.720	-0.719	-0.719	-0.719	-0.720	-0.721	-0.724	-0.726	-0.730	-0.735	-0.739	-0.744	-0.750	-0.755	-0.762	-0.769	-0.775	-0.782	-0.790	-0.799	-0.808	-0.815	-0.824	-0.832	-0.842	-0.852	-0.862	-0.872	-0.884	-0.894	-0.905	-0.916	-0.929	-0.940	-0.951	-0.965	-0.978	-0.990	-1.004	-1.018	-1.032	-1.046	-1.061	-1.075	-1.090	-1.104	-1.120	-1.136	-1.150	-1.166	-1.182	-1.198	-1.215	-1.230	-1.248	-1.262	-1.279	-1.296	-1.312	-1.329	-1.344	-1.360	-1.376	-1.391	-1.408	-1.422	-1.439	-1.454	-1.469	-1.482	-1.498	-1.511	-1.525	-1.539	-1.552	-1.565	-1.578	-1.589	-1.601	-1.612	-1.622	-1.635	-1.645	-1.655	-1.662	-1.672	-1.680	-1.689	-1.696	-1.704	-1.711	-1.716	-1.724	-1.729	-1.735	-1.740	-1.745	-1.749	-1.752	-1.756	-1.760	-1.762	-1.764	-1.766	-1.769	-1.769	-1.770	-1.771	-1.771	-1.771	-1.771	-1.770	-1.770	-1.769	-1.768	-1.766	-1.764	-1.761	-1.760	-1.756	-1.755	-1.751	-1.748	-1.744	-1.741	-1.738	-1.732	-1.729	-1.725	-1.720	-1.716	-1.710	-1.706	-1.701	-1.698	-1.692	-1.688	-1.682	-1.678	-1.675	-1.670	-1.665	-1.662	-1.658	-1.654	-1.651	-1.646	-1.644	-1.641	-1.638	-1.635	-1.632	-1.630	-1.629	-1.626	-1.625	-1.622	-1.621	-1.620	-1.619	-1.616	-1.616	-1.615	-1.612	-1.611	-1.610	-1.608	-1.606	-1.604	-1.601	-1.599	-1.596	-1.592	-1.589	-1.582	-1.579	-1.572	-1.568	-1.560	-1.552	-1.544	-1.535	-1.525	-1.515	-1.504	-1.491	-1.479	-1.465	-1.450	-1.435	-1.419	-1.404	-1.386	-1.368	-1.349	-1.330	-1.309	-1.289	-1.268	-1.246	-1.224	-1.202	-1.179	-1.156	-1.132	-1.109	-1.085	-1.060	-1.035	-1.012	-0.988	-0.964	-0.939	-0.916	-0.891	-0.869	-0.845	-0.822	-0.800	-0.778	-0.756	-0.735	-0.714	-0.695	-0.675	-0.655	-0.638	-0.620	-0.602	-0.586	-0.571	-0.556	-0.541	-0.528	-0.515	-0.502	-0.491	-0.480	-0.469	-0.460	-0.450	-0.441	-0.432	-0.426	-0.419	-0.412	-0.406	-0.401	-0.396	-0.391	-0.386	-0.382	-0.380	-0.376	-0.374	-0.371	-0.369	-0.365	-0.364	-0.361	-0.360	-0.358	-0.358	-0.356	-0.355	-0.352	-0.352	-0.351	-0.349	-0.349	-0.348	-0.346	-0.346	-0.344	-0.344	-0.341	-0.340	-0.339	-0.336	-0.335	-0.332	-0.330	-0.328	-0.325	-0.322	-0.320	-0.316	-0.312	-0.309	-0.305	-0.302	-0.299	-0.294	-0.289	-0.284	-0.280	-0.275	-0.269	-0.264	-0.259	-0.254	-0.248	-0.242	-0.236	-0.229	-0.224	-0.216	-0.210	-0.204	-0.199	-0.192	-0.186	-0.181	-0.175	-0.169	-0.162	-0.158	-0.151	-0.146	-0.140	-0.135	-0.130	-0.126	-0.122	-0.118	-0.115	-0.111	-0.108	-0.105	-0.104	-0.101	-0.100	-0.100	-0.099	-0.099	-0.099	-0.100	-0.100	-0.101	-0.104	-0.106	-0.109	-0.111	-0.116	-0.120	-0.124	-0.129	-0.135	-0.140	-0.146	-0.152	-0.160	-0.166	-0.174	-0.181	-0.189	-0.198	-0.206	-0.215	-0.224	-0.234	-0.244	-0.254	-0.264	-0.274	-0.285	-0.296	-0.308	-0.320	-0.331	-0.342	-0.354	-0.366	-0.378	-0.391	-0.404	-0.416	-0.429	-0.441	-0.454	-0.468	-0.480	-0.494	-0.507	-0.519	-0.532	-0.545	-0.558	-0.570	-0.582	-0.595	-0.608	-0.619	-0.630	-0.641	-0.651	-0.662	-0.672	-0.681	-0.691	-0.699	-0.706	-0.714	-0.721	-0.726	-0.732	-0.738	-0.741	-0.745	-0.746	-0.750	-0.751	-0.751	-0.751	-0.750	-0.748	-0.745	-0.742	-0.738	-0.734	-0.729	-0.722	-0.716	-0.709	-0.700	-0.691	-0.681	-0.672	-0.661	-0.650	-0.639	-0.628	-0.615	-0.602	-0.590	-0.576	-0.565	-0.551	-0.539	-0.525	-0.511	-0.499	-0.485	-0.474	-0.461	-0.449	-0.436	-0.425	-0.414	-0.402	-0.392	-0.384	-0.376	-0.368	-0.359	-0.352	-0.346	-0.340	-0.335	-0.332	-0.329	-0.326	-0.326	-0.325	-0.326	-0.326	-0.329	-0.331	-0.335	-0.340	-0.345	-0.352	-0.358	-0.366	-0.375	-0.384	-0.392	-0.404	-0.415	-0.426	-0.440	-0.452	-0.466	-0.480	-0.495	-0.511	-0.526	-0.542	-0.559	-0.576	-0.594	-0.612	-0.629	-0.648	-0.668	-0.685	-0.704	-0.724	-0.745	-0.765	-0.784	-0.804	-0.825	-0.846	-0.866	-0.888	-0.909	-0.930	-0.951	-0.972	-0.994	-1.016	-1.039	-1.060	-1.082	-1.104	-1.128	-1.149	-1.171	-1.194	-1.215	-1.239	-1.260	-1.282	-1.305	-1.328	-1.350	-1.371	-1.394	-1.415	-1.438	-1.459	-1.480	-1.500	-1.521	-1.541	-1.561	-1.580	-1.599	-1.616	-1.635	-1.651	-1.668	-1.682	-1.698	-1.712	-1.725	-1.738	-1.750	-1.759	-1.769	-1.778	-1.784	-1.791	-1.795	-1.800	-1.804	-1.804	-1.805	-1.804	-1.802	-1.799	-1.794	-1.788	-1.781	-1.774	-1.764	-1.754	-1.742	-1.730	-1.716	-1.702	-1.686	-1.670	-1.652	-1.635	-1.615	-1.596	-1.575	-1.555	-1.532	-1.510	-1.488	-1.465	-1.441	-1.419	-1.395	-1.371	-1.348	-1.324	-1.300	-1.278	-1.255	-1.232	-1.210	-1.189	-1.168	-1.148	-1.128	-1.109	-1.091	-1.074	-1.058	-1.042	-1.028	-1.014	-1.001	-0.990	-0.980	-0.971	-0.962	-0.956	-0.950	-0.945	-0.941	-0.940	-0.939	-0.939	-0.939	-0.941	-0.945	-0.949	-0.954	-0.959	-0.966	-0.974	-0.982	-0.991	-1.001	-1.011	-1.022	-1.035	-1.048	-1.060	-1.072	-1.086	-1.101	-1.114	-1.129	-1.142	-1.158	-1.171	-1.185	-1.200	-1.212	-1.226	-1.240	-1.252	-1.264	-1.276	-1.288	-1.299	-1.309	-1.319	-1.326	-1.335	-1.342	-1.350	-1.356	-1.360	-1.366	-1.369	-1.374	-1.376	-1.378	-1.378	-1.378	-1.378	-1.376	-1.374	-1.371	-1.368	-1.365	-1.360	-1.356	-1.350	-1.344	-1.339	-1.332	-1.326	-1.320	-1.312	-1.306	-1.300	-1.294	-1.288	-1.282	-1.276	-1.271	-1.266	-1.261	-1.258	-1.255	-1.251	-1.250	-1.249	-1.248	-1.249	-1.249	-1.251	-1.255	-1.259	-1.264	-1.269	-1.276	-1.284	-1.294	-1.301	-1.314	-1.325	-1.338	-1.350	-1.364	-1.380	-1.395	-1.411	-1.428	-1.446	-1.464	-1.482	-1.501	-1.521	-1.541	-1.561	-1.582	-1.602	-1.624	-1.644	-1.664	-1.685	-1.705	-1.724	-1.744	-1.762	-1.781	-1.799	-1.816	-1.832	-1.849	-1.862	-1.878	-1.890	-1.902	-1.912	-1.924	-1.931	-1.940	-1.946	-1.951	-1.956	-1.959	-1.961	-1.962	-1.962	-1.961	-1.959	-1.954	-1.949	-1.944	-1.936	-1.928	-1.920	-1.909	-1.898	-1.885	-1.874	-1.860	-1.846	-1.830	-1.815	-1.799	-1.781	-1.765	-1.746	-1.729	-1.711	-1.691	-1.672	-1.652	-1.634	-1.615	-1.595	-1.576	-1.556	-1.538	-1.519	-1.499	-1.480	-1.462	-1.444	-1.425	-1.409	-1.391	-1.375	-1.358	-1.341	-1.326	-1.311	-1.296	-1.282	-1.269	-1.255	-1.242	-1.231	-1.219	-1.206	-1.196	-1.185	-1.175	-1.165	-1.155	-1.146	-1.136	-1.129	-1.120	-1.112	-1.105	-1.098	-1.090	-1.082	-1.075	-1.068	-1.060	-1.052	-1.045	-1.038	-1.030	-1.024	-1.015	-1.009	-1.000	-0.991	-0.985	-0.976	-0.969	-0.960	-0.950	-0.942	-0.934	-0.925	-0.915	-0.906	-0.898	-0.888	-0.879	-0.869	-0.859	-0.849	-0.840	-0.830	-0.820	-0.810	-0.801	-0.791	-0.781	-0.772	-0.764	-0.756	-0.749	-0.740	-0.734	-0.728	-0.720	-0.714	-0.710	-0.705	-0.700	-0.696	-0.695	-0.692	-0.691	-0.691	-0.692	-0.692	-0.695	-0.699	-0.702	-0.708	-0.714	-0.720	-0.728	-0.738	-0.748	-0.758	-0.769	-0.780	-0.794	-0.809	-0.822	-0.839	-0.855	-0.872	-0.890	-0.909	-0.929	-0.948	-0.969	-0.989	-1.011	-1.034	-1.055	-1.079	-1.101	-1.125	-1.148	-1.170	-1.194	-1.219	-1.241	-1.265	-1.289	-1.311	-1.334	-1.356	-1.379	-1.401	-1.422	-1.444	-1.464	-1.485	-1.505	-1.524	-1.542	-1.560	-1.579	-1.595	-1.611	-1.628	-1.642	-1.658	-1.671	-1.685	-1.698	-1.710	-1.722	-1.734	-1.745	-1.755	-1.765	-1.775	-1.782	-1.792	-1.801	-1.809	-1.816	-1.825	-1.831	-1.839	-1.846	-1.852	-1.860	-1.865	-1.872	-1.879	-1.886	-1.892	-1.898	-1.904	-1.909	-1.915	-1.921	-1.926	-1.932	-1.939	-1.944	-1.949	-1.954	-1.959	-1.962	-1.966	-1.971	-1.975	-1.979	-1.981	-1.984	-1.986	-1.989	-1.989	-1.989	-1.989	-1.989	-1.988	-1.985	-1.981	-1.978	-1.974	-1.969	-1.962	-1.956	-1.949	-1.940	-1.931	-1.920	-1.910	-1.900	-1.886	-1.874	-1.860	-1.846	-1.830	-1.815	-1.799	-1.782	-1.766	-1.749	-1.730	-1.711	-1.691	-1.672	-1.654	-1.635	-1.615	-1.595	-1.576	-1.558	-1.538	-1.518	-1.499	-1.481	-1.462	-1.445	-1.428	-1.411	-1.394	-1.378	-1.364	-1.349	-1.335	-1.322	-1.310	-1.299	-1.288	-1.279	-1.269	-1.261	-1.252	-1.246	-1.241	-1.236	-1.231	-1.228	-1.225	-1.222	-1.220	-1.220	-1.220	-1.220	-1.220	-1.220	-1.222	-1.224	-1.226	-1.229	-1.230	-1.234	-1.236	-1.239	-1.242	-1.245	-1.248	-1.249	-1.252	-1.254	-1.256	-1.258	-1.259	-1.260	-1.261	-1.261	-1.260	-1.260	-1.259	-1.256	-1.255	-1.251	-1.249	-1.245	-1.241	-1.236	-1.230	-1.225	-1.219	-1.212	-1.205	-1.199	-1.190	-1.181	-1.174	-1.165	-1.155	-1.146	-1.136	-1.126	-1.116	-1.106	-1.096	-1.086	-1.076	-1.066	-1.056	-1.048	-1.038	-1.029	-1.020	-1.011	-1.004	-0.996	-0.990	-0.982	-0.978	-0.971	-0.966	-0.964	-0.960	-0.956	-0.955	-0.954	-0.954	-0.954	-0.955	-0.958	-0.960	-0.964	-0.969	-0.975	-0.981	-0.989	-0.996	-1.006	-1.016	-1.026	-1.039	-1.050	-1.062	-1.078	-1.091	-1.106	-1.121	-1.139	-1.155	-1.172	-1.189	-1.206	-1.226	-1.244	-1.262	-1.282	-1.301	-1.321	-1.340	-1.359	-1.380	-1.399	-1.419	-1.438	-1.456	-1.475	-1.494	-1.511	-1.529	-1.546	-1.564	-1.580	-1.596	-1.611	-1.626	-1.641	-1.655	-1.669	-1.681	-1.694	-1.705	-1.718	-1.728	-1.738	-1.748	-1.756	-1.765	-1.774	-1.782	-1.790	-1.796	-1.804	-1.810	-1.816	-1.821	-1.828	-1.832	-1.838	-1.842	-1.848	-1.852	-1.858	-1.861	-1.866	-1.870	-1.876	-1.881	-1.886	-1.891	-1.896	-1.901	-1.906	-1.911	-1.918	-1.922	-1.928	-1.935	-1.941	-1.948	-1.955	-1.961	-1.968	-1.976	-1.984	-1.991	-1.999	-2.006	-2.015	-2.024	-2.031	-2.040	-2.049	-2.058	-2.066	-2.076	-2.084	-2.092	-2.101	-2.111	-2.120	-2.129	-2.139	-2.146	-2.156	-2.164	-2.172	-2.181	-2.190	-2.198	-2.205	-2.214	-2.221	-2.229	-2.236	-2.244	-2.251	-2.258	-2.265	-2.272	-2.280	-2.286	-2.292	-2.300	-2.308	-2.312	-2.320	-2.328	-2.332	-2.339	-2.346	-2.351	-2.358	-2.364	-2.370	-2.376	-2.382	-2.388	-2.394	-2.400	-2.405	-2.411	-2.416	-2.422	-2.428	-2.432	-2.438	-2.442	-2.449	-2.452	-2.456	-2.461	-2.464	-2.468	-2.470	-2.474	-2.476	-2.479	-2.480	-2.482	-2.482	-2.482	-2.482	-2.482	-2.482	-2.480	-2.479	-2.476	-2.474	-2.471	-2.468	-2.464	-2.460	-2.455	-2.451	-2.445	-2.439	-2.434	-2.426	-2.421	-2.414	-2.408	-2.400	-2.394	-2.388	-2.380	-2.374	-2.368	-2.360	-2.355	-2.349	-2.344	-2.338	-2.332	-2.328	-2.324	-2.320	-2.318	-2.315	-2.312	-2.312	-2.311	-2.311	-2.311	-2.315	-2.316	-2.320	-2.324	-2.328	-2.334	-2.341	-2.348	-2.356	-2.365	-2.375	-2.385	-2.398	-2.410	-2.422	-2.438	-2.451	-2.468	-2.482	-2.499	-2.516	-2.534	-2.552	-2.571	-2.590	-2.610	-2.630	-2.650	-2.671	-2.691	-2.712	-2.734	-2.755	-2.776	-2.798	-2.819	-2.840	-2.860	-2.880	-2.900	-2.920	-2.939	-2.959	-2.976	-2.995	-3.012	-3.029	-3.045	-3.061	-3.076	-3.089	-3.102	-3.115	-3.126	-3.136	-3.148	-3.156	-3.165	-3.172	-3.178	-3.184	-3.188	-3.191	-3.194	-3.196	-3.196	-3.196	-3.195	-3.194	-3.191	-3.188	-3.184	-3.180	-3.174	-3.168	-3.160	-3.152	-3.145	-3.138	-3.128	-3.118	-3.109	-3.099	-3.089	-3.078	-3.066	-3.055	-3.045	-3.034	-3.022	-3.010	-2.999	-2.988	-2.976	-2.965	-2.954	-2.944	-2.932	-2.922	-2.912	-2.904	-2.894	-2.885	-2.876	-2.868	-2.860	-2.852	-2.845	-2.839	-2.832	-2.826	-2.820	-2.815	-2.811	-2.808	-2.802	-2.800	-2.795	-2.792	-2.791	-2.788	-2.786	-2.785	-2.784	-2.781	-2.780	-2.779	-2.778	-2.776	-2.775	-2.774	-2.772	-2.771	-2.769	-2.769	-2.766	-2.764	-2.761	-2.759	-2.756	-2.754	-2.750	-2.745	-2.741	-2.735	-2.730	-2.724	-2.718	-2.710	-2.704	-2.694	-2.685	-2.676	-2.666	-2.655	-2.644	-2.631	-2.620	-2.606	-2.592	-2.580	-2.565	-2.550	-2.535	-2.519	-2.502	-2.486	-2.469	-2.451	-2.434	-2.415	-2.396	-2.378	-2.359	-2.339	-2.320	-2.302	-2.282	-2.264	-2.244	-2.226	-2.206	-2.189	-2.169	-2.151	-2.132	-2.115	-2.100	-2.082	-2.068	-2.051	-2.036	-2.022	-2.010	-1.996	-1.984	-1.974	-1.964	-1.954	-1.945	-1.938	-1.931	-1.925	-1.920	-1.916	-1.915	-1.911	-1.911	-1.911	-1.912	-1.915	-1.918	-1.921	-1.928	-1.934	-1.940	-1.949	-1.958	-1.966	-1.978	-1.989	-2.000	-2.013	-2.027	-2.041	-2.056	-2.071	-2.088	-2.104	-2.120	-2.139	-2.156	-2.175	-2.194	-2.211	-2.230	-2.250	-2.269	-2.288	-2.309	-2.329	-2.346	-2.368	-2.388	-2.406	-2.426	-2.445	-2.464	-2.482	-2.501	-2.519	-2.536	-2.552	-2.570	-2.585	-2.601	-2.616	-2.631	-2.645	-2.659	-2.671	-2.684	-2.694	-2.706	-2.715	-2.725	-2.734	-2.741	-2.748	-2.754	-2.760	-2.764	-2.768	-2.770	-2.771	-2.774	-2.774	-2.772	-2.771	-2.769	-2.765	-2.761	-2.755	-2.749	-2.741	-2.734	-2.725	-2.716	-2.705	-2.694	-2.682	-2.671	-2.658	-2.644	-2.629	-2.615	-2.600	-2.584	-2.569	-2.552	-2.536	-2.520	-2.504	-2.486	-2.470	-2.452	-2.436	-2.419	-2.404	-2.388	-2.372	-2.358	-2.342	-2.329	-2.315	-2.302	-2.291	-2.280	-2.269	-2.259	-2.250	-2.242	-2.236	-2.230	-2.225	-2.222	-2.219	-2.219	-2.218	-2.218	-2.220	-2.221	-2.225	-2.229	-2.235	-2.240	-2.248	-2.255	-2.264	-2.272	-2.282	-2.292	-2.304	-2.315	-2.326	-2.339	-2.351	-2.364	-2.376	-2.389	-2.401	-2.412	-2.425	-2.436	-2.448	-2.458	-2.468	-2.476	-2.485	-2.494	-2.501	-2.506	-2.512	-2.516	-2.519	-2.521	-2.521	-2.521	-2.519	-2.516	-2.511	-2.506	-2.499	-2.490	-2.481	-2.470	-2.459	-2.445	-2.430	-2.415	-2.398	-2.380	-2.361	-2.340	-2.319	-2.296	-2.274	-2.250	-2.225	-2.200	-2.175	-2.149	-2.121	-2.095	-2.068	-2.040	-2.015	-1.988	-1.960	-1.932	-1.906	-1.880	-1.854	-1.829	-1.804	-1.779	-1.755	-1.731	-1.709	-1.688	-1.666	-1.646	-1.628	-1.610	-1.592	-1.576	-1.561	-1.546	-1.534	-1.522	-1.511	-1.501	-1.492	-1.484	-1.478	-1.471	-1.466	-1.462	-1.460	-1.458	-1.458	-1.456	-1.456	-1.456	-1.458	-1.460	-1.462	-1.466	-1.470	-1.474	-1.479	-1.482	-1.489	-1.492	-1.499	-1.504	-1.509	-1.515	-1.521	-1.528	-1.534	-1.539	-1.544	-1.550	-1.556	-1.561	-1.568	-1.571	-1.576	-1.581	-1.585	-1.590	-1.595	-1.599	-1.602	-1.605	-1.609	-1.612	-1.615	-1.619	-1.622	-1.625	-1.629	-1.632	-1.635	-1.639	-1.642	-1.648	-1.650	-1.655	-1.660	-1.664	-1.669	-1.674	-1.679	-1.685	-1.691	-1.698	-1.705	-1.712	-1.720	-1.729	-1.738	-1.748	-1.756	-1.768	-1.778	-1.789	-1.802	-1.815	-1.829	-1.841	-1.856	-1.871	-1.886	-1.902	-1.919	-1.935	-1.952	-1.970	-1.989	-2.007	-2.026	-2.046	-2.065	-2.085	-2.106	-2.128	-2.149	-2.169	-2.190	-2.211	-2.234	-2.255	-2.278	-2.299	-2.321	-2.342	-2.364	-2.385	-2.406	-2.426	-2.448	-2.468	-2.486	-2.506	-2.525	-2.544	-2.562	-2.579	-2.595	-2.612	-2.628	-2.641	-2.655	-2.669	-2.681	-2.691	-2.702	-2.711	-2.721	-2.729	-2.735	-2.741	-2.745	-2.749	-2.751	-2.754	-2.754	-2.752	-2.752	-2.749	-2.746	-2.742	-2.738	-2.731	-2.724	-2.716	-2.708	-2.698	-2.688	-2.676	-2.664	-2.651	-2.639	-2.625	-2.612	-2.598	-2.582	-2.568	-2.552	-2.536	-2.521	-2.505	-2.490	-2.474	-2.458	-2.442	-2.428	-2.412	-2.398	-2.384	-2.370	-2.358	-2.345	-2.331	-2.320	-2.311	-2.300	-2.291	-2.282	-2.275	-2.269	-2.264	-2.259	-2.255	-2.252	-2.250	-2.250	-2.250	-2.252	-2.255	-2.259	-2.264	-2.269	-2.276	-2.284	-2.291	-2.301	-2.311	-2.322	-2.334	-2.348	-2.361	-2.375	-2.390	-2.406	-2.422	-2.440	-2.456	-2.475	-2.491	-2.510	-2.530	-2.549	-2.569	-2.588	-2.606	-2.628	-2.648	-2.668	-2.686	-2.706	-2.725	-2.744	-2.764	-2.782	-2.801	-2.820	-2.838	-2.854	-2.871	-2.889	-2.905	-2.921	-2.936	-2.952	-2.966	-2.981	-2.995	-3.008	-3.021	-3.032	-3.045	-3.056	-3.066	-3.076	-3.086	-3.095	-3.104	-3.112	-3.120	-3.128	-3.135	-3.140	-3.146	-3.151	-3.158	-3.162	-3.166	-3.171	-3.175	-3.179	-3.181	-3.184	-3.186	-3.188	-3.190	-3.191	-3.192	-3.194	-3.192	-3.192	-3.192	-3.192	-3.192	-3.190	-3.190	-3.188	-3.186	-3.185	-3.182	-3.180	-3.176	-3.174	-3.170	-3.168	-3.164	-3.161	-3.156	-3.154	-3.149	-3.144	-3.140	-3.136	-3.131	-3.125	-3.120	-3.116	-3.110	-3.105	-3.099	-3.094	-3.089	-3.084	-3.079	-3.072	-3.069	-3.062	-3.058	-3.054	-3.049	-3.044	-3.040	-3.036	-3.032	-3.028	-3.026	-3.022	-3.020	-3.016	-3.015	-3.014	-3.011	-3.011	-3.010	-3.010	-3.010	-3.010	-3.012	-3.012	-3.014	-3.016	-3.019	-3.021	-3.025	-3.029	-3.032	-3.036	-3.041	-3.046	-3.052	-3.056	-3.062	-3.069	-3.074	-3.080	-3.086	-3.092	-3.099	-3.105	-3.111	-3.118	-3.124	-3.130	-3.135	-3.141	-3.146	-3.152	-3.156	-3.161	-3.165	-3.170	-3.174	-3.178	-3.180	-3.184	-3.185	-3.189	-3.189	-3.191	-3.192	-3.192	-3.194	-3.192	-3.194	-3.191	-3.191	-3.190	-3.189	-3.186	-3.185	-3.184	-3.182	-3.179	-3.178	-3.175	-3.172	-3.172	-3.170	-3.168	-3.166	-3.166	-3.164	-3.164	-3.164	-3.164	-3.164	-3.165	-3.166	-3.166	-3.169	-3.171	-3.175	-3.179	-3.182	-3.186	-3.191	-3.196	-3.202	-3.209	-3.215	-3.222	-3.230	-3.239	-3.248	-3.256	-3.266	-3.275	-3.285	-3.295	-3.305	-3.316	-3.328	-3.339	-3.350	-3.360	-3.371	-3.382	-3.392	-3.404	-3.414	-3.425	-3.434	-3.444	-3.452	-3.462	-3.471	-3.480	-3.488	-3.496	-3.504	-3.511	-3.518	-3.522	-3.530	-3.535	-3.539	-3.544	-3.548	-3.551	-3.555	-3.558	-3.559	-3.561	-3.562	-3.564	-3.564	-3.564	-3.562	-3.562	-3.561	-3.560	-3.559	-3.558	-3.555	-3.551	-3.550	-3.548	-3.545	-3.541	-3.539	-3.535	-3.531	-3.529	-3.525	-3.521	-3.519	-3.515	-3.511	-3.506	-3.504	-3.500	-3.496	-3.492	-3.490	-3.486	-3.482	-3.480	-3.476	-3.474	-3.471	-3.469	-3.466	-3.464	-3.461	-3.460	-3.459	-3.458	-3.456	-3.455	-3.455	-3.455	-3.455	-3.455	-3.458	-3.458	-3.460	-3.462	-3.465	-3.469	-3.471	-3.476	-3.481	-3.485	-3.491	-3.496	-3.504	-3.510	-3.518	-3.526	-3.535	-3.542	-3.551	-3.561	-3.571	-3.580	-3.591	-3.602	-3.614	-3.624	-3.635	-3.646	-3.658	-3.670	-3.680	-3.692	-3.702	-3.714	-3.724	-3.735	-3.744	-3.754	-3.762	-3.771	-3.779	-3.786	-3.791	-3.798	-3.802	-3.806	-3.809	-3.810	-3.811	-3.811	-3.811	-3.809	-3.806	-3.801	-3.796	-3.790	-3.782	-3.774	-3.764	-3.752	-3.740	-3.728	-3.714	-3.698	-3.681	-3.664	-3.646	-3.628	-3.609	-3.588	-3.566	-3.545	-3.522	-3.500	-3.475	-3.452	-3.428	-3.402	-3.379	-3.354	-3.328	-3.302	-3.278	-3.252	-3.228	-3.202	-3.178	-3.154	-3.131	-3.108	-3.084	-3.061	-3.039	-3.018	-2.996	-2.976	-2.956	-2.938	-2.919	-2.901	-2.882	-2.866	-2.850	-2.836	-2.821	-2.808	-2.795	-2.781	-2.770	-2.759	-2.748	-2.739	-2.729	-2.720	-2.712	-2.704	-2.698	-2.691	-2.684	-2.679	-2.674	-2.669	-2.665	-2.660	-2.656	-2.652	-2.649	-2.648	-2.645	-2.642	-2.641	-2.640	-2.639	-2.639	-2.638	-2.636	-2.636	-2.638	-2.636	-2.638	-2.638	-2.638	-2.640	-2.640	-2.641	-2.642	-2.644	-2.646	-2.648	-2.649	-2.651	-2.654	-2.656	-2.659	-2.661	-2.664	-2.666	-2.670	-2.672	-2.676	-2.679	-2.682	-2.685	-2.688	-2.691	-2.695	-2.699	-2.701	-2.705	-2.708	-2.710	-2.715	-2.718	-2.721	-2.724	-2.728	-2.730	-2.734	-2.736	-2.739	-2.742	-2.745	-2.749	-2.751	-2.756	-2.759	-2.762	-2.765	-2.768	-2.771	-2.776	-2.780	-2.782	-2.788	-2.791	-2.796	-2.800	-2.805	-2.810	-2.815	-2.821	-2.828	-2.834	-2.839	-2.846	-2.854	-2.860	-2.869	-2.876	-2.885	-2.894	-2.902	-2.911	-2.921	-2.931	-2.942	-2.952	-2.962	-2.975	-2.986	-2.998	-3.011	-3.024	-3.035	-3.049	-3.061	-3.075	-3.088	-3.102	-3.115	-3.129	-3.141	-3.155	-3.169	-3.184	-3.196	-3.210	-3.222	-3.236	-3.249	-3.261	-3.274	-3.285	-3.299	-3.310	-3.320	-3.331	-3.342	-3.352	-3.362	-3.372	-3.381	-3.390	-3.399	-3.406	-3.412	-3.421	-3.428	-3.434	-3.440	-3.446	-3.451	-3.458	-3.461	-3.466	-3.470	-3.475	-3.478	-3.481	-3.484	-3.486	-3.489	-3.490	-3.494	-3.494	-3.496	-3.499	-3.500	-3.502	-3.504	-3.505	-3.506	-3.508	-3.509	-3.510	-3.512	-3.512	-3.515	-3.516	-3.519	-3.521	-3.522	-3.525	-3.526	-3.530	-3.531	-3.534	-3.538	-3.540	-3.544	-3.546	-3.549	-3.552	-3.555	-3.560	-3.562	-3.568	-3.571	-3.575	-3.580	-3.584	-3.588	-3.594	-3.599	-3.602	-3.608	-3.612	-3.619	-3.624	-3.629	-3.635	-3.640	-3.645	-3.651	-3.658	-3.664	-3.670	-3.676	-3.681	-3.688	-3.695	-3.701	-3.706	-3.712	-3.720	-3.726	-3.732	-3.739	-3.744	-3.750	-3.756	-3.761	-3.768	-3.772	-3.778	-3.781	-3.788	-3.791	-3.794	-3.798	-3.801	-3.802	-3.804	-3.805	-3.805	-3.806	-3.804	-3.802	-3.800	-3.796	-3.792	-3.788	-3.782	-3.775	-3.768	-3.759	-3.749	-3.738	-3.726	-3.712	-3.699	-3.684	-3.669	-3.651	-3.632	-3.614	-3.594	-3.575	-3.552	-3.530	-3.508	-3.484	-3.460	-3.435	-3.409	-3.384	-3.358	-3.330	-3.304	-3.276	-3.250	-3.222	-3.196	-3.170	-3.144	-3.119	-3.094	-3.069	-3.044	-3.020	-2.998	-2.976	-2.956	-2.936	-2.918	-2.900	-2.884	-2.869	-2.855	-2.842	-2.831	-2.821	-2.814	-2.806	-2.801	-2.796	-2.794	-2.792	-2.791	-2.791	-2.792	-2.796	-2.800	-2.805	-2.811	-2.818	-2.825	-2.834	-2.844	-2.852	-2.862	-2.872	-2.884	-2.895	-2.905	-2.918	-2.929	-2.939	-2.950	-2.960	-2.970	-2.980	-2.989	-2.998	-3.005	-3.012	-3.020	-3.025	-3.030	-3.035	-3.038	-3.040	-3.042	-3.044	-3.042	-3.041	-3.040	-3.038	-3.034	-3.030	-3.025	-3.020	-3.012	-3.006	-2.998	-2.990	-2.981	-2.972	-2.964	-2.954	-2.944	-2.934	-2.922	-2.912	-2.902	-2.892	-2.881	-2.871	-2.861	-2.852	-2.844	-2.835	-2.826	-2.818	-2.810	-2.802	-2.796	-2.791	-2.786	-2.781	-2.778	-2.774	-2.770	-2.769	-2.768	-2.768	-2.768	-2.768	-2.769	-2.770	-2.774	-2.776	-2.780	-2.785	-2.790	-2.794	-2.801	-2.808	-2.814	-2.821	-2.829	-2.836	-2.845	-2.855	-2.864	-2.872	-2.882	-2.892	-2.902	-2.914	-2.924	-2.935	-2.946	-2.956	-2.969	-2.979	-2.990	-3.001	-3.012	-3.025	-3.035	-3.048	-3.059	-3.070	-3.081	-3.092	-3.104	-3.115	-3.128	-3.138	-3.149	-3.160	-3.171	-3.182	-3.194	-3.205	-3.216	-3.226	-3.238	-3.248	-3.259	-3.269	-3.280	-3.290	-3.301	-3.311	-3.321	-3.332	-3.344	-3.352	-3.362	-3.374	-3.384	-3.392	-3.402	-3.412	-3.422	-3.432	-3.442	-3.451	-3.461	-3.471	-3.479	-3.488	-3.498	-3.505	-3.514	-3.522	-3.529	-3.536	-3.544	-3.551	-3.559	-3.565	-3.571	-3.578	-3.584	-3.589	-3.595	-3.600	-3.604	-3.609	-3.612	-3.616	-3.619	-3.621	-3.624	-3.626	-3.626	-3.629	-3.629	-3.629	-3.629	-3.628	-3.625	-3.624	-3.621	-3.619	-3.615	-3.611	-3.606	-3.601	-3.595	-3.589	-3.584	-3.576	-3.569	-3.561	-3.554	-3.545	-3.535	-3.526	-3.518	-3.506	-3.496	-3.485	-3.474	-3.464	-3.451	-3.440	-3.429	-3.416	-3.405	-3.392	-3.381	-3.369	-3.356	-3.345	-3.334	-3.322	-3.311	-3.300	-3.290	-3.280	-3.269	-3.259	-3.250	-3.241	-3.232	-3.225	-3.218	-3.210	-3.204	-3.198	-3.191	-3.188	-3.182	-3.180	-3.176	-3.174	-3.171	-3.170	-3.169	-3.169	-3.170	-3.171	-3.172	-3.174	-3.176	-3.180	-3.184	-3.189	-3.192	-3.199	-3.202	-3.209	-3.215	-3.221	-3.229	-3.234	-3.241	-3.248	-3.255	-3.262	-3.270	-3.278	-3.285	-3.291	-3.299	-3.306	-3.314	-3.320	-3.326	-3.332	-3.339	-3.345	-3.350	-3.355	-3.360	-3.365	-3.369	-3.372	-3.376	-3.379	-3.381	-3.384	-3.385	-3.385	-3.386	-3.386	-3.386	-3.386	-3.385	-3.382	-3.381	-3.379	-3.375	-3.371	-3.368	-3.364	-3.360	-3.354	-3.350	-3.345	-3.340	-3.332	-3.328	-3.321	-3.314	-3.308	-3.301	-3.292	-3.286	-3.279	-3.271	-3.264	-3.258	-3.249	-3.240	-3.234	-3.226	-3.216	-3.209	-3.201	-3.192	-3.184	-3.176	-3.169	-3.160	-3.151	-3.144	-3.135	-3.125	-3.118	-3.109	-3.099	-3.090	-3.080	-3.071	-3.061	-3.051	-3.040	-3.031	-3.020	-3.009	-2.996	-2.985	-2.974	-2.961	-2.949	-2.936	-2.924	-2.910	-2.895	-2.881	-2.866	-2.852	-2.838	-2.821	-2.805	-2.789	-2.774	-2.758	-2.740	-2.724	-2.706	-2.690	-2.671	-2.655	-2.638	-2.620	-2.602	-2.584	-2.568	-2.550	-2.532	-2.518	-2.500	-2.485	-2.468	-2.452	-2.438	-2.422	-2.408	-2.394	-2.381	-2.368	-2.356	-2.345	-2.334	-2.324	-2.314	-2.305	-2.296	-2.289	-2.282	-2.276	-2.271	-2.266	-2.262	-2.260	-2.258	-2.255	-2.255	-2.255	-2.256	-2.258	-2.259	-2.261	-2.265	-2.270	-2.274	-2.279	-2.285	-2.291	-2.298	-2.305	-2.312	-2.320	-2.329	-2.339	-2.346	-2.356	-2.365	-2.375	-2.386	-2.396	-2.406	-2.416	-2.428	-2.438	-2.449	-2.459	-2.470	-2.480	-2.491	-2.501	-2.512	-2.522	-2.532	-2.541	-2.552	-2.561	-2.571	-2.580	-2.589	-2.598	-2.605	-2.614	-2.621	-2.630	-2.638	-2.645	-2.651	-2.658	-2.664	-2.671	-2.676	-2.681	-2.686	-2.691	-2.695	-2.700	-2.702	-2.708	-2.710	-2.712	-2.715	-2.719	-2.720	-2.722	-2.724	-2.725	-2.725	-2.726	-2.726	-2.728	-2.728	-2.726	-2.725	-2.725	-2.724	-2.722	-2.722	-2.721	-2.719	-2.718	-2.716	-2.714	-2.712	-2.710	-2.709	-2.706	-2.704	-2.702	-2.700	-2.699	-2.696	-2.695	-2.692	-2.691	-2.689	-2.688	-2.686	-2.685	-2.682	-2.681	-2.680	-2.679	-2.678	-2.676	-2.676	-2.675	-2.672	-2.672	-2.671	-2.670	-2.670	-2.669	-2.666	-2.665	-2.662	-2.661	-2.659	-2.656	-2.654	-2.650	-2.648	-2.644	-2.640	-2.635	-2.630	-2.625	-2.619	-2.614	-2.606	-2.599	-2.591	-2.582	-2.575	-2.564	-2.555	-2.545	-2.532	-2.521	-2.510	-2.496	-2.482	-2.469	-2.455	-2.441	-2.425	-2.410	-2.394	-2.378	-2.361	-2.345	-2.329	-2.310	-2.294	-2.276	-2.259	-2.241	-2.224	-2.206	-2.188	-2.171	-2.154	-2.138	-2.120	-2.104	-2.088	-2.072	-2.056	-2.041	-2.027	-2.014	-2.000	-1.988	-1.975	-1.962	-1.952	-1.942	-1.931	-1.922	-1.915	-1.906	-1.900	-1.891	-1.886	-1.880	-1.875	-1.871	-1.866	-1.864	-1.860	-1.859	-1.856	-1.855	-1.854	-1.852	-1.852	-1.852	-1.852	-1.854	-1.854	-1.855	-1.855	-1.855	-1.856	-1.858	-1.859	-1.859	-1.860	-1.861	-1.861	-1.862	-1.862	-1.864	-1.864	-1.862	-1.862	-1.861	-1.860	-1.859	-1.858	-1.856	-1.855	-1.852	-1.849	-1.846	-1.844	-1.840	-1.838	-1.834	-1.829	-1.825	-1.820	-1.815	-1.810	-1.805	-1.800	-1.794	-1.789	-1.782	-1.778	-1.771	-1.765	-1.760	-1.752	-1.746	-1.741	-1.734	-1.728	-1.721	-1.714	-1.708	-1.701	-1.694	-1.689	-1.681	-1.675	-1.668	-1.662	-1.655	-1.650	-1.642	-1.636	-1.630	-1.624	-1.618	-1.611	-1.605	-1.599	-1.592	-1.586	-1.580	-1.574	-1.569	-1.562	-1.556	-1.551	-1.544	-1.539	-1.534	-1.526	-1.521	-1.515	-1.511	-1.505	-1.501	-1.496	-1.491	-1.486	-1.482	-1.479	-1.475	-1.471	-1.468	-1.465	-1.461	-1.459	-1.456	-1.455	-1.454	-1.451	-1.451	-1.450	-1.450	-1.450	-1.450	-1.450	-1.452	-1.454	-1.455	-1.458	-1.460	-1.462	-1.466	-1.470	-1.475	-1.479	-1.484	-1.489	-1.494	-1.500	-1.505	-1.511	-1.518	-1.525	-1.531	-1.539	-1.546	-1.554	-1.561	-1.570	-1.578	-1.585	-1.594	-1.601	-1.610	-1.619	-1.628	-1.636	-1.645	-1.652	-1.661	-1.670	-1.679	-1.686	-1.695	-1.702	-1.711	-1.719	-1.728	-1.734	-1.741	-1.749	-1.756	-1.762	-1.769	-1.775	-1.781	-1.788	-1.791	-1.798	-1.801	-1.806	-1.810	-1.814	-1.818	-1.819	-1.821	-1.824	-1.825	-1.825	-1.826	-1.826	-1.826	-1.825	-1.825	-1.822	-1.821	-1.819	-1.815	-1.812	-1.808	-1.804	-1.799	-1.794	-1.789	-1.781	-1.776	-1.769	-1.762	-1.755	-1.748	-1.740	-1.731	-1.724	-1.715	-1.706	-1.698	-1.689	-1.679	-1.671	-1.662	-1.652	-1.644	-1.636	-1.629	-1.620	-1.612	-1.605	-1.598	-1.591	-1.585	-1.579	-1.574	-1.570	-1.565	-1.561	-1.559	-1.556	-1.555	-1.554	-1.554	-1.555	-1.555	-1.558	-1.561	-1.564	-1.569	-1.574	-1.580	-1.588	-1.595	-1.602	-1.612	-1.622	-1.632	-1.644	-1.655	-1.668	-1.680	-1.694	-1.708	-1.722	-1.738	-1.752	-1.768	-1.784	-1.800	-1.816	-1.832	-1.849	-1.865	-1.881	-1.896	-1.912	-1.928	-1.944	-1.958	-1.972	-1.986	-2.000	-2.013	-2.025	-2.035	-2.046	-2.056	-2.066	-2.072	-2.080	-2.088	-2.092	-2.096	-2.100	-2.101	-2.102	-2.102	-2.101	-2.099	-2.098	-2.091	-2.088	-2.080	-2.072	-2.065	-2.055	-2.045	-2.034	-2.020	-2.009	-1.994	-1.979	-1.964	-1.948	-1.931	-1.914	-1.895	-1.878	-1.859	-1.840	-1.821	-1.802	-1.784	-1.765	-1.745	-1.726	-1.709	-1.689	-1.671	-1.654	-1.636	-1.620	-1.604	-1.589	-1.574	-1.560	-1.548	-1.534	-1.524	-1.514	-1.505	-1.498	-1.490	-1.485	-1.480	-1.478	-1.476	-1.475	-1.476	-1.476	-1.481	-1.485	-1.490	-1.498	-1.505	-1.514	-1.525	-1.535	-1.548	-1.561	-1.576	-1.591	-1.609	-1.626	-1.644	-1.662	-1.681	-1.702	-1.722	-1.744	-1.766	-1.788	-1.810	-1.831	-1.854	-1.876	-1.898	-1.921	-1.942	-1.964	-1.985	-2.006	-2.027	-2.046	-2.066	-2.086	-2.104	-2.120	-2.138	-2.151	-2.168	-2.180	-2.192	-2.204	-2.214	-2.224	-2.231	-2.238	-2.244	-2.248	-2.250	-2.252	-2.252	-2.250	-2.248	-2.244	-2.239	-2.232	-2.224	-2.215	-2.205	-2.191	-2.178	-2.164	-2.148	-2.130	-2.111	-2.092	-2.071	-2.050	-2.027	-2.004	-1.979	-1.952	-1.925	-1.899	-1.870	-1.841	-1.811	-1.780	-1.750	-1.719	-1.686	-1.654	-1.621	-1.589	-1.556	-1.524	-1.489	-1.456	-1.424	-1.390	-1.356	-1.324	-1.291	-1.260	-1.228	-1.196	-1.166	-1.136	-1.108	-1.079	-1.050	-1.022	-0.998	-0.972	-0.948	-0.925	-0.901	-0.881	-0.860	-0.841	-0.824	-0.806	-0.791	-0.776	-0.762	-0.751	-0.740	-0.731	-0.721	-0.715	-0.708	-0.702	-0.700	-0.696	-0.695	-0.694	-0.694	-0.696	-0.698	-0.700	-0.705	-0.709	-0.715	-0.721	-0.729	-0.738	-0.745	-0.754	-0.764	-0.772	-0.784	-0.795	-0.805	-0.818	-0.828	-0.839	-0.850	-0.862	-0.874	-0.885	-0.896	-0.908	-0.919	-0.929	-0.939	-0.949	-0.959	-0.969	-0.976	-0.985	-0.992	-1.000	-1.008	-1.012	-1.019	-1.024	-1.028	-1.031	-1.036	-1.039	-1.042	-1.044	-1.045	-1.046	-1.046	-1.048	-1.048	-1.046	-1.045	-1.044	-1.042	-1.041	-1.039	-1.036	-1.032	-1.031	-1.028	-1.025	-1.021	-1.018	-1.015	-1.011	-1.009	-1.005	-1.001	-0.998	-0.995	-0.992	-0.990	-0.988	-0.984	-0.981	-0.980	-0.978	-0.975	-0.974	-0.971	-0.970	-0.966	-0.965	-0.965	-0.962	-0.960	-0.960	-0.959	-0.956	-0.955	-0.952	-0.952	-0.951	-0.949	-0.946	-0.944	-0.941	-0.939	-0.936	-0.934	-0.931	-0.928	-0.924	-0.920	-0.916	-0.910	-0.905	-0.900	-0.895	-0.889	-0.882	-0.875	-0.869	-0.860	-0.852	-0.845	-0.838	-0.828	-0.819	-0.810	-0.800	-0.790	-0.780	-0.770	-0.760	-0.749	-0.738	-0.726	-0.715	-0.704	-0.692	-0.681	-0.670	-0.659	-0.649	-0.638	-0.626	-0.616	-0.606	-0.596	-0.586	-0.578	-0.568	-0.559	-0.550	-0.542	-0.536	-0.529	-0.522	-0.518	-0.511	-0.506	-0.502	-0.498	-0.495	-0.491	-0.489	-0.488	-0.486	-0.485	-0.485	-0.485	-0.488	-0.489	-0.490	-0.492	-0.495	-0.499	-0.504	-0.507	-0.512	-0.518	-0.524	-0.530	-0.536	-0.544	-0.551	-0.559	-0.568	-0.575	-0.584	-0.592	-0.602	-0.611	-0.620	-0.630	-0.640	-0.650	-0.659	-0.670	-0.680	-0.690	-0.701	-0.711	-0.722	-0.734	-0.745	-0.755	-0.766	-0.778	-0.789	-0.800	-0.811	-0.822	-0.834	-0.845	-0.856	-0.868	-0.879	-0.889	-0.900	-0.911	-0.922	-0.932	-0.944	-0.954	-0.965	-0.975	-0.986	-0.995	-1.006	-1.016	-1.026	-1.036	-1.046	-1.056	-1.066	-1.075	-1.085	-1.094	-1.104	-1.112	-1.121	-1.130	-1.138	-1.146	-1.155	-1.162	-1.171	-1.179	-1.186	-1.194	-1.201	-1.209	-1.216	-1.222	-1.229	-1.236	-1.241	-1.248	-1.254	-1.260	-1.265	-1.271	-1.276	-1.282	-1.286	-1.291	-1.296	-1.301	-1.305	-1.309	-1.312	-1.316	-1.319	-1.324	-1.326	-1.330	-1.331	-1.335	-1.338	-1.340	-1.341	-1.344	-1.345	-1.346	-1.348	-1.349	-1.350	-1.351	-1.350	-1.351	-1.351	-1.351	-1.350	-1.350	-1.349	-1.348	-1.345	-1.344	-1.341	-1.340	-1.338	-1.334	-1.331	-1.329	-1.325	-1.322	-1.319	-1.315	-1.311	-1.306	-1.302	-1.298	-1.294	-1.289	-1.285	-1.280	-1.276	-1.270	-1.265	-1.261	-1.255	-1.250	-1.245	-1.239	-1.234	-1.229	-1.224	-1.218	-1.212	-1.206	-1.200	-1.195	-1.189	-1.182	-1.176	-1.170	-1.164	-1.158	-1.151	-1.145	-1.139	-1.132	-1.126	-1.119	-1.111	-1.105	-1.098	-1.090	-1.082	-1.074	-1.066	-1.059	-1.050	-1.041	-1.032	-1.024	-1.015	-1.006	-0.996	-0.988	-0.978	-0.969	-0.959	-0.950	-0.940	-0.930	-0.920	-0.910	-0.900	-0.890	-0.881	-0.872	-0.864	-0.854	-0.844	-0.836	-0.828	-0.819	-0.811	-0.802	-0.796	-0.790	-0.782	-0.776	-0.770	-0.765	-0.761	-0.756	-0.752	-0.749	-0.746	-0.744	-0.744	-0.741	-0.741	-0.742	-0.742	-0.744	-0.746	-0.749	-0.751	-0.755	-0.759	-0.764	-0.769	-0.775	-0.781	-0.789	-0.795	-0.804	-0.812	-0.820	-0.830	-0.840	-0.850	-0.860	-0.871	-0.882	-0.894	-0.905	-0.918	-0.929	-0.941	-0.954	-0.966	-0.979	-0.994	-1.005	-1.019	-1.032	-1.045	-1.058	-1.071	-1.084	-1.098	-1.109	-1.121	-1.134	-1.145	-1.158	-1.169	-1.180	-1.190	-1.200	-1.210	-1.220	-1.229	-1.238	-1.245	-1.252	-1.259	-1.264	-1.269	-1.272	-1.278	-1.280	-1.284	-1.285	-1.286	-1.286	-1.285	-1.284	-1.280	-1.279	-1.274	-1.269	-1.264	-1.258	-1.251	-1.242	-1.235	-1.225	-1.215	-1.204	-1.192	-1.180	-1.168	-1.154	-1.140	-1.125	-1.110	-1.095	-1.079	-1.061	-1.044	-1.026	-1.009	-0.991	-0.972	-0.955	-0.936	-0.916	-0.898	-0.879	-0.860	-0.841	-0.821	-0.802	-0.784	-0.766	-0.748	-0.729	-0.712	-0.695	-0.678	-0.661	-0.644	-0.629	-0.612	-0.598	-0.582	-0.570	-0.556	-0.542	-0.530	-0.519	-0.507	-0.496	-0.488	-0.479	-0.469	-0.461	-0.455	-0.448	-0.442	-0.438	-0.432	-0.430	-0.428	-0.425	-0.422	-0.422	-0.424	-0.424	-0.426	-0.428	-0.430	-0.435	-0.440	-0.444	-0.450	-0.458	-0.465	-0.474	-0.482	-0.492	-0.502	-0.515	-0.526	-0.538	-0.551	-0.565	-0.579	-0.592	-0.608	-0.622	-0.639	-0.654	-0.670	-0.686	-0.704	-0.720	-0.738	-0.755	-0.772	-0.790	-0.808	-0.825	-0.842	-0.860	-0.878	-0.895	-0.912	-0.930	-0.945	-0.962	-0.979	-0.995	-1.010	-1.025	-1.040	-1.054	-1.069	-1.082	-1.095	-1.106	-1.119	-1.131	-1.142	-1.152	-1.164	-1.174	-1.184	-1.192	-1.201	-1.210	-1.218	-1.225	-1.231	-1.239	-1.245	-1.252	-1.258	-1.264	-1.269	-1.274	-1.279	-1.284	-1.289	-1.292	-1.298	-1.301	-1.308	-1.311	-1.315	-1.320	-1.325	-1.329	-1.334	-1.338	-1.342	-1.346	-1.351	-1.356	-1.361	-1.365	-1.370	-1.374	-1.379	-1.382	-1.388	-1.392	-1.396	-1.400	-1.405	-1.409	-1.412	-1.418	-1.421	-1.424	-1.426	-1.430	-1.432	-1.434	-1.435	-1.436	-1.438	-1.436	-1.436	-1.436	-1.435	-1.431	-1.430	-1.426	-1.421	-1.418	-1.412	-1.406	-1.400	-1.392	-1.385	-1.376	-1.366	-1.356	-1.345	-1.334	-1.320	-1.308	-1.294	-1.280	-1.265	-1.249	-1.231	-1.215	-1.198	-1.179	-1.160	-1.141	-1.122	-1.102	-1.082	-1.061	-1.040	-1.019	-0.998	-0.976	-0.954	-0.931	-0.909	-0.888	-0.865	-0.842	-0.820	-0.799	-0.778	-0.755	-0.734	-0.714	-0.692	-0.671	-0.651	-0.632	-0.612	-0.594	-0.576	-0.558	-0.540	-0.522	-0.505	-0.490	-0.474	-0.459	-0.444	-0.429	-0.415	-0.402	-0.389	-0.375	-0.364	-0.351	-0.340	-0.329	-0.319	-0.308	-0.296	-0.288	-0.276	-0.266	-0.256	-0.248	-0.239	-0.229	-0.220	-0.209	-0.201	-0.191	-0.181	-0.172	-0.162	-0.152	-0.142	-0.134	-0.122	-0.112	-0.101	-0.091	-0.080	-0.070	-0.059	-0.048	-0.036	-0.025	-0.014	-0.002	0.010	0.021	0.034	0.045	0.056	0.069	0.080	0.091	0.102	0.114	0.124	0.135	0.144	0.155	0.164	0.172	0.181	0.189	0.196	0.202	0.210	0.215	0.220	0.224	0.228	0.230	0.231	0.234	0.234	0.234	0.231	0.230	0.226	0.224	0.218	0.212	0.206	0.198	0.189	0.180	0.170	0.159	0.148	0.135	0.120	0.106	0.090	0.074	0.059	0.041	0.022	0.004	-0.015	-0.036	-0.056	-0.078	-0.099	-0.121	-0.142	-0.165	-0.188	-0.210	-0.234	-0.258	-0.280	-0.304	-0.328	-0.351	-0.372	-0.396	-0.419	-0.441	-0.464	-0.485	-0.505	-0.528	-0.546	-0.566	-0.585	-0.604	-0.621	-0.639	-0.655	-0.671	-0.686	-0.700	-0.712	-0.725	-0.738	-0.749	-0.758	-0.768	-0.775	-0.782	-0.789	-0.794	-0.800	-0.802	-0.808	-0.810	-0.811	-0.811	-0.812	-0.811	-0.810	-0.808	-0.806	-0.804	-0.800	-0.795	-0.791	-0.786	-0.780	-0.775	-0.769	-0.761	-0.754	-0.748	-0.740	-0.731	-0.724	-0.716	-0.708	-0.699	-0.690	-0.682	-0.674	-0.665	-0.656	-0.649	-0.640	-0.631	-0.624	-0.615	-0.606	-0.599	-0.590	-0.581	-0.574	-0.565	-0.558	-0.550	-0.541	-0.534	-0.526	-0.519	-0.510	-0.501	-0.495	-0.486	-0.479	-0.470	-0.462	-0.452	-0.444	-0.436	-0.426	-0.418	-0.409	-0.399	-0.389	-0.379	-0.369	-0.358	-0.346	-0.336	-0.325	-0.312	-0.300	-0.288	-0.275	-0.261	-0.248	-0.232	-0.219	-0.205	-0.189	-0.174	-0.158	-0.142	-0.126	-0.110	-0.092	-0.076	-0.059	-0.041	-0.025	-0.006	0.011	0.029	0.046	0.064	0.082	0.100	0.119	0.136	0.154	0.171	0.189	0.205	0.222	0.239	0.255	0.271	0.288	0.302	0.318	0.332	0.346	0.362	0.375	0.389	0.401	0.412	0.425	0.435	0.446	0.456	0.466	0.475	0.482	0.491	0.499	0.506	0.512	0.519	0.522	0.528	0.531	0.536	0.539	0.541	0.544	0.545	0.545	0.545	0.545	0.544	0.544	0.542	0.539	0.538	0.534	0.530	0.526	0.522	0.518	0.512	0.506	0.501	0.495	0.488	0.481	0.474	0.466	0.459	0.451	0.442	0.434	0.425	0.416	0.408	0.398	0.388	0.378	0.368	0.358	0.346	0.336	0.325	0.316	0.305	0.295	0.282	0.272	0.261	0.250	0.240	0.229	0.218	0.205	0.194	0.184	0.172	0.161	0.151	0.140	0.129	0.119	0.109	0.098	0.088	0.078	0.068	0.058	0.046	0.036	0.026	0.018	0.008	-0.001	-0.011	-0.020	-0.029	-0.036	-0.045	-0.054	-0.061	-0.069	-0.076	-0.084	-0.090	-0.096	-0.104	-0.111	-0.116	-0.122	-0.128	-0.132	-0.138	-0.144	-0.148	-0.152	-0.156	-0.160	-0.164	-0.166	-0.170	-0.171	-0.174	-0.176	-0.178	-0.180	-0.180	-0.182	-0.182	-0.184	-0.184	-0.185	-0.185	-0.185	-0.185	-0.185	-0.185	-0.184	-0.184	-0.185	-0.184	-0.182	-0.184	-0.184	-0.184	-0.184	-0.185	-0.186	-0.186	-0.188	-0.189	-0.191	-0.194	-0.196	-0.200	-0.204	-0.208	-0.211	-0.216	-0.221	-0.228	-0.235	-0.241	-0.249	-0.256	-0.264	-0.272	-0.281	-0.292	-0.302	-0.312	-0.322	-0.332	-0.344	-0.356	-0.368	-0.380	-0.392	-0.404	-0.418	-0.430	-0.441	-0.454	-0.466	-0.479	-0.490	-0.501	-0.512	-0.524	-0.534	-0.544	-0.554	-0.561	-0.570	-0.578	-0.585	-0.590	-0.596	-0.601	-0.604	-0.609	-0.610	-0.612	-0.612	-0.612	-0.612	-0.610	-0.608	-0.605	-0.600	-0.596	-0.590	-0.582	-0.575	-0.568	-0.559	-0.549	-0.539	-0.529	-0.519	-0.507	-0.495	-0.482	-0.470	-0.458	-0.444	-0.430	-0.415	-0.401	-0.386	-0.371	-0.358	-0.341	-0.326	-0.311	-0.296	-0.281	-0.266	-0.251	-0.236	-0.222	-0.206	-0.192	-0.179	-0.164	-0.149	-0.136	-0.122	-0.109	-0.095	-0.081	-0.068	-0.054	-0.042	-0.029	-0.015	-0.002	0.010	0.022	0.035	0.049	0.060	0.072	0.085	0.098	0.110	0.122	0.134	0.148	0.159	0.171	0.185	0.198	0.210	0.221	0.234	0.246	0.258	0.270	0.282	0.294	0.305	0.316	0.328	0.340	0.350	0.361	0.371	0.381	0.391	0.400	0.409	0.416	0.425	0.432	0.439	0.444	0.450	0.454	0.459	0.462	0.465	0.466	0.468	0.468	0.466	0.464	0.462	0.458	0.455	0.449	0.442	0.435	0.428	0.418	0.408	0.398	0.386	0.372	0.360	0.345	0.330	0.315	0.298	0.282	0.264	0.245	0.226	0.208	0.188	0.168	0.146	0.126	0.105	0.084	0.064	0.042	0.020	-0.001	-0.022	-0.044	-0.065	-0.085	-0.106	-0.126	-0.145	-0.165	-0.182	-0.201	-0.219	-0.236	-0.252	-0.269	-0.284	-0.299	-0.312	-0.325	-0.338	-0.350	-0.361	-0.371	-0.381	-0.390	-0.399	-0.406	-0.414	-0.420	-0.426	-0.431	-0.436	-0.441	-0.445	-0.449	-0.451	-0.455	-0.458	-0.459	-0.460	-0.462	-0.464	-0.464	-0.465	-0.465	-0.466	-0.468	-0.468	-0.466	-0.468	-0.468	-0.468	-0.469	-0.468	-0.469	-0.469	-0.469	-0.469	-0.469	-0.468	-0.469	-0.469	-0.469	-0.468	-0.468	-0.468	-0.466	-0.466	-0.465	-0.464	-0.462	-0.461	-0.459	-0.456	-0.452	-0.450	-0.446	-0.441	-0.439	-0.432	-0.428	-0.421	-0.415	-0.409	-0.401	-0.395	-0.385	-0.378	-0.369	-0.359	-0.350	-0.339	-0.329	-0.318	-0.306	-0.295	-0.284	-0.272	-0.259	-0.246	-0.235	-0.222	-0.209	-0.196	-0.184	-0.171	-0.159	-0.146	-0.135	-0.122	-0.110	-0.100	-0.088	-0.076	-0.066	-0.055	-0.046	-0.036	-0.028	-0.019	-0.010	-0.002	0.005	0.011	0.019	0.024	0.030	0.034	0.039	0.042	0.046	0.050	0.052	0.055	0.058	0.060	0.061	0.062	0.064	0.065	0.066	0.066	0.068	0.068	0.069	0.069	0.069	0.069	0.070	0.070	0.070	0.071	0.071	0.072	0.074	0.074	0.076	0.078	0.079	0.080	0.084	0.085	0.088	0.090	0.094	0.098	0.101	0.104	0.109	0.112	0.118	0.121	0.126	0.131	0.136	0.142	0.148	0.152	0.159	0.166	0.172	0.178	0.184	0.191	0.198	0.202	0.210	0.215	0.222	0.229	0.236	0.241	0.248	0.254	0.261	0.266	0.272	0.279	0.284	0.290	0.295	0.301	0.306	0.311	0.315	0.320	0.324	0.328	0.331	0.334	0.338	0.341	0.342	0.346	0.348	0.350	0.352	0.352	0.355	0.355	0.356	0.356	0.358	0.358	0.358	0.358	0.358	0.356	0.356	0.355	0.355	0.354	0.352	0.351	0.351	0.350	0.348	0.348	0.346	0.345	0.344	0.342	0.341	0.341	0.339	0.339	0.338	0.338	0.338	0.336	0.336	0.336	0.336	0.338	0.336	0.338	0.338	0.339	0.339	0.339	0.340	0.341	0.342	0.342	0.342	0.344	0.345	0.346	0.346	0.348	0.348	0.349	0.348	0.348	0.348	0.346	0.345	0.344	0.342	0.340	0.339	100.000	5.000	2.000	1.000	4.000	0.000	0.000	0.000	0.000	0.000	0.000	0.000	0.000	0.000	0.000	0.000	0.000	0.000	-2.699	-2.705	-2.711	-2.718	-2.724	-2.730	-2.736	-2.744	-2.749	-2.756	-2.761	-2.769	-2.775	-2.780	-2.786	-2.791	-2.796	-2.801	-2.805	-2.810	-2.815	-2.819	-2.822	-2.825	-2.828	-2.831	-2.832	-2.835	-2.836	-2.838	-2.840	-2.841	-2.841	-2.841	-2.842	-2.842	-2.841	-2.841	-2.841	-2.841	-2.840	-2.840	-2.840	-2.841	-2.840	-2.841	-2.841	-2.841	-2.844	-2.844	-2.846	-2.848	-2.850	-2.852	-2.855	-2.860	-2.862	-2.869	-2.874	-2.880	-2.886	-2.892	-2.900	-2.909	-2.916	-2.925	-2.935	-2.945	-2.958	-2.969	-2.981	-2.992	-3.005	-3.019	-3.032	-3.046	-3.062	-3.076	-3.091	-3.108	-3.122	-3.139	-3.154	-3.171	-3.188	-3.204	-3.220	-3.235	-3.251	-3.266	-3.281	-3.296	-3.311	-3.325	-3.339	-3.352	-3.365	-3.378	-3.389	-3.399	-3.410	-3.420	-3.428	-3.435	-3.442	-3.449	-3.454	-3.458	-3.461	-3.464	-3.465	-3.466	-3.466	-3.465	-3.462	-3.459	-3.455	-3.451	-3.445	-3.439	-3.431	-3.424	-3.414	-3.404	-3.394	-3.382	-3.370	-3.358	-3.344	-3.330	-3.315	-3.301	-3.285	-3.270	-3.252	-3.236	-3.220	-3.201	-3.184	-3.166	-3.149	-3.130	-3.112	-3.095	-3.078	-3.059	-3.040	-3.022	-3.006	-2.988	-2.971	-2.954	-2.938	-2.920	-2.904	-2.889	-2.874	-2.858	-2.844	-2.830	-2.815	-2.802	-2.790	-2.778	-2.766	-2.755	-2.744	-2.735	-2.726	-2.718	-2.709	-2.700	-2.694	-2.689	-2.681	-2.676	-2.674	-2.669	-2.665	-2.664	-2.661	-2.660	-2.659	-2.659	-2.660	-2.660	-2.661	-2.662	-2.665	-2.669	-2.672	-2.676	-2.681	-2.686	-2.692	-2.698	-2.705	-2.711	-2.719	-2.728	-2.735	-2.744	-2.752	-2.762	-2.771	-2.780	-2.790	-2.799	-2.810	-2.819	-2.830	-2.839	-2.850	-2.860	-2.870	-2.880	-2.891	-2.900	-2.910	-2.920	-2.929	-2.938	-2.946	-2.955	-2.962	-2.971	-2.979	-2.985	-2.992	-2.999	-3.005	-3.009	-3.015	-3.019	-3.022	-3.025	-3.029	-3.031	-3.032	-3.034	-3.034	-3.035	-3.035	-3.035	-3.032	-3.031	-3.029	-3.028	-3.025	-3.021	-3.019	-3.015	-3.011	-3.008	-3.004	-2.999	-2.995	-2.990	-2.986	-2.981	-2.978	-2.972	-2.969	-2.964	-2.961	-2.958	-2.956	-2.952	-2.951	-2.950	-2.948	-2.946	-2.946	-2.946	-2.949	-2.949	-2.951	-2.954	-2.956	-2.960	-2.965	-2.971	-2.976	-2.982	-2.990	-2.998	-3.005	-3.014	-3.022	-3.034	-3.042	-3.054	-3.064	-3.076	-3.088	-3.100	-3.111	-3.124	-3.136	-3.148	-3.160	-3.172	-3.185	-3.198	-3.209	-3.221	-3.232	-3.242	-3.252	-3.262	-3.271	-3.280	-3.289	-3.295	-3.301	-3.309	-3.312	-3.316	-3.320	-3.321	-3.322	-3.322	-3.321	-3.320	-3.319	-3.315	-3.310	-3.305	-3.299	-3.291	-3.284	-3.275	-3.266	-3.255	-3.245	-3.232	-3.220	-3.208	-3.194	-3.180	-3.164	-3.150	-3.135	-3.119	-3.104	-3.088	-3.071	-3.054	-3.039	-3.022	-3.006	-2.992	-2.978	-2.961	-2.946	-2.932	-2.919	-2.906	-2.892	-2.881	-2.869	-2.859	-2.848	-2.839	-2.830	-2.821	-2.815	-2.808	-2.801	-2.796	-2.792	-2.789	-2.786	-2.784	-2.782	-2.782	-2.782	-2.784	-2.785	-2.788	-2.791	-2.795	-2.799	-2.804	-2.810	-2.816	-2.824	-2.830	-2.838	-2.846	-2.856	-2.865	-2.874	-2.885	-2.895	-2.906	-2.918	-2.930	-2.941	-2.954	-2.965	-2.979	-2.991	-3.004	-3.018	-3.030	-3.044	-3.058	-3.070	-3.084	-3.096	-3.110	-3.122	-3.136	-3.149	-3.161	-3.174	-3.188	-3.199	-3.210	-3.222	-3.232	-3.242	-3.254	-3.262	-3.272	-3.281	-3.289	-3.298	-3.304	-3.309	-3.314	-3.319	-3.322	-3.325	-3.328	-3.329	-3.330	-3.329	-3.328	-3.324	-3.322	-3.316	-3.312	-3.305	-3.299	-3.291	-3.282	-3.271	-3.261	-3.250	-3.236	-3.224	-3.209	-3.194	-3.178	-3.161	-3.145	-3.126	-3.110	-3.090	-3.071	-3.052	-3.032	-3.012	-2.991	-2.971	-2.950	-2.930	-2.909	-2.889	-2.868	-2.848	-2.829	-2.809	-2.790	-2.771	-2.752	-2.735	-2.719	-2.702	-2.688	-2.672	-2.659	-2.648	-2.635	-2.625	-2.615	-2.606	-2.599	-2.592	-2.588	-2.584	-2.581	-2.580	-2.579	-2.580	-2.582	-2.586	-2.590	-2.596	-2.602	-2.611	-2.621	-2.631	-2.642	-2.655	-2.669	-2.682	-2.698	-2.715	-2.731	-2.750	-2.769	-2.789	-2.809	-2.829	-2.850	-2.871	-2.894	-2.915	-2.939	-2.961	-2.984	-3.008	-3.030	-3.052	-3.075	-3.098	-3.120	-3.142	-3.164	-3.185	-3.206	-3.225	-3.245	-3.264	-3.281	-3.299	-3.316	-3.331	-3.346	-3.360	-3.374	-3.385	-3.396	-3.406	-3.415	-3.422	-3.430	-3.436	-3.441	-3.444	-3.448	-3.448	-3.449	-3.448	-3.445	-3.442	-3.439	-3.434	-3.429	-3.421	-3.414	-3.405	-3.396	-3.386	-3.375	-3.362	-3.352	-3.338	-3.325	-3.311	-3.296	-3.282	-3.266	-3.250	-3.234	-3.218	-3.201	-3.185	-3.169	-3.150	-3.132	-3.118	-3.100	-3.082	-3.066	-3.050	-3.032	-3.016	-3.002	-2.986	-2.971	-2.955	-2.941	-2.928	-2.914	-2.900	-2.888	-2.876	-2.864	-2.854	-2.842	-2.832	-2.822	-2.812	-2.806	-2.798	-2.790	-2.784	-2.778	-2.771	-2.765	-2.761	-2.756	-2.754	-2.750	-2.748	-2.745	-2.744	-2.741	-2.741	-2.740	-2.740	-2.740	-2.740	-2.741	-2.741	-2.744	-2.745	-2.745	-2.746	-2.749	-2.749	-2.751	-2.752	-2.754	-2.755	-2.755	-2.756	-2.756	-2.758	-2.756	-2.756	-2.755	-2.754	-2.752	-2.749	-2.748	-2.745	-2.740	-2.736	-2.731	-2.725	-2.720	-2.712	-2.705	-2.696	-2.689	-2.678	-2.668	-2.656	-2.645	-2.632	-2.619	-2.606	-2.592	-2.576	-2.562	-2.546	-2.530	-2.511	-2.495	-2.476	-2.459	-2.440	-2.421	-2.404	-2.384	-2.365	-2.345	-2.326	-2.306	-2.288	-2.268	-2.250	-2.231	-2.212	-2.195	-2.176	-2.159	-2.141	-2.125	-2.110	-2.094	-2.080	-2.065	-2.052	-2.039	-2.027	-2.016	-2.005	-1.996	-1.986	-1.979	-1.971	-1.964	-1.958	-1.952	-1.949	-1.945	-1.941	-1.940	-1.938	-1.936	-1.936	-1.938	-1.939	-1.939	-1.941	-1.944	-1.946	-1.949	-1.952	-1.956	-1.960	-1.964	-1.969	-1.972	-1.978	-1.982	-1.988	-1.991	-1.996	-2.000	-2.005	-2.009	-2.013	-2.015	-2.020	-2.022	-2.026	-2.027	-2.030	-2.031	-2.033	-2.033	-2.033	-2.033	-2.031	-2.030	-2.027	-2.025	-2.021	-2.018	-2.013	-2.009	-2.002	-1.996	-1.990	-1.984	-1.976	-1.968	-1.959	-1.950	-1.940	-1.930	-1.919	-1.908	-1.896	-1.885	-1.872	-1.860	-1.848	-1.834	-1.821	-1.808	-1.794	-1.779	-1.765	-1.751	-1.736	-1.722	-1.708	-1.695	-1.680	-1.666	-1.652	-1.639	-1.626	-1.612	-1.600	-1.589	-1.576	-1.564	-1.554	-1.544	-1.532	-1.524	-1.515	-1.506	-1.499	-1.491	-1.486	-1.480	-1.475	-1.471	-1.468	-1.465	-1.462	-1.462	-1.460	-1.461	-1.461	-1.464	-1.465	-1.468	-1.471	-1.475	-1.479	-1.485	-1.490	-1.496	-1.501	-1.508	-1.514	-1.521	-1.529	-1.535	-1.542	-1.550	-1.556	-1.564	-1.570	-1.578	-1.584	-1.589	-1.595	-1.600	-1.604	-1.606	-1.610	-1.612	-1.615	-1.615	-1.616	-1.616	-1.614	-1.611	-1.608	-1.604	-1.599	-1.591	-1.584	-1.576	-1.568	-1.558	-1.548	-1.535	-1.522	-1.510	-1.496	-1.480	-1.465	-1.450	-1.432	-1.415	-1.398	-1.378	-1.359	-1.341	-1.321	-1.302	-1.281	-1.262	-1.241	-1.222	-1.202	-1.184	-1.164	-1.144	-1.125	-1.108	-1.089	-1.070	-1.054	-1.038	-1.021	-1.006	-0.991	-0.978	-0.965	-0.952	-0.941	-0.932	-0.922	-0.914	-0.906	-0.900	-0.894	-0.888	-0.885	-0.881	-0.879	-0.878	-0.878	-0.879	-0.880	-0.882	-0.885	-0.890	-0.895	-0.900	-0.906	-0.914	-0.920	-0.929	-0.936	-0.946	-0.955	-0.965	-0.975	-0.985	-0.996	-1.008	-1.019	-1.029	-1.041	-1.052	-1.064	-1.075	-1.086	-1.098	-1.108	-1.119	-1.130	-1.139	-1.149	-1.156	-1.165	-1.172	-1.180	-1.186	-1.192	-1.198	-1.201	-1.205	-1.209	-1.211	-1.212	-1.212	-1.212	-1.211	-1.209	-1.206	-1.202	-1.196	-1.191	-1.184	-1.176	-1.168	-1.159	-1.148	-1.136	-1.124	-1.110	-1.096	-1.081	-1.065	-1.049	-1.031	-1.014	-0.995	-0.975	-0.956	-0.936	-0.916	-0.894	-0.872	-0.850	-0.829	-0.805	-0.782	-0.759	-0.736	-0.712	-0.689	-0.666	-0.642	-0.620	-0.598	-0.576	-0.554	-0.531	-0.510	-0.490	-0.469	-0.450	-0.431	-0.412	-0.395	-0.379	-0.364	-0.349	-0.335	-0.321	-0.309	-0.299	-0.290	-0.280	-0.274	-0.268	-0.262	-0.260	-0.258	-0.256	-0.258	-0.259	-0.262	-0.268	-0.274	-0.280	-0.289	-0.300	-0.311	-0.324	-0.339	-0.354	-0.371	-0.389	-0.409	-0.429	-0.450	-0.474	-0.498	-0.522	-0.549	-0.576	-0.602	-0.632	-0.661	-0.691	-0.721	-0.754	-0.785	-0.816	-0.849	-0.881	-0.915	-0.948	-0.981	-1.015	-1.049	-1.081	-1.115	-1.148	-1.179	-1.211	-1.242	-1.274	-1.304	-1.334	-1.361	-1.391	-1.418	-1.444	-1.470	-1.495	-1.519	-1.541	-1.562	-1.584	-1.602	-1.621	-1.639	-1.654	-1.669	-1.682	-1.696	-1.709	-1.719	-1.729	-1.738	-1.746	-1.751	-1.758	-1.761	-1.766	-1.768	-1.770	-1.771	-1.771	-1.771	-1.771	-1.769	-1.766	-1.765	-1.762	-1.758	-1.754	-1.750	-1.745	-1.741	-1.736	-1.731	-1.726	-1.720	-1.715	-1.711	-1.705	-1.700	-1.696	-1.691	-1.689	-1.684	-1.680	-1.678	-1.675	-1.674	-1.671	-1.670	-1.669	-1.670	-1.670	-1.670	-1.671	-1.674	-1.676	-1.680	-1.682	-1.686	-1.691	-1.698	-1.702	-1.709	-1.715	-1.721	-1.730	-1.738	-1.746	-1.754	-1.764	-1.774	-1.782	-1.792	-1.802	-1.814	-1.824	-1.835	-1.845	-1.856	-1.868	-1.878	-1.889	-1.899	-1.910	-1.920	-1.930	-1.940	-1.950	-1.959	-1.968	-1.976	-1.984	-1.991	-1.999	-2.006	-2.011	-2.018	-2.021	-2.026	-2.030	-2.031	-2.034	-2.035	-2.035	-2.035	-2.034	-2.031	-2.029	-2.024	-2.019	-2.015	-2.009	-2.000	-1.994	-1.984	-1.975	-1.964	-1.954	-1.941	-1.929	-1.915	-1.900	-1.886	-1.871	-1.854	-1.838	-1.820	-1.804	-1.785	-1.766	-1.746	-1.728	-1.708	-1.688	-1.669	-1.649	-1.628	-1.608	-1.588	-1.568	-1.548	-1.528	-1.509	-1.489	-1.470	-1.451	-1.434	-1.416	-1.400	-1.382	-1.368	-1.352	-1.338	-1.325	-1.311	-1.299	-1.289	-1.278	-1.269	-1.260	-1.252	-1.245	-1.240	-1.235	-1.231	-1.228	-1.226	-1.224	-1.224	-1.224	-1.225	-1.228	-1.230	-1.232	-1.238	-1.242	-1.248	-1.252	-1.258	-1.265	-1.271	-1.279	-1.285	-1.292	-1.300	-1.309	-1.315	-1.322	-1.330	-1.338	-1.344	-1.350	-1.356	-1.362	-1.368	-1.372	-1.376	-1.379	-1.381	-1.384	-1.385	-1.385	-1.386	-1.385	-1.384	-1.380	-1.378	-1.372	-1.368	-1.361	-1.355	-1.346	-1.338	-1.329	-1.319	-1.308	-1.295	-1.284	-1.270	-1.256	-1.242	-1.228	-1.212	-1.196	-1.180	-1.162	-1.148	-1.129	-1.112	-1.095	-1.076	-1.060	-1.041	-1.025	-1.008	-0.989	-0.972	-0.955	-0.940	-0.924	-0.908	-0.891	-0.878	-0.862	-0.849	-0.835	-0.822	-0.810	-0.799	-0.789	-0.778	-0.768	-0.759	-0.750	-0.742	-0.735	-0.729	-0.722	-0.718	-0.712	-0.709	-0.705	-0.704	-0.700	-0.699	-0.698	-0.696	-0.696	-0.696	-0.698	-0.700	-0.701	-0.702	-0.705	-0.708	-0.710	-0.712	-0.716	-0.719	-0.722	-0.725	-0.729	-0.732	-0.736	-0.739	-0.742	-0.746	-0.749	-0.752	-0.755	-0.758	-0.760	-0.762	-0.764	-0.765	-0.766	-0.768	-0.769	-0.769	-0.768	-0.768	-0.766	-0.765	-0.765	-0.761	-0.760	-0.758	-0.754	-0.751	-0.748	-0.744	-0.739	-0.734	-0.729	-0.724	-0.719	-0.712	-0.705	-0.700	-0.694	-0.688	-0.680	-0.675	-0.669	-0.661	-0.655	-0.649	-0.642	-0.636	-0.629	-0.624	-0.618	-0.611	-0.608	-0.601	-0.598	-0.592	-0.589	-0.585	-0.582	-0.579	-0.578	-0.575	-0.575	-0.574	-0.574	-0.574	-0.576	-0.576	-0.579	-0.582	-0.585	-0.589	-0.594	-0.599	-0.604	-0.611	-0.618	-0.624	-0.632	-0.640	-0.649	-0.659	-0.669	-0.679	-0.689	-0.699	-0.710	-0.721	-0.734	-0.745	-0.758	-0.770	-0.782	-0.794	-0.806	-0.819	-0.830	-0.844	-0.855	-0.866	-0.879	-0.890	-0.901	-0.912	-0.924	-0.934	-0.942	-0.952	-0.962	-0.970	-0.979	-0.985	-0.991	-0.999	-1.005	-1.011	-1.016	-1.020	-1.024	-1.026	-1.029	-1.031	-1.032	-1.034	-1.034	-1.032	-1.031	-1.030	-1.029	-1.026	-1.024	-1.020	-1.016	-1.012	-1.006	-1.002	-0.996	-0.990	-0.985	-0.978	-0.970	-0.964	-0.958	-0.949	-0.942	-0.935	-0.928	-0.920	-0.912	-0.904	-0.898	-0.890	-0.882	-0.875	-0.868	-0.861	-0.854	-0.848	-0.840	-0.835	-0.830	-0.824	-0.819	-0.814	-0.809	-0.805	-0.801	-0.798	-0.795	-0.792	-0.790	-0.789	-0.788	-0.786	-0.786	-0.786	-0.788	-0.789	-0.790	-0.792	-0.796	-0.799	-0.802	-0.808	-0.812	-0.818	-0.824	-0.831	-0.839	-0.846	-0.855	-0.864	-0.874	-0.884	-0.894	-0.905	-0.916	-0.929	-0.941	-0.955	-0.968	-0.981	-0.996	-1.010	-1.026	-1.041	-1.056	-1.072	-1.089	-1.105	-1.122	-1.139	-1.156	-1.174	-1.191	-1.208	-1.226	-1.242	-1.260	-1.278	-1.295	-1.311	-1.329	-1.345	-1.361	-1.378	-1.392	-1.409	-1.422	-1.438	-1.451	-1.465	-1.478	-1.490	-1.501	-1.514	-1.524	-1.535	-1.545	-1.552	-1.561	-1.569	-1.575	-1.582	-1.588	-1.592	-1.598	-1.600	-1.604	-1.606	-1.609	-1.610	-1.610	-1.611	-1.610	-1.610	-1.609	-1.606	-1.605	-1.602	-1.600	-1.596	-1.594	-1.590	-1.588	-1.582	-1.579	-1.575	-1.571	-1.568	-1.564	-1.560	-1.558	-1.554	-1.550	-1.548	-1.546	-1.544	-1.542	-1.542	-1.541	-1.541	-1.541	-1.544	-1.546	-1.548	-1.551	-1.554	-1.558	-1.564	-1.569	-1.575	-1.582	-1.590	-1.598	-1.606	-1.616	-1.625	-1.636	-1.648	-1.659	-1.670	-1.682	-1.696	-1.709	-1.721	-1.736	-1.750	-1.764	-1.778	-1.792	-1.808	-1.822	-1.836	-1.850	-1.864	-1.878	-1.890	-1.904	-1.916	-1.928	-1.939	-1.950	-1.960	-1.971	-1.979	-1.988	-1.995	-2.002	-2.007	-2.011	-2.015	-2.016	-2.019	-2.019	-2.019	-2.016	-2.014	-2.009	-2.004	-1.998	-1.990	-1.981	-1.971	-1.961	-1.948	-1.935	-1.920	-1.904	-1.888	-1.870	-1.852	-1.834	-1.812	-1.792	-1.770	-1.746	-1.722	-1.699	-1.674	-1.649	-1.621	-1.596	-1.569	-1.540	-1.512	-1.485	-1.456	-1.428	-1.400	-1.370	-1.342	-1.314	-1.286	-1.258	-1.230	-1.204	-1.176	-1.150	-1.125	-1.099	-1.075	-1.051	-1.029	-1.005	-0.984	-0.964	-0.944	-0.924	-0.906	-0.890	-0.874	-0.859	-0.845	-0.832	-0.820	-0.809	-0.799	-0.791	-0.782	-0.776	-0.770	-0.765	-0.761	-0.759	-0.758	-0.755	-0.755	-0.756	-0.758	-0.760	-0.762	-0.766	-0.769	-0.774	-0.779	-0.784	-0.789	-0.795	-0.801	-0.808	-0.812	-0.819	-0.824	-0.830	-0.835	-0.840	-0.845	-0.850	-0.852	-0.855	-0.858	-0.860	-0.862	-0.862	-0.862	-0.861	-0.859	-0.856	-0.852	-0.846	-0.840	-0.834	-0.825	-0.816	-0.806	-0.794	-0.781	-0.769	-0.754	-0.738	-0.720	-0.702	-0.684	-0.665	-0.644	-0.622	-0.600	-0.578	-0.552	-0.530	-0.505	-0.480	-0.454	-0.428	-0.401	-0.374	-0.348	-0.320	-0.292	-0.268	-0.240	-0.214	-0.188	-0.162	-0.136	-0.112	-0.089	-0.065	-0.044	-0.021	0.000	0.019	0.039	0.055	0.072	0.089	0.101	0.115	0.128	0.136	0.146	0.155	0.160	0.165	0.169	0.172	0.174	0.174	0.171	0.169	0.165	0.161	0.154	0.146	0.138	0.128	0.118	0.106	0.094	0.080	0.068	0.051	0.038	0.021	0.005	-0.011	-0.029	-0.045	-0.064	-0.080	-0.099	-0.115	-0.134	-0.150	-0.168	-0.184	-0.199	-0.215	-0.230	-0.245	-0.259	-0.271	-0.285	-0.296	-0.306	-0.316	-0.325	-0.334	-0.340	-0.346	-0.351	-0.355	-0.359	-0.360	-0.361	-0.361	-0.360	-0.358	-0.355	-0.351	-0.346	-0.340	-0.332	-0.326	-0.318	-0.308	-0.298	-0.289	-0.278	-0.265	-0.254	-0.241	-0.230	-0.216	-0.204	-0.190	-0.178	-0.162	-0.150	-0.136	-0.122	-0.110	-0.098	-0.085	-0.072	-0.061	-0.050	-0.039	-0.028	-0.019	-0.009	0.000	0.008	0.015	0.022	0.028	0.032	0.038	0.040	0.044	0.045	0.048	0.046	0.048	0.045	0.045	0.041	0.038	0.035	0.030	0.025	0.019	0.011	0.005	-0.002	-0.011	-0.020	-0.029	-0.039	-0.048	-0.058	-0.069	-0.079	-0.089	-0.100	-0.111	-0.121	-0.132	-0.142	-0.154	-0.164	-0.175	-0.184	-0.194	-0.204	-0.211	-0.221	-0.229	-0.236	-0.242	-0.250	-0.254	-0.260	-0.264	-0.268	-0.272	-0.274	-0.276	-0.276	-0.276	-0.275	-0.275	-0.271	-0.269	-0.265	-0.260	-0.255	-0.248	-0.241	-0.234	-0.225	-0.215	-0.206	-0.195	-0.182	-0.171	-0.159	-0.145	-0.131	-0.116	-0.102	-0.088	-0.074	-0.058	-0.041	-0.026	-0.009	0.006	0.024	0.041	0.058	0.074	0.090	0.106	0.122	0.138	0.152	0.168	0.182	0.198	0.210	0.224	0.236	0.249	0.260	0.271	0.281	0.290	0.299	0.306	0.315	0.321	0.326	0.331	0.335	0.338	0.340	0.341	0.341	0.341	0.340	0.338	0.334	0.330	0.326	0.320	0.314	0.308	0.299	0.290	0.280	0.270	0.259	0.248	0.235	0.222	0.209	0.195	0.181	0.166	0.150	0.135	0.119	0.102	0.086	0.070	0.052	0.036	0.020	0.002	-0.012	-0.030	-0.045	-0.060	-0.075	-0.090	-0.104	-0.119	-0.131	-0.144	-0.155	-0.166	-0.176	-0.186	-0.194	-0.202	-0.209	-0.214	-0.218	-0.222	-0.225	-0.226	-0.226	-0.226	-0.224	-0.222	-0.219	-0.214	-0.209	-0.201	-0.192	-0.184	-0.174	-0.162	-0.150	-0.139	-0.125	-0.111	-0.098	-0.082	-0.066	-0.049	-0.034	-0.016	0.002	0.020	0.038	0.055	0.072	0.091	0.109	0.126	0.142	0.160	0.178	0.194	0.209	0.224	0.238	0.252	0.264	0.276	0.288	0.299	0.308	0.315	0.322	0.329	0.334	0.338	0.340	0.342	0.344	0.341	0.341	0.338	0.332	0.328	0.321	0.314	0.305	0.295	0.284	0.271	0.258	0.244	0.228	0.211	0.194	0.176	0.158	0.138	0.118	0.098	0.076	0.052	0.031	0.009	-0.015	-0.039	-0.062	-0.086	-0.110	-0.134	-0.158	-0.181	-0.204	-0.229	-0.251	-0.274	-0.296	-0.318	-0.340	-0.360	-0.381	-0.400	-0.419	-0.436	-0.451	-0.468	-0.482	-0.496	-0.507	-0.519	-0.529	-0.538	-0.545	-0.551	-0.556	-0.560	-0.562	-0.562	-0.562	-0.560	-0.558	-0.554	-0.549	-0.541	-0.532	-0.522	-0.512	-0.500	-0.488	-0.474	-0.459	-0.442	-0.426	-0.408	-0.389	-0.370	-0.350	-0.329	-0.309	-0.286	-0.265	-0.242	-0.220	-0.198	-0.175	-0.152	-0.130	-0.108	-0.086	-0.065	-0.044	-0.024	-0.002	0.016	0.034	0.051	0.069	0.084	0.098	0.111	0.125	0.135	0.145	0.154	0.161	0.168	0.172	0.176	0.178	0.179	0.179	0.178	0.175	0.170	0.165	0.158	0.150	0.141	0.131	0.119	0.108	0.094	0.080	0.065	0.050	0.034	0.016	-0.001	-0.020	-0.036	-0.055	-0.074	-0.094	-0.112	-0.131	-0.151	-0.169	-0.189	-0.206	-0.225	-0.242	-0.259	-0.276	-0.292	-0.308	-0.321	-0.335	-0.349	-0.361	-0.374	-0.384	-0.394	-0.402	-0.410	-0.418	-0.424	-0.428	-0.432	-0.435	-0.436	-0.438	-0.439	-0.438	-0.438	-0.435	-0.432	-0.429	-0.425	-0.420	-0.415	-0.409	-0.402	-0.395	-0.389	-0.381	-0.374	-0.365	-0.358	-0.350	-0.341	-0.332	-0.324	-0.316	-0.309	-0.300	-0.294	-0.288	-0.281	-0.275	-0.270	-0.266	-0.261	-0.259	-0.256	-0.256	-0.255	-0.255	-0.256	-0.260	-0.262	-0.268	-0.271	-0.279	-0.285	-0.295	-0.304	-0.314	-0.325	-0.338	-0.352	-0.368	-0.382	-0.400	-0.418	-0.435	-0.455	-0.475	-0.496	-0.519	-0.541	-0.565	-0.589	-0.614	-0.638	-0.662	-0.690	-0.716	-0.742	-0.770	-0.796	-0.824	-0.851	-0.878	-0.904	-0.932	-0.958	-0.985	-1.011	-1.035	-1.061	-1.085	-1.109	-1.132	-1.154	-1.175	-1.195	-1.215	-1.232	-1.250	-1.266	-1.281	-1.295	-1.306	-1.318	-1.329	-1.336	-1.344	-1.349	-1.352	-1.355	-1.356	-1.355	-1.354	-1.349	-1.344	-1.338	-1.329	-1.320	-1.309	-1.298	-1.284	-1.270	-1.252	-1.236	-1.218	-1.198	-1.176	-1.156	-1.134	-1.111	-1.086	-1.062	-1.039	-1.012	-0.988	-0.961	-0.935	-0.909	-0.882	-0.856	-0.830	-0.805	-0.780	-0.755	-0.730	-0.706	-0.684	-0.661	-0.639	-0.620	-0.599	-0.580	-0.562	-0.545	-0.530	-0.515	-0.502	-0.491	-0.480	-0.471	-0.462	-0.456	-0.451	-0.448	-0.445	-0.442	-0.442	-0.444	-0.446	-0.451	-0.455	-0.461	-0.469	-0.476	-0.485	-0.496	-0.506	-0.518	-0.530	-0.544	-0.558	-0.571	-0.586	-0.601	-0.615	-0.631	-0.646	-0.664	-0.679	-0.694	-0.710	-0.725	-0.740	-0.755	-0.770	-0.784	-0.798	-0.810	-0.822	-0.834	-0.844	-0.855	-0.864	-0.871	-0.879	-0.885	-0.890	-0.894	-0.896	-0.899	-0.899	-0.900	-0.899	-0.896	-0.894	-0.889	-0.884	-0.876	-0.870	-0.861	-0.851	-0.841	-0.830	-0.818	-0.804	-0.791	-0.776	-0.761	-0.745	-0.729	-0.711	-0.694	-0.676	-0.658	-0.639	-0.619	-0.600	-0.581	-0.561	-0.542	-0.524	-0.505	-0.488	-0.470	-0.452	-0.436	-0.419	-0.404	-0.388	-0.375	-0.360	-0.348	-0.336	-0.325	-0.316	-0.306	-0.299	-0.292	-0.286	-0.281	-0.280	-0.276	-0.276	-0.278	-0.278	-0.280	-0.284	-0.289	-0.295	-0.301	-0.309	-0.319	-0.329	-0.339	-0.351	-0.362	-0.375	-0.389	-0.402	-0.418	-0.432	-0.446	-0.462	-0.478	-0.492	-0.507	-0.522	-0.538	-0.552	-0.566	-0.580	-0.592	-0.605	-0.616	-0.626	-0.636	-0.644	-0.652	-0.658	-0.662	-0.666	-0.668	-0.670	-0.668	-0.666	-0.662	-0.658	-0.650	-0.642	-0.631	-0.620	-0.606	-0.590	-0.574	-0.555	-0.534	-0.512	-0.490	-0.465	-0.439	-0.411	-0.382	-0.354	-0.322	-0.291	-0.258	-0.224	-0.188	-0.151	-0.115	-0.078	-0.040	-0.001	0.038	0.076	0.116	0.155	0.195	0.234	0.272	0.311	0.350	0.389	0.426	0.464	0.499	0.535	0.570	0.602	0.636	0.668	0.699	0.728	0.755	0.782	0.809	0.832	0.855	0.876	0.896	0.914	0.930	0.946	0.959	0.971	0.981	0.989	0.996	1.001	1.005	1.006	1.008	1.006	1.002	0.998	0.991	0.984	0.974	0.965	0.951	0.939	0.925	0.910	0.892	0.875	0.855	0.836	0.815	0.794	0.771	0.749	0.724	0.701	0.676	0.650	0.625	0.599	0.575	0.549	0.522	0.496	0.471	0.446	0.421	0.396	0.372	0.349	0.326	0.304	0.282	0.261	0.240	0.220	0.202	0.185	0.168	0.152	0.138	0.124	0.111	0.100	0.089	0.080	0.071	0.064	0.058	0.052	0.048	0.045	0.041	0.040	0.039	0.040	0.041	0.044	0.046	0.049	0.054	0.058	0.062	0.069	0.075	0.080	0.086	0.094	0.102	0.109	0.118	0.126	0.134	0.142	0.151	0.159	0.166	0.175	0.181	0.190	0.198	0.204	0.211	0.218	0.224	0.230	0.236	0.240	0.245	0.250	0.252	0.256	0.260	0.262	0.265	0.266	0.269	0.270	0.270	0.270	0.269	0.269	0.268	0.266	0.265	0.262	0.260	0.258	0.255	0.251	0.248	0.244	0.240	0.236	0.232	0.228	0.224	0.219	0.215	0.210	0.205	0.200	0.196	0.192	0.189	0.185	0.180	0.179	0.175	0.172	0.171	0.169	0.168	0.168	0.168	0.168	0.169	0.170	0.172	0.175	0.178	0.182	0.188	0.194	0.199	0.208	0.215	0.224	0.234	0.244	0.255	0.269	0.281	0.295	0.309	0.325	0.341	0.359	0.376	0.395	0.414	0.434	0.455	0.476	0.499	0.520	0.544	0.566	0.590	0.614	0.639	0.662	0.689	0.712	0.739	0.764	0.788	0.814	0.839	0.862	0.888	0.911	0.935	0.959	0.980	1.001	1.022	1.044	1.064	1.082	1.101	1.119	1.135	1.151	1.168	1.181	1.195	1.206	1.216	1.228	1.236	1.244	1.250	1.255	1.260	1.265	1.268	1.268	1.270	1.270	1.268	1.266	1.262	1.259	1.254	1.249	1.241	1.234	1.228	1.219	1.209	1.199	1.190	1.179	1.168	1.158	1.145	1.134	1.122	1.109	1.098	1.085	1.072	1.061	1.048	1.036	1.025	1.012	1.001	0.990	0.980	0.969	0.959	0.950	0.940	0.931	0.924	0.916	0.910	0.904	0.899	0.894	0.890	0.888	0.884	0.884	0.881	0.881	0.882	0.884	0.886	0.890	0.894	0.898	0.902	0.909	0.914	0.921	0.929	0.938	0.945	0.955	0.964	0.974	0.984	0.994	1.006	1.016	1.026	1.039	1.050	1.061	1.072	1.084	1.095	1.106	1.116	1.128	1.138	1.148	1.155	1.165	1.172	1.179	1.185	1.191	1.196	1.200	1.202	1.205	1.206	1.208	1.206	1.204	1.201	1.198	1.194	1.188	1.180	1.172	1.162	1.152	1.141	1.130	1.116	1.101	1.086	1.070	1.052	1.034	1.015	0.994	0.974	0.951	0.930	0.908	0.884	0.860	0.835	0.811	0.785	0.760	0.734	0.709	0.682	0.656	0.631	0.605	0.581	0.555	0.531	0.506	0.484	0.461	0.439	0.418	0.396	0.375	0.356	0.338	0.320	0.304	0.290	0.276	0.262	0.251	0.240	0.231	0.224	0.216	0.210	0.206	0.204	0.201	0.201	0.202	0.205	0.208	0.212	0.219	0.225	0.232	0.240	0.251	0.260	0.271	0.284	0.296	0.309	0.322	0.339	0.352	0.368	0.384	0.400	0.415	0.431	0.446	0.462	0.478	0.494	0.509	0.524	0.538	0.552	0.564	0.578	0.588	0.600	0.610	0.618	0.626	0.634	0.639	0.645	0.649	0.651	0.652	0.654	0.654	0.652	0.649	0.645	0.640	0.634	0.626	0.618	0.608	0.596	0.585	0.572	0.559	0.544	0.528	0.511	0.494	0.475	0.456	0.436	0.418	0.396	0.375	0.354	0.332	0.310	0.288	0.266	0.245	0.222	0.201	0.179	0.158	0.136	0.115	0.095	0.075	0.055	0.036	0.019	0.000	-0.018	-0.034	-0.049	-0.064	-0.078	-0.091	-0.102	-0.115	-0.125	-0.134	-0.142	-0.150	-0.156	-0.162	-0.169	-0.171	-0.175	-0.178	-0.179	-0.179	-0.178	-0.176	-0.175	-0.172	-0.169	-0.165	-0.159	-0.154	-0.149	-0.141	-0.134	-0.128	-0.119	-0.111	-0.101	-0.092	-0.082	-0.072	-0.064	-0.054	-0.042	-0.034	-0.022	-0.011	-0.002	0.009	0.018	0.026	0.038	0.046	0.055	0.064	0.071	0.080	0.086	0.094	0.099	0.104	0.110	0.114	0.116	0.120	0.121	0.122	0.124	0.124	0.124	0.121	0.120	0.116	0.112	0.108	0.102	0.096	0.090	0.081	0.072	0.064	0.055	0.044	0.032	0.022	0.010	-0.002	-0.015	-0.029	-0.041	-0.056	-0.070	-0.085	-0.100	-0.115	-0.130	-0.145	-0.160	-0.175	-0.190	-0.205	-0.219	-0.234	-0.248	-0.260	-0.274	-0.286	-0.299	-0.310	-0.322	-0.332	-0.342	-0.351	-0.359	-0.366	-0.372	-0.379	-0.384	-0.388	-0.390	-0.392	-0.394	-0.394	-0.391	-0.390	-0.388	-0.384	-0.379	-0.372	-0.366	-0.359	-0.351	-0.341	-0.331	-0.321	-0.309	-0.296	-0.284	-0.270	-0.256	-0.241	-0.226	-0.210	-0.194	-0.178	-0.160	-0.142	-0.125	-0.109	-0.091	-0.074	-0.056	-0.038	-0.020	-0.004	0.014	0.030	0.046	0.062	0.079	0.094	0.109	0.122	0.136	0.149	0.161	0.172	0.182	0.192	0.202	0.210	0.219	0.225	0.230	0.234	0.239	0.241	0.242	0.244	0.242	0.241	0.240	0.236	0.232	0.229	0.222	0.215	0.208	0.200	0.190	0.180	0.169	0.156	0.144	0.131	0.116	0.102	0.086	0.070	0.054	0.038	0.021	0.004	-0.015	-0.032	-0.051	-0.070	-0.089	-0.108	-0.128	-0.146	-0.166	-0.185	-0.204	-0.221	-0.241	-0.259	-0.276	-0.295	-0.312	-0.330	-0.346	-0.362	-0.378	-0.392	-0.408	-0.422	-0.436	-0.450	-0.462	-0.475	-0.486	-0.498	-0.509	-0.519	-0.528	-0.535	-0.545	-0.552	-0.559	-0.566	-0.571	-0.579	-0.584	-0.589	-0.592	-0.598	-0.600	-0.604	-0.608	-0.610	-0.612	-0.612	-0.615	-0.618	-0.619	-0.620	-0.621	-0.624	-0.624	-0.626	-0.628	-0.628	-0.629	-0.631	-0.632	-0.634	-0.635	-0.638	-0.640	-0.642	-0.644	-0.648	-0.651	-0.654	-0.658	-0.661	-0.664	-0.669	-0.674	-0.679	-0.684	-0.690	-0.696	-0.702	-0.709	-0.716	-0.722	-0.729	-0.738	-0.744	-0.752	-0.760	-0.768	-0.775	-0.784	-0.792	-0.800	-0.809	-0.816	-0.825	-0.832	-0.841	-0.849	-0.855	-0.864	-0.870	-0.876	-0.882	-0.888	-0.892	-0.898	-0.901	-0.905	-0.908	-0.911	-0.912	-0.914	-0.914	-0.914	-0.911	-0.910	-0.908	-0.904	-0.899	-0.892	-0.886	-0.880	-0.871	-0.862	-0.852	-0.842	-0.830	-0.818	-0.804	-0.789	-0.774	-0.758	-0.741	-0.724	-0.706	-0.688	-0.668	-0.649	-0.629	-0.608	-0.586	-0.565	-0.544	-0.521	-0.499	-0.478	-0.456	-0.434	-0.411	-0.390	-0.369	-0.349	-0.328	-0.308	-0.289	-0.270	-0.252	-0.236	-0.219	-0.205	-0.191	-0.178	-0.168	-0.156	-0.148	-0.141	-0.134	-0.129	-0.126	-0.125	-0.125	-0.128	-0.130	-0.135	-0.142	-0.151	-0.160	-0.172	-0.185	-0.199	-0.216	-0.232	-0.252	-0.274	-0.298	-0.320	-0.345	-0.371	-0.400	-0.428	-0.458	-0.488	-0.519	-0.551	-0.582	-0.616	-0.650	-0.685	-0.719	-0.754	-0.788	-0.821	-0.855	-0.889	-0.922	-0.955	-0.986	-1.018	-1.049	-1.079	-1.108	-1.135	-1.161	-1.186	-1.210	-1.232	-1.252	-1.272	-1.290	-1.306	-1.320	-1.334	-1.344	-1.354	-1.360	-1.368	-1.370	-1.372	-1.374	-1.372	-1.369	-1.366	-1.359	-1.351	-1.342	-1.332	-1.320	-1.306	-1.292	-1.276	-1.260	-1.242	-1.224	-1.204	-1.185	-1.165	-1.144	-1.122	-1.101	-1.080	-1.059	-1.038	-1.018	-0.996	-0.976	-0.956	-0.938	-0.919	-0.901	-0.885	-0.871	-0.856	-0.844	-0.832	-0.822	-0.814	-0.806	-0.800	-0.798	-0.795	-0.795	-0.796	-0.799	-0.804	-0.810	-0.819	-0.829	-0.842	-0.856	-0.871	-0.889	-0.908	-0.928	-0.950	-0.974	-0.999	-1.026	-1.054	-1.084	-1.115	-1.146	-1.179	-1.212	-1.248	-1.282	-1.319	-1.354	-1.391	-1.426	-1.464	-1.501	-1.539	-1.576	-1.612	-1.649	-1.684	-1.720	-1.754	-1.786	-1.820	-1.852	-1.882	-1.912	-1.940	-1.968	-1.992	-2.016	-2.039	-2.060	-2.080	-2.098	-2.114	-2.129	-2.141	-2.154	-2.162	-2.170	-2.178	-2.181	-2.185	-2.186	-2.186	-2.185	-2.181	-2.178	-2.170	-2.165	-2.155	-2.148	-2.136	-2.125	-2.112	-2.100	-2.086	-2.072	-2.058	-2.042	-2.027	-2.013	-1.996	-1.980	-1.964	-1.949	-1.932	-1.919	-1.904	-1.889	-1.875	-1.862	-1.850	-1.839	-1.829	-1.819	-1.809	-1.801	-1.795	-1.788	-1.784	-1.779	-1.778	-1.775	-1.774	-1.775	-1.776	-1.780	-1.784	-1.789	-1.795	-1.802	-1.810	-1.819	-1.829	-1.840	-1.852	-1.865	-1.878	-1.891	-1.906	-1.921	-1.936	-1.952	-1.970	-1.986	-2.005	-2.021	-2.040	-2.058	-2.075	-2.092	-2.110	-2.128	-2.145	-2.161	-2.178	-2.194	-2.210	-2.225	-2.240	-2.254	-2.268	-2.281	-2.292	-2.305	-2.315	-2.325	-2.334	-2.342	-2.350	-2.356	-2.360	-2.365	-2.369	-2.371	-2.372	-2.374	-2.372	-2.371	-2.370	-2.365	-2.361	-2.356	-2.349	-2.341	-2.332	-2.324	-2.314	-2.302	-2.291	-2.279	-2.265	-2.251	-2.235	-2.220	-2.204	-2.186	-2.169	-2.151	-2.132	-2.114	-2.095	-2.074	-2.055	-2.034	-2.014	-1.994	-1.971	-1.951	-1.930	-1.909	-1.888	-1.868	-1.848	-1.826	-1.806	-1.785	-1.766	-1.746	-1.726	-1.708	-1.689	-1.671	-1.654	-1.638	-1.621	-1.604	-1.589	-1.575	-1.560	-1.545	-1.532	-1.520	-1.508	-1.498	-1.486	-1.476	-1.466	-1.458	-1.450	-1.441	-1.435	-1.429	-1.422	-1.418	-1.412	-1.409	-1.405	-1.402	-1.400	-1.398	-1.396	-1.395	-1.394	-1.394	-1.392	-1.394	-1.394	-1.395	-1.396	-1.398	-1.398	-1.400	-1.401	-1.402	-1.404	-1.406	-1.409	-1.410	-1.412	-1.414	-1.416	-1.418	-1.420	-1.420	-1.421	-1.421	-1.422	-1.422	-1.422	-1.422	-1.421	-1.421	-1.419	-1.418	-1.415	-1.412	-1.410	-1.406	-1.401	-1.398	-1.392	-1.388	-1.381	-1.375	-1.368	-1.360	-1.354	-1.345	-1.336	-1.326	-1.316	-1.306	-1.296	-1.285	-1.274	-1.262	-1.251	-1.239	-1.226	-1.214	-1.201	-1.188	-1.175	-1.162	-1.148	-1.135	-1.122	-1.109	-1.098	-1.084	-1.072	-1.059	-1.048	-1.036	-1.024	-1.014	-1.005	-0.995	-0.985	-0.976	-0.969	-0.961	-0.955	-0.950	-0.945	-0.940	-0.938	-0.935	-0.934	-0.934	-0.934	-0.936	-0.938	-0.941	-0.945	-0.951	-0.958	-0.964	-0.972	-0.981	-0.991	-1.002	-1.014	-1.026	-1.040	-1.055	-1.070	-1.085	-1.101	-1.120	-1.136	-1.155	-1.175	-1.194	-1.214	-1.234	-1.254	-1.274	-1.294	-1.315	-1.335	-1.356	-1.376	-1.398	-1.416	-1.435	-1.455	-1.472	-1.491	-1.509	-1.526	-1.542	-1.558	-1.572	-1.586	-1.599	-1.610	-1.621	-1.631	-1.639	-1.648	-1.652	-1.659	-1.661	-1.664	-1.666	-1.666	-1.665	-1.662	-1.659	-1.654	-1.648	-1.640	-1.632	-1.622	-1.611	-1.599	-1.588	-1.572	-1.559	-1.542	-1.526	-1.509	-1.491	-1.472	-1.454	-1.432	-1.412	-1.391	-1.371	-1.349	-1.326	-1.305	-1.284	-1.261	-1.240	-1.218	-1.195	-1.175	-1.152	-1.132	-1.112	-1.092	-1.074	-1.055	-1.039	-1.021	-1.005	-0.990	-0.976	-0.962	-0.950	-0.939	-0.928	-0.919	-0.910	-0.901	-0.895	-0.890	-0.886	-0.882	-0.880	-0.878	-0.878	-0.878	-0.879	-0.881	-0.884	-0.888	-0.892	-0.898	-0.902	-0.910	-0.916	-0.924	-0.932	-0.940	-0.948	-0.956	-0.965	-0.974	-0.982	-0.991	-1.001	-1.009	-1.018	-1.025	-1.034	-1.041	-1.048	-1.054	-1.059	-1.064	-1.069	-1.074	-1.078	-1.079	-1.081	-1.082	-1.081	-1.081	-1.080	-1.078	-1.074	-1.070	-1.065	-1.059	-1.052	-1.045	-1.036	-1.026	-1.018	-1.006	-0.995	-0.981	-0.969	-0.955	-0.940	-0.925	-0.910	-0.894	-0.879	-0.861	-0.845	-0.826	-0.809	-0.791	-0.772	-0.755	-0.735	-0.718	-0.700	-0.681	-0.664	-0.645	-0.626	-0.610	-0.592	-0.576	-0.560	-0.544	-0.530	-0.515	-0.501	-0.488	-0.474	-0.462	-0.451	-0.441	-0.431	-0.422	-0.415	-0.408	-0.400	-0.395	-0.391	-0.386	-0.384	-0.382	-0.380	-0.381	-0.381	-0.384	-0.385	-0.388	-0.392	-0.396	-0.401	-0.408	-0.415	-0.422	-0.430	-0.439	-0.448	-0.458	-0.468	-0.478	-0.488	-0.500	-0.510	-0.522	-0.532	-0.545	-0.558	-0.569	-0.580	-0.591	-0.604	-0.614	-0.625	-0.635	-0.646	-0.655	-0.665	-0.672	-0.682	-0.689	-0.696	-0.702	-0.709	-0.714	-0.718	-0.720	-0.724	-0.725	-0.726	-0.728	-0.726	-0.725	-0.722	-0.719	-0.715	-0.710	-0.705	-0.700	-0.692	-0.685	-0.676	-0.666	-0.656	-0.646	-0.636	-0.625	-0.612	-0.600	-0.588	-0.574	-0.560	-0.546	-0.534	-0.520	-0.506	-0.491	-0.478	-0.464	-0.451	-0.438	-0.425	-0.411	-0.400	-0.389	-0.376	-0.366	-0.358	-0.348	-0.339	-0.331	-0.326	-0.320	-0.314	-0.311	-0.309	-0.306	-0.305	-0.306	-0.308	-0.310	-0.314	-0.319	-0.324	-0.331	-0.340	-0.349	-0.360	-0.371	-0.385	-0.400	-0.415	-0.430	-0.448	-0.466	-0.486	-0.506	-0.528	-0.549	-0.571	-0.595	-0.619	-0.644	-0.669	-0.695	-0.721	-0.746	-0.774	-0.800	-0.828	-0.854	-0.882	-0.909	-0.936	-0.962	-0.989	-1.014	-1.040	-1.065	-1.090	-1.114	-1.136	-1.159	-1.179	-1.199	-1.219	-1.238	-1.255	-1.272	-1.286	-1.301	-1.312	-1.325	-1.334	-1.342	-1.350	-1.356	-1.360	-1.364	-1.365	-1.366	-1.366	-1.364	-1.360	-1.355	-1.350	-1.342	-1.335	-1.326	-1.315	-1.305	-1.291	-1.280	-1.266	-1.251	-1.236	-1.221	-1.205	-1.189	-1.172	-1.156	-1.139	-1.121	-1.104	-1.088	-1.071	-1.055	-1.040	-1.025	-1.010	-0.996	-0.982	-0.970	-0.958	-0.948	-0.938	-0.929	-0.920	-0.914	-0.909	-0.904	-0.901	-0.901	-0.900	-0.902	-0.905	-0.909	-0.915	-0.921	-0.931	-0.940	-0.951	-0.965	-0.980	-0.995	-1.011	-1.030	-1.050	-1.070	-1.092	-1.115	-1.139	-1.164	-1.190	-1.216	-1.242	-1.270	-1.300	-1.328	-1.358	-1.388	-1.418	-1.448	-1.478	-1.508	-1.538	-1.568	-1.598	-1.626	-1.655	-1.682	-1.711	-1.738	-1.764	-1.789	-1.814	-1.838	-1.860	-1.881	-1.901	-1.920	-1.939	-1.954	-1.970	-1.984	-1.995	-2.006	-2.018	-2.025	-2.031	-2.036	-2.040	-2.042	-2.045	-2.045	-2.042	-2.040	-2.035	-2.030	-2.024	-2.016	-2.007	-1.998	-1.986	-1.975	-1.962	-1.949	-1.935	-1.919	-1.904	-1.888	-1.871	-1.855	-1.838	-1.820	-1.801	-1.784	-1.766	-1.748	-1.730	-1.712	-1.694	-1.678	-1.660	-1.642	-1.626	-1.611	-1.596	-1.581	-1.568	-1.554	-1.541	-1.530	-1.519	-1.508	-1.499	-1.490	-1.482	-1.475	-1.469	-1.464	-1.460	-1.456	-1.454	-1.451	-1.451	-1.451	-1.452	-1.452	-1.456	-1.459	-1.462	-1.468	-1.472	-1.478	-1.484	-1.489	-1.495	-1.502	-1.510	-1.518	-1.525	-1.532	-1.540	-1.548	-1.555	-1.562	-1.569	-1.576	-1.582	-1.589	-1.595	-1.600	-1.604	-1.608	-1.611	-1.614	-1.615	-1.615	-1.615	-1.615	-1.612	-1.610	-1.605	-1.600	-1.595	-1.589	-1.580	-1.571	-1.561	-1.551	-1.539	-1.526	-1.512	-1.496	-1.480	-1.464	-1.445	-1.428	-1.408	-1.388	-1.368	-1.346	-1.324	-1.301	-1.276	-1.254	-1.230	-1.205	-1.180	-1.155	-1.130	-1.105	-1.080	-1.055	-1.031	-1.006	-0.981	-0.958	-0.934	-0.910	-0.888	-0.865	-0.845	-0.824	-0.804	-0.785	-0.766	-0.750	-0.734	-0.719	-0.705	-0.692	-0.680	-0.670	-0.661	-0.652	-0.646	-0.640	-0.636	-0.632	-0.632	-0.631	-0.632	-0.635	-0.640	-0.644	-0.650	-0.659	-0.666	-0.676	-0.688	-0.700	-0.714	-0.729	-0.745	-0.761	-0.779	-0.798	-0.819	-0.839	-0.861	-0.884	-0.906	-0.930	-0.955	-0.980	-1.006	-1.032	-1.059	-1.086	-1.112	-1.141	-1.169	-1.196	-1.224	-1.252	-1.280	-1.308	-1.336	-1.364	-1.390	-1.418	-1.444	-1.469	-1.495	-1.519	-1.544	-1.568	-1.591	-1.612	-1.635	-1.656	-1.675	-1.695	-1.714	-1.730	-1.748	-1.762	-1.778	-1.791	-1.804	-1.815	-1.826	-1.835	-1.845	-1.852	-1.859	-1.864	-1.869	-1.872	-1.876	-1.878	-1.879	-1.879	-1.879	-1.876	-1.875	-1.872	-1.869	-1.866	-1.861	-1.856	-1.851	-1.845	-1.839	-1.832	-1.826	-1.819	-1.812	-1.806	-1.799	-1.791	-1.785	-1.779	-1.771	-1.766	-1.760	-1.755	-1.749	-1.744	-1.740	-1.736	-1.732	-1.730	-1.729	-1.726	-1.726	-1.726	-1.728	-1.729	-1.730	-1.734	-1.738	-1.742	-1.748	-1.752	-1.759	-1.766	-1.774	-1.782	-1.791	-1.801	-1.811	-1.821	-1.832	-1.844	-1.855	-1.866	-1.879	-1.891	-1.905	-1.918	-1.929	-1.942	-1.955	-1.966	-1.979	-1.990	-2.001	-2.013	-2.022	-2.031	-2.040	-2.047	-2.055	-2.061	-2.068	-2.071	-2.076	-2.078	-2.079	-2.080	-2.080	-2.078	-2.074	-2.069	-2.064	-2.058	-2.049	-2.039	-2.027	-2.016	-2.004	-1.989	-1.972	-1.956	-1.938	-1.920	-1.899	-1.878	-1.856	-1.832	-1.809	-1.784	-1.758	-1.731	-1.705	-1.678	-1.650	-1.622	-1.595	-1.566	-1.538	-1.510	-1.480	-1.452	-1.425	-1.396	-1.369	-1.342	-1.315	-1.289	-1.262	-1.239	-1.214	-1.191	-1.169	-1.148	-1.128	-1.108	-1.089	-1.072	-1.056	-1.042	-1.029	-1.016	-1.005	-0.995	-0.988	-0.980	-0.975	-0.970	-0.966	-0.965	-0.965	-0.966	-0.969	-0.971	-0.978	-0.982	-0.990	-0.998	-1.008	-1.019	-1.030	-1.042	-1.055	-1.069	-1.085	-1.100	-1.118	-1.135	-1.152	-1.171	-1.191	-1.210	-1.229	-1.250	-1.271	-1.291	-1.312	-1.334	-1.354	-1.376	-1.396	-1.418	-1.438	-1.459	-1.478	-1.498	-1.516	-1.534	-1.552	-1.570	-1.588	-1.602	-1.619	-1.634	-1.648	-1.660	-1.672	-1.685	-1.695	-1.706	-1.715	-1.724	-1.730	-1.736	-1.742	-1.746	-1.750	-1.752	-1.755	-1.755	-1.756	-1.755	-1.754	-1.752	-1.749	-1.746	-1.741	-1.736	-1.731	-1.728	-1.721	-1.715	-1.709	-1.704	-1.696	-1.690	-1.684	-1.676	-1.670	-1.665	-1.659	-1.652	-1.649	-1.644	-1.640	-1.636	-1.635	-1.632	-1.631	-1.631	-1.632	-1.634	-1.638	-1.640	-1.646	-1.652	-1.659	-1.668	-1.678	-1.688	-1.700	-1.714	-1.728	-1.744	-1.760	-1.779	-1.796	-1.818	-1.839	-1.860	-1.884	-1.908	-1.932	-1.959	-1.986	-2.013	-2.041	-2.069	-2.099	-2.128	-2.158	-2.188	-2.218	-2.248	-2.278	-2.309	-2.338	-2.368	-2.396	-2.426	-2.455	-2.482	-2.510	-2.538	-2.564	-2.589	-2.614	-2.638	-2.661	-2.682	-2.704	-2.722	-2.742	-2.760	-2.776	-2.791	-2.806	-2.819	-2.831	-2.841	-2.851	-2.859	-2.866	-2.872	-2.878	-2.880	-2.882	-2.885	-2.885	-2.885	-2.884	-2.882	-2.879	-2.875	-2.870	-2.865	-2.860	-2.852	-2.846	-2.839	-2.831	-2.822	-2.815	-2.808	-2.799	-2.791	-2.784	-2.775	-2.766	-2.759	-2.751	-2.744	-2.736	-2.730	-2.724	-2.719	-2.714	-2.709	-2.704	-2.700	-2.698	-2.696	-2.695	-2.694	-2.694	-2.696	-2.698	-2.701	-2.705	-2.709	-2.716	-2.721	-2.729	-2.738	-2.748	-2.758	-2.768	-2.780	-2.792	-2.806	-2.821	-2.836	-2.852	-2.869	-2.888	-2.905	-2.924	-2.942	-2.962	-2.984	-3.005	-3.026	-3.049	-3.071	-3.094	-3.116	-3.140	-3.164	-3.186	-3.211	-3.234	-3.256	-3.281	-3.304	-3.328	-3.351	-3.374	-3.396	-3.418	-3.439	-3.460	-3.480	-3.500	-3.520	-3.539	-3.558	-3.574	-3.591	-3.608	-3.622	-3.638	-3.651	-3.665	-3.676	-3.688	-3.698	-3.706	-3.714	-3.722	-3.728	-3.734	-3.738	-3.741	-3.744	-3.745	-3.745	-3.746	-3.745	-3.744	-3.741	-3.738	-3.734	-3.729	-3.722	-3.718	-3.710	-3.704	-3.696	-3.689	-3.679	-3.670	-3.661	-3.652	-3.644	-3.634	-3.622	-3.614	-3.604	-3.592	-3.584	-3.574	-3.565	-3.556	-3.546	-3.538	-3.530	-3.521	-3.515	-3.508	-3.502	-3.496	-3.492	-3.488	-3.485	-3.484	-3.481	-3.480	-3.480	-3.482	-3.484	-3.488	-3.491	-3.496	-3.502	-3.510	-3.516	-3.528	-3.536	-3.548	-3.560	-3.572	-3.586	-3.601	-3.618	-3.634	-3.652	-3.671	-3.690	-3.710	-3.730	-3.752	-3.775	-3.798	-3.821	-3.844	-3.869	-3.892	-3.919	-3.942	-3.969	-3.994	-4.019	-4.045	-4.069	-4.094	-4.120	-4.144	-4.169	-4.191	-4.215	-4.238	-4.260	-4.281	-4.301	-4.321	-4.341	-4.360	-4.378	-4.394	-4.410	-4.425	-4.439	-4.452	-4.464	-4.475	-4.485	-4.494	-4.502	-4.509	-4.514	-4.520	-4.525	-4.526	-4.530	-4.530	-4.532	-4.531	-4.531	-4.529	-4.526	-4.524	-4.520	-4.516	-4.512	-4.508	-4.501	-4.496	-4.491	-4.484	-4.479	-4.471	-4.465	-4.460	-4.452	-4.446	-4.440	-4.434	-4.429	-4.424	-4.418	-4.414	-4.409	-4.405	-4.401	-4.399	-4.396	-4.394	-4.392	-4.391	-4.391	-4.391	-4.392	-4.394	-4.395	-4.396	-4.400	-4.404	-4.408	-4.412	-4.418	-4.422	-4.429	-4.435	-4.442	-4.450	-4.459	-4.466	-4.476	-4.485	-4.494	-4.505	-4.515	-4.525	-4.536	-4.548	-4.559	-4.571	-4.584	-4.595	-4.608	-4.620	-4.632	-4.645	-4.658	-4.670	-4.684	-4.696	-4.709	-4.721	-4.734	-4.745	-4.758	-4.769	-4.780	-4.791	-4.802	-4.812	-4.822	-4.832	-4.842	-4.851	-4.860	-4.868	-4.875	-4.881	-4.888	-4.894	-4.899	-4.904	-4.908	-4.911	-4.914	-4.915	-4.916	-4.916	-4.916	-4.915	-4.912	-4.910	-4.906	-4.902	-4.896	-4.892	-4.885	-4.876	-4.869	-4.861	-4.851	-4.841	-4.831	-4.819	-4.808	-4.795	-4.782	-4.768	-4.755	-4.740	-4.725	-4.710	-4.696	-4.680	-4.664	-4.649	-4.632	-4.616	-4.600	-4.585	-4.569	-4.552	-4.538	-4.522	-4.506	-4.491	-4.478	-4.462	-4.450	-4.436	-4.424	-4.412	-4.400	-4.390	-4.379	-4.369	-4.360	-4.352	-4.344	-4.338	-4.331	-4.325	-4.320	-4.316	-4.312	-4.310	-4.309	-4.306	-4.305	-4.305	-4.305	-4.305	-4.308	-4.309	-4.311	-4.314	-4.316	-4.320	-4.322	-4.326	-4.330	-4.334	-4.339	-4.342	-4.346	-4.350	-4.354	-4.358	-4.360	-4.364	-4.366	-4.368	-4.370	-4.370	-4.371	-4.370	-4.370	-4.369	-4.366	-4.362	-4.360	-4.354	-4.349	-4.344	-4.336	-4.326	-4.318	-4.308	-4.296	-4.284	-4.271	-4.258	-4.244	-4.228	-4.210	-4.194	-4.175	-4.155	-4.136	-4.115	-4.093	-4.071	-4.048	-4.025	-4.001	-3.976	-3.952	-3.928	-3.902	-3.876	-3.851	-3.825	-3.800	-3.774	-3.750	-3.725	-3.699	-3.674	-3.650	-3.626	-3.602	-3.580	-3.558	-3.535	-3.515	-3.494	-3.476	-3.458	-3.440	-3.424	-3.409	-3.394	-3.380	-3.369	-3.358	-3.349	-3.340	-3.331	-3.326	-3.322	-3.318	-3.316	-3.314	-3.315	-3.316	-3.320	-3.324	-3.329	-3.335	-3.342	-3.350	-3.360	-3.370	-3.381	-3.394	-3.405	-3.420	-3.434	-3.449	-3.464	-3.480	-3.498	-3.515	-3.531	-3.549	-3.568	-3.585	-3.604	-3.622	-3.640	-3.658	-3.676	-3.694	-3.711	-3.728	-3.745	-3.761	-3.776	-3.791	-3.806	-3.820	-3.832	-3.845	-3.858	-3.868	-3.878	-3.886	-3.895	-3.901	-3.909	-3.914	-3.919	-3.922	-3.925	-3.928	-3.929	-3.929	-3.929	-3.926	-3.924	-3.920	-3.916	-3.911	-3.905	-3.900	-3.892	-3.884	-3.876	-3.868	-3.859	-3.850	-3.840	-3.829	-3.819	-3.809	-3.798	-3.786	-3.775	-3.764	-3.752	-3.742	-3.731	-3.720	-3.710	-3.700	-3.690	-3.681	-3.672	-3.664	-3.656	-3.649	-3.642	-3.636	-3.631	-3.626	-3.622	-3.621	-3.619	-3.616	-3.616	-3.616	-3.618	-3.621	-3.624	-3.629	-3.632	-3.640	-3.645	-3.654	-3.662	-3.674	-3.684	-3.696	-3.708	-3.722	-3.736	-3.750	-3.766	-3.782	-3.801	-3.820	-3.839	-3.858	-3.879	-3.899	-3.920	-3.942	-3.965	-3.988	-4.011	-4.035	-4.059	-4.082	-4.108	-4.132	-4.158	-4.181	-4.206	-4.231	-4.258	-4.281	-4.305	-4.330	-4.354	-4.378	-4.401	-4.425	-4.446	-4.469	-4.490	-4.512	-4.532	-4.552	-4.570	-4.589	-4.608	-4.624	-4.639	-4.654	-4.669	-4.682	-4.695	-4.705	-4.716	-4.725	-4.735	-4.742	-4.749	-4.752	-4.756	-4.760	-4.762	-4.764	-4.764	-4.764	-4.761	-4.758	-4.755	-4.750	-4.744	-4.736	-4.729	-4.721	-4.712	-4.702	-4.691	-4.681	-4.669	-4.656	-4.644	-4.630	-4.616	-4.601	-4.588	-4.572	-4.558	-4.542	-4.528	-4.511	-4.496	-4.481	-4.465	-4.450	-4.435	-4.420	-4.406	-4.391	-4.376	-4.362	-4.349	-4.336	-4.325	-4.311	-4.299	-4.289	-4.278	-4.266	-4.256	-4.246	-4.238	-4.229	-4.220	-4.211	-4.204	-4.196	-4.189	-4.181	-4.174	-4.166	-4.160	-4.152	-4.145	-4.139	-4.131	-4.124	-4.116	-4.108	-4.100	-4.091	-4.082	-4.072	-4.062	-4.052	-4.041	-4.030	-4.018	-4.004	-3.990	-3.976	-3.962	-3.946	-3.930	-3.911	-3.895	-3.876	-3.856	-3.838	-3.816	-3.795	-3.772	-3.751	-3.728	-3.705	-3.680	-3.656	-3.631	-3.608	-3.581	-3.556	-3.531	-3.505	-3.480	-3.455	-3.430	-3.404	-3.379	-3.355	-3.331	-3.308	-3.285	-3.261	-3.241	-3.220	-3.200	-3.180	-3.160	-3.142	-3.125	-3.109	-3.092	-3.079	-3.065	-3.052	-3.041	-3.029	-3.020	-3.011	-3.004	-2.996	-2.991	-2.986	-2.982	-2.979	-2.978	-2.976	-2.975	-2.976	-2.976	-2.979	-2.982	-2.985	-2.990	-2.995	-3.000	-3.006	-3.012	-3.020	-3.028	-3.036	-3.045	-3.054	-3.062	-3.072	-3.084	-3.095	-3.106	-3.118	-3.130	-3.141	-3.155	-3.166	-3.180	-3.192	-3.206	-3.220	-3.232	-3.248	-3.261	-3.275	-3.291	-3.305	-3.320	-3.336	-3.350	-3.366	-3.381	-3.396	-3.411	-3.428	-3.444	-3.458	-3.474	-3.490	-3.506	-3.521	-3.538	-3.554	-3.568	-3.584	-3.599	-3.614	-3.629	-3.642	-3.658	-3.671	-3.685	-3.699	-3.712	-3.726	-3.738	-3.750	-3.761	-3.772	-3.784	-3.794	-3.804	-3.812	-3.822	-3.830	-3.838	-3.846	-3.854	-3.860	-3.865	-3.871	-3.876	-3.880	-3.884	-3.888	-3.890	-3.892	-3.895	-3.898	-3.899	-3.900	-3.900	-3.900	-3.901	-3.901	-3.900	-3.900	-3.900	-3.900	-3.899	-3.899	-3.899	-3.899	-3.899	-3.899	-3.900	-3.900	-3.901	-3.902	-3.904	-3.906	-3.909	-3.912	-3.915	-3.920	-3.925	-3.930	-3.935	-3.941	-3.950	-3.956	-3.966	-3.974	-3.984	-3.994	-4.005	-4.016	-4.029	-4.041	-4.055	-4.069	-4.084	-4.098	-4.112	-4.129	-4.144	-4.161	-4.178	-4.195	-4.212	-4.230	-4.246	-4.264	-4.282	-4.299	-4.316	-4.332	-4.349	-4.365	-4.381	-4.396	-4.411	-4.426	-4.441	-4.454	-4.468	-4.479	-4.490	-4.501	-4.511	-4.520	-4.526	-4.535	-4.540	-4.546	-4.549	-4.552	-4.554	-4.555	-4.554	-4.554	-4.551	-4.548	-4.544	-4.538	-4.531	-4.524	-4.516	-4.506	-4.496	-4.486	-4.474	-4.462	-4.449	-4.435	-4.420	-4.405	-4.390	-4.375	-4.358	-4.340	-4.325	-4.308	-4.290	-4.272	-4.254	-4.238	-4.220	-4.204	-4.186	-4.170	-4.154	-4.138	-4.122	-4.109	-4.095	-4.080	-4.069	-4.056	-4.045	-4.035	-4.025	-4.016	-4.009	-4.003	-3.996	-3.991	-3.989	-3.986	-3.985	-3.984	-3.985	-3.986	-3.990	-3.994	-3.999	-4.005	-4.012	-4.020	-4.030	-4.040	-4.051	-4.064	-4.076	-4.090	-4.105	-4.120	-4.136	-4.154	-4.171	-4.189	-4.206	-4.225	-4.245	-4.264	-4.284	-4.302	-4.324	-4.344	-4.362	-4.384	-4.402	-4.421	-4.441	-4.460	-4.479	-4.496	-4.515	-4.531	-4.549	-4.564	-4.579	-4.592	-4.606	-4.619	-4.631	-4.642	-4.652	-4.661	-4.669	-4.676	-4.681	-4.688	-4.690	-4.694	-4.695	-4.696	-4.695	-4.694	-4.691	-4.688	-4.684	-4.678	-4.671	-4.664	-4.655	-4.648	-4.638	-4.626	-4.615	-4.604	-4.591	-4.579	-4.565	-4.550	-4.536	-4.521	-4.506	-4.490	-4.474	-4.458	-4.441	-4.425	-4.409	-4.392	-4.376	-4.360	-4.344	-4.328	-4.312	-4.296	-4.282	-4.266	-4.251	-4.238	-4.225	-4.210	-4.198	-4.184	-4.172	-4.161	-4.149	-4.139	-4.129	-4.118	-4.110	-4.100	-4.091	-4.085	-4.076	-4.070	-4.062	-4.058	-4.051	-4.045	-4.041	-4.036	-4.032	-4.030	-4.025	-4.022	-4.020	-4.016	-4.014	-4.012	-4.011	-4.009	-4.008	-4.006	-4.005	-4.004	-4.003	-4.003	-4.001	-4.001	-4.000	-3.999	-3.999	-3.998	-3.998	-3.998	-3.996	-3.995	-3.995	-3.995	-3.992	-3.992	-3.992	-3.990	-3.990	-3.989	-3.988	-3.985	-3.984	-3.982	-3.980	-3.978	-3.976	-3.975	-3.972	-3.970	-3.966	-3.964	-3.962	-3.959	-3.955	-3.952	-3.949	-3.945	-3.942	-3.939	-3.934	-3.930	-3.926	-3.921	-3.918	-3.912	-3.909	-3.902	-3.899	-3.894	-3.889	-3.882	-3.878	-3.872	-3.866	-3.860	-3.855	-3.849	-3.842	-3.838	-3.831	-3.826	-3.820	-3.815	-3.809	-3.804	-3.798	-3.792	-3.788	-3.782	-3.776	-3.772	-3.766	-3.762	-3.758	-3.754	-3.751	-3.748	-3.744	-3.741	-3.740	-3.736	-3.735	-3.734	-3.732	-3.731	-3.732	-3.732	-3.734	-3.735	-3.735	-3.736	-3.740	-3.742	-3.746	-3.749	-3.754	-3.758	-3.762	-3.768	-3.772	-3.779	-3.785	-3.790	-3.796	-3.804	-3.810	-3.818	-3.824	-3.831	-3.839	-3.845	-3.852	-3.859	-3.866	-3.874	-3.880	-3.886	-3.892	-3.899	-3.905	-3.909	-3.914	-3.919	-3.921	-3.926	-3.928	-3.931	-3.932	-3.935	-3.935	-3.936	-3.935	-3.934	-3.934	-3.931	-3.929	-3.925	-3.921	-3.916	-3.911	-3.905	-3.899	-3.892	-3.885	-3.878	-3.870	-3.860	-3.851	-3.841	-3.832	-3.821	-3.810	-3.799	-3.789	-3.776	-3.764	-3.752	-3.740	-3.728	-3.715	-3.702	-3.691	-3.678	-3.665	-3.652	-3.640	-3.628	-3.616	-3.604	-3.592	-3.581	-3.570	-3.559	-3.548	-3.538	-3.528	-3.518	-3.508	-3.500	-3.491	-3.484	-3.475	-3.468	-3.461	-3.455	-3.449	-3.444	-3.438	-3.434	-3.429	-3.426	-3.422	-3.419	-3.416	-3.415	-3.414	-3.411	-3.411	-3.410	-3.410	-3.411	-3.411	-3.411	-3.412	-3.414	-3.416	-3.418	-3.419	-3.421	-3.424	-3.426	-3.429	-3.431	-3.435	-3.436	-3.439	-3.441	-3.445	-3.449	-3.450	-3.454	-3.456	-3.458	-3.461	-3.462	-3.464	-3.465	-3.466	-3.468	-3.468	-3.469	-3.469	-3.468	-3.468	-3.466	-3.465	-3.462	-3.460	-3.458	-3.454	-3.450	-3.446	-3.441	-3.436	-3.431	-3.425	-3.419	-3.411	-3.405	-3.396	-3.389	-3.380	-3.371	-3.362	-3.352	-3.342	-3.332	-3.321	-3.311	-3.300	-3.288	-3.276	-3.266	-3.254	-3.241	-3.230	-3.219	-3.206	-3.194	-3.181	-3.170	-3.159	-3.148	-3.135	-3.124	-3.112	-3.102	-3.091	-3.080	-3.071	-3.061	-3.052	-3.044	-3.035	-3.026	-3.019	-3.012	-3.006	-2.999	-2.994	-2.988	-2.982	-2.979	-2.975	-2.972	-2.969	-2.966	-2.964	-2.962	-2.962	-2.961	-2.962	-2.961	-2.962	-2.964	-2.965	-2.966	-2.968	-2.970	-2.974	-2.976	-2.979	-2.982	-2.986	-2.989	-2.992	-2.995	-3.000	-3.002	-3.005	-3.009	-3.012	-3.016	-3.019	-3.021	-3.022	-3.026	-3.028	-3.029	-3.031	-3.031	-3.031	-3.032	-3.032	-3.031	-3.030	-3.029	-3.026	-3.024	-3.022	-3.019	-3.015	-3.010	-3.005	-3.000	-2.994	-2.988	-2.980	-2.975	-2.968	-2.959	-2.951	-2.942	-2.934	-2.922	-2.914	-2.904	-2.892	-2.884	-2.872	-2.861	-2.851	-2.840	-2.830	-2.818	-2.806	-2.795	-2.784	-2.774	-2.762	-2.752	-2.741	-2.731	-2.721	-2.711	-2.701	-2.694	-2.684	-2.676	-2.668	-2.661	-2.654	-2.648	-2.642	-2.636	-2.631	-2.628	-2.622	-2.619	-2.618	-2.614	-2.614	-2.612	-2.611	-2.611	-2.612	-2.614	-2.615	-2.618	-2.619	-2.621	-2.626	-2.629	-2.634	-2.638	-2.642	-2.648	-2.652	-2.658	-2.664	-2.669	-2.675	-2.681	-2.688	-2.694	-2.700	-2.705	-2.712	-2.719	-2.724	-2.729	-2.734	-2.740	-2.745	-2.749	-2.755	-2.759	-2.764	-2.766	-2.770	-2.772	-2.776	-2.779	-2.781	-2.782	-2.784	-2.785	-2.786	-2.788	-2.788	-2.788	-2.788	-2.786	-2.786	-2.786	-2.785	-2.784	-2.784	-2.782	-2.781	-2.780	-2.779	-2.778	-2.776	-2.775	-2.775	-2.774	-2.774	-2.774	-2.774	-2.774	-2.774	-2.776	-2.776	-2.779	-2.781	-2.784	-2.786	-2.791	-2.795	-2.800	-2.805	-2.810	-2.816	-2.824	-2.830	-2.839	-2.848	-2.856	-2.866	-2.876	-2.888	-2.898	-2.909	-2.921	-2.932	-2.946	-2.960	-2.972	-2.986	-3.000	-3.015	-3.029	-3.044	-3.059	-3.072	-3.088	-3.102	-3.118	-3.132	-3.146	-3.161	-3.175	-3.190	-3.202	-3.216	-3.229	-3.242	-3.254	-3.265	-3.276	-3.286	-3.296	-3.306	-3.315	-3.324	-3.330	-3.338	-3.344	-3.349	-3.354	-3.359	-3.361	-3.364	-3.365	-3.366	-3.366	-3.368	-3.366	-3.362	-3.361	-3.359	-3.355	-3.350	-3.345	-3.340	-3.334	-3.328	-3.321	-3.312	-3.305	-3.298	-3.289	-3.280	-3.271	-3.261	-3.252	-3.242	-3.232	-3.224	-3.214	-3.204	-3.195	-3.184	-3.174	-3.165	-3.156	-3.149	-3.140	-3.131	-3.124	-3.116	-3.110	-3.102	-3.096	-3.091	-3.086	-3.081	-3.076	-3.072	-3.069	-3.066	-3.064	-3.062	-3.060	-3.060	-3.059	-3.060	-3.061	-3.062	-3.064	-3.066	-3.069	-3.072	-3.076	-3.081	-3.085	-3.089	-3.095	-3.100	-3.106	-3.112	-3.119	-3.125	-3.131	-3.140	-3.146	-3.152	-3.160	-3.169	-3.176	-3.182	-3.190	-3.196	-3.205	-3.211	-3.219	-3.225	-3.231	-3.238	-3.242	-3.249	-3.254	-3.259	-3.262	-3.268	-3.270	-3.274	-3.276	-3.278	-3.279	-3.280	-3.280	-3.280	-3.280	-3.278	-3.275	-3.271	-3.268	-3.262	-3.258	-3.251	-3.242	-3.236	-3.226	-3.218	-3.206	-3.196	-3.184	-3.171	-3.156	-3.142	-3.126	-3.109	-3.092	-3.075	-3.056	-3.036	-3.015	-2.994	-2.971	-2.949	-2.926	-2.902	-2.878	-2.852	-2.826	-2.800	-2.774	-2.745	-2.719	-2.690	-2.662	-2.634	-2.605	-2.576	-2.548	-2.519	-2.490	-2.461	-2.431	-2.404	-2.376	-2.348	-2.320	-2.292	-2.266	-2.240	-2.215	-2.189	-2.165	-2.141	-2.119	-2.096	-2.075	-2.055	-2.035	-2.016	-1.999	-1.982	-1.966	-1.951	-1.938	-1.925	-1.914	-1.902	-1.892	-1.884	-1.878	-1.870	-1.864	-1.860	-1.856	-1.854	-1.851	-1.850	-1.849	-1.850	-1.851	-1.852	-1.855	-1.859	-1.861	-1.865	-1.870	-1.874	-1.879	-1.884	-1.889	-1.894	-1.900	-1.905	-1.909	-1.914	-1.918	-1.922	-1.926	-1.930	-1.932	-1.935	-1.938	-1.939	-1.939	-1.939	-1.938	-1.936	-1.934	-1.930	-1.926	-1.921	-1.915	-1.909	-1.901	-1.892	-1.884	-1.874	-1.862	-1.851	-1.839	-1.825	-1.811	-1.796	-1.781	-1.765	-1.749	-1.731	-1.714	-1.695	-1.676	-1.658	-1.639	-1.619	-1.599	-1.579	-1.559	-1.538	-1.519	-1.498	-1.478	-1.458	-1.436	-1.416	-1.396	-1.378	-1.358	-1.339	-1.320	-1.302	-1.285	-1.266	-1.250	-1.234	-1.218	-1.202	-1.186	-1.172	-1.159	-1.145	-1.134	-1.120	-1.109	-1.099	-1.086	-1.076	-1.068	-1.058	-1.049	-1.041	-1.032	-1.026	-1.019	-1.012	-1.008	-1.000	-0.995	-0.990	-0.986	-0.981	-0.978	-0.974	-0.971	-0.968	-0.964	-0.961	-0.959	-0.958	-0.954	-0.954	-0.951	-0.950	-0.948	-0.945	-0.945	-0.944	-0.942	-0.941	-0.940	-0.939	-0.938	-0.936	-0.936	-0.935	-0.934	-0.934	-0.932	-0.932	-0.931	-0.931	-0.930	-0.929	-0.929	-0.928	-0.928	-0.928	-0.926	-0.926	-0.925	-0.925	-0.924	-0.924	-0.924	-0.922	-0.922	-0.921	-0.921	-0.921	-0.921	-0.920	-0.919	-0.919	-0.919	-0.918	-0.918	-0.918	-0.918	-0.918	-0.916	-0.915	-0.915	-0.916	-0.916	-0.916	-0.915	-0.916	-0.916	-0.916	-0.916	-0.916	-0.918	-0.918	-0.918	-0.919	-0.920	-0.920	-0.921	-0.921	-0.924	-0.925	-0.926	-0.928	-0.930	-0.931	-0.934	-0.936	-0.939	-0.941	-0.945	-0.949	-0.952	-0.955	-0.959	-0.964	-0.968	-0.972	-0.976	-0.981	-0.986	-0.991	-0.998	-1.002	-1.009	-1.015	-1.021	-1.028	-1.035	-1.041	-1.048	-1.056	-1.064	-1.072	-1.080	-1.089	-1.096	-1.106	-1.114	-1.122	-1.132	-1.141	-1.151	-1.160	-1.170	-1.180	-1.189	-1.200	-1.210	-1.219	-1.230	-1.239	-1.250	-1.260	-1.270	-1.280	-1.290	-1.301	-1.310	-1.320	-1.330	-1.340	-1.350	-1.360	-1.370	-1.379	-1.388	-1.398	-1.405	-1.415	-1.424	-1.431	-1.439	-1.448	-1.455	-1.462	-1.470	-1.478	-1.485	-1.491	-1.496	-1.502	-1.509	-1.515	-1.520	-1.525	-1.530	-1.535	-1.540	-1.544	-1.549	-1.552	-1.556	-1.559	-1.562	-1.565	-1.569	-1.571	-1.574	-1.578	-1.579	-1.581	-1.584	-1.586	-1.589	-1.590	-1.592	-1.595	-1.599	-1.600	-1.602	-1.606	-1.609	-1.611	-1.615	-1.618	-1.621	-1.625	-1.629	-1.634	-1.638	-1.641	-1.646	-1.652	-1.658	-1.664	-1.669	-1.676	-1.682	-1.690	-1.698	-1.705	-1.712	-1.720	-1.729	-1.738	-1.746	-1.756	-1.765	-1.775	-1.785	-1.795	-1.805	-1.815	-1.826	-1.838	-1.848	-1.859	-1.869	-1.880	-1.891	-1.902	-1.912	-1.924	-1.934	-1.945	-1.955	-1.965	-1.975	-1.984	-1.994	-2.004	-2.013	-2.020	-2.030	-2.039	-2.045	-2.054	-2.060	-2.066	-2.074	-2.080	-2.084	-2.090	-2.095	-2.099	-2.102	-2.106	-2.109	-2.112	-2.114	-2.116	-2.118	-2.119	-2.119	-2.120	-2.119	-2.119	-2.119	-2.116	-2.116	-2.115	-2.114	-2.111	-2.110	-2.108	-2.105	-2.104	-2.101	-2.098	-2.095	-2.092	-2.090	-2.088	-2.085	-2.082	-2.080	-2.078	-2.075	-2.074	-2.071	-2.070	-2.069	-2.066	-2.066	-2.066	-2.066	-2.065	-2.066	-2.068	-2.068	-2.069	-2.071	-2.074	-2.076	-2.079	-2.081	-2.085	-2.089	-2.094	-2.098	-2.101	-2.108	-2.111	-2.118	-2.124	-2.129	-2.135	-2.141	-2.149	-2.154	-2.161	-2.168	-2.175	-2.181	-2.188	-2.194	-2.200	-2.206	-2.212	-2.218	-2.224	-2.229	-2.232	-2.236	-2.240	-2.245	-2.248	-2.250	-2.251	-2.252	-2.252	-2.254	-2.251	-2.250	-2.249	-2.245	-2.241	-2.238	-2.232	-2.228	-2.220	-2.212	-2.205	-2.196	-2.186	-2.175	-2.165	-2.152	-2.139	-2.126	-2.112	-2.098	-2.081	-2.066	-2.049	-2.033	-2.014	-1.996	-1.978	-1.958	-1.940	-1.920	-1.899	-1.878	-1.859	-1.838	-1.816	-1.796	-1.775	-1.755	-1.735	-1.714	-1.692	-1.674	-1.654	-1.635	-1.615	-1.598	-1.579	-1.562	-1.544	-1.528	-1.512	-1.498	-1.482	-1.469	-1.456	-1.444	-1.434	-1.424	-1.414	-1.405	-1.399	-1.392	-1.386	-1.382	-1.380	-1.378	-1.376	-1.376	-1.376	-1.378	-1.380	-1.385	-1.390	-1.396	-1.404	-1.411	-1.420	-1.430	-1.441	-1.452	-1.466	-1.479	-1.494	-1.510	-1.525	-1.542	-1.560	-1.578	-1.596	-1.616	-1.636	-1.656	-1.676	-1.698	-1.719	-1.741	-1.762	-1.784	-1.808	-1.829	-1.850	-1.872	-1.894	-1.915	-1.938	-1.958	-1.978	-1.998	-2.018	-2.038	-2.058	-2.075	-2.092	-2.111	-2.126	-2.142	-2.158	-2.172	-2.186	-2.198	-2.210	-2.220	-2.230	-2.241	-2.248	-2.256	-2.264	-2.269	-2.274	-2.279	-2.282	-2.285	-2.288	-2.289	-2.290	-2.289	-2.288	-2.288	-2.285	-2.282	-2.279	-2.276	-2.272	-2.268	-2.264	-2.259	-2.252	-2.246	-2.241	-2.235	-2.229	-2.222	-2.216	-2.210	-2.204	-2.198	-2.191	-2.185	-2.179	-2.174	-2.169	-2.162	-2.158	-2.152	-2.148	-2.144	-2.139	-2.135	-2.132	-2.129	-2.125	-2.121	-2.119	-2.118	-2.116	-2.115	-2.114	-2.112	-2.111	-2.111	-2.111	-2.111	-2.111	-2.112	-2.112	-2.112	-2.114	-2.114	-2.114	-2.116	-2.116	-2.116	-2.118	-2.118	-2.119	-2.118	-2.119	-2.119	-2.118	-2.118	-2.116	-2.115	-2.114	-2.112	-2.110	-2.106	-2.104	-2.100	-2.095	-2.091	-2.086	-2.081	-2.075	-2.069	-2.061	-2.055	-2.047	-2.039	-2.030	-2.021	-2.010	-2.000	-1.989	-1.976	-1.965	-1.952	-1.939	-1.926	-1.912	-1.898	-1.884	-1.869	-1.852	-1.838	-1.820	-1.805	-1.788	-1.771	-1.752	-1.736	-1.718	-1.701	-1.682	-1.665	-1.646	-1.629	-1.610	-1.592	-1.574	-1.556	-1.538	-1.519	-1.501	-1.484	-1.466	-1.450	-1.432	-1.415	-1.399	-1.384	-1.368	-1.352	-1.336	-1.322	-1.308	-1.294	-1.280	-1.268	-1.255	-1.242	-1.230	-1.220	-1.210	-1.200	-1.190	-1.181	-1.171	-1.165	-1.156	-1.150	-1.144	-1.138	-1.132	-1.129	-1.125	-1.121	-1.118	-1.115	-1.114	-1.111	-1.110	-1.110	-1.109	-1.110	-1.110	-1.111	-1.112	-1.114	-1.116	-1.119	-1.121	-1.122	-1.128	-1.130	-1.134	-1.138	-1.140	-1.145	-1.148	-1.151	-1.155	-1.160	-1.164	-1.168	-1.171	-1.175	-1.179	-1.182	-1.185	-1.189	-1.191	-1.194	-1.196	-1.199	-1.201	-1.202	-1.205	-1.205	-1.208	-1.209	-1.209	-1.209	-1.209	-1.209	-1.209	-1.209	-1.210	-1.209	-1.208	-1.208	-1.206	-1.206	-1.204	-1.204	-1.201	-1.201	-1.200	-1.200	-1.200	-1.200	-1.200	-1.200	-1.201	-1.201	-1.202	-1.205	-1.206	-1.209	-1.211	-1.215	-1.220	-1.224	-1.229	-1.235	-1.241	-1.248	-1.255	-1.262	-1.271	-1.280	-1.291	-1.301	-1.312	-1.324	-1.335	-1.348	-1.361	-1.375	-1.390	-1.405	-1.420	-1.436	-1.451	-1.468	-1.485	-1.501	-1.519	-1.538	-1.555	-1.572	-1.590	-1.608	-1.626	-1.644	-1.662	-1.680	-1.696	-1.714	-1.730	-1.748	-1.762	-1.779	-1.794	-1.809	-1.822	-1.835	-1.848	-1.860	-1.871	-1.881	-1.891	-1.901	-1.910	-1.916	-1.921	-1.928	-1.932	-1.935	-1.938	-1.939	-1.939	-1.939	-1.938	-1.935	-1.931	-1.928	-1.922	-1.916	-1.909	-1.900	-1.892	-1.882	-1.871	-1.861	-1.849	-1.836	-1.824	-1.810	-1.795	-1.780	-1.765	-1.749	-1.732	-1.715	-1.699	-1.681	-1.664	-1.645	-1.626	-1.609	-1.591	-1.572	-1.556	-1.539	-1.520	-1.504	-1.486	-1.468	-1.451	-1.435	-1.420	-1.404	-1.390	-1.375	-1.361	-1.346	-1.335	-1.322	-1.311	-1.299	-1.289	-1.278	-1.269	-1.261	-1.254	-1.246	-1.240	-1.234	-1.230	-1.225	-1.222	-1.220	-1.219	-1.218	-1.216	-1.216	-1.218	-1.220	-1.221	-1.225	-1.229	-1.234	-1.239	-1.245	-1.251	-1.259	-1.266	-1.274	-1.282	-1.291	-1.301	-1.311	-1.322	-1.332	-1.345	-1.356	-1.369	-1.380	-1.394	-1.406	-1.420	-1.434	-1.446	-1.460	-1.474	-1.486	-1.500	-1.514	-1.528	-1.540	-1.552	-1.566	-1.579	-1.591	-1.604	-1.615	-1.628	-1.639	-1.650	-1.661	-1.670	-1.680	-1.689	-1.698	-1.705	-1.712	-1.719	-1.726	-1.731	-1.736	-1.741	-1.745	-1.748	-1.750	-1.752	-1.754	-1.752	-1.754	-1.752	-1.751	-1.749	-1.746	-1.744	-1.740	-1.736	-1.731	-1.728	-1.721	-1.716	-1.710	-1.704	-1.698	-1.691	-1.684	-1.676	-1.670	-1.662	-1.655	-1.649	-1.642	-1.635	-1.629	-1.624	-1.618	-1.611	-1.608	-1.601	-1.599	-1.595	-1.591	-1.589	-1.586	-1.586	-1.585	-1.585	-1.585	-1.586	-1.588	-1.591	-1.594	-1.599	-1.602	-1.608	-1.614	-1.620	-1.628	-1.635	-1.642	-1.651	-1.660	-1.670	-1.680	-1.689	-1.699	-1.710	-1.721	-1.732	-1.741	-1.752	-1.764	-1.774	-1.784	-1.795	-1.805	-1.814	-1.822	-1.831	-1.839	-1.846	-1.852	-1.859	-1.864	-1.868	-1.872	-1.875	-1.876	-1.878	-1.876	-1.876	-1.875	-1.872	-1.868	-1.862	-1.858	-1.851	-1.844	-1.835	-1.826	-1.816	-1.805	-1.794	-1.781	-1.768	-1.755	-1.740	-1.725	-1.709	-1.694	-1.678	-1.660	-1.642	-1.625	-1.608	-1.590	-1.572	-1.555	-1.538	-1.520	-1.504	-1.486	-1.470	-1.452	-1.439	-1.422	-1.408	-1.392	-1.379	-1.366	-1.352	-1.341	-1.330	-1.319	-1.309	-1.300	-1.291	-1.285	-1.278	-1.272	-1.266	-1.261	-1.259	-1.256	-1.255	-1.252	-1.252	-1.252	-1.255	-1.258	-1.260	-1.262	-1.268	-1.271	-1.276	-1.284	-1.289	-1.298	-1.305	-1.312	-1.321	-1.330	-1.340	-1.350	-1.360	-1.371	-1.382	-1.392	-1.405	-1.416	-1.429	-1.441	-1.452	-1.465	-1.478	-1.491	-1.504	-1.516	-1.529	-1.541	-1.554	-1.566	-1.579	-1.591	-1.602	-1.614	-1.625	-1.636	-1.648	-1.658	-1.668	-1.678	-1.686	-1.695	-1.702	-1.710	-1.716	-1.724	-1.729	-1.735	-1.739	-1.742	-1.745	-1.748	-1.750	-1.750	-1.749	-1.749	-1.746	-1.744	-1.740	-1.735	-1.731	-1.725	-1.718	-1.709	-1.700	-1.691	-1.681	-1.669	-1.658	-1.645	-1.631	-1.616	-1.602	-1.588	-1.572	-1.555	-1.539	-1.520	-1.502	-1.484	-1.465	-1.446	-1.428	-1.408	-1.389	-1.368	-1.349	-1.329	-1.310	-1.290	-1.270	-1.251	-1.234	-1.215	-1.196	-1.180	-1.162	-1.146	-1.131	-1.116	-1.102	-1.090	-1.076	-1.065	-1.055	-1.045	-1.036	-1.029	-1.022	-1.018	-1.012	-1.010	-1.009	-1.008	-1.008	-1.010	-1.012	-1.016	-1.021	-1.028	-1.035	-1.044	-1.054	-1.064	-1.078	-1.089	-1.102	-1.119	-1.135	-1.151	-1.169	-1.188	-1.206	-1.226	-1.246	-1.268	-1.290	-1.312	-1.334	-1.356	-1.380	-1.404	-1.426	-1.450	-1.472	-1.498	-1.520	-1.542	-1.566	-1.589	-1.611	-1.632	-1.654	-1.675	-1.695	-1.715	-1.734	-1.751	-1.769	-1.786	-1.801	-1.816	-1.829	-1.841	-1.854	-1.864	-1.874	-1.882	-1.890	-1.896	-1.901	-1.905	-1.909	-1.910	-1.911	-1.911	-1.911	-1.909	-1.906	-1.902	-1.898	-1.892	-1.886	-1.879	-1.869	-1.861	-1.851	-1.840	-1.829	-1.818	-1.806	-1.792	-1.779	-1.765	-1.751	-1.736	-1.721	-1.708	-1.691	-1.678	-1.661	-1.646	-1.631	-1.616	-1.601	-1.586	-1.571	-1.558	-1.542	-1.529	-1.515	-1.502	-1.489	-1.476	-1.465	-1.454	-1.442	-1.431	-1.421	-1.412	-1.402	-1.395	-1.388	-1.380	-1.372	-1.368	-1.362	-1.356	-1.352	-1.349	-1.346	-1.344	-1.341	-1.340	-1.338	-1.338	-1.338	-1.336	-1.338	-1.339	-1.339	-1.340	-1.341	-1.344	-1.346	-1.349	-1.350	-1.352	-1.355	-1.356	-1.358	-1.360	-1.361	-1.364	-1.365	-1.366	-1.366	-1.366	-1.368	-1.366	-1.365	-1.364	-1.361	-1.359	-1.355	-1.352	-1.348	-1.342	-1.338	-1.330	-1.325	-1.316	-1.309	-1.299	-1.290	-1.280	-1.269	-1.256	-1.245	-1.231	-1.219	-1.205	-1.190	-1.175	-1.160	-1.144	-1.128	-1.111	-1.094	-1.078	-1.059	-1.041	-1.022	-1.005	-0.986	-0.969	-0.950	-0.932	-0.914	-0.896	-0.879	-0.861	-0.844	-0.828	-0.811	-0.795	-0.779	-0.764	-0.749	-0.735	-0.720	-0.708	-0.695	-0.684	-0.671	-0.660	-0.651	-0.642	-0.634	-0.625	-0.618	-0.611	-0.606	-0.600	-0.595	-0.592	-0.589	-0.586	-0.584	-0.584	-0.582	-0.582	-0.582	-0.584	-0.585	-0.588	-0.589	-0.592	-0.596	-0.599	-0.604	-0.609	-0.612	-0.618	-0.622	-0.628	-0.634	-0.639	-0.644	-0.650	-0.655	-0.661	-0.666	-0.671	-0.676	-0.682	-0.688	-0.694	-0.699	-0.704	-0.708	-0.711	-0.715	-0.719	-0.721	-0.725	-0.728	-0.729	-0.730	-0.731	-0.731	-0.731	-0.730	-0.730	-0.729	-0.726	-0.724	-0.720	-0.718	-0.712	-0.708	-0.701	-0.696	-0.689	-0.682	-0.675	-0.668	-0.658	-0.649	-0.639	-0.629	-0.618	-0.608	-0.596	-0.584	-0.572	-0.560	-0.548	-0.535	-0.522	-0.507	-0.495	-0.482	-0.469	-0.455	-0.441	-0.429	-0.415	-0.402	-0.389	-0.378	-0.365	-0.352	-0.341	-0.331	-0.320	-0.310	-0.301	-0.291	-0.284	-0.276	-0.270	-0.265	-0.259	-0.254	-0.250	-0.248	-0.245	-0.244	100.000	5.000	2.000	1.000	5.000	0.000	0.000	0.000	0.000	0.000	0.000	0.000	0.000	0.000	0.000	0.000	0.000	0.000	-3.681	-3.688	-3.694	-3.701	-3.708	-3.714	-3.721	-3.729	-3.736	-3.741	-3.749	-3.756	-3.762	-3.769	-3.775	-3.781	-3.788	-3.792	-3.799	-3.802	-3.808	-3.814	-3.818	-3.821	-3.825	-3.829	-3.832	-3.836	-3.839	-3.841	-3.842	-3.845	-3.848	-3.849	-3.851	-3.851	-3.852	-3.852	-3.855	-3.855	-3.856	-3.855	-3.856	-3.858	-3.858	-3.859	-3.858	-3.859	-3.860	-3.860	-3.861	-3.862	-3.864	-3.865	-3.868	-3.869	-3.871	-3.874	-3.876	-3.880	-3.882	-3.888	-3.891	-3.896	-3.901	-3.906	-3.912	-3.918	-3.925	-3.931	-3.938	-3.945	-3.954	-3.961	-3.969	-3.978	-3.985	-3.995	-4.004	-4.012	-4.022	-4.031	-4.041	-4.050	-4.060	-4.070	-4.080	-4.089	-4.099	-4.109	-4.116	-4.126	-4.134	-4.144	-4.151	-4.159	-4.166	-4.174	-4.180	-4.186	-4.192	-4.199	-4.202	-4.208	-4.211	-4.215	-4.218	-4.219	-4.221	-4.221	-4.222	-4.222	-4.221	-4.219	-4.218	-4.215	-4.212	-4.209	-4.204	-4.199	-4.194	-4.188	-4.181	-4.174	-4.166	-4.158	-4.150	-4.141	-4.131	-4.121	-4.112	-4.101	-4.091	-4.079	-4.068	-4.056	-4.046	-4.034	-4.022	-4.010	-3.998	-3.985	-3.974	-3.961	-3.949	-3.936	-3.925	-3.912	-3.901	-3.890	-3.878	-3.868	-3.855	-3.845	-3.835	-3.824	-3.814	-3.805	-3.794	-3.785	-3.776	-3.769	-3.760	-3.751	-3.744	-3.736	-3.730	-3.724	-3.718	-3.711	-3.706	-3.702	-3.696	-3.692	-3.689	-3.685	-3.682	-3.680	-3.678	-3.676	-3.674	-3.674	-3.672	-3.671	-3.672	-3.672	-3.674	-3.674	-3.675	-3.676	-3.678	-3.679	-3.681	-3.685	-3.689	-3.691	-3.695	-3.699	-3.702	-3.708	-3.712	-3.718	-3.722	-3.728	-3.732	-3.739	-3.745	-3.750	-3.756	-3.761	-3.769	-3.774	-3.780	-3.786	-3.792	-3.799	-3.804	-3.810	-3.816	-3.822	-3.828	-3.834	-3.840	-3.844	-3.850	-3.854	-3.859	-3.862	-3.868	-3.871	-3.874	-3.879	-3.881	-3.884	-3.886	-3.888	-3.889	-3.890	-3.891	-3.891	-3.890	-3.891	-3.890	-3.889	-3.888	-3.886	-3.884	-3.881	-3.880	-3.876	-3.874	-3.870	-3.866	-3.862	-3.859	-3.855	-3.851	-3.848	-3.842	-3.839	-3.835	-3.830	-3.826	-3.822	-3.819	-3.815	-3.811	-3.808	-3.806	-3.802	-3.801	-3.799	-3.796	-3.795	-3.795	-3.794	-3.792	-3.792	-3.794	-3.795	-3.795	-3.798	-3.799	-3.801	-3.805	-3.808	-3.811	-3.815	-3.820	-3.824	-3.829	-3.834	-3.839	-3.845	-3.850	-3.856	-3.862	-3.869	-3.875	-3.880	-3.888	-3.894	-3.899	-3.904	-3.910	-3.915	-3.920	-3.925	-3.929	-3.934	-3.939	-3.941	-3.944	-3.948	-3.949	-3.950	-3.951	-3.952	-3.951	-3.951	-3.949	-3.948	-3.945	-3.942	-3.939	-3.936	-3.931	-3.926	-3.920	-3.915	-3.909	-3.902	-3.895	-3.886	-3.879	-3.871	-3.864	-3.855	-3.846	-3.836	-3.829	-3.819	-3.810	-3.801	-3.792	-3.784	-3.774	-3.766	-3.758	-3.748	-3.740	-3.732	-3.725	-3.718	-3.711	-3.705	-3.699	-3.694	-3.689	-3.682	-3.680	-3.675	-3.671	-3.670	-3.666	-3.665	-3.662	-3.662	-3.662	-3.661	-3.661	-3.662	-3.664	-3.665	-3.666	-3.669	-3.671	-3.675	-3.678	-3.680	-3.685	-3.689	-3.694	-3.699	-3.704	-3.708	-3.714	-3.719	-3.724	-3.730	-3.736	-3.742	-3.749	-3.756	-3.764	-3.769	-3.776	-3.785	-3.791	-3.799	-3.808	-3.814	-3.822	-3.830	-3.838	-3.846	-3.855	-3.862	-3.871	-3.880	-3.888	-3.898	-3.905	-3.914	-3.922	-3.931	-3.940	-3.949	-3.956	-3.965	-3.974	-3.981	-3.990	-3.998	-4.005	-4.012	-4.019	-4.025	-4.032	-4.039	-4.045	-4.050	-4.055	-4.059	-4.064	-4.066	-4.069	-4.070	-4.072	-4.072	-4.074	-4.074	-4.071	-4.071	-4.068	-4.065	-4.060	-4.055	-4.050	-4.045	-4.039	-4.030	-4.022	-4.014	-4.004	-3.994	-3.984	-3.972	-3.960	-3.948	-3.935	-3.921	-3.908	-3.894	-3.879	-3.864	-3.849	-3.834	-3.819	-3.802	-3.788	-3.771	-3.756	-3.740	-3.725	-3.711	-3.695	-3.681	-3.666	-3.652	-3.639	-3.626	-3.614	-3.601	-3.590	-3.579	-3.569	-3.560	-3.551	-3.544	-3.536	-3.530	-3.525	-3.520	-3.516	-3.515	-3.512	-3.512	-3.511	-3.514	-3.516	-3.519	-3.522	-3.528	-3.532	-3.539	-3.545	-3.554	-3.562	-3.572	-3.582	-3.594	-3.606	-3.618	-3.631	-3.645	-3.660	-3.675	-3.690	-3.705	-3.721	-3.738	-3.756	-3.772	-3.789	-3.806	-3.824	-3.841	-3.859	-3.876	-3.892	-3.910	-3.928	-3.944	-3.960	-3.975	-3.992	-4.006	-4.021	-4.035	-4.049	-4.061	-4.072	-4.085	-4.095	-4.105	-4.114	-4.121	-4.129	-4.135	-4.142	-4.146	-4.151	-4.154	-4.156	-4.158	-4.158	-4.158	-4.155	-4.154	-4.150	-4.145	-4.140	-4.134	-4.128	-4.120	-4.111	-4.101	-4.091	-4.080	-4.069	-4.056	-4.044	-4.030	-4.016	-4.000	-3.986	-3.970	-3.954	-3.938	-3.921	-3.904	-3.886	-3.869	-3.850	-3.832	-3.814	-3.796	-3.779	-3.760	-3.742	-3.724	-3.706	-3.689	-3.671	-3.652	-3.636	-3.619	-3.602	-3.588	-3.571	-3.555	-3.541	-3.526	-3.512	-3.499	-3.486	-3.474	-3.461	-3.451	-3.439	-3.430	-3.419	-3.411	-3.402	-3.395	-3.389	-3.382	-3.376	-3.371	-3.366	-3.362	-3.359	-3.356	-3.354	-3.352	-3.352	-3.351	-3.351	-3.351	-3.352	-3.354	-3.355	-3.358	-3.360	-3.362	-3.366	-3.369	-3.371	-3.376	-3.379	-3.384	-3.388	-3.391	-3.395	-3.399	-3.402	-3.405	-3.409	-3.411	-3.414	-3.416	-3.419	-3.421	-3.421	-3.424	-3.424	-3.424	-3.424	-3.421	-3.420	-3.418	-3.414	-3.411	-3.408	-3.402	-3.398	-3.391	-3.385	-3.379	-3.371	-3.364	-3.355	-3.345	-3.336	-3.326	-3.315	-3.304	-3.292	-3.280	-3.269	-3.256	-3.244	-3.230	-3.218	-3.204	-3.191	-3.178	-3.165	-3.151	-3.138	-3.125	-3.111	-3.100	-3.086	-3.074	-3.062	-3.051	-3.040	-3.029	-3.019	-3.008	-2.999	-2.990	-2.981	-2.974	-2.968	-2.960	-2.954	-2.948	-2.944	-2.939	-2.935	-2.931	-2.930	-2.928	-2.925	-2.925	-2.925	-2.924	-2.925	-2.926	-2.929	-2.930	-2.932	-2.934	-2.938	-2.941	-2.944	-2.949	-2.951	-2.956	-2.960	-2.965	-2.969	-2.972	-2.978	-2.982	-2.986	-2.990	-2.995	-2.999	-3.002	-3.005	-3.010	-3.012	-3.015	-3.016	-3.019	-3.019	-3.020	-3.021	-3.021	-3.020	-3.019	-3.016	-3.015	-3.012	-3.009	-3.005	-3.001	-2.996	-2.990	-2.984	-2.976	-2.969	-2.961	-2.952	-2.942	-2.932	-2.921	-2.910	-2.898	-2.886	-2.874	-2.859	-2.845	-2.831	-2.816	-2.801	-2.785	-2.769	-2.752	-2.736	-2.719	-2.701	-2.684	-2.665	-2.648	-2.630	-2.612	-2.595	-2.578	-2.559	-2.541	-2.524	-2.505	-2.490	-2.472	-2.455	-2.439	-2.422	-2.408	-2.391	-2.378	-2.362	-2.349	-2.336	-2.322	-2.311	-2.299	-2.288	-2.278	-2.268	-2.258	-2.249	-2.241	-2.232	-2.225	-2.218	-2.212	-2.206	-2.201	-2.196	-2.190	-2.185	-2.181	-2.179	-2.174	-2.170	-2.166	-2.162	-2.159	-2.155	-2.150	-2.146	-2.141	-2.138	-2.131	-2.126	-2.120	-2.115	-2.108	-2.099	-2.091	-2.084	-2.074	-2.062	-2.052	-2.041	-2.027	-2.015	-2.001	-1.986	-1.970	-1.955	-1.938	-1.919	-1.901	-1.882	-1.862	-1.842	-1.821	-1.799	-1.778	-1.754	-1.731	-1.708	-1.684	-1.659	-1.635	-1.611	-1.586	-1.562	-1.536	-1.511	-1.488	-1.462	-1.438	-1.415	-1.390	-1.366	-1.342	-1.321	-1.299	-1.278	-1.256	-1.236	-1.215	-1.196	-1.178	-1.159	-1.144	-1.126	-1.111	-1.096	-1.082	-1.070	-1.056	-1.046	-1.035	-1.025	-1.018	-1.009	-1.001	-0.996	-0.990	-0.985	-0.981	-0.978	-0.974	-0.972	-0.971	-0.970	-0.970	-0.971	-0.972	-0.974	-0.975	-0.979	-0.980	-0.984	-0.988	-0.992	-0.998	-1.001	-1.008	-1.012	-1.018	-1.024	-1.029	-1.035	-1.041	-1.049	-1.055	-1.060	-1.066	-1.074	-1.080	-1.085	-1.091	-1.096	-1.102	-1.108	-1.112	-1.119	-1.124	-1.126	-1.131	-1.135	-1.139	-1.141	-1.144	-1.148	-1.148	-1.150	-1.151	-1.151	-1.151	-1.151	-1.150	-1.148	-1.146	-1.144	-1.140	-1.136	-1.131	-1.126	-1.121	-1.115	-1.109	-1.101	-1.092	-1.084	-1.075	-1.065	-1.055	-1.045	-1.032	-1.021	-1.009	-0.996	-0.982	-0.969	-0.954	-0.939	-0.924	-0.909	-0.892	-0.878	-0.860	-0.844	-0.826	-0.809	-0.792	-0.775	-0.758	-0.740	-0.722	-0.706	-0.688	-0.671	-0.655	-0.639	-0.622	-0.606	-0.591	-0.575	-0.561	-0.546	-0.534	-0.521	-0.510	-0.498	-0.488	-0.479	-0.469	-0.461	-0.454	-0.448	-0.442	-0.439	-0.435	-0.434	-0.431	-0.432	-0.434	-0.436	-0.440	-0.445	-0.451	-0.458	-0.466	-0.475	-0.486	-0.498	-0.510	-0.524	-0.539	-0.555	-0.571	-0.590	-0.609	-0.628	-0.649	-0.670	-0.692	-0.715	-0.739	-0.762	-0.786	-0.812	-0.838	-0.864	-0.891	-0.918	-0.945	-0.971	-0.999	-1.026	-1.054	-1.080	-1.108	-1.134	-1.160	-1.188	-1.214	-1.238	-1.264	-1.288	-1.312	-1.336	-1.360	-1.381	-1.402	-1.424	-1.445	-1.464	-1.482	-1.501	-1.519	-1.535	-1.551	-1.566	-1.581	-1.595	-1.608	-1.620	-1.631	-1.642	-1.652	-1.661	-1.670	-1.679	-1.685	-1.692	-1.699	-1.705	-1.710	-1.714	-1.719	-1.722	-1.728	-1.730	-1.732	-1.736	-1.739	-1.740	-1.744	-1.745	-1.748	-1.749	-1.751	-1.752	-1.755	-1.758	-1.761	-1.764	-1.766	-1.769	-1.771	-1.775	-1.779	-1.784	-1.786	-1.791	-1.798	-1.801	-1.808	-1.812	-1.820	-1.826	-1.834	-1.841	-1.849	-1.856	-1.865	-1.874	-1.882	-1.891	-1.901	-1.911	-1.921	-1.932	-1.942	-1.954	-1.965	-1.975	-1.986	-1.998	-2.009	-2.020	-2.031	-2.042	-2.052	-2.064	-2.075	-2.086	-2.096	-2.106	-2.115	-2.125	-2.135	-2.142	-2.151	-2.159	-2.165	-2.171	-2.178	-2.184	-2.189	-2.192	-2.195	-2.199	-2.200	-2.200	-2.200	-2.200	-2.198	-2.196	-2.194	-2.188	-2.184	-2.178	-2.172	-2.165	-2.158	-2.148	-2.139	-2.128	-2.116	-2.105	-2.092	-2.079	-2.065	-2.050	-2.035	-2.018	-2.001	-1.984	-1.966	-1.949	-1.929	-1.910	-1.891	-1.871	-1.851	-1.832	-1.811	-1.791	-1.770	-1.750	-1.730	-1.710	-1.690	-1.670	-1.650	-1.631	-1.611	-1.594	-1.574	-1.556	-1.539	-1.521	-1.505	-1.490	-1.475	-1.460	-1.448	-1.434	-1.421	-1.410	-1.401	-1.390	-1.382	-1.374	-1.366	-1.361	-1.355	-1.350	-1.348	-1.344	-1.342	-1.341	-1.341	-1.342	-1.342	-1.345	-1.348	-1.351	-1.355	-1.360	-1.365	-1.371	-1.376	-1.382	-1.390	-1.398	-1.405	-1.414	-1.421	-1.430	-1.439	-1.448	-1.456	-1.465	-1.474	-1.482	-1.491	-1.499	-1.506	-1.515	-1.522	-1.529	-1.536	-1.541	-1.548	-1.554	-1.559	-1.562	-1.568	-1.571	-1.574	-1.576	-1.578	-1.579	-1.579	-1.580	-1.580	-1.579	-1.576	-1.575	-1.572	-1.569	-1.566	-1.562	-1.558	-1.552	-1.548	-1.541	-1.536	-1.529	-1.522	-1.515	-1.509	-1.501	-1.494	-1.486	-1.478	-1.470	-1.462	-1.455	-1.446	-1.439	-1.432	-1.424	-1.416	-1.410	-1.401	-1.395	-1.388	-1.381	-1.375	-1.369	-1.362	-1.356	-1.350	-1.346	-1.340	-1.335	-1.331	-1.326	-1.322	-1.318	-1.314	-1.310	-1.308	-1.305	-1.302	-1.299	-1.298	-1.295	-1.294	-1.291	-1.290	-1.290	-1.289	-1.288	-1.286	-1.286	-1.286	-1.285	-1.285	-1.285	-1.285	-1.284	-1.284	-1.285	-1.285	-1.285	-1.284	-1.285	-1.285	-1.285	-1.286	-1.285	-1.286	-1.286	-1.285	-1.286	-1.285	-1.286	-1.285	-1.285	-1.285	-1.284	-1.284	-1.282	-1.282	-1.282	-1.281	-1.281	-1.280	-1.280	-1.279	-1.279	-1.278	-1.276	-1.275	-1.274	-1.271	-1.271	-1.269	-1.269	-1.268	-1.265	-1.265	-1.265	-1.262	-1.261	-1.261	-1.260	-1.259	-1.258	-1.258	-1.256	-1.255	-1.254	-1.252	-1.252	-1.252	-1.251	-1.251	-1.251	-1.251	-1.251	-1.251	-1.251	-1.251	-1.252	-1.252	-1.254	-1.254	-1.254	-1.255	-1.255	-1.256	-1.256	-1.258	-1.258	-1.260	-1.260	-1.260	-1.262	-1.262	-1.264	-1.265	-1.266	-1.268	-1.268	-1.269	-1.270	-1.271	-1.271	-1.272	-1.272	-1.272	-1.274	-1.274	-1.275	-1.275	-1.274	-1.274	-1.275	-1.274	-1.274	-1.274	-1.274	-1.274	-1.272	-1.272	-1.272	-1.271	-1.271	-1.270	-1.270	-1.269	-1.269	-1.268	-1.268	-1.269	-1.268	-1.268	-1.268	-1.266	-1.268	-1.268	-1.269	-1.269	-1.269	-1.270	-1.270	-1.271	-1.272	-1.274	-1.276	-1.278	-1.280	-1.281	-1.284	-1.286	-1.288	-1.291	-1.294	-1.296	-1.300	-1.302	-1.306	-1.309	-1.311	-1.315	-1.320	-1.324	-1.326	-1.330	-1.335	-1.338	-1.341	-1.345	-1.349	-1.351	-1.355	-1.359	-1.361	-1.365	-1.368	-1.370	-1.372	-1.375	-1.379	-1.380	-1.382	-1.384	-1.385	-1.385	-1.386	-1.388	-1.388	-1.389	-1.389	-1.390	-1.389	-1.390	-1.389	-1.389	-1.389	-1.388	-1.388	-1.386	-1.385	-1.384	-1.384	-1.382	-1.382	-1.384	-1.382	-1.382	-1.382	-1.384	-1.384	-1.385	-1.385	-1.386	-1.388	-1.390	-1.391	-1.394	-1.398	-1.399	-1.402	-1.406	-1.411	-1.414	-1.420	-1.424	-1.431	-1.436	-1.442	-1.449	-1.456	-1.462	-1.470	-1.479	-1.486	-1.495	-1.504	-1.512	-1.521	-1.531	-1.540	-1.548	-1.558	-1.568	-1.576	-1.585	-1.594	-1.604	-1.612	-1.621	-1.631	-1.639	-1.649	-1.658	-1.665	-1.672	-1.681	-1.689	-1.696	-1.704	-1.710	-1.716	-1.722	-1.730	-1.735	-1.740	-1.745	-1.750	-1.755	-1.760	-1.764	-1.768	-1.771	-1.776	-1.779	-1.782	-1.786	-1.789	-1.794	-1.796	-1.799	-1.802	-1.806	-1.810	-1.814	-1.818	-1.822	-1.826	-1.831	-1.836	-1.841	-1.848	-1.854	-1.860	-1.868	-1.875	-1.884	-1.891	-1.901	-1.910	-1.920	-1.932	-1.944	-1.955	-1.968	-1.980	-1.995	-2.009	-2.024	-2.040	-2.055	-2.072	-2.090	-2.106	-2.125	-2.142	-2.162	-2.180	-2.201	-2.220	-2.240	-2.261	-2.281	-2.302	-2.324	-2.346	-2.366	-2.389	-2.409	-2.430	-2.451	-2.471	-2.492	-2.511	-2.531	-2.551	-2.570	-2.588	-2.606	-2.624	-2.639	-2.655	-2.670	-2.684	-2.698	-2.709	-2.720	-2.730	-2.740	-2.748	-2.754	-2.761	-2.765	-2.768	-2.771	-2.771	-2.771	-2.769	-2.768	-2.761	-2.756	-2.750	-2.741	-2.732	-2.721	-2.710	-2.696	-2.682	-2.668	-2.651	-2.632	-2.614	-2.594	-2.572	-2.550	-2.526	-2.502	-2.478	-2.451	-2.425	-2.396	-2.369	-2.340	-2.310	-2.280	-2.251	-2.220	-2.189	-2.159	-2.126	-2.096	-2.065	-2.034	-2.004	-1.971	-1.941	-1.912	-1.881	-1.851	-1.822	-1.794	-1.768	-1.740	-1.714	-1.688	-1.662	-1.639	-1.616	-1.594	-1.572	-1.551	-1.531	-1.514	-1.495	-1.479	-1.462	-1.448	-1.435	-1.422	-1.410	-1.400	-1.390	-1.381	-1.372	-1.366	-1.360	-1.355	-1.350	-1.346	-1.342	-1.340	-1.339	-1.336	-1.334	-1.334	-1.332	-1.331	-1.331	-1.330	-1.331	-1.331	-1.330	-1.330	-1.330	-1.329	-1.328	-1.328	-1.325	-1.324	-1.320	-1.318	-1.312	-1.309	-1.304	-1.298	-1.289	-1.282	-1.274	-1.264	-1.254	-1.242	-1.230	-1.218	-1.204	-1.188	-1.172	-1.156	-1.138	-1.119	-1.100	-1.080	-1.059	-1.036	-1.014	-0.990	-0.966	-0.941	-0.916	-0.890	-0.864	-0.838	-0.810	-0.782	-0.755	-0.728	-0.699	-0.672	-0.644	-0.616	-0.589	-0.561	-0.534	-0.507	-0.481	-0.455	-0.429	-0.405	-0.380	-0.358	-0.335	-0.312	-0.292	-0.272	-0.254	-0.235	-0.219	-0.202	-0.189	-0.174	-0.161	-0.150	-0.139	-0.130	-0.122	-0.114	-0.109	-0.104	-0.100	-0.098	-0.095	-0.095	-0.095	-0.096	-0.099	-0.101	-0.105	-0.110	-0.115	-0.121	-0.128	-0.134	-0.141	-0.150	-0.159	-0.168	-0.176	-0.185	-0.195	-0.205	-0.214	-0.224	-0.234	-0.242	-0.251	-0.260	-0.270	-0.278	-0.286	-0.294	-0.300	-0.308	-0.312	-0.319	-0.322	-0.328	-0.331	-0.335	-0.338	-0.339	-0.340	-0.340	-0.341	-0.341	-0.339	-0.338	-0.336	-0.332	-0.329	-0.326	-0.321	-0.316	-0.310	-0.304	-0.298	-0.291	-0.284	-0.278	-0.270	-0.262	-0.254	-0.248	-0.239	-0.231	-0.222	-0.215	-0.206	-0.198	-0.190	-0.181	-0.174	-0.168	-0.159	-0.151	-0.145	-0.138	-0.130	-0.124	-0.118	-0.112	-0.106	-0.101	-0.098	-0.092	-0.089	-0.084	-0.080	-0.078	-0.074	-0.072	-0.070	-0.068	-0.068	-0.066	-0.065	-0.065	-0.064	-0.065	-0.065	-0.066	-0.068	-0.070	-0.070	-0.072	-0.075	-0.078	-0.080	-0.082	-0.086	-0.090	-0.092	-0.095	-0.099	-0.104	-0.108	-0.111	-0.116	-0.120	-0.124	-0.128	-0.132	-0.135	-0.140	-0.144	-0.148	-0.150	-0.152	-0.155	-0.158	-0.160	-0.162	-0.165	-0.168	-0.169	-0.169	-0.170	-0.169	-0.169	-0.168	-0.166	-0.162	-0.161	-0.158	-0.154	-0.149	-0.144	-0.139	-0.132	-0.126	-0.119	-0.110	-0.101	-0.092	-0.082	-0.071	-0.061	-0.050	-0.036	-0.024	-0.011	0.002	0.016	0.031	0.045	0.061	0.076	0.092	0.109	0.125	0.141	0.158	0.174	0.191	0.208	0.224	0.240	0.256	0.272	0.288	0.302	0.316	0.332	0.345	0.359	0.372	0.386	0.398	0.409	0.421	0.431	0.441	0.450	0.458	0.465	0.470	0.478	0.481	0.485	0.489	0.491	0.491	0.492	0.491	0.491	0.489	0.486	0.481	0.478	0.471	0.465	0.458	0.450	0.441	0.432	0.422	0.411	0.399	0.388	0.375	0.362	0.349	0.335	0.320	0.305	0.291	0.275	0.260	0.245	0.229	0.214	0.199	0.182	0.168	0.152	0.138	0.124	0.109	0.095	0.082	0.070	0.058	0.046	0.036	0.025	0.015	0.006	-0.002	-0.009	-0.015	-0.020	-0.025	-0.029	-0.034	-0.035	-0.036	-0.036	-0.036	-0.034	-0.031	-0.029	-0.024	-0.019	-0.014	-0.006	0.001	0.009	0.016	0.026	0.035	0.046	0.058	0.068	0.080	0.092	0.105	0.116	0.129	0.142	0.155	0.168	0.180	0.192	0.205	0.218	0.230	0.241	0.251	0.264	0.272	0.284	0.292	0.300	0.309	0.315	0.321	0.328	0.331	0.335	0.339	0.340	0.341	0.342	0.341	0.339	0.336	0.332	0.328	0.322	0.315	0.308	0.299	0.288	0.276	0.265	0.251	0.239	0.224	0.208	0.191	0.174	0.156	0.138	0.118	0.098	0.078	0.055	0.034	0.011	-0.011	-0.034	-0.056	-0.080	-0.104	-0.128	-0.151	-0.175	-0.199	-0.221	-0.245	-0.269	-0.291	-0.314	-0.336	-0.356	-0.378	-0.398	-0.416	-0.435	-0.452	-0.469	-0.485	-0.500	-0.514	-0.525	-0.538	-0.549	-0.558	-0.565	-0.572	-0.578	-0.582	-0.585	-0.588	-0.588	-0.586	-0.585	-0.582	-0.578	-0.572	-0.566	-0.559	-0.550	-0.540	-0.530	-0.519	-0.506	-0.492	-0.479	-0.464	-0.448	-0.431	-0.415	-0.399	-0.381	-0.364	-0.346	-0.328	-0.310	-0.291	-0.274	-0.256	-0.239	-0.221	-0.205	-0.190	-0.174	-0.159	-0.145	-0.131	-0.119	-0.108	-0.096	-0.088	-0.079	-0.070	-0.065	-0.059	-0.055	-0.051	-0.050	-0.049	-0.050	-0.051	-0.054	-0.058	-0.062	-0.069	-0.078	-0.086	-0.095	-0.106	-0.118	-0.130	-0.144	-0.159	-0.174	-0.189	-0.205	-0.222	-0.240	-0.259	-0.278	-0.296	-0.316	-0.336	-0.355	-0.375	-0.395	-0.415	-0.436	-0.455	-0.475	-0.494	-0.512	-0.531	-0.550	-0.568	-0.585	-0.602	-0.619	-0.634	-0.650	-0.662	-0.678	-0.690	-0.702	-0.714	-0.724	-0.735	-0.744	-0.752	-0.761	-0.769	-0.774	-0.780	-0.786	-0.791	-0.794	-0.799	-0.801	-0.802	-0.805	-0.806	-0.808	-0.809	-0.810	-0.810	-0.809	-0.810	-0.809	-0.809	-0.808	-0.808	-0.806	-0.806	-0.805	-0.806	-0.806	-0.806	-0.808	-0.809	-0.810	-0.812	-0.815	-0.819	-0.822	-0.826	-0.832	-0.839	-0.844	-0.851	-0.859	-0.868	-0.876	-0.888	-0.898	-0.910	-0.922	-0.935	-0.949	-0.965	-0.980	-0.996	-1.014	-1.032	-1.050	-1.069	-1.089	-1.111	-1.131	-1.154	-1.175	-1.199	-1.221	-1.245	-1.269	-1.292	-1.318	-1.341	-1.366	-1.391	-1.416	-1.442	-1.466	-1.491	-1.516	-1.541	-1.565	-1.589	-1.612	-1.636	-1.658	-1.680	-1.701	-1.722	-1.742	-1.762	-1.781	-1.799	-1.815	-1.831	-1.846	-1.859	-1.871	-1.882	-1.894	-1.902	-1.910	-1.916	-1.921	-1.925	-1.929	-1.930	-1.929	-1.928	-1.924	-1.920	-1.914	-1.908	-1.899	-1.889	-1.878	-1.865	-1.851	-1.838	-1.821	-1.804	-1.786	-1.768	-1.748	-1.726	-1.704	-1.681	-1.659	-1.635	-1.611	-1.586	-1.560	-1.535	-1.509	-1.482	-1.456	-1.430	-1.404	-1.378	-1.352	-1.325	-1.300	-1.276	-1.251	-1.226	-1.204	-1.180	-1.159	-1.138	-1.116	-1.096	-1.078	-1.059	-1.041	-1.025	-1.010	-0.996	-0.982	-0.970	-0.959	-0.949	-0.939	-0.931	-0.922	-0.918	-0.912	-0.908	-0.904	-0.901	-0.900	-0.899	-0.899	-0.900	-0.900	-0.902	-0.905	-0.908	-0.911	-0.916	-0.920	-0.924	-0.929	-0.934	-0.939	-0.946	-0.951	-0.956	-0.962	-0.968	-0.972	-0.978	-0.982	-0.988	-0.991	-0.996	-0.999	-1.002	-1.006	-1.008	-1.009	-1.010	-1.010	-1.010	-1.009	-1.009	-1.006	-1.004	-1.000	-0.996	-0.991	-0.986	-0.980	-0.974	-0.966	-0.960	-0.951	-0.942	-0.934	-0.924	-0.912	-0.902	-0.891	-0.879	-0.868	-0.854	-0.841	-0.828	-0.814	-0.800	-0.786	-0.771	-0.758	-0.744	-0.730	-0.716	-0.702	-0.689	-0.675	-0.661	-0.649	-0.635	-0.624	-0.612	-0.600	-0.590	-0.580	-0.570	-0.560	-0.552	-0.544	-0.538	-0.531	-0.525	-0.520	-0.516	-0.512	-0.510	-0.509	-0.506	-0.507	-0.506	-0.507	-0.510	-0.514	-0.516	-0.520	-0.525	-0.530	-0.535	-0.542	-0.549	-0.556	-0.565	-0.572	-0.580	-0.589	-0.598	-0.606	-0.616	-0.625	-0.634	-0.642	-0.650	-0.659	-0.666	-0.674	-0.681	-0.689	-0.695	-0.701	-0.705	-0.710	-0.714	-0.716	-0.718	-0.720	-0.720	-0.720	-0.718	-0.714	-0.711	-0.706	-0.701	-0.696	-0.688	-0.679	-0.669	-0.658	-0.646	-0.634	-0.619	-0.605	-0.589	-0.571	-0.554	-0.536	-0.516	-0.496	-0.476	-0.455	-0.432	-0.410	-0.386	-0.364	-0.339	-0.315	-0.289	-0.264	-0.239	-0.212	-0.186	-0.161	-0.135	-0.110	-0.084	-0.058	-0.032	-0.008	0.018	0.041	0.066	0.089	0.112	0.135	0.156	0.178	0.199	0.219	0.238	0.255	0.272	0.290	0.305	0.320	0.334	0.345	0.358	0.368	0.378	0.386	0.392	0.400	0.405	0.409	0.410	0.412	0.412	0.411	0.409	0.406	0.401	0.395	0.388	0.380	0.371	0.361	0.350	0.338	0.325	0.311	0.295	0.280	0.262	0.245	0.228	0.208	0.188	0.168	0.148	0.126	0.105	0.082	0.060	0.036	0.014	-0.010	-0.032	-0.056	-0.079	-0.104	-0.126	-0.149	-0.171	-0.194	-0.215	-0.238	-0.258	-0.279	-0.299	-0.318	-0.336	-0.354	-0.371	-0.388	-0.404	-0.420	-0.434	-0.446	-0.459	-0.471	-0.482	-0.492	-0.502	-0.510	-0.518	-0.524	-0.530	-0.535	-0.540	-0.542	-0.546	-0.548	-0.548	-0.549	-0.549	-0.548	-0.546	-0.545	-0.542	-0.539	-0.535	-0.531	-0.528	-0.521	-0.516	-0.510	-0.504	-0.498	-0.491	-0.484	-0.476	-0.469	-0.461	-0.454	-0.446	-0.439	-0.430	-0.422	-0.414	-0.406	-0.398	-0.390	-0.381	-0.374	-0.366	-0.358	-0.350	-0.342	-0.334	-0.328	-0.320	-0.314	-0.306	-0.300	-0.294	-0.288	-0.282	-0.276	-0.271	-0.266	-0.261	-0.258	-0.254	-0.250	-0.248	-0.244	-0.241	-0.240	-0.238	-0.235	-0.235	-0.235	-0.234	-0.234	-0.234	-0.234	-0.235	-0.236	-0.238	-0.239	-0.241	-0.242	-0.245	-0.248	-0.249	-0.251	-0.254	-0.258	-0.259	-0.261	-0.265	-0.266	-0.269	-0.271	-0.272	-0.274	-0.275	-0.276	-0.278	-0.279	-0.278	-0.279	-0.278	-0.276	-0.274	-0.271	-0.268	-0.265	-0.260	-0.256	-0.251	-0.245	-0.239	-0.231	-0.222	-0.215	-0.206	-0.195	-0.185	-0.174	-0.162	-0.150	-0.138	-0.125	-0.110	-0.096	-0.081	-0.066	-0.050	-0.034	-0.018	0.000	0.016	0.032	0.049	0.068	0.084	0.100	0.118	0.135	0.151	0.169	0.185	0.202	0.218	0.234	0.250	0.266	0.280	0.295	0.308	0.321	0.334	0.346	0.359	0.369	0.380	0.390	0.399	0.408	0.416	0.424	0.430	0.436	0.441	0.445	0.450	0.452	0.455	0.458	0.458	0.459	0.458	0.458	0.456	0.454	0.451	0.449	0.446	0.442	0.436	0.432	0.428	0.422	0.415	0.409	0.402	0.395	0.389	0.381	0.374	0.366	0.359	0.350	0.341	0.334	0.326	0.318	0.310	0.302	0.295	0.288	0.281	0.274	0.268	0.261	0.255	0.250	0.245	0.240	0.235	0.231	0.229	0.226	0.222	0.221	0.220	0.219	0.218	0.218	0.219	0.219	0.220	0.221	0.222	0.225	0.226	0.230	0.232	0.236	0.240	0.244	0.248	0.251	0.255	0.260	0.264	0.269	0.272	0.276	0.280	0.282	0.286	0.289	0.291	0.292	0.294	0.296	0.295	0.295	0.295	0.294	0.291	0.289	0.284	0.279	0.274	0.268	0.260	0.254	0.244	0.234	0.222	0.211	0.199	0.185	0.171	0.155	0.138	0.120	0.102	0.084	0.064	0.042	0.021	-0.001	-0.024	-0.048	-0.071	-0.096	-0.121	-0.146	-0.172	-0.199	-0.225	-0.251	-0.279	-0.305	-0.332	-0.359	-0.386	-0.412	-0.439	-0.464	-0.490	-0.514	-0.539	-0.564	-0.588	-0.609	-0.630	-0.651	-0.672	-0.691	-0.709	-0.725	-0.741	-0.756	-0.770	-0.784	-0.794	-0.804	-0.814	-0.821	-0.828	-0.832	-0.838	-0.839	-0.841	-0.841	-0.840	-0.838	-0.835	-0.831	-0.825	-0.820	-0.812	-0.804	-0.795	-0.785	-0.774	-0.762	-0.751	-0.738	-0.725	-0.711	-0.698	-0.684	-0.670	-0.654	-0.639	-0.625	-0.609	-0.595	-0.579	-0.565	-0.550	-0.536	-0.522	-0.509	-0.496	-0.482	-0.471	-0.460	-0.450	-0.440	-0.431	-0.422	-0.414	-0.406	-0.401	-0.395	-0.391	-0.386	-0.384	-0.381	-0.380	-0.379	-0.379	-0.380	-0.382	-0.385	-0.388	-0.392	-0.396	-0.401	-0.409	-0.415	-0.422	-0.430	-0.439	-0.448	-0.458	-0.466	-0.476	-0.488	-0.498	-0.509	-0.520	-0.530	-0.540	-0.552	-0.562	-0.575	-0.585	-0.596	-0.608	-0.616	-0.628	-0.638	-0.649	-0.658	-0.668	-0.676	-0.685	-0.692	-0.701	-0.709	-0.716	-0.722	-0.729	-0.735	-0.741	-0.745	-0.750	-0.754	-0.759	-0.761	-0.764	-0.765	-0.768	-0.769	-0.770	-0.769	-0.770	-0.769	-0.768	-0.766	-0.764	-0.762	-0.760	-0.758	-0.754	-0.750	-0.746	-0.742	-0.738	-0.731	-0.728	-0.721	-0.715	-0.710	-0.704	-0.698	-0.691	-0.685	-0.679	-0.672	-0.665	-0.658	-0.651	-0.645	-0.639	-0.631	-0.625	-0.619	-0.612	-0.608	-0.602	-0.598	-0.592	-0.588	-0.584	-0.581	-0.578	-0.575	-0.572	-0.572	-0.570	-0.570	-0.570	-0.571	-0.574	-0.575	-0.578	-0.581	-0.586	-0.590	-0.596	-0.602	-0.610	-0.616	-0.625	-0.634	-0.644	-0.652	-0.664	-0.675	-0.686	-0.700	-0.712	-0.726	-0.739	-0.754	-0.769	-0.784	-0.799	-0.814	-0.830	-0.845	-0.861	-0.878	-0.891	-0.908	-0.924	-0.939	-0.954	-0.969	-0.984	-0.998	-1.011	-1.025	-1.038	-1.050	-1.061	-1.072	-1.082	-1.091	-1.100	-1.108	-1.114	-1.120	-1.125	-1.129	-1.132	-1.134	-1.136	-1.136	-1.136	-1.134	-1.130	-1.129	-1.122	-1.118	-1.112	-1.105	-1.098	-1.088	-1.079	-1.069	-1.058	-1.045	-1.032	-1.020	-1.006	-0.992	-0.976	-0.962	-0.946	-0.931	-0.915	-0.899	-0.881	-0.866	-0.850	-0.832	-0.816	-0.799	-0.784	-0.768	-0.751	-0.736	-0.721	-0.706	-0.691	-0.679	-0.665	-0.652	-0.641	-0.629	-0.619	-0.608	-0.599	-0.590	-0.584	-0.576	-0.571	-0.565	-0.560	-0.558	-0.555	-0.554	-0.552	-0.552	-0.554	-0.555	-0.558	-0.562	-0.568	-0.572	-0.579	-0.586	-0.595	-0.605	-0.615	-0.626	-0.639	-0.651	-0.664	-0.679	-0.692	-0.708	-0.724	-0.740	-0.758	-0.775	-0.794	-0.812	-0.831	-0.851	-0.871	-0.891	-0.911	-0.932	-0.954	-0.975	-0.996	-1.016	-1.039	-1.059	-1.081	-1.102	-1.122	-1.144	-1.164	-1.184	-1.204	-1.224	-1.242	-1.262	-1.280	-1.298	-1.315	-1.332	-1.349	-1.364	-1.380	-1.394	-1.408	-1.420	-1.432	-1.445	-1.455	-1.466	-1.476	-1.484	-1.494	-1.500	-1.506	-1.512	-1.518	-1.522	-1.526	-1.528	-1.530	-1.531	-1.531	-1.532	-1.530	-1.530	-1.528	-1.525	-1.522	-1.518	-1.514	-1.509	-1.502	-1.498	-1.491	-1.484	-1.478	-1.470	-1.462	-1.454	-1.448	-1.439	-1.430	-1.422	-1.414	-1.405	-1.398	-1.389	-1.380	-1.372	-1.365	-1.356	-1.348	-1.340	-1.332	-1.325	-1.318	-1.311	-1.304	-1.298	-1.291	-1.285	-1.279	-1.274	-1.269	-1.264	-1.259	-1.254	-1.250	-1.246	-1.241	-1.238	-1.232	-1.228	-1.225	-1.220	-1.215	-1.211	-1.206	-1.201	-1.196	-1.191	-1.185	-1.180	-1.174	-1.165	-1.159	-1.150	-1.142	-1.134	-1.122	-1.114	-1.101	-1.091	-1.079	-1.064	-1.050	-1.036	-1.019	-1.002	-0.986	-0.968	-0.948	-0.926	-0.906	-0.884	-0.862	-0.838	-0.814	-0.790	-0.765	-0.738	-0.711	-0.684	-0.656	-0.629	-0.600	-0.572	-0.542	-0.514	-0.484	-0.454	-0.424	-0.394	-0.365	-0.335	-0.308	-0.278	-0.250	-0.224	-0.196	-0.170	-0.145	-0.120	-0.098	-0.075	-0.052	-0.032	-0.014	0.004	0.021	0.035	0.049	0.061	0.071	0.080	0.089	0.095	0.100	0.102	0.105	0.104	0.102	0.099	0.094	0.088	0.079	0.070	0.059	0.045	0.032	0.018	0.001	-0.016	-0.035	-0.055	-0.075	-0.096	-0.119	-0.142	-0.165	-0.190	-0.215	-0.240	-0.265	-0.291	-0.316	-0.341	-0.368	-0.392	-0.419	-0.442	-0.468	-0.491	-0.514	-0.536	-0.558	-0.579	-0.599	-0.619	-0.636	-0.652	-0.668	-0.684	-0.696	-0.710	-0.721	-0.731	-0.741	-0.749	-0.756	-0.761	-0.766	-0.769	-0.771	-0.772	-0.772	-0.771	-0.769	-0.765	-0.761	-0.756	-0.751	-0.745	-0.738	-0.731	-0.722	-0.715	-0.708	-0.699	-0.690	-0.681	-0.672	-0.665	-0.658	-0.649	-0.641	-0.635	-0.629	-0.622	-0.618	-0.615	-0.611	-0.609	-0.609	-0.609	-0.609	-0.611	-0.614	-0.619	-0.625	-0.631	-0.640	-0.650	-0.661	-0.672	-0.688	-0.702	-0.719	-0.738	-0.756	-0.778	-0.798	-0.821	-0.845	-0.869	-0.896	-0.922	-0.951	-0.980	-1.010	-1.040	-1.071	-1.102	-1.135	-1.166	-1.200	-1.232	-1.266	-1.298	-1.331	-1.364	-1.396	-1.430	-1.461	-1.494	-1.525	-1.555	-1.585	-1.614	-1.642	-1.670	-1.695	-1.721	-1.745	-1.769	-1.790	-1.810	-1.830	-1.849	-1.865	-1.880	-1.894	-1.906	-1.919	-1.928	-1.938	-1.944	-1.950	-1.955	-1.958	-1.960	-1.960	-1.960	-1.958	-1.955	-1.950	-1.945	-1.939	-1.932	-1.925	-1.916	-1.906	-1.895	-1.885	-1.874	-1.862	-1.850	-1.838	-1.824	-1.811	-1.798	-1.784	-1.771	-1.758	-1.744	-1.730	-1.718	-1.705	-1.692	-1.680	-1.669	-1.658	-1.648	-1.638	-1.628	-1.619	-1.609	-1.601	-1.594	-1.589	-1.582	-1.578	-1.572	-1.570	-1.566	-1.565	-1.564	-1.562	-1.562	-1.564	-1.565	-1.569	-1.571	-1.575	-1.580	-1.585	-1.590	-1.596	-1.602	-1.610	-1.618	-1.626	-1.635	-1.645	-1.654	-1.665	-1.675	-1.685	-1.696	-1.706	-1.719	-1.730	-1.741	-1.754	-1.765	-1.778	-1.790	-1.802	-1.816	-1.828	-1.840	-1.852	-1.865	-1.878	-1.889	-1.900	-1.911	-1.922	-1.932	-1.942	-1.954	-1.964	-1.975	-1.984	-1.992	-2.001	-2.009	-2.018	-2.024	-2.030	-2.036	-2.042	-2.046	-2.051	-2.054	-2.059	-2.062	-2.064	-2.065	-2.066	-2.068	-2.068	-2.066	-2.066	-2.064	-2.061	-2.059	-2.056	-2.051	-2.047	-2.042	-2.036	-2.030	-2.024	-2.018	-2.011	-2.004	-1.996	-1.989	-1.980	-1.971	-1.961	-1.952	-1.944	-1.935	-1.925	-1.915	-1.906	-1.896	-1.886	-1.878	-1.868	-1.859	-1.849	-1.839	-1.831	-1.822	-1.814	-1.806	-1.798	-1.790	-1.782	-1.776	-1.769	-1.762	-1.758	-1.752	-1.748	-1.744	-1.741	-1.736	-1.734	-1.732	-1.730	-1.730	-1.730	-1.730	-1.731	-1.732	-1.735	-1.736	-1.740	-1.744	-1.748	-1.752	-1.758	-1.762	-1.770	-1.776	-1.784	-1.791	-1.799	-1.806	-1.816	-1.825	-1.834	-1.842	-1.852	-1.862	-1.872	-1.882	-1.891	-1.902	-1.912	-1.921	-1.932	-1.941	-1.951	-1.960	-1.970	-1.979	-1.986	-1.994	-2.001	-2.009	-2.015	-2.020	-2.026	-2.031	-2.035	-2.038	-2.040	-2.042	-2.044	-2.044	-2.044	-2.041	-2.040	-2.036	-2.034	-2.029	-2.022	-2.016	-2.010	-2.002	-1.995	-1.985	-1.976	-1.966	-1.954	-1.942	-1.931	-1.918	-1.905	-1.891	-1.879	-1.864	-1.850	-1.835	-1.820	-1.805	-1.790	-1.775	-1.759	-1.744	-1.729	-1.715	-1.700	-1.685	-1.671	-1.658	-1.644	-1.632	-1.619	-1.608	-1.596	-1.586	-1.576	-1.566	-1.558	-1.550	-1.542	-1.536	-1.530	-1.526	-1.521	-1.518	-1.515	-1.514	-1.512	-1.512	-1.514	-1.514	-1.516	-1.520	-1.522	-1.528	-1.532	-1.538	-1.544	-1.550	-1.559	-1.566	-1.575	-1.582	-1.592	-1.602	-1.611	-1.621	-1.632	-1.644	-1.655	-1.665	-1.678	-1.688	-1.699	-1.710	-1.720	-1.732	-1.742	-1.752	-1.764	-1.774	-1.784	-1.794	-1.801	-1.811	-1.820	-1.828	-1.835	-1.842	-1.849	-1.855	-1.859	-1.864	-1.868	-1.871	-1.875	-1.878	-1.878	-1.879	-1.879	-1.879	-1.879	-1.876	-1.874	-1.871	-1.868	-1.864	-1.859	-1.852	-1.848	-1.841	-1.834	-1.825	-1.816	-1.808	-1.799	-1.789	-1.779	-1.768	-1.758	-1.746	-1.735	-1.722	-1.710	-1.698	-1.685	-1.672	-1.660	-1.648	-1.635	-1.622	-1.610	-1.598	-1.585	-1.572	-1.561	-1.550	-1.539	-1.526	-1.516	-1.506	-1.496	-1.486	-1.479	-1.470	-1.462	-1.455	-1.448	-1.441	-1.436	-1.431	-1.426	-1.421	-1.418	-1.415	-1.412	-1.411	-1.409	-1.408	-1.406	-1.408	-1.408	-1.408	-1.409	-1.410	-1.411	-1.414	-1.415	-1.418	-1.420	-1.422	-1.425	-1.428	-1.431	-1.432	-1.435	-1.438	-1.440	-1.441	-1.442	-1.444	-1.445	-1.446	-1.448	-1.449	-1.448	-1.446	-1.446	-1.445	-1.441	-1.440	-1.436	-1.432	-1.429	-1.424	-1.418	-1.411	-1.405	-1.398	-1.390	-1.381	-1.374	-1.365	-1.355	-1.344	-1.332	-1.321	-1.310	-1.298	-1.285	-1.271	-1.256	-1.244	-1.230	-1.215	-1.200	-1.185	-1.170	-1.154	-1.138	-1.124	-1.108	-1.091	-1.075	-1.060	-1.044	-1.028	-1.012	-0.998	-0.982	-0.968	-0.954	-0.939	-0.925	-0.911	-0.899	-0.885	-0.872	-0.861	-0.850	-0.840	-0.829	-0.819	-0.810	-0.801	-0.792	-0.785	-0.779	-0.772	-0.765	-0.760	-0.756	-0.751	-0.748	-0.745	-0.742	-0.740	-0.739	-0.739	-0.739	-0.739	-0.739	-0.740	-0.740	-0.742	-0.745	-0.748	-0.751	-0.754	-0.758	-0.760	-0.764	-0.768	-0.771	-0.775	-0.778	-0.781	-0.785	-0.790	-0.794	-0.795	-0.799	-0.801	-0.805	-0.806	-0.809	-0.810	-0.811	-0.812	-0.814	-0.814	-0.811	-0.811	-0.810	-0.808	-0.805	-0.802	-0.798	-0.794	-0.789	-0.784	-0.779	-0.771	-0.765	-0.758	-0.749	-0.741	-0.732	-0.724	-0.714	-0.702	-0.692	-0.681	-0.671	-0.660	-0.649	-0.638	-0.626	-0.614	-0.602	-0.591	-0.580	-0.569	-0.556	-0.545	-0.535	-0.524	-0.514	-0.505	-0.495	-0.486	-0.479	-0.471	-0.464	-0.458	-0.452	-0.448	-0.444	-0.441	-0.438	-0.436	-0.436	-0.436	-0.439	-0.440	-0.444	-0.448	-0.452	-0.460	-0.466	-0.475	-0.485	-0.496	-0.507	-0.520	-0.534	-0.549	-0.564	-0.581	-0.599	-0.618	-0.638	-0.656	-0.678	-0.700	-0.722	-0.746	-0.770	-0.795	-0.819	-0.845	-0.871	-0.898	-0.924	-0.951	-0.979	-1.005	-1.032	-1.059	-1.088	-1.115	-1.140	-1.168	-1.194	-1.220	-1.245	-1.270	-1.294	-1.318	-1.341	-1.364	-1.384	-1.406	-1.425	-1.444	-1.462	-1.479	-1.494	-1.509	-1.522	-1.534	-1.545	-1.555	-1.564	-1.571	-1.578	-1.582	-1.586	-1.589	-1.591	-1.591	-1.591	-1.588	-1.585	-1.581	-1.576	-1.569	-1.562	-1.555	-1.546	-1.536	-1.526	-1.516	-1.505	-1.492	-1.480	-1.466	-1.454	-1.440	-1.426	-1.412	-1.398	-1.385	-1.370	-1.356	-1.344	-1.330	-1.318	-1.304	-1.292	-1.280	-1.268	-1.258	-1.248	-1.239	-1.230	-1.222	-1.215	-1.209	-1.204	-1.200	-1.198	-1.195	-1.192	-1.192	-1.194	-1.196	-1.199	-1.202	-1.206	-1.214	-1.220	-1.228	-1.236	-1.246	-1.255	-1.266	-1.279	-1.292	-1.305	-1.319	-1.334	-1.349	-1.365	-1.381	-1.398	-1.415	-1.432	-1.449	-1.466	-1.484	-1.501	-1.519	-1.536	-1.554	-1.571	-1.588	-1.602	-1.620	-1.635	-1.650	-1.664	-1.676	-1.690	-1.702	-1.714	-1.724	-1.734	-1.742	-1.750	-1.756	-1.762	-1.766	-1.771	-1.772	-1.775	-1.776	-1.775	-1.774	-1.771	-1.769	-1.762	-1.759	-1.751	-1.744	-1.735	-1.725	-1.716	-1.705	-1.691	-1.680	-1.666	-1.652	-1.636	-1.622	-1.606	-1.590	-1.572	-1.556	-1.539	-1.520	-1.502	-1.484	-1.465	-1.448	-1.429	-1.410	-1.392	-1.374	-1.356	-1.339	-1.321	-1.305	-1.288	-1.271	-1.255	-1.240	-1.225	-1.211	-1.198	-1.185	-1.172	-1.161	-1.150	-1.139	-1.130	-1.121	-1.112	-1.105	-1.098	-1.092	-1.088	-1.082	-1.079	-1.075	-1.072	-1.070	-1.068	-1.068	-1.066	-1.068	-1.068	-1.068	-1.069	-1.070	-1.071	-1.072	-1.075	-1.076	-1.079	-1.081	-1.084	-1.085	-1.088	-1.090	-1.092	-1.092	-1.094	-1.095	-1.096	-1.095	-1.095	-1.095	-1.094	-1.091	-1.088	-1.085	-1.081	-1.078	-1.074	-1.068	-1.061	-1.055	-1.046	-1.039	-1.030	-1.021	-1.010	-1.000	-0.989	-0.976	-0.965	-0.952	-0.938	-0.924	-0.909	-0.894	-0.879	-0.862	-0.848	-0.831	-0.814	-0.798	-0.780	-0.761	-0.745	-0.728	-0.710	-0.692	-0.674	-0.658	-0.640	-0.622	-0.605	-0.589	-0.571	-0.555	-0.540	-0.525	-0.510	-0.495	-0.480	-0.468	-0.454	-0.441	-0.430	-0.419	-0.409	-0.399	-0.390	-0.382	-0.374	-0.368	-0.362	-0.356	-0.352	-0.349	-0.348	-0.346	-0.345	-0.345	-0.346	-0.348	-0.351	-0.355	-0.360	-0.365	-0.372	-0.379	-0.388	-0.396	-0.406	-0.416	-0.429	-0.441	-0.455	-0.469	-0.485	-0.501	-0.518	-0.535	-0.552	-0.571	-0.591	-0.612	-0.632	-0.654	-0.675	-0.698	-0.721	-0.744	-0.766	-0.791	-0.816	-0.839	-0.865	-0.889	-0.914	-0.940	-0.964	-0.989	-1.015	-1.040	-1.066	-1.091	-1.115	-1.140	-1.165	-1.188	-1.212	-1.235	-1.258	-1.280	-1.302	-1.324	-1.345	-1.365	-1.386	-1.405	-1.424	-1.441	-1.459	-1.475	-1.492	-1.508	-1.521	-1.536	-1.549	-1.562	-1.575	-1.586	-1.596	-1.608	-1.616	-1.625	-1.634	-1.641	-1.648	-1.654	-1.660	-1.666	-1.671	-1.676	-1.680	-1.685	-1.688	-1.691	-1.694	-1.698	-1.699	-1.702	-1.704	-1.706	-1.709	-1.711	-1.712	-1.715	-1.716	-1.719	-1.721	-1.722	-1.725	-1.729	-1.731	-1.734	-1.736	-1.740	-1.745	-1.749	-1.752	-1.756	-1.761	-1.766	-1.771	-1.778	-1.782	-1.788	-1.794	-1.799	-1.806	-1.812	-1.819	-1.826	-1.831	-1.839	-1.846	-1.852	-1.860	-1.866	-1.874	-1.879	-1.885	-1.891	-1.898	-1.902	-1.908	-1.912	-1.915	-1.920	-1.922	-1.926	-1.928	-1.929	-1.930	-1.929	-1.930	-1.929	-1.928	-1.925	-1.921	-1.918	-1.911	-1.908	-1.900	-1.892	-1.885	-1.876	-1.866	-1.855	-1.845	-1.832	-1.820	-1.806	-1.792	-1.778	-1.762	-1.746	-1.730	-1.712	-1.695	-1.678	-1.659	-1.639	-1.620	-1.601	-1.582	-1.562	-1.544	-1.524	-1.504	-1.485	-1.465	-1.445	-1.426	-1.408	-1.388	-1.370	-1.351	-1.334	-1.316	-1.300	-1.284	-1.269	-1.252	-1.240	-1.225	-1.211	-1.200	-1.189	-1.178	-1.169	-1.159	-1.150	-1.142	-1.136	-1.131	-1.126	-1.122	-1.120	-1.118	-1.115	-1.115	-1.116	-1.118	-1.119	-1.124	-1.126	-1.132	-1.138	-1.144	-1.151	-1.159	-1.168	-1.178	-1.188	-1.198	-1.210	-1.222	-1.235	-1.248	-1.262	-1.276	-1.291	-1.306	-1.322	-1.339	-1.355	-1.371	-1.389	-1.405	-1.422	-1.441	-1.458	-1.475	-1.492	-1.510	-1.528	-1.545	-1.562	-1.578	-1.595	-1.612	-1.628	-1.644	-1.659	-1.674	-1.689	-1.702	-1.716	-1.729	-1.741	-1.752	-1.764	-1.774	-1.784	-1.792	-1.801	-1.809	-1.816	-1.822	-1.829	-1.834	-1.838	-1.841	-1.845	-1.848	-1.849	-1.850	-1.851	-1.851	-1.851	-1.850	-1.850	-1.848	-1.845	-1.844	-1.842	-1.839	-1.836	-1.834	-1.831	-1.828	-1.825	-1.822	-1.820	-1.818	-1.818	-1.815	-1.814	-1.814	-1.812	-1.814	-1.815	-1.815	-1.819	-1.820	-1.824	-1.828	-1.832	-1.838	-1.844	-1.851	-1.859	-1.868	-1.876	-1.886	-1.896	-1.909	-1.920	-1.934	-1.945	-1.960	-1.975	-1.990	-2.005	-2.021	-2.038	-2.055	-2.071	-2.090	-2.108	-2.125	-2.142	-2.161	-2.178	-2.196	-2.214	-2.231	-2.249	-2.266	-2.282	-2.299	-2.315	-2.330	-2.346	-2.360	-2.375	-2.388	-2.400	-2.412	-2.424	-2.434	-2.445	-2.452	-2.461	-2.470	-2.476	-2.482	-2.489	-2.494	-2.498	-2.501	-2.504	-2.505	-2.506	-2.508	-2.509	-2.508	-2.506	-2.505	-2.504	-2.500	-2.499	-2.495	-2.492	-2.488	-2.484	-2.479	-2.475	-2.471	-2.466	-2.462	-2.459	-2.454	-2.450	-2.448	-2.442	-2.440	-2.438	-2.434	-2.431	-2.430	-2.429	-2.428	-2.426	-2.426	-2.428	-2.428	-2.429	-2.431	-2.434	-2.438	-2.442	-2.446	-2.452	-2.459	-2.464	-2.472	-2.480	-2.489	-2.499	-2.509	-2.520	-2.532	-2.544	-2.556	-2.570	-2.585	-2.601	-2.616	-2.632	-2.649	-2.666	-2.684	-2.702	-2.721	-2.741	-2.760	-2.781	-2.801	-2.824	-2.845	-2.866	-2.888	-2.911	-2.932	-2.956	-2.979	-3.001	-3.025	-3.048	-3.071	-3.094	-3.118	-3.140	-3.164	-3.186	-3.209	-3.231	-3.254	-3.276	-3.298	-3.320	-3.341	-3.362	-3.381	-3.401	-3.421	-3.441	-3.460	-3.478	-3.494	-3.511	-3.528	-3.542	-3.559	-3.572	-3.586	-3.599	-3.611	-3.624	-3.635	-3.645	-3.655	-3.662	-3.671	-3.679	-3.686	-3.692	-3.698	-3.702	-3.708	-3.711	-3.714	-3.716	-3.718	-3.720	-3.721	-3.722	-3.721	-3.721	-3.721	-3.720	-3.719	-3.718	-3.715	-3.712	-3.709	-3.708	-3.705	-3.702	-3.699	-3.695	-3.692	-3.690	-3.688	-3.686	-3.684	-3.681	-3.680	-3.679	-3.678	-3.676	-3.678	-3.678	-3.679	-3.679	-3.681	-3.684	-3.688	-3.691	-3.695	-3.700	-3.706	-3.712	-3.720	-3.729	-3.736	-3.748	-3.756	-3.768	-3.779	-3.792	-3.806	-3.820	-3.835	-3.850	-3.866	-3.884	-3.901	-3.919	-3.938	-3.958	-3.976	-3.998	-4.019	-4.040	-4.061	-4.082	-4.105	-4.128	-4.151	-4.172	-4.195	-4.218	-4.241	-4.264	-4.286	-4.309	-4.330	-4.352	-4.374	-4.396	-4.416	-4.438	-4.458	-4.478	-4.496	-4.516	-4.534	-4.551	-4.570	-4.586	-4.602	-4.618	-4.632	-4.646	-4.660	-4.674	-4.686	-4.698	-4.709	-4.719	-4.730	-4.739	-4.748	-4.756	-4.764	-4.771	-4.778	-4.785	-4.791	-4.796	-4.801	-4.806	-4.811	-4.816	-4.819	-4.824	-4.828	-4.830	-4.834	-4.838	-4.840	-4.844	-4.846	-4.850	-4.854	-4.856	-4.860	-4.862	-4.865	-4.870	-4.872	-4.876	-4.880	-4.882	-4.888	-4.890	-4.895	-4.899	-4.904	-4.908	-4.912	-4.916	-4.921	-4.926	-4.931	-4.936	-4.941	-4.948	-4.951	-4.958	-4.964	-4.969	-4.975	-4.980	-4.986	-4.994	-4.999	-5.006	-5.012	-5.019	-5.026	-5.032	-5.040	-5.048	-5.055	-5.062	-5.070	-5.079	-5.086	-5.094	-5.102	-5.111	-5.120	-5.128	-5.138	-5.145	-5.154	-5.164	-5.172	-5.181	-5.191	-5.200	-5.210	-5.220	-5.229	-5.239	-5.249	-5.259	-5.268	-5.278	-5.286	-5.296	-5.306	-5.314	-5.324	-5.332	-5.340	-5.349	-5.358	-5.366	-5.372	-5.380	-5.388	-5.392	-5.399	-5.404	-5.410	-5.414	-5.419	-5.422	-5.426	-5.429	-5.431	-5.431	-5.432	-5.432	-5.432	-5.432	-5.430	-5.429	-5.426	-5.422	-5.419	-5.415	-5.410	-5.405	-5.399	-5.392	-5.386	-5.379	-5.371	-5.361	-5.354	-5.344	-5.335	-5.325	-5.315	-5.304	-5.294	-5.284	-5.271	-5.261	-5.250	-5.239	-5.228	-5.216	-5.205	-5.194	-5.184	-5.172	-5.162	-5.151	-5.141	-5.131	-5.122	-5.112	-5.105	-5.095	-5.088	-5.080	-5.074	-5.066	-5.060	-5.054	-5.048	-5.042	-5.039	-5.034	-5.029	-5.026	-5.022	-5.021	-5.020	-5.018	-5.016	-5.015	-5.015	-5.014	-5.014	-5.014	-5.014	-5.015	-5.015	-5.015	-5.016	-5.016	-5.016	-5.016	-5.018	-5.018	-5.018	-5.016	-5.016	-5.015	-5.015	-5.012	-5.010	-5.008	-5.004	-5.001	-4.998	-4.992	-4.986	-4.980	-4.974	-4.968	-4.959	-4.950	-4.941	-4.932	-4.920	-4.910	-4.899	-4.885	-4.872	-4.860	-4.845	-4.831	-4.816	-4.799	-4.784	-4.768	-4.750	-4.734	-4.715	-4.699	-4.680	-4.662	-4.644	-4.625	-4.608	-4.589	-4.571	-4.554	-4.534	-4.516	-4.499	-4.481	-4.465	-4.449	-4.432	-4.416	-4.401	-4.386	-4.371	-4.359	-4.346	-4.334	-4.322	-4.311	-4.302	-4.292	-4.284	-4.276	-4.269	-4.262	-4.259	-4.252	-4.249	-4.245	-4.244	-4.242	-4.241	-4.240	-4.241	-4.242	-4.244	-4.245	-4.249	-4.252	-4.255	-4.260	-4.265	-4.270	-4.275	-4.281	-4.288	-4.294	-4.300	-4.308	-4.314	-4.321	-4.329	-4.335	-4.342	-4.350	-4.356	-4.362	-4.370	-4.376	-4.381	-4.388	-4.392	-4.398	-4.404	-4.408	-4.412	-4.416	-4.419	-4.421	-4.424	-4.426	-4.428	-4.429	-4.429	-4.430	-4.430	-4.429	-4.428	-4.425	-4.422	-4.420	-4.416	-4.412	-4.409	-4.402	-4.399	-4.392	-4.386	-4.380	-4.374	-4.366	-4.360	-4.352	-4.345	-4.338	-4.330	-4.321	-4.312	-4.304	-4.295	-4.288	-4.278	-4.270	-4.261	-4.252	-4.245	-4.236	-4.229	-4.221	-4.214	-4.208	-4.200	-4.194	-4.186	-4.181	-4.176	-4.171	-4.166	-4.162	-4.159	-4.155	-4.154	-4.151	-4.150	-4.149	-4.149	-4.150	-4.150	-4.152	-4.155	-4.156	-4.160	-4.165	-4.170	-4.175	-4.182	-4.188	-4.195	-4.205	-4.212	-4.222	-4.232	-4.242	-4.254	-4.265	-4.278	-4.291	-4.305	-4.319	-4.332	-4.348	-4.362	-4.379	-4.394	-4.410	-4.428	-4.445	-4.462	-4.481	-4.498	-4.516	-4.534	-4.552	-4.571	-4.590	-4.609	-4.628	-4.646	-4.665	-4.684	-4.702	-4.720	-4.738	-4.755	-4.772	-4.789	-4.805	-4.821	-4.838	-4.852	-4.866	-4.880	-4.894	-4.908	-4.919	-4.930	-4.941	-4.951	-4.960	-4.968	-4.975	-4.981	-4.986	-4.991	-4.994	-4.998	-4.999	-5.000	-4.999	-4.998	-4.996	-4.994	-4.989	-4.984	-4.979	-4.972	-4.964	-4.956	-4.946	-4.936	-4.925	-4.914	-4.902	-4.890	-4.876	-4.861	-4.846	-4.832	-4.816	-4.801	-4.785	-4.769	-4.752	-4.736	-4.719	-4.702	-4.686	-4.669	-4.652	-4.636	-4.620	-4.604	-4.588	-4.571	-4.556	-4.542	-4.528	-4.514	-4.499	-4.486	-4.474	-4.461	-4.449	-4.438	-4.426	-4.415	-4.404	-4.395	-4.385	-4.376	-4.368	-4.359	-4.350	-4.344	-4.336	-4.328	-4.321	-4.315	-4.308	-4.301	-4.292	-4.286	-4.280	-4.274	-4.266	-4.259	-4.251	-4.244	-4.236	-4.229	-4.221	-4.212	-4.204	-4.195	-4.186	-4.176	-4.166	-4.155	-4.145	-4.135	-4.124	-4.111	-4.100	-4.089	-4.076	-4.064	-4.050	-4.036	-4.024	-4.011	-3.998	-3.984	-3.970	-3.956	-3.942	-3.929	-3.915	-3.902	-3.889	-3.876	-3.864	-3.851	-3.839	-3.826	-3.815	-3.802	-3.792	-3.781	-3.771	-3.761	-3.751	-3.744	-3.734	-3.726	-3.718	-3.711	-3.704	-3.698	-3.691	-3.685	-3.680	-3.675	-3.671	-3.666	-3.662	-3.660	-3.656	-3.654	-3.651	-3.650	-3.648	-3.645	-3.644	-3.644	-3.642	-3.641	-3.640	-3.640	-3.640	-3.640	-3.640	-3.639	-3.640	-3.640	-3.641	-3.641	-3.642	-3.644	-3.646	-3.646	-3.649	-3.650	-3.651	-3.654	-3.656	-3.659	-3.661	-3.664	-3.668	-3.670	-3.674	-3.678	-3.681	-3.686	-3.690	-3.694	-3.699	-3.704	-3.709	-3.715	-3.721	-3.728	-3.734	-3.740	-3.746	-3.754	-3.760	-3.769	-3.775	-3.782	-3.791	-3.798	-3.805	-3.814	-3.821	-3.829	-3.839	-3.846	-3.854	-3.861	-3.869	-3.876	-3.884	-3.890	-3.896	-3.904	-3.910	-3.916	-3.921	-3.926	-3.932	-3.938	-3.941	-3.945	-3.949	-3.952	-3.955	-3.958	-3.959	-3.961	-3.961	-3.962	-3.962	-3.962	-3.962	-3.961	-3.960	-3.959	-3.956	-3.955	-3.952	-3.949	-3.946	-3.944	-3.941	-3.938	-3.934	-3.930	-3.928	-3.924	-3.921	-3.919	-3.915	-3.912	-3.910	-3.908	-3.905	-3.904	-3.902	-3.901	-3.900	-3.901	-3.901	-3.902	-3.904	-3.905	-3.909	-3.911	-3.915	-3.919	-3.924	-3.930	-3.935	-3.942	-3.950	-3.958	-3.966	-3.974	-3.984	-3.995	-4.005	-4.016	-4.028	-4.040	-4.051	-4.065	-4.079	-4.093	-4.105	-4.119	-4.134	-4.148	-4.161	-4.175	-4.189	-4.204	-4.218	-4.232	-4.246	-4.260	-4.272	-4.286	-4.300	-4.311	-4.324	-4.335	-4.346	-4.358	-4.366	-4.378	-4.386	-4.394	-4.401	-4.409	-4.415	-4.420	-4.426	-4.430	-4.434	-4.436	-4.439	-4.441	-4.442	-4.442	-4.442	-4.441	-4.441	-4.439	-4.436	-4.434	-4.430	-4.426	-4.421	-4.418	-4.412	-4.406	-4.400	-4.394	-4.388	-4.381	-4.375	-4.368	-4.361	-4.354	-4.346	-4.340	-4.332	-4.326	-4.319	-4.312	-4.306	-4.301	-4.295	-4.290	-4.285	-4.280	-4.276	-4.272	-4.269	-4.265	-4.264	-4.261	-4.260	-4.260	-4.260	-4.261	-4.261	-4.264	-4.268	-4.271	-4.275	-4.279	-4.285	-4.290	-4.296	-4.305	-4.312	-4.322	-4.331	-4.341	-4.352	-4.364	-4.376	-4.389	-4.402	-4.416	-4.430	-4.446	-4.461	-4.476	-4.492	-4.509	-4.526	-4.542	-4.560	-4.578	-4.596	-4.614	-4.632	-4.650	-4.669	-4.688	-4.705	-4.724	-4.740	-4.759	-4.776	-4.794	-4.810	-4.828	-4.844	-4.860	-4.875	-4.889	-4.904	-4.918	-4.931	-4.944	-4.956	-4.968	-4.978	-4.989	-4.998	-5.006	-5.014	-5.020	-5.028	-5.032	-5.036	-5.041	-5.045	-5.048	-5.050	-5.050	-5.051	-5.051	-5.050	-5.048	-5.045	-5.042	-5.039	-5.035	-5.029	-5.024	-5.018	-5.011	-5.005	-4.998	-4.989	-4.980	-4.971	-4.962	-4.954	-4.942	-4.934	-4.922	-4.911	-4.900	-4.889	-4.878	-4.866	-4.854	-4.842	-4.830	-4.818	-4.806	-4.794	-4.781	-4.769	-4.756	-4.744	-4.732	-4.719	-4.708	-4.694	-4.682	-4.671	-4.658	-4.646	-4.635	-4.624	-4.611	-4.600	-4.589	-4.579	-4.568	-4.556	-4.545	-4.535	-4.525	-4.514	-4.505	-4.496	-4.486	-4.478	-4.470	-4.460	-4.452	-4.445	-4.438	-4.429	-4.422	-4.416	-4.409	-4.402	-4.398	-4.391	-4.386	-4.381	-4.375	-4.371	-4.366	-4.362	-4.360	-4.355	-4.351	-4.350	-4.346	-4.344	-4.341	-4.339	-4.336	-4.335	-4.332	-4.331	-4.330	-4.328	-4.326	-4.325	-4.324	-4.321	-4.319	-4.316	-4.315	-4.314	-4.311	-4.310	-4.306	-4.304	-4.301	-4.298	-4.296	-4.291	-4.289	-4.285	-4.280	-4.276	-4.271	-4.266	-4.260	-4.255	-4.250	-4.242	-4.238	-4.230	-4.222	-4.215	-4.209	-4.201	-4.192	-4.185	-4.176	-4.169	-4.160	-4.151	-4.142	-4.135	-4.125	-4.116	-4.108	-4.100	-4.091	-4.082	-4.074	-4.066	-4.059	-4.051	-4.043	-4.035	-4.029	-4.022	-4.016	-4.011	-4.005	-4.000	-3.995	-3.991	-3.988	-3.985	-3.981	-3.980	-3.978	-3.976	-3.975	-3.975	-3.975	-3.975	-3.976	-3.978	-3.979	-3.981	-3.984	-3.986	-3.990	-3.994	-3.998	-4.001	-4.005	-4.010	-4.014	-4.019	-4.022	-4.028	-4.032	-4.036	-4.041	-4.045	-4.050	-4.055	-4.058	-4.061	-4.066	-4.069	-4.072	-4.074	-4.077	-4.079	-4.081	-4.081	-4.082	-4.082	-4.082	-4.081	-4.081	-4.080	-4.077	-4.076	-4.072	-4.070	-4.066	-4.062	-4.059	-4.052	-4.048	-4.043	-4.037	-4.030	-4.024	-4.018	-4.010	-4.003	-3.994	-3.986	-3.979	-3.969	-3.961	-3.952	-3.944	-3.935	-3.926	-3.916	-3.908	-3.899	-3.889	-3.880	-3.872	-3.862	-3.854	-3.844	-3.836	-3.826	-3.819	-3.810	-3.802	-3.794	-3.788	-3.779	-3.771	-3.765	-3.759	-3.751	-3.745	-3.739	-3.732	-3.726	-3.721	-3.715	-3.710	-3.705	-3.700	-3.695	-3.691	-3.688	-3.684	-3.681	-3.678	-3.675	-3.671	-3.669	-3.666	-3.664	-3.661	-3.660	-3.658	-3.656	-3.655	-3.654	-3.651	-3.651	-3.650	-3.649	-3.648	-3.648	-3.646	-3.645	-3.645	-3.644	-3.644	-3.642	-3.641	-3.641	-3.640	-3.639	-3.638	-3.636	-3.635	-3.634	-3.631	-3.630	-3.628	-3.625	-3.622	-3.620	-3.618	-3.612	-3.610	-3.605	-3.601	-3.596	-3.590	-3.585	-3.580	-3.574	-3.568	-3.560	-3.554	-3.546	-3.539	-3.530	-3.521	-3.512	-3.504	-3.494	-3.484	-3.474	-3.464	-3.452	-3.441	-3.430	-3.419	-3.408	-3.395	-3.382	-3.371	-3.359	-3.346	-3.334	-3.321	-3.310	-3.296	-3.284	-3.271	-3.260	-3.248	-3.236	-3.224	-3.212	-3.201	-3.190	-3.180	-3.169	-3.159	-3.149	-3.140	-3.131	-3.122	-3.114	-3.106	-3.099	-3.092	-3.086	-3.081	-3.075	-3.070	-3.066	-3.064	-3.060	-3.058	-3.055	-3.054	-3.052	-3.051	-3.051	-3.052	-3.052	-3.054	-3.056	-3.059	-3.060	-3.064	-3.068	-3.070	-3.074	-3.079	-3.082	-3.088	-3.091	-3.098	-3.102	-3.106	-3.112	-3.118	-3.124	-3.129	-3.134	-3.139	-3.144	-3.148	-3.152	-3.156	-3.161	-3.165	-3.169	-3.171	-3.175	-3.178	-3.179	-3.181	-3.181	-3.182	-3.182	-3.182	-3.181	-3.181	-3.179	-3.176	-3.175	-3.171	-3.168	-3.164	-3.159	-3.154	-3.149	-3.144	-3.136	-3.130	-3.122	-3.116	-3.109	-3.100	-3.094	-3.085	-3.076	-3.069	-3.059	-3.051	-3.042	-3.034	-3.025	-3.016	-3.008	-2.999	-2.992	-2.984	-2.975	-2.969	-2.961	-2.955	-2.949	-2.942	-2.936	-2.931	-2.926	-2.922	-2.919	-2.915	-2.912	-2.910	-2.908	-2.906	-2.905	-2.905	-2.905	-2.904	-2.904	-2.905	-2.908	-2.909	-2.911	-2.914	-2.916	-2.919	-2.922	-2.925	-2.929	-2.932	-2.936	-2.941	-2.945	-2.949	-2.954	-2.958	-2.962	-2.966	-2.969	-2.972	-2.976	-2.980	-2.984	-2.988	-2.989	-2.991	-2.995	-2.998	-3.000	-3.001	-3.002	-3.004	-3.006	-3.006	-3.008	-3.006	-3.008	-3.006	-3.008	-3.006	-3.005	-3.005	-3.004	-3.004	-3.001	-3.001	-3.000	-2.999	-2.999	-2.998	-2.996	-2.996	-2.995	-2.996	-2.995	-2.995	-2.996	-2.996	-2.998	-2.999	-3.000	-3.002	-3.005	-3.008	-3.011	-3.015	-3.019	-3.024	-3.029	-3.035	-3.040	-3.048	-3.055	-3.061	-3.070	-3.079	-3.089	-3.099	-3.108	-3.119	-3.130	-3.142	-3.155	-3.166	-3.180	-3.194	-3.208	-3.221	-3.236	-3.250	-3.265	-3.281	-3.298	-3.314	-3.329	-3.345	-3.361	-3.378	-3.395	-3.411	-3.428	-3.442	-3.460	-3.476	-3.492	-3.509	-3.524	-3.540	-3.555	-3.570	-3.585	-3.600	-3.614	-3.628	-3.641	-3.655	-3.666	-3.680	-3.691	-3.704	-3.714	-3.724	-3.734	-3.744	-3.754	-3.762	-3.770	-3.778	-3.785	-3.791	-3.796	-3.802	-3.809	-3.812	-3.816	-3.821	-3.824	-3.826	-3.829	-3.831	-3.832	-3.834	-3.835	-3.835	-3.835	-3.835	-3.835	-3.834	-3.832	-3.831	-3.830	-3.829	-3.826	-3.824	-3.821	-3.819	-3.816	-3.814	-3.811	-3.810	-3.806	-3.804	-3.800	-3.798	-3.795	-3.792	-3.789	-3.788	-3.784	-3.781	-3.780	-3.778	-3.774	-3.771	-3.770	-3.768	-3.766	-3.764	-3.761	-3.759	-3.758	-3.756	-3.755	-3.752	-3.751	-3.751	-3.749	-3.749	-3.748	-3.746	-3.745	-3.744	-3.742	-3.742	-3.742	-3.741	-3.741	-3.740	-3.740	-3.739	-3.739	-3.738	-3.738	-3.738	-3.738	-3.736	-3.736	-3.735	-3.734	-3.732	-3.732	-3.731	-3.730	-3.729	-3.729	-3.728	-3.726	-3.725	-3.724	-3.721	-3.719	-3.718	-3.715	-3.714	-3.710	-3.708	-3.705	-3.701	-3.699	-3.694	-3.690	-3.686	-3.681	-3.675	-3.670	-3.665	-3.659	-3.651	-3.645	-3.638	-3.630	-3.621	-3.611	-3.602	-3.594	-3.584	-3.572	-3.561	-3.550	-3.538	-3.524	-3.511	-3.498	-3.482	-3.469	-3.454	-3.439	-3.421	-3.405	-3.388	-3.370	-3.351	-3.335	-3.315	-3.296	-3.278	-3.258	-3.238	-3.218	-3.198	-3.176	-3.155	-3.134	-3.112	-3.091	-3.071	-3.050	-3.029	-3.009	-2.988	-2.966	-2.948	-2.928	-2.906	-2.889	-2.869	-2.851	-2.831	-2.814	-2.798	-2.780	-2.764	-2.748	-2.734	-2.719	-2.705	-2.691	-2.679	-2.666	-2.655	-2.644	-2.635	-2.625	-2.616	-2.606	-2.599	-2.592	-2.585	-2.580	-2.574	-2.569	-2.565	-2.560	-2.558	-2.554	-2.550	-2.548	-2.545	-2.542	-2.541	-2.540	-2.538	-2.536	-2.534	-2.532	-2.531	-2.529	-2.528	-2.525	-2.522	-2.521	-2.519	-2.515	-2.512	-2.509	-2.504	-2.500	-2.495	-2.490	-2.484	-2.479	-2.472	-2.465	-2.459	-2.451	-2.444	-2.436	-2.428	-2.418	-2.409	-2.399	-2.389	-2.379	-2.368	-2.358	-2.346	-2.335	-2.324	-2.311	-2.300	-2.288	-2.276	-2.264	-2.252	-2.240	-2.228	-2.216	-2.205	-2.192	-2.181	-2.170	-2.158	-2.148	-2.138	-2.125	-2.114	-2.105	-2.094	-2.084	-2.075	-2.065	-2.055	-2.046	-2.038	-2.029	-2.020	-2.013	-2.004	-1.996	-1.989	-1.981	-1.975	-1.968	-1.961	-1.954	-1.948	-1.941	-1.934	-1.929	-1.921	-1.916	-1.909	-1.904	-1.896	-1.891	-1.885	-1.879	-1.872	-1.868	-1.862	-1.855	-1.850	-1.844	-1.839	-1.832	-1.826	-1.820	-1.815	-1.810	-1.804	-1.798	-1.792	-1.788	-1.781	-1.776	-1.770	-1.765	-1.760	-1.755	-1.749	-1.744	-1.740	-1.734	-1.730	-1.725	-1.720	-1.716	-1.711	-1.706	-1.702	-1.700	-1.695	-1.692	-1.688	-1.684	-1.682	-1.679	-1.675	-1.671	-1.669	-1.666	-1.664	-1.661	-1.659	-1.655	-1.654	-1.651	-1.649	-1.646	-1.645	-1.641	-1.639	-1.639	-1.635	-1.632	-1.631	-1.629	-1.626	-1.624	-1.621	-1.619	-1.618	-1.614	-1.612	-1.610	-1.606	-1.604	-1.600	-1.598	-1.595	-1.590	-1.588	-1.585	-1.580	-1.578	-1.572	-1.569	-1.564	-1.560	-1.556	-1.550	-1.546	-1.541	-1.536	-1.531	-1.526	-1.522	-1.516	-1.511	-1.506	-1.501	-1.495	-1.490	-1.484	-1.479	-1.474	-1.469	-1.462	-1.458	-1.451	-1.446	-1.441	-1.436	-1.431	-1.426	-1.421	-1.416	-1.411	-1.406	-1.404	-1.399	-1.396	-1.392	-1.389	-1.386	-1.382	-1.381	-1.379	-1.376	-1.375	-1.374	-1.372	-1.372	-1.372	-1.372	-1.372	-1.372	-1.374	-1.376	-1.378	-1.380	-1.382	-1.385	-1.389	-1.391	-1.395	-1.399	-1.404	-1.409	-1.414	-1.419	-1.424	-1.430	-1.435	-1.441	-1.448	-1.454	-1.459	-1.466	-1.472	-1.480	-1.486	-1.492	-1.500	-1.506	-1.512	-1.519	-1.525	-1.532	-1.539	-1.545	-1.551	-1.558	-1.564	-1.570	-1.575	-1.580	-1.585	-1.591	-1.595	-1.600	-1.605	-1.609	-1.614	-1.616	-1.621	-1.624	-1.626	-1.630	-1.632	-1.635	-1.638	-1.639	-1.642	-1.645	-1.646	-1.649	-1.650	-1.652	-1.655	-1.655	-1.658	-1.659	-1.661	-1.664	-1.665	-1.668	-1.670	-1.672	-1.675	-1.676	-1.680	-1.682	-1.686	-1.690	-1.694	-1.698	-1.701	-1.706	-1.710	-1.715	-1.720	-1.726	-1.731	-1.738	-1.744	-1.750	-1.759	-1.765	-1.772	-1.780	-1.789	-1.796	-1.805	-1.812	-1.822	-1.831	-1.840	-1.850	-1.859	-1.869	-1.878	-1.888	-1.896	-1.905	-1.915	-1.925	-1.935	-1.945	-1.954	-1.964	-1.972	-1.981	-1.990	-1.999	-2.009	-2.018	-2.025	-2.033	-2.041	-2.049	-2.055	-2.062	-2.070	-2.076	-2.084	-2.089	-2.095	-2.100	-2.105	-2.110	-2.115	-2.119	-2.124	-2.128	-2.130	-2.134	-2.136	-2.140	-2.144	-2.145	-2.149	-2.151	-2.152	-2.155	-2.158	-2.159	-2.161	-2.162	-2.164	-2.165	-2.166	-2.169	-2.170	-2.172	-2.174	-2.175	-2.176	-2.180	-2.181	-2.184	-2.186	-2.188	-2.191	-2.194	-2.198	-2.201	-2.204	-2.209	-2.212	-2.218	-2.220	-2.226	-2.231	-2.235	-2.241	-2.246	-2.251	-2.258	-2.264	-2.269	-2.276	-2.282	-2.289	-2.295	-2.304	-2.310	-2.318	-2.324	-2.331	-2.339	-2.346	-2.354	-2.360	-2.366	-2.374	-2.381	-2.388	-2.394	-2.399	-2.405	-2.411	-2.416	-2.421	-2.428	-2.431	-2.435	-2.440	-2.442	-2.446	-2.448	-2.450	-2.451	-2.454	-2.454	-2.454	-2.454	-2.452	-2.451	-2.450	-2.446	-2.442	-2.440	-2.435	-2.430	-2.425	-2.418	-2.411	-2.405	-2.398	-2.389	-2.380	-2.370	-2.361	-2.351	-2.341	-2.329	-2.319	-2.306	-2.294	-2.281	-2.269	-2.255	-2.242	-2.229	-2.215	-2.202	-2.189	-2.174	-2.160	-2.148	-2.134	-2.120	-2.106	-2.094	-2.081	-2.069	-2.056	-2.044	-2.033	-2.020	-2.010	-2.000	-1.990	-1.981	-1.971	-1.965	-1.956	-1.950	-1.944	-1.939	-1.934	-1.930	-1.929	-1.925	-1.924	-1.922	-1.924	-1.925	-1.926	-1.929	-1.932	-1.936	-1.941	-1.949	-1.955	-1.962	-1.971	-1.980	-1.990	-2.001	-2.013	-2.025	-2.038	-2.051	-2.065	-2.080	-2.095	-2.111	-2.129	-2.145	-2.162	-2.179	-2.198	-2.216	-2.234	-2.252	-2.271	-2.290	-2.309	-2.328	-2.346	-2.365	-2.384	-2.402	-2.421	-2.440	-2.456	-2.475	-2.491	-2.509	-2.525	-2.541	-2.556	-2.571	-2.586	-2.600	-2.614	-2.626	-2.639	-2.649	-2.660	-2.670	-2.680	-2.689	-2.696	-2.704	-2.710	-2.716	-2.722	-2.728	-2.731	-2.735	-2.738	-2.739	-2.741	-2.742	-2.742	-2.742	-2.742	-2.740	-2.739	-2.736	-2.735	-2.731	-2.728	-2.724	-2.720	-2.716	-2.710	-2.706	-2.701	-2.695	-2.690	-2.684	-2.679	-2.674	-2.668	-2.661	-2.655	-2.649	-2.642	-2.636	-2.630	-2.624	-2.619	-2.612	-2.606	-2.600	-2.594	-2.589	-2.582	-2.578	-2.572	-2.568	-2.562	-2.559	-2.554	-2.549	-2.544	-2.540	-2.536	-2.532	-2.528	-2.525	-2.520	-2.518	-2.514	-2.510	-2.506	-2.502	-2.501	-2.498	-2.495	-2.491	-2.489	-2.486	-2.484	-2.480	-2.478	-2.475	-2.472	-2.470	-2.468	-2.464	-2.461	-2.459	-2.455	-2.452	-2.449	-2.446	-2.442	-2.439	-2.435	-2.432	-2.429	-2.426	-2.421	-2.418	-2.414	-2.409	-2.404	-2.399	-2.395	-2.390	-2.385	-2.380	-2.374	-2.369	-2.364	-2.356	-2.351	-2.345	-2.339	-2.334	-2.326	-2.320	-2.314	-2.306	-2.299	-2.291	-2.285	-2.279	-2.271	-2.264	-2.256	-2.249	-2.241	-2.234	-2.226	-2.219	-2.212	-2.205	-2.198	-2.190	-2.182	-2.175	-2.169	-2.161	-2.155	-2.149	-2.142	-2.136	-2.129	-2.124	-2.118	-2.112	-2.108	-2.102	-2.099	-2.094	-2.089	-2.086	-2.082	-2.079	-2.076	-2.074	-2.071	-2.069	-2.068	-2.068	-2.066	-2.065	-2.065	-2.065	-2.065	-2.066	-2.068	-2.069	-2.070	-2.072	-2.075	-2.078	-2.081	-2.084	-2.089	-2.091	-2.096	-2.100	-2.104	-2.109	-2.114	-2.118	-2.124	-2.129	-2.134	-2.139	-2.144	-2.149	-2.154	-2.160	-2.165	-2.170	-2.175	-2.180	-2.184	-2.189	-2.194	-2.199	-2.202	-2.206	-2.210	-2.214	-2.218	-2.220	-2.222	-2.224	-2.226	-2.228	-2.230	-2.231	-2.232	-2.234	-2.235	-2.236	-2.236	-2.236	-2.236	-2.235	-2.235	-2.234	-2.234	-2.231	-2.230	-2.230	-2.229	-2.228	-2.226	-2.226	-2.225	-2.224	-2.222	-2.222	-2.221	-2.222	-2.222	-2.222	-2.222	-2.222	-2.224	-2.226	-2.228	-2.230	-2.231	-2.235	-2.238	-2.242	-2.245	-2.250	-2.255	-2.261	-2.266	-2.272	-2.280	-2.286	-2.294	-2.301	-2.310	-2.319	-2.329	-2.336	-2.346	-2.358	-2.366	-2.378	-2.389	-2.400	-2.411	-2.422	-2.435	-2.448	-2.459	-2.470	-2.482	-2.495	-2.506	-2.519	-2.530	-2.542	-2.552	-2.565	-2.576	-2.588	-2.598	-2.608	-2.618	-2.626	-2.636	-2.645	-2.652	-2.661	-2.669	-2.675	-2.681	-2.686	-2.692	-2.696	-2.700	-2.704	-2.705	-2.708	-2.710	-2.710	-2.711	-2.710	-2.710	-2.708	-2.706	-2.702	-2.700	-2.696	-2.692	-2.688	-2.681	-2.675	-2.669	-2.662	-2.656	-2.648	-2.640	-2.631	-2.624	-2.614	-2.605	-2.595	-2.586	-2.576	-2.565	-2.556	-2.546	-2.535	-2.526	-2.516	-2.506	-2.495	-2.486	-2.476	-2.468	-2.458	-2.448	-2.439	-2.430	-2.421	-2.412	-2.405	-2.398	-2.390	-2.382	-2.375	-2.370	-2.364	-2.359	-2.354	-2.349	-2.345	-2.340	-2.338	-2.334	-2.331	-2.329	-2.328	-2.326	-2.325	-2.325	-2.325	-2.325	-2.328	-2.329	-2.330	-2.332	-2.335	-2.339	-2.341	-2.346	-2.350	-2.355	-2.359	-2.365	-2.370	-2.376	-2.384	-2.390	-2.398	-2.404	-2.411	-2.420	-2.428	-2.436	-2.445	-2.452	-2.461	-2.470	-2.480	-2.489	-2.498	-2.508	-2.516	-2.525	-2.534	-2.542	-2.551	-2.561	-2.570	-2.578	-2.586	-2.594	-2.601	-2.609	-2.618	-2.624	-2.630	-2.636	-2.641	-2.648	-2.651	-2.656	-2.660	-2.664	-2.668	-2.670	-2.671	-2.674	-2.674	-2.674	-2.674	-2.674	-2.671	-2.670	-2.668	-2.665	-2.661	-2.658	-2.652	-2.649	-2.642	-2.638	-2.631	-2.625	-2.619	-2.610	-2.604	-2.596	-2.588	-2.580	-2.571	-2.564	-2.555	-2.546	-2.539	-2.529	-2.521	-2.512	-2.505	-2.498	-2.489	-2.481	-2.475	-2.468	-2.462	-2.455	-2.450	-2.445	-2.440	-2.436	-2.431	-2.429	-2.426	-2.424	-2.421	-2.420	-2.420	-2.419	-2.420	-2.420	-2.420	-2.422	-2.425	-2.426	-2.430	-2.432	-2.436	-2.440	-2.444	-2.448	-2.452	-2.456	-2.461	-2.466	-2.471	-2.475	-2.480	-2.485	-2.489	-2.494	-2.496	-2.500	-2.504	-2.508	-2.510	-2.512	-2.515	-2.516	-2.516	-2.519	-2.519	-2.518	-2.516	-2.515	-2.514	-2.511	-2.508	-2.504	-2.500	-2.495	-2.490	-2.485	-2.479	-2.472	-2.465	-2.458	-2.450	-2.442	-2.434	-2.425	-2.416	-2.408	-2.398	-2.389	-2.379	-2.369	-2.359	-2.349	-2.340	-2.330	-2.321	-2.311	-2.302	-2.294	-2.285	-2.278	-2.270	-2.261	-2.255	-2.248	-2.241	-2.235	-2.230	-2.225	-2.220	-2.216	-2.212	-2.209	-2.206	-2.204	-2.201	-2.201	-2.200	-2.199	-2.199	-2.200	-2.200	-2.201	-2.204	-2.206	-2.209	-2.211	-2.214	-2.219	-2.222	-2.228	-2.232	-2.236	-2.241	-2.246	-2.251	-2.258	-2.264	-2.270	-2.275	-2.284	-2.290	-2.296	-2.302	-2.310	-2.316	-2.324	-2.331	-2.338	-2.345	-2.352	-2.360	-2.368	-2.375	-2.382	-2.389	-2.396	-2.402	-2.410	-2.416	-2.424	-2.431	-2.436	-2.444	-2.450	-2.456	-2.462	-2.468	-2.474	-2.479	-2.484	-2.488	-2.492	-2.496	-2.500	-2.504	-2.506	-2.509	-2.511	-2.512	-2.512	-2.515	-2.515	-2.514	-2.512	-2.510	-2.510	-2.506	-2.502	-2.499	-2.494	-2.489	-2.484	-2.478	-2.470	-2.462	-2.455	-2.445	-2.436	-2.426	-2.416	-2.404	-2.394	-2.381	-2.369	-2.356	-2.342	-2.328	-2.314	-2.299	-2.285	-2.270	-2.254	-2.238	-2.221	-2.208	-2.191	-2.174	-2.158	-2.142	-2.126	-2.111	-2.094	-2.079	-2.064	-2.049	-2.035	-2.019	-2.005	-1.992	-1.980	-1.966	-1.955	-1.944	-1.932	-1.922	-1.915	-1.905	-1.898	-1.891	-1.885	-1.880	-1.875	-1.871	-1.869	-1.868	-1.866	-1.866	-1.868	-1.869	-1.872	-1.875	-1.880	-1.885	-1.892	-1.899	-1.908	-1.916	-1.926	-1.936	-1.948	-1.961	-1.974	-1.988	-2.001	-2.018	-2.033	-2.049	-2.065	-2.082	-2.100	-2.118	-2.135	-2.154	-2.174	-2.192	-2.211	-2.230	-2.249	-2.269	-2.289	-2.306	-2.326	-2.344	-2.362	-2.380	-2.398	-2.415	-2.431	-2.448	-2.464	-2.479	-2.492	-2.506	-2.519	-2.530	-2.542	-2.554	-2.562	-2.571	-2.579	-2.586	-2.592	-2.598	-2.602	-2.605	-2.608	-2.609	-2.609	-2.609	-2.606	-2.605	-2.601	-2.598	-2.592	-2.585	-2.578	-2.570	-2.562	-2.552	-2.542	-2.531	-2.520	-2.508	-2.495	-2.481	-2.466	-2.452	-2.438	-2.421	-2.406	-2.390	-2.374	-2.358	-2.341	-2.325	-2.306	-2.290	-2.274	-2.256	-2.240	-2.224	-2.208	-2.191	-2.175	-2.159	-2.144	-2.130	-2.115	-2.100	-2.088	-2.074	-2.061	-2.050	-2.038	-2.027	-2.016	-2.007	-1.999	-1.991	-1.984	-1.976	-1.970	-1.965	-1.959	-1.955	-1.951	-1.949	-1.946	-1.945	-1.944	-1.942	-1.944	-1.944	-1.945	-1.946	-1.949	-1.951	-1.954	-1.956	-1.960	-1.964	-1.968	-1.972	-1.978	-1.981	-1.986	-1.990	-1.995	-2.000	-2.005	-2.009	-2.013	-2.016	-2.020	-2.024	-2.027	-2.030	-2.034	-2.036	-2.039	-2.039	-2.040	-2.041	-2.042	-2.041	-2.040	-2.039	-2.038	-2.035	-2.033	-2.029	-2.025	-2.021	-2.016	-2.011	-2.006	-2.000	-1.992	-1.986	-1.979	-1.970	-1.962	-1.954	-1.946	-1.938	-1.928	-1.919	-1.910	-1.899	-1.889	-1.880	-1.870	-1.860	-1.850	-1.840	-1.830	-1.821	-1.811	-1.801	-1.792	-1.782	-1.774	-1.765	-1.758	-1.749	-1.741	-1.734	-1.726	-1.719	-1.714	-1.708	-1.702	-1.696	-1.691	-1.688	-1.684	-1.680	-1.678	-1.675	-1.672	-1.671	-1.669	-1.669	-1.670	-1.669	-1.669	-1.671	-1.672	-1.674	-1.676	-1.678	-1.681	-1.685	-1.688	-1.691	-1.695	-1.700	-1.704	-1.709	-1.714	-1.719	-1.724	-1.729	-1.735	-1.740	-1.746	-1.751	-1.758	-1.762	-1.769	-1.774	-1.779	-1.785	-1.789	-1.794	-1.798	-1.802	-1.805	-1.809	-1.812	-1.815	-1.818	-1.819	-1.820	-1.821	-1.821	-1.821	-1.820	-1.819	-1.816	-1.814	-1.810	-1.806	-1.800	-1.796	-1.790	-1.784	-1.775	-1.768	-1.759	-1.749	-1.739	-1.729	-1.718	-1.705	-1.694	-1.680	-1.666	-1.652	-1.636	-1.621	-1.605	-1.590	-1.574	-1.556	-1.540	-1.524	-1.506	-1.489	-1.471	-1.454	-1.436	-1.418	-1.399	-1.381	-1.365	-1.348	-1.331	-1.314	-1.298	-1.281	-1.265	-1.251	-1.236	-1.222	-1.209	-1.195	-1.182	-1.171	100.000	5.000	2.000	1.000	6.000	0.000	0.000	0.000	0.000	0.000	0.000	0.000	0.000	0.000	0.000	0.000	0.000	0.000	-5.799	-5.810	-5.820	-5.831	-5.841	-5.851	-5.861	-5.871	-5.881	-5.891	-5.900	-5.909	-5.918	-5.925	-5.934	-5.941	-5.948	-5.955	-5.961	-5.968	-5.974	-5.979	-5.982	-5.986	-5.990	-5.994	-5.996	-5.999	-6.000	-6.002	-6.002	-6.002	-6.002	-6.001	-6.001	-6.000	-5.999	-5.995	-5.994	-5.990	-5.988	-5.984	-5.979	-5.975	-5.971	-5.968	-5.962	-5.958	-5.952	-5.948	-5.942	-5.938	-5.932	-5.926	-5.921	-5.918	-5.912	-5.909	-5.904	-5.899	-5.895	-5.892	-5.889	-5.886	-5.882	-5.880	-5.879	-5.878	-5.875	-5.875	-5.874	-5.874	-5.875	-5.875	-5.876	-5.878	-5.880	-5.881	-5.885	-5.888	-5.892	-5.896	-5.900	-5.905	-5.910	-5.916	-5.921	-5.928	-5.932	-5.939	-5.945	-5.951	-5.959	-5.965	-5.971	-5.978	-5.985	-5.991	-5.996	-6.004	-6.010	-6.015	-6.020	-6.026	-6.031	-6.035	-6.039	-6.042	-6.045	-6.048	-6.051	-6.052	-6.055	-6.055	-6.056	-6.055	-6.054	-6.054	-6.051	-6.049	-6.046	-6.041	-6.039	-6.034	-6.029	-6.022	-6.018	-6.011	-6.004	-5.996	-5.989	-5.980	-5.972	-5.964	-5.955	-5.945	-5.936	-5.926	-5.916	-5.908	-5.899	-5.888	-5.879	-5.869	-5.860	-5.849	-5.840	-5.831	-5.822	-5.814	-5.806	-5.798	-5.790	-5.781	-5.775	-5.769	-5.762	-5.758	-5.752	-5.748	-5.744	-5.740	-5.738	-5.734	-5.732	-5.731	-5.730	-5.730	-5.731	-5.731	-5.732	-5.735	-5.738	-5.740	-5.744	-5.748	-5.751	-5.756	-5.761	-5.768	-5.774	-5.780	-5.788	-5.794	-5.801	-5.809	-5.816	-5.825	-5.834	-5.841	-5.850	-5.859	-5.868	-5.876	-5.885	-5.894	-5.902	-5.911	-5.920	-5.929	-5.938	-5.946	-5.954	-5.961	-5.969	-5.976	-5.982	-5.990	-5.996	-6.001	-6.006	-6.011	-6.015	-6.019	-6.022	-6.025	-6.028	-6.030	-6.031	-6.031	-6.030	-6.030	-6.029	-6.028	-6.025	-6.020	-6.018	-6.014	-6.008	-6.001	-5.995	-5.989	-5.982	-5.974	-5.966	-5.956	-5.946	-5.935	-5.925	-5.915	-5.902	-5.890	-5.878	-5.865	-5.852	-5.839	-5.826	-5.811	-5.799	-5.784	-5.770	-5.755	-5.741	-5.728	-5.712	-5.699	-5.685	-5.671	-5.658	-5.645	-5.631	-5.619	-5.606	-5.595	-5.584	-5.572	-5.561	-5.551	-5.541	-5.532	-5.524	-5.516	-5.509	-5.502	-5.496	-5.491	-5.485	-5.481	-5.478	-5.474	-5.472	-5.470	-5.469	-5.468	-5.468	-5.468	-5.469	-5.469	-5.470	-5.472	-5.475	-5.476	-5.479	-5.482	-5.485	-5.489	-5.492	-5.495	-5.499	-5.501	-5.505	-5.508	-5.511	-5.514	-5.515	-5.519	-5.520	-5.522	-5.524	-5.524	-5.524	-5.525	-5.525	-5.524	-5.522	-5.520	-5.518	-5.514	-5.510	-5.506	-5.501	-5.496	-5.490	-5.485	-5.478	-5.470	-5.462	-5.454	-5.445	-5.435	-5.428	-5.418	-5.406	-5.396	-5.385	-5.374	-5.362	-5.351	-5.340	-5.329	-5.316	-5.305	-5.292	-5.281	-5.270	-5.258	-5.246	-5.235	-5.224	-5.214	-5.202	-5.192	-5.181	-5.171	-5.161	-5.154	-5.144	-5.135	-5.128	-5.120	-5.114	-5.106	-5.100	-5.094	-5.088	-5.082	-5.078	-5.074	-5.069	-5.065	-5.062	-5.058	-5.055	-5.054	-5.051	-5.049	-5.048	-5.046	-5.045	-5.045	-5.044	-5.044	-5.044	-5.044	-5.044	-5.045	-5.044	-5.045	-5.046	-5.048	-5.049	-5.049	-5.051	-5.052	-5.055	-5.056	-5.059	-5.061	-5.062	-5.065	-5.068	-5.070	-5.074	-5.076	-5.080	-5.081	-5.085	-5.088	-5.091	-5.095	-5.099	-5.101	-5.105	-5.109	-5.112	-5.115	-5.120	-5.124	-5.126	-5.131	-5.134	-5.139	-5.141	-5.145	-5.149	-5.152	-5.156	-5.159	-5.161	-5.164	-5.166	-5.166	-5.169	-5.170	-5.171	-5.171	-5.171	-5.170	-5.170	-5.169	-5.166	-5.162	-5.160	-5.158	-5.151	-5.148	-5.141	-5.135	-5.129	-5.120	-5.112	-5.104	-5.094	-5.084	-5.074	-5.062	-5.050	-5.038	-5.024	-5.010	-4.996	-4.982	-4.968	-4.952	-4.938	-4.920	-4.905	-4.888	-4.871	-4.855	-4.839	-4.821	-4.805	-4.788	-4.770	-4.754	-4.736	-4.721	-4.705	-4.689	-4.675	-4.659	-4.645	-4.631	-4.619	-4.605	-4.592	-4.581	-4.571	-4.562	-4.552	-4.544	-4.538	-4.530	-4.525	-4.520	-4.516	-4.514	-4.511	-4.510	-4.510	-4.511	-4.512	-4.516	-4.519	-4.522	-4.529	-4.535	-4.541	-4.549	-4.558	-4.566	-4.575	-4.586	-4.598	-4.609	-4.621	-4.634	-4.646	-4.660	-4.674	-4.688	-4.701	-4.716	-4.731	-4.746	-4.760	-4.775	-4.790	-4.804	-4.818	-4.832	-4.846	-4.859	-4.871	-4.884	-4.896	-4.909	-4.919	-4.930	-4.939	-4.949	-4.958	-4.965	-4.971	-4.978	-4.984	-4.988	-4.991	-4.995	-4.998	-4.999	-4.999	-4.999	-4.999	-4.996	-4.994	-4.990	-4.985	-4.981	-4.975	-4.968	-4.960	-4.951	-4.942	-4.932	-4.922	-4.910	-4.899	-4.886	-4.875	-4.861	-4.848	-4.834	-4.819	-4.802	-4.788	-4.772	-4.756	-4.740	-4.722	-4.706	-4.689	-4.672	-4.655	-4.638	-4.620	-4.602	-4.586	-4.568	-4.551	-4.532	-4.516	-4.499	-4.481	-4.465	-4.446	-4.430	-4.414	-4.398	-4.381	-4.365	-4.349	-4.332	-4.318	-4.302	-4.286	-4.271	-4.256	-4.242	-4.228	-4.214	-4.200	-4.185	-4.174	-4.160	-4.146	-4.134	-4.120	-4.109	-4.098	-4.085	-4.074	-4.062	-4.051	-4.040	-4.030	-4.019	-4.010	-3.999	-3.989	-3.980	-3.970	-3.961	-3.951	-3.941	-3.934	-3.924	-3.915	-3.906	-3.898	-3.889	-3.879	-3.871	-3.861	-3.854	-3.844	-3.835	-3.826	-3.816	-3.808	-3.796	-3.786	-3.778	-3.766	-3.755	-3.744	-3.734	-3.721	-3.710	-3.698	-3.684	-3.671	-3.658	-3.642	-3.629	-3.614	-3.599	-3.584	-3.568	-3.550	-3.534	-3.516	-3.500	-3.481	-3.464	-3.445	-3.428	-3.409	-3.389	-3.370	-3.351	-3.332	-3.312	-3.294	-3.274	-3.255	-3.235	-3.218	-3.199	-3.180	-3.161	-3.144	-3.125	-3.109	-3.092	-3.076	-3.060	-3.045	-3.029	-3.016	-3.002	-2.990	-2.978	-2.966	-2.955	-2.945	-2.935	-2.928	-2.919	-2.911	-2.905	-2.899	-2.894	-2.890	-2.886	-2.882	-2.880	-2.878	-2.878	-2.875	-2.875	-2.875	-2.876	-2.878	-2.879	-2.881	-2.882	-2.885	-2.889	-2.890	-2.894	-2.896	-2.900	-2.902	-2.908	-2.910	-2.912	-2.916	-2.918	-2.921	-2.922	-2.925	-2.926	-2.929	-2.929	-2.930	-2.930	-2.930	-2.930	-2.929	-2.926	-2.924	-2.920	-2.916	-2.914	-2.908	-2.904	-2.898	-2.890	-2.882	-2.875	-2.868	-2.858	-2.848	-2.838	-2.826	-2.815	-2.802	-2.790	-2.776	-2.762	-2.748	-2.732	-2.718	-2.701	-2.684	-2.668	-2.650	-2.632	-2.615	-2.596	-2.578	-2.558	-2.539	-2.519	-2.499	-2.479	-2.459	-2.440	-2.420	-2.400	-2.380	-2.360	-2.340	-2.320	-2.300	-2.281	-2.261	-2.241	-2.222	-2.204	-2.186	-2.168	-2.150	-2.131	-2.115	-2.099	-2.082	-2.066	-2.051	-2.036	-2.021	-2.007	-1.994	-1.980	-1.966	-1.955	-1.942	-1.931	-1.919	-1.909	-1.898	-1.888	-1.878	-1.868	-1.858	-1.849	-1.840	-1.830	-1.821	-1.812	-1.804	-1.794	-1.785	-1.775	-1.766	-1.758	-1.749	-1.738	-1.728	-1.718	-1.706	-1.696	-1.684	-1.672	-1.660	-1.648	-1.632	-1.619	-1.604	-1.590	-1.575	-1.559	-1.541	-1.525	-1.508	-1.489	-1.470	-1.451	-1.431	-1.412	-1.392	-1.371	-1.351	-1.330	-1.308	-1.286	-1.264	-1.241	-1.219	-1.195	-1.174	-1.150	-1.126	-1.105	-1.081	-1.059	-1.036	-1.014	-0.990	-0.970	-0.948	-0.925	-0.904	-0.884	-0.862	-0.842	-0.822	-0.804	-0.785	-0.766	-0.748	-0.730	-0.714	-0.696	-0.680	-0.665	-0.651	-0.636	-0.622	-0.610	-0.596	-0.584	-0.572	-0.561	-0.551	-0.541	-0.531	-0.521	-0.514	-0.506	-0.499	-0.491	-0.485	-0.479	-0.472	-0.468	-0.462	-0.458	-0.454	-0.450	-0.446	-0.444	-0.440	-0.438	-0.435	-0.434	-0.432	-0.430	-0.429	-0.429	-0.429	-0.429	-0.428	-0.428	-0.429	-0.429	-0.429	-0.430	-0.431	-0.432	-0.434	-0.435	-0.438	-0.439	-0.440	-0.440	-0.442	-0.444	-0.445	-0.448	-0.449	-0.450	-0.450	-0.451	-0.452	-0.454	-0.454	-0.455	-0.455	-0.455	-0.455	-0.454	-0.452	-0.451	-0.450	-0.448	-0.445	-0.442	-0.439	-0.435	-0.431	-0.426	-0.421	-0.418	-0.410	-0.404	-0.398	-0.390	-0.382	-0.374	-0.364	-0.355	-0.346	-0.335	-0.324	-0.314	-0.301	-0.290	-0.278	-0.265	-0.252	-0.239	-0.226	-0.212	-0.199	-0.185	-0.170	-0.156	-0.142	-0.128	-0.115	-0.101	-0.088	-0.072	-0.059	-0.045	-0.032	-0.020	-0.008	0.004	0.015	0.025	0.036	0.046	0.055	0.064	0.071	0.079	0.085	0.091	0.098	0.101	0.105	0.108	0.110	0.110	0.111	0.111	0.110	0.108	0.105	0.101	0.098	0.092	0.086	0.081	0.074	0.066	0.058	0.048	0.039	0.029	0.018	0.005	-0.006	-0.019	-0.032	-0.045	-0.059	-0.072	-0.086	-0.100	-0.115	-0.130	-0.144	-0.159	-0.174	-0.189	-0.204	-0.219	-0.235	-0.249	-0.264	-0.278	-0.292	-0.305	-0.319	-0.332	-0.346	-0.358	-0.371	-0.382	-0.394	-0.404	-0.415	-0.425	-0.436	-0.444	-0.454	-0.462	-0.470	-0.478	-0.485	-0.491	-0.498	-0.504	-0.509	-0.514	-0.519	-0.522	-0.528	-0.531	-0.535	-0.536	-0.540	-0.541	-0.544	-0.546	-0.548	-0.549	-0.551	-0.552	-0.554	-0.555	-0.556	-0.558	-0.559	-0.560	-0.560	-0.562	-0.564	-0.565	-0.568	-0.569	-0.571	-0.574	-0.576	-0.579	-0.582	-0.586	-0.589	-0.594	-0.598	-0.602	-0.608	-0.614	-0.620	-0.626	-0.632	-0.639	-0.648	-0.654	-0.661	-0.669	-0.678	-0.688	-0.695	-0.705	-0.714	-0.724	-0.734	-0.744	-0.754	-0.765	-0.775	-0.785	-0.795	-0.806	-0.818	-0.828	-0.839	-0.849	-0.859	-0.869	-0.879	-0.888	-0.899	-0.908	-0.916	-0.924	-0.932	-0.941	-0.948	-0.955	-0.961	-0.966	-0.972	-0.978	-0.981	-0.986	-0.989	-0.991	-0.994	-0.995	-0.995	-0.996	-0.995	-0.994	-0.992	-0.989	-0.988	-0.984	-0.979	-0.974	-0.969	-0.962	-0.956	-0.950	-0.941	-0.934	-0.926	-0.916	-0.908	-0.896	-0.886	-0.876	-0.865	-0.852	-0.842	-0.830	-0.818	-0.805	-0.794	-0.781	-0.768	-0.756	-0.742	-0.730	-0.719	-0.705	-0.692	-0.680	-0.669	-0.658	-0.645	-0.635	-0.622	-0.612	-0.601	-0.592	-0.582	-0.575	-0.566	-0.559	-0.551	-0.545	-0.539	-0.535	-0.529	-0.526	-0.522	-0.521	-0.519	-0.518	-0.518	-0.519	-0.520	-0.522	-0.525	-0.530	-0.535	-0.539	-0.545	-0.551	-0.559	-0.568	-0.575	-0.584	-0.595	-0.604	-0.615	-0.626	-0.639	-0.650	-0.664	-0.675	-0.689	-0.702	-0.715	-0.729	-0.744	-0.758	-0.770	-0.785	-0.799	-0.812	-0.825	-0.839	-0.851	-0.865	-0.878	-0.889	-0.901	-0.912	-0.922	-0.932	-0.944	-0.952	-0.961	-0.969	-0.978	-0.984	-0.990	-0.996	-1.001	-1.004	-1.008	-1.011	-1.012	-1.014	-1.016	-1.015	-1.015	-1.014	-1.011	-1.010	-1.006	-1.002	-0.999	-0.994	-0.990	-0.984	-0.978	-0.971	-0.965	-0.958	-0.950	-0.942	-0.934	-0.926	-0.918	-0.909	-0.900	-0.890	-0.881	-0.871	-0.862	-0.852	-0.842	-0.834	-0.824	-0.814	-0.804	-0.794	-0.784	-0.774	-0.764	-0.754	-0.744	-0.734	-0.724	-0.714	-0.704	-0.695	-0.685	-0.675	-0.665	-0.655	-0.646	-0.636	-0.628	-0.619	-0.610	-0.600	-0.591	-0.584	-0.574	-0.566	-0.558	-0.550	-0.541	-0.532	-0.525	-0.516	-0.509	-0.502	-0.494	-0.486	-0.480	-0.472	-0.465	-0.460	-0.454	-0.446	-0.441	-0.435	-0.430	-0.424	-0.418	-0.414	-0.409	-0.404	-0.400	-0.395	-0.391	-0.388	-0.382	-0.380	-0.376	-0.374	-0.371	-0.368	-0.365	-0.362	-0.360	-0.359	-0.356	-0.354	-0.352	-0.350	-0.349	-0.348	-0.345	-0.344	-0.342	-0.341	-0.339	-0.339	-0.338	-0.336	-0.335	-0.332	-0.332	-0.331	-0.329	-0.329	-0.326	-0.325	-0.322	-0.321	-0.320	-0.319	-0.318	-0.315	-0.312	-0.311	-0.309	-0.308	-0.305	-0.302	-0.301	-0.299	-0.296	-0.294	-0.290	-0.288	-0.285	-0.282	-0.279	-0.276	-0.274	-0.271	-0.268	-0.264	-0.261	-0.259	-0.255	-0.252	-0.250	-0.246	-0.244	-0.241	-0.236	-0.234	-0.231	-0.228	-0.225	-0.221	-0.219	-0.216	-0.214	-0.210	-0.209	-0.206	-0.204	-0.202	-0.200	-0.198	-0.196	-0.195	-0.194	-0.192	-0.192	-0.191	-0.191	-0.190	-0.190	-0.191	-0.191	-0.192	-0.194	-0.195	-0.198	-0.200	-0.202	-0.205	-0.209	-0.211	-0.215	-0.220	-0.224	-0.229	-0.235	-0.240	-0.245	-0.251	-0.258	-0.264	-0.271	-0.279	-0.286	-0.294	-0.301	-0.309	-0.318	-0.325	-0.334	-0.342	-0.351	-0.361	-0.369	-0.379	-0.389	-0.396	-0.406	-0.415	-0.424	-0.434	-0.441	-0.451	-0.460	-0.469	-0.476	-0.486	-0.494	-0.501	-0.509	-0.516	-0.522	-0.530	-0.536	-0.541	-0.549	-0.554	-0.559	-0.564	-0.569	-0.574	-0.578	-0.581	-0.585	-0.588	-0.591	-0.595	-0.598	-0.600	-0.601	-0.604	-0.605	-0.608	-0.610	-0.611	-0.612	-0.614	-0.615	-0.616	-0.619	-0.620	-0.621	-0.622	-0.624	-0.625	-0.628	-0.629	-0.631	-0.634	-0.636	-0.639	-0.640	-0.644	-0.646	-0.650	-0.654	-0.658	-0.662	-0.666	-0.671	-0.675	-0.682	-0.688	-0.694	-0.699	-0.705	-0.711	-0.719	-0.725	-0.731	-0.739	-0.746	-0.754	-0.761	-0.770	-0.778	-0.785	-0.794	-0.802	-0.811	-0.819	-0.828	-0.838	-0.846	-0.855	-0.864	-0.872	-0.881	-0.891	-0.900	-0.910	-0.919	-0.928	-0.938	-0.946	-0.955	-0.964	-0.974	-0.982	-0.992	-1.001	-1.011	-1.020	-1.030	-1.039	-1.050	-1.059	-1.069	-1.079	-1.090	-1.100	-1.110	-1.121	-1.132	-1.144	-1.156	-1.166	-1.179	-1.191	-1.204	-1.218	-1.231	-1.245	-1.259	-1.274	-1.289	-1.304	-1.320	-1.338	-1.354	-1.370	-1.388	-1.405	-1.424	-1.442	-1.461	-1.481	-1.501	-1.521	-1.542	-1.562	-1.585	-1.606	-1.629	-1.651	-1.672	-1.695	-1.719	-1.741	-1.765	-1.789	-1.812	-1.835	-1.860	-1.884	-1.906	-1.930	-1.952	-1.976	-1.999	-2.022	-2.045	-2.066	-2.089	-2.110	-2.131	-2.151	-2.170	-2.190	-2.208	-2.226	-2.244	-2.259	-2.274	-2.289	-2.301	-2.314	-2.326	-2.336	-2.345	-2.354	-2.360	-2.366	-2.371	-2.374	-2.376	-2.376	-2.376	-2.375	-2.372	-2.368	-2.362	-2.355	-2.348	-2.338	-2.326	-2.315	-2.302	-2.288	-2.272	-2.255	-2.238	-2.219	-2.199	-2.176	-2.155	-2.131	-2.109	-2.084	-2.058	-2.031	-2.004	-1.976	-1.949	-1.920	-1.891	-1.862	-1.832	-1.804	-1.774	-1.744	-1.714	-1.684	-1.655	-1.625	-1.596	-1.568	-1.540	-1.511	-1.484	-1.458	-1.431	-1.406	-1.381	-1.358	-1.334	-1.311	-1.290	-1.270	-1.251	-1.232	-1.214	-1.199	-1.182	-1.168	-1.155	-1.141	-1.130	-1.119	-1.111	-1.102	-1.094	-1.088	-1.081	-1.078	-1.074	-1.071	-1.069	-1.068	-1.066	-1.068	-1.068	-1.069	-1.070	-1.072	-1.075	-1.076	-1.080	-1.084	-1.088	-1.092	-1.096	-1.100	-1.105	-1.109	-1.112	-1.116	-1.121	-1.125	-1.129	-1.131	-1.134	-1.136	-1.139	-1.139	-1.141	-1.140	-1.141	-1.140	-1.139	-1.136	-1.134	-1.130	-1.126	-1.121	-1.116	-1.110	-1.104	-1.096	-1.089	-1.080	-1.069	-1.060	-1.049	-1.038	-1.025	-1.012	-0.999	-0.985	-0.971	-0.958	-0.944	-0.928	-0.912	-0.898	-0.882	-0.865	-0.849	-0.834	-0.819	-0.801	-0.786	-0.771	-0.756	-0.740	-0.726	-0.712	-0.699	-0.686	-0.674	-0.661	-0.650	-0.641	-0.630	-0.621	-0.614	-0.606	-0.600	-0.594	-0.589	-0.586	-0.581	-0.580	-0.578	-0.578	-0.578	-0.580	-0.581	-0.584	-0.588	-0.592	-0.598	-0.604	-0.610	-0.618	-0.625	-0.632	-0.642	-0.650	-0.660	-0.670	-0.680	-0.691	-0.700	-0.711	-0.722	-0.732	-0.742	-0.754	-0.762	-0.774	-0.782	-0.792	-0.801	-0.809	-0.818	-0.825	-0.831	-0.838	-0.842	-0.848	-0.851	-0.855	-0.858	-0.859	-0.860	-0.860	-0.859	-0.859	-0.856	-0.854	-0.849	-0.845	-0.840	-0.834	-0.826	-0.820	-0.812	-0.804	-0.794	-0.785	-0.775	-0.764	-0.751	-0.740	-0.728	-0.716	-0.702	-0.690	-0.678	-0.664	-0.650	-0.636	-0.624	-0.611	-0.596	-0.584	-0.570	-0.556	-0.544	-0.531	-0.518	-0.505	-0.492	-0.480	-0.469	-0.458	-0.446	-0.436	-0.425	-0.415	-0.404	-0.395	-0.386	-0.378	-0.369	-0.361	-0.354	-0.348	-0.339	-0.334	-0.328	-0.321	-0.316	-0.311	-0.306	-0.302	-0.298	-0.294	-0.290	-0.288	-0.285	-0.282	-0.279	-0.278	-0.275	-0.272	-0.271	-0.271	-0.269	-0.268	-0.268	-0.265	-0.264	-0.262	-0.262	-0.261	-0.260	-0.260	-0.259	-0.258	-0.256	-0.255	-0.252	-0.251	-0.248	-0.246	-0.242	-0.239	-0.238	-0.232	-0.229	-0.225	-0.220	-0.215	-0.209	-0.202	-0.196	-0.189	-0.181	-0.174	-0.164	-0.155	-0.145	-0.135	-0.122	-0.111	-0.100	-0.086	-0.074	-0.059	-0.045	-0.029	-0.014	0.002	0.019	0.035	0.052	0.071	0.090	0.109	0.128	0.146	0.166	0.185	0.206	0.226	0.246	0.266	0.286	0.305	0.326	0.345	0.365	0.384	0.402	0.422	0.440	0.459	0.475	0.491	0.507	0.524	0.539	0.554	0.568	0.580	0.594	0.605	0.616	0.626	0.635	0.644	0.651	0.658	0.662	0.668	0.671	0.674	0.676	0.676	0.678	0.676	0.675	0.671	0.668	0.664	0.660	0.655	0.648	0.641	0.632	0.625	0.615	0.605	0.595	0.586	0.574	0.562	0.551	0.540	0.526	0.514	0.502	0.489	0.476	0.464	0.451	0.439	0.428	0.415	0.404	0.391	0.381	0.371	0.361	0.352	0.344	0.335	0.329	0.321	0.316	0.310	0.305	0.301	0.300	0.296	0.296	0.295	0.296	0.298	0.300	0.304	0.308	0.312	0.319	0.325	0.334	0.342	0.351	0.361	0.371	0.384	0.395	0.408	0.421	0.434	0.448	0.462	0.476	0.492	0.507	0.522	0.539	0.554	0.569	0.586	0.601	0.616	0.630	0.645	0.661	0.674	0.689	0.702	0.715	0.726	0.739	0.750	0.760	0.770	0.779	0.788	0.795	0.801	0.808	0.812	0.816	0.820	0.821	0.824	0.825	0.825	0.824	0.821	0.820	0.816	0.811	0.805	0.800	0.792	0.785	0.776	0.768	0.758	0.746	0.734	0.722	0.710	0.698	0.684	0.669	0.654	0.639	0.624	0.606	0.591	0.574	0.558	0.540	0.522	0.505	0.488	0.468	0.450	0.432	0.414	0.396	0.378	0.361	0.342	0.326	0.309	0.291	0.275	0.260	0.244	0.229	0.214	0.199	0.186	0.172	0.160	0.149	0.138	0.128	0.118	0.110	0.101	0.094	0.088	0.081	0.078	0.072	0.070	0.068	0.066	0.066	0.066	0.068	0.070	0.072	0.076	0.081	0.086	0.092	0.099	0.108	0.115	0.124	0.134	0.144	0.154	0.165	0.176	0.189	0.200	0.212	0.225	0.239	0.251	0.264	0.278	0.290	0.302	0.315	0.328	0.340	0.351	0.364	0.374	0.385	0.395	0.404	0.412	0.421	0.429	0.435	0.441	0.446	0.451	0.455	0.459	0.460	0.461	0.461	0.461	0.460	0.458	0.455	0.451	0.446	0.441	0.435	0.429	0.420	0.414	0.404	0.395	0.384	0.374	0.362	0.351	0.339	0.326	0.314	0.301	0.286	0.272	0.260	0.246	0.232	0.218	0.204	0.190	0.176	0.162	0.149	0.136	0.121	0.109	0.096	0.085	0.072	0.062	0.051	0.040	0.031	0.021	0.011	0.002	-0.005	-0.012	-0.020	-0.028	-0.034	-0.040	-0.045	-0.050	-0.054	-0.058	-0.061	-0.064	-0.068	-0.070	-0.071	-0.074	-0.075	-0.075	-0.076	-0.078	-0.078	-0.079	-0.079	-0.079	-0.080	-0.080	-0.081	-0.082	-0.082	-0.084	-0.085	-0.086	-0.089	-0.091	-0.094	-0.096	-0.099	-0.104	-0.109	-0.112	-0.119	-0.124	-0.131	-0.139	-0.146	-0.156	-0.165	-0.176	-0.185	-0.198	-0.210	-0.222	-0.236	-0.251	-0.268	-0.282	-0.299	-0.318	-0.335	-0.354	-0.372	-0.391	-0.412	-0.434	-0.454	-0.475	-0.498	-0.521	-0.545	-0.568	-0.591	-0.615	-0.639	-0.664	-0.688	-0.712	-0.736	-0.762	-0.786	-0.810	-0.835	-0.859	-0.881	-0.905	-0.929	-0.950	-0.972	-0.992	-1.012	-1.034	-1.052	-1.071	-1.088	-1.105	-1.121	-1.136	-1.150	-1.164	-1.175	-1.186	-1.196	-1.205	-1.211	-1.219	-1.224	-1.228	-1.231	-1.232	-1.234	-1.234	-1.232	-1.229	-1.225	-1.219	-1.214	-1.206	-1.198	-1.189	-1.178	-1.168	-1.156	-1.142	-1.130	-1.116	-1.100	-1.086	-1.070	-1.054	-1.038	-1.021	-1.005	-0.986	-0.969	-0.952	-0.934	-0.916	-0.900	-0.882	-0.865	-0.848	-0.831	-0.815	-0.799	-0.784	-0.769	-0.754	-0.740	-0.726	-0.714	-0.701	-0.690	-0.679	-0.669	-0.659	-0.649	-0.640	-0.632	-0.626	-0.619	-0.614	-0.608	-0.604	-0.599	-0.596	-0.594	-0.590	-0.588	-0.586	-0.585	-0.584	-0.584	-0.582	-0.582	-0.581	-0.582	-0.582	-0.584	-0.585	-0.585	-0.586	-0.588	-0.588	-0.589	-0.590	-0.591	-0.591	-0.591	-0.591	-0.591	-0.591	-0.590	-0.589	-0.588	-0.585	-0.584	-0.581	-0.579	-0.576	-0.571	-0.569	-0.565	-0.560	-0.556	-0.550	-0.545	-0.540	-0.534	-0.528	-0.521	-0.514	-0.507	-0.500	-0.492	-0.485	-0.476	-0.469	-0.461	-0.452	-0.444	-0.435	-0.426	-0.418	-0.409	-0.399	-0.390	-0.381	-0.374	-0.364	-0.356	-0.348	-0.340	-0.332	-0.325	-0.320	-0.312	-0.306	-0.300	-0.295	-0.291	-0.286	-0.282	-0.280	-0.276	-0.275	-0.272	-0.271	-0.271	-0.271	-0.272	-0.274	-0.275	-0.279	-0.282	-0.286	-0.290	-0.295	-0.300	-0.308	-0.314	-0.320	-0.329	-0.336	-0.345	-0.355	-0.364	-0.374	-0.384	-0.394	-0.404	-0.415	-0.425	-0.435	-0.445	-0.455	-0.465	-0.474	-0.484	-0.494	-0.501	-0.511	-0.519	-0.526	-0.534	-0.539	-0.544	-0.549	-0.552	-0.556	-0.559	-0.560	-0.561	-0.561	-0.559	-0.558	-0.554	-0.550	-0.545	-0.539	-0.532	-0.525	-0.515	-0.506	-0.495	-0.482	-0.470	-0.458	-0.442	-0.428	-0.412	-0.395	-0.378	-0.360	-0.342	-0.322	-0.304	-0.284	-0.264	-0.244	-0.221	-0.201	-0.180	-0.158	-0.136	-0.115	-0.092	-0.071	-0.050	-0.028	-0.008	0.014	0.034	0.055	0.075	0.094	0.112	0.130	0.149	0.166	0.182	0.199	0.214	0.229	0.242	0.256	0.269	0.281	0.291	0.301	0.311	0.319	0.328	0.334	0.340	0.345	0.349	0.352	0.356	0.356	0.358	0.358	0.356	0.355	0.351	0.348	0.344	0.338	0.331	0.324	0.318	0.308	0.300	0.289	0.279	0.268	0.256	0.244	0.230	0.216	0.202	0.189	0.174	0.158	0.142	0.126	0.110	0.094	0.076	0.059	0.041	0.024	0.006	-0.011	-0.030	-0.049	-0.065	-0.084	-0.101	-0.119	-0.136	-0.154	-0.170	-0.188	-0.202	-0.219	-0.235	-0.250	-0.264	-0.278	-0.291	-0.305	-0.318	-0.330	-0.342	-0.355	-0.365	-0.375	-0.385	-0.394	-0.402	-0.411	-0.419	-0.424	-0.431	-0.436	-0.441	-0.445	-0.450	-0.452	-0.455	-0.458	-0.459	-0.459	-0.460	-0.461	-0.460	-0.459	-0.458	-0.456	-0.454	-0.450	-0.446	-0.444	-0.439	-0.435	-0.430	-0.425	-0.420	-0.414	-0.408	-0.401	-0.395	-0.388	-0.380	-0.374	-0.365	-0.358	-0.351	-0.341	-0.334	-0.326	-0.316	-0.309	-0.300	-0.291	-0.282	-0.275	-0.266	-0.258	-0.250	-0.241	-0.234	-0.228	-0.220	-0.212	-0.205	-0.198	-0.191	-0.186	-0.180	-0.175	-0.169	-0.165	-0.161	-0.159	-0.155	-0.152	-0.150	-0.149	-0.148	-0.146	-0.145	-0.146	-0.148	-0.149	-0.150	-0.152	-0.155	-0.158	-0.161	-0.165	-0.170	-0.175	-0.180	-0.186	-0.191	-0.198	-0.204	-0.210	-0.218	-0.224	-0.231	-0.238	-0.245	-0.252	-0.260	-0.266	-0.274	-0.281	-0.288	-0.295	-0.301	-0.308	-0.314	-0.319	-0.324	-0.330	-0.335	-0.338	-0.342	-0.345	-0.348	-0.350	-0.351	-0.352	-0.352	-0.354	-0.352	-0.351	-0.350	-0.348	-0.344	-0.341	-0.338	-0.334	-0.329	-0.324	-0.319	-0.312	-0.306	-0.300	-0.292	-0.286	-0.279	-0.271	-0.264	-0.255	-0.248	-0.239	-0.229	-0.220	-0.212	-0.204	-0.195	-0.188	-0.179	-0.172	-0.164	-0.156	-0.150	-0.142	-0.136	-0.131	-0.124	-0.119	-0.115	-0.110	-0.106	-0.104	-0.100	-0.099	-0.098	-0.096	-0.096	-0.096	-0.098	-0.099	-0.100	-0.102	-0.105	-0.110	-0.115	-0.119	-0.124	-0.130	-0.136	-0.144	-0.151	-0.158	-0.168	-0.175	-0.185	-0.195	-0.205	-0.215	-0.226	-0.238	-0.248	-0.259	-0.270	-0.281	-0.292	-0.305	-0.315	-0.328	-0.339	-0.350	-0.361	-0.371	-0.382	-0.394	-0.402	-0.412	-0.422	-0.431	-0.441	-0.450	-0.458	-0.465	-0.472	-0.480	-0.486	-0.491	-0.498	-0.502	-0.506	-0.511	-0.515	-0.518	-0.521	-0.524	-0.525	-0.528	-0.530	-0.530	-0.531	-0.532	-0.532	-0.532	-0.532	-0.532	-0.531	-0.531	-0.531	-0.531	-0.530	-0.530	-0.530	-0.530	-0.531	-0.531	-0.531	-0.532	-0.535	-0.536	-0.539	-0.541	-0.545	-0.549	-0.552	-0.558	-0.561	-0.568	-0.574	-0.580	-0.588	-0.596	-0.606	-0.615	-0.626	-0.636	-0.648	-0.661	-0.672	-0.686	-0.701	-0.715	-0.731	-0.746	-0.762	-0.780	-0.798	-0.815	-0.834	-0.852	-0.871	-0.889	-0.909	-0.929	-0.949	-0.969	-0.990	-1.009	-1.030	-1.049	-1.069	-1.089	-1.109	-1.129	-1.148	-1.166	-1.184	-1.202	-1.220	-1.236	-1.252	-1.268	-1.284	-1.298	-1.311	-1.324	-1.336	-1.346	-1.358	-1.368	-1.375	-1.384	-1.390	-1.395	-1.400	-1.404	-1.406	-1.408	-1.410	-1.409	-1.408	-1.405	-1.402	-1.398	-1.394	-1.388	-1.381	-1.374	-1.365	-1.358	-1.348	-1.338	-1.325	-1.314	-1.302	-1.290	-1.278	-1.265	-1.250	-1.236	-1.222	-1.209	-1.194	-1.179	-1.165	-1.150	-1.135	-1.121	-1.106	-1.092	-1.079	-1.065	-1.051	-1.038	-1.025	-1.014	-1.001	-0.990	-0.981	-0.971	-0.961	-0.952	-0.942	-0.934	-0.928	-0.920	-0.915	-0.909	-0.905	-0.900	-0.896	-0.894	-0.890	-0.890	-0.888	-0.888	-0.888	-0.889	-0.890	-0.890	-0.892	-0.895	-0.898	-0.901	-0.904	-0.908	-0.912	-0.918	-0.921	-0.926	-0.931	-0.936	-0.941	-0.948	-0.952	-0.959	-0.965	-0.971	-0.978	-0.984	-0.990	-0.995	-1.001	-1.006	-1.012	-1.019	-1.025	-1.030	-1.035	-1.041	-1.046	-1.051	-1.056	-1.061	-1.066	-1.071	-1.075	-1.080	-1.084	-1.088	-1.091	-1.096	-1.099	-1.101	-1.106	-1.108	-1.111	-1.114	-1.115	-1.118	-1.120	-1.121	-1.122	-1.124	-1.125	-1.126	-1.126	-1.126	-1.128	-1.126	-1.126	-1.125	-1.125	-1.125	-1.122	-1.122	-1.120	-1.119	-1.116	-1.115	-1.114	-1.111	-1.109	-1.106	-1.104	-1.101	-1.100	-1.098	-1.095	-1.094	-1.091	-1.091	-1.089	-1.088	-1.086	-1.085	-1.085	-1.085	-1.085	-1.086	-1.086	-1.088	-1.089	-1.091	-1.094	-1.096	-1.100	-1.105	-1.109	-1.115	-1.120	-1.126	-1.132	-1.140	-1.149	-1.155	-1.165	-1.174	-1.184	-1.195	-1.206	-1.218	-1.230	-1.242	-1.255	-1.268	-1.281	-1.295	-1.309	-1.322	-1.336	-1.351	-1.366	-1.380	-1.394	-1.409	-1.424	-1.438	-1.451	-1.466	-1.479	-1.492	-1.504	-1.518	-1.530	-1.540	-1.551	-1.561	-1.571	-1.580	-1.588	-1.596	-1.602	-1.609	-1.615	-1.619	-1.622	-1.625	-1.626	-1.628	-1.629	-1.629	-1.628	-1.626	-1.622	-1.619	-1.614	-1.609	-1.602	-1.596	-1.588	-1.580	-1.571	-1.561	-1.551	-1.540	-1.529	-1.518	-1.506	-1.494	-1.480	-1.468	-1.454	-1.439	-1.425	-1.410	-1.396	-1.381	-1.368	-1.351	-1.338	-1.322	-1.308	-1.294	-1.279	-1.264	-1.250	-1.236	-1.222	-1.209	-1.196	-1.182	-1.171	-1.159	-1.148	-1.136	-1.124	-1.114	-1.105	-1.096	-1.088	-1.078	-1.070	-1.062	-1.056	-1.050	-1.044	-1.039	-1.035	-1.031	-1.028	-1.025	-1.024	-1.021	-1.021	-1.022	-1.022	-1.024	-1.026	-1.029	-1.031	-1.035	-1.039	-1.045	-1.049	-1.056	-1.062	-1.069	-1.078	-1.085	-1.094	-1.102	-1.111	-1.121	-1.132	-1.142	-1.152	-1.165	-1.176	-1.188	-1.199	-1.210	-1.224	-1.235	-1.246	-1.259	-1.271	-1.282	-1.295	-1.308	-1.319	-1.330	-1.341	-1.352	-1.362	-1.372	-1.381	-1.391	-1.399	-1.408	-1.415	-1.421	-1.429	-1.434	-1.439	-1.444	-1.446	-1.451	-1.452	-1.455	-1.455	-1.455	-1.455	-1.452	-1.450	-1.448	-1.444	-1.439	-1.434	-1.428	-1.421	-1.414	-1.406	-1.398	-1.388	-1.378	-1.368	-1.356	-1.345	-1.332	-1.320	-1.309	-1.295	-1.281	-1.269	-1.254	-1.241	-1.228	-1.214	-1.200	-1.186	-1.172	-1.159	-1.146	-1.132	-1.120	-1.109	-1.096	-1.085	-1.074	-1.062	-1.052	-1.042	-1.032	-1.025	-1.015	-1.009	-1.000	-0.995	-0.988	-0.984	-0.978	-0.972	-0.970	-0.965	-0.962	-0.959	-0.956	-0.955	-0.954	-0.951	-0.950	-0.948	-0.946	-0.946	-0.945	-0.942	-0.941	-0.939	-0.938	-0.935	-0.932	-0.931	-0.928	-0.924	-0.919	-0.912	-0.908	-0.901	-0.894	-0.885	-0.876	-0.866	-0.856	-0.842	-0.830	-0.818	-0.801	-0.786	-0.769	-0.751	-0.731	-0.711	-0.691	-0.668	-0.645	-0.621	-0.596	-0.571	-0.545	-0.518	-0.489	-0.461	-0.432	-0.401	-0.372	-0.341	-0.310	-0.279	-0.246	-0.216	-0.184	-0.152	-0.121	-0.090	-0.060	-0.029	0.001	0.030	0.059	0.086	0.112	0.140	0.165	0.190	0.212	0.235	0.256	0.275	0.292	0.310	0.326	0.341	0.354	0.366	0.376	0.385	0.391	0.398	0.402	0.405	0.406	0.406	0.405	0.402	0.399	0.394	0.388	0.380	0.372	0.362	0.352	0.341	0.330	0.316	0.304	0.289	0.275	0.260	0.246	0.230	0.215	0.199	0.184	0.168	0.151	0.135	0.121	0.106	0.091	0.078	0.064	0.050	0.039	0.026	0.015	0.005	-0.005	-0.014	-0.022	-0.030	-0.036	-0.042	-0.048	-0.051	-0.055	-0.059	-0.060	-0.061	-0.062	-0.062	-0.062	-0.060	-0.059	-0.058	-0.054	-0.051	-0.048	-0.042	-0.039	-0.035	-0.031	-0.026	-0.022	-0.019	-0.015	-0.011	-0.006	-0.004	-0.001	0.001	0.002	0.004	0.005	0.004	0.002	0.000	-0.002	-0.006	-0.010	-0.016	-0.022	-0.029	-0.038	-0.046	-0.058	-0.069	-0.081	-0.094	-0.108	-0.124	-0.140	-0.156	-0.175	-0.194	-0.214	-0.234	-0.256	-0.278	-0.300	-0.325	-0.349	-0.372	-0.396	-0.422	-0.449	-0.474	-0.500	-0.526	-0.552	-0.579	-0.605	-0.631	-0.656	-0.682	-0.708	-0.731	-0.756	-0.780	-0.804	-0.826	-0.848	-0.870	-0.890	-0.910	-0.928	-0.946	-0.962	-0.979	-0.995	-1.008	-1.021	-1.034	-1.044	-1.054	-1.062	-1.070	-1.076	-1.082	-1.086	-1.090	-1.094	-1.094	-1.095	-1.094	-1.092	-1.090	-1.086	-1.082	-1.076	-1.071	-1.064	-1.058	-1.049	-1.040	-1.030	-1.020	-1.011	-1.000	-0.989	-0.978	-0.965	-0.954	-0.941	-0.928	-0.916	-0.904	-0.891	-0.879	-0.868	-0.855	-0.842	-0.831	-0.820	-0.809	-0.799	-0.789	-0.779	-0.769	-0.760	-0.752	-0.744	-0.736	-0.730	-0.724	-0.719	-0.712	-0.709	-0.705	-0.702	-0.700	-0.698	-0.696	-0.696	-0.696	-0.698	-0.699	-0.701	-0.704	-0.708	-0.711	-0.715	-0.721	-0.726	-0.732	-0.739	-0.746	-0.752	-0.760	-0.769	-0.776	-0.786	-0.795	-0.805	-0.815	-0.825	-0.834	-0.845	-0.854	-0.865	-0.876	-0.888	-0.898	-0.909	-0.919	-0.930	-0.941	-0.951	-0.961	-0.971	-0.982	-0.992	-1.002	-1.011	-1.021	-1.030	-1.039	-1.048	-1.055	-1.062	-1.070	-1.078	-1.085	-1.090	-1.096	-1.101	-1.105	-1.111	-1.115	-1.118	-1.121	-1.125	-1.126	-1.129	-1.130	-1.130	-1.131	-1.131	-1.131	-1.130	-1.129	-1.129	-1.126	-1.124	-1.120	-1.118	-1.114	-1.111	-1.108	-1.102	-1.099	-1.095	-1.090	-1.085	-1.080	-1.075	-1.070	-1.065	-1.060	-1.054	-1.049	-1.045	-1.040	-1.035	-1.030	-1.025	-1.022	-1.019	-1.015	-1.011	-1.008	-1.006	-1.004	-1.002	-1.000	-1.000	-0.999	-0.999	-0.999	-1.001	-1.002	-1.005	-1.008	-1.012	-1.016	-1.022	-1.028	-1.035	-1.041	-1.049	-1.059	-1.066	-1.078	-1.088	-1.100	-1.111	-1.125	-1.138	-1.151	-1.166	-1.181	-1.196	-1.214	-1.231	-1.249	-1.266	-1.284	-1.302	-1.321	-1.341	-1.361	-1.381	-1.402	-1.422	-1.444	-1.465	-1.485	-1.506	-1.526	-1.548	-1.568	-1.588	-1.608	-1.626	-1.646	-1.665	-1.682	-1.699	-1.716	-1.732	-1.748	-1.764	-1.776	-1.790	-1.802	-1.814	-1.824	-1.834	-1.842	-1.849	-1.855	-1.860	-1.864	-1.868	-1.869	-1.871	-1.871	-1.870	-1.868	-1.864	-1.860	-1.854	-1.849	-1.842	-1.834	-1.826	-1.816	-1.806	-1.795	-1.784	-1.771	-1.759	-1.746	-1.734	-1.720	-1.706	-1.691	-1.678	-1.661	-1.648	-1.632	-1.619	-1.605	-1.590	-1.578	-1.562	-1.550	-1.538	-1.526	-1.514	-1.502	-1.491	-1.482	-1.472	-1.464	-1.456	-1.450	-1.444	-1.439	-1.434	-1.430	-1.428	-1.425	-1.424	-1.422	-1.422	-1.422	-1.426	-1.428	-1.430	-1.435	-1.440	-1.445	-1.452	-1.459	-1.466	-1.475	-1.482	-1.491	-1.501	-1.511	-1.521	-1.532	-1.545	-1.555	-1.569	-1.580	-1.592	-1.605	-1.619	-1.631	-1.642	-1.656	-1.669	-1.681	-1.695	-1.708	-1.720	-1.731	-1.745	-1.756	-1.768	-1.780	-1.791	-1.801	-1.811	-1.822	-1.831	-1.840	-1.849	-1.858	-1.865	-1.871	-1.880	-1.886	-1.891	-1.896	-1.901	-1.905	-1.909	-1.911	-1.915	-1.916	-1.919	-1.919	-1.919	-1.918	-1.916	-1.915	-1.912	-1.911	-1.908	-1.904	-1.899	-1.895	-1.890	-1.885	-1.879	-1.872	-1.868	-1.860	-1.852	-1.845	-1.839	-1.831	-1.824	-1.818	-1.810	-1.802	-1.795	-1.788	-1.780	-1.774	-1.766	-1.760	-1.754	-1.749	-1.742	-1.738	-1.732	-1.728	-1.725	-1.721	-1.720	-1.716	-1.715	-1.714	-1.714	-1.714	-1.715	-1.716	-1.718	-1.720	-1.724	-1.726	-1.731	-1.736	-1.740	-1.746	-1.752	-1.759	-1.766	-1.772	-1.780	-1.788	-1.795	-1.804	-1.812	-1.821	-1.830	-1.840	-1.849	-1.858	-1.866	-1.875	-1.884	-1.892	-1.900	-1.908	-1.916	-1.922	-1.931	-1.938	-1.942	-1.950	-1.956	-1.960	-1.965	-1.969	-1.972	-1.976	-1.978	-1.979	-1.980	-1.980	-1.980	-1.979	-1.978	-1.976	-1.972	-1.969	-1.965	-1.961	-1.956	-1.950	-1.944	-1.936	-1.930	-1.922	-1.912	-1.904	-1.895	-1.885	-1.875	-1.864	-1.854	-1.842	-1.831	-1.819	-1.808	-1.794	-1.782	-1.770	-1.758	-1.745	-1.731	-1.719	-1.706	-1.694	-1.680	-1.668	-1.656	-1.644	-1.632	-1.620	-1.609	-1.598	-1.586	-1.576	-1.565	-1.555	-1.546	-1.536	-1.529	-1.520	-1.511	-1.505	-1.498	-1.491	-1.485	-1.480	-1.474	-1.470	-1.465	-1.462	-1.459	-1.456	-1.454	-1.452	-1.450	-1.449	-1.449	-1.449	-1.448	-1.448	-1.449	-1.450	-1.450	-1.451	-1.451	-1.454	-1.454	-1.456	-1.458	-1.459	-1.460	-1.462	-1.464	-1.465	-1.466	-1.468	-1.468	-1.469	-1.469	-1.469	-1.469	-1.469	-1.468	-1.465	-1.464	-1.461	-1.459	-1.456	-1.452	-1.450	-1.445	-1.440	-1.435	-1.430	-1.425	-1.418	-1.412	-1.405	-1.399	-1.390	-1.382	-1.375	-1.366	-1.358	-1.349	-1.340	-1.331	-1.321	-1.314	-1.304	-1.296	-1.286	-1.278	-1.270	-1.262	-1.254	-1.246	-1.240	-1.232	-1.228	-1.221	-1.216	-1.212	-1.209	-1.205	-1.204	-1.202	-1.201	-1.202	-1.202	-1.204	-1.208	-1.211	-1.216	-1.221	-1.229	-1.236	-1.244	-1.254	-1.264	-1.275	-1.289	-1.301	-1.318	-1.331	-1.348	-1.366	-1.385	-1.404	-1.424	-1.445	-1.466	-1.488	-1.511	-1.535	-1.559	-1.582	-1.609	-1.634	-1.660	-1.688	-1.715	-1.741	-1.769	-1.796	-1.824	-1.852	-1.879	-1.908	-1.936	-1.962	-1.990	-2.016	-2.044	-2.070	-2.098	-2.122	-2.149	-2.172	-2.196	-2.220	-2.244	-2.265	-2.286	-2.308	-2.328	-2.348	-2.365	-2.384	-2.399	-2.416	-2.430	-2.444	-2.458	-2.469	-2.481	-2.490	-2.500	-2.509	-2.515	-2.522	-2.529	-2.532	-2.538	-2.540	-2.541	-2.544	-2.544	-2.544	-2.542	-2.541	-2.539	-2.536	-2.532	-2.529	-2.524	-2.519	-2.514	-2.506	-2.501	-2.494	-2.488	-2.481	-2.472	-2.465	-2.458	-2.451	-2.442	-2.435	-2.428	-2.420	-2.412	-2.405	-2.399	-2.391	-2.385	-2.378	-2.374	-2.368	-2.362	-2.358	-2.354	-2.350	-2.348	-2.345	-2.344	-2.341	-2.341	-2.341	-2.341	-2.342	-2.344	-2.348	-2.350	-2.354	-2.358	-2.362	-2.368	-2.374	-2.380	-2.386	-2.394	-2.401	-2.410	-2.419	-2.428	-2.436	-2.446	-2.456	-2.466	-2.478	-2.488	-2.499	-2.509	-2.520	-2.531	-2.542	-2.554	-2.564	-2.575	-2.586	-2.596	-2.606	-2.616	-2.625	-2.634	-2.642	-2.651	-2.659	-2.666	-2.672	-2.679	-2.685	-2.689	-2.692	-2.696	-2.699	-2.701	-2.704	-2.704	-2.704	-2.704	-2.702	-2.701	-2.699	-2.695	-2.691	-2.686	-2.681	-2.676	-2.671	-2.664	-2.656	-2.649	-2.640	-2.631	-2.622	-2.612	-2.602	-2.592	-2.582	-2.572	-2.561	-2.549	-2.539	-2.528	-2.516	-2.505	-2.495	-2.484	-2.472	-2.462	-2.452	-2.442	-2.434	-2.424	-2.415	-2.408	-2.399	-2.391	-2.384	-2.378	-2.372	-2.366	-2.362	-2.359	-2.355	-2.352	-2.350	-2.349	-2.349	-2.349	-2.349	-2.350	-2.351	-2.355	-2.358	-2.362	-2.366	-2.371	-2.376	-2.382	-2.388	-2.395	-2.401	-2.409	-2.416	-2.425	-2.432	-2.440	-2.449	-2.458	-2.466	-2.474	-2.482	-2.491	-2.499	-2.508	-2.515	-2.522	-2.530	-2.536	-2.542	-2.549	-2.555	-2.561	-2.565	-2.569	-2.572	-2.576	-2.579	-2.581	-2.582	-2.582	-2.584	-2.582	-2.581	-2.579	-2.576	-2.574	-2.570	-2.564	-2.560	-2.554	-2.546	-2.540	-2.532	-2.524	-2.515	-2.506	-2.496	-2.486	-2.475	-2.464	-2.452	-2.441	-2.429	-2.416	-2.402	-2.390	-2.376	-2.362	-2.349	-2.335	-2.321	-2.308	-2.294	-2.280	-2.266	-2.252	-2.238	-2.224	-2.211	-2.198	-2.185	-2.172	-2.161	-2.149	-2.138	-2.126	-2.116	-2.108	-2.098	-2.089	-2.080	-2.074	-2.066	-2.060	-2.055	-2.050	-2.046	-2.042	-2.040	-2.039	-2.039	-2.039	-2.039	-2.041	-2.044	-2.047	-2.052	-2.058	-2.064	-2.071	-2.079	-2.089	-2.098	-2.108	-2.120	-2.132	-2.146	-2.160	-2.176	-2.192	-2.209	-2.225	-2.244	-2.262	-2.282	-2.302	-2.324	-2.344	-2.366	-2.388	-2.411	-2.434	-2.458	-2.481	-2.505	-2.530	-2.554	-2.580	-2.604	-2.629	-2.654	-2.679	-2.704	-2.729	-2.752	-2.778	-2.801	-2.826	-2.850	-2.874	-2.896	-2.919	-2.942	-2.964	-2.985	-3.006	-3.028	-3.046	-3.066	-3.085	-3.102	-3.120	-3.138	-3.154	-3.170	-3.186	-3.200	-3.214	-3.228	-3.240	-3.251	-3.262	-3.275	-3.285	-3.295	-3.304	-3.312	-3.321	-3.329	-3.336	-3.341	-3.348	-3.354	-3.360	-3.366	-3.370	-3.375	-3.379	-3.382	-3.388	-3.390	-3.395	-3.399	-3.402	-3.405	-3.409	-3.411	-3.415	-3.420	-3.422	-3.428	-3.430	-3.435	-3.439	-3.444	-3.449	-3.454	-3.459	-3.465	-3.470	-3.476	-3.482	-3.490	-3.496	-3.504	-3.511	-3.520	-3.528	-3.535	-3.544	-3.552	-3.562	-3.572	-3.581	-3.591	-3.601	-3.611	-3.620	-3.630	-3.641	-3.650	-3.660	-3.670	-3.679	-3.689	-3.696	-3.706	-3.715	-3.724	-3.730	-3.739	-3.746	-3.754	-3.760	-3.766	-3.771	-3.775	-3.781	-3.785	-3.788	-3.791	-3.792	-3.795	-3.796	-3.796	-3.796	-3.795	-3.794	-3.792	-3.790	-3.786	-3.784	-3.780	-3.776	-3.771	-3.766	-3.760	-3.755	-3.749	-3.744	-3.738	-3.730	-3.724	-3.718	-3.710	-3.704	-3.698	-3.690	-3.685	-3.678	-3.672	-3.666	-3.660	-3.655	-3.651	-3.646	-3.642	-3.639	-3.635	-3.632	-3.630	-3.629	-3.629	-3.626	-3.626	-3.628	-3.629	-3.631	-3.634	-3.636	-3.640	-3.645	-3.650	-3.655	-3.661	-3.668	-3.676	-3.684	-3.692	-3.701	-3.711	-3.721	-3.732	-3.744	-3.756	-3.769	-3.781	-3.794	-3.808	-3.821	-3.836	-3.851	-3.868	-3.882	-3.898	-3.915	-3.931	-3.948	-3.964	-3.982	-4.000	-4.016	-4.034	-4.051	-4.070	-4.088	-4.105	-4.122	-4.140	-4.159	-4.176	-4.194	-4.211	-4.229	-4.245	-4.262	-4.279	-4.295	-4.309	-4.325	-4.340	-4.355	-4.368	-4.381	-4.395	-4.409	-4.420	-4.431	-4.444	-4.454	-4.464	-4.472	-4.481	-4.489	-4.496	-4.502	-4.509	-4.514	-4.519	-4.522	-4.525	-4.528	-4.530	-4.531	-4.532	-4.532	-4.532	-4.531	-4.530	-4.528	-4.526	-4.522	-4.520	-4.518	-4.514	-4.510	-4.505	-4.501	-4.496	-4.491	-4.488	-4.484	-4.479	-4.475	-4.471	-4.468	-4.464	-4.461	-4.459	-4.456	-4.455	-4.454	-4.454	-4.452	-4.452	-4.454	-4.456	-4.458	-4.461	-4.465	-4.469	-4.475	-4.480	-4.486	-4.494	-4.501	-4.510	-4.519	-4.529	-4.540	-4.551	-4.562	-4.575	-4.588	-4.602	-4.616	-4.630	-4.644	-4.660	-4.675	-4.690	-4.706	-4.721	-4.738	-4.752	-4.769	-4.785	-4.801	-4.818	-4.831	-4.848	-4.862	-4.878	-4.892	-4.906	-4.920	-4.934	-4.946	-4.959	-4.970	-4.982	-4.994	-5.002	-5.012	-5.021	-5.030	-5.039	-5.045	-5.051	-5.058	-5.064	-5.069	-5.072	-5.076	-5.080	-5.082	-5.085	-5.086	-5.088	-5.088	-5.088	-5.088	-5.088	-5.086	-5.085	-5.084	-5.081	-5.079	-5.078	-5.075	-5.072	-5.070	-5.068	-5.065	-5.061	-5.059	-5.056	-5.055	-5.051	-5.049	-5.046	-5.045	-5.044	-5.042	-5.041	-5.041	-5.040	-5.039	-5.039	-5.040	-5.040	-5.041	-5.044	-5.045	-5.046	-5.050	-5.052	-5.056	-5.061	-5.066	-5.071	-5.076	-5.084	-5.090	-5.096	-5.105	-5.112	-5.122	-5.131	-5.141	-5.151	-5.161	-5.172	-5.184	-5.198	-5.209	-5.222	-5.235	-5.249	-5.264	-5.279	-5.294	-5.309	-5.325	-5.341	-5.356	-5.374	-5.391	-5.408	-5.425	-5.442	-5.461	-5.478	-5.496	-5.515	-5.532	-5.551	-5.569	-5.588	-5.606	-5.624	-5.641	-5.661	-5.678	-5.696	-5.714	-5.732	-5.749	-5.766	-5.782	-5.799	-5.814	-5.830	-5.846	-5.860	-5.875	-5.889	-5.902	-5.914	-5.926	-5.938	-5.950	-5.961	-5.971	-5.981	-5.990	-5.998	-6.006	-6.014	-6.021	-6.028	-6.034	-6.039	-6.044	-6.049	-6.052	-6.056	-6.060	-6.062	-6.065	-6.068	-6.069	-6.070	-6.072	-6.074	-6.074	-6.075	-6.075	-6.078	-6.078	-6.079	-6.079	-6.081	-6.081	-6.084	-6.085	-6.088	-6.089	-6.091	-6.095	-6.099	-6.102	-6.108	-6.114	-6.119	-6.125	-6.131	-6.140	-6.148	-6.156	-6.166	-6.178	-6.188	-6.200	-6.212	-6.228	-6.240	-6.256	-6.271	-6.288	-6.305	-6.321	-6.340	-6.360	-6.379	-6.400	-6.421	-6.444	-6.465	-6.488	-6.511	-6.535	-6.559	-6.584	-6.609	-6.634	-6.659	-6.685	-6.711	-6.736	-6.762	-6.788	-6.815	-6.840	-6.866	-6.892	-6.918	-6.944	-6.969	-6.995	-7.019	-7.042	-7.069	-7.091	-7.116	-7.139	-7.162	-7.186	-7.208	-7.231	-7.251	-7.274	-7.294	-7.315	-7.335	-7.355	-7.375	-7.394	-7.412	-7.430	-7.448	-7.465	-7.481	-7.499	-7.515	-7.531	-7.548	-7.562	-7.578	-7.592	-7.609	-7.622	-7.636	-7.650	-7.664	-7.678	-7.691	-7.704	-7.716	-7.730	-7.742	-7.756	-7.768	-7.780	-7.792	-7.805	-7.816	-7.828	-7.840	-7.851	-7.864	-7.874	-7.885	-7.896	-7.908	-7.918	-7.928	-7.939	-7.949	-7.960	-7.969	-7.979	-7.989	-7.996	-8.006	-8.015	-8.024	-8.031	-8.040	-8.047	-8.055	-8.062	-8.070	-8.076	-8.084	-8.090	-8.095	-8.102	-8.108	-8.114	-8.119	-8.124	-8.129	-8.135	-8.139	-8.144	-8.148	-8.152	-8.156	-8.160	-8.165	-8.170	-8.172	-8.176	-8.181	-8.185	-8.188	-8.192	-8.195	-8.199	-8.202	-8.206	-8.210	-8.214	-8.218	-8.221	-8.225	-8.228	-8.232	-8.236	-8.240	-8.245	-8.249	-8.252	-8.256	-8.261	-8.266	-8.269	-8.274	-8.279	-8.281	-8.286	-8.290	-8.295	-8.299	-8.304	-8.306	-8.310	-8.314	-8.319	-8.321	-8.325	-8.329	-8.331	-8.334	-8.336	-8.339	-8.340	-8.342	-8.345	-8.345	-8.346	-8.348	-8.349	-8.350	-8.349	-8.350	-8.349	-8.348	-8.346	-8.345	-8.344	-8.341	-8.339	-8.336	-8.334	-8.330	-8.328	-8.322	-8.320	-8.315	-8.310	-8.306	-8.301	-8.295	-8.290	-8.285	-8.279	-8.274	-8.268	-8.262	-8.256	-8.250	-8.245	-8.239	-8.234	-8.229	-8.222	-8.218	-8.211	-8.206	-8.201	-8.196	-8.190	-8.186	-8.182	-8.178	-8.174	-8.170	-8.165	-8.162	-8.159	-8.156	-8.154	-8.151	-8.149	-8.148	-8.146	-8.144	-8.142	-8.142	-8.140	-8.140	-8.140	-8.137	-8.137	-8.137	-8.137	-8.137	-8.136	-8.136	-8.135	-8.136	-8.135	-8.135	-8.134	-8.132	-8.131	-8.130	-8.129	-8.126	-8.125	-8.123	-8.120	-8.116	-8.114	-8.110	-8.105	-8.101	-8.096	-8.091	-8.086	-8.080	-8.075	-8.069	-8.061	-8.055	-8.046	-8.039	-8.030	-8.023	-8.014	-8.005	-7.996	-7.988	-7.979	-7.968	-7.959	-7.949	-7.940	-7.930	-7.920	-7.912	-7.902	-7.892	-7.884	-7.874	-7.865	-7.858	-7.849	-7.840	-7.834	-7.826	-7.820	-7.814	-7.806	-7.801	-7.795	-7.791	-7.788	-7.784	-7.780	-7.779	-7.776	-7.775	-7.774	-7.772	-7.774	-7.774	-7.775	-7.776	-7.779	-7.781	-7.785	-7.789	-7.794	-7.798	-7.802	-7.808	-7.812	-7.819	-7.825	-7.831	-7.839	-7.845	-7.852	-7.860	-7.868	-7.875	-7.882	-7.891	-7.898	-7.906	-7.914	-7.922	-7.929	-7.938	-7.945	-7.952	-7.960	-7.966	-7.974	-7.980	-7.985	-7.992	-7.998	-8.002	-8.009	-8.012	-8.018	-8.023	-8.026	-8.029	-8.031	-8.034	-8.036	-8.039	-8.040	-8.041	-8.042	-8.042	-8.042	-8.041	-8.040	-8.039	-8.036	-8.035	-8.033	-8.029	-8.025	-8.023	-8.019	-8.012	-8.009	-8.002	-7.998	-7.992	-7.986	-7.980	-7.972	-7.966	-7.959	-7.952	-7.945	-7.936	-7.929	-7.920	-7.912	-7.905	-7.896	-7.888	-7.879	-7.870	-7.862	-7.854	-7.844	-7.836	-7.828	-7.819	-7.810	-7.801	-7.792	-7.785	-7.776	-7.769	-7.761	-7.754	-7.745	-7.739	-7.731	-7.724	-7.718	-7.711	-7.706	-7.699	-7.694	-7.689	-7.682	-7.678	-7.674	-7.669	-7.665	-7.661	-7.658	-7.656	-7.652	-7.650	-7.649	-7.646	-7.645	-7.642	-7.642	-7.642	-7.642	-7.642	-7.642	-7.644	-7.645	-7.646	-7.648	-7.650	-7.652	-7.655	-7.658	-7.660	-7.664	-7.668	-7.670	-7.674	-7.678	-7.681	-7.685	-7.690	-7.694	-7.698	-7.702	-7.705	-7.709	-7.712	-7.716	-7.719	-7.722	-7.725	-7.728	-7.730	-7.731	-7.734	-7.734	-7.735	-7.735	-7.734	-7.732	-7.731	-7.730	-7.728	-7.724	-7.719	-7.715	-7.710	-7.704	-7.696	-7.689	-7.681	-7.671	-7.661	-7.651	-7.640	-7.629	-7.616	-7.604	-7.590	-7.575	-7.560	-7.545	-7.530	-7.512	-7.496	-7.479	-7.461	-7.444	-7.426	-7.408	-7.389	-7.370	-7.352	-7.332	-7.315	-7.296	-7.279	-7.260	-7.242	-7.225	-7.208	-7.191	-7.175	-7.158	-7.142	-7.128	-7.112	-7.099	-7.085	-7.071	-7.060	-7.048	-7.036	-7.026	-7.016	-7.006	-6.996	-6.989	-6.981	-6.974	-6.966	-6.961	-6.954	-6.949	-6.944	-6.940	-6.935	-6.931	-6.928	-6.924	-6.921	-6.918	-6.915	-6.911	-6.909	-6.905	-6.902	-6.900	-6.895	-6.892	-6.889	-6.885	-6.881	-6.876	-6.871	-6.868	-6.861	-6.858	-6.850	-6.845	-6.839	-6.831	-6.825	-6.818	-6.809	-6.801	-6.794	-6.784	-6.776	-6.766	-6.758	-6.748	-6.739	-6.728	-6.719	-6.708	-6.698	-6.686	-6.678	-6.666	-6.656	-6.646	-6.638	-6.628	-6.618	-6.608	-6.598	-6.588	-6.580	-6.570	-6.562	-6.554	-6.545	-6.538	-6.531	-6.522	-6.515	-6.509	-6.502	-6.498	-6.491	-6.486	-6.481	-6.476	-6.471	-6.468	-6.464	-6.460	-6.456	-6.452	-6.449	-6.446	-6.444	-6.441	-6.438	-6.435	-6.434	-6.430	-6.429	-6.426	-6.425	-6.424	-6.421	-6.420	-6.418	-6.416	-6.415	-6.414	-6.412	-6.411	-6.409	-6.409	-6.406	-6.405	-6.404	-6.401	-6.401	-6.400	-6.398	-6.396	-6.396	-6.395	-6.394	-6.392	-6.391	-6.390	-6.389	-6.388	-6.386	-6.385	-6.385	-6.385	-6.384	-6.382	-6.381	-6.382	-6.381	-6.381	-6.380	-6.380	-6.379	-6.379	-6.379	-6.379	-6.378	-6.378	-6.378	-6.376	-6.376	-6.376	-6.375	-6.375	-6.374	-6.372	-6.372	-6.371	-6.370	-6.369	-6.368	-6.366	-6.365	-6.361	-6.360	-6.359	-6.356	-6.354	-6.350	-6.348	-6.344	-6.340	-6.336	-6.332	-6.328	-6.324	-6.319	-6.314	-6.309	-6.305	-6.299	-6.294	-6.289	-6.281	-6.276	-6.270	-6.264	-6.259	-6.252	-6.246	-6.240	-6.234	-6.228	-6.221	-6.216	-6.210	-6.204	-6.200	-6.194	-6.189	-6.184	-6.179	-6.175	-6.171	-6.166	-6.164	-6.161	-6.159	-6.156	-6.155	-6.154	-6.154	-6.151	-6.151	-6.152	-6.154	-6.155	-6.158	-6.159	-6.161	-6.165	-6.168	-6.172	-6.176	-6.182	-6.188	-6.192	-6.199	-6.205	-6.211	-6.218	-6.224	-6.231	-6.238	-6.245	-6.252	-6.260	-6.266	-6.274	-6.280	-6.288	-6.294	-6.301	-6.308	-6.314	-6.319	-6.326	-6.330	-6.335	-6.339	-6.344	-6.348	-6.351	-6.352	-6.355	-6.356	-6.358	-6.358	-6.358	-6.358	-6.356	-6.354	-6.352	-6.349	-6.346	-6.342	-6.338	-6.334	-6.329	-6.322	-6.318	-6.310	-6.304	-6.296	-6.290	-6.282	-6.275	-6.266	-6.260	-6.251	-6.242	-6.235	-6.228	-6.220	-6.211	-6.204	-6.196	-6.189	-6.182	-6.175	-6.169	-6.164	-6.158	-6.152	-6.149	-6.145	-6.141	-6.139	-6.136	-6.134	-6.132	-6.131	-6.132	-6.132	-6.134	-6.136	-6.139	-6.142	-6.148	-6.151	-6.156	-6.162	-6.170	-6.176	-6.184	-6.192	-6.202	-6.212	-6.222	-6.232	-6.244	-6.256	-6.269	-6.280	-6.294	-6.308	-6.321	-6.336	-6.350	-6.365	-6.380	-6.396	-6.410	-6.426	-6.442	-6.459	-6.474	-6.490	-6.506	-6.521	-6.538	-6.552	-6.570	-6.585	-6.600	-6.614	-6.630	-6.644	-6.659	-6.672	-6.686	-6.699	-6.712	-6.725	-6.736	-6.748	-6.759	-6.770	-6.780	-6.789	-6.799	-6.806	-6.815	-6.821	-6.828	-6.834	-6.839	-6.842	-6.846	-6.850	-6.852	-6.854	-6.855	-6.855	-6.855	-6.854	-6.851	-6.850	-6.846	-6.842	-6.839	-6.834	-6.828	-6.821	-6.815	-6.806	-6.799	-6.790	-6.780	-6.770	-6.759	-6.748	-6.736	-6.724	-6.712	-6.699	-6.686	-6.671	-6.658	-6.642	-6.628	-6.611	-6.596	-6.581	-6.565	-6.549	-6.531	-6.516	-6.499	-6.481	-6.465	-6.448	-6.431	-6.412	-6.396	-6.379	-6.362	-6.344	-6.328	-6.311	-6.294	-6.278	-6.261	-6.245	-6.229	-6.212	-6.198	-6.182	-6.166	-6.151	-6.138	-6.122	-6.109	-6.095	-6.082	-6.070	-6.058	-6.045	-6.032	-6.021	-6.009	-5.999	-5.989	-5.979	-5.969	-5.960	-5.950	-5.942	-5.934	-5.926	-5.919	-5.911	-5.905	-5.899	-5.892	-5.886	-5.881	-5.875	-5.870	-5.866	-5.860	-5.856	-5.852	-5.849	-5.845	-5.841	-5.838	-5.834	-5.831	-5.828	-5.824	-5.820	-5.818	-5.814	-5.811	-5.806	-5.802	-5.799	-5.795	-5.791	-5.786	-5.781	-5.778	-5.772	-5.768	-5.761	-5.756	-5.750	-5.742	-5.736	-5.729	-5.722	-5.714	-5.705	-5.698	-5.688	-5.679	-5.669	-5.659	-5.649	-5.639	-5.628	-5.615	-5.604	-5.591	-5.580	-5.568	-5.554	-5.542	-5.529	-5.516	-5.501	-5.489	-5.475	-5.460	-5.446	-5.434	-5.419	-5.405	-5.391	-5.378	-5.364	-5.351	-5.338	-5.324	-5.311	-5.299	-5.286	-5.274	-5.262	-5.251	-5.239	-5.228	-5.218	-5.208	-5.199	-5.189	-5.179	-5.171	-5.164	-5.155	-5.149	-5.142	-5.135	-5.130	-5.125	-5.120	-5.115	-5.111	-5.108	-5.104	-5.100	-5.099	-5.095	-5.094	-5.092	-5.091	-5.089	-5.088	-5.086	-5.086	-5.086	-5.085	-5.085	-5.085	-5.084	-5.084	-5.085	-5.084	-5.084	-5.084	-5.082	-5.084	-5.082	-5.081	-5.081	-5.080	-5.079	-5.078	-5.078	-5.075	-5.072	-5.071	-5.069	-5.068	-5.064	-5.060	-5.058	-5.054	-5.051	-5.048	-5.044	-5.039	-5.034	-5.030	-5.025	-5.020	-5.015	-5.009	-5.004	-4.998	-4.992	-4.986	-4.981	-4.974	-4.968	-4.961	-4.955	-4.949	-4.941	-4.935	-4.929	-4.921	-4.915	-4.908	-4.902	-4.895	-4.889	-4.882	-4.876	-4.869	-4.862	-4.856	-4.849	-4.844	-4.838	-4.831	-4.825	-4.819	-4.812	-4.808	-4.801	-4.796	-4.790	-4.785	-4.780	-4.775	-4.770	-4.765	-4.760	-4.756	-4.751	-4.748	-4.742	-4.739	-4.734	-4.731	-4.726	-4.724	-4.720	-4.716	-4.712	-4.709	-4.706	-4.702	-4.699	-4.696	-4.694	-4.691	-4.688	-4.685	-4.681	-4.679	-4.676	-4.672	-4.670	-4.668	-4.665	-4.662	-4.659	-4.655	-4.651	-4.648	-4.644	-4.640	-4.636	-4.631	-4.629	-4.624	-4.618	-4.614	-4.608	-4.604	-4.596	-4.591	-4.585	-4.579	-4.572	-4.565	-4.558	-4.550	-4.542	-4.534	-4.526	-4.518	-4.509	-4.500	-4.491	-4.482	-4.472	-4.462	-4.454	-4.444	-4.434	-4.424	-4.414	-4.402	-4.392	-4.382	-4.371	-4.361	-4.351	-4.341	-4.330	-4.320	-4.311	-4.300	-4.291	-4.282	-4.272	-4.264	-4.255	-4.246	-4.239	-4.230	-4.222	-4.215	-4.208	-4.201	-4.195	-4.190	-4.185	-4.180	-4.176	-4.171	-4.168	-4.165	-4.161	-4.160	-4.158	-4.156	-4.154	-4.155	-4.154	-4.155	-4.154	-4.156	-4.158	-4.158	-4.160	-4.162	-4.165	-4.170	-4.172	-4.176	-4.180	-4.184	-4.188	-4.192	-4.198	-4.202	-4.208	-4.212	-4.216	-4.221	-4.226	-4.231	-4.236	-4.241	-4.245	-4.250	-4.254	-4.259	-4.262	-4.265	-4.270	-4.272	-4.276	-4.279	-4.280	-4.281	-4.282	-4.284	-4.284	-4.284	-4.284	-4.282	-4.280	-4.280	-4.278	-4.275	-4.271	-4.268	-4.264	-4.259	-4.255	-4.250	-4.244	-4.238	-4.231	-4.225	-4.218	-4.211	-4.204	-4.196	-4.189	-4.180	-4.171	-4.165	-4.156	-4.148	-4.139	-4.131	-4.124	-4.116	-4.109	-4.101	-4.095	-4.086	-4.080	-4.075	-4.068	-4.062	-4.058	-4.054	-4.049	-4.045	-4.041	-4.039	-4.036	-4.035	-4.032	-4.031	-4.031	-4.032	-4.031	-4.032	-4.034	-4.035	-4.037	-4.040	-4.043	-4.046	-4.049	-4.052	-4.056	-4.060	-4.064	-4.068	-4.071	-4.076	-4.080	-4.085	-4.089	-4.094	-4.098	-4.100	-4.104	-4.106	-4.110	-4.112	-4.114	-4.118	-4.119	-4.120	-4.120	-4.120	-4.119	-4.119	-4.118	-4.116	-4.114	-4.110	-4.108	-4.102	-4.099	-4.093	-4.088	-4.082	-4.075	-4.069	-4.062	-4.054	-4.046	-4.037	-4.029	-4.020	-4.011	-4.001	-3.992	-3.982	-3.972	-3.964	-3.954	-3.944	-3.934	-3.924	-3.916	-3.906	-3.896	-3.889	-3.879	-3.871	-3.864	-3.856	-3.850	-3.844	-3.838	-3.832	-3.829	-3.824	-3.820	-3.818	-3.815	-3.812	-3.814	-3.812	-3.814	-3.815	-3.818	-3.820	-3.825	-3.829	-3.834	-3.839	-3.846	-3.854	-3.861	-3.871	-3.881	-3.891	-3.901	-3.912	-3.924	-3.938	-3.950	-3.964	-3.978	-3.992	-4.008	-4.022	-4.039	-4.054	-4.070	-4.086	-4.102	-4.118	-4.135	-4.151	-4.169	-4.185	-4.201	-4.218	-4.234	-4.250	-4.265	-4.281	-4.296	-4.312	-4.326	-4.340	-4.355	-4.369	-4.381	-4.395	-4.406	-4.418	-4.429	-4.440	-4.449	-4.459	-4.466	-4.476	-4.484	-4.491	-4.498	-4.502	-4.509	-4.514	-4.518	-4.522	-4.526	-4.528	-4.531	-4.532	-4.534	-4.535	-4.535	-4.535	-4.535	-4.534	-4.532	-4.531	-4.530	-4.528	-4.526	-4.522	-4.521	-4.518	-4.515	-4.511	-4.508	-4.505	-4.501	-4.499	-4.494	-4.491	-4.488	-4.484	-4.480	-4.478	-4.474	-4.470	-4.468	-4.465	-4.462	-4.459	-4.456	-4.454	-4.452	-4.450	-4.448	-4.446	-4.445	-4.444	-4.442	-4.442	-4.442	-4.442	-4.442	-4.442	-4.444	-4.444	-4.445	-4.446	-4.449	-4.450	-4.451	-4.452	-4.455	-4.458	-4.460	-4.462	-4.465	-4.469	-4.471	-4.475	-4.479	-4.481	-4.485	-4.489	-4.491	-4.495	-4.499	-4.502	-4.506	-4.510	-4.514	-4.516	-4.519	-4.524	-4.526	-4.529	-4.532	-4.535	-4.538	-4.540	-4.541	-4.542	-4.544	-4.545	-4.545	-4.546	-4.545	-4.545	-4.545	-4.544	-4.541	-4.539	-4.536	-4.532	-4.530	-4.526	-4.520	-4.515	-4.509	-4.502	-4.495	-4.488	-4.480	-4.471	-4.460	-4.451	-4.440	-4.429	-4.418	-4.405	-4.391	-4.378	-4.364	-4.349	-4.334	-4.318	-4.301	-4.284	-4.268	-4.250	-4.232	-4.214	-4.194	-4.176	-4.156	-4.138	-4.118	-4.098	-4.077	-4.058	-4.039	-4.019	-3.999	-3.979	-3.959	-3.940	-3.920	-3.901	-3.884	-3.864	-3.848	-3.829	-3.811	-3.795	-3.779	-3.765	-3.749	-3.735	-3.722	-3.709	-3.698	-3.685	-3.675	-3.665	-3.656	-3.648	-3.640	-3.632	-3.626	-3.621	-3.616	-3.611	-3.608	-3.606	-3.602	-3.602	-3.600	-3.600	-3.600	-3.601	-3.602	-3.604	-3.605	-3.608	-3.610	-3.614	-3.615	-3.619	-3.622	-3.625	-3.629	-3.631	-3.635	-3.639	-3.641	-3.644	-3.645	-3.649	-3.650	-3.652	-3.654	-3.654	-3.655	-3.654	-3.654	-3.652	-3.651	-3.649	-3.646	-3.644	-3.640	-3.636	-3.631	-3.626	-3.619	-3.614	-3.606	-3.599	-3.591	-3.582	-3.574	-3.565	-3.555	-3.545	-3.535	-3.524	-3.512	-3.500	-3.489	-3.478	-3.464	-3.450	-3.438	-3.425	-3.411	-3.398	-3.384	-3.370	-3.356	-3.342	-3.328	-3.314	-3.300	-3.285	-3.271	-3.258	-3.244	-3.230	-3.218	-3.202	-3.190	-3.178	-3.164	-3.151	-3.139	-3.126	-3.115	-3.102	-3.090	-3.079	-3.068	-3.056	-3.046	-3.035	-3.025	-3.015	-3.005	-2.996	-2.986	-2.978	-2.969	-2.961	-2.952	-2.945	-2.938	-2.931	-2.924	-2.918	-2.911	-2.905	-2.899	-2.894	-2.888	-2.882	-2.878	-2.874	-2.868	-2.865	-2.860	-2.856	-2.852	-2.849	-2.845	-2.841	-2.838	-2.836	-2.832	-2.829	-2.825	-2.824	-2.820	-2.818	-2.814	-2.811	-2.809	-2.805	-2.802	-2.800	-2.796	-2.792	-2.790	-2.786	-2.782	-2.779	-2.775	-2.770	-2.766	-2.761	-2.756	-2.752	-2.748	-2.742	-2.736	-2.731	-2.725	-2.720	-2.714	-2.706	-2.701	-2.694	-2.688	-2.681	-2.672	-2.666	-2.658	-2.651	-2.642	-2.635	-2.628	-2.620	-2.611	-2.604	-2.595	-2.586	-2.579	-2.570	-2.562	-2.554	-2.545	-2.538	-2.529	-2.520	-2.512	-2.504	-2.496	-2.489	-2.480	-2.474	-2.466	-2.458	-2.451	-2.444	-2.436	-2.429	-2.422	-2.416	-2.410	-2.404	-2.396	-2.390	-2.384	-2.378	-2.372	-2.366	-2.361	-2.355	-2.350	-2.346	-2.340	-2.335	-2.331	-2.326	-2.322	-2.319	-2.315	-2.310	-2.306	-2.304	-2.300	-2.298	-2.294	-2.291	-2.288	-2.286	-2.282	-2.281	-2.279	-2.276	-2.276	-2.274	-2.272	-2.271	-2.270	-2.269	-2.268	-2.269	-2.268	-2.268	-2.268	-2.268	-2.268	-2.268	-2.269	-2.269	-2.269	-2.269	-2.270	-2.271	-2.272	-2.272	-2.274	-2.275	-2.275	-2.276	-2.276	-2.278	-2.278	-2.278	-2.278	-2.279	-2.279	-2.279	-2.279	-2.279	-2.279	-2.278	-2.278	-2.278	-2.275	-2.274	-2.272	-2.271	-2.269	-2.268	-2.265	-2.262	-2.260	-2.258	-2.256	-2.254	-2.250	-2.248	-2.245	-2.242	-2.239	-2.236	-2.232	-2.231	-2.228	-2.226	-2.224	-2.221	-2.219	-2.218	-2.215	-2.215	-2.214	-2.214	-2.214	-2.214	-2.214	-2.215	-2.215	-2.218	-2.220	-2.222	-2.225	-2.229	-2.232	-2.238	-2.242	-2.248	-2.252	-2.260	-2.268	-2.274	-2.281	-2.290	-2.299	-2.308	-2.316	-2.326	-2.336	-2.348	-2.358	-2.369	-2.379	-2.390	-2.401	-2.412	-2.422	-2.434	-2.446	-2.458	-2.469	-2.479	-2.490	-2.500	-2.511	-2.521	-2.531	-2.541	-2.550	-2.559	-2.568	-2.576	-2.584	-2.591	-2.598	-2.604	-2.610	-2.615	-2.621	-2.625	-2.630	-2.634	-2.636	-2.638	-2.640	-2.641	-2.644	-2.642	-2.644	-2.642	-2.641	-2.641	-2.640	-2.638	-2.636	-2.632	-2.630	-2.628	-2.624	-2.620	-2.618	-2.612	-2.609	-2.605	-2.601	-2.596	-2.592	-2.589	-2.585	-2.580	-2.576	-2.572	-2.569	-2.565	-2.561	-2.558	-2.555	-2.551	-2.550	-2.548	-2.546	-2.544	-2.542	-2.541	-2.541	-2.540	-2.540	-2.540	-2.540	-2.542	-2.542	-2.545	-2.546	-2.549	-2.551	-2.554	-2.556	-2.560	-2.562	-2.568	-2.571	-2.576	-2.580	-2.585	-2.590	-2.594	-2.599	-2.604	-2.610	-2.615	-2.620	-2.625	-2.630	-2.635	-2.640	-2.645	-2.649	-2.652	-2.658	-2.661	-2.665	-2.670	-2.672	-2.675	-2.679	-2.680	-2.681	-2.682	-2.684	-2.685	-2.685	-2.685	-2.685	-2.682	-2.680	-2.679	-2.676	-2.671	-2.668	-2.662	-2.659	-2.652	-2.648	-2.639	-2.632	-2.625	-2.616	-2.608	-2.598	-2.588	-2.578	-2.566	-2.555	-2.542	-2.531	-2.519	-2.505	-2.492	-2.478	-2.465	-2.450	-2.436	-2.421	-2.405	-2.391	-2.375	-2.361	-2.346	-2.331	-2.315	-2.301	-2.286	-2.272	-2.258	-2.242	-2.229	-2.216	-2.202	-2.189	-2.176	-2.165	-2.151	-2.140	-2.131	-2.120	-2.111	-2.101	-2.092	-2.085	-2.078	-2.071	-2.065	-2.061	-2.056	-2.052	-2.050	-2.047	-2.046	-2.045	-2.045	-2.045	-2.046	-2.049	-2.050	-2.054	-2.058	-2.061	-2.066	-2.072	-2.079	-2.085	-2.092	-2.100	-2.109	-2.118	-2.126	-2.135	-2.146	-2.156	-2.166	-2.178	-2.189	-2.200	-2.211	-2.222	-2.234	-2.246	-2.258	-2.270	-2.281	-2.294	-2.305	-2.318	-2.329	-2.341	-2.352	-2.365	-2.375	-2.386	-2.398	-2.409	-2.419	-2.430	-2.440	-2.449	-2.459	-2.469	-2.478	-2.486	-2.494	-2.502	-2.510	-2.519	-2.525	-2.532	-2.539	-2.545	-2.551	-2.558	-2.564	-2.568	-2.572	-2.578	-2.581	-2.585	-2.589	-2.592	-2.596	-2.599	-2.601	-2.604	-2.605	-2.608	-2.610	-2.610	-2.611	-2.612	-2.614	-2.614	-2.612	-2.614	-2.614	-2.612	-2.611	-2.610	-2.610	-2.608	-2.606	-2.604	-2.602	-2.599	-2.598	-2.594	-2.591	-2.588	-2.585	-2.580	-2.576	-2.572	-2.569	-2.564	-2.560	-2.555	-2.550	-2.545	-2.540	-2.535	-2.530	-2.524	-2.518	-2.514	-2.508	-2.501	-2.495	-2.489	-2.482	-2.478	-2.470	-2.465	-2.458	-2.451	-2.445	-2.439	-2.432	-2.426	-2.419	-2.414	-2.408	-2.401	-2.395	-2.388	-2.382	-2.376	-2.370	-2.364	-2.358	-2.351	-2.345	-2.339	-2.332	-2.326	-2.320	-2.314	-2.309	-2.301	-2.296	-2.290	-2.284	-2.278	-2.271	-2.264	-2.259	-2.251	-2.245	-2.240	-2.232	-2.226	-2.220	-2.212	-2.208	-2.200	-2.194	-2.188	-2.181	-2.175	-2.168	-2.161	-2.155	-2.149	-2.141	-2.135	-2.129	-2.122	-2.116	-2.110	-2.104	-2.099	-2.092	-2.086	-2.080	-2.075	-2.070	-2.065	-2.061	-2.056	-2.051	-2.047	-2.045	-2.041	-2.039	-2.036	-2.034	-2.033	-2.030	-2.029	-2.029	-2.029	-2.029	-2.030	-2.030	-2.033	-2.034	-2.036	-2.039	-2.042	-2.046	-2.050	-2.055	-2.061	-2.066	-2.071	-2.079	-2.085	-2.091	-2.100	-2.108	-2.115	-2.124	-2.134	-2.142	-2.151	-2.161	-2.171	-2.181	-2.191	-2.201	-2.211	-2.222	-2.232	-2.244	-2.254	-2.264	-2.275	-2.286	-2.296	-2.306	-2.316	-2.328	-2.338	-2.348	-2.356	-2.366	-2.375	-2.382	-2.391	-2.400	-2.408	-2.414	-2.421	-2.428	-2.434	-2.439	-2.444	-2.449	-2.454	-2.458	-2.461	-2.462	-2.466	-2.469	-2.470	-2.470	-2.471	-2.472	-2.471	-2.471	-2.470	-2.469	-2.466	-2.465	-2.461	-2.459	-2.455	-2.451	-2.449	-2.444	-2.440	-2.434	-2.430	-2.424	-2.420	-2.415	-2.410	-2.405	-2.399	-2.395	-2.389	-2.385	-2.379	-2.374	-2.370	-2.365	-2.361	-2.356	-2.352	-2.350	-2.345	-2.342	-2.340	-2.339	-2.336	-2.335	-2.335	-2.334	-2.335	-2.335	-2.335	-2.338	-2.339	-2.341	-2.344	-2.348	-2.351	-2.356	-2.361	-2.366	-2.371	-2.378	-2.385	-2.391	-2.398	-2.406	-2.414	-2.421	-2.430	-2.439	-2.448	-2.456	-2.465	-2.474	-2.484	-2.491	-2.501	-2.510	-2.519	-2.528	-2.535	-2.544	-2.551	-2.559	-2.566	-2.572	-2.579	-2.585	-2.590	-2.595	-2.599	-2.604	-2.606	-2.610	-2.611	-2.614	-2.615	-2.616	-2.616	-2.615	-2.614	-2.612	-2.610	-2.608	-2.604	-2.600	-2.595	-2.590	-2.586	-2.580	-2.572	-2.568	-2.560	-2.552	-2.545	-2.538	-2.530	-2.522	-2.515	-2.506	-2.499	-2.490	-2.481	-2.474	-2.466	-2.459	-2.450	-2.444	-2.436	-2.430	-2.422	-2.418	-2.411	-2.406	-2.401	-2.396	-2.392	-2.390	-2.386	-2.385	-2.381	-2.381	-2.379	-2.379	-2.379	-2.380	-2.381	-2.382	-2.385	-2.388	-2.390	-2.394	-2.399	-2.404	-2.409	-2.415	-2.420	-2.426	-2.434	-2.441	-2.449	-2.456	-2.465	-2.472	-2.482	-2.491	-2.500	-2.509	-2.519	-2.528	-2.536	-2.546	-2.556	-2.565	-2.575	-2.585	-2.594	-2.602	-2.611	-2.620	-2.629	-2.638	-2.645	-2.652	-2.660	-2.666	-2.672	-2.679	-2.684	-2.690	-2.694	-2.698	-2.702	-2.705	-2.708	-2.709	-2.710	-2.711	-2.711	-2.709	-2.709	-2.706	-2.702	-2.700	-2.696	-2.690	-2.685	-2.679	-2.672	-2.664	-2.656	-2.648	-2.639	-2.628	-2.618	-2.606	-2.594	-2.581	-2.569	-2.556	-2.541	-2.528	-2.512	-2.498	-2.482	-2.466	-2.450	-2.435	-2.419	-2.402	-2.385	-2.369	-2.352	-2.336	-2.319	-2.302	-2.286	-2.270	-2.255	-2.239	-2.224	-2.209	-2.195	-2.181	-2.168	-2.154	-2.141	-2.129	-2.118	-2.106	-2.096	-2.086	-2.078	-2.070	-2.061	-2.054	-2.047	-2.041	-2.036	-2.033	-2.027	-2.025	-2.022	-2.020	-2.018	-2.018	-2.016	-2.016	-2.016	-2.016	-2.019	-2.019	-2.021	-2.022	-2.025	-2.027	-2.030	-2.033	-2.034	-2.038	-2.039	-2.042	-2.045	-2.046	-2.047	-2.050	-2.050	-2.051	-2.052	-2.052	-2.052	-2.051	-2.051	-2.050	-2.047	-2.045	-2.041	-2.039	-2.034	-2.030	-2.025	-2.019	-2.011	-2.005	-1.998	-1.990	-1.982	-1.974	-1.965	-1.955	-1.945	-1.935	-1.924	-1.912	-1.902	-1.890	-1.879	-1.865	-1.854	-1.841	-1.830	-1.816	-1.804	-1.791	-1.780	-1.766	-1.755	-1.742	-1.730	-1.719	-1.708	-1.696	-1.685	-1.674	-1.664	-1.654	-1.644	-1.634	-1.626	-1.618	-1.610	-1.601	-1.595	-1.588	-1.581	-1.575	-1.569	-1.564	-1.559	-1.555	-1.551	-1.548	-1.545	-1.541	-1.539	-1.538	-1.535	-1.534	-1.534	-1.532	-1.532	-1.532	-1.532	-1.532	-1.535	-1.535	-1.536	-1.539	-1.540	-1.541	-1.544	-1.548	-1.550	-1.551	-1.555	-1.558	-1.561	-1.565	-1.569	-1.572	-1.575	-1.579	-1.584	-1.588	-1.591	-1.595	-1.599	-1.604	-1.608	-1.612	-1.615	-1.620	-1.624	-1.628	-1.631	-1.635	-1.639	-1.641	-1.645	-1.649	-1.651	-1.655	-1.656	-1.660	-1.661	-1.662	-1.664	-1.665	-1.666	-1.666	-1.666	-1.666	-1.665	-1.664	-1.662	-1.660	-1.658	-1.654	-1.650	-1.645	-1.640	-1.634	-1.629	-1.622	-1.615	-1.608	-1.598	-1.590	-1.580	-1.570	-1.559	-1.548	-1.536	-1.524	-1.511	-1.498	-1.484	-1.470	-1.455	-1.441	-1.426	-1.409	-1.394	-1.378	-1.361	-1.344	-1.329	-1.311	-1.295	-1.278	-1.260	-1.244	-1.228	-1.210	-1.195	-1.179	-1.162	-1.148	-1.131	-1.118	-1.102	-1.089	-1.076	-1.064	-1.052	-1.040	-1.030	-1.021	-1.011	-1.002	-0.995	-0.989	-0.982	-0.978	-0.974	-0.971	-0.969	-0.968	-0.968	-0.968	-0.969	-0.971	-0.975	-0.979	-0.984	-0.990	-0.998	-1.005	-1.012	-1.024	-1.032	-1.044	-1.056	-1.068	-1.080	-1.094	-1.109	-1.124	-1.138	-1.152	-1.170	-1.185	-1.201	-1.219	-1.235	-1.251	-1.269	-1.286	-1.302	-1.320	-1.335	-1.352	-1.369	-1.384	-1.400	-1.415	-1.429	-1.442	-1.456	-1.469	-1.481	-1.492	-1.504	-1.514	-1.522	-1.531	-1.539	-1.546	-1.551	-1.558	-1.561	-1.565	-1.568	-1.569	-1.570	-1.570	-1.569	-1.568	-1.564	-1.559	-1.555	-1.549	-1.542	-1.535	-1.528	-1.519	-1.509	-1.499	-1.488	-1.475	-1.464	-1.450	-1.435	-1.422	-1.406	-1.391	-1.375	-1.360	-1.342	-1.326	-1.309	-1.291	-1.275	-1.258	-1.239	-1.221	-1.202	-1.185	-1.166	-1.149	-1.131	-1.112	-1.095	-1.078	-1.060	-1.042	-1.025	-1.010	-0.992	-0.976	-0.960	-0.944	-0.929	-0.914	-0.900	-0.885	-0.871	-0.858	-0.844	-0.830	-0.819	-0.806	-0.795	-0.784	-0.772	-0.762	-0.751	-0.741	-0.731	-0.722	-0.714	-0.705	-0.696	-0.689	-0.681	-0.674	-0.666	-0.659	-0.651	-0.646	-0.639	-0.632	-0.625	-0.619	-0.612	-0.605	-0.599	-0.592	-0.586	-0.579	-0.571	-0.565	-0.556	-0.549	-0.541	-0.532	-0.525	-0.516	-0.507	-0.498	-0.489	-0.478	-0.468	-0.458	-0.445	-0.434	-0.421	-0.409	-0.395	-0.381	-0.368	-0.354	-0.339	-0.324	-0.308	-0.292	-0.276	-0.260	-0.242	-0.225	-0.208	-0.191	-0.174	-0.156	-0.138	-0.119	-0.100	-0.081	-0.064	-0.046	-0.028	-0.009	0.009	0.028	0.045	0.062	0.079	0.098	0.112	0.129	0.145	0.160	0.176	0.190	0.204	0.218	0.231	0.242	0.255	0.266	0.276	0.286	0.295	0.304	0.311	0.319	0.326	0.331	0.338	0.341	0.345	0.348	0.351	0.352	0.355	0.356	0.355	0.355	0.355	0.354	0.351	0.350	0.348	0.344	0.341	0.338	0.334	0.330	0.325	0.321	0.316	0.312	0.306	0.302	0.296	0.291	0.286	0.281	0.276	0.272	0.268	0.262	0.259	0.256	0.251	0.249	0.245	0.244	0.240	0.240	0.239	0.238	0.238	0.238	0.239	0.240	0.242	0.246	0.249	0.252	0.258	0.262	0.269	0.275	0.282	0.290	0.299	0.309	0.319	0.330	0.341	0.352	0.365	0.379	0.394	0.408	0.422	0.438	0.454	0.471	0.489	0.506	0.524	0.542	0.561	0.581	0.600	0.620	0.640	0.659	0.680	0.700	0.720	0.741	0.761	0.781	0.802	0.822	0.842	0.864	0.882	0.902	0.921	0.940	0.959	0.978	0.995	1.012	1.030	1.048	100.000	5.000	2.000	1.000	7.000	0.000	0.000	0.000	0.000	0.000	0.000	0.000	0.000	0.000	0.000	0.000	0.000	0.000	4.276	4.296	4.315	4.334	4.350	4.366	4.381	4.396	4.410	4.422	4.434	4.442	4.451	4.459	4.465	4.471	4.475	4.478	4.480	4.480	4.479	4.476	4.474	4.469	4.462	4.455	4.446	4.438	4.426	4.415	4.401	4.388	4.372	4.355	4.339	4.320	4.301	4.281	4.260	4.238	4.216	4.191	4.168	4.142	4.118	4.093	4.066	4.039	4.012	3.985	3.958	3.929	3.901	3.872	3.845	3.816	3.788	3.760	3.732	3.705	3.679	3.651	3.624	3.599	3.572	3.548	3.524	3.501	3.479	3.456	3.435	3.415	3.395	3.378	3.359	3.344	3.328	3.312	3.301	3.288	3.278	3.268	3.259	3.251	3.245	3.240	3.236	3.232	3.231	3.231	3.231	3.234	3.235	3.239	3.244	3.249	3.256	3.262	3.272	3.280	3.290	3.300	3.311	3.324	3.334	3.346	3.360	3.371	3.385	3.399	3.411	3.426	3.439	3.452	3.465	3.478	3.491	3.502	3.515	3.526	3.538	3.549	3.558	3.566	3.575	3.584	3.592	3.599	3.605	3.610	3.615	3.620	3.622	3.626	3.628	3.630	3.630	3.632	3.632	3.631	3.631	3.629	3.628	3.625	3.624	3.621	3.619	3.616	3.614	3.611	3.609	3.606	3.605	3.604	3.601	3.600	3.600	3.601	3.601	3.602	3.604	3.606	3.610	3.614	3.619	3.624	3.630	3.639	3.646	3.655	3.666	3.678	3.689	3.700	3.714	3.730	3.745	3.761	3.778	3.796	3.815	3.835	3.855	3.875	3.896	3.918	3.940	3.964	3.985	4.009	4.032	4.056	4.080	4.104	4.128	4.151	4.175	4.198	4.221	4.244	4.266	4.288	4.309	4.330	4.351	4.370	4.389	4.406	4.424	4.440	4.455	4.468	4.482	4.494	4.505	4.515	4.522	4.531	4.538	4.541	4.545	4.548	4.549	4.549	4.548	4.545	4.541	4.535	4.530	4.524	4.515	4.504	4.494	4.482	4.469	4.455	4.440	4.424	4.406	4.389	4.370	4.351	4.330	4.309	4.289	4.266	4.242	4.220	4.195	4.170	4.146	4.121	4.096	4.070	4.045	4.020	3.992	3.968	3.941	3.916	3.890	3.864	3.839	3.814	3.789	3.764	3.740	3.715	3.692	3.670	3.646	3.625	3.604	3.582	3.562	3.541	3.522	3.504	3.485	3.468	3.450	3.434	3.418	3.401	3.386	3.371	3.358	3.345	3.331	3.319	3.308	3.296	3.286	3.275	3.265	3.255	3.248	3.239	3.230	3.222	3.215	3.208	3.201	3.195	3.189	3.184	3.178	3.172	3.169	3.164	3.160	3.155	3.151	3.149	3.145	3.142	3.139	3.138	3.135	3.132	3.131	3.130	3.128	3.128	3.125	3.124	3.124	3.122	3.121	3.120	3.121	3.119	3.120	3.119	3.119	3.119	3.119	3.118	3.118	3.119	3.118	3.116	3.116	3.116	3.115	3.115	3.112	3.111	3.110	3.109	3.106	3.105	3.102	3.099	3.096	3.094	3.090	3.085	3.082	3.079	3.074	3.070	3.066	3.061	3.056	3.052	3.048	3.042	3.038	3.032	3.026	3.022	3.016	3.011	3.006	3.001	2.996	2.992	2.989	2.985	2.980	2.978	2.975	2.972	2.969	2.968	2.965	2.965	2.964	2.965	2.965	2.965	2.968	2.970	2.971	2.975	2.979	2.984	2.989	2.994	3.000	3.006	3.012	3.020	3.028	3.035	3.044	3.054	3.062	3.072	3.081	3.091	3.102	3.114	3.124	3.134	3.145	3.156	3.166	3.178	3.189	3.200	3.210	3.220	3.230	3.241	3.251	3.260	3.269	3.276	3.285	3.292	3.300	3.306	3.314	3.319	3.324	3.330	3.334	3.336	3.341	3.342	3.344	3.346	3.348	3.348	3.346	3.345	3.344	3.342	3.339	3.336	3.334	3.329	3.324	3.319	3.312	3.306	3.300	3.292	3.285	3.278	3.270	3.262	3.254	3.245	3.236	3.228	3.219	3.209	3.199	3.190	3.181	3.171	3.161	3.151	3.142	3.132	3.124	3.115	3.106	3.096	3.088	3.080	3.071	3.064	3.055	3.048	3.041	3.034	3.028	3.021	3.015	3.009	3.004	2.999	2.994	2.988	2.984	2.980	2.975	2.972	2.969	2.965	2.961	2.959	2.956	2.955	2.951	2.949	2.948	2.945	2.944	2.941	2.940	2.938	2.936	2.935	2.932	2.931	2.929	2.926	2.922	2.921	2.919	2.916	2.912	2.909	2.905	2.901	2.896	2.891	2.886	2.880	2.874	2.868	2.860	2.852	2.844	2.835	2.826	2.816	2.806	2.795	2.784	2.772	2.760	2.749	2.735	2.721	2.706	2.691	2.678	2.661	2.645	2.629	2.611	2.594	2.576	2.558	2.539	2.520	2.501	2.480	2.460	2.440	2.419	2.399	2.378	2.356	2.336	2.314	2.292	2.271	2.250	2.229	2.208	2.186	2.165	2.145	2.124	2.104	2.084	2.062	2.044	2.025	2.006	1.988	1.970	1.952	1.936	1.919	1.902	1.889	1.874	1.860	1.845	1.832	1.820	1.810	1.799	1.789	1.778	1.769	1.760	1.752	1.746	1.739	1.734	1.728	1.724	1.719	1.716	1.712	1.711	1.709	1.706	1.706	1.705	1.705	1.705	1.706	1.706	1.706	1.708	1.710	1.711	1.712	1.714	1.715	1.718	1.719	1.722	1.724	1.726	1.726	1.729	1.730	1.731	1.732	1.732	1.734	1.735	1.735	1.735	1.735	1.734	1.734	1.731	1.729	1.728	1.725	1.722	1.719	1.715	1.711	1.708	1.701	1.698	1.691	1.685	1.680	1.674	1.665	1.658	1.650	1.642	1.634	1.625	1.618	1.608	1.599	1.589	1.580	1.570	1.560	1.550	1.540	1.530	1.520	1.510	1.500	1.490	1.481	1.470	1.461	1.452	1.442	1.435	1.426	1.419	1.410	1.402	1.396	1.391	1.385	1.379	1.375	1.369	1.366	1.362	1.361	1.359	1.359	1.359	1.359	1.360	1.362	1.365	1.369	1.372	1.379	1.384	1.390	1.398	1.405	1.414	1.422	1.431	1.442	1.454	1.465	1.476	1.489	1.501	1.514	1.528	1.541	1.555	1.569	1.581	1.596	1.610	1.624	1.638	1.650	1.664	1.676	1.690	1.701	1.711	1.721	1.732	1.741	1.750	1.759	1.765	1.771	1.778	1.781	1.784	1.786	1.788	1.788	1.785	1.782	1.780	1.775	1.768	1.760	1.752	1.742	1.731	1.719	1.705	1.691	1.675	1.658	1.640	1.620	1.600	1.579	1.558	1.534	1.511	1.485	1.460	1.434	1.408	1.381	1.351	1.324	1.295	1.266	1.236	1.208	1.178	1.149	1.118	1.089	1.060	1.029	1.001	0.971	0.942	0.915	0.886	0.859	0.832	0.805	0.780	0.754	0.729	0.704	0.681	0.658	0.635	0.614	0.592	0.571	0.552	0.534	0.515	0.498	0.480	0.464	0.448	0.432	0.418	0.402	0.389	0.376	0.362	0.350	0.339	0.326	0.315	0.304	0.292	0.281	0.271	0.260	0.250	0.239	0.228	0.216	0.206	0.195	0.184	0.172	0.160	0.149	0.136	0.125	0.111	0.098	0.084	0.069	0.054	0.039	0.024	0.008	-0.010	-0.026	-0.044	-0.062	-0.079	-0.098	-0.118	-0.138	-0.158	-0.178	-0.199	-0.219	-0.241	-0.262	-0.284	-0.305	-0.328	-0.350	-0.372	-0.395	-0.419	-0.441	-0.464	-0.486	-0.510	-0.532	-0.555	-0.578	-0.599	-0.621	-0.642	-0.665	-0.685	-0.706	-0.726	-0.746	-0.765	-0.785	-0.804	-0.822	-0.840	-0.858	-0.874	-0.891	-0.906	-0.921	-0.935	-0.950	-0.962	-0.976	-0.989	-1.000	-1.010	-1.021	-1.031	-1.040	-1.049	-1.056	-1.064	-1.070	-1.078	-1.082	-1.088	-1.091	-1.094	-1.098	-1.099	-1.100	-1.101	-1.102	-1.101	-1.101	-1.099	-1.098	-1.094	-1.090	-1.086	-1.082	-1.078	-1.071	-1.065	-1.058	-1.050	-1.041	-1.032	-1.024	-1.014	-1.004	-0.992	-0.980	-0.969	-0.955	-0.942	-0.929	-0.914	-0.900	-0.885	-0.870	-0.854	-0.839	-0.821	-0.805	-0.788	-0.771	-0.752	-0.736	-0.718	-0.700	-0.682	-0.665	-0.646	-0.628	-0.611	-0.592	-0.575	-0.558	-0.541	-0.525	-0.507	-0.491	-0.476	-0.460	-0.444	-0.430	-0.416	-0.404	-0.390	-0.378	-0.366	-0.355	-0.344	-0.335	-0.325	-0.316	-0.309	-0.301	-0.294	-0.289	-0.282	-0.279	-0.274	-0.271	-0.268	-0.266	-0.265	-0.264	-0.264	-0.264	-0.265	-0.266	-0.268	-0.271	-0.274	-0.278	-0.281	-0.286	-0.291	-0.295	-0.301	-0.306	-0.314	-0.320	-0.326	-0.334	-0.341	-0.350	-0.358	-0.365	-0.375	-0.382	-0.392	-0.401	-0.411	-0.421	-0.431	-0.441	-0.452	-0.462	-0.474	-0.486	-0.496	-0.509	-0.520	-0.532	-0.546	-0.559	-0.571	-0.585	-0.599	-0.612	-0.628	-0.642	-0.655	-0.671	-0.685	-0.700	-0.716	-0.731	-0.748	-0.762	-0.780	-0.798	-0.812	-0.829	-0.846	-0.862	-0.880	-0.898	-0.915	-0.931	-0.949	-0.964	-0.981	-0.999	-1.015	-1.031	-1.046	-1.064	-1.079	-1.094	-1.109	-1.125	-1.139	-1.152	-1.168	-1.179	-1.191	-1.205	-1.218	-1.229	-1.240	-1.251	-1.262	-1.271	-1.280	-1.289	-1.298	-1.305	-1.311	-1.318	-1.322	-1.328	-1.331	-1.335	-1.338	-1.340	-1.340	-1.341	-1.340	-1.339	-1.338	-1.335	-1.332	-1.328	-1.324	-1.318	-1.312	-1.305	-1.298	-1.289	-1.280	-1.270	-1.260	-1.248	-1.236	-1.224	-1.210	-1.198	-1.181	-1.168	-1.151	-1.135	-1.119	-1.101	-1.082	-1.064	-1.046	-1.026	-1.008	-0.988	-0.968	-0.948	-0.928	-0.906	-0.886	-0.865	-0.845	-0.825	-0.805	-0.784	-0.764	-0.744	-0.724	-0.705	-0.686	-0.668	-0.649	-0.632	-0.615	-0.599	-0.584	-0.569	-0.555	-0.542	-0.530	-0.519	-0.509	-0.499	-0.490	-0.482	-0.478	-0.471	-0.468	-0.464	-0.461	-0.460	-0.460	-0.460	-0.462	-0.466	-0.469	-0.474	-0.480	-0.486	-0.495	-0.502	-0.512	-0.521	-0.532	-0.542	-0.555	-0.568	-0.580	-0.592	-0.606	-0.621	-0.635	-0.650	-0.664	-0.679	-0.694	-0.709	-0.722	-0.738	-0.751	-0.765	-0.780	-0.792	-0.806	-0.819	-0.831	-0.842	-0.854	-0.864	-0.872	-0.882	-0.891	-0.899	-0.906	-0.912	-0.918	-0.922	-0.928	-0.930	-0.934	-0.935	-0.936	-0.936	-0.936	-0.934	-0.931	-0.930	-0.925	-0.921	-0.916	-0.910	-0.904	-0.896	-0.890	-0.881	-0.871	-0.862	-0.851	-0.841	-0.830	-0.820	-0.808	-0.795	-0.782	-0.770	-0.756	-0.742	-0.729	-0.715	-0.701	-0.688	-0.672	-0.658	-0.644	-0.629	-0.614	-0.599	-0.584	-0.569	-0.554	-0.539	-0.525	-0.510	-0.495	-0.482	-0.466	-0.454	-0.440	-0.426	-0.412	-0.399	-0.385	-0.374	-0.360	-0.348	-0.335	-0.324	-0.312	-0.301	-0.290	-0.280	-0.269	-0.259	-0.249	-0.239	-0.230	-0.220	-0.212	-0.204	-0.194	-0.188	-0.179	-0.171	-0.165	-0.159	-0.151	-0.145	-0.138	-0.132	-0.125	-0.120	-0.115	-0.109	-0.105	-0.099	-0.094	-0.089	-0.084	-0.079	-0.074	-0.070	-0.065	-0.061	-0.056	-0.052	-0.049	-0.045	-0.039	-0.035	-0.031	-0.028	-0.024	-0.020	-0.016	-0.011	-0.008	-0.004	0.000	0.004	0.008	0.011	0.015	0.018	0.022	0.025	0.029	0.031	0.035	0.039	0.041	0.044	0.048	0.049	0.051	0.052	0.056	0.058	0.059	0.060	0.061	0.062	0.064	0.064	0.065	0.066	0.065	0.065	0.065	0.064	0.062	0.062	0.061	0.060	0.059	0.058	0.056	0.055	0.054	0.050	0.048	0.046	0.044	0.041	0.039	0.036	0.034	0.031	0.029	0.026	0.025	0.021	0.019	0.016	0.015	0.011	0.010	0.008	0.004	0.002	0.000	-0.002	-0.005	-0.006	-0.008	-0.010	-0.012	-0.015	-0.019	-0.020	-0.022	-0.026	-0.029	-0.032	-0.035	-0.039	-0.042	-0.046	-0.050	-0.055	-0.059	-0.065	-0.070	-0.076	-0.082	-0.089	-0.098	-0.105	-0.114	-0.122	-0.132	-0.142	-0.154	-0.166	-0.178	-0.190	-0.202	-0.216	-0.232	-0.246	-0.262	-0.280	-0.296	-0.314	-0.332	-0.350	-0.370	-0.389	-0.409	-0.430	-0.450	-0.471	-0.494	-0.515	-0.536	-0.559	-0.580	-0.602	-0.625	-0.648	-0.670	-0.690	-0.712	-0.734	-0.754	-0.775	-0.794	-0.814	-0.832	-0.851	-0.869	-0.885	-0.901	-0.916	-0.929	-0.942	-0.955	-0.966	-0.975	-0.985	-0.992	-0.999	-1.005	-1.010	-1.014	-1.016	-1.018	-1.018	-1.016	-1.014	-1.010	-1.005	-1.000	-0.995	-0.988	-0.979	-0.969	-0.959	-0.948	-0.936	-0.924	-0.910	-0.895	-0.880	-0.865	-0.850	-0.834	-0.818	-0.800	-0.782	-0.765	-0.749	-0.731	-0.712	-0.696	-0.678	-0.660	-0.642	-0.625	-0.608	-0.591	-0.574	-0.556	-0.541	-0.524	-0.510	-0.495	-0.480	-0.465	-0.451	-0.438	-0.425	-0.412	-0.401	-0.390	-0.380	-0.370	-0.360	-0.351	-0.342	-0.335	-0.326	-0.320	-0.314	-0.308	-0.301	-0.298	-0.294	-0.289	-0.286	-0.282	-0.281	-0.279	-0.278	-0.278	-0.276	-0.278	-0.278	-0.279	-0.280	-0.282	-0.285	-0.288	-0.291	-0.294	-0.299	-0.304	-0.309	-0.314	-0.320	-0.325	-0.332	-0.339	-0.348	-0.355	-0.364	-0.372	-0.381	-0.390	-0.400	-0.410	-0.421	-0.431	-0.441	-0.452	-0.464	-0.474	-0.486	-0.499	-0.511	-0.524	-0.535	-0.548	-0.560	-0.572	-0.586	-0.598	-0.610	-0.622	-0.635	-0.646	-0.659	-0.670	-0.681	-0.692	-0.704	-0.714	-0.722	-0.732	-0.741	-0.750	-0.758	-0.764	-0.771	-0.778	-0.782	-0.788	-0.791	-0.794	-0.798	-0.799	-0.800	-0.799	-0.799	-0.796	-0.795	-0.790	-0.788	-0.781	-0.775	-0.768	-0.760	-0.750	-0.740	-0.729	-0.716	-0.704	-0.689	-0.675	-0.659	-0.641	-0.624	-0.605	-0.585	-0.566	-0.544	-0.521	-0.499	-0.476	-0.451	-0.426	-0.401	-0.374	-0.348	-0.320	-0.292	-0.262	-0.235	-0.205	-0.176	-0.146	-0.115	-0.085	-0.054	-0.024	0.009	0.040	0.071	0.102	0.132	0.165	0.196	0.228	0.258	0.289	0.320	0.350	0.380	0.409	0.439	0.468	0.496	0.524	0.552	0.580	0.606	0.632	0.659	0.682	0.708	0.731	0.752	0.774	0.795	0.815	0.834	0.854	0.871	0.886	0.902	0.918	0.930	0.942	0.955	0.965	0.975	0.982	0.989	0.995	1.000	1.002	1.004	1.005	1.005	1.004	1.001	0.999	0.994	0.988	0.980	0.971	0.962	0.951	0.940	0.926	0.914	0.899	0.882	0.868	0.850	0.831	0.812	0.792	0.774	0.752	0.731	0.710	0.688	0.665	0.644	0.620	0.598	0.575	0.552	0.529	0.507	0.485	0.464	0.442	0.420	0.400	0.380	0.360	0.341	0.321	0.304	0.288	0.271	0.256	0.241	0.228	0.214	0.202	0.192	0.181	0.172	0.165	0.158	0.151	0.146	0.141	0.139	0.135	0.134	0.134	0.132	0.134	0.135	0.138	0.140	0.142	0.149	0.152	0.159	0.164	0.170	0.176	0.184	0.191	0.200	0.206	0.215	0.224	0.232	0.241	0.250	0.259	0.269	0.276	0.285	0.295	0.304	0.311	0.320	0.328	0.335	0.342	0.350	0.358	0.364	0.370	0.375	0.380	0.385	0.389	0.392	0.395	0.399	0.401	0.402	0.404	0.405	0.405	0.404	0.402	0.402	0.399	0.396	0.392	0.390	0.385	0.380	0.374	0.368	0.361	0.354	0.346	0.339	0.329	0.320	0.310	0.300	0.290	0.278	0.268	0.256	0.245	0.232	0.221	0.208	0.196	0.184	0.171	0.159	0.146	0.134	0.121	0.109	0.096	0.085	0.074	0.062	0.051	0.039	0.029	0.019	0.009	-0.001	-0.011	-0.019	-0.028	-0.036	-0.042	-0.050	-0.058	-0.064	-0.069	-0.074	-0.080	-0.085	-0.088	-0.092	-0.096	-0.099	-0.102	-0.105	-0.108	-0.110	-0.111	-0.114	-0.115	-0.116	-0.118	-0.119	-0.119	-0.120	-0.120	-0.120	-0.120	-0.121	-0.121	-0.121	-0.121	-0.121	-0.121	-0.121	-0.121	-0.121	-0.121	-0.121	-0.121	-0.121	-0.121	-0.121	-0.120	-0.120	-0.120	-0.119	-0.119	-0.119	-0.118	-0.118	-0.118	-0.116	-0.115	-0.114	-0.114	-0.112	-0.111	-0.111	-0.110	-0.110	-0.109	-0.108	-0.108	-0.106	-0.106	-0.105	-0.105	-0.105	-0.104	-0.104	-0.102	-0.102	-0.102	-0.102	-0.104	-0.104	-0.104	-0.106	-0.106	-0.108	-0.109	-0.109	-0.110	-0.111	-0.112	-0.114	-0.115	-0.116	-0.118	-0.118	-0.119	-0.119	-0.121	-0.121	-0.122	-0.122	-0.121	-0.121	-0.121	-0.119	-0.118	-0.116	-0.114	-0.110	-0.106	-0.102	-0.098	-0.091	-0.086	-0.079	-0.071	-0.064	-0.055	-0.046	-0.036	-0.026	-0.015	-0.002	0.008	0.020	0.034	0.046	0.061	0.075	0.090	0.104	0.118	0.134	0.149	0.162	0.178	0.192	0.206	0.220	0.234	0.246	0.259	0.271	0.281	0.292	0.301	0.310	0.318	0.324	0.329	0.332	0.335	0.336	0.336	0.335	0.334	0.329	0.324	0.318	0.309	0.300	0.289	0.278	0.265	0.249	0.232	0.215	0.196	0.176	0.156	0.134	0.110	0.086	0.062	0.036	0.011	-0.016	-0.044	-0.071	-0.099	-0.128	-0.155	-0.184	-0.212	-0.241	-0.270	-0.298	-0.326	-0.354	-0.380	-0.406	-0.432	-0.458	-0.482	-0.506	-0.530	-0.552	-0.574	-0.594	-0.615	-0.634	-0.652	-0.669	-0.685	-0.700	-0.715	-0.729	-0.741	-0.752	-0.764	-0.772	-0.784	-0.791	-0.799	-0.806	-0.812	-0.819	-0.824	-0.829	-0.832	-0.836	-0.840	-0.842	-0.845	-0.848	-0.850	-0.851	-0.852	-0.854	-0.855	-0.856	-0.858	-0.859	-0.859	-0.860	-0.860	-0.862	-0.862	-0.864	-0.865	-0.865	-0.868	-0.870	-0.871	-0.872	-0.875	-0.876	-0.879	-0.881	-0.884	-0.886	-0.890	-0.891	-0.896	-0.899	-0.902	-0.908	-0.911	-0.915	-0.920	-0.925	-0.930	-0.935	-0.940	-0.946	-0.951	-0.958	-0.965	-0.972	-0.980	-0.986	-0.994	-1.002	-1.011	-1.020	-1.030	-1.039	-1.049	-1.059	-1.069	-1.080	-1.091	-1.102	-1.114	-1.125	-1.138	-1.150	-1.164	-1.175	-1.189	-1.201	-1.215	-1.229	-1.242	-1.256	-1.270	-1.284	-1.298	-1.310	-1.325	-1.338	-1.351	-1.364	-1.376	-1.389	-1.401	-1.412	-1.422	-1.434	-1.444	-1.452	-1.462	-1.470	-1.478	-1.485	-1.490	-1.496	-1.501	-1.505	-1.508	-1.510	-1.511	-1.512	-1.512	-1.512	-1.509	-1.506	-1.504	-1.499	-1.494	-1.488	-1.481	-1.474	-1.465	-1.458	-1.448	-1.438	-1.428	-1.416	-1.404	-1.391	-1.380	-1.366	-1.354	-1.340	-1.328	-1.314	-1.301	-1.286	-1.272	-1.260	-1.246	-1.232	-1.219	-1.206	-1.192	-1.180	-1.169	-1.155	-1.144	-1.132	-1.121	-1.111	-1.101	-1.091	-1.081	-1.072	-1.064	-1.056	-1.049	-1.041	-1.035	-1.030	-1.025	-1.019	-1.015	-1.011	-1.008	-1.005	-1.002	-1.000	-0.998	-0.995	-0.994	-0.992	-0.991	-0.990	-0.990	-0.989	-0.989	-0.989	-0.989	-0.989	-0.990	-0.990	-0.990	-0.990	-0.990	-0.991	-0.991	-0.991	-0.992	-0.992	-0.992	-0.992	-0.992	-0.992	-0.992	-0.992	-0.992	-0.992	-0.990	-0.989	-0.989	-0.988	-0.986	-0.984	-0.982	-0.980	-0.978	-0.976	-0.974	-0.970	-0.968	-0.965	-0.961	-0.958	-0.954	-0.950	-0.946	-0.942	-0.938	-0.932	-0.929	-0.924	-0.919	-0.912	-0.908	-0.902	-0.896	-0.890	-0.884	-0.878	-0.871	-0.865	-0.859	-0.851	-0.845	-0.839	-0.832	-0.826	-0.820	-0.814	-0.808	-0.801	-0.794	-0.788	-0.781	-0.776	-0.770	-0.766	-0.761	-0.756	-0.751	-0.746	-0.742	-0.739	-0.736	-0.732	-0.730	-0.728	-0.726	-0.725	-0.725	-0.724	-0.724	-0.725	-0.726	-0.728	-0.730	-0.731	-0.734	-0.738	-0.741	-0.745	-0.750	-0.755	-0.760	-0.765	-0.771	-0.776	-0.781	-0.789	-0.795	-0.801	-0.809	-0.815	-0.822	-0.830	-0.836	-0.844	-0.850	-0.858	-0.864	-0.871	-0.876	-0.882	-0.889	-0.894	-0.899	-0.904	-0.908	-0.910	-0.914	-0.916	-0.918	-0.919	-0.920	-0.920	-0.920	-0.919	-0.916	-0.914	-0.911	-0.906	-0.904	-0.898	-0.892	-0.886	-0.880	-0.872	-0.865	-0.855	-0.846	-0.836	-0.826	-0.816	-0.806	-0.795	-0.782	-0.771	-0.759	-0.746	-0.732	-0.719	-0.705	-0.691	-0.679	-0.665	-0.651	-0.638	-0.624	-0.611	-0.599	-0.586	-0.574	-0.562	-0.549	-0.538	-0.528	-0.516	-0.506	-0.498	-0.488	-0.480	-0.472	-0.466	-0.459	-0.454	-0.450	-0.445	-0.442	-0.440	-0.438	-0.439	-0.439	-0.440	-0.441	-0.444	-0.448	-0.452	-0.459	-0.466	-0.474	-0.482	-0.491	-0.500	-0.511	-0.522	-0.535	-0.548	-0.561	-0.575	-0.589	-0.604	-0.619	-0.635	-0.652	-0.668	-0.685	-0.701	-0.720	-0.738	-0.755	-0.772	-0.789	-0.806	-0.825	-0.841	-0.859	-0.875	-0.891	-0.906	-0.924	-0.939	-0.952	-0.966	-0.980	-0.994	-1.005	-1.018	-1.028	-1.039	-1.049	-1.056	-1.064	-1.072	-1.079	-1.085	-1.089	-1.092	-1.096	-1.100	-1.102	-1.104	-1.105	-1.105	-1.104	-1.102	-1.101	-1.099	-1.095	-1.092	-1.089	-1.084	-1.080	-1.075	-1.069	-1.064	-1.058	-1.051	-1.045	-1.038	-1.031	-1.024	-1.018	-1.010	-1.004	-0.998	-0.991	-0.985	-0.979	-0.972	-0.968	-0.960	-0.955	-0.950	-0.946	-0.940	-0.936	-0.932	-0.928	-0.926	-0.922	-0.920	-0.919	-0.916	-0.915	-0.914	-0.914	-0.912	-0.912	-0.912	-0.915	-0.916	-0.918	-0.921	-0.924	-0.926	-0.930	-0.935	-0.939	-0.944	-0.948	-0.952	-0.959	-0.964	-0.970	-0.976	-0.982	-0.989	-0.996	-1.004	-1.010	-1.019	-1.025	-1.032	-1.040	-1.049	-1.056	-1.064	-1.070	-1.079	-1.086	-1.095	-1.101	-1.109	-1.115	-1.122	-1.129	-1.136	-1.142	-1.149	-1.154	-1.159	-1.165	-1.170	-1.174	-1.179	-1.182	-1.186	-1.190	-1.192	-1.195	-1.198	-1.200	-1.201	-1.202	-1.204	-1.204	-1.204	-1.204	-1.202	-1.201	-1.200	-1.199	-1.196	-1.194	-1.191	-1.189	-1.185	-1.182	-1.178	-1.174	-1.169	-1.164	-1.159	-1.152	-1.148	-1.141	-1.135	-1.129	-1.124	-1.118	-1.111	-1.105	-1.099	-1.092	-1.086	-1.080	-1.074	-1.066	-1.061	-1.055	-1.050	-1.044	-1.039	-1.034	-1.029	-1.024	-1.020	-1.015	-1.011	-1.009	-1.006	-1.004	-1.000	-0.998	-0.998	-0.996	-0.996	-0.996	-0.998	-0.999	-1.001	-1.002	-1.005	-1.009	-1.012	-1.016	-1.021	-1.028	-1.032	-1.039	-1.046	-1.054	-1.061	-1.069	-1.079	-1.088	-1.098	-1.108	-1.119	-1.129	-1.140	-1.152	-1.164	-1.176	-1.189	-1.201	-1.214	-1.226	-1.239	-1.252	-1.266	-1.279	-1.292	-1.305	-1.319	-1.331	-1.344	-1.356	-1.369	-1.381	-1.394	-1.405	-1.416	-1.426	-1.438	-1.449	-1.458	-1.468	-1.476	-1.485	-1.494	-1.501	-1.508	-1.514	-1.520	-1.525	-1.531	-1.535	-1.539	-1.542	-1.545	-1.548	-1.549	-1.550	-1.550	-1.550	-1.550	-1.549	-1.548	-1.546	-1.544	-1.541	-1.539	-1.536	-1.534	-1.530	-1.526	-1.522	-1.518	-1.514	-1.509	-1.505	-1.501	-1.498	-1.492	-1.489	-1.486	-1.482	-1.480	-1.478	-1.475	-1.474	-1.471	-1.471	-1.470	-1.470	-1.470	-1.471	-1.472	-1.476	-1.480	-1.484	-1.488	-1.494	-1.499	-1.506	-1.514	-1.522	-1.530	-1.541	-1.550	-1.561	-1.572	-1.585	-1.598	-1.611	-1.624	-1.639	-1.654	-1.668	-1.685	-1.700	-1.715	-1.732	-1.749	-1.765	-1.781	-1.798	-1.815	-1.831	-1.846	-1.862	-1.879	-1.894	-1.909	-1.924	-1.938	-1.951	-1.964	-1.976	-1.988	-1.998	-2.009	-2.018	-2.026	-2.033	-2.039	-2.045	-2.049	-2.054	-2.055	-2.058	-2.058	-2.056	-2.055	-2.052	-2.049	-2.044	-2.039	-2.031	-2.025	-2.015	-2.006	-1.996	-1.985	-1.972	-1.960	-1.948	-1.932	-1.916	-1.902	-1.886	-1.870	-1.852	-1.834	-1.816	-1.801	-1.781	-1.764	-1.746	-1.728	-1.710	-1.692	-1.675	-1.656	-1.640	-1.624	-1.606	-1.590	-1.575	-1.559	-1.545	-1.531	-1.518	-1.506	-1.492	-1.481	-1.471	-1.461	-1.452	-1.444	-1.436	-1.431	-1.426	-1.422	-1.419	-1.416	-1.415	-1.414	-1.415	-1.415	-1.419	-1.421	-1.425	-1.429	-1.434	-1.440	-1.448	-1.455	-1.462	-1.472	-1.481	-1.491	-1.502	-1.514	-1.524	-1.535	-1.549	-1.560	-1.574	-1.586	-1.599	-1.611	-1.625	-1.638	-1.651	-1.664	-1.675	-1.689	-1.700	-1.711	-1.722	-1.732	-1.742	-1.752	-1.760	-1.768	-1.776	-1.781	-1.788	-1.792	-1.796	-1.800	-1.801	-1.802	-1.802	-1.802	-1.801	-1.798	-1.794	-1.790	-1.784	-1.776	-1.770	-1.760	-1.750	-1.740	-1.728	-1.715	-1.701	-1.686	-1.670	-1.654	-1.636	-1.619	-1.600	-1.580	-1.560	-1.539	-1.518	-1.496	-1.474	-1.451	-1.428	-1.405	-1.380	-1.356	-1.331	-1.306	-1.282	-1.256	-1.231	-1.206	-1.181	-1.156	-1.131	-1.106	-1.082	-1.059	-1.032	-1.010	-0.986	-0.962	-0.939	-0.916	-0.892	-0.871	-0.850	-0.829	-0.806	-0.786	-0.768	-0.748	-0.729	-0.710	-0.692	-0.675	-0.658	-0.641	-0.624	-0.609	-0.594	-0.578	-0.564	-0.549	-0.535	-0.522	-0.509	-0.495	-0.484	-0.470	-0.459	-0.446	-0.435	-0.424	-0.412	-0.401	-0.390	-0.380	-0.370	-0.359	-0.348	-0.339	-0.328	-0.316	-0.306	-0.296	-0.285	-0.275	-0.265	-0.254	-0.244	-0.234	-0.222	-0.212	-0.202	-0.191	-0.181	-0.170	-0.160	-0.151	-0.141	-0.131	-0.121	-0.111	-0.102	-0.094	-0.085	-0.076	-0.068	-0.060	-0.052	-0.046	-0.039	-0.032	-0.026	-0.021	-0.016	-0.011	-0.008	-0.004	-0.001	0.001	0.002	0.004	0.002	0.002	0.001	0.000	-0.004	-0.006	-0.011	-0.016	-0.021	-0.028	-0.034	-0.041	-0.050	-0.059	-0.069	-0.079	-0.090	-0.101	-0.114	-0.128	-0.141	-0.155	-0.170	-0.185	-0.200	-0.216	-0.232	-0.250	-0.268	-0.285	-0.304	-0.321	-0.340	-0.360	-0.379	-0.399	-0.418	-0.436	-0.456	-0.476	-0.496	-0.515	-0.535	-0.554	-0.574	-0.592	-0.610	-0.629	-0.648	-0.666	-0.685	-0.702	-0.719	-0.736	-0.751	-0.769	-0.785	-0.800	-0.814	-0.829	-0.842	-0.856	-0.869	-0.881	-0.892	-0.904	-0.915	-0.925	-0.935	-0.944	-0.952	-0.961	-0.969	-0.976	-0.982	-0.989	-0.995	-0.999	-1.004	-1.009	-1.012	-1.015	-1.018	-1.021	-1.022	-1.025	-1.025	-1.026	-1.028	-1.029	-1.029	-1.029	-1.028	-1.028	-1.026	-1.026	-1.025	-1.024	-1.021	-1.020	-1.019	-1.018	-1.015	-1.015	-1.014	-1.011	-1.010	-1.009	-1.008	-1.006	-1.006	-1.005	-1.004	-1.004	-1.002	-1.002	-1.002	-1.001	-1.001	-1.002	-1.004	-1.004	-1.004	-1.005	-1.006	-1.008	-1.010	-1.011	-1.011	-1.012	-1.015	-1.016	-1.019	-1.022	-1.022	-1.025	-1.028	-1.029	-1.031	-1.034	-1.035	-1.035	-1.036	-1.038	-1.039	-1.039	-1.039	-1.038	-1.036	-1.036	-1.035	-1.034	-1.030	-1.028	-1.025	-1.021	-1.018	-1.012	-1.008	-1.001	-0.996	-0.989	-0.981	-0.974	-0.965	-0.955	-0.945	-0.935	-0.925	-0.912	-0.900	-0.888	-0.874	-0.860	-0.845	-0.831	-0.816	-0.799	-0.782	-0.765	-0.748	-0.730	-0.711	-0.692	-0.674	-0.654	-0.634	-0.614	-0.594	-0.571	-0.550	-0.529	-0.507	-0.486	-0.464	-0.442	-0.420	-0.399	-0.376	-0.355	-0.334	-0.312	-0.291	-0.270	-0.250	-0.229	-0.210	-0.190	-0.172	-0.152	-0.135	-0.118	-0.100	-0.085	-0.069	-0.054	-0.039	-0.025	-0.012	0.000	0.011	0.022	0.032	0.042	0.050	0.059	0.066	0.074	0.079	0.084	0.088	0.091	0.095	0.096	0.099	0.100	0.100	0.100	0.100	0.100	0.098	0.098	0.095	0.092	0.091	0.089	0.085	0.084	0.080	0.078	0.075	0.072	0.070	0.069	0.065	0.064	0.062	0.060	0.060	0.059	0.060	0.060	0.060	0.061	0.064	0.065	0.069	0.071	0.074	0.079	0.081	0.086	0.092	0.098	0.104	0.111	0.118	0.125	0.132	0.140	0.148	0.156	0.165	0.175	0.182	0.191	0.201	0.210	0.220	0.229	0.239	0.249	0.258	0.266	0.275	0.285	0.294	0.302	0.311	0.321	0.329	0.336	0.344	0.351	0.358	0.366	0.371	0.378	0.384	0.389	0.394	0.398	0.401	0.405	0.408	0.411	0.412	0.415	0.416	0.418	0.418	0.418	0.418	0.416	0.415	0.412	0.410	0.408	0.402	0.400	0.395	0.389	0.384	0.376	0.370	0.361	0.355	0.346	0.336	0.325	0.314	0.304	0.291	0.280	0.266	0.254	0.239	0.225	0.210	0.192	0.178	0.161	0.144	0.128	0.110	0.091	0.074	0.054	0.036	0.016	-0.002	-0.022	-0.041	-0.060	-0.080	-0.099	-0.118	-0.136	-0.155	-0.172	-0.191	-0.209	-0.226	-0.242	-0.259	-0.275	-0.289	-0.304	-0.318	-0.330	-0.341	-0.354	-0.362	-0.372	-0.381	-0.389	-0.395	-0.400	-0.405	-0.409	-0.411	-0.414	-0.414	-0.414	-0.414	-0.411	-0.408	-0.406	-0.400	-0.396	-0.391	-0.384	-0.378	-0.370	-0.361	-0.354	-0.345	-0.336	-0.328	-0.318	-0.309	-0.300	-0.289	-0.280	-0.272	-0.264	-0.258	-0.250	-0.244	-0.238	-0.231	-0.228	-0.224	-0.221	-0.220	-0.219	-0.220	-0.221	-0.225	-0.229	-0.235	-0.242	-0.251	-0.261	-0.272	-0.285	-0.300	-0.318	-0.334	-0.354	-0.372	-0.395	-0.419	-0.445	-0.470	-0.499	-0.529	-0.559	-0.590	-0.622	-0.656	-0.692	-0.729	-0.766	-0.804	-0.844	-0.882	-0.924	-0.964	-1.006	-1.048	-1.091	-1.134	-1.176	-1.220	-1.264	-1.308	-1.350	-1.392	-1.436	-1.479	-1.521	-1.562	-1.604	-1.645	-1.685	-1.724	-1.762	-1.800	-1.836	-1.872	-1.908	-1.941	-1.974	-2.006	-2.038	-2.068	-2.096	-2.122	-2.149	-2.174	-2.198	-2.220	-2.241	-2.261	-2.280	-2.298	-2.314	-2.329	-2.342	-2.355	-2.366	-2.376	-2.384	-2.392	-2.399	-2.405	-2.409	-2.412	-2.415	-2.415	-2.415	-2.415	-2.411	-2.409	-2.405	-2.400	-2.394	-2.388	-2.381	-2.374	-2.365	-2.355	-2.345	-2.334	-2.321	-2.310	-2.298	-2.285	-2.271	-2.258	-2.242	-2.228	-2.211	-2.195	-2.180	-2.162	-2.146	-2.129	-2.110	-2.092	-2.074	-2.055	-2.036	-2.018	-1.999	-1.979	-1.959	-1.940	-1.921	-1.900	-1.880	-1.860	-1.840	-1.819	-1.799	-1.778	-1.756	-1.736	-1.715	-1.694	-1.672	-1.651	-1.630	-1.610	-1.589	-1.568	-1.546	-1.525	-1.504	-1.482	-1.462	-1.441	-1.421	-1.401	-1.381	-1.361	-1.342	-1.324	-1.306	-1.288	-1.269	-1.251	-1.234	-1.218	-1.201	-1.185	-1.171	-1.156	-1.142	-1.129	-1.116	-1.105	-1.092	-1.082	-1.072	-1.064	-1.055	-1.048	-1.041	-1.036	-1.030	-1.026	-1.022	-1.021	-1.018	-1.018	-1.016	-1.016	-1.018	-1.020	-1.022	-1.025	-1.029	-1.034	-1.039	-1.044	-1.050	-1.058	-1.062	-1.070	-1.079	-1.085	-1.094	-1.104	-1.112	-1.122	-1.132	-1.141	-1.151	-1.161	-1.170	-1.181	-1.191	-1.202	-1.211	-1.222	-1.232	-1.244	-1.254	-1.265	-1.275	-1.286	-1.296	-1.308	-1.319	-1.330	-1.341	-1.352	-1.364	-1.376	-1.388	-1.400	-1.412	-1.425	-1.438	-1.450	-1.464	-1.478	-1.491	-1.506	-1.520	-1.535	-1.550	-1.565	-1.581	-1.598	-1.614	-1.630	-1.648	-1.664	-1.681	-1.699	-1.716	-1.735	-1.752	-1.771	-1.789	-1.808	-1.826	-1.842	-1.861	-1.879	-1.896	-1.914	-1.929	-1.946	-1.961	-1.976	-1.991	-2.005	-2.018	-2.031	-2.042	-2.054	-2.062	-2.072	-2.081	-2.088	-2.092	-2.098	-2.101	-2.104	-2.106	-2.105	-2.104	-2.102	-2.099	-2.094	-2.088	-2.080	-2.072	-2.062	-2.052	-2.040	-2.026	-2.013	-1.998	-1.982	-1.965	-1.948	-1.929	-1.908	-1.889	-1.868	-1.846	-1.822	-1.801	-1.778	-1.755	-1.730	-1.706	-1.682	-1.658	-1.634	-1.609	-1.584	-1.560	-1.535	-1.512	-1.489	-1.465	-1.441	-1.419	-1.398	-1.376	-1.355	-1.334	-1.314	-1.295	-1.275	-1.258	-1.241	-1.222	-1.208	-1.191	-1.176	-1.164	-1.150	-1.136	-1.125	-1.114	-1.102	-1.092	-1.082	-1.074	-1.065	-1.058	-1.049	-1.041	-1.035	-1.028	-1.021	-1.015	-1.009	-1.002	-0.998	-0.990	-0.985	-0.979	-0.974	-0.966	-0.961	-0.955	-0.948	-0.940	-0.931	-0.924	-0.915	-0.906	-0.896	-0.886	-0.875	-0.862	-0.850	-0.836	-0.822	-0.808	-0.791	-0.774	-0.756	-0.738	-0.719	-0.699	-0.678	-0.655	-0.634	-0.609	-0.585	-0.560	-0.532	-0.505	-0.478	-0.450	-0.421	-0.391	-0.361	-0.330	-0.299	-0.268	-0.236	-0.204	-0.172	-0.140	-0.109	-0.076	-0.044	-0.012	0.019	0.050	0.080	0.110	0.139	0.168	0.194	0.220	0.245	0.269	0.292	0.315	0.334	0.354	0.371	0.386	0.400	0.412	0.422	0.431	0.439	0.444	0.448	0.450	0.449	0.446	0.442	0.438	0.430	0.421	0.411	0.399	0.384	0.369	0.351	0.332	0.312	0.291	0.269	0.245	0.220	0.194	0.168	0.141	0.114	0.085	0.056	0.028	-0.002	-0.031	-0.061	-0.090	-0.120	-0.149	-0.179	-0.206	-0.234	-0.262	-0.288	-0.314	-0.339	-0.364	-0.386	-0.409	-0.430	-0.450	-0.469	-0.488	-0.505	-0.520	-0.535	-0.549	-0.561	-0.572	-0.582	-0.591	-0.600	-0.608	-0.612	-0.618	-0.621	-0.625	-0.628	-0.628	-0.629	-0.628	-0.628	-0.625	-0.622	-0.620	-0.616	-0.612	-0.609	-0.602	-0.598	-0.591	-0.585	-0.579	-0.572	-0.565	-0.556	-0.549	-0.540	-0.531	-0.522	-0.515	-0.505	-0.496	-0.486	-0.478	-0.468	-0.458	-0.446	-0.436	-0.425	-0.414	-0.402	-0.391	-0.380	-0.369	-0.356	-0.344	-0.330	-0.319	-0.305	-0.292	-0.279	-0.265	-0.251	-0.238	-0.224	-0.210	-0.195	-0.181	-0.166	-0.152	-0.139	-0.125	-0.111	-0.098	-0.084	-0.070	-0.058	-0.044	-0.032	-0.019	-0.008	0.004	0.015	0.024	0.035	0.044	0.052	0.061	0.070	0.076	0.082	0.089	0.094	0.100	0.104	0.108	0.110	0.112	0.115	0.116	0.118	0.118	0.116	0.116	0.115	0.114	0.110	0.109	0.106	0.104	0.100	0.098	0.094	0.090	0.086	0.082	0.079	0.076	0.072	0.069	0.065	0.062	0.060	0.058	0.056	0.055	0.054	0.052	0.051	0.051	0.052	0.052	0.054	0.055	0.056	0.060	0.062	0.065	0.069	0.074	0.078	0.082	0.088	0.094	0.100	0.106	0.111	0.118	0.124	0.130	0.138	0.145	0.150	0.158	0.164	0.171	0.178	0.185	0.190	0.196	0.202	0.208	0.212	0.218	0.222	0.226	0.230	0.234	0.236	0.239	0.240	0.242	0.242	0.242	0.242	0.242	0.241	0.238	0.235	0.232	0.229	0.225	0.221	0.215	0.210	0.204	0.198	0.191	0.182	0.176	0.166	0.159	0.149	0.140	0.130	0.120	0.111	0.100	0.089	0.079	0.068	0.056	0.048	0.036	0.024	0.014	0.004	-0.008	-0.018	-0.029	-0.039	-0.049	-0.059	-0.068	-0.078	-0.088	-0.095	-0.104	-0.112	-0.120	-0.129	-0.135	-0.141	-0.146	-0.154	-0.159	-0.164	-0.169	-0.172	-0.176	-0.180	-0.181	-0.184	-0.186	-0.189	-0.190	-0.191	-0.192	-0.191	-0.192	-0.191	-0.191	-0.191	-0.190	-0.189	-0.186	-0.185	-0.184	-0.181	-0.180	-0.179	-0.176	-0.175	-0.174	-0.172	-0.171	-0.169	-0.168	-0.166	-0.165	-0.165	-0.164	-0.162	-0.164	-0.164	-0.164	-0.165	-0.166	-0.168	-0.169	-0.170	-0.172	-0.175	-0.179	-0.181	-0.185	-0.188	-0.192	-0.196	-0.202	-0.208	-0.212	-0.218	-0.222	-0.229	-0.235	-0.240	-0.246	-0.252	-0.259	-0.266	-0.271	-0.278	-0.284	-0.290	-0.295	-0.301	-0.306	-0.312	-0.316	-0.322	-0.328	-0.331	-0.334	-0.338	-0.341	-0.342	-0.346	-0.348	-0.349	-0.349	-0.349	-0.349	-0.346	-0.346	-0.344	-0.340	-0.338	-0.334	-0.329	-0.324	-0.319	-0.311	-0.306	-0.299	-0.291	-0.282	-0.274	-0.264	-0.254	-0.245	-0.234	-0.222	-0.211	-0.199	-0.186	-0.174	-0.161	-0.149	-0.134	-0.121	-0.108	-0.092	-0.079	-0.064	-0.050	-0.035	-0.020	-0.005	0.010	0.025	0.040	0.055	0.070	0.085	0.099	0.114	0.128	0.142	0.156	0.170	0.185	0.199	0.211	0.225	0.238	0.250	0.261	0.274	0.284	0.296	0.305	0.315	0.325	0.334	0.342	0.351	0.359	0.365	0.371	0.378	0.382	0.386	0.390	0.394	0.396	0.398	0.399	0.400	0.400	0.398	0.396	0.394	0.390	0.386	0.382	0.378	0.371	0.365	0.359	0.350	0.341	0.331	0.321	0.311	0.300	0.289	0.278	0.264	0.251	0.238	0.224	0.209	0.195	0.180	0.165	0.149	0.132	0.118	0.102	0.086	0.070	0.054	0.038	0.021	0.005	-0.011	-0.026	-0.041	-0.056	-0.071	-0.086	-0.100	-0.114	-0.128	-0.141	-0.154	-0.166	-0.178	-0.189	-0.199	-0.209	-0.219	-0.228	-0.236	-0.244	-0.251	-0.258	-0.262	-0.268	-0.271	-0.275	-0.278	-0.280	-0.281	-0.282	-0.284	-0.282	-0.281	-0.281	-0.279	-0.276	-0.274	-0.271	-0.268	-0.264	-0.258	-0.254	-0.249	-0.242	-0.238	-0.231	-0.226	-0.219	-0.214	-0.208	-0.201	-0.195	-0.189	-0.181	-0.176	-0.169	-0.164	-0.159	-0.151	-0.148	-0.142	-0.138	-0.134	-0.129	-0.125	-0.122	-0.120	-0.116	-0.114	-0.111	-0.110	-0.108	-0.106	-0.104	-0.102	-0.102	-0.101	-0.101	-0.100	-0.100	-0.099	-0.099	-0.099	-0.098	-0.098	-0.096	-0.096	-0.095	-0.095	-0.094	-0.092	-0.090	-0.089	-0.086	-0.084	-0.080	-0.078	-0.074	-0.070	-0.065	-0.060	-0.054	-0.049	-0.042	-0.035	-0.028	-0.020	-0.012	-0.004	0.005	0.014	0.024	0.034	0.045	0.058	0.068	0.080	0.091	0.102	0.114	0.126	0.139	0.151	0.165	0.178	0.190	0.204	0.216	0.230	0.242	0.255	0.266	0.279	0.291	0.304	0.315	0.325	0.336	0.348	0.358	0.368	0.376	0.385	0.394	0.401	0.410	0.416	0.422	0.429	0.434	0.440	0.445	0.448	0.451	0.454	0.456	0.458	0.459	0.459	0.459	0.459	0.456	0.455	0.451	0.449	0.444	0.439	0.434	0.428	0.421	0.412	0.406	0.396	0.388	0.379	0.368	0.358	0.346	0.334	0.321	0.309	0.296	0.281	0.268	0.254	0.240	0.225	0.209	0.194	0.179	0.162	0.148	0.132	0.118	0.101	0.086	0.071	0.058	0.041	0.028	0.014	0.001	-0.012	-0.025	-0.036	-0.048	-0.058	-0.068	-0.076	-0.085	-0.091	-0.099	-0.104	-0.109	-0.112	-0.115	-0.118	-0.118	-0.116	-0.116	-0.114	-0.110	-0.105	-0.100	-0.094	-0.086	-0.078	-0.069	-0.059	-0.046	-0.034	-0.020	-0.006	0.009	0.025	0.042	0.059	0.079	0.098	0.116	0.138	0.156	0.178	0.200	0.221	0.245	0.268	0.291	0.314	0.339	0.362	0.386	0.411	0.435	0.460	0.484	0.507	0.532	0.556	0.580	0.604	0.628	0.650	0.672	0.696	0.718	0.741	0.762	0.782	0.804	0.824	0.844	0.862	0.881	0.899	0.918	0.935	0.951	0.969	0.984	0.999	1.012	1.026	1.040	1.052	1.065	1.078	1.089	1.099	1.108	1.118	1.128	1.135	1.145	1.151	1.160	1.166	1.172	1.179	1.185	1.190	1.196	1.202	1.208	1.212	1.216	1.221	1.226	1.231	1.236	1.240	1.245	1.250	1.256	1.261	1.266	1.272	1.279	1.285	1.291	1.299	1.305	1.315	1.322	1.331	1.341	1.350	1.360	1.371	1.381	1.394	1.405	1.418	1.430	1.444	1.459	1.471	1.488	1.501	1.518	1.534	1.550	1.566	1.585	1.602	1.619	1.636	1.655	1.674	1.691	1.710	1.728	1.746	1.766	1.784	1.802	1.820	1.839	1.856	1.875	1.891	1.909	1.926	1.941	1.958	1.974	1.989	2.004	2.018	2.033	2.046	2.059	2.071	2.084	2.094	2.105	2.115	2.125	2.134	2.142	2.150	2.158	2.164	2.171	2.178	2.182	2.188	2.192	2.198	2.201	2.205	2.206	2.209	2.211	2.214	2.216	2.218	2.220	2.221	2.221	2.222	2.224	2.225	2.225	2.226	2.226	2.229	2.229	2.230	2.231	2.232	2.235	2.236	2.239	2.242	2.244	2.248	2.251	2.254	2.259	2.262	2.269	2.272	2.279	2.285	2.291	2.298	2.305	2.312	2.321	2.329	2.339	2.346	2.356	2.366	2.375	2.386	2.398	2.408	2.419	2.430	2.441	2.452	2.464	2.476	2.488	2.499	2.510	2.521	2.534	2.542	2.554	2.565	2.576	2.585	2.595	2.604	2.612	2.620	2.629	2.636	2.642	2.649	2.654	2.659	2.661	2.665	2.668	2.668	2.669	2.669	2.668	2.666	2.662	2.659	2.655	2.649	2.641	2.634	2.625	2.615	2.605	2.594	2.582	2.569	2.556	2.541	2.526	2.510	2.494	2.476	2.459	2.441	2.422	2.404	2.382	2.364	2.344	2.322	2.302	2.281	2.261	2.240	2.220	2.199	2.179	2.159	2.139	2.119	2.100	2.081	2.064	2.046	2.029	2.013	1.996	1.982	1.968	1.955	1.942	1.930	1.920	1.911	1.902	1.895	1.888	1.881	1.878	1.872	1.869	1.866	1.865	1.865	1.865	1.866	1.868	1.871	1.874	1.879	1.882	1.888	1.892	1.900	1.905	1.914	1.920	1.928	1.935	1.944	1.952	1.960	1.968	1.976	1.985	1.991	1.999	2.006	2.014	2.020	2.026	2.033	2.038	2.042	2.047	2.051	2.054	2.056	2.059	2.060	2.060	2.060	2.060	2.059	2.058	2.055	2.051	2.049	2.045	2.041	2.036	2.030	2.024	2.018	2.010	2.002	1.995	1.988	1.979	1.970	1.962	1.952	1.944	1.935	1.926	1.916	1.909	1.900	1.891	1.882	1.875	1.866	1.859	1.852	1.845	1.839	1.832	1.828	1.822	1.819	1.815	1.811	1.810	1.809	1.808	1.809	1.809	1.810	1.812	1.816	1.820	1.825	1.831	1.838	1.844	1.852	1.861	1.871	1.882	1.892	1.906	1.918	1.932	1.946	1.962	1.978	1.995	2.011	2.030	2.047	2.068	2.088	2.109	2.130	2.151	2.172	2.195	2.218	2.241	2.265	2.288	2.312	2.336	2.361	2.385	2.410	2.435	2.460	2.484	2.509	2.532	2.556	2.581	2.605	2.629	2.652	2.675	2.699	2.721	2.741	2.764	2.784	2.804	2.824	2.844	2.862	2.880	2.898	2.914	2.931	2.946	2.961	2.975	2.990	3.004	3.015	3.028	3.039	3.049	3.059	3.069	3.079	3.086	3.095	3.104	3.111	3.119	3.126	3.132	3.140	3.146	3.152	3.160	3.166	3.172	3.180	3.186	3.194	3.200	3.208	3.215	3.224	3.232	3.240	3.250	3.260	3.270	3.281	3.291	3.304	3.316	3.329	3.342	3.356	3.371	3.386	3.402	3.419	3.435	3.452	3.471	3.489	3.508	3.528	3.549	3.569	3.590	3.611	3.634	3.656	3.679	3.701	3.726	3.750	3.774	3.799	3.824	3.849	3.875	3.899	3.926	3.951	3.978	4.005	4.030	4.056	4.084	4.111	4.138	4.164	4.191	4.219	4.245	4.270	4.298	4.324	4.351	4.378	4.404	4.430	4.458	4.482	4.510	4.535	4.561	4.588	4.612	4.639	4.664	4.688	4.712	4.738	4.761	4.785	4.808	4.830	4.852	4.875	4.898	4.919	4.939	4.959	4.979	4.996	5.015	5.034	5.050	5.068	5.084	5.098	5.114	5.126	5.141	5.154	5.166	5.176	5.188	5.199	5.208	5.216	5.225	5.232	5.240	5.245	5.251	5.256	5.261	5.265	5.269	5.271	5.274	5.276	5.278	5.280	5.280	5.281	5.282	5.282	5.282	5.282	5.282	5.282	5.284	5.284	5.282	5.282	5.282	5.281	5.281	5.281	5.281	5.281	5.281	5.282	5.282	5.284	5.284	5.286	5.288	5.289	5.289	5.291	5.294	5.295	5.298	5.300	5.302	5.305	5.309	5.311	5.315	5.319	5.321	5.325	5.329	5.332	5.336	5.339	5.344	5.346	5.350	5.354	5.358	5.361	5.365	5.370	5.372	5.378	5.380	5.384	5.388	5.391	5.395	5.399	5.401	5.405	5.409	5.411	5.414	5.418	5.420	5.422	5.425	5.428	5.428	5.430	5.432	5.432	5.432	5.435	5.435	5.435	5.434	5.432	5.431	5.430	5.428	5.425	5.422	5.418	5.414	5.409	5.404	5.399	5.392	5.384	5.378	5.369	5.360	5.350	5.340	5.329	5.319	5.308	5.295	5.282	5.269	5.256	5.242	5.228	5.214	5.199	5.184	5.169	5.154	5.139	5.122	5.108	5.092	5.078	5.062	5.048	5.034	5.020	5.008	4.995	4.982	4.971	4.960	4.951	4.941	4.931	4.925	4.918	4.912	4.908	4.904	4.901	4.900	4.899	4.900	4.902	4.905	4.910	4.915	4.921	4.929	4.938	4.948	4.958	4.969	4.979	4.992	5.005	5.020	5.035	5.050	5.066	5.084	5.099	5.116	5.134	5.152	5.171	5.189	5.208	5.224	5.242	5.260	5.276	5.294	5.311	5.328	5.344	5.358	5.372	5.388	5.401	5.415	5.428	5.439	5.450	5.461	5.470	5.480	5.488	5.495	5.501	5.509	5.512	5.519	5.522	5.526	5.529	5.531	5.534	5.534	5.535	5.535	5.535	5.534	5.532	5.531	5.530	5.529	5.525	5.522	5.519	5.516	5.512	5.510	5.506	5.501	5.498	5.494	5.490	5.485	5.480	5.476	5.471	5.466	5.462	5.458	5.452	5.448	5.444	5.439	5.432	5.429	5.424	5.419	5.415	5.410	5.404	5.400	5.395	5.390	5.385	5.380	5.375	5.371	5.366	5.361	5.358	5.352	5.349	5.344	5.340	5.335	5.331	5.328	5.322	5.320	5.316	5.314	5.309	5.305	5.302	5.300	5.296	5.294	5.291	5.289	5.288	5.285	5.282	5.280	5.279	5.276	5.275	5.275	5.272	5.270	5.270	5.269	5.266	5.265	5.264	5.262	5.261	5.261	5.259	5.258	5.255	5.252	5.251	5.249	5.245	5.242	5.239	5.236	5.232	5.229	5.225	5.220	5.215	5.211	5.205	5.199	5.194	5.186	5.180	5.171	5.164	5.156	5.148	5.140	5.130	5.120	5.110	5.100	5.090	5.080	5.069	5.059	5.048	5.036	5.024	5.012	5.000	4.989	4.978	4.965	4.952	4.941	4.929	4.918	4.906	4.894	4.881	4.870	4.859	4.849	4.838	4.828	4.816	4.806	4.796	4.788	4.778	4.768	4.759	4.750	4.741	4.732	4.725	4.719	4.710	4.702	4.696	4.690	4.684	4.678	4.672	4.666	4.661	4.656	4.652	4.649	4.642	4.638	4.634	4.629	4.625	4.621	4.618	4.614	4.610	4.605	4.602	4.598	4.594	4.590	4.586	4.581	4.576	4.572	4.568	4.561	4.556	4.551	4.546	4.540	4.534	4.528	4.521	4.514	4.505	4.498	4.489	4.480	4.471	4.462	4.452	4.442	4.434	4.422	4.412	4.400	4.390	4.379	4.366	4.355	4.342	4.329	4.318	4.305	4.292	4.280	4.266	4.254	4.241	4.229	4.216	4.204	4.191	4.180	4.168	4.156	4.146	4.135	4.126	4.115	4.108	4.099	4.091	4.084	4.077	4.072	4.068	4.062	4.060	4.059	4.056	4.056	4.056	4.058	4.060	4.064	4.069	4.075	4.081	4.090	4.099	4.109	4.120	4.132	4.146	4.160	4.176	4.194	4.210	4.229	4.248	4.269	4.290	4.311	4.335	4.359	4.384	4.408	4.432	4.459	4.485	4.509	4.536	4.564	4.590	4.618	4.642	4.670	4.696	4.722	4.748	4.772	4.796	4.821	4.844	4.866	4.888	4.909	4.929	4.948	4.964	4.981	4.996	5.010	5.022	5.035	5.044	5.052	5.059	5.065	5.069	5.071	5.072	5.072	5.071	5.068	5.064	5.059	5.051	5.042	5.032	5.022	5.011	4.999	4.984	4.970	4.955	4.939	4.921	4.905	4.886	4.868	4.848	4.829	4.809	4.789	4.769	4.748	4.729	4.709	4.689	4.669	4.649	4.630	4.611	4.592	4.575	4.558	4.540	4.524	4.508	4.492	4.478	4.464	4.450	4.438	4.425	4.414	4.402	4.391	4.381	4.371	4.362	4.354	4.345	4.338	4.330	4.324	4.315	4.309	4.302	4.296	4.289	4.282	4.276	4.270	4.264	4.256	4.250	4.244	4.236	4.229	4.221	4.212	4.204	4.194	4.185	4.175	4.164	4.152	4.141	4.129	4.116	4.104	4.090	4.075	4.060	4.046	4.030	4.014	3.998	3.980	3.962	3.945	3.926	3.909	3.890	3.869	3.850	3.831	3.811	3.791	3.770	3.749	3.729	3.708	3.686	3.665	3.645	3.622	3.602	3.581	3.560	3.539	3.519	3.498	3.476	3.456	3.435	3.415	3.396	3.376	3.356	3.336	3.319	3.299	3.280	3.262	3.244	3.226	3.209	3.191	3.175	3.158	3.140	3.125	3.109	3.094	3.079	3.064	3.049	3.035	3.021	3.008	2.995	2.982	2.970	2.958	2.946	2.934	2.924	2.914	2.904	2.894	2.885	2.876	2.869	2.860	2.854	2.846	2.840	2.835	2.830	2.824	2.820	2.816	2.814	2.810	2.808	2.808	2.805	2.804	2.804	2.805	2.805	2.806	2.808	2.810	2.812	2.814	2.819	2.821	2.825	2.830	2.834	2.839	2.844	2.850	2.856	2.862	2.869	2.875	2.882	2.890	2.896	2.905	2.912	2.920	2.928	2.936	2.945	2.955	2.962	2.972	2.982	2.991	3.001	3.009	3.020	3.029	3.038	3.048	3.058	3.068	3.076	3.088	3.098	3.108	3.119	3.129	3.140	3.150	3.162	3.172	3.185	3.195	3.208	3.218	3.230	3.241	3.252	3.265	3.278	3.290	3.302	3.314	3.326	3.339	3.351	3.364	3.376	3.390	3.402	3.414	3.428	3.440	3.452	3.466	3.479	3.492	3.505	3.519	3.531	3.544	3.556	3.569	3.582	3.595	3.606	3.619	3.631	3.644	3.655	3.668	3.680	3.691	3.704	3.714	3.726	3.738	3.749	3.760	3.770	3.781	3.792	3.802	3.812	3.825	3.835	3.846	3.856	3.868	3.878	3.886	3.898	3.908	3.919	3.928	3.939	3.950	3.960	3.971	3.981	3.992	4.003	4.014	4.024	4.035	4.045	4.056	4.068	4.079	4.090	4.101	4.111	4.122	4.134	4.145	4.156	4.166	4.178	4.188	4.198	4.208	4.218	4.228	4.238	4.248	4.256	4.265	4.274	4.284	4.291	4.299	4.306	4.314	4.320	4.328	4.332	4.339	4.344	4.349	4.352	4.358	4.361	4.365	4.366	4.370	4.371	4.374	4.375	4.376	4.378	4.378	4.378	4.378	4.378	4.378	4.378	4.376	4.378	4.376	4.375	4.374	4.374	4.372	4.372	4.372	4.371	4.371	4.370	4.371	4.371	4.371	4.372	4.372	4.374	4.375	4.376	4.378	4.379	4.381	4.384	4.385	4.389	4.391	4.394	4.398	4.400	4.404	4.406	4.410	4.415	4.418	4.421	4.424	4.429	4.430	4.434	4.436	4.439	4.441	4.442	4.445	4.445	4.448	4.448	4.448	4.448	4.446	4.445	4.442	4.441	4.438	4.435	4.429	4.425	4.419	4.414	4.408	4.400	4.392	4.382	4.374	4.364	4.352	4.342	4.331	4.319	4.306	4.292	4.280	4.265	4.251	4.236	4.221	4.206	4.190	4.174	4.158	4.141	4.125	4.108	4.090	4.074	4.056	4.039	4.021	4.003	3.985	3.969	3.951	3.932	3.916	3.899	3.881	3.864	3.846	3.830	3.812	3.796	3.780	3.764	3.748	3.732	3.716	3.701	3.685	3.670	3.655	3.640	3.625	3.611	3.596	3.582	3.568	3.554	3.540	3.526	3.514	3.500	3.488	3.474	3.461	3.448	3.436	3.422	3.411	3.398	3.386	3.372	3.361	3.350	3.338	3.326	3.314	3.302	3.291	3.280	3.268	3.258	3.245	3.234	3.222	3.211	3.200	3.188	3.176	3.165	3.154	3.144	3.132	3.121	3.110	3.098	3.088	3.076	3.065	3.054	3.042	3.032	3.021	3.011	3.000	2.990	2.979	2.970	2.960	2.949	2.939	2.930	2.921	2.911	2.904	2.896	2.888	2.880	2.872	2.866	2.860	2.855	2.849	2.845	2.841	2.839	2.835	2.834	2.832	2.831	2.832	2.832	2.834	2.836	2.839	2.842	2.848	2.851	2.858	2.864	2.871	2.880	2.888	2.896	2.908	2.918	2.928	2.940	2.951	2.962	2.975	2.988	3.000	3.014	3.026	3.040	3.054	3.066	3.079	3.092	3.105	3.118	3.129	3.140	3.151	3.161	3.172	3.181	3.189	3.198	3.205	3.211	3.216	3.221	3.224	3.226	3.229	3.228	3.228	3.225	3.222	3.219	3.214	3.209	3.201	3.194	3.184	3.172	3.161	3.149	3.135	3.122	3.106	3.090	3.074	3.055	3.036	3.018	2.999	2.978	2.958	2.936	2.914	2.891	2.869	2.846	2.822	2.800	2.778	2.754	2.731	2.708	2.685	2.662	2.640	2.619	2.596	2.575	2.554	2.535	2.515	2.496	2.478	2.460	2.444	2.429	2.412	2.399	2.385	2.372	2.361	2.350	2.340	2.331	2.324	2.318	2.311	2.305	2.301	2.298	2.296	2.294	2.294	2.295	2.295	2.298	2.300	2.305	2.309	2.314	2.321	2.328	2.335	2.342	2.351	2.360	2.370	2.381	2.391	2.402	2.414	2.426	2.439	2.451	2.464	2.476	2.491	2.504	2.516	2.530	2.544	2.558	2.571	2.585	2.598	2.612	2.625	2.638	2.651	2.664	2.676	2.688	2.700	2.711	2.722	2.734	2.744	2.754	2.764	2.774	2.781	2.789	2.798	2.804	2.809	2.816	2.821	2.825	2.830	2.834	2.836	2.839	2.840	2.841	2.841	2.841	2.840	2.838	2.836	2.834	2.829	2.824	2.819	2.815	2.809	2.802	2.794	2.786	2.778	2.769	2.759	2.749	2.739	2.728	2.718	2.705	2.694	2.682	2.670	2.659	2.645	2.634	2.621	2.609	2.596	2.585	2.572	2.562	2.551	2.540	2.529	2.520	2.510	2.502	2.492	2.486	2.479	2.472	2.466	2.462	2.459	2.455	2.451	2.451	2.449	2.449	2.450	2.451	2.454	2.459	2.462	2.468	2.474	2.481	2.488	2.496	2.506	2.515	2.525	2.538	2.548	2.560	2.574	2.586	2.600	2.614	2.628	2.641	2.656	2.671	2.685	2.700	2.714	2.729	2.742	2.758	2.771	2.785	2.799	2.812	2.825	2.836	2.849	2.860	2.870	2.879	2.888	2.898	2.905	2.912	2.918	2.924	2.928	2.931	2.935	2.938	2.939	2.940	2.940	2.939	2.938	2.935	2.931	2.929	2.922	2.918	2.911	2.905	2.898	2.890	2.881	2.871	2.861	2.851	2.840	2.829	2.818	2.805	2.792	2.780	2.768	2.754	2.741	2.728	2.714	2.700	2.686	2.674	2.661	2.648	2.634	2.622	2.609	2.596	2.585	2.574	2.562	2.551	2.542	2.534	2.525	2.518	2.510	2.504	2.498	2.492	2.489	2.486	2.484	2.482	2.484	2.484	2.485	2.489	2.492	2.498	2.504	2.511	2.519	2.529	2.539	2.551	2.562	2.576	2.591	2.606	2.622	2.639	2.658	2.676	2.696	2.718	2.739	2.760	2.782	2.805	2.829	2.851	2.875	2.900	2.925	2.949	2.972	2.998	3.022	3.046	3.071	3.095	3.118	3.139	3.161	3.182	3.202	3.222	3.241	3.260	3.276	3.292	3.306	3.320	3.331	3.344	3.352	3.360	3.366	3.371	3.375	3.378	3.378	3.378	3.374	3.370	3.365	3.359	3.350	3.339	3.328	3.312	3.298	3.282	3.265	3.246	3.225	3.204	3.181	3.158	3.132	3.106	3.080	3.052	3.025	2.995	2.966	2.935	2.905	2.874	2.841	2.810	2.778	2.746	2.714	2.682	2.651	2.620	2.589	2.558	2.528	2.498	2.469	2.440	2.412	2.388	2.360	2.336	2.312	2.289	2.268	2.248	2.228	2.210	2.192	2.176	2.162	2.150	2.138	2.126	2.119	2.110	2.104	2.099	2.095	2.092	2.091	2.090	2.092	2.095	2.099	2.104	2.110	2.118	2.126	2.136	2.146	2.159	2.172	2.185	2.200	2.216	2.232	2.250	2.268	2.288	2.306	2.325	2.345	2.365	2.388	2.409	2.430	2.452	2.474	2.496	2.519	2.541	2.564	2.586	2.609	2.630	2.652	2.675	2.696	2.716	2.738	2.758	2.778	2.796	2.815	2.834	2.852	2.868	2.884	2.900	2.914	2.928	2.941	2.952	2.964	2.975	2.985	2.994	3.001	3.008	3.015	3.020	3.025	3.028	3.030	3.031	3.032	3.032	3.032	3.031	3.029	3.026	3.022	3.019	3.014	3.009	3.004	2.996	2.990	2.982	2.975	2.968	2.959	2.950	2.942	2.932	2.925	2.916	2.906	2.898	2.889	2.880	2.871	2.862	2.855	2.846	2.839	2.831	2.825	2.819	2.812	2.805	2.800	2.796	2.791	2.786	2.784	2.781	2.779	2.776	2.775	2.775	2.775	2.775	2.776	2.778	2.779	2.781	2.785	2.788	2.791	2.795	2.799	2.804	2.809	2.814	2.819	2.822	2.829	2.834	2.841	2.848	2.852	2.859	2.864	2.870	2.875	2.881	2.886	2.891	2.896	2.901	2.904	2.908	2.912	2.915	2.918	2.919	2.921	2.922	2.924	2.924	2.922	2.922	2.920	2.918	2.915	2.911	2.908	2.904	2.899	2.894	2.888	2.881	2.874	2.868	2.860	2.852	2.844	2.836	2.828	2.819	2.810	2.800	2.791	2.784	2.774	2.765	2.755	2.746	2.739	2.730	2.722	2.715	2.709	2.701	2.696	2.690	2.685	2.680	2.676	2.672	2.670	2.668	2.666	2.666	2.668	2.668	2.669	2.672	2.675	2.679	2.682	2.688	2.694	2.700	2.708	2.715	2.721	2.730	2.739	2.749	2.756	2.766	2.776	2.786	2.795	2.805	2.815	2.824	2.832	2.841	2.849	2.856	2.864	2.871	2.878	2.882	2.888	2.891	2.894	2.895	2.896	2.896	2.895	2.892	2.890	2.885	2.880	2.872	2.866	2.858	2.848	2.836	2.825	2.811	2.798	2.781	2.765	2.749	2.729	2.710	2.689	2.669	2.648	2.625	2.601	2.576	2.551	2.526	2.500	2.474	2.448	2.420	2.392	2.366	2.339	2.310	2.282	2.255	2.228	2.200	2.172	2.145	2.118	2.091	2.064	2.038	2.013	1.986	1.962	1.938	1.912	1.890	1.866	1.844	1.822	1.801	1.780	1.760	1.740	1.721	1.704	1.685	1.669	1.652	1.636	1.621	1.608	1.594	1.580	1.568	1.555	1.542	1.531	1.522	1.511	1.502	1.492	1.484	1.476	1.469	1.461	1.455	1.448	1.442	1.436	1.431	1.425	1.421	1.416	1.412	1.408	1.404	1.400	1.396	1.392	1.389	1.386	1.382	1.380	1.375	1.372	1.369	1.364	1.360	1.356	1.351	1.346	1.341	1.338	1.331	1.326	1.320	1.314	1.306	1.300	1.292	1.284	1.275	1.268	1.258	1.248	1.239	1.228	1.216	1.206	1.194	1.182	1.170	1.158	1.144	1.131	1.118	1.105	1.090	1.076	1.062	1.049	1.035	1.020	1.006	0.992	0.979	0.965	0.952	0.939	0.926	0.915	0.904	0.892	0.881	0.870	0.861	0.852	0.844	0.836	0.830	0.824	0.819	0.814	0.810	0.808	0.806	0.805	0.805	0.806	0.808	0.810	0.814	0.819	0.825	0.831	0.838	0.846	0.855	0.865	0.876	0.888	0.900	0.912	0.926	0.940	0.954	0.970	0.985	1.001	1.018	1.035	1.051	1.070	1.086	1.105	1.124	1.141	1.159	1.176	1.195	1.211	1.230	1.248	1.264	1.281	1.296	1.312	1.328	1.342	1.356	1.369	1.382	1.394	1.405	1.415	1.426	1.435	1.444	1.451	1.458	1.464	1.469	1.472	1.475	1.479	1.480	1.480	1.480	1.479	1.478	1.475	1.471	1.468	1.462	1.458	1.451	1.444	1.438	1.429	1.420	1.410	1.401	1.391	1.381	1.371	1.360	1.349	1.338	1.326	1.314	1.302	1.290	1.279	1.268	1.256	1.244	1.234	1.222	1.212	1.201	1.192	1.182	1.175	1.165	1.158	1.151	1.144	1.138	1.132	1.128	1.122	1.119	1.116	1.114	1.112	1.111	1.111	1.114	1.114	1.116	1.120	1.124	1.128	1.132	1.139	1.146	1.154	1.161	1.170	1.180	1.190	1.200	1.211	1.224	1.236	1.249	1.262	1.276	1.290	1.306	1.320	1.336	1.351	1.368	1.382	1.400	1.416	1.431	1.449	1.465	1.482	1.498	1.515	1.530	1.545	1.560	1.575	1.590	1.604	1.619	1.630	1.644	1.655	1.668	1.678	1.688	1.698	1.706	1.714	1.721	1.728	1.731	1.736	1.740	1.742	1.745	1.746	1.746	1.746	1.744	1.742	1.739	1.734	1.730	1.724	1.718	1.711	1.704	1.696	1.688	1.679	1.669	1.659	1.648	1.638	1.626	1.615	1.602	1.590	1.579	1.566	1.554	1.542	1.530	1.518	1.505	1.494	1.481	1.470	1.459	1.450	1.439	1.429	1.418	1.409	1.400	1.391	1.384	1.376	1.369	1.361	1.355	1.349	1.344	1.339	1.334	1.329	1.325	1.321	1.318	1.314	1.311	1.309	1.306	1.304	1.301	1.300	1.298	1.296	1.295	1.294	1.292	1.290	1.290	1.289	1.286	1.285	1.284	1.281	1.279	1.276	1.275	1.271	1.269	1.268	1.264	1.260	1.258	1.252	1.249	1.244	1.240	1.236	1.231	1.226	1.221	1.215	1.210	1.204	1.198	1.192	1.185	1.180	1.172	1.165	1.159	1.151	1.144	1.136	1.129	1.121	1.114	1.108	1.100	1.091	1.084	1.076	1.068	1.060	1.051	1.042	1.035	1.028	1.019	1.011	1.002	0.995	0.986	0.979	0.970	0.962	0.954	0.945	0.938	0.929	0.920	0.912	0.904	0.898	0.889	0.881	0.874	0.866	0.860	0.852	0.846	0.840	0.834	0.828	0.822	0.816	0.812	0.808	0.802	0.799	0.794	0.790	0.788	0.786	0.782	0.781	0.780	0.780	0.779	0.780	0.780	0.781	0.782	0.785	0.789	0.791	0.795	0.800	0.805	0.810	0.815	0.822	0.829	0.836	0.845	0.852	0.861	0.871	0.880	0.890	0.900	0.910	0.921	0.932	0.944	0.956	0.968	0.979	0.990	1.002	1.015	1.026	1.038	1.050	1.062	1.074	1.085	1.096	1.109	1.119	1.130	1.140	1.151	1.161	1.171	1.180	1.190	1.199	1.208	1.215	1.224	1.231	1.239	1.246	1.252	1.259	1.265	1.271	1.276	1.284	1.288	1.294	1.299	1.304	1.309	1.314	1.319	1.325	1.331	1.336	1.342	1.349	1.355	1.361	1.370	1.378	1.386	1.394	1.404	1.415	1.426	1.436	1.449	1.461	1.475	1.490	1.505	1.521	1.539	1.556	1.575	1.594	1.615	1.635	1.658	1.680	1.702	1.726	1.751	1.778	1.804	1.830	1.858	1.885	1.914	1.942	1.971	2.001	2.031	2.059	2.089	2.119	2.149	2.179	2.208	2.238	2.266	2.295	2.322	2.349	2.376	2.402	2.428	2.452	2.476	2.499	2.520	2.541	2.561	2.580	2.598	2.612	2.626	2.641	2.652	2.664	2.672	2.680	2.686	2.691	2.694	2.696	2.696	2.695	2.691	2.688	2.682	2.675	2.666	2.656	2.644	2.630	2.616	2.601	2.584	2.566	2.548	2.526	2.504	2.480	2.456	2.432	2.408	2.380	2.352	2.325	2.296	2.268	2.238	2.208	2.178	2.148	2.116	2.086	2.055	2.024	1.992	1.962	1.931	1.902	1.872	1.842	1.815	1.788	1.760	1.732	1.708	1.682	1.659	1.635	1.614	1.594	1.574	1.555	1.538	1.521	1.506	1.492	1.480	1.469	1.460	1.451	1.445	1.439	1.434	1.431	1.430	1.430	1.430	1.432	1.435	1.440	1.446	1.451	1.460	1.469	1.479	1.489	1.501	1.514	1.525	1.539	1.554	1.568	1.582	1.599	1.614	1.630	1.646	1.664	1.680	1.696	1.712	1.730	1.746	1.761	1.778	1.792	1.809	1.822	1.838	1.851	1.865	1.876	1.890	1.901	1.912	1.922	1.932	1.942	1.950	1.959	1.965	1.972	1.978	1.982	1.989	1.992	1.996	2.000	2.005	2.006	2.009	2.010	2.011	2.013	2.013	2.014	2.014	2.015	2.015	2.015	2.015	2.018	2.018	2.018	2.020	2.020	2.022	2.025	2.027	2.030	2.033	2.036	2.040	2.044	2.049	2.055	2.060	2.068	2.075	2.082	2.091	2.100	2.111	2.120	2.131	2.144	2.155	2.168	2.181	2.195	2.209	2.224	2.239	2.254	2.270	2.286	2.302	2.319	2.335	2.352	2.369	2.386	2.404	2.421	2.438	2.456	2.472	2.489	2.505	2.521	2.538	2.554	2.569	2.582	2.596	2.610	2.622	2.635	2.646	2.658	2.666	2.675	2.684	2.691	2.696	2.701	2.705	2.708	2.709	2.710	2.709	2.708	2.704	2.701	2.695	2.689	2.682	2.674	2.664	2.652	2.641	2.629	2.615	2.600	2.584	2.568	2.549	2.530	2.510	2.490	2.468	2.446	2.424	2.401	2.376	2.351	2.326	2.300	2.274	2.248	2.221	2.194	2.168	2.140	2.112	2.086	2.058	2.031	2.004	1.978	1.950	1.922	1.896	1.871	1.845	1.820	1.795	1.771	1.748	1.722	1.700	1.679	1.658	1.636	1.616	1.596	1.578	1.559	1.540	1.524	1.508	1.491	1.476	1.461	1.448	1.435	1.422	1.411	1.400	1.390	1.380	1.371	1.362	1.355	1.346	1.340	1.334	1.328	1.322	1.316	1.312	1.309	1.306	1.301	1.300	1.298	1.295	1.294	1.292	1.292	1.292	1.291	1.292	1.292	1.294	1.295	1.296	1.299	1.301	1.302	1.305	1.308	1.309	1.312	1.314	1.318	1.320	1.322	1.326	1.329	1.332	1.335	1.339	1.341	1.344	1.346	1.349	1.351	1.352	1.354	1.356	1.358	1.359	1.359	1.359	1.359	1.360	1.360	1.359	1.358	1.355	1.352	1.350	1.348	1.344	1.341	1.338	1.332	1.329	1.325	1.320	1.314	1.310	1.305	1.299	1.292	1.288	1.280	1.275	1.269	1.262	1.258	1.250	1.245	1.240	1.234	1.229	1.224	1.219	1.215	1.211	1.206	1.204	1.201	1.199	1.196	1.196	1.195	1.195	1.196	1.196	1.198	1.200	1.202	1.206	1.210	1.214	1.219	1.224	1.230	1.236	1.242	1.249	1.258	1.264	1.272	1.281	1.290	1.298	1.306	1.315	1.324	1.332	1.341	1.349	1.358	1.365	1.374	1.381	1.388	1.395	1.401	1.408	1.414	1.419	1.422	1.425	1.428	1.430	1.432	1.434	1.434	1.434	1.432	1.430	1.428	1.424	1.420	1.416	1.410	1.404	1.398	1.389	1.382	1.374	1.365	1.355	1.344	1.334	1.324	1.311	1.301	1.289	1.276	1.264	1.251	1.238	1.225	1.211	1.199	1.186	1.172	1.160	1.148	1.135	1.122	1.110	1.100	1.088	1.078	1.066	1.056	1.046	1.038	1.029	1.020	1.012	1.005	0.998	0.991	0.985	0.980	0.975	0.970	0.966	0.962	0.960	0.958	0.955	0.954	0.952	0.951	0.951	0.951	0.951	0.952	0.952	0.952	0.955	0.955	0.956	0.958	0.960	0.962	0.962	0.965	0.968	0.969	0.970	0.971	0.972	0.975	0.975	0.978	0.978	0.979	0.980	0.980	0.979	0.980	0.980	0.979	0.978	0.976	0.975	0.972	0.970	0.968	0.965	0.961	0.956	0.951	0.946	0.940	0.934	0.929	0.921	0.914	0.906	0.898	0.889	0.879	0.869	0.858	0.848	0.836	0.824	0.810	0.798	0.784	0.769	0.754	0.739	0.722	0.706	0.689	0.671	0.652	0.634	0.615	0.595	0.574	0.554	0.532	0.510	0.489	0.466	0.442	0.419	0.396	0.372	0.348	0.324	0.299	0.274	0.250	0.225	0.200	0.174	0.149	0.125	0.100	0.075	0.051	0.028	0.002	-0.020	-0.044	-0.065	-0.089	-0.110	-0.131	-0.151	-0.171	-0.190	-0.208	-0.226	-0.242	-0.259	-0.275	-0.289	-0.302	-0.315	-0.328	-0.338	-0.346	-0.356	-0.364	-0.370	-0.378	-0.382	-0.386	-0.389	-0.391	-0.394	-0.394	-0.394	-0.394	-0.391	-0.389	-0.386	-0.382	-0.378	-0.374	-0.368	-0.361	-0.355	-0.348	-0.340	-0.332	-0.324	-0.316	-0.308	-0.300	-0.291	-0.284	-0.275	-0.266	-0.259	-0.250	-0.242	-0.234	-0.226	-0.219	-0.212	-0.206	-0.200	-0.195	-0.189	-0.186	-0.181	-0.179	-0.175	-0.172	-0.171	-0.171	-0.170	-0.171	-0.171	-0.172	-0.175	-0.178	-0.181	-0.186	-0.190	-0.195	-0.200	-0.206	-0.212	-0.219	-0.226	-0.234	-0.241	-0.251	-0.259	-0.268	-0.276	-0.285	-0.294	-0.304	-0.314	-0.322	-0.331	-0.340	-0.349	-0.358	-0.366	-0.374	-0.382	-0.389	-0.396	-0.402	-0.409	-0.412	-0.418	-0.422	-0.426	-0.429	-0.431	-0.434	-0.435	-0.434	-0.434	-0.432	-0.430	-0.426	-0.424	-0.419	-0.414	-0.406	-0.400	-0.394	-0.385	-0.375	-0.365	-0.355	-0.344	-0.332	-0.321	-0.308	-0.295	-0.281	-0.268	-0.254	-0.239	-0.225	-0.209	-0.195	-0.180	-0.164	-0.149	-0.135	-0.120	-0.105	-0.091	-0.076	-0.062	-0.050	-0.040	-0.028	-0.016	-0.006	0.004	0.012	0.020	0.028	0.034	0.038	0.042	0.046	0.048	0.049	0.049	0.046	0.044	0.041	0.036	0.030	0.024	0.015	0.005	-0.006	-0.016	-0.029	-0.042	-0.059	-0.074	-0.091	-0.110	-0.129	-0.149	-0.170	-0.191	-0.214	-0.236	-0.260	-0.284	-0.309	-0.334	-0.360	-0.385	-0.411	-0.439	-0.466	-0.492	-0.519	-0.548	-0.574	-0.601	-0.628	-0.655	-0.682	-0.709	-
[truncated: 118 more chars]
