# Supplementary material for: Motion onset VEPs can see through the blur
Source: Sci Rep. 2024 Sep 12;14:21296. doi: 10.1038/s41598-024-72483-z (PMC11393312; doi:10.1038/s41598-024-72483-z)
Supplement: Supplementary file 3 — Supplementary Information 3. [file 41598_2024_72483_MOESM3_ESM.zip › VEP_raw_data/source_data/SourceBlurVEP-S002_VEP_2023-03-24_10-38-42.txt]

0.000	0.000	99999.999	6250.000	50.000	-2193.000	-2061.000	6248.000	7.000	100.000	5.000	2.000	1.000	1.000	0.000	0.000	0.000	0.000	0.000	0.000	0.000	0.000	0.000	0.000	0.000	0.000	0.000	-0.328	-0.340	-0.354	-0.366	-0.379	-0.394	-0.408	-0.420	-0.435	-0.449	-0.464	-0.479	-0.492	-0.506	-0.521	-0.534	-0.548	-0.560	-0.572	-0.585	-0.596	-0.608	-0.618	-0.629	-0.639	-0.646	-0.655	-0.662	-0.669	-0.675	-0.680	-0.685	-0.689	-0.691	-0.694	-0.695	-0.696	-0.696	-0.695	-0.694	-0.692	-0.690	-0.686	-0.682	-0.678	-0.672	-0.666	-0.660	-0.654	-0.645	-0.638	-0.629	-0.621	-0.611	-0.602	-0.592	-0.582	-0.572	-0.562	-0.552	-0.542	-0.531	-0.520	-0.510	-0.499	-0.488	-0.478	-0.466	-0.455	-0.445	-0.434	-0.422	-0.414	-0.402	-0.392	-0.382	-0.372	-0.364	-0.354	-0.344	-0.335	-0.326	-0.316	-0.308	-0.299	-0.290	-0.281	-0.272	-0.265	-0.258	-0.248	-0.240	-0.231	-0.224	-0.215	-0.208	-0.200	-0.190	-0.182	-0.174	-0.166	-0.158	-0.150	-0.141	-0.132	-0.124	-0.114	-0.105	-0.096	-0.085	-0.075	-0.065	-0.055	-0.044	-0.034	-0.024	-0.012	-0.001	0.010	0.021	0.032	0.045	0.058	0.070	0.082	0.095	0.106	0.120	0.132	0.146	0.159	0.171	0.185	0.198	0.211	0.224	0.238	0.250	0.262	0.275	0.289	0.300	0.311	0.322	0.335	0.345	0.356	0.366	0.376	0.385	0.395	0.404	0.412	0.420	0.428	0.435	0.442	0.448	0.454	0.459	0.464	0.469	0.472	0.476	0.480	0.482	0.486	0.489	0.490	0.492	0.492	0.494	0.495	0.495	0.496	0.496	0.496	0.495	0.495	0.494	0.494	0.494	0.492	0.492	0.491	0.491	0.490	0.490	0.490	0.489	0.489	0.488	0.488	0.488	0.486	0.488	0.488	0.486	0.486	0.486	0.486	0.486	0.486	0.485	0.485	0.485	0.484	0.484	0.484	0.482	0.482	0.481	0.480	0.479	0.478	0.475	0.474	0.472	0.470	0.466	0.464	0.460	0.456	0.452	0.449	0.444	0.439	0.434	0.430	0.424	0.418	0.412	0.408	0.400	0.394	0.386	0.380	0.374	0.366	0.358	0.351	0.344	0.338	0.330	0.322	0.316	0.308	0.300	0.294	0.286	0.279	0.271	0.265	0.259	0.251	0.246	0.240	0.234	0.229	0.224	0.218	0.214	0.210	0.205	0.201	0.198	0.192	0.190	0.188	0.184	0.181	0.179	0.178	0.175	0.174	0.172	0.171	0.169	0.169	0.168	0.168	0.166	0.166	0.166	0.165	0.165	0.165	0.164	0.165	0.164	0.165	0.164	0.164	0.164	0.164	0.164	0.162	0.162	0.162	0.161	0.161	0.160	0.160	0.158	0.156	0.155	0.154	0.152	0.149	0.148	0.145	0.142	0.140	0.138	0.135	0.131	0.128	0.125	0.121	0.118	0.114	0.111	0.108	0.101	0.098	0.092	0.089	0.084	0.080	0.074	0.070	0.065	0.060	0.055	0.050	0.046	0.041	0.036	0.030	0.026	0.021	0.016	0.014	0.009	0.005	0.000	-0.002	-0.006	-0.009	-0.011	-0.015	-0.018	-0.020	-0.022	-0.024	-0.025	-0.026	-0.028	-0.029	-0.030	-0.029	-0.030	-0.029	-0.029	-0.028	-0.025	-0.024	-0.021	-0.019	-0.016	-0.012	-0.010	-0.005	-0.002	0.002	0.008	0.012	0.018	0.022	0.028	0.032	0.039	0.045	0.051	0.058	0.064	0.071	0.078	0.085	0.091	0.098	0.105	0.111	0.118	0.126	0.132	0.139	0.146	0.152	0.160	0.165	0.172	0.178	0.185	0.190	0.196	0.202	0.208	0.212	0.218	0.222	0.226	0.230	0.234	0.236	0.239	0.241	0.244	0.245	0.246	0.248	0.248	0.248	0.248	0.246	0.244	0.242	0.240	0.236	0.232	0.229	0.222	0.219	0.212	0.205	0.200	0.192	0.184	0.175	0.166	0.158	0.148	0.138	0.128	0.115	0.104	0.091	0.080	0.066	0.054	0.039	0.025	0.011	-0.004	-0.019	-0.032	-0.049	-0.064	-0.079	-0.095	-0.111	-0.125	-0.142	-0.156	-0.171	-0.188	-0.202	-0.216	-0.230	-0.245	-0.259	-0.272	-0.285	-0.298	-0.310	-0.321	-0.332	-0.344	-0.354	-0.364	-0.372	-0.381	-0.389	-0.396	-0.404	-0.409	-0.415	-0.420	-0.424	-0.428	-0.430	-0.432	-0.434	-0.435	-0.436	-0.435	-0.435	-0.432	-0.431	-0.429	-0.426	-0.422	-0.419	-0.415	-0.410	-0.406	-0.400	-0.395	-0.389	-0.382	-0.376	-0.370	-0.362	-0.356	-0.349	-0.341	-0.334	-0.326	-0.318	-0.310	-0.302	-0.295	-0.288	-0.280	-0.271	-0.264	-0.256	-0.249	-0.240	-0.232	-0.225	-0.218	-0.210	-0.201	-0.194	-0.186	-0.179	-0.170	-0.162	-0.155	-0.148	-0.140	-0.132	-0.125	-0.116	-0.109	-0.101	-0.092	-0.084	-0.076	-0.068	-0.060	-0.051	-0.044	-0.035	-0.026	-0.018	-0.009	0.000	0.009	0.016	0.024	0.034	0.042	0.050	0.059	0.068	0.076	0.084	0.092	0.101	0.109	0.116	0.125	0.132	0.140	0.146	0.152	0.160	0.166	0.172	0.178	0.182	0.188	0.192	0.196	0.201	0.205	0.208	0.210	0.212	0.215	0.218	0.219	0.220	0.220	0.221	0.221	0.220	0.220	0.219	0.218	0.216	0.214	0.212	0.211	0.208	0.205	0.202	0.199	0.196	0.192	0.189	0.185	0.181	0.176	0.172	0.170	0.165	0.161	0.159	0.155	0.150	0.148	0.144	0.141	0.139	0.136	0.134	0.131	0.129	0.128	0.125	0.125	0.124	0.121	0.121	0.120	0.120	0.120	0.120	0.120	0.120	0.121	0.121	0.122	0.124	0.125	0.126	0.129	0.130	0.132	0.135	0.138	0.139	0.142	0.145	0.148	0.150	0.154	0.156	0.161	0.165	0.166	0.170	0.175	0.179	0.181	0.186	0.191	0.195	0.200	0.205	0.209	0.214	0.219	0.225	0.230	0.235	0.240	0.246	0.252	0.259	0.264	0.271	0.276	0.284	0.290	0.296	0.304	0.310	0.318	0.324	0.331	0.338	0.345	0.351	0.358	0.364	0.370	0.378	0.384	0.389	0.395	0.400	0.404	0.409	0.412	0.416	0.420	0.422	0.424	0.425	0.425	0.425	0.425	0.422	0.421	0.418	0.414	0.409	0.404	0.398	0.389	0.380	0.371	0.360	0.350	0.338	0.324	0.309	0.294	0.278	0.261	0.242	0.225	0.206	0.185	0.165	0.144	0.120	0.096	0.074	0.049	0.025	-0.001	-0.026	-0.051	-0.079	-0.104	-0.131	-0.158	-0.184	-0.211	-0.239	-0.264	-0.291	-0.318	-0.344	-0.369	-0.394	-0.419	-0.444	-0.469	-0.491	-0.514	-0.536	-0.558	-0.579	-0.600	-0.619	-0.638	-0.656	-0.674	-0.690	-0.705	-0.720	-0.734	-0.748	-0.760	-0.771	-0.784	-0.794	-0.801	-0.811	-0.819	-0.825	-0.832	-0.839	-0.842	-0.848	-0.850	-0.854	-0.856	-0.858	-0.860	-0.860	-0.861	-0.861	-0.860	-0.861	-0.860	-0.858	-0.858	-0.855	-0.854	-0.852	-0.849	-0.846	-0.845	-0.842	-0.841	-0.839	-0.836	-0.834	-0.832	-0.831	-0.829	-0.829	-0.828	-0.826	-0.825	-0.825	-0.826	-0.826	-0.828	-0.829	-0.831	-0.832	-0.836	-0.840	-0.842	-0.848	-0.852	-0.858	-0.864	-0.870	-0.875	-0.881	-0.889	-0.898	-0.906	-0.914	-0.922	-0.932	-0.941	-0.952	-0.961	-0.972	-0.982	-0.994	-1.005	-1.016	-1.028	-1.036	-1.048	-1.059	-1.070	-1.080	-1.091	-1.102	-1.111	-1.120	-1.130	-1.139	-1.146	-1.154	-1.160	-1.166	-1.171	-1.178	-1.181	-1.186	-1.189	-1.191	-1.192	-1.194	-1.194	-1.192	-1.190	-1.189	-1.185	-1.181	-1.176	-1.171	-1.165	-1.156	-1.150	-1.141	-1.131	-1.122	-1.112	-1.102	-1.090	-1.079	-1.066	-1.055	-1.042	-1.029	-1.016	-1.002	-0.990	-0.978	-0.964	-0.950	-0.938	-0.924	-0.912	-0.900	-0.888	-0.876	-0.865	-0.855	-0.844	-0.834	-0.825	-0.816	-0.808	-0.800	-0.794	-0.786	-0.781	-0.775	-0.771	-0.768	-0.764	-0.760	-0.758	-0.755	-0.754	-0.752	-0.752	-0.751	-0.751	-0.752	-0.754	-0.754	-0.755	-0.756	-0.758	-0.759	-0.760	-0.761	-0.764	-0.764	-0.765	-0.765	-0.768	-0.768	-0.768	-0.768	-0.768	-0.766	-0.765	-0.764	-0.761	-0.759	-0.758	-0.754	-0.750	-0.746	-0.742	-0.738	-0.730	-0.725	-0.719	-0.712	-0.705	-0.698	-0.690	-0.682	-0.674	-0.665	-0.655	-0.645	-0.636	-0.626	-0.616	-0.605	-0.595	-0.584	-0.572	-0.561	-0.551	-0.540	-0.528	-0.516	-0.505	-0.492	-0.481	-0.469	-0.456	-0.445	-0.432	-0.420	-0.408	-0.396	-0.385	-0.371	-0.359	-0.346	-0.335	-0.322	-0.311	-0.299	-0.286	-0.274	-0.261	-0.249	-0.238	-0.224	-0.211	-0.199	-0.188	-0.175	-0.162	-0.150	-0.138	-0.126	-0.114	-0.101	-0.089	-0.078	-0.065	-0.052	-0.040	-0.029	-0.018	-0.006	0.005	0.015	0.026	0.038	0.048	0.059	0.069	0.078	0.088	0.096	0.106	0.115	0.122	0.131	0.139	0.148	0.155	0.162	0.169	0.176	0.182	0.189	0.196	0.201	0.208	0.214	0.219	0.225	0.230	0.236	0.240	0.245	0.251	0.256	0.261	0.266	0.271	0.278	0.282	0.288	0.292	0.298	0.302	0.309	0.314	0.319	0.325	0.330	0.336	0.342	0.348	0.354	0.359	0.365	0.370	0.375	0.382	0.388	0.394	0.399	0.404	0.410	0.415	0.421	0.426	0.431	0.435	0.440	0.445	0.449	0.452	0.458	0.460	0.464	0.468	0.470	0.472	0.474	0.476	0.479	0.479	0.480	0.481	0.481	0.482	0.482	0.482	0.481	0.481	0.480	0.479	0.478	0.476	0.475	0.472	0.471	0.470	0.468	0.466	0.464	0.462	0.461	0.460	0.459	0.456	0.455	0.455	0.454	0.452	0.452	0.451	0.451	0.452	0.451	0.452	0.454	0.454	0.456	0.458	0.460	0.461	0.464	0.468	0.470	0.474	0.476	0.480	0.484	0.488	0.491	0.496	0.500	0.504	0.509	0.514	0.518	0.522	0.528	0.531	0.536	0.540	0.545	0.549	0.552	0.558	0.561	0.564	0.568	0.571	0.572	0.576	0.578	0.579	0.581	0.582	0.582	0.584	0.584	0.582	0.581	0.581	0.580	0.579	0.578	0.575	0.571	0.569	0.566	0.562	0.559	0.556	0.551	0.548	0.542	0.540	0.535	0.530	0.525	0.520	0.516	0.511	0.506	0.501	0.498	0.494	0.489	0.484	0.480	0.475	0.470	0.466	0.464	0.459	0.455	0.451	0.449	0.444	0.440	0.438	0.434	0.431	0.428	0.424	0.421	0.418	0.414	0.411	0.406	0.402	0.399	0.396	0.391	0.386	0.382	0.378	0.372	0.368	0.361	0.356	0.350	0.344	0.338	0.331	0.324	0.316	0.310	0.302	0.295	0.286	0.279	0.271	0.262	0.254	0.245	0.236	0.226	0.219	0.210	0.201	0.192	0.185	0.176	0.168	0.160	0.152	0.145	0.138	0.131	0.125	0.119	0.114	0.108	0.104	0.100	0.096	0.094	0.091	0.089	0.089	0.088	0.088	0.089	0.090	0.091	0.094	0.098	0.101	0.105	0.110	0.115	0.121	0.128	0.134	0.141	0.149	0.158	0.166	0.175	0.185	0.194	0.204	0.214	0.224	0.235	0.245	0.255	0.266	0.278	0.288	0.298	0.309	0.319	0.330	0.340	0.351	0.361	0.371	0.381	0.391	0.400	0.410	0.420	0.429	0.438	0.446	0.455	0.462	0.471	0.479	0.486	0.494	0.501	0.507	0.514	0.520	0.526	0.532	0.538	0.544	0.550	0.554	0.560	0.564	0.570	0.574	0.579	0.582	0.588	0.591	0.595	0.599	0.602	0.605	0.609	0.612	0.614	0.616	0.619	0.621	0.622	0.624	0.625	0.626	0.626	0.628	0.628	0.628	0.626	0.625	0.624	0.622	0.620	0.618	0.615	0.612	0.609	0.605	0.601	0.596	0.591	0.586	0.581	0.575	0.569	0.561	0.552	0.546	0.538	0.529	0.520	0.511	0.500	0.491	0.480	0.470	0.460	0.448	0.436	0.425	0.412	0.400	0.388	0.375	0.361	0.348	0.335	0.321	0.309	0.294	0.280	0.266	0.252	0.239	0.224	0.210	0.196	0.181	0.168	0.154	0.139	0.124	0.110	0.096	0.082	0.068	0.055	0.041	0.029	0.015	0.002	-0.010	-0.022	-0.034	-0.046	-0.058	-0.069	-0.079	-0.090	-0.101	-0.110	-0.119	-0.129	-0.138	-0.145	-0.152	-0.159	-0.166	-0.171	-0.176	-0.181	-0.186	-0.189	-0.192	-0.194	-0.195	-0.196	-0.196	-0.196	-0.195	-0.192	-0.190	-0.188	-0.185	-0.180	-0.175	-0.170	-0.161	-0.155	-0.148	-0.140	-0.130	-0.120	-0.111	-0.100	-0.089	-0.078	-0.065	-0.052	-0.039	-0.025	-0.011	0.002	0.016	0.031	0.048	0.064	0.078	0.094	0.109	0.125	0.139	0.155	0.171	0.186	0.200	0.215	0.230	0.245	0.259	0.272	0.286	0.300	0.312	0.325	0.336	0.348	0.360	0.369	0.379	0.389	0.398	0.406	0.414	0.421	0.426	0.432	0.439	0.442	0.448	0.451	0.454	0.458	0.459	0.461	0.461	0.462	0.462	0.462	0.461	0.461	0.460	0.459	0.458	0.456	0.454	0.452	0.450	0.448	0.446	0.444	0.441	0.439	0.439	0.438	0.435	0.435	0.434	0.434	0.434	0.432	0.434	0.435	0.438	0.440	0.442	0.446	0.451	0.456	0.461	0.466	0.474	0.482	0.491	0.500	0.510	0.520	0.531	0.544	0.556	0.571	0.585	0.601	0.618	0.635	0.652	0.671	0.690	0.710	0.731	0.754	0.775	0.799	0.822	0.846	0.871	0.898	0.922	0.949	0.976	1.004	1.032	1.060	1.088	1.116	1.146	1.175	1.206	1.235	1.265	1.296	1.326	1.358	1.389	1.420	1.450	1.482	1.512	1.544	1.575	1.605	1.636	1.666	1.698	1.728	1.759	1.788	1.818	1.846	1.876	1.905	1.934	1.962	1.989	2.018	2.044	2.071	2.098	2.124	2.149	2.175	2.198	2.222	2.245	2.269	2.291	2.312	2.334	2.355	2.375	2.395	2.415	2.432	2.450	2.468	2.485	2.500	2.515	2.530	2.544	2.558	2.570	2.581	2.594	2.604	2.612	2.622	2.631	2.640	2.648	2.654	2.661	2.666	2.671	2.676	2.681	2.684	2.688	2.690	2.692	2.694	2.695	2.696	2.696	2.698	2.696	2.696	2.696	2.695	2.695	2.694	2.692	2.691	2.689	2.688	2.686	2.685	2.682	2.680	2.679	2.678	2.675	2.672	2.671	2.669	2.668	2.666	2.664	2.661	2.660	2.659	2.656	2.655	2.654	2.652	2.652	2.650	2.649	2.648	2.646	2.645	2.645	2.644	2.642	2.641	2.639	2.638	2.636	2.635	2.634	2.631	2.630	2.628	2.626	2.624	2.621	2.619	2.616	2.612	2.610	2.606	2.604	2.599	2.596	2.591	2.588	2.582	2.579	2.574	2.569	2.562	2.558	2.552	2.546	2.541	2.535	2.530	2.522	2.516	2.510	2.504	2.496	2.490	2.482	2.478	2.470	2.462	2.458	2.450	2.444	2.438	2.431	2.425	2.419	2.412	2.406	2.400	2.395	2.389	2.384	2.380	2.374	2.370	2.365	2.360	2.356	2.352	2.349	2.345	2.341	2.336	2.334	2.330	2.328	2.324	2.322	2.319	2.316	2.312	2.309	2.306	2.304	2.300	2.296	2.292	2.289	2.284	2.280	2.275	2.270	2.265	2.259	2.254	2.246	2.241	2.232	2.225	2.218	2.209	2.200	2.191	2.180	2.170	2.159	2.148	2.136	2.124	2.111	2.098	2.084	2.069	2.055	2.039	2.024	2.009	1.992	1.976	1.961	1.944	1.928	1.910	1.894	1.878	1.861	1.844	1.828	1.811	1.795	1.780	1.765	1.749	1.735	1.721	1.708	1.695	1.682	1.670	1.660	1.649	1.639	1.630	1.621	1.614	1.608	1.601	1.596	1.592	1.589	1.586	1.584	1.584	1.584	1.584	1.585	1.586	1.590	1.592	1.596	1.601	1.608	1.612	1.619	1.625	1.632	1.639	1.646	1.655	1.661	1.669	1.678	1.685	1.691	1.699	1.705	1.711	1.718	1.722	1.729	1.732	1.736	1.740	1.741	1.742	1.744	1.744	1.741	1.740	1.736	1.731	1.728	1.721	1.714	1.705	1.696	1.686	1.674	1.661	1.648	1.634	1.616	1.600	1.582	1.564	1.544	1.524	1.502	1.480	1.458	1.432	1.409	1.384	1.358	1.331	1.304	1.278	1.249	1.220	1.191	1.162	1.134	1.104	1.074	1.045	1.015	0.984	0.955	0.925	0.896	0.866	0.838	0.808	0.779	0.750	0.722	0.692	0.665	0.638	0.611	0.585	0.559	0.532	0.507	0.482	0.459	0.434	0.411	0.388	0.365	0.344	0.321	0.300	0.280	0.260	0.241	0.222	0.205	0.188	0.170	0.154	0.136	0.121	0.106	0.092	0.078	0.065	0.050	0.038	0.026	0.015	0.002	-0.008	-0.018	-0.028	-0.036	-0.046	-0.055	-0.062	-0.071	-0.078	-0.084	-0.090	-0.096	-0.102	-0.108	-0.111	-0.116	-0.120	-0.124	-0.128	-0.130	-0.134	-0.135	-0.138	-0.139	-0.139	-0.140	-0.140	-0.140	-0.140	-0.140	-0.140	-0.139	-0.136	-0.135	-0.134	-0.131	-0.129	-0.126	-0.122	-0.119	-0.116	-0.112	-0.108	-0.102	-0.098	-0.092	-0.086	-0.080	-0.074	-0.069	-0.061	-0.054	-0.046	-0.039	-0.030	-0.022	-0.012	-0.004	0.006	0.018	0.028	0.038	0.049	0.060	0.072	0.084	0.095	0.109	0.122	0.135	0.148	0.162	0.176	0.191	0.205	0.219	0.234	0.250	0.264	0.280	0.295	0.310	0.326	0.341	0.358	0.372	0.389	0.404	0.419	0.434	0.449	0.465	0.479	0.494	0.509	0.522	0.536	0.551	0.565	0.579	0.592	0.605	0.618	0.631	0.644	0.655	0.668	0.679	0.690	0.701	0.712	0.722	0.732	0.744	0.754	0.764	0.772	0.782	0.791	0.801	0.810	0.819	0.828	0.836	0.845	0.854	0.860	0.869	0.876	0.884	0.891	0.900	0.906	0.912	0.921	0.928	0.934	0.940	0.946	0.952	0.959	0.964	0.969	0.975	0.980	0.985	0.989	0.994	0.998	1.001	1.005	1.009	1.011	1.014	1.016	1.018	1.020	1.020	1.021	1.022	1.022	1.022	1.022	1.021	1.020	1.018	1.016	1.014	1.010	1.006	1.004	0.999	0.995	0.990	0.984	0.980	0.974	0.968	0.961	0.954	0.948	0.940	0.934	0.925	0.918	0.909	0.900	0.892	0.884	0.875	0.866	0.858	0.848	0.839	0.830	0.821	0.811	0.802	0.792	0.784	0.775	0.766	0.758	0.749	0.740	0.731	0.722	0.715	0.706	0.699	0.691	0.682	0.675	0.668	0.661	0.652	0.646	0.640	0.632	0.626	0.619	0.614	0.606	0.600	0.594	0.589	0.582	0.578	0.571	0.566	0.560	0.554	0.549	0.544	0.539	0.534	0.529	0.522	0.518	0.512	0.507	0.502	0.496	0.491	0.488	0.482	0.479	0.472	0.469	0.464	0.461	0.458	0.452	0.449	0.446	0.442	0.440	0.436	0.435	0.432	0.430	0.429	0.429	0.428	0.428	0.428	0.428	0.429	0.430	0.430	0.434	0.436	0.439	0.442	0.446	0.451	0.456	0.461	0.468	0.475	0.481	0.489	0.496	0.504	0.512	0.521	0.530	0.540	0.550	0.561	0.571	0.581	0.594	0.605	0.616	0.628	0.640	0.651	0.664	0.676	0.688	0.700	0.712	0.724	0.736	0.749	0.760	0.771	0.782	0.795	0.806	0.818	0.829	0.839	0.849	0.859	0.868	0.879	0.888	0.896	0.905	0.914	0.921	0.930	0.938	0.945	0.951	0.959	0.966	0.971	0.978	0.985	0.990	0.996	1.000	1.005	1.011	1.015	1.020	1.024	1.029	1.032	1.038	1.040	1.045	1.049	1.051	1.055	1.059	1.061	1.066	1.069	1.072	1.075	1.079	1.081	1.085	1.088	1.090	1.092	1.096	1.099	1.100	1.102	1.104	1.106	1.108	1.109	1.110	1.110	1.111	1.111	1.112	1.111	1.111	1.110	1.109	1.108	1.105	1.102	1.100	1.096	1.094	1.090	1.085	1.081	1.075	1.070	1.064	1.056	1.049	1.041	1.035	1.026	1.016	1.008	0.999	0.988	0.976	0.966	0.955	0.942	0.930	0.919	0.905	0.892	0.879	0.866	0.851	0.839	0.824	0.810	0.795	0.780	0.765	0.751	0.736	0.722	0.708	0.692	0.680	0.665	0.651	0.638	0.625	0.611	0.599	0.586	0.574	0.562	0.552	0.541	0.531	0.522	0.512	0.504	0.498	0.490	0.484	0.478	0.472	0.468	0.464	0.461	0.459	0.456	0.455	0.454	0.454	0.455	0.455	0.458	0.460	0.462	0.466	0.470	0.474	0.479	0.482	0.489	0.494	0.500	0.506	0.512	0.519	0.526	0.532	0.539	0.545	0.551	0.558	0.564	0.569	0.575	0.580	0.586	0.590	0.594	0.598	0.601	0.602	0.606	0.608	0.608	0.609	0.608	0.606	0.605	0.601	0.599	0.595	0.590	0.585	0.579	0.571	0.565	0.558	0.548	0.539	0.529	0.518	0.507	0.498	0.485	0.472	0.460	0.448	0.435	0.421	0.408	0.395	0.381	0.369	0.355	0.342	0.329	0.318	0.305	0.292	0.281	0.270	0.260	0.250	0.240	0.231	0.222	0.215	0.209	0.202	0.196	0.192	0.188	0.185	0.182	0.181	0.181	0.182	0.182	0.184	0.188	0.191	0.194	0.199	0.204	0.210	0.218	0.224	0.231	0.240	0.246	0.255	0.264	0.272	0.281	0.290	0.299	0.309	0.318	0.326	0.334	0.342	0.351	0.359	0.366	0.372	0.379	0.385	0.390	0.394	0.398	0.400	0.402	0.404	0.404	0.404	0.402	0.401	0.398	0.394	0.390	0.385	0.379	0.372	0.365	0.356	0.348	0.339	0.329	0.319	0.306	0.295	0.284	0.271	0.258	0.244	0.231	0.216	0.204	0.190	0.175	0.161	0.148	0.134	0.121	0.108	0.094	0.082	0.070	0.058	0.045	0.034	0.024	0.012	0.004	-0.004	-0.014	-0.021	-0.028	-0.035	-0.039	-0.045	-0.049	-0.052	-0.055	-0.056	-0.059	-0.059	-0.060	-0.059	-0.059	-0.058	-0.055	-0.051	-0.049	-0.045	-0.040	-0.035	-0.031	-0.025	-0.020	-0.014	-0.008	-0.001	0.004	0.011	0.019	0.024	0.030	0.038	0.044	0.049	0.056	0.062	0.066	0.071	0.076	0.080	0.084	0.088	0.091	0.092	0.095	0.095	0.096	0.096	0.096	0.094	0.092	0.090	0.088	0.082	0.078	0.072	0.066	0.060	0.052	0.045	0.036	0.028	0.018	0.008	-0.004	-0.014	-0.026	-0.039	-0.051	-0.064	-0.078	-0.092	-0.106	-0.121	-0.135	-0.150	-0.164	-0.179	-0.194	-0.210	-0.224	-0.239	-0.254	-0.269	-0.284	-0.296	-0.311	-0.325	-0.338	-0.351	-0.364	-0.376	-0.388	-0.400	-0.411	-0.421	-0.431	-0.441	-0.450	-0.459	-0.466	-0.474	-0.480	-0.488	-0.494	-0.499	-0.502	-0.507	-0.511	-0.515	-0.518	-0.520	-0.522	-0.524	-0.526	-0.528	-0.529	-0.530	-0.530	-0.529	-0.530	-0.529	-0.529	-0.528	-0.528	-0.526	-0.525	-0.522	-0.521	-0.519	-0.516	-0.515	-0.512	-0.510	-0.507	-0.506	-0.502	-0.499	-0.496	-0.492	-0.490	-0.485	-0.482	-0.478	-0.474	-0.469	-0.464	-0.459	-0.452	-0.448	-0.441	-0.435	-0.428	-0.421	-0.412	-0.405	-0.396	-0.389	-0.379	-0.371	-0.360	-0.351	-0.340	-0.330	-0.318	-0.308	-0.295	-0.284	-0.270	-0.258	-0.246	-0.232	-0.219	-0.205	-0.191	-0.178	-0.165	-0.150	-0.136	-0.121	-0.106	-0.092	-0.078	-0.065	-0.050	-0.036	-0.022	-0.008	0.006	0.021	0.035	0.049	0.062	0.074	0.088	0.101	0.114	0.126	0.140	0.151	0.164	0.175	0.188	0.200	0.211	0.224	0.235	0.248	0.259	0.271	0.282	0.295	0.306	0.319	0.330	0.342	0.356	0.368	0.380	0.392	0.406	0.419	0.432	0.445	0.459	0.472	0.486	0.499	0.514	0.528	0.542	0.556	0.571	0.586	0.600	0.615	0.630	0.644	0.659	0.674	0.688	0.701	0.716	0.730	0.744	0.756	0.770	0.782	0.794	0.806	0.818	0.829	0.840	0.850	0.859	0.869	0.878	0.885	0.892	0.899	0.905	0.910	0.915	0.919	0.922	0.925	0.926	0.928	0.929	0.926	0.926	0.924	0.921	0.919	0.915	0.910	0.905	0.899	0.892	0.886	0.879	0.871	0.861	0.854	0.844	0.834	0.824	0.812	0.801	0.790	0.779	0.768	0.755	0.744	0.731	0.720	0.708	0.696	0.682	0.671	0.660	0.649	0.638	0.626	0.615	0.605	0.595	0.585	0.578	0.568	0.560	0.552	0.546	0.539	0.534	0.529	0.525	0.520	0.518	0.515	0.514	0.511	0.511	0.511	0.511	0.514	0.516	0.519	0.524	0.529	0.534	0.539	0.545	0.552	0.560	0.568	0.575	0.584	0.592	0.601	0.611	0.621	0.632	0.642	0.652	0.664	0.675	0.686	0.696	0.708	0.719	0.729	0.740	0.749	0.760	0.769	0.779	0.789	0.798	0.806	0.814	0.821	0.829	0.836	0.842	0.848	0.854	0.859	0.864	0.866	0.870	0.872	0.875	0.878	0.879	0.879	0.879	0.880	0.879	0.879	0.876	0.875	0.872	0.870	0.866	0.862	0.859	0.854	0.850	0.845	0.839	0.834	0.828	0.821	0.815	0.808	0.800	0.792	0.785	0.776	0.769	0.760	0.751	0.744	0.732	0.724	0.715	0.706	0.695	0.686	0.676	0.666	0.656	0.645	0.635	0.625	0.614	0.604	0.592	0.581	0.571	0.560	0.549	0.538	0.528	0.516	0.506	0.495	0.484	0.472	0.461	0.451	0.440	0.430	0.419	0.409	0.398	0.388	0.378	0.368	0.358	0.346	0.338	0.326	0.318	0.309	0.299	0.290	0.280	0.271	0.262	0.252	0.244	0.235	0.226	0.216	0.208	0.198	0.190	0.181	0.172	0.162	0.152	0.144	0.134	0.125	0.114	0.104	0.094	0.084	0.071	0.061	0.049	0.036	0.024	0.010	-0.002	-0.016	-0.030	-0.046	-0.062	-0.078	-0.094	-0.111	-0.130	-0.148	-0.168	-0.186	-0.208	-0.229	-0.250	-0.272	-0.296	-0.320	-0.345	-0.371	-0.396	-0.424	-0.451	-0.480	-0.509	-0.539	-0.570	-0.600	-0.631	-0.664	-0.696	-0.729	-0.762	-0.795	-0.830	-0.865	-0.899	-0.934	-0.969	-1.004	-1.039	-1.075	-1.110	-1.145	-1.180	-1.215	-1.249	-1.284	-1.318	-1.351	-1.384	-1.415	-1.448	-1.478	-1.509	-1.539	-1.568	-1.595	-1.622	-1.649	-1.674	-1.699	-1.721	-1.744	-1.765	-1.785	-1.804	-1.822	-1.840	-1.855	-1.870	-1.882	-1.896	-1.908	-1.918	-1.928	-1.934	-1.942	-1.948	-1.952	-1.956	-1.960	-1.962	-1.965	-1.966	-1.966	-1.965	-1.964	-1.962	-1.960	-1.958	-1.954	-1.950	-1.946	-1.941	-1.936	-1.931	-1.926	-1.921	-1.918	-1.911	-1.906	-1.901	-1.896	-1.892	-1.888	-1.882	-1.879	-1.875	-1.872	-1.869	-1.866	-1.865	-1.864	-1.864	-1.864	-1.864	-1.865	-1.866	-1.869	-1.872	-1.876	-1.880	-1.884	-1.890	-1.895	-1.901	-1.909	-1.916	-1.924	-1.932	-1.941	-1.950	-1.960	-1.971	-1.980	-1.990	-2.002	-2.013	-2.022	-2.035	-2.045	-2.056	-2.068	-2.078	-2.089	-2.100	-2.109	-2.119	-2.128	-2.138	-2.146	-2.154	-2.160	-2.166	-2.171	-2.176	-2.181	-2.184	-2.186	-2.188	-2.189	-2.188	-2.186	-2.184	-2.181	-2.176	-2.170	-2.162	-2.155	-2.146	-2.136	-2.125	-2.112	-2.100	-2.086	-2.071	-2.055	-2.038	-2.019	-2.000	-1.981	-1.960	-1.939	-1.919	-1.896	-1.872	-1.850	-1.825	-1.802	-1.778	-1.754	-1.729	-1.702	-1.679	-1.654	-1.629	-1.605	-1.581	-1.556	-1.532	-1.509	-1.486	-1.465	-1.442	-1.421	-1.401	-1.381	-1.361	-1.344	-1.326	-1.310	-1.292	-1.278	-1.265	-1.250	-1.239	-1.226	-1.216	-1.206	-1.198	-1.190	-1.182	-1.175	-1.171	-1.165	-1.162	-1.159	-1.155	-1.154	-1.152	-1.152	-1.152	-1.152	-1.154	-1.156	-1.158	-1.160	-1.162	-1.165	-1.169	-1.172	-1.176	-1.180	-1.185	-1.188	-1.192	-1.196	-1.200	-1.204	-1.208	-1.212	-1.215	-1.219	-1.221	-1.224	-1.225	-1.228	-1.229	-1.230	-1.230	-1.230	-1.229	-1.229	-1.228	-1.224	-1.222	-1.218	-1.215	-1.209	-1.204	-1.199	-1.191	-1.185	-1.175	-1.168	-1.159	-1.148	-1.136	-1.126	-1.115	-1.102	-1.089	-1.076	-1.061	-1.048	-1.032	-1.016	-1.001	-0.985	-0.970	-0.952	-0.936	-0.919	-0.902	-0.885	-0.869	-0.851	-0.835	-0.818	-0.800	-0.784	-0.768	-0.751	-0.736	-0.721	-0.706	-0.692	-0.679	-0.666	-0.652	-0.641	-0.629	-0.619	-0.609	-0.600	-0.592	-0.585	-0.578	-0.571	-0.566	-0.561	-0.558	-0.555	-0.552	-0.550	-0.550	-0.550	-0.550	-0.551	-0.554	-0.555	-0.558	-0.561	-0.565	-0.569	-0.574	-0.578	-0.582	-0.588	-0.594	-0.599	-0.604	-0.610	-0.615	-0.620	-0.625	-0.630	-0.635	-0.640	-0.645	-0.650	-0.652	-0.658	-0.660	-0.662	-0.666	-0.668	-0.670	-0.671	-0.671	-0.671	-0.671	-0.670	-0.670	-0.668	-0.665	-0.664	-0.661	-0.659	-0.655	-0.651	-0.646	-0.642	-0.638	-0.632	-0.629	-0.622	-0.618	-0.611	-0.606	-0.600	-0.595	-0.590	-0.584	-0.579	-0.572	-0.569	-0.564	-0.559	-0.555	-0.550	-0.546	-0.544	-0.540	-0.538	-0.535	-0.535	-0.534	-0.532	-0.531	-0.531	-0.532	-0.532	-0.534	-0.536	-0.540	-0.542	-0.545	-0.550	-0.555	-0.559	-0.565	-0.572	-0.578	-0.586	-0.594	-0.602	-0.610	-0.619	-0.629	-0.640	-0.650	-0.661	-0.672	-0.684	-0.698	-0.710	-0.724	-0.738	-0.751	-0.765	-0.780	-0.796	-0.811	-0.828	-0.845	-0.862	-0.879	-0.898	-0.915	-0.932	-0.952	-0.971	-0.991	-1.011	-1.031	-1.051	-1.072	-1.094	-1.115	-1.136	-1.158	-1.179	-1.201	-1.224	-1.245	-1.268	-1.290	-1.312	-1.334	-1.356	-1.378	-1.400	-1.421	-1.442	-1.464	-1.484	-1.505	-1.525	-1.545	-1.565	-1.584	-1.604	-1.620	-1.639	-1.655	-1.671	-1.688	-1.702	-1.716	-1.731	-1.744	-1.755	-1.768	-1.778	-1.788	-1.795	-1.802	-1.810	-1.815	-1.820	-1.824	-1.826	-1.828	-1.828	-1.828	-1.826	-1.824	-1.820	-1.815	-1.810	-1.804	-1.796	-1.788	-1.778	-1.766	-1.755	-1.741	-1.728	-1.712	-1.696	-1.680	-1.662	-1.644	-1.625	-1.605	-1.585	-1.562	-1.541	-1.518	-1.495	-1.470	-1.446	-1.421	-1.396	-1.370	-1.344	-1.318	-1.290	-1.264	-1.235	-1.209	-1.180	-1.152	-1.124	-1.096	-1.069	-1.041	-1.014	-0.986	-0.959	-0.931	-0.905	-0.878	-0.851	-0.825	-0.800	-0.774	-0.750	-0.724	-0.700	-0.678	-0.652	-0.630	-0.608	-0.586	-0.564	-0.542	-0.522	-0.501	-0.481	-0.462	-0.444	-0.424	-0.405	-0.388	-0.371	-0.352	-0.335	-0.320	-0.302	-0.286	-0.270	-0.255	-0.240	-0.225	-0.211	-0.196	-0.182	-0.169	-0.155	-0.141	-0.128	-0.114	-0.101	-0.089	-0.075	-0.062	-0.050	-0.039	-0.025	-0.012	0.000	0.011	0.024	0.034	0.045	0.058	0.068	0.079	0.089	0.100	0.109	0.119	0.128	0.136	0.146	0.154	0.161	0.169	0.178	0.184	0.190	0.198	0.202	0.206	0.212	0.218	0.220	0.224	0.228	0.230	0.231	0.232	0.234	0.235	0.234	0.235	0.232	0.232	0.230	0.228	0.225	0.221	0.218	0.214	0.210	0.205	0.200	0.195	0.189	0.182	0.175	0.169	0.161	0.154	0.146	0.139	0.130	0.122	0.114	0.105	0.095	0.086	0.076	0.068	0.058	0.048	0.039	0.029	0.018	0.008	-0.002	-0.012	-0.024	-0.034	-0.045	-0.056	-0.066	-0.078	-0.089	-0.101	-0.111	-0.122	-0.134	-0.145	-0.156	-0.166	-0.179	-0.191	-0.201	-0.214	-0.224	-0.235	-0.246	-0.256	-0.268	-0.278	-0.289	-0.298	-0.308	-0.318	-0.328	-0.336	-0.346	-0.354	-0.364	-0.371	-0.380	-0.386	-0.394	-0.401	-0.406	-0.412	-0.419	-0.425	-0.429	-0.435	-0.439	-0.442	-0.448	-0.450	-0.452	-0.456	-0.459	-0.460	-0.462	-0.465	-0.465	-0.466	-0.468	-0.469	-0.470	-0.470	-0.470	-0.472	-0.472	-0.474	-0.474	-0.475	-0.476	-0.476	-0.478	-0.480	-0.482	-0.484	-0.486	-0.489	-0.492	-0.495	-0.499	-0.504	-0.507	-0.512	-0.518	-0.522	-0.529	-0.536	-0.542	-0.550	-0.558	-0.566	-0.574	-0.582	-0.592	-0.601	-0.611	-0.621	-0.631	-0.642	-0.651	-0.662	-0.672	-0.684	-0.695	-0.705	-0.715	-0.726	-0.736	-0.746	-0.755	-0.764	-0.772	-0.781	-0.789	-0.796	-0.804	-0.810	-0.815	-0.820	-0.825	-0.829	-0.831	-0.832	-0.835	-0.835	-0.835	-0.834	-0.831	-0.829	-0.825	-0.820	-0.814	-0.808	-0.800	-0.794	-0.784	-0.775	-0.764	-0.752	-0.740	-0.728	-0.715	-0.701	-0.685	-0.670	-0.654	-0.639	-0.621	-0.606	-0.589	-0.571	-0.554	-0.536	-0.519	-0.500	-0.482	-0.465	-0.448	-0.429	-0.412	-0.395	-0.379	-0.361	-0.346	-0.331	-0.316	-0.301	-0.288	-0.274	-0.261	-0.250	-0.238	-0.226	-0.216	-0.209	-0.200	-0.192	-0.185	-0.179	-0.172	-0.169	-0.164	-0.161	-0.159	-0.158	-0.158	-0.156	-0.156	-0.159	-0.161	-0.164	-0.169	-0.171	-0.178	-0.182	-0.189	-0.195	-0.202	-0.210	-0.219	-0.226	-0.235	-0.244	-0.254	-0.262	-0.272	-0.282	-0.292	-0.302	-0.314	-0.322	-0.334	-0.344	-0.354	-0.364	-0.374	-0.384	-0.391	-0.400	-0.410	-0.418	-0.425	-0.434	-0.440	-0.446	-0.452	-0.459	-0.462	-0.469	-0.472	-0.475	-0.479	-0.480	-0.482	-0.484	-0.484	-0.484	-0.482	-0.482	-0.479	-0.478	-0.474	-0.471	-0.466	-0.462	-0.456	-0.451	-0.444	-0.439	-0.431	-0.424	-0.415	-0.408	-0.399	-0.391	-0.380	-0.371	-0.361	-0.352	-0.342	-0.331	-0.322	-0.311	-0.301	-0.291	-0.281	-0.270	-0.260	-0.249	-0.240	-0.230	-0.219	-0.210	-0.200	-0.190	-0.181	-0.172	-0.162	-0.155	-0.146	-0.139	-0.130	-0.124	-0.118	-0.110	-0.104	-0.099	-0.094	-0.089	-0.084	-0.080	-0.076	-0.072	-0.070	-0.068	-0.065	-0.065	-0.062	-0.062	-0.061	-0.061	-0.061	-0.062	-0.064	-0.065	-0.066	-0.069	-0.070	-0.074	-0.078	-0.080	-0.082	-0.085	-0.090	-0.092	-0.096	-0.101	-0.105	-0.110	-0.114	-0.116	-0.121	-0.124	-0.128	-0.131	-0.136	-0.139	-0.141	-0.145	-0.148	-0.150	-0.152	-0.154	-0.155	-0.156	-0.158	-0.159	-0.159	-0.159	-0.158	-0.158	-0.156	-0.155	-0.154	-0.151	-0.149	-0.145	-0.142	-0.139	-0.135	-0.130	-0.126	-0.122	-0.118	-0.112	-0.106	-0.101	-0.096	-0.090	-0.085	-0.080	-0.074	-0.068	-0.064	-0.058	-0.052	-0.048	-0.042	-0.039	-0.034	-0.029	-0.025	-0.022	-0.019	-0.016	-0.014	-0.012	-0.010	-0.009	-0.010	-0.009	-0.010	-0.011	-0.014	-0.015	-0.019	-0.022	-0.028	-0.031	-0.038	-0.044	-0.051	-0.060	-0.068	-0.076	-0.086	-0.096	-0.108	-0.119	-0.131	-0.145	-0.159	-0.171	-0.186	-0.201	-0.218	-0.232	-0.249	-0.266	-0.284	-0.302	-0.320	-0.338	-0.358	-0.376	-0.396	-0.415	-0.436	-0.455	-0.475	-0.498	-0.518	-0.536	-0.558	-0.579	-0.599	-0.619	-0.640	-0.659	-0.679	-0.699	-0.718	-0.735	-0.755	-0.772	-0.790	-0.808	-0.825	-0.841	-0.855	-0.870	-0.884	-0.899	-0.911	-0.922	-0.934	-0.945	-0.954	-0.962	-0.970	-0.978	-0.982	-0.990	-0.992	-0.998	-1.000	-1.001	-1.001	-1.001	-1.001	-1.000	-0.998	-0.995	-0.991	-0.986	-0.981	-0.976	-0.970	-0.964	-0.956	-0.949	-0.940	-0.931	-0.922	-0.912	-0.902	-0.894	-0.884	-0.874	-0.864	-0.854	-0.844	-0.834	-0.822	-0.812	-0.802	-0.794	-0.784	-0.775	-0.765	-0.756	-0.749	-0.740	-0.732	-0.724	-0.718	-0.710	-0.702	-0.698	-0.691	-0.685	-0.679	-0.674	-0.668	-0.662	-0.658	-0.652	-0.648	-0.644	-0.638	-0.634	-0.629	-0.624	-0.619	-0.612	-0.608	-0.601	-0.595	-0.589	-0.581	-0.574	-0.566	-0.559	-0.550	-0.541	-0.531	-0.521	-0.511	-0.500	-0.489	-0.476	-0.462	-0.450	-0.436	-0.421	-0.405	-0.390	-0.374	-0.358	-0.340	-0.322	-0.304	-0.285	-0.266	-0.248	-0.228	-0.206	-0.186	-0.165	-0.144	-0.121	-0.100	-0.079	-0.056	-0.035	-0.012	0.010	0.031	0.052	0.075	0.096	0.119	0.140	0.162	0.182	0.204	0.225	0.244	0.264	0.284	0.304	0.322	0.340	0.358	0.376	0.392	0.409	0.425	0.440	0.455	0.470	0.482	0.496	0.509	0.521	0.534	0.544	0.555	0.564	0.574	0.582	0.591	0.599	0.605	0.611	0.618	0.624	0.628	0.632	0.636	0.639	0.642	0.644	0.646	0.648	0.648	0.649	0.649	0.649	0.648	0.648	0.645	0.642	0.641	0.638	0.635	0.632	0.629	0.625	0.620	0.618	0.612	0.609	0.604	0.599	0.595	0.590	0.586	0.582	0.578	0.574	0.571	0.568	0.564	0.560	0.559	0.556	0.554	0.552	0.551	0.551	0.551	0.550	0.551	0.552	0.554	0.556	0.560	0.562	0.566	0.571	0.578	0.582	0.589	0.596	0.602	0.611	0.620	0.629	0.640	0.650	0.661	0.674	0.685	0.698	0.710	0.724	0.738	0.752	0.766	0.781	0.796	0.811	0.826	0.842	0.858	0.872	0.889	0.904	0.919	0.934	0.949	0.964	0.979	0.994	1.009	1.021	1.035	1.048	1.060	1.071	1.082	1.094	1.104	1.114	1.122	1.131	1.138	1.145	1.151	1.156	1.161	1.164	1.169	1.171	1.172	1.174	1.174	1.174	1.174	1.171	1.170	1.166	1.162	1.159	1.154	1.150	1.145	1.140	1.134	1.128	1.121	1.115	1.109	1.101	1.095	1.089	1.081	1.075	1.069	1.062	1.056	1.051	1.046	1.041	1.038	1.032	1.029	1.026	1.024	1.021	1.021	1.020	1.020	1.020	1.021	1.024	1.025	1.028	1.031	1.035	1.041	1.046	1.051	1.059	1.066	1.074	1.081	1.090	1.099	1.109	1.119	1.128	1.139	1.148	1.160	1.170	1.181	1.191	1.204	1.214	1.225	1.235	1.246	1.256	1.268	1.276	1.286	1.296	1.305	1.314	1.321	1.330	1.339	1.345	1.352	1.359	1.364	1.370	1.374	1.379	1.382	1.386	1.390	1.392	1.395	1.395	1.398	1.398	1.399	1.399	1.398	1.398	1.395	1.394	1.392	1.390	1.386	1.382	1.380	1.375	1.371	1.366	1.361	1.356	1.350	1.342	1.336	1.330	1.322	1.314	1.308	1.298	1.289	1.280	1.270	1.260	1.250	1.239	1.228	1.216	1.204	1.192	1.180	1.166	1.154	1.139	1.126	1.111	1.098	1.081	1.068	1.051	1.036	1.020	1.004	0.988	0.971	0.955	0.939	0.921	0.904	0.888	0.871	0.854	0.838	0.821	0.805	0.789	0.774	0.758	0.741	0.726	0.712	0.698	0.684	0.670	0.659	0.646	0.634	0.622	0.611	0.601	0.592	0.582	0.574	0.566	0.560	0.552	0.546	0.541	0.536	0.532	0.528	0.525	0.522	0.521	0.519	0.519	0.519	0.519	0.519	0.521	0.521	0.524	0.525	0.528	0.530	0.534	0.538	0.541	0.544	0.549	0.552	0.558	0.561	0.565	0.569	0.575	0.579	0.584	0.588	0.592	0.596	0.600	0.605	0.610	0.614	0.616	0.620	0.624	0.626	0.629	0.632	0.635	0.636	0.639	0.640	0.641	0.642	0.644	0.645	0.645	0.644	0.644	0.645	0.644	0.642	0.641	0.640	0.639	0.638	0.636	0.635	0.631	0.630	0.628	0.626	0.624	0.621	0.619	0.616	0.614	0.611	0.609	0.606	0.605	0.602	0.601	0.600	0.599	0.599	0.598	0.598	0.599	0.599	0.600	0.600	0.602	0.605	0.608	0.611	0.614	0.618	0.622	0.628	0.632	0.639	0.646	0.652	0.659	0.668	0.675	0.684	0.692	0.702	0.712	0.721	0.731	0.742	0.752	0.764	0.774	0.785	0.795	0.806	0.816	0.826	0.838	0.848	0.858	0.868	0.875	0.884	0.892	0.900	0.906	0.912	0.919	0.924	0.928	0.931	0.934	0.936	0.935	0.936	0.935	0.934	0.930	0.928	0.922	0.919	0.911	0.905	0.898	0.889	0.879	0.869	0.858	0.846	0.834	0.821	0.809	0.794	0.779	0.765	0.750	0.734	0.719	0.702	0.688	0.671	0.654	0.639	0.624	0.608	0.591	0.576	0.561	0.545	0.531	0.516	0.502	0.490	0.478	0.465	0.452	0.441	0.430	0.420	0.411	0.401	0.394	0.385	0.378	0.371	0.365	0.360	0.355	0.350	0.346	0.342	0.339	0.336	0.334	0.330	0.329	0.326	0.325	0.324	0.322	0.320	0.319	0.319	0.316	0.315	0.312	0.311	0.309	0.305	0.302	0.300	0.298	0.294	0.289	0.286	0.280	0.276	0.270	0.265	0.259	0.252	0.245	0.238	0.230	0.221	0.212	0.202	0.194	0.182	0.172	0.161	0.151	0.140	0.128	0.115	0.102	0.091	0.078	0.065	0.051	0.039	0.025	0.010	-0.004	-0.016	-0.031	-0.045	-0.060	-0.075	-0.090	-0.104	-0.119	-0.135	-0.150	-0.165	-0.179	-0.194	-0.209	-0.224	-0.239	-0.254	-0.269	-0.282	-0.298	-0.312	-0.328	-0.341	-0.356	-0.370	-0.385	-0.399	-0.414	-0.428	-0.441	-0.455	-0.469	-0.482	-0.495	-0.509	-0.521	-0.535	-0.546	-0.560	-0.571	-0.584	-0.595	-0.606	-0.618	-0.629	-0.639	-0.649	-0.658	-0.669	-0.678	-0.686	-0.696	-0.704	-0.711	-0.719	-0.726	-0.734	-0.741	-0.748	-0.755	-0.760	-0.766	-0.771	-0.776	-0.780	-0.785	-0.789	-0.794	-0.798	-0.801	-0.805	-0.809	-0.811	-0.815	-0.819	-0.822	-0.826	-0.830	-0.832	-0.838	-0.841	-0.845	-0.850	-0.855	-0.860	-0.866	-0.872	-0.878	-0.885	-0.892	-0.900	-0.908	-0.918	-0.925	-0.935	-0.945	-0.956	-0.968	-0.979	-0.992	-1.006	-1.019	-1.034	-1.048	-1.065	-1.080	-1.096	-1.114	-1.131	-1.149	-1.166	-1.186	-1.205	-1.225	-1.244	-1.264	-1.284	-1.304	-1.324	-1.344	-1.364	-1.384	-1.404	-1.424	-1.442	-1.461	-1.480	-1.499	-1.516	-1.532	-1.549	-1.565	-1.579	-1.594	-1.606	-1.619	-1.630	-1.641	-1.650	-1.659	-1.665	-1.671	-1.678	-1.680	-1.684	-1.685	-1.685	-1.685	-1.682	-1.680	-1.676	-1.671	-1.664	-1.656	-1.648	-1.639	-1.628	-1.616	-1.604	-1.591	-1.576	-1.561	-1.548	-1.531	-1.515	-1.498	-1.480	-1.462	-1.442	-1.424	-1.406	-1.388	-1.368	-1.349	-1.330	-1.310	-1.291	-1.271	-1.254	-1.234	-1.216	-1.198	-1.179	-1.162	-1.145	-1.128	-1.111	-1.095	-1.080	-1.065	-1.050	-1.035	-1.020	-1.006	-0.992	-0.980	-0.966	-0.954	-0.941	-0.929	-0.918	-0.904	-0.892	-0.881	-0.869	-0.858	-0.845	-0.834	-0.821	-0.809	-0.796	-0.784	-0.772	-0.759	-0.746	-0.732	-0.719	-0.704	-0.688	-0.672	-0.656	-0.640	-0.624	-0.606	-0.589	-0.570	-0.550	-0.531	-0.511	-0.490	-0.469	-0.448	-0.426	-0.404	-0.380	-0.356	-0.332	-0.308	-0.284	-0.259	-0.232	-0.208	-0.181	-0.154	-0.126	-0.100	-0.072	-0.045	-0.018	0.011	0.039	0.068	0.096	0.125	0.152	0.181	0.210	0.240	0.269	0.299	0.329	0.358	0.388	0.416	0.445	0.476	0.506	0.535	0.564	0.595	0.625	0.655	0.684	0.714	0.742	0.774	0.802	0.832	0.860	0.890	0.919	0.948	0.976	1.005	1.034	1.061	1.090	1.116	1.144	1.171	1.199	1.224	1.250	1.276	1.301	1.326	1.350	1.374	1.398	1.420	1.442	1.462	1.484	1.505	1.524	1.544	1.561	1.579	1.596	1.612	1.629	1.642	1.658	1.671	1.685	1.698	1.709	1.719	1.731	1.740	1.749	1.758	1.766	1.772	1.780	1.785	1.790	1.796	1.801	1.805	1.809	1.811	1.815	1.816	1.820	1.821	1.822	1.824	1.825	1.826	1.826	1.826	1.826	1.826	1.825	1.826	1.825	1.824	1.824	1.822	1.821	1.820	1.819	1.818	1.816	1.815	1.814	1.812	1.811	1.810	1.809	1.808	1.806	1.804	1.802	1.800	1.799	1.798	1.795	1.794	1.791	1.790	1.788	1.785	1.784	1.781	1.780	1.778	1.775	1.771	1.770	1.768	1.765	1.762	1.760	1.758	1.755	1.754	1.750	1.749	1.748	1.744	1.742	1.740	1.739	1.736	1.735	1.732	1.730	1.729	1.726	1.725	1.724	1.721	1.720	1.720	1.718	1.715	1.715	1.712	1.711	1.710	1.708	1.706	1.705	1.702	1.701	1.699	1.696	1.694	1.691	1.688	1.685	1.681	1.678	1.674	1.669	1.665	1.660	1.652	1.646	1.640	1.634	1.625	1.618	1.609	1.600	1.591	1.581	1.569	1.560	1.548	1.536	1.522	1.510	1.498	1.482	1.470	1.455	1.440	1.425	1.410	1.394	1.379	1.362	1.345	1.329	1.311	1.295	1.279	1.261	1.244	1.226	1.210	1.194	1.178	1.160	1.144	1.128	1.111	1.095	1.079	1.064	1.048	1.034	1.018	1.004	0.990	0.976	0.962	0.950	0.936	0.924	0.911	0.899	0.889	0.876	0.865	0.854	0.845	0.834	0.824	0.814	0.806	0.796	0.788	0.779	0.771	0.762	0.755	0.748	0.739	0.731	0.725	0.716	0.710	0.702	0.695	0.689	0.681	0.676	0.669	0.662	0.656	0.650	0.644	0.638	0.631	0.625	0.619	0.611	0.606	0.600	0.594	0.589	0.581	0.575	0.570	0.562	0.556	0.550	0.544	0.539	0.531	0.525	0.520	0.512	0.506	0.500	0.495	0.488	0.481	0.475	0.469	0.464	0.458	0.451	0.445	0.440	0.432	0.428	0.422	0.418	0.412	0.408	0.402	0.399	0.395	0.390	0.386	0.382	0.379	0.376	0.372	0.371	0.369	0.368	0.366	0.366	0.365	0.365	0.365	0.366	0.369	0.369	0.372	0.375	0.379	0.382	0.388	0.391	0.398	0.404	0.411	0.418	0.425	0.434	0.441	0.449	0.459	0.469	0.479	0.490	0.501	0.512	0.524	0.536	0.549	0.561	0.575	0.588	0.601	0.615	0.628	0.642	0.656	0.670	0.682	0.698	0.711	0.724	0.738	0.751	0.764	0.776	0.789	0.801	0.814	0.825	0.836	0.848	0.858	0.869	0.878	0.888	0.895	0.902	0.911	0.919	0.925	0.931	0.936	0.942	0.946	0.950	0.954	0.958	0.959	0.960	0.962	0.962	0.964	0.964	0.964	0.962	0.961	0.960	0.958	0.955	0.952	0.950	0.948	0.944	0.940	0.936	0.934	0.930	0.928	0.922	0.919	0.916	0.912	0.910	0.906	0.904	0.902	0.900	0.899	0.896	0.896	0.895	0.895	0.896	0.898	0.899	0.901	0.904	0.908	0.911	0.918	0.921	0.928	0.935	0.942	0.951	0.960	0.970	0.981	0.992	1.002	1.016	1.029	1.044	1.058	1.072	1.088	1.104	1.121	1.138	1.155	1.174	1.192	1.212	1.231	1.251	1.271	1.292	1.312	1.334	1.355	1.375	1.396	1.419	1.440	1.461	1.482	1.505	1.526	1.548	1.569	1.589	1.610	1.630	1.651	1.670	1.689	1.710	1.729	1.746	1.765	1.782	1.799	1.815	1.831	1.848	1.862	1.876	1.891	1.904	1.916	1.929	1.940	1.950	1.960	1.969	1.978	1.986	1.994	2.000	2.006	2.010	2.015	2.019	2.021	2.022	2.025	2.024	2.025	2.024	2.021	2.019	2.015	2.011	2.007	2.002	1.996	1.989	1.981	1.974	1.966	1.956	1.948	1.938	1.928	1.916	1.904	1.892	1.881	1.869	1.856	1.842	1.829	1.816	1.802	1.790	1.775	1.761	1.749	1.734	1.720	1.706	1.694	1.680	1.665	1.652	1.638	1.625	1.611	1.599	1.586	1.572	1.560	1.548	1.535	1.522	1.510	1.499	1.488	1.476	1.465	1.452	1.442	1.430	1.420	1.410	1.399	1.389	1.379	1.368	1.356	1.346	1.336	1.325	1.315	1.304	1.294	1.282	1.272	1.261	1.251	1.241	1.230	1.220	1.210	1.200	1.190	1.180	1.169	1.160	1.149	1.140	1.131	1.121	1.112	1.104	1.096	1.088	1.079	1.072	1.065	1.058	1.051	1.046	1.040	1.035	1.031	1.028	1.024	1.022	1.019	1.018	1.018	1.016	1.018	1.018	1.019	1.020	1.024	1.026	1.030	1.034	1.038	1.041	1.048	1.054	1.060	1.066	1.074	1.081	1.088	1.096	1.104	1.112	1.120	1.129	1.138	1.145	1.154	1.162	1.171	1.179	1.188	1.195	1.201	1.209	1.218	1.225	1.231	1.236	1.242	1.248	1.254	1.259	1.262	1.268	1.271	1.274	1.276	1.280	1.282	1.282	1.285	1.285	1.286	1.286	1.286	1.285	1.285	1.284	1.282	1.281	1.278	1.276	1.274	1.270	1.269	1.265	1.260	1.258	1.254	1.250	1.246	1.240	1.236	1.232	1.226	1.222	1.218	1.212	1.208	1.202	1.198	1.191	1.186	1.181	1.175	1.170	1.162	1.158	1.152	1.146	1.139	1.134	1.128	1.121	1.115	1.109	1.102	1.096	1.090	1.085	1.079	1.072	1.066	1.061	1.055	1.050	1.045	1.040	1.035	1.030	1.025	1.020	1.018	1.012	1.009	1.004	1.001	0.998	0.996	0.992	0.991	0.989	0.986	0.985	0.984	0.984	0.984	0.982	0.982	0.984	0.984	0.984	0.986	0.986	0.988	0.989	0.991	0.992	0.995	0.998	1.000	1.001	1.005	1.005	1.009	1.010	1.012	1.015	1.015	1.018	1.019	1.020	1.020	1.020	1.021	1.021	1.019	1.018	1.016	1.015	1.011	1.009	1.005	1.001	0.996	0.991	0.985	0.979	0.972	0.965	0.958	0.949	0.941	0.931	0.922	0.912	0.901	0.890	0.879	0.866	0.855	0.844	0.831	0.819	0.806	0.794	0.781	0.768	0.755	0.742	0.730	0.719	0.706	0.695	0.684	0.672	0.661	0.651	0.642	0.632	0.624	0.616	0.609	0.602	0.598	0.591	0.588	0.582	0.581	0.579	0.579	0.578	0.580	0.581	0.584	0.588	0.591	0.598	0.602	0.610	0.618	0.625	0.635	0.645	0.656	0.668	0.680	0.691	0.705	0.720	0.735	0.749	0.765	0.782	0.799	0.815	0.832	0.849	0.866	0.884	0.902	0.920	0.939	0.958	0.975	0.994	1.011	1.029	1.048	1.065	1.082	1.100	1.116	1.134	1.151	1.168	1.184	1.200	1.216	1.231	1.246	1.260	1.275	1.290	1.302	1.316	1.329	1.341	1.354	1.366	1.376	1.388	1.399	1.409	1.419	1.429	1.438	1.446	1.456	1.465	1.472	1.480	1.488	1.495	1.501	1.509	1.515	1.520	1.525	1.530	1.535	1.539	1.542	1.546	1.549	1.551	1.554	1.556	1.556	1.559	1.559	1.559	1.559	1.558	1.558	1.555	1.554	1.550	1.548	1.545	1.540	1.535	1.530	1.525	1.520	1.512	1.508	1.501	1.494	1.485	1.478	1.470	1.461	1.452	1.442	1.434	1.425	1.415	1.406	1.395	1.386	1.376	1.365	1.355	1.344	1.335	1.324	1.314	1.304	1.294	1.285	1.275	1.265	1.255	1.246	1.238	1.229	1.220	1.211	1.202	1.195	1.188	1.180	1.172	1.164	1.158	1.150	1.142	1.136	1.130	1.124	1.116	1.110	1.104	1.099	1.092	1.086	1.080	1.074	1.068	1.061	1.055	1.049	1.042	1.038	1.030	1.025	1.019	1.012	1.005	1.000	0.992	0.985	0.979	0.972	0.965	0.958	0.950	0.942	0.935	0.928	0.920	0.912	0.904	0.896	0.889	0.881	0.871	0.864	0.856	0.849	0.840	0.831	0.824	0.816	0.808	0.800	0.791	0.784	0.776	0.768	0.760	0.752	0.745	0.739	0.731	0.724	0.718	0.710	0.704	0.698	0.691	0.685	0.679	0.672	0.668	0.661	0.656	0.651	0.646	0.640	0.636	0.630	0.626	0.621	0.619	0.614	0.610	0.606	0.602	0.599	0.595	0.591	0.588	0.585	0.581	0.578	0.575	0.572	0.569	0.565	0.562	0.559	0.556	0.552	0.549	0.545	0.541	0.538	0.534	0.530	0.525	0.521	0.518	0.512	0.509	0.502	0.498	0.492	0.488	0.482	0.476	0.471	0.465	0.459	0.452	0.446	0.440	0.434	0.426	0.419	0.412	0.405	0.399	0.391	0.384	0.376	0.370	0.362	0.355	0.349	0.341	0.335	0.328	0.321	0.315	0.309	0.302	0.296	0.291	0.286	0.282	0.278	0.275	0.271	0.269	0.266	0.265	0.264	0.262	0.264	0.264	0.265	0.269	0.270	0.274	0.279	0.282	0.289	0.295	0.302	0.310	0.319	0.328	0.338	0.349	0.360	0.372	0.386	0.400	0.414	0.429	0.444	0.460	0.478	0.495	0.512	0.531	0.549	0.569	0.589	0.609	0.629	0.649	0.669	0.690	0.710	0.732	0.754	0.774	0.795	0.816	0.836	0.856	0.878	0.899	0.918	0.938	0.958	0.976	0.994	1.012	1.029	1.046	1.062	1.079	1.094	1.110	1.122	1.138	1.151	1.164	1.175	1.188	1.199	1.209	1.219	1.229	1.236	1.245	1.251	1.259	1.265	1.272	1.278	1.282	1.286	1.290	1.294	1.296	1.300	1.301	1.304	1.305	1.306	1.308	1.308	1.308	1.308	1.306	1.305	1.304	1.304	1.301	1.300	1.298	1.295	1.292	1.291	1.289	1.285	1.282	1.280	1.278	1.275	1.271	1.269	1.266	1.264	1.260	1.259	1.256	1.255	1.252	1.250	1.250	1.248	1.246	1.246	1.245	1.245	1.245	1.245	1.248	1.248	1.249	1.250	1.254	1.255	1.259	1.262	1.266	1.270	1.275	1.281	1.286	1.292	1.299	1.306	1.315	1.322	1.330	1.340	1.349	1.359	1.368	1.379	1.389	1.400	1.412	1.424	1.435	1.448	1.460	1.472	1.485	1.498	1.511	1.525	1.538	1.551	1.565	1.578	1.590	1.602	1.615	1.629	1.640	1.652	1.665	1.676	1.688	1.700	1.710	1.721	1.730	1.741	1.751	1.760	1.770	1.779	1.786	1.795	1.802	1.810	1.816	1.824	1.831	1.836	1.842	1.848	1.854	1.859	1.865	1.869	1.874	1.878	1.882	1.888	1.890	1.895	1.899	1.902	1.906	1.910	1.914	1.918	1.921	1.925	1.930	1.932	1.938	1.941	1.946	1.950	1.954	1.959	1.964	1.968	1.972	1.978	1.982	1.989	1.994	1.999	2.005	2.010	2.015	2.021	2.027	2.033	2.039	2.045	2.050	2.056	2.062	2.070	2.075	2.081	2.086	2.092	2.099	2.105	2.110	2.115	2.121	2.126	2.131	2.136	2.141	2.146	2.150	2.156	2.160	2.164	2.169	2.172	2.176	2.180	2.184	2.188	2.190	2.194	2.196	2.200	2.204	2.206	2.209	2.211	2.212	2.214	2.216	2.218	2.220	2.221	2.222	2.222	2.225	2.225	2.226	2.226	2.226	2.228	2.228	2.228	2.228	2.228	2.228	2.226	2.226	2.226	2.225	2.225	2.224	2.222	2.222	2.221	2.220	2.219	2.218	2.216	2.215	2.214	2.212	2.211	2.210	2.208	2.206	2.205	2.204	2.201	2.201	2.200	2.199	2.196	2.194	2.192	2.191	2.190	2.189	2.186	2.185	2.182	2.181	2.180	2.179	2.176	2.175	2.172	2.171	2.169	2.166	2.164	2.160	2.159	2.156	2.152	2.150	2.146	2.142	2.139	2.135	2.131	2.128	2.122	2.119	2.114	2.109	2.104	2.099	2.091	2.085	2.080	2.072	2.065	2.058	2.051	2.042	2.034	2.025	2.016	2.007	1.999	1.988	1.979	1.968	1.958	1.946	1.935	1.924	1.911	1.900	1.888	1.875	1.862	1.849	1.835	1.822	1.809	1.795	1.781	1.766	1.752	1.736	1.721	1.706	1.690	1.675	1.659	1.641	1.626	1.609	1.591	1.574	1.558	1.539	1.520	1.502	1.482	1.464	1.445	1.425	1.406	1.385	1.365	1.344	1.324	1.302	1.281	1.259	1.238	1.216	1.194	1.171	1.148	1.126	1.102	1.080	1.058	1.034	1.010	0.988	0.964	0.940	0.916	0.894	0.871	0.848	0.824	0.801	0.779	0.756	0.735	0.712	0.691	0.670	0.649	0.629	0.609	0.589	0.570	0.550	0.532	0.514	0.496	0.479	0.464	0.448	0.432	0.419	0.404	0.391	0.378	0.366	0.355	0.344	0.334	0.324	0.314	0.305	0.298	0.290	0.282	0.275	0.269	0.262	0.256	0.251	0.246	0.241	0.236	0.232	0.229	0.224	0.221	0.219	0.214	0.211	0.209	0.205	0.201	0.199	0.195	0.194	0.190	0.186	0.182	0.179	0.176	0.172	0.169	0.164	0.160	0.156	0.152	0.148	0.144	0.138	0.134	0.130	0.124	0.120	0.115	0.111	0.106	0.101	0.098	0.094	0.090	0.086	0.082	0.079	0.076	0.074	0.074	0.071	0.071	0.071	0.071	0.072	0.072	0.075	0.078	0.081	0.085	0.090	0.096	0.102	0.110	0.118	0.126	0.136	0.146	0.158	0.170	0.182	0.196	0.210	0.226	0.242	0.259	0.276	0.294	0.312	0.332	0.352	0.372	0.394	0.415	0.436	0.459	0.482	0.505	0.529	0.550	0.575	0.599	0.622	0.648	0.672	0.698	0.721	0.746	0.770	0.795	0.820	0.845	0.870	0.895	0.919	0.944	0.969	0.992	1.018	1.041	1.065	1.090	1.114	1.139	1.162	1.186	1.211	1.235	1.260	1.284	1.309	1.334	1.359	1.384	1.409	1.435	1.460	1.485	1.511	1.538	1.564	1.589	1.615	1.641	1.668	1.695	1.721	1.748	1.775	1.801	1.828	1.855	1.882	1.909	1.935	1.961	1.989	2.015	2.040	2.066	2.091	2.116	2.140	2.164	2.186	2.209	2.231	2.252	2.274	2.294	2.311	2.330	2.348	2.362	2.379	2.394	2.408	2.420	2.432	2.444	2.454	2.462	2.471	2.478	2.484	2.490	2.495	2.499	2.501	2.502	2.502	2.504	2.504	2.501	2.500	2.498	2.494	2.490	2.485	2.480	2.475	2.469	2.462	2.454	2.448	2.440	2.432	2.424	2.415	2.406	2.399	2.389	2.381	2.371	2.364	2.355	2.346	2.338	2.328	2.320	2.311	2.302	2.295	2.285	2.279	2.270	2.262	2.254	2.246	2.239	2.231	2.224	2.216	2.209	2.201	2.195	2.188	2.180	2.172	2.166	2.159	2.151	2.144	2.135	2.128	2.119	2.110	2.101	2.094	2.084	2.075	2.065	2.055	2.044	2.033	2.021	2.010	1.998	1.985	1.971	1.959	1.945	1.930	1.915	1.900	1.885	1.868	1.851	1.832	1.816	1.798	1.779	1.759	1.741	1.720	1.701	1.679	1.659	1.638	1.616	1.594	1.571	1.550	1.528	1.505	1.482	1.460	1.436	1.414	1.391	1.368	1.345	1.324	1.301	1.278	1.255	1.231	1.210	1.188	1.166	1.144	1.122	1.101	1.080	1.060	1.039	1.019	1.000	0.980	0.960	0.942	0.922	0.904	0.886	0.868	0.849	0.831	0.812	0.795	0.778	0.760	0.744	0.725	0.708	0.690	0.672	0.655	0.638	0.621	0.602	0.585	0.566	0.549	0.531	0.512	0.494	0.475	0.456	0.436	0.418	0.399	0.379	0.358	0.339	0.319	0.298	0.278	0.258	0.236	0.216	0.195	0.174	0.152	0.132	0.111	0.090	0.069	0.049	0.028	0.008	-0.012	-0.032	-0.052	-0.072	-0.090	-0.110	-0.129	-0.148	-0.166	-0.184	-0.201	-0.219	-0.235	-0.251	-0.266	-0.281	-0.296	-0.311	-0.324	-0.336	-0.349	-0.360	-0.372	-0.382	-0.392	-0.401	-0.410	-0.419	-0.426	-0.432	-0.439	-0.445	-0.451	-0.455	-0.459	-0.462	-0.465	-0.469	-0.471	-0.472	-0.474	-0.475	-0.476	-0.476	-0.475	-0.475	-0.474	-0.472	-0.471	-0.469	-0.466	-0.462	-0.460	-0.456	-0.452	-0.449	-0.445	-0.441	-0.436	-0.431	-0.426	-0.422	-0.416	-0.411	-0.404	-0.399	-0.392	-0.386	-0.380	-0.372	-0.365	-0.359	-0.351	-0.344	-0.336	-0.329	-0.319	-0.311	-0.302	-0.294	-0.284	-0.275	-0.264	-0.254	-0.244	-0.232	-0.221	-0.210	-0.198	-0.185	-0.172	-0.160	-0.148	-0.134	-0.119	-0.105	-0.089	-0.074	-0.059	-0.042	-0.025	-0.009	0.009	0.026	0.045	0.064	0.084	0.102	0.124	0.144	0.165	0.185	0.208	0.230	0.251	0.275	0.296	0.320	0.344	0.368	0.391	0.415	0.440	0.464	0.488	0.514	0.539	0.562	0.588	0.612	0.639	0.662	0.689	0.712	0.739	0.764	0.789	0.814	0.838	0.862	0.888	0.911	0.935	0.959	0.981	1.005	1.028	1.050	1.074	1.095	1.116	1.138	1.159	1.180	1.200	1.219	1.238	1.258	1.276	1.294	1.312	1.329	1.346	1.362	1.380	1.395	1.410	1.426	1.440	1.454	1.468	1.480	1.494	1.506	1.518	1.530	1.541	1.551	1.562	1.574	1.584	1.594	1.602	1.612	1.621	1.630	1.638	1.646	1.654	1.661	1.669	1.676	1.684	1.691	1.698	1.704	1.710	1.716	1.721	1.728	1.732	1.739	1.742	1.748	1.752	1.756	1.761	1.765	1.770	1.772	1.778	1.780	1.782	1.788	1.790	1.791	1.795	1.798	1.799	1.802	1.804	1.805	1.806	1.808	1.810	1.811	1.811	1.812	1.812	1.812	1.814	1.814	1.812	1.814	1.814	1.814	1.814	1.812	1.812	1.814	1.814	1.814	1.814	1.814	1.814	1.815	1.815	1.815	1.816	1.816	1.818	1.819	1.820	1.821	1.824	1.825	1.826	1.830	1.832	1.835	1.838	1.840	1.844	1.848	1.851	1.856	1.860	1.864	1.869	1.875	1.879	1.884	1.890	1.895	1.901	1.906	1.912	1.918	1.924	1.929	1.935	1.941	1.946	1.951	1.958	1.964	1.968	1.974	1.978	1.984	1.989	1.991	1.996	2.000	2.004	2.007	2.011	2.014	2.016	2.020	2.021	2.024	2.024	2.026	2.027	2.027	2.027	2.027	2.026	2.026	2.025	2.022	2.021	2.019	2.016	2.013	2.009	2.005	2.000	1.995	1.990	1.985	1.979	1.972	1.965	1.959	1.950	1.942	1.934	1.924	1.914	1.904	1.894	1.882	1.870	1.858	1.845	1.834	1.820	1.806	1.791	1.776	1.762	1.748	1.731	1.715	1.699	1.682	1.665	1.648	1.630	1.612	1.594	1.578	1.559	1.540	1.521	1.504	1.485	1.466	1.448	1.429	1.411	1.394	1.375	1.358	1.340	1.324	1.306	1.291	1.275	1.259	1.245	1.231	1.218	1.204	1.191	1.180	1.170	1.159	1.150	1.140	1.132	1.126	1.119	1.112	1.108	1.104	1.100	1.098	1.096	1.095	1.094	1.094	1.095	1.098	1.099	1.102	1.105	1.110	1.114	1.120	1.125	1.130	1.136	1.142	1.149	1.156	1.164	1.170	1.178	1.184	1.190	1.196	1.204	1.209	1.216	1.221	1.226	1.231	1.236	1.240	1.242	1.245	1.248	1.250	1.251	1.251	1.251	1.250	1.249	1.246	1.242	1.240	1.236	1.230	1.225	1.219	1.211	1.204	1.195	1.186	1.176	1.168	1.158	1.146	1.135	1.124	1.112	1.100	1.088	1.075	1.064	1.051	1.039	1.024	1.012	1.000	0.988	0.976	0.965	0.952	0.941	0.930	0.920	0.910	0.901	0.892	0.884	0.875	0.868	0.861	0.856	0.850	0.845	0.841	0.838	0.835	0.831	0.830	0.830	0.829	0.828	0.829	0.830	0.831	0.834	0.838	0.840	0.842	0.848	0.851	0.858	0.862	0.868	0.874	0.880	0.886	0.892	0.899	0.905	0.912	0.920	0.928	0.934	0.942	0.949	0.956	0.964	0.970	0.979	0.985	0.992	1.000	1.006	1.015	1.021	1.029	1.035	1.041	1.048	1.055	1.061	1.066	1.074	1.080	1.086	1.094	1.100	1.106	1.112	1.119	1.126	1.132	1.139	1.146	1.154	1.161	1.169	1.176	1.185	1.192	1.200	1.209	1.218	1.229	1.238	1.248	1.258	1.268	1.279	1.289	1.300	1.312	1.324	1.335	1.348	1.360	1.372	1.385	1.398	1.411	1.425	1.438	1.451	1.464	1.479	1.491	1.505	1.519	1.532	1.548	1.561	1.575	1.588	1.601	1.614	1.628	1.640	1.652	1.664	1.676	1.688	1.699	1.710	1.720	1.731	1.740	1.749	1.756	1.765	1.772	1.780	1.786	1.792	1.798	1.804	1.809	1.812	1.816	1.820	1.824	1.826	1.829	1.831	1.831	1.834	1.835	1.835	1.836	1.836	1.838	1.838	1.838	1.838	1.838	1.836	1.836	1.836	1.835	1.835	1.836	1.836	1.836	1.836	1.838	1.839	1.840	1.840	1.842	1.844	1.845	1.849	1.850	1.852	1.855	1.859	1.861	1.864	1.868	1.871	1.875	1.879	1.882	1.886	1.890	1.894	1.898	1.901	1.905	1.909	1.911	1.914	1.918	1.920	1.921	1.924	1.925	1.925	1.926	1.926	1.926	1.925	1.924	1.922	1.921	1.919	1.915	1.911	1.906	1.902	1.896	1.891	1.885	1.879	1.871	1.862	1.855	1.848	1.839	1.829	1.820	1.810	1.801	1.791	1.780	1.770	1.760	1.751	1.740	1.730	1.719	1.709	1.699	1.689	1.679	1.669	1.661	1.651	1.644	1.636	1.628	1.620	1.614	1.608	1.601	1.596	1.591	1.586	1.582	1.579	1.576	1.574	1.571	1.569	1.569	1.568	1.568	1.568	1.569	1.569	1.571	1.572	1.574	1.576	1.579	1.582	1.585	1.588	1.590	1.594	1.598	1.601	1.605	1.608	1.611	1.615	1.619	1.621	1.625	1.628	1.630	1.631	1.632	1.635	1.636	1.638	1.639	1.639	1.638	1.638	1.636	1.635	1.634	1.631	1.629	1.625	1.622	1.620	1.616	1.611	1.606	1.602	1.598	1.592	1.588	1.580	1.575	1.569	1.561	1.555	1.548	1.541	1.534	1.528	1.520	1.514	1.506	1.499	1.492	1.485	1.479	1.472	1.466	1.460	1.455	1.449	1.442	1.439	1.432	1.429	1.425	1.421	1.418	1.414	1.412	1.409	1.409	1.406	1.404	1.404	1.404	1.402	1.404	1.404	1.405	1.406	1.409	1.410	1.412	1.415	1.418	1.421	1.425	1.428	1.431	1.436	1.440	1.446	1.450	1.456	1.460	1.466	1.470	1.476	1.481	1.488	1.492	1.498	1.504	1.509	1.514	1.519	1.525	1.530	1.535	1.540	1.545	1.550	1.555	1.560	1.564	1.569	1.572	1.576	1.581	1.584	1.588	1.591	1.594	1.598	1.600	1.601	1.605	1.606	1.608	1.609	1.610	1.610	1.611	1.611	1.611	1.610	1.610	1.609	1.606	1.605	1.604	1.601	1.600	1.596	1.592	1.589	1.584	1.580	1.575	1.570	1.564	1.558	1.551	1.546	1.539	1.531	1.524	1.515	1.508	1.499	1.490	1.481	1.471	1.460	1.451	1.440	1.430	1.419	1.408	1.396	1.385	1.374	1.361	1.349	1.338	1.325	1.314	1.302	1.290	1.278	1.266	1.255	1.244	1.234	1.221	1.210	1.200	1.190	1.180	1.169	1.160	1.151	1.142	1.134	1.128	1.120	1.112	1.106	1.100	1.094	1.089	1.082	1.079	1.074	1.070	1.068	1.064	1.061	1.059	1.056	1.055	1.055	1.054	1.052	1.052	1.052	1.052	1.052	1.054	1.055	1.056	1.058	1.058	1.059	1.061	1.062	1.065	1.066	1.068	1.069	1.071	1.074	1.075	1.078	1.079	1.081	1.084	1.086	1.088	1.090	1.092	1.095	1.098	1.100	1.102	1.104	1.108	1.110	1.112	1.115	1.119	1.122	1.126	1.130	1.134	1.138	1.141	1.146	1.151	1.155	1.161	1.168	1.172	1.179	1.185	1.190	1.198	1.205	1.211	1.219	1.226	1.235	1.242	1.251	1.260	1.269	1.278	1.285	1.294	1.304	1.312	1.321	1.330	1.339	1.348	1.356	1.365	1.374	1.382	1.391	1.400	1.408	1.415	1.424	1.431	1.439	1.445	1.452	1.459	1.465	1.471	1.476	1.482	1.488	1.492	1.498	1.501	1.506	1.510	1.514	1.519	1.521	1.525	1.528	1.530	1.534	1.536	1.539	1.541	1.544	1.545	1.548	1.550	1.552	1.554	1.556	1.559	1.562	1.564	1.566	1.570	1.571	1.575	1.578	1.581	1.584	1.586	1.590	1.594	1.598	1.601	1.605	1.609	1.614	1.618	1.622	1.626	1.631	1.636	1.642	1.646	1.651	1.656	1.661	1.665	1.670	1.676	1.680	1.685	1.690	1.695	1.699	1.702	1.709	1.712	1.716	1.721	1.725	1.728	1.732	1.736	1.740	1.744	1.746	1.750	1.754	1.756	1.760	1.764	1.766	1.769	1.772	1.775	1.778	1.780	1.784	1.788	1.790	1.794	1.796	1.800	1.804	1.808	1.810	1.814	1.819	1.824	1.826	1.831	1.836	1.841	1.846	1.851	1.856	1.861	1.868	1.872	1.879	1.884	1.891	1.896	1.902	1.909	1.915	1.920	1.926	1.932	1.938	1.944	1.949	1.955	1.959	1.964	1.968	1.971	1.975	1.978	1.980	1.982	1.982	1.984	1.984	1.984	1.982	1.979	1.976	1.972	1.968	1.962	1.956	1.949	1.941	1.931	1.921	1.910	1.899	1.885	1.872	1.858	1.841	1.826	1.809	1.791	1.772	1.752	1.732	1.712	1.689	1.668	1.645	1.621	1.598	1.574	1.549	1.524	1.500	1.474	1.449	1.424	1.398	1.371	1.346	1.321	1.295	1.270	1.246	1.221	1.198	1.175	1.151	1.129	1.106	1.086	1.066	1.046	1.026	1.008	0.989	0.972	0.956	0.941	0.925	0.911	0.899	0.885	0.874	0.862	0.852	0.844	0.835	0.828	0.819	0.814	0.806	0.801	0.796	0.792	0.789	0.785	0.781	0.780	0.778	0.778	0.775	0.774	0.774	0.772	0.772	0.772	0.772	0.772	0.772	0.771	0.772	0.772	0.774	0.772	0.772	0.772	100.000	5.000	2.000	1.000	2.000	0.000	0.000	0.000	0.000	0.000	0.000	0.000	0.000	0.000	0.000	0.000	0.000	0.000	-0.281	-0.295	-0.311	-0.326	-0.342	-0.358	-0.375	-0.391	-0.408	-0.425	-0.440	-0.458	-0.475	-0.491	-0.507	-0.522	-0.539	-0.554	-0.570	-0.586	-0.600	-0.614	-0.629	-0.641	-0.654	-0.668	-0.678	-0.689	-0.701	-0.711	-0.720	-0.729	-0.738	-0.745	-0.752	-0.759	-0.764	-0.770	-0.774	-0.779	-0.780	-0.784	-0.785	-0.788	-0.788	-0.788	-0.788	-0.786	-0.784	-0.781	-0.779	-0.775	-0.770	-0.765	-0.761	-0.756	-0.749	-0.742	-0.735	-0.729	-0.721	-0.714	-0.705	-0.696	-0.688	-0.678	-0.668	-0.659	-0.648	-0.639	-0.626	-0.616	-0.606	-0.595	-0.584	-0.572	-0.562	-0.550	-0.540	-0.528	-0.516	-0.505	-0.494	-0.482	-0.471	-0.460	-0.449	-0.438	-0.426	-0.415	-0.404	-0.392	-0.382	-0.372	-0.362	-0.351	-0.341	-0.331	-0.321	-0.312	-0.302	-0.294	-0.282	-0.275	-0.265	-0.256	-0.246	-0.239	-0.230	-0.220	-0.212	-0.204	-0.195	-0.185	-0.178	-0.170	-0.161	-0.154	-0.145	-0.136	-0.128	-0.120	-0.111	-0.102	-0.095	-0.086	-0.079	-0.069	-0.061	-0.052	-0.045	-0.036	-0.028	-0.019	-0.010	-0.001	0.006	0.015	0.024	0.032	0.041	0.049	0.056	0.065	0.071	0.080	0.086	0.094	0.100	0.106	0.112	0.118	0.124	0.129	0.132	0.139	0.141	0.146	0.149	0.152	0.155	0.158	0.160	0.161	0.161	0.161	0.162	0.161	0.161	0.160	0.159	0.158	0.154	0.151	0.148	0.145	0.140	0.136	0.132	0.128	0.122	0.118	0.111	0.106	0.100	0.094	0.088	0.081	0.074	0.068	0.060	0.052	0.046	0.039	0.031	0.024	0.016	0.008	-0.001	-0.009	-0.018	-0.025	-0.032	-0.040	-0.050	-0.058	-0.065	-0.075	-0.082	-0.091	-0.100	-0.109	-0.118	-0.126	-0.135	-0.144	-0.151	-0.161	-0.169	-0.179	-0.189	-0.198	-0.206	-0.216	-0.224	-0.232	-0.242	-0.251	-0.261	-0.270	-0.279	-0.288	-0.296	-0.305	-0.314	-0.322	-0.330	-0.339	-0.346	-0.355	-0.362	-0.370	-0.378	-0.384	-0.390	-0.398	-0.404	-0.411	-0.416	-0.421	-0.428	-0.432	-0.436	-0.441	-0.445	-0.449	-0.452	-0.456	-0.459	-0.461	-0.464	-0.466	-0.468	-0.468	-0.469	-0.470	-0.470	-0.471	-0.470	-0.469	-0.469	-0.469	-0.466	-0.465	-0.464	-0.461	-0.460	-0.456	-0.455	-0.451	-0.450	-0.446	-0.442	-0.440	-0.438	-0.434	-0.431	-0.428	-0.424	-0.420	-0.416	-0.414	-0.410	-0.406	-0.404	-0.399	-0.396	-0.392	-0.389	-0.388	-0.384	-0.381	-0.378	-0.376	-0.374	-0.371	-0.369	-0.368	-0.365	-0.364	-0.362	-0.361	-0.361	-0.360	-0.360	-0.359	-0.359	-0.359	-0.361	-0.361	-0.361	-0.362	-0.365	-0.366	-0.369	-0.371	-0.374	-0.376	-0.380	-0.382	-0.386	-0.390	-0.392	-0.398	-0.402	-0.406	-0.411	-0.415	-0.420	-0.426	-0.431	-0.436	-0.441	-0.446	-0.452	-0.456	-0.462	-0.466	-0.471	-0.475	-0.481	-0.485	-0.490	-0.494	-0.498	-0.501	-0.504	-0.507	-0.511	-0.514	-0.515	-0.518	-0.520	-0.520	-0.521	-0.521	-0.521	-0.521	-0.520	-0.519	-0.518	-0.516	-0.514	-0.510	-0.507	-0.504	-0.500	-0.495	-0.491	-0.486	-0.480	-0.475	-0.469	-0.461	-0.455	-0.449	-0.441	-0.435	-0.428	-0.420	-0.412	-0.405	-0.396	-0.389	-0.381	-0.372	-0.365	-0.356	-0.349	-0.341	-0.332	-0.325	-0.318	-0.310	-0.302	-0.296	-0.289	-0.282	-0.278	-0.271	-0.265	-0.261	-0.256	-0.252	-0.249	-0.245	-0.241	-0.239	-0.236	-0.235	-0.234	-0.234	-0.232	-0.234	-0.235	-0.236	-0.239	-0.241	-0.246	-0.249	-0.254	-0.260	-0.266	-0.272	-0.280	-0.288	-0.295	-0.304	-0.314	-0.324	-0.335	-0.346	-0.358	-0.371	-0.384	-0.399	-0.412	-0.428	-0.442	-0.459	-0.475	-0.490	-0.507	-0.525	-0.542	-0.561	-0.579	-0.599	-0.616	-0.635	-0.655	-0.674	-0.692	-0.711	-0.730	-0.749	-0.768	-0.785	-0.804	-0.821	-0.839	-0.855	-0.871	-0.888	-0.904	-0.919	-0.932	-0.948	-0.960	-0.971	-0.984	-0.994	-1.004	-1.012	-1.021	-1.029	-1.036	-1.041	-1.045	-1.049	-1.052	-1.052	-1.054	-1.054	-1.054	-1.051	-1.048	-1.044	-1.039	-1.032	-1.025	-1.018	-1.010	-1.000	-0.991	-0.980	-0.969	-0.958	-0.945	-0.931	-0.919	-0.904	-0.890	-0.875	-0.860	-0.845	-0.829	-0.814	-0.796	-0.780	-0.764	-0.748	-0.731	-0.715	-0.699	-0.682	-0.666	-0.651	-0.635	-0.619	-0.604	-0.589	-0.575	-0.560	-0.546	-0.532	-0.519	-0.505	-0.492	-0.481	-0.468	-0.456	-0.446	-0.435	-0.424	-0.412	-0.402	-0.395	-0.385	-0.375	-0.366	-0.359	-0.351	-0.342	-0.336	-0.329	-0.321	-0.314	-0.309	-0.302	-0.296	-0.291	-0.285	-0.280	-0.276	-0.270	-0.266	-0.261	-0.256	-0.252	-0.248	-0.242	-0.240	-0.235	-0.231	-0.228	-0.225	-0.221	-0.219	-0.215	-0.212	-0.210	-0.208	-0.205	-0.202	-0.200	-0.199	-0.195	-0.194	-0.192	-0.190	-0.189	-0.186	-0.185	-0.184	-0.182	-0.181	-0.180	-0.179	-0.178	-0.176	-0.176	-0.175	-0.174	-0.172	-0.172	-0.171	-0.170	-0.169	-0.169	-0.166	-0.166	-0.165	-0.164	-0.162	-0.160	-0.160	-0.158	-0.156	-0.154	-0.152	-0.150	-0.148	-0.144	-0.142	-0.139	-0.136	-0.132	-0.129	-0.125	-0.121	-0.116	-0.112	-0.110	-0.105	-0.101	-0.096	-0.091	-0.088	-0.082	-0.079	-0.074	-0.070	-0.065	-0.061	-0.056	-0.054	-0.049	-0.045	-0.041	-0.038	-0.035	-0.030	-0.028	-0.025	-0.021	-0.019	-0.016	-0.015	-0.012	-0.010	-0.009	-0.006	-0.005	-0.005	-0.004	-0.002	-0.001	-0.001	0.000	0.000	0.001	0.002	0.002	0.004	0.004	0.005	0.005	0.006	0.008	0.008	0.009	0.010	0.012	0.014	0.015	0.018	0.019	0.021	0.024	0.026	0.030	0.032	0.035	0.039	0.042	0.045	0.049	0.052	0.056	0.060	0.064	0.068	0.070	0.074	0.078	0.080	0.084	0.086	0.089	0.089	0.090	0.091	0.091	0.091	0.090	0.088	0.085	0.081	0.078	0.072	0.068	0.061	0.055	0.046	0.036	0.026	0.015	0.004	-0.009	-0.022	-0.038	-0.052	-0.069	-0.086	-0.105	-0.124	-0.144	-0.165	-0.185	-0.209	-0.231	-0.255	-0.279	-0.304	-0.328	-0.354	-0.380	-0.406	-0.434	-0.459	-0.486	-0.514	-0.541	-0.570	-0.596	-0.624	-0.650	-0.678	-0.704	-0.731	-0.758	-0.784	-0.808	-0.832	-0.856	-0.881	-0.905	-0.928	-0.949	-0.971	-0.991	-1.011	-1.030	-1.049	-1.068	-1.084	-1.100	-1.115	-1.130	-1.145	-1.158	-1.170	-1.181	-1.191	-1.201	-1.210	-1.219	-1.226	-1.234	-1.239	-1.244	-1.250	-1.252	-1.255	-1.258	-1.260	-1.261	-1.262	-1.262	-1.262	-1.260	-1.259	-1.258	-1.254	-1.252	-1.249	-1.245	-1.241	-1.236	-1.232	-1.228	-1.224	-1.219	-1.214	-1.208	-1.202	-1.198	-1.194	-1.189	-1.184	-1.179	-1.176	-1.171	-1.168	-1.165	-1.162	-1.160	-1.159	-1.158	-1.158	-1.158	-1.159	-1.160	-1.161	-1.165	-1.169	-1.172	-1.178	-1.182	-1.190	-1.198	-1.205	-1.214	-1.224	-1.235	-1.246	-1.258	-1.271	-1.284	-1.299	-1.312	-1.328	-1.344	-1.360	-1.376	-1.391	-1.409	-1.426	-1.444	-1.462	-1.479	-1.498	-1.514	-1.530	-1.548	-1.564	-1.580	-1.594	-1.609	-1.624	-1.636	-1.651	-1.664	-1.674	-1.685	-1.695	-1.704	-1.712	-1.719	-1.725	-1.729	-1.732	-1.736	-1.738	-1.736	-1.736	-1.735	-1.731	-1.729	-1.724	-1.719	-1.711	-1.704	-1.695	-1.686	-1.676	-1.666	-1.654	-1.642	-1.630	-1.618	-1.602	-1.589	-1.576	-1.561	-1.546	-1.532	-1.519	-1.504	-1.490	-1.475	-1.462	-1.448	-1.435	-1.421	-1.408	-1.395	-1.384	-1.372	-1.361	-1.351	-1.340	-1.331	-1.321	-1.312	-1.305	-1.298	-1.291	-1.282	-1.278	-1.271	-1.266	-1.261	-1.258	-1.252	-1.249	-1.244	-1.240	-1.236	-1.232	-1.229	-1.225	-1.221	-1.218	-1.214	-1.210	-1.205	-1.201	-1.198	-1.192	-1.188	-1.182	-1.176	-1.170	-1.164	-1.158	-1.150	-1.142	-1.135	-1.128	-1.119	-1.110	-1.100	-1.091	-1.081	-1.072	-1.061	-1.051	-1.040	-1.030	-1.018	-1.008	-0.995	-0.982	-0.971	-0.960	-0.949	-0.936	-0.924	-0.912	-0.901	-0.889	-0.876	-0.866	-0.854	-0.842	-0.830	-0.819	-0.806	-0.795	-0.784	-0.772	-0.761	-0.750	-0.739	-0.728	-0.716	-0.704	-0.694	-0.681	-0.670	-0.659	-0.646	-0.635	-0.621	-0.610	-0.598	-0.584	-0.571	-0.559	-0.545	-0.530	-0.518	-0.502	-0.488	-0.472	-0.458	-0.441	-0.426	-0.409	-0.394	-0.376	-0.360	-0.342	-0.324	-0.306	-0.289	-0.271	-0.252	-0.234	-0.215	-0.196	-0.179	-0.160	-0.141	-0.122	-0.105	-0.086	-0.068	-0.050	-0.030	-0.012	0.004	0.022	0.040	0.056	0.074	0.089	0.105	0.121	0.138	0.151	0.166	0.180	0.194	0.208	0.220	0.232	0.245	0.258	0.268	0.279	0.290	0.300	0.310	0.320	0.329	0.338	0.346	0.354	0.362	0.370	0.376	0.382	0.390	0.395	0.402	0.408	0.412	0.419	0.422	0.426	0.431	0.435	0.438	0.441	0.445	0.446	0.450	0.451	0.454	0.455	0.458	0.459	0.460	0.461	0.461	0.462	0.462	0.462	0.462	0.462	0.461	0.460	0.460	0.459	0.458	0.456	0.455	0.452	0.450	0.448	0.446	0.444	0.441	0.439	0.435	0.432	0.430	0.426	0.425	0.421	0.418	0.415	0.412	0.410	0.408	0.404	0.401	0.398	0.396	0.394	0.391	0.390	0.388	0.386	0.384	0.382	0.381	0.380	0.379	0.379	0.378	0.376	0.378	0.378	0.378	0.378	0.378	0.379	0.379	0.380	0.381	0.381	0.384	0.385	0.385	0.388	0.388	0.390	0.391	0.394	0.395	0.396	0.396	0.398	0.399	0.399	0.400	0.400	0.401	0.401	0.401	0.401	0.401	0.401	0.400	0.398	0.398	0.396	0.395	0.391	0.389	0.386	0.382	0.380	0.375	0.371	0.366	0.362	0.356	0.352	0.346	0.341	0.335	0.329	0.324	0.318	0.311	0.304	0.298	0.291	0.284	0.276	0.271	0.264	0.256	0.249	0.242	0.236	0.229	0.222	0.215	0.210	0.202	0.196	0.191	0.185	0.180	0.174	0.170	0.164	0.159	0.155	0.150	0.146	0.141	0.136	0.132	0.129	0.125	0.121	0.118	0.114	0.109	0.106	0.101	0.098	0.094	0.090	0.086	0.080	0.075	0.071	0.066	0.061	0.055	0.049	0.044	0.038	0.031	0.024	0.016	0.009	0.001	-0.005	-0.014	-0.022	-0.031	-0.040	-0.049	-0.060	-0.069	-0.079	-0.089	-0.100	-0.110	-0.121	-0.131	-0.144	-0.154	-0.164	-0.176	-0.186	-0.196	-0.208	-0.218	-0.229	-0.239	-0.249	-0.258	-0.266	-0.275	-0.284	-0.291	-0.298	-0.306	-0.311	-0.318	-0.324	-0.328	-0.331	-0.334	-0.336	-0.339	-0.340	-0.340	-0.339	-0.338	-0.338	-0.334	-0.331	-0.326	-0.321	-0.316	-0.309	-0.304	-0.295	-0.286	-0.279	-0.268	-0.258	-0.248	-0.235	-0.225	-0.211	-0.200	-0.186	-0.172	-0.160	-0.146	-0.131	-0.118	-0.102	-0.088	-0.072	-0.056	-0.042	-0.028	-0.011	0.004	0.019	0.032	0.048	0.062	0.076	0.090	0.104	0.118	0.131	0.144	0.156	0.168	0.179	0.190	0.201	0.211	0.220	0.230	0.240	0.248	0.256	0.262	0.270	0.276	0.282	0.288	0.292	0.298	0.301	0.305	0.308	0.309	0.311	0.312	0.312	0.314	0.312	0.312	0.311	0.309	0.308	0.306	0.302	0.300	0.296	0.291	0.288	0.282	0.276	0.272	0.266	0.260	0.254	0.248	0.240	0.234	0.228	0.220	0.212	0.205	0.198	0.189	0.180	0.171	0.162	0.154	0.145	0.136	0.128	0.119	0.109	0.100	0.091	0.082	0.072	0.062	0.054	0.045	0.035	0.026	0.018	0.008	-0.002	-0.011	-0.020	-0.030	-0.039	-0.049	-0.058	-0.066	-0.076	-0.086	-0.095	-0.105	-0.115	-0.124	-0.134	-0.144	-0.152	-0.162	-0.172	-0.181	-0.191	-0.200	-0.210	-0.219	-0.230	-0.239	-0.249	-0.258	-0.268	-0.276	-0.285	-0.295	-0.304	-0.314	-0.321	-0.331	-0.340	-0.349	-0.356	-0.364	-0.371	-0.379	-0.386	-0.392	-0.399	-0.405	-0.410	-0.416	-0.420	-0.425	-0.429	-0.432	-0.434	-0.436	-0.438	-0.440	-0.441	-0.440	-0.440	-0.439	-0.438	-0.434	-0.431	-0.428	-0.425	-0.420	-0.414	-0.409	-0.401	-0.394	-0.388	-0.379	-0.370	-0.360	-0.351	-0.342	-0.331	-0.320	-0.310	-0.299	-0.286	-0.275	-0.262	-0.251	-0.239	-0.226	-0.215	-0.202	-0.190	-0.178	-0.166	-0.155	-0.142	-0.131	-0.119	-0.109	-0.098	-0.088	-0.079	-0.069	-0.060	-0.050	-0.041	-0.032	-0.026	-0.019	-0.011	-0.005	0.001	0.005	0.011	0.016	0.020	0.022	0.026	0.030	0.032	0.034	0.036	0.039	0.039	0.040	0.041	0.042	0.042	0.042	0.044	0.045	0.045	0.045	0.045	0.046	0.046	0.048	0.048	0.049	0.050	0.052	0.054	0.056	0.058	0.060	0.062	0.066	0.070	0.074	0.079	0.084	0.090	0.095	0.101	0.109	0.116	0.124	0.132	0.141	0.151	0.161	0.172	0.184	0.195	0.206	0.220	0.232	0.246	0.260	0.275	0.290	0.306	0.321	0.339	0.355	0.374	0.391	0.410	0.429	0.448	0.468	0.488	0.507	0.528	0.549	0.570	0.592	0.615	0.636	0.659	0.681	0.704	0.726	0.749	0.772	0.796	0.820	0.844	0.868	0.892	0.916	0.941	0.966	0.991	1.016	1.041	1.066	1.091	1.118	1.142	1.169	1.195	1.220	1.246	1.272	1.299	1.325	1.352	1.379	1.405	1.432	1.459	1.485	1.511	1.539	1.565	1.591	1.619	1.645	1.671	1.698	1.722	1.750	1.776	1.800	1.826	1.851	1.876	1.901	1.925	1.949	1.972	1.996	2.019	2.040	2.062	2.084	2.105	2.125	2.145	2.164	2.182	2.201	2.216	2.234	2.249	2.265	2.279	2.292	2.305	2.318	2.329	2.339	2.349	2.359	2.366	2.374	2.380	2.386	2.391	2.395	2.399	2.401	2.405	2.405	2.406	2.408	2.406	2.405	2.404	2.402	2.400	2.398	2.395	2.391	2.388	2.382	2.379	2.374	2.369	2.362	2.359	2.354	2.348	2.342	2.336	2.330	2.325	2.319	2.314	2.308	2.302	2.296	2.292	2.288	2.281	2.278	2.274	2.269	2.264	2.261	2.258	2.254	2.249	2.246	2.242	2.240	2.238	2.235	2.231	2.229	2.226	2.224	2.221	2.219	2.216	2.214	2.211	2.209	2.206	2.204	2.201	2.199	2.195	2.192	2.189	2.185	2.181	2.178	2.174	2.170	2.165	2.161	2.158	2.152	2.148	2.141	2.138	2.131	2.125	2.121	2.115	2.109	2.102	2.098	2.092	2.086	2.080	2.074	2.068	2.062	2.058	2.051	2.046	2.040	2.035	2.030	2.026	2.021	2.018	2.013	2.009	2.005	2.001	1.999	1.995	1.992	1.989	1.988	1.985	1.982	1.981	1.980	1.979	1.978	1.975	1.974	1.972	1.971	1.969	1.968	1.965	1.964	1.961	1.959	1.958	1.954	1.950	1.948	1.944	1.940	1.935	1.930	1.924	1.918	1.911	1.904	1.896	1.888	1.879	1.870	1.859	1.849	1.838	1.825	1.812	1.800	1.786	1.771	1.758	1.742	1.726	1.710	1.695	1.678	1.660	1.642	1.626	1.609	1.591	1.574	1.555	1.538	1.520	1.502	1.485	1.469	1.451	1.435	1.419	1.404	1.389	1.376	1.362	1.349	1.338	1.326	1.316	1.306	1.298	1.290	1.282	1.278	1.272	1.269	1.266	1.262	1.262	1.261	1.262	1.264	1.268	1.270	1.274	1.280	1.285	1.291	1.299	1.306	1.315	1.324	1.332	1.342	1.352	1.361	1.372	1.381	1.391	1.401	1.410	1.420	1.430	1.438	1.446	1.454	1.461	1.468	1.474	1.478	1.480	1.484	1.485	1.486	1.486	1.485	1.482	1.480	1.474	1.469	1.461	1.454	1.444	1.434	1.421	1.408	1.394	1.378	1.361	1.344	1.326	1.306	1.286	1.264	1.241	1.219	1.195	1.170	1.145	1.120	1.092	1.065	1.039	1.010	0.982	0.954	0.926	0.896	0.868	0.840	0.811	0.782	0.755	0.728	0.700	0.672	0.645	0.618	0.591	0.566	0.540	0.515	0.490	0.468	0.444	0.421	0.399	0.378	0.358	0.336	0.316	0.298	0.280	0.262	0.246	0.229	0.212	0.199	0.185	0.170	0.158	0.145	0.134	0.122	0.111	0.101	0.092	0.082	0.075	0.066	0.060	0.052	0.045	0.040	0.034	0.029	0.024	0.019	0.015	0.011	0.008	0.005	0.002	0.000	-0.002	-0.005	-0.006	-0.008	-0.008	-0.009	-0.009	-0.010	-0.010	-0.010	-0.009	-0.009	-0.009	-0.009	-0.008	-0.008	-0.005	-0.005	-0.004	-0.002	-0.001	0.000	0.001	0.002	0.002	0.004	0.006	0.008	0.009	0.009	0.010	0.011	0.011	0.012	0.014	0.015	0.015	0.016	0.016	0.018	0.019	0.020	0.020	0.021	0.022	0.024	0.024	0.026	0.026	0.028	0.029	0.031	0.032	0.035	0.036	0.039	0.041	0.044	0.046	0.050	0.052	0.056	0.060	0.065	0.069	0.072	0.079	0.084	0.089	0.095	0.101	0.108	0.112	0.120	0.126	0.134	0.141	0.149	0.155	0.164	0.171	0.179	0.188	0.195	0.205	0.214	0.221	0.230	0.239	0.248	0.256	0.265	0.275	0.282	0.292	0.301	0.310	0.319	0.329	0.336	0.345	0.355	0.364	0.372	0.381	0.390	0.399	0.408	0.416	0.425	0.434	0.442	0.451	0.460	0.470	0.479	0.488	0.498	0.506	0.515	0.524	0.532	0.542	0.551	0.560	0.570	0.579	0.588	0.596	0.605	0.612	0.621	0.630	0.639	0.648	0.655	0.664	0.672	0.679	0.688	0.694	0.701	0.708	0.714	0.720	0.725	0.731	0.736	0.741	0.745	0.749	0.751	0.755	0.758	0.760	0.761	0.764	0.762	0.764	0.765	0.764	0.762	0.761	0.759	0.758	0.754	0.750	0.746	0.742	0.738	0.732	0.728	0.721	0.715	0.710	0.702	0.696	0.689	0.681	0.674	0.665	0.658	0.649	0.642	0.632	0.625	0.616	0.608	0.599	0.591	0.582	0.574	0.565	0.559	0.550	0.542	0.534	0.526	0.520	0.512	0.505	0.499	0.492	0.485	0.479	0.474	0.469	0.462	0.458	0.452	0.448	0.442	0.439	0.435	0.430	0.426	0.424	0.419	0.415	0.412	0.409	0.406	0.404	0.400	0.399	0.396	0.392	0.390	0.388	0.386	0.384	0.382	0.380	0.378	0.374	0.372	0.370	0.368	0.365	0.362	0.362	0.360	0.359	0.356	0.355	0.352	0.351	0.350	0.349	0.348	0.346	0.345	0.346	0.345	0.345	0.345	0.346	0.346	0.348	0.349	0.351	0.352	0.355	0.358	0.361	0.364	0.368	0.372	0.376	0.382	0.388	0.392	0.399	0.405	0.412	0.419	0.426	0.434	0.441	0.450	0.459	0.466	0.475	0.485	0.494	0.504	0.512	0.524	0.532	0.542	0.552	0.562	0.572	0.582	0.592	0.604	0.612	0.622	0.632	0.641	0.651	0.660	0.670	0.679	0.688	0.696	0.705	0.712	0.720	0.728	0.735	0.741	0.749	0.755	0.761	0.768	0.774	0.779	0.785	0.790	0.795	0.799	0.804	0.809	0.812	0.816	0.821	0.825	0.828	0.830	0.834	0.836	0.840	0.844	0.846	0.849	0.851	0.854	0.858	0.859	0.861	0.865	0.868	0.870	0.871	0.874	0.878	0.880	0.882	0.885	0.888	0.890	0.892	0.894	0.896	0.899	0.902	0.904	0.905	0.908	0.910	0.911	0.912	0.914	0.915	0.916	0.916	0.918	0.916	0.915	0.915	0.914	0.912	0.910	0.909	0.906	0.904	0.899	0.896	0.891	0.886	0.881	0.875	0.869	0.861	0.854	0.844	0.836	0.828	0.816	0.806	0.795	0.784	0.771	0.759	0.745	0.731	0.718	0.701	0.686	0.671	0.655	0.639	0.622	0.604	0.588	0.570	0.551	0.532	0.515	0.496	0.478	0.458	0.439	0.419	0.400	0.382	0.364	0.345	0.326	0.308	0.290	0.272	0.255	0.239	0.221	0.206	0.190	0.175	0.161	0.148	0.134	0.120	0.109	0.096	0.085	0.075	0.066	0.058	0.050	0.042	0.036	0.030	0.024	0.020	0.016	0.014	0.010	0.009	0.008	0.008	0.008	0.009	0.009	0.010	0.012	0.015	0.019	0.021	0.025	0.029	0.034	0.039	0.044	0.049	0.054	0.059	0.065	0.070	0.075	0.080	0.085	0.091	0.095	0.100	0.105	0.109	0.112	0.116	0.120	0.124	0.128	0.129	0.131	0.134	0.134	0.135	0.135	0.136	0.136	0.135	0.135	0.134	0.131	0.130	0.128	0.125	0.121	0.119	0.116	0.114	0.110	0.106	0.102	0.099	0.095	0.092	0.089	0.085	0.081	0.079	0.076	0.074	0.071	0.070	0.069	0.066	0.066	0.065	0.065	0.065	0.066	0.068	0.070	0.071	0.074	0.078	0.081	0.086	0.091	0.096	0.102	0.108	0.115	0.121	0.130	0.136	0.146	0.154	0.162	0.171	0.180	0.189	0.199	0.208	0.216	0.225	0.234	0.242	0.251	0.259	0.268	0.275	0.282	0.289	0.295	0.300	0.305	0.310	0.314	0.318	0.320	0.321	0.322	0.322	0.321	0.320	0.319	0.316	0.312	0.308	0.304	0.298	0.290	0.282	0.275	0.266	0.258	0.246	0.238	0.226	0.214	0.202	0.191	0.179	0.165	0.152	0.139	0.125	0.112	0.100	0.085	0.072	0.060	0.046	0.035	0.022	0.010	-0.001	-0.014	-0.025	-0.034	-0.044	-0.054	-0.062	-0.071	-0.079	-0.085	-0.092	-0.098	-0.102	-0.106	-0.110	-0.112	-0.115	-0.118	-0.118	-0.118	-0.118	-0.116	-0.115	-0.114	-0.111	-0.109	-0.105	-0.101	-0.096	-0.092	-0.088	-0.081	-0.076	-0.071	-0.065	-0.060	-0.055	-0.049	-0.044	-0.038	-0.032	-0.028	-0.022	-0.019	-0.014	-0.009	-0.006	-0.002	0.001	0.002	0.004	0.004	0.005	0.004	0.004	0.004	0.000	-0.001	-0.006	-0.011	-0.015	-0.021	-0.026	-0.034	-0.041	-0.050	-0.059	-0.069	-0.079	-0.090	-0.101	-0.112	-0.126	-0.140	-0.154	-0.168	-0.181	-0.196	-0.212	-0.228	-0.244	-0.259	-0.276	-0.294	-0.309	-0.325	-0.342	-0.359	-0.375	-0.391	-0.406	-0.422	-0.438	-0.452	-0.468	-0.482	-0.496	-0.509	-0.522	-0.535	-0.546	-0.558	-0.568	-0.578	-0.586	-0.595	-0.601	-0.609	-0.615	-0.620	-0.625	-0.629	-0.631	-0.634	-0.636	-0.636	-0.636	-0.636	-0.635	-0.632	-0.630	-0.628	-0.624	-0.620	-0.615	-0.610	-0.606	-0.601	-0.595	-0.590	-0.584	-0.578	-0.571	-0.565	-0.559	-0.552	-0.546	-0.540	-0.534	-0.528	-0.522	-0.516	-0.511	-0.505	-0.500	-0.496	-0.491	-0.488	-0.482	-0.479	-0.476	-0.472	-0.470	-0.469	-0.466	-0.465	-0.462	-0.461	-0.460	-0.460	-0.459	-0.459	-0.456	-0.456	-0.456	-0.455	-0.455	-0.454	-0.452	-0.452	-0.452	-0.451	-0.450	-0.449	-0.446	-0.445	-0.442	-0.441	-0.439	-0.436	-0.432	-0.429	-0.425	-0.420	-0.415	-0.410	-0.406	-0.399	-0.392	-0.386	-0.379	-0.372	-0.364	-0.355	-0.346	-0.338	-0.329	-0.319	-0.308	-0.298	-0.286	-0.275	-0.265	-0.252	-0.241	-0.229	-0.216	-0.202	-0.190	-0.178	-0.164	-0.150	-0.136	-0.122	-0.109	-0.095	-0.080	-0.065	-0.052	-0.038	-0.022	-0.009	0.008	0.022	0.038	0.051	0.068	0.082	0.098	0.112	0.128	0.141	0.158	0.171	0.188	0.201	0.218	0.231	0.246	0.261	0.275	0.290	0.302	0.318	0.330	0.344	0.356	0.370	0.381	0.392	0.405	0.416	0.428	0.438	0.449	0.459	0.469	0.478	0.485	0.492	0.501	0.507	0.514	0.520	0.525	0.529	0.534	0.538	0.541	0.542	0.545	0.546	0.546	0.548	0.546	0.546	0.545	0.544	0.540	0.538	0.535	0.531	0.526	0.521	0.516	0.511	0.504	0.499	0.492	0.485	0.478	0.471	0.464	0.456	0.449	0.441	0.434	0.425	0.419	0.410	0.402	0.395	0.388	0.380	0.374	0.366	0.360	0.352	0.348	0.341	0.336	0.330	0.326	0.322	0.318	0.315	0.311	0.309	0.308	0.306	0.305	0.305	0.305	0.306	0.308	0.309	0.311	0.315	0.319	0.324	0.328	0.334	0.339	0.345	0.351	0.359	0.366	0.375	0.382	0.392	0.401	0.410	0.420	0.429	0.440	0.450	0.461	0.472	0.481	0.492	0.504	0.514	0.524	0.534	0.544	0.554	0.564	0.572	0.581	0.590	0.599	0.605	0.612	0.619	0.626	0.631	0.635	0.641	0.644	0.648	0.650	0.651	0.652	0.654	0.654	0.654	0.652	0.651	0.650	0.646	0.642	0.639	0.635	0.630	0.625	0.620	0.614	0.606	0.600	0.592	0.586	0.578	0.571	0.562	0.554	0.546	0.538	0.530	0.521	0.514	0.505	0.498	0.489	0.481	0.474	0.465	0.458	0.450	0.442	0.435	0.429	0.421	0.415	0.410	0.402	0.396	0.391	0.386	0.380	0.375	0.370	0.365	0.360	0.355	0.351	0.346	0.342	0.339	0.334	0.330	0.325	0.321	0.318	0.314	0.309	0.304	0.300	0.295	0.291	0.285	0.280	0.275	0.269	0.264	0.258	0.251	0.245	0.239	0.231	0.222	0.216	0.208	0.199	0.190	0.181	0.172	0.161	0.152	0.141	0.130	0.119	0.108	0.095	0.084	0.071	0.058	0.045	0.031	0.016	0.001	-0.012	-0.028	-0.044	-0.060	-0.076	-0.091	-0.109	-0.126	-0.142	-0.161	-0.179	-0.198	-0.215	-0.235	-0.254	-0.272	-0.292	-0.312	-0.334	-0.352	-0.374	-0.395	-0.416	-0.438	-0.460	-0.480	-0.502	-0.525	-0.548	-0.570	-0.594	-0.618	-0.640	-0.664	-0.689	-0.712	-0.736	-0.762	-0.786	-0.812	-0.838	-0.865	-0.890	-0.918	-0.942	-0.970	-0.998	-1.025	-1.051	-1.080	-1.108	-1.135	-1.162	-1.191	-1.220	-1.248	-1.275	-1.304	-1.332	-1.360	-1.388	-1.415	-1.442	-1.471	-1.498	-1.524	-1.550	-1.576	-1.602	-1.628	-1.651	-1.675	-1.699	-1.722	-1.745	-1.766	-1.788	-1.808	-1.828	-1.846	-1.864	-1.881	-1.896	-1.912	-1.926	-1.940	-1.952	-1.964	-1.975	-1.985	-1.994	-2.001	-2.010	-2.016	-2.020	-2.025	-2.029	-2.031	-2.033	-2.034	-2.035	-2.035	-2.035	-2.034	-2.031	-2.029	-2.027	-2.024	-2.019	-2.015	-2.011	-2.007	-2.002	-1.998	-1.992	-1.988	-1.982	-1.978	-1.972	-1.968	-1.964	-1.960	-1.956	-1.952	-1.949	-1.946	-1.944	-1.941	-1.940	-1.940	-1.940	-1.940	-1.941	-1.942	-1.945	-1.948	-1.951	-1.955	-1.960	-1.965	-1.971	-1.979	-1.985	-1.994	-2.002	-2.013	-2.021	-2.031	-2.041	-2.052	-2.064	-2.078	-2.090	-2.101	-2.115	-2.128	-2.142	-2.155	-2.170	-2.182	-2.196	-2.211	-2.224	-2.238	-2.251	-2.265	-2.279	-2.290	-2.304	-2.315	-2.326	-2.336	-2.348	-2.358	-2.366	-2.375	-2.382	-2.390	-2.396	-2.401	-2.406	-2.410	-2.412	-2.415	-2.415	-2.416	-2.415	-2.412	-2.409	-2.406	-2.401	-2.394	-2.388	-2.379	-2.371	-2.360	-2.351	-2.339	-2.326	-2.312	-2.299	-2.284	-2.269	-2.252	-2.235	-2.219	-2.201	-2.181	-2.162	-2.144	-2.124	-2.104	-2.084	-2.062	-2.044	-2.022	-2.001	-1.982	-1.961	-1.941	-1.921	-1.901	-1.881	-1.862	-1.844	-1.825	-1.808	-1.791	-1.774	-1.758	-1.740	-1.725	-1.710	-1.696	-1.684	-1.670	-1.658	-1.646	-1.635	-1.625	-1.615	-1.605	-1.596	-1.588	-1.580	-1.574	-1.568	-1.560	-1.554	-1.550	-1.545	-1.540	-1.535	-1.531	-1.528	-1.525	-1.522	-1.519	-1.516	-1.514	-1.511	-1.509	-1.506	-1.504	-1.501	-1.500	-1.498	-1.495	-1.492	-1.489	-1.488	-1.484	-1.480	-1.478	-1.474	-1.469	-1.465	-1.460	-1.455	-1.450	-1.444	-1.439	-1.434	-1.426	-1.419	-1.411	-1.404	-1.395	-1.386	-1.376	-1.368	-1.358	-1.348	-1.336	-1.324	-1.314	-1.300	-1.288	-1.275	-1.261	-1.246	-1.234	-1.219	-1.204	-1.189	-1.172	-1.156	-1.140	-1.124	-1.108	-1.091	-1.075	-1.058	-1.041	-1.024	-1.008	-0.990	-0.974	-0.958	-0.941	-0.925	-0.909	-0.894	-0.878	-0.862	-0.849	-0.835	-0.822	-0.809	-0.798	-0.785	-0.775	-0.764	-0.755	-0.745	-0.736	-0.730	-0.724	-0.718	-0.712	-0.708	-0.704	-0.701	-0.699	-0.696	-0.695	-0.695	-0.695	-0.696	-0.698	-0.700	-0.702	-0.705	-0.709	-0.712	-0.718	-0.721	-0.726	-0.731	-0.736	-0.741	-0.746	-0.752	-0.756	-0.762	-0.766	-0.771	-0.776	-0.780	-0.784	-0.788	-0.791	-0.794	-0.795	-0.798	-0.798	-0.800	-0.800	-0.799	-0.798	-0.796	-0.794	-0.791	-0.788	-0.784	-0.780	-0.775	-0.770	-0.764	-0.759	-0.752	-0.745	-0.738	-0.731	-0.722	-0.715	-0.708	-0.700	-0.692	-0.684	-0.676	-0.669	-0.661	-0.654	-0.648	-0.640	-0.635	-0.630	-0.624	-0.619	-0.616	-0.612	-0.610	-0.608	-0.606	-0.606	-0.606	-0.608	-0.609	-0.611	-0.615	-0.619	-0.622	-0.629	-0.635	-0.642	-0.650	-0.659	-0.668	-0.678	-0.688	-0.699	-0.710	-0.724	-0.735	-0.750	-0.762	-0.778	-0.791	-0.806	-0.821	-0.836	-0.852	-0.869	-0.884	-0.900	-0.916	-0.932	-0.949	-0.964	-0.981	-0.996	-1.014	-1.029	-1.044	-1.060	-1.074	-1.090	-1.105	-1.119	-1.134	-1.149	-1.162	-1.175	-1.189	-1.202	-1.214	-1.226	-1.239	-1.250	-1.262	-1.275	-1.285	-1.295	-1.306	-1.315	-1.326	-1.335	-1.344	-1.354	-1.361	-1.371	-1.378	-1.385	-1.394	-1.400	-1.408	-1.414	-1.420	-1.426	-1.432	-1.438	-1.442	-1.448	-1.452	-1.458	-1.461	-1.464	-1.469	-1.471	-1.474	-1.476	-1.478	-1.480	-1.481	-1.481	-1.481	-1.481	-1.481	-1.480	-1.479	-1.478	-1.475	-1.471	-1.468	-1.462	-1.458	-1.454	-1.448	-1.441	-1.435	-1.426	-1.419	-1.410	-1.400	-1.391	-1.380	-1.369	-1.358	-1.345	-1.332	-1.319	-1.305	-1.289	-1.274	-1.258	-1.241	-1.224	-1.208	-1.189	-1.171	-1.152	-1.134	-1.114	-1.095	-1.074	-1.052	-1.031	-1.010	-0.990	-0.968	-0.945	-0.924	-0.901	-0.879	-0.856	-0.832	-0.810	-0.788	-0.765	-0.741	-0.720	-0.698	-0.675	-0.652	-0.630	-0.608	-0.586	-0.564	-0.542	-0.521	-0.500	-0.480	-0.459	-0.439	-0.418	-0.399	-0.379	-0.360	-0.340	-0.321	-0.302	-0.284	-0.266	-0.249	-0.231	-0.214	-0.198	-0.180	-0.162	-0.148	-0.130	-0.114	-0.100	-0.085	-0.070	-0.055	-0.041	-0.026	-0.014	0.000	0.014	0.026	0.039	0.051	0.064	0.075	0.086	0.098	0.108	0.119	0.129	0.139	0.148	0.156	0.165	0.172	0.180	0.188	0.195	0.201	0.206	0.212	0.218	0.222	0.226	0.229	0.232	0.235	0.236	0.239	0.240	0.240	0.240	0.240	0.239	0.239	0.238	0.236	0.232	0.231	0.228	0.224	0.221	0.216	0.212	0.209	0.204	0.200	0.194	0.189	0.184	0.178	0.172	0.168	0.162	0.158	0.152	0.145	0.141	0.136	0.131	0.125	0.121	0.116	0.112	0.109	0.105	0.101	0.098	0.094	0.090	0.088	0.085	0.082	0.081	0.078	0.076	0.075	0.074	0.072	0.071	0.071	0.070	0.069	0.068	0.068	0.066	0.068	0.066	0.066	0.065	0.065	0.064	0.064	0.062	0.061	0.061	0.060	0.058	0.056	0.055	0.052	0.051	0.048	0.046	0.042	0.040	0.038	0.034	0.031	0.028	0.024	0.020	0.015	0.011	0.008	0.002	-0.001	-0.008	-0.011	-0.016	-0.021	-0.026	-0.032	-0.038	-0.042	-0.048	-0.054	-0.059	-0.065	-0.070	-0.075	-0.081	-0.086	-0.091	-0.098	-0.102	-0.108	-0.112	-0.119	-0.125	-0.130	-0.135	-0.141	-0.146	-0.154	-0.159	-0.165	-0.171	-0.178	-0.185	-0.190	-0.198	-0.205	-0.212	-0.219	-0.226	-0.234	-0.242	-0.251	-0.259	-0.268	-0.276	-0.286	-0.294	-0.304	-0.315	-0.324	-0.335	-0.345	-0.356	-0.368	-0.379	-0.389	-0.401	-0.412	-0.425	-0.436	-0.449	-0.460	-0.471	-0.485	-0.495	-0.507	-0.520	-0.531	-0.542	-0.554	-0.564	-0.574	-0.584	-0.594	-0.604	-0.612	-0.620	-0.629	-0.636	-0.642	-0.649	-0.655	-0.660	-0.664	-0.668	-0.670	-0.674	-0.675	-0.676	-0.676	-0.676	-0.675	-0.672	-0.670	-0.666	-0.662	-0.658	-0.652	-0.646	-0.639	-0.632	-0.625	-0.616	-0.608	-0.599	-0.589	-0.579	-0.568	-0.556	-0.545	-0.534	-0.522	-0.511	-0.500	-0.488	-0.476	-0.464	-0.452	-0.441	-0.430	-0.418	-0.408	-0.398	-0.388	-0.376	-0.368	-0.359	-0.351	-0.342	-0.335	-0.329	-0.322	-0.316	-0.311	-0.306	-0.302	-0.299	-0.296	-0.295	-0.292	-0.292	-0.291	-0.291	-0.292	-0.294	-0.296	-0.299	-0.301	-0.304	-0.308	-0.312	-0.318	-0.321	-0.328	-0.334	-0.339	-0.345	-0.352	-0.359	-0.365	-0.371	-0.378	-0.385	-0.391	-0.399	-0.406	-0.411	-0.419	-0.425	-0.430	-0.435	-0.441	-0.445	-0.451	-0.454	-0.458	-0.461	-0.464	-0.466	-0.469	-0.469	-0.470	-0.470	-0.471	-0.470	-0.468	-0.465	-0.464	-0.460	-0.456	-0.452	-0.448	-0.442	-0.438	-0.430	-0.424	-0.416	-0.409	-0.400	-0.391	-0.382	-0.372	-0.364	-0.354	-0.344	-0.332	-0.322	-0.311	-0.301	-0.289	-0.278	-0.266	-0.255	-0.242	-0.231	-0.221	-0.209	-0.198	-0.188	-0.176	-0.165	-0.155	-0.142	-0.132	-0.124	-0.112	-0.104	-0.094	-0.085	-0.076	-0.069	-0.060	-0.052	-0.045	-0.036	-0.030	-0.024	-0.018	-0.011	-0.006	-0.001	0.005	0.009	0.012	0.018	0.021	0.025	0.029	0.031	0.034	0.038	0.039	0.041	0.042	0.044	0.046	0.048	0.049	0.049	0.051	0.051	0.051	0.052	0.054	0.054	0.054	0.054	0.055	0.055	0.055	0.055	0.055	0.056	0.056	0.058	0.058	0.058	0.059	0.059	0.060	0.060	0.061	0.061	0.062	0.065	0.066	0.068	0.069	0.071	0.072	0.075	0.078	0.079	0.082	0.084	0.088	0.090	0.094	0.096	0.100	0.104	0.106	0.110	0.114	0.118	0.121	0.125	0.130	0.134	0.138	0.142	0.146	0.151	0.155	0.160	0.165	0.169	0.174	0.178	0.181	0.185	0.189	0.191	0.196	0.199	0.202	0.205	0.209	0.211	0.214	0.216	0.219	0.220	0.221	0.224	0.224	0.225	0.225	0.225	0.226	0.225	0.226	0.225	0.225	0.224	0.221	0.220	0.219	0.216	0.212	0.210	0.208	0.204	0.200	0.196	0.191	0.188	0.181	0.178	0.171	0.165	0.160	0.154	0.146	0.140	0.132	0.125	0.118	0.109	0.101	0.092	0.084	0.075	0.065	0.055	0.046	0.035	0.025	0.014	0.002	-0.008	-0.020	-0.031	-0.044	-0.056	-0.070	-0.082	-0.095	-0.109	-0.122	-0.135	-0.149	-0.161	-0.175	-0.189	-0.202	-0.216	-0.229	-0.242	-0.256	-0.269	-0.281	-0.294	-0.306	-0.318	-0.329	-0.341	-0.351	-0.361	-0.372	-0.381	-0.390	-0.399	-0.405	-0.412	-0.419	-0.425	-0.430	-0.434	-0.439	-0.440	-0.442	-0.446	-0.448	-0.448	-0.448	-0.448	-0.448	-0.445	-0.444	-0.440	-0.438	-0.434	-0.429	-0.425	-0.420	-0.415	-0.410	-0.404	-0.398	-0.391	-0.385	-0.379	-0.371	-0.365	-0.359	-0.352	-0.345	-0.338	-0.332	-0.326	-0.319	-0.314	-0.308	-0.301	-0.296	-0.291	-0.286	-0.281	-0.276	-0.271	-0.268	-0.262	-0.259	-0.256	-0.251	-0.248	-0.245	-0.241	-0.238	-0.234	-0.230	-0.226	-0.222	-0.220	-0.215	-0.211	-0.208	-0.204	-0.199	-0.194	-0.189	-0.184	-0.179	-0.172	-0.168	-0.161	-0.154	-0.148	-0.140	-0.131	-0.124	-0.115	-0.106	-0.098	-0.088	-0.078	-0.068	-0.056	-0.046	-0.035	-0.024	-0.012	0.000	0.012	0.024	0.036	0.049	0.062	0.076	0.088	0.101	0.115	0.128	0.141	0.154	0.166	0.181	0.194	0.206	0.219	0.231	0.245	0.256	0.270	0.282	0.294	0.305	0.316	0.328	0.339	0.350	0.361	0.371	0.381	0.392	0.401	0.411	0.420	0.430	0.439	0.448	0.455	0.464	0.471	0.479	0.486	0.494	0.501	0.509	0.515	0.522	0.529	0.534	0.541	0.546	0.552	0.558	0.562	0.569	0.572	0.578	0.582	0.586	0.590	0.594	0.599	0.602	0.606	0.609	0.612	0.616	0.620	0.624	0.625	0.629	0.631	0.635	0.638	0.640	0.642	0.645	0.649	0.650	0.652	0.656	0.659	0.660	0.664	0.666	0.670	0.671	0.675	0.679	0.682	0.686	0.690	0.694	0.699	0.702	0.708	0.712	0.719	0.724	0.729	0.735	0.740	0.746	0.754	0.760	0.768	0.774	0.782	0.790	0.798	0.806	0.814	0.822	0.831	0.840	0.849	0.859	0.868	0.878	0.886	0.896	0.905	0.915	0.925	0.935	0.944	0.952	0.962	0.971	0.981	0.990	0.999	1.008	1.016	1.025	1.034	1.041	1.050	1.056	1.064	1.071	1.078	1.084	1.090	1.095	1.100	1.104	1.108	1.111	1.114	1.118	1.119	1.120	1.121	1.122	1.122	1.121	1.120	1.119	1.118	1.114	1.112	1.108	1.104	1.100	1.095	1.090	1.085	1.079	1.072	1.066	1.060	1.052	1.045	1.038	1.029	1.021	1.014	1.005	0.998	0.989	0.982	0.974	0.966	0.959	0.950	0.944	0.936	0.930	0.924	0.918	0.911	0.906	0.902	0.898	0.894	0.890	0.889	0.886	0.885	0.882	0.882	0.882	0.881	0.884	0.884	0.886	0.889	0.891	0.895	0.899	0.902	0.908	0.912	0.918	0.924	0.930	0.936	0.942	0.950	0.955	0.962	0.970	0.976	0.982	0.990	0.996	1.002	1.011	1.016	1.022	1.029	1.032	1.039	1.044	1.049	1.052	1.056	1.059	1.062	1.065	1.068	1.070	1.070	1.071	1.072	1.072	1.072	1.071	1.071	1.070	1.069	1.068	1.064	1.062	1.060	1.056	1.052	1.050	1.046	1.042	1.039	1.035	1.031	1.026	1.022	1.018	1.012	1.009	1.004	1.000	0.995	0.991	0.986	0.982	0.979	0.974	0.970	0.965	0.961	0.958	0.954	0.949	0.946	0.942	0.939	0.935	0.931	0.929	0.925	0.921	0.918	0.915	0.911	0.909	0.905	0.902	0.899	0.896	0.894	0.890	0.888	0.885	0.881	0.879	0.875	0.872	0.870	0.866	0.864	0.861	0.858	0.855	0.852	0.849	0.845	0.844	0.841	0.838	0.835	0.832	0.830	0.828	0.825	0.822	0.820	0.818	0.816	0.814	0.811	0.809	0.808	0.806	0.804	0.801	0.799	0.798	0.795	0.794	0.791	0.790	0.789	0.786	0.785	0.782	0.781	0.779	0.778	0.775	0.774	0.771	0.769	0.766	0.765	0.762	0.760	0.758	0.756	0.754	0.750	0.748	0.745	0.742	0.739	0.738	0.735	0.732	0.730	0.726	0.724	0.721	0.718	0.716	0.712	0.710	0.708	0.705	0.702	0.700	0.696	0.694	0.691	0.689	0.686	0.685	0.681	0.679	0.676	0.675	0.672	0.670	0.668	0.665	0.664	0.661	0.659	0.658	0.655	0.654	0.652	0.650	0.649	0.648	0.646	0.645	0.644	0.642	0.641	0.640	0.639	0.639	0.638	0.636	0.636	0.635	0.635	0.634	0.634	0.634	0.634	0.634	0.636	0.636	0.638	0.639	0.640	0.641	0.644	0.645	0.648	0.650	0.652	0.656	0.660	0.662	0.666	0.670	0.674	0.679	0.682	0.686	0.691	0.696	0.701	0.706	0.711	0.716	0.721	0.726	0.731	0.736	0.741	0.746	0.750	0.754	0.759	0.762	0.766	0.770	0.772	0.775	0.778	0.780	0.780	0.781	0.781	0.781	0.781	0.780	0.779	0.776	0.774	0.771	0.768	0.762	0.758	0.752	0.748	0.741	0.735	0.728	0.720	0.712	0.705	0.695	0.688	0.678	0.670	0.661	0.651	0.642	0.632	0.624	0.614	0.605	0.595	0.588	0.579	0.570	0.562	0.555	0.546	0.540	0.532	0.528	0.521	0.515	0.511	0.507	0.504	0.500	0.496	0.495	0.494	0.492	0.491	0.490	0.491	0.492	0.492	0.495	0.498	0.499	0.501	0.505	0.507	0.511	0.515	0.519	0.522	0.528	0.530	0.534	0.538	0.542	0.545	0.549	0.551	0.555	0.556	0.560	0.561	0.562	0.562	0.564	0.562	0.561	0.560	0.558	0.555	0.552	0.548	0.544	0.539	0.532	0.528	0.520	0.514	0.505	0.496	0.488	0.478	0.468	0.456	0.445	0.434	0.421	0.408	0.395	0.381	0.368	0.354	0.340	0.324	0.309	0.294	0.279	0.262	0.248	0.231	0.216	0.200	0.184	0.168	0.151	0.135	0.119	0.102	0.086	0.070	0.054	0.036	0.021	0.005	-0.011	-0.026	-0.042	-0.059	-0.075	-0.090	-0.106	-0.122	-0.139	-0.155	-0.170	-0.186	-0.202	-0.218	-0.234	-0.250	-0.266	-0.281	-0.298	-0.315	-0.330	-0.348	-0.362	-0.380	-0.396	-0.412	-0.430	-0.448	-0.464	-0.480	-0.498	-0.515	-0.531	-0.549	-0.566	-0.584	-0.601	-0.619	-0.636	-0.652	-0.670	-0.688	-0.706	-0.724	-0.740	-0.759	-0.775	-0.791	-0.809	-0.826	-0.842	-0.859	-0.875	-0.891	-0.906	-0.921	-0.936	-0.951	-0.966	-0.981	-0.995	-1.010	-1.024	-1.036	-1.050	-1.062	-1.074	-1.088	-1.099	-1.110	-1.122	-1.134	-1.144	-1.155	-1.166	-1.176	-1.186	-1.198	-1.206	-1.216	-1.226	-1.236	-1.245	-1.255	-1.265	-1.274	-1.282	-1.292	-1.301	-1.311	-1.321	-1.330	-1.340	-1.349	-1.359	-1.369	-1.379	-1.389	-1.398	-1.409	-1.419	-1.429	-1.439	-1.449	-1.459	-1.469	-1.479	-1.490	-1.499	-1.509	-1.519	-1.528	-1.536	-1.546	-1.555	-1.561	-1.570	-1.578	-1.584	-1.591	-1.596	-1.601	-1.606	-1.610	-1.612	-1.615	-1.616	-1.619	-1.618	-1.618	-1.616	-1.614	-1.610	-1.608	-1.601	-1.596	-1.590	-1.582	-1.575	-1.565	-1.556	-1.546	-1.534	-1.524	-1.510	-1.496	-1.484	-1.469	-1.455	-1.440	-1.425	-1.409	-1.392	-1.376	-1.359	-1.341	-1.325	-1.308	-1.291	-1.275	-1.258	-1.240	-1.222	-1.208	-1.190	-1.174	-1.158	-1.142	-1.126	-1.111	-1.096	-1.081	-1.068	-1.054	-1.040	-1.028	-1.014	-1.001	-0.990	-0.978	-0.966	-0.954	-0.942	-0.931	-0.920	-0.909	-0.898	-0.886	-0.875	-0.864	-0.852	-0.840	-0.829	-0.816	-0.804	-0.792	-0.779	-0.766	-0.754	-0.740	-0.726	-0.710	-0.695	-0.680	-0.664	-0.648	-0.630	-0.612	-0.594	-0.575	-0.556	-0.536	-0.516	-0.496	-0.474	-0.452	-0.431	-0.409	-0.385	-0.362	-0.340	-0.316	-0.292	-0.268	-0.244	-0.220	-0.195	-0.171	-0.146	-0.121	-0.098	-0.072	-0.048	-0.024	0.000	0.025	0.050	0.074	0.096	0.120	0.144	0.166	0.190	0.214	0.236	0.259	0.281	0.304	0.326	0.348	0.371	0.392	0.415	0.438	0.459	0.481	0.502	0.524	0.546	0.569	0.590	0.611	0.632	0.655	0.678	0.700	0.722	0.745	0.766	0.790	0.812	0.835	0.859	0.881	0.905	0.929	0.952	0.976	1.000	1.024	1.048	1.072	1.096	1.120	1.144	1.169	1.192	1.216	1.241	1.265	1.289	1.312	1.336	1.359	1.382	1.406	1.430	1.452	1.475	1.498	1.520	1.542	1.564	1.586	1.608	1.628	1.649	1.669	1.690	1.710	1.730	1.749	1.769	1.788	1.805	1.824	1.841	1.859	1.876	1.892	1.910	1.925	1.941	1.958	1.972	1.988	2.002	2.018	2.030	2.044	2.058	2.070	2.082	2.094	2.105	2.116	2.129	2.138	2.146	2.156	2.165	2.174	2.181	2.189	2.195	2.201	2.208	2.212	2.218	2.221	2.225	2.228	2.229	2.231	2.231	2.231	2.231	2.230	2.229	2.226	2.224	2.220	2.216	2.212	2.208	2.202	2.196	2.190	2.184	2.176	2.169	2.161	2.154	2.145	2.136	2.129	2.120	2.111	2.102	2.094	2.085	2.075	2.068	2.059	2.051	2.041	2.034	2.026	2.019	2.010	2.004	1.998	1.990	1.984	1.979	1.974	1.969	1.965	1.961	1.958	1.954	1.951	1.949	1.948	1.944	1.942	1.941	1.941	1.940	1.941	1.941	1.941	1.941	1.942	1.942	1.942	1.944	1.945	1.944	1.945	1.945	1.946	1.946	1.945	1.945	1.944	1.944	1.942	1.940	1.939	1.936	1.934	1.931	1.926	1.924	1.919	1.915	1.909	1.904	1.898	1.891	1.884	1.876	1.869	1.860	1.850	1.841	1.831	1.821	1.810	1.799	1.789	1.776	1.765	1.754	1.740	1.728	1.714	1.701	1.688	1.674	1.660	1.646	1.631	1.616	1.602	1.588	1.572	1.559	1.544	1.528	1.512	1.498	1.482	1.468	1.452	1.438	1.422	1.408	1.392	1.379	1.364	1.350	1.336	1.321	1.308	1.295	1.280	1.266	1.254	1.241	1.228	1.216	1.202	1.190	1.180	1.168	1.156	1.145	1.134	1.124	1.112	1.102	1.092	1.082	1.074	1.064	1.055	1.046	1.036	1.029	1.020	1.012	1.004	0.995	0.988	0.980	0.971	0.965	0.958	0.949	0.941	0.934	0.926	0.919	0.911	0.904	0.896	0.889	0.881	0.874	0.866	0.859	0.851	0.844	0.836	0.828	0.820	0.812	0.805	0.798	0.791	0.782	0.775	0.769	0.761	0.754	0.746	0.739	0.732	0.726	0.720	0.712	0.706	0.701	0.695	0.689	0.685	0.680	0.674	0.671	0.666	0.664	0.659	0.656	0.654	0.651	0.650	0.649	0.646	0.645	0.646	0.646	0.646	0.646	0.646	0.646	0.649	0.649	0.651	0.654	0.655	0.658	0.661	0.664	0.666	0.670	0.672	0.676	0.680	0.684	0.688	0.691	0.695	0.699	0.701	0.705	0.709	0.712	0.716	0.719	0.722	0.725	0.729	0.731	0.735	0.738	0.741	0.742	0.745	0.746	0.749	0.751	0.752	0.754	0.756	0.756	0.758	0.759	0.760	0.761	0.761	0.762	0.762	0.764	0.764	0.764	0.765	0.764	0.765	0.765	0.765	0.764	0.765	0.764	0.764	0.764	0.764	0.764	0.762	0.762	0.764	0.764	0.764	0.764	0.765	0.766	0.766	0.768	0.769	0.770	0.771	0.774	0.775	0.778	0.780	0.784	0.786	0.790	0.794	0.799	0.802	0.808	0.814	0.820	0.826	0.832	0.840	0.848	0.856	0.865	0.872	0.882	0.892	0.904	0.915	0.926	0.938	0.950	0.964	0.976	0.989	1.004	1.018	1.032	1.049	1.064	1.080	1.096	1.112	1.130	1.148	1.164	1.182	1.200	1.219	1.236	1.255	1.274	1.292	1.311	1.330	1.350	1.369	1.388	1.408	1.426	1.445	1.465	1.484	1.502	1.521	1.539	1.558	1.576	1.595	1.612	1.631	1.649	1.666	1.684	1.700	1.716	1.732	1.750	1.765	1.781	1.796	1.811	1.825	1.840	1.854	1.868	1.881	1.894	1.906	1.918	1.929	1.940	1.950	1.961	1.971	1.979	1.988	1.996	2.004	2.011	2.016	2.022	2.029	2.033	2.038	2.041	2.044	2.045	2.047	2.047	2.049	2.049	2.047	2.046	2.045	2.041	2.039	2.035	2.030	2.026	2.020	2.015	2.009	2.002	1.995	1.988	1.979	1.971	1.961	1.952	1.944	1.934	1.924	1.912	1.902	1.891	1.880	1.869	1.856	1.845	1.832	1.821	1.808	1.796	1.784	1.771	1.758	1.745	1.732	1.720	1.706	1.694	1.680	1.668	1.656	1.642	1.630	1.616	1.605	1.591	1.579	1.565	1.554	1.541	1.529	1.516	1.505	1.492	1.481	1.470	1.459	1.448	1.436	1.426	1.416	1.405	1.395	1.386	1.378	1.369	1.361	1.352	1.345	1.339	1.332	1.325	1.320	1.316	1.311	1.308	1.305	1.301	1.299	1.298	1.298	1.298	1.299	1.300	1.301	1.304	1.308	1.311	1.316	1.321	1.328	1.334	1.341	1.350	1.358	1.366	1.376	1.386	1.396	1.408	1.419	1.431	1.442	1.456	1.468	1.481	1.495	1.508	1.521	1.535	1.549	1.562	1.576	1.590	1.604	1.618	1.631	1.642	1.655	1.668	1.680	1.692	1.704	1.715	1.725	1.735	1.745	1.754	1.762	1.770	1.778	1.785	1.791	1.798	1.802	1.808	1.811	1.814	1.818	1.820	1.822	1.824	1.825	1.825	1.825	1.825	1.824	1.821	1.820	1.818	1.816	1.812	1.809	1.804	1.800	1.795	1.791	1.786	1.781	1.775	1.770	1.764	1.758	1.751	1.745	1.739	1.732	1.725	1.719	1.711	1.704	1.698	1.690	1.682	1.675	1.669	1.661	1.652	1.646	1.639	1.631	1.624	1.616	1.610	1.602	1.595	1.589	1.582	1.576	1.569	1.564	1.558	1.552	1.548	1.542	1.538	1.531	1.528	1.524	1.520	1.516	1.514	1.510	1.508	1.505	1.504	1.501	1.500	1.499	1.498	1.498	1.498	1.498	1.499	1.499	1.500	1.501	1.502	1.504	1.508	1.509	1.511	1.514	1.516	1.520	1.521	1.525	1.529	1.531	1.534	1.536	1.538	1.541	1.544	1.545	1.548	1.549	1.550	1.550	1.551	1.551	1.551	1.551	1.549	1.548	1.546	1.542	1.539	1.534	1.530	1.525	1.519	1.514	1.506	1.499	1.491	1.482	1.472	1.462	1.452	1.442	1.431	1.419	1.408	1.394	1.381	1.368	1.354	1.340	1.325	1.311	1.296	1.282	1.268	1.254	1.239	1.224	1.209	1.195	1.181	1.168	1.154	1.141	1.128	1.116	1.104	1.092	1.081	1.071	1.061	1.052	1.044	1.036	1.030	1.022	1.018	1.012	1.008	1.005	1.002	1.001	1.000	1.000	1.000	1.002	1.004	1.006	1.011	1.015	1.020	1.025	1.031	1.039	1.046	1.054	1.062	1.071	1.081	1.091	1.101	1.112	1.122	1.134	1.146	1.159	1.170	1.182	1.195	1.208	1.219	1.232	1.246	1.259	1.271	1.284	1.296	1.309	1.321	1.334	1.346	1.359	1.371	1.382	1.395	1.408	1.419	1.430	1.441	1.452	1.464	1.475	1.486	1.498	1.509	1.519	1.530	1.540	1.550	1.560	1.570	1.581	1.590	1.600	1.609	1.619	1.629	1.638	1.648	1.656	1.665	1.675	1.684	1.692	1.701	1.709	1.718	1.725	1.732	1.741	1.748	1.754	1.760	1.768	1.774	1.780	1.785	1.789	1.795	1.798	1.802	1.805	1.809	1.811	1.812	1.814	1.815	1.815	1.815	1.814	1.812	1.810	1.809	1.805	1.801	1.796	1.792	1.788	1.782	1.775	1.769	1.761	1.752	1.744	1.735	1.726	1.716	1.706	1.696	1.686	1.674	1.664	1.650	1.639	1.626	1.614	1.601	1.589	1.575	1.562	1.549	1.536	1.522	1.509	1.496	1.482	1.470	1.456	1.442	1.429	1.415	1.401	1.389	1.376	1.362	1.350	1.338	1.324	1.311	1.299	1.286	1.274	1.261	1.249	1.238	1.225	1.214	1.202	1.191	1.180	1.169	1.158	1.146	1.135	1.125	1.114	1.104	1.094	1.082	1.074	1.062	1.052	1.044	1.034	1.025	1.015	1.006	0.996	0.989	0.980	0.971	0.962	0.955	0.946	0.939	0.931	0.924	0.918	0.910	0.904	0.898	0.891	0.885	0.879	0.872	0.868	0.862	0.858	0.852	0.848	0.842	0.839	0.834	0.830	0.826	0.821	0.819	0.815	0.811	0.808	0.804	0.802	0.799	0.795	0.792	0.788	0.785	0.781	0.779	0.776	0.772	0.769	0.765	0.761	0.758	0.754	0.749	0.745	0.740	0.735	0.730	0.725	0.720	0.714	0.709	0.702	0.696	0.689	0.681	0.674	0.666	0.658	0.649	0.640	0.630	0.620	0.610	0.600	0.589	0.578	0.566	0.555	0.542	0.530	0.518	0.505	0.491	0.479	0.465	0.451	0.439	0.424	0.410	0.396	0.382	0.368	0.354	0.340	0.325	0.311	0.296	0.284	0.270	0.256	0.242	0.230	0.219	0.206	0.194	0.182	0.172	0.161	0.151	0.142	0.132	0.124	0.116	0.109	0.102	0.095	0.090	0.085	0.081	0.079	0.076	0.074	0.071	0.071	0.071	0.074	0.074	0.076	0.081	0.084	0.089	0.095	0.100	0.106	0.115	0.121	0.131	0.141	0.151	0.161	0.174	0.186	0.199	0.212	0.226	0.240	0.254	0.269	0.284	0.299	0.316	0.332	0.350	0.366	0.385	0.402	0.419	0.438	0.455	0.474	0.492	0.511	0.529	0.546	0.565	0.582	0.600	0.618	0.635	0.654	0.670	0.686	0.702	0.719	0.735	0.750	0.764	0.779	0.792	0.805	0.819	0.830	0.844	0.855	0.865	0.876	0.886	0.895	0.904	0.911	0.919	0.926	0.931	0.938	0.942	0.948	0.951	0.954	0.956	0.958	0.960	0.961	0.961	0.961	0.960	0.959	0.956	0.954	0.951	0.949	0.944	0.940	0.935	0.930	0.925	0.919	0.912	0.906	0.899	0.891	0.884	0.876	0.869	0.861	0.854	0.845	0.838	0.829	0.821	0.812	0.805	0.796	0.789	0.781	0.774	0.766	0.760	0.754	0.748	0.741	0.735	0.730	0.725	0.721	0.716	0.714	0.711	0.709	0.706	0.705	0.704	0.704	0.704	0.705	0.706	0.709	0.711	0.715	0.719	0.724	0.729	0.734	0.739	0.746	0.752	0.760	0.768	0.776	0.784	0.792	0.801	0.811	0.821	0.831	0.841	0.852	0.864	0.874	0.884	0.895	0.906	0.918	0.929	0.939	0.950	0.961	0.971	0.982	0.994	1.004	1.014	1.024	1.032	1.042	1.051	1.060	1.069	1.078	1.086	1.094	1.102	1.109	1.118	1.124	1.131	1.138	1.144	1.150	1.156	1.162	1.170	1.175	1.181	1.186	1.192	1.199	1.204	1.210	1.216	1.222	1.229	1.235	1.241	1.248	1.254	1.260	1.268	1.275	1.282	1.289	1.298	1.305	1.314	1.321	1.330	1.339	1.346	1.356	1.365	1.374	1.384	1.394	1.402	1.412	1.422	1.432	1.442	1.452	1.462	1.472	1.482	1.492	1.502	1.511	1.521	1.531	1.539	1.549	1.558	1.566	1.574	1.582	1.591	1.598	1.605	1.614	1.620	1.626	1.632	1.639	1.644	1.650	1.654	1.658	1.662	1.666	1.670	1.674	1.676	1.680	1.681	1.684	1.686	1.689	1.690	1.691	1.692	1.694	1.694	1.695	1.695	1.696	1.696	1.696	1.698	1.696	1.696	1.696	1.696	1.696	1.694	1.694	1.694	1.694	1.692	1.692	1.691	1.691	1.690	1.690	1.690	1.689	1.689	1.689	1.688	1.688	1.686	1.688	1.686	1.686	1.686	1.686	1.686	1.686	1.686	1.686	1.686	1.686	1.688	1.686	1.688	1.688	1.689	1.689	1.689	1.690	1.691	1.691	1.691	1.691	1.691	1.692	1.691	1.692	1.692	1.692	1.692	1.691	1.691	1.691	1.689	1.689	1.686	1.685	1.684	1.681	1.679	1.676	1.672	1.669	1.665	1.660	1.656	1.651	1.645	1.638	1.632	1.624	1.618	1.610	1.600	1.591	1.581	1.572	1.561	1.550	1.539	1.528	1.514	1.501	1.489	1.474	1.461	1.446	1.431	1.415	1.400	1.382	1.366	1.350	1.331	1.315	1.298	1.280	1.261	1.244	1.225	1.206	1.189	1.170	1.151	1.132	1.115	1.095	1.078	1.059	1.040	1.021	1.004	0.985	0.966	0.949	0.930	0.912	0.894	0.876	0.859	0.840	0.822	0.804	0.788	0.769	0.751	0.734	0.714	0.696	0.679	0.660	0.641	0.624	0.604	0.585	0.566	0.546	0.528	0.507	0.489	0.469	0.449	0.428	0.408	0.386	0.366	0.345	0.324	0.302	0.281	0.260	0.238	0.215	0.194	0.171	0.150	0.129	0.108	0.085	0.065	0.044	0.022	0.002	-0.018	-0.039	-0.059	-0.078	-0.096	-0.114	-0.132	-0.150	-0.166	-0.182	-0.199	-0.214	-0.228	-0.241	-0.254	-0.266	-0.279	-0.289	-0.299	-0.309	-0.318	-0.324	-0.332	-0.339	-0.345	-0.351	-0.355	-0.359	-0.362	-0.366	-0.368	-0.370	-0.371	-0.372	-0.372	-0.374	-0.374	-0.374	-0.374	-0.374	-0.374	-0.372	-0.371	-0.371	-0.369	-0.369	-0.369	-0.369	-0.369	-0.368	-0.369	-0.369	-0.370	-0.371	-0.372	-0.374	-0.378	-0.379	-0.382	-0.386	-0.390	-0.394	-0.399	-0.404	-0.409	-0.415	-0.421	-0.429	-0.434	-0.441	-0.449	-0.455	-0.464	-0.470	-0.479	-0.485	-0.492	-0.500	-0.507	-0.514	-0.520	-0.525	-0.531	-0.536	-0.540	-0.545	-0.550	-0.552	-0.554	-0.555	-0.556	-0.556	-0.556	-0.554	-0.552	-0.548	-0.544	-0.538	-0.531	-0.524	-0.515	-0.505	-0.494	-0.482	-0.470	-0.456	-0.441	-0.426	-0.410	-0.391	-0.375	-0.354	-0.335	-0.314	-0.292	-0.271	-0.249	-0.226	-0.201	-0.178	-0.152	-0.128	-0.102	-0.076	-0.052	-0.026	0.000	0.026	0.052	0.079	0.105	0.131	0.158	0.184	0.209	0.234	0.260	0.285	0.310	0.334	0.359	0.382	0.406	0.430	0.454	0.478	0.500	0.524	0.546	0.569	0.590	0.614	0.636	0.659	0.681	0.702	0.725	0.749	0.770	0.792	0.815	0.838	0.860	0.884	0.908	0.930	0.955	0.978	1.002	1.028	1.052	1.076	1.102	1.128	1.154	1.181	1.206	1.232	1.260	1.286	1.314	1.340	1.368	1.395	1.421	1.449	1.475	1.501	1.528	1.554	1.579	1.605	1.630	1.654	1.679	1.702	1.726	1.749	1.770	1.792	1.814	1.834	1.852	1.872	1.891	1.908	1.924	1.940	1.956	1.970	1.982	1.995	2.006	2.018	2.027	2.036	2.044	2.051	2.059	2.065	2.070	2.074	2.076	2.080	2.081	2.084	2.084	2.084	2.084	2.081	2.080	2.078	2.075	2.071	2.068	2.062	2.059	2.054	2.047	2.041	2.035	2.027	2.021	2.014	2.006	1.999	1.991	1.982	1.974	1.964	1.956	1.946	1.936	1.928	1.918	1.908	1.896	1.888	1.876	1.866	1.854	1.842	1.831	1.820	1.809	1.796	1.784	1.771	1.759	1.746	1.732	1.721	1.708	1.694	1.679	1.665	1.651	1.636	1.621	1.606	1.591	1.575	1.560	1.544	1.528	1.510	1.494	1.476	1.459	1.441	1.424	1.406	1.388	1.369	1.351	1.332	1.314	1.295	1.275	1.255	1.236	1.216	1.198	1.178	1.159	1.138	1.118	1.099	1.079	1.060	1.041	1.021	1.002	0.982	0.964	0.944	0.926	0.906	0.888	0.870	0.851	0.834	0.815	0.799	0.781	0.764	0.746	0.730	0.712	0.698	0.681	0.665	0.649	0.634	0.618	0.604	0.588	0.572	0.558	0.542	0.528	0.512	0.498	0.482	0.466	0.451	0.436	0.420	0.405	0.390	0.375	0.358	0.341	0.326	0.309	0.292	0.275	0.259	0.241	0.222	0.206	0.188	0.170	0.151	0.132	0.114	0.094	0.075	0.055	0.036	0.016	-0.004	-0.024	-0.042	-0.064	-0.084	-0.104	-0.124	-0.144	-0.164	-0.184	-0.204	-0.224	-0.244	-0.262	-0.282	-0.301	-0.321	-0.340	-0.359	-0.376	-0.395	-0.412	-0.430	-0.448	-0.464	-0.480	-0.496	-0.512	-0.528	-0.542	-0.558	-0.570	-0.584	-0.596	-0.610	-0.621	-0.632	-0.644	-0.655	-0.665	-0.676	-0.685	-0.694	-0.702	-0.711	-0.719	-0.726	-0.734	-0.741	-0.749	-0.755	-0.761	-0.766	-0.771	-0.776	-0.782	-0.786	-0.790	-0.792	-0.798	-0.801	-0.802	-0.805	-0.809	-0.811	-0.814	-0.815	-0.816	-0.818	-0.819	-0.820	-0.819	-0.820	-0.820	-0.819	-0.819	-0.819	-0.816	-0.815	-0.812	-0.810	-0.808	-0.804	-0.800	-0.796	-0.792	-0.788	-0.782	-0.776	-0.771	-0.765	-0.756	-0.750	-0.741	-0.731	-0.724	-0.714	-0.704	-0.692	-0.682	-0.670	-0.658	-0.645	-0.632	-0.619	-0.604	-0.589	-0.575	-0.559	-0.542	-0.526	-0.509	-0.491	-0.474	-0.455	-0.436	-0.418	-0.398	-0.379	-0.358	-0.338	-0.318	-0.298	-0.276	-0.256	-0.235	-0.214	-0.192	-0.171	-0.150	-0.129	-0.109	-0.088	-0.068	-0.048	-0.026	-0.006	0.014	0.034	0.054	0.074	0.092	0.111	0.130	0.148	0.166	0.185	0.201	0.220	0.236	0.254	0.270	0.285	0.301	0.316	0.331	0.346	0.360	0.375	0.390	0.404	0.418	0.431	0.444	0.458	0.470	0.482	0.495	0.507	0.520	0.532	0.544	0.556	0.568	0.580	0.590	0.602	0.614	0.625	0.635	0.648	0.658	0.669	0.679	0.690	0.700	0.711	0.722	0.732	0.744	0.754	0.764	0.774	0.784	0.794	0.804	0.815	0.824	0.834	0.842	0.852	0.861	0.870	0.880	0.888	0.896	0.904	0.911	0.921	0.928	0.935	0.942	0.950	0.956	0.962	0.969	0.976	0.981	0.986	0.992	0.998	1.004	1.009	1.012	1.019	1.024	1.028	1.031	1.036	1.040	1.045	1.050	1.054	1.056	1.061	1.065	1.069	1.072	1.076	1.081	1.085	1.090	1.094	1.098	1.102	1.106	1.112	1.116	1.122	1.128	1.134	1.138	1.144	1.151	1.156	1.162	1.169	1.176	1.182	1.190	1.198	1.205	1.211	1.220	1.228	1.235	1.242	1.250	1.259	1.266	1.275	1.282	1.291	1.300	1.308	1.316	1.324	1.331	1.340	1.346	1.355	1.362	1.370	1.376	1.384	1.389	1.396	1.402	1.408	1.412	1.418	1.422	1.428	1.432	1.436	1.440	1.442	1.446	1.449	1.450	1.452	1.454	1.456	1.458	1.458	1.458	1.459	1.459	1.459	1.459	1.458	1.458	1.456	1.455	1.452	1.451	1.450	1.448	1.446	1.445	1.441	1.440	1.436	1.434	1.430	1.428	1.424	1.421	1.419	1.414	1.410	1.406	1.402	1.399	1.395	1.389	1.385	1.380	1.375	1.370	1.364	1.359	1.352	1.346	1.340	1.334	1.326	1.320	1.312	1.305	1.298	1.289	1.281	1.272	1.265	1.255	1.246	1.236	1.228	1.219	1.208	1.199	1.188	1.178	1.168	1.156	1.145	1.135	1.124	1.114	1.104	1.092	1.082	1.072	1.061	1.051	1.041	1.031	1.022	1.012	1.005	0.996	0.988	0.980	0.974	0.966	0.960	0.954	0.949	0.944	0.939	0.936	0.931	0.929	0.926	0.925	0.922	0.922	0.921	0.921	0.922	0.924	0.924	0.926	0.928	0.930	0.934	0.938	0.941	0.944	0.949	0.952	0.958	0.961	0.965	0.970	0.974	0.979	0.982	0.986	0.991	0.994	0.999	1.001	1.002	1.005	1.008	1.009	1.010	1.011	1.010	1.010	1.009	1.008	1.004	1.002	0.999	0.995	0.989	0.984	0.978	0.971	0.964	0.956	0.948	0.938	0.928	0.918	0.906	0.895	0.882	0.870	0.858	0.844	0.829	0.816	0.801	0.786	0.771	0.755	0.740	0.724	0.710	0.694	0.678	0.661	0.645	0.629	0.614	0.599	0.584	0.569	0.554	0.540	0.525	0.512	0.499	0.485	0.472	0.461	0.450	0.439	0.428	0.418	0.408	0.399	0.391	0.382	0.376	0.369	0.361	0.356	0.351	0.345	0.341	0.338	0.335	0.332	0.330	0.329	0.328	0.326	0.328	0.326	0.328	0.330	0.331	0.334	0.336	0.340	0.342	0.346	0.350	0.355	0.360	0.365	0.370	0.376	0.382	0.389	0.395	0.401	0.409	0.416	0.424	0.431	0.439	0.446	0.455	0.462	0.471	0.480	0.489	0.498	0.506	0.515	0.524	0.532	0.541	0.551	0.560	0.569	0.579	0.589	0.598	0.608	0.618	0.626	0.635	0.645	0.655	0.665	0.674	0.684	0.694	0.702	0.714	0.722	0.732	0.742	0.752	0.762	0.772	0.782	0.792	0.804	0.812	0.822	0.832	0.842	0.854	0.862	0.872	0.884	0.894	0.904	0.912	0.924	0.934	0.942	0.954	0.964	0.972	0.981	0.991	1.001	1.011	1.020	1.029	1.038	1.046	1.054	1.062	1.070	1.079	1.085	1.091	1.099	1.105	1.110	1.115	1.120	1.125	1.130	1.132	1.138	1.140	1.142	1.144	1.148	1.149	1.150	1.150	1.150	1.149	1.150	1.148	1.148	1.145	1.144	1.141	1.139	1.135	1.132	1.129	1.125	1.120	1.116	1.112	1.109	1.104	1.099	1.094	1.090	1.085	1.080	1.075	1.070	1.065	1.060	1.055	1.051	1.046	1.041	1.038	1.032	1.029	1.024	1.019	1.015	1.011	1.006	1.004	1.000	0.995	0.991	0.988	0.982	0.978	0.975	0.970	0.965	0.961	0.956	0.951	0.948	0.941	0.935	0.931	0.925	0.920	0.914	0.908	0.900	0.894	0.888	0.879	0.871	0.864	0.855	0.848	0.839	0.830	0.821	0.812	0.802	0.794	0.784	0.775	0.765	0.756	0.745	0.736	0.726	0.716	0.708	0.698	0.690	0.680	0.671	0.664	0.655	0.648	0.640	0.632	0.626	0.619	0.614	0.608	0.602	0.598	0.595	0.590	0.588	0.585	0.584	0.582	0.582	0.581	0.581	0.582	0.584	0.586	0.589	0.591	0.595	0.599	0.604	0.608	0.612	0.618	0.624	0.629	0.635	0.642	0.648	0.655	0.662	0.669	0.676	0.684	0.691	0.699	0.706	0.714	0.721	0.726	0.734	0.740	0.748	0.752	0.759	0.764	0.769	0.775	0.779	0.782	0.786	0.790	0.792	0.795	0.798	0.799	0.800	0.801	0.801	0.801	0.801	0.800	0.799	0.799	0.796	0.795	0.792	0.790	0.788	0.784	0.780	0.776	0.772	0.768	0.764	0.759	0.755	0.750	0.745	0.740	0.735	0.730	0.724	0.719	0.714	0.709	0.704	0.699	0.694	0.690	0.685	0.682	0.678	0.674	0.671	0.668	0.664	0.660	0.658	0.655	0.652	0.651	0.649	0.646	0.646	0.645	0.644	0.644	0.642	0.642	0.642	0.642	0.644	0.645	0.646	0.646	0.649	0.650	0.651	0.654	0.656	0.659	0.661	0.664	0.668	0.670	0.674	0.676	0.680	0.684	0.688	0.691	0.695	0.699	0.702	0.706	0.710	0.714	0.718	0.722	0.725	0.730	0.734	0.738	0.741	0.745	0.749	0.751	0.755	0.759	0.762	0.765	0.768	0.771	0.774	0.776	0.778	0.780	0.781	0.782	0.784	0.784	0.785	0.785	0.785	0.785	0.784	0.782	0.781	0.779	0.776	0.774	0.770	0.768	0.762	0.758	0.751	0.746	0.740	0.732	0.724	0.718	0.709	0.700	0.690	0.680	0.670	0.660	0.648	0.636	0.622	0.610	0.596	0.582	0.568	0.554	0.538	0.522	0.506	0.490	0.475	0.459	0.441	0.424	0.406	0.389	0.372	0.356	0.338	0.321	0.305	0.289	0.272	0.256	0.241	0.225	0.210	0.196	0.181	0.168	0.155	0.144	0.130	0.120	0.109	0.100	0.091	0.082	0.076	0.069	0.062	0.058	0.054	0.050	0.046	0.046	0.044	0.045	0.045	0.048	0.049	0.052	0.055	0.060	0.065	0.071	0.078	0.084	0.092	0.100	0.109	0.118	0.128	0.138	0.148	0.159	0.169	0.180	0.191	0.202	0.214	0.225	0.238	0.250	0.261	0.274	0.285	0.298	0.309	0.320	0.330	0.342	0.352	0.364	0.375	0.385	0.394	0.404	0.412	0.422	0.431	0.440	0.448	0.456	0.464	0.471	0.479	0.486	0.492	0.499	0.505	0.512	0.518	0.522	0.529	0.534	0.539	0.544	0.549	0.554	0.558	0.561	0.566	0.570	0.574	0.578	0.581	0.584	0.588	0.591	0.594	0.598	0.600	0.604	0.606	0.610	0.612	0.615	0.619	0.621	0.624	0.626	0.630	0.632	0.635	0.638	0.640	0.644	0.646	0.649	0.651	0.654	0.658	0.660	0.664	0.668	0.671	0.675	0.679	0.681	0.686	0.690	0.694	0.699	0.704	0.709	0.714	0.719	0.725	0.730	0.735	0.742	0.749	0.755	0.762	0.770	0.778	0.785	0.792	0.801	0.809	0.818	0.826	0.835	0.845	0.854	0.864	0.874	0.882	0.892	0.904	0.912	0.924	0.934	0.944	0.955	0.965	0.975	0.986	0.996	1.006	1.016	1.025	1.035	1.045	1.052	1.062	1.071	1.079	1.086	1.095	1.102	1.110	1.116	1.122	1.129	1.134	1.140	1.145	1.150	1.154	1.158	1.161	1.165	1.166	1.170	1.172	1.174	1.176	1.178	1.179	1.180	1.180	1.182	1.182	1.182	1.184	1.184	1.185	1.185	1.185	1.186	1.186	1.188	1.188	1.189	1.190	1.191	1.194	1.195	1.196	1.199	1.201	1.204	1.206	1.209	1.212	1.216	1.219	1.221	1.226	1.230	1.234	1.238	1.242	1.245	1.250	1.255	1.258	1.262	1.266	1.270	1.272	1.276	1.279	1.281	1.282	1.284	1.285	1.286	1.286	1.286	1.284	1.281	1.279	1.276	1.271	1.268	1.261	1.255	1.248	1.239	1.229	1.219	1.208	1.196	1.184	1.169	1.155	1.140	1.124	1.108	1.090	1.071	1.052	1.032	1.012	0.990	0.969	0.945	0.924	0.900	0.875	0.852	0.828	0.802	0.776	0.752	0.726	0.700	0.676	0.650	0.625	0.600	0.575	0.550	0.525	0.501	0.478	0.454	0.431	0.409	0.388	0.365	0.344	0.324	0.304	0.284	0.265	0.248	0.231	0.214	0.198	0.182	0.168	0.154	0.140	0.128	0.116	0.106	0.095	0.085	0.076	0.068	0.060	0.051	0.046	0.039	0.034	0.029	0.024	0.020	0.016	0.012	0.011	0.009	0.006	0.005	0.004	0.002	0.004	0.002	0.002	0.002	0.002	0.004	0.004	0.005	100.000	5.000	2.000	1.000	3.000	0.000	0.000	0.000	0.000	0.000	0.000	0.000	0.000	0.000	0.000	0.000	0.000	0.000	0.120	0.105	0.091	0.078	0.062	0.048	0.032	0.016	0.002	-0.014	-0.029	-0.044	-0.060	-0.075	-0.089	-0.104	-0.119	-0.134	-0.146	-0.160	-0.174	-0.186	-0.199	-0.211	-0.221	-0.232	-0.244	-0.254	-0.262	-0.271	-0.280	-0.289	-0.295	-0.301	-0.308	-0.314	-0.318	-0.322	-0.326	-0.329	-0.332	-0.334	-0.335	-0.336	-0.336	-0.335	-0.334	-0.332	-0.329	-0.326	-0.324	-0.319	-0.314	-0.309	-0.302	-0.296	-0.289	-0.282	-0.274	-0.266	-0.256	-0.246	-0.238	-0.226	-0.215	-0.205	-0.192	-0.181	-0.169	-0.156	-0.142	-0.130	-0.116	-0.102	-0.089	-0.074	-0.060	-0.045	-0.031	-0.016	-0.001	0.012	0.028	0.042	0.058	0.072	0.088	0.101	0.115	0.129	0.142	0.156	0.170	0.182	0.196	0.209	0.221	0.232	0.244	0.255	0.266	0.275	0.286	0.296	0.305	0.314	0.321	0.330	0.338	0.345	0.352	0.360	0.366	0.374	0.379	0.384	0.390	0.395	0.400	0.406	0.410	0.415	0.420	0.425	0.430	0.434	0.438	0.444	0.449	0.452	0.458	0.462	0.469	0.474	0.479	0.484	0.490	0.496	0.501	0.507	0.514	0.521	0.526	0.532	0.540	0.546	0.554	0.559	0.565	0.572	0.579	0.586	0.592	0.599	0.605	0.611	0.618	0.624	0.630	0.635	0.640	0.645	0.650	0.655	0.660	0.662	0.666	0.670	0.672	0.675	0.678	0.679	0.680	0.681	0.682	0.681	0.681	0.681	0.680	0.678	0.678	0.675	0.672	0.669	0.666	0.662	0.659	0.654	0.649	0.644	0.639	0.634	0.628	0.621	0.615	0.609	0.601	0.595	0.588	0.581	0.572	0.565	0.556	0.549	0.540	0.531	0.522	0.512	0.504	0.495	0.485	0.476	0.466	0.456	0.446	0.436	0.426	0.416	0.405	0.394	0.382	0.372	0.361	0.350	0.338	0.328	0.314	0.302	0.291	0.279	0.268	0.256	0.244	0.231	0.220	0.208	0.196	0.184	0.171	0.159	0.148	0.135	0.124	0.112	0.102	0.091	0.080	0.069	0.058	0.048	0.038	0.028	0.018	0.008	-0.001	-0.010	-0.019	-0.028	-0.034	-0.042	-0.050	-0.058	-0.062	-0.069	-0.075	-0.081	-0.086	-0.091	-0.096	-0.100	-0.105	-0.108	-0.111	-0.114	-0.116	-0.119	-0.120	-0.122	-0.125	-0.126	-0.128	-0.129	-0.130	-0.130	-0.131	-0.131	-0.132	-0.131	-0.132	-0.132	-0.132	-0.132	-0.132	-0.134	-0.134	-0.134	-0.134	-0.134	-0.134	-0.135	-0.136	-0.136	-0.136	-0.139	-0.139	-0.141	-0.142	-0.144	-0.146	-0.148	-0.150	-0.152	-0.156	-0.158	-0.161	-0.164	-0.168	-0.171	-0.175	-0.179	-0.182	-0.186	-0.190	-0.195	-0.200	-0.205	-0.210	-0.215	-0.220	-0.226	-0.231	-0.236	-0.241	-0.248	-0.252	-0.258	-0.264	-0.269	-0.275	-0.280	-0.285	-0.291	-0.296	-0.301	-0.306	-0.310	-0.314	-0.318	-0.322	-0.325	-0.330	-0.332	-0.335	-0.338	-0.340	-0.341	-0.344	-0.345	-0.346	-0.348	-0.348	-0.346	-0.348	-0.346	-0.345	-0.342	-0.341	-0.340	-0.336	-0.334	-0.330	-0.328	-0.324	-0.319	-0.316	-0.311	-0.306	-0.301	-0.296	-0.290	-0.286	-0.280	-0.274	-0.268	-0.262	-0.256	-0.250	-0.244	-0.238	-0.231	-0.225	-0.219	-0.214	-0.208	-0.201	-0.195	-0.189	-0.184	-0.179	-0.172	-0.168	-0.162	-0.156	-0.152	-0.148	-0.144	-0.139	-0.135	-0.130	-0.128	-0.125	-0.120	-0.118	-0.115	-0.114	-0.111	-0.110	-0.108	-0.106	-0.105	-0.105	-0.105	-0.105	-0.104	-0.105	-0.105	-0.108	-0.109	-0.111	-0.114	-0.115	-0.119	-0.122	-0.126	-0.131	-0.135	-0.141	-0.146	-0.152	-0.159	-0.166	-0.174	-0.182	-0.190	-0.200	-0.210	-0.220	-0.230	-0.242	-0.254	-0.268	-0.279	-0.292	-0.306	-0.322	-0.338	-0.351	-0.368	-0.384	-0.400	-0.416	-0.434	-0.451	-0.469	-0.485	-0.504	-0.521	-0.538	-0.556	-0.572	-0.590	-0.608	-0.624	-0.641	-0.656	-0.672	-0.688	-0.702	-0.716	-0.730	-0.742	-0.754	-0.765	-0.775	-0.784	-0.792	-0.800	-0.806	-0.811	-0.816	-0.819	-0.821	-0.821	-0.820	-0.819	-0.816	-0.811	-0.806	-0.800	-0.792	-0.782	-0.774	-0.761	-0.750	-0.736	-0.722	-0.706	-0.690	-0.674	-0.656	-0.638	-0.619	-0.598	-0.579	-0.556	-0.536	-0.514	-0.491	-0.469	-0.446	-0.424	-0.400	-0.379	-0.355	-0.331	-0.309	-0.288	-0.265	-0.242	-0.222	-0.200	-0.180	-0.160	-0.141	-0.122	-0.104	-0.086	-0.070	-0.052	-0.038	-0.021	-0.008	0.005	0.019	0.030	0.042	0.054	0.064	0.072	0.081	0.090	0.098	0.105	0.110	0.115	0.121	0.125	0.129	0.131	0.135	0.135	0.138	0.139	0.140	0.140	0.140	0.140	0.139	0.138	0.136	0.135	0.132	0.131	0.128	0.125	0.122	0.120	0.116	0.112	0.109	0.105	0.101	0.098	0.092	0.089	0.084	0.080	0.075	0.071	0.066	0.061	0.056	0.051	0.048	0.042	0.039	0.034	0.029	0.024	0.020	0.015	0.011	0.006	0.004	-0.001	-0.005	-0.008	-0.011	-0.015	-0.018	-0.021	-0.022	-0.025	-0.028	-0.030	-0.031	-0.032	-0.032	-0.034	-0.034	-0.034	-0.034	-0.032	-0.031	-0.031	-0.029	-0.028	-0.025	-0.021	-0.019	-0.015	-0.011	-0.008	-0.005	0.000	0.004	0.008	0.012	0.016	0.021	0.026	0.031	0.036	0.041	0.045	0.050	0.055	0.060	0.064	0.069	0.072	0.076	0.081	0.084	0.089	0.091	0.094	0.098	0.100	0.102	0.104	0.106	0.109	0.110	0.111	0.111	0.111	0.114	0.114	0.114	0.114	0.114	0.114	0.112	0.112	0.112	0.112	0.112	0.112	0.112	0.111	0.111	0.111	0.111	0.111	0.111	0.111	0.112	0.112	0.112	0.112	0.114	0.115	0.115	0.115	0.116	0.118	0.118	0.119	0.120	0.120	0.120	0.121	0.122	0.121	0.121	0.121	0.120	0.119	0.118	0.115	0.114	0.110	0.106	0.101	0.098	0.091	0.086	0.079	0.070	0.062	0.054	0.042	0.032	0.020	0.008	-0.005	-0.021	-0.035	-0.051	-0.068	-0.085	-0.104	-0.122	-0.142	-0.162	-0.184	-0.204	-0.228	-0.249	-0.272	-0.298	-0.321	-0.345	-0.370	-0.396	-0.421	-0.446	-0.472	-0.498	-0.524	-0.549	-0.575	-0.600	-0.625	-0.650	-0.674	-0.699	-0.722	-0.746	-0.769	-0.791	-0.814	-0.835	-0.855	-0.874	-0.894	-0.912	-0.930	-0.948	-0.964	-0.980	-0.994	-1.008	-1.020	-1.032	-1.045	-1.055	-1.065	-1.074	-1.082	-1.090	-1.096	-1.102	-1.108	-1.112	-1.116	-1.119	-1.121	-1.122	-1.122	-1.122	-1.124	-1.121	-1.119	-1.118	-1.115	-1.110	-1.106	-1.102	-1.096	-1.091	-1.084	-1.079	-1.071	-1.065	-1.056	-1.049	-1.040	-1.031	-1.022	-1.014	-1.004	-0.995	-0.986	-0.976	-0.966	-0.958	-0.949	-0.939	-0.930	-0.921	-0.912	-0.904	-0.896	-0.889	-0.881	-0.876	-0.869	-0.864	-0.860	-0.856	-0.852	-0.851	-0.850	-0.850	-0.849	-0.850	-0.852	-0.856	-0.860	-0.865	-0.870	-0.878	-0.886	-0.895	-0.905	-0.916	-0.928	-0.940	-0.955	-0.969	-0.984	-1.000	-1.018	-1.035	-1.052	-1.071	-1.090	-1.110	-1.129	-1.149	-1.169	-1.189	-1.208	-1.228	-1.248	-1.266	-1.285	-1.302	-1.320	-1.338	-1.354	-1.370	-1.384	-1.399	-1.411	-1.422	-1.434	-1.444	-1.451	-1.460	-1.465	-1.471	-1.475	-1.478	-1.478	-1.479	-1.478	-1.475	-1.471	-1.468	-1.461	-1.455	-1.448	-1.439	-1.430	-1.419	-1.409	-1.396	-1.384	-1.372	-1.359	-1.345	-1.332	-1.318	-1.304	-1.289	-1.275	-1.261	-1.248	-1.232	-1.220	-1.206	-1.195	-1.182	-1.170	-1.160	-1.148	-1.139	-1.129	-1.120	-1.112	-1.105	-1.098	-1.091	-1.086	-1.080	-1.076	-1.071	-1.069	-1.065	-1.064	-1.060	-1.060	-1.058	-1.056	-1.055	-1.054	-1.052	-1.051	-1.051	-1.049	-1.048	-1.046	-1.044	-1.042	-1.040	-1.038	-1.034	-1.030	-1.026	-1.021	-1.015	-1.010	-1.002	-0.995	-0.988	-0.980	-0.971	-0.961	-0.952	-0.941	-0.931	-0.919	-0.908	-0.895	-0.882	-0.868	-0.855	-0.841	-0.828	-0.812	-0.799	-0.784	-0.770	-0.755	-0.741	-0.726	-0.711	-0.698	-0.684	-0.670	-0.656	-0.641	-0.629	-0.616	-0.604	-0.591	-0.580	-0.568	-0.556	-0.545	-0.534	-0.524	-0.512	-0.504	-0.494	-0.484	-0.475	-0.465	-0.456	-0.448	-0.439	-0.430	-0.421	-0.412	-0.404	-0.395	-0.385	-0.376	-0.368	-0.359	-0.349	-0.338	-0.328	-0.318	-0.306	-0.295	-0.282	-0.271	-0.259	-0.246	-0.232	-0.218	-0.205	-0.190	-0.175	-0.161	-0.145	-0.130	-0.115	-0.098	-0.082	-0.066	-0.048	-0.032	-0.015	0.002	0.019	0.036	0.054	0.070	0.086	0.104	0.120	0.136	0.154	0.170	0.185	0.200	0.215	0.229	0.242	0.258	0.270	0.284	0.296	0.309	0.320	0.331	0.341	0.351	0.361	0.371	0.379	0.388	0.395	0.402	0.409	0.415	0.421	0.426	0.431	0.436	0.440	0.444	0.449	0.451	0.454	0.456	0.459	0.459	0.461	0.462	0.464	0.464	0.465	0.465	0.465	0.465	0.465	0.465	0.464	0.465	0.465	0.464	0.462	0.462	0.461	0.461	0.460	0.459	0.459	0.458	0.456	0.455	0.455	0.455	0.454	0.452	0.451	0.450	0.450	0.449	0.448	0.448	0.446	0.445	0.444	0.444	0.442	0.442	0.441	0.440	0.439	0.438	0.436	0.435	0.435	0.435	0.434	0.432	0.431	0.430	0.430	0.428	0.426	0.425	0.425	0.424	0.422	0.421	0.420	0.419	0.418	0.416	0.415	0.414	0.411	0.411	0.409	0.408	0.406	0.405	0.402	0.400	0.399	0.396	0.394	0.392	0.390	0.388	0.385	0.381	0.379	0.376	0.374	0.370	0.368	0.362	0.360	0.356	0.352	0.348	0.344	0.340	0.336	0.330	0.326	0.321	0.316	0.312	0.306	0.300	0.295	0.289	0.282	0.278	0.271	0.265	0.259	0.252	0.246	0.240	0.232	0.225	0.219	0.212	0.206	0.199	0.192	0.186	0.180	0.172	0.166	0.161	0.154	0.148	0.142	0.136	0.131	0.125	0.120	0.115	0.110	0.106	0.101	0.098	0.094	0.090	0.088	0.082	0.080	0.078	0.075	0.072	0.071	0.069	0.068	0.065	0.064	0.064	0.061	0.061	0.059	0.059	0.058	0.056	0.055	0.054	0.052	0.050	0.049	0.048	0.046	0.044	0.040	0.038	0.035	0.031	0.028	0.022	0.019	0.014	0.009	0.004	-0.002	-0.009	-0.014	-0.020	-0.029	-0.038	-0.045	-0.054	-0.061	-0.071	-0.080	-0.091	-0.101	-0.111	-0.122	-0.134	-0.144	-0.155	-0.166	-0.179	-0.189	-0.200	-0.211	-0.224	-0.234	-0.244	-0.256	-0.265	-0.275	-0.284	-0.294	-0.301	-0.310	-0.318	-0.325	-0.330	-0.335	-0.340	-0.345	-0.348	-0.350	-0.351	-0.352	-0.351	-0.350	-0.349	-0.346	-0.342	-0.338	-0.331	-0.326	-0.319	-0.310	-0.301	-0.291	-0.280	-0.270	-0.258	-0.246	-0.232	-0.218	-0.205	-0.190	-0.175	-0.159	-0.142	-0.126	-0.111	-0.094	-0.078	-0.059	-0.042	-0.026	-0.009	0.009	0.025	0.041	0.058	0.072	0.088	0.102	0.118	0.131	0.145	0.159	0.170	0.181	0.192	0.202	0.211	0.221	0.229	0.236	0.244	0.250	0.255	0.260	0.264	0.266	0.269	0.271	0.272	0.272	0.271	0.271	0.270	0.268	0.265	0.261	0.258	0.254	0.249	0.242	0.238	0.231	0.225	0.220	0.212	0.205	0.198	0.190	0.184	0.175	0.168	0.161	0.152	0.145	0.138	0.130	0.124	0.116	0.110	0.102	0.098	0.090	0.084	0.079	0.072	0.068	0.064	0.058	0.054	0.049	0.046	0.042	0.040	0.036	0.035	0.031	0.030	0.029	0.028	0.028	0.025	0.025	0.024	0.025	0.024	0.025	0.024	0.025	0.025	0.025	0.025	0.025	0.026	0.026	0.026	0.025	0.025	0.025	0.024	0.022	0.022	0.021	0.020	0.018	0.015	0.012	0.011	0.009	0.005	0.001	-0.002	-0.006	-0.011	-0.016	-0.021	-0.028	-0.032	-0.038	-0.044	-0.051	-0.058	-0.062	-0.070	-0.076	-0.084	-0.090	-0.098	-0.104	-0.110	-0.116	-0.124	-0.130	-0.135	-0.142	-0.148	-0.154	-0.158	-0.162	-0.166	-0.171	-0.175	-0.178	-0.180	-0.182	-0.185	-0.185	-0.188	-0.188	-0.186	-0.185	-0.184	-0.182	-0.180	-0.176	-0.172	-0.169	-0.165	-0.160	-0.155	-0.149	-0.142	-0.136	-0.130	-0.121	-0.114	-0.108	-0.099	-0.091	-0.082	-0.075	-0.068	-0.059	-0.051	-0.042	-0.034	-0.026	-0.019	-0.011	-0.004	0.004	0.010	0.016	0.022	0.029	0.034	0.039	0.044	0.048	0.051	0.055	0.059	0.061	0.062	0.065	0.066	0.068	0.068	0.069	0.069	0.069	0.068	0.066	0.066	0.065	0.064	0.061	0.060	0.058	0.055	0.054	0.052	0.050	0.049	0.046	0.046	0.044	0.042	0.041	0.041	0.039	0.039	0.040	0.040	0.040	0.041	0.042	0.044	0.046	0.048	0.051	0.055	0.059	0.062	0.068	0.072	0.079	0.084	0.091	0.099	0.106	0.114	0.124	0.131	0.141	0.151	0.161	0.172	0.182	0.195	0.206	0.219	0.231	0.245	0.259	0.272	0.286	0.301	0.316	0.331	0.346	0.362	0.379	0.395	0.411	0.428	0.444	0.461	0.479	0.495	0.514	0.530	0.548	0.565	0.584	0.601	0.620	0.638	0.655	0.672	0.692	0.710	0.729	0.748	0.766	0.785	0.802	0.821	0.841	0.860	0.878	0.898	0.916	0.934	0.954	0.972	0.991	1.010	1.029	1.048	1.066	1.085	1.105	1.124	1.142	1.162	1.180	1.199	1.218	1.236	1.255	1.274	1.292	1.310	1.329	1.346	1.364	1.381	1.399	1.418	1.434	1.450	1.468	1.484	1.499	1.515	1.530	1.545	1.560	1.575	1.589	1.602	1.616	1.628	1.641	1.651	1.664	1.674	1.685	1.694	1.702	1.711	1.719	1.726	1.734	1.740	1.745	1.750	1.754	1.758	1.761	1.765	1.766	1.768	1.769	1.770	1.770	1.770	1.769	1.768	1.766	1.764	1.761	1.759	1.756	1.752	1.749	1.744	1.740	1.736	1.731	1.726	1.722	1.718	1.712	1.709	1.702	1.698	1.694	1.688	1.684	1.680	1.674	1.670	1.666	1.661	1.658	1.654	1.650	1.646	1.642	1.640	1.636	1.634	1.631	1.629	1.625	1.624	1.621	1.619	1.616	1.615	1.612	1.610	1.608	1.605	1.602	1.600	1.598	1.595	1.592	1.589	1.586	1.582	1.579	1.575	1.571	1.566	1.562	1.558	1.552	1.548	1.541	1.535	1.529	1.522	1.515	1.508	1.500	1.492	1.485	1.476	1.468	1.459	1.450	1.441	1.432	1.422	1.414	1.405	1.396	1.388	1.378	1.369	1.360	1.351	1.342	1.335	1.326	1.319	1.312	1.306	1.299	1.292	1.286	1.281	1.276	1.271	1.268	1.264	1.260	1.258	1.255	1.254	1.252	1.251	1.250	1.250	1.251	1.251	1.251	1.254	1.255	1.256	1.258	1.260	1.262	1.265	1.268	1.270	1.272	1.275	1.278	1.280	1.282	1.284	1.285	1.286	1.288	1.289	1.290	1.290	1.290	1.289	1.288	1.285	1.284	1.281	1.278	1.275	1.271	1.265	1.261	1.254	1.249	1.241	1.235	1.228	1.220	1.211	1.204	1.195	1.188	1.178	1.169	1.159	1.150	1.140	1.130	1.121	1.112	1.102	1.095	1.086	1.078	1.071	1.064	1.056	1.050	1.045	1.039	1.035	1.031	1.026	1.025	1.022	1.021	1.021	1.022	1.022	1.025	1.028	1.031	1.035	1.040	1.045	1.051	1.058	1.066	1.074	1.082	1.091	1.101	1.111	1.121	1.131	1.142	1.152	1.162	1.174	1.185	1.194	1.205	1.215	1.224	1.234	1.241	1.249	1.256	1.262	1.269	1.274	1.278	1.281	1.282	1.282	1.282	1.281	1.280	1.276	1.271	1.266	1.259	1.251	1.242	1.231	1.220	1.208	1.194	1.179	1.162	1.146	1.129	1.110	1.090	1.070	1.048	1.026	1.004	0.980	0.956	0.930	0.906	0.881	0.855	0.829	0.802	0.776	0.749	0.724	0.696	0.670	0.644	0.616	0.591	0.566	0.540	0.515	0.490	0.465	0.441	0.418	0.395	0.372	0.350	0.329	0.309	0.288	0.268	0.249	0.230	0.212	0.194	0.178	0.161	0.145	0.130	0.116	0.102	0.089	0.076	0.065	0.054	0.042	0.032	0.022	0.014	0.005	-0.004	-0.011	-0.018	-0.024	-0.030	-0.035	-0.041	-0.045	-0.049	-0.052	-0.055	-0.059	-0.060	-0.062	-0.062	-0.064	-0.064	-0.064	-0.062	-0.061	-0.060	-0.058	-0.055	-0.052	-0.049	-0.045	-0.041	-0.036	-0.032	-0.028	-0.021	-0.016	-0.010	-0.004	0.004	0.010	0.016	0.024	0.032	0.039	0.048	0.055	0.062	0.070	0.078	0.086	0.094	0.101	0.109	0.118	0.125	0.132	0.139	0.146	0.154	0.160	0.166	0.172	0.179	0.185	0.191	0.196	0.202	0.206	0.212	0.218	0.221	0.226	0.230	0.234	0.238	0.241	0.244	0.248	0.250	0.252	0.256	0.259	0.260	0.262	0.264	0.268	0.269	0.270	0.272	0.274	0.276	0.276	0.279	0.280	0.281	0.282	0.284	0.285	0.288	0.288	0.289	0.291	0.291	0.292	0.295	0.296	0.298	0.299	0.300	0.302	0.304	0.305	0.306	0.308	0.311	0.312	0.314	0.316	0.319	0.321	0.324	0.325	0.329	0.331	0.334	0.338	0.341	0.345	0.350	0.354	0.358	0.362	0.368	0.374	0.379	0.385	0.391	0.399	0.405	0.411	0.419	0.428	0.435	0.444	0.452	0.462	0.471	0.481	0.491	0.501	0.511	0.522	0.532	0.545	0.555	0.568	0.579	0.590	0.601	0.614	0.626	0.638	0.650	0.661	0.674	0.685	0.696	0.708	0.719	0.730	0.739	0.750	0.760	0.769	0.779	0.788	0.796	0.804	0.811	0.819	0.825	0.831	0.836	0.842	0.846	0.851	0.855	0.858	0.860	0.861	0.864	0.864	0.864	0.864	0.862	0.861	0.859	0.856	0.854	0.850	0.846	0.842	0.838	0.831	0.826	0.821	0.815	0.808	0.801	0.795	0.788	0.779	0.771	0.764	0.756	0.749	0.741	0.732	0.725	0.718	0.709	0.701	0.694	0.686	0.678	0.670	0.662	0.655	0.649	0.641	0.634	0.628	0.621	0.614	0.608	0.601	0.595	0.589	0.585	0.579	0.572	0.568	0.562	0.556	0.552	0.548	0.542	0.538	0.534	0.530	0.526	0.521	0.516	0.512	0.509	0.505	0.500	0.495	0.492	0.488	0.484	0.481	0.476	0.472	0.470	0.465	0.462	0.459	0.456	0.452	0.450	0.448	0.445	0.441	0.440	0.438	0.435	0.432	0.432	0.430	0.429	0.428	0.428	0.426	0.426	0.428	0.426	0.428	0.429	0.430	0.431	0.432	0.434	0.438	0.439	0.441	0.444	0.446	0.450	0.452	0.456	0.460	0.464	0.466	0.470	0.475	0.479	0.482	0.488	0.491	0.495	0.499	0.504	0.507	0.512	0.516	0.521	0.525	0.529	0.534	0.536	0.540	0.544	0.548	0.551	0.555	0.559	0.562	0.565	0.569	0.571	0.575	0.578	0.581	0.584	0.588	0.591	0.594	0.596	0.601	0.604	0.606	0.611	0.615	0.619	0.622	0.628	0.631	0.636	0.641	0.645	0.651	0.655	0.661	0.668	0.674	0.679	0.685	0.692	0.698	0.705	0.712	0.719	0.726	0.735	0.742	0.750	0.759	0.768	0.775	0.784	0.791	0.800	0.809	0.816	0.825	0.832	0.841	0.850	0.858	0.865	0.872	0.879	0.886	0.892	0.899	0.902	0.909	0.912	0.918	0.920	0.924	0.925	0.928	0.928	0.928	0.928	0.928	0.925	0.924	0.921	0.918	0.912	0.908	0.901	0.895	0.888	0.879	0.871	0.862	0.851	0.840	0.829	0.816	0.804	0.790	0.775	0.761	0.746	0.730	0.714	0.698	0.679	0.661	0.644	0.625	0.608	0.589	0.570	0.550	0.530	0.512	0.492	0.474	0.452	0.434	0.414	0.395	0.378	0.359	0.341	0.324	0.306	0.289	0.272	0.258	0.242	0.226	0.214	0.199	0.186	0.174	0.162	0.152	0.141	0.132	0.124	0.116	0.109	0.102	0.098	0.092	0.089	0.085	0.084	0.080	0.080	0.080	0.080	0.081	0.081	0.084	0.088	0.090	0.094	0.098	0.101	0.106	0.111	0.116	0.121	0.126	0.132	0.138	0.144	0.150	0.155	0.160	0.165	0.171	0.174	0.179	0.182	0.186	0.190	0.192	0.194	0.196	0.198	0.199	0.199	0.198	0.198	0.195	0.194	0.190	0.186	0.182	0.176	0.171	0.165	0.158	0.151	0.142	0.135	0.125	0.116	0.106	0.096	0.086	0.075	0.065	0.052	0.042	0.030	0.020	0.009	-0.004	-0.015	-0.026	-0.038	-0.048	-0.059	-0.069	-0.078	-0.089	-0.098	-0.106	-0.115	-0.121	-0.129	-0.135	-0.141	-0.146	-0.151	-0.155	-0.159	-0.161	-0.162	-0.164	-0.164	-0.162	-0.162	-0.160	-0.159	-0.156	-0.152	-0.149	-0.144	-0.139	-0.134	-0.128	-0.120	-0.115	-0.109	-0.102	-0.095	-0.088	-0.081	-0.075	-0.068	-0.060	-0.054	-0.048	-0.041	-0.035	-0.029	-0.024	-0.019	-0.015	-0.011	-0.008	-0.005	-0.004	-0.001	-0.001	-0.001	-0.002	-0.004	-0.005	-0.009	-0.012	-0.016	-0.021	-0.026	-0.032	-0.040	-0.048	-0.056	-0.065	-0.074	-0.084	-0.092	-0.104	-0.115	-0.126	-0.138	-0.149	-0.160	-0.172	-0.184	-0.196	-0.209	-0.220	-0.231	-0.244	-0.254	-0.265	-0.276	-0.288	-0.296	-0.306	-0.315	-0.324	-0.331	-0.339	-0.345	-0.351	-0.358	-0.362	-0.366	-0.370	-0.372	-0.374	-0.376	-0.376	-0.376	-0.375	-0.374	-0.372	-0.370	-0.366	-0.362	-0.359	-0.352	-0.349	-0.341	-0.336	-0.330	-0.322	-0.315	-0.308	-0.300	-0.292	-0.284	-0.276	-0.268	-0.260	-0.252	-0.244	-0.236	-0.229	-0.222	-0.215	-0.209	-0.202	-0.196	-0.190	-0.185	-0.181	-0.179	-0.175	-0.172	-0.171	-0.170	-0.171	-0.170	-0.172	-0.174	-0.178	-0.180	-0.185	-0.190	-0.196	-0.204	-0.211	-0.219	-0.228	-0.238	-0.249	-0.260	-0.272	-0.285	-0.298	-0.312	-0.326	-0.341	-0.358	-0.374	-0.390	-0.406	-0.424	-0.441	-0.460	-0.478	-0.495	-0.512	-0.531	-0.549	-0.568	-0.584	-0.602	-0.619	-0.636	-0.652	-0.668	-0.684	-0.699	-0.714	-0.728	-0.740	-0.754	-0.765	-0.776	-0.788	-0.798	-0.806	-0.814	-0.821	-0.828	-0.834	-0.838	-0.841	-0.844	-0.846	-0.848	-0.848	-0.848	-0.846	-0.844	-0.841	-0.836	-0.832	-0.828	-0.821	-0.816	-0.810	-0.802	-0.795	-0.789	-0.780	-0.771	-0.762	-0.754	-0.745	-0.735	-0.726	-0.718	-0.708	-0.699	-0.690	-0.681	-0.671	-0.662	-0.654	-0.646	-0.638	-0.630	-0.624	-0.616	-0.609	-0.602	-0.595	-0.590	-0.585	-0.580	-0.574	-0.570	-0.565	-0.561	-0.556	-0.552	-0.549	-0.546	-0.542	-0.539	-0.535	-0.532	-0.529	-0.526	-0.524	-0.520	-0.516	-0.512	-0.509	-0.505	-0.502	-0.499	-0.492	-0.489	-0.484	-0.479	-0.472	-0.466	-0.460	-0.452	-0.446	-0.438	-0.431	-0.422	-0.414	-0.404	-0.395	-0.384	-0.374	-0.361	-0.350	-0.338	-0.326	-0.314	-0.300	-0.286	-0.271	-0.258	-0.242	-0.228	-0.211	-0.195	-0.180	-0.162	-0.146	-0.129	-0.111	-0.094	-0.075	-0.058	-0.039	-0.021	-0.001	0.018	0.036	0.055	0.075	0.095	0.115	0.134	0.155	0.174	0.194	0.214	0.234	0.252	0.272	0.292	0.314	0.332	0.352	0.371	0.391	0.410	0.429	0.449	0.466	0.485	0.502	0.521	0.538	0.556	0.572	0.589	0.604	0.620	0.635	0.650	0.665	0.679	0.691	0.705	0.716	0.730	0.740	0.751	0.761	0.771	0.780	0.788	0.796	0.804	0.810	0.815	0.821	0.826	0.831	0.835	0.838	0.839	0.841	0.844	0.844	0.844	0.842	0.842	0.841	0.839	0.836	0.834	0.831	0.828	0.824	0.819	0.814	0.810	0.804	0.798	0.792	0.788	0.781	0.774	0.769	0.761	0.755	0.749	0.741	0.735	0.729	0.721	0.715	0.709	0.702	0.698	0.691	0.685	0.680	0.674	0.671	0.666	0.662	0.658	0.654	0.650	0.648	0.645	0.644	0.641	0.640	0.640	0.639	0.640	0.639	0.641	0.641	0.642	0.646	0.648	0.649	0.652	0.655	0.660	0.664	0.668	0.671	0.678	0.681	0.686	0.691	0.696	0.701	0.708	0.712	0.718	0.722	0.728	0.731	0.736	0.741	0.746	0.750	0.755	0.759	0.761	0.764	0.768	0.769	0.771	0.772	0.774	0.775	0.775	0.774	0.775	0.774	0.772	0.771	0.769	0.766	0.764	0.761	0.758	0.754	0.750	0.746	0.741	0.738	0.732	0.728	0.724	0.718	0.712	0.708	0.702	0.698	0.691	0.686	0.681	0.676	0.671	0.666	0.661	0.658	0.652	0.648	0.644	0.641	0.636	0.632	0.628	0.625	0.622	0.618	0.615	0.611	0.609	0.605	0.604	0.600	0.596	0.594	0.591	0.589	0.586	0.582	0.580	0.576	0.574	0.570	0.568	0.562	0.560	0.556	0.551	0.546	0.541	0.536	0.531	0.526	0.520	0.514	0.507	0.501	0.492	0.485	0.478	0.470	0.460	0.452	0.442	0.434	0.424	0.412	0.402	0.391	0.380	0.370	0.358	0.345	0.332	0.320	0.308	0.294	0.281	0.266	0.252	0.238	0.224	0.209	0.194	0.179	0.162	0.146	0.131	0.115	0.099	0.082	0.066	0.050	0.032	0.015	-0.001	-0.019	-0.036	-0.055	-0.071	-0.089	-0.108	-0.126	-0.144	-0.162	-0.180	-0.200	-0.219	-0.238	-0.258	-0.276	-0.296	-0.315	-0.335	-0.355	-0.375	-0.396	-0.416	-0.438	-0.460	-0.481	-0.502	-0.525	-0.548	-0.571	-0.594	-0.618	-0.641	-0.666	-0.691	-0.716	-0.741	-0.768	-0.792	-0.820	-0.848	-0.874	-0.901	-0.930	-0.958	-0.985	-1.015	-1.044	-1.074	-1.102	-1.131	-1.161	-1.190	-1.220	-1.250	-1.281	-1.310	-1.340	-1.370	-1.399	-1.429	-1.456	-1.485	-1.512	-1.541	-1.568	-1.595	-1.621	-1.646	-1.671	-1.696	-1.719	-1.741	-1.764	-1.785	-1.804	-1.824	-1.842	-1.860	-1.875	-1.891	-1.904	-1.919	-1.930	-1.942	-1.952	-1.961	-1.969	-1.978	-1.984	-1.989	-1.992	-1.996	-1.999	-2.001	-2.002	-2.002	-2.002	-2.001	-2.000	-1.998	-1.994	-1.991	-1.988	-1.982	-1.979	-1.972	-1.968	-1.962	-1.958	-1.951	-1.946	-1.940	-1.935	-1.929	-1.924	-1.919	-1.915	-1.910	-1.906	-1.902	-1.899	-1.898	-1.895	-1.894	-1.892	-1.892	-1.892	-1.892	-1.894	-1.896	-1.900	-1.902	-1.906	-1.912	-1.916	-1.922	-1.931	-1.939	-1.948	-1.955	-1.965	-1.975	-1.986	-1.999	-2.010	-2.022	-2.036	-2.049	-2.064	-2.079	-2.092	-2.109	-2.124	-2.139	-2.156	-2.171	-2.189	-2.204	-2.221	-2.238	-2.254	-2.270	-2.286	-2.301	-2.316	-2.331	-2.346	-2.360	-2.375	-2.389	-2.400	-2.411	-2.424	-2.434	-2.444	-2.451	-2.459	-2.466	-2.472	-2.478	-2.481	-2.485	-2.486	-2.486	-2.486	-2.484	-2.482	-2.479	-2.472	-2.466	-2.460	-2.451	-2.442	-2.431	-2.420	-2.406	-2.394	-2.380	-2.365	-2.348	-2.331	-2.314	-2.295	-2.276	-2.256	-2.236	-2.216	-2.195	-2.174	-2.151	-2.130	-2.108	-2.086	-2.064	-2.042	-2.020	-1.998	-1.976	-1.955	-1.934	-1.914	-1.892	-1.872	-1.854	-1.834	-1.815	-1.799	-1.780	-1.762	-1.748	-1.732	-1.716	-1.702	-1.689	-1.676	-1.664	-1.652	-1.641	-1.631	-1.622	-1.612	-1.605	-1.596	-1.589	-1.581	-1.576	-1.569	-1.564	-1.559	-1.554	-1.550	-1.545	-1.541	-1.538	-1.535	-1.531	-1.528	-1.525	-1.521	-1.519	-1.516	-1.512	-1.511	-1.508	-1.504	-1.500	-1.496	-1.492	-1.489	-1.484	-1.480	-1.475	-1.470	-1.464	-1.459	-1.452	-1.445	-1.438	-1.430	-1.421	-1.414	-1.404	-1.394	-1.384	-1.374	-1.364	-1.351	-1.339	-1.326	-1.314	-1.300	-1.286	-1.272	-1.259	-1.242	-1.228	-1.211	-1.195	-1.178	-1.160	-1.145	-1.128	-1.109	-1.092	-1.074	-1.055	-1.038	-1.020	-1.001	-0.982	-0.965	-0.948	-0.929	-0.911	-0.895	-0.879	-0.862	-0.846	-0.831	-0.816	-0.801	-0.789	-0.775	-0.764	-0.751	-0.740	-0.731	-0.721	-0.712	-0.705	-0.698	-0.691	-0.685	-0.681	-0.678	-0.674	-0.672	-0.670	-0.670	-0.670	-0.671	-0.672	-0.675	-0.678	-0.681	-0.685	-0.690	-0.694	-0.700	-0.705	-0.711	-0.716	-0.724	-0.729	-0.735	-0.742	-0.749	-0.756	-0.762	-0.769	-0.774	-0.780	-0.786	-0.791	-0.795	-0.800	-0.804	-0.808	-0.811	-0.812	-0.814	-0.816	-0.816	-0.816	-0.816	-0.815	-0.814	-0.811	-0.810	-0.806	-0.804	-0.800	-0.796	-0.790	-0.786	-0.781	-0.776	-0.770	-0.765	-0.759	-0.754	-0.748	-0.742	-0.738	-0.732	-0.728	-0.724	-0.720	-0.718	-0.714	-0.712	-0.710	-0.709	-0.709	-0.710	-0.711	-0.714	-0.716	-0.720	-0.725	-0.731	-0.738	-0.744	-0.752	-0.762	-0.772	-0.782	-0.795	-0.809	-0.821	-0.836	-0.851	-0.866	-0.884	-0.901	-0.919	-0.939	-0.958	-0.976	-0.998	-1.018	-1.039	-1.059	-1.080	-1.101	-1.122	-1.144	-1.166	-1.189	-1.209	-1.230	-1.252	-1.272	-1.294	-1.314	-1.332	-1.352	-1.372	-1.391	-1.410	-1.428	-1.446	-1.462	-1.479	-1.495	-1.510	-1.524	-1.539	-1.552	-1.565	-1.579	-1.590	-1.601	-1.612	-1.622	-1.632	-1.642	-1.650	-1.660	-1.668	-1.675	-1.681	-1.688	-1.694	-1.700	-1.706	-1.711	-1.716	-1.720	-1.724	-1.729	-1.734	-1.738	-1.740	-1.742	-1.746	-1.748	-1.751	-1.754	-1.755	-1.756	-1.760	-1.760	-1.761	-1.762	-1.762	-1.764	-1.764	-1.764	-1.764	-1.762	-1.760	-1.760	-1.758	-1.755	-1.752	-1.750	-1.746	-1.742	-1.738	-1.734	-1.728	-1.722	-1.716	-1.708	-1.701	-1.694	-1.685	-1.675	-1.666	-1.656	-1.645	-1.632	-1.621	-1.609	-1.596	-1.582	-1.568	-1.552	-1.539	-1.522	-1.508	-1.490	-1.474	-1.456	-1.439	-1.422	-1.404	-1.385	-1.366	-1.349	-1.329	-1.310	-1.290	-1.271	-1.252	-1.232	-1.214	-1.194	-1.175	-1.155	-1.135	-1.116	-1.098	-1.079	-1.060	-1.041	-1.021	-1.004	-0.985	-0.969	-0.951	-0.932	-0.915	-0.899	-0.881	-0.865	-0.849	-0.831	-0.816	-0.800	-0.784	-0.769	-0.754	-0.738	-0.722	-0.708	-0.692	-0.678	-0.664	-0.649	-0.635	-0.620	-0.605	-0.592	-0.578	-0.564	-0.550	-0.538	-0.522	-0.510	-0.496	-0.484	-0.470	-0.458	-0.445	-0.432	-0.419	-0.408	-0.395	-0.384	-0.372	-0.361	-0.350	-0.339	-0.330	-0.319	-0.310	-0.300	-0.292	-0.284	-0.276	-0.269	-0.262	-0.256	-0.250	-0.245	-0.241	-0.238	-0.232	-0.231	-0.228	-0.226	-0.224	-0.224	-0.224	-0.222	-0.224	-0.225	-0.228	-0.230	-0.232	-0.236	-0.240	-0.244	-0.249	-0.254	-0.259	-0.264	-0.270	-0.275	-0.282	-0.289	-0.295	-0.301	-0.309	-0.315	-0.322	-0.329	-0.336	-0.344	-0.350	-0.356	-0.364	-0.370	-0.375	-0.381	-0.388	-0.392	-0.398	-0.402	-0.408	-0.411	-0.415	-0.420	-0.424	-0.426	-0.430	-0.432	-0.435	-0.436	-0.439	-0.441	-0.442	-0.445	-0.445	-0.445	-0.448	-0.448	-0.449	-0.449	-0.450	-0.449	-0.450	-0.451	-0.451	-0.451	-0.451	-0.451	-0.451	-0.452	-0.454	-0.454	-0.455	-0.454	-0.455	-0.456	-0.456	-0.458	-0.459	-0.460	-0.461	-0.462	-0.464	-0.464	-0.465	-0.466	-0.469	-0.469	-0.470	-0.472	-0.474	-0.475	-0.476	-0.476	-0.478	-0.479	-0.480	-0.481	-0.481	-0.482	-0.485	-0.485	-0.485	-0.486	-0.486	-0.488	-0.488	-0.488	-0.489	-0.489	-0.489	-0.490	-0.490	-0.490	-0.491	-0.491	-0.492	-0.492	-0.494	-0.495	-0.498	-0.498	-0.500	-0.501	-0.504	-0.506	-0.509	-0.511	-0.515	-0.518	-0.522	-0.526	-0.531	-0.536	-0.540	-0.546	-0.551	-0.558	-0.564	-0.571	-0.578	-0.585	-0.592	-0.601	-0.610	-0.618	-0.626	-0.636	-0.645	-0.655	-0.665	-0.674	-0.684	-0.695	-0.705	-0.715	-0.724	-0.735	-0.745	-0.754	-0.764	-0.772	-0.782	-0.791	-0.799	-0.808	-0.815	-0.822	-0.829	-0.835	-0.840	-0.846	-0.851	-0.856	-0.860	-0.862	-0.865	-0.868	-0.868	-0.869	-0.869	-0.868	-0.865	-0.862	-0.860	-0.858	-0.852	-0.848	-0.842	-0.838	-0.830	-0.824	-0.815	-0.808	-0.799	-0.789	-0.780	-0.769	-0.759	-0.749	-0.738	-0.726	-0.715	-0.705	-0.694	-0.684	-0.671	-0.660	-0.649	-0.638	-0.628	-0.618	-0.608	-0.598	-0.589	-0.579	-0.571	-0.564	-0.556	-0.550	-0.544	-0.539	-0.534	-0.530	-0.526	-0.524	-0.522	-0.522	-0.521	-0.522	-0.522	-0.525	-0.528	-0.532	-0.536	-0.541	-0.548	-0.554	-0.560	-0.568	-0.576	-0.585	-0.595	-0.605	-0.616	-0.628	-0.639	-0.651	-0.662	-0.675	-0.688	-0.701	-0.714	-0.728	-0.740	-0.754	-0.766	-0.779	-0.792	-0.805	-0.816	-0.828	-0.840	-0.851	-0.862	-0.872	-0.882	-0.891	-0.900	-0.908	-0.916	-0.922	-0.929	-0.934	-0.939	-0.942	-0.946	-0.950	-0.951	-0.952	-0.952	-0.952	-0.951	-0.950	-0.948	-0.946	-0.941	-0.938	-0.934	-0.929	-0.922	-0.916	-0.910	-0.904	-0.898	-0.890	-0.881	-0.874	-0.866	-0.858	-0.849	-0.841	-0.832	-0.825	-0.816	-0.809	-0.800	-0.792	-0.785	-0.778	-0.770	-0.764	-0.758	-0.751	-0.745	-0.740	-0.735	-0.730	-0.725	-0.721	-0.718	-0.715	-0.711	-0.709	-0.708	-0.706	-0.705	-0.704	-0.704	-0.704	-0.704	-0.705	-0.705	-0.706	-0.709	-0.709	-0.711	-0.714	-0.715	-0.718	-0.721	-0.724	-0.726	-0.730	-0.732	-0.736	-0.739	-0.741	-0.744	-0.748	-0.750	-0.754	-0.756	-0.759	-0.761	-0.764	-0.768	-0.769	-0.771	-0.772	-0.775	-0.778	-0.779	-0.781	-0.781	-0.784	-0.785	-0.786	-0.786	-0.788	-0.788	-0.789	-0.789	-0.789	-0.789	-0.789	-0.790	-0.789	-0.789	-0.789	-0.789	-0.789	-0.789	-0.789	-0.788	-0.786	-0.786	-0.786	-0.785	-0.784	-0.782	-0.782	-0.781	-0.780	-0.780	-0.779	-0.778	-0.778	-0.775	-0.775	-0.774	-0.772	-0.772	-0.771	-0.770	-0.769	-0.768	-0.765	-0.764	-0.764	-0.762	-0.761	-0.760	-0.759	-0.756	-0.755	-0.754	-0.752	-0.751	-0.750	-0.748	-0.745	-0.745	-0.742	-0.741	-0.740	-0.738	-0.735	-0.734	-0.731	-0.729	-0.726	-0.725	-0.722	-0.721	-0.719	-0.718	-0.715	-0.714	-0.712	-0.710	-0.709	-0.708	-0.706	-0.705	-0.705	-0.704	-0.704	-0.704	-0.704	-0.704	-0.704	-0.705	-0.706	-0.708	-0.710	-0.712	-0.715	-0.718	-0.721	-0.725	-0.729	-0.735	-0.739	-0.745	-0.752	-0.758	-0.765	-0.772	-0.782	-0.791	-0.800	-0.810	-0.820	-0.830	-0.841	-0.852	-0.865	-0.878	-0.889	-0.902	-0.915	-0.928	-0.940	-0.954	-0.966	-0.981	-0.994	-1.006	-1.019	-1.031	-1.044	-1.056	-1.068	-1.079	-1.090	-1.101	-1.110	-1.120	-1.128	-1.136	-1.142	-1.149	-1.155	-1.159	-1.164	-1.166	-1.168	-1.169	-1.170	-1.169	-1.168	-1.166	-1.162	-1.159	-1.155	-1.150	-1.144	-1.138	-1.129	-1.121	-1.112	-1.104	-1.094	-1.084	-1.074	-1.061	-1.051	-1.039	-1.028	-1.016	-1.004	-0.991	-0.980	-0.969	-0.956	-0.945	-0.932	-0.922	-0.911	-0.901	-0.891	-0.881	-0.871	-0.862	-0.855	-0.846	-0.839	-0.831	-0.825	-0.818	-0.812	-0.806	-0.801	-0.796	-0.792	-0.788	-0.784	-0.780	-0.775	-0.772	-0.769	-0.766	-0.762	-0.760	-0.758	-0.754	-0.751	-0.748	-0.744	-0.740	-0.738	-0.734	-0.729	-0.725	-0.720	-0.714	-0.710	-0.704	-0.698	-0.691	-0.684	-0.676	-0.669	-0.661	-0.651	-0.644	-0.634	-0.624	-0.614	-0.604	-0.592	-0.581	-0.570	-0.558	-0.546	-0.534	-0.521	-0.507	-0.495	-0.481	-0.469	-0.455	-0.441	-0.426	-0.411	-0.398	-0.384	-0.370	-0.355	-0.340	-0.325	-0.311	-0.295	-0.280	-0.266	-0.250	-0.235	-0.221	-0.205	-0.190	-0.175	-0.160	-0.144	-0.129	-0.112	-0.098	-0.082	-0.066	-0.051	-0.035	-0.019	-0.004	0.012	0.029	0.044	0.060	0.076	0.091	0.108	0.122	0.139	0.154	0.170	0.185	0.200	0.216	0.230	0.246	0.261	0.275	0.290	0.304	0.319	0.332	0.344	0.359	0.371	0.382	0.395	0.408	0.418	0.430	0.440	0.450	0.460	0.470	0.479	0.488	0.495	0.502	0.510	0.518	0.524	0.530	0.536	0.540	0.546	0.551	0.555	0.559	0.562	0.566	0.570	0.574	0.575	0.579	0.581	0.582	0.586	0.588	0.590	0.591	0.592	0.594	0.595	0.598	0.599	0.600	0.601	0.602	0.604	0.605	0.608	0.608	0.609	0.611	0.612	0.615	0.618	0.620	0.621	0.624	0.626	0.629	0.631	0.634	0.638	0.640	0.642	0.646	0.649	0.652	0.655	0.659	0.662	0.665	0.670	0.674	0.676	0.681	0.684	0.689	0.692	0.695	0.699	0.702	0.705	0.709	0.711	0.714	0.718	0.719	0.720	0.722	0.724	0.725	0.726	0.726	0.728	0.728	0.726	0.725	0.725	0.724	0.721	0.719	0.716	0.714	0.710	0.706	0.702	0.696	0.692	0.686	0.681	0.675	0.670	0.662	0.655	0.649	0.641	0.635	0.628	0.619	0.611	0.604	0.596	0.588	0.581	0.572	0.566	0.559	0.551	0.544	0.536	0.530	0.524	0.519	0.512	0.507	0.502	0.498	0.494	0.490	0.488	0.484	0.480	0.479	0.478	0.476	0.475	0.475	0.475	0.474	0.476	0.478	0.479	0.480	0.481	0.485	0.488	0.490	0.492	0.496	0.499	0.502	0.506	0.510	0.514	0.516	0.520	0.524	0.526	0.530	0.532	0.535	0.539	0.540	0.542	0.544	0.546	0.548	0.549	0.549	0.550	0.550	0.550	0.549	0.549	0.549	0.548	0.546	0.545	0.542	0.541	0.539	0.536	0.534	0.531	0.529	0.525	0.522	0.518	0.515	0.511	0.509	0.504	0.500	0.496	0.492	0.489	0.485	0.480	0.478	0.474	0.469	0.465	0.462	0.459	0.455	0.451	0.446	0.442	0.440	0.435	0.432	0.429	0.425	0.421	0.419	0.415	0.412	0.409	0.406	0.404	0.400	0.398	0.396	0.392	0.390	0.388	0.386	0.384	0.381	0.379	0.378	0.376	0.375	0.372	0.371	0.370	0.368	0.366	0.365	0.364	0.364	0.362	0.361	0.361	0.360	0.360	0.360	0.360	0.360	0.360	0.360	0.361	0.361	0.362	0.362	0.364	0.364	0.365	0.366	0.368	0.368	0.369	0.371	0.371	0.371	0.372	0.374	0.375	0.376	0.378	0.378	0.378	0.379	0.380	0.381	0.380	0.380	0.381	0.381	0.381	0.381	0.381	0.380	0.380	0.379	0.379	0.378	0.376	0.375	0.374	0.372	0.371	0.369	0.368	0.366	0.365	0.362	0.361	0.360	0.359	0.356	0.355	0.354	0.351	0.350	0.349	0.346	0.345	0.342	0.341	0.340	0.338	0.338	0.336	0.335	0.334	0.332	0.331	0.331	0.330	0.329	0.329	0.329	0.328	0.328	0.328	0.329	0.329	0.329	0.330	0.331	0.331	0.332	0.334	0.335	0.338	0.340	0.341	0.344	0.345	0.348	0.351	0.354	0.358	0.361	0.364	0.369	0.372	0.379	0.384	0.389	0.395	0.400	0.408	0.414	0.421	0.428	0.435	0.444	0.452	0.460	0.470	0.479	0.488	0.498	0.509	0.519	0.529	0.539	0.550	0.561	0.571	0.584	0.595	0.605	0.616	0.629	0.639	0.650	0.661	0.672	0.682	0.691	0.701	0.711	0.720	0.729	0.736	0.744	0.751	0.758	0.764	0.769	0.774	0.776	0.780	0.782	0.784	0.785	0.785	0.785	0.784	0.781	0.779	0.776	0.771	0.766	0.760	0.755	0.748	0.740	0.732	0.724	0.716	0.708	0.698	0.686	0.676	0.666	0.655	0.644	0.634	0.621	0.611	0.600	0.590	0.578	0.566	0.558	0.546	0.536	0.526	0.519	0.509	0.500	0.492	0.485	0.478	0.471	0.465	0.460	0.454	0.450	0.445	0.442	0.439	0.436	0.434	0.432	0.431	0.431	0.431	0.431	0.431	0.432	0.434	0.435	0.436	0.438	0.440	0.442	0.444	0.446	0.449	0.450	0.452	0.454	0.456	0.456	0.459	0.459	0.459	0.460	0.459	0.459	0.458	0.456	0.454	0.451	0.448	0.444	0.441	0.438	0.432	0.426	0.421	0.415	0.409	0.402	0.395	0.386	0.378	0.369	0.360	0.350	0.340	0.330	0.319	0.308	0.298	0.285	0.274	0.262	0.249	0.238	0.225	0.212	0.200	0.186	0.174	0.160	0.148	0.134	0.121	0.109	0.095	0.081	0.069	0.056	0.042	0.029	0.016	0.004	-0.009	-0.021	-0.036	-0.048	-0.060	-0.074	-0.086	-0.099	-0.111	-0.125	-0.138	-0.150	-0.164	-0.176	-0.190	-0.202	-0.216	-0.229	-0.244	-0.258	-0.270	-0.284	-0.298	-0.312	-0.326	-0.341	-0.356	-0.371	-0.386	-0.401	-0.416	-0.432	-0.449	-0.464	-0.480	-0.498	-0.515	-0.530	-0.548	-0.566	-0.584	-0.601	-0.620	-0.639	-0.656	-0.675	-0.694	-0.712	-0.731	-0.751	-0.769	-0.789	-0.808	-0.828	-0.848	-0.866	-0.886	-0.906	-0.924	-0.944	-0.964	-0.982	-1.001	-1.021	-1.040	-1.059	-1.078	-1.096	-1.115	-1.134	-1.152	-1.170	-1.189	-1.208	-1.226	-1.244	-1.261	-1.279	-1.298	-1.315	-1.334	-1.351	-1.369	-1.386	-1.405	-1.422	-1.440	-1.459	-1.476	-1.494	-1.512	-1.530	-1.548	-1.566	-1.584	-1.602	-1.620	-1.639	-1.656	-1.675	-1.692	-1.711	-1.730	-1.748	-1.766	-1.784	-1.801	-1.820	-1.836	-1.854	-1.871	-1.888	-1.905	-1.920	-1.936	-1.951	-1.966	-1.980	-1.994	-2.007	-2.019	-2.030	-2.041	-2.051	-2.059	-2.068	-2.075	-2.080	-2.086	-2.091	-2.094	-2.096	-2.099	-2.099	-2.099	-2.096	-2.094	-2.089	-2.085	-2.080	-2.072	-2.065	-2.056	-2.049	-2.038	-2.027	-2.015	-2.002	-1.991	-1.978	-1.962	-1.948	-1.931	-1.916	-1.900	-1.884	-1.866	-1.849	-1.832	-1.814	-1.796	-1.779	-1.761	-1.744	-1.725	-1.708	-1.690	-1.672	-1.655	-1.638	-1.620	-1.602	-1.586	-1.570	-1.552	-1.538	-1.521	-1.504	-1.489	-1.474	-1.458	-1.441	-1.426	-1.410	-1.394	-1.379	-1.364	-1.348	-1.331	-1.316	-1.300	-1.282	-1.266	-1.250	-1.232	-1.216	-1.199	-1.181	-1.164	-1.145	-1.126	-1.108	-1.089	-1.070	-1.050	-1.029	-1.009	-0.989	-0.968	-0.945	-0.924	-0.902	-0.881	-0.859	-0.836	-0.815	-0.792	-0.770	-0.748	-0.725	-0.704	-0.681	-0.660	-0.639	-0.616	-0.595	-0.574	-0.554	-0.532	-0.512	-0.492	-0.474	-0.455	-0.438	-0.419	-0.401	-0.384	-0.368	-0.351	-0.335	-0.319	-0.304	-0.289	-0.275	-0.260	-0.246	-0.232	-0.220	-0.206	-0.194	-0.181	-0.168	-0.155	-0.144	-0.130	-0.118	-0.105	-0.092	-0.080	-0.066	-0.054	-0.041	-0.028	-0.014	-0.001	0.012	0.028	0.042	0.058	0.072	0.088	0.104	0.120	0.136	0.155	0.171	0.189	0.208	0.226	0.245	0.264	0.284	0.302	0.322	0.342	0.364	0.384	0.405	0.426	0.448	0.470	0.490	0.511	0.534	0.555	0.576	0.599	0.620	0.641	0.664	0.684	0.705	0.726	0.748	0.768	0.790	0.810	0.830	0.850	0.869	0.889	0.909	0.928	0.946	0.965	0.982	1.000	1.018	1.035	1.051	1.069	1.085	1.100	1.116	1.131	1.146	1.160	1.174	1.188	1.201	1.214	1.225	1.236	1.248	1.259	1.270	1.279	1.288	1.296	1.304	1.311	1.318	1.325	1.330	1.336	1.340	1.344	1.348	1.350	1.351	1.352	1.352	1.352	1.351	1.349	1.348	1.344	1.340	1.335	1.330	1.322	1.318	1.310	1.301	1.294	1.284	1.274	1.264	1.254	1.242	1.231	1.219	1.208	1.195	1.182	1.170	1.156	1.145	1.131	1.119	1.105	1.092	1.080	1.066	1.055	1.042	1.030	1.019	1.008	0.995	0.985	0.975	0.965	0.956	0.948	0.939	0.931	0.925	0.919	0.912	0.908	0.902	0.899	0.895	0.892	0.890	0.889	0.888	0.886	0.886	0.888	0.888	0.888	0.890	0.892	0.892	0.895	0.898	0.901	0.904	0.906	0.910	0.914	0.916	0.919	0.922	0.925	0.928	0.930	0.932	0.935	0.936	0.938	0.940	0.940	0.940	0.941	0.941	0.940	0.939	0.938	0.935	0.932	0.929	0.926	0.922	0.918	0.912	0.906	0.900	0.894	0.888	0.880	0.872	0.864	0.855	0.848	0.838	0.828	0.818	0.806	0.796	0.785	0.772	0.761	0.750	0.738	0.725	0.712	0.699	0.688	0.674	0.660	0.646	0.634	0.620	0.606	0.594	0.580	0.568	0.554	0.541	0.529	0.515	0.501	0.489	0.476	0.465	0.452	0.441	0.429	0.416	0.406	0.395	0.384	0.372	0.362	0.352	0.342	0.332	0.324	0.314	0.305	0.296	0.288	0.279	0.271	0.262	0.254	0.246	0.239	0.231	0.224	0.218	0.209	0.202	0.195	0.189	0.181	0.174	0.168	0.160	0.154	0.146	0.140	0.132	0.126	0.119	0.111	0.104	0.098	0.090	0.084	0.076	0.070	0.062	0.058	0.050	0.042	0.038	0.031	0.025	0.019	0.014	0.009	0.004	-0.001	-0.005	-0.010	-0.014	-0.018	-0.020	-0.024	-0.026	-0.028	-0.029	-0.030	-0.031	-0.031	-0.031	-0.030	-0.029	-0.026	-0.025	-0.022	-0.019	-0.015	-0.012	-0.008	-0.001	0.004	0.009	0.015	0.021	0.028	0.034	0.041	0.049	0.056	0.064	0.071	0.079	0.086	0.095	0.104	0.110	0.119	0.126	0.134	0.142	0.149	0.156	0.164	0.170	0.176	0.184	0.189	0.195	0.200	0.205	0.210	0.214	0.218	0.221	0.225	0.228	0.230	0.232	0.235	0.236	0.236	0.239	0.239	0.239	0.239	0.238	0.238	0.236	0.235	0.232	0.231	0.229	0.228	0.225	0.222	0.219	0.216	0.214	0.210	0.206	0.202	0.199	0.195	0.191	0.188	0.182	0.178	0.174	0.170	0.165	0.161	0.156	0.152	0.149	0.145	0.141	0.138	0.134	0.131	0.128	0.125	0.122	0.120	0.118	0.118	0.116	0.115	0.115	0.115	0.116	0.116	0.119	0.120	0.124	0.126	0.130	0.135	0.140	0.145	0.151	0.159	0.166	0.175	0.184	0.195	0.205	0.215	0.228	0.240	0.251	0.266	0.280	0.295	0.310	0.325	0.341	0.358	0.375	0.392	0.410	0.428	0.448	0.465	0.484	0.504	0.522	0.542	0.562	0.581	0.601	0.621	0.640	0.660	0.680	0.699	0.719	0.738	0.758	0.776	0.795	0.812	0.831	0.849	0.868	0.885	0.901	0.919	0.936	0.952	0.969	0.984	1.000	1.015	1.030	1.045	1.059	1.075	1.088	1.102	1.116	1.129	1.142	1.156	1.169	1.181	1.195	1.206	1.219	1.231	1.244	1.254	1.266	1.278	1.289	1.299	1.310	1.321	1.331	1.341	1.351	1.361	1.371	1.380	1.390	1.399	1.408	1.415	1.424	1.431	1.439	1.446	1.454	1.460	1.465	1.471	1.478	1.482	1.489	1.492	1.498	1.502	1.505	1.509	1.512	1.515	1.518	1.520	1.521	1.522	1.525	1.524	1.525	1.525	1.524	1.524	1.522	1.521	1.520	1.518	1.515	1.512	1.510	1.508	1.504	1.500	1.496	1.491	1.486	1.482	1.478	1.471	1.465	1.459	1.454	1.446	1.440	1.432	1.425	1.419	1.410	1.402	1.394	1.385	1.378	1.369	1.360	1.352	1.342	1.335	1.325	1.316	1.309	1.300	1.291	1.282	1.274	1.265	1.258	1.250	1.242	1.234	1.226	1.221	1.214	1.208	1.202	1.198	1.192	1.188	1.184	1.180	1.179	1.176	1.174	1.172	1.172	1.172	1.174	1.175	1.176	1.180	1.182	1.188	1.191	1.198	1.204	1.210	1.216	1.224	1.232	1.241	1.250	1.260	1.271	1.281	1.292	1.304	1.315	1.328	1.340	1.351	1.365	1.378	1.390	1.404	1.416	1.429	1.441	1.455	1.468	1.480	1.491	1.505	1.516	1.528	1.539	1.549	1.559	1.569	1.578	1.586	1.595	1.602	1.609	1.615	1.621	1.626	1.632	1.635	1.639	1.641	1.642	1.644	1.645	1.645	1.642	1.641	1.639	1.636	1.632	1.628	1.622	1.616	1.610	1.602	1.595	1.586	1.578	1.568	1.558	1.548	1.536	1.525	1.512	1.500	1.489	1.475	1.461	1.446	1.432	1.418	1.404	1.389	1.372	1.358	1.341	1.325	1.310	1.294	1.279	1.262	1.246	1.231	1.215	1.199	1.184	1.169	1.154	1.139	1.125	1.112	1.099	1.086	1.074	1.061	1.050	1.039	1.029	1.019	1.010	1.002	0.994	0.986	0.979	0.974	0.968	0.962	0.960	0.956	0.954	0.951	0.950	0.950	0.949	0.950	0.951	0.952	0.956	0.959	0.962	0.966	0.970	0.975	0.981	0.985	0.991	0.998	1.004	1.010	1.016	1.024	1.030	1.038	1.044	1.050	1.056	1.062	1.069	1.074	1.080	1.085	1.089	1.094	1.096	1.100	1.101	1.104	1.105	1.105	1.104	1.104	1.102	1.100	1.096	1.092	1.089	1.084	1.076	1.070	1.062	1.054	1.045	1.035	1.025	1.015	1.002	0.991	0.978	0.965	0.951	0.936	0.924	0.909	0.894	0.879	0.864	0.849	0.834	0.819	0.804	0.788	0.774	0.759	0.745	0.731	0.718	0.705	0.691	0.680	0.669	0.659	0.649	0.639	0.631	0.622	0.615	0.610	0.604	0.600	0.596	0.592	0.591	0.591	0.591	0.592	0.594	0.596	0.600	0.604	0.609	0.614	0.621	0.628	0.636	0.645	0.655	0.664	0.674	0.685	0.698	0.709	0.721	0.734	0.746	0.760	0.772	0.786	0.799	0.812	0.828	0.841	0.855	0.868	0.881	0.895	0.909	0.921	0.936	0.949	0.960	0.974	0.986	0.998	1.010	1.022	1.035	1.045	1.056	1.069	1.080	1.090	1.100	1.111	1.121	1.130	1.141	1.151	1.160	1.170	1.179	1.189	1.198	1.206	1.215	1.224	1.234	1.241	1.251	1.260	1.269	1.278	1.286	1.295	1.302	1.311	1.321	1.329	1.336	1.345	1.354	1.361	1.369	1.376	1.384	1.391	1.399	1.405	1.411	1.418	1.424	1.430	1.435	1.440	1.445	1.449	1.451	1.455	1.459	1.461	1.464	1.465	1.466	1.468	1.468	1.468	1.468	1.466	1.466	1.465	1.462	1.459	1.456	1.452	1.449	1.445	1.441	1.436	1.430	1.425	1.419	1.412	1.408	1.401	1.394	1.388	1.381	1.374	1.368	1.360	1.351	1.345	1.338	1.330	1.324	1.315	1.309	1.301	1.294	1.286	1.279	1.271	1.265	1.256	1.250	1.242	1.236	1.229	1.222	1.216	1.210	1.202	1.196	1.189	1.182	1.178	1.171	1.165	1.159	1.154	1.148	1.141	1.136	1.130	1.124	1.119	1.114	1.109	1.104	1.099	1.092	1.088	1.082	1.078	1.072	1.068	1.062	1.058	1.054	1.049	1.045	1.040	1.036	1.031	1.028	1.024	1.020	1.018	1.012	1.009	1.006	1.004	1.000	0.996	0.994	0.991	0.989	0.986	0.985	0.981	0.980	0.978	0.976	0.974	0.972	0.971	0.970	0.968	0.966	0.965	0.962	0.962	0.961	0.959	0.958	0.956	0.954	0.952	0.950	0.948	0.945	0.942	0.940	0.936	0.932	0.930	0.926	0.922	0.918	0.912	0.906	0.901	0.895	0.889	0.881	0.874	0.866	0.858	0.849	0.839	0.829	0.819	0.806	0.795	0.782	0.769	0.755	0.741	0.726	0.711	0.695	0.680	0.662	0.645	0.628	0.609	0.591	0.572	0.554	0.534	0.515	0.495	0.476	0.455	0.435	0.415	0.395	0.375	0.355	0.335	0.315	0.295	0.276	0.258	0.239	0.221	0.202	0.185	0.169	0.152	0.136	0.121	0.108	0.092	0.080	0.068	0.055	0.045	0.034	0.025	0.016	0.009	0.001	-0.005	-0.009	-0.015	-0.018	-0.021	-0.022	-0.024	-0.024	-0.024	-0.022	-0.021	-0.019	-0.014	-0.011	-0.005	0.000	0.008	0.014	0.021	0.030	0.039	0.048	0.058	0.069	0.080	0.091	0.104	0.116	0.129	0.141	0.156	0.170	0.185	0.199	0.215	0.230	0.246	0.262	0.278	0.294	0.311	0.328	0.344	0.361	0.379	0.395	0.412	0.430	0.448	0.464	0.481	0.499	0.516	0.532	0.549	0.566	0.581	0.598	0.614	0.629	0.644	0.659	0.674	0.688	0.701	0.715	0.728	0.739	0.751	0.762	0.774	0.782	0.791	0.801	0.809	0.816	0.824	0.830	0.835	0.839	0.842	0.845	0.848	0.850	0.851	0.850	0.850	0.849	0.846	0.844	0.840	0.836	0.830	0.825	0.819	0.812	0.805	0.798	0.788	0.780	0.771	0.760	0.751	0.740	0.730	0.719	0.709	0.698	0.685	0.675	0.664	0.654	0.642	0.632	0.621	0.611	0.602	0.594	0.584	0.576	0.569	0.561	0.555	0.549	0.544	0.539	0.534	0.530	0.529	0.526	0.525	0.525	0.525	0.526	0.528	0.531	0.534	0.539	0.542	0.549	0.554	0.560	0.568	0.576	0.584	0.592	0.601	0.611	0.621	0.631	0.641	0.651	0.662	0.672	0.685	0.696	0.708	0.719	0.730	0.740	0.751	0.762	0.772	0.784	0.795	0.805	0.815	0.824	0.834	0.842	0.852	0.860	0.869	0.878	0.885	0.891	0.899	0.905	0.912	0.919	0.925	0.930	0.936	0.942	0.948	0.954	0.959	0.964	0.970	0.975	0.980	0.986	0.992	0.998	1.005	1.011	1.019	1.026	1.032	1.041	1.049	1.058	1.068	1.076	1.086	1.096	1.108	1.118	1.129	1.140	1.152	1.165	1.178	1.191	1.204	1.219	1.232	1.248	1.261	1.276	1.291	1.305	1.321	1.336	1.351	1.366	1.381	1.398	1.412	1.428	1.441	1.456	1.471	1.486	1.499	1.512	1.526	1.539	1.552	1.564	1.576	1.588	1.600	1.610	1.620	1.631	1.641	1.650	1.659	1.668	1.675	1.682	1.691	1.699	1.706	1.711	1.719	1.724	1.730	1.736	1.742	1.748	1.754	1.759	1.764	1.769	1.774	1.779	1.785	1.789	1.795	1.800	1.805	1.810	1.815	1.820	1.826	1.831	1.836	1.842	1.848	1.854	1.859	1.865	1.870	1.876	1.882	1.888	1.894	1.900	1.905	1.911	1.916	1.922	1.928	1.932	1.939	1.944	1.949	1.954	1.959	1.962	1.968	1.972	1.976	1.980	1.984	1.988	1.990	1.994	1.996	2.000	2.002	2.005	2.006	2.009	2.010	2.013	2.014	2.016	2.016	2.018	2.019	2.018	2.019	2.019	2.019	2.018	2.018	2.016	2.016	2.015	2.014	2.010	2.009	2.007	2.004	2.001	1.998	1.994	1.989	1.986	1.981	1.975	1.970	1.965	1.958	1.951	1.944	1.938	1.930	1.920	1.912	1.904	1.894	1.884	1.874	1.862	1.851	1.840	1.826	1.814	1.802	1.789	1.775	1.761	1.746	1.730	1.716	1.701	1.686	1.670	1.654	1.638	1.621	1.605	1.588	1.571	1.555	1.539	1.521	1.505	1.489	1.472	1.456	1.440	1.424	1.408	1.391	1.376	1.360	1.344	1.329	1.314	1.298	1.282	1.268	1.252	1.238	1.222	1.209	1.194	1.178	1.164	1.149	1.134	1.120	1.105	1.090	1.072	1.058	1.042	1.026	1.010	0.995	0.979	0.961	0.945	0.928	0.911	0.892	0.875	0.858	0.839	0.820	0.801	0.782	0.762	0.744	0.724	0.704	0.684	0.664	0.644	0.624	0.604	0.585	0.565	0.545	0.528	0.509	0.490	0.471	0.452	0.435	0.419	0.401	0.386	0.370	0.355	0.341	0.328	0.315	0.304	0.292	0.282	0.272	0.264	0.255	0.249	0.242	0.238	0.232	0.229	0.226	0.224	0.222	0.222	0.222	0.222	0.224	0.226	0.229	0.231	0.235	0.240	0.242	0.248	0.252	0.258	0.264	0.268	0.272	0.279	0.284	0.289	0.292	0.298	0.301	0.305	0.308	0.310	0.312	0.312	0.312	0.314	0.311	0.310	0.308	0.304	0.299	0.294	0.288	0.280	0.272	0.264	0.254	0.242	0.231	0.219	0.206	0.191	0.178	0.162	0.146	0.130	0.112	0.095	0.078	0.060	0.041	0.024	0.005	-0.012	-0.032	-0.050	-0.068	-0.086	-0.102	-0.119	-0.135	-0.150	-0.165	-0.179	-0.191	-0.202	-0.214	-0.222	-0.231	-0.238	-0.244	-0.248	-0.251	-0.252	-0.254	-0.252	-0.249	-0.246	-0.241	-0.234	-0.226	-0.218	-0.205	-0.194	-0.180	-0.164	-0.149	-0.132	-0.114	-0.094	-0.074	-0.054	-0.031	-0.009	0.014	0.038	0.061	0.088	0.112	0.139	0.165	0.191	0.216	0.244	0.269	0.295	0.320	0.346	0.371	0.395	0.421	0.445	0.468	0.492	0.515	0.538	0.559	0.580	0.601	0.622	0.642	0.661	0.681	0.700	0.718	0.736	0.754	0.770	0.788	0.804	0.820	0.835	0.851	0.868	0.884	0.900	0.915	0.931	0.946	0.964	0.979	0.996	1.012	1.030	1.048	1.065	1.082	1.101	1.120	1.139	1.159	1.179	1.198	1.219	1.239	1.259	1.280	1.302	1.322	1.344	1.366	1.389	1.410	1.432	1.455	1.476	1.498	1.520	1.542	1.564	1.585	1.606	1.628	1.649	1.670	1.690	1.709	1.729	1.746	1.766	1.784	1.800	1.818	1.834	1.850	1.866	1.881	1.894	1.909	1.921	1.934	1.945	1.958	1.968	1.979	1.988	1.998	2.006	2.015	2.024	2.030	2.038	2.044	2.050	2.056	2.061	2.066	2.072	2.076	2.080	2.084	2.086	2.090	2.094	2.096	2.099	2.100	2.102	2.105	2.106	2.108	2.108	2.110	2.110	2.110	2.110	2.110	2.110	2.109	2.109	2.108	2.106	2.102	2.101	2.099	2.096	2.094	2.089	2.086	2.081	2.078	2.072	2.068	2.061	2.055	2.049	2.042	2.035	2.026	2.019	2.011	2.001	1.992	1.982	1.972	1.961	1.950	1.939	1.926	1.916	1.902	1.890	1.876	1.862	1.849	1.835	1.820	1.805	1.790	1.775	1.760	1.744	1.729	1.712	1.696	1.680	1.664	1.648	1.631	1.615	1.600	1.582	1.566	1.550	1.535	1.518	1.502	1.486	1.470	1.454	1.439	1.424	1.408	1.394	1.379	1.364	1.351	1.336	1.322	1.309	1.295	1.282	1.269	1.256	1.242	1.230	1.218	1.205	1.191	1.179	1.166	1.154	1.141	1.129	1.116	1.104	1.091	1.076	1.064	1.050	1.038	1.022	1.009	0.995	0.979	0.964	0.949	0.934	0.918	0.901	0.885	0.869	0.851	0.834	0.816	0.798	0.780	0.760	0.741	0.721	0.704	0.682	0.662	0.642	0.622	0.601	0.581	0.560	0.539	0.518	0.498	0.476	0.455	0.435	0.414	0.394	0.374	0.352	0.332	0.312	0.292	0.274	0.255	0.235	0.218	0.199	0.181	0.165	0.149	0.131	0.116	0.101	0.086	0.072	0.058	0.045	0.031	0.020	0.009	-0.004	-0.014	-0.024	-0.034	-0.044	-0.051	-0.060	-0.068	-0.075	-0.082	-0.090	-0.098	-0.104	-0.110	-0.116	-0.121	-0.126	-0.131	-0.136	-0.140	-0.145	-0.149	-0.152	-0.156	-0.159	-0.162	-0.165	-0.169	-0.171	-0.174	-0.175	-0.178	-0.179	-0.180	-0.182	-0.182	-0.184	-0.185	-0.185	-0.185	-0.185	-0.184	-0.182	-0.181	-0.179	-0.176	-0.174	-0.171	-0.168	-0.164	-0.159	-0.154	-0.148	-0.140	-0.134	-0.125	-0.118	-0.109	-0.100	-0.089	-0.079	-0.068	-0.056	-0.044	-0.030	-0.016	-0.002	0.012	0.028	0.044	0.060	0.078	0.095	0.112	0.131	0.148	0.168	0.186	0.206	0.225	0.245	0.264	0.284	0.302	0.322	0.342	0.362	0.381	0.400	0.419	0.438	0.455	0.472	0.491	0.507	0.525	0.540	0.556	0.571	0.586	0.600	0.614	0.626	0.639	0.651	0.664	0.675	0.685	0.695	0.705	0.715	0.724	0.731	0.741	0.748	0.755	0.761	0.769	0.775	0.781	0.789	0.794	0.801	0.806	0.812	0.819	0.825	0.830	0.836	0.844	0.850	0.856	0.864	0.871	0.879	0.885	0.892	0.900	0.909	0.918	0.926	0.935	0.944	0.954	0.964	0.972	0.982	0.994	1.004	1.015	1.025	1.036	1.048	1.059	1.070	1.081	1.092	1.104	1.114	1.125	1.136	1.148	1.158	1.169	1.179	1.189	1.198	1.208	1.216	1.225	1.234	1.241	1.249	1.255	1.262	1.269	1.275	1.280	1.285	1.290	1.295	1.299	1.302	1.305	1.309	1.311	1.314	1.315	1.318	1.320	1.321	1.322	1.322	1.325	1.325	1.326	1.328	1.328	1.328	1.329	1.329	1.329	1.329	1.330	1.332	1.332	1.334	1.335	1.338	1.340	1.342	1.345	1.349	1.351	1.355	1.359	1.362	1.368	1.371	1.376	1.381	1.386	1.392	1.398	1.404	1.410	1.416	1.424	1.430	1.436	1.444	1.450	1.456	1.464	1.470	1.478	1.484	1.491	1.498	1.504	1.510	1.516	1.521	1.528	1.532	1.536	1.540	1.544	1.549	1.551	1.554	1.556	1.558	1.560	1.560	1.560	1.560	1.560	1.559	1.556	1.555	1.552	1.550	1.546	1.542	1.539	1.534	1.530	1.522	1.518	1.512	1.508	1.500	1.494	1.486	1.481	1.474	1.468	1.459	1.452	1.445	1.438	1.430	1.424	1.416	1.408	1.401	1.395	1.388	1.380	1.374	1.368	1.361	1.355	1.349	1.342	1.336	1.331	1.326	1.320	1.315	1.309	1.305	1.300	1.295	1.290	1.286	1.280	1.276	1.271	1.268	1.264	1.259	1.254	1.250	1.245	1.241	1.238	1.232	1.229	1.225	1.221	1.216	1.212	1.208	1.204	1.200	1.195	1.191	1.186	1.182	1.179	1.174	1.170	1.166	1.164	1.160	1.158	1.155	1.151	1.150	1.148	1.145	1.145	1.144	1.142	1.142	1.142	1.145	1.145	1.146	1.148	1.150	1.154	1.158	1.160	1.165	1.170	1.174	1.180	1.186	1.192	1.199	1.205	1.214	1.221	1.229	1.238	1.246	1.255	1.264	1.272	1.281	1.290	1.300	1.309	1.318	1.326	1.335	1.342	1.351	1.359	1.366	1.374	1.379	1.386	1.391	1.396	1.400	1.405	1.408	1.410	1.412	1.414	1.414	1.414	1.412	1.411	1.409	1.405	1.402	1.398	1.392	1.386	1.379	1.372	1.364	1.356	1.346	1.336	1.325	1.314	1.302	1.289	1.276	1.262	1.249	1.235	1.220	1.205	1.190	1.175	1.159	1.144	1.128	1.111	1.095	1.079	1.064	1.048	1.031	1.015	1.000	0.985	0.970	0.955	0.940	0.926	0.912	0.898	0.885	0.872	0.859	0.848	0.836	0.825	0.814	0.804	0.795	0.785	0.775	0.768	0.760	0.754	0.746	0.740	0.734	0.729	0.725	0.721	0.718	0.714	0.712	0.711	0.710	0.710	0.709	0.711	0.711	0.714	0.716	0.720	0.722	0.728	0.732	0.738	0.744	0.751	0.758	0.766	0.774	0.782	0.792	0.802	0.812	0.822	0.834	0.845	0.856	0.869	0.881	0.894	0.908	0.920	0.934	0.948	0.961	0.975	0.989	1.002	1.016	1.031	1.045	1.060	1.074	1.086	1.101	1.115	1.129	1.141	1.155	1.168	1.180	1.192	1.204	1.216	1.229	1.240	1.250	1.260	1.271	1.281	1.291	1.301	1.310	1.319	1.329	1.338	1.346	1.354	1.361	1.370	1.376	1.384	1.391	1.400	1.406	1.414	1.421	1.428	1.435	1.441	1.449	1.456	1.462	1.471	1.478	1.485	1.491	1.500	1.508	1.515	1.522	1.530	1.538	1.545	1.554	1.561	1.569	1.576	1.584	1.591	1.599	1.605	1.611	1.619	1.626	1.631	1.638	1.642	1.649	1.654	1.659	1.664	1.668	1.671	1.675	1.679	1.680	1.684	1.685	1.686	1.688	1.689	1.689	1.688	1.689	1.686	1.685	1.684	1.681	1.679	1.676	1.672	1.670	1.666	1.661	1.656	1.652	1.648	1.644	1.639	1.632	1.628	1.622	1.618	1.612	1.606	1.600	1.596	1.589	1.584	1.579	1.572	1.568	1.562	1.556	1.551	1.546	1.541	1.535	1.529	1.525	1.519	1.512	1.508	1.501	1.495	1.490	1.484	1.478	1.471	1.464	1.458	1.451	1.445	1.436	1.430	1.421	1.414	1.405	1.396	1.388	1.378	1.369	1.358	1.348	1.336	1.326	1.315	1.304	1.291	1.280	1.268	1.255	1.244	1.231	1.219	1.206	1.194	1.180	1.169	1.155	1.142	1.130	1.119	1.106	1.094	1.082	1.071	1.060	1.050	1.039	1.029	1.020	1.010	1.002	0.994	0.986	0.979	0.972	0.968	0.961	0.956	0.951	0.948	0.944	0.941	0.939	0.936	0.935	0.935	0.934	0.932	0.934	0.934	0.935	0.935	0.936	0.939	0.940	0.942	0.945	0.946	0.950	0.951	0.954	0.956	0.959	0.961	0.962	0.964	0.966	0.968	0.968	0.969	0.969	0.970	0.970	0.970	0.969	0.968	0.968	0.965	0.964	0.961	0.958	0.955	0.950	0.948	0.944	0.939	0.935	0.929	0.925	0.920	0.914	0.909	0.904	0.898	0.891	0.885	0.879	0.874	0.868	0.861	0.855	0.849	0.842	0.838	0.831	0.826	0.821	0.816	0.811	0.808	0.802	0.799	0.794	0.791	0.788	0.785	0.782	0.780	0.780	0.778	0.776	0.775	0.775	0.774	0.774	0.775	0.775	0.776	0.776	0.778	0.779	0.780	0.782	0.784	0.786	0.789	0.790	0.794	0.796	0.799	0.801	0.802	0.806	0.809	0.812	0.815	0.818	0.820	0.824	0.825	0.829	0.831	0.834	0.836	0.839	0.841	0.845	0.848	0.849	0.851	0.854	0.856	0.858	0.861	0.864	0.865	0.868	0.869	0.871	0.874	0.876	0.879	0.880	0.882	0.885	0.888	0.890	0.891	0.894	0.895	0.898	0.901	0.902	0.904	0.906	0.908	0.910	0.910	0.912	0.914	0.915	0.916	0.918	0.918	0.919	0.919	0.920	0.918	0.918	0.916	0.915	0.912	0.911	0.908	0.905	0.901	0.898	0.892	0.888	0.882	0.878	0.870	0.862	0.855	0.846	0.839	0.828	0.819	0.808	0.796	0.784	0.772	0.761	0.748	0.734	0.719	0.704	0.690	0.675	0.659	0.642	0.628	0.612	0.596	0.580	0.564	0.548	0.532	0.516	0.500	0.485	0.470	0.456	0.441	0.428	0.415	0.402	0.390	0.379	0.369	0.359	0.350	0.342	0.335	0.329	0.324	0.319	0.315	0.312	0.311	0.311	0.311	0.312	0.316	0.319	0.325	0.331	0.336	0.344	0.354	0.364	0.374	0.384	0.396	0.409	0.424	0.436	0.451	0.466	0.482	0.498	0.515	0.531	0.549	0.566	0.582	0.600	0.618	0.635	0.652	0.671	0.688	0.705	0.721	0.738	0.754	0.769	0.785	0.799	0.814	0.826	0.840	0.852	0.864	0.875	0.885	0.895	0.905	0.914	0.922	0.930	0.936	0.944	0.949	0.952	0.958	0.962	0.965	0.969	0.970	0.974	0.974	0.975	0.975	0.976	0.975	0.975	0.974	0.972	0.971	0.969	0.966	0.962	0.960	0.958	0.954	0.950	0.948	0.942	0.939	0.935	0.931	0.928	0.924	0.919	0.915	0.911	0.906	0.902	0.899	0.894	0.890	0.886	0.882	0.879	0.875	0.871	0.868	0.865	0.862	0.860	0.858	0.854	0.852	0.851	0.850	0.848	0.846	0.846	0.846	0.846	0.846	0.846	0.846	0.849	0.849	0.851	0.852	0.856	0.859	0.862	0.866	0.870	0.874	0.878	0.882	0.889	0.894	0.900	0.905	0.911	0.918	0.925	0.932	0.940	0.949	0.955	0.964	0.971	0.981	0.989	0.998	1.006	1.015	1.024	1.032	1.040	1.048	1.056	1.064	1.072	1.080	1.088	1.095	1.101	1.109	1.115	1.121	1.128	1.134	1.139	1.144	1.149	1.154	1.158	1.162	1.166	1.170	1.171	1.175	1.178	1.180	1.181	1.184	1.185	1.186	1.188	1.188	1.189	1.190	1.190	1.191	1.191	1.191	1.192	1.192	1.192	1.194	1.194	1.195	1.195	1.196	1.196	1.199	1.199	1.200	1.201	1.202	1.205	1.205	1.206	1.208	1.210	1.211	1.212	1.215	1.216	1.218	1.219	1.220	1.220	1.221	1.224	1.224	1.224	1.222	1.222	1.221	1.221	1.219	1.218	1.214	1.210	1.208	1.202	1.198	1.191	1.185	1.178	1.170	1.161	1.151	1.141	1.131	1.120	1.108	1.094	1.080	1.066	1.051	1.035	1.019	1.002	0.985	0.968	0.949	0.930	0.910	0.891	0.870	0.849	0.828	0.806	0.785	0.762	0.741	0.719	0.698	0.675	0.652	0.631	0.609	0.588	0.565	0.545	0.522	0.502	0.482	0.462	0.444	0.425	0.406	0.389	0.371	0.355	0.339	0.324	0.308	0.294	0.280	0.268	0.255	0.242	0.231	0.220	0.210	0.200	0.192	0.184	0.176	0.168	0.162	0.156	0.150	0.146	0.140	0.138	0.132	0.130	0.128	0.124	0.122	0.121	0.119	0.119	0.116	0.118	0.116	0.118	0.118	0.119	0.119	0.120	0.122	0.124	0.125	0.128	0.130	0.132	0.135	0.138	0.141	100.000	5.000	2.000	1.000	4.000	3.000	1.000	635.000	2.000	871.000	3.000	1191.000	0.000	0.000	0.000	0.000	0.000	0.000	0.000	0.000	0.000	0.000	0.000	0.000	-0.722	-0.735	-0.746	-0.760	-0.772	-0.786	-0.799	-0.814	-0.826	-0.841	-0.856	-0.870	-0.884	-0.898	-0.912	-0.926	-0.938	-0.951	-0.964	-0.976	-0.988	-0.999	-1.010	-1.020	-1.030	-1.038	-1.046	-1.054	-1.061	-1.068	-1.072	-1.076	-1.080	-1.085	-1.086	-1.088	-1.089	-1.090	-1.090	-1.089	-1.088	-1.084	-1.081	-1.079	-1.074	-1.069	-1.064	-1.058	-1.051	-1.044	-1.036	-1.029	-1.020	-1.011	-1.002	-0.994	-0.982	-0.974	-0.962	-0.952	-0.942	-0.931	-0.920	-0.909	-0.898	-0.885	-0.874	-0.862	-0.851	-0.839	-0.828	-0.816	-0.805	-0.792	-0.781	-0.770	-0.758	-0.745	-0.734	-0.722	-0.711	-0.700	-0.689	-0.676	-0.665	-0.654	-0.644	-0.631	-0.621	-0.610	-0.599	-0.589	-0.578	-0.566	-0.555	-0.545	-0.534	-0.522	-0.512	-0.501	-0.490	-0.480	-0.469	-0.459	-0.449	-0.436	-0.426	-0.415	-0.404	-0.392	-0.381	-0.370	-0.359	-0.346	-0.335	-0.325	-0.312	-0.302	-0.291	-0.279	-0.266	-0.255	-0.245	-0.232	-0.220	-0.210	-0.198	-0.186	-0.175	-0.162	-0.151	-0.139	-0.128	-0.116	-0.106	-0.094	-0.084	-0.072	-0.061	-0.051	-0.040	-0.031	-0.021	-0.012	-0.002	0.006	0.015	0.022	0.031	0.039	0.046	0.052	0.060	0.066	0.072	0.078	0.082	0.088	0.092	0.096	0.101	0.104	0.106	0.110	0.112	0.115	0.116	0.119	0.120	0.121	0.122	0.122	0.124	0.124	0.124	0.124	0.122	0.122	0.121	0.121	0.120	0.120	0.119	0.118	0.116	0.115	0.114	0.112	0.110	0.109	0.106	0.105	0.102	0.100	0.099	0.095	0.092	0.090	0.086	0.084	0.080	0.076	0.072	0.069	0.064	0.059	0.054	0.048	0.041	0.035	0.029	0.022	0.015	0.006	-0.001	-0.010	-0.020	-0.028	-0.039	-0.049	-0.060	-0.071	-0.082	-0.095	-0.106	-0.120	-0.132	-0.146	-0.159	-0.172	-0.186	-0.200	-0.215	-0.230	-0.245	-0.259	-0.274	-0.288	-0.302	-0.318	-0.332	-0.345	-0.359	-0.372	-0.386	-0.400	-0.412	-0.426	-0.438	-0.450	-0.461	-0.472	-0.482	-0.492	-0.502	-0.512	-0.521	-0.528	-0.536	-0.542	-0.549	-0.555	-0.560	-0.565	-0.570	-0.574	-0.576	-0.580	-0.581	-0.585	-0.586	-0.588	-0.588	-0.589	-0.589	-0.589	-0.589	-0.589	-0.589	-0.588	-0.588	-0.586	-0.586	-0.585	-0.585	-0.584	-0.584	-0.582	-0.582	-0.582	-0.582	-0.582	-0.584	-0.585	-0.586	-0.588	-0.589	-0.591	-0.594	-0.596	-0.599	-0.602	-0.606	-0.611	-0.615	-0.620	-0.625	-0.630	-0.638	-0.644	-0.650	-0.656	-0.665	-0.671	-0.679	-0.686	-0.694	-0.701	-0.711	-0.719	-0.728	-0.735	-0.744	-0.752	-0.761	-0.769	-0.778	-0.786	-0.794	-0.802	-0.809	-0.818	-0.824	-0.831	-0.838	-0.844	-0.851	-0.858	-0.861	-0.868	-0.872	-0.876	-0.880	-0.884	-0.886	-0.889	-0.891	-0.892	-0.892	-0.894	-0.894	-0.894	-0.892	-0.892	-0.891	-0.888	-0.885	-0.884	-0.880	-0.875	-0.870	-0.866	-0.860	-0.855	-0.849	-0.842	-0.835	-0.829	-0.821	-0.814	-0.806	-0.798	-0.789	-0.780	-0.770	-0.761	-0.751	-0.741	-0.732	-0.722	-0.711	-0.702	-0.691	-0.681	-0.670	-0.661	-0.650	-0.640	-0.629	-0.618	-0.609	-0.598	-0.588	-0.578	-0.568	-0.556	-0.546	-0.536	-0.528	-0.518	-0.507	-0.499	-0.490	-0.480	-0.471	-0.464	-0.455	-0.448	-0.439	-0.432	-0.425	-0.419	-0.412	-0.406	-0.401	-0.396	-0.391	-0.388	-0.384	-0.380	-0.376	-0.375	-0.372	-0.371	-0.370	-0.370	-0.370	-0.371	-0.372	-0.375	-0.378	-0.380	-0.384	-0.389	-0.394	-0.398	-0.404	-0.411	-0.418	-0.426	-0.432	-0.441	-0.451	-0.461	-0.471	-0.481	-0.492	-0.505	-0.516	-0.529	-0.541	-0.555	-0.568	-0.581	-0.595	-0.609	-0.622	-0.638	-0.651	-0.665	-0.679	-0.692	-0.706	-0.720	-0.732	-0.746	-0.759	-0.771	-0.784	-0.794	-0.806	-0.816	-0.826	-0.835	-0.845	-0.852	-0.860	-0.868	-0.872	-0.879	-0.882	-0.886	-0.890	-0.892	-0.894	-0.894	-0.895	-0.894	-0.891	-0.889	-0.885	-0.881	-0.878	-0.871	-0.865	-0.859	-0.851	-0.844	-0.835	-0.825	-0.816	-0.806	-0.795	-0.784	-0.774	-0.761	-0.749	-0.736	-0.725	-0.711	-0.700	-0.688	-0.674	-0.661	-0.648	-0.635	-0.621	-0.609	-0.596	-0.584	-0.570	-0.558	-0.546	-0.534	-0.522	-0.510	-0.499	-0.486	-0.476	-0.465	-0.454	-0.444	-0.434	-0.422	-0.412	-0.402	-0.392	-0.384	-0.374	-0.364	-0.355	-0.345	-0.336	-0.326	-0.316	-0.308	-0.299	-0.289	-0.279	-0.270	-0.259	-0.250	-0.239	-0.229	-0.219	-0.208	-0.198	-0.186	-0.176	-0.165	-0.154	-0.144	-0.132	-0.121	-0.110	-0.098	-0.086	-0.074	-0.062	-0.051	-0.040	-0.029	-0.016	-0.006	0.005	0.016	0.028	0.038	0.048	0.058	0.068	0.078	0.085	0.094	0.101	0.110	0.116	0.122	0.129	0.135	0.140	0.144	0.149	0.151	0.154	0.156	0.159	0.159	0.160	0.160	0.160	0.159	0.158	0.156	0.154	0.151	0.149	0.144	0.141	0.136	0.131	0.126	0.121	0.116	0.111	0.106	0.100	0.095	0.089	0.084	0.078	0.072	0.068	0.062	0.058	0.052	0.049	0.045	0.041	0.039	0.035	0.034	0.031	0.030	0.029	0.029	0.028	0.028	0.029	0.030	0.031	0.032	0.035	0.039	0.041	0.045	0.049	0.054	0.059	0.064	0.069	0.075	0.081	0.088	0.095	0.102	0.110	0.116	0.125	0.132	0.141	0.150	0.158	0.166	0.175	0.182	0.192	0.200	0.209	0.218	0.228	0.236	0.245	0.254	0.261	0.270	0.279	0.288	0.296	0.304	0.312	0.320	0.329	0.336	0.342	0.350	0.358	0.365	0.372	0.379	0.385	0.391	0.398	0.404	0.408	0.414	0.419	0.422	0.426	0.430	0.432	0.436	0.439	0.440	0.441	0.442	0.442	0.441	0.440	0.439	0.436	0.434	0.430	0.425	0.420	0.414	0.406	0.399	0.390	0.380	0.371	0.360	0.348	0.335	0.321	0.306	0.291	0.275	0.258	0.240	0.221	0.202	0.182	0.161	0.140	0.119	0.096	0.074	0.050	0.026	0.000	-0.024	-0.050	-0.075	-0.100	-0.128	-0.152	-0.179	-0.205	-0.231	-0.258	-0.285	-0.310	-0.336	-0.361	-0.388	-0.412	-0.436	-0.461	-0.485	-0.507	-0.531	-0.552	-0.575	-0.595	-0.615	-0.635	-0.654	-0.671	-0.690	-0.708	-0.724	-0.739	-0.754	-0.768	-0.781	-0.794	-0.806	-0.818	-0.828	-0.839	-0.848	-0.856	-0.865	-0.871	-0.879	-0.885	-0.890	-0.896	-0.900	-0.905	-0.909	-0.912	-0.915	-0.918	-0.921	-0.922	-0.925	-0.926	-0.929	-0.929	-0.931	-0.931	-0.932	-0.932	-0.935	-0.935	-0.936	-0.938	-0.938	-0.939	-0.940	-0.941	-0.944	-0.945	-0.948	-0.949	-0.951	-0.955	-0.958	-0.961	-0.965	-0.969	-0.974	-0.979	-0.984	-0.990	-0.998	-1.004	-1.010	-1.019	-1.028	-1.036	-1.046	-1.056	-1.066	-1.078	-1.089	-1.101	-1.114	-1.125	-1.138	-1.151	-1.165	-1.180	-1.194	-1.209	-1.224	-1.239	-1.254	-1.269	-1.284	-1.299	-1.315	-1.330	-1.345	-1.360	-1.375	-1.389	-1.402	-1.416	-1.429	-1.441	-1.454	-1.464	-1.474	-1.484	-1.492	-1.500	-1.508	-1.512	-1.519	-1.522	-1.528	-1.530	-1.530	-1.531	-1.530	-1.528	-1.525	-1.521	-1.516	-1.511	-1.504	-1.496	-1.488	-1.478	-1.466	-1.455	-1.442	-1.429	-1.415	-1.400	-1.385	-1.369	-1.352	-1.336	-1.319	-1.301	-1.284	-1.265	-1.249	-1.230	-1.211	-1.192	-1.175	-1.158	-1.140	-1.122	-1.106	-1.090	-1.074	-1.059	-1.044	-1.029	-1.016	-1.002	-0.990	-0.979	-0.968	-0.958	-0.948	-0.939	-0.930	-0.922	-0.915	-0.909	-0.902	-0.898	-0.892	-0.889	-0.885	-0.881	-0.878	-0.875	-0.872	-0.870	-0.868	-0.865	-0.864	-0.861	-0.858	-0.855	-0.851	-0.849	-0.844	-0.840	-0.836	-0.832	-0.828	-0.821	-0.814	-0.808	-0.800	-0.791	-0.784	-0.772	-0.764	-0.751	-0.741	-0.729	-0.715	-0.701	-0.688	-0.674	-0.659	-0.642	-0.626	-0.610	-0.592	-0.574	-0.556	-0.539	-0.519	-0.499	-0.480	-0.460	-0.441	-0.421	-0.401	-0.382	-0.361	-0.342	-0.322	-0.302	-0.284	-0.264	-0.245	-0.226	-0.209	-0.190	-0.172	-0.155	-0.138	-0.121	-0.104	-0.089	-0.072	-0.058	-0.042	-0.028	-0.014	-0.001	0.012	0.026	0.039	0.051	0.064	0.075	0.086	0.096	0.109	0.119	0.129	0.138	0.149	0.158	0.166	0.176	0.184	0.192	0.201	0.210	0.218	0.226	0.234	0.241	0.248	0.255	0.261	0.269	0.274	0.281	0.286	0.291	0.298	0.302	0.308	0.312	0.316	0.321	0.324	0.328	0.331	0.335	0.338	0.340	0.344	0.346	0.348	0.349	0.351	0.351	0.352	0.354	0.355	0.355	0.356	0.356	0.356	0.358	0.358	0.358	0.358	0.358	0.358	0.358	0.359	0.358	0.358	0.359	0.359	0.359	0.359	0.360	0.361	0.361	0.362	0.364	0.365	0.366	0.366	0.368	0.370	0.371	0.374	0.375	0.378	0.380	0.382	0.385	0.388	0.389	0.392	0.394	0.396	0.399	0.402	0.405	0.408	0.411	0.412	0.415	0.419	0.421	0.422	0.425	0.428	0.430	0.431	0.434	0.436	0.438	0.439	0.440	0.441	0.442	0.445	0.446	0.448	0.449	0.450	0.451	0.452	0.454	0.455	0.456	0.458	0.459	0.461	0.462	0.465	0.466	0.469	0.471	0.474	0.476	0.479	0.482	0.485	0.489	0.492	0.496	0.501	0.505	0.511	0.515	0.520	0.526	0.532	0.538	0.545	0.550	0.558	0.565	0.572	0.579	0.585	0.594	0.601	0.610	0.618	0.625	0.634	0.641	0.649	0.658	0.665	0.674	0.681	0.689	0.696	0.704	0.711	0.719	0.725	0.731	0.739	0.745	0.751	0.756	0.761	0.768	0.772	0.776	0.780	0.784	0.786	0.791	0.792	0.795	0.798	0.800	0.801	0.802	0.804	0.804	0.805	0.805	0.805	0.804	0.805	0.804	0.804	0.804	0.802	0.801	0.801	0.800	0.799	0.798	0.798	0.796	0.795	0.794	0.792	0.794	0.792	0.792	0.791	0.791	0.791	0.791	0.790	0.790	0.790	0.791	0.791	0.791	0.791	0.791	0.791	0.791	0.791	0.790	0.790	0.790	0.789	0.788	0.788	0.786	0.785	0.781	0.780	0.776	0.774	0.771	0.768	0.764	0.758	0.754	0.749	0.742	0.736	0.731	0.724	0.718	0.710	0.702	0.695	0.686	0.678	0.669	0.660	0.650	0.640	0.630	0.621	0.611	0.602	0.591	0.582	0.571	0.562	0.552	0.544	0.535	0.526	0.518	0.509	0.500	0.494	0.488	0.480	0.474	0.469	0.465	0.460	0.455	0.452	0.450	0.448	0.446	0.446	0.445	0.448	0.448	0.450	0.451	0.455	0.459	0.462	0.468	0.474	0.480	0.485	0.491	0.499	0.507	0.515	0.524	0.532	0.540	0.550	0.559	0.569	0.578	0.588	0.596	0.606	0.616	0.626	0.636	0.646	0.654	0.664	0.674	0.681	0.690	0.699	0.706	0.715	0.722	0.730	0.736	0.744	0.749	0.755	0.761	0.766	0.771	0.775	0.779	0.782	0.785	0.789	0.791	0.794	0.795	0.796	0.798	0.799	0.799	0.800	0.799	0.799	0.799	0.798	0.798	0.796	0.795	0.792	0.791	0.790	0.786	0.784	0.780	0.778	0.774	0.770	0.766	0.762	0.759	0.755	0.751	0.748	0.742	0.738	0.734	0.729	0.724	0.719	0.714	0.710	0.705	0.701	0.695	0.691	0.686	0.682	0.678	0.674	0.669	0.662	0.659	0.654	0.650	0.645	0.641	0.636	0.632	0.628	0.624	0.620	0.616	0.611	0.608	0.604	0.600	0.596	0.592	0.589	0.586	0.582	0.580	0.575	0.572	0.569	0.565	0.562	0.559	0.556	0.552	0.548	0.545	0.541	0.538	0.534	0.530	0.526	0.521	0.518	0.512	0.509	0.505	0.500	0.495	0.490	0.484	0.479	0.474	0.470	0.464	0.459	0.454	0.448	0.442	0.438	0.431	0.426	0.421	0.415	0.410	0.406	0.400	0.396	0.391	0.389	0.384	0.381	0.378	0.375	0.372	0.371	0.370	0.369	0.369	0.368	0.369	0.369	0.370	0.371	0.375	0.378	0.382	0.386	0.391	0.398	0.402	0.410	0.418	0.426	0.435	0.445	0.455	0.465	0.476	0.488	0.500	0.512	0.525	0.539	0.551	0.566	0.581	0.595	0.610	0.625	0.640	0.656	0.671	0.686	0.702	0.718	0.732	0.748	0.764	0.778	0.792	0.808	0.821	0.835	0.849	0.862	0.874	0.886	0.899	0.909	0.920	0.931	0.940	0.950	0.958	0.965	0.974	0.979	0.985	0.991	0.996	1.000	1.004	1.005	1.008	1.010	1.011	1.012	1.012	1.012	1.010	1.009	1.008	1.006	1.002	1.000	0.996	0.992	0.989	0.984	0.979	0.975	0.970	0.965	0.961	0.955	0.950	0.945	0.939	0.934	0.929	0.924	0.919	0.914	0.910	0.905	0.900	0.896	0.894	0.891	0.889	0.886	0.885	0.884	0.884	0.882	0.881	0.882	0.884	0.886	0.889	0.892	0.895	0.899	0.904	0.910	0.915	0.922	0.930	0.939	0.946	0.955	0.966	0.976	0.988	0.999	1.011	1.024	1.038	1.051	1.066	1.081	1.095	1.111	1.128	1.144	1.160	1.178	1.196	1.214	1.232	1.251	1.270	1.290	1.309	1.329	1.349	1.369	1.389	1.411	1.431	1.451	1.472	1.492	1.512	1.534	1.555	1.575	1.595	1.615	1.635	1.655	1.676	1.696	1.715	1.735	1.754	1.772	1.790	1.809	1.826	1.844	1.861	1.878	1.894	1.910	1.925	1.940	1.954	1.969	1.981	1.994	2.006	2.019	2.029	2.039	2.049	2.059	2.068	2.075	2.082	2.089	2.095	2.099	2.104	2.109	2.111	2.114	2.115	2.116	2.116	2.116	2.114	2.114	2.110	2.108	2.104	2.100	2.094	2.088	2.081	2.075	2.069	2.060	2.051	2.044	2.035	2.025	2.015	2.005	1.994	1.984	1.972	1.961	1.950	1.939	1.928	1.915	1.904	1.891	1.880	1.869	1.858	1.845	1.835	1.824	1.812	1.801	1.790	1.780	1.769	1.759	1.749	1.739	1.730	1.720	1.712	1.705	1.696	1.690	1.681	1.675	1.669	1.662	1.656	1.651	1.646	1.640	1.636	1.632	1.629	1.624	1.620	1.618	1.614	1.611	1.608	1.606	1.602	1.600	1.599	1.596	1.594	1.592	1.590	1.588	1.585	1.582	1.581	1.579	1.576	1.574	1.571	1.568	1.566	1.562	1.559	1.556	1.552	1.549	1.545	1.541	1.538	1.532	1.530	1.525	1.520	1.515	1.511	1.506	1.502	1.496	1.492	1.488	1.484	1.479	1.474	1.470	1.465	1.461	1.458	1.454	1.451	1.446	1.442	1.440	1.438	1.435	1.432	1.431	1.430	1.429	1.428	1.428	1.428	1.429	1.429	1.429	1.430	1.431	1.432	1.435	1.438	1.440	1.442	1.445	1.448	1.451	1.454	1.458	1.460	1.464	1.468	1.470	1.472	1.476	1.479	1.481	1.484	1.485	1.488	1.489	1.491	1.491	1.491	1.491	1.491	1.491	1.490	1.488	1.486	1.482	1.479	1.475	1.471	1.466	1.460	1.455	1.448	1.442	1.435	1.428	1.420	1.411	1.404	1.395	1.385	1.378	1.368	1.358	1.349	1.339	1.330	1.319	1.309	1.300	1.291	1.281	1.272	1.265	1.256	1.249	1.241	1.234	1.228	1.220	1.215	1.210	1.206	1.201	1.198	1.195	1.192	1.190	1.189	1.189	1.189	1.189	1.189	1.190	1.192	1.194	1.198	1.200	1.204	1.208	1.212	1.215	1.219	1.224	1.228	1.232	1.236	1.240	1.245	1.248	1.252	1.255	1.258	1.259	1.261	1.262	1.264	1.262	1.264	1.262	1.260	1.258	1.254	1.249	1.244	1.239	1.232	1.225	1.216	1.208	1.198	1.186	1.174	1.161	1.149	1.135	1.121	1.105	1.089	1.072	1.055	1.036	1.018	0.999	0.980	0.960	0.939	0.919	0.898	0.876	0.854	0.831	0.810	0.788	0.766	0.744	0.721	0.699	0.676	0.655	0.632	0.610	0.589	0.566	0.546	0.524	0.502	0.482	0.461	0.441	0.421	0.401	0.381	0.362	0.344	0.325	0.308	0.289	0.271	0.255	0.239	0.222	0.206	0.191	0.176	0.161	0.148	0.134	0.120	0.108	0.094	0.081	0.070	0.059	0.049	0.036	0.026	0.018	0.009	-0.001	-0.010	-0.016	-0.025	-0.031	-0.038	-0.044	-0.050	-0.055	-0.060	-0.064	-0.068	-0.071	-0.072	-0.075	-0.076	-0.078	-0.079	-0.079	-0.079	-0.078	-0.076	-0.076	-0.074	-0.071	-0.069	-0.064	-0.061	-0.056	-0.052	-0.048	-0.042	-0.036	-0.031	-0.024	-0.018	-0.011	-0.005	0.002	0.010	0.018	0.025	0.032	0.041	0.049	0.058	0.065	0.074	0.082	0.090	0.099	0.108	0.116	0.125	0.132	0.141	0.150	0.159	0.166	0.175	0.182	0.192	0.199	0.208	0.216	0.224	0.231	0.239	0.246	0.254	0.262	0.269	0.276	0.284	0.291	0.299	0.305	0.311	0.318	0.325	0.331	0.338	0.344	0.350	0.356	0.362	0.368	0.372	0.379	0.384	0.390	0.394	0.399	0.405	0.409	0.414	0.418	0.422	0.428	0.431	0.436	0.440	0.445	0.449	0.454	0.458	0.464	0.468	0.472	0.478	0.482	0.485	0.490	0.496	0.500	0.506	0.512	0.518	0.524	0.530	0.536	0.542	0.550	0.558	0.565	0.572	0.580	0.589	0.598	0.606	0.615	0.625	0.635	0.644	0.654	0.664	0.675	0.685	0.694	0.706	0.716	0.726	0.736	0.749	0.759	0.770	0.780	0.790	0.801	0.811	0.821	0.831	0.841	0.849	0.859	0.866	0.875	0.882	0.890	0.898	0.904	0.910	0.915	0.921	0.925	0.929	0.932	0.935	0.936	0.940	0.941	0.940	0.941	0.940	0.939	0.936	0.934	0.931	0.928	0.925	0.920	0.915	0.909	0.902	0.896	0.890	0.882	0.875	0.866	0.859	0.850	0.840	0.832	0.822	0.812	0.802	0.791	0.782	0.771	0.761	0.750	0.741	0.730	0.720	0.709	0.699	0.689	0.679	0.669	0.660	0.650	0.640	0.631	0.622	0.615	0.605	0.598	0.589	0.581	0.574	0.566	0.560	0.552	0.546	0.540	0.535	0.530	0.522	0.519	0.514	0.509	0.504	0.499	0.495	0.491	0.488	0.484	0.480	0.475	0.474	0.470	0.466	0.462	0.460	0.455	0.452	0.449	0.445	0.442	0.439	0.435	0.431	0.429	0.425	0.420	0.418	0.414	0.410	0.408	0.402	0.400	0.396	0.394	0.390	0.385	0.382	0.380	0.376	0.374	0.371	0.369	0.365	0.362	0.361	0.359	0.358	0.355	0.354	0.352	0.352	0.352	0.351	0.352	0.352	0.354	0.354	0.355	0.358	0.359	0.361	0.364	0.366	0.370	0.372	0.376	0.381	0.384	0.389	0.392	0.398	0.404	0.409	0.414	0.419	0.424	0.430	0.435	0.441	0.446	0.452	0.459	0.464	0.470	0.476	0.482	0.489	0.494	0.500	0.505	0.510	0.516	0.521	0.526	0.531	0.536	0.541	0.546	0.550	0.555	0.560	0.562	0.568	0.571	0.575	0.580	0.584	0.586	0.590	0.595	0.598	0.600	0.604	0.608	0.611	0.615	0.618	0.620	0.624	0.626	0.630	0.632	0.636	0.639	0.642	0.645	0.649	0.652	0.656	0.660	0.662	0.666	0.670	0.674	0.676	0.680	0.684	0.686	0.689	0.691	0.694	0.698	0.699	0.701	0.702	0.706	0.706	0.708	0.708	0.709	0.709	0.708	0.708	0.705	0.704	0.701	0.699	0.696	0.691	0.688	0.682	0.676	0.670	0.664	0.656	0.649	0.641	0.632	0.622	0.612	0.602	0.590	0.578	0.566	0.554	0.540	0.526	0.511	0.496	0.481	0.465	0.449	0.432	0.415	0.399	0.381	0.365	0.348	0.329	0.312	0.295	0.278	0.260	0.242	0.225	0.208	0.191	0.175	0.159	0.144	0.130	0.115	0.101	0.088	0.075	0.065	0.052	0.044	0.034	0.026	0.019	0.011	0.006	0.002	-0.001	-0.002	-0.004	-0.005	-0.004	0.000	0.002	0.006	0.011	0.019	0.025	0.035	0.044	0.055	0.066	0.079	0.092	0.106	0.121	0.136	0.152	0.170	0.188	0.204	0.222	0.242	0.261	0.280	0.300	0.320	0.339	0.359	0.379	0.399	0.418	0.436	0.455	0.474	0.491	0.509	0.525	0.541	0.558	0.571	0.585	0.599	0.610	0.621	0.630	0.639	0.648	0.655	0.660	0.665	0.669	0.670	0.671	0.672	0.671	0.670	0.668	0.664	0.659	0.654	0.648	0.639	0.631	0.621	0.612	0.601	0.590	0.579	0.566	0.554	0.541	0.529	0.515	0.501	0.488	0.474	0.461	0.448	0.435	0.421	0.408	0.395	0.382	0.371	0.359	0.349	0.339	0.329	0.320	0.311	0.305	0.298	0.291	0.285	0.281	0.278	0.275	0.272	0.270	0.271	0.270	0.272	0.272	0.274	0.278	0.281	0.285	0.289	0.292	0.298	0.302	0.308	0.312	0.318	0.324	0.329	0.334	0.339	0.344	0.349	0.354	0.358	0.361	0.364	0.366	0.368	0.369	0.369	0.368	0.368	0.365	0.362	0.358	0.352	0.346	0.341	0.332	0.324	0.314	0.304	0.292	0.281	0.268	0.254	0.240	0.224	0.208	0.191	0.172	0.156	0.138	0.119	0.100	0.080	0.060	0.041	0.020	0.001	-0.019	-0.039	-0.059	-0.078	-0.098	-0.116	-0.134	-0.152	-0.169	-0.186	-0.202	-0.218	-0.232	-0.246	-0.259	-0.271	-0.282	-0.292	-0.302	-0.310	-0.319	-0.324	-0.329	-0.334	-0.336	-0.339	-0.340	-0.340	-0.340	-0.338	-0.334	-0.330	-0.326	-0.321	-0.314	-0.306	-0.300	-0.290	-0.281	-0.270	-0.261	-0.250	-0.239	-0.226	-0.214	-0.201	-0.189	-0.174	-0.161	-0.146	-0.134	-0.119	-0.105	-0.092	-0.078	-0.065	-0.052	-0.039	-0.026	-0.014	-0.002	0.009	0.020	0.030	0.041	0.050	0.059	0.066	0.075	0.081	0.089	0.095	0.099	0.104	0.108	0.111	0.114	0.115	0.115	0.115	0.115	0.114	0.112	0.109	0.106	0.101	0.098	0.092	0.086	0.081	0.074	0.066	0.059	0.050	0.041	0.032	0.024	0.014	0.004	-0.006	-0.018	-0.028	-0.038	-0.048	-0.058	-0.070	-0.080	-0.090	-0.100	-0.111	-0.120	-0.131	-0.140	-0.149	-0.158	-0.166	-0.174	-0.181	-0.189	-0.195	-0.201	-0.206	-0.211	-0.216	-0.220	-0.222	-0.225	-0.226	-0.229	-0.229	-0.230	-0.230	-0.229	-0.228	-0.225	-0.222	-0.219	-0.215	-0.211	-0.206	-0.200	-0.195	-0.189	-0.181	-0.174	-0.166	-0.158	-0.149	-0.139	-0.129	-0.118	-0.108	-0.096	-0.085	-0.074	-0.060	-0.048	-0.035	-0.022	-0.009	0.005	0.019	0.034	0.048	0.062	0.079	0.094	0.110	0.126	0.142	0.159	0.175	0.191	0.209	0.225	0.242	0.260	0.278	0.295	0.311	0.330	0.348	0.366	0.384	0.401	0.419	0.438	0.455	0.471	0.490	0.507	0.525	0.542	0.560	0.578	0.594	0.611	0.628	0.644	0.660	0.676	0.692	0.709	0.725	0.739	0.755	0.770	0.784	0.800	0.814	0.828	0.842	0.856	0.869	0.882	0.896	0.910	0.922	0.936	0.948	0.961	0.975	0.988	1.001	1.014	1.028	1.041	1.055	1.068	1.081	1.095	1.111	1.125	1.140	1.155	1.170	1.186	1.201	1.218	1.234	1.250	1.268	1.286	1.304	1.321	1.340	1.359	1.379	1.399	1.418	1.438	1.456	1.478	1.499	1.519	1.540	1.560	1.581	1.601	1.624	1.645	1.665	1.686	1.706	1.726	1.748	1.768	1.788	1.806	1.826	1.845	1.862	1.881	1.898	1.915	1.931	1.948	1.962	1.976	1.989	2.002	2.015	2.026	2.038	2.047	2.056	2.064	2.071	2.079	2.084	2.088	2.092	2.095	2.098	2.099	2.099	2.099	2.098	2.095	2.094	2.090	2.084	2.080	2.074	2.068	2.060	2.052	2.044	2.034	2.025	2.015	2.004	1.994	1.981	1.970	1.959	1.945	1.934	1.921	1.909	1.896	1.884	1.871	1.859	1.848	1.835	1.824	1.811	1.800	1.790	1.780	1.769	1.760	1.751	1.742	1.735	1.728	1.721	1.715	1.710	1.704	1.701	1.698	1.695	1.694	1.694	1.694	1.694	1.694	1.696	1.698	1.701	1.705	1.709	1.712	1.719	1.724	1.729	1.736	1.742	1.749	1.756	1.764	1.770	1.779	1.786	1.794	1.801	1.809	1.815	1.822	1.829	1.838	1.842	1.849	1.855	1.860	1.865	1.870	1.872	1.878	1.879	1.882	1.884	1.885	1.885	1.885	1.884	1.884	1.881	1.879	1.876	1.871	1.868	1.862	1.856	1.850	1.842	1.835	1.826	1.818	1.808	1.798	1.786	1.776	1.764	1.752	1.738	1.725	1.711	1.696	1.682	1.668	1.651	1.635	1.618	1.601	1.584	1.566	1.548	1.530	1.510	1.491	1.471	1.452	1.432	1.412	1.391	1.371	1.351	1.329	1.309	1.288	1.266	1.245	1.222	1.201	1.180	1.159	1.138	1.116	1.095	1.074	1.051	1.030	1.009	0.988	0.966	0.948	0.926	0.906	0.886	0.866	0.846	0.828	0.809	0.791	0.772	0.755	0.738	0.721	0.704	0.688	0.672	0.656	0.641	0.626	0.612	0.598	0.585	0.572	0.558	0.546	0.534	0.522	0.511	0.499	0.488	0.478	0.468	0.458	0.446	0.438	0.426	0.416	0.406	0.398	0.388	0.379	0.368	0.358	0.348	0.338	0.326	0.316	0.305	0.294	0.282	0.270	0.258	0.245	0.231	0.216	0.202	0.188	0.171	0.156	0.139	0.121	0.102	0.084	0.065	0.044	0.022	0.001	-0.021	-0.045	-0.069	-0.095	-0.120	-0.146	-0.174	-0.201	-0.229	-0.258	-0.288	-0.318	-0.348	-0.380	-0.411	-0.442	-0.476	-0.509	-0.541	-0.574	-0.608	-0.641	-0.675	-0.709	-0.742	-0.776	-0.809	-0.842	-0.874	-0.906	-0.938	-0.970	-1.001	-1.032	-1.061	-1.090	-1.119	-1.146	-1.172	-1.199	-1.224	-1.249	-1.271	-1.294	-1.315	-1.334	-1.354	-1.371	-1.389	-1.405	-1.420	-1.432	-1.445	-1.458	-1.468	-1.476	-1.486	-1.492	-1.499	-1.505	-1.510	-1.514	-1.518	-1.520	-1.520	-1.521	-1.522	-1.521	-1.520	-1.519	-1.516	-1.514	-1.511	-1.509	-1.505	-1.504	-1.500	-1.496	-1.494	-1.490	-1.488	-1.484	-1.481	-1.480	-1.478	-1.476	-1.475	-1.475	-1.474	-1.475	-1.476	-1.479	-1.481	-1.484	-1.488	-1.492	-1.499	-1.505	-1.512	-1.520	-1.529	-1.539	-1.549	-1.560	-1.572	-1.585	-1.598	-1.612	-1.628	-1.644	-1.659	-1.678	-1.694	-1.712	-1.730	-1.750	-1.770	-1.789	-1.810	-1.830	-1.850	-1.871	-1.892	-1.912	-1.934	-1.954	-1.975	-1.996	-2.015	-2.035	-2.054	-2.071	-2.089	-2.106	-2.122	-2.139	-2.154	-2.168	-2.180	-2.192	-2.202	-2.212	-2.220	-2.228	-2.234	-2.239	-2.241	-2.244	-2.245	-2.244	-2.240	-2.236	-2.231	-2.225	-2.218	-2.209	-2.196	-2.185	-2.171	-2.158	-2.141	-2.124	-2.105	-2.086	-2.066	-2.045	-2.022	-2.000	-1.976	-1.952	-1.926	-1.900	-1.874	-1.848	-1.820	-1.794	-1.766	-1.739	-1.711	-1.684	-1.658	-1.631	-1.605	-1.579	-1.552	-1.528	-1.502	-1.480	-1.456	-1.435	-1.412	-1.392	-1.372	-1.355	-1.336	-1.320	-1.305	-1.291	-1.276	-1.266	-1.254	-1.244	-1.236	-1.229	-1.222	-1.216	-1.211	-1.210	-1.206	-1.205	-1.206	-1.206	-1.208	-1.210	-1.214	-1.219	-1.222	-1.229	-1.235	-1.241	-1.249	-1.256	-1.265	-1.274	-1.282	-1.292	-1.301	-1.311	-1.320	-1.330	-1.340	-1.349	-1.359	-1.366	-1.376	-1.385	-1.392	-1.400	-1.408	-1.415	-1.421	-1.428	-1.432	-1.438	-1.441	-1.444	-1.446	-1.449	-1.449	-1.449	-1.448	-1.445	-1.444	-1.439	-1.435	-1.430	-1.424	-1.418	-1.410	-1.401	-1.391	-1.381	-1.370	-1.360	-1.346	-1.334	-1.321	-1.306	-1.292	-1.278	-1.262	-1.246	-1.230	-1.214	-1.198	-1.180	-1.164	-1.146	-1.131	-1.114	-1.098	-1.081	-1.065	-1.049	-1.035	-1.020	-1.006	-0.992	-0.980	-0.968	-0.958	-0.946	-0.936	-0.928	-0.920	-0.912	-0.905	-0.900	-0.896	-0.892	-0.890	-0.889	-0.889	-0.889	-0.890	-0.892	-0.896	-0.901	-0.905	-0.911	-0.919	-0.926	-0.935	-0.942	-0.952	-0.964	-0.974	-0.986	-0.996	-1.009	-1.021	-1.035	-1.049	-1.061	-1.074	-1.088	-1.101	-1.114	-1.128	-1.141	-1.154	-1.166	-1.179	-1.190	-1.202	-1.212	-1.224	-1.234	-1.242	-1.251	-1.260	-1.268	-1.274	-1.280	-1.286	-1.291	-1.295	-1.299	-1.301	-1.302	-1.304	-1.305	-1.305	-1.305	-1.302	-1.301	-1.298	-1.295	-1.290	-1.286	-1.281	-1.276	-1.270	-1.264	-1.258	-1.250	-1.242	-1.235	-1.228	-1.219	-1.211	-1.202	-1.195	-1.186	-1.178	-1.170	-1.161	-1.154	-1.146	-1.138	-1.130	-1.121	-1.115	-1.106	-1.100	-1.092	-1.088	-1.081	-1.076	-1.070	-1.065	-1.060	-1.056	-1.054	-1.050	-1.046	-1.045	-1.042	-1.041	-1.041	-1.040	-1.041	-1.042	-1.042	-1.044	-1.048	-1.050	-1.054	-1.056	-1.061	-1.066	-1.071	-1.078	-1.084	-1.090	-1.098	-1.105	-1.115	-1.124	-1.134	-1.142	-1.152	-1.164	-1.175	-1.188	-1.199	-1.210	-1.222	-1.236	-1.249	-1.262	-1.275	-1.290	-1.304	-1.316	-1.330	-1.345	-1.359	-1.372	-1.386	-1.400	-1.412	-1.426	-1.439	-1.452	-1.464	-1.476	-1.489	-1.500	-1.510	-1.521	-1.530	-1.540	-1.548	-1.556	-1.562	-1.569	-1.574	-1.579	-1.584	-1.588	-1.589	-1.590	-1.590	-1.591	-1.590	-1.586	-1.582	-1.579	-1.574	-1.568	-1.560	-1.551	-1.542	-1.531	-1.520	-1.509	-1.496	-1.481	-1.468	-1.451	-1.434	-1.418	-1.400	-1.380	-1.361	-1.341	-1.319	-1.298	-1.275	-1.252	-1.229	-1.205	-1.181	-1.158	-1.132	-1.108	-1.082	-1.058	-1.032	-1.008	-0.981	-0.958	-0.931	-0.906	-0.882	-0.856	-0.832	-0.808	-0.785	-0.761	-0.739	-0.716	-0.694	-0.671	-0.651	-0.630	-0.610	-0.590	-0.572	-0.554	-0.536	-0.519	-0.501	-0.486	-0.470	-0.455	-0.441	-0.428	-0.415	-0.400	-0.389	-0.376	-0.365	-0.354	-0.342	-0.332	-0.322	-0.312	-0.302	-0.292	-0.281	-0.272	-0.262	-0.252	-0.242	-0.232	-0.222	-0.214	-0.202	-0.191	-0.180	-0.170	-0.160	-0.149	-0.138	-0.124	-0.112	-0.100	-0.086	-0.072	-0.060	-0.045	-0.030	-0.015	0.000	0.015	0.031	0.048	0.065	0.081	0.099	0.116	0.135	0.152	0.171	0.190	0.209	0.226	0.245	0.262	0.282	0.300	0.319	0.338	0.355	0.372	0.390	0.408	0.424	0.441	0.458	0.474	0.490	0.505	0.520	0.535	0.549	0.562	0.575	0.586	0.599	0.610	0.621	0.631	0.641	0.650	0.658	0.666	0.672	0.681	0.688	0.691	0.698	0.701	0.706	0.709	0.712	0.715	0.716	0.718	0.719	0.719	0.719	0.719	0.719	0.716	0.716	0.714	0.711	0.710	0.706	0.702	0.700	0.695	0.691	0.688	0.682	0.678	0.672	0.669	0.664	0.658	0.652	0.646	0.641	0.635	0.629	0.622	0.618	0.610	0.604	0.598	0.592	0.586	0.580	0.575	0.569	0.561	0.556	0.551	0.545	0.541	0.536	0.531	0.526	0.521	0.519	0.515	0.510	0.507	0.505	0.502	0.500	0.498	0.496	0.496	0.495	0.495	0.494	0.495	0.495	0.498	0.499	0.500	0.501	0.504	0.505	0.509	0.510	0.514	0.516	0.520	0.524	0.526	0.530	0.532	0.536	0.538	0.540	0.544	0.545	0.546	0.549	0.549	0.550	0.550	0.550	0.549	0.548	0.545	0.542	0.538	0.534	0.529	0.522	0.516	0.507	0.499	0.489	0.479	0.469	0.456	0.444	0.429	0.415	0.399	0.382	0.365	0.348	0.329	0.310	0.289	0.268	0.246	0.225	0.202	0.180	0.156	0.132	0.109	0.084	0.060	0.035	0.011	-0.014	-0.039	-0.061	-0.085	-0.109	-0.132	-0.155	-0.178	-0.198	-0.219	-0.239	-0.258	-0.276	-0.294	-0.309	-0.324	-0.339	-0.352	-0.365	-0.376	-0.386	-0.395	-0.401	-0.408	-0.411	-0.415	-0.416	-0.418	-0.416	-0.414	-0.411	-0.406	-0.401	-0.394	-0.386	-0.376	-0.366	-0.355	-0.342	-0.329	-0.315	-0.298	-0.282	-0.266	-0.248	-0.231	-0.212	-0.192	-0.174	-0.154	-0.134	-0.114	-0.094	-0.072	-0.052	-0.032	-0.011	0.008	0.028	0.046	0.064	0.082	0.100	0.116	0.134	0.150	0.164	0.179	0.191	0.204	0.215	0.225	0.234	0.242	0.250	0.256	0.261	0.265	0.269	0.271	0.271	0.271	0.270	0.268	0.264	0.260	0.255	0.249	0.242	0.234	0.225	0.215	0.205	0.194	0.182	0.170	0.156	0.144	0.130	0.116	0.101	0.086	0.071	0.056	0.041	0.025	0.010	-0.005	-0.020	-0.034	-0.050	-0.064	-0.078	-0.090	-0.104	-0.116	-0.128	-0.139	-0.150	-0.160	-0.170	-0.178	-0.186	-0.192	-0.199	-0.204	-0.209	-0.211	-0.214	-0.216	-0.219	-0.219	-0.216	-0.216	-0.214	-0.210	-0.208	-0.201	-0.196	-0.191	-0.185	-0.176	-0.170	-0.161	-0.152	-0.142	-0.132	-0.124	-0.114	-0.104	-0.094	-0.081	-0.071	-0.060	-0.050	-0.039	-0.028	-0.018	-0.008	0.002	0.012	0.022	0.031	0.040	0.048	0.056	0.064	0.071	0.078	0.084	0.089	0.094	0.098	0.101	0.105	0.108	0.109	0.109	0.110	0.110	0.109	0.108	0.106	0.104	0.101	0.098	0.092	0.088	0.082	0.076	0.070	0.064	0.056	0.049	0.040	0.031	0.024	0.015	0.006	-0.004	-0.014	-0.022	-0.032	-0.044	-0.054	-0.064	-0.074	-0.084	-0.094	-0.104	-0.114	-0.125	-0.134	-0.142	-0.152	-0.161	-0.170	-0.179	-0.186	-0.195	-0.202	-0.210	-0.215	-0.222	-0.229	-0.234	-0.239	-0.242	-0.248	-0.250	-0.254	-0.256	-0.258	-0.259	-0.259	-0.260	-0.260	-0.260	-0.259	-0.255	-0.254	-0.251	-0.246	-0.242	-0.238	-0.232	-0.228	-0.221	-0.215	-0.208	-0.200	-0.192	-0.185	-0.176	-0.168	-0.159	-0.149	-0.139	-0.129	-0.120	-0.109	-0.099	-0.088	-0.078	-0.068	-0.056	-0.045	-0.034	-0.024	-0.012	-0.001	0.010	0.020	0.030	0.040	0.049	0.059	0.069	0.076	0.085	0.092	0.100	0.108	0.115	0.121	0.126	0.131	0.138	0.141	0.145	0.148	0.150	0.151	0.152	0.151	0.152	0.150	0.150	0.148	0.145	0.140	0.136	0.131	0.125	0.119	0.111	0.104	0.096	0.086	0.076	0.066	0.055	0.044	0.031	0.018	0.005	-0.010	-0.024	-0.038	-0.054	-0.069	-0.085	-0.101	-0.118	-0.134	-0.150	-0.166	-0.182	-0.200	-0.216	-0.234	-0.250	-0.266	-0.281	-0.298	-0.314	-0.328	-0.342	-0.356	-0.369	-0.382	-0.395	-0.405	-0.416	-0.425	-0.435	-0.442	-0.450	-0.458	-0.462	-0.468	-0.471	-0.474	-0.475	-0.476	-0.476	-0.476	-0.475	-0.472	-0.469	-0.466	-0.461	-0.455	-0.449	-0.442	-0.436	-0.428	-0.420	-0.410	-0.401	-0.391	-0.381	-0.372	-0.361	-0.351	-0.340	-0.330	-0.319	-0.310	-0.299	-0.289	-0.279	-0.270	-0.261	-0.252	-0.245	-0.236	-0.229	-0.222	-0.216	-0.210	-0.206	-0.201	-0.196	-0.194	-0.190	-0.189	-0.188	-0.185	-0.185	-0.184	-0.185	-0.185	-0.186	-0.188	-0.189	-0.191	-0.194	-0.196	-0.199	-0.200	-0.204	-0.206	-0.209	-0.211	-0.214	-0.215	-0.218	-0.219	-0.221	-0.221	-0.221	-0.221	-0.220	-0.219	-0.218	-0.215	-0.211	-0.209	-0.204	-0.198	-0.191	-0.185	-0.179	-0.170	-0.160	-0.150	-0.140	-0.128	-0.115	-0.101	-0.088	-0.072	-0.058	-0.040	-0.024	-0.006	0.014	0.031	0.052	0.072	0.094	0.115	0.138	0.160	0.182	0.206	0.231	0.256	0.280	0.305	0.331	0.358	0.382	0.409	0.435	0.461	0.489	0.515	0.541	0.568	0.594	0.621	0.648	0.674	0.699	0.725	0.751	0.776	0.801	0.826	0.850	0.875	0.899	0.922	0.946	0.969	0.990	1.011	1.032	1.054	1.074	1.094	1.111	1.130	1.148	1.164	1.180	1.196	1.211	1.226	1.240	1.252	1.265	1.276	1.288	1.299	1.308	1.318	1.325	1.332	1.340	1.348	1.352	1.359	1.364	1.368	1.371	1.375	1.378	1.380	1.381	1.384	1.385	1.388	1.388	1.389	1.390	1.390	1.391	1.391	1.391	1.391	1.394	1.394	1.394	1.395	1.396	1.396	1.399	1.400	1.402	1.405	1.408	1.410	1.414	1.418	1.422	1.428	1.432	1.439	1.444	1.451	1.458	1.465	1.472	1.481	1.490	1.500	1.509	1.519	1.530	1.541	1.551	1.564	1.575	1.588	1.599	1.611	1.624	1.635	1.649	1.660	1.672	1.686	1.698	1.710	1.721	1.734	1.745	1.756	1.766	1.775	1.785	1.794	1.802	1.809	1.816	1.821	1.826	1.831	1.835	1.836	1.838	1.839	1.839	1.836	1.835	1.831	1.828	1.821	1.815	1.806	1.798	1.789	1.779	1.766	1.754	1.740	1.726	1.711	1.695	1.679	1.661	1.642	1.625	1.606	1.586	1.566	1.546	1.525	1.505	1.484	1.464	1.442	1.421	1.402	1.381	1.361	1.341	1.322	1.304	1.285	1.268	1.251	1.235	1.220	1.206	1.192	1.179	1.168	1.156	1.146	1.139	1.130	1.124	1.118	1.112	1.110	1.106	1.106	1.105	1.105	1.106	1.109	1.111	1.115	1.121	1.126	1.132	1.140	1.148	1.156	1.165	1.174	1.182	1.194	1.204	1.214	1.225	1.234	1.245	1.256	1.268	1.279	1.290	1.301	1.310	1.321	1.332	1.341	1.351	1.360	1.370	1.378	1.386	1.395	1.401	1.409	1.415	1.421	1.428	1.432	1.438	1.441	1.446	1.449	1.452	1.454	1.456	1.458	1.459	1.460	1.460	1.460	1.459	1.458	1.456	1.455	1.452	1.450	1.448	1.444	1.440	1.435	1.430	1.425	1.420	1.414	1.408	1.401	1.394	1.386	1.378	1.370	1.361	1.351	1.341	1.331	1.321	1.310	1.300	1.289	1.276	1.264	1.251	1.239	1.225	1.212	1.199	1.185	1.171	1.158	1.142	1.129	1.114	1.099	1.084	1.069	1.055	1.040	1.025	1.011	0.996	0.982	0.969	0.955	0.941	0.928	0.916	0.902	0.890	0.879	0.868	0.856	0.846	0.835	0.826	0.818	0.809	0.801	0.794	0.785	0.778	0.771	0.766	0.760	0.755	0.750	0.746	0.742	0.739	0.735	0.732	0.729	0.726	0.725	0.722	0.721	0.720	0.718	0.716	0.715	0.714	0.712	0.710	0.709	0.708	0.705	0.704	0.701	0.699	0.698	0.694	0.692	0.690	0.686	0.682	0.679	0.675	0.671	0.666	0.661	0.656	0.650	0.645	0.639	0.632	0.626	0.619	0.612	0.605	0.598	0.590	0.582	0.575	0.566	0.559	0.550	0.542	0.535	0.528	0.519	0.511	0.505	0.498	0.490	0.484	0.476	0.470	0.464	0.459	0.452	0.449	0.444	0.441	0.436	0.435	0.432	0.430	0.429	0.429	0.430	0.431	0.432	0.435	0.439	0.442	0.449	0.454	0.460	0.468	0.476	0.485	0.495	0.506	0.516	0.530	0.542	0.556	0.570	0.584	0.600	0.616	0.634	0.651	0.669	0.689	0.708	0.725	0.745	0.764	0.784	0.805	0.825	0.845	0.866	0.885	0.905	0.925	0.945	0.962	0.982	1.000	1.018	1.034	1.051	1.066	1.080	1.094	1.108	1.119	1.129	1.138	1.146	1.154	1.159	1.165	1.168	1.170	1.171	1.170	1.168	1.165	1.160	1.154	1.146	1.139	1.129	1.118	1.105	1.092	1.079	1.061	1.046	1.029	1.009	0.991	0.971	0.949	0.929	0.906	0.884	0.861	0.838	0.814	0.790	0.768	0.742	0.719	0.695	0.672	0.649	0.626	0.604	0.581	0.560	0.539	0.519	0.499	0.479	0.461	0.444	0.426	0.409	0.394	0.380	0.366	0.352	0.340	0.330	0.319	0.309	0.300	0.292	0.285	0.279	0.272	0.266	0.262	0.258	0.252	0.249	0.246	0.242	0.240	0.236	0.235	0.232	0.230	0.226	0.224	0.221	0.216	0.214	0.209	0.205	0.201	0.195	0.190	0.184	0.176	0.170	0.162	0.154	0.145	0.136	0.125	0.115	0.104	0.091	0.079	0.065	0.051	0.036	0.020	0.005	-0.011	-0.029	-0.046	-0.064	-0.081	-0.099	-0.120	-0.139	-0.159	-0.178	-0.198	-0.219	-0.239	-0.260	-0.280	-0.301	-0.322	-0.344	-0.365	-0.386	-0.408	-0.428	-0.448	-0.470	-0.489	-0.510	-0.529	-0.549	-0.569	-0.588	-0.606	-0.625	-0.642	-0.660	-0.679	-0.695	-0.711	-0.728	-0.744	-0.759	-0.774	-0.789	-0.802	-0.816	-0.829	-0.841	-0.854	-0.865	-0.876	-0.886	-0.896	-0.908	-0.915	-0.925	-0.932	-0.940	-0.948	-0.954	-0.960	-0.966	-0.971	-0.976	-0.980	-0.984	-0.988	-0.991	-0.994	-0.995	-0.996	-0.999	-0.999	-1.000	-1.001	-1.001	-1.001	-1.000	-0.999	-0.999	-0.996	-0.996	-0.994	-0.992	-0.990	-0.988	-0.985	-0.984	-0.980	-0.979	-0.976	-0.975	-0.972	-0.970	-0.968	-0.966	-0.965	-0.964	-0.962	-0.962	-0.962	-0.962	-0.962	-0.964	-0.965	-0.968	-0.970	-0.972	-0.976	-0.980	-0.985	-0.991	-0.996	-1.002	-1.010	-1.016	-1.026	-1.035	-1.045	-1.055	-1.065	-1.078	-1.089	-1.102	-1.115	-1.129	-1.142	-1.158	-1.172	-1.189	-1.204	-1.219	-1.236	-1.252	-1.269	-1.286	-1.304	-1.320	-1.338	-1.354	-1.371	-1.388	-1.402	-1.419	-1.434	-1.449	-1.462	-1.476	-1.489	-1.501	-1.512	-1.522	-1.531	-1.540	-1.546	-1.554	-1.559	-1.565	-1.568	-1.569	-1.570	-1.570	-1.568	-1.565	-1.561	-1.556	-1.550	-1.544	-1.535	-1.525	-1.515	-1.504	-1.491	-1.478	-1.462	-1.448	-1.431	-1.414	-1.396	-1.379	-1.359	-1.340	-1.320	-1.301	-1.281	-1.261	-1.241	-1.220	-1.200	-1.180	-1.159	-1.140	-1.120	-1.100	-1.081	-1.062	-1.045	-1.028	-1.010	-0.995	-0.979	-0.964	-0.950	-0.938	-0.924	-0.912	-0.900	-0.890	-0.880	-0.871	-0.862	-0.855	-0.849	-0.841	-0.836	-0.830	-0.828	-0.822	-0.819	-0.816	-0.812	-0.811	-0.810	-0.809	-0.806	-0.805	-0.806	-0.804	-0.804	-0.805	-0.804	-0.804	-0.802	-0.804	-0.802	-0.802	-0.801	-0.801	-0.800	-0.799	-0.798	-0.798	-0.795	-0.794	-0.791	-0.789	-0.786	-0.784	-0.781	-0.778	-0.775	-0.771	-0.768	-0.765	-0.760	-0.756	-0.751	-0.748	-0.744	-0.739	-0.734	-0.729	-0.725	-0.720	-0.715	-0.710	-0.704	-0.699	-0.694	-0.688	-0.682	-0.678	-0.671	-0.666	-0.659	-0.654	-0.646	-0.640	-0.634	-0.626	-0.620	-0.611	-0.605	-0.598	-0.590	-0.580	-0.571	-0.562	-0.555	-0.545	-0.536	-0.526	-0.516	-0.506	-0.496	-0.485	-0.474	-0.462	-0.451	-0.440	-0.426	-0.414	-0.402	-0.390	-0.378	-0.364	-0.352	-0.339	-0.325	-0.312	-0.300	-0.288	-0.274	-0.261	-0.249	-0.236	-0.224	-0.211	-0.199	-0.188	-0.176	-0.165	-0.154	-0.144	-0.134	-0.125	-0.115	-0.106	-0.098	-0.089	-0.081	-0.075	-0.068	-0.061	-0.055	-0.051	-0.046	-0.042	-0.039	-0.035	-0.032	-0.030	-0.028	-0.026	-0.025	-0.024	-0.024	-0.024	-0.024	-0.024	-0.025	-0.026	-0.029	-0.030	-0.032	-0.035	-0.036	-0.040	-0.042	-0.045	-0.049	-0.051	-0.055	-0.058	-0.061	-0.065	-0.069	-0.072	-0.075	-0.080	-0.084	-0.088	-0.090	-0.094	-0.098	-0.100	-0.102	-0.106	-0.109	-0.111	-0.115	-0.118	-0.121	-0.124	-0.126	-0.129	-0.131	-0.134	-0.136	-0.138	-0.139	-0.140	-0.142	-0.144	-0.145	-0.146	-0.148	-0.148	-0.148	-0.148	-0.149	-0.148	-0.148	-0.148	-0.146	-0.146	-0.145	-0.144	-0.142	-0.140	-0.139	-0.136	-0.134	-0.132	-0.129	-0.128	-0.124	-0.121	-0.119	-0.115	-0.111	-0.109	-0.106	-0.102	-0.099	-0.096	-0.094	-0.090	-0.088	-0.085	-0.081	-0.079	-0.078	-0.075	-0.075	-0.072	-0.071	-0.071	-0.071	-0.072	-0.072	-0.074	-0.075	-0.079	-0.081	-0.085	-0.089	-0.094	-0.099	-0.105	-0.111	-0.120	-0.128	-0.136	-0.145	-0.155	-0.166	-0.178	-0.189	-0.201	-0.214	-0.228	-0.241	-0.255	-0.270	-0.284	-0.299	-0.315	-0.331	-0.348	-0.365	-0.381	-0.399	-0.416	-0.432	-0.451	-0.468	-0.486	-0.502	-0.520	-0.536	-0.555	-0.571	-0.589	-0.605	-0.620	-0.636	-0.652	-0.668	-0.684	-0.699	-0.714	-0.729	-0.742	-0.756	-0.769	-0.782	-0.795	-0.809	-0.821	-0.834	-0.846	-0.856	-0.869	-0.880	-0.890	-0.901	-0.911	-0.921	-0.931	-0.942	-0.951	-0.960	-0.971	-0.980	-0.991	-1.000	-1.010	-1.020	-1.030	-1.039	-1.050	-1.059	-1.069	-1.080	-1.090	-1.101	-1.111	-1.122	-1.132	-1.144	-1.155	-1.166	-1.179	-1.190	-1.202	-1.215	-1.228	-1.241	-1.254	-1.268	-1.280	-1.294	-1.309	-1.322	-1.338	-1.352	-1.366	-1.381	-1.396	-1.412	-1.428	-1.444	-1.460	-1.475	-1.491	-1.509	-1.525	-1.541	-1.556	-1.572	-1.589	-1.606	-1.622	-1.639	-1.655	-1.670	-1.686	-1.701	-1.716	-1.731	-1.745	-1.760	-1.775	-1.788	-1.801	-1.814	-1.826	-1.838	-1.850	-1.860	-1.870	-1.880	-1.889	-1.898	-1.906	-1.912	-1.919	-1.925	-1.930	-1.934	-1.938	-1.940	-1.941	-1.942	-1.944	-1.942	-1.941	-1.939	-1.936	-1.931	-1.929	-1.924	-1.918	-1.911	-1.905	-1.898	-1.889	-1.880	-1.870	-1.860	-1.850	-1.839	-1.828	-1.816	-1.804	-1.791	-1.778	-1.765	-1.751	-1.738	-1.725	-1.712	-1.699	-1.685	-1.671	-1.658	-1.645	-1.631	-1.619	-1.605	-1.594	-1.581	-1.570	-1.560	-1.549	-1.539	-1.530	-1.521	-1.512	-1.505	-1.498	-1.491	-1.485	-1.480	-1.476	-1.472	-1.470	-1.468	-1.465	-1.465	-1.465	-1.466	-1.466	-1.469	-1.472	-1.476	-1.480	-1.485	-1.491	-1.498	-1.505	-1.512	-1.521	-1.530	-1.539	-1.549	-1.560	-1.570	-1.581	-1.592	-1.602	-1.614	-1.626	-1.638	-1.650	-1.661	-1.674	-1.685	-1.696	-1.706	-1.718	-1.729	-1.738	-1.749	-1.758	-1.766	-1.772	-1.780	-1.788	-1.792	-1.796	-1.800	-1.802	-1.805	-1.805	-1.806	-1.805	-1.802	-1.799	-1.794	-1.789	-1.781	-1.774	-1.764	-1.755	-1.744	-1.731	-1.718	-1.704	-1.689	-1.671	-1.654	-1.635	-1.615	-1.595	-1.574	-1.551	-1.528	-1.504	-1.479	-1.454	-1.428	-1.401	-1.374	-1.346	-1.318	-1.289	-1.260	-1.230	-1.201	-1.171	-1.142	-1.112	-1.082	-1.052	-1.021	-0.992	-0.962	-0.934	-0.904	-0.875	-0.848	-0.818	-0.789	-0.762	-0.735	-0.708	-0.681	-0.655	-0.629	-0.605	-0.580	-0.558	-0.532	-0.511	-0.489	-0.466	-0.446	-0.426	-0.406	-0.388	-0.369	-0.350	-0.332	-0.316	-0.301	-0.285	-0.271	-0.256	-0.242	-0.230	-0.218	-0.205	-0.194	-0.184	-0.172	-0.164	-0.154	-0.145	-0.136	-0.129	-0.121	-0.114	-0.108	-0.101	-0.095	-0.089	-0.084	-0.078	-0.074	-0.069	-0.064	-0.061	-0.056	-0.052	-0.049	-0.045	-0.041	-0.039	-0.035	-0.032	-0.029	-0.025	-0.022	-0.020	-0.016	-0.014	-0.011	-0.009	-0.006	-0.004	-0.002	0.000	0.001	0.004	0.006	0.008	0.009	0.010	0.011	0.012	0.014	0.015	0.015	0.015	0.015	0.015	0.014	0.014	0.012	0.010	0.008	0.006	0.004	0.000	-0.002	-0.006	-0.010	-0.015	-0.019	-0.024	-0.029	-0.034	-0.039	-0.046	-0.051	-0.058	-0.064	-0.070	-0.078	-0.084	-0.091	-0.099	-0.105	-0.112	-0.119	-0.126	-0.132	-0.139	-0.145	-0.151	-0.156	-0.161	-0.166	-0.171	-0.175	-0.179	-0.182	-0.185	-0.188	-0.189	-0.190	-0.190	-0.190	-0.190	-0.188	-0.186	-0.184	-0.180	-0.176	-0.171	-0.166	-0.160	-0.152	-0.146	-0.139	-0.131	-0.122	-0.114	-0.104	-0.094	-0.084	-0.072	-0.061	-0.050	-0.039	-0.026	-0.014	-0.002	0.011	0.024	0.035	0.048	0.060	0.072	0.085	0.096	0.108	0.120	0.131	0.142	0.152	0.162	0.174	0.182	0.191	0.199	0.209	0.216	0.222	0.230	0.235	0.240	0.246	0.250	0.254	0.258	0.260	0.262	0.264	0.266	0.266	0.266	0.266	0.265	0.262	0.261	0.259	0.256	0.252	0.249	0.244	0.238	0.232	0.228	0.220	0.212	0.206	0.199	0.190	0.182	0.174	0.164	0.154	0.144	0.134	0.124	0.112	0.101	0.090	0.078	0.065	0.052	0.040	0.028	0.014	0.000	-0.012	-0.026	-0.041	-0.055	-0.069	-0.082	-0.096	-0.110	-0.124	-0.139	-0.152	-0.166	-0.179	-0.192	-0.206	-0.219	-0.231	-0.242	-0.254	-0.266	-0.276	-0.288	-0.299	-0.309	-0.319	-0.329	-0.336	-0.344	-0.352	-0.360	-0.366	-0.371	-0.378	-0.382	-0.386	-0.389	-0.394	-0.395	-0.398	-0.399	-0.400	-0.400	-0.400	-0.400	-0.399	-0.398	-0.395	-0.392	-0.390	-0.386	-0.382	-0.380	-0.376	-0.371	-0.369	-0.362	-0.359	-0.354	-0.350	-0.346	-0.341	-0.338	-0.332	-0.329	-0.326	-0.322	-0.319	-0.316	-0.315	-0.312	-0.312	-0.311	-0.311	-0.311	-0.312	-0.314	-0.316	-0.320	-0.322	-0.326	-0.330	-0.335	-0.341	-0.348	-0.356	-0.364	-0.372	-0.381	-0.390	-0.401	-0.411	-0.422	-0.434	-0.446	-0.459	-0.470	-0.484	-0.496	-0.510	-0.522	-0.536	-0.550	-0.564	-0.578	-0.590	-0.602	-0.616	-0.629	-0.641	-0.652	-0.664	-0.675	-0.686	-0.695	-0.705	-0.715	-0.722	-0.729	-0.735	-0.741	-0.746	-0.749	-0.752	-0.754	-0.755	-0.755	-0.755	-0.754	-0.751	-0.748	-0.744	-0.739	-0.734	-0.726	-0.720	-0.711	-0.701	-0.692	-0.682	-0.671	-0.659	-0.648	-0.635	-0.622	-0.609	-0.595	-0.581	-0.566	-0.552	-0.536	-0.522	-0.506	-0.491	-0.476	-0.461	-0.446	-0.431	-0.416	-0.402	-0.388	-0.374	-0.360	-0.346	-0.334	-0.320	-0.308	-0.295	-0.284	-0.271	-0.261	-0.250	-0.240	-0.230	-0.221	-0.211	-0.202	-0.195	-0.186	-0.180	-0.172	-0.166	-0.159	-0.152	-0.148	-0.141	-0.138	-0.131	-0.128	-0.124	-0.119	-0.115	-0.111	-0.109	-0.106	-0.102	-0.100	-0.099	-0.096	-0.095	-0.094	-0.092	-0.091	-0.090	-0.090	-0.090	-0.090	-0.090	-0.091	-0.092	-0.092	-0.095	-0.096	-0.099	-0.101	-0.104	-0.108	-0.111	-0.115	-0.120	-0.125	-0.131	-0.136	-0.142	-0.150	-0.156	-0.164	-0.171	-0.179	-0.188	-0.195	-0.205	-0.214	-0.224	-0.232	-0.242	-0.254	-0.265	-0.275	-0.286	-0.296	-0.308	-0.319	-0.330	-0.341	-0.354	-0.365	-0.376	-0.388	-0.399	-0.410	-0.421	-0.432	-0.442	-0.452	-0.462	-0.472	-0.484	-0.494	-0.502	-0.512	-0.522	-0.530	-0.540	-0.549	-0.556	-0.564	-0.572	-0.580	-0.588	-0.595	-0.601	-0.609	-0.615	-0.621	-0.626	-0.632	-0.639	-0.644	-0.649	-0.655	-0.659	-0.664	-0.669	-0.674	-0.676	-0.680	-0.684	-0.689	-0.692	-0.695	-0.699	-0.702	-0.704	-0.708	-0.710	-0.712	-0.716	-0.719	-0.720	-0.722	-0.724	-0.726	-0.728	-0.730	-0.730	-0.731	-0.732	-0.735	-0.735	-0.735	-0.736	-0.736	-0.738	-0.738	-0.736	-0.738	-0.738	-0.738	-0.736	-0.735	-0.735	-0.734	-0.732	-0.732	-0.731	-0.730	-0.730	-0.728	-0.726	-0.725	-0.724	-0.721	-0.720	-0.718	-0.718	-0.715	-0.715	-0.712	-0.711	-0.710	-0.710	-0.708	-0.706	-0.705	-0.705	-0.702	-0.704	-0.702	-0.702	-0.702	-0.701	-0.701	-0.702	-0.702	-0.704	-0.704	-0.705	-0.708	-0.709	-0.710	-0.712	-0.716	-0.719	-0.722	-0.726	-0.731	-0.736	-0.740	-0.745	-0.751	-0.756	-0.764	-0.770	-0.778	-0.784	-0.792	-0.799	-0.808	-0.816	-0.825	-0.835	-0.844	-0.854	-0.862	-0.874	-0.885	-0.895	-0.906	-0.918	-0.929	-0.939	-0.951	-0.964	-0.974	-0.986	-0.998	-1.009	-1.020	-1.032	-1.044	-1.055	-1.066	-1.078	-1.089	-1.099	-1.109	-1.119	-1.128	-1.138	-1.146	-1.155	-1.162	-1.170	-1.176	-1.184	-1.189	-1.194	-1.199	-1.202	-1.205	-1.209	-1.210	-1.211	-1.211	-1.211	-1.210	-1.209	-1.206	-1.202	-1.199	-1.194	-1.188	-1.181	-1.174	-1.164	-1.155	-1.145	-1.134	-1.122	-1.110	-1.098	-1.082	-1.068	-1.052	-1.036	-1.019	-1.000	-0.982	-0.962	-0.942	-0.922	-0.901	-0.880	-0.858	-0.836	-0.814	-0.790	-0.768	-0.742	-0.719	-0.695	-0.670	-0.645	-0.620	-0.595	-0.570	-0.545	-0.521	-0.496	-0.471	-0.448	-0.422	-0.399	-0.375	-0.351	-0.329	-0.306	-0.284	-0.261	-0.240	-0.219	-0.199	-0.180	-0.160	-0.141	-0.124	-0.106	-0.089	-0.074	-0.059	-0.045	-0.031	-0.018	-0.005	0.006	0.018	0.028	0.036	0.044	0.052	0.059	0.065	0.070	0.074	0.078	0.080	0.082	0.084	0.085	0.085	0.085	0.084	0.084	0.082	0.079	0.078	0.074	0.070	0.065	0.061	0.056	0.052	0.048	0.042	0.039	0.032	0.029	0.024	0.019	0.014	0.010	0.005	0.001	-0.001	-0.005	-0.008	-0.009	-0.011	-0.012	-0.012	-0.012	-0.012	-0.011	-0.009	-0.008	-0.005	0.000	0.005	0.009	0.015	0.021	0.029	0.038	0.046	0.056	0.065	0.076	0.089	0.100	0.112	0.126	0.140	0.155	0.169	0.185	0.200	0.216	0.234	0.251	0.269	0.285	0.302	0.321	0.340	0.358	0.376	0.395	0.414	0.432	0.451	0.470	0.489	0.507	0.526	0.544	0.561	0.579	0.596	0.614	0.630	0.646	0.662	0.679	0.694	0.709	0.724	0.739	0.754	0.768	0.780	0.794	0.806	0.819	0.831	0.844	0.855	0.868	0.878	0.889	0.900	0.911	0.921	0.931	0.941	0.951	0.961	0.971	0.980	0.990	0.999	1.009	1.018	1.028	1.035	1.045	1.054	1.064	1.072	1.082	1.090	1.100	1.109	1.118	1.128	1.136	1.145	1.155	1.162	1.172	1.182	1.190	1.200	1.209	1.218	1.228	1.238	1.246	1.254	1.262	1.271	1.280	1.290	1.298	1.306	1.315	1.322	1.331	1.340	1.348	1.355	1.364	1.372	1.379	1.386	1.395	1.402	1.410	1.418	1.424	1.432	1.440	1.448	1.455	1.461	1.470	1.478	1.484	1.491	1.499	1.506	1.514	1.521	1.529	1.536	1.544	1.552	1.559	1.568	1.574	1.581	1.590	1.596	1.604	1.611	1.618	1.625	1.632	1.639	1.645	1.652	1.659	1.665	1.670	1.678	1.682	1.688	1.694	1.699	1.704	1.708	1.711	1.715	1.720	1.722	1.726	1.729	1.731	1.732	1.735	1.736	1.738	1.739	1.739	1.739	1.740	1.740	1.740	1.738	1.738	1.738	1.735	1.734	1.732	1.731	1.728	1.725	1.724	1.720	1.719	1.715	1.711	1.710	1.708	1.702	1.700	1.698	1.695	1.691	1.689	1.685	1.681	1.678	1.675	1.671	1.668	1.665	1.661	1.658	1.654	1.651	1.649	1.645	1.641	1.638	1.635	1.630	1.628	1.624	1.619	1.616	1.611	1.606	1.602	1.598	1.592	1.589	1.584	1.579	1.572	1.566	1.560	1.554	1.546	1.539	1.531	1.524	1.515	1.506	1.499	1.489	1.479	1.469	1.459	1.448	1.438	1.425	1.414	1.402	1.389	1.376	1.362	1.349	1.335	1.319	1.304	1.289	1.272	1.256	1.239	1.222	1.204	1.186	1.168	1.149	1.130	1.111	1.091	1.071	1.050	1.030	1.008	0.988	0.965	0.942	0.920	0.898	0.875	0.851	0.828	0.805	0.781	0.758	0.734	0.710	0.686	0.662	0.639	0.615	0.591	0.568	0.544	0.520	0.499	0.475	0.452	0.430	0.409	0.388	0.365	0.345	0.325	0.306	0.288	0.269	0.251	0.232	0.218	0.201	0.186	0.172	0.159	0.145	0.134	0.121	0.111	0.101	0.092	0.084	0.078	0.071	0.066	0.062	0.058	0.055	0.051	0.051	0.050	0.050	0.049	0.051	0.052	0.055	0.058	0.061	0.064	0.069	0.074	0.079	0.082	0.089	0.094	0.100	0.106	0.111	0.116	0.124	0.129	0.135	0.141	0.146	0.151	0.156	0.160	0.165	0.169	0.172	0.175	0.179	0.180	0.182	0.184	0.184	0.185	0.185	0.185	0.184	0.181	0.181	0.179	0.175	0.171	0.168	0.165	0.160	0.155	0.150	0.145	0.140	0.134	0.128	0.122	0.116	0.111	0.106	0.100	0.095	0.090	0.085	0.080	0.075	0.071	0.068	0.064	0.061	0.059	0.058	0.056	0.055	0.055	0.056	0.058	0.059	0.062	0.066	0.070	0.075	0.081	0.088	0.095	0.101	0.110	0.119	0.129	0.139	0.150	0.161	0.174	0.186	0.199	0.212	0.225	0.240	0.254	0.269	0.285	0.300	0.316	0.331	0.348	0.365	0.381	0.398	0.414	0.431	0.449	0.465	0.481	0.498	0.515	0.531	0.549	0.566	0.581	0.599	0.615	0.632	0.649	0.665	0.682	0.699	0.716	0.732	0.750	0.766	0.782	0.800	0.818	0.835	0.852	0.870	0.889	0.906	0.922	0.942	0.960	0.979	0.996	1.015	1.034	1.052	1.072	1.091	1.111	1.131	1.150	1.170	1.190	1.209	1.230	1.250	1.270	1.289	1.309	1.328	1.346	1.366	1.385	1.402	1.421	1.439	1.456	1.472	1.490	1.505	1.521	1.535	1.550	1.564	1.578	1.590	1.602	1.614	1.625	1.635	1.646	1.655	1.664	1.671	1.680	1.688	1.694	1.699	1.705	1.709	1.712	1.718	1.721	1.724	1.726	1.728	1.730	1.731	1.732	1.734	1.735	1.734	1.735	1.735	1.734	1.734	1.735	1.734	1.734	1.734	1.734	1.732	1.732	1.732	1.732	1.732	1.731	1.731	1.731	1.731	1.732	1.732	1.732	1.734	1.734	1.735	1.735	1.736	1.738	1.738	1.740	1.741	1.741	1.742	1.742	1.744	1.745	1.746	1.746	1.746	1.748	1.748	1.748	1.748	1.748	1.746	1.745	1.744	1.742	1.740	1.739	1.736	1.734	1.730	1.726	1.722	1.719	1.714	1.708	1.702	1.696	1.689	1.681	1.674	1.666	1.658	1.649	1.639	1.630	1.618	1.608	1.596	1.585	1.571	1.560	1.546	1.534	1.520	1.506	1.491	1.478	1.462	1.448	1.431	1.416	1.401	1.384	1.369	1.354	1.338	1.322	1.306	1.290	1.274	1.259	1.242	1.228	1.211	1.198	1.181	1.166	1.152	1.139	1.124	1.110	1.098	1.084	1.071	1.060	1.048	1.036	1.025	1.014	1.002	0.992	0.981	0.972	0.962	0.952	0.944	0.935	0.925	0.916	0.906	0.898	0.890	0.880	0.872	0.864	0.855	0.845	0.836	0.826	0.818	0.808	0.798	0.788	0.778	0.766	0.755	0.744	0.732	0.720	0.709	0.696	0.682	0.669	0.655	0.642	0.628	0.612	0.596	0.580	0.566	0.549	0.532	0.516	0.499	0.480	0.464	0.446	0.428	0.410	0.392	0.374	0.355	0.336	0.319	0.300	0.281	0.264	0.245	0.228	0.210	0.191	0.175	0.159	0.140	0.125	0.109	0.092	0.078	0.064	0.049	0.036	0.022	0.010	-0.002	-0.014	-0.025	-0.035	-0.045	-0.054	-0.061	-0.070	-0.076	-0.084	-0.090	-0.096	-0.101	-0.106	-0.110	-0.114	-0.115	-0.118	-0.119	-0.120	-0.120	-0.120	-0.120	-0.119	-0.118	-0.115	-0.114	-0.111	-0.108	-0.104	-0.100	-0.096	-0.092	-0.088	-0.082	-0.076	-0.070	-0.065	-0.058	-0.051	-0.045	-0.038	-0.030	-0.024	-0.015	-0.008	0.000	0.009	0.016	0.026	0.035	0.045	0.054	0.064	0.074	0.084	0.095	0.106	0.116	0.129	0.139	0.151	0.162	0.175	0.188	0.200	0.212	0.226	0.239	0.254	0.268	0.281	0.296	0.311	0.326	0.341	0.356	0.372	0.390	0.405	0.422	0.439	0.456	0.472	0.490	0.507	0.525	0.542	0.560	0.578	0.596	0.614	0.632	0.650	0.669	0.686	0.704	0.722	0.740	0.759	0.775	0.794	0.811	0.828	0.845	0.862	0.880	0.898	0.914	0.931	0.946	0.962	0.979	0.995	1.010	1.025	1.039	1.054	1.068	1.081	1.095	1.109	1.122	1.135	1.148	1.160	1.172	1.184	1.195	1.206	1.216	1.228	1.238	1.246	1.258	1.265	1.275	1.282	1.292	1.300	1.309	1.316	1.324	1.330	1.336	1.342	1.350	1.355	1.361	1.366	1.372	1.378	1.384	1.389	1.392	1.398	1.401	1.406	1.410	1.414	1.418	1.421	1.425	1.426	1.430	1.434	1.436	1.439	1.441	1.444	1.445	1.448	1.450	1.451	1.452	1.454	1.455	1.458	1.458	1.458	1.459	1.460	1.459	1.459	1.459	1.459	1.459	1.456	1.456	1.455	1.454	1.451	1.450	1.449	1.446	1.444	1.441	1.439	1.436	1.432	1.430	1.426	1.422	1.420	1.415	1.412	1.409	1.405	1.401	1.396	1.394	1.389	1.386	1.382	1.379	1.376	1.374	1.370	1.366	1.364	1.361	1.359	1.356	1.355	1.352	1.351	1.350	1.349	1.349	1.348	1.348	1.348	1.348	1.349	1.349	1.350	1.351	1.352	1.354	1.356	1.358	1.360	1.362	1.366	1.368	1.371	1.374	1.375	1.379	1.381	1.384	1.385	1.389	1.390	1.392	1.395	1.398	1.399	1.400	1.401	1.404	1.404	1.405	1.404	1.405	1.405	1.404	1.404	1.402	1.401	1.400	1.398	1.395	1.392	1.390	1.386	1.384	1.380	1.375	1.371	1.366	1.361	1.358	1.351	1.345	1.340	1.334	1.329	1.321	1.315	1.308	1.301	1.295	1.286	1.280	1.271	1.264	1.256	1.249	1.240	1.232	1.224	1.214	1.206	1.196	1.188	1.178	1.169	1.159	1.149	1.139	1.129	1.119	1.109	1.099	1.089	1.078	1.068	1.056	1.046	1.035	1.025	1.014	1.002	0.990	0.980	0.969	0.958	0.946	0.936	0.925	0.914	0.904	0.894	0.884	0.872	0.862	0.854	0.844	0.835	0.826	0.819	0.810	0.804	0.796	0.791	0.785	0.780	0.776	0.772	0.768	0.765	0.762	0.761	0.761	0.761	0.761	0.762	0.765	0.768	0.771	0.774	0.779	0.785	0.791	0.799	0.806	0.814	0.821	0.831	0.840	0.850	0.860	0.870	0.881	0.894	0.904	0.916	0.928	0.939	0.951	0.962	0.976	0.988	0.999	1.010	1.021	1.031	1.042	1.052	1.062	1.071	1.080	1.089	1.096	1.102	1.110	1.115	1.120	1.124	1.126	1.130	1.131	1.132	1.132	1.132	1.132	1.130	1.126	1.124	1.119	1.115	1.109	1.102	1.096	1.088	1.081	1.072	1.062	1.052	1.042	1.032	1.021	1.010	0.999	0.989	0.978	0.964	0.952	0.941	0.930	0.918	0.905	0.895	0.884	0.874	0.861	0.852	0.841	0.832	0.822	0.815	0.806	0.799	0.791	0.785	0.778	0.772	0.768	0.762	0.759	0.756	0.752	0.751	0.749	0.748	0.746	0.748	0.746	0.749	0.750	0.751	0.754	0.758	0.760	0.764	0.769	0.774	0.778	0.782	0.789	0.795	0.801	0.808	0.814	0.821	0.829	0.835	0.844	0.851	0.860	0.866	0.875	0.884	0.891	0.900	0.909	0.918	0.925	0.932	0.942	0.951	0.959	0.968	0.976	0.984	0.992	1.001	1.010	1.019	1.026	1.036	1.044	1.052	1.061	1.070	1.079	1.088	1.096	1.105	1.112	1.121	1.130	1.139	1.148	1.156	1.165	1.175	1.184	1.192	1.201	1.212	1.221	1.231	1.241	1.250	1.261	1.270	1.280	1.291	1.301	1.311	1.321	1.331	1.341	1.352	1.364	1.374	1.384	1.396	1.406	1.416	1.428	1.439	1.448	1.459	1.470	1.480	1.490	1.501	1.510	1.520	1.530	1.539	1.548	1.556	1.566	1.575	1.582	1.590	1.598	1.604	1.610	1.616	1.622	1.629	1.634	1.639	1.644	1.646	1.651	1.654	1.656	1.659	1.661	1.664	1.665	1.666	1.668	1.669	1.669	1.671	1.670	1.670	1.670	1.670	1.669	1.669	1.668	1.666	1.666	1.665	1.664	1.662	1.661	1.660	1.660	1.658	1.658	1.656	1.656	1.655	1.654	1.654	1.652	1.652	1.651	1.651	1.650	1.650	1.650	1.649	1.648	1.648	1.646	1.645	1.645	1.644	1.642	1.640	1.638	1.635	1.632	1.629	1.626	1.622	1.618	1.614	1.609	1.604	1.598	1.591	1.585	1.576	1.570	1.560	1.551	1.542	1.531	1.521	1.510	1.499	1.486	1.474	1.460	1.448	1.432	1.419	1.404	1.389	1.374	1.359	1.342	1.326	1.311	1.296	1.279	1.264	1.248	1.234	1.218	1.202	1.188	1.172	1.159	1.145	1.130	1.116	1.104	1.092	1.080	1.069	1.059	1.049	1.040	1.030	1.022	1.015	1.008	1.000	0.995	0.990	0.985	0.981	0.979	0.975	0.972	0.971	0.969	0.968	0.966	0.966	0.966	0.968	0.968	0.968	0.969	0.970	0.970	0.972	0.972	0.975	0.976	0.976	0.978	0.978	0.979	0.979	0.979	0.979	0.978	0.976	0.976	0.974	0.971	0.970	0.966	0.962	0.959	0.955	0.950	0.945	0.940	0.932	0.928	0.921	0.914	0.906	0.899	0.891	0.882	0.875	0.866	0.859	0.850	0.841	0.832	0.825	0.815	0.808	0.798	0.790	0.781	0.774	0.766	0.759	0.751	0.744	0.738	0.731	0.725	0.720	0.716	0.711	0.708	0.704	0.700	0.698	0.695	0.694	0.692	0.694	0.692	0.695	0.695	0.698	0.700	0.702	0.706	0.709	0.714	0.718	0.722	0.728	0.734	0.740	0.746	0.752	0.760	0.768	0.775	0.782	0.790	0.799	0.808	0.816	0.825	0.834	0.842	0.852	0.861	0.870	0.879	0.889	0.898	0.906	0.916	0.925	0.934	0.944	0.951	0.960	0.970	0.978	0.986	0.994	1.002	1.011	1.020	1.028	1.035	1.042	1.049	1.058	1.065	1.071	1.078	1.085	1.092	1.098	1.105	1.110	1.116	1.122	1.128	1.132	1.136	1.141	1.146	1.150	1.152	1.158	1.160	1.164	1.165	1.168	1.170	1.171	1.172	1.172	1.174	1.172	1.174	1.172	1.169	1.168	1.165	1.162	1.160	1.156	1.151	1.146	1.142	1.136	1.131	1.125	1.119	1.111	1.102	1.096	1.088	1.079	1.070	1.060	1.051	1.041	1.030	1.020	1.011	1.000	0.990	0.979	0.968	0.958	0.946	0.936	0.925	0.916	0.906	0.896	0.888	0.879	0.869	0.861	0.854	0.846	0.840	0.834	0.826	0.822	0.818	0.814	0.810	0.808	0.805	0.804	0.802	0.804	0.804	0.804	0.806	0.810	0.812	0.815	0.820	0.825	0.831	0.836	0.844	0.850	0.859	0.866	0.875	0.884	0.892	0.901	0.911	0.921	0.931	0.941	0.951	0.962	0.971	0.981	0.992	1.004	1.012	1.022	1.032	1.044	1.052	1.061	1.071	1.080	1.089	1.098	1.106	1.116	1.124	1.131	1.139	1.146	1.154	1.160	1.169	1.175	1.181	1.189	1.194	1.200	1.206	1.212	1.219	1.225	1.231	1.238	1.244	1.250	1.258	1.262	1.270	1.278	1.284	1.291	1.299	1.306	1.314	1.322	1.330	1.339	1.348	1.355	1.365	1.375	1.384	1.394	1.402	1.412	1.422	1.431	1.442	1.451	1.461	1.471	1.481	1.491	1.501	1.511	1.521	1.531	1.541	1.550	1.560	1.569	1.578	1.586	1.592	1.601	1.609	1.616	1.622	1.629	1.635	1.641	1.648	1.652	1.658	1.662	1.665	1.670	1.674	1.676	1.680	1.681	1.685	1.686	1.689	1.690	1.692	1.694	1.694	1.696	1.698	1.698	1.699	1.699	1.701	1.701	1.702	1.704	1.705	1.705	1.706	1.709	1.710	1.711	1.714	1.715	1.716	1.720	1.722	1.726	1.729	1.732	1.736	1.740	1.745	1.750	1.755	1.760	1.765	1.771	1.778	1.782	1.789	1.796	1.802	1.809	1.816	1.822	1.830	1.838	1.845	1.854	1.861	1.869	1.878	1.885	1.894	1.901	1.910	1.918	1.926	1.935	1.942	1.950	1.960	1.968	1.975	1.984	1.991	1.999	2.007	2.015	2.022	2.030	2.038	2.044	2.051	2.059	2.065	2.072	2.079	2.086	2.094	2.099	2.106	2.112	2.118	2.124	2.130	2.135	2.140	2.146	2.150	2.155	2.160	2.164	2.168	2.171	2.174	2.178	2.179	2.182	2.184	2.185	2.186	2.188	2.188	2.188	2.186	2.185	2.182	2.180	2.178	2.175	2.170	2.166	2.160	2.154	2.148	2.140	2.132	2.122	2.114	2.102	2.091	2.080	2.068	2.054	2.040	2.025	2.010	1.992	1.976	1.960	1.941	1.922	1.904	1.884	1.864	1.842	1.821	1.800	1.778	1.755	1.732	1.709	1.685	1.661	1.638	1.614	1.590	1.565	1.541	1.518	1.492	1.470	1.445	1.422	1.398	1.375	1.352	1.330	1.308	1.286	1.265	1.244	1.224	1.204	1.185	1.168	1.149	1.131	1.115	1.098	1.081	1.066	1.052	1.039	1.025	1.012	1.000	0.988	0.978	0.966	0.956	0.948	0.938	0.929	0.921	0.914	0.906	0.900	0.894	0.888	0.881	0.876	0.871	0.866	0.861	0.856	0.851	0.848	0.844	0.839	0.835	0.832	0.828	0.824	0.819	0.815	0.811	0.806	0.801	0.796	0.791	0.786	100.000	5.000	2.000	1.000	5.000	0.000	0.000	0.000	0.000	0.000	0.000	0.000	0.000	0.000	0.000	0.000	0.000	0.000	-0.820	-0.819	-0.816	-0.815	-0.815	-0.814	-0.814	-0.815	-0.815	-0.816	-0.818	-0.821	-0.822	-0.825	-0.826	-0.829	-0.831	-0.834	-0.835	-0.838	-0.839	-0.842	-0.842	-0.845	-0.846	-0.848	-0.848	-0.849	-0.849	-0.850	-0.849	-0.848	-0.848	-0.845	-0.844	-0.841	-0.839	-0.836	-0.834	-0.831	-0.828	-0.824	-0.820	-0.815	-0.810	-0.806	-0.800	-0.795	-0.789	-0.782	-0.778	-0.771	-0.764	-0.758	-0.750	-0.742	-0.736	-0.728	-0.720	-0.714	-0.704	-0.696	-0.688	-0.680	-0.671	-0.662	-0.652	-0.644	-0.632	-0.624	-0.614	-0.604	-0.592	-0.582	-0.571	-0.560	-0.549	-0.538	-0.525	-0.512	-0.499	-0.486	-0.472	-0.458	-0.445	-0.430	-0.416	-0.400	-0.385	-0.369	-0.354	-0.338	-0.321	-0.304	-0.286	-0.269	-0.251	-0.234	-0.216	-0.198	-0.179	-0.160	-0.141	-0.122	-0.104	-0.084	-0.065	-0.046	-0.026	-0.008	0.012	0.031	0.051	0.070	0.090	0.108	0.125	0.144	0.162	0.179	0.198	0.214	0.231	0.248	0.264	0.279	0.294	0.310	0.324	0.340	0.352	0.366	0.380	0.392	0.404	0.415	0.428	0.439	0.449	0.459	0.469	0.478	0.485	0.494	0.501	0.506	0.514	0.520	0.526	0.531	0.536	0.541	0.546	0.550	0.555	0.558	0.562	0.565	0.569	0.572	0.576	0.579	0.581	0.585	0.589	0.592	0.595	0.599	0.602	0.605	0.610	0.614	0.618	0.622	0.628	0.632	0.636	0.641	0.648	0.654	0.660	0.666	0.672	0.680	0.686	0.692	0.701	0.708	0.715	0.722	0.730	0.738	0.745	0.751	0.759	0.766	0.772	0.780	0.785	0.791	0.796	0.801	0.805	0.809	0.812	0.815	0.816	0.816	0.818	0.818	0.815	0.814	0.811	0.808	0.804	0.798	0.791	0.784	0.775	0.766	0.756	0.745	0.732	0.720	0.706	0.691	0.676	0.660	0.644	0.626	0.608	0.589	0.570	0.550	0.530	0.510	0.489	0.468	0.446	0.425	0.402	0.382	0.360	0.340	0.320	0.299	0.278	0.258	0.236	0.218	0.198	0.179	0.161	0.144	0.128	0.111	0.096	0.081	0.068	0.055	0.042	0.031	0.021	0.011	0.002	-0.006	-0.015	-0.021	-0.028	-0.032	-0.036	-0.040	-0.044	-0.046	-0.048	-0.050	-0.050	-0.050	-0.050	-0.050	-0.048	-0.048	-0.046	-0.044	-0.042	-0.040	-0.039	-0.035	-0.034	-0.031	-0.029	-0.028	-0.025	-0.024	-0.021	-0.020	-0.020	-0.019	-0.019	-0.019	-0.020	-0.021	-0.022	-0.024	-0.026	-0.030	-0.032	-0.038	-0.042	-0.048	-0.054	-0.059	-0.066	-0.074	-0.080	-0.088	-0.096	-0.105	-0.114	-0.124	-0.134	-0.142	-0.152	-0.164	-0.175	-0.186	-0.196	-0.209	-0.219	-0.231	-0.242	-0.252	-0.265	-0.276	-0.286	-0.298	-0.309	-0.319	-0.329	-0.339	-0.348	-0.356	-0.365	-0.372	-0.380	-0.386	-0.392	-0.399	-0.402	-0.408	-0.411	-0.414	-0.416	-0.419	-0.420	-0.420	-0.420	-0.420	-0.418	-0.415	-0.412	-0.408	-0.404	-0.398	-0.392	-0.384	-0.376	-0.368	-0.359	-0.349	-0.338	-0.326	-0.315	-0.301	-0.288	-0.274	-0.259	-0.244	-0.228	-0.210	-0.192	-0.175	-0.158	-0.140	-0.120	-0.101	-0.081	-0.060	-0.040	-0.019	0.002	0.025	0.046	0.069	0.090	0.114	0.136	0.159	0.182	0.205	0.228	0.250	0.272	0.296	0.319	0.342	0.364	0.386	0.408	0.428	0.449	0.469	0.489	0.507	0.526	0.544	0.560	0.578	0.592	0.608	0.621	0.634	0.646	0.658	0.669	0.678	0.686	0.692	0.698	0.702	0.705	0.708	0.708	0.709	0.708	0.705	0.701	0.698	0.690	0.684	0.675	0.665	0.655	0.644	0.632	0.618	0.602	0.588	0.570	0.552	0.535	0.516	0.498	0.479	0.458	0.436	0.414	0.391	0.369	0.346	0.324	0.302	0.279	0.258	0.235	0.212	0.191	0.170	0.149	0.128	0.108	0.089	0.070	0.052	0.035	0.019	0.004	-0.011	-0.025	-0.038	-0.049	-0.060	-0.070	-0.079	-0.085	-0.092	-0.099	-0.102	-0.106	-0.110	-0.110	-0.110	-0.111	-0.110	-0.108	-0.102	-0.100	-0.095	-0.090	-0.082	-0.076	-0.069	-0.060	-0.052	-0.044	-0.034	-0.024	-0.014	-0.005	0.006	0.015	0.028	0.038	0.046	0.058	0.068	0.078	0.088	0.098	0.108	0.118	0.126	0.134	0.142	0.151	0.159	0.165	0.172	0.180	0.186	0.192	0.198	0.202	0.206	0.211	0.215	0.219	0.222	0.225	0.228	0.231	0.234	0.235	0.239	0.240	0.242	0.244	0.246	0.248	0.250	0.251	0.254	0.255	0.259	0.260	0.262	0.266	0.270	0.271	0.275	0.278	0.281	0.285	0.289	0.294	0.298	0.302	0.308	0.312	0.318	0.322	0.328	0.334	0.340	0.345	0.351	0.356	0.362	0.369	0.374	0.380	0.386	0.391	0.396	0.402	0.408	0.411	0.416	0.420	0.424	0.429	0.431	0.435	0.439	0.442	0.444	0.446	0.448	0.449	0.451	0.450	0.451	0.451	0.451	0.450	0.449	0.448	0.446	0.444	0.441	0.439	0.438	0.434	0.430	0.428	0.424	0.420	0.416	0.412	0.409	0.405	0.401	0.398	0.394	0.390	0.386	0.382	0.380	0.378	0.375	0.372	0.370	0.368	0.366	0.365	0.364	0.362	0.361	0.360	0.359	0.359	0.360	0.360	0.361	0.361	0.364	0.364	0.366	0.369	0.370	0.372	0.375	0.379	0.382	0.386	0.390	0.394	0.398	0.401	0.406	0.411	0.416	0.421	0.425	0.431	0.436	0.441	0.448	0.452	0.459	0.465	0.471	0.478	0.484	0.490	0.498	0.505	0.511	0.518	0.526	0.532	0.540	0.548	0.556	0.564	0.571	0.579	0.586	0.595	0.602	0.610	0.619	0.626	0.635	0.642	0.650	0.658	0.665	0.672	0.681	0.688	0.695	0.701	0.709	0.715	0.720	0.726	0.732	0.736	0.741	0.745	0.749	0.751	0.754	0.755	0.758	0.758	0.758	0.758	0.755	0.752	0.749	0.745	0.741	0.736	0.730	0.722	0.715	0.706	0.698	0.688	0.675	0.664	0.651	0.639	0.625	0.611	0.596	0.580	0.564	0.545	0.529	0.510	0.491	0.471	0.454	0.432	0.414	0.392	0.371	0.351	0.330	0.309	0.288	0.266	0.245	0.224	0.202	0.182	0.161	0.141	0.121	0.101	0.081	0.062	0.045	0.025	0.008	-0.010	-0.026	-0.044	-0.060	-0.075	-0.090	-0.104	-0.118	-0.130	-0.142	-0.154	-0.165	-0.176	-0.186	-0.195	-0.204	-0.212	-0.219	-0.225	-0.231	-0.238	-0.242	-0.246	-0.250	-0.254	-0.256	-0.258	-0.260	-0.261	-0.261	-0.261	-0.261	-0.261	-0.259	-0.259	-0.258	-0.256	-0.252	-0.251	-0.248	-0.246	-0.242	-0.240	-0.236	-0.232	-0.230	-0.226	-0.224	-0.220	-0.218	-0.215	-0.212	-0.209	-0.208	-0.206	-0.204	-0.202	-0.201	-0.201	-0.201	-0.201	-0.202	-0.204	-0.205	-0.208	-0.211	-0.214	-0.218	-0.224	-0.228	-0.234	-0.240	-0.245	-0.254	-0.260	-0.269	-0.278	-0.289	-0.298	-0.308	-0.318	-0.330	-0.341	-0.352	-0.365	-0.378	-0.390	-0.401	-0.415	-0.428	-0.441	-0.452	-0.466	-0.479	-0.491	-0.502	-0.514	-0.526	-0.536	-0.548	-0.556	-0.565	-0.574	-0.582	-0.590	-0.598	-0.602	-0.608	-0.612	-0.616	-0.619	-0.621	-0.621	-0.622	-0.621	-0.620	-0.618	-0.614	-0.609	-0.604	-0.599	-0.591	-0.584	-0.576	-0.566	-0.556	-0.546	-0.535	-0.524	-0.511	-0.499	-0.486	-0.472	-0.459	-0.444	-0.430	-0.415	-0.400	-0.385	-0.371	-0.356	-0.341	-0.326	-0.312	-0.299	-0.285	-0.271	-0.259	-0.245	-0.234	-0.221	-0.211	-0.199	-0.189	-0.179	-0.169	-0.160	-0.151	-0.142	-0.134	-0.126	-0.119	-0.112	-0.106	-0.099	-0.094	-0.088	-0.081	-0.076	-0.071	-0.066	-0.060	-0.055	-0.050	-0.044	-0.038	-0.031	-0.025	-0.018	-0.011	-0.004	0.002	0.010	0.019	0.028	0.038	0.046	0.056	0.069	0.080	0.091	0.104	0.116	0.129	0.144	0.158	0.171	0.188	0.204	0.219	0.235	0.251	0.269	0.285	0.302	0.320	0.339	0.356	0.374	0.391	0.409	0.426	0.444	0.461	0.480	0.498	0.514	0.530	0.548	0.564	0.580	0.595	0.610	0.626	0.640	0.655	0.669	0.682	0.698	0.710	0.722	0.735	0.746	0.759	0.771	0.782	0.794	0.804	0.814	0.825	0.835	0.845	0.854	0.864	0.874	0.884	0.894	0.902	0.911	0.920	0.929	0.939	0.948	0.955	0.965	0.974	0.981	0.990	0.999	1.006	1.014	1.022	1.030	1.038	1.045	1.051	1.058	1.064	1.070	1.075	1.081	1.086	1.090	1.095	1.099	1.102	1.105	1.108	1.109	1.110	1.110	1.111	1.111	1.111	1.109	1.106	1.104	1.100	1.096	1.092	1.088	1.082	1.078	1.071	1.064	1.058	1.049	1.042	1.032	1.024	1.015	1.005	0.995	0.986	0.975	0.965	0.954	0.944	0.932	0.921	0.910	0.899	0.888	0.875	0.864	0.852	0.841	0.830	0.820	0.809	0.798	0.788	0.776	0.766	0.758	0.746	0.738	0.730	0.720	0.712	0.704	0.696	0.690	0.684	0.676	0.671	0.665	0.660	0.656	0.651	0.649	0.645	0.641	0.640	0.638	0.638	0.636	0.636	0.638	0.638	0.639	0.641	0.644	0.646	0.650	0.655	0.659	0.665	0.671	0.678	0.685	0.692	0.701	0.711	0.720	0.730	0.741	0.752	0.764	0.778	0.789	0.804	0.816	0.830	0.846	0.860	0.876	0.891	0.908	0.924	0.940	0.956	0.975	0.991	1.009	1.026	1.045	1.061	1.080	1.096	1.114	1.130	1.148	1.164	1.181	1.196	1.214	1.229	1.244	1.259	1.274	1.288	1.300	1.314	1.326	1.338	1.350	1.360	1.370	1.379	1.389	1.398	1.405	1.412	1.419	1.424	1.428	1.432	1.436	1.439	1.440	1.442	1.444	1.445	1.445	1.445	1.445	1.442	1.441	1.440	1.439	1.436	1.434	1.431	1.429	1.426	1.422	1.420	1.418	1.415	1.412	1.410	1.409	1.406	1.404	1.404	1.402	1.401	1.401	1.400	1.401	1.401	1.404	1.405	1.406	1.409	1.411	1.415	1.418	1.421	1.425	1.429	1.434	1.438	1.442	1.449	1.452	1.458	1.462	1.468	1.472	1.478	1.484	1.489	1.492	1.496	1.500	1.504	1.508	1.511	1.514	1.516	1.518	1.520	1.520	1.521	1.521	1.521	1.521	1.520	1.518	1.516	1.514	1.509	1.506	1.501	1.496	1.492	1.486	1.481	1.475	1.470	1.462	1.455	1.450	1.441	1.435	1.428	1.420	1.414	1.406	1.399	1.392	1.386	1.379	1.372	1.368	1.362	1.358	1.351	1.348	1.342	1.339	1.335	1.332	1.330	1.329	1.326	1.325	1.325	1.325	1.325	1.326	1.328	1.329	1.330	1.334	1.335	1.339	1.342	1.346	1.350	1.354	1.359	1.364	1.369	1.374	1.379	1.385	1.390	1.396	1.401	1.408	1.412	1.418	1.422	1.428	1.434	1.440	1.445	1.450	1.455	1.460	1.464	1.469	1.472	1.478	1.481	1.485	1.489	1.492	1.495	1.499	1.501	1.504	1.505	1.508	1.510	1.510	1.511	1.512	1.514	1.515	1.515	1.515	1.516	1.516	1.516	1.515	1.514	1.514	1.512	1.511	1.510	1.509	1.508	1.505	1.501	1.499	1.496	1.492	1.490	1.485	1.482	1.478	1.474	1.470	1.464	1.459	1.455	1.449	1.444	1.439	1.432	1.426	1.420	1.415	1.409	1.402	1.396	1.390	1.384	1.379	1.371	1.365	1.359	1.352	1.346	1.340	1.335	1.329	1.322	1.318	1.312	1.308	1.304	1.299	1.295	1.291	1.288	1.285	1.281	1.279	1.276	1.274	1.272	1.271	1.270	1.269	1.270	1.270	1.270	1.270	1.271	1.272	1.272	1.276	1.276	1.279	1.281	1.282	1.286	1.289	1.290	1.294	1.296	1.299	1.302	1.305	1.308	1.311	1.314	1.318	1.320	1.322	1.325	1.328	1.331	1.334	1.336	1.338	1.340	1.344	1.345	1.348	1.350	1.352	1.355	1.358	1.360	1.361	1.365	1.366	1.370	1.372	1.376	1.379	1.382	1.386	1.391	1.394	1.398	1.401	1.406	1.411	1.418	1.422	1.429	1.435	1.442	1.450	1.456	1.465	1.474	1.481	1.491	1.500	1.511	1.521	1.532	1.542	1.554	1.566	1.578	1.589	1.602	1.616	1.629	1.641	1.655	1.668	1.681	1.694	1.708	1.720	1.734	1.749	1.761	1.775	1.788	1.800	1.812	1.825	1.838	1.849	1.860	1.871	1.881	1.892	1.902	1.912	1.921	1.930	1.938	1.945	1.952	1.958	1.965	1.970	1.974	1.978	1.981	1.984	1.985	1.989	1.989	1.989	1.989	1.989	1.988	1.986	1.984	1.980	1.978	1.974	1.969	1.965	1.959	1.954	1.946	1.941	1.934	1.926	1.919	1.910	1.902	1.894	1.886	1.876	1.868	1.858	1.848	1.838	1.829	1.819	1.809	1.799	1.789	1.779	1.770	1.760	1.750	1.740	1.731	1.722	1.712	1.705	1.695	1.688	1.680	1.674	1.665	1.659	1.651	1.646	1.641	1.636	1.631	1.628	1.624	1.620	1.619	1.616	1.615	1.612	1.612	1.612	1.612	1.614	1.616	1.619	1.621	1.624	1.628	1.631	1.635	1.640	1.645	1.652	1.658	1.665	1.672	1.680	1.689	1.698	1.708	1.715	1.725	1.736	1.746	1.758	1.768	1.779	1.790	1.801	1.814	1.826	1.838	1.850	1.862	1.874	1.888	1.899	1.912	1.924	1.936	1.949	1.961	1.972	1.985	1.998	2.009	2.020	2.030	2.041	2.052	2.062	2.071	2.081	2.090	2.098	2.105	2.112	2.120	2.126	2.132	2.136	2.141	2.145	2.149	2.151	2.154	2.155	2.156	2.156	2.156	2.154	2.152	2.149	2.145	2.140	2.136	2.130	2.124	2.116	2.109	2.100	2.091	2.081	2.070	2.059	2.046	2.035	2.021	2.009	1.995	1.981	1.966	1.952	1.936	1.920	1.905	1.890	1.874	1.858	1.840	1.824	1.808	1.791	1.774	1.758	1.740	1.725	1.709	1.694	1.676	1.661	1.646	1.630	1.616	1.602	1.588	1.574	1.561	1.548	1.535	1.522	1.511	1.501	1.491	1.481	1.471	1.462	1.454	1.446	1.439	1.432	1.425	1.420	1.414	1.409	1.404	1.400	1.396	1.392	1.390	1.386	1.385	1.381	1.380	1.380	1.378	1.376	1.375	1.375	1.374	1.374	1.374	1.374	1.374	1.374	1.372	1.372	1.372	1.371	1.371	1.370	1.369	1.369	1.368	1.366	1.364	1.362	1.360	1.359	1.355	1.352	1.350	1.346	1.344	1.340	1.335	1.331	1.326	1.322	1.318	1.311	1.308	1.301	1.298	1.291	1.285	1.280	1.274	1.266	1.260	1.254	1.248	1.241	1.235	1.229	1.222	1.216	1.210	1.202	1.196	1.191	1.185	1.179	1.171	1.166	1.160	1.154	1.148	1.141	1.135	1.129	1.122	1.118	1.111	1.104	1.099	1.091	1.085	1.079	1.072	1.066	1.059	1.052	1.046	1.039	1.031	1.024	1.016	1.009	1.001	0.992	0.984	0.975	0.968	0.958	0.949	0.940	0.931	0.922	0.912	0.902	0.892	0.885	0.875	0.866	0.856	0.848	0.839	0.830	0.820	0.812	0.805	0.796	0.790	0.782	0.775	0.769	0.764	0.759	0.754	0.749	0.746	0.744	0.741	0.740	0.739	0.739	0.740	0.740	0.742	0.746	0.750	0.754	0.759	0.765	0.771	0.778	0.786	0.794	0.802	0.811	0.822	0.832	0.844	0.854	0.865	0.879	0.890	0.902	0.915	0.928	0.939	0.951	0.964	0.975	0.986	0.999	1.010	1.019	1.030	1.039	1.048	1.055	1.064	1.069	1.074	1.079	1.084	1.086	1.088	1.089	1.089	1.088	1.085	1.084	1.079	1.075	1.069	1.061	1.052	1.044	1.034	1.024	1.012	1.000	0.986	0.972	0.959	0.942	0.926	0.910	0.892	0.875	0.856	0.838	0.819	0.800	0.781	0.760	0.740	0.720	0.701	0.681	0.661	0.640	0.621	0.601	0.582	0.564	0.544	0.526	0.507	0.490	0.472	0.455	0.439	0.421	0.406	0.391	0.375	0.361	0.346	0.332	0.319	0.306	0.294	0.282	0.271	0.260	0.249	0.239	0.230	0.220	0.211	0.202	0.195	0.186	0.180	0.172	0.166	0.160	0.154	0.148	0.142	0.136	0.132	0.128	0.124	0.119	0.115	0.110	0.108	0.105	0.101	0.099	0.095	0.091	0.090	0.086	0.085	0.081	0.080	0.079	0.076	0.075	0.074	0.071	0.070	0.069	0.069	0.066	0.065	0.064	0.064	0.062	0.061	0.060	0.060	0.060	0.059	0.059	0.059	0.059	0.058	0.058	0.056	0.056	0.056	0.055	0.056	0.055	0.055	0.056	0.056	0.056	0.056	0.056	0.058	0.058	0.059	0.060	0.060	0.062	0.064	0.066	0.068	0.069	0.071	0.072	0.076	0.079	0.082	0.085	0.089	0.092	0.096	0.100	0.105	0.109	0.114	0.120	0.125	0.130	0.136	0.142	0.149	0.155	0.161	0.168	0.175	0.182	0.190	0.196	0.205	0.212	0.220	0.228	0.235	0.242	0.250	0.259	0.266	0.274	0.282	0.290	0.298	0.305	0.314	0.321	0.329	0.336	0.342	0.351	0.359	0.366	0.374	0.381	0.390	0.396	0.404	0.410	0.418	0.424	0.431	0.438	0.445	0.451	0.459	0.466	0.472	0.480	0.488	0.495	0.502	0.509	0.516	0.524	0.531	0.538	0.544	0.551	0.559	0.565	0.572	0.579	0.588	0.592	0.600	0.605	0.611	0.618	0.624	0.630	0.634	0.640	0.645	0.650	0.655	0.659	0.662	0.666	0.670	0.674	0.676	0.679	0.680	0.681	0.684	0.684	0.684	0.685	0.685	0.685	0.682	0.682	0.680	0.679	0.676	0.674	0.671	0.669	0.664	0.661	0.656	0.652	0.648	0.642	0.638	0.632	0.628	0.621	0.616	0.611	0.604	0.598	0.592	0.586	0.580	0.575	0.568	0.561	0.555	0.550	0.542	0.536	0.530	0.524	0.519	0.514	0.506	0.502	0.496	0.491	0.485	0.481	0.475	0.470	0.466	0.461	0.458	0.452	0.449	0.446	0.441	0.436	0.434	0.429	0.426	0.422	0.419	0.416	0.412	0.409	0.406	0.401	0.399	0.395	0.392	0.389	0.385	0.381	0.376	0.372	0.368	0.364	0.360	0.354	0.349	0.345	0.339	0.334	0.328	0.321	0.315	0.309	0.302	0.294	0.288	0.280	0.272	0.265	0.256	0.249	0.241	0.232	0.225	0.216	0.209	0.200	0.192	0.185	0.178	0.170	0.161	0.154	0.146	0.140	0.134	0.128	0.121	0.116	0.111	0.106	0.101	0.098	0.095	0.092	0.090	0.088	0.088	0.088	0.086	0.088	0.088	0.091	0.092	0.096	0.099	0.102	0.106	0.111	0.116	0.122	0.129	0.135	0.142	0.150	0.158	0.165	0.174	0.181	0.189	0.198	0.205	0.214	0.222	0.230	0.238	0.246	0.252	0.260	0.268	0.274	0.281	0.288	0.292	0.298	0.302	0.305	0.309	0.312	0.315	0.316	0.318	0.318	0.318	0.318	0.316	0.314	0.312	0.310	0.305	0.301	0.296	0.292	0.286	0.280	0.274	0.266	0.259	0.251	0.244	0.234	0.226	0.218	0.209	0.199	0.190	0.179	0.170	0.161	0.151	0.142	0.132	0.124	0.115	0.106	0.098	0.090	0.082	0.075	0.068	0.061	0.055	0.049	0.042	0.036	0.032	0.028	0.022	0.019	0.015	0.011	0.009	0.008	0.005	0.001	0.000	-0.001	-0.002	-0.004	-0.004	-0.005	-0.006	-0.006	-0.006	-0.008	-0.008	-0.009	-0.009	-0.009	-0.010	-0.011	-0.010	-0.011	-0.012	-0.015	-0.015	-0.018	-0.019	-0.022	-0.025	-0.029	-0.031	-0.035	-0.039	-0.044	-0.049	-0.054	-0.059	-0.065	-0.071	-0.079	-0.084	-0.092	-0.099	-0.106	-0.114	-0.121	-0.130	-0.138	-0.145	-0.155	-0.162	-0.171	-0.180	-0.189	-0.195	-0.204	-0.211	-0.220	-0.226	-0.234	-0.239	-0.245	-0.250	-0.255	-0.259	-0.261	-0.265	-0.268	-0.269	-0.269	-0.269	-0.268	-0.265	-0.261	-0.258	-0.252	-0.246	-0.240	-0.232	-0.225	-0.215	-0.204	-0.192	-0.180	-0.166	-0.152	-0.138	-0.121	-0.105	-0.089	-0.070	-0.051	-0.032	-0.012	0.008	0.029	0.050	0.071	0.092	0.115	0.136	0.158	0.180	0.202	0.224	0.246	0.268	0.289	0.309	0.329	0.349	0.369	0.388	0.405	0.422	0.438	0.454	0.469	0.482	0.494	0.506	0.516	0.526	0.534	0.542	0.548	0.552	0.558	0.560	0.561	0.562	0.561	0.559	0.556	0.554	0.549	0.542	0.536	0.529	0.521	0.511	0.501	0.491	0.480	0.468	0.455	0.444	0.430	0.416	0.402	0.389	0.374	0.360	0.345	0.329	0.314	0.299	0.285	0.270	0.256	0.241	0.229	0.215	0.202	0.189	0.178	0.165	0.154	0.144	0.132	0.124	0.112	0.105	0.096	0.088	0.081	0.074	0.068	0.062	0.056	0.050	0.045	0.040	0.034	0.030	0.025	0.021	0.016	0.011	0.008	0.004	0.000	-0.005	-0.010	-0.014	-0.019	-0.025	-0.031	-0.036	-0.042	-0.049	-0.056	-0.065	-0.072	-0.081	-0.089	-0.099	-0.110	-0.120	-0.131	-0.142	-0.155	-0.168	-0.180	-0.194	-0.208	-0.221	-0.236	-0.250	-0.265	-0.280	-0.296	-0.311	-0.326	-0.342	-0.358	-0.372	-0.389	-0.402	-0.419	-0.434	-0.446	-0.461	-0.475	-0.486	-0.499	-0.511	-0.521	-0.532	-0.541	-0.551	-0.560	-0.568	-0.575	-0.580	-0.586	-0.590	-0.594	-0.596	-0.598	-0.598	-0.598	-0.596	-0.595	-0.591	-0.588	-0.582	-0.579	-0.572	-0.566	-0.559	-0.550	-0.541	-0.532	-0.521	-0.511	-0.500	-0.489	-0.478	-0.465	-0.451	-0.439	-0.426	-0.412	-0.400	-0.386	-0.374	-0.360	-0.348	-0.334	-0.321	-0.308	-0.295	-0.282	-0.271	-0.260	-0.249	-0.239	-0.229	-0.219	-0.210	-0.201	-0.192	-0.185	-0.178	-0.170	-0.165	-0.159	-0.155	-0.150	-0.146	-0.142	-0.140	-0.139	-0.138	-0.136	-0.138	-0.138	-0.138	-0.140	-0.142	-0.145	-0.148	-0.152	-0.156	-0.161	-0.166	-0.172	-0.178	-0.184	-0.191	-0.199	-0.206	-0.214	-0.221	-0.230	-0.238	-0.246	-0.255	-0.264	-0.274	-0.282	-0.291	-0.301	-0.311	-0.320	-0.330	-0.339	-0.348	-0.358	-0.366	-0.375	-0.384	-0.392	-0.401	-0.408	-0.415	-0.424	-0.431	-0.438	-0.444	-0.450	-0.455	-0.461	-0.465	-0.470	-0.474	-0.476	-0.480	-0.482	-0.484	-0.486	-0.489	-0.490	-0.490	-0.490	-0.490	-0.489	-0.488	-0.485	-0.482	-0.480	-0.476	-0.474	-0.469	-0.464	-0.458	-0.452	-0.446	-0.440	-0.431	-0.425	-0.416	-0.406	-0.398	-0.388	-0.378	-0.365	-0.355	-0.344	-0.331	-0.319	-0.306	-0.292	-0.278	-0.262	-0.248	-0.232	-0.216	-0.199	-0.181	-0.164	-0.146	-0.129	-0.109	-0.091	-0.071	-0.052	-0.032	-0.011	0.009	0.029	0.050	0.072	0.094	0.115	0.138	0.160	0.181	0.204	0.226	0.248	0.270	0.294	0.316	0.338	0.360	0.382	0.404	0.426	0.449	0.470	0.492	0.514	0.535	0.556	0.576	0.596	0.618	0.638	0.658	0.675	0.695	0.714	0.731	0.750	0.768	0.785	0.801	0.819	0.835	0.852	0.868	0.884	0.899	0.914	0.929	0.942	0.958	0.971	0.985	1.000	1.014	1.028	1.040	1.052	1.065	1.078	1.089	1.101	1.114	1.125	1.138	1.149	1.159	1.170	1.181	1.192	1.202	1.212	1.222	1.234	1.242	1.251	1.260	1.270	1.278	1.286	1.295	1.302	1.310	1.318	1.324	1.331	1.338	1.342	1.349	1.354	1.359	1.364	1.368	1.371	1.376	1.379	1.381	1.385	1.388	1.389	1.390	1.391	1.392	1.392	1.392	1.392	1.391	1.390	1.389	1.386	1.384	1.381	1.379	1.374	1.371	1.366	1.361	1.358	1.352	1.346	1.340	1.334	1.328	1.320	1.312	1.305	1.298	1.289	1.280	1.270	1.261	1.251	1.240	1.231	1.220	1.210	1.199	1.188	1.176	1.164	1.152	1.141	1.129	1.116	1.105	1.094	1.081	1.069	1.058	1.045	1.034	1.022	1.010	0.999	0.989	0.976	0.966	0.956	0.946	0.936	0.926	0.918	0.908	0.899	0.890	0.882	0.875	0.870	0.862	0.858	0.850	0.845	0.841	0.836	0.831	0.829	0.825	0.822	0.819	0.816	0.815	0.812	0.811	0.809	0.808	0.808	0.806	0.806	0.805	0.804	0.802	0.801	0.801	0.800	0.800	0.799	0.798	0.796	0.795	0.795	0.792	0.791	0.790	0.788	0.785	0.782	0.780	0.778	0.774	0.771	0.766	0.764	0.760	0.755	0.751	0.746	0.742	0.738	0.734	0.728	0.722	0.718	0.711	0.705	0.699	0.694	0.686	0.680	0.674	0.668	0.660	0.652	0.645	0.638	0.630	0.622	0.614	0.606	0.596	0.589	0.579	0.569	0.560	0.549	0.538	0.528	0.516	0.504	0.492	0.479	0.466	0.454	0.439	0.424	0.410	0.395	0.379	0.362	0.346	0.329	0.311	0.294	0.275	0.256	0.238	0.218	0.196	0.176	0.154	0.134	0.112	0.090	0.068	0.045	0.022	0.000	-0.024	-0.045	-0.069	-0.092	-0.115	-0.138	-0.162	-0.184	-0.206	-0.230	-0.251	-0.274	-0.295	-0.316	-0.338	-0.358	-0.379	-0.398	-0.418	-0.436	-0.455	-0.472	-0.490	-0.507	-0.522	-0.539	-0.554	-0.569	-0.582	-0.595	-0.609	-0.620	-0.634	-0.644	-0.655	-0.666	-0.676	-0.686	-0.696	-0.705	-0.715	-0.722	-0.731	-0.739	-0.748	-0.755	-0.764	-0.771	-0.779	-0.786	-0.795	-0.804	-0.812	-0.821	-0.830	-0.840	-0.849	-0.860	-0.871	-0.882	-0.894	-0.905	-0.920	-0.932	-0.946	-0.961	-0.978	-0.994	-1.010	-1.028	-1.046	-1.064	-1.084	-1.104	-1.125	-1.146	-1.169	-1.192	-1.215	-1.239	-1.262	-1.289	-1.314	-1.340	-1.366	-1.392	-1.420	-1.446	-1.474	-1.501	-1.528	-1.555	-1.584	-1.610	-1.639	-1.666	-1.694	-1.720	-1.746	-1.772	-1.799	-1.824	-1.849	-1.872	-1.898	-1.919	-1.942	-1.964	-1.985	-2.005	-2.026	-2.045	-2.062	-2.080	-2.096	-2.112	-2.128	-2.142	-2.155	-2.166	-2.179	-2.189	-2.199	-2.209	-2.218	-2.225	-2.232	-2.239	-2.245	-2.249	-2.255	-2.258	-2.260	-2.264	-2.266	-2.268	-2.269	-2.269	-2.270	-2.270	-2.270	-2.270	-2.270	-2.270	-2.269	-2.268	-2.268	-2.266	-2.266	-2.266	-2.266	-2.266	-2.266	-2.269	-2.269	-2.270	-2.272	-2.274	-2.276	-2.280	-2.282	-2.288	-2.291	-2.298	-2.302	-2.309	-2.316	-2.324	-2.331	-2.339	-2.348	-2.358	-2.368	-2.379	-2.390	-2.401	-2.414	-2.426	-2.439	-2.451	-2.466	-2.480	-2.495	-2.509	-2.524	-2.539	-2.554	-2.569	-2.582	-2.599	-2.614	-2.626	-2.641	-2.655	-2.669	-2.681	-2.694	-2.706	-2.718	-2.730	-2.740	-2.750	-2.759	-2.765	-2.772	-2.778	-2.782	-2.786	-2.789	-2.790	-2.791	-2.789	-2.788	-2.784	-2.779	-2.774	-2.766	-2.758	-2.749	-2.738	-2.725	-2.712	-2.698	-2.681	-2.665	-2.646	-2.628	-2.608	-2.588	-2.566	-2.544	-2.520	-2.496	-2.471	-2.446	-2.419	-2.394	-2.365	-2.339	-2.311	-2.284	-2.255	-2.229	-2.201	-2.174	-2.146	-2.119	-2.091	-2.065	-2.040	-2.014	-1.989	-1.964	-1.940	-1.918	-1.894	-1.874	-1.852	-1.832	-1.814	-1.796	-1.779	-1.762	-1.748	-1.734	-1.720	-1.708	-1.696	-1.688	-1.679	-1.671	-1.665	-1.659	-1.654	-1.650	-1.648	-1.645	-1.644	-1.644	-1.645	-1.648	-1.650	-1.654	-1.659	-1.664	-1.670	-1.676	-1.685	-1.692	-1.700	-1.710	-1.720	-1.729	-1.740	-1.750	-1.761	-1.772	-1.785	-1.796	-1.808	-1.820	-1.831	-1.845	-1.856	-1.869	-1.880	-1.892	-1.904	-1.915	-1.926	-1.936	-1.946	-1.956	-1.966	-1.976	-1.985	-1.992	-2.001	-2.009	-2.015	-2.021	-2.029	-2.034	-2.039	-2.042	-2.047	-2.050	-2.052	-2.055	-2.058	-2.059	-2.061	-2.062	-2.064	-2.064	-2.064	-2.064	-2.064	-2.062	-2.062	-2.062	-2.061	-2.061	-2.060	-2.059	-2.058	-2.058	-2.058	-2.059	-2.059	-2.060	-2.061	-2.062	-2.064	-2.066	-2.069	-2.072	-2.076	-2.080	-2.085	-2.090	-2.096	-2.102	-2.109	-2.116	-2.124	-2.132	-2.141	-2.150	-2.160	-2.170	-2.180	-2.190	-2.201	-2.212	-2.225	-2.236	-2.248	-2.260	-2.274	-2.285	-2.298	-2.310	-2.322	-2.334	-2.346	-2.359	-2.370	-2.382	-2.394	-2.404	-2.415	-2.425	-2.435	-2.444	-2.454	-2.462	-2.469	-2.478	-2.484	-2.491	-2.496	-2.501	-2.505	-2.510	-2.512	-2.515	-2.520	-2.520	-2.522	-2.524	-2.524	-2.524	-2.524	-2.521	-2.521	-2.519	-2.516	-2.514	-2.512	-2.509	-2.505	-2.501	-2.498	-2.494	-2.489	-2.485	-2.481	-2.476	-2.471	-2.468	-2.462	-2.458	-2.454	-2.450	-2.445	-2.440	-2.436	-2.432	-2.428	-2.424	-2.421	-2.418	-2.412	-2.410	-2.406	-2.402	-2.400	-2.398	-2.394	-2.391	-2.389	-2.386	-2.384	-2.381	-2.380	-2.378	-2.375	-2.375	-2.372	-2.371	-2.370	-2.369	-2.369	-2.368	-2.368	-2.366	-2.366	-2.365	-2.366	-2.366	-2.366	-2.368	-2.368	-2.368	-2.369	-2.371	-2.372	-2.375	-2.376	-2.379	-2.382	-2.385	-2.388	-2.392	-2.395	-2.400	-2.405	-2.409	-2.414	-2.420	-2.425	-2.431	-2.438	-2.444	-2.450	-2.456	-2.462	-2.470	-2.476	-2.482	-2.490	-2.496	-2.504	-2.510	-2.516	-2.524	-2.529	-2.535	-2.540	-2.548	-2.552	-2.558	-2.562	-2.565	-2.570	-2.572	-2.576	-2.578	-2.579	-2.580	-2.580	-2.579	-2.578	-2.575	-2.571	-2.568	-2.562	-2.556	-2.550	-2.542	-2.534	-2.524	-2.515	-2.502	-2.489	-2.475	-2.461	-2.446	-2.430	-2.414	-2.395	-2.376	-2.356	-2.336	-2.315	-2.292	-2.269	-2.244	-2.219	-2.194	-2.169	-2.142	-2.114	-2.086	-2.058	-2.030	-2.000	-1.971	-1.941	-1.911	-1.881	-1.850	-1.821	-1.789	-1.760	-1.729	-1.699	-1.668	-1.638	-1.608	-1.579	-1.548	-1.519	-1.490	-1.461	-1.434	-1.406	-1.379	-1.351	-1.325	-1.300	-1.275	-1.249	-1.226	-1.201	-1.180	-1.156	-1.135	-1.114	-1.092	-1.072	-1.054	-1.034	-1.015	-0.998	-0.979	-0.962	-0.945	-0.928	-0.912	-0.896	-0.881	-0.866	-0.850	-0.835	-0.821	-0.805	-0.791	-0.778	-0.762	-0.748	-0.734	-0.719	-0.705	-0.692	-0.678	-0.664	-0.650	-0.636	-0.621	-0.606	-0.592	-0.578	-0.562	-0.548	-0.532	-0.519	-0.502	-0.488	-0.471	-0.456	-0.441	-0.425	-0.410	-0.394	-0.378	-0.362	-0.348	-0.331	-0.315	-0.300	-0.285	-0.270	-0.255	-0.240	-0.225	-0.211	-0.196	-0.182	-0.168	-0.154	-0.140	-0.126	-0.114	-0.100	-0.088	-0.074	-0.062	-0.050	-0.039	-0.026	-0.015	-0.005	0.006	0.016	0.028	0.038	0.049	0.058	0.066	0.076	0.085	0.094	0.102	0.110	0.119	0.128	0.135	0.142	0.150	0.156	0.164	0.171	0.178	0.184	0.190	0.196	0.201	0.208	0.214	0.219	0.222	0.229	0.232	0.236	0.240	0.245	0.246	0.250	0.252	0.256	0.258	0.259	0.260	0.261	0.261	0.262	0.262	0.261	0.260	0.260	0.258	0.256	0.252	0.251	0.249	0.245	0.241	0.236	0.231	0.228	0.222	0.218	0.212	0.206	0.201	0.195	0.190	0.184	0.178	0.172	0.166	0.160	0.155	0.149	0.142	0.138	0.132	0.126	0.122	0.118	0.112	0.109	0.106	0.102	0.099	0.095	0.092	0.090	0.089	0.086	0.084	0.084	0.081	0.080	0.080	0.079	0.080	0.080	0.079	0.080	0.080	0.079	0.080	0.080	0.079	0.080	0.080	0.079	0.078	0.076	0.076	0.074	0.071	0.069	0.065	0.062	0.058	0.052	0.048	0.042	0.036	0.029	0.021	0.014	0.004	-0.005	-0.016	-0.029	-0.040	-0.052	-0.066	-0.080	-0.094	-0.109	-0.125	-0.142	-0.159	-0.176	-0.195	-0.212	-0.231	-0.251	-0.270	-0.290	-0.310	-0.331	-0.351	-0.370	-0.391	-0.412	-0.431	-0.451	-0.471	-0.491	-0.510	-0.529	-0.546	-0.565	-0.582	-0.599	-0.614	-0.630	-0.644	-0.659	-0.671	-0.684	-0.695	-0.706	-0.715	-0.722	-0.731	-0.736	-0.742	-0.746	-0.751	-0.752	-0.754	-0.755	-0.752	-0.752	-0.749	-0.746	-0.741	-0.735	-0.729	-0.722	-0.714	-0.705	-0.695	-0.685	-0.675	-0.662	-0.651	-0.639	-0.626	-0.612	-0.600	-0.585	-0.571	-0.556	-0.542	-0.528	-0.512	-0.499	-0.482	-0.469	-0.454	-0.440	-0.426	-0.412	-0.400	-0.386	-0.374	-0.361	-0.349	-0.338	-0.328	-0.318	-0.306	-0.299	-0.289	-0.280	-0.274	-0.266	-0.260	-0.255	-0.249	-0.245	-0.241	-0.238	-0.236	-0.234	-0.234	-0.232	-0.232	-0.234	-0.235	-0.238	-0.239	-0.241	-0.245	-0.248	-0.252	-0.258	-0.262	-0.268	-0.272	-0.279	-0.285	-0.291	-0.296	-0.302	-0.310	-0.316	-0.324	-0.330	-0.336	-0.342	-0.349	-0.355	-0.361	-0.368	-0.372	-0.378	-0.384	-0.389	-0.394	-0.398	-0.402	-0.406	-0.410	-0.412	-0.415	-0.418	-0.420	-0.421	-0.422	-0.422	-0.424	-0.422	-0.422	-0.421	-0.421	-0.420	-0.418	-0.416	-0.414	-0.411	-0.409	-0.406	-0.402	-0.400	-0.398	-0.394	-0.391	-0.389	-0.385	-0.382	-0.378	-0.375	-0.371	-0.369	-0.368	-0.365	-0.362	-0.361	-0.359	-0.358	-0.355	-0.354	-0.354	-0.352	-0.352	-0.354	-0.354	-0.355	-0.356	-0.358	-0.359	-0.361	-0.364	-0.366	-0.370	-0.372	-0.378	-0.381	-0.388	-0.392	-0.398	-0.402	-0.409	-0.415	-0.421	-0.429	-0.436	-0.442	-0.451	-0.459	-0.468	-0.475	-0.484	-0.492	-0.501	-0.510	-0.520	-0.530	-0.539	-0.549	-0.558	-0.568	-0.576	-0.586	-0.596	-0.606	-0.618	-0.626	-0.636	-0.646	-0.656	-0.666	-0.675	-0.685	-0.694	-0.704	-0.712	-0.721	-0.730	-0.738	-0.746	-0.756	-0.764	-0.772	-0.780	-0.789	-0.796	-0.802	-0.809	-0.816	-0.822	-0.828	-0.835	-0.840	-0.846	-0.851	-0.855	-0.860	-0.864	-0.868	-0.871	-0.874	-0.876	-0.880	-0.882	-0.884	-0.885	-0.886	-0.888	-0.888	-0.889	-0.889	-0.889	-0.888	-0.886	-0.885	-0.884	-0.882	-0.879	-0.878	-0.875	-0.871	-0.868	-0.864	-0.860	-0.856	-0.851	-0.846	-0.841	-0.838	-0.831	-0.826	-0.820	-0.814	-0.808	-0.802	-0.796	-0.790	-0.782	-0.778	-0.771	-0.764	-0.758	-0.750	-0.745	-0.739	-0.732	-0.726	-0.720	-0.715	-0.709	-0.704	-0.700	-0.695	-0.690	-0.686	-0.684	-0.680	-0.678	-0.676	-0.674	-0.672	-0.671	-0.671	-0.671	-0.672	-0.674	-0.678	-0.680	-0.684	-0.689	-0.694	-0.700	-0.708	-0.715	-0.722	-0.731	-0.740	-0.751	-0.762	-0.774	-0.786	-0.799	-0.811	-0.825	-0.840	-0.855	-0.870	-0.886	-0.901	-0.919	-0.934	-0.951	-0.968	-0.985	-1.002	-1.019	-1.036	-1.052	-1.070	-1.085	-1.101	-1.118	-1.132	-1.148	-1.162	-1.176	-1.190	-1.202	-1.215	-1.225	-1.236	-1.246	-1.256	-1.266	-1.274	-1.282	-1.289	-1.295	-1.300	-1.305	-1.309	-1.311	-1.314	-1.316	-1.318	-1.318	-1.319	-1.318	-1.318	-1.315	-1.314	-1.310	-1.309	-1.306	-1.302	-1.299	-1.295	-1.291	-1.288	-1.282	-1.280	-1.275	-1.271	-1.268	-1.264	-1.261	-1.258	-1.254	-1.251	-1.248	-1.246	-1.242	-1.241	-1.239	-1.236	-1.235	-1.234	-1.234	-1.231	-1.231	-1.230	-1.230	-1.230	-1.229	-1.229	-1.230	-1.230	-1.230	-1.230	-1.231	-1.231	-1.231	-1.230	-1.231	-1.230	-1.230	-1.229	-1.229	-1.228	-1.225	-1.224	-1.221	-1.219	-1.215	-1.212	-1.208	-1.204	-1.199	-1.195	-1.190	-1.184	-1.176	-1.170	-1.162	-1.155	-1.146	-1.138	-1.129	-1.119	-1.109	-1.098	-1.086	-1.075	-1.062	-1.050	-1.038	-1.024	-1.010	-0.995	-0.981	-0.966	-0.950	-0.935	-0.919	-0.901	-0.885	-0.869	-0.850	-0.832	-0.815	-0.796	-0.779	-0.759	-0.740	-0.720	-0.700	-0.680	-0.660	-0.639	-0.619	-0.598	-0.578	-0.556	-0.534	-0.512	-0.491	-0.469	-0.448	-0.425	-0.404	-0.380	-0.358	-0.335	-0.312	-0.290	-0.268	-0.244	-0.222	-0.200	-0.178	-0.155	-0.131	-0.110	-0.088	-0.066	-0.044	-0.022	-0.001	0.020	0.041	0.062	0.082	0.102	0.122	0.141	0.160	0.180	0.198	0.215	0.232	0.249	0.266	0.282	0.299	0.314	0.328	0.342	0.356	0.371	0.382	0.396	0.409	0.420	0.432	0.444	0.455	0.465	0.476	0.486	0.496	0.506	0.516	0.524	0.534	0.542	0.550	0.559	0.569	0.576	0.585	0.594	0.602	0.610	0.619	0.628	0.636	0.645	0.654	0.664	0.674	0.682	0.694	0.705	0.715	0.726	0.736	0.748	0.761	0.774	0.786	0.798	0.811	0.825	0.838	0.852	0.865	0.880	0.894	0.909	0.924	0.939	0.954	0.969	0.984	0.999	1.012	1.029	1.042	1.058	1.071	1.084	1.098	1.111	1.124	1.136	1.148	1.156	1.168	1.178	1.186	1.194	1.201	1.208	1.212	1.218	1.221	1.225	1.226	1.228	1.228	1.226	1.225	1.222	1.218	1.212	1.206	1.201	1.192	1.185	1.175	1.165	1.155	1.144	1.132	1.120	1.106	1.092	1.079	1.065	1.050	1.036	1.021	1.006	0.991	0.975	0.961	0.946	0.931	0.918	0.905	0.891	0.878	0.866	0.854	0.842	0.832	0.822	0.812	0.804	0.796	0.789	0.784	0.779	0.774	0.770	0.768	0.765	0.764	0.764	0.765	0.765	0.766	0.769	0.772	0.776	0.780	0.786	0.790	0.796	0.802	0.809	0.815	0.824	0.830	0.836	0.844	0.851	0.859	0.866	0.872	0.881	0.888	0.895	0.901	0.909	0.915	0.922	0.929	0.934	0.940	0.945	0.950	0.955	0.959	0.964	0.968	0.971	0.975	0.979	0.982	0.985	0.989	0.990	0.992	0.995	0.998	1.000	1.001	1.004	1.006	1.008	1.009	1.010	1.012	1.015	1.016	1.018	1.019	1.020	1.022	1.024	1.025	1.025	1.028	1.028	1.029	1.029	1.029	1.030	1.030	1.029	1.028	1.028	1.026	1.024	1.021	1.019	1.016	1.012	1.009	1.004	0.999	0.994	0.988	0.980	0.974	0.966	0.958	0.949	0.939	0.929	0.919	0.908	0.895	0.882	0.870	0.856	0.842	0.828	0.814	0.799	0.782	0.768	0.751	0.735	0.719	0.702	0.686	0.670	0.652	0.635	0.620	0.602	0.586	0.570	0.554	0.540	0.524	0.507	0.492	0.478	0.462	0.449	0.435	0.422	0.410	0.398	0.388	0.376	0.365	0.356	0.346	0.338	0.328	0.320	0.312	0.306	0.299	0.292	0.286	0.281	0.276	0.272	0.269	0.265	0.261	0.259	0.256	0.254	0.252	0.250	0.248	0.248	0.246	0.246	0.245	0.244	0.244	0.244	0.244	0.244	0.244	0.245	0.245	0.245	0.246	0.246	0.246	0.248	0.248	0.248	0.249	0.250	0.250	0.250	0.251	0.252	0.254	0.255	0.258	0.259	0.261	0.262	0.266	0.269	0.271	0.275	0.279	0.281	0.286	0.291	0.295	0.300	0.305	0.311	0.318	0.322	0.330	0.338	0.345	0.354	0.362	0.372	0.382	0.392	0.404	0.416	0.429	0.441	0.454	0.468	0.481	0.496	0.511	0.526	0.542	0.559	0.576	0.592	0.610	0.628	0.646	0.664	0.682	0.700	0.719	0.739	0.756	0.776	0.794	0.812	0.832	0.850	0.868	0.885	0.904	0.920	0.936	0.952	0.969	0.982	0.996	1.010	1.022	1.034	1.045	1.055	1.064	1.072	1.079	1.085	1.090	1.094	1.096	1.098	1.099	1.098	1.095	1.092	1.089	1.082	1.076	1.069	1.060	1.050	1.039	1.028	1.014	1.000	0.986	0.970	0.954	0.938	0.919	0.902	0.884	0.864	0.844	0.825	0.804	0.784	0.762	0.741	0.721	0.700	0.679	0.659	0.639	0.619	0.599	0.579	0.560	0.541	0.524	0.505	0.488	0.472	0.456	0.441	0.424	0.410	0.396	0.382	0.370	0.358	0.345	0.335	0.325	0.314	0.304	0.295	0.286	0.278	0.269	0.261	0.252	0.245	0.238	0.229	0.221	0.212	0.204	0.196	0.186	0.178	0.168	0.156	0.146	0.135	0.124	0.110	0.096	0.084	0.069	0.054	0.039	0.021	0.004	-0.014	-0.034	-0.052	-0.072	-0.094	-0.115	-0.138	-0.161	-0.186	-0.210	-0.235	-0.261	-0.286	-0.314	-0.340	-0.368	-0.395	-0.422	-0.451	-0.479	-0.507	-0.536	-0.564	-0.592	-0.621	-0.649	-0.678	-0.705	-0.731	-0.759	-0.786	-0.811	-0.838	-0.864	-0.888	-0.912	-0.935	-0.959	-0.980	-1.002	-1.022	-1.044	-1.062	-1.081	-1.099	-1.116	-1.132	-1.148	-1.162	-1.176	-1.190	-1.201	-1.214	-1.224	-1.234	-1.244	-1.251	-1.259	-1.265	-1.271	-1.278	-1.281	-1.285	-1.289	-1.291	-1.294	-1.296	-1.296	-1.298	-1.298	-1.296	-1.295	-1.292	-1.291	-1.288	-1.285	-1.282	-1.278	-1.274	-1.269	-1.265	-1.259	-1.255	-1.249	-1.242	-1.236	-1.231	-1.225	-1.218	-1.211	-1.205	-1.198	-1.191	-1.185	-1.178	-1.172	-1.165	-1.159	-1.151	-1.145	-1.139	-1.132	-1.126	-1.121	-1.114	-1.109	-1.104	-1.099	-1.094	-1.089	-1.084	-1.081	-1.078	-1.074	-1.071	-1.069	-1.068	-1.065	-1.066	-1.065	-1.065	-1.065	-1.066	-1.068	-1.070	-1.072	-1.075	-1.079	-1.084	-1.089	-1.094	-1.100	-1.106	-1.114	-1.121	-1.129	-1.138	-1.146	-1.156	-1.166	-1.176	-1.188	-1.199	-1.211	-1.222	-1.235	-1.248	-1.261	-1.274	-1.286	-1.300	-1.314	-1.326	-1.340	-1.355	-1.366	-1.380	-1.392	-1.405	-1.419	-1.430	-1.440	-1.451	-1.461	-1.471	-1.480	-1.489	-1.495	-1.501	-1.509	-1.515	-1.520	-1.522	-1.525	-1.528	-1.529	-1.528	-1.526	-1.525	-1.522	-1.519	-1.514	-1.510	-1.502	-1.496	-1.488	-1.479	-1.470	-1.460	-1.449	-1.438	-1.426	-1.414	-1.401	-1.386	-1.374	-1.359	-1.345	-1.331	-1.316	-1.302	-1.288	-1.274	-1.259	-1.245	-1.230	-1.215	-1.201	-1.189	-1.176	-1.162	-1.150	-1.138	-1.126	-1.115	-1.105	-1.095	-1.085	-1.076	-1.068	-1.059	-1.051	-1.044	-1.038	-1.031	-1.025	-1.020	-1.015	-1.010	-1.006	-1.002	-0.998	-0.994	-0.990	-0.989	-0.985	-0.982	-0.980	-0.979	-0.976	-0.974	-0.972	-0.970	-0.969	-0.966	-0.965	-0.962	-0.961	-0.959	-0.958	-0.955	-0.952	-0.951	-0.950	-0.949	-0.946	-0.945	-0.944	-0.942	-0.941	-0.940	-0.939	-0.939	-0.938	-0.939	-0.939	-0.939	-0.940	-0.941	-0.942	-0.945	-0.946	-0.950	-0.952	-0.958	-0.961	-0.966	-0.972	-0.978	-0.984	-0.990	-0.998	-1.004	-1.012	-1.020	-1.029	-1.036	-1.048	-1.056	-1.065	-1.076	-1.085	-1.095	-1.105	-1.116	-1.126	-1.138	-1.148	-1.156	-1.166	-1.176	-1.185	-1.195	-1.205	-1.214	-1.222	-1.230	-1.239	-1.245	-1.252	-1.259	-1.264	-1.269	-1.275	-1.279	-1.282	-1.285	-1.288	-1.290	-1.291	-1.291	-1.291	-1.291	-1.290	-1.289	-1.286	-1.284	-1.281	-1.276	-1.274	-1.269	-1.264	-1.258	-1.251	-1.245	-1.240	-1.232	-1.226	-1.218	-1.210	-1.202	-1.195	-1.186	-1.180	-1.171	-1.161	-1.154	-1.146	-1.138	-1.130	-1.121	-1.114	-1.106	-1.099	-1.091	-1.085	-1.078	-1.070	-1.064	-1.059	-1.052	-1.046	-1.042	-1.038	-1.032	-1.029	-1.025	-1.021	-1.018	-1.015	-1.012	-1.011	-1.010	-1.008	-1.008	-1.006	-1.005	-1.006	-1.008	-1.009	-1.010	-1.011	-1.012	-1.015	-1.016	-1.019	-1.021	-1.024	-1.028	-1.030	-1.032	-1.038	-1.040	-1.042	-1.046	-1.050	-1.054	-1.058	-1.060	-1.064	-1.066	-1.070	-1.071	-1.072	-1.076	-1.079	-1.080	-1.080	-1.081	-1.081	-1.082	-1.081	-1.080	-1.079	-1.076	-1.074	-1.071	-1.068	-1.064	-1.058	-1.054	-1.046	-1.041	-1.034	-1.026	-1.018	-1.010	-1.000	-0.991	-0.981	-0.970	-0.960	-0.949	-0.938	-0.925	-0.912	-0.900	-0.889	-0.875	-0.862	-0.849	-0.836	-0.824	-0.810	-0.798	-0.786	-0.774	-0.761	-0.750	-0.740	-0.729	-0.719	-0.710	-0.701	-0.694	-0.685	-0.680	-0.674	-0.669	-0.665	-0.662	-0.660	-0.660	-0.660	-0.661	-0.665	-0.668	-0.672	-0.678	-0.684	-0.691	-0.701	-0.711	-0.722	-0.734	-0.746	-0.761	-0.776	-0.790	-0.808	-0.825	-0.842	-0.864	-0.884	-0.904	-0.925	-0.948	-0.970	-0.994	-1.018	-1.040	-1.065	-1.090	-1.115	-1.140	-1.166	-1.191	-1.218	-1.244	-1.270	-1.296	-1.322	-1.349	-1.375	-1.401	-1.429	-1.454	-1.479	-1.505	-1.530	-1.556	-1.582	-1.606	-1.632	-1.656	-1.681	-1.705	-1.729	-1.752	-1.776	-1.800	-1.822	-1.845	-1.868	-1.889	-1.911	-1.934	-1.955	-1.976	-1.998	-2.018	-2.039	-2.059	-2.080	-2.100	-2.120	-2.140	-2.159	-2.178	-2.196	-2.216	-2.234	-2.252	-2.271	-2.289	-2.308	-2.325	-2.342	-2.359	-2.378	-2.394	-2.411	-2.428	-2.444	-2.460	-2.476	-2.492	-2.508	-2.524	-2.541	-2.555	-2.571	-2.586	-2.601	-2.618	-2.632	-2.646	-2.661	-2.678	-2.692	-2.706	-2.720	-2.735	-2.750	-2.764	-2.779	-2.791	-2.805	-2.819	-2.832	-2.846	-2.860	-2.872	-2.886	-2.898	-2.910	-2.924	-2.936	-2.948	-2.960	-2.970	-2.982	-2.992	-3.002	-3.014	-3.022	-3.032	-3.042	-3.050	-3.059	-3.066	-3.074	-3.080	-3.086	-3.092	-3.099	-3.102	-3.106	-3.110	-3.112	-3.115	-3.115	-3.116	-3.116	-3.116	-3.115	-3.114	-3.111	-3.108	-3.105	-3.100	-3.095	-3.089	-3.081	-3.075	-3.066	-3.058	-3.049	-3.040	-3.029	-3.018	-3.006	-2.995	-2.982	-2.971	-2.958	-2.944	-2.931	-2.918	-2.902	-2.888	-2.874	-2.859	-2.844	-2.830	-2.815	-2.799	-2.786	-2.771	-2.756	-2.742	-2.729	-2.715	-2.704	-2.691	-2.679	-2.666	-2.655	-2.646	-2.636	-2.626	-2.619	-2.610	-2.604	-2.598	-2.592	-2.588	-2.585	-2.581	-2.580	-2.579	-2.579	-2.579	-2.581	-2.584	-2.588	-2.592	-2.599	-2.604	-2.611	-2.620	-2.628	-2.638	-2.648	-2.659	-2.669	-2.681	-2.694	-2.708	-2.721	-2.735	-2.750	-2.765	-2.779	-2.794	-2.809	-2.824	-2.840	-2.855	-2.870	-2.884	-2.898	-2.912	-2.926	-2.939	-2.951	-2.962	-2.974	-2.985	-2.994	-3.002	-3.010	-3.018	-3.024	-3.026	-3.030	-3.034	-3.035	-3.035	-3.035	-3.032	-3.030	-3.026	-3.020	-3.015	-3.006	-2.998	-2.988	-2.976	-2.962	-2.950	-2.935	-2.920	-2.902	-2.885	-2.865	-2.846	-2.825	-2.802	-2.780	-2.758	-2.734	-2.708	-2.682	-2.655	-2.630	-2.602	-2.572	-2.545	-2.516	-2.486	-2.458	-2.428	-2.398	-2.366	-2.336	-2.306	-2.275	-2.244	-2.212	-2.182	-2.151	-2.121	-2.091	-2.060	-2.029	-1.999	-1.970	-1.941	-1.911	-1.882	-1.855	-1.828	-1.799	-1.772	-1.746	-1.720	-1.695	-1.670	-1.646	-1.621	-1.599	-1.576	-1.554	-1.532	-1.512	-1.492	-1.474	-1.454	-1.436	-1.420	-1.402	-1.388	-1.371	-1.358	-1.345	-1.331	-1.320	-1.309	-1.298	-1.288	-1.276	-1.269	-1.260	-1.252	-1.245	-1.238	-1.232	-1.228	-1.222	-1.218	-1.214	-1.210	-1.205	-1.202	-1.200	-1.199	-1.196	-1.196	-1.194	-1.192	-1.192	-1.192	-1.192	-1.194	-1.194	-1.195	-1.196	-1.198	-1.199	-1.200	-1.202	-1.204	-1.206	-1.209	-1.211	-1.212	-1.215	-1.218	-1.220	-1.224	-1.226	-1.229	-1.231	-1.235	-1.238	-1.240	-1.242	-1.246	-1.250	-1.251	-1.255	-1.259	-1.261	-1.264	-1.266	-1.269	-1.271	-1.274	-1.275	-1.278	-1.279	-1.280	-1.281	-1.282	-1.282	-1.282	-1.282	-1.281	-1.281	-1.280	-1.278	-1.276	-1.272	-1.270	-1.266	-1.262	-1.259	-1.254	-1.248	-1.241	-1.235	-1.228	-1.220	-1.211	-1.204	-1.195	-1.185	-1.175	-1.165	-1.154	-1.142	-1.131	-1.120	-1.108	-1.096	-1.084	-1.070	-1.058	-1.046	-1.032	-1.021	-1.008	-0.995	-0.981	-0.969	-0.958	-0.945	-0.934	-0.922	-0.910	-0.900	-0.890	-0.880	-0.871	-0.862	-0.855	-0.846	-0.840	-0.834	-0.829	-0.824	-0.819	-0.815	-0.811	-0.810	-0.809	-0.808	-0.808	-0.809	-0.810	-0.812	-0.814	-0.818	-0.821	-0.825	-0.830	-0.836	-0.841	-0.848	-0.855	-0.861	-0.869	-0.876	-0.884	-0.892	-0.900	-0.910	-0.919	-0.926	-0.935	-0.946	-0.955	-0.964	-0.974	-0.984	-0.991	-1.001	-1.011	-1.020	-1.029	-1.039	-1.046	-1.055	-1.064	-1.072	-1.081	-1.089	-1.098	-1.106	-1.114	-1.121	-1.129	-1.136	-1.144	-1.150	-1.159	-1.165	-1.172	-1.179	-1.186	-1.194	-1.201	-1.208	-1.215	-1.221	-1.229	-1.235	-1.241	-1.249	-1.255	-1.261	-1.268	-1.274	-1.281	-1.286	-1.292	-1.299	-1.305	-1.310	-1.316	-1.321	-1.328	-1.334	-1.339	-1.345	-1.350	-1.355	-1.361	-1.365	-1.370	-1.374	-1.379	-1.382	-1.388	-1.391	-1.395	-1.399	-1.401	-1.405	-1.408	-1.410	-1.412	-1.414	-1.416	-1.419	-1.420	-1.421	-1.422	-1.424	-1.426	-1.426	-1.428	-1.429	-1.430	-1.429	-1.430	-1.430	-1.431	-1.431	-1.431	-1.432	-1.432	-1.432	-1.434	-1.435	-1.435	-1.436	-1.439	-1.439	-1.441	-1.444	-1.448	-1.450	-1.451	-1.456	-1.460	-1.462	-1.468	-1.471	-1.476	-1.482	-1.488	-1.494	-1.501	-1.508	-1.514	-1.521	-1.530	-1.539	-1.546	-1.555	-1.564	-1.574	-1.582	-1.592	-1.602	-1.611	-1.621	-1.631	-1.641	-1.650	-1.660	-1.669	-1.679	-1.689	-1.698	-1.706	-1.714	-1.722	-1.730	-1.736	-1.744	-1.750	-1.756	-1.761	-1.765	-1.769	-1.772	-1.774	-1.776	-1.776	-1.778	-1.776	-1.775	-1.771	-1.770	-1.768	-1.762	-1.758	-1.752	-1.746	-1.738	-1.731	-1.722	-1.714	-1.704	-1.694	-1.684	-1.672	-1.661	-1.650	-1.639	-1.626	-1.614	-1.601	-1.589	-1.576	-1.564	-1.550	-1.539	-1.526	-1.512	-1.501	-1.489	-1.479	-1.468	-1.456	-1.446	-1.436	-1.426	-1.418	-1.409	-1.400	-1.394	-1.385	-1.378	-1.372	-1.366	-1.360	-1.355	-1.351	-1.346	-1.342	-1.339	-1.335	-1.332	-1.331	-1.328	-1.326	-1.325	-1.322	-1.321	-1.320	-1.318	-1.316	-1.315	-1.312	-1.311	-1.310	-1.308	-1.305	-1.302	-1.300	-1.298	-1.295	-1.291	-1.288	-1.284	-1.280	-1.275	-1.270	-1.266	-1.261	-1.255	-1.249	-1.244	-1.238	-1.231	-1.225	-1.218	-1.211	-1.205	-1.198	-1.191	-1.184	-1.178	-1.171	-1.165	-1.159	-1.151	-1.146	-1.141	-1.135	-1.130	-1.126	-1.121	-1.118	-1.114	-1.110	-1.108	-1.108	-1.105	-1.104	-1.104	-1.104	-1.104	-1.105	-1.106	-1.109	-1.111	-1.115	-1.118	-1.122	-1.128	-1.134	-1.139	-1.145	-1.152	-1.159	-1.168	-1.175	-1.184	-1.192	-1.201	-1.210	-1.219	-1.230	-1.241	-1.252	-1.262	-1.272	-1.285	-1.296	-1.309	-1.320	-1.331	-1.342	-1.354	-1.365	-1.376	-1.388	-1.400	-1.411	-1.421	-1.432	-1.444	-1.454	-1.464	-1.474	-1.484	-1.492	-1.501	-1.510	-1.518	-1.524	-1.531	-1.538	-1.544	-1.549	-1.552	-1.556	-1.560	-1.562	-1.565	-1.566	-1.568	-1.569	-1.568	-1.568	-1.564	-1.562	-1.559	-1.555	-1.550	-1.546	-1.541	-1.534	-1.529	-1.521	-1.512	-1.504	-1.495	-1.486	-1.476	-1.466	-1.454	-1.444	-1.432	-1.420	-1.409	-1.395	-1.384	-1.370	-1.358	-1.344	-1.331	-1.319	-1.305	-1.292	-1.280	-1.266	-1.254	-1.241	-1.229	-1.218	-1.205	-1.194	-1.184	-1.171	-1.161	-1.151	-1.141	-1.132	-1.124	-1.115	-1.109	-1.101	-1.094	-1.088	-1.082	-1.078	-1.074	-1.070	-1.066	-1.062	-1.060	-1.059	-1.058	-1.056	-1.055	-1.058	-1.058	-1.059	-1.062	-1.065	-1.069	-1.071	-1.075	-1.080	-1.085	-1.090	-1.095	-1.101	-1.108	-1.114	-1.120	-1.128	-1.135	-1.142	-1.150	-1.158	-1.166	-1.172	-1.181	-1.190	-1.198	-1.206	-1.214	-1.222	-1.231	-1.239	-1.245	-1.254	-1.261	-1.269	-1.275	-1.282	-1.288	-1.295	-1.301	-1.306	-1.311	-1.316	-1.320	-1.324	-1.329	-1.331	-1.334	-1.336	-1.338	-1.338	-1.339	-1.339	-1.338	-1.336	-1.334	-1.331	-1.328	-1.325	-1.320	-1.315	-1.309	-1.304	-1.296	-1.288	-1.280	-1.272	-1.262	-1.252	-1.241	-1.230	-1.219	-1.206	-1.192	-1.178	-1.164	-1.149	-1.132	-1.118	-1.101	-1.084	-1.068	-1.049	-1.031	-1.012	-0.992	-0.974	-0.954	-0.932	-0.914	-0.892	-0.872	-0.851	-0.830	-0.810	-0.789	-0.768	-0.746	-0.726	-0.705	-0.682	-0.662	-0.641	-0.620	-0.600	-0.579	-0.560	-0.540	-0.521	-0.501	-0.482	-0.464	-0.446	-0.428	-0.410	-0.392	-0.376	-0.360	-0.344	-0.328	-0.312	-0.298	-0.284	-0.270	-0.256	-0.245	-0.232	-0.220	-0.209	-0.198	-0.186	-0.176	-0.168	-0.158	-0.149	-0.142	-0.135	-0.128	-0.120	-0.114	-0.108	-0.102	-0.098	-0.092	-0.089	-0.085	-0.081	-0.079	-0.075	-0.074	-0.071	-0.070	-0.069	-0.068	-0.066	-0.066	-0.065	-0.066	-0.065	-0.066	-0.066	-0.066	-0.066	-0.068	-0.069	-0.069	-0.070	-0.070	-0.071	-0.071	-0.072	-0.071	-0.071	-0.071	-0.071	-0.071	-0.070	-0.069	-0.068	-0.066	-0.064	-0.061	-0.059	-0.058	-0.054	-0.050	-0.046	-0.041	-0.036	-0.031	-0.026	-0.020	-0.012	-0.008	0.000	0.008	0.015	0.022	0.031	0.040	0.049	0.059	0.068	0.078	0.086	0.096	0.106	0.118	0.128	0.138	0.148	0.159	0.169	0.180	0.190	0.201	0.211	0.221	0.231	0.241	0.251	0.261	0.271	0.279	0.289	0.298	0.305	0.314	0.322	0.330	0.338	0.345	0.352	0.359	0.366	0.371	0.379	0.385	0.391	0.399	0.404	0.410	0.415	0.421	0.428	0.434	0.440	0.446	0.452	0.459	0.466	0.472	0.480	0.488	0.495	0.502	0.511	0.519	0.528	0.536	0.546	0.555	0.564	0.575	0.586	0.598	0.609	0.620	0.631	0.645	0.658	0.670	0.684	0.696	0.711	0.725	0.740	0.754	0.769	0.785	0.800	0.815	0.830	0.846	0.862	0.879	0.895	0.910	0.925	0.941	0.958	0.974	0.989	1.005	1.021	1.036	1.051	1.068	1.084	1.099	1.114	1.129	1.144	1.158	1.174	1.189	1.202	1.218	1.231	1.246	1.259	1.275	1.290	1.304	1.318	1.331	1.345	1.360	1.375	1.389	1.404	1.419	1.434	1.449	1.464	1.479	1.495	1.510	1.525	1.540	1.556	1.572	1.588	1.604	1.620	1.636	1.651	1.669	1.684	1.701	1.718	1.732	1.750	1.766	1.782	1.799	1.815	1.831	1.848	1.864	1.879	1.895	1.911	1.926	1.941	1.956	1.971	1.985	2.000	2.014	2.027	2.042	2.055	2.069	2.081	2.095	2.108	2.120	2.131	2.142	2.155	2.166	2.178	2.189	2.200	2.210	2.220	2.231	2.241	2.251	2.261	2.270	2.280	2.290	2.299	2.308	2.318	2.326	2.336	2.345	2.354	2.362	2.371	2.379	2.388	2.396	2.405	2.414	2.421	2.429	2.438	2.445	2.454	2.461	2.468	2.476	2.482	2.489	2.495	2.502	2.508	2.512	2.518	2.524	2.528	2.532	2.536	2.538	2.541	2.542	2.544	2.545	2.544	2.544	2.542	2.541	2.539	2.535	2.531	2.526	2.521	2.516	2.510	2.501	2.494	2.486	2.476	2.468	2.456	2.444	2.432	2.420	2.406	2.392	2.378	2.362	2.348	2.331	2.315	2.298	2.280	2.262	2.244	2.225	2.206	2.188	2.168	2.148	2.128	2.108	2.086	2.066	2.045	2.025	2.005	1.984	1.964	1.942	1.922	1.902	1.882	1.862	1.842	1.822	1.804	1.785	1.768	1.749	1.730	1.712	1.695	1.679	1.662	1.645	1.630	1.614	1.600	1.585	1.571	1.558	1.545	1.532	1.521	1.510	1.499	1.486	1.478	1.468	1.459	1.450	1.442	1.435	1.428	1.421	1.416	1.410	1.404	1.400	1.395	1.392	1.389	1.386	1.384	1.382	1.380	1.379	1.378	1.376	1.376	1.376	1.376	1.378	1.378	1.379	1.379	1.380	1.381	1.382	1.384	1.385	1.386	1.388	1.389	1.391	1.392	1.394	1.396	1.398	1.399	1.400	1.401	1.402	1.402	1.404	1.404	1.405	1.406	1.406	1.406	1.406	1.406	1.405	1.406	1.405	1.404	1.404	1.401	1.401	1.400	1.398	1.398	1.396	1.395	1.392	1.392	1.391	1.389	1.389	1.388	1.386	1.386	1.385	1.385	1.385	1.385	1.385	1.386	1.386	1.388	1.389	1.390	1.392	1.395	1.398	1.400	1.404	1.408	1.410	1.415	1.419	1.424	1.429	1.434	1.440	1.445	1.451	1.458	1.465	1.471	1.476	1.482	1.490	1.496	1.502	1.510	1.516	1.522	1.529	1.535	1.541	1.546	1.552	1.558	1.564	1.569	1.574	1.579	1.582	1.586	1.591	1.594	1.599	1.601	1.605	1.610	1.611	1.614	1.616	1.619	1.621	1.624	1.625	1.629	1.630	1.632	1.636	1.639	1.641	1.645	1.649	1.652	1.658	1.662	1.666	1.672	1.679	1.685	1.692	1.700	1.708	1.718	1.725	1.735	1.745	1.756	1.766	1.779	1.790	1.804	1.816	1.830	1.845	1.858	1.872	1.888	1.902	1.916	1.932	1.948	1.962	1.980	1.995	2.010	2.025	2.040	2.055	2.069	2.082	2.096	2.108	2.120	2.131	2.142	2.152	2.162	2.171	2.180	2.186	2.192	2.199	2.202	2.208	2.211	2.212	2.215	2.216	2.216	2.215	2.214	2.211	2.209	2.206	2.201	2.195	2.190	2.184	2.178	2.170	2.162	2.156	2.149	2.140	2.130	2.122	2.114	2.105	2.095	2.086	2.078	2.069	2.060	2.051	2.044	2.035	2.029	2.021	2.014	2.007	2.001	1.995	1.990	1.984	1.979	1.975	1.970	1.966	1.964	1.961	1.959	1.958	1.956	1.955	1.955	1.955	1.956	1.956	1.959	1.960	1.961	1.964	1.966	1.969	1.971	1.975	1.980	1.982	1.986	1.991	1.995	2.000	2.004	2.009	2.014	2.018	2.022	2.027	2.031	2.038	2.041	2.045	2.049	2.055	2.059	2.062	2.066	2.069	2.072	2.074	2.078	2.080	2.082	2.084	2.086	2.088	2.086	2.088	2.088	2.088	2.088	2.088	2.086	2.084	2.081	2.080	2.076	2.074	2.070	2.065	2.061	2.058	2.052	2.049	2.042	2.036	2.031	2.025	2.019	2.011	2.005	1.999	1.990	1.982	1.975	1.968	1.959	1.951	1.944	1.935	1.925	1.918	1.909	1.900	1.891	1.882	1.875	1.866	1.858	1.849	1.839	1.831	1.821	1.814	1.805	1.796	1.788	1.778	1.769	1.759	1.751	1.741	1.731	1.722	1.712	1.704	1.695	1.684	1.675	1.665	1.656	1.646	1.636	1.625	1.615	1.605	1.596	1.585	1.575	1.565	1.555	1.544	1.532	1.521	1.510	1.500	1.490	1.478	1.466	1.456	1.445	1.435	1.422	1.412	1.402	1.391	1.381	1.371	1.361	1.351	1.341	1.331	1.322	1.312	1.305	1.295	1.288	1.280	1.271	1.265	1.258	1.251	1.244	1.239	1.232	1.229	1.224	1.220	1.218	1.214	1.211	1.209	1.208	1.208	1.206	1.206	1.208	1.209	1.210	1.212	1.215	1.218	1.221	1.222	1.226	1.231	1.235	1.240	1.245	1.250	1.256	1.261	1.268	1.274	1.280	1.286	1.294	1.299	1.306	1.311	1.319	1.325	1.330	1.338	1.344	1.349	1.355	1.361	1.368	1.374	1.379	1.385	1.390	1.394	1.400	1.405	1.410	1.414	1.419	1.422	1.428	1.432	1.436	1.441	1.446	1.450	1.455	1.459	1.464	1.470	1.475	1.480	1.485	1.491	1.498	1.504	1.510	1.516	1.525	1.531	1.540	1.549	1.558	1.568	1.576	1.588	1.599	1.610	1.622	1.635	1.648	1.662	1.676	1.691	1.706	1.722	1.738	1.755	1.771	1.790	1.808	1.826	1.845	1.864	1.882	1.902	1.922	1.942	1.962	1.982	2.002	2.022	2.044	2.064	2.084	2.105	2.125	2.145	2.165	2.185	2.204	2.225	2.244	2.262	2.281	2.299	2.318	2.334	2.349	2.365	2.380	2.395	2.409	2.422	2.436	2.449	2.460	2.471	2.481	2.491	2.500	2.509	2.516	2.524	2.530	2.535	2.540	2.545	2.549	2.551	2.554	2.555	2.558	2.558	2.558	2.558	2.556	2.555	2.552	2.550	2.548	2.544	2.541	2.538	2.534	2.529	2.525	2.520	2.515	2.510	2.505	2.500	2.495	2.490	2.485	2.480	2.475	2.470	2.465	2.460	2.456	2.451	2.448	2.442	2.439	2.435	2.432	2.429	2.425	2.422	2.419	2.416	2.414	2.411	2.409	2.406	2.405	2.402	2.401	2.399	2.398	2.395	2.394	2.392	2.391	2.389	2.388	2.385	2.382	2.380	2.378	2.375	2.374	2.370	2.366	2.364	2.361	2.358	2.354	2.350	2.346	2.342	2.338	2.334	2.329	2.324	2.319	2.314	2.309	2.304	2.298	2.292	2.286	2.280	2.275	2.268	2.262	2.255	2.250	2.244	2.239	2.232	2.226	2.220	2.214	2.208	2.202	2.198	2.192	2.186	2.181	2.175	2.170	2.165	2.160	2.155	2.151	2.146	2.140	2.136	2.130	2.126	2.121	2.118	2.112	2.108	2.102	2.098	2.092	2.089	2.082	2.079	2.074	2.069	2.064	2.059	2.052	2.049	2.042	2.038	2.033	2.026	2.020	2.015	2.009	2.005	1.999	1.992	1.988	1.981	1.976	1.971	1.965	1.959	1.954	1.949	1.944	1.938	1.932	1.928	1.922	1.918	1.912	1.908	1.902	1.898	1.894	1.888	1.884	1.879	1.875	1.870	1.866	1.860	1.856	1.851	1.848	1.842	1.838	1.832	1.828	1.822	1.818	1.812	1.805	1.800	1.795	1.788	1.782	1.775	1.769	1.761	1.755	1.748	1.741	1.732	1.724	1.716	1.708	1.699	1.691	1.681	1.672	1.664	1.654	1.644	1.635	1.625	1.618	1.608	1.599	1.589	1.580	1.571	1.562	1.555	1.546	1.540	1.532	1.526	1.521	1.515	1.510	1.506	1.502	1.500	1.496	1.495	1.494	1.495	1.496	1.499	1.501	1.504	1.509	1.514	1.521	1.529	1.538	1.546	1.558	1.570	1.581	1.595	1.609	1.624	1.640	1.655	1.672	1.691	1.709	1.729	1.748	1.769	1.789	1.810	1.832	1.854	1.876	1.898	1.920	1.942	1.965	1.989	2.011	2.033	2.055	2.076	2.098	2.119	2.140	2.160	2.179	2.198	2.216	2.234	2.251	2.268	2.284	2.299	2.314	2.328	2.339	2.351	2.362	2.371	2.381	2.390	2.398	2.404	2.411	2.415	2.420	2.424	2.428	2.430	2.431	2.434	2.435	2.434	2.434	2.431	2.431	2.429	2.428	2.425	2.421	2.420	2.416	2.412	2.410	2.406	2.402	2.399	2.395	2.391	2.388	2.384	2.381	2.379	2.375	2.372	2.369	2.366	2.365	2.364	2.361	2.359	2.358	2.356	2.355	2.355	2.354	2.355	2.354	2.355	2.355	2.356	2.358	2.360	2.361	2.364	2.365	2.369	2.371	2.375	2.378	2.382	2.386	2.391	2.396	2.401	2.406	2.412	2.418	2.424	2.431	2.439	2.445	2.452	2.460	2.469	2.478	2.486	2.494	2.504	2.514	2.524	2.534	2.545	2.556	2.569	2.580	2.592	2.605	2.619	2.631	2.645	2.659	2.674	2.689	2.704	2.719	2.735	2.751	2.766	2.782	2.800	2.816	2.834	2.850	2.868	2.885	2.902	2.921	2.939	2.956	2.975	2.994	3.011	3.030	3.048	3.066	3.084	3.100	3.118	3.135	3.151	3.169	3.185	3.201	3.218	3.232	3.249	3.264	3.278	3.292	3.306	3.320	3.332	3.345	3.358	3.369	3.380	3.390	3.400	3.409	3.419	3.426	3.436	3.442	3.450	3.455	3.461	3.465	3.470	3.475	3.479	3.481	3.484	3.486	3.489	3.490	3.491	3.492	3.494	3.495	3.495	3.495	3.495	3.495	3.495	3.495	3.495	3.496	3.496	3.495	3.496	3.498	3.498	3.499	3.500	3.501	3.504	3.505	3.508	3.510	3.514	3.516	3.520	3.524	3.530	3.534	3.540	3.545	3.550	3.556	3.562	3.569	3.575	3.582	3.589	3.595	3.602	3.609	3.616	3.622	3.629	3.635	3.641	3.646	3.652	3.658	3.661	3.665	3.668	3.670	3.672	3.672	3.674	3.672	3.672	3.669	3.668	3.664	3.659	3.654	3.648	3.639	3.629	3.620	3.609	3.599	3.585	3.572	3.558	3.542	3.526	3.509	3.491	3.474	3.454	3.434	3.415	3.394	3.372	3.351	3.329	3.308	3.284	3.262	3.239	3.218	3.195	3.172	3.150	3.128	3.106	3.085	3.064	3.042	3.022	3.002	2.984	2.965	2.948	2.930	2.914	2.899	2.884	2.870	2.858	2.844	2.832	2.822	2.812	2.804	2.794	2.786	2.780	2.774	2.769	2.764	2.760	2.756	2.752	2.750	2.748	2.746	2.745	2.744	2.744	2.742	2.742	2.742	2.742	2.742	2.744	2.744	2.745	2.744	2.744	2.742	2.744	2.742	2.741	2.739	2.738	2.735	2.732	2.730	2.728	2.722	2.719	2.714	2.709	2.702	2.698	2.691	2.682	2.676	2.669	2.660	2.651	2.642	2.634	2.624	2.615	2.605	2.596	2.585	2.576	2.565	2.554	2.542	2.532	2.521	2.512	2.502	2.491	2.481	2.472	2.462	2.454	2.445	2.436	2.429	2.420	2.412	2.406	2.400	2.394	2.389	2.384	2.380	2.376	2.372	2.371	2.369	2.366	2.366	2.366	2.366	2.366	2.368	2.370	2.372	2.375	2.379	2.384	2.388	2.394	2.400	2.406	2.412	2.420	2.429	2.436	2.446	2.455	2.465	2.475	2.486	2.498	2.510	2.521	2.535	2.548	2.561	2.574	2.589	2.602	2.618	2.634	2.648	2.664	2.680	2.696	2.712	2.730	2.748	2.764	2.781	2.799	2.816	2.834	2.852	2.871	2.889	2.908	2.926	2.945	2.962	2.980	2.999	3.016	3.035	3.052	3.069	3.086	3.102	3.119	3.135	3.150	3.165	3.179	3.192	3.206	3.219	3.231	3.242	3.254	3.264	3.274	3.281	3.289	3.295	3.300	3.305	3.309	3.311	3.312	3.314	3.314	3.314	3.311	3.309	3.305	3.300	3.294	3.288	3.280	3.272	3.262	3.252	3.241	3.230	3.219	3.205	3.191	3.178	3.164	3.150	3.134	3.119	3.102	3.086	3.070	3.054	3.039	3.022	3.006	2.991	2.976	2.961	2.946	2.932	2.919	2.905	2.894	2.881	2.870	2.859	2.849	2.840	2.832	2.824	2.818	2.812	2.808	2.802	2.799	2.798	2.795	2.794	2.795	2.795	2.796	2.799	2.802	2.806	2.811	2.816	2.821	2.828	2.835	2.841	2.849	2.858	2.866	2.875	2.884	2.891	2.901	2.911	2.920	2.929	2.938	2.946	2.956	2.965	2.974	2.981	2.990	2.998	3.006	3.012	3.021	3.028	3.034	3.040	3.046	3.051	3.056	3.061	3.066	3.069	3.074	3.078	3.081	3.084	3.085	3.088	3.090	3.091	3.092	3.095	3.096	3.098	3.099	3.099	3.100	3.102	3.102	3.104	3.105	3.106	3.106	3.106	3.108	3.109	3.110	3.112	3.112	3.114	3.118	3.119	3.120	3.121	3.124	3.125	3.126	3.129	3.130	3.132	3.134	3.136	3.139	3.140	3.142	3.144	3.145	3.148	3.149	3.151	3.152	3.154	3.155	3.155	3.156	3.156	3.158	3.158	3.158	3.158	3.156	3.158	3.156	3.156	3.156	3.154	3.154	3.152	3.150	3.150	3.149	3.146	3.145	3.144	3.142	3.140	3.139	3.138	3.136	3.135	3.134	3.134	3.132	3.131	3.130	3.130	3.129	3.130	3.130	3.130	3.130	3.131	3.132	3.134	3.135	3.138	3.138	3.140	3.142	3.146	3.149	3.152	3.158	3.161	3.166	3.170	3.175	3.181	3.186	3.190	3.195	3.200	3.208	3.212	3.219	3.225	3.231	3.238	3.242	3.249	3.255	3.262	3.269	3.275	3.280	3.286	3.294	3.300	3.306	3.312	3.318	3.324	3.330	3.335	3.341	3.348	3.352	3.358	3.362	3.368	3.372	3.378	3.382	3.388	3.392	3.398	3.402	3.406	3.411	3.416	3.421	3.426	3.430	3.435	3.440	3.445	3.450	3.455	3.459	3.464	3.468	3.474	3.478	3.482	3.488	3.491	3.495	3.500	3.505	3.510	3.514	3.519	3.521	3.526	3.530	3.535	3.539	3.541	3.545	3.548	3.551	3.554	3.556	3.559	3.560	3.561	3.562	3.564	3.564	3.564	3.564	3.561	3.560	3.559	3.555	3.552	3.550	3.545	3.541	3.535	3.529	3.522	3.515	3.506	3.499	3.489	3.480	3.469	3.459	3.449	3.435	3.424	3.411	3.398	3.384	3.369	3.354	3.338	3.321	3.306	3.290	3.272	3.255	3.238	3.220	3.201	3.184	3.165	3.146	3.129	3.110	3.091	3.072	3.054	3.036	3.018	3.000	2.981	2.965	2.948	2.930	2.914	2.896	2.879	2.864	2.848	2.832	2.818	2.802	2.788	2.775	2.762	2.750	2.736	2.725	2.714	2.704	2.692	2.682	2.674	2.664	2.656	2.649	2.641	2.634	2.628	2.621	2.615	2.609	2.604	2.600	2.596	2.592	2.589	2.585	2.582	2.580	2.576	2.574	2.572	2.570	2.569	2.566	2.565	2.564	2.562	100.000	5.000	2.000	1.000	6.000	0.000	0.000	0.000	0.000	0.000	0.000	0.000	0.000	0.000	0.000	0.000	0.000	0.000	-2.116	-2.120	-2.124	-2.128	-2.132	-2.136	-2.140	-2.145	-2.150	-2.152	-2.156	-2.159	-2.161	-2.164	-2.166	-2.166	-2.168	-2.168	-2.166	-2.166	-2.164	-2.161	-2.159	-2.155	-2.151	-2.146	-2.140	-2.134	-2.126	-2.119	-2.110	-2.101	-2.091	-2.080	-2.070	-2.058	-2.046	-2.035	-2.020	-2.007	-1.994	-1.980	-1.965	-1.951	-1.935	-1.920	-1.904	-1.890	-1.874	-1.859	-1.842	-1.826	-1.810	-1.796	-1.780	-1.765	-1.750	-1.735	-1.720	-1.706	-1.691	-1.678	-1.664	-1.650	-1.638	-1.625	-1.612	-1.600	-1.589	-1.578	-1.566	-1.555	-1.544	-1.534	-1.524	-1.514	-1.504	-1.494	-1.485	-1.475	-1.466	-1.456	-1.448	-1.439	-1.430	-1.420	-1.411	-1.401	-1.392	-1.384	-1.374	-1.364	-1.355	-1.344	-1.335	-1.324	-1.314	-1.302	-1.291	-1.280	-1.268	-1.256	-1.244	-1.232	-1.219	-1.206	-1.192	-1.179	-1.165	-1.150	-1.136	-1.120	-1.105	-1.090	-1.074	-1.058	-1.041	-1.024	-1.008	-0.990	-0.974	-0.956	-0.939	-0.920	-0.902	-0.885	-0.868	-0.849	-0.831	-0.814	-0.794	-0.776	-0.758	-0.740	-0.721	-0.704	-0.685	-0.668	-0.650	-0.632	-0.614	-0.598	-0.580	-0.562	-0.546	-0.530	-0.514	-0.498	-0.482	-0.468	-0.451	-0.438	-0.422	-0.410	-0.395	-0.381	-0.369	-0.358	-0.344	-0.332	-0.321	-0.309	-0.298	-0.288	-0.276	-0.268	-0.258	-0.248	-0.240	-0.231	-0.224	-0.215	-0.208	-0.201	-0.195	-0.189	-0.182	-0.176	-0.172	-0.168	-0.164	-0.159	-0.156	-0.154	-0.150	-0.148	-0.145	-0.144	-0.142	-0.142	-0.142	-0.142	-0.144	-0.145	-0.146	-0.148	-0.150	-0.154	-0.158	-0.160	-0.165	-0.170	-0.176	-0.181	-0.188	-0.195	-0.202	-0.210	-0.219	-0.228	-0.238	-0.246	-0.256	-0.266	-0.278	-0.290	-0.300	-0.312	-0.325	-0.336	-0.349	-0.361	-0.375	-0.388	-0.401	-0.414	-0.426	-0.440	-0.454	-0.466	-0.480	-0.492	-0.505	-0.518	-0.529	-0.540	-0.551	-0.562	-0.574	-0.584	-0.592	-0.601	-0.610	-0.619	-0.625	-0.631	-0.638	-0.642	-0.648	-0.651	-0.655	-0.658	-0.660	-0.660	-0.662	-0.661	-0.661	-0.660	-0.659	-0.656	-0.654	-0.650	-0.646	-0.642	-0.638	-0.632	-0.628	-0.621	-0.616	-0.609	-0.602	-0.596	-0.590	-0.582	-0.576	-0.570	-0.561	-0.555	-0.549	-0.542	-0.536	-0.531	-0.524	-0.519	-0.514	-0.509	-0.505	-0.501	-0.498	-0.494	-0.492	-0.490	-0.489	-0.489	-0.488	-0.488	-0.488	-0.489	-0.491	-0.492	-0.495	-0.499	-0.502	-0.507	-0.512	-0.518	-0.522	-0.530	-0.536	-0.544	-0.551	-0.560	-0.569	-0.576	-0.586	-0.596	-0.606	-0.615	-0.625	-0.635	-0.645	-0.655	-0.665	-0.676	-0.686	-0.696	-0.708	-0.716	-0.728	-0.736	-0.746	-0.755	-0.764	-0.774	-0.782	-0.790	-0.796	-0.804	-0.811	-0.818	-0.822	-0.828	-0.832	-0.836	-0.841	-0.842	-0.845	-0.846	-0.848	-0.849	-0.848	-0.846	-0.845	-0.844	-0.841	-0.838	-0.834	-0.829	-0.824	-0.818	-0.811	-0.804	-0.798	-0.789	-0.780	-0.771	-0.761	-0.751	-0.741	-0.729	-0.719	-0.706	-0.695	-0.681	-0.669	-0.655	-0.641	-0.628	-0.614	-0.599	-0.585	-0.571	-0.555	-0.541	-0.526	-0.511	-0.496	-0.481	-0.465	-0.450	-0.435	-0.420	-0.405	-0.389	-0.375	-0.359	-0.345	-0.329	-0.315	-0.300	-0.286	-0.271	-0.256	-0.242	-0.229	-0.216	-0.202	-0.189	-0.176	-0.164	-0.151	-0.140	-0.128	-0.118	-0.106	-0.096	-0.088	-0.078	-0.069	-0.060	-0.052	-0.046	-0.039	-0.032	-0.029	-0.024	-0.020	-0.016	-0.014	-0.011	-0.010	-0.010	-0.009	-0.010	-0.012	-0.014	-0.016	-0.020	-0.024	-0.028	-0.032	-0.039	-0.045	-0.051	-0.059	-0.068	-0.074	-0.084	-0.092	-0.101	-0.111	-0.121	-0.131	-0.141	-0.152	-0.162	-0.174	-0.184	-0.194	-0.204	-0.215	-0.224	-0.234	-0.242	-0.251	-0.260	-0.269	-0.276	-0.282	-0.289	-0.295	-0.300	-0.305	-0.310	-0.312	-0.315	-0.318	-0.319	-0.320	-0.320	-0.320	-0.318	-0.316	-0.312	-0.310	-0.308	-0.302	-0.298	-0.291	-0.286	-0.280	-0.274	-0.268	-0.260	-0.251	-0.245	-0.236	-0.229	-0.220	-0.211	-0.202	-0.195	-0.188	-0.179	-0.171	-0.164	-0.156	-0.149	-0.142	-0.136	-0.130	-0.124	-0.120	-0.115	-0.111	-0.106	-0.104	-0.100	-0.098	-0.096	-0.095	-0.095	-0.094	-0.095	-0.095	-0.096	-0.098	-0.099	-0.101	-0.102	-0.106	-0.109	-0.111	-0.115	-0.119	-0.121	-0.125	-0.128	-0.132	-0.135	-0.139	-0.142	-0.144	-0.148	-0.150	-0.151	-0.154	-0.155	-0.155	-0.156	-0.156	-0.155	-0.154	-0.152	-0.149	-0.146	-0.144	-0.140	-0.135	-0.130	-0.124	-0.118	-0.111	-0.104	-0.095	-0.088	-0.079	-0.070	-0.060	-0.050	-0.040	-0.029	-0.018	-0.006	0.004	0.016	0.028	0.039	0.050	0.062	0.072	0.084	0.094	0.105	0.116	0.125	0.135	0.144	0.152	0.162	0.169	0.178	0.184	0.191	0.196	0.201	0.206	0.210	0.212	0.215	0.218	0.219	0.220	0.220	0.220	0.219	0.218	0.215	0.212	0.210	0.206	0.202	0.198	0.194	0.189	0.182	0.178	0.171	0.165	0.160	0.154	0.148	0.141	0.134	0.129	0.122	0.118	0.111	0.106	0.101	0.095	0.090	0.086	0.082	0.078	0.075	0.071	0.070	0.068	0.065	0.064	0.062	0.061	0.061	0.061	0.061	0.062	0.064	0.066	0.068	0.070	0.074	0.076	0.080	0.084	0.088	0.092	0.098	0.102	0.108	0.114	0.120	0.125	0.132	0.139	0.145	0.152	0.159	0.165	0.174	0.180	0.188	0.195	0.204	0.211	0.219	0.225	0.232	0.241	0.248	0.256	0.262	0.271	0.279	0.285	0.291	0.299	0.305	0.312	0.319	0.325	0.330	0.336	0.341	0.346	0.351	0.356	0.359	0.362	0.366	0.370	0.374	0.376	0.378	0.379	0.381	0.382	0.382	0.382	0.382	0.381	0.380	0.376	0.374	0.370	0.368	0.362	0.358	0.354	0.348	0.341	0.335	0.328	0.320	0.311	0.304	0.294	0.284	0.274	0.264	0.251	0.241	0.230	0.218	0.205	0.192	0.179	0.168	0.152	0.140	0.126	0.112	0.100	0.085	0.071	0.058	0.044	0.031	0.018	0.004	-0.009	-0.022	-0.034	-0.048	-0.060	-0.071	-0.082	-0.094	-0.105	-0.115	-0.125	-0.134	-0.144	-0.151	-0.160	-0.168	-0.175	-0.181	-0.188	-0.192	-0.199	-0.202	-0.206	-0.210	-0.212	-0.215	-0.219	-0.220	-0.220	-0.221	-0.221	-0.221	-0.221	-0.221	-0.219	-0.218	-0.215	-0.214	-0.211	-0.208	-0.205	-0.201	-0.198	-0.194	-0.189	-0.185	-0.180	-0.175	-0.170	-0.166	-0.161	-0.155	-0.150	-0.145	-0.139	-0.134	-0.129	-0.124	-0.118	-0.112	-0.108	-0.102	-0.098	-0.092	-0.088	-0.084	-0.079	-0.074	-0.069	-0.066	-0.061	-0.058	-0.054	-0.050	-0.046	-0.044	-0.041	-0.039	-0.036	-0.035	-0.034	-0.032	-0.031	-0.030	-0.031	-0.030	-0.031	-0.030	-0.031	-0.032	-0.034	-0.036	-0.038	-0.040	-0.041	-0.045	-0.048	-0.050	-0.054	-0.058	-0.061	-0.065	-0.069	-0.072	-0.078	-0.081	-0.085	-0.089	-0.094	-0.099	-0.104	-0.108	-0.111	-0.115	-0.119	-0.122	-0.126	-0.129	-0.131	-0.134	-0.136	-0.139	-0.140	-0.140	-0.141	-0.141	-0.141	-0.141	-0.140	-0.140	-0.138	-0.136	-0.134	-0.130	-0.128	-0.124	-0.120	-0.115	-0.111	-0.105	-0.100	-0.094	-0.088	-0.081	-0.075	-0.070	-0.062	-0.056	-0.049	-0.041	-0.035	-0.026	-0.020	-0.014	-0.006	0.001	0.008	0.015	0.020	0.028	0.032	0.038	0.042	0.048	0.051	0.056	0.059	0.062	0.065	0.068	0.071	0.072	0.074	0.076	0.076	0.078	0.079	0.079	0.080	0.079	0.079	0.079	0.080	0.079	0.079	0.079	0.079	0.079	0.080	0.080	0.081	0.084	0.084	0.088	0.090	0.092	0.096	0.101	0.106	0.111	0.118	0.124	0.132	0.140	0.150	0.160	0.169	0.180	0.192	0.204	0.216	0.231	0.245	0.259	0.276	0.291	0.308	0.325	0.341	0.360	0.379	0.398	0.416	0.435	0.455	0.475	0.495	0.516	0.535	0.556	0.576	0.596	0.616	0.636	0.656	0.675	0.694	0.712	0.731	0.749	0.766	0.784	0.800	0.818	0.832	0.848	0.862	0.875	0.890	0.902	0.915	0.926	0.938	0.948	0.958	0.966	0.976	0.982	0.991	0.996	1.004	1.009	1.012	1.018	1.021	1.024	1.026	1.028	1.029	1.029	1.029	1.028	1.028	1.026	1.024	1.020	1.018	1.012	1.008	1.004	0.999	0.991	0.985	0.978	0.969	0.961	0.952	0.944	0.934	0.924	0.914	0.901	0.890	0.879	0.866	0.854	0.841	0.828	0.814	0.800	0.788	0.772	0.759	0.745	0.731	0.716	0.702	0.688	0.674	0.659	0.646	0.631	0.618	0.605	0.591	0.579	0.566	0.554	0.541	0.530	0.520	0.509	0.500	0.490	0.481	0.472	0.464	0.458	0.450	0.445	0.439	0.434	0.430	0.428	0.424	0.421	0.419	0.418	0.416	0.416	0.416	0.416	0.419	0.419	0.421	0.422	0.425	0.429	0.431	0.435	0.439	0.441	0.446	0.450	0.454	0.458	0.464	0.466	0.471	0.475	0.479	0.484	0.488	0.491	0.495	0.499	0.502	0.506	0.510	0.514	0.516	0.519	0.521	0.524	0.528	0.530	0.532	0.535	0.539	0.540	0.544	0.546	0.550	0.551	0.556	0.559	0.562	0.566	0.569	0.572	0.579	0.582	0.588	0.592	0.599	0.605	0.610	0.616	0.624	0.630	0.638	0.645	0.655	0.664	0.672	0.681	0.692	0.701	0.712	0.724	0.734	0.746	0.758	0.770	0.781	0.795	0.808	0.821	0.832	0.846	0.860	0.872	0.886	0.899	0.912	0.925	0.939	0.952	0.964	0.976	0.989	1.001	1.012	1.025	1.038	1.048	1.059	1.069	1.079	1.089	1.098	1.106	1.114	1.124	1.131	1.139	1.146	1.151	1.159	1.165	1.170	1.176	1.181	1.186	1.190	1.195	1.199	1.202	1.206	1.210	1.214	1.216	1.220	1.222	1.226	1.229	1.232	1.235	1.238	1.241	1.244	1.248	1.250	1.254	1.256	1.260	1.262	1.266	1.269	1.272	1.275	1.279	1.282	1.284	1.288	1.291	1.294	1.298	1.300	1.302	1.306	1.310	1.311	1.314	1.318	1.320	1.321	1.324	1.326	1.328	1.329	1.330	1.331	1.332	1.334	1.335	1.336	1.336	1.338	1.338	1.336	1.338	1.338	1.338	1.336	1.336	1.336	1.335	1.335	1.334	1.334	1.332	1.332	1.332	1.331	1.331	1.331	1.330	1.331	1.331	1.331	1.331	1.332	1.332	1.334	1.335	1.338	1.339	1.341	1.344	1.346	1.349	1.352	1.355	1.358	1.361	1.365	1.369	1.371	1.376	1.380	1.384	1.388	1.391	1.396	1.399	1.402	1.406	1.409	1.412	1.415	1.418	1.419	1.422	1.424	1.425	1.425	1.426	1.426	1.426	1.425	1.424	1.422	1.420	1.419	1.415	1.410	1.408	1.402	1.398	1.391	1.386	1.379	1.372	1.365	1.358	1.349	1.340	1.331	1.321	1.311	1.301	1.291	1.280	1.270	1.260	1.249	1.238	1.225	1.215	1.204	1.192	1.181	1.171	1.160	1.150	1.140	1.130	1.119	1.109	1.100	1.091	1.082	1.074	1.066	1.058	1.051	1.044	1.038	1.031	1.025	1.020	1.015	1.011	1.008	1.005	1.001	1.000	0.998	0.998	0.996	0.995	0.996	0.996	0.998	1.000	1.001	1.005	1.008	1.012	1.015	1.020	1.025	1.030	1.038	1.042	1.050	1.055	1.062	1.071	1.079	1.086	1.094	1.104	1.111	1.121	1.130	1.139	1.149	1.156	1.166	1.175	1.185	1.196	1.204	1.214	1.222	1.232	1.242	1.252	1.261	1.270	1.279	1.288	1.295	1.304	1.311	1.320	1.328	1.334	1.340	1.348	1.354	1.360	1.365	1.370	1.376	1.381	1.386	1.391	1.395	1.399	1.404	1.408	1.410	1.414	1.418	1.421	1.425	1.428	1.431	1.434	1.438	1.441	1.444	1.448	1.451	1.455	1.459	1.462	1.466	1.471	1.476	1.480	1.485	1.491	1.496	1.502	1.508	1.515	1.522	1.529	1.536	1.544	1.552	1.560	1.570	1.578	1.588	1.596	1.606	1.616	1.626	1.636	1.648	1.659	1.670	1.680	1.691	1.701	1.714	1.724	1.735	1.746	1.758	1.769	1.780	1.790	1.801	1.811	1.821	1.830	1.840	1.850	1.859	1.865	1.874	1.882	1.889	1.895	1.901	1.908	1.911	1.916	1.920	1.924	1.926	1.929	1.930	1.931	1.932	1.931	1.931	1.929	1.928	1.925	1.921	1.918	1.912	1.908	1.900	1.894	1.888	1.880	1.871	1.862	1.852	1.842	1.831	1.820	1.808	1.796	1.784	1.770	1.756	1.741	1.728	1.712	1.698	1.681	1.666	1.650	1.634	1.616	1.600	1.582	1.566	1.549	1.531	1.515	1.496	1.479	1.462	1.445	1.428	1.411	1.394	1.379	1.361	1.346	1.330	1.315	1.300	1.286	1.274	1.260	1.248	1.235	1.225	1.212	1.204	1.194	1.185	1.178	1.170	1.164	1.158	1.152	1.149	1.145	1.142	1.141	1.140	1.140	1.139	1.141	1.144	1.146	1.149	1.152	1.158	1.162	1.169	1.176	1.182	1.190	1.199	1.206	1.216	1.226	1.236	1.246	1.255	1.266	1.278	1.289	1.300	1.311	1.322	1.334	1.345	1.356	1.368	1.378	1.389	1.400	1.410	1.421	1.430	1.440	1.450	1.459	1.466	1.475	1.484	1.490	1.496	1.504	1.510	1.515	1.520	1.525	1.529	1.532	1.536	1.539	1.541	1.541	1.544	1.544	1.544	1.544	1.542	1.541	1.540	1.539	1.536	1.534	1.529	1.525	1.522	1.518	1.512	1.508	1.502	1.496	1.491	1.485	1.479	1.471	1.465	1.458	1.450	1.442	1.435	1.426	1.419	1.411	1.404	1.395	1.388	1.378	1.370	1.362	1.354	1.346	1.338	1.331	1.324	1.316	1.309	1.301	1.295	1.288	1.281	1.275	1.269	1.262	1.258	1.252	1.248	1.242	1.238	1.235	1.230	1.228	1.225	1.221	1.219	1.219	1.216	1.215	1.214	1.211	1.211	1.211	1.211	1.211	1.211	1.211	1.211	1.211	1.212	1.212	1.214	1.214	1.215	1.216	1.216	1.216	1.216	1.216	1.218	1.218	1.216	1.216	1.214	1.212	1.211	1.209	1.206	1.202	1.200	1.195	1.190	1.186	1.180	1.175	1.168	1.160	1.152	1.145	1.135	1.128	1.118	1.106	1.096	1.085	1.072	1.060	1.049	1.035	1.021	1.008	0.995	0.980	0.965	0.950	0.935	0.919	0.905	0.889	0.874	0.858	0.841	0.826	0.811	0.796	0.781	0.766	0.751	0.738	0.724	0.710	0.698	0.685	0.674	0.661	0.650	0.640	0.630	0.620	0.611	0.602	0.594	0.586	0.580	0.574	0.568	0.561	0.558	0.552	0.549	0.546	0.541	0.540	0.536	0.535	0.532	0.531	0.531	0.530	0.529	0.528	0.528	0.528	0.526	0.526	0.526	0.525	0.524	0.522	0.521	0.520	0.518	0.516	0.514	0.511	0.507	0.505	0.501	0.496	0.492	0.489	0.482	0.478	0.471	0.465	0.460	0.452	0.446	0.439	0.432	0.425	0.418	0.410	0.402	0.395	0.388	0.379	0.371	0.364	0.356	0.349	0.342	0.338	0.331	0.325	0.320	0.315	0.311	0.308	0.305	0.301	0.300	0.300	0.299	0.300	0.300	0.301	0.304	0.308	0.311	0.315	0.321	0.326	0.334	0.340	0.348	0.356	0.365	0.376	0.386	0.396	0.408	0.419	0.431	0.444	0.455	0.469	0.480	0.494	0.506	0.519	0.532	0.545	0.556	0.569	0.581	0.594	0.604	0.615	0.626	0.635	0.645	0.654	0.662	0.670	0.678	0.684	0.691	0.696	0.701	0.706	0.710	0.714	0.716	0.718	0.720	0.720	0.720	0.719	0.719	0.716	0.715	0.712	0.710	0.705	0.701	0.698	0.691	0.688	0.680	0.675	0.669	0.662	0.655	0.649	0.640	0.632	0.625	0.618	0.609	0.600	0.591	0.582	0.574	0.565	0.556	0.546	0.538	0.526	0.516	0.506	0.496	0.486	0.476	0.465	0.454	0.444	0.432	0.421	0.410	0.398	0.386	0.375	0.362	0.350	0.338	0.326	0.312	0.300	0.289	0.275	0.261	0.250	0.235	0.222	0.209	0.196	0.182	0.168	0.155	0.141	0.126	0.114	0.100	0.085	0.071	0.059	0.046	0.032	0.019	0.006	-0.008	-0.020	-0.032	-0.045	-0.056	-0.069	-0.080	-0.092	-0.104	-0.114	-0.125	-0.135	-0.145	-0.155	-0.165	-0.174	-0.182	-0.191	-0.200	-0.206	-0.215	-0.221	-0.229	-0.235	-0.241	-0.248	-0.252	-0.258	-0.262	-0.268	-0.271	-0.275	-0.280	-0.282	-0.285	-0.290	-0.291	-0.295	-0.296	-0.299	-0.301	-0.302	-0.304	-0.305	-0.308	-0.308	-0.309	-0.310	-0.311	-0.311	-0.311	-0.312	-0.312	-0.311	-0.312	-0.312	-0.311	-0.312	-0.312	-0.312	-0.311	-0.311	-0.311	-0.310	-0.311	-0.310	-0.310	-0.310	-0.310	-0.310	-0.310	-0.310	-0.310	-0.310	-0.310	-0.309	-0.310	-0.310	-0.310	-0.310	-0.310	-0.311	-0.311	-0.311	-0.311	-0.312	-0.311	-0.312	-0.312	-0.312	-0.312	-0.314	-0.312	-0.312	-0.311	-0.311	-0.310	-0.310	-0.309	-0.306	-0.305	-0.302	-0.301	-0.299	-0.296	-0.294	-0.290	-0.285	-0.281	-0.278	-0.271	-0.266	-0.260	-0.254	-0.248	-0.240	-0.232	-0.225	-0.216	-0.208	-0.199	-0.189	-0.179	-0.169	-0.158	-0.148	-0.136	-0.125	-0.112	-0.101	-0.089	-0.078	-0.065	-0.052	-0.040	-0.029	-0.015	-0.002	0.009	0.021	0.032	0.044	0.055	0.066	0.076	0.086	0.096	0.106	0.115	0.122	0.131	0.138	0.144	0.150	0.156	0.160	0.165	0.168	0.169	0.171	0.171	0.172	0.171	0.171	0.169	0.166	0.162	0.159	0.154	0.149	0.141	0.135	0.128	0.120	0.111	0.101	0.091	0.082	0.072	0.061	0.049	0.038	0.026	0.014	0.001	-0.011	-0.024	-0.036	-0.048	-0.060	-0.074	-0.085	-0.098	-0.109	-0.121	-0.131	-0.142	-0.152	-0.162	-0.174	-0.182	-0.191	-0.200	-0.206	-0.214	-0.220	-0.226	-0.231	-0.236	-0.240	-0.244	-0.248	-0.250	-0.252	-0.254	-0.254	-0.254	-0.255	-0.255	-0.254	-0.252	-0.252	-0.250	-0.248	-0.245	-0.244	-0.241	-0.238	-0.235	-0.232	-0.230	-0.226	-0.222	-0.220	-0.218	-0.215	-0.212	-0.210	-0.209	-0.208	-0.206	-0.205	-0.204	-0.205	-0.204	-0.204	-0.206	-0.206	-0.208	-0.210	-0.212	-0.215	-0.218	-0.221	-0.225	-0.229	-0.232	-0.239	-0.244	-0.248	-0.254	-0.260	-0.266	-0.271	-0.279	-0.284	-0.292	-0.299	-0.304	-0.311	-0.318	-0.325	-0.332	-0.339	-0.345	-0.351	-0.358	-0.365	-0.370	-0.378	-0.382	-0.388	-0.394	-0.400	-0.405	-0.409	-0.415	-0.419	-0.424	-0.429	-0.431	-0.436	-0.440	-0.444	-0.448	-0.451	-0.455	-0.458	-0.462	-0.465	-0.468	-0.471	-0.476	-0.479	-0.482	-0.485	-0.489	-0.492	-0.498	-0.501	-0.505	-0.509	-0.512	-0.518	-0.522	-0.528	-0.531	-0.538	-0.542	-0.548	-0.552	-0.559	-0.564	-0.569	-0.575	-0.581	-0.588	-0.592	-0.600	-0.605	-0.610	-0.618	-0.622	-0.630	-0.635	-0.640	-0.646	-0.651	-0.656	-0.661	-0.665	-0.670	-0.674	-0.679	-0.681	-0.685	-0.688	-0.690	-0.692	-0.694	-0.696	-0.698	-0.699	-0.700	-0.700	-0.700	-0.701	-0.701	-0.701	-0.700	-0.699	-0.699	-0.699	-0.696	-0.696	-0.695	-0.695	-0.694	-0.692	-0.692	-0.692	-0.692	-0.692	-0.694	-0.695	-0.696	-0.699	-0.700	-0.702	-0.705	-0.710	-0.714	-0.719	-0.724	-0.730	-0.738	-0.744	-0.752	-0.761	-0.771	-0.781	-0.792	-0.805	-0.818	-0.831	-0.845	-0.859	-0.875	-0.891	-0.909	-0.925	-0.944	-0.961	-0.981	-0.999	-1.019	-1.039	-1.060	-1.080	-1.101	-1.122	-1.144	-1.165	-1.186	-1.208	-1.228	-1.249	-1.269	-1.290	-1.309	-1.329	-1.348	-1.365	-1.382	-1.400	-1.415	-1.430	-1.445	-1.458	-1.470	-1.481	-1.491	-1.500	-1.508	-1.514	-1.520	-1.524	-1.528	-1.528	-1.529	-1.528	-1.526	-1.522	-1.518	-1.511	-1.506	-1.498	-1.489	-1.478	-1.468	-1.455	-1.442	-1.429	-1.414	-1.399	-1.382	-1.365	-1.349	-1.331	-1.312	-1.295	-1.276	-1.258	-1.239	-1.220	-1.201	-1.182	-1.164	-1.146	-1.129	-1.111	-1.095	-1.079	-1.064	-1.049	-1.034	-1.021	-1.009	-0.996	-0.986	-0.978	-0.969	-0.960	-0.954	-0.949	-0.944	-0.941	-0.939	-0.939	-0.938	-0.939	-0.941	-0.944	-0.948	-0.952	-0.959	-0.965	-0.974	-0.981	-0.991	-1.000	-1.011	-1.021	-1.034	-1.044	-1.058	-1.070	-1.082	-1.096	-1.109	-1.124	-1.136	-1.150	-1.164	-1.176	-1.189	-1.202	-1.215	-1.226	-1.239	-1.250	-1.260	-1.271	-1.281	-1.290	-1.300	-1.308	-1.314	-1.322	-1.328	-1.334	-1.338	-1.342	-1.348	-1.350	-1.352	-1.354	-1.355	-1.355	-1.355	-1.355	-1.355	-1.354	-1.352	-1.351	-1.349	-1.346	-1.344	-1.342	-1.339	-1.336	-1.334	-1.331	-1.328	-1.326	-1.324	-1.322	-1.321	-1.319	-1.319	-1.318	-1.318	-1.318	-1.319	-1.319	-1.321	-1.324	-1.326	-1.330	-1.334	-1.338	-1.344	-1.349	-1.355	-1.361	-1.369	-1.376	-1.385	-1.394	-1.402	-1.411	-1.422	-1.432	-1.441	-1.452	-1.464	-1.475	-1.485	-1.496	-1.508	-1.518	-1.529	-1.539	-1.550	-1.561	-1.570	-1.580	-1.589	-1.598	-1.606	-1.614	-1.621	-1.628	-1.634	-1.639	-1.644	-1.649	-1.651	-1.655	-1.656	-1.659	-1.660	-1.659	-1.659	-1.658	-1.656	-1.652	-1.650	-1.646	-1.641	-1.635	-1.629	-1.622	-1.614	-1.606	-1.599	-1.590	-1.580	-1.571	-1.560	-1.549	-1.539	-1.528	-1.516	-1.505	-1.491	-1.480	-1.468	-1.455	-1.442	-1.430	-1.418	-1.405	-1.392	-1.380	-1.369	-1.356	-1.345	-1.332	-1.322	-1.310	-1.300	-1.290	-1.279	-1.270	-1.260	-1.251	-1.242	-1.235	-1.228	-1.220	-1.214	-1.208	-1.201	-1.196	-1.191	-1.188	-1.185	-1.181	-1.180	-1.178	-1.178	-1.176	-1.176	-1.178	-1.179	-1.180	-1.182	-1.186	-1.190	-1.194	-1.199	-1.205	-1.211	-1.218	-1.224	-1.232	-1.240	-1.249	-1.258	-1.266	-1.276	-1.286	-1.298	-1.308	-1.319	-1.330	-1.341	-1.352	-1.365	-1.376	-1.389	-1.400	-1.411	-1.424	-1.436	-1.448	-1.459	-1.470	-1.480	-1.491	-1.501	-1.510	-1.520	-1.529	-1.538	-1.545	-1.552	-1.560	-1.565	-1.572	-1.576	-1.581	-1.585	-1.589	-1.591	-1.592	-1.594	-1.594	-1.594	-1.592	-1.590	-1.588	-1.584	-1.580	-1.576	-1.570	-1.562	-1.556	-1.549	-1.539	-1.530	-1.520	-1.509	-1.498	-1.485	-1.472	-1.460	-1.445	-1.432	-1.416	-1.401	-1.385	-1.368	-1.350	-1.332	-1.315	-1.296	-1.278	-1.258	-1.238	-1.219	-1.198	-1.178	-1.158	-1.135	-1.115	-1.092	-1.071	-1.050	-1.030	-1.008	-0.988	-0.966	-0.945	-0.922	-0.902	-0.881	-0.861	-0.841	-0.821	-0.802	-0.784	-0.765	-0.746	-0.729	-0.710	-0.694	-0.676	-0.660	-0.645	-0.630	-0.615	-0.602	-0.588	-0.575	-0.564	-0.551	-0.540	-0.530	-0.519	-0.510	-0.501	-0.494	-0.486	-0.479	-0.471	-0.465	-0.459	-0.454	-0.448	-0.444	-0.440	-0.435	-0.431	-0.428	-0.425	-0.421	-0.418	-0.415	-0.412	-0.409	-0.408	-0.405	-0.402	-0.400	-0.396	-0.394	-0.391	-0.389	-0.385	-0.381	-0.379	-0.374	-0.371	-0.366	-0.362	-0.358	-0.352	-0.348	-0.342	-0.338	-0.332	-0.326	-0.321	-0.314	-0.308	-0.301	-0.295	-0.288	-0.281	-0.275	-0.268	-0.260	-0.254	-0.246	-0.239	-0.231	-0.224	-0.218	-0.210	-0.202	-0.196	-0.190	-0.182	-0.176	-0.170	-0.164	-0.158	-0.152	-0.146	-0.141	-0.136	-0.132	-0.128	-0.124	-0.120	-0.118	-0.114	-0.111	-0.111	-0.109	-0.109	-0.108	-0.109	-0.109	-0.110	-0.111	-0.112	-0.116	-0.119	-0.122	-0.126	-0.131	-0.136	-0.142	-0.149	-0.156	-0.162	-0.171	-0.180	-0.189	-0.199	-0.209	-0.219	-0.230	-0.241	-0.252	-0.265	-0.276	-0.290	-0.302	-0.316	-0.329	-0.342	-0.356	-0.369	-0.382	-0.398	-0.410	-0.424	-0.438	-0.451	-0.465	-0.478	-0.489	-0.502	-0.515	-0.526	-0.538	-0.548	-0.559	-0.569	-0.578	-0.588	-0.595	-0.604	-0.609	-0.615	-0.621	-0.626	-0.630	-0.634	-0.638	-0.639	-0.640	-0.640	-0.640	-0.641	-0.640	-0.639	-0.636	-0.632	-0.630	-0.626	-0.621	-0.616	-0.612	-0.606	-0.601	-0.595	-0.589	-0.581	-0.575	-0.568	-0.561	-0.556	-0.549	-0.541	-0.535	-0.529	-0.522	-0.516	-0.511	-0.505	-0.500	-0.495	-0.491	-0.488	-0.482	-0.480	-0.478	-0.475	-0.472	-0.472	-0.471	-0.471	-0.472	-0.474	-0.475	-0.478	-0.480	-0.482	-0.489	-0.492	-0.498	-0.504	-0.510	-0.519	-0.526	-0.534	-0.544	-0.552	-0.562	-0.572	-0.585	-0.596	-0.609	-0.621	-0.635	-0.650	-0.662	-0.678	-0.695	-0.710	-0.728	-0.744	-0.761	-0.779	-0.798	-0.815	-0.834	-0.854	-0.874	-0.894	-0.914	-0.934	-0.955	-0.976	-0.998	-1.018	-1.040	-1.061	-1.082	-1.105	-1.126	-1.149	-1.170	-1.191	-1.212	-1.234	-1.255	-1.276	-1.298	-1.319	-1.339	-1.359	-1.379	-1.398	-1.416	-1.436	-1.454	-1.471	-1.489	-1.505	-1.521	-1.536	-1.551	-1.566	-1.579	-1.592	-1.605	-1.616	-1.628	-1.638	-1.648	-1.656	-1.666	-1.674	-1.680	-1.688	-1.694	-1.698	-1.704	-1.708	-1.712	-1.715	-1.719	-1.721	-1.724	-1.726	-1.728	-1.729	-1.731	-1.732	-1.734	-1.734	-1.736	-1.738	-1.739	-1.740	-1.742	-1.744	-1.748	-1.750	-1.752	-1.756	-1.760	-1.765	-1.770	-1.776	-1.781	-1.790	-1.796	-1.805	-1.815	-1.825	-1.836	-1.848	-1.860	-1.872	-1.888	-1.901	-1.919	-1.934	-1.951	-1.969	-1.989	-2.007	-2.029	-2.049	-2.070	-2.092	-2.116	-2.138	-2.162	-2.186	-2.210	-2.236	-2.260	-2.285	-2.312	-2.336	-2.362	-2.388	-2.412	-2.439	-2.464	-2.489	-2.514	-2.538	-2.561	-2.582	-2.606	-2.628	-2.650	-2.671	-2.690	-2.709	-2.728	-2.745	-2.761	-2.776	-2.791	-2.805	-2.816	-2.829	-2.838	-2.848	-2.856	-2.862	-2.869	-2.874	-2.878	-2.880	-2.882	-2.882	-2.882	-2.881	-2.878	-2.875	-2.870	-2.865	-2.859	-2.852	-2.845	-2.836	-2.828	-2.818	-2.806	-2.796	-2.785	-2.774	-2.760	-2.749	-2.735	-2.721	-2.708	-2.695	-2.681	-2.669	-2.654	-2.641	-2.628	-2.615	-2.601	-2.589	-2.576	-2.565	-2.554	-2.541	-2.531	-2.521	-2.512	-2.504	-2.496	-2.489	-2.482	-2.476	-2.470	-2.466	-2.462	-2.459	-2.456	-2.455	-2.455	-2.456	-2.456	-2.458	-2.460	-2.464	-2.468	-2.471	-2.478	-2.482	-2.489	-2.496	-2.504	-2.511	-2.520	-2.529	-2.539	-2.548	-2.559	-2.568	-2.579	-2.589	-2.600	-2.610	-2.620	-2.630	-2.641	-2.651	-2.661	-2.670	-2.679	-2.688	-2.695	-2.702	-2.710	-2.716	-2.721	-2.725	-2.730	-2.732	-2.735	-2.735	-2.735	-2.735	-2.734	-2.730	-2.728	-2.721	-2.716	-2.709	-2.701	-2.692	-2.682	-2.671	-2.659	-2.646	-2.632	-2.618	-2.601	-2.585	-2.568	-2.550	-2.531	-2.511	-2.491	-2.472	-2.450	-2.429	-2.408	-2.386	-2.362	-2.341	-2.319	-2.296	-2.275	-2.251	-2.230	-2.209	-2.188	-2.168	-2.146	-2.126	-2.108	-2.089	-2.070	-2.052	-2.036	-2.020	-2.006	-1.992	-1.979	-1.966	-1.955	-1.945	-1.935	-1.926	-1.920	-1.914	-1.908	-1.904	-1.901	-1.899	-1.896	-1.896	-1.898	-1.899	-1.901	-1.905	-1.909	-1.912	-1.920	-1.926	-1.934	-1.941	-1.950	-1.959	-1.969	-1.979	-1.990	-2.001	-2.013	-2.025	-2.038	-2.049	-2.062	-2.075	-2.089	-2.102	-2.115	-2.128	-2.141	-2.154	-2.168	-2.180	-2.191	-2.204	-2.215	-2.226	-2.238	-2.248	-2.258	-2.268	-2.276	-2.285	-2.294	-2.301	-2.308	-2.315	-2.321	-2.325	-2.330	-2.335	-2.339	-2.342	-2.345	-2.348	-2.349	-2.350	-2.351	-2.351	-2.351	-2.351	-2.351	-2.350	-2.349	-2.348	-2.346	-2.345	-2.344	-2.342	-2.341	-2.341	-2.339	-2.339	-2.338	-2.339	-2.339	-2.340	-2.341	-2.342	-2.345	-2.349	-2.352	-2.358	-2.362	-2.369	-2.375	-2.384	-2.392	-2.401	-2.411	-2.422	-2.435	-2.449	-2.462	-2.476	-2.492	-2.508	-2.525	-2.542	-2.562	-2.581	-2.601	-2.621	-2.642	-2.665	-2.686	-2.710	-2.732	-2.756	-2.780	-2.804	-2.828	-2.851	-2.875	-2.899	-2.922	-2.948	-2.969	-2.992	-3.016	-3.038	-3.060	-3.081	-3.101	-3.122	-3.141	-3.160	-3.179	-3.196	-3.212	-3.229	-3.244	-3.258	-3.270	-3.284	-3.294	-3.305	-3.315	-3.324	-3.331	-3.338	-3.344	-3.349	-3.355	-3.358	-3.360	-3.362	-3.364	-3.364	-3.364	-3.362	-3.361	-3.359	-3.356	-3.352	-3.350	-3.346	-3.341	-3.336	-3.331	-3.325	-3.320	-3.314	-3.306	-3.300	-3.294	-3.286	-3.279	-3.271	-3.265	-3.258	-3.250	-3.242	-3.236	-3.229	-3.221	-3.214	-3.208	-3.201	-3.194	-3.188	-3.182	-3.175	-3.170	-3.164	-3.159	-3.152	-3.149	-3.145	-3.141	-3.136	-3.134	-3.130	-3.128	-3.125	-3.125	-3.122	-3.122	-3.122	-3.122	-3.124	-3.125	-3.126	-3.129	-3.131	-3.135	-3.139	-3.144	-3.149	-3.155	-3.161	-3.169	-3.175	-3.184	-3.192	-3.202	-3.212	-3.221	-3.234	-3.244	-3.256	-3.269	-3.281	-3.295	-3.306	-3.321	-3.335	-3.348	-3.361	-3.375	-3.390	-3.404	-3.419	-3.431	-3.445	-3.459	-3.471	-3.484	-3.498	-3.508	-3.520	-3.531	-3.540	-3.550	-3.558	-3.565	-3.572	-3.578	-3.582	-3.586	-3.589	-3.590	-3.590	-3.589	-3.586	-3.582	-3.578	-3.571	-3.562	-3.554	-3.544	-3.532	-3.518	-3.504	-3.488	-3.470	-3.451	-3.430	-3.409	-3.385	-3.361	-3.335	-3.309	-3.281	-3.251	-3.221	-3.190	-3.158	-3.125	-3.091	-3.056	-3.022	-2.986	-2.950	-2.912	-2.876	-2.839	-2.800	-2.762	-2.725	-2.689	-2.650	-2.614	-2.576	-2.539	-2.502	-2.468	-2.431	-2.398	-2.362	-2.330	-2.298	-2.265	-2.235	-2.205	-2.175	-2.148	-2.121	-2.094	-2.070	-2.046	-2.024	-2.002	-1.982	-1.962	-1.945	-1.928	-1.911	-1.896	-1.882	-1.870	-1.858	-1.846	-1.836	-1.826	-1.818	-1.810	-1.802	-1.795	-1.790	-1.784	-1.779	-1.774	-1.769	-1.765	-1.760	-1.756	-1.752	-1.749	-1.745	-1.741	-1.738	-1.734	-1.729	-1.725	-1.720	-1.714	-1.710	-1.704	-1.699	-1.692	-1.686	-1.679	-1.671	-1.664	-1.656	-1.648	-1.639	-1.628	-1.618	-1.608	-1.596	-1.586	-1.575	-1.562	-1.551	-1.539	-1.525	-1.514	-1.501	-1.488	-1.474	-1.460	-1.448	-1.434	-1.420	-1.408	-1.394	-1.380	-1.368	-1.354	-1.341	-1.329	-1.316	-1.304	-1.291	-1.280	-1.269	-1.258	-1.246	-1.235	-1.226	-1.216	-1.206	-1.198	-1.190	-1.181	-1.172	-1.166	-1.160	-1.151	-1.146	-1.140	-1.136	-1.131	-1.126	-1.122	-1.120	-1.116	-1.114	-1.111	-1.110	-1.109	-1.108	-1.106	-1.106	-1.106	-1.106	-1.109	-1.109	-1.110	-1.112	-1.115	-1.118	-1.121	-1.124	-1.128	-1.131	-1.135	-1.141	-1.145	-1.150	-1.156	-1.161	-1.168	-1.174	-1.180	-1.186	-1.194	-1.201	-1.209	-1.216	-1.224	-1.231	-1.240	-1.248	-1.255	-1.264	-1.272	-1.280	-1.288	-1.296	-1.304	-1.311	-1.319	-1.326	-1.334	-1.340	-1.348	-1.354	-1.359	-1.365	-1.370	-1.375	-1.380	-1.384	-1.386	-1.390	-1.392	-1.395	-1.396	-1.398	-1.398	-1.398	-1.398	-1.396	-1.394	-1.391	-1.388	-1.384	-1.380	-1.376	-1.370	-1.365	-1.359	-1.352	-1.346	-1.339	-1.330	-1.324	-1.315	-1.308	-1.299	-1.291	-1.281	-1.274	-1.265	-1.256	-1.249	-1.241	-1.234	-1.226	-1.219	-1.214	-1.206	-1.201	-1.196	-1.191	-1.188	-1.186	-1.182	-1.181	-1.181	-1.181	-1.181	-1.184	-1.186	-1.189	-1.192	-1.198	-1.204	-1.210	-1.218	-1.226	-1.235	-1.245	-1.256	-1.268	-1.280	-1.292	-1.306	-1.320	-1.335	-1.350	-1.365	-1.380	-1.398	-1.412	-1.430	-1.446	-1.462	-1.480	-1.496	-1.514	-1.530	-1.546	-1.562	-1.578	-1.592	-1.608	-1.621	-1.635	-1.648	-1.659	-1.671	-1.680	-1.691	-1.700	-1.708	-1.715	-1.721	-1.725	-1.730	-1.732	-1.735	-1.735	-1.736	-1.735	-1.732	-1.729	-1.724	-1.720	-1.714	-1.706	-1.699	-1.690	-1.681	-1.670	-1.659	-1.648	-1.635	-1.622	-1.608	-1.594	-1.579	-1.564	-1.549	-1.532	-1.518	-1.501	-1.484	-1.469	-1.452	-1.438	-1.421	-1.405	-1.390	-1.375	-1.360	-1.346	-1.334	-1.320	-1.306	-1.295	-1.282	-1.271	-1.261	-1.251	-1.242	-1.234	-1.228	-1.219	-1.214	-1.208	-1.204	-1.200	-1.196	-1.195	-1.192	-1.191	-1.192	-1.192	-1.194	-1.196	-1.198	-1.201	-1.206	-1.211	-1.216	-1.221	-1.228	-1.234	-1.241	-1.248	-1.255	-1.265	-1.272	-1.281	-1.290	-1.299	-1.308	-1.315	-1.325	-1.334	-1.342	-1.352	-1.361	-1.370	-1.378	-1.386	-1.394	-1.402	-1.410	-1.419	-1.425	-1.432	-1.438	-1.445	-1.450	-1.456	-1.461	-1.465	-1.470	-1.472	-1.478	-1.480	-1.482	-1.485	-1.486	-1.489	-1.489	-1.489	-1.490	-1.490	-1.489	-1.489	-1.488	-1.488	-1.485	-1.485	-1.482	-1.480	-1.478	-1.475	-1.474	-1.470	-1.468	-1.465	-1.461	-1.460	-1.458	-1.455	-1.452	-1.451	-1.449	-1.446	-1.444	-1.442	-1.441	-1.441	-1.439	-1.439	-1.439	-1.439	-1.440	-1.440	-1.441	-1.442	-1.442	-1.446	-1.448	-1.450	-1.454	-1.458	-1.461	-1.465	-1.469	-1.474	-1.479	-1.485	-1.490	-1.496	-1.504	-1.510	-1.518	-1.525	-1.534	-1.541	-1.549	-1.559	-1.568	-1.576	-1.586	-1.595	-1.604	-1.614	-1.625	-1.634	-1.644	-1.654	-1.664	-1.674	-1.684	-1.694	-1.704	-1.714	-1.724	-1.734	-1.742	-1.752	-1.761	-1.771	-1.780	-1.789	-1.798	-1.806	-1.814	-1.822	-1.830	-1.839	-1.845	-1.852	-1.859	-1.866	-1.872	-1.879	-1.884	-1.890	-1.895	-1.901	-1.905	-1.910	-1.915	-1.919	-1.924	-1.928	-1.931	-1.935	-1.939	-1.941	-1.945	-1.946	-1.949	-1.951	-1.955	-1.958	-1.959	-1.961	-1.964	-1.964	-1.966	-1.968	-1.970	-1.971	-1.971	-1.972	-1.974	-1.974	-1.975	-1.976	-1.976	-1.976	-1.978	-1.976	-1.976	-1.976	-1.975	-1.976	-1.975	-1.974	-1.974	-1.972	-1.970	-1.970	-1.968	-1.966	-1.965	-1.962	-1.961	-1.959	-1.958	-1.955	-1.952	-1.950	-1.948	-1.946	-1.944	-1.941	-1.940	-1.938	-1.936	-1.934	-1.932	-1.930	-1.929	-1.926	-1.926	-1.925	-1.925	-1.925	-1.924	-1.925	-1.925	-1.926	-1.929	-1.931	-1.934	-1.938	-1.941	-1.945	-1.951	-1.956	-1.961	-1.969	-1.978	-1.985	-1.995	-2.004	-2.015	-2.025	-2.038	-2.049	-2.062	-2.075	-2.089	-2.104	-2.118	-2.134	-2.149	-2.164	-2.180	-2.196	-2.214	-2.230	-2.248	-2.264	-2.281	-2.299	-2.315	-2.332	-2.349	-2.365	-2.381	-2.396	-2.411	-2.426	-2.441	-2.454	-2.468	-2.479	-2.491	-2.501	-2.512	-2.521	-2.530	-2.538	-2.545	-2.551	-2.558	-2.562	-2.566	-2.570	-2.572	-2.574	-2.575	-2.576	-2.575	-2.574	-2.572	-2.570	-2.568	-2.564	-2.560	-2.555	-2.550	-2.546	-2.540	-2.535	-2.530	-2.524	-2.516	-2.511	-2.505	-2.499	-2.492	-2.488	-2.481	-2.475	-2.470	-2.465	-2.460	-2.456	-2.451	-2.448	-2.444	-2.440	-2.438	-2.434	-2.431	-2.429	-2.428	-2.426	-2.425	-2.424	-2.422	-2.422	-2.421	-2.421	-2.421	-2.421	-2.421	-2.422	-2.424	-2.424	-2.424	-2.425	-2.426	-2.425	-2.426	-2.426	-2.426	-2.426	-2.425	-2.425	-2.425	-2.424	-2.422	-2.421	-2.420	-2.418	-2.415	-2.412	-2.409	-2.405	-2.402	-2.399	-2.394	-2.389	-2.384	-2.379	-2.372	-2.366	-2.360	-2.352	-2.346	-2.339	-2.331	-2.322	-2.315	-2.306	-2.298	-2.288	-2.279	-2.269	-2.259	-2.249	-2.239	-2.228	-2.218	-2.206	-2.195	-2.184	-2.171	-2.160	-2.148	-2.136	-2.124	-2.110	-2.098	-2.086	-2.074	-2.061	-2.047	-2.035	-2.021	-2.007	-1.995	-1.981	-1.968	-1.952	-1.939	-1.925	-1.911	-1.898	-1.882	-1.869	-1.855	-1.840	-1.825	-1.811	-1.798	-1.782	-1.768	-1.754	-1.740	-1.725	-1.711	-1.696	-1.682	-1.669	-1.655	-1.641	-1.626	-1.612	-1.599	-1.585	-1.571	-1.559	-1.545	-1.532	-1.520	-1.508	-1.495	-1.482	-1.471	-1.458	-1.446	-1.434	-1.422	-1.412	-1.400	-1.389	-1.379	-1.368	-1.356	-1.344	-1.334	-1.324	-1.312	-1.301	-1.290	-1.279	-1.269	-1.258	-1.246	-1.234	-1.222	-1.211	-1.199	-1.186	-1.175	-1.161	-1.149	-1.135	-1.122	-1.108	-1.094	-1.079	-1.064	-1.049	-1.032	-1.016	-1.000	-0.982	-0.966	-0.948	-0.929	-0.910	-0.890	-0.871	-0.850	-0.830	-0.809	-0.788	-0.765	-0.744	-0.721	-0.699	-0.676	-0.652	-0.630	-0.608	-0.584	-0.561	-0.539	-0.515	-0.491	-0.469	-0.446	-0.425	-0.402	-0.381	-0.361	-0.340	-0.321	-0.302	-0.284	-0.266	-0.249	-0.234	-0.219	-0.206	-0.192	-0.182	-0.171	-0.161	-0.154	-0.146	-0.141	-0.136	-0.132	-0.131	-0.130	-0.131	-0.132	-0.135	-0.139	-0.144	-0.151	-0.158	-0.168	-0.176	-0.186	-0.198	-0.210	-0.224	-0.238	-0.251	-0.266	-0.281	-0.299	-0.314	-0.331	-0.348	-0.364	-0.381	-0.398	-0.415	-0.432	-0.449	-0.465	-0.480	-0.496	-0.511	-0.524	-0.539	-0.551	-0.562	-0.575	-0.585	-0.594	-0.602	-0.610	-0.618	-0.622	-0.626	-0.630	-0.634	-0.635	-0.635	-0.635	-0.632	-0.631	-0.629	-0.625	-0.619	-0.615	-0.608	-0.601	-0.594	-0.586	-0.578	-0.569	-0.560	-0.550	-0.541	-0.530	-0.520	-0.510	-0.499	-0.490	-0.479	-0.469	-0.459	-0.450	-0.440	-0.432	-0.422	-0.415	-0.406	-0.400	-0.394	-0.388	-0.382	-0.376	-0.372	-0.368	-0.364	-0.361	-0.359	-0.358	-0.355	-0.355	-0.355	-0.355	-0.356	-0.358	-0.359	-0.361	-0.362	-0.366	-0.370	-0.372	-0.376	-0.381	-0.386	-0.390	-0.395	-0.400	-0.405	-0.411	-0.416	-0.421	-0.426	-0.432	-0.438	-0.445	-0.450	-0.456	-0.461	-0.468	-0.472	-0.479	-0.484	-0.489	-0.496	-0.501	-0.506	-0.512	-0.518	-0.524	-0.530	-0.535	-0.541	-0.546	-0.554	-0.559	-0.565	-0.571	-0.578	-0.584	-0.590	-0.598	-0.602	-0.609	-0.616	-0.622	-0.630	-0.638	-0.642	-0.650	-0.658	-0.664	-0.671	-0.678	-0.685	-0.692	-0.699	-0.705	-0.712	-0.719	-0.726	-0.732	-0.739	-0.745	-0.751	-0.756	-0.762	-0.768	-0.772	-0.778	-0.782	-0.786	-0.790	-0.794	-0.796	-0.800	-0.802	-0.805	-0.806	-0.809	-0.811	-0.812	-0.812	-0.814	-0.814	-0.815	-0.815	-0.815	-0.814	-0.814	-0.814	-0.812	-0.812	-0.811	-0.810	-0.810	-0.808	-0.806	-0.805	-0.804	-0.804	-0.802	-0.801	-0.800	-0.799	-0.798	-0.798	-0.796	-0.796	-0.796	-0.796	-0.796	-0.796	-0.798	-0.798	-0.799	-0.800	-0.801	-0.801	-0.802	-0.805	-0.806	-0.808	-0.810	-0.811	-0.814	-0.815	-0.816	-0.819	-0.820	-0.821	-0.822	-0.824	-0.825	-0.825	-0.825	-0.825	-0.826	-0.825	-0.824	-0.822	-0.822	-0.820	-0.816	-0.815	-0.811	-0.806	-0.801	-0.796	-0.791	-0.784	-0.778	-0.769	-0.760	-0.750	-0.740	-0.729	-0.718	-0.705	-0.691	-0.678	-0.662	-0.648	-0.631	-0.614	-0.598	-0.579	-0.561	-0.540	-0.521	-0.501	-0.480	-0.459	-0.436	-0.414	-0.391	-0.369	-0.345	-0.321	-0.298	-0.275	-0.251	-0.228	-0.204	-0.180	-0.158	-0.135	-0.112	-0.091	-0.069	-0.049	-0.029	-0.010	0.009	0.026	0.042	0.059	0.072	0.086	0.099	0.110	0.120	0.128	0.135	0.140	0.146	0.148	0.150	0.151	0.150	0.148	0.142	0.138	0.131	0.122	0.114	0.102	0.091	0.078	0.064	0.049	0.032	0.016	-0.002	-0.021	-0.040	-0.061	-0.081	-0.104	-0.124	-0.146	-0.169	-0.191	-0.212	-0.235	-0.256	-0.279	-0.300	-0.322	-0.342	-0.364	-0.382	-0.402	-0.421	-0.440	-0.458	-0.474	-0.489	-0.504	-0.519	-0.531	-0.544	-0.555	-0.565	-0.575	-0.584	-0.591	-0.598	-0.604	-0.609	-0.614	-0.618	-0.620	-0.622	-0.624	-0.625	-0.626	-0.626	-0.626	-0.626	-0.626	-0.625	-0.625	-0.625	-0.625	-0.625	-0.625	-0.624	-0.625	-0.626	-0.628	-0.629	-0.632	-0.635	-0.639	-0.642	-0.648	-0.654	-0.660	-0.668	-0.675	-0.684	-0.695	-0.704	-0.716	-0.729	-0.742	-0.756	-0.771	-0.788	-0.804	-0.822	-0.840	-0.860	-0.880	-0.900	-0.921	-0.944	-0.966	-0.989	-1.012	-1.038	-1.061	-1.086	-1.111	-1.136	-1.164	-1.190	-1.216	-1.242	-1.269	-1.296	-1.322	-1.350	-1.376	-1.402	-1.430	-1.458	-1.482	-1.509	-1.535	-1.560	-1.585	-1.610	-1.635	-1.659	-1.681	-1.705	-1.728	-1.749	-1.770	-1.791	-1.812	-1.831	-1.850	-1.869	-1.886	-1.902	-1.919	-1.935	-1.949	-1.962	-1.975	-1.986	-1.999	-2.007	-2.018	-2.025	-2.034	-2.040	-2.046	-2.051	-2.055	-2.059	-2.061	-2.061	-2.062	-2.062	-2.060	-2.060	-2.056	-2.054	-2.049	-2.045	-2.039	-2.033	-2.025	-2.019	-2.010	-2.001	-1.992	-1.982	-1.971	-1.960	-1.949	-1.938	-1.926	-1.914	-1.902	-1.889	-1.876	-1.862	-1.851	-1.838	-1.825	-1.811	-1.799	-1.786	-1.774	-1.761	-1.750	-1.739	-1.728	-1.716	-1.706	-1.696	-1.688	-1.679	-1.671	-1.662	-1.656	-1.649	-1.645	-1.639	-1.635	-1.631	-1.629	-1.626	-1.625	-1.624	-1.624	-1.625	-1.626	-1.629	-1.631	-1.634	-1.638	-1.644	-1.649	-1.654	-1.661	-1.668	-1.675	-1.682	-1.691	-1.700	-1.709	-1.719	-1.728	-1.738	-1.746	-1.756	-1.766	-1.776	-1.786	-1.795	-1.805	-1.814	-1.822	-1.831	-1.839	-1.846	-1.852	-1.860	-1.865	-1.871	-1.874	-1.879	-1.881	-1.884	-1.884	-1.884	-1.884	-1.881	-1.879	-1.875	-1.871	-1.865	-1.859	-1.851	-1.844	-1.834	-1.824	-1.811	-1.799	-1.786	-1.771	-1.758	-1.741	-1.725	-1.708	-1.690	-1.671	-1.652	-1.634	-1.614	-1.592	-1.571	-1.551	-1.529	-1.508	-1.485	-1.464	-1.441	-1.419	-1.396	-1.375	-1.354	-1.331	-1.311	-1.290	-1.269	-1.249	-1.230	-1.210	-1.190	-1.172	-1.155	-1.138	-1.121	-1.105	-1.090	-1.074	-1.060	-1.046	-1.032	-1.020	-1.008	-0.996	-0.986	-0.976	-0.968	-0.958	-0.949	-0.942	-0.935	-0.929	-0.922	-0.918	-0.912	-0.909	-0.904	-0.900	-0.898	-0.894	-0.891	-0.889	-0.888	-0.885	-0.884	-0.884	-0.882	-0.881	-0.882	-0.882	-0.881	-0.882	-0.882	-0.885	-0.885	-0.888	-0.890	-0.891	-0.894	-0.895	-0.899	-0.901	-0.905	-0.908	-0.911	-0.916	-0.920	-0.924	-0.928	-0.932	-0.938	-0.942	-0.949	-0.955	-0.959	-0.966	-0.971	-0.979	-0.984	-0.990	-0.998	-1.004	-1.010	-1.018	-1.024	-1.030	-1.036	-1.044	-1.051	-1.058	-1.064	-1.070	-1.076	-1.084	-1.089	-1.095	-1.101	-1.106	-1.112	-1.118	-1.122	-1.128	-1.131	-1.136	-1.141	-1.145	-1.148	-1.151	-1.155	-1.158	-1.160	-1.164	-1.164	-1.166	-1.168	-1.170	-1.170	-1.170	-1.171	-1.171	-1.171	-1.171	-1.170	-1.170	-1.170	-1.168	-1.166	-1.165	-1.164	-1.161	-1.160	-1.159	-1.156	-1.155	-1.152	-1.150	-1.149	-1.146	-1.145	-1.142	-1.140	-1.139	-1.138	-1.134	-1.132	-1.131	-1.129	-1.129	-1.128	-1.126	-1.125	-1.124	-1.124	-1.122	-1.122	-1.122	-1.122	-1.122	-1.122	-1.122	-1.124	-1.124	-1.125	-1.126	-1.128	-1.129	-1.131	-1.134	-1.135	-1.138	-1.140	-1.142	-1.145	-1.146	-1.149	-1.150	-1.152	-1.155	-1.156	-1.159	-1.161	-1.162	-1.164	-1.166	-1.168	-1.168	-1.169	-1.170	-1.169	-1.170	-1.170	-1.170	-1.169	-1.168	-1.165	-1.164	-1.161	-1.159	-1.154	-1.150	-1.145	-1.141	-1.136	-1.130	-1.124	-1.118	-1.110	-1.102	-1.094	-1.085	-1.076	-1.066	-1.056	-1.046	-1.035	-1.025	-1.014	-1.002	-0.990	-0.979	-0.966	-0.955	-0.942	-0.931	-0.919	-0.906	-0.894	-0.882	-0.871	-0.859	-0.849	-0.838	-0.828	-0.818	-0.808	-0.799	-0.790	-0.784	-0.776	-0.770	-0.765	-0.760	-0.756	-0.752	-0.751	-0.749	-0.749	-0.750	-0.752	-0.754	-0.758	-0.762	-0.768	-0.774	-0.782	-0.790	-0.800	-0.811	-0.822	-0.836	-0.850	-0.862	-0.880	-0.895	-0.911	-0.930	-0.949	-0.968	-0.988	-1.008	-1.029	-1.051	-1.072	-1.095	-1.116	-1.140	-1.164	-1.186	-1.210	-1.234	-1.258	-1.281	-1.305	-1.328	-1.351	-1.374	-1.398	-1.420	-1.441	-1.462	-1.485	-1.505	-1.526	-1.545	-1.566	-1.585	-1.604	-1.621	-1.639	-1.656	-1.672	-1.689	-1.704	-1.719	-1.734	-1.748	-1.761	-1.772	-1.786	-1.799	-1.809	-1.821	-1.831	-1.842	-1.851	-1.862	-1.871	-1.882	-1.891	-1.900	-1.910	-1.919	-1.928	-1.938	-1.946	-1.955	-1.965	-1.975	-1.984	-1.994	-2.005	-2.015	-2.025	-2.035	-2.047	-2.059	-2.070	-2.082	-2.095	-2.108	-2.120	-2.135	-2.149	-2.164	-2.179	-2.194	-2.210	-2.226	-2.244	-2.260	-2.278	-2.295	-2.314	-2.331	-2.351	-2.370	-2.389	-2.409	-2.430	-2.450	-2.470	-2.491	-2.512	-2.532	-2.554	-2.575	-2.596	-2.616	-2.638	-2.658	-2.679	-2.699	-2.719	-2.740	-2.759	-2.779	-2.796	-2.815	-2.832	-2.850	-2.868	-2.884	-2.899	-2.912	-2.928	-2.941	-2.952	-2.966	-2.976	-2.986	-2.996	-3.004	-3.011	-3.018	-3.022	-3.026	-3.029	-3.032	-3.032	-3.032	-3.030	-3.029	-3.025	-3.021	-3.015	-3.008	-3.000	-2.992	-2.982	-2.971	-2.960	-2.946	-2.932	-2.919	-2.904	-2.889	-2.871	-2.854	-2.836	-2.816	-2.798	-2.778	-2.756	-2.736	-2.715	-2.694	-2.671	-2.650	-2.629	-2.606	-2.585	-2.562	-2.541	-2.520	-2.498	-2.476	-2.456	-2.435	-2.416	-2.398	-2.379	-2.361	-2.344	-2.328	-2.312	-2.296	-2.282	-2.270	-2.256	-2.245	-2.236	-2.226	-2.219	-2.211	-2.205	-2.199	-2.195	-2.192	-2.190	-2.190	-2.189	-2.191	-2.194	-2.196	-2.200	-2.205	-2.211	-2.219	-2.226	-2.235	-2.244	-2.255	-2.265	-2.278	-2.289	-2.301	-2.315	-2.328	-2.342	-2.358	-2.371	-2.388	-2.401	-2.416	-2.431	-2.446	-2.461	-2.476	-2.491	-2.505	-2.519	-2.534	-2.546	-2.559	-2.570	-2.581	-2.592	-2.602	-2.611	-2.619	-2.628	-2.634	-2.640	-2.644	-2.648	-2.651	-2.652	-2.654	-2.652	-2.651	-2.649	-2.646	-2.640	-2.635	-2.629	-2.621	-2.612	-2.602	-2.592	-2.581	-2.569	-2.556	-2.542	-2.529	-2.512	-2.498	-2.481	-2.465	-2.448	-2.429	-2.410	-2.392	-2.372	-2.354	-2.335	-2.315	-2.296	-2.275	-2.255	-2.236	-2.216	-2.198	-2.178	-2.159	-2.140	-2.121	-2.104	-2.086	-2.069	-2.052	-2.035	-2.019	-2.002	-1.989	-1.974	-1.959	-1.945	-1.934	-1.921	-1.909	-1.898	-1.888	-1.876	-1.868	-1.859	-1.850	-1.842	-1.835	-1.830	-1.822	-1.818	-1.811	-1.808	-1.804	-1.800	-1.798	-1.795	-1.792	-1.791	-1.790	-1.790	-1.790	-1.790	-1.791	-1.791	-1.794	-1.796	-1.798	-1.800	-1.802	-1.806	-1.810	-1.812	-1.816	-1.820	-1.825	-1.829	-1.834	-1.839	-1.844	-1.849	-1.854	-1.859	-1.865	-1.870	-1.876	-1.881	-1.888	-1.892	-1.898	-1.904	-1.910	-1.915	-1.921	-1.926	-1.932	-1.938	-1.942	-1.948	-1.952	-1.959	-1.962	-1.968	-1.974	-1.978	-1.984	-1.988	-1.992	-1.996	-2.001	-2.005	-2.010	-2.014	-2.019	-2.024	-2.026	-2.031	-2.035	-2.039	-2.044	-2.047	-2.050	-2.055	-2.059	-2.062	-2.066	-2.070	-2.074	-2.078	-2.080	-2.085	-2.088	-2.091	-2.095	-2.098	-2.101	-2.104	-2.108	-2.110	-2.111	-2.115	-2.118	-2.120	-2.122	-2.124	-2.125	-2.128	-2.128	-2.129	-2.130	-2.131	-2.131	-2.132	-2.131	-2.131	-2.130	-2.130	-2.129	-2.128	-2.126	-2.125	-2.122	-2.121	-2.120	-2.118	-2.115	-2.114	-2.111	-2.109	-2.106	-2.104	-2.102	-2.100	-2.096	-2.094	-2.092	-2.090	-2.089	-2.086	-2.086	-2.084	-2.084	-2.084	-2.082	-2.084	-2.084	-2.084	-2.086	-2.089	-2.091	-2.094	-2.098	-2.102	-2.105	-2.111	-2.118	-2.122	-2.130	-2.136	-2.145	-2.154	-2.161	-2.171	-2.181	-2.191	-2.204	-2.214	-2.226	-2.238	-2.251	-2.265	-2.278	-2.292	-2.306	-2.321	-2.335	-2.351	-2.365	-2.381	-2.398	-2.414	-2.429	-2.445	-2.461	-2.478	-2.492	-2.509	-2.526	-2.541	-2.558	-2.574	-2.590	-2.606	-2.622	-2.638	-2.652	-2.669	-2.684	-2.698	-2.712	-2.728	-2.741	-2.756	-2.770	-2.784	-2.798	-2.810	-2.824	-2.836	-2.849	-2.862	-2.874	-2.886	-2.898	-2.909	-2.920	-2.932	-2.944	-2.954	-2.965	-2.975	-2.984	-2.994	-3.004	-3.014	-3.022	-3.030	-3.040	-3.048	-3.056	-3.064	-3.071	-3.079	-3.085	-3.092	-3.100	-3.105	-3.111	-3.118	-3.122	-3.129	-3.134	-3.139	-3.144	-3.149	-3.152	-3.156	-3.160	-3.164	-3.168	-3.170	-3.172	-3.175	-3.178	-3.180	-3.182	-3.185	-3.186	-3.188	-3.190	-3.191	-3.192	-3.194	-3.195	-3.196	-3.196	-3.198	-3.199	-3.199	-3.201	-3.201	-3.202	-3.204	-3.204	-3.206	-3.208	-3.209	-3.211	-3.214	-3.216	-3.219	-3.221	-3.225	-3.229	-3.232	-3.236	-3.241	-3.246	-3.251	-3.258	-3.262	-3.270	-3.276	-3.284	-3.291	-3.299	-3.308	-3.318	-3.326	-3.336	-3.348	-3.358	-3.369	-3.380	-3.392	-3.404	-3.415	-3.429	-3.441	-3.454	-3.466	-3.480	-3.494	-3.508	-3.520	-3.534	-3.546	-3.560	-3.572	-3.586	-3.598	-3.611	-3.622	-3.635	-3.646	-3.658	-3.669	-3.679	-3.689	-3.699	-3.708	-3.715	-3.724	-3.730	-3.736	-3.742	-3.748	-3.751	-3.754	-3.758	-3.759	-3.760	-3.762	-3.762	-3.761	-3.760	-3.759	-3.755	-3.752	-3.749	-3.745	-3.740	-3.734	-3.729	-3.722	-3.716	-3.709	-3.701	-3.695	-3.688	-3.680	-3.671	-3.664	-3.656	-3.649	-3.641	-3.634	-3.626	-3.620	-3.612	-3.606	-3.600	-3.594	-3.590	-3.584	-3.580	-3.575	-3.572	-3.569	-3.568	-3.564	-3.564	-3.562	-3.562	-3.562	-3.564	-3.566	-3.568	-3.570	-3.574	-3.578	-3.582	-3.586	-3.592	-3.599	-3.605	-3.611	-3.618	-3.625	-3.634	-3.641	-3.650	-3.658	-3.668	-3.675	-3.684	-3.694	-3.701	-3.710	-3.720	-3.729	-3.738	-3.748	-3.755	-3.764	-3.772	-3.781	-3.789	-3.796	-3.805	-3.812	-3.820	-3.828	-3.834	-3.840	-3.848	-3.852	-3.860	-3.865	-3.871	-3.878	-3.882	-3.888	-3.894	-3.899	-3.905	-3.909	-3.915	-3.919	-3.925	-3.929	-3.934	-3.940	-3.945	-3.950	-3.954	-3.960	-3.965	-3.971	-3.976	-3.982	-3.988	-3.994	-4.000	-4.006	-4.012	-4.019	-4.026	-4.034	-4.040	-4.048	-4.055	-4.062	-4.070	-4.079	-4.088	-4.095	-4.102	-4.111	-4.119	-4.128	-4.135	-4.144	-4.151	-4.160	-4.169	-4.176	-4.184	-4.192	-4.200	-4.206	-4.215	-4.221	-4.229	-4.235	-4.241	-4.248	-4.252	-4.259	-4.264	-4.270	-4.274	-4.278	-4.282	-4.285	-4.288	-4.290	-4.292	-4.295	-4.295	-4.296	-4.298	-4.296	-4.296	-4.295	-4.294	-4.292	-4.290	-4.288	-4.285	-4.281	-4.279	-4.275	-4.270	-4.266	-4.261	-4.256	-4.251	-4.246	-4.240	-4.234	-4.229	-4.222	-4.216	-4.210	-4.202	-4.196	-4.190	-4.182	-4.176	-4.169	-4.162	-4.156	-4.150	-4.144	-4.138	-4.130	-4.124	-4.118	-4.111	-4.105	-4.099	-4.094	-4.089	-4.081	-4.076	-4.071	-4.066	-4.061	-4.055	-4.050	-4.045	-4.040	-4.035	-4.030	-4.025	-4.020	-4.016	-4.011	-4.008	-4.003	-3.996	-3.992	-3.989	-3.982	-3.979	-3.974	-3.969	-3.964	-3.959	-3.954	-3.949	-3.944	-3.939	-3.934	-3.928	-3.922	-3.919	-3.912	-3.908	-3.901	-3.896	-3.891	-3.886	-3.881	-3.876	-3.871	-3.866	-3.861	-3.856	-3.851	-3.846	-3.841	-3.838	-3.832	-3.829	-3.825	-3.820	-3.816	-3.811	-3.809	-3.804	-3.800	-3.796	-3.792	-3.790	-3.786	-3.782	-3.780	-3.775	-3.772	-3.770	-3.766	-3.762	-3.759	-3.755	-3.751	-3.749	-3.744	-3.740	-3.735	-3.731	-3.725	-3.721	-3.715	-3.710	-3.704	-3.696	-3.690	-3.682	-3.674	-3.666	-3.658	-3.649	-3.639	-3.628	-3.618	-3.606	-3.594	-3.581	-3.569	-3.556	-3.541	-3.528	-3.512	-3.496	-3.480	-3.462	-3.446	-3.428	-3.409	-3.390	-3.370	-3.350	-3.330	-3.309	-3.286	-3.265	-3.242	-3.220	-3.198	-3.172	-3.149	-3.126	-3.101	-3.076	-3.052	-3.026	-3.002	-2.978	-2.952	-2.928	-2.901	-2.878	-2.851	-2.825	-2.801	-2.775	-2.751	-2.726	-2.701	-2.678	-2.652	-2.630	-2.605	-2.581	-2.560	-2.536	-2.515	-2.492	-2.471	-2.449	-2.429	-2.409	-2.389	-2.370	-2.351	-2.334	-2.316	-2.299	-2.282	-2.268	-2.252	-2.238	-2.224	-2.211	-2.199	-2.186	-2.175	-2.165	-2.155	-2.145	-2.138	-2.130	-2.122	-2.118	-2.111	-2.106	-2.102	-2.100	-2.098	-2.096	-2.095	-2.095	-2.095	-2.095	-2.096	-2.099	-2.101	-2.105	-2.109	-2.112	-2.116	-2.121	-2.126	-2.132	-2.139	-2.144	-2.150	-2.155	-2.162	-2.169	-2.174	-2.181	-2.188	-2.192	-2.199	-2.205	-2.210	-2.215	-2.219	-2.224	-2.228	-2.231	-2.234	-2.236	-2.239	-2.239	-2.240	-2.239	-2.239	-2.238	-2.235	-2.232	-2.229	-2.224	-2.219	-2.212	-2.208	-2.200	-2.192	-2.185	-2.176	-2.166	-2.156	-2.145	-2.134	-2.122	-2.110	-2.098	-2.086	-2.071	-2.059	-2.045	-2.030	-2.016	-2.002	-1.989	-1.974	-1.959	-1.945	-1.930	-1.916	-1.901	-1.888	-1.874	-1.861	-1.849	-1.835	-1.822	-1.811	-1.800	-1.790	-1.779	-1.769	-1.760	-1.750	-1.742	-1.735	-1.726	-1.720	-1.712	-1.706	-1.701	-1.695	-1.691	-1.686	-1.682	-1.678	-1.675	-1.671	-1.668	-1.665	-1.661	-1.658	-1.655	-1.652	-1.649	-1.646	-1.642	-1.639	-1.635	-1.632	-1.628	-1.624	-1.619	-1.612	-1.608	-1.600	-1.592	-1.585	-1.578	-1.569	-1.560	-1.550	-1.539	-1.526	-1.515	-1.501	-1.488	-1.474	-1.459	-1.442	-1.428	-1.410	-1.391	-1.372	-1.354	-1.334	-1.312	-1.291	-1.270	-1.248	-1.224	-1.201	-1.176	-1.152	-1.128	-1.101	-1.075	-1.049	-1.021	-0.995	-0.968	-0.940	-0.911	-0.884	-0.855	-0.825	-0.798	-0.769	-0.740	-0.709	-0.680	-0.651	-0.621	-0.592	-0.564	-0.534	-0.504	-0.475	-0.445	-0.416	-0.385	-0.356	-0.328	-0.299	-0.270	-0.241	-0.212	-0.185	-0.158	-0.130	-0.102	-0.076	-0.049	-0.024	0.002	0.029	0.054	0.078	0.102	0.126	0.150	0.174	0.196	0.218	0.239	0.260	0.281	0.300	0.320	0.339	0.358	0.375	0.391	0.409	0.425	0.440	0.454	0.468	0.482	0.495	0.507	0.519	0.530	0.541	0.551	0.561	0.570	0.579	0.588	0.594	0.601	0.609	0.615	0.622	0.628	0.632	0.639	0.644	0.649	0.652	0.658	0.661	0.665	0.669	0.672	0.678	0.681	0.684	0.689	0.692	0.696	0.700	0.705	0.710	0.714	0.719	0.724	0.729	0.734	0.740	0.746	0.752	0.759	0.765	0.772	0.779	0.786	0.792	0.801	0.810	0.818	0.825	0.832	0.841	0.850	0.858	0.866	0.874	0.882	0.890	0.898	0.905	0.912	0.920	0.926	0.932	0.939	0.944	0.949	0.955	0.958	0.960	0.964	0.966	0.966	0.968	0.969	0.968	0.966	0.962	0.959	0.955	0.950	0.944	0.938	0.929	0.920	0.910	0.900	0.889	0.876	0.862	0.848	0.834	0.816	0.800	0.782	0.764	0.745	0.726	0.705	0.684	0.662	0.640	0.619	0.596	0.572	0.549	0.525	0.501	0.476	0.452	0.428	0.405	0.380	0.356	0.332	0.310	0.285	0.264	0.240	0.218	0.198	0.176	0.155	0.135	0.116	0.096	0.079	0.061	0.045	0.029	0.015	0.001	-0.014	-0.025	-0.036	-0.046	-0.055	-0.064	-0.072	-0.079	-0.084	-0.090	-0.092	-0.098	-0.099	-0.100	-0.101	-0.101	-0.100	-0.098	-0.096	-0.092	-0.089	-0.085	-0.080	-0.074	-0.069	-0.061	-0.055	-0.048	-0.040	-0.031	-0.022	-0.014	-0.004	0.005	0.015	0.025	0.034	0.044	0.054	0.062	0.072	0.081	0.091	0.100	0.109	0.118	0.126	0.135	0.142	0.150	0.158	0.165	0.172	0.179	0.184	0.190	0.195	0.200	0.204	0.208	0.212	0.215	0.218	0.220	0.221	0.222	0.225	0.225	0.226	0.226	0.226	0.225	0.225	0.224	0.224	0.222	0.221	0.220	0.219	0.218	0.216	0.215	0.212	0.212	0.211	0.210	0.210	0.209	0.209	0.209	0.209	0.209	0.210	0.210	0.212	0.215	0.216	0.219	0.221	0.226	0.229	0.234	0.238	0.242	0.248	0.252	0.258	0.265	0.270	0.278	0.284	0.291	0.296	0.304	0.312	0.320	0.328	0.334	0.342	0.349	0.358	0.364	0.372	0.379	0.388	0.394	0.401	0.408	0.415	0.422	0.430	0.436	0.442	0.449	0.455	0.461	0.468	0.474	0.480	0.486	0.491	0.499	0.505	0.510	0.516	0.522	0.530	0.536	0.541	0.549	0.558	0.564	0.571	0.580	0.589	0.598	0.606	0.615	0.625	0.636	0.646	0.656	0.668	0.679	0.691	0.704	0.715	0.728	0.741	0.754	0.768	0.781	0.796	0.809	0.822	0.838	0.852	0.866	0.880	0.896	0.910	0.924	0.939	0.952	0.964	0.978	0.990	1.004	1.015	1.028	1.039	1.048	1.059	1.068	1.078	1.086	1.094	1.101	1.109	1.115	1.121	1.125	1.130	1.135	1.139	1.141	1.144	1.146	1.149	1.150	1.151	1.152	1.152	1.154	1.154	1.154	1.154	1.154	1.154	1.152	1.152	1.152	1.152	1.152	1.152	1.154	1.155	1.155	1.156	1.159	1.160	1.164	1.166	1.170	1.174	1.179	1.182	1.189	1.194	1.199	1.206	1.214	1.221	1.229	1.236	1.246	1.255	1.264	1.275	1.285	1.295	1.305	1.316	1.328	1.339	1.351	1.364	1.375	1.386	1.398	1.410	1.422	1.434	1.445	1.456	1.468	1.480	1.490	1.500	1.510	1.521	1.530	1.540	1.549	1.558	1.565	1.572	1.581	1.588	1.594	1.600	1.606	1.610	1.615	1.619	1.622	1.625	1.628	1.630	1.631	1.632	1.632	1.632	1.632	1.631	1.631	1.630	1.628	1.625	1.621	1.620	1.615	1.612	1.608	1.604	1.600	1.595	1.590	1.586	1.582	1.576	1.572	1.568	1.562	1.558	1.554	1.549	1.544	1.540	1.536	1.532	1.528	1.524	1.521	1.518	1.515	1.512	1.511	1.509	1.508	1.508	1.506	1.505	1.506	1.506	1.508	1.508	1.509	1.510	1.511	1.514	1.516	1.519	1.521	1.524	1.526	1.531	1.532	1.536	1.540	1.542	1.546	1.549	1.551	1.554	1.556	1.560	1.561	1.562	1.565	1.565	1.568	1.569	1.568	1.568	1.568	1.566	1.564	1.561	1.559	1.556	1.554	1.549	1.545	1.540	1.534	1.528	1.520	1.514	1.506	1.499	1.490	1.481	1.472	1.462	1.454	1.444	1.432	1.422	1.411	1.401	1.390	1.380	1.369	1.358	1.348	1.336	1.326	1.316	1.306	1.296	1.288	1.280	1.271	1.262	1.256	1.250	1.244	1.239	1.234	1.231	1.228	1.225	1.224	1.224	1.222	1.224	1.225	1.228	1.230	1.235	1.240	1.245	1.251	1.259	1.266	1.276	1.285	1.295	1.306	1.319	1.330	1.342	1.355	1.369	1.384	1.398	1.412	1.428	1.444	1.459	1.475	1.491	1.508	1.524	1.541	1.558	1.575	1.591	1.609	1.625	1.642	1.659	1.675	1.691	1.708	1.724	1.739	1.755	1.770	1.785	1.800	1.814	1.828	1.841	1.854	1.868	1.880	1.892	1.905	1.918	1.929	1.940	1.950	1.960	1.970	1.981	1.990	2.000	2.009	2.019	2.026	2.036	2.045	2.052	2.061	2.069	2.078	2.085	2.092	2.100	2.108	2.116	2.122	2.131	2.138	2.145	2.152	2.160	2.168	2.175	2.182	2.190	2.198	2.206	2.212	2.221	2.229	2.236	2.244	2.252	2.260	2.269	2.278	2.286	2.295	2.304	2.312	2.320	2.329	2.338	2.346	2.356	2.365	2.374	2.382	2.391	2.399	2.408	2.418	2.426	2.432	2.441	2.450	2.459	2.466	2.475	2.482	2.491	2.498	2.505	2.514	2.520	2.526	2.534	2.540	2.548	2.552	2.559	2.565	2.571	2.578	2.582	2.588	2.594	2.599	2.602	2.609	2.612	2.619	2.622	2.628	2.631	2.635	2.640	2.644	2.649	2.652	2.658	2.661	2.665	2.669	2.672	2.678	2.681	2.686	2.690	2.694	2.698	2.701	2.706	2.709	2.712	2.718	2.720	2.724	2.728	2.730	2.734	2.736	2.740	2.742	2.744	2.746	2.749	2.750	2.751	2.752	2.754	2.754	2.754	2.754	2.752	2.752	2.750	2.749	2.746	2.744	2.741	2.738	2.734	2.730	2.725	2.720	2.715	2.710	2.704	2.696	2.691	2.684	2.678	2.670	2.662	2.655	2.648	2.641	2.632	2.625	2.618	2.610	2.602	2.594	2.588	2.580	2.574	2.566	2.560	2.555	2.549	2.542	2.539	2.534	2.530	2.526	2.522	2.520	2.519	2.516	2.515	2.515	2.515	2.514	2.515	2.515	2.518	2.519	2.521	2.525	2.528	2.531	2.534	2.539	2.542	2.548	2.552	2.558	2.562	2.568	2.572	2.579	2.582	2.588	2.592	2.599	2.602	2.608	2.611	2.616	2.619	2.622	2.625	2.628	2.630	2.631	2.634	2.634	2.634	2.634	2.634	2.631	2.631	2.629	2.625	2.621	2.618	2.612	2.608	2.601	2.596	2.589	2.580	2.572	2.564	2.554	2.545	2.535	2.524	2.514	2.502	2.489	2.478	2.464	2.451	2.438	2.424	2.410	2.395	2.381	2.366	2.351	2.336	2.320	2.305	2.290	2.274	2.259	2.244	2.229	2.212	2.198	2.182	2.169	2.154	2.139	2.124	2.110	2.096	2.084	2.070	2.058	2.045	2.033	2.022	2.010	2.000	1.990	1.980	1.972	1.964	1.956	1.949	1.944	1.936	1.932	1.929	1.924	1.921	1.919	1.918	1.918	1.919	1.919	1.922	1.924	1.928	1.931	1.938	1.941	1.949	1.956	1.964	1.971	1.981	1.992	2.002	2.014	2.026	2.039	2.052	2.066	2.080	2.095	2.110	2.125	2.141	2.158	2.174	2.190	2.206	2.222	2.239	2.256	2.272	2.289	2.305	2.322	2.339	2.355	2.370	2.385	2.400	2.415	2.428	2.442	2.455	2.468	2.479	2.491	2.501	2.512	2.521	2.531	2.539	2.546	2.555	2.560	2.566	2.571	2.576	2.580	2.584	2.586	2.590	2.590	2.592	2.594	2.594	2.594	2.594	2.592	2.592	2.592	2.590	2.589	2.588	2.586	2.585	2.584	2.582	2.581	2.580	2.579	2.580	2.579	2.580	2.581	2.581	2.582	2.585	2.588	2.590	2.594	2.598	2.602	2.606	2.612	2.619	2.625	2.631	2.640	2.648	2.656	2.664	2.674	2.684	2.695	2.705	2.718	2.729	2.740	2.754	2.765	2.778	2.791	2.802	2.816	2.830	2.842	2.858	2.870	2.882	2.896	2.910	2.922	2.936	2.949	2.962	2.974	2.988	3.000	3.011	3.024	3.035	3.046	3.058	3.069	3.079	3.088	3.099	3.108	3.118	3.128	3.135	3.145	3.154	3.162	3.171	3.180	3.188	3.196	3.205	3.212	3.221	3.230	3.239	3.248	3.256	3.264	3.274	3.282	3.291	3.301	3.311	3.321	3.331	3.341	3.352	3.364	3.375	3.388	3.400	3.412	3.425	3.439	3.452	3.466	3.480	3.495	3.511	3.525	3.542	3.559	3.575	3.591	3.608	3.624	3.642	3.659	3.678	3.695	3.712	3.731	3.750	3.768	3.785	3.802	3.822	3.840	3.858	3.875	3.894	3.910	3.929	3.945	3.962	3.979	3.994	4.010	4.025	4.040	4.055	4.069	4.084	4.096	4.109	4.120	4.134	4.144	4.154	4.165	4.174	4.184	4.192	4.200	4.209	4.215	4.221	4.229	4.234	4.239	4.244	4.249	4.252	4.255	4.259	4.261	4.264	4.266	4.266	4.269	4.269	4.270	4.270	4.270	4.269	4.269	4.268	4.266	4.265	4.262	4.261	4.259	4.256	4.254	4.250	4.248	4.244	4.240	4.235	4.230	4.226	4.220	4.215	4.210	4.205	4.199	4.192	4.185	4.178	4.170	4.162	4.154	4.145	4.135	4.126	4.118	4.106	4.096	4.086	4.075	4.064	4.052	4.040	4.029	4.016	4.004	3.991	3.979	3.965	3.954	3.939	3.926	3.914	3.900	3.888	3.874	3.861	3.849	3.838	3.824	3.812	3.801	3.790	3.779	3.770	3.759	3.750	3.741	3.732	3.725	3.718	3.712	3.705	3.700	3.695	3.691	3.689	3.685	3.682	3.681	3.680	3.680	3.680	3.680	3.682	3.684	3.686	3.689	3.692	3.695	3.699	3.704	3.708	3.711	3.716	3.721	3.728	3.732	3.738	3.741	3.746	3.751	3.755	3.760	3.764	3.768	3.771	3.775	3.778	3.780	3.781	3.784	3.784	3.784	3.784	3.782	3.781	3.778	3.776	3.772	3.769	3.764	3.759	3.752	3.746	3.739	3.731	3.724	3.715	3.706	3.696	3.686	3.676	3.664	3.654	3.641	3.630	3.618	3.606	3.592	3.580	3.568	3.555	3.542	3.529	3.518	3.504	3.491	3.480	3.468	3.455	3.444	3.432	3.422	3.411	3.401	3.391	3.382	3.374	3.366	3.359	3.351	3.345	3.339	3.332	3.329	3.322	3.319	3.316	3.314	3.311	3.310	3.310	3.309	3.310	3.311	3.312	3.315	3.316	3.320	3.322	3.328	3.331	3.336	3.342	3.348	3.354	3.360	3.366	3.372	3.380	3.386	3.394	3.401	3.411	3.419	3.428	3.436	3.445	3.454	3.462	3.471	3.480	3.490	3.499	3.509	3.518	3.528	3.536	3.546	3.555	3.566	3.575	3.584	3.594	3.604	3.612	3.622	3.631	3.640	3.650	3.659	3.669	3.679	3.688	3.698	3.705	3.715	3.724	3.732	3.742	3.750	3.760	3.768	3.776	3.785	3.792	3.800	3.808	3.815	3.822	3.828	3.835	3.841	3.848	3.852	3.858	3.862	3.866	3.871	3.875	3.878	3.881	3.882	3.884	3.886	3.886	3.886	3.886	3.886	3.884	3.884	3.881	3.879	3.876	3.874	3.870	3.866	3.862	3.858	3.852	3.849	3.844	3.838	3.832	3.826	3.821	3.815	3.809	3.805	3.800	3.795	3.789	3.785	3.781	3.778	3.774	3.771	3.769	3.768	3.766	3.765	3.764	3.765	3.765	3.766	3.770	3.772	3.776	3.780	3.784	3.790	3.796	3.804	3.810	3.818	3.826	3.835	3.845	3.854	3.864	3.875	3.886	3.896	3.908	3.920	3.930	3.942	3.954	3.965	3.978	3.988	4.000	4.011	4.020	4.030	4.040	4.050	4.059	4.068	4.075	4.082	4.089	4.095	4.100	4.105	4.109	4.111	4.114	4.116	4.118	4.119	4.119	4.119	4.118	4.115	4.114	4.111	4.106	4.104	4.100	4.094	4.090	4.084	4.079	4.072	4.068	4.061	4.055	4.049	4.044	4.037	4.031	4.026	4.021	4.015	4.011	4.006	4.001	3.998	3.995	3.991	3.989	3.988	3.986	3.986	3.985	3.986	3.986	3.988	3.990	3.992	3.996	4.000	4.004	4.008	4.014	4.019	4.025	4.031	4.039	4.045	4.052	4.061	4.068	4.076	4.085	4.094	4.101	4.110	4.119	4.128	4.135	4.144	4.151	4.159	4.166	4.174	4.180	4.188	4.194	4.200	4.205	4.211	4.215	4.221	4.225	4.228	4.232	4.235	4.238	4.239	4.241	4.242	4.244	4.244	4.244	4.245	4.244	4.242	4.241	4.241	4.239	4.238	4.236	4.235	4.231	4.230	4.228	4.225	4.224	4.221	4.220	4.218	4.215	4.212	4.211	4.209	4.208	4.208	4.205	4.205	4.205	4.205	4.205	4.206	4.206	4.208	4.209	4.210	4.212	4.214	4.216	4.219	4.222	4.225	4.229	4.231	4.236	4.240	4.245	4.249	4.255	4.259	4.264	4.269	4.275	4.281	4.286	4.292	4.298	4.304	4.310	4.316	4.322	4.329	4.334	4.340	4.346	4.352	4.359	4.364	4.371	4.376	4.381	4.388	4.392	4.399	4.404	4.409	4.415	4.419	4.424	4.429	4.432	4.438	4.441	4.445	4.449	4.452	4.456	4.459	4.461	4.464	4.466	4.469	4.470	4.471	4.472	4.474	4.474	4.474	4.474	4.474	4.472	4.471	4.470	4.469	4.466	4.464	4.461	4.458	4.454	4.450	4.446	4.440	4.436	4.430	4.425	4.418	4.411	4.404	4.396	4.389	4.380	4.371	4.362	4.352	4.342	4.332	4.322	4.311	4.300	4.289	4.278	4.265	4.252	4.239	4.226	4.212	4.200	4.186	4.172	4.159	4.144	4.130	4.116	4.102	4.088	4.074	4.060	4.045	4.030	4.016	4.003	3.988	3.974	3.960	3.948	3.934	3.921	3.909	3.896	3.882	3.871	3.859	3.848	3.838	3.826	3.815	3.806	3.796	3.788	3.778	3.769	3.761	3.754	3.746	3.739	3.732	3.726	3.720	3.715	3.710	3.705	3.700	3.696	3.692	3.689	3.685	3.681	3.679	3.676	3.675	3.671	3.670	3.669	3.668	3.666	3.666	3.665	3.664	3.664	3.662	3.662	3.662	3.664	3.664	3.664	3.664	3.664	3.664	3.665	3.666	3.666	3.665	3.666	100.000	5.000	2.000	1.000	7.000	0.000	0.000	0.000	0.000	0.000	0.000	0.000	0.000	0.000	0.000	0.000	0.000	0.000	1.835	1.824	1.812	1.801	1.789	1.779	1.766	1.754	1.742	1.728	1.715	1.701	1.686	1.672	1.658	1.644	1.628	1.612	1.596	1.580	1.564	1.548	1.530	1.514	1.496	1.479	1.461	1.442	1.425	1.408	1.389	1.371	1.352	1.335	1.316	1.300	1.281	1.265	1.246	1.229	1.212	1.195	1.179	1.162	1.148	1.132	1.118	1.102	1.090	1.076	1.064	1.051	1.040	1.029	1.019	1.009	1.000	0.991	0.984	0.976	0.970	0.964	0.959	0.954	0.950	0.946	0.942	0.941	0.940	0.939	0.938	0.938	0.936	0.938	0.938	0.939	0.941	0.942	0.944	0.946	0.948	0.950	0.952	0.955	0.959	0.960	0.962	0.964	0.966	0.968	0.969	0.970	0.971	0.971	0.971	0.971	0.971	0.970	0.969	0.968	0.965	0.962	0.961	0.958	0.954	0.949	0.945	0.940	0.934	0.929	0.922	0.916	0.910	0.902	0.896	0.888	0.879	0.871	0.862	0.854	0.845	0.836	0.828	0.818	0.809	0.799	0.789	0.779	0.769	0.760	0.751	0.741	0.730	0.720	0.711	0.701	0.692	0.682	0.674	0.664	0.655	0.646	0.636	0.628	0.619	0.609	0.600	0.591	0.581	0.572	0.564	0.556	0.546	0.538	0.529	0.520	0.511	0.502	0.494	0.485	0.476	0.466	0.458	0.448	0.439	0.429	0.420	0.410	0.401	0.391	0.381	0.371	0.362	0.352	0.342	0.334	0.324	0.314	0.305	0.295	0.286	0.276	0.268	0.259	0.250	0.241	0.232	0.225	0.216	0.210	0.201	0.195	0.188	0.182	0.176	0.170	0.165	0.161	0.156	0.152	0.148	0.146	0.142	0.141	0.139	0.138	0.138	0.136	0.135	0.136	0.136	0.138	0.139	0.140	0.142	0.145	0.149	0.151	0.154	0.158	0.161	0.164	0.169	0.172	0.176	0.180	0.185	0.189	0.192	0.196	0.201	0.205	0.208	0.212	0.215	0.219	0.221	0.224	0.226	0.229	0.230	0.231	0.232	0.232	0.235	0.234	0.234	0.232	0.231	0.229	0.228	0.226	0.222	0.219	0.216	0.212	0.208	0.204	0.200	0.195	0.190	0.185	0.179	0.175	0.169	0.162	0.158	0.151	0.145	0.140	0.134	0.129	0.122	0.118	0.112	0.108	0.104	0.099	0.094	0.091	0.088	0.085	0.081	0.079	0.078	0.075	0.074	0.074	0.075	0.075	0.075	0.078	0.080	0.081	0.084	0.088	0.092	0.096	0.100	0.106	0.111	0.118	0.124	0.131	0.139	0.146	0.154	0.162	0.171	0.179	0.189	0.198	0.206	0.216	0.225	0.235	0.245	0.255	0.264	0.274	0.282	0.291	0.301	0.309	0.316	0.325	0.332	0.340	0.348	0.352	0.360	0.365	0.371	0.375	0.379	0.382	0.386	0.389	0.390	0.391	0.391	0.391	0.390	0.390	0.389	0.386	0.382	0.380	0.378	0.372	0.369	0.361	0.356	0.350	0.342	0.335	0.328	0.320	0.312	0.305	0.295	0.286	0.278	0.269	0.259	0.249	0.239	0.230	0.220	0.210	0.201	0.191	0.181	0.171	0.161	0.152	0.142	0.132	0.124	0.114	0.105	0.096	0.089	0.079	0.070	0.062	0.055	0.046	0.038	0.030	0.024	0.016	0.009	0.001	-0.006	-0.012	-0.020	-0.028	-0.034	-0.041	-0.048	-0.055	-0.060	-0.068	-0.075	-0.080	-0.088	-0.094	-0.101	-0.108	-0.115	-0.121	-0.128	-0.134	-0.141	-0.149	-0.155	-0.161	-0.168	-0.174	-0.181	-0.188	-0.194	-0.200	-0.208	-0.214	-0.219	-0.225	-0.232	-0.238	-0.244	-0.250	-0.256	-0.261	-0.269	-0.274	-0.279	-0.285	-0.291	-0.298	-0.302	-0.309	-0.315	-0.320	-0.326	-0.331	-0.338	-0.344	-0.350	-0.356	-0.364	-0.370	-0.376	-0.384	-0.391	-0.399	-0.406	-0.415	-0.424	-0.431	-0.441	-0.450	-0.460	-0.469	-0.479	-0.489	-0.500	-0.511	-0.521	-0.532	-0.545	-0.555	-0.568	-0.579	-0.591	-0.605	-0.615	-0.629	-0.641	-0.652	-0.665	-0.678	-0.689	-0.700	-0.712	-0.724	-0.734	-0.745	-0.754	-0.762	-0.771	-0.780	-0.789	-0.795	-0.801	-0.808	-0.812	-0.816	-0.819	-0.821	-0.824	-0.824	-0.824	-0.822	-0.820	-0.819	-0.814	-0.809	-0.802	-0.796	-0.789	-0.780	-0.771	-0.761	-0.750	-0.739	-0.726	-0.712	-0.699	-0.685	-0.669	-0.654	-0.638	-0.621	-0.605	-0.588	-0.569	-0.552	-0.535	-0.516	-0.498	-0.480	-0.464	-0.446	-0.429	-0.411	-0.394	-0.378	-0.361	-0.346	-0.330	-0.315	-0.301	-0.288	-0.274	-0.261	-0.251	-0.240	-0.230	-0.221	-0.212	-0.204	-0.198	-0.191	-0.186	-0.181	-0.178	-0.175	-0.174	-0.172	-0.174	-0.174	-0.175	-0.176	-0.180	-0.182	-0.188	-0.192	-0.196	-0.202	-0.208	-0.215	-0.221	-0.229	-0.236	-0.245	-0.252	-0.261	-0.269	-0.278	-0.286	-0.294	-0.302	-0.310	-0.319	-0.325	-0.332	-0.341	-0.348	-0.354	-0.360	-0.365	-0.371	-0.376	-0.380	-0.384	-0.386	-0.390	-0.392	-0.394	-0.394	-0.395	-0.395	-0.394	-0.392	-0.391	-0.389	-0.386	-0.381	-0.378	-0.372	-0.369	-0.364	-0.356	-0.351	-0.345	-0.338	-0.329	-0.322	-0.314	-0.306	-0.298	-0.289	-0.280	-0.270	-0.261	-0.252	-0.244	-0.234	-0.226	-0.216	-0.208	-0.200	-0.191	-0.182	-0.175	-0.169	-0.161	-0.155	-0.148	-0.142	-0.136	-0.131	-0.128	-0.122	-0.119	-0.116	-0.112	-0.111	-0.109	-0.108	-0.106	-0.108	-0.108	-0.109	-0.109	-0.111	-0.112	-0.118	-0.120	-0.122	-0.126	-0.131	-0.136	-0.142	-0.149	-0.154	-0.160	-0.166	-0.174	-0.179	-0.186	-0.194	-0.200	-0.208	-0.214	-0.220	-0.229	-0.235	-0.241	-0.248	-0.254	-0.259	-0.266	-0.271	-0.276	-0.281	-0.285	-0.290	-0.294	-0.298	-0.300	-0.302	-0.305	-0.308	-0.309	-0.310	-0.311	-0.311	-0.310	-0.310	-0.309	-0.309	-0.308	-0.305	-0.304	-0.300	-0.299	-0.296	-0.294	-0.291	-0.289	-0.285	-0.282	-0.280	-0.278	-0.276	-0.274	-0.271	-0.269	-0.269	-0.266	-0.266	-0.266	-0.266	-0.265	-0.268	-0.269	-0.270	-0.272	-0.275	-0.279	-0.282	-0.286	-0.291	-0.298	-0.302	-0.310	-0.318	-0.325	-0.334	-0.344	-0.354	-0.365	-0.375	-0.388	-0.399	-0.411	-0.424	-0.438	-0.451	-0.466	-0.480	-0.495	-0.510	-0.526	-0.542	-0.559	-0.574	-0.590	-0.606	-0.624	-0.640	-0.656	-0.674	-0.690	-0.706	-0.724	-0.740	-0.756	-0.772	-0.789	-0.805	-0.821	-0.838	-0.852	-0.866	-0.881	-0.895	-0.910	-0.924	-0.936	-0.949	-0.962	-0.974	-0.984	-0.995	-1.006	-1.016	-1.026	-1.035	-1.045	-1.052	-1.060	-1.069	-1.075	-1.082	-1.088	-1.092	-1.098	-1.101	-1.106	-1.110	-1.114	-1.115	-1.119	-1.121	-1.122	-1.122	-1.124	-1.125	-1.126	-1.126	-1.126	-1.126	-1.126	-1.126	-1.125	-1.125	-1.124	-1.124	-1.124	-1.121	-1.122	-1.121	-1.122	-1.121	-1.121	-1.122	-1.124	-1.124	-1.126	-1.129	-1.130	-1.132	-1.135	-1.139	-1.142	-1.146	-1.151	-1.158	-1.162	-1.169	-1.176	-1.184	-1.192	-1.200	-1.210	-1.219	-1.229	-1.239	-1.249	-1.260	-1.271	-1.282	-1.295	-1.308	-1.320	-1.332	-1.346	-1.359	-1.372	-1.386	-1.399	-1.411	-1.425	-1.439	-1.451	-1.464	-1.475	-1.488	-1.500	-1.511	-1.521	-1.534	-1.544	-1.552	-1.562	-1.570	-1.579	-1.586	-1.592	-1.600	-1.605	-1.610	-1.614	-1.618	-1.619	-1.622	-1.624	-1.624	-1.624	-1.624	-1.621	-1.620	-1.618	-1.614	-1.610	-1.606	-1.600	-1.596	-1.590	-1.584	-1.578	-1.570	-1.562	-1.556	-1.548	-1.539	-1.531	-1.521	-1.512	-1.504	-1.496	-1.486	-1.478	-1.468	-1.459	-1.450	-1.441	-1.432	-1.424	-1.415	-1.406	-1.399	-1.391	-1.384	-1.378	-1.369	-1.362	-1.358	-1.351	-1.345	-1.341	-1.335	-1.331	-1.328	-1.324	-1.319	-1.316	-1.315	-1.312	-1.310	-1.309	-1.308	-1.308	-1.308	-1.306	-1.309	-1.310	-1.310	-1.312	-1.315	-1.318	-1.320	-1.324	-1.326	-1.331	-1.335	-1.339	-1.344	-1.349	-1.355	-1.361	-1.366	-1.374	-1.380	-1.386	-1.394	-1.400	-1.409	-1.416	-1.422	-1.431	-1.439	-1.448	-1.456	-1.464	-1.472	-1.480	-1.489	-1.498	-1.506	-1.514	-1.522	-1.529	-1.536	-1.544	-1.550	-1.556	-1.562	-1.569	-1.574	-1.578	-1.582	-1.586	-1.590	-1.592	-1.594	-1.596	-1.596	-1.598	-1.596	-1.595	-1.592	-1.590	-1.586	-1.581	-1.575	-1.569	-1.562	-1.554	-1.545	-1.534	-1.522	-1.511	-1.499	-1.485	-1.471	-1.455	-1.439	-1.422	-1.405	-1.386	-1.365	-1.345	-1.324	-1.302	-1.279	-1.255	-1.231	-1.208	-1.182	-1.156	-1.130	-1.102	-1.076	-1.049	-1.020	-0.991	-0.962	-0.934	-0.904	-0.875	-0.845	-0.815	-0.785	-0.756	-0.725	-0.695	-0.666	-0.636	-0.609	-0.579	-0.551	-0.524	-0.495	-0.469	-0.441	-0.415	-0.389	-0.364	-0.340	-0.315	-0.291	-0.269	-0.248	-0.225	-0.205	-0.185	-0.166	-0.149	-0.130	-0.114	-0.099	-0.084	-0.069	-0.055	-0.044	-0.032	-0.021	-0.012	-0.005	0.004	0.010	0.016	0.021	0.026	0.030	0.034	0.035	0.036	0.038	0.038	0.036	0.036	0.034	0.032	0.030	0.026	0.024	0.020	0.016	0.011	0.006	0.001	-0.004	-0.009	-0.015	-0.021	-0.028	-0.034	-0.040	-0.046	-0.051	-0.059	-0.065	-0.071	-0.078	-0.082	-0.089	-0.094	-0.100	-0.106	-0.112	-0.118	-0.124	-0.129	-0.134	-0.139	-0.144	-0.150	-0.155	-0.161	-0.166	-0.171	-0.176	-0.181	-0.186	-0.191	-0.199	-0.204	-0.209	-0.214	-0.220	-0.226	-0.232	-0.239	-0.246	-0.252	-0.260	-0.266	-0.274	-0.282	-0.289	-0.298	-0.306	-0.316	-0.325	-0.335	-0.344	-0.354	-0.364	-0.375	-0.386	-0.398	-0.409	-0.420	-0.432	-0.445	-0.459	-0.471	-0.484	-0.498	-0.510	-0.524	-0.536	-0.550	-0.564	-0.579	-0.594	-0.606	-0.620	-0.634	-0.650	-0.664	-0.678	-0.691	-0.706	-0.720	-0.734	-0.748	-0.761	-0.775	-0.789	-0.801	-0.815	-0.828	-0.840	-0.852	-0.865	-0.878	-0.889	-0.900	-0.912	-0.922	-0.935	-0.945	-0.955	-0.966	-0.976	-0.986	-0.996	-1.006	-1.016	-1.025	-1.034	-1.044	-1.052	-1.061	-1.068	-1.078	-1.085	-1.092	-1.100	-1.109	-1.116	-1.122	-1.130	-1.139	-1.145	-1.152	-1.160	-1.168	-1.174	-1.180	-1.189	-1.194	-1.201	-1.209	-1.216	-1.224	-1.231	-1.239	-1.245	-1.254	-1.261	-1.269	-1.276	-1.284	-1.291	-1.300	-1.308	-1.316	-1.324	-1.332	-1.341	-1.350	-1.359	-1.368	-1.378	-1.386	-1.396	-1.406	-1.415	-1.425	-1.436	-1.446	-1.455	-1.466	-1.478	-1.486	-1.498	-1.509	-1.519	-1.529	-1.539	-1.550	-1.560	-1.570	-1.580	-1.590	-1.600	-1.610	-1.619	-1.628	-1.636	-1.645	-1.654	-1.661	-1.670	-1.676	-1.682	-1.689	-1.696	-1.700	-1.705	-1.709	-1.712	-1.715	-1.718	-1.719	-1.719	-1.719	-1.718	-1.715	-1.712	-1.709	-1.704	-1.699	-1.692	-1.685	-1.678	-1.670	-1.660	-1.649	-1.639	-1.626	-1.614	-1.599	-1.585	-1.570	-1.554	-1.538	-1.520	-1.501	-1.482	-1.464	-1.445	-1.424	-1.404	-1.381	-1.360	-1.339	-1.316	-1.294	-1.271	-1.249	-1.226	-1.204	-1.180	-1.158	-1.135	-1.112	-1.090	-1.069	-1.046	-1.025	-1.005	-0.985	-0.965	-0.945	-0.925	-0.908	-0.890	-0.874	-0.856	-0.841	-0.825	-0.811	-0.799	-0.786	-0.775	-0.764	-0.754	-0.745	-0.738	-0.731	-0.724	-0.719	-0.714	-0.711	-0.708	-0.705	-0.705	-0.705	-0.706	-0.708	-0.710	-0.714	-0.719	-0.722	-0.730	-0.736	-0.744	-0.751	-0.761	-0.771	-0.781	-0.792	-0.802	-0.815	-0.829	-0.842	-0.856	-0.871	-0.886	-0.902	-0.918	-0.934	-0.951	-0.968	-0.985	-1.002	-1.020	-1.039	-1.056	-1.075	-1.094	-1.112	-1.131	-1.150	-1.168	-1.188	-1.206	-1.225	-1.244	-1.262	-1.281	-1.300	-1.319	-1.336	-1.355	-1.372	-1.390	-1.409	-1.425	-1.444	-1.460	-1.476	-1.494	-1.509	-1.525	-1.541	-1.555	-1.571	-1.585	-1.600	-1.615	-1.629	-1.642	-1.656	-1.670	-1.682	-1.696	-1.709	-1.721	-1.734	-1.746	-1.759	-1.770	-1.781	-1.794	-1.804	-1.815	-1.828	-1.836	-1.848	-1.858	-1.868	-1.876	-1.888	-1.895	-1.905	-1.914	-1.922	-1.931	-1.939	-1.948	-1.955	-1.964	-1.970	-1.978	-1.984	-1.989	-1.996	-2.001	-2.006	-2.011	-2.016	-2.021	-2.024	-2.029	-2.031	-2.035	-2.038	-2.039	-2.041	-2.044	-2.044	-2.045	-2.045	-2.046	-2.045	-2.045	-2.044	-2.042	-2.042	-2.040	-2.039	-2.036	-2.034	-2.030	-2.027	-2.025	-2.021	-2.018	-2.013	-2.010	-2.005	-2.000	-1.995	-1.990	-1.985	-1.980	-1.975	-1.969	-1.962	-1.958	-1.951	-1.945	-1.939	-1.931	-1.924	-1.918	-1.909	-1.902	-1.895	-1.886	-1.878	-1.869	-1.860	-1.851	-1.841	-1.832	-1.822	-1.811	-1.800	-1.789	-1.778	-1.765	-1.751	-1.739	-1.726	-1.711	-1.698	-1.682	-1.666	-1.650	-1.632	-1.616	-1.599	-1.581	-1.562	-1.542	-1.524	-1.504	-1.482	-1.462	-1.441	-1.419	-1.396	-1.374	-1.350	-1.326	-1.304	-1.279	-1.254	-1.230	-1.205	-1.179	-1.154	-1.129	-1.105	-1.079	-1.054	-1.029	-1.004	-0.979	-0.952	-0.929	-0.904	-0.880	-0.856	-0.831	-0.808	-0.785	-0.762	-0.740	-0.718	-0.694	-0.672	-0.652	-0.631	-0.611	-0.591	-0.572	-0.552	-0.534	-0.516	-0.500	-0.482	-0.466	-0.450	-0.434	-0.418	-0.402	-0.389	-0.372	-0.358	-0.344	-0.329	-0.315	-0.300	-0.286	-0.272	-0.259	-0.245	-0.231	-0.215	-0.201	-0.186	-0.172	-0.158	-0.142	-0.126	-0.111	-0.095	-0.079	-0.061	-0.045	-0.026	-0.009	0.010	0.029	0.049	0.068	0.088	0.108	0.130	0.150	0.172	0.194	0.216	0.239	0.262	0.285	0.309	0.332	0.356	0.380	0.405	0.429	0.454	0.479	0.502	0.528	0.551	0.575	0.599	0.624	0.646	0.670	0.692	0.714	0.738	0.759	0.780	0.800	0.821	0.841	0.859	0.879	0.896	0.914	0.931	0.948	0.962	0.976	0.991	1.004	1.016	1.029	1.040	1.049	1.059	1.068	1.076	1.084	1.090	1.095	1.101	1.106	1.110	1.114	1.116	1.119	1.120	1.120	1.121	1.121	1.121	1.121	1.119	1.116	1.114	1.111	1.109	1.104	1.101	1.098	1.094	1.089	1.085	1.081	1.076	1.072	1.068	1.062	1.059	1.054	1.049	1.045	1.040	1.035	1.032	1.028	1.024	1.021	1.018	1.015	1.011	1.009	1.008	1.004	1.002	1.001	1.000	1.000	1.000	1.000	1.000	1.001	1.002	1.004	1.006	1.008	1.010	1.014	1.016	1.020	1.024	1.030	1.034	1.039	1.044	1.051	1.056	1.062	1.070	1.076	1.085	1.092	1.100	1.109	1.116	1.126	1.135	1.144	1.154	1.162	1.172	1.182	1.192	1.202	1.212	1.222	1.234	1.244	1.255	1.265	1.275	1.284	1.294	1.302	1.312	1.321	1.330	1.339	1.348	1.355	1.362	1.370	1.378	1.382	1.389	1.394	1.399	1.404	1.408	1.411	1.412	1.416	1.418	1.418	1.419	1.420	1.419	1.418	1.415	1.412	1.409	1.405	1.400	1.395	1.390	1.384	1.378	1.370	1.364	1.355	1.346	1.338	1.329	1.319	1.309	1.300	1.289	1.278	1.268	1.256	1.245	1.234	1.222	1.211	1.200	1.189	1.178	1.166	1.155	1.144	1.132	1.122	1.111	1.101	1.092	1.082	1.074	1.064	1.056	1.048	1.040	1.032	1.025	1.019	1.012	1.006	1.001	0.996	0.990	0.986	0.982	0.979	0.975	0.971	0.969	0.966	0.962	0.961	0.960	0.959	0.956	0.955	0.955	0.954	0.952	0.951	0.950	0.950	0.950	0.949	0.948	0.946	0.945	0.945	0.942	0.940	0.938	0.936	0.932	0.930	0.926	0.922	0.919	0.914	0.910	0.904	0.898	0.891	0.884	0.876	0.869	0.859	0.850	0.841	0.831	0.820	0.808	0.796	0.784	0.770	0.758	0.742	0.726	0.710	0.694	0.678	0.660	0.642	0.624	0.606	0.586	0.566	0.548	0.526	0.506	0.485	0.464	0.444	0.422	0.400	0.379	0.356	0.335	0.312	0.292	0.270	0.249	0.228	0.206	0.186	0.165	0.146	0.126	0.108	0.089	0.071	0.052	0.035	0.019	0.004	-0.011	-0.026	-0.041	-0.054	-0.066	-0.078	-0.088	-0.099	-0.108	-0.116	-0.122	-0.130	-0.135	-0.141	-0.146	-0.149	-0.152	-0.155	-0.155	-0.156	-0.156	-0.154	-0.152	-0.151	-0.148	-0.144	-0.140	-0.135	-0.129	-0.122	-0.116	-0.110	-0.102	-0.092	-0.085	-0.076	-0.066	-0.056	-0.048	-0.038	-0.028	-0.018	-0.006	0.005	0.016	0.028	0.038	0.049	0.060	0.072	0.082	0.094	0.105	0.116	0.126	0.136	0.148	0.158	0.168	0.178	0.186	0.195	0.204	0.214	0.221	0.229	0.236	0.244	0.251	0.259	0.264	0.270	0.276	0.281	0.286	0.291	0.295	0.300	0.304	0.308	0.310	0.314	0.318	0.319	0.321	0.325	0.326	0.329	0.331	0.332	0.335	0.336	0.339	0.341	0.342	0.344	0.346	0.349	0.351	0.352	0.355	0.358	0.360	0.365	0.368	0.371	0.375	0.380	0.384	0.389	0.394	0.398	0.404	0.410	0.415	0.422	0.429	0.435	0.442	0.450	0.458	0.465	0.472	0.481	0.489	0.498	0.506	0.516	0.524	0.534	0.542	0.551	0.560	0.569	0.576	0.586	0.594	0.604	0.611	0.620	0.629	0.636	0.644	0.650	0.658	0.664	0.670	0.676	0.681	0.688	0.692	0.698	0.701	0.705	0.709	0.711	0.714	0.716	0.719	0.719	0.721	0.722	0.721	0.722	0.721	0.720	0.720	0.718	0.716	0.714	0.712	0.709	0.706	0.702	0.699	0.695	0.691	0.688	0.684	0.680	0.675	0.670	0.666	0.661	0.658	0.652	0.648	0.642	0.639	0.635	0.630	0.626	0.622	0.618	0.614	0.611	0.608	0.604	0.602	0.599	0.596	0.595	0.592	0.591	0.590	0.589	0.588	0.588	0.588	0.588	0.589	0.589	0.590	0.591	0.592	0.595	0.596	0.599	0.601	0.604	0.606	0.610	0.614	0.618	0.620	0.624	0.629	0.631	0.636	0.640	0.645	0.649	0.652	0.656	0.660	0.664	0.666	0.671	0.674	0.676	0.680	0.684	0.686	0.688	0.690	0.692	0.692	0.694	0.694	0.694	0.695	0.695	0.692	0.691	0.691	0.689	0.686	0.684	0.681	0.679	0.675	0.671	0.666	0.662	0.659	0.654	0.649	0.645	0.639	0.634	0.629	0.622	0.619	0.614	0.608	0.602	0.596	0.592	0.588	0.584	0.579	0.575	0.571	0.568	0.565	0.562	0.560	0.559	0.556	0.556	0.556	0.556	0.558	0.559	0.561	0.562	0.566	0.569	0.575	0.579	0.585	0.591	0.598	0.605	0.612	0.620	0.630	0.639	0.649	0.660	0.671	0.681	0.694	0.705	0.718	0.730	0.742	0.758	0.770	0.784	0.798	0.811	0.825	0.841	0.855	0.870	0.884	0.899	0.914	0.928	0.942	0.956	0.970	0.985	1.000	1.012	1.026	1.041	1.054	1.068	1.080	1.094	1.108	1.120	1.132	1.145	1.158	1.170	1.182	1.195	1.206	1.218	1.229	1.240	1.251	1.261	1.274	1.285	1.295	1.305	1.316	1.326	1.336	1.349	1.359	1.369	1.379	1.389	1.398	1.408	1.416	1.428	1.436	1.445	1.454	1.464	1.472	1.480	1.489	1.496	1.504	1.512	1.520	1.526	1.534	1.540	1.546	1.552	1.559	1.564	1.569	1.575	1.579	1.584	1.588	1.590	1.594	1.596	1.600	1.601	1.604	1.606	1.608	1.609	1.610	1.610	1.611	1.610	1.611	1.610	1.610	1.609	1.609	1.608	1.608	1.605	1.605	1.602	1.601	1.600	1.599	1.598	1.596	1.595	1.594	1.592	1.591	1.591	1.590	1.590	1.589	1.589	1.588	1.588	1.588	1.588	1.588	1.589	1.590	1.590	1.591	1.594	1.595	1.596	1.598	1.600	1.601	1.604	1.606	1.609	1.610	1.612	1.615	1.619	1.620	1.622	1.624	1.626	1.628	1.630	1.632	1.634	1.635	1.636	1.638	1.638	1.638	1.638	1.638	1.635	1.635	1.632	1.630	1.626	1.622	1.619	1.615	1.610	1.605	1.600	1.592	1.586	1.579	1.570	1.561	1.552	1.541	1.532	1.521	1.510	1.499	1.486	1.474	1.461	1.449	1.435	1.422	1.409	1.394	1.380	1.368	1.352	1.339	1.325	1.310	1.296	1.282	1.269	1.255	1.241	1.229	1.215	1.204	1.192	1.180	1.169	1.158	1.149	1.138	1.130	1.121	1.114	1.106	1.101	1.095	1.090	1.085	1.081	1.079	1.076	1.074	1.074	1.072	1.074	1.075	1.078	1.079	1.082	1.086	1.090	1.095	1.100	1.106	1.114	1.120	1.128	1.135	1.144	1.152	1.161	1.171	1.181	1.191	1.202	1.212	1.224	1.235	1.246	1.258	1.269	1.280	1.291	1.302	1.315	1.328	1.339	1.350	1.362	1.374	1.385	1.396	1.408	1.419	1.429	1.440	1.451	1.460	1.471	1.481	1.491	1.500	1.509	1.518	1.526	1.536	1.544	1.551	1.558	1.565	1.571	1.579	1.584	1.590	1.595	1.600	1.606	1.610	1.615	1.619	1.622	1.626	1.629	1.631	1.635	1.636	1.639	1.640	1.641	1.642	1.644	1.645	1.646	1.646	1.645	1.645	1.646	1.645	1.644	1.644	1.642	1.642	1.640	1.639	1.638	1.636	1.635	1.632	1.631	1.629	1.626	1.624	1.621	1.620	1.618	1.615	1.612	1.610	1.608	1.605	1.601	1.599	1.596	1.592	1.589	1.586	1.582	1.580	1.578	1.574	1.571	1.568	1.564	1.560	1.556	1.552	1.550	1.546	1.542	1.539	1.535	1.532	1.528	1.524	1.520	1.515	1.511	1.506	1.502	1.498	1.492	1.489	1.482	1.478	1.472	1.466	1.461	1.455	1.450	1.442	1.435	1.429	1.421	1.415	1.408	1.399	1.391	1.382	1.374	1.366	1.356	1.346	1.336	1.326	1.315	1.304	1.292	1.281	1.270	1.256	1.245	1.232	1.219	1.206	1.192	1.179	1.165	1.151	1.136	1.124	1.109	1.094	1.079	1.066	1.051	1.038	1.022	1.009	0.994	0.980	0.968	0.955	0.941	0.930	0.918	0.906	0.895	0.884	0.874	0.865	0.856	0.848	0.840	0.834	0.828	0.822	0.819	0.815	0.811	0.808	0.806	0.806	0.806	0.808	0.809	0.811	0.814	0.818	0.821	0.826	0.831	0.838	0.845	0.852	0.859	0.866	0.875	0.884	0.892	0.901	0.910	0.920	0.929	0.938	0.948	0.956	0.965	0.975	0.982	0.989	0.996	1.004	1.010	1.015	1.021	1.026	1.030	1.031	1.034	1.036	1.036	1.035	1.035	1.031	1.029	1.025	1.020	1.014	1.008	1.000	0.990	0.980	0.970	0.960	0.946	0.934	0.919	0.904	0.888	0.871	0.855	0.838	0.819	0.801	0.781	0.761	0.742	0.722	0.702	0.681	0.662	0.641	0.621	0.600	0.580	0.560	0.540	0.521	0.501	0.482	0.464	0.448	0.430	0.414	0.398	0.382	0.369	0.355	0.341	0.330	0.318	0.308	0.298	0.289	0.281	0.275	0.269	0.265	0.260	0.258	0.255	0.254	0.254	0.254	0.256	0.259	0.261	0.265	0.270	0.275	0.281	0.288	0.296	0.304	0.312	0.321	0.330	0.341	0.351	0.361	0.372	0.384	0.396	0.408	0.420	0.431	0.444	0.456	0.469	0.482	0.494	0.507	0.518	0.530	0.542	0.554	0.565	0.576	0.586	0.598	0.609	0.619	0.628	0.638	0.645	0.654	0.662	0.669	0.676	0.682	0.689	0.694	0.699	0.704	0.709	0.712	0.715	0.719	0.721	0.722	0.724	0.724	0.725	0.724	0.722	0.722	0.721	0.719	0.716	0.714	0.710	0.706	0.702	0.698	0.694	0.689	0.684	0.678	0.672	0.666	0.661	0.655	0.649	0.642	0.636	0.631	0.624	0.619	0.612	0.606	0.602	0.598	0.592	0.588	0.582	0.579	0.576	0.572	0.570	0.568	0.568	0.566	0.565	0.566	0.568	0.569	0.571	0.575	0.579	0.582	0.589	0.594	0.601	0.608	0.615	0.625	0.634	0.642	0.654	0.665	0.676	0.690	0.701	0.715	0.729	0.744	0.759	0.774	0.789	0.805	0.821	0.836	0.854	0.870	0.886	0.904	0.920	0.936	0.952	0.969	0.985	1.000	1.016	1.031	1.045	1.060	1.072	1.088	1.100	1.111	1.122	1.134	1.144	1.152	1.161	1.170	1.176	1.182	1.189	1.194	1.198	1.201	1.205	1.206	1.208	1.208	1.208	1.206	1.204	1.201	1.199	1.195	1.191	1.186	1.182	1.176	1.171	1.165	1.158	1.151	1.144	1.136	1.130	1.121	1.115	1.106	1.100	1.092	1.085	1.078	1.071	1.065	1.058	1.052	1.048	1.042	1.038	1.034	1.030	1.028	1.025	1.024	1.022	1.022	1.022	1.022	1.025	1.028	1.030	1.034	1.038	1.044	1.049	1.056	1.064	1.072	1.081	1.091	1.101	1.111	1.124	1.135	1.148	1.161	1.176	1.190	1.205	1.219	1.235	1.251	1.268	1.284	1.301	1.319	1.335	1.352	1.370	1.386	1.404	1.422	1.439	1.455	1.471	1.488	1.502	1.519	1.534	1.549	1.564	1.578	1.589	1.601	1.614	1.625	1.634	1.644	1.652	1.660	1.666	1.672	1.678	1.681	1.684	1.686	1.688	1.688	1.688	1.685	1.682	1.678	1.672	1.668	1.660	1.651	1.642	1.632	1.621	1.610	1.598	1.585	1.572	1.558	1.541	1.526	1.509	1.492	1.475	1.456	1.439	1.420	1.401	1.382	1.362	1.342	1.324	1.305	1.285	1.265	1.246	1.226	1.208	1.189	1.171	1.152	1.135	1.118	1.101	1.084	1.068	1.052	1.036	1.021	1.009	0.995	0.981	0.970	0.959	0.948	0.936	0.926	0.918	0.909	0.900	0.892	0.886	0.879	0.872	0.868	0.862	0.859	0.854	0.850	0.848	0.845	0.842	0.841	0.839	0.839	0.838	0.838	0.836	0.836	0.836	0.838	0.838	0.838	0.839	0.839	0.840	0.841	0.842	0.844	0.845	0.846	0.848	0.849	0.849	0.850	0.851	0.852	0.852	0.852	0.854	0.854	0.854	0.852	0.852	0.851	0.850	0.849	0.850	0.848	0.845	0.842	0.840	0.836	0.832	0.829	0.825	0.820	0.816	0.811	0.805	0.799	0.794	0.788	0.780	0.772	0.765	0.758	0.749	0.740	0.730	0.721	0.712	0.701	0.691	0.681	0.670	0.659	0.648	0.636	0.625	0.612	0.600	0.589	0.576	0.565	0.552	0.540	0.529	0.515	0.504	0.491	0.480	0.468	0.456	0.446	0.434	0.424	0.412	0.404	0.392	0.384	0.374	0.365	0.358	0.349	0.341	0.334	0.328	0.320	0.315	0.310	0.304	0.300	0.296	0.294	0.291	0.288	0.286	0.284	0.284	0.284	0.282	0.284	0.285	0.288	0.288	0.289	0.291	0.294	0.298	0.300	0.302	0.306	0.310	0.315	0.318	0.322	0.326	0.331	0.334	0.339	0.342	0.346	0.351	0.355	0.359	0.362	0.365	0.369	0.372	0.375	0.379	0.380	0.382	0.384	0.385	0.386	0.386	0.388	0.388	0.388	0.388	0.388	0.386	0.385	0.382	0.382	0.380	0.378	0.375	0.372	0.370	0.368	0.364	0.362	0.359	0.356	0.352	0.351	0.348	0.345	0.341	0.340	0.339	0.336	0.334	0.332	0.331	0.330	0.330	0.330	0.331	0.331	0.332	0.335	0.338	0.341	0.344	0.348	0.351	0.358	0.364	0.369	0.376	0.384	0.392	0.401	0.410	0.420	0.430	0.442	0.452	0.465	0.478	0.490	0.505	0.518	0.532	0.548	0.564	0.579	0.595	0.611	0.628	0.645	0.662	0.681	0.699	0.716	0.735	0.752	0.770	0.789	0.808	0.825	0.844	0.862	0.881	0.900	0.918	0.936	0.954	0.971	0.990	1.008	1.026	1.042	1.060	1.078	1.094	1.111	1.128	1.145	1.162	1.179	1.195	1.211	1.226	1.242	1.259	1.274	1.290	1.305	1.321	1.336	1.351	1.366	1.382	1.398	1.412	1.429	1.445	1.460	1.475	1.492	1.508	1.522	1.539	1.555	1.571	1.588	1.604	1.620	1.638	1.654	1.671	1.689	1.705	1.724	1.740	1.759	1.775	1.794	1.811	1.830	1.848	1.866	1.885	1.902	1.921	1.940	1.959	1.978	1.996	2.015	2.034	2.052	2.072	2.090	2.110	2.128	2.148	2.165	2.185	2.202	2.221	2.240	2.258	2.276	2.292	2.311	2.329	2.346	2.364	2.380	2.396	2.412	2.429	2.445	2.461	2.478	2.492	2.506	2.522	2.535	2.549	2.561	2.574	2.586	2.598	2.609	2.619	2.629	2.639	2.648	2.656	2.665	2.671	2.678	2.682	2.688	2.692	2.695	2.698	2.700	2.701	2.702	2.701	2.699	2.698	2.695	2.690	2.685	2.680	2.674	2.665	2.658	2.649	2.639	2.628	2.618	2.605	2.592	2.579	2.565	2.551	2.536	2.520	2.504	2.488	2.471	2.454	2.435	2.418	2.400	2.382	2.364	2.345	2.328	2.309	2.291	2.274	2.256	2.239	2.221	2.206	2.190	2.175	2.159	2.145	2.131	2.119	2.106	2.094	2.084	2.074	2.065	2.055	2.047	2.042	2.035	2.030	2.026	2.024	2.020	2.018	2.018	2.016	2.016	2.018	2.020	2.022	2.024	2.029	2.031	2.035	2.040	2.045	2.050	2.055	2.061	2.066	2.074	2.078	2.084	2.090	2.095	2.100	2.105	2.108	2.111	2.115	2.118	2.119	2.120	2.121	2.121	2.121	2.119	2.116	2.112	2.109	2.102	2.096	2.090	2.081	2.072	2.062	2.052	2.040	2.027	2.013	1.999	1.984	1.968	1.950	1.931	1.914	1.894	1.874	1.852	1.832	1.811	1.790	1.768	1.745	1.722	1.699	1.676	1.655	1.632	1.609	1.588	1.565	1.542	1.521	1.501	1.480	1.461	1.442	1.424	1.406	1.389	1.372	1.358	1.344	1.330	1.318	1.308	1.299	1.289	1.281	1.275	1.269	1.265	1.261	1.260	1.259	1.259	1.260	1.262	1.265	1.270	1.275	1.281	1.289	1.298	1.305	1.314	1.324	1.335	1.348	1.359	1.371	1.385	1.396	1.410	1.425	1.439	1.452	1.466	1.481	1.495	1.508	1.521	1.535	1.549	1.562	1.574	1.586	1.599	1.610	1.620	1.630	1.640	1.649	1.658	1.665	1.672	1.679	1.685	1.690	1.695	1.699	1.701	1.702	1.704	1.705	1.706	1.705	1.704	1.701	1.699	1.695	1.691	1.686	1.681	1.676	1.670	1.662	1.655	1.646	1.638	1.629	1.619	1.609	1.599	1.588	1.578	1.566	1.555	1.544	1.532	1.519	1.508	1.495	1.484	1.471	1.459	1.446	1.434	1.421	1.410	1.398	1.385	1.375	1.362	1.351	1.340	1.329	1.319	1.309	1.299	1.289	1.281	1.271	1.264	1.256	1.250	1.242	1.236	1.232	1.226	1.222	1.219	1.215	1.212	1.211	1.209	1.209	1.209	1.209	1.209	1.210	1.212	1.214	1.216	1.220	1.224	1.228	1.232	1.238	1.244	1.249	1.254	1.261	1.268	1.274	1.281	1.289	1.296	1.304	1.311	1.318	1.325	1.334	1.340	1.346	1.352	1.359	1.365	1.370	1.376	1.381	1.386	1.390	1.392	1.396	1.399	1.400	1.402	1.402	1.402	1.402	1.401	1.400	1.398	1.395	1.390	1.386	1.380	1.375	1.369	1.361	1.354	1.345	1.336	1.328	1.316	1.306	1.295	1.284	1.271	1.260	1.246	1.234	1.220	1.208	1.194	1.179	1.166	1.151	1.138	1.124	1.110	1.096	1.081	1.068	1.054	1.041	1.029	1.016	1.004	0.992	0.980	0.969	0.958	0.949	0.939	0.930	0.921	0.914	0.906	0.900	0.892	0.888	0.882	0.879	0.875	0.871	0.869	0.869	0.866	0.866	0.865	0.866	0.866	0.869	0.871	0.874	0.876	0.880	0.885	0.888	0.892	0.899	0.904	0.910	0.916	0.922	0.929	0.935	0.942	0.950	0.956	0.964	0.971	0.978	0.985	0.992	1.000	1.006	1.012	1.020	1.025	1.031	1.039	1.044	1.049	1.054	1.059	1.065	1.069	1.072	1.075	1.079	1.082	1.085	1.086	1.089	1.090	1.090	1.091	1.091	1.091	1.091	1.091	1.089	1.086	1.084	1.081	1.079	1.076	1.071	1.069	1.064	1.060	1.055	1.049	1.045	1.040	1.034	1.028	1.021	1.016	1.009	1.002	0.996	0.990	0.985	0.978	0.971	0.965	0.958	0.952	0.945	0.939	0.934	0.928	0.921	0.916	0.910	0.905	0.900	0.896	0.891	0.886	0.882	0.879	0.876	0.872	0.871	0.868	0.866	0.864	0.864	0.862	0.862	0.861	0.862	0.862	0.862	0.864	0.866	0.868	0.870	0.874	0.876	0.880	0.884	0.888	0.892	0.896	0.902	0.908	0.912	0.919	0.925	0.932	0.940	0.946	0.954	0.962	0.971	0.979	0.986	0.994	1.002	1.012	1.021	1.031	1.039	1.049	1.058	1.068	1.078	1.086	1.096	1.106	1.116	1.125	1.136	1.145	1.155	1.165	1.174	1.184	1.192	1.201	1.211	1.220	1.230	1.239	1.248	1.256	1.264	1.272	1.281	1.290	1.299	1.306	1.314	1.322	1.331	1.339	1.348	1.355	1.364	1.371	1.379	1.388	1.394	1.402	1.409	1.418	1.426	1.434	1.441	1.450	1.456	1.466	1.474	1.482	1.490	1.499	1.508	1.515	1.524	1.534	1.541	1.551	1.560	1.570	1.579	1.589	1.598	1.608	1.618	1.628	1.638	1.648	1.658	1.668	1.678	1.689	1.698	1.709	1.719	1.729	1.740	1.750	1.761	1.771	1.781	1.791	1.801	1.811	1.821	1.831	1.841	1.851	1.861	1.870	1.880	1.890	1.900	1.909	1.919	1.928	1.936	1.945	1.954	1.962	1.971	1.981	1.989	1.998	2.005	2.014	2.021	2.030	2.038	2.045	2.052	2.061	2.069	2.076	2.082	2.090	2.098	2.104	2.110	2.118	2.124	2.130	2.136	2.142	2.148	2.152	2.159	2.162	2.168	2.171	2.176	2.179	2.184	2.186	2.189	2.191	2.195	2.196	2.198	2.199	2.200	2.200	2.200	2.200	2.199	2.198	2.196	2.195	2.192	2.190	2.186	2.182	2.179	2.175	2.170	2.165	2.160	2.154	2.148	2.141	2.135	2.128	2.121	2.114	2.106	2.099	2.091	2.082	2.075	2.066	2.059	2.050	2.041	2.033	2.025	2.018	2.009	2.001	1.994	1.986	1.979	1.971	1.965	1.959	1.952	1.948	1.941	1.938	1.932	1.929	1.925	1.921	1.919	1.918	1.915	1.914	1.914	1.912	1.914	1.915	1.915	1.916	1.918	1.921	1.924	1.928	1.932	1.935	1.941	1.946	1.951	1.958	1.964	1.970	1.976	1.984	1.991	1.998	2.005	2.013	2.020	2.030	2.036	2.044	2.052	2.061	2.069	2.075	2.082	2.090	2.098	2.104	2.111	2.118	2.124	2.129	2.135	2.140	2.145	2.150	2.154	2.159	2.162	2.166	2.169	2.172	2.175	2.176	2.179	2.181	2.181	2.184	2.184	2.185	2.185	2.185	2.185	2.185	2.185	2.185	2.184	2.184	2.184	2.185	2.184	2.184	2.182	2.184	2.184	2.184	2.185	2.186	2.188	2.189	2.190	2.191	2.194	2.196	2.199	2.202	2.206	2.209	2.214	2.218	2.222	2.228	2.232	2.239	2.244	2.251	2.258	2.265	2.271	2.278	2.285	2.294	2.301	2.310	2.318	2.326	2.334	2.342	2.352	2.361	2.369	2.376	2.385	2.392	2.402	2.409	2.418	2.425	2.434	2.440	2.448	2.454	2.461	2.468	2.474	2.480	2.485	2.490	2.495	2.500	2.502	2.508	2.510	2.514	2.515	2.519	2.520	2.521	2.521	2.522	2.522	2.522	2.521	2.521	2.519	2.518	2.515	2.512	2.509	2.506	2.502	2.499	2.495	2.490	2.485	2.480	2.474	2.468	2.461	2.454	2.448	2.440	2.432	2.426	2.418	2.409	2.401	2.391	2.384	2.374	2.364	2.355	2.345	2.335	2.325	2.316	2.305	2.295	2.285	2.274	2.264	2.254	2.242	2.231	2.221	2.211	2.201	2.190	2.180	2.170	2.160	2.150	2.140	2.130	2.120	2.111	2.101	2.092	2.084	2.074	2.066	2.059	2.050	2.041	2.034	2.026	2.020	2.013	2.006	1.999	1.992	1.986	1.980	1.975	1.969	1.962	1.956	1.951	1.945	1.939	1.934	1.928	1.922	1.916	1.910	1.904	1.899	1.892	1.886	1.880	1.872	1.865	1.858	1.850	1.841	1.834	1.824	1.815	1.805	1.795	1.785	1.774	1.761	1.749	1.736	1.724	1.711	1.698	1.684	1.670	1.655	1.641	1.625	1.610	1.595	1.579	1.562	1.546	1.530	1.512	1.498	1.481	1.465	1.449	1.432	1.416	1.401	1.385	1.370	1.355	1.341	1.328	1.315	1.302	1.290	1.279	1.268	1.258	1.249	1.240	1.232	1.226	1.221	1.215	1.210	1.208	1.205	1.202	1.201	1.202	1.204	1.205	1.208	1.211	1.216	1.221	1.226	1.234	1.240	1.248	1.256	1.265	1.275	1.285	1.294	1.305	1.316	1.329	1.339	1.351	1.362	1.374	1.386	1.399	1.411	1.422	1.435	1.445	1.458	1.468	1.478	1.486	1.496	1.505	1.514	1.521	1.530	1.536	1.541	1.549	1.552	1.558	1.560	1.564	1.566	1.569	1.570	1.570	1.571	1.570	1.569	1.568	1.565	1.562	1.560	1.558	1.552	1.548	1.544	1.538	1.532	1.526	1.521	1.516	1.509	1.502	1.496	1.490	1.484	1.479	1.471	1.466	1.460	1.454	1.449	1.442	1.438	1.432	1.429	1.424	1.419	1.415	1.411	1.408	1.405	1.402	1.400	1.398	1.395	1.394	1.391	1.390	1.390	1.390	1.389	1.390	1.390	1.390	1.390	1.392	1.392	1.394	1.394	1.396	1.398	1.399	1.401	1.404	1.405	1.408	1.408	1.410	1.414	1.415	1.418	1.420	1.421	1.425	1.426	1.429	1.431	1.435	1.438	1.440	1.442	1.445	1.449	1.451	1.455	1.458	1.461	1.465	1.469	1.471	1.475	1.479	1.482	1.486	1.491	1.495	1.498	1.502	1.506	1.511	1.515	1.520	1.524	1.529	1.532	1.536	1.541	1.545	1.549	1.554	1.558	1.561	1.565	1.569	1.572	1.575	1.579	1.581	1.582	1.585	1.586	1.588	1.589	1.590	1.590	1.591	1.591	1.590	1.590	1.589	1.588	1.586	1.585	1.582	1.581	1.579	1.576	1.574	1.570	1.568	1.564	1.560	1.558	1.554	1.550	1.545	1.541	1.538	1.534	1.530	1.526	1.522	1.519	1.515	1.512	1.510	1.506	1.504	1.501	1.499	1.496	1.495	1.494	1.491	1.490	1.488	1.488	1.486	1.485	1.485	1.485	1.484	1.482	1.482	1.482	1.482	1.481	1.481	1.480	1.480	1.479	1.478	1.476	1.475	1.474	1.471	1.470	1.468	1.465	1.461	1.458	1.454	1.450	1.444	1.438	1.432	1.426	1.419	1.411	1.404	1.394	1.385	1.376	1.365	1.354	1.342	1.330	1.318	1.305	1.291	1.278	1.262	1.248	1.232	1.216	1.200	1.182	1.166	1.150	1.132	1.115	1.096	1.078	1.060	1.041	1.022	1.004	0.985	0.966	0.948	0.929	0.911	0.892	0.875	0.858	0.841	0.822	0.806	0.791	0.776	0.760	0.746	0.732	0.719	0.705	0.694	0.682	0.672	0.661	0.652	0.645	0.636	0.630	0.625	0.620	0.616	0.612	0.610	0.610	0.609	0.609	0.611	0.614	0.616	0.620	0.625	0.631	0.639	0.646	0.654	0.662	0.671	0.682	0.692	0.704	0.716	0.729	0.741	0.755	0.768	0.781	0.796	0.810	0.825	0.840	0.855	0.870	0.884	0.899	0.914	0.928	0.942	0.956	0.970	0.984	0.998	1.011	1.022	1.034	1.046	1.058	1.068	1.078	1.089	1.098	1.105	1.114	1.121	1.129	1.135	1.141	1.146	1.151	1.156	1.161	1.165	1.169	1.171	1.174	1.178	1.180	1.181	1.185	1.185	1.188	1.189	1.189	1.190	1.191	1.192	1.192	1.194	1.195	1.196	1.198	1.199	1.201	1.204	1.205	1.208	1.210	1.214	1.216	1.221	1.225	1.229	1.232	1.238	1.242	1.250	1.255	1.261	1.269	1.275	1.282	1.290	1.299	1.308	1.316	1.325	1.334	1.342	1.354	1.362	1.374	1.384	1.394	1.404	1.414	1.425	1.436	1.446	1.456	1.468	1.478	1.488	1.498	1.508	1.518	1.526	1.535	1.544	1.552	1.560	1.566	1.574	1.579	1.585	1.589	1.594	1.598	1.600	1.602	1.604	1.605	1.605	1.604	1.601	1.599	1.595	1.591	1.585	1.579	1.571	1.562	1.552	1.542	1.531	1.519	1.506	1.491	1.478	1.461	1.445	1.426	1.408	1.388	1.369	1.348	1.326	1.305	1.281	1.258	1.234	1.209	1.184	1.160	1.134	1.108	1.081	1.055	1.029	1.001	0.974	0.948	0.921	0.894	0.866	0.840	0.815	0.789	0.762	0.738	0.711	0.686	0.662	0.640	0.616	0.595	0.571	0.550	0.530	0.510	0.490	0.471	0.454	0.438	0.420	0.404	0.390	0.374	0.361	0.348	0.336	0.324	0.312	0.302	0.294	0.285	0.276	0.268	0.261	0.255	0.250	0.244	0.240	0.235	0.231	0.228	0.226	0.224	0.222	0.220	0.219	0.220	0.219	0.219	0.219	0.220	0.221	0.222	0.224	0.225	0.226	0.230	0.232	0.235	0.236	0.240	0.242	0.246	0.249	0.254	0.258	0.261	0.262	0.266	0.269	0.272	0.276	0.280	0.282	0.285	0.289	0.291	0.294	0.296	0.298	0.299	0.300	0.300	0.301	0.301	0.302	0.302	0.301	0.301	0.299	0.298	0.295	0.294	0.291	0.288	0.285	0.281	0.276	0.271	0.268	0.262	0.256	0.251	0.245	0.239	0.232	0.226	0.220	0.214	0.208	0.201	0.195	0.189	0.182	0.176	0.170	0.165	0.159	0.155	0.150	0.146	0.142	0.140	0.138	0.135	0.134	0.132	0.134	0.134	0.135	0.138	0.141	0.145	0.150	0.155	0.161	0.169	0.178	0.186	0.196	0.208	0.220	0.232	0.246	0.261	0.276	0.292	0.310	0.328	0.346	0.366	0.385	0.408	0.429	0.451	0.474	0.498	0.521	0.546	0.571	0.596	0.621	0.649	0.675	0.702	0.730	0.759	0.786	0.815	0.842	0.871	0.900	0.929	0.958	0.988	1.016	1.045	1.074	1.102	1.132	1.161	1.190	1.220	1.249	1.279	1.308	1.335	1.365	1.394	1.422	1.451	1.480	1.509	1.538	1.565	1.592	1.622	1.651	1.679	1.706	1.734	1.761	1.789	1.816	1.844	1.871	1.899	1.926	1.952	1.980	2.006	2.034	2.059	2.086	2.112	2.139	2.164	2.190	2.215	2.240	2.266	2.290	2.315	2.339	2.364	2.386	2.411	2.434	2.456	2.480	2.502	2.524	2.546	2.569	2.590	2.611	2.631	2.652	2.672	2.692	2.712	2.732	2.751	2.770	2.789	2.808	2.826	2.844	2.862	2.880	2.898	2.915	2.931	2.949	2.965	2.982	2.999	3.016	3.032	3.048	3.065	3.080	3.095	3.111	3.126	3.141	3.156	3.170	3.185	3.200	3.214	3.228	3.241	3.254	3.268	3.280	3.291	3.302	3.314	3.324	3.334	3.344	3.352	3.360	3.369	3.374	3.381	3.386	3.391	3.395	3.398	3.399	3.401	3.401	3.401	3.399	3.398	3.394	3.389	3.384	3.378	3.371	3.361	3.352	3.342	3.331	3.320	3.306	3.292	3.279	3.262	3.248	3.231	3.214	3.195	3.178	3.159	3.140	3.121	3.100	3.080	3.060	3.041	3.021	3.001	2.981	2.961	2.941	2.922	2.902	2.885	2.866	2.850	2.834	2.818	2.802	2.789	2.775	2.761	2.750	2.740	2.729	2.721	2.712	2.706	2.701	2.696	2.694	2.691	2.690	2.690	2.692	2.694	2.698	2.701	2.706	2.712	2.720	2.728	2.736	2.746	2.756	2.768	2.780	2.792	2.805	2.820	2.834	2.848	2.862	2.880	2.895	2.911	2.926	2.942	2.959	2.975	2.991	3.008	3.024	3.039	3.054	3.069	3.084	3.098	3.111	3.125	3.139	3.151	3.161	3.174	3.184	3.194	3.202	3.211	3.219	3.226	3.232	3.239	3.244	3.248	3.252	3.255	3.258	3.259	3.260	3.261	3.261	3.260	3.259	3.256	3.255	3.252	3.249	3.246	3.242	3.239	3.234	3.230	3.226	3.221	3.216	3.212	3.208	3.202	3.199	3.195	3.190	3.186	3.184	3.180	3.178	3.174	3.172	3.171	3.170	3.170	3.170	3.170	3.171	3.172	3.174	3.178	3.181	3.185	3.189	3.195	3.201	3.206	3.214	3.221	3.229	3.239	3.246	3.258	3.266	3.279	3.289	3.300	3.312	3.325	3.336	3.349	3.362	3.375	3.388	3.401	3.414	3.428	3.441	3.455	3.469	3.481	3.495	3.508	3.520	3.532	3.545	3.558	3.569	3.580	3.591	3.601	3.612	3.620	3.630	3.639	3.646	3.654	3.661	3.668	3.672	3.678	3.681	3.685	3.689	3.690	3.691	3.694	3.692	3.692	3.691	3.689	3.685	3.682	3.679	3.674	3.666	3.660	3.654	3.646	3.636	3.628	3.618	3.606	3.595	3.584	3.570	3.558	3.542	3.529	3.515	3.498	3.482	3.466	3.450	3.432	3.416	3.399	3.380	3.362	3.345	3.326	3.309	3.290	3.271	3.252	3.235	3.216	3.200	3.182	3.165	3.149	3.131	3.116	3.100	3.086	3.072	3.059	3.046	3.032	3.022	3.011	3.001	2.992	2.985	2.978	2.971	2.966	2.961	2.959	2.956	2.954	2.952	2.954	2.955	2.958	2.961	2.965	2.970	2.975	2.982	2.990	2.998	3.008	3.019	3.029	3.040	3.052	3.065	3.079	3.092	3.106	3.122	3.138	3.154	3.169	3.186	3.201	3.218	3.234	3.252	3.270	3.285	3.302	3.319	3.336	3.352	3.369	3.384	3.400	3.415	3.431	3.445	3.459	3.474	3.486	3.500	3.511	3.524	3.535	3.545	3.555	3.566	3.575	3.584	3.590	3.598	3.604	3.610	3.615	3.620	3.625	3.629	3.632	3.635	3.639	3.641	3.642	3.644	3.646	3.646	3.648	3.648	3.648	3.648	3.646	3.646	3.646	3.645	3.645	3.644	3.644	3.642	3.642	3.642	3.642	3.642	3.641	3.642	3.642	3.644	3.645	3.645	3.648	3.649	3.651	3.654	3.656	3.659	3.662	3.665	3.669	3.674	3.679	3.682	3.688	3.692	3.699	3.704	3.710	3.716	3.722	3.729	3.735	3.741	3.748	3.754	3.761	3.768	3.775	3.781	3.788	3.794	3.800	3.806	3.812	3.819	3.825	3.830	3.835	3.841	3.845	3.849	3.854	3.856	3.860	3.864	3.866	3.869	3.870	3.872	3.872	3.874	3.875	3.874	3.874	3.872	3.872	3.870	3.869	3.866	3.862	3.860	3.856	3.852	3.849	3.844	3.839	3.834	3.829	3.821	3.816	3.810	3.802	3.795	3.789	3.781	3.774	3.765	3.758	3.749	3.741	3.732	3.725	3.716	3.709	3.699	3.691	3.682	3.672	3.664	3.655	3.646	3.639	3.629	3.620	3.612	3.602	3.594	3.585	3.579	3.569	3.561	3.554	3.545	3.538	3.530	3.524	3.515	3.509	3.502	3.495	3.490	3.482	3.478	3.472	3.466	3.461	3.456	3.452	3.448	3.445	3.441	3.438	3.435	3.432	3.430	3.429	3.428	3.426	3.428	3.428	3.428	3.429	3.431	3.432	3.435	3.439	3.442	3.448	3.451	3.458	3.464	3.470	3.478	3.484	3.491	3.501	3.510	3.521	3.531	3.541	3.554	3.565	3.578	3.590	3.604	3.619	3.632	3.648	3.662	3.678	3.694	3.710	3.728	3.744	3.761	3.779	3.796	3.815	3.832	3.851	3.870	3.888	3.906	3.924	3.944	3.961	3.980	3.999	4.018	4.035	4.054	4.071	4.089	4.106	4.124	4.141	4.158	4.174	4.190	4.206	4.221	4.236	4.251	4.266	4.280	4.294	4.308	4.321	4.334	4.345	4.358	4.370	4.381	4.392	4.402	4.411	4.421	4.431	4.441	4.449	4.458	4.465	4.474	4.480	4.488	4.495	4.501	4.508	4.514	4.519	4.524	4.529	4.534	4.539	4.544	4.548	4.552	4.556	4.559	4.562	4.566	4.570	4.572	4.576	4.579	4.582	4.585	4.588	4.591	4.594	4.598	4.599	4.602	4.606	4.609	4.612	4.616	4.619	4.621	4.624	4.629	4.631	4.635	4.638	4.642	4.646	4.649	4.654	4.658	4.661	4.665	4.670	4.674	4.679	4.681	4.686	4.690	4.695	4.700	4.704	4.708	4.712	4.718	4.721	4.725	4.729	4.732	4.735	4.739	4.742	4.745	4.748	4.750	4.752	4.755	4.756	4.759	4.760	4.761	4.762	4.764	4.762	4.764	4.762	4.762	4.761	4.761	4.760	4.759	4.758	4.756	4.754	4.751	4.749	4.746	4.744	4.741	4.739	4.736	4.734	4.730	4.728	4.725	4.722	4.719	4.718	4.715	4.711	4.710	4.708	4.706	4.705	4.704	4.702	4.701	4.700	4.700	4.699	4.700	4.700	4.700	4.701	4.702	4.704	4.706	4.708	4.710	4.711	4.715	4.718	4.720	4.724	4.728	4.731	4.735	4.738	4.741	4.746	4.750	4.755	4.760	4.764	4.766	4.771	4.775	4.780	4.785	4.789	4.794	4.798	4.801	4.805	4.810	4.815	4.819	4.822	4.828	4.831	4.835	4.840	4.845	4.849	4.854	4.859	4.864	4.868	4.872	4.880	4.885	4.890	4.895	4.902	4.908	4.915	4.922	4.930	4.938	4.945	4.954	4.964	4.972	4.982	4.994	5.002	5.015	5.026	5.040	5.052	5.065	5.078	5.091	5.106	5.121	5.138	5.152	5.168	5.185	5.201	5.218	5.235	5.252	5.270	5.288	5.305	5.322	5.341	5.358	5.376	5.394	5.411	5.428	5.445	5.462	5.480	5.495	5.511	5.526	5.542	5.556	5.570	5.582	5.596	5.609	5.620	5.632	5.642	5.652	5.661	5.670	5.679	5.685	5.692	5.698	5.702	5.706	5.711	5.715	5.718	5.719	5.720	5.721	5.721	5.721	5.720	5.719	5.718	5.715	5.712	5.710	5.706	5.702	5.699	5.694	5.690	5.685	5.680	5.675	5.669	5.665	5.660	5.654	5.649	5.644	5.638	5.632	5.628	5.621	5.618	5.611	5.606	5.602	5.598	5.591	5.585	5.580	5.575	5.570	5.564	5.559	5.554	5.549	5.544	5.538	5.532	5.526	5.520	5.515	5.509	5.502	5.496	5.489	5.482	5.475	5.468	5.460	5.452	5.445	5.436	5.428	5.419	5.409	5.399	5.389	5.379	5.369	5.356	5.346	5.334	5.324	5.311	5.299	5.288	5.275	5.261	5.250	5.236	5.224	5.211	5.198	5.185	5.171	5.159	5.145	5.132	5.120	5.106	5.094	5.081	5.069	5.056	5.044	5.031	5.020	5.009	4.996	4.986	4.974	4.964	4.954	4.942	4.932	4.924	4.914	4.905	4.896	4.886	4.878	4.870	4.861	4.852	4.844	4.835	4.828	4.819	4.810	4.802	4.794	4.786	4.778	4.768	4.760	4.751	4.742	4.732	4.724	4.712	4.704	4.694	4.682	4.671	4.660	4.649	4.636	4.625	4.612	4.599	4.586	4.571	4.558	4.542	4.528	4.511	4.496	4.480	4.464	4.448	4.430	4.412	4.396	4.379	4.360	4.342	4.325	4.308	4.289	4.270	4.251	4.234	4.215	4.196	4.179	4.160	4.142	4.125	4.108	4.089	4.072	4.055	4.039	4.022	4.006	3.990	3.975	3.959	3.945	3.930	3.915	3.902	3.889	3.876	3.864	3.851	3.839	3.828	3.816	3.805	3.795	3.785	3.775	3.765	3.756	3.748	3.738	3.729	3.721	3.712	3.704	3.698	3.690	3.682	3.676	3.669	3.662	3.655	3.649	3.642	3.636	3.631	3.624	3.618	3.612	3.608	3.601	3.595	3.589	3.581	3.576	3.570	3.564	3.559	3.552	3.546	3.540	3.532	3.528	3.521	3.514	3.508	3.501	3.494	3.488	3.480	3.474	3.465	3.459	3.451	3.444	3.436	3.429	3.420	3.412	3.404	3.396	3.388	3.379	3.369	3.360	3.351	3.342	3.334	3.324	3.314	3.305	3.294	3.284	3.275	3.265	3.255	3.244	3.235	3.225	3.214	3.205	3.194	3.184	3.174	3.165	3.154	3.145	3.135	3.125	3.115	3.108	3.098	3.089	3.080	3.071	3.062	3.055	3.048	3.040	3.032	3.026	3.020	3.014	3.008	3.001	2.996	2.990	2.986	2.981	2.978	2.974	2.969	2.966	2.964	2.961	2.958	2.956	2.955	2.951	2.950	2.950	2.949	2.946	2.946	2.946	2.945	2.945	2.944	2.945	2.944	2.944	2.944	2.944	2.945	2.945	2.944	2.944	2.942	2.942	2.942	2.941	2.941	2.940	2.940	2.939	2.936	2.936	2.934	2.932	2.932	2.929	2.928	2.925	2.922	2.921	2.918	2.915	2.912	2.910	2.906	2.902	2.900	2.896	2.894	2.889	2.886	2.882	2.879	2.875	2.872	2.869	2.866	2.862	2.860	2.856	2.854	2.851	2.849	2.846	2.844	2.842	2.841	2.839	2.839	2.838	2.836	2.836	2.836	2.835	2.836	2.838	2.838	2.839	2.839	2.841	2.842	2.844	2.848	2.849	2.851	2.854	2.856	2.860	2.862	2.865	2.868	2.871	2.874	2.876	2.879	2.884	2.885	2.888	2.890	2.892	2.894	2.896	2.898	2.899	2.899	2.899	2.899	2.898	2.896	2.895	2.892	2.889	2.885	2.881	2.876	2.871	2.866	2.859	2.851	2.844	2.835	2.825	2.816	2.806	2.794	2.781	2.768	2.755	2.740	2.725	2.709	2.694	2.675	2.658	2.640	2.621	2.601	2.581	2.559	2.538	2.516	2.492	2.470	2.446	2.421	2.398	2.372	2.346	2.321	2.295	2.270	2.242	2.215	2.188	2.161	2.134	2.105	2.076	2.049	2.021	1.992	1.965	1.938	1.910	1.881	1.854	1.826	1.799	1.771	1.745	1.719	1.692	1.666	1.641	1.615	1.590	1.566	1.541	1.518	1.495	1.472	1.450	1.429	1.408	1.388	1.369	1.349	1.330	1.312	1.295	1.278	1.261	1.246	1.231	1.218	1.204	1.191	1.179	1.168	1.156	1.146	1.135	1.126	1.119	1.110	1.101	1.095	1.088	1.081	1.076	1.070	1.064	1.059	1.054	1.049	1.044	1.039	1.035	1.030	1.026	1.021	1.016	1.012	1.008	1.002	0.996	0.991	0.985	0.979	0.971	0.962	0.954	0.946	0.936	0.926	0.915	0.904	0.891	0.879	0.866	0.851	0.836	0.821	0.805	0.789	0.771	0.752	0.734	0.714	0.694	0.672	0.651	0.630	0.609	0.586	0.564	0.540	0.516	0.494	0.469	0.445	0.422	0.399	0.375	0.352	0.329	0.306	0.285	0.262	0.242	0.222	0.202	0.184	0.165	0.146	0.130	0.114	0.099	0.084	0.071	0.059	0.048	0.036	0.028	0.019	0.011	0.005	0.000	-0.005	-0.009	-0.011	-0.012	-0.015	-0.015	-0.015	-0.014	-0.012	-0.009	-0.008	-0.004	0.000	0.004	0.008	0.011	0.016	0.021	0.026	0.031	0.035	0.039	0.044	0.046	0.051	0.052	0.056	0.058	0.060	0.061	0.062	0.062	0.062	0.060	0.059	0.056	0.054	0.050	0.045	0.041	0.035	0.029	0.021	0.014	0.008	-0.002	-0.012	-0.022	-0.032	-0.044	-0.054	-0.065	-0.078	-0.090	-0.102	-0.115	-0.128	-0.140	-0.152	-0.168	-0.180	-0.194	-0.206	-0.220	-0.232	-0.245	-0.259	-0.270	-0.284	-0.296	-0.308	-0.319	-0.331	-0.342	-0.355	-0.366	-0.376	-0.388	-0.398	-0.408	-0.418	-0.428	-0.438	-0.445	-0.454	-0.464	-0.471	-0.479	-0.488	-0.495	-0.504	-0.511	-0.519	-0.526	-0.534	-0.540	-0.549	-0.555	-0.562	-0.570	-0.576	-0.585	-0.591	-0.599	-0.606	-0.612	-0.619	-0.626	-0.634	-0.640	-0.646	-0.654	-0.661	-0.668	-0.674	-0.681	-0.688	-0.694	-0.701	-0.706	-0.712	-0.718	-0.724	-0.730	-0.734	-0.739	-0.742	-0.746	-0.751	-0.755	-0.758	-0.760	-0.762	-0.765	-0.766	-0.766	-0.766	-0.768	-0.766	-0.765	-0.762	-0.760	-0.756	-0.752	-0.748	-0.742	-0.736	-0.730	-0.722	-0.714	-0.706	-0.698	-0.686	-0.676	-0.664	-0.652	-0.640	-0.626	-0.612	-0.598	-0.584	-0.568	-0.551	-0.535	-0.518	-0.500	-0.482	-0.464	-0.446	-0.428	-0.409	-0.389	-0.370	-0.351	-0.331	-0.311	-0.291	-0.272	-0.252	-0.234	-0.215	-0.195	-0.176	-0.158	-0.139	-0.121	-0.104	-0.086	-0.069	-0.051	-0.036	-0.019	-0.002	0.012	0.028	0.042	0.058	0.071	0.084	0.096	0.110	0.122	0.135	0.148	0.159	0.171	0.181	0.192	0.204	0.215	0.228	0.238	0.249	0.260	0.271	0.282	0.294	0.305	0.316	0.329	0.340	0.352	0.365	0.378	0.390	0.402	0.416	0.429	0.444	0.458	0.472	0.486	0.501	0.515	0.531	0.546	0.561	0.578	0.592	0.609	0.624	0.640	0.656	0.671	0.688	0.704	0.719	0.734	0.749	0.764	0.778	0.791	0.806	0.819	0.831	0.842	0.852	0.864	0.874	0.882	0.891	0.899	0.905	0.912	0.916	0.921	0.924	0.928	0.929	0.929	0.929	0.926	0.924	0.921	0.916	0.911	0.905	0.896	0.890	0.881	0.870	0.859	0.848	0.835	0.821	0.806	0.792	0.778	0.760	0.742	0.725	0.708	0.689	0.669	0.649	0.629	0.609	0.586	0.566	0.544	0.521	0.499	0.476	0.454	0.431	0.409	0.386	0.364	0.339	0.316	0.294	0.271	0.248	0.225	0.202	0.180	0.158	0.135	0.112	0.092	0.070	0.048	0.028	0.006	-0.015	-0.035	-0.055	-0.075	-0.095	-0.115	-0.134	-0.154	-0.171	-0.191	-0.209	-0.228	-0.245	-0.264	-0.280	-0.298	-0.314	-0.330	-0.346	-0.362	-0.379	-0.395	-0.411	-0.426	-0.442	-0.458	-0.472	-0.488	-0.502	-0.516	-0.531	-0.546	-0.561	-0.575	-0.590	-0.605	-0.620	-0.634	-0.648	-0.662	-0.678	-0.691	-0.706	-0.721	-0.736	-0.750	-0.764	-0.780	-0.795	-0.810	-0.825	-0.841	-0.858	-0.874	-0.890	-0.905	-0.921	-0.939	-0.955	-0.971	-0.989	-1.008	-1.025	-1.042	-1.060	-1.080	-1.098	-1.116	-1.135	-1.154	-1.172	-1.192	-1.210	-1.229	-1.248	-1.268	-1.286	-1.305	-1.324	-1.342	-1.362	-1.381	-1.399	-1.416	-1.435	-1.452	-1.470	-1.488	-1.504	-1.521	-1.538	-1.552	-1.569	-1.582	-1.598	-1.611	-1.625	-1.638	-1.650	-1.662	-1.675	-1.686	-1.696	-1.706	-1.718	-1.726	-1.736	-1.744	-1.752	-1.760	-1.768	-1.775	-1.781	-1.789	-1.794	-1.801	-1.806	-1.812	-1.819	-1.825	-1.829	-1.835	-1.841	-1.848	-1.854	-1.859	-1.865	-1.871	-1.879	-1.885	-1.892	-1.900	-1.909	-1.916	-1.925	-1.934	-1.944	-1.954	-1.965	-1.976	-1.989	-2.000	-2.013	-2.026	-2.039	-2.052	-2.066	-2.081	-2.096	-2.111	-2.128	-2.142	-2.159	-2.175	-2.191	-2.209	-2.225	-2.242	-2.260	-2.278	-2.294	-2.311	-2.328	-2.344	-2.360	-2.378	-2.392	-2.410	-2.425	-2.440	-2.455	-2.469	-2.484	-2.496	-2.509	-2.520	-2.531	-2.542	-2.552	-2.561	-2.569	-2.578	-2.585	-2.591	-2.596	-2.600	-2.604	-2.606	-2.609	-2.610	-2.610	-2.610	-2.609	-2.606	-2.604	-2.600	-2.595	-2.590	-2.584	-2.578	-2.570	-2.561	-2.554	-2.544	-2.535	-2.525	-2.512	-2.502	-2.491	-2.479	-2.468	-2.454	-2.441	-2.428	-2.414	-2.401	-2.388	-2.374	-2.360	-2.346	-2.332	-2.320	-2.306	-2.294	-2.280	-2.269	-2.255	-2.242	-2.231	-2.219	-2.208	-2.196	-2.185	-2.175	-2.164	-2.155	-2.146	-2.136	-2.128	-2.119	-2.110	-2.101	-2.095	-2.088	-2.081	-2.074	-2.068	-2.061	-2.055	-2.050	-2.044	-2.039	-2.034	-2.029	-2.022	-2.018	-2.013	-2.007	-2.002	-1.999	-1.992	-1.988	-1.984	-1.978	-1.972	-1.968	-1.962	-1.958	-1.951	-1.946	-1.941	-1.935	-1.931	-1.925	-1.919	-1.914	-1.908	-1.901	-1.896	-1.889	-1.884	-1.878	-1.871	-1.866	-1.860	-1.855	-1.849	-1.842	-1.838	-1.832	-1.826	-1.821	-1.816	-1.812	-1.808	-1.802	-1.798	-1.794	-1.790	-1.785	-1.781	-1.778	-1.775	-1.771	-1.768	-1.765	-1.762	-1.759	-1.756	-1.754	-1.750	-1.748	-1.744	-1.740	-1.738	-1.734	-1.730	-1.726	-1.721	-1.718	-1.714	-1.709	-1.704	-1.698	-1.692	-1.685	-1.680	-1.672	-1.665	-1.658	-1.649	-1.640	-1.631	-1.622	-1.612	-1.602	-1.590	-1.580	-1.568	-1.556	-1.544	-1.530	-1.518	-1.504	-1.490	-1.476	-1.462	-1.449	-1.435	-1.420	-1.406	-1.391	-1.376	-1.362	-1.349	-1.335	-1.321	-1.308	-1.295	-1.280	-1.268	-1.256	-1.244	-1.232	-1.222	-1.211	-1.202	-1.192	-1.184	-1.175	-1.169	-1.160	-1.154	-1.149	-1.144	-1.139	-1.136	-1.132	-1.130	-1.128	-1.126	-1.126	-1.126	-1.125	-1.126	-1.128	-1.129	-1.130	-1.132	-1.136	-1.138	-1.140	-1.144	-1.146	-1.150	-1.154	-1.156	-1.161	-1.164	-1.168	-1.170	-1.172	-1.175	-1.178	-1.180	-1.181	-1.182	-1.182	-1.184	-1.185	-1.185	-1.184	-1.182	-1.181	-1.179	-1.178	-1.175	-1.171	-1.168	-1.164	-1.159	-1.154	-1.149	-1.142	-1.138	-1.130	-1.124	-1.116	-1.110	-1.101	-1.094	-1.086	-1.079	-1.070	-1.062	-1.055	-1.046	-1.039	-1.031	-1.024	-1.016	-1.008	-1.001	-0.992	-0.986	-0.979	-0.972	-0.966	-0.960	-0.955	-0.949	-0.945	-0.941	-0.938	-0.932	-0.930	-0.926	-0.924	-0.922	-0.920	-0.920	-0.919	-0.919	-0.918	-0.919	-0.919	-0.921	-0.921	-0.925	-0.926	-0.930	-0.932	-0.936	-0.940	-0.944	-0.949	-0.952	-0.958	-0.964	-0.970	-0.975	-0.982	-0.989	-0.995	-1.004	-1.010	-1.019	-1.026	-1.034	-1.042	-1.050	-1.060	-1.069	-1.078	-1.089	-1.099	-1.109	-1.118	-1.129	-1.140	-1.150	-1.161	-1.172	-1.184	-1.195	-1.209	-1.220	-1.231	-1.244	-1.258	-1.269	-1.282	-1.295	-1.309	-1.321	-1.335	-1.349	-1.362	-1.376	-1.390	-1.404	-1.418	-1.431	-1.446	-1.460	-1.475	-1.489	-1.504	-1.518	-1.532	-1.548	-1.561	-1.575	-1.590	-1.605	-1.620	-1.634	-1.648	-1.662	-1.678	-1.692	-1.706	-1.721	-1.735	-1.750	-1.765	-1.778	-1.792	-1.806	-1.822	-1.836	-1.850	-1.864	-1.879	-1.892	-1.908	-1.922	-1.938	-1.952	-1.968	-1.980	-1.995	-2.010	-2.025	-2.040	-2.056	-2.071	-2.086	-2.101	-2.116	-2.132	-2.148	-2.164	-2.179	-2.194	-2.210	-2.225	-2.240	-2.258	-2.272	-2.286	-2.302	-2.318	-2.334	-2.349	-2.364	-2.379	-2.392	-2.408	-2.422	-2.436	-2.449	-2.464	-2.476	-2.489	-2.501	-2.512	-2.524	-2.535	-2.546	-2.558	-2.568	-2.576	-2.585	-2.594	-2.601	-2.610	-2.616	-2.622	-2.628	-2.634	-2.639	-2.642	-2.648	-2.651	-2.654	-2.656	-2.659	-2.660	-2.661	-2.662	-2.662	-2.665	-2.665	-2.664	-2.665	-2.664	-2.664	-2.664	-2.662	-2.661	-2.660	-2.660	-2.659	-2.658	-2.658	-2.656	-2.656	-2.655	-2.656	-2.655	-2.655	-2.656	-2.658	-2.658	-2.659	-2.660	-2.661	-2.664	-2.668	-2.669	-2.672	-2.676	-2.679	-2.684	-2.688	-2.692	-2.696	-2.702	-2.710	-2.715	-2.721	-2.728	-2.734	-2.742	-2.749	-2.756	-2.764	-2.772	-2.780	-2.788	-2.796	-2.805	-2.814	-2.821	-2.830	-2.839	-2.848	-2.856	-2.865	-2.874	-2.882	-2.891	-2.899	-2.909	-2.916	-2.926	-2.934	-2.942	-2.951	-2.960	-2.968	-2.976	-2.984	-2.991	-3.000	-3.008	-3.015	-3.022	-3.030	-3.038	-3.045	-3.051	-3.059	-3.066	-3.072	-3.079	-3.086	-3.092	-3.099	-3.105	-3.111	-3.119	-3.124	-3.130	-3.136	-3.141	-3.146	-3.152	-3.158	-3.162	-3.168	-3.171	-3.175	-3.179	-3.182	-3.188	-3.190	-3.194	-3.196	-3.199	-3.201	-3.202	-3.205	-3.206	-3.206	-3.208	-3.206	-3.206	-3.208	-3.205	-3.204	-3.204	-3.201	-3.199	-3.196	-3.195	-3.190	-3.188	-3.184	-3.179	-3.175	-3.170	-3.165	-3.161	-3.155	-3.150	-3.145	-3.139	-3.132	-3.128	-3.120	-3.114	-3.110	-3.104	-3.099	-3.092	-3.088	-3.081	-3.076	-3.071	-3.066	-3.061	-3.058	-3.054	-3.050	-3.046	-3.042	-3.040	-3.039	-3.038	-3.035	-3.034	-3.034	-3.034	-3.032	-3.034	-3.035	-3.036	-3.038	-3.040	-3.042	-3.045	-3.049	-3.052	-3.056	-3.060	-3.064	-3.069	-3.074	-3.079	-3.081	-3.086	-3.091	-3.095	-3.101	-3.106	-3.110	-3.114	-3.118	-3.121	-3.125	-3.129	-3.131	-3.134	-3.136	-3.138	-3.139	-3.140	-3.139	-3.139	-3.139	-3.138	-3.135	-3.132	-3.130	-3.126	-3.122	-3.118	-3.112	-3.106	-3.100	-3.092	-3.085	-3.078	-3.068	-3.059	-3.049	-3.039	-3.029	-3.018	-3.006	-2.994	-2.982	-2.971	-2.959	-2.945	-2.932	-2.919	-2.908	-2.894	-2.881	-2.868	-2.855	-2.842	-2.830	-2.816	-2.804	-2.792	-2.780	-2.768	-2.756	-2.746	-2.735	-2.725	-2.715	-2.705	-2.696	-2.689	-2.680	-2.672	-2.665	-2.659	-2.654	-2.648	-2.642	-2.639	-2.635	-2.631	-2.630	-2.628	-2.626	-2.625	-2.624	-2.625	-2.625	-2.626	-2.628	-2.629	-2.631	-2.634	-2.638	-2.640	-2.642	-2.648	-2.651	-2.656	-2.662	-2.668	-2.674	-2.679	-2.685	-2.691	-2.698	-2.704	-2.710	-2.718	-2.722	-2.730	-2.736	-2.744	-2.751	-2.758	-2.764	-2.771	-2.778	-2.785	-2.791	-2.798	-2.804	-2.811	-2.816	-2.824	-2.830	-2.835	-2.841	-2.848	-2.854	-2.860	-2.865	-2.871	-2.876	-2.882	-2.888	-2.894	-2.899	-2.905	-2.910	-2.915	-2.921	-2.928	-2.932	-2.938	-2.944	-2.949	-2.954	-2.960	-2.965	-2.971	-2.978	-2.984	-2.989	-2.995	-3.001	-3.006	-3.014	-3.020	-3.025	-3.031	-3.039	-3.045	-3.050	-3.058	-3.064	-3.069	-3.076	-3.082	-3.089	-3.095	-3.101	-3.106	-3.114	-3.121	-3.128	-3.135	-3.141	-3.148	-3.154	-3.161	-3.169	-3.175	-3.181	-3.189	-3.196	-3.204	-3.211	-3.219	-3.228	-3.235	-3.244	-3.252	-3.261	-3.269	-3.279	-3.289	-3.299	-3.309	-3.319	-3.330	-3.341	-3.354	-3.366	-3.379	-3.392	-3.405	-3.419	-3.434	-3.448	-3.462	-3.476	-3.492	-3.509	-3.524	-3.541	-3.558	-3.574	-3.590	-3.608	-3.625	-3.642	-3.660	-3.675	-3.692	-3.710	-3.726	-3.744	-3.760	-3.776	-3.792	-3.806	-3.822	-3.836	-3.850	-3.862	-3.875	-3.886	-3.898	-3.908	-3.918	-3.925	-3.934	-3.940	-3.945	-3.950	-3.954	-3.956	-3.958	-3.959	-3.959	-3.958	-3.955	-3.952	-3.946	-3.942	-3.936	-3.928	-3.921	-3.912	-3.902	-3.892	-3.881	-3.869	-3.858	-3.844	-3.830	-3.816	-3.802	-3.788	-3.772	-3.758	-3.741	-3.726	-3.710	-3.695	-3.679	-3.664	-3.649	-3.634	-3.618	-3.604	-3.589	-3.575	-3.561	-3.549	-3.536	-3.525	-3.514	-3.502	-3.492	-3.482	-3.474	-3.466	-3.460	-3.452	-3.448	-3.441	-3.438	-3.434	-3.431	-3.429	-3.426	-3.425	-3.426	-3.426	-3.428	-3.429	-3.431	-3.434	-3.438	-3.441	-3.445	-3.449	-3.454	-3.459	-3.464	-3.470	-3.475	-3.480	-3.486	-3.492	-3.498	-3.502	-3.509	-3.514	-3.519	-3.524	-3.528	-3.531	-3.536	-3.540	-3.542	-3.545	-3.546	-3.549	-3.550	-3.550	-3.551	-3.550	-3.549	-3.546	-3.545	-3.542	-3.540	-3.535	-3.530	-3.525	-3.520	-3.514	-3.508	-3.499	-3.492	-3.484	-3.476	-3.466	-3.458	-3.448	-3.438	-3.426	-3.416	-3.406	-3.395	-3.384	-3.372	-3.361	-3.350	-3.338	-3.326	-3.315	-3.304	-3.292	-3.281	-3.271	-3.260	-3.250	-3.240	-3.231	-3.221	-3.211	-3.204	-3.196	-3.189	-3.181	-3.175	-3.169	-3.164	-3.158	-3.152	-3.149	-3.146	-3.142	-3.140	-3.139	-3.136	-3.135	-3.135	-3.135	-3.136	-3.136	-3.139	-3.140	-3.142	-3.145	-3.150	-3.152	-3.155	-3.160	-3.164	-3.169	-3.174	-3.179	-3.184	-3.189	-3.194	-3.200	-3.205	-3.210	-3.215	-3.220	-3.224	-3.229	-3.232	-3.236	-3.240	-3.244	-3.246	-3.250	-3.251	-3.254	-3.255	-3.258	-3.258	-3.259	-3.258	-3.258	-3.256	-3.255	-3.252	-3.251	-3.248	-3.244	-3.241	-3.236	-3.231	-3.228	-3.221	-3.216	-3.210	-3.204	-3.198	-3.192	-3.185	-3.179	-3.171	-3.165	-3.159	-3.151	-3.145	-3.139	-3.132	-3.126	-3.120	-3.115	-3.110	-3.104	-3.101	-3.096	-3.092	-3.089	-3.088	-3.085	-3.082	-3.081	-3.081	-3.081	-3.082	-3.082	-3.085	-3.086	-3.089	-3.092	-3.096	-3.101	-3.106	-3.112	-3.120	-3.126	-3.134	-3.142	-3.150	-3.160	-3.169	-3.180	-3.190	-3.201	-3.211	-3.224	-3.235	-3.246	-3.258	-3.271	-3.284	-3.296	-3.309	-3.321	-3.335	-3.346	-3.360	-3.374	-3.385	-3.398	-3.409	-3.422	-3.435	-3.446	-3.459	-3.469	-3.481	-3.492	-3.502	-3.512	-3.522	-3.532	-3.542	-3.550	-3.560	-3.566	-3.575	-3.582	-3.590	-3.598	-3.604	-3.610	-3.615	-3.620	-3.625	-3.630	-3.634	-3.638	-3.642	-3.645	-3.648	-3.650	-3.654	-3.655	-3.656	-3.659	-3.660	-3.660	-3.661	-3.661	-3.662	-3.662	-3.661	-3.662	-3.661	-3.661	
