# Supplementary material for: Motion onset VEPs can see through the blur
Source: Sci Rep. 2024 Sep 12;14:21296. doi: 10.1038/s41598-024-72483-z (PMC11393312; doi:10.1038/s41598-024-72483-z)
Supplement: Supplementary file 3 — Supplementary Information 3. [file 41598_2024_72483_MOESM3_ESM.zip › VEP_raw_data/source_data/SourceBlurVEP-S002_VEP_2023-03-24_10-45-08.txt]

0.000	0.000	99999.999	6250.000	50.000	-2193.000	-2061.000	6248.000	7.000	100.000	5.000	2.000	1.000	1.000	0.000	0.000	0.000	0.000	0.000	0.000	0.000	0.000	0.000	0.000	0.000	0.000	0.000	-1.256	-1.252	-1.248	-1.242	-1.239	-1.234	-1.231	-1.228	-1.224	-1.221	-1.218	-1.216	-1.215	-1.211	-1.210	-1.210	-1.209	-1.209	-1.208	-1.209	-1.209	-1.210	-1.211	-1.212	-1.214	-1.216	-1.219	-1.221	-1.224	-1.228	-1.230	-1.234	-1.238	-1.241	-1.245	-1.250	-1.254	-1.259	-1.264	-1.268	-1.272	-1.278	-1.282	-1.286	-1.290	-1.295	-1.300	-1.305	-1.310	-1.314	-1.318	-1.321	-1.326	-1.329	-1.334	-1.336	-1.340	-1.342	-1.346	-1.349	-1.351	-1.354	-1.355	-1.358	-1.359	-1.361	-1.361	-1.362	-1.362	-1.362	-1.364	-1.364	-1.362	-1.362	-1.361	-1.360	-1.359	-1.358	-1.355	-1.354	-1.351	-1.349	-1.346	-1.344	-1.340	-1.338	-1.334	-1.330	-1.328	-1.324	-1.319	-1.315	-1.310	-1.306	-1.302	-1.298	-1.291	-1.288	-1.282	-1.278	-1.272	-1.268	-1.261	-1.255	-1.250	-1.245	-1.239	-1.232	-1.228	-1.221	-1.215	-1.209	-1.202	-1.198	-1.191	-1.185	-1.179	-1.171	-1.166	-1.160	-1.154	-1.148	-1.141	-1.134	-1.128	-1.121	-1.115	-1.109	-1.104	-1.096	-1.091	-1.084	-1.078	-1.071	-1.066	-1.060	-1.054	-1.048	-1.042	-1.036	-1.030	-1.025	-1.019	-1.014	-1.008	-1.002	-0.998	-0.992	-0.986	-0.982	-0.978	-0.974	-0.968	-0.964	-0.959	-0.954	-0.950	-0.945	-0.941	-0.938	-0.932	-0.930	-0.926	-0.922	-0.919	-0.915	-0.911	-0.909	-0.905	-0.902	-0.899	-0.896	-0.892	-0.890	-0.888	-0.885	-0.882	-0.879	-0.876	-0.875	-0.871	-0.870	-0.868	-0.865	-0.862	-0.861	-0.859	-0.858	-0.855	-0.852	-0.850	-0.849	-0.848	-0.846	-0.845	-0.842	-0.841	-0.841	-0.840	-0.839	-0.840	-0.839	-0.839	-0.839	-0.839	-0.840	-0.841	-0.841	-0.842	-0.844	-0.845	-0.848	-0.849	-0.852	-0.855	-0.856	-0.860	-0.862	-0.866	-0.871	-0.875	-0.878	-0.882	-0.886	-0.892	-0.898	-0.901	-0.906	-0.911	-0.916	-0.921	-0.926	-0.932	-0.936	-0.941	-0.945	-0.951	-0.955	-0.959	-0.962	-0.966	-0.969	-0.971	-0.972	-0.974	-0.975	-0.976	-0.978	-0.976	-0.975	-0.974	-0.971	-0.968	-0.964	-0.959	-0.954	-0.946	-0.940	-0.932	-0.924	-0.914	-0.904	-0.892	-0.880	-0.866	-0.854	-0.839	-0.822	-0.806	-0.790	-0.772	-0.754	-0.735	-0.715	-0.695	-0.672	-0.651	-0.629	-0.606	-0.582	-0.559	-0.535	-0.510	-0.486	-0.461	-0.436	-0.410	-0.385	-0.359	-0.334	-0.309	-0.282	-0.258	-0.231	-0.206	-0.182	-0.158	-0.134	-0.110	-0.085	-0.062	-0.040	-0.018	0.005	0.025	0.046	0.066	0.086	0.105	0.124	0.141	0.159	0.176	0.191	0.206	0.221	0.235	0.249	0.261	0.274	0.285	0.296	0.306	0.315	0.324	0.334	0.341	0.348	0.355	0.361	0.366	0.371	0.378	0.381	0.385	0.389	0.391	0.394	0.396	0.399	0.399	0.401	0.402	0.402	0.404	0.404	0.404	0.405	0.405	0.405	0.404	0.404	0.402	0.404	0.402	0.402	0.401	0.400	0.399	0.398	0.398	0.396	0.396	0.395	0.395	0.395	0.394	0.392	0.394	0.392	0.392	0.392	0.392	0.392	0.392	0.392	0.394	0.394	0.394	0.395	0.396	0.396	0.398	0.399	0.399	0.400	0.401	0.402	0.404	0.404	0.406	0.408	0.409	0.410	0.411	0.412	0.414	0.416	0.418	0.419	0.420	0.421	0.424	0.424	0.425	0.426	0.428	0.429	0.430	0.430	0.432	0.434	0.434	0.435	0.435	0.438	0.438	0.438	0.439	0.439	0.440	0.440	0.440	0.440	0.440	0.440	0.440	0.440	0.440	0.439	0.439	0.439	0.438	0.436	0.435	0.434	0.434	0.432	0.431	0.429	0.428	0.425	0.422	0.420	0.419	0.418	0.415	0.411	0.409	0.405	0.401	0.399	0.395	0.392	0.389	0.385	0.380	0.376	0.372	0.366	0.361	0.358	0.351	0.348	0.342	0.336	0.331	0.325	0.320	0.315	0.308	0.301	0.295	0.290	0.284	0.276	0.269	0.262	0.255	0.249	0.242	0.234	0.228	0.220	0.212	0.205	0.198	0.190	0.181	0.174	0.165	0.158	0.150	0.141	0.132	0.125	0.115	0.106	0.099	0.090	0.081	0.071	0.062	0.054	0.044	0.035	0.025	0.015	0.005	-0.004	-0.014	-0.024	-0.034	-0.044	-0.055	-0.066	-0.076	-0.086	-0.098	-0.109	-0.119	-0.131	-0.141	-0.152	-0.165	-0.175	-0.186	-0.199	-0.210	-0.221	-0.234	-0.245	-0.256	-0.269	-0.280	-0.294	-0.305	-0.316	-0.329	-0.340	-0.352	-0.365	-0.378	-0.389	-0.401	-0.412	-0.425	-0.438	-0.449	-0.461	-0.474	-0.486	-0.499	-0.511	-0.522	-0.536	-0.548	-0.559	-0.572	-0.585	-0.598	-0.610	-0.622	-0.636	-0.649	-0.661	-0.675	-0.686	-0.699	-0.712	-0.725	-0.739	-0.751	-0.764	-0.778	-0.790	-0.802	-0.818	-0.830	-0.844	-0.858	-0.869	-0.882	-0.896	-0.909	-0.921	-0.936	-0.949	-0.961	-0.974	-0.986	-1.000	-1.012	-1.024	-1.036	-1.049	-1.060	-1.072	-1.082	-1.095	-1.105	-1.115	-1.126	-1.135	-1.145	-1.154	-1.161	-1.170	-1.178	-1.185	-1.191	-1.199	-1.204	-1.209	-1.214	-1.218	-1.221	-1.222	-1.226	-1.228	-1.228	-1.228	-1.228	-1.226	-1.225	-1.222	-1.218	-1.215	-1.209	-1.204	-1.199	-1.191	-1.184	-1.175	-1.166	-1.156	-1.148	-1.136	-1.125	-1.114	-1.101	-1.089	-1.075	-1.062	-1.048	-1.034	-1.019	-1.004	-0.989	-0.974	-0.958	-0.941	-0.925	-0.910	-0.894	-0.878	-0.862	-0.846	-0.831	-0.815	-0.800	-0.784	-0.771	-0.756	-0.744	-0.730	-0.718	-0.705	-0.692	-0.681	-0.670	-0.660	-0.651	-0.641	-0.634	-0.625	-0.619	-0.611	-0.606	-0.601	-0.598	-0.594	-0.590	-0.588	-0.586	-0.585	-0.585	-0.585	-0.585	-0.588	-0.588	-0.590	-0.594	-0.598	-0.601	-0.605	-0.610	-0.616	-0.621	-0.626	-0.632	-0.640	-0.646	-0.652	-0.660	-0.668	-0.675	-0.684	-0.692	-0.701	-0.709	-0.718	-0.726	-0.735	-0.744	-0.752	-0.761	-0.770	-0.780	-0.789	-0.798	-0.808	-0.818	-0.826	-0.835	-0.845	-0.854	-0.864	-0.872	-0.881	-0.890	-0.900	-0.909	-0.918	-0.926	-0.935	-0.944	-0.951	-0.960	-0.968	-0.976	-0.985	-0.992	-1.000	-1.008	-1.014	-1.021	-1.029	-1.035	-1.041	-1.048	-1.052	-1.059	-1.064	-1.069	-1.074	-1.079	-1.082	-1.088	-1.090	-1.094	-1.098	-1.100	-1.101	-1.104	-1.105	-1.106	-1.109	-1.109	-1.109	-1.110	-1.111	-1.110	-1.110	-1.110	-1.109	-1.108	-1.106	-1.105	-1.105	-1.104	-1.101	-1.100	-1.099	-1.096	-1.095	-1.094	-1.092	-1.090	-1.090	-1.089	-1.088	-1.086	-1.085	-1.084	-1.084	-1.084	-1.082	-1.084	-1.084	-1.084	-1.084	-1.085	-1.086	-1.088	-1.088	-1.089	-1.090	-1.092	-1.094	-1.096	-1.099	-1.101	-1.104	-1.105	-1.108	-1.110	-1.112	-1.115	-1.118	-1.120	-1.121	-1.124	-1.128	-1.130	-1.131	-1.134	-1.135	-1.136	-1.138	-1.139	-1.140	-1.141	-1.140	-1.141	-1.141	-1.141	-1.140	-1.139	-1.138	-1.136	-1.134	-1.131	-1.129	-1.126	-1.124	-1.120	-1.118	-1.112	-1.109	-1.105	-1.100	-1.095	-1.090	-1.085	-1.080	-1.074	-1.069	-1.062	-1.056	-1.051	-1.045	-1.039	-1.034	-1.026	-1.020	-1.015	-1.008	-1.002	-0.995	-0.990	-0.984	-0.978	-0.971	-0.965	-0.961	-0.955	-0.950	-0.945	-0.939	-0.934	-0.930	-0.925	-0.920	-0.916	-0.911	-0.908	-0.904	-0.900	-0.896	-0.892	-0.889	-0.884	-0.880	-0.878	-0.874	-0.870	-0.866	-0.862	-0.860	-0.855	-0.852	-0.849	-0.844	-0.840	-0.836	-0.832	-0.828	-0.822	-0.819	-0.812	-0.809	-0.802	-0.798	-0.791	-0.785	-0.779	-0.772	-0.765	-0.759	-0.751	-0.744	-0.736	-0.728	-0.719	-0.710	-0.701	-0.691	-0.682	-0.672	-0.662	-0.652	-0.642	-0.631	-0.621	-0.610	-0.599	-0.588	-0.575	-0.565	-0.554	-0.541	-0.530	-0.518	-0.506	-0.494	-0.481	-0.469	-0.458	-0.446	-0.434	-0.422	-0.410	-0.398	-0.386	-0.375	-0.364	-0.351	-0.341	-0.330	-0.318	-0.308	-0.296	-0.285	-0.275	-0.265	-0.255	-0.244	-0.235	-0.225	-0.215	-0.206	-0.196	-0.188	-0.179	-0.170	-0.161	-0.152	-0.145	-0.136	-0.129	-0.121	-0.115	-0.108	-0.100	-0.094	-0.086	-0.080	-0.074	-0.068	-0.061	-0.056	-0.050	-0.045	-0.040	-0.034	-0.030	-0.026	-0.021	-0.018	-0.012	-0.009	-0.006	-0.002	0.000	0.004	0.006	0.009	0.011	0.014	0.015	0.016	0.018	0.019	0.020	0.021	0.021	0.022	0.022	0.022	0.022	0.022	0.022	0.022	0.022	0.022	0.022	0.022	0.020	0.020	0.021	0.020	0.020	0.020	0.019	0.020	0.019	0.020	0.021	0.021	0.022	0.024	0.025	0.028	0.030	0.031	0.034	0.039	0.041	0.045	0.050	0.055	0.059	0.065	0.070	0.076	0.084	0.090	0.098	0.105	0.114	0.122	0.131	0.141	0.150	0.161	0.171	0.182	0.194	0.205	0.218	0.230	0.242	0.255	0.268	0.281	0.295	0.309	0.322	0.336	0.350	0.365	0.379	0.394	0.406	0.421	0.435	0.450	0.464	0.478	0.491	0.505	0.519	0.532	0.545	0.559	0.571	0.584	0.596	0.608	0.619	0.630	0.641	0.651	0.662	0.671	0.681	0.690	0.699	0.708	0.715	0.722	0.730	0.736	0.744	0.750	0.756	0.761	0.765	0.770	0.774	0.778	0.780	0.782	0.785	0.788	0.789	0.790	0.791	0.791	0.791	0.791	0.790	0.789	0.788	0.785	0.782	0.779	0.776	0.772	0.769	0.764	0.760	0.755	0.750	0.745	0.739	0.732	0.725	0.719	0.711	0.702	0.695	0.688	0.679	0.670	0.661	0.651	0.641	0.631	0.621	0.611	0.600	0.589	0.578	0.568	0.555	0.544	0.531	0.519	0.507	0.495	0.482	0.470	0.458	0.445	0.432	0.420	0.406	0.394	0.380	0.368	0.355	0.341	0.329	0.315	0.302	0.289	0.275	0.262	0.250	0.238	0.224	0.211	0.199	0.185	0.172	0.161	0.148	0.135	0.124	0.110	0.099	0.088	0.074	0.062	0.051	0.039	0.026	0.015	0.004	-0.008	-0.019	-0.030	-0.041	-0.052	-0.064	-0.074	-0.086	-0.096	-0.108	-0.118	-0.128	-0.138	-0.148	-0.158	-0.166	-0.176	-0.186	-0.194	-0.202	-0.211	-0.220	-0.228	-0.236	-0.242	-0.251	-0.258	-0.264	-0.271	-0.275	-0.281	-0.286	-0.291	-0.296	-0.300	-0.304	-0.306	-0.309	-0.311	-0.314	-0.314	-0.315	-0.315	-0.316	-0.316	-0.314	-0.314	-0.311	-0.309	-0.306	-0.304	-0.301	-0.298	-0.292	-0.289	-0.284	-0.278	-0.272	-0.266	-0.260	-0.254	-0.246	-0.240	-0.232	-0.224	-0.218	-0.210	-0.201	-0.192	-0.185	-0.176	-0.168	-0.159	-0.150	-0.141	-0.132	-0.124	-0.116	-0.106	-0.099	-0.090	-0.081	-0.072	-0.064	-0.056	-0.048	-0.040	-0.032	-0.024	-0.018	-0.009	-0.002	0.005	0.012	0.019	0.025	0.032	0.039	0.044	0.050	0.056	0.061	0.066	0.071	0.076	0.081	0.086	0.091	0.094	0.099	0.101	0.106	0.109	0.111	0.116	0.119	0.121	0.122	0.125	0.129	0.130	0.132	0.134	0.135	0.136	0.139	0.140	0.140	0.141	0.142	0.142	0.144	0.144	0.144	0.145	0.145	0.146	0.146	0.146	0.148	0.148	0.149	0.149	0.150	0.150	0.152	0.154	0.154	0.156	0.159	0.160	0.162	0.165	0.168	0.170	0.174	0.176	0.181	0.185	0.190	0.194	0.199	0.202	0.209	0.214	0.220	0.226	0.232	0.239	0.245	0.252	0.259	0.265	0.272	0.279	0.286	0.294	0.299	0.306	0.314	0.319	0.326	0.331	0.336	0.341	0.348	0.352	0.358	0.360	0.364	0.366	0.370	0.372	0.374	0.375	0.375	0.375	0.375	0.375	0.374	0.372	0.370	0.366	0.364	0.360	0.355	0.350	0.345	0.340	0.334	0.328	0.321	0.314	0.306	0.300	0.291	0.285	0.278	0.269	0.262	0.254	0.248	0.240	0.232	0.226	0.220	0.212	0.208	0.201	0.198	0.192	0.188	0.184	0.180	0.179	0.176	0.175	0.174	0.171	0.171	0.172	0.174	0.176	0.178	0.180	0.184	0.188	0.191	0.196	0.201	0.206	0.212	0.219	0.224	0.232	0.239	0.246	0.252	0.260	0.266	0.275	0.282	0.289	0.296	0.305	0.310	0.318	0.325	0.332	0.338	0.345	0.350	0.356	0.361	0.368	0.372	0.376	0.381	0.385	0.389	0.391	0.395	0.399	0.401	0.404	0.406	0.406	0.409	0.410	0.411	0.412	0.414	0.415	0.418	0.418	0.419	0.420	0.421	0.422	0.424	0.425	0.426	0.429	0.430	0.431	0.432	0.436	0.438	0.440	0.442	0.445	0.449	0.451	0.455	0.458	0.460	0.464	0.466	0.469	0.472	0.476	0.479	0.482	0.484	0.486	0.489	0.491	0.492	0.494	0.495	0.495	0.495	0.495	0.495	0.494	0.492	0.491	0.489	0.486	0.481	0.476	0.472	0.468	0.461	0.456	0.448	0.441	0.434	0.425	0.416	0.405	0.396	0.386	0.375	0.364	0.352	0.341	0.329	0.316	0.305	0.292	0.280	0.268	0.254	0.241	0.229	0.216	0.204	0.191	0.180	0.168	0.156	0.145	0.135	0.124	0.114	0.104	0.095	0.086	0.078	0.070	0.064	0.056	0.051	0.045	0.040	0.035	0.031	0.029	0.025	0.022	0.021	0.019	0.018	0.018	0.019	0.019	0.019	0.020	0.021	0.024	0.026	0.028	0.031	0.035	0.038	0.042	0.045	0.049	0.052	0.056	0.060	0.065	0.069	0.072	0.076	0.081	0.085	0.090	0.095	0.098	0.101	0.106	0.110	0.114	0.119	0.122	0.126	0.129	0.134	0.138	0.141	0.144	0.148	0.151	0.154	0.158	0.160	0.165	0.168	0.171	0.174	0.178	0.180	0.184	0.186	0.191	0.194	0.199	0.201	0.205	0.209	0.212	0.216	0.221	0.225	0.229	0.234	0.238	0.242	0.248	0.252	0.258	0.264	0.269	0.274	0.280	0.286	0.291	0.298	0.302	0.310	0.315	0.322	0.329	0.335	0.342	0.349	0.355	0.361	0.369	0.375	0.381	0.389	0.394	0.400	0.408	0.412	0.419	0.425	0.431	0.438	0.442	0.449	0.454	0.458	0.464	0.468	0.474	0.478	0.481	0.485	0.489	0.492	0.496	0.500	0.501	0.505	0.507	0.511	0.511	0.514	0.516	0.518	0.520	0.521	0.522	0.524	0.524	0.526	0.526	0.528	0.528	0.528	0.529	0.530	0.530	0.530	0.531	0.530	0.531	0.531	0.531	0.532	0.532	0.534	0.534	0.534	0.535	0.535	0.536	0.536	0.535	0.536	0.536	0.538	0.538	0.538	0.539	0.539	0.539	0.539	0.539	0.540	0.540	0.541	0.540	0.541	0.541	0.541	0.541	0.540	0.540	0.540	0.540	0.539	0.539	0.538	0.538	0.536	0.535	0.534	0.532	0.531	0.531	0.529	0.526	0.525	0.524	0.521	0.519	0.518	0.515	0.512	0.510	0.507	0.504	0.501	0.498	0.495	0.491	0.489	0.484	0.481	0.476	0.472	0.468	0.464	0.459	0.454	0.448	0.444	0.438	0.431	0.426	0.420	0.414	0.408	0.400	0.394	0.386	0.379	0.372	0.364	0.358	0.349	0.340	0.334	0.325	0.316	0.308	0.299	0.290	0.281	0.274	0.265	0.256	0.248	0.239	0.229	0.220	0.210	0.201	0.192	0.184	0.175	0.166	0.158	0.149	0.140	0.132	0.124	0.116	0.109	0.100	0.092	0.085	0.078	0.070	0.064	0.058	0.050	0.044	0.038	0.030	0.025	0.019	0.014	0.009	0.002	-0.002	-0.006	-0.011	-0.015	-0.019	-0.022	-0.026	-0.030	-0.034	-0.038	-0.039	-0.041	-0.045	-0.046	-0.050	-0.051	-0.055	-0.056	-0.059	-0.059	-0.061	-0.062	-0.064	-0.065	-0.066	-0.068	-0.069	-0.070	-0.071	-0.071	-0.071	-0.072	-0.074	-0.074	-0.074	-0.074	-0.074	-0.075	-0.075	-0.074	-0.075	-0.075	-0.075	-0.076	-0.076	-0.076	-0.076	-0.076	-0.076	-0.076	-0.076	-0.076	-0.076	-0.076	-0.076	-0.076	-0.076	-0.076	-0.076	-0.076	-0.076	-0.076	-0.075	-0.075	-0.075	-0.075	-0.074	-0.072	-0.074	-0.072	-0.071	-0.070	-0.070	-0.069	-0.068	-0.066	-0.065	-0.064	-0.061	-0.060	-0.059	-0.056	-0.055	-0.051	-0.050	-0.048	-0.045	-0.042	-0.039	-0.038	-0.034	-0.031	-0.029	-0.026	-0.022	-0.020	-0.016	-0.012	-0.009	-0.006	-0.002	0.000	0.004	0.008	0.010	0.014	0.015	0.019	0.022	0.024	0.028	0.029	0.032	0.034	0.036	0.039	0.040	0.042	0.044	0.045	0.046	0.049	0.049	0.050	0.050	0.052	0.054	0.054	0.055	0.056	0.058	0.058	0.060	0.062	0.062	0.064	0.066	0.069	0.071	0.074	0.076	0.080	0.084	0.089	0.094	0.099	0.104	0.110	0.118	0.124	0.132	0.140	0.149	0.159	0.169	0.179	0.190	0.204	0.215	0.229	0.242	0.256	0.272	0.288	0.304	0.320	0.338	0.355	0.372	0.391	0.410	0.430	0.449	0.469	0.489	0.509	0.529	0.549	0.570	0.589	0.609	0.629	0.649	0.669	0.688	0.708	0.725	0.744	0.761	0.779	0.795	0.810	0.826	0.840	0.854	0.868	0.880	0.891	0.901	0.911	0.919	0.928	0.935	0.941	0.946	0.950	0.952	0.955	0.956	0.958	0.956	0.955	0.954	0.950	0.946	0.941	0.936	0.930	0.922	0.916	0.908	0.900	0.891	0.881	0.870	0.860	0.849	0.839	0.828	0.815	0.804	0.792	0.780	0.768	0.756	0.745	0.731	0.720	0.709	0.698	0.686	0.675	0.665	0.654	0.644	0.634	0.625	0.615	0.608	0.599	0.591	0.584	0.576	0.569	0.564	0.556	0.551	0.546	0.542	0.538	0.534	0.531	0.528	0.525	0.524	0.521	0.519	0.519	0.518	0.518	0.516	0.518	0.518	0.519	0.518	0.520	0.521	0.522	0.524	0.526	0.528	0.529	0.531	0.534	0.536	0.538	0.540	0.541	0.545	0.548	0.550	0.550	0.552	0.556	0.558	0.559	0.561	0.562	0.564	0.565	0.566	0.568	0.569	0.569	0.570	0.570	0.570	0.571	0.570	0.570	0.569	0.568	0.566	0.565	0.562	0.561	0.559	0.558	0.555	0.552	0.549	0.546	0.542	0.540	0.536	0.534	0.530	0.526	0.522	0.516	0.512	0.509	0.504	0.500	0.495	0.490	0.486	0.480	0.476	0.470	0.466	0.461	0.458	0.451	0.446	0.442	0.438	0.432	0.428	0.424	0.419	0.415	0.411	0.408	0.404	0.399	0.395	0.391	0.388	0.384	0.380	0.376	0.374	0.370	0.368	0.364	0.360	0.358	0.355	0.351	0.349	0.346	0.344	0.341	0.339	0.336	0.335	0.334	0.331	0.329	0.328	0.325	0.324	0.322	0.321	0.320	0.320	0.319	0.316	0.316	0.316	0.315	0.315	0.314	0.314	0.314	0.314	0.314	0.314	0.314	0.315	0.315	0.316	0.318	0.319	0.319	0.320	0.321	0.322	0.324	0.326	0.328	0.328	0.330	0.332	0.334	0.336	0.338	0.340	0.342	0.342	0.345	0.348	0.349	0.351	0.354	0.355	0.359	0.360	0.361	0.364	0.364	0.366	0.368	0.370	0.371	0.371	0.374	0.374	0.375	0.376	0.378	0.378	0.376	0.378	0.378	0.378	0.378	0.376	0.375	0.376	0.375	0.374	0.372	0.370	0.369	0.368	0.366	0.362	0.361	0.358	0.355	0.352	0.349	0.345	0.341	0.338	0.332	0.329	0.324	0.320	0.314	0.309	0.302	0.296	0.291	0.284	0.278	0.270	0.264	0.255	0.249	0.240	0.231	0.224	0.214	0.205	0.195	0.185	0.175	0.166	0.156	0.145	0.134	0.124	0.112	0.100	0.089	0.076	0.065	0.054	0.040	0.029	0.016	0.005	-0.009	-0.021	-0.034	-0.046	-0.059	-0.071	-0.082	-0.096	-0.108	-0.120	-0.131	-0.144	-0.154	-0.166	-0.178	-0.188	-0.198	-0.208	-0.218	-0.226	-0.234	-0.242	-0.250	-0.258	-0.265	-0.271	-0.278	-0.282	-0.288	-0.291	-0.296	-0.299	-0.301	-0.305	-0.305	-0.306	-0.306	-0.306	-0.306	-0.305	-0.302	-0.300	-0.298	-0.294	-0.290	-0.284	-0.280	-0.274	-0.268	-0.261	-0.255	-0.249	-0.241	-0.232	-0.225	-0.216	-0.208	-0.199	-0.190	-0.181	-0.171	-0.162	-0.152	-0.142	-0.132	-0.124	-0.114	-0.104	-0.094	-0.085	-0.075	-0.066	-0.056	-0.048	-0.039	-0.029	-0.020	-0.012	-0.002	0.005	0.014	0.021	0.029	0.038	0.045	0.052	0.059	0.066	0.072	0.079	0.085	0.092	0.098	0.102	0.109	0.114	0.119	0.125	0.130	0.134	0.139	0.142	0.148	0.152	0.156	0.160	0.165	0.169	0.172	0.176	0.180	0.184	0.186	0.191	0.195	0.198	0.202	0.205	0.209	0.212	0.216	0.219	0.222	0.226	0.230	0.234	0.236	0.241	0.245	0.249	0.252	0.256	0.261	0.266	0.270	0.274	0.279	0.282	0.289	0.292	0.298	0.304	0.309	0.314	0.320	0.326	0.332	0.338	0.344	0.351	0.358	0.362	0.370	0.376	0.384	0.390	0.398	0.404	0.411	0.418	0.426	0.432	0.439	0.445	0.452	0.459	0.466	0.472	0.478	0.484	0.490	0.495	0.501	0.507	0.511	0.516	0.521	0.526	0.530	0.532	0.536	0.540	0.544	0.545	0.548	0.549	0.551	0.551	0.552	0.552	0.552	0.552	0.551	0.551	0.549	0.548	0.545	0.542	0.541	0.538	0.534	0.530	0.526	0.521	0.519	0.514	0.507	0.502	0.498	0.491	0.486	0.481	0.474	0.468	0.461	0.455	0.449	0.441	0.435	0.428	0.420	0.414	0.406	0.400	0.391	0.385	0.379	0.370	0.364	0.358	0.350	0.342	0.336	0.330	0.324	0.316	0.311	0.305	0.298	0.294	0.288	0.282	0.276	0.271	0.268	0.262	0.259	0.255	0.251	0.248	0.244	0.241	0.239	0.236	0.235	0.234	0.232	0.230	0.231	0.230	0.230	0.231	0.231	0.232	0.234	0.236	0.238	0.240	0.242	0.246	0.249	0.252	0.254	0.258	0.261	0.266	0.269	0.274	0.279	0.282	0.286	0.290	0.295	0.299	0.304	0.308	0.312	0.315	0.319	0.322	0.326	0.330	0.332	0.335	0.336	0.339	0.340	0.341	0.342	0.342	0.342	0.342	0.341	0.341	0.339	0.338	0.336	0.332	0.330	0.328	0.322	0.319	0.314	0.310	0.304	0.299	0.292	0.286	0.281	0.274	0.268	0.260	0.251	0.244	0.236	0.229	0.221	0.212	0.204	0.196	0.188	0.179	0.171	0.161	0.152	0.145	0.136	0.128	0.119	0.110	0.102	0.094	0.086	0.078	0.069	0.061	0.054	0.045	0.038	0.031	0.024	0.018	0.010	0.002	-0.005	-0.011	-0.018	-0.022	-0.029	-0.035	-0.040	-0.045	-0.051	-0.056	-0.061	-0.066	-0.070	-0.075	-0.079	-0.084	-0.088	-0.090	-0.095	-0.098	-0.101	-0.104	-0.106	-0.110	-0.111	-0.114	-0.115	-0.116	-0.120	-0.121	-0.122	-0.124	-0.125	-0.124	-0.125	-0.126	-0.128	-0.126	-0.128	-0.128	-0.128	-0.126	-0.128	-0.126	-0.126	-0.126	-0.125	-0.125	-0.124	-0.124	-0.124	-0.124	-0.122	-0.122	-0.122	-0.121	-0.121	-0.120	-0.120	-0.121	-0.120	-0.120	-0.120	-0.121	-0.122	-0.122	-0.124	-0.125	-0.126	-0.128	-0.130	-0.132	-0.135	-0.138	-0.141	-0.145	-0.149	-0.152	-0.156	-0.160	-0.165	-0.169	-0.174	-0.179	-0.185	-0.191	-0.198	-0.204	-0.210	-0.218	-0.224	-0.231	-0.238	-0.246	-0.254	-0.262	-0.270	-0.278	-0.286	-0.292	-0.301	-0.309	-0.318	-0.325	-0.332	-0.340	-0.348	-0.355	-0.361	-0.369	-0.376	-0.382	-0.388	-0.394	-0.399	-0.404	-0.409	-0.412	-0.416	-0.420	-0.422	-0.425	-0.428	-0.429	-0.429	-0.429	-0.429	-0.426	-0.425	-0.424	-0.420	-0.416	-0.414	-0.409	-0.402	-0.398	-0.390	-0.384	-0.376	-0.369	-0.359	-0.350	-0.340	-0.330	-0.319	-0.309	-0.296	-0.284	-0.271	-0.258	-0.245	-0.231	-0.218	-0.204	-0.189	-0.174	-0.159	-0.144	-0.129	-0.114	-0.099	-0.084	-0.068	-0.052	-0.036	-0.021	-0.006	0.008	0.022	0.038	0.051	0.066	0.080	0.094	0.106	0.120	0.132	0.144	0.156	0.168	0.179	0.190	0.201	0.210	0.220	0.228	0.238	0.245	0.252	0.260	0.266	0.272	0.278	0.282	0.288	0.291	0.296	0.299	0.301	0.304	0.305	0.308	0.309	0.309	0.309	0.309	0.309	0.308	0.308	0.305	0.302	0.300	0.298	0.295	0.290	0.288	0.284	0.280	0.274	0.270	0.265	0.260	0.254	0.248	0.241	0.236	0.229	0.222	0.215	0.209	0.201	0.194	0.188	0.180	0.171	0.164	0.156	0.149	0.141	0.132	0.125	0.116	0.109	0.101	0.092	0.086	0.078	0.070	0.062	0.054	0.046	0.040	0.034	0.026	0.019	0.012	0.006	-0.001	-0.006	-0.012	-0.018	-0.022	-0.028	-0.032	-0.038	-0.040	-0.045	-0.049	-0.052	-0.055	-0.058	-0.060	-0.062	-0.064	-0.066	-0.068	-0.069	-0.069	-0.070	-0.070	-0.070	-0.070	-0.069	-0.069	-0.069	-0.068	-0.065	-0.065	-0.062	-0.061	-0.060	-0.059	-0.056	-0.055	-0.052	-0.050	-0.048	-0.046	-0.044	-0.041	-0.040	-0.038	-0.036	-0.034	-0.032	-0.030	-0.028	-0.028	-0.025	-0.024	-0.022	-0.020	-0.019	-0.019	-0.018	-0.016	-0.016	-0.015	-0.015	-0.014	-0.012	-0.012	-0.012	-0.012	-0.012	-0.011	-0.011	-0.010	-0.011	-0.011	-0.011	-0.011	-0.011	-0.011	-0.010	-0.010	-0.009	-0.008	-0.006	-0.005	-0.004	-0.004	-0.001	0.000	0.002	0.005	0.006	0.010	0.012	0.015	0.019	0.021	0.025	0.029	0.034	0.039	0.042	0.049	0.052	0.059	0.064	0.071	0.078	0.084	0.090	0.098	0.105	0.112	0.120	0.128	0.135	0.144	0.151	0.160	0.169	0.176	0.185	0.192	0.201	0.210	0.218	0.226	0.234	0.242	0.250	0.259	0.266	0.272	0.281	0.289	0.295	0.302	0.309	0.315	0.320	0.326	0.331	0.338	0.342	0.348	0.351	0.355	0.359	0.362	0.366	0.368	0.370	0.372	0.374	0.375	0.376	0.376	0.376	0.376	0.376	0.375	0.374	0.374	0.371	0.369	0.368	0.365	0.361	0.360	0.356	0.352	0.348	0.345	0.341	0.336	0.332	0.326	0.321	0.316	0.311	0.306	0.300	0.294	0.288	0.282	0.276	0.268	0.261	0.255	0.249	0.241	0.235	0.228	0.221	0.214	0.206	0.199	0.191	0.184	0.176	0.169	0.161	0.154	0.145	0.138	0.129	0.120	0.112	0.104	0.096	0.086	0.079	0.070	0.061	0.052	0.044	0.035	0.026	0.016	0.009	0.000	-0.010	-0.019	-0.028	-0.038	-0.046	-0.055	-0.065	-0.072	-0.082	-0.090	-0.100	-0.109	-0.118	-0.126	-0.134	-0.142	-0.151	-0.159	-0.166	-0.174	-0.180	-0.189	-0.195	-0.201	-0.209	-0.214	-0.220	-0.226	-0.231	-0.235	-0.240	-0.244	-0.248	-0.251	-0.254	-0.256	-0.259	-0.260	-0.261	-0.261	-0.262	-0.262	-0.261	-0.260	-0.259	-0.255	-0.254	-0.250	-0.246	-0.242	-0.238	-0.232	-0.226	-0.220	-0.214	-0.206	-0.199	-0.190	-0.181	-0.172	-0.162	-0.152	-0.142	-0.132	-0.122	-0.110	-0.099	-0.086	-0.074	-0.062	-0.049	-0.036	-0.022	-0.009	0.006	0.019	0.032	0.046	0.060	0.074	0.088	0.102	0.116	0.130	0.144	0.158	0.170	0.184	0.196	0.210	0.222	0.234	0.246	0.256	0.269	0.279	0.289	0.299	0.309	0.319	0.326	0.335	0.342	0.349	0.356	0.362	0.368	0.372	0.378	0.381	0.385	0.388	0.391	0.392	0.395	0.396	0.396	0.396	0.396	0.396	0.395	0.394	0.391	0.390	0.388	0.386	0.384	0.380	0.376	0.374	0.371	0.368	0.364	0.360	0.356	0.352	0.349	0.345	0.340	0.338	0.334	0.330	0.328	0.324	0.321	0.319	0.316	0.314	0.311	0.309	0.308	0.305	0.304	0.302	0.301	0.301	0.300	0.300	0.300	0.300	0.299	0.299	0.300	0.301	0.301	0.301	0.302	0.304	0.305	0.305	0.308	0.309	0.310	0.311	0.314	0.314	0.316	0.316	0.318	0.319	0.320	0.321	0.322	0.324	0.324	0.325	0.325	0.325	0.326	0.326	0.326	0.326	0.326	0.326	0.325	0.325	0.325	0.324	0.322	0.321	0.321	0.319	0.318	0.316	0.314	0.312	0.310	0.308	0.305	0.304	0.301	0.299	0.295	0.292	0.289	0.284	0.280	0.276	0.272	0.269	0.264	0.260	0.255	0.250	0.245	0.239	0.234	0.228	0.222	0.215	0.209	0.202	0.195	0.189	0.181	0.174	0.166	0.159	0.150	0.142	0.134	0.126	0.116	0.108	0.099	0.090	0.081	0.071	0.061	0.052	0.044	0.035	0.025	0.016	0.006	-0.004	-0.011	-0.021	-0.030	-0.038	-0.048	-0.055	-0.064	-0.071	-0.079	-0.086	-0.094	-0.100	-0.108	-0.114	-0.120	-0.126	-0.131	-0.136	-0.142	-0.146	-0.150	-0.154	-0.159	-0.161	-0.164	-0.168	-0.169	-0.171	-0.172	-0.175	-0.175	-0.178	-0.179	-0.179	-0.180	-0.180	-0.180	-0.180	-0.180	-0.180	-0.180	-0.180	-0.180	-0.180	-0.181	-0.181	-0.182	-0.184	-0.184	-0.185	-0.188	-0.189	-0.191	-0.194	-0.196	-0.200	-0.202	-0.208	-0.212	-0.216	-0.222	-0.228	-0.234	-0.241	-0.248	-0.255	-0.264	-0.274	-0.282	-0.292	-0.301	-0.311	-0.322	-0.335	-0.346	-0.358	-0.371	-0.384	-0.396	-0.410	-0.424	-0.438	-0.452	-0.466	-0.479	-0.494	-0.509	-0.522	-0.538	-0.551	-0.566	-0.581	-0.595	-0.608	-0.621	-0.635	-0.648	-0.661	-0.672	-0.684	-0.695	-0.706	-0.716	-0.726	-0.735	-0.744	-0.751	-0.759	-0.766	-0.772	-0.778	-0.781	-0.785	-0.789	-0.792	-0.794	-0.795	-0.795	-0.796	-0.795	-0.795	-0.792	-0.790	-0.786	-0.784	-0.779	-0.775	-0.770	-0.764	-0.758	-0.751	-0.744	-0.736	-0.730	-0.721	-0.712	-0.705	-0.696	-0.686	-0.678	-0.669	-0.660	-0.651	-0.641	-0.632	-0.624	-0.614	-0.605	-0.596	-0.589	-0.580	-0.571	-0.564	-0.555	-0.549	-0.541	-0.535	-0.529	-0.524	-0.518	-0.512	-0.507	-0.504	-0.500	-0.496	-0.494	-0.491	-0.490	-0.488	-0.488	-0.486	-0.486	-0.488	-0.489	-0.490	-0.491	-0.494	-0.496	-0.500	-0.505	-0.507	-0.512	-0.520	-0.525	-0.530	-0.538	-0.545	-0.551	-0.559	-0.568	-0.575	-0.585	-0.594	-0.604	-0.614	-0.624	-0.635	-0.646	-0.656	-0.669	-0.680	-0.691	-0.704	-0.715	-0.728	-0.740	-0.752	-0.765	-0.779	-0.791	-0.805	-0.818	-0.831	-0.844	-0.858	-0.870	-0.882	-0.898	-0.910	-0.922	-0.936	-0.949	-0.961	-0.975	-0.988	-1.001	-1.014	-1.026	-1.040	-1.052	-1.065	-1.078	-1.090	-1.102	-1.116	-1.128	-1.141	-1.154	-1.165	-1.179	-1.191	-1.205	-1.218	-1.231	-1.244	-1.258	-1.271	-1.284	-1.299	-1.314	-1.328	-1.342	-1.358	-1.374	-1.389	-1.405	-1.422	-1.438	-1.455	-1.474	-1.490	-1.509	-1.529	-1.546	-1.566	-1.585	-1.606	-1.626	-1.648	-1.668	-1.690	-1.711	-1.734	-1.756	-1.779	-1.800	-1.824	-1.848	-1.870	-1.894	-1.918	-1.941	-1.964	-1.986	-2.010	-2.033	-2.056	-2.079	-2.101	-2.124	-2.145	-2.166	-2.188	-2.209	-2.228	-2.248	-2.266	-2.284	-2.302	-2.320	-2.336	-2.352	-2.366	-2.382	-2.395	-2.408	-2.420	-2.431	-2.442	-2.452	-2.460	-2.470	-2.476	-2.484	-2.490	-2.495	-2.499	-2.504	-2.506	-2.510	-2.512	-2.514	-2.515	-2.515	-2.515	-2.515	-2.515	-2.514	-2.514	-2.512	-2.510	-2.509	-2.506	-2.506	-2.504	-2.502	-2.499	-2.498	-2.495	-2.495	-2.492	-2.491	-2.490	-2.490	-2.489	-2.489	-2.490	-2.490	-2.491	-2.492	-2.494	-2.495	-2.498	-2.500	-2.502	-2.505	-2.510	-2.514	-2.516	-2.522	-2.526	-2.530	-2.536	-2.540	-2.546	-2.551	-2.558	-2.562	-2.569	-2.574	-2.579	-2.584	-2.590	-2.595	-2.600	-2.605	-2.609	-2.612	-2.616	-2.620	-2.624	-2.626	-2.628	-2.630	-2.631	-2.631	-2.632	-2.631	-2.631	-2.630	-2.628	-2.626	-2.622	-2.620	-2.615	-2.610	-2.605	-2.599	-2.592	-2.585	-2.579	-2.570	-2.561	-2.552	-2.544	-2.534	-2.524	-2.512	-2.501	-2.491	-2.479	-2.466	-2.454	-2.440	-2.428	-2.415	-2.401	-2.388	-2.374	-2.360	-2.345	-2.331	-2.316	-2.302	-2.288	-2.272	-2.259	-2.244	-2.229	-2.215	-2.200	-2.184	-2.170	-2.155	-2.140	-2.125	-2.110	-2.095	-2.080	-2.065	-2.050	-2.035	-2.020	-2.005	-1.991	-1.975	-1.960	-1.945	-1.930	-1.915	-1.899	-1.884	-1.870	-1.854	-1.839	-1.822	-1.808	-1.791	-1.776	-1.760	-1.745	-1.729	-1.714	-1.698	-1.681	-1.666	-1.650	-1.634	-1.618	-1.601	-1.585	-1.570	-1.554	-1.539	-1.522	-1.508	-1.490	-1.475	-1.460	-1.444	-1.429	-1.412	-1.396	-1.382	-1.368	-1.351	-1.336	-1.322	-1.306	-1.292	-1.276	-1.262	-1.249	-1.234	-1.220	-1.205	-1.192	-1.178	-1.165	-1.150	-1.138	-1.122	-1.110	-1.096	-1.084	-1.070	-1.058	-1.045	-1.032	-1.020	-1.008	-0.995	-0.982	-0.971	-0.959	-0.946	-0.935	-0.924	-0.912	-0.901	-0.890	-0.880	-0.869	-0.858	-0.848	-0.838	-0.828	-0.818	-0.808	-0.798	-0.789	-0.780	-0.770	-0.762	-0.752	-0.745	-0.738	-0.729	-0.721	-0.715	-0.708	-0.700	-0.694	-0.686	-0.680	-0.674	-0.669	-0.662	-0.658	-0.651	-0.646	-0.641	-0.636	-0.632	-0.628	-0.622	-0.620	-0.615	-0.611	-0.609	-0.604	-0.600	-0.598	-0.594	-0.591	-0.588	-0.584	-0.581	-0.579	-0.576	-0.574	-0.570	-0.568	-0.565	-0.564	-0.560	-0.558	-0.556	-0.554	-0.551	-0.549	-0.546	-0.544	-0.542	-0.540	-0.539	-0.538	-0.535	-0.534	-0.532	-0.530	-0.529	-0.528	-0.528	-0.526	-0.524	-0.524	-0.522	-0.522	-0.522	-0.522	-0.522	-0.522	-0.522	-0.524	-0.524	-0.525	-0.525	-0.528	-0.528	-0.530	-0.532	-0.534	-0.536	-0.539	-0.541	-0.544	-0.546	-0.550	-0.552	-0.556	-0.560	-0.564	-0.568	-0.571	-0.575	-0.580	-0.584	-0.588	-0.592	-0.596	-0.602	-0.606	-0.611	-0.616	-0.620	-0.625	-0.630	-0.635	-0.639	-0.645	-0.649	-0.652	-0.659	-0.662	-0.666	-0.669	-0.672	-0.678	-0.680	-0.682	-0.685	-0.688	-0.689	-0.691	-0.692	-0.694	-0.694	-0.694	-0.692	-0.691	-0.691	-0.689	-0.686	-0.684	-0.681	-0.678	-0.672	-0.669	-0.662	-0.658	-0.650	-0.642	-0.636	-0.628	-0.620	-0.612	-0.602	-0.594	-0.584	-0.572	-0.562	-0.552	-0.541	-0.530	-0.519	-0.507	-0.496	-0.484	-0.472	-0.461	-0.450	-0.439	-0.428	-0.416	-0.406	-0.395	-0.385	-0.376	-0.368	-0.359	-0.350	-0.344	-0.335	-0.330	-0.324	-0.318	-0.314	-0.310	-0.308	-0.304	-0.301	-0.301	-0.301	-0.301	-0.302	-0.305	-0.308	-0.312	-0.316	-0.321	-0.328	-0.332	-0.340	-0.348	-0.356	-0.366	-0.375	-0.385	-0.395	-0.406	-0.418	-0.429	-0.441	-0.454	-0.466	-0.479	-0.491	-0.506	-0.519	-0.530	-0.544	-0.558	-0.571	-0.584	-0.598	-0.610	-0.622	-0.635	-0.648	-0.660	-0.671	-0.682	-0.694	-0.705	-0.715	-0.725	-0.736	-0.745	-0.754	-0.762	-0.771	-0.779	-0.788	-0.794	-0.802	-0.809	-0.815	-0.821	-0.828	-0.832	-0.840	-0.845	-0.850	-0.855	-0.860	-0.865	-0.869	-0.874	-0.879	-0.882	-0.888	-0.892	-0.899	-0.904	-0.909	-0.912	-0.919	-0.924	-0.930	-0.935	-0.942	-0.949	-0.955	-0.961	-0.969	-0.975	-0.984	-0.992	-0.999	-1.009	-1.016	-1.026	-1.035	-1.045	-1.055	-1.064	-1.074	-1.085	-1.096	-1.106	-1.118	-1.128	-1.139	-1.150	-1.161	-1.172	-1.184	-1.195	-1.206	-1.218	-1.229	-1.240	-1.251	-1.262	-1.274	-1.284	-1.294	-1.305	-1.316	-1.325	-1.335	-1.345	-1.354	-1.364	-1.372	-1.381	-1.390	-1.398	-1.406	-1.414	-1.421	-1.428	-1.435	-1.442	-1.449	-1.455	-1.461	-1.466	-1.472	-1.478	-1.482	-1.488	-1.492	-1.498	-1.502	-1.505	-1.510	-1.514	-1.519	-1.521	-1.525	-1.529	-1.531	-1.535	-1.539	-1.541	-1.545	-1.548	-1.550	-1.554	-1.556	-1.559	-1.564	-1.566	-1.569	-1.572	-1.575	-1.579	-1.581	-1.584	-1.586	-1.591	-1.594	-1.596	-1.600	-1.604	-1.606	-1.609	-1.614	-1.616	-1.620	-1.622	-1.626	-1.630	-1.631	-1.635	-1.639	-1.641	-1.645	-1.648	-1.650	-1.652	-1.655	-1.658	-1.661	-1.664	-1.666	-1.669	-1.671	-1.672	-1.675	-1.676	-1.679	-1.680	-1.681	-1.682	-1.685	-1.685	-1.686	-1.688	-1.686	-1.688	-1.688	-1.688	-1.686	-1.686	-1.686	-1.685	-1.684	-1.682	-1.681	-1.679	-1.678	-1.675	-1.671	-1.669	-1.666	-1.662	-1.659	-1.655	-1.651	-1.646	-1.641	-1.635	-1.630	-1.625	-1.619	-1.611	-1.604	-1.598	-1.590	-1.582	-1.575	-1.566	-1.556	-1.548	-1.539	-1.528	-1.519	-1.508	-1.496	-1.485	-1.472	-1.460	-1.448	-1.434	-1.421	-1.408	-1.394	-1.380	-1.365	-1.349	-1.334	-1.318	-1.301	-1.285	-1.268	-1.250	-1.232	-1.215	-1.196	-1.178	-1.160	-1.141	-1.121	-1.102	-1.082	-1.064	-1.045	-1.024	-1.004	-0.984	-0.964	-0.944	-0.922	-0.902	-0.881	-0.862	-0.841	-0.821	-0.801	-0.781	-0.761	-0.742	-0.722	-0.702	-0.684	-0.665	-0.648	-0.629	-0.610	-0.592	-0.575	-0.558	-0.541	-0.525	-0.509	-0.492	-0.479	-0.464	-0.449	-0.435	-0.421	-0.408	-0.395	-0.382	-0.372	-0.360	-0.350	-0.339	-0.329	-0.320	-0.310	-0.301	-0.294	-0.286	-0.279	-0.272	-0.266	-0.260	-0.256	-0.250	-0.246	-0.241	-0.239	-0.235	-0.232	-0.230	-0.229	-0.228	-0.226	-0.226	-0.226	-0.228	-0.228	-0.229	-0.230	-0.232	-0.235	-0.238	-0.240	-0.244	-0.248	-0.251	-0.256	-0.261	-0.268	-0.272	-0.279	-0.285	-0.291	-0.298	-0.306	-0.312	-0.320	-0.328	-0.336	-0.344	-0.352	-0.361	-0.370	-0.379	-0.386	-0.396	-0.405	-0.415	-0.424	-0.432	-0.441	-0.449	-0.459	-0.468	-0.476	-0.485	-0.494	-0.500	-0.509	-0.516	-0.524	-0.531	-0.538	-0.545	-0.551	-0.556	-0.562	-0.568	-0.572	-0.578	-0.582	-0.586	-0.590	-0.594	-0.596	-0.599	-0.600	-0.602	-0.604	-0.606	-0.606	-0.608	-0.608	-0.606	-0.606	-0.605	-0.602	-0.602	-0.600	-0.596	-0.594	-0.591	-0.589	-0.585	-0.581	-0.578	-0.574	-0.569	-0.565	-0.561	-0.555	-0.550	-0.546	-0.540	-0.535	-0.529	-0.524	-0.518	-0.511	-0.505	-0.499	-0.492	-0.488	-0.480	-0.474	-0.468	-0.461	-0.454	-0.448	-0.441	-0.435	-0.429	-0.422	-0.416	-0.409	-0.402	-0.395	-0.390	-0.382	-0.375	-0.369	-0.364	-0.356	-0.349	-0.342	-0.336	-0.330	-0.324	-0.318	-0.311	-0.305	-0.299	-0.291	-0.286	-0.279	-0.274	-0.268	-0.261	-0.256	-0.249	-0.244	-0.239	-0.232	-0.226	-0.221	-0.215	-0.210	-0.204	-0.199	-0.192	-0.188	-0.182	-0.176	-0.171	-0.166	-0.160	-0.155	-0.150	-0.145	-0.140	-0.135	-0.130	-0.126	-0.120	-0.116	-0.112	-0.108	-0.104	-0.100	-0.096	-0.092	-0.089	-0.085	-0.082	-0.079	-0.076	-0.075	-0.071	-0.070	-0.068	-0.066	-0.066	-0.065	-0.064	-0.062	-0.062	-0.064	-0.065	-0.065	-0.068	-0.069	-0.071	-0.074	-0.078	-0.080	-0.085	-0.090	-0.094	-0.099	-0.105	-0.110	-0.118	-0.124	-0.131	-0.139	-0.146	-0.155	-0.164	-0.174	-0.182	-0.192	-0.202	-0.212	-0.222	-0.234	-0.245	-0.256	-0.268	-0.280	-0.292	-0.304	-0.316	-0.329	-0.340	-0.352	-0.365	-0.376	-0.390	-0.402	-0.414	-0.426	-0.439	-0.450	-0.461	-0.472	-0.484	-0.496	-0.507	-0.518	-0.528	-0.539	-0.548	-0.558	-0.569	-0.578	-0.588	-0.596	-0.605	-0.612	-0.621	-0.629	-0.636	-0.644	-0.651	-0.659	-0.665	-0.671	-0.678	-0.685	-0.691	-0.698	-0.702	-0.708	-0.715	-0.720	-0.725	-0.731	-0.735	-0.740	-0.746	-0.751	-0.756	-0.762	-0.766	-0.772	-0.778	-0.784	-0.788	-0.794	-0.799	-0.804	-0.810	-0.816	-0.822	-0.828	-0.834	-0.840	-0.845	-0.851	-0.858	-0.865	-0.872	-0.879	-0.886	-0.894	-0.902	-0.909	-0.919	-0.926	-0.935	-0.944	-0.954	-0.964	-0.972	-0.984	-0.994	-1.004	-1.015	-1.026	-1.038	-1.050	-1.061	-1.074	-1.086	-1.100	-1.112	-1.126	-1.141	-1.155	-1.170	-1.184	-1.199	-1.214	-1.229	-1.245	-1.260	-1.275	-1.291	-1.306	-1.322	-1.338	-1.354	-1.369	-1.386	-1.401	-1.416	-1.431	-1.446	-1.461	-1.476	-1.491	-1.504	-1.519	-1.532	-1.545	-1.556	-1.569	-1.581	-1.592	-1.602	-1.612	-1.621	-1.631	-1.639	-1.646	-1.652	-1.660	-1.665	-1.670	-1.675	-1.678	-1.681	-1.682	-1.685	-1.688	-1.688	-1.688	-1.686	-1.685	-1.685	-1.681	-1.679	-1.675	-1.672	-1.669	-1.664	-1.659	-1.654	-1.648	-1.642	-1.636	-1.630	-1.624	-1.618	-1.610	-1.604	-1.598	-1.590	-1.585	-1.579	-1.571	-1.565	-1.559	-1.552	-1.548	-1.542	-1.536	-1.532	-1.528	-1.524	-1.520	-1.518	-1.515	-1.512	-1.511	-1.509	-1.509	-1.508	-1.508	-1.509	-1.510	-1.511	-1.514	-1.516	-1.520	-1.524	-1.528	-1.532	-1.538	-1.542	-1.549	-1.556	-1.562	-1.570	-1.579	-1.586	-1.595	-1.604	-1.612	-1.622	-1.632	-1.642	-1.652	-1.664	-1.674	-1.685	-1.695	-1.706	-1.719	-1.730	-1.742	-1.752	-1.765	-1.776	-1.788	-1.800	-1.811	-1.822	-1.835	-1.845	-1.858	-1.868	-1.879	-1.890	-1.901	-1.911	-1.921	-1.932	-1.942	-1.951	-1.961	-1.971	-1.980	-1.990	-1.999	-2.006	-2.016	-2.024	-2.033	-2.040	-2.046	-2.054	-2.061	-2.069	-2.075	-2.082	-2.089	-2.094	-2.100	-2.105	-2.111	-2.116	-2.120	-2.125	-2.129	-2.134	-2.138	-2.140	-2.144	-2.148	-2.150	-2.154	-2.155	-2.159	-2.160	-2.161	-2.164	-2.164	-2.165	-2.166	-2.168	-2.168	-2.168	-2.168	-2.169	-2.168	-2.166	-2.165	-2.162	-2.161	-2.160	-2.156	-2.154	-2.151	-2.148	-2.144	-2.140	-2.138	-2.132	-2.128	-2.122	-2.118	-2.112	-2.106	-2.100	-2.095	-2.089	-2.081	-2.074	-2.068	-2.059	-2.052	-2.044	-2.036	-2.027	-2.019	-2.011	-2.002	-1.992	-1.985	-1.975	-1.966	-1.956	-1.946	-1.938	-1.928	-1.918	-1.908	-1.899	-1.889	-1.879	-1.869	-1.859	-1.850	-1.840	-1.830	-1.821	-1.811	-1.801	-1.792	-1.784	-1.774	-1.765	-1.756	-1.748	-1.740	-1.731	-1.722	-1.716	-1.708	-1.700	-1.694	-1.686	-1.679	-1.672	-1.668	-1.661	-1.656	-1.650	-1.645	-1.640	-1.636	-1.631	-1.628	-1.625	-1.621	-1.619	-1.616	-1.612	-1.611	-1.610	-1.609	-1.608	-1.606	-1.606	-1.606	-1.606	-1.606	-1.606	-1.608	-1.608	-1.609	-1.610	-1.612	-1.612	-1.615	-1.618	-1.619	-1.621	-1.622	-1.624	-1.625	-1.628	-1.630	-1.631	-1.634	-1.635	-1.636	-1.639	-1.640	-1.641	-1.642	-1.642	-1.644	-1.644	-1.645	-1.645	-1.645	-1.645	-1.644	-1.644	-1.641	-1.641	-1.639	-1.636	-1.635	-1.631	-1.629	-1.625	-1.621	-1.618	-1.612	-1.609	-1.604	-1.598	-1.592	-1.585	-1.580	-1.572	-1.566	-1.560	-1.552	-1.544	-1.536	-1.528	-1.519	-1.511	-1.502	-1.494	-1.485	-1.475	-1.466	-1.458	-1.448	-1.439	-1.429	-1.419	-1.409	-1.400	-1.390	-1.380	-1.371	-1.361	-1.352	-1.342	-1.332	-1.324	-1.315	-1.306	-1.298	-1.289	-1.281	-1.272	-1.264	-1.258	-1.249	-1.241	-1.234	-1.228	-1.220	-1.214	-1.206	-1.200	-1.195	-1.189	-1.184	-1.176	-1.172	-1.166	-1.160	-1.155	-1.150	-1.144	-1.139	-1.134	-1.128	-1.121	-1.115	-1.110	-1.105	-1.098	-1.090	-1.085	-1.078	-1.070	-1.062	-1.055	-1.046	-1.036	-1.029	-1.019	-1.009	-0.998	-0.986	-0.975	-0.964	-0.951	-0.939	-0.924	-0.910	-0.896	-0.881	-0.865	-0.849	-0.832	-0.816	-0.798	-0.780	-0.761	-0.742	-0.722	-0.702	-0.682	-0.661	-0.640	-0.619	-0.596	-0.575	-0.552	-0.530	-0.507	-0.485	-0.462	-0.439	-0.415	-0.392	-0.369	-0.346	-0.324	-0.300	-0.278	-0.255	-0.232	-0.210	-0.189	-0.166	-0.146	-0.125	-0.105	-0.085	-0.065	-0.046	-0.028	-0.010	0.008	0.024	0.040	0.056	0.071	0.085	0.100	0.111	0.125	0.136	0.148	0.158	0.168	0.176	0.185	0.191	0.198	0.204	0.210	0.214	0.219	0.222	0.225	0.228	0.228	0.229	0.230	0.230	0.229	0.228	0.228	0.225	0.221	0.220	0.215	0.212	0.209	0.202	0.198	0.192	0.189	0.182	0.176	0.171	0.164	0.158	0.151	0.144	0.138	0.130	0.122	0.115	0.109	0.101	0.095	0.086	0.080	0.071	0.065	0.056	0.050	0.041	0.035	0.026	0.020	0.011	0.004	-0.004	-0.010	-0.020	-0.028	-0.035	-0.041	-0.049	-0.058	-0.064	-0.072	-0.080	-0.089	-0.096	-0.105	-0.112	-0.120	-0.129	-0.138	-0.145	-0.152	-0.161	-0.170	-0.178	-0.186	-0.194	-0.204	-0.211	-0.220	-0.228	-0.235	-0.244	-0.251	-0.260	-0.268	-0.276	-0.282	-0.290	-0.298	-0.304	-0.311	-0.318	-0.324	-0.331	-0.336	-0.342	-0.348	-0.351	-0.356	-0.360	-0.364	-0.368	-0.370	-0.372	-0.375	-0.376	-0.379	-0.380	-0.380	-0.380	-0.381	-0.381	-0.379	-0.378	-0.376	-0.375	-0.371	-0.370	-0.366	-0.362	-0.359	-0.355	-0.351	-0.346	-0.341	-0.336	-0.331	-0.326	-0.321	-0.315	-0.309	-0.304	-0.298	-0.292	-0.286	-0.280	-0.274	-0.269	-0.262	-0.258	-0.252	-0.245	-0.240	-0.235	-0.231	-0.226	-0.221	-0.216	-0.214	-0.209	-0.205	-0.201	-0.199	-0.195	-0.194	-0.190	-0.190	-0.189	-0.186	-0.186	-0.185	-0.185	-0.185	-0.186	-0.188	-0.188	-0.190	-0.192	-0.194	-0.198	-0.200	-0.202	-0.208	-0.211	-0.215	-0.220	-0.225	-0.231	-0.236	-0.241	-0.249	-0.255	-0.262	-0.270	-0.276	-0.284	-0.291	-0.300	-0.309	-0.318	-0.326	-0.335	-0.344	-0.352	-0.362	-0.371	-0.381	-0.390	-0.400	-0.410	-0.420	-0.430	-0.439	-0.449	-0.458	-0.468	-0.476	-0.485	-0.494	-0.502	-0.511	-0.519	-0.528	-0.535	-0.541	-0.550	-0.556	-0.562	-0.569	-0.574	-0.580	-0.585	-0.589	-0.594	-0.598	-0.599	-0.602	-0.605	-0.608	-0.608	-0.610	-0.611	-0.611	-0.611	-0.612	-0.611	-0.610	-0.609	-0.608	-0.606	-0.605	-0.602	-0.600	-0.598	-0.595	-0.591	-0.590	-0.586	-0.584	-0.580	-0.578	-0.572	-0.570	-0.566	-0.564	-0.560	-0.556	-0.554	-0.550	-0.549	-0.546	-0.542	-0.541	-0.538	-0.536	-0.535	-0.532	-0.531	-0.529	-0.528	-0.526	-0.525	-0.525	-0.524	-0.522	-0.522	-0.522	-0.521	-0.522	-0.522	-0.522	-0.522	-0.522	-0.522	-0.524	-0.524	-0.524	-0.525	-0.525	-0.526	-0.526	-0.528	-0.529	-0.529	-0.530	-0.530	-0.532	-0.532	-0.534	-0.535	-0.536	-0.536	-0.538	-0.540	-0.540	-0.542	-0.544	-0.545	-0.548	-0.549	-0.552	-0.554	-0.558	-0.559	-0.562	-0.565	-0.569	-0.572	-0.576	-0.580	-0.585	-0.589	-0.595	-0.599	-0.605	-0.610	-0.616	-0.622	-0.628	-0.635	-0.642	-0.649	-0.656	-0.665	-0.672	-0.680	-0.689	-0.696	-0.706	-0.715	-0.724	-0.732	-0.742	-0.751	-0.761	-0.770	-0.779	-0.789	-0.798	-0.808	-0.818	-0.825	-0.835	-0.844	-0.852	-0.862	-0.871	-0.879	-0.888	-0.895	-0.904	-0.910	-0.919	-0.925	-0.931	-0.939	-0.944	-0.951	-0.956	-0.961	-0.966	-0.971	-0.975	-0.980	-0.984	-0.988	-0.990	-0.995	-0.998	-1.000	-1.002	-1.004	-1.006	-1.008	-1.011	-1.012	-1.014	-1.015	-1.016	-1.019	-1.019	-1.020	-1.022	-1.024	-1.024	-1.026	-1.028	-1.029	-1.031	-1.034	-1.035	-1.038	-1.040	-1.041	-1.044	-1.049	-1.051	-1.054	-1.058	-1.061	-1.065	-1.070	-1.072	-1.078	-1.081	-1.086	-1.091	-1.095	-1.100	-1.105	-1.109	-1.114	-1.119	-1.124	-1.129	-1.132	-1.138	-1.141	-1.145	-1.149	-1.152	-1.156	-1.158	-1.160	-1.162	-1.164	-1.164	-1.165	-1.166	-1.164	-1.164	-1.162	-1.160	-1.158	-1.154	-1.150	-1.145	-1.140	-1.134	-1.128	-1.120	-1.112	-1.104	-1.095	-1.086	-1.076	-1.066	-1.055	-1.044	-1.031	-1.020	-1.006	-0.992	-0.979	-0.966	-0.952	-0.939	-0.925	-0.911	-0.898	-0.884	-0.870	-0.855	-0.841	-0.826	-0.814	-0.801	-0.788	-0.775	-0.761	-0.750	-0.739	-0.728	-0.718	-0.708	-0.698	-0.688	-0.680	-0.671	-0.664	-0.658	-0.651	-0.645	-0.640	-0.635	-0.631	-0.628	-0.624	-0.622	-0.620	-0.619	-0.618	-0.618	-0.618	-0.618	-0.619	-0.620	-0.621	-0.622	-0.625	-0.628	-0.631	-0.634	-0.638	-0.641	-0.644	-0.648	-0.651	-0.656	-0.660	-0.664	-0.668	-0.672	-0.676	-0.680	-0.685	-0.689	-0.692	-0.696	-0.700	-0.704	-0.708	-0.711	-0.716	-0.720	-0.722	-0.728	-0.730	-0.734	-0.736	-0.740	-0.742	-0.746	-0.749	-0.751	-0.755	-0.758	-0.761	-0.765	-0.768	-0.770	-0.772	-0.776	-0.778	-0.781	-0.784	-0.786	-0.789	-0.792	-0.794	-0.798	-0.800	-0.802	-0.805	-0.806	-0.809	-0.810	-0.811	-0.812	-0.815	-0.816	-0.816	-0.819	-0.819	-0.819	-0.820	-0.819	-0.819	-0.818	-0.816	-0.816	-0.814	-0.811	-0.810	-0.808	-0.805	-0.801	-0.798	-0.794	-0.790	-0.786	-0.781	-0.776	-0.771	-0.765	-0.760	-0.755	-0.749	-0.742	-0.736	-0.729	-0.721	-0.715	-0.709	-0.702	-0.695	-0.689	-0.682	-0.675	-0.669	-0.662	-0.655	-0.650	-0.644	-0.639	-0.632	-0.628	-0.624	-0.619	-0.614	-0.610	-0.606	-0.604	-0.600	-0.598	-0.596	-0.594	-0.591	-0.591	-0.590	-0.590	-0.591	-0.591	-0.592	-0.594	-0.595	-0.598	-0.600	-0.604	-0.606	-0.611	-0.615	-0.620	-0.624	-0.629	-0.634	-0.641	-0.648	-0.654	-0.660	-0.668	-0.675	-0.682	-0.690	-0.699	-0.706	-0.716	-0.724	-0.732	-0.742	-0.751	-0.761	-0.771	-0.781	-0.792	-0.801	-0.811	-0.822	-0.835	-0.845	-0.856	-0.868	-0.878	-0.890	-0.901	-0.914	-0.925	-0.938	-0.949	-0.961	-0.972	-0.985	-0.996	-1.008	-1.019	-1.031	-1.042	-1.054	-1.065	-1.075	-1.086	-1.096	-1.106	-1.118	-1.128	-1.136	-1.146	-1.154	-1.164	-1.171	-1.179	-1.186	-1.192	-1.199	-1.206	-1.211	-1.216	-1.222	-1.228	-1.230	-1.235	-1.238	-1.240	-1.244	-1.246	-1.248	-1.249	-1.250	-1.251	-1.251	-1.251	-1.251	-1.251	-1.251	-1.250	-1.251	-1.250	-1.249	-1.248	-1.248	-1.245	-1.245	-1.244	-1.242	-1.242	-1.240	-1.240	-1.240	-1.239	-1.239	-1.238	-1.239	-1.238	-1.238	-1.238	-1.239	-1.239	-1.239	-1.240	-1.241	-1.241	-1.242	-1.244	-1.244	-1.246	-1.246	-1.248	-1.249	-1.251	-1.251	-1.252	-1.252	-1.254	-1.255	-1.254	-1.254	-1.254	-1.254	-1.252	-1.252	-1.251	-1.250	-1.248	-1.246	-1.242	-1.239	-1.236	-1.234	-1.229	-1.225	-1.220	-1.215	-1.209	-1.204	-1.198	-1.191	-1.184	-1.178	-1.169	-1.161	-1.152	-1.144	-1.135	-1.126	-1.118	-1.106	-1.096	-1.086	-1.076	-1.066	-1.055	-1.044	-1.034	-1.021	-1.010	-0.999	-0.988	-0.975	-0.964	-0.951	-0.939	-0.926	-0.915	-0.901	-0.889	-0.876	-0.865	-0.852	-0.839	-0.828	-0.815	-0.802	-0.789	-0.778	-0.765	-0.752	-0.740	-0.726	-0.715	-0.701	-0.690	-0.678	-0.664	-0.652	-0.640	-0.628	-0.616	-0.604	-0.592	-0.580	-0.570	-0.558	-0.546	-0.534	-0.524	-0.514	-0.502	-0.491	-0.481	-0.470	-0.460	-0.450	-0.440	-0.430	-0.422	-0.412	-0.404	-0.395	-0.386	-0.379	-0.371	-0.362	-0.355	-0.348	-0.341	-0.332	-0.326	-0.320	-0.314	-0.308	-0.301	-0.296	-0.290	-0.284	-0.279	-0.275	-0.269	-0.264	-0.260	-0.254	-0.250	-0.245	-0.241	-0.238	-0.232	-0.229	-0.224	-0.220	-0.215	-0.211	-0.209	-0.204	-0.200	-0.195	-0.191	-0.188	-0.181	-0.178	-0.174	-0.170	-0.165	-0.161	-0.156	-0.152	-0.148	-0.144	-0.140	-0.135	-0.131	-0.126	-0.122	-0.118	-0.112	-0.109	-0.105	-0.100	-0.096	-0.091	-0.089	-0.085	-0.080	-0.078	-0.072	-0.069	-0.065	-0.062	-0.058	-0.055	-0.051	-0.049	-0.046	-0.041	-0.039	-0.038	-0.035	-0.031	-0.029	-0.026	-0.024	-0.021	-0.019	-0.015	-0.014	-0.011	-0.009	-0.006	-0.004	-0.002	0.000	0.002	0.005	0.008	0.010	0.012	0.015	0.018	0.020	0.022	0.025	0.026	0.030	0.034	0.035	0.038	0.041	0.044	0.046	0.050	0.052	0.054	0.058	0.060	0.061	0.064	0.066	0.069	0.071	0.072	0.075	0.075	0.076	0.078	0.078	0.079	0.079	0.078	0.078	0.078	0.075	0.072	0.072	0.070	0.066	0.062	0.059	0.054	0.050	0.045	0.040	0.034	0.028	0.021	0.015	0.006	-0.001	-0.010	-0.018	-0.028	-0.036	-0.046	-0.055	-0.065	-0.075	-0.086	-0.096	-0.106	-0.118	-0.129	-0.139	-0.150	-0.160	-0.171	-0.181	-0.191	-0.201	-0.211	-0.221	-0.230	-0.240	-0.249	-0.258	-0.266	-0.275	-0.281	-0.289	-0.296	-0.302	-0.308	-0.312	-0.319	-0.324	-0.328	-0.330	-0.334	-0.338	-0.339	-0.341	-0.341	-0.344	-0.344	-0.342	-0.344	-0.342	-0.341	-0.339	-0.338	-0.336	-0.334	-0.330	-0.328	-0.325	-0.321	-0.319	-0.315	-0.311	-0.308	-0.305	-0.300	-0.295	-0.291	-0.286	-0.284	-0.279	-0.274	-0.270	-0.265	-0.261	-0.256	-0.252	-0.248	-0.242	-0.239	-0.234	-0.229	-0.225	-0.221	-0.215	-0.211	-0.208	-0.201	-0.198	-0.194	-0.189	-0.185	-0.180	-0.176	-0.170	-0.166	-0.161	-0.158	-0.152	-0.148	-0.142	-0.138	-0.132	-0.128	-0.124	-0.119	-0.114	-0.110	-0.104	-0.100	-0.096	-0.091	-0.088	-0.084	-0.080	-0.076	-0.072	-0.069	-0.068	-0.065	-0.061	-0.060	-0.058	-0.056	-0.056	-0.055	-0.054	-0.054	-0.054	-0.055	-0.056	-0.056	-0.059	-0.060	-0.062	-0.066	-0.069	-0.072	-0.078	-0.081	-0.085	-0.091	-0.096	-0.102	-0.108	-0.114	-0.120	-0.128	-0.134	-0.141	-0.148	-0.156	-0.162	-0.170	-0.178	-0.184	-0.191	-0.199	-0.205	-0.212	-0.219	-0.225	-0.231	-0.238	-0.244	-0.251	-0.256	-0.261	-0.265	-0.270	-0.275	-0.280	-0.282	-0.286	-0.289	-0.292	-0.295	-0.296	-0.298	-0.300	-0.300	-0.301	-0.302	-0.302	-0.304	-0.302	-0.302	-0.302	-0.302	-0.301	-0.300	-0.299	-0.298	-0.298	-0.296	-0.295	-0.292	-0.292	-0.291	-0.291	-0.289	-0.289	-0.286	-0.286	-0.286	-0.285	-0.285	-0.284	-0.285	-0.285	-0.285	-0.285	-0.286	-0.288	-0.289	-0.290	-0.291	-0.292	-0.295	-0.298	-0.300	-0.302	-0.305	-0.309	-0.310	-0.314	-0.318	-0.321	-0.325	-0.329	-0.332	-0.336	-0.340	-0.344	-0.348	-0.351	-0.356	-0.360	-0.365	-0.369	-0.372	-0.378	-0.381	-0.385	-0.389	-0.392	-0.396	-0.400	-0.402	-0.408	-0.410	-0.414	-0.416	-0.419	-0.422	-0.425	-0.426	-0.429	-0.431	-0.434	-0.434	-0.436	-0.438	-0.439	-0.439	-0.440	-0.441	-0.440	-0.441	-0.440	-0.440	-0.440	-0.440	-0.439	-0.438	-0.436	-0.435	-0.435	-0.432	-0.430	-0.429	-0.426	-0.425	-0.422	-0.420	-0.418	-0.415	-0.412	-0.409	-0.406	-0.404	-0.400	-0.396	-0.392	-0.389	-0.385	-0.381	-0.378	-0.374	-0.370	-0.364	-0.360	-0.355	-0.351	-0.346	-0.341	-0.336	-0.332	-0.326	-0.321	-0.315	-0.310	-0.304	-0.298	-0.291	-0.285	-0.279	-0.271	-0.264	-0.259	-0.251	-0.242	-0.235	-0.228	-0.220	-0.211	-0.202	-0.195	-0.185	-0.178	-0.168	-0.159	-0.149	-0.140	-0.129	-0.120	-0.111	-0.100	-0.090	-0.080	-0.070	-0.060	-0.050	-0.040	-0.029	-0.019	-0.009	0.002	0.012	0.022	0.032	0.042	0.051	0.062	0.072	0.081	0.091	0.101	0.109	0.119	0.128	0.136	0.145	0.154	0.161	0.170	0.179	0.186	0.194	0.201	0.209	0.216	0.224	0.230	0.236	0.242	0.250	0.255	0.262	0.268	0.274	0.280	0.285	0.291	0.296	0.302	0.308	0.314	0.319	0.324	0.329	0.334	0.340	0.345	0.349	0.354	0.360	0.365	0.370	0.375	0.380	0.386	0.390	0.396	0.401	0.406	0.412	0.416	0.422	0.429	0.434	0.439	0.445	0.450	0.456	0.462	0.468	0.474	0.481	0.488	0.494	0.501	0.507	0.514	0.521	0.529	0.536	0.542	0.550	0.558	0.565	0.575	0.582	0.590	0.600	0.608	0.618	0.626	0.634	0.644	0.654	0.664	0.674	0.684	0.692	0.704	0.714	0.725	0.736	0.746	0.758	0.769	0.780	0.790	0.801	0.812	0.824	0.834	0.845	0.855	0.868	0.878	0.888	0.899	0.909	0.919	0.930	0.939	0.950	0.959	0.969	0.978	0.986	0.995	1.004	1.012	1.020	1.026	1.034	1.041	1.049	1.055	1.062	1.069	1.074	1.079	1.084	1.089	1.095	1.099	1.102	1.106	1.111	1.115	1.118	1.122	1.125	1.128	1.130	1.132	1.136	1.138	1.140	1.142	1.144	1.146	1.148	1.150	1.151	1.152	1.154	1.156	1.156	1.159	1.159	1.161	1.162	1.162	1.164	1.164	1.165	1.166	1.168	1.166	1.168	1.169	1.168	1.168	1.168	1.168	1.166	1.165	1.165	1.164	1.162	1.161	1.158	1.156	1.152	1.151	1.148	1.144	1.140	1.136	1.132	1.128	1.122	1.116	1.111	1.104	1.098	1.090	1.082	1.075	1.066	1.058	1.049	1.039	1.029	1.018	1.008	0.996	0.984	0.972	0.959	0.948	0.934	0.920	0.905	0.891	0.876	0.862	0.846	0.831	0.815	0.798	0.782	0.766	0.749	0.731	0.714	0.695	0.679	0.660	0.641	0.622	0.604	0.586	0.568	0.548	0.529	0.510	0.491	0.471	0.452	0.434	0.414	0.395	0.376	0.358	0.339	0.320	0.301	0.284	0.264	0.246	0.230	0.211	0.192	0.176	0.159	0.141	0.126	0.110	0.094	0.079	0.062	0.048	0.032	0.020	0.005	-0.009	-0.020	-0.034	-0.046	-0.056	-0.069	-0.080	-0.090	-0.100	-0.109	-0.119	-0.128	-0.136	-0.142	-0.151	-0.158	-0.164	-0.170	-0.176	-0.181	-0.186	-0.190	-0.194	-0.198	-0.201	-0.206	-0.209	-0.211	-0.214	-0.215	-0.216	-0.219	-0.220	-0.221	-0.222	-0.222	-0.224	-0.224	-0.225	-0.224	-0.225	-0.225	-0.225	-0.225	-0.224	-0.225	-0.224	-0.224	-0.222	-0.224	-0.222	-0.221	-0.222	-0.221	-0.221	-0.221	-0.221	-0.220	-0.220	-0.220	-0.220	-0.218	-0.218	-0.218	-0.219	-0.218	-0.218	-0.218	-0.216	-0.218	-0.218	-0.218	-0.216	-0.216	-0.216	-0.215	-0.215	-0.215	-0.214	-0.214	-0.214	-0.214	-0.214	-0.212	-0.212	-0.212	-0.212	-0.212	-0.211	-0.210	-0.211	-0.211	-0.210	-0.209	-0.210	-0.210	-0.209	-0.209	-0.208	-0.208	-0.206	-0.206	-0.205	-0.204	-0.202	-0.201	-0.200	-0.198	-0.196	-0.194	-0.192	-0.190	-0.188	-0.185	-0.182	-0.178	-0.175	-0.171	-0.168	-0.162	-0.158	-0.152	-0.148	-0.142	-0.136	-0.130	-0.124	-0.118	-0.110	-0.102	-0.094	-0.086	-0.078	-0.069	-0.060	-0.049	-0.040	-0.029	-0.019	-0.008	0.004	0.014	0.025	0.038	0.049	0.062	0.074	0.088	0.100	0.112	0.126	0.139	0.152	0.165	0.179	0.192	0.205	0.218	0.231	0.244	0.258	0.271	0.284	0.296	0.309	0.321	0.334	0.346	0.358	0.370	0.381	0.392	0.404	0.415	0.425	0.435	0.445	0.455	0.465	0.474	0.482	0.491	0.500	0.507	0.515	0.522	0.530	0.536	0.542	0.548	0.554	0.559	0.564	0.569	0.572	0.578	0.580	0.585	0.588	0.590	0.592	0.594	0.596	0.599	0.599	0.600	0.601	0.601	0.601	0.602	0.601	0.600	0.599	0.599	0.598	0.596	0.594	0.591	0.589	0.588	0.584	0.580	0.578	0.574	0.570	0.566	0.562	0.559	0.552	0.549	0.544	0.539	0.534	0.528	0.522	0.516	0.510	0.504	0.498	0.491	0.485	0.478	0.471	0.464	0.456	0.450	0.442	0.436	0.428	0.420	0.414	0.406	0.398	0.390	0.382	0.375	0.368	0.360	0.352	0.345	0.339	0.331	0.324	0.316	0.309	0.302	0.295	0.289	0.282	0.276	0.270	0.264	0.258	0.252	0.246	0.240	0.235	0.231	0.225	0.220	0.216	0.211	0.208	0.202	0.200	0.195	0.192	0.188	0.185	0.181	0.179	0.175	0.172	0.169	0.165	0.164	0.160	0.158	0.155	0.154	0.151	0.146	0.144	0.141	0.139	0.138	0.135	0.131	0.129	0.125	0.124	0.120	0.118	0.115	0.112	0.109	0.106	0.104	0.100	0.096	0.094	0.091	0.088	0.085	0.081	0.079	0.076	0.074	0.070	0.068	0.066	0.062	0.060	0.059	0.056	0.056	0.054	0.052	0.051	0.051	0.050	0.049	0.049	0.050	0.050	0.050	0.051	0.052	0.052	0.055	0.058	0.059	0.061	0.065	0.066	0.070	0.074	0.078	0.081	0.085	0.090	0.095	0.099	0.105	0.109	0.115	0.121	0.126	0.131	0.138	0.144	0.150	0.156	0.162	0.170	0.176	0.182	0.189	0.196	0.202	0.210	0.218	0.222	0.230	0.238	0.245	0.251	0.259	0.265	0.271	0.279	0.285	0.291	0.299	0.304	0.310	0.318	0.322	0.330	0.335	0.340	0.346	0.352	0.356	0.362	0.368	0.371	0.378	0.380	0.385	0.390	0.394	0.398	0.401	0.405	0.409	0.411	0.414	0.418	0.420	0.422	0.424	0.426	0.429	0.430	0.432	0.434	0.435	0.436	0.438	0.439	0.441	0.442	0.444	0.444	0.446	0.446	0.449	0.450	0.451	0.452	0.454	0.456	0.459	0.460	0.462	0.465	0.468	0.469	0.472	0.475	0.478	0.481	0.484	0.486	0.491	0.494	0.498	0.500	0.505	0.509	0.512	0.516	0.520	0.524	0.528	0.530	0.535	0.538	0.541	0.544	0.548	0.550	0.554	0.555	0.558	0.559	0.561	0.562	0.564	0.564	0.564	0.564	0.562	0.562	0.561	0.560	0.558	0.556	0.552	0.550	0.545	0.541	0.538	0.532	0.528	0.522	0.516	0.510	0.504	0.496	0.489	0.481	0.474	0.466	0.458	0.450	0.440	0.431	0.421	0.412	0.404	0.395	0.385	0.375	0.366	0.356	0.348	0.338	0.329	0.320	0.310	0.301	0.292	0.284	0.275	0.268	0.259	0.252	0.245	0.238	0.231	0.225	0.219	0.214	0.208	0.202	0.199	0.194	0.189	0.186	0.182	0.180	0.178	0.175	0.174	0.172	0.171	0.169	0.170	0.169	0.169	0.169	0.170	0.170	0.170	0.171	0.174	0.175	0.175	0.178	0.179	0.180	0.184	0.185	0.186	0.189	0.191	0.192	0.195	0.196	0.199	0.199	0.201	0.202	0.204	0.204	0.205	0.205	0.206	0.206	0.206	0.205	0.205	0.204	0.202	0.201	0.200	0.199	0.196	0.194	0.191	0.189	0.185	0.181	0.178	0.174	0.170	0.165	0.161	0.156	0.152	0.148	0.142	0.136	0.131	0.126	0.120	0.114	0.108	0.102	0.098	0.091	0.085	0.078	0.072	0.066	0.060	0.055	0.049	0.042	0.038	0.031	0.026	0.020	0.015	0.010	0.005	0.000	-0.004	-0.009	-0.012	-0.018	-0.021	-0.025	-0.029	-0.032	-0.036	-0.040	-0.042	-0.045	-0.049	-0.051	-0.054	-0.055	-0.058	-0.059	-0.061	-0.062	-0.064	-0.065	-0.066	-0.068	-0.069	-0.069	-0.070	-0.070	-0.071	-0.071	-0.071	-0.071	-0.071	-0.071	-0.070	-0.069	-0.069	-0.068	-0.068	-0.066	-0.065	-0.064	-0.062	-0.061	-0.060	-0.059	-0.056	-0.055	-0.054	-0.050	-0.049	-0.046	-0.045	-0.042	-0.039	-0.038	-0.035	-0.031	-0.029	-0.026	-0.024	-0.020	-0.016	-0.014	-0.011	-0.006	-0.002	0.000	0.004	0.008	0.011	0.016	0.020	0.024	0.028	0.032	0.036	0.041	0.045	0.051	0.055	0.059	0.065	0.070	0.074	0.079	0.084	0.089	0.095	0.100	0.104	0.110	0.115	0.120	0.125	0.131	0.136	0.141	0.146	0.151	0.156	0.161	0.166	0.171	0.178	0.181	0.185	0.191	0.195	0.200	0.204	0.208	0.212	0.216	0.219	0.224	0.228	0.230	0.234	0.236	0.239	0.242	0.245	0.248	0.250	0.251	0.254	0.255	0.256	0.258	0.259	0.260	0.260	0.261	0.261	0.261	0.261	0.260	0.260	0.259	0.258	0.256	0.254	0.251	0.249	0.248	0.244	0.241	0.236	0.232	0.229	0.225	0.219	0.215	0.209	0.204	0.198	0.191	0.186	0.180	0.172	0.166	0.159	0.151	0.144	0.135	0.128	0.120	0.111	0.102	0.095	0.088	0.078	0.070	0.062	0.052	0.045	0.038	0.030	0.022	0.015	0.009	0.001	-0.004	-0.010	-0.015	-0.020	-0.024	-0.028	-0.031	-0.032	-0.036	-0.038	-0.036	-0.038	-0.036	-0.035	-0.032	-0.029	-0.025	-0.020	-0.015	-0.009	0.000	0.008	0.018	0.026	0.036	0.049	0.060	0.074	0.086	0.101	0.116	0.131	0.148	0.165	0.182	0.201	0.219	0.239	0.259	0.278	0.298	0.319	0.339	0.360	0.382	0.404	0.425	0.446	0.469	0.491	0.511	0.534	0.555	0.576	0.598	0.619	0.639	0.660	0.680	0.700	0.719	0.738	0.755	0.775	0.792	0.809	0.826	0.842	0.859	0.874	0.890	0.904	0.918	0.931	0.944	0.955	0.968	0.980	0.990	1.000	1.011	1.020	1.029	1.038	1.046	1.054	1.061	1.066	1.074	1.080	1.085	1.091	1.095	1.100	1.104	1.109	1.112	1.114	1.118	1.120	1.122	1.125	1.128	1.129	1.130	1.132	1.134	1.135	1.136	1.136	1.138	1.139	1.139	1.139	1.140	1.140	1.140	1.140	1.140	1.140	1.140	1.140	1.140	1.139	1.140	1.140	1.140	1.140	1.140	1.140	1.141	1.140	1.141	1.142	1.142	1.142	1.144	1.145	1.145	1.146	1.148	1.149	1.150	1.152	1.152	1.155	1.158	1.159	1.161	1.164	1.166	1.168	1.172	1.175	1.176	1.180	1.184	1.188	1.190	1.195	1.198	1.201	1.206	1.210	1.215	1.219	1.224	1.228	1.232	1.238	1.242	1.246	1.252	1.256	1.262	1.266	1.272	1.276	1.281	1.288	1.292	1.296	1.302	1.308	1.311	1.318	1.321	1.326	1.331	1.335	1.339	1.344	1.348	1.350	1.355	1.358	1.361	1.364	1.368	1.370	1.372	1.374	1.376	1.378	1.379	1.380	1.381	1.380	1.381	1.380	1.380	1.380	1.378	1.378	1.376	1.372	1.371	1.369	1.365	1.362	1.359	1.355	1.351	1.346	1.342	1.338	1.334	1.328	1.322	1.318	1.311	1.305	1.300	1.294	1.288	1.280	1.275	1.268	1.261	1.254	1.248	1.240	1.232	1.225	1.218	1.210	1.202	1.195	1.188	1.180	1.171	1.164	1.156	1.149	1.140	1.131	1.124	1.115	1.106	1.099	1.090	1.082	1.072	1.065	1.056	1.048	1.039	1.029	1.021	1.011	1.004	0.994	0.984	0.975	0.966	0.956	0.948	0.939	0.929	0.919	0.909	0.900	0.890	0.881	0.871	0.862	0.852	0.842	0.834	0.825	0.815	0.805	0.796	0.786	0.776	0.766	0.758	0.748	0.738	0.728	0.719	0.709	0.699	0.689	0.680	0.670	0.660	0.650	0.639	0.630	0.619	0.609	0.599	0.588	0.576	0.568	0.555	0.545	0.534	0.524	0.511	0.500	0.489	0.476	0.465	0.452	0.441	0.429	0.416	0.404	0.391	0.380	0.366	0.354	0.341	0.328	0.314	0.301	0.288	0.275	0.261	0.248	0.235	0.221	0.208	0.195	0.181	0.169	0.156	0.142	0.131	0.119	0.106	0.094	0.081	0.070	0.060	0.048	0.038	0.026	0.016	0.006	-0.005	-0.012	-0.022	-0.031	-0.040	-0.046	-0.055	-0.061	-0.068	-0.074	-0.080	-0.086	-0.090	-0.094	-0.098	-0.101	-0.104	-0.106	-0.109	-0.110	-0.111	-0.112	-0.111	-0.111	-0.110	-0.110	-0.108	-0.105	-0.102	-0.099	-0.095	-0.091	-0.086	-0.082	-0.076	-0.071	-0.065	-0.059	-0.052	-0.046	-0.039	-0.031	-0.025	-0.018	-0.009	-0.001	0.006	0.015	0.022	0.031	0.039	0.048	0.055	0.062	0.071	0.079	0.088	0.094	0.101	0.108	0.114	0.121	0.128	0.132	0.138	0.141	0.148	0.151	0.155	0.159	0.162	0.164	0.166	0.168	0.170	0.171	0.172	0.172	0.172	0.172	0.171	0.171	0.170	0.168	0.166	0.164	0.162	0.160	0.156	0.154	0.151	0.148	0.145	0.140	0.138	0.134	0.130	0.126	0.122	0.119	0.114	0.111	0.106	0.102	0.100	0.095	0.091	0.086	0.084	0.079	0.075	0.070	0.066	0.062	0.058	0.054	0.049	0.045	0.040	0.035	0.031	0.025	0.021	0.015	0.009	0.004	-0.001	-0.008	-0.015	-0.020	-0.028	-0.034	-0.041	-0.048	-0.055	-0.062	-0.070	-0.078	-0.085	-0.091	-0.100	-0.108	-0.116	-0.124	-0.132	-0.140	-0.146	-0.155	-0.162	-0.170	-0.176	-0.185	-0.191	-0.199	-0.204	-0.210	-0.216	-0.222	-0.228	-0.231	-0.236	-0.241	-0.245	-0.249	-0.251	-0.255	-0.256	-0.259	-0.261	-0.262	-0.262	-0.262	-0.264	-0.264	-0.264	-0.262	-0.262	-0.260	-0.260	-0.259	-0.255	-0.254	-0.251	-0.250	-0.248	-0.245	-0.244	-0.241	-0.239	-0.236	-0.234	-0.231	-0.230	-0.228	-0.226	-0.225	-0.222	-0.222	-0.221	-0.220	-0.220	-0.219	-0.219	-0.218	-0.218	-0.218	-0.219	-0.219	-0.219	-0.220	-0.220	-0.221	100.000	5.000	2.000	1.000	2.000	0.000	0.000	0.000	0.000	0.000	0.000	0.000	0.000	0.000	0.000	0.000	0.000	0.000	-1.109	-1.101	-1.092	-1.085	-1.076	-1.070	-1.062	-1.056	-1.050	-1.044	-1.040	-1.034	-1.030	-1.026	-1.024	-1.020	-1.018	-1.018	-1.015	-1.015	-1.016	-1.015	-1.018	-1.019	-1.021	-1.025	-1.028	-1.031	-1.035	-1.040	-1.045	-1.051	-1.058	-1.064	-1.071	-1.078	-1.085	-1.094	-1.101	-1.110	-1.119	-1.128	-1.136	-1.145	-1.154	-1.162	-1.172	-1.181	-1.190	-1.199	-1.208	-1.215	-1.224	-1.232	-1.240	-1.248	-1.254	-1.261	-1.269	-1.275	-1.280	-1.286	-1.291	-1.296	-1.301	-1.306	-1.309	-1.312	-1.315	-1.318	-1.320	-1.321	-1.321	-1.322	-1.322	-1.322	-1.321	-1.320	-1.319	-1.316	-1.314	-1.311	-1.308	-1.304	-1.300	-1.295	-1.291	-1.285	-1.279	-1.274	-1.268	-1.261	-1.255	-1.248	-1.240	-1.232	-1.225	-1.216	-1.209	-1.200	-1.192	-1.182	-1.175	-1.165	-1.156	-1.148	-1.139	-1.129	-1.120	-1.110	-1.100	-1.091	-1.081	-1.072	-1.062	-1.054	-1.045	-1.036	-1.026	-1.018	-1.009	-1.000	-0.991	-0.984	-0.975	-0.968	-0.959	-0.951	-0.944	-0.935	-0.928	-0.921	-0.914	-0.908	-0.901	-0.894	-0.889	-0.882	-0.876	-0.871	-0.865	-0.861	-0.856	-0.851	-0.848	-0.842	-0.839	-0.834	-0.831	-0.828	-0.824	-0.820	-0.818	-0.815	-0.812	-0.810	-0.808	-0.805	-0.802	-0.799	-0.798	-0.795	-0.792	-0.791	-0.789	-0.788	-0.785	-0.782	-0.781	-0.779	-0.778	-0.775	-0.772	-0.771	-0.769	-0.766	-0.764	-0.761	-0.758	-0.755	-0.752	-0.749	-0.746	-0.742	-0.739	-0.735	-0.731	-0.728	-0.722	-0.719	-0.715	-0.710	-0.705	-0.701	-0.696	-0.691	-0.688	-0.681	-0.676	-0.671	-0.666	-0.662	-0.658	-0.652	-0.648	-0.642	-0.639	-0.635	-0.631	-0.628	-0.622	-0.619	-0.616	-0.614	-0.610	-0.608	-0.605	-0.604	-0.601	-0.600	-0.600	-0.599	-0.599	-0.599	-0.599	-0.599	-0.600	-0.600	-0.602	-0.604	-0.606	-0.608	-0.610	-0.612	-0.615	-0.618	-0.620	-0.624	-0.626	-0.630	-0.631	-0.635	-0.638	-0.640	-0.642	-0.645	-0.646	-0.649	-0.650	-0.650	-0.651	-0.651	-0.652	-0.651	-0.650	-0.649	-0.645	-0.642	-0.639	-0.635	-0.630	-0.625	-0.618	-0.611	-0.602	-0.594	-0.585	-0.575	-0.564	-0.552	-0.540	-0.526	-0.514	-0.498	-0.482	-0.466	-0.449	-0.432	-0.415	-0.395	-0.376	-0.356	-0.336	-0.315	-0.294	-0.272	-0.250	-0.226	-0.204	-0.180	-0.158	-0.134	-0.110	-0.085	-0.061	-0.039	-0.014	0.010	0.035	0.059	0.081	0.106	0.129	0.151	0.175	0.198	0.220	0.241	0.262	0.284	0.304	0.324	0.344	0.364	0.381	0.400	0.418	0.435	0.450	0.466	0.481	0.498	0.511	0.525	0.536	0.550	0.560	0.571	0.582	0.592	0.601	0.610	0.619	0.626	0.632	0.639	0.646	0.652	0.656	0.661	0.665	0.669	0.672	0.675	0.678	0.679	0.680	0.681	0.684	0.685	0.684	0.685	0.685	0.685	0.684	0.684	0.682	0.681	0.680	0.680	0.678	0.678	0.675	0.674	0.671	0.671	0.669	0.668	0.666	0.665	0.664	0.662	0.661	0.660	0.659	0.658	0.659	0.658	0.658	0.656	0.656	0.656	0.658	0.656	0.658	0.658	0.659	0.659	0.660	0.661	0.662	0.664	0.665	0.666	0.668	0.669	0.671	0.674	0.675	0.678	0.679	0.680	0.682	0.684	0.686	0.688	0.690	0.691	0.694	0.695	0.696	0.699	0.700	0.701	0.701	0.702	0.702	0.704	0.704	0.704	0.704	0.704	0.704	0.702	0.702	0.702	0.700	0.698	0.696	0.694	0.691	0.689	0.688	0.684	0.681	0.678	0.672	0.669	0.666	0.661	0.656	0.651	0.645	0.641	0.635	0.630	0.624	0.618	0.611	0.605	0.599	0.592	0.585	0.580	0.572	0.565	0.558	0.550	0.542	0.535	0.529	0.521	0.515	0.507	0.500	0.492	0.486	0.479	0.472	0.465	0.459	0.451	0.445	0.439	0.432	0.426	0.420	0.414	0.409	0.402	0.396	0.391	0.385	0.380	0.375	0.369	0.364	0.360	0.355	0.350	0.345	0.340	0.336	0.331	0.326	0.322	0.318	0.312	0.309	0.304	0.299	0.294	0.290	0.286	0.280	0.276	0.270	0.266	0.260	0.256	0.250	0.246	0.240	0.234	0.229	0.224	0.218	0.211	0.205	0.199	0.192	0.186	0.180	0.172	0.166	0.160	0.152	0.146	0.139	0.132	0.125	0.118	0.110	0.102	0.095	0.088	0.080	0.071	0.064	0.056	0.048	0.040	0.031	0.024	0.015	0.005	-0.002	-0.011	-0.020	-0.029	-0.039	-0.048	-0.056	-0.066	-0.076	-0.086	-0.096	-0.105	-0.116	-0.128	-0.138	-0.149	-0.160	-0.172	-0.182	-0.194	-0.206	-0.219	-0.231	-0.242	-0.255	-0.269	-0.280	-0.294	-0.308	-0.320	-0.334	-0.348	-0.361	-0.375	-0.388	-0.402	-0.418	-0.430	-0.444	-0.458	-0.472	-0.485	-0.500	-0.514	-0.528	-0.541	-0.554	-0.566	-0.580	-0.592	-0.604	-0.616	-0.629	-0.639	-0.651	-0.661	-0.670	-0.680	-0.689	-0.698	-0.706	-0.714	-0.721	-0.728	-0.734	-0.739	-0.744	-0.748	-0.751	-0.754	-0.755	-0.756	-0.758	-0.756	-0.756	-0.754	-0.751	-0.749	-0.746	-0.740	-0.735	-0.729	-0.722	-0.715	-0.706	-0.699	-0.688	-0.678	-0.668	-0.656	-0.645	-0.634	-0.620	-0.606	-0.592	-0.579	-0.564	-0.549	-0.534	-0.518	-0.502	-0.486	-0.470	-0.452	-0.438	-0.421	-0.404	-0.388	-0.372	-0.355	-0.339	-0.324	-0.308	-0.292	-0.276	-0.261	-0.248	-0.234	-0.220	-0.206	-0.194	-0.182	-0.170	-0.160	-0.149	-0.139	-0.129	-0.120	-0.111	-0.105	-0.098	-0.091	-0.085	-0.079	-0.075	-0.071	-0.068	-0.065	-0.061	-0.060	-0.059	-0.058	-0.058	-0.058	-0.059	-0.059	-0.061	-0.061	-0.064	-0.068	-0.069	-0.072	-0.076	-0.080	-0.084	-0.088	-0.092	-0.096	-0.101	-0.106	-0.111	-0.116	-0.122	-0.128	-0.132	-0.139	-0.144	-0.151	-0.158	-0.162	-0.169	-0.175	-0.181	-0.189	-0.195	-0.201	-0.208	-0.216	-0.222	-0.229	-0.238	-0.244	-0.251	-0.259	-0.266	-0.274	-0.282	-0.290	-0.299	-0.305	-0.314	-0.322	-0.330	-0.338	-0.346	-0.355	-0.364	-0.371	-0.380	-0.389	-0.396	-0.405	-0.412	-0.420	-0.429	-0.436	-0.444	-0.451	-0.459	-0.466	-0.474	-0.481	-0.488	-0.494	-0.501	-0.506	-0.514	-0.519	-0.524	-0.530	-0.534	-0.540	-0.545	-0.549	-0.552	-0.556	-0.560	-0.565	-0.568	-0.571	-0.575	-0.579	-0.581	-0.584	-0.586	-0.589	-0.591	-0.594	-0.596	-0.599	-0.601	-0.604	-0.606	-0.610	-0.611	-0.614	-0.616	-0.619	-0.622	-0.626	-0.629	-0.632	-0.635	-0.639	-0.642	-0.646	-0.649	-0.654	-0.658	-0.661	-0.665	-0.669	-0.672	-0.678	-0.681	-0.686	-0.691	-0.695	-0.699	-0.704	-0.709	-0.711	-0.716	-0.721	-0.725	-0.729	-0.732	-0.735	-0.740	-0.742	-0.746	-0.750	-0.751	-0.755	-0.758	-0.760	-0.761	-0.764	-0.765	-0.766	-0.768	-0.768	-0.769	-0.770	-0.770	-0.770	-0.770	-0.769	-0.769	-0.769	-0.769	-0.768	-0.766	-0.765	-0.765	-0.764	-0.761	-0.761	-0.760	-0.758	-0.756	-0.755	-0.755	-0.754	-0.751	-0.750	-0.749	-0.748	-0.748	-0.746	-0.745	-0.744	-0.744	-0.742	-0.741	-0.742	-0.742	-0.741	-0.741	-0.742	-0.742	-0.742	-0.742	-0.744	-0.744	-0.744	-0.744	-0.744	-0.745	-0.745	-0.746	-0.746	-0.748	-0.746	-0.748	-0.748	-0.746	-0.746	-0.746	-0.746	-0.746	-0.745	-0.744	-0.742	-0.740	-0.739	-0.736	-0.735	-0.732	-0.730	-0.726	-0.724	-0.720	-0.716	-0.711	-0.708	-0.702	-0.698	-0.691	-0.686	-0.681	-0.675	-0.669	-0.661	-0.655	-0.648	-0.640	-0.632	-0.626	-0.618	-0.610	-0.601	-0.592	-0.584	-0.576	-0.568	-0.559	-0.550	-0.541	-0.532	-0.522	-0.515	-0.506	-0.498	-0.489	-0.479	-0.471	-0.462	-0.454	-0.445	-0.438	-0.429	-0.421	-0.414	-0.406	-0.398	-0.390	-0.382	-0.375	-0.368	-0.361	-0.352	-0.346	-0.339	-0.332	-0.325	-0.318	-0.311	-0.304	-0.298	-0.290	-0.282	-0.276	-0.270	-0.264	-0.256	-0.250	-0.241	-0.235	-0.228	-0.220	-0.214	-0.206	-0.199	-0.192	-0.185	-0.178	-0.170	-0.161	-0.154	-0.146	-0.138	-0.130	-0.120	-0.112	-0.104	-0.095	-0.088	-0.079	-0.069	-0.060	-0.051	-0.042	-0.034	-0.025	-0.016	-0.006	0.001	0.010	0.020	0.029	0.038	0.048	0.058	0.065	0.074	0.082	0.092	0.101	0.110	0.119	0.128	0.136	0.145	0.154	0.161	0.171	0.179	0.189	0.196	0.205	0.214	0.221	0.230	0.238	0.248	0.256	0.264	0.272	0.281	0.290	0.298	0.306	0.315	0.324	0.332	0.341	0.351	0.360	0.369	0.378	0.388	0.396	0.406	0.416	0.426	0.436	0.445	0.455	0.465	0.475	0.486	0.496	0.506	0.516	0.528	0.538	0.549	0.559	0.570	0.580	0.590	0.601	0.612	0.622	0.634	0.645	0.655	0.666	0.676	0.686	0.699	0.709	0.720	0.729	0.740	0.750	0.760	0.770	0.780	0.790	0.800	0.809	0.819	0.829	0.839	0.849	0.858	0.868	0.876	0.884	0.894	0.902	0.911	0.920	0.929	0.938	0.945	0.954	0.962	0.970	0.979	0.986	0.995	1.002	1.010	1.018	1.026	1.032	1.041	1.048	1.055	1.064	1.070	1.078	1.084	1.091	1.098	1.104	1.111	1.118	1.122	1.129	1.135	1.141	1.146	1.151	1.156	1.161	1.166	1.170	1.175	1.179	1.182	1.185	1.189	1.192	1.194	1.196	1.198	1.200	1.200	1.201	1.201	1.201	1.200	1.200	1.199	1.198	1.195	1.191	1.189	1.185	1.181	1.176	1.172	1.166	1.161	1.156	1.150	1.141	1.135	1.128	1.119	1.110	1.101	1.091	1.082	1.072	1.061	1.050	1.041	1.029	1.016	1.005	0.994	0.981	0.969	0.955	0.942	0.929	0.915	0.901	0.888	0.872	0.860	0.846	0.831	0.818	0.804	0.788	0.774	0.760	0.745	0.730	0.716	0.702	0.689	0.674	0.660	0.646	0.632	0.619	0.605	0.591	0.578	0.565	0.551	0.539	0.528	0.515	0.502	0.490	0.479	0.468	0.458	0.446	0.435	0.426	0.416	0.406	0.398	0.389	0.381	0.372	0.364	0.356	0.350	0.344	0.338	0.331	0.325	0.319	0.314	0.310	0.306	0.302	0.299	0.296	0.292	0.291	0.290	0.289	0.288	0.286	0.288	0.286	0.288	0.289	0.289	0.291	0.294	0.295	0.298	0.300	0.304	0.306	0.310	0.314	0.318	0.321	0.325	0.330	0.334	0.340	0.344	0.349	0.354	0.359	0.364	0.368	0.374	0.379	0.384	0.388	0.392	0.398	0.402	0.408	0.411	0.416	0.420	0.424	0.428	0.431	0.435	0.439	0.440	0.444	0.446	0.449	0.451	0.454	0.455	0.458	0.459	0.460	0.460	0.460	0.461	0.461	0.461	0.461	0.462	0.460	0.460	0.460	0.459	0.459	0.456	0.456	0.454	0.452	0.450	0.449	0.448	0.445	0.444	0.440	0.439	0.436	0.434	0.431	0.429	0.426	0.424	0.421	0.419	0.416	0.414	0.411	0.408	0.406	0.402	0.401	0.398	0.396	0.394	0.390	0.388	0.386	0.384	0.381	0.380	0.379	0.376	0.375	0.374	0.372	0.371	0.370	0.370	0.370	0.370	0.371	0.371	0.371	0.372	0.374	0.375	0.376	0.379	0.381	0.384	0.386	0.389	0.391	0.395	0.399	0.402	0.408	0.411	0.416	0.421	0.426	0.431	0.436	0.441	0.446	0.451	0.456	0.461	0.466	0.472	0.478	0.482	0.488	0.491	0.496	0.501	0.504	0.509	0.512	0.515	0.520	0.522	0.524	0.526	0.529	0.530	0.531	0.532	0.532	0.534	0.532	0.532	0.531	0.530	0.529	0.526	0.525	0.521	0.520	0.516	0.512	0.510	0.505	0.501	0.498	0.492	0.489	0.485	0.480	0.475	0.471	0.468	0.462	0.459	0.455	0.452	0.449	0.446	0.444	0.441	0.438	0.436	0.435	0.434	0.434	0.432	0.432	0.434	0.435	0.435	0.438	0.440	0.444	0.445	0.450	0.454	0.458	0.462	0.469	0.474	0.481	0.486	0.494	0.501	0.507	0.515	0.522	0.531	0.540	0.548	0.556	0.564	0.572	0.581	0.590	0.599	0.608	0.616	0.624	0.632	0.641	0.650	0.658	0.665	0.672	0.680	0.689	0.695	0.702	0.709	0.716	0.722	0.728	0.735	0.740	0.746	0.751	0.756	0.760	0.765	0.770	0.775	0.779	0.782	0.786	0.791	0.794	0.798	0.801	0.805	0.808	0.811	0.814	0.816	0.820	0.821	0.825	0.828	0.830	0.832	0.834	0.838	0.839	0.840	0.842	0.842	0.845	0.846	0.848	0.848	0.849	0.849	0.849	0.848	0.846	0.846	0.845	0.842	0.841	0.839	0.835	0.832	0.829	0.824	0.819	0.815	0.809	0.802	0.796	0.790	0.781	0.774	0.765	0.756	0.748	0.736	0.726	0.715	0.704	0.692	0.681	0.669	0.656	0.642	0.629	0.615	0.601	0.588	0.574	0.560	0.545	0.531	0.516	0.502	0.486	0.472	0.458	0.444	0.429	0.415	0.401	0.388	0.374	0.361	0.346	0.334	0.321	0.309	0.299	0.286	0.276	0.265	0.255	0.245	0.235	0.226	0.218	0.210	0.202	0.195	0.188	0.181	0.174	0.169	0.164	0.159	0.154	0.150	0.146	0.144	0.141	0.138	0.136	0.134	0.132	0.131	0.130	0.130	0.130	0.130	0.130	0.131	0.131	0.132	0.134	0.135	0.139	0.140	0.142	0.145	0.148	0.151	0.155	0.159	0.162	0.168	0.172	0.176	0.181	0.188	0.192	0.198	0.204	0.210	0.216	0.224	0.230	0.236	0.244	0.251	0.260	0.268	0.275	0.282	0.291	0.300	0.309	0.318	0.326	0.336	0.344	0.354	0.362	0.372	0.382	0.391	0.401	0.410	0.420	0.430	0.440	0.450	0.460	0.470	0.480	0.490	0.500	0.509	0.519	0.528	0.539	0.548	0.556	0.566	0.576	0.584	0.592	0.602	0.610	0.620	0.629	0.636	0.645	0.652	0.661	0.668	0.675	0.682	0.690	0.696	0.704	0.711	0.718	0.724	0.730	0.735	0.741	0.746	0.752	0.758	0.762	0.766	0.771	0.776	0.779	0.784	0.788	0.791	0.795	0.799	0.801	0.805	0.806	0.809	0.812	0.815	0.818	0.819	0.821	0.822	0.825	0.826	0.828	0.829	0.830	0.830	0.831	0.832	0.832	0.832	0.832	0.832	0.832	0.832	0.831	0.831	0.830	0.830	0.829	0.826	0.826	0.824	0.822	0.821	0.819	0.816	0.814	0.810	0.808	0.804	0.801	0.799	0.795	0.790	0.786	0.782	0.779	0.775	0.769	0.765	0.760	0.755	0.750	0.745	0.741	0.735	0.730	0.725	0.720	0.714	0.709	0.702	0.696	0.691	0.685	0.679	0.675	0.669	0.661	0.656	0.651	0.645	0.640	0.634	0.628	0.622	0.616	0.610	0.605	0.600	0.592	0.588	0.581	0.576	0.569	0.564	0.558	0.552	0.546	0.539	0.532	0.525	0.519	0.512	0.505	0.498	0.491	0.484	0.476	0.469	0.461	0.452	0.445	0.436	0.429	0.419	0.411	0.402	0.394	0.385	0.376	0.368	0.358	0.349	0.339	0.330	0.320	0.311	0.301	0.292	0.284	0.274	0.265	0.256	0.246	0.238	0.230	0.221	0.212	0.204	0.196	0.189	0.181	0.174	0.166	0.160	0.154	0.146	0.141	0.135	0.130	0.125	0.120	0.116	0.111	0.106	0.102	0.099	0.095	0.092	0.089	0.088	0.085	0.081	0.080	0.079	0.078	0.075	0.074	0.072	0.071	0.071	0.070	0.070	0.069	0.069	0.068	0.066	0.066	0.066	0.065	0.065	0.064	0.064	0.062	0.061	0.060	0.059	0.058	0.058	0.056	0.054	0.054	0.051	0.050	0.049	0.048	0.044	0.042	0.041	0.039	0.038	0.035	0.032	0.030	0.028	0.025	0.021	0.019	0.016	0.014	0.011	0.008	0.006	0.004	0.001	-0.001	-0.004	-0.006	-0.009	-0.011	-0.014	-0.015	-0.018	-0.020	-0.021	-0.022	-0.024	-0.026	-0.026	-0.029	-0.029	-0.029	-0.030	-0.030	-0.030	-0.030	-0.031	-0.030	-0.029	-0.030	-0.028	-0.028	-0.026	-0.025	-0.024	-0.022	-0.020	-0.019	-0.018	-0.015	-0.012	-0.010	-0.008	-0.006	-0.004	-0.002	0.000	0.004	0.005	0.008	0.011	0.012	0.014	0.018	0.019	0.020	0.022	0.024	0.025	0.028	0.030	0.031	0.032	0.032	0.034	0.035	0.036	0.036	0.038	0.038	0.038	0.038	0.039	0.039	0.040	0.040	0.040	0.041	0.041	0.041	0.042	0.042	0.044	0.045	0.046	0.048	0.050	0.050	0.054	0.056	0.059	0.061	0.065	0.070	0.075	0.080	0.085	0.091	0.098	0.104	0.111	0.120	0.129	0.138	0.148	0.156	0.169	0.180	0.192	0.205	0.218	0.231	0.246	0.260	0.275	0.291	0.308	0.324	0.342	0.360	0.379	0.396	0.415	0.435	0.454	0.474	0.494	0.512	0.532	0.552	0.572	0.592	0.612	0.632	0.651	0.671	0.690	0.709	0.728	0.746	0.764	0.781	0.798	0.815	0.830	0.846	0.860	0.875	0.889	0.901	0.912	0.925	0.935	0.945	0.954	0.962	0.970	0.976	0.982	0.986	0.991	0.994	0.998	1.000	1.000	1.001	1.001	1.000	0.999	0.996	0.994	0.990	0.986	0.980	0.975	0.970	0.964	0.956	0.950	0.942	0.935	0.926	0.918	0.910	0.901	0.891	0.884	0.875	0.865	0.856	0.846	0.838	0.829	0.819	0.810	0.802	0.792	0.785	0.778	0.769	0.761	0.755	0.748	0.740	0.734	0.728	0.722	0.716	0.711	0.706	0.701	0.698	0.695	0.691	0.688	0.686	0.685	0.682	0.682	0.681	0.680	0.680	0.681	0.681	0.681	0.684	0.685	0.688	0.689	0.691	0.694	0.698	0.700	0.704	0.706	0.710	0.714	0.719	0.722	0.726	0.731	0.734	0.739	0.742	0.749	0.752	0.756	0.760	0.764	0.768	0.771	0.775	0.779	0.782	0.785	0.789	0.791	0.794	0.795	0.796	0.799	0.800	0.800	0.801	0.800	0.801	0.800	0.799	0.799	0.796	0.795	0.794	0.791	0.788	0.785	0.781	0.779	0.774	0.770	0.765	0.760	0.755	0.749	0.744	0.738	0.731	0.724	0.718	0.711	0.704	0.696	0.689	0.681	0.674	0.666	0.658	0.650	0.641	0.634	0.626	0.618	0.610	0.602	0.595	0.585	0.578	0.570	0.561	0.554	0.545	0.539	0.530	0.524	0.516	0.507	0.501	0.494	0.488	0.480	0.474	0.468	0.461	0.455	0.449	0.442	0.438	0.432	0.426	0.421	0.418	0.412	0.409	0.404	0.400	0.396	0.392	0.388	0.386	0.382	0.380	0.376	0.374	0.371	0.369	0.368	0.365	0.364	0.362	0.361	0.360	0.359	0.359	0.359	0.356	0.356	0.356	0.356	0.355	0.356	0.356	0.356	0.358	0.358	0.358	0.358	0.359	0.359	0.360	0.360	0.360	0.361	0.362	0.362	0.362	0.364	0.365	0.365	0.365	0.365	0.365	0.365	0.365	0.364	0.362	0.362	0.361	0.359	0.359	0.356	0.354	0.352	0.349	0.346	0.344	0.340	0.335	0.331	0.326	0.321	0.316	0.311	0.304	0.298	0.290	0.284	0.276	0.268	0.260	0.251	0.242	0.231	0.222	0.211	0.201	0.190	0.179	0.166	0.154	0.142	0.129	0.116	0.101	0.089	0.074	0.061	0.046	0.032	0.016	0.001	-0.014	-0.029	-0.044	-0.060	-0.075	-0.091	-0.108	-0.122	-0.138	-0.155	-0.170	-0.186	-0.201	-0.218	-0.231	-0.248	-0.262	-0.278	-0.292	-0.308	-0.321	-0.336	-0.350	-0.365	-0.378	-0.391	-0.404	-0.416	-0.429	-0.442	-0.455	-0.466	-0.478	-0.489	-0.500	-0.510	-0.520	-0.530	-0.540	-0.549	-0.558	-0.568	-0.575	-0.582	-0.590	-0.596	-0.602	-0.609	-0.615	-0.620	-0.625	-0.630	-0.634	-0.638	-0.641	-0.644	-0.648	-0.650	-0.651	-0.654	-0.654	-0.655	-0.655	-0.655	-0.655	-0.654	-0.652	-0.651	-0.649	-0.646	-0.645	-0.642	-0.639	-0.636	-0.632	-0.629	-0.625	-0.621	-0.618	-0.612	-0.608	-0.602	-0.598	-0.594	-0.589	-0.585	-0.580	-0.575	-0.570	-0.565	-0.561	-0.556	-0.554	-0.549	-0.545	-0.541	-0.538	-0.534	-0.530	-0.529	-0.525	-0.522	-0.521	-0.518	-0.516	-0.514	-0.514	-0.512	-0.511	-0.511	-0.511	-0.511	-0.511	-0.512	-0.512	-0.514	-0.514	-0.516	-0.518	-0.519	-0.521	-0.522	-0.525	-0.528	-0.530	-0.531	-0.534	-0.538	-0.540	-0.541	-0.544	-0.546	-0.549	-0.551	-0.554	-0.555	-0.558	-0.559	-0.561	-0.562	-0.564	-0.565	-0.565	-0.566	-0.566	-0.568	-0.568	-0.565	-0.565	-0.564	-0.564	-0.561	-0.559	-0.558	-0.555	-0.551	-0.548	-0.544	-0.539	-0.535	-0.531	-0.526	-0.520	-0.514	-0.509	-0.501	-0.495	-0.488	-0.480	-0.471	-0.464	-0.455	-0.446	-0.438	-0.429	-0.419	-0.409	-0.399	-0.389	-0.378	-0.368	-0.358	-0.348	-0.336	-0.326	-0.315	-0.304	-0.294	-0.284	-0.272	-0.264	-0.254	-0.244	-0.234	-0.225	-0.216	-0.208	-0.199	-0.191	-0.182	-0.176	-0.168	-0.161	-0.155	-0.149	-0.145	-0.140	-0.136	-0.131	-0.129	-0.125	-0.124	-0.121	-0.121	-0.119	-0.120	-0.120	-0.120	-0.121	-0.124	-0.126	-0.129	-0.132	-0.136	-0.140	-0.145	-0.150	-0.156	-0.161	-0.168	-0.175	-0.181	-0.189	-0.196	-0.205	-0.212	-0.221	-0.230	-0.239	-0.248	-0.256	-0.268	-0.276	-0.286	-0.295	-0.305	-0.315	-0.326	-0.336	-0.346	-0.356	-0.368	-0.378	-0.386	-0.398	-0.406	-0.416	-0.426	-0.436	-0.445	-0.456	-0.465	-0.474	-0.482	-0.491	-0.500	-0.509	-0.516	-0.525	-0.532	-0.540	-0.546	-0.552	-0.559	-0.565	-0.572	-0.578	-0.582	-0.588	-0.592	-0.595	-0.600	-0.604	-0.606	-0.609	-0.611	-0.612	-0.614	-0.615	-0.616	-0.615	-0.615	-0.616	-0.615	-0.614	-0.611	-0.610	-0.608	-0.605	-0.602	-0.599	-0.596	-0.592	-0.589	-0.585	-0.580	-0.576	-0.571	-0.566	-0.562	-0.558	-0.551	-0.546	-0.542	-0.538	-0.531	-0.526	-0.521	-0.516	-0.511	-0.507	-0.502	-0.499	-0.494	-0.490	-0.486	-0.484	-0.479	-0.476	-0.474	-0.471	-0.469	-0.468	-0.465	-0.464	-0.464	-0.462	-0.462	-0.462	-0.464	-0.464	-0.465	-0.466	-0.469	-0.470	-0.474	-0.476	-0.480	-0.482	-0.486	-0.491	-0.495	-0.500	-0.504	-0.510	-0.515	-0.521	-0.528	-0.532	-0.539	-0.546	-0.552	-0.559	-0.566	-0.572	-0.580	-0.588	-0.595	-0.602	-0.610	-0.618	-0.626	-0.632	-0.641	-0.649	-0.656	-0.664	-0.671	-0.679	-0.688	-0.695	-0.701	-0.709	-0.715	-0.722	-0.730	-0.736	-0.742	-0.749	-0.756	-0.761	-0.766	-0.772	-0.778	-0.782	-0.788	-0.792	-0.798	-0.800	-0.805	-0.809	-0.811	-0.815	-0.818	-0.819	-0.821	-0.824	-0.825	-0.825	-0.826	-0.828	-0.828	-0.828	-0.828	-0.828	-0.828	-0.826	-0.826	-0.824	-0.822	-0.821	-0.819	-0.818	-0.816	-0.814	-0.811	-0.810	-0.806	-0.805	-0.802	-0.800	-0.798	-0.796	-0.794	-0.791	-0.789	-0.786	-0.785	-0.782	-0.781	-0.780	-0.779	-0.776	-0.776	-0.776	-0.775	-0.775	-0.775	-0.775	-0.776	-0.776	-0.779	-0.779	-0.781	-0.782	-0.786	-0.788	-0.791	-0.795	-0.798	-0.802	-0.805	-0.810	-0.814	-0.820	-0.824	-0.829	-0.834	-0.839	-0.845	-0.851	-0.856	-0.862	-0.869	-0.875	-0.881	-0.888	-0.894	-0.900	-0.906	-0.912	-0.919	-0.924	-0.930	-0.936	-0.941	-0.946	-0.951	-0.956	-0.960	-0.964	-0.969	-0.971	-0.975	-0.978	-0.980	-0.981	-0.984	-0.985	-0.985	-0.986	-0.986	-0.985	-0.984	-0.982	-0.980	-0.978	-0.974	-0.969	-0.965	-0.960	-0.955	-0.949	-0.942	-0.935	-0.926	-0.919	-0.910	-0.901	-0.890	-0.880	-0.869	-0.858	-0.846	-0.834	-0.821	-0.808	-0.794	-0.780	-0.766	-0.751	-0.738	-0.721	-0.706	-0.690	-0.674	-0.659	-0.642	-0.626	-0.609	-0.591	-0.575	-0.559	-0.542	-0.525	-0.509	-0.492	-0.475	-0.459	-0.442	-0.426	-0.411	-0.395	-0.380	-0.365	-0.350	-0.335	-0.321	-0.306	-0.292	-0.280	-0.268	-0.255	-0.242	-0.232	-0.221	-0.210	-0.200	-0.191	-0.182	-0.174	-0.165	-0.159	-0.151	-0.144	-0.139	-0.134	-0.129	-0.125	-0.121	-0.118	-0.115	-0.114	-0.112	-0.111	-0.110	-0.111	-0.111	-0.112	-0.114	-0.116	-0.119	-0.121	-0.125	-0.130	-0.134	-0.139	-0.145	-0.150	-0.156	-0.162	-0.170	-0.178	-0.185	-0.194	-0.202	-0.212	-0.221	-0.231	-0.241	-0.251	-0.262	-0.274	-0.284	-0.296	-0.308	-0.319	-0.330	-0.342	-0.354	-0.366	-0.379	-0.391	-0.404	-0.416	-0.429	-0.440	-0.452	-0.465	-0.476	-0.489	-0.500	-0.511	-0.522	-0.532	-0.544	-0.552	-0.564	-0.572	-0.580	-0.589	-0.596	-0.602	-0.610	-0.616	-0.621	-0.628	-0.630	-0.635	-0.639	-0.641	-0.642	-0.644	-0.645	-0.645	-0.645	-0.644	-0.641	-0.640	-0.638	-0.635	-0.631	-0.628	-0.622	-0.618	-0.612	-0.606	-0.601	-0.594	-0.588	-0.581	-0.574	-0.566	-0.560	-0.552	-0.545	-0.538	-0.530	-0.524	-0.515	-0.509	-0.501	-0.494	-0.489	-0.482	-0.476	-0.470	-0.464	-0.460	-0.455	-0.450	-0.446	-0.442	-0.439	-0.438	-0.435	-0.434	-0.432	-0.431	-0.430	-0.430	-0.431	-0.431	-0.432	-0.434	-0.436	-0.438	-0.440	-0.444	-0.448	-0.451	-0.455	-0.460	-0.464	-0.469	-0.475	-0.480	-0.484	-0.490	-0.495	-0.500	-0.506	-0.511	-0.516	-0.522	-0.528	-0.532	-0.538	-0.541	-0.548	-0.551	-0.555	-0.559	-0.562	-0.566	-0.569	-0.572	-0.574	-0.575	-0.578	-0.579	-0.580	-0.580	-0.580	-0.579	-0.579	-0.578	-0.575	-0.574	-0.571	-0.569	-0.565	-0.561	-0.558	-0.552	-0.549	-0.544	-0.539	-0.532	-0.528	-0.521	-0.514	-0.507	-0.500	-0.494	-0.485	-0.478	-0.470	-0.461	-0.454	-0.445	-0.438	-0.429	-0.420	-0.411	-0.402	-0.394	-0.385	-0.376	-0.366	-0.358	-0.350	-0.341	-0.331	-0.322	-0.314	-0.308	-0.299	-0.290	-0.281	-0.275	-0.266	-0.260	-0.251	-0.245	-0.238	-0.231	-0.225	-0.219	-0.212	-0.206	-0.201	-0.195	-0.191	-0.185	-0.181	-0.178	-0.174	-0.170	-0.168	-0.164	-0.161	-0.159	-0.158	-0.156	-0.155	-0.154	-0.154	-0.154	-0.154	-0.155	-0.156	-0.158	-0.158	-0.160	-0.161	-0.164	-0.168	-0.171	-0.174	-0.178	-0.181	-0.185	-0.190	-0.195	-0.200	-0.205	-0.210	-0.216	-0.221	-0.229	-0.235	-0.241	-0.248	-0.254	-0.261	-0.268	-0.275	-0.281	-0.289	-0.296	-0.304	-0.310	-0.318	-0.324	-0.331	-0.338	-0.346	-0.352	-0.359	-0.365	-0.372	-0.378	-0.384	-0.390	-0.396	-0.401	-0.406	-0.411	-0.415	-0.420	-0.424	-0.428	-0.431	-0.434	-0.438	-0.439	-0.441	-0.444	-0.445	-0.445	-0.445	-0.446	-0.446	-0.445	-0.444	-0.441	-0.441	-0.439	-0.436	-0.432	-0.430	-0.426	-0.421	-0.416	-0.411	-0.406	-0.400	-0.394	-0.388	-0.379	-0.372	-0.364	-0.355	-0.348	-0.339	-0.329	-0.320	-0.310	-0.299	-0.289	-0.278	-0.265	-0.254	-0.241	-0.230	-0.216	-0.205	-0.191	-0.178	-0.164	-0.150	-0.136	-0.122	-0.108	-0.092	-0.079	-0.064	-0.048	-0.034	-0.018	-0.001	0.012	0.029	0.045	0.060	0.076	0.090	0.106	0.121	0.136	0.151	0.166	0.181	0.196	0.211	0.225	0.239	0.252	0.265	0.279	0.292	0.304	0.316	0.329	0.340	0.350	0.361	0.371	0.381	0.391	0.400	0.409	0.415	0.424	0.430	0.438	0.442	0.449	0.454	0.459	0.462	0.465	0.469	0.471	0.475	0.476	0.478	0.480	0.480	0.481	0.481	0.481	0.481	0.480	0.479	0.478	0.476	0.475	0.472	0.471	0.470	0.468	0.465	0.462	0.459	0.458	0.454	0.452	0.450	0.446	0.445	0.441	0.440	0.438	0.435	0.434	0.431	0.429	0.428	0.426	0.424	0.422	0.420	0.420	0.418	0.418	0.415	0.415	0.414	0.412	0.414	0.412	0.411	0.411	0.410	0.410	0.410	0.410	0.410	0.410	0.410	0.410	0.409	0.409	0.410	0.409	0.410	0.409	0.409	0.410	0.409	0.410	0.409	0.410	0.409	0.410	0.409	0.410	0.410	0.411	0.410	0.410	0.410	0.411	0.411	0.411	0.412	0.412	0.411	0.412	0.412	0.414	0.414	0.414	0.414	0.414	0.414	0.414	0.414	0.414	0.414	0.415	0.414	0.412	0.414	0.412	0.411	0.411	0.410	0.410	0.408	0.406	0.405	0.402	0.400	0.398	0.396	0.394	0.390	0.388	0.384	0.380	0.375	0.371	0.368	0.362	0.356	0.350	0.345	0.339	0.332	0.326	0.319	0.312	0.305	0.298	0.290	0.281	0.274	0.265	0.256	0.248	0.239	0.230	0.220	0.211	0.201	0.191	0.182	0.172	0.164	0.155	0.145	0.135	0.126	0.116	0.106	0.096	0.089	0.079	0.070	0.061	0.052	0.044	0.035	0.028	0.019	0.011	0.004	-0.004	-0.010	-0.018	-0.024	-0.031	-0.036	-0.042	-0.048	-0.054	-0.059	-0.064	-0.070	-0.074	-0.078	-0.082	-0.086	-0.091	-0.095	-0.098	-0.101	-0.106	-0.109	-0.112	-0.115	-0.119	-0.121	-0.124	-0.128	-0.131	-0.134	-0.136	-0.139	-0.142	-0.146	-0.149	-0.152	-0.156	-0.159	-0.162	-0.166	-0.170	-0.174	-0.178	-0.181	-0.185	-0.190	-0.195	-0.199	-0.204	-0.208	-0.212	-0.216	-0.221	-0.225	-0.230	-0.235	-0.239	-0.244	-0.249	-0.252	-0.258	-0.261	-0.265	-0.270	-0.274	-0.278	-0.281	-0.284	-0.286	-0.290	-0.292	-0.295	-0.296	-0.298	-0.299	-0.299	-0.300	-0.299	-0.299	-0.298	-0.296	-0.294	-0.292	-0.289	-0.285	-0.281	-0.278	-0.272	-0.268	-0.261	-0.254	-0.248	-0.241	-0.234	-0.225	-0.218	-0.209	-0.200	-0.189	-0.179	-0.169	-0.158	-0.146	-0.135	-0.122	-0.111	-0.100	-0.086	-0.074	-0.061	-0.049	-0.035	-0.022	-0.010	0.004	0.016	0.030	0.042	0.055	0.068	0.081	0.092	0.105	0.118	0.128	0.140	0.151	0.161	0.171	0.181	0.190	0.200	0.208	0.216	0.224	0.230	0.238	0.244	0.249	0.254	0.258	0.261	0.264	0.266	0.268	0.269	0.270	0.269	0.269	0.268	0.265	0.262	0.258	0.254	0.249	0.244	0.238	0.231	0.224	0.215	0.208	0.199	0.188	0.179	0.169	0.156	0.145	0.132	0.119	0.106	0.092	0.079	0.065	0.050	0.035	0.019	0.002	-0.012	-0.029	-0.045	-0.062	-0.079	-0.096	-0.112	-0.130	-0.148	-0.165	-0.184	-0.201	-0.219	-0.235	-0.252	-0.271	-0.288	-0.305	-0.322	-0.340	-0.358	-0.375	-0.390	-0.408	-0.425	-0.440	-0.458	-0.472	-0.489	-0.504	-0.520	-0.536	-0.550	-0.566	-0.581	-0.595	-0.610	-0.625	-0.640	-0.655	-0.669	-0.682	-0.698	-0.712	-0.726	-0.741	-0.755	-0.769	-0.782	-0.798	-0.811	-0.826	-0.841	-0.855	-0.870	-0.885	-0.899	-0.915	-0.929	-0.944	-0.960	-0.975	-0.990	-1.005	-1.020	-1.036	-1.051	-1.066	-1.084	-1.100	-1.114	-1.131	-1.146	-1.161	-1.178	-1.194	-1.209	-1.225	-1.240	-1.254	-1.270	-1.284	-1.299	-1.312	-1.326	-1.340	-1.352	-1.366	-1.379	-1.391	-1.402	-1.412	-1.425	-1.435	-1.445	-1.454	-1.462	-1.471	-1.479	-1.486	-1.494	-1.499	-1.506	-1.511	-1.516	-1.520	-1.524	-1.529	-1.531	-1.534	-1.536	-1.539	-1.540	-1.542	-1.544	-1.545	-1.545	-1.546	-1.545	-1.546	-1.548	-1.548	-1.549	-1.549	-1.549	-1.549	-1.550	-1.551	-1.552	-1.554	-1.555	-1.556	-1.559	-1.562	-1.565	-1.569	-1.571	-1.576	-1.581	-1.586	-1.592	-1.599	-1.604	-1.610	-1.619	-1.626	-1.634	-1.642	-1.651	-1.660	-1.671	-1.681	-1.691	-1.702	-1.714	-1.725	-1.735	-1.748	-1.759	-1.771	-1.782	-1.795	-1.806	-1.818	-1.831	-1.842	-1.854	-1.865	-1.875	-1.888	-1.898	-1.908	-1.916	-1.926	-1.935	-1.942	-1.950	-1.958	-1.964	-1.971	-1.976	-1.980	-1.985	-1.989	-1.991	-1.995	-1.995	-1.996	-1.996	-1.996	-1.996	-1.994	-1.991	-1.989	-1.984	-1.980	-1.975	-1.970	-1.964	-1.958	-1.949	-1.942	-1.934	-1.925	-1.918	-1.908	-1.898	-1.888	-1.876	-1.866	-1.855	-1.845	-1.832	-1.821	-1.810	-1.796	-1.785	-1.774	-1.761	-1.749	-1.736	-1.724	-1.711	-1.700	-1.688	-1.675	-1.662	-1.650	-1.638	-1.626	-1.614	-1.602	-1.591	-1.578	-1.566	-1.555	-1.542	-1.532	-1.520	-1.509	-1.498	-1.485	-1.474	-1.462	-1.450	-1.439	-1.428	-1.415	-1.405	-1.392	-1.381	-1.369	-1.358	-1.345	-1.334	-1.320	-1.309	-1.298	-1.284	-1.271	-1.259	-1.245	-1.232	-1.219	-1.206	-1.194	-1.179	-1.166	-1.152	-1.139	-1.125	-1.110	-1.098	-1.082	-1.068	-1.054	-1.039	-1.025	-1.011	-0.996	-0.982	-0.969	-0.952	-0.939	-0.925	-0.910	-0.896	-0.882	-0.868	-0.854	-0.839	-0.826	-0.811	-0.798	-0.785	-0.770	-0.758	-0.744	-0.731	-0.718	-0.705	-0.692	-0.680	-0.668	-0.656	-0.644	-0.632	-0.621	-0.609	-0.598	-0.588	-0.578	-0.566	-0.556	-0.545	-0.536	-0.526	-0.518	-0.509	-0.500	-0.491	-0.482	-0.475	-0.468	-0.460	-0.452	-0.445	-0.438	-0.431	-0.425	-0.419	-0.412	-0.408	-0.401	-0.396	-0.390	-0.385	-0.379	-0.375	-0.370	-0.365	-0.360	-0.356	-0.351	-0.348	-0.342	-0.339	-0.334	-0.330	-0.325	-0.321	-0.316	-0.312	-0.308	-0.304	-0.300	-0.294	-0.290	-0.285	-0.280	-0.275	-0.270	-0.265	-0.259	-0.254	-0.248	-0.242	-0.236	-0.231	-0.225	-0.219	-0.212	-0.206	-0.200	-0.194	-0.186	-0.180	-0.172	-0.166	-0.160	-0.152	-0.145	-0.139	-0.131	-0.125	-0.119	-0.112	-0.105	-0.100	-0.092	-0.086	-0.081	-0.075	-0.069	-0.062	-0.058	-0.054	-0.048	-0.042	-0.038	-0.034	-0.030	-0.025	-0.022	-0.019	-0.016	-0.014	-0.011	-0.009	-0.008	-0.005	-0.005	-0.002	-0.002	-0.002	-0.002	-0.002	-0.002	-0.004	-0.006	-0.006	-0.008	-0.010	-0.012	-0.015	-0.018	-0.020	-0.024	-0.028	-0.031	-0.034	-0.038	-0.041	-0.046	-0.050	-0.056	-0.060	-0.065	-0.069	-0.074	-0.079	-0.082	-0.088	-0.092	-0.096	-0.100	-0.105	-0.109	-0.112	-0.115	-0.119	-0.122	-0.125	-0.128	-0.130	-0.131	-0.132	-0.135	-0.135	-0.135	-0.136	-0.135	-0.134	-0.132	-0.131	-0.129	-0.125	-0.122	-0.119	-0.116	-0.111	-0.105	-0.101	-0.095	-0.089	-0.084	-0.076	-0.069	-0.061	-0.054	-0.048	-0.040	-0.031	-0.024	-0.015	-0.006	0.000	0.009	0.018	0.025	0.032	0.040	0.046	0.055	0.060	0.066	0.074	0.079	0.084	0.086	0.091	0.094	0.098	0.099	0.100	0.101	0.101	0.100	0.099	0.096	0.094	0.090	0.085	0.080	0.074	0.068	0.060	0.050	0.042	0.031	0.021	0.010	-0.001	-0.014	-0.026	-0.040	-0.054	-0.069	-0.084	-0.099	-0.115	-0.131	-0.148	-0.165	-0.181	-0.199	-0.216	-0.232	-0.251	-0.268	-0.286	-0.304	-0.321	-0.338	-0.355	-0.371	-0.389	-0.405	-0.421	-0.438	-0.452	-0.469	-0.482	-0.498	-0.510	-0.525	-0.538	-0.550	-0.562	-0.574	-0.585	-0.596	-0.606	-0.616	-0.625	-0.635	-0.642	-0.650	-0.658	-0.665	-0.671	-0.678	-0.684	-0.689	-0.694	-0.699	-0.702	-0.708	-0.711	-0.715	-0.719	-0.722	-0.726	-0.728	-0.731	-0.734	-0.736	-0.739	-0.742	-0.746	-0.748	-0.751	-0.755	-0.758	-0.761	-0.764	-0.769	-0.772	-0.776	-0.780	-0.785	-0.790	-0.795	-0.800	-0.805	-0.811	-0.816	-0.824	-0.829	-0.836	-0.842	-0.850	-0.856	-0.864	-0.872	-0.881	-0.890	-0.898	-0.906	-0.915	-0.926	-0.935	-0.944	-0.955	-0.964	-0.974	-0.985	-0.995	-1.006	-1.016	-1.026	-1.038	-1.049	-1.060	-1.071	-1.081	-1.092	-1.104	-1.115	-1.125	-1.135	-1.148	-1.158	-1.169	-1.180	-1.191	-1.201	-1.214	-1.224	-1.234	-1.245	-1.255	-1.265	-1.276	-1.285	-1.295	-1.306	-1.315	-1.325	-1.334	-1.342	-1.352	-1.362	-1.371	-1.380	-1.389	-1.398	-1.405	-1.414	-1.422	-1.430	-1.439	-1.446	-1.454	-1.461	-1.469	-1.476	-1.482	-1.490	-1.496	-1.504	-1.510	-1.516	-1.522	-1.529	-1.535	-1.541	-1.548	-1.552	-1.558	-1.562	-1.569	-1.574	-1.579	-1.582	-1.588	-1.591	-1.596	-1.600	-1.604	-1.609	-1.611	-1.615	-1.619	-1.622	-1.625	-1.628	-1.630	-1.634	-1.636	-1.639	-1.641	-1.642	-1.645	-1.646	-1.649	-1.650	-1.651	-1.652	-1.654	-1.655	-1.656	-1.658	-1.658	-1.659	-1.659	-1.659	-1.659	-1.659	-1.659	-1.658	-1.659	-1.658	-1.656	-1.655	-1.655	-1.652	-1.651	-1.650	-1.648	-1.645	-1.644	-1.640	-1.638	-1.635	-1.632	-1.629	-1.626	-1.622	-1.618	-1.614	-1.610	-1.604	-1.600	-1.594	-1.589	-1.582	-1.578	-1.570	-1.564	-1.556	-1.549	-1.541	-1.532	-1.525	-1.516	-1.506	-1.498	-1.488	-1.478	-1.468	-1.455	-1.445	-1.432	-1.421	-1.410	-1.398	-1.385	-1.371	-1.358	-1.344	-1.329	-1.315	-1.300	-1.286	-1.270	-1.255	-1.239	-1.222	-1.206	-1.190	-1.172	-1.156	-1.140	-1.124	-1.106	-1.089	-1.072	-1.055	-1.038	-1.021	-1.004	-0.988	-0.970	-0.954	-0.936	-0.921	-0.905	-0.888	-0.872	-0.858	-0.841	-0.826	-0.812	-0.798	-0.784	-0.769	-0.756	-0.744	-0.730	-0.718	-0.706	-0.695	-0.685	-0.675	-0.665	-0.655	-0.645	-0.636	-0.629	-0.621	-0.614	-0.608	-0.601	-0.595	-0.590	-0.585	-0.580	-0.578	-0.574	-0.571	-0.568	-0.566	-0.565	-0.562	-0.562	-0.562	-0.561	-0.562	-0.564	-0.565	-0.566	-0.569	-0.571	-0.574	-0.576	-0.579	-0.584	-0.586	-0.591	-0.595	-0.600	-0.605	-0.609	-0.614	-0.619	-0.625	-0.630	-0.636	-0.641	-0.648	-0.654	-0.660	-0.666	-0.672	-0.678	-0.684	-0.690	-0.696	-0.701	-0.706	-0.714	-0.719	-0.724	-0.729	-0.734	-0.739	-0.742	-0.748	-0.752	-0.756	-0.760	-0.762	-0.766	-0.769	-0.771	-0.774	-0.775	-0.778	-0.779	-0.779	-0.780	-0.781	-0.781	-0.780	-0.780	-0.779	-0.778	-0.775	-0.774	-0.771	-0.769	-0.766	-0.762	-0.759	-0.755	-0.751	-0.746	-0.741	-0.738	-0.732	-0.728	-0.721	-0.715	-0.709	-0.704	-0.698	-0.691	-0.685	-0.679	-0.671	-0.665	-0.658	-0.651	-0.642	-0.636	-0.630	-0.621	-0.615	-0.608	-0.600	-0.592	-0.585	-0.578	-0.570	-0.562	-0.556	-0.549	-0.542	-0.535	-0.529	-0.521	-0.514	-0.509	-0.501	-0.495	-0.489	-0.484	-0.476	-0.471	-0.465	-0.459	-0.454	-0.448	-0.442	-0.438	-0.432	-0.426	-0.421	-0.418	-0.412	-0.408	-0.402	-0.398	-0.394	-0.390	-0.385	-0.380	-0.376	-0.372	-0.369	-0.365	-0.361	-0.358	-0.354	-0.349	-0.346	-0.342	-0.339	-0.334	-0.331	-0.328	-0.324	-0.320	-0.316	-0.312	-0.309	-0.304	-0.301	-0.298	-0.292	-0.290	-0.285	-0.280	-0.276	-0.272	-0.269	-0.264	-0.260	-0.256	-0.251	-0.248	-0.242	-0.239	-0.235	-0.231	-0.228	-0.222	-0.219	-0.215	-0.211	-0.208	-0.204	-0.200	-0.196	-0.194	-0.191	-0.189	-0.186	-0.184	-0.182	-0.181	-0.181	-0.181	-0.180	-0.179	-0.180	-0.180	-0.181	-0.184	-0.185	-0.188	-0.191	-0.194	-0.198	-0.201	-0.208	-0.212	-0.218	-0.224	-0.230	-0.238	-0.245	-0.252	-0.262	-0.270	-0.280	-0.289	-0.300	-0.311	-0.322	-0.334	-0.345	-0.358	-0.370	-0.382	-0.395	-0.408	-0.421	-0.434	-0.448	-0.460	-0.474	-0.489	-0.501	-0.515	-0.529	-0.542	-0.556	-0.569	-0.582	-0.595	-0.608	-0.621	-0.632	-0.646	-0.658	-0.670	-0.681	-0.691	-0.702	-0.714	-0.724	-0.732	-0.742	-0.752	-0.761	-0.770	-0.778	-0.785	-0.794	-0.801	-0.808	-0.814	-0.820	-0.826	-0.831	-0.838	-0.842	-0.846	-0.851	-0.855	-0.859	-0.864	-0.868	-0.871	-0.874	-0.876	-0.880	-0.882	-0.886	-0.889	-0.891	-0.892	-0.895	-0.898	-0.901	-0.904	-0.906	-0.908	-0.911	-0.914	-0.916	-0.919	-0.922	-0.926	-0.929	-0.934	-0.938	-0.941	-0.946	-0.950	-0.956	-0.960	-0.966	-0.972	-0.979	-0.986	-0.992	-1.000	-1.008	-1.016	-1.025	-1.034	-1.042	-1.052	-1.064	-1.074	-1.085	-1.096	-1.109	-1.121	-1.134	-1.146	-1.160	-1.175	-1.189	-1.202	-1.218	-1.231	-1.246	-1.261	-1.276	-1.291	-1.306	-1.322	-1.336	-1.351	-1.368	-1.382	-1.396	-1.411	-1.424	-1.438	-1.452	-1.465	-1.478	-1.489	-1.500	-1.511	-1.521	-1.531	-1.540	-1.549	-1.556	-1.562	-1.569	-1.574	-1.579	-1.582	-1.585	-1.588	-1.588	-1.589	-1.589	-1.588	-1.585	-1.582	-1.579	-1.575	-1.569	-1.564	-1.558	-1.549	-1.542	-1.534	-1.525	-1.516	-1.505	-1.494	-1.484	-1.472	-1.461	-1.450	-1.438	-1.426	-1.414	-1.401	-1.389	-1.376	-1.364	-1.352	-1.341	-1.330	-1.318	-1.306	-1.295	-1.284	-1.275	-1.265	-1.256	-1.246	-1.239	-1.231	-1.224	-1.218	-1.212	-1.206	-1.202	-1.198	-1.194	-1.191	-1.190	-1.189	-1.188	-1.188	-1.189	-1.190	-1.190	-1.194	-1.198	-1.200	-1.205	-1.209	-1.214	-1.220	-1.226	-1.234	-1.240	-1.248	-1.256	-1.264	-1.272	-1.281	-1.290	-1.300	-1.310	-1.319	-1.330	-1.339	-1.350	-1.360	-1.370	-1.381	-1.391	-1.402	-1.411	-1.422	-1.432	-1.442	-1.452	-1.462	-1.471	-1.480	-1.489	-1.498	-1.506	-1.514	-1.522	-1.530	-1.536	-1.544	-1.550	-1.558	-1.564	-1.568	-1.574	-1.579	-1.584	-1.588	-1.591	-1.595	-1.599	-1.601	-1.604	-1.606	-1.609	-1.610	-1.611	-1.612	-1.612	-1.615	-1.615	-1.615	-1.615	-1.615	-1.615	-1.614	-1.612	-1.611	-1.611	-1.609	-1.608	-1.606	-1.604	-1.602	-1.600	-1.599	-1.596	-1.594	-1.591	-1.589	-1.586	-1.585	-1.582	-1.580	-1.579	-1.575	-1.574	-1.571	-1.569	-1.566	-1.562	-1.561	-1.559	-1.555	-1.554	-1.551	-1.549	-1.545	-1.544	-1.541	-1.538	-1.536	-1.532	-1.531	-1.528	-1.525	-1.521	-1.520	-1.516	-1.514	-1.511	-1.508	-1.504	-1.501	-1.498	-1.494	-1.491	-1.486	-1.482	-1.479	-1.474	-1.470	-1.464	-1.460	-1.455	-1.449	-1.442	-1.439	-1.431	-1.425	-1.419	-1.412	-1.405	-1.398	-1.391	-1.384	-1.374	-1.366	-1.358	-1.349	-1.340	-1.330	-1.321	-1.310	-1.300	-1.290	-1.279	-1.268	-1.256	-1.246	-1.234	-1.222	-1.210	-1.199	-1.186	-1.175	-1.161	-1.148	-1.135	-1.122	-1.110	-1.096	-1.084	-1.071	-1.058	-1.045	-1.032	-1.019	-1.008	-0.994	-0.981	-0.970	-0.958	-0.945	-0.934	-0.921	-0.910	-0.899	-0.888	-0.878	-0.868	-0.856	-0.846	-0.836	-0.828	-0.820	-0.810	-0.802	-0.795	-0.786	-0.779	-0.772	-0.766	-0.759	-0.754	-0.749	-0.744	-0.738	-0.734	-0.729	-0.725	-0.721	-0.718	-0.715	-0.711	-0.709	-0.706	-0.704	-0.701	-0.700	-0.698	-0.696	-0.695	-0.694	-0.692	-0.691	-0.690	-0.690	-0.688	-0.686	-0.686	-0.685	-0.684	-0.682	-0.681	-0.679	-0.678	-0.675	-0.674	-0.670	-0.668	-0.665	-0.662	-0.660	-0.656	-0.652	-0.649	-0.645	-0.640	-0.635	-0.630	-0.625	-0.619	-0.614	-0.608	-0.601	-0.594	-0.588	-0.580	-0.572	-0.565	-0.556	-0.549	-0.540	-0.531	-0.522	-0.514	-0.505	-0.495	-0.486	-0.476	-0.468	-0.458	-0.449	-0.439	-0.430	-0.420	-0.409	-0.400	-0.391	-0.381	-0.371	-0.362	-0.354	-0.345	-0.336	-0.326	-0.319	-0.310	-0.301	-0.294	-0.285	-0.276	-0.270	-0.261	-0.254	-0.246	-0.238	-0.231	-0.222	-0.216	-0.209	-0.200	-0.194	-0.185	-0.179	-0.170	-0.162	-0.155	-0.146	-0.138	-0.129	-0.120	-0.111	-0.101	-0.092	-0.081	-0.070	-0.060	-0.049	-0.038	-0.026	-0.012	0.000	0.014	0.028	0.041	0.055	0.071	0.086	0.101	0.119	0.136	0.154	0.170	0.189	0.208	0.228	0.246	0.266	0.288	0.308	0.328	0.350	0.371	0.394	0.415	0.438	0.459	0.482	0.505	0.528	0.550	0.572	0.595	0.618	0.640	0.662	0.685	0.706	0.729	0.750	0.771	0.791	0.811	0.832	0.851	0.871	0.890	0.909	0.926	0.944	0.961	0.978	0.992	1.009	1.022	1.036	1.050	1.061	1.074	1.085	1.095	1.105	1.115	1.124	1.131	1.139	1.145	1.151	1.156	1.161	1.165	1.169	1.171	1.172	1.175	1.175	1.175	1.176	1.175	1.175	1.172	1.170	1.168	1.165	1.161	1.158	1.152	1.149	1.144	1.139	1.134	1.129	1.122	1.116	1.111	1.104	1.098	1.090	1.084	1.076	1.070	1.062	1.056	1.050	1.042	1.036	1.029	1.022	1.015	1.008	1.001	0.994	0.986	0.981	0.974	0.968	0.960	0.955	0.949	0.942	0.936	0.931	0.925	0.920	0.914	0.909	0.904	0.900	0.894	0.890	0.885	0.881	0.875	0.871	0.868	0.864	0.860	0.856	0.852	0.849	0.845	0.842	0.839	0.836	0.834	0.830	0.829	0.826	0.825	0.821	0.820	0.819	0.816	0.816	0.814	0.814	0.812	0.811	0.811	0.810	0.810	0.811	0.810	0.810	0.811	0.812	0.812	0.812	0.815	0.815	0.816	0.818	0.820	0.821	0.822	0.825	0.828	0.830	0.831	0.834	0.836	0.840	0.841	0.844	0.848	0.850	0.852	0.856	0.859	0.861	0.864	0.866	0.869	0.872	0.875	0.879	0.881	0.884	0.885	0.889	0.890	0.892	0.894	0.896	0.898	0.899	0.900	0.902	0.902	0.904	0.905	0.905	0.905	0.905	0.904	0.904	0.902	0.901	0.900	0.898	0.895	0.892	0.889	0.888	0.882	0.879	0.875	0.871	0.866	0.861	0.855	0.849	0.842	0.836	0.830	0.821	0.815	0.806	0.798	0.790	0.780	0.771	0.761	0.751	0.741	0.731	0.721	0.711	0.700	0.690	0.678	0.666	0.655	0.642	0.631	0.619	0.608	0.598	0.585	0.574	0.561	0.550	0.539	0.529	0.518	0.506	0.496	0.485	0.476	0.468	0.458	0.449	0.441	0.432	0.425	0.416	0.410	0.404	0.399	0.392	0.389	0.384	0.380	0.376	0.375	0.372	0.370	0.369	0.368	0.366	0.366	0.366	0.366	0.369	0.370	0.370	0.372	0.374	0.376	0.379	0.381	0.384	0.386	0.388	0.391	0.394	0.396	0.399	0.401	0.404	0.406	0.409	0.410	0.411	0.414	0.415	0.416	0.416	0.418	0.416	0.416	0.416	0.415	0.414	0.411	0.411	0.409	0.406	0.404	0.400	0.399	0.395	0.391	0.388	0.384	0.380	0.376	0.371	0.368	0.362	0.358	0.354	0.350	0.345	0.341	0.338	0.334	0.330	0.325	0.322	0.318	0.315	0.312	0.309	0.306	0.304	0.301	0.299	0.296	0.295	0.292	0.292	0.290	0.289	0.288	0.286	0.285	0.284	0.282	0.282	0.282	0.281	0.280	0.279	0.278	0.276	0.275	0.274	0.272	0.270	0.268	0.265	0.262	0.260	0.258	0.254	0.250	0.246	0.242	0.238	0.234	0.229	0.224	0.218	0.211	0.205	0.198	0.191	0.184	0.176	0.169	0.161	0.152	0.144	0.136	0.128	0.119	0.110	0.101	0.091	0.082	0.074	0.065	0.055	0.046	0.039	0.029	0.020	0.011	0.002	-0.005	-0.014	-0.021	-0.029	-0.036	-0.044	-0.051	-0.058	-0.065	-0.070	-0.078	-0.082	-0.089	-0.092	-0.098	-0.102	-0.108	-0.111	-0.115	-0.119	-0.122	-0.124	-0.128	-0.130	-0.132	-0.134	-0.136	-0.139	-0.140	-0.142	-0.145	-0.145	-0.148	-0.148	-0.150	-0.151	-0.152	-0.154	-0.156	-0.156	-0.158	-0.160	-0.161	-0.164	-0.165	-0.168	-0.169	-0.171	-0.172	-0.176	-0.178	-0.180	-0.182	-0.185	-0.189	-0.191	-0.195	-0.198	-0.200	-0.204	-0.206	-0.209	-0.212	-0.215	-0.218	-0.220	-0.222	-0.225	-0.226	-0.230	-0.231	-0.232	-0.234	-0.235	-0.235	-0.235	-0.236	-0.235	-0.235	-0.232	-0.231	-0.230	-0.228	-0.224	-0.221	-0.216	-0.212	-0.206	-0.201	-0.195	-0.190	-0.182	-0.175	-0.169	-0.160	-0.152	-0.144	-0.134	-0.125	-0.115	-0.105	-0.095	-0.084	-0.074	-0.062	-0.052	-0.042	-0.031	-0.021	-0.010	0.001	0.011	0.021	0.032	0.042	0.052	0.062	0.072	0.081	0.090	0.098	0.106	0.114	0.121	0.129	0.135	0.141	0.146	0.152	0.158	0.162	0.166	0.170	0.174	0.176	0.179	0.180	0.182	0.185	0.185	0.188	0.189	0.189	0.189	0.189	0.189	0.188	0.188	0.188	0.186	0.186	0.185	0.185	0.184	0.182	0.181	0.182	0.181	0.180	0.180	0.179	0.178	0.178	0.176	0.176	0.176	0.175	0.175	0.174	0.175	0.174	0.174	0.174	0.174	0.174	0.174	0.174	0.172	0.172	0.171	0.172	0.171	0.170	0.169	0.168	0.166	0.165	0.164	0.161	0.159	0.158	0.155	0.151	0.149	0.146	0.144	0.139	0.136	0.131	0.128	0.124	0.120	0.115	0.110	0.106	0.100	0.096	0.092	0.086	0.082	0.078	0.072	0.068	0.062	0.059	0.054	0.050	0.045	0.041	0.039	0.035	0.031	0.029	0.026	0.024	0.022	0.020	0.019	0.018	0.016	0.016	0.016	0.016	0.018	0.018	0.019	0.020	0.022	0.024	0.026	0.028	0.031	0.034	0.038	0.040	0.044	0.048	0.050	0.055	0.059	0.062	0.066	0.070	0.075	0.078	0.081	0.086	0.089	0.092	0.095	0.099	0.102	0.105	0.108	0.110	0.112	0.115	0.116	0.118	0.120	0.120	0.121	0.121	0.121	0.121	0.121	0.120	0.119	0.118	0.115	0.112	0.111	0.109	0.106	0.101	0.099	0.094	0.090	0.085	0.080	0.075	0.070	0.062	0.056	0.050	0.042	0.035	0.028	0.020	0.012	0.004	-0.005	-0.014	-0.022	-0.032	-0.042	-0.052	-0.062	-0.074	-0.084	-0.095	-0.106	-0.118	-0.129	-0.141	-0.152	-0.165	-0.176	-0.189	-0.200	-0.212	-0.224	-0.236	-0.249	-0.260	-0.271	-0.282	-0.294	-0.305	-0.315	-0.326	-0.336	-0.345	-0.354	-0.364	-0.372	-0.380	-0.388	-0.395	-0.402	-0.408	-0.412	-0.419	-0.422	-0.426	-0.430	-0.432	-0.435	-0.438	-0.438	-0.439	-0.438	-0.439	-0.438	-0.435	-0.432	-0.431	-0.428	-0.424	-0.421	-0.416	-0.412	-0.408	-0.402	-0.399	-0.394	-0.388	-0.382	-0.376	-0.371	-0.365	-0.360	-0.355	-0.350	-0.345	-0.339	-0.334	-0.330	-0.326	-0.321	-0.318	-0.314	-0.310	-0.306	-0.304	-0.301	-0.299	-0.296	-0.294	-0.292	-0.292	-0.291	-0.290	-0.290	-0.290	-0.290	-0.290	-0.290	-0.290	-0.290	-0.291	-0.292	-0.294	-0.295	-0.295	-0.296	-0.298	-0.298	-0.298	-0.299	-0.299	-0.299	-0.299	-0.299	-0.298	-0.296	-0.295	-0.294	-0.292	-0.291	-0.289	-0.288	-0.284	-0.281	-0.278	-0.274	-0.270	-0.265	-0.260	-0.255	-0.249	-0.242	-0.236	-0.230	-0.222	-0.215	-0.206	-0.199	-0.190	-0.181	-0.172	-0.162	-0.154	-0.142	-0.132	-0.122	-0.111	-0.100	-0.088	-0.078	-0.065	-0.052	-0.040	-0.028	-0.016	-0.002	0.010	0.022	0.036	0.049	0.062	0.075	0.089	0.101	0.115	0.129	0.141	0.155	0.168	0.180	0.192	0.205	0.218	0.229	0.240	0.252	0.262	0.274	0.284	0.294	0.304	0.312	0.322	0.331	0.339	0.345	0.352	0.360	0.366	0.372	0.378	0.382	0.386	0.390	0.394	0.396	0.399	0.401	0.402	0.404	0.404	0.405	0.405	0.405	0.402	0.402	0.401	0.400	0.398	0.395	0.394	0.390	0.389	0.386	0.382	0.380	0.376	0.375	0.372	0.369	0.368	0.365	0.362	0.360	0.358	0.358	0.355	0.354	0.354	0.352	0.354	0.352	0.354	0.355	0.356	0.358	0.360	0.362	0.365	0.368	0.372	0.375	0.380	0.384	0.389	0.394	0.399	0.405	0.411	0.418	0.424	0.431	0.438	0.445	0.451	0.460	0.466	0.475	0.482	0.491	0.499	0.507	0.515	0.524	0.531	0.540	0.548	0.555	0.562	0.571	0.579	0.586	0.594	0.601	0.609	0.615	0.622	0.630	0.636	0.644	0.650	0.656	0.662	0.669	0.675	0.679	0.685	0.690	0.695	0.700	0.704	0.709	0.714	0.719	0.721	0.725	0.730	0.732	0.735	0.738	0.740	0.741	0.745	0.745	0.748	0.749	0.749	0.749	0.750	0.750	0.750	0.749	0.746	0.745	0.744	0.740	0.739	0.735	0.732	0.729	0.724	0.719	0.714	0.709	0.702	0.695	0.689	0.681	0.672	0.665	0.656	0.646	0.636	0.626	0.616	0.605	0.594	0.582	0.570	0.558	0.545	0.532	0.519	0.506	0.492	0.479	0.465	0.451	0.436	0.422	0.409	0.395	0.380	0.366	0.352	0.339	0.325	0.311	0.299	0.285	0.274	0.261	0.250	0.238	0.226	0.216	0.206	0.196	0.186	0.179	0.170	0.161	0.155	0.148	0.141	0.135	0.130	0.125	0.120	0.118	0.112	0.110	0.108	0.105	0.104	0.102	0.101	0.101	0.100	0.100	0.101	0.102	0.104	0.105	0.106	0.108	0.109	0.110	0.112	0.115	0.115	0.118	0.119	0.121	0.122	0.124	0.126	0.128	0.129	0.131	0.132	0.134	0.135	0.136	0.136	0.138	0.139	0.139	0.140	0.140	0.141	0.142	0.141	0.142	0.144	0.142	0.144	0.145	0.144	0.145	0.144	0.145	0.146	0.145	0.146	0.146	0.148	0.149	0.149	0.151	0.152	0.152	0.155	0.156	0.158	0.159	0.161	0.162	0.165	0.168	0.169	0.171	0.174	0.175	0.178	0.180	0.181	0.184	0.185	0.188	0.189	0.190	0.192	0.194	0.194	0.195	0.195	0.196	0.196	0.195	0.195	0.194	0.192	0.191	0.190	0.189	0.186	0.184	0.181	0.178	0.174	0.171	0.166	0.162	0.158	0.152	0.149	0.142	0.138	0.131	0.126	0.120	0.114	0.108	0.101	0.094	0.089	0.082	0.076	0.069	0.064	0.056	0.050	0.045	0.039	0.034	0.029	0.022	0.018	0.012	0.008	0.004	-0.001	-0.005	-0.009	-0.012	-0.016	-0.019	-0.022	-0.025	-0.028	-0.030	-0.032	-0.035	-0.036	-0.040	-0.041	-0.042	-0.044	-0.045	-0.048	-0.049	-0.050	-0.051	-0.052	-0.055	-0.056	-0.059	-0.060	-0.061	-0.064	-0.065	-0.068	-0.070	-0.072	-0.075	-0.078	-0.080	-0.082	-0.086	-0.090	-0.092	-0.096	-0.099	-0.102	-0.108	-0.111	-0.116	-0.119	-0.124	-0.129	-0.132	-0.136	-0.141	-0.146	-0.152	-0.156	-0.161	-0.166	-0.170	-0.176	-0.180	-0.185	-0.190	-0.195	-0.199	-0.205	-0.209	-0.212	-0.219	-0.222	-0.226	-0.231	-0.235	-0.240	-0.244	-0.248	-0.251	-0.255	-0.260	-0.262	-0.266	-0.271	-0.274	-0.278	-0.280	-0.284	-0.288	-0.290	-0.294	-0.296	-0.300	-0.302	-0.306	-0.309	-0.311	-0.314	-0.316	-0.319	-0.322	-0.325	-0.329	-0.331	-0.334	-0.338	-0.340	-0.342	-0.345	-0.348	-0.351	-0.354	-0.358	-0.360	-0.364	-0.366	-0.369	-0.372	-0.375	-0.378	-0.380	-0.384	-0.388	-0.389	-0.392	-0.394	-0.398	-0.399	-0.401	-0.404	-0.406	-0.409	-0.411	-0.414	-0.415	-0.416	-0.419	-0.419	-0.420	-0.421	-0.421	-0.421	-0.421	-0.421	-0.420	-0.419	-0.418	-0.415	-0.412	-0.410	-0.406	-0.402	-0.399	-0.395	-0.389	-0.384	-0.378	-0.370	-0.362	-0.355	-0.346	-0.338	-0.328	-0.318	-0.306	-0.295	-0.284	-0.272	-0.259	-0.245	-0.231	-0.218	-0.204	-0.188	-0.172	-0.158	-0.141	-0.125	-0.108	-0.091	-0.074	-0.056	-0.040	-0.022	-0.004	0.014	0.031	0.048	0.066	0.082	0.100	0.118	0.134	0.151	0.168	0.184	0.199	0.214	0.230	0.245	0.259	0.272	0.286	0.300	0.311	0.324	0.335	0.346	0.358	0.368	0.378	0.385	0.395	0.402	0.411	0.418	0.425	0.431	0.439	0.444	0.450	0.454	0.459	0.464	0.469	0.472	0.476	0.481	0.485	0.488	0.491	0.495	0.499	0.502	0.505	0.509	0.512	0.516	0.520	0.524	0.529	0.532	0.536	0.541	0.545	0.551	0.555	0.561	0.568	0.572	0.579	0.586	0.594	0.600	0.608	0.616	0.625	0.634	0.641	0.650	0.661	0.670	0.680	0.690	0.701	0.712	0.724	0.735	0.746	0.758	0.770	0.782	0.795	0.808	0.821	0.834	0.848	0.860	0.874	0.886	0.900	0.914	0.926	0.941	0.954	0.968	0.981	0.992	1.006	1.020	1.031	1.045	1.056	1.069	1.080	1.091	1.104	1.115	1.125	1.135	1.146	1.155	1.166	1.175	1.184	1.192	1.200	1.209	1.216	1.224	1.230	1.236	1.242	1.248	1.252	1.259	1.264	1.268	1.271	1.276	1.279	1.281	1.285	1.286	1.289	1.291	1.292	1.295	1.296	1.298	1.298	1.299	1.299	1.299	1.299	1.299	1.299	1.298	1.299	1.298	1.296	1.295	1.294	1.292	1.291	1.289	1.288	1.286	1.284	1.281	1.280	1.278	1.275	1.272	1.270	1.268	1.264	1.260	1.258	1.254	1.250	1.245	1.242	1.238	1.232	1.229	1.222	1.218	1.211	1.206	1.200	1.192	1.188	1.180	1.174	1.165	1.158	1.150	1.141	1.132	1.124	1.115	1.106	1.096	1.086	1.076	1.065	1.055	1.042	1.031	1.020	1.008	0.996	0.982	0.969	0.956	0.942	0.929	0.915	0.900	0.886	0.871	0.856	0.841	0.826	0.810	0.794	0.779	0.762	0.746	0.730	0.712	0.696	0.679	0.661	0.644	0.626	0.609	0.590	0.572	0.554	0.536	0.519	0.499	0.481	0.462	0.445	0.426	0.408	0.389	0.370	0.352	0.334	0.316	0.298	0.279	0.261	0.244	0.226	0.209	0.192	0.175	0.158	0.140	0.124	0.108	0.091	0.075	0.060	0.045	0.031	0.015	0.001	-0.012	-0.025	-0.038	-0.050	-0.061	-0.074	-0.085	-0.095	-0.105	-0.115	-0.124	-0.132	-0.141	-0.149	-0.156	-0.164	-0.170	-0.176	-0.180	-0.186	-0.190	-0.195	-0.198	-0.201	-0.204	-0.208	-0.210	-0.211	-0.212	-0.215	-0.215	-0.215	-0.216	-0.216	-0.216	-0.216	-0.216	-0.215	-0.215	-0.214	-0.214	-0.212	-0.212	-0.211	-0.211	-0.209	-0.209	-0.209	-0.208	-0.206	-0.205	-0.205	-0.205	-0.204	-0.204	-0.204	-0.204	-0.204	-0.204	-0.204	-0.204	-0.205	-0.205	-0.206	-0.206	-0.208	-0.209	-0.210	-0.211	-0.212	-0.214	-0.215	-0.216	-0.219	-0.220	-0.222	-0.222	-0.225	-0.228	-0.229	-0.230	-0.231	-0.232	-0.235	-0.236	-0.236	-0.239	-0.240	-0.240	-0.241	-0.241	-0.244	-0.244	-0.245	-0.245	-0.245	-0.245	-0.245	-0.244	-0.244	-0.242	-0.242	-0.240	-0.240	-0.238	-0.235	-0.234	-0.230	-0.228	-0.222	-0.220	-0.216	-0.211	-0.208	-0.202	-0.198	-0.191	-0.185	-0.180	-0.172	-0.166	-0.159	-0.151	-0.144	-0.135	-0.128	-0.118	-0.110	-0.100	-0.091	-0.080	-0.070	-0.060	-0.050	-0.038	-0.026	-0.016	-0.004	0.008	0.020	0.031	0.044	0.056	0.069	0.081	0.094	0.106	0.119	0.130	0.144	0.155	0.168	0.180	0.192	0.205	0.216	0.229	0.240	0.251	0.264	0.274	0.285	0.296	0.306	0.316	0.326	0.338	0.346	0.356	0.365	0.372	0.381	0.389	0.398	0.405	0.412	0.419	0.426	0.432	0.439	0.445	0.450	0.454	0.460	0.464	0.468	0.472	0.475	0.478	0.481	0.484	0.486	0.489	0.490	0.492	0.494	0.494	0.495	0.495	0.495	0.495	0.494	0.494	0.494	0.491	0.491	0.490	0.489	0.486	0.486	0.484	0.481	0.479	0.476	0.474	0.470	0.468	0.465	0.461	0.458	0.455	0.451	0.448	0.444	0.439	0.435	0.431	0.428	0.422	0.418	0.412	0.408	0.402	0.398	0.391	0.386	0.381	0.375	0.369	0.362	0.355	0.350	0.342	0.336	0.329	0.321	0.312	0.305	0.298	0.290	0.281	0.272	0.264	0.255	0.246	0.236	0.226	0.218	0.208	0.198	0.188	0.178	0.168	0.158	0.146	0.135	0.125	0.114	0.104	0.094	0.084	0.072	0.061	0.052	0.041	0.030	0.020	0.010	0.000	-0.011	-0.020	-0.029	-0.040	-0.049	-0.058	-0.066	-0.075	-0.084	-0.091	-0.100	-0.108	-0.116	-0.124	-0.130	-0.138	-0.142	-0.150	-0.155	-0.161	-0.166	-0.171	-0.176	-0.181	-0.186	-0.190	-0.194	-0.198	-0.200	-0.204	-0.206	-0.209	-0.211	-0.212	-0.215	-0.216	-0.218	-0.219	-0.220	-0.220	-0.221	-0.221	-0.220	-0.220	-0.220	-0.219	-0.218	-0.216	-0.215	-0.212	-0.210	-0.208	-0.205	-0.201	-0.199	-0.195	-0.190	-0.186	-0.182	-0.178	-0.174	-0.168	-0.162	-0.156	-0.150	-0.144	-0.138	-0.130	-0.124	-0.116	-0.109	-0.101	-0.092	-0.085	-0.078	-0.069	-0.060	-0.051	-0.044	-0.034	-0.025	-0.016	-0.008	0.001	0.011	0.019	0.028	0.038	0.046	0.055	0.062	0.071	0.080	0.089	0.096	0.105	0.112	0.121	0.128	0.135	0.141	0.149	0.155	0.162	0.169	0.175	0.181	0.186	0.192	0.198	0.204	0.208	0.214	0.218	0.222	0.226	0.231	0.235	0.239	0.244	0.246	0.250	0.254	0.258	0.261	0.264	0.266	0.270	0.272	0.275	0.279	0.280	0.284	0.288	0.290	0.292	0.295	0.299	0.301	0.304	0.308	0.310	0.312	0.316	0.320	0.324	0.326	0.330	0.334	0.339	0.342	0.346	0.351	0.356	0.360	0.365	0.371	0.376	0.381	0.389	0.394	0.401	0.408	0.414	0.421	0.429	0.438	0.445	0.452	0.461	0.470	0.479	0.489	0.498	0.506	0.518	0.525	0.535	0.546	0.555	0.566	0.576	0.586	0.596	0.606	0.615	0.626	0.635	0.645	0.655	0.664	0.672	0.680	0.689	0.696	0.705	0.712	0.719	0.725	0.731	0.736	0.741	0.746	0.749	0.752	0.755	0.758	0.759	0.760	0.760	0.760	0.759	0.758	0.756	0.752	0.750	0.746	0.741	0.738	0.731	0.725	0.720	0.712	0.704	0.696	0.688	0.679	0.670	0.661	0.651	0.640	0.630	0.620	0.608	0.598	0.586	0.575	0.564	0.551	0.540	0.529	0.518	0.506	0.496	0.484	0.472	0.462	0.452	0.441	0.431	0.421	0.412	0.404	0.395	0.386	0.379	0.371	0.364	0.358	0.351	0.346	0.341	0.336	0.331	0.328	0.325	0.322	0.320	0.319	0.318	0.316	0.315	0.315	0.316	0.316	0.318	0.319	0.320	0.324	0.326	0.329	0.331	0.336	0.339	0.342	0.346	0.351	0.355	0.359	0.364	0.368	0.372	0.376	0.380	0.385	0.389	0.392	0.396	0.399	0.402	0.405	0.409	0.411	0.414	0.415	0.418	0.419	0.419	0.420	0.419	0.419	0.418	0.416	0.416	0.414	0.411	0.409	0.405	0.402	0.399	0.392	0.389	0.384	0.378	0.372	0.366	0.361	0.354	0.348	0.340	0.332	0.326	0.318	0.310	0.302	0.294	0.285	0.276	0.269	0.260	0.252	0.242	0.235	0.228	0.218	0.210	0.202	0.194	0.188	0.180	0.171	0.165	0.159	0.152	0.146	0.140	0.134	0.129	0.122	0.118	0.114	0.109	0.106	0.101	0.099	0.096	0.094	0.091	0.089	0.088	0.085	0.085	0.084	0.084	0.085	0.085	0.086	0.086	0.088	0.090	0.091	0.094	0.096	0.099	0.101	0.105	0.109	0.112	0.116	0.120	0.124	0.129	0.134	0.139	0.144	0.149	0.154	0.159	0.164	0.171	0.176	0.181	0.188	0.194	0.199	0.205	0.210	0.218	0.222	0.229	0.235	0.240	0.245	0.251	0.258	0.262	0.269	0.275	0.279	0.285	0.290	0.295	0.300	0.305	0.309	0.314	0.319	0.324	0.328	0.331	0.335	0.340	0.342	0.346	0.350	0.352	0.358	0.359	0.362	0.365	0.368	0.370	0.371	0.374	0.376	0.378	0.380	0.382	0.384	0.386	0.388	0.390	0.390	0.392	0.394	0.395	0.398	0.398	0.399	0.401	0.401	0.404	0.405	0.405	0.406	0.409	0.410	0.411	0.412	0.415	0.416	0.418	0.419	0.421	0.424	0.425	0.428	0.429	0.432	0.434	0.436	0.439	0.441	0.444	0.446	0.449	0.451	0.454	0.456	0.459	0.461	0.464	0.466	0.469	0.470	0.472	0.475	0.478	0.479	0.480	0.481	0.482	0.484	0.485	0.485	0.485	0.485	0.485	0.484	0.484	0.482	0.481	0.479	0.478	0.476	0.474	0.470	0.466	0.462	0.460	0.455	0.451	0.446	0.442	0.436	0.432	0.428	0.421	0.416	0.410	0.405	0.400	0.394	0.389	0.382	0.378	0.372	0.368	0.364	0.359	0.355	0.351	0.348	0.344	0.341	0.340	0.338	0.335	0.335	0.334	0.335	0.336	0.338	0.340	0.342	0.348	0.350	0.356	0.361	0.368	0.374	0.382	0.391	0.400	0.410	0.420	0.431	0.444	0.456	0.469	0.482	0.496	0.511	0.528	0.542	0.559	0.576	0.592	0.611	0.628	0.646	0.665	0.685	0.704	0.722	0.744	0.762	0.784	0.802	0.824	0.842	0.864	0.882	0.904	0.924	0.942	0.962	0.984	1.001	1.021	1.041	1.059	1.079	1.096	1.114	1.131	1.149	1.165	1.181	1.198	1.212	1.228	1.241	1.256	1.270	1.284	1.296	1.309	1.320	1.331	1.342	1.352	1.361	1.371	1.380	1.388	1.395	1.402	1.410	1.415	1.421	1.428	1.431	1.436	1.440	1.444	1.446	1.449	1.451	1.452	1.456	1.458	1.458	1.459	1.459	1.459	1.460	1.460	1.459	1.458	1.458	1.456	1.456	1.454	1.454	1.452	1.450	1.449	1.448	1.446	1.445	1.444	1.442	1.441	1.441	1.440	1.439	1.438	1.438	1.436	1.438	1.436	1.436	1.438	1.438	1.438	1.439	1.440	1.440	1.442	1.444	1.445	1.448	1.449	1.451	1.454	1.456	1.460	1.461	1.464	1.469	1.471	1.475	1.479	1.481	1.486	1.489	1.494	1.498	1.501	1.505	1.509	1.514	1.518	1.521	1.525	1.530	1.534	1.538	1.541	1.545	1.550	1.552	1.556	1.560	1.564	1.565	1.569	1.572	1.574	1.578	1.579	1.580	1.581	1.582	1.585	1.586	1.586	1.588	1.588	1.588	1.588	1.586	1.586	1.585	1.584	1.582	1.580	1.578	1.576	1.572	1.570	1.566	1.564	1.559	1.555	1.551	1.546	1.542	1.538	1.534	1.528	1.522	1.518	1.512	1.505	1.500	1.494	1.489	1.482	1.478	1.471	1.465	1.460	1.454	1.448	1.441	1.436	1.430	1.425	1.420	1.414	1.409	1.402	1.398	1.392	1.388	1.382	1.379	1.372	1.368	1.364	1.359	1.354	1.350	1.346	1.341	1.338	1.332	1.329	1.325	1.320	1.316	1.311	1.309	1.304	1.300	1.296	1.291	1.288	1.284	1.280	1.275	1.271	1.268	1.262	1.259	1.255	1.250	1.246	1.241	1.238	1.232	1.229	1.224	1.220	1.215	1.212	1.208	1.204	1.198	1.194	1.190	1.186	1.181	1.176	1.172	1.168	1.165	1.160	1.155	1.150	1.146	1.142	1.136	1.132	1.128	1.122	1.118	1.112	1.108	1.102	1.096	1.091	1.085	1.080	1.074	1.068	1.060	1.052	1.046	1.039	1.031	1.022	1.015	1.006	0.996	0.988	0.978	0.968	0.956	0.946	0.935	0.924	0.912	0.901	0.888	0.875	0.864	0.850	0.836	0.824	0.810	0.795	0.781	0.768	0.754	0.739	0.725	0.710	0.696	0.682	0.668	0.654	0.640	0.626	0.612	0.599	0.586	0.572	0.560	0.548	0.536	0.525	0.514	0.502	0.494	0.482	0.474	0.465	0.458	0.450	0.442	0.436	0.430	0.424	0.419	0.416	0.411	0.409	0.408	0.405	0.405	0.404	0.404	0.404	0.406	0.408	0.410	0.414	0.418	0.421	0.425	0.430	0.435	0.441	0.449	0.455	0.462	0.470	0.479	0.486	0.495	0.504	0.512	0.522	0.532	0.541	0.551	0.561	0.571	0.581	0.591	0.601	0.611	0.621	0.631	0.640	0.650	0.660	0.669	0.678	0.686	0.695	0.702	0.710	0.718	0.725	0.731	0.738	0.744	0.748	0.752	0.758	0.762	0.765	0.769	0.771	0.774	0.775	0.778	0.779	0.779	0.779	0.780	0.780	0.779	0.778	0.778	0.775	0.774	0.771	0.769	0.766	0.764	0.761	0.759	0.756	0.752	0.750	0.746	0.744	0.741	0.738	0.734	0.730	0.728	0.724	0.721	0.718	0.715	0.712	0.709	0.705	0.701	0.699	0.695	0.692	0.689	0.685	0.684	0.680	0.676	0.672	0.668	0.664	0.660	0.656	0.651	0.646	0.641	0.638	0.632	0.626	0.621	0.615	0.609	0.602	0.595	0.589	0.581	0.574	0.566	0.560	0.552	0.545	0.536	0.528	0.519	0.510	0.501	0.492	0.485	0.475	0.468	0.459	0.450	0.441	0.432	0.425	0.416	0.408	0.400	0.391	0.385	0.378	0.370	0.364	0.356	0.351	0.345	0.340	0.334	0.329	0.324	0.319	0.316	0.311	0.308	0.304	0.300	0.298	0.295	0.292	0.290	0.286	0.285	0.284	0.282	0.279	0.278	0.276	0.274	0.272	0.270	0.269	0.266	0.265	0.262	0.260	0.258	0.256	0.254	0.251	0.249	0.245	0.242	0.240	0.236	0.234	0.230	0.228	0.224	0.220	0.216	0.212	0.210	0.206	100.000	5.000	2.000	1.000	3.000	0.000	0.000	0.000	0.000	0.000	0.000	0.000	0.000	0.000	0.000	0.000	0.000	0.000	-1.160	-1.156	-1.154	-1.151	-1.149	-1.146	-1.144	-1.141	-1.140	-1.140	-1.139	-1.139	-1.139	-1.139	-1.140	-1.142	-1.142	-1.145	-1.149	-1.150	-1.154	-1.158	-1.161	-1.165	-1.170	-1.175	-1.181	-1.186	-1.192	-1.199	-1.205	-1.211	-1.219	-1.225	-1.232	-1.241	-1.248	-1.255	-1.264	-1.271	-1.279	-1.288	-1.295	-1.302	-1.311	-1.318	-1.325	-1.332	-1.340	-1.348	-1.354	-1.360	-1.366	-1.372	-1.379	-1.384	-1.389	-1.394	-1.399	-1.404	-1.408	-1.411	-1.415	-1.418	-1.420	-1.422	-1.425	-1.426	-1.428	-1.429	-1.430	-1.430	-1.430	-1.430	-1.429	-1.428	-1.426	-1.424	-1.422	-1.420	-1.418	-1.414	-1.411	-1.408	-1.404	-1.400	-1.396	-1.391	-1.386	-1.381	-1.376	-1.371	-1.366	-1.361	-1.355	-1.349	-1.342	-1.336	-1.330	-1.322	-1.316	-1.310	-1.302	-1.295	-1.289	-1.281	-1.275	-1.266	-1.260	-1.251	-1.244	-1.235	-1.228	-1.219	-1.211	-1.204	-1.196	-1.189	-1.179	-1.171	-1.162	-1.156	-1.148	-1.139	-1.131	-1.124	-1.115	-1.108	-1.098	-1.090	-1.082	-1.075	-1.068	-1.059	-1.051	-1.044	-1.035	-1.028	-1.020	-1.012	-1.006	-0.998	-0.991	-0.984	-0.978	-0.970	-0.964	-0.956	-0.950	-0.944	-0.938	-0.930	-0.924	-0.919	-0.912	-0.905	-0.900	-0.895	-0.888	-0.882	-0.876	-0.871	-0.865	-0.859	-0.854	-0.848	-0.842	-0.836	-0.831	-0.826	-0.820	-0.815	-0.809	-0.804	-0.798	-0.792	-0.786	-0.780	-0.775	-0.768	-0.761	-0.756	-0.750	-0.744	-0.736	-0.730	-0.724	-0.718	-0.711	-0.704	-0.696	-0.691	-0.684	-0.678	-0.670	-0.662	-0.656	-0.650	-0.644	-0.636	-0.630	-0.624	-0.616	-0.611	-0.604	-0.599	-0.592	-0.588	-0.581	-0.575	-0.570	-0.566	-0.561	-0.556	-0.552	-0.548	-0.544	-0.540	-0.538	-0.535	-0.532	-0.530	-0.528	-0.526	-0.525	-0.524	-0.524	-0.522	-0.521	-0.521	-0.521	-0.522	-0.524	-0.525	-0.526	-0.526	-0.529	-0.530	-0.531	-0.532	-0.535	-0.538	-0.539	-0.540	-0.542	-0.544	-0.546	-0.548	-0.549	-0.551	-0.552	-0.554	-0.555	-0.555	-0.556	-0.555	-0.555	-0.554	-0.552	-0.551	-0.550	-0.548	-0.545	-0.542	-0.539	-0.535	-0.530	-0.526	-0.520	-0.514	-0.509	-0.501	-0.494	-0.486	-0.479	-0.470	-0.460	-0.450	-0.441	-0.430	-0.419	-0.408	-0.396	-0.384	-0.371	-0.359	-0.345	-0.331	-0.319	-0.304	-0.290	-0.275	-0.260	-0.245	-0.230	-0.215	-0.200	-0.184	-0.169	-0.152	-0.138	-0.122	-0.106	-0.091	-0.075	-0.060	-0.045	-0.030	-0.015	0.000	0.015	0.029	0.044	0.058	0.071	0.085	0.098	0.111	0.124	0.136	0.149	0.161	0.171	0.182	0.194	0.202	0.214	0.224	0.231	0.241	0.249	0.258	0.264	0.271	0.278	0.285	0.290	0.296	0.301	0.306	0.311	0.315	0.319	0.321	0.324	0.328	0.330	0.331	0.334	0.335	0.335	0.336	0.336	0.336	0.336	0.336	0.335	0.335	0.332	0.332	0.330	0.328	0.328	0.325	0.322	0.319	0.316	0.314	0.312	0.309	0.305	0.302	0.300	0.296	0.294	0.289	0.286	0.282	0.278	0.275	0.272	0.268	0.264	0.260	0.256	0.252	0.249	0.245	0.241	0.238	0.234	0.229	0.225	0.221	0.218	0.214	0.209	0.205	0.201	0.198	0.194	0.189	0.185	0.181	0.176	0.172	0.169	0.164	0.160	0.155	0.151	0.146	0.142	0.139	0.134	0.130	0.125	0.121	0.116	0.111	0.108	0.102	0.099	0.095	0.090	0.085	0.081	0.076	0.072	0.069	0.064	0.060	0.055	0.051	0.046	0.042	0.038	0.034	0.029	0.025	0.022	0.018	0.012	0.009	0.005	0.002	-0.002	-0.006	-0.009	-0.012	-0.016	-0.020	-0.022	-0.025	-0.029	-0.031	-0.036	-0.039	-0.041	-0.045	-0.046	-0.050	-0.051	-0.054	-0.056	-0.059	-0.060	-0.062	-0.064	-0.068	-0.069	-0.070	-0.071	-0.072	-0.075	-0.075	-0.078	-0.078	-0.080	-0.080	-0.082	-0.084	-0.084	-0.085	-0.086	-0.088	-0.089	-0.090	-0.091	-0.092	-0.094	-0.096	-0.098	-0.099	-0.100	-0.102	-0.105	-0.108	-0.109	-0.112	-0.115	-0.119	-0.121	-0.125	-0.129	-0.131	-0.135	-0.140	-0.144	-0.149	-0.154	-0.159	-0.165	-0.170	-0.176	-0.182	-0.189	-0.195	-0.201	-0.208	-0.216	-0.222	-0.231	-0.238	-0.246	-0.255	-0.262	-0.271	-0.280	-0.288	-0.298	-0.306	-0.316	-0.325	-0.335	-0.345	-0.355	-0.364	-0.374	-0.384	-0.394	-0.404	-0.414	-0.424	-0.435	-0.445	-0.455	-0.466	-0.476	-0.488	-0.498	-0.507	-0.519	-0.530	-0.540	-0.551	-0.561	-0.572	-0.584	-0.594	-0.606	-0.618	-0.629	-0.640	-0.651	-0.662	-0.674	-0.686	-0.698	-0.709	-0.720	-0.731	-0.744	-0.756	-0.768	-0.779	-0.791	-0.804	-0.815	-0.826	-0.839	-0.850	-0.862	-0.875	-0.886	-0.898	-0.910	-0.920	-0.932	-0.944	-0.955	-0.965	-0.976	-0.986	-0.996	-1.008	-1.018	-1.026	-1.036	-1.046	-1.055	-1.062	-1.071	-1.079	-1.086	-1.094	-1.100	-1.106	-1.112	-1.119	-1.122	-1.128	-1.132	-1.135	-1.139	-1.141	-1.142	-1.145	-1.145	-1.146	-1.146	-1.146	-1.144	-1.142	-1.140	-1.139	-1.135	-1.131	-1.126	-1.121	-1.115	-1.109	-1.102	-1.096	-1.088	-1.080	-1.071	-1.062	-1.052	-1.042	-1.032	-1.021	-1.010	-0.999	-0.986	-0.974	-0.962	-0.950	-0.935	-0.922	-0.910	-0.895	-0.882	-0.869	-0.854	-0.840	-0.826	-0.812	-0.799	-0.785	-0.771	-0.756	-0.744	-0.730	-0.718	-0.705	-0.691	-0.679	-0.668	-0.656	-0.644	-0.632	-0.621	-0.612	-0.601	-0.592	-0.584	-0.574	-0.566	-0.559	-0.550	-0.544	-0.538	-0.531	-0.525	-0.520	-0.515	-0.511	-0.506	-0.504	-0.500	-0.498	-0.496	-0.494	-0.492	-0.491	-0.491	-0.491	-0.491	-0.491	-0.492	-0.494	-0.496	-0.498	-0.500	-0.502	-0.506	-0.510	-0.514	-0.518	-0.521	-0.525	-0.530	-0.535	-0.541	-0.546	-0.552	-0.559	-0.566	-0.572	-0.580	-0.586	-0.594	-0.602	-0.610	-0.619	-0.628	-0.636	-0.645	-0.652	-0.662	-0.671	-0.681	-0.691	-0.701	-0.711	-0.720	-0.730	-0.740	-0.751	-0.760	-0.771	-0.781	-0.790	-0.801	-0.810	-0.821	-0.830	-0.840	-0.850	-0.859	-0.868	-0.876	-0.885	-0.894	-0.901	-0.910	-0.918	-0.925	-0.932	-0.940	-0.946	-0.951	-0.958	-0.964	-0.969	-0.972	-0.978	-0.982	-0.986	-0.990	-0.994	-0.996	-1.000	-1.002	-1.005	-1.006	-1.009	-1.010	-1.011	-1.014	-1.014	-1.015	-1.016	-1.016	-1.016	-1.018	-1.018	-1.019	-1.019	-1.019	-1.020	-1.020	-1.020	-1.020	-1.021	-1.021	-1.022	-1.024	-1.024	-1.025	-1.025	-1.026	-1.028	-1.029	-1.030	-1.032	-1.034	-1.035	-1.036	-1.038	-1.039	-1.042	-1.044	-1.045	-1.048	-1.049	-1.051	-1.054	-1.055	-1.058	-1.059	-1.062	-1.065	-1.066	-1.069	-1.070	-1.072	-1.075	-1.076	-1.079	-1.080	-1.081	-1.084	-1.085	-1.088	-1.089	-1.091	-1.091	-1.094	-1.095	-1.096	-1.098	-1.099	-1.100	-1.101	-1.104	-1.105	-1.106	-1.109	-1.110	-1.112	-1.114	-1.115	-1.118	-1.120	-1.121	-1.124	-1.126	-1.128	-1.130	-1.132	-1.135	-1.138	-1.141	-1.144	-1.146	-1.149	-1.151	-1.154	-1.158	-1.160	-1.164	-1.166	-1.170	-1.172	-1.176	-1.179	-1.181	-1.184	-1.188	-1.190	-1.191	-1.194	-1.196	-1.199	-1.200	-1.201	-1.202	-1.204	-1.204	-1.205	-1.205	-1.205	-1.205	-1.204	-1.204	-1.202	-1.201	-1.198	-1.196	-1.194	-1.191	-1.188	-1.184	-1.180	-1.176	-1.171	-1.166	-1.161	-1.156	-1.151	-1.145	-1.139	-1.132	-1.126	-1.120	-1.114	-1.106	-1.099	-1.092	-1.085	-1.078	-1.071	-1.064	-1.056	-1.050	-1.041	-1.035	-1.028	-1.021	-1.015	-1.008	-1.001	-0.995	-0.990	-0.984	-0.978	-0.972	-0.966	-0.962	-0.956	-0.951	-0.948	-0.942	-0.938	-0.935	-0.930	-0.928	-0.922	-0.920	-0.916	-0.914	-0.910	-0.908	-0.904	-0.901	-0.898	-0.894	-0.891	-0.888	-0.885	-0.881	-0.878	-0.874	-0.870	-0.866	-0.862	-0.858	-0.852	-0.848	-0.842	-0.836	-0.831	-0.825	-0.820	-0.812	-0.805	-0.799	-0.790	-0.782	-0.775	-0.766	-0.758	-0.748	-0.739	-0.729	-0.719	-0.709	-0.699	-0.686	-0.675	-0.664	-0.651	-0.640	-0.628	-0.615	-0.602	-0.590	-0.576	-0.562	-0.550	-0.536	-0.522	-0.509	-0.495	-0.480	-0.466	-0.451	-0.438	-0.422	-0.409	-0.394	-0.380	-0.365	-0.350	-0.335	-0.320	-0.305	-0.290	-0.276	-0.261	-0.246	-0.231	-0.216	-0.201	-0.185	-0.171	-0.156	-0.140	-0.126	-0.110	-0.095	-0.080	-0.065	-0.049	-0.034	-0.019	-0.002	0.012	0.028	0.042	0.059	0.074	0.090	0.105	0.121	0.136	0.151	0.166	0.182	0.198	0.212	0.226	0.242	0.258	0.271	0.288	0.302	0.316	0.331	0.345	0.360	0.372	0.388	0.401	0.415	0.428	0.441	0.454	0.466	0.479	0.492	0.504	0.516	0.528	0.539	0.551	0.562	0.574	0.582	0.594	0.604	0.614	0.622	0.632	0.642	0.652	0.661	0.670	0.679	0.689	0.696	0.704	0.712	0.721	0.730	0.738	0.745	0.752	0.759	0.768	0.774	0.781	0.789	0.795	0.802	0.809	0.816	0.822	0.830	0.836	0.842	0.850	0.856	0.862	0.870	0.876	0.882	0.889	0.895	0.901	0.906	0.912	0.919	0.924	0.930	0.936	0.941	0.946	0.951	0.956	0.961	0.966	0.971	0.976	0.980	0.984	0.988	0.991	0.996	0.999	1.002	1.005	1.006	1.010	1.012	1.014	1.015	1.016	1.016	1.018	1.018	1.018	1.018	1.016	1.016	1.014	1.012	1.010	1.008	1.005	1.001	0.998	0.994	0.990	0.985	0.981	0.975	0.969	0.964	0.956	0.950	0.941	0.935	0.928	0.919	0.910	0.901	0.892	0.884	0.874	0.864	0.854	0.844	0.831	0.820	0.809	0.798	0.785	0.774	0.761	0.749	0.736	0.724	0.711	0.698	0.685	0.672	0.658	0.645	0.631	0.618	0.604	0.590	0.576	0.564	0.549	0.535	0.521	0.507	0.495	0.481	0.468	0.455	0.441	0.429	0.416	0.402	0.390	0.378	0.366	0.354	0.342	0.331	0.319	0.309	0.298	0.288	0.278	0.268	0.258	0.248	0.240	0.231	0.222	0.215	0.206	0.199	0.192	0.185	0.179	0.172	0.168	0.162	0.158	0.152	0.149	0.145	0.141	0.139	0.135	0.134	0.131	0.129	0.128	0.126	0.125	0.124	0.125	0.124	0.122	0.124	0.124	0.124	0.125	0.125	0.126	0.128	0.129	0.129	0.130	0.131	0.134	0.134	0.135	0.136	0.138	0.139	0.140	0.141	0.141	0.144	0.144	0.144	0.144	0.145	0.145	0.145	0.145	0.145	0.145	0.144	0.144	0.142	0.142	0.141	0.140	0.140	0.139	0.138	0.136	0.136	0.134	0.132	0.132	0.130	0.130	0.129	0.128	0.126	0.126	0.124	0.124	0.124	0.122	0.122	0.122	0.121	0.121	0.121	0.122	0.121	0.122	0.122	0.124	0.125	0.126	0.128	0.128	0.129	0.131	0.132	0.135	0.136	0.138	0.140	0.142	0.142	0.145	0.148	0.149	0.152	0.154	0.155	0.158	0.160	0.161	0.164	0.165	0.168	0.169	0.171	0.172	0.174	0.175	0.178	0.180	0.181	0.184	0.184	0.186	0.188	0.190	0.191	0.194	0.195	0.198	0.199	0.200	0.202	0.204	0.206	0.209	0.211	0.214	0.216	0.219	0.221	0.226	0.229	0.231	0.235	0.239	0.242	0.246	0.249	0.252	0.258	0.262	0.266	0.270	0.274	0.280	0.284	0.289	0.292	0.298	0.301	0.306	0.311	0.315	0.320	0.324	0.329	0.332	0.336	0.340	0.345	0.349	0.351	0.355	0.358	0.361	0.364	0.368	0.369	0.371	0.372	0.376	0.378	0.379	0.380	0.381	0.382	0.382	0.384	0.382	0.384	0.384	0.385	0.385	0.384	0.385	0.385	0.384	0.384	0.385	0.384	0.384	0.384	0.384	0.384	0.384	0.384	0.385	0.385	0.385	0.385	0.386	0.388	0.389	0.390	0.390	0.392	0.394	0.395	0.399	0.400	0.402	0.405	0.408	0.411	0.414	0.416	0.420	0.424	0.428	0.431	0.434	0.438	0.442	0.446	0.451	0.455	0.460	0.465	0.469	0.474	0.479	0.482	0.489	0.492	0.498	0.502	0.507	0.512	0.519	0.522	0.528	0.534	0.539	0.544	0.549	0.555	0.560	0.565	0.571	0.575	0.580	0.586	0.591	0.596	0.601	0.608	0.612	0.618	0.622	0.628	0.632	0.639	0.644	0.649	0.654	0.659	0.662	0.668	0.671	0.676	0.680	0.684	0.688	0.690	0.695	0.698	0.700	0.701	0.705	0.706	0.708	0.708	0.710	0.710	0.710	0.709	0.708	0.706	0.704	0.702	0.699	0.696	0.691	0.688	0.684	0.678	0.672	0.666	0.659	0.652	0.645	0.638	0.629	0.620	0.611	0.601	0.590	0.580	0.570	0.558	0.548	0.535	0.524	0.511	0.500	0.486	0.475	0.461	0.450	0.438	0.424	0.411	0.399	0.386	0.372	0.360	0.349	0.336	0.325	0.312	0.301	0.290	0.279	0.268	0.258	0.246	0.238	0.228	0.219	0.210	0.202	0.194	0.186	0.180	0.172	0.166	0.160	0.155	0.150	0.145	0.140	0.136	0.132	0.129	0.126	0.124	0.122	0.120	0.119	0.118	0.116	0.115	0.115	0.114	0.115	0.115	0.116	0.116	0.119	0.120	0.121	0.122	0.125	0.126	0.130	0.131	0.134	0.138	0.140	0.142	0.146	0.149	0.154	0.158	0.161	0.165	0.169	0.174	0.178	0.184	0.188	0.192	0.198	0.202	0.209	0.214	0.219	0.225	0.230	0.236	0.241	0.248	0.254	0.260	0.268	0.274	0.280	0.286	0.294	0.299	0.306	0.314	0.320	0.328	0.335	0.341	0.349	0.356	0.362	0.371	0.378	0.385	0.392	0.400	0.408	0.415	0.422	0.429	0.436	0.444	0.450	0.459	0.466	0.472	0.480	0.488	0.494	0.500	0.506	0.514	0.520	0.528	0.534	0.541	0.548	0.554	0.560	0.566	0.574	0.579	0.585	0.591	0.599	0.604	0.611	0.618	0.622	0.629	0.635	0.640	0.648	0.652	0.659	0.664	0.671	0.676	0.682	0.689	0.695	0.700	0.706	0.712	0.719	0.725	0.730	0.738	0.744	0.749	0.755	0.761	0.768	0.774	0.779	0.785	0.790	0.796	0.801	0.806	0.811	0.816	0.821	0.825	0.831	0.834	0.839	0.844	0.846	0.850	0.852	0.856	0.859	0.861	0.862	0.865	0.866	0.868	0.869	0.869	0.869	0.869	0.869	0.868	0.865	0.864	0.862	0.860	0.858	0.855	0.852	0.848	0.844	0.840	0.836	0.832	0.828	0.824	0.819	0.815	0.809	0.804	0.799	0.794	0.789	0.782	0.778	0.772	0.766	0.761	0.756	0.751	0.746	0.740	0.735	0.731	0.726	0.721	0.716	0.711	0.708	0.704	0.699	0.694	0.690	0.686	0.682	0.678	0.674	0.670	0.666	0.662	0.659	0.654	0.650	0.646	0.641	0.636	0.632	0.629	0.624	0.619	0.614	0.609	0.601	0.596	0.590	0.584	0.576	0.570	0.562	0.556	0.549	0.540	0.534	0.525	0.516	0.509	0.499	0.490	0.481	0.471	0.461	0.451	0.441	0.431	0.421	0.410	0.400	0.390	0.380	0.370	0.359	0.348	0.338	0.328	0.318	0.308	0.298	0.289	0.279	0.269	0.260	0.251	0.242	0.234	0.226	0.218	0.209	0.201	0.196	0.189	0.181	0.175	0.170	0.164	0.158	0.152	0.148	0.142	0.138	0.134	0.130	0.126	0.124	0.120	0.118	0.114	0.111	0.109	0.106	0.104	0.102	0.100	0.098	0.096	0.095	0.092	0.091	0.090	0.088	0.086	0.085	0.084	0.081	0.080	0.079	0.078	0.078	0.076	0.075	0.074	0.072	0.072	0.071	0.070	0.069	0.068	0.068	0.066	0.065	0.064	0.064	0.062	0.062	0.061	0.061	0.061	0.060	0.059	0.059	0.059	0.060	0.059	0.059	0.059	0.059	0.060	0.059	0.060	0.060	0.060	0.061	0.061	0.061	0.062	0.062	0.062	0.062	0.064	0.064	0.064	0.065	0.065	0.065	0.065	0.065	0.064	0.064	0.064	0.062	0.062	0.061	0.061	0.059	0.058	0.056	0.055	0.052	0.051	0.049	0.046	0.044	0.042	0.039	0.035	0.031	0.029	0.025	0.022	0.019	0.014	0.011	0.008	0.002	0.000	-0.005	-0.009	-0.014	-0.016	-0.021	-0.025	-0.029	-0.032	-0.036	-0.040	-0.042	-0.046	-0.049	-0.051	-0.054	-0.055	-0.059	-0.060	-0.060	-0.061	-0.061	-0.061	-0.060	-0.060	-0.058	-0.056	-0.054	-0.050	-0.048	-0.044	-0.040	-0.034	-0.028	-0.022	-0.016	-0.009	-0.001	0.006	0.015	0.024	0.034	0.044	0.055	0.066	0.078	0.090	0.102	0.116	0.129	0.142	0.158	0.172	0.188	0.204	0.220	0.236	0.252	0.269	0.286	0.304	0.321	0.339	0.356	0.374	0.391	0.409	0.428	0.444	0.462	0.480	0.498	0.514	0.532	0.549	0.566	0.581	0.599	0.614	0.630	0.645	0.659	0.674	0.686	0.700	0.714	0.726	0.739	0.749	0.759	0.769	0.779	0.788	0.796	0.804	0.810	0.816	0.822	0.828	0.831	0.835	0.839	0.841	0.842	0.844	0.846	0.846	0.846	0.846	0.845	0.844	0.841	0.839	0.835	0.831	0.828	0.825	0.821	0.816	0.812	0.808	0.801	0.796	0.791	0.785	0.780	0.775	0.770	0.764	0.758	0.752	0.748	0.741	0.736	0.732	0.728	0.722	0.719	0.714	0.709	0.706	0.701	0.699	0.694	0.691	0.689	0.686	0.684	0.682	0.680	0.679	0.678	0.676	0.676	0.675	0.675	0.675	0.676	0.676	0.678	0.679	0.679	0.680	0.682	0.684	0.686	0.689	0.691	0.692	0.695	0.699	0.701	0.704	0.708	0.710	0.714	0.715	0.719	0.722	0.726	0.729	0.732	0.736	0.739	0.742	0.745	0.748	0.750	0.754	0.756	0.760	0.762	0.765	0.766	0.768	0.771	0.771	0.774	0.775	0.776	0.776	0.778	0.778	0.778	0.778	0.778	0.776	0.776	0.775	0.774	0.772	0.770	0.769	0.768	0.765	0.761	0.759	0.756	0.754	0.750	0.746	0.744	0.739	0.735	0.731	0.728	0.722	0.718	0.714	0.709	0.704	0.699	0.695	0.690	0.685	0.680	0.675	0.671	0.666	0.662	0.659	0.654	0.650	0.645	0.641	0.636	0.634	0.630	0.625	0.622	0.619	0.616	0.612	0.610	0.606	0.605	0.602	0.600	0.598	0.596	0.594	0.594	0.591	0.590	0.590	0.588	0.586	0.586	0.585	0.584	0.584	0.584	0.582	0.582	0.581	0.581	0.581	0.580	0.580	0.580	0.579	0.580	0.579	0.579	0.579	0.578	0.578	0.576	0.576	0.576	0.574	0.574	0.574	0.572	0.570	0.569	0.569	0.568	0.566	0.564	0.562	0.561	0.559	0.558	0.556	0.554	0.552	0.549	0.548	0.545	0.544	0.540	0.539	0.535	0.534	0.530	0.529	0.525	0.522	0.520	0.518	0.514	0.510	0.507	0.504	0.500	0.496	0.492	0.490	0.486	0.481	0.476	0.472	0.468	0.464	0.459	0.452	0.448	0.442	0.436	0.430	0.425	0.419	0.411	0.405	0.399	0.391	0.384	0.375	0.368	0.359	0.351	0.341	0.332	0.322	0.312	0.302	0.292	0.281	0.271	0.260	0.249	0.236	0.225	0.212	0.200	0.189	0.175	0.162	0.150	0.136	0.122	0.110	0.098	0.084	0.070	0.056	0.041	0.028	0.015	0.001	-0.012	-0.026	-0.040	-0.054	-0.068	-0.081	-0.094	-0.108	-0.120	-0.134	-0.146	-0.159	-0.171	-0.184	-0.196	-0.208	-0.220	-0.231	-0.242	-0.254	-0.264	-0.275	-0.285	-0.295	-0.305	-0.314	-0.322	-0.331	-0.340	-0.348	-0.356	-0.362	-0.370	-0.375	-0.381	-0.388	-0.394	-0.398	-0.401	-0.406	-0.410	-0.412	-0.415	-0.416	-0.419	-0.420	-0.420	-0.421	-0.421	-0.420	-0.420	-0.419	-0.415	-0.414	-0.410	-0.406	-0.402	-0.399	-0.394	-0.389	-0.382	-0.376	-0.370	-0.364	-0.358	-0.350	-0.342	-0.335	-0.326	-0.319	-0.311	-0.302	-0.294	-0.286	-0.276	-0.269	-0.260	-0.252	-0.244	-0.236	-0.228	-0.219	-0.211	-0.204	-0.196	-0.189	-0.182	-0.176	-0.170	-0.164	-0.158	-0.151	-0.146	-0.142	-0.138	-0.134	-0.130	-0.128	-0.125	-0.122	-0.120	-0.119	-0.118	-0.118	-0.115	-0.116	-0.116	-0.116	-0.118	-0.119	-0.119	-0.121	-0.122	-0.124	-0.126	-0.129	-0.131	-0.134	-0.138	-0.139	-0.141	-0.145	-0.148	-0.149	-0.152	-0.155	-0.158	-0.159	-0.161	-0.162	-0.164	-0.165	-0.166	-0.168	-0.166	-0.166	-0.166	-0.166	-0.165	-0.164	-0.161	-0.160	-0.158	-0.154	-0.150	-0.146	-0.140	-0.136	-0.130	-0.125	-0.119	-0.112	-0.104	-0.096	-0.088	-0.079	-0.070	-0.060	-0.051	-0.040	-0.029	-0.018	-0.006	0.005	0.019	0.030	0.042	0.056	0.069	0.082	0.095	0.109	0.122	0.136	0.150	0.164	0.176	0.190	0.202	0.215	0.228	0.241	0.252	0.264	0.276	0.288	0.298	0.309	0.319	0.328	0.338	0.346	0.354	0.361	0.369	0.375	0.381	0.388	0.391	0.396	0.399	0.402	0.405	0.406	0.408	0.409	0.409	0.408	0.408	0.405	0.402	0.400	0.398	0.394	0.389	0.385	0.380	0.375	0.370	0.364	0.358	0.351	0.344	0.338	0.330	0.322	0.314	0.306	0.299	0.291	0.282	0.275	0.265	0.258	0.248	0.240	0.231	0.224	0.215	0.208	0.198	0.191	0.182	0.174	0.166	0.159	0.151	0.142	0.136	0.129	0.121	0.115	0.108	0.101	0.094	0.089	0.081	0.076	0.070	0.066	0.060	0.055	0.050	0.045	0.041	0.036	0.032	0.029	0.028	0.024	0.021	0.019	0.016	0.014	0.012	0.011	0.010	0.010	0.009	0.009	0.009	0.010	0.010	0.011	0.012	0.014	0.016	0.019	0.020	0.022	0.026	0.029	0.031	0.035	0.040	0.042	0.048	0.051	0.055	0.059	0.062	0.068	0.071	0.076	0.080	0.084	0.088	0.092	0.095	0.099	0.101	0.105	0.109	0.111	0.114	0.115	0.116	0.118	0.119	0.119	0.119	0.119	0.118	0.116	0.115	0.112	0.110	0.108	0.104	0.099	0.095	0.090	0.085	0.079	0.072	0.065	0.058	0.051	0.041	0.034	0.025	0.015	0.005	-0.005	-0.016	-0.026	-0.038	-0.049	-0.059	-0.072	-0.084	-0.095	-0.108	-0.120	-0.132	-0.145	-0.159	-0.171	-0.182	-0.196	-0.209	-0.221	-0.234	-0.246	-0.258	-0.270	-0.282	-0.294	-0.305	-0.318	-0.328	-0.338	-0.349	-0.358	-0.368	-0.378	-0.386	-0.396	-0.404	-0.412	-0.419	-0.426	-0.432	-0.440	-0.446	-0.452	-0.458	-0.462	-0.466	-0.470	-0.474	-0.478	-0.480	-0.484	-0.486	-0.488	-0.490	-0.490	-0.491	-0.491	-0.492	-0.494	-0.492	-0.492	-0.491	-0.491	-0.490	-0.489	-0.489	-0.488	-0.486	-0.485	-0.484	-0.482	-0.481	-0.479	-0.479	-0.478	-0.476	-0.476	-0.475	-0.474	-0.475	-0.474	-0.475	-0.475	-0.475	-0.476	-0.478	-0.479	-0.481	-0.482	-0.486	-0.488	-0.491	-0.496	-0.499	-0.502	-0.507	-0.512	-0.518	-0.522	-0.529	-0.534	-0.540	-0.546	-0.554	-0.560	-0.568	-0.575	-0.582	-0.590	-0.598	-0.605	-0.612	-0.621	-0.629	-0.636	-0.644	-0.651	-0.660	-0.666	-0.674	-0.681	-0.688	-0.694	-0.700	-0.706	-0.711	-0.718	-0.721	-0.726	-0.730	-0.734	-0.736	-0.739	-0.741	-0.744	-0.744	-0.746	-0.746	-0.745	-0.745	-0.744	-0.741	-0.739	-0.736	-0.734	-0.730	-0.726	-0.720	-0.715	-0.710	-0.704	-0.698	-0.690	-0.682	-0.675	-0.666	-0.658	-0.649	-0.639	-0.630	-0.620	-0.609	-0.600	-0.589	-0.576	-0.566	-0.554	-0.542	-0.531	-0.519	-0.507	-0.495	-0.482	-0.470	-0.459	-0.446	-0.434	-0.421	-0.410	-0.398	-0.385	-0.371	-0.360	-0.348	-0.336	-0.324	-0.312	-0.301	-0.289	-0.276	-0.266	-0.255	-0.244	-0.234	-0.222	-0.212	-0.201	-0.191	-0.181	-0.171	-0.162	-0.152	-0.144	-0.135	-0.126	-0.119	-0.110	-0.102	-0.095	-0.086	-0.079	-0.072	-0.065	-0.059	-0.052	-0.045	-0.040	-0.034	-0.028	-0.022	-0.018	-0.014	-0.008	-0.004	0.000	0.005	0.010	0.012	0.016	0.020	0.022	0.025	0.028	0.030	0.031	0.034	0.035	0.036	0.038	0.038	0.038	0.039	0.038	0.038	0.036	0.035	0.034	0.032	0.030	0.028	0.024	0.021	0.018	0.014	0.009	0.004	-0.001	-0.006	-0.011	-0.018	-0.022	-0.030	-0.036	-0.042	-0.050	-0.058	-0.065	-0.072	-0.081	-0.089	-0.096	-0.105	-0.112	-0.121	-0.130	-0.138	-0.146	-0.154	-0.162	-0.170	-0.176	-0.185	-0.192	-0.199	-0.205	-0.211	-0.218	-0.222	-0.226	-0.231	-0.236	-0.240	-0.242	-0.245	-0.248	-0.249	-0.250	-0.250	-0.251	-0.250	-0.250	-0.249	-0.246	-0.245	-0.242	-0.238	-0.235	-0.231	-0.226	-0.222	-0.216	-0.212	-0.206	-0.200	-0.195	-0.189	-0.182	-0.176	-0.170	-0.164	-0.156	-0.150	-0.144	-0.139	-0.132	-0.126	-0.121	-0.116	-0.111	-0.106	-0.102	-0.099	-0.095	-0.092	-0.090	-0.088	-0.086	-0.084	-0.084	-0.082	-0.084	-0.084	-0.084	-0.086	-0.089	-0.091	-0.095	-0.098	-0.101	-0.106	-0.111	-0.115	-0.121	-0.128	-0.134	-0.140	-0.149	-0.155	-0.162	-0.171	-0.179	-0.188	-0.195	-0.202	-0.211	-0.220	-0.229	-0.238	-0.246	-0.255	-0.262	-0.271	-0.280	-0.288	-0.296	-0.304	-0.311	-0.320	-0.326	-0.332	-0.340	-0.346	-0.354	-0.359	-0.364	-0.370	-0.375	-0.380	-0.385	-0.389	-0.394	-0.398	-0.400	-0.402	-0.406	-0.408	-0.411	-0.412	-0.414	-0.415	-0.416	-0.418	-0.418	-0.418	-0.419	-0.418	-0.418	-0.418	-0.416	-0.415	-0.414	-0.414	-0.411	-0.410	-0.409	-0.406	-0.405	-0.401	-0.400	-0.396	-0.395	-0.392	-0.389	-0.388	-0.385	-0.382	-0.378	-0.375	-0.372	-0.370	-0.368	-0.365	-0.362	-0.359	-0.356	-0.352	-0.351	-0.348	-0.345	-0.342	-0.340	-0.336	-0.334	-0.332	-0.330	-0.328	-0.326	-0.324	-0.321	-0.320	-0.318	-0.316	-0.315	-0.314	-0.314	-0.312	-0.311	-0.311	-0.311	-0.312	-0.312	-0.314	-0.314	-0.315	-0.316	-0.319	-0.320	-0.322	-0.324	-0.328	-0.330	-0.334	-0.336	-0.341	-0.345	-0.349	-0.354	-0.359	-0.364	-0.370	-0.375	-0.380	-0.388	-0.394	-0.401	-0.408	-0.415	-0.422	-0.430	-0.439	-0.446	-0.454	-0.462	-0.470	-0.479	-0.488	-0.496	-0.505	-0.514	-0.522	-0.531	-0.540	-0.549	-0.558	-0.566	-0.575	-0.584	-0.591	-0.600	-0.608	-0.616	-0.622	-0.630	-0.638	-0.644	-0.650	-0.656	-0.662	-0.668	-0.674	-0.678	-0.681	-0.685	-0.690	-0.692	-0.696	-0.698	-0.700	-0.701	-0.702	-0.702	-0.702	-0.702	-0.701	-0.701	-0.700	-0.696	-0.695	-0.691	-0.689	-0.685	-0.681	-0.676	-0.671	-0.666	-0.661	-0.655	-0.649	-0.642	-0.636	-0.628	-0.620	-0.612	-0.604	-0.595	-0.586	-0.579	-0.569	-0.559	-0.549	-0.539	-0.529	-0.519	-0.506	-0.496	-0.485	-0.474	-0.464	-0.451	-0.439	-0.428	-0.416	-0.402	-0.391	-0.378	-0.366	-0.354	-0.340	-0.329	-0.315	-0.302	-0.290	-0.278	-0.265	-0.252	-0.240	-0.226	-0.215	-0.202	-0.189	-0.176	-0.165	-0.154	-0.141	-0.130	-0.119	-0.108	-0.096	-0.085	-0.075	-0.065	-0.055	-0.045	-0.036	-0.028	-0.018	-0.009	-0.001	0.006	0.014	0.020	0.026	0.032	0.038	0.042	0.048	0.051	0.055	0.059	0.061	0.065	0.068	0.069	0.071	0.072	0.072	0.074	0.074	0.074	0.074	0.074	0.072	0.072	0.071	0.070	0.069	0.068	0.065	0.064	0.061	0.060	0.058	0.056	0.055	0.052	0.051	0.050	0.049	0.048	0.046	0.045	0.044	0.042	0.042	0.041	0.041	0.041	0.041	0.040	0.041	0.041	0.042	0.042	0.044	0.045	0.046	0.048	0.049	0.051	0.052	0.055	0.058	0.059	0.061	0.064	0.068	0.069	0.071	0.074	0.078	0.079	0.082	0.085	0.089	0.091	0.092	0.095	0.099	0.101	0.104	0.106	0.109	0.110	0.112	0.116	0.118	0.119	0.121	0.122	0.125	0.126	0.129	0.129	0.130	0.131	0.131	0.134	0.134	0.134	0.135	0.134	0.135	0.135	0.134	0.132	0.132	0.131	0.130	0.129	0.126	0.124	0.122	0.120	0.116	0.114	0.110	0.108	0.102	0.098	0.095	0.090	0.084	0.078	0.072	0.066	0.059	0.052	0.045	0.038	0.030	0.022	0.014	0.004	-0.004	-0.014	-0.024	-0.034	-0.045	-0.055	-0.066	-0.076	-0.088	-0.100	-0.111	-0.122	-0.135	-0.148	-0.160	-0.171	-0.184	-0.196	-0.208	-0.220	-0.232	-0.245	-0.258	-0.269	-0.282	-0.294	-0.305	-0.318	-0.329	-0.340	-0.351	-0.362	-0.372	-0.382	-0.392	-0.402	-0.411	-0.421	-0.430	-0.438	-0.446	-0.454	-0.461	-0.469	-0.475	-0.482	-0.488	-0.494	-0.498	-0.502	-0.507	-0.512	-0.516	-0.521	-0.524	-0.526	-0.529	-0.531	-0.534	-0.536	-0.539	-0.541	-0.544	-0.545	-0.546	-0.548	-0.550	-0.550	-0.552	-0.552	-0.555	-0.556	-0.558	-0.559	-0.561	-0.561	-0.564	-0.565	-0.568	-0.569	-0.571	-0.574	-0.576	-0.579	-0.581	-0.584	-0.588	-0.590	-0.594	-0.598	-0.601	-0.605	-0.609	-0.612	-0.616	-0.621	-0.625	-0.629	-0.632	-0.636	-0.641	-0.646	-0.650	-0.654	-0.659	-0.662	-0.668	-0.671	-0.675	-0.679	-0.681	-0.685	-0.688	-0.690	-0.692	-0.695	-0.696	-0.698	-0.699	-0.700	-0.700	-0.700	-0.700	-0.699	-0.699	-0.696	-0.694	-0.691	-0.688	-0.684	-0.680	-0.676	-0.671	-0.666	-0.661	-0.655	-0.649	-0.641	-0.635	-0.626	-0.619	-0.610	-0.601	-0.592	-0.582	-0.574	-0.564	-0.552	-0.542	-0.532	-0.520	-0.510	-0.499	-0.488	-0.476	-0.465	-0.455	-0.442	-0.431	-0.421	-0.411	-0.399	-0.389	-0.380	-0.369	-0.360	-0.350	-0.341	-0.332	-0.325	-0.316	-0.310	-0.302	-0.298	-0.291	-0.286	-0.281	-0.279	-0.275	-0.271	-0.270	-0.269	-0.268	-0.269	-0.269	-0.270	-0.271	-0.274	-0.278	-0.282	-0.288	-0.294	-0.299	-0.306	-0.314	-0.322	-0.331	-0.341	-0.350	-0.361	-0.372	-0.385	-0.396	-0.410	-0.424	-0.436	-0.451	-0.466	-0.481	-0.496	-0.512	-0.529	-0.545	-0.561	-0.579	-0.596	-0.612	-0.629	-0.648	-0.665	-0.682	-0.700	-0.719	-0.735	-0.754	-0.771	-0.790	-0.806	-0.824	-0.840	-0.858	-0.875	-0.890	-0.906	-0.924	-0.939	-0.955	-0.970	-0.985	-0.999	-1.014	-1.029	-1.042	-1.056	-1.069	-1.082	-1.094	-1.106	-1.119	-1.130	-1.140	-1.152	-1.162	-1.172	-1.184	-1.192	-1.201	-1.211	-1.220	-1.229	-1.238	-1.245	-1.252	-1.261	-1.269	-1.276	-1.284	-1.291	-1.298	-1.305	-1.312	-1.319	-1.325	-1.331	-1.339	-1.346	-1.352	-1.359	-1.364	-1.371	-1.378	-1.384	-1.390	-1.396	-1.404	-1.410	-1.416	-1.422	-1.429	-1.436	-1.441	-1.449	-1.455	-1.461	-1.469	-1.475	-1.481	-1.488	-1.494	-1.500	-1.508	-1.512	-1.520	-1.525	-1.531	-1.538	-1.542	-1.548	-1.552	-1.559	-1.564	-1.569	-1.574	-1.576	-1.581	-1.586	-1.589	-1.592	-1.596	-1.600	-1.602	-1.605	-1.608	-1.610	-1.611	-1.612	-1.615	-1.616	-1.616	-1.618	-1.619	-1.619	-1.620	-1.621	-1.620	-1.621	-1.620	-1.621	-1.621	-1.622	-1.622	-1.621	-1.622	-1.622	-1.624	-1.625	-1.626	-1.626	-1.628	-1.630	-1.631	-1.634	-1.636	-1.638	-1.641	-1.644	-1.648	-1.652	-1.656	-1.660	-1.666	-1.671	-1.678	-1.684	-1.690	-1.698	-1.704	-1.712	-1.720	-1.728	-1.736	-1.745	-1.755	-1.764	-1.772	-1.784	-1.794	-1.802	-1.814	-1.824	-1.834	-1.846	-1.856	-1.866	-1.878	-1.888	-1.899	-1.908	-1.919	-1.929	-1.938	-1.948	-1.956	-1.966	-1.974	-1.982	-1.990	-1.998	-2.005	-2.013	-2.019	-2.024	-2.030	-2.035	-2.039	-2.042	-2.046	-2.050	-2.052	-2.054	-2.055	-2.056	-2.056	-2.058	-2.056	-2.056	-2.055	-2.052	-2.051	-2.047	-2.044	-2.041	-2.038	-2.033	-2.029	-2.025	-2.020	-2.014	-2.009	-2.001	-1.995	-1.989	-1.982	-1.976	-1.970	-1.962	-1.955	-1.949	-1.941	-1.934	-1.925	-1.918	-1.910	-1.902	-1.895	-1.889	-1.881	-1.874	-1.866	-1.859	-1.850	-1.842	-1.835	-1.828	-1.820	-1.812	-1.805	-1.798	-1.790	-1.782	-1.775	-1.766	-1.759	-1.750	-1.742	-1.735	-1.728	-1.719	-1.711	-1.702	-1.694	-1.685	-1.676	-1.668	-1.659	-1.650	-1.640	-1.631	-1.622	-1.612	-1.602	-1.592	-1.582	-1.572	-1.562	-1.551	-1.540	-1.530	-1.519	-1.509	-1.498	-1.485	-1.474	-1.464	-1.452	-1.441	-1.428	-1.416	-1.405	-1.394	-1.381	-1.369	-1.358	-1.346	-1.335	-1.322	-1.311	-1.300	-1.288	-1.276	-1.265	-1.252	-1.242	-1.230	-1.220	-1.209	-1.198	-1.186	-1.176	-1.166	-1.156	-1.146	-1.136	-1.126	-1.118	-1.108	-1.099	-1.090	-1.081	-1.072	-1.065	-1.058	-1.050	-1.044	-1.036	-1.029	-1.024	-1.018	-1.011	-1.006	-1.000	-0.995	-0.991	-0.986	-0.981	-0.976	-0.974	-0.970	-0.968	-0.962	-0.960	-0.958	-0.955	-0.952	-0.949	-0.948	-0.945	-0.942	-0.941	-0.940	-0.938	-0.935	-0.934	-0.931	-0.930	-0.929	-0.926	-0.925	-0.922	-0.920	-0.918	-0.915	-0.912	-0.910	-0.906	-0.905	-0.901	-0.898	-0.894	-0.890	-0.885	-0.881	-0.876	-0.872	-0.868	-0.861	-0.856	-0.851	-0.845	-0.839	-0.832	-0.826	-0.819	-0.811	-0.804	-0.798	-0.789	-0.780	-0.772	-0.765	-0.755	-0.748	-0.739	-0.730	-0.721	-0.711	-0.704	-0.694	-0.685	-0.676	-0.666	-0.659	-0.650	-0.641	-0.632	-0.624	-0.615	-0.606	-0.598	-0.589	-0.581	-0.574	-0.566	-0.560	-0.551	-0.545	-0.539	-0.531	-0.525	-0.521	-0.515	-0.509	-0.505	-0.499	-0.495	-0.491	-0.488	-0.484	-0.480	-0.478	-0.475	-0.474	-0.471	-0.469	-0.468	-0.466	-0.465	-0.465	-0.464	-0.464	-0.464	-0.465	-0.465	-0.466	-0.466	-0.468	-0.469	-0.470	-0.471	-0.472	-0.475	-0.475	-0.476	-0.479	-0.480	-0.481	-0.482	-0.484	-0.485	-0.486	-0.486	-0.486	-0.488	-0.488	-0.488	-0.488	-0.486	-0.485	-0.484	-0.482	-0.480	-0.478	-0.475	-0.472	-0.469	-0.465	-0.461	-0.456	-0.452	-0.445	-0.440	-0.435	-0.428	-0.421	-0.412	-0.406	-0.399	-0.390	-0.382	-0.374	-0.365	-0.358	-0.348	-0.339	-0.330	-0.321	-0.312	-0.302	-0.294	-0.286	-0.276	-0.269	-0.261	-0.254	-0.246	-0.239	-0.232	-0.226	-0.221	-0.216	-0.211	-0.208	-0.204	-0.200	-0.198	-0.198	-0.196	-0.196	-0.196	-0.199	-0.201	-0.204	-0.208	-0.214	-0.218	-0.224	-0.231	-0.239	-0.248	-0.256	-0.268	-0.278	-0.289	-0.301	-0.314	-0.326	-0.340	-0.354	-0.370	-0.385	-0.400	-0.416	-0.434	-0.450	-0.468	-0.485	-0.502	-0.520	-0.538	-0.556	-0.574	-0.592	-0.610	-0.629	-0.646	-0.664	-0.681	-0.699	-0.715	-0.731	-0.748	-0.764	-0.779	-0.794	-0.810	-0.824	-0.838	-0.851	-0.862	-0.876	-0.888	-0.900	-0.910	-0.921	-0.930	-0.940	-0.948	-0.958	-0.965	-0.971	-0.979	-0.985	-0.990	-0.996	-1.001	-1.008	-1.010	-1.015	-1.019	-1.022	-1.025	-1.029	-1.032	-1.035	-1.038	-1.040	-1.042	-1.045	-1.048	-1.050	-1.052	-1.056	-1.058	-1.061	-1.064	-1.066	-1.070	-1.072	-1.076	-1.080	-1.085	-1.088	-1.092	-1.096	-1.101	-1.108	-1.111	-1.118	-1.122	-1.129	-1.135	-1.141	-1.148	-1.155	-1.162	-1.170	-1.178	-1.185	-1.194	-1.201	-1.209	-1.218	-1.225	-1.234	-1.242	-1.251	-1.260	-1.268	-1.278	-1.286	-1.294	-1.304	-1.311	-1.320	-1.329	-1.336	-1.345	-1.352	-1.360	-1.368	-1.375	-1.382	-1.390	-1.398	-1.405	-1.411	-1.419	-1.424	-1.430	-1.435	-1.441	-1.446	-1.452	-1.456	-1.461	-1.466	-1.470	-1.474	-1.478	-1.481	-1.484	-1.488	-1.490	-1.492	-1.495	-1.496	-1.499	-1.500	-1.502	-1.504	-1.506	-1.506	-1.508	-1.510	-1.511	-1.511	-1.512	-1.514	-1.515	-1.516	-1.518	-1.518	-1.519	-1.520	-1.521	-1.521	-1.524	-1.525	-1.525	-1.528	-1.529	-1.530	-1.531	-1.532	-1.536	-1.538	-1.540	-1.542	-1.545	-1.546	-1.549	-1.551	-1.555	-1.558	-1.560	-1.564	-1.568	-1.570	-1.574	-1.576	-1.580	-1.582	-1.586	-1.590	-1.592	-1.596	-1.599	-1.604	-1.606	-1.610	-1.612	-1.616	-1.619	-1.620	-1.624	-1.626	-1.628	-1.630	-1.631	-1.634	-1.635	-1.638	-1.638	-1.638	-1.639	-1.639	-1.639	-1.639	-1.638	-1.638	-1.636	-1.634	-1.632	-1.630	-1.628	-1.625	-1.621	-1.618	-1.612	-1.609	-1.605	-1.599	-1.595	-1.589	-1.582	-1.575	-1.569	-1.561	-1.554	-1.546	-1.538	-1.529	-1.520	-1.510	-1.500	-1.491	-1.480	-1.470	-1.459	-1.448	-1.436	-1.425	-1.412	-1.400	-1.389	-1.376	-1.362	-1.350	-1.336	-1.322	-1.309	-1.295	-1.281	-1.266	-1.252	-1.238	-1.224	-1.210	-1.195	-1.180	-1.166	-1.151	-1.138	-1.122	-1.108	-1.092	-1.079	-1.065	-1.050	-1.036	-1.024	-1.009	-0.996	-0.982	-0.970	-0.958	-0.945	-0.932	-0.920	-0.909	-0.896	-0.885	-0.874	-0.864	-0.852	-0.842	-0.834	-0.822	-0.814	-0.805	-0.798	-0.790	-0.782	-0.775	-0.768	-0.761	-0.755	-0.749	-0.745	-0.739	-0.734	-0.730	-0.726	-0.724	-0.720	-0.718	-0.714	-0.712	-0.710	-0.709	-0.708	-0.708	-0.706	-0.708	-0.708	-0.706	-0.708	-0.709	-0.710	-0.711	-0.714	-0.716	-0.718	-0.720	-0.722	-0.725	-0.729	-0.732	-0.735	-0.739	-0.741	-0.746	-0.750	-0.754	-0.758	-0.764	-0.768	-0.772	-0.776	-0.781	-0.785	-0.790	-0.794	-0.799	-0.804	-0.808	-0.814	-0.818	-0.822	-0.825	-0.830	-0.834	-0.838	-0.841	-0.844	-0.849	-0.851	-0.854	-0.856	-0.860	-0.862	-0.862	-0.865	-0.866	-0.869	-0.869	-0.869	-0.870	-0.870	-0.870	-0.870	-0.869	-0.869	-0.868	-0.865	-0.864	-0.861	-0.859	-0.856	-0.854	-0.851	-0.846	-0.844	-0.839	-0.835	-0.830	-0.826	-0.821	-0.815	-0.810	-0.805	-0.799	-0.792	-0.786	-0.781	-0.775	-0.769	-0.761	-0.756	-0.749	-0.741	-0.735	-0.729	-0.721	-0.715	-0.708	-0.700	-0.694	-0.686	-0.680	-0.672	-0.665	-0.659	-0.651	-0.645	-0.639	-0.631	-0.625	-0.619	-0.612	-0.606	-0.600	-0.594	-0.588	-0.582	-0.576	-0.571	-0.565	-0.559	-0.554	-0.550	-0.544	-0.540	-0.534	-0.529	-0.524	-0.520	-0.515	-0.511	-0.506	-0.502	-0.498	-0.494	-0.489	-0.484	-0.481	-0.476	-0.472	-0.469	-0.465	-0.460	-0.458	-0.454	-0.450	-0.445	-0.441	-0.438	-0.434	-0.430	-0.426	-0.421	-0.418	-0.414	-0.410	-0.406	-0.400	-0.396	-0.392	-0.388	-0.382	-0.379	-0.374	-0.370	-0.365	-0.360	-0.354	-0.349	-0.344	-0.340	-0.335	-0.330	-0.326	-0.320	-0.316	-0.311	-0.306	-0.301	-0.296	-0.291	-0.288	-0.282	-0.279	-0.274	-0.271	-0.266	-0.264	-0.260	-0.256	-0.254	-0.251	-0.249	-0.246	-0.245	-0.242	-0.242	-0.240	-0.239	-0.240	-0.240	-0.240	-0.241	-0.242	-0.242	-0.245	-0.248	-0.250	-0.254	-0.258	-0.261	-0.265	-0.270	-0.276	-0.281	-0.286	-0.292	-0.300	-0.306	-0.314	-0.322	-0.330	-0.339	-0.346	-0.355	-0.365	-0.374	-0.384	-0.392	-0.404	-0.412	-0.424	-0.434	-0.445	-0.456	-0.466	-0.478	-0.488	-0.499	-0.509	-0.520	-0.531	-0.541	-0.551	-0.564	-0.574	-0.584	-0.594	-0.605	-0.615	-0.625	-0.635	-0.644	-0.654	-0.664	-0.671	-0.681	-0.690	-0.698	-0.708	-0.715	-0.724	-0.731	-0.740	-0.748	-0.755	-0.762	-0.769	-0.776	-0.782	-0.789	-0.796	-0.802	-0.809	-0.814	-0.820	-0.825	-0.831	-0.838	-0.842	-0.848	-0.854	-0.859	-0.864	-0.869	-0.874	-0.879	-0.884	-0.888	-0.894	-0.898	-0.902	-0.908	-0.912	-0.918	-0.922	-0.928	-0.932	-0.938	-0.944	-0.949	-0.954	-0.959	-0.964	-0.970	-0.976	-0.982	-0.989	-0.994	-1.000	-1.008	-1.014	-1.020	-1.028	-1.035	-1.044	-1.051	-1.058	-1.066	-1.075	-1.082	-1.091	-1.100	-1.111	-1.120	-1.129	-1.139	-1.149	-1.159	-1.169	-1.178	-1.189	-1.199	-1.208	-1.219	-1.228	-1.239	-1.248	-1.258	-1.268	-1.278	-1.286	-1.295	-1.305	-1.314	-1.321	-1.330	-1.336	-1.344	-1.351	-1.358	-1.364	-1.369	-1.375	-1.380	-1.384	-1.388	-1.391	-1.394	-1.395	-1.398	-1.399	-1.399	-1.399	-1.399	-1.398	-1.398	-1.395	-1.392	-1.389	-1.386	-1.382	-1.379	-1.375	-1.370	-1.365	-1.359	-1.354	-1.348	-1.342	-1.336	-1.330	-1.322	-1.316	-1.311	-1.304	-1.298	-1.291	-1.285	-1.279	-1.272	-1.268	-1.261	-1.256	-1.251	-1.246	-1.241	-1.239	-1.235	-1.232	-1.230	-1.226	-1.225	-1.224	-1.222	-1.222	-1.224	-1.224	-1.225	-1.228	-1.229	-1.232	-1.236	-1.240	-1.244	-1.249	-1.254	-1.260	-1.266	-1.272	-1.281	-1.289	-1.296	-1.305	-1.312	-1.322	-1.331	-1.342	-1.352	-1.362	-1.374	-1.384	-1.395	-1.406	-1.418	-1.429	-1.441	-1.454	-1.465	-1.478	-1.489	-1.501	-1.512	-1.525	-1.536	-1.549	-1.561	-1.572	-1.584	-1.595	-1.608	-1.618	-1.629	-1.640	-1.649	-1.660	-1.670	-1.680	-1.689	-1.699	-1.709	-1.718	-1.726	-1.735	-1.741	-1.750	-1.758	-1.765	-1.772	-1.779	-1.785	-1.791	-1.798	-1.802	-1.809	-1.814	-1.819	-1.825	-1.829	-1.834	-1.838	-1.842	-1.846	-1.850	-1.854	-1.856	-1.860	-1.864	-1.866	-1.869	-1.872	-1.874	-1.876	-1.879	-1.880	-1.882	-1.885	-1.888	-1.889	-1.890	-1.891	-1.894	-1.895	-1.896	-1.898	-1.899	-1.900	-1.901	-1.902	-1.904	-1.905	-1.905	-1.906	-1.906	-1.908	-1.908	-1.908	-1.909	-1.908	-1.909	-1.909	-1.908	-1.908	-1.908	-1.908	-1.906	-1.906	-1.905	-1.905	-1.904	-1.902	-1.901	-1.900	-1.898	-1.896	-1.895	-1.892	-1.890	-1.889	-1.886	-1.882	-1.880	-1.878	-1.874	-1.870	-1.866	-1.862	-1.859	-1.855	-1.851	-1.846	-1.841	-1.836	-1.831	-1.825	-1.819	-1.814	-1.808	-1.801	-1.794	-1.788	-1.780	-1.772	-1.765	-1.756	-1.748	-1.739	-1.730	-1.721	-1.711	-1.701	-1.692	-1.682	-1.671	-1.660	-1.650	-1.639	-1.626	-1.615	-1.604	-1.590	-1.579	-1.566	-1.554	-1.540	-1.528	-1.515	-1.501	-1.488	-1.475	-1.461	-1.449	-1.435	-1.421	-1.409	-1.394	-1.381	-1.368	-1.355	-1.341	-1.329	-1.315	-1.301	-1.290	-1.278	-1.265	-1.252	-1.241	-1.230	-1.219	-1.208	-1.195	-1.185	-1.175	-1.165	-1.156	-1.146	-1.138	-1.129	-1.120	-1.112	-1.104	-1.098	-1.090	-1.084	-1.078	-1.071	-1.066	-1.061	-1.056	-1.052	-1.048	-1.044	-1.040	-1.036	-1.035	-1.031	-1.029	-1.028	-1.025	-1.024	-1.021	-1.020	-1.020	-1.018	-1.018	-1.015	-1.015	-1.014	-1.014	-1.012	-1.012	-1.011	-1.010	-1.009	-1.010	-1.008	-1.006	-1.006	-1.005	-1.002	-1.001	-1.000	-0.999	-0.996	-0.994	-0.991	-0.989	-0.985	-0.982	-0.980	-0.976	-0.972	-0.969	-0.964	-0.960	-0.955	-0.951	-0.946	-0.941	-0.935	-0.931	-0.925	-0.920	-0.914	-0.909	-0.902	-0.896	-0.890	-0.885	-0.879	-0.872	-0.866	-0.861	-0.856	-0.849	-0.844	-0.839	-0.832	-0.828	-0.822	-0.818	-0.811	-0.808	-0.801	-0.796	-0.792	-0.788	-0.782	-0.779	-0.774	-0.770	-0.766	-0.762	-0.759	-0.752	-0.749	-0.745	-0.741	-0.738	-0.732	-0.729	-0.725	-0.719	-0.715	-0.710	-0.704	-0.699	-0.692	-0.686	-0.681	-0.674	-0.668	-0.660	-0.651	-0.644	-0.635	-0.625	-0.615	-0.605	-0.595	-0.584	-0.572	-0.561	-0.548	-0.535	-0.521	-0.507	-0.492	-0.479	-0.462	-0.446	-0.430	-0.412	-0.396	-0.378	-0.360	-0.341	-0.322	-0.304	-0.284	-0.265	-0.245	-0.225	-0.205	-0.185	-0.165	-0.145	-0.124	-0.104	-0.084	-0.064	-0.044	-0.025	-0.004	0.015	0.034	0.052	0.071	0.090	0.108	0.124	0.141	0.158	0.174	0.190	0.204	0.219	0.232	0.245	0.259	0.270	0.282	0.294	0.305	0.314	0.324	0.331	0.339	0.348	0.354	0.360	0.366	0.371	0.375	0.380	0.382	0.386	0.388	0.390	0.391	0.392	0.392	0.394	0.394	0.391	0.390	0.389	0.388	0.385	0.384	0.380	0.378	0.375	0.371	0.369	0.365	0.361	0.356	0.352	0.350	0.345	0.340	0.336	0.332	0.328	0.324	0.319	0.315	0.311	0.308	0.302	0.300	0.295	0.292	0.288	0.285	0.281	0.278	0.275	0.272	0.270	0.268	0.265	0.262	0.261	0.260	0.258	0.256	0.255	0.255	0.254	0.252	0.252	0.252	0.252	0.252	0.252	0.254	0.254	0.255	0.255	0.258	0.259	0.260	0.261	0.262	0.265	0.266	0.268	0.270	0.272	0.274	0.276	0.279	0.281	0.282	0.285	0.288	0.289	0.291	0.294	0.296	0.299	0.300	0.302	0.304	0.308	0.309	0.311	0.312	0.314	0.315	0.316	0.319	0.319	0.321	0.322	0.322	0.325	0.325	0.326	0.328	0.328	0.329	0.330	0.331	0.331	0.331	0.331	0.332	0.334	0.332	0.334	0.334	0.334	0.335	0.335	0.335	0.335	0.335	0.335	0.335	0.335	0.335	0.335	0.335	0.335	0.335	0.335	0.335	0.335	0.334	0.334	0.332	0.332	0.331	0.331	0.329	0.328	0.328	0.324	0.322	0.321	0.319	0.316	0.314	0.310	0.306	0.304	0.300	0.296	0.291	0.286	0.281	0.276	0.270	0.264	0.258	0.251	0.244	0.235	0.228	0.220	0.211	0.202	0.192	0.184	0.174	0.164	0.152	0.141	0.131	0.119	0.108	0.096	0.084	0.071	0.059	0.046	0.034	0.021	0.008	-0.004	-0.016	-0.030	-0.042	-0.055	-0.068	-0.080	-0.091	-0.104	-0.115	-0.126	-0.139	-0.148	-0.159	-0.169	-0.179	-0.188	-0.196	-0.206	-0.215	-0.222	-0.229	-0.235	-0.242	-0.248	-0.254	-0.258	-0.262	-0.266	-0.270	-0.272	-0.276	-0.279	-0.281	-0.282	-0.284	-0.285	-0.285	-0.284	-0.284	-0.284	-0.284	-0.284	-0.284	-0.282	-0.281	-0.280	-0.279	-0.276	-0.276	-0.275	-0.274	-0.272	-0.272	-0.270	-0.270	-0.268	-0.268	-0.268	-0.268	-0.268	-0.268	-0.268	-0.269	-0.269	-0.270	-0.271	-0.272	-0.275	-0.276	-0.279	-0.280	-0.282	-0.285	-0.286	-0.290	-0.292	-0.295	-0.299	-0.302	-0.304	-0.308	-0.310	-0.314	-0.318	-0.320	-0.324	-0.326	-0.329	-0.332	-0.335	-0.338	-0.339	-0.342	-0.345	-0.346	-0.349	-0.350	-0.352	-0.354	-0.355	-0.356	-0.359	-0.360	-0.361	-0.364	-0.364	-0.365	-0.366	-0.368	-0.369	-0.370	-0.371	-0.372	-0.374	-0.376	-0.376	-0.379	-0.381	-0.382	-0.385	-0.388	-0.390	-0.394	-0.396	-0.399	-0.402	-0.408	-0.411	-0.415	-0.419	-0.422	-0.428	-0.431	-0.438	-0.442	-0.449	-0.455	-0.460	-0.466	-0.472	-0.478	-0.484	-0.491	-0.498	-0.504	-0.511	-0.516	-0.524	-0.530	-0.536	-0.542	-0.550	-0.556	-0.561	-0.566	-0.572	-0.579	-0.584	-0.589	-0.594	-0.599	-0.602	-0.608	-0.611	-0.615	-0.620	-0.622	-0.625	-0.628	-0.631	-0.632	-0.635	-0.638	-0.639	-0.640	-0.641	-0.641	-0.642	-0.644	-0.644	-0.645	-0.644	-0.645	-0.645	-0.645	-0.644	-0.645	-0.644	-0.644	-0.645	-0.644	-0.644	-0.644	-0.644	-0.644	-0.644	-0.644	-0.644	-0.644	-0.645	-0.645	-0.646	-0.648	-0.649	-0.650	-0.651	-0.652	-0.655	-0.656	-0.659	-0.660	-0.661	-0.664	-0.666	-0.669	-0.670	-0.672	-0.675	-0.678	-0.680	-0.682	-0.685	-0.686	-0.689	-0.690	-0.692	-0.694	-0.696	-0.698	-0.699	-0.699	-0.700	-0.700	-0.699	-0.699	-0.698	-0.696	-0.696	-0.694	-0.692	-0.690	-0.688	-0.684	-0.680	-0.676	-0.672	-0.668	-0.662	-0.658	-0.651	-0.646	-0.640	-0.634	-0.626	-0.619	-0.612	-0.604	-0.595	-0.588	-0.579	-0.571	-0.561	-0.552	-0.544	-0.535	-0.526	-0.518	-0.509	-0.501	-0.491	-0.484	-0.475	-0.468	-0.459	-0.451	-0.444	-0.436	-0.429	-0.421	-0.415	-0.409	-0.404	-0.398	-0.392	-0.388	-0.382	-0.380	-0.375	-0.371	-0.369	-0.366	-0.364	-0.362	-0.360	-0.359	-0.358	-0.358	-0.355	-0.355	-0.355	-0.356	-0.356	-0.356	-0.358	-0.360	-0.360	-0.362	-0.364	-0.365	-0.366	-0.370	-0.371	-0.374	-0.376	-0.379	-0.380	-0.382	-0.385	-0.388	-0.391	-0.392	-0.395	-0.399	-0.401	-0.404	-0.406	-0.409	-0.412	-0.415	-0.418	-0.421	-0.424	-0.428	-0.430	-0.434	-0.436	-0.440	-0.442	-0.446	-0.450	-0.452	-0.458	-0.461	-0.465	-0.469	-0.474	-0.478	-0.482	-0.486	-0.492	-0.496	-0.501	-0.506	-0.511	-0.516	-0.522	-0.528	-0.531	-0.538	-0.544	-0.549	-0.555	-0.560	-0.566	-0.571	-0.578	-0.582	-0.588	-0.592	-0.599	-0.602	-0.609	-0.612	-0.618	-0.621	-0.626	-0.630	-0.634	-0.638	-0.641	-0.644	-0.646	-0.650	-0.652	-0.654	-0.656	-0.658	-0.659	-0.660	-0.660	-0.660	-0.661	-0.661	-0.660	-0.660	-0.660	-0.659	-0.656	-0.656	-0.655	-0.652	-0.650	-0.649	-0.646	-0.645	-0.641	-0.639	-0.638	-0.635	-0.632	-0.629	-0.626	-0.624	-0.622	-0.619	-0.616	-0.615	-0.612	-0.610	-0.608	-0.606	-0.604	-0.602	-0.601	-0.600	-0.599	-0.599	-0.598	-0.598	-0.596	-0.596	-0.598	-0.598	-0.599	-0.599	-0.601	-0.601	-0.604	-0.606	-0.608	-0.611	-0.614	-0.616	-0.620	-0.622	-0.628	-0.631	-0.635	-0.641	-0.646	-0.652	-0.656	-0.662	-0.670	-0.676	-0.682	-0.691	-0.699	-0.706	-0.715	-0.722	-0.732	-0.740	-0.750	-0.760	-0.769	-0.780	-0.790	-0.801	-0.811	-0.822	-0.834	-0.844	-0.856	-0.868	-0.880	-0.890	-0.902	-0.914	-0.926	-0.938	-0.949	-0.961	-0.972	-0.982	-0.994	-1.005	-1.015	-1.025	-1.035	-1.045	-1.054	-1.061	-1.070	-1.078	-1.085	-1.091	-1.099	-1.104	-1.110	-1.114	-1.119	-1.122	-1.125	-1.128	-1.129	-1.131	-1.131	-1.131	-1.131	-1.130	-1.129	-1.126	-1.124	-1.121	-1.118	-1.114	-1.110	-1.104	-1.099	-1.094	-1.089	-1.084	-1.076	-1.071	-1.065	-1.059	-1.052	-1.046	-1.040	-1.034	-1.028	-1.024	-1.018	-1.012	-1.006	-1.002	-0.998	-0.994	-0.990	-0.986	-0.982	-0.980	-0.976	-0.975	-0.974	-0.971	-0.970	-0.969	-0.969	-0.970	-0.970	-0.971	-0.972	-0.975	-0.976	-0.979	-0.981	-0.984	-0.986	-0.989	-0.994	-0.996	-1.000	-1.004	-1.008	-1.010	-1.015	-1.018	-1.021	-1.025	-1.029	-1.031	-1.035	-1.038	-1.040	-1.042	-1.045	-1.046	-1.048	-1.049	-1.050	-1.050	-1.050	-1.050	-1.049	-1.048	-1.046	-1.044	-1.041	-1.038	-1.034	-1.030	-1.025	-1.020	-1.014	-1.008	-1.001	-0.994	-0.986	-0.978	-0.970	-0.961	-0.951	-0.941	-0.930	-0.920	-0.908	-0.896	-0.884	-0.872	-0.860	-0.846	-0.834	-0.820	-0.805	-0.791	-0.776	-0.762	-0.749	-0.734	-0.720	-0.705	-0.690	-0.676	-0.661	-0.646	-0.632	-0.619	-0.605	-0.591	-0.579	-0.566	-0.552	-0.541	-0.529	-0.518	-0.507	-0.498	-0.488	-0.479	-0.470	-0.462	-0.454	-0.448	-0.441	-0.435	-0.430	-0.425	-0.421	-0.418	-0.415	-0.412	-0.411	-0.410	-0.410	-0.410	-0.410	-0.411	-0.412	-0.414	-0.415	-0.418	-0.420	-0.422	-0.425	-0.428	-0.430	-0.434	-0.436	-0.439	-0.442	-0.445	-0.448	-0.451	-0.452	-0.454	-0.455	-0.456	-0.456	-0.456	-0.456	-0.456	-0.454	-0.451	-0.450	-0.446	-0.442	-0.439	-0.434	-0.428	-0.421	-0.415	-0.408	-0.400	-0.392	-0.384	-0.372	-0.364	-0.352	-0.342	-0.330	-0.319	-0.308	-0.295	-0.281	-0.269	-0.255	-0.241	-0.228	-0.215	-0.201	-0.186	-0.174	-0.159	-0.145	-0.132	-0.119	-0.105	-0.092	-0.079	-0.066	-0.055	-0.042	-0.030	-0.019	-0.008	0.004	0.014	0.024	0.032	0.042	0.051	0.060	0.068	0.075	0.081	0.089	0.095	0.101	0.106	0.111	0.116	0.120	0.125	0.129	0.132	0.136	0.139	0.141	0.142	0.145	0.148	0.149	0.150	0.151	0.152	0.154	0.152	0.152	0.152	0.152	0.152	0.151	0.150	0.149	0.148	0.146	0.144	0.142	0.140	0.138	0.135	0.130	0.128	0.124	0.120	0.116	0.111	0.106	0.101	0.096	0.090	0.085	0.079	0.072	0.066	0.059	0.051	0.042	0.035	0.028	0.019	0.010	0.001	-0.009	-0.018	-0.028	-0.036	-0.048	-0.056	-0.066	-0.078	-0.088	-0.098	-0.108	-0.119	-0.129	-0.139	-0.149	-0.159	-0.169	-0.178	-0.188	-0.196	-0.206	-0.215	-0.224	-0.231	-0.240	-0.248	-0.254	-0.260	-0.266	-0.272	-0.279	-0.284	-0.289	-0.292	-0.296	-0.300	-0.302	-0.306	-0.308	-0.310	-0.310	-0.311	-0.312	-0.311	-0.312	-0.311	-0.311	-0.309	-0.308	-0.305	-0.302	-0.301	-0.299	-0.296	-0.292	-0.289	-0.286	-0.284	-0.279	-0.275	-0.272	-0.268	-0.264	-0.260	-0.256	-0.252	-0.248	-0.245	-0.241	-0.239	-0.234	-0.231	-0.228	-0.225	-0.222	-0.219	-0.216	-0.214	-0.211	-0.209	-0.206	-0.204	-0.201	-0.200	-0.196	-0.195	-0.194	-0.192	-0.189	-0.188	-0.185	-0.184	-0.181	-0.180	-0.178	-0.176	-0.175	-0.172	-0.171	-0.169	-0.168	-0.165	-0.164	-0.160	-0.159	-0.155	-0.152	-0.150	-0.146	-0.144	-0.140	-0.138	-0.134	-0.130	-0.126	-0.122	-0.119	-0.115	-0.111	-0.106	-0.102	-0.098	-0.094	-0.090	-0.086	-0.082	-0.079	-0.075	-0.070	-0.066	-0.062	-0.059	-0.055	-0.051	-0.049	-0.045	-0.041	-0.039	-0.036	-0.034	-0.030	-0.028	-0.026	-0.024	-0.021	-0.020	-0.019	-0.018	-0.015	-0.015	-0.015	-0.014	-0.014	-0.014	-0.012	-0.012	-0.014	-0.014	-0.014	-0.014	-0.015	-0.015	-0.015	-0.016	-0.016	-0.018	-0.018	-0.019	-0.020	-0.020	-0.020	-0.021	-0.021	-0.022	-0.022	-0.022	-0.024	-0.024	-0.024	-0.024	-0.024	-0.022	-0.022	-0.022	-0.022	-0.022	-0.021	-0.021	-0.021	-0.020	-0.018	-0.018	-0.018	-0.016	-0.015	-0.015	-0.012	-0.012	-0.012	-0.011	-0.010	-0.010	-0.009	-0.009	-0.008	-0.008	-0.008	-0.008	-0.006	-0.008	-0.006	-0.006	-0.008	-0.008	-0.008	-0.008	-0.010	-0.010	-0.010	-0.012	-0.012	-0.015	-0.016	-0.018	-0.020	-0.021	-0.025	-0.026	-0.029	-0.032	-0.035	-0.038	-0.041	-0.045	-0.048	-0.052	-0.056	-0.060	-0.064	-0.069	-0.074	-0.078	-0.084	-0.088	-0.094	-0.100	-0.105	-0.111	-0.116	-0.124	-0.130	-0.136	-0.144	-0.150	-0.158	-0.164	-0.171	-0.179	-0.186	-0.194	-0.202	-0.210	-0.218	-0.225	-0.232	-0.242	-0.249	-0.258	-0.266	-0.275	-0.281	-0.290	-0.298	-0.306	-0.314	-0.321	-0.329	-0.338	-0.344	-0.352	-0.359	-0.365	-0.374	-0.380	-0.385	-0.392	-0.399	-0.404	-0.410	-0.415	-0.420	-0.426	-0.431	-0.435	-0.439	-0.444	-0.446	-0.450	-0.452	-0.455	-0.458	-0.459	-0.461	-0.464	-0.464	-0.465	-0.466	-0.466	-0.466	-0.465	-0.465	-0.465	-0.464	-0.461	-0.460	-0.459	-0.456	-0.452	-0.449	-0.446	-0.442	-0.438	-0.434	-0.428	-0.422	-0.416	-0.411	-0.404	-0.396	-0.390	-0.381	-0.374	-0.365	-0.355	-0.345	-0.336	-0.325	-0.315	-0.304	-0.292	-0.280	-0.268	-0.255	-0.242	-0.228	-0.214	-0.200	-0.186	-0.170	-0.156	-0.141	-0.125	-0.110	-0.095	-0.079	-0.062	-0.048	-0.031	-0.015	0.002	0.019	0.034	0.050	0.066	0.081	0.096	0.112	0.128	0.142	0.158	0.172	0.186	0.200	0.214	0.226	0.240	0.252	0.264	0.276	0.288	0.299	0.308	0.319	0.329	0.338	0.346	0.355	0.364	0.371	0.379	0.386	0.394	0.400	0.406	0.412	0.419	0.425	0.430	0.438	0.442	0.449	0.454	0.460	0.465	0.471	0.476	0.484	0.490	0.495	0.501	0.509	0.515	0.522	0.530	0.536	0.545	0.552	0.561	0.570	0.579	0.588	0.598	0.609	0.618	0.628	0.639	0.649	0.661	0.672	0.684	0.696	0.709	0.721	0.732	0.746	0.759	0.771	0.785	0.799	0.811	0.825	0.838	0.851	0.865	0.878	0.891	0.904	0.918	0.930	0.942	0.955	0.968	0.980	0.992	1.004	1.015	1.026	1.036	1.048	1.059	1.069	1.078	1.088	1.096	1.104	1.112	1.120	1.129	1.135	1.142	1.149	1.156	1.161	1.166	1.172	1.176	1.181	1.186	1.190	1.195	1.198	1.201	1.205	1.208	1.210	1.214	1.215	1.218	1.219	1.221	1.224	1.225	1.226	1.228	1.229	1.230	1.230	1.232	1.234	1.235	1.235	1.236	1.236	1.239	1.239	1.239	1.240	1.241	1.241	1.244	1.244	1.244	1.245	1.245	1.245	1.245	1.245	1.246	1.246	1.246	1.246	1.246	1.245	1.245	1.244	1.244	1.242	1.241	1.240	1.239	1.236	1.234	1.232	1.230	1.228	1.222	1.220	1.216	1.212	1.208	1.202	1.198	1.192	1.186	1.181	1.174	1.166	1.160	1.152	1.145	1.136	1.129	1.120	1.110	1.101	1.090	1.080	1.070	1.059	1.048	1.036	1.025	1.014	1.000	0.989	0.975	0.962	0.950	0.936	0.922	0.909	0.895	0.880	0.866	0.852	0.838	0.824	0.809	0.794	0.780	0.765	0.749	0.735	0.720	0.706	0.692	0.676	0.662	0.648	0.632	0.618	0.604	0.590	0.575	0.561	0.548	0.534	0.520	0.507	0.492	0.481	0.469	0.456	0.444	0.431	0.419	0.408	0.398	0.386	0.375	0.365	0.354	0.345	0.335	0.326	0.318	0.309	0.300	0.291	0.284	0.278	0.270	0.264	0.256	0.251	0.245	0.240	0.235	0.231	0.228	0.222	0.219	0.216	0.214	0.210	0.208	0.206	0.204	0.202	0.201	0.200	0.199	0.199	0.198	0.198	0.198	0.198	0.198	0.198	0.198	0.199	0.199	0.198	0.199	0.199	0.199	0.199	0.200	0.200	0.199	0.199	0.198	0.198	0.196	0.196	0.194	0.192	0.190	0.189	0.188	0.185	0.182	0.179	0.175	0.172	0.169	0.164	0.160	0.155	0.150	0.146	0.141	0.135	0.130	0.125	0.119	0.114	0.108	0.101	0.095	0.089	0.084	0.076	0.070	0.064	0.056	0.051	0.045	0.040	0.032	0.028	0.022	0.016	0.011	0.006	0.002	-0.002	-0.006	-0.011	-0.015	-0.018	-0.021	-0.024	-0.026	-0.028	-0.029	-0.030	-0.031	-0.031	-0.031	-0.031	-0.030	-0.029	-0.028	-0.026	-0.024	-0.021	-0.019	-0.015	-0.011	-0.006	-0.002	0.004	0.008	0.014	0.020	0.026	0.034	0.040	0.048	0.056	0.062	0.071	0.080	0.089	0.098	0.106	0.115	0.125	0.135	0.146	0.155	0.165	0.175	0.186	0.196	0.208	0.218	0.228	0.238	0.249	0.260	0.271	0.281	0.291	0.301	0.312	0.322	0.332	0.342	0.352	0.362	0.371	0.381	0.390	0.399	0.408	0.416	0.425	0.432	0.440	0.449	0.456	0.464	0.470	0.478	0.484	0.490	0.496	0.501	0.507	0.514	0.519	0.522	0.529	0.532	0.538	0.541	0.545	0.549	0.552	0.556	0.559	0.562	0.565	0.568	0.570	0.572	0.575	0.578	0.579	0.581	0.581	0.582	0.585	0.585	0.586	0.586	0.589	0.589	0.589	0.590	0.590	0.590	0.590	0.591	0.590	0.590	0.590	0.590	0.589	0.589	0.589	0.589	0.588	0.586	0.588	0.586	0.585	0.584	0.585	0.584	0.582	0.582	0.581	0.581	0.580	0.580	0.578	0.576	0.576	0.575	0.575	0.574	0.572	0.571	0.570	0.570	0.569	0.568	0.566	0.565	0.564	0.561	0.560	0.559	0.558	0.555	0.552	0.550	0.549	0.545	0.542	0.539	0.536	0.534	0.530	0.525	0.521	0.518	0.512	0.507	0.502	0.498	0.491	0.485	0.479	0.472	0.466	0.459	0.451	0.444	0.436	0.429	0.421	0.412	0.404	0.395	0.388	0.378	0.368	0.360	0.350	0.340	0.331	0.320	0.311	0.301	0.292	0.281	0.272	0.264	0.252	0.244	0.234	0.225	0.216	0.208	0.199	0.189	0.181	0.172	0.165	0.158	0.150	0.142	0.138	0.130	0.124	0.116	0.111	0.105	0.100	0.095	0.090	0.086	0.081	0.079	0.075	0.071	0.069	0.068	0.065	0.064	0.062	0.061	0.060	0.061	0.061	0.061	0.062	0.062	0.065	0.066	0.069	0.072	0.075	0.078	0.081	0.086	0.090	0.095	0.100	0.106	0.111	0.118	0.124	0.131	0.138	0.146	0.152	0.161	0.169	0.178	0.188	0.196	0.205	0.215	0.224	0.234	0.242	0.254	0.262	0.272	0.282	0.294	0.302	0.312	0.322	0.332	0.342	0.351	0.361	0.370	0.380	0.389	0.396	0.405	0.412	0.420	0.428	0.435	0.442	0.449	0.455	0.460	0.465	0.470	0.476	0.480	0.484	0.488	0.491	0.494	0.496	0.499	0.501	0.504	0.505	0.506	0.509	0.509	0.509	0.510	0.510	0.511	0.510	0.511	0.510	0.511	0.511	0.510	0.511	0.510	0.510	0.510	0.510	0.510	0.511	0.510	0.511	0.511	0.514	0.514	0.515	0.516	0.519	0.520	0.521	0.524	0.526	0.529	0.531	0.535	0.538	0.541	0.545	0.550	0.554	0.558	0.564	0.568	0.574	0.579	0.584	0.589	0.595	0.600	0.608	0.612	0.620	0.626	0.632	0.639	0.646	0.652	0.659	0.666	0.672	0.680	0.686	0.694	0.700	0.705	0.712	0.719	0.725	0.730	0.738	0.742	0.748	0.752	0.759	0.764	0.769	0.771	0.776	0.780	0.784	0.786	0.790	0.792	0.794	0.796	0.799	0.800	0.801	0.801	0.800	0.800	0.800	0.800	0.798	0.796	0.795	0.791	0.790	0.788	0.784	0.780	0.778	0.772	0.769	0.764	0.760	0.755	0.750	0.745	0.739	0.734	0.728	0.721	0.715	0.710	0.704	0.698	0.690	0.684	0.678	0.670	0.665	0.659	0.651	0.646	0.639	0.632	0.628	0.620	0.615	0.609	0.602	0.598	0.592	0.588	0.581	0.578	0.571	0.568	0.564	0.559	0.555	0.551	0.548	0.544	0.540	0.538	0.535	0.531	0.529	0.526	0.525	0.522	0.520	0.519	0.518	0.515	0.514	0.514	0.511	0.510	0.509	0.507	0.506	0.505	0.505	0.504	0.502	0.502	0.500	0.500	0.499	0.496	0.496	0.495	0.492	0.491	0.490	0.489	0.486	0.484	0.481	0.479	0.476	0.474	0.471	0.468	0.464	0.461	0.458	0.454	0.450	0.446	0.441	0.435	0.430	0.426	0.421	0.415	0.409	0.402	0.396	0.390	0.384	0.378	0.370	0.364	0.356	0.350	0.341	0.335	0.328	0.320	0.312	0.305	0.298	0.290	0.281	0.274	0.266	0.259	0.251	0.242	0.236	0.228	0.221	0.214	0.206	0.200	0.192	0.186	0.180	0.174	0.169	0.162	0.158	0.152	0.148	0.142	0.138	0.134	0.131	0.126	0.124	0.121	0.119	0.115	0.114	0.111	0.110	0.109	0.110	0.109	0.108	0.109	0.109	0.109	0.110	0.111	0.112	0.115	0.118	0.120	0.122	0.125	0.129	0.130	0.134	0.139	0.141	0.145	0.150	0.154	0.158	0.162	0.168	0.172	0.176	0.181	0.188	0.191	0.198	0.201	0.206	0.212	0.218	0.222	0.229	0.234	0.239	0.244	0.250	0.255	0.260	0.265	0.272	0.278	0.282	0.288	0.294	0.299	0.305	0.310	0.315	0.321	0.326	0.332	0.338	0.342	0.349	0.354	0.360	0.365	0.370	0.376	0.381	0.388	0.392	0.398	0.402	0.409	0.415	0.420	0.426	0.431	0.436	0.441	0.448	0.452	0.458	0.462	0.469	0.474	0.479	0.485	0.490	0.495	0.500	0.506	0.510	0.516	0.521	0.526	0.531	0.536	0.541	0.546	0.551	0.556	0.561	0.566	0.570	0.574	0.579	0.584	0.588	0.592	0.599	0.602	0.608	0.611	0.615	0.621	0.625	0.629	0.632	0.639	0.642	0.648	0.651	0.655	0.660	0.664	0.668	0.671	0.676	0.679	0.684	0.686	0.691	0.694	0.696	0.701	0.704	0.706	0.710	0.712	0.714	0.716	0.719	0.720	0.722	0.722	0.725	0.725	0.726	0.726	0.726	0.726	0.725	0.725	0.724	0.722	0.720	0.719	0.716	0.714	0.711	0.709	0.705	0.701	0.698	0.694	0.690	0.686	0.681	0.678	0.672	0.669	0.664	0.659	0.655	0.649	0.645	0.641	0.636	0.632	0.628	0.625	0.620	0.616	0.614	0.610	0.608	0.605	0.602	0.601	0.600	0.599	0.598	0.598	0.599	0.599	0.600	0.601	0.604	0.605	0.609	0.612	0.616	0.621	0.625	0.631	0.636	0.644	0.650	0.658	0.664	0.672	0.681	0.690	0.700	0.710	0.719	0.729	0.740	0.751	0.762	0.774	0.786	0.798	0.810	0.824	0.836	0.849	0.862	0.875	0.888	0.902	0.915	0.929	0.942	0.955	0.969	0.982	0.996	1.009	1.021	1.035	1.048	1.060	1.072	1.086	1.098	1.109	1.121	1.132	1.142	1.154	1.164	1.174	1.184	1.194	1.202	1.212	1.220	1.228	1.235	1.242	1.248	1.255	1.261	1.266	1.271	1.276	1.280	1.284	1.286	1.290	1.292	1.295	1.298	1.298	1.299	1.300	1.300	1.300	1.300	1.300	1.299	1.298	1.298	1.296	1.294	1.292	1.290	1.288	1.286	1.282	1.280	1.278	1.274	1.272	1.270	1.266	1.264	1.260	1.258	1.254	1.251	1.249	1.245	1.244	1.240	1.238	1.235	1.232	1.230	1.228	1.225	1.222	1.221	1.219	1.218	1.215	1.214	1.211	1.210	1.209	1.206	1.205	1.204	1.201	1.201	1.199	1.198	1.198	1.196	1.194	1.192	1.191	1.190	1.189	1.188	1.186	1.185	1.182	1.182	1.180	1.179	1.179	1.176	1.174	1.172	1.171	1.170	1.168	1.166	1.164	1.162	1.161	1.159	1.156	1.155	1.154	1.151	1.149	1.148	1.146	1.144	1.141	1.139	1.136	1.135	1.132	1.131	1.129	1.128	1.124	1.122	1.121	1.119	1.118	1.115	1.112	1.110	1.109	1.106	1.105	1.102	1.100	1.099	1.096	1.095	1.094	1.091	1.090	1.089	1.086	1.085	1.084	1.082	1.081	1.080	1.079	1.078	1.076	1.076	1.075	1.075	1.074	1.072	1.072	1.072	1.072	1.071	1.071	1.070	1.071	1.071	1.070	1.070	1.070	1.070	1.070	1.070	1.070	1.070	1.069	1.070	1.069	1.068	1.069	1.068	1.066	1.066	1.065	1.064	1.061	1.061	1.059	1.058	1.055	1.052	1.050	1.048	1.044	1.041	1.038	1.034	1.029	1.025	1.020	1.015	1.010	1.005	1.000	0.994	0.989	0.982	0.975	0.970	0.962	0.955	0.949	0.942	0.935	0.928	0.919	0.911	0.905	0.896	0.889	0.881	0.872	0.865	0.856	0.849	0.840	0.832	0.825	0.816	0.808	0.800	0.791	0.784	0.776	0.768	0.759	0.752	0.744	0.736	0.728	0.720	0.711	0.704	0.695	0.688	0.679	0.670	0.662	0.652	0.645	0.635	0.628	0.619	0.609	0.600	0.590	0.581	0.571	0.562	0.554	0.544	0.532	0.522	0.512	0.502	0.492	0.481	0.472	0.461	0.451	0.440	0.430	0.419	0.409	0.399	0.388	0.378	0.366	0.358	0.346	0.336	0.326	0.318	0.309	0.299	0.290	0.281	0.272	0.264	0.256	0.250	0.241	0.235	0.228	0.222	0.216	0.210	0.206	0.201	0.196	0.192	0.190	0.186	0.184	0.181	0.180	0.179	0.178	0.178	0.178	0.179	0.179	0.180	0.181	0.184	0.186	0.189	0.191	0.195	0.199	0.202	0.206	0.212	0.218	0.224	0.229	0.234	0.240	0.246	0.252	0.260	0.266	0.274	0.280	0.289	0.296	0.302	0.311	0.318	0.326	0.332	0.341	0.348	0.356	0.362	0.370	0.378	0.385	0.391	0.399	0.405	0.412	0.419	0.424	0.430	0.435	0.441	0.446	0.451	0.455	0.460	0.465	0.468	0.472	0.475	0.480	0.482	0.485	0.488	0.490	0.491	0.495	0.496	0.499	0.500	0.501	0.501	0.502	0.502	0.504	0.504	0.505	0.505	0.505	0.505	0.505	0.504	0.502	0.502	0.501	0.501	0.500	0.499	0.498	0.496	0.494	0.492	0.490	0.489	0.486	0.484	0.481	0.479	0.475	0.471	0.468	0.465	0.460	0.456	0.451	0.446	0.441	0.436	0.430	0.425	0.418	0.411	0.405	0.398	0.390	0.384	0.376	0.368	0.359	0.351	0.342	0.332	0.325	0.316	0.306	0.298	0.286	0.278	0.269	0.259	0.249	0.240	0.231	0.221	0.212	0.202	0.194	0.185	0.176	0.168	0.159	0.151	0.145	0.136	0.129	0.122	0.115	0.109	0.104	0.098	0.094	0.088	0.082	0.079	0.075	0.071	0.068	0.064	0.062	0.060	0.058	0.055	0.052	0.051	0.050	0.049	0.046	0.046	0.046	0.044	0.044	0.042	0.041	0.041	0.041	0.040	0.039	0.038	0.038	0.038	0.036	0.035	0.034	0.032	0.031	0.030	0.029	0.028	0.026	0.025	0.022	0.021	0.020	0.018	0.018	0.015	0.014	100.000	5.000	2.000	1.000	4.000	0.000	0.000	0.000	0.000	0.000	0.000	0.000	0.000	0.000	0.000	0.000	0.000	0.000	-1.700	-1.699	-1.696	-1.695	-1.692	-1.690	-1.689	-1.688	-1.686	-1.684	-1.682	-1.682	-1.681	-1.681	-1.680	-1.679	-1.679	-1.679	-1.679	-1.679	-1.679	-1.680	-1.681	-1.682	-1.682	-1.684	-1.686	-1.688	-1.689	-1.691	-1.694	-1.696	-1.699	-1.701	-1.704	-1.708	-1.710	-1.712	-1.716	-1.720	-1.724	-1.728	-1.731	-1.736	-1.739	-1.742	-1.746	-1.750	-1.754	-1.758	-1.761	-1.765	-1.768	-1.772	-1.776	-1.779	-1.782	-1.786	-1.789	-1.792	-1.795	-1.798	-1.800	-1.804	-1.806	-1.809	-1.811	-1.814	-1.815	-1.819	-1.820	-1.821	-1.824	-1.825	-1.826	-1.829	-1.830	-1.830	-1.832	-1.832	-1.834	-1.835	-1.835	-1.836	-1.836	-1.838	-1.838	-1.838	-1.838	-1.838	-1.839	-1.839	-1.839	-1.839	-1.839	-1.838	-1.838	-1.838	-1.836	-1.836	-1.836	-1.835	-1.835	-1.835	-1.834	-1.832	-1.832	-1.831	-1.830	-1.829	-1.828	-1.826	-1.825	-1.824	-1.822	-1.821	-1.820	-1.818	-1.816	-1.815	-1.812	-1.811	-1.809	-1.806	-1.805	-1.801	-1.800	-1.798	-1.794	-1.792	-1.789	-1.786	-1.784	-1.780	-1.778	-1.774	-1.771	-1.766	-1.764	-1.760	-1.756	-1.752	-1.750	-1.745	-1.742	-1.739	-1.735	-1.731	-1.728	-1.724	-1.720	-1.716	-1.712	-1.709	-1.706	-1.702	-1.699	-1.695	-1.691	-1.688	-1.684	-1.680	-1.678	-1.674	-1.670	-1.668	-1.664	-1.660	-1.658	-1.655	-1.651	-1.649	-1.645	-1.642	-1.640	-1.636	-1.634	-1.630	-1.628	-1.624	-1.621	-1.619	-1.616	-1.612	-1.610	-1.608	-1.605	-1.601	-1.599	-1.595	-1.592	-1.591	-1.588	-1.586	-1.582	-1.581	-1.578	-1.575	-1.574	-1.571	-1.569	-1.568	-1.565	-1.562	-1.562	-1.561	-1.559	-1.558	-1.556	-1.556	-1.556	-1.555	-1.555	-1.555	-1.554	-1.555	-1.555	-1.556	-1.556	-1.558	-1.559	-1.561	-1.562	-1.565	-1.566	-1.569	-1.571	-1.572	-1.575	-1.578	-1.580	-1.582	-1.585	-1.588	-1.590	-1.592	-1.595	-1.598	-1.600	-1.602	-1.605	-1.606	-1.609	-1.609	-1.609	-1.610	-1.610	-1.611	-1.611	-1.610	-1.609	-1.606	-1.605	-1.601	-1.600	-1.595	-1.591	-1.586	-1.580	-1.575	-1.568	-1.560	-1.552	-1.544	-1.535	-1.525	-1.514	-1.504	-1.492	-1.480	-1.468	-1.455	-1.441	-1.426	-1.412	-1.396	-1.381	-1.365	-1.349	-1.331	-1.314	-1.296	-1.279	-1.261	-1.242	-1.225	-1.206	-1.188	-1.169	-1.150	-1.131	-1.112	-1.094	-1.075	-1.058	-1.039	-1.020	-1.002	-0.985	-0.966	-0.949	-0.932	-0.916	-0.898	-0.881	-0.866	-0.851	-0.835	-0.820	-0.805	-0.791	-0.776	-0.762	-0.750	-0.738	-0.725	-0.711	-0.699	-0.688	-0.676	-0.665	-0.655	-0.644	-0.634	-0.624	-0.614	-0.605	-0.596	-0.586	-0.578	-0.570	-0.561	-0.554	-0.546	-0.538	-0.530	-0.524	-0.516	-0.509	-0.502	-0.495	-0.490	-0.482	-0.476	-0.470	-0.464	-0.459	-0.452	-0.445	-0.440	-0.435	-0.430	-0.424	-0.419	-0.415	-0.409	-0.404	-0.399	-0.395	-0.390	-0.386	-0.381	-0.379	-0.375	-0.370	-0.368	-0.364	-0.360	-0.358	-0.355	-0.352	-0.349	-0.346	-0.345	-0.344	-0.340	-0.340	-0.338	-0.336	-0.335	-0.335	-0.334	-0.332	-0.334	-0.332	-0.332	-0.334	-0.334	-0.335	-0.335	-0.336	-0.338	-0.339	-0.341	-0.342	-0.344	-0.346	-0.349	-0.351	-0.354	-0.356	-0.359	-0.362	-0.365	-0.369	-0.372	-0.375	-0.379	-0.382	-0.386	-0.390	-0.394	-0.398	-0.402	-0.406	-0.409	-0.414	-0.418	-0.421	-0.426	-0.430	-0.434	-0.438	-0.440	-0.445	-0.449	-0.451	-0.456	-0.460	-0.464	-0.468	-0.470	-0.474	-0.478	-0.480	-0.482	-0.486	-0.489	-0.492	-0.495	-0.498	-0.501	-0.502	-0.506	-0.509	-0.511	-0.514	-0.518	-0.520	-0.522	-0.525	-0.528	-0.530	-0.532	-0.535	-0.539	-0.542	-0.546	-0.549	-0.554	-0.556	-0.560	-0.565	-0.569	-0.572	-0.576	-0.581	-0.586	-0.592	-0.598	-0.602	-0.609	-0.615	-0.621	-0.628	-0.634	-0.641	-0.649	-0.656	-0.664	-0.671	-0.680	-0.689	-0.698	-0.706	-0.716	-0.725	-0.736	-0.745	-0.756	-0.765	-0.776	-0.788	-0.798	-0.809	-0.820	-0.832	-0.844	-0.855	-0.868	-0.879	-0.891	-0.902	-0.915	-0.928	-0.939	-0.951	-0.965	-0.976	-0.989	-1.001	-1.012	-1.025	-1.038	-1.050	-1.061	-1.072	-1.085	-1.098	-1.109	-1.120	-1.132	-1.142	-1.154	-1.166	-1.176	-1.188	-1.199	-1.208	-1.219	-1.229	-1.239	-1.250	-1.259	-1.269	-1.280	-1.289	-1.299	-1.308	-1.318	-1.328	-1.336	-1.345	-1.354	-1.364	-1.374	-1.382	-1.391	-1.401	-1.410	-1.420	-1.430	-1.438	-1.448	-1.458	-1.468	-1.478	-1.488	-1.496	-1.508	-1.519	-1.530	-1.540	-1.551	-1.562	-1.574	-1.585	-1.596	-1.608	-1.620	-1.632	-1.644	-1.658	-1.669	-1.682	-1.696	-1.709	-1.722	-1.735	-1.750	-1.762	-1.776	-1.790	-1.804	-1.819	-1.832	-1.846	-1.859	-1.874	-1.888	-1.901	-1.915	-1.929	-1.942	-1.955	-1.969	-1.981	-1.995	-2.007	-2.020	-2.031	-2.044	-2.055	-2.066	-2.078	-2.088	-2.096	-2.106	-2.116	-2.124	-2.132	-2.139	-2.146	-2.152	-2.159	-2.164	-2.168	-2.172	-2.176	-2.179	-2.180	-2.180	-2.181	-2.181	-2.181	-2.179	-2.176	-2.174	-2.170	-2.165	-2.159	-2.152	-2.145	-2.139	-2.130	-2.121	-2.112	-2.101	-2.091	-2.079	-2.066	-2.054	-2.041	-2.027	-2.014	-1.999	-1.984	-1.968	-1.952	-1.935	-1.919	-1.901	-1.885	-1.868	-1.850	-1.834	-1.815	-1.798	-1.780	-1.762	-1.746	-1.728	-1.711	-1.695	-1.678	-1.661	-1.646	-1.630	-1.615	-1.601	-1.588	-1.572	-1.560	-1.546	-1.535	-1.524	-1.512	-1.502	-1.491	-1.482	-1.474	-1.466	-1.459	-1.452	-1.446	-1.441	-1.436	-1.432	-1.429	-1.425	-1.424	-1.420	-1.420	-1.419	-1.419	-1.419	-1.420	-1.421	-1.422	-1.425	-1.428	-1.431	-1.432	-1.436	-1.440	-1.445	-1.449	-1.454	-1.459	-1.464	-1.469	-1.475	-1.481	-1.485	-1.492	-1.499	-1.504	-1.510	-1.516	-1.522	-1.529	-1.535	-1.541	-1.548	-1.554	-1.560	-1.565	-1.572	-1.578	-1.584	-1.590	-1.595	-1.601	-1.606	-1.611	-1.618	-1.621	-1.626	-1.630	-1.636	-1.640	-1.644	-1.648	-1.651	-1.655	-1.658	-1.661	-1.662	-1.665	-1.668	-1.670	-1.670	-1.671	-1.672	-1.674	-1.674	-1.672	-1.674	-1.672	-1.672	-1.670	-1.669	-1.666	-1.666	-1.662	-1.660	-1.656	-1.654	-1.650	-1.646	-1.641	-1.638	-1.632	-1.629	-1.622	-1.619	-1.612	-1.608	-1.602	-1.596	-1.590	-1.585	-1.579	-1.572	-1.568	-1.561	-1.555	-1.550	-1.544	-1.538	-1.532	-1.526	-1.521	-1.516	-1.510	-1.506	-1.501	-1.496	-1.492	-1.488	-1.482	-1.479	-1.476	-1.472	-1.469	-1.466	-1.462	-1.461	-1.459	-1.456	-1.455	-1.452	-1.452	-1.451	-1.451	-1.450	-1.450	-1.449	-1.450	-1.450	-1.451	-1.451	-1.451	-1.454	-1.455	-1.455	-1.458	-1.459	-1.461	-1.462	-1.464	-1.466	-1.468	-1.470	-1.472	-1.475	-1.476	-1.478	-1.481	-1.482	-1.485	-1.486	-1.488	-1.490	-1.491	-1.494	-1.496	-1.498	-1.499	-1.500	-1.501	-1.502	-1.504	-1.505	-1.505	-1.506	-1.506	-1.506	-1.508	-1.508	-1.508	-1.508	-1.508	-1.508	-1.505	-1.505	-1.505	-1.504	-1.501	-1.500	-1.499	-1.498	-1.495	-1.492	-1.491	-1.489	-1.486	-1.482	-1.480	-1.476	-1.472	-1.469	-1.465	-1.460	-1.456	-1.452	-1.446	-1.442	-1.436	-1.430	-1.425	-1.419	-1.412	-1.406	-1.400	-1.392	-1.385	-1.378	-1.370	-1.361	-1.354	-1.345	-1.336	-1.326	-1.318	-1.309	-1.300	-1.289	-1.279	-1.269	-1.259	-1.248	-1.238	-1.226	-1.215	-1.204	-1.192	-1.180	-1.170	-1.158	-1.146	-1.134	-1.122	-1.110	-1.099	-1.088	-1.075	-1.064	-1.052	-1.040	-1.028	-1.016	-1.006	-0.995	-0.984	-0.972	-0.961	-0.951	-0.940	-0.930	-0.920	-0.911	-0.900	-0.890	-0.881	-0.872	-0.865	-0.856	-0.848	-0.840	-0.832	-0.825	-0.818	-0.811	-0.805	-0.799	-0.792	-0.786	-0.780	-0.775	-0.769	-0.764	-0.759	-0.755	-0.750	-0.746	-0.741	-0.738	-0.732	-0.729	-0.725	-0.721	-0.718	-0.715	-0.710	-0.708	-0.705	-0.701	-0.698	-0.694	-0.691	-0.688	-0.684	-0.681	-0.676	-0.674	-0.670	-0.666	-0.661	-0.658	-0.655	-0.650	-0.646	-0.641	-0.638	-0.632	-0.628	-0.622	-0.618	-0.612	-0.609	-0.604	-0.598	-0.594	-0.588	-0.582	-0.576	-0.571	-0.565	-0.560	-0.555	-0.549	-0.544	-0.539	-0.531	-0.525	-0.520	-0.514	-0.507	-0.504	-0.498	-0.491	-0.486	-0.480	-0.475	-0.469	-0.464	-0.458	-0.452	-0.446	-0.441	-0.436	-0.431	-0.424	-0.419	-0.414	-0.410	-0.404	-0.399	-0.394	-0.389	-0.382	-0.378	-0.372	-0.366	-0.362	-0.358	-0.351	-0.346	-0.341	-0.335	-0.330	-0.325	-0.320	-0.312	-0.308	-0.302	-0.296	-0.290	-0.284	-0.278	-0.272	-0.266	-0.259	-0.252	-0.246	-0.239	-0.232	-0.225	-0.220	-0.212	-0.205	-0.199	-0.190	-0.184	-0.176	-0.169	-0.161	-0.154	-0.146	-0.140	-0.132	-0.125	-0.118	-0.110	-0.102	-0.095	-0.088	-0.081	-0.075	-0.068	-0.060	-0.054	-0.046	-0.040	-0.034	-0.028	-0.022	-0.015	-0.010	-0.004	0.001	0.006	0.011	0.016	0.021	0.026	0.030	0.034	0.038	0.041	0.045	0.048	0.051	0.054	0.058	0.060	0.062	0.064	0.066	0.068	0.070	0.071	0.071	0.072	0.074	0.075	0.074	0.075	0.074	0.074	0.074	0.074	0.072	0.071	0.070	0.069	0.068	0.065	0.064	0.061	0.059	0.056	0.052	0.050	0.046	0.042	0.039	0.036	0.032	0.026	0.022	0.018	0.012	0.008	0.004	-0.002	-0.009	-0.015	-0.022	-0.029	-0.036	-0.042	-0.049	-0.058	-0.064	-0.071	-0.080	-0.089	-0.096	-0.105	-0.114	-0.122	-0.131	-0.140	-0.150	-0.159	-0.169	-0.179	-0.189	-0.199	-0.209	-0.218	-0.228	-0.239	-0.250	-0.260	-0.270	-0.281	-0.291	-0.301	-0.314	-0.324	-0.335	-0.345	-0.356	-0.368	-0.378	-0.389	-0.400	-0.410	-0.421	-0.432	-0.442	-0.454	-0.465	-0.475	-0.486	-0.496	-0.507	-0.518	-0.529	-0.539	-0.548	-0.559	-0.569	-0.580	-0.589	-0.599	-0.608	-0.619	-0.628	-0.638	-0.646	-0.654	-0.664	-0.672	-0.680	-0.688	-0.696	-0.704	-0.711	-0.718	-0.725	-0.731	-0.739	-0.745	-0.750	-0.756	-0.760	-0.765	-0.770	-0.774	-0.778	-0.781	-0.784	-0.786	-0.788	-0.789	-0.791	-0.791	-0.791	-0.792	-0.791	-0.790	-0.789	-0.788	-0.785	-0.782	-0.779	-0.775	-0.772	-0.769	-0.764	-0.760	-0.754	-0.749	-0.744	-0.738	-0.731	-0.725	-0.718	-0.711	-0.702	-0.696	-0.689	-0.681	-0.672	-0.666	-0.658	-0.649	-0.641	-0.634	-0.625	-0.618	-0.610	-0.601	-0.595	-0.586	-0.579	-0.572	-0.565	-0.558	-0.551	-0.545	-0.538	-0.532	-0.526	-0.520	-0.515	-0.509	-0.505	-0.500	-0.495	-0.491	-0.488	-0.484	-0.480	-0.478	-0.476	-0.472	-0.470	-0.469	-0.469	-0.466	-0.465	-0.465	-0.465	-0.465	-0.465	-0.465	-0.466	-0.468	-0.469	-0.471	-0.472	-0.474	-0.476	-0.479	-0.481	-0.484	-0.486	-0.490	-0.492	-0.496	-0.500	-0.504	-0.506	-0.511	-0.516	-0.519	-0.524	-0.528	-0.532	-0.535	-0.540	-0.544	-0.549	-0.552	-0.558	-0.561	-0.564	-0.568	-0.571	-0.575	-0.578	-0.580	-0.582	-0.585	-0.588	-0.589	-0.590	-0.591	-0.591	-0.592	-0.592	-0.592	-0.592	-0.590	-0.590	-0.589	-0.586	-0.584	-0.580	-0.576	-0.574	-0.570	-0.565	-0.560	-0.555	-0.550	-0.545	-0.539	-0.532	-0.526	-0.519	-0.512	-0.505	-0.498	-0.490	-0.481	-0.475	-0.466	-0.459	-0.451	-0.444	-0.435	-0.426	-0.420	-0.411	-0.405	-0.396	-0.390	-0.382	-0.375	-0.369	-0.361	-0.356	-0.350	-0.344	-0.339	-0.334	-0.329	-0.325	-0.320	-0.316	-0.312	-0.310	-0.306	-0.304	-0.301	-0.301	-0.299	-0.298	-0.298	-0.296	-0.296	-0.295	-0.296	-0.296	-0.298	-0.298	-0.299	-0.300	-0.301	-0.302	-0.304	-0.306	-0.308	-0.309	-0.311	-0.312	-0.315	-0.318	-0.319	-0.321	-0.324	-0.325	-0.326	-0.328	-0.330	-0.332	-0.332	-0.335	-0.336	-0.336	-0.338	-0.339	-0.339	-0.340	-0.340	-0.340	-0.341	-0.340	-0.340	-0.341	-0.340	-0.340	-0.339	-0.339	-0.339	-0.338	-0.336	-0.336	-0.335	-0.334	-0.332	-0.331	-0.330	-0.329	-0.328	-0.326	-0.325	-0.324	-0.321	-0.321	-0.319	-0.318	-0.316	-0.315	-0.312	-0.311	-0.309	-0.309	-0.306	-0.305	-0.302	-0.300	-0.300	-0.298	-0.296	-0.294	-0.292	-0.290	-0.289	-0.288	-0.284	-0.282	-0.280	-0.278	-0.276	-0.274	-0.271	-0.269	-0.266	-0.264	-0.262	-0.260	-0.258	-0.256	-0.252	-0.251	-0.250	-0.248	-0.245	-0.245	-0.242	-0.241	-0.240	-0.239	-0.239	-0.238	-0.236	-0.238	-0.238	-0.238	-0.238	-0.240	-0.240	-0.242	-0.244	-0.246	-0.250	-0.251	-0.255	-0.259	-0.262	-0.268	-0.272	-0.279	-0.284	-0.289	-0.296	-0.301	-0.309	-0.318	-0.324	-0.331	-0.340	-0.349	-0.358	-0.366	-0.375	-0.384	-0.392	-0.401	-0.411	-0.420	-0.430	-0.439	-0.448	-0.458	-0.466	-0.476	-0.485	-0.495	-0.502	-0.511	-0.519	-0.526	-0.535	-0.542	-0.549	-0.555	-0.562	-0.568	-0.572	-0.578	-0.582	-0.586	-0.591	-0.594	-0.598	-0.600	-0.601	-0.602	-0.605	-0.605	-0.605	-0.606	-0.605	-0.604	-0.604	-0.602	-0.601	-0.599	-0.596	-0.595	-0.591	-0.589	-0.585	-0.582	-0.579	-0.575	-0.571	-0.568	-0.564	-0.559	-0.555	-0.551	-0.546	-0.542	-0.538	-0.534	-0.529	-0.526	-0.522	-0.518	-0.514	-0.510	-0.505	-0.501	-0.498	-0.494	-0.489	-0.485	-0.481	-0.478	-0.474	-0.469	-0.465	-0.461	-0.458	-0.454	-0.450	-0.445	-0.440	-0.436	-0.431	-0.426	-0.421	-0.418	-0.411	-0.406	-0.400	-0.394	-0.389	-0.382	-0.376	-0.369	-0.362	-0.355	-0.348	-0.340	-0.332	-0.322	-0.315	-0.305	-0.296	-0.286	-0.278	-0.268	-0.256	-0.245	-0.234	-0.222	-0.211	-0.200	-0.189	-0.176	-0.164	-0.151	-0.138	-0.125	-0.111	-0.099	-0.085	-0.072	-0.059	-0.044	-0.030	-0.018	-0.002	0.011	0.025	0.040	0.052	0.066	0.081	0.094	0.108	0.121	0.135	0.149	0.161	0.175	0.186	0.199	0.212	0.225	0.238	0.249	0.260	0.272	0.284	0.295	0.305	0.316	0.328	0.338	0.349	0.359	0.369	0.378	0.388	0.396	0.406	0.415	0.424	0.432	0.440	0.449	0.456	0.464	0.472	0.479	0.486	0.492	0.500	0.506	0.514	0.520	0.525	0.531	0.538	0.542	0.548	0.552	0.558	0.562	0.566	0.570	0.572	0.576	0.579	0.582	0.585	0.588	0.589	0.590	0.591	0.592	0.592	0.594	0.592	0.592	0.591	0.590	0.589	0.588	0.586	0.584	0.581	0.579	0.575	0.572	0.569	0.565	0.561	0.558	0.552	0.549	0.544	0.538	0.532	0.529	0.522	0.518	0.511	0.506	0.500	0.495	0.489	0.484	0.478	0.471	0.465	0.459	0.454	0.448	0.441	0.436	0.430	0.424	0.418	0.411	0.406	0.399	0.392	0.388	0.380	0.374	0.368	0.360	0.354	0.348	0.340	0.332	0.326	0.319	0.311	0.304	0.296	0.289	0.280	0.272	0.264	0.255	0.246	0.238	0.229	0.220	0.211	0.201	0.192	0.182	0.172	0.164	0.152	0.142	0.132	0.121	0.111	0.101	0.091	0.080	0.070	0.059	0.049	0.038	0.028	0.016	0.006	-0.004	-0.015	-0.025	-0.035	-0.045	-0.055	-0.065	-0.075	-0.084	-0.094	-0.102	-0.112	-0.121	-0.130	-0.138	-0.146	-0.155	-0.162	-0.170	-0.178	-0.184	-0.191	-0.198	-0.204	-0.210	-0.215	-0.220	-0.226	-0.231	-0.235	-0.239	-0.244	-0.248	-0.251	-0.255	-0.258	-0.260	-0.262	-0.266	-0.268	-0.269	-0.270	-0.271	-0.274	-0.274	-0.274	-0.274	-0.274	-0.272	-0.272	-0.271	-0.270	-0.269	-0.268	-0.265	-0.264	-0.260	-0.258	-0.255	-0.251	-0.248	-0.244	-0.240	-0.236	-0.231	-0.226	-0.221	-0.216	-0.211	-0.206	-0.200	-0.195	-0.189	-0.181	-0.175	-0.169	-0.162	-0.156	-0.149	-0.142	-0.135	-0.128	-0.121	-0.114	-0.106	-0.099	-0.092	-0.085	-0.079	-0.071	-0.064	-0.058	-0.050	-0.044	-0.038	-0.031	-0.024	-0.019	-0.012	-0.008	-0.001	0.004	0.009	0.014	0.018	0.022	0.026	0.030	0.032	0.036	0.039	0.041	0.042	0.045	0.048	0.049	0.049	0.050	0.050	0.050	0.050	0.050	0.049	0.046	0.046	0.045	0.042	0.040	0.038	0.035	0.032	0.030	0.028	0.025	0.022	0.019	0.016	0.012	0.009	0.006	0.002	0.000	-0.002	-0.006	-0.008	-0.010	-0.012	-0.015	-0.015	-0.018	-0.018	-0.018	-0.019	-0.018	-0.016	-0.016	-0.014	-0.012	-0.009	-0.005	-0.002	0.002	0.008	0.012	0.019	0.026	0.032	0.041	0.049	0.058	0.068	0.078	0.089	0.100	0.112	0.125	0.138	0.152	0.166	0.181	0.196	0.212	0.228	0.244	0.261	0.280	0.296	0.315	0.332	0.351	0.370	0.389	0.408	0.428	0.446	0.465	0.485	0.504	0.522	0.541	0.560	0.579	0.595	0.614	0.631	0.648	0.664	0.681	0.696	0.711	0.728	0.740	0.754	0.768	0.780	0.791	0.801	0.812	0.822	0.831	0.839	0.846	0.854	0.859	0.864	0.868	0.871	0.875	0.876	0.879	0.880	0.880	0.879	0.879	0.878	0.875	0.872	0.870	0.866	0.862	0.858	0.852	0.846	0.841	0.835	0.829	0.822	0.816	0.809	0.802	0.796	0.789	0.781	0.775	0.768	0.761	0.754	0.748	0.740	0.735	0.729	0.721	0.716	0.710	0.706	0.701	0.695	0.691	0.686	0.682	0.679	0.675	0.671	0.669	0.666	0.664	0.661	0.660	0.658	0.656	0.656	0.655	0.655	0.654	0.652	0.652	0.654	0.652	0.654	0.652	0.654	0.654	0.654	0.655	0.655	0.656	0.656	0.656	0.658	0.659	0.659	0.659	0.659	0.659	0.659	0.659	0.659	0.659	0.658	0.658	0.656	0.656	0.655	0.654	0.652	0.651	0.649	0.648	0.645	0.642	0.641	0.639	0.635	0.632	0.630	0.628	0.624	0.620	0.616	0.614	0.610	0.606	0.602	0.599	0.594	0.590	0.586	0.582	0.579	0.575	0.571	0.568	0.564	0.560	0.556	0.552	0.549	0.546	0.542	0.540	0.538	0.535	0.532	0.530	0.528	0.526	0.524	0.522	0.521	0.520	0.520	0.518	0.518	0.518	0.518	0.519	0.520	0.521	0.522	0.522	0.525	0.526	0.529	0.531	0.532	0.536	0.539	0.541	0.544	0.548	0.550	0.554	0.559	0.561	0.565	0.570	0.572	0.578	0.580	0.585	0.589	0.592	0.596	0.600	0.604	0.608	0.610	0.614	0.618	0.620	0.624	0.626	0.629	0.631	0.632	0.635	0.638	0.639	0.640	0.641	0.642	0.642	0.644	0.644	0.645	0.645	0.644	0.644	0.645	0.644	0.642	0.641	0.640	0.639	0.638	0.635	0.634	0.631	0.629	0.628	0.625	0.621	0.619	0.618	0.615	0.612	0.609	0.606	0.602	0.599	0.596	0.594	0.591	0.588	0.584	0.581	0.579	0.575	0.572	0.569	0.565	0.562	0.559	0.555	0.552	0.549	0.546	0.541	0.539	0.535	0.532	0.529	0.525	0.522	0.519	0.515	0.511	0.507	0.502	0.499	0.495	0.491	0.486	0.482	0.479	0.474	0.470	0.465	0.460	0.455	0.450	0.444	0.439	0.434	0.426	0.421	0.415	0.409	0.402	0.396	0.389	0.381	0.374	0.366	0.361	0.352	0.345	0.338	0.329	0.320	0.311	0.304	0.296	0.286	0.278	0.269	0.259	0.250	0.240	0.231	0.221	0.212	0.202	0.194	0.182	0.174	0.165	0.154	0.144	0.135	0.125	0.115	0.105	0.095	0.085	0.075	0.065	0.056	0.046	0.036	0.028	0.018	0.009	0.000	-0.010	-0.019	-0.028	-0.036	-0.044	-0.051	-0.059	-0.068	-0.074	-0.081	-0.088	-0.094	-0.099	-0.105	-0.110	-0.114	-0.119	-0.121	-0.125	-0.129	-0.131	-0.132	-0.134	-0.135	-0.136	-0.135	-0.135	-0.134	-0.132	-0.129	-0.128	-0.124	-0.120	-0.116	-0.110	-0.105	-0.099	-0.092	-0.086	-0.080	-0.071	-0.064	-0.055	-0.046	-0.036	-0.028	-0.018	-0.009	0.002	0.011	0.021	0.034	0.044	0.054	0.064	0.075	0.085	0.095	0.106	0.116	0.128	0.136	0.148	0.156	0.166	0.174	0.184	0.191	0.200	0.208	0.215	0.222	0.229	0.235	0.241	0.246	0.251	0.256	0.261	0.265	0.269	0.271	0.275	0.276	0.280	0.281	0.282	0.284	0.284	0.285	0.285	0.285	0.285	0.284	0.284	0.282	0.281	0.280	0.280	0.278	0.276	0.276	0.274	0.272	0.271	0.269	0.268	0.266	0.265	0.264	0.262	0.262	0.261	0.261	0.261	0.260	0.261	0.260	0.261	0.262	0.262	0.265	0.266	0.269	0.270	0.272	0.275	0.279	0.281	0.285	0.289	0.294	0.298	0.301	0.306	0.311	0.316	0.322	0.328	0.332	0.339	0.345	0.351	0.358	0.362	0.369	0.374	0.381	0.386	0.392	0.399	0.402	0.408	0.414	0.418	0.422	0.426	0.430	0.435	0.438	0.440	0.442	0.445	0.446	0.448	0.449	0.449	0.449	0.449	0.446	0.445	0.442	0.440	0.436	0.432	0.428	0.424	0.419	0.412	0.405	0.398	0.390	0.382	0.374	0.365	0.355	0.345	0.334	0.324	0.312	0.301	0.289	0.276	0.264	0.251	0.238	0.224	0.210	0.196	0.182	0.168	0.152	0.138	0.124	0.109	0.094	0.079	0.064	0.049	0.034	0.020	0.004	-0.010	-0.025	-0.039	-0.054	-0.068	-0.081	-0.095	-0.109	-0.121	-0.134	-0.148	-0.159	-0.171	-0.182	-0.194	-0.204	-0.216	-0.225	-0.236	-0.245	-0.254	-0.261	-0.269	-0.276	-0.282	-0.290	-0.295	-0.300	-0.305	-0.309	-0.311	-0.315	-0.318	-0.319	-0.321	-0.321	-0.321	-0.321	-0.320	-0.319	-0.315	-0.312	-0.310	-0.306	-0.302	-0.298	-0.292	-0.288	-0.281	-0.276	-0.269	-0.262	-0.255	-0.248	-0.240	-0.232	-0.225	-0.216	-0.208	-0.200	-0.191	-0.182	-0.175	-0.166	-0.159	-0.150	-0.142	-0.135	-0.128	-0.121	-0.114	-0.108	-0.102	-0.096	-0.090	-0.086	-0.082	-0.079	-0.075	-0.072	-0.070	-0.068	-0.068	-0.066	-0.066	-0.066	-0.069	-0.070	-0.072	-0.075	-0.079	-0.081	-0.086	-0.091	-0.096	-0.102	-0.109	-0.116	-0.124	-0.130	-0.138	-0.146	-0.155	-0.164	-0.172	-0.181	-0.191	-0.201	-0.211	-0.220	-0.230	-0.239	-0.250	-0.260	-0.269	-0.279	-0.288	-0.298	-0.306	-0.315	-0.325	-0.334	-0.341	-0.350	-0.358	-0.365	-0.372	-0.379	-0.385	-0.391	-0.396	-0.401	-0.406	-0.410	-0.415	-0.419	-0.421	-0.424	-0.426	-0.428	-0.429	-0.430	-0.430	-0.429	-0.429	-0.428	-0.426	-0.425	-0.424	-0.421	-0.418	-0.415	-0.410	-0.406	-0.402	-0.398	-0.394	-0.388	-0.382	-0.376	-0.371	-0.365	-0.360	-0.352	-0.348	-0.340	-0.334	-0.326	-0.320	-0.312	-0.306	-0.300	-0.292	-0.286	-0.280	-0.272	-0.266	-0.260	-0.255	-0.249	-0.244	-0.238	-0.234	-0.229	-0.225	-0.220	-0.216	-0.212	-0.209	-0.206	-0.202	-0.201	-0.200	-0.198	-0.196	-0.195	-0.196	-0.195	-0.195	-0.196	-0.198	-0.199	-0.201	-0.204	-0.208	-0.210	-0.214	-0.216	-0.221	-0.226	-0.231	-0.236	-0.242	-0.248	-0.252	-0.259	-0.265	-0.271	-0.278	-0.284	-0.290	-0.296	-0.304	-0.311	-0.318	-0.324	-0.330	-0.338	-0.342	-0.349	-0.355	-0.360	-0.366	-0.371	-0.376	-0.381	-0.385	-0.389	-0.392	-0.395	-0.399	-0.400	-0.402	-0.404	-0.404	-0.405	-0.404	-0.404	-0.401	-0.399	-0.398	-0.395	-0.391	-0.388	-0.382	-0.378	-0.372	-0.366	-0.359	-0.351	-0.344	-0.335	-0.326	-0.316	-0.306	-0.296	-0.285	-0.272	-0.260	-0.248	-0.235	-0.222	-0.209	-0.194	-0.179	-0.165	-0.150	-0.134	-0.118	-0.101	-0.085	-0.068	-0.051	-0.034	-0.016	0.001	0.019	0.036	0.054	0.072	0.090	0.109	0.128	0.146	0.165	0.182	0.201	0.219	0.238	0.256	0.272	0.291	0.309	0.325	0.344	0.360	0.376	0.394	0.410	0.426	0.442	0.458	0.472	0.489	0.502	0.518	0.531	0.545	0.559	0.571	0.582	0.595	0.606	0.618	0.629	0.639	0.649	0.658	0.668	0.675	0.684	0.691	0.698	0.704	0.710	0.715	0.721	0.726	0.729	0.734	0.736	0.740	0.742	0.744	0.744	0.745	0.746	0.745	0.745	0.744	0.741	0.740	0.738	0.736	0.732	0.728	0.725	0.719	0.715	0.709	0.704	0.699	0.692	0.686	0.679	0.671	0.664	0.656	0.649	0.641	0.634	0.625	0.618	0.608	0.600	0.591	0.584	0.575	0.566	0.558	0.550	0.541	0.532	0.525	0.516	0.509	0.501	0.494	0.486	0.480	0.472	0.468	0.460	0.455	0.450	0.444	0.439	0.434	0.430	0.425	0.422	0.419	0.415	0.412	0.410	0.408	0.405	0.402	0.400	0.399	0.398	0.396	0.395	0.394	0.394	0.392	0.391	0.391	0.390	0.390	0.389	0.388	0.388	0.385	0.385	0.382	0.382	0.381	0.379	0.378	0.376	0.374	0.370	0.369	0.365	0.362	0.359	0.356	0.352	0.346	0.342	0.339	0.334	0.329	0.324	0.319	0.314	0.306	0.301	0.295	0.289	0.284	0.276	0.270	0.264	0.258	0.251	0.244	0.238	0.231	0.224	0.218	0.211	0.204	0.198	0.191	0.185	0.180	0.172	0.168	0.162	0.158	0.152	0.148	0.142	0.139	0.134	0.130	0.126	0.124	0.119	0.116	0.114	0.111	0.109	0.106	0.104	0.102	0.101	0.099	0.098	0.096	0.095	0.094	0.094	0.094	0.092	0.092	0.091	0.092	0.091	0.091	0.090	0.091	0.090	0.090	0.089	0.090	0.089	0.089	0.088	0.088	0.088	0.086	0.085	0.084	0.082	0.081	0.079	0.078	0.075	0.074	0.072	0.070	0.066	0.064	0.061	0.058	0.055	0.051	0.048	0.044	0.039	0.035	0.031	0.026	0.020	0.015	0.009	0.004	-0.001	-0.008	-0.014	-0.020	-0.026	-0.032	-0.041	-0.048	-0.054	-0.062	-0.069	-0.078	-0.085	-0.094	-0.101	-0.109	-0.118	-0.126	-0.135	-0.144	-0.152	-0.161	-0.170	-0.181	-0.190	-0.200	-0.209	-0.219	-0.230	-0.240	-0.250	-0.260	-0.271	-0.281	-0.291	-0.301	-0.312	-0.322	-0.334	-0.346	-0.356	-0.368	-0.379	-0.390	-0.401	-0.414	-0.425	-0.436	-0.448	-0.460	-0.471	-0.482	-0.495	-0.506	-0.519	-0.531	-0.544	-0.556	-0.569	-0.580	-0.592	-0.604	-0.616	-0.629	-0.642	-0.654	-0.666	-0.678	-0.691	-0.702	-0.715	-0.728	-0.740	-0.751	-0.762	-0.775	-0.786	-0.798	-0.810	-0.821	-0.832	-0.842	-0.852	-0.865	-0.874	-0.885	-0.894	-0.904	-0.914	-0.921	-0.931	-0.939	-0.946	-0.954	-0.961	-0.968	-0.974	-0.980	-0.985	-0.990	-0.995	-1.000	-1.002	-1.006	-1.008	-1.010	-1.012	-1.012	-1.014	-1.012	-1.012	-1.011	-1.010	-1.008	-1.004	-1.001	-0.998	-0.992	-0.986	-0.982	-0.975	-0.969	-0.961	-0.952	-0.944	-0.935	-0.926	-0.916	-0.905	-0.895	-0.884	-0.872	-0.860	-0.848	-0.835	-0.821	-0.806	-0.792	-0.779	-0.762	-0.748	-0.732	-0.716	-0.701	-0.685	-0.669	-0.652	-0.636	-0.620	-0.604	-0.588	-0.570	-0.555	-0.539	-0.522	-0.506	-0.491	-0.475	-0.460	-0.445	-0.430	-0.416	-0.401	-0.388	-0.375	-0.362	-0.350	-0.338	-0.326	-0.315	-0.305	-0.295	-0.286	-0.276	-0.269	-0.262	-0.255	-0.249	-0.244	-0.239	-0.235	-0.231	-0.228	-0.226	-0.225	-0.224	-0.222	-0.224	-0.224	-0.225	-0.228	-0.231	-0.234	-0.236	-0.241	-0.246	-0.251	-0.256	-0.261	-0.268	-0.274	-0.280	-0.288	-0.294	-0.301	-0.310	-0.318	-0.325	-0.332	-0.341	-0.349	-0.358	-0.366	-0.375	-0.382	-0.390	-0.398	-0.408	-0.415	-0.422	-0.429	-0.436	-0.444	-0.451	-0.458	-0.465	-0.471	-0.479	-0.484	-0.490	-0.496	-0.502	-0.507	-0.512	-0.518	-0.522	-0.529	-0.532	-0.536	-0.541	-0.546	-0.551	-0.554	-0.559	-0.562	-0.566	-0.570	-0.575	-0.579	-0.582	-0.588	-0.590	-0.595	-0.600	-0.602	-0.608	-0.612	-0.618	-0.622	-0.626	-0.631	-0.636	-0.642	-0.648	-0.654	-0.660	-0.666	-0.672	-0.678	-0.685	-0.692	-0.699	-0.706	-0.715	-0.724	-0.732	-0.740	-0.749	-0.759	-0.768	-0.778	-0.788	-0.799	-0.809	-0.820	-0.831	-0.842	-0.854	-0.866	-0.879	-0.891	-0.904	-0.918	-0.930	-0.944	-0.958	-0.972	-0.986	-1.000	-1.014	-1.030	-1.044	-1.059	-1.072	-1.088	-1.104	-1.119	-1.132	-1.149	-1.164	-1.179	-1.195	-1.210	-1.224	-1.240	-1.254	-1.269	-1.282	-1.298	-1.311	-1.325	-1.338	-1.352	-1.365	-1.378	-1.389	-1.401	-1.412	-1.425	-1.436	-1.446	-1.456	-1.466	-1.474	-1.482	-1.491	-1.499	-1.506	-1.514	-1.521	-1.528	-1.532	-1.538	-1.542	-1.546	-1.550	-1.554	-1.558	-1.560	-1.562	-1.564	-1.565	-1.566	-1.568	-1.568	-1.568	-1.569	-1.569	-1.568	-1.568	-1.566	-1.566	-1.565	-1.564	-1.562	-1.561	-1.561	-1.559	-1.559	-1.558	-1.558	-1.556	-1.556	-1.555	-1.556	-1.556	-1.558	-1.558	-1.559	-1.560	-1.561	-1.565	-1.568	-1.571	-1.574	-1.578	-1.581	-1.588	-1.592	-1.599	-1.604	-1.610	-1.618	-1.626	-1.634	-1.642	-1.650	-1.660	-1.669	-1.679	-1.689	-1.700	-1.710	-1.722	-1.734	-1.744	-1.756	-1.768	-1.780	-1.791	-1.804	-1.815	-1.828	-1.840	-1.851	-1.864	-1.875	-1.885	-1.896	-1.906	-1.918	-1.928	-1.936	-1.945	-1.954	-1.962	-1.969	-1.978	-1.984	-1.989	-1.994	-1.999	-2.002	-2.006	-2.007	-2.010	-2.011	-2.010	-2.010	-2.010	-2.007	-2.006	-2.002	-1.999	-1.995	-1.990	-1.985	-1.979	-1.972	-1.965	-1.956	-1.949	-1.940	-1.930	-1.920	-1.910	-1.901	-1.890	-1.879	-1.868	-1.856	-1.844	-1.832	-1.821	-1.809	-1.796	-1.785	-1.772	-1.761	-1.749	-1.738	-1.726	-1.715	-1.702	-1.692	-1.682	-1.672	-1.662	-1.652	-1.645	-1.636	-1.629	-1.620	-1.612	-1.606	-1.601	-1.595	-1.590	-1.586	-1.582	-1.578	-1.576	-1.574	-1.571	-1.571	-1.570	-1.570	-1.571	-1.571	-1.575	-1.576	-1.580	-1.584	-1.588	-1.591	-1.596	-1.602	-1.609	-1.615	-1.622	-1.629	-1.636	-1.645	-1.652	-1.662	-1.671	-1.680	-1.690	-1.700	-1.711	-1.721	-1.731	-1.742	-1.754	-1.764	-1.775	-1.786	-1.798	-1.808	-1.819	-1.831	-1.841	-1.852	-1.864	-1.875	-1.885	-1.895	-1.906	-1.916	-1.926	-1.936	-1.945	-1.955	-1.964	-1.972	-1.982	-1.991	-1.999	-2.006	-2.015	-2.022	-2.030	-2.036	-2.042	-2.050	-2.056	-2.062	-2.068	-2.075	-2.080	-2.085	-2.090	-2.096	-2.101	-2.106	-2.110	-2.116	-2.120	-2.124	-2.130	-2.134	-2.139	-2.142	-2.149	-2.154	-2.158	-2.162	-2.168	-2.174	-2.178	-2.184	-2.189	-2.195	-2.201	-2.208	-2.214	-2.220	-2.226	-2.234	-2.240	-2.248	-2.255	-2.262	-2.270	-2.278	-2.286	-2.294	-2.304	-2.311	-2.320	-2.329	-2.338	-2.346	-2.355	-2.364	-2.372	-2.382	-2.390	-2.400	-2.408	-2.416	-2.425	-2.434	-2.441	-2.449	-2.458	-2.464	-2.471	-2.479	-2.484	-2.491	-2.496	-2.501	-2.506	-2.512	-2.516	-2.520	-2.525	-2.528	-2.530	-2.532	-2.534	-2.536	-2.539	-2.539	-2.539	-2.539	-2.539	-2.539	-2.538	-2.538	-2.536	-2.534	-2.532	-2.531	-2.529	-2.525	-2.524	-2.521	-2.519	-2.516	-2.514	-2.511	-2.509	-2.506	-2.504	-2.502	-2.500	-2.498	-2.498	-2.495	-2.495	-2.494	-2.492	-2.492	-2.494	-2.494	-2.494	-2.495	-2.496	-2.499	-2.501	-2.504	-2.506	-2.510	-2.514	-2.518	-2.522	-2.526	-2.531	-2.538	-2.544	-2.549	-2.555	-2.561	-2.569	-2.576	-2.584	-2.590	-2.599	-2.606	-2.614	-2.621	-2.629	-2.638	-2.645	-2.652	-2.660	-2.666	-2.674	-2.681	-2.688	-2.694	-2.700	-2.706	-2.712	-2.718	-2.722	-2.728	-2.731	-2.735	-2.739	-2.741	-2.744	-2.746	-2.748	-2.749	-2.750	-2.749	-2.749	-2.749	-2.746	-2.744	-2.741	-2.739	-2.735	-2.731	-2.726	-2.722	-2.716	-2.710	-2.704	-2.696	-2.690	-2.682	-2.674	-2.666	-2.658	-2.648	-2.639	-2.629	-2.619	-2.609	-2.598	-2.588	-2.578	-2.565	-2.555	-2.542	-2.531	-2.519	-2.506	-2.495	-2.482	-2.471	-2.459	-2.446	-2.434	-2.422	-2.409	-2.398	-2.385	-2.371	-2.360	-2.348	-2.334	-2.321	-2.310	-2.296	-2.284	-2.271	-2.258	-2.245	-2.232	-2.220	-2.206	-2.194	-2.181	-2.168	-2.155	-2.141	-2.129	-2.115	-2.102	-2.089	-2.075	-2.062	-2.049	-2.035	-2.021	-2.007	-1.994	-1.980	-1.966	-1.952	-1.938	-1.922	-1.909	-1.895	-1.880	-1.866	-1.851	-1.838	-1.822	-1.809	-1.792	-1.779	-1.764	-1.749	-1.735	-1.720	-1.705	-1.691	-1.676	-1.661	-1.649	-1.634	-1.619	-1.605	-1.591	-1.576	-1.564	-1.550	-1.535	-1.521	-1.509	-1.495	-1.481	-1.469	-1.458	-1.445	-1.432	-1.421	-1.409	-1.398	-1.386	-1.375	-1.364	-1.352	-1.342	-1.332	-1.322	-1.314	-1.305	-1.296	-1.286	-1.279	-1.271	-1.264	-1.255	-1.249	-1.242	-1.235	-1.230	-1.222	-1.218	-1.212	-1.208	-1.204	-1.199	-1.195	-1.191	-1.188	-1.185	-1.181	-1.179	-1.178	-1.175	-1.172	-1.170	-1.169	-1.168	-1.166	-1.165	-1.164	-1.162	-1.162	-1.161	-1.162	-1.161	-1.161	-1.161	-1.160	-1.160	-1.160	-1.161	-1.161	-1.161	-1.160	-1.160	-1.161	-1.161	-1.160	-1.161	-1.161	-1.161	-1.161	-1.161	-1.161	-1.161	-1.161	-1.162	-1.161	-1.161	-1.161	-1.162	-1.162	-1.161	-1.161	-1.162	-1.162	-1.162	-1.164	-1.162	-1.164	-1.165	-1.165	-1.166	-1.166	-1.168	-1.168	-1.169	-1.170	-1.171	-1.172	-1.174	-1.176	-1.178	-1.180	-1.181	-1.182	-1.185	-1.186	-1.189	-1.191	-1.194	-1.198	-1.199	-1.201	-1.204	-1.208	-1.209	-1.211	-1.215	-1.218	-1.220	-1.222	-1.225	-1.228	-1.230	-1.232	-1.235	-1.238	-1.239	-1.241	-1.244	-1.245	-1.246	-1.248	-1.249	-1.250	-1.251	-1.252	-1.252	-1.252	-1.252	-1.252	-1.252	-1.251	-1.251	-1.249	-1.249	-1.246	-1.244	-1.241	-1.239	-1.236	-1.232	-1.229	-1.225	-1.220	-1.214	-1.209	-1.204	-1.198	-1.191	-1.185	-1.176	-1.170	-1.161	-1.152	-1.145	-1.136	-1.126	-1.116	-1.106	-1.098	-1.086	-1.076	-1.065	-1.054	-1.041	-1.030	-1.019	-1.006	-0.995	-0.982	-0.970	-0.960	-0.948	-0.935	-0.922	-0.911	-0.899	-0.889	-0.878	-0.866	-0.855	-0.845	-0.835	-0.825	-0.816	-0.808	-0.800	-0.791	-0.784	-0.778	-0.772	-0.766	-0.761	-0.756	-0.754	-0.750	-0.748	-0.745	-0.744	-0.742	-0.744	-0.745	-0.746	-0.749	-0.751	-0.754	-0.759	-0.762	-0.770	-0.775	-0.781	-0.788	-0.796	-0.804	-0.814	-0.822	-0.831	-0.842	-0.851	-0.862	-0.872	-0.884	-0.895	-0.908	-0.920	-0.930	-0.944	-0.955	-0.969	-0.981	-0.994	-1.005	-1.019	-1.030	-1.042	-1.054	-1.066	-1.079	-1.090	-1.101	-1.112	-1.125	-1.136	-1.146	-1.156	-1.166	-1.176	-1.186	-1.196	-1.204	-1.214	-1.221	-1.230	-1.238	-1.245	-1.252	-1.260	-1.268	-1.274	-1.280	-1.286	-1.292	-1.299	-1.304	-1.309	-1.314	-1.320	-1.325	-1.330	-1.335	-1.340	-1.344	-1.348	-1.352	-1.358	-1.362	-1.366	-1.370	-1.375	-1.379	-1.384	-1.389	-1.391	-1.396	-1.401	-1.406	-1.410	-1.415	-1.420	-1.424	-1.429	-1.434	-1.439	-1.442	-1.448	-1.452	-1.458	-1.462	-1.468	-1.471	-1.476	-1.481	-1.485	-1.490	-1.494	-1.499	-1.504	-1.509	-1.512	-1.518	-1.522	-1.526	-1.530	-1.535	-1.539	-1.542	-1.546	-1.551	-1.555	-1.558	-1.561	-1.565	-1.569	-1.570	-1.574	-1.576	-1.580	-1.581	-1.584	-1.586	-1.588	-1.591	-1.592	-1.595	-1.596	-1.599	-1.600	-1.601	-1.602	-1.604	-1.605	-1.605	-1.606	-1.608	-1.608	-1.609	-1.609	-1.609	-1.609	-1.609	-1.609	-1.608	-1.609	-1.608	-1.608	-1.608	-1.606	-1.606	-1.605	-1.604	-1.604	-1.602	-1.601	-1.600	-1.598	-1.596	-1.596	-1.595	-1.592	-1.590	-1.589	-1.586	-1.585	-1.584	-1.581	-1.579	-1.576	-1.574	-1.572	-1.570	-1.566	-1.564	-1.561	-1.559	-1.555	-1.554	-1.550	-1.548	-1.544	-1.541	-1.538	-1.534	-1.531	-1.529	-1.525	-1.521	-1.519	-1.515	-1.510	-1.508	-1.504	-1.500	-1.496	-1.492	-1.488	-1.484	-1.481	-1.476	-1.472	-1.469	-1.465	-1.461	-1.456	-1.452	-1.448	-1.442	-1.439	-1.434	-1.430	-1.425	-1.420	-1.416	-1.411	-1.408	-1.401	-1.398	-1.394	-1.388	-1.382	-1.379	-1.372	-1.368	-1.362	-1.358	-1.351	-1.346	-1.341	-1.336	-1.330	-1.325	-1.319	-1.314	-1.308	-1.302	-1.296	-1.289	-1.284	-1.278	-1.271	-1.264	-1.258	-1.251	-1.245	-1.238	-1.230	-1.222	-1.215	-1.209	-1.200	-1.192	-1.185	-1.176	-1.169	-1.160	-1.152	-1.144	-1.135	-1.126	-1.118	-1.108	-1.098	-1.089	-1.079	-1.070	-1.060	-1.050	-1.040	-1.031	-1.020	-1.011	-1.001	-0.990	-0.980	-0.970	-0.960	-0.950	-0.939	-0.929	-0.920	-0.910	-0.899	-0.889	-0.880	-0.869	-0.860	-0.850	-0.840	-0.831	-0.821	-0.812	-0.802	-0.794	-0.785	-0.776	-0.769	-0.760	-0.752	-0.742	-0.735	-0.728	-0.720	-0.712	-0.705	-0.699	-0.691	-0.685	-0.679	-0.672	-0.666	-0.660	-0.655	-0.649	-0.644	-0.638	-0.632	-0.629	-0.624	-0.619	-0.615	-0.611	-0.606	-0.602	-0.600	-0.596	-0.594	-0.590	-0.589	-0.585	-0.582	-0.580	-0.579	-0.578	-0.576	-0.575	-0.574	-0.572	-0.572	-0.572	-0.571	-0.571	-0.571	-0.572	-0.572	-0.574	-0.574	-0.576	-0.578	-0.579	-0.580	-0.582	-0.584	-0.588	-0.589	-0.591	-0.594	-0.596	-0.599	-0.602	-0.605	-0.608	-0.611	-0.614	-0.618	-0.620	-0.622	-0.626	-0.629	-0.632	-0.635	-0.638	-0.640	-0.642	-0.645	-0.648	-0.650	-0.650	-0.652	-0.655	-0.656	-0.658	-0.659	-0.659	-0.661	-0.661	-0.661	-0.661	-0.661	-0.661	-0.661	-0.661	-0.659	-0.658	-0.658	-0.655	-0.654	-0.651	-0.651	-0.648	-0.645	-0.642	-0.640	-0.636	-0.632	-0.630	-0.626	-0.621	-0.618	-0.614	-0.610	-0.605	-0.600	-0.596	-0.590	-0.585	-0.580	-0.575	-0.569	-0.562	-0.558	-0.551	-0.545	-0.539	-0.531	-0.526	-0.519	-0.512	-0.505	-0.498	-0.491	-0.484	-0.476	-0.470	-0.462	-0.455	-0.448	-0.440	-0.434	-0.426	-0.419	-0.411	-0.404	-0.398	-0.390	-0.384	-0.376	-0.368	-0.362	-0.355	-0.348	-0.341	-0.335	-0.329	-0.321	-0.316	-0.309	-0.304	-0.298	-0.292	-0.286	-0.281	-0.276	-0.272	-0.266	-0.262	-0.259	-0.254	-0.251	-0.246	-0.242	-0.240	-0.238	-0.234	-0.231	-0.229	-0.226	-0.224	-0.221	-0.220	-0.218	-0.216	-0.215	-0.214	-0.212	-0.212	-0.211	-0.210	-0.210	-0.209	-0.210	-0.209	-0.209	-0.209	-0.209	-0.210	-0.210	-0.211	-0.212	-0.214	-0.214	-0.215	-0.216	-0.219	-0.220	-0.221	-0.224	-0.226	-0.229	-0.230	-0.234	-0.236	-0.239	-0.244	-0.248	-0.251	-0.254	-0.259	-0.264	-0.269	-0.274	-0.280	-0.285	-0.291	-0.298	-0.302	-0.310	-0.318	-0.326	-0.332	-0.341	-0.350	-0.358	-0.368	-0.376	-0.386	-0.395	-0.405	-0.415	-0.426	-0.436	-0.446	-0.459	-0.470	-0.482	-0.492	-0.505	-0.516	-0.530	-0.541	-0.554	-0.565	-0.578	-0.590	-0.602	-0.615	-0.626	-0.639	-0.651	-0.664	-0.675	-0.688	-0.699	-0.711	-0.722	-0.732	-0.745	-0.755	-0.766	-0.778	-0.789	-0.799	-0.808	-0.819	-0.829	-0.838	-0.848	-0.856	-0.865	-0.874	-0.884	-0.892	-0.900	-0.909	-0.916	-0.925	-0.932	-0.940	-0.948	-0.955	-0.964	-0.970	-0.978	-0.985	-0.991	-0.999	-1.005	-1.012	-1.020	-1.026	-1.034	-1.040	-1.048	-1.054	-1.061	-1.068	-1.074	-1.081	-1.089	-1.096	-1.102	-1.110	-1.116	-1.122	-1.130	-1.138	-1.145	-1.152	-1.160	-1.166	-1.175	-1.182	-1.190	-1.199	-1.206	-1.214	-1.222	-1.231	-1.239	-1.248	-1.256	-1.265	-1.274	-1.282	-1.291	-1.301	-1.310	-1.320	-1.330	-1.340	-1.350	-1.360	-1.370	-1.379	-1.389	-1.400	-1.411	-1.422	-1.432	-1.444	-1.454	-1.465	-1.476	-1.486	-1.498	-1.509	-1.520	-1.531	-1.541	-1.551	-1.561	-1.572	-1.582	-1.592	-1.602	-1.611	-1.621	-1.630	-1.639	-1.646	-1.655	-1.664	-1.671	-1.678	-1.685	-1.690	-1.696	-1.701	-1.706	-1.710	-1.715	-1.719	-1.721	-1.722	-1.725	-1.726	-1.728	-1.728	-1.728	-1.726	-1.725	-1.722	-1.720	-1.719	-1.715	-1.711	-1.708	-1.702	-1.699	-1.692	-1.686	-1.681	-1.675	-1.669	-1.661	-1.654	-1.648	-1.639	-1.631	-1.625	-1.616	-1.608	-1.600	-1.592	-1.584	-1.576	-1.568	-1.560	-1.552	-1.545	-1.538	-1.530	-1.524	-1.518	-1.511	-1.505	-1.500	-1.494	-1.489	-1.484	-1.480	-1.476	-1.472	-1.470	-1.468	-1.464	-1.462	-1.461	-1.461	-1.459	-1.460	-1.460	-1.460	-1.462	-1.465	-1.466	-1.469	-1.471	-1.475	-1.479	-1.484	-1.488	-1.494	-1.499	-1.504	-1.511	-1.518	-1.524	-1.531	-1.540	-1.548	-1.555	-1.564	-1.572	-1.580	-1.589	-1.599	-1.608	-1.618	-1.628	-1.638	-1.646	-1.658	-1.668	-1.679	-1.689	-1.700	-1.710	-1.721	-1.731	-1.742	-1.754	-1.764	-1.776	-1.786	-1.799	-1.809	-1.821	-1.831	-1.842	-1.855	-1.865	-1.876	-1.888	-1.899	-1.910	-1.920	-1.932	-1.944	-1.954	-1.965	-1.978	-1.989	-1.999	-2.010	-2.021	-2.031	-2.041	-2.054	-2.064	-2.074	-2.085	-2.095	-2.105	-2.115	-2.125	-2.135	-2.145	-2.155	-2.164	-2.172	-2.182	-2.190	-2.199	-2.208	-2.216	-2.224	-2.232	-2.240	-2.246	-2.252	-2.260	-2.266	-2.272	-2.278	-2.284	-2.289	-2.294	-2.299	-2.302	-2.306	-2.309	-2.314	-2.316	-2.319	-2.321	-2.324	-2.325	-2.328	-2.328	-2.329	-2.329	-2.330	-2.330	-2.330	-2.330	-2.330	-2.329	-2.328	-2.326	-2.325	-2.324	-2.322	-2.321	-2.320	-2.316	-2.315	-2.312	-2.311	-2.309	-2.306	-2.304	-2.302	-2.299	-2.298	-2.296	-2.292	-2.291	-2.289	-2.288	-2.284	-2.282	-2.281	-2.279	-2.278	-2.276	-2.275	-2.274	-2.271	-2.270	-2.270	-2.268	-2.266	-2.266	-2.265	-2.265	-2.265	-2.264	-2.264	-2.262	-2.262	-2.264	-2.262	-2.262	-2.262	-2.264	-2.265	-2.265	-2.265	-2.266	-2.266	-2.268	-2.269	-2.269	-2.270	-2.271	-2.272	-2.274	-2.275	-2.276	-2.278	-2.279	-2.281	-2.281	-2.284	-2.285	-2.286	-2.288	-2.289	-2.291	-2.292	-2.295	-2.296	-2.298	-2.299	-2.300	-2.302	-2.304	-2.305	-2.308	-2.309	-2.310	-2.311	-2.312	-2.314	-2.315	-2.316	-2.318	-2.319	-2.320	-2.321	-2.322	-2.321	-2.322	-2.322	-2.324	-2.324	-2.324	-2.325	-2.325	-2.324	-2.325	-2.324	-2.324	-2.322	-2.322	-2.321	-2.320	-2.319	-2.316	-2.315	-2.314	-2.311	-2.309	-2.306	-2.304	-2.300	-2.296	-2.294	-2.290	-2.286	-2.284	-2.280	-2.275	-2.271	-2.266	-2.262	-2.258	-2.252	-2.248	-2.242	-2.239	-2.232	-2.228	-2.221	-2.218	-2.211	-2.205	-2.200	-2.194	-2.189	-2.184	-2.179	-2.172	-2.168	-2.161	-2.156	-2.151	-2.146	-2.141	-2.136	-2.131	-2.128	-2.121	-2.118	-2.114	-2.109	-2.105	-2.101	-2.096	-2.094	-2.090	-2.086	-2.084	-2.080	-2.076	-2.074	-2.070	-2.068	-2.064	-2.061	-2.058	-2.055	-2.052	-2.049	-2.045	-2.041	-2.039	-2.035	-2.031	-2.026	-2.022	-2.019	-2.014	-2.009	-2.002	-1.998	-1.991	-1.984	-1.979	-1.971	-1.964	-1.955	-1.948	-1.938	-1.928	-1.919	-1.909	-1.899	-1.886	-1.875	-1.862	-1.850	-1.836	-1.824	-1.810	-1.795	-1.780	-1.766	-1.750	-1.734	-1.718	-1.700	-1.684	-1.666	-1.649	-1.630	-1.612	-1.594	-1.575	-1.556	-1.538	-1.519	-1.500	-1.481	-1.461	-1.442	-1.424	-1.405	-1.386	-1.369	-1.350	-1.331	-1.312	-1.295	-1.279	-1.261	-1.245	-1.229	-1.212	-1.196	-1.182	-1.168	-1.154	-1.140	-1.128	-1.115	-1.102	-1.091	-1.080	-1.070	-1.060	-1.051	-1.042	-1.034	-1.028	-1.020	-1.014	-1.009	-1.005	-1.000	-0.996	-0.994	-0.991	-0.989	-0.988	-0.988	-0.986	-0.988	-0.989	-0.989	-0.991	-0.992	-0.995	-0.998	-1.001	-1.004	-1.009	-1.014	-1.019	-1.024	-1.029	-1.034	-1.040	-1.046	-1.052	-1.059	-1.065	-1.072	-1.079	-1.086	-1.092	-1.101	-1.108	-1.116	-1.122	-1.130	-1.139	-1.145	-1.154	-1.161	-1.169	-1.176	-1.184	-1.190	-1.199	-1.206	-1.214	-1.221	-1.229	-1.236	-1.244	-1.251	-1.258	-1.265	-1.272	-1.280	-1.286	-1.294	-1.300	-1.308	-1.314	-1.321	-1.326	-1.332	-1.340	-1.346	-1.352	-1.359	-1.365	-1.370	-1.378	-1.382	-1.389	-1.394	-1.400	-1.406	-1.411	-1.418	-1.422	-1.428	-1.434	-1.439	-1.444	-1.449	-1.452	-1.458	-1.462	-1.466	-1.471	-1.476	-1.480	-1.485	-1.489	-1.492	-1.496	-1.500	-1.504	-1.508	-1.511	-1.515	-1.518	-1.521	-1.524	-1.528	-1.530	-1.532	-1.536	-1.539	-1.541	-1.544	-1.546	-1.548	-1.550	-1.551	-1.554	-1.555	-1.558	-1.559	-1.560	-1.561	-1.562	-1.564	-1.565	-1.565	-1.566	-1.568	-1.568	-1.568	-1.569	-1.569	-1.570	-1.570	-1.570	-1.571	-1.570	-1.570	-1.571	-1.571	-1.572	-1.571	-1.571	-1.572	-1.571	-1.572	-1.571	-1.572	-1.572	-1.572	-1.572	-1.575	-1.575	-1.576	-1.578	-1.580	-1.581	-1.582	-1.584	-1.586	-1.589	-1.591	-1.595	-1.598	-1.600	-1.605	-1.609	-1.614	-1.618	-1.624	-1.629	-1.634	-1.641	-1.648	-1.655	-1.661	-1.669	-1.678	-1.685	-1.694	-1.702	-1.712	-1.721	-1.731	-1.742	-1.752	-1.764	-1.775	-1.786	-1.798	-1.810	-1.822	-1.834	-1.846	-1.859	-1.871	-1.884	-1.896	-1.909	-1.921	-1.935	-1.946	-1.959	-1.971	-1.984	-1.996	-2.007	-2.019	-2.030	-2.041	-2.051	-2.062	-2.072	-2.082	-2.090	-2.100	-2.109	-2.116	-2.122	-2.131	-2.138	-2.144	-2.149	-2.154	-2.158	-2.162	-2.168	-2.170	-2.174	-2.176	-2.180	-2.181	-2.182	-2.184	-2.186	-2.188	-2.188	-2.188	-2.189	-2.190	-2.190	-2.189	-2.189	-2.189	-2.189	-2.189	-2.189	-2.188	-2.189	-2.189	-2.189	-2.189	-2.189	-2.189	-2.190	-2.192	-2.194	-2.195	-2.198	-2.199	-2.201	-2.204	-2.206	-2.209	-2.214	-2.216	-2.220	-2.224	-2.229	-2.232	-2.238	-2.241	-2.246	-2.251	-2.256	-2.261	-2.266	-2.271	-2.278	-2.281	-2.288	-2.292	-2.298	-2.302	-2.308	-2.312	-2.318	-2.321	-2.326	-2.330	-2.334	-2.338	-2.341	-2.345	-2.349	-2.351	-2.355	-2.358	-2.360	-2.361	-2.364	-2.366	-2.369	-2.370	-2.371	-2.372	-2.375	-2.375	-2.378	-2.378	-2.380	-2.380	-2.381	-2.382	-2.384	-2.384	-2.386	-2.388	-2.388	-2.390	-2.391	-2.392	-2.395	-2.396	-2.400	-2.401	-2.404	-2.406	-2.409	-2.412	-2.415	-2.419	-2.422	-2.426	-2.430	-2.435	-2.438	-2.442	-2.448	-2.451	-2.456	-2.462	-2.466	-2.471	-2.476	-2.482	-2.488	-2.492	-2.498	-2.504	-2.509	-2.514	-2.519	-2.524	-2.529	-2.532	-2.536	-2.540	-2.546	-2.550	-2.554	-2.558	-2.561	-2.564	-2.568	-2.570	-2.572	-2.574	-2.576	-2.579	-2.580	-2.581	-2.582	-2.582	-2.584	-2.584	-2.584	-2.582	-2.582	-2.581	-2.581	-2.580	-2.579	-2.579	-2.578	-2.575	-2.574	-2.572	-2.570	-2.569	-2.566	-2.566	-2.564	-2.562	-2.560	-2.558	-2.558	-2.555	-2.555	-2.552	-2.552	-2.551	-2.551	-2.549	-2.549	-2.549	-2.549	-2.549	-2.549	-2.550	-2.550	-2.551	-2.551	-2.552	-2.552	-2.555	-2.556	-2.558	-2.559	-2.561	-2.562	-2.565	-2.565	-2.568	-2.569	-2.572	-2.574	-2.575	-2.576	-2.578	-2.579	-2.580	-2.580	-2.580	-2.580	-2.580	-2.581	-2.580	-2.579	-2.578	-2.576	-2.574	-2.571	-2.569	-2.565	-2.561	-2.558	-2.552	-2.548	-2.542	-2.536	-2.531	-2.525	-2.518	-2.511	-2.504	-2.496	-2.489	-2.480	-2.470	-2.461	-2.452	-2.444	-2.435	-2.426	-2.416	-2.408	-2.396	-2.388	-2.379	-2.369	-2.360	-2.351	-2.341	-2.332	-2.324	-2.315	-2.308	-2.300	-2.292	-2.285	-2.278	-2.271	-2.265	-2.260	-2.254	-2.250	-2.245	-2.240	-2.236	-2.234	-2.230	-2.229	-2.226	-2.224	-2.222	-2.221	-2.220	-2.220	-2.221	-2.221	-2.221	-2.224	-2.224	-2.225	-2.228	-2.230	-2.232	-2.235	-2.238	-2.240	-2.242	-2.246	-2.250	-2.254	-2.258	-2.261	-2.264	-2.269	-2.272	-2.276	-2.281	-2.285	-2.290	-2.294	-2.299	-2.302	-2.308	-2.311	-2.316	-2.321	-2.325	-2.330	-2.334	-2.339	-2.344	-2.349	-2.352	-2.358	-2.362	-2.369	-2.374	-2.379	-2.384	-2.389	-2.395	-2.401	-2.406	-2.411	-2.419	-2.424	-2.430	-2.435	-2.441	-2.448	-2.454	-2.459	-2.466	-2.472	-2.478	-2.484	-2.490	-2.496	-2.501	-2.506	-2.511	-2.519	-2.522	-2.529	-2.534	-2.539	-2.544	-2.548	-2.551	-2.556	-2.560	-2.562	-2.566	-2.568	-2.571	-2.572	-2.575	-2.576	-2.578	-2.579	-2.579	-2.580	-2.579	-2.579	-2.579	-2.578	-2.576	-2.575	-2.572	-2.571	-2.569	-2.566	-2.564	-2.561	-2.559	-2.555	-2.552	-2.549	-2.546	-2.542	-2.539	-2.535	-2.531	-2.528	-2.525	-2.521	-2.518	-2.514	-2.511	-2.509	-2.505	-2.502	-2.500	-2.499	-2.496	-2.494	-2.491	-2.490	-2.489	-2.488	-2.488	-2.486	-2.486	-2.486	-2.488	-2.489	-2.489	-2.490	-2.491	-2.494	-2.496	-2.498	-2.500	-2.504	-2.508	-2.511	-2.514	-2.519	-2.522	-2.528	-2.532	-2.538	-2.544	-2.550	-2.555	-2.560	-2.568	-2.575	-2.581	-2.589	-2.596	-2.604	-2.611	-2.619	-2.628	-2.636	-2.646	-2.655	-2.664	-2.672	-2.681	-2.692	-2.702	-2.712	-2.721	-2.732	-2.742	-2.752	-2.764	-2.775	-2.785	-2.796	-2.808	-2.819	-2.829	-2.840	-2.851	-2.862	-2.874	-2.884	-2.895	-2.905	-2.915	-2.925	-2.935	-2.945	-2.955	-2.962	-2.972	-2.981	-2.990	-2.999	-3.006	-3.014	-3.021	-3.029	-3.035	-3.041	-3.048	-3.052	-3.058	-3.062	-3.068	-3.071	-3.076	-3.079	-3.081	-3.085	-3.088	-3.089	-3.092	-3.094	-3.095	-3.095	-3.098	-3.098	-3.099	-3.099	-3.100	-3.100	-3.100	-3.101	-3.101	-3.101	-3.101	-3.100	-3.101	-3.102	-3.101	-3.102	-3.102	-3.102	-3.104	-3.105	-3.105	-3.105	-3.108	-3.108	-3.109	-3.111	-3.111	-3.114	-3.114	-3.116	-3.119	-3.120	-3.122	-3.125	-3.128	-3.129	-3.131	-3.134	-3.136	-3.138	-3.140	-3.141	-3.144	-3.145	-3.148	-3.149	-3.151	-3.151	-3.152	-3.155	-3.155	-3.156	-3.156	-3.156	-3.155	-3.155	-3.156	-3.155	-3.154	-3.154	-3.152	-3.150	-3.149	-3.146	-3.145	-3.141	-3.138	-3.135	-3.131	-3.128	-3.124	-3.120	-3.115	-3.111	-3.106	-3.101	-3.096	-3.091	-3.085	-3.079	-3.072	-3.065	-3.060	-3.052	-3.046	-3.039	-3.032	-3.025	-3.018	-3.009	-3.001	-2.994	-2.986	-2.978	-2.970	-2.960	-2.952	-2.944	-2.935	-2.926	-2.918	-2.909	-2.900	-2.891	-2.882	-2.874	-2.865	-2.855	-2.846	-2.838	-2.830	-2.821	-2.812	-2.804	-2.795	-2.786	-2.779	-2.771	-2.762	-2.755	-2.748	-2.740	-2.732	-2.725	-2.720	-2.712	-2.706	-2.699	-2.692	-2.686	-2.680	-2.675	-2.669	-2.665	-2.660	-2.655	-2.650	-2.645	-2.640	-2.638	-2.632	-2.629	-2.624	-2.620	-2.616	-2.612	-2.609	-2.605	-2.601	-2.596	-2.592	-2.589	-2.585	-2.581	-2.578	-2.574	-2.568	-2.564	-2.559	-2.552	-2.549	-2.542	-2.538	-2.531	-2.525	-2.519	-2.511	-2.505	-2.498	-2.490	-2.481	-2.474	-2.465	-2.456	-2.446	-2.438	-2.429	-2.419	-2.409	-2.398	-2.386	-2.376	-2.366	-2.354	-2.342	-2.332	-2.320	-2.309	-2.296	-2.285	-2.272	-2.261	-2.249	-2.238	-2.226	-2.214	-2.202	-2.191	-2.179	-2.168	-2.155	-2.145	-2.132	-2.122	-2.111	-2.100	-2.090	-2.080	-2.069	-2.060	-2.050	-2.040	-2.031	-2.021	-2.013	-2.004	-1.995	-1.986	-1.979	-1.970	-1.962	-1.955	-1.946	-1.940	-1.931	-1.925	-1.916	-1.910	-1.902	-1.895	-1.888	-1.880	-1.874	-1.866	-1.859	-1.851	-1.845	-1.838	-1.831	-1.825	-1.818	-1.810	-1.804	-1.796	-1.789	-1.781	-1.775	-1.769	-1.761	-1.755	-1.748	-1.741	-1.735	-1.729	-1.721	-1.715	-1.710	-1.704	-1.698	-1.691	-1.686	-1.681	-1.675	-1.671	-1.666	-1.661	-1.659	-1.654	-1.651	-1.648	-1.646	-1.642	-1.640	-1.638	-1.636	-1.635	-1.634	-1.634	-1.634	-1.634	-1.634	-1.634	-1.634	-1.636	-1.638	-1.639	-1.641	-1.642	-1.644	-1.648	-1.650	-1.652	-1.655	-1.659	-1.662	-1.666	-1.669	-1.671	-1.676	-1.679	-1.682	-1.686	-1.690	-1.692	-1.696	-1.700	-1.702	-1.706	-1.709	-1.712	-1.715	-1.719	-1.720	-1.724	-1.725	-1.728	-1.730	-1.731	-1.732	-1.735	-1.736	-1.738	-1.738	-1.740	-1.740	-1.740	-1.740	-1.741	-1.740	-1.740	-1.740	-1.739	-1.738	-1.738	-1.736	-1.735	-1.735	-1.732	-1.731	-1.729	-1.728	-1.725	-1.724	-1.722	-1.720	-1.718	-1.715	-1.712	-1.710	-1.708	-1.704	-1.702	-1.699	-1.695	-1.692	-1.689	-1.685	-1.681	-1.679	-1.674	-1.670	-1.666	-1.662	-1.658	-1.652	-1.649	-1.644	-1.639	-1.634	-1.630	-1.624	-1.620	-1.615	-1.610	-1.604	-1.599	-1.594	-1.588	-1.584	-1.578	-1.571	-1.566	-1.560	-1.555	-1.549	-1.544	-1.539	-1.534	-1.528	-1.522	-1.518	-1.514	-1.509	-1.504	-1.500	-1.495	-1.492	-1.489	-1.485	-1.482	-1.479	-1.478	-1.475	-1.474	-1.472	-1.471	-1.470	-1.469	-1.470	-1.470	-1.470	-1.471	-1.472	-1.475	-1.476	-1.480	-1.482	-1.485	-1.489	-1.492	-1.498	-1.501	-1.506	-1.511	-1.516	-1.522	-1.529	-1.534	-1.540	-1.545	-1.552	-1.559	-1.566	-1.572	-1.579	-1.585	-1.591	-1.598	-1.605	-1.611	-1.616	-1.622	-1.629	-1.634	-1.638	-1.644	-1.649	-1.654	-1.658	-1.661	-1.665	-1.669	-1.671	-1.674	-1.676	-1.679	-1.680	-1.681	-1.681	-1.681	-1.681	-1.681	-1.680	-1.679	-1.678	-1.676	-1.674	-1.670	-1.668	-1.664	-1.661	-1.656	-1.652	-1.650	-1.645	-1.640	-1.636	-1.630	-1.625	-1.619	-1.614	-1.609	-1.602	-1.598	-1.591	-1.585	-1.579	-1.574	-1.568	-1.561	-1.556	-1.549	-1.542	-1.538	-1.532	-1.526	-1.521	-1.515	-1.510	-1.505	-1.499	-1.494	-1.489	-1.485	-1.479	-1.475	-1.471	-1.466	-1.462	-1.460	-1.455	-1.452	-1.449	-1.446	-1.442	-1.440	-1.439	-1.436	-1.434	-1.432	-1.431	-1.430	-1.428	-1.428	-1.426	-1.425	-1.424	-1.424	-1.424	-1.424	-1.424	-1.424	-1.425	-1.425	-1.426	-1.426	-1.426	-1.429	-1.429	-1.430	-1.431	-1.432	-1.434	-1.435	-1.436	-1.436	-1.439	-1.440	-1.441	-1.442	-1.444	-1.445	-1.446	-1.448	-1.449	-1.449	-1.450	-1.450	-1.450	-1.450	-1.450	-1.451	-1.451	-1.451	-1.450	-1.450	-1.450	-1.449	-1.449	-1.446	-1.445	-1.444	-1.442	-1.440	-1.438	-1.435	-1.432	-1.431	-1.428	-1.424	-1.421	-1.418	-1.415	-1.411	-1.408	-1.402	-1.399	-1.394	-1.389	-1.386	-1.381	-1.375	-1.370	-1.365	-1.359	-1.352	-1.348	-1.341	-1.335	-1.328	-1.321	-1.314	-1.306	-1.301	-1.292	-1.285	-1.278	-1.270	-1.261	-1.252	-1.242	-1.234	-1.225	-1.216	-1.206	-1.198	-1.188	-1.178	-1.168	-1.156	-1.146	-1.136	-1.125	-1.114	-1.102	-1.091	-1.080	-1.069	-1.058	-1.046	-1.034	-1.022	-1.010	-0.998	-0.988	-0.975	-0.962	-0.951	-0.939	-0.928	-0.916	-0.904	-0.891	-0.880	-0.870	-0.858	-0.846	-0.835	-0.825	-0.812	-0.802	-0.792	-0.781	-0.771	-0.761	-0.752	-0.742	-0.732	-0.724	-0.715	-0.706	-0.698	-0.690	-0.681	-0.672	-0.665	-0.658	-0.650	-0.642	-0.635	-0.629	-0.622	-0.615	-0.609	-0.602	-0.596	-0.591	-0.584	-0.579	-0.571	-0.566	-0.561	-0.556	-0.549	-0.545	-0.539	-0.534	-0.528	-0.522	-0.516	-0.511	-0.505	-0.500	-0.494	-0.488	-0.481	-0.476	-0.470	-0.464	-0.458	-0.451	-0.445	-0.438	-0.431	-0.425	-0.418	-0.410	-0.402	-0.395	-0.386	-0.379	-0.371	-0.362	-0.354	-0.346	-0.338	-0.329	-0.319	-0.309	-0.300	-0.291	-0.281	-0.270	-0.261	-0.251	-0.241	-0.230	-0.220	-0.210	-0.199	-0.189	-0.178	-0.168	-0.155	-0.145	-0.134	-0.124	-0.111	-0.100	-0.090	-0.079	-0.068	-0.056	-0.045	-0.034	-0.022	-0.011	-0.001	0.011	0.021	0.034	0.044	0.055	0.066	0.076	0.089	0.100	0.110	0.121	0.131	0.141	0.152	0.164	0.174	0.184	0.195	0.206	0.216	0.228	0.238	0.248	0.259	0.268	0.279	0.289	0.299	0.309	0.319	0.328	0.339	0.348	0.356	0.368	0.376	0.386	0.394	0.404	0.411	0.420	0.429	0.436	0.445	0.452	0.459	0.466	0.474	0.480	0.485	0.492	0.498	0.504	0.509	0.512	0.516	0.520	0.524	0.526	0.529	0.531	0.532	0.534	0.535	0.535	0.534	0.534	0.532	0.530	0.528	0.525	0.521	0.518	0.512	0.507	0.502	0.496	0.490	0.481	0.474	0.466	0.458	0.448	0.439	0.428	0.416	0.406	0.394	0.382	0.370	0.356	0.342	0.330	0.316	0.300	0.286	0.271	0.255	0.240	0.225	0.209	0.191	0.175	0.159	0.141	0.124	0.106	0.090	0.072	0.055	0.038	0.020	0.002	-0.015	-0.032	-0.050	-0.068	-0.085	-0.102	-0.119	-0.136	-0.154	-0.171	-0.188	-0.204	-0.219	-0.235	-0.251	-0.268	-0.282	-0.298	-0.311	-0.326	-0.341	-0.355	-0.369	-0.382	-0.395	-0.408	-0.420	-0.432	-0.444	-0.455	-0.469	-0.479	-0.490	-0.500	-0.511	-0.521	-0.530	-0.540	-0.549	-0.559	-0.568	-0.576	-0.584	-0.591	-0.599	-0.606	-0.615	-0.621	-0.629	-0.635	-0.641	-0.649	-0.654	-0.660	-0.666	-0.671	-0.676	-0.682	-0.688	-0.694	-0.699	-0.704	-0.709	-0.714	-0.719	-0.724	-0.729	-0.732	-0.738	-0.742	-0.746	-0.751	-0.755	-0.760	-0.765	-0.769	-0.774	-0.778	-0.782	-0.786	-0.791	-0.795	-0.799	-0.804	-0.808	-0.811	-0.815	-0.819	-0.822	-0.826	-0.830	-0.832	-0.836	-0.839	-0.841	-0.845	-0.848	-0.850	-0.851	-0.854	-0.855	-0.856	-0.858	-0.859	-0.860	-0.862	-0.862	-0.862	-0.862	-0.862	-0.862	-0.861	-0.860	-0.859	-0.858	-0.856	-0.854	-0.850	-0.848	-0.845	-0.841	-0.838	-0.835	-0.830	-0.826	-0.821	-0.816	-0.811	-0.806	-0.800	-0.795	-0.788	-0.781	-0.775	-0.769	-0.761	-0.755	-0.748	-0.740	-0.732	-0.725	-0.716	-0.709	-0.700	-0.691	-0.682	-0.672	-0.664	-0.654	-0.645	-0.634	-0.624	-0.614	-0.604	-0.592	-0.581	-0.571	-0.559	-0.546	-0.536	-0.524	-0.511	-0.499	-0.486	-0.474	-0.461	-0.449	-0.434	-0.421	-0.408	-0.394	-0.379	-0.365	-0.351	-0.338	-0.324	-0.308	-0.294	-0.279	-0.264	-0.249	-0.234	-0.220	-0.205	-0.189	-0.175	-0.159	-0.145	-0.130	-0.115	-0.100	-0.086	-0.071	-0.058	-0.042	-0.029	-0.015	-0.002	0.012	0.025	0.038	0.051	0.064	0.076	0.089	0.101	0.114	0.125	0.138	0.148	0.159	0.170	0.181	0.190	0.201	0.212	0.221	0.231	0.240	0.250	0.260	0.269	0.276	0.286	0.295	0.302	0.311	0.320	0.328	0.335	0.342	0.351	0.359	0.366	0.374	0.382	0.389	0.396	0.404	0.409	0.416	0.424	0.430	0.436	0.444	0.451	0.456	0.462	0.470	0.475	0.481	0.488	0.492	0.500	0.504	0.509	0.515	0.520	0.525	0.530	0.534	0.539	0.542	0.546	0.550	0.552	0.556	0.558	0.560	0.562	0.564	0.566	0.566	0.568	0.568	0.568	0.566	0.568	0.566	0.564	0.562	0.560	0.558	0.555	0.551	0.548	0.544	0.539	0.532	0.528	0.522	0.516	0.510	0.504	0.498	0.490	0.482	0.475	0.466	0.459	0.450	0.441	0.432	0.424	0.415	0.405	0.396	0.386	0.378	0.368	0.359	0.349	0.340	0.330	0.320	0.310	0.301	0.292	0.282	0.274	0.265	0.256	0.248	0.240	0.231	0.224	0.215	0.208	0.200	0.192	0.186	0.180	0.174	0.166	0.160	0.155	0.149	0.144	0.139	0.134	0.129	0.125	0.120	0.116	0.111	0.108	0.105	0.102	0.099	0.096	0.092	0.090	0.089	0.086	0.084	0.084	0.081	0.080	0.079	0.079	0.076	0.076	0.076	0.075	0.075	0.076	0.076	0.076	0.078	0.080	0.080	0.082	0.084	0.086	0.089	0.091	0.094	0.096	0.100	0.102	0.108	0.111	0.115	0.119	0.124	0.129	0.135	0.140	0.145	0.151	0.158	0.165	0.170	0.178	0.185	0.191	0.198	0.205	0.212	0.220	0.228	0.236	0.242	0.251	0.259	0.268	0.275	0.284	0.291	0.299	0.308	0.315	0.322	0.330	0.339	0.348	0.355	0.362	0.369	0.378	0.385	0.391	0.400	0.406	0.414	0.421	0.428	0.435	0.442	0.449	0.456	0.462	0.469	0.476	0.482	0.488	0.495	0.501	0.507	0.514	0.520	0.525	0.532	0.538	0.545	0.550	0.555	0.561	0.568	0.572	0.578	0.585	0.590	0.595	0.600	0.606	0.612	0.618	0.624	0.629	0.632	0.639	0.644	0.649	0.654	0.659	0.664	0.669	0.674	0.678	0.684	0.689	0.691	0.696	0.701	0.706	0.710	0.714	0.719	0.722	0.726	0.730	0.735	0.738	0.741	0.745	0.749	0.752	0.756	0.759	0.762	0.764	0.768	0.770	0.772	0.775	0.778	0.779	0.780	0.781	0.784	0.785	0.785	0.788	0.788	0.788	0.788	0.788	0.786	0.786	0.786	0.784	0.782	0.781	0.779	0.776	0.774	0.770	0.769	0.765	0.761	0.756	0.751	0.746	0.741	0.736	0.731	0.724	0.718	0.711	0.704	0.696	0.689	0.682	0.674	0.665	0.658	0.648	0.639	0.630	0.621	0.612	0.602	0.592	0.582	0.572	0.562	0.554	0.542	0.532	0.521	0.511	0.500	0.490	0.479	0.470	0.459	0.449	0.438	0.428	0.418	0.408	0.398	0.388	0.379	0.368	0.359	0.350	0.341	0.331	0.322	0.314	0.305	0.296	0.288	0.280	0.272	0.265	0.258	0.250	0.244	0.238	0.231	0.225	0.219	0.214	0.208	0.201	0.196	0.191	0.186	0.181	0.176	0.172	0.168	0.164	0.159	0.156	0.151	0.148	0.144	0.140	0.138	0.134	0.130	0.126	0.124	0.121	0.118	0.115	0.110	0.108	0.105	0.102	0.098	0.095	0.091	0.088	0.085	0.081	0.078	0.074	0.071	0.068	0.064	0.060	0.056	0.051	0.049	0.044	0.040	0.035	0.031	0.028	0.021	0.018	0.014	0.009	0.004	-0.001	-0.005	-0.011	-0.015	-0.020	-0.025	-0.030	-0.035	-0.040	-0.045	-0.050	-0.055	-0.060	-0.065	-0.070	-0.075	-0.080	-0.085	-0.090	-0.095	-0.100	-0.105	-0.110	-0.115	-0.119	-0.124	-0.129	-0.132	-0.138	-0.141	-0.145	-0.150	-0.154	-0.158	-0.162	-0.166	-0.170	-0.174	-0.178	-0.181	-0.185	-0.188	-0.191	-0.195	-0.199	-0.201	-0.205	-0.208	-0.210	-0.214	-0.216	-0.219	-0.221	-0.225	-0.228	-0.229	-0.232	-0.235	-0.236	-0.239	-0.241	-0.244	-0.245	-0.246	-0.250	-0.251	-0.252	-0.255	-0.256	-0.258	-0.259	-0.260	-0.261	-0.262	-0.265	-0.265	-0.266	-0.269	-0.269	-0.269	-0.270	-0.271	-0.271	-0.274	-0.274	-0.274	-0.274	-0.274	-0.275	-0.275	-0.275	-0.275	-0.275	-0.275	-0.274	-0.275	-0.274	-0.272	-0.272	-0.271	-0.270	-0.269	-0.269	-0.268	-0.266	-0.264	-0.262	-0.261	-0.260	-0.258	-0.256	-0.254	-0.252	-0.249	-0.246	-0.245	-0.241	-0.239	-0.236	-0.234	-0.230	-0.228	-0.225	-0.221	-0.219	-0.215	-0.212	-0.209	-0.205	-0.201	-0.198	-0.194	-0.190	-0.188	-0.184	-0.180	-0.176	-0.172	-0.169	-0.164	-0.161	-0.158	-0.155	-0.151	-0.148	-0.144	-0.140	-0.136	-0.134	-0.130	-0.128	-0.124	-0.121	-0.119	-0.116	-0.112	-0.110	-0.108	-0.106	-0.102	-0.101	-0.099	-0.098	-0.095	-0.094	-0.092	-0.091	-0.090	-0.090	-0.089	-0.089	-0.088	-0.089	-0.089	-0.090	-0.090	-0.092	-0.094	-0.095	-0.096	-0.099	-0.100	-0.104	-0.106	-0.110	-0.112	-0.116	-0.120	-0.125	-0.129	-0.134	-0.138	-0.142	-0.149	-0.154	-0.159	-0.166	-0.171	-0.178	-0.184	-0.190	-0.196	-0.202	-0.208	-0.215	-0.221	-0.228	-0.234	-0.239	-0.245	-0.251	-0.256	-0.261	-0.266	-0.271	-0.275	-0.279	-0.282	-0.285	-0.288	-0.290	-0.291	-0.294	-0.294	-0.295	-0.294	-0.292	-0.291	-0.290	-0.288	-0.282	-0.280	-0.275	-0.270	-0.264	-0.258	-0.251	-0.244	-0.236	-0.226	-0.218	-0.208	-0.198	-0.186	-0.175	-0.164	-0.151	-0.139	-0.126	-0.111	-0.099	-0.085	-0.070	-0.056	-0.040	-0.026	-0.010	0.005	0.020	0.035	0.051	0.066	0.082	0.098	0.114	0.129	0.144	0.160	0.175	0.189	0.205	0.219	0.234	0.248	0.261	0.276	0.289	0.302	0.316	0.329	0.341	0.354	0.365	0.378	0.389	0.400	0.411	0.422	0.432	0.444	0.454	0.462	0.472	0.481	0.492	0.501	0.509	0.518	0.528	0.535	0.542	0.550	0.559	0.565	0.572	0.580	0.588	0.594	0.601	0.608	0.614	0.621	0.628	0.634	0.639	0.645	0.651	0.658	0.664	0.668	0.674	0.679	0.684	0.689	0.694	0.699	0.704	0.708	0.712	0.716	0.720	0.724	0.729	0.731	0.735	0.738	0.742	0.745	0.748	0.750	0.752	0.755	0.759	0.761	0.761	0.764	0.766	0.768	0.769	0.771	0.771	0.772	0.774	0.775	0.776	0.778	0.778	0.778	0.778	0.778	0.778	0.779	0.778	0.778	0.776	0.776	0.776	0.776	0.775	0.775	0.774	0.774	0.772	0.771	0.771	0.770	0.769	0.769	0.768	0.766	0.766	0.765	0.764	0.762	0.761	0.761	0.760	0.759	0.759	0.759	0.758	0.758	0.756	0.756	0.755	0.755	0.755	0.755	0.755	0.755	0.755	0.756	0.756	0.756	0.755	0.756	0.756	0.756	0.756	0.758	0.758	0.758	0.758	0.759	0.758	0.759	0.759	0.759	0.758	0.758	0.758	0.758	0.756	0.758	0.756	0.755	0.754	0.752	0.752	0.750	0.749	0.746	0.744	0.742	0.739	0.736	0.734	0.730	0.728	0.724	0.719	0.714	0.711	0.706	0.701	0.695	0.690	0.684	0.678	0.671	0.665	0.659	0.651	0.645	0.636	0.629	0.620	0.612	0.604	0.596	0.586	0.576	0.568	0.558	0.548	0.538	0.528	0.518	0.506	0.496	0.484	0.474	0.462	0.450	0.440	0.428	0.416	0.404	0.392	0.380	0.369	0.356	0.345	0.332	0.320	0.309	0.296	0.285	0.271	0.260	0.248	0.236	0.225	0.212	0.201	0.190	0.179	0.168	0.155	0.144	0.134	0.122	0.112	0.101	0.091	0.080	0.070	0.060	0.050	0.040	0.030	0.020	0.010	0.000	-0.010	-0.019	-0.029	-0.039	-0.048	-0.058	-0.068	-0.078	-0.086	-0.095	-0.106	-0.115	-0.125	-0.135	-0.146	-0.155	-0.165	-0.176	-0.186	-0.196	-0.208	-0.218	-0.229	-0.241	-0.252	-0.264	-0.276	-0.288	-0.299	-0.311	-0.322	-0.335	-0.349	-0.361	-0.372	-0.386	-0.400	-0.412	-0.425	-0.439	-0.451	-0.465	-0.478	-0.491	-0.505	-0.518	-0.531	-0.544	-0.558	-0.570	-0.584	-0.596	-0.609	-0.621	-0.634	-0.646	-0.658	-0.670	-0.681	-0.692	-0.704	-0.714	-0.724	-0.734	-0.744	-0.754	-0.762	-0.771	-0.779	-0.788	-0.795	-0.801	-0.809	-0.815	-0.820	-0.825	-0.830	-0.835	-0.838	-0.841	-0.844	-0.846	-0.849	-0.849	-0.850	-0.851	-0.850	-0.850	-0.849	-0.848	-0.845	-0.841	-0.839	-0.835	-0.831	-0.826	-0.820	-0.814	-0.809	-0.802	-0.795	-0.789	-0.780	-0.772	-0.765	-0.756	-0.746	-0.738	-0.728	-0.718	-0.709	-0.698	-0.688	-0.676	-0.668	-0.656	-0.645	-0.634	-0.624	-0.612	-0.602	-0.592	-0.581	-0.570	-0.561	-0.551	-0.542	-0.532	-0.524	-0.515	-0.505	-0.496	-0.489	-0.481	-0.474	-0.466	-0.459	-0.452	-0.446	-0.440	-0.435	-0.429	-0.424	-0.420	-0.415	-0.410	-0.406	-0.404	-0.399	-0.396	-0.394	-0.391	-0.389	-0.386	-0.385	-0.384	-0.381	-0.381	-0.379	-0.379	-0.378	-0.378	-0.378	-0.378	-0.378	-0.378	-0.378	-0.378	-0.379	-0.379	-0.380	-0.380	-0.381	-0.382	-0.384	-0.385	-0.388	-0.388	-0.390	-0.392	-0.395	-0.396	-0.400	-0.401	-0.405	-0.408	-0.411	-0.414	-0.418	-0.420	-0.424	-0.428	-0.432	-0.435	-0.440	-0.444	-0.448	-0.451	-0.456	-0.460	-0.464	-0.469	-0.472	-0.478	-0.481	-0.485	-0.489	-0.494	-0.498	-0.501	-0.504	-0.506	-0.510	-0.512	-0.515	-0.518	-0.519	-0.520	-0.521	-0.522	-0.522	-0.522	-0.522	-0.521	-0.521	-0.520	-0.518	-0.514	-0.512	-0.510	-0.506	-0.504	-0.499	-0.494	-0.490	-0.485	-0.479	-0.474	-0.469	-0.462	-0.456	-0.450	-0.444	-0.438	-0.430	-0.422	-0.416	-0.409	-0.402	-0.395	-0.389	-0.381	-0.375	-0.369	-0.361	-0.355	-0.350	-0.344	-0.338	-0.331	-0.326	-0.321	-0.316	-0.311	-0.308	-0.301	-0.298	-0.294	-0.290	-0.286	-0.284	-0.280	-0.279	-0.275	100.000	5.000	2.000	1.000	5.000	0.000	0.000	0.000	0.000	0.000	0.000	0.000	0.000	0.000	0.000	0.000	0.000	0.000	-0.971	-0.965	-0.959	-0.952	-0.946	-0.941	-0.935	-0.929	-0.924	-0.919	-0.914	-0.910	-0.908	-0.904	-0.901	-0.898	-0.895	-0.892	-0.891	-0.890	-0.889	-0.889	-0.889	-0.889	-0.889	-0.891	-0.891	-0.894	-0.896	-0.899	-0.901	-0.905	-0.908	-0.911	-0.918	-0.921	-0.925	-0.931	-0.936	-0.942	-0.948	-0.954	-0.960	-0.968	-0.972	-0.979	-0.986	-0.994	-1.000	-1.006	-1.014	-1.020	-1.028	-1.035	-1.040	-1.048	-1.055	-1.061	-1.068	-1.074	-1.080	-1.086	-1.092	-1.099	-1.104	-1.109	-1.114	-1.119	-1.124	-1.129	-1.132	-1.136	-1.140	-1.142	-1.146	-1.149	-1.152	-1.155	-1.156	-1.159	-1.161	-1.161	-1.162	-1.164	-1.165	-1.165	-1.165	-1.165	-1.165	-1.165	-1.165	-1.165	-1.162	-1.162	-1.161	-1.161	-1.160	-1.159	-1.156	-1.155	-1.154	-1.154	-1.152	-1.151	-1.151	-1.149	-1.149	-1.148	-1.146	-1.145	-1.144	-1.144	-1.142	-1.141	-1.141	-1.142	-1.142	-1.142	-1.144	-1.144	-1.144	-1.145	-1.146	-1.146	-1.149	-1.149	-1.151	-1.152	-1.155	-1.156	-1.159	-1.161	-1.165	-1.166	-1.170	-1.172	-1.175	-1.178	-1.181	-1.184	-1.186	-1.190	-1.194	-1.196	-1.201	-1.204	-1.208	-1.211	-1.214	-1.218	-1.220	-1.224	-1.226	-1.230	-1.232	-1.234	-1.238	-1.239	-1.241	-1.242	-1.245	-1.246	-1.249	-1.250	-1.250	-1.250	-1.251	-1.252	-1.251	-1.251	-1.250	-1.249	-1.248	-1.246	-1.244	-1.242	-1.240	-1.236	-1.232	-1.229	-1.225	-1.221	-1.218	-1.212	-1.206	-1.201	-1.196	-1.190	-1.184	-1.178	-1.171	-1.165	-1.158	-1.151	-1.144	-1.136	-1.130	-1.122	-1.116	-1.108	-1.101	-1.095	-1.088	-1.081	-1.074	-1.068	-1.061	-1.055	-1.049	-1.044	-1.039	-1.034	-1.029	-1.025	-1.020	-1.016	-1.015	-1.011	-1.009	-1.008	-1.006	-1.005	-1.005	-1.005	-1.005	-1.006	-1.006	-1.009	-1.010	-1.012	-1.015	-1.018	-1.021	-1.024	-1.028	-1.032	-1.036	-1.040	-1.044	-1.049	-1.054	-1.058	-1.061	-1.065	-1.069	-1.074	-1.078	-1.081	-1.084	-1.088	-1.090	-1.092	-1.094	-1.096	-1.096	-1.098	-1.096	-1.095	-1.094	-1.091	-1.089	-1.085	-1.081	-1.076	-1.071	-1.065	-1.058	-1.051	-1.041	-1.032	-1.024	-1.012	-1.001	-0.989	-0.976	-0.962	-0.949	-0.934	-0.919	-0.902	-0.888	-0.870	-0.851	-0.834	-0.816	-0.798	-0.779	-0.759	-0.739	-0.719	-0.700	-0.680	-0.659	-0.639	-0.618	-0.598	-0.578	-0.556	-0.536	-0.516	-0.495	-0.475	-0.455	-0.436	-0.416	-0.398	-0.378	-0.360	-0.341	-0.324	-0.305	-0.289	-0.271	-0.256	-0.239	-0.224	-0.209	-0.192	-0.178	-0.164	-0.150	-0.136	-0.124	-0.111	-0.100	-0.089	-0.076	-0.065	-0.055	-0.046	-0.035	-0.026	-0.018	-0.009	-0.001	0.008	0.015	0.022	0.029	0.036	0.042	0.048	0.054	0.060	0.064	0.070	0.074	0.079	0.084	0.088	0.091	0.094	0.099	0.101	0.104	0.108	0.109	0.111	0.114	0.115	0.119	0.120	0.120	0.122	0.124	0.125	0.125	0.128	0.128	0.129	0.129	0.130	0.130	0.130	0.130	0.131	0.130	0.131	0.130	0.130	0.130	0.129	0.128	0.128	0.128	0.126	0.124	0.124	0.122	0.121	0.119	0.118	0.116	0.114	0.111	0.110	0.106	0.104	0.101	0.099	0.096	0.092	0.089	0.085	0.081	0.076	0.072	0.069	0.064	0.059	0.054	0.049	0.044	0.039	0.032	0.026	0.020	0.014	0.008	0.001	-0.005	-0.011	-0.019	-0.025	-0.032	-0.040	-0.048	-0.055	-0.062	-0.070	-0.079	-0.086	-0.095	-0.102	-0.111	-0.119	-0.128	-0.136	-0.144	-0.152	-0.160	-0.170	-0.178	-0.186	-0.195	-0.204	-0.214	-0.221	-0.231	-0.239	-0.249	-0.258	-0.265	-0.275	-0.284	-0.292	-0.302	-0.312	-0.321	-0.332	-0.341	-0.351	-0.361	-0.370	-0.379	-0.390	-0.400	-0.409	-0.420	-0.430	-0.439	-0.449	-0.459	-0.470	-0.480	-0.491	-0.501	-0.511	-0.521	-0.534	-0.544	-0.554	-0.565	-0.575	-0.586	-0.596	-0.608	-0.618	-0.628	-0.640	-0.650	-0.660	-0.671	-0.680	-0.691	-0.702	-0.711	-0.721	-0.732	-0.742	-0.751	-0.760	-0.770	-0.780	-0.789	-0.799	-0.808	-0.816	-0.825	-0.834	-0.842	-0.851	-0.860	-0.868	-0.876	-0.884	-0.891	-0.900	-0.909	-0.916	-0.924	-0.930	-0.938	-0.946	-0.952	-0.960	-0.966	-0.975	-0.981	-0.988	-0.996	-1.002	-1.010	-1.019	-1.026	-1.032	-1.040	-1.048	-1.055	-1.064	-1.071	-1.079	-1.088	-1.096	-1.104	-1.112	-1.121	-1.130	-1.140	-1.150	-1.159	-1.169	-1.179	-1.189	-1.200	-1.210	-1.221	-1.231	-1.242	-1.255	-1.266	-1.279	-1.291	-1.304	-1.318	-1.330	-1.342	-1.355	-1.370	-1.382	-1.396	-1.410	-1.424	-1.438	-1.451	-1.465	-1.480	-1.494	-1.509	-1.524	-1.538	-1.551	-1.565	-1.579	-1.594	-1.608	-1.621	-1.635	-1.649	-1.662	-1.676	-1.689	-1.701	-1.714	-1.726	-1.738	-1.749	-1.760	-1.771	-1.782	-1.794	-1.802	-1.812	-1.821	-1.830	-1.839	-1.848	-1.855	-1.861	-1.869	-1.874	-1.880	-1.885	-1.889	-1.894	-1.896	-1.901	-1.902	-1.905	-1.906	-1.909	-1.909	-1.908	-1.908	-1.908	-1.906	-1.902	-1.901	-1.898	-1.895	-1.890	-1.885	-1.880	-1.874	-1.869	-1.862	-1.856	-1.848	-1.840	-1.832	-1.824	-1.815	-1.805	-1.796	-1.785	-1.776	-1.765	-1.754	-1.742	-1.731	-1.720	-1.709	-1.698	-1.686	-1.674	-1.661	-1.649	-1.638	-1.625	-1.614	-1.602	-1.589	-1.578	-1.568	-1.556	-1.546	-1.535	-1.524	-1.515	-1.505	-1.494	-1.485	-1.476	-1.468	-1.459	-1.450	-1.442	-1.436	-1.429	-1.422	-1.416	-1.410	-1.404	-1.399	-1.394	-1.389	-1.385	-1.380	-1.376	-1.374	-1.370	-1.368	-1.364	-1.361	-1.359	-1.358	-1.355	-1.354	-1.351	-1.350	-1.348	-1.346	-1.344	-1.344	-1.341	-1.339	-1.339	-1.336	-1.335	-1.332	-1.331	-1.329	-1.326	-1.325	-1.322	-1.319	-1.318	-1.315	-1.312	-1.309	-1.305	-1.301	-1.299	-1.294	-1.291	-1.286	-1.282	-1.278	-1.275	-1.269	-1.265	-1.260	-1.255	-1.250	-1.245	-1.239	-1.234	-1.228	-1.221	-1.216	-1.211	-1.205	-1.199	-1.194	-1.186	-1.180	-1.174	-1.168	-1.161	-1.155	-1.148	-1.141	-1.135	-1.128	-1.121	-1.115	-1.108	-1.100	-1.094	-1.086	-1.079	-1.072	-1.065	-1.058	-1.049	-1.041	-1.035	-1.028	-1.019	-1.011	-1.004	-0.996	-0.988	-0.980	-0.972	-0.964	-0.956	-0.948	-0.940	-0.931	-0.922	-0.915	-0.906	-0.898	-0.890	-0.881	-0.872	-0.864	-0.856	-0.848	-0.839	-0.831	-0.822	-0.815	-0.806	-0.798	-0.790	-0.782	-0.775	-0.765	-0.758	-0.750	-0.742	-0.735	-0.728	-0.720	-0.712	-0.705	-0.699	-0.691	-0.684	-0.678	-0.670	-0.664	-0.658	-0.652	-0.646	-0.641	-0.635	-0.630	-0.624	-0.619	-0.615	-0.610	-0.605	-0.601	-0.596	-0.592	-0.590	-0.585	-0.582	-0.579	-0.575	-0.572	-0.571	-0.569	-0.566	-0.565	-0.564	-0.561	-0.560	-0.559	-0.558	-0.558	-0.556	-0.558	-0.558	-0.558	-0.559	-0.560	-0.561	-0.561	-0.562	-0.565	-0.566	-0.569	-0.570	-0.572	-0.576	-0.578	-0.581	-0.584	-0.588	-0.591	-0.594	-0.598	-0.601	-0.605	-0.609	-0.612	-0.616	-0.621	-0.625	-0.629	-0.632	-0.638	-0.641	-0.645	-0.649	-0.652	-0.655	-0.659	-0.662	-0.665	-0.668	-0.670	-0.672	-0.674	-0.676	-0.678	-0.678	-0.679	-0.679	-0.678	-0.678	-0.676	-0.674	-0.674	-0.671	-0.668	-0.664	-0.660	-0.656	-0.650	-0.646	-0.640	-0.634	-0.626	-0.619	-0.612	-0.602	-0.595	-0.585	-0.576	-0.566	-0.556	-0.546	-0.535	-0.522	-0.511	-0.500	-0.488	-0.475	-0.464	-0.450	-0.438	-0.425	-0.411	-0.399	-0.385	-0.374	-0.360	-0.348	-0.335	-0.321	-0.310	-0.298	-0.285	-0.274	-0.264	-0.252	-0.241	-0.231	-0.220	-0.211	-0.202	-0.192	-0.185	-0.178	-0.170	-0.164	-0.159	-0.151	-0.146	-0.142	-0.139	-0.134	-0.131	-0.129	-0.126	-0.124	-0.124	-0.122	-0.122	-0.122	-0.124	-0.125	-0.126	-0.129	-0.131	-0.134	-0.136	-0.140	-0.144	-0.146	-0.151	-0.156	-0.161	-0.166	-0.170	-0.175	-0.180	-0.186	-0.191	-0.196	-0.202	-0.208	-0.211	-0.216	-0.220	-0.226	-0.229	-0.234	-0.239	-0.242	-0.245	-0.248	-0.251	-0.254	-0.256	-0.259	-0.260	-0.261	-0.261	-0.262	-0.264	-0.262	-0.262	-0.261	-0.259	-0.259	-0.256	-0.254	-0.250	-0.246	-0.244	-0.239	-0.234	-0.230	-0.225	-0.220	-0.214	-0.209	-0.202	-0.196	-0.190	-0.184	-0.176	-0.169	-0.162	-0.155	-0.148	-0.140	-0.132	-0.125	-0.119	-0.110	-0.104	-0.095	-0.089	-0.080	-0.074	-0.068	-0.060	-0.054	-0.048	-0.041	-0.035	-0.028	-0.021	-0.018	-0.011	-0.006	-0.002	0.002	0.006	0.010	0.014	0.018	0.020	0.022	0.026	0.028	0.029	0.031	0.034	0.034	0.035	0.035	0.035	0.036	0.035	0.035	0.034	0.034	0.034	0.031	0.031	0.030	0.029	0.028	0.025	0.024	0.020	0.020	0.018	0.015	0.012	0.010	0.009	0.006	0.005	0.002	0.000	-0.001	-0.004	-0.005	-0.008	-0.009	-0.010	-0.012	-0.014	-0.015	-0.016	-0.018	-0.018	-0.020	-0.020	-0.021	-0.021	-0.020	-0.021	-0.021	-0.021	-0.020	-0.019	-0.020	-0.018	-0.016	-0.016	-0.015	-0.014	-0.014	-0.011	-0.010	-0.009	-0.008	-0.006	-0.005	-0.005	-0.004	-0.002	-0.001	-0.001	0.000	-0.001	0.000	-0.001	0.000	-0.001	-0.002	-0.004	-0.005	-0.008	-0.010	-0.012	-0.016	-0.019	-0.022	-0.029	-0.032	-0.039	-0.044	-0.051	-0.058	-0.065	-0.072	-0.081	-0.091	-0.100	-0.110	-0.121	-0.132	-0.144	-0.156	-0.169	-0.182	-0.196	-0.210	-0.225	-0.240	-0.255	-0.271	-0.288	-0.305	-0.320	-0.339	-0.356	-0.374	-0.392	-0.410	-0.429	-0.448	-0.466	-0.485	-0.506	-0.525	-0.544	-0.565	-0.584	-0.604	-0.624	-0.642	-0.662	-0.682	-0.701	-0.721	-0.740	-0.760	-0.778	-0.798	-0.815	-0.835	-0.852	-0.870	-0.889	-0.906	-0.924	-0.940	-0.956	-0.972	-0.989	-1.005	-1.020	-1.035	-1.049	-1.064	-1.078	-1.091	-1.104	-1.116	-1.129	-1.140	-1.152	-1.162	-1.172	-1.182	-1.192	-1.201	-1.210	-1.219	-1.226	-1.234	-1.240	-1.248	-1.254	-1.259	-1.265	-1.269	-1.274	-1.278	-1.281	-1.284	-1.286	-1.289	-1.291	-1.294	-1.295	-1.295	-1.296	-1.298	-1.298	-1.298	-1.298	-1.298	-1.295	-1.295	-1.294	-1.291	-1.290	-1.289	-1.288	-1.288	-1.286	-1.284	-1.281	-1.280	-1.278	-1.276	-1.275	-1.272	-1.271	-1.269	-1.269	-1.266	-1.265	-1.262	-1.262	-1.260	-1.260	-1.260	-1.259	-1.258	-1.258	-1.258	-1.256	-1.256	-1.256	-1.255	-1.256	-1.258	-1.256	-1.258	-1.259	-1.259	-1.260	-1.260	-1.260	-1.261	-1.261	-1.262	-1.262	-1.262	-1.264	-1.264	-1.265	-1.265	-1.266	-1.265	-1.266	-1.266	-1.265	-1.266	-1.265	-1.265	-1.265	-1.264	-1.262	-1.262	-1.261	-1.260	-1.259	-1.258	-1.256	-1.255	-1.254	-1.251	-1.249	-1.248	-1.246	-1.244	-1.241	-1.240	-1.238	-1.235	-1.232	-1.230	-1.228	-1.225	-1.224	-1.221	-1.219	-1.215	-1.214	-1.211	-1.210	-1.208	-1.204	-1.202	-1.200	-1.198	-1.196	-1.194	-1.191	-1.188	-1.186	-1.184	-1.180	-1.179	-1.176	-1.172	-1.170	-1.168	-1.162	-1.160	-1.159	-1.155	-1.151	-1.149	-1.145	-1.140	-1.138	-1.134	-1.129	-1.125	-1.121	-1.116	-1.112	-1.108	-1.102	-1.098	-1.092	-1.088	-1.082	-1.078	-1.072	-1.066	-1.061	-1.055	-1.049	-1.044	-1.038	-1.032	-1.028	-1.022	-1.018	-1.011	-1.006	-1.000	-0.996	-0.990	-0.986	-0.980	-0.975	-0.970	-0.965	-0.961	-0.956	-0.951	-0.948	-0.944	-0.939	-0.935	-0.931	-0.928	-0.924	-0.921	-0.918	-0.915	-0.912	-0.909	-0.906	-0.905	-0.901	-0.900	-0.898	-0.895	-0.894	-0.892	-0.890	-0.889	-0.888	-0.886	-0.884	-0.884	-0.882	-0.881	-0.880	-0.880	-0.879	-0.878	-0.876	-0.876	-0.876	-0.875	-0.875	-0.875	-0.875	-0.875	-0.875	-0.875	-0.876	-0.876	-0.876	-0.878	-0.878	-0.879	-0.880	-0.881	-0.882	-0.884	-0.885	-0.888	-0.889	-0.891	-0.894	-0.896	-0.899	-0.902	-0.905	-0.909	-0.912	-0.916	-0.921	-0.926	-0.931	-0.936	-0.941	-0.946	-0.951	-0.958	-0.964	-0.969	-0.976	-0.982	-0.990	-0.996	-1.004	-1.011	-1.019	-1.026	-1.034	-1.042	-1.050	-1.056	-1.066	-1.074	-1.082	-1.091	-1.100	-1.109	-1.118	-1.125	-1.134	-1.142	-1.150	-1.159	-1.168	-1.175	-1.182	-1.190	-1.199	-1.206	-1.212	-1.221	-1.228	-1.235	-1.242	-1.248	-1.255	-1.261	-1.268	-1.272	-1.279	-1.285	-1.290	-1.296	-1.301	-1.306	-1.311	-1.316	-1.320	-1.326	-1.330	-1.334	-1.339	-1.342	-1.346	-1.351	-1.355	-1.359	-1.362	-1.366	-1.370	-1.374	-1.379	-1.382	-1.386	-1.389	-1.394	-1.398	-1.401	-1.405	-1.410	-1.414	-1.418	-1.422	-1.425	-1.430	-1.435	-1.439	-1.442	-1.448	-1.452	-1.455	-1.460	-1.465	-1.469	-1.472	-1.478	-1.481	-1.485	-1.490	-1.495	-1.498	-1.502	-1.505	-1.510	-1.512	-1.518	-1.520	-1.524	-1.526	-1.530	-1.534	-1.536	-1.539	-1.541	-1.544	-1.546	-1.548	-1.549	-1.551	-1.552	-1.554	-1.555	-1.555	-1.555	-1.555	-1.556	-1.558	-1.558	-1.556	-1.556	-1.556	-1.556	-1.555	-1.554	-1.552	-1.551	-1.549	-1.549	-1.546	-1.544	-1.541	-1.540	-1.538	-1.535	-1.531	-1.529	-1.526	-1.522	-1.520	-1.516	-1.512	-1.508	-1.504	-1.500	-1.496	-1.491	-1.488	-1.482	-1.478	-1.471	-1.466	-1.460	-1.454	-1.448	-1.442	-1.436	-1.428	-1.421	-1.414	-1.406	-1.398	-1.390	-1.381	-1.374	-1.364	-1.355	-1.345	-1.335	-1.325	-1.315	-1.305	-1.294	-1.282	-1.271	-1.259	-1.248	-1.235	-1.222	-1.211	-1.198	-1.184	-1.171	-1.158	-1.144	-1.129	-1.115	-1.101	-1.086	-1.071	-1.056	-1.042	-1.026	-1.011	-0.996	-0.981	-0.966	-0.951	-0.935	-0.921	-0.905	-0.890	-0.874	-0.860	-0.844	-0.830	-0.814	-0.800	-0.786	-0.771	-0.756	-0.742	-0.729	-0.715	-0.702	-0.689	-0.675	-0.662	-0.650	-0.638	-0.625	-0.614	-0.602	-0.590	-0.579	-0.569	-0.559	-0.549	-0.538	-0.528	-0.518	-0.509	-0.499	-0.489	-0.480	-0.472	-0.462	-0.455	-0.446	-0.438	-0.429	-0.420	-0.412	-0.404	-0.395	-0.386	-0.379	-0.370	-0.361	-0.354	-0.345	-0.336	-0.329	-0.320	-0.310	-0.302	-0.294	-0.285	-0.275	-0.266	-0.258	-0.248	-0.239	-0.230	-0.220	-0.211	-0.200	-0.191	-0.182	-0.172	-0.162	-0.154	-0.144	-0.135	-0.126	-0.118	-0.109	-0.100	-0.091	-0.084	-0.075	-0.068	-0.060	-0.052	-0.046	-0.040	-0.034	-0.028	-0.022	-0.016	-0.012	-0.008	-0.004	-0.001	0.001	0.005	0.008	0.009	0.009	0.009	0.010	0.009	0.008	0.006	0.005	0.002	0.000	-0.004	-0.006	-0.011	-0.016	-0.021	-0.026	-0.031	-0.039	-0.044	-0.051	-0.059	-0.068	-0.075	-0.084	-0.092	-0.101	-0.110	-0.120	-0.130	-0.141	-0.151	-0.161	-0.172	-0.184	-0.196	-0.208	-0.219	-0.231	-0.242	-0.255	-0.266	-0.279	-0.291	-0.304	-0.316	-0.329	-0.342	-0.354	-0.368	-0.380	-0.391	-0.405	-0.416	-0.429	-0.442	-0.454	-0.466	-0.478	-0.489	-0.501	-0.512	-0.524	-0.534	-0.545	-0.556	-0.566	-0.576	-0.586	-0.595	-0.605	-0.615	-0.624	-0.631	-0.640	-0.649	-0.656	-0.664	-0.670	-0.678	-0.685	-0.691	-0.698	-0.702	-0.709	-0.715	-0.719	-0.725	-0.729	-0.734	-0.738	-0.741	-0.746	-0.750	-0.752	-0.756	-0.759	-0.761	-0.764	-0.766	-0.769	-0.770	-0.772	-0.774	-0.775	-0.776	-0.779	-0.780	-0.781	-0.782	-0.782	-0.782	-0.784	-0.785	-0.784	-0.784	-0.785	-0.784	-0.784	-0.782	-0.781	-0.781	-0.779	-0.778	-0.776	-0.774	-0.771	-0.768	-0.766	-0.762	-0.759	-0.755	-0.750	-0.746	-0.742	-0.736	-0.731	-0.725	-0.719	-0.711	-0.705	-0.698	-0.690	-0.681	-0.671	-0.662	-0.654	-0.644	-0.632	-0.621	-0.611	-0.599	-0.586	-0.574	-0.561	-0.549	-0.534	-0.520	-0.506	-0.491	-0.476	-0.461	-0.446	-0.430	-0.414	-0.398	-0.381	-0.365	-0.349	-0.332	-0.315	-0.299	-0.281	-0.265	-0.248	-0.231	-0.214	-0.198	-0.182	-0.165	-0.150	-0.132	-0.118	-0.102	-0.088	-0.071	-0.058	-0.044	-0.029	-0.016	-0.004	0.009	0.021	0.032	0.044	0.055	0.066	0.075	0.085	0.094	0.102	0.109	0.118	0.124	0.130	0.136	0.142	0.148	0.152	0.156	0.160	0.162	0.164	0.168	0.169	0.171	0.171	0.174	0.174	0.175	0.174	0.174	0.174	0.175	0.174	0.172	0.172	0.172	0.171	0.170	0.170	0.170	0.169	0.169	0.169	0.170	0.169	0.170	0.170	0.171	0.172	0.175	0.176	0.179	0.181	0.184	0.188	0.192	0.196	0.202	0.208	0.214	0.221	0.229	0.235	0.245	0.252	0.262	0.271	0.281	0.292	0.304	0.314	0.326	0.339	0.351	0.365	0.378	0.392	0.405	0.420	0.434	0.449	0.464	0.479	0.492	0.507	0.522	0.538	0.551	0.566	0.580	0.594	0.608	0.622	0.635	0.648	0.661	0.672	0.684	0.695	0.706	0.715	0.725	0.734	0.742	0.749	0.756	0.762	0.768	0.772	0.776	0.780	0.782	0.785	0.786	0.786	0.786	0.785	0.785	0.781	0.780	0.776	0.772	0.768	0.761	0.755	0.749	0.742	0.734	0.726	0.718	0.709	0.700	0.689	0.680	0.670	0.659	0.648	0.636	0.625	0.614	0.601	0.591	0.579	0.566	0.555	0.542	0.530	0.519	0.507	0.495	0.482	0.472	0.460	0.449	0.436	0.426	0.415	0.405	0.394	0.384	0.374	0.364	0.354	0.345	0.336	0.328	0.319	0.311	0.304	0.295	0.288	0.281	0.274	0.268	0.261	0.256	0.249	0.245	0.240	0.235	0.230	0.226	0.222	0.219	0.214	0.211	0.209	0.206	0.202	0.201	0.199	0.198	0.195	0.194	0.192	0.191	0.190	0.190	0.189	0.188	0.189	0.188	0.188	0.188	0.188	0.186	0.186	0.186	0.188	0.188	0.188	0.186	0.188	0.188	0.188	0.188	0.189	0.189	0.189	0.190	0.189	0.190	0.190	0.191	0.191	0.192	0.192	0.192	0.192	0.194	0.194	0.194	0.195	0.195	0.196	0.196	0.198	0.198	0.199	0.200	0.200	0.201	0.202	0.204	0.204	0.206	0.206	0.209	0.209	0.211	0.212	0.214	0.218	0.219	0.220	0.222	0.224	0.226	0.229	0.230	0.232	0.235	0.238	0.240	0.242	0.245	0.248	0.250	0.252	0.256	0.259	0.261	0.265	0.266	0.270	0.272	0.276	0.279	0.281	0.285	0.288	0.290	0.292	0.295	0.299	0.300	0.304	0.305	0.308	0.311	0.312	0.315	0.318	0.319	0.321	0.322	0.325	0.326	0.328	0.330	0.331	0.334	0.334	0.335	0.336	0.336	0.338	0.336	0.338	0.338	0.338	0.338	0.338	0.336	0.335	0.335	0.334	0.332	0.330	0.329	0.326	0.324	0.321	0.318	0.316	0.314	0.309	0.305	0.302	0.298	0.294	0.289	0.282	0.278	0.272	0.266	0.260	0.254	0.248	0.241	0.234	0.226	0.219	0.211	0.204	0.195	0.188	0.179	0.170	0.161	0.151	0.142	0.134	0.124	0.115	0.105	0.095	0.088	0.076	0.066	0.056	0.046	0.038	0.026	0.016	0.008	-0.001	-0.012	-0.021	-0.031	-0.040	-0.049	-0.058	-0.066	-0.075	-0.082	-0.091	-0.099	-0.106	-0.114	-0.120	-0.128	-0.135	-0.140	-0.146	-0.151	-0.158	-0.161	-0.168	-0.171	-0.175	-0.179	-0.182	-0.185	-0.189	-0.190	-0.194	-0.195	-0.196	-0.198	-0.200	-0.201	-0.201	-0.202	-0.202	-0.202	-0.202	-0.202	-0.202	-0.201	-0.201	-0.201	-0.200	-0.199	-0.198	-0.198	-0.196	-0.195	-0.194	-0.192	-0.191	-0.190	-0.189	-0.188	-0.186	-0.185	-0.182	-0.181	-0.180	-0.179	-0.176	-0.175	-0.174	-0.172	-0.170	-0.169	-0.168	-0.166	-0.165	-0.162	-0.160	-0.159	-0.156	-0.154	-0.152	-0.149	-0.148	-0.144	-0.142	-0.139	-0.136	-0.135	-0.130	-0.128	-0.125	-0.122	-0.119	-0.115	-0.112	-0.109	-0.105	-0.101	-0.098	-0.095	-0.092	-0.088	-0.085	-0.081	-0.079	-0.075	-0.071	-0.068	-0.065	-0.061	-0.059	-0.056	-0.052	-0.050	-0.048	-0.044	-0.041	-0.039	-0.036	-0.032	-0.031	-0.029	-0.026	-0.025	-0.021	-0.020	-0.018	-0.016	-0.012	-0.011	-0.009	-0.008	-0.005	-0.002	0.000	0.002	0.004	0.006	0.010	0.012	0.015	0.019	0.021	0.025	0.029	0.031	0.035	0.039	0.042	0.048	0.051	0.056	0.061	0.065	0.070	0.076	0.081	0.086	0.091	0.099	0.104	0.110	0.116	0.122	0.129	0.135	0.141	0.150	0.156	0.162	0.170	0.178	0.185	0.192	0.199	0.206	0.212	0.220	0.228	0.234	0.240	0.248	0.254	0.260	0.268	0.274	0.281	0.286	0.292	0.299	0.304	0.309	0.314	0.320	0.324	0.329	0.332	0.336	0.339	0.342	0.345	0.346	0.349	0.350	0.351	0.351	0.351	0.350	0.349	0.349	0.346	0.345	0.341	0.339	0.335	0.331	0.326	0.321	0.316	0.311	0.304	0.298	0.290	0.282	0.275	0.266	0.258	0.249	0.239	0.230	0.219	0.209	0.198	0.188	0.176	0.165	0.152	0.140	0.129	0.115	0.102	0.090	0.078	0.065	0.052	0.039	0.026	0.012	-0.001	-0.015	-0.029	-0.041	-0.055	-0.068	-0.081	-0.094	-0.108	-0.120	-0.134	-0.146	-0.160	-0.172	-0.185	-0.199	-0.211	-0.224	-0.235	-0.248	-0.260	-0.271	-0.284	-0.295	-0.306	-0.319	-0.330	-0.341	-0.351	-0.362	-0.372	-0.384	-0.394	-0.405	-0.414	-0.425	-0.435	-0.444	-0.454	-0.461	-0.471	-0.479	-0.488	-0.495	-0.502	-0.509	-0.518	-0.524	-0.529	-0.535	-0.541	-0.546	-0.551	-0.555	-0.559	-0.562	-0.565	-0.566	-0.570	-0.572	-0.574	-0.575	-0.576	-0.576	-0.576	-0.576	-0.575	-0.574	-0.572	-0.570	-0.569	-0.565	-0.562	-0.559	-0.555	-0.552	-0.548	-0.544	-0.540	-0.534	-0.529	-0.525	-0.520	-0.515	-0.510	-0.505	-0.500	-0.495	-0.491	-0.486	-0.481	-0.478	-0.472	-0.469	-0.465	-0.461	-0.459	-0.455	-0.451	-0.450	-0.448	-0.445	-0.445	-0.442	-0.442	-0.442	-0.441	-0.442	-0.442	-0.444	-0.446	-0.446	-0.450	-0.452	-0.455	-0.460	-0.462	-0.466	-0.471	-0.476	-0.481	-0.486	-0.492	-0.498	-0.504	-0.510	-0.518	-0.524	-0.531	-0.538	-0.546	-0.552	-0.561	-0.569	-0.575	-0.585	-0.594	-0.601	-0.609	-0.618	-0.626	-0.635	-0.642	-0.651	-0.660	-0.669	-0.676	-0.686	-0.694	-0.701	-0.710	-0.718	-0.725	-0.734	-0.741	-0.749	-0.756	-0.764	-0.771	-0.779	-0.784	-0.790	-0.798	-0.804	-0.811	-0.816	-0.822	-0.829	-0.835	-0.840	-0.845	-0.850	-0.855	-0.859	-0.864	-0.868	-0.872	-0.875	-0.879	-0.882	-0.886	-0.889	-0.892	-0.896	-0.898	-0.901	-0.904	-0.905	-0.909	-0.910	-0.912	-0.915	-0.916	-0.919	-0.920	-0.922	-0.924	-0.926	-0.928	-0.929	-0.931	-0.932	-0.935	-0.936	-0.939	-0.941	-0.944	-0.945	-0.948	-0.950	-0.952	-0.955	-0.956	-0.961	-0.964	-0.966	-0.970	-0.972	-0.976	-0.981	-0.984	-0.988	-0.992	-0.996	-1.000	-1.005	-1.010	-1.014	-1.020	-1.024	-1.028	-1.032	-1.038	-1.042	-1.048	-1.054	-1.058	-1.061	-1.068	-1.071	-1.076	-1.081	-1.086	-1.091	-1.095	-1.100	-1.102	-1.106	-1.110	-1.112	-1.116	-1.120	-1.121	-1.125	-1.126	-1.128	-1.129	-1.130	-1.131	-1.130	-1.131	-1.131	-1.131	-1.129	-1.128	-1.125	-1.124	-1.120	-1.118	-1.114	-1.111	-1.106	-1.101	-1.096	-1.091	-1.085	-1.079	-1.071	-1.065	-1.056	-1.050	-1.041	-1.031	-1.022	-1.011	-1.002	-0.992	-0.980	-0.969	-0.959	-0.946	-0.932	-0.920	-0.908	-0.894	-0.880	-0.865	-0.851	-0.836	-0.821	-0.806	-0.790	-0.774	-0.759	-0.741	-0.725	-0.708	-0.691	-0.674	-0.655	-0.638	-0.620	-0.602	-0.584	-0.566	-0.548	-0.530	-0.511	-0.492	-0.474	-0.455	-0.438	-0.420	-0.401	-0.382	-0.365	-0.348	-0.330	-0.314	-0.295	-0.278	-0.262	-0.246	-0.229	-0.212	-0.198	-0.182	-0.168	-0.152	-0.139	-0.124	-0.111	-0.098	-0.086	-0.075	-0.064	-0.052	-0.042	-0.032	-0.022	-0.015	-0.006	0.002	0.009	0.016	0.022	0.028	0.032	0.038	0.040	0.045	0.046	0.049	0.051	0.052	0.051	0.051	0.051	0.050	0.049	0.046	0.044	0.041	0.038	0.034	0.030	0.024	0.020	0.014	0.009	0.004	-0.002	-0.009	-0.015	-0.021	-0.029	-0.034	-0.041	-0.048	-0.054	-0.061	-0.068	-0.074	-0.081	-0.086	-0.092	-0.099	-0.102	-0.108	-0.111	-0.118	-0.120	-0.124	-0.128	-0.130	-0.131	-0.134	-0.135	-0.135	-0.135	-0.135	-0.135	-0.134	-0.132	-0.129	-0.126	-0.122	-0.120	-0.115	-0.111	-0.106	-0.100	-0.096	-0.090	-0.084	-0.076	-0.070	-0.064	-0.056	-0.049	-0.042	-0.035	-0.026	-0.020	-0.014	-0.005	0.001	0.008	0.014	0.021	0.028	0.034	0.038	0.044	0.049	0.052	0.058	0.060	0.061	0.064	0.065	0.068	0.069	0.068	0.068	0.066	0.064	0.062	0.060	0.056	0.051	0.046	0.042	0.036	0.030	0.024	0.016	0.009	0.001	-0.008	-0.016	-0.026	-0.035	-0.044	-0.055	-0.066	-0.078	-0.088	-0.099	-0.110	-0.122	-0.134	-0.145	-0.156	-0.169	-0.180	-0.191	-0.202	-0.214	-0.225	-0.235	-0.246	-0.256	-0.266	-0.276	-0.286	-0.295	-0.305	-0.314	-0.322	-0.330	-0.338	-0.346	-0.352	-0.359	-0.366	-0.372	-0.378	-0.384	-0.389	-0.394	-0.398	-0.402	-0.406	-0.410	-0.412	-0.416	-0.419	-0.421	-0.424	-0.426	-0.428	-0.430	-0.431	-0.434	-0.435	-0.436	-0.439	-0.440	-0.441	-0.442	-0.444	-0.445	-0.448	-0.450	-0.451	-0.454	-0.456	-0.459	-0.462	-0.465	-0.468	-0.472	-0.476	-0.481	-0.485	-0.490	-0.496	-0.501	-0.509	-0.514	-0.521	-0.530	-0.539	-0.546	-0.555	-0.566	-0.575	-0.586	-0.596	-0.609	-0.621	-0.634	-0.646	-0.660	-0.674	-0.689	-0.702	-0.719	-0.735	-0.751	-0.768	-0.784	-0.802	-0.819	-0.838	-0.856	-0.874	-0.892	-0.912	-0.932	-0.952	-0.972	-0.992	-1.012	-1.034	-1.054	-1.075	-1.096	-1.116	-1.136	-1.159	-1.179	-1.200	-1.220	-1.240	-1.260	-1.281	-1.300	-1.321	-1.340	-1.360	-1.380	-1.399	-1.418	-1.435	-1.454	-1.472	-1.489	-1.508	-1.524	-1.540	-1.556	-1.574	-1.589	-1.605	-1.619	-1.634	-1.648	-1.662	-1.676	-1.689	-1.701	-1.715	-1.728	-1.739	-1.750	-1.761	-1.774	-1.784	-1.794	-1.804	-1.814	-1.822	-1.832	-1.841	-1.850	-1.858	-1.866	-1.874	-1.881	-1.888	-1.895	-1.901	-1.908	-1.914	-1.920	-1.925	-1.930	-1.935	-1.939	-1.942	-1.948	-1.950	-1.954	-1.956	-1.959	-1.961	-1.964	-1.964	-1.966	-1.968	-1.968	-1.968	-1.968	-1.968	-1.968	-1.966	-1.965	-1.962	-1.960	-1.959	-1.956	-1.952	-1.950	-1.946	-1.942	-1.938	-1.932	-1.928	-1.922	-1.915	-1.910	-1.902	-1.898	-1.891	-1.882	-1.876	-1.868	-1.860	-1.851	-1.842	-1.835	-1.825	-1.815	-1.806	-1.796	-1.786	-1.778	-1.768	-1.756	-1.746	-1.735	-1.724	-1.715	-1.704	-1.692	-1.681	-1.670	-1.659	-1.648	-1.638	-1.626	-1.616	-1.605	-1.595	-1.585	-1.574	-1.565	-1.554	-1.544	-1.535	-1.526	-1.516	-1.508	-1.499	-1.491	-1.482	-1.475	-1.468	-1.461	-1.454	-1.449	-1.442	-1.438	-1.432	-1.428	-1.425	-1.420	-1.418	-1.415	-1.412	-1.411	-1.410	-1.409	-1.409	-1.410	-1.410	-1.411	-1.412	-1.415	-1.416	-1.420	-1.424	-1.428	-1.431	-1.435	-1.439	-1.445	-1.450	-1.456	-1.464	-1.470	-1.478	-1.484	-1.491	-1.499	-1.509	-1.516	-1.524	-1.534	-1.542	-1.551	-1.561	-1.570	-1.580	-1.590	-1.599	-1.609	-1.620	-1.630	-1.639	-1.650	-1.660	-1.670	-1.679	-1.689	-1.700	-1.710	-1.721	-1.730	-1.740	-1.751	-1.760	-1.770	-1.780	-1.789	-1.799	-1.808	-1.816	-1.826	-1.835	-1.844	-1.852	-1.861	-1.869	-1.876	-1.885	-1.894	-1.900	-1.908	-1.915	-1.922	-1.929	-1.936	-1.942	-1.949	-1.956	-1.961	-1.968	-1.974	-1.980	-1.985	-1.991	-1.996	-2.001	-2.006	-2.011	-2.018	-2.022	-2.027	-2.033	-2.039	-2.044	-2.049	-2.055	-2.060	-2.065	-2.071	-2.078	-2.082	-2.090	-2.096	-2.102	-2.110	-2.116	-2.124	-2.131	-2.140	-2.148	-2.156	-2.165	-2.174	-2.184	-2.192	-2.201	-2.212	-2.222	-2.232	-2.244	-2.255	-2.266	-2.279	-2.290	-2.302	-2.316	-2.329	-2.341	-2.355	-2.369	-2.381	-2.395	-2.410	-2.424	-2.438	-2.451	-2.466	-2.480	-2.495	-2.509	-2.524	-2.538	-2.551	-2.565	-2.579	-2.594	-2.606	-2.621	-2.634	-2.646	-2.660	-2.672	-2.685	-2.698	-2.709	-2.720	-2.731	-2.742	-2.752	-2.762	-2.772	-2.781	-2.790	-2.800	-2.808	-2.815	-2.822	-2.829	-2.836	-2.841	-2.848	-2.852	-2.858	-2.861	-2.866	-2.870	-2.872	-2.876	-2.879	-2.880	-2.882	-2.884	-2.885	-2.886	-2.888	-2.888	-2.889	-2.889	-2.889	-2.889	-2.889	-2.888	-2.888	-2.888	-2.888	-2.888	-2.886	-2.886	-2.888	-2.888	-2.888	-2.889	-2.889	-2.890	-2.890	-2.892	-2.894	-2.895	-2.898	-2.901	-2.902	-2.906	-2.910	-2.915	-2.919	-2.922	-2.928	-2.934	-2.939	-2.944	-2.950	-2.958	-2.964	-2.970	-2.979	-2.986	-2.992	-3.001	-3.009	-3.019	-3.028	-3.035	-3.045	-3.052	-3.062	-3.070	-3.080	-3.088	-3.096	-3.105	-3.112	-3.121	-3.129	-3.136	-3.144	-3.151	-3.158	-3.164	-3.170	-3.175	-3.180	-3.185	-3.189	-3.192	-3.194	-3.198	-3.200	-3.201	-3.202	-3.202	-3.202	-3.201	-3.200	-3.198	-3.195	-3.191	-3.188	-3.182	-3.178	-3.171	-3.164	-3.158	-3.149	-3.141	-3.131	-3.122	-3.112	-3.101	-3.090	-3.079	-3.068	-3.054	-3.040	-3.028	-3.014	-2.999	-2.984	-2.970	-2.955	-2.939	-2.924	-2.908	-2.891	-2.874	-2.859	-2.841	-2.825	-2.809	-2.792	-2.775	-2.759	-2.742	-2.728	-2.711	-2.695	-2.679	-2.664	-2.649	-2.635	-2.620	-2.606	-2.592	-2.580	-2.569	-2.556	-2.545	-2.535	-2.525	-2.515	-2.506	-2.499	-2.491	-2.485	-2.479	-2.475	-2.471	-2.468	-2.465	-2.464	-2.462	-2.462	-2.464	-2.464	-2.468	-2.471	-2.476	-2.481	-2.486	-2.494	-2.501	-2.509	-2.519	-2.529	-2.540	-2.550	-2.564	-2.576	-2.589	-2.604	-2.619	-2.634	-2.650	-2.666	-2.684	-2.700	-2.718	-2.736	-2.755	-2.772	-2.792	-2.811	-2.830	-2.850	-2.871	-2.890	-2.911	-2.930	-2.950	-2.970	-2.990	-3.009	-3.030	-3.049	-3.069	-3.088	-3.106	-3.125	-3.142	-3.160	-3.179	-3.195	-3.212	-3.229	-3.245	-3.261	-3.278	-3.292	-3.306	-3.320	-3.335	-3.349	-3.361	-3.374	-3.386	-3.399	-3.410	-3.420	-3.431	-3.441	-3.451	-3.460	-3.470	-3.479	-3.485	-3.494	-3.501	-3.509	-3.515	-3.522	-3.528	-3.535	-3.540	-3.545	-3.550	-3.554	-3.559	-3.562	-3.568	-3.571	-3.575	-3.578	-3.581	-3.584	-3.588	-3.589	-3.591	-3.594	-3.595	-3.598	-3.599	-3.599	-3.601	-3.601	-3.601	-3.601	-3.602	-3.602	-3.602	-3.602	-3.602	-3.601	-3.600	-3.599	-3.599	-3.598	-3.595	-3.595	-3.592	-3.591	-3.589	-3.586	-3.584	-3.582	-3.580	-3.578	-3.575	-3.572	-3.570	-3.568	-3.565	-3.562	-3.560	-3.556	-3.554	-3.552	-3.549	-3.548	-3.545	-3.542	-3.540	-3.539	-3.536	-3.534	-3.532	-3.531	-3.530	-3.528	-3.526	-3.525	-3.524	-3.524	-3.522	-3.522	-3.521	-3.521	-3.521	-3.520	-3.520	-3.520	-3.520	-3.521	-3.521	-3.521	-3.522	-3.521	-3.522	-3.524	-3.524	-3.524	-3.525	-3.525	-3.526	-3.525	-3.526	-3.526	-3.526	-3.526	-3.526	-3.525	-3.525	-3.525	-3.525	-3.522	-3.522	-3.521	-3.520	-3.519	-3.516	-3.514	-3.512	-3.510	-3.508	-3.504	-3.501	-3.499	-3.496	-3.491	-3.489	-3.485	-3.481	-3.478	-3.472	-3.469	-3.464	-3.460	-3.455	-3.450	-3.446	-3.441	-3.436	-3.431	-3.428	-3.422	-3.419	-3.415	-3.410	-3.405	-3.401	-3.399	-3.394	-3.390	-3.386	-3.382	-3.379	-3.378	-3.374	-3.371	-3.369	-3.366	-3.365	-3.364	-3.361	-3.360	-3.359	-3.358	-3.356	-3.355	-3.354	-3.354	-3.354	-3.354	-3.354	-3.354	-3.354	-3.355	-3.355	-3.354	-3.355	-3.354	-3.355	-3.354	-3.354	-3.354	-3.352	-3.352	-3.351	-3.349	-3.349	-3.346	-3.344	-3.341	-3.339	-3.334	-3.331	-3.326	-3.324	-3.319	-3.311	-3.306	-3.300	-3.294	-3.286	-3.278	-3.270	-3.261	-3.251	-3.242	-3.232	-3.221	-3.210	-3.198	-3.186	-3.172	-3.160	-3.146	-3.132	-3.119	-3.104	-3.089	-3.074	-3.059	-3.042	-3.026	-3.010	-2.992	-2.978	-2.960	-2.944	-2.926	-2.910	-2.892	-2.876	-2.859	-2.842	-2.825	-2.808	-2.791	-2.775	-2.759	-2.744	-2.726	-2.711	-2.695	-2.680	-2.666	-2.651	-2.639	-2.625	-2.611	-2.598	-2.586	-2.575	-2.562	-2.552	-2.541	-2.531	-2.522	-2.512	-2.504	-2.496	-2.489	-2.482	-2.475	-2.469	-2.464	-2.459	-2.456	-2.451	-2.448	-2.445	-2.442	-2.441	-2.439	-2.438	-2.438	-2.438	-2.438	-2.439	-2.440	-2.441	-2.442	-2.445	-2.446	-2.449	-2.452	-2.455	-2.459	-2.461	-2.465	-2.468	-2.471	-2.475	-2.478	-2.482	-2.486	-2.489	-2.494	-2.496	-2.500	-2.502	-2.505	-2.509	-2.511	-2.514	-2.516	-2.519	-2.519	-2.521	-2.524	-2.524	-2.525	-2.526	-2.528	-2.526	-2.528	-2.528	-2.526	-2.526	-2.525	-2.525	-2.524	-2.522	-2.521	-2.520	-2.518	-2.516	-2.515	-2.514	-2.512	-2.510	-2.509	-2.506	-2.506	-2.505	-2.502	-2.502	-2.501	-2.501	-2.500	-2.501	-2.500	-2.500	-2.500	-2.502	-2.502	-2.504	-2.505	-2.506	-2.509	-2.511	-2.515	-2.518	-2.521	-2.525	-2.530	-2.534	-2.539	-2.544	-2.549	-2.555	-2.561	-2.566	-2.572	-2.580	-2.586	-2.594	-2.601	-2.609	-2.616	-2.624	-2.631	-2.639	-2.646	-2.655	-2.661	-2.669	-2.678	-2.684	-2.691	-2.699	-2.705	-2.712	-2.719	-2.725	-2.731	-2.736	-2.741	-2.746	-2.750	-2.754	-2.758	-2.761	-2.762	-2.764	-2.766	-2.766	-2.766	-2.765	-2.762	-2.761	-2.759	-2.755	-2.751	-2.746	-2.740	-2.734	-2.726	-2.720	-2.711	-2.701	-2.691	-2.681	-2.670	-2.658	-2.645	-2.631	-2.619	-2.604	-2.589	-2.572	-2.556	-2.541	-2.524	-2.508	-2.490	-2.472	-2.454	-2.435	-2.418	-2.399	-2.380	-2.361	-2.344	-2.325	-2.308	-2.289	-2.271	-2.254	-2.236	-2.220	-2.204	-2.188	-2.174	-2.158	-2.144	-2.131	-2.118	-2.105	-2.094	-2.082	-2.071	-2.062	-2.054	-2.047	-2.041	-2.035	-2.030	-2.026	-2.022	-2.020	-2.019	-2.018	-2.018	-2.019	-2.020	-2.022	-2.026	-2.030	-2.035	-2.040	-2.046	-2.054	-2.061	-2.069	-2.078	-2.086	-2.096	-2.105	-2.115	-2.125	-2.136	-2.148	-2.159	-2.170	-2.182	-2.194	-2.206	-2.218	-2.229	-2.241	-2.254	-2.265	-2.275	-2.288	-2.298	-2.309	-2.319	-2.330	-2.339	-2.350	-2.359	-2.366	-2.375	-2.384	-2.391	-2.398	-2.404	-2.411	-2.416	-2.422	-2.428	-2.432	-2.436	-2.440	-2.442	-2.445	-2.449	-2.450	-2.451	-2.454	-2.454	-2.455	-2.455	-2.455	-2.455	-2.455	-2.454	-2.452	-2.450	-2.450	-2.448	-2.446	-2.444	-2.441	-2.439	-2.436	-2.434	-2.430	-2.429	-2.426	-2.422	-2.419	-2.418	-2.414	-2.411	-2.408	-2.405	-2.402	-2.399	-2.396	-2.394	-2.390	-2.388	-2.385	-2.381	-2.379	-2.376	-2.374	-2.371	-2.369	-2.368	-2.365	-2.362	-2.360	-2.359	-2.356	-2.355	-2.352	-2.351	-2.349	-2.348	-2.345	-2.344	-2.342	-2.341	-2.340	-2.339	-2.338	-2.335	-2.335	-2.332	-2.332	-2.330	-2.330	-2.329	-2.328	-2.328	-2.326	-2.325	-2.325	-2.324	-2.324	-2.322	-2.321	-2.321	-2.320	-2.319	-2.318	-2.318	-2.316	-2.314	-2.312	-2.311	-2.311	-2.309	-2.308	-2.305	-2.304	-2.301	-2.300	-2.298	-2.295	-2.292	-2.290	-2.286	-2.284	-2.280	-2.276	-2.272	-2.269	-2.264	-2.260	-2.255	-2.249	-2.244	-2.239	-2.232	-2.228	-2.220	-2.215	-2.208	-2.200	-2.194	-2.186	-2.178	-2.170	-2.161	-2.154	-2.145	-2.136	-2.128	-2.118	-2.109	-2.100	-2.090	-2.080	-2.071	-2.061	-2.052	-2.042	-2.033	-2.024	-2.013	-2.002	-1.994	-1.984	-1.974	-1.964	-1.954	-1.944	-1.934	-1.926	-1.918	-1.908	-1.900	-1.890	-1.881	-1.874	-1.865	-1.856	-1.848	-1.840	-1.832	-1.826	-1.819	-1.811	-1.804	-1.796	-1.791	-1.784	-1.778	-1.771	-1.766	-1.760	-1.754	-1.748	-1.741	-1.735	-1.730	-1.725	-1.719	-1.714	-1.709	-1.704	-1.699	-1.692	-1.688	-1.681	-1.676	-1.670	-1.664	-1.658	-1.651	-1.644	-1.638	-1.631	-1.622	-1.616	-1.608	-1.599	-1.591	-1.582	-1.574	-1.564	-1.554	-1.545	-1.534	-1.524	-1.512	-1.501	-1.490	-1.478	-1.465	-1.451	-1.439	-1.426	-1.412	-1.396	-1.382	-1.369	-1.354	-1.338	-1.322	-1.306	-1.291	-1.275	-1.259	-1.241	-1.225	-1.209	-1.192	-1.175	-1.158	-1.141	-1.124	-1.108	-1.090	-1.075	-1.058	-1.041	-1.025	-1.009	-0.992	-0.978	-0.961	-0.946	-0.931	-0.916	-0.901	-0.889	-0.875	-0.861	-0.848	-0.835	-0.824	-0.811	-0.800	-0.790	-0.779	-0.770	-0.760	-0.751	-0.742	-0.735	-0.728	-0.720	-0.712	-0.708	-0.702	-0.696	-0.691	-0.688	-0.686	-0.682	-0.680	-0.678	-0.678	-0.678	-0.676	-0.676	-0.678	-0.678	-0.680	-0.682	-0.685	-0.689	-0.692	-0.696	-0.700	-0.705	-0.711	-0.716	-0.722	-0.729	-0.735	-0.742	-0.750	-0.758	-0.764	-0.772	-0.781	-0.789	-0.798	-0.805	-0.814	-0.822	-0.831	-0.840	-0.849	-0.856	-0.865	-0.872	-0.881	-0.890	-0.898	-0.905	-0.912	-0.920	-0.928	-0.932	-0.940	-0.946	-0.952	-0.956	-0.962	-0.968	-0.971	-0.975	-0.980	-0.984	-0.985	-0.988	-0.991	-0.992	-0.995	-0.995	-0.996	-0.996	-0.998	-0.998	-0.998	-0.996	-0.996	-0.995	-0.994	-0.992	-0.990	-0.989	-0.988	-0.985	-0.982	-0.981	-0.979	-0.975	-0.972	-0.970	-0.968	-0.964	-0.961	-0.959	-0.956	-0.954	-0.951	-0.950	-0.946	-0.944	-0.941	-0.939	-0.936	-0.934	-0.931	-0.930	-0.928	-0.926	-0.922	-0.921	-0.919	-0.916	-0.915	-0.912	-0.911	-0.909	-0.906	-0.905	-0.902	-0.900	-0.898	-0.895	-0.894	-0.890	-0.889	-0.886	-0.884	-0.880	-0.879	-0.875	-0.872	-0.869	-0.865	-0.861	-0.859	-0.855	-0.851	-0.848	-0.842	-0.839	-0.834	-0.829	-0.824	-0.820	-0.814	-0.809	-0.804	-0.798	-0.792	-0.786	-0.781	-0.775	-0.770	-0.764	-0.758	-0.751	-0.744	-0.738	-0.730	-0.725	-0.718	-0.711	-0.704	-0.698	-0.691	-0.684	-0.678	-0.671	-0.664	-0.658	-0.650	-0.644	-0.638	-0.630	-0.625	-0.619	-0.612	-0.608	-0.601	-0.596	-0.591	-0.586	-0.582	-0.578	-0.574	-0.570	-0.565	-0.562	-0.559	-0.558	-0.555	-0.552	-0.550	-0.550	-0.549	-0.549	-0.548	-0.549	-0.550	-0.552	-0.554	-0.558	-0.560	-0.562	-0.568	-0.571	-0.576	-0.582	-0.588	-0.594	-0.601	-0.608	-0.615	-0.624	-0.632	-0.641	-0.651	-0.661	-0.671	-0.681	-0.692	-0.705	-0.716	-0.728	-0.739	-0.751	-0.765	-0.778	-0.791	-0.805	-0.819	-0.831	-0.845	-0.860	-0.874	-0.886	-0.900	-0.914	-0.928	-0.940	-0.954	-0.966	-0.980	-0.992	-1.005	-1.018	-1.028	-1.040	-1.051	-1.062	-1.072	-1.081	-1.092	-1.101	-1.110	-1.119	-1.126	-1.134	-1.140	-1.148	-1.152	-1.159	-1.164	-1.168	-1.172	-1.176	-1.179	-1.182	-1.185	-1.186	-1.189	-1.189	-1.190	-1.190	-1.190	-1.190	-1.190	-1.188	-1.186	-1.186	-1.185	-1.182	-1.180	-1.179	-1.176	-1.174	-1.172	-1.169	-1.168	-1.165	-1.162	-1.160	-1.159	-1.156	-1.154	-1.151	-1.150	-1.148	-1.146	-1.145	-1.142	-1.141	-1.142	-1.142	-1.142	-1.142	-1.142	-1.145	-1.146	-1.148	-1.151	-1.154	-1.158	-1.161	-1.166	-1.170	-1.175	-1.180	-1.188	-1.194	-1.201	-1.208	-1.216	-1.225	-1.234	-1.242	-1.252	-1.262	-1.274	-1.284	-1.296	-1.308	-1.319	-1.332	-1.345	-1.358	-1.371	-1.384	-1.396	-1.410	-1.422	-1.436	-1.450	-1.462	-1.476	-1.489	-1.501	-1.514	-1.528	-1.540	-1.551	-1.561	-1.572	-1.584	-1.594	-1.604	-1.612	-1.621	-1.630	-1.638	-1.645	-1.650	-1.656	-1.661	-1.665	-1.669	-1.671	-1.674	-1.674	-1.675	-1.675	-1.674	-1.671	-1.669	-1.668	-1.662	-1.658	-1.654	-1.648	-1.641	-1.634	-1.626	-1.618	-1.610	-1.600	-1.591	-1.582	-1.571	-1.560	-1.550	-1.540	-1.528	-1.516	-1.505	-1.494	-1.481	-1.470	-1.460	-1.449	-1.438	-1.426	-1.415	-1.405	-1.394	-1.384	-1.374	-1.365	-1.358	-1.350	-1.342	-1.335	-1.329	-1.322	-1.316	-1.311	-1.309	-1.304	-1.301	-1.300	-1.298	-1.296	-1.296	-1.296	-1.299	-1.300	-1.302	-1.305	-1.310	-1.314	-1.319	-1.324	-1.329	-1.335	-1.344	-1.351	-1.359	-1.368	-1.378	-1.386	-1.395	-1.406	-1.416	-1.428	-1.439	-1.450	-1.461	-1.472	-1.485	-1.496	-1.509	-1.521	-1.534	-1.545	-1.558	-1.570	-1.582	-1.594	-1.606	-1.618	-1.629	-1.641	-1.652	-1.664	-1.675	-1.685	-1.698	-1.708	-1.718	-1.728	-1.739	-1.748	-1.758	-1.766	-1.776	-1.785	-1.794	-1.802	-1.811	-1.820	-1.828	-1.836	-1.844	-1.851	-1.859	-1.868	-1.875	-1.882	-1.889	-1.898	-1.905	-1.912	-1.920	-1.928	-1.935	-1.942	-1.950	-1.958	-1.966	-1.972	-1.981	-1.989	-1.996	-2.004	-2.013	-2.020	-2.029	-2.036	-2.045	-2.054	-2.061	-2.071	-2.080	-2.089	-2.098	-2.106	-2.116	-2.124	-2.134	-2.142	-2.151	-2.161	-2.170	-2.179	-2.189	-2.196	-2.206	-2.215	-2.224	-2.232	-2.241	-2.250	-2.259	-2.269	-2.276	-2.286	-2.294	-2.302	-2.311	-2.319	-2.328	-2.336	-2.344	-2.351	-2.359	-2.368	-2.374	-2.380	-2.389	-2.395	-2.402	-2.409	-2.415	-2.421	-2.428	-2.434	-2.439	-2.445	-2.450	-2.455	-2.460	-2.465	-2.470	-2.475	-2.479	-2.482	-2.485	-2.489	-2.492	-2.496	-2.499	-2.501	-2.504	-2.506	-2.508	-2.510	-2.510	-2.511	-2.512	-2.514	-2.515	-2.515	-2.515	-2.515	-2.516	-2.515	-2.515	-2.515	-2.515	-2.514	-2.512	-2.511	-2.511	-2.510	-2.510	-2.509	-2.509	-2.508	-2.508	-2.506	-2.506	-2.506	-2.506	-2.505	-2.506	-2.506	-2.506	-2.508	-2.509	-2.509	-2.511	-2.512	-2.515	-2.516	-2.519	-2.521	-2.526	-2.529	-2.534	-2.538	-2.542	-2.546	-2.552	-2.559	-2.562	-2.569	-2.575	-2.582	-2.590	-2.598	-2.604	-2.611	-2.620	-2.629	-2.636	-2.646	-2.654	-2.662	-2.672	-2.681	-2.690	-2.699	-2.708	-2.718	-2.726	-2.738	-2.746	-2.755	-2.764	-2.772	-2.781	-2.790	-2.798	-2.805	-2.812	-2.820	-2.828	-2.832	-2.839	-2.845	-2.851	-2.855	-2.860	-2.862	-2.868	-2.870	-2.871	-2.874	-2.875	-2.876	-2.878	-2.878	-2.876	-2.876	-2.874	-2.872	-2.870	-2.866	-2.864	-2.860	-2.856	-2.851	-2.845	-2.841	-2.835	-2.829	-2.822	-2.816	-2.809	-2.802	-2.795	-2.788	-2.780	-2.771	-2.765	-2.756	-2.749	-2.741	-2.732	-2.726	-2.719	-2.711	-2.704	-2.696	-2.690	-2.682	-2.678	-2.671	-2.665	-2.659	-2.652	-2.648	-2.644	-2.639	-2.634	-2.631	-2.626	-2.622	-2.620	-2.618	-2.616	-2.614	-2.611	-2.610	-2.609	-2.608	-2.606	-2.606	-2.605	-2.605	-2.604	-2.605	-2.604	-2.605	-2.604	-2.604	-2.605	-2.604	-2.604	-2.604	-2.604	-2.602	-2.602	-2.601	-2.601	-2.599	-2.598	-2.596	-2.596	-2.594	-2.591	-2.589	-2.586	-2.584	-2.579	-2.575	-2.570	-2.566	-2.561	-2.556	-2.550	-2.545	-2.539	-2.531	-2.525	-2.516	-2.509	-2.501	-2.494	-2.486	-2.476	-2.468	-2.459	-2.449	-2.440	-2.431	-2.420	-2.411	-2.402	-2.391	-2.382	-2.371	-2.361	-2.352	-2.341	-2.331	-2.322	-2.314	-2.304	-2.295	-2.285	-2.276	-2.269	-2.260	-2.251	-2.244	-2.238	-2.230	-2.224	-2.218	-2.211	-2.208	-2.201	-2.198	-2.194	-2.190	-2.188	-2.185	-2.184	-2.182	-2.182	-2.181	-2.182	-2.182	-2.184	-2.185	-2.188	-2.191	-2.195	-2.198	-2.202	-2.208	-2.211	-2.218	-2.224	-2.231	-2.239	-2.246	-2.254	-2.262	-2.271	-2.281	-2.291	-2.301	-2.311	-2.322	-2.334	-2.345	-2.358	-2.369	-2.381	-2.395	-2.408	-2.420	-2.434	-2.446	-2.460	-2.474	-2.488	-2.502	-2.515	-2.530	-2.545	-2.559	-2.574	-2.589	-2.602	-2.618	-2.631	-2.646	-2.660	-2.674	-2.689	-2.701	-2.715	-2.729	-2.741	-2.755	-2.768	-2.780	-2.791	-2.805	-2.816	-2.828	-2.838	-2.848	-2.858	-2.869	-2.878	-2.888	-2.895	-2.904	-2.910	-2.918	-2.925	-2.931	-2.938	-2.942	-2.946	-2.951	-2.955	-2.958	-2.961	-2.962	-2.965	-2.966	-2.966	-2.968	-2.968	-2.968	-2.966	-2.964	-2.962	-2.960	-2.959	-2.956	-2.952	-2.950	-2.945	-2.941	-2.938	-2.932	-2.928	-2.922	-2.918	-2.912	-2.906	-2.901	-2.895	-2.889	-2.882	-2.876	-2.870	-2.865	-2.859	-2.852	-2.846	-2.840	-2.834	-2.829	-2.822	-2.818	-2.812	-2.806	-2.801	-2.795	-2.790	-2.786	-2.780	-2.776	-2.772	-2.768	-2.764	-2.760	-2.756	-2.754	-2.750	-2.748	-2.746	-2.742	-2.741	-2.740	-2.739	-2.736	-2.735	-2.735	-2.735	-2.735	-2.736	-2.736	-2.738	-2.739	-2.740	-2.742	-2.744	-2.748	-2.750	-2.754	-2.758	-2.761	-2.766	-2.770	-2.775	-2.780	-2.786	-2.792	-2.799	-2.805	-2.812	-2.819	-2.828	-2.835	-2.844	-2.851	-2.860	-2.869	-2.879	-2.888	-2.899	-2.909	-2.918	-2.929	-2.939	-2.950	-2.960	-2.972	-2.982	-2.994	-3.005	-3.016	-3.028	-3.039	-3.050	-3.061	-3.072	-3.084	-3.094	-3.105	-3.116	-3.128	-3.139	-3.149	-3.159	-3.169	-3.179	-3.189	-3.199	-3.209	-3.218	-3.226	-3.235	-3.244	-3.252	-3.261	-3.269	-3.276	-3.284	-3.292	-3.300	-3.306	-3.314	-3.320	-3.329	-3.335	-3.342	-3.349	-3.356	-3.362	-3.370	-3.378	-3.385	-3.392	-3.400	-3.408	-3.415	-3.424	-3.432	-3.441	-3.450	-3.460	-3.469	-3.478	-3.489	-3.500	-3.510	-3.521	-3.531	-3.542	-3.554	-3.566	-3.580	-3.592	-3.605	-3.619	-3.632	-3.646	-3.660	-3.674	-3.688	-3.702	-3.716	-3.730	-3.745	-3.759	-3.772	-3.786	-3.800	-3.812	-3.826	-3.839	-3.852	-3.864	-3.876	-3.888	-3.898	-3.909	-3.918	-3.926	-3.935	-3.942	-3.950	-3.958	-3.962	-3.969	-3.972	-3.976	-3.979	-3.981	-3.982	-3.984	-3.982	-3.982	-3.981	-3.979	-3.975	-3.972	-3.969	-3.964	-3.959	-3.954	-3.946	-3.940	-3.934	-3.925	-3.918	-3.910	-3.901	-3.891	-3.884	-3.875	-3.865	-3.855	-3.848	-3.838	-3.829	-3.820	-3.810	-3.801	-3.794	-3.784	-3.775	-3.768	-3.760	-3.752	-3.745	-3.739	-3.732	-3.726	-3.720	-3.716	-3.710	-3.705	-3.702	-3.699	-3.695	-3.692	-3.690	-3.688	-3.685	-3.684	-3.684	-3.682	-3.684	-3.682	-3.682	-3.684	-3.685	-3.685	-3.686	-3.689	-3.690	-3.691	-3.692	-3.695	-3.696	-3.699	-3.701	-3.704	-3.706	-3.708	-3.710	-3.712	-3.715	-3.716	-3.719	-3.721	-3.722	-3.725	-3.728	-3.728	-3.730	-3.731	-3.732	-3.734	-3.734	-3.735	-3.736	-3.736	-3.738	-3.738	-3.739	-3.739	-3.740	-3.740	-3.740	-3.741	-3.741	-3.742	-3.741	-3.742	-3.742	-3.744	-3.745	-3.745	-3.746	-3.748	-3.749	-3.750	-3.751	-3.752	-3.755	-3.758	-3.759	-3.761	-3.764	-3.766	-3.771	-3.774	-3.776	-3.781	-3.785	-3.790	-3.794	-3.799	-3.802	-3.808	-3.812	-3.819	-3.824	-3.830	-3.835	-3.840	-3.848	-3.852	-3.859	-3.864	-3.870	-3.876	-3.881	-3.886	-3.894	-3.899	-3.905	-3.911	-3.918	-3.921	-3.926	-3.931	-3.936	-3.941	-3.946	-3.950	-3.955	-3.959	-3.962	-3.966	-3.970	-3.972	-3.976	-3.979	-3.981	-3.984	-3.988	-3.990	-3.992	-3.992	-3.995	-3.998	-3.999	-4.001	-4.003	-4.004	-4.006	-4.008	-4.010	-4.010	-4.012	-4.014	-4.015	-4.018	-4.019	-4.020	-4.022	-4.024	-4.026	-4.028	-4.030	-4.031	-4.034	-4.036	-4.039	-4.041	-4.043	-4.046	-4.049	-4.051	-4.054	-4.056	-4.059	-4.061	-4.065	-4.068	-4.070	-4.072	-4.076	-4.077	-4.081	-4.084	-4.086	-4.088	-4.090	-4.093	-4.094	-4.095	-4.096	-4.098	-4.099	-4.100	-4.101	-4.101	-4.102	-4.102	-4.102	-4.104	-4.102	-4.102	-4.102	-4.102	-4.102	-4.101	-4.101	-4.101	-4.100	-4.100	-4.099	-4.099	-4.099	-4.098	-4.098	-4.096	-4.096	-4.096	-4.096	-4.096	-4.096	-4.096	-4.098	-4.098	-4.100	-4.101	-4.102	-4.104	-4.105	-4.108	-4.111	-4.114	-4.116	-4.119	-4.121	-4.125	-4.130	-4.134	-4.138	-4.141	-4.146	-4.150	-4.155	-4.160	-4.164	-4.169	-4.174	-4.179	-4.184	-4.188	-4.192	-4.199	-4.202	-4.206	-4.211	-4.215	-4.219	-4.221	-4.225	-4.228	-4.230	-4.231	-4.235	-4.236	-4.236	-4.238	-4.238	-4.238	-4.236	-4.236	-4.234	-4.232	-4.230	-4.226	-4.224	-4.220	-4.215	-4.211	-4.206	-4.201	-4.194	-4.189	-4.182	-4.175	-4.168	-4.160	-4.151	-4.144	-4.135	-4.126	-4.116	-4.108	-4.099	-4.089	-4.079	-4.070	-4.059	-4.049	-4.039	-4.029	-4.019	-4.009	-4.000	-3.989	-3.980	-3.970	-3.960	-3.951	-3.941	-3.932	-3.925	-3.916	-3.909	-3.901	-3.894	-3.888	-3.880	-3.872	-3.866	-3.860	-3.855	-3.850	-3.846	-3.841	-3.839	-3.835	-3.832	-3.831	-3.829	-3.828	-3.828	-3.826	-3.826	-3.828	-3.829	-3.830	-3.832	-3.835	-3.838	-3.842	-3.846	-3.851	-3.856	-3.861	-3.868	-3.874	-3.880	-3.889	-3.895	-3.904	-3.911	-3.920	-3.930	-3.940	-3.950	-3.960	-3.970	-3.980	-3.991	-4.003	-4.014	-4.024	-4.035	-4.046	-4.058	-4.069	-4.081	-4.091	-4.104	-4.114	-4.125	-4.136	-4.146	-4.156	-4.166	-4.176	-4.186	-4.195	-4.204	-4.212	-4.221	-4.229	-4.236	-4.242	-4.249	-4.254	-4.260	-4.265	-4.270	-4.275	-4.279	-4.281	-4.285	-4.288	-4.289	-4.290	-4.292	-4.294	-4.292	-4.294	-4.294	-4.294	-4.292	-4.292	-4.291	-4.290	-4.289	-4.288	-4.285	-4.285	-4.284	-4.281	-4.280	-4.279	-4.278	-4.276	-4.275	-4.275	-4.274	-4.274	-4.274	-4.274	-4.274	-4.274	-4.275	-4.276	-4.278	-4.279	-4.281	-4.284	-4.288	-4.291	-4.294	-4.299	-4.304	-4.309	-4.314	-4.319	-4.325	-4.331	-4.338	-4.345	-4.351	-4.360	-4.368	-4.376	-4.385	-4.394	-4.401	-4.411	-4.420	-4.429	-4.439	-4.449	-4.458	-4.468	-4.478	-4.488	-4.498	-4.508	-4.518	-4.526	-4.536	-4.546	-4.555	-4.564	-4.574	-4.581	-4.590	-4.599	-4.605	-4.614	-4.621	-4.628	-4.634	-4.640	-4.645	-4.650	-4.655	-4.659	-4.662	-4.666	-4.668	-4.670	-4.671	-4.672	-4.671	-4.672	-4.671	-4.669	-4.668	-4.664	-4.661	-4.658	-4.652	-4.646	-4.641	-4.634	-4.628	-4.620	-4.611	-4.602	-4.592	-4.582	-4.572	-4.561	-4.550	-4.539	-4.528	-4.514	-4.501	-4.489	-4.475	-4.461	-4.448	-4.434	-4.419	-4.405	-4.391	-4.376	-4.362	-4.348	-4.332	-4.318	-4.305	-4.290	-4.275	-4.261	-4.249	-4.235	-4.221	-4.208	-4.195	-4.181	-4.171	-4.159	-4.146	-4.135	-4.124	-4.112	-4.101	-4.093	-4.081	-4.071	-4.062	-4.052	-4.044	-4.035	-4.028	-4.019	-4.010	-4.003	-3.994	-3.988	-3.979	-3.971	-3.964	-3.956	-3.949	-3.940	-3.934	-3.925	-3.919	-3.910	-3.902	-3.895	-3.888	-3.878	-3.869	-3.860	-3.851	-3.841	-3.831	-3.821	-3.810	-3.800	-3.789	-3.776	-3.765	-3.752	-3.740	-3.728	-3.714	-3.700	-3.686	-3.671	-3.656	-3.640	-3.625	-3.609	-3.594	-3.578	-3.559	-3.542	-3.524	-3.506	-3.489	-3.470	-3.450	-3.431	-3.412	-3.392	-3.372	-3.354	-3.332	-3.314	-3.292	-3.272	-3.252	-3.232	-3.211	-3.191	-3.171	-3.150	-3.130	-3.109	-3.089	-3.068	-3.048	-3.028	-3.006	-2.986	-2.968	-2.948	-2.928	-2.908	-2.888	-2.869	-2.850	-2.831	-2.812	-2.792	-2.774	-2.756	-2.739	-2.721	-2.704	-2.688	-2.671	-2.656	-2.639	-2.624	-2.610	-2.595	-2.581	-2.566	-2.554	-2.541	-2.529	-2.518	-2.505	-2.495	-2.484	-2.475	-2.465	-2.456	-2.448	-2.440	-2.434	-2.426	-2.420	-2.415	-2.409	-2.405	-2.401	-2.398	-2.394	-2.391	-2.390	-2.389	-2.386	-2.386	-2.386	-2.388	-2.388	-2.388	-2.389	-2.390	-2.391	-2.394	-2.395	-2.398	-2.400	-2.402	-2.404	-2.408	-2.410	-2.411	-2.415	-2.418	-2.419	-2.421	-2.422	-2.425	-2.426	-2.426	-2.429	-2.429	-2.429	-2.428	-2.429	-2.428	-2.426	-2.424	-2.422	-2.420	-2.418	-2.412	-2.410	-2.406	-2.400	-2.396	-2.390	-2.385	-2.379	-2.371	-2.365	-2.359	-2.350	-2.342	-2.335	-2.326	-2.319	-2.309	-2.301	-2.291	-2.281	-2.274	-2.264	-2.254	-2.245	-2.235	-2.226	-2.216	-2.206	-2.198	-2.189	-2.179	-2.169	-2.161	-2.151	-2.145	-2.136	-2.129	-2.120	-2.112	-2.106	-2.099	-2.092	-2.086	-2.080	-2.074	-2.069	-2.062	-2.058	-2.054	-2.049	-2.044	-2.040	-2.035	-2.031	-2.029	-2.025	-2.022	-2.019	-2.016	-2.013	-2.009	-2.007	-2.005	-2.002	-2.000	-1.998	-1.996	-1.994	-1.992	-1.989	-1.988	-1.985	-1.984	-1.981	-1.979	-1.976	-1.974	-1.971	-1.969	-1.965	-1.962	-1.959	-1.955	-1.952	-1.950	-1.946	-1.942	-1.939	-1.935	-1.931	-1.928	-1.922	-1.920	-1.915	-1.910	-1.906	-1.902	-1.898	-1.894	-1.889	-1.884	-1.880	-1.875	-1.871	-1.866	-1.861	-1.856	-1.851	-1.848	-1.844	-1.839	-1.835	-1.830	-1.825	-1.821	-1.818	-1.814	-1.810	-1.805	-1.801	-1.799	-1.795	-1.791	-1.789	-1.786	-1.784	-1.780	-1.778	-1.774	-1.771	-1.770	-1.768	-1.764	-1.762	-1.760	-1.758	-1.755	-1.754	-1.752	-1.751	-1.750	-1.748	-1.746	-1.744	-1.742	-1.741	-1.740	-1.739	-1.736	-1.736	-1.734	-1.732	-1.731	-1.730	-1.729	-1.728	-1.726	-1.725	-1.724	-1.721	-1.720	-1.719	-1.718	-1.714	-1.712	-1.710	-1.709	-1.706	-1.705	-1.702	-1.701	-1.699	-1.695	-1.692	-1.690	-1.688	-1.685	-1.682	-1.678	-1.675	-1.670	-1.668	-1.662	-1.659	-1.655	-1.650	-1.645	-1.640	-1.634	-1.629	-1.624	-1.618	-1.612	-1.606	-1.600	-1.594	-1.586	-1.580	-1.574	-1.566	-1.559	-1.552	-1.544	-1.538	-1.530	-1.521	-1.515	-1.506	-1.499	-1.491	-1.482	-1.475	-1.468	-1.460	-1.452	-1.445	-1.438	-1.429	-1.421	-1.414	-1.408	-1.400	-1.395	-1.389	-1.382	-1.376	-1.370	-1.365	-1.359	-1.354	-1.349	-1.345	-1.340	-1.336	-1.332	-1.329	-1.325	-1.322	-1.319	-1.316	-1.314	-1.311	-1.309	-1.308	-1.306	-1.304	-1.304	-1.302	-1.301	-1.301	-1.300	-1.300	-1.299	-1.299	-1.298	-1.299	-1.298	-1.298	-1.298	-1.298	-1.298	-1.296	-1.298	-1.296	-1.295	-1.295	-1.294	-1.292	-1.292	-1.290	-1.289	-1.289	-1.286	-1.285	-1.284	-1.281	-1.279	-1.276	-1.274	-1.271	-1.269	-1.265	-1.261	-1.258	-1.254	-1.249	-1.245	-1.240	-1.235	-1.230	-1.225	-1.219	-1.212	-1.206	-1.200	-1.192	-1.186	-1.178	-1.170	-1.162	-1.154	-1.145	-1.136	-1.128	-1.118	-1.109	-1.099	-1.089	-1.079	-1.068	-1.058	-1.046	-1.036	-1.024	-1.012	-1.001	-0.989	-0.976	-0.965	-0.952	-0.941	-0.928	-0.915	-0.902	-0.890	-0.878	-0.865	-0.854	-0.840	-0.828	-0.816	-0.802	-0.791	-0.779	-0.768	-0.755	-0.744	-0.731	-0.721	-0.710	-0.699	-0.689	-0.679	-0.668	-0.658	-0.649	-0.639	-0.632	-0.624	-0.616	-0.608	-0.600	-0.594	-0.588	-0.581	-0.576	-0.570	-0.565	-0.560	-0.556	-0.551	-0.549	-0.545	-0.542	-0.540	-0.538	-0.535	-0.534	-0.532	-0.530	-0.530	-0.529	-0.528	-0.526	-0.528	-0.526	-0.526	-0.526	-0.528	-0.528	-0.528	-0.528	-0.528	-0.528	-0.528	-0.528	-0.526	-0.526	-0.526	-0.526	-0.525	-0.524	-0.522	-0.521	-0.520	-0.516	-0.515	-0.512	-0.509	-0.506	-0.502	-0.499	-0.494	-0.489	-0.485	-0.479	-0.474	-0.466	-0.461	-0.455	-0.448	-0.440	-0.432	-0.425	-0.416	-0.408	-0.399	-0.390	-0.380	-0.370	-0.360	-0.350	-0.339	-0.329	-0.318	-0.306	-0.295	-0.284	-0.271	-0.259	-0.248	-0.236	-0.225	-0.212	-0.199	-0.188	-0.175	-0.162	-0.150	-0.138	-0.126	-0.112	-0.100	-0.089	-0.075	-0.062	-0.050	-0.038	-0.025	-0.012	0.000	0.011	0.024	0.035	0.049	0.060	0.072	0.085	0.096	0.109	0.120	0.131	0.145	0.155	0.166	0.179	0.191	0.202	0.214	0.225	0.236	0.248	0.259	0.269	0.280	0.291	0.302	0.314	0.322	0.334	0.344	0.352	0.362	0.371	0.381	0.389	0.398	0.406	0.415	0.422	0.430	0.438	0.444	0.451	0.456	0.464	0.469	0.472	0.478	0.481	0.485	0.489	0.491	0.494	0.496	0.496	0.498	0.499	0.499	0.498	0.496	0.495	0.491	0.489	0.486	0.482	0.478	0.472	0.466	0.461	0.455	0.448	0.440	0.432	0.424	0.414	0.405	0.394	0.384	0.372	0.361	0.349	0.336	0.324	0.309	0.296	0.281	0.266	0.252	0.236	0.220	0.205	0.189	0.172	0.155	0.139	0.120	0.104	0.086	0.068	0.050	0.031	0.014	-0.004	-0.022	-0.041	-0.060	-0.079	-0.098	-0.116	-0.134	-0.152	-0.171	-0.190	-0.208	-0.225	-0.244	-0.261	-0.279	-0.296	-0.314	-0.331	-0.348	-0.364	-0.379	-0.396	-0.411	-0.428	-0.441	-0.455	-0.469	-0.484	-0.498	-0.510	-0.524	-0.536	-0.549	-0.560	-0.572	-0.582	-0.594	-0.604	-0.612	-0.624	-0.631	-0.640	-0.648	-0.656	-0.662	-0.670	-0.676	-0.682	-0.689	-0.694	-0.699	-0.704	-0.708	-0.711	-0.715	-0.718	-0.721	-0.724	-0.725	-0.726	-0.728	-0.730	-0.730	-0.730	-0.731	-0.731	-0.731	-0.730	-0.729	-0.729	-0.726	-0.725	-0.724	-0.721	-0.720	-0.718	-0.715	-0.711	-0.709	-0.706	-0.704	-0.700	-0.696	-0.692	-0.690	-0.686	-0.681	-0.679	-0.675	-0.670	-0.666	-0.661	-0.658	-0.654	-0.650	-0.645	-0.640	-0.635	-0.631	-0.626	-0.622	-0.616	-0.612	-0.608	-0.602	-0.599	-0.595	-0.589	-0.584	-0.580	-0.575	-0.571	-0.566	-0.561	-0.556	-0.551	-0.548	-0.542	-0.539	-0.534	-0.530	-0.525	-0.521	-0.516	-0.511	-0.507	-0.502	-0.499	-0.495	-0.490	-0.486	-0.481	-0.478	-0.474	-0.470	-0.466	-0.461	-0.459	-0.454	-0.450	-0.445	-0.441	-0.435	-0.430	-0.426	-0.420	-0.415	-0.409	-0.404	-0.396	-0.390	-0.384	-0.378	-0.370	-0.361	-0.354	-0.345	-0.336	-0.328	-0.318	-0.308	-0.296	-0.285	-0.274	-0.262	-0.250	-0.238	-0.224	-0.210	-0.196	-0.181	-0.166	-0.150	-0.134	-0.118	-0.101	-0.084	-0.065	-0.048	-0.029	-0.010	0.009	0.029	0.049	0.069	0.089	0.110	0.130	0.151	0.172	0.192	0.215	0.235	0.256	0.278	0.299	0.320	0.340	0.361	0.382	0.404	0.424	0.444	0.464	0.484	0.505	0.524	0.544	0.562	0.581	0.599	0.616	0.634	0.652	0.670	0.686	0.702	0.719	0.735	0.750	0.766	0.781	0.796	0.810	0.825	0.839	0.852	0.865	0.879	0.891	0.904	0.916	0.929	0.940	0.952	0.964	0.974	0.985	0.996	1.005	1.016	1.026	1.036	1.045	1.055	1.065	1.072	1.082	1.090	1.100	1.109	1.116	1.124	1.132	1.139	1.146	1.155	1.161	1.169	1.174	1.180	1.188	1.192	1.199	1.205	1.210	1.215	1.220	1.224	1.229	1.234	1.238	1.240	1.244	1.246	1.249	1.252	1.254	1.255	1.256	1.258	1.259	1.259	1.259	1.259	1.259	1.258	1.256	1.254	1.252	1.250	1.246	1.244	1.239	1.236	1.231	1.226	1.221	1.216	1.210	1.204	1.198	1.191	1.184	1.176	1.169	1.160	1.152	1.144	1.135	1.126	1.118	1.108	1.098	1.086	1.076	1.066	1.055	1.045	1.032	1.021	1.010	0.999	0.988	0.975	0.964	0.952	0.940	0.928	0.916	0.905	0.891	0.879	0.868	0.855	0.844	0.831	0.819	0.808	0.796	0.785	0.772	0.760	0.749	0.738	0.726	0.715	0.704	0.694	0.684	0.672	0.662	0.652	0.644	0.635	0.625	0.616	0.609	0.599	0.591	0.584	0.576	0.571	0.564	0.558	0.552	0.548	0.544	0.539	0.535	0.532	0.530	0.528	0.525	0.524	0.524	0.524	0.524	0.525	0.526	0.529	0.531	0.535	0.539	0.544	0.548	0.552	0.559	0.565	0.571	0.580	0.588	0.595	0.604	0.612	0.622	0.632	0.644	0.654	0.664	0.675	0.686	0.699	0.710	0.721	0.732	0.745	0.756	0.769	0.781	0.794	0.806	0.819	0.830	0.842	0.855	0.868	0.879	0.889	0.900	0.911	0.922	0.932	0.944	0.954	0.964	0.972	0.982	0.991	1.000	1.009	1.016	1.024	1.031	1.039	1.045	1.051	1.056	1.062	1.068	1.072	1.078	1.082	1.085	1.090	1.092	1.095	1.096	1.099	1.101	1.102	1.105	1.106	1.108	1.108	1.109	1.108	1.109	1.109	1.108	1.108	1.106	1.106	1.105	1.104	1.104	1.101	1.100	1.099	1.098	1.096	1.094	1.092	1.090	1.090	1.088	1.086	1.085	1.082	1.082	1.080	1.079	1.078	1.076	1.074	1.074	1.072	1.071	1.070	1.069	1.068	1.066	1.066	1.065	1.064	1.062	1.061	1.061	1.060	1.059	1.058	1.056	1.055	1.054	1.051	1.050	1.049	1.046	1.045	1.042	1.040	1.038	1.035	1.032	1.028	1.025	1.022	1.018	1.014	1.010	1.006	1.001	0.995	0.989	0.984	0.978	0.971	0.966	0.959	0.952	0.945	0.938	0.930	0.922	0.914	0.906	0.898	0.890	0.880	0.872	0.864	0.855	0.846	0.836	0.828	0.818	0.810	0.800	0.791	0.782	0.772	0.764	0.754	0.745	0.736	0.728	0.720	0.711	0.702	0.695	0.688	0.680	0.672	0.665	0.659	0.652	0.646	0.640	0.635	0.629	0.624	0.619	0.615	0.611	0.608	0.605	0.601	0.599	0.596	0.594	0.592	0.591	0.591	0.590	0.590	0.590	0.590	0.590	0.591	0.592	0.592	0.595	0.596	0.599	0.600	0.602	0.604	0.608	0.609	0.612	0.615	0.618	0.620	0.622	0.626	0.629	0.631	0.634	0.636	0.639	0.641	0.644	0.646	0.649	0.650	0.651	0.652	0.654	0.655	0.655	0.655	0.656	0.656	0.658	0.656	0.656	0.654	0.652	0.650	0.648	0.646	0.644	0.641	0.638	0.634	0.630	0.626	0.621	0.618	0.612	0.608	0.601	0.596	0.591	0.585	0.579	0.572	0.565	0.559	0.551	0.545	0.538	0.531	0.524	0.515	0.507	0.500	0.492	0.485	0.476	0.469	0.461	0.454	0.446	0.439	0.431	0.424	0.416	0.410	0.402	0.396	0.390	0.384	0.378	0.371	0.365	0.359	0.354	0.349	0.344	0.340	0.335	0.331	0.328	0.322	0.320	0.316	0.314	0.311	0.309	0.308	0.306	0.304	0.302	0.302	0.301	0.301	0.301	0.300	0.301	0.301	0.302	0.302	0.304	0.305	0.306	0.308	0.310	0.311	0.314	0.314	0.316	0.319	0.320	0.322	0.324	0.325	0.328	0.329	0.330	0.332	0.335	0.335	0.336	0.338	0.339	0.340	0.341	0.341	0.342	0.341	0.341	0.341	0.341	0.340	0.340	0.339	0.338	0.336	0.334	0.332	0.330	0.329	0.326	0.324	0.321	0.318	0.315	0.312	0.309	0.305	0.301	0.298	0.294	0.290	0.288	0.282	0.279	0.275	0.271	0.268	0.262	0.259	0.256	0.252	0.249	0.245	0.241	0.239	0.235	0.232	0.231	0.228	0.225	0.224	0.222	0.221	0.220	0.219	0.219	0.218	0.218	0.218	0.219	0.219	0.220	0.221	0.224	0.225	0.228	0.230	0.231	0.235	0.238	0.241	0.245	0.249	0.252	0.258	0.260	0.265	0.270	0.274	0.279	0.284	0.289	0.292	0.296	0.301	0.305	0.310	0.314	0.319	0.321	0.325	0.328	0.331	0.332	0.335	0.336	0.339	0.340	0.340	0.340	0.340	0.339	0.339	0.338	0.335	0.332	0.330	0.328	0.324	0.319	0.314	0.309	0.304	0.299	0.292	0.286	0.279	0.272	0.265	0.258	0.250	0.244	0.235	0.226	0.219	0.211	0.202	0.195	0.188	0.180	0.172	0.166	0.160	0.152	0.146	0.141	0.138	0.132	0.128	0.122	0.120	0.118	0.115	0.114	0.114	0.114	0.114	0.116	0.118	0.121	0.124	0.128	0.134	0.139	0.146	0.152	0.160	0.169	0.178	0.188	0.198	0.209	0.221	0.232	0.245	0.259	0.271	0.286	0.301	0.316	0.331	0.346	0.362	0.379	0.395	0.412	0.429	0.445	0.462	0.479	0.498	0.515	0.531	0.549	0.566	0.584	0.600	0.618	0.635	0.651	0.669	0.685	0.701	0.718	0.732	0.749	0.764	0.780	0.795	0.809	0.825	0.839	0.852	0.866	0.880	0.892	0.906	0.919	0.930	0.942	0.955	0.966	0.979	0.990	1.000	1.010	1.020	1.030	1.039	1.049	1.058	1.068	1.075	1.084	1.091	1.099	1.106	1.112	1.119	1.125	1.131	1.136	1.142	1.148	1.152	1.156	1.161	1.165	1.169	1.172	1.175	1.178	1.179	1.181	1.184	1.185	1.186	1.188	1.188	1.189	1.189	1.189	1.189	1.189	1.188	1.186	1.186	1.185	1.185	1.182	1.181	1.180	1.179	1.178	1.176	1.174	1.172	1.171	1.169	1.166	1.166	1.164	1.161	1.161	1.159	1.156	1.155	1.155	1.152	1.151	1.150	1.148	1.146	1.146	1.144	1.142	1.141	1.141	1.140	1.139	1.138	1.136	1.135	1.134	1.132	1.132	1.131	1.130	1.129	1.126	1.126	1.124	1.124	1.122	1.121	1.120	1.118	1.116	1.114	1.112	1.110	1.109	1.106	1.104	1.101	1.099	1.098	1.094	1.090	1.086	1.082	1.080	1.076	1.072	1.069	1.065	1.060	1.056	1.052	1.046	1.042	1.038	1.032	1.026	1.021	1.016	1.010	1.002	0.998	0.991	0.984	0.979	0.971	0.965	0.958	0.950	0.942	0.935	0.926	0.919	0.910	0.902	0.894	0.885	0.878	0.868	0.860	0.850	0.841	0.832	0.822	0.814	0.804	0.795	0.785	0.775	0.765	0.756	0.746	0.735	0.726	0.716	0.705	0.695	0.685	0.675	0.665	0.654	0.642	0.632	0.622	0.611	0.601	0.591	0.581	0.570	0.560	0.550	0.539	0.530	0.519	0.509	0.499	0.489	0.479	0.470	0.460	0.450	0.440	0.430	0.421	0.410	0.401	0.391	0.382	0.374	0.365	0.355	0.346	0.338	0.329	0.320	0.311	0.302	0.294	0.286	0.278	0.270	0.260	0.252	0.244	0.236	0.228	0.219	0.211	0.202	0.195	0.186	0.178	0.169	0.160	0.151	0.142	0.132	0.124	0.114	0.105	0.095	0.085	0.075	0.064	0.055	0.044	0.032	0.021	0.010	-0.002	-0.012	-0.025	-0.038	-0.051	-0.064	-0.078	-0.091	-0.104	-0.119	-0.132	-0.148	-0.161	-0.176	-0.191	-0.205	-0.220	-0.236	-0.251	-0.266	-0.281	-0.298	-0.312	-0.328	-0.344	-0.359	-0.374	-0.390	-0.406	-0.421	-0.436	-0.451	-0.465	-0.479	-0.494	-0.509	-0.521	-0.536	-0.549	-0.561	-0.574	-0.586	-0.599	-0.610	-0.621	-0.632	-0.642	-0.652	-0.661	-0.671	-0.681	-0.689	-0.698	-0.705	-0.711	-0.718	-0.725	-0.731	-0.736	-0.741	-0.745	-0.750	-0.752	-0.755	-0.759	-0.761	-0.762	-0.765	-0.765	-0.766	-0.766	-0.766	-0.765	-0.764	-0.762	-0.761	-0.759	-0.756	-0.752	-0.750	-0.746	-0.744	-0.739	-0.735	-0.729	-0.725	-0.719	-0.714	-0.708	-0.701	-0.695	-0.689	-0.682	-0.675	-0.669	-0.661	-0.655	-0.646	-0.640	-0.632	-0.625	-0.618	-0.610	-0.604	-0.595	-0.588	-0.580	-0.572	-0.565	-0.558	-0.551	-0.545	-0.538	-0.530	-0.524	-0.516	-0.511	-0.504	-0.498	-0.491	-0.485	-0.479	-0.474	-0.468	-0.461	-0.455	-0.450	-0.445	-0.438	-0.432	-0.428	-0.421	-0.416	-0.410	-0.405	-0.399	-0.392	-0.388	-0.382	-0.376	-0.370	-0.364	-0.358	-0.352	-0.345	-0.340	-0.332	-0.326	-0.319	-0.312	-0.305	-0.299	-0.290	-0.284	-0.278	-0.269	-0.262	-0.254	-0.246	-0.239	-0.231	-0.224	-0.216	-0.209	-0.201	-0.194	-0.186	-0.179	-0.172	-0.164	-0.158	-0.150	-0.144	-0.138	-0.130	-0.124	-0.118	-0.111	-0.105	-0.099	-0.094	-0.088	-0.081	-0.075	-0.070	-0.066	-0.061	-0.055	-0.050	-0.045	-0.041	-0.036	-0.030	-0.026	-0.021	-0.016	-0.011	-0.006	-0.002	0.002	0.008	0.012	0.018	0.022	0.029	0.034	0.040	0.046	0.051	0.058	0.065	0.071	0.078	0.085	0.091	0.099	0.106	0.112	0.121	0.129	0.136	0.144	0.154	0.162	0.171	0.179	0.188	0.196	0.206	0.214	0.224	0.232	0.241	0.251	0.260	0.270	0.279	0.288	0.296	0.305	0.315	0.324	0.332	0.341	0.351	0.360	0.368	0.378	0.386	0.394	0.402	0.411	0.420	0.428	0.435	0.445	0.452	100.000	5.000	2.000	1.000	6.000	0.000	0.000	0.000	0.000	0.000	0.000	0.000	0.000	0.000	0.000	0.000	0.000	0.000	0.924	0.924	0.922	0.921	0.921	0.921	0.920	0.920	0.919	0.918	0.918	0.916	0.915	0.915	0.914	0.912	0.912	0.911	0.910	0.910	0.908	0.908	0.908	0.906	0.906	0.905	0.905	0.905	0.905	0.904	0.905	0.905	0.905	0.905	0.905	0.905	0.905	0.905	0.908	0.908	0.909	0.910	0.911	0.914	0.915	0.916	0.919	0.921	0.922	0.925	0.928	0.930	0.932	0.936	0.938	0.940	0.944	0.946	0.950	0.954	0.955	0.959	0.962	0.965	0.969	0.971	0.975	0.978	0.980	0.982	0.986	0.989	0.991	0.994	0.996	0.998	1.000	1.002	1.005	1.008	1.009	1.010	1.011	1.012	1.014	1.014	1.016	1.016	1.016	1.018	1.018	1.018	1.019	1.018	1.018	1.018	1.018	1.016	1.016	1.015	1.015	1.014	1.014	1.014	1.011	1.010	1.010	1.010	1.009	1.008	1.006	1.006	1.005	1.005	1.004	1.004	1.002	1.004	1.002	1.002	1.004	1.004	1.004	1.005	1.005	1.006	1.006	1.008	1.009	1.010	1.012	1.014	1.015	1.018	1.020	1.022	1.025	1.028	1.030	1.032	1.035	1.039	1.041	1.045	1.050	1.052	1.056	1.061	1.064	1.069	1.072	1.076	1.081	1.085	1.089	1.094	1.098	1.102	1.106	1.111	1.115	1.119	1.124	1.128	1.132	1.136	1.140	1.144	1.148	1.152	1.156	1.159	1.164	1.166	1.171	1.175	1.178	1.181	1.185	1.189	1.192	1.196	1.199	1.202	1.206	1.210	1.214	1.216	1.221	1.224	1.228	1.231	1.235	1.239	1.242	1.246	1.250	1.254	1.259	1.264	1.268	1.271	1.276	1.280	1.285	1.290	1.294	1.299	1.304	1.309	1.315	1.319	1.325	1.329	1.335	1.341	1.345	1.351	1.358	1.364	1.368	1.374	1.380	1.386	1.392	1.399	1.405	1.411	1.418	1.424	1.430	1.438	1.444	1.450	1.458	1.465	1.471	1.479	1.486	1.494	1.501	1.509	1.516	1.526	1.534	1.542	1.551	1.560	1.570	1.580	1.590	1.599	1.609	1.620	1.631	1.641	1.652	1.664	1.675	1.686	1.699	1.711	1.724	1.738	1.750	1.762	1.775	1.789	1.802	1.816	1.830	1.844	1.858	1.871	1.885	1.900	1.914	1.929	1.942	1.956	1.971	1.985	1.999	2.013	2.026	2.039	2.052	2.065	2.080	2.092	2.105	2.118	2.130	2.142	2.154	2.165	2.178	2.188	2.200	2.210	2.220	2.231	2.240	2.250	2.260	2.270	2.279	2.288	2.298	2.306	2.316	2.324	2.332	2.341	2.349	2.358	2.366	2.372	2.381	2.390	2.398	2.405	2.414	2.421	2.430	2.439	2.446	2.455	2.462	2.471	2.479	2.489	2.496	2.505	2.514	2.522	2.531	2.540	2.549	2.559	2.568	2.576	2.586	2.594	2.604	2.612	2.622	2.632	2.640	2.650	2.659	2.669	2.678	2.685	2.694	2.702	2.711	2.720	2.728	2.736	2.744	2.751	2.759	2.764	2.771	2.778	2.784	2.789	2.794	2.799	2.804	2.808	2.811	2.815	2.818	2.820	2.822	2.822	2.824	2.824	2.825	2.825	2.824	2.821	2.820	2.816	2.812	2.809	2.805	2.800	2.795	2.789	2.782	2.775	2.768	2.760	2.751	2.742	2.732	2.722	2.711	2.700	2.689	2.678	2.665	2.652	2.639	2.626	2.612	2.599	2.585	2.570	2.556	2.541	2.526	2.511	2.496	2.481	2.468	2.451	2.436	2.421	2.406	2.392	2.376	2.362	2.349	2.334	2.320	2.308	2.294	2.281	2.269	2.256	2.244	2.234	2.221	2.211	2.201	2.191	2.182	2.172	2.165	2.158	2.149	2.141	2.135	2.129	2.124	2.116	2.111	2.108	2.102	2.098	2.095	2.091	2.089	2.085	2.082	2.080	2.078	2.075	2.074	2.071	2.070	2.068	2.065	2.064	2.062	2.060	2.059	2.056	2.055	2.051	2.050	2.046	2.044	2.040	2.036	2.034	2.030	2.025	2.020	2.016	2.011	2.005	2.000	1.992	1.988	1.980	1.972	1.965	1.958	1.948	1.940	1.931	1.921	1.912	1.902	1.891	1.881	1.870	1.860	1.849	1.838	1.825	1.815	1.804	1.790	1.779	1.766	1.754	1.741	1.729	1.716	1.704	1.691	1.679	1.666	1.655	1.641	1.630	1.616	1.605	1.594	1.581	1.570	1.559	1.546	1.536	1.525	1.515	1.504	1.494	1.484	1.474	1.465	1.456	1.448	1.438	1.430	1.422	1.414	1.406	1.399	1.390	1.382	1.376	1.369	1.364	1.358	1.351	1.346	1.339	1.334	1.329	1.322	1.318	1.314	1.310	1.305	1.300	1.296	1.291	1.288	1.284	1.280	1.276	1.272	1.269	1.265	1.261	1.258	1.254	1.251	1.248	1.244	1.239	1.235	1.231	1.228	1.222	1.219	1.214	1.210	1.205	1.201	1.196	1.191	1.185	1.181	1.175	1.170	1.164	1.158	1.151	1.145	1.139	1.132	1.126	1.119	1.112	1.105	1.098	1.090	1.082	1.074	1.068	1.060	1.051	1.044	1.035	1.028	1.019	1.011	1.002	0.995	0.986	0.979	0.971	0.962	0.955	0.948	0.941	0.932	0.928	0.920	0.914	0.908	0.901	0.895	0.890	0.885	0.880	0.876	0.872	0.870	0.866	0.864	0.861	0.860	0.859	0.858	0.858	0.859	0.858	0.859	0.861	0.862	0.865	0.869	0.871	0.875	0.879	0.884	0.888	0.894	0.899	0.905	0.911	0.918	0.924	0.931	0.938	0.945	0.952	0.960	0.969	0.976	0.985	0.992	1.000	1.009	1.016	1.024	1.031	1.039	1.046	1.054	1.061	1.068	1.075	1.081	1.088	1.094	1.099	1.105	1.110	1.115	1.120	1.125	1.129	1.132	1.136	1.140	1.141	1.145	1.148	1.149	1.151	1.154	1.154	1.156	1.156	1.156	1.158	1.158	1.158	1.159	1.159	1.159	1.158	1.158	1.159	1.158	1.158	1.158	1.156	1.156	1.156	1.156	1.156	1.156	1.156	1.156	1.158	1.158	1.159	1.160	1.161	1.162	1.164	1.165	1.168	1.170	1.172	1.175	1.178	1.181	1.185	1.189	1.192	1.196	1.201	1.205	1.210	1.215	1.221	1.226	1.234	1.240	1.246	1.252	1.260	1.268	1.274	1.282	1.290	1.298	1.306	1.315	1.322	1.331	1.340	1.349	1.358	1.368	1.375	1.386	1.395	1.405	1.414	1.424	1.432	1.442	1.452	1.461	1.470	1.479	1.489	1.499	1.508	1.516	1.525	1.532	1.541	1.549	1.558	1.565	1.572	1.580	1.585	1.592	1.598	1.605	1.610	1.615	1.620	1.624	1.629	1.632	1.635	1.639	1.641	1.645	1.646	1.648	1.650	1.650	1.650	1.650	1.650	1.649	1.648	1.646	1.645	1.642	1.640	1.636	1.632	1.629	1.626	1.621	1.618	1.612	1.608	1.602	1.598	1.591	1.586	1.580	1.575	1.568	1.561	1.555	1.549	1.542	1.536	1.530	1.524	1.518	1.511	1.505	1.499	1.494	1.488	1.481	1.476	1.471	1.466	1.460	1.455	1.451	1.446	1.442	1.438	1.435	1.432	1.429	1.426	1.424	1.422	1.420	1.419	1.418	1.418	1.418	1.416	1.418	1.416	1.419	1.420	1.421	1.422	1.425	1.429	1.430	1.434	1.438	1.441	1.445	1.449	1.452	1.458	1.462	1.469	1.474	1.479	1.484	1.490	1.495	1.502	1.508	1.512	1.520	1.526	1.532	1.539	1.545	1.552	1.559	1.564	1.571	1.576	1.584	1.590	1.595	1.602	1.608	1.614	1.620	1.625	1.630	1.636	1.641	1.646	1.651	1.656	1.661	1.666	1.670	1.676	1.680	1.684	1.688	1.691	1.698	1.701	1.705	1.709	1.712	1.716	1.720	1.722	1.726	1.731	1.735	1.739	1.741	1.745	1.749	1.752	1.756	1.760	1.762	1.768	1.771	1.774	1.779	1.782	1.786	1.791	1.795	1.799	1.804	1.808	1.812	1.818	1.822	1.826	1.831	1.836	1.841	1.846	1.851	1.858	1.862	1.868	1.872	1.879	1.884	1.890	1.894	1.900	1.905	1.911	1.916	1.921	1.928	1.932	1.939	1.945	1.950	1.956	1.961	1.966	1.971	1.978	1.981	1.988	1.992	1.996	2.001	2.006	2.010	2.016	2.020	2.024	2.027	2.031	2.035	2.039	2.042	2.045	2.047	2.050	2.054	2.056	2.056	2.059	2.061	2.062	2.062	2.064	2.065	2.064	2.065	2.064	2.064	2.062	2.061	2.059	2.059	2.055	2.052	2.050	2.047	2.044	2.041	2.036	2.033	2.027	2.022	2.018	2.013	2.006	2.000	1.994	1.988	1.980	1.974	1.966	1.959	1.951	1.942	1.935	1.926	1.918	1.909	1.901	1.892	1.884	1.874	1.865	1.856	1.848	1.839	1.830	1.821	1.811	1.804	1.796	1.788	1.779	1.771	1.764	1.755	1.749	1.742	1.735	1.730	1.722	1.716	1.711	1.706	1.702	1.698	1.694	1.690	1.686	1.685	1.682	1.680	1.679	1.678	1.676	1.676	1.675	1.676	1.675	1.676	1.678	1.679	1.680	1.682	1.684	1.685	1.688	1.690	1.692	1.695	1.696	1.699	1.701	1.704	1.706	1.708	1.710	1.711	1.714	1.715	1.716	1.718	1.719	1.719	1.719	1.720	1.719	1.719	1.718	1.716	1.714	1.711	1.709	1.705	1.701	1.698	1.692	1.688	1.681	1.675	1.669	1.661	1.654	1.645	1.636	1.628	1.618	1.608	1.596	1.585	1.574	1.561	1.550	1.536	1.524	1.509	1.495	1.480	1.466	1.450	1.435	1.420	1.404	1.388	1.369	1.352	1.335	1.319	1.300	1.282	1.265	1.248	1.229	1.210	1.192	1.175	1.156	1.139	1.120	1.102	1.084	1.066	1.049	1.030	1.014	0.998	0.980	0.962	0.946	0.930	0.914	0.898	0.881	0.866	0.851	0.838	0.822	0.809	0.795	0.780	0.768	0.754	0.742	0.730	0.718	0.706	0.694	0.682	0.672	0.661	0.651	0.640	0.630	0.620	0.610	0.600	0.591	0.581	0.572	0.564	0.555	0.545	0.538	0.529	0.520	0.511	0.504	0.496	0.488	0.479	0.471	0.464	0.455	0.448	0.440	0.431	0.425	0.418	0.409	0.402	0.394	0.386	0.380	0.372	0.365	0.358	0.350	0.345	0.338	0.330	0.324	0.318	0.312	0.306	0.301	0.295	0.289	0.284	0.279	0.275	0.270	0.265	0.260	0.256	0.252	0.249	0.245	0.242	0.239	0.236	0.232	0.230	0.229	0.226	0.224	0.221	0.220	0.219	0.218	0.216	0.215	0.214	0.212	0.212	0.212	0.212	0.211	0.211	0.211	0.211	0.211	0.212	0.212	0.214	0.214	0.215	0.216	0.218	0.219	0.219	0.220	0.222	0.222	0.225	0.228	0.228	0.230	0.231	0.234	0.235	0.239	0.240	0.241	0.244	0.246	0.249	0.250	0.252	0.255	0.256	0.259	0.261	0.262	0.265	0.268	0.269	0.270	0.271	0.274	0.275	0.276	0.278	0.278	0.279	0.280	0.280	0.280	0.281	0.280	0.280	0.279	0.279	0.276	0.275	0.275	0.272	0.271	0.268	0.265	0.262	0.260	0.258	0.254	0.250	0.245	0.241	0.238	0.234	0.229	0.225	0.220	0.216	0.211	0.206	0.204	0.199	0.194	0.190	0.186	0.181	0.178	0.172	0.170	0.166	0.164	0.161	0.159	0.156	0.154	0.152	0.151	0.151	0.150	0.149	0.150	0.150	0.151	0.152	0.152	0.155	0.158	0.159	0.164	0.166	0.169	0.172	0.176	0.181	0.185	0.189	0.194	0.199	0.204	0.209	0.215	0.220	0.224	0.229	0.235	0.240	0.244	0.250	0.254	0.259	0.264	0.268	0.271	0.275	0.278	0.280	0.284	0.286	0.289	0.290	0.290	0.291	0.291	0.291	0.291	0.289	0.288	0.285	0.282	0.280	0.276	0.272	0.268	0.262	0.258	0.252	0.245	0.239	0.231	0.225	0.218	0.209	0.200	0.192	0.182	0.174	0.164	0.154	0.144	0.134	0.122	0.112	0.102	0.091	0.080	0.070	0.060	0.049	0.038	0.026	0.015	0.005	-0.006	-0.016	-0.028	-0.038	-0.049	-0.058	-0.068	-0.078	-0.089	-0.098	-0.108	-0.116	-0.125	-0.134	-0.142	-0.150	-0.159	-0.168	-0.175	-0.181	-0.189	-0.198	-0.202	-0.210	-0.216	-0.222	-0.229	-0.235	-0.240	-0.245	-0.251	-0.256	-0.261	-0.265	-0.270	-0.274	-0.279	-0.282	-0.288	-0.290	-0.294	-0.298	-0.301	-0.304	-0.306	-0.310	-0.312	-0.316	-0.318	-0.320	-0.322	-0.325	-0.328	-0.330	-0.332	-0.334	-0.336	-0.340	-0.341	-0.342	-0.346	-0.348	-0.350	-0.352	-0.355	-0.358	-0.360	-0.362	-0.365	-0.368	-0.370	-0.374	-0.376	-0.380	-0.382	-0.386	-0.390	-0.395	-0.399	-0.402	-0.406	-0.411	-0.416	-0.420	-0.425	-0.431	-0.436	-0.441	-0.446	-0.452	-0.458	-0.464	-0.470	-0.476	-0.482	-0.489	-0.494	-0.500	-0.506	-0.514	-0.520	-0.525	-0.532	-0.539	-0.544	-0.551	-0.556	-0.561	-0.569	-0.574	-0.579	-0.584	-0.589	-0.594	-0.598	-0.602	-0.606	-0.610	-0.612	-0.616	-0.619	-0.622	-0.625	-0.626	-0.628	-0.628	-0.629	-0.630	-0.630	-0.629	-0.629	-0.628	-0.626	-0.625	-0.622	-0.621	-0.618	-0.615	-0.611	-0.608	-0.602	-0.599	-0.595	-0.590	-0.584	-0.580	-0.574	-0.569	-0.562	-0.556	-0.551	-0.545	-0.539	-0.532	-0.526	-0.521	-0.515	-0.509	-0.504	-0.498	-0.491	-0.486	-0.481	-0.476	-0.470	-0.466	-0.461	-0.458	-0.454	-0.450	-0.446	-0.442	-0.439	-0.436	-0.434	-0.432	-0.430	-0.428	-0.426	-0.425	-0.424	-0.422	-0.422	-0.421	-0.420	-0.421	-0.421	-0.420	-0.420	-0.421	-0.422	-0.422	-0.422	-0.424	-0.424	-0.425	-0.425	-0.425	-0.425	-0.426	-0.425	-0.425	-0.425	-0.424	-0.422	-0.422	-0.421	-0.420	-0.419	-0.416	-0.414	-0.411	-0.408	-0.405	-0.401	-0.398	-0.392	-0.388	-0.382	-0.378	-0.371	-0.365	-0.359	-0.350	-0.344	-0.335	-0.328	-0.319	-0.309	-0.300	-0.290	-0.281	-0.270	-0.260	-0.250	-0.238	-0.228	-0.216	-0.204	-0.191	-0.180	-0.168	-0.154	-0.141	-0.129	-0.116	-0.102	-0.089	-0.075	-0.062	-0.049	-0.034	-0.021	-0.008	0.006	0.019	0.032	0.046	0.060	0.075	0.088	0.101	0.114	0.126	0.141	0.154	0.166	0.179	0.192	0.204	0.216	0.228	0.240	0.251	0.262	0.274	0.284	0.295	0.305	0.315	0.325	0.332	0.342	0.350	0.359	0.366	0.374	0.380	0.388	0.392	0.399	0.402	0.408	0.412	0.415	0.419	0.421	0.422	0.424	0.425	0.426	0.425	0.425	0.424	0.422	0.419	0.416	0.412	0.409	0.405	0.400	0.395	0.389	0.382	0.375	0.369	0.361	0.352	0.345	0.335	0.326	0.316	0.308	0.296	0.286	0.276	0.266	0.254	0.244	0.232	0.220	0.210	0.199	0.188	0.176	0.164	0.152	0.141	0.130	0.118	0.108	0.096	0.085	0.074	0.065	0.054	0.044	0.032	0.022	0.012	0.004	-0.006	-0.015	-0.025	-0.034	-0.042	-0.051	-0.060	-0.070	-0.078	-0.086	-0.094	-0.102	-0.110	-0.119	-0.128	-0.135	-0.142	-0.150	-0.160	-0.168	-0.175	-0.182	-0.191	-0.200	-0.209	-0.218	-0.225	-0.235	-0.244	-0.252	-0.262	-0.271	-0.281	-0.290	-0.301	-0.311	-0.320	-0.332	-0.342	-0.352	-0.364	-0.375	-0.386	-0.398	-0.410	-0.421	-0.432	-0.445	-0.456	-0.470	-0.481	-0.494	-0.506	-0.519	-0.530	-0.542	-0.556	-0.569	-0.580	-0.592	-0.606	-0.618	-0.630	-0.641	-0.654	-0.666	-0.676	-0.689	-0.700	-0.710	-0.721	-0.732	-0.741	-0.752	-0.761	-0.770	-0.780	-0.789	-0.796	-0.805	-0.812	-0.820	-0.826	-0.832	-0.839	-0.844	-0.849	-0.854	-0.858	-0.862	-0.865	-0.868	-0.870	-0.871	-0.872	-0.872	-0.874	-0.872	-0.871	-0.869	-0.868	-0.864	-0.861	-0.856	-0.851	-0.846	-0.841	-0.834	-0.828	-0.820	-0.812	-0.804	-0.795	-0.785	-0.775	-0.765	-0.754	-0.742	-0.731	-0.719	-0.706	-0.692	-0.679	-0.665	-0.651	-0.636	-0.621	-0.608	-0.592	-0.576	-0.561	-0.546	-0.530	-0.514	-0.498	-0.482	-0.466	-0.451	-0.435	-0.419	-0.404	-0.389	-0.372	-0.358	-0.342	-0.328	-0.314	-0.299	-0.284	-0.271	-0.258	-0.244	-0.230	-0.219	-0.205	-0.192	-0.182	-0.170	-0.160	-0.148	-0.139	-0.128	-0.118	-0.108	-0.099	-0.090	-0.082	-0.074	-0.066	-0.059	-0.051	-0.045	-0.038	-0.031	-0.025	-0.021	-0.015	-0.010	-0.006	-0.001	0.004	0.008	0.012	0.016	0.020	0.024	0.026	0.030	0.032	0.036	0.040	0.044	0.046	0.049	0.051	0.055	0.058	0.060	0.064	0.066	0.070	0.072	0.078	0.081	0.085	0.089	0.091	0.095	0.099	0.104	0.109	0.114	0.119	0.124	0.129	0.135	0.141	0.148	0.154	0.161	0.168	0.174	0.181	0.189	0.196	0.204	0.211	0.221	0.229	0.236	0.246	0.255	0.264	0.272	0.281	0.291	0.300	0.310	0.320	0.329	0.339	0.348	0.356	0.365	0.375	0.384	0.392	0.401	0.409	0.416	0.425	0.432	0.441	0.448	0.454	0.461	0.468	0.472	0.478	0.484	0.488	0.492	0.498	0.501	0.504	0.506	0.509	0.510	0.512	0.514	0.515	0.515	0.514	0.514	0.514	0.512	0.511	0.509	0.507	0.505	0.502	0.500	0.496	0.492	0.489	0.485	0.482	0.476	0.472	0.469	0.464	0.459	0.454	0.450	0.445	0.439	0.435	0.430	0.425	0.420	0.415	0.410	0.405	0.401	0.396	0.392	0.389	0.385	0.381	0.376	0.374	0.369	0.366	0.362	0.361	0.358	0.355	0.352	0.350	0.348	0.346	0.344	0.342	0.341	0.339	0.339	0.336	0.336	0.335	0.334	0.332	0.332	0.331	0.330	0.329	0.328	0.328	0.326	0.326	0.325	0.322	0.322	0.321	0.319	0.318	0.316	0.314	0.312	0.311	0.308	0.305	0.304	0.301	0.296	0.294	0.291	0.288	0.284	0.280	0.276	0.271	0.268	0.262	0.259	0.254	0.249	0.244	0.239	0.232	0.228	0.221	0.216	0.210	0.205	0.199	0.194	0.186	0.181	0.175	0.170	0.165	0.159	0.154	0.148	0.142	0.139	0.132	0.129	0.124	0.121	0.116	0.114	0.110	0.108	0.105	0.104	0.101	0.100	0.099	0.099	0.098	0.098	0.099	0.099	0.101	0.101	0.104	0.106	0.110	0.112	0.116	0.119	0.124	0.129	0.132	0.138	0.144	0.150	0.155	0.161	0.168	0.174	0.180	0.188	0.194	0.201	0.208	0.215	0.221	0.228	0.234	0.240	0.246	0.252	0.259	0.264	0.270	0.275	0.280	0.284	0.288	0.291	0.295	0.298	0.300	0.301	0.304	0.305	0.305	0.306	0.305	0.304	0.302	0.301	0.300	0.298	0.294	0.290	0.286	0.281	0.276	0.271	0.266	0.260	0.252	0.248	0.240	0.232	0.225	0.218	0.208	0.200	0.191	0.181	0.172	0.162	0.154	0.144	0.135	0.125	0.115	0.105	0.095	0.085	0.075	0.065	0.055	0.046	0.036	0.028	0.018	0.008	-0.001	-0.011	-0.020	-0.029	-0.038	-0.046	-0.054	-0.064	-0.071	-0.079	-0.086	-0.094	-0.102	-0.109	-0.116	-0.124	-0.130	-0.138	-0.144	-0.150	-0.156	-0.162	-0.169	-0.175	-0.181	-0.186	-0.192	-0.199	-0.205	-0.209	-0.215	-0.221	-0.225	-0.231	-0.236	-0.242	-0.248	-0.252	-0.259	-0.264	-0.270	-0.276	-0.282	-0.288	-0.294	-0.300	-0.306	-0.312	-0.319	-0.328	-0.334	-0.340	-0.348	-0.355	-0.362	-0.371	-0.379	-0.388	-0.396	-0.404	-0.412	-0.421	-0.430	-0.441	-0.450	-0.459	-0.470	-0.479	-0.489	-0.500	-0.509	-0.520	-0.530	-0.541	-0.552	-0.562	-0.575	-0.586	-0.596	-0.606	-0.619	-0.630	-0.641	-0.651	-0.662	-0.674	-0.685	-0.696	-0.708	-0.718	-0.729	-0.739	-0.749	-0.759	-0.769	-0.778	-0.788	-0.796	-0.805	-0.812	-0.821	-0.829	-0.836	-0.842	-0.850	-0.855	-0.861	-0.866	-0.871	-0.876	-0.880	-0.884	-0.886	-0.888	-0.890	-0.891	-0.894	-0.894	-0.894	-0.892	-0.891	-0.890	-0.889	-0.886	-0.884	-0.880	-0.876	-0.871	-0.868	-0.864	-0.858	-0.852	-0.848	-0.841	-0.835	-0.828	-0.820	-0.814	-0.806	-0.799	-0.791	-0.785	-0.778	-0.770	-0.762	-0.755	-0.749	-0.740	-0.732	-0.728	-0.720	-0.712	-0.705	-0.699	-0.694	-0.688	-0.682	-0.676	-0.671	-0.666	-0.662	-0.658	-0.654	-0.651	-0.648	-0.645	-0.641	-0.639	-0.638	-0.636	-0.635	-0.634	-0.634	-0.634	-0.632	-0.634	-0.634	-0.634	-0.636	-0.638	-0.639	-0.640	-0.642	-0.644	-0.646	-0.648	-0.651	-0.654	-0.656	-0.659	-0.660	-0.664	-0.665	-0.668	-0.670	-0.672	-0.675	-0.676	-0.678	-0.680	-0.681	-0.682	-0.684	-0.684	-0.685	-0.685	-0.685	-0.685	-0.684	-0.682	-0.681	-0.679	-0.678	-0.675	-0.672	-0.669	-0.665	-0.661	-0.658	-0.652	-0.648	-0.642	-0.636	-0.631	-0.625	-0.618	-0.611	-0.604	-0.598	-0.590	-0.581	-0.574	-0.566	-0.559	-0.550	-0.542	-0.532	-0.525	-0.515	-0.507	-0.499	-0.490	-0.481	-0.474	-0.465	-0.458	-0.450	-0.442	-0.435	-0.428	-0.420	-0.414	-0.408	-0.401	-0.396	-0.390	-0.385	-0.380	-0.376	-0.371	-0.369	-0.365	-0.362	-0.360	-0.359	-0.358	-0.356	-0.355	-0.355	-0.355	-0.355	-0.356	-0.359	-0.360	-0.361	-0.365	-0.368	-0.371	-0.375	-0.379	-0.384	-0.388	-0.392	-0.398	-0.402	-0.409	-0.414	-0.420	-0.426	-0.432	-0.439	-0.445	-0.451	-0.459	-0.465	-0.472	-0.479	-0.486	-0.492	-0.500	-0.506	-0.514	-0.520	-0.528	-0.534	-0.541	-0.546	-0.554	-0.559	-0.565	-0.571	-0.576	-0.582	-0.588	-0.592	-0.596	-0.600	-0.604	-0.609	-0.612	-0.616	-0.620	-0.621	-0.624	-0.628	-0.629	-0.630	-0.631	-0.632	-0.632	-0.632	-0.631	-0.631	-0.630	-0.630	-0.628	-0.626	-0.622	-0.621	-0.619	-0.615	-0.611	-0.608	-0.602	-0.599	-0.594	-0.589	-0.584	-0.579	-0.574	-0.569	-0.561	-0.556	-0.550	-0.545	-0.538	-0.532	-0.526	-0.520	-0.515	-0.507	-0.502	-0.498	-0.492	-0.486	-0.481	-0.476	-0.472	-0.469	-0.464	-0.461	-0.458	-0.455	-0.452	-0.451	-0.449	-0.449	-0.448	-0.448	-0.448	-0.449	-0.451	-0.452	-0.455	-0.458	-0.460	-0.462	-0.468	-0.471	-0.476	-0.482	-0.486	-0.492	-0.500	-0.506	-0.514	-0.520	-0.526	-0.535	-0.542	-0.550	-0.559	-0.568	-0.576	-0.585	-0.594	-0.602	-0.610	-0.620	-0.629	-0.636	-0.646	-0.654	-0.664	-0.671	-0.679	-0.689	-0.696	-0.704	-0.711	-0.720	-0.726	-0.732	-0.740	-0.748	-0.754	-0.760	-0.766	-0.771	-0.778	-0.782	-0.788	-0.792	-0.796	-0.801	-0.805	-0.809	-0.812	-0.815	-0.818	-0.821	-0.822	-0.825	-0.826	-0.829	-0.830	-0.831	-0.831	-0.831	-0.832	-0.832	-0.832	-0.831	-0.832	-0.831	-0.830	-0.829	-0.828	-0.825	-0.824	-0.821	-0.820	-0.818	-0.815	-0.812	-0.810	-0.808	-0.804	-0.802	-0.800	-0.796	-0.794	-0.790	-0.788	-0.785	-0.781	-0.780	-0.776	-0.774	-0.772	-0.770	-0.766	-0.764	-0.764	-0.761	-0.759	-0.758	-0.756	-0.755	-0.755	-0.754	-0.752	-0.752	-0.751	-0.751	-0.751	-0.752	-0.754	-0.755	-0.756	-0.756	-0.758	-0.760	-0.762	-0.765	-0.766	-0.769	-0.771	-0.774	-0.776	-0.780	-0.782	-0.786	-0.789	-0.792	-0.796	-0.799	-0.801	-0.805	-0.808	-0.810	-0.814	-0.816	-0.818	-0.820	-0.822	-0.824	-0.826	-0.828	-0.828	-0.829	-0.830	-0.829	-0.829	-0.829	-0.828	-0.826	-0.825	-0.822	-0.819	-0.816	-0.814	-0.809	-0.805	-0.799	-0.795	-0.789	-0.784	-0.776	-0.770	-0.762	-0.754	-0.746	-0.738	-0.728	-0.719	-0.710	-0.699	-0.688	-0.678	-0.666	-0.655	-0.644	-0.631	-0.620	-0.608	-0.596	-0.584	-0.570	-0.558	-0.544	-0.531	-0.519	-0.505	-0.491	-0.479	-0.465	-0.452	-0.439	-0.425	-0.414	-0.400	-0.388	-0.374	-0.361	-0.349	-0.336	-0.324	-0.311	-0.299	-0.286	-0.275	-0.264	-0.251	-0.240	-0.229	-0.218	-0.206	-0.194	-0.184	-0.172	-0.161	-0.151	-0.141	-0.130	-0.120	-0.110	-0.100	-0.089	-0.079	-0.070	-0.060	-0.049	-0.040	-0.031	-0.021	-0.011	-0.002	0.009	0.018	0.026	0.036	0.045	0.054	0.062	0.071	0.080	0.090	0.099	0.106	0.115	0.124	0.131	0.140	0.148	0.155	0.164	0.171	0.178	0.185	0.192	0.200	0.206	0.212	0.220	0.225	0.230	0.238	0.242	0.248	0.252	0.256	0.261	0.265	0.268	0.271	0.275	0.279	0.280	0.284	0.286	0.288	0.289	0.290	0.290	0.292	0.292	0.292	0.292	0.292	0.292	0.291	0.291	0.289	0.289	0.288	0.285	0.284	0.282	0.281	0.279	0.278	0.275	0.274	0.271	0.270	0.266	0.265	0.264	0.261	0.260	0.258	0.256	0.255	0.255	0.252	0.252	0.250	0.249	0.249	0.249	0.248	0.248	0.246	0.246	0.246	0.246	0.246	0.246	0.246	0.248	0.248	0.249	0.249	0.250	0.250	0.250	0.251	0.251	0.254	0.254	0.254	0.254	0.255	0.255	0.255	0.256	0.255	0.255	0.256	0.255	0.255	0.255	0.254	0.252	0.251	0.251	0.250	0.249	0.248	0.246	0.245	0.242	0.241	0.240	0.238	0.235	0.232	0.231	0.229	0.226	0.224	0.221	0.220	0.218	0.215	0.212	0.210	0.209	0.206	0.205	0.202	0.201	0.199	0.198	0.195	0.194	0.194	0.192	0.191	0.190	0.189	0.188	0.186	0.188	0.186	0.186	0.186	0.185	0.185	0.185	0.185	0.185	0.185	0.184	0.185	0.185	0.185	0.185	0.185	0.185	0.185	0.185	0.184	0.184	0.182	0.182	0.181	0.181	0.179	0.178	0.176	0.175	0.172	0.170	0.168	0.165	0.162	0.159	0.155	0.151	0.148	0.144	0.139	0.135	0.129	0.124	0.118	0.111	0.106	0.100	0.094	0.086	0.080	0.072	0.065	0.056	0.049	0.041	0.032	0.024	0.015	0.005	-0.004	-0.014	-0.022	-0.031	-0.041	-0.051	-0.061	-0.071	-0.082	-0.092	-0.101	-0.112	-0.124	-0.134	-0.144	-0.155	-0.165	-0.176	-0.185	-0.198	-0.208	-0.218	-0.228	-0.238	-0.246	-0.256	-0.268	-0.276	-0.286	-0.295	-0.305	-0.314	-0.322	-0.331	-0.341	-0.349	-0.358	-0.365	-0.374	-0.381	-0.389	-0.398	-0.404	-0.411	-0.419	-0.425	-0.432	-0.439	-0.445	-0.452	-0.459	-0.464	-0.471	-0.478	-0.482	-0.489	-0.496	-0.501	-0.507	-0.512	-0.519	-0.525	-0.531	-0.538	-0.544	-0.550	-0.556	-0.562	-0.569	-0.575	-0.582	-0.589	-0.595	-0.601	-0.609	-0.616	-0.622	-0.630	-0.636	-0.644	-0.651	-0.659	-0.666	-0.672	-0.681	-0.688	-0.696	-0.702	-0.710	-0.718	-0.722	-0.730	-0.738	-0.745	-0.751	-0.758	-0.762	-0.769	-0.774	-0.780	-0.785	-0.790	-0.794	-0.798	-0.801	-0.805	-0.809	-0.811	-0.812	-0.815	-0.815	-0.818	-0.818	-0.818	-0.816	-0.816	-0.814	-0.812	-0.810	-0.808	-0.804	-0.800	-0.795	-0.790	-0.785	-0.779	-0.772	-0.766	-0.759	-0.751	-0.742	-0.735	-0.726	-0.718	-0.708	-0.698	-0.688	-0.678	-0.666	-0.656	-0.645	-0.634	-0.622	-0.611	-0.600	-0.588	-0.578	-0.565	-0.554	-0.542	-0.531	-0.520	-0.509	-0.499	-0.488	-0.476	-0.466	-0.456	-0.449	-0.439	-0.431	-0.421	-0.414	-0.408	-0.400	-0.395	-0.389	-0.384	-0.380	-0.375	-0.372	-0.370	-0.368	-0.366	-0.366	-0.366	-0.366	-0.369	-0.370	-0.372	-0.376	-0.381	-0.385	-0.390	-0.396	-0.404	-0.411	-0.420	-0.429	-0.438	-0.446	-0.456	-0.468	-0.479	-0.490	-0.502	-0.515	-0.526	-0.540	-0.554	-0.568	-0.581	-0.595	-0.609	-0.624	-0.639	-0.652	-0.668	-0.681	-0.696	-0.711	-0.725	-0.740	-0.754	-0.768	-0.781	-0.795	-0.809	-0.821	-0.834	-0.846	-0.859	-0.871	-0.881	-0.894	-0.904	-0.914	-0.924	-0.934	-0.942	-0.952	-0.960	-0.969	-0.976	-0.982	-0.990	-0.996	-1.002	-1.008	-1.012	-1.016	-1.021	-1.025	-1.029	-1.032	-1.035	-1.039	-1.041	-1.042	-1.045	-1.046	-1.048	-1.049	-1.050	-1.050	-1.051	-1.051	-1.052	-1.052	-1.052	-1.054	-1.054	-1.054	-1.054	-1.054	-1.054	-1.054	-1.054	-1.054	-1.055	-1.055	-1.055	-1.056	-1.058	-1.058	-1.059	-1.060	-1.062	-1.064	-1.066	-1.068	-1.070	-1.072	-1.075	-1.080	-1.082	-1.086	-1.090	-1.094	-1.099	-1.104	-1.109	-1.114	-1.120	-1.126	-1.132	-1.138	-1.145	-1.151	-1.159	-1.165	-1.174	-1.181	-1.190	-1.198	-1.205	-1.214	-1.222	-1.231	-1.240	-1.249	-1.258	-1.268	-1.276	-1.285	-1.294	-1.304	-1.312	-1.321	-1.330	-1.340	-1.348	-1.358	-1.366	-1.375	-1.384	-1.391	-1.400	-1.408	-1.415	-1.422	-1.431	-1.438	-1.445	-1.451	-1.459	-1.464	-1.470	-1.475	-1.481	-1.486	-1.492	-1.496	-1.500	-1.505	-1.509	-1.512	-1.516	-1.519	-1.522	-1.526	-1.529	-1.531	-1.532	-1.536	-1.538	-1.540	-1.542	-1.545	-1.546	-1.548	-1.550	-1.552	-1.554	-1.555	-1.558	-1.560	-1.561	-1.565	-1.566	-1.570	-1.572	-1.576	-1.579	-1.582	-1.586	-1.590	-1.595	-1.600	-1.605	-1.610	-1.618	-1.624	-1.630	-1.638	-1.645	-1.652	-1.661	-1.671	-1.680	-1.690	-1.701	-1.711	-1.722	-1.735	-1.748	-1.760	-1.772	-1.786	-1.800	-1.815	-1.829	-1.844	-1.859	-1.874	-1.890	-1.905	-1.922	-1.938	-1.955	-1.972	-1.988	-2.005	-2.021	-2.039	-2.055	-2.072	-2.089	-2.104	-2.120	-2.136	-2.151	-2.168	-2.181	-2.196	-2.210	-2.224	-2.238	-2.250	-2.262	-2.274	-2.284	-2.295	-2.305	-2.314	-2.322	-2.330	-2.336	-2.342	-2.349	-2.352	-2.356	-2.360	-2.362	-2.364	-2.365	-2.366	-2.365	-2.364	-2.361	-2.359	-2.356	-2.351	-2.348	-2.342	-2.336	-2.329	-2.322	-2.315	-2.306	-2.299	-2.290	-2.280	-2.270	-2.260	-2.250	-2.239	-2.228	-2.216	-2.205	-2.192	-2.181	-2.169	-2.156	-2.144	-2.131	-2.120	-2.108	-2.095	-2.082	-2.071	-2.058	-2.046	-2.034	-2.022	-2.011	-1.999	-1.989	-1.978	-1.966	-1.958	-1.946	-1.936	-1.926	-1.918	-1.908	-1.899	-1.890	-1.881	-1.872	-1.865	-1.858	-1.850	-1.842	-1.836	-1.830	-1.824	-1.819	-1.811	-1.806	-1.801	-1.798	-1.792	-1.789	-1.784	-1.780	-1.778	-1.775	-1.772	-1.769	-1.766	-1.765	-1.762	-1.761	-1.760	-1.759	-1.756	-1.756	-1.756	-1.756	-1.755	-1.756	-1.755	-1.755	-1.755	-1.758	-1.758	-1.758	-1.759	-1.761	-1.762	-1.764	-1.766	-1.768	-1.769	-1.771	-1.772	-1.775	-1.778	-1.780	-1.781	-1.785	-1.786	-1.790	-1.792	-1.794	-1.798	-1.801	-1.804	-1.806	-1.810	-1.812	-1.816	-1.820	-1.822	-1.825	-1.829	-1.834	-1.838	-1.841	-1.846	-1.850	-1.855	-1.859	-1.864	-1.869	-1.875	-1.880	-1.886	-1.891	-1.899	-1.905	-1.912	-1.920	-1.928	-1.934	-1.942	-1.951	-1.960	-1.969	-1.979	-1.988	-1.999	-2.009	-2.020	-2.031	-2.041	-2.054	-2.065	-2.078	-2.090	-2.101	-2.115	-2.129	-2.141	-2.155	-2.168	-2.182	-2.196	-2.209	-2.224	-2.238	-2.251	-2.266	-2.279	-2.292	-2.308	-2.321	-2.334	-2.346	-2.359	-2.371	-2.384	-2.396	-2.408	-2.418	-2.428	-2.438	-2.448	-2.458	-2.465	-2.474	-2.480	-2.488	-2.492	-2.498	-2.502	-2.506	-2.510	-2.512	-2.514	-2.516	-2.516	-2.515	-2.515	-2.514	-2.511	-2.509	-2.505	-2.500	-2.495	-2.490	-2.485	-2.478	-2.470	-2.462	-2.455	-2.446	-2.436	-2.428	-2.416	-2.406	-2.396	-2.385	-2.375	-2.364	-2.351	-2.340	-2.328	-2.316	-2.304	-2.292	-2.281	-2.269	-2.256	-2.245	-2.234	-2.222	-2.211	-2.200	-2.189	-2.179	-2.168	-2.159	-2.149	-2.140	-2.131	-2.124	-2.115	-2.108	-2.100	-2.094	-2.088	-2.081	-2.076	-2.071	-2.066	-2.062	-2.058	-2.055	-2.051	-2.049	-2.046	-2.044	-2.044	-2.041	-2.041	-2.040	-2.039	-2.039	-2.040	-2.040	-2.040	-2.041	-2.041	-2.042	-2.044	-2.044	-2.045	-2.047	-2.049	-2.050	-2.051	-2.052	-2.054	-2.055	-2.056	-2.059	-2.059	-2.060	-2.061	-2.061	-2.061	-2.062	-2.062	-2.062	-2.062	-2.062	-2.062	-2.062	-2.061	-2.061	-2.060	-2.059	-2.058	-2.056	-2.054	-2.052	-2.050	-2.047	-2.046	-2.044	-2.040	-2.038	-2.035	-2.031	-2.029	-2.026	-2.021	-2.018	-2.014	-2.010	-2.005	-2.000	-1.996	-1.991	-1.988	-1.982	-1.978	-1.971	-1.966	-1.961	-1.955	-1.950	-1.945	-1.939	-1.932	-1.928	-1.920	-1.914	-1.908	-1.900	-1.894	-1.888	-1.880	-1.872	-1.866	-1.858	-1.850	-1.842	-1.835	-1.828	-1.820	-1.811	-1.804	-1.796	-1.788	-1.780	-1.771	-1.764	-1.756	-1.746	-1.739	-1.730	-1.721	-1.714	-1.705	-1.698	-1.689	-1.680	-1.671	-1.664	-1.655	-1.646	-1.639	-1.630	-1.622	-1.614	-1.606	-1.599	-1.591	-1.582	-1.575	-1.569	-1.561	-1.552	-1.545	-1.539	-1.532	-1.524	-1.518	-1.510	-1.504	-1.498	-1.491	-1.484	-1.478	-1.471	-1.466	-1.460	-1.454	-1.448	-1.441	-1.438	-1.431	-1.426	-1.421	-1.415	-1.410	-1.405	-1.401	-1.396	-1.391	-1.388	-1.382	-1.379	-1.374	-1.370	-1.366	-1.362	-1.360	-1.358	-1.354	-1.350	-1.346	-1.345	-1.341	-1.339	-1.338	-1.335	-1.332	-1.331	-1.330	-1.329	-1.329	-1.328	-1.326	-1.326	-1.326	-1.326	-1.328	-1.326	-1.328	-1.329	-1.330	-1.332	-1.335	-1.336	-1.339	-1.341	-1.345	-1.348	-1.350	-1.354	-1.358	-1.362	-1.368	-1.371	-1.378	-1.382	-1.388	-1.394	-1.400	-1.406	-1.412	-1.420	-1.426	-1.435	-1.441	-1.449	-1.456	-1.465	-1.472	-1.481	-1.490	-1.499	-1.506	-1.515	-1.525	-1.534	-1.544	-1.552	-1.562	-1.571	-1.581	-1.590	-1.599	-1.609	-1.619	-1.628	-1.636	-1.646	-1.656	-1.665	-1.675	-1.684	-1.692	-1.701	-1.710	-1.719	-1.728	-1.735	-1.742	-1.750	-1.759	-1.766	-1.774	-1.781	-1.788	-1.795	-1.802	-1.808	-1.814	-1.820	-1.826	-1.831	-1.838	-1.842	-1.846	-1.852	-1.856	-1.861	-1.865	-1.869	-1.872	-1.876	-1.879	-1.881	-1.885	-1.888	-1.890	-1.891	-1.894	-1.896	-1.898	-1.899	-1.901	-1.901	-1.902	-1.902	-1.902	-1.904	-1.904	-1.904	-1.904	-1.904	-1.901	-1.901	-1.900	-1.899	-1.898	-1.895	-1.892	-1.890	-1.888	-1.885	-1.881	-1.879	-1.876	-1.871	-1.868	-1.862	-1.860	-1.855	-1.849	-1.844	-1.839	-1.834	-1.828	-1.821	-1.815	-1.809	-1.802	-1.795	-1.789	-1.780	-1.774	-1.766	-1.759	-1.751	-1.742	-1.736	-1.728	-1.720	-1.712	-1.704	-1.696	-1.689	-1.681	-1.674	-1.666	-1.660	-1.651	-1.645	-1.639	-1.631	-1.625	-1.619	-1.614	-1.608	-1.602	-1.598	-1.592	-1.589	-1.584	-1.580	-1.576	-1.572	-1.570	-1.569	-1.566	-1.564	-1.562	-1.560	-1.559	-1.559	-1.558	-1.558	-1.559	-1.559	-1.559	-1.560	-1.561	-1.561	-1.562	-1.565	-1.566	-1.569	-1.571	-1.572	-1.575	-1.578	-1.580	-1.582	-1.584	-1.588	-1.590	-1.592	-1.595	-1.599	-1.601	-1.604	-1.606	-1.610	-1.612	-1.616	-1.619	-1.621	-1.625	-1.629	-1.632	-1.635	-1.639	-1.642	-1.645	-1.650	-1.652	-1.658	-1.661	-1.665	-1.670	-1.675	-1.680	-1.685	-1.690	-1.696	-1.701	-1.709	-1.714	-1.721	-1.728	-1.736	-1.742	-1.751	-1.760	-1.769	-1.778	-1.786	-1.796	-1.806	-1.816	-1.825	-1.836	-1.848	-1.859	-1.870	-1.881	-1.892	-1.905	-1.918	-1.930	-1.942	-1.955	-1.966	-1.979	-1.991	-2.002	-2.015	-2.029	-2.040	-2.051	-2.062	-2.075	-2.086	-2.098	-2.108	-2.119	-2.129	-2.138	-2.148	-2.156	-2.164	-2.172	-2.181	-2.188	-2.194	-2.200	-2.205	-2.211	-2.215	-2.219	-2.222	-2.225	-2.226	-2.229	-2.230	-2.230	-2.230	-2.229	-2.229	-2.226	-2.225	-2.221	-2.218	-2.214	-2.210	-2.205	-2.200	-2.194	-2.188	-2.181	-2.175	-2.168	-2.160	-2.152	-2.144	-2.135	-2.126	-2.119	-2.110	-2.100	-2.091	-2.081	-2.071	-2.061	-2.051	-2.041	-2.033	-2.022	-2.013	-2.002	-1.994	-1.982	-1.974	-1.964	-1.955	-1.945	-1.936	-1.928	-1.919	-1.910	-1.902	-1.894	-1.886	-1.879	-1.870	-1.862	-1.856	-1.849	-1.842	-1.836	-1.830	-1.824	-1.819	-1.812	-1.806	-1.801	-1.798	-1.791	-1.788	-1.782	-1.779	-1.774	-1.770	-1.766	-1.762	-1.759	-1.755	-1.752	-1.749	-1.746	-1.744	-1.740	-1.738	-1.734	-1.731	-1.728	-1.725	-1.722	-1.719	-1.716	-1.714	-1.711	-1.708	-1.704	-1.700	-1.698	-1.695	-1.690	-1.688	-1.684	-1.680	-1.675	-1.671	-1.668	-1.664	-1.659	-1.654	-1.650	-1.644	-1.639	-1.634	-1.628	-1.622	-1.616	-1.610	-1.605	-1.599	-1.592	-1.586	-1.579	-1.572	-1.564	-1.558	-1.549	-1.542	-1.534	-1.528	-1.519	-1.510	-1.501	-1.494	-1.485	-1.476	-1.468	-1.460	-1.450	-1.441	-1.432	-1.424	-1.414	-1.405	-1.395	-1.386	-1.378	-1.369	-1.360	-1.351	-1.342	-1.332	-1.324	-1.315	-1.306	-1.298	-1.290	-1.281	-1.272	-1.265	-1.256	-1.248	-1.241	-1.234	-1.226	-1.220	-1.212	-1.205	-1.198	-1.192	-1.186	-1.181	-1.175	-1.169	-1.164	-1.159	-1.154	-1.149	-1.145	-1.140	-1.138	-1.132	-1.129	-1.125	-1.121	-1.118	-1.115	-1.111	-1.109	-1.106	-1.104	-1.101	-1.099	-1.096	-1.095	-1.091	-1.090	-1.088	-1.085	-1.082	-1.081	-1.079	-1.076	-1.074	-1.072	-1.070	-1.068	-1.065	-1.062	-1.061	-1.058	-1.055	-1.054	-1.051	-1.049	-1.046	-1.042	-1.040	-1.039	-1.035	-1.032	-1.030	-1.028	-1.026	-1.024	-1.020	-1.019	-1.015	-1.014	-1.011	-1.009	-1.009	-1.006	-1.005	-1.004	-1.002	-1.002	-1.000	-1.000	-1.000	-1.000	-1.001	-1.001	-1.001	-1.002	-1.004	-1.005	-1.008	-1.010	-1.011	-1.014	-1.019	-1.021	-1.024	-1.029	-1.031	-1.036	-1.041	-1.046	-1.051	-1.058	-1.062	-1.068	-1.074	-1.079	-1.086	-1.092	-1.100	-1.105	-1.112	-1.119	-1.126	-1.135	-1.142	-1.149	-1.156	-1.165	-1.172	-1.179	-1.188	-1.196	-1.204	-1.211	-1.220	-1.226	-1.235	-1.242	-1.251	-1.259	-1.266	-1.275	-1.282	-1.289	-1.298	-1.304	-1.312	-1.320	-1.326	-1.334	-1.340	-1.348	-1.354	-1.360	-1.366	-1.374	-1.379	-1.385	-1.391	-1.396	-1.401	-1.406	-1.411	-1.416	-1.420	-1.424	-1.428	-1.431	-1.435	-1.438	-1.440	-1.442	-1.444	-1.446	-1.448	-1.449	-1.450	-1.450	-1.450	-1.450	-1.450	-1.450	-1.449	-1.448	-1.446	-1.444	-1.442	-1.439	-1.438	-1.434	-1.431	-1.429	-1.425	-1.420	-1.416	-1.414	-1.409	-1.404	-1.400	-1.396	-1.391	-1.388	-1.382	-1.376	-1.372	-1.369	-1.364	-1.359	-1.355	-1.350	-1.348	-1.344	-1.339	-1.336	-1.332	-1.329	-1.326	-1.324	-1.321	-1.319	-1.318	-1.316	-1.314	-1.312	-1.311	-1.311	-1.311	-1.311	-1.311	-1.311	-1.312	-1.314	-1.315	-1.316	-1.319	-1.321	-1.324	-1.326	-1.330	-1.332	-1.336	-1.340	-1.344	-1.349	-1.352	-1.358	-1.361	-1.366	-1.371	-1.376	-1.381	-1.388	-1.392	-1.398	-1.402	-1.409	-1.414	-1.420	-1.424	-1.430	-1.436	-1.441	-1.446	-1.452	-1.458	-1.462	-1.468	-1.474	-1.479	-1.485	-1.489	-1.494	-1.499	-1.504	-1.509	-1.512	-1.518	-1.522	-1.526	-1.530	-1.534	-1.538	-1.541	-1.545	-1.550	-1.554	-1.556	-1.560	-1.562	-1.565	-1.570	-1.572	-1.575	-1.578	-1.580	-1.584	-1.586	-1.588	-1.591	-1.592	-1.595	-1.598	-1.600	-1.601	-1.604	-1.606	-1.609	-1.610	-1.612	-1.614	-1.616	-1.618	-1.620	-1.622	-1.624	-1.626	-1.628	-1.630	-1.631	-1.634	-1.635	-1.638	-1.639	-1.641	-1.642	-1.645	-1.646	-1.649	-1.650	-1.651	-1.654	-1.655	-1.658	-1.659	-1.660	-1.661	-1.662	-1.664	-1.665	-1.666	-1.668	-1.670	-1.670	-1.671	-1.671	-1.672	-1.674	-1.674	-1.675	-1.675	-1.674	-1.675	-1.675	-1.675	-1.675	-1.675	-1.675	-1.674	-1.674	-1.674	-1.674	-1.672	-1.672	-1.671	-1.670	-1.671	-1.670	-1.669	-1.670	-1.669	-1.670	-1.670	-1.669	-1.670	-1.670	-1.671	-1.672	-1.672	-1.675	-1.675	-1.678	-1.679	-1.681	-1.684	-1.686	-1.690	-1.692	-1.696	-1.699	-1.704	-1.709	-1.712	-1.718	-1.722	-1.728	-1.734	-1.740	-1.745	-1.751	-1.758	-1.765	-1.772	-1.779	-1.786	-1.794	-1.801	-1.810	-1.818	-1.825	-1.832	-1.841	-1.849	-1.856	-1.865	-1.872	-1.880	-1.889	-1.898	-1.905	-1.911	-1.919	-1.928	-1.934	-1.941	-1.949	-1.955	-1.960	-1.968	-1.974	-1.980	-1.985	-1.991	-1.995	-2.001	-2.005	-2.010	-2.014	-2.019	-2.021	-2.026	-2.029	-2.033	-2.036	-2.038	-2.041	-2.042	-2.046	-2.047	-2.050	-2.051	-2.054	-2.055	-2.058	-2.059	-2.061	-2.062	-2.064	-2.066	-2.068	-2.069	-2.070	-2.072	-2.074	-2.076	-2.079	-2.081	-2.082	-2.086	-2.088	-2.091	-2.094	-2.096	-2.100	-2.102	-2.106	-2.109	-2.114	-2.118	-2.121	-2.125	-2.130	-2.134	-2.138	-2.142	-2.148	-2.152	-2.158	-2.162	-2.168	-2.172	-2.178	-2.184	-2.189	-2.195	-2.199	-2.205	-2.211	-2.216	-2.222	-2.228	-2.235	-2.241	-2.246	-2.254	-2.260	-2.266	-2.272	-2.279	-2.285	-2.292	-2.299	-2.306	-2.312	-2.320	-2.328	-2.335	-2.342	-2.350	-2.360	-2.368	-2.375	-2.385	-2.394	-2.402	-2.412	-2.422	-2.434	-2.444	-2.455	-2.465	-2.478	-2.489	-2.502	-2.515	-2.529	-2.541	-2.555	-2.570	-2.585	-2.600	-2.615	-2.631	-2.648	-2.665	-2.681	-2.699	-2.716	-2.735	-2.754	-2.772	-2.791	-2.811	-2.830	-2.850	-2.871	-2.891	-2.911	-2.932	-2.954	-2.974	-2.995	-3.016	-3.039	-3.059	-3.080	-3.102	-3.124	-3.145	-3.165	-3.186	-3.206	-3.228	-3.248	-3.269	-3.289	-3.309	-3.328	-3.348	-3.366	-3.386	-3.404	-3.422	-3.441	-3.458	-3.475	-3.492	-3.509	-3.524	-3.540	-3.555	-3.570	-3.585	-3.599	-3.612	-3.626	-3.639	-3.652	-3.664	-3.676	-3.688	-3.699	-3.709	-3.720	-3.730	-3.740	-3.750	-3.759	-3.769	-3.778	-3.786	-3.795	-3.802	-3.811	-3.819	-3.826	-3.834	-3.841	-3.848	-3.855	-3.862	-3.870	-3.876	-3.884	-3.890	-3.898	-3.905	-3.910	-3.916	-3.924	-3.930	-3.938	-3.944	-3.950	-3.956	-3.964	-3.971	-3.978	-3.985	-3.991	-3.999	-4.004	-4.011	-4.019	-4.025	-4.032	-4.040	-4.048	-4.055	-4.061	-4.069	-4.076	-4.082	-4.090	-4.096	-4.104	-4.111	-4.118	-4.125	-4.132	-4.139	-4.146	-4.152	-4.159	-4.165	-4.172	-4.179	-4.185	-4.192	-4.198	-4.204	-4.210	-4.216	-4.221	-4.226	-4.232	-4.238	-4.242	-4.248	-4.252	-4.258	-4.261	-4.265	-4.269	-4.272	-4.278	-4.281	-4.282	-4.286	-4.290	-4.292	-4.295	-4.298	-4.299	-4.300	-4.304	-4.305	-4.306	-4.308	-4.308	-4.309	-4.310	-4.310	-4.311	-4.311	-4.312	-4.312	-4.312	-4.311	-4.311	-4.311	-4.311	-4.310	-4.309	-4.309	-4.308	-4.308	-4.306	-4.305	-4.305	-4.304	-4.302	-4.301	-4.300	-4.299	-4.299	-4.298	-4.296	-4.296	-4.295	-4.295	-4.294	-4.294	-4.292	-4.292	-4.292	-4.291	-4.292	-4.292	-4.292	-4.294	-4.295	-4.295	-4.296	-4.298	-4.299	-4.301	-4.301	-4.304	-4.305	-4.309	-4.311	-4.314	-4.316	-4.319	-4.322	-4.325	-4.329	-4.332	-4.335	-4.339	-4.344	-4.348	-4.351	-4.356	-4.360	-4.365	-4.369	-4.372	-4.378	-4.382	-4.386	-4.391	-4.395	-4.400	-4.404	-4.408	-4.411	-4.415	-4.419	-4.422	-4.425	-4.429	-4.431	-4.432	-4.435	-4.436	-4.438	-4.438	-4.439	-4.439	-4.439	-4.439	-4.438	-4.435	-4.434	-4.431	-4.428	-4.424	-4.420	-4.416	-4.411	-4.405	-4.399	-4.392	-4.386	-4.380	-4.371	-4.362	-4.354	-4.345	-4.336	-4.325	-4.315	-4.304	-4.292	-4.281	-4.270	-4.258	-4.246	-4.232	-4.220	-4.206	-4.194	-4.180	-4.168	-4.154	-4.141	-4.128	-4.114	-4.100	-4.088	-4.074	-4.061	-4.049	-4.035	-4.022	-4.010	-3.999	-3.986	-3.975	-3.965	-3.954	-3.944	-3.934	-3.924	-3.914	-3.905	-3.896	-3.888	-3.880	-3.872	-3.865	-3.858	-3.852	-3.846	-3.840	-3.835	-3.830	-3.826	-3.821	-3.818	-3.815	-3.811	-3.809	-3.805	-3.804	-3.801	-3.800	-3.798	-3.796	-3.795	-3.795	-3.794	-3.792	-3.791	-3.791	-3.790	-3.790	-3.790	-3.790	-3.789	-3.789	-3.788	-3.789	-3.788	-3.786	-3.786	-3.786	-3.785	-3.785	-3.785	-3.785	-3.784	-3.782	-3.782	-3.782	-3.780	-3.780	-3.778	-3.778	-3.776	-3.775	-3.774	-3.772	-3.770	-3.770	-3.768	-3.766	-3.765	-3.762	-3.761	-3.759	-3.756	-3.754	-3.752	-3.750	-3.748	-3.745	-3.742	-3.741	-3.738	-3.735	-3.732	-3.730	-3.728	-3.724	-3.721	-3.719	-3.714	-3.711	-3.709	-3.705	-3.701	-3.699	-3.695	-3.692	-3.689	-3.685	-3.681	-3.678	-3.674	-3.670	-3.666	-3.662	-3.659	-3.655	-3.651	-3.648	-3.644	-3.640	-3.636	-3.632	-3.629	-3.626	-3.621	-3.618	-3.615	-3.611	-3.608	-3.605	-3.601	-3.598	-3.595	-3.591	-3.589	-3.586	-3.582	-3.580	-3.578	-3.575	-3.572	-3.570	-3.568	-3.565	-3.564	-3.560	-3.558	-3.555	-3.554	-3.551	-3.549	-3.546	-3.544	-3.541	-3.539	-3.536	-3.532	-3.530	-3.526	-3.522	-3.519	-3.515	-3.511	-3.506	-3.502	-3.498	-3.494	-3.489	-3.482	-3.476	-3.471	-3.465	-3.459	-3.451	-3.444	-3.436	-3.429	-3.420	-3.411	-3.404	-3.394	-3.385	-3.376	-3.366	-3.356	-3.345	-3.335	-3.325	-3.314	-3.304	-3.294	-3.282	-3.271	-3.261	-3.250	-3.240	-3.230	-3.220	-3.210	-3.200	-3.190	-3.182	-3.172	-3.165	-3.156	-3.149	-3.141	-3.135	-3.129	-3.122	-3.118	-3.112	-3.109	-3.105	-3.101	-3.100	-3.098	-3.096	-3.096	-3.096	-3.098	-3.098	-3.099	-3.101	-3.105	-3.108	-3.112	-3.116	-3.120	-3.126	-3.132	-3.138	-3.144	-3.151	-3.158	-3.165	-3.171	-3.180	-3.188	-3.194	-3.202	-3.210	-3.219	-3.228	-3.235	-3.242	-3.250	-3.259	-3.266	-3.274	-3.281	-3.289	-3.295	-3.302	-3.309	-3.315	-3.321	-3.326	-3.334	-3.339	-3.344	-3.349	-3.354	-3.359	-3.364	-3.368	-3.372	-3.378	-3.381	-3.386	-3.390	-3.395	-3.399	-3.402	-3.408	-3.411	-3.416	-3.420	-3.425	-3.430	-3.435	-3.440	-3.445	-3.450	-3.456	-3.462	-3.468	-3.475	-3.481	-3.488	-3.494	-3.501	-3.508	-3.515	-3.522	-3.530	-3.539	-3.545	-3.554	-3.561	-3.570	-3.578	-3.586	-3.594	-3.602	-3.610	-3.618	-3.625	-3.634	-3.640	-3.648	-3.654	-3.661	-3.668	-3.674	-3.680	-3.685	-3.690	-3.695	-3.699	-3.702	-3.706	-3.710	-3.711	-3.714	-3.715	-3.718	-3.719	-3.719	-3.719	-3.719	-3.718	-3.716	-3.715	-3.714	-3.711	-3.709	-3.705	-3.702	-3.700	-3.696	-3.692	-3.688	-3.684	-3.680	-3.675	-3.671	-3.666	-3.662	-3.658	-3.652	-3.648	-3.642	-3.639	-3.634	-3.630	-3.625	-3.621	-3.618	-3.614	-3.610	-3.606	-3.601	-3.599	-3.595	-3.591	-3.589	-3.586	-3.584	-3.581	-3.579	-3.576	-3.575	-3.571	-3.569	-3.568	-3.565	-3.564	-3.561	-3.560	-3.559	-3.555	-3.554	-3.551	-3.549	-3.548	-3.544	-3.541	-3.539	-3.536	-3.532	-3.529	-3.526	-3.522	-3.519	-3.514	-3.510	-3.505	-3.501	-3.496	-3.491	-3.486	-3.481	-3.475	-3.469	-3.464	-3.458	-3.451	-3.445	-3.439	-3.432	-3.426	-3.420	-3.412	-3.406	-3.400	-3.394	-3.386	-3.381	-3.374	-3.369	-3.362	-3.356	-3.351	-3.346	-3.341	-3.336	-3.332	-3.328	-3.325	-3.320	-3.318	-3.315	-3.312	-3.311	-3.309	-3.310	-3.309	-3.308	-3.309	-3.310	-3.310	-3.312	-3.315	-3.318	-3.320	-3.324	-3.328	-3.331	-3.335	-3.340	-3.344	-3.350	-3.355	-3.360	-3.366	-3.372	-3.379	-3.385	-3.391	-3.399	-3.405	-3.411	-3.418	-3.425	-3.431	-3.439	-3.445	-3.451	-3.458	-3.464	-3.469	-3.474	-3.480	-3.485	-3.490	-3.495	-3.500	-3.505	-3.508	-3.512	-3.516	-3.520	-3.524	-3.528	-3.530	-3.534	-3.536	-3.539	-3.542	-3.545	-3.548	-3.550	-3.552	-3.555	-3.558	-3.561	-3.564	-3.566	-3.570	-3.574	-3.578	-3.581	-3.585	-3.589	-3.594	-3.599	-3.605	-3.610	-3.616	-3.624	-3.630	-3.638	-3.645	-3.652	-3.662	-3.671	-3.680	-3.690	-3.700	-3.711	-3.721	-3.732	-3.744	-3.755	-3.768	-3.780	-3.792	-3.805	-3.818	-3.831	-3.844	-3.856	-3.870	-3.884	-3.896	-3.910	-3.922	-3.936	-3.949	-3.961	-3.974	-3.985	-3.998	-4.009	-4.020	-4.031	-4.041	-4.052	-4.062	-4.071	-4.080	-4.089	-4.098	-4.105	-4.112	-4.119	-4.125	-4.131	-4.138	-4.141	-4.146	-4.150	-4.154	-4.158	-4.160	-4.162	-4.166	-4.168	-4.170	-4.170	-4.171	-4.171	-4.171	-4.172	-4.172	-4.171	-4.170	-4.170	-4.169	-4.168	-4.166	-4.165	-4.162	-4.161	-4.159	-4.158	-4.154	-4.152	-4.151	-4.148	-4.146	-4.142	-4.140	-4.136	-4.134	-4.131	-4.128	-4.124	-4.121	-4.118	-4.114	-4.110	-4.106	-4.102	-4.099	-4.094	-4.090	-4.086	-4.082	-4.079	-4.074	-4.070	-4.066	-4.060	-4.056	-4.052	-4.048	-4.044	-4.040	-4.036	-4.031	-4.028	-4.024	-4.020	-4.016	-4.014	-4.010	-4.006	-4.004	-4.001	-4.000	-3.998	-3.996	-3.995	-3.994	-3.992	-3.992	-3.992	-3.992	-3.995	-3.996	-3.998	-3.999	-4.001	-4.005	-4.008	-4.011	-4.015	-4.020	-4.024	-4.029	-4.034	-4.039	-4.045	-4.051	-4.059	-4.065	-4.072	-4.079	-4.086	-4.094	-4.101	-4.110	-4.118	-4.126	-4.134	-4.142	-4.151	-4.160	-4.169	-4.178	-4.186	-4.195	-4.204	-4.211	-4.220	-4.229	-4.238	-4.245	-4.254	-4.261	-4.270	-4.278	-4.286	-4.294	-4.302	-4.310	-4.318	-4.325	-4.331	-4.340	-4.348	-4.355	-4.362	-4.370	-4.378	-4.385	-4.391	-4.400	-4.408	-4.414	-4.422	-4.430	-4.438	-4.445	-4.454	-4.461	-4.469	-4.478	-4.485	-4.494	-4.501	-4.511	-4.520	-4.529	-4.536	-4.545	-4.554	-4.562	-4.572	-4.581	-4.590	-4.599	-4.608	-4.618	-4.626	-4.635	-4.644	-4.651	-4.660	-4.669	-4.678	-4.686	-4.695	-4.702	-4.710	-4.718	-4.726	-4.732	-4.740	-4.748	-4.754	-4.761	-4.768	-4.772	-4.780	-4.785	-4.791	-4.796	-4.801	-4.806	-4.812	-4.816	-4.821	-4.825	-4.830	-4.834	-4.838	-4.841	-4.845	-4.849	-4.851	-4.855	-4.859	-4.862	-4.865	-4.868	-4.871	-4.874	-4.878	-4.881	-4.882	-4.886	-4.890	-4.892	-4.895	-4.899	-4.901	-4.904	-4.908	-4.910	-4.912	-4.916	-4.919	-4.921	-4.924	-4.926	-4.929	-4.931	-4.934	-4.936	-4.939	-4.940	-4.942	-4.944	-4.948	-4.949	-4.949	-4.951	-4.951	-4.952	-4.954	-4.955	-4.955	-4.955	-4.956	-4.955	-4.954	-4.954	-4.952	-4.951	-4.950	-4.948	-4.946	-4.945	-4.942	-4.940	-4.938	-4.935	-4.931	-4.929	-4.925	-4.921	-4.918	-4.915	-4.911	-4.908	-4.904	-4.898	-4.894	-4.890	-4.886	-4.882	-4.878	-4.874	-4.869	-4.865	-4.860	-4.856	-4.854	-4.850	-4.846	-4.842	-4.838	-4.835	-4.832	-4.829	-4.826	-4.824	-4.821	-4.819	-4.818	-4.816	-4.814	-4.814	-4.811	-4.811	-4.810	-4.810	-4.810	-4.810	-4.810	-4.810	-4.810	-4.811	-4.812	-4.814	-4.815	-4.818	-4.818	-4.820	-4.821	-4.822	-4.825	-4.826	-4.830	-4.831	-4.832	-4.835	-4.836	-4.839	-4.840	-4.840	-4.842	-4.842	-4.844	-4.844	-4.844	-4.842	-4.842	-4.841	-4.839	-4.838	-4.834	-4.831	-4.828	-4.822	-4.818	-4.812	-4.805	-4.799	-4.790	-4.781	-4.771	-4.761	-4.750	-4.739	-4.726	-4.711	-4.698	-4.681	-4.666	-4.648	-4.630	-4.611	-4.590	-4.570	-4.549	-4.525	-4.502	-4.479	-4.454	-4.429	-4.402	-4.375	-4.349	-4.319	-4.290	-4.261	-4.231	-4.201	-4.171	-4.140	-4.108	-4.076	-4.045	-4.012	-3.980	-3.949	-3.916	-3.884	-3.850	-3.819	-3.786	-3.754	-3.722	-3.690	-3.659	-3.629	-3.598	-3.568	-3.536	-3.506	-3.479	-3.449	-3.421	-3.392	-3.365	-3.339	-3.312	-3.286	-3.261	-3.238	-3.212	-3.189	-3.166	-3.144	-3.121	-3.100	-3.079	-3.059	-3.039	-3.019	-3.000	-2.981	-2.962	-2.945	-2.928	-2.911	-2.894	-2.878	-2.862	-2.848	-2.831	-2.816	-2.801	-2.789	-2.774	-2.760	-2.746	-2.734	-2.720	-2.708	-2.695	-2.684	-2.671	-2.659	-2.648	-2.636	-2.625	-2.614	-2.604	-2.592	-2.582	-2.572	-2.562	-2.554	-2.544	-2.534	-2.525	-2.515	-2.508	-2.498	-2.490	-2.481	-2.472	-2.464	-2.456	-2.449	-2.440	-2.432	-2.425	-2.418	-2.410	-2.402	-2.395	-2.389	-2.380	-2.374	-2.365	-2.359	-2.351	-2.342	-2.336	-2.329	-2.320	-2.311	-2.304	-2.295	-2.288	-2.279	-2.270	-2.261	-2.251	-2.241	-2.231	-2.221	-2.211	-2.200	-2.190	-2.179	-2.168	-2.156	-2.144	-2.131	-2.119	-2.106	-2.094	-2.080	-2.066	-2.054	-2.040	-2.026	-2.010	-1.996	-1.981	-1.968	-1.952	-1.936	-1.921	-1.906	-1.891	-1.875	-1.860	-1.844	-1.829	-1.812	-1.798	-1.781	-1.765	-1.749	-1.735	-1.719	-1.704	-1.689	-1.672	-1.656	-1.642	-1.628	-1.612	-1.598	-1.584	-1.569	-1.554	-1.541	-1.526	-1.512	-1.499	-1.485	-1.471	-1.458	-1.445	-1.431	-1.419	-1.405	-1.392	-1.379	-1.366	-1.354	-1.341	-1.329	-1.316	-1.304	-1.291	-1.279	-1.265	-1.254	-1.241	-1.229	-1.216	-1.202	-1.191	-1.179	-1.165	-1.152	-1.140	-1.128	-1.114	-1.101	-1.089	-1.075	-1.062	-1.049	-1.036	-1.022	-1.010	-0.996	-0.984	-0.969	-0.956	-0.942	-0.929	-0.915	-0.901	-0.889	-0.875	-0.860	-0.848	-0.834	-0.821	-0.806	-0.794	-0.781	-0.768	-0.755	-0.741	-0.728	-0.715	-0.702	-0.690	-0.676	-0.664	-0.652	-0.640	-0.626	-0.615	-0.602	-0.591	-0.579	-0.566	-0.554	-0.542	-0.531	-0.520	-0.507	-0.496	-0.485	-0.475	-0.462	-0.451	-0.441	-0.430	-0.419	-0.408	-0.396	-0.386	-0.375	-0.364	-0.354	-0.342	-0.331	-0.321	-0.310	-0.300	-0.289	-0.279	-0.266	-0.256	-0.245	-0.234	-0.224	-0.214	-0.202	-0.191	-0.180	-0.169	-0.158	-0.148	-0.136	-0.126	-0.115	-0.104	-0.092	-0.081	-0.071	-0.060	-0.049	-0.038	-0.026	-0.016	-0.005	0.005	0.015	0.025	0.036	0.046	0.058	0.068	0.078	0.086	0.096	0.106	0.116	0.126	0.135	0.144	0.152	0.161	0.169	0.178	0.186	0.194	0.200	0.208	0.215	0.221	0.228	0.232	0.240	0.245	0.249	0.254	0.258	0.262	0.265	0.268	0.271	0.274	0.275	0.276	0.276	0.278	0.278	0.278	0.276	0.276	0.274	0.271	0.270	0.268	0.264	0.259	0.255	0.251	0.246	0.240	0.235	0.229	0.222	0.215	0.210	0.202	0.195	0.186	0.179	0.170	0.164	0.155	0.146	0.139	0.129	0.121	0.114	0.104	0.096	0.089	0.081	0.072	0.066	0.059	0.052	0.045	0.040	0.034	0.029	0.024	0.021	0.018	0.014	0.011	0.010	0.008	0.006	0.006	0.008	0.009	0.010	0.012	0.016	0.020	0.025	0.030	0.038	0.044	0.050	0.060	0.068	0.079	0.088	0.099	0.111	0.122	0.134	0.148	0.161	0.176	0.190	0.205	0.220	0.236	0.251	0.269	0.284	0.301	0.319	0.335	0.352	0.370	0.386	0.405	0.422	0.439	0.458	0.475	0.491	0.510	0.526	0.542	0.559	0.575	0.591	0.608	0.622	0.638	0.652	0.666	0.680	0.694	0.708	0.720	0.731	0.745	0.756	0.768	0.779	0.789	0.798	0.808	0.818	0.826	0.835	0.842	0.850	0.858	0.865	0.871	0.878	0.884	0.890	0.895	0.900	0.905	0.910	0.915	0.920	0.922	0.928	0.932	0.935	0.939	0.944	0.946	0.950	0.954	0.958	0.960	0.964	0.968	0.971	0.976	0.979	0.984	0.988	0.991	0.995	1.000	1.005	1.009	1.014	1.019	1.025	1.030	1.036	1.041	1.048	1.055	1.061	1.069	1.075	1.082	1.089	1.098	1.105	1.114	1.121	1.130	1.140	1.149	1.158	1.168	1.176	1.186	1.196	1.206	1.216	1.226	1.238	1.248	1.258	1.269	1.279	1.290	1.300	1.310	1.321	1.331	1.341	1.352	1.362	1.372	1.382	1.392	1.402	1.412	1.421	1.430	1.440	1.448	1.456	1.464	1.471	1.480	1.488	1.494	1.500	1.506	1.512	1.518	1.524	1.529	1.532	1.538	1.541	1.545	1.548	1.551	1.554	1.556	1.558	1.560	1.561	1.561	1.564	1.564	1.565	1.565	1.565	1.564	1.564	1.564	1.562	1.562	1.561	1.561	1.561	1.560	1.560	1.559	1.558	1.558	1.559	1.559	1.559	1.559	1.560	1.561	1.562	1.564	1.565	1.568	1.570	1.574	1.576	1.581	1.585	1.590	1.595	1.600	1.606	1.614	1.621	1.628	1.635	1.645	1.652	1.662	1.672	1.682	1.692	1.702	1.715	1.725	1.738	1.750	1.762	1.775	1.788	1.799	1.812	1.825	1.839	1.851	1.865	1.878	1.890	1.902	1.915	1.926	1.939	1.950	1.962	1.972	1.982	1.992	2.002	2.011	2.020	2.027	2.035	2.041	2.047	2.052	2.058	2.061	2.065	2.066	2.069	2.069	2.069	2.070	2.068	2.066	2.064	2.059	2.055	2.050	2.044	2.038	2.030	2.022	2.014	2.004	1.995	1.984	1.972	1.962	1.950	1.936	1.924	1.911	1.896	1.882	1.869	1.854	1.839	1.822	1.809	1.792	1.778	1.761	1.745	1.730	1.714	1.698	1.684	1.669	1.652	1.638	1.622	1.608	1.592	1.578	1.564	1.550	1.536	1.522	1.510	1.498	1.485	1.474	1.461	1.450	1.439	1.429	1.420	1.410	1.400	1.391	1.384	1.375	1.368	1.361	1.354	1.348	1.341	1.336	1.331	1.325	1.320	1.315	1.311	1.306	1.304	1.300	1.296	1.294	1.290	1.288	1.285	1.282	1.280	1.278	1.276	1.274	1.272	1.270	1.269	1.268	1.266	1.264	1.262	1.261	1.260	1.258	1.256	1.255	1.254	1.251	1.250	1.248	1.246	1.245	1.242	1.241	1.240	1.238	1.236	1.235	1.234	1.232	1.231	1.230	1.229	1.228	1.228	1.226	1.226	1.225	1.226	1.225	1.226	1.228	1.228	1.229	1.231	1.232	1.234	1.238	1.240	1.242	1.246	1.251	1.255	1.261	1.266	1.271	1.278	1.285	1.292	1.300	1.308	1.316	1.326	1.336	1.346	1.358	1.369	1.380	1.391	1.404	1.416	1.430	1.444	1.458	1.471	1.486	1.502	1.516	1.532	1.548	1.564	1.581	1.598	1.615	1.631	1.649	1.666	1.682	1.701	1.719	1.736	1.754	1.772	1.791	1.809	1.826	1.845	1.862	1.880	1.899	1.916	1.935	1.951	1.970	1.988	2.005	2.021	2.040	2.058	2.074	2.091	2.108	2.125	2.141	2.158	2.175	2.191	2.208	2.224	2.239	2.256	2.271	2.286	2.302	2.318	2.334	2.348	2.364	2.378	2.392	2.408	2.421	2.436	2.451	2.465	2.480	2.494	2.508	2.521	2.535	2.549	2.562	2.576	2.589	2.604	2.616	2.630	2.642	2.655	2.669	2.680	2.694	2.706	2.719	2.732	2.745	2.756	2.769	2.780	2.792	2.805	2.818	2.830	2.842	2.854	2.866	2.878	2.890	2.901	2.912	2.926	2.938	2.949	2.960	2.972	2.984	2.995	3.006	3.019	3.030	3.041	3.052	3.064	3.076	3.086	3.098	3.109	3.119	3.131	3.141	3.152	3.162	3.174	3.184	3.194	3.204	3.214	3.224	3.232	3.241	3.251	3.260	3.269	3.278	3.285	3.294	3.300	3.308	3.314	3.321	3.328	3.334	3.339	3.345	3.349	3.355	3.359	3.362	3.365	3.368	3.370	3.372	3.374	3.375	3.375	3.376	3.376	3.375	3.374	3.372	3.370	3.369	3.366	3.364	3.360	3.356	3.351	3.346	3.341	3.336	3.331	3.325	3.319	3.312	3.305	3.300	3.291	3.285	3.276	3.270	3.262	3.254	3.246	3.239	3.231	3.222	3.216	3.208	3.200	3.192	3.185	3.176	3.170	3.162	3.155	3.149	3.144	3.138	3.130	3.125	3.120	3.115	3.109	3.104	3.101	3.096	3.091	3.089	3.085	3.082	3.080	3.078	3.075	3.074	3.072	3.071	3.070	3.070	3.069	3.069	3.069	3.069	3.069	3.069	3.070	3.070	3.071	3.071	3.074	3.074	3.075	3.076	3.078	3.079	3.079	3.080	3.082	3.082	3.084	3.085	3.085	3.086	3.085	3.086	3.088	3.086	3.086	3.088	3.086	3.086	3.085	3.085	3.084	3.082	3.082	3.081	3.079	3.079	3.076	3.075	3.074	3.072	3.070	3.069	3.066	3.065	3.064	3.062	3.060	3.059	3.058	3.056	3.054	3.052	3.051	3.050	3.050	3.049	3.048	3.048	3.048	3.048	3.048	3.049	3.049	3.049	3.050	3.052	3.052	3.054	3.056	3.059	3.061	3.062	3.065	3.069	3.071	3.075	3.079	3.082	3.086	3.092	3.096	3.101	3.105	3.111	3.118	3.122	3.128	3.134	3.140	3.146	3.152	3.159	3.165	3.172	3.178	3.185	3.192	3.199	3.206	3.212	3.220	3.226	3.232	3.239	3.246	3.252	3.259	3.265	3.272	3.279	3.284	3.290	3.295	3.300	3.305	3.310	3.314	3.318	3.322	3.326	3.329	3.331	3.334	3.336	3.339	3.340	3.340	3.341	3.341	3.341	3.341	3.340	3.339	3.336	3.334	3.331	3.329	3.325	3.322	3.318	3.312	3.308	3.304	3.298	3.291	3.286	3.279	3.272	3.265	3.259	3.251	3.244	3.236	3.229	3.219	3.211	3.202	3.195	3.186	3.178	3.170	3.161	3.152	3.144	3.135	3.126	3.118	3.110	3.101	3.094	3.086	3.078	3.070	3.064	3.056	3.049	3.041	3.035	3.030	3.024	3.018	3.012	3.008	3.002	2.999	2.994	2.990	2.986	2.984	2.980	2.978	2.975	2.972	2.971	2.969	2.969	2.968	2.968	2.968	2.968	2.966	2.968	2.968	2.969	2.970	2.971	2.972	2.974	2.976	2.979	2.980	2.982	2.985	2.989	2.990	2.994	2.996	2.999	3.002	3.005	3.008	3.011	3.015	3.018	3.020	3.022	3.028	3.030	3.032	3.035	3.038	3.040	3.042	3.045	3.049	3.050	3.052	3.054	3.056	3.058	3.059	3.061	3.062	3.064	3.065	3.065	3.066	3.066	3.068	3.066	3.068	3.066	3.066	3.065	3.065	3.062	3.061	3.059	3.058	3.055	3.054	3.051	3.049	3.045	3.042	3.039	3.036	3.032	3.029	3.025	3.021	3.016	3.012	3.008	3.002	2.998	2.992	2.986	2.981	2.976	2.970	2.965	2.959	2.952	2.948	2.940	2.935	2.929	2.922	2.918	2.911	2.905	2.899	2.892	2.888	2.881	2.875	2.870	2.864	2.860	2.855	2.850	2.845	2.840	2.836	2.832	2.829	2.825	2.822	2.819	2.816	2.812	2.811	2.810	2.808	2.806	2.805	2.805	2.805	2.805	2.805	2.805	2.806	2.808	2.809	2.810	2.811	2.814	2.816	2.819	2.821	2.825	2.828	2.830	2.835	2.839	2.841	2.845	2.850	2.852	2.858	2.861	2.865	2.869	2.872	2.876	2.881	2.885	2.889	2.892	2.895	2.900	2.902	2.906	2.909	2.912	2.915	2.918	2.920	2.921	2.924	2.926	2.928	2.929	2.931	2.931	2.932	2.934	2.935	2.934	2.935	2.936	2.935	2.936	2.935	2.935	2.934	2.934	2.932	2.931	2.930	2.929	2.929	2.928	2.925	2.924	2.922	2.921	2.920	2.919	2.918	2.916	2.915	2.914	2.914	2.912	2.911	2.910	2.909	2.909	2.909	2.909	2.909	2.908	2.909	2.908	2.909	2.909	2.909	2.910	2.911	2.912	2.914	2.915	2.915	2.918	2.919	2.921	2.922	2.925	2.928	2.930	2.932	2.935	2.936	2.940	2.942	2.945	2.948	2.951	2.952	2.956	2.959	2.961	2.964	2.966	2.968	2.971	2.974	2.975	2.978	2.980	2.981	2.982	2.985	2.986	2.988	2.988	2.990	2.991	2.991	2.991	2.992	2.992	2.994	2.994	2.992	2.992	2.991	2.991	2.990	2.989	2.988	2.986	2.985	2.984	2.982	2.981	2.980	2.978	2.975	2.972	2.971	2.969	2.968	2.964	2.961	2.959	2.958	2.954	2.951	2.949	2.946	2.944	2.941	2.939	2.938	2.934	2.931	2.930	2.928	2.925	2.924	2.921	2.919	2.919	2.918	2.916	2.916	2.914	2.914	2.914	2.914	2.915	2.916	2.916	2.918	2.920	2.922	2.925	2.928	2.930	2.935	2.940	2.944	2.949	2.955	2.961	2.966	2.974	2.982	2.990	2.999	3.008	3.018	3.028	3.038	3.049	3.060	3.072	3.084	3.096	3.110	3.122	3.136	3.151	3.165	3.180	3.195	3.209	3.224	3.239	3.255	3.270	3.285	3.300	3.316	3.331	3.346	3.361	3.378	3.392	3.408	3.421	3.436	3.450	3.464	3.478	3.490	3.504	3.516	3.529	3.540	3.551	3.562	3.574	3.585	3.595	3.604	3.614	3.622	3.631	3.639	3.648	3.655	3.662	3.669	3.676	3.684	3.690	3.696	3.702	3.708	3.714	3.720	3.725	3.731	3.736	3.741	3.748	3.754	3.759	3.765	3.770	3.776	3.781	3.788	3.794	3.801	3.808	3.814	3.821	3.828	3.835	3.842	3.850	3.858	3.865	3.872	3.881	3.890	3.898	3.908	3.915	3.925	3.932	3.942	3.950	3.960	3.969	3.978	3.988	3.996	4.004	4.014	4.022	4.031	4.040	4.048	4.056	4.065	4.071	4.080	4.088	4.094	4.101	4.108	4.114	4.119	4.125	4.130	4.135	4.140	4.144	4.148	4.151	4.154	4.156	4.158	4.160	4.161	4.162	4.162	4.162	4.162	4.161	4.160	4.159	4.156	4.154	4.150	4.148	4.144	4.140	4.136	4.131	4.125	4.120	4.114	4.108	4.101	4.094	4.086	4.079	4.071	4.062	4.054	4.046	4.039	4.029	4.020	4.011	4.001	3.992	3.982	3.974	3.964	3.955	3.945	3.935	3.925	3.916	3.908	3.898	3.888	3.879	3.869	3.860	3.851	3.841	3.834	3.825	3.816	3.809	3.801	3.792	3.785	3.779	3.771	3.764	3.758	3.752	3.746	3.740	3.735	3.730	3.724	3.720	3.715	3.711	3.706	3.702	3.699	3.695	3.692	3.689	3.686	3.684	3.682	3.680	3.678	3.675	3.674	3.671	3.671	3.670	3.668	3.666	3.665	3.664	3.662	3.661	3.660	3.658	3.656	3.655	3.652	3.651	3.649	3.646	3.644	3.641	3.639	3.634	3.631	3.628	3.624	3.620	3.615	3.610	3.605	3.599	3.594	3.586	3.581	3.574	3.566	3.559	3.550	3.542	3.532	3.524	3.515	3.505	3.494	3.484	3.474	3.464	3.452	3.440	3.430	3.418	3.405	3.392	3.380	3.368	3.355	3.342	3.330	3.318	3.305	3.291	3.279	3.266	3.254	3.241	3.229	3.216	3.204	3.192	3.180	3.166	3.155	3.144	3.132	3.121	3.110	3.100	3.090	3.079	3.069	3.059	3.049	3.041	3.031	3.022	3.014	3.005	2.998	2.989	2.982	2.975	2.968	2.961	2.955	2.948	2.941	2.936	2.929	2.924	2.919	2.912	2.908	2.902	2.898	2.894	2.889	2.884	2.880	2.875	2.871	2.868	2.864	2.859	2.855	2.851	2.846	2.842	2.839	2.834	2.830	2.826	2.821	2.818	2.814	2.809	2.804	2.800	2.795	2.789	2.785	2.779	2.774	2.769	2.764	2.756	2.751	2.745	2.739	2.732	2.725	2.719	2.711	2.704	2.696	2.688	2.680	2.671	2.664	2.655	2.646	2.638	2.629	2.620	2.610	2.601	2.591	2.581	2.571	2.561	2.552	2.541	2.532	2.521	2.511	2.501	2.492	2.482	2.474	2.462	2.454	2.444	2.436	2.426	2.418	2.410	2.402	2.395	2.386	2.381	2.374	2.368	2.362	2.356	2.351	2.348	2.344	2.339	2.336	2.334	2.331	2.330	2.329	2.329	2.328	2.329	2.329	2.330	2.332	2.334	2.338	2.340	2.344	2.348	2.351	2.356	2.360	2.366	2.371	2.378	2.384	2.390	2.398	2.404	2.411	2.418	2.425	2.432	2.441	2.448	2.455	2.464	2.471	2.480	2.488	2.495	2.504	2.511	2.519	2.526	2.535	2.542	2.550	2.558	2.565	2.571	2.579	2.586	2.592	2.599	2.606	2.611	2.618	2.624	2.630	2.636	2.641	2.646	2.651	2.656	2.661	2.666	2.670	2.675	2.680	2.684	2.689	2.692	2.696	2.700	2.704	2.708	2.711	2.715	2.718	2.721	2.725	2.728	2.731	2.735	2.739	2.741	2.745	2.748	2.751	2.754	2.758	2.760	2.765	2.768	2.771	2.776	2.780	2.784	2.789	2.792	2.798	2.802	2.806	2.812	2.819	2.824	2.830	2.836	2.842	2.849	2.856	2.864	2.871	2.879	2.886	2.894	2.902	2.910	2.919	2.928	2.938	2.948	2.956	2.966	2.975	2.985	2.998	3.008	3.018	3.029	3.039	3.050	3.060	3.071	3.082	3.092	3.104	3.114	3.124	3.135	3.145	3.155	3.165	3.174	3.184	3.192	3.201	3.211	3.219	3.226	3.234	3.241	3.249	3.256	3.261	3.268	3.272	3.279	3.282	3.286	3.290	3.294	3.296	3.299	3.301	3.304	3.305	3.306	3.308	3.306	3.308	100.000	5.000	2.000	1.000	7.000	0.000	0.000	0.000	0.000	0.000	0.000	0.000	0.000	0.000	0.000	0.000	0.000	0.000	-2.033	-2.025	-2.016	-2.006	-1.999	-1.991	-1.984	-1.976	-1.969	-1.962	-1.955	-1.950	-1.946	-1.941	-1.936	-1.932	-1.930	-1.928	-1.926	-1.925	-1.924	-1.924	-1.924	-1.925	-1.926	-1.929	-1.932	-1.936	-1.940	-1.944	-1.950	-1.955	-1.961	-1.968	-1.976	-1.984	-1.991	-1.999	-2.009	-2.019	-2.027	-2.038	-2.049	-2.058	-2.069	-2.080	-2.090	-2.101	-2.112	-2.124	-2.134	-2.145	-2.156	-2.168	-2.178	-2.189	-2.199	-2.208	-2.218	-2.229	-2.236	-2.245	-2.254	-2.261	-2.270	-2.278	-2.284	-2.290	-2.296	-2.301	-2.306	-2.310	-2.312	-2.316	-2.319	-2.320	-2.324	-2.322	-2.324	-2.324	-2.322	-2.321	-2.319	-2.316	-2.314	-2.310	-2.306	-2.302	-2.296	-2.291	-2.286	-2.279	-2.272	-2.265	-2.258	-2.250	-2.242	-2.234	-2.225	-2.216	-2.206	-2.198	-2.189	-2.179	-2.168	-2.159	-2.149	-2.138	-2.129	-2.118	-2.108	-2.098	-2.088	-2.076	-2.068	-2.058	-2.049	-2.040	-2.030	-2.021	-2.013	-2.004	-1.995	-1.986	-1.980	-1.971	-1.965	-1.959	-1.951	-1.945	-1.940	-1.934	-1.929	-1.924	-1.920	-1.916	-1.911	-1.909	-1.906	-1.902	-1.901	-1.899	-1.898	-1.896	-1.895	-1.895	-1.894	-1.895	-1.895	-1.895	-1.896	-1.896	-1.899	-1.899	-1.901	-1.902	-1.905	-1.906	-1.908	-1.910	-1.912	-1.915	-1.916	-1.919	-1.920	-1.922	-1.925	-1.926	-1.929	-1.931	-1.932	-1.935	-1.936	-1.938	-1.939	-1.940	-1.941	-1.942	-1.942	-1.945	-1.945	-1.945	-1.945	-1.945	-1.945	-1.945	-1.944	-1.944	-1.944	-1.942	-1.942	-1.941	-1.941	-1.940	-1.938	-1.938	-1.936	-1.935	-1.935	-1.935	-1.934	-1.932	-1.932	-1.932	-1.934	-1.932	-1.932	-1.934	-1.935	-1.936	-1.938	-1.939	-1.940	-1.942	-1.946	-1.948	-1.950	-1.954	-1.958	-1.964	-1.968	-1.972	-1.979	-1.984	-1.991	-1.998	-2.004	-2.011	-2.020	-2.027	-2.036	-2.044	-2.052	-2.062	-2.072	-2.081	-2.091	-2.102	-2.112	-2.124	-2.132	-2.144	-2.155	-2.166	-2.176	-2.188	-2.199	-2.209	-2.220	-2.230	-2.241	-2.251	-2.261	-2.271	-2.281	-2.290	-2.299	-2.308	-2.315	-2.322	-2.329	-2.336	-2.341	-2.348	-2.352	-2.356	-2.361	-2.364	-2.368	-2.369	-2.370	-2.370	-2.370	-2.370	-2.369	-2.368	-2.364	-2.360	-2.356	-2.352	-2.346	-2.341	-2.334	-2.328	-2.320	-2.311	-2.302	-2.294	-2.284	-2.272	-2.262	-2.251	-2.240	-2.228	-2.216	-2.204	-2.191	-2.178	-2.165	-2.152	-2.138	-2.125	-2.112	-2.099	-2.086	-2.074	-2.060	-2.047	-2.035	-2.022	-2.011	-2.001	-1.989	-1.978	-1.968	-1.958	-1.949	-1.940	-1.931	-1.922	-1.916	-1.909	-1.902	-1.898	-1.894	-1.889	-1.885	-1.884	-1.881	-1.879	-1.879	-1.879	-1.879	-1.880	-1.881	-1.884	-1.886	-1.889	-1.892	-1.898	-1.902	-1.908	-1.914	-1.921	-1.928	-1.934	-1.942	-1.949	-1.958	-1.966	-1.975	-1.984	-1.992	-2.001	-2.011	-2.020	-2.029	-2.039	-2.047	-2.056	-2.066	-2.074	-2.082	-2.091	-2.099	-2.106	-2.114	-2.121	-2.128	-2.134	-2.140	-2.145	-2.150	-2.155	-2.159	-2.161	-2.164	-2.166	-2.168	-2.169	-2.169	-2.168	-2.166	-2.165	-2.162	-2.159	-2.156	-2.150	-2.146	-2.139	-2.132	-2.126	-2.118	-2.109	-2.100	-2.091	-2.079	-2.069	-2.058	-2.045	-2.034	-2.020	-2.007	-1.992	-1.979	-1.965	-1.950	-1.934	-1.919	-1.904	-1.889	-1.872	-1.856	-1.841	-1.825	-1.809	-1.795	-1.779	-1.762	-1.748	-1.732	-1.718	-1.702	-1.689	-1.675	-1.661	-1.649	-1.636	-1.625	-1.612	-1.602	-1.592	-1.581	-1.572	-1.565	-1.556	-1.549	-1.542	-1.536	-1.530	-1.526	-1.521	-1.520	-1.516	-1.514	-1.512	-1.511	-1.511	-1.511	-1.512	-1.514	-1.515	-1.518	-1.520	-1.522	-1.526	-1.531	-1.535	-1.539	-1.544	-1.549	-1.554	-1.559	-1.564	-1.569	-1.575	-1.580	-1.585	-1.590	-1.595	-1.600	-1.604	-1.609	-1.612	-1.616	-1.620	-1.622	-1.626	-1.629	-1.631	-1.634	-1.635	-1.635	-1.636	-1.636	-1.636	-1.635	-1.634	-1.632	-1.630	-1.628	-1.625	-1.621	-1.618	-1.612	-1.609	-1.605	-1.599	-1.595	-1.589	-1.582	-1.576	-1.570	-1.565	-1.558	-1.551	-1.544	-1.538	-1.530	-1.522	-1.516	-1.509	-1.501	-1.495	-1.488	-1.481	-1.475	-1.468	-1.461	-1.455	-1.449	-1.444	-1.439	-1.432	-1.426	-1.422	-1.418	-1.412	-1.408	-1.405	-1.400	-1.398	-1.395	-1.391	-1.389	-1.389	-1.386	-1.384	-1.384	-1.382	-1.382	-1.382	-1.382	-1.382	-1.382	-1.385	-1.386	-1.388	-1.390	-1.394	-1.396	-1.399	-1.402	-1.406	-1.410	-1.415	-1.420	-1.425	-1.430	-1.436	-1.442	-1.450	-1.456	-1.464	-1.471	-1.479	-1.486	-1.495	-1.504	-1.511	-1.521	-1.529	-1.539	-1.548	-1.556	-1.566	-1.578	-1.586	-1.596	-1.605	-1.615	-1.626	-1.635	-1.645	-1.654	-1.664	-1.672	-1.682	-1.690	-1.700	-1.708	-1.715	-1.724	-1.731	-1.738	-1.744	-1.750	-1.755	-1.760	-1.765	-1.769	-1.772	-1.775	-1.778	-1.780	-1.781	-1.780	-1.781	-1.780	-1.779	-1.778	-1.774	-1.770	-1.766	-1.761	-1.756	-1.750	-1.744	-1.735	-1.728	-1.719	-1.710	-1.700	-1.689	-1.679	-1.668	-1.655	-1.642	-1.630	-1.616	-1.601	-1.589	-1.574	-1.560	-1.544	-1.529	-1.515	-1.499	-1.484	-1.469	-1.452	-1.436	-1.421	-1.408	-1.392	-1.378	-1.362	-1.348	-1.334	-1.320	-1.306	-1.292	-1.280	-1.266	-1.256	-1.244	-1.232	-1.222	-1.212	-1.204	-1.195	-1.186	-1.179	-1.172	-1.166	-1.160	-1.155	-1.151	-1.148	-1.144	-1.141	-1.140	-1.139	-1.138	-1.136	-1.138	-1.138	-1.138	-1.139	-1.141	-1.144	-1.146	-1.150	-1.152	-1.156	-1.160	-1.164	-1.169	-1.174	-1.179	-1.182	-1.189	-1.194	-1.199	-1.204	-1.210	-1.215	-1.221	-1.226	-1.231	-1.238	-1.242	-1.248	-1.254	-1.259	-1.265	-1.270	-1.275	-1.281	-1.285	-1.291	-1.296	-1.302	-1.309	-1.314	-1.320	-1.326	-1.332	-1.338	-1.345	-1.351	-1.358	-1.365	-1.371	-1.379	-1.386	-1.395	-1.402	-1.410	-1.419	-1.429	-1.438	-1.448	-1.458	-1.468	-1.478	-1.489	-1.500	-1.510	-1.521	-1.535	-1.548	-1.560	-1.572	-1.585	-1.599	-1.612	-1.625	-1.639	-1.654	-1.668	-1.682	-1.696	-1.711	-1.726	-1.741	-1.755	-1.770	-1.785	-1.800	-1.815	-1.830	-1.844	-1.859	-1.872	-1.886	-1.901	-1.915	-1.930	-1.944	-1.958	-1.970	-1.985	-1.998	-2.010	-2.024	-2.036	-2.049	-2.060	-2.072	-2.084	-2.096	-2.108	-2.118	-2.129	-2.140	-2.151	-2.160	-2.170	-2.180	-2.190	-2.200	-2.209	-2.218	-2.228	-2.236	-2.244	-2.251	-2.259	-2.268	-2.275	-2.281	-2.288	-2.295	-2.301	-2.308	-2.312	-2.319	-2.322	-2.328	-2.331	-2.336	-2.340	-2.342	-2.345	-2.349	-2.349	-2.351	-2.354	-2.354	-2.354	-2.354	-2.354	-2.352	-2.352	-2.351	-2.349	-2.346	-2.344	-2.340	-2.338	-2.335	-2.330	-2.325	-2.321	-2.316	-2.311	-2.306	-2.300	-2.294	-2.288	-2.281	-2.274	-2.268	-2.262	-2.256	-2.250	-2.244	-2.238	-2.231	-2.225	-2.219	-2.212	-2.208	-2.202	-2.198	-2.192	-2.188	-2.184	-2.180	-2.175	-2.172	-2.170	-2.168	-2.165	-2.164	-2.162	-2.161	-2.161	-2.161	-2.161	-2.162	-2.162	-2.166	-2.168	-2.170	-2.172	-2.176	-2.180	-2.184	-2.189	-2.192	-2.199	-2.202	-2.209	-2.214	-2.220	-2.226	-2.230	-2.236	-2.244	-2.250	-2.255	-2.261	-2.266	-2.274	-2.279	-2.285	-2.289	-2.295	-2.299	-2.304	-2.309	-2.312	-2.318	-2.320	-2.324	-2.326	-2.329	-2.330	-2.331	-2.334	-2.334	-2.334	-2.334	-2.334	-2.332	-2.331	-2.330	-2.328	-2.326	-2.324	-2.320	-2.318	-2.314	-2.310	-2.306	-2.302	-2.298	-2.292	-2.288	-2.284	-2.279	-2.274	-2.269	-2.264	-2.258	-2.252	-2.248	-2.242	-2.238	-2.232	-2.228	-2.222	-2.218	-2.214	-2.209	-2.204	-2.200	-2.198	-2.192	-2.189	-2.186	-2.182	-2.180	-2.176	-2.174	-2.171	-2.168	-2.165	-2.164	-2.161	-2.160	-2.158	-2.156	-2.154	-2.152	-2.151	-2.150	-2.149	-2.148	-2.145	-2.144	-2.141	-2.140	-2.140	-2.139	-2.136	-2.135	-2.134	-2.131	-2.130	-2.128	-2.126	-2.122	-2.120	-2.119	-2.115	-2.111	-2.109	-2.105	-2.101	-2.098	-2.094	-2.089	-2.085	-2.081	-2.076	-2.071	-2.066	-2.061	-2.055	-2.050	-2.044	-2.038	-2.031	-2.024	-2.018	-2.011	-2.004	-1.996	-1.989	-1.981	-1.971	-1.964	-1.955	-1.945	-1.938	-1.928	-1.919	-1.909	-1.898	-1.888	-1.878	-1.865	-1.855	-1.844	-1.831	-1.819	-1.806	-1.794	-1.781	-1.768	-1.754	-1.740	-1.726	-1.711	-1.696	-1.681	-1.665	-1.650	-1.634	-1.616	-1.600	-1.584	-1.566	-1.549	-1.530	-1.511	-1.495	-1.475	-1.456	-1.439	-1.420	-1.402	-1.382	-1.364	-1.344	-1.325	-1.306	-1.288	-1.269	-1.250	-1.231	-1.214	-1.195	-1.176	-1.159	-1.141	-1.124	-1.106	-1.089	-1.074	-1.058	-1.041	-1.026	-1.011	-0.996	-0.981	-0.969	-0.955	-0.942	-0.931	-0.919	-0.908	-0.896	-0.886	-0.876	-0.866	-0.858	-0.848	-0.840	-0.830	-0.824	-0.815	-0.809	-0.801	-0.794	-0.788	-0.781	-0.775	-0.768	-0.762	-0.756	-0.750	-0.744	-0.738	-0.732	-0.726	-0.720	-0.714	-0.708	-0.701	-0.694	-0.686	-0.680	-0.672	-0.664	-0.656	-0.648	-0.640	-0.630	-0.620	-0.611	-0.601	-0.591	-0.580	-0.569	-0.559	-0.546	-0.535	-0.522	-0.510	-0.498	-0.484	-0.470	-0.458	-0.442	-0.429	-0.414	-0.400	-0.385	-0.371	-0.356	-0.340	-0.326	-0.311	-0.296	-0.280	-0.265	-0.250	-0.235	-0.219	-0.205	-0.190	-0.175	-0.160	-0.146	-0.132	-0.119	-0.105	-0.092	-0.081	-0.068	-0.056	-0.044	-0.032	-0.022	-0.011	-0.001	0.008	0.016	0.025	0.034	0.040	0.048	0.055	0.061	0.065	0.071	0.075	0.079	0.082	0.086	0.089	0.090	0.091	0.091	0.092	0.092	0.092	0.091	0.090	0.088	0.088	0.084	0.081	0.079	0.075	0.072	0.069	0.065	0.061	0.058	0.054	0.049	0.045	0.041	0.035	0.031	0.028	0.022	0.019	0.014	0.010	0.006	0.001	-0.002	-0.005	-0.009	-0.012	-0.015	-0.018	-0.020	-0.022	-0.024	-0.025	-0.026	-0.028	-0.030	-0.030	-0.030	-0.030	-0.030	-0.029	-0.029	-0.029	-0.026	-0.025	-0.022	-0.021	-0.020	-0.016	-0.014	-0.010	-0.006	-0.004	0.000	0.004	0.009	0.012	0.016	0.021	0.026	0.032	0.036	0.042	0.048	0.054	0.060	0.065	0.070	0.075	0.081	0.088	0.092	0.100	0.106	0.111	0.118	0.124	0.129	0.135	0.141	0.145	0.151	0.158	0.161	0.168	0.172	0.176	0.181	0.185	0.190	0.192	0.198	0.202	0.205	0.208	0.210	0.212	0.214	0.216	0.218	0.219	0.220	0.220	0.221	0.221	0.221	0.221	0.220	0.220	0.219	0.218	0.216	0.214	0.212	0.209	0.208	0.205	0.202	0.200	0.196	0.194	0.191	0.188	0.185	0.181	0.178	0.175	0.171	0.168	0.165	0.162	0.159	0.158	0.155	0.152	0.150	0.148	0.146	0.144	0.142	0.141	0.140	0.140	0.139	0.139	0.138	0.139	0.139	0.140	0.140	0.142	0.144	0.145	0.148	0.149	0.151	0.154	0.156	0.159	0.162	0.166	0.169	0.172	0.178	0.181	0.185	0.189	0.194	0.198	0.204	0.206	0.211	0.215	0.220	0.225	0.229	0.234	0.238	0.241	0.245	0.249	0.252	0.256	0.260	0.265	0.268	0.271	0.272	0.275	0.278	0.280	0.282	0.284	0.285	0.286	0.288	0.289	0.289	0.289	0.289	0.286	0.286	0.286	0.284	0.282	0.280	0.279	0.276	0.274	0.272	0.270	0.266	0.265	0.261	0.258	0.254	0.251	0.248	0.245	0.241	0.239	0.236	0.234	0.230	0.228	0.225	0.224	0.220	0.219	0.218	0.218	0.216	0.216	0.216	0.218	0.218	0.219	0.221	0.224	0.228	0.231	0.235	0.240	0.245	0.251	0.258	0.265	0.271	0.280	0.290	0.299	0.309	0.320	0.330	0.342	0.355	0.366	0.380	0.395	0.408	0.422	0.439	0.454	0.469	0.485	0.501	0.518	0.535	0.552	0.569	0.585	0.604	0.621	0.639	0.656	0.672	0.690	0.706	0.722	0.740	0.758	0.772	0.790	0.805	0.821	0.836	0.850	0.865	0.880	0.894	0.908	0.921	0.934	0.946	0.958	0.970	0.981	0.991	1.004	1.014	1.024	1.032	1.041	1.050	1.059	1.066	1.074	1.082	1.089	1.096	1.102	1.110	1.115	1.121	1.126	1.134	1.139	1.144	1.150	1.154	1.159	1.164	1.170	1.174	1.179	1.184	1.188	1.191	1.196	1.200	1.205	1.210	1.212	1.218	1.221	1.225	1.229	1.232	1.236	1.239	1.242	1.245	1.248	1.250	1.252	1.255	1.256	1.259	1.260	1.260	1.261	1.261	1.261	1.261	1.261	1.259	1.258	1.256	1.254	1.250	1.248	1.242	1.240	1.235	1.230	1.224	1.218	1.212	1.205	1.199	1.192	1.184	1.175	1.168	1.159	1.149	1.140	1.129	1.120	1.108	1.096	1.085	1.074	1.062	1.051	1.039	1.026	1.014	1.001	0.990	0.976	0.964	0.951	0.939	0.925	0.912	0.900	0.888	0.875	0.862	0.849	0.838	0.825	0.812	0.801	0.790	0.778	0.765	0.754	0.742	0.732	0.721	0.711	0.701	0.692	0.682	0.674	0.665	0.658	0.649	0.642	0.635	0.629	0.621	0.616	0.611	0.606	0.601	0.598	0.595	0.591	0.589	0.586	0.586	0.585	0.584	0.585	0.585	0.586	0.589	0.591	0.594	0.596	0.600	0.604	0.609	0.614	0.620	0.625	0.631	0.638	0.645	0.652	0.660	0.668	0.675	0.684	0.691	0.700	0.708	0.716	0.726	0.734	0.742	0.752	0.761	0.769	0.778	0.786	0.794	0.802	0.810	0.818	0.825	0.832	0.839	0.845	0.852	0.858	0.864	0.869	0.872	0.878	0.880	0.884	0.886	0.889	0.891	0.892	0.894	0.894	0.895	0.894	0.894	0.892	0.891	0.889	0.886	0.884	0.880	0.876	0.872	0.868	0.862	0.856	0.851	0.846	0.839	0.834	0.826	0.819	0.811	0.804	0.795	0.786	0.778	0.770	0.760	0.752	0.742	0.732	0.724	0.714	0.705	0.695	0.685	0.674	0.664	0.654	0.644	0.634	0.622	0.614	0.602	0.594	0.582	0.574	0.562	0.554	0.545	0.535	0.526	0.516	0.507	0.499	0.490	0.481	0.474	0.466	0.459	0.451	0.444	0.438	0.431	0.425	0.419	0.412	0.409	0.404	0.399	0.395	0.390	0.388	0.385	0.382	0.380	0.378	0.376	0.375	0.374	0.374	0.372	0.374	0.374	0.374	0.376	0.378	0.379	0.382	0.385	0.388	0.390	0.394	0.398	0.402	0.406	0.412	0.415	0.420	0.425	0.430	0.436	0.441	0.446	0.452	0.458	0.465	0.470	0.476	0.481	0.486	0.492	0.498	0.502	0.509	0.514	0.519	0.524	0.529	0.534	0.536	0.541	0.545	0.549	0.552	0.555	0.558	0.560	0.562	0.565	0.566	0.568	0.569	0.570	0.571	0.571	0.571	0.571	0.571	0.571	0.571	0.571	0.570	0.570	0.569	0.569	0.568	0.566	0.568	0.566	0.565	0.565	0.565	0.564	0.564	0.564	0.565	0.565	0.566	0.568	0.569	0.570	0.572	0.574	0.576	0.580	0.582	0.586	0.590	0.595	0.599	0.605	0.610	0.616	0.622	0.629	0.635	0.642	0.650	0.658	0.666	0.675	0.684	0.691	0.700	0.710	0.719	0.729	0.738	0.746	0.758	0.766	0.776	0.785	0.795	0.804	0.814	0.822	0.831	0.840	0.849	0.856	0.864	0.870	0.878	0.885	0.891	0.898	0.902	0.908	0.911	0.915	0.919	0.921	0.922	0.925	0.926	0.925	0.926	0.925	0.922	0.921	0.918	0.914	0.909	0.904	0.900	0.894	0.886	0.879	0.870	0.861	0.852	0.841	0.831	0.820	0.809	0.796	0.784	0.770	0.756	0.742	0.728	0.712	0.699	0.684	0.668	0.651	0.635	0.619	0.601	0.586	0.569	0.552	0.536	0.519	0.501	0.485	0.469	0.452	0.436	0.420	0.405	0.389	0.372	0.359	0.344	0.329	0.315	0.301	0.288	0.275	0.262	0.250	0.239	0.226	0.216	0.205	0.195	0.185	0.175	0.166	0.158	0.150	0.140	0.132	0.126	0.119	0.111	0.105	0.099	0.092	0.088	0.081	0.076	0.071	0.066	0.061	0.056	0.051	0.049	0.044	0.041	0.036	0.034	0.030	0.025	0.021	0.019	0.016	0.012	0.009	0.008	0.004	0.001	-0.002	-0.004	-0.006	-0.009	-0.010	-0.012	-0.015	-0.016	-0.018	-0.019	-0.020	-0.021	-0.021	-0.021	-0.021	-0.021	-0.020	-0.020	-0.019	-0.019	-0.018	-0.015	-0.012	-0.010	-0.008	-0.004	0.000	0.004	0.008	0.012	0.018	0.022	0.029	0.035	0.041	0.048	0.056	0.062	0.071	0.079	0.088	0.095	0.104	0.114	0.124	0.134	0.144	0.154	0.164	0.174	0.185	0.195	0.208	0.218	0.229	0.239	0.250	0.262	0.272	0.284	0.295	0.305	0.316	0.328	0.338	0.348	0.358	0.368	0.378	0.386	0.396	0.404	0.411	0.420	0.428	0.436	0.442	0.449	0.455	0.461	0.466	0.471	0.476	0.480	0.485	0.488	0.490	0.494	0.495	0.496	0.499	0.500	0.500	0.500	0.500	0.499	0.498	0.496	0.495	0.494	0.490	0.488	0.485	0.481	0.478	0.475	0.471	0.468	0.464	0.459	0.454	0.450	0.445	0.440	0.435	0.430	0.425	0.420	0.415	0.411	0.406	0.402	0.396	0.392	0.388	0.382	0.380	0.376	0.371	0.368	0.365	0.362	0.360	0.358	0.355	0.352	0.351	0.350	0.349	0.349	0.349	0.349	0.349	0.349	0.351	0.352	0.355	0.358	0.360	0.362	0.365	0.369	0.374	0.378	0.382	0.388	0.392	0.399	0.405	0.411	0.419	0.425	0.432	0.440	0.446	0.454	0.464	0.471	0.479	0.486	0.496	0.504	0.512	0.521	0.529	0.538	0.546	0.554	0.562	0.570	0.579	0.585	0.592	0.599	0.606	0.612	0.619	0.624	0.629	0.634	0.639	0.642	0.646	0.649	0.652	0.654	0.656	0.658	0.658	0.656	0.655	0.652	0.651	0.649	0.645	0.641	0.638	0.631	0.626	0.619	0.612	0.605	0.598	0.588	0.579	0.569	0.559	0.548	0.538	0.525	0.514	0.501	0.489	0.475	0.464	0.449	0.436	0.421	0.408	0.392	0.379	0.364	0.350	0.336	0.321	0.308	0.294	0.280	0.265	0.252	0.239	0.226	0.214	0.201	0.191	0.180	0.169	0.158	0.149	0.139	0.130	0.122	0.114	0.108	0.102	0.095	0.091	0.086	0.084	0.080	0.078	0.076	0.075	0.075	0.075	0.076	0.078	0.080	0.082	0.086	0.090	0.095	0.099	0.105	0.111	0.118	0.125	0.132	0.140	0.149	0.156	0.166	0.175	0.184	0.194	0.205	0.215	0.224	0.235	0.246	0.255	0.266	0.278	0.288	0.298	0.308	0.319	0.328	0.339	0.349	0.358	0.368	0.376	0.385	0.392	0.400	0.409	0.416	0.422	0.430	0.435	0.441	0.446	0.451	0.455	0.460	0.462	0.466	0.468	0.470	0.471	0.472	0.472	0.472	0.472	0.471	0.470	0.468	0.466	0.464	0.459	0.456	0.451	0.446	0.441	0.436	0.431	0.425	0.419	0.412	0.405	0.399	0.391	0.384	0.376	0.369	0.361	0.352	0.345	0.336	0.328	0.320	0.311	0.304	0.295	0.289	0.280	0.272	0.265	0.258	0.250	0.242	0.236	0.230	0.224	0.218	0.212	0.206	0.201	0.196	0.191	0.189	0.184	0.181	0.178	0.175	0.172	0.170	0.169	0.168	0.166	0.165	0.164	0.164	0.164	0.164	0.164	0.165	0.166	0.168	0.169	0.170	0.172	0.174	0.178	0.179	0.182	0.185	0.186	0.189	0.194	0.196	0.199	0.202	0.205	0.209	0.211	0.215	0.216	0.220	0.222	0.225	0.229	0.230	0.234	0.236	0.238	0.241	0.242	0.244	0.245	0.248	0.249	0.249	0.250	0.251	0.251	0.251	0.251	0.251	0.250	0.250	0.250	0.249	0.248	0.245	0.242	0.241	0.239	0.236	0.234	0.230	0.228	0.225	0.221	0.216	0.214	0.210	0.206	0.202	0.199	0.195	0.190	0.186	0.181	0.176	0.172	0.168	0.164	0.159	0.155	0.150	0.146	0.142	0.138	0.135	0.130	0.128	0.122	0.120	0.116	0.114	0.111	0.109	0.106	0.102	0.101	0.100	0.098	0.096	0.095	0.094	0.092	0.092	0.092	0.092	0.092	0.092	0.094	0.095	0.095	0.096	0.099	0.100	0.102	0.104	0.106	0.108	0.110	0.112	0.115	0.119	0.120	0.124	0.128	0.130	0.132	0.136	0.140	0.144	0.148	0.150	0.154	0.158	0.160	0.164	0.168	0.171	0.174	0.178	0.181	0.184	0.188	0.191	0.194	0.198	0.199	0.202	0.205	0.209	0.211	0.214	0.216	0.219	0.221	0.222	0.226	0.229	0.230	0.231	0.232	0.234	0.236	0.238	0.238	0.240	0.241	0.241	0.242	0.242	0.244	0.244	0.244	0.245	0.245	0.245	0.244	0.244	0.244	0.242	0.242	0.241	0.241	0.240	0.240	0.238	0.236	0.235	0.234	0.232	0.230	0.229	0.226	0.225	0.222	0.221	0.219	0.216	0.215	0.212	0.210	0.208	0.205	0.202	0.201	0.198	0.195	0.192	0.189	0.188	0.184	0.181	0.178	0.175	0.172	0.170	0.166	0.162	0.160	0.156	0.154	0.150	0.146	0.142	0.140	0.136	0.134	0.130	0.125	0.122	0.119	0.115	0.112	0.108	0.104	0.100	0.095	0.091	0.088	0.084	0.080	0.076	0.072	0.069	0.064	0.060	0.056	0.052	0.049	0.045	0.040	0.036	0.032	0.029	0.025	0.021	0.018	0.012	0.009	0.005	0.002	-0.001	-0.004	-0.009	-0.011	-0.015	-0.018	-0.021	-0.024	-0.028	-0.030	-0.031	-0.035	-0.036	-0.039	-0.040	-0.042	-0.044	-0.046	-0.046	-0.049	-0.049	-0.050	-0.050	-0.051	-0.051	-0.051	-0.050	-0.050	-0.049	-0.049	-0.046	-0.045	-0.044	-0.041	-0.040	-0.038	-0.035	-0.031	-0.029	-0.026	-0.024	-0.019	-0.015	-0.011	-0.008	-0.004	0.000	0.004	0.008	0.014	0.016	0.021	0.026	0.030	0.035	0.039	0.044	0.048	0.052	0.055	0.060	0.064	0.068	0.071	0.075	0.078	0.081	0.084	0.086	0.089	0.091	0.094	0.096	0.098	0.098	0.100	0.101	0.101	0.102	0.101	0.101	0.101	0.100	0.100	0.099	0.098	0.096	0.094	0.092	0.090	0.089	0.086	0.084	0.081	0.078	0.075	0.071	0.070	0.066	0.062	0.059	0.055	0.052	0.049	0.046	0.042	0.039	0.035	0.031	0.028	0.024	0.020	0.018	0.014	0.011	0.009	0.006	0.002	0.000	-0.004	-0.005	-0.008	-0.011	-0.014	-0.014	-0.016	-0.019	-0.020	-0.021	-0.022	-0.025	-0.026	-0.028	-0.028	-0.029	-0.030	-0.030	-0.030	-0.030	-0.030	-0.030	-0.031	-0.030	-0.030	-0.030	-0.030	-0.029	-0.029	-0.028	-0.026	-0.028	-0.026	-0.025	-0.024	-0.024	-0.022	-0.021	-0.021	-0.020	-0.021	-0.020	-0.019	-0.019	-0.020	-0.020	-0.020	-0.020	-0.020	-0.020	-0.021	-0.022	-0.022	-0.024	-0.025	-0.026	-0.029	-0.031	-0.032	-0.035	-0.038	-0.040	-0.044	-0.048	-0.051	-0.055	-0.059	-0.064	-0.069	-0.072	-0.079	-0.084	-0.090	-0.095	-0.101	-0.108	-0.114	-0.121	-0.128	-0.134	-0.141	-0.149	-0.155	-0.162	-0.171	-0.179	-0.186	-0.194	-0.201	-0.209	-0.218	-0.224	-0.232	-0.240	-0.248	-0.255	-0.261	-0.269	-0.276	-0.281	-0.289	-0.294	-0.300	-0.305	-0.310	-0.315	-0.320	-0.324	-0.328	-0.330	-0.332	-0.335	-0.338	-0.340	-0.341	-0.342	-0.342	-0.342	-0.342	-0.341	-0.341	-0.339	-0.336	-0.335	-0.332	-0.329	-0.326	-0.322	-0.318	-0.314	-0.310	-0.305	-0.301	-0.296	-0.290	-0.285	-0.281	-0.275	-0.270	-0.265	-0.259	-0.254	-0.249	-0.244	-0.239	-0.232	-0.229	-0.225	-0.221	-0.216	-0.212	-0.210	-0.208	-0.205	-0.202	-0.201	-0.200	-0.199	-0.199	-0.198	-0.199	-0.199	-0.200	-0.202	-0.205	-0.206	-0.209	-0.212	-0.219	-0.222	-0.226	-0.232	-0.239	-0.244	-0.251	-0.259	-0.266	-0.274	-0.281	-0.291	-0.300	-0.309	-0.318	-0.328	-0.338	-0.348	-0.359	-0.369	-0.380	-0.392	-0.402	-0.415	-0.426	-0.438	-0.449	-0.461	-0.474	-0.486	-0.499	-0.511	-0.524	-0.536	-0.549	-0.561	-0.574	-0.586	-0.598	-0.610	-0.621	-0.634	-0.646	-0.659	-0.670	-0.682	-0.692	-0.704	-0.715	-0.726	-0.738	-0.748	-0.758	-0.766	-0.778	-0.786	-0.795	-0.804	-0.811	-0.820	-0.828	-0.835	-0.841	-0.849	-0.855	-0.860	-0.865	-0.870	-0.874	-0.878	-0.881	-0.884	-0.886	-0.889	-0.890	-0.890	-0.891	-0.891	-0.891	-0.890	-0.889	-0.886	-0.884	-0.882	-0.879	-0.875	-0.871	-0.868	-0.862	-0.858	-0.851	-0.848	-0.841	-0.835	-0.828	-0.821	-0.815	-0.808	-0.801	-0.794	-0.785	-0.779	-0.771	-0.764	-0.756	-0.749	-0.742	-0.735	-0.728	-0.722	-0.715	-0.708	-0.702	-0.696	-0.691	-0.686	-0.681	-0.676	-0.672	-0.669	-0.665	-0.661	-0.659	-0.656	-0.655	-0.654	-0.652	-0.651	-0.651	-0.650	-0.651	-0.654	-0.654	-0.656	-0.659	-0.661	-0.664	-0.666	-0.670	-0.674	-0.678	-0.681	-0.686	-0.690	-0.695	-0.699	-0.704	-0.709	-0.714	-0.718	-0.722	-0.728	-0.732	-0.736	-0.740	-0.744	-0.748	-0.751	-0.754	-0.758	-0.760	-0.761	-0.764	-0.764	-0.765	-0.765	-0.765	-0.762	-0.762	-0.760	-0.756	-0.754	-0.750	-0.748	-0.741	-0.736	-0.730	-0.724	-0.716	-0.709	-0.701	-0.692	-0.681	-0.672	-0.662	-0.651	-0.639	-0.628	-0.615	-0.601	-0.589	-0.575	-0.561	-0.545	-0.531	-0.515	-0.500	-0.484	-0.468	-0.450	-0.432	-0.416	-0.399	-0.381	-0.364	-0.346	-0.329	-0.310	-0.294	-0.275	-0.258	-0.239	-0.220	-0.202	-0.185	-0.168	-0.150	-0.131	-0.114	-0.098	-0.080	-0.064	-0.046	-0.031	-0.015	0.000	0.016	0.030	0.046	0.059	0.072	0.086	0.100	0.112	0.124	0.136	0.148	0.158	0.168	0.176	0.186	0.195	0.204	0.210	0.218	0.224	0.230	0.236	0.241	0.246	0.251	0.255	0.258	0.261	0.265	0.266	0.269	0.270	0.270	0.271	0.272	0.272	0.272	0.272	0.274	0.272	0.271	0.271	0.270	0.270	0.269	0.268	0.268	0.266	0.265	0.265	0.265	0.264	0.264	0.264	0.264	0.264	0.264	0.265	0.265	0.266	0.268	0.269	0.270	0.272	0.275	0.276	0.280	0.282	0.286	0.289	0.294	0.296	0.300	0.305	0.310	0.314	0.319	0.324	0.329	0.334	0.339	0.345	0.350	0.356	0.362	0.368	0.374	0.378	0.384	0.389	0.395	0.400	0.406	0.411	0.416	0.422	0.428	0.434	0.438	0.442	0.448	0.452	0.456	0.461	0.466	0.470	0.474	0.478	0.482	0.485	0.490	0.494	0.498	0.501	0.504	0.506	0.510	0.512	0.516	0.520	0.522	0.526	0.529	0.532	0.536	0.540	0.544	0.548	0.551	0.555	0.560	0.564	0.568	0.572	0.579	0.584	0.588	0.594	0.600	0.605	0.611	0.618	0.624	0.631	0.639	0.646	0.655	0.661	0.670	0.679	0.689	0.698	0.708	0.718	0.728	0.738	0.748	0.758	0.769	0.780	0.791	0.802	0.816	0.828	0.839	0.851	0.864	0.876	0.889	0.902	0.915	0.929	0.941	0.954	0.968	0.980	0.994	1.008	1.020	1.034	1.048	1.061	1.074	1.088	1.100	1.114	1.125	1.138	1.151	1.164	1.175	1.188	1.199	1.211	1.222	1.232	1.244	1.255	1.266	1.276	1.288	1.296	1.305	1.315	1.325	1.334	1.342	1.350	1.358	1.365	1.372	1.379	1.386	1.392	1.399	1.405	1.411	1.415	1.420	1.424	1.429	1.432	1.435	1.439	1.441	1.445	1.448	1.450	1.451	1.454	1.455	1.456	1.458	1.459	1.459	1.460	1.461	1.461	1.461	1.462	1.462	1.462	1.462	1.462	1.464	1.464	1.464	1.465	1.464	1.465	1.466	1.466	1.468	1.469	1.470	1.471	1.472	1.474	1.476	1.479	1.481	1.484	1.486	1.490	1.494	1.498	1.500	1.504	1.509	1.512	1.518	1.522	1.528	1.532	1.538	1.542	1.548	1.554	1.559	1.565	1.570	1.576	1.581	1.588	1.592	1.599	1.604	1.609	1.615	1.620	1.624	1.629	1.635	1.639	1.642	1.645	1.648	1.651	1.654	1.658	1.659	1.660	1.662	1.664	1.664	1.664	1.665	1.664	1.664	1.662	1.661	1.660	1.658	1.655	1.652	1.650	1.645	1.642	1.639	1.635	1.631	1.626	1.621	1.616	1.611	1.605	1.600	1.595	1.589	1.584	1.578	1.571	1.565	1.561	1.555	1.549	1.544	1.539	1.534	1.528	1.522	1.520	1.515	1.510	1.508	1.504	1.500	1.498	1.495	1.492	1.491	1.490	1.489	1.488	1.488	1.488	1.490	1.490	1.492	1.494	1.496	1.499	1.501	1.506	1.510	1.515	1.520	1.525	1.532	1.538	1.545	1.552	1.560	1.569	1.576	1.585	1.594	1.602	1.612	1.622	1.634	1.644	1.654	1.665	1.676	1.688	1.699	1.710	1.722	1.734	1.746	1.759	1.770	1.782	1.795	1.806	1.820	1.832	1.844	1.855	1.866	1.879	1.890	1.901	1.912	1.924	1.935	1.946	1.956	1.966	1.976	1.986	1.996	2.006	2.015	2.024	2.031	2.040	2.049	2.056	2.064	2.071	2.079	2.086	2.092	2.099	2.104	2.110	2.115	2.120	2.126	2.130	2.134	2.139	2.142	2.148	2.150	2.154	2.156	2.160	2.162	2.166	2.169	2.170	2.172	2.174	2.176	2.178	2.180	2.181	2.182	2.184	2.185	2.185	2.186	2.186	2.188	2.186	2.188	2.186	2.186	2.185	2.185	2.185	2.182	2.181	2.180	2.179	2.176	2.174	2.171	2.169	2.166	2.162	2.159	2.155	2.151	2.146	2.141	2.136	2.131	2.125	2.119	2.111	2.104	2.098	2.090	2.081	2.072	2.064	2.054	2.045	2.035	2.025	2.014	2.004	1.992	1.980	1.969	1.956	1.944	1.931	1.918	1.904	1.890	1.876	1.862	1.849	1.832	1.819	1.804	1.789	1.774	1.758	1.742	1.726	1.711	1.696	1.680	1.664	1.649	1.632	1.616	1.600	1.586	1.570	1.554	1.540	1.525	1.509	1.494	1.479	1.464	1.449	1.435	1.420	1.406	1.394	1.379	1.366	1.352	1.339	1.328	1.315	1.302	1.290	1.279	1.268	1.256	1.245	1.234	1.225	1.215	1.205	1.195	1.186	1.176	1.169	1.160	1.151	1.144	1.136	1.129	1.121	1.115	1.109	1.102	1.096	1.090	1.085	1.080	1.074	1.069	1.065	1.060	1.056	1.052	1.049	1.044	1.041	1.038	1.035	1.032	1.029	1.026	1.025	1.022	1.020	1.018	1.016	1.015	1.014	1.012	1.011	1.010	1.010	1.009	1.008	1.008	1.006	1.006	1.006	1.006	1.005	1.005	1.005	1.005	1.004	1.004	1.004	1.002	1.002	1.000	1.000	0.999	0.998	0.996	0.995	0.994	0.991	0.990	0.988	0.985	0.982	0.979	0.975	0.971	0.966	0.961	0.956	0.950	0.944	0.940	0.931	0.924	0.915	0.908	0.898	0.888	0.878	0.866	0.855	0.844	0.831	0.819	0.805	0.792	0.778	0.762	0.748	0.731	0.715	0.699	0.681	0.664	0.646	0.629	0.610	0.592	0.574	0.554	0.535	0.516	0.498	0.478	0.459	0.440	0.421	0.401	0.382	0.365	0.346	0.329	0.310	0.292	0.276	0.259	0.242	0.228	0.212	0.198	0.184	0.171	0.158	0.146	0.134	0.124	0.114	0.104	0.096	0.088	0.081	0.075	0.070	0.066	0.061	0.059	0.055	0.054	0.054	0.052	0.054	0.054	0.056	0.059	0.062	0.066	0.070	0.074	0.080	0.086	0.091	0.098	0.106	0.112	0.120	0.129	0.138	0.146	0.154	0.164	0.172	0.182	0.192	0.202	0.211	0.221	0.231	0.240	0.250	0.260	0.270	0.280	0.289	0.298	0.308	0.318	0.326	0.335	0.342	0.351	0.359	0.368	0.374	0.381	0.389	0.396	0.404	0.410	0.416	0.422	0.430	0.435	0.441	0.448	0.452	0.459	0.464	0.469	0.474	0.479	0.484	0.489	0.494	0.499	0.504	0.507	0.512	0.516	0.521	0.526	0.531	0.535	0.541	0.545	0.550	0.555	0.560	0.565	0.570	0.575	0.581	0.586	0.591	0.598	0.602	0.608	0.614	0.620	0.626	0.631	0.638	0.644	0.650	0.656	0.661	0.669	0.675	0.681	0.688	0.695	0.700	0.708	0.715	0.720	0.726	0.734	0.740	0.746	0.754	0.760	0.766	0.772	0.779	0.786	0.791	0.796	0.804	0.809	0.815	0.821	0.826	0.832	0.838	0.844	0.849	0.854	0.859	0.864	0.869	0.872	0.878	0.882	0.888	0.891	0.895	0.899	0.902	0.906	0.911	0.914	0.918	0.921	0.925	0.929	0.931	0.935	0.938	0.941	0.945	0.948	0.951	0.955	0.959	0.962	0.966	0.970	0.975	0.979	0.984	0.989	0.992	0.998	1.004	1.009	1.015	1.021	1.028	1.035	1.042	1.050	1.058	1.066	1.074	1.082	1.094	1.102	1.112	1.124	1.134	1.145	1.158	1.169	1.181	1.194	1.206	1.220	1.234	1.248	1.262	1.278	1.292	1.306	1.322	1.338	1.351	1.368	1.384	1.399	1.415	1.431	1.448	1.462	1.479	1.495	1.509	1.525	1.541	1.555	1.570	1.585	1.600	1.614	1.628	1.640	1.654	1.666	1.680	1.692	1.702	1.714	1.725	1.735	1.745	1.754	1.764	1.771	1.779	1.786	1.794	1.799	1.805	1.811	1.815	1.820	1.824	1.828	1.830	1.832	1.835	1.836	1.836	1.838	1.839	1.839	1.839	1.838	1.836	1.835	1.831	1.830	1.828	1.825	1.822	1.819	1.816	1.814	1.810	1.806	1.802	1.799	1.795	1.791	1.788	1.784	1.781	1.778	1.774	1.770	1.768	1.764	1.761	1.759	1.755	1.752	1.750	1.748	1.746	1.744	1.742	1.741	1.740	1.739	1.739	1.739	1.738	1.738	1.738	1.738	1.739	1.738	1.739	1.739	1.739	1.740	1.741	1.741	1.742	1.742	1.742	1.745	1.745	1.745	1.745	1.744	1.744	1.744	1.742	1.741	1.741	1.739	1.736	1.735	1.731	1.729	1.726	1.722	1.718	1.714	1.709	1.704	1.698	1.692	1.685	1.678	1.669	1.661	1.652	1.644	1.634	1.624	1.614	1.604	1.592	1.580	1.569	1.556	1.544	1.531	1.519	1.505	1.491	1.478	1.461	1.448	1.432	1.419	1.404	1.389	1.375	1.360	1.345	1.329	1.312	1.298	1.282	1.270	1.255	1.240	1.225	1.212	1.198	1.185	1.172	1.160	1.149	1.136	1.125	1.114	1.104	1.094	1.084	1.076	1.068	1.060	1.052	1.048	1.041	1.035	1.031	1.028	1.025	1.021	1.020	1.019	1.018	1.019	1.019	1.020	1.022	1.025	1.029	1.032	1.036	1.041	1.048	1.052	1.059	1.065	1.071	1.079	1.086	1.094	1.102	1.110	1.119	1.128	1.135	1.144	1.152	1.161	1.170	1.178	1.185	1.194	1.201	1.209	1.216	1.224	1.229	1.235	1.241	1.246	1.251	1.255	1.259	1.262	1.265	1.265	1.266	1.266	1.266	1.265	1.264	1.262	1.259	1.255	1.251	1.246	1.241	1.234	1.226	1.219	1.211	1.201	1.192	1.182	1.171	1.159	1.148	1.134	1.120	1.106	1.092	1.079	1.062	1.046	1.030	1.014	0.996	0.980	0.961	0.945	0.926	0.908	0.889	0.870	0.852	0.832	0.812	0.794	0.775	0.756	0.738	0.719	0.699	0.680	0.661	0.642	0.624	0.606	0.586	0.569	0.551	0.534	0.516	0.499	0.484	0.466	0.450	0.434	0.419	0.402	0.389	0.375	0.360	0.346	0.332	0.320	0.308	0.294	0.284	0.271	0.260	0.249	0.239	0.228	0.219	0.209	0.200	0.191	0.182	0.175	0.166	0.158	0.151	0.145	0.136	0.130	0.124	0.118	0.112	0.106	0.100	0.095	0.090	0.085	0.080	0.076	0.071	0.066	0.061	0.058	0.052	0.049	0.045	0.040	0.038	0.032	0.029	0.024	0.021	0.016	0.012	0.009	0.005	0.001	-0.001	-0.006	-0.010	-0.014	-0.018	-0.021	-0.025	-0.029	-0.032	-0.036	-0.038	-0.042	-0.046	-0.050	-0.054	-0.058	-0.060	-0.064	-0.068	-0.070	-0.072	-0.076	-0.079	-0.081	-0.082	-0.084	-0.086	-0.088	-0.090	-0.091	-0.091	-0.092	-0.092	-0.091	-0.092	-0.091	-0.090	-0.089	-0.086	-0.085	-0.084	-0.080	-0.078	-0.074	-0.069	-0.065	-0.060	-0.054	-0.048	-0.042	-0.036	-0.029	-0.021	-0.014	-0.006	0.004	0.012	0.021	0.031	0.041	0.052	0.064	0.074	0.085	0.098	0.109	0.121	0.132	0.145	0.158	0.170	0.184	0.195	0.208	0.220	0.234	0.246	0.258	0.270	0.282	0.294	0.305	0.319	0.329	0.340	0.351	0.361	0.372	0.381	0.390	0.398	0.406	0.415	0.422	0.429	0.435	0.441	0.446	0.451	0.456	0.460	0.462	0.466	0.468	0.469	0.471	0.471	0.472	0.472	0.471	0.470	0.469	0.466	0.465	0.462	0.459	0.456	0.452	0.449	0.445	0.440	0.436	0.431	0.426	0.421	0.416	0.411	0.406	0.401	0.395	0.390	0.386	0.380	0.375	0.371	0.366	0.361	0.358	0.352	0.350	0.346	0.342	0.339	0.336	0.334	0.332	0.330	0.330	0.328	0.328	0.326	0.326	0.328	0.328	0.330	0.331	0.334	0.336	0.339	0.342	0.346	0.351	0.355	0.360	0.365	0.372	0.378	0.385	0.391	0.400	0.406	0.415	0.425	0.432	0.442	0.452	0.462	0.471	0.482	0.494	0.504	0.515	0.528	0.539	0.551	0.562	0.574	0.588	0.600	0.612	0.625	0.638	0.651	0.664	0.675	0.689	0.700	0.714	0.726	0.739	0.751	0.764	0.775	0.786	0.799	0.810	0.820	0.831	0.841	0.852	0.862	0.871	0.881	0.890	0.899	0.906	0.914	0.921	0.929	0.936	0.942	0.948	0.954	0.959	0.962	0.968	0.971	0.974	0.978	0.980	0.982	0.985	0.988	0.988	0.990	0.990	0.991	0.992	0.992	0.992	0.994	0.992	0.992	0.991	0.991	0.991	0.990	0.991	0.990	0.989	0.990	0.990	0.990	0.990	0.989	0.990	0.991	0.992	0.992	0.995	0.998	1.000	1.001	1.004	1.008	1.010	1.014	1.018	1.022	1.026	1.032	1.036	1.042	1.049	1.054	1.061	1.068	1.075	1.082	1.090	1.098	1.106	1.114	1.121	1.130	1.139	1.146	1.155	1.164	1.172	1.181	1.189	1.198	1.206	1.214	1.222	1.229	1.236	1.242	1.250	1.255	1.261	1.268	1.274	1.278	1.281	1.285	1.289	1.291	1.294	1.295	1.296	1.296	1.298	1.296	1.296	1.294	1.292	1.289	1.285	1.281	1.276	1.272	1.266	1.261	1.252	1.245	1.239	1.230	1.221	1.212	1.202	1.194	1.184	1.172	1.162	1.151	1.141	1.130	1.119	1.108	1.096	1.085	1.072	1.061	1.051	1.039	1.028	1.018	1.006	0.995	0.984	0.975	0.965	0.955	0.945	0.935	0.928	0.919	0.910	0.902	0.894	0.888	0.880	0.872	0.868	0.860	0.855	0.850	0.845	0.840	0.836	0.831	0.828	0.824	0.820	0.818	0.812	0.810	0.808	0.805	0.802	0.800	0.798	0.795	0.792	0.791	0.788	0.786	0.782	0.781	0.779	0.778	0.775	0.771	0.769	0.766	0.762	0.761	0.758	0.755	0.750	0.746	0.742	0.739	0.734	0.729	0.725	0.720	0.715	0.710	0.702	0.698	0.691	0.685	0.679	0.672	0.666	0.659	0.650	0.644	0.636	0.628	0.620	0.611	0.604	0.596	0.588	0.578	0.570	0.560	0.551	0.542	0.534	0.525	0.515	0.507	0.499	0.490	0.481	0.472	0.465	0.456	0.450	0.441	0.434	0.428	0.420	0.414	0.408	0.402	0.396	0.391	0.388	0.382	0.380	0.378	0.375	0.372	0.371	0.371	0.370	0.371	0.372	0.372	0.375	0.379	0.381	0.385	0.390	0.396	0.402	0.409	0.416	0.424	0.431	0.439	0.449	0.459	0.469	0.479	0.490	0.501	0.514	0.525	0.538	0.550	0.564	0.576	0.590	0.604	0.618	0.631	0.645	0.660	0.674	0.686	0.700	0.715	0.729	0.742	0.756	0.769	0.781	0.795	0.806	0.818	0.830	0.841	0.852	0.862	0.872	0.881	0.891	0.900	0.909	0.915	0.924	0.929	0.935	0.941	0.946	0.951	0.955	0.959	0.961	0.962	0.965	0.966	0.968	0.970	0.969	0.969	0.968	0.966	0.965	0.962	0.961	0.959	0.956	0.954	0.950	0.946	0.944	0.940	0.936	0.932	0.928	0.925	0.921	0.918	0.915	0.911	0.908	0.905	0.902	0.900	0.898	0.898	0.896	0.895	0.895	0.896	0.896	0.899	0.900	0.902	0.906	0.911	0.915	0.921	0.928	0.932	0.941	0.949	0.959	0.968	0.978	0.989	1.001	1.014	1.026	1.041	1.056	1.071	1.088	1.104	1.121	1.139	1.158	1.176	1.196	1.216	1.235	1.258	1.278	1.300	1.322	1.345	1.366	1.389	1.411	1.435	1.458	1.482	1.506	1.529	1.552	1.576	1.600	1.621	1.645	1.668	1.690	1.712	1.735	1.758	1.780	1.801	1.821	1.842	1.864	1.885	1.905	1.924	1.944	1.961	1.981	1.999	2.016	2.034	2.051	2.068	2.085	2.101	2.118	2.132	2.148	2.161	2.178	2.191	2.205	2.219	2.232	2.246	2.259	2.272	2.286	2.300	2.312	2.325	2.339	2.351	2.364	2.378	2.390	2.404	2.416	2.430	2.444	2.458	2.471	2.485	2.500	2.514	2.529	2.544	2.559	2.574	2.591	2.606	2.622	2.639	2.656	2.674	2.690	2.709	2.726	2.745	2.762	2.781	2.801	2.820	2.840	2.859	2.879	2.898	2.918	2.939	2.958	2.978	2.999	3.019	3.038	3.059	3.079	3.099	3.118	3.138	3.156	3.176	3.195	3.214	3.232	3.250	3.269	3.286	3.302	3.320	3.336	3.354	3.369	3.384	3.399	3.412	3.426	3.440	3.452	3.464	3.476	3.488	3.499	3.510	3.520	3.528	3.538	3.545	3.552	3.561	3.566	3.574	3.580	3.584	3.590	3.594	3.598	3.602	3.606	3.609	3.612	3.614	3.616	3.618	3.619	3.620	3.622	3.622	3.624	3.625	3.625	3.626	3.628	3.628	3.628	3.629	3.630	3.631	3.632	3.634	3.635	3.636	3.639	3.640	3.642	3.645	3.649	3.652	3.656	3.660	3.664	3.668	3.674	3.679	3.685	3.691	3.698	3.705	3.712	3.720	3.729	3.738	3.746	3.755	3.766	3.775	3.786	3.798	3.809	3.819	3.831	3.842	3.855	3.866	3.880	3.892	3.905	3.918	3.931	3.945	3.958	3.971	3.985	3.998	4.011	4.024	4.036	4.049	4.062	4.075	4.089	4.100	4.112	4.126	4.138	4.150	4.162	4.174	4.184	4.195	4.205	4.216	4.226	4.236	4.246	4.256	4.266	4.275	4.284	4.292	4.301	4.309	4.319	4.326	4.334	4.341	4.350	4.358	4.364	4.371	4.378	4.385	4.392	4.399	4.408	4.414	4.420	4.426	4.434	4.440	4.446	4.454	4.461	4.468	4.475	4.481	4.489	4.498	4.504	4.512	4.520	4.528	4.536	4.544	4.552	4.561	4.569	4.579	4.588	4.596	4.605	4.615	4.625	4.634	4.642	4.654	4.664	4.674	4.682	4.694	4.705	4.714	4.724	4.735	4.746	4.756	4.766	4.778	4.788	4.796	4.808	4.816	4.828	4.836	4.845	4.854	4.862	4.871	4.880	4.889	4.898	4.904	4.911	4.918	4.925	4.930	4.935	4.940	4.945	4.949	4.952	4.956	4.959	4.961	4.964	4.965	4.965	4.966	4.966	4.965	4.965	4.965	4.961	4.959	4.956	4.952	4.949	4.945	4.940	4.935	4.930	4.925	4.919	4.912	4.906	4.900	4.892	4.885	4.878	4.870	4.861	4.854	4.845	4.838	4.829	4.820	4.811	4.802	4.796	4.788	4.778	4.769	4.760	4.751	4.741	4.732	4.724	4.716	4.706	4.698	4.690	4.680	4.672	4.664	4.655	4.646	4.639	4.630	4.621	4.614	4.605	4.598	4.590	4.582	4.575	4.568	4.560	4.551	4.544	4.536	4.530	4.522	4.516	4.509	4.502	4.495	4.489	4.481	4.476	4.470	4.464	4.459	4.452	4.448	4.442	4.438	4.431	4.428	4.422	4.419	4.415	4.411	4.408	4.405	4.401	4.399	4.398	4.394	4.391	4.391	4.389	4.388	4.386	4.385	4.385	4.382	4.382	4.382	4.382	4.381	4.381	4.382	4.381	4.382	4.382	4.382	4.382	4.382	4.382	4.381	4.380	4.380	4.380	4.378	4.378	4.375	4.374	4.370	4.369	4.365	4.361	4.359	4.354	4.350	4.345	4.340	4.332	4.328	4.321	4.312	4.305	4.298	4.290	4.280	4.270	4.260	4.249	4.238	4.226	4.215	4.202	4.190	4.176	4.164	4.151	4.138	4.122	4.109	4.094	4.080	4.065	4.051	4.036	4.021	4.008	3.991	3.978	3.962	3.949	3.934	3.920	3.906	3.892	3.880	3.866	3.854	3.841	3.830	3.818	3.806	3.795	3.785	3.775	3.765	3.756	3.748	3.740	3.731	3.724	3.716	3.710	3.704	3.699	3.694	3.689	3.685	3.681	3.678	3.675	3.674	3.670	3.669	3.669	3.668	3.668	3.668	3.666	3.669	3.669	3.670	3.672	3.674	3.676	3.679	3.682	3.685	3.689	3.692	3.698	3.701	3.706	3.710	3.715	3.721	3.726	3.731	3.738	3.744	3.749	3.755	3.761	3.769	3.775	3.782	3.789	3.796	3.802	3.809	3.816	3.824	3.831	3.839	3.845	3.854	3.860	3.868	3.876	3.884	3.890	3.896	3.902	3.910	3.918	3.922	3.930	3.936	3.942	3.949	3.954	3.959	3.965	3.970	3.975	3.980	3.984	3.989	3.992	3.998	4.000	4.004	4.008	4.010	4.012	4.015	4.016	4.020	4.020	4.022	4.022	4.022	4.024	4.025	4.024	4.025	4.022	4.022	4.021	4.021	4.019	4.018	4.015	4.012	4.010	4.009	4.005	4.003	3.999	3.995	3.991	3.988	3.984	3.979	3.974	3.969	3.964	3.959	3.952	3.948	3.941	3.934	3.929	3.922	3.915	3.909	3.901	3.894	3.886	3.879	3.871	3.862	3.856	3.848	3.839	3.831	3.821	3.812	3.802	3.792	3.784	3.774	3.765	3.755	3.745	3.734	3.724	3.714	3.702	3.692	3.681	3.670	3.660	3.649	3.638	3.626	3.615	3.604	3.592	3.581	3.569	3.558	3.548	3.535	3.524	3.511	3.500	3.489	3.476	3.465	3.454	3.441	3.430	3.420	3.409	3.398	3.386	3.376	3.364	3.354	3.344	3.334	3.322	3.314	3.304	3.295	3.284	3.275	3.266	3.259	3.250	3.240	3.232	3.225	3.218	3.211	3.204	3.196	3.191	3.184	3.179	3.174	3.169	3.164	3.159	3.155	3.151	3.149	3.145	3.142	3.140	3.138	3.136	3.134	3.132	3.131	3.132	3.131	3.131	3.132	3.132	3.134	3.135	3.136	3.139	3.141	3.144	3.146	3.150	3.154	3.158	3.161	3.165	3.169	3.174	3.180	3.185	3.191	3.196	3.202	3.210	3.215	3.222	3.230	3.236	3.245	3.252	3.261	3.270	3.279	3.288	3.298	3.308	3.318	3.326	3.338	3.349	3.359	3.370	3.381	3.392	3.405	3.418	3.430	3.442	3.455	3.469	3.482	3.494	3.509	3.521	3.535	3.549	3.562	3.578	3.592	3.606	3.621	3.636	3.652	3.668	3.682	3.698	3.712	3.729	3.744	3.760	3.776	3.790	3.806	3.821	3.836	3.854	3.869	3.884	3.899	3.914	3.929	3.944	3.960	3.974	3.988	4.003	4.016	4.031	4.045	4.058	4.072	4.085	4.099	4.111	4.124	4.136	4.148	4.159	4.170	4.182	4.192	4.202	4.212	4.222	4.231	4.241	4.250	4.258	4.266	4.274	4.280	4.288	4.294	4.300	4.305	4.311	4.315	4.320	4.324	4.328	4.331	4.334	4.336	4.338	4.339	4.340	4.341	4.342	4.341	4.341	4.340	4.339	4.336	4.335	4.332	4.330	4.326	4.322	4.318	4.314	4.309	4.304	4.299	4.294	4.288	4.282	4.275	4.269	4.261	4.254	4.246	4.240	4.231	4.224	4.216	4.208	4.199	4.191	4.182	4.172	4.164	4.156	4.149	4.140	4.131	4.124	4.115	4.108	4.101	4.094	4.088	4.080	4.074	4.068	4.061	4.056	4.052	4.046	4.043	4.039	4.036	4.034	4.031	4.030	4.029	4.028	4.028	4.028	4.029	4.030	4.032	4.034	4.036	4.040	4.043	4.048	4.052	4.058	4.064	4.069	4.075	4.081	4.089	4.095	4.104	4.111	4.119	4.126	4.136	4.144	4.152	4.161	4.170	4.179	4.188	4.196	4.205	4.214	4.222	4.230	4.239	4.248	4.255	4.262	4.270	4.276	4.284	4.290	4.296	4.302	4.309	4.315	4.319	4.322	4.328	4.330	4.334	4.336	4.339	4.341	4.342	4.344	4.345	4.345	4.345	4.345	4.345	4.344	4.341	4.341	4.340	4.336	4.334	4.332	4.329	4.326	4.322	4.319	4.316	4.312	4.309	4.304	4.301	4.296	4.292	4.289	4.285	4.281	4.278	4.275	4.271	4.268	4.265	4.262	4.260	4.258	4.256	4.254	4.254	4.252	4.252	4.252	4.252	4.254	4.255	4.258	4.259	4.261	4.264	4.268	4.271	4.275	4.280	4.285	4.290	4.295	4.302	4.309	4.315	4.322	4.330	4.338	4.346	4.355	4.364	4.371	4.381	4.390	4.400	4.409	4.418	4.426	4.436	4.446	4.455	4.465	4.474	4.484	4.491	4.500	4.510	4.518	4.526	4.534	4.542	4.550	4.556	4.564	4.570	4.576	4.582	4.588	4.595	4.600	4.605	4.610	4.615	4.618	4.621	4.625	4.628	4.631	4.634	4.636	4.639	4.641	4.642	4.644	4.646	4.648	4.649	4.650	4.651	4.652	4.652	4.654	4.654	4.654	4.655	4.656	4.656	4.658	4.660	4.660	4.660	4.661	4.661	4.662	4.664	4.665	4.666	4.668	4.669	4.671	4.672	4.675	4.678	4.680	4.682	4.686	4.689	4.692	4.696	4.700	4.704	4.709	4.714	4.718	4.724	4.729	4.734	4.740	4.748	4.754	4.761	4.768	4.776	4.785	4.791	4.800	4.810	4.819	4.830	4.839	4.849	4.860	4.870	4.881	4.892	4.904	4.915	4.928	4.939	4.952	4.964	4.976	4.989	5.001	5.015	5.026	5.039	5.051	5.064	5.076	5.088	5.100	5.112	5.122	5.134	5.145	5.154	5.165	5.175	5.184	5.192	5.200	5.208	5.215	5.221	5.226	5.232	5.236	5.239	5.241	5.244	5.245	5.245	5.245	5.242	5.241	5.239	5.234	5.230	5.224	5.216	5.209	5.200	5.191	5.181	5.169	5.158	5.145	5.130	5.115	5.100	5.084	5.066	5.049	5.030	5.010	4.990	4.969	4.948	4.926	4.904	4.880	4.856	4.831	4.806	4.782	4.758	4.731	4.705	4.680	4.654	4.626	4.600	4.572	4.546	4.519	4.492	4.465	4.439	4.411	4.385	4.359	4.332	4.308	4.281	4.256	4.231	4.206	4.181	4.159	4.135	4.111	4.088	4.065	4.043	4.022	4.001	3.980	3.960	3.941	3.921	3.902	3.884	3.865	3.848	3.831	3.814	3.799	3.782	3.768	3.751	3.738	3.722	3.709	3.694	3.681	3.668	3.655	3.644	3.630	3.618	3.606	3.594	3.584	3.571	3.560	3.550	3.538	3.528	3.518	3.506	3.495	3.484	3.472	3.461	3.452	3.441	3.430	3.419	3.409	3.396	3.386	3.375	3.364	3.351	3.340	3.328	3.316	3.304	3.291	3.279	3.265	3.252	3.240	3.225	3.211	3.198	3.184	3.169	3.152	3.138	3.121	3.105	3.089	3.071	3.054	3.036	3.019	3.000	2.981	2.962	2.944	2.924	2.904	2.884	2.862	2.841	2.820	2.798	2.776	2.754	2.731	2.709	2.688	2.664	2.641	2.618	2.594	2.570	2.546	2.522	2.499	2.475	2.451	2.429	2.405	2.381	2.359	2.335	2.312	2.290	2.266	2.245	2.222	2.201	2.179	2.159	2.138	2.116	2.096	2.076	2.056	2.039	2.019	2.001	1.982	1.965	1.949	1.930	1.914	1.898	1.881	1.866	1.851	1.836	1.821	1.806	1.792	1.779	1.765	1.752	1.739	1.726	1.714	1.701	1.688	1.675	1.662	1.650	1.638	1.626	1.614	1.601	1.590	1.578	1.565	1.554	1.541	1.530	1.519	1.506	1.494	1.482	1.469	1.458	1.445	1.434	1.421	1.408	1.396	1.385	1.374	1.360	1.348	1.335	1.322	1.310	1.298	1.288	1.275	1.262	1.250	1.239	1.226	1.214	1.204	1.191	1.180	1.169	1.156	1.145	1.134	1.122	1.111	1.100	1.089	1.078	1.066	1.054	1.042	1.031	1.020	1.009	0.996	0.984	0.972	0.960	0.949	0.936	0.922	0.911	0.898	0.885	0.871	0.859	0.845	0.831	0.818	0.802	0.789	0.774	0.759	0.745	0.730	0.714	0.698	0.681	0.666	0.649	0.634	0.616	0.600	0.582	0.566	0.549	0.532	0.514	0.498	0.480	0.462	0.446	0.429	0.411	0.395	0.379	0.361	0.345	0.328	0.312	0.295	0.279	0.262	0.248	0.231	0.216	0.201	0.185	0.171	0.156	0.142	0.128	0.114	0.100	0.086	0.074	0.059	0.046	0.034	0.020	0.008	-0.005	-0.018	-0.030	-0.041	-0.054	-0.065	-0.078	-0.090	-0.102	-0.114	-0.126	-0.138	-0.149	-0.161	-0.174	-0.184	-0.196	-0.208	-0.219	-0.230	-0.241	-0.252	-0.265	-0.275	-0.285	-0.298	-0.308	-0.318	-0.329	-0.339	-0.349	-0.359	-0.369	-0.379	-0.388	-0.396	-0.404	-0.412	-0.420	-0.428	-0.435	-0.441	-0.448	-0.452	-0.459	-0.464	-0.469	-0.472	-0.476	-0.479	-0.481	-0.484	-0.485	-0.486	-0.488	-0.486	-0.486	-0.485	-0.485	-0.484	-0.481	-0.479	-0.475	-0.472	-0.469	-0.465	-0.461	-0.456	-0.451	-0.448	-0.442	-0.438	-0.432	-0.426	-0.421	-0.416	-0.410	-0.405	-0.400	-0.395	-0.390	-0.385	-0.381	-0.378	-0.374	-0.371	-0.369	-0.366	-0.364	-0.364	-0.362	-0.362	-0.362	-0.364	-0.366	-0.368	-0.370	-0.374	-0.378	-0.382	-0.389	-0.395	-0.401	-0.409	-0.418	-0.426	-0.435	-0.446	-0.456	-0.466	-0.480	-0.491	-0.505	-0.519	-0.534	-0.548	-0.562	-0.579	-0.594	-0.610	-0.625	-0.640	-0.658	-0.674	-0.689	-0.705	-0.721	-0.738	-0.754	-0.768	-0.782	-0.798	-0.812	-0.826	-0.839	-0.852	-0.864	-0.875	-0.886	-0.896	-0.906	-0.915	-0.922	-0.929	-0.935	-0.940	-0.945	-0.948	-0.950	-0.952	-0.954	-0.954	-0.952	-0.951	-0.948	-0.945	-0.941	-0.936	-0.930	-0.924	-0.918	-0.909	-0.901	-0.891	-0.882	-0.872	-0.862	-0.852	-0.840	-0.830	-0.818	-0.808	-0.795	-0.782	-0.772	-0.760	-0.748	-0.736	-0.724	-0.714	-0.702	-0.692	-0.681	-0.671	-0.661	-0.651	-0.642	-0.634	-0.626	-0.619	-0.612	-0.605	-0.599	-0.594	-0.590	-0.585	-0.581	-0.579	-0.575	-0.572	-0.572	-0.571	-0.571	-0.571	-0.571	-0.572	-0.575	-0.576	-0.579	-0.581	-0.584	-0.588	-0.591	-0.595	-0.599	-0.604	-0.610	-0.615	-0.620	-0.625	-0.630	-0.635	-0.641	-0.646	-0.651	-0.656	-0.662	-0.666	-0.671	-0.676	-0.681	-0.685	-0.690	-0.694	-0.696	-0.700	-0.702	-0.706	-0.709	-0.710	-0.712	-0.712	-0.714	-0.714	-0.712	-0.712	-0.711	-0.710	-0.709	-0.706	-0.701	-0.699	-0.695	-0.690	-0.685	-0.680	-0.674	-0.668	-0.660	-0.652	-0.646	-0.638	-0.629	-0.620	-0.610	-0.601	-0.592	-0.581	-0.571	-0.561	-0.550	-0.540	-0.528	-0.516	-0.505	-0.494	-0.482	-0.471	-0.461	-0.450	-0.439	-0.429	-0.418	-0.408	-0.396	-0.388	-0.378	-0.369	-0.359	-0.350	-0.342	-0.334	-0.329	-0.322	-0.316	-0.310	-0.305	-0.301	-0.298	-0.295	-0.292	-0.290	-0.289	-0.289	-0.289	-0.290	-0.291	-0.294	-0.296	-0.300	-0.304	-0.310	-0.315	-0.322	-0.330	-0.338	-0.345	-0.354	-0.362	-0.372	-0.384	-0.395	-0.406	-0.419	-0.432	-0.445	-0.459	-0.472	-0.486	-0.501	-0.515	-0.530	-0.545	-0.561	-0.576	-0.591	-0.606	-0.622	-0.639	-0.654	-0.669	-0.685	-0.701	-0.715	-0.730	-0.745	-0.760	-0.774	-0.789	-0.802	-0.816	-0.829	-0.841	-0.854	-0.865	-0.878	-0.889	-0.899	-0.909	-0.919	-0.929	-0.936	-0.945	-0.952	-0.960	-0.968	-0.972	-0.979	-0.985	-0.990	-0.995	-0.999	-1.002	-1.005	-1.009	-1.012	-1.015	-1.016	-1.019	-1.020	-1.022	-1.024	-1.025	-1.025	-1.028	-1.028	-1.028	-1.029	-1.029	-1.030	-1.031	-1.031	-1.032	-1.032	-1.034	-1.035	-1.038	-1.039	-1.041	-1.045	-1.048	-1.049	-1.054	-1.056	-1.060	-1.064	-1.069	-1.074	-1.079	-1.085	-1.090	-1.096	-1.102	-1.109	-1.118	-1.124	-1.131	-1.140	-1.149	-1.158	-1.165	-1.175	-1.184	-1.194	-1.204	-1.214	-1.224	-1.234	-1.244	-1.255	-1.265	-1.275	-1.285	-1.296	-1.305	-1.315	-1.324	-1.335	-1.344	-1.352	-1.362	-1.370	-1.379	-1.386	-1.394	-1.400	-1.408	-1.414	-1.420	-1.425	-1.431	-1.436	-1.440	-1.444	-1.448	-1.450	-1.452	-1.455	-1.458	-1.458	-1.459	-1.459	-1.460	-1.460	-1.459	-1.459	-1.458	-1.456	-1.455	-1.454	-1.452	-1.450	-1.449	-1.446	-1.445	-1.444	-1.442	-1.440	-1.439	-1.438	-1.436	-1.435	-1.435	-1.434	-1.435	-1.434	-1.435	-1.436	-1.438	-1.440	-1.441	-1.445	-1.448	-1.451	-1.456	-1.461	-1.466	-1.472	-1.479	-1.485	-1.494	-1.502	-1.511	-1.520	-1.530	-1.541	-1.552	-1.564	-1.576	-1.589	-1.602	-1.615	-1.629	-1.644	-1.659	-1.674	-1.689	-1.705	-1.722	-1.739	-1.755	-1.771	-1.789	-1.806	-1.824	-1.840	-1.858	-1.875	-1.894	-1.912	-1.929	-1.946	-1.965	-1.982	-1.999	-2.016	-2.034	-2.049	-2.066	-2.082	-2.098	-2.114	-2.129	-2.144	-2.158	-2.172	-2.185	-2.200	-2.212	-2.225	-2.238	-2.250	-2.260	-2.271	-2.281	-2.291	-2.301	-2.310	-2.319	-2.326	-2.334	-2.341	-2.349	-2.355	-2.361	-2.368	-2.371	-2.378	-2.381	-2.386	-2.390	-2.394	-2.396	-2.400	-2.402	-2.405	-2.406	-2.409	-2.411	-2.412	-2.414	-2.415	-2.418	-2.419	-2.420	-2.421	-2.421	-2.422	-2.424	-2.425	-2.426	-2.426	-2.429	-2.429	-2.430	-2.432	-2.434	-2.436	-2.438	-2.439	-2.441	-2.444	-2.446	-2.450	-2.452	-2.458	-2.460	-2.464	-2.468	-2.474	-2.478	-2.482	-2.488	-2.492	-2.499	-2.504	-2.510	-2.518	-2.524	-2.531	-2.540	-2.546	-2.554	-2.562	-2.571	-2.581	-2.589	-2.598	-2.608	-2.616	-2.625	-2.636	-2.646	-2.658	-2.669	-2.678	-2.689	-2.700	-2.710	-2.721	-2.732	-2.742	-2.754	-2.764	-2.774	-2.785	-2.796	-2.806	-2.816	-2.828	-2.836	-2.846	-2.856	-2.866	-2.876	-2.884	-2.894	-2.901	-2.910	-2.918	-2.926	-2.934	-2.940	-2.948	-2.954	-2.960	-2.966	-2.972	-2.979	-2.982	-2.989	-2.992	-2.998	-3.001	-3.005	-3.009	-3.014	-3.016	-3.019	-3.021	-3.025	-3.028	-3.031	-3.032	-3.035	-3.036	-3.040	-3.041	-3.044	-3.045	-3.049	-3.050	-3.051	-3.055	-3.056	-3.059	-3.061	-3.064	-3.066	-3.069	-3.071	-3.075	-3.078	-3.081	-3.084	-3.088	-3.090	-3.094	-3.098	-3.102	-3.106	-3.111	-3.115	-3.120	-3.124	-3.130	-3.135	-3.139	-3.145	-3.150	-3.155	-3.161	-3.166	-3.172	-3.178	-3.185	-3.190	-3.195	-3.201	-3.206	-3.212	-3.219	-3.224	-3.229	-3.235	-3.240	-3.245	-3.251	-3.256	-3.260	-3.266	-3.270	-3.275	-3.279	-3.282	-3.286	-3.290	-3.292	-3.296	-3.299	-3.300	-3.302	-3.304	-3.305	-3.308	-3.306	-3.306	-3.308	-3.306	-3.306	-3.305	-3.302	-3.301	-3.299	-3.295	-3.291	-3.289	-3.285	-3.279	-3.275	-3.269	-3.265	-3.259	-3.252	-3.245	-3.238	-3.231	-3.224	-3.215	-3.208	-3.200	-3.191	-3.182	-3.174	-3.165	-3.156	-3.146	-3.138	-3.129	-3.119	-3.110	-3.100	-3.091	-3.081	-3.074	-3.064	-3.056	-3.048	-3.040	-3.031	-3.022	-3.016	-3.009	-3.002	-2.995	-2.990	-2.984	-2.978	-2.974	-2.968	-2.964	-2.959	-2.956	-2.954	-2.951	-2.948	-2.946	-2.945	-2.944	-2.942	-2.941	-2.942	-2.942	-2.942	-2.945	-2.945	-2.946	-2.949	-2.950	-2.952	-2.955	-2.959	-2.961	-2.965	-2.966	-2.970	-2.974	-2.976	-2.980	-2.984	-2.988	-2.991	-2.994	-2.998	-3.000	-3.004	-3.006	-3.009	-3.011	-3.014	-3.016	-3.018	-3.018	-3.019	-3.020	-3.020	-3.020	-3.018	-3.018	-3.015	-3.014	-3.010	-3.008	-3.004	-3.000	-2.995	-2.989	-2.982	-2.976	-2.969	-2.961	-2.954	-2.944	-2.934	-2.924	-2.912	-2.901	-2.890	-2.876	-2.864	-2.849	-2.835	-2.820	-2.805	-2.789	-2.772	-2.755	-2.739	-2.721	-2.704	-2.686	-2.668	-2.649	-2.631	-2.612	-2.594	-2.575	-2.556	-2.538	-2.519	-2.500	-2.482	-2.465	-2.448	-2.430	-2.414	-2.398	-2.382	-2.365	-2.352	-2.338	-2.324	-2.310	-2.299	-2.288	-2.276	-2.268	-2.259	-2.251	-2.242	-2.236	-2.232	-2.226	-2.224	-2.220	-2.218	-2.218	-2.218	-2.218	-2.220	-2.222	-2.226	-2.230	-2.236	-2.241	-2.249	-2.255	-2.264	-2.272	-2.281	-2.291	-2.302	-2.314	-2.325	-2.339	-2.350	-2.364	-2.378	-2.391	-2.405	-2.419	-2.432	-2.448	-2.462	-2.476	-2.490	-2.505	-2.519	-2.534	-2.548	-2.562	-2.575	-2.588	-2.601	-2.614	-2.625	-2.638	-2.649	-2.659	-2.670	-2.679	-2.689	-2.698	-2.705	-2.712	-2.720	-2.726	-2.731	-2.735	-2.740	-2.744	-2.746	-2.749	-2.750	-2.751	-2.752	-2.751	-2.751	-2.749	-2.746	-2.744	-2.740	-2.736	-2.732	-2.728	-2.721	-2.716	-2.710	-2.702	-2.698	-2.690	-2.682	-2.674	-2.665	-2.658	-2.649	-2.641	-2.631	-2.622	-2.614	-2.605	-2.596	-2.588	-2.579	-2.570	-2.561	-2.554	-2.545	-2.538	-2.530	-2.522	-2.516	-2.510	-2.504	-2.498	-2.492	-2.489	-2.484	-2.480	-2.476	-2.472	-2.471	-2.469	-2.468	-2.466	-2.466	-2.466	-2.466	-2.469	-2.470	-2.472	-2.475	-2.479	-2.482	-2.486	-2.491	-2.495	-2.501	-2.509	-2.514	-2.521	-2.529	-2.538	-2.545	-2.554	-2.561	-2.570	-2.579	-2.589	-2.599	-2.609	-2.618	-2.628	-2.636	-2.646	-2.656	-2.666	-2.675	-2.685	-2.695	-2.705	-2.714	-2.722	-2.731	-2.739	-2.749	-2.755	-2.762	-2.771	-2.778	-2.784	-2.790	-2.796	-2.802	-2.806	-2.811	-2.815	-2.819	-2.821	-2.824	-2.828	-2.829	-2.829	-2.831	-2.831	-2.830	-2.830	-2.829	-2.828	-2.826	-2.824	-2.820	-2.818	-2.814	-2.810	-2.805	-2.801	-2.798	-2.791	-2.786	-2.780	-2.774	-2.769	-2.762	-2.755	-2.748	-2.742	-2.735	-2.728	-2.721	-2.712	-2.705	-2.699	-2.690	-2.682	-2.676	-2.670	-2.662	-2.656	-2.650	-2.642	-2.638	-2.630	-2.625	-2.620	-2.614	-2.609	-2.604	-2.598	-2.594	-2.590	-2.585	-2.581	-2.579	-2.576	-2.571	-2.570	-2.568	-2.565	-2.562	-2.561	-2.560	-2.560	-2.559	-2.559	-2.559	-2.558	-2.558	-2.559	-2.559	-2.560	-2.560	-2.561	-2.562	-2.564	-2.564	-2.565	-2.566	-2.568	-2.569	-2.570	-2.571	-2.572	-2.574	-2.574	-2.575	-2.576	-2.576	-2.578	-2.576	-2.576	-2.578	-2.576	-2.576	-2.575	-2.574	-2.572	-2.571	-2.570	-2.569	-2.565	-2.564	-2.560	-2.559	-2.555	-2.552	-2.549	-2.545	-2.541	-2.538	-2.532	-2.529	-2.525	-2.521	-2.516	-2.511	-2.506	-2.502	-2.498	-2.494	-2.489	-2.485	-2.480	-2.476	-2.472	-2.469	-2.465	-2.462	-2.459	-2.456	-2.454	-2.451	-2.449	-2.449	-2.448	-2.445	-2.446	-2.445	-2.446	-2.446	-2.448	-2.450	-2.452	-2.455	-2.460	-2.462	-2.468	-2.472	-2.478	-2.484	-2.490	-2.496	-2.504	-2.511	-2.520	-2.528	-2.536	-2.546	-2.556	-2.565	-2.576	-2.586	-2.599	-2.609	-2.619	-2.631	-2.642	-2.655	-2.666	-2.678	-2.690	-2.701	-2.714	-2.725	-2.738	-2.748	-2.759	-2.770	-2.780	-2.791	-2.800	-2.810	-2.819	-2.826	-2.834	-2.841	-2.848	-2.855	-2.860	-2.866	-2.869	-2.874	-2.876	-2.879	-2.881	-2.881	-2.881	-2.881	-2.880	-2.878	-2.875	-2.871	-2.868	-2.862	-2.858	-2.851	-2.844	-2.836	-2.829	-2.821	-2.811	-2.801	-2.791	-2.781	-2.770	-2.760	-2.749	-2.736	-2.724	-2.711	-2.700	-2.688	-2.675	-2.662	-2.650	-2.636	-2.625	-2.612	-2.601	-2.589	-2.579	-2.566	-2.555	-2.546	-2.535	-2.525	-2.518	-2.508	-2.501	-2.492	-2.486	-2.479	-2.474	-2.469	-2.465	-2.461	-2.460	-2.458	-2.455	-2.455	-2.454	-2.455	-2.456	-2.459	-2.460	-2.464	-2.466	-2.471	-2.475	-2.481	-2.486	-2.494	-2.499	-2.506	-2.514	-2.521	-2.530	-2.538	-2.545	-2.554	-2.564	-2.571	-2.581	-2.590	-2.599	-2.609	-2.618	-2.625	-2.634	-2.642	-2.651	-2.658	-2.666	-2.672	-2.679	-2.686	-2.692	-2.698	-2.702	-2.708	-2.711	-2.716	-2.719	-2.721	-2.722	-2.725	-2.726	-2.725	-2.725	-2.724	-2.722	-2.720	-2.718	-2.714	-2.710	-2.705	-2.700	-2.695	-2.688	-2.681	-2.674	-2.666	-2.656	-2.649	-2.639	-2.629	-2.619	-2.608	-2.596	-2.585	-2.574	-2.560	-2.549	-2.536	-2.522	-2.510	-2.498	-2.484	-2.470	-2.458	-2.444	-2.430	-2.416	-2.402	-2.390	-2.376	-2.364	-2.351	-2.338	-2.325	-2.312	-2.300	-2.288	-2.278	-2.265	-2.254	-2.244	-2.234	-2.224	-2.215	-2.206	-2.198	-2.191	-2.184	-2.176	-2.170	-2.164	-2.159	-2.155	-2.150	-2.148	-2.144	-2.141	-2.140	-2.138	-2.136	-2.136	-2.135	-2.136	-2.138	-2.138	-2.140	-2.141	-2.142	-2.146	-2.149	-2.152	-2.156	-2.160	-2.165	-2.169	-2.172	-2.178	-2.181	-2.188	-2.191	-2.195	-2.200	-2.204	-2.209	-2.212	-2.216	-2.220	-2.224	-2.228	-2.230	-2.232	-2.235	-2.236	-2.239	-2.240	-2.241	-2.242	-2.242	-2.242	-2.241	-2.240	-2.239	-2.238	-2.235	-2.232	-2.230	-2.225	-2.222	-2.218	-2.214	-2.209	-2.204	-2.198	-2.191	-2.185	-2.179	-2.171	-2.165	-2.158	-2.150	-2.142	-2.135	-2.126	-2.119	-2.110	-2.102	-2.094	-2.086	-2.076	-2.069	-2.060	-2.051	-2.044	-2.035	-2.026	-2.019	-2.010	-2.001	-1.994	-1.986	-1.979	-1.970	-1.962	-1.955	-1.949	-1.942	-1.936	-1.930	-1.924	-1.919	-1.912	-1.909	-1.904	-1.899	-1.895	-1.891	-1.888	-1.885	-1.882	-1.880	-1.878	-1.876	-1.875	-1.875	-1.875	-1.875	-1.875	-1.876	-1.879	-1.881	-1.881	-1.884	-1.889	-1.892	-1.898	-1.901	-1.908	-1.912	-1.919	-1.925	-1.931	-1.939	-1.946	-1.954	-1.962	-1.971	-1.980	-1.989	-1.998	-2.007	-2.016	-2.026	-2.036	-2.045	-2.055	-2.065	-2.074	-2.084	-2.092	-2.102	-2.112	-2.120	-2.129	-2.136	-2.145	-2.151	-2.159	-2.165	-2.171	-2.176	-2.181	-2.186	-2.189	-2.192	-2.195	-2.196	-2.198	-2.199	-2.199	-2.198	-2.195	-2.192	-2.189	-2.185	-2.180	-2.175	-2.169	-2.162	-2.155	-2.146	-2.138	-2.129	-2.119	-2.108	-2.096	-2.085	-2.072	-2.060	-2.047	-2.034	-2.019	-2.006	-1.991	-1.976	-1.962	-1.946	-1.932	-1.918	-1.901	-1.886	-1.872	-1.859	-1.844	-1.829	-1.815	-1.801	-1.789	-1.775	-1.762	-1.751	-1.739	-1.728	-1.718	-1.708	-1.698	-1.688	-1.680	-1.672	-1.666	-1.659	-1.654	-1.650	-1.645	-1.641	-1.638	-1.636	-1.635	-1.635	-1.634	-1.635	-1.638	-1.639	-1.642	-1.646	-1.650	-1.655	-1.659	-1.665	-1.672	-1.679	-1.686	-1.692	-1.700	-1.709	-1.718	-1.726	-1.735	-1.745	-1.754	-1.764	-1.772	-1.782	-1.792	-1.802	-1.812	-1.824	-1.834	-1.842	-1.852	-1.862	-1.871	-1.881	-1.890	-1.899	-1.908	-1.916	-1.925	-1.934	-1.941	-1.950	-1.958	-1.966	-1.974	-1.981	-1.989	-1.996	-2.004	-2.010	-2.019	-2.025	-2.033	-2.039	-2.046	-2.054	-2.061	-2.070	-2.076	-2.085	-2.092	-2.100	-2.110	-2.118	-2.128	-2.136	-2.146	-2.155	-2.165	-2.176	-2.186	-2.198	-2.209	-2.220	-2.231	-2.244	-2.258	-2.270	-2.285	-2.298	-2.311	-2.326	-2.340	-2.355	-2.369	-2.385	-2.400	-2.415	-2.430	-2.446	-2.462	-2.479	-2.494	-2.510	-2.526	-2.542	-2.559	-2.575	-2.590	-2.606	-2.621	-2.636	-2.652	-2.668	-2.682	-2.699	-2.714	-2.728	-2.742	-2.756	-2.771	-2.785	-2.798	-2.811	-2.824	-2.838	-2.849	-2.861	-2.874	-2.885	-2.896	-2.909	-2.920	-2.929	-2.940	-2.950	-2.960	-2.970	-2.979	-2.988	-2.998	-3.006	-3.014	-3.022	-3.030	-3.036	-3.044	-3.050	-3.058	-3.064	-3.069	-3.075	-3.081	-3.085	-3.090	-3.094	-3.099	-3.101	
