# Supplementary material for: Motion onset VEPs can see through the blur
Source: Sci Rep. 2024 Sep 12;14:21296. doi: 10.1038/s41598-024-72483-z (PMC11393312; doi:10.1038/s41598-024-72483-z)
Supplement: Supplementary file 3 — Supplementary Information 3. [file 41598_2024_72483_MOESM3_ESM.zip › VEP_raw_data/source_data/SourceBlurVEP-S002_VEP_2023-03-24_10-48-46.txt]

0.000	0.000	99999.999	6250.000	50.000	-2193.000	-2061.000	6248.000	7.000	100.000	5.000	2.000	1.000	1.000	0.000	0.000	0.000	0.000	0.000	0.000	0.000	0.000	0.000	0.000	0.000	0.000	0.000	-0.002	-0.001	0.000	0.000	0.001	0.000	0.001	0.000	-0.001	-0.004	-0.005	-0.008	-0.009	-0.012	-0.016	-0.019	-0.024	-0.029	-0.032	-0.038	-0.044	-0.049	-0.058	-0.064	-0.070	-0.079	-0.086	-0.094	-0.104	-0.112	-0.121	-0.131	-0.141	-0.152	-0.162	-0.174	-0.184	-0.196	-0.209	-0.220	-0.232	-0.245	-0.258	-0.270	-0.284	-0.296	-0.310	-0.322	-0.335	-0.349	-0.361	-0.374	-0.386	-0.399	-0.412	-0.425	-0.438	-0.449	-0.462	-0.474	-0.485	-0.498	-0.509	-0.519	-0.530	-0.541	-0.551	-0.560	-0.570	-0.579	-0.588	-0.595	-0.604	-0.611	-0.619	-0.625	-0.631	-0.636	-0.642	-0.648	-0.652	-0.658	-0.660	-0.664	-0.666	-0.670	-0.671	-0.672	-0.675	-0.676	-0.676	-0.675	-0.675	-0.675	-0.674	-0.672	-0.670	-0.668	-0.664	-0.661	-0.658	-0.652	-0.650	-0.644	-0.639	-0.634	-0.628	-0.621	-0.615	-0.608	-0.601	-0.594	-0.585	-0.576	-0.568	-0.559	-0.550	-0.540	-0.529	-0.519	-0.509	-0.496	-0.486	-0.474	-0.462	-0.450	-0.436	-0.422	-0.410	-0.396	-0.382	-0.369	-0.354	-0.339	-0.325	-0.310	-0.294	-0.279	-0.262	-0.246	-0.230	-0.214	-0.198	-0.180	-0.164	-0.148	-0.131	-0.114	-0.096	-0.080	-0.062	-0.046	-0.029	-0.011	0.004	0.021	0.039	0.054	0.070	0.086	0.101	0.118	0.132	0.146	0.161	0.175	0.190	0.204	0.218	0.230	0.242	0.255	0.266	0.279	0.289	0.300	0.310	0.321	0.330	0.340	0.348	0.356	0.364	0.371	0.379	0.386	0.394	0.400	0.405	0.411	0.418	0.421	0.428	0.432	0.438	0.441	0.445	0.450	0.454	0.458	0.461	0.465	0.469	0.472	0.476	0.479	0.482	0.486	0.490	0.494	0.498	0.501	0.504	0.509	0.512	0.518	0.521	0.526	0.531	0.534	0.539	0.545	0.549	0.555	0.560	0.565	0.571	0.578	0.582	0.590	0.596	0.602	0.610	0.616	0.624	0.631	0.639	0.646	0.654	0.664	0.671	0.680	0.689	0.698	0.708	0.716	0.726	0.738	0.746	0.758	0.768	0.779	0.789	0.800	0.810	0.822	0.834	0.845	0.856	0.868	0.879	0.891	0.902	0.915	0.926	0.938	0.950	0.961	0.971	0.982	0.994	1.005	1.016	1.026	1.036	1.046	1.056	1.065	1.074	1.084	1.091	1.099	1.108	1.115	1.121	1.126	1.132	1.138	1.142	1.148	1.150	1.154	1.155	1.158	1.158	1.160	1.160	1.159	1.158	1.156	1.155	1.152	1.150	1.145	1.142	1.138	1.134	1.129	1.121	1.116	1.110	1.104	1.098	1.090	1.082	1.074	1.066	1.059	1.050	1.042	1.035	1.026	1.019	1.010	1.001	0.994	0.986	0.979	0.970	0.962	0.955	0.949	0.940	0.934	0.928	0.920	0.914	0.908	0.901	0.895	0.890	0.885	0.879	0.874	0.868	0.864	0.859	0.854	0.850	0.845	0.840	0.835	0.831	0.826	0.821	0.818	0.812	0.808	0.802	0.798	0.794	0.789	0.782	0.779	0.772	0.768	0.762	0.756	0.750	0.745	0.739	0.732	0.726	0.719	0.712	0.706	0.699	0.692	0.685	0.679	0.671	0.665	0.658	0.651	0.644	0.639	0.632	0.626	0.620	0.614	0.609	0.604	0.598	0.594	0.589	0.585	0.582	0.579	0.576	0.572	0.571	0.570	0.569	0.568	0.569	0.569	0.570	0.570	0.571	0.575	0.576	0.580	0.582	0.588	0.592	0.598	0.601	0.608	0.612	0.619	0.626	0.632	0.639	0.646	0.654	0.661	0.669	0.676	0.684	0.691	0.699	0.706	0.714	0.722	0.729	0.736	0.742	0.750	0.756	0.764	0.769	0.775	0.780	0.786	0.790	0.795	0.799	0.802	0.805	0.809	0.810	0.814	0.815	0.816	0.816	0.818	0.816	0.816	0.815	0.814	0.811	0.810	0.808	0.805	0.801	0.799	0.795	0.791	0.786	0.782	0.778	0.772	0.768	0.762	0.758	0.752	0.748	0.741	0.736	0.730	0.725	0.720	0.714	0.709	0.704	0.699	0.694	0.689	0.684	0.680	0.676	0.671	0.668	0.664	0.660	0.659	0.656	0.654	0.651	0.650	0.649	0.648	0.646	0.648	0.648	0.648	0.649	0.651	0.652	0.655	0.658	0.661	0.665	0.669	0.672	0.678	0.682	0.690	0.695	0.702	0.709	0.716	0.724	0.732	0.741	0.750	0.760	0.770	0.780	0.791	0.802	0.812	0.824	0.836	0.849	0.860	0.872	0.885	0.898	0.911	0.924	0.938	0.952	0.966	0.979	0.994	1.008	1.021	1.036	1.050	1.065	1.079	1.092	1.108	1.121	1.135	1.151	1.165	1.179	1.192	1.206	1.221	1.234	1.249	1.261	1.275	1.289	1.301	1.315	1.328	1.341	1.354	1.368	1.380	1.392	1.406	1.418	1.430	1.442	1.455	1.468	1.479	1.491	1.504	1.515	1.526	1.539	1.550	1.561	1.572	1.584	1.596	1.606	1.618	1.629	1.640	1.651	1.661	1.672	1.682	1.694	1.704	1.714	1.724	1.734	1.744	1.752	1.762	1.772	1.782	1.791	1.800	1.810	1.818	1.826	1.834	1.842	1.850	1.858	1.865	1.871	1.879	1.885	1.891	1.898	1.904	1.910	1.915	1.920	1.925	1.929	1.932	1.938	1.940	1.944	1.946	1.949	1.949	1.951	1.952	1.954	1.954	1.954	1.954	1.952	1.951	1.950	1.949	1.945	1.944	1.940	1.936	1.932	1.929	1.924	1.920	1.915	1.909	1.904	1.896	1.891	1.885	1.878	1.870	1.864	1.856	1.849	1.841	1.834	1.825	1.818	1.808	1.800	1.791	1.784	1.775	1.766	1.760	1.751	1.742	1.735	1.726	1.720	1.711	1.704	1.696	1.689	1.681	1.675	1.668	1.660	1.654	1.648	1.641	1.635	1.629	1.624	1.616	1.611	1.606	1.601	1.596	1.591	1.586	1.581	1.578	1.572	1.569	1.564	1.560	1.555	1.552	1.548	1.542	1.539	1.535	1.531	1.526	1.522	1.519	1.515	1.510	1.508	1.502	1.499	1.494	1.490	1.486	1.482	1.478	1.475	1.470	1.466	1.462	1.459	1.455	1.451	1.448	1.444	1.440	1.438	1.432	1.430	1.428	1.425	1.421	1.419	1.416	1.415	1.414	1.411	1.410	1.409	1.408	1.408	1.408	1.408	1.408	1.408	1.409	1.410	1.411	1.415	1.416	1.419	1.422	1.426	1.430	1.434	1.438	1.442	1.446	1.451	1.456	1.462	1.469	1.475	1.481	1.488	1.495	1.501	1.509	1.516	1.522	1.530	1.538	1.545	1.552	1.560	1.568	1.575	1.582	1.590	1.596	1.604	1.611	1.618	1.622	1.630	1.636	1.641	1.646	1.651	1.656	1.660	1.664	1.668	1.671	1.674	1.675	1.678	1.679	1.679	1.679	1.679	1.679	1.676	1.676	1.674	1.671	1.668	1.664	1.660	1.655	1.650	1.644	1.639	1.631	1.625	1.618	1.610	1.602	1.594	1.586	1.576	1.568	1.558	1.549	1.539	1.529	1.519	1.509	1.499	1.489	1.478	1.468	1.458	1.446	1.435	1.425	1.415	1.405	1.395	1.385	1.376	1.366	1.358	1.348	1.340	1.331	1.324	1.316	1.308	1.300	1.292	1.286	1.281	1.275	1.270	1.264	1.259	1.252	1.249	1.245	1.241	1.238	1.234	1.230	1.226	1.224	1.220	1.218	1.215	1.212	1.210	1.209	1.206	1.204	1.201	1.199	1.196	1.194	1.190	1.188	1.185	1.181	1.179	1.175	1.171	1.169	1.164	1.159	1.154	1.149	1.144	1.138	1.131	1.125	1.119	1.111	1.104	1.096	1.088	1.079	1.070	1.061	1.052	1.042	1.032	1.021	1.012	1.001	0.990	0.980	0.969	0.956	0.945	0.932	0.921	0.910	0.898	0.886	0.875	0.862	0.851	0.839	0.828	0.816	0.806	0.795	0.784	0.774	0.764	0.755	0.746	0.736	0.728	0.720	0.711	0.704	0.696	0.690	0.684	0.678	0.672	0.668	0.662	0.659	0.655	0.651	0.649	0.646	0.645	0.642	0.641	0.641	0.640	0.640	0.640	0.640	0.641	0.641	0.641	0.644	0.645	0.648	0.649	0.650	0.652	0.654	0.655	0.659	0.660	0.662	0.664	0.666	0.668	0.670	0.672	0.674	0.675	0.676	0.678	0.679	0.680	0.681	0.680	0.681	0.681	0.681	0.681	0.681	0.679	0.679	0.676	0.675	0.674	0.671	0.668	0.666	0.661	0.659	0.655	0.651	0.646	0.641	0.635	0.630	0.624	0.618	0.612	0.605	0.598	0.590	0.582	0.575	0.566	0.558	0.548	0.539	0.530	0.520	0.511	0.501	0.490	0.481	0.470	0.460	0.450	0.439	0.429	0.419	0.409	0.399	0.390	0.379	0.371	0.362	0.355	0.346	0.339	0.331	0.325	0.320	0.314	0.309	0.306	0.302	0.300	0.300	0.298	0.299	0.300	0.301	0.306	0.310	0.314	0.320	0.326	0.334	0.342	0.352	0.362	0.374	0.386	0.400	0.412	0.428	0.442	0.459	0.474	0.491	0.507	0.525	0.544	0.562	0.580	0.600	0.618	0.638	0.655	0.672	0.691	0.710	0.728	0.745	0.762	0.778	0.792	0.809	0.821	0.836	0.849	0.860	0.870	0.879	0.888	0.896	0.902	0.909	0.912	0.915	0.918	0.918	0.919	0.918	0.914	0.910	0.906	0.900	0.894	0.888	0.880	0.870	0.860	0.850	0.839	0.828	0.816	0.802	0.790	0.778	0.764	0.750	0.738	0.724	0.711	0.699	0.685	0.674	0.661	0.650	0.640	0.630	0.620	0.611	0.604	0.596	0.590	0.584	0.579	0.575	0.572	0.571	0.571	0.571	0.572	0.575	0.578	0.581	0.586	0.591	0.599	0.605	0.614	0.622	0.632	0.642	0.652	0.664	0.675	0.686	0.699	0.711	0.724	0.738	0.749	0.761	0.774	0.788	0.799	0.811	0.824	0.835	0.846	0.856	0.868	0.876	0.886	0.894	0.902	0.910	0.918	0.925	0.929	0.935	0.939	0.944	0.945	0.949	0.951	0.951	0.952	0.952	0.951	0.951	0.950	0.948	0.946	0.944	0.940	0.936	0.932	0.930	0.926	0.921	0.918	0.914	0.910	0.905	0.901	0.898	0.895	0.891	0.889	0.886	0.885	0.882	0.881	0.880	0.880	0.880	0.881	0.881	0.884	0.886	0.890	0.894	0.899	0.904	0.909	0.916	0.924	0.931	0.940	0.949	0.959	0.971	0.982	0.994	1.008	1.020	1.035	1.050	1.065	1.081	1.098	1.115	1.131	1.151	1.169	1.188	1.208	1.226	1.245	1.265	1.286	1.308	1.328	1.348	1.369	1.389	1.410	1.431	1.451	1.471	1.492	1.511	1.531	1.551	1.569	1.589	1.606	1.624	1.641	1.659	1.675	1.690	1.706	1.721	1.734	1.749	1.761	1.772	1.785	1.796	1.808	1.816	1.825	1.834	1.841	1.848	1.854	1.860	1.865	1.870	1.874	1.878	1.880	1.882	1.885	1.886	1.888	1.888	1.888	1.886	1.886	1.885	1.884	1.882	1.880	1.878	1.876	1.874	1.870	1.868	1.865	1.862	1.859	1.855	1.852	1.848	1.845	1.842	1.838	1.835	1.831	1.829	1.826	1.822	1.819	1.816	1.814	1.811	1.809	1.805	1.804	1.800	1.799	1.795	1.794	1.791	1.789	1.788	1.785	1.784	1.781	1.779	1.778	1.778	1.775	1.774	1.772	1.771	1.769	1.768	1.766	1.765	1.764	1.762	1.761	1.760	1.760	1.758	1.756	1.756	1.755	1.754	1.754	1.754	1.751	1.751	1.750	1.750	1.749	1.749	1.749	1.746	1.746	1.745	1.745	1.744	1.742	1.741	1.740	1.739	1.738	1.736	1.735	1.732	1.730	1.728	1.725	1.722	1.720	1.716	1.711	1.708	1.702	1.699	1.692	1.688	1.679	1.672	1.665	1.656	1.649	1.639	1.629	1.619	1.608	1.595	1.584	1.571	1.558	1.542	1.528	1.511	1.495	1.478	1.461	1.441	1.424	1.404	1.382	1.362	1.342	1.320	1.298	1.275	1.252	1.229	1.205	1.181	1.156	1.131	1.106	1.082	1.056	1.031	1.006	0.981	0.956	0.932	0.908	0.884	0.859	0.836	0.812	0.790	0.768	0.746	0.725	0.705	0.686	0.666	0.649	0.632	0.615	0.600	0.584	0.571	0.558	0.546	0.534	0.524	0.515	0.506	0.499	0.492	0.488	0.482	0.479	0.476	0.474	0.472	0.472	0.474	0.475	0.476	0.479	0.482	0.486	0.491	0.495	0.500	0.507	0.512	0.520	0.526	0.534	0.540	0.548	0.555	0.562	0.570	0.578	0.585	0.592	0.600	0.605	0.611	0.618	0.625	0.630	0.635	0.640	0.644	0.648	0.650	0.654	0.655	0.658	0.658	0.658	0.658	0.656	0.655	0.654	0.651	0.648	0.644	0.639	0.634	0.629	0.621	0.614	0.606	0.598	0.590	0.580	0.569	0.559	0.548	0.536	0.524	0.511	0.498	0.484	0.470	0.456	0.441	0.428	0.411	0.396	0.380	0.365	0.349	0.332	0.318	0.300	0.285	0.270	0.254	0.238	0.222	0.206	0.192	0.178	0.164	0.149	0.136	0.122	0.111	0.099	0.088	0.076	0.068	0.059	0.050	0.042	0.035	0.029	0.024	0.021	0.018	0.016	0.014	0.014	0.015	0.018	0.020	0.022	0.029	0.034	0.040	0.048	0.056	0.066	0.076	0.088	0.100	0.112	0.126	0.140	0.156	0.171	0.188	0.205	0.221	0.240	0.258	0.276	0.295	0.315	0.335	0.354	0.372	0.392	0.412	0.432	0.452	0.472	0.491	0.510	0.528	0.546	0.565	0.582	0.601	0.618	0.634	0.649	0.665	0.680	0.694	0.706	0.721	0.732	0.744	0.756	0.766	0.775	0.785	0.794	0.801	0.809	0.816	0.821	0.826	0.831	0.838	0.840	0.844	0.846	0.849	0.851	0.851	0.852	0.854	0.855	0.854	0.852	0.852	0.850	0.849	0.846	0.845	0.841	0.839	0.836	0.834	0.830	0.825	0.822	0.818	0.814	0.809	0.804	0.800	0.795	0.790	0.782	0.778	0.771	0.766	0.760	0.754	0.748	0.740	0.734	0.726	0.720	0.712	0.706	0.699	0.690	0.682	0.675	0.668	0.659	0.650	0.642	0.634	0.625	0.616	0.608	0.599	0.590	0.580	0.572	0.564	0.555	0.546	0.538	0.529	0.520	0.512	0.504	0.496	0.489	0.481	0.475	0.468	0.460	0.454	0.448	0.442	0.436	0.432	0.428	0.422	0.419	0.416	0.414	0.410	0.408	0.406	0.405	0.404	0.404	0.404	0.402	0.405	0.405	0.406	0.408	0.410	0.412	0.414	0.418	0.421	0.425	0.428	0.431	0.435	0.439	0.444	0.446	0.451	0.456	0.459	0.464	0.468	0.471	0.475	0.479	0.482	0.486	0.489	0.492	0.495	0.496	0.499	0.500	0.501	0.501	0.502	0.502	0.504	0.502	0.502	0.500	0.500	0.499	0.496	0.492	0.490	0.488	0.485	0.481	0.479	0.475	0.470	0.466	0.462	0.458	0.452	0.449	0.444	0.440	0.434	0.430	0.425	0.420	0.416	0.411	0.406	0.401	0.398	0.394	0.389	0.385	0.380	0.378	0.374	0.370	0.366	0.362	0.359	0.356	0.352	0.349	0.345	0.342	0.339	0.334	0.330	0.326	0.322	0.318	0.314	0.308	0.304	0.298	0.291	0.284	0.276	0.269	0.261	0.251	0.242	0.232	0.221	0.210	0.198	0.185	0.171	0.156	0.142	0.125	0.110	0.092	0.075	0.056	0.038	0.018	-0.004	-0.025	-0.046	-0.069	-0.091	-0.114	-0.136	-0.160	-0.184	-0.209	-0.232	-0.258	-0.282	-0.306	-0.331	-0.355	-0.378	-0.402	-0.426	-0.449	-0.470	-0.492	-0.514	-0.535	-0.554	-0.572	-0.591	-0.609	-0.625	-0.640	-0.654	-0.666	-0.680	-0.690	-0.700	-0.709	-0.716	-0.721	-0.728	-0.730	-0.734	-0.734	-0.735	-0.734	-0.732	-0.728	-0.724	-0.719	-0.711	-0.704	-0.696	-0.686	-0.675	-0.665	-0.652	-0.639	-0.626	-0.611	-0.596	-0.581	-0.565	-0.549	-0.531	-0.515	-0.498	-0.480	-0.462	-0.445	-0.426	-0.409	-0.391	-0.372	-0.354	-0.338	-0.320	-0.302	-0.285	-0.268	-0.251	-0.236	-0.220	-0.205	-0.190	-0.176	-0.161	-0.149	-0.135	-0.124	-0.111	-0.100	-0.090	-0.079	-0.070	-0.060	-0.051	-0.044	-0.036	-0.030	-0.022	-0.018	-0.012	-0.008	-0.004	-0.001	0.001	0.004	0.006	0.008	0.008	0.009	0.008	0.006	0.005	0.004	0.001	-0.001	-0.004	-0.006	-0.010	-0.015	-0.018	-0.022	-0.029	-0.032	-0.038	-0.042	-0.048	-0.054	-0.059	-0.064	-0.069	-0.074	-0.080	-0.085	-0.090	-0.095	-0.100	-0.104	-0.109	-0.112	-0.116	-0.119	-0.121	-0.124	-0.126	-0.128	-0.129	-0.129	-0.129	-0.128	-0.126	-0.125	-0.121	-0.119	-0.115	-0.111	-0.106	-0.100	-0.094	-0.088	-0.081	-0.074	-0.064	-0.055	-0.045	-0.036	-0.026	-0.015	-0.004	0.009	0.020	0.032	0.045	0.058	0.070	0.082	0.098	0.110	0.124	0.136	0.150	0.162	0.175	0.188	0.200	0.211	0.224	0.235	0.246	0.256	0.268	0.276	0.286	0.294	0.302	0.310	0.316	0.324	0.330	0.334	0.339	0.344	0.348	0.350	0.352	0.355	0.356	0.358	0.359	0.359	0.360	0.359	0.359	0.359	0.358	0.356	0.355	0.355	0.352	0.351	0.351	0.351	0.349	0.349	0.349	0.349	0.350	0.351	0.352	0.355	0.358	0.361	0.365	0.370	0.374	0.379	0.386	0.392	0.400	0.408	0.418	0.426	0.438	0.448	0.460	0.471	0.484	0.498	0.511	0.525	0.540	0.555	0.570	0.586	0.602	0.620	0.635	0.652	0.669	0.685	0.702	0.719	0.736	0.754	0.769	0.785	0.801	0.815	0.831	0.846	0.859	0.874	0.886	0.899	0.910	0.922	0.932	0.941	0.950	0.959	0.968	0.974	0.980	0.986	0.990	0.994	0.996	0.999	1.000	1.001	1.001	1.000	0.999	0.996	0.994	0.990	0.985	0.981	0.976	0.970	0.964	0.956	0.949	0.941	0.932	0.924	0.915	0.905	0.895	0.885	0.875	0.864	0.851	0.841	0.829	0.816	0.805	0.792	0.780	0.768	0.755	0.741	0.729	0.716	0.702	0.689	0.676	0.664	0.649	0.636	0.624	0.610	0.596	0.582	0.570	0.556	0.544	0.530	0.518	0.505	0.492	0.480	0.466	0.455	0.444	0.431	0.420	0.409	0.399	0.388	0.378	0.368	0.359	0.349	0.339	0.331	0.322	0.316	0.308	0.301	0.296	0.290	0.285	0.280	0.275	0.271	0.268	0.265	0.262	0.260	0.259	0.258	0.256	0.256	0.256	0.258	0.258	0.260	0.261	0.265	0.266	0.270	0.272	0.278	0.281	0.286	0.290	0.295	0.300	0.306	0.312	0.318	0.324	0.330	0.336	0.342	0.349	0.355	0.362	0.370	0.376	0.382	0.390	0.398	0.404	0.411	0.418	0.425	0.432	0.439	0.445	0.451	0.458	0.464	0.470	0.476	0.481	0.488	0.492	0.498	0.502	0.507	0.511	0.515	0.519	0.522	0.526	0.529	0.531	0.534	0.536	0.538	0.539	0.540	0.541	0.542	0.542	0.542	0.541	0.540	0.540	0.538	0.536	0.535	0.532	0.529	0.526	0.524	0.520	0.516	0.514	0.510	0.505	0.500	0.496	0.492	0.488	0.482	0.478	0.472	0.468	0.462	0.458	0.454	0.449	0.444	0.439	0.435	0.429	0.426	0.422	0.418	0.414	0.410	0.406	0.404	0.400	0.396	0.395	0.391	0.389	0.388	0.385	0.382	0.381	0.380	0.379	0.378	0.376	0.376	0.375	0.375	0.375	0.375	0.375	0.375	0.375	0.375	0.376	0.376	0.376	0.378	0.378	0.378	0.379	0.380	0.381	0.381	0.384	0.385	0.386	0.388	0.389	0.391	0.394	0.395	0.398	0.399	0.401	0.405	0.408	0.410	0.414	0.419	0.422	0.426	0.431	0.435	0.440	0.446	0.452	0.458	0.465	0.471	0.479	0.485	0.494	0.502	0.510	0.519	0.529	0.536	0.546	0.556	0.566	0.578	0.588	0.598	0.609	0.619	0.629	0.640	0.650	0.660	0.671	0.681	0.691	0.701	0.711	0.720	0.729	0.738	0.746	0.755	0.762	0.770	0.778	0.784	0.790	0.795	0.800	0.804	0.809	0.812	0.815	0.819	0.819	0.821	0.822	0.824	0.824	0.824	0.824	0.821	0.821	0.820	0.818	0.816	0.814	0.811	0.809	0.806	0.804	0.801	0.799	0.796	0.792	0.791	0.789	0.786	0.784	0.781	0.779	0.778	0.778	0.775	0.775	0.774	0.772	0.774	0.772	0.772	0.774	0.774	0.775	0.778	0.779	0.780	0.782	0.785	0.788	0.790	0.794	0.796	0.798	0.801	0.805	0.808	0.811	0.815	0.818	0.821	0.824	0.828	0.830	0.832	0.836	0.838	0.841	0.842	0.845	0.848	0.849	0.850	0.851	0.854	0.854	0.855	0.856	0.858	0.859	0.859	0.860	0.860	0.860	0.859	0.859	0.859	0.859	0.859	0.859	0.859	0.858	0.858	0.856	0.856	0.856	0.855	0.855	0.855	0.854	0.852	0.852	0.852	0.851	0.850	0.849	0.849	0.849	0.846	0.846	0.845	0.844	0.842	0.840	0.840	0.838	0.836	0.832	0.831	0.828	0.824	0.821	0.818	0.814	0.810	0.806	0.801	0.795	0.790	0.784	0.779	0.771	0.765	0.756	0.750	0.741	0.732	0.724	0.714	0.704	0.694	0.684	0.674	0.662	0.651	0.639	0.626	0.615	0.602	0.591	0.578	0.565	0.551	0.539	0.525	0.512	0.498	0.485	0.472	0.459	0.446	0.432	0.420	0.408	0.395	0.382	0.371	0.360	0.348	0.338	0.329	0.318	0.309	0.300	0.292	0.284	0.278	0.270	0.265	0.260	0.256	0.252	0.249	0.246	0.245	0.244	0.244	0.245	0.245	0.246	0.250	0.254	0.258	0.261	0.268	0.274	0.280	0.288	0.296	0.305	0.315	0.324	0.335	0.346	0.358	0.369	0.382	0.396	0.409	0.421	0.436	0.451	0.465	0.480	0.495	0.511	0.528	0.542	0.558	0.574	0.590	0.606	0.621	0.638	0.654	0.669	0.686	0.702	0.716	0.732	0.749	0.764	0.778	0.794	0.808	0.821	0.836	0.850	0.861	0.875	0.888	0.900	0.912	0.925	0.935	0.946	0.956	0.966	0.976	0.985	0.994	1.002	1.009	1.015	1.022	1.029	1.034	1.039	1.044	1.048	1.050	1.052	1.055	1.056	1.058	1.058	1.058	1.058	1.054	1.052	1.050	1.046	1.041	1.036	1.031	1.025	1.019	1.010	1.002	0.994	0.985	0.974	0.962	0.951	0.940	0.928	0.915	0.901	0.888	0.874	0.859	0.842	0.828	0.811	0.795	0.778	0.761	0.744	0.728	0.709	0.691	0.674	0.656	0.640	0.621	0.604	0.586	0.570	0.552	0.536	0.520	0.504	0.488	0.474	0.458	0.444	0.430	0.418	0.405	0.392	0.381	0.370	0.360	0.351	0.341	0.332	0.325	0.319	0.312	0.306	0.301	0.298	0.294	0.291	0.289	0.288	0.286	0.285	0.284	0.284	0.285	0.286	0.286	0.289	0.291	0.291	0.294	0.296	0.299	0.301	0.305	0.308	0.310	0.312	0.314	0.318	0.319	0.321	0.322	0.324	0.324	0.325	0.326	0.326	0.325	0.324	0.322	0.321	0.320	0.316	0.314	0.310	0.306	0.304	0.298	0.294	0.289	0.284	0.279	0.271	0.266	0.260	0.252	0.246	0.240	0.234	0.226	0.220	0.214	0.208	0.201	0.195	0.190	0.184	0.179	0.174	0.170	0.168	0.164	0.161	0.159	0.158	0.156	0.155	0.156	0.158	0.159	0.162	0.165	0.169	0.172	0.179	0.184	0.191	0.199	0.208	0.216	0.225	0.235	0.246	0.258	0.270	0.282	0.295	0.308	0.321	0.336	0.349	0.364	0.379	0.392	0.408	0.424	0.439	0.455	0.470	0.484	0.499	0.514	0.528	0.541	0.555	0.569	0.582	0.595	0.606	0.619	0.630	0.640	0.650	0.660	0.669	0.678	0.686	0.692	0.700	0.706	0.712	0.718	0.721	0.725	0.729	0.731	0.734	0.735	0.736	0.738	0.738	0.738	0.738	0.735	0.735	0.732	0.731	0.729	0.726	0.722	0.721	0.718	0.714	0.711	0.706	0.704	0.700	0.698	0.694	0.690	0.688	0.685	0.681	0.679	0.676	0.674	0.671	0.670	0.669	0.666	0.665	0.665	0.664	0.664	0.664	0.665	0.665	0.666	0.670	0.671	0.674	0.678	0.680	0.685	0.689	0.692	0.699	0.704	0.710	0.715	0.722	0.730	0.736	0.744	0.752	0.761	0.770	0.779	0.788	0.798	0.808	0.818	0.826	0.838	0.848	0.858	0.869	0.879	0.889	0.899	0.911	0.920	0.931	0.941	0.951	0.961	0.970	0.980	0.988	0.998	1.005	1.012	1.021	1.026	1.034	1.040	1.046	1.050	1.055	1.059	1.061	1.065	1.068	1.069	1.069	1.071	1.070	1.069	1.068	1.066	1.064	1.061	1.059	1.055	1.050	1.046	1.040	1.035	1.029	1.022	1.016	1.009	1.004	0.996	0.989	0.981	0.974	0.968	0.960	0.952	0.945	0.938	0.931	0.924	0.918	0.911	0.904	0.899	0.894	0.889	0.885	0.879	0.876	0.872	0.870	0.866	0.865	0.864	0.864	0.862	0.862	0.864	0.864	0.865	0.868	0.870	0.874	0.878	0.881	0.885	0.890	0.896	0.902	0.909	0.915	0.922	0.930	0.938	0.946	0.954	0.965	0.974	0.982	0.992	1.002	1.014	1.024	1.035	1.046	1.058	1.069	1.080	1.094	1.105	1.119	1.130	1.142	1.156	1.170	1.182	1.196	1.209	1.222	1.236	1.251	1.265	1.279	1.292	1.308	1.321	1.334	1.348	1.362	1.376	1.390	1.404	1.418	1.431	1.445	1.458	1.470	1.484	1.496	1.509	1.520	1.531	1.544	1.555	1.565	1.574	1.585	1.594	1.602	1.611	1.619	1.626	1.632	1.639	1.645	1.650	1.655	1.659	1.662	1.664	1.668	1.668	1.669	1.669	1.669	1.668	1.666	1.665	1.661	1.659	1.655	1.650	1.646	1.641	1.636	1.630	1.624	1.616	1.610	1.602	1.595	1.588	1.579	1.571	1.562	1.554	1.545	1.536	1.526	1.519	1.510	1.500	1.492	1.484	1.475	1.466	1.459	1.450	1.444	1.435	1.428	1.421	1.415	1.409	1.401	1.398	1.391	1.386	1.381	1.376	1.374	1.370	1.368	1.364	1.361	1.361	1.359	1.358	1.358	1.358	1.356	1.358	1.358	1.358	1.360	1.361	1.364	1.366	1.368	1.371	1.374	1.376	1.380	1.382	1.386	1.390	1.394	1.398	1.401	1.405	1.409	1.412	1.416	1.420	1.422	1.426	1.430	1.432	1.436	1.439	1.441	1.445	1.446	1.449	1.450	1.451	1.452	1.452	1.452	1.454	1.454	1.452	1.451	1.450	1.449	1.446	1.444	1.441	1.439	1.435	1.430	1.428	1.422	1.416	1.411	1.406	1.400	1.392	1.388	1.380	1.374	1.365	1.358	1.349	1.340	1.331	1.321	1.312	1.302	1.292	1.281	1.271	1.260	1.249	1.238	1.225	1.214	1.200	1.188	1.175	1.161	1.148	1.134	1.119	1.105	1.090	1.074	1.060	1.044	1.026	1.011	0.995	0.976	0.959	0.942	0.925	0.905	0.886	0.869	0.849	0.829	0.810	0.790	0.770	0.749	0.728	0.708	0.686	0.665	0.642	0.622	0.599	0.578	0.555	0.534	0.510	0.489	0.465	0.444	0.421	0.398	0.375	0.352	0.331	0.309	0.286	0.264	0.242	0.220	0.198	0.176	0.155	0.132	0.111	0.090	0.069	0.048	0.026	0.005	-0.015	-0.035	-0.056	-0.076	-0.096	-0.116	-0.136	-0.156	-0.176	-0.195	-0.215	-0.234	-0.254	-0.272	-0.291	-0.310	-0.329	-0.348	-0.366	-0.385	-0.404	-0.421	-0.441	-0.460	-0.476	-0.495	-0.514	-0.531	-0.549	-0.568	-0.584	-0.601	-0.619	-0.634	-0.651	-0.666	-0.682	-0.699	-0.714	-0.728	-0.741	-0.756	-0.769	-0.781	-0.792	-0.804	-0.814	-0.825	-0.834	-0.842	-0.849	-0.856	-0.862	-0.868	-0.872	-0.875	-0.879	-0.880	-0.880	-0.881	-0.880	-0.878	-0.874	-0.871	-0.866	-0.861	-0.854	-0.846	-0.838	-0.829	-0.820	-0.809	-0.798	-0.785	-0.774	-0.760	-0.745	-0.731	-0.716	-0.701	-0.686	-0.670	-0.654	-0.635	-0.619	-0.601	-0.584	-0.568	-0.550	-0.532	-0.516	-0.499	-0.482	-0.465	-0.449	-0.432	-0.418	-0.402	-0.388	-0.372	-0.359	-0.345	-0.332	-0.320	-0.309	-0.298	-0.288	-0.278	-0.268	-0.259	-0.251	-0.242	-0.236	-0.229	-0.224	-0.218	-0.212	-0.209	-0.204	-0.200	-0.198	-0.195	-0.191	-0.189	-0.186	-0.185	-0.182	-0.181	-0.179	-0.178	-0.178	-0.176	-0.174	-0.172	-0.170	-0.168	-0.165	-0.162	-0.160	-0.156	-0.151	-0.148	-0.142	-0.138	-0.131	-0.124	-0.116	-0.109	-0.101	-0.092	-0.081	-0.071	-0.060	-0.048	-0.035	-0.021	-0.008	0.008	0.022	0.039	0.056	0.074	0.092	0.111	0.131	0.150	0.171	0.192	0.215	0.238	0.260	0.284	0.308	0.331	0.355	0.379	0.402	0.428	0.454	0.478	0.504	0.528	0.552	0.578	0.602	0.628	0.651	0.676	0.700	0.722	0.746	0.769	0.791	0.814	0.834	0.855	0.875	0.895	0.914	0.932	0.949	0.968	0.984	0.999	1.014	1.028	1.041	1.054	1.065	1.076	1.088	1.098	1.106	1.114	1.122	1.129	1.135	1.140	1.146	1.150	1.152	1.156	1.159	1.161	1.162	1.164	1.164	1.164	1.164	1.162	1.162	1.161	1.160	1.158	1.156	1.155	1.152	1.149	1.148	1.145	1.144	1.140	1.138	1.136	1.135	1.132	1.130	1.130	1.129	1.128	1.126	1.125	1.125	1.125	1.125	1.125	1.128	1.128	1.130	1.132	1.134	1.136	1.139	1.141	1.145	1.148	1.152	1.156	1.160	1.165	1.169	1.175	1.179	1.185	1.190	1.195	1.200	1.206	1.211	1.216	1.221	1.226	1.231	1.238	1.241	1.246	1.250	1.255	1.258	1.261	1.265	1.268	1.270	1.272	1.274	1.275	1.276	1.276	1.276	1.276	1.274	1.274	1.271	1.268	1.265	1.261	1.258	1.251	1.248	1.241	1.234	1.229	1.221	1.214	1.206	1.198	1.189	1.180	1.171	1.160	1.151	1.141	1.131	1.121	1.110	1.101	1.091	1.080	1.070	1.060	1.050	1.041	1.031	1.022	1.014	1.006	0.999	0.990	0.982	0.978	0.971	0.966	0.961	0.958	0.955	0.951	0.950	0.948	0.949	0.949	0.950	0.950	0.952	0.958	0.960	0.965	0.970	0.976	0.982	0.991	0.998	1.006	1.016	1.025	1.035	1.045	1.058	1.068	1.079	1.091	1.102	1.115	1.126	1.140	1.151	1.164	1.175	1.186	1.199	1.210	1.221	1.231	1.241	1.250	1.259	1.269	1.276	1.282	1.290	1.295	1.300	1.305	1.309	1.310	1.312	1.314	1.312	1.311	1.310	1.306	1.302	1.298	1.291	1.285	1.278	1.270	1.259	1.250	1.239	1.228	1.214	1.200	1.186	1.172	1.158	1.142	1.126	1.111	1.094	1.076	1.059	1.041	1.025	1.008	0.989	0.972	0.954	0.936	0.920	0.902	0.885	0.870	0.854	0.839	0.824	0.810	0.796	0.784	0.771	0.760	0.749	0.739	0.729	0.721	0.714	0.708	0.701	0.698	0.694	0.690	0.688	0.686	0.686	0.688	0.689	0.691	0.694	0.698	0.702	0.709	0.715	0.721	0.730	0.738	0.746	0.756	0.766	0.778	0.789	0.800	0.812	0.825	0.838	0.851	0.864	0.879	0.894	0.906	0.921	0.936	0.950	0.966	0.980	0.995	1.010	1.025	1.039	1.054	1.068	1.082	1.096	1.110	1.124	1.136	1.150	1.162	1.175	1.185	1.198	1.209	1.220	1.230	1.241	1.250	1.260	1.269	1.278	1.285	1.292	1.300	1.306	1.311	1.318	1.321	1.328	1.330	1.334	1.336	1.338	1.340	1.340	1.341	1.341	1.340	1.339	1.336	1.335	1.331	1.328	1.324	1.319	1.314	1.309	1.302	1.296	1.288	1.281	1.272	1.265	1.256	1.246	1.238	1.228	1.216	1.206	1.196	1.185	1.174	1.162	1.151	1.139	1.128	1.116	1.105	1.094	1.082	1.070	1.059	1.048	1.036	1.025	1.015	1.004	0.995	0.985	0.975	0.965	0.956	0.949	0.940	0.931	0.924	0.918	0.911	0.904	0.899	0.892	0.888	0.882	0.876	0.872	0.869	0.865	0.861	0.858	0.855	0.850	0.848	0.846	0.842	0.840	0.838	0.836	0.832	0.830	0.828	0.826	0.824	0.821	0.819	0.816	0.814	0.811	0.808	0.805	0.802	0.799	0.795	0.791	0.789	0.784	0.780	0.775	0.771	0.766	0.761	0.756	0.750	0.745	0.739	0.734	0.728	0.720	0.715	0.708	0.700	0.692	0.685	0.678	0.670	0.662	0.655	0.646	0.638	0.629	0.620	0.611	0.601	0.592	0.582	0.572	0.564	0.552	0.542	0.532	0.521	0.510	0.499	0.488	0.476	0.464	0.451	0.439	0.428	0.415	0.401	0.389	0.375	0.362	0.350	0.335	0.322	0.309	0.295	0.281	0.268	0.255	0.240	0.226	0.212	0.199	0.186	0.172	0.160	0.146	0.132	0.121	0.108	0.095	0.082	0.071	0.059	0.048	0.036	0.025	0.015	0.005	-0.005	-0.014	-0.024	-0.032	-0.040	-0.048	-0.055	-0.061	-0.068	-0.074	-0.080	-0.085	-0.089	-0.094	-0.098	-0.102	-0.105	-0.108	-0.110	-0.112	-0.115	-0.116	-0.118	-0.119	-0.119	-0.120	-0.121	-0.120	-0.120	-0.121	-0.121	-0.121	-0.120	-0.121	-0.120	-0.120	-0.121	-0.120	-0.121	-0.121	-0.121	-0.122	-0.122	-0.124	-0.125	-0.125	-0.126	-0.128	-0.130	-0.132	-0.134	-0.135	-0.138	-0.140	-0.144	-0.146	-0.150	-0.154	-0.158	-0.160	-0.165	-0.169	-0.172	-0.176	-0.180	-0.186	-0.190	-0.195	-0.200	-0.206	-0.211	-0.216	-0.221	-0.228	-0.232	-0.238	-0.244	-0.249	-0.254	-0.260	-0.265	-0.270	-0.276	-0.281	-0.286	-0.292	-0.298	-0.302	-0.308	-0.312	-0.318	-0.321	-0.326	-0.330	-0.335	-0.340	-0.344	-0.348	-0.350	-0.354	-0.358	-0.360	-0.364	-0.366	-0.369	-0.371	-0.372	-0.374	-0.376	-0.378	-0.378	-0.378	-0.379	-0.379	-0.379	-0.378	-0.378	-0.376	-0.374	-0.374	-0.370	-0.368	-0.365	-0.361	-0.359	-0.355	-0.351	-0.346	-0.341	-0.335	-0.330	-0.324	-0.318	-0.312	-0.305	-0.298	-0.290	-0.282	-0.274	-0.266	-0.256	-0.249	-0.240	-0.230	-0.221	-0.211	-0.202	-0.191	-0.182	-0.171	-0.162	-0.151	-0.141	-0.131	-0.120	-0.111	-0.100	-0.090	-0.080	-0.069	-0.059	-0.050	-0.039	-0.030	-0.020	-0.010	0.000	0.009	0.019	0.029	0.038	0.045	0.055	0.064	0.072	0.081	0.090	0.096	0.105	0.114	0.121	0.130	0.139	0.146	0.154	0.161	0.170	0.178	0.188	0.195	0.204	0.211	0.220	0.229	0.238	0.246	0.256	0.265	0.274	0.284	0.294	0.304	0.315	0.325	0.335	0.348	0.359	0.370	0.382	0.394	0.406	0.419	0.431	0.446	0.459	0.472	0.488	0.501	0.516	0.531	0.546	0.560	0.576	0.590	0.606	0.621	0.636	0.652	0.668	0.684	0.698	0.714	0.729	0.745	0.760	0.775	0.790	0.805	0.819	0.832	0.848	0.861	0.874	0.889	0.901	0.914	0.926	0.939	0.950	0.961	0.972	0.984	0.994	1.004	1.014	1.024	1.031	1.040	1.049	1.056	1.064	1.072	1.079	1.085	1.092	1.098	1.105	1.110	1.116	1.122	1.128	1.132	1.138	1.144	1.149	1.154	1.160	1.165	1.171	1.176	1.182	1.189	1.195	1.201	1.208	1.216	1.222	1.230	1.239	1.246	1.255	1.264	1.272	1.281	1.291	1.302	1.311	1.322	1.334	1.344	1.356	1.369	1.380	1.392	1.405	1.418	1.431	1.442	1.458	1.470	1.482	1.496	1.509	1.522	1.536	1.549	1.561	1.575	1.589	1.601	1.612	1.624	1.636	1.648	1.658	1.669	1.680	1.689	1.699	1.706	1.714	1.722	1.729	1.735	1.741	1.746	1.751	1.755	1.759	1.761	1.762	1.764	1.765	1.765	1.764	1.762	1.761	1.759	1.755	1.751	1.748	1.741	1.736	1.730	1.724	1.716	1.710	1.701	1.692	1.684	1.675	1.665	1.656	1.646	1.635	1.625	1.614	1.604	1.594	1.584	1.572	1.561	1.551	1.540	1.529	1.519	1.508	1.498	1.488	1.476	1.466	1.456	1.446	1.438	1.428	1.419	1.410	1.401	1.394	1.386	1.376	1.370	1.362	1.355	1.348	1.341	1.335	1.329	1.321	1.316	1.311	1.305	1.300	1.295	1.290	1.285	1.280	1.275	1.270	1.266	1.262	1.259	1.255	1.250	1.246	1.242	1.239	1.235	1.231	1.228	1.224	1.220	1.218	1.214	1.210	1.208	1.204	1.200	1.198	1.196	1.192	1.190	1.188	1.185	1.182	1.181	1.179	1.176	1.175	1.174	1.172	1.172	1.172	1.171	1.171	1.170	1.171	1.171	1.172	1.172	1.174	1.175	1.178	1.179	1.181	1.184	1.186	1.189	1.190	1.194	1.196	1.201	1.204	1.208	1.210	1.214	1.219	1.221	1.225	1.230	1.234	1.236	1.241	1.244	1.249	1.251	1.255	1.259	1.261	1.265	1.268	1.271	1.272	1.276	1.279	1.280	1.282	1.284	1.286	1.288	1.289	1.290	1.291	1.291	1.292	1.294	1.295	1.295	1.295	1.295	1.296	1.296	1.296	1.298	1.298	1.298	1.298	1.299	1.299	1.300	1.299	1.300	1.300	1.302	1.302	1.302	1.305	1.306	1.309	1.310	1.311	1.314	1.315	1.318	1.321	1.322	1.326	1.329	1.332	1.336	1.340	1.344	1.346	1.350	1.355	1.359	1.362	1.366	1.371	1.376	1.381	1.385	1.391	1.395	1.400	1.405	1.410	1.416	1.421	1.428	1.431	1.438	1.442	1.449	1.455	1.460	1.466	1.472	1.478	1.484	1.489	1.495	1.500	1.506	1.512	1.518	1.524	1.531	1.536	1.541	1.549	1.555	1.560	1.566	1.572	1.579	1.585	1.591	1.599	1.605	1.610	1.618	1.622	1.630	1.636	1.642	1.650	1.656	1.661	1.669	1.675	1.680	1.686	1.692	1.698	1.704	1.710	1.716	1.720	1.725	1.730	1.734	1.739	1.742	1.746	1.750	1.754	1.756	1.760	1.761	1.764	1.764	1.766	1.766	1.768	1.765	1.765	1.764	1.761	1.759	1.756	1.752	1.748	1.742	1.736	1.731	1.725	1.718	1.710	1.700	1.692	1.682	1.672	1.661	1.649	1.636	1.624	1.610	1.596	1.582	1.568	1.551	1.535	1.519	1.501	1.484	1.464	1.446	1.426	1.406	1.386	1.365	1.345	1.324	1.302	1.280	1.258	1.235	1.212	1.191	1.168	1.144	1.121	1.098	1.075	1.050	1.028	1.005	0.980	0.958	0.934	0.911	0.888	0.866	0.844	0.822	0.801	0.780	0.759	0.739	0.719	0.700	0.681	0.661	0.644	0.628	0.611	0.594	0.579	0.564	0.550	0.536	0.522	0.510	0.499	0.486	0.476	0.466	0.458	0.449	0.441	0.434	0.428	0.420	0.414	0.410	0.405	0.401	0.398	0.394	0.391	0.389	0.385	0.385	0.382	0.381	0.379	0.379	0.378	0.376	0.375	0.374	0.374	0.372	0.371	0.369	0.368	0.366	0.365	0.362	0.360	0.356	0.352	0.349	0.346	0.341	0.336	0.331	0.325	0.320	0.314	0.305	0.299	0.290	0.281	0.271	0.262	0.251	0.241	0.230	0.218	0.206	0.192	0.179	0.166	0.152	0.138	0.122	0.106	0.091	0.075	0.058	0.041	0.025	0.008	-0.011	-0.029	-0.046	-0.065	-0.082	-0.102	-0.121	-0.140	-0.159	-0.176	-0.195	-0.214	-0.234	-0.251	-0.270	-0.289	-0.306	-0.326	-0.344	-0.362	-0.380	-0.398	-0.416	-0.434	-0.450	-0.468	-0.482	-0.500	-0.515	-0.531	-0.548	-0.562	-0.578	-0.592	-0.606	-0.620	-0.632	-0.646	-0.659	-0.671	-0.682	-0.694	-0.706	-0.716	-0.726	-0.735	-0.745	-0.754	-0.761	-0.770	-0.778	-0.784	-0.791	-0.796	-0.802	-0.808	-0.812	-0.816	-0.820	-0.824	-0.828	-0.830	-0.832	-0.834	-0.835	-0.835	-0.836	-0.836	-0.835	-0.835	-0.834	-0.832	-0.830	-0.828	-0.825	-0.822	-0.820	-0.816	-0.814	-0.810	-0.806	-0.801	-0.798	-0.794	-0.789	-0.785	-0.780	-0.775	-0.770	-0.766	-0.760	-0.755	-0.751	-0.748	-0.742	-0.738	-0.732	-0.729	-0.724	-0.721	-0.716	-0.714	-0.709	-0.706	-0.702	-0.701	-0.698	-0.695	-0.694	-0.692	-0.691	-0.690	-0.689	-0.688	-0.688	-0.688	-0.686	-0.689	-0.689	-0.689	-0.691	-0.692	-0.694	-0.698	-0.700	-0.702	-0.705	-0.708	-0.711	-0.715	-0.719	-0.722	-0.726	-0.731	-0.735	-0.740	-0.744	-0.749	-0.752	-0.758	-0.761	-0.766	-0.770	-0.772	-0.778	-0.781	-0.785	-0.788	-0.791	-0.795	-0.796	-0.800	-0.801	-0.804	-0.806	-0.806	-0.808	-0.809	-0.809	-0.809	-0.809	-0.808	-0.806	-0.806	-0.804	-0.802	-0.800	-0.798	-0.795	-0.791	-0.789	-0.785	-0.781	-0.778	-0.772	-0.769	-0.765	-0.759	-0.755	-0.750	-0.745	-0.739	-0.735	-0.729	-0.724	-0.719	-0.714	-0.709	-0.702	-0.698	-0.694	-0.688	-0.682	-0.678	-0.672	-0.668	-0.662	-0.658	-0.652	-0.648	-0.641	-0.636	-0.632	-0.628	-0.622	-0.618	-0.611	-0.606	-0.601	-0.595	-0.590	-0.585	-0.578	-0.571	-0.565	-0.559	-0.551	-0.544	-0.536	-0.528	-0.520	-0.510	-0.501	-0.491	-0.480	-0.470	-0.459	-0.446	-0.435	-0.421	-0.409	-0.394	-0.379	-0.365	-0.348	-0.331	-0.315	-0.296	-0.278	-0.259	-0.239	-0.219	-0.199	-0.176	-0.154	-0.132	-0.109	-0.086	-0.061	-0.038	-0.011	0.012	0.039	0.065	0.091	0.119	0.145	0.172	0.200	0.226	0.254	0.284	0.310	0.339	0.366	0.395	0.422	0.450	0.478	0.505	0.532	0.560	0.586	0.612	0.639	0.664	0.690	0.715	0.740	0.764	0.788	0.810	0.832	0.855	0.876	0.898	0.916	0.938	0.956	0.974	0.991	1.008	1.024	1.040	1.055	1.068	1.081	1.094	1.106	1.118	1.128	1.136	1.148	1.154	1.162	1.169	1.176	1.181	1.186	1.191	1.195	1.199	1.200	1.202	1.204	1.205	1.206	1.205	1.206	1.205	1.204	1.204	1.201	1.199	1.198	1.194	1.191	1.189	1.186	1.182	1.179	1.176	1.174	1.170	1.168	1.165	1.161	1.160	1.158	1.155	1.154	1.151	1.150	1.149	1.149	1.149	1.149	1.149	1.150	1.151	1.152	1.155	1.158	1.161	1.164	1.169	1.174	1.179	1.185	1.191	1.199	1.205	1.214	1.222	1.231	1.240	1.250	1.260	1.271	1.282	1.295	1.308	1.319	1.332	1.346	1.359	1.372	1.388	1.400	1.415	1.430	1.444	1.459	1.474	1.489	1.502	1.518	1.531	1.545	1.559	1.572	1.586	1.599	1.611	1.624	1.634	1.645	1.655	1.665	1.674	1.681	1.689	1.695	1.701	1.705	1.710	1.712	1.715	1.715	1.715	1.714	1.712	1.709	1.705	1.699	1.692	1.685	1.678	1.668	1.656	1.644	1.631	1.618	1.602	1.588	1.570	1.554	1.535	1.516	1.496	1.476	1.455	1.434	1.411	1.389	1.366	1.344	1.321	1.296	1.274	1.249	1.226	1.202	1.179	1.156	1.134	1.111	1.090	1.068	1.046	1.026	1.006	0.988	0.969	0.951	0.935	0.919	0.902	0.890	0.876	0.864	0.852	0.842	0.832	0.824	0.816	0.810	0.805	0.799	0.795	0.792	0.790	0.789	0.789	0.789	0.790	0.791	0.794	0.796	0.800	0.804	0.808	0.811	0.816	0.821	0.828	0.832	0.839	0.845	0.850	0.856	0.862	0.869	0.875	0.880	0.886	0.890	0.896	0.901	0.905	0.909	0.912	0.916	0.920	0.921	0.925	0.928	0.929	0.930	0.930	0.931	0.931	0.932	0.931	0.930	0.929	0.929	0.928	0.925	0.924	0.921	0.920	0.916	0.914	0.912	0.910	0.908	0.905	0.904	0.901	0.899	0.898	0.895	0.894	0.892	0.891	0.891	0.890	0.890	0.891	0.891	0.891	0.892	0.895	0.898	0.899	0.901	0.905	0.909	0.912	0.919	0.924	0.929	0.935	0.940	0.948	0.955	0.961	0.970	0.978	0.986	0.995	1.005	1.014	1.024	1.034	1.045	1.055	1.066	1.076	1.088	1.098	1.110	1.120	1.131	1.142	1.154	1.166	1.176	1.186	1.198	1.209	1.219	1.230	1.240	1.250	1.260	1.269	1.279	1.288	1.296	1.305	1.312	1.321	1.329	1.335	1.342	1.349	1.355	1.361	1.368	1.372	1.378	1.384	1.388	1.391	1.395	1.399	1.402	1.406	1.409	1.411	1.414	1.418	1.420	1.421	1.424	1.426	1.429	1.430	1.431	1.434	1.436	1.438	1.439	1.441	1.444	1.445	1.446	1.449	1.451	1.454	1.455	1.459	1.461	1.464	1.468	1.470	1.474	1.478	1.482	1.485	1.490	1.495	1.498	1.504	1.508	1.512	1.519	1.522	1.529	1.534	1.539	1.545	1.550	1.556	1.560	1.566	1.571	1.578	1.582	1.588	1.592	1.598	1.600	1.605	1.609	1.612	1.616	1.619	1.621	1.624	1.626	1.626	1.628	1.629	1.628	1.628	1.626	1.624	1.622	1.620	1.616	1.612	1.608	1.602	1.598	1.591	1.585	1.578	1.570	1.561	1.552	1.544	1.534	1.522	1.512	1.500	1.490	1.478	1.465	1.451	1.439	1.425	1.412	1.399	1.385	1.371	1.355	1.341	1.328	1.312	1.299	1.285	1.270	1.256	1.241	1.228	1.212	1.200	1.185	1.172	1.160	1.146	1.134	1.121	1.110	1.096	1.085	1.074	1.061	1.051	1.040	1.031	1.020	1.010	1.000	0.990	0.981	0.971	0.962	0.954	0.944	0.935	0.928	0.919	0.910	0.901	0.892	0.884	0.875	0.868	0.860	0.851	0.842	0.834	0.825	0.816	0.808	0.799	0.791	0.781	0.772	0.764	0.755	0.748	0.738	0.729	0.720	0.711	0.704	0.696	0.686	0.679	0.671	0.664	0.656	0.649	0.644	0.636	0.630	0.625	0.620	0.614	0.610	0.605	0.602	0.599	0.595	0.594	0.591	0.589	0.589	0.588	0.586	0.588	0.588	0.588	0.589	0.590	0.594	0.595	0.598	0.600	0.602	0.606	0.609	0.611	0.615	0.619	0.622	0.625	0.629	0.632	0.634	0.636	0.640	0.641	0.644	0.645	0.648	0.648	0.648	0.648	0.648	0.646	0.645	0.644	0.641	0.639	0.635	0.630	0.626	0.621	0.616	0.610	0.605	0.598	0.590	0.582	0.574	0.566	0.558	0.549	0.539	0.530	0.520	0.510	0.500	0.490	0.480	0.469	0.459	0.449	0.438	0.428	0.419	0.408	0.399	0.389	0.380	0.371	0.362	0.354	0.346	0.339	0.331	0.325	0.318	0.312	0.306	0.301	0.298	0.294	0.290	0.286	0.284	0.281	0.280	0.279	0.279	0.278	0.278	0.279	0.280	0.280	0.282	0.284	0.286	0.290	0.292	0.295	0.299	0.302	0.306	0.310	0.314	0.319	0.324	0.328	0.332	0.338	0.342	0.346	0.351	0.356	0.361	0.365	0.370	0.374	0.379	0.381	0.385	0.389	0.392	0.395	0.398	0.400	0.401	0.404	0.404	0.405	0.405	0.405	0.404	0.402	0.401	0.399	0.396	0.392	0.389	0.384	0.379	0.374	0.368	0.360	0.352	0.345	0.336	0.328	0.318	0.308	0.295	0.285	0.272	0.260	0.248	0.232	0.219	0.205	0.190	0.175	0.159	0.142	0.128	0.111	0.094	0.078	0.061	0.044	0.029	0.011	-0.006	-0.021	-0.039	-0.054	-0.070	-0.085	-0.101	-0.115	-0.130	-0.144	-0.155	-0.169	-0.181	-0.191	-0.201	-0.211	-0.221	-0.229	-0.236	-0.244	-0.249	-0.254	-0.258	-0.261	-0.262	-0.264	-0.264	-0.264	-0.261	-0.260	-0.256	-0.251	-0.246	-0.240	-0.234	-0.226	-0.218	-0.209	-0.199	-0.188	-0.176	-0.165	-0.152	-0.140	-0.126	-0.112	-0.099	-0.084	-0.069	-0.054	-0.038	-0.022	-0.006	0.010	0.026	0.042	0.059	0.075	0.090	0.106	0.122	0.138	0.152	0.166	0.181	0.196	0.209	0.221	0.235	0.246	0.259	0.270	0.281	0.291	0.301	0.310	0.319	0.328	0.334	0.341	0.348	0.352	0.358	0.362	0.365	0.370	0.371	0.374	0.375	0.376	0.378	0.378	0.378	0.376	0.375	0.372	0.370	0.368	0.364	0.361	0.358	0.354	0.349	0.345	0.340	0.335	0.331	0.325	0.321	0.315	0.310	0.305	0.300	0.295	0.290	0.286	0.281	0.276	0.271	0.268	0.264	0.261	0.258	0.255	0.252	0.250	0.248	0.246	0.245	0.246	0.245	0.246	0.248	0.248	0.249	0.252	0.254	0.258	0.261	0.264	0.270	0.274	0.279	0.285	0.291	0.298	0.305	0.311	0.320	0.328	0.336	0.345	0.354	0.362	0.371	0.381	0.390	0.400	0.410	0.420	0.430	0.439	0.449	0.459	0.469	0.479	0.488	0.496	0.505	0.515	0.524	0.531	0.539	0.548	0.554	0.561	0.568	0.572	0.579	0.584	0.589	0.592	0.595	0.599	0.600	0.602	0.604	0.605	0.604	0.604	0.604	0.601	0.600	0.596	0.594	0.589	0.585	0.579	0.574	0.568	0.561	0.555	0.548	0.539	0.532	0.524	0.515	0.506	0.498	0.488	0.478	0.469	0.459	0.450	0.439	0.429	0.419	0.409	0.398	0.389	0.379	0.369	0.358	0.349	0.339	0.330	0.321	0.312	0.302	0.295	0.286	0.279	0.271	0.264	0.256	0.250	0.242	0.235	0.230	0.224	0.219	0.212	0.206	0.202	0.198	0.192	0.188	0.182	0.178	0.174	0.169	0.165	0.160	0.155	0.151	0.146	0.141	0.136	0.131	0.126	0.120	0.114	0.108	0.101	0.095	0.088	0.080	0.071	0.064	0.055	0.045	0.035	0.025	0.014	0.002	-0.010	-0.021	-0.035	-0.049	-0.062	-0.078	-0.092	-0.109	-0.125	-0.142	-0.160	-0.179	-0.196	-0.216	-0.236	-0.256	-0.276	-0.299	-0.320	-0.342	-0.365	-0.389	-0.411	-0.435	-0.459	-0.482	-0.507	-0.532	-0.558	-0.581	-0.608	-0.632	-0.659	-0.684	-0.710	-0.735	-0.759	-0.785	-0.810	-0.835	-0.860	-0.885	-0.909	-0.934	-0.959	-0.982	-1.005	-1.028	-1.051	-1.072	-1.095	-1.118	-1.139	-1.159	-1.179	-1.199	-1.218	-1.236	-1.255	-1.272	-1.290	-1.306	-1.322	-1.338	-1.354	-1.368	-1.381	-1.394	-1.408	-1.420	-1.430	-1.442	-1.452	-1.462	-1.471	-1.479	-1.488	-1.495	-1.501	-1.508	-1.511	-1.518	-1.521	-1.524	-1.526	-1.528	-1.530	-1.530	-1.530	-1.529	-1.529	-1.526	-1.522	-1.519	-1.515	-1.510	-1.502	-1.498	-1.490	-1.481	-1.472	-1.464	-1.452	-1.442	-1.430	-1.418	-1.404	-1.391	-1.375	-1.361	-1.345	-1.329	-1.311	-1.294	-1.275	-1.256	-1.236	-1.216	-1.195	-1.174	-1.152	-1.130	-1.108	-1.085	-1.061	-1.038	-1.014	-0.990	-0.965	-0.940	-0.915	-0.890	-0.865	-0.839	-0.812	-0.788	-0.761	-0.736	-0.710	-0.685	-0.660	-0.634	-0.609	-0.585	-0.560	-0.536	-0.510	-0.486	-0.462	-0.440	-0.416	-0.392	-0.370	-0.348	-0.325	-0.302	-0.281	-0.260	-0.239	-0.218	-0.196	-0.176	-0.158	-0.136	-0.118	-0.098	-0.079	-0.061	-0.042	-0.024	-0.006	0.011	0.029	0.046	0.064	0.080	0.098	0.112	0.129	0.145	0.160	0.178	0.192	0.208	0.221	0.238	0.252	0.266	0.281	0.296	0.310	0.324	0.338	0.351	0.365	0.378	0.391	0.404	0.416	0.429	0.442	0.454	0.468	0.478	0.490	0.501	0.514	0.525	0.536	0.546	0.556	0.568	0.578	0.589	0.598	0.606	0.616	0.626	0.635	0.644	0.652	0.661	0.669	0.678	0.685	0.692	0.700	0.708	0.714	0.721	0.728	0.734	0.740	0.746	0.752	0.758	0.764	0.769	0.774	0.779	0.784	0.788	0.792	0.796	0.800	0.805	0.808	0.811	0.815	0.818	0.821	0.824	0.826	0.830	0.831	0.834	0.836	0.838	0.839	0.841	0.844	0.845	0.846	0.849	0.850	0.852	0.852	0.854	0.855	0.858	0.859	0.860	0.861	0.862	0.865	0.866	0.868	0.869	0.872	0.874	0.876	0.878	0.880	0.882	0.886	0.889	0.891	0.896	0.899	0.902	0.908	0.910	0.915	0.920	0.924	0.929	0.935	0.940	0.945	0.950	0.956	0.962	0.968	0.974	0.980	0.986	0.992	1.000	1.005	1.011	1.018	1.024	1.030	1.035	1.040	1.048	1.052	1.058	1.062	1.066	1.071	1.075	1.079	1.082	1.085	1.089	1.090	1.094	1.095	1.095	1.095	1.096	1.095	1.095	1.094	1.092	1.090	1.088	1.084	1.081	1.078	1.072	1.069	1.064	1.058	1.051	1.045	1.040	1.032	1.026	1.018	1.011	1.002	0.996	0.989	0.980	0.972	0.965	0.956	0.949	0.940	0.932	0.924	0.918	0.909	0.902	0.895	0.888	0.881	0.874	0.869	0.861	0.855	0.850	0.842	0.839	0.832	0.828	0.822	0.818	0.814	0.809	0.805	0.800	0.796	0.792	0.789	0.785	0.781	0.778	0.772	0.769	0.765	0.761	0.756	0.751	0.748	0.742	0.738	0.732	0.726	0.721	0.715	0.709	0.701	0.695	0.688	0.679	0.672	0.662	0.655	0.646	0.638	0.628	0.618	0.608	0.596	0.588	0.576	0.565	0.554	0.542	0.530	0.520	0.507	0.495	0.484	0.471	0.460	0.448	0.436	0.425	0.414	0.401	0.390	0.379	0.368	0.358	0.348	0.338	0.328	0.319	0.310	0.300	0.292	0.285	0.278	0.271	0.265	0.258	0.252	0.246	0.242	0.238	0.234	0.230	0.228	0.225	0.222	0.221	0.219	0.218	0.216	0.216	0.216	0.216	0.218	0.216	0.218	0.220	0.221	0.222	0.225	0.228	0.229	0.231	0.234	0.238	0.240	0.244	0.246	0.249	0.254	0.258	0.260	0.265	0.269	0.272	0.276	0.282	0.286	0.290	0.295	0.299	0.304	0.308	0.312	0.318	0.322	0.328	0.332	0.336	0.341	0.348	0.352	0.358	0.362	0.369	0.372	0.379	0.384	0.390	0.395	0.400	0.405	0.411	0.418	0.424	0.429	0.435	0.440	0.446	0.452	0.459	0.465	0.470	0.476	0.484	0.490	0.496	0.502	0.509	0.515	0.521	0.529	0.535	0.542	0.549	0.556	0.564	0.570	0.579	0.585	0.594	0.601	0.609	0.618	0.626	0.635	0.642	0.654	0.662	0.672	0.681	0.691	0.702	0.712	0.724	0.735	0.746	0.758	0.770	0.784	0.796	0.809	0.822	0.836	0.851	0.865	0.879	0.895	0.909	0.925	0.941	0.959	0.974	0.990	1.008	1.025	1.042	1.060	1.078	1.095	1.114	1.131	1.149	1.168	1.185	1.204	1.221	1.239	1.258	1.275	1.292	1.310	1.326	1.345	1.361	1.378	1.394	1.409	1.425	1.440	1.455	1.469	1.484	1.496	1.510	1.522	1.535	1.546	1.558	1.569	1.579	1.588	1.596	1.605	1.612	1.621	1.628	1.632	1.640	1.644	1.649	1.654	1.658	1.661	1.664	1.665	1.668	1.669	1.670	1.671	1.671	1.670	1.670	1.670	1.668	1.668	1.666	1.664	1.661	1.660	1.658	1.655	1.652	1.650	1.646	1.644	1.641	1.638	1.635	1.631	1.628	1.625	1.620	1.616	1.612	1.609	1.606	1.602	1.599	1.595	1.590	1.588	1.582	1.579	1.575	1.570	1.566	1.561	1.558	1.554	1.549	1.545	1.539	1.534	1.529	1.524	1.519	1.512	1.508	1.501	1.495	1.489	1.482	1.476	1.470	1.461	1.455	1.448	1.439	1.432	1.425	1.416	1.409	1.399	1.390	1.382	1.372	1.364	1.355	1.346	1.336	1.328	1.319	1.310	1.300	1.292	1.282	1.274	1.265	1.256	1.249	1.241	1.232	1.225	1.218	1.210	1.204	1.198	1.191	1.186	1.180	1.175	1.170	1.166	1.162	1.159	1.156	1.154	1.151	1.149	1.148	1.148	1.146	1.146	1.146	1.148	1.148	1.149	1.150	1.152	1.154	1.158	1.160	1.162	1.166	1.169	1.172	1.176	1.180	1.184	1.188	1.191	1.196	1.199	1.204	1.206	1.211	1.215	1.219	1.222	1.224	1.228	1.230	1.232	1.235	1.238	1.240	1.241	1.242	1.245	1.245	1.246	1.245	1.246	1.246	1.245	1.245	1.244	1.241	1.241	1.239	1.236	1.234	1.231	1.229	1.226	1.222	1.220	1.216	1.214	1.210	1.206	1.204	1.200	1.196	1.192	1.189	1.185	1.182	1.179	1.176	1.172	1.169	1.166	1.162	1.160	1.158	1.155	1.154	1.151	1.150	1.149	1.146	1.145	1.145	1.144	1.142	1.144	1.142	1.144	1.142	1.144	1.145	1.145	1.146	1.148	1.149	1.150	1.151	1.154	1.155	1.158	1.159	1.161	1.164	1.166	1.168	1.170	1.171	1.175	1.176	1.179	1.180	1.182	1.184	1.185	1.188	1.189	1.191	1.191	1.192	1.194	1.194	1.194	1.195	1.194	1.194	1.194	1.192	1.191	1.191	1.189	1.188	1.185	1.182	1.180	1.178	1.174	1.171	1.166	1.162	1.160	1.155	1.150	1.145	1.141	1.135	1.129	1.124	1.118	1.111	1.105	1.100	1.092	1.086	1.079	1.072	1.066	1.059	1.051	1.044	1.038	1.030	1.022	1.015	1.008	1.001	0.992	0.986	0.979	0.971	0.964	0.958	0.950	0.942	0.938	0.930	0.922	0.918	0.910	0.905	0.899	0.892	0.886	0.881	0.876	0.871	0.865	0.860	0.856	0.851	0.846	0.842	0.838	0.834	0.830	0.826	0.821	0.819	0.815	0.811	0.806	0.805	0.801	0.798	0.792	0.790	0.786	0.782	0.779	0.776	0.772	0.769	0.764	0.760	0.756	0.751	0.748	0.742	0.738	0.732	0.728	0.721	0.716	0.710	0.705	0.699	0.691	0.684	0.679	0.670	0.664	0.656	0.649	0.641	0.634	0.625	0.616	0.609	0.600	0.591	0.584	0.576	0.568	0.559	0.551	0.542	0.534	0.526	0.518	0.510	0.502	0.496	0.489	0.481	0.475	0.470	0.464	0.458	0.452	0.446	0.442	0.439	0.435	0.432	0.429	0.426	0.425	0.424	0.422	0.421	0.421	0.421	0.422	0.424	0.425	0.426	0.429	0.431	0.434	0.439	0.442	0.446	0.450	0.455	0.459	0.464	0.470	0.474	0.480	0.485	0.491	0.496	0.502	0.506	0.512	0.519	0.524	0.529	0.534	0.539	0.542	0.548	0.552	0.556	0.559	0.562	0.566	0.569	0.571	0.574	0.576	0.578	0.579	0.580	0.581	0.582	0.582	0.582	0.582	0.581	0.581	0.580	0.580	0.579	0.578	0.576	0.574	0.572	0.571	0.569	0.566	0.565	0.564	0.562	0.560	0.559	0.556	0.556	0.554	0.554	0.554	0.552	0.552	0.551	0.552	0.554	0.552	0.555	0.556	0.558	0.560	0.562	0.565	0.568	0.571	0.574	0.579	0.582	0.588	0.594	0.598	0.604	0.610	0.616	0.622	0.630	0.638	0.645	0.652	0.660	0.669	0.676	0.685	0.692	0.702	0.711	0.720	0.730	0.739	0.748	0.756	0.766	0.775	0.784	0.794	0.802	0.812	0.821	0.830	0.840	0.849	0.858	0.866	0.875	0.884	0.891	0.900	0.909	0.918	0.925	0.932	0.941	0.949	0.956	0.965	0.971	0.979	0.988	0.995	1.002	1.010	1.018	1.024	1.031	1.040	1.046	1.054	1.062	1.071	1.079	1.088	1.095	1.102	1.112	1.120	1.130	1.139	1.148	1.158	1.166	1.176	1.188	1.196	1.206	1.216	1.228	1.238	1.248	1.258	1.268	1.279	1.290	1.299	1.310	1.321	1.330	1.340	1.351	1.361	1.370	1.380	1.389	1.398	1.406	1.415	1.424	1.431	1.440	1.446	1.454	1.460	1.466	1.471	1.478	1.482	1.486	1.491	1.496	1.499	1.502	1.506	1.510	1.511	1.514	1.516	1.519	1.520	1.521	1.524	1.525	1.528	1.529	1.530	1.531	1.532	1.535	1.536	1.538	1.540	1.541	1.544	1.546	1.550	1.551	1.555	1.560	1.564	1.568	1.572	1.578	1.584	1.589	1.594	1.601	1.606	1.614	1.621	1.629	1.636	1.645	1.652	1.661	1.669	1.678	1.686	1.695	1.704	1.711	1.720	1.729	1.738	1.745	1.754	1.761	1.768	1.775	1.781	1.788	1.792	1.798	1.802	1.806	1.809	1.811	1.814	1.816	1.816	1.816	1.816	1.814	1.811	1.808	1.805	1.800	1.795	1.789	1.782	1.775	1.768	1.758	1.749	1.739	1.728	1.716	1.705	1.692	1.680	1.668	1.652	1.639	1.624	1.610	1.595	1.580	1.564	1.548	1.532	1.516	1.500	1.484	1.468	1.451	1.435	1.419	1.404	1.386	1.371	1.355	1.340	1.325	1.311	1.295	1.282	1.268	1.252	1.240	1.226	1.212	1.201	1.189	1.175	1.165	1.152	1.141	1.130	1.120	1.109	1.098	1.089	1.079	1.069	1.059	1.051	1.041	1.032	1.024	1.015	1.006	0.998	0.990	0.981	0.972	0.964	0.955	0.946	0.938	0.929	0.920	0.910	0.901	0.894	0.884	0.874	0.865	0.854	0.844	0.832	0.822	0.812	0.801	0.790	0.778	0.765	0.752	0.740	0.726	0.714	0.700	0.686	0.671	0.656	0.641	0.626	0.611	0.595	0.579	0.562	0.545	0.529	0.511	0.495	0.476	0.459	0.441	0.424	0.405	0.388	0.369	0.350	0.331	0.312	0.295	0.276	0.259	0.240	0.222	0.204	0.186	0.168	0.149	0.132	0.115	0.098	0.081	0.062	0.046	0.031	0.015	0.000	-0.016	-0.031	-0.045	-0.060	-0.075	-0.088	-0.101	-0.114	-0.126	-0.139	-0.151	-0.164	-0.175	-0.186	-0.199	-0.209	-0.219	-0.229	-0.239	-0.249	-0.259	-0.268	-0.276	-0.284	-0.294	-0.301	-0.310	-0.318	-0.325	-0.332	-0.339	-0.348	-0.354	-0.361	-0.368	-0.375	-0.380	-0.386	-0.394	-0.399	-0.405	-0.410	-0.416	-0.421	-0.426	-0.432	-0.436	-0.441	-0.446	-0.450	-0.454	-0.459	-0.462	-0.465	-0.469	-0.471	-0.475	-0.479	-0.481	-0.482	-0.485	-0.486	-0.489	-0.490	-0.490	-0.492	-0.492	-0.492	-0.494	-0.492	-0.494	-0.492	-0.492	-0.492	-0.491	-0.491	-0.490	-0.490	-0.489	-0.488	-0.488	-0.488	-0.488	-0.486	-0.486	-0.486	-0.486	-0.488	-0.488	-0.489	-0.490	-0.491	-0.494	-0.496	-0.499	-0.501	-0.505	-0.510	-0.514	-0.519	-0.524	-0.530	-0.536	-0.544	-0.551	-0.559	-0.568	-0.576	-0.586	-0.598	-0.608	-0.619	-0.630	-0.641	-0.655	-0.666	-0.680	-0.695	-0.709	-0.722	-0.738	-0.751	-0.768	-0.782	-0.798	-0.814	-0.829	-0.844	-0.860	-0.875	-0.890	-0.906	-0.921	-0.935	-0.950	-0.965	-0.980	-0.992	-1.006	-1.020	-1.032	-1.045	-1.055	-1.068	-1.078	-1.088	-1.098	-1.106	-1.115	-1.122	-1.131	-1.138	-1.144	-1.149	-1.154	-1.158	-1.162	-1.165	-1.168	-1.169	-1.170	-1.171	-1.171	-1.171	-1.169	-1.168	-1.165	-1.162	-1.160	-1.155	-1.152	-1.148	-1.141	-1.136	-1.130	-1.122	-1.118	-1.110	-1.102	-1.092	-1.085	-1.076	-1.068	-1.059	-1.049	-1.039	-1.029	-1.019	-1.008	-0.996	-0.986	-0.975	-0.962	-0.951	-0.940	-0.926	-0.915	-0.901	-0.889	-0.875	-0.862	-0.849	-0.836	-0.822	-0.809	-0.794	-0.780	-0.765	-0.750	-0.736	-0.720	-0.705	-0.691	-0.675	-0.660	-0.644	-0.628	-0.612	-0.596	-0.579	-0.562	-0.546	-0.529	-0.514	-0.495	-0.479	-0.461	-0.444	-0.426	-0.408	-0.391	-0.374	-0.355	-0.338	-0.320	-0.301	-0.284	-0.266	-0.249	-0.231	-0.212	-0.196	-0.178	-0.161	-0.144	-0.126	-0.110	-0.092	-0.076	-0.059	-0.044	-0.026	-0.011	0.005	0.020	0.036	0.051	0.065	0.079	0.092	0.108	0.121	0.134	0.146	0.159	0.171	0.184	0.195	0.206	0.216	0.228	0.238	0.248	0.256	0.266	0.275	0.284	0.294	0.301	0.309	0.318	0.324	0.331	0.339	0.345	0.352	0.359	0.365	0.371	0.378	0.385	0.391	0.396	0.404	0.409	0.416	0.422	0.428	0.434	0.440	0.448	0.452	0.460	0.468	0.472	0.480	0.488	0.496	0.502	0.510	0.519	0.526	0.535	0.544	0.552	0.561	0.571	0.581	0.590	0.600	0.611	0.621	0.631	0.644	0.654	0.665	0.676	0.689	0.701	0.712	0.725	0.738	0.750	0.764	0.775	0.789	0.801	0.815	0.828	0.840	0.854	0.866	0.879	0.891	0.905	0.918	0.929	0.941	0.952	0.965	0.976	0.988	0.999	1.010	1.020	1.030	1.040	1.049	1.059	1.068	1.075	1.082	1.091	1.098	1.104	1.109	1.115	1.120	1.124	1.128	1.132	1.135	1.138	1.140	1.140	1.142	1.142	1.142	1.142	1.142	1.140	1.139	1.136	1.135	1.132	1.129	1.125	1.121	1.118	1.112	1.109	1.104	1.098	1.092	1.086	1.081	1.075	1.069	1.062	1.056	1.050	1.042	1.036	1.030	1.022	1.015	1.008	1.002	0.995	0.988	0.980	0.974	0.966	0.959	0.952	0.945	0.936	0.931	0.924	0.916	0.908	0.901	0.895	0.886	0.879	0.871	0.865	0.858	0.848	0.840	0.831	0.824	0.815	0.806	0.798	0.789	0.780	0.771	0.761	0.752	0.744	0.734	0.722	0.714	0.704	0.692	0.684	0.672	0.661	0.651	0.640	0.630	0.619	0.608	0.598	0.586	0.576	0.565	0.555	0.545	0.534	0.524	0.515	0.504	0.495	0.485	0.478	0.469	0.460	0.452	0.445	0.438	0.431	0.426	0.419	0.414	0.409	0.405	0.401	0.398	0.395	0.392	0.390	0.390	0.388	0.389	0.388	0.389	0.389	0.391	0.392	0.396	0.398	0.401	0.405	0.409	0.412	0.416	0.422	0.428	0.432	0.438	0.442	0.450	0.455	0.461	0.468	0.474	0.480	0.485	0.492	0.498	0.504	0.509	0.515	0.520	0.525	0.531	0.536	0.540	0.545	0.549	0.552	0.556	0.560	0.562	0.565	0.566	0.568	0.570	0.571	0.572	0.572	0.572	0.572	0.571	0.570	0.568	0.566	0.564	0.562	0.559	0.556	0.552	0.549	0.546	0.541	0.538	0.532	0.528	0.522	0.519	0.512	0.507	0.502	0.496	0.491	0.485	0.480	0.474	0.470	0.464	0.458	0.452	0.448	0.441	0.438	0.432	0.428	0.422	0.419	0.415	0.411	0.408	0.405	0.401	0.399	0.398	0.394	0.392	0.392	0.391	0.390	0.390	0.391	0.391	0.392	0.395	0.396	0.400	0.401	0.405	0.410	0.414	0.419	0.424	0.429	0.435	0.441	0.448	0.455	0.464	0.471	0.480	0.489	0.498	0.507	0.518	0.528	0.539	0.549	0.560	0.570	0.582	0.594	0.606	0.618	0.631	0.642	0.655	0.668	0.680	0.694	0.706	0.719	0.732	0.745	0.758	0.770	0.784	0.798	0.810	0.822	0.836	0.848	0.861	0.872	0.886	0.899	0.911	0.924	0.936	0.948	0.959	0.972	0.985	0.995	1.008	1.020	1.031	1.044	1.056	1.068	1.079	1.091	1.102	1.114	1.125	1.138	1.149	1.161	1.172	1.184	1.196	1.206	1.218	1.230	1.241	1.252	1.264	1.275	1.286	1.298	1.309	1.319	1.330	1.341	1.352	1.362	1.372	1.384	1.394	1.404	1.414	1.421	1.431	1.440	1.449	1.458	1.466	1.475	1.482	1.490	1.496	1.504	1.510	1.518	1.522	1.528	1.532	1.538	1.542	1.545	1.550	1.552	1.555	1.559	1.560	1.562	1.564	1.565	1.566	1.566	1.566	1.565	1.564	1.562	1.561	1.559	1.556	1.555	1.551	1.548	1.542	1.539	1.535	1.530	1.525	1.520	1.514	1.508	1.501	1.495	1.488	1.480	1.472	1.465	1.458	1.449	1.440	1.432	1.424	1.415	1.405	1.396	1.386	1.378	1.368	1.358	1.349	1.338	1.328	1.318	1.308	1.299	1.289	1.279	1.269	1.259	1.249	1.239	1.230	1.221	1.211	1.201	1.192	1.184	1.174	1.166	1.156	1.149	1.140	1.131	1.124	1.116	1.109	1.101	1.095	1.088	1.080	1.075	1.069	1.062	1.058	1.051	1.046	1.040	1.035	1.031	1.025	1.021	1.018	1.014	1.009	1.005	1.002	0.999	0.996	0.994	0.990	0.988	0.986	0.984	0.981	0.980	0.979	0.976	0.976	0.975	0.974	0.974	0.972	0.974	0.972	0.974	0.974	0.975	0.975	0.975	0.978	0.978	0.979	0.981	0.982	0.985	0.988	0.990	0.992	0.995	0.999	1.001	1.006	1.009	1.014	1.018	1.022	1.026	1.031	1.036	1.041	1.048	1.054	1.059	1.065	1.071	1.078	1.085	1.090	1.098	1.105	1.111	1.119	1.126	1.135	1.142	1.150	1.159	1.166	1.175	1.182	1.190	1.199	1.208	1.215	1.224	1.231	1.240	1.249	1.256	1.264	1.272	1.280	1.289	1.295	1.302	1.310	1.316	1.322	1.329	1.334	1.339	1.344	1.349	1.352	1.356	1.360	1.362	1.364	1.366	1.366	100.000	5.000	2.000	1.000	2.000	0.000	0.000	0.000	0.000	0.000	0.000	0.000	0.000	0.000	0.000	0.000	0.000	0.000	0.231	0.232	0.232	0.232	0.232	0.231	0.230	0.228	0.226	0.224	0.220	0.215	0.210	0.206	0.201	0.195	0.188	0.180	0.174	0.165	0.155	0.146	0.136	0.125	0.115	0.102	0.090	0.078	0.064	0.051	0.036	0.022	0.008	-0.010	-0.025	-0.041	-0.058	-0.075	-0.091	-0.110	-0.129	-0.148	-0.165	-0.184	-0.204	-0.222	-0.241	-0.261	-0.280	-0.299	-0.320	-0.339	-0.358	-0.376	-0.395	-0.415	-0.434	-0.451	-0.470	-0.488	-0.505	-0.522	-0.539	-0.555	-0.571	-0.586	-0.601	-0.615	-0.630	-0.642	-0.655	-0.668	-0.679	-0.690	-0.700	-0.709	-0.718	-0.725	-0.732	-0.739	-0.745	-0.749	-0.754	-0.756	-0.759	-0.761	-0.761	-0.761	-0.760	-0.759	-0.756	-0.752	-0.749	-0.745	-0.739	-0.734	-0.726	-0.719	-0.710	-0.701	-0.691	-0.681	-0.671	-0.660	-0.649	-0.635	-0.622	-0.610	-0.596	-0.582	-0.568	-0.554	-0.538	-0.521	-0.506	-0.491	-0.474	-0.458	-0.442	-0.425	-0.409	-0.391	-0.372	-0.356	-0.339	-0.322	-0.305	-0.288	-0.271	-0.254	-0.236	-0.219	-0.201	-0.185	-0.169	-0.152	-0.136	-0.119	-0.102	-0.086	-0.070	-0.055	-0.039	-0.024	-0.008	0.008	0.022	0.038	0.052	0.066	0.081	0.096	0.109	0.122	0.138	0.150	0.164	0.176	0.190	0.202	0.215	0.226	0.240	0.251	0.262	0.275	0.285	0.296	0.308	0.319	0.329	0.339	0.349	0.359	0.368	0.378	0.386	0.395	0.405	0.412	0.421	0.429	0.438	0.446	0.452	0.461	0.468	0.474	0.482	0.489	0.495	0.501	0.507	0.514	0.520	0.528	0.534	0.539	0.545	0.551	0.556	0.562	0.568	0.574	0.580	0.585	0.592	0.598	0.602	0.609	0.615	0.621	0.628	0.634	0.640	0.646	0.654	0.660	0.666	0.672	0.680	0.686	0.694	0.701	0.709	0.716	0.724	0.731	0.739	0.748	0.756	0.764	0.772	0.781	0.789	0.798	0.808	0.816	0.826	0.835	0.845	0.854	0.862	0.874	0.884	0.894	0.904	0.914	0.924	0.935	0.945	0.956	0.968	0.978	0.990	1.000	1.011	1.022	1.034	1.045	1.056	1.068	1.079	1.090	1.101	1.112	1.124	1.135	1.145	1.156	1.168	1.178	1.188	1.198	1.209	1.218	1.229	1.239	1.246	1.256	1.265	1.272	1.281	1.289	1.296	1.304	1.310	1.316	1.322	1.328	1.334	1.338	1.341	1.345	1.349	1.352	1.354	1.356	1.358	1.358	1.359	1.359	1.359	1.359	1.356	1.355	1.352	1.350	1.348	1.344	1.339	1.335	1.330	1.325	1.320	1.314	1.308	1.302	1.296	1.289	1.281	1.275	1.268	1.259	1.251	1.242	1.235	1.226	1.219	1.210	1.201	1.191	1.182	1.174	1.165	1.156	1.146	1.136	1.128	1.118	1.109	1.099	1.090	1.081	1.071	1.061	1.051	1.042	1.032	1.024	1.014	1.005	0.994	0.984	0.974	0.965	0.955	0.946	0.935	0.926	0.916	0.906	0.896	0.886	0.876	0.868	0.858	0.848	0.839	0.829	0.820	0.811	0.801	0.792	0.784	0.775	0.768	0.759	0.751	0.742	0.736	0.729	0.722	0.715	0.709	0.702	0.698	0.692	0.689	0.684	0.680	0.678	0.674	0.672	0.671	0.670	0.669	0.669	0.669	0.670	0.671	0.674	0.676	0.679	0.682	0.686	0.691	0.696	0.702	0.708	0.715	0.721	0.729	0.736	0.745	0.752	0.761	0.770	0.779	0.789	0.799	0.808	0.818	0.828	0.838	0.848	0.858	0.868	0.878	0.888	0.896	0.908	0.916	0.925	0.934	0.942	0.951	0.959	0.968	0.975	0.981	0.988	0.994	1.000	1.005	1.010	1.014	1.018	1.022	1.025	1.028	1.030	1.031	1.032	1.034	1.034	1.032	1.032	1.031	1.029	1.028	1.025	1.021	1.018	1.015	1.011	1.006	1.001	0.998	0.991	0.986	0.980	0.975	0.969	0.962	0.956	0.950	0.942	0.936	0.931	0.924	0.918	0.911	0.905	0.899	0.892	0.886	0.881	0.875	0.869	0.864	0.859	0.855	0.849	0.845	0.841	0.839	0.835	0.832	0.830	0.828	0.828	0.826	0.825	0.825	0.825	0.826	0.828	0.829	0.831	0.834	0.838	0.840	0.844	0.850	0.854	0.860	0.865	0.872	0.880	0.886	0.895	0.902	0.912	0.920	0.931	0.940	0.950	0.961	0.971	0.984	0.994	1.006	1.018	1.029	1.041	1.052	1.065	1.078	1.090	1.101	1.114	1.126	1.139	1.151	1.164	1.175	1.188	1.200	1.211	1.222	1.235	1.245	1.258	1.268	1.278	1.289	1.300	1.310	1.319	1.329	1.338	1.346	1.355	1.364	1.372	1.381	1.389	1.398	1.405	1.412	1.420	1.429	1.435	1.442	1.450	1.458	1.465	1.471	1.480	1.488	1.494	1.502	1.509	1.518	1.525	1.534	1.541	1.550	1.559	1.566	1.575	1.585	1.594	1.602	1.614	1.622	1.632	1.644	1.654	1.664	1.675	1.686	1.698	1.709	1.720	1.731	1.744	1.756	1.769	1.781	1.794	1.806	1.819	1.831	1.844	1.856	1.869	1.881	1.894	1.905	1.918	1.930	1.941	1.951	1.964	1.975	1.985	1.995	2.005	2.015	2.025	2.034	2.042	2.051	2.059	2.065	2.072	2.078	2.084	2.089	2.094	2.099	2.101	2.104	2.106	2.109	2.110	2.111	2.110	2.110	2.109	2.106	2.105	2.101	2.099	2.094	2.090	2.085	2.080	2.074	2.069	2.061	2.054	2.046	2.039	2.030	2.021	2.013	2.004	1.995	1.985	1.976	1.965	1.956	1.946	1.938	1.926	1.916	1.908	1.898	1.888	1.879	1.869	1.860	1.851	1.842	1.834	1.825	1.818	1.809	1.801	1.795	1.788	1.780	1.774	1.769	1.762	1.756	1.752	1.748	1.742	1.739	1.735	1.732	1.729	1.726	1.724	1.722	1.720	1.719	1.718	1.716	1.715	1.715	1.715	1.715	1.715	1.716	1.716	1.718	1.719	1.720	1.722	1.724	1.725	1.728	1.730	1.732	1.735	1.738	1.739	1.742	1.746	1.748	1.751	1.754	1.759	1.762	1.765	1.768	1.772	1.775	1.780	1.782	1.788	1.791	1.795	1.799	1.804	1.808	1.812	1.816	1.820	1.825	1.830	1.834	1.840	1.844	1.848	1.854	1.859	1.862	1.868	1.872	1.878	1.881	1.888	1.891	1.896	1.901	1.905	1.910	1.915	1.920	1.924	1.929	1.934	1.938	1.941	1.945	1.949	1.952	1.958	1.961	1.965	1.968	1.971	1.974	1.978	1.980	1.982	1.985	1.988	1.989	1.991	1.992	1.994	1.995	1.996	1.996	1.998	1.998	1.998	1.998	1.996	1.996	1.995	1.992	1.991	1.989	1.986	1.984	1.980	1.978	1.974	1.969	1.965	1.960	1.956	1.950	1.944	1.938	1.931	1.925	1.919	1.911	1.905	1.898	1.889	1.881	1.872	1.865	1.856	1.848	1.839	1.829	1.820	1.811	1.801	1.792	1.782	1.772	1.762	1.751	1.741	1.731	1.721	1.710	1.701	1.691	1.680	1.670	1.660	1.650	1.640	1.629	1.620	1.610	1.600	1.590	1.581	1.571	1.562	1.552	1.544	1.534	1.525	1.516	1.508	1.499	1.490	1.480	1.472	1.464	1.455	1.446	1.438	1.429	1.421	1.411	1.404	1.395	1.386	1.378	1.369	1.360	1.352	1.344	1.334	1.324	1.315	1.308	1.298	1.289	1.279	1.269	1.259	1.249	1.239	1.228	1.218	1.208	1.198	1.186	1.175	1.165	1.154	1.141	1.131	1.120	1.109	1.096	1.085	1.074	1.062	1.050	1.039	1.026	1.015	1.002	0.992	0.980	0.969	0.956	0.945	0.932	0.921	0.910	0.899	0.888	0.876	0.865	0.854	0.844	0.832	0.821	0.811	0.800	0.790	0.780	0.770	0.761	0.750	0.741	0.732	0.722	0.715	0.705	0.696	0.689	0.680	0.672	0.664	0.655	0.649	0.641	0.632	0.625	0.618	0.611	0.605	0.598	0.590	0.585	0.578	0.571	0.564	0.558	0.551	0.545	0.540	0.532	0.528	0.521	0.515	0.509	0.502	0.498	0.491	0.485	0.480	0.474	0.468	0.461	0.456	0.450	0.445	0.439	0.434	0.428	0.422	0.416	0.412	0.406	0.401	0.396	0.390	0.385	0.381	0.375	0.370	0.365	0.360	0.355	0.350	0.344	0.340	0.334	0.329	0.324	0.319	0.312	0.308	0.301	0.295	0.290	0.284	0.278	0.271	0.265	0.259	0.251	0.245	0.238	0.230	0.222	0.215	0.206	0.199	0.191	0.182	0.174	0.165	0.156	0.148	0.138	0.129	0.119	0.111	0.101	0.092	0.084	0.075	0.066	0.059	0.050	0.042	0.034	0.028	0.020	0.014	0.008	0.002	-0.002	-0.008	-0.011	-0.014	-0.016	-0.016	-0.018	-0.018	-0.016	-0.014	-0.011	-0.008	-0.004	0.002	0.009	0.016	0.025	0.034	0.044	0.055	0.066	0.080	0.094	0.108	0.124	0.139	0.155	0.174	0.191	0.209	0.226	0.246	0.265	0.285	0.304	0.324	0.345	0.364	0.384	0.404	0.424	0.444	0.462	0.481	0.500	0.518	0.534	0.550	0.566	0.582	0.596	0.610	0.622	0.635	0.646	0.656	0.666	0.675	0.682	0.689	0.695	0.699	0.702	0.706	0.709	0.710	0.710	0.710	0.709	0.709	0.705	0.702	0.699	0.695	0.691	0.686	0.682	0.676	0.671	0.665	0.660	0.654	0.649	0.642	0.636	0.632	0.628	0.621	0.618	0.614	0.609	0.606	0.602	0.601	0.600	0.599	0.598	0.598	0.599	0.600	0.602	0.604	0.608	0.610	0.614	0.619	0.622	0.629	0.635	0.640	0.646	0.654	0.661	0.669	0.676	0.684	0.691	0.700	0.708	0.715	0.724	0.731	0.739	0.746	0.754	0.761	0.769	0.775	0.781	0.788	0.792	0.799	0.802	0.808	0.811	0.815	0.818	0.820	0.824	0.825	0.826	0.829	0.829	0.829	0.829	0.829	0.829	0.828	0.826	0.825	0.825	0.822	0.821	0.819	0.816	0.815	0.814	0.811	0.809	0.806	0.805	0.802	0.801	0.800	0.799	0.799	0.799	0.799	0.799	0.799	0.800	0.801	0.802	0.805	0.808	0.810	0.812	0.818	0.821	0.826	0.831	0.836	0.842	0.849	0.856	0.864	0.871	0.880	0.889	0.899	0.909	0.919	0.929	0.940	0.951	0.962	0.975	0.988	1.000	1.014	1.028	1.041	1.055	1.069	1.084	1.099	1.114	1.129	1.142	1.159	1.174	1.189	1.205	1.220	1.235	1.251	1.266	1.281	1.298	1.311	1.326	1.341	1.356	1.370	1.384	1.398	1.411	1.424	1.436	1.449	1.461	1.472	1.485	1.496	1.505	1.516	1.525	1.535	1.542	1.551	1.560	1.568	1.574	1.580	1.588	1.592	1.598	1.602	1.608	1.611	1.615	1.619	1.622	1.624	1.626	1.629	1.630	1.631	1.634	1.635	1.635	1.636	1.636	1.636	1.638	1.638	1.638	1.638	1.636	1.636	1.635	1.635	1.634	1.634	1.634	1.634	1.632	1.632	1.632	1.631	1.631	1.630	1.630	1.630	1.629	1.629	1.629	1.629	1.629	1.628	1.628	1.628	1.626	1.626	1.626	1.626	1.626	1.626	1.625	1.625	1.624	1.624	1.622	1.622	1.621	1.621	1.621	1.620	1.620	1.619	1.618	1.618	1.616	1.615	1.614	1.612	1.611	1.611	1.610	1.609	1.608	1.606	1.605	1.604	1.602	1.602	1.601	1.600	1.600	1.599	1.599	1.598	1.598	1.596	1.596	1.595	1.595	1.595	1.594	1.592	1.591	1.591	1.590	1.590	1.589	1.588	1.585	1.585	1.584	1.581	1.579	1.578	1.575	1.572	1.569	1.566	1.561	1.559	1.554	1.549	1.544	1.538	1.530	1.524	1.516	1.509	1.500	1.491	1.482	1.471	1.461	1.450	1.439	1.425	1.412	1.399	1.385	1.371	1.355	1.340	1.324	1.306	1.289	1.271	1.254	1.236	1.216	1.198	1.179	1.158	1.139	1.119	1.098	1.078	1.058	1.036	1.018	0.996	0.976	0.956	0.936	0.915	0.896	0.878	0.859	0.841	0.822	0.805	0.788	0.772	0.755	0.741	0.726	0.714	0.700	0.686	0.675	0.664	0.652	0.644	0.635	0.626	0.619	0.612	0.608	0.602	0.598	0.594	0.591	0.589	0.588	0.588	0.586	0.586	0.588	0.590	0.591	0.594	0.596	0.601	0.605	0.609	0.614	0.619	0.622	0.629	0.634	0.640	0.645	0.651	0.656	0.661	0.666	0.672	0.678	0.682	0.688	0.692	0.698	0.700	0.705	0.709	0.712	0.715	0.716	0.719	0.720	0.721	0.721	0.722	0.721	0.721	0.720	0.718	0.716	0.712	0.710	0.706	0.701	0.696	0.691	0.686	0.680	0.672	0.666	0.658	0.649	0.640	0.631	0.622	0.612	0.601	0.591	0.579	0.569	0.556	0.545	0.532	0.519	0.505	0.494	0.480	0.466	0.452	0.438	0.425	0.411	0.398	0.384	0.370	0.356	0.342	0.329	0.316	0.302	0.291	0.279	0.266	0.255	0.244	0.232	0.224	0.214	0.205	0.198	0.189	0.182	0.176	0.170	0.166	0.162	0.160	0.158	0.156	0.156	0.158	0.159	0.161	0.165	0.169	0.175	0.180	0.188	0.196	0.205	0.215	0.226	0.236	0.249	0.261	0.276	0.290	0.305	0.321	0.338	0.354	0.371	0.390	0.408	0.426	0.445	0.464	0.482	0.502	0.524	0.542	0.562	0.582	0.602	0.622	0.641	0.662	0.681	0.699	0.718	0.736	0.755	0.772	0.789	0.806	0.822	0.838	0.852	0.868	0.881	0.895	0.908	0.920	0.931	0.941	0.951	0.961	0.971	0.980	0.986	0.994	1.001	1.006	1.010	1.015	1.020	1.022	1.026	1.028	1.029	1.030	1.031	1.031	1.030	1.030	1.028	1.025	1.024	1.021	1.016	1.014	1.010	1.005	1.000	0.995	0.989	0.984	0.978	0.970	0.964	0.958	0.950	0.941	0.934	0.925	0.916	0.908	0.899	0.889	0.880	0.870	0.860	0.849	0.839	0.828	0.818	0.808	0.796	0.785	0.772	0.761	0.750	0.739	0.728	0.716	0.702	0.691	0.679	0.668	0.656	0.644	0.632	0.621	0.610	0.599	0.588	0.578	0.566	0.556	0.546	0.538	0.529	0.519	0.510	0.501	0.494	0.486	0.480	0.472	0.468	0.462	0.458	0.452	0.449	0.446	0.442	0.440	0.439	0.438	0.438	0.436	0.438	0.438	0.440	0.442	0.444	0.448	0.450	0.455	0.459	0.464	0.468	0.474	0.480	0.486	0.491	0.499	0.506	0.512	0.520	0.526	0.534	0.542	0.549	0.556	0.564	0.572	0.579	0.586	0.592	0.600	0.608	0.614	0.620	0.625	0.631	0.636	0.642	0.648	0.651	0.655	0.660	0.662	0.665	0.668	0.671	0.672	0.674	0.675	0.676	0.676	0.676	0.676	0.675	0.674	0.672	0.671	0.670	0.668	0.665	0.662	0.659	0.656	0.652	0.649	0.645	0.640	0.636	0.632	0.628	0.621	0.616	0.611	0.606	0.601	0.594	0.588	0.582	0.576	0.569	0.562	0.555	0.549	0.541	0.534	0.525	0.518	0.507	0.499	0.490	0.480	0.471	0.460	0.450	0.439	0.426	0.414	0.401	0.389	0.374	0.361	0.345	0.330	0.312	0.298	0.280	0.262	0.244	0.225	0.206	0.185	0.164	0.142	0.121	0.099	0.078	0.055	0.031	0.008	-0.016	-0.041	-0.065	-0.090	-0.116	-0.141	-0.165	-0.190	-0.215	-0.240	-0.265	-0.290	-0.312	-0.338	-0.361	-0.384	-0.406	-0.428	-0.450	-0.469	-0.489	-0.509	-0.528	-0.545	-0.560	-0.576	-0.591	-0.605	-0.618	-0.629	-0.639	-0.649	-0.658	-0.664	-0.670	-0.675	-0.680	-0.681	-0.684	-0.684	-0.684	-0.681	-0.680	-0.675	-0.671	-0.665	-0.659	-0.651	-0.642	-0.635	-0.625	-0.614	-0.602	-0.590	-0.578	-0.564	-0.551	-0.538	-0.524	-0.507	-0.492	-0.478	-0.462	-0.445	-0.430	-0.414	-0.398	-0.380	-0.364	-0.349	-0.331	-0.316	-0.299	-0.284	-0.268	-0.251	-0.236	-0.221	-0.205	-0.191	-0.176	-0.161	-0.149	-0.134	-0.121	-0.108	-0.095	-0.082	-0.071	-0.060	-0.048	-0.036	-0.026	-0.016	-0.008	0.002	0.011	0.020	0.028	0.036	0.042	0.050	0.055	0.060	0.066	0.071	0.075	0.078	0.081	0.085	0.086	0.089	0.090	0.090	0.091	0.090	0.090	0.089	0.088	0.085	0.084	0.080	0.078	0.075	0.070	0.066	0.061	0.058	0.052	0.048	0.042	0.036	0.031	0.025	0.019	0.014	0.008	0.001	-0.005	-0.010	-0.015	-0.020	-0.026	-0.031	-0.036	-0.040	-0.044	-0.049	-0.052	-0.056	-0.059	-0.061	-0.062	-0.064	-0.066	-0.066	-0.066	-0.065	-0.065	-0.064	-0.061	-0.060	-0.058	-0.055	-0.050	-0.048	-0.042	-0.036	-0.031	-0.026	-0.020	-0.014	-0.006	0.000	0.008	0.014	0.022	0.030	0.039	0.046	0.054	0.062	0.070	0.079	0.086	0.094	0.102	0.110	0.116	0.124	0.131	0.138	0.145	0.151	0.158	0.164	0.169	0.174	0.180	0.185	0.190	0.194	0.198	0.201	0.205	0.209	0.211	0.215	0.218	0.220	0.224	0.226	0.228	0.231	0.232	0.236	0.238	0.241	0.244	0.246	0.250	0.252	0.256	0.260	0.264	0.269	0.274	0.279	0.284	0.290	0.296	0.304	0.311	0.319	0.329	0.336	0.346	0.356	0.366	0.378	0.388	0.400	0.411	0.425	0.438	0.451	0.465	0.480	0.495	0.510	0.524	0.539	0.555	0.571	0.586	0.601	0.618	0.632	0.649	0.665	0.679	0.695	0.709	0.724	0.738	0.751	0.765	0.776	0.789	0.801	0.812	0.824	0.834	0.842	0.852	0.860	0.868	0.874	0.880	0.885	0.889	0.892	0.896	0.899	0.900	0.901	0.901	0.901	0.899	0.898	0.895	0.891	0.888	0.884	0.879	0.872	0.868	0.860	0.854	0.846	0.838	0.831	0.822	0.812	0.805	0.795	0.785	0.776	0.766	0.756	0.746	0.736	0.726	0.715	0.705	0.695	0.685	0.674	0.664	0.654	0.642	0.634	0.624	0.612	0.604	0.594	0.584	0.575	0.564	0.555	0.545	0.538	0.528	0.518	0.509	0.500	0.492	0.482	0.474	0.466	0.458	0.449	0.441	0.432	0.425	0.416	0.410	0.402	0.394	0.386	0.380	0.372	0.365	0.359	0.351	0.345	0.339	0.332	0.326	0.320	0.314	0.309	0.302	0.296	0.291	0.286	0.281	0.278	0.272	0.266	0.262	0.259	0.255	0.251	0.248	0.244	0.240	0.238	0.235	0.231	0.230	0.228	0.225	0.224	0.222	0.220	0.219	0.219	0.218	0.218	0.218	0.218	0.218	0.218	0.218	0.220	0.221	0.222	0.224	0.225	0.228	0.230	0.234	0.236	0.239	0.242	0.246	0.251	0.255	0.260	0.264	0.268	0.274	0.279	0.284	0.290	0.294	0.300	0.306	0.312	0.319	0.325	0.330	0.338	0.342	0.350	0.356	0.362	0.368	0.374	0.380	0.386	0.392	0.399	0.405	0.410	0.415	0.421	0.426	0.431	0.436	0.440	0.445	0.448	0.452	0.455	0.459	0.460	0.464	0.465	0.468	0.470	0.471	0.472	0.472	0.474	0.474	0.475	0.475	0.475	0.474	0.474	0.471	0.471	0.470	0.469	0.468	0.466	0.465	0.464	0.462	0.460	0.459	0.456	0.455	0.454	0.451	0.450	0.448	0.446	0.446	0.444	0.442	0.441	0.440	0.439	0.439	0.438	0.436	0.436	0.435	0.434	0.434	0.435	0.434	0.434	0.435	0.435	0.435	0.436	0.436	0.438	0.439	0.440	0.441	0.444	0.445	0.448	0.449	0.452	0.454	0.458	0.460	0.464	0.466	0.470	0.475	0.479	0.484	0.488	0.492	0.498	0.504	0.509	0.516	0.521	0.528	0.535	0.541	0.550	0.556	0.565	0.574	0.581	0.590	0.599	0.608	0.616	0.626	0.635	0.645	0.654	0.664	0.674	0.682	0.692	0.701	0.710	0.719	0.728	0.735	0.744	0.751	0.759	0.765	0.770	0.776	0.781	0.788	0.791	0.796	0.798	0.800	0.801	0.804	0.805	0.804	0.804	0.802	0.800	0.796	0.794	0.789	0.784	0.779	0.772	0.766	0.759	0.751	0.744	0.735	0.726	0.718	0.708	0.699	0.689	0.678	0.668	0.658	0.648	0.638	0.628	0.618	0.608	0.598	0.590	0.580	0.571	0.564	0.556	0.549	0.542	0.538	0.531	0.526	0.522	0.519	0.515	0.514	0.512	0.511	0.511	0.511	0.514	0.515	0.518	0.521	0.525	0.529	0.535	0.541	0.546	0.554	0.561	0.569	0.576	0.585	0.594	0.602	0.612	0.622	0.632	0.642	0.652	0.662	0.672	0.684	0.694	0.704	0.715	0.724	0.735	0.744	0.752	0.762	0.772	0.781	0.789	0.798	0.805	0.812	0.820	0.826	0.832	0.839	0.844	0.849	0.852	0.856	0.861	0.864	0.866	0.869	0.870	0.871	0.872	0.872	0.871	0.871	0.870	0.868	0.866	0.864	0.860	0.856	0.852	0.849	0.844	0.838	0.832	0.826	0.819	0.811	0.804	0.796	0.789	0.779	0.770	0.760	0.751	0.741	0.731	0.720	0.709	0.696	0.685	0.674	0.660	0.649	0.635	0.624	0.610	0.596	0.582	0.570	0.555	0.541	0.526	0.514	0.499	0.485	0.470	0.455	0.440	0.428	0.412	0.399	0.384	0.370	0.355	0.341	0.328	0.314	0.301	0.288	0.275	0.262	0.250	0.238	0.225	0.214	0.202	0.191	0.181	0.171	0.161	0.152	0.142	0.135	0.128	0.120	0.114	0.108	0.101	0.096	0.091	0.088	0.085	0.081	0.080	0.079	0.079	0.079	0.079	0.080	0.082	0.084	0.088	0.091	0.096	0.100	0.105	0.112	0.119	0.126	0.134	0.141	0.151	0.160	0.170	0.180	0.191	0.201	0.212	0.225	0.236	0.249	0.261	0.274	0.286	0.300	0.314	0.328	0.340	0.352	0.366	0.380	0.392	0.406	0.419	0.432	0.445	0.459	0.471	0.484	0.495	0.507	0.520	0.531	0.542	0.554	0.565	0.575	0.585	0.596	0.605	0.615	0.622	0.632	0.640	0.648	0.656	0.664	0.671	0.678	0.684	0.690	0.695	0.701	0.706	0.710	0.715	0.719	0.722	0.725	0.729	0.732	0.734	0.735	0.738	0.739	0.740	0.740	0.740	0.740	0.740	0.739	0.739	0.736	0.735	0.732	0.729	0.726	0.722	0.719	0.715	0.711	0.705	0.700	0.694	0.688	0.680	0.674	0.666	0.659	0.650	0.641	0.634	0.624	0.614	0.604	0.594	0.582	0.572	0.561	0.550	0.539	0.528	0.516	0.505	0.492	0.481	0.469	0.458	0.445	0.434	0.422	0.410	0.399	0.388	0.376	0.366	0.355	0.345	0.334	0.325	0.316	0.306	0.298	0.290	0.281	0.274	0.268	0.261	0.254	0.249	0.244	0.239	0.235	0.232	0.229	0.225	0.222	0.221	0.219	0.218	0.218	0.216	0.216	0.216	0.216	0.218	0.218	0.218	0.219	0.219	0.221	0.222	0.222	0.224	0.225	0.226	0.226	0.228	0.228	0.228	0.228	0.228	0.226	0.226	0.225	0.222	0.221	0.219	0.216	0.212	0.210	0.205	0.200	0.195	0.190	0.185	0.179	0.171	0.165	0.158	0.150	0.141	0.134	0.125	0.116	0.106	0.098	0.089	0.079	0.068	0.058	0.048	0.038	0.029	0.018	0.008	-0.002	-0.011	-0.021	-0.031	-0.040	-0.049	-0.058	-0.065	-0.072	-0.080	-0.088	-0.094	-0.100	-0.105	-0.111	-0.115	-0.119	-0.122	-0.126	-0.128	-0.130	-0.131	-0.132	-0.132	-0.132	-0.131	-0.131	-0.128	-0.125	-0.124	-0.121	-0.118	-0.112	-0.109	-0.104	-0.099	-0.094	-0.088	-0.082	-0.076	-0.071	-0.064	-0.059	-0.051	-0.045	-0.038	-0.031	-0.024	-0.018	-0.012	-0.005	0.000	0.008	0.014	0.019	0.024	0.030	0.034	0.040	0.045	0.050	0.052	0.058	0.061	0.064	0.068	0.071	0.074	0.076	0.078	0.081	0.082	0.082	0.084	0.086	0.088	0.088	0.089	0.089	0.090	0.089	0.089	0.090	0.089	0.090	0.089	0.090	0.090	0.090	0.090	0.090	0.090	0.091	0.091	0.092	0.094	0.094	0.096	0.098	0.099	0.101	0.104	0.105	0.109	0.111	0.115	0.119	0.121	0.125	0.130	0.134	0.140	0.144	0.150	0.155	0.162	0.169	0.174	0.182	0.189	0.195	0.204	0.211	0.220	0.228	0.236	0.244	0.254	0.261	0.270	0.279	0.289	0.298	0.306	0.315	0.325	0.334	0.341	0.351	0.360	0.369	0.378	0.386	0.394	0.401	0.409	0.416	0.422	0.430	0.436	0.442	0.448	0.452	0.458	0.461	0.466	0.470	0.474	0.475	0.478	0.480	0.481	0.481	0.481	0.482	0.481	0.480	0.478	0.476	0.474	0.471	0.468	0.464	0.460	0.456	0.451	0.446	0.441	0.436	0.429	0.424	0.418	0.411	0.405	0.399	0.392	0.385	0.379	0.371	0.365	0.359	0.351	0.346	0.340	0.335	0.328	0.322	0.318	0.312	0.308	0.302	0.299	0.296	0.292	0.290	0.286	0.284	0.282	0.281	0.280	0.280	0.279	0.279	0.279	0.280	0.281	0.284	0.286	0.288	0.290	0.294	0.296	0.300	0.306	0.310	0.315	0.320	0.325	0.330	0.338	0.344	0.350	0.358	0.365	0.371	0.380	0.388	0.396	0.404	0.412	0.421	0.430	0.439	0.449	0.459	0.468	0.478	0.489	0.499	0.509	0.520	0.531	0.541	0.554	0.566	0.576	0.589	0.601	0.615	0.626	0.640	0.652	0.665	0.679	0.692	0.705	0.719	0.732	0.746	0.760	0.774	0.788	0.801	0.815	0.830	0.844	0.856	0.870	0.884	0.898	0.910	0.924	0.938	0.950	0.961	0.974	0.986	0.998	1.009	1.020	1.030	1.041	1.051	1.061	1.070	1.079	1.086	1.095	1.101	1.109	1.115	1.121	1.126	1.131	1.136	1.140	1.142	1.146	1.149	1.150	1.152	1.154	1.155	1.155	1.155	1.154	1.152	1.151	1.150	1.149	1.145	1.144	1.140	1.138	1.134	1.130	1.128	1.122	1.118	1.112	1.109	1.104	1.099	1.094	1.089	1.085	1.079	1.074	1.069	1.064	1.059	1.054	1.049	1.042	1.039	1.032	1.028	1.024	1.019	1.015	1.011	1.008	1.004	1.001	0.998	0.995	0.992	0.989	0.988	0.986	0.985	0.982	0.982	0.982	0.981	0.981	0.982	0.982	0.984	0.985	0.986	0.989	0.991	0.994	0.996	1.000	1.004	1.009	1.011	1.016	1.021	1.026	1.031	1.038	1.042	1.050	1.055	1.061	1.068	1.075	1.081	1.088	1.095	1.101	1.109	1.115	1.122	1.130	1.135	1.142	1.148	1.155	1.161	1.166	1.172	1.178	1.182	1.188	1.192	1.195	1.200	1.202	1.205	1.208	1.210	1.211	1.214	1.212	1.214	1.212	1.211	1.210	1.208	1.204	1.201	1.198	1.192	1.188	1.181	1.174	1.166	1.159	1.151	1.141	1.131	1.120	1.110	1.098	1.086	1.071	1.058	1.044	1.029	1.012	0.999	0.981	0.964	0.946	0.928	0.909	0.890	0.870	0.850	0.829	0.809	0.788	0.766	0.744	0.722	0.699	0.676	0.655	0.631	0.609	0.585	0.562	0.540	0.516	0.492	0.470	0.446	0.424	0.402	0.379	0.356	0.335	0.312	0.291	0.270	0.249	0.228	0.209	0.188	0.169	0.150	0.131	0.112	0.095	0.078	0.061	0.044	0.028	0.011	-0.005	-0.020	-0.035	-0.050	-0.065	-0.078	-0.091	-0.105	-0.118	-0.131	-0.145	-0.156	-0.169	-0.181	-0.194	-0.206	-0.219	-0.230	-0.242	-0.254	-0.266	-0.279	-0.290	-0.302	-0.314	-0.326	-0.339	-0.351	-0.364	-0.376	-0.389	-0.404	-0.416	-0.429	-0.442	-0.455	-0.469	-0.482	-0.496	-0.509	-0.524	-0.536	-0.550	-0.564	-0.578	-0.589	-0.602	-0.616	-0.628	-0.641	-0.652	-0.665	-0.676	-0.686	-0.698	-0.708	-0.716	-0.726	-0.735	-0.744	-0.751	-0.758	-0.764	-0.770	-0.774	-0.779	-0.782	-0.785	-0.788	-0.788	-0.789	-0.789	-0.788	-0.786	-0.785	-0.782	-0.779	-0.775	-0.770	-0.766	-0.760	-0.752	-0.746	-0.739	-0.730	-0.721	-0.712	-0.704	-0.694	-0.685	-0.675	-0.664	-0.652	-0.642	-0.631	-0.621	-0.610	-0.600	-0.588	-0.578	-0.568	-0.556	-0.546	-0.536	-0.526	-0.518	-0.509	-0.500	-0.492	-0.485	-0.476	-0.470	-0.462	-0.458	-0.452	-0.446	-0.442	-0.439	-0.434	-0.431	-0.429	-0.426	-0.424	-0.422	-0.421	-0.421	-0.421	-0.421	-0.421	-0.421	-0.422	-0.424	-0.425	-0.426	-0.428	-0.430	-0.431	-0.434	-0.435	-0.436	-0.438	-0.440	-0.441	-0.441	-0.442	-0.442	-0.442	-0.442	-0.441	-0.439	-0.439	-0.436	-0.432	-0.429	-0.424	-0.420	-0.414	-0.408	-0.401	-0.392	-0.385	-0.374	-0.365	-0.355	-0.342	-0.330	-0.316	-0.302	-0.288	-0.271	-0.256	-0.238	-0.221	-0.202	-0.182	-0.162	-0.141	-0.120	-0.098	-0.075	-0.052	-0.029	-0.004	0.021	0.046	0.071	0.096	0.122	0.150	0.176	0.204	0.230	0.256	0.285	0.311	0.338	0.365	0.392	0.419	0.445	0.471	0.498	0.522	0.548	0.572	0.598	0.622	0.645	0.668	0.690	0.711	0.734	0.755	0.774	0.792	0.811	0.830	0.848	0.864	0.879	0.894	0.909	0.922	0.935	0.948	0.958	0.969	0.979	0.988	0.998	1.005	1.011	1.019	1.025	1.030	1.035	1.039	1.045	1.048	1.049	1.051	1.054	1.055	1.056	1.058	1.058	1.059	1.059	1.059	1.059	1.056	1.056	1.055	1.054	1.054	1.052	1.050	1.049	1.048	1.045	1.044	1.042	1.040	1.040	1.038	1.036	1.035	1.032	1.031	1.029	1.028	1.026	1.025	1.022	1.022	1.020	1.019	1.018	1.016	1.014	1.012	1.011	1.010	1.008	1.006	1.004	1.002	1.000	0.998	0.995	0.994	0.990	0.988	0.984	0.980	0.976	0.972	0.969	0.965	0.961	0.958	0.951	0.948	0.942	0.936	0.931	0.925	0.920	0.914	0.906	0.900	0.892	0.886	0.879	0.872	0.865	0.858	0.850	0.842	0.834	0.826	0.818	0.810	0.801	0.794	0.786	0.778	0.769	0.761	0.755	0.746	0.739	0.732	0.725	0.718	0.710	0.704	0.698	0.691	0.685	0.680	0.675	0.670	0.665	0.660	0.658	0.654	0.650	0.646	0.645	0.641	0.640	0.639	0.638	0.636	0.636	0.636	0.636	0.636	0.638	0.639	0.641	0.641	0.644	0.646	0.649	0.651	0.654	0.658	0.661	0.664	0.666	0.670	0.674	0.678	0.681	0.685	0.688	0.691	0.694	0.698	0.701	0.704	0.706	0.709	0.711	0.714	0.715	0.718	0.719	0.720	0.720	0.720	0.720	0.720	0.719	0.718	0.716	0.714	0.711	0.709	0.706	0.702	0.698	0.692	0.688	0.682	0.676	0.670	0.664	0.656	0.650	0.641	0.634	0.626	0.618	0.608	0.599	0.589	0.580	0.570	0.560	0.550	0.540	0.529	0.519	0.507	0.498	0.488	0.478	0.468	0.456	0.446	0.436	0.428	0.418	0.408	0.399	0.390	0.381	0.374	0.365	0.359	0.351	0.345	0.339	0.332	0.328	0.324	0.319	0.315	0.312	0.310	0.308	0.305	0.305	0.304	0.305	0.304	0.305	0.308	0.309	0.312	0.315	0.319	0.322	0.328	0.331	0.338	0.342	0.350	0.356	0.364	0.371	0.380	0.388	0.396	0.405	0.414	0.422	0.434	0.442	0.454	0.464	0.475	0.486	0.496	0.507	0.520	0.530	0.542	0.554	0.565	0.578	0.589	0.601	0.612	0.624	0.635	0.646	0.658	0.670	0.681	0.692	0.704	0.714	0.725	0.735	0.746	0.755	0.766	0.775	0.785	0.794	0.802	0.811	0.819	0.826	0.834	0.840	0.846	0.852	0.858	0.862	0.868	0.871	0.875	0.878	0.881	0.882	0.884	0.884	0.885	0.884	0.884	0.882	0.879	0.876	0.872	0.869	0.864	0.859	0.852	0.848	0.840	0.832	0.825	0.816	0.808	0.798	0.789	0.778	0.766	0.755	0.745	0.732	0.720	0.708	0.694	0.682	0.669	0.655	0.642	0.630	0.616	0.602	0.589	0.576	0.562	0.549	0.535	0.524	0.510	0.498	0.485	0.474	0.462	0.451	0.440	0.429	0.418	0.408	0.398	0.389	0.379	0.371	0.362	0.355	0.348	0.339	0.332	0.326	0.320	0.314	0.308	0.302	0.299	0.294	0.289	0.285	0.280	0.278	0.274	0.270	0.268	0.265	0.262	0.261	0.259	0.256	0.254	0.254	0.252	0.251	0.249	0.249	0.248	0.246	0.246	0.245	0.245	0.244	0.242	0.242	0.242	0.241	0.241	0.240	0.240	0.239	0.238	0.236	0.236	0.235	0.234	0.232	0.231	0.229	0.228	0.225	0.224	0.221	0.219	0.215	0.212	0.210	0.206	0.201	0.198	0.194	0.189	0.184	0.178	0.172	0.166	0.158	0.151	0.144	0.135	0.126	0.119	0.110	0.100	0.090	0.081	0.071	0.059	0.049	0.038	0.025	0.015	0.001	-0.010	-0.022	-0.035	-0.049	-0.061	-0.075	-0.088	-0.100	-0.114	-0.128	-0.140	-0.154	-0.166	-0.181	-0.192	-0.206	-0.219	-0.231	-0.244	-0.255	-0.266	-0.279	-0.289	-0.301	-0.310	-0.321	-0.330	-0.339	-0.349	-0.356	-0.364	-0.372	-0.379	-0.385	-0.391	-0.398	-0.402	-0.406	-0.411	-0.415	-0.419	-0.421	-0.425	-0.428	-0.429	-0.431	-0.432	-0.432	-0.435	-0.435	-0.435	-0.435	-0.434	-0.434	-0.434	-0.432	-0.432	-0.431	-0.430	-0.428	-0.428	-0.426	-0.424	-0.424	-0.422	-0.421	-0.420	-0.420	-0.419	-0.416	-0.416	-0.415	-0.415	-0.414	-0.415	-0.414	-0.414	-0.415	-0.415	-0.415	-0.416	-0.416	-0.418	-0.419	-0.421	-0.422	-0.425	-0.428	-0.429	-0.431	-0.435	-0.436	-0.440	-0.444	-0.448	-0.451	-0.455	-0.460	-0.464	-0.468	-0.472	-0.478	-0.482	-0.486	-0.492	-0.499	-0.504	-0.510	-0.515	-0.520	-0.526	-0.532	-0.538	-0.545	-0.550	-0.556	-0.562	-0.569	-0.575	-0.581	-0.588	-0.592	-0.599	-0.605	-0.610	-0.615	-0.619	-0.624	-0.629	-0.632	-0.636	-0.640	-0.644	-0.646	-0.649	-0.651	-0.654	-0.655	-0.655	-0.656	-0.656	-0.655	-0.655	-0.654	-0.651	-0.649	-0.645	-0.641	-0.638	-0.634	-0.628	-0.621	-0.615	-0.609	-0.601	-0.592	-0.585	-0.575	-0.566	-0.556	-0.545	-0.534	-0.522	-0.510	-0.500	-0.488	-0.472	-0.460	-0.448	-0.432	-0.420	-0.405	-0.390	-0.376	-0.361	-0.346	-0.331	-0.316	-0.301	-0.285	-0.270	-0.256	-0.240	-0.225	-0.210	-0.195	-0.180	-0.165	-0.150	-0.135	-0.120	-0.105	-0.091	-0.076	-0.062	-0.049	-0.035	-0.020	-0.006	0.006	0.021	0.035	0.049	0.062	0.075	0.089	0.104	0.116	0.130	0.142	0.156	0.170	0.184	0.198	0.211	0.225	0.240	0.255	0.268	0.282	0.298	0.311	0.326	0.342	0.356	0.372	0.388	0.402	0.418	0.435	0.450	0.466	0.481	0.499	0.515	0.531	0.548	0.564	0.581	0.598	0.614	0.631	0.649	0.665	0.681	0.699	0.715	0.731	0.748	0.764	0.781	0.796	0.812	0.828	0.844	0.859	0.875	0.890	0.905	0.920	0.935	0.949	0.964	0.978	0.991	1.004	1.018	1.030	1.044	1.055	1.068	1.079	1.091	1.102	1.114	1.125	1.136	1.146	1.156	1.166	1.176	1.185	1.195	1.205	1.214	1.222	1.231	1.240	1.248	1.256	1.265	1.271	1.280	1.286	1.295	1.302	1.309	1.315	1.324	1.330	1.336	1.344	1.350	1.358	1.362	1.369	1.376	1.382	1.388	1.394	1.399	1.405	1.410	1.416	1.421	1.426	1.432	1.438	1.442	1.448	1.452	1.458	1.462	1.466	1.471	1.475	1.480	1.482	1.486	1.491	1.495	1.498	1.501	1.504	1.508	1.510	1.514	1.516	1.519	1.521	1.525	1.528	1.530	1.532	1.534	1.536	1.538	1.540	1.541	1.542	1.544	1.546	1.548	1.550	1.550	1.551	1.554	1.554	1.554	1.556	1.556	1.558	1.559	1.559	1.559	1.560	1.560	1.560	1.560	1.560	1.560	1.561	1.560	1.560	1.560	1.560	1.559	1.559	1.558	1.556	1.556	1.555	1.552	1.552	1.551	1.550	1.549	1.546	1.546	1.545	1.541	1.540	1.539	1.536	1.534	1.531	1.529	1.526	1.524	1.521	1.519	1.515	1.511	1.509	1.505	1.500	1.496	1.492	1.489	1.484	1.480	1.476	1.470	1.466	1.460	1.455	1.449	1.442	1.438	1.431	1.425	1.419	1.412	1.406	1.399	1.391	1.385	1.378	1.369	1.361	1.354	1.345	1.338	1.329	1.320	1.312	1.304	1.294	1.286	1.276	1.268	1.259	1.249	1.240	1.231	1.222	1.212	1.205	1.196	1.186	1.179	1.170	1.161	1.154	1.145	1.138	1.130	1.124	1.118	1.110	1.105	1.099	1.094	1.089	1.084	1.080	1.076	1.072	1.070	1.066	1.065	1.064	1.062	1.062	1.062	1.062	1.064	1.064	1.066	1.068	1.071	1.074	1.076	1.081	1.085	1.089	1.094	1.100	1.105	1.110	1.116	1.122	1.128	1.135	1.141	1.149	1.155	1.162	1.170	1.176	1.182	1.190	1.198	1.204	1.210	1.216	1.224	1.229	1.235	1.240	1.246	1.251	1.258	1.261	1.266	1.270	1.275	1.279	1.281	1.285	1.289	1.291	1.292	1.294	1.296	1.298	1.299	1.299	1.299	1.299	1.299	1.299	1.298	1.296	1.295	1.294	1.291	1.290	1.289	1.285	1.282	1.281	1.278	1.274	1.271	1.268	1.264	1.261	1.256	1.254	1.249	1.245	1.241	1.236	1.232	1.229	1.225	1.220	1.216	1.212	1.208	1.204	1.199	1.196	1.192	1.189	1.186	1.184	1.181	1.179	1.176	1.174	1.171	1.170	1.169	1.168	1.168	1.166	1.168	1.168	1.170	1.171	1.172	1.175	1.178	1.181	1.184	1.189	1.194	1.198	1.202	1.210	1.215	1.222	1.231	1.238	1.246	1.255	1.265	1.275	1.285	1.296	1.306	1.319	1.329	1.341	1.354	1.368	1.380	1.392	1.406	1.420	1.434	1.448	1.461	1.476	1.490	1.504	1.519	1.532	1.546	1.560	1.574	1.588	1.600	1.614	1.625	1.638	1.649	1.661	1.672	1.682	1.692	1.702	1.711	1.720	1.728	1.734	1.740	1.745	1.751	1.755	1.758	1.760	1.762	1.764	1.764	1.764	1.764	1.760	1.759	1.755	1.750	1.745	1.739	1.732	1.725	1.718	1.709	1.699	1.689	1.678	1.665	1.654	1.640	1.628	1.614	1.599	1.584	1.569	1.552	1.536	1.518	1.501	1.484	1.465	1.448	1.429	1.411	1.391	1.372	1.354	1.334	1.315	1.295	1.276	1.256	1.238	1.218	1.198	1.180	1.161	1.141	1.124	1.106	1.088	1.071	1.054	1.038	1.021	1.006	0.990	0.976	0.961	0.948	0.935	0.921	0.909	0.898	0.886	0.876	0.865	0.855	0.844	0.836	0.828	0.819	0.811	0.804	0.798	0.791	0.784	0.778	0.772	0.768	0.761	0.758	0.751	0.748	0.742	0.738	0.734	0.728	0.724	0.719	0.712	0.708	0.704	0.698	0.691	0.685	0.679	0.671	0.665	0.656	0.649	0.639	0.630	0.621	0.611	0.601	0.589	0.579	0.566	0.554	0.541	0.528	0.515	0.500	0.485	0.470	0.455	0.439	0.422	0.406	0.389	0.371	0.355	0.338	0.319	0.301	0.282	0.264	0.245	0.228	0.208	0.190	0.170	0.152	0.134	0.115	0.096	0.079	0.060	0.042	0.025	0.008	-0.010	-0.028	-0.044	-0.061	-0.076	-0.092	-0.108	-0.122	-0.138	-0.152	-0.166	-0.180	-0.192	-0.206	-0.218	-0.230	-0.242	-0.254	-0.265	-0.276	-0.286	-0.298	-0.308	-0.318	-0.326	-0.336	-0.345	-0.352	-0.361	-0.370	-0.378	-0.385	-0.392	-0.400	-0.406	-0.414	-0.421	-0.428	-0.435	-0.440	-0.446	-0.452	-0.459	-0.464	-0.470	-0.475	-0.480	-0.485	-0.490	-0.495	-0.500	-0.506	-0.510	-0.514	-0.518	-0.522	-0.526	-0.531	-0.535	-0.538	-0.542	-0.546	-0.549	-0.551	-0.554	-0.558	-0.560	-0.561	-0.565	-0.566	-0.569	-0.570	-0.571	-0.572	-0.574	-0.576	-0.576	-0.578	-0.578	-0.578	-0.578	-0.578	-0.578	-0.578	-0.578	-0.576	-0.576	-0.576	-0.574	-0.572	-0.572	-0.571	-0.570	-0.569	-0.568	-0.566	-0.565	-0.562	-0.562	-0.561	-0.559	-0.558	-0.556	-0.556	-0.555	-0.554	-0.554	-0.552	-0.552	-0.551	-0.552	-0.551	-0.552	-0.552	-0.554	-0.555	-0.556	-0.558	-0.559	-0.561	-0.564	-0.565	-0.568	-0.571	-0.575	-0.578	-0.581	-0.585	-0.590	-0.594	-0.599	-0.602	-0.608	-0.612	-0.618	-0.622	-0.628	-0.634	-0.639	-0.644	-0.650	-0.655	-0.659	-0.665	-0.669	-0.674	-0.678	-0.682	-0.686	-0.691	-0.695	-0.698	-0.700	-0.704	-0.706	-0.709	-0.710	-0.711	-0.712	-0.712	-0.714	-0.714	-0.712	-0.712	-0.711	-0.709	-0.708	-0.705	-0.702	-0.699	-0.695	-0.692	-0.689	-0.684	-0.679	-0.675	-0.669	-0.664	-0.659	-0.652	-0.646	-0.641	-0.634	-0.628	-0.621	-0.614	-0.608	-0.599	-0.592	-0.586	-0.579	-0.570	-0.562	-0.555	-0.548	-0.539	-0.531	-0.524	-0.515	-0.506	-0.499	-0.490	-0.481	-0.471	-0.464	-0.455	-0.444	-0.435	-0.426	-0.415	-0.405	-0.395	-0.384	-0.374	-0.362	-0.350	-0.339	-0.326	-0.314	-0.302	-0.289	-0.274	-0.261	-0.246	-0.232	-0.216	-0.200	-0.184	-0.168	-0.151	-0.134	-0.116	-0.099	-0.079	-0.060	-0.041	-0.021	0.000	0.020	0.040	0.061	0.084	0.105	0.128	0.150	0.172	0.195	0.218	0.241	0.265	0.288	0.311	0.335	0.359	0.382	0.406	0.430	0.454	0.478	0.500	0.524	0.548	0.570	0.592	0.615	0.638	0.661	0.682	0.704	0.725	0.746	0.768	0.788	0.808	0.828	0.848	0.866	0.885	0.904	0.922	0.940	0.958	0.974	0.990	1.008	1.022	1.039	1.055	1.070	1.084	1.099	1.111	1.126	1.140	1.152	1.165	1.178	1.189	1.201	1.212	1.224	1.235	1.248	1.258	1.269	1.278	1.288	1.298	1.308	1.318	1.326	1.336	1.344	1.354	1.362	1.371	1.379	1.389	1.396	1.404	1.412	1.420	1.428	1.436	1.442	1.451	1.459	1.466	1.474	1.482	1.489	1.498	1.505	1.512	1.521	1.529	1.536	1.542	1.551	1.560	1.568	1.576	1.585	1.592	1.600	1.610	1.619	1.628	1.636	1.646	1.655	1.665	1.676	1.686	1.696	1.708	1.718	1.729	1.740	1.751	1.762	1.775	1.786	1.799	1.811	1.824	1.836	1.850	1.864	1.876	1.890	1.902	1.916	1.930	1.942	1.956	1.970	1.984	1.996	2.010	2.024	2.036	2.050	2.062	2.075	2.088	2.100	2.111	2.121	2.132	2.144	2.152	2.161	2.170	2.179	2.186	2.192	2.199	2.205	2.209	2.214	2.218	2.220	2.221	2.221	2.222	2.220	2.220	2.216	2.214	2.209	2.204	2.196	2.189	2.181	2.172	2.162	2.152	2.141	2.128	2.115	2.102	2.088	2.072	2.056	2.040	2.024	2.005	1.989	1.970	1.951	1.931	1.912	1.892	1.874	1.854	1.835	1.814	1.794	1.775	1.755	1.736	1.718	1.699	1.680	1.662	1.644	1.626	1.611	1.594	1.579	1.564	1.550	1.535	1.521	1.510	1.499	1.488	1.476	1.468	1.458	1.450	1.442	1.436	1.430	1.424	1.420	1.415	1.411	1.408	1.406	1.405	1.402	1.402	1.401	1.401	1.400	1.401	1.402	1.404	1.405	1.406	1.409	1.410	1.411	1.412	1.415	1.416	1.420	1.420	1.422	1.425	1.426	1.428	1.429	1.430	1.431	1.432	1.432	1.434	1.434	1.432	1.434	1.434	1.434	1.434	1.432	1.432	1.430	1.430	1.429	1.429	1.428	1.426	1.425	1.425	1.424	1.424	1.422	1.422	1.421	1.421	1.421	1.421	1.421	1.421	1.421	1.422	1.424	1.426	1.428	1.429	1.431	1.434	1.436	1.440	1.444	1.448	1.451	1.456	1.460	1.465	1.470	1.476	1.481	1.488	1.495	1.501	1.508	1.514	1.521	1.528	1.535	1.542	1.550	1.558	1.566	1.572	1.581	1.589	1.596	1.605	1.611	1.619	1.626	1.634	1.641	1.648	1.655	1.660	1.666	1.672	1.679	1.684	1.689	1.694	1.698	1.702	1.706	1.710	1.714	1.716	1.719	1.720	1.722	1.724	1.724	1.726	1.726	1.728	1.726	1.726	1.726	1.725	1.724	1.722	1.722	1.720	1.718	1.716	1.714	1.711	1.710	1.708	1.706	1.702	1.701	1.699	1.698	1.695	1.694	1.692	1.691	1.689	1.689	1.688	1.688	1.688	1.688	1.688	1.688	1.689	1.691	1.691	1.694	1.696	1.699	1.701	1.705	1.709	1.712	1.718	1.722	1.728	1.732	1.738	1.744	1.751	1.756	1.764	1.771	1.779	1.786	1.794	1.801	1.809	1.818	1.825	1.832	1.841	1.849	1.856	1.865	1.872	1.879	1.886	1.894	1.901	1.906	1.914	1.920	1.925	1.930	1.934	1.939	1.942	1.946	1.949	1.951	1.954	1.955	1.955	1.955	1.955	1.954	1.952	1.950	1.948	1.945	1.941	1.938	1.932	1.926	1.921	1.915	1.906	1.899	1.891	1.882	1.875	1.865	1.856	1.846	1.836	1.825	1.815	1.804	1.791	1.780	1.769	1.758	1.746	1.734	1.721	1.710	1.699	1.686	1.675	1.664	1.652	1.641	1.630	1.619	1.609	1.598	1.589	1.579	1.569	1.561	1.551	1.544	1.535	1.528	1.519	1.512	1.505	1.499	1.494	1.488	1.482	1.476	1.471	1.468	1.462	1.459	1.455	1.451	1.448	1.444	1.440	1.436	1.432	1.430	1.428	1.425	1.421	1.419	1.415	1.412	1.409	1.406	1.402	1.399	1.395	1.391	1.386	1.382	1.379	1.372	1.369	1.364	1.358	1.352	1.346	1.341	1.335	1.330	1.322	1.318	1.310	1.304	1.296	1.290	1.284	1.276	1.270	1.264	1.256	1.250	1.244	1.236	1.231	1.224	1.219	1.212	1.206	1.200	1.195	1.190	1.185	1.180	1.176	1.172	1.169	1.165	1.161	1.158	1.155	1.152	1.150	1.148	1.146	1.145	1.144	1.142	1.141	1.140	1.139	1.139	1.138	1.138	1.136	1.135	1.135	1.135	1.134	1.134	1.132	1.131	1.131	1.129	1.128	1.126	1.125	1.122	1.121	1.119	1.115	1.112	1.110	1.105	1.101	1.098	1.092	1.089	1.084	1.080	1.074	1.069	1.064	1.058	1.051	1.045	1.039	1.032	1.025	1.019	1.012	1.005	0.998	0.991	0.984	0.978	0.970	0.962	0.956	0.950	0.944	0.938	0.931	0.924	0.919	0.912	0.908	0.902	0.898	0.892	0.889	0.884	0.880	0.876	0.872	0.870	0.866	0.862	0.861	0.859	0.856	0.854	0.852	0.852	0.851	0.850	0.849	0.848	0.848	0.848	0.848	0.848	0.848	0.848	0.848	0.848	0.848	0.848	0.848	0.848	0.849	0.849	0.850	0.849	0.848	0.848	0.848	0.848	0.848	0.846	0.846	0.844	0.842	0.842	0.840	0.839	0.835	0.832	0.831	0.828	0.824	0.820	0.816	0.811	0.806	0.801	0.796	0.790	0.784	0.778	0.771	0.764	0.755	0.749	0.740	0.731	0.721	0.712	0.701	0.692	0.681	0.671	0.660	0.649	0.636	0.625	0.611	0.599	0.586	0.572	0.560	0.545	0.532	0.519	0.505	0.491	0.478	0.462	0.449	0.436	0.421	0.408	0.394	0.381	0.369	0.355	0.342	0.332	0.320	0.309	0.296	0.286	0.276	0.268	0.258	0.250	0.242	0.235	0.229	0.222	0.218	0.212	0.210	0.206	0.204	0.202	0.201	0.200	0.202	0.202	0.204	0.208	0.211	0.215	0.220	0.226	0.232	0.240	0.248	0.255	0.262	0.272	0.282	0.292	0.304	0.314	0.326	0.339	0.350	0.364	0.376	0.390	0.404	0.418	0.431	0.446	0.459	0.475	0.489	0.504	0.519	0.532	0.546	0.561	0.575	0.590	0.604	0.618	0.631	0.644	0.658	0.670	0.684	0.695	0.708	0.720	0.731	0.742	0.752	0.764	0.775	0.785	0.794	0.804	0.811	0.820	0.829	0.836	0.844	0.851	0.859	0.865	0.870	0.876	0.881	0.886	0.892	0.898	0.901	0.905	0.909	0.912	0.916	0.921	0.924	0.926	0.929	0.932	0.935	0.938	0.941	0.944	0.946	0.950	0.951	0.955	0.958	0.960	0.964	0.966	0.970	0.974	0.978	0.982	0.986	0.990	0.996	1.000	1.006	1.011	1.018	1.024	1.031	1.038	1.045	1.052	1.061	1.069	1.079	1.088	1.096	1.106	1.118	1.128	1.139	1.150	1.161	1.174	1.185	1.198	1.211	1.224	1.238	1.250	1.264	1.278	1.291	1.306	1.320	1.334	1.349	1.362	1.376	1.392	1.406	1.420	1.432	1.448	1.461	1.475	1.488	1.501	1.512	1.526	1.538	1.549	1.560	1.571	1.580	1.590	1.600	1.608	1.615	1.622	1.630	1.636	1.642	1.646	1.651	1.654	1.656	1.659	1.660	1.661	1.661	1.661	1.660	1.659	1.655	1.652	1.648	1.644	1.639	1.632	1.626	1.619	1.612	1.604	1.596	1.588	1.579	1.569	1.558	1.548	1.538	1.526	1.516	1.504	1.492	1.480	1.469	1.456	1.445	1.434	1.420	1.409	1.396	1.385	1.372	1.360	1.349	1.336	1.325	1.314	1.301	1.290	1.279	1.269	1.258	1.248	1.236	1.226	1.218	1.208	1.196	1.188	1.179	1.168	1.159	1.150	1.141	1.131	1.122	1.114	1.105	1.096	1.088	1.078	1.069	1.060	1.050	1.041	1.032	1.022	1.012	1.004	0.992	0.982	0.971	0.961	0.950	0.938	0.926	0.915	0.901	0.890	0.878	0.862	0.850	0.836	0.822	0.808	0.791	0.776	0.760	0.744	0.728	0.711	0.694	0.676	0.659	0.641	0.622	0.604	0.584	0.565	0.545	0.525	0.505	0.484	0.462	0.442	0.420	0.399	0.378	0.355	0.334	0.312	0.289	0.266	0.245	0.222	0.200	0.176	0.154	0.131	0.109	0.085	0.062	0.040	0.018	-0.005	-0.029	-0.050	-0.074	-0.095	-0.116	-0.140	-0.161	-0.182	-0.204	-0.225	-0.246	-0.268	-0.289	-0.309	-0.328	-0.349	-0.368	-0.388	-0.405	-0.425	-0.442	-0.460	-0.478	-0.495	-0.511	-0.528	-0.544	-0.558	-0.572	-0.586	-0.601	-0.614	-0.626	-0.639	-0.651	-0.661	-0.671	-0.681	-0.690	-0.698	-0.706	-0.712	-0.719	-0.724	-0.729	-0.732	-0.735	-0.738	-0.739	-0.739	-0.740	-0.738	-0.736	-0.732	-0.730	-0.725	-0.719	-0.712	-0.705	-0.698	-0.688	-0.678	-0.668	-0.655	-0.644	-0.630	-0.615	-0.600	-0.585	-0.568	-0.550	-0.532	-0.514	-0.495	-0.474	-0.454	-0.431	-0.410	-0.388	-0.365	-0.341	-0.318	-0.294	-0.269	-0.244	-0.219	-0.194	-0.168	-0.141	-0.115	-0.089	-0.061	-0.036	-0.009	0.018	0.044	0.070	0.098	0.124	0.150	0.176	0.201	0.228	0.252	0.278	0.302	0.326	0.351	0.376	0.399	0.421	0.445	0.469	0.490	0.512	0.534	0.555	0.576	0.596	0.618	0.636	0.656	0.675	0.694	0.712	0.730	0.748	0.765	0.782	0.799	0.815	0.830	0.845	0.861	0.876	0.890	0.905	0.919	0.932	0.946	0.959	0.971	0.985	0.998	1.010	1.020	1.032	1.044	1.055	1.065	1.076	1.086	1.096	1.106	1.116	1.126	1.136	1.145	1.155	1.162	1.172	1.181	1.190	1.198	1.208	1.215	1.224	1.231	1.240	1.248	1.255	1.264	1.271	1.279	1.288	1.294	1.302	1.310	1.318	1.325	1.332	1.341	1.349	1.356	1.364	1.371	1.380	1.386	1.394	1.401	1.409	1.416	1.424	1.432	1.439	1.446	1.452	1.460	1.468	1.474	1.481	1.488	1.495	1.501	1.508	1.514	1.520	1.526	1.531	1.536	1.541	1.546	1.551	1.555	1.560	1.565	1.569	1.571	1.575	1.578	1.580	1.584	1.585	1.588	1.589	1.590	1.592	1.594	1.594	1.595	1.595	1.595	1.595	1.595	1.596	1.595	1.595	1.594	1.594	1.592	1.591	1.591	1.590	1.589	1.588	1.588	1.586	1.586	1.586	1.585	1.585	1.584	1.584	1.584	1.584	1.584	1.584	1.584	1.585	1.586	1.586	1.588	1.589	1.590	1.591	1.592	1.595	1.596	1.598	1.600	1.602	1.605	1.608	1.609	1.611	1.614	1.616	1.619	1.621	1.624	1.625	1.628	1.630	1.630	1.632	1.634	1.635	1.636	1.638	1.638	1.638	1.639	1.638	1.638	1.636	1.636	1.634	1.634	1.631	1.629	1.626	1.624	1.620	1.616	1.612	1.609	1.602	1.599	1.594	1.588	1.582	1.578	1.571	1.564	1.556	1.550	1.542	1.535	1.526	1.519	1.511	1.504	1.495	1.486	1.478	1.469	1.460	1.450	1.441	1.432	1.422	1.412	1.404	1.394	1.384	1.375	1.364	1.354	1.345	1.335	1.325	1.315	1.305	1.295	1.282	1.272	1.262	1.252	1.241	1.231	1.220	1.209	1.199	1.188	1.178	1.165	1.155	1.144	1.131	1.121	1.110	1.098	1.086	1.075	1.064	1.052	1.041	1.029	1.018	1.006	0.995	0.982	0.971	0.960	0.949	0.938	0.926	0.916	0.905	0.894	0.884	0.874	0.864	0.854	0.845	0.835	0.826	0.819	0.810	0.802	0.795	0.786	0.780	0.774	0.768	0.762	0.758	0.751	0.748	0.744	0.740	0.738	0.735	0.732	0.731	0.729	0.728	0.728	0.728	0.728	0.729	0.729	0.731	0.732	0.735	0.738	0.740	0.742	0.746	0.749	0.754	0.756	0.761	0.764	0.769	0.774	0.778	0.782	0.789	0.794	0.798	0.804	0.809	0.814	0.819	0.825	0.830	0.835	0.840	0.846	0.851	0.858	0.862	0.868	0.874	0.879	0.884	0.889	0.894	0.899	0.904	0.909	0.915	0.920	0.925	0.931	0.936	0.941	0.948	0.952	0.958	0.962	0.969	0.974	0.979	0.985	0.990	0.996	1.002	1.008	1.012	1.019	1.025	1.031	1.038	1.044	1.049	1.055	1.061	1.068	1.074	1.080	1.088	1.094	1.101	1.108	1.114	1.120	1.128	1.135	1.141	1.149	1.155	1.162	1.170	1.178	1.185	1.191	1.200	1.208	1.214	1.221	1.230	1.238	1.245	1.252	1.261	1.270	1.278	1.286	1.295	1.304	1.311	1.320	1.330	1.339	1.348	1.358	1.366	1.375	1.384	1.394	1.404	1.414	1.422	1.432	1.442	1.452	1.462	1.472	1.482	1.492	1.502	1.512	1.524	1.534	1.544	1.554	1.564	1.574	1.584	1.594	1.604	1.612	1.621	1.631	1.641	1.649	1.658	1.666	1.674	1.681	1.690	1.698	1.704	1.710	1.719	1.724	1.730	1.735	1.740	1.745	1.750	1.754	1.759	1.761	1.765	1.769	1.771	1.772	1.775	1.776	1.779	1.780	1.780	1.781	1.782	1.782	1.784	1.782	1.782	1.781	1.781	1.781	1.781	1.780	1.779	1.778	1.778	1.776	1.776	1.775	1.775	1.774	1.774	1.775	1.774	1.774	1.774	1.775	1.775	1.776	1.778	1.778	1.779	1.780	1.781	1.782	1.786	1.788	1.789	1.791	1.792	1.795	1.796	1.799	1.801	1.804	1.806	1.809	1.810	1.812	1.814	1.815	1.816	1.818	1.819	1.819	1.819	1.819	1.819	1.819	1.816	1.815	1.812	1.811	1.808	1.804	1.800	1.796	1.791	1.786	1.780	1.772	1.765	1.758	1.750	1.741	1.732	1.722	1.714	1.702	1.691	1.680	1.666	1.655	1.642	1.629	1.615	1.601	1.589	1.574	1.560	1.546	1.531	1.518	1.504	1.490	1.476	1.462	1.450	1.435	1.422	1.410	1.398	1.385	1.374	1.362	1.351	1.342	1.332	1.324	1.316	1.309	1.301	1.295	1.290	1.284	1.279	1.275	1.274	1.270	1.269	1.269	1.268	1.268	1.269	1.271	1.272	1.275	1.279	1.281	1.286	1.290	1.295	1.300	1.305	1.310	1.318	1.324	1.329	1.335	1.341	1.348	1.354	1.361	1.368	1.372	1.379	1.384	1.390	1.395	1.399	1.404	1.409	1.412	1.416	1.419	1.421	1.422	1.424	1.425	1.425	1.425	1.425	1.424	1.421	1.419	1.418	1.414	1.410	1.405	1.401	1.396	1.389	1.382	1.376	1.370	1.364	1.356	1.348	1.340	1.331	1.324	1.314	1.306	1.298	1.288	1.279	1.269	1.259	1.250	1.241	1.232	1.224	1.215	1.206	1.198	1.189	1.180	1.172	1.165	1.158	1.151	1.144	1.138	1.132	1.126	1.121	1.116	1.111	1.108	1.102	1.099	1.096	1.094	1.091	1.089	1.088	1.086	1.085	1.084	1.085	1.085	1.085	1.086	1.088	1.088	1.089	1.091	1.092	1.095	1.098	1.100	1.102	1.105	1.108	1.110	1.114	1.115	1.119	1.121	1.125	1.128	1.130	1.134	1.135	1.139	1.140	1.142	1.145	1.145	1.148	1.149	1.150	1.151	1.151	1.152	1.154	1.152	1.152	1.154	1.151	1.150	1.150	1.148	1.146	1.144	1.141	1.139	1.136	1.132	1.130	1.126	1.121	1.119	1.114	1.109	1.104	1.100	1.094	1.088	1.082	1.076	1.070	1.062	1.056	1.050	1.044	1.036	1.028	1.021	1.014	1.005	0.998	0.990	0.981	0.972	0.965	0.956	0.948	0.940	0.930	0.922	0.912	0.905	0.895	0.886	0.878	0.868	0.860	0.851	0.842	0.832	0.824	0.815	0.806	0.798	0.788	0.779	0.769	0.761	0.751	0.741	0.734	0.724	0.715	0.705	0.696	0.686	0.676	0.668	0.659	0.648	0.639	0.629	0.619	0.610	0.600	0.590	0.579	0.569	0.559	0.549	0.538	0.528	0.516	0.506	0.495	0.484	0.472	0.461	0.450	0.439	0.428	0.416	0.406	0.395	0.384	0.374	0.362	0.352	0.342	0.331	0.321	0.311	0.301	0.291	0.282	0.274	0.264	0.256	0.249	0.240	0.234	0.226	0.220	0.214	0.209	0.202	0.199	0.195	0.191	0.188	0.185	0.182	0.181	0.180	0.180	0.179	0.180	0.180	0.181	0.182	0.184	0.188	0.190	0.192	0.196	0.200	0.205	0.209	0.214	0.218	0.222	0.228	0.232	0.238	0.244	0.249	0.254	0.260	0.265	0.270	0.276	0.280	0.285	0.290	0.295	0.299	0.302	0.308	0.310	0.315	0.318	0.321	0.322	0.326	0.328	0.330	0.332	0.334	0.335	0.336	0.338	0.338	0.339	0.339	0.339	0.339	0.339	0.339	0.338	0.339	0.338	0.336	0.336	0.336	0.336	0.335	0.335	0.335	0.334	0.335	0.335	0.334	0.335	0.335	0.336	0.338	0.338	0.339	0.340	0.342	0.342	0.345	0.348	0.350	0.354	0.356	0.359	0.362	0.365	0.370	0.372	0.378	0.382	0.386	0.391	0.396	0.401	0.406	0.411	0.419	0.424	0.430	0.436	0.442	0.449	0.455	0.462	0.469	0.476	0.484	0.491	0.499	0.506	0.514	0.522	0.530	0.538	0.546	0.555	0.564	0.571	0.581	0.590	0.599	0.608	0.618	0.628	0.636	0.646	0.655	0.665	0.675	0.685	0.695	0.705	0.714	0.725	0.736	0.745	0.756	0.766	0.778	0.788	0.798	0.810	0.820	0.830	0.841	0.852	0.864	0.875	0.885	0.896	0.909	0.920	0.931	0.942	0.954	0.965	0.976	0.988	1.000	1.011	1.024	1.035	1.048	1.059	1.070	1.084	1.095	1.106	1.119	1.129	1.141	1.152	1.164	1.176	1.186	1.198	1.209	1.220	1.231	1.240	1.251	1.261	1.271	1.280	1.290	1.299	1.308	1.316	1.324	1.330	1.338	1.345	1.351	1.356	1.362	1.368	1.371	1.376	1.380	1.384	1.386	1.390	1.391	1.392	1.395	1.396	1.396	1.398	1.398	1.396	1.396	1.396	1.395	1.395	1.394	1.392	1.391	1.390	1.388	1.386	1.384	1.382	1.380	1.380	1.379	1.376	1.376	1.375	1.375	1.375	1.374	1.375	1.375	1.375	1.378	1.379	1.380	1.382	1.385	1.388	1.390	1.394	1.398	1.402	1.406	1.411	1.416	1.421	1.426	1.432	1.439	1.445	1.451	1.459	1.466	1.471	1.479	1.485	1.492	1.500	1.508	1.514	1.520	1.526	1.534	1.540	1.546	1.552	1.558	1.562	1.569	1.574	1.578	1.581	1.585	1.589	1.591	1.594	1.596	1.599	1.600	1.601	1.601	1.602	1.601	1.600	1.600	1.599	1.596	1.594	1.591	1.588	1.584	1.580	1.575	1.571	1.565	1.560	1.555	1.548	1.541	1.534	1.526	1.519	1.511	1.501	1.494	1.485	1.476	1.466	1.458	1.446	1.438	1.426	1.416	1.405	1.394	1.382	1.371	1.360	1.348	1.336	1.324	1.311	1.299	1.286	1.274	1.260	1.248	1.235	1.222	1.209	1.196	1.182	1.169	1.155	1.142	1.130	1.116	1.104	1.090	1.076	1.064	1.050	1.038	1.024	1.011	0.999	0.986	0.974	0.960	0.949	0.936	0.924	0.911	0.900	0.888	0.876	0.865	0.852	0.841	0.830	0.819	0.808	0.796	0.785	0.775	0.764	0.752	0.741	0.731	0.720	0.709	0.698	0.688	0.676	0.665	0.655	0.644	0.632	0.621	0.611	0.599	0.589	0.576	0.565	0.554	0.542	0.531	0.519	0.507	0.495	0.482	0.471	0.459	0.448	0.434	0.422	0.410	0.398	0.385	0.371	0.359	0.345	0.332	0.319	0.306	0.292	0.280	0.268	0.254	0.241	0.228	0.214	0.200	0.188	0.175	0.161	0.148	0.135	0.121	0.108	0.095	0.081	0.069	0.055	0.042	0.029	0.015	0.004	-0.010	-0.022	-0.035	-0.048	-0.060	-0.072	-0.084	-0.096	-0.109	-0.120	-0.132	-0.144	-0.156	-0.166	-0.178	-0.189	-0.199	-0.209	-0.220	-0.230	-0.239	-0.249	-0.259	-0.268	-0.275	-0.284	-0.292	-0.301	-0.309	-0.316	-0.322	-0.329	-0.336	-0.342	-0.349	-0.354	-0.359	-0.364	-0.368	-0.372	-0.376	-0.380	-0.385	-0.388	-0.390	-0.392	-0.395	-0.396	-0.399	-0.400	-0.402	-0.402	-0.405	-0.405	-0.406	-0.408	-0.409	-0.408	-0.409	-0.410	-0.410	-0.412	-0.412	-0.414	-0.415	-0.418	-0.419	-0.420	-0.422	-0.425	-0.428	-0.431	-0.435	-0.439	-0.444	-0.449	-0.454	-0.460	-0.466	-0.472	-0.481	-0.488	-0.496	-0.505	-0.516	-0.525	-0.536	-0.549	-0.560	-0.572	-0.586	-0.600	-0.614	-0.629	-0.644	-0.659	-0.676	-0.694	-0.711	-0.729	-0.746	-0.765	-0.784	-0.804	-0.822	-0.844	-0.864	-0.884	-0.905	-0.924	-0.945	-0.966	-0.986	-1.008	-1.028	-1.049	-1.068	-1.088	-1.106	-1.126	-1.145	-1.164	-1.182	-1.199	-1.216	-1.234	-1.249	-1.265	-1.279	-1.292	-1.305	-1.318	-1.330	-1.340	-1.350	-1.360	-1.368	-1.375	-1.380	-1.386	-1.390	-1.394	-1.396	-1.399	-1.399	-1.399	-1.396	-1.395	-1.391	-1.388	-1.382	-1.378	-1.370	-1.362	-1.354	-1.345	-1.334	-1.324	-1.312	-1.300	-1.288	-1.272	-1.259	-1.245	-1.229	-1.212	-1.198	-1.180	-1.162	-1.145	-1.128	-1.109	-1.090	-1.072	-1.054	-1.035	-1.015	-0.996	-0.978	-0.956	-0.939	-0.919	-0.899	-0.879	-0.860	-0.841	-0.821	-0.804	-0.784	-0.766	-0.748	-0.729	-0.710	-0.692	-0.675	-0.658	-0.641	-0.624	-0.606	-0.590	-0.572	-0.556	-0.540	-0.524	-0.509	-0.494	-0.478	-0.462	-0.446	-0.431	-0.416	-0.401	-0.386	-0.370	-0.355	-0.341	-0.326	-0.311	-0.296	-0.281	-0.266	-0.252	-0.238	-0.222	-0.208	-0.194	-0.179	-0.164	-0.150	-0.135	-0.120	-0.106	-0.091	-0.078	-0.062	-0.049	-0.034	-0.020	-0.005	0.009	0.024	0.038	0.050	0.064	0.078	0.091	0.105	0.118	0.131	0.144	0.156	0.169	0.181	0.194	0.206	0.218	0.229	0.240	0.251	0.262	0.274	0.284	0.295	0.305	0.316	0.325	0.336	0.346	0.355	0.365	0.375	0.385	0.395	0.405	0.414	0.424	0.434	0.444	0.452	0.462	0.471	0.481	0.490	0.500	0.510	0.520	0.530	0.540	0.550	0.561	0.571	0.582	0.592	0.602	0.614	0.625	0.636	0.648	0.659	0.670	0.681	0.694	0.705	0.718	0.729	0.741	0.752	0.766	0.778	0.790	0.802	0.815	0.828	0.839	0.851	0.864	0.876	0.889	0.901	0.914	0.926	0.938	0.950	0.961	0.974	0.986	0.998	1.008	1.020	1.031	1.041	1.052	1.062	1.072	1.084	1.092	1.102	1.112	1.121	1.130	1.139	1.146	1.154	1.161	1.169	1.176	1.182	1.189	1.195	1.200	1.206	1.211	1.215	1.219	1.222	1.226	1.229	1.231	1.234	1.236	1.238	1.238	1.239	1.239	1.239	1.238	1.236	1.236	1.234	1.231	1.229	1.225	1.222	1.219	1.216	1.211	1.208	1.202	1.196	1.191	1.186	1.180	1.174	1.166	1.160	1.152	1.146	1.138	1.130	1.121	1.115	1.106	1.098	1.089	1.080	1.071	1.061	1.052	1.042	1.032	1.022	1.012	1.002	0.992	0.981	0.971	0.960	0.949	0.939	0.928	0.916	0.904	0.894	0.881	0.869	0.858	0.845	0.832	0.820	0.808	0.795	0.784	0.770	0.758	0.746	0.732	0.720	0.706	0.694	0.681	0.669	0.656	0.644	0.631	0.619	0.606	0.595	0.582	0.570	0.560	0.548	0.538	0.526	0.516	0.506	0.496	0.488	0.478	0.470	0.461	0.455	0.448	0.440	0.435	0.429	0.424	0.420	0.415	0.412	0.410	0.408	0.405	0.404	0.405	0.404	0.404	0.406	0.408	0.409	0.412	0.415	0.419	0.422	0.429	0.432	0.439	0.445	0.450	0.458	0.465	0.471	0.479	0.488	0.495	0.504	0.511	0.521	0.529	0.538	0.546	0.555	0.564	0.572	0.580	0.589	0.598	0.606	0.615	0.621	0.630	0.638	0.645	0.652	0.658	0.665	0.671	0.678	0.682	0.688	0.691	0.696	0.700	0.704	0.708	0.710	0.711	0.714	0.715	0.715	0.716	0.716	0.716	0.715	0.714	0.712	0.711	0.708	0.706	0.702	0.700	0.695	0.691	0.688	0.682	0.679	0.674	0.669	0.664	0.658	0.651	0.646	0.640	0.634	0.628	0.622	0.616	0.610	0.604	0.599	0.592	0.586	0.581	0.576	0.571	0.566	0.562	0.558	0.554	0.551	0.548	0.544	0.542	0.540	0.540	0.538	0.536	0.538	0.538	0.539	0.540	0.542	0.545	0.548	0.552	0.556	0.560	0.566	0.571	0.578	0.585	0.592	0.600	0.608	0.618	0.626	0.635	0.646	0.656	0.666	0.678	0.690	0.701	0.712	0.725	0.738	0.749	0.761	0.774	0.786	0.799	0.812	0.824	0.838	0.849	0.862	0.874	0.885	0.898	0.909	0.920	0.931	0.942	0.954	0.964	0.974	0.984	0.994	1.004	1.012	1.022	1.030	1.039	1.046	1.054	1.062	1.070	1.078	1.084	1.091	1.098	1.105	1.112	1.119	1.125	1.132	1.139	1.145	1.151	1.158	1.165	1.171	1.178	1.185	1.191	1.199	1.206	1.214	1.221	1.229	1.236	1.246	1.254	1.262	1.271	1.281	1.290	1.299	1.309	1.318	1.328	1.338	1.348	1.359	1.369	1.380	1.391	1.400	1.411	1.422	1.434	1.444	1.455	1.465	1.476	1.486	1.498	1.508	1.518	1.526	1.536	1.546	1.556	1.565	1.574	1.581	1.590	1.598	1.605	1.612	1.619	1.626	1.632	1.639	1.644	1.649	1.652	1.656	1.661	1.665	1.666	1.669	1.671	1.672	1.674	1.674	1.674	1.674	1.674	1.671	1.671	1.669	1.666	1.662	1.660	1.655	1.651	1.646	1.641	1.636	1.630	1.624	1.619	1.611	1.605	1.596	1.589	1.580	1.572	1.562	1.555	1.546	1.536	1.528	1.518	1.508	1.499	1.489	1.479	1.469	1.459	1.449	1.439	1.429	1.420	1.409	1.399	1.390	1.380	1.371	1.360	1.351	1.342	1.334	1.325	1.316	1.309	1.301	1.294	1.288	1.280	1.272	1.266	1.261	1.256	1.250	1.245	1.241	1.236	1.234	1.230	1.228	1.225	1.222	1.221	1.221	1.219	1.219	1.219	1.220	1.220	1.221	1.224	1.226	1.228	1.230	1.235	1.238	1.242	1.246	1.251	1.256	1.261	1.268	1.272	1.280	1.286	1.294	1.301	1.308	1.315	1.324	1.331	1.340	1.348	1.356	1.365	1.374	1.382	1.391	1.400	1.409	1.418	1.426	1.435	1.444	1.452	1.461	1.470	1.478	1.488	1.495	1.502	1.511	1.519	1.528	1.535	1.544	1.550	1.556	1.564	1.570	1.578	1.582	1.590	1.595	1.600	1.606	1.611	1.618	1.622	1.626	1.631	1.636	1.640	1.645	1.649	1.652	1.656	1.659	1.662	1.666	1.668	1.671	1.674	1.678	1.680	1.682	1.684	1.686	1.688	1.690	1.691	1.691	1.692	1.694	1.695	1.695	1.695	1.695	1.694	1.694	1.692	100.000	5.000	2.000	1.000	3.000	0.000	0.000	0.000	0.000	0.000	0.000	0.000	0.000	0.000	0.000	0.000	0.000	0.000	0.440	0.439	0.436	0.434	0.429	0.426	0.421	0.418	0.411	0.406	0.400	0.392	0.386	0.379	0.371	0.362	0.354	0.344	0.334	0.324	0.312	0.301	0.290	0.279	0.265	0.252	0.239	0.226	0.210	0.196	0.181	0.166	0.150	0.134	0.118	0.101	0.084	0.066	0.049	0.030	0.012	-0.008	-0.026	-0.045	-0.066	-0.085	-0.106	-0.125	-0.146	-0.166	-0.186	-0.208	-0.229	-0.249	-0.269	-0.291	-0.311	-0.331	-0.351	-0.372	-0.392	-0.412	-0.431	-0.450	-0.470	-0.489	-0.507	-0.525	-0.542	-0.560	-0.576	-0.592	-0.608	-0.622	-0.636	-0.651	-0.662	-0.675	-0.688	-0.698	-0.706	-0.715	-0.724	-0.731	-0.738	-0.744	-0.748	-0.751	-0.754	-0.756	-0.755	-0.756	-0.754	-0.754	-0.750	-0.746	-0.741	-0.735	-0.729	-0.722	-0.712	-0.704	-0.695	-0.684	-0.672	-0.660	-0.649	-0.635	-0.621	-0.606	-0.591	-0.576	-0.560	-0.544	-0.526	-0.511	-0.494	-0.475	-0.458	-0.439	-0.421	-0.402	-0.384	-0.365	-0.348	-0.329	-0.310	-0.291	-0.272	-0.255	-0.236	-0.218	-0.200	-0.182	-0.165	-0.148	-0.130	-0.114	-0.096	-0.080	-0.062	-0.048	-0.031	-0.016	-0.001	0.015	0.030	0.045	0.060	0.074	0.088	0.101	0.115	0.129	0.141	0.155	0.166	0.179	0.192	0.204	0.216	0.226	0.238	0.250	0.260	0.270	0.281	0.291	0.301	0.311	0.322	0.331	0.341	0.350	0.360	0.369	0.378	0.385	0.394	0.402	0.411	0.419	0.426	0.435	0.442	0.450	0.458	0.465	0.472	0.479	0.486	0.492	0.500	0.506	0.512	0.520	0.526	0.532	0.539	0.545	0.551	0.558	0.564	0.570	0.578	0.582	0.589	0.596	0.602	0.609	0.615	0.621	0.629	0.636	0.644	0.650	0.658	0.665	0.672	0.681	0.688	0.695	0.704	0.711	0.720	0.729	0.738	0.745	0.754	0.764	0.772	0.782	0.792	0.802	0.812	0.822	0.831	0.842	0.854	0.864	0.875	0.886	0.896	0.908	0.920	0.931	0.944	0.955	0.968	0.980	0.991	1.004	1.018	1.029	1.042	1.055	1.068	1.081	1.094	1.108	1.120	1.134	1.146	1.159	1.172	1.186	1.200	1.212	1.225	1.238	1.250	1.264	1.276	1.289	1.300	1.314	1.325	1.336	1.348	1.359	1.370	1.380	1.390	1.400	1.410	1.420	1.428	1.436	1.445	1.451	1.459	1.465	1.471	1.478	1.482	1.488	1.490	1.495	1.498	1.500	1.501	1.504	1.504	1.504	1.504	1.504	1.502	1.500	1.498	1.495	1.492	1.488	1.482	1.479	1.472	1.468	1.462	1.455	1.448	1.440	1.434	1.426	1.416	1.408	1.399	1.390	1.380	1.371	1.361	1.350	1.340	1.330	1.318	1.308	1.296	1.285	1.275	1.262	1.251	1.240	1.229	1.218	1.206	1.195	1.182	1.171	1.160	1.148	1.138	1.125	1.114	1.101	1.090	1.079	1.068	1.056	1.045	1.034	1.024	1.012	1.001	0.991	0.980	0.970	0.960	0.949	0.939	0.929	0.920	0.910	0.900	0.891	0.884	0.875	0.866	0.858	0.849	0.841	0.834	0.826	0.819	0.812	0.806	0.800	0.795	0.789	0.784	0.779	0.775	0.770	0.768	0.764	0.761	0.759	0.758	0.755	0.755	0.755	0.754	0.756	0.756	0.758	0.760	0.762	0.765	0.769	0.772	0.776	0.781	0.786	0.792	0.798	0.805	0.811	0.819	0.826	0.834	0.841	0.850	0.859	0.866	0.876	0.885	0.895	0.905	0.915	0.924	0.934	0.944	0.954	0.962	0.972	0.981	0.990	1.000	1.009	1.018	1.028	1.035	1.042	1.050	1.058	1.064	1.071	1.078	1.082	1.088	1.092	1.098	1.101	1.105	1.109	1.110	1.112	1.114	1.114	1.115	1.114	1.114	1.112	1.110	1.108	1.105	1.101	1.098	1.094	1.089	1.082	1.078	1.070	1.064	1.056	1.049	1.040	1.032	1.024	1.015	1.006	0.998	0.986	0.978	0.966	0.956	0.946	0.935	0.925	0.915	0.904	0.892	0.882	0.871	0.861	0.850	0.840	0.830	0.820	0.810	0.801	0.792	0.782	0.774	0.766	0.759	0.752	0.745	0.739	0.734	0.728	0.722	0.719	0.715	0.711	0.709	0.708	0.705	0.705	0.705	0.705	0.706	0.709	0.710	0.712	0.716	0.721	0.726	0.731	0.736	0.744	0.750	0.759	0.768	0.775	0.784	0.794	0.804	0.814	0.825	0.835	0.848	0.859	0.870	0.882	0.896	0.908	0.920	0.934	0.946	0.959	0.972	0.986	1.000	1.012	1.026	1.039	1.052	1.065	1.079	1.091	1.104	1.116	1.129	1.140	1.154	1.165	1.178	1.189	1.200	1.211	1.221	1.234	1.244	1.254	1.265	1.276	1.285	1.296	1.305	1.315	1.325	1.335	1.344	1.354	1.364	1.372	1.381	1.390	1.399	1.409	1.418	1.426	1.435	1.444	1.452	1.462	1.471	1.480	1.489	1.498	1.506	1.516	1.524	1.534	1.542	1.550	1.559	1.569	1.578	1.585	1.594	1.601	1.610	1.620	1.626	1.635	1.642	1.650	1.658	1.665	1.672	1.679	1.685	1.691	1.696	1.702	1.709	1.712	1.719	1.722	1.726	1.731	1.734	1.736	1.740	1.741	1.744	1.745	1.746	1.748	1.749	1.748	1.748	1.746	1.745	1.744	1.742	1.739	1.738	1.734	1.730	1.726	1.721	1.716	1.712	1.706	1.701	1.696	1.689	1.682	1.675	1.668	1.660	1.654	1.646	1.639	1.630	1.621	1.612	1.604	1.595	1.586	1.578	1.569	1.560	1.550	1.541	1.532	1.524	1.515	1.506	1.496	1.489	1.480	1.471	1.462	1.455	1.446	1.439	1.431	1.424	1.415	1.409	1.401	1.394	1.388	1.381	1.375	1.369	1.364	1.359	1.352	1.348	1.342	1.338	1.334	1.330	1.326	1.322	1.320	1.318	1.315	1.312	1.310	1.309	1.306	1.306	1.304	1.304	1.304	1.304	1.304	1.304	1.305	1.306	1.309	1.310	1.311	1.315	1.318	1.320	1.324	1.328	1.332	1.336	1.341	1.345	1.351	1.358	1.362	1.370	1.376	1.382	1.390	1.398	1.405	1.412	1.420	1.430	1.438	1.448	1.455	1.465	1.474	1.484	1.492	1.502	1.512	1.522	1.531	1.542	1.552	1.562	1.571	1.581	1.591	1.601	1.611	1.620	1.630	1.639	1.648	1.658	1.665	1.674	1.682	1.690	1.699	1.706	1.714	1.721	1.728	1.735	1.741	1.748	1.752	1.760	1.765	1.769	1.774	1.779	1.782	1.786	1.790	1.792	1.796	1.799	1.801	1.804	1.805	1.808	1.808	1.809	1.809	1.810	1.810	1.810	1.810	1.810	1.808	1.808	1.805	1.802	1.801	1.799	1.796	1.794	1.790	1.786	1.782	1.779	1.774	1.769	1.765	1.760	1.755	1.749	1.744	1.738	1.732	1.725	1.720	1.712	1.706	1.699	1.692	1.685	1.679	1.671	1.664	1.656	1.650	1.642	1.635	1.628	1.620	1.614	1.606	1.599	1.591	1.585	1.578	1.571	1.564	1.558	1.550	1.544	1.538	1.531	1.526	1.520	1.514	1.509	1.502	1.499	1.492	1.489	1.484	1.479	1.475	1.471	1.468	1.464	1.459	1.455	1.451	1.449	1.445	1.441	1.438	1.435	1.430	1.428	1.424	1.420	1.416	1.412	1.409	1.405	1.400	1.395	1.390	1.385	1.381	1.376	1.370	1.364	1.359	1.352	1.345	1.339	1.332	1.325	1.318	1.309	1.301	1.291	1.282	1.274	1.265	1.255	1.245	1.235	1.225	1.215	1.205	1.195	1.184	1.172	1.162	1.151	1.139	1.129	1.118	1.106	1.094	1.084	1.072	1.061	1.050	1.039	1.028	1.016	1.006	0.995	0.986	0.975	0.965	0.955	0.946	0.936	0.928	0.918	0.909	0.900	0.891	0.884	0.875	0.869	0.861	0.852	0.846	0.840	0.832	0.826	0.819	0.815	0.808	0.801	0.796	0.791	0.786	0.780	0.775	0.771	0.766	0.762	0.756	0.751	0.749	0.744	0.739	0.735	0.730	0.726	0.722	0.718	0.712	0.709	0.705	0.700	0.695	0.691	0.688	0.682	0.678	0.674	0.669	0.664	0.659	0.654	0.649	0.645	0.640	0.635	0.629	0.624	0.619	0.614	0.608	0.602	0.598	0.591	0.585	0.580	0.572	0.568	0.561	0.554	0.548	0.541	0.534	0.528	0.520	0.511	0.504	0.495	0.488	0.479	0.470	0.461	0.451	0.442	0.432	0.422	0.411	0.401	0.390	0.380	0.368	0.356	0.344	0.332	0.319	0.308	0.295	0.281	0.269	0.255	0.242	0.229	0.215	0.202	0.189	0.176	0.164	0.151	0.138	0.125	0.114	0.102	0.091	0.080	0.070	0.060	0.051	0.042	0.034	0.026	0.021	0.015	0.011	0.006	0.004	0.001	0.000	0.000	0.000	0.001	0.005	0.009	0.012	0.018	0.025	0.032	0.041	0.050	0.061	0.071	0.084	0.096	0.110	0.125	0.139	0.155	0.170	0.186	0.204	0.220	0.238	0.255	0.274	0.291	0.310	0.326	0.345	0.362	0.380	0.398	0.414	0.431	0.446	0.462	0.476	0.490	0.504	0.516	0.529	0.540	0.550	0.560	0.569	0.576	0.582	0.589	0.594	0.599	0.602	0.605	0.605	0.606	0.606	0.605	0.604	0.601	0.599	0.595	0.590	0.586	0.580	0.574	0.569	0.562	0.555	0.549	0.542	0.535	0.528	0.520	0.515	0.507	0.500	0.495	0.489	0.484	0.479	0.474	0.470	0.466	0.462	0.460	0.459	0.458	0.456	0.456	0.458	0.459	0.461	0.464	0.466	0.470	0.475	0.480	0.485	0.491	0.496	0.504	0.510	0.518	0.525	0.534	0.541	0.550	0.559	0.568	0.576	0.584	0.594	0.601	0.610	0.618	0.625	0.634	0.641	0.649	0.654	0.661	0.668	0.671	0.678	0.682	0.685	0.689	0.692	0.696	0.698	0.699	0.700	0.701	0.701	0.702	0.701	0.700	0.700	0.698	0.696	0.695	0.691	0.689	0.685	0.682	0.679	0.676	0.672	0.669	0.666	0.662	0.659	0.656	0.652	0.650	0.646	0.645	0.642	0.640	0.638	0.636	0.635	0.634	0.634	0.632	0.634	0.634	0.635	0.638	0.639	0.641	0.642	0.646	0.650	0.652	0.658	0.662	0.668	0.672	0.679	0.685	0.691	0.700	0.708	0.715	0.722	0.731	0.740	0.749	0.759	0.768	0.778	0.788	0.800	0.810	0.821	0.832	0.844	0.854	0.866	0.879	0.889	0.901	0.912	0.925	0.936	0.949	0.960	0.972	0.982	0.995	1.006	1.018	1.029	1.040	1.050	1.061	1.071	1.081	1.090	1.101	1.110	1.120	1.128	1.135	1.144	1.151	1.160	1.166	1.174	1.179	1.186	1.191	1.196	1.202	1.206	1.211	1.215	1.218	1.221	1.225	1.228	1.229	1.231	1.234	1.235	1.236	1.238	1.239	1.239	1.239	1.240	1.239	1.239	1.239	1.238	1.236	1.236	1.235	1.234	1.234	1.232	1.231	1.229	1.226	1.226	1.224	1.222	1.221	1.219	1.218	1.215	1.214	1.212	1.210	1.209	1.208	1.205	1.202	1.201	1.200	1.198	1.196	1.195	1.194	1.192	1.190	1.189	1.188	1.186	1.185	1.182	1.181	1.181	1.180	1.179	1.178	1.176	1.176	1.175	1.175	1.174	1.174	1.174	1.174	1.174	1.174	1.174	1.175	1.176	1.178	1.179	1.180	1.181	1.184	1.185	1.189	1.191	1.194	1.196	1.200	1.204	1.208	1.212	1.215	1.220	1.225	1.230	1.235	1.240	1.244	1.250	1.255	1.260	1.265	1.270	1.275	1.280	1.285	1.290	1.295	1.299	1.302	1.308	1.311	1.314	1.316	1.319	1.321	1.322	1.322	1.324	1.324	1.324	1.321	1.320	1.318	1.314	1.310	1.305	1.300	1.294	1.288	1.280	1.272	1.264	1.254	1.244	1.234	1.222	1.210	1.198	1.184	1.170	1.156	1.142	1.126	1.112	1.095	1.080	1.064	1.048	1.031	1.014	0.996	0.980	0.962	0.945	0.929	0.912	0.895	0.879	0.864	0.848	0.832	0.818	0.804	0.790	0.776	0.765	0.752	0.740	0.730	0.719	0.710	0.701	0.694	0.686	0.680	0.674	0.669	0.665	0.661	0.659	0.656	0.654	0.654	0.655	0.654	0.656	0.659	0.660	0.664	0.668	0.671	0.676	0.681	0.686	0.692	0.700	0.706	0.712	0.720	0.728	0.735	0.742	0.750	0.758	0.765	0.772	0.780	0.788	0.795	0.802	0.810	0.816	0.822	0.829	0.835	0.840	0.846	0.851	0.856	0.861	0.865	0.868	0.870	0.872	0.875	0.876	0.878	0.879	0.879	0.879	0.876	0.875	0.874	0.870	0.868	0.864	0.859	0.855	0.850	0.844	0.838	0.831	0.824	0.815	0.806	0.799	0.788	0.779	0.768	0.758	0.745	0.734	0.721	0.710	0.696	0.684	0.670	0.656	0.642	0.628	0.612	0.599	0.584	0.570	0.555	0.541	0.526	0.512	0.498	0.482	0.470	0.456	0.442	0.431	0.419	0.408	0.395	0.385	0.375	0.366	0.358	0.350	0.344	0.339	0.332	0.330	0.326	0.325	0.324	0.324	0.325	0.328	0.330	0.335	0.341	0.348	0.355	0.364	0.374	0.384	0.396	0.410	0.424	0.438	0.454	0.470	0.488	0.505	0.524	0.542	0.564	0.584	0.604	0.626	0.648	0.670	0.692	0.714	0.736	0.760	0.782	0.804	0.828	0.850	0.871	0.892	0.914	0.935	0.955	0.974	0.994	1.012	1.030	1.046	1.064	1.079	1.095	1.108	1.121	1.134	1.145	1.155	1.165	1.174	1.182	1.189	1.195	1.200	1.205	1.209	1.210	1.212	1.214	1.214	1.214	1.211	1.209	1.206	1.204	1.200	1.194	1.189	1.184	1.178	1.170	1.162	1.154	1.146	1.138	1.129	1.119	1.109	1.100	1.089	1.078	1.068	1.056	1.045	1.034	1.022	1.010	0.998	0.985	0.972	0.960	0.948	0.935	0.921	0.909	0.896	0.882	0.870	0.856	0.844	0.830	0.816	0.801	0.789	0.775	0.762	0.749	0.735	0.721	0.708	0.695	0.680	0.668	0.654	0.640	0.628	0.614	0.600	0.588	0.575	0.562	0.551	0.539	0.528	0.516	0.505	0.494	0.484	0.474	0.464	0.454	0.445	0.436	0.428	0.420	0.412	0.406	0.400	0.394	0.388	0.382	0.379	0.374	0.371	0.368	0.365	0.362	0.361	0.360	0.359	0.360	0.360	0.360	0.361	0.364	0.365	0.366	0.369	0.372	0.376	0.380	0.382	0.388	0.391	0.396	0.401	0.406	0.411	0.416	0.420	0.425	0.431	0.436	0.440	0.446	0.451	0.456	0.461	0.465	0.470	0.475	0.479	0.482	0.486	0.490	0.492	0.496	0.500	0.502	0.505	0.507	0.509	0.511	0.512	0.512	0.515	0.515	0.516	0.516	0.516	0.516	0.516	0.516	0.515	0.515	0.514	0.514	0.512	0.511	0.509	0.507	0.506	0.504	0.502	0.500	0.499	0.495	0.492	0.490	0.486	0.484	0.481	0.478	0.474	0.470	0.466	0.461	0.458	0.452	0.448	0.442	0.436	0.430	0.424	0.416	0.410	0.401	0.394	0.385	0.375	0.365	0.355	0.344	0.331	0.319	0.305	0.292	0.278	0.261	0.246	0.229	0.211	0.194	0.175	0.155	0.135	0.115	0.094	0.071	0.049	0.025	0.001	-0.024	-0.049	-0.074	-0.100	-0.125	-0.151	-0.178	-0.204	-0.231	-0.258	-0.285	-0.312	-0.338	-0.364	-0.391	-0.416	-0.441	-0.468	-0.491	-0.515	-0.539	-0.561	-0.584	-0.605	-0.625	-0.645	-0.664	-0.680	-0.698	-0.712	-0.728	-0.740	-0.754	-0.764	-0.774	-0.782	-0.791	-0.796	-0.802	-0.806	-0.810	-0.810	-0.811	-0.810	-0.809	-0.805	-0.801	-0.796	-0.790	-0.784	-0.776	-0.766	-0.756	-0.746	-0.734	-0.722	-0.710	-0.695	-0.681	-0.666	-0.651	-0.635	-0.619	-0.602	-0.586	-0.568	-0.550	-0.532	-0.514	-0.496	-0.478	-0.459	-0.440	-0.420	-0.401	-0.382	-0.364	-0.345	-0.326	-0.306	-0.288	-0.269	-0.251	-0.232	-0.215	-0.198	-0.179	-0.161	-0.145	-0.128	-0.110	-0.094	-0.079	-0.062	-0.046	-0.031	-0.016	-0.002	0.011	0.026	0.039	0.051	0.062	0.075	0.086	0.096	0.106	0.115	0.124	0.132	0.140	0.148	0.154	0.159	0.164	0.166	0.171	0.174	0.175	0.176	0.176	0.176	0.175	0.174	0.171	0.168	0.164	0.160	0.154	0.149	0.142	0.136	0.129	0.121	0.112	0.104	0.095	0.085	0.078	0.068	0.056	0.046	0.036	0.028	0.016	0.006	-0.004	-0.012	-0.024	-0.032	-0.041	-0.050	-0.059	-0.066	-0.074	-0.080	-0.086	-0.091	-0.096	-0.100	-0.105	-0.108	-0.110	-0.111	-0.112	-0.112	-0.111	-0.110	-0.109	-0.106	-0.102	-0.099	-0.092	-0.088	-0.081	-0.075	-0.068	-0.059	-0.050	-0.040	-0.031	-0.021	-0.010	0.000	0.011	0.022	0.034	0.046	0.058	0.070	0.082	0.095	0.108	0.120	0.131	0.144	0.156	0.169	0.180	0.191	0.202	0.215	0.226	0.236	0.246	0.258	0.266	0.276	0.286	0.295	0.304	0.312	0.320	0.328	0.335	0.342	0.349	0.356	0.364	0.370	0.375	0.381	0.388	0.394	0.399	0.405	0.410	0.416	0.421	0.428	0.434	0.439	0.446	0.451	0.458	0.464	0.471	0.478	0.485	0.492	0.500	0.509	0.516	0.525	0.534	0.542	0.551	0.560	0.571	0.581	0.591	0.601	0.612	0.624	0.635	0.646	0.659	0.670	0.682	0.692	0.705	0.718	0.729	0.741	0.752	0.764	0.776	0.788	0.799	0.809	0.820	0.830	0.839	0.849	0.859	0.868	0.875	0.882	0.891	0.898	0.902	0.909	0.914	0.918	0.921	0.924	0.926	0.929	0.930	0.931	0.930	0.930	0.929	0.928	0.925	0.921	0.918	0.914	0.909	0.902	0.898	0.891	0.885	0.878	0.870	0.862	0.855	0.846	0.838	0.829	0.819	0.809	0.800	0.790	0.781	0.771	0.761	0.750	0.741	0.731	0.720	0.710	0.701	0.691	0.681	0.671	0.662	0.652	0.642	0.634	0.625	0.615	0.608	0.599	0.590	0.581	0.572	0.565	0.558	0.550	0.542	0.535	0.528	0.520	0.512	0.505	0.499	0.491	0.485	0.479	0.471	0.465	0.459	0.451	0.445	0.439	0.434	0.426	0.420	0.414	0.406	0.400	0.395	0.388	0.381	0.375	0.368	0.361	0.355	0.349	0.342	0.335	0.329	0.322	0.315	0.309	0.301	0.296	0.289	0.282	0.275	0.270	0.264	0.258	0.251	0.245	0.240	0.234	0.229	0.222	0.218	0.212	0.208	0.204	0.200	0.195	0.192	0.190	0.186	0.182	0.181	0.180	0.178	0.178	0.176	0.176	0.176	0.178	0.179	0.180	0.182	0.184	0.188	0.191	0.195	0.199	0.204	0.208	0.214	0.220	0.226	0.232	0.239	0.246	0.254	0.261	0.270	0.279	0.286	0.295	0.304	0.312	0.322	0.331	0.340	0.349	0.359	0.368	0.378	0.386	0.395	0.404	0.414	0.422	0.430	0.439	0.446	0.454	0.461	0.469	0.474	0.481	0.486	0.492	0.499	0.504	0.507	0.512	0.518	0.520	0.524	0.528	0.530	0.532	0.534	0.536	0.539	0.540	0.540	0.542	0.544	0.544	0.544	0.545	0.545	0.545	0.544	0.544	0.545	0.544	0.544	0.544	0.542	0.542	0.541	0.541	0.540	0.539	0.538	0.538	0.536	0.536	0.535	0.534	0.532	0.532	0.531	0.530	0.530	0.529	0.528	0.526	0.526	0.525	0.525	0.524	0.522	0.522	0.521	0.520	0.519	0.519	0.519	0.518	0.518	0.518	0.518	0.516	0.518	0.516	0.516	0.518	0.519	0.518	0.519	0.520	0.522	0.525	0.526	0.529	0.531	0.535	0.538	0.542	0.546	0.551	0.555	0.560	0.566	0.572	0.578	0.584	0.591	0.599	0.606	0.612	0.621	0.629	0.638	0.646	0.655	0.662	0.671	0.679	0.688	0.696	0.705	0.712	0.720	0.729	0.736	0.744	0.750	0.758	0.762	0.770	0.775	0.780	0.785	0.789	0.792	0.796	0.799	0.800	0.802	0.802	0.804	0.802	0.802	0.801	0.800	0.798	0.795	0.792	0.789	0.785	0.782	0.778	0.774	0.769	0.764	0.759	0.754	0.750	0.745	0.741	0.735	0.731	0.726	0.722	0.719	0.716	0.712	0.710	0.709	0.706	0.706	0.705	0.706	0.705	0.706	0.709	0.711	0.714	0.718	0.721	0.726	0.732	0.739	0.745	0.752	0.759	0.769	0.776	0.786	0.796	0.806	0.818	0.828	0.840	0.850	0.862	0.875	0.888	0.900	0.912	0.925	0.938	0.950	0.962	0.975	0.988	1.000	1.012	1.024	1.035	1.046	1.058	1.068	1.078	1.088	1.098	1.106	1.115	1.124	1.131	1.139	1.145	1.150	1.155	1.160	1.165	1.169	1.172	1.175	1.178	1.179	1.181	1.181	1.181	1.180	1.180	1.179	1.176	1.172	1.169	1.165	1.161	1.156	1.151	1.145	1.140	1.132	1.125	1.118	1.109	1.099	1.090	1.080	1.070	1.059	1.048	1.036	1.025	1.012	1.000	0.986	0.972	0.960	0.945	0.931	0.916	0.901	0.886	0.871	0.855	0.839	0.824	0.808	0.790	0.774	0.758	0.740	0.722	0.706	0.690	0.672	0.656	0.639	0.624	0.606	0.590	0.574	0.558	0.541	0.526	0.511	0.495	0.481	0.466	0.451	0.438	0.424	0.411	0.399	0.386	0.375	0.364	0.352	0.341	0.332	0.324	0.314	0.306	0.299	0.291	0.285	0.279	0.274	0.269	0.265	0.261	0.259	0.256	0.255	0.255	0.255	0.255	0.256	0.258	0.261	0.262	0.268	0.270	0.275	0.281	0.285	0.291	0.299	0.306	0.314	0.322	0.330	0.339	0.349	0.358	0.368	0.379	0.389	0.399	0.410	0.421	0.432	0.444	0.456	0.468	0.480	0.491	0.502	0.515	0.528	0.539	0.551	0.562	0.574	0.585	0.598	0.609	0.619	0.630	0.641	0.651	0.661	0.671	0.681	0.691	0.699	0.709	0.718	0.724	0.732	0.740	0.746	0.752	0.760	0.766	0.771	0.776	0.781	0.785	0.789	0.794	0.796	0.798	0.801	0.802	0.802	0.802	0.802	0.804	0.802	0.801	0.800	0.798	0.794	0.791	0.788	0.782	0.779	0.774	0.769	0.762	0.756	0.749	0.740	0.732	0.724	0.715	0.705	0.695	0.685	0.674	0.661	0.650	0.639	0.625	0.612	0.599	0.586	0.571	0.558	0.542	0.529	0.512	0.498	0.481	0.466	0.450	0.432	0.418	0.401	0.385	0.369	0.354	0.336	0.321	0.306	0.290	0.276	0.261	0.246	0.231	0.218	0.204	0.191	0.179	0.166	0.155	0.144	0.134	0.124	0.114	0.105	0.098	0.090	0.082	0.078	0.072	0.068	0.062	0.061	0.058	0.055	0.054	0.052	0.054	0.054	0.056	0.056	0.059	0.061	0.065	0.068	0.071	0.076	0.080	0.085	0.091	0.095	0.100	0.106	0.112	0.119	0.124	0.130	0.135	0.141	0.146	0.151	0.156	0.161	0.166	0.170	0.175	0.179	0.181	0.184	0.186	0.189	0.191	0.192	0.194	0.194	0.195	0.194	0.194	0.192	0.191	0.190	0.189	0.185	0.182	0.180	0.178	0.174	0.170	0.166	0.162	0.159	0.155	0.149	0.145	0.141	0.138	0.132	0.129	0.124	0.120	0.118	0.114	0.111	0.106	0.105	0.102	0.101	0.098	0.098	0.096	0.096	0.096	0.096	0.096	0.099	0.100	0.102	0.105	0.109	0.112	0.115	0.120	0.125	0.130	0.138	0.142	0.150	0.158	0.165	0.172	0.179	0.188	0.196	0.205	0.215	0.222	0.232	0.242	0.252	0.261	0.272	0.282	0.292	0.301	0.311	0.320	0.330	0.340	0.348	0.358	0.366	0.374	0.382	0.390	0.398	0.405	0.412	0.419	0.425	0.431	0.436	0.442	0.446	0.451	0.455	0.459	0.462	0.465	0.469	0.470	0.472	0.474	0.474	0.475	0.475	0.476	0.475	0.475	0.475	0.474	0.472	0.471	0.470	0.468	0.466	0.465	0.464	0.461	0.461	0.459	0.458	0.456	0.454	0.452	0.452	0.451	0.451	0.451	0.451	0.451	0.451	0.454	0.454	0.456	0.458	0.461	0.462	0.468	0.471	0.475	0.480	0.484	0.490	0.496	0.502	0.510	0.518	0.524	0.532	0.540	0.549	0.558	0.566	0.576	0.585	0.594	0.604	0.614	0.624	0.634	0.642	0.652	0.662	0.671	0.681	0.690	0.700	0.709	0.716	0.725	0.731	0.739	0.746	0.752	0.759	0.764	0.769	0.772	0.776	0.780	0.782	0.784	0.785	0.785	0.786	0.785	0.784	0.781	0.779	0.776	0.772	0.768	0.762	0.758	0.750	0.744	0.736	0.729	0.721	0.712	0.702	0.692	0.684	0.674	0.662	0.652	0.642	0.630	0.620	0.609	0.596	0.586	0.574	0.562	0.551	0.541	0.530	0.519	0.507	0.498	0.486	0.476	0.466	0.458	0.449	0.440	0.431	0.424	0.416	0.409	0.402	0.396	0.390	0.385	0.380	0.375	0.371	0.369	0.365	0.361	0.360	0.358	0.358	0.358	0.356	0.356	0.358	0.359	0.360	0.362	0.365	0.368	0.370	0.375	0.379	0.384	0.388	0.394	0.398	0.404	0.410	0.418	0.424	0.431	0.439	0.446	0.454	0.461	0.469	0.478	0.486	0.496	0.505	0.514	0.524	0.534	0.544	0.554	0.565	0.575	0.586	0.596	0.608	0.618	0.630	0.640	0.652	0.662	0.675	0.686	0.699	0.709	0.721	0.732	0.745	0.755	0.768	0.779	0.790	0.801	0.811	0.824	0.834	0.844	0.855	0.864	0.874	0.882	0.892	0.901	0.910	0.918	0.925	0.934	0.940	0.948	0.954	0.959	0.966	0.971	0.975	0.980	0.984	0.986	0.989	0.992	0.995	0.996	0.998	0.998	0.998	0.998	0.998	0.996	0.995	0.994	0.991	0.989	0.986	0.984	0.980	0.976	0.971	0.968	0.964	0.958	0.954	0.948	0.942	0.936	0.932	0.926	0.920	0.914	0.908	0.901	0.895	0.888	0.881	0.874	0.869	0.862	0.855	0.849	0.842	0.838	0.830	0.825	0.819	0.814	0.808	0.801	0.796	0.790	0.785	0.781	0.776	0.771	0.768	0.762	0.759	0.755	0.752	0.749	0.745	0.742	0.741	0.738	0.736	0.735	0.732	0.732	0.731	0.730	0.729	0.730	0.730	0.730	0.730	0.731	0.732	0.734	0.735	0.738	0.739	0.741	0.744	0.746	0.750	0.752	0.756	0.760	0.765	0.768	0.771	0.776	0.780	0.786	0.790	0.795	0.801	0.805	0.811	0.815	0.821	0.826	0.831	0.836	0.841	0.846	0.851	0.858	0.862	0.868	0.871	0.878	0.881	0.885	0.890	0.894	0.898	0.900	0.904	0.906	0.909	0.912	0.914	0.915	0.916	0.916	0.919	0.918	0.916	0.916	0.915	0.912	0.910	0.908	0.904	0.900	0.895	0.889	0.884	0.878	0.870	0.862	0.854	0.844	0.835	0.824	0.814	0.802	0.791	0.778	0.765	0.750	0.736	0.721	0.706	0.690	0.674	0.656	0.640	0.621	0.604	0.585	0.566	0.548	0.528	0.509	0.489	0.469	0.449	0.430	0.410	0.390	0.370	0.351	0.330	0.311	0.292	0.274	0.255	0.238	0.220	0.201	0.185	0.169	0.152	0.138	0.121	0.108	0.092	0.080	0.068	0.055	0.042	0.031	0.021	0.010	0.000	-0.009	-0.018	-0.026	-0.034	-0.042	-0.050	-0.056	-0.064	-0.070	-0.075	-0.080	-0.086	-0.091	-0.096	-0.101	-0.108	-0.111	-0.118	-0.121	-0.126	-0.131	-0.138	-0.142	-0.146	-0.154	-0.159	-0.164	-0.170	-0.178	-0.184	-0.190	-0.198	-0.205	-0.212	-0.219	-0.228	-0.236	-0.244	-0.252	-0.261	-0.269	-0.278	-0.286	-0.295	-0.305	-0.314	-0.322	-0.331	-0.339	-0.349	-0.356	-0.365	-0.372	-0.380	-0.388	-0.394	-0.400	-0.406	-0.412	-0.418	-0.422	-0.426	-0.430	-0.434	-0.436	-0.438	-0.441	-0.441	-0.442	-0.442	-0.442	-0.440	-0.439	-0.438	-0.435	-0.431	-0.428	-0.424	-0.420	-0.415	-0.409	-0.404	-0.398	-0.391	-0.385	-0.379	-0.372	-0.364	-0.358	-0.350	-0.341	-0.334	-0.326	-0.319	-0.312	-0.304	-0.298	-0.289	-0.282	-0.275	-0.269	-0.262	-0.255	-0.250	-0.245	-0.240	-0.234	-0.230	-0.226	-0.222	-0.219	-0.216	-0.214	-0.211	-0.209	-0.209	-0.206	-0.206	-0.206	-0.205	-0.206	-0.208	-0.209	-0.210	-0.211	-0.214	-0.215	-0.218	-0.219	-0.222	-0.225	-0.228	-0.230	-0.234	-0.236	-0.239	-0.242	-0.245	-0.249	-0.251	-0.252	-0.255	-0.256	-0.259	-0.260	-0.260	-0.261	-0.261	-0.261	-0.259	-0.258	-0.255	-0.254	-0.250	-0.246	-0.240	-0.235	-0.230	-0.222	-0.214	-0.205	-0.196	-0.186	-0.176	-0.165	-0.152	-0.139	-0.126	-0.110	-0.095	-0.078	-0.060	-0.042	-0.024	-0.004	0.018	0.038	0.060	0.084	0.106	0.130	0.154	0.179	0.204	0.230	0.256	0.284	0.310	0.338	0.365	0.394	0.421	0.449	0.478	0.506	0.534	0.561	0.590	0.619	0.645	0.672	0.700	0.726	0.752	0.780	0.804	0.829	0.852	0.878	0.900	0.924	0.945	0.965	0.985	1.005	1.024	1.041	1.059	1.075	1.090	1.105	1.120	1.131	1.144	1.155	1.165	1.175	1.184	1.191	1.198	1.205	1.210	1.214	1.219	1.222	1.225	1.228	1.230	1.229	1.230	1.230	1.229	1.229	1.226	1.225	1.222	1.220	1.219	1.215	1.212	1.210	1.206	1.202	1.199	1.196	1.192	1.188	1.185	1.181	1.178	1.174	1.171	1.168	1.164	1.160	1.159	1.155	1.151	1.149	1.146	1.142	1.140	1.138	1.135	1.132	1.131	1.128	1.125	1.124	1.121	1.118	1.116	1.114	1.111	1.108	1.105	1.101	1.099	1.095	1.091	1.086	1.082	1.079	1.075	1.069	1.064	1.059	1.054	1.046	1.040	1.034	1.026	1.019	1.011	1.004	0.996	0.989	0.980	0.970	0.961	0.952	0.942	0.932	0.922	0.912	0.901	0.891	0.881	0.870	0.859	0.849	0.838	0.828	0.816	0.805	0.795	0.785	0.774	0.764	0.754	0.744	0.734	0.724	0.714	0.705	0.696	0.688	0.679	0.672	0.664	0.656	0.649	0.644	0.636	0.630	0.624	0.619	0.614	0.610	0.606	0.601	0.599	0.595	0.592	0.590	0.589	0.586	0.585	0.582	0.581	0.581	0.580	0.580	0.580	0.580	0.580	0.581	0.581	0.582	0.584	0.584	0.585	0.586	0.588	0.589	0.590	0.591	0.591	0.592	0.594	0.595	0.596	0.596	0.596	0.598	0.598	0.598	0.599	0.598	0.598	0.596	0.596	0.595	0.594	0.591	0.589	0.588	0.585	0.582	0.579	0.576	0.571	0.568	0.564	0.559	0.552	0.548	0.541	0.535	0.529	0.521	0.514	0.506	0.499	0.490	0.480	0.472	0.462	0.452	0.444	0.434	0.422	0.412	0.401	0.390	0.380	0.369	0.356	0.345	0.335	0.322	0.311	0.299	0.288	0.276	0.265	0.254	0.242	0.231	0.220	0.211	0.200	0.190	0.181	0.172	0.164	0.156	0.148	0.140	0.134	0.128	0.121	0.115	0.111	0.106	0.104	0.100	0.099	0.096	0.095	0.095	0.096	0.096	0.098	0.100	0.102	0.106	0.110	0.114	0.120	0.126	0.132	0.140	0.148	0.155	0.164	0.172	0.182	0.194	0.202	0.214	0.225	0.236	0.250	0.261	0.275	0.288	0.301	0.314	0.328	0.342	0.356	0.370	0.384	0.399	0.412	0.426	0.441	0.454	0.469	0.482	0.496	0.510	0.524	0.536	0.549	0.561	0.574	0.585	0.598	0.608	0.619	0.630	0.639	0.649	0.659	0.666	0.675	0.682	0.689	0.695	0.701	0.705	0.710	0.714	0.718	0.720	0.721	0.724	0.724	0.724	0.722	0.721	0.719	0.716	0.714	0.710	0.704	0.699	0.692	0.688	0.679	0.671	0.664	0.654	0.645	0.635	0.625	0.615	0.604	0.591	0.579	0.568	0.555	0.541	0.530	0.516	0.502	0.489	0.476	0.461	0.449	0.435	0.421	0.409	0.395	0.381	0.369	0.358	0.345	0.332	0.321	0.310	0.298	0.289	0.278	0.269	0.259	0.251	0.241	0.234	0.225	0.219	0.212	0.206	0.200	0.195	0.191	0.186	0.182	0.179	0.175	0.172	0.170	0.168	0.166	0.164	0.164	0.162	0.161	0.161	0.160	0.160	0.161	0.161	0.162	0.162	0.162	0.164	0.165	0.166	0.168	0.168	0.169	0.170	0.171	0.172	0.172	0.174	0.174	0.175	0.175	0.176	0.175	0.176	0.176	0.176	0.176	0.175	0.175	0.174	0.172	0.171	0.170	0.169	0.166	0.164	0.162	0.159	0.156	0.154	0.150	0.145	0.141	0.138	0.132	0.128	0.124	0.118	0.112	0.108	0.100	0.094	0.086	0.080	0.072	0.064	0.056	0.049	0.040	0.031	0.021	0.012	0.002	-0.008	-0.016	-0.028	-0.036	-0.048	-0.059	-0.068	-0.079	-0.089	-0.101	-0.111	-0.121	-0.132	-0.144	-0.154	-0.164	-0.175	-0.185	-0.195	-0.205	-0.215	-0.225	-0.234	-0.244	-0.252	-0.261	-0.269	-0.278	-0.285	-0.291	-0.298	-0.304	-0.311	-0.316	-0.321	-0.326	-0.331	-0.335	-0.339	-0.342	-0.345	-0.348	-0.350	-0.351	-0.354	-0.355	-0.355	-0.356	-0.356	-0.356	-0.356	-0.356	-0.355	-0.355	-0.354	-0.352	-0.351	-0.350	-0.346	-0.345	-0.344	-0.341	-0.340	-0.338	-0.335	-0.332	-0.331	-0.329	-0.326	-0.324	-0.321	-0.320	-0.319	-0.316	-0.315	-0.312	-0.310	-0.309	-0.308	-0.306	-0.304	-0.302	-0.301	-0.301	-0.300	-0.299	-0.299	-0.298	-0.298	-0.298	-0.296	-0.296	-0.296	-0.296	-0.296	-0.298	-0.299	-0.299	-0.300	-0.300	-0.302	-0.302	-0.305	-0.306	-0.309	-0.310	-0.312	-0.314	-0.318	-0.320	-0.322	-0.326	-0.329	-0.334	-0.338	-0.340	-0.344	-0.348	-0.352	-0.356	-0.361	-0.365	-0.370	-0.375	-0.380	-0.384	-0.390	-0.395	-0.400	-0.405	-0.410	-0.415	-0.419	-0.424	-0.428	-0.432	-0.436	-0.441	-0.445	-0.449	-0.451	-0.455	-0.456	-0.459	-0.461	-0.462	-0.464	-0.464	-0.466	-0.465	-0.465	-0.465	-0.464	-0.461	-0.460	-0.456	-0.454	-0.450	-0.445	-0.441	-0.436	-0.430	-0.425	-0.419	-0.411	-0.405	-0.396	-0.389	-0.380	-0.372	-0.364	-0.355	-0.345	-0.336	-0.325	-0.316	-0.306	-0.295	-0.285	-0.275	-0.264	-0.254	-0.242	-0.232	-0.221	-0.210	-0.199	-0.190	-0.179	-0.169	-0.158	-0.148	-0.138	-0.128	-0.116	-0.106	-0.096	-0.086	-0.075	-0.066	-0.056	-0.046	-0.038	-0.028	-0.018	-0.008	0.001	0.011	0.022	0.032	0.041	0.051	0.061	0.074	0.084	0.094	0.105	0.118	0.128	0.139	0.152	0.164	0.176	0.189	0.202	0.216	0.229	0.242	0.258	0.271	0.285	0.301	0.316	0.331	0.348	0.362	0.379	0.395	0.411	0.429	0.445	0.461	0.478	0.495	0.512	0.529	0.546	0.562	0.580	0.596	0.612	0.630	0.646	0.661	0.679	0.692	0.709	0.725	0.739	0.754	0.768	0.781	0.795	0.808	0.820	0.834	0.846	0.858	0.869	0.879	0.890	0.900	0.910	0.920	0.928	0.938	0.945	0.952	0.960	0.968	0.974	0.981	0.988	0.992	0.999	1.004	1.009	1.015	1.019	1.024	1.028	1.032	1.036	1.040	1.044	1.048	1.051	1.055	1.059	1.062	1.065	1.069	1.072	1.076	1.080	1.082	1.086	1.090	1.095	1.098	1.102	1.106	1.111	1.115	1.120	1.124	1.129	1.132	1.136	1.142	1.148	1.151	1.156	1.162	1.168	1.171	1.178	1.181	1.188	1.192	1.198	1.202	1.208	1.214	1.219	1.224	1.229	1.235	1.239	1.245	1.249	1.254	1.260	1.264	1.269	1.274	1.278	1.282	1.286	1.291	1.295	1.300	1.305	1.309	1.312	1.315	1.319	1.324	1.326	1.329	1.334	1.336	1.340	1.342	1.345	1.349	1.350	1.354	1.356	1.359	1.361	1.364	1.366	1.368	1.370	1.371	1.372	1.375	1.376	1.378	1.379	1.380	1.380	1.381	1.382	1.384	1.384	1.385	1.385	1.386	1.386	1.386	1.388	1.388	1.389	1.388	1.388	1.388	1.388	1.388	1.388	1.388	1.388	1.389	1.389	1.388	1.388	1.386	1.386	1.385	1.385	1.385	1.385	1.384	1.384	1.382	1.381	1.381	1.381	1.379	1.379	1.378	1.376	1.375	1.374	1.372	1.371	1.370	1.369	1.368	1.366	1.364	1.362	1.360	1.358	1.356	1.354	1.351	1.349	1.346	1.344	1.341	1.338	1.334	1.331	1.328	1.324	1.320	1.316	1.312	1.309	1.304	1.299	1.295	1.290	1.285	1.280	1.275	1.270	1.265	1.259	1.254	1.249	1.244	1.239	1.234	1.228	1.222	1.218	1.212	1.208	1.202	1.196	1.192	1.188	1.184	1.179	1.175	1.172	1.169	1.165	1.162	1.160	1.156	1.154	1.152	1.151	1.150	1.149	1.148	1.148	1.148	1.148	1.148	1.149	1.150	1.151	1.152	1.155	1.156	1.159	1.162	1.165	1.168	1.172	1.176	1.180	1.184	1.188	1.192	1.198	1.201	1.205	1.210	1.216	1.220	1.225	1.231	1.236	1.240	1.245	1.250	1.255	1.260	1.265	1.270	1.275	1.280	1.284	1.289	1.292	1.296	1.300	1.305	1.309	1.311	1.316	1.319	1.322	1.325	1.329	1.331	1.334	1.336	1.338	1.340	1.342	1.344	1.346	1.348	1.348	1.350	1.351	1.351	1.352	1.352	1.352	1.354	1.352	1.352	1.351	1.351	1.350	1.349	1.349	1.348	1.346	1.344	1.342	1.341	1.339	1.338	1.335	1.334	1.332	1.330	1.328	1.325	1.324	1.321	1.320	1.319	1.316	1.315	1.314	1.312	1.311	1.310	1.309	1.309	1.308	1.308	1.309	1.310	1.310	1.311	1.312	1.315	1.318	1.320	1.322	1.326	1.330	1.335	1.339	1.344	1.350	1.356	1.362	1.370	1.378	1.385	1.394	1.402	1.412	1.422	1.431	1.441	1.452	1.464	1.475	1.486	1.499	1.510	1.522	1.536	1.548	1.561	1.574	1.588	1.599	1.611	1.625	1.638	1.650	1.662	1.675	1.688	1.700	1.711	1.722	1.734	1.745	1.754	1.762	1.772	1.781	1.790	1.796	1.804	1.810	1.815	1.820	1.824	1.828	1.830	1.834	1.835	1.835	1.835	1.835	1.834	1.832	1.829	1.825	1.821	1.815	1.810	1.804	1.796	1.789	1.780	1.771	1.761	1.750	1.740	1.728	1.715	1.702	1.690	1.675	1.661	1.646	1.631	1.616	1.600	1.584	1.568	1.550	1.532	1.516	1.499	1.480	1.464	1.445	1.428	1.409	1.391	1.375	1.356	1.340	1.322	1.305	1.289	1.272	1.258	1.240	1.225	1.211	1.196	1.182	1.168	1.154	1.141	1.129	1.118	1.105	1.094	1.082	1.072	1.064	1.054	1.044	1.035	1.029	1.020	1.012	1.006	0.999	0.992	0.986	0.981	0.975	0.969	0.964	0.959	0.954	0.948	0.942	0.936	0.931	0.926	0.920	0.912	0.908	0.901	0.894	0.886	0.879	0.870	0.862	0.852	0.844	0.834	0.824	0.812	0.801	0.789	0.776	0.762	0.749	0.735	0.720	0.705	0.690	0.674	0.658	0.641	0.624	0.606	0.589	0.571	0.551	0.532	0.514	0.495	0.474	0.455	0.435	0.416	0.395	0.375	0.355	0.336	0.315	0.295	0.276	0.256	0.238	0.219	0.200	0.181	0.164	0.146	0.128	0.111	0.095	0.078	0.062	0.046	0.031	0.018	0.002	-0.011	-0.024	-0.038	-0.049	-0.062	-0.074	-0.085	-0.095	-0.106	-0.116	-0.126	-0.135	-0.144	-0.152	-0.160	-0.168	-0.176	-0.184	-0.190	-0.196	-0.204	-0.209	-0.215	-0.221	-0.226	-0.232	-0.236	-0.242	-0.248	-0.252	-0.256	-0.261	-0.266	-0.269	-0.274	-0.279	-0.282	-0.288	-0.291	-0.295	-0.299	-0.302	-0.308	-0.310	-0.315	-0.319	-0.322	-0.326	-0.330	-0.334	-0.339	-0.342	-0.346	-0.350	-0.354	-0.358	-0.361	-0.365	-0.369	-0.372	-0.375	-0.379	-0.382	-0.386	-0.389	-0.392	-0.396	-0.400	-0.402	-0.406	-0.409	-0.410	-0.414	-0.416	-0.419	-0.421	-0.424	-0.425	-0.428	-0.429	-0.431	-0.434	-0.435	-0.438	-0.439	-0.439	-0.441	-0.442	-0.444	-0.445	-0.446	-0.448	-0.449	-0.450	-0.452	-0.452	-0.455	-0.456	-0.459	-0.459	-0.461	-0.462	-0.465	-0.468	-0.470	-0.472	-0.475	-0.479	-0.481	-0.484	-0.488	-0.491	-0.496	-0.499	-0.504	-0.507	-0.512	-0.516	-0.522	-0.526	-0.532	-0.538	-0.542	-0.548	-0.554	-0.559	-0.565	-0.570	-0.575	-0.580	-0.586	-0.590	-0.595	-0.600	-0.604	-0.608	-0.611	-0.614	-0.616	-0.620	-0.622	-0.622	-0.624	-0.625	-0.626	-0.625	-0.624	-0.624	-0.621	-0.619	-0.615	-0.611	-0.608	-0.601	-0.598	-0.591	-0.584	-0.578	-0.570	-0.562	-0.552	-0.545	-0.535	-0.525	-0.515	-0.505	-0.494	-0.484	-0.471	-0.461	-0.450	-0.439	-0.426	-0.414	-0.402	-0.390	-0.380	-0.368	-0.356	-0.345	-0.334	-0.322	-0.311	-0.301	-0.290	-0.280	-0.270	-0.261	-0.252	-0.244	-0.234	-0.225	-0.218	-0.209	-0.202	-0.194	-0.188	-0.180	-0.174	-0.168	-0.161	-0.155	-0.149	-0.144	-0.138	-0.131	-0.126	-0.120	-0.115	-0.109	-0.104	-0.098	-0.091	-0.085	-0.079	-0.071	-0.066	-0.059	-0.050	-0.042	-0.035	-0.026	-0.018	-0.009	0.001	0.010	0.021	0.031	0.042	0.054	0.065	0.078	0.089	0.102	0.116	0.130	0.142	0.158	0.172	0.186	0.201	0.216	0.231	0.248	0.262	0.279	0.295	0.310	0.326	0.342	0.359	0.375	0.390	0.406	0.422	0.439	0.454	0.469	0.484	0.499	0.514	0.528	0.542	0.556	0.570	0.582	0.595	0.608	0.621	0.632	0.645	0.656	0.668	0.678	0.688	0.698	0.708	0.716	0.726	0.735	0.744	0.752	0.760	0.768	0.775	0.782	0.790	0.796	0.802	0.810	0.816	0.821	0.828	0.834	0.839	0.845	0.851	0.856	0.861	0.868	0.871	0.878	0.882	0.888	0.892	0.898	0.902	0.908	0.912	0.918	0.922	0.928	0.932	0.938	0.942	0.948	0.952	0.958	0.961	0.968	0.972	0.978	0.982	0.988	0.992	0.999	1.002	1.009	1.014	1.020	1.025	1.031	1.036	1.042	1.048	1.052	1.059	1.065	1.070	1.076	1.082	1.089	1.095	1.102	1.109	1.115	1.122	1.130	1.136	1.144	1.151	1.159	1.166	1.175	1.182	1.191	1.199	1.208	1.216	1.225	1.234	1.242	1.251	1.260	1.269	1.279	1.288	1.296	1.306	1.315	1.324	1.332	1.341	1.350	1.359	1.366	1.375	1.382	1.390	1.398	1.404	1.411	1.416	1.422	1.426	1.431	1.435	1.439	1.442	1.444	1.445	1.446	1.446	1.446	1.445	1.442	1.440	1.436	1.432	1.428	1.422	1.415	1.408	1.400	1.391	1.382	1.371	1.360	1.348	1.336	1.322	1.309	1.294	1.279	1.264	1.248	1.231	1.214	1.196	1.179	1.161	1.142	1.125	1.105	1.088	1.069	1.050	1.031	1.014	0.994	0.976	0.959	0.941	0.924	0.906	0.891	0.875	0.860	0.845	0.831	0.818	0.805	0.792	0.780	0.770	0.760	0.751	0.742	0.735	0.728	0.722	0.716	0.711	0.708	0.704	0.702	0.701	0.700	0.700	0.701	0.701	0.702	0.706	0.709	0.711	0.715	0.720	0.724	0.729	0.734	0.739	0.744	0.750	0.756	0.761	0.769	0.774	0.780	0.785	0.792	0.798	0.804	0.809	0.814	0.820	0.825	0.829	0.834	0.838	0.842	0.845	0.849	0.852	0.855	0.859	0.860	0.864	0.865	0.866	0.868	0.869	0.870	0.871	0.872	0.872	0.874	0.875	0.875	0.875	0.875	0.876	0.878	0.878	0.878	0.879	0.880	0.880	0.882	0.882	0.885	0.886	0.888	0.891	0.894	0.896	0.899	0.901	0.904	0.909	0.912	0.916	0.920	0.925	0.930	0.935	0.939	0.946	0.951	0.956	0.962	0.970	0.976	0.981	0.988	0.994	1.002	1.009	1.015	1.022	1.028	1.035	1.042	1.048	1.055	1.061	1.068	1.074	1.079	1.085	1.090	1.096	1.101	1.105	1.109	1.114	1.118	1.121	1.125	1.128	1.130	1.132	1.135	1.136	1.138	1.139	1.139	1.140	1.139	1.139	1.139	1.139	1.136	1.136	1.135	1.132	1.131	1.130	1.126	1.125	1.122	1.120	1.118	1.115	1.112	1.110	1.108	1.105	1.102	1.101	1.100	1.099	1.096	1.095	1.094	1.094	1.092	1.092	1.094	1.092	1.094	1.095	1.098	1.099	1.101	1.104	1.106	1.109	1.114	1.119	1.122	1.128	1.134	1.139	1.145	1.151	1.159	1.166	1.174	1.182	1.191	1.199	1.209	1.218	1.226	1.236	1.246	1.256	1.266	1.276	1.286	1.296	1.306	1.318	1.328	1.338	1.348	1.356	1.366	1.375	1.385	1.394	1.402	1.410	1.418	1.426	1.434	1.440	1.446	1.451	1.458	1.462	1.468	1.471	1.475	1.478	1.480	1.482	1.484	1.485	1.485	1.485	1.485	1.484	1.481	1.479	1.476	1.474	1.470	1.465	1.461	1.456	1.451	1.446	1.440	1.434	1.426	1.420	1.414	1.405	1.399	1.391	1.382	1.376	1.368	1.360	1.351	1.344	1.336	1.329	1.321	1.314	1.306	1.299	1.292	1.285	1.279	1.272	1.266	1.260	1.254	1.249	1.244	1.238	1.235	1.230	1.226	1.222	1.220	1.215	1.214	1.211	1.209	1.206	1.205	1.204	1.201	1.201	1.200	1.200	1.200	1.199	1.199	1.199	1.199	1.198	1.199	1.199	1.199	1.199	1.199	1.199	1.199	1.199	1.198	1.198	1.198	1.196	1.195	1.194	1.194	1.192	1.191	1.190	1.188	1.185	1.184	1.181	1.179	1.176	1.174	1.170	1.168	1.164	1.161	1.158	1.154	1.151	1.148	1.145	1.141	1.139	1.135	1.132	1.130	1.128	1.125	1.122	1.121	1.119	1.116	1.115	1.114	1.112	1.110	1.111	1.110	1.110	1.110	1.111	1.111	1.112	1.112	1.115	1.115	1.118	1.120	1.120	1.122	1.125	1.128	1.129	1.132	1.134	1.136	1.138	1.140	1.141	1.144	1.146	1.148	1.148	1.149	1.150	1.149	1.150	1.149	1.149	1.148	1.146	1.144	1.141	1.139	1.136	1.132	1.129	1.124	1.120	1.114	1.108	1.101	1.095	1.089	1.081	1.074	1.065	1.056	1.048	1.039	1.029	1.019	1.010	1.000	0.989	0.980	0.969	0.959	0.949	0.938	0.928	0.916	0.908	0.896	0.888	0.876	0.868	0.858	0.849	0.839	0.831	0.822	0.815	0.808	0.800	0.794	0.786	0.780	0.774	0.769	0.764	0.760	0.755	0.750	0.748	0.744	0.741	0.739	0.736	0.735	0.734	0.732	0.731	0.730	0.731	0.731	0.730	0.730	0.731	0.731	0.732	0.732	0.734	0.735	0.736	0.736	0.738	0.738	0.739	0.739	0.740	0.740	0.741	0.740	0.740	0.739	0.739	0.738	0.735	0.732	0.730	0.728	0.724	0.721	0.716	0.711	0.706	0.700	0.692	0.686	0.679	0.671	0.662	0.654	0.644	0.632	0.622	0.610	0.599	0.586	0.572	0.560	0.545	0.530	0.515	0.499	0.482	0.466	0.450	0.432	0.415	0.398	0.380	0.361	0.342	0.324	0.305	0.288	0.269	0.250	0.231	0.212	0.195	0.178	0.160	0.142	0.126	0.110	0.094	0.079	0.064	0.049	0.035	0.024	0.011	0.000	-0.011	-0.020	-0.029	-0.038	-0.046	-0.051	-0.058	-0.061	-0.064	-0.066	-0.069	-0.070	-0.069	-0.068	-0.066	-0.062	-0.058	-0.054	-0.048	-0.040	-0.032	-0.024	-0.015	-0.005	0.006	0.018	0.030	0.041	0.054	0.068	0.082	0.098	0.112	0.128	0.142	0.159	0.175	0.190	0.206	0.224	0.240	0.256	0.272	0.289	0.304	0.320	0.335	0.351	0.365	0.379	0.394	0.406	0.421	0.432	0.445	0.458	0.469	0.480	0.490	0.499	0.509	0.516	0.524	0.531	0.539	0.545	0.550	0.555	0.560	0.565	0.568	0.570	0.571	0.574	0.575	0.576	0.576	0.576	0.576	0.575	0.574	0.572	0.570	0.569	0.566	0.564	0.561	0.558	0.555	0.551	0.549	0.546	0.542	0.540	0.538	0.534	0.532	0.529	0.526	0.525	0.522	0.521	0.519	0.519	0.518	0.518	0.518	0.518	0.519	0.519	0.521	0.524	0.526	0.530	0.534	0.536	0.542	0.546	0.551	0.559	0.565	0.571	0.580	0.589	0.598	0.606	0.616	0.626	0.636	0.649	0.660	0.671	0.682	0.696	0.709	0.722	0.736	0.750	0.765	0.779	0.792	0.808	0.824	0.838	0.852	0.868	0.882	0.898	0.912	0.928	0.941	0.956	0.971	0.985	0.999	1.012	1.025	1.040	1.052	1.062	1.075	1.086	1.096	1.106	1.116	1.125	1.132	1.140	1.146	1.152	1.159	1.162	1.168	1.170	1.172	1.174	1.175	1.175	1.174	1.172	1.170	1.168	1.162	1.159	1.152	1.146	1.140	1.132	1.124	1.115	1.106	1.096	1.085	1.074	1.064	1.050	1.038	1.025	1.011	0.999	0.984	0.970	0.956	0.941	0.925	0.911	0.896	0.880	0.866	0.851	0.835	0.820	0.805	0.790	0.775	0.761	0.746	0.732	0.718	0.704	0.690	0.676	0.664	0.650	0.638	0.626	0.615	0.604	0.591	0.580	0.570	0.560	0.549	0.540	0.530	0.520	0.512	0.502	0.494	0.486	0.478	0.470	0.462	0.455	0.446	0.440	0.432	0.426	0.419	0.411	0.405	0.398	0.391	0.385	0.378	0.370	0.364	0.356	0.349	0.341	0.335	0.328	0.320	0.311	0.304	0.296	0.288	0.280	0.270	0.262	0.252	0.244	0.234	0.225	0.215	0.204	0.194	0.184	0.172	0.160	0.149	0.138	0.125	0.112	0.100	0.086	0.074	0.060	0.046	0.032	0.019	0.005	-0.011	-0.025	-0.041	-0.055	-0.071	-0.088	-0.102	-0.119	-0.135	-0.151	-0.168	-0.185	-0.201	-0.219	-0.235	-0.251	-0.269	-0.286	-0.304	-0.320	-0.338	-0.354	-0.371	-0.389	-0.405	-0.422	-0.439	-0.456	-0.471	-0.489	-0.505	-0.521	-0.536	-0.552	-0.569	-0.584	-0.599	-0.614	-0.629	-0.642	-0.656	-0.670	-0.684	-0.696	-0.710	-0.721	-0.734	-0.745	-0.756	-0.768	-0.778	-0.788	-0.798	-0.805	-0.814	-0.821	-0.829	-0.835	-0.842	-0.848	-0.851	-0.856	-0.860	-0.864	-0.866	-0.869	-0.869	-0.870	-0.870	-0.870	-0.868	-0.866	-0.864	-0.859	-0.856	-0.851	-0.845	-0.839	-0.832	-0.825	-0.816	-0.808	-0.799	-0.789	-0.778	-0.768	-0.755	-0.742	-0.730	-0.716	-0.701	-0.688	-0.672	-0.658	-0.641	-0.625	-0.608	-0.591	-0.575	-0.556	-0.539	-0.520	-0.501	-0.482	-0.465	-0.446	-0.428	-0.408	-0.388	-0.370	-0.350	-0.331	-0.312	-0.294	-0.274	-0.255	-0.238	-0.219	-0.199	-0.181	-0.164	-0.145	-0.129	-0.110	-0.092	-0.076	-0.060	-0.042	-0.026	-0.010	0.006	0.021	0.038	0.052	0.069	0.084	0.098	0.112	0.126	0.140	0.155	0.168	0.182	0.195	0.209	0.221	0.235	0.248	0.260	0.272	0.285	0.296	0.309	0.321	0.332	0.345	0.356	0.366	0.378	0.390	0.400	0.411	0.421	0.431	0.441	0.452	0.462	0.472	0.482	0.491	0.501	0.510	0.520	0.529	0.538	0.546	0.554	0.562	0.570	0.578	0.585	0.592	0.601	0.609	0.615	0.621	0.629	0.635	0.641	0.648	0.654	0.660	0.665	0.671	0.676	0.682	0.686	0.691	0.698	0.702	0.708	0.711	0.715	0.720	0.724	0.729	0.734	0.738	0.741	0.746	0.750	0.754	0.758	0.761	0.765	0.769	0.772	0.776	0.780	0.784	0.786	0.791	0.794	0.798	0.801	0.804	0.808	0.810	0.814	0.818	0.820	0.822	0.826	0.829	0.831	0.835	0.838	0.840	0.842	0.846	0.849	0.851	0.854	0.856	0.859	0.861	0.865	0.866	0.870	0.872	0.875	0.879	0.881	0.882	0.885	0.889	0.891	0.894	0.896	0.900	0.902	0.905	0.909	0.912	0.915	0.920	0.922	0.926	0.930	0.934	0.939	0.942	0.948	0.951	0.956	0.960	0.965	0.970	0.975	0.980	0.985	0.990	0.996	1.001	1.006	1.011	1.018	1.022	1.030	1.035	1.040	1.046	1.052	1.058	1.062	1.069	1.075	1.080	1.085	1.090	1.095	1.100	1.105	1.109	1.114	1.118	1.121	1.125	1.129	1.131	1.134	1.136	1.139	1.140	1.141	1.144	1.144	1.144	1.145	1.144	1.145	1.142	1.142	1.140	1.138	1.136	1.132	1.130	1.126	1.122	1.118	1.114	1.108	1.102	1.096	1.091	1.085	1.078	1.071	1.064	1.058	1.049	1.041	1.032	1.024	1.015	1.006	0.998	0.988	0.978	0.969	0.959	0.949	0.938	0.929	0.918	0.906	0.895	0.884	0.874	0.862	0.850	0.840	0.828	0.815	0.805	0.792	0.781	0.769	0.758	0.745	0.732	0.721	0.708	0.696	0.684	0.672	0.660	0.648	0.635	0.622	0.610	0.598	0.585	0.574	0.561	0.549	0.538	0.525	0.512	0.501	0.489	0.478	0.466	0.454	0.442	0.431	0.421	0.410	0.399	0.389	0.379	0.368	0.358	0.349	0.340	0.330	0.321	0.312	0.304	0.296	0.290	0.282	0.275	0.269	0.264	0.258	0.251	0.246	0.242	0.238	0.234	0.231	0.228	0.225	0.222	0.220	0.220	0.218	0.218	0.216	0.218	0.218	0.218	0.219	0.221	0.222	0.225	0.226	0.229	0.232	0.235	0.239	0.242	0.246	0.251	0.256	0.260	0.265	0.270	0.275	0.280	0.286	0.292	0.299	0.304	0.311	0.318	0.324	0.331	0.338	0.345	0.351	0.359	0.366	0.372	0.380	0.389	0.395	0.402	0.410	0.419	0.426	0.434	0.441	0.449	0.456	0.464	0.472	0.479	0.486	0.495	0.502	0.510	0.518	0.525	0.532	0.541	0.549	0.555	0.564	0.570	0.579	0.586	0.594	0.601	0.609	0.616	0.622	0.630	0.638	0.645	0.651	0.659	0.666	0.672	0.680	0.688	0.694	0.702	0.709	0.716	0.722	0.729	0.736	0.742	0.750	0.756	0.764	0.771	0.778	0.785	0.791	0.799	0.805	0.814	0.821	0.828	0.835	0.842	0.850	0.858	0.865	0.874	0.881	0.889	0.898	0.905	0.914	0.922	0.931	0.940	0.948	0.956	0.965	0.975	0.982	0.992	1.000	1.010	1.019	1.028	1.038	1.046	1.056	1.065	1.074	1.082	1.091	1.101	1.110	1.119	1.126	1.135	1.144	1.151	1.160	1.168	1.176	1.182	1.190	1.198	1.202	1.210	1.216	1.222	1.228	1.234	1.239	1.244	1.248	1.252	1.256	1.260	1.262	1.266	1.269	1.272	1.275	1.276	1.280	1.281	1.284	1.284	1.286	1.288	1.289	1.290	1.290	1.292	1.292	1.294	1.294	1.296	1.296	1.298	1.298	1.300	1.301	1.302	1.305	1.306	1.309	1.311	1.314	1.316	1.319	1.321	1.326	1.329	1.332	1.338	1.341	1.346	1.351	1.356	1.360	1.365	1.371	1.376	1.382	1.388	1.394	1.398	1.405	1.410	1.416	1.421	1.426	1.432	1.438	1.441	1.448	1.451	1.456	1.460	1.464	1.468	1.470	1.472	1.475	1.478	1.479	1.479	1.479	1.479	1.478	1.476	1.474	1.472	1.470	1.465	1.461	1.456	1.451	1.446	1.439	1.432	1.425	1.416	1.409	1.399	1.390	1.380	1.370	1.359	1.349	1.338	1.325	1.314	1.302	1.291	1.279	1.266	1.255	1.242	1.231	1.220	1.208	1.195	1.185	1.174	1.162	1.151	1.142	1.132	1.121	1.112	1.105	1.096	1.088	1.081	1.075	1.069	1.062	1.058	1.052	1.049	1.044	1.042	1.039	1.038	1.035	1.034	1.034	1.034	1.034	1.035	1.036	1.038	1.039	1.041	1.044	1.046	1.050	1.052	1.056	1.060	1.064	1.066	1.071	1.075	1.078	1.081	1.085	1.089	1.092	1.096	1.099	1.101	1.102	1.105	1.108	1.110	1.111	1.112	1.114	1.112	1.114	1.114	1.112	1.112	1.110	1.109	1.106	1.104	1.100	1.098	1.094	1.090	1.086	1.080	1.075	1.071	1.066	1.059	1.054	1.049	1.041	1.036	1.029	1.022	1.015	1.010	1.002	0.996	0.989	0.982	0.975	0.969	0.962	0.956	0.950	0.945	0.938	0.932	0.928	0.924	0.919	0.914	0.910	0.905	0.902	0.899	0.896	0.894	0.891	0.888	0.888	0.886	0.885	0.882	0.884	0.882	0.882	0.882	0.884	0.885	0.886	0.888	0.889	0.890	0.892	0.895	0.896	0.899	0.901	0.904	0.906	0.909	0.911	0.914	0.916	0.919	0.921	0.924	0.926	0.928	0.931	0.932	0.934	0.936	0.939	0.939	0.940	0.942	0.942	0.944	0.945	0.945	0.946	0.946	0.945	0.945	0.945	0.945	0.945	0.942	0.942	0.941	0.940	0.938	0.936	0.935	0.932	0.930	0.930	0.928	0.924	0.922	0.920	0.918	0.915	0.912	0.910	0.908	0.905	0.902	0.899	0.896	0.894	0.890	0.888	0.885	0.881	0.879	0.875	0.871	0.869	0.866	0.862	0.859	0.855	0.852	0.849	0.844	0.841	0.838	0.835	0.830	0.826	0.822	0.819	0.814	0.810	0.805	0.801	0.796	0.791	0.788	0.782	0.778	0.771	0.768	0.762	0.755	0.750	0.745	0.739	0.731	0.726	0.720	0.714	0.706	0.699	0.692	0.685	0.678	0.670	0.662	0.655	0.646	0.639	0.630	0.622	0.614	0.605	0.596	0.588	0.579	0.570	0.561	0.551	0.542	0.534	0.525	0.515	0.506	0.498	0.489	0.481	0.474	0.466	0.458	0.450	0.444	0.436	0.430	0.424	0.418	0.412	0.408	0.404	0.400	0.396	0.392	0.391	0.390	0.389	0.389	0.389	0.390	0.392	0.394	0.396	0.401	0.405	0.410	0.416	0.422	0.430	0.436	0.445	0.455	0.462	0.474	0.484	0.495	0.506	0.519	0.531	0.544	0.556	0.570	0.584	0.598	0.610	0.625	0.640	0.652	0.668	0.680	0.694	0.709	0.721	0.734	0.748	0.760	0.772	0.784	0.796	0.808	0.818	0.828	0.838	0.848	0.856	0.864	0.871	0.878	0.885	0.891	0.895	0.901	0.906	0.910	0.912	0.915	0.918	0.920	0.922	0.924	0.925	0.926	0.926	0.926	0.926	0.926	0.925	0.926	0.925	0.924	0.922	0.922	0.921	0.920	0.920	0.920	0.919	0.918	0.918	0.918	0.916	0.918	0.916	0.918	0.918	0.919	0.920	0.920	0.921	0.922	0.924	0.925	0.928	0.929	0.932	0.934	0.936	0.939	0.941	0.944	0.948	0.950	0.952	0.956	0.959	0.962	0.965	0.970	0.974	0.976	0.980	0.984	0.988	0.991	0.994	0.999	1.002	1.005	1.010	1.014	1.018	1.021	1.025	1.029	1.032	1.038	1.042	1.046	1.051	1.055	1.060	1.064	1.070	1.075	1.079	1.084	1.089	1.094	1.099	1.104	1.110	1.115	1.121	1.128	1.132	1.139	1.144	1.150	1.156	1.162	1.169	1.176	1.182	1.189	1.195	1.202	1.210	1.216	1.222	1.231	1.238	1.245	1.252	1.259	1.268	1.275	1.282	1.290	1.299	1.306	1.314	1.322	1.330	1.339	1.346	1.356	1.364	1.372	1.380	1.389	1.396	1.405	1.412	1.421	1.429	1.438	1.445	1.452	1.460	1.468	1.474	1.481	1.489	1.495	1.502	1.508	1.515	1.520	1.525	1.530	1.535	1.539	1.542	1.548	1.550	1.554	1.556	1.558	1.560	1.562	1.562	1.564	1.565	1.564	1.564	1.564	1.562	1.562	1.560	1.559	1.556	1.554	1.551	1.550	1.548	1.545	1.540	1.538	1.534	1.531	1.528	1.524	1.521	1.518	1.514	1.511	1.508	1.505	1.501	1.499	1.496	1.495	1.492	1.490	1.488	1.486	1.485	1.484	1.482	1.482	1.481	1.481	1.481	1.481	1.482	1.482	1.482	1.482	1.484	1.485	1.488	1.489	1.489	1.491	1.492	1.494	1.495	1.498	1.499	1.501	1.502	1.504	1.506	1.508	1.509	1.511	1.511	1.514	1.515	1.516	1.518	1.519	1.520	1.521	1.521	1.522	1.522	1.524	1.524	1.525	1.525	1.526	1.526	1.526	1.528	1.528	1.528	1.529	1.529	1.529	1.530	1.531	1.530	1.530	1.531	1.531	1.531	1.531	1.532	1.531	1.531	1.532	1.531	1.531	1.530	1.529	1.529	1.526	1.526	1.524	1.522	1.520	1.516	1.514	1.510	1.508	1.504	1.499	1.492	1.488	1.481	1.475	1.468	1.460	1.452	1.444	1.435	1.425	1.415	1.404	1.394	1.382	1.369	1.358	1.344	1.331	1.318	1.302	1.288	1.274	1.258	1.242	1.226	1.211	1.194	1.178	1.161	1.144	1.128	1.111	1.094	1.076	1.060	1.042	1.028	1.010	0.995	0.978	0.962	0.946	0.931	0.916	0.901	0.888	0.872	0.859	0.845	0.832	0.819	0.806	0.794	0.782	0.771	0.760	0.749	0.739	0.729	0.718	0.708	0.698	0.690	0.680	0.671	0.662	0.655	0.646	0.638	0.630	0.621	0.614	0.606	0.599	0.591	0.584	0.576	0.569	0.561	0.554	0.545	0.538	0.530	0.522	0.514	0.506	0.499	0.490	0.481	0.472	0.465	0.456	0.448	0.439	0.429	0.421	0.411	0.401	0.394	0.384	0.375	0.365	0.355	0.346	0.336	0.326	0.316	0.306	0.296	0.286	0.276	0.266	0.256	0.248	0.238	0.228	0.219	0.209	0.199	0.190	0.180	0.171	0.162	0.154	0.145	0.136	0.128	0.120	0.111	0.104	0.095	0.088	0.080	0.072	0.066	0.060	0.052	0.046	0.039	0.034	0.028	0.022	0.016	0.010	0.005	0.000	-0.005	-0.010	-0.014	-0.019	-0.022	-0.026	-0.030	-0.035	-0.038	-0.042	-0.045	-0.049	-0.051	-0.055	-0.058	-0.061	-0.064	-0.066	-0.070	-0.072	-0.076	-0.078	-0.080	-0.084	-0.086	-0.089	-0.092	-0.096	-0.099	-0.102	-0.106	-0.110	-0.114	-0.119	-0.122	-0.128	-0.131	-0.136	-0.141	-0.148	-0.152	-0.159	-0.166	-0.172	-0.179	-0.188	-0.194	-0.202	-0.211	-0.221	-0.230	-0.240	-0.249	-0.260	-0.271	-0.281	-0.294	-0.306	-0.320	-0.334	-0.346	-0.361	-0.375	-0.390	-0.406	-0.421	-0.439	-0.454	-0.472	-0.490	-0.507	-0.526	-0.545	-0.565	-0.584	-0.604	-0.624	-0.644	-0.664	-0.684	-0.704	-0.725	-0.745	-0.766	-0.786	-0.808	-0.829	-0.849	-0.869	-0.889	-0.909	-0.928	-0.948	-0.966	-0.984	-1.002	-1.020	-1.038	-1.054	-1.069	-1.084	-1.099	-1.111	-1.124	-1.136	-1.148	-1.158	-1.166	-1.174	-1.181	-1.189	-1.194	-1.198	-1.201	-1.204	-1.205	-1.205	-1.204	-1.202	-1.199	-1.195	-1.190	-1.185	-1.178	-1.169	-1.160	-1.150	-1.140	-1.126	-1.115	-1.101	-1.086	-1.071	-1.056	-1.040	-1.022	-1.005	-0.986	-0.968	-0.949	-0.928	-0.909	-0.889	-0.868	-0.846	-0.826	-0.805	-0.782	-0.761	-0.740	-0.719	-0.698	-0.676	-0.654	-0.632	-0.612	-0.590	-0.570	-0.550	-0.529	-0.509	-0.489	-0.470	-0.450	-0.431	-0.411	-0.394	-0.375	-0.356	-0.339	-0.321	-0.304	-0.286	-0.270	-0.254	-0.238	-0.221	-0.206	-0.190	-0.174	-0.160	-0.144	-0.130	-0.115	-0.101	-0.086	-0.071	-0.058	-0.044	-0.030	-0.016	-0.002	0.011	0.024	0.038	0.050	0.064	0.076	0.090	0.101	0.114	0.128	0.139	0.151	0.162	0.175	0.186	0.199	0.210	0.221	0.232	0.244	0.254	0.265	0.276	0.286	0.298	0.308	0.316	0.326	0.336	0.346	0.356	0.365	0.375	0.385	0.392	0.402	0.410	0.420	0.429	0.438	0.446	0.455	0.464	0.474	0.481	0.491	0.500	0.507	0.518	0.528	0.535	0.546	0.555	0.564	0.572	0.582	0.592	0.602	0.612	0.622	0.632	0.644	0.654	0.665	0.676	0.688	0.699	0.710	0.721	0.734	0.745	0.756	0.769	0.780	0.794	0.805	0.818	0.831	0.842	0.855	0.869	0.881	0.894	0.906	0.920	0.932	0.946	0.959	0.971	0.985	0.998	1.011	1.025	1.038	1.051	1.064	1.078	1.090	1.102	1.115	1.129	1.141	1.154	1.166	1.179	1.190	1.202	1.214	1.225	1.236	1.248	1.259	1.270	1.281	1.292	1.301	1.311	1.321	1.330	1.340	1.349	1.356	1.365	1.372	1.380	1.388	1.394	1.401	1.406	1.411	1.418	1.420	1.425	1.429	1.431	1.435	1.438	1.439	1.439	1.440	1.440	1.440	1.439	1.438	1.438	1.434	1.431	1.429	1.425	1.420	1.415	1.411	1.405	1.399	1.392	1.386	1.379	1.371	1.362	1.355	1.346	1.336	1.328	1.318	1.308	1.298	1.288	1.276	1.265	1.254	1.242	1.231	1.219	1.208	1.195	1.182	1.170	1.158	1.145	1.134	1.120	1.108	1.095	1.081	1.069	1.054	1.041	1.028	1.015	1.001	0.988	0.974	0.960	0.948	0.934	0.920	0.908	0.894	0.880	0.868	0.854	0.841	0.828	0.815	0.802	0.790	0.776	0.765	0.752	0.740	0.729	0.716	0.706	0.695	0.684	0.674	0.662	0.654	0.642	0.634	0.625	0.615	0.608	0.600	0.592	0.585	0.578	0.572	0.566	0.561	0.556	0.552	0.549	0.545	0.542	0.540	0.538	0.536	0.535	0.535	0.535	0.536	0.536	0.539	0.541	0.544	0.546	0.549	0.554	0.558	0.564	0.568	0.574	0.579	0.585	0.592	0.599	0.606	0.614	0.621	0.630	0.636	0.645	0.654	0.661	0.670	0.679	0.688	0.698	0.705	0.714	0.722	0.731	0.740	0.749	0.756	0.765	0.772	0.780	0.788	0.795	0.801	0.809	0.815	0.821	0.826	0.832	0.836	0.841	0.845	0.849	0.851	0.855	0.856	0.859	0.860	0.860	0.860	0.860	0.859	0.856	0.855	0.852	0.850	0.846	0.841	0.836	0.831	0.826	0.820	0.812	0.805	0.799	0.790	0.781	0.772	0.764	0.754	0.744	0.734	0.722	0.712	0.700	0.690	0.678	0.668	0.655	0.645	0.634	0.621	0.610	0.600	0.588	0.578	0.566	0.556	0.548	0.536	0.528	0.519	0.511	0.502	0.495	0.489	0.482	0.476	0.471	0.468	0.464	0.460	0.458	0.458	0.455	0.455	0.456	0.456	0.459	0.461	0.464	0.469	0.472	0.479	0.485	0.491	0.499	0.506	0.514	0.524	0.531	0.542	0.552	0.562	0.574	0.585	0.596	0.609	0.620	0.632	0.646	0.659	0.671	0.684	0.698	0.710	0.724	0.736	0.749	0.761	0.774	0.788	0.800	0.812	0.826	0.839	0.850	0.862	0.874	0.885	0.898	0.909	0.919	0.931	0.942	0.952	0.964	0.974	0.985	0.995	1.006	1.016	1.026	1.036	1.046	1.055	1.065	1.076	1.085	1.095	1.104	1.114	1.124	1.134	1.142	1.152	1.161	1.171	1.180	1.189	1.199	1.209	1.218	1.226	1.235	1.244	1.254	1.262	1.271	1.280	1.288	1.296	1.304	1.311	1.320	1.326	1.335	1.341	1.348	1.355	1.361	1.368	1.371	1.378	1.382	1.388	1.391	1.395	1.399	1.402	1.406	1.409	1.411	1.414	1.415	1.418	1.419	1.419	1.420	1.420	1.421	1.420	1.419	1.419	1.418	1.415	1.415	1.412	1.410	1.409	1.406	1.404	1.401	1.398	1.395	1.391	1.389	1.384	1.381	1.376	1.371	1.368	1.362	1.359	1.354	1.349	1.344	1.339	1.332	1.329	1.322	1.318	1.311	1.305	1.298	1.291	1.286	1.279	1.272	1.265	1.258	1.251	1.244	1.235	1.228	1.221	1.212	1.205	1.196	1.188	1.180	1.171	1.162	1.154	1.145	1.136	1.128	1.119	1.109	1.100	1.091	1.082	1.072	1.064	1.056	1.046	1.039	1.030	1.022	1.014	1.006	0.999	0.991	0.985	0.978	0.972	0.965	0.960	0.955	0.950	0.945	0.942	0.939	0.936	0.934	0.932	0.931	0.931	0.931	0.932	0.932	0.935	0.938	0.941	0.945	0.949	0.955	0.961	0.968	0.975	0.982	0.990	1.000	1.009	1.020	1.031	1.041	1.054	1.065	1.078	1.089	1.102	1.115	1.130	1.144	1.156	1.171	1.185	1.200	1.214	1.228	1.242	1.256	1.271	1.285	1.299	1.311	1.325	1.338	1.351	1.364	1.376	1.388	1.399	1.410	1.420	1.430	1.440	1.449	1.459	1.466	1.475	1.482	1.489	1.496	1.502	1.508	1.512	1.518	1.524	1.528	1.531	1.535	1.539	1.541	1.544	1.545	1.548	1.550	1.551	1.552	1.554	1.555	1.555	1.555	1.556	1.556	1.556	1.558	1.558	1.556	1.556	1.555	1.554	1.554	1.552	1.551	1.550	100.000	5.000	2.000	1.000	4.000	0.000	0.000	0.000	0.000	0.000	0.000	0.000	0.000	0.000	0.000	0.000	0.000	0.000	-0.830	-0.832	-0.835	-0.838	-0.841	-0.844	-0.848	-0.851	-0.854	-0.858	-0.862	-0.866	-0.870	-0.875	-0.879	-0.885	-0.889	-0.894	-0.899	-0.904	-0.910	-0.915	-0.921	-0.928	-0.934	-0.940	-0.946	-0.952	-0.960	-0.966	-0.975	-0.981	-0.990	-0.998	-1.005	-1.014	-1.022	-1.031	-1.040	-1.049	-1.059	-1.066	-1.076	-1.086	-1.096	-1.106	-1.118	-1.128	-1.139	-1.148	-1.159	-1.169	-1.180	-1.190	-1.200	-1.211	-1.222	-1.232	-1.242	-1.254	-1.262	-1.274	-1.282	-1.294	-1.302	-1.312	-1.321	-1.330	-1.339	-1.348	-1.356	-1.364	-1.372	-1.379	-1.386	-1.392	-1.399	-1.404	-1.409	-1.415	-1.420	-1.424	-1.426	-1.430	-1.431	-1.432	-1.434	-1.435	-1.435	-1.435	-1.435	-1.434	-1.431	-1.429	-1.425	-1.421	-1.416	-1.412	-1.406	-1.400	-1.394	-1.388	-1.379	-1.371	-1.362	-1.354	-1.342	-1.334	-1.322	-1.310	-1.299	-1.286	-1.274	-1.261	-1.248	-1.234	-1.219	-1.205	-1.190	-1.175	-1.160	-1.142	-1.128	-1.110	-1.094	-1.076	-1.060	-1.042	-1.025	-1.009	-0.990	-0.972	-0.955	-0.936	-0.920	-0.901	-0.884	-0.865	-0.848	-0.829	-0.811	-0.794	-0.776	-0.759	-0.741	-0.724	-0.706	-0.690	-0.672	-0.658	-0.640	-0.625	-0.609	-0.592	-0.578	-0.562	-0.549	-0.534	-0.521	-0.507	-0.495	-0.482	-0.470	-0.459	-0.448	-0.438	-0.426	-0.418	-0.409	-0.400	-0.391	-0.384	-0.378	-0.370	-0.365	-0.359	-0.355	-0.351	-0.346	-0.344	-0.341	-0.338	-0.336	-0.335	-0.335	-0.334	-0.335	-0.335	-0.336	-0.339	-0.341	-0.344	-0.346	-0.349	-0.352	-0.355	-0.360	-0.364	-0.370	-0.374	-0.378	-0.384	-0.389	-0.394	-0.400	-0.405	-0.410	-0.416	-0.421	-0.426	-0.431	-0.436	-0.441	-0.445	-0.450	-0.454	-0.459	-0.461	-0.466	-0.469	-0.471	-0.475	-0.478	-0.479	-0.480	-0.481	-0.481	-0.482	-0.482	-0.481	-0.480	-0.479	-0.476	-0.474	-0.470	-0.468	-0.464	-0.460	-0.455	-0.450	-0.444	-0.439	-0.431	-0.425	-0.416	-0.409	-0.400	-0.391	-0.382	-0.374	-0.365	-0.354	-0.344	-0.332	-0.322	-0.311	-0.300	-0.289	-0.276	-0.265	-0.252	-0.241	-0.229	-0.216	-0.205	-0.192	-0.179	-0.169	-0.156	-0.144	-0.131	-0.120	-0.109	-0.098	-0.086	-0.075	-0.064	-0.054	-0.044	-0.034	-0.024	-0.014	-0.006	0.002	0.010	0.019	0.026	0.032	0.039	0.045	0.050	0.055	0.060	0.064	0.068	0.071	0.072	0.075	0.078	0.078	0.079	0.080	0.080	0.079	0.079	0.078	0.075	0.072	0.070	0.068	0.065	0.062	0.058	0.055	0.051	0.046	0.042	0.038	0.034	0.029	0.024	0.019	0.015	0.009	0.004	0.000	-0.004	-0.010	-0.014	-0.019	-0.022	-0.028	-0.030	-0.034	-0.039	-0.041	-0.045	-0.048	-0.050	-0.054	-0.055	-0.058	-0.059	-0.061	-0.062	-0.064	-0.065	-0.066	-0.066	-0.068	-0.068	-0.068	-0.068	-0.068	-0.069	-0.068	-0.068	-0.068	-0.068	-0.068	-0.066	-0.066	-0.066	-0.065	-0.065	-0.064	-0.065	-0.064	-0.064	-0.064	-0.064	-0.064	-0.065	-0.065	-0.065	-0.065	-0.066	-0.068	-0.069	-0.070	-0.071	-0.072	-0.074	-0.075	-0.076	-0.078	-0.080	-0.081	-0.084	-0.085	-0.088	-0.089	-0.091	-0.092	-0.095	-0.096	-0.099	-0.100	-0.101	-0.102	-0.104	-0.106	-0.106	-0.108	-0.109	-0.109	-0.110	-0.110	-0.110	-0.111	-0.111	-0.110	-0.110	-0.109	-0.109	-0.108	-0.106	-0.105	-0.104	-0.102	-0.101	-0.099	-0.096	-0.094	-0.091	-0.090	-0.086	-0.084	-0.081	-0.079	-0.076	-0.074	-0.071	-0.068	-0.065	-0.061	-0.059	-0.056	-0.055	-0.051	-0.050	-0.046	-0.044	-0.044	-0.041	-0.039	-0.038	-0.036	-0.035	-0.034	-0.032	-0.032	-0.031	-0.031	-0.031	-0.031	-0.032	-0.034	-0.034	-0.035	-0.036	-0.039	-0.040	-0.042	-0.045	-0.046	-0.050	-0.052	-0.056	-0.059	-0.062	-0.065	-0.070	-0.074	-0.079	-0.082	-0.086	-0.091	-0.095	-0.099	-0.105	-0.110	-0.114	-0.119	-0.124	-0.129	-0.134	-0.138	-0.142	-0.148	-0.151	-0.156	-0.160	-0.164	-0.169	-0.171	-0.175	-0.179	-0.181	-0.184	-0.188	-0.190	-0.191	-0.192	-0.194	-0.196	-0.196	-0.196	-0.196	-0.195	-0.195	-0.194	-0.192	-0.190	-0.188	-0.184	-0.180	-0.178	-0.172	-0.168	-0.162	-0.156	-0.150	-0.142	-0.136	-0.128	-0.119	-0.110	-0.100	-0.091	-0.081	-0.070	-0.060	-0.048	-0.036	-0.025	-0.011	0.001	0.014	0.028	0.041	0.055	0.070	0.085	0.100	0.115	0.130	0.146	0.162	0.179	0.195	0.211	0.228	0.244	0.261	0.278	0.294	0.311	0.328	0.345	0.361	0.378	0.394	0.411	0.428	0.442	0.460	0.475	0.491	0.507	0.522	0.539	0.554	0.569	0.585	0.599	0.614	0.628	0.642	0.656	0.669	0.682	0.696	0.709	0.721	0.734	0.745	0.758	0.769	0.780	0.790	0.801	0.811	0.821	0.831	0.840	0.849	0.858	0.865	0.874	0.881	0.889	0.895	0.901	0.908	0.914	0.920	0.925	0.930	0.934	0.939	0.941	0.945	0.950	0.952	0.954	0.958	0.960	0.960	0.961	0.962	0.962	0.964	0.964	0.964	0.962	0.962	0.960	0.960	0.958	0.955	0.954	0.950	0.948	0.945	0.942	0.939	0.934	0.930	0.925	0.921	0.916	0.910	0.904	0.899	0.892	0.886	0.880	0.874	0.866	0.859	0.851	0.842	0.836	0.828	0.820	0.811	0.801	0.792	0.784	0.775	0.765	0.756	0.748	0.738	0.728	0.718	0.708	0.698	0.688	0.678	0.668	0.658	0.649	0.639	0.629	0.620	0.610	0.600	0.591	0.584	0.574	0.565	0.556	0.549	0.540	0.531	0.524	0.516	0.509	0.501	0.496	0.489	0.482	0.476	0.470	0.465	0.459	0.454	0.449	0.444	0.439	0.435	0.431	0.428	0.424	0.420	0.416	0.414	0.411	0.409	0.406	0.402	0.401	0.400	0.398	0.395	0.394	0.392	0.392	0.390	0.389	0.389	0.389	0.388	0.388	0.388	0.388	0.388	0.388	0.389	0.390	0.391	0.392	0.394	0.395	0.398	0.400	0.404	0.406	0.409	0.411	0.415	0.419	0.424	0.428	0.432	0.438	0.444	0.449	0.455	0.461	0.469	0.476	0.484	0.492	0.501	0.510	0.519	0.528	0.538	0.548	0.559	0.569	0.580	0.592	0.604	0.616	0.628	0.640	0.654	0.668	0.680	0.694	0.706	0.721	0.735	0.750	0.764	0.778	0.792	0.808	0.822	0.836	0.851	0.865	0.880	0.894	0.908	0.921	0.936	0.950	0.964	0.978	0.990	1.002	1.015	1.028	1.040	1.050	1.062	1.072	1.084	1.092	1.102	1.111	1.119	1.128	1.134	1.141	1.148	1.152	1.159	1.164	1.168	1.170	1.172	1.175	1.178	1.180	1.180	1.181	1.180	1.179	1.178	1.176	1.174	1.171	1.169	1.165	1.162	1.158	1.152	1.149	1.144	1.140	1.134	1.129	1.124	1.118	1.112	1.106	1.101	1.096	1.090	1.084	1.079	1.074	1.069	1.062	1.059	1.054	1.050	1.045	1.042	1.039	1.035	1.032	1.029	1.026	1.025	1.024	1.022	1.021	1.021	1.020	1.020	1.021	1.021	1.024	1.024	1.025	1.026	1.028	1.030	1.031	1.034	1.035	1.038	1.040	1.041	1.045	1.046	1.048	1.050	1.051	1.052	1.052	1.054	1.054	1.055	1.054	1.052	1.052	1.050	1.048	1.045	1.041	1.039	1.035	1.029	1.024	1.019	1.012	1.004	0.998	0.989	0.980	0.970	0.961	0.950	0.939	0.928	0.916	0.905	0.892	0.879	0.866	0.851	0.839	0.824	0.809	0.794	0.779	0.765	0.749	0.734	0.720	0.705	0.689	0.675	0.659	0.645	0.630	0.616	0.601	0.589	0.574	0.561	0.549	0.536	0.524	0.512	0.501	0.490	0.480	0.471	0.461	0.452	0.444	0.436	0.429	0.421	0.414	0.409	0.404	0.398	0.392	0.388	0.385	0.380	0.376	0.375	0.371	0.369	0.368	0.365	0.364	0.362	0.360	0.360	0.358	0.358	0.356	0.355	0.354	0.354	0.354	0.351	0.351	0.350	0.349	0.348	0.346	0.344	0.342	0.340	0.339	0.336	0.335	0.331	0.329	0.326	0.322	0.319	0.315	0.310	0.306	0.301	0.296	0.291	0.286	0.280	0.275	0.269	0.261	0.254	0.246	0.240	0.232	0.224	0.215	0.208	0.198	0.189	0.179	0.170	0.159	0.149	0.139	0.126	0.116	0.105	0.091	0.080	0.068	0.055	0.042	0.030	0.016	0.002	-0.011	-0.025	-0.039	-0.054	-0.068	-0.081	-0.095	-0.109	-0.124	-0.136	-0.150	-0.162	-0.176	-0.190	-0.201	-0.214	-0.224	-0.236	-0.246	-0.256	-0.265	-0.274	-0.282	-0.289	-0.296	-0.301	-0.305	-0.310	-0.312	-0.312	-0.314	-0.314	-0.312	-0.309	-0.304	-0.300	-0.294	-0.286	-0.278	-0.269	-0.258	-0.246	-0.234	-0.221	-0.206	-0.191	-0.174	-0.156	-0.139	-0.119	-0.100	-0.080	-0.060	-0.039	-0.018	0.004	0.026	0.049	0.071	0.094	0.115	0.138	0.160	0.181	0.202	0.222	0.242	0.262	0.281	0.300	0.316	0.334	0.349	0.362	0.378	0.389	0.401	0.411	0.420	0.428	0.434	0.440	0.444	0.449	0.449	0.451	0.450	0.449	0.445	0.442	0.439	0.432	0.426	0.419	0.411	0.402	0.392	0.384	0.372	0.362	0.350	0.340	0.328	0.316	0.305	0.294	0.282	0.272	0.261	0.250	0.241	0.231	0.222	0.215	0.208	0.201	0.196	0.191	0.188	0.184	0.182	0.181	0.182	0.182	0.185	0.188	0.191	0.196	0.202	0.210	0.218	0.228	0.236	0.246	0.258	0.269	0.281	0.295	0.309	0.321	0.335	0.350	0.365	0.380	0.394	0.409	0.424	0.438	0.452	0.468	0.481	0.495	0.509	0.520	0.532	0.544	0.554	0.564	0.574	0.581	0.590	0.596	0.604	0.609	0.612	0.618	0.620	0.622	0.624	0.624	0.624	0.621	0.620	0.618	0.615	0.610	0.605	0.599	0.594	0.588	0.580	0.572	0.565	0.556	0.548	0.539	0.530	0.521	0.511	0.502	0.494	0.484	0.476	0.466	0.458	0.450	0.441	0.434	0.426	0.419	0.412	0.405	0.399	0.395	0.390	0.385	0.381	0.378	0.375	0.372	0.371	0.370	0.369	0.370	0.370	0.372	0.374	0.378	0.380	0.384	0.389	0.392	0.400	0.405	0.412	0.420	0.428	0.436	0.446	0.455	0.464	0.475	0.485	0.496	0.506	0.519	0.530	0.542	0.554	0.566	0.580	0.591	0.605	0.619	0.631	0.644	0.658	0.671	0.684	0.696	0.710	0.722	0.735	0.748	0.760	0.774	0.785	0.796	0.808	0.819	0.830	0.841	0.850	0.860	0.870	0.880	0.889	0.898	0.905	0.912	0.920	0.928	0.935	0.941	0.946	0.951	0.958	0.961	0.966	0.970	0.974	0.978	0.981	0.982	0.985	0.988	0.989	0.991	0.991	0.992	0.992	0.994	0.992	0.994	0.992	0.992	0.992	0.991	0.991	0.989	0.989	0.988	0.988	0.985	0.984	0.982	0.981	0.980	0.979	0.978	0.975	0.975	0.974	0.971	0.971	0.969	0.969	0.968	0.966	0.965	0.965	0.964	0.964	0.964	0.962	0.962	0.961	0.961	0.961	0.961	0.961	0.962	0.962	0.962	0.962	0.965	0.965	0.966	0.968	0.969	0.970	0.971	0.972	0.975	0.978	0.978	0.980	0.982	0.985	0.989	0.991	0.994	0.998	1.000	1.002	1.006	1.010	1.014	1.018	1.021	1.025	1.029	1.032	1.036	1.041	1.045	1.049	1.051	1.055	1.060	1.062	1.065	1.069	1.071	1.075	1.078	1.079	1.081	1.082	1.084	1.085	1.085	1.085	1.084	1.082	1.081	1.079	1.078	1.074	1.069	1.065	1.060	1.054	1.046	1.039	1.031	1.022	1.014	1.004	0.991	0.980	0.968	0.955	0.941	0.928	0.912	0.896	0.880	0.864	0.846	0.829	0.810	0.792	0.772	0.754	0.734	0.712	0.694	0.672	0.652	0.632	0.612	0.591	0.571	0.551	0.531	0.511	0.492	0.475	0.455	0.439	0.420	0.404	0.388	0.372	0.358	0.342	0.329	0.316	0.304	0.294	0.282	0.272	0.264	0.256	0.248	0.242	0.236	0.231	0.228	0.224	0.221	0.220	0.220	0.219	0.219	0.220	0.221	0.224	0.226	0.229	0.234	0.236	0.242	0.246	0.251	0.256	0.261	0.268	0.271	0.279	0.284	0.289	0.295	0.300	0.305	0.309	0.314	0.319	0.322	0.326	0.330	0.332	0.335	0.338	0.339	0.339	0.341	0.340	0.340	0.339	0.338	0.335	0.332	0.329	0.325	0.321	0.316	0.310	0.304	0.296	0.289	0.280	0.272	0.262	0.252	0.242	0.231	0.219	0.208	0.195	0.181	0.168	0.154	0.139	0.125	0.109	0.094	0.078	0.061	0.045	0.028	0.011	-0.006	-0.024	-0.041	-0.059	-0.076	-0.094	-0.111	-0.128	-0.145	-0.162	-0.179	-0.195	-0.211	-0.225	-0.241	-0.255	-0.269	-0.282	-0.294	-0.306	-0.318	-0.328	-0.338	-0.346	-0.354	-0.360	-0.366	-0.371	-0.375	-0.376	-0.378	-0.378	-0.376	-0.374	-0.371	-0.366	-0.361	-0.354	-0.345	-0.336	-0.326	-0.315	-0.302	-0.289	-0.274	-0.258	-0.241	-0.225	-0.206	-0.188	-0.168	-0.146	-0.125	-0.102	-0.081	-0.059	-0.035	-0.011	0.012	0.036	0.060	0.086	0.110	0.134	0.159	0.182	0.206	0.229	0.252	0.275	0.298	0.319	0.340	0.361	0.381	0.400	0.419	0.436	0.454	0.470	0.485	0.500	0.512	0.525	0.538	0.549	0.559	0.566	0.575	0.582	0.589	0.594	0.599	0.602	0.605	0.606	0.609	0.608	0.609	0.608	0.605	0.602	0.599	0.596	0.592	0.588	0.581	0.575	0.569	0.562	0.555	0.548	0.540	0.532	0.524	0.515	0.507	0.498	0.489	0.480	0.471	0.461	0.452	0.442	0.432	0.424	0.414	0.405	0.396	0.386	0.378	0.368	0.360	0.350	0.341	0.334	0.325	0.316	0.309	0.300	0.291	0.282	0.275	0.268	0.261	0.252	0.246	0.239	0.232	0.226	0.218	0.211	0.205	0.199	0.192	0.188	0.182	0.176	0.171	0.165	0.160	0.156	0.152	0.148	0.144	0.140	0.136	0.134	0.131	0.128	0.126	0.124	0.121	0.120	0.118	0.118	0.116	0.116	0.116	0.116	0.119	0.119	0.120	0.122	0.122	0.125	0.129	0.130	0.134	0.136	0.139	0.142	0.148	0.151	0.155	0.159	0.164	0.169	0.174	0.179	0.184	0.189	0.194	0.198	0.202	0.208	0.212	0.218	0.221	0.228	0.231	0.235	0.240	0.244	0.248	0.251	0.254	0.256	0.259	0.261	0.262	0.265	0.266	0.269	0.269	0.271	0.271	0.271	0.270	0.271	0.271	0.269	0.269	0.268	0.266	0.264	0.262	0.261	0.260	0.258	0.255	0.254	0.251	0.249	0.246	0.245	0.242	0.240	0.239	0.236	0.235	0.232	0.231	0.229	0.228	0.226	0.225	0.224	0.221	0.220	0.220	0.219	0.218	0.216	0.215	0.215	0.214	0.212	0.211	0.209	0.209	0.208	0.205	0.201	0.200	0.198	0.194	0.190	0.185	0.181	0.176	0.169	0.164	0.156	0.149	0.140	0.131	0.120	0.110	0.099	0.086	0.072	0.058	0.044	0.028	0.011	-0.006	-0.025	-0.044	-0.064	-0.085	-0.105	-0.128	-0.151	-0.174	-0.198	-0.222	-0.248	-0.272	-0.299	-0.324	-0.350	-0.376	-0.404	-0.430	-0.458	-0.482	-0.510	-0.535	-0.560	-0.586	-0.611	-0.635	-0.659	-0.681	-0.705	-0.726	-0.745	-0.765	-0.784	-0.801	-0.819	-0.832	-0.848	-0.860	-0.871	-0.882	-0.890	-0.899	-0.905	-0.910	-0.915	-0.916	-0.918	-0.916	-0.915	-0.912	-0.909	-0.902	-0.896	-0.888	-0.879	-0.869	-0.858	-0.845	-0.831	-0.818	-0.804	-0.788	-0.770	-0.754	-0.736	-0.716	-0.699	-0.679	-0.659	-0.638	-0.618	-0.596	-0.576	-0.555	-0.532	-0.511	-0.490	-0.470	-0.449	-0.426	-0.406	-0.385	-0.365	-0.344	-0.325	-0.305	-0.286	-0.268	-0.249	-0.231	-0.214	-0.198	-0.181	-0.166	-0.151	-0.136	-0.122	-0.109	-0.095	-0.084	-0.072	-0.061	-0.051	-0.041	-0.031	-0.024	-0.016	-0.009	-0.004	0.002	0.008	0.012	0.018	0.021	0.022	0.025	0.028	0.029	0.028	0.029	0.029	0.026	0.026	0.024	0.021	0.019	0.015	0.011	0.008	0.004	0.000	-0.005	-0.010	-0.015	-0.020	-0.025	-0.030	-0.034	-0.040	-0.045	-0.051	-0.055	-0.061	-0.065	-0.070	-0.072	-0.078	-0.080	-0.084	-0.086	-0.088	-0.090	-0.091	-0.091	-0.091	-0.091	-0.090	-0.089	-0.088	-0.085	-0.081	-0.078	-0.074	-0.068	-0.062	-0.056	-0.050	-0.041	-0.034	-0.025	-0.016	-0.006	0.004	0.014	0.025	0.036	0.050	0.061	0.074	0.088	0.100	0.112	0.126	0.140	0.152	0.168	0.180	0.194	0.208	0.220	0.234	0.246	0.259	0.271	0.282	0.294	0.306	0.316	0.326	0.336	0.345	0.354	0.361	0.370	0.378	0.384	0.389	0.394	0.399	0.402	0.406	0.409	0.411	0.414	0.415	0.416	0.415	0.416	0.415	0.414	0.412	0.411	0.409	0.406	0.402	0.401	0.398	0.395	0.391	0.389	0.385	0.382	0.379	0.376	0.375	0.372	0.370	0.369	0.366	0.366	0.365	0.366	0.366	0.368	0.369	0.371	0.372	0.376	0.380	0.385	0.390	0.396	0.402	0.409	0.416	0.424	0.432	0.441	0.450	0.460	0.471	0.482	0.494	0.505	0.518	0.530	0.542	0.555	0.569	0.581	0.596	0.609	0.622	0.635	0.648	0.661	0.674	0.686	0.699	0.711	0.722	0.735	0.746	0.756	0.766	0.776	0.785	0.794	0.801	0.809	0.816	0.822	0.828	0.832	0.836	0.840	0.844	0.845	0.846	0.848	0.848	0.848	0.846	0.845	0.842	0.839	0.836	0.832	0.828	0.822	0.818	0.811	0.804	0.798	0.791	0.784	0.776	0.766	0.759	0.751	0.741	0.732	0.722	0.714	0.704	0.694	0.684	0.672	0.662	0.654	0.644	0.632	0.622	0.611	0.601	0.591	0.581	0.571	0.560	0.551	0.540	0.530	0.520	0.511	0.501	0.492	0.482	0.474	0.465	0.456	0.449	0.440	0.432	0.424	0.416	0.409	0.402	0.395	0.389	0.382	0.376	0.371	0.365	0.360	0.355	0.351	0.348	0.342	0.339	0.336	0.332	0.331	0.329	0.326	0.326	0.324	0.324	0.324	0.322	0.322	0.322	0.324	0.325	0.326	0.328	0.330	0.331	0.334	0.338	0.340	0.344	0.346	0.350	0.354	0.358	0.362	0.366	0.371	0.376	0.381	0.386	0.392	0.399	0.404	0.409	0.415	0.420	0.428	0.432	0.440	0.446	0.452	0.460	0.466	0.472	0.480	0.485	0.492	0.499	0.505	0.512	0.519	0.526	0.532	0.539	0.545	0.551	0.558	0.565	0.571	0.578	0.582	0.590	0.595	0.601	0.608	0.612	0.618	0.622	0.628	0.634	0.639	0.644	0.648	0.652	0.656	0.661	0.665	0.669	0.672	0.678	0.680	0.682	0.686	0.689	0.691	0.694	0.696	0.699	0.701	0.704	0.705	0.709	0.710	0.711	0.712	0.715	0.716	0.718	0.720	0.721	0.722	0.724	0.726	0.728	0.729	0.732	0.732	0.734	0.736	0.738	0.739	0.741	0.742	0.744	0.746	0.748	0.750	0.751	0.752	0.754	0.755	0.756	0.758	0.759	0.759	0.760	0.760	0.760	0.761	0.761	0.761	0.761	0.760	0.761	0.760	0.758	0.758	0.756	0.754	0.754	0.751	0.749	0.746	0.744	0.742	0.739	0.736	0.732	0.730	0.726	0.722	0.719	0.715	0.711	0.708	0.705	0.701	0.699	0.695	0.692	0.689	0.686	0.684	0.681	0.680	0.678	0.676	0.675	0.674	0.672	0.672	0.672	0.672	0.672	0.674	0.675	0.676	0.678	0.681	0.682	0.685	0.689	0.691	0.696	0.699	0.701	0.706	0.710	0.715	0.718	0.722	0.726	0.730	0.735	0.739	0.742	0.746	0.750	0.752	0.755	0.760	0.762	0.765	0.765	0.768	0.769	0.770	0.770	0.771	0.772	0.771	0.770	0.769	0.768	0.766	0.764	0.762	0.760	0.756	0.754	0.750	0.746	0.744	0.740	0.736	0.732	0.729	0.724	0.720	0.716	0.711	0.708	0.704	0.701	0.696	0.694	0.690	0.688	0.684	0.682	0.680	0.679	0.675	0.675	0.674	0.672	0.672	0.672	0.672	0.672	0.675	0.675	0.676	0.679	0.681	0.684	0.685	0.690	0.692	0.695	0.699	0.702	0.706	0.710	0.714	0.719	0.724	0.728	0.732	0.736	0.741	0.745	0.749	0.754	0.759	0.762	0.766	0.770	0.775	0.779	0.784	0.786	0.790	0.794	0.798	0.801	0.805	0.808	0.810	0.812	0.815	0.818	0.820	0.821	0.824	0.825	0.829	0.830	0.831	0.832	0.834	0.835	0.835	0.836	0.838	0.838	0.839	0.838	0.839	0.839	0.838	0.838	0.838	0.836	0.835	0.834	0.831	0.830	0.828	0.825	0.822	0.820	0.816	0.812	0.809	0.804	0.800	0.794	0.789	0.782	0.776	0.769	0.762	0.755	0.746	0.738	0.729	0.720	0.710	0.700	0.688	0.678	0.665	0.651	0.639	0.626	0.612	0.598	0.584	0.569	0.552	0.538	0.520	0.505	0.488	0.470	0.454	0.435	0.416	0.399	0.379	0.361	0.342	0.324	0.304	0.285	0.266	0.246	0.228	0.209	0.190	0.171	0.152	0.135	0.116	0.099	0.080	0.064	0.048	0.031	0.015	0.000	-0.015	-0.029	-0.042	-0.056	-0.068	-0.079	-0.089	-0.100	-0.109	-0.116	-0.126	-0.132	-0.140	-0.144	-0.150	-0.152	-0.158	-0.159	-0.160	-0.161	-0.160	-0.160	-0.158	-0.155	-0.152	-0.149	-0.144	-0.138	-0.131	-0.124	-0.116	-0.108	-0.099	-0.090	-0.080	-0.068	-0.056	-0.044	-0.032	-0.020	-0.006	0.008	0.021	0.036	0.050	0.065	0.081	0.098	0.112	0.129	0.145	0.161	0.179	0.195	0.212	0.230	0.246	0.262	0.279	0.298	0.314	0.329	0.345	0.362	0.378	0.394	0.409	0.424	0.439	0.454	0.468	0.482	0.495	0.507	0.520	0.531	0.544	0.554	0.565	0.574	0.584	0.592	0.600	0.608	0.614	0.620	0.626	0.630	0.634	0.638	0.640	0.641	0.642	0.644	0.642	0.641	0.639	0.638	0.634	0.630	0.625	0.620	0.614	0.609	0.601	0.592	0.585	0.576	0.566	0.558	0.548	0.536	0.526	0.515	0.502	0.491	0.479	0.466	0.452	0.440	0.428	0.416	0.404	0.391	0.379	0.366	0.354	0.342	0.330	0.320	0.309	0.299	0.289	0.279	0.269	0.261	0.252	0.245	0.238	0.231	0.226	0.221	0.216	0.211	0.209	0.206	0.202	0.201	0.201	0.200	0.200	0.201	0.202	0.204	0.206	0.209	0.212	0.216	0.219	0.224	0.229	0.232	0.238	0.242	0.248	0.251	0.258	0.262	0.268	0.272	0.278	0.281	0.286	0.290	0.294	0.298	0.300	0.302	0.305	0.308	0.309	0.310	0.309	0.310	0.309	0.306	0.305	0.302	0.299	0.295	0.290	0.285	0.280	0.274	0.268	0.260	0.254	0.245	0.238	0.229	0.219	0.210	0.200	0.189	0.179	0.169	0.159	0.149	0.138	0.128	0.118	0.108	0.098	0.088	0.078	0.069	0.060	0.052	0.045	0.038	0.031	0.025	0.020	0.015	0.011	0.008	0.005	0.004	0.004	0.004	0.005	0.006	0.009	0.012	0.016	0.022	0.028	0.034	0.042	0.051	0.060	0.070	0.081	0.092	0.105	0.118	0.131	0.146	0.160	0.175	0.190	0.206	0.221	0.239	0.255	0.272	0.289	0.305	0.322	0.340	0.358	0.374	0.390	0.406	0.422	0.438	0.454	0.469	0.482	0.498	0.509	0.522	0.534	0.546	0.558	0.568	0.578	0.586	0.595	0.602	0.609	0.615	0.621	0.626	0.630	0.635	0.638	0.639	0.641	0.641	0.641	0.641	0.641	0.639	0.638	0.635	0.632	0.630	0.626	0.622	0.619	0.614	0.609	0.605	0.600	0.595	0.590	0.585	0.579	0.575	0.569	0.565	0.560	0.555	0.551	0.546	0.544	0.541	0.538	0.535	0.532	0.530	0.529	0.528	0.526	0.526	0.526	0.528	0.528	0.530	0.531	0.535	0.538	0.541	0.545	0.551	0.555	0.561	0.568	0.574	0.580	0.586	0.595	0.602	0.610	0.619	0.626	0.636	0.645	0.654	0.662	0.671	0.681	0.691	0.700	0.709	0.718	0.728	0.736	0.745	0.752	0.761	0.769	0.776	0.782	0.789	0.794	0.800	0.805	0.810	0.814	0.818	0.820	0.822	0.824	0.824	0.824	0.824	0.822	0.820	0.818	0.814	0.809	0.805	0.799	0.792	0.785	0.778	0.770	0.760	0.751	0.740	0.729	0.718	0.706	0.695	0.681	0.668	0.655	0.641	0.626	0.612	0.598	0.582	0.568	0.552	0.538	0.522	0.507	0.492	0.478	0.464	0.449	0.435	0.420	0.408	0.394	0.380	0.369	0.356	0.344	0.334	0.322	0.312	0.304	0.294	0.286	0.279	0.271	0.265	0.259	0.254	0.250	0.245	0.241	0.240	0.238	0.235	0.236	0.236	0.236	0.236	0.239	0.241	0.245	0.249	0.252	0.256	0.262	0.268	0.274	0.280	0.288	0.295	0.302	0.312	0.321	0.329	0.340	0.350	0.360	0.371	0.382	0.394	0.406	0.418	0.431	0.444	0.458	0.470	0.485	0.499	0.512	0.526	0.542	0.558	0.571	0.588	0.604	0.618	0.634	0.649	0.665	0.682	0.698	0.714	0.730	0.746	0.762	0.779	0.794	0.811	0.826	0.841	0.858	0.872	0.888	0.901	0.915	0.929	0.942	0.956	0.970	0.982	0.995	1.006	1.018	1.028	1.039	1.049	1.058	1.066	1.074	1.081	1.088	1.094	1.100	1.105	1.109	1.112	1.116	1.119	1.121	1.122	1.124	1.124	1.122	1.121	1.120	1.119	1.118	1.114	1.110	1.106	1.102	1.098	1.091	1.088	1.081	1.075	1.068	1.061	1.055	1.048	1.040	1.032	1.026	1.018	1.010	1.001	0.994	0.985	0.978	0.970	0.961	0.952	0.945	0.938	0.930	0.922	0.915	0.906	0.899	0.891	0.884	0.876	0.869	0.864	0.856	0.850	0.844	0.838	0.831	0.825	0.819	0.812	0.806	0.801	0.795	0.791	0.785	0.780	0.775	0.770	0.765	0.760	0.755	0.749	0.744	0.739	0.735	0.729	0.724	0.720	0.714	0.709	0.704	0.698	0.692	0.686	0.680	0.676	0.670	0.664	0.656	0.650	0.644	0.639	0.631	0.625	0.618	0.611	0.604	0.596	0.589	0.581	0.574	0.566	0.559	0.551	0.542	0.535	0.526	0.518	0.511	0.502	0.494	0.485	0.476	0.469	0.461	0.452	0.445	0.436	0.429	0.420	0.411	0.404	0.395	0.388	0.379	0.371	0.364	0.355	0.348	0.339	0.332	0.324	0.315	0.309	0.300	0.291	0.285	0.276	0.268	0.259	0.251	0.242	0.234	0.225	0.216	0.208	0.198	0.189	0.179	0.168	0.159	0.148	0.138	0.126	0.115	0.102	0.090	0.079	0.065	0.052	0.039	0.025	0.010	-0.004	-0.019	-0.034	-0.049	-0.065	-0.081	-0.098	-0.115	-0.131	-0.149	-0.166	-0.184	-0.202	-0.221	-0.239	-0.258	-0.279	-0.298	-0.316	-0.336	-0.356	-0.375	-0.396	-0.416	-0.436	-0.456	-0.476	-0.498	-0.518	-0.538	-0.560	-0.580	-0.600	-0.620	-0.642	-0.662	-0.682	-0.704	-0.724	-0.744	-0.764	-0.785	-0.805	-0.825	-0.845	-0.865	-0.885	-0.905	-0.922	-0.942	-0.962	-0.981	-1.000	-1.020	-1.038	-1.056	-1.074	-1.091	-1.110	-1.126	-1.144	-1.161	-1.179	-1.194	-1.210	-1.225	-1.241	-1.255	-1.270	-1.284	-1.296	-1.310	-1.322	-1.334	-1.345	-1.355	-1.365	-1.374	-1.384	-1.391	-1.399	-1.405	-1.411	-1.415	-1.419	-1.422	-1.425	-1.428	-1.429	-1.429	-1.429	-1.429	-1.426	-1.424	-1.420	-1.416	-1.411	-1.406	-1.400	-1.392	-1.385	-1.378	-1.370	-1.360	-1.351	-1.341	-1.331	-1.320	-1.310	-1.299	-1.289	-1.276	-1.265	-1.254	-1.244	-1.231	-1.220	-1.209	-1.199	-1.189	-1.179	-1.168	-1.159	-1.149	-1.141	-1.132	-1.126	-1.119	-1.112	-1.106	-1.101	-1.098	-1.094	-1.091	-1.090	-1.089	-1.089	-1.090	-1.091	-1.092	-1.095	-1.099	-1.102	-1.108	-1.114	-1.120	-1.128	-1.135	-1.142	-1.151	-1.160	-1.169	-1.180	-1.189	-1.199	-1.211	-1.221	-1.232	-1.242	-1.254	-1.264	-1.275	-1.286	-1.296	-1.306	-1.318	-1.326	-1.336	-1.344	-1.352	-1.359	-1.366	-1.372	-1.378	-1.382	-1.386	-1.389	-1.391	-1.392	-1.394	-1.392	-1.391	-1.389	-1.385	-1.380	-1.375	-1.369	-1.360	-1.351	-1.341	-1.331	-1.320	-1.308	-1.292	-1.279	-1.264	-1.246	-1.229	-1.210	-1.191	-1.171	-1.151	-1.130	-1.109	-1.086	-1.062	-1.040	-1.014	-0.990	-0.965	-0.940	-0.914	-0.888	-0.862	-0.835	-0.809	-0.782	-0.755	-0.729	-0.702	-0.676	-0.650	-0.624	-0.598	-0.572	-0.548	-0.524	-0.498	-0.474	-0.450	-0.429	-0.405	-0.382	-0.362	-0.341	-0.321	-0.301	-0.284	-0.266	-0.249	-0.232	-0.218	-0.202	-0.188	-0.175	-0.162	-0.151	-0.140	-0.130	-0.120	-0.112	-0.104	-0.098	-0.091	-0.086	-0.081	-0.076	-0.074	-0.071	-0.069	-0.068	-0.066	-0.065	-0.065	-0.066	-0.068	-0.069	-0.070	-0.072	-0.076	-0.079	-0.081	-0.085	-0.089	-0.091	-0.095	-0.099	-0.102	-0.106	-0.110	-0.114	-0.116	-0.120	-0.124	-0.128	-0.130	-0.134	-0.136	-0.139	-0.140	-0.142	-0.145	-0.146	-0.148	-0.149	-0.150	-0.150	-0.151	-0.151	-0.151	-0.151	-0.151	-0.150	-0.150	-0.149	-0.148	-0.146	-0.144	-0.142	-0.141	-0.140	-0.138	-0.136	-0.135	-0.132	-0.132	-0.131	-0.130	-0.128	-0.128	-0.128	-0.128	-0.126	-0.128	-0.129	-0.129	-0.129	-0.132	-0.134	-0.135	-0.139	-0.140	-0.144	-0.149	-0.152	-0.156	-0.162	-0.168	-0.174	-0.180	-0.186	-0.194	-0.201	-0.210	-0.218	-0.226	-0.235	-0.245	-0.255	-0.264	-0.275	-0.285	-0.295	-0.305	-0.318	-0.328	-0.339	-0.349	-0.360	-0.371	-0.382	-0.392	-0.402	-0.412	-0.424	-0.434	-0.442	-0.452	-0.461	-0.469	-0.478	-0.485	-0.492	-0.500	-0.505	-0.512	-0.516	-0.521	-0.525	-0.529	-0.531	-0.534	-0.535	-0.535	-0.536	-0.535	-0.534	-0.532	-0.529	-0.526	-0.522	-0.518	-0.511	-0.506	-0.499	-0.491	-0.484	-0.475	-0.465	-0.456	-0.446	-0.435	-0.425	-0.414	-0.401	-0.389	-0.378	-0.364	-0.351	-0.338	-0.325	-0.310	-0.298	-0.284	-0.269	-0.256	-0.241	-0.229	-0.215	-0.202	-0.189	-0.176	-0.164	-0.152	-0.140	-0.130	-0.119	-0.109	-0.099	-0.090	-0.081	-0.074	-0.066	-0.060	-0.054	-0.049	-0.045	-0.041	-0.039	-0.038	-0.035	-0.035	-0.035	-0.038	-0.039	-0.041	-0.045	-0.049	-0.054	-0.059	-0.065	-0.072	-0.081	-0.089	-0.098	-0.106	-0.116	-0.126	-0.136	-0.148	-0.159	-0.170	-0.182	-0.194	-0.205	-0.218	-0.229	-0.241	-0.252	-0.265	-0.276	-0.288	-0.299	-0.310	-0.320	-0.330	-0.338	-0.348	-0.355	-0.364	-0.370	-0.378	-0.382	-0.388	-0.392	-0.396	-0.399	-0.401	-0.401	-0.402	-0.401	-0.400	-0.399	-0.395	-0.391	-0.386	-0.381	-0.375	-0.369	-0.361	-0.352	-0.344	-0.334	-0.324	-0.312	-0.300	-0.289	-0.275	-0.264	-0.249	-0.235	-0.220	-0.206	-0.191	-0.175	-0.159	-0.144	-0.128	-0.111	-0.095	-0.079	-0.062	-0.046	-0.031	-0.014	0.001	0.016	0.032	0.046	0.061	0.075	0.089	0.102	0.115	0.128	0.139	0.150	0.161	0.171	0.180	0.190	0.199	0.205	0.212	0.219	0.224	0.229	0.232	0.236	0.239	0.240	0.241	0.241	0.240	0.239	0.235	0.232	0.229	0.224	0.218	0.212	0.206	0.198	0.189	0.180	0.170	0.160	0.149	0.136	0.124	0.112	0.099	0.084	0.070	0.055	0.040	0.024	0.008	-0.009	-0.025	-0.041	-0.059	-0.076	-0.092	-0.111	-0.128	-0.146	-0.162	-0.180	-0.198	-0.215	-0.231	-0.249	-0.265	-0.281	-0.296	-0.312	-0.328	-0.341	-0.356	-0.370	-0.382	-0.396	-0.409	-0.421	-0.432	-0.442	-0.452	-0.462	-0.471	-0.480	-0.489	-0.495	-0.502	-0.509	-0.515	-0.520	-0.525	-0.529	-0.534	-0.538	-0.540	-0.542	-0.544	-0.546	-0.548	-0.549	-0.549	-0.549	-0.549	-0.550	-0.550	-0.549	-0.548	-0.546	-0.546	-0.544	-0.542	-0.541	-0.539	-0.538	-0.535	-0.534	-0.532	-0.530	-0.529	-0.526	-0.524	-0.524	-0.522	-0.521	-0.519	-0.518	-0.518	-0.516	-0.515	-0.516	-0.515	-0.516	-0.518	-0.518	-0.519	-0.519	-0.521	-0.524	-0.525	-0.528	-0.530	-0.532	-0.536	-0.540	-0.545	-0.549	-0.554	-0.558	-0.562	-0.570	-0.575	-0.581	-0.588	-0.594	-0.601	-0.608	-0.615	-0.622	-0.630	-0.639	-0.648	-0.656	-0.665	-0.672	-0.681	-0.690	-0.699	-0.708	-0.715	-0.724	-0.731	-0.740	-0.749	-0.755	-0.762	-0.770	-0.778	-0.784	-0.790	-0.796	-0.801	-0.808	-0.812	-0.815	-0.820	-0.824	-0.828	-0.830	-0.832	-0.834	-0.835	-0.836	-0.838	-0.836	-0.836	-0.835	-0.834	-0.832	-0.830	-0.828	-0.824	-0.821	-0.818	-0.814	-0.810	-0.806	-0.802	-0.798	-0.792	-0.788	-0.782	-0.778	-0.774	-0.769	-0.765	-0.759	-0.755	-0.751	-0.746	-0.742	-0.739	-0.736	-0.732	-0.730	-0.728	-0.725	-0.724	-0.721	-0.721	-0.720	-0.720	-0.720	-0.720	-0.719	-0.720	-0.722	-0.724	-0.725	-0.728	-0.730	-0.732	-0.735	-0.739	-0.742	-0.746	-0.750	-0.754	-0.756	-0.761	-0.764	-0.769	-0.772	-0.776	-0.780	-0.785	-0.789	-0.792	-0.796	-0.800	-0.802	-0.806	-0.810	-0.812	-0.815	-0.818	-0.820	-0.822	-0.825	-0.826	-0.828	-0.829	-0.830	-0.831	-0.832	-0.832	-0.832	-0.832	-0.832	-0.831	-0.830	-0.830	-0.829	-0.826	-0.825	-0.822	-0.821	-0.819	-0.815	-0.812	-0.810	-0.806	-0.801	-0.798	-0.794	-0.789	-0.785	-0.779	-0.774	-0.769	-0.762	-0.756	-0.748	-0.741	-0.734	-0.725	-0.716	-0.709	-0.699	-0.689	-0.679	-0.669	-0.658	-0.648	-0.635	-0.622	-0.611	-0.599	-0.584	-0.571	-0.558	-0.542	-0.529	-0.514	-0.498	-0.482	-0.468	-0.450	-0.434	-0.418	-0.401	-0.385	-0.368	-0.350	-0.332	-0.315	-0.299	-0.281	-0.264	-0.246	-0.230	-0.212	-0.195	-0.179	-0.164	-0.146	-0.130	-0.115	-0.100	-0.085	-0.070	-0.055	-0.040	-0.026	-0.012	0.002	0.015	0.028	0.040	0.054	0.066	0.076	0.089	0.100	0.112	0.122	0.134	0.144	0.155	0.165	0.175	0.185	0.195	0.205	0.215	0.226	0.236	0.248	0.256	0.268	0.279	0.290	0.301	0.312	0.325	0.338	0.349	0.362	0.375	0.388	0.401	0.415	0.430	0.445	0.459	0.475	0.491	0.506	0.522	0.539	0.556	0.574	0.590	0.608	0.625	0.644	0.661	0.680	0.699	0.716	0.736	0.754	0.772	0.791	0.810	0.828	0.846	0.865	0.882	0.900	0.918	0.934	0.951	0.966	0.981	0.998	1.011	1.026	1.040	1.054	1.068	1.079	1.091	1.102	1.112	1.122	1.132	1.141	1.150	1.156	1.162	1.170	1.175	1.180	1.185	1.189	1.191	1.195	1.198	1.199	1.199	1.200	1.200	1.199	1.199	1.198	1.195	1.194	1.191	1.188	1.185	1.181	1.178	1.174	1.171	1.166	1.162	1.159	1.154	1.150	1.145	1.141	1.136	1.132	1.129	1.125	1.122	1.119	1.116	1.112	1.111	1.109	1.106	1.104	1.104	1.101	1.101	1.100	1.101	1.101	1.101	1.101	1.102	1.104	1.105	1.108	1.111	1.112	1.116	1.119	1.121	1.125	1.129	1.132	1.136	1.141	1.145	1.150	1.154	1.159	1.162	1.168	1.171	1.176	1.181	1.186	1.191	1.196	1.200	1.205	1.210	1.212	1.218	1.221	1.226	1.229	1.232	1.236	1.239	1.242	1.244	1.246	1.249	1.251	1.254	1.255	1.258	1.259	1.260	1.260	1.262	1.262	1.264	1.264	1.264	1.264	1.264	1.264	1.264	1.264	1.262	1.261	1.262	1.261	1.261	1.259	1.259	1.258	1.258	1.256	1.256	1.255	1.255	1.254	1.254	1.254	1.252	1.254	1.252	1.254	1.254	1.254	1.254	1.255	1.256	1.258	1.258	1.259	1.260	1.261	1.262	1.265	1.268	1.269	1.271	1.274	1.275	1.279	1.280	1.284	1.286	1.290	1.292	1.295	1.298	1.300	1.304	1.306	1.310	1.314	1.316	1.320	1.322	1.325	1.328	1.331	1.334	1.335	1.339	1.340	1.342	1.344	1.346	1.348	1.349	1.350	1.351	1.351	1.352	1.352	1.352	1.352	1.351	1.351	1.350	1.349	1.348	1.346	1.344	1.342	1.340	1.336	1.335	1.332	1.329	1.325	1.321	1.319	1.314	1.310	1.306	1.302	1.298	1.292	1.289	1.284	1.279	1.274	1.269	1.265	1.259	1.254	1.249	1.244	1.239	1.234	1.228	1.224	1.218	1.212	1.208	1.204	1.198	1.192	1.188	1.184	1.179	1.174	1.170	1.165	1.161	1.158	1.152	1.149	1.145	1.142	1.138	1.135	1.131	1.128	1.126	1.122	1.120	1.116	1.114	1.111	1.109	1.106	1.104	1.102	1.101	1.100	1.098	1.096	1.096	1.094	1.092	1.091	1.092	1.091	1.090	1.090	1.089	1.088	1.088	1.088	1.088	1.088	1.086	1.086	1.086	1.086	1.086	1.086	1.086	1.086	1.086	1.086	1.086	1.086	1.086	1.086	1.086	1.085	1.085	1.084	1.084	1.084	1.082	1.081	1.081	1.080	1.079	1.076	1.075	1.075	1.074	1.071	1.070	1.069	1.068	1.065	1.064	1.062	1.061	1.059	1.058	1.056	1.054	1.054	1.051	1.050	1.049	1.048	1.048	1.046	1.045	1.045	1.044	1.044	1.044	1.044	1.044	1.045	1.046	1.046	1.048	1.049	1.051	1.054	1.056	1.059	1.061	1.064	1.069	1.072	1.076	1.081	1.085	1.090	1.095	1.101	1.108	1.114	1.119	1.126	1.132	1.140	1.146	1.155	1.162	1.170	1.178	1.185	1.194	1.201	1.210	1.218	1.225	1.234	1.241	1.250	1.256	1.265	1.272	1.279	1.288	1.294	1.300	1.306	1.314	1.319	1.324	1.329	1.332	1.335	1.339	1.341	1.344	1.346	1.346	1.348	1.346	1.346	1.344	1.341	1.340	1.336	1.331	1.326	1.320	1.314	1.306	1.299	1.290	1.280	1.269	1.259	1.246	1.234	1.220	1.205	1.189	1.174	1.158	1.139	1.120	1.101	1.082	1.062	1.041	1.020	0.998	0.975	0.952	0.928	0.904	0.879	0.854	0.829	0.802	0.778	0.750	0.722	0.696	0.670	0.642	0.616	0.589	0.561	0.535	0.507	0.482	0.455	0.430	0.405	0.380	0.356	0.331	0.308	0.285	0.261	0.240	0.218	0.198	0.178	0.160	0.141	0.122	0.105	0.089	0.075	0.059	0.046	0.034	0.021	0.010	0.000	-0.010	-0.019	-0.026	-0.032	-0.040	-0.046	-0.051	-0.055	-0.058	-0.061	-0.065	-0.066	-0.069	-0.070	-0.070	-0.070	-0.071	-0.071	-0.071	-0.070	-0.070	-0.069	-0.068	-0.068	-0.066	-0.066	-0.065	-0.065	-0.065	-0.064	-0.064	-0.065	-0.065	-0.066	-0.066	-0.069	-0.071	-0.072	-0.076	-0.080	-0.084	-0.088	-0.092	-0.099	-0.104	-0.110	-0.118	-0.125	-0.132	-0.140	-0.150	-0.158	-0.168	-0.179	-0.190	-0.201	-0.212	-0.225	-0.238	-0.251	-0.264	-0.278	-0.292	-0.306	-0.321	-0.336	-0.351	-0.368	-0.384	-0.400	-0.416	-0.431	-0.448	-0.464	-0.481	-0.498	-0.514	-0.531	-0.548	-0.565	-0.581	-0.598	-0.614	-0.630	-0.646	-0.662	-0.679	-0.694	-0.709	-0.724	-0.738	-0.751	-0.765	-0.779	-0.792	-0.805	-0.818	-0.830	-0.841	-0.851	-0.862	-0.872	-0.881	-0.890	-0.899	-0.906	-0.914	-0.921	-0.926	-0.932	-0.938	-0.941	-0.945	-0.949	-0.951	-0.954	-0.955	-0.958	-0.958	-0.956	-0.956	-0.956	-0.955	-0.952	-0.951	-0.949	-0.945	-0.941	-0.938	-0.932	-0.929	-0.925	-0.919	-0.912	-0.908	-0.902	-0.895	-0.890	-0.884	-0.876	-0.871	-0.864	-0.858	-0.851	-0.845	-0.839	-0.832	-0.825	-0.819	-0.812	-0.808	-0.800	-0.795	-0.790	-0.785	-0.779	-0.775	-0.770	-0.766	-0.762	-0.759	-0.758	-0.754	-0.751	-0.750	-0.748	-0.746	-0.746	-0.745	-0.745	-0.745	-0.746	-0.746	-0.749	-0.750	-0.754	-0.755	-0.759	-0.762	-0.766	-0.771	-0.774	-0.779	-0.784	-0.790	-0.796	-0.801	-0.809	-0.815	-0.821	-0.828	-0.835	-0.842	-0.850	-0.856	-0.864	-0.871	-0.879	-0.886	-0.892	-0.900	-0.906	-0.914	-0.919	-0.925	-0.931	-0.936	-0.941	-0.946	-0.950	-0.954	-0.958	-0.960	-0.962	-0.965	-0.965	-0.965	-0.966	-0.966	-0.965	-0.962	-0.961	-0.960	-0.955	-0.951	-0.948	-0.944	-0.938	-0.932	-0.926	-0.920	-0.912	-0.905	-0.898	-0.889	-0.881	-0.872	-0.862	-0.854	-0.845	-0.835	-0.826	-0.816	-0.808	-0.799	-0.789	-0.780	-0.770	-0.762	-0.754	-0.745	-0.738	-0.730	-0.721	-0.715	-0.709	-0.702	-0.696	-0.690	-0.685	-0.679	-0.674	-0.671	-0.666	-0.662	-0.660	-0.656	-0.654	-0.652	-0.651	-0.649	-0.648	-0.646	-0.645	-0.644	-0.644	-0.642	-0.642	-0.641	-0.640	-0.639	-0.639	-0.638	-0.636	-0.635	-0.634	-0.631	-0.630	-0.626	-0.624	-0.620	-0.616	-0.611	-0.606	-0.600	-0.595	-0.589	-0.581	-0.574	-0.565	-0.556	-0.546	-0.536	-0.526	-0.514	-0.502	-0.490	-0.478	-0.464	-0.450	-0.436	-0.421	-0.405	-0.390	-0.374	-0.356	-0.340	-0.322	-0.305	-0.288	-0.270	-0.251	-0.234	-0.215	-0.198	-0.179	-0.161	-0.142	-0.124	-0.106	-0.089	-0.070	-0.054	-0.036	-0.019	-0.004	0.012	0.029	0.045	0.060	0.075	0.088	0.102	0.116	0.129	0.140	0.154	0.165	0.175	0.185	0.195	0.204	0.214	0.221	0.229	0.236	0.244	0.249	0.255	0.260	0.265	0.270	0.274	0.276	0.280	0.282	0.285	0.288	0.289	0.290	0.291	0.291	0.291	0.292	0.292	0.291	0.291	0.290	0.289	0.289	0.288	0.285	0.285	0.282	0.281	0.280	0.278	0.275	0.272	0.271	0.270	0.268	0.266	0.264	0.262	0.261	0.260	0.259	0.258	0.258	0.255	0.255	0.255	0.255	0.255	0.255	0.256	0.256	0.258	0.260	0.261	0.262	0.265	0.268	0.270	0.275	0.279	0.282	0.286	0.291	0.296	0.302	0.309	0.315	0.321	0.328	0.336	0.342	0.351	0.359	0.368	0.378	0.386	0.396	0.405	0.415	0.425	0.435	0.445	0.455	0.465	0.476	0.486	0.496	0.507	0.518	0.528	0.538	0.548	0.558	0.565	0.575	0.582	0.590	0.598	0.604	0.611	0.618	0.621	0.626	0.630	0.632	0.634	0.635	0.636	0.635	0.634	0.630	0.628	0.622	0.618	0.610	0.602	0.595	0.585	0.574	0.562	0.550	0.535	0.521	0.505	0.489	0.471	0.452	0.432	0.412	0.391	0.369	0.346	0.324	0.300	0.275	0.250	0.225	0.199	0.172	0.146	0.120	0.094	0.068	0.040	0.014	-0.012	-0.039	-0.065	-0.089	-0.115	-0.139	-0.162	-0.186	-0.208	-0.231	-0.252	-0.272	-0.292	-0.311	-0.330	-0.346	-0.362	-0.378	-0.392	-0.405	-0.418	-0.429	-0.439	-0.448	-0.455	-0.464	-0.470	-0.474	-0.479	-0.482	-0.485	-0.486	-0.488	-0.489	-0.488	-0.488	-0.486	-0.482	-0.481	-0.479	-0.475	-0.471	-0.468	-0.464	-0.459	-0.455	-0.450	-0.445	-0.440	-0.436	-0.431	-0.428	-0.424	-0.420	-0.416	-0.412	-0.410	-0.408	-0.405	-0.402	-0.400	-0.400	-0.399	-0.398	-0.399	-0.399	-0.400	-0.401	-0.402	-0.404	-0.406	-0.409	-0.412	-0.415	-0.419	-0.422	-0.426	-0.431	-0.434	-0.439	-0.444	-0.449	-0.452	-0.458	-0.462	-0.466	-0.471	-0.478	-0.481	-0.485	-0.489	-0.492	-0.496	-0.499	-0.502	-0.505	-0.507	-0.510	-0.512	-0.514	-0.515	-0.516	-0.516	-0.516	-0.515	-0.515	-0.514	-0.512	-0.510	-0.507	-0.504	-0.500	-0.498	-0.494	-0.490	-0.485	-0.480	-0.474	-0.469	-0.462	-0.458	-0.451	-0.444	-0.439	-0.431	-0.424	-0.418	-0.410	-0.402	-0.395	-0.389	-0.381	-0.374	-0.366	-0.360	-0.352	-0.346	-0.339	-0.331	-0.325	-0.319	-0.314	-0.308	-0.301	-0.298	-0.291	-0.286	-0.282	-0.279	-0.274	-0.270	-0.268	-0.265	-0.261	-0.259	-0.258	-0.256	-0.255	-0.254	-0.254	-0.254	-0.252	-0.254	-0.254	-0.255	-0.256	-0.259	-0.260	-0.262	-0.264	-0.266	-0.270	-0.272	-0.276	-0.279	-0.282	-0.286	-0.291	-0.294	-0.299	-0.302	-0.308	-0.311	-0.316	-0.321	-0.326	-0.330	-0.335	-0.340	-0.345	-0.349	-0.354	-0.358	-0.362	-0.368	-0.371	-0.375	-0.380	-0.382	-0.388	-0.391	-0.394	-0.399	-0.401	-0.404	-0.408	-0.410	-0.412	-0.416	-0.419	-0.420	-0.422	-0.425	-0.426	-0.429	-0.431	-0.431	-0.434	-0.436	-0.438	-0.440	-0.441	-0.442	-0.444	-0.445	-0.448	-0.449	-0.451	-0.454	-0.455	-0.458	-0.460	-0.462	-0.465	-0.469	-0.471	-0.475	-0.478	-0.482	-0.488	-0.490	-0.495	-0.500	-0.506	-0.511	-0.518	-0.524	-0.530	-0.536	-0.544	-0.551	-0.559	-0.566	-0.575	-0.582	-0.592	-0.601	-0.610	-0.619	-0.629	-0.640	-0.649	-0.660	-0.669	-0.680	-0.690	-0.700	-0.711	-0.722	-0.732	-0.744	-0.754	-0.765	-0.775	-0.785	-0.795	-0.806	-0.815	-0.825	-0.835	-0.845	-0.855	-0.864	-0.874	-0.882	-0.891	-0.899	-0.908	-0.915	-0.924	-0.931	-0.939	-0.946	-0.954	-0.960	-0.968	-0.972	-0.979	-0.986	-0.992	-0.999	-1.005	-1.011	-1.016	-1.021	-1.028	-1.034	-1.039	-1.045	-1.051	-1.055	-1.061	-1.068	-1.072	-1.078	-1.084	-1.090	-1.094	-1.100	-1.106	-1.111	-1.118	-1.122	-1.129	-1.134	-1.140	-1.145	-1.150	-1.155	-1.160	-1.165	-1.170	-1.174	-1.178	-1.181	-1.185	-1.188	-1.191	-1.194	-1.196	-1.198	-1.199	-1.200	-1.200	-1.200	-1.200	-1.199	-1.198	-1.195	-1.194	-1.190	-1.186	-1.182	-1.179	-1.172	-1.168	-1.161	-1.155	-1.149	-1.141	-1.134	-1.125	-1.116	-1.108	-1.099	-1.090	-1.080	-1.071	-1.061	-1.052	-1.041	-1.031	-1.022	-1.012	-1.004	-0.994	-0.985	-0.975	-0.966	-0.959	-0.950	-0.942	-0.936	-0.929	-0.922	-0.918	-0.912	-0.908	-0.904	-0.900	-0.898	-0.895	-0.894	-0.892	-0.891	-0.892	-0.892	-0.894	-0.896	-0.898	-0.900	-0.904	-0.908	-0.912	-0.918	-0.922	-0.928	-0.932	-0.939	-0.945	-0.952	-0.959	-0.965	-0.972	-0.979	-0.985	-0.992	-1.000	-1.006	-1.012	-1.019	-1.025	-1.031	-1.036	-1.042	-1.048	-1.052	-1.058	-1.061	-1.065	-1.068	-1.071	-1.072	-1.075	-1.076	-1.078	-1.078	-1.078	-1.078	-1.076	-1.075	-1.074	-1.072	-1.069	-1.066	-1.062	-1.059	-1.055	-1.050	-1.045	-1.040	-1.035	-1.030	-1.024	-1.019	-1.011	-1.005	-0.999	-0.992	-0.985	-0.979	-0.972	-0.965	-0.959	-0.952	-0.946	-0.939	-0.932	-0.926	-0.920	-0.915	-0.910	-0.905	-0.899	-0.895	-0.890	-0.886	-0.884	-0.880	-0.878	-0.875	-0.874	-0.871	-0.871	-0.871	-0.871	-0.872	-0.874	-0.876	-0.879	-0.882	-0.886	-0.891	-0.896	-0.902	-0.909	-0.916	-0.925	-0.932	-0.942	-0.952	-0.964	-0.975	-0.986	-1.000	-1.012	-1.026	-1.041	-1.056	-1.071	-1.088	-1.104	-1.120	-1.136	-1.155	-1.172	-1.190	-1.209	-1.226	-1.245	-1.264	-1.281	-1.300	-1.319	-1.335	-1.354	-1.371	-1.388	-1.404	-1.421	-1.438	-1.451	-1.468	-1.481	-1.494	-1.506	-1.518	-1.529	-1.539	-1.548	-1.555	-1.562	-1.568	-1.572	-1.576	-1.580	-1.581	-1.581	-1.581	-1.579	-1.576	-1.572	-1.566	-1.561	-1.554	-1.545	-1.536	-1.526	-1.515	-1.504	-1.490	-1.476	-1.461	-1.448	-1.431	-1.414	-1.398	-1.380	-1.361	-1.344	-1.324	-1.305	-1.285	-1.265	-1.245	-1.225	-1.205	-1.185	-1.165	-1.145	-1.126	-1.106	-1.088	-1.069	-1.050	-1.032	-1.015	-0.998	-0.982	-0.965	-0.951	-0.935	-0.921	-0.908	-0.896	-0.884	-0.872	-0.862	-0.852	-0.844	-0.835	-0.829	-0.821	-0.815	-0.810	-0.806	-0.802	-0.799	-0.798	-0.795	-0.794	-0.794	-0.792	-0.794	-0.795	-0.796	-0.799	-0.802	-0.804	-0.808	-0.812	-0.816	-0.820	-0.825	-0.830	-0.834	-0.839	-0.844	-0.849	-0.854	-0.859	-0.864	-0.869	-0.872	-0.878	-0.881	-0.885	-0.889	-0.892	-0.896	-0.899	-0.901	-0.904	-0.905	-0.906	-0.908	-0.908	-0.908	-0.906	-0.905	-0.904	-0.901	-0.899	-0.895	-0.890	-0.888	-0.882	-0.875	-0.870	-0.862	-0.856	-0.849	-0.840	-0.831	-0.822	-0.812	-0.802	-0.792	-0.782	-0.770	-0.759	-0.748	-0.736	-0.724	-0.710	-0.699	-0.686	-0.672	-0.660	-0.648	-0.634	-0.621	-0.609	-0.596	-0.584	-0.571	-0.559	-0.548	-0.536	-0.526	-0.515	-0.505	-0.495	-0.486	-0.478	-0.469	-0.461	-0.455	-0.449	-0.444	-0.438	-0.434	-0.430	-0.428	-0.426	-0.425	-0.424	-0.425	-0.426	-0.429	-0.431	-0.435	-0.440	-0.445	-0.450	-0.458	-0.465	-0.474	-0.481	-0.491	-0.501	-0.512	-0.522	-0.534	-0.548	-0.559	-0.571	-0.585	-0.599	-0.612	-0.626	-0.640	-0.654	-0.670	-0.682	-0.698	-0.711	-0.726	-0.740	-0.754	-0.768	-0.780	-0.794	-0.806	-0.819	-0.830	-0.841	-0.854	-0.864	-0.874	-0.882	-0.892	-0.900	-0.909	-0.916	-0.922	-0.929	-0.935	-0.940	-0.945	-0.949	-0.952	-0.955	-0.958	-0.960	-0.962	-0.964	-0.964	-0.965	-0.965	-0.966	-0.966	-0.965	-0.965	-0.964	-0.964	-0.962	-0.961	-0.960	-0.959	-0.959	-0.959	-0.958	-0.958	-0.959	-0.958	-0.959	-0.960	-0.961	-0.964	-0.966	-0.969	-0.972	-0.978	-0.980	-0.986	-0.991	-0.998	-1.006	-1.012	-1.022	-1.031	-1.040	-1.050	-1.062	-1.074	-1.088	-1.101	-1.115	-1.130	-1.145	-1.161	-1.178	-1.195	-1.215	-1.232	-1.252	-1.272	-1.294	-1.315	-1.336	-1.359	-1.381	-1.404	-1.428	-1.451	-1.475	-1.499	-1.522	-1.549	-1.572	-1.596	-1.622	-1.646	-1.671	-1.695	-1.721	-1.745	-1.770	-1.794	-1.816	-1.841	-1.865	-1.888	-1.910	-1.932	-1.954	-1.975	-1.995	-2.015	-2.035	-2.054	-2.072	-2.091	-2.109	-2.125	-2.141	-2.156	-2.171	-2.185	-2.198	-2.210	-2.222	-2.234	-2.244	-2.254	-2.262	-2.271	-2.279	-2.285	-2.292	-2.299	-2.304	-2.308	-2.311	-2.314	-2.316	-2.318	-2.319	-2.319	-2.319	-2.318	-2.316	-2.314	-2.311	-2.308	-2.302	-2.299	-2.292	-2.288	-2.281	-2.275	-2.266	-2.259	-2.249	-2.240	-2.230	-2.219	-2.209	-2.196	-2.185	-2.172	-2.160	-2.146	-2.131	-2.116	-2.102	-2.088	-2.071	-2.055	-2.039	-2.022	-2.005	-1.986	-1.969	-1.950	-1.934	-1.915	-1.895	-1.876	-1.858	-1.838	-1.818	-1.799	-1.779	-1.759	-1.740	-1.720	-1.700	-1.680	-1.661	-1.640	-1.621	-1.601	-1.581	-1.564	-1.545	-1.525	-1.506	-1.489	-1.470	-1.451	-1.435	-1.416	-1.400	-1.382	-1.365	-1.350	-1.332	-1.316	-1.300	-1.284	-1.269	-1.252	-1.238	-1.221	-1.206	-1.191	-1.176	-1.161	-1.146	-1.131	-1.116	-1.101	-1.086	-1.072	-1.058	-1.042	-1.028	-1.012	-0.996	-0.981	-0.966	-0.951	-0.938	-0.921	-0.906	-0.891	-0.875	-0.861	-0.845	-0.830	-0.814	-0.799	-0.784	-0.769	-0.752	-0.738	-0.724	-0.709	-0.694	-0.680	-0.665	-0.651	-0.639	-0.625	-0.611	-0.599	-0.586	-0.575	-0.562	-0.551	-0.541	-0.530	-0.521	-0.511	-0.501	-0.494	-0.485	-0.478	-0.470	-0.464	-0.458	-0.451	-0.446	-0.442	-0.438	-0.434	-0.431	-0.429	-0.426	-0.424	-0.421	-0.421	-0.420	-0.420	-0.420	-0.420	-0.421	-0.421	-0.422	-0.424	-0.425	-0.426	-0.429	-0.430	-0.432	-0.435	-0.436	-0.440	-0.441	-0.445	-0.448	-0.450	-0.451	-0.454	-0.456	-0.459	-0.460	-0.462	-0.464	-0.466	-0.468	-0.469	-0.469	-0.470	-0.471	-0.471	-0.472	-0.472	-0.472	-0.471	-0.471	-0.471	-0.470	-0.469	-0.466	-0.464	-0.462	-0.460	-0.458	-0.455	-0.451	-0.449	-0.444	-0.440	-0.435	-0.431	-0.426	-0.422	-0.416	-0.411	-0.405	-0.400	-0.394	-0.386	-0.380	-0.372	-0.365	-0.358	-0.350	-0.342	-0.335	-0.328	-0.319	-0.310	-0.301	-0.294	-0.284	-0.276	-0.266	-0.258	-0.249	-0.240	-0.231	-0.221	-0.212	-0.204	-0.195	-0.186	-0.179	-0.169	-0.161	-0.152	-0.145	-0.138	-0.131	-0.124	-0.116	-0.110	-0.105	-0.099	-0.094	-0.089	-0.084	-0.079	-0.076	-0.072	-0.070	-0.068	-0.065	-0.064	-0.064	-0.062	-0.064	-0.065	-0.065	-0.066	-0.069	-0.071	-0.075	-0.078	-0.081	-0.086	-0.090	-0.095	-0.100	-0.106	-0.111	-0.116	-0.124	-0.129	-0.136	-0.142	-0.150	-0.158	-0.165	-0.172	-0.179	-0.186	-0.192	-0.201	-0.208	-0.215	-0.221	-0.229	-0.235	-0.241	-0.249	-0.254	-0.261	-0.266	-0.271	-0.278	-0.282	-0.288	-0.291	-0.296	-0.300	-0.305	-0.309	-0.312	-0.316	-0.320	-0.325	-0.329	-0.331	-0.335	-0.339	-0.342	-0.345	-0.349	-0.352	-0.356	-0.361	-0.365	-0.368	-0.374	-0.379	-0.384	-0.388	-0.395	-0.400	-0.406	-0.414	-0.420	-0.428	-0.435	-0.445	-0.452	-0.462	-0.472	-0.482	-0.494	-0.504	-0.516	-0.528	-0.540	-0.554	-0.566	-0.581	-0.595	-0.610	-0.624	-0.640	-0.655	-0.671	-0.688	-0.704	-0.719	-0.738	-0.754	-0.770	-0.786	-0.804	-0.821	-0.838	-0.854	-0.870	-0.886	-0.901	-0.918	-0.932	-0.949	-0.964	-0.978	-0.991	-1.005	-1.018	-1.030	-1.042	-1.054	-1.064	-1.075	-1.084	-1.092	-1.101	-1.109	-1.116	-1.122	-1.128	-1.132	-1.138	-1.141	-1.142	-1.145	-1.146	-1.148	-1.148	-1.146	-1.145	-1.142	-1.140	-1.138	-1.132	-1.128	-1.122	-1.116	-1.110	-1.104	-1.095	-1.088	-1.078	-1.069	-1.059	-1.048	-1.038	-1.026	-1.015	-1.004	-0.991	-0.979	-0.966	-0.952	-0.939	-0.925	-0.911	-0.898	-0.884	-0.869	-0.855	-0.841	-0.826	-0.811	-0.798	-0.782	-0.768	-0.752	-0.739	-0.724	-0.709	-0.695	-0.681	-0.668	-0.652	-0.639	-0.625	-0.611	-0.598	-0.585	-0.571	-0.559	-0.546	-0.534	-0.521	-0.510	-0.498	-0.486	-0.475	-0.464	-0.454	-0.441	-0.431	-0.421	-0.410	-0.400	-0.390	-0.380	-0.370	-0.360	-0.350	-0.341	-0.332	-0.322	-0.312	-0.304	-0.295	-0.285	-0.275	-0.265	-0.256	-0.248	-0.236	-0.228	-0.218	-0.208	-0.196	-0.185	-0.176	-0.165	-0.154	-0.141	-0.130	-0.119	-0.106	-0.094	-0.081	-0.069	-0.056	-0.042	-0.029	-0.016	-0.001	0.012	0.028	0.042	0.058	0.072	0.088	0.104	0.119	0.136	0.152	0.169	0.184	0.200	0.218	0.234	0.251	0.266	0.282	0.300	0.316	0.331	0.348	0.364	0.380	0.395	0.410	0.425	0.440	0.454	0.468	0.482	0.495	0.507	0.521	0.532	0.545	0.555	0.566	0.576	0.588	0.596	0.605	0.614	0.621	0.630	0.636	0.644	0.650	0.656	0.660	0.666	0.670	0.674	0.679	0.681	0.684	0.686	0.688	0.690	0.691	0.692	0.694	0.694	0.695	0.695	0.695	0.695	0.695	0.695	0.694	0.694	0.692	0.692	0.691	0.690	0.689	0.688	0.688	0.685	0.684	0.682	0.681	0.680	0.678	0.678	0.675	0.672	0.672	0.670	0.669	0.666	0.665	0.662	0.660	0.658	0.655	0.652	0.650	0.646	0.644	0.640	0.638	0.634	0.631	0.628	0.622	0.620	0.615	0.610	0.605	0.600	0.595	0.590	0.585	0.579	0.574	0.568	0.562	0.556	0.550	0.542	0.536	0.530	0.522	0.516	0.510	0.504	0.495	0.489	0.484	0.476	0.470	0.464	0.458	0.452	0.448	0.441	0.436	0.430	0.426	0.422	0.418	0.414	0.411	0.409	0.405	0.402	0.401	0.400	0.399	0.398	0.398	0.398	0.398	0.399	0.400	0.401	0.402	0.405	0.408	0.410	0.414	0.416	0.420	0.424	0.429	0.432	0.436	0.442	0.446	0.451	0.456	0.461	0.466	0.472	0.476	0.481	0.488	0.491	0.496	0.501	0.505	0.509	0.514	0.518	0.521	0.525	0.528	0.530	0.534	0.535	0.538	0.539	0.540	0.541	0.542	0.542	0.542	0.542	0.540	0.540	0.539	0.536	0.535	0.532	0.530	0.528	0.524	0.520	0.516	0.514	0.509	0.504	0.500	0.495	0.490	0.485	0.480	0.476	0.470	0.465	0.461	0.456	0.451	0.448	0.441	0.438	0.432	0.428	0.424	0.420	0.415	0.412	0.408	0.405	0.401	0.399	0.396	0.394	0.391	0.389	0.388	0.386	0.386	0.384	0.382	0.382	0.382	0.381	0.382	0.381	0.382	0.381	0.382	0.382	0.384	0.384	0.385	0.386	0.386	0.389	0.389	0.390	0.390	0.391	0.392	0.394	0.394	0.395	0.396	0.396	0.396	0.398	0.398	0.398	0.396	0.396	0.396	0.396	0.395	0.394	0.392	0.391	0.391	0.390	0.388	0.386	0.385	0.382	0.381	0.380	0.376	0.375	0.372	0.371	0.369	0.366	0.365	0.362	0.360	0.358	0.356	0.354	0.351	0.349	0.348	0.345	0.345	0.342	0.341	0.340	0.339	0.338	0.338	0.335	0.335	0.335	0.335	0.334	0.334	0.334	0.334	0.335	0.335	0.335	0.335	0.336	0.338	0.339	0.339	0.340	0.341	0.341	0.344	0.344	0.346	0.348	0.349	0.351	0.352	0.354	0.355	0.356	0.358	0.360	0.361	0.362	0.364	0.365	0.366	0.369	0.369	0.370	0.371	0.371	0.372	0.372	0.374	0.374	0.374	0.374	0.372	0.372	0.371	0.370	0.369	0.368	0.365	0.364	0.361	0.358	0.355	0.351	0.349	0.345	0.340	0.336	0.331	0.325	0.320	0.314	0.309	0.301	0.294	0.288	0.279	0.271	0.262	0.255	0.246	0.236	0.228	0.218	0.209	0.199	0.189	0.180	0.169	0.160	0.149	0.140	0.129	0.120	0.110	0.101	0.091	0.082	0.074	0.064	0.055	0.048	0.040	0.032	0.026	0.019	0.012	0.006	0.002	-0.002	-0.006	-0.010	-0.012	-0.015	-0.018	-0.019	-0.019	-0.020	-0.019	-0.019	-0.016	-0.015	-0.012	-0.009	-0.005	-0.002	0.002	0.008	0.012	0.019	0.024	0.030	0.038	0.044	0.050	0.058	0.065	0.072	0.080	0.088	0.095	0.104	0.111	0.118	0.125	0.132	0.140	0.146	0.154	0.160	0.166	0.172	0.178	0.182	0.189	0.192	0.196	0.200	0.204	0.208	0.211	0.214	0.216	0.219	0.220	0.221	0.222	0.222	0.224	0.224	0.224	0.225	0.224	0.222	0.222	0.221	0.220	0.219	0.218	0.216	0.215	0.212	0.211	0.211	0.209	0.208	0.206	0.205	0.202	0.201	0.200	0.201	0.200	0.199	0.199	0.199	0.198	0.199	0.200	0.200	0.201	0.201	0.201	0.202	0.204	0.206	0.209	0.210	0.212	0.214	0.218	0.219	0.222	0.225	0.229	0.231	0.235	0.238	0.242	0.245	0.248	0.252	0.255	0.259	0.261	0.265	0.270	0.272	0.275	0.279	0.281	0.284	0.285	0.289	0.291	0.292	0.295	0.296	0.298	0.300	0.301	0.301	0.302	0.302	0.304	0.304	0.304	0.304	0.302	0.301	0.302	0.300	0.299	0.299	0.296	0.295	0.295	0.291	0.290	0.289	0.288	0.286	0.285	0.282	0.281	0.280	0.279	0.278	0.276	0.276	0.276	0.276	0.276	0.276	0.278	0.279	0.281	0.282	0.285	0.288	0.290	0.294	0.298	0.301	0.306	0.311	0.316	0.321	0.326	0.332	0.339	0.346	0.354	0.361	0.369	0.376	0.385	0.394	0.402	0.411	0.420	0.429	0.439	0.448	0.456	0.465	0.474	0.482	0.491	0.500	0.509	0.518	0.525	0.532	0.541	0.548	0.556	0.564	0.570	0.578	0.584	0.589	0.596	0.601	0.608	0.612	0.616	0.621	0.626	0.630	0.635	0.640	0.642	0.646	0.650	0.652	0.655	0.659	0.661	0.665	0.668	0.670	0.674	0.676	0.680	0.682	0.685	0.689	0.691	0.695	0.699	0.702	0.705	0.710	0.712	0.718	0.722	0.726	0.731	0.735	0.739	0.745	0.749	0.754	0.759	0.764	0.769	0.775	0.779	0.785	0.791	0.795	0.801	0.806	0.811	0.816	0.821	0.826	0.831	0.836	0.840	0.845	0.849	0.852	0.856	0.859	0.862	0.866	0.869	0.872	0.874	0.876	0.879	0.880	0.882	0.882	0.884	0.885	0.885	0.888	0.888	0.888	0.888	0.888	0.888	0.886	0.886	0.886	0.885	0.884	0.882	0.881	0.880	0.879	0.878	0.878	0.875	0.872	0.872	0.870	0.869	0.868	0.865	0.864	0.862	0.861	0.860	0.859	0.856	0.855	0.852	0.851	0.850	0.849	0.846	0.846	0.844	0.841	0.839	0.836	0.835	0.832	0.830	0.828	0.825	0.822	0.820	0.818	0.814	0.811	0.808	0.804	0.801	0.799	0.794	0.790	0.785	0.781	0.776	0.771	0.765	0.760	0.755	0.749	0.742	0.735	0.728	0.721	0.714	0.706	0.699	0.690	0.681	0.674	0.664	0.654	0.644	0.634	0.624	0.614	0.601	0.590	0.578	0.565	0.552	0.540	0.526	0.512	0.499	0.482	0.469	0.454	0.438	0.422	0.406	0.390	0.374	0.356	0.339	0.321	0.304	0.286	0.268	0.249	0.231	0.214	0.195	0.175	0.158	0.139	0.120	0.101	0.084	0.065	0.046	0.028	0.009	-0.008	-0.025	-0.044	-0.061	-0.079	-0.095	-0.111	-0.129	-0.144	-0.160	-0.175	-0.190	-0.204	-0.219	-0.232	-0.245	-0.259	-0.271	-0.284	-0.295	-0.306	-0.318	-0.329	-0.339	-0.349	-0.359	-0.369	-0.379	-0.388	-0.396	-0.405	-0.412	-0.421	-0.428	-0.436	-0.444	-0.450	-0.458	-0.465	-0.471	-0.479	-0.485	-0.492	-0.499	-0.506	-0.512	-0.519	-0.525	-0.532	-0.539	-0.546	-0.552	-0.559	-0.566	-0.572	-0.580	-0.586	-0.594	-0.601	-0.608	-0.615	-0.622	-0.630	-0.636	-0.644	-0.651	-0.659	-0.665	-0.671	-0.680	-0.686	-0.694	-0.699	-0.706	-0.712	-0.719	-0.724	-0.730	-0.735	-0.741	-0.746	-0.751	-0.755	-0.760	-0.764	-0.769	-0.772	-0.776	-0.779	-0.782	-0.785	-0.789	-0.790	-0.792	-0.795	-0.798	-0.799	-0.801	-0.802	-0.804	-0.806	-0.808	-0.809	-0.810	-0.812	-0.812	-0.814	-0.816	-0.818	-0.820	-0.821	-0.824	-0.826	-0.829	-0.831	-0.835	-0.838	-0.841	-0.844	-0.849	-0.852	-0.859	-0.862	-0.869	-0.875	-0.881	-0.888	-0.894	-0.902	-0.910	-0.918	-0.926	-0.936	-0.944	-0.954	-0.965	-0.974	-0.985	-0.996	-1.006	-1.018	-1.029	-1.040	-1.051	-1.062	-1.074	-1.086	-1.098	-1.109	-1.120	-1.131	-1.142	-1.154	-1.164	-1.174	-1.185	-1.194	-1.204	-1.212	-1.222	-1.230	-1.240	-1.246	-1.254	-1.261	-1.266	-1.271	-1.278	-1.281	-1.285	-1.288	-1.291	-1.292	-1.294	-1.295	-1.294	-1.294	-1.291	-1.290	-1.286	-1.284	-1.280	-1.274	-1.269	-1.262	-1.256	-1.249	-1.240	-1.231	-1.221	-1.211	-1.201	-1.189	-1.179	-1.166	-1.152	-1.140	-1.126	-1.112	-1.098	-1.082	-1.066	-1.051	-1.035	-1.019	-1.001	-0.984	-0.968	-0.949	-0.931	-0.912	-0.895	-0.876	-0.859	-0.839	-0.820	-0.801	-0.782	-0.764	-0.745	-0.726	-0.708	-0.688	-0.670	-0.651	-0.632	-0.612	-0.594	-0.575	-0.558	-0.539	-0.521	-0.504	-0.486	-0.468	-0.450	-0.434	-0.416	-0.400	-0.384	-0.368	-0.351	-0.335	-0.320	-0.304	-0.289	-0.274	-0.259	-0.245	-0.231	-0.218	-0.204	-0.191	-0.179	-0.168	-0.155	-0.144	-0.132	-0.122	-0.111	-0.102	-0.092	-0.084	-0.075	-0.066	-0.060	-0.052	-0.045	-0.040	-0.034	-0.028	-0.022	-0.019	-0.015	-0.011	-0.008	-0.005	-0.002	-0.001	0.000	0.001	0.002	0.002	0.001	0.001	0.001	-0.001	-0.001	-0.004	-0.005	-0.009	-0.010	-0.014	-0.015	-0.019	-0.022	-0.025	-0.029	-0.031	-0.035	-0.039	-0.041	-0.044	-0.048	-0.050	-0.052	-0.055	-0.058	-0.059	-0.061	-0.064	-0.064	-0.065	-0.065	-0.065	-0.065	-0.065	-0.064	-0.062	-0.061	-0.059	-0.055	-0.052	-0.050	-0.045	-0.041	-0.036	-0.030	-0.025	-0.019	-0.011	-0.004	0.002	0.011	0.020	0.029	0.039	0.048	0.058	0.068	0.078	0.089	0.099	0.110	0.120	0.132	0.144	0.158	0.169	0.180	0.192	0.205	0.218	0.230	0.241	0.254	0.266	0.278	0.290	0.301	0.314	0.325	0.336	0.348	0.359	0.370	0.380	0.390	0.400	0.410	0.419	0.429	0.436	0.446	0.454	0.462	0.470	0.478	0.482	0.490	0.496	0.501	0.506	0.512	0.518	0.521	0.526	0.529	0.532	0.536	0.538	0.540	0.542	0.544	0.545	0.545	0.546	0.546	0.548	0.548	0.546	0.546	0.546	0.544	0.544	0.542	0.540	0.539	0.538	0.536	0.534	0.532	0.530	0.526	0.525	0.522	0.520	0.518	0.515	0.512	0.510	0.507	0.506	0.504	0.501	0.499	0.496	0.495	0.492	0.490	0.490	0.488	0.485	0.484	0.482	0.481	0.480	0.478	0.478	0.476	0.474	0.474	0.471	0.471	0.469	0.468	0.466	0.464	0.462	0.461	0.459	0.458	0.455	0.454	0.452	0.450	0.448	0.445	0.442	0.440	0.438	0.434	0.430	0.426	0.422	0.419	0.415	0.411	0.406	0.402	0.399	0.392	0.388	0.384	0.379	0.372	0.368	0.362	0.356	0.350	0.345	0.339	0.334	0.329	0.322	0.318	0.310	0.305	0.300	0.294	0.289	0.282	0.278	0.272	0.268	0.264	0.259	0.254	0.250	0.246	0.242	0.238	0.234	0.231	0.228	0.224	0.221	0.219	0.216	0.215	0.212	0.211	0.210	0.209	0.208	0.208	0.206	0.205	0.206	0.205	0.205	0.205	0.206	0.206	0.208	0.208	0.208	0.209	0.210	0.211	0.212	0.214	0.214	0.215	0.218	0.218	0.219	0.220	0.220	0.221	0.222	0.222	0.224	0.225	0.225	0.225	0.225	0.224	0.224	0.224	0.222	0.221	0.221	0.220	0.218	0.216	0.215	0.212	0.210	0.206	0.204	0.201	0.199	0.195	0.191	0.188	0.184	0.179	0.175	0.170	0.165	0.161	0.156	0.150	0.145	0.141	0.135	0.130	0.125	0.120	0.115	0.109	0.104	0.099	0.094	0.089	0.085	0.080	0.076	0.072	0.068	0.065	0.061	0.059	0.056	0.054	0.051	0.050	0.050	0.049	0.049	0.049	0.050	0.051	0.052	0.054	0.056	0.060	0.064	0.069	0.072	0.079	0.084	0.091	0.098	0.105	0.114	0.121	0.131	0.141	0.150	0.160	0.171	0.182	0.194	0.206	0.219	0.231	0.245	0.259	0.274	0.288	0.301	0.316	0.331	0.346	0.361	0.379	0.394	0.410	0.426	0.442	0.460	0.475	0.492	0.509	0.526	0.544	0.560	0.576	0.594	0.611	0.628	0.644	0.661	0.678	0.695	0.711	0.728	0.745	0.762	0.778	0.795	0.811	0.828	0.844	0.860	0.875	0.891	0.908	0.922	0.938	0.952	0.966	0.982	0.996	1.010	1.024	1.038	1.051	1.064	1.078	1.089	1.101	1.114	1.126	1.136	1.148	1.159	1.169	1.179	1.188	1.196	1.205	1.212	1.221	1.228	1.235	1.240	1.248	1.252	1.258	1.262	1.265	1.270	1.272	1.275	1.276	1.279	1.280	1.280	1.280	1.280	1.280	1.280	1.278	1.275	1.274	1.271	1.269	1.265	1.262	1.259	1.255	1.250	1.245	1.239	1.235	1.230	1.224	1.218	1.211	1.204	1.199	1.191	1.185	1.178	1.170	1.162	1.155	1.146	1.140	1.131	1.122	1.115	1.108	1.098	1.089	1.081	1.072	1.064	1.054	1.044	1.035	1.025	1.015	1.006	0.996	0.986	0.976	0.968	0.956	0.946	0.938	0.926	0.916	0.906	0.896	0.886	0.876	0.865	0.855	0.846	0.835	0.825	0.815	0.805	0.794	0.785	0.775	0.765	0.755	0.746	0.736	0.728	0.718	0.709	0.700	0.691	0.684	0.675	0.668	0.659	0.651	0.645	0.636	0.630	0.624	0.618	0.611	0.605	0.600	0.595	0.590	0.585	0.581	0.578	0.572	0.570	0.566	0.565	0.562	0.560	0.560	0.559	0.558	0.558	0.558	0.560	0.560	0.561	0.564	0.565	0.569	0.572	0.575	0.580	0.585	0.589	0.595	0.600	0.605	0.612	0.619	0.626	0.634	0.641	0.650	0.658	0.668	0.676	0.686	0.698	0.708	0.718	0.729	0.739	0.751	0.762	0.775	0.788	0.799	0.811	0.825	0.838	0.850	0.865	0.878	0.891	0.905	0.919	0.932	0.948	0.961	0.975	0.989	1.004	1.018	1.032	1.046	1.061	1.075	1.089	1.104	1.118	1.131	1.145	1.159	1.172	1.186	1.200	1.214	1.226	1.240	1.254	1.265	1.278	1.290	1.301	1.312	1.324	1.335	1.345	1.356	1.366	1.375	1.384	1.392	1.400	1.406	1.414	1.420	100.000	5.000	2.000	1.000	5.000	0.000	0.000	0.000	0.000	0.000	0.000	0.000	0.000	0.000	0.000	0.000	0.000	0.000	-0.445	-0.444	-0.444	-0.442	-0.442	-0.442	-0.444	-0.444	-0.444	-0.445	-0.446	-0.449	-0.451	-0.454	-0.458	-0.460	-0.464	-0.466	-0.470	-0.475	-0.480	-0.486	-0.491	-0.496	-0.504	-0.510	-0.518	-0.525	-0.534	-0.541	-0.550	-0.559	-0.569	-0.579	-0.589	-0.599	-0.609	-0.620	-0.631	-0.645	-0.656	-0.669	-0.681	-0.694	-0.708	-0.721	-0.734	-0.748	-0.761	-0.774	-0.789	-0.802	-0.816	-0.829	-0.842	-0.856	-0.870	-0.882	-0.895	-0.909	-0.920	-0.932	-0.945	-0.956	-0.968	-0.979	-0.989	-0.999	-1.010	-1.019	-1.028	-1.035	-1.042	-1.050	-1.056	-1.061	-1.068	-1.072	-1.076	-1.079	-1.082	-1.085	-1.085	-1.088	-1.088	-1.088	-1.086	-1.084	-1.081	-1.078	-1.072	-1.069	-1.064	-1.058	-1.051	-1.044	-1.036	-1.028	-1.018	-1.008	-0.999	-0.988	-0.976	-0.965	-0.951	-0.940	-0.925	-0.912	-0.899	-0.885	-0.869	-0.854	-0.839	-0.822	-0.805	-0.789	-0.772	-0.756	-0.739	-0.722	-0.705	-0.686	-0.669	-0.651	-0.632	-0.615	-0.598	-0.579	-0.561	-0.544	-0.524	-0.507	-0.489	-0.470	-0.454	-0.435	-0.418	-0.401	-0.384	-0.366	-0.349	-0.331	-0.315	-0.300	-0.282	-0.266	-0.251	-0.235	-0.220	-0.204	-0.189	-0.175	-0.160	-0.146	-0.132	-0.119	-0.106	-0.092	-0.081	-0.069	-0.056	-0.045	-0.034	-0.024	-0.012	-0.002	0.008	0.018	0.026	0.035	0.044	0.051	0.060	0.066	0.074	0.080	0.086	0.092	0.099	0.102	0.109	0.112	0.118	0.121	0.125	0.128	0.131	0.134	0.135	0.138	0.140	0.142	0.142	0.144	0.144	0.145	0.145	0.146	0.145	0.145	0.145	0.144	0.142	0.141	0.141	0.139	0.138	0.136	0.135	0.132	0.130	0.129	0.128	0.124	0.122	0.120	0.119	0.118	0.115	0.112	0.110	0.108	0.105	0.102	0.101	0.099	0.096	0.095	0.092	0.091	0.089	0.088	0.086	0.085	0.084	0.082	0.081	0.081	0.080	0.080	0.080	0.079	0.080	0.080	0.081	0.082	0.082	0.084	0.085	0.086	0.089	0.090	0.092	0.096	0.099	0.101	0.105	0.108	0.112	0.116	0.120	0.125	0.130	0.134	0.140	0.145	0.150	0.156	0.162	0.169	0.175	0.181	0.188	0.195	0.202	0.209	0.216	0.224	0.231	0.239	0.245	0.254	0.261	0.269	0.276	0.284	0.291	0.299	0.306	0.312	0.320	0.328	0.334	0.341	0.348	0.354	0.359	0.366	0.372	0.376	0.381	0.388	0.392	0.396	0.400	0.405	0.409	0.411	0.414	0.418	0.419	0.421	0.424	0.425	0.426	0.428	0.426	0.428	0.428	0.428	0.428	0.426	0.425	0.424	0.422	0.421	0.419	0.416	0.415	0.411	0.410	0.408	0.404	0.401	0.398	0.395	0.390	0.388	0.384	0.380	0.376	0.372	0.368	0.365	0.361	0.355	0.351	0.349	0.344	0.340	0.335	0.331	0.326	0.321	0.316	0.311	0.308	0.302	0.299	0.294	0.289	0.285	0.280	0.275	0.271	0.266	0.262	0.258	0.252	0.248	0.244	0.239	0.235	0.231	0.226	0.222	0.219	0.214	0.210	0.208	0.202	0.199	0.195	0.192	0.189	0.185	0.182	0.181	0.178	0.175	0.172	0.170	0.169	0.168	0.166	0.165	0.164	0.164	0.162	0.162	0.162	0.161	0.162	0.162	0.164	0.164	0.166	0.168	0.169	0.170	0.171	0.172	0.175	0.178	0.180	0.182	0.185	0.188	0.190	0.192	0.196	0.199	0.201	0.205	0.208	0.211	0.214	0.216	0.218	0.220	0.222	0.226	0.228	0.229	0.231	0.232	0.232	0.234	0.235	0.235	0.235	0.235	0.235	0.235	0.234	0.232	0.231	0.229	0.226	0.225	0.221	0.218	0.215	0.211	0.208	0.202	0.198	0.192	0.186	0.181	0.175	0.169	0.162	0.156	0.150	0.142	0.134	0.128	0.120	0.112	0.105	0.098	0.089	0.081	0.072	0.065	0.058	0.050	0.042	0.035	0.028	0.020	0.014	0.008	0.000	-0.006	-0.012	-0.018	-0.022	-0.028	-0.031	-0.036	-0.040	-0.044	-0.046	-0.049	-0.050	-0.052	-0.052	-0.052	-0.054	-0.052	-0.050	-0.050	-0.048	-0.044	-0.040	-0.036	-0.031	-0.026	-0.020	-0.014	-0.008	0.000	0.008	0.018	0.025	0.035	0.045	0.055	0.065	0.078	0.090	0.101	0.114	0.126	0.141	0.154	0.169	0.182	0.198	0.211	0.226	0.241	0.256	0.271	0.288	0.302	0.320	0.335	0.351	0.368	0.384	0.399	0.415	0.431	0.446	0.462	0.478	0.494	0.509	0.525	0.540	0.556	0.570	0.586	0.601	0.615	0.630	0.645	0.659	0.672	0.686	0.700	0.714	0.728	0.741	0.752	0.768	0.780	0.792	0.805	0.818	0.830	0.844	0.855	0.868	0.879	0.891	0.902	0.915	0.926	0.938	0.949	0.961	0.972	0.984	0.994	1.005	1.016	1.026	1.038	1.048	1.059	1.070	1.079	1.090	1.100	1.109	1.119	1.129	1.139	1.149	1.156	1.165	1.175	1.184	1.191	1.199	1.206	1.215	1.221	1.229	1.235	1.241	1.248	1.252	1.258	1.262	1.266	1.270	1.274	1.278	1.279	1.281	1.282	1.284	1.284	1.282	1.282	1.281	1.280	1.278	1.275	1.271	1.269	1.262	1.258	1.251	1.245	1.239	1.231	1.222	1.215	1.205	1.195	1.185	1.174	1.162	1.150	1.139	1.125	1.112	1.099	1.085	1.070	1.056	1.040	1.026	1.010	0.995	0.979	0.962	0.946	0.930	0.914	0.896	0.881	0.865	0.849	0.832	0.818	0.801	0.786	0.771	0.758	0.742	0.729	0.715	0.702	0.691	0.679	0.668	0.656	0.646	0.638	0.629	0.620	0.611	0.604	0.598	0.592	0.588	0.582	0.578	0.575	0.571	0.570	0.569	0.568	0.568	0.569	0.569	0.570	0.574	0.575	0.579	0.581	0.586	0.590	0.595	0.601	0.606	0.612	0.618	0.624	0.631	0.638	0.645	0.651	0.659	0.668	0.675	0.682	0.690	0.699	0.706	0.714	0.722	0.730	0.739	0.746	0.754	0.761	0.771	0.779	0.786	0.795	0.801	0.809	0.818	0.824	0.831	0.838	0.846	0.852	0.860	0.868	0.874	0.881	0.888	0.895	0.901	0.908	0.914	0.921	0.928	0.935	0.940	0.948	0.954	0.961	0.968	0.974	0.981	0.989	0.995	1.002	1.009	1.018	1.025	1.032	1.039	1.046	1.054	1.062	1.071	1.079	1.086	1.096	1.105	1.112	1.121	1.131	1.140	1.150	1.159	1.169	1.178	1.188	1.198	1.208	1.218	1.228	1.238	1.248	1.258	1.268	1.278	1.288	1.298	1.308	1.318	1.328	1.336	1.348	1.356	1.365	1.374	1.382	1.390	1.399	1.408	1.414	1.420	1.428	1.434	1.439	1.445	1.450	1.455	1.458	1.462	1.465	1.469	1.470	1.472	1.474	1.475	1.475	1.475	1.475	1.475	1.474	1.472	1.470	1.469	1.465	1.464	1.460	1.456	1.454	1.450	1.445	1.441	1.436	1.431	1.426	1.421	1.416	1.411	1.406	1.401	1.396	1.390	1.385	1.379	1.375	1.369	1.365	1.361	1.356	1.351	1.346	1.342	1.340	1.335	1.331	1.329	1.326	1.322	1.320	1.318	1.314	1.311	1.309	1.306	1.304	1.301	1.299	1.298	1.295	1.294	1.291	1.290	1.288	1.286	1.284	1.281	1.280	1.276	1.274	1.271	1.269	1.265	1.261	1.259	1.255	1.250	1.246	1.241	1.238	1.232	1.226	1.221	1.216	1.210	1.204	1.198	1.191	1.184	1.178	1.170	1.164	1.156	1.150	1.142	1.136	1.128	1.120	1.112	1.106	1.099	1.091	1.085	1.079	1.072	1.065	1.058	1.052	1.048	1.041	1.035	1.031	1.025	1.022	1.018	1.014	1.010	1.008	1.004	1.002	1.000	0.998	0.996	0.996	0.994	0.994	0.994	0.994	0.992	0.994	0.995	0.995	0.996	0.998	0.999	1.000	1.001	1.002	1.004	1.006	1.008	1.008	1.010	1.011	1.012	1.012	1.014	1.014	1.015	1.015	1.015	1.015	1.014	1.012	1.011	1.010	1.008	1.005	1.002	0.999	0.996	0.992	0.989	0.984	0.979	0.975	0.970	0.965	0.959	0.952	0.946	0.940	0.932	0.928	0.920	0.911	0.905	0.898	0.889	0.881	0.874	0.865	0.856	0.849	0.840	0.832	0.822	0.814	0.805	0.796	0.786	0.778	0.768	0.759	0.749	0.739	0.730	0.720	0.709	0.699	0.689	0.678	0.668	0.656	0.645	0.634	0.621	0.610	0.598	0.585	0.572	0.560	0.548	0.534	0.521	0.507	0.492	0.480	0.466	0.452	0.438	0.424	0.410	0.395	0.382	0.368	0.355	0.341	0.329	0.316	0.301	0.289	0.278	0.266	0.254	0.244	0.232	0.224	0.215	0.206	0.199	0.192	0.188	0.181	0.176	0.172	0.169	0.168	0.166	0.165	0.166	0.168	0.169	0.171	0.175	0.179	0.185	0.190	0.195	0.202	0.209	0.218	0.225	0.234	0.242	0.252	0.262	0.272	0.282	0.292	0.301	0.311	0.321	0.331	0.341	0.350	0.359	0.368	0.375	0.384	0.390	0.396	0.402	0.408	0.412	0.416	0.420	0.422	0.425	0.425	0.425	0.425	0.424	0.422	0.420	0.415	0.412	0.408	0.401	0.396	0.391	0.384	0.376	0.370	0.362	0.355	0.348	0.339	0.331	0.324	0.315	0.308	0.301	0.294	0.288	0.282	0.278	0.272	0.269	0.265	0.264	0.262	0.261	0.262	0.264	0.268	0.271	0.276	0.282	0.290	0.298	0.306	0.318	0.330	0.341	0.355	0.370	0.386	0.402	0.420	0.439	0.458	0.478	0.498	0.519	0.540	0.562	0.584	0.606	0.628	0.651	0.674	0.696	0.718	0.740	0.761	0.782	0.802	0.822	0.842	0.862	0.879	0.895	0.911	0.926	0.940	0.952	0.965	0.975	0.985	0.992	1.000	1.005	1.010	1.015	1.016	1.018	1.018	1.016	1.014	1.009	1.005	0.999	0.994	0.985	0.976	0.968	0.958	0.948	0.935	0.924	0.911	0.898	0.885	0.872	0.858	0.844	0.829	0.815	0.801	0.788	0.772	0.760	0.746	0.732	0.720	0.708	0.695	0.684	0.672	0.661	0.651	0.642	0.634	0.624	0.616	0.610	0.604	0.598	0.594	0.588	0.584	0.581	0.579	0.578	0.576	0.576	0.576	0.579	0.580	0.582	0.584	0.589	0.591	0.598	0.602	0.609	0.614	0.620	0.626	0.632	0.640	0.649	0.656	0.664	0.672	0.681	0.689	0.699	0.708	0.716	0.726	0.734	0.742	0.752	0.761	0.770	0.778	0.788	0.796	0.804	0.812	0.820	0.828	0.835	0.842	0.849	0.855	0.862	0.868	0.874	0.879	0.884	0.889	0.892	0.898	0.901	0.904	0.908	0.911	0.914	0.915	0.918	0.920	0.921	0.921	0.922	0.924	0.925	0.924	0.925	0.925	0.925	0.925	0.924	0.924	0.922	0.921	0.921	0.921	0.920	0.919	0.919	0.919	0.919	0.918	0.918	0.919	0.919	0.919	0.920	0.920	0.921	0.924	0.925	0.926	0.929	0.931	0.934	0.938	0.939	0.942	0.946	0.950	0.954	0.959	0.964	0.966	0.971	0.976	0.982	0.988	0.994	0.998	1.004	1.009	1.015	1.021	1.026	1.031	1.038	1.044	1.049	1.054	1.059	1.064	1.070	1.074	1.080	1.084	1.088	1.092	1.096	1.100	1.104	1.108	1.111	1.115	1.119	1.121	1.124	1.128	1.130	1.131	1.134	1.136	1.138	1.140	1.142	1.144	1.145	1.146	1.148	1.149	1.149	1.150	1.150	1.151	1.151	1.151	1.151	1.152	1.151	1.151	1.150	1.150	1.148	1.146	1.146	1.145	1.141	1.140	1.138	1.134	1.131	1.128	1.122	1.118	1.114	1.109	1.102	1.096	1.090	1.082	1.075	1.066	1.058	1.049	1.039	1.028	1.018	1.006	0.995	0.981	0.970	0.956	0.942	0.928	0.914	0.899	0.884	0.868	0.852	0.835	0.820	0.804	0.786	0.770	0.752	0.735	0.718	0.702	0.685	0.669	0.652	0.635	0.619	0.604	0.588	0.574	0.560	0.545	0.532	0.519	0.506	0.494	0.482	0.470	0.460	0.450	0.441	0.432	0.424	0.416	0.409	0.401	0.396	0.391	0.385	0.381	0.378	0.374	0.370	0.368	0.365	0.362	0.361	0.360	0.358	0.356	0.356	0.355	0.355	0.355	0.352	0.351	0.350	0.350	0.349	0.348	0.348	0.345	0.344	0.341	0.340	0.336	0.334	0.331	0.328	0.324	0.320	0.316	0.311	0.306	0.301	0.296	0.290	0.282	0.276	0.270	0.262	0.255	0.248	0.240	0.231	0.224	0.215	0.208	0.198	0.189	0.179	0.169	0.159	0.150	0.139	0.129	0.118	0.106	0.096	0.085	0.074	0.062	0.051	0.040	0.029	0.018	0.006	-0.006	-0.018	-0.030	-0.041	-0.052	-0.065	-0.078	-0.088	-0.100	-0.112	-0.122	-0.135	-0.145	-0.156	-0.166	-0.176	-0.188	-0.198	-0.208	-0.216	-0.225	-0.232	-0.241	-0.249	-0.256	-0.264	-0.269	-0.275	-0.280	-0.284	-0.288	-0.290	-0.292	-0.294	-0.294	-0.292	-0.292	-0.290	-0.288	-0.284	-0.280	-0.275	-0.269	-0.262	-0.255	-0.248	-0.238	-0.228	-0.218	-0.206	-0.194	-0.182	-0.169	-0.155	-0.141	-0.126	-0.110	-0.095	-0.079	-0.062	-0.046	-0.029	-0.011	0.006	0.024	0.041	0.060	0.078	0.095	0.112	0.130	0.148	0.165	0.182	0.198	0.214	0.231	0.245	0.261	0.276	0.290	0.305	0.318	0.330	0.342	0.355	0.365	0.376	0.386	0.395	0.404	0.411	0.419	0.425	0.432	0.439	0.444	0.448	0.451	0.455	0.458	0.460	0.461	0.462	0.464	0.464	0.465	0.464	0.462	0.461	0.459	0.458	0.455	0.451	0.448	0.445	0.439	0.435	0.431	0.426	0.420	0.415	0.410	0.404	0.398	0.391	0.385	0.379	0.371	0.364	0.358	0.349	0.342	0.334	0.326	0.318	0.310	0.300	0.292	0.282	0.275	0.265	0.256	0.248	0.236	0.228	0.218	0.208	0.198	0.188	0.176	0.166	0.156	0.146	0.135	0.125	0.114	0.102	0.091	0.081	0.070	0.060	0.050	0.040	0.029	0.019	0.010	0.000	-0.009	-0.019	-0.028	-0.035	-0.044	-0.051	-0.058	-0.065	-0.071	-0.078	-0.082	-0.089	-0.094	-0.098	-0.101	-0.104	-0.106	-0.109	-0.110	-0.110	-0.110	-0.110	-0.109	-0.108	-0.105	-0.102	-0.099	-0.096	-0.092	-0.088	-0.082	-0.076	-0.070	-0.065	-0.058	-0.051	-0.044	-0.038	-0.030	-0.021	-0.014	-0.006	0.001	0.010	0.018	0.025	0.032	0.039	0.046	0.052	0.060	0.066	0.071	0.076	0.081	0.085	0.089	0.094	0.095	0.098	0.100	0.101	0.101	0.101	0.100	0.099	0.098	0.094	0.091	0.088	0.084	0.079	0.074	0.068	0.061	0.056	0.049	0.041	0.034	0.026	0.018	0.010	0.000	-0.008	-0.016	-0.025	-0.034	-0.042	-0.051	-0.059	-0.069	-0.076	-0.085	-0.092	-0.101	-0.109	-0.116	-0.124	-0.130	-0.138	-0.142	-0.149	-0.154	-0.159	-0.165	-0.170	-0.175	-0.178	-0.181	-0.186	-0.189	-0.192	-0.195	-0.199	-0.202	-0.205	-0.208	-0.211	-0.214	-0.216	-0.220	-0.224	-0.228	-0.231	-0.235	-0.240	-0.245	-0.250	-0.255	-0.262	-0.268	-0.274	-0.282	-0.290	-0.299	-0.308	-0.316	-0.326	-0.336	-0.348	-0.359	-0.370	-0.382	-0.394	-0.408	-0.420	-0.432	-0.446	-0.460	-0.475	-0.488	-0.502	-0.516	-0.531	-0.545	-0.559	-0.572	-0.585	-0.598	-0.611	-0.622	-0.635	-0.646	-0.656	-0.666	-0.676	-0.684	-0.691	-0.699	-0.704	-0.710	-0.714	-0.716	-0.719	-0.720	-0.721	-0.720	-0.718	-0.715	-0.711	-0.706	-0.700	-0.692	-0.685	-0.678	-0.668	-0.656	-0.645	-0.634	-0.620	-0.606	-0.592	-0.578	-0.561	-0.545	-0.529	-0.511	-0.494	-0.476	-0.458	-0.440	-0.421	-0.402	-0.384	-0.364	-0.345	-0.326	-0.308	-0.289	-0.270	-0.251	-0.232	-0.215	-0.198	-0.180	-0.161	-0.144	-0.128	-0.111	-0.095	-0.080	-0.065	-0.050	-0.036	-0.022	-0.009	0.005	0.016	0.029	0.041	0.051	0.062	0.072	0.082	0.091	0.101	0.109	0.116	0.124	0.130	0.136	0.142	0.148	0.152	0.158	0.162	0.165	0.168	0.171	0.172	0.175	0.175	0.176	0.176	0.176	0.175	0.172	0.172	0.170	0.166	0.164	0.161	0.158	0.152	0.149	0.144	0.138	0.132	0.126	0.121	0.115	0.109	0.101	0.092	0.086	0.079	0.071	0.064	0.056	0.049	0.041	0.034	0.026	0.019	0.011	0.005	-0.002	-0.009	-0.016	-0.021	-0.028	-0.034	-0.038	-0.042	-0.048	-0.051	-0.054	-0.056	-0.059	-0.061	-0.061	-0.064	-0.064	-0.064	-0.062	-0.061	-0.060	-0.058	-0.055	-0.052	-0.048	-0.042	-0.038	-0.034	-0.028	-0.021	-0.015	-0.008	0.000	0.008	0.015	0.025	0.032	0.042	0.051	0.060	0.070	0.079	0.089	0.098	0.108	0.118	0.128	0.138	0.146	0.155	0.165	0.174	0.182	0.191	0.199	0.208	0.215	0.224	0.230	0.238	0.244	0.251	0.256	0.262	0.268	0.274	0.278	0.282	0.286	0.290	0.294	0.296	0.300	0.304	0.305	0.309	0.311	0.314	0.316	0.318	0.319	0.321	0.325	0.326	0.329	0.331	0.334	0.338	0.340	0.344	0.346	0.351	0.355	0.359	0.364	0.369	0.374	0.380	0.386	0.392	0.399	0.406	0.414	0.422	0.431	0.439	0.449	0.459	0.468	0.478	0.489	0.500	0.510	0.520	0.531	0.545	0.555	0.568	0.579	0.591	0.602	0.614	0.626	0.638	0.649	0.659	0.671	0.681	0.692	0.702	0.712	0.722	0.731	0.740	0.749	0.756	0.764	0.771	0.779	0.785	0.790	0.796	0.800	0.805	0.808	0.812	0.814	0.816	0.818	0.819	0.820	0.821	0.821	0.820	0.819	0.818	0.816	0.815	0.811	0.809	0.806	0.802	0.799	0.794	0.790	0.785	0.781	0.776	0.771	0.766	0.761	0.755	0.750	0.744	0.738	0.732	0.725	0.720	0.712	0.705	0.700	0.692	0.685	0.679	0.671	0.665	0.658	0.650	0.642	0.635	0.628	0.620	0.612	0.606	0.598	0.590	0.582	0.575	0.566	0.559	0.551	0.544	0.536	0.529	0.520	0.512	0.505	0.498	0.490	0.482	0.475	0.468	0.460	0.452	0.446	0.439	0.432	0.426	0.420	0.414	0.408	0.401	0.395	0.390	0.385	0.380	0.374	0.370	0.366	0.361	0.358	0.354	0.351	0.348	0.345	0.342	0.340	0.339	0.338	0.336	0.335	0.335	0.336	0.336	0.338	0.339	0.340	0.344	0.346	0.349	0.352	0.356	0.361	0.365	0.371	0.376	0.384	0.389	0.396	0.404	0.411	0.420	0.429	0.438	0.446	0.456	0.466	0.476	0.486	0.499	0.510	0.521	0.532	0.545	0.556	0.569	0.580	0.594	0.605	0.618	0.630	0.642	0.655	0.666	0.679	0.691	0.702	0.714	0.725	0.736	0.746	0.758	0.768	0.776	0.786	0.796	0.805	0.812	0.821	0.828	0.834	0.840	0.845	0.851	0.856	0.861	0.864	0.868	0.871	0.874	0.876	0.878	0.879	0.880	0.880	0.881	0.881	0.880	0.880	0.879	0.878	0.876	0.875	0.874	0.874	0.870	0.869	0.866	0.864	0.862	0.860	0.858	0.856	0.852	0.850	0.849	0.846	0.844	0.842	0.841	0.839	0.838	0.836	0.834	0.832	0.831	0.830	0.829	0.829	0.828	0.826	0.826	0.825	0.825	0.824	0.824	0.822	0.822	0.821	0.821	0.821	0.821	0.821	0.821	0.821	0.821	0.821	0.821	0.821	0.821	0.822	0.822	0.822	0.824	0.824	0.825	0.826	0.828	0.830	0.831	0.832	0.834	0.836	0.838	0.841	0.842	0.846	0.850	0.854	0.856	0.860	0.865	0.869	0.874	0.879	0.882	0.888	0.894	0.899	0.904	0.910	0.915	0.921	0.925	0.931	0.938	0.942	0.948	0.952	0.958	0.962	0.966	0.970	0.974	0.978	0.981	0.984	0.986	0.989	0.990	0.990	0.991	0.991	0.991	0.990	0.988	0.986	0.984	0.980	0.976	0.971	0.966	0.961	0.956	0.949	0.942	0.935	0.929	0.921	0.912	0.905	0.896	0.888	0.880	0.871	0.862	0.854	0.844	0.836	0.828	0.819	0.811	0.804	0.795	0.789	0.782	0.776	0.771	0.766	0.761	0.758	0.754	0.750	0.748	0.748	0.746	0.746	0.746	0.748	0.750	0.752	0.756	0.760	0.765	0.770	0.776	0.782	0.790	0.798	0.806	0.815	0.824	0.834	0.842	0.854	0.864	0.875	0.886	0.896	0.909	0.920	0.931	0.944	0.954	0.966	0.978	0.989	1.000	1.010	1.021	1.031	1.041	1.051	1.060	1.070	1.078	1.086	1.092	1.100	1.105	1.111	1.118	1.122	1.126	1.130	1.132	1.135	1.138	1.138	1.139	1.139	1.139	1.138	1.135	1.132	1.129	1.126	1.120	1.116	1.110	1.105	1.098	1.090	1.084	1.074	1.065	1.055	1.045	1.035	1.022	1.011	1.000	0.986	0.974	0.959	0.945	0.930	0.915	0.900	0.884	0.868	0.850	0.834	0.816	0.799	0.780	0.761	0.741	0.722	0.704	0.684	0.664	0.644	0.622	0.601	0.581	0.560	0.539	0.518	0.496	0.474	0.454	0.431	0.410	0.388	0.368	0.345	0.322	0.302	0.280	0.258	0.238	0.215	0.195	0.174	0.154	0.132	0.112	0.092	0.072	0.054	0.034	0.015	-0.004	-0.022	-0.039	-0.058	-0.074	-0.091	-0.108	-0.124	-0.138	-0.154	-0.169	-0.181	-0.195	-0.208	-0.221	-0.231	-0.244	-0.254	-0.265	-0.276	-0.286	-0.294	-0.304	-0.311	-0.319	-0.326	-0.332	-0.339	-0.344	-0.350	-0.354	-0.358	-0.362	-0.365	-0.369	-0.370	-0.372	-0.374	-0.375	-0.376	-0.376	-0.375	-0.374	-0.372	-0.372	-0.370	-0.369	-0.365	-0.362	-0.359	-0.355	-0.351	-0.346	-0.340	-0.335	-0.329	-0.322	-0.315	-0.308	-0.300	-0.291	-0.282	-0.274	-0.264	-0.255	-0.244	-0.234	-0.222	-0.211	-0.199	-0.188	-0.175	-0.161	-0.149	-0.135	-0.122	-0.109	-0.095	-0.081	-0.066	-0.051	-0.038	-0.022	-0.008	0.008	0.021	0.036	0.051	0.066	0.079	0.094	0.108	0.122	0.135	0.149	0.161	0.174	0.186	0.198	0.209	0.220	0.230	0.239	0.249	0.258	0.265	0.272	0.279	0.285	0.291	0.296	0.301	0.304	0.306	0.309	0.310	0.311	0.312	0.311	0.310	0.310	0.308	0.305	0.301	0.298	0.294	0.289	0.285	0.279	0.274	0.268	0.261	0.255	0.249	0.242	0.235	0.228	0.221	0.212	0.206	0.199	0.192	0.185	0.178	0.171	0.165	0.159	0.154	0.148	0.141	0.136	0.131	0.126	0.121	0.119	0.115	0.111	0.108	0.105	0.102	0.101	0.100	0.098	0.098	0.096	0.096	0.098	0.098	0.098	0.099	0.099	0.100	0.100	0.101	0.102	0.104	0.105	0.106	0.108	0.109	0.110	0.111	0.112	0.114	0.115	0.115	0.115	0.115	0.115	0.115	0.114	0.112	0.112	0.110	0.109	0.108	0.104	0.101	0.099	0.095	0.091	0.089	0.084	0.080	0.075	0.070	0.065	0.060	0.055	0.050	0.045	0.040	0.035	0.030	0.025	0.020	0.015	0.010	0.006	0.002	-0.002	-0.005	-0.008	-0.011	-0.014	-0.015	-0.018	-0.018	-0.018	-0.018	-0.016	-0.015	-0.012	-0.010	-0.006	-0.001	0.002	0.009	0.014	0.021	0.029	0.038	0.046	0.058	0.066	0.079	0.090	0.102	0.116	0.129	0.142	0.159	0.172	0.189	0.204	0.220	0.236	0.252	0.270	0.286	0.304	0.321	0.339	0.355	0.372	0.389	0.406	0.424	0.440	0.456	0.471	0.488	0.501	0.518	0.531	0.544	0.556	0.569	0.581	0.592	0.602	0.614	0.622	0.631	0.640	0.646	0.654	0.660	0.665	0.670	0.672	0.676	0.679	0.681	0.681	0.682	0.682	0.681	0.681	0.679	0.676	0.674	0.671	0.666	0.662	0.658	0.654	0.648	0.642	0.636	0.630	0.624	0.618	0.611	0.605	0.598	0.590	0.584	0.576	0.570	0.564	0.556	0.550	0.542	0.536	0.530	0.524	0.519	0.514	0.507	0.502	0.496	0.492	0.488	0.484	0.480	0.478	0.474	0.471	0.470	0.468	0.466	0.465	0.464	0.464	0.464	0.462	0.462	0.464	0.465	0.466	0.468	0.469	0.470	0.471	0.474	0.476	0.479	0.480	0.482	0.485	0.488	0.489	0.491	0.494	0.496	0.499	0.500	0.501	0.504	0.504	0.505	0.506	0.506	0.505	0.504	0.504	0.502	0.500	0.499	0.495	0.491	0.488	0.484	0.479	0.474	0.468	0.460	0.452	0.445	0.436	0.426	0.418	0.406	0.396	0.385	0.372	0.361	0.349	0.335	0.321	0.308	0.292	0.276	0.262	0.246	0.230	0.215	0.198	0.181	0.164	0.148	0.130	0.114	0.096	0.079	0.061	0.045	0.028	0.011	-0.005	-0.021	-0.038	-0.054	-0.069	-0.082	-0.099	-0.112	-0.126	-0.140	-0.152	-0.165	-0.178	-0.189	-0.200	-0.211	-0.221	-0.231	-0.241	-0.250	-0.259	-0.266	-0.274	-0.281	-0.286	-0.292	-0.299	-0.302	-0.308	-0.311	-0.314	-0.319	-0.321	-0.324	-0.325	-0.326	-0.328	-0.329	-0.329	-0.328	-0.326	-0.326	-0.325	-0.324	-0.322	-0.319	-0.316	-0.312	-0.309	-0.305	-0.301	-0.296	-0.291	-0.285	-0.279	-0.272	-0.265	-0.258	-0.249	-0.240	-0.231	-0.221	-0.211	-0.201	-0.190	-0.179	-0.166	-0.154	-0.141	-0.128	-0.114	-0.099	-0.084	-0.068	-0.052	-0.036	-0.019	-0.002	0.014	0.032	0.051	0.069	0.086	0.105	0.124	0.142	0.161	0.180	0.199	0.218	0.236	0.254	0.274	0.291	0.309	0.326	0.344	0.360	0.376	0.391	0.406	0.421	0.435	0.449	0.461	0.472	0.485	0.495	0.504	0.512	0.521	0.529	0.535	0.540	0.544	0.549	0.551	0.554	0.554	0.555	0.554	0.551	0.550	0.546	0.541	0.538	0.531	0.525	0.519	0.510	0.501	0.492	0.482	0.472	0.461	0.449	0.438	0.425	0.412	0.399	0.385	0.371	0.358	0.342	0.330	0.315	0.300	0.285	0.270	0.254	0.239	0.224	0.210	0.195	0.180	0.166	0.152	0.139	0.125	0.112	0.099	0.086	0.075	0.062	0.051	0.040	0.030	0.019	0.009	0.000	-0.009	-0.019	-0.026	-0.034	-0.041	-0.048	-0.054	-0.060	-0.066	-0.071	-0.076	-0.080	-0.085	-0.089	-0.092	-0.096	-0.100	-0.101	-0.105	-0.108	-0.110	-0.111	-0.114	-0.115	-0.116	-0.119	-0.119	-0.120	-0.121	-0.124	-0.124	-0.125	-0.126	-0.128	-0.129	-0.130	-0.131	-0.132	-0.134	-0.135	-0.136	-0.139	-0.141	-0.142	-0.145	-0.148	-0.150	-0.152	-0.155	-0.158	-0.161	-0.165	-0.169	-0.172	-0.176	-0.180	-0.185	-0.190	-0.194	-0.199	-0.204	-0.210	-0.215	-0.221	-0.228	-0.234	-0.240	-0.248	-0.254	-0.261	-0.269	-0.278	-0.285	-0.294	-0.304	-0.312	-0.321	-0.332	-0.341	-0.352	-0.364	-0.374	-0.386	-0.398	-0.410	-0.422	-0.435	-0.449	-0.462	-0.478	-0.491	-0.507	-0.521	-0.536	-0.554	-0.569	-0.585	-0.602	-0.620	-0.636	-0.654	-0.672	-0.690	-0.709	-0.728	-0.746	-0.765	-0.784	-0.802	-0.822	-0.841	-0.860	-0.880	-0.900	-0.919	-0.939	-0.958	-0.978	-0.996	-1.015	-1.035	-1.054	-1.071	-1.091	-1.110	-1.128	-1.146	-1.164	-1.182	-1.200	-1.219	-1.235	-1.252	-1.269	-1.286	-1.304	-1.320	-1.336	-1.351	-1.368	-1.384	-1.398	-1.414	-1.429	-1.445	-1.459	-1.474	-1.488	-1.502	-1.516	-1.531	-1.545	-1.558	-1.572	-1.585	-1.599	-1.611	-1.625	-1.638	-1.650	-1.662	-1.674	-1.686	-1.698	-1.709	-1.720	-1.730	-1.741	-1.751	-1.761	-1.770	-1.779	-1.788	-1.796	-1.802	-1.810	-1.816	-1.822	-1.829	-1.832	-1.836	-1.840	-1.842	-1.845	-1.846	-1.848	-1.848	-1.848	-1.846	-1.844	-1.841	-1.838	-1.834	-1.830	-1.825	-1.820	-1.812	-1.805	-1.799	-1.790	-1.781	-1.772	-1.762	-1.752	-1.742	-1.731	-1.721	-1.710	-1.699	-1.686	-1.676	-1.665	-1.652	-1.641	-1.630	-1.619	-1.609	-1.599	-1.588	-1.578	-1.569	-1.559	-1.551	-1.544	-1.538	-1.530	-1.525	-1.520	-1.515	-1.512	-1.510	-1.509	-1.508	-1.508	-1.509	-1.511	-1.512	-1.518	-1.521	-1.528	-1.534	-1.541	-1.549	-1.556	-1.566	-1.575	-1.586	-1.598	-1.610	-1.622	-1.635	-1.648	-1.661	-1.675	-1.688	-1.702	-1.718	-1.730	-1.744	-1.759	-1.772	-1.786	-1.800	-1.814	-1.828	-1.839	-1.851	-1.862	-1.872	-1.882	-1.892	-1.901	-1.910	-1.916	-1.921	-1.929	-1.932	-1.935	-1.939	-1.939	-1.940	-1.940	-1.939	-1.936	-1.934	-1.928	-1.922	-1.916	-1.909	-1.900	-1.890	-1.880	-1.869	-1.858	-1.845	-1.831	-1.816	-1.801	-1.784	-1.768	-1.749	-1.731	-1.712	-1.691	-1.671	-1.651	-1.630	-1.609	-1.586	-1.562	-1.541	-1.518	-1.494	-1.470	-1.446	-1.422	-1.399	-1.374	-1.350	-1.325	-1.300	-1.276	-1.252	-1.229	-1.204	-1.181	-1.158	-1.134	-1.111	-1.089	-1.066	-1.044	-1.022	-1.001	-0.980	-0.960	-0.941	-0.921	-0.902	-0.885	-0.868	-0.851	-0.835	-0.819	-0.805	-0.790	-0.776	-0.764	-0.752	-0.740	-0.730	-0.720	-0.711	-0.702	-0.695	-0.689	-0.682	-0.678	-0.674	-0.670	-0.668	-0.665	-0.662	-0.662	-0.661	-0.662	-0.662	-0.666	-0.668	-0.670	-0.674	-0.679	-0.682	-0.688	-0.694	-0.700	-0.706	-0.712	-0.719	-0.728	-0.735	-0.744	-0.751	-0.760	-0.769	-0.778	-0.786	-0.796	-0.805	-0.815	-0.822	-0.832	-0.841	-0.851	-0.861	-0.871	-0.880	-0.890	-0.899	-0.908	-0.918	-0.926	-0.934	-0.942	-0.951	-0.959	-0.966	-0.975	-0.982	-0.989	-0.998	-1.004	-1.011	-1.019	-1.026	-1.031	-1.038	-1.045	-1.050	-1.056	-1.062	-1.068	-1.074	-1.079	-1.084	-1.090	-1.095	-1.100	-1.105	-1.110	-1.114	-1.120	-1.124	-1.129	-1.132	-1.138	-1.142	-1.146	-1.151	-1.155	-1.160	-1.164	-1.169	-1.172	-1.178	-1.181	-1.185	-1.191	-1.195	-1.199	-1.204	-1.208	-1.212	-1.216	-1.221	-1.225	-1.230	-1.235	-1.238	-1.242	-1.246	-1.251	-1.255	-1.259	-1.262	-1.266	-1.269	-1.272	-1.276	-1.279	-1.282	-1.286	-1.289	-1.291	-1.295	-1.296	-1.299	-1.300	-1.301	-1.302	-1.302	-1.305	-1.305	-1.305	-1.305	-1.304	-1.302	-1.301	-1.300	-1.298	-1.296	-1.294	-1.290	-1.288	-1.282	-1.278	-1.274	-1.269	-1.265	-1.259	-1.252	-1.246	-1.240	-1.232	-1.225	-1.216	-1.209	-1.200	-1.191	-1.182	-1.172	-1.164	-1.155	-1.145	-1.135	-1.125	-1.115	-1.104	-1.094	-1.084	-1.074	-1.062	-1.052	-1.042	-1.032	-1.022	-1.012	-1.005	-0.995	-0.986	-0.979	-0.971	-0.962	-0.956	-0.950	-0.944	-0.938	-0.934	-0.929	-0.925	-0.922	-0.920	-0.919	-0.918	-0.918	-0.918	-0.919	-0.920	-0.922	-0.925	-0.929	-0.934	-0.938	-0.944	-0.950	-0.956	-0.964	-0.971	-0.980	-0.990	-0.999	-1.008	-1.019	-1.030	-1.040	-1.051	-1.062	-1.074	-1.085	-1.098	-1.108	-1.119	-1.130	-1.142	-1.154	-1.165	-1.176	-1.186	-1.198	-1.208	-1.216	-1.225	-1.234	-1.241	-1.250	-1.256	-1.262	-1.269	-1.275	-1.279	-1.284	-1.286	-1.289	-1.291	-1.292	-1.292	-1.292	-1.291	-1.290	-1.288	-1.285	-1.281	-1.278	-1.272	-1.266	-1.261	-1.255	-1.248	-1.240	-1.231	-1.221	-1.211	-1.202	-1.192	-1.181	-1.170	-1.159	-1.146	-1.135	-1.122	-1.109	-1.098	-1.084	-1.071	-1.059	-1.045	-1.031	-1.018	-1.005	-0.991	-0.979	-0.965	-0.952	-0.939	-0.926	-0.914	-0.902	-0.890	-0.879	-0.868	-0.858	-0.846	-0.836	-0.826	-0.816	-0.808	-0.800	-0.791	-0.784	-0.776	-0.771	-0.765	-0.760	-0.755	-0.751	-0.748	-0.746	-0.744	-0.742	-0.741	-0.741	-0.741	-0.744	-0.745	-0.748	-0.751	-0.755	-0.759	-0.764	-0.769	-0.775	-0.781	-0.789	-0.796	-0.804	-0.814	-0.822	-0.831	-0.842	-0.852	-0.864	-0.875	-0.885	-0.898	-0.909	-0.922	-0.934	-0.946	-0.959	-0.971	-0.985	-0.998	-1.010	-1.024	-1.036	-1.048	-1.061	-1.074	-1.086	-1.098	-1.110	-1.121	-1.132	-1.144	-1.155	-1.166	-1.175	-1.186	-1.196	-1.205	-1.215	-1.222	-1.231	-1.239	-1.248	-1.254	-1.261	-1.268	-1.272	-1.278	-1.284	-1.289	-1.294	-1.296	-1.301	-1.305	-1.306	-1.310	-1.312	-1.314	-1.315	-1.316	-1.318	-1.318	-1.318	-1.318	-1.316	-1.315	-1.314	-1.312	-1.310	-1.309	-1.305	-1.302	-1.300	-1.298	-1.295	-1.290	-1.286	-1.284	-1.280	-1.276	-1.272	-1.269	-1.264	-1.260	-1.256	-1.252	-1.249	-1.245	-1.242	-1.238	-1.235	-1.232	-1.230	-1.228	-1.225	-1.224	-1.222	-1.221	-1.220	-1.220	-1.221	-1.221	-1.221	-1.222	-1.225	-1.228	-1.230	-1.234	-1.236	-1.240	-1.246	-1.251	-1.256	-1.264	-1.269	-1.276	-1.284	-1.290	-1.299	-1.308	-1.315	-1.324	-1.334	-1.342	-1.351	-1.361	-1.370	-1.379	-1.390	-1.399	-1.409	-1.419	-1.428	-1.438	-1.446	-1.455	-1.464	-1.474	-1.481	-1.490	-1.498	-1.505	-1.512	-1.520	-1.526	-1.532	-1.538	-1.544	-1.549	-1.554	-1.558	-1.561	-1.565	-1.568	-1.570	-1.572	-1.574	-1.575	-1.576	-1.578	-1.578	-1.578	-1.579	-1.578	-1.576	-1.576	-1.575	-1.575	-1.574	-1.571	-1.570	-1.569	-1.566	-1.564	-1.562	-1.560	-1.558	-1.555	-1.554	-1.551	-1.549	-1.546	-1.544	-1.542	-1.539	-1.538	-1.535	-1.534	-1.531	-1.529	-1.528	-1.525	-1.522	-1.521	-1.518	-1.516	-1.514	-1.511	-1.509	-1.506	-1.504	-1.502	-1.499	-1.496	-1.494	-1.491	-1.488	-1.485	-1.484	-1.480	-1.478	-1.474	-1.470	-1.466	-1.464	-1.461	-1.458	-1.455	-1.452	-1.449	-1.446	-1.442	-1.440	-1.438	-1.435	-1.431	-1.428	-1.425	-1.424	-1.420	-1.416	-1.414	-1.411	-1.409	-1.406	-1.402	-1.400	-1.398	-1.395	-1.390	-1.388	-1.384	-1.380	-1.378	-1.374	-1.369	-1.364	-1.360	-1.355	-1.350	-1.344	-1.338	-1.330	-1.324	-1.316	-1.308	-1.299	-1.289	-1.279	-1.268	-1.258	-1.244	-1.231	-1.218	-1.204	-1.189	-1.172	-1.156	-1.140	-1.121	-1.104	-1.084	-1.064	-1.044	-1.021	-1.000	-0.978	-0.954	-0.930	-0.906	-0.881	-0.856	-0.831	-0.805	-0.780	-0.752	-0.726	-0.699	-0.674	-0.648	-0.620	-0.594	-0.568	-0.541	-0.516	-0.490	-0.465	-0.440	-0.415	-0.391	-0.366	-0.344	-0.321	-0.299	-0.278	-0.258	-0.236	-0.218	-0.199	-0.180	-0.162	-0.146	-0.129	-0.114	-0.099	-0.084	-0.070	-0.056	-0.045	-0.032	-0.021	-0.010	0.000	0.010	0.020	0.030	0.038	0.046	0.055	0.064	0.070	0.078	0.086	0.092	0.100	0.106	0.114	0.120	0.128	0.134	0.141	0.149	0.156	0.165	0.172	0.180	0.186	0.194	0.202	0.211	0.220	0.229	0.238	0.246	0.256	0.266	0.276	0.285	0.296	0.306	0.316	0.329	0.339	0.350	0.361	0.372	0.385	0.396	0.408	0.419	0.430	0.442	0.454	0.465	0.478	0.488	0.499	0.510	0.521	0.532	0.541	0.552	0.562	0.572	0.582	0.592	0.601	0.610	0.619	0.626	0.635	0.642	0.650	0.658	0.664	0.669	0.675	0.680	0.685	0.689	0.692	0.698	0.700	0.702	0.705	0.706	0.708	0.709	0.709	0.709	0.709	0.709	0.706	0.705	0.702	0.700	0.698	0.694	0.691	0.688	0.684	0.680	0.675	0.670	0.664	0.659	0.652	0.648	0.641	0.635	0.629	0.621	0.615	0.608	0.601	0.595	0.588	0.581	0.574	0.566	0.558	0.551	0.542	0.535	0.528	0.521	0.514	0.506	0.499	0.491	0.484	0.478	0.469	0.461	0.454	0.448	0.440	0.432	0.426	0.420	0.412	0.406	0.400	0.394	0.388	0.381	0.375	0.369	0.364	0.359	0.354	0.348	0.342	0.339	0.334	0.330	0.325	0.320	0.318	0.312	0.310	0.308	0.304	0.301	0.299	0.296	0.294	0.294	0.291	0.291	0.290	0.289	0.289	0.289	0.289	0.289	0.290	0.290	0.292	0.294	0.295	0.298	0.299	0.301	0.304	0.306	0.310	0.312	0.316	0.320	0.324	0.328	0.332	0.336	0.340	0.345	0.350	0.354	0.359	0.364	0.369	0.374	0.378	0.382	0.388	0.392	0.398	0.401	0.405	0.410	0.415	0.419	0.424	0.426	0.431	0.434	0.438	0.441	0.445	0.448	0.450	0.452	0.455	0.458	0.459	0.461	0.462	0.464	0.465	0.466	0.466	0.468	0.468	0.469	0.468	0.468	0.466	0.466	0.465	0.465	0.464	0.461	0.460	0.459	0.456	0.455	0.452	0.451	0.449	0.448	0.445	0.442	0.440	0.438	0.436	0.434	0.432	0.429	0.428	0.425	0.422	0.421	0.420	0.419	0.418	0.416	0.414	0.412	0.412	0.411	0.411	0.411	0.411	0.411	0.411	0.411	0.411	0.411	0.412	0.412	0.414	0.416	0.418	0.419	0.420	0.421	0.425	0.426	0.428	0.430	0.432	0.434	0.436	0.438	0.440	0.444	0.446	0.446	0.449	0.451	0.454	0.456	0.458	0.460	0.461	0.462	0.464	0.466	0.466	0.468	0.469	0.469	0.469	0.469	0.469	0.469	0.468	0.468	0.466	0.466	0.464	0.462	0.461	0.459	0.456	0.455	0.452	0.450	0.446	0.444	0.440	0.436	0.431	0.429	0.425	0.420	0.416	0.411	0.406	0.402	0.398	0.392	0.389	0.382	0.379	0.372	0.369	0.364	0.360	0.355	0.350	0.345	0.340	0.336	0.332	0.326	0.322	0.320	0.315	0.311	0.308	0.305	0.301	0.299	0.295	0.294	0.290	0.289	0.286	0.286	0.284	0.284	0.282	0.282	0.282	0.284	0.284	0.285	0.286	0.288	0.291	0.292	0.295	0.299	0.302	0.306	0.309	0.314	0.318	0.322	0.329	0.334	0.340	0.345	0.352	0.359	0.365	0.372	0.380	0.388	0.395	0.404	0.411	0.420	0.428	0.436	0.445	0.454	0.464	0.472	0.482	0.490	0.500	0.509	0.520	0.528	0.536	0.546	0.555	0.564	0.572	0.581	0.590	0.599	0.605	0.614	0.621	0.629	0.636	0.642	0.650	0.656	0.661	0.668	0.672	0.678	0.682	0.686	0.690	0.694	0.698	0.699	0.701	0.702	0.702	0.704	0.704	0.702	0.701	0.699	0.696	0.694	0.690	0.686	0.680	0.676	0.670	0.664	0.656	0.649	0.641	0.632	0.622	0.612	0.601	0.591	0.579	0.566	0.554	0.540	0.528	0.512	0.496	0.481	0.465	0.449	0.432	0.414	0.396	0.378	0.360	0.340	0.320	0.300	0.280	0.260	0.239	0.218	0.196	0.176	0.154	0.131	0.110	0.088	0.065	0.044	0.021	-0.001	-0.022	-0.046	-0.068	-0.089	-0.110	-0.131	-0.151	-0.172	-0.192	-0.211	-0.232	-0.251	-0.269	-0.288	-0.305	-0.321	-0.338	-0.354	-0.370	-0.384	-0.399	-0.412	-0.426	-0.439	-0.450	-0.461	-0.471	-0.481	-0.490	-0.500	-0.507	-0.515	-0.521	-0.528	-0.532	-0.538	-0.542	-0.546	-0.550	-0.552	-0.556	-0.558	-0.560	-0.561	-0.562	-0.562	-0.562	-0.564	-0.564	-0.565	-0.565	-0.564	-0.564	-0.562	-0.562	-0.562	-0.562	-0.561	-0.561	-0.561	-0.561	-0.560	-0.560	-0.560	-0.561	-0.562	-0.562	-0.564	-0.565	-0.566	-0.568	-0.569	-0.571	-0.574	-0.576	-0.578	-0.581	-0.585	-0.589	-0.591	-0.595	-0.599	-0.604	-0.608	-0.612	-0.618	-0.624	-0.629	-0.635	-0.641	-0.646	-0.654	-0.659	-0.666	-0.674	-0.680	-0.688	-0.695	-0.702	-0.710	-0.718	-0.726	-0.734	-0.742	-0.750	-0.759	-0.768	-0.776	-0.785	-0.794	-0.802	-0.811	-0.820	-0.830	-0.839	-0.849	-0.858	-0.866	-0.876	-0.885	-0.895	-0.904	-0.912	-0.921	-0.930	-0.939	-0.949	-0.958	-0.966	-0.975	-0.984	-0.991	-1.000	-1.009	-1.015	-1.024	-1.031	-1.038	-1.044	-1.051	-1.058	-1.065	-1.070	-1.076	-1.081	-1.088	-1.092	-1.098	-1.101	-1.106	-1.109	-1.112	-1.118	-1.121	-1.124	-1.126	-1.129	-1.131	-1.132	-1.135	-1.136	-1.138	-1.139	-1.140	-1.140	-1.140	-1.140	-1.141	-1.140	-1.140	-1.139	-1.138	-1.138	-1.136	-1.135	-1.134	-1.132	-1.130	-1.129	-1.126	-1.124	-1.121	-1.119	-1.116	-1.112	-1.110	-1.109	-1.105	-1.102	-1.099	-1.095	-1.092	-1.089	-1.085	-1.082	-1.079	-1.075	-1.072	-1.069	-1.065	-1.061	-1.058	-1.054	-1.051	-1.048	-1.045	-1.042	-1.039	-1.036	-1.032	-1.031	-1.029	-1.026	-1.024	-1.021	-1.020	-1.019	-1.016	-1.015	-1.014	-1.012	-1.010	-1.010	-1.009	-1.009	-1.008	-1.006	-1.006	-1.005	-1.006	-1.005	-1.005	-1.005	-1.004	-1.004	-1.002	-1.002	-1.002	-1.001	-1.000	-0.999	-0.998	-0.996	-0.995	-0.992	-0.991	-0.988	-0.986	-0.982	-0.979	-0.976	-0.972	-0.968	-0.964	-0.959	-0.952	-0.948	-0.941	-0.936	-0.930	-0.924	-0.918	-0.910	-0.902	-0.895	-0.888	-0.879	-0.871	-0.862	-0.855	-0.846	-0.838	-0.830	-0.821	-0.812	-0.805	-0.796	-0.789	-0.780	-0.771	-0.764	-0.756	-0.749	-0.741	-0.734	-0.728	-0.720	-0.712	-0.708	-0.701	-0.696	-0.690	-0.685	-0.679	-0.675	-0.669	-0.665	-0.661	-0.658	-0.652	-0.649	-0.645	-0.642	-0.639	-0.635	-0.631	-0.629	-0.626	-0.622	-0.619	-0.616	-0.612	-0.609	-0.605	-0.601	-0.598	-0.592	-0.589	-0.584	-0.580	-0.575	-0.569	-0.564	-0.558	-0.551	-0.545	-0.538	-0.530	-0.522	-0.515	-0.507	-0.499	-0.490	-0.481	-0.474	-0.464	-0.454	-0.445	-0.435	-0.425	-0.414	-0.405	-0.395	-0.384	-0.374	-0.364	-0.354	-0.344	-0.334	-0.324	-0.314	-0.305	-0.296	-0.286	-0.279	-0.269	-0.261	-0.252	-0.246	-0.238	-0.231	-0.225	-0.220	-0.214	-0.208	-0.202	-0.199	-0.195	-0.190	-0.188	-0.184	-0.180	-0.178	-0.176	-0.174	-0.172	-0.171	-0.170	-0.168	-0.168	-0.166	-0.166	-0.166	-0.165	-0.165	-0.165	-0.165	-0.165	-0.165	-0.165	-0.165	-0.164	-0.164	-0.164	-0.162	-0.162	-0.160	-0.160	-0.158	-0.156	-0.155	-0.152	-0.149	-0.146	-0.144	-0.141	-0.138	-0.134	-0.131	-0.128	-0.122	-0.119	-0.115	-0.110	-0.106	-0.101	-0.098	-0.092	-0.086	-0.082	-0.078	-0.074	-0.069	-0.064	-0.060	-0.056	-0.051	-0.046	-0.044	-0.040	-0.036	-0.034	-0.030	-0.028	-0.025	-0.024	-0.021	-0.020	-0.019	-0.018	-0.018	-0.018	-0.018	-0.018	-0.019	-0.019	-0.021	-0.022	-0.025	-0.026	-0.029	-0.031	-0.032	-0.036	-0.040	-0.042	-0.046	-0.050	-0.052	-0.058	-0.060	-0.064	-0.068	-0.070	-0.075	-0.079	-0.082	-0.086	-0.090	-0.094	-0.096	-0.100	-0.102	-0.106	-0.109	-0.112	-0.115	-0.118	-0.120	-0.122	-0.125	-0.128	-0.131	-0.132	-0.135	-0.139	-0.141	-0.144	-0.146	-0.149	-0.154	-0.156	-0.160	-0.164	-0.168	-0.172	-0.178	-0.184	-0.189	-0.195	-0.201	-0.209	-0.216	-0.224	-0.232	-0.242	-0.252	-0.262	-0.274	-0.285	-0.298	-0.311	-0.324	-0.339	-0.354	-0.369	-0.385	-0.401	-0.419	-0.438	-0.455	-0.475	-0.494	-0.514	-0.535	-0.555	-0.576	-0.598	-0.620	-0.641	-0.664	-0.688	-0.709	-0.731	-0.754	-0.776	-0.799	-0.821	-0.842	-0.865	-0.886	-0.908	-0.929	-0.950	-0.970	-0.990	-1.008	-1.028	-1.046	-1.062	-1.080	-1.096	-1.111	-1.126	-1.140	-1.154	-1.168	-1.180	-1.191	-1.202	-1.212	-1.221	-1.231	-1.239	-1.248	-1.254	-1.260	-1.265	-1.271	-1.275	-1.281	-1.285	-1.288	-1.291	-1.294	-1.295	-1.298	-1.300	-1.301	-1.302	-1.302	-1.304	-1.305	-1.305	-1.304	-1.305	-1.305	-1.305	-1.305	-1.305	-1.305	-1.305	-1.304	-1.304	-1.304	-1.304	-1.304	-1.304	-1.302	-1.302	-1.302	-1.301	-1.301	-1.300	-1.300	-1.299	-1.298	-1.296	-1.296	-1.295	-1.294	-1.292	-1.291	-1.289	-1.286	-1.285	-1.282	-1.280	-1.276	-1.274	-1.271	-1.268	-1.264	-1.260	-1.256	-1.251	-1.246	-1.241	-1.236	-1.231	-1.225	-1.220	-1.214	-1.208	-1.201	-1.195	-1.188	-1.181	-1.174	-1.166	-1.160	-1.152	-1.145	-1.138	-1.129	-1.121	-1.115	-1.108	-1.100	-1.092	-1.085	-1.079	-1.071	-1.065	-1.059	-1.052	-1.046	-1.040	-1.034	-1.030	-1.025	-1.020	-1.016	-1.011	-1.008	-1.005	-1.001	-1.000	-0.998	-0.995	-0.995	-0.992	-0.991	-0.991	-0.992	-0.992	-0.992	-0.995	-0.996	-0.998	-1.000	-1.001	-1.005	-1.009	-1.011	-1.015	-1.018	-1.022	-1.026	-1.030	-1.035	-1.039	-1.044	-1.049	-1.054	-1.058	-1.064	-1.069	-1.074	-1.078	-1.084	-1.088	-1.094	-1.098	-1.101	-1.106	-1.110	-1.115	-1.119	-1.122	-1.126	-1.130	-1.134	-1.138	-1.140	-1.142	-1.146	-1.149	-1.150	-1.152	-1.155	-1.156	-1.159	-1.160	-1.161	-1.162	-1.164	-1.164	-1.164	-1.165	-1.166	-1.166	-1.166	-1.166	-1.166	-1.165	-1.166	-1.166	-1.166	-1.165	-1.165	-1.166	-1.166	-1.165	-1.165	-1.166	-1.165	-1.166	-1.166	-1.168	-1.169	-1.170	-1.172	-1.174	-1.176	-1.180	-1.182	-1.185	-1.189	-1.192	-1.198	-1.201	-1.208	-1.212	-1.219	-1.225	-1.232	-1.240	-1.249	-1.256	-1.266	-1.275	-1.286	-1.296	-1.308	-1.318	-1.330	-1.342	-1.355	-1.370	-1.384	-1.398	-1.411	-1.428	-1.441	-1.456	-1.472	-1.489	-1.505	-1.521	-1.539	-1.554	-1.570	-1.588	-1.604	-1.620	-1.636	-1.652	-1.669	-1.685	-1.700	-1.715	-1.730	-1.745	-1.759	-1.772	-1.785	-1.798	-1.809	-1.821	-1.832	-1.841	-1.851	-1.860	-1.868	-1.876	-1.884	-1.889	-1.894	-1.899	-1.904	-1.908	-1.910	-1.912	-1.914	-1.915	-1.915	-1.915	-1.914	-1.912	-1.911	-1.910	-1.908	-1.904	-1.901	-1.898	-1.895	-1.890	-1.888	-1.882	-1.879	-1.874	-1.871	-1.866	-1.861	-1.858	-1.852	-1.850	-1.846	-1.842	-1.840	-1.836	-1.832	-1.830	-1.829	-1.826	-1.824	-1.822	-1.822	-1.821	-1.819	-1.819	-1.819	-1.819	-1.819	-1.819	-1.820	-1.821	-1.820	-1.821	-1.822	-1.824	-1.824	-1.825	-1.825	-1.828	-1.828	-1.828	-1.828	-1.828	-1.826	-1.826	-1.828	-1.826	-1.825	-1.822	-1.821	-1.820	-1.818	-1.814	-1.810	-1.806	-1.804	-1.798	-1.792	-1.788	-1.782	-1.776	-1.771	-1.764	-1.756	-1.750	-1.742	-1.734	-1.726	-1.719	-1.710	-1.702	-1.694	-1.685	-1.676	-1.668	-1.659	-1.650	-1.641	-1.634	-1.625	-1.618	-1.609	-1.600	-1.592	-1.585	-1.578	-1.571	-1.564	-1.558	-1.551	-1.545	-1.539	-1.535	-1.529	-1.524	-1.520	-1.515	-1.512	-1.509	-1.506	-1.504	-1.501	-1.499	-1.498	-1.495	-1.494	-1.494	-1.494	-1.492	-1.492	-1.492	-1.492	-1.492	-1.494	-1.494	-1.495	-1.495	-1.498	-1.498	-1.499	-1.500	-1.502	-1.504	-1.506	-1.508	-1.510	-1.511	-1.512	-1.515	-1.518	-1.519	-1.521	-1.524	-1.525	-1.529	-1.531	-1.534	-1.535	-1.538	-1.541	-1.542	-1.545	-1.548	-1.551	-1.552	-1.556	-1.559	-1.560	-1.564	-1.566	-1.570	-1.572	-1.576	-1.580	-1.582	-1.586	-1.590	-1.591	-1.595	-1.599	-1.602	-1.605	-1.609	-1.612	-1.615	-1.619	-1.621	-1.626	-1.629	-1.634	-1.636	-1.640	-1.644	-1.646	-1.650	-1.654	-1.658	-1.662	-1.666	-1.670	-1.675	-1.679	-1.682	-1.688	-1.692	-1.698	-1.702	-1.708	-1.711	-1.718	-1.722	-1.729	-1.735	-1.741	-1.748	-1.755	-1.762	-1.770	-1.778	-1.785	-1.794	-1.802	-1.811	-1.820	-1.830	-1.840	-1.850	-1.860	-1.870	-1.881	-1.892	-1.904	-1.915	-1.928	-1.939	-1.950	-1.961	-1.974	-1.986	-1.998	-2.009	-2.020	-2.033	-2.044	-2.054	-2.066	-2.076	-2.088	-2.098	-2.108	-2.116	-2.125	-2.134	-2.142	-2.149	-2.155	-2.161	-2.166	-2.170	-2.174	-2.179	-2.180	-2.182	-2.182	-2.184	-2.182	-2.181	-2.180	-2.176	-2.172	-2.168	-2.161	-2.155	-2.150	-2.141	-2.134	-2.125	-2.115	-2.105	-2.094	-2.081	-2.069	-2.056	-2.042	-2.029	-2.014	-2.000	-1.984	-1.969	-1.954	-1.938	-1.921	-1.904	-1.888	-1.870	-1.854	-1.836	-1.819	-1.802	-1.785	-1.769	-1.752	-1.736	-1.720	-1.704	-1.688	-1.671	-1.658	-1.641	-1.628	-1.611	-1.598	-1.584	-1.571	-1.559	-1.546	-1.535	-1.522	-1.511	-1.501	-1.492	-1.482	-1.472	-1.465	-1.456	-1.449	-1.442	-1.436	-1.431	-1.424	-1.419	-1.415	-1.411	-1.408	-1.406	-1.404	-1.401	-1.400	-1.398	-1.398	-1.396	-1.398	-1.398	-1.399	-1.400	-1.401	-1.402	-1.404	-1.406	-1.410	-1.414	-1.416	-1.421	-1.425	-1.429	-1.432	-1.436	-1.442	-1.446	-1.451	-1.455	-1.460	-1.465	-1.470	-1.474	-1.479	-1.485	-1.489	-1.494	-1.499	-1.502	-1.508	-1.512	-1.516	-1.519	-1.522	-1.528	-1.530	-1.532	-1.536	-1.539	-1.542	-1.544	-1.545	-1.548	-1.549	-1.550	-1.551	-1.551	-1.551	-1.552	-1.551	-1.551	-1.550	-1.550	-1.549	-1.548	-1.546	-1.545	-1.542	-1.541	-1.540	-1.538	-1.536	-1.534	-1.532	-1.530	-1.528	-1.526	-1.524	-1.522	-1.520	-1.519	-1.516	-1.516	-1.515	-1.514	-1.512	-1.512	-1.514	-1.512	-1.514	-1.514	-1.516	-1.518	-1.519	-1.522	-1.524	-1.526	-1.530	-1.534	-1.538	-1.542	-1.548	-1.552	-1.558	-1.564	-1.570	-1.575	-1.582	-1.589	-1.595	-1.602	-1.609	-1.618	-1.625	-1.632	-1.640	-1.648	-1.656	-1.662	-1.671	-1.679	-1.685	-1.694	-1.701	-1.709	-1.715	-1.721	-1.729	-1.735	-1.741	-1.748	-1.752	-1.759	-1.764	-1.768	-1.772	-1.778	-1.780	-1.784	-1.788	-1.790	-1.792	-1.795	-1.796	-1.800	-1.801	-1.801	-1.802	-1.802	-1.804	-1.804	-1.805	-1.806	-1.806	-1.806	-1.806	-1.805	-1.806	-1.805	-1.806	-1.805	-1.805	-1.805	-1.805	-1.805	-1.806	-1.808	-1.808	-1.809	-1.810	-1.812	-1.814	-1.816	-1.819	-1.822	-1.825	-1.829	-1.832	-1.838	-1.842	-1.848	-1.854	-1.859	-1.866	-1.872	-1.880	-1.888	-1.896	-1.904	-1.914	-1.924	-1.932	-1.942	-1.954	-1.965	-1.976	-1.989	-2.002	-2.014	-2.029	-2.041	-2.055	-2.070	-2.085	-2.099	-2.114	-2.130	-2.145	-2.161	-2.178	-2.192	-2.209	-2.225	-2.241	-2.258	-2.274	-2.290	-2.306	-2.322	-2.340	-2.355	-2.371	-2.388	-2.402	-2.419	-2.434	-2.450	-2.464	-2.479	-2.494	-2.508	-2.521	-2.534	-2.548	-2.560	-2.574	-2.585	-2.598	-2.609	-2.619	-2.629	-2.641	-2.650	-2.660	-2.669	-2.676	-2.685	-2.694	-2.701	-2.708	-2.712	-2.719	-2.725	-2.731	-2.735	-2.740	-2.744	-2.746	-2.750	-2.752	-2.755	-2.758	-2.759	-2.760	-2.760	-2.760	-2.759	-2.759	-2.756	-2.754	-2.751	-2.749	-2.745	-2.740	-2.736	-2.730	-2.725	-2.718	-2.711	-2.702	-2.694	-2.685	-2.675	-2.665	-2.654	-2.641	-2.630	-2.616	-2.602	-2.589	-2.574	-2.558	-2.541	-2.525	-2.508	-2.489	-2.470	-2.451	-2.432	-2.411	-2.392	-2.371	-2.349	-2.329	-2.306	-2.284	-2.261	-2.239	-2.216	-2.194	-2.170	-2.148	-2.125	-2.101	-2.079	-2.056	-2.033	-2.011	-1.989	-1.968	-1.945	-1.924	-1.902	-1.882	-1.861	-1.842	-1.822	-1.804	-1.786	-1.769	-1.750	-1.734	-1.719	-1.701	-1.688	-1.671	-1.658	-1.644	-1.630	-1.618	-1.605	-1.592	-1.580	-1.569	-1.558	-1.548	-1.536	-1.526	-1.516	-1.506	-1.496	-1.488	-1.478	-1.469	-1.460	-1.450	-1.441	-1.432	-1.424	-1.415	-1.406	-1.396	-1.388	-1.379	-1.370	-1.360	-1.351	-1.342	-1.332	-1.322	-1.312	-1.302	-1.294	-1.284	-1.272	-1.262	-1.252	-1.242	-1.232	-1.222	-1.212	-1.201	-1.191	-1.181	-1.170	-1.161	-1.151	-1.141	-1.131	-1.120	-1.111	-1.101	-1.092	-1.082	-1.074	-1.064	-1.056	-1.046	-1.039	-1.030	-1.022	-1.014	-1.006	-1.000	-0.991	-0.985	-0.979	-0.971	-0.965	-0.959	-0.952	-0.946	-0.940	-0.935	-0.930	-0.924	-0.920	-0.914	-0.910	-0.905	-0.901	-0.896	-0.892	-0.889	-0.885	-0.881	-0.878	-0.874	-0.870	-0.868	-0.864	-0.861	-0.858	-0.854	-0.852	-0.851	-0.848	-0.846	-0.844	-0.842	-0.840	-0.839	-0.836	-0.835	-0.834	-0.834	-0.831	-0.830	-0.830	-0.830	-0.829	-0.828	-0.828	-0.828	-0.826	-0.826	-0.826	-0.826	-0.826	-0.825	-0.824	-0.825	-0.825	-0.824	-0.824	-0.824	-0.824	-0.822	-0.822	-0.821	-0.820	-0.820	-0.818	-0.818	-0.815	-0.814	-0.811	-0.809	-0.806	-0.804	-0.801	-0.796	-0.794	-0.790	-0.786	-0.781	-0.778	-0.772	-0.768	-0.761	-0.756	-0.751	-0.745	-0.739	-0.731	-0.725	-0.719	-0.712	-0.706	-0.699	-0.692	-0.685	-0.679	-0.671	-0.664	-0.658	-0.650	-0.642	-0.638	-0.630	-0.622	-0.618	-0.611	-0.605	-0.599	-0.594	-0.589	-0.584	-0.579	-0.575	-0.570	-0.566	-0.562	-0.560	-0.558	-0.555	-0.551	-0.550	-0.549	-0.548	-0.546	-0.545	-0.544	-0.544	-0.542	-0.542	-0.542	-0.542	-0.544	-0.545	-0.546	-0.546	-0.548	-0.549	-0.550	-0.551	-0.552	-0.554	-0.555	-0.555	-0.558	-0.558	-0.559	-0.560	-0.561	-0.561	-0.562	-0.564	-0.565	-0.565	-0.566	-0.566	-0.566	-0.566	-0.566	-0.568	-0.568	-0.568	-0.569	-0.569	-0.569	-0.569	-0.570	-0.570	-0.570	-0.571	-0.572	-0.572	-0.574	-0.575	-0.576	-0.579	-0.580	-0.582	-0.585	-0.588	-0.590	-0.594	-0.598	-0.601	-0.605	-0.611	-0.615	-0.620	-0.626	-0.634	-0.640	-0.648	-0.655	-0.662	-0.670	-0.679	-0.688	-0.698	-0.706	-0.716	-0.726	-0.738	-0.748	-0.759	-0.770	-0.782	-0.794	-0.806	-0.819	-0.830	-0.844	-0.856	-0.869	-0.881	-0.895	-0.908	-0.920	-0.932	-0.946	-0.958	-0.971	-0.984	-0.995	-1.009	-1.020	-1.031	-1.042	-1.054	-1.065	-1.075	-1.086	-1.096	-1.105	-1.114	-1.124	-1.132	-1.141	-1.149	-1.156	-1.164	-1.170	-1.178	-1.182	-1.188	-1.192	-1.198	-1.202	-1.206	-1.209	-1.212	-1.215	-1.218	-1.219	-1.221	-1.221	-1.222	-1.222	-1.221	-1.221	-1.220	-1.219	-1.216	-1.214	-1.211	-1.209	-1.206	-1.202	-1.199	-1.194	-1.189	-1.185	-1.180	-1.175	-1.169	-1.164	-1.158	-1.151	-1.145	-1.139	-1.131	-1.125	-1.118	-1.111	-1.102	-1.096	-1.088	-1.080	-1.072	-1.065	-1.056	-1.048	-1.040	-1.031	-1.022	-1.014	-1.006	-0.998	-0.989	-0.980	-0.972	-0.962	-0.954	-0.945	-0.936	-0.926	-0.919	-0.909	-0.900	-0.890	-0.881	-0.871	-0.861	-0.852	-0.842	-0.834	-0.824	-0.814	-0.804	-0.794	-0.782	-0.774	-0.762	-0.751	-0.742	-0.731	-0.720	-0.709	-0.698	-0.685	-0.674	-0.662	-0.650	-0.636	-0.624	-0.611	-0.599	-0.585	-0.571	-0.558	-0.542	-0.530	-0.516	-0.501	-0.488	-0.472	-0.458	-0.441	-0.425	-0.410	-0.394	-0.378	-0.361	-0.346	-0.330	-0.312	-0.295	-0.280	-0.262	-0.245	-0.229	-0.211	-0.194	-0.178	-0.160	-0.142	-0.125	-0.108	-0.091	-0.074	-0.058	-0.040	-0.024	-0.008	0.009	0.025	0.042	0.058	0.072	0.089	0.105	0.120	0.135	0.150	0.165	0.179	0.192	0.208	0.221	0.235	0.249	0.262	0.274	0.288	0.301	0.312	0.325	0.339	0.350	0.362	0.375	0.385	0.398	0.410	0.421	0.432	0.444	0.455	0.468	0.478	0.489	0.500	0.511	0.524	0.535	0.546	0.558	0.569	0.580	0.591	0.604	0.615	0.626	0.638	0.649	0.660	0.671	0.682	0.694	0.704	0.715	0.725	0.736	0.746	0.755	0.765	0.775	0.784	0.794	0.801	0.809	0.816	0.824	0.830	0.836	0.842	0.846	0.851	0.855	0.859	0.861	0.862	0.865	0.866	0.866	0.866	0.865	0.862	0.861	0.859	0.855	0.851	0.846	0.841	0.836	0.830	0.824	0.816	0.810	0.801	0.794	0.786	0.776	0.768	0.758	0.750	0.740	0.730	0.720	0.711	0.701	0.691	0.682	0.674	0.666	0.656	0.649	0.642	0.635	0.629	0.622	0.616	0.611	0.606	0.602	0.600	0.598	0.595	0.594	0.592	0.594	0.595	0.596	0.598	0.601	0.604	0.610	0.614	0.620	0.626	0.634	0.640	0.648	0.656	0.665	0.675	0.685	0.695	0.706	0.716	0.729	0.740	0.752	0.764	0.776	0.789	0.801	0.814	0.826	0.838	0.850	0.861	0.874	0.886	0.898	0.908	0.919	0.929	0.939	0.948	0.958	0.966	0.975	0.982	0.990	0.998	1.002	1.010	1.015	1.020	1.024	1.026	1.031	1.034	1.036	1.038	1.039	1.039	1.040	1.039	1.039	1.036	1.036	1.034	1.031	1.028	1.025	1.021	1.018	1.014	1.010	1.005	1.001	0.996	0.992	0.989	0.984	0.979	0.974	0.969	0.964	0.960	0.955	0.951	0.948	0.942	0.939	0.936	0.932	0.929	0.926	0.924	0.921	0.920	0.918	0.916	0.916	0.914	0.914	0.915	0.914	0.914	0.915	0.916	0.918	0.919	0.920	0.921	0.924	0.926	0.929	0.931	0.934	0.938	0.941	0.944	0.948	0.951	0.954	0.958	0.961	0.965	0.969	0.972	0.978	0.980	0.984	0.988	0.991	0.994	0.998	1.001	1.004	1.008	1.010	1.012	1.016	1.019	1.021	1.024	1.025	1.029	1.031	1.031	1.034	1.036	1.038	1.040	1.041	1.042	1.045	1.046	1.049	1.049	1.050	1.051	1.052	1.052	1.052	1.054	1.056	1.056	1.058	1.058	1.059	1.059	1.060	1.060	1.061	1.062	1.062	1.064	1.065	1.065	1.066	1.068	1.068	1.069	1.069	1.070	1.071	1.072	1.072	1.072	1.074	1.075	1.076	1.076	1.078	1.080	1.080	1.081	1.084	1.085	1.086	1.088	1.089	1.091	1.092	1.095	1.096	1.099	1.101	1.102	1.105	1.109	1.110	1.114	1.115	1.118	1.121	1.124	1.126	1.130	1.132	1.136	1.139	1.141	1.145	1.148	1.151	1.154	1.156	1.159	1.162	1.165	1.168	1.170	1.171	1.175	1.176	1.179	1.181	1.181	1.184	1.184	1.185	1.185	1.186	1.186	1.186	1.186	1.185	1.185	1.184	1.182	1.180	1.180	1.178	1.176	1.174	1.171	1.169	1.166	1.162	1.160	1.158	1.154	1.150	1.146	1.142	1.138	1.134	1.130	1.126	1.122	1.119	1.114	1.110	1.105	1.101	1.096	1.092	1.089	1.084	1.080	1.076	1.072	1.069	1.064	1.061	1.058	1.052	1.050	1.046	1.042	1.039	1.035	1.031	1.028	1.025	1.021	1.019	1.015	1.011	1.009	1.006	1.002	1.000	0.998	0.992	0.990	0.988	0.985	0.982	0.980	0.978	0.974	0.971	0.970	0.966	0.964	0.962	0.960	0.958	0.955	0.952	0.950	0.948	0.946	0.944	0.942	0.941	0.939	0.939	0.939	0.936	0.936	0.936	0.936	0.935	0.936	0.936	0.936	0.938	0.938	0.939	0.940	0.941	0.942	0.945	0.946	0.949	0.951	0.954	0.958	0.960	0.964	0.966	0.970	0.974	0.978	0.981	0.986	0.990	0.994	0.999	1.004	1.008	1.012	1.016	1.021	1.025	1.029	1.032	1.036	1.041	1.045	1.048	1.051	1.055	1.058	1.061	1.064	1.066	1.069	1.070	1.072	1.074	1.075	1.076	1.076	1.076	1.078	1.076	1.075	1.074	1.072	1.071	1.069	1.065	1.062	1.059	1.055	1.050	1.045	1.040	1.035	1.029	1.022	1.018	1.010	1.004	0.996	0.989	0.981	0.974	0.965	0.958	0.950	0.941	0.934	0.926	0.918	0.910	0.902	0.894	0.888	0.880	0.872	0.866	0.859	0.855	0.848	0.844	0.839	0.835	0.832	0.829	0.828	0.826	0.826	0.826	0.826	0.828	0.831	0.834	0.838	0.842	0.848	0.854	0.861	0.869	0.878	0.888	0.898	0.910	0.921	0.932	0.945	0.959	0.972	0.989	1.002	1.018	1.035	1.050	1.068	1.084	1.102	1.120	1.138	1.156	1.174	1.191	1.210	1.226	1.244	1.261	1.278	1.295	1.311	1.328	1.342	1.359	1.374	1.388	1.402	1.416	1.429	1.441	1.454	1.465	1.475	1.486	1.496	1.505	1.515	1.522	1.530	1.539	1.545	1.552	1.558	1.564	1.568	1.571	1.576	1.580	1.585	1.588	1.590	1.595	1.598	1.601	1.602	1.605	1.609	1.611	1.614	1.616	1.619	1.621	1.625	1.629	1.632	1.634	1.638	1.641	1.646	1.650	1.654	1.659	1.664	1.669	1.674	1.681	1.686	1.692	1.699	1.705	1.711	1.719	1.726	1.732	1.741	1.749	1.756	1.764	1.771	1.780	1.788	1.796	1.804	1.811	1.820	1.828	1.836	1.842	1.850	1.858	1.865	1.872	1.880	1.888	1.892	1.900	1.905	1.911	1.918	1.922	1.928	1.932	1.938	1.941	1.945	1.949	1.952	1.955	1.958	1.960	1.960	1.961	1.964	1.962	1.964	1.962	1.962	1.960	1.960	1.956	1.955	1.951	1.948	1.945	1.941	1.936	1.931	1.926	1.920	1.915	1.908	1.901	1.894	1.886	1.879	1.871	1.862	1.855	1.845	1.835	1.825	1.816	1.805	1.796	1.785	1.775	1.765	1.754	1.742	1.731	1.721	1.710	1.699	1.689	1.678	1.666	1.655	1.644	1.634	1.622	1.611	1.601	1.591	1.580	1.570	1.560	1.550	1.540	1.530	1.520	1.510	1.501	1.492	1.482	1.475	1.465	1.458	1.448	1.440	1.431	1.422	1.414	1.405	1.396	1.388	1.379	1.370	1.360	1.352	1.342	1.332	1.324	1.315	1.304	1.294	1.284	1.274	1.262	1.251	1.240	1.228	1.218	1.204	1.192	1.180	1.168	1.154	1.141	1.128	1.115	1.101	1.086	1.072	1.058	1.044	1.029	1.014	0.999	0.982	0.969	0.954	0.939	0.922	0.908	0.892	0.878	0.862	0.848	0.834	0.818	0.802	0.789	0.775	0.761	0.746	0.734	0.721	0.709	0.695	0.682	0.671	0.659	0.648	0.635	0.624	0.614	0.604	0.594	0.584	0.574	0.564	0.555	0.546	0.538	0.530	0.521	0.512	0.506	0.498	0.490	0.484	0.476	0.470	0.462	0.456	0.450	0.444	0.439	0.431	0.426	0.420	0.415	0.409	0.404	0.398	0.394	0.389	0.384	0.380	0.374	0.370	0.366	0.361	0.359	0.354	0.351	0.348	0.345	0.341	0.339	0.336	0.334	0.331	0.330	0.328	0.326	0.326	0.324	0.324	0.324	0.324	0.324	0.324	0.325	0.325	0.325	0.328	0.329	0.330	0.331	0.332	0.334	0.336	0.338	0.340	0.341	0.344	0.344	0.345	0.346	0.349	0.349	0.349	0.350	0.350	0.350	0.350	0.349	0.349	0.346	0.345	0.342	0.340	0.336	0.331	0.328	0.324	0.318	0.311	0.305	0.298	0.290	0.281	0.274	0.264	0.254	0.242	0.232	0.220	0.209	0.196	0.182	0.170	0.156	0.142	0.129	0.114	0.099	0.085	0.070	0.055	0.040	0.025	0.010	-0.004	-0.019	-0.034	-0.046	-0.060	-0.075	-0.088	-0.100	-0.111	-0.124	-0.135	-0.145	-0.156	-0.165	-0.174	-0.181	-0.189	-0.195	-0.200	-0.206	-0.210	-0.212	-0.215	-0.216	-0.216	-0.216	-0.216	-0.212	-0.210	-0.206	-0.201	-0.196	-0.190	-0.182	-0.174	-0.165	-0.156	-0.145	-0.134	-0.122	-0.109	-0.096	-0.082	-0.068	-0.052	-0.036	-0.020	-0.004	0.014	0.031	0.050	0.068	0.088	0.106	0.125	0.145	0.166	0.186	0.205	0.225	0.246	0.266	0.288	0.308	0.329	0.349	0.370	0.389	0.410	0.430	0.450	0.470	0.489	0.507	0.528	0.546	0.565	0.582	0.600	0.618	0.636	0.652	0.670	0.686	0.702	0.719	0.735	0.750	0.764	0.779	0.792	0.808	0.821	0.834	0.848	0.860	0.874	0.886	0.899	0.910	0.921	0.932	0.944	0.954	0.964	0.975	0.985	0.994	1.002	1.011	1.021	1.030	1.039	1.048	1.054	1.062	1.070	1.076	1.085	1.091	1.098	1.104	1.109	1.115	1.121	1.126	1.131	1.136	1.141	1.145	1.149	1.152	1.158	1.161	1.164	1.166	1.169	1.172	1.174	1.176	1.178	1.180	1.181	1.181	1.182	1.182	1.184	1.185	1.184	1.184	1.184	1.185	1.184	1.184	1.182	1.182	1.181	1.181	1.181	1.180	1.179	1.179	1.178	1.175	1.174	1.174	1.172	1.171	1.171	1.170	1.169	1.169	1.169	1.168	1.168	1.166	1.166	1.168	1.166	1.166	1.168	1.168	1.168	1.169	1.169	1.170	1.171	1.174	1.175	1.178	1.179	1.180	1.182	1.184	1.188	1.190	1.192	1.195	1.199	1.201	1.205	1.209	1.212	1.216	1.220	1.225	1.230	1.234	1.239	1.244	1.249	1.254	1.260	1.265	1.270	1.276	1.281	1.288	1.294	1.300	1.306	1.314	1.320	1.326	1.334	1.341	1.348	1.355	1.362	1.370	1.378	1.385	1.391	1.399	1.406	1.414	1.421	1.429	1.435	1.442	1.450	1.456	1.464	1.471	1.478	1.482	1.490	1.496	1.502	1.508	1.512	1.518	1.524	1.528	1.532	1.538	1.541	1.544	1.548	1.551	1.554	1.556	1.559	1.560	1.562	1.564	1.564	1.565	1.565	1.564	1.564	1.562	1.562	1.561	1.560	1.558	1.556	1.554	1.551	1.549	1.546	1.541	1.539	1.534	1.530	1.526	1.521	1.518	1.512	1.506	1.501	1.498	1.491	1.484	1.479	1.471	1.465	1.459	1.452	1.445	1.440	1.432	1.425	1.418	1.411	1.404	1.396	1.389	1.381	1.374	1.366	1.359	1.351	1.345	1.336	1.329	1.322	1.315	1.306	1.300	1.292	1.285	1.279	1.271	1.264	1.256	1.251	1.244	1.238	1.231	1.224	1.218	1.212	1.206	1.201	1.195	1.190	1.185	1.180	1.176	1.171	1.168	1.164	1.160	1.156	1.151	1.149	1.146	1.142	1.141	1.138	1.136	1.134	1.132	1.130	1.129	1.128	1.126	1.124	1.122	1.122	1.120	1.120	1.119	1.119	1.119	1.119	1.119	1.118	1.118	1.118	1.116	1.116	1.115	1.114	1.112	1.112	1.112	1.111	1.110	1.110	1.108	1.108	1.105	1.102	1.101	1.100	1.098	1.094	1.091	1.089	1.085	1.082	1.079	1.075	1.071	1.068	1.062	1.056	1.051	1.046	1.041	1.035	1.029	1.022	1.016	1.010	1.002	0.996	0.989	0.980	0.972	0.965	0.958	0.948	0.941	0.932	0.924	0.915	0.908	0.899	0.890	0.882	0.874	0.865	0.858	0.850	0.841	0.834	0.826	0.819	0.812	0.806	0.800	0.795	0.789	0.784	0.780	0.775	0.772	0.769	0.765	0.764	0.762	0.761	0.760	0.761	0.762	0.764	0.766	0.769	0.772	0.776	0.781	0.786	0.792	0.799	0.805	0.814	0.822	0.831	0.841	0.852	0.862	0.874	0.886	0.900	0.912	0.926	0.940	0.956	0.970	0.986	1.002	1.018	1.034	1.051	1.068	1.084	1.101	1.120	1.136	1.154	1.171	1.190	1.208	1.225	1.242	1.260	1.278	1.296	1.312	1.330	1.348	1.365	1.381	1.399	1.415	1.432	1.448	1.465	1.480	1.496	1.511	1.526	1.542	1.556	1.571	1.586	1.601	1.615	1.629	1.642	1.656	1.671	1.684	1.699	1.711	1.725	1.739	1.751	1.765	1.779	1.791	1.805	1.818	1.830	1.842	1.856	1.868	1.881	1.895	1.906	1.920	1.931	1.944	1.956	1.969	1.980	1.992	2.004	2.016	2.026	2.039	2.050	2.061	2.071	2.081	2.091	2.101	2.110	2.120	2.129	2.136	2.144	2.151	2.160	2.166	2.171	2.176	2.182	2.186	2.190	2.195	2.196	2.199	2.201	2.201	2.202	2.202	2.201	2.200	2.199	2.195	2.192	2.189	2.185	2.180	2.175	2.168	2.161	2.154	2.146	2.138	2.129	2.119	2.109	2.099	2.088	2.076	2.064	2.051	2.039	2.025	2.011	1.996	1.981	1.968	1.952	1.936	1.921	1.905	1.888	1.872	1.856	1.839	1.822	1.805	1.788	1.771	1.754	1.736	1.719	1.702	1.685	1.668	1.651	1.636	1.619	1.604	1.589	1.572	1.559	1.542	1.529	1.516	1.501	1.489	1.476	1.464	1.452	1.441	1.431	1.420	1.411	1.401	1.392	1.385	1.379	1.371	1.366	1.359	1.354	1.350	1.346	1.342	1.340	1.339	1.336	1.336	1.335	1.335	1.336	1.336	1.339	1.340	1.344	1.346	1.350	1.352	1.358	1.361	1.366	1.372	1.378	1.384	1.389	1.395	1.402	1.409	1.415	1.422	1.431	1.438	1.446	1.454	1.462	1.471	1.479	1.486	1.495	1.504	1.512	1.521	1.530	1.538	1.546	1.555	1.562	1.571	1.580	1.589	1.598	1.605	1.612	1.622	1.630	1.638	1.646	1.654	1.661	1.670	1.678	1.686	1.692	1.701	1.709	1.716	1.725	1.732	1.740	1.748	1.756	1.764	1.772	1.780	1.789	1.796	1.804	1.812	1.821	1.830	1.839	1.848	1.856	1.866	1.875	1.884	1.895	1.904	1.914	1.924	1.934	1.945	1.956	1.966	1.978	1.989	2.000	2.011	2.021	2.034	2.044	2.056	2.068	2.079	2.090	2.101	2.112	2.124	2.134	2.144	2.154	2.165	2.174	100.000	5.000	2.000	1.000	6.000	0.000	0.000	0.000	0.000	0.000	0.000	0.000	0.000	0.000	0.000	0.000	0.000	0.000	-1.586	-1.595	-1.602	-1.611	-1.619	-1.626	-1.634	-1.641	-1.648	-1.655	-1.661	-1.668	-1.674	-1.679	-1.685	-1.690	-1.695	-1.700	-1.705	-1.709	-1.714	-1.718	-1.720	-1.725	-1.728	-1.731	-1.732	-1.736	-1.739	-1.741	-1.744	-1.745	-1.748	-1.750	-1.750	-1.752	-1.755	-1.756	-1.758	-1.759	-1.760	-1.761	-1.762	-1.764	-1.765	-1.765	-1.768	-1.769	-1.770	-1.771	-1.772	-1.775	-1.775	-1.778	-1.780	-1.781	-1.782	-1.785	-1.786	-1.789	-1.790	-1.794	-1.795	-1.799	-1.801	-1.804	-1.808	-1.810	-1.814	-1.816	-1.820	-1.822	-1.826	-1.831	-1.835	-1.839	-1.841	-1.845	-1.850	-1.854	-1.858	-1.861	-1.865	-1.868	-1.871	-1.875	-1.879	-1.881	-1.884	-1.886	-1.889	-1.891	-1.892	-1.894	-1.895	-1.895	-1.895	-1.895	-1.894	-1.892	-1.891	-1.890	-1.886	-1.882	-1.880	-1.875	-1.870	-1.865	-1.859	-1.852	-1.844	-1.836	-1.828	-1.819	-1.809	-1.798	-1.785	-1.774	-1.761	-1.748	-1.734	-1.719	-1.702	-1.688	-1.670	-1.652	-1.634	-1.615	-1.598	-1.578	-1.556	-1.538	-1.515	-1.494	-1.472	-1.449	-1.426	-1.404	-1.379	-1.356	-1.332	-1.308	-1.282	-1.258	-1.232	-1.208	-1.182	-1.158	-1.131	-1.108	-1.082	-1.056	-1.031	-1.006	-0.982	-0.959	-0.934	-0.911	-0.889	-0.865	-0.842	-0.820	-0.799	-0.778	-0.758	-0.736	-0.718	-0.699	-0.680	-0.662	-0.645	-0.629	-0.612	-0.598	-0.582	-0.569	-0.555	-0.542	-0.531	-0.520	-0.509	-0.499	-0.490	-0.481	-0.472	-0.465	-0.459	-0.451	-0.446	-0.441	-0.436	-0.431	-0.429	-0.424	-0.421	-0.419	-0.416	-0.415	-0.412	-0.411	-0.410	-0.410	-0.409	-0.408	-0.408	-0.408	-0.406	-0.406	-0.406	-0.405	-0.405	-0.404	-0.404	-0.402	-0.401	-0.400	-0.399	-0.398	-0.396	-0.394	-0.391	-0.389	-0.385	-0.382	-0.379	-0.375	-0.371	-0.366	-0.361	-0.356	-0.350	-0.344	-0.339	-0.331	-0.324	-0.318	-0.309	-0.300	-0.292	-0.284	-0.275	-0.265	-0.256	-0.246	-0.236	-0.226	-0.216	-0.205	-0.194	-0.184	-0.172	-0.161	-0.149	-0.138	-0.126	-0.114	-0.104	-0.092	-0.081	-0.069	-0.058	-0.046	-0.035	-0.025	-0.014	-0.002	0.006	0.018	0.026	0.036	0.046	0.054	0.064	0.072	0.080	0.088	0.095	0.102	0.108	0.114	0.120	0.125	0.129	0.132	0.138	0.140	0.142	0.144	0.146	0.148	0.148	0.149	0.149	0.148	0.146	0.144	0.142	0.139	0.136	0.132	0.129	0.124	0.120	0.114	0.108	0.102	0.096	0.089	0.081	0.074	0.066	0.059	0.050	0.041	0.032	0.022	0.014	0.004	-0.005	-0.015	-0.025	-0.034	-0.044	-0.054	-0.064	-0.074	-0.084	-0.094	-0.104	-0.112	-0.124	-0.132	-0.142	-0.151	-0.161	-0.170	-0.178	-0.188	-0.195	-0.204	-0.212	-0.220	-0.229	-0.236	-0.244	-0.251	-0.258	-0.265	-0.271	-0.279	-0.285	-0.291	-0.296	-0.302	-0.309	-0.316	-0.321	-0.326	-0.332	-0.338	-0.344	-0.349	-0.355	-0.361	-0.365	-0.371	-0.378	-0.384	-0.389	-0.395	-0.401	-0.408	-0.414	-0.420	-0.428	-0.434	-0.441	-0.449	-0.455	-0.462	-0.470	-0.478	-0.485	-0.492	-0.501	-0.509	-0.518	-0.525	-0.534	-0.541	-0.551	-0.559	-0.568	-0.575	-0.584	-0.592	-0.600	-0.608	-0.615	-0.622	-0.630	-0.638	-0.645	-0.651	-0.658	-0.664	-0.669	-0.674	-0.680	-0.684	-0.688	-0.692	-0.695	-0.699	-0.700	-0.701	-0.704	-0.704	-0.705	-0.705	-0.704	-0.702	-0.702	-0.700	-0.698	-0.694	-0.691	-0.688	-0.681	-0.678	-0.672	-0.666	-0.661	-0.654	-0.648	-0.640	-0.632	-0.625	-0.618	-0.609	-0.601	-0.592	-0.584	-0.575	-0.566	-0.556	-0.548	-0.539	-0.529	-0.519	-0.510	-0.500	-0.492	-0.482	-0.474	-0.464	-0.455	-0.446	-0.438	-0.429	-0.421	-0.414	-0.405	-0.398	-0.391	-0.384	-0.378	-0.370	-0.364	-0.359	-0.352	-0.348	-0.342	-0.338	-0.334	-0.329	-0.325	-0.320	-0.318	-0.314	-0.310	-0.309	-0.306	-0.302	-0.300	-0.299	-0.298	-0.295	-0.292	-0.291	-0.290	-0.289	-0.288	-0.285	-0.284	-0.284	-0.281	-0.279	-0.278	-0.275	-0.274	-0.272	-0.269	-0.266	-0.264	-0.260	-0.255	-0.251	-0.248	-0.242	-0.236	-0.231	-0.224	-0.218	-0.210	-0.204	-0.194	-0.185	-0.175	-0.165	-0.155	-0.144	-0.132	-0.119	-0.108	-0.092	-0.079	-0.064	-0.049	-0.032	-0.016	0.002	0.020	0.039	0.058	0.076	0.098	0.118	0.139	0.160	0.181	0.204	0.226	0.249	0.272	0.296	0.321	0.344	0.369	0.394	0.419	0.444	0.469	0.494	0.519	0.544	0.569	0.594	0.619	0.645	0.669	0.695	0.719	0.744	0.768	0.791	0.815	0.838	0.861	0.884	0.905	0.928	0.948	0.969	0.989	1.008	1.028	1.046	1.064	1.081	1.098	1.115	1.130	1.144	1.159	1.172	1.184	1.198	1.209	1.219	1.229	1.239	1.248	1.255	1.261	1.268	1.274	1.280	1.284	1.288	1.290	1.292	1.294	1.295	1.296	1.296	1.296	1.295	1.294	1.291	1.289	1.285	1.282	1.279	1.274	1.269	1.264	1.258	1.252	1.246	1.240	1.234	1.225	1.219	1.211	1.202	1.196	1.188	1.180	1.170	1.161	1.154	1.144	1.136	1.126	1.119	1.110	1.101	1.092	1.084	1.075	1.066	1.058	1.049	1.041	1.032	1.025	1.018	1.009	1.001	0.994	0.985	0.979	0.972	0.965	0.959	0.952	0.945	0.940	0.935	0.929	0.925	0.920	0.915	0.912	0.909	0.906	0.902	0.901	0.900	0.899	0.898	0.898	0.898	0.898	0.899	0.900	0.901	0.904	0.906	0.910	0.914	0.918	0.921	0.926	0.931	0.938	0.942	0.949	0.955	0.962	0.969	0.976	0.984	0.991	0.999	1.006	1.015	1.022	1.030	1.039	1.046	1.055	1.062	1.070	1.079	1.086	1.094	1.101	1.106	1.114	1.120	1.128	1.134	1.139	1.144	1.149	1.154	1.158	1.162	1.165	1.170	1.172	1.176	1.178	1.181	1.182	1.184	1.186	1.188	1.188	1.189	1.189	1.190	1.190	1.190	1.190	1.190	1.190	1.190	1.190	1.190	1.189	1.189	1.189	1.189	1.190	1.190	1.190	1.191	1.191	1.192	1.194	1.195	1.196	1.199	1.201	1.202	1.205	1.209	1.211	1.215	1.219	1.224	1.229	1.232	1.238	1.244	1.250	1.256	1.262	1.269	1.278	1.284	1.291	1.300	1.308	1.316	1.324	1.332	1.341	1.351	1.360	1.370	1.380	1.389	1.399	1.408	1.416	1.426	1.435	1.445	1.454	1.461	1.471	1.480	1.488	1.495	1.502	1.510	1.516	1.524	1.529	1.535	1.540	1.545	1.550	1.554	1.556	1.559	1.561	1.562	1.564	1.564	1.564	1.561	1.560	1.558	1.555	1.551	1.548	1.544	1.538	1.531	1.526	1.519	1.511	1.504	1.495	1.488	1.479	1.469	1.460	1.450	1.439	1.429	1.419	1.406	1.396	1.385	1.375	1.362	1.351	1.341	1.330	1.320	1.309	1.299	1.289	1.278	1.269	1.259	1.250	1.241	1.234	1.226	1.219	1.211	1.205	1.199	1.195	1.190	1.186	1.182	1.180	1.178	1.175	1.174	1.172	1.172	1.172	1.172	1.174	1.175	1.178	1.179	1.181	1.184	1.188	1.190	1.194	1.196	1.200	1.205	1.209	1.212	1.216	1.219	1.224	1.228	1.230	1.232	1.236	1.239	1.241	1.244	1.244	1.245	1.246	1.246	1.246	1.246	1.245	1.242	1.241	1.238	1.235	1.231	1.228	1.224	1.218	1.212	1.208	1.201	1.194	1.188	1.181	1.172	1.165	1.158	1.150	1.142	1.134	1.125	1.118	1.109	1.100	1.092	1.084	1.076	1.070	1.062	1.055	1.049	1.042	1.038	1.031	1.026	1.022	1.019	1.015	1.011	1.010	1.009	1.008	1.006	1.006	1.008	1.010	1.012	1.015	1.018	1.021	1.026	1.031	1.036	1.042	1.050	1.056	1.064	1.071	1.080	1.090	1.099	1.109	1.119	1.128	1.139	1.149	1.159	1.170	1.181	1.192	1.201	1.212	1.222	1.234	1.244	1.255	1.265	1.275	1.284	1.294	1.302	1.312	1.320	1.329	1.335	1.342	1.349	1.355	1.361	1.366	1.371	1.376	1.380	1.384	1.386	1.388	1.390	1.390	1.391	1.391	1.390	1.389	1.388	1.385	1.381	1.379	1.374	1.369	1.364	1.358	1.351	1.344	1.335	1.328	1.319	1.309	1.299	1.288	1.275	1.264	1.251	1.238	1.225	1.210	1.195	1.180	1.164	1.149	1.131	1.115	1.096	1.079	1.060	1.041	1.022	1.004	0.984	0.965	0.945	0.925	0.906	0.886	0.866	0.846	0.828	0.809	0.790	0.770	0.752	0.735	0.718	0.701	0.684	0.669	0.654	0.639	0.625	0.612	0.601	0.590	0.580	0.570	0.562	0.555	0.549	0.542	0.539	0.535	0.532	0.531	0.531	0.530	0.532	0.535	0.538	0.541	0.546	0.552	0.559	0.565	0.572	0.581	0.589	0.599	0.608	0.616	0.628	0.638	0.648	0.658	0.668	0.678	0.686	0.696	0.706	0.715	0.724	0.731	0.739	0.746	0.752	0.759	0.762	0.766	0.770	0.772	0.774	0.775	0.775	0.774	0.771	0.769	0.765	0.761	0.755	0.749	0.741	0.734	0.726	0.716	0.706	0.696	0.686	0.675	0.662	0.651	0.639	0.626	0.614	0.602	0.590	0.578	0.566	0.555	0.544	0.532	0.522	0.512	0.505	0.496	0.489	0.484	0.479	0.472	0.470	0.468	0.465	0.466	0.466	0.469	0.471	0.476	0.481	0.488	0.495	0.504	0.514	0.524	0.536	0.549	0.564	0.576	0.592	0.609	0.626	0.642	0.660	0.679	0.698	0.716	0.735	0.755	0.774	0.794	0.814	0.832	0.851	0.870	0.888	0.905	0.922	0.939	0.955	0.970	0.984	0.998	1.010	1.021	1.032	1.042	1.050	1.059	1.065	1.070	1.074	1.079	1.080	1.080	1.080	1.079	1.076	1.072	1.068	1.061	1.055	1.048	1.039	1.029	1.019	1.008	0.995	0.982	0.969	0.955	0.940	0.925	0.910	0.894	0.878	0.861	0.845	0.828	0.810	0.792	0.776	0.759	0.741	0.725	0.708	0.692	0.676	0.660	0.645	0.631	0.616	0.602	0.590	0.579	0.566	0.555	0.545	0.536	0.528	0.519	0.512	0.507	0.501	0.498	0.494	0.491	0.491	0.490	0.491	0.492	0.495	0.498	0.502	0.507	0.515	0.521	0.530	0.539	0.549	0.560	0.571	0.585	0.596	0.610	0.626	0.640	0.655	0.671	0.689	0.706	0.724	0.741	0.761	0.779	0.798	0.818	0.836	0.858	0.875	0.895	0.915	0.935	0.954	0.972	0.992	1.011	1.030	1.048	1.066	1.082	1.100	1.115	1.131	1.145	1.160	1.174	1.186	1.199	1.210	1.221	1.231	1.240	1.249	1.256	1.262	1.270	1.274	1.278	1.281	1.284	1.285	1.288	1.286	1.286	1.284	1.281	1.279	1.275	1.271	1.266	1.260	1.254	1.246	1.239	1.231	1.222	1.214	1.204	1.195	1.185	1.175	1.164	1.152	1.141	1.130	1.119	1.106	1.095	1.084	1.072	1.060	1.049	1.038	1.025	1.014	1.002	0.991	0.980	0.969	0.959	0.949	0.938	0.928	0.918	0.908	0.899	0.889	0.881	0.872	0.865	0.856	0.850	0.842	0.836	0.830	0.826	0.820	0.815	0.811	0.806	0.804	0.800	0.798	0.796	0.794	0.794	0.792	0.792	0.792	0.794	0.795	0.796	0.798	0.800	0.802	0.806	0.809	0.815	0.819	0.822	0.828	0.832	0.838	0.844	0.848	0.854	0.859	0.865	0.870	0.876	0.882	0.888	0.892	0.898	0.902	0.906	0.910	0.914	0.916	0.920	0.921	0.924	0.924	0.924	0.924	0.922	0.920	0.918	0.914	0.910	0.904	0.898	0.890	0.884	0.874	0.865	0.855	0.842	0.832	0.819	0.806	0.792	0.778	0.762	0.746	0.729	0.712	0.695	0.678	0.659	0.640	0.622	0.602	0.584	0.565	0.545	0.525	0.506	0.488	0.470	0.452	0.434	0.416	0.400	0.382	0.368	0.351	0.336	0.322	0.309	0.296	0.284	0.272	0.262	0.251	0.242	0.234	0.226	0.219	0.212	0.208	0.201	0.198	0.194	0.191	0.189	0.186	0.185	0.184	0.184	0.184	0.184	0.185	0.185	0.185	0.186	0.188	0.188	0.190	0.191	0.191	0.192	0.194	0.194	0.195	0.194	0.194	0.194	0.192	0.191	0.189	0.186	0.182	0.180	0.175	0.171	0.166	0.161	0.155	0.148	0.141	0.132	0.125	0.115	0.106	0.095	0.086	0.074	0.062	0.050	0.038	0.024	0.010	-0.004	-0.019	-0.035	-0.050	-0.065	-0.082	-0.099	-0.116	-0.134	-0.152	-0.170	-0.189	-0.208	-0.226	-0.245	-0.265	-0.284	-0.304	-0.322	-0.342	-0.362	-0.382	-0.404	-0.422	-0.442	-0.461	-0.480	-0.500	-0.519	-0.538	-0.556	-0.574	-0.591	-0.609	-0.625	-0.641	-0.656	-0.671	-0.686	-0.700	-0.714	-0.725	-0.738	-0.748	-0.758	-0.766	-0.774	-0.782	-0.788	-0.794	-0.798	-0.800	-0.804	-0.805	-0.805	-0.804	-0.804	-0.799	-0.796	-0.791	-0.785	-0.778	-0.770	-0.761	-0.751	-0.741	-0.730	-0.719	-0.706	-0.692	-0.679	-0.664	-0.648	-0.632	-0.615	-0.600	-0.582	-0.565	-0.548	-0.530	-0.511	-0.494	-0.476	-0.458	-0.441	-0.422	-0.406	-0.388	-0.371	-0.355	-0.339	-0.324	-0.309	-0.294	-0.280	-0.268	-0.254	-0.242	-0.231	-0.220	-0.211	-0.201	-0.192	-0.185	-0.179	-0.172	-0.169	-0.164	-0.160	-0.158	-0.156	-0.155	-0.154	-0.155	-0.156	-0.158	-0.160	-0.162	-0.166	-0.171	-0.175	-0.180	-0.186	-0.192	-0.199	-0.206	-0.212	-0.220	-0.228	-0.236	-0.244	-0.254	-0.261	-0.270	-0.280	-0.288	-0.298	-0.306	-0.314	-0.324	-0.332	-0.341	-0.350	-0.358	-0.368	-0.375	-0.382	-0.390	-0.398	-0.405	-0.412	-0.419	-0.426	-0.432	-0.440	-0.445	-0.452	-0.458	-0.464	-0.469	-0.474	-0.479	-0.484	-0.489	-0.494	-0.499	-0.502	-0.506	-0.511	-0.515	-0.519	-0.522	-0.526	-0.531	-0.535	-0.538	-0.541	-0.544	-0.549	-0.551	-0.555	-0.558	-0.561	-0.565	-0.569	-0.571	-0.574	-0.578	-0.580	-0.584	-0.586	-0.589	-0.592	-0.595	-0.598	-0.600	-0.604	-0.605	-0.609	-0.610	-0.614	-0.615	-0.618	-0.619	-0.621	-0.624	-0.625	-0.626	-0.629	-0.630	-0.631	-0.632	-0.634	-0.635	-0.636	-0.638	-0.639	-0.640	-0.641	-0.641	-0.642	-0.644	-0.644	-0.645	-0.645	-0.646	-0.649	-0.649	-0.649	-0.651	-0.652	-0.654	-0.655	-0.656	-0.658	-0.660	-0.662	-0.664	-0.666	-0.669	-0.670	-0.674	-0.676	-0.679	-0.682	-0.686	-0.689	-0.692	-0.696	-0.700	-0.704	-0.706	-0.710	-0.715	-0.719	-0.722	-0.725	-0.729	-0.732	-0.736	-0.740	-0.742	-0.745	-0.749	-0.750	-0.752	-0.754	-0.755	-0.756	-0.758	-0.758	-0.758	-0.756	-0.755	-0.755	-0.751	-0.750	-0.748	-0.744	-0.739	-0.735	-0.730	-0.725	-0.719	-0.711	-0.706	-0.699	-0.691	-0.681	-0.674	-0.665	-0.656	-0.648	-0.638	-0.629	-0.618	-0.609	-0.599	-0.589	-0.579	-0.569	-0.560	-0.550	-0.541	-0.534	-0.525	-0.518	-0.510	-0.502	-0.496	-0.491	-0.486	-0.481	-0.478	-0.476	-0.474	-0.472	-0.471	-0.471	-0.472	-0.475	-0.478	-0.481	-0.485	-0.491	-0.496	-0.502	-0.510	-0.518	-0.526	-0.535	-0.546	-0.556	-0.566	-0.578	-0.589	-0.600	-0.612	-0.624	-0.636	-0.649	-0.661	-0.672	-0.684	-0.696	-0.706	-0.716	-0.728	-0.738	-0.746	-0.755	-0.761	-0.769	-0.775	-0.780	-0.785	-0.788	-0.789	-0.790	-0.790	-0.790	-0.786	-0.784	-0.779	-0.774	-0.766	-0.759	-0.750	-0.740	-0.729	-0.718	-0.704	-0.689	-0.674	-0.658	-0.640	-0.624	-0.604	-0.585	-0.564	-0.544	-0.524	-0.501	-0.479	-0.456	-0.434	-0.410	-0.386	-0.362	-0.339	-0.315	-0.291	-0.268	-0.244	-0.220	-0.198	-0.175	-0.151	-0.130	-0.109	-0.088	-0.066	-0.046	-0.026	-0.008	0.010	0.028	0.045	0.061	0.076	0.091	0.105	0.119	0.131	0.142	0.154	0.164	0.172	0.181	0.189	0.194	0.201	0.205	0.210	0.214	0.215	0.218	0.219	0.219	0.218	0.218	0.214	0.212	0.209	0.204	0.199	0.194	0.189	0.181	0.174	0.166	0.158	0.149	0.140	0.129	0.119	0.109	0.098	0.086	0.075	0.062	0.050	0.038	0.025	0.011	-0.001	-0.014	-0.028	-0.041	-0.054	-0.066	-0.080	-0.091	-0.105	-0.116	-0.129	-0.141	-0.152	-0.164	-0.174	-0.184	-0.194	-0.202	-0.211	-0.220	-0.228	-0.234	-0.240	-0.245	-0.250	-0.255	-0.259	-0.261	-0.264	-0.264	-0.265	-0.264	-0.264	-0.261	-0.259	-0.255	-0.250	-0.245	-0.240	-0.234	-0.228	-0.220	-0.211	-0.204	-0.195	-0.184	-0.175	-0.164	-0.152	-0.141	-0.130	-0.119	-0.108	-0.095	-0.084	-0.071	-0.060	-0.048	-0.035	-0.024	-0.012	-0.001	0.010	0.020	0.030	0.039	0.049	0.058	0.066	0.072	0.079	0.086	0.092	0.096	0.101	0.106	0.109	0.111	0.112	0.115	0.115	0.115	0.114	0.112	0.112	0.110	0.108	0.105	0.101	0.098	0.094	0.089	0.085	0.080	0.076	0.070	0.066	0.061	0.056	0.051	0.048	0.042	0.039	0.035	0.031	0.029	0.028	0.025	0.025	0.024	0.024	0.024	0.025	0.028	0.031	0.034	0.039	0.042	0.049	0.055	0.061	0.070	0.078	0.086	0.098	0.108	0.119	0.130	0.142	0.156	0.169	0.182	0.196	0.211	0.226	0.241	0.258	0.272	0.289	0.304	0.320	0.335	0.351	0.368	0.382	0.398	0.412	0.428	0.441	0.455	0.470	0.482	0.495	0.506	0.518	0.529	0.539	0.549	0.558	0.565	0.571	0.580	0.585	0.591	0.596	0.599	0.602	0.605	0.608	0.608	0.610	0.609	0.608	0.606	0.606	0.602	0.600	0.598	0.592	0.589	0.584	0.580	0.574	0.568	0.561	0.555	0.549	0.542	0.535	0.529	0.521	0.514	0.506	0.499	0.491	0.484	0.475	0.468	0.460	0.452	0.444	0.438	0.430	0.422	0.415	0.409	0.401	0.395	0.388	0.381	0.375	0.369	0.362	0.358	0.352	0.348	0.342	0.339	0.334	0.329	0.326	0.321	0.318	0.314	0.312	0.309	0.306	0.302	0.301	0.300	0.298	0.296	0.295	0.294	0.294	0.292	0.291	0.291	0.291	0.291	0.291	0.292	0.292	0.294	0.295	0.296	0.298	0.298	0.300	0.301	0.302	0.304	0.306	0.309	0.310	0.312	0.314	0.316	0.318	0.321	0.324	0.326	0.329	0.331	0.334	0.336	0.340	0.342	0.345	0.349	0.351	0.354	0.358	0.361	0.365	0.368	0.370	0.374	0.378	0.381	0.386	0.389	0.394	0.398	0.401	0.405	0.409	0.414	0.418	0.421	0.426	0.431	0.435	0.440	0.444	0.449	0.452	0.456	0.461	0.466	0.470	0.475	0.480	0.484	0.488	0.491	0.496	0.500	0.505	0.509	0.512	0.516	0.520	0.522	0.526	0.531	0.534	0.538	0.541	0.544	0.548	0.550	0.554	0.556	0.559	0.564	0.566	0.569	0.572	0.574	0.578	0.581	0.585	0.588	0.591	0.594	0.598	0.602	0.605	0.610	0.614	0.618	0.622	0.628	0.632	0.638	0.642	0.648	0.652	0.658	0.664	0.670	0.675	0.681	0.686	0.694	0.699	0.705	0.711	0.716	0.722	0.728	0.734	0.740	0.745	0.751	0.755	0.760	0.765	0.769	0.772	0.776	0.780	0.782	0.786	0.788	0.789	0.790	0.792	0.792	0.792	0.792	0.791	0.791	0.790	0.789	0.786	0.784	0.781	0.778	0.775	0.770	0.768	0.762	0.758	0.755	0.750	0.745	0.741	0.736	0.732	0.729	0.724	0.719	0.715	0.712	0.708	0.704	0.701	0.699	0.696	0.695	0.692	0.690	0.689	0.689	0.689	0.688	0.689	0.689	0.690	0.691	0.694	0.695	0.699	0.701	0.704	0.706	0.710	0.714	0.718	0.722	0.726	0.730	0.735	0.740	0.742	0.748	0.752	0.756	0.762	0.766	0.770	0.774	0.778	0.781	0.784	0.788	0.790	0.794	0.796	0.799	0.801	0.802	0.805	0.806	0.808	0.809	0.810	0.810	0.810	0.811	0.811	0.811	0.811	0.810	0.810	0.810	0.809	0.808	0.806	0.806	0.805	0.804	0.802	0.802	0.801	0.801	0.799	0.799	0.798	0.796	0.798	0.796	0.795	0.795	0.795	0.794	0.795	0.795	0.796	0.796	0.796	0.796	0.798	0.796	0.798	0.799	0.799	0.800	0.801	0.802	0.802	0.804	0.806	0.806	0.808	0.809	0.810	0.811	0.812	0.814	0.815	0.816	0.816	0.818	0.820	0.820	0.821	0.821	0.824	0.824	0.825	0.825	0.825	0.826	0.828	0.829	0.829	0.829	0.830	0.830	0.830	0.830	0.830	0.831	0.831	0.831	0.832	0.831	0.832	0.831	0.831	0.830	0.830	0.830	0.828	0.828	0.826	0.825	0.822	0.820	0.819	0.818	0.814	0.811	0.809	0.805	0.801	0.798	0.792	0.788	0.781	0.776	0.770	0.761	0.755	0.746	0.738	0.728	0.718	0.708	0.696	0.684	0.672	0.658	0.644	0.630	0.614	0.598	0.581	0.562	0.544	0.526	0.506	0.485	0.464	0.441	0.419	0.396	0.371	0.348	0.322	0.296	0.270	0.242	0.216	0.188	0.159	0.130	0.100	0.071	0.041	0.011	-0.019	-0.050	-0.081	-0.111	-0.142	-0.172	-0.204	-0.234	-0.264	-0.295	-0.325	-0.354	-0.384	-0.412	-0.441	-0.468	-0.495	-0.522	-0.549	-0.574	-0.599	-0.624	-0.646	-0.669	-0.691	-0.712	-0.732	-0.751	-0.770	-0.788	-0.804	-0.820	-0.835	-0.849	-0.861	-0.872	-0.884	-0.892	-0.902	-0.910	-0.918	-0.924	-0.928	-0.931	-0.935	-0.938	-0.939	-0.940	-0.940	-0.939	-0.938	-0.935	-0.932	-0.929	-0.922	-0.918	-0.912	-0.906	-0.899	-0.891	-0.884	-0.875	-0.866	-0.856	-0.846	-0.836	-0.825	-0.816	-0.805	-0.792	-0.781	-0.770	-0.758	-0.746	-0.734	-0.722	-0.709	-0.698	-0.685	-0.674	-0.661	-0.649	-0.638	-0.625	-0.614	-0.602	-0.590	-0.579	-0.569	-0.559	-0.548	-0.539	-0.528	-0.519	-0.509	-0.500	-0.491	-0.484	-0.475	-0.468	-0.461	-0.454	-0.448	-0.441	-0.436	-0.430	-0.425	-0.421	-0.418	-0.412	-0.409	-0.406	-0.404	-0.400	-0.399	-0.398	-0.395	-0.394	-0.394	-0.394	-0.392	-0.394	-0.392	-0.394	-0.395	-0.396	-0.398	-0.399	-0.401	-0.402	-0.404	-0.406	-0.408	-0.409	-0.411	-0.412	-0.415	-0.418	-0.420	-0.421	-0.422	-0.425	-0.425	-0.426	-0.428	-0.429	-0.429	-0.429	-0.430	-0.429	-0.430	-0.429	-0.428	-0.428	-0.425	-0.424	-0.421	-0.419	-0.416	-0.414	-0.410	-0.408	-0.404	-0.400	-0.396	-0.392	-0.388	-0.384	-0.379	-0.375	-0.370	-0.365	-0.361	-0.356	-0.352	-0.349	-0.344	-0.340	-0.338	-0.334	-0.331	-0.329	-0.326	-0.325	-0.325	-0.322	-0.322	-0.322	-0.322	-0.325	-0.325	-0.328	-0.331	-0.334	-0.338	-0.344	-0.348	-0.354	-0.360	-0.368	-0.374	-0.382	-0.391	-0.400	-0.409	-0.419	-0.429	-0.441	-0.451	-0.462	-0.475	-0.485	-0.498	-0.509	-0.521	-0.534	-0.545	-0.556	-0.569	-0.580	-0.590	-0.601	-0.612	-0.621	-0.631	-0.639	-0.649	-0.655	-0.662	-0.670	-0.675	-0.680	-0.682	-0.686	-0.688	-0.689	-0.689	-0.688	-0.686	-0.684	-0.680	-0.675	-0.669	-0.662	-0.654	-0.645	-0.636	-0.625	-0.614	-0.601	-0.589	-0.574	-0.559	-0.542	-0.528	-0.510	-0.492	-0.474	-0.456	-0.438	-0.418	-0.398	-0.378	-0.358	-0.338	-0.316	-0.296	-0.276	-0.256	-0.236	-0.216	-0.198	-0.179	-0.160	-0.142	-0.126	-0.109	-0.092	-0.079	-0.064	-0.051	-0.040	-0.028	-0.018	-0.008	0.000	0.006	0.012	0.019	0.022	0.024	0.026	0.026	0.025	0.022	0.020	0.015	0.010	0.002	-0.005	-0.014	-0.024	-0.034	-0.046	-0.059	-0.074	-0.088	-0.102	-0.120	-0.136	-0.154	-0.172	-0.191	-0.210	-0.229	-0.250	-0.270	-0.291	-0.311	-0.332	-0.354	-0.374	-0.395	-0.416	-0.438	-0.458	-0.478	-0.498	-0.518	-0.536	-0.555	-0.574	-0.592	-0.610	-0.628	-0.642	-0.658	-0.672	-0.686	-0.700	-0.712	-0.724	-0.735	-0.745	-0.754	-0.762	-0.770	-0.778	-0.782	-0.788	-0.792	-0.795	-0.799	-0.801	-0.802	-0.802	-0.804	-0.802	-0.801	-0.800	-0.798	-0.795	-0.792	-0.789	-0.785	-0.780	-0.776	-0.770	-0.765	-0.760	-0.755	-0.750	-0.744	-0.739	-0.734	-0.729	-0.724	-0.720	-0.715	-0.711	-0.708	-0.704	-0.701	-0.700	-0.699	-0.698	-0.696	-0.698	-0.699	-0.701	-0.702	-0.706	-0.710	-0.716	-0.721	-0.729	-0.735	-0.744	-0.754	-0.764	-0.774	-0.786	-0.799	-0.812	-0.828	-0.841	-0.856	-0.872	-0.891	-0.908	-0.926	-0.945	-0.965	-0.985	-1.006	-1.026	-1.048	-1.070	-1.091	-1.114	-1.135	-1.158	-1.180	-1.202	-1.224	-1.246	-1.269	-1.290	-1.311	-1.332	-1.352	-1.374	-1.392	-1.412	-1.431	-1.450	-1.468	-1.485	-1.500	-1.516	-1.531	-1.545	-1.559	-1.571	-1.582	-1.594	-1.602	-1.612	-1.621	-1.628	-1.635	-1.641	-1.645	-1.649	-1.652	-1.654	-1.656	-1.658	-1.656	-1.655	-1.654	-1.651	-1.648	-1.644	-1.640	-1.635	-1.629	-1.624	-1.616	-1.608	-1.600	-1.591	-1.582	-1.572	-1.562	-1.552	-1.542	-1.531	-1.520	-1.509	-1.498	-1.485	-1.472	-1.460	-1.448	-1.435	-1.422	-1.410	-1.396	-1.382	-1.371	-1.358	-1.345	-1.334	-1.320	-1.308	-1.295	-1.282	-1.271	-1.260	-1.248	-1.238	-1.225	-1.215	-1.204	-1.195	-1.184	-1.175	-1.165	-1.158	-1.149	-1.140	-1.132	-1.126	-1.119	-1.114	-1.106	-1.101	-1.098	-1.092	-1.088	-1.084	-1.080	-1.078	-1.075	-1.072	-1.071	-1.069	-1.069	-1.068	-1.069	-1.068	-1.069	-1.069	-1.071	-1.072	-1.074	-1.075	-1.079	-1.081	-1.084	-1.088	-1.091	-1.095	-1.098	-1.102	-1.106	-1.110	-1.115	-1.119	-1.124	-1.128	-1.132	-1.138	-1.142	-1.148	-1.152	-1.158	-1.162	-1.166	-1.171	-1.176	-1.180	-1.185	-1.189	-1.194	-1.198	-1.201	-1.206	-1.210	-1.214	-1.218	-1.221	-1.224	-1.228	-1.230	-1.234	-1.236	-1.239	-1.241	-1.244	-1.246	-1.248	-1.250	-1.251	-1.254	-1.254	-1.255	-1.258	-1.258	-1.259	-1.260	-1.260	-1.261	-1.262	-1.262	-1.264	-1.264	-1.265	-1.265	-1.265	-1.265	-1.266	-1.266	-1.268	-1.269	-1.270	-1.270	-1.271	-1.272	-1.272	-1.275	-1.276	-1.279	-1.280	-1.282	-1.285	-1.288	-1.289	-1.292	-1.296	-1.299	-1.302	-1.308	-1.310	-1.314	-1.319	-1.322	-1.328	-1.332	-1.339	-1.344	-1.349	-1.354	-1.360	-1.366	-1.371	-1.379	-1.385	-1.391	-1.398	-1.404	-1.409	-1.416	-1.422	-1.429	-1.436	-1.442	-1.449	-1.455	-1.460	-1.465	-1.472	-1.478	-1.482	-1.489	-1.494	-1.498	-1.502	-1.508	-1.512	-1.515	-1.520	-1.522	-1.528	-1.530	-1.534	-1.536	-1.539	-1.542	-1.544	-1.546	-1.548	-1.550	-1.551	-1.554	-1.556	-1.556	-1.559	-1.559	-1.561	-1.562	-1.564	-1.565	-1.568	-1.569	-1.571	-1.574	-1.574	-1.578	-1.580	-1.582	-1.586	-1.589	-1.594	-1.598	-1.602	-1.608	-1.611	-1.618	-1.622	-1.630	-1.638	-1.645	-1.652	-1.661	-1.670	-1.679	-1.689	-1.700	-1.710	-1.721	-1.732	-1.746	-1.759	-1.772	-1.786	-1.801	-1.816	-1.831	-1.848	-1.864	-1.880	-1.899	-1.915	-1.934	-1.952	-1.971	-1.990	-2.010	-2.029	-2.050	-2.069	-2.090	-2.110	-2.131	-2.151	-2.171	-2.192	-2.214	-2.235	-2.255	-2.276	-2.298	-2.318	-2.339	-2.359	-2.380	-2.399	-2.419	-2.438	-2.456	-2.475	-2.492	-2.511	-2.528	-2.544	-2.560	-2.575	-2.589	-2.604	-2.616	-2.629	-2.641	-2.652	-2.664	-2.672	-2.681	-2.689	-2.696	-2.702	-2.708	-2.711	-2.715	-2.719	-2.720	-2.720	-2.719	-2.719	-2.716	-2.712	-2.710	-2.704	-2.698	-2.691	-2.682	-2.675	-2.665	-2.655	-2.645	-2.632	-2.621	-2.609	-2.596	-2.581	-2.568	-2.552	-2.538	-2.521	-2.508	-2.491	-2.475	-2.459	-2.442	-2.428	-2.411	-2.395	-2.380	-2.365	-2.350	-2.335	-2.321	-2.308	-2.294	-2.281	-2.270	-2.259	-2.249	-2.239	-2.230	-2.222	-2.215	-2.209	-2.204	-2.200	-2.195	-2.194	-2.191	-2.192	-2.192	-2.195	-2.196	-2.200	-2.204	-2.210	-2.216	-2.222	-2.231	-2.240	-2.250	-2.259	-2.270	-2.281	-2.294	-2.305	-2.318	-2.331	-2.344	-2.358	-2.370	-2.385	-2.398	-2.411	-2.425	-2.438	-2.451	-2.464	-2.476	-2.486	-2.498	-2.509	-2.519	-2.528	-2.536	-2.544	-2.550	-2.556	-2.561	-2.565	-2.568	-2.571	-2.570	-2.571	-2.570	-2.568	-2.564	-2.559	-2.554	-2.548	-2.540	-2.530	-2.521	-2.510	-2.499	-2.486	-2.471	-2.458	-2.441	-2.425	-2.409	-2.390	-2.371	-2.352	-2.332	-2.311	-2.290	-2.270	-2.248	-2.226	-2.202	-2.181	-2.159	-2.135	-2.112	-2.089	-2.066	-2.044	-2.020	-1.998	-1.976	-1.952	-1.931	-1.910	-1.888	-1.868	-1.846	-1.826	-1.806	-1.788	-1.769	-1.750	-1.731	-1.715	-1.698	-1.681	-1.666	-1.651	-1.638	-1.622	-1.609	-1.596	-1.584	-1.572	-1.562	-1.551	-1.542	-1.532	-1.522	-1.516	-1.508	-1.500	-1.494	-1.488	-1.481	-1.476	-1.471	-1.468	-1.464	-1.460	-1.458	-1.454	-1.452	-1.450	-1.449	-1.448	-1.446	-1.446	-1.446	-1.446	-1.448	-1.448	-1.448	-1.449	-1.451	-1.452	-1.454	-1.455	-1.458	-1.460	-1.462	-1.465	-1.468	-1.471	-1.472	-1.476	-1.480	-1.482	-1.485	-1.490	-1.492	-1.496	-1.501	-1.505	-1.509	-1.512	-1.516	-1.521	-1.526	-1.530	-1.534	-1.539	-1.544	-1.549	-1.552	-1.559	-1.564	-1.569	-1.575	-1.580	-1.586	-1.592	-1.598	-1.605	-1.610	-1.618	-1.625	-1.631	-1.639	-1.648	-1.654	-1.662	-1.670	-1.680	-1.689	-1.699	-1.709	-1.718	-1.728	-1.739	-1.749	-1.760	-1.771	-1.784	-1.795	-1.809	-1.820	-1.834	-1.846	-1.861	-1.874	-1.888	-1.902	-1.918	-1.931	-1.948	-1.962	-1.978	-1.994	-2.010	-2.025	-2.041	-2.058	-2.074	-2.090	-2.106	-2.122	-2.139	-2.155	-2.171	-2.186	-2.202	-2.218	-2.232	-2.248	-2.262	-2.276	-2.291	-2.304	-2.318	-2.330	-2.342	-2.354	-2.366	-2.376	-2.388	-2.396	-2.405	-2.412	-2.421	-2.428	-2.434	-2.439	-2.444	-2.448	-2.451	-2.452	-2.454	-2.454	-2.454	-2.454	-2.451	-2.449	-2.445	-2.440	-2.435	-2.429	-2.422	-2.414	-2.405	-2.395	-2.385	-2.374	-2.362	-2.350	-2.336	-2.322	-2.308	-2.291	-2.276	-2.260	-2.242	-2.225	-2.206	-2.189	-2.170	-2.151	-2.132	-2.112	-2.094	-2.074	-2.054	-2.036	-2.016	-1.996	-1.978	-1.959	-1.940	-1.921	-1.902	-1.886	-1.869	-1.852	-1.838	-1.821	-1.808	-1.794	-1.781	-1.769	-1.759	-1.748	-1.739	-1.730	-1.722	-1.716	-1.711	-1.708	-1.704	-1.702	-1.701	-1.701	-1.702	-1.705	-1.709	-1.714	-1.719	-1.724	-1.731	-1.740	-1.749	-1.760	-1.771	-1.782	-1.795	-1.808	-1.821	-1.836	-1.851	-1.868	-1.882	-1.899	-1.916	-1.932	-1.949	-1.968	-1.984	-2.001	-2.019	-2.035	-2.052	-2.069	-2.086	-2.101	-2.116	-2.131	-2.145	-2.159	-2.171	-2.185	-2.196	-2.206	-2.218	-2.226	-2.235	-2.241	-2.249	-2.254	-2.260	-2.262	-2.265	-2.268	-2.268	-2.269	-2.268	-2.265	-2.261	-2.258	-2.252	-2.248	-2.240	-2.232	-2.224	-2.215	-2.205	-2.194	-2.182	-2.170	-2.158	-2.145	-2.131	-2.116	-2.102	-2.088	-2.072	-2.056	-2.040	-2.025	-2.009	-1.992	-1.978	-1.961	-1.945	-1.928	-1.912	-1.898	-1.881	-1.868	-1.851	-1.838	-1.825	-1.811	-1.799	-1.785	-1.774	-1.762	-1.752	-1.742	-1.734	-1.724	-1.716	-1.709	-1.702	-1.696	-1.691	-1.688	-1.682	-1.681	-1.678	-1.676	-1.676	-1.676	-1.676	-1.678	-1.680	-1.682	-1.685	-1.690	-1.694	-1.699	-1.705	-1.711	-1.718	-1.724	-1.731	-1.740	-1.748	-1.756	-1.765	-1.775	-1.784	-1.794	-1.804	-1.815	-1.825	-1.836	-1.846	-1.856	-1.868	-1.879	-1.890	-1.900	-1.911	-1.921	-1.932	-1.942	-1.952	-1.962	-1.972	-1.982	-1.991	-2.000	-2.010	-2.018	-2.026	-2.034	-2.042	-2.049	-2.056	-2.064	-2.070	-2.076	-2.082	-2.089	-2.092	-2.099	-2.102	-2.108	-2.111	-2.115	-2.120	-2.122	-2.125	-2.129	-2.132	-2.135	-2.136	-2.139	-2.140	-2.144	-2.145	-2.146	-2.149	-2.150	-2.151	-2.152	-2.154	-2.155	-2.156	-2.158	-2.158	-2.159	-2.159	-2.159	-2.160	-2.160	-2.161	-2.160	-2.161	-2.161	-2.161	-2.161	-2.161	-2.161	-2.161	-2.161	-2.161	-2.162	-2.161	-2.161	-2.161	-2.161	-2.161	-2.161	-2.161	-2.161	-2.162	-2.161	-2.161	-2.161	-2.162	-2.161	-2.162	-2.162	-2.164	-2.164	-2.164	-2.165	-2.166	-2.166	-2.168	-2.169	-2.169	-2.171	-2.172	-2.174	-2.176	-2.179	-2.180	-2.182	-2.184	-2.186	-2.189	-2.191	-2.194	-2.198	-2.199	-2.201	-2.205	-2.208	-2.210	-2.212	-2.215	-2.218	-2.220	-2.222	-2.225	-2.226	-2.229	-2.230	-2.232	-2.232	-2.235	-2.236	-2.236	-2.238	-2.239	-2.239	-2.240	-2.238	-2.238	-2.238	-2.236	-2.235	-2.234	-2.232	-2.230	-2.229	-2.225	-2.224	-2.220	-2.218	-2.215	-2.211	-2.209	-2.205	-2.201	-2.199	-2.196	-2.191	-2.189	-2.186	-2.182	-2.179	-2.176	-2.174	-2.171	-2.169	-2.166	-2.165	-2.162	-2.161	-2.160	-2.159	-2.158	-2.159	-2.158	-2.159	-2.159	-2.160	-2.161	-2.162	-2.165	-2.166	-2.169	-2.171	-2.176	-2.179	-2.182	-2.186	-2.190	-2.195	-2.199	-2.202	-2.208	-2.211	-2.216	-2.220	-2.225	-2.230	-2.234	-2.239	-2.242	-2.248	-2.251	-2.256	-2.260	-2.262	-2.268	-2.270	-2.274	-2.276	-2.279	-2.281	-2.284	-2.285	-2.285	-2.288	-2.288	-2.288	-2.288	-2.288	-2.288	-2.286	-2.285	-2.284	-2.281	-2.279	-2.276	-2.274	-2.270	-2.265	-2.261	-2.256	-2.251	-2.246	-2.240	-2.234	-2.228	-2.220	-2.214	-2.206	-2.198	-2.188	-2.179	-2.169	-2.159	-2.149	-2.138	-2.126	-2.115	-2.101	-2.089	-2.076	-2.061	-2.047	-2.033	-2.018	-2.001	-1.984	-1.968	-1.951	-1.934	-1.915	-1.898	-1.879	-1.860	-1.841	-1.821	-1.801	-1.781	-1.761	-1.741	-1.720	-1.701	-1.680	-1.659	-1.639	-1.618	-1.596	-1.576	-1.556	-1.535	-1.516	-1.496	-1.476	-1.458	-1.440	-1.420	-1.404	-1.386	-1.369	-1.354	-1.338	-1.322	-1.308	-1.295	-1.280	-1.269	-1.256	-1.245	-1.234	-1.224	-1.214	-1.205	-1.198	-1.190	-1.182	-1.176	-1.170	-1.164	-1.160	-1.155	-1.151	-1.148	-1.145	-1.141	-1.138	-1.136	-1.134	-1.130	-1.129	-1.126	-1.125	-1.122	-1.120	-1.119	-1.116	-1.115	-1.111	-1.109	-1.105	-1.102	-1.098	-1.094	-1.089	-1.085	-1.080	-1.074	-1.068	-1.061	-1.055	-1.046	-1.040	-1.031	-1.022	-1.014	-1.004	-0.994	-0.984	-0.974	-0.961	-0.951	-0.939	-0.928	-0.915	-0.902	-0.890	-0.879	-0.865	-0.852	-0.840	-0.829	-0.815	-0.802	-0.790	-0.778	-0.766	-0.754	-0.742	-0.730	-0.720	-0.709	-0.699	-0.690	-0.680	-0.670	-0.662	-0.654	-0.648	-0.640	-0.634	-0.628	-0.622	-0.618	-0.614	-0.609	-0.606	-0.604	-0.600	-0.599	-0.596	-0.598	-0.596	-0.596	-0.598	-0.598	-0.599	-0.600	-0.602	-0.605	-0.606	-0.611	-0.614	-0.616	-0.620	-0.622	-0.626	-0.630	-0.634	-0.638	-0.641	-0.645	-0.649	-0.652	-0.655	-0.660	-0.662	-0.665	-0.668	-0.671	-0.672	-0.675	-0.676	-0.678	-0.679	-0.680	-0.680	-0.680	-0.680	-0.679	-0.678	-0.676	-0.675	-0.674	-0.671	-0.669	-0.666	-0.664	-0.660	-0.655	-0.651	-0.649	-0.644	-0.640	-0.636	-0.631	-0.628	-0.622	-0.619	-0.614	-0.610	-0.604	-0.600	-0.596	-0.592	-0.589	-0.586	-0.582	-0.581	-0.578	-0.576	-0.575	-0.575	-0.572	-0.572	-0.574	-0.575	-0.575	-0.578	-0.580	-0.584	-0.588	-0.592	-0.596	-0.602	-0.609	-0.615	-0.622	-0.631	-0.639	-0.649	-0.658	-0.668	-0.679	-0.689	-0.701	-0.714	-0.725	-0.739	-0.751	-0.765	-0.779	-0.791	-0.806	-0.820	-0.835	-0.848	-0.862	-0.878	-0.891	-0.906	-0.919	-0.932	-0.946	-0.959	-0.972	-0.985	-0.996	-1.009	-1.020	-1.030	-1.039	-1.049	-1.058	-1.066	-1.074	-1.080	-1.088	-1.092	-1.098	-1.101	-1.106	-1.109	-1.111	-1.112	-1.114	-1.114	-1.112	-1.111	-1.110	-1.108	-1.104	-1.100	-1.096	-1.091	-1.086	-1.079	-1.074	-1.066	-1.059	-1.051	-1.042	-1.035	-1.026	-1.018	-1.009	-0.999	-0.990	-0.980	-0.970	-0.960	-0.950	-0.941	-0.931	-0.921	-0.911	-0.901	-0.891	-0.881	-0.872	-0.864	-0.855	-0.846	-0.838	-0.830	-0.821	-0.814	-0.808	-0.800	-0.794	-0.789	-0.782	-0.776	-0.772	-0.768	-0.762	-0.760	-0.756	-0.752	-0.751	-0.749	-0.748	-0.746	-0.745	-0.745	-0.745	-0.745	-0.746	-0.746	-0.749	-0.751	-0.754	-0.756	-0.760	-0.764	-0.768	-0.772	-0.776	-0.781	-0.786	-0.792	-0.798	-0.804	-0.811	-0.818	-0.825	-0.832	-0.840	-0.848	-0.856	-0.864	-0.872	-0.882	-0.890	-0.900	-0.909	-0.919	-0.928	-0.936	-0.946	-0.956	-0.966	-0.975	-0.985	-0.995	-1.005	-1.015	-1.025	-1.034	-1.044	-1.054	-1.062	-1.071	-1.080	-1.089	-1.099	-1.106	-1.115	-1.124	-1.131	-1.140	-1.146	-1.154	-1.161	-1.168	-1.174	-1.179	-1.184	-1.190	-1.194	-1.199	-1.201	-1.206	-1.209	-1.212	-1.215	-1.218	-1.219	-1.220	-1.221	-1.221	-1.221	-1.221	-1.220	-1.218	-1.216	-1.215	-1.212	-1.210	-1.205	-1.202	-1.199	-1.195	-1.190	-1.186	-1.181	-1.176	-1.171	-1.165	-1.160	-1.154	-1.148	-1.142	-1.135	-1.130	-1.124	-1.116	-1.110	-1.102	-1.098	-1.090	-1.082	-1.076	-1.070	-1.062	-1.056	-1.050	-1.042	-1.036	-1.030	-1.024	-1.019	-1.012	-1.008	-1.002	-0.996	-0.991	-0.986	-0.981	-0.976	-0.971	-0.968	-0.962	-0.960	-0.955	-0.951	-0.949	-0.945	-0.941	-0.939	-0.936	-0.932	-0.930	-0.928	-0.925	-0.922	-0.921	-0.920	-0.918	-0.916	-0.915	-0.912	-0.911	-0.911	-0.910	-0.909	-0.908	-0.906	-0.906	-0.905	-0.904	-0.902	-0.902	-0.901	-0.902	-0.901	-0.901	-0.901	-0.900	-0.901	-0.901	-0.901	-0.901	-0.902	-0.901	-0.902	-0.902	-0.904	-0.904	-0.906	-0.906	-0.909	-0.910	-0.912	-0.914	-0.915	-0.918	-0.920	-0.922	-0.926	-0.930	-0.934	-0.936	-0.941	-0.946	-0.951	-0.958	-0.962	-0.969	-0.975	-0.982	-0.990	-0.998	-1.005	-1.015	-1.022	-1.032	-1.042	-1.054	-1.064	-1.076	-1.088	-1.100	-1.114	-1.128	-1.141	-1.155	-1.170	-1.186	-1.202	-1.219	-1.235	-1.252	-1.270	-1.288	-1.306	-1.325	-1.342	-1.362	-1.381	-1.401	-1.421	-1.440	-1.460	-1.480	-1.500	-1.520	-1.540	-1.561	-1.580	-1.600	-1.619	-1.638	-1.658	-1.675	-1.692	-1.710	-1.728	-1.745	-1.760	-1.776	-1.791	-1.805	-1.820	-1.832	-1.846	-1.858	-1.870	-1.880	-1.891	-1.900	-1.908	-1.916	-1.922	-1.930	-1.935	-1.940	-1.945	-1.949	-1.950	-1.954	-1.955	-1.956	-1.958	-1.956	-1.956	-1.955	-1.954	-1.952	-1.950	-1.948	-1.945	-1.942	-1.939	-1.938	-1.934	-1.930	-1.926	-1.924	-1.919	-1.915	-1.912	-1.909	-1.906	-1.904	-1.900	-1.899	-1.896	-1.895	-1.894	-1.892	-1.892	-1.891	-1.892	-1.892	-1.895	-1.895	-1.898	-1.901	-1.904	-1.908	-1.911	-1.916	-1.921	-1.928	-1.934	-1.941	-1.949	-1.956	-1.965	-1.975	-1.984	-1.994	-2.005	-2.016	-2.027	-2.039	-2.051	-2.064	-2.079	-2.091	-2.106	-2.120	-2.135	-2.150	-2.166	-2.181	-2.199	-2.214	-2.231	-2.248	-2.265	-2.282	-2.299	-2.316	-2.334	-2.351	-2.369	-2.386	-2.402	-2.420	-2.438	-2.455	-2.472	-2.489	-2.506	-2.522	-2.539	-2.555	-2.571	-2.588	-2.602	-2.618	-2.630	-2.645	-2.658	-2.671	-2.684	-2.696	-2.708	-2.718	-2.729	-2.739	-2.748	-2.756	-2.764	-2.771	-2.779	-2.784	-2.790	-2.794	-2.798	-2.802	-2.805	-2.808	-2.809	-2.811	-2.811	-2.812	-2.811	-2.810	-2.809	-2.806	-2.805	-2.801	-2.798	-2.795	-2.790	-2.786	-2.782	-2.778	-2.772	-2.768	-2.761	-2.756	-2.750	-2.745	-2.740	-2.735	-2.729	-2.722	-2.718	-2.712	-2.708	-2.704	-2.699	-2.695	-2.691	-2.688	-2.685	-2.681	-2.679	-2.676	-2.675	-2.674	-2.674	-2.672	-2.672	-2.674	-2.675	-2.676	-2.678	-2.679	-2.682	-2.685	-2.689	-2.692	-2.696	-2.700	-2.706	-2.711	-2.716	-2.722	-2.729	-2.736	-2.742	-2.749	-2.756	-2.764	-2.771	-2.780	-2.788	-2.795	-2.802	-2.810	-2.818	-2.824	-2.832	-2.840	-2.846	-2.854	-2.860	-2.866	-2.872	-2.879	-2.885	-2.890	-2.894	-2.898	-2.901	-2.905	-2.908	-2.910	-2.911	-2.911	-2.911	-2.911	-2.910	-2.910	-2.908	-2.904	-2.900	-2.895	-2.890	-2.884	-2.878	-2.870	-2.862	-2.854	-2.844	-2.835	-2.824	-2.812	-2.801	-2.789	-2.775	-2.762	-2.748	-2.734	-2.719	-2.704	-2.690	-2.674	-2.658	-2.641	-2.625	-2.610	-2.594	-2.578	-2.562	-2.545	-2.530	-2.515	-2.500	-2.485	-2.470	-2.456	-2.444	-2.430	-2.418	-2.405	-2.394	-2.382	-2.372	-2.362	-2.352	-2.346	-2.338	-2.331	-2.325	-2.319	-2.314	-2.309	-2.306	-2.302	-2.301	-2.299	-2.299	-2.299	-2.299	-2.299	-2.301	-2.302	-2.305	-2.308	-2.311	-2.315	-2.319	-2.321	-2.326	-2.331	-2.335	-2.340	-2.344	-2.349	-2.352	-2.358	-2.362	-2.366	-2.370	-2.375	-2.379	-2.382	-2.384	-2.388	-2.390	-2.391	-2.394	-2.395	-2.396	-2.398	-2.398	-2.395	-2.395	-2.394	-2.392	-2.390	-2.386	-2.384	-2.380	-2.376	-2.372	-2.369	-2.362	-2.358	-2.352	-2.346	-2.340	-2.334	-2.326	-2.320	-2.312	-2.305	-2.298	-2.290	-2.282	-2.275	-2.268	-2.259	-2.250	-2.242	-2.235	-2.226	-2.219	-2.210	-2.202	-2.194	-2.186	-2.179	-2.170	-2.164	-2.155	-2.148	-2.140	-2.132	-2.126	-2.120	-2.112	-2.106	-2.100	-2.094	-2.086	-2.080	-2.075	-2.068	-2.062	-2.056	-2.051	-2.046	-2.040	-2.035	-2.030	-2.025	-2.020	-2.016	-2.011	-2.007	-2.004	-1.999	-1.995	-1.991	-1.986	-1.984	-1.980	-1.978	-1.975	-1.971	-1.969	-1.966	-1.965	-1.962	-1.961	-1.959	-1.959	-1.958	-1.956	-1.956	-1.956	-1.958	-1.959	-1.959	-1.960	-1.961	-1.964	-1.966	-1.969	-1.971	-1.975	-1.979	-1.982	-1.986	-1.991	-1.996	-2.002	-2.007	-2.014	-2.020	-2.026	-2.033	-2.040	-2.047	-2.055	-2.062	-2.070	-2.078	-2.086	-2.094	-2.102	-2.111	-2.119	-2.128	-2.135	-2.145	-2.154	-2.161	-2.169	-2.176	-2.185	-2.192	-2.200	-2.209	-2.215	-2.221	-2.228	-2.234	-2.240	-2.245	-2.250	-2.256	-2.261	-2.265	-2.270	-2.272	-2.276	-2.281	-2.282	-2.286	-2.289	-2.291	-2.294	-2.296	-2.298	-2.299	-2.301	-2.302	-2.305	-2.306	-2.309	-2.311	-2.312	-2.315	-2.318	-2.320	-2.324	-2.325	-2.329	-2.334	-2.338	-2.344	-2.348	-2.354	-2.360	-2.366	-2.374	-2.381	-2.389	-2.399	-2.408	-2.418	-2.429	-2.439	-2.451	-2.464	-2.478	-2.490	-2.504	-2.519	-2.534	-2.549	-2.565	-2.581	-2.598	-2.615	-2.632	-2.649	-2.668	-2.685	-2.702	-2.720	-2.738	-2.756	-2.774	-2.791	-2.810	-2.828	-2.845	-2.861	-2.878	-2.894	-2.910	-2.925	-2.940	-2.954	-2.969	-2.980	-2.994	-3.005	-3.016	-3.026	-3.036	-3.045	-3.054	-3.060	-3.069	-3.074	-3.080	-3.085	-3.089	-3.091	-3.094	-3.096	-3.099	-3.099	-3.099	-3.099	-3.099	-3.096	-3.095	-3.092	-3.090	-3.086	-3.082	-3.080	-3.075	-3.071	-3.066	-3.062	-3.058	-3.054	-3.048	-3.044	-3.039	-3.034	-3.029	-3.024	-3.020	-3.015	-3.011	-3.008	-3.002	-2.999	-2.995	-2.992	-2.989	-2.985	-2.981	-2.979	-2.976	-2.974	-2.971	-2.970	-2.968	-2.966	-2.965	-2.962	-2.961	-2.960	-2.958	-2.956	-2.956	-2.955	-2.952	-2.951	-2.950	-2.949	-2.946	-2.945	-2.942	-2.941	-2.939	-2.936	-2.932	-2.930	-2.928	-2.922	-2.920	-2.915	-2.911	-2.908	-2.901	-2.896	-2.891	-2.885	-2.879	-2.872	-2.865	-2.859	-2.851	-2.844	-2.835	-2.828	-2.819	-2.810	-2.801	-2.791	-2.782	-2.772	-2.762	-2.752	-2.742	-2.732	-2.721	-2.711	-2.701	-2.690	-2.680	-2.669	-2.659	-2.648	-2.638	-2.626	-2.616	-2.606	-2.596	-2.585	-2.575	-2.565	-2.556	-2.546	-2.538	-2.529	-2.519	-2.510	-2.502	-2.494	-2.486	-2.478	-2.470	-2.462	-2.455	-2.449	-2.442	-2.438	-2.431	-2.425	-2.420	-2.415	-2.411	-2.406	-2.402	-2.400	-2.396	-2.394	-2.391	-2.389	-2.388	-2.386	-2.385	-2.385	-2.385	-2.385	-2.386	-2.388	-2.388	-2.389	-2.391	-2.394	-2.396	-2.400	-2.402	-2.406	-2.410	-2.415	-2.419	-2.424	-2.429	-2.434	-2.440	-2.445	-2.451	-2.456	-2.462	-2.469	-2.476	-2.481	-2.488	-2.495	-2.501	-2.508	-2.514	-2.519	-2.525	-2.531	-2.538	-2.542	-2.549	-2.554	-2.558	-2.564	-2.568	-2.572	-2.576	-2.580	-2.582	-2.586	-2.590	-2.592	-2.594	-2.596	-2.599	-2.600	-2.601	-2.601	-2.602	-2.602	-2.604	-2.602	-2.604	-2.604	-2.604	-2.604	-2.602	-2.602	-2.601	-2.600	-2.601	-2.599	-2.599	-2.599	-2.599	-2.598	-2.599	-2.599	-2.599	-2.600	-2.600	-2.600	-2.602	-2.602	-2.605	-2.606	-2.610	-2.611	-2.615	-2.618	-2.621	-2.625	-2.629	-2.632	-2.638	-2.641	-2.648	-2.651	-2.656	-2.662	-2.666	-2.672	-2.679	-2.685	-2.690	-2.695	-2.701	-2.708	-2.712	-2.718	-2.724	-2.729	-2.735	-2.740	-2.744	-2.750	-2.754	-2.758	-2.761	-2.765	-2.769	-2.772	-2.775	-2.778	-2.780	-2.781	-2.782	-2.785	-2.785	-2.785	-2.786	-2.786	-2.786	-2.785	-2.784	-2.784	-2.781	-2.780	-2.779	-2.776	-2.775	-2.772	-2.770	-2.768	-2.765	-2.761	-2.760	-2.756	-2.754	-2.750	-2.748	-2.745	-2.741	-2.739	-2.735	-2.734	-2.730	-2.726	-2.724	-2.720	-2.716	-2.714	-2.711	-2.708	-2.704	-2.700	-2.698	-2.694	-2.690	-2.688	-2.682	-2.679	-2.675	-2.670	-2.665	-2.661	-2.656	-2.651	-2.645	-2.640	-2.634	-2.628	-2.621	-2.615	-2.608	-2.600	-2.594	-2.585	-2.576	-2.569	-2.560	-2.550	-2.541	-2.531	-2.522	-2.512	-2.502	-2.494	-2.482	-2.472	-2.462	-2.452	-2.442	-2.432	-2.422	-2.412	-2.402	-2.394	-2.385	-2.375	-2.366	-2.359	-2.351	-2.342	-2.336	-2.330	-2.324	-2.318	-2.314	-2.310	-2.305	-2.302	-2.301	-2.299	-2.298	-2.298	-2.299	-2.299	-2.301	-2.302	-2.305	-2.309	-2.314	-2.319	-2.324	-2.331	-2.336	-2.344	-2.351	-2.359	-2.368	-2.376	-2.386	-2.395	-2.405	-2.415	-2.426	-2.436	-2.446	-2.458	-2.469	-2.479	-2.490	-2.501	-2.511	-2.521	-2.531	-2.542	-2.552	-2.562	-2.571	-2.580	-2.589	-2.598	-2.605	-2.612	-2.619	-2.625	-2.632	-2.638	-2.644	-2.648	-2.654	-2.658	-2.660	-2.664	-2.666	-2.669	-2.670	-2.671	-2.672	-2.672	-2.674	-2.672	-2.671	-2.671	-2.670	-2.668	-2.665	-2.664	-2.661	-2.659	-2.655	-2.652	-2.648	-2.644	-2.640	-2.636	-2.632	-2.628	-2.624	-2.619	-2.615	-2.609	-2.605	-2.600	-2.596	-2.591	-2.588	-2.581	-2.578	-2.574	-2.569	-2.565	-2.561	-2.558	-2.554	-2.551	-2.548	-2.546	-2.542	-2.541	-2.539	-2.538	-2.536	-2.536	-2.535	-2.535	-2.536	-2.536	-2.538	-2.539	-2.541	-2.542	-2.546	-2.549	-2.552	-2.556	-2.562	-2.566	-2.571	-2.578	-2.585	-2.590	-2.598	-2.605	-2.612	-2.621	-2.630	-2.639	-2.648	-2.656	-2.666	-2.675	-2.685	-2.695	-2.705	-2.715	-2.725	-2.735	-2.745	-2.755	-2.765	-2.775	-2.785	-2.792	-2.802	-2.811	-2.820	-2.826	-2.835	-2.841	-2.849	-2.854	-2.859	-2.865	-2.869	-2.871	-2.875	-2.876	-2.878	-2.879	-2.878	-2.878	-2.876	-2.872	-2.870	-2.866	-2.861	-2.855	-2.850	-2.842	-2.834	-2.825	-2.816	-2.806	-2.796	-2.784	-2.772	-2.759	-2.746	-2.732	-2.718	-2.704	-2.689	-2.672	-2.658	-2.641	-2.625	-2.609	-2.591	-2.575	-2.558	-2.542	-2.525	-2.509	-2.491	-2.475	-2.460	-2.442	-2.428	-2.411	-2.398	-2.382	-2.369	-2.355	-2.342	-2.329	-2.318	-2.306	-2.295	-2.285	-2.275	-2.266	-2.258	-2.250	-2.244	-2.238	-2.232	-2.228	-2.224	-2.220	-2.218	-2.215	-2.212	-2.212	-2.212	-2.214	-2.214	-2.216	-2.218	-2.221	-2.224	-2.226	-2.231	-2.236	-2.240	-2.246	-2.252	-2.258	-2.262	-2.270	-2.276	-2.282	-2.290	-2.296	-2.304	-2.310	-2.316	-2.324	-2.330	-2.336	-2.342	-2.349	-2.354	-2.360	-2.365	-2.370	-2.375	-2.380	-2.384	-2.386	-2.390	-2.392	-2.395	-2.398	-2.399	-2.400	-2.401	-2.401	-2.400	-2.400	-2.398	-2.396	-2.394	-2.391	-2.388	-2.384	-2.380	-2.375	-2.370	-2.365	-2.360	-2.354	-2.348	-2.340	-2.332	-2.326	-2.319	-2.310	-2.302	-2.294	-2.286	-2.278	-2.269	-2.261	-2.254	-2.245	-2.238	-2.230	-2.222	-2.215	-2.208	-2.202	-2.196	-2.190	-2.184	-2.179	-2.174	-2.170	-2.166	-2.164	-2.162	-2.160	-2.159	-2.159	-2.159	-2.160	-2.161	-2.164	-2.168	-2.171	-2.175	-2.181	-2.186	-2.194	-2.201	-2.210	-2.219	-2.229	-2.239	-2.250	-2.261	-2.274	-2.286	-2.301	-2.315	-2.329	-2.345	-2.360	-2.375	-2.391	-2.408	-2.425	-2.441	-2.460	-2.478	-2.494	-2.511	-2.530	-2.548	-2.565	-2.582	-2.599	-2.616	-2.632	-2.650	-2.666	-2.681	-2.698	-2.714	-2.728	-2.742	-2.756	-2.770	-2.782	-2.796	-2.809	-2.819	-2.830	-2.840	-2.851	-2.860	-2.869	-2.878	-2.885	-2.891	-2.898	-2.904	-2.910	-2.916	-2.920	-2.924	-2.928	-2.930	-2.932	-2.936	-2.936	-2.939	-2.941	-2.941	-2.944	-2.944	-2.945	-2.945	-2.946	-2.946	-2.948	-2.949	-2.949	-2.949	-2.950	-2.952	-2.954	-2.955	-2.956	-2.960	-2.962	-2.965	-2.969	-2.972	-2.976	-2.982	-2.986	-2.992	-2.999	-3.005	-3.012	-3.020	-3.029	-3.038	-3.048	-3.056	-3.068	-3.078	-3.089	-3.101	-3.114	-3.126	-3.140	-3.152	-3.168	-3.181	-3.196	-3.212	-3.226	-3.242	-3.258	-3.274	-3.290	-3.306	-3.321	-3.336	-3.352	-3.368	-3.384	-3.399	-3.414	-3.429	-3.444	-3.459	-3.471	-3.485	-3.499	-3.511	-3.524	-3.535	-3.546	-3.558	-3.566	-3.576	-3.585	-3.594	-3.601	-3.609	-3.615	-3.621	-3.625	-3.630	-3.634	-3.638	-3.640	-3.642	-3.644	-3.645	-3.644	-3.645	-3.644	-3.642	-3.641	-3.640	-3.636	-3.634	-3.630	-3.626	-3.622	-3.618	-3.612	-3.608	-3.602	-3.596	-3.591	-3.586	-3.580	-3.574	-3.569	-3.561	-3.555	-3.548	-3.541	-3.535	-3.529	-3.521	-3.515	-3.508	-3.501	-3.494	-3.488	-3.481	-3.474	-3.466	-3.459	-3.452	-3.444	-3.438	-3.430	-3.422	-3.415	-3.408	-3.400	-3.391	-3.384	-3.375	-3.368	-3.360	-3.351	-3.344	-3.334	-3.325	-3.318	-3.308	-3.299	-3.290	-3.281	-3.271	-3.262	-3.252	-3.244	-3.235	-3.225	-3.216	-3.208	-3.198	-3.189	-3.179	-3.169	-3.160	-3.151	-3.142	-3.134	-3.125	-3.115	-3.106	-3.099	-3.091	-3.082	-3.075	-3.068	-3.059	-3.052	-3.045	-3.038	-3.030	-3.022	-3.016	-3.010	-3.002	-2.996	-2.990	-2.982	-2.976	-2.970	-2.964	-2.956	-2.950	-2.944	-2.936	-2.929	-2.922	-2.915	-2.908	-2.900	-2.892	-2.884	-2.875	-2.868	-2.859	-2.850	-2.841	-2.831	-2.821	-2.811	-2.800	-2.790	-2.780	-2.769	-2.756	-2.745	-2.734	-2.721	-2.710	-2.698	-2.686	-2.672	-2.660	-2.649	-2.636	-2.622	-2.611	-2.599	-2.586	-2.576	-2.564	-2.552	-2.540	-2.530	-2.519	-2.509	-2.499	-2.489	-2.481	-2.471	-2.464	-2.455	-2.449	-2.442	-2.436	-2.429	-2.424	-2.419	-2.416	-2.412	-2.409	-2.408	-2.405	-2.404	-2.404	-2.404	-2.404	-2.404	-2.405	-2.408	-2.409	-2.411	-2.415	-2.418	-2.421	-2.426	-2.430	-2.435	-2.440	-2.445	-2.450	-2.455	-2.461	-2.468	-2.472	-2.479	-2.485	-2.491	-2.496	-2.504	-2.509	-2.515	-2.521	-2.526	-2.531	-2.538	-2.542	-2.546	-2.551	-2.556	-2.560	-2.564	-2.569	-2.571	-2.574	-2.578	-2.580	-2.582	-2.584	-2.585	-2.586	-2.588	-2.588	-2.589	-2.588	-2.586	-2.585	-2.584	-2.581	-2.580	-2.578	-2.575	-2.570	-2.566	-2.562	-2.558	-2.552	-2.546	-2.541	-2.535	-2.529	-2.522	-2.515	-2.508	-2.500	-2.492	-2.485	-2.478	-2.469	-2.460	-2.452	-2.442	-2.434	-2.425	-2.416	-2.408	-2.400	-2.390	-2.381	-2.374	-2.364	-2.356	-2.349	-2.340	-2.332	-2.325	-2.318	-2.312	-2.305	-2.299	-2.294	-2.288	-2.282	-2.279	-2.275	-2.271	-2.268	-2.265	-2.262	-2.260	-2.258	-2.258	-2.256	-2.256	-2.256	-2.256	-2.258	-2.259	-2.260	-2.262	-2.265	-2.266	-2.269	-2.272	-2.276	-2.278	-2.281	-2.285	-2.289	-2.291	-2.296	-2.300	-2.302	-2.306	-2.309	-2.312	-2.314	-2.316	-2.319	-2.321	-2.322	-2.324	-2.322	-2.324	-2.324	-2.324	-2.322	-2.321	-2.319	-2.316	-2.314	-2.311	-2.308	-2.304	-2.299	-2.292	-2.288	-2.281	-2.276	-2.268	-2.261	-2.255	-2.246	-2.239	-2.231	-2.222	-2.214	-2.206	-2.196	-2.188	-2.179	-2.171	-2.164	-2.155	-2.148	-2.139	-2.132	-2.125	-2.120	-2.114	-2.109	-2.104	-2.100	-2.096	-2.092	-2.091	-2.090	-2.090	-2.090	-2.090	-2.092	-2.095	-2.100	-2.105	-2.110	-2.118	-2.125	-2.132	-2.142	-2.154	-2.164	-2.176	-2.190	-2.205	-2.219	-2.235	-2.251	-2.269	-2.286	-2.305	-2.326	-2.345	-2.366	-2.388	-2.409	-2.430	-2.454	-2.476	-2.499	-2.522	-2.545	-2.569	-2.591	-2.615	-2.638	-2.660	-2.682	-2.705	-2.728	-2.749	-2.770	-2.790	-2.810	-2.831	-2.850	-2.868	-2.886	-2.902	-2.919	-2.935	-2.950	-2.964	-2.976	-2.988	-3.000	-3.010	-3.020	-3.028	-3.036	-3.042	-3.049	-3.052	-3.058	-3.060	-3.062	-3.064	-3.064	-3.062	-3.061	-3.059	-3.056	-3.051	-3.048	-3.042	-3.035	-3.029	-3.020	-3.012	-3.004	-2.994	-2.982	-2.974	-2.961	-2.950	-2.938	-2.925	-2.912	-2.900	-2.886	-2.872	-2.858	-2.845	-2.830	-2.816	-2.801	-2.786	-2.772	-2.759	-2.744	-2.730	-2.716	-2.700	-2.686	-2.672	-2.660	-2.646	-2.632	-2.620	-2.608	-2.595	-2.582	-2.571	-2.559	-2.549	-2.538	-2.526	-2.516	-2.508	-2.496	-2.488	-2.478	-2.469	-2.460	-2.452	-2.444	-2.435	-2.428	-2.420	-2.411	-2.404	-2.396	-2.390	-2.382	-2.375	-2.368	-2.360	-2.351	-2.345	-2.338	-2.330	-2.321	-2.314	-2.305	-2.296	-2.288	-2.278	-2.269	-2.259	-2.249	-2.238	-2.228	-2.216	-2.205	-2.192	-2.180	-2.166	-2.152	-2.139	-2.124	-2.109	-2.094	-2.078	-2.062	-2.046	-2.029	-2.010	-1.992	-1.974	-1.955	-1.935	-1.916	-1.896	-1.876	-1.855	-1.834	-1.814	-1.791	-1.769	-1.748	-1.725	-1.702	-1.681	-1.658	-1.634	-1.612	-1.589	-1.565	-1.542	-1.520	-1.498	-1.474	-1.452	-1.430	-1.409	-1.386	-1.365	-1.344	-1.322	-1.302	-1.281	-1.261	-1.242	-1.222	-1.204	-1.185	-1.166	-1.149	-1.132	-1.115	-1.099	-1.082	-1.066	-1.051	-1.038	-1.022	-1.010	-0.995	-0.982	-0.970	-0.958	-0.946	-0.935	-0.924	-0.912	-0.902	-0.891	-0.881	-0.871	-0.861	-0.851	-0.842	-0.834	-0.824	-0.815	-0.806	-0.798	-0.789	-0.780	-0.771	-0.762	-0.754	-0.746	-0.738	-0.729	-0.720	-0.712	-0.704	-0.695	-0.686	-0.679	-0.670	-0.662	-0.654	-0.645	-0.639	-0.630	-0.622	-0.615	-0.608	-0.600	-0.592	-0.585	-0.579	-0.570	-0.564	-0.558	-0.552	-0.546	-0.540	-0.535	-0.529	-0.524	-0.520	-0.515	-0.511	-0.507	-0.502	-0.499	-0.496	-0.492	-0.490	-0.489	-0.486	-0.484	-0.481	-0.480	-0.479	-0.476	-0.474	-0.474	-0.472	-0.470	-0.469	-0.468	-0.466	-0.465	-0.464	-0.462	-0.460	-0.459	-0.456	-0.454	-0.451	-0.449	-0.445	-0.441	-0.438	-0.435	-0.430	-0.425	-0.420	-0.415	-0.409	-0.404	-0.398	-0.390	-0.384	-0.376	-0.369	-0.361	-0.352	-0.346	-0.336	-0.328	-0.319	-0.309	-0.300	-0.291	-0.281	-0.271	-0.261	-0.251	-0.241	-0.231	-0.220	-0.210	-0.200	-0.189	-0.180	-0.169	-0.159	-0.149	-0.139	-0.129	-0.119	-0.109	-0.099	-0.090	-0.081	-0.072	-0.062	-0.054	-0.045	-0.038	-0.029	-0.020	-0.011	-0.004	0.004	0.011	0.019	0.026	0.032	0.041	0.048	0.055	0.062	0.070	0.076	0.084	0.091	0.099	0.106	0.114	0.120	0.128	0.135	0.144	0.150	0.159	0.168	0.176	0.184	0.194	0.202	0.212	0.221	0.232	0.241	0.252	0.262	0.274	0.285	0.298	0.309	0.322	0.334	0.346	0.360	0.374	0.386	0.400	0.414	0.428	0.441	0.456	0.470	0.485	0.499	0.514	0.529	0.542	0.558	0.571	0.586	0.600	0.614	0.626	0.640	0.654	0.665	0.678	0.689	0.700	0.711	0.721	0.732	0.742	0.751	0.759	0.768	0.775	0.781	0.788	0.794	0.798	0.802	0.806	0.809	0.812	0.814	0.815	0.816	0.816	0.816	0.815	0.814	0.812	0.810	0.808	0.805	0.801	0.798	0.794	0.789	0.785	0.780	0.775	0.771	0.766	0.760	0.756	0.750	0.745	0.740	0.735	0.730	0.726	0.720	0.716	0.712	0.709	0.705	0.700	0.698	0.695	0.691	0.689	0.688	0.685	0.684	0.682	0.682	0.682	0.681	0.681	0.682	0.684	0.684	0.686	0.688	0.689	0.691	0.694	0.696	0.699	0.702	0.705	0.709	0.714	0.718	0.721	0.726	0.731	0.735	0.740	0.744	0.750	0.755	0.759	0.765	0.770	0.775	0.781	0.785	0.790	0.795	0.800	0.805	0.810	0.815	0.819	0.824	0.829	0.831	0.836	0.840	0.844	0.848	0.851	0.854	0.856	0.860	0.861	0.864	0.866	0.868	0.869	0.870	0.871	0.871	0.871	0.871	0.871	0.871	0.870	0.869	0.868	0.866	0.864	0.861	0.859	0.856	0.854	0.851	0.848	0.845	0.840	0.836	0.834	0.829	0.826	0.821	0.819	0.814	0.810	0.806	0.802	0.799	0.796	0.791	0.789	0.785	0.782	0.781	0.778	0.776	0.774	0.774	0.771	0.770	0.771	0.770	0.771	0.771	0.774	0.775	0.776	0.779	0.781	0.784	0.788	0.791	0.794	0.799	0.804	0.809	0.814	0.819	0.824	0.830	0.838	0.842	0.849	0.856	0.862	0.869	0.875	0.884	0.890	0.896	0.901	0.909	0.915	0.921	0.926	0.932	0.938	0.942	0.948	0.951	0.955	0.959	0.961	0.965	0.968	0.969	0.969	0.970	0.970	0.970	0.968	0.968	0.965	0.962	0.960	0.956	0.951	0.948	0.942	0.938	0.931	0.925	0.919	0.911	0.905	0.898	0.889	0.881	0.872	0.864	0.855	0.846	0.836	0.828	0.818	0.809	0.799	0.790	0.780	0.771	0.762	0.754	0.745	0.736	0.728	0.720	0.712	0.705	0.698	0.690	0.684	0.678	0.671	0.665	0.661	0.655	0.651	0.648	0.644	0.640	0.638	0.636	0.634	0.631	0.631	0.630	0.629	0.629	0.629	0.629	0.631	0.631	0.632	0.634	0.635	0.638	0.639	0.640	0.642	0.645	0.648	0.649	0.650	0.652	0.655	0.658	0.658	0.660	0.661	0.662	0.664	0.665	0.666	0.665	0.665	0.665	0.665	0.664	0.664	0.664	0.661	0.660	0.658	0.656	0.654	0.651	0.649	0.645	0.644	0.640	0.638	0.634	0.630	0.628	0.625	0.622	0.620	0.618	0.615	0.614	0.611	0.610	0.609	0.609	0.609	0.609	0.610	0.611	0.612	0.616	0.620	0.624	0.629	0.634	0.640	0.648	0.654	0.662	0.672	0.682	0.691	0.702	0.715	0.728	0.740	0.754	0.769	0.784	0.799	0.816	0.832	0.850	0.868	0.886	0.905	0.922	0.941	0.961	0.980	1.000	1.020	1.040	1.060	1.080	1.099	1.118	1.138	1.158	1.175	1.195	1.212	1.231	1.249	1.266	1.284	1.301	1.318	1.334	1.350	1.365	1.380	1.394	1.408	1.421	1.435	1.446	1.458	1.470	1.481	1.492	1.502	1.512	1.521	1.531	1.540	1.548	1.556	1.564	1.571	1.579	1.585	1.591	1.598	1.605	1.611	1.616	1.621	1.626	1.631	1.636	1.641	1.645	1.650	1.652	1.658	1.661	1.665	1.668	1.670	1.674	1.678	1.679	1.682	1.684	1.685	1.688	1.689	1.691	1.692	1.694	1.695	1.695	1.695	1.696	1.696	1.695	1.695	1.694	1.694	1.691	1.690	1.689	1.686	1.685	1.682	1.680	1.678	1.674	1.671	1.666	1.664	1.660	1.656	1.651	1.648	1.642	1.639	1.632	1.628	1.622	1.618	1.612	1.606	1.600	1.595	1.589	1.582	1.578	1.570	1.565	1.558	1.551	1.545	1.538	1.531	1.524	1.516	1.509	1.501	1.494	1.488	1.480	1.472	1.465	1.456	1.449	1.441	1.434	1.425	1.418	1.409	1.401	1.392	1.385	1.376	1.369	1.360	1.352	1.344	1.336	1.328	1.320	1.311	1.304	1.296	1.288	1.280	1.272	1.264	1.258	1.249	1.241	1.234	1.226	1.219	1.211	1.204	1.196	1.189	1.181	1.174	1.166	1.158	1.151	1.144	1.136	1.129	1.122	1.115	1.108	1.100	1.091	1.084	1.076	1.069	1.060	1.051	1.045	1.036	1.028	1.018	1.009	1.000	0.991	0.982	0.972	0.964	0.954	0.944	0.935	0.924	0.915	0.905	0.894	0.884	0.874	0.864	0.854	0.842	0.832	0.821	0.811	0.801	0.791	0.780	0.770	0.761	0.751	0.742	0.734	0.724	0.716	0.708	0.699	0.691	0.682	0.675	0.668	0.661	0.655	0.649	0.642	0.638	0.632	0.628	0.622	0.619	0.615	0.611	0.609	0.606	0.604	0.601	0.598	0.596	0.595	0.594	0.592	0.591	0.591	0.590	0.589	0.589	0.589	0.589	0.586	0.586	0.585	0.585	0.584	0.581	0.581	0.579	0.578	0.575	0.572	0.569	0.566	0.562	0.559	0.555	0.549	0.545	0.540	0.532	0.528	0.521	0.512	0.506	0.499	0.491	0.481	0.472	0.465	0.455	0.446	0.435	0.426	0.415	0.406	0.395	0.385	0.374	0.364	0.354	0.342	0.332	0.321	0.312	0.302	0.292	0.282	0.272	0.264	0.255	0.246	0.239	0.230	0.222	0.215	0.209	0.202	0.196	0.190	0.186	0.180	0.175	0.171	0.168	0.164	0.160	0.158	0.154	0.152	0.151	0.150	0.149	0.146	0.145	0.145	0.144	0.144	0.142	0.141	0.141	0.141	0.141	0.140	0.140	0.139	0.139	0.139	0.136	0.136	0.135	0.134	0.132	0.130	0.128	0.125	0.124	0.120	0.118	0.116	0.112	0.109	0.105	0.101	0.098	0.092	0.089	0.085	0.080	0.075	0.070	0.065	0.060	0.055	0.050	0.045	0.041	0.036	0.030	0.026	0.020	0.016	0.012	0.008	0.002	-0.001	-0.006	-0.009	-0.012	-0.016	-0.019	-0.022	-0.025	-0.028	-0.030	-0.031	-0.032	-0.034	-0.035	-0.035	-0.036	-0.036	-0.035	-0.034	-0.032	-0.031	-0.029	-0.026	-0.024	-0.021	-0.018	-0.012	-0.008	-0.002	0.002	0.009	0.015	0.022	0.029	0.038	0.045	0.055	0.064	0.074	0.084	0.094	0.105	0.116	0.129	0.141	0.152	0.166	0.181	0.195	0.211	0.225	0.241	0.259	0.275	0.292	0.309	0.328	0.346	0.365	0.384	0.404	0.422	0.444	0.464	0.486	0.507	0.529	0.550	0.572	0.595	0.618	0.640	0.662	0.685	0.708	0.731	0.756	0.779	0.804	0.826	0.849	0.872	0.896	0.920	0.944	0.966	0.989	1.011	1.034	1.056	1.078	1.099	1.120	1.140	1.161	1.181	1.200	1.220	1.238	1.256	1.274	1.290	1.308	1.324	1.339	1.352	1.368	1.381	1.394	1.406	1.419	1.430	1.440	1.450	1.459	1.469	1.476	1.484	1.490	1.496	1.504	1.509	1.512	1.518	1.521	1.525	1.528	1.530	1.532	1.535	1.535	1.538	1.539	1.540	1.540	1.541	1.540	1.541	1.541	1.542	1.541	1.541	1.541	1.544	1.544	1.544	1.545	1.546	1.548	1.549	1.550	1.551	1.555	1.558	1.561	1.564	1.568	1.571	1.576	1.581	1.586	1.592	1.598	1.605	1.611	1.620	1.626	1.635	1.644	1.652	1.661	1.670	1.681	1.691	1.701	1.712	1.724	1.734	1.745	1.756	1.769	1.781	1.792	1.805	1.818	1.830	1.841	1.855	1.868	1.879	1.892	1.905	1.916	1.929	1.941	1.952	1.965	1.976	1.986	1.998	2.009	2.020	2.030	2.040	2.049	2.059	2.068	2.076	2.085	2.092	2.100	2.106	2.115	2.120	2.126	2.132	2.138	2.142	2.146	2.151	2.155	2.158	2.160	2.161	2.164	2.165	2.166	2.166	2.166	2.166	2.165	2.164	2.162	2.160	2.158	2.155	2.151	2.148	2.144	2.140	2.135	2.130	2.124	2.119	2.112	2.106	2.099	2.091	2.084	2.076	2.069	2.060	2.051	2.041	2.034	2.025	2.015	2.006	1.996	1.986	1.976	1.966	1.956	1.948	1.936	1.926	1.915	1.906	1.895	1.885	1.875	1.865	1.854	1.844	1.834	1.824	1.814	1.805	1.795	1.784	1.775	1.765	1.755	1.746	1.736	1.728	1.718	1.708	1.699	1.689	1.680	1.670	1.660	1.652	1.642	1.634	1.624	1.615	1.605	1.594	1.585	1.575	1.565	1.556	1.545	1.535	1.525	1.514	1.504	1.492	1.481	1.471	1.460	1.449	1.438	1.426	1.415	1.404	1.391	1.380	1.369	1.356	1.345	1.332	1.321	1.309	1.299	1.286	1.276	1.265	1.254	1.242	1.232	1.222	1.212	1.202	1.192	1.184	1.175	1.166	1.159	1.151	1.144	1.138	1.131	1.125	1.120	1.115	1.111	1.109	1.105	1.102	1.101	1.099	1.099	1.098	1.099	1.099	1.101	1.102	1.105	1.109	1.112	1.116	1.121	1.126	1.131	1.138	1.144	1.150	1.158	1.164	1.172	1.181	1.190	1.196	1.206	1.215	1.224	1.232	1.242	1.251	1.260	1.270	1.280	1.289	1.298	1.306	1.315	1.324	1.332	1.342	1.350	1.358	1.365	1.372	1.379	1.386	1.392	1.399	1.404	1.409	1.414	1.419	1.422	1.426	1.429	1.432	1.435	1.439	1.440	1.442	1.442	1.444	1.445	1.445	1.445	1.446	1.445	1.446	1.445	1.445	1.444	1.444	1.444	1.442	1.442	1.442	1.442	1.441	1.442	1.444	1.444	1.445	1.445	1.449	1.450	1.452	1.456	1.460	1.464	1.468	1.474	1.480	1.486	1.494	1.502	1.511	1.520	1.531	1.541	1.552	1.565	1.579	1.592	1.606	1.622	1.639	1.655	1.674	1.691	1.710	1.730	1.750	1.770	1.792	1.815	1.839	1.860	1.885	1.909	1.934	1.959	1.984	2.009	2.036	2.062	2.089	2.115	2.141	2.170	2.196	2.224	2.251	2.278	2.306	2.332	2.359	2.386	2.412	2.440	2.465	2.491	2.518	2.542	2.569	2.594	2.616	2.641	2.665	2.689	2.711	2.734	2.754	2.775	2.795	2.815	2.836	2.855	2.872	2.890	2.906	2.924	2.940	2.955	2.970	2.982	2.998	3.009	3.020	3.032	3.042	3.051	3.062	3.070	3.078	3.084	3.091	3.098	3.102	3.108	3.111	3.114	3.116	3.119	3.120	3.121	3.121	3.120	3.120	3.118	3.116	3.115	3.111	3.108	3.104	3.100	3.095	3.090	3.085	3.080	3.072	3.066	3.060	3.052	3.046	3.038	3.031	3.024	3.015	3.008	2.999	2.991	2.982	2.974	2.965	2.958	2.949	2.941	2.932	2.925	2.916	2.909	2.901	2.892	2.885	2.876	2.870	2.862	2.854	2.848	2.841	2.834	2.828	2.821	2.814	2.808	2.801	2.796	2.791	2.786	2.780	2.775	2.770	2.765	2.760	2.756	2.751	2.748	2.745	2.741	2.739	2.734	2.731	2.729	2.725	2.724	2.721	2.720	2.718	2.716	2.715	2.714	2.712	2.711	2.710	2.710	2.709	2.709	2.709	2.709	2.709	2.709	2.709	2.709	2.710	2.710	2.710	2.711	2.711	2.714	2.714	2.714	2.715	2.716	2.716	2.718	2.719	2.719	2.720	2.721	2.721	2.722	2.722	2.724	2.724	2.725	2.725	2.725	2.726	2.726	2.726	2.728	2.728	2.728	2.728	2.728	2.728	2.728	2.729	2.729	2.728	2.729	2.729	2.729	2.730	2.730	2.730	2.730	2.730	2.730	2.730	2.731	2.732	2.732	2.734	2.735	2.736	2.738	2.739	2.740	2.741	2.744	2.745	2.748	2.749	2.751	2.754	2.756	2.760	2.761	2.765	2.769	2.771	2.776	2.780	2.784	2.789	2.792	2.798	2.801	2.808	2.814	2.819	2.824	2.831	2.836	2.844	2.850	2.856	2.864	2.870	2.878	2.885	2.892	2.900	2.908	2.915	2.922	2.931	2.940	2.948	2.956	2.964	2.972	2.981	2.989	2.998	3.005	3.012	3.021	3.029	3.036	3.044	3.051	3.058	3.065	3.071	3.078	3.082	3.088	3.092	3.098	3.102	3.105	100.000	5.000	2.000	1.000	7.000	0.000	0.000	0.000	0.000	0.000	0.000	0.000	0.000	0.000	0.000	0.000	0.000	0.000	1.819	1.828	1.836	1.844	1.851	1.858	1.864	1.870	1.875	1.879	1.881	1.884	1.884	1.886	1.886	1.885	1.884	1.881	1.878	1.872	1.869	1.862	1.856	1.849	1.841	1.834	1.824	1.814	1.802	1.791	1.780	1.768	1.754	1.740	1.725	1.712	1.698	1.681	1.665	1.649	1.631	1.614	1.598	1.579	1.561	1.542	1.526	1.508	1.490	1.472	1.454	1.436	1.418	1.400	1.384	1.366	1.349	1.332	1.318	1.301	1.285	1.271	1.258	1.242	1.229	1.218	1.205	1.194	1.184	1.174	1.165	1.156	1.149	1.141	1.135	1.129	1.125	1.121	1.118	1.115	1.112	1.111	1.111	1.112	1.112	1.115	1.118	1.120	1.124	1.128	1.132	1.139	1.144	1.150	1.156	1.162	1.169	1.176	1.185	1.192	1.200	1.208	1.216	1.222	1.231	1.240	1.248	1.254	1.262	1.270	1.278	1.284	1.290	1.296	1.302	1.306	1.311	1.316	1.319	1.322	1.325	1.328	1.329	1.330	1.330	1.330	1.330	1.329	1.326	1.325	1.321	1.318	1.314	1.308	1.302	1.298	1.291	1.284	1.278	1.269	1.261	1.252	1.244	1.234	1.225	1.215	1.204	1.194	1.184	1.174	1.162	1.152	1.141	1.131	1.120	1.109	1.099	1.088	1.079	1.068	1.058	1.049	1.038	1.029	1.020	1.011	1.002	0.995	0.988	0.980	0.972	0.968	0.961	0.956	0.950	0.946	0.942	0.939	0.935	0.932	0.930	0.929	0.926	0.926	0.925	0.925	0.926	0.926	0.928	0.929	0.931	0.934	0.936	0.940	0.941	0.945	0.950	0.954	0.958	0.962	0.966	0.972	0.976	0.982	0.988	0.992	0.999	1.002	1.009	1.014	1.020	1.025	1.030	1.036	1.041	1.046	1.051	1.058	1.062	1.066	1.070	1.075	1.079	1.082	1.088	1.091	1.094	1.096	1.100	1.102	1.105	1.106	1.109	1.111	1.112	1.115	1.115	1.116	1.116	1.119	1.119	1.119	1.119	1.119	1.120	1.119	1.119	1.119	1.118	1.118	1.116	1.116	1.116	1.115	1.114	1.115	1.115	1.112	1.112	1.112	1.112	1.114	1.114	1.114	1.115	1.115	1.116	1.116	1.119	1.119	1.121	1.122	1.124	1.125	1.128	1.131	1.134	1.136	1.139	1.141	1.145	1.148	1.151	1.155	1.160	1.164	1.168	1.171	1.175	1.180	1.185	1.189	1.194	1.198	1.202	1.208	1.212	1.216	1.221	1.225	1.231	1.235	1.239	1.244	1.249	1.252	1.256	1.261	1.266	1.270	1.274	1.276	1.280	1.285	1.289	1.291	1.294	1.299	1.301	1.304	1.308	1.310	1.312	1.314	1.315	1.318	1.319	1.320	1.322	1.322	1.324	1.324	1.325	1.325	1.325	1.325	1.325	1.324	1.324	1.322	1.321	1.320	1.318	1.316	1.314	1.312	1.310	1.308	1.306	1.302	1.299	1.295	1.292	1.289	1.284	1.280	1.276	1.272	1.268	1.264	1.260	1.256	1.251	1.248	1.244	1.239	1.235	1.232	1.228	1.225	1.221	1.218	1.216	1.212	1.211	1.209	1.208	1.206	1.205	1.205	1.205	1.206	1.206	1.209	1.209	1.211	1.215	1.219	1.222	1.225	1.230	1.236	1.241	1.248	1.254	1.261	1.269	1.276	1.284	1.292	1.302	1.311	1.321	1.330	1.340	1.350	1.360	1.370	1.381	1.391	1.401	1.412	1.422	1.434	1.444	1.454	1.464	1.474	1.484	1.492	1.501	1.510	1.519	1.526	1.535	1.541	1.549	1.555	1.559	1.564	1.569	1.574	1.578	1.579	1.581	1.584	1.585	1.585	1.585	1.584	1.582	1.580	1.578	1.575	1.571	1.566	1.562	1.556	1.551	1.545	1.538	1.530	1.524	1.515	1.508	1.498	1.489	1.479	1.469	1.459	1.448	1.438	1.426	1.416	1.405	1.395	1.384	1.371	1.361	1.350	1.340	1.328	1.318	1.306	1.295	1.284	1.275	1.265	1.254	1.245	1.235	1.225	1.218	1.208	1.199	1.191	1.184	1.175	1.168	1.160	1.154	1.146	1.141	1.135	1.130	1.125	1.120	1.114	1.110	1.106	1.101	1.098	1.094	1.091	1.088	1.084	1.081	1.079	1.076	1.072	1.071	1.068	1.065	1.062	1.060	1.058	1.055	1.051	1.048	1.045	1.041	1.039	1.035	1.031	1.028	1.022	1.019	1.014	1.009	1.004	0.998	0.991	0.985	0.979	0.971	0.962	0.955	0.948	0.939	0.930	0.920	0.910	0.900	0.890	0.879	0.866	0.855	0.842	0.830	0.818	0.804	0.790	0.776	0.761	0.749	0.734	0.719	0.704	0.689	0.672	0.658	0.642	0.626	0.611	0.595	0.581	0.565	0.550	0.536	0.521	0.506	0.492	0.479	0.466	0.454	0.441	0.430	0.419	0.408	0.398	0.388	0.380	0.371	0.364	0.359	0.352	0.348	0.344	0.341	0.338	0.336	0.336	0.338	0.339	0.341	0.344	0.348	0.352	0.359	0.365	0.374	0.381	0.391	0.401	0.412	0.424	0.436	0.450	0.462	0.478	0.492	0.507	0.524	0.540	0.558	0.575	0.592	0.610	0.629	0.646	0.666	0.685	0.702	0.722	0.741	0.760	0.779	0.798	0.818	0.835	0.854	0.871	0.890	0.906	0.924	0.940	0.955	0.970	0.985	1.000	1.014	1.028	1.039	1.051	1.062	1.072	1.084	1.092	1.101	1.109	1.116	1.121	1.128	1.132	1.138	1.140	1.142	1.144	1.145	1.145	1.144	1.144	1.140	1.139	1.134	1.130	1.124	1.119	1.111	1.104	1.096	1.088	1.079	1.069	1.059	1.048	1.038	1.025	1.012	1.000	0.988	0.975	0.961	0.946	0.932	0.919	0.905	0.890	0.876	0.861	0.846	0.831	0.816	0.804	0.789	0.774	0.760	0.748	0.734	0.720	0.708	0.695	0.684	0.671	0.661	0.650	0.640	0.630	0.621	0.612	0.604	0.596	0.589	0.582	0.576	0.571	0.566	0.561	0.558	0.554	0.551	0.549	0.548	0.546	0.544	0.544	0.545	0.544	0.545	0.548	0.548	0.550	0.551	0.555	0.558	0.560	0.564	0.566	0.571	0.575	0.578	0.581	0.585	0.589	0.594	0.598	0.601	0.605	0.609	0.612	0.616	0.620	0.624	0.625	0.629	0.631	0.632	0.636	0.638	0.639	0.641	0.642	0.644	0.642	0.644	0.644	0.644	0.642	0.641	0.640	0.639	0.636	0.632	0.630	0.628	0.624	0.620	0.616	0.611	0.608	0.602	0.598	0.592	0.588	0.581	0.576	0.570	0.564	0.558	0.550	0.544	0.538	0.531	0.525	0.519	0.511	0.505	0.499	0.491	0.485	0.480	0.474	0.468	0.461	0.456	0.451	0.445	0.441	0.436	0.431	0.428	0.422	0.420	0.416	0.414	0.410	0.409	0.406	0.404	0.402	0.402	0.400	0.400	0.400	0.400	0.399	0.399	0.400	0.401	0.402	0.402	0.404	0.405	0.406	0.408	0.409	0.410	0.412	0.414	0.416	0.416	0.419	0.420	0.421	0.421	0.421	0.422	0.422	0.422	0.422	0.422	0.420	0.420	0.418	0.415	0.414	0.411	0.408	0.404	0.400	0.395	0.390	0.384	0.379	0.372	0.365	0.359	0.351	0.342	0.336	0.326	0.318	0.306	0.298	0.286	0.275	0.264	0.252	0.241	0.230	0.219	0.205	0.194	0.181	0.169	0.156	0.144	0.131	0.119	0.106	0.094	0.082	0.070	0.059	0.048	0.035	0.024	0.012	0.002	-0.009	-0.018	-0.029	-0.038	-0.046	-0.055	-0.062	-0.071	-0.079	-0.085	-0.091	-0.099	-0.105	-0.110	-0.116	-0.121	-0.126	-0.130	-0.134	-0.139	-0.142	-0.148	-0.150	-0.154	-0.158	-0.161	-0.165	-0.169	-0.171	-0.175	-0.179	-0.182	-0.186	-0.191	-0.196	-0.200	-0.205	-0.210	-0.216	-0.222	-0.228	-0.236	-0.242	-0.250	-0.258	-0.266	-0.275	-0.284	-0.294	-0.304	-0.315	-0.326	-0.339	-0.349	-0.362	-0.375	-0.389	-0.402	-0.416	-0.431	-0.446	-0.461	-0.478	-0.492	-0.509	-0.525	-0.541	-0.558	-0.575	-0.591	-0.608	-0.625	-0.641	-0.660	-0.675	-0.691	-0.709	-0.725	-0.742	-0.759	-0.774	-0.791	-0.806	-0.821	-0.836	-0.850	-0.864	-0.879	-0.891	-0.904	-0.916	-0.928	-0.939	-0.950	-0.960	-0.970	-0.979	-0.988	-0.995	-1.002	-1.010	-1.016	-1.021	-1.028	-1.031	-1.035	-1.039	-1.041	-1.044	-1.045	-1.046	-1.048	-1.046	-1.046	-1.045	-1.044	-1.041	-1.039	-1.036	-1.032	-1.028	-1.024	-1.019	-1.014	-1.008	-1.001	-0.995	-0.989	-0.981	-0.974	-0.966	-0.958	-0.950	-0.941	-0.934	-0.924	-0.915	-0.904	-0.895	-0.885	-0.875	-0.865	-0.854	-0.844	-0.831	-0.821	-0.810	-0.798	-0.786	-0.775	-0.762	-0.751	-0.739	-0.728	-0.716	-0.704	-0.691	-0.680	-0.668	-0.655	-0.644	-0.631	-0.619	-0.606	-0.595	-0.582	-0.570	-0.558	-0.546	-0.535	-0.522	-0.510	-0.499	-0.488	-0.475	-0.464	-0.452	-0.441	-0.429	-0.418	-0.408	-0.396	-0.385	-0.374	-0.365	-0.354	-0.344	-0.332	-0.322	-0.312	-0.302	-0.292	-0.282	-0.272	-0.264	-0.254	-0.244	-0.234	-0.225	-0.215	-0.206	-0.198	-0.188	-0.179	-0.170	-0.161	-0.152	-0.144	-0.135	-0.126	-0.118	-0.109	-0.100	-0.091	-0.084	-0.074	-0.065	-0.058	-0.049	-0.041	-0.032	-0.024	-0.016	-0.006	0.001	0.010	0.016	0.025	0.032	0.040	0.048	0.055	0.062	0.069	0.075	0.081	0.088	0.092	0.099	0.104	0.109	0.114	0.116	0.121	0.124	0.126	0.129	0.130	0.131	0.132	0.132	0.132	0.132	0.130	0.129	0.126	0.124	0.119	0.115	0.110	0.104	0.099	0.092	0.085	0.078	0.070	0.062	0.052	0.044	0.034	0.024	0.014	0.002	-0.009	-0.020	-0.031	-0.042	-0.055	-0.066	-0.079	-0.090	-0.101	-0.112	-0.124	-0.135	-0.146	-0.158	-0.166	-0.176	-0.186	-0.195	-0.204	-0.212	-0.220	-0.225	-0.232	-0.238	-0.242	-0.245	-0.249	-0.251	-0.251	-0.252	-0.251	-0.250	-0.249	-0.245	-0.241	-0.236	-0.230	-0.224	-0.216	-0.209	-0.198	-0.189	-0.178	-0.165	-0.152	-0.140	-0.125	-0.111	-0.095	-0.080	-0.062	-0.045	-0.028	-0.009	0.009	0.029	0.049	0.069	0.088	0.109	0.129	0.149	0.170	0.191	0.211	0.232	0.252	0.274	0.295	0.314	0.334	0.352	0.371	0.390	0.409	0.428	0.444	0.461	0.478	0.494	0.509	0.522	0.536	0.549	0.562	0.575	0.585	0.596	0.605	0.614	0.621	0.628	0.634	0.640	0.645	0.648	0.650	0.652	0.655	0.656	0.656	0.656	0.654	0.652	0.649	0.645	0.641	0.635	0.631	0.625	0.619	0.611	0.604	0.596	0.589	0.580	0.570	0.561	0.551	0.541	0.531	0.521	0.510	0.500	0.490	0.481	0.471	0.461	0.451	0.442	0.432	0.424	0.415	0.408	0.400	0.392	0.386	0.379	0.372	0.368	0.362	0.359	0.356	0.352	0.351	0.350	0.350	0.350	0.350	0.351	0.354	0.356	0.360	0.364	0.369	0.374	0.379	0.386	0.392	0.401	0.408	0.416	0.425	0.434	0.445	0.455	0.465	0.475	0.486	0.498	0.509	0.520	0.531	0.542	0.554	0.566	0.578	0.590	0.600	0.611	0.622	0.634	0.644	0.654	0.665	0.674	0.684	0.694	0.702	0.712	0.720	0.729	0.736	0.744	0.750	0.756	0.762	0.769	0.775	0.780	0.785	0.789	0.792	0.796	0.798	0.801	0.802	0.804	0.805	0.806	0.808	0.806	0.806	0.805	0.804	0.801	0.800	0.798	0.795	0.791	0.788	0.784	0.779	0.774	0.768	0.761	0.756	0.750	0.744	0.736	0.730	0.721	0.715	0.706	0.699	0.690	0.682	0.674	0.665	0.656	0.648	0.639	0.630	0.620	0.612	0.602	0.595	0.585	0.578	0.569	0.560	0.552	0.545	0.536	0.529	0.522	0.516	0.509	0.502	0.496	0.490	0.485	0.480	0.476	0.470	0.466	0.462	0.459	0.455	0.451	0.450	0.446	0.445	0.442	0.440	0.438	0.436	0.435	0.434	0.432	0.431	0.430	0.430	0.428	0.428	0.426	0.425	0.425	0.424	0.422	0.422	0.420	0.420	0.419	0.418	0.418	0.416	0.414	0.412	0.412	0.411	0.410	0.409	0.408	0.406	0.405	0.404	0.405	0.404	0.402	0.402	0.402	0.401	0.402	0.402	0.402	0.404	0.405	0.406	0.409	0.410	0.412	0.416	0.419	0.422	0.426	0.429	0.434	0.439	0.444	0.449	0.455	0.461	0.468	0.475	0.482	0.490	0.499	0.506	0.515	0.525	0.534	0.544	0.552	0.562	0.572	0.582	0.594	0.604	0.615	0.625	0.636	0.646	0.658	0.669	0.680	0.690	0.701	0.712	0.722	0.735	0.745	0.756	0.768	0.778	0.788	0.799	0.809	0.818	0.828	0.838	0.848	0.856	0.865	0.874	0.884	0.891	0.899	0.906	0.915	0.921	0.929	0.934	0.941	0.946	0.951	0.958	0.962	0.966	0.970	0.974	0.978	0.980	0.982	0.985	0.988	0.989	0.991	0.991	0.992	0.991	0.991	0.991	0.990	0.989	0.986	0.985	0.982	0.980	0.978	0.975	0.971	0.968	0.964	0.960	0.958	0.952	0.949	0.944	0.940	0.935	0.931	0.926	0.922	0.918	0.915	0.912	0.909	0.905	0.901	0.896	0.894	0.891	0.889	0.888	0.886	0.885	0.884	0.884	0.884	0.884	0.885	0.886	0.888	0.889	0.891	0.894	0.898	0.902	0.906	0.911	0.916	0.922	0.929	0.935	0.942	0.949	0.958	0.965	0.974	0.982	0.991	1.002	1.011	1.021	1.032	1.041	1.052	1.064	1.076	1.086	1.098	1.109	1.120	1.131	1.142	1.154	1.166	1.176	1.188	1.198	1.209	1.219	1.230	1.239	1.249	1.259	1.268	1.276	1.285	1.294	1.300	1.308	1.315	1.321	1.326	1.332	1.338	1.342	1.348	1.351	1.354	1.356	1.359	1.361	1.362	1.362	1.364	1.362	1.361	1.360	1.359	1.356	1.354	1.351	1.348	1.342	1.339	1.334	1.329	1.324	1.318	1.311	1.305	1.299	1.291	1.285	1.276	1.269	1.261	1.254	1.245	1.238	1.229	1.220	1.212	1.204	1.195	1.188	1.179	1.171	1.164	1.155	1.149	1.140	1.134	1.126	1.120	1.114	1.108	1.102	1.098	1.092	1.086	1.082	1.079	1.076	1.072	1.070	1.069	1.066	1.065	1.064	1.064	1.064	1.064	1.065	1.066	1.069	1.070	1.074	1.078	1.081	1.084	1.089	1.094	1.099	1.104	1.111	1.118	1.124	1.131	1.138	1.145	1.152	1.161	1.169	1.178	1.185	1.195	1.204	1.214	1.221	1.231	1.240	1.250	1.259	1.269	1.278	1.288	1.295	1.304	1.314	1.322	1.330	1.339	1.348	1.355	1.364	1.370	1.376	1.382	1.389	1.395	1.399	1.404	1.408	1.412	1.416	1.419	1.420	1.422	1.422	1.424	1.424	1.422	1.421	1.419	1.416	1.412	1.409	1.404	1.399	1.392	1.386	1.379	1.371	1.361	1.351	1.341	1.330	1.318	1.306	1.294	1.280	1.266	1.251	1.236	1.221	1.205	1.188	1.171	1.154	1.135	1.118	1.098	1.080	1.060	1.040	1.020	1.000	0.980	0.960	0.940	0.919	0.898	0.878	0.858	0.838	0.816	0.796	0.776	0.755	0.736	0.716	0.696	0.678	0.659	0.640	0.621	0.602	0.585	0.568	0.551	0.534	0.518	0.501	0.486	0.470	0.455	0.440	0.426	0.411	0.399	0.386	0.372	0.360	0.348	0.336	0.324	0.311	0.300	0.290	0.279	0.268	0.259	0.248	0.239	0.228	0.218	0.209	0.200	0.190	0.180	0.170	0.161	0.151	0.142	0.132	0.124	0.114	0.104	0.096	0.086	0.078	0.066	0.058	0.048	0.038	0.029	0.019	0.010	0.000	-0.010	-0.019	-0.030	-0.039	-0.049	-0.058	-0.066	-0.076	-0.085	-0.094	-0.104	-0.112	-0.121	-0.130	-0.138	-0.146	-0.154	-0.161	-0.170	-0.176	-0.184	-0.189	-0.195	-0.200	-0.206	-0.211	-0.215	-0.220	-0.224	-0.226	-0.230	-0.232	-0.235	-0.236	-0.238	-0.238	-0.239	-0.239	-0.238	-0.236	-0.235	-0.234	-0.231	-0.228	-0.224	-0.220	-0.216	-0.211	-0.206	-0.201	-0.195	-0.189	-0.181	-0.175	-0.168	-0.161	-0.154	-0.145	-0.136	-0.130	-0.121	-0.112	-0.102	-0.095	-0.086	-0.076	-0.068	-0.059	-0.049	-0.040	-0.031	-0.021	-0.011	-0.002	0.005	0.015	0.024	0.032	0.041	0.050	0.059	0.068	0.075	0.084	0.090	0.096	0.104	0.111	0.118	0.124	0.131	0.136	0.141	0.148	0.152	0.158	0.162	0.166	0.171	0.175	0.179	0.181	0.185	0.186	0.190	0.192	0.194	0.195	0.196	0.198	0.199	0.199	0.199	0.199	0.199	0.198	0.198	0.195	0.194	0.192	0.190	0.188	0.185	0.182	0.180	0.178	0.174	0.171	0.168	0.164	0.160	0.158	0.152	0.149	0.145	0.141	0.138	0.134	0.130	0.125	0.122	0.118	0.114	0.111	0.108	0.106	0.102	0.101	0.098	0.096	0.095	0.092	0.092	0.091	0.091	0.092	0.094	0.094	0.096	0.098	0.100	0.102	0.106	0.110	0.114	0.119	0.122	0.129	0.134	0.140	0.148	0.154	0.161	0.169	0.178	0.186	0.195	0.204	0.212	0.221	0.231	0.241	0.251	0.262	0.272	0.282	0.292	0.304	0.314	0.321	0.331	0.342	0.351	0.360	0.370	0.379	0.388	0.395	0.402	0.410	0.419	0.425	0.431	0.438	0.442	0.448	0.452	0.456	0.460	0.462	0.465	0.466	0.468	0.469	0.470	0.469	0.468	0.466	0.464	0.461	0.459	0.455	0.451	0.446	0.442	0.438	0.431	0.425	0.419	0.412	0.405	0.399	0.392	0.384	0.378	0.369	0.360	0.354	0.345	0.338	0.329	0.320	0.314	0.305	0.298	0.289	0.282	0.274	0.266	0.259	0.251	0.245	0.238	0.231	0.225	0.219	0.212	0.208	0.202	0.198	0.192	0.188	0.182	0.179	0.175	0.170	0.168	0.164	0.160	0.156	0.154	0.151	0.148	0.145	0.142	0.140	0.138	0.135	0.134	0.131	0.129	0.126	0.124	0.122	0.120	0.119	0.116	0.114	0.112	0.110	0.108	0.105	0.102	0.099	0.095	0.092	0.090	0.088	0.082	0.079	0.076	0.072	0.069	0.065	0.061	0.056	0.052	0.048	0.044	0.039	0.034	0.029	0.025	0.019	0.015	0.009	0.005	-0.001	-0.005	-0.010	-0.015	-0.021	-0.026	-0.032	-0.036	-0.041	-0.048	-0.051	-0.056	-0.060	-0.065	-0.070	-0.074	-0.079	-0.084	-0.088	-0.091	-0.095	-0.098	-0.101	-0.105	-0.109	-0.111	-0.115	-0.118	-0.119	-0.122	-0.124	-0.126	-0.128	-0.130	-0.131	-0.132	-0.134	-0.135	-0.135	-0.135	-0.135	-0.135	-0.135	-0.135	-0.135	-0.135	-0.134	-0.132	-0.131	-0.131	-0.130	-0.129	-0.126	-0.126	-0.125	-0.122	-0.120	-0.120	-0.118	-0.115	-0.114	-0.111	-0.109	-0.109	-0.106	-0.105	-0.102	-0.101	-0.099	-0.098	-0.095	-0.094	-0.092	-0.091	-0.090	-0.089	-0.088	-0.086	-0.085	-0.085	-0.085	-0.085	-0.086	-0.086	-0.086	-0.088	-0.089	-0.090	-0.091	-0.094	-0.095	-0.098	-0.100	-0.102	-0.106	-0.110	-0.112	-0.118	-0.121	-0.126	-0.130	-0.136	-0.141	-0.148	-0.152	-0.158	-0.165	-0.170	-0.178	-0.184	-0.191	-0.199	-0.206	-0.214	-0.220	-0.228	-0.235	-0.242	-0.251	-0.258	-0.265	-0.272	-0.279	-0.285	-0.292	-0.299	-0.304	-0.310	-0.316	-0.321	-0.325	-0.330	-0.334	-0.338	-0.341	-0.344	-0.346	-0.349	-0.350	-0.349	-0.350	-0.349	-0.349	-0.346	-0.344	-0.341	-0.336	-0.332	-0.328	-0.322	-0.318	-0.311	-0.304	-0.296	-0.289	-0.280	-0.270	-0.260	-0.251	-0.241	-0.231	-0.220	-0.209	-0.198	-0.186	-0.174	-0.162	-0.151	-0.139	-0.128	-0.116	-0.102	-0.091	-0.080	-0.069	-0.058	-0.046	-0.036	-0.025	-0.015	-0.006	0.002	0.011	0.019	0.026	0.032	0.039	0.044	0.049	0.052	0.056	0.060	0.062	0.064	0.065	0.065	0.065	0.062	0.061	0.059	0.055	0.051	0.048	0.041	0.036	0.029	0.022	0.016	0.009	0.000	-0.008	-0.019	-0.028	-0.036	-0.048	-0.058	-0.068	-0.078	-0.090	-0.100	-0.111	-0.121	-0.132	-0.144	-0.154	-0.164	-0.174	-0.184	-0.192	-0.202	-0.211	-0.220	-0.228	-0.235	-0.242	-0.249	-0.255	-0.261	-0.266	-0.270	-0.274	-0.278	-0.280	-0.282	-0.282	-0.285	-0.285	-0.285	-0.284	-0.281	-0.280	-0.278	-0.274	-0.270	-0.265	-0.261	-0.256	-0.250	-0.244	-0.236	-0.230	-0.222	-0.215	-0.206	-0.199	-0.191	-0.181	-0.174	-0.165	-0.155	-0.146	-0.136	-0.129	-0.119	-0.110	-0.100	-0.091	-0.084	-0.074	-0.065	-0.058	-0.050	-0.042	-0.035	-0.026	-0.019	-0.012	-0.005	0.000	0.005	0.010	0.015	0.020	0.024	0.026	0.030	0.032	0.036	0.038	0.039	0.040	0.040	0.040	0.041	0.040	0.040	0.038	0.036	0.035	0.031	0.030	0.026	0.024	0.020	0.018	0.012	0.009	0.005	0.000	-0.004	-0.008	-0.014	-0.018	-0.022	-0.026	-0.030	-0.034	-0.039	-0.042	-0.045	-0.049	-0.051	-0.054	-0.058	-0.059	-0.060	-0.061	-0.062	-0.062	-0.061	-0.060	-0.059	-0.056	-0.054	-0.050	-0.046	-0.041	-0.036	-0.030	-0.024	-0.016	-0.008	0.001	0.011	0.022	0.034	0.045	0.058	0.071	0.085	0.100	0.115	0.131	0.148	0.165	0.182	0.202	0.221	0.241	0.261	0.281	0.302	0.325	0.346	0.369	0.391	0.415	0.438	0.461	0.485	0.507	0.531	0.556	0.580	0.605	0.629	0.654	0.678	0.701	0.726	0.750	0.774	0.798	0.820	0.844	0.865	0.889	0.910	0.932	0.954	0.974	0.996	1.015	1.035	1.055	1.074	1.090	1.108	1.125	1.141	1.158	1.172	1.188	1.201	1.215	1.228	1.239	1.251	1.262	1.272	1.281	1.290	1.299	1.306	1.312	1.319	1.325	1.329	1.334	1.338	1.340	1.344	1.345	1.346	1.348	1.348	1.348	1.346	1.345	1.344	1.342	1.339	1.336	1.334	1.330	1.326	1.321	1.318	1.312	1.308	1.302	1.298	1.292	1.288	1.280	1.275	1.269	1.264	1.258	1.250	1.245	1.239	1.232	1.225	1.220	1.214	1.208	1.200	1.195	1.189	1.182	1.175	1.170	1.164	1.158	1.151	1.145	1.140	1.132	1.126	1.120	1.112	1.108	1.100	1.094	1.086	1.080	1.074	1.066	1.060	1.052	1.045	1.039	1.030	1.024	1.015	1.008	0.998	0.989	0.980	0.971	0.962	0.952	0.942	0.934	0.924	0.914	0.902	0.894	0.882	0.871	0.860	0.850	0.839	0.828	0.818	0.805	0.795	0.782	0.772	0.760	0.750	0.740	0.729	0.716	0.706	0.695	0.684	0.674	0.665	0.654	0.645	0.635	0.626	0.618	0.610	0.602	0.595	0.589	0.582	0.576	0.570	0.565	0.560	0.556	0.554	0.550	0.548	0.546	0.545	0.544	0.544	0.544	0.545	0.545	0.546	0.549	0.552	0.555	0.559	0.562	0.566	0.571	0.576	0.581	0.586	0.592	0.598	0.604	0.610	0.616	0.622	0.629	0.634	0.641	0.646	0.652	0.659	0.664	0.670	0.675	0.680	0.682	0.688	0.691	0.694	0.696	0.698	0.699	0.699	0.699	0.699	0.699	0.696	0.694	0.690	0.688	0.684	0.678	0.672	0.665	0.658	0.649	0.641	0.631	0.621	0.610	0.600	0.588	0.575	0.562	0.549	0.535	0.521	0.506	0.491	0.475	0.460	0.444	0.428	0.410	0.395	0.378	0.360	0.344	0.328	0.311	0.294	0.278	0.261	0.244	0.228	0.212	0.198	0.182	0.168	0.154	0.140	0.126	0.115	0.102	0.091	0.081	0.072	0.062	0.054	0.048	0.040	0.035	0.029	0.026	0.022	0.020	0.018	0.018	0.019	0.019	0.021	0.025	0.028	0.034	0.039	0.045	0.052	0.061	0.071	0.081	0.092	0.104	0.118	0.130	0.144	0.160	0.175	0.191	0.209	0.226	0.244	0.262	0.281	0.300	0.320	0.340	0.360	0.381	0.401	0.422	0.445	0.465	0.486	0.507	0.529	0.550	0.571	0.594	0.614	0.635	0.655	0.675	0.695	0.715	0.735	0.755	0.774	0.791	0.809	0.825	0.842	0.859	0.874	0.890	0.905	0.919	0.931	0.945	0.958	0.970	0.982	0.992	1.002	1.012	1.022	1.030	1.040	1.048	1.054	1.061	1.068	1.074	1.080	1.086	1.091	1.095	1.100	1.104	1.109	1.111	1.115	1.119	1.122	1.124	1.128	1.131	1.132	1.135	1.139	1.141	1.144	1.148	1.150	1.154	1.158	1.160	1.164	1.168	1.171	1.176	1.181	1.185	1.191	1.198	1.204	1.210	1.216	1.224	1.231	1.239	1.249	1.256	1.266	1.276	1.286	1.296	1.308	1.319	1.331	1.344	1.355	1.369	1.382	1.395	1.410	1.424	1.439	1.454	1.469	1.484	1.500	1.516	1.531	1.548	1.564	1.579	1.595	1.611	1.628	1.645	1.660	1.676	1.692	1.708	1.722	1.738	1.754	1.768	1.782	1.796	1.811	1.824	1.836	1.849	1.860	1.872	1.884	1.894	1.905	1.915	1.924	1.934	1.941	1.949	1.956	1.964	1.970	1.976	1.981	1.985	1.991	1.994	1.998	2.001	2.004	2.006	2.007	2.011	2.011	2.013	2.013	2.013	2.011	2.011	2.011	2.010	2.010	2.009	2.007	2.007	2.006	2.005	2.004	2.001	2.001	2.000	2.000	1.999	1.998	1.998	1.998	1.998	1.998	1.998	1.999	2.000	2.001	2.002	2.002	2.005	2.007	2.011	2.014	2.016	2.019	2.024	2.027	2.033	2.035	2.041	2.046	2.051	2.058	2.062	2.069	2.075	2.080	2.088	2.094	2.101	2.108	2.115	2.121	2.128	2.135	2.141	2.149	2.156	2.162	2.169	2.176	2.184	2.189	2.195	2.201	2.208	2.212	2.219	2.224	2.229	2.235	2.239	2.244	2.249	2.252	2.256	2.260	2.262	2.266	2.269	2.271	2.274	2.276	2.278	2.280	2.280	2.281	2.282	2.282	2.284	2.284	2.284	2.284	2.282	2.282	2.282	2.281	2.280	2.279	2.278	2.276	2.275	2.274	2.271	2.270	2.269	2.266	2.265	2.262	2.260	2.258	2.256	2.255	2.252	2.251	2.250	2.249	2.248	2.246	2.245	2.245	2.244	2.242	2.242	2.244	2.244	2.244	2.245	2.246	2.249	2.250	2.252	2.254	2.258	2.261	2.265	2.269	2.274	2.279	2.284	2.290	2.296	2.302	2.310	2.318	2.325	2.332	2.341	2.350	2.361	2.370	2.380	2.390	2.400	2.412	2.422	2.434	2.445	2.458	2.468	2.480	2.491	2.504	2.515	2.526	2.538	2.550	2.560	2.571	2.582	2.592	2.602	2.611	2.621	2.630	2.639	2.648	2.654	2.661	2.668	2.672	2.676	2.681	2.685	2.688	2.689	2.690	2.690	2.690	2.689	2.685	2.682	2.679	2.674	2.669	2.661	2.654	2.646	2.636	2.626	2.616	2.605	2.592	2.579	2.565	2.552	2.536	2.520	2.504	2.488	2.470	2.451	2.434	2.415	2.396	2.376	2.359	2.339	2.318	2.299	2.279	2.260	2.240	2.220	2.201	2.184	2.164	2.145	2.129	2.110	2.092	2.078	2.061	2.046	2.031	2.018	2.004	1.991	1.980	1.970	1.960	1.951	1.941	1.935	1.929	1.922	1.919	1.915	1.911	1.909	1.908	1.908	1.908	1.909	1.911	1.914	1.918	1.921	1.926	1.931	1.938	1.944	1.951	1.959	1.966	1.974	1.981	1.990	1.999	2.007	2.016	2.025	2.035	2.042	2.051	2.060	2.069	2.078	2.085	2.091	2.099	2.105	2.111	2.116	2.120	2.124	2.128	2.130	2.132	2.134	2.135	2.134	2.134	2.132	2.129	2.126	2.122	2.118	2.111	2.105	2.100	2.092	2.084	2.074	2.064	2.054	2.044	2.033	2.020	2.009	1.996	1.981	1.969	1.954	1.940	1.925	1.910	1.895	1.880	1.866	1.850	1.835	1.821	1.806	1.791	1.778	1.764	1.750	1.736	1.724	1.711	1.699	1.689	1.678	1.668	1.659	1.649	1.641	1.634	1.628	1.622	1.616	1.614	1.609	1.606	1.606	1.605	1.605	1.606	1.609	1.611	1.615	1.620	1.625	1.632	1.639	1.648	1.655	1.665	1.674	1.685	1.695	1.708	1.720	1.732	1.745	1.760	1.772	1.788	1.801	1.816	1.831	1.846	1.861	1.876	1.891	1.906	1.921	1.935	1.950	1.964	1.976	1.989	2.002	2.015	2.026	2.038	2.049	2.059	2.068	2.076	2.084	2.092	2.099	2.105	2.110	2.115	2.119	2.122	2.126	2.128	2.130	2.130	2.130	2.129	2.129	2.126	2.125	2.122	2.120	2.118	2.112	2.109	2.106	2.101	2.098	2.092	2.088	2.082	2.078	2.074	2.069	2.064	2.060	2.055	2.052	2.049	2.045	2.044	2.041	2.040	2.039	2.036	2.036	2.036	2.038	2.040	2.041	2.044	2.047	2.051	2.055	2.059	2.064	2.070	2.078	2.084	2.091	2.099	2.106	2.115	2.124	2.134	2.142	2.154	2.164	2.174	2.185	2.196	2.206	2.219	2.229	2.241	2.252	2.264	2.275	2.286	2.298	2.309	2.320	2.330	2.340	2.350	2.360	2.370	2.381	2.390	2.399	2.408	2.415	2.422	2.431	2.439	2.446	2.452	2.459	2.465	2.471	2.476	2.482	2.486	2.492	2.496	2.500	2.504	2.508	2.510	2.514	2.518	2.520	2.524	2.526	2.528	2.531	2.532	2.536	2.538	2.540	2.544	2.545	2.548	2.550	2.552	2.555	2.556	2.559	2.562	2.565	2.568	2.571	2.574	2.578	2.580	2.582	2.586	2.590	2.594	2.598	2.602	2.606	2.611	2.615	2.620	2.626	2.630	2.636	2.641	2.646	2.652	2.659	2.664	2.671	2.678	2.684	2.690	2.698	2.704	2.711	2.719	2.726	2.734	2.741	2.749	2.756	2.765	2.772	2.781	2.789	2.798	2.805	2.814	2.822	2.831	2.839	2.848	2.856	2.865	2.874	2.881	2.890	2.900	2.909	2.916	2.924	2.932	2.941	2.949	2.958	2.965	2.972	2.980	2.988	2.995	3.002	3.009	3.016	3.022	3.029	3.035	3.041	3.048	3.052	3.058	3.062	3.068	3.072	3.076	3.080	3.081	3.085	3.088	3.090	3.091	3.092	3.092	3.094	3.094	3.092	3.092	3.090	3.089	3.085	3.082	3.079	3.074	3.070	3.064	3.059	3.051	3.044	3.036	3.029	3.020	3.010	3.000	2.989	2.979	2.966	2.954	2.940	2.928	2.912	2.899	2.884	2.869	2.852	2.836	2.820	2.802	2.785	2.768	2.750	2.731	2.715	2.696	2.678	2.660	2.641	2.622	2.604	2.586	2.568	2.551	2.534	2.516	2.499	2.482	2.465	2.450	2.435	2.420	2.406	2.392	2.380	2.368	2.356	2.345	2.335	2.326	2.319	2.310	2.304	2.298	2.291	2.288	2.284	2.281	2.279	2.278	2.279	2.279	2.280	2.282	2.285	2.289	2.292	2.298	2.302	2.310	2.316	2.324	2.331	2.340	2.348	2.356	2.366	2.376	2.386	2.398	2.408	2.419	2.428	2.439	2.449	2.460	2.470	2.481	2.491	2.501	2.511	2.521	2.530	2.539	2.548	2.556	2.564	2.571	2.578	2.584	2.590	2.595	2.600	2.604	2.608	2.611	2.614	2.618	2.619	2.620	2.620	2.620	2.619	2.619	2.616	2.616	2.614	2.611	2.608	2.605	2.602	2.599	2.595	2.590	2.586	2.582	2.578	2.574	2.569	2.565	2.560	2.556	2.551	2.549	2.544	2.540	2.536	2.534	2.530	2.526	2.525	2.522	2.520	2.520	2.518	2.518	2.516	2.516	2.518	2.518	2.519	2.521	2.522	2.525	2.528	2.529	2.532	2.535	2.539	2.542	2.548	2.551	2.555	2.559	2.564	2.569	2.574	2.578	2.582	2.586	2.591	2.596	2.600	2.604	2.608	2.611	2.615	2.619	2.622	2.624	2.626	2.629	2.631	2.632	2.634	2.635	2.634	2.635	2.634	2.632	2.631	2.630	2.629	2.626	2.625	2.621	2.618	2.614	2.610	2.606	2.601	2.598	2.592	2.588	2.582	2.578	2.572	2.566	2.561	2.555	2.549	2.545	2.539	2.532	2.528	2.520	2.515	2.509	2.505	2.499	2.494	2.489	2.484	2.479	2.474	2.470	2.465	2.460	2.456	2.452	2.450	2.445	2.442	2.440	2.436	2.434	2.432	2.429	2.426	2.425	2.422	2.421	2.420	2.418	2.416	2.415	2.414	2.412	2.411	2.410	2.410	2.409	2.408	2.406	2.406	2.406	2.405	2.404	2.404	2.402	2.402	2.401	2.401	2.400	2.399	2.399	2.398	2.398	2.396	2.395	2.394	2.392	2.391	2.390	2.389	2.388	2.385	2.384	2.382	2.380	2.376	2.375	2.372	2.370	2.366	2.364	2.360	2.358	2.354	2.350	2.345	2.340	2.335	2.329	2.324	2.318	2.311	2.305	2.298	2.290	2.284	2.275	2.268	2.258	2.248	2.239	2.229	2.219	2.208	2.198	2.186	2.174	2.162	2.150	2.136	2.125	2.112	2.099	2.086	2.071	2.058	2.044	2.029	2.015	2.001	1.988	1.972	1.959	1.945	1.931	1.918	1.905	1.891	1.879	1.866	1.854	1.842	1.830	1.820	1.809	1.800	1.791	1.782	1.774	1.766	1.759	1.754	1.746	1.741	1.738	1.734	1.731	1.728	1.725	1.725	1.724	1.724	1.724	1.725	1.728	1.729	1.731	1.734	1.738	1.741	1.745	1.750	1.755	1.759	1.765	1.770	1.776	1.781	1.786	1.792	1.798	1.804	1.809	1.815	1.820	1.824	1.829	1.834	1.838	1.841	1.845	1.848	1.850	1.852	1.855	1.856	1.858	1.859	1.859	1.858	1.858	1.855	1.854	1.850	1.848	1.844	1.840	1.835	1.830	1.825	1.818	1.811	1.804	1.796	1.788	1.779	1.770	1.760	1.749	1.738	1.726	1.714	1.701	1.689	1.676	1.662	1.648	1.632	1.616	1.600	1.585	1.568	1.551	1.532	1.515	1.498	1.479	1.461	1.442	1.422	1.404	1.384	1.364	1.344	1.325	1.304	1.284	1.264	1.244	1.224	1.205	1.185	1.165	1.146	1.126	1.108	1.090	1.072	1.054	1.036	1.020	1.005	0.989	0.975	0.961	0.948	0.934	0.921	0.911	0.900	0.891	0.882	0.875	0.869	0.862	0.858	0.854	0.851	0.849	0.848	0.846	0.848	0.849	0.851	0.854	0.858	0.861	0.868	0.874	0.880	0.888	0.896	0.904	0.914	0.924	0.935	0.945	0.955	0.966	0.979	0.990	1.002	1.015	1.026	1.039	1.051	1.062	1.075	1.088	1.100	1.111	1.122	1.134	1.145	1.158	1.168	1.178	1.188	1.196	1.205	1.214	1.222	1.230	1.238	1.245	1.252	1.258	1.265	1.271	1.276	1.281	1.286	1.291	1.295	1.299	1.304	1.306	1.310	1.314	1.318	1.321	1.325	1.329	1.331	1.335	1.339	1.342	1.346	1.350	1.354	1.359	1.364	1.368	1.374	1.379	1.385	1.391	1.398	1.405	1.412	1.420	1.428	1.435	1.444	1.452	1.462	1.471	1.482	1.492	1.504	1.515	1.526	1.539	1.550	1.562	1.575	1.588	1.601	1.614	1.628	1.641	1.655	1.669	1.682	1.696	1.710	1.724	1.739	1.752	1.765	1.779	1.792	1.806	1.820	1.832	1.846	1.859	1.871	1.884	1.895	1.908	1.919	1.929	1.940	1.950	1.961	1.970	1.979	1.986	1.995	2.002	2.010	2.018	2.024	2.029	2.035	2.040	2.045	2.049	2.054	2.056	2.060	2.062	2.065	2.066	2.069	2.071	2.071	2.072	2.074	2.074	2.075	2.075	2.076	2.076	2.076	2.076	2.075	2.076	2.075	2.076	2.078	2.078	2.079	2.080	2.081	2.082	2.085	2.086	2.090	2.092	2.098	2.100	2.105	2.110	2.115	2.121	2.128	2.135	2.141	2.150	2.159	2.168	2.176	2.186	2.198	2.208	2.220	2.231	2.244	2.256	2.269	2.282	2.296	2.309	2.322	2.336	2.351	2.365	2.380	2.395	2.409	2.422	2.438	2.451	2.465	2.479	2.492	2.504	2.518	2.529	2.541	2.552	2.562	2.572	2.581	2.590	2.599	2.606	2.612	2.619	2.624	2.630	2.632	2.636	2.639	2.640	2.640	2.640	2.640	2.638	2.635	2.631	2.626	2.620	2.614	2.608	2.601	2.592	2.584	2.574	2.564	2.552	2.541	2.530	2.518	2.504	2.489	2.475	2.460	2.446	2.430	2.414	2.399	2.382	2.366	2.350	2.332	2.316	2.299	2.280	2.262	2.245	2.228	2.210	2.192	2.174	2.159	2.141	2.124	2.108	2.090	2.075	2.059	2.044	2.029	2.014	1.999	1.985	1.971	1.959	1.946	1.935	1.924	1.912	1.902	1.892	1.884	1.876	1.869	1.861	1.855	1.850	1.846	1.842	1.840	1.838	1.836	1.835	1.836	1.838	1.839	1.842	1.845	1.850	1.854	1.860	1.866	1.875	1.882	1.891	1.901	1.910	1.921	1.934	1.945	1.959	1.970	1.984	1.999	2.014	2.029	2.042	2.059	2.075	2.091	2.108	2.124	2.140	2.156	2.174	2.190	2.208	2.224	2.240	2.256	2.272	2.288	2.304	2.318	2.334	2.348	2.362	2.375	2.389	2.401	2.412	2.424	2.435	2.445	2.455	2.464	2.471	2.480	2.488	2.492	2.499	2.502	2.508	2.511	2.515	2.518	2.519	2.519	2.518	2.518	2.516	2.515	2.511	2.508	2.505	2.500	2.494	2.489	2.482	2.476	2.469	2.462	2.455	2.446	2.438	2.429	2.420	2.410	2.400	2.391	2.380	2.370	2.360	2.349	2.338	2.328	2.318	2.306	2.296	2.285	2.275	2.265	2.254	2.245	2.236	2.226	2.219	2.209	2.202	2.194	2.188	2.180	2.174	2.169	2.164	2.159	2.154	2.151	2.148	2.146	2.145	2.144	2.142	2.142	2.144	2.145	2.148	2.150	2.154	2.158	2.162	2.168	2.174	2.180	2.188	2.195	2.204	2.212	2.221	2.232	2.242	2.254	2.264	2.276	2.288	2.300	2.312	2.325	2.338	2.351	2.365	2.379	2.391	2.406	2.420	2.432	2.448	2.461	2.475	2.488	2.501	2.515	2.528	2.540	2.552	2.565	2.576	2.588	2.599	2.610	2.620	2.630	2.638	2.648	2.655	2.662	2.670	2.678	2.684	2.690	2.696	2.701	2.706	2.710	2.714	2.718	2.721	2.724	2.725	2.728	2.729	2.730	2.730	2.731	2.731	2.731	2.731	2.731	2.731	2.730	2.729	2.728	2.728	2.726	2.725	2.724	2.722	2.722	2.721	2.720	2.719	2.719	2.718	2.716	2.716	2.716	2.716	2.716	2.716	2.716	2.716	2.716	2.718	2.719	2.719	2.720	2.720	2.721	2.722	2.724	2.725	2.728	2.728	2.730	2.731	2.732	2.734	2.736	2.736	2.739	2.739	2.740	2.741	2.742	2.744	2.744	2.745	2.746	2.745	2.744	2.744	2.742	2.742	2.741	2.739	2.738	2.735	2.732	2.730	2.726	2.722	2.718	2.714	2.709	2.704	2.698	2.692	2.685	2.679	2.671	2.665	2.656	2.649	2.640	2.631	2.621	2.611	2.601	2.590	2.580	2.569	2.558	2.545	2.534	2.521	2.509	2.498	2.484	2.472	2.459	2.446	2.432	2.420	2.408	2.395	2.381	2.369	2.355	2.342	2.331	2.319	2.306	2.295	2.282	2.271	2.261	2.249	2.239	2.230	2.220	2.210	2.202	2.194	2.186	2.179	2.172	2.168	2.161	2.158	2.152	2.149	2.145	2.142	2.141	2.140	2.139	2.138	2.139	2.139	2.141	2.142	2.145	2.148	2.151	2.154	2.159	2.162	2.169	2.174	2.179	2.184	2.190	2.198	2.202	2.209	2.216	2.222	2.229	2.236	2.242	2.249	2.256	2.261	2.266	2.272	2.279	2.284	2.289	2.292	2.298	2.301	2.304	2.308	2.309	2.311	2.312	2.315	2.315	2.315	2.314	2.312	2.311	2.309	2.308	2.304	2.301	2.298	2.294	2.289	2.284	2.278	2.272	2.266	2.260	2.254	2.246	2.240	2.231	2.225	2.218	2.210	2.202	2.195	2.189	2.180	2.172	2.166	2.160	2.154	2.148	2.141	2.136	2.130	2.125	2.121	2.118	2.114	2.110	2.108	2.106	2.104	2.102	2.102	2.101	2.102	2.102	2.104	2.105	2.108	2.110	2.114	2.118	2.121	2.126	2.130	2.135	2.140	2.146	2.151	2.159	2.164	2.170	2.178	2.184	2.190	2.198	2.204	2.210	2.218	2.224	2.229	2.235	2.241	2.245	2.251	2.256	2.260	2.265	2.269	2.271	2.275	2.278	2.279	2.281	2.281	2.282	2.281	2.280	2.278	2.276	2.274	2.271	2.266	2.264	2.258	2.252	2.246	2.240	2.234	2.225	2.218	2.208	2.199	2.189	2.179	2.169	2.158	2.148	2.135	2.124	2.112	2.100	2.088	2.075	2.061	2.049	2.035	2.024	2.010	1.996	1.984	1.970	1.958	1.946	1.934	1.922	1.910	1.899	1.888	1.876	1.868	1.856	1.846	1.839	1.830	1.822	1.816	1.809	1.802	1.799	1.794	1.790	1.786	1.785	1.782	1.782	1.782	1.784	1.785	1.788	1.790	1.795	1.800	1.805	1.811	1.819	1.828	1.836	1.845	1.855	1.866	1.878	1.890	1.902	1.916	1.930	1.945	1.960	1.976	1.992	2.009	2.026	2.044	2.061	2.080	2.098	2.116	2.136	2.155	2.175	2.194	2.214	2.235	2.254	2.275	2.295	2.315	2.336	2.356	2.376	2.396	2.415	2.435	2.455	2.475	2.495	2.514	2.534	2.552	2.571	2.590	2.610	2.629	2.646	2.664	2.681	2.699	2.716	2.734	2.750	2.766	2.781	2.799	2.814	2.829	2.845	2.860	2.874	2.889	2.902	2.916	2.930	2.944	2.956	2.970	2.981	2.994	3.006	3.018	3.030	3.040	3.051	3.062	3.074	3.084	3.094	3.104	3.112	3.122	3.131	3.140	3.149	3.158	3.166	3.174	3.182	3.190	3.198	3.205	3.211	3.220	3.226	3.234	3.240	3.246	3.252	3.260	3.266	3.272	3.279	3.285	3.291	3.298	3.304	3.309	3.316	3.322	3.328	3.335	3.342	3.348	3.355	3.362	3.369	3.378	3.384	3.392	3.400	3.409	3.418	3.426	3.435	3.445	3.455	3.465	3.476	3.486	3.499	3.510	3.522	3.535	3.548	3.561	3.575	3.590	3.602	3.619	3.634	3.650	3.666	3.682	3.699	3.716	3.732	3.751	3.770	3.788	3.806	3.826	3.845	3.865	3.884	3.902	3.924	3.944	3.962	3.982	4.004	4.024	4.044	4.064	4.084	4.102	4.122	4.141	4.161	4.179	4.198	4.216	4.235	4.252	4.270	4.286	4.304	4.319	4.335	4.351	4.366	4.380	4.394	4.408	4.420	4.434	4.446	4.458	4.469	4.479	4.489	4.499	4.508	4.516	4.525	4.532	4.540	4.546	4.554	4.559	4.565	4.570	4.575	4.580	4.582	4.586	4.590	4.592	4.595	4.598	4.599	4.601	4.602	4.604	4.605	4.605	4.605	4.606	4.606	4.605	4.605	4.605	4.605	4.602	4.602	4.601	4.600	4.599	4.598	4.595	4.594	4.592	4.590	4.589	4.586	4.585	4.582	4.580	4.578	4.576	4.574	4.572	4.569	4.566	4.564	4.562	4.559	4.556	4.554	4.551	4.548	4.545	4.544	4.541	4.539	4.535	4.532	4.530	4.528	4.524	4.521	4.519	4.516	4.512	4.510	4.508	4.505	4.502	4.500	4.498	4.494	4.491	4.488	4.485	4.481	4.479	4.476	4.474	4.471	4.468	4.465	4.462	4.459	4.455	4.452	4.451	4.446	4.444	4.441	4.439	4.436	4.432	4.430	4.428	4.425	4.421	4.419	4.416	4.412	4.410	4.408	4.405	4.401	4.399	4.396	4.395	4.391	4.389	4.386	4.384	4.381	4.380	4.378	4.375	4.374	4.371	4.369	4.368	4.365	4.364	4.361	4.360	4.358	4.355	4.354	4.351	4.350	4.349	4.348	4.345	4.344	4.341	4.340	4.338	4.336	4.335	4.332	4.330	4.329	4.326	4.325	4.322	4.321	4.320	4.318	4.316	4.312	4.310	4.308	4.305	4.302	4.300	4.298	4.295	4.292	4.289	4.288	4.284	4.281	4.278	4.275	4.271	4.268	4.264	4.259	4.256	4.251	4.248	4.244	4.240	4.236	4.231	4.226	4.221	4.216	4.211	4.206	4.200	4.196	4.190	4.185	4.179	4.174	4.169	4.162	4.156	4.151	4.146	4.141	4.135	4.130	4.125	4.120	4.115	4.111	4.108	4.102	4.100	4.096	4.093	4.091	4.089	4.085	4.084	4.084	4.084	4.082	4.084	4.085	4.085	4.088	4.091	4.094	4.096	4.101	4.106	4.111	4.118	4.124	4.131	4.139	4.146	4.155	4.164	4.175	4.184	4.194	4.205	4.218	4.229	4.240	4.251	4.264	4.276	4.289	4.301	4.314	4.328	4.340	4.351	4.364	4.378	4.389	4.401	4.412	4.424	4.436	4.448	4.456	4.468	4.476	4.485	4.492	4.501	4.510	4.515	4.522	4.529	4.532	4.539	4.542	4.546	4.549	4.551	4.554	4.555	4.555	4.556	4.555	4.554	4.552	4.551	4.549	4.546	4.544	4.540	4.536	4.532	4.528	4.522	4.518	4.511	4.506	4.501	4.495	4.489	4.482	4.476	4.470	4.464	4.456	4.451	4.445	4.438	4.431	4.425	4.419	4.412	4.406	4.399	4.394	4.388	4.382	4.376	4.370	4.364	4.359	4.354	4.348	4.342	4.338	4.331	4.328	4.322	4.318	4.312	4.308	4.304	4.298	4.294	4.290	4.285	4.280	4.276	4.271	4.266	4.262	4.256	4.252	4.248	4.242	4.239	4.232	4.229	4.224	4.218	4.212	4.208	4.202	4.198	4.191	4.186	4.180	4.175	4.168	4.162	4.156	4.150	4.144	4.136	4.130	4.122	4.115	4.109	4.100	4.091	4.082	4.075	4.066	4.058	4.049	4.039	4.030	4.020	4.011	4.001	3.990	3.980	3.970	3.959	3.948	3.936	3.924	3.912	3.901	3.889	3.878	3.864	3.852	3.841	3.828	3.814	3.802	3.789	3.775	3.762	3.749	3.736	3.722	3.710	3.696	3.684	3.671	3.659	3.646	3.634	3.620	3.609	3.598	3.586	3.575	3.564	3.552	3.541	3.531	3.522	3.511	3.502	3.494	3.486	3.479	3.470	3.462	3.456	3.450	3.444	3.439	3.434	3.429	3.425	3.422	3.419	3.415	3.412	3.411	3.409	3.409	3.408	3.408	3.408	3.408	3.408	3.409	3.410	3.411	3.415	3.416	3.419	3.421	3.424	3.428	3.431	3.432	3.436	3.440	3.444	3.449	3.451	3.455	3.460	3.462	3.468	3.471	3.475	3.479	3.482	3.486	3.490	3.492	3.495	3.499	3.501	3.504	3.508	3.509	3.511	3.512	3.515	3.518	3.518	3.520	3.521	3.522	3.522	3.522	3.524	3.522	3.522	3.522	3.521	3.521	3.519	3.519	3.516	3.516	3.514	3.510	3.508	3.505	3.501	3.499	3.495	3.492	3.489	3.485	3.480	3.476	3.471	3.466	3.462	3.458	3.451	3.446	3.441	3.435	3.430	3.424	3.416	3.411	3.405	3.398	3.392	3.385	3.378	3.371	3.364	3.356	3.350	3.342	3.335	3.328	3.320	3.314	3.306	3.299	3.291	3.284	3.278	3.270	3.262	3.255	3.249	3.241	3.235	3.229	3.221	3.214	3.209	3.201	3.196	3.189	3.184	3.179	3.172	3.168	3.162	3.158	3.151	3.146	3.142	3.139	3.134	3.130	3.128	3.124	3.120	3.118	3.114	3.110	3.108	3.106	3.104	3.101	3.100	3.098	3.095	3.094	3.092	3.092	3.090	3.089	3.088	3.086	3.085	3.085	3.084	3.082	3.082	3.080	3.080	3.079	3.078	3.076	3.075	3.074	3.071	3.071	3.070	3.069	3.066	3.065	3.062	3.060	3.059	3.056	3.055	3.051	3.049	3.048	3.044	3.042	3.039	3.038	3.034	3.031	3.029	3.026	3.024	3.021	3.019	3.018	3.014	3.011	3.010	3.009	3.006	3.005	3.004	3.002	3.001	3.000	3.000	3.000	3.000	3.000	3.001	3.002	3.004	3.005	3.008	3.010	3.012	3.016	3.019	3.022	3.026	3.030	3.036	3.041	3.046	3.052	3.059	3.064	3.071	3.079	3.085	3.094	3.100	3.109	3.116	3.125	3.132	3.142	3.150	3.160	3.169	3.178	3.188	3.196	3.206	3.216	3.225	3.235	3.245	3.254	3.264	3.272	3.282	3.291	3.300	3.310	3.318	3.326	3.335	3.344	3.352	3.361	3.370	3.378	3.386	3.394	3.401	3.409	3.416	3.424	3.431	3.439	3.445	3.451	3.459	3.466	3.472	3.479	3.485	3.491	3.498	3.502	3.509	3.515	3.520	3.526	3.532	3.538	3.544	3.549	3.555	3.561	3.566	3.572	3.578	3.584	3.590	3.596	3.602	3.609	3.615	3.622	3.629	3.636	3.642	3.650	3.658	3.664	3.671	3.680	3.688	3.695	3.704	3.714	3.721	3.730	3.739	3.749	3.758	3.768	3.778	3.788	3.796	3.806	3.816	3.826	3.838	3.848	3.858	3.869	3.879	3.890	3.900	3.911	3.921	3.932	3.942	3.952	3.962	3.972	3.984	3.992	4.001	4.011	4.020	4.029	4.037	4.048	4.054	4.062	4.070	4.077	4.085	4.091	4.099	4.104	4.109	4.114	4.119	4.122	4.126	4.131	4.134	4.136	4.139	4.141	4.141	4.142	4.144	4.145	4.144	4.144	4.142	4.140	4.140	4.138	4.135	4.132	4.128	4.124	4.121	4.118	4.112	4.108	4.101	4.095	4.089	4.081	4.076	4.069	4.061	4.054	4.046	4.037	4.031	4.022	4.015	4.005	3.998	3.989	3.980	3.971	3.961	3.954	3.944	3.935	3.926	3.918	3.909	3.900	3.891	3.882	3.874	3.866	3.858	3.850	3.842	3.834	3.826	3.819	3.811	3.804	3.798	3.791	3.784	3.778	3.771	3.765	3.760	3.754	3.749	3.742	3.736	3.732	3.726	3.721	3.715	3.710	3.704	3.700	3.694	3.689	3.682	3.676	3.670	3.664	3.656	3.650	3.644	3.636	3.628	3.620	3.611	3.602	3.592	3.584	3.574	3.564	3.552	3.541	3.529	3.516	3.504	3.490	3.476	3.461	3.448	3.431	3.416	3.400	3.384	3.366	3.350	3.331	3.314	3.295	3.276	3.258	3.239	3.219	3.200	3.181	3.161	3.141	3.122	3.102	3.084	3.064	3.045	3.026	3.006	2.989	2.970	2.952	2.935	2.919	2.902	2.886	2.871	2.858	2.842	2.830	2.816	2.805	2.794	2.782	2.772	2.764	2.755	2.748	2.741	2.736	2.731	2.726	2.722	2.720	2.719	2.718	2.718	2.718	2.720	2.721	2.724	2.728	2.734	2.738	2.744	2.751	2.758	2.766	2.775	2.784	2.794	2.804	2.815	2.828	2.839	2.851	2.865	2.879	2.894	2.908	2.922	2.938	2.952	2.969	2.986	3.002	3.019	3.036	3.054	3.071	3.089	3.106	3.125	3.144	3.161	3.179	3.199	3.218	3.235	3.254	3.271	3.290	3.308	3.325	3.342	3.361	3.379	3.395	3.411	3.429	3.444	3.460	3.476	3.491	3.505	3.519	3.532	3.546	3.559	3.570	3.582	3.592	3.604	3.614	3.622	3.631	3.640	3.649	3.655	3.661	3.666	3.672	3.678	3.680	3.684	3.686	3.689	3.691	3.691	3.694	3.694	3.695	3.694	3.694	3.692	3.691	3.690	3.688	3.688	3.685	3.684	3.681	3.680	3.678	3.676	3.674	3.672	3.671	3.670	3.670	3.669	3.669	3.669	3.670	3.670	3.672	3.674	3.676	3.679	3.682	3.686	3.690	3.695	3.701	3.706	3.714	3.720	3.728	3.736	3.744	3.754	3.762	3.772	3.782	3.792	3.805	3.815	3.828	3.839	3.851	3.864	3.876	3.889	3.902	3.914	3.928	3.940	3.954	3.966	3.979	3.991	4.004	4.018	4.029	4.040	4.052	4.062	4.074	4.084	4.094	4.104	4.111	4.120	4.129	4.135	4.142	4.149	4.155	4.160	4.165	4.169	4.172	4.175	4.178	4.180	4.180	4.181	4.181	4.180	4.179	4.176	4.176	4.172	4.169	4.165	4.160	4.155	4.149	4.144	4.138	4.131	4.124	4.118	4.110	4.101	4.094	4.086	4.077	4.069	4.060	4.051	4.043	4.035	4.026	4.019	4.009	4.001	3.994	3.985	3.979	3.970	3.962	3.956	3.949	3.942	3.938	3.931	3.926	3.920	3.916	3.912	3.909	3.905	3.901	3.899	3.896	3.895	3.892	3.892	3.891	3.891	3.890	3.890	3.891	3.891	3.891	3.894	3.894	3.895	3.898	3.899	3.899	3.900	3.902	3.904	3.905	3.905	3.908	3.908	3.908	3.908	3.908	3.908	3.906	3.906	3.904	3.901	3.899	3.896	3.892	3.889	3.884	3.878	3.872	3.865	3.859	3.850	3.842	3.832	3.822	3.814	3.801	3.790	3.779	3.766	3.752	3.739	3.724	3.709	3.694	3.678	3.661	3.644	3.628	3.610	3.592	3.575	3.556	3.538	3.519	3.500	3.481	3.462	3.444	3.425	3.406	3.388	3.369	3.352	3.335	3.318	3.301	3.284	3.268	3.252	3.239	3.224	3.211	3.199	3.188	3.175	3.165	3.156	3.148	3.140	3.132	3.128	3.121	3.118	3.115	3.112	3.112	3.112	3.114	3.116	3.119	3.124	3.129	3.135	3.142	3.150	3.160	3.169	3.181	3.192	3.205	3.219	3.232	3.246	3.262	3.279	3.295	3.312	3.329	3.348	3.365	3.385	3.404	3.424	3.441	3.461	3.481	3.500	3.520	3.539	3.559	3.578	3.596	3.615	3.632	3.650	3.668	3.684	3.701	3.716	3.731	3.745	3.760	3.772	3.784	3.796	3.808	3.818	3.828	3.835	3.844	3.850	3.858	3.862	3.866	3.870	3.872	3.875	3.878	3.878	3.876	3.875	3.874	3.872	3.870	3.866	3.861	3.856	3.850	3.845	3.839	3.832	3.825	3.816	3.809	3.801	3.792	3.784	3.775	3.766	3.758	3.749	3.740	3.730	3.721	3.711	3.702	3.695	3.686	3.678	3.670	3.661	3.654	3.646	3.639	3.632	3.626	3.620	3.614	3.609	3.602	3.599	3.594	3.591	3.588	3.585	3.581	3.579	3.576	3.575	3.572	3.571	3.569	3.569	3.568	3.566	3.568	3.566	3.566	3.566	3.566	3.566	3.566	3.566	3.566	3.566	3.566	3.566	3.566	3.566	3.565	3.565	3.564	3.564	3.561	3.560	3.559	3.558	3.555	3.552	3.549	3.545	3.542	3.539	3.532	3.528	3.522	3.518	3.511	3.505	3.499	3.491	3.482	3.475	3.468	3.459	3.450	3.440	3.430	3.419	3.410	3.399	3.386	3.375	3.362	3.350	3.338	3.324	3.311	3.299	3.284	3.269	3.255	3.239	3.225	3.209	3.194	3.180	3.162	3.148	3.131	3.116	3.100	3.084	3.068	3.051	3.035	3.019	3.004	2.988	2.971	2.955	2.939	2.924	2.909	2.892	2.879	2.862	2.848	2.834	2.819	2.805	2.791	2.778	2.764	2.751	2.738	2.726	2.714	2.701	2.691	2.679	2.669	2.656	2.646	2.636	2.626	2.618	2.608	2.599	2.590	2.580	2.571	2.564	2.555	2.549	2.540	2.532	2.526	2.519	2.511	2.505	2.499	2.491	2.485	2.479	2.472	2.468	2.461	2.455	2.449	2.444	2.438	2.431	2.426	2.421	2.415	2.409	2.401	2.396	2.389	2.382	2.378	2.371	2.362	2.356	2.350	2.342	2.335	2.328	2.320	2.311	2.302	2.294	2.285	2.275	2.266	2.256	2.246	2.235	2.224	2.214	2.202	2.191	2.178	2.165	2.151	2.138	2.125	2.111	2.098	2.081	2.066	2.051	2.036	2.020	2.005	1.988	1.971	1.955	1.938	1.921	1.904	1.886	1.870	1.852	1.835	1.818	1.801	1.782	1.766	1.750	1.732	1.716	1.700	1.685	1.670	1.654	1.640	1.625	1.612	1.599	1.586	1.574	1.561	1.550	1.539	1.529	1.519	1.510	1.500	1.492	1.484	1.478	1.470	1.464	1.459	1.452	1.449	1.444	1.439	1.435	1.432	1.428	1.425	1.422	1.420	1.418	1.414	1.411	1.410	1.408	1.404	1.401	1.399	1.396	1.392	1.390	1.385	1.381	1.378	1.372	1.366	1.360	1.355	1.349	1.340	1.332	1.324	1.315	1.306	1.295	1.285	1.274	1.262	1.249	1.235	1.222	1.208	1.192	1.176	1.160	1.144	1.126	1.108	1.089	1.070	1.051	1.031	1.010	0.989	0.969	0.948	0.925	0.904	0.881	0.858	0.835	0.814	0.791	0.769	0.746	0.724	0.702	0.680	0.659	0.636	0.615	0.594	0.574	0.554	0.534	0.515	0.498	0.479	0.462	0.446	0.430	0.415	0.400	0.388	0.374	0.362	0.352	0.342	0.332	0.325	0.318	0.310	0.305	0.299	0.296	0.292	0.290	0.289	0.288	0.286	0.288	0.289	0.290	0.294	0.296	0.300	0.305	0.309	0.314	0.320	0.325	0.331	0.338	0.344	0.351	0.356	0.364	0.370	0.376	0.384	0.389	0.396	0.401	0.408	0.412	0.418	0.424	0.428	0.431	0.435	0.436	0.440	0.441	0.444	0.444	0.444	0.445	0.444	0.442	0.440	0.438	0.435	0.431	0.428	0.422	0.416	0.411	0.405	0.398	0.391	0.382	0.374	0.365	0.356	0.348	0.336	0.326	0.315	0.302	0.292	0.280	0.268	0.255	0.242	0.229	0.216	0.204	0.190	0.176	0.161	0.148	0.134	0.120	0.106	0.092	0.079	0.065	0.051	0.036	0.022	0.010	-0.005	-0.018	-0.031	-0.044	-0.058	-0.070	-0.084	-0.096	-0.109	-0.121	-0.132	-0.145	-0.156	-0.168	-0.180	-0.191	-0.201	-0.211	-0.221	-0.232	-0.242	-0.252	-0.261	-0.271	-0.280	-0.289	-0.298	-0.306	-0.315	-0.324	-0.331	-0.340	-0.348	-0.356	-0.364	-0.371	-0.379	-0.386	-0.394	-0.401	-0.409	-0.416	-0.424	-0.430	-0.436	-0.444	-0.451	-0.458	-0.465	-0.470	-0.478	-0.484	-0.491	-0.498	-0.505	-0.512	-0.519	-0.525	-0.532	-0.538	-0.545	-0.551	-0.558	-0.562	-0.569	-0.575	-0.581	-0.588	-0.594	-0.599	-0.605	-0.610	-0.615	-0.620	-0.625	-0.630	-0.635	-0.638	-0.641	-0.646	-0.650	-0.654	-0.656	-0.660	-0.664	-0.666	-0.669	-0.670	-0.672	-0.674	-0.675	-0.676	-0.678	-0.678	-0.678	-0.679	-0.679	-0.678	-0.678	-0.676	-0.675	-0.674	-0.672	-0.670	-0.668	-0.665	-0.661	-0.660	-0.655	-0.652	-0.649	-0.644	-0.640	-0.634	-0.630	-0.625	-0.619	-0.612	-0.608	-0.600	-0.594	-0.588	-0.581	-0.574	-0.566	-0.559	-0.551	-0.544	-0.535	-0.526	-0.519	-0.510	-0.501	-0.492	-0.482	-0.474	-0.465	-0.455	-0.446	-0.438	-0.429	-0.419	-0.410	-0.400	-0.391	-0.382	-0.374	-0.365	-0.356	-0.348	-0.339	-0.330	-0.321	-0.314	-0.305	-0.296	-0.290	-0.282	-0.275	-0.268	-0.261	-0.254	-0.248	-0.241	-0.235	-0.229	-0.224	-0.218	-0.212	-0.206	-0.201	-0.196	-0.190	-0.186	-0.181	-0.176	-0.170	-0.165	-0.160	-0.155	-0.149	-0.142	-0.138	-0.131	-0.125	-0.119	-0.112	-0.106	-0.099	-0.091	-0.082	-0.075	-0.066	-0.058	-0.049	-0.039	-0.029	-0.020	-0.009	0.002	0.012	0.024	0.036	0.049	0.060	0.074	0.086	0.100	0.112	0.126	0.140	0.152	0.168	0.181	0.194	0.209	0.222	0.235	0.249	0.261	0.275	0.288	0.299	0.310	0.322	0.334	0.344	0.354	0.362	0.371	0.380	0.388	0.394	0.401	0.408	0.411	0.416	0.419	0.422	0.425	0.426	0.426	0.426	0.425	0.424	0.421	0.418	0.414	0.409	0.404	0.398	0.390	0.384	0.375	0.366	0.358	0.348	0.336	0.326	0.315	0.304	0.290	0.278	0.265	0.252	0.238	0.224	0.210	0.195	0.181	0.166	0.151	0.138	0.122	0.106	0.092	0.076	0.061	0.046	0.032	0.018	0.002	-0.011	-0.025	-0.039	-0.051	-0.064	-0.078	-0.091	-0.102	-0.115	-0.126	-0.138	-0.149	-0.159	-0.169	-0.178	-0.188	-0.195	-0.204	-0.210	-0.219	-0.224	-0.230	-0.235	-0.240	-0.244	-0.249	-0.251	-0.254	-0.256	-0.258	-0.259	-0.259	-0.260	-0.259	-0.258	-0.256	-0.255	-0.252	-0.249	-0.246	-0.242	-0.239	-0.234	-0.230	-0.225	-0.219	-0.214	-0.208	-0.201	-0.195	-0.189	-0.182	-0.176	-0.169	-0.162	-0.154	-0.148	-0.140	-0.134	-0.126	-0.119	-0.111	-0.105	-0.098	-0.092	-0.085	-0.080	-0.072	-0.066	-0.062	-0.056	-0.050	-0.046	-0.041	-0.038	-0.032	-0.029	-0.025	-0.021	-0.018	-0.015	-0.012	-0.011	-0.010	-0.009	-0.006	-0.005	-0.005	-0.004	-0.004	-0.004	-0.004	-0.004	-0.005	-0.006	-0.006	-0.008	-0.010	-0.011	-0.014	-0.015	-0.019	-0.021	-0.024	-0.026	-0.029	-0.032	-0.035	-0.038	-0.041	-0.045	-0.050	-0.054	-0.058	-0.062	-0.068	-0.072	-0.078	-0.081	-0.086	-0.091	-0.096	-0.101	-0.106	-0.111	-0.118	-0.122	-0.128	-0.132	-0.139	-0.145	-0.150	-0.155	-0.161	-0.166	-0.171	-0.178	-0.182	-0.188	-0.192	-0.198	-0.202	-0.208	-0.212	-0.218	-0.221	-0.226	-0.230	-0.235	-0.239	-0.244	-0.246	-0.250	-0.252	-0.256	-0.259	-0.262	-0.264	-0.266	-0.268	-0.270	-0.271	-0.274	-0.275	-0.276	-0.278	-0.279	-0.280	-0.280	-0.282	-0.284	-0.284	-0.285	-0.285	-0.288	-0.288	-0.289	-0.290	-0.291	-0.294	-0.294	-0.296	-0.298	-0.300	-0.302	-0.305	-0.308	-0.311	-0.315	-0.319	-0.324	-0.328	-0.332	-0.338	-0.342	-0.349	-0.355	-0.361	-0.369	-0.376	-0.382	-0.391	-0.400	-0.409	-0.418	-0.428	-0.438	-0.448	-0.459	-0.469	-0.480	-0.490	-0.501	-0.512	-0.525	-0.538	-0.550	-0.561	-0.574	-0.588	-0.599	-0.611	-0.622	-0.635	-0.646	-0.658	-0.669	-0.680	-0.691	-0.701	-0.710	-0.720	-0.729	-0.739	-0.746	-0.755	-0.761	-0.768	-0.774	-0.779	-0.784	-0.788	-0.791	-0.794	-0.796	-0.799	-0.799	-0.799	-0.799	-0.798	-0.796	-0.794	-0.791	-0.788	-0.784	-0.779	-0.775	-0.769	-0.764	-0.758	-0.751	-0.744	-0.736	-0.729	-0.721	-0.714	-0.706	-0.699	-0.691	-0.682	-0.674	-0.668	-0.660	-0.651	-0.644	-0.638	-0.631	-0.624	-0.618	-0.612	-0.606	-0.602	-0.598	-0.594	-0.591	-0.589	-0.586	-0.585	-0.584	-0.582	-0.582	-0.585	-0.586	-0.589	-0.591	-0.595	-0.600	-0.604	-0.610	-0.616	-0.624	-0.631	-0.640	-0.648	-0.658	-0.668	-0.678	-0.688	-0.699	-0.710	-0.722	-0.736	-0.749	-0.762	-0.776	-0.790	-0.804	-0.819	-0.835	-0.849	-0.865	-0.881	-0.898	-0.912	-0.929	-0.944	-0.960	-0.976	-0.994	-1.009	-1.025	-1.041	-1.058	-1.072	-1.089	-1.102	-1.118	-1.134	-1.148	-1.161	-1.176	-1.190	-1.202	-1.215	-1.228	-1.240	-1.252	-1.262	-1.274	-1.284	-1.292	-1.301	-1.310	-1.318	-1.325	-1.331	-1.338	-1.342	-1.348	-1.352	-1.355	-1.358	-1.361	-1.362	-1.364	-1.364	-1.364	-1.364	-1.362	-1.361	-1.359	-1.356	-1.352	-1.349	-1.346	-1.341	-1.338	-1.331	-1.328	-1.322	-1.316	-1.310	-1.304	-1.298	-1.292	-1.286	-1.280	-1.274	-1.268	-1.262	-1.255	-1.250	-1.245	-1.238	-1.232	-1.230	-1.225	-1.222	-1.218	-1.215	-1.212	-1.210	-1.208	-1.208	-1.206	-1.206	-1.205	-1.206	-1.208	-1.210	-1.211	-1.214	-1.218	-1.221	-1.226	-1.230	-1.235	-1.240	-1.246	-1.251	-1.259	-1.265	-1.272	-1.280	-1.288	-1.295	-1.304	-1.311	-1.320	-1.328	-1.335	-1.344	-1.351	-1.360	-1.366	-1.374	-1.382	-1.389	-1.395	-1.401	-1.406	-1.414	-1.419	-1.424	-1.428	-1.431	-1.435	-1.439	-1.440	-1.442	-1.444	-1.444	-1.445	-1.444	-1.444	-1.442	-1.441	-1.438	-1.435	-1.431	-1.428	-1.422	-1.418	-1.411	-1.405	-1.399	-1.392	-1.385	-1.376	-1.369	-1.360	-1.352	-1.344	-1.334	-1.325	-1.315	-1.306	-1.295	-1.285	-1.276	-1.266	-1.255	-1.245	-1.235	-1.225	-1.215	-1.205	-1.196	-1.186	-1.176	-1.168	-1.158	-1.150	-1.140	-1.132	-1.124	-1.115	-1.106	-1.099	-1.092	-1.088	-1.080	-1.074	-1.068	-1.061	-1.056	-1.051	-1.046	-1.041	-1.039	-1.034	-1.030	-1.028	-1.024	-1.021	-1.018	-1.016	-1.015	-1.012	-1.011	-1.010	-1.008	-1.006	-1.006	-1.004	-1.004	-1.004	-1.002	-1.002	-1.004	-1.002	-1.002	-1.004	-1.002	-1.004	-1.004	-1.004	-1.004	-1.002	-1.004	-1.004	-1.002	-1.002	-1.002	-1.001	-1.001	-1.001	-1.000	-1.000	-0.999	-0.999	-0.996	-0.996	-0.995	-0.992	-0.992	-0.990	-0.988	-0.988	-0.985	-0.982	-0.980	-0.978	-0.975	-0.972	-0.971	-0.969	-0.966	-0.962	-0.960	-0.956	-0.954	-0.950	-0.948	-0.944	-0.941	-0.938	-0.934	-0.930	-0.926	-0.924	-0.921	-0.918	-0.914	-0.910	-0.906	-0.904	-0.900	-0.896	-0.892	-0.890	-0.886	-0.882	-0.879	-0.878	-0.874	-0.870	-0.866	-0.864	-0.860	-0.856	-0.854	-0.850	-0.849	-0.846	-0.844	-0.841	-0.839	-0.836	-0.835	-0.832	-0.831	-0.829	-0.828	-0.826	-0.825	-0.825	-0.822	-0.822	-0.822	-0.821	-0.821	-0.821	-0.822	-0.822	-0.824	-0.825	-0.825	-0.826	-0.828	-0.830	-0.831	-0.834	-0.836	-0.839	-0.842	-0.844	-0.846	-0.850	-0.852	-0.856	-0.860	-0.861	-0.865	-0.869	-0.872	-0.875	-0.879	-0.881	-0.884	-0.888	-0.889	-0.891	-0.892	-0.895	-0.898	-0.898	-0.900	-0.900	-0.901	-0.900	-0.900	-0.899	-0.898	-0.896	-0.895	-0.891	-0.890	-0.886	-0.882	-0.878	-0.874	-0.869	-0.862	-0.858	-0.851	-0.844	-0.838	-0.830	-0.822	-0.815	-0.806	-0.798	-0.789	-0.779	-0.770	-0.761	-0.751	-0.741	-0.732	-0.722	-0.711	-0.701	-0.692	-0.682	-0.672	-0.664	-0.655	-0.645	-0.636	-0.628	-0.619	-0.611	-0.604	-0.596	-0.589	-0.582	-0.576	-0.571	-0.566	-0.562	-0.558	-0.554	-0.551	-0.548	-0.546	-0.544	-0.544	-0.542	-0.542	-0.542	-0.544	-0.546	-0.548	-0.550	-0.552	-0.556	-0.561	-0.564	-0.569	-0.574	-0.580	-0.585	-0.591	-0.598	-0.604	-0.611	-0.619	-0.626	-0.634	-0.641	-0.649	-0.658	-0.665	-0.674	-0.681	-0.690	-0.698	-0.706	-0.714	-0.722	-0.731	-0.738	-0.746	-0.755	-0.761	-0.770	-0.776	-0.784	-0.791	-0.798	-0.805	-0.811	-0.818	-0.824	-0.829	-0.836	-0.842	-0.846	-0.851	-0.858	-0.862	-0.868	-0.871	-0.876	-0.880	-0.884	-0.888	-0.892	-0.896	-0.899	-0.904	-0.906	-0.910	-0.915	-0.918	-0.921	-0.925	-0.929	-0.934	-0.938	-0.941	-0.945	-0.950	-0.955	-0.959	-0.964	-0.969	-0.974	-0.980	-0.985	-0.992	-0.999	-1.005	-1.011	-1.019	-1.026	-1.035	-1.042	-1.051	-1.059	-1.069	-1.080	-1.090	-1.101	-1.111	-1.122	-1.135	-1.146	-1.159	-1.172	-1.185	-1.199	-1.212	-1.226	-1.241	-1.256	-1.271	-1.288	-1.302	-1.319	-1.335	-1.351	-1.369	-1.385	-1.402	-1.418	-1.435	-1.454	-1.470	-1.488	-1.504	-1.521	-1.538	-1.555	-1.571	-1.588	-1.604	-1.620	-1.635	-1.649	-1.664	-1.679	-1.691	-1.704	-1.716	-1.728	-1.740	-1.750	-1.760	-1.769	-1.778	-1.785	-1.792	-1.798	-1.804	-1.809	-1.811	-1.814	-1.815	-1.816	-1.816	-1.816	-1.814	-1.811	-1.808	-1.804	-1.799	-1.794	-1.788	-1.779	-1.771	-1.761	-1.752	-1.741	-1.731	-1.719	-1.706	-1.694	-1.681	-1.668	-1.654	-1.639	-1.624	-1.609	-1.594	-1.579	-1.561	-1.546	-1.530	-1.515	-1.498	-1.481	-1.466	-1.450	-1.434	-1.419	-1.401	-1.386	-1.372	-1.356	-1.342	-1.329	-1.314	-1.301	-1.289	-1.276	-1.264	-1.252	-1.242	-1.232	-1.222	-1.212	-1.205	-1.196	-1.189	-1.181	-1.175	-1.169	-1.164	-1.160	-1.155	-1.152	-1.149	-1.148	-1.145	-1.145	-1.145	-1.144	-1.145	-1.146	-1.146	-1.149	-1.152	-1.156	-1.160	-1.164	-1.169	-1.174	-1.179	-1.186	-1.192	-1.199	-1.206	-1.214	-1.221	-1.229	-1.238	-1.245	-1.255	-1.264	-1.272	-1.281	-1.291	-1.301	-1.310	-1.319	-1.329	-1.339	-1.349	-1.358	-1.368	-1.376	-1.385	-1.394	-1.402	-1.410	-1.419	-1.426	-1.435	-1.442	-1.449	-1.455	-1.462	-1.468	-1.474	-1.480	-1.484	-1.489	-1.491	-1.496	-1.499	-1.501	-1.504	-1.506	-1.506	-1.506	-1.508	-1.508	-1.506	-1.506	-1.504	-1.501	-1.500	-1.498	-1.494	-1.491	-1.486	-1.482	-1.479	-1.474	-1.468	-1.462	-1.456	-1.451	-1.444	-1.438	-1.430	-1.422	-1.416	-1.410	-1.402	-1.395	-1.388	-1.381	-1.374	-1.366	-1.359	-1.350	-1.344	-1.336	-1.330	-1.322	-1.316	-1.310	-1.304	-1.299	-1.292	-1.288	-1.281	-1.278	-1.272	-1.269	-1.264	-1.260	-1.256	-1.254	-1.252	-1.251	-1.250	-1.249	-1.248	-1.248	-1.248	-1.249	-1.249	-1.250	-1.252	-1.252	-1.255	-1.258	-1.261	-1.264	-1.268	-1.271	-1.276	-1.280	-1.284	-1.288	-1.294	-1.299	-1.304	-1.310	-1.315	-1.320	-1.325	-1.332	-1.338	-1.342	-1.350	-1.355	-1.361	-1.366	-1.372	-1.378	-1.382	-1.389	-1.394	-1.399	-1.404	-1.409	-1.414	
