# Supplementary material for: Motion onset VEPs can see through the blur
Source: Sci Rep. 2024 Sep 12;14:21296. doi: 10.1038/s41598-024-72483-z (PMC11393312; doi:10.1038/s41598-024-72483-z)
Supplement: Supplementary file 3 — Supplementary Information 3. [file 41598_2024_72483_MOESM3_ESM.zip › VEP_raw_data/source_data/SourceBlurVEP-S002_VEP_2023-03-24_10-50-34.txt]

0.000	0.000	99999.999	6250.000	50.000	-2193.000	-2061.000	6248.000	7.000	100.000	5.000	2.000	1.000	1.000	0.000	0.000	0.000	0.000	0.000	0.000	0.000	0.000	0.000	0.000	0.000	0.000	0.000	1.244	1.251	1.260	1.268	1.275	1.282	1.289	1.296	1.301	1.308	1.311	1.316	1.321	1.325	1.329	1.331	1.334	1.336	1.339	1.340	1.341	1.342	1.342	1.342	1.342	1.341	1.341	1.340	1.338	1.336	1.334	1.331	1.329	1.325	1.321	1.318	1.314	1.309	1.305	1.299	1.294	1.288	1.282	1.276	1.270	1.264	1.258	1.250	1.242	1.236	1.228	1.220	1.212	1.205	1.198	1.190	1.182	1.174	1.166	1.159	1.150	1.141	1.134	1.126	1.119	1.110	1.104	1.096	1.089	1.081	1.074	1.066	1.059	1.052	1.046	1.039	1.032	1.025	1.019	1.012	1.008	1.000	0.995	0.989	0.982	0.979	0.972	0.966	0.961	0.956	0.950	0.944	0.939	0.934	0.928	0.922	0.918	0.911	0.906	0.900	0.894	0.888	0.882	0.876	0.870	0.864	0.858	0.851	0.845	0.839	0.831	0.825	0.819	0.811	0.806	0.799	0.791	0.784	0.776	0.770	0.762	0.756	0.749	0.741	0.732	0.726	0.720	0.712	0.705	0.696	0.689	0.682	0.675	0.666	0.660	0.652	0.645	0.638	0.631	0.624	0.616	0.609	0.601	0.595	0.588	0.581	0.575	0.568	0.560	0.555	0.549	0.542	0.538	0.531	0.526	0.520	0.515	0.510	0.506	0.502	0.499	0.496	0.492	0.491	0.489	0.488	0.486	0.486	0.486	0.488	0.489	0.490	0.492	0.496	0.499	0.504	0.509	0.515	0.520	0.528	0.535	0.542	0.551	0.561	0.571	0.582	0.594	0.605	0.619	0.631	0.645	0.659	0.674	0.688	0.704	0.719	0.736	0.752	0.770	0.786	0.804	0.821	0.839	0.856	0.875	0.894	0.911	0.929	0.946	0.965	0.982	1.000	1.018	1.035	1.052	1.070	1.088	1.104	1.120	1.138	1.152	1.169	1.185	1.201	1.216	1.232	1.248	1.262	1.278	1.292	1.309	1.322	1.338	1.352	1.368	1.382	1.398	1.412	1.428	1.444	1.459	1.474	1.490	1.506	1.522	1.539	1.555	1.572	1.589	1.606	1.625	1.642	1.660	1.679	1.698	1.716	1.735	1.755	1.774	1.794	1.812	1.832	1.854	1.872	1.892	1.912	1.932	1.951	1.971	1.990	2.010	2.029	2.047	2.065	2.082	2.099	2.116	2.132	2.148	2.162	2.176	2.190	2.204	2.215	2.228	2.238	2.246	2.254	2.261	2.269	2.274	2.279	2.281	2.284	2.285	2.285	2.285	2.282	2.280	2.275	2.270	2.264	2.256	2.248	2.239	2.229	2.216	2.205	2.191	2.175	2.161	2.145	2.128	2.110	2.091	2.072	2.052	2.033	2.011	1.989	1.966	1.942	1.919	1.895	1.870	1.846	1.820	1.794	1.769	1.742	1.716	1.690	1.664	1.638	1.611	1.585	1.559	1.531	1.505	1.480	1.452	1.428	1.401	1.376	1.351	1.326	1.302	1.279	1.256	1.234	1.211	1.190	1.168	1.148	1.128	1.108	1.089	1.070	1.054	1.038	1.020	1.005	0.992	0.978	0.965	0.952	0.942	0.931	0.921	0.912	0.906	0.898	0.891	0.886	0.881	0.879	0.875	0.872	0.871	0.870	0.870	0.871	0.872	0.874	0.878	0.879	0.882	0.886	0.891	0.896	0.901	0.906	0.912	0.919	0.924	0.931	0.938	0.944	0.950	0.956	0.964	0.969	0.975	0.981	0.986	0.991	0.996	1.000	1.004	1.008	1.010	1.014	1.015	1.016	1.018	1.018	1.018	1.018	1.015	1.014	1.011	1.009	1.005	1.001	0.996	0.991	0.985	0.979	0.972	0.966	0.959	0.951	0.944	0.935	0.928	0.919	0.910	0.901	0.891	0.882	0.874	0.865	0.856	0.848	0.839	0.830	0.822	0.814	0.805	0.799	0.791	0.785	0.776	0.770	0.764	0.759	0.754	0.748	0.742	0.739	0.734	0.729	0.726	0.721	0.719	0.716	0.712	0.710	0.708	0.705	0.701	0.699	0.696	0.692	0.691	0.688	0.684	0.681	0.679	0.675	0.671	0.668	0.664	0.659	0.654	0.649	0.642	0.638	0.631	0.624	0.618	0.610	0.602	0.594	0.586	0.578	0.569	0.560	0.549	0.539	0.529	0.519	0.509	0.496	0.486	0.475	0.462	0.451	0.440	0.428	0.416	0.404	0.392	0.381	0.370	0.359	0.346	0.335	0.325	0.314	0.302	0.292	0.284	0.274	0.264	0.255	0.248	0.240	0.232	0.225	0.218	0.211	0.205	0.200	0.194	0.189	0.185	0.180	0.176	0.175	0.171	0.169	0.166	0.165	0.164	0.162	0.162	0.161	0.162	0.162	0.164	0.165	0.166	0.169	0.169	0.171	0.175	0.176	0.180	0.181	0.185	0.188	0.191	0.195	0.198	0.201	0.205	0.209	0.214	0.218	0.221	0.225	0.230	0.235	0.239	0.242	0.248	0.252	0.256	0.261	0.266	0.270	0.276	0.280	0.285	0.291	0.296	0.301	0.308	0.314	0.320	0.325	0.332	0.338	0.345	0.351	0.359	0.366	0.374	0.381	0.390	0.399	0.406	0.415	0.424	0.435	0.444	0.454	0.464	0.475	0.485	0.496	0.507	0.520	0.531	0.544	0.556	0.569	0.582	0.596	0.609	0.622	0.636	0.650	0.664	0.679	0.694	0.708	0.722	0.736	0.751	0.766	0.780	0.795	0.810	0.826	0.840	0.854	0.868	0.882	0.895	0.909	0.922	0.935	0.948	0.960	0.972	0.984	0.994	1.005	1.015	1.025	1.034	1.042	1.051	1.059	1.065	1.072	1.079	1.084	1.089	1.092	1.096	1.099	1.101	1.102	1.104	1.105	1.104	1.104	1.101	1.099	1.098	1.092	1.089	1.085	1.080	1.074	1.068	1.061	1.055	1.046	1.040	1.031	1.021	1.012	1.002	0.992	0.982	0.971	0.960	0.949	0.938	0.925	0.914	0.900	0.888	0.876	0.862	0.850	0.838	0.824	0.812	0.799	0.786	0.774	0.761	0.749	0.736	0.724	0.712	0.701	0.689	0.678	0.668	0.656	0.646	0.635	0.625	0.616	0.606	0.596	0.589	0.580	0.574	0.565	0.558	0.551	0.545	0.538	0.534	0.528	0.521	0.516	0.512	0.507	0.504	0.499	0.496	0.492	0.489	0.485	0.482	0.480	0.476	0.474	0.471	0.469	0.466	0.462	0.461	0.458	0.455	0.452	0.450	0.446	0.445	0.441	0.439	0.436	0.432	0.430	0.426	0.422	0.420	0.418	0.414	0.410	0.408	0.404	0.401	0.398	0.395	0.392	0.389	0.386	0.385	0.381	0.380	0.378	0.376	0.375	0.375	0.375	0.374	0.374	0.375	0.376	0.378	0.378	0.380	0.384	0.385	0.390	0.392	0.398	0.401	0.405	0.410	0.416	0.421	0.428	0.434	0.439	0.446	0.451	0.459	0.465	0.472	0.479	0.485	0.491	0.496	0.504	0.507	0.514	0.519	0.522	0.529	0.531	0.535	0.538	0.540	0.541	0.542	0.544	0.544	0.541	0.541	0.539	0.535	0.532	0.529	0.524	0.518	0.511	0.506	0.499	0.491	0.482	0.475	0.466	0.456	0.446	0.436	0.425	0.415	0.404	0.394	0.382	0.371	0.361	0.350	0.340	0.329	0.319	0.309	0.299	0.289	0.280	0.271	0.262	0.255	0.248	0.240	0.235	0.228	0.222	0.218	0.214	0.210	0.206	0.204	0.202	0.200	0.199	0.198	0.198	0.198	0.199	0.200	0.201	0.202	0.205	0.208	0.210	0.214	0.216	0.220	0.224	0.226	0.230	0.234	0.238	0.241	0.245	0.248	0.251	0.254	0.258	0.260	0.264	0.265	0.268	0.270	0.271	0.274	0.275	0.276	0.276	0.278	0.278	0.278	0.278	0.278	0.278	0.275	0.276	0.274	0.272	0.271	0.270	0.269	0.268	0.265	0.264	0.261	0.260	0.258	0.256	0.255	0.252	0.251	0.250	0.246	0.246	0.244	0.244	0.241	0.240	0.239	0.239	0.238	0.236	0.236	0.236	0.236	0.236	0.235	0.236	0.236	0.238	0.238	0.239	0.240	0.241	0.242	0.244	0.246	0.248	0.250	0.252	0.254	0.256	0.260	0.262	0.265	0.268	0.272	0.275	0.278	0.281	0.286	0.290	0.294	0.298	0.304	0.308	0.312	0.318	0.322	0.329	0.334	0.339	0.345	0.351	0.358	0.364	0.370	0.378	0.385	0.391	0.400	0.408	0.415	0.424	0.432	0.440	0.449	0.458	0.466	0.476	0.486	0.496	0.505	0.515	0.526	0.535	0.545	0.556	0.566	0.578	0.588	0.599	0.610	0.621	0.631	0.642	0.652	0.665	0.675	0.686	0.698	0.709	0.719	0.730	0.741	0.751	0.762	0.772	0.784	0.794	0.804	0.814	0.825	0.835	0.846	0.855	0.866	0.876	0.886	0.896	0.906	0.918	0.926	0.938	0.948	0.958	0.969	0.979	0.989	1.000	1.010	1.020	1.031	1.041	1.052	1.062	1.074	1.085	1.096	1.108	1.118	1.129	1.140	1.152	1.164	1.175	1.185	1.198	1.209	1.220	1.231	1.242	1.255	1.266	1.276	1.289	1.300	1.310	1.321	1.332	1.342	1.354	1.364	1.375	1.386	1.395	1.405	1.415	1.425	1.434	1.444	1.452	1.461	1.470	1.480	1.489	1.496	1.506	1.514	1.522	1.531	1.539	1.548	1.555	1.565	1.572	1.580	1.589	1.598	1.606	1.615	1.624	1.632	1.642	1.652	1.661	1.671	1.681	1.692	1.704	1.715	1.726	1.738	1.750	1.761	1.774	1.788	1.800	1.814	1.828	1.842	1.856	1.870	1.885	1.899	1.915	1.931	1.945	1.961	1.976	1.991	2.007	2.022	2.039	2.055	2.070	2.085	2.099	2.114	2.128	2.142	2.156	2.169	2.182	2.194	2.206	2.218	2.229	2.239	2.249	2.258	2.266	2.274	2.280	2.288	2.294	2.299	2.301	2.306	2.309	2.310	2.312	2.312	2.312	2.311	2.310	2.308	2.306	2.301	2.299	2.294	2.289	2.284	2.276	2.270	2.264	2.256	2.249	2.240	2.234	2.224	2.215	2.206	2.199	2.190	2.180	2.172	2.162	2.155	2.145	2.136	2.129	2.121	2.112	2.105	2.098	2.090	2.084	2.078	2.071	2.064	2.059	2.054	2.047	2.044	2.039	2.035	2.031	2.027	2.025	2.021	2.019	2.016	2.014	2.013	2.010	2.009	2.007	2.005	2.005	2.004	2.002	2.000	2.000	1.998	1.996	1.996	1.994	1.992	1.990	1.989	1.986	1.984	1.980	1.976	1.972	1.969	1.964	1.960	1.955	1.950	1.944	1.939	1.931	1.924	1.918	1.909	1.901	1.892	1.882	1.874	1.864	1.855	1.844	1.832	1.821	1.810	1.799	1.788	1.775	1.762	1.750	1.738	1.726	1.712	1.701	1.688	1.675	1.662	1.650	1.638	1.625	1.614	1.602	1.591	1.580	1.569	1.559	1.549	1.539	1.530	1.521	1.512	1.505	1.498	1.491	1.485	1.480	1.475	1.471	1.468	1.465	1.462	1.461	1.460	1.460	1.460	1.461	1.464	1.466	1.469	1.472	1.476	1.482	1.486	1.492	1.500	1.508	1.514	1.522	1.531	1.541	1.550	1.560	1.569	1.579	1.590	1.600	1.611	1.622	1.632	1.644	1.655	1.665	1.676	1.688	1.698	1.709	1.719	1.729	1.739	1.748	1.758	1.765	1.772	1.781	1.788	1.795	1.800	1.806	1.811	1.816	1.820	1.822	1.826	1.830	1.831	1.832	1.832	1.832	1.834	1.832	1.830	1.829	1.825	1.824	1.820	1.816	1.812	1.808	1.802	1.798	1.792	1.786	1.780	1.775	1.768	1.761	1.755	1.748	1.741	1.732	1.726	1.720	1.711	1.705	1.698	1.690	1.684	1.675	1.669	1.661	1.654	1.646	1.639	1.632	1.624	1.618	1.610	1.604	1.596	1.589	1.581	1.574	1.566	1.560	1.551	1.544	1.535	1.528	1.520	1.512	1.504	1.495	1.486	1.478	1.469	1.461	1.451	1.441	1.432	1.424	1.412	1.404	1.394	1.384	1.374	1.364	1.354	1.344	1.332	1.322	1.314	1.302	1.292	1.282	1.272	1.262	1.254	1.242	1.234	1.225	1.216	1.208	1.199	1.191	1.182	1.176	1.168	1.161	1.156	1.149	1.142	1.138	1.132	1.129	1.124	1.119	1.116	1.114	1.110	1.108	1.106	1.104	1.102	1.100	1.099	1.098	1.096	1.096	1.095	1.095	1.094	1.094	1.092	1.092	1.091	1.090	1.089	1.088	1.086	1.084	1.082	1.080	1.078	1.074	1.070	1.066	1.062	1.058	1.051	1.045	1.040	1.032	1.025	1.016	1.008	1.000	0.989	0.979	0.969	0.958	0.945	0.932	0.920	0.908	0.892	0.879	0.865	0.850	0.834	0.819	0.802	0.786	0.769	0.754	0.738	0.720	0.702	0.686	0.669	0.651	0.634	0.618	0.601	0.582	0.566	0.551	0.534	0.519	0.502	0.488	0.471	0.456	0.442	0.429	0.414	0.400	0.388	0.374	0.361	0.350	0.338	0.328	0.316	0.306	0.296	0.286	0.278	0.269	0.261	0.254	0.246	0.238	0.231	0.224	0.218	0.211	0.206	0.200	0.195	0.190	0.184	0.180	0.174	0.170	0.165	0.160	0.156	0.151	0.148	0.142	0.138	0.132	0.129	0.124	0.119	0.114	0.109	0.104	0.099	0.094	0.088	0.081	0.075	0.069	0.062	0.055	0.048	0.040	0.034	0.025	0.019	0.010	0.001	-0.006	-0.014	-0.024	-0.032	-0.041	-0.050	-0.060	-0.069	-0.079	-0.088	-0.098	-0.106	-0.116	-0.125	-0.134	-0.144	-0.151	-0.161	-0.169	-0.178	-0.186	-0.194	-0.201	-0.210	-0.215	-0.222	-0.229	-0.234	-0.240	-0.244	-0.249	-0.252	-0.255	-0.258	-0.260	-0.260	-0.260	-0.260	-0.260	-0.258	-0.256	-0.251	-0.249	-0.245	-0.239	-0.232	-0.225	-0.218	-0.210	-0.200	-0.191	-0.180	-0.169	-0.156	-0.144	-0.129	-0.115	-0.101	-0.085	-0.069	-0.051	-0.034	-0.016	0.002	0.021	0.041	0.060	0.080	0.101	0.121	0.144	0.165	0.188	0.209	0.231	0.254	0.276	0.300	0.322	0.346	0.369	0.391	0.414	0.436	0.459	0.481	0.505	0.526	0.549	0.570	0.592	0.614	0.634	0.655	0.676	0.698	0.718	0.738	0.756	0.775	0.794	0.811	0.830	0.848	0.865	0.882	0.899	0.915	0.930	0.946	0.961	0.975	0.989	1.004	1.016	1.029	1.040	1.052	1.064	1.075	1.086	1.096	1.105	1.114	1.122	1.131	1.139	1.146	1.152	1.159	1.165	1.170	1.175	1.180	1.185	1.188	1.191	1.194	1.196	1.199	1.200	1.200	1.201	1.201	1.201	1.201	1.199	1.199	1.196	1.195	1.191	1.189	1.185	1.181	1.178	1.174	1.169	1.162	1.159	1.152	1.148	1.140	1.135	1.128	1.121	1.114	1.106	1.098	1.090	1.081	1.074	1.065	1.055	1.046	1.038	1.028	1.018	1.008	0.998	0.986	0.976	0.965	0.955	0.944	0.931	0.921	0.910	0.898	0.885	0.874	0.861	0.850	0.838	0.824	0.812	0.799	0.785	0.772	0.759	0.746	0.732	0.720	0.706	0.692	0.679	0.665	0.651	0.636	0.622	0.609	0.595	0.580	0.566	0.551	0.538	0.524	0.509	0.495	0.480	0.466	0.452	0.439	0.422	0.409	0.395	0.381	0.368	0.352	0.340	0.326	0.312	0.299	0.286	0.271	0.258	0.245	0.232	0.219	0.206	0.194	0.180	0.168	0.155	0.144	0.130	0.118	0.105	0.094	0.080	0.069	0.055	0.044	0.031	0.018	0.006	-0.006	-0.019	-0.031	-0.044	-0.055	-0.068	-0.081	-0.092	-0.106	-0.119	-0.132	-0.145	-0.159	-0.171	-0.185	-0.199	-0.212	-0.226	-0.239	-0.252	-0.266	-0.280	-0.294	-0.308	-0.322	-0.336	-0.350	-0.364	-0.378	-0.391	-0.405	-0.418	-0.432	-0.445	-0.459	-0.472	-0.485	-0.498	-0.511	-0.524	-0.535	-0.546	-0.558	-0.569	-0.580	-0.591	-0.600	-0.610	-0.620	-0.629	-0.636	-0.645	-0.651	-0.659	-0.664	-0.670	-0.674	-0.679	-0.681	-0.685	-0.688	-0.690	-0.691	-0.690	-0.690	-0.689	-0.688	-0.686	-0.684	-0.679	-0.675	-0.670	-0.665	-0.659	-0.651	-0.645	-0.636	-0.628	-0.620	-0.610	-0.600	-0.590	-0.579	-0.568	-0.556	-0.545	-0.532	-0.520	-0.507	-0.494	-0.481	-0.468	-0.454	-0.440	-0.428	-0.415	-0.401	-0.388	-0.374	-0.360	-0.346	-0.334	-0.321	-0.306	-0.294	-0.282	-0.270	-0.258	-0.246	-0.235	-0.224	-0.212	-0.202	-0.191	-0.181	-0.172	-0.162	-0.154	-0.144	-0.135	-0.128	-0.119	-0.111	-0.104	-0.098	-0.090	-0.084	-0.076	-0.070	-0.062	-0.056	-0.051	-0.044	-0.039	-0.032	-0.028	-0.021	-0.015	-0.009	-0.004	0.002	0.008	0.012	0.020	0.024	0.030	0.036	0.041	0.046	0.054	0.059	0.065	0.070	0.076	0.082	0.088	0.092	0.099	0.104	0.109	0.115	0.120	0.126	0.131	0.138	0.141	0.146	0.151	0.155	0.160	0.165	0.169	0.174	0.178	0.181	0.185	0.189	0.191	0.196	0.199	0.202	0.205	0.210	0.212	0.215	0.219	0.222	0.226	0.229	0.234	0.238	0.242	0.246	0.251	0.256	0.264	0.270	0.275	0.282	0.290	0.299	0.306	0.316	0.326	0.336	0.349	0.360	0.374	0.386	0.400	0.415	0.430	0.446	0.462	0.481	0.499	0.518	0.538	0.558	0.579	0.600	0.621	0.645	0.669	0.692	0.716	0.741	0.768	0.792	0.819	0.844	0.871	0.898	0.925	0.952	0.979	1.006	1.032	1.060	1.086	1.114	1.141	1.168	1.194	1.221	1.246	1.272	1.296	1.322	1.346	1.371	1.395	1.419	1.442	1.465	1.488	1.509	1.530	1.551	1.572	1.591	1.611	1.630	1.649	1.666	1.684	1.701	1.718	1.734	1.750	1.765	1.779	1.794	1.808	1.821	1.834	1.846	1.859	1.871	1.882	1.894	1.904	1.915	1.924	1.935	1.942	1.952	1.960	1.970	1.976	1.984	1.992	1.998	2.004	2.010	2.016	2.021	2.026	2.031	2.035	2.038	2.042	2.044	2.047	2.050	2.051	2.052	2.052	2.054	2.054	2.052	2.054	2.052	2.050	2.047	2.046	2.042	2.039	2.036	2.033	2.029	2.024	2.018	2.014	2.006	2.000	1.995	1.988	1.980	1.974	1.965	1.958	1.949	1.940	1.932	1.922	1.912	1.904	1.894	1.885	1.875	1.864	1.855	1.844	1.834	1.822	1.812	1.801	1.790	1.779	1.769	1.759	1.746	1.736	1.726	1.716	1.705	1.695	1.685	1.675	1.666	1.656	1.648	1.638	1.629	1.621	1.612	1.605	1.598	1.590	1.584	1.576	1.571	1.564	1.559	1.554	1.549	1.546	1.542	1.539	1.536	1.534	1.532	1.531	1.531	1.530	1.530	1.531	1.532	1.534	1.536	1.539	1.541	1.545	1.549	1.552	1.558	1.562	1.568	1.574	1.579	1.585	1.591	1.599	1.606	1.612	1.620	1.628	1.636	1.644	1.651	1.659	1.666	1.675	1.684	1.691	1.699	1.708	1.715	1.724	1.730	1.739	1.746	1.754	1.760	1.769	1.775	1.782	1.789	1.796	1.801	1.808	1.815	1.820	1.826	1.832	1.838	1.842	1.848	1.852	1.858	1.862	1.868	1.874	1.878	1.882	1.888	1.891	1.895	1.900	1.905	1.909	1.914	1.918	1.921	1.924	1.929	1.934	1.936	1.940	1.942	1.948	1.950	1.952	1.956	1.958	1.961	1.964	1.964	1.966	1.968	1.969	1.970	1.970	1.970	1.969	1.969	1.968	1.965	1.962	1.960	1.956	1.952	1.948	1.944	1.938	1.930	1.924	1.916	1.908	1.899	1.889	1.879	1.866	1.855	1.841	1.830	1.815	1.801	1.786	1.770	1.754	1.736	1.719	1.700	1.682	1.664	1.644	1.624	1.602	1.582	1.562	1.541	1.520	1.499	1.478	1.456	1.435	1.414	1.394	1.371	1.351	1.330	1.310	1.289	1.269	1.250	1.231	1.211	1.195	1.178	1.160	1.144	1.128	1.112	1.098	1.084	1.071	1.059	1.048	1.035	1.025	1.016	1.008	0.998	0.991	0.985	0.979	0.974	0.969	0.965	0.962	0.961	0.959	0.958	0.958	0.959	0.959	0.961	0.964	0.965	0.969	0.972	0.976	0.981	0.986	0.991	0.996	1.004	1.009	1.015	1.022	1.029	1.036	1.042	1.050	1.058	1.065	1.072	1.080	1.088	1.095	1.102	1.109	1.116	1.122	1.130	1.136	1.142	1.150	1.155	1.160	1.166	1.171	1.175	1.180	1.185	1.189	1.191	1.195	1.198	1.200	1.201	1.204	1.204	1.205	1.205	1.205	1.205	1.204	1.202	1.200	1.199	1.196	1.194	1.190	1.186	1.181	1.178	1.174	1.168	1.162	1.156	1.150	1.142	1.136	1.130	1.121	1.114	1.106	1.098	1.090	1.081	1.072	1.064	1.055	1.045	1.036	1.028	1.019	1.008	0.999	0.990	0.981	0.972	0.962	0.955	0.946	0.938	0.930	0.921	0.915	0.906	0.900	0.894	0.886	0.880	0.875	0.869	0.864	0.860	0.855	0.852	0.849	0.846	0.844	0.841	0.840	0.839	0.838	0.839	0.838	0.840	0.840	0.841	0.844	0.846	0.849	0.852	0.856	0.860	0.864	0.868	0.872	0.878	0.881	0.886	0.891	0.898	0.902	0.908	0.914	0.919	0.925	0.930	0.935	0.940	0.945	0.949	0.955	0.959	0.962	0.966	0.971	0.974	0.978	0.980	0.982	0.985	0.988	0.989	0.990	0.991	0.991	0.991	0.991	0.992	0.991	0.989	0.989	0.986	0.984	0.982	0.979	0.976	0.972	0.969	0.966	0.961	0.956	0.952	0.948	0.941	0.936	0.930	0.924	0.919	0.912	0.906	0.899	0.892	0.885	0.878	0.870	0.862	0.855	0.849	0.840	0.832	0.824	0.815	0.808	0.800	0.791	0.781	0.772	0.765	0.756	0.746	0.738	0.729	0.720	0.710	0.700	0.691	0.681	0.672	0.662	0.654	0.644	0.635	0.624	0.615	0.606	0.596	0.586	0.576	0.568	0.558	0.549	0.539	0.530	0.520	0.511	0.502	0.492	0.484	0.475	0.466	0.458	0.449	0.440	0.431	0.424	0.415	0.408	0.400	0.391	0.385	0.378	0.370	0.364	0.356	0.350	0.344	0.339	0.332	0.328	0.322	0.319	0.314	0.310	0.306	0.304	0.300	0.298	0.296	0.295	0.294	0.292	0.292	0.292	0.292	0.294	0.294	0.298	0.299	0.301	0.305	0.309	0.314	0.318	0.322	0.328	0.335	0.341	0.346	0.354	0.361	0.370	0.378	0.386	0.395	0.402	0.412	0.421	0.430	0.439	0.449	0.459	0.468	0.476	0.486	0.495	0.504	0.512	0.520	0.529	0.536	0.544	0.550	0.556	0.562	0.568	0.574	0.579	0.581	0.585	0.588	0.590	0.591	0.592	0.592	0.591	0.590	0.589	0.586	0.582	0.579	0.574	0.569	0.562	0.558	0.551	0.544	0.535	0.526	0.518	0.509	0.500	0.490	0.480	0.470	0.460	0.449	0.438	0.428	0.415	0.405	0.395	0.384	0.374	0.362	0.352	0.342	0.332	0.324	0.315	0.306	0.296	0.289	0.281	0.274	0.266	0.261	0.255	0.249	0.244	0.240	0.235	0.231	0.229	0.225	0.222	0.221	0.219	0.218	0.216	0.216	0.216	0.216	0.218	0.218	0.219	0.220	0.222	0.224	0.226	0.229	0.231	0.235	0.238	0.240	0.242	0.246	0.250	0.254	0.256	0.260	0.264	0.268	0.271	0.275	0.279	0.282	0.285	0.290	0.294	0.298	0.301	0.305	0.309	0.314	0.319	0.321	0.326	0.330	0.335	0.340	0.344	0.349	0.354	0.359	0.362	0.369	0.372	0.379	0.384	0.389	0.395	0.401	0.406	0.411	0.419	0.424	0.430	0.435	0.442	0.449	0.454	0.461	0.468	0.474	0.479	0.485	0.491	0.498	0.502	0.509	0.514	0.520	0.525	0.531	0.536	0.540	0.546	0.550	0.554	0.558	0.561	0.565	0.569	0.571	0.572	0.575	0.576	0.579	0.580	0.581	0.582	0.581	0.581	0.581	0.581	0.579	0.578	0.576	0.574	0.571	0.569	0.565	0.561	0.558	0.555	0.550	0.545	0.540	0.536	0.530	0.524	0.520	0.514	0.507	0.501	0.496	0.489	0.482	0.475	0.469	0.464	0.456	0.449	0.441	0.436	0.428	0.421	0.414	0.406	0.399	0.392	0.385	0.379	0.372	0.364	0.358	0.351	0.344	0.338	0.330	0.324	0.318	0.310	0.304	0.296	0.291	0.285	0.279	0.271	0.266	0.260	0.255	0.249	0.242	0.238	0.234	0.229	0.224	0.220	0.215	0.211	0.208	0.204	0.200	0.198	0.195	0.194	0.192	0.190	0.190	0.189	0.190	0.189	0.190	0.191	0.192	0.194	0.198	0.200	0.204	0.208	0.212	0.219	0.224	0.229	0.235	0.244	0.250	0.259	0.269	0.278	0.288	0.298	0.309	0.319	0.331	0.342	0.356	0.370	0.382	0.396	0.411	0.425	0.441	0.455	0.471	0.488	0.504	0.520	0.536	0.552	0.570	0.586	0.604	0.620	0.638	0.655	0.672	0.688	0.705	0.722	0.739	0.754	0.771	0.786	0.802	0.818	0.832	0.848	0.860	0.875	0.888	0.900	0.912	0.924	0.934	0.945	0.954	0.962	0.970	0.979	0.984	0.990	0.995	1.000	1.002	1.005	1.008	1.008	1.008	1.006	1.005	1.001	0.999	0.994	0.988	0.982	0.976	0.969	0.959	0.950	0.940	0.930	0.920	0.908	0.896	0.884	0.871	0.859	0.845	0.831	0.816	0.804	0.789	0.775	0.761	0.746	0.734	0.720	0.706	0.694	0.681	0.670	0.658	0.648	0.638	0.628	0.619	0.610	0.602	0.596	0.591	0.586	0.584	0.580	0.578	0.576	0.578	0.579	0.580	0.582	0.586	0.592	0.598	0.605	0.612	0.620	0.630	0.640	0.650	0.661	0.672	0.685	0.699	0.711	0.725	0.740	0.755	0.770	0.785	0.800	0.816	0.831	0.848	0.862	0.879	0.894	0.909	0.925	0.939	0.954	0.968	0.981	0.995	1.009	1.020	1.034	1.044	1.055	1.066	1.076	1.086	1.095	1.105	1.111	1.120	1.126	1.134	1.139	1.144	1.149	1.152	1.156	1.159	1.161	1.162	1.164	1.164	1.165	1.165	1.164	1.162	1.161	1.158	1.155	1.152	1.149	1.145	1.140	1.135	1.131	1.125	1.120	1.115	1.109	1.102	1.095	1.088	1.081	1.074	1.066	1.059	1.050	1.042	1.034	1.026	1.018	1.009	1.001	0.994	0.985	0.978	0.969	0.960	0.952	0.944	0.936	0.928	0.920	0.911	0.904	0.898	0.890	0.882	0.875	0.870	0.862	0.856	0.849	0.844	0.838	0.831	0.826	0.820	0.815	0.810	0.805	0.800	0.794	0.789	0.785	0.779	0.774	0.770	0.765	0.760	0.754	0.750	0.744	0.738	0.734	0.728	0.722	0.716	0.709	0.704	0.696	0.689	0.682	0.675	0.668	0.659	0.651	0.642	0.634	0.624	0.615	0.605	0.595	0.585	0.575	0.564	0.554	0.544	0.532	0.521	0.510	0.498	0.488	0.475	0.464	0.451	0.440	0.429	0.416	0.405	0.392	0.382	0.371	0.360	0.349	0.338	0.326	0.316	0.306	0.295	0.286	0.275	0.266	0.256	0.249	0.239	0.231	0.222	0.215	0.208	0.200	0.192	0.186	0.180	0.174	0.169	0.162	0.159	0.154	0.149	0.145	0.141	0.139	0.136	0.132	0.132	0.130	0.129	0.128	0.128	0.128	0.128	0.129	0.130	0.132	0.135	0.138	0.141	0.146	0.151	0.156	0.161	0.168	0.174	0.181	0.189	0.198	0.206	0.215	0.225	0.236	0.246	0.259	0.270	0.282	0.295	0.309	0.322	0.335	0.350	0.365	0.379	0.395	0.411	0.426	0.442	0.460	0.475	0.492	0.509	0.525	0.542	0.559	0.576	0.592	0.609	0.625	0.642	0.659	0.675	0.690	0.706	0.724	0.739	0.754	0.769	0.785	0.800	0.815	0.830	0.845	0.860	0.874	0.889	0.902	0.916	0.930	0.945	0.960	0.974	0.988	1.001	1.016	1.031	1.045	1.059	1.074	1.089	1.104	1.120	1.135	1.151	1.168	1.184	1.200	1.218	1.234	1.251	1.269	1.286	1.305	1.322	1.341	1.359	1.379	1.398	1.416	1.435	1.454	1.474	1.492	1.512	1.531	1.550	1.569	1.588	1.606	1.624	1.641	1.659	1.676	1.691	1.708	1.722	1.738	1.751	1.765	1.778	1.789	1.800	1.811	1.821	1.829	1.838	1.844	1.850	1.854	1.859	1.861	1.864	1.865	1.865	1.864	1.862	1.860	1.856	1.851	1.845	1.839	1.830	1.822	1.814	1.804	1.792	1.780	1.768	1.755	1.740	1.726	1.711	1.696	1.680	1.662	1.645	1.626	1.609	1.590	1.571	1.551	1.531	1.510	1.490	1.469	1.449	1.426	1.405	1.384	1.361	1.340	1.319	1.296	1.274	1.251	1.230	1.208	1.186	1.164	1.141	1.119	1.098	1.075	1.054	1.034	1.011	0.990	0.970	0.950	0.930	0.909	0.889	0.871	0.851	0.834	0.815	0.798	0.781	0.764	0.748	0.731	0.716	0.702	0.688	0.675	0.662	0.650	0.638	0.628	0.616	0.608	0.599	0.590	0.582	0.575	0.570	0.564	0.560	0.555	0.551	0.549	0.546	0.545	0.544	0.542	0.542	0.542	0.544	0.544	0.546	0.548	0.550	0.552	0.555	0.558	0.560	0.562	0.565	0.569	0.571	0.574	0.576	0.578	0.580	0.582	0.582	0.584	0.585	0.585	0.584	0.582	0.581	0.580	0.578	0.575	0.572	0.568	0.562	0.559	0.552	0.548	0.541	0.534	0.526	0.519	0.511	0.502	0.494	0.484	0.475	0.465	0.455	0.445	0.435	0.425	0.415	0.405	0.394	0.385	0.374	0.366	0.356	0.348	0.339	0.330	0.322	0.314	0.306	0.300	0.292	0.288	0.281	0.276	0.272	0.268	0.264	0.260	0.256	0.254	0.252	0.251	0.249	0.248	0.246	0.246	0.246	0.246	0.246	0.246	0.246	0.246	0.246	0.248	0.248	0.248	0.246	0.246	0.246	0.245	0.244	0.242	0.240	0.239	0.235	0.234	0.230	0.226	0.221	0.218	0.211	0.206	0.199	0.192	0.185	0.179	0.171	0.162	0.152	0.144	0.135	0.125	0.114	0.104	0.092	0.082	0.071	0.061	0.050	0.038	0.028	0.016	0.004	-0.006	-0.018	-0.029	-0.040	-0.051	-0.060	-0.070	-0.080	-0.090	-0.099	-0.109	-0.118	-0.125	-0.132	-0.141	-0.148	-0.154	-0.160	-0.165	-0.170	-0.175	-0.179	-0.182	-0.186	-0.189	-0.191	-0.194	-0.195	-0.198	-0.198	-0.198	-0.199	-0.198	-0.198	-0.196	-0.196	-0.195	-0.192	-0.191	-0.190	-0.186	-0.184	-0.181	-0.179	-0.176	-0.174	-0.170	-0.168	-0.164	-0.161	-0.158	-0.154	-0.150	-0.148	-0.144	-0.140	-0.136	-0.132	-0.128	-0.124	-0.121	-0.118	-0.114	-0.109	-0.105	-0.100	-0.098	-0.092	-0.088	-0.084	-0.080	-0.074	-0.070	-0.065	-0.060	-0.054	-0.050	-0.044	-0.036	-0.031	-0.024	-0.019	-0.010	-0.002	0.004	0.012	0.021	0.030	0.039	0.049	0.059	0.068	0.079	0.088	0.100	0.110	0.122	0.135	0.148	0.159	0.172	0.186	0.199	0.214	0.228	0.241	0.258	0.271	0.285	0.301	0.316	0.331	0.346	0.362	0.378	0.394	0.409	0.425	0.440	0.456	0.471	0.488	0.501	0.516	0.531	0.546	0.560	0.574	0.588	0.600	0.614	0.626	0.638	0.651	0.662	0.672	0.682	0.694	0.702	0.712	0.721	0.729	0.736	0.744	0.750	0.756	0.762	0.768	0.771	0.775	0.779	0.781	0.782	0.785	0.786	0.788	0.788	0.786	0.785	0.784	0.781	0.779	0.776	0.771	0.768	0.762	0.758	0.751	0.746	0.740	0.732	0.725	0.718	0.709	0.700	0.691	0.681	0.671	0.661	0.650	0.640	0.629	0.618	0.606	0.594	0.581	0.569	0.556	0.544	0.531	0.519	0.506	0.494	0.481	0.469	0.456	0.444	0.431	0.420	0.408	0.395	0.384	0.371	0.360	0.349	0.339	0.329	0.319	0.309	0.300	0.291	0.282	0.274	0.266	0.259	0.251	0.245	0.239	0.232	0.228	0.222	0.218	0.212	0.209	0.205	0.202	0.198	0.195	0.191	0.189	0.186	0.185	0.182	0.180	0.178	0.176	0.174	0.171	0.170	0.168	0.165	0.162	0.160	0.158	0.155	0.152	0.149	0.148	0.144	0.140	0.136	0.134	0.131	0.128	0.124	0.119	0.116	0.111	0.109	0.105	0.101	0.096	0.092	0.089	0.085	0.081	0.079	0.076	0.072	0.071	0.069	0.066	0.065	0.064	0.062	0.062	0.061	0.062	0.062	0.064	0.065	0.068	0.069	0.071	0.074	0.076	0.080	0.085	0.089	0.092	0.098	0.101	0.106	0.111	0.116	0.121	0.125	0.130	0.135	0.140	0.144	0.149	0.152	0.158	0.160	0.164	0.166	0.169	0.170	0.171	0.172	0.172	0.171	0.170	0.169	0.166	0.164	0.160	0.156	0.152	0.146	0.141	0.135	0.128	0.121	0.112	0.105	0.096	0.088	0.078	0.069	0.058	0.048	0.039	0.028	0.018	0.006	-0.004	-0.015	-0.025	-0.035	-0.045	-0.055	-0.064	-0.072	-0.081	-0.090	-0.098	-0.106	-0.112	-0.120	-0.125	-0.131	-0.136	-0.141	-0.144	-0.148	-0.150	-0.154	-0.155	-0.156	-0.156	-0.158	-0.158	-0.156	-0.156	-0.154	-0.151	-0.149	-0.148	-0.144	-0.141	-0.139	-0.134	-0.130	-0.126	-0.122	-0.118	-0.114	-0.109	-0.104	-0.100	-0.095	-0.090	-0.086	-0.081	-0.078	-0.074	-0.069	-0.066	-0.061	-0.059	-0.055	-0.052	-0.049	-0.046	-0.044	-0.041	-0.040	-0.038	-0.035	-0.034	-0.032	-0.031	-0.030	-0.029	-0.028	-0.026	-0.026	-0.025	-0.024	-0.024	-0.024	-0.024	-0.024	-0.022	-0.024	-0.024	-0.024	-0.024	-0.024	-0.022	-0.024	-0.022	-0.024	-0.024	-0.024	-0.022	-0.022	-0.022	-0.022	-0.022	-0.021	-0.021	-0.021	-0.021	-0.021	-0.020	-0.020	-0.020	-0.019	-0.018	-0.018	-0.016	-0.015	-0.014	-0.014	-0.012	-0.011	-0.010	-0.010	-0.008	-0.006	-0.005	-0.004	-0.001	0.000	0.004	0.005	0.008	0.010	0.012	0.015	0.019	0.021	0.024	0.028	0.031	0.035	0.039	0.042	0.046	0.051	0.055	0.061	0.065	0.071	0.076	0.082	0.089	0.095	0.101	0.109	0.115	0.122	0.130	0.138	0.145	0.152	0.161	0.171	0.179	0.188	0.198	0.208	0.216	0.226	0.236	0.245	0.255	0.265	0.276	0.286	0.296	0.306	0.318	0.328	0.339	0.350	0.360	0.370	0.381	0.391	0.404	0.414	0.424	0.435	0.446	0.456	0.468	0.478	0.489	0.499	0.509	0.519	0.529	0.540	0.550	0.559	0.570	0.580	0.590	0.600	0.610	0.620	0.630	0.640	0.650	0.659	0.669	0.678	0.688	0.696	0.706	0.715	0.725	0.734	0.742	0.752	0.761	0.770	0.780	0.789	0.796	0.805	0.814	0.822	0.830	0.839	0.846	0.855	0.864	0.871	0.880	0.888	0.895	0.902	0.911	0.919	0.925	0.934	0.940	0.948	0.956	0.962	0.970	0.978	0.984	0.991	0.999	1.004	1.011	1.019	1.025	1.032	1.040	1.048	1.055	1.062	1.071	1.078	1.086	1.094	1.102	1.110	1.120	1.129	1.138	1.148	1.158	1.168	1.178	1.188	1.199	1.209	1.221	1.232	1.244	1.258	1.270	1.282	1.296	1.310	1.324	1.338	1.352	1.369	1.382	1.398	1.412	1.429	1.444	1.460	1.476	1.491	1.508	1.522	1.539	1.555	1.571	1.585	1.601	1.616	1.630	1.644	1.659	1.672	1.686	1.699	1.710	1.724	1.734	1.744	1.755	1.764	1.772	1.781	1.788	1.794	1.800	1.805	1.810	1.814	1.818	1.820	1.820	1.821	1.821	1.820	1.819	1.818	1.814	1.811	1.806	1.802	1.798	1.790	1.785	1.778	1.771	1.764	1.755	1.748	1.739	1.731	1.722	1.712	1.704	1.695	1.685	1.678	1.669	1.660	1.651	1.642	1.635	1.628	1.620	1.614	1.606	1.600	1.594	1.589	1.582	1.579	1.574	1.570	1.566	1.562	1.559	1.556	1.555	1.552	1.550	1.549	1.549	1.548	1.548	1.546	1.545	1.545	1.545	1.544	1.545	1.544	1.542	1.542	1.542	1.540	1.539	1.539	1.535	1.534	1.531	1.529	1.525	1.521	1.518	1.514	1.508	1.502	1.496	1.490	1.482	1.475	1.466	1.458	1.449	1.438	1.429	1.418	1.406	1.394	1.382	1.370	1.358	1.342	1.330	1.316	1.301	1.286	1.274	1.259	1.242	1.229	1.212	1.198	1.182	1.169	1.154	1.140	1.124	1.111	1.096	1.081	1.069	1.055	1.042	1.030	1.018	1.005	0.994	0.984	0.974	0.964	0.954	0.945	0.936	0.929	0.921	0.914	0.909	0.902	0.896	0.892	0.889	0.885	0.882	0.880	0.880	0.878	0.878	0.878	0.878	0.879	0.880	0.882	0.885	0.888	0.891	0.895	0.900	0.905	0.910	0.915	0.921	0.926	0.934	0.940	0.948	0.955	0.962	0.971	0.979	0.988	0.996	1.005	1.014	1.024	1.031	1.041	1.050	1.059	1.069	1.079	1.088	1.096	1.105	1.114	1.122	1.130	1.139	1.148	1.155	1.162	1.170	1.178	1.184	1.190	1.198	1.202	1.209	1.214	1.218	1.222	1.228	1.230	1.235	1.239	1.240	1.244	1.245	1.248	1.248	1.249	1.250	1.250	1.251	1.250	1.251	1.249	1.249	1.249	1.248	1.245	1.244	1.242	1.241	1.239	1.238	1.235	1.235	1.232	1.230	1.229	1.228	1.225	1.222	1.221	1.220	1.218	1.218	1.216	1.214	1.212	1.211	1.210	1.209	1.209	1.208	1.206	1.205	1.204	1.204	1.204	1.202	1.201	1.201	1.199	1.198	1.198	1.195	1.195	1.192	1.191	1.189	1.188	1.186	1.184	1.181	1.178	1.175	1.174	1.169	1.166	1.162	1.159	1.155	1.150	1.146	1.140	1.136	1.131	1.125	1.120	1.114	1.108	1.101	1.095	1.089	1.081	1.075	1.068	1.061	1.054	1.046	1.039	1.032	1.024	1.018	1.010	1.002	0.995	0.988	0.981	0.974	0.968	0.960	0.954	0.948	0.940	0.935	0.929	0.922	0.918	0.911	0.906	0.900	0.895	0.889	0.885	0.879	0.875	0.870	0.865	0.860	0.855	0.851	0.848	0.842	0.838	0.832	0.829	0.824	0.819	0.815	0.810	0.804	0.799	0.794	0.789	0.784	0.779	0.771	0.765	0.760	0.754	0.746	0.740	0.732	0.725	0.718	0.710	0.702	0.695	0.686	0.678	0.669	0.660	0.651	0.642	0.634	0.624	0.615	0.606	0.596	0.588	0.578	0.568	0.559	0.549	0.538	0.529	0.520	0.510	0.501	0.491	0.481	0.472	0.464	0.455	0.446	0.436	0.429	0.420	0.411	0.402	0.394	0.386	0.379	0.371	0.364	0.356	0.349	0.341	0.334	0.328	0.320	0.312	0.306	0.300	0.294	0.285	0.279	0.272	0.266	0.260	0.252	0.246	0.240	0.234	0.228	0.220	0.212	0.205	0.200	0.191	0.185	0.178	0.170	0.162	0.154	0.148	0.139	0.130	0.122	0.114	0.106	0.096	0.088	0.079	0.069	0.060	0.050	0.040	0.030	0.020	0.010	-0.001	-0.012	-0.022	-0.034	-0.044	-0.055	-0.068	-0.078	-0.090	-0.101	-0.114	-0.125	-0.136	-0.149	-0.160	-0.171	-0.184	-0.196	-0.206	-0.219	-0.230	-0.241	-0.254	-0.264	-0.274	-0.286	-0.296	-0.306	-0.316	-0.328	-0.336	-0.345	-0.352	-0.362	-0.370	-0.376	-0.384	-0.389	-0.394	-0.400	-0.404	-0.408	-0.411	-0.412	-0.415	-0.416	-0.415	-0.415	-0.414	-0.412	-0.410	-0.406	-0.401	-0.396	-0.390	-0.382	-0.375	-0.366	-0.358	-0.346	-0.335	-0.324	-0.311	-0.298	-0.284	-0.268	-0.251	-0.236	-0.218	-0.200	-0.182	-0.162	-0.142	-0.122	-0.102	-0.080	-0.060	-0.038	-0.015	0.009	0.031	0.055	0.079	0.102	0.126	0.151	0.175	0.200	0.225	0.249	0.272	0.298	0.322	0.346	0.370	0.394	0.418	0.440	0.464	0.486	0.509	0.530	0.552	0.574	0.595	0.615	0.634	0.654	0.672	0.691	0.710	0.728	0.744	0.761	0.776	0.791	0.806	0.820	0.834	0.848	0.860	0.871	0.882	0.894	0.904	0.914	0.922	0.930	0.938	0.945	0.952	0.959	0.964	0.969	0.974	0.978	0.981	0.985	0.988	0.990	0.991	0.994	0.994	0.995	0.995	0.994	0.994	0.992	0.991	0.989	0.988	0.985	0.982	0.979	0.976	0.972	0.968	0.964	0.960	0.955	0.950	0.944	0.939	0.932	0.928	0.921	0.915	0.909	0.902	0.895	0.889	0.881	0.875	0.866	0.859	0.851	0.844	0.835	0.828	0.819	0.810	0.801	0.792	0.782	0.772	0.764	0.754	0.744	0.735	0.725	0.714	0.702	0.694	0.682	0.671	0.659	0.649	0.636	0.626	0.614	0.601	0.590	0.578	0.565	0.554	0.540	0.528	0.515	0.501	0.488	0.475	0.461	0.449	0.435	0.421	0.408	0.394	0.380	0.366	0.352	0.339	0.325	0.310	0.298	0.282	0.269	0.254	0.241	0.226	0.212	0.199	0.185	0.171	0.158	0.145	0.130	0.116	0.104	0.090	0.076	0.062	0.050	0.035	0.022	0.010	-0.004	-0.016	-0.030	-0.042	-0.056	-0.068	-0.081	-0.095	-0.108	-0.120	-0.134	-0.146	-0.160	-0.172	-0.185	-0.198	-0.211	-0.224	-0.238	-0.250	-0.264	-0.276	-0.290	-0.304	-0.318	-0.331	-0.345	-0.359	-0.372	-0.388	-0.401	-0.416	-0.430	-0.444	-0.460	-0.474	-0.488	-0.502	-0.518	-0.532	-0.548	-0.562	-0.578	-0.592	-0.606	-0.621	-0.636	-0.651	-0.666	-0.681	-0.695	-0.710	-0.724	-0.739	-0.752	-0.766	-0.780	-0.792	-0.805	-0.819	-0.831	-0.844	-0.854	-0.865	-0.878	-0.888	-0.898	-0.908	-0.916	-0.925	-0.932	-0.941	-0.948	-0.955	-0.960	-0.966	-0.970	-0.974	-0.979	-0.980	-0.984	-0.985	-0.985	-0.985	-0.985	-0.984	-0.982	-0.980	-0.976	-0.974	-0.969	-0.965	-0.959	-0.954	-0.946	-0.939	-0.931	-0.922	-0.916	-0.906	-0.896	-0.886	-0.876	-0.866	-0.855	-0.844	-0.832	-0.821	-0.808	-0.795	-0.784	-0.770	-0.758	-0.744	-0.731	-0.719	-0.704	-0.690	-0.678	-0.664	-0.651	-0.636	-0.624	-0.611	-0.598	-0.582	-0.570	-0.556	-0.544	-0.531	-0.519	-0.505	-0.492	-0.481	-0.468	-0.456	-0.444	-0.431	-0.419	-0.408	-0.396	-0.385	-0.374	-0.361	-0.350	-0.339	-0.329	-0.318	-0.306	-0.296	-0.285	-0.275	-0.265	-0.254	-0.244	-0.235	-0.224	-0.215	-0.205	-0.195	-0.186	-0.178	-0.168	-0.160	-0.151	-0.142	-0.135	-0.128	-0.120	-0.111	-0.104	-0.098	-0.090	-0.084	-0.076	-0.070	-0.065	-0.059	-0.054	-0.049	-0.044	-0.039	-0.035	-0.031	-0.026	-0.024	-0.020	-0.018	-0.015	-0.012	-0.010	-0.008	-0.006	-0.004	-0.001	0.000	0.002	0.002	0.005	0.005	0.008	0.009	0.011	0.012	0.014	0.015	0.018	0.020	0.024	0.026	0.028	0.031	0.035	0.040	0.045	0.050	0.056	0.062	0.068	0.075	0.084	0.090	0.100	0.109	0.119	0.129	0.140	0.152	0.165	0.176	0.190	0.204	0.219	0.234	0.249	0.265	0.281	0.298	0.316	0.334	0.352	0.371	0.391	0.410	0.430	0.450	0.470	0.491	0.512	0.534	0.555	0.576	0.599	0.621	0.642	0.665	0.686	0.709	0.730	0.751	0.775	0.796	0.818	0.840	0.861	0.882	0.904	0.925	0.945	0.966	0.986	1.006	1.028	1.046	1.066	1.086	1.105	1.124	1.142	1.161	1.179	1.196	1.214	1.230	1.248	1.262	1.279	1.295	1.310	1.325	1.339	1.352	1.368	1.380	1.394	1.406	1.419	1.430	1.442	1.454	1.465	1.475	1.485	1.494	1.504	1.512	1.520	1.529	1.535	1.541	1.548	1.554	1.559	1.565	1.569	1.572	1.575	1.579	1.580	1.582	1.582	1.584	1.584	1.584	1.582	1.580	1.579	1.576	1.574	1.570	1.565	1.561	1.556	1.550	1.544	1.538	1.530	1.522	1.515	1.506	1.498	1.489	1.480	1.470	1.460	1.451	1.440	1.430	1.418	1.408	1.396	1.385	1.374	1.362	1.351	1.340	1.328	1.318	1.306	1.295	1.284	1.272	1.262	1.252	1.242	1.232	1.224	1.215	1.206	1.198	1.190	1.181	1.174	1.169	1.164	1.158	1.152	1.148	1.145	1.141	1.140	1.138	1.136	1.136	1.135	1.136	1.136	1.139	1.140	1.142	1.146	1.151	1.155	1.160	1.166	1.171	1.179	1.186	1.192	1.201	1.209	1.218	1.226	1.236	1.245	1.255	1.265	1.276	1.286	1.298	1.306	1.318	1.329	1.340	1.351	1.362	1.372	1.385	1.395	1.406	1.416	1.428	1.438	1.449	1.459	1.470	1.479	1.490	1.499	1.509	1.519	1.529	1.538	1.546	1.555	1.565	1.572	1.582	1.591	1.600	1.608	1.616	1.624	1.631	1.639	1.648	1.656	1.664	1.672	1.680	1.686	1.695	1.702	1.710	1.720	1.728	1.736	1.744	1.751	1.760	1.768	1.775	1.784	1.791	1.800	1.809	1.815	1.824	1.831	1.839	1.846	1.852	1.860	1.866	1.874	1.880	1.885	1.892	1.898	1.901	1.908	1.911	1.916	1.919	1.922	1.925	1.928	1.929	1.930	1.931	1.931	1.931	1.930	1.928	1.925	1.922	1.920	1.915	1.910	1.905	1.899	1.891	1.885	1.878	1.868	1.859	1.849	1.838	1.826	1.814	1.801	1.789	1.774	1.760	1.745	1.730	1.714	1.698	1.680	1.662	1.645	1.628	1.609	1.591	1.572	1.552	1.534	1.515	1.496	1.476	1.458	1.438	1.418	1.399	1.380	1.361	1.341	1.322	1.304	1.286	1.269	1.251	1.234	1.216	1.200	1.185	1.170	1.155	1.140	1.125	1.112	1.100	1.088	1.076	1.065	1.055	1.045	1.036	1.026	1.019	1.011	1.005	0.999	0.992	0.989	0.984	0.980	0.976	0.975	0.971	0.971	0.969	0.969	0.969	0.969	0.969	0.970	0.972	0.974	0.976	0.979	0.981	0.985	0.988	0.991	0.996	0.999	1.004	1.009	1.012	1.016	1.021	1.026	1.031	1.035	1.040	1.045	1.049	1.054	1.059	1.062	1.066	1.070	1.074	1.078	1.081	1.084	1.088	1.090	1.091	1.094	1.096	1.099	1.100	1.101	1.104	1.105	1.104	1.105	1.104	1.104	1.102	1.102	1.100	1.099	1.096	1.094	1.091	1.089	1.084	1.081	1.076	1.071	1.066	1.061	1.056	1.051	1.044	1.038	1.030	1.022	1.015	1.008	0.999	0.990	0.982	0.974	0.964	0.954	0.944	0.935	0.925	0.915	0.905	0.896	0.885	0.875	0.865	0.855	0.845	0.835	0.825	0.816	0.806	0.798	0.788	0.780	0.771	0.764	0.755	0.748	0.741	0.735	0.729	0.722	0.719	0.714	0.710	0.705	0.702	0.701	0.699	0.698	0.696	0.695	0.696	0.696	0.699	0.700	0.702	0.705	0.708	0.711	0.715	0.719	0.724	0.729	0.734	0.740	0.745	0.751	0.758	0.764	0.770	0.776	0.782	0.789	0.795	0.801	0.809	0.814	0.819	0.826	0.831	0.836	0.841	0.846	0.850	0.855	0.859	0.861	0.865	0.868	0.870	0.871	0.874	0.874	0.875	0.876	0.875	0.875	0.874	0.872	0.870	0.868	0.865	0.861	0.858	0.854	0.850	0.846	0.840	0.835	0.829	0.824	0.816	0.810	0.802	0.795	0.789	0.780	0.772	0.764	0.754	0.746	0.736	0.728	0.718	0.708	0.699	0.689	0.680	0.669	0.659	0.648	0.639	0.628	0.618	0.608	0.596	0.586	0.576	0.565	0.555	0.544	0.535	0.524	0.514	0.504	0.492	0.482	0.472	0.462	0.452	0.442	0.432	0.424	0.414	0.405	0.396	0.386	0.378	0.368	0.358	0.349	0.340	0.331	0.322	0.314	0.305	0.296	0.288	0.279	0.271	0.264	0.255	0.246	0.239	0.231	0.224	0.215	0.208	0.200	0.194	0.186	0.180	0.172	0.166	0.160	0.154	0.149	0.142	0.138	0.132	0.128	0.124	0.120	0.116	0.114	0.110	0.109	0.106	0.105	0.104	0.104	0.105	0.105	0.106	0.109	0.111	0.115	0.119	0.122	0.128	0.135	0.141	0.149	0.155	0.164	0.172	0.182	0.194	0.204	0.215	0.228	0.239	0.251	0.265	0.278	0.291	0.304	0.319	0.332	0.348	0.361	0.376	0.390	0.404	0.419	0.432	0.446	0.459	0.472	0.484	0.498	0.509	0.519	0.529	0.540	0.549	0.558	0.565	0.572	0.578	0.584	0.588	0.591	0.592	0.595	0.596	0.595	0.594	0.592	0.590	0.585	0.580	0.575	0.570	0.561	0.554	0.545	0.535	0.525	0.514	0.502	0.490	0.478	0.465	0.451	0.438	0.422	0.408	0.394	0.378	0.361	0.346	0.331	0.316	0.300	0.284	0.269	0.254	0.239	0.224	0.209	0.194	0.179	0.166	0.152	0.140	0.126	0.114	0.102	0.091	0.081	0.070	0.060	0.051	0.042	0.032	0.025	0.018	0.010	0.004	-0.001	-0.009	-0.012	-0.018	-0.021	-0.025	-0.028	-0.031	-0.032	-0.034	-0.036	-0.036	-0.038	-0.038	-0.036	-0.036	-0.035	-0.034	-0.032	-0.031	-0.029	-0.026	-0.024	-0.020	-0.018	-0.014	-0.010	-0.006	-0.001	0.002	0.008	0.012	0.018	0.022	0.029	0.032	0.039	0.045	0.051	0.058	0.065	0.071	0.076	0.084	0.090	0.098	0.104	0.111	0.119	0.126	0.132	0.141	0.149	0.156	0.162	0.170	0.178	0.185	0.192	0.200	0.208	0.215	0.221	0.229	0.235	0.242	0.249	0.256	0.262	0.269	0.275	0.280	0.285	0.291	0.296	0.301	0.305	0.309	0.314	0.318	0.321	0.324	0.325	0.329	0.330	0.331	0.332	0.334	0.335	0.334	0.334	0.332	0.332	0.331	0.330	0.328	0.326	0.324	0.321	0.318	0.314	0.311	0.308	0.302	0.299	0.294	0.290	0.285	0.280	0.275	0.271	0.265	0.260	0.254	0.249	0.244	0.238	0.232	0.226	0.221	0.216	0.211	0.206	0.201	0.195	0.191	0.186	0.180	0.176	0.172	0.168	0.162	0.158	0.154	0.150	0.145	0.142	0.139	0.134	0.131	0.129	0.125	0.120	0.118	0.115	0.111	0.109	0.106	0.104	0.100	0.099	0.096	0.094	0.091	0.089	0.088	0.085	0.082	0.082	0.081	0.080	0.079	0.078	0.078	0.078	0.076	0.076	0.078	0.079	0.079	0.080	0.082	0.085	0.088	0.089	0.092	0.095	0.099	0.104	0.106	0.112	0.118	0.122	0.130	0.136	0.142	0.150	0.158	0.165	0.174	0.182	0.192	0.202	0.211	0.222	0.232	0.242	0.254	0.266	0.278	0.289	0.301	0.314	0.326	0.339	0.351	0.365	0.378	0.390	0.404	0.416	0.429	0.442	0.456	0.469	0.481	0.495	0.507	0.520	0.532	0.544	0.556	0.569	0.579	0.590	0.601	0.611	0.621	0.632	0.641	0.650	0.659	0.668	0.675	0.681	0.689	0.695	0.700	0.705	0.710	0.714	0.718	0.720	0.722	0.725	0.726	0.725	0.725	0.725	0.722	0.721	0.719	0.715	0.711	0.706	0.701	0.695	0.690	0.682	0.674	0.668	0.659	0.649	0.640	0.631	0.621	0.610	0.600	0.590	0.579	0.566	0.556	0.545	0.534	0.522	0.511	0.500	0.489	0.479	0.468	0.458	0.448	0.439	0.429	0.421	0.412	0.405	0.399	0.392	0.386	0.381	0.376	0.374	0.370	0.369	0.366	0.366	0.366	0.366	0.369	0.370	0.375	0.378	0.382	0.388	0.392	0.400	0.408	0.415	0.424	0.431	0.441	0.450	0.460	0.470	0.480	0.491	0.502	0.514	0.525	0.536	0.548	0.559	0.570	0.581	0.592	0.605	0.615	0.625	0.636	0.646	0.656	0.665	0.675	0.684	0.691	0.700	0.708	0.714	0.721	0.728	0.732	0.739	0.744	0.748	0.752	0.756	0.758	0.761	0.764	0.765	0.769	0.769	0.771	0.771	0.772	0.772	0.771	0.771	0.770	0.770	0.769	0.768	0.765	0.764	0.762	0.759	0.758	0.755	0.752	0.750	0.748	0.744	0.741	0.739	0.735	0.732	0.729	0.725	0.722	0.719	0.715	0.712	0.709	0.705	0.700	0.696	0.692	0.689	0.684	0.680	0.676	0.671	0.666	0.662	0.659	0.654	0.648	0.644	0.639	0.634	0.629	0.624	0.619	0.614	0.609	0.602	0.598	0.592	0.586	0.581	0.576	0.569	0.562	0.558	0.551	0.545	0.539	0.532	0.525	0.519	0.512	0.505	0.498	0.491	0.482	0.475	0.466	0.459	0.451	0.442	0.434	0.426	0.416	0.408	0.398	0.389	0.379	0.369	0.359	0.348	0.338	0.326	0.318	0.306	0.294	0.284	0.272	0.261	0.250	0.238	0.226	0.215	0.204	0.191	0.180	0.170	0.159	0.148	0.136	0.125	0.115	0.105	0.094	0.085	0.075	0.065	0.056	0.049	0.039	0.031	0.024	0.016	0.010	0.002	-0.002	-0.010	-0.015	-0.019	-0.024	-0.028	-0.031	-0.035	-0.038	-0.040	-0.040	-0.042	-0.042	-0.044	-0.045	-0.045	-0.044	-0.044	-0.042	-0.041	-0.039	-0.036	-0.034	-0.031	-0.028	-0.025	-0.020	-0.015	-0.010	-0.005	-0.001	0.005	0.011	0.018	0.024	0.031	0.039	0.045	0.054	0.061	0.070	0.079	0.088	0.098	0.106	0.116	0.126	0.136	0.148	0.158	0.169	0.180	0.192	0.204	0.216	0.230	0.242	0.256	0.270	0.284	0.298	0.312	0.326	0.342	0.358	0.374	0.389	0.406	0.422	0.440	0.456	0.474	0.491	0.509	0.526	0.545	0.562	0.581	0.600	0.618	0.636	0.655	0.674	0.694	0.712	0.731	0.751	0.770	0.790	0.809	0.829	0.848	0.868	0.888	0.906	0.926	0.946	0.966	0.985	1.005	1.026	1.045	1.065	1.085	1.104	1.124	1.142	1.162	1.181	1.201	1.220	1.240	1.259	1.279	1.299	1.316	1.336	1.354	1.374	1.392	1.410	1.429	1.448	1.465	1.484	1.500	1.518	1.536	1.554	1.569	1.586	1.602	1.619	1.634	1.650	1.664	1.679	1.694	1.708	1.720	1.734	1.746	1.758	1.769	1.779	1.790	1.799	1.808	1.816	1.825	1.831	1.838	1.842	1.848	1.852	1.855	1.859	1.860	1.861	1.861	1.861	1.860	1.859	1.855	1.851	1.849	1.842	1.836	1.830	1.822	1.814	1.805	1.795	1.784	1.772	1.761	1.748	1.735	1.720	1.705	1.690	1.674	1.658	1.641	1.624	1.605	1.586	1.568	1.549	1.529	1.509	1.488	1.468	1.445	1.424	1.402	1.379	1.358	1.334	1.311	1.290	1.265	1.242	1.220	1.196	1.172	1.151	1.128	1.105	1.080	1.058	1.034	1.011	0.989	0.966	0.945	0.922	0.901	0.879	0.859	0.839	0.818	0.798	0.778	0.758	0.740	0.721	0.704	0.685	0.669	0.652	0.638	0.621	0.608	0.592	0.579	0.565	0.552	0.541	0.529	0.518	0.507	0.498	0.489	0.479	0.472	0.464	0.456	0.451	0.445	0.440	0.435	0.430	0.428	0.424	0.421	0.418	0.416	0.414	0.412	0.411	0.410	0.410	0.409	0.409	0.408	0.408	0.408	0.406	0.408	0.408	0.406	0.406	0.405	0.405	0.404	0.404	0.402	0.401	0.400	0.398	0.395	0.392	0.389	0.388	0.384	0.379	0.376	0.371	0.366	0.361	0.356	0.350	0.345	0.339	0.332	0.328	0.320	0.314	0.306	0.300	0.292	0.285	0.279	0.271	0.264	0.258	0.250	0.244	0.236	0.229	0.224	0.218	0.211	0.205	0.199	0.195	0.190	0.185	0.180	0.176	0.174	0.170	0.166	0.164	0.160	0.159	0.156	0.154	0.152	0.152	0.151	0.150	0.149	0.149	0.148	0.149	0.148	0.148	0.148	0.146	0.146	0.146	0.146	0.145	0.144	0.144	0.144	0.141	0.140	0.140	0.138	0.135	0.132	0.131	0.128	0.124	0.121	0.118	0.112	0.109	0.105	0.100	0.095	0.089	0.084	0.079	0.071	0.066	0.059	0.054	0.046	0.040	0.034	0.025	0.019	0.011	0.004	-0.002	-0.010	-0.016	-0.024	-0.030	-0.036	-0.042	-0.050	-0.055	-0.062	-0.068	-0.074	-0.079	-0.082	-0.088	-0.094	-0.098	-0.101	-0.105	-0.109	-0.112	-0.116	-0.119	-0.122	-0.125	-0.128	-0.129	-0.131	-0.132	-0.134	-0.135	-0.136	-0.138	-0.138	-0.139	-0.139	-0.140	-0.140	-0.140	-0.141	-0.141	-0.140	-0.141	-0.141	-0.140	-0.141	-0.140	-0.140	-0.141	-0.140	-0.141	-0.141	-0.141	-0.141	-0.142	-0.142	-0.142	-0.144	-0.144	-0.145	-0.145	-0.146	-0.148	-0.149	-0.149	-0.150	-0.151	-0.151	-0.154	-0.154	-0.155	-0.156	-0.158	-0.159	-0.160	-0.160	-0.160	-0.161	-0.161	-0.162	-0.162	-0.162	-0.162	-0.162	-0.161	-0.160	-0.159	-0.158	-0.155	-0.154	-0.151	-0.148	-0.144	-0.141	-0.136	-0.131	-0.128	-0.121	-0.115	-0.110	-0.102	-0.095	-0.089	-0.080	-0.071	-0.062	-0.052	-0.042	-0.034	-0.022	-0.011	0.001	0.012	0.025	0.038	0.050	0.062	0.078	0.090	0.105	0.118	0.132	0.148	0.161	0.176	0.190	0.205	0.220	0.234	0.249	0.262	0.276	0.290	0.304	0.316	0.330	0.342	0.355	0.366	0.379	0.389	0.400	0.410	0.419	0.428	0.436	0.445	0.452	0.459	0.465	0.471	0.476	0.481	0.484	0.486	0.489	0.491	0.492	0.492	0.492	0.492	0.490	0.489	0.485	0.482	0.479	0.472	0.469	0.462	0.456	0.450	0.442	0.436	0.428	0.419	0.410	0.400	0.390	0.380	0.370	0.359	0.349	0.336	0.325	0.312	0.300	0.289	0.275	0.262	0.250	0.238	0.225	0.211	0.199	0.186	0.174	0.160	0.148	0.136	0.124	0.111	0.099	0.086	0.075	0.064	0.052	0.042	0.031	0.020	0.010	0.002	-0.008	-0.016	-0.026	-0.034	-0.041	-0.049	-0.056	-0.062	-0.069	-0.075	-0.080	-0.086	-0.091	-0.095	-0.100	-0.104	-0.108	-0.111	-0.114	-0.118	-0.120	-0.124	-0.125	-0.129	-0.131	-0.132	-0.135	-0.138	-0.140	-0.142	-0.145	-0.146	-0.149	-0.151	-0.154	-0.158	-0.161	-0.164	-0.168	-0.170	-0.174	-0.176	-0.181	-0.185	-0.189	-0.192	-0.198	-0.202	-0.208	-0.212	-0.218	-0.222	-0.226	-0.231	-0.239	-0.244	-0.248	-0.254	-0.258	-0.262	-0.268	-0.272	-0.278	-0.281	-0.285	-0.288	-0.291	-0.294	-0.296	-0.298	-0.300	-0.301	-0.302	-0.302	-0.302	-0.302	-0.301	-0.300	-0.299	-0.296	-0.294	-0.291	-0.288	-0.284	-0.280	-0.276	-0.271	-0.266	-0.261	-0.256	-0.250	-0.245	-0.239	-0.234	-0.228	-0.221	-0.216	-0.210	-0.204	-0.199	-0.194	-0.189	-0.182	-0.179	-0.174	-0.170	-0.166	-0.164	-0.161	-0.158	-0.155	-0.154	-0.152	-0.152	-0.152	-0.151	-0.152	-0.152	-0.154	-0.156	-0.159	-0.160	-0.164	-0.166	-0.169	-0.172	-0.176	-0.181	-0.185	-0.190	-0.194	-0.199	-0.204	-0.209	-0.212	-0.218	-0.222	-0.226	-0.231	-0.235	-0.239	-0.242	-0.246	-0.250	-0.252	-0.254	-0.258	-0.259	-0.260	-0.262	-0.262	-0.264	-0.264	-0.264	-0.264	-0.262	-0.261	-0.260	-0.259	-0.258	-0.255	-0.252	-0.249	-0.246	-0.242	-0.239	-0.235	-0.230	-0.226	-0.221	-0.218	-0.214	-0.208	-0.202	-0.199	-0.192	-0.188	-0.182	-0.179	-0.172	-0.168	-0.162	-0.159	-0.152	-0.149	-0.144	-0.139	-0.135	-0.131	-0.126	-0.121	-0.119	-0.114	-0.110	-0.106	-0.104	-0.100	-0.098	-0.095	-0.091	-0.089	-0.086	-0.084	-0.082	-0.080	-0.078	-0.076	-0.074	-0.072	-0.072	-0.070	-0.069	-0.069	-0.068	-0.068	-0.066	-0.068	-0.066	-0.068	-0.066	-0.066	-0.066	-0.068	-0.068	-0.069	-0.069	-0.070	-0.071	-0.071	-0.074	-0.074	-0.076	-0.076	-0.078	-0.080	-0.080	-0.082	-0.082	-0.085	-0.088	-0.088	-0.089	-0.090	-0.091	-0.091	-0.094	-0.095	-0.095	-0.096	-0.096	-0.096	-0.096	-0.098	-0.096	-0.095	-0.095	-0.094	-0.094	-0.091	-0.090	-0.089	-0.086	-0.084	-0.081	-0.078	-0.075	-0.071	-0.068	-0.062	-0.059	-0.054	-0.049	-0.042	-0.036	-0.030	-0.024	-0.018	-0.010	-0.001	0.006	0.014	0.022	0.031	0.040	0.050	0.059	0.069	0.080	0.089	0.100	0.110	0.122	0.134	0.145	0.155	0.168	0.179	0.191	0.202	0.215	0.228	0.240	0.251	0.264	0.275	0.288	0.300	0.312	0.324	0.335	0.348	0.360	0.371	0.382	0.395	0.406	0.418	0.429	0.440	0.450	0.460	0.471	0.482	0.491	0.502	0.512	0.522	0.531	0.541	0.551	0.560	0.568	0.578	0.586	0.595	0.602	0.611	0.619	0.626	0.634	0.641	0.650	0.656	0.664	0.671	0.679	0.685	0.692	0.700	0.706	0.712	0.720	0.726	0.732	0.740	0.746	0.752	0.759	0.765	0.772	0.779	0.785	0.791	0.798	0.805	0.811	0.818	0.824	0.831	0.838	0.844	0.852	0.859	0.865	0.872	0.880	0.886	0.892	0.900	0.908	0.915	0.922	0.930	0.939	0.946	0.955	0.962	0.971	0.980	0.988	0.998	1.005	1.015	1.024	1.032	1.044	1.052	1.062	1.074	1.084	1.095	1.105	1.116	1.129	1.140	1.152	1.165	1.176	1.189	1.201	1.215	1.229	1.241	1.255	1.269	1.282	1.298	1.310	1.325	1.340	1.354	1.369	1.382	1.396	1.410	1.425	1.439	1.452	1.466	1.479	1.492	1.506	1.519	1.530	1.541	1.554	1.565	1.575	1.584	1.594	1.602	1.611	1.619	1.626	1.632	1.638	1.644	1.649	1.652	1.655	1.658	1.660	1.661	1.661	1.660	1.660	1.659	1.656	1.654	1.650	1.646	1.642	1.638	1.632	1.628	1.620	1.614	1.608	1.600	1.592	1.585	1.578	1.569	1.561	1.552	1.545	1.536	1.529	1.521	1.514	1.505	1.499	1.490	1.482	1.476	1.469	1.462	1.456	1.451	1.444	1.440	1.434	1.430	1.425	1.420	1.416	1.412	1.409	1.406	1.404	1.401	1.398	1.396	1.392	1.391	1.389	1.388	1.385	1.384	1.381	1.380	1.379	1.376	1.374	1.371	1.369	1.366	1.364	1.361	1.358	1.354	1.351	1.346	1.341	1.336	1.331	1.326	1.320	1.315	1.308	1.300	1.292	1.285	1.279	1.270	1.261	1.251	1.242	1.232	1.222	1.212	1.202	1.191	1.180	1.169	1.158	1.145	1.134	1.121	1.110	1.098	1.086	1.074	1.061	1.049	1.036	1.025	1.014	1.001	0.990	0.979	0.968	0.955	0.944	0.934	0.924	0.914	0.904	0.895	0.884	0.876	0.868	0.859	0.851	0.844	0.838	0.830	0.824	0.819	0.814	0.810	0.805	0.801	0.799	0.795	0.792	0.791	0.789	0.789	0.788	0.788	0.789	0.788	0.789	0.791	0.794	0.795	0.799	0.802	0.805	0.809	0.814	0.818	0.821	0.826	0.831	0.838	0.842	0.849	0.854	0.859	0.865	0.871	0.878	0.884	0.889	0.895	0.901	0.906	0.912	0.918	0.924	0.929	0.934	0.939	0.942	0.948	0.951	0.955	0.959	0.961	0.965	0.968	0.971	0.974	0.975	0.976	0.979	0.980	0.981	0.981	0.982	0.982	0.982	0.982	0.982	0.981	0.980	0.980	0.979	0.979	0.978	0.978	0.975	0.975	0.975	0.974	0.972	0.972	0.972	0.972	0.972	0.971	0.972	0.972	0.972	0.974	0.974	0.976	0.978	0.980	0.981	0.984	0.984	0.986	0.990	0.992	0.995	0.999	1.001	1.005	1.008	1.011	1.015	1.019	1.021	1.026	1.029	1.032	1.035	1.039	1.041	1.044	1.048	1.050	1.051	1.054	1.056	1.058	1.059	1.060	1.060	1.060	1.060	1.060	1.059	1.058	1.056	1.055	1.052	1.050	1.048	1.044	1.040	1.035	1.030	1.025	1.021	1.015	1.009	1.002	0.996	0.989	0.981	0.975	0.968	0.959	0.951	0.944	0.935	0.926	0.918	0.909	0.899	0.889	0.880	0.871	0.861	0.852	0.842	0.834	0.825	0.815	0.806	0.796	0.789	0.779	0.770	0.761	0.751	0.741	0.732	0.724	0.715	0.706	0.696	0.689	0.680	0.670	0.662	0.654	0.645	0.636	0.628	0.619	0.610	0.600	0.591	0.582	0.574	0.565	0.555	0.546	0.538	0.528	0.519	0.510	0.499	0.490	0.481	0.470	0.461	0.451	0.441	0.431	0.421	0.412	0.401	0.391	0.382	0.372	0.362	0.352	0.342	0.332	0.324	0.314	0.304	0.295	0.286	0.278	0.268	0.259	0.250	0.241	0.232	0.225	0.216	0.210	0.201	0.194	0.188	0.180	0.174	0.166	0.160	0.154	0.149	0.141	0.136	0.131	0.126	0.120	0.116	0.111	0.106	0.101	0.095	0.091	0.088	0.082	0.078	0.072	0.068	0.062	0.058	0.052	0.048	0.042	0.036	0.031	0.025	0.019	0.012	0.006	0.000	-0.008	-0.014	-0.021	-0.030	-0.038	-0.046	-0.055	-0.064	-0.074	-0.082	-0.094	-0.104	-0.114	-0.124	-0.135	-0.146	-0.158	-0.169	-0.181	-0.194	-0.205	-0.218	-0.231	-0.245	-0.258	-0.270	-0.284	-0.296	-0.311	-0.324	-0.338	-0.351	-0.365	-0.379	-0.392	-0.405	-0.420	-0.432	-0.446	-0.460	-0.472	-0.485	-0.498	-0.510	-0.522	-0.534	-0.546	-0.556	-0.568	-0.579	-0.589	-0.599	-0.608	-0.618	-0.626	-0.634	-0.642	-0.650	-0.656	-0.662	-0.668	-0.674	-0.678	-0.680	-0.684	-0.688	-0.689	-0.690	-0.689	-0.689	-0.688	-0.685	-0.682	-0.680	-0.675	-0.670	-0.664	-0.658	-0.649	-0.640	-0.631	-0.621	-0.610	-0.599	-0.585	-0.571	-0.556	-0.541	-0.525	-0.507	-0.490	-0.471	-0.451	-0.431	-0.411	-0.389	-0.368	-0.344	-0.320	-0.295	-0.271	-0.245	-0.219	-0.194	-0.166	-0.139	-0.111	-0.082	-0.056	-0.026	0.002	0.031	0.060	0.089	0.118	0.148	0.176	0.205	0.235	0.264	0.292	0.321	0.349	0.378	0.405	0.431	0.459	0.486	0.511	0.536	0.562	0.588	0.610	0.634	0.656	0.679	0.700	0.721	0.741	0.760	0.780	0.798	0.815	0.831	0.848	0.862	0.878	0.890	0.904	0.916	0.928	0.938	0.949	0.958	0.966	0.975	0.981	0.989	0.992	0.999	1.004	1.008	1.010	1.014	1.016	1.018	1.018	1.019	1.019	1.018	1.018	1.016	1.015	1.011	1.009	1.006	1.002	0.998	0.994	0.990	0.984	0.979	0.972	0.966	0.960	0.954	0.946	0.939	0.931	0.924	0.915	0.906	0.898	0.889	0.880	0.870	0.860	0.851	0.841	0.830	0.820	0.810	0.799	0.789	0.778	0.766	0.754	0.741	0.730	0.718	0.705	0.692	0.680	0.668	0.654	0.640	0.626	0.612	0.599	0.584	0.570	0.556	0.541	0.526	0.511	0.498	0.481	0.468	0.452	0.436	0.421	0.406	0.391	0.375	0.359	0.345	0.329	0.312	0.298	0.282	0.266	0.251	0.236	0.220	0.206	0.191	0.176	0.162	0.148	0.134	0.119	0.105	0.091	0.078	0.065	0.051	0.039	0.026	0.012	0.001	-0.011	-0.022	-0.034	-0.046	-0.056	-0.068	-0.078	-0.088	-0.098	-0.108	-0.118	-0.126	-0.135	-0.145	-0.154	-0.162	-0.171	-0.180	-0.188	-0.196	-0.205	-0.214	-0.221	-0.230	-0.238	-0.245	-0.254	-0.261	-0.270	-0.279	-0.286	-0.295	-0.304	-0.312	-0.321	-0.331	-0.340	-0.349	-0.360	-0.369	-0.380	-0.390	-0.400	-0.410	-0.421	-0.432	-0.444	-0.455	-0.468	-0.479	-0.491	-0.502	-0.515	-0.528	-0.540	-0.552	-0.565	-0.578	-0.591	-0.604	-0.618	-0.630	-0.642	-0.656	-0.668	-0.680	-0.694	-0.705	-0.718	-0.729	-0.740	-0.751	-0.762	-0.772	-0.782	-0.792	-0.801	-0.809	-0.818	-0.825	-0.831	-0.838	-0.844	-0.850	-0.854	-0.858	-0.861	-0.865	-0.866	-0.868	-0.868	-0.868	-0.868	-0.865	-0.862	-0.860	-0.856	-0.852	-0.848	-0.841	-0.835	-0.828	-0.820	-0.811	-0.804	-0.794	-0.784	-0.772	-0.762	-0.751	-0.739	-0.728	-0.715	-0.702	-0.688	-0.675	-0.661	-0.646	-0.632	-0.618	-0.604	-0.589	-0.575	-0.559	-0.544	-0.529	-0.515	-0.500	-0.486	-0.471	-0.456	-0.441	-0.428	-0.414	-0.400	-0.386	-0.374	-0.360	-0.346	-0.334	-0.321	-0.309	-0.296	-0.285	-0.274	-0.261	-0.250	-0.240	-0.229	-0.218	-0.209	-0.198	-0.188	-0.178	-0.169	-0.159	-0.150	-0.141	-0.131	-0.124	-0.115	-0.105	-0.096	-0.089	-0.080	-0.072	-0.064	-0.056	-0.048	-0.040	-0.031	-0.024	-0.015	-0.009	0.000	0.008	0.015	0.022	0.029	0.036	0.044	0.051	0.058	0.065	0.071	0.078	0.084	0.089	0.096	0.101	0.108	0.114	0.118	0.122	0.126	0.131	0.136	0.141	0.144	0.148	0.151	0.154	0.158	0.160	0.162	0.166	0.168	0.170	0.172	0.174	0.175	0.178	0.179	0.181	0.184	0.185	0.188	0.189	0.191	0.194	0.196	0.199	0.202	0.206	0.209	0.212	0.218	0.222	0.228	0.234	0.240	0.245	0.252	0.260	0.269	0.278	100.000	5.000	2.000	1.000	2.000	0.000	0.000	0.000	0.000	0.000	0.000	0.000	0.000	0.000	0.000	0.000	0.000	0.000	1.351	1.359	1.365	1.371	1.378	1.382	1.388	1.394	1.399	1.402	1.408	1.410	1.415	1.418	1.420	1.422	1.425	1.428	1.429	1.431	1.432	1.434	1.435	1.434	1.434	1.434	1.434	1.432	1.432	1.431	1.429	1.429	1.426	1.424	1.421	1.419	1.415	1.412	1.410	1.406	1.401	1.398	1.394	1.389	1.384	1.379	1.375	1.369	1.364	1.359	1.352	1.348	1.342	1.338	1.331	1.326	1.320	1.314	1.309	1.304	1.299	1.292	1.289	1.284	1.278	1.274	1.269	1.265	1.260	1.258	1.252	1.250	1.246	1.242	1.240	1.236	1.234	1.232	1.229	1.226	1.226	1.224	1.221	1.221	1.219	1.218	1.216	1.215	1.215	1.215	1.212	1.211	1.211	1.210	1.209	1.209	1.206	1.206	1.205	1.204	1.202	1.201	1.199	1.199	1.196	1.194	1.192	1.189	1.188	1.184	1.181	1.180	1.176	1.172	1.170	1.166	1.162	1.159	1.155	1.151	1.146	1.144	1.139	1.135	1.130	1.125	1.121	1.116	1.111	1.106	1.101	1.096	1.091	1.086	1.082	1.078	1.071	1.066	1.061	1.056	1.051	1.046	1.041	1.035	1.031	1.026	1.021	1.016	1.011	1.008	1.002	0.999	0.994	0.991	0.988	0.984	0.980	0.978	0.975	0.972	0.971	0.970	0.968	0.968	0.966	0.968	0.968	0.969	0.970	0.972	0.975	0.978	0.982	0.986	0.990	0.995	1.002	1.008	1.015	1.022	1.032	1.040	1.050	1.060	1.071	1.081	1.094	1.105	1.120	1.132	1.145	1.160	1.174	1.189	1.204	1.220	1.235	1.251	1.266	1.284	1.300	1.316	1.332	1.350	1.365	1.382	1.399	1.414	1.430	1.445	1.460	1.476	1.491	1.505	1.520	1.534	1.549	1.561	1.575	1.588	1.599	1.611	1.622	1.635	1.646	1.656	1.668	1.678	1.688	1.696	1.706	1.716	1.725	1.734	1.742	1.752	1.760	1.770	1.779	1.788	1.796	1.804	1.814	1.824	1.832	1.842	1.852	1.861	1.872	1.882	1.892	1.904	1.915	1.926	1.939	1.950	1.962	1.976	1.988	2.001	2.015	2.029	2.041	2.056	2.070	2.085	2.099	2.114	2.129	2.144	2.158	2.172	2.186	2.201	2.216	2.231	2.245	2.259	2.272	2.286	2.299	2.311	2.324	2.335	2.346	2.358	2.369	2.378	2.388	2.396	2.404	2.412	2.419	2.425	2.431	2.436	2.440	2.444	2.446	2.449	2.450	2.451	2.450	2.449	2.448	2.445	2.441	2.438	2.434	2.429	2.424	2.416	2.410	2.402	2.394	2.384	2.375	2.365	2.354	2.342	2.330	2.316	2.305	2.290	2.275	2.261	2.245	2.229	2.212	2.196	2.180	2.161	2.144	2.126	2.108	2.089	2.070	2.050	2.030	2.010	1.989	1.970	1.949	1.928	1.906	1.886	1.865	1.844	1.822	1.801	1.780	1.759	1.738	1.718	1.696	1.676	1.655	1.635	1.616	1.596	1.578	1.559	1.540	1.522	1.506	1.489	1.472	1.456	1.441	1.428	1.414	1.400	1.388	1.375	1.365	1.354	1.344	1.335	1.326	1.319	1.312	1.305	1.300	1.295	1.291	1.288	1.285	1.282	1.280	1.280	1.278	1.278	1.278	1.279	1.280	1.280	1.282	1.284	1.286	1.288	1.290	1.294	1.296	1.299	1.300	1.302	1.305	1.308	1.310	1.310	1.312	1.314	1.315	1.315	1.315	1.315	1.315	1.314	1.312	1.310	1.309	1.306	1.302	1.301	1.296	1.294	1.289	1.285	1.279	1.272	1.268	1.261	1.255	1.250	1.244	1.235	1.230	1.221	1.215	1.208	1.201	1.192	1.186	1.179	1.172	1.166	1.159	1.152	1.145	1.139	1.134	1.128	1.121	1.116	1.110	1.105	1.100	1.095	1.090	1.085	1.080	1.076	1.072	1.068	1.064	1.060	1.058	1.052	1.049	1.045	1.041	1.035	1.031	1.028	1.022	1.018	1.012	1.006	1.001	0.996	0.990	0.984	0.976	0.969	0.961	0.954	0.945	0.936	0.928	0.918	0.908	0.898	0.888	0.875	0.865	0.852	0.841	0.829	0.816	0.804	0.791	0.778	0.765	0.751	0.736	0.724	0.710	0.695	0.682	0.669	0.655	0.641	0.629	0.615	0.601	0.589	0.576	0.562	0.552	0.540	0.529	0.518	0.506	0.496	0.486	0.478	0.469	0.460	0.452	0.445	0.438	0.431	0.425	0.419	0.414	0.409	0.405	0.401	0.399	0.395	0.392	0.390	0.389	0.386	0.386	0.385	0.385	0.385	0.385	0.385	0.386	0.388	0.389	0.391	0.392	0.394	0.396	0.398	0.400	0.401	0.405	0.408	0.410	0.412	0.415	0.418	0.420	0.421	0.425	0.428	0.430	0.434	0.436	0.439	0.441	0.444	0.446	0.450	0.452	0.456	0.460	0.462	0.465	0.469	0.472	0.476	0.480	0.485	0.489	0.492	0.498	0.502	0.506	0.512	0.518	0.525	0.531	0.536	0.544	0.551	0.560	0.566	0.575	0.585	0.594	0.602	0.612	0.624	0.634	0.645	0.658	0.670	0.681	0.694	0.708	0.720	0.735	0.749	0.764	0.778	0.792	0.809	0.824	0.840	0.856	0.872	0.888	0.905	0.920	0.938	0.954	0.971	0.988	1.004	1.021	1.038	1.054	1.070	1.086	1.101	1.116	1.132	1.148	1.162	1.176	1.190	1.204	1.216	1.229	1.241	1.254	1.265	1.275	1.285	1.295	1.304	1.312	1.320	1.326	1.334	1.340	1.345	1.350	1.355	1.359	1.361	1.362	1.365	1.366	1.366	1.366	1.366	1.364	1.362	1.360	1.358	1.354	1.349	1.344	1.340	1.335	1.330	1.322	1.316	1.309	1.301	1.294	1.286	1.278	1.269	1.259	1.250	1.241	1.231	1.221	1.211	1.201	1.190	1.180	1.170	1.159	1.149	1.139	1.129	1.118	1.108	1.096	1.088	1.076	1.066	1.056	1.046	1.036	1.028	1.018	1.009	0.999	0.991	0.981	0.974	0.966	0.958	0.950	0.942	0.935	0.928	0.920	0.914	0.908	0.902	0.895	0.890	0.884	0.879	0.874	0.868	0.864	0.859	0.854	0.848	0.844	0.839	0.834	0.829	0.825	0.820	0.815	0.810	0.805	0.801	0.796	0.791	0.785	0.780	0.776	0.770	0.764	0.760	0.754	0.749	0.742	0.736	0.731	0.725	0.719	0.714	0.709	0.701	0.698	0.691	0.684	0.679	0.674	0.669	0.662	0.658	0.652	0.648	0.642	0.638	0.634	0.631	0.628	0.624	0.621	0.619	0.616	0.615	0.614	0.612	0.611	0.611	0.612	0.612	0.612	0.615	0.616	0.618	0.620	0.624	0.626	0.629	0.632	0.638	0.640	0.644	0.648	0.652	0.656	0.660	0.665	0.669	0.674	0.676	0.681	0.685	0.688	0.691	0.694	0.696	0.699	0.700	0.701	0.701	0.702	0.701	0.702	0.700	0.699	0.696	0.695	0.691	0.689	0.685	0.680	0.675	0.670	0.664	0.658	0.651	0.645	0.639	0.630	0.622	0.614	0.606	0.599	0.589	0.581	0.572	0.564	0.555	0.548	0.539	0.531	0.522	0.515	0.509	0.501	0.494	0.489	0.482	0.476	0.470	0.465	0.461	0.456	0.451	0.448	0.446	0.442	0.440	0.438	0.435	0.434	0.432	0.431	0.431	0.431	0.430	0.431	0.430	0.431	0.432	0.432	0.434	0.435	0.438	0.439	0.440	0.441	0.444	0.445	0.448	0.449	0.450	0.451	0.452	0.454	0.456	0.458	0.458	0.459	0.460	0.461	0.461	0.462	0.464	0.465	0.465	0.468	0.469	0.469	0.470	0.471	0.472	0.474	0.475	0.478	0.479	0.480	0.482	0.485	0.486	0.488	0.491	0.494	0.496	0.500	0.504	0.507	0.510	0.515	0.519	0.524	0.528	0.532	0.536	0.542	0.549	0.554	0.560	0.565	0.571	0.578	0.584	0.590	0.598	0.602	0.609	0.616	0.622	0.629	0.636	0.641	0.648	0.654	0.661	0.668	0.674	0.679	0.684	0.690	0.695	0.701	0.706	0.711	0.716	0.721	0.726	0.730	0.735	0.739	0.742	0.745	0.749	0.752	0.755	0.759	0.761	0.762	0.765	0.768	0.770	0.771	0.774	0.776	0.778	0.779	0.780	0.782	0.784	0.785	0.786	0.789	0.790	0.791	0.792	0.794	0.796	0.798	0.800	0.801	0.802	0.805	0.808	0.810	0.811	0.815	0.816	0.820	0.822	0.825	0.829	0.831	0.834	0.838	0.841	0.844	0.848	0.851	0.856	0.860	0.862	0.868	0.871	0.876	0.880	0.885	0.890	0.894	0.898	0.904	0.908	0.912	0.918	0.921	0.926	0.932	0.936	0.942	0.946	0.952	0.959	0.964	0.969	0.974	0.980	0.985	0.991	0.998	1.002	1.009	1.015	1.021	1.026	1.032	1.039	1.046	1.051	1.059	1.065	1.071	1.079	1.086	1.091	1.099	1.106	1.112	1.119	1.126	1.134	1.141	1.148	1.155	1.161	1.170	1.178	1.185	1.191	1.200	1.206	1.214	1.221	1.229	1.236	1.244	1.251	1.259	1.266	1.274	1.280	1.288	1.296	1.302	1.311	1.319	1.325	1.332	1.341	1.349	1.356	1.364	1.372	1.380	1.388	1.396	1.405	1.414	1.421	1.431	1.440	1.449	1.458	1.468	1.476	1.486	1.495	1.505	1.516	1.525	1.536	1.548	1.559	1.569	1.581	1.591	1.602	1.615	1.628	1.639	1.651	1.662	1.675	1.689	1.701	1.712	1.726	1.739	1.750	1.762	1.775	1.786	1.799	1.811	1.824	1.835	1.848	1.858	1.869	1.880	1.891	1.901	1.911	1.921	1.931	1.940	1.948	1.956	1.964	1.971	1.979	1.986	1.992	1.998	2.004	2.009	2.013	2.016	2.021	2.024	2.026	2.029	2.030	2.031	2.031	2.033	2.033	2.033	2.033	2.031	2.030	2.027	2.026	2.024	2.021	2.019	2.016	2.013	2.010	2.006	2.002	2.000	1.995	1.991	1.989	1.984	1.981	1.976	1.974	1.970	1.966	1.962	1.959	1.956	1.952	1.949	1.946	1.942	1.940	1.938	1.935	1.932	1.930	1.929	1.926	1.926	1.924	1.922	1.921	1.921	1.920	1.919	1.919	1.919	1.919	1.919	1.919	1.919	1.919	1.920	1.920	1.920	1.921	1.921	1.922	1.922	1.925	1.926	1.926	1.928	1.928	1.930	1.931	1.931	1.932	1.932	1.934	1.934	1.935	1.935	1.935	1.935	1.936	1.936	1.936	1.936	1.936	1.936	1.935	1.934	1.932	1.931	1.929	1.929	1.926	1.924	1.921	1.920	1.916	1.914	1.911	1.908	1.904	1.900	1.898	1.892	1.888	1.884	1.879	1.874	1.870	1.864	1.859	1.854	1.848	1.842	1.836	1.831	1.825	1.819	1.814	1.808	1.800	1.794	1.789	1.782	1.776	1.772	1.766	1.760	1.755	1.750	1.745	1.740	1.736	1.732	1.729	1.725	1.721	1.718	1.715	1.712	1.710	1.709	1.708	1.706	1.705	1.706	1.705	1.706	1.706	1.708	1.710	1.711	1.714	1.718	1.720	1.722	1.728	1.730	1.735	1.739	1.744	1.749	1.752	1.758	1.762	1.768	1.772	1.779	1.782	1.788	1.792	1.798	1.802	1.808	1.811	1.815	1.819	1.822	1.826	1.829	1.831	1.834	1.836	1.838	1.839	1.840	1.841	1.842	1.842	1.841	1.840	1.839	1.838	1.835	1.832	1.831	1.828	1.825	1.821	1.818	1.814	1.810	1.805	1.801	1.795	1.790	1.786	1.781	1.776	1.770	1.765	1.760	1.754	1.750	1.744	1.738	1.734	1.729	1.722	1.719	1.712	1.708	1.702	1.698	1.692	1.686	1.682	1.678	1.672	1.669	1.664	1.659	1.654	1.649	1.644	1.639	1.635	1.629	1.625	1.620	1.614	1.610	1.604	1.599	1.594	1.588	1.582	1.576	1.570	1.564	1.559	1.551	1.545	1.540	1.534	1.526	1.520	1.514	1.508	1.499	1.492	1.488	1.479	1.472	1.466	1.459	1.451	1.446	1.440	1.434	1.426	1.420	1.415	1.408	1.402	1.398	1.391	1.385	1.381	1.376	1.371	1.368	1.362	1.358	1.355	1.350	1.346	1.342	1.340	1.335	1.332	1.330	1.326	1.324	1.320	1.319	1.314	1.311	1.309	1.305	1.301	1.298	1.294	1.290	1.286	1.281	1.276	1.271	1.265	1.259	1.254	1.246	1.239	1.231	1.224	1.214	1.205	1.195	1.185	1.174	1.162	1.151	1.139	1.125	1.111	1.096	1.081	1.066	1.050	1.034	1.016	0.999	0.981	0.962	0.942	0.924	0.905	0.884	0.864	0.844	0.821	0.801	0.780	0.759	0.736	0.715	0.694	0.672	0.651	0.630	0.609	0.588	0.568	0.546	0.526	0.506	0.486	0.468	0.449	0.431	0.412	0.395	0.379	0.361	0.345	0.330	0.315	0.301	0.288	0.274	0.261	0.249	0.238	0.226	0.216	0.206	0.198	0.189	0.181	0.172	0.166	0.159	0.152	0.146	0.140	0.136	0.131	0.128	0.124	0.119	0.116	0.112	0.109	0.106	0.104	0.100	0.098	0.095	0.092	0.090	0.086	0.084	0.081	0.078	0.074	0.072	0.068	0.064	0.061	0.058	0.052	0.049	0.044	0.039	0.034	0.028	0.022	0.015	0.009	0.002	-0.005	-0.012	-0.020	-0.029	-0.036	-0.045	-0.054	-0.061	-0.072	-0.080	-0.090	-0.101	-0.110	-0.120	-0.131	-0.141	-0.151	-0.161	-0.172	-0.181	-0.192	-0.202	-0.212	-0.222	-0.232	-0.242	-0.252	-0.261	-0.270	-0.279	-0.286	-0.295	-0.301	-0.309	-0.315	-0.320	-0.325	-0.329	-0.334	-0.338	-0.339	-0.341	-0.344	-0.344	-0.344	-0.342	-0.340	-0.338	-0.335	-0.331	-0.326	-0.320	-0.314	-0.306	-0.299	-0.289	-0.279	-0.270	-0.258	-0.245	-0.232	-0.219	-0.205	-0.190	-0.175	-0.158	-0.141	-0.122	-0.105	-0.086	-0.068	-0.048	-0.028	-0.008	0.014	0.035	0.058	0.078	0.100	0.122	0.145	0.168	0.190	0.212	0.235	0.258	0.280	0.302	0.325	0.348	0.370	0.391	0.414	0.435	0.456	0.478	0.498	0.519	0.539	0.560	0.579	0.599	0.618	0.636	0.655	0.674	0.690	0.709	0.725	0.742	0.759	0.776	0.791	0.806	0.821	0.838	0.851	0.865	0.880	0.894	0.906	0.920	0.932	0.946	0.958	0.970	0.981	0.992	1.004	1.015	1.026	1.036	1.046	1.058	1.066	1.076	1.085	1.094	1.102	1.111	1.120	1.128	1.135	1.142	1.149	1.155	1.162	1.168	1.172	1.179	1.182	1.188	1.191	1.195	1.198	1.200	1.202	1.205	1.205	1.208	1.208	1.208	1.208	1.208	1.206	1.204	1.202	1.199	1.196	1.194	1.189	1.185	1.180	1.175	1.169	1.162	1.156	1.149	1.141	1.134	1.125	1.118	1.109	1.099	1.089	1.080	1.070	1.060	1.049	1.038	1.026	1.015	1.004	0.992	0.980	0.968	0.956	0.944	0.931	0.919	0.906	0.894	0.880	0.868	0.854	0.841	0.828	0.814	0.801	0.789	0.774	0.761	0.748	0.735	0.722	0.708	0.695	0.681	0.668	0.655	0.641	0.628	0.615	0.601	0.588	0.574	0.561	0.548	0.535	0.521	0.507	0.495	0.481	0.468	0.454	0.441	0.429	0.416	0.402	0.390	0.376	0.364	0.350	0.338	0.324	0.311	0.299	0.286	0.274	0.261	0.249	0.236	0.222	0.210	0.199	0.185	0.174	0.160	0.149	0.136	0.124	0.112	0.100	0.088	0.076	0.064	0.052	0.040	0.029	0.016	0.005	-0.008	-0.019	-0.030	-0.041	-0.052	-0.065	-0.076	-0.088	-0.100	-0.110	-0.122	-0.132	-0.145	-0.155	-0.168	-0.178	-0.189	-0.199	-0.210	-0.221	-0.231	-0.244	-0.254	-0.264	-0.275	-0.285	-0.295	-0.305	-0.315	-0.325	-0.334	-0.344	-0.354	-0.362	-0.371	-0.380	-0.389	-0.396	-0.404	-0.412	-0.419	-0.425	-0.431	-0.439	-0.445	-0.449	-0.454	-0.459	-0.462	-0.466	-0.469	-0.472	-0.474	-0.476	-0.476	-0.476	-0.478	-0.476	-0.475	-0.474	-0.472	-0.470	-0.466	-0.462	-0.459	-0.454	-0.449	-0.444	-0.438	-0.431	-0.425	-0.416	-0.410	-0.401	-0.394	-0.385	-0.376	-0.366	-0.358	-0.348	-0.338	-0.326	-0.316	-0.306	-0.295	-0.285	-0.275	-0.262	-0.252	-0.242	-0.231	-0.220	-0.210	-0.200	-0.190	-0.179	-0.169	-0.160	-0.149	-0.139	-0.130	-0.121	-0.111	-0.102	-0.094	-0.086	-0.078	-0.069	-0.061	-0.054	-0.046	-0.040	-0.031	-0.025	-0.019	-0.011	-0.006	0.001	0.006	0.014	0.020	0.025	0.031	0.036	0.042	0.048	0.052	0.058	0.062	0.069	0.072	0.079	0.082	0.088	0.092	0.096	0.100	0.105	0.110	0.114	0.118	0.121	0.125	0.129	0.132	0.136	0.139	0.142	0.146	0.149	0.151	0.154	0.156	0.159	0.161	0.162	0.164	0.166	0.168	0.170	0.171	0.172	0.172	0.174	0.175	0.178	0.178	0.179	0.180	0.181	0.182	0.182	0.185	0.186	0.188	0.191	0.192	0.195	0.199	0.202	0.206	0.210	0.215	0.220	0.225	0.232	0.240	0.246	0.255	0.265	0.274	0.284	0.295	0.306	0.319	0.332	0.345	0.361	0.375	0.391	0.409	0.426	0.445	0.464	0.484	0.504	0.524	0.546	0.568	0.591	0.614	0.638	0.661	0.686	0.711	0.736	0.761	0.786	0.814	0.840	0.866	0.892	0.920	0.945	0.972	0.999	1.026	1.052	1.078	1.104	1.130	1.155	1.180	1.204	1.229	1.254	1.276	1.300	1.324	1.346	1.368	1.390	1.412	1.432	1.452	1.472	1.491	1.510	1.529	1.548	1.564	1.581	1.598	1.612	1.629	1.644	1.658	1.671	1.685	1.698	1.709	1.721	1.732	1.744	1.754	1.764	1.774	1.782	1.791	1.799	1.808	1.814	1.821	1.829	1.835	1.841	1.846	1.852	1.856	1.860	1.865	1.869	1.872	1.875	1.878	1.880	1.882	1.884	1.885	1.886	1.886	1.888	1.889	1.889	1.888	1.886	1.886	1.885	1.882	1.881	1.880	1.878	1.876	1.872	1.870	1.868	1.862	1.860	1.856	1.851	1.848	1.842	1.839	1.834	1.829	1.822	1.818	1.811	1.805	1.799	1.792	1.785	1.779	1.771	1.764	1.756	1.749	1.740	1.732	1.724	1.716	1.706	1.698	1.688	1.679	1.668	1.658	1.648	1.639	1.628	1.616	1.606	1.596	1.585	1.574	1.564	1.552	1.540	1.530	1.519	1.508	1.496	1.486	1.475	1.464	1.454	1.444	1.432	1.422	1.414	1.402	1.394	1.384	1.375	1.366	1.359	1.351	1.344	1.336	1.329	1.324	1.318	1.314	1.308	1.304	1.300	1.296	1.294	1.292	1.290	1.289	1.290	1.289	1.289	1.290	1.291	1.294	1.296	1.300	1.302	1.305	1.310	1.315	1.320	1.325	1.331	1.338	1.344	1.350	1.358	1.365	1.371	1.380	1.388	1.395	1.404	1.412	1.419	1.428	1.436	1.444	1.452	1.461	1.469	1.476	1.484	1.492	1.500	1.508	1.515	1.521	1.529	1.536	1.542	1.549	1.556	1.562	1.569	1.574	1.580	1.586	1.591	1.596	1.601	1.608	1.612	1.618	1.621	1.625	1.630	1.634	1.639	1.641	1.645	1.649	1.654	1.656	1.659	1.662	1.666	1.669	1.671	1.674	1.676	1.678	1.680	1.682	1.685	1.686	1.688	1.689	1.690	1.690	1.691	1.691	1.692	1.691	1.692	1.691	1.690	1.689	1.688	1.685	1.684	1.680	1.678	1.674	1.670	1.665	1.661	1.656	1.650	1.644	1.639	1.632	1.625	1.618	1.609	1.602	1.594	1.584	1.574	1.564	1.554	1.542	1.532	1.521	1.510	1.499	1.486	1.475	1.462	1.451	1.438	1.426	1.412	1.400	1.389	1.375	1.362	1.350	1.339	1.326	1.314	1.301	1.291	1.279	1.268	1.258	1.246	1.235	1.225	1.216	1.206	1.199	1.189	1.181	1.174	1.166	1.159	1.151	1.145	1.139	1.135	1.130	1.125	1.121	1.116	1.114	1.111	1.109	1.106	1.105	1.102	1.101	1.100	1.100	1.099	1.100	1.099	1.100	1.100	1.101	1.102	1.102	1.104	1.106	1.108	1.109	1.110	1.112	1.114	1.116	1.116	1.119	1.120	1.122	1.124	1.126	1.128	1.128	1.129	1.130	1.130	1.130	1.130	1.131	1.131	1.131	1.130	1.129	1.130	1.128	1.126	1.125	1.122	1.120	1.118	1.115	1.112	1.110	1.106	1.102	1.099	1.094	1.090	1.085	1.080	1.075	1.070	1.065	1.060	1.052	1.046	1.041	1.034	1.026	1.020	1.014	1.006	1.000	0.992	0.985	0.978	0.969	0.961	0.954	0.946	0.939	0.931	0.922	0.915	0.908	0.900	0.891	0.885	0.878	0.871	0.864	0.856	0.851	0.845	0.838	0.831	0.826	0.820	0.815	0.811	0.806	0.801	0.798	0.792	0.790	0.786	0.784	0.781	0.779	0.775	0.774	0.772	0.771	0.770	0.769	0.769	0.769	0.769	0.768	0.768	0.769	0.769	0.771	0.772	0.774	0.775	0.776	0.778	0.780	0.781	0.782	0.785	0.786	0.789	0.791	0.792	0.792	0.794	0.795	0.796	0.796	0.796	0.798	0.798	0.798	0.798	0.796	0.795	0.795	0.794	0.791	0.790	0.786	0.785	0.781	0.778	0.774	0.771	0.766	0.762	0.758	0.752	0.748	0.741	0.736	0.730	0.724	0.718	0.712	0.705	0.699	0.691	0.685	0.678	0.670	0.662	0.655	0.649	0.641	0.632	0.626	0.619	0.611	0.605	0.598	0.589	0.582	0.575	0.569	0.562	0.555	0.549	0.542	0.535	0.529	0.522	0.518	0.511	0.505	0.499	0.494	0.488	0.482	0.478	0.472	0.468	0.462	0.458	0.452	0.448	0.442	0.438	0.432	0.428	0.422	0.418	0.412	0.409	0.402	0.399	0.392	0.389	0.384	0.378	0.372	0.369	0.362	0.358	0.352	0.346	0.341	0.336	0.329	0.324	0.318	0.312	0.305	0.300	0.294	0.288	0.281	0.275	0.269	0.262	0.255	0.249	0.241	0.235	0.229	0.221	0.214	0.209	0.201	0.195	0.188	0.181	0.175	0.169	0.162	0.156	0.150	0.144	0.139	0.132	0.126	0.121	0.116	0.111	0.108	0.102	0.099	0.094	0.090	0.088	0.084	0.081	0.079	0.078	0.076	0.074	0.074	0.072	0.072	0.072	0.074	0.074	0.076	0.079	0.080	0.082	0.086	0.089	0.092	0.096	0.100	0.104	0.109	0.114	0.119	0.124	0.130	0.136	0.141	0.148	0.155	0.160	0.166	0.172	0.180	0.185	0.191	0.198	0.204	0.210	0.216	0.221	0.226	0.231	0.236	0.240	0.244	0.248	0.251	0.254	0.258	0.260	0.261	0.264	0.264	0.264	0.265	0.265	0.264	0.262	0.261	0.259	0.256	0.254	0.250	0.248	0.242	0.239	0.235	0.230	0.225	0.220	0.215	0.209	0.202	0.198	0.191	0.186	0.181	0.176	0.170	0.164	0.159	0.154	0.149	0.142	0.139	0.135	0.131	0.126	0.124	0.121	0.118	0.116	0.114	0.112	0.111	0.110	0.110	0.109	0.109	0.110	0.111	0.112	0.114	0.116	0.119	0.121	0.125	0.129	0.131	0.135	0.139	0.144	0.149	0.152	0.158	0.162	0.168	0.171	0.178	0.182	0.188	0.192	0.198	0.202	0.208	0.212	0.216	0.221	0.225	0.230	0.235	0.239	0.242	0.246	0.250	0.252	0.256	0.259	0.262	0.265	0.268	0.270	0.274	0.275	0.278	0.279	0.281	0.282	0.284	0.286	0.288	0.289	0.290	0.292	0.294	0.295	0.296	0.298	0.299	0.300	0.301	0.302	0.304	0.305	0.308	0.309	0.310	0.312	0.312	0.316	0.318	0.319	0.321	0.322	0.324	0.325	0.326	0.329	0.331	0.332	0.334	0.336	0.338	0.339	0.340	0.341	0.341	0.342	0.342	0.344	0.345	0.345	0.345	0.345	0.345	0.345	0.345	0.345	0.344	0.342	0.341	0.341	0.339	0.338	0.335	0.334	0.332	0.330	0.328	0.326	0.322	0.321	0.318	0.315	0.311	0.309	0.305	0.302	0.299	0.295	0.291	0.288	0.285	0.280	0.276	0.272	0.270	0.266	0.261	0.258	0.254	0.249	0.246	0.241	0.238	0.232	0.229	0.225	0.221	0.218	0.211	0.208	0.204	0.199	0.195	0.190	0.185	0.181	0.176	0.170	0.166	0.161	0.156	0.151	0.146	0.141	0.138	0.132	0.128	0.121	0.118	0.114	0.108	0.104	0.099	0.095	0.091	0.086	0.082	0.079	0.075	0.072	0.069	0.066	0.064	0.061	0.060	0.058	0.055	0.055	0.054	0.054	0.054	0.054	0.055	0.056	0.059	0.060	0.062	0.066	0.069	0.074	0.079	0.084	0.090	0.095	0.101	0.109	0.116	0.124	0.131	0.141	0.150	0.161	0.170	0.181	0.192	0.204	0.216	0.229	0.240	0.254	0.268	0.281	0.295	0.310	0.324	0.338	0.354	0.369	0.385	0.400	0.415	0.431	0.448	0.464	0.479	0.494	0.511	0.526	0.542	0.558	0.572	0.588	0.602	0.619	0.632	0.648	0.661	0.675	0.688	0.701	0.712	0.725	0.736	0.748	0.759	0.769	0.778	0.788	0.796	0.804	0.811	0.816	0.822	0.828	0.832	0.836	0.839	0.842	0.844	0.846	0.846	0.846	0.846	0.845	0.844	0.841	0.839	0.836	0.834	0.829	0.826	0.822	0.818	0.811	0.808	0.802	0.798	0.791	0.786	0.781	0.775	0.770	0.765	0.761	0.756	0.751	0.748	0.744	0.741	0.739	0.736	0.735	0.734	0.734	0.732	0.734	0.735	0.736	0.739	0.742	0.746	0.750	0.756	0.761	0.769	0.775	0.782	0.791	0.799	0.809	0.818	0.828	0.839	0.849	0.860	0.872	0.882	0.896	0.908	0.920	0.934	0.946	0.959	0.972	0.986	0.999	1.011	1.024	1.036	1.050	1.062	1.075	1.088	1.098	1.110	1.121	1.132	1.142	1.152	1.162	1.172	1.181	1.190	1.199	1.206	1.214	1.220	1.228	1.234	1.239	1.245	1.250	1.255	1.260	1.262	1.266	1.269	1.271	1.272	1.275	1.276	1.278	1.278	1.278	1.278	1.276	1.275	1.274	1.271	1.270	1.268	1.264	1.261	1.258	1.252	1.250	1.245	1.240	1.235	1.230	1.225	1.219	1.214	1.208	1.202	1.195	1.189	1.182	1.176	1.170	1.162	1.156	1.149	1.142	1.135	1.129	1.121	1.115	1.110	1.102	1.096	1.090	1.084	1.079	1.072	1.068	1.064	1.059	1.054	1.050	1.045	1.040	1.036	1.034	1.030	1.028	1.025	1.021	1.019	1.018	1.015	1.014	1.011	1.009	1.008	1.006	1.004	1.004	1.001	1.000	0.998	0.996	0.995	0.994	0.992	0.990	0.986	0.985	0.982	0.980	0.976	0.972	0.969	0.966	0.961	0.956	0.952	0.948	0.941	0.935	0.930	0.924	0.918	0.911	0.904	0.898	0.890	0.881	0.874	0.865	0.858	0.849	0.840	0.832	0.824	0.814	0.805	0.796	0.788	0.779	0.770	0.762	0.754	0.745	0.736	0.729	0.720	0.711	0.704	0.696	0.689	0.681	0.674	0.668	0.661	0.654	0.648	0.642	0.638	0.632	0.628	0.622	0.618	0.614	0.610	0.608	0.604	0.601	0.600	0.598	0.598	0.595	0.595	0.596	0.596	0.596	0.596	0.599	0.601	0.604	0.606	0.610	0.614	0.619	0.622	0.629	0.634	0.641	0.648	0.655	0.662	0.671	0.680	0.689	0.699	0.709	0.720	0.730	0.741	0.754	0.765	0.779	0.791	0.804	0.818	0.831	0.845	0.859	0.874	0.888	0.902	0.918	0.932	0.948	0.962	0.976	0.992	1.008	1.022	1.036	1.050	1.065	1.079	1.092	1.105	1.120	1.131	1.144	1.158	1.170	1.181	1.192	1.205	1.215	1.226	1.238	1.248	1.258	1.268	1.278	1.286	1.295	1.304	1.314	1.321	1.331	1.339	1.348	1.356	1.364	1.372	1.381	1.390	1.398	1.406	1.415	1.424	1.434	1.444	1.454	1.462	1.472	1.482	1.494	1.504	1.516	1.528	1.539	1.551	1.564	1.576	1.589	1.601	1.615	1.628	1.642	1.656	1.670	1.685	1.699	1.714	1.728	1.742	1.756	1.771	1.786	1.800	1.815	1.828	1.842	1.856	1.870	1.884	1.895	1.909	1.920	1.932	1.944	1.954	1.964	1.974	1.984	1.994	2.001	2.009	2.016	2.022	2.029	2.034	2.040	2.044	2.047	2.050	2.051	2.052	2.054	2.055	2.054	2.052	2.051	2.050	2.046	2.042	2.039	2.035	2.030	2.025	2.018	2.011	2.005	1.998	1.989	1.980	1.971	1.962	1.951	1.941	1.930	1.918	1.905	1.894	1.881	1.868	1.854	1.839	1.825	1.810	1.795	1.780	1.764	1.746	1.730	1.714	1.696	1.679	1.661	1.642	1.624	1.606	1.586	1.568	1.548	1.530	1.510	1.490	1.471	1.450	1.431	1.412	1.392	1.372	1.354	1.335	1.316	1.296	1.278	1.260	1.242	1.226	1.209	1.191	1.176	1.160	1.145	1.130	1.118	1.102	1.091	1.078	1.066	1.056	1.046	1.035	1.028	1.019	1.012	1.005	0.999	0.994	0.988	0.984	0.980	0.976	0.974	0.971	0.970	0.968	0.968	0.968	0.966	0.968	0.966	0.968	0.968	0.968	0.970	0.970	0.970	0.972	0.972	0.972	0.972	0.972	0.972	0.971	0.971	0.970	0.968	0.966	0.964	0.961	0.959	0.955	0.951	0.946	0.942	0.936	0.931	0.925	0.919	0.912	0.906	0.899	0.891	0.884	0.875	0.869	0.860	0.851	0.844	0.835	0.826	0.819	0.811	0.802	0.794	0.786	0.779	0.770	0.765	0.758	0.751	0.744	0.739	0.732	0.728	0.722	0.718	0.712	0.708	0.702	0.700	0.696	0.692	0.689	0.686	0.684	0.682	0.680	0.676	0.675	0.674	0.671	0.669	0.668	0.664	0.661	0.660	0.658	0.654	0.651	0.648	0.644	0.639	0.635	0.630	0.625	0.620	0.614	0.606	0.599	0.592	0.585	0.576	0.568	0.558	0.548	0.539	0.528	0.516	0.505	0.494	0.481	0.470	0.458	0.444	0.432	0.419	0.405	0.391	0.379	0.365	0.351	0.339	0.325	0.312	0.300	0.286	0.274	0.262	0.249	0.238	0.225	0.215	0.204	0.194	0.184	0.174	0.165	0.156	0.149	0.141	0.135	0.128	0.121	0.116	0.111	0.106	0.102	0.099	0.095	0.092	0.090	0.089	0.086	0.086	0.085	0.085	0.085	0.085	0.086	0.086	0.088	0.089	0.091	0.092	0.095	0.098	0.100	0.102	0.105	0.109	0.111	0.114	0.116	0.120	0.122	0.126	0.129	0.131	0.135	0.139	0.142	0.146	0.150	0.151	0.155	0.159	0.162	0.166	0.171	0.174	0.178	0.182	0.186	0.190	0.194	0.199	0.202	0.208	0.212	0.219	0.222	0.229	0.235	0.241	0.248	0.254	0.261	0.269	0.276	0.285	0.292	0.301	0.311	0.320	0.330	0.340	0.351	0.362	0.374	0.384	0.396	0.409	0.421	0.434	0.448	0.460	0.474	0.489	0.501	0.516	0.531	0.546	0.561	0.576	0.591	0.608	0.621	0.638	0.654	0.669	0.684	0.700	0.715	0.731	0.746	0.761	0.778	0.791	0.806	0.820	0.834	0.849	0.861	0.875	0.888	0.901	0.912	0.926	0.936	0.949	0.960	0.970	0.980	0.990	0.999	1.008	1.016	1.024	1.031	1.040	1.045	1.052	1.059	1.064	1.069	1.074	1.079	1.081	1.085	1.088	1.090	1.092	1.094	1.095	1.096	1.095	1.095	1.095	1.094	1.092	1.090	1.088	1.086	1.082	1.079	1.075	1.071	1.068	1.061	1.058	1.051	1.046	1.040	1.034	1.026	1.018	1.011	1.004	0.995	0.986	0.978	0.970	0.960	0.951	0.942	0.932	0.924	0.914	0.904	0.894	0.884	0.874	0.864	0.854	0.844	0.834	0.824	0.814	0.805	0.794	0.785	0.776	0.768	0.758	0.750	0.740	0.732	0.724	0.716	0.708	0.700	0.692	0.685	0.679	0.671	0.665	0.659	0.652	0.646	0.640	0.635	0.629	0.622	0.618	0.612	0.606	0.601	0.595	0.590	0.585	0.579	0.574	0.568	0.561	0.555	0.550	0.544	0.536	0.530	0.524	0.518	0.510	0.504	0.496	0.489	0.481	0.474	0.466	0.458	0.450	0.442	0.435	0.426	0.418	0.409	0.401	0.394	0.386	0.378	0.371	0.364	0.355	0.349	0.341	0.335	0.329	0.322	0.316	0.311	0.308	0.302	0.298	0.295	0.291	0.289	0.285	0.282	0.281	0.280	0.279	0.279	0.279	0.280	0.280	0.281	0.282	0.284	0.285	0.286	0.288	0.291	0.294	0.295	0.298	0.300	0.302	0.305	0.308	0.309	0.311	0.311	0.314	0.314	0.315	0.315	0.315	0.315	0.314	0.311	0.310	0.308	0.305	0.301	0.299	0.294	0.289	0.285	0.279	0.274	0.268	0.260	0.254	0.246	0.240	0.232	0.224	0.215	0.206	0.198	0.189	0.180	0.171	0.162	0.154	0.145	0.138	0.128	0.120	0.112	0.104	0.096	0.090	0.084	0.076	0.070	0.062	0.058	0.052	0.048	0.044	0.040	0.036	0.032	0.030	0.028	0.025	0.024	0.021	0.021	0.020	0.020	0.019	0.020	0.020	0.021	0.022	0.024	0.024	0.026	0.029	0.030	0.032	0.034	0.038	0.040	0.041	0.044	0.046	0.051	0.054	0.056	0.060	0.061	0.065	0.068	0.071	0.074	0.078	0.081	0.084	0.086	0.090	0.094	0.098	0.101	0.104	0.108	0.112	0.115	0.120	0.125	0.129	0.134	0.138	0.144	0.148	0.154	0.159	0.164	0.169	0.174	0.180	0.186	0.192	0.199	0.205	0.211	0.219	0.224	0.231	0.238	0.245	0.251	0.259	0.265	0.271	0.280	0.286	0.294	0.300	0.308	0.314	0.320	0.328	0.334	0.341	0.348	0.354	0.360	0.366	0.371	0.378	0.384	0.390	0.395	0.400	0.406	0.410	0.415	0.419	0.424	0.429	0.432	0.436	0.440	0.444	0.448	0.451	0.454	0.456	0.460	0.462	0.464	0.468	0.469	0.471	0.472	0.475	0.476	0.479	0.481	0.482	0.484	0.486	0.488	0.489	0.490	0.492	0.494	0.495	0.498	0.499	0.500	0.502	0.504	0.506	0.507	0.510	0.512	0.514	0.516	0.519	0.520	0.524	0.526	0.529	0.531	0.534	0.536	0.540	0.542	0.546	0.549	0.552	0.556	0.560	0.562	0.566	0.571	0.575	0.579	0.584	0.588	0.592	0.596	0.600	0.606	0.610	0.615	0.620	0.625	0.629	0.634	0.640	0.644	0.649	0.655	0.661	0.666	0.672	0.678	0.682	0.690	0.695	0.700	0.706	0.711	0.718	0.722	0.729	0.735	0.741	0.746	0.752	0.758	0.762	0.769	0.775	0.780	0.786	0.792	0.798	0.802	0.809	0.814	0.820	0.825	0.830	0.835	0.841	0.846	0.851	0.858	0.862	0.868	0.874	0.879	0.884	0.889	0.894	0.900	0.905	0.911	0.918	0.922	0.929	0.934	0.940	0.946	0.952	0.959	0.966	0.971	0.979	0.985	0.994	1.000	1.008	1.016	1.024	1.031	1.041	1.050	1.059	1.068	1.078	1.088	1.098	1.106	1.118	1.129	1.140	1.150	1.161	1.175	1.186	1.199	1.210	1.222	1.236	1.248	1.261	1.274	1.288	1.300	1.314	1.326	1.340	1.352	1.366	1.379	1.391	1.404	1.418	1.429	1.440	1.452	1.464	1.475	1.486	1.496	1.508	1.518	1.526	1.535	1.544	1.551	1.560	1.566	1.572	1.579	1.584	1.589	1.592	1.598	1.599	1.602	1.605	1.606	1.608	1.609	1.609	1.608	1.608	1.606	1.605	1.602	1.600	1.598	1.595	1.591	1.588	1.584	1.580	1.576	1.572	1.568	1.562	1.559	1.554	1.549	1.545	1.540	1.536	1.531	1.529	1.525	1.521	1.518	1.515	1.512	1.510	1.508	1.505	1.505	1.502	1.501	1.500	1.500	1.500	1.500	1.500	1.501	1.501	1.501	1.502	1.504	1.506	1.508	1.509	1.510	1.512	1.514	1.516	1.519	1.520	1.521	1.524	1.526	1.526	1.528	1.529	1.530	1.530	1.531	1.531	1.531	1.531	1.531	1.529	1.529	1.528	1.525	1.524	1.521	1.519	1.514	1.511	1.509	1.504	1.500	1.495	1.490	1.485	1.479	1.474	1.469	1.462	1.458	1.451	1.444	1.439	1.431	1.425	1.419	1.411	1.405	1.398	1.391	1.385	1.379	1.372	1.365	1.359	1.352	1.346	1.340	1.334	1.329	1.322	1.316	1.311	1.306	1.300	1.295	1.289	1.285	1.280	1.275	1.271	1.265	1.260	1.256	1.251	1.248	1.244	1.239	1.235	1.231	1.228	1.224	1.220	1.216	1.214	1.211	1.208	1.205	1.201	1.199	1.196	1.194	1.191	1.189	1.188	1.186	1.185	1.182	1.181	1.180	1.179	1.180	1.179	1.178	1.179	1.180	1.179	1.180	1.181	1.184	1.185	1.188	1.189	1.191	1.194	1.196	1.199	1.204	1.206	1.210	1.215	1.218	1.221	1.226	1.230	1.234	1.239	1.242	1.248	1.251	1.255	1.260	1.264	1.269	1.272	1.276	1.280	1.282	1.288	1.290	1.292	1.296	1.299	1.301	1.304	1.305	1.306	1.309	1.310	1.310	1.311	1.311	1.312	1.311	1.312	1.312	1.311	1.311	1.310	1.309	1.308	1.306	1.305	1.304	1.302	1.301	1.300	1.299	1.298	1.295	1.294	1.294	1.292	1.291	1.290	1.288	1.288	1.286	1.286	1.284	1.284	1.284	1.282	1.282	1.282	1.281	1.281	1.282	1.281	1.282	1.281	1.282	1.281	1.282	1.281	1.281	1.281	1.281	1.281	1.280	1.280	1.280	1.279	1.279	1.278	1.278	1.275	1.275	1.272	1.271	1.269	1.269	1.266	1.264	1.260	1.258	1.255	1.251	1.249	1.245	1.241	1.238	1.234	1.230	1.226	1.221	1.218	1.212	1.208	1.202	1.198	1.192	1.188	1.182	1.178	1.171	1.166	1.160	1.155	1.150	1.145	1.139	1.132	1.128	1.122	1.116	1.111	1.105	1.100	1.094	1.089	1.082	1.076	1.071	1.065	1.059	1.052	1.046	1.040	1.034	1.028	1.020	1.012	1.006	0.999	0.991	0.984	0.975	0.966	0.959	0.950	0.940	0.930	0.921	0.912	0.901	0.891	0.881	0.869	0.858	0.845	0.834	0.821	0.809	0.795	0.782	0.769	0.754	0.740	0.728	0.712	0.696	0.682	0.666	0.652	0.638	0.621	0.606	0.591	0.576	0.561	0.546	0.530	0.515	0.500	0.486	0.470	0.456	0.442	0.428	0.414	0.399	0.386	0.374	0.361	0.348	0.336	0.325	0.312	0.301	0.291	0.281	0.271	0.261	0.251	0.244	0.234	0.226	0.219	0.211	0.205	0.198	0.191	0.185	0.179	0.174	0.169	0.164	0.159	0.154	0.150	0.145	0.140	0.136	0.132	0.129	0.125	0.121	0.119	0.114	0.110	0.108	0.104	0.099	0.096	0.092	0.089	0.084	0.080	0.075	0.070	0.065	0.061	0.055	0.049	0.044	0.039	0.031	0.024	0.019	0.011	0.004	-0.005	-0.012	-0.020	-0.030	-0.039	-0.048	-0.056	-0.066	-0.076	-0.086	-0.096	-0.108	-0.119	-0.130	-0.142	-0.154	-0.165	-0.176	-0.189	-0.201	-0.212	-0.225	-0.238	-0.250	-0.262	-0.274	-0.286	-0.299	-0.311	-0.324	-0.336	-0.348	-0.358	-0.370	-0.380	-0.391	-0.400	-0.410	-0.419	-0.428	-0.435	-0.442	-0.449	-0.455	-0.461	-0.465	-0.469	-0.471	-0.475	-0.476	-0.476	-0.476	-0.476	-0.474	-0.470	-0.468	-0.462	-0.456	-0.450	-0.442	-0.434	-0.425	-0.414	-0.402	-0.390	-0.378	-0.362	-0.349	-0.332	-0.315	-0.298	-0.279	-0.260	-0.240	-0.220	-0.199	-0.179	-0.156	-0.132	-0.110	-0.086	-0.062	-0.039	-0.015	0.011	0.036	0.061	0.086	0.111	0.136	0.162	0.188	0.212	0.238	0.262	0.288	0.311	0.336	0.360	0.384	0.408	0.430	0.452	0.475	0.496	0.518	0.539	0.559	0.579	0.598	0.616	0.634	0.651	0.670	0.688	0.702	0.718	0.734	0.749	0.761	0.775	0.789	0.801	0.814	0.825	0.836	0.848	0.859	0.868	0.879	0.888	0.895	0.905	0.912	0.921	0.929	0.936	0.942	0.949	0.955	0.962	0.968	0.974	0.979	0.984	0.989	0.994	0.998	1.002	1.006	1.010	1.014	1.018	1.020	1.024	1.026	1.029	1.031	1.032	1.034	1.036	1.036	1.038	1.039	1.039	1.039	1.039	1.039	1.039	1.036	1.035	1.034	1.031	1.029	1.026	1.024	1.020	1.016	1.012	1.008	1.002	0.998	0.991	0.985	0.979	0.972	0.966	0.958	0.950	0.942	0.934	0.925	0.916	0.906	0.896	0.886	0.875	0.866	0.855	0.845	0.832	0.821	0.810	0.799	0.786	0.775	0.762	0.750	0.738	0.725	0.710	0.698	0.685	0.671	0.659	0.645	0.631	0.619	0.604	0.590	0.578	0.564	0.549	0.535	0.522	0.509	0.495	0.480	0.466	0.454	0.439	0.425	0.412	0.398	0.384	0.369	0.356	0.342	0.329	0.315	0.301	0.288	0.274	0.260	0.246	0.232	0.219	0.206	0.191	0.179	0.165	0.151	0.138	0.124	0.111	0.098	0.084	0.070	0.058	0.044	0.031	0.016	0.004	-0.009	-0.022	-0.035	-0.049	-0.061	-0.074	-0.088	-0.100	-0.112	-0.126	-0.139	-0.152	-0.165	-0.178	-0.190	-0.202	-0.216	-0.229	-0.241	-0.254	-0.268	-0.279	-0.291	-0.304	-0.316	-0.329	-0.341	-0.354	-0.365	-0.378	-0.389	-0.401	-0.412	-0.424	-0.436	-0.448	-0.459	-0.471	-0.481	-0.492	-0.502	-0.514	-0.524	-0.535	-0.545	-0.555	-0.565	-0.574	-0.582	-0.591	-0.600	-0.608	-0.616	-0.624	-0.631	-0.638	-0.645	-0.651	-0.656	-0.661	-0.666	-0.671	-0.675	-0.679	-0.681	-0.684	-0.685	-0.688	-0.689	-0.689	-0.689	-0.688	-0.686	-0.686	-0.684	-0.681	-0.678	-0.675	-0.670	-0.666	-0.662	-0.656	-0.651	-0.645	-0.639	-0.631	-0.624	-0.616	-0.609	-0.600	-0.592	-0.582	-0.574	-0.565	-0.555	-0.545	-0.535	-0.525	-0.516	-0.506	-0.495	-0.485	-0.475	-0.464	-0.454	-0.442	-0.432	-0.421	-0.411	-0.401	-0.390	-0.380	-0.370	-0.359	-0.350	-0.339	-0.329	-0.320	-0.310	-0.300	-0.290	-0.281	-0.271	-0.261	-0.252	-0.244	-0.235	-0.225	-0.216	-0.208	-0.198	-0.190	-0.181	-0.174	-0.165	-0.158	-0.149	-0.141	-0.134	-0.126	-0.120	-0.112	-0.105	-0.099	-0.092	-0.085	-0.079	-0.074	-0.068	-0.061	-0.056	-0.051	-0.046	-0.042	-0.038	-0.032	-0.029	-0.025	-0.021	-0.019	-0.016	-0.012	-0.010	-0.008	-0.006	-0.004	-0.002	-0.001	0.000	0.001	0.001	0.001	0.002	0.002	0.002	0.002	0.002	0.004	0.005	0.004	0.005	0.005	0.005	0.005	0.005	0.006	0.008	0.008	0.009	0.011	0.014	0.015	0.018	0.021	0.024	0.029	0.032	0.038	0.042	0.049	0.055	0.062	0.070	0.079	0.086	0.095	0.105	0.115	0.126	0.138	0.150	0.161	0.175	0.189	0.202	0.218	0.232	0.248	0.265	0.280	0.298	0.314	0.332	0.350	0.369	0.388	0.406	0.426	0.446	0.465	0.486	0.506	0.526	0.548	0.568	0.589	0.609	0.629	0.650	0.670	0.691	0.712	0.732	0.754	0.774	0.794	0.814	0.835	0.855	0.874	0.894	0.914	0.932	0.952	0.971	0.991	1.009	1.028	1.046	1.064	1.082	1.099	1.116	1.132	1.150	1.166	1.181	1.198	1.212	1.228	1.242	1.256	1.270	1.282	1.296	1.309	1.321	1.332	1.345	1.355	1.368	1.376	1.388	1.396	1.406	1.414	1.422	1.430	1.436	1.444	1.450	1.456	1.461	1.465	1.470	1.472	1.476	1.480	1.481	1.482	1.485	1.485	1.484	1.484	1.484	1.482	1.481	1.479	1.476	1.472	1.470	1.466	1.461	1.458	1.451	1.446	1.440	1.435	1.428	1.420	1.414	1.406	1.398	1.390	1.381	1.372	1.364	1.355	1.345	1.336	1.326	1.318	1.308	1.298	1.288	1.276	1.266	1.256	1.246	1.235	1.225	1.215	1.205	1.194	1.184	1.174	1.164	1.152	1.142	1.134	1.124	1.115	1.105	1.096	1.089	1.079	1.071	1.062	1.056	1.049	1.041	1.035	1.029	1.022	1.016	1.011	1.006	1.002	0.998	0.994	0.990	0.988	0.985	0.982	0.980	0.979	0.976	0.976	0.975	0.975	0.976	0.978	0.978	0.980	0.981	0.982	0.986	0.989	0.992	0.995	0.999	1.004	1.009	1.012	1.016	1.022	1.029	1.034	1.040	1.046	1.052	1.060	1.066	1.072	1.080	1.088	1.095	1.102	1.111	1.119	1.128	1.135	1.145	1.154	1.162	1.171	1.180	1.189	1.199	1.208	1.218	1.226	1.236	1.246	1.256	1.266	1.276	1.286	1.295	1.305	1.315	1.325	1.335	1.346	1.355	1.365	1.375	1.386	1.395	1.405	1.415	1.424	1.434	1.444	1.452	1.462	1.472	1.480	1.490	1.499	1.506	1.514	1.522	1.530	1.538	1.544	1.551	1.559	1.564	1.571	1.576	1.581	1.588	1.591	1.598	1.601	1.605	1.609	1.612	1.615	1.618	1.619	1.621	1.622	1.624	1.624	1.625	1.625	1.625	1.624	1.624	1.621	1.620	1.618	1.616	1.612	1.610	1.606	1.601	1.598	1.594	1.589	1.584	1.579	1.572	1.566	1.559	1.552	1.546	1.539	1.531	1.522	1.515	1.506	1.498	1.489	1.480	1.471	1.462	1.452	1.442	1.434	1.424	1.414	1.404	1.394	1.384	1.374	1.364	1.354	1.344	1.332	1.324	1.314	1.304	1.294	1.285	1.275	1.266	1.256	1.249	1.240	1.231	1.224	1.216	1.209	1.201	1.194	1.188	1.180	1.174	1.168	1.162	1.156	1.151	1.146	1.142	1.138	1.134	1.130	1.128	1.124	1.121	1.119	1.116	1.112	1.111	1.110	1.109	1.106	1.105	1.105	1.104	1.101	1.101	1.100	1.100	1.100	1.099	1.099	1.098	1.098	1.096	1.096	1.094	1.094	1.092	1.092	1.091	1.090	1.088	1.086	1.085	1.081	1.080	1.078	1.074	1.071	1.069	1.065	1.061	1.058	1.054	1.050	1.046	1.041	1.038	1.032	1.026	1.021	1.015	1.011	1.005	0.998	0.991	0.985	0.979	0.971	0.965	0.956	0.950	0.942	0.935	0.926	0.919	0.910	0.902	0.894	0.885	0.878	0.869	0.859	0.851	0.841	0.832	0.824	0.814	0.806	0.796	0.786	0.778	0.768	0.759	0.749	0.740	0.731	0.721	0.712	0.704	0.696	0.688	0.679	0.671	0.662	0.654	0.646	0.639	0.632	0.625	0.618	0.611	0.605	0.600	0.594	0.589	0.584	0.579	0.575	0.570	0.566	0.564	0.560	0.558	0.555	0.552	0.551	0.551	0.549	0.549	0.549	0.548	0.548	0.548	0.549	0.549	0.550	0.550	0.551	0.552	0.554	0.555	0.558	0.558	0.560	0.561	0.564	0.564	0.565	0.566	0.568	0.568	0.570	0.570	0.570	0.570	0.570	0.569	0.569	0.568	0.568	0.565	0.564	0.561	0.559	0.556	0.554	0.550	0.546	0.544	0.539	0.534	0.529	0.524	0.520	0.514	0.507	0.501	0.496	0.490	0.482	0.478	0.470	0.462	0.455	0.449	0.441	0.435	0.428	0.420	0.412	0.405	0.398	0.390	0.382	0.375	0.368	0.360	0.354	0.348	0.340	0.332	0.326	0.319	0.311	0.305	0.299	0.294	0.286	0.280	0.275	0.270	0.264	0.259	0.252	0.248	0.242	0.236	0.232	0.228	0.222	0.218	0.214	0.209	0.204	0.199	0.195	0.190	0.186	0.181	0.178	0.172	0.169	0.164	0.160	0.154	0.150	0.145	0.139	0.135	0.129	0.124	0.119	0.112	0.106	0.101	0.095	0.088	0.082	0.075	0.069	0.061	0.055	0.048	0.041	0.032	0.025	0.018	0.010	0.002	-0.005	-0.014	-0.021	-0.029	-0.036	-0.045	-0.052	-0.060	-0.068	-0.075	-0.082	-0.089	-0.096	-0.102	-0.109	-0.115	-0.120	-0.126	-0.131	-0.136	-0.140	-0.144	-0.148	-0.150	-0.154	-0.155	-0.156	-0.156	-0.156	-0.156	-0.155	-0.154	-0.151	-0.149	-0.145	-0.140	-0.136	-0.131	-0.125	-0.119	-0.112	-0.105	-0.098	-0.089	-0.080	-0.071	-0.061	-0.052	-0.042	-0.031	-0.020	-0.010	0.001	0.012	0.022	0.035	0.046	0.058	0.069	0.080	0.090	0.101	0.111	0.122	0.131	0.141	0.150	0.159	0.168	0.175	0.182	0.189	0.194	0.200	0.204	0.209	0.212	0.215	0.218	0.219	0.219	0.220	0.219	0.218	0.215	0.212	0.209	0.206	0.201	0.196	0.190	0.185	0.179	0.171	0.162	0.156	0.148	0.138	0.129	0.120	0.110	0.100	0.089	0.079	0.069	0.059	0.048	0.038	0.029	0.018	0.006	-0.004	-0.014	-0.021	-0.031	-0.040	-0.049	-0.058	-0.066	-0.074	-0.081	-0.088	-0.095	-0.100	-0.106	-0.111	-0.116	-0.121	-0.125	-0.129	-0.131	-0.134	-0.136	-0.138	-0.139	-0.139	-0.139	-0.139	-0.138	-0.138	-0.136	-0.134	-0.132	-0.130	-0.128	-0.125	-0.121	-0.119	-0.115	-0.111	-0.108	-0.104	-0.100	-0.095	-0.091	-0.088	-0.081	-0.078	-0.074	-0.068	-0.064	-0.059	-0.054	-0.049	-0.044	-0.040	-0.035	-0.031	-0.025	-0.021	-0.016	-0.011	-0.009	-0.004	0.000	0.004	0.008	0.012	0.016	0.019	0.022	0.026	0.030	0.032	0.038	0.040	0.044	0.046	0.050	0.052	0.055	0.059	0.062	0.065	0.068	0.070	0.072	0.075	0.078	0.080	0.082	0.084	0.086	0.089	0.090	0.091	0.092	0.095	0.096	0.098	0.098	0.100	0.100	0.100	0.100	0.100	0.100	0.100	0.100	0.100	0.100	0.099	0.096	0.096	0.096	0.094	0.091	0.091	0.089	0.086	0.084	0.082	0.081	0.078	0.075	0.072	0.069	0.068	0.064	0.061	0.059	0.055	0.052	0.050	0.048	0.044	0.041	0.039	0.035	0.034	0.031	0.028	0.026	0.024	0.021	0.019	0.015	0.014	0.011	0.010	0.008	0.005	0.002	0.000	-0.001	-0.004	-0.005	-0.008	-0.009	-0.010	-0.011	-0.014	-0.015	-0.018	-0.019	-0.021	-0.024	-0.025	-0.028	-0.030	-0.032	-0.034	-0.036	-0.039	-0.040	-0.042	-0.044	-0.046	-0.048	-0.049	-0.051	-0.052	-0.055	-0.055	-0.058	-0.059	-0.060	-0.061	-0.062	-0.064	-0.064	-0.064	-0.064	-0.064	-0.064	-0.064	-0.064	-0.062	-0.060	-0.059	-0.058	-0.055	-0.051	-0.050	-0.046	-0.042	-0.038	-0.034	-0.030	-0.024	-0.019	-0.012	-0.006	0.000	0.008	0.015	0.021	0.030	0.039	0.048	0.056	0.065	0.074	0.084	0.094	0.105	0.115	0.125	0.136	0.148	0.159	0.170	0.181	0.194	0.206	0.218	0.230	0.242	0.255	0.268	0.279	0.291	0.304	0.316	0.329	0.341	0.352	0.364	0.376	0.388	0.399	0.411	0.422	0.432	0.444	0.454	0.464	0.474	0.484	0.494	0.502	0.510	0.519	0.526	0.535	0.542	0.549	0.555	0.561	0.566	0.570	0.575	0.579	0.584	0.586	0.589	0.590	0.594	0.595	0.595	0.595	0.596	0.596	0.596	0.594	0.592	0.591	0.590	0.588	0.585	0.584	0.581	0.578	0.575	0.572	0.570	0.566	0.564	0.561	0.558	0.555	0.551	0.550	0.548	0.545	0.542	0.541	0.540	0.540	0.539	0.539	0.539	0.540	0.541	0.542	0.544	0.546	0.550	0.552	0.556	0.561	0.565	0.571	0.575	0.581	0.589	0.595	0.602	0.609	0.616	0.625	0.632	0.641	0.650	0.659	0.669	0.678	0.686	0.696	0.704	0.714	0.724	0.732	0.742	0.751	0.761	0.769	0.779	0.788	0.796	0.804	0.811	0.820	0.828	0.834	0.841	0.849	0.855	0.861	0.868	0.872	0.878	0.882	0.888	0.891	0.896	0.900	0.904	0.908	0.911	0.914	0.916	0.919	0.921	0.922	0.924	0.926	0.926	0.928	0.928	0.929	0.929	0.930	0.930	0.929	0.930	0.929	0.929	0.928	0.926	0.926	0.925	0.922	0.922	0.920	0.919	0.918	0.915	0.914	0.911	0.909	0.908	0.905	0.902	0.899	0.895	0.894	0.890	0.888	0.884	0.880	0.878	0.872	0.870	0.866	0.861	0.858	0.855	0.850	0.846	0.842	0.839	0.834	0.830	0.825	0.821	0.816	0.812	0.809	0.804	0.800	0.795	0.791	0.786	0.784	0.779	0.774	0.769	0.765	0.760	0.756	0.751	0.748	0.741	0.738	0.731	0.726	0.722	0.718	0.711	0.706	0.700	0.695	0.690	0.684	0.678	0.671	0.665	0.659	0.651	0.644	0.639	0.630	0.624	0.616	0.609	0.602	0.594	0.586	0.578	0.571	0.562	0.555	0.548	0.540	0.532	0.524	0.516	0.509	0.501	0.492	0.486	0.479	0.471	0.465	0.459	0.452	0.446	0.440	0.435	0.430	0.424	0.419	0.415	0.410	0.406	0.404	0.400	0.398	0.395	0.392	0.391	0.389	0.389	0.388	0.389	0.388	0.388	0.389	0.390	0.391	0.392	0.395	0.398	0.400	0.402	0.406	0.411	0.415	0.419	0.424	0.429	0.435	0.441	0.448	0.452	0.460	0.468	0.475	0.482	0.491	0.500	0.509	0.516	0.526	0.536	0.545	0.555	0.565	0.576	0.588	0.599	0.610	0.622	0.634	0.646	0.658	0.671	0.684	0.698	0.710	0.725	0.739	0.752	0.766	0.780	0.795	0.810	0.825	0.840	0.856	0.870	0.886	0.901	0.918	0.934	0.949	0.965	0.980	0.996	1.011	1.028	1.044	1.059	1.074	1.090	1.106	1.121	1.138	1.152	1.169	1.182	1.199	1.214	1.229	1.244	1.259	1.274	1.288	1.304	1.318	1.332	1.348	1.361	1.376	1.390	1.402	1.418	1.431	1.445	1.460	1.474	1.488	1.501	1.515	1.529	1.542	1.556	1.570	1.585	1.599	1.611	1.625	1.639	1.652	1.666	1.681	1.695	1.708	1.721	1.735	1.750	1.762	1.776	1.791	1.804	1.818	1.830	1.844	1.858	1.870	1.882	1.896	1.909	1.920	1.932	1.945	1.956	1.968	1.979	1.990	2.000	2.010	2.020	2.030	2.039	2.049	2.058	2.065	2.072	2.079	2.086	2.092	2.099	2.104	2.109	2.112	2.118	2.121	2.124	2.125	2.126	2.129	2.128	2.128	2.126	2.125	2.124	2.121	2.119	2.115	2.110	2.105	2.100	2.094	2.088	2.081	2.072	2.065	2.056	2.046	2.038	2.027	2.016	2.006	1.994	1.981	1.968	1.955	1.941	1.928	1.914	1.898	1.882	1.866	1.850	1.834	1.818	1.800	1.781	1.764	1.745	1.728	1.709	1.688	1.669	1.649	1.629	1.610	1.589	1.570	1.549	1.529	1.510	1.489	1.468	1.448	1.428	1.406	1.388	1.368	1.348	1.328	1.309	1.289	1.271	1.252	1.235	1.216	1.200	1.182	1.165	1.150	1.134	1.119	1.104	1.089	1.076	1.062	1.050	1.039	1.026	1.015	1.005	0.995	0.985	0.976	0.969	0.961	0.952	0.946	0.941	0.935	0.930	0.925	0.920	0.915	0.912	0.909	0.906	0.902	0.900	0.898	0.894	0.892	0.890	0.889	0.886	0.884	0.881	0.880	0.878	0.875	0.872	0.870	0.869	0.865	0.862	0.859	0.856	0.852	0.849	0.845	0.840	0.835	0.831	0.826	0.821	0.818	0.812	0.806	0.800	0.795	0.789	0.782	0.778	0.771	0.764	0.759	0.751	0.745	0.739	0.732	0.728	0.721	0.715	0.710	0.702	0.698	0.692	0.688	0.681	0.678	0.672	0.668	0.664	0.660	0.655	0.651	0.648	0.644	0.639	0.636	0.632	0.630	0.626	0.624	0.620	0.618	0.615	0.611	0.608	0.604	0.601	0.598	0.594	0.591	0.586	0.582	0.579	0.574	0.570	0.566	0.561	0.556	0.550	0.544	0.538	0.532	0.525	0.519	0.511	0.504	0.498	0.490	0.482	0.474	0.465	0.458	0.449	0.440	0.431	0.422	0.414	0.405	0.396	0.388	0.379	0.369	0.360	0.351	0.342	0.335	0.326	0.319	0.311	0.302	0.295	0.289	0.282	0.275	0.268	0.262	0.256	0.251	0.246	0.242	0.236	0.232	0.230	0.226	0.222	0.220	0.218	0.216	0.214	0.210	0.209	0.208	0.208	0.206	0.206	0.205	0.205	0.205	0.205	0.205	0.206	0.206	0.208	0.208	0.208	0.209	0.209	0.210	0.211	0.211	0.212	0.212	0.214	0.214	0.215	0.215	0.215	0.215	0.215	0.215	0.215	0.215	0.216	0.215	0.215	0.215	0.214	0.214	0.214	0.212	0.212	0.211	0.212	0.211	0.211	0.211	0.211	0.212	0.211	0.212	0.212	0.212	0.212	0.215	0.216	0.218	0.220	0.221	0.222	0.226	0.229	0.232	0.238	0.240	0.245	0.251	0.256	0.262	0.269	0.275	0.282	0.289	0.298	0.306	0.315	0.324	0.334	0.344	0.355	0.365	0.376	0.388	0.400	0.411	0.424	0.438	0.450	0.464	0.476	0.491	0.504	0.518	0.531	0.546	0.560	0.574	0.589	0.602	0.616	0.630	0.645	0.659	0.671	0.684	0.699	0.710	0.722	0.735	0.748	0.758	0.769	0.780	0.790	0.800	0.810	0.818	0.828	0.835	0.841	0.849	0.855	0.861	0.866	0.872	0.876	0.880	0.884	0.888	0.890	0.891	0.892	0.894	0.894	0.894	0.894	0.892	0.891	0.889	0.886	0.884	0.880	0.878	0.874	0.870	0.864	0.860	0.855	0.849	0.844	0.836	0.831	0.824	0.816	0.809	0.801	0.792	0.785	0.778	0.768	0.759	0.751	0.741	0.732	0.724	0.714	0.704	0.695	0.685	0.676	0.666	0.656	0.646	0.638	0.626	0.618	0.608	0.599	0.588	0.579	0.569	0.560	0.551	0.542	0.532	0.524	0.515	0.506	0.498	0.490	0.482	0.474	0.466	0.459	0.451	0.444	0.436	0.429	0.422	0.416	0.409	0.402	0.396	0.390	0.384	0.378	0.371	0.365	0.359	0.351	0.346	0.339	0.332	0.328	0.320	0.314	0.306	0.299	0.291	0.284	0.276	0.269	0.260	0.252	0.245	0.236	0.226	0.218	0.209	0.199	0.189	0.180	0.169	0.159	0.149	0.138	0.126	0.116	0.105	0.094	0.082	0.071	0.060	0.050	0.039	0.026	0.018	0.006	-0.004	-0.015	-0.024	-0.034	-0.042	-0.051	-0.060	-0.068	-0.075	-0.082	-0.089	-0.095	-0.101	-0.106	-0.110	-0.115	-0.119	-0.121	-0.124	-0.125	-0.128	-0.129	-0.129	-0.129	-0.129	-0.128	-0.126	-0.124	-0.122	-0.121	-0.118	-0.115	-0.111	-0.109	-0.106	-0.101	-0.099	-0.095	-0.090	-0.088	-0.084	-0.080	-0.078	-0.074	-0.070	-0.068	-0.064	-0.061	-0.059	-0.058	-0.055	-0.054	-0.051	-0.050	-0.050	-0.050	-0.049	-0.048	-0.049	-0.049	-0.050	-0.051	-0.051	-0.052	-0.054	-0.055	-0.058	-0.060	-0.061	-0.062	-0.065	-0.068	-0.068	-0.070	-0.072	-0.075	-0.075	-0.078	-0.079	-0.079	-0.081	-0.082	-0.082	-0.082	-0.082	-0.082	-0.082	-0.082	-0.081	-0.080	-0.080	-0.079	-0.076	-0.076	-0.075	-0.072	-0.070	-0.066	-0.065	-0.062	-0.060	-0.056	-0.054	-0.050	-0.046	-0.044	-0.040	-0.036	-0.032	-0.029	-0.025	-0.021	-0.018	-0.014	-0.010	-0.005	-0.002	0.001	0.005	0.009	0.012	0.016	0.020	0.024	0.028	0.031	0.035	0.039	0.042	0.046	0.051	0.055	0.059	0.064	0.068	0.071	0.076	0.081	0.085	0.089	0.094	0.099	0.104	0.110	0.114	0.120	0.124	0.130	0.135	0.140	0.146	0.151	0.158	0.162	0.169	0.172	0.179	0.185	0.189	0.195	0.200	0.208	0.212	0.218	0.222	0.228	0.232	0.238	0.242	0.246	0.251	0.255	0.260	0.264	0.268	0.271	0.275	0.279	0.280	0.284	0.286	0.289	0.290	0.292	0.294	0.295	0.296	0.298	0.299	0.299	0.299	0.300	0.301	0.300	0.300	0.300	0.300	0.299	0.298	0.298	0.296	0.296	0.295	0.294	0.294	0.291	0.291	0.290	0.290	0.290	0.288	0.288	0.288	0.288	0.286	0.286	0.286	0.286	0.288	0.288	0.288	0.289	0.290	0.290	0.291	0.294	0.295	0.298	0.300	0.302	0.305	0.308	0.312	0.315	0.319	0.322	0.328	0.331	0.336	0.340	0.345	0.350	0.356	0.360	0.368	0.372	0.378	0.385	0.391	0.398	0.404	0.410	0.416	0.424	0.431	0.438	0.444	0.451	0.458	0.465	0.471	0.480	0.486	0.494	0.500	0.507	0.514	0.521	0.529	0.535	0.542	0.549	0.555	0.561	0.568	0.574	0.581	0.586	0.591	0.599	0.604	0.610	0.615	0.620	0.626	0.632	0.636	0.642	0.646	0.652	0.658	0.661	0.666	0.671	0.675	0.680	0.685	0.690	0.694	0.699	0.704	0.708	0.711	0.716	0.720	0.725	0.729	0.734	0.738	0.742	0.746	0.751	0.756	0.761	0.766	0.770	0.775	0.780	0.786	0.791	0.798	0.802	0.809	0.815	0.821	0.828	0.834	0.841	0.849	0.856	0.862	0.870	0.879	0.886	0.895	0.904	0.912	0.922	0.931	0.941	0.951	0.961	0.971	0.982	0.992	1.004	1.015	1.028	1.039	1.051	1.064	1.075	1.088	1.101	1.112	1.126	1.139	1.151	1.164	1.178	1.190	1.202	1.215	1.229	1.240	1.254	1.265	1.276	1.289	1.300	1.311	1.321	1.332	1.342	1.352	1.361	1.371	1.379	1.386	1.394	1.401	1.408	1.412	1.419	1.424	1.429	1.431	1.435	1.438	1.440	1.441	1.441	1.442	1.442	1.442	1.440	1.440	1.438	1.436	1.432	1.429	1.426	1.422	1.419	1.414	1.410	1.406	1.400	1.396	1.391	1.385	1.381	1.376	1.370	1.366	1.361	1.356	1.351	1.348	1.344	1.339	1.335	1.331	1.329	1.325	1.321	1.319	1.316	1.315	1.312	1.310	1.309	1.308	1.306	1.306	1.305	1.304	1.304	1.304	1.302	1.304	1.305	1.304	1.305	1.306	1.306	1.306	1.308	1.308	1.309	1.310	1.310	1.311	1.311	1.312	1.312	1.312	1.312	1.314	1.314	1.314	1.314	1.311	1.311	1.312	1.311	1.310	1.309	1.306	1.306	1.304	1.302	1.301	1.299	1.296	1.296	1.294	1.291	1.290	1.286	1.284	1.281	1.279	1.275	1.272	1.270	1.266	1.265	1.261	1.258	1.255	1.251	1.248	1.244	1.240	1.238	1.232	1.229	1.225	1.220	1.216	1.212	1.208	1.202	1.198	1.194	1.189	1.184	1.178	1.172	1.168	1.162	1.155	1.150	1.145	1.139	1.134	1.126	1.121	1.115	1.110	1.102	1.098	1.091	1.086	1.080	1.074	1.068	1.062	1.058	1.052	1.046	1.042	1.038	1.032	1.030	1.025	1.021	1.019	1.015	1.012	1.010	1.008	1.006	1.005	1.004	1.002	1.001	1.002	1.002	1.002	1.004	1.004	1.006	1.008	1.010	1.011	1.014	1.015	1.019	1.021	1.024	1.026	1.031	1.034	1.036	1.040	1.042	1.046	1.050	1.054	1.056	1.060	1.064	1.066	1.070	1.072	1.075	1.078	1.080	1.084	1.085	1.086	1.089	1.090	1.092	1.094	1.095	1.096	1.098	1.099	1.099	1.101	1.101	1.102	1.104	1.104	1.105	1.106	1.108	1.109	1.109	1.110	1.112	1.112	1.115	1.115	1.118	1.119	1.121	1.122	1.125	1.126	1.129	1.131	1.132	1.135	1.138	1.140	1.141	1.145	1.148	1.149	1.151	1.155	1.158	1.159	1.161	1.164	1.166	1.168	1.169	1.171	1.172	1.172	1.174	1.175	1.175	1.175	1.176	1.176	1.176	1.175	1.174	1.174	1.172	1.170	1.169	1.168	1.165	1.161	1.160	1.158	1.152	1.150	1.145	1.142	1.138	1.134	1.128	1.124	1.119	1.114	1.108	1.102	1.096	1.091	1.085	1.079	1.074	1.068	1.061	1.055	1.048	1.041	1.035	1.028	1.021	1.015	1.009	1.001	0.994	0.986	0.979	0.972	0.964	0.956	0.949	0.940	0.932	0.924	0.915	0.906	0.896	0.888	0.879	0.869	0.858	0.848	0.838	0.826	0.815	0.804	0.792	0.780	0.768	0.755	0.742	0.729	0.716	0.702	0.688	0.674	0.659	0.645	0.629	0.614	0.599	0.582	0.566	0.550	0.534	0.518	0.500	0.485	0.468	0.451	0.434	0.418	0.400	0.384	0.368	0.351	0.336	0.320	0.304	0.288	0.272	0.256	0.242	0.228	0.214	0.200	0.186	0.172	0.161	0.148	0.136	0.125	0.115	0.104	0.094	0.084	0.075	0.068	0.058	0.051	0.044	0.036	0.031	0.026	0.020	0.015	0.011	0.006	0.002	-0.001	-0.004	-0.006	-0.010	-0.012	-0.015	-0.018	-0.019	-0.021	-0.022	-0.025	-0.026	-0.029	-0.031	-0.032	-0.034	-0.036	-0.040	-0.041	-0.045	-0.048	-0.050	-0.055	-0.059	-0.062	-0.066	-0.072	-0.079	-0.082	-0.090	-0.095	-0.102	-0.110	-0.118	-0.125	-0.134	-0.142	-0.152	-0.162	-0.172	-0.182	-0.194	-0.206	-0.218	-0.230	-0.242	-0.255	-0.268	-0.281	-0.296	-0.310	-0.322	-0.338	-0.352	-0.368	-0.381	-0.396	-0.412	-0.429	-0.442	-0.459	-0.474	-0.489	-0.504	-0.519	-0.534	-0.548	-0.561	-0.575	-0.589	-0.602	-0.616	-0.630	-0.641	-0.654	-0.665	-0.676	-0.686	-0.696	-0.706	-0.715	-0.722	-0.729	-0.736	-0.741	-0.746	-0.751	-0.754	-0.756	-0.758	-0.759	-0.758	-0.758	-0.754	-0.751	-0.748	-0.742	-0.736	-0.729	-0.721	-0.711	-0.701	-0.690	-0.679	-0.666	-0.651	-0.635	-0.619	-0.602	-0.584	-0.565	-0.545	-0.525	-0.504	-0.480	-0.458	-0.434	-0.408	-0.384	-0.358	-0.330	-0.304	-0.275	-0.248	-0.219	-0.190	-0.160	-0.131	-0.100	-0.070	-0.040	-0.010	0.021	0.051	0.081	0.111	0.142	0.172	0.202	0.232	0.261	0.291	0.320	0.349	0.378	0.404	0.431	0.458	0.485	0.510	0.535	0.559	0.582	0.606	0.629	0.651	0.672	0.692	0.712	0.732	0.750	0.768	0.785	0.801	0.818	0.832	0.846	0.861	0.875	0.886	0.900	0.910	0.922	0.932	0.942	0.951	0.960	0.968	0.976	0.982	0.990	0.995	1.002	1.008	1.012	1.018	1.021	1.025	1.029	1.032	1.036	1.039	1.041	1.044	1.045	1.046	1.048	1.049	1.050	1.049	1.050	1.050	1.049	1.048	1.048	1.046	1.044	1.041	1.039	1.038	1.035	1.030	1.028	1.024	1.019	1.015	1.010	1.004	1.000	0.994	0.986	0.980	0.974	0.966	0.959	0.950	0.941	0.932	0.922	0.914	0.904	0.894	0.882	0.872	0.860	0.849	0.836	0.824	0.811	0.799	0.785	0.772	0.758	0.745	0.730	0.716	0.701	0.686	0.672	0.658	0.641	0.626	0.611	0.595	0.580	0.564	0.549	0.532	0.518	0.501	0.486	0.470	0.455	0.440	0.424	0.409	0.394	0.379	0.362	0.349	0.334	0.319	0.305	0.291	0.278	0.262	0.249	0.236	0.222	0.210	0.196	0.184	0.172	0.160	0.148	0.136	0.124	0.112	0.101	0.090	0.079	0.069	0.058	0.048	0.038	0.028	0.016	0.008	-0.002	-0.011	-0.021	-0.031	-0.040	-0.049	-0.059	-0.068	-0.078	-0.086	-0.094	-0.104	-0.111	-0.121	-0.130	-0.139	-0.146	-0.156	-0.165	-0.174	-0.182	-0.191	-0.200	-0.209	-0.218	-0.228	-0.236	-0.244	-0.254	-0.262	-0.271	-0.280	-0.290	-0.299	-0.308	-0.316	-0.325	-0.334	-0.342	-0.351	-0.361	-0.369	-0.379	-0.388	-0.396	-0.404	-0.412	-0.420	-0.429	-0.436	-0.444	-0.451	-0.459	-0.465	-0.472	-0.479	-0.485	-0.490	-0.496	-0.501	-0.506	-0.511	-0.515	-0.520	-0.524	-0.526	-0.529	-0.530	-0.532	-0.535	-0.534	-0.535	-0.535	-0.535	-0.534	-0.532	-0.530	-0.528	-0.525	-0.521	-0.516	-0.512	-0.507	-0.501	-0.495	-0.489	-0.484	-0.476	-0.469	-0.460	-0.451	-0.444	-0.435	-0.425	-0.416	-0.406	-0.396	-0.386	-0.376	-0.365	-0.354	-0.342	-0.332	-0.321	-0.310	-0.299	-0.288	-0.276	-0.265	-0.255	-0.242	-0.231	-0.221	-0.211	-0.199	-0.189	-0.179	-0.169	-0.158	-0.148	-0.138	-0.129	-0.119	-0.109	-0.100	-0.091	-0.081	-0.072	-0.064	-0.055	-0.046	-0.039	-0.031	-0.022	-0.015	-0.008	0.000	0.008	0.016	0.022	0.030	0.038	0.045	0.052	0.059	0.065	0.071	0.079	0.085	0.092	0.099	0.105	0.111	0.118	0.124	0.130	0.138	0.142	0.149	0.154	0.160	0.166	0.171	0.176	0.181	0.188	0.191	0.196	0.200	0.205	0.210	0.214	0.218	0.220	0.224	0.226	0.230	0.232	0.234	0.236	0.239	0.240	0.242	0.244	0.245	0.248	0.249	0.249	0.250	0.251	0.252	0.254	0.254	0.255	0.256	0.258	0.259	0.260	0.261	0.264	0.266	0.269	0.271	0.275	0.279	0.281	0.285	0.290	0.296	0.300	0.306	0.314	0.321	0.328	0.336	0.345	0.352	100.000	5.000	2.000	1.000	3.000	0.000	0.000	0.000	0.000	0.000	0.000	0.000	0.000	0.000	0.000	0.000	0.000	0.000	0.902	0.900	0.898	0.896	0.894	0.891	0.889	0.886	0.884	0.881	0.879	0.876	0.872	0.870	0.868	0.865	0.864	0.861	0.859	0.858	0.855	0.854	0.851	0.850	0.848	0.848	0.846	0.845	0.844	0.842	0.842	0.841	0.840	0.840	0.840	0.839	0.840	0.840	0.839	0.839	0.839	0.839	0.839	0.839	0.838	0.839	0.839	0.839	0.839	0.839	0.839	0.839	0.838	0.838	0.839	0.838	0.838	0.838	0.836	0.836	0.836	0.836	0.835	0.835	0.834	0.835	0.834	0.832	0.832	0.831	0.832	0.830	0.830	0.829	0.829	0.828	0.826	0.826	0.824	0.824	0.822	0.821	0.820	0.819	0.818	0.818	0.816	0.815	0.812	0.811	0.810	0.808	0.806	0.804	0.802	0.801	0.799	0.798	0.795	0.794	0.791	0.789	0.786	0.785	0.782	0.780	0.779	0.776	0.774	0.771	0.769	0.768	0.765	0.764	0.761	0.759	0.758	0.755	0.752	0.751	0.749	0.748	0.746	0.744	0.742	0.741	0.740	0.739	0.736	0.735	0.735	0.734	0.731	0.730	0.730	0.729	0.726	0.726	0.726	0.725	0.724	0.724	0.722	0.721	0.720	0.720	0.719	0.719	0.719	0.718	0.718	0.716	0.718	0.716	0.718	0.719	0.718	0.719	0.720	0.721	0.724	0.725	0.728	0.729	0.732	0.735	0.739	0.744	0.748	0.752	0.758	0.764	0.770	0.776	0.784	0.791	0.800	0.809	0.818	0.828	0.838	0.849	0.860	0.871	0.884	0.896	0.910	0.924	0.938	0.952	0.965	0.980	0.996	1.010	1.026	1.041	1.058	1.072	1.088	1.104	1.119	1.134	1.149	1.164	1.179	1.192	1.206	1.219	1.232	1.244	1.256	1.269	1.279	1.290	1.300	1.309	1.318	1.326	1.334	1.341	1.348	1.354	1.359	1.364	1.369	1.372	1.375	1.379	1.381	1.384	1.386	1.388	1.390	1.391	1.392	1.394	1.394	1.395	1.396	1.398	1.399	1.399	1.401	1.404	1.406	1.409	1.411	1.414	1.418	1.421	1.426	1.430	1.435	1.441	1.448	1.454	1.461	1.469	1.479	1.486	1.496	1.505	1.516	1.528	1.539	1.550	1.562	1.575	1.588	1.600	1.614	1.626	1.640	1.655	1.668	1.682	1.696	1.709	1.722	1.736	1.750	1.764	1.776	1.789	1.801	1.812	1.824	1.835	1.846	1.856	1.865	1.875	1.882	1.890	1.898	1.905	1.910	1.916	1.920	1.924	1.928	1.930	1.932	1.932	1.932	1.932	1.932	1.930	1.929	1.925	1.922	1.919	1.912	1.908	1.902	1.896	1.889	1.881	1.874	1.865	1.856	1.846	1.836	1.826	1.815	1.802	1.791	1.779	1.766	1.754	1.741	1.728	1.712	1.699	1.684	1.669	1.654	1.639	1.624	1.606	1.590	1.574	1.558	1.540	1.522	1.506	1.490	1.471	1.456	1.439	1.420	1.404	1.385	1.368	1.350	1.334	1.316	1.300	1.284	1.266	1.250	1.235	1.218	1.202	1.188	1.174	1.159	1.145	1.130	1.118	1.104	1.091	1.081	1.069	1.059	1.048	1.039	1.029	1.021	1.012	1.005	0.996	0.990	0.984	0.978	0.972	0.969	0.964	0.959	0.956	0.952	0.949	0.948	0.944	0.941	0.939	0.938	0.936	0.934	0.931	0.931	0.929	0.926	0.926	0.924	0.921	0.919	0.916	0.915	0.911	0.909	0.905	0.901	0.898	0.894	0.890	0.885	0.880	0.875	0.870	0.864	0.858	0.851	0.845	0.839	0.831	0.824	0.818	0.810	0.802	0.795	0.788	0.779	0.772	0.765	0.758	0.750	0.742	0.736	0.730	0.722	0.716	0.711	0.705	0.700	0.695	0.691	0.686	0.682	0.680	0.678	0.674	0.672	0.670	0.669	0.669	0.668	0.668	0.669	0.668	0.669	0.670	0.671	0.672	0.674	0.676	0.678	0.680	0.681	0.684	0.685	0.688	0.689	0.690	0.691	0.692	0.694	0.694	0.694	0.692	0.694	0.692	0.690	0.688	0.685	0.682	0.678	0.674	0.669	0.664	0.658	0.650	0.644	0.636	0.628	0.619	0.609	0.600	0.589	0.579	0.566	0.556	0.544	0.531	0.519	0.504	0.491	0.478	0.464	0.449	0.435	0.420	0.406	0.390	0.376	0.361	0.348	0.332	0.319	0.305	0.291	0.276	0.264	0.250	0.238	0.225	0.214	0.202	0.191	0.179	0.169	0.159	0.150	0.141	0.132	0.124	0.116	0.110	0.102	0.096	0.090	0.084	0.080	0.075	0.070	0.068	0.065	0.062	0.060	0.059	0.058	0.056	0.056	0.055	0.056	0.056	0.058	0.059	0.060	0.060	0.062	0.065	0.066	0.069	0.072	0.076	0.079	0.082	0.085	0.089	0.092	0.098	0.101	0.106	0.109	0.114	0.119	0.122	0.129	0.132	0.139	0.142	0.149	0.154	0.160	0.165	0.171	0.176	0.184	0.190	0.196	0.202	0.210	0.216	0.224	0.231	0.240	0.248	0.256	0.264	0.274	0.282	0.292	0.301	0.311	0.322	0.332	0.345	0.356	0.368	0.379	0.392	0.405	0.418	0.432	0.446	0.460	0.475	0.489	0.505	0.520	0.536	0.552	0.570	0.586	0.602	0.621	0.639	0.656	0.675	0.694	0.712	0.731	0.751	0.770	0.789	0.808	0.828	0.846	0.866	0.885	0.904	0.924	0.942	0.961	0.980	0.999	1.018	1.035	1.054	1.070	1.088	1.104	1.120	1.136	1.152	1.168	1.181	1.195	1.209	1.221	1.235	1.246	1.258	1.268	1.279	1.288	1.296	1.302	1.311	1.318	1.324	1.329	1.332	1.336	1.339	1.341	1.344	1.344	1.344	1.344	1.344	1.342	1.340	1.339	1.335	1.330	1.326	1.321	1.316	1.310	1.304	1.296	1.289	1.281	1.274	1.266	1.258	1.249	1.239	1.230	1.220	1.210	1.200	1.190	1.179	1.169	1.158	1.148	1.138	1.125	1.115	1.104	1.091	1.081	1.070	1.059	1.049	1.036	1.026	1.015	1.004	0.992	0.982	0.971	0.960	0.949	0.939	0.928	0.918	0.906	0.896	0.884	0.874	0.862	0.851	0.840	0.829	0.819	0.806	0.795	0.784	0.772	0.761	0.749	0.736	0.725	0.711	0.700	0.689	0.675	0.662	0.650	0.636	0.624	0.610	0.598	0.584	0.571	0.556	0.542	0.530	0.516	0.504	0.491	0.478	0.465	0.451	0.439	0.425	0.414	0.401	0.390	0.379	0.368	0.358	0.348	0.338	0.329	0.320	0.312	0.306	0.299	0.292	0.286	0.281	0.279	0.275	0.272	0.270	0.269	0.268	0.269	0.268	0.269	0.271	0.274	0.278	0.281	0.288	0.292	0.298	0.304	0.311	0.318	0.325	0.332	0.341	0.350	0.358	0.366	0.375	0.384	0.392	0.401	0.410	0.419	0.426	0.435	0.442	0.450	0.458	0.464	0.470	0.474	0.480	0.485	0.489	0.492	0.495	0.496	0.499	0.499	0.499	0.500	0.498	0.496	0.494	0.491	0.488	0.484	0.480	0.475	0.470	0.462	0.456	0.450	0.442	0.436	0.428	0.421	0.411	0.404	0.395	0.386	0.378	0.370	0.361	0.352	0.344	0.336	0.328	0.319	0.311	0.304	0.296	0.289	0.281	0.276	0.269	0.262	0.256	0.250	0.244	0.240	0.235	0.230	0.225	0.221	0.218	0.214	0.210	0.208	0.205	0.202	0.199	0.198	0.195	0.192	0.191	0.190	0.189	0.189	0.186	0.185	0.185	0.185	0.184	0.184	0.182	0.182	0.181	0.182	0.184	0.184	0.182	0.185	0.185	0.186	0.189	0.189	0.191	0.194	0.196	0.199	0.202	0.205	0.209	0.214	0.218	0.222	0.228	0.231	0.238	0.244	0.250	0.256	0.264	0.271	0.280	0.288	0.296	0.305	0.315	0.324	0.332	0.344	0.354	0.364	0.374	0.384	0.396	0.408	0.419	0.430	0.441	0.452	0.465	0.476	0.488	0.499	0.510	0.521	0.534	0.544	0.555	0.566	0.575	0.586	0.595	0.606	0.615	0.624	0.632	0.641	0.650	0.658	0.665	0.672	0.679	0.685	0.691	0.696	0.702	0.708	0.711	0.716	0.719	0.722	0.725	0.728	0.730	0.732	0.734	0.735	0.736	0.736	0.738	0.738	0.739	0.738	0.738	0.736	0.736	0.735	0.734	0.734	0.731	0.730	0.729	0.726	0.725	0.722	0.720	0.719	0.716	0.714	0.711	0.710	0.706	0.704	0.702	0.700	0.698	0.695	0.692	0.690	0.688	0.685	0.682	0.680	0.679	0.676	0.674	0.671	0.670	0.668	0.666	0.664	0.662	0.661	0.660	0.659	0.656	0.656	0.654	0.654	0.654	0.652	0.651	0.652	0.652	0.652	0.652	0.652	0.654	0.655	0.656	0.659	0.661	0.662	0.666	0.668	0.671	0.674	0.678	0.681	0.686	0.690	0.695	0.700	0.705	0.710	0.716	0.722	0.730	0.736	0.742	0.751	0.758	0.765	0.774	0.782	0.790	0.799	0.808	0.816	0.825	0.835	0.845	0.854	0.864	0.874	0.884	0.894	0.905	0.915	0.925	0.936	0.945	0.956	0.968	0.978	0.989	0.999	1.009	1.020	1.030	1.041	1.051	1.062	1.072	1.082	1.092	1.102	1.114	1.124	1.135	1.145	1.155	1.164	1.175	1.185	1.195	1.205	1.214	1.224	1.232	1.242	1.252	1.262	1.271	1.280	1.290	1.298	1.306	1.316	1.325	1.332	1.340	1.349	1.356	1.365	1.372	1.379	1.386	1.392	1.400	1.406	1.412	1.419	1.424	1.429	1.434	1.439	1.442	1.448	1.451	1.455	1.458	1.460	1.462	1.464	1.466	1.468	1.469	1.470	1.470	1.469	1.469	1.468	1.466	1.465	1.464	1.461	1.459	1.458	1.454	1.450	1.448	1.444	1.440	1.436	1.432	1.429	1.425	1.420	1.415	1.411	1.406	1.402	1.398	1.394	1.389	1.386	1.381	1.376	1.372	1.369	1.365	1.362	1.359	1.356	1.352	1.350	1.348	1.345	1.342	1.341	1.340	1.338	1.338	1.336	1.335	1.335	1.335	1.334	1.334	1.334	1.335	1.334	1.335	1.335	1.336	1.338	1.338	1.339	1.340	1.341	1.342	1.344	1.345	1.348	1.349	1.349	1.351	1.352	1.354	1.355	1.358	1.359	1.360	1.361	1.362	1.362	1.365	1.365	1.368	1.369	1.370	1.371	1.371	1.374	1.375	1.375	1.378	1.378	1.380	1.380	1.381	1.382	1.384	1.385	1.386	1.388	1.388	1.389	1.391	1.391	1.392	1.394	1.394	1.395	1.396	1.396	1.398	1.398	1.399	1.400	1.399	1.399	1.400	1.400	1.399	1.398	1.398	1.398	1.396	1.394	1.392	1.390	1.389	1.386	1.385	1.381	1.379	1.375	1.372	1.369	1.365	1.360	1.356	1.351	1.346	1.342	1.338	1.331	1.326	1.321	1.314	1.309	1.302	1.298	1.291	1.285	1.280	1.272	1.268	1.261	1.256	1.250	1.245	1.240	1.234	1.229	1.224	1.220	1.216	1.211	1.208	1.204	1.201	1.199	1.195	1.194	1.191	1.190	1.189	1.189	1.188	1.188	1.186	1.186	1.186	1.188	1.188	1.188	1.190	1.190	1.191	1.192	1.195	1.196	1.198	1.199	1.200	1.201	1.204	1.204	1.205	1.206	1.208	1.209	1.210	1.210	1.210	1.211	1.211	1.211	1.211	1.211	1.210	1.209	1.208	1.208	1.205	1.205	1.202	1.200	1.199	1.196	1.196	1.194	1.192	1.189	1.188	1.185	1.184	1.181	1.180	1.179	1.178	1.175	1.175	1.172	1.172	1.171	1.170	1.171	1.170	1.170	1.170	1.170	1.170	1.170	1.172	1.172	1.174	1.175	1.175	1.178	1.179	1.180	1.180	1.181	1.184	1.185	1.186	1.188	1.189	1.190	1.190	1.191	1.191	1.192	1.192	1.192	1.192	1.192	1.192	1.191	1.191	1.190	1.188	1.188	1.185	1.184	1.181	1.179	1.176	1.174	1.170	1.166	1.165	1.160	1.156	1.152	1.150	1.145	1.141	1.136	1.132	1.129	1.125	1.121	1.116	1.111	1.108	1.104	1.100	1.096	1.091	1.088	1.084	1.080	1.076	1.072	1.069	1.065	1.061	1.058	1.054	1.050	1.048	1.044	1.040	1.038	1.032	1.029	1.025	1.021	1.016	1.012	1.009	1.004	1.000	0.994	0.989	0.984	0.978	0.971	0.965	0.959	0.951	0.944	0.935	0.928	0.919	0.910	0.900	0.890	0.880	0.869	0.858	0.846	0.834	0.821	0.808	0.794	0.780	0.765	0.750	0.734	0.720	0.702	0.686	0.670	0.652	0.634	0.616	0.599	0.580	0.561	0.544	0.525	0.506	0.486	0.468	0.449	0.429	0.409	0.390	0.371	0.351	0.334	0.315	0.296	0.278	0.260	0.242	0.224	0.206	0.190	0.174	0.158	0.141	0.126	0.111	0.095	0.081	0.068	0.054	0.041	0.028	0.016	0.005	-0.006	-0.018	-0.028	-0.038	-0.048	-0.056	-0.064	-0.072	-0.080	-0.088	-0.095	-0.101	-0.108	-0.114	-0.119	-0.124	-0.130	-0.135	-0.140	-0.144	-0.149	-0.154	-0.156	-0.160	-0.165	-0.169	-0.172	-0.176	-0.180	-0.184	-0.188	-0.191	-0.196	-0.200	-0.204	-0.208	-0.211	-0.216	-0.221	-0.225	-0.230	-0.234	-0.240	-0.245	-0.250	-0.255	-0.261	-0.268	-0.272	-0.279	-0.284	-0.291	-0.296	-0.302	-0.310	-0.315	-0.322	-0.329	-0.335	-0.341	-0.348	-0.355	-0.361	-0.368	-0.374	-0.380	-0.386	-0.391	-0.398	-0.404	-0.410	-0.415	-0.420	-0.425	-0.431	-0.434	-0.439	-0.444	-0.448	-0.450	-0.454	-0.455	-0.459	-0.460	-0.461	-0.462	-0.464	-0.464	-0.464	-0.462	-0.461	-0.460	-0.459	-0.456	-0.454	-0.450	-0.446	-0.441	-0.436	-0.431	-0.425	-0.420	-0.414	-0.406	-0.398	-0.391	-0.382	-0.374	-0.365	-0.354	-0.344	-0.334	-0.322	-0.311	-0.300	-0.288	-0.275	-0.262	-0.250	-0.238	-0.224	-0.210	-0.196	-0.182	-0.168	-0.154	-0.139	-0.125	-0.110	-0.095	-0.080	-0.065	-0.050	-0.036	-0.021	-0.005	0.009	0.025	0.040	0.054	0.070	0.085	0.100	0.114	0.129	0.144	0.159	0.172	0.188	0.201	0.216	0.231	0.245	0.260	0.272	0.288	0.301	0.315	0.329	0.342	0.356	0.369	0.382	0.396	0.409	0.422	0.435	0.448	0.460	0.474	0.486	0.499	0.511	0.522	0.536	0.548	0.560	0.571	0.582	0.594	0.605	0.615	0.626	0.636	0.646	0.656	0.665	0.675	0.684	0.691	0.700	0.709	0.715	0.721	0.729	0.735	0.740	0.745	0.749	0.752	0.756	0.759	0.761	0.762	0.764	0.765	0.765	0.765	0.764	0.761	0.760	0.758	0.754	0.751	0.746	0.741	0.736	0.730	0.725	0.718	0.710	0.702	0.694	0.686	0.676	0.668	0.658	0.649	0.638	0.626	0.616	0.606	0.594	0.582	0.571	0.560	0.546	0.535	0.524	0.510	0.499	0.486	0.474	0.461	0.449	0.438	0.425	0.414	0.401	0.390	0.376	0.365	0.354	0.342	0.330	0.320	0.309	0.298	0.286	0.275	0.265	0.255	0.242	0.232	0.222	0.212	0.202	0.194	0.182	0.174	0.164	0.154	0.145	0.136	0.128	0.119	0.110	0.101	0.091	0.082	0.075	0.066	0.059	0.051	0.041	0.034	0.026	0.019	0.011	0.002	-0.004	-0.012	-0.019	-0.026	-0.032	-0.040	-0.048	-0.054	-0.060	-0.066	-0.072	-0.079	-0.085	-0.091	-0.098	-0.102	-0.109	-0.114	-0.118	-0.122	-0.129	-0.132	-0.139	-0.142	-0.148	-0.150	-0.155	-0.159	-0.162	-0.166	-0.170	-0.175	-0.178	-0.181	-0.185	-0.188	-0.190	-0.194	-0.198	-0.200	-0.204	-0.206	-0.209	-0.211	-0.215	-0.218	-0.220	-0.222	-0.226	-0.229	-0.231	-0.235	-0.238	-0.239	-0.242	-0.245	-0.248	-0.250	-0.252	-0.255	-0.259	-0.260	-0.264	-0.265	-0.268	-0.270	-0.272	-0.275	-0.276	-0.279	-0.280	-0.280	-0.282	-0.284	-0.285	-0.285	-0.286	-0.286	-0.286	-0.286	-0.285	-0.284	-0.284	-0.281	-0.280	-0.279	-0.276	-0.275	-0.271	-0.269	-0.266	-0.262	-0.259	-0.254	-0.250	-0.245	-0.240	-0.236	-0.230	-0.226	-0.220	-0.214	-0.209	-0.202	-0.196	-0.190	-0.184	-0.178	-0.171	-0.164	-0.158	-0.150	-0.144	-0.138	-0.130	-0.125	-0.118	-0.111	-0.105	-0.099	-0.092	-0.088	-0.081	-0.075	-0.070	-0.064	-0.059	-0.052	-0.048	-0.044	-0.039	-0.034	-0.029	-0.026	-0.021	-0.016	-0.014	-0.010	-0.005	-0.001	0.002	0.005	0.009	0.011	0.015	0.018	0.020	0.024	0.028	0.030	0.032	0.036	0.039	0.041	0.042	0.046	0.049	0.051	0.052	0.055	0.058	0.059	0.062	0.064	0.065	0.066	0.069	0.070	0.071	0.072	0.074	0.074	0.074	0.076	0.076	0.076	0.076	0.075	0.076	0.075	0.074	0.074	0.071	0.071	0.069	0.068	0.065	0.064	0.061	0.060	0.058	0.054	0.052	0.050	0.048	0.045	0.042	0.040	0.039	0.036	0.034	0.032	0.031	0.030	0.030	0.030	0.029	0.030	0.030	0.031	0.034	0.035	0.038	0.042	0.045	0.050	0.055	0.061	0.068	0.075	0.084	0.090	0.100	0.111	0.121	0.132	0.144	0.156	0.170	0.184	0.198	0.212	0.229	0.245	0.261	0.279	0.296	0.315	0.334	0.352	0.371	0.391	0.410	0.431	0.451	0.471	0.492	0.514	0.534	0.555	0.575	0.596	0.616	0.638	0.658	0.678	0.699	0.719	0.738	0.758	0.776	0.795	0.814	0.832	0.850	0.869	0.886	0.904	0.920	0.938	0.954	0.969	0.984	1.000	1.015	1.030	1.045	1.059	1.072	1.086	1.099	1.112	1.125	1.138	1.149	1.160	1.171	1.182	1.192	1.204	1.214	1.222	1.234	1.242	1.251	1.260	1.268	1.278	1.284	1.291	1.300	1.306	1.312	1.319	1.325	1.330	1.335	1.340	1.345	1.350	1.352	1.355	1.359	1.361	1.364	1.365	1.368	1.368	1.369	1.369	1.369	1.368	1.368	1.366	1.364	1.362	1.360	1.358	1.354	1.350	1.346	1.342	1.338	1.332	1.326	1.321	1.316	1.309	1.302	1.295	1.289	1.281	1.274	1.265	1.258	1.249	1.240	1.230	1.222	1.212	1.202	1.192	1.181	1.172	1.161	1.151	1.139	1.128	1.116	1.105	1.094	1.081	1.069	1.056	1.044	1.031	1.019	1.005	0.992	0.979	0.968	0.952	0.940	0.926	0.914	0.900	0.888	0.875	0.861	0.848	0.835	0.822	0.810	0.798	0.785	0.772	0.761	0.748	0.738	0.726	0.714	0.704	0.695	0.684	0.675	0.665	0.658	0.649	0.641	0.635	0.628	0.622	0.618	0.612	0.609	0.605	0.601	0.599	0.596	0.596	0.595	0.595	0.596	0.598	0.599	0.601	0.604	0.606	0.611	0.616	0.620	0.625	0.632	0.638	0.644	0.651	0.659	0.666	0.675	0.682	0.690	0.699	0.708	0.716	0.725	0.734	0.742	0.750	0.759	0.769	0.776	0.785	0.794	0.802	0.810	0.818	0.825	0.832	0.839	0.846	0.852	0.859	0.865	0.870	0.875	0.880	0.885	0.889	0.894	0.898	0.901	0.906	0.910	0.912	0.916	0.919	0.921	0.924	0.925	0.929	0.930	0.932	0.934	0.936	0.940	0.942	0.944	0.946	0.950	0.952	0.956	0.959	0.962	0.965	0.970	0.975	0.979	0.982	0.989	0.995	0.999	1.005	1.012	1.019	1.026	1.032	1.040	1.049	1.055	1.064	1.072	1.081	1.090	1.099	1.109	1.118	1.128	1.136	1.145	1.155	1.164	1.174	1.184	1.192	1.201	1.210	1.219	1.228	1.234	1.241	1.249	1.255	1.262	1.269	1.274	1.280	1.285	1.290	1.294	1.296	1.300	1.302	1.305	1.306	1.308	1.308	1.306	1.306	1.305	1.304	1.301	1.299	1.295	1.292	1.286	1.282	1.278	1.271	1.266	1.259	1.251	1.245	1.238	1.229	1.222	1.214	1.205	1.195	1.188	1.178	1.168	1.159	1.150	1.139	1.130	1.120	1.111	1.102	1.092	1.084	1.074	1.064	1.056	1.046	1.039	1.030	1.021	1.014	1.006	0.999	0.991	0.985	0.979	0.971	0.965	0.960	0.954	0.949	0.944	0.940	0.935	0.931	0.926	0.922	0.920	0.918	0.915	0.912	0.910	0.908	0.906	0.904	0.902	0.901	0.900	0.898	0.898	0.896	0.895	0.894	0.894	0.892	0.891	0.890	0.889	0.888	0.886	0.885	0.884	0.882	0.880	0.878	0.875	0.874	0.871	0.868	0.865	0.862	0.859	0.854	0.850	0.845	0.841	0.836	0.831	0.826	0.820	0.815	0.809	0.802	0.795	0.789	0.782	0.775	0.768	0.760	0.754	0.745	0.738	0.730	0.721	0.714	0.706	0.698	0.690	0.681	0.674	0.666	0.659	0.650	0.642	0.635	0.628	0.620	0.614	0.606	0.600	0.594	0.588	0.582	0.576	0.571	0.566	0.561	0.558	0.552	0.549	0.545	0.541	0.538	0.534	0.532	0.529	0.528	0.526	0.524	0.522	0.520	0.520	0.520	0.519	0.519	0.519	0.518	0.518	0.518	0.518	0.518	0.518	0.519	0.519	0.518	0.518	0.518	0.518	0.516	0.516	0.515	0.515	0.514	0.512	0.511	0.510	0.507	0.505	0.502	0.501	0.498	0.494	0.490	0.486	0.481	0.478	0.472	0.468	0.461	0.456	0.451	0.444	0.439	0.431	0.425	0.418	0.409	0.402	0.394	0.386	0.378	0.370	0.361	0.352	0.344	0.335	0.325	0.316	0.308	0.299	0.290	0.281	0.271	0.261	0.254	0.245	0.235	0.226	0.218	0.209	0.201	0.192	0.185	0.176	0.169	0.161	0.154	0.148	0.140	0.134	0.126	0.119	0.115	0.109	0.102	0.096	0.090	0.086	0.080	0.075	0.071	0.066	0.062	0.058	0.054	0.051	0.046	0.044	0.040	0.036	0.034	0.031	0.029	0.025	0.024	0.020	0.018	0.015	0.012	0.011	0.009	0.008	0.005	0.002	0.001	-0.001	-0.004	-0.006	-0.008	-0.010	-0.012	-0.014	-0.018	-0.020	-0.022	-0.025	-0.028	-0.031	-0.034	-0.036	-0.039	-0.042	-0.045	-0.050	-0.052	-0.056	-0.060	-0.064	-0.068	-0.071	-0.075	-0.079	-0.084	-0.088	-0.091	-0.095	-0.100	-0.102	-0.106	-0.110	-0.115	-0.118	-0.122	-0.125	-0.129	-0.131	-0.135	-0.138	-0.139	-0.142	-0.144	-0.145	-0.146	-0.149	-0.149	-0.149	-0.149	-0.149	-0.148	-0.148	-0.145	-0.144	-0.141	-0.139	-0.135	-0.131	-0.129	-0.124	-0.119	-0.114	-0.109	-0.102	-0.096	-0.089	-0.084	-0.076	-0.069	-0.060	-0.052	-0.045	-0.036	-0.028	-0.018	-0.009	0.000	0.009	0.018	0.026	0.035	0.045	0.054	0.064	0.072	0.080	0.090	0.099	0.106	0.114	0.121	0.129	0.136	0.144	0.150	0.156	0.162	0.169	0.172	0.179	0.182	0.188	0.191	0.195	0.198	0.200	0.204	0.205	0.208	0.210	0.211	0.212	0.214	0.215	0.215	0.216	0.216	0.216	0.218	0.218	0.218	0.218	0.218	0.219	0.220	0.220	0.220	0.220	0.221	0.222	0.222	0.224	0.224	0.226	0.228	0.228	0.229	0.232	0.234	0.235	0.238	0.239	0.241	0.244	0.246	0.249	0.250	0.252	0.256	0.258	0.261	0.262	0.265	0.268	0.269	0.271	0.272	0.275	0.275	0.278	0.278	0.279	0.279	0.279	0.280	0.279	0.278	0.276	0.276	0.275	0.272	0.270	0.269	0.266	0.262	0.260	0.256	0.254	0.249	0.246	0.241	0.236	0.232	0.228	0.222	0.219	0.214	0.209	0.204	0.199	0.194	0.189	0.185	0.180	0.176	0.170	0.166	0.161	0.159	0.155	0.151	0.149	0.145	0.141	0.140	0.138	0.135	0.134	0.131	0.131	0.131	0.130	0.130	0.130	0.130	0.130	0.131	0.132	0.134	0.135	0.138	0.140	0.142	0.144	0.146	0.149	0.152	0.155	0.159	0.161	0.165	0.169	0.171	0.175	0.179	0.182	0.185	0.189	0.191	0.195	0.199	0.201	0.205	0.209	0.210	0.212	0.216	0.219	0.221	0.224	0.225	0.226	0.229	0.230	0.232	0.232	0.235	0.236	0.236	0.238	0.238	0.240	0.239	0.239	0.239	0.240	0.238	0.238	0.238	0.236	0.235	0.234	0.232	0.231	0.230	0.228	0.226	0.224	0.221	0.220	0.216	0.215	0.212	0.209	0.206	0.204	0.200	0.196	0.194	0.190	0.186	0.182	0.180	0.175	0.172	0.169	0.166	0.162	0.160	0.156	0.152	0.150	0.146	0.144	0.141	0.139	0.138	0.135	0.132	0.130	0.129	0.129	0.128	0.128	0.128	0.128	0.128	0.128	0.129	0.130	0.131	0.134	0.135	0.139	0.142	0.145	0.149	0.152	0.158	0.162	0.168	0.172	0.179	0.185	0.192	0.198	0.204	0.212	0.220	0.228	0.235	0.244	0.251	0.260	0.269	0.278	0.286	0.296	0.305	0.315	0.324	0.332	0.344	0.352	0.361	0.371	0.381	0.390	0.400	0.409	0.419	0.429	0.436	0.446	0.455	0.464	0.471	0.480	0.489	0.496	0.504	0.511	0.520	0.526	0.532	0.539	0.545	0.551	0.556	0.562	0.569	0.572	0.578	0.581	0.586	0.590	0.594	0.596	0.599	0.602	0.604	0.605	0.606	0.608	0.609	0.609	0.609	0.608	0.608	0.608	0.605	0.605	0.602	0.600	0.598	0.596	0.594	0.591	0.589	0.585	0.582	0.579	0.576	0.572	0.569	0.566	0.562	0.560	0.556	0.554	0.550	0.549	0.546	0.542	0.541	0.539	0.539	0.538	0.538	0.536	0.536	0.538	0.538	0.539	0.540	0.542	0.544	0.548	0.550	0.554	0.558	0.562	0.568	0.572	0.578	0.582	0.588	0.594	0.600	0.608	0.614	0.621	0.628	0.635	0.641	0.649	0.656	0.664	0.671	0.679	0.685	0.692	0.699	0.706	0.711	0.719	0.725	0.731	0.736	0.741	0.746	0.750	0.754	0.759	0.761	0.764	0.768	0.769	0.770	0.772	0.774	0.774	0.775	0.775	0.775	0.774	0.774	0.772	0.771	0.769	0.768	0.765	0.762	0.760	0.756	0.754	0.750	0.746	0.744	0.740	0.736	0.732	0.729	0.724	0.720	0.715	0.711	0.706	0.702	0.699	0.694	0.690	0.685	0.681	0.676	0.672	0.669	0.665	0.662	0.659	0.655	0.652	0.649	0.645	0.642	0.640	0.636	0.634	0.631	0.629	0.628	0.625	0.624	0.621	0.620	0.619	0.618	0.618	0.615	0.615	0.614	0.614	0.614	0.612	0.612	0.614	0.614	0.614	0.615	0.615	0.615	0.616	0.618	0.618	0.619	0.619	0.620	0.621	0.621	0.621	0.622	0.622	0.622	0.624	0.624	0.624	0.624	0.624	0.622	0.622	0.621	0.619	0.619	0.616	0.615	0.612	0.610	0.608	0.604	0.601	0.598	0.592	0.589	0.585	0.580	0.574	0.570	0.564	0.558	0.551	0.546	0.540	0.532	0.526	0.519	0.512	0.506	0.499	0.491	0.485	0.478	0.470	0.464	0.458	0.451	0.442	0.436	0.430	0.424	0.418	0.412	0.406	0.401	0.395	0.390	0.386	0.381	0.378	0.372	0.369	0.366	0.364	0.360	0.358	0.356	0.354	0.352	0.350	0.349	0.348	0.348	0.348	0.348	0.348	0.349	0.350	0.351	0.352	0.354	0.356	0.359	0.362	0.365	0.369	0.372	0.378	0.381	0.386	0.392	0.398	0.404	0.410	0.416	0.424	0.431	0.440	0.448	0.456	0.464	0.474	0.482	0.494	0.504	0.515	0.525	0.536	0.548	0.560	0.571	0.585	0.596	0.610	0.622	0.635	0.649	0.662	0.675	0.690	0.702	0.716	0.730	0.744	0.755	0.769	0.782	0.795	0.808	0.820	0.831	0.842	0.854	0.865	0.875	0.884	0.895	0.904	0.912	0.920	0.928	0.935	0.942	0.950	0.955	0.960	0.966	0.971	0.975	0.979	0.982	0.985	0.990	0.992	0.994	0.996	0.999	1.001	1.002	1.005	1.006	1.008	1.010	1.011	1.012	1.015	1.018	1.019	1.022	1.025	1.029	1.031	1.036	1.039	1.044	1.049	1.054	1.059	1.066	1.072	1.080	1.088	1.095	1.102	1.111	1.121	1.130	1.139	1.149	1.160	1.171	1.181	1.192	1.205	1.216	1.228	1.240	1.251	1.264	1.276	1.289	1.301	1.312	1.325	1.336	1.348	1.359	1.371	1.381	1.392	1.402	1.412	1.422	1.431	1.440	1.449	1.456	1.465	1.471	1.478	1.484	1.489	1.494	1.498	1.501	1.506	1.509	1.511	1.512	1.514	1.515	1.516	1.515	1.515	1.515	1.512	1.511	1.508	1.505	1.502	1.499	1.495	1.490	1.486	1.481	1.475	1.469	1.464	1.456	1.448	1.441	1.432	1.425	1.416	1.406	1.398	1.388	1.378	1.368	1.358	1.346	1.335	1.324	1.311	1.298	1.285	1.272	1.259	1.246	1.231	1.218	1.204	1.189	1.175	1.160	1.145	1.130	1.114	1.099	1.084	1.068	1.052	1.038	1.021	1.005	0.991	0.975	0.961	0.946	0.931	0.916	0.904	0.889	0.875	0.862	0.850	0.836	0.825	0.814	0.802	0.791	0.781	0.771	0.762	0.754	0.745	0.738	0.730	0.724	0.716	0.711	0.705	0.699	0.695	0.690	0.686	0.682	0.679	0.675	0.672	0.669	0.668	0.664	0.661	0.659	0.656	0.652	0.651	0.648	0.645	0.641	0.639	0.635	0.631	0.626	0.624	0.619	0.614	0.610	0.604	0.598	0.592	0.586	0.580	0.572	0.566	0.558	0.550	0.542	0.534	0.526	0.518	0.509	0.500	0.491	0.482	0.474	0.465	0.456	0.448	0.440	0.431	0.424	0.416	0.408	0.401	0.394	0.388	0.381	0.375	0.370	0.366	0.361	0.359	0.355	0.352	0.351	0.350	0.348	0.348	0.348	0.348	0.348	0.350	0.351	0.352	0.355	0.358	0.360	0.365	0.368	0.371	0.375	0.379	0.382	0.386	0.389	0.394	0.396	0.399	0.402	0.405	0.408	0.410	0.411	0.412	0.414	0.412	0.412	0.412	0.411	0.409	0.406	0.402	0.399	0.395	0.390	0.384	0.378	0.370	0.364	0.355	0.346	0.338	0.328	0.318	0.306	0.295	0.284	0.271	0.259	0.248	0.234	0.221	0.208	0.194	0.180	0.166	0.152	0.139	0.125	0.111	0.098	0.084	0.070	0.056	0.044	0.031	0.019	0.006	-0.005	-0.018	-0.029	-0.039	-0.049	-0.059	-0.069	-0.078	-0.086	-0.095	-0.102	-0.110	-0.116	-0.122	-0.129	-0.134	-0.139	-0.144	-0.148	-0.151	-0.154	-0.158	-0.159	-0.161	-0.162	-0.164	-0.164	-0.164	-0.164	-0.164	-0.162	-0.162	-0.160	-0.159	-0.158	-0.155	-0.152	-0.150	-0.148	-0.145	-0.140	-0.138	-0.134	-0.129	-0.125	-0.121	-0.116	-0.111	-0.108	-0.101	-0.098	-0.091	-0.085	-0.080	-0.075	-0.068	-0.061	-0.056	-0.050	-0.042	-0.036	-0.029	-0.022	-0.015	-0.008	0.000	0.008	0.015	0.022	0.031	0.040	0.049	0.058	0.066	0.076	0.086	0.095	0.105	0.114	0.124	0.135	0.145	0.155	0.166	0.178	0.189	0.200	0.211	0.222	0.235	0.246	0.259	0.270	0.284	0.295	0.308	0.321	0.334	0.346	0.359	0.371	0.386	0.399	0.412	0.425	0.440	0.454	0.466	0.480	0.495	0.509	0.522	0.536	0.551	0.565	0.579	0.592	0.608	0.621	0.635	0.649	0.664	0.678	0.691	0.705	0.718	0.731	0.745	0.759	0.771	0.785	0.798	0.810	0.822	0.835	0.848	0.859	0.870	0.882	0.894	0.902	0.914	0.925	0.934	0.944	0.952	0.961	0.969	0.976	0.984	0.990	0.998	1.002	1.009	1.014	1.018	1.021	1.025	1.028	1.030	1.032	1.032	1.034	1.034	1.034	1.032	1.031	1.029	1.025	1.022	1.019	1.015	1.010	1.005	0.999	0.992	0.986	0.979	0.971	0.964	0.955	0.948	0.938	0.929	0.920	0.910	0.900	0.890	0.879	0.869	0.858	0.848	0.835	0.824	0.812	0.801	0.790	0.778	0.766	0.755	0.744	0.731	0.719	0.706	0.695	0.684	0.671	0.660	0.648	0.635	0.622	0.610	0.598	0.586	0.574	0.560	0.549	0.535	0.522	0.510	0.496	0.484	0.470	0.456	0.442	0.429	0.415	0.400	0.388	0.372	0.358	0.342	0.328	0.314	0.299	0.284	0.269	0.254	0.239	0.225	0.211	0.195	0.180	0.166	0.152	0.138	0.124	0.110	0.098	0.084	0.071	0.059	0.048	0.036	0.025	0.015	0.006	-0.004	-0.012	-0.020	-0.026	-0.034	-0.039	-0.044	-0.049	-0.051	-0.055	-0.056	-0.059	-0.059	-0.059	-0.059	-0.056	-0.055	-0.051	-0.048	-0.044	-0.039	-0.034	-0.029	-0.022	-0.018	-0.010	-0.002	0.005	0.011	0.020	0.029	0.035	0.044	0.052	0.060	0.068	0.075	0.082	0.089	0.095	0.101	0.106	0.112	0.116	0.121	0.125	0.128	0.131	0.134	0.134	0.134	0.134	0.135	0.134	0.131	0.129	0.126	0.122	0.119	0.115	0.109	0.104	0.096	0.090	0.082	0.075	0.066	0.059	0.050	0.041	0.032	0.024	0.014	0.005	-0.005	-0.014	-0.024	-0.032	-0.042	-0.051	-0.061	-0.070	-0.079	-0.088	-0.098	-0.105	-0.114	-0.120	-0.128	-0.135	-0.141	-0.149	-0.155	-0.161	-0.166	-0.172	-0.179	-0.184	-0.188	-0.191	-0.195	-0.199	-0.202	-0.206	-0.208	-0.211	-0.212	-0.214	-0.216	-0.216	-0.218	-0.219	-0.219	-0.219	-0.219	-0.219	-0.218	-0.218	-0.216	-0.215	-0.214	-0.211	-0.210	-0.206	-0.205	-0.202	-0.200	-0.195	-0.192	-0.188	-0.184	-0.179	-0.174	-0.169	-0.164	-0.159	-0.151	-0.145	-0.139	-0.132	-0.125	-0.116	-0.109	-0.101	-0.092	-0.085	-0.075	-0.066	-0.058	-0.049	-0.038	-0.029	-0.019	-0.008	0.002	0.011	0.022	0.032	0.044	0.055	0.066	0.076	0.088	0.098	0.109	0.119	0.130	0.140	0.151	0.161	0.172	0.182	0.192	0.201	0.211	0.220	0.230	0.239	0.249	0.256	0.265	0.272	0.280	0.288	0.296	0.302	0.309	0.315	0.322	0.329	0.334	0.340	0.345	0.350	0.354	0.358	0.362	0.366	0.370	0.372	0.375	0.378	0.380	0.382	0.384	0.386	0.388	0.389	0.389	0.391	0.391	0.391	0.392	0.392	0.392	0.392	0.392	0.392	0.390	0.390	0.389	0.389	0.386	0.386	0.385	0.382	0.381	0.380	0.379	0.376	0.375	0.374	0.371	0.370	0.368	0.365	0.364	0.361	0.360	0.358	0.356	0.354	0.352	0.351	0.350	0.349	0.346	0.345	0.344	0.342	0.342	0.342	0.341	0.340	0.340	0.340	0.341	0.341	0.341	0.342	0.344	0.344	0.345	0.346	0.349	0.351	0.352	0.356	0.359	0.362	0.365	0.369	0.372	0.375	0.379	0.384	0.389	0.392	0.398	0.402	0.409	0.412	0.420	0.425	0.431	0.438	0.444	0.450	0.456	0.462	0.470	0.476	0.484	0.491	0.499	0.505	0.514	0.520	0.528	0.535	0.542	0.551	0.559	0.566	0.575	0.582	0.590	0.599	0.606	0.614	0.622	0.630	0.640	0.648	0.656	0.665	0.672	0.681	0.690	0.698	0.708	0.716	0.725	0.735	0.742	0.752	0.762	0.770	0.780	0.789	0.799	0.808	0.818	0.828	0.836	0.846	0.855	0.865	0.874	0.884	0.892	0.902	0.911	0.920	0.929	0.939	0.948	0.956	0.965	0.972	0.980	0.988	0.996	1.002	1.009	1.015	1.021	1.029	1.034	1.038	1.042	1.048	1.051	1.054	1.058	1.060	1.062	1.064	1.065	1.065	1.066	1.065	1.064	1.062	1.060	1.058	1.055	1.051	1.049	1.044	1.039	1.034	1.029	1.024	1.016	1.011	1.005	0.999	0.990	0.984	0.976	0.970	0.962	0.954	0.948	0.940	0.932	0.925	0.919	0.911	0.905	0.899	0.892	0.888	0.881	0.876	0.871	0.868	0.864	0.860	0.858	0.855	0.852	0.852	0.850	0.850	0.850	0.851	0.852	0.854	0.855	0.859	0.861	0.865	0.868	0.871	0.876	0.880	0.884	0.889	0.894	0.900	0.905	0.910	0.916	0.921	0.926	0.932	0.938	0.942	0.948	0.952	0.959	0.961	0.966	0.970	0.974	0.979	0.981	0.984	0.985	0.989	0.990	0.990	0.991	0.992	0.992	0.992	0.992	0.991	0.990	0.988	0.986	0.984	0.982	0.979	0.976	0.974	0.970	0.966	0.964	0.959	0.955	0.951	0.948	0.944	0.939	0.935	0.931	0.926	0.922	0.919	0.916	0.912	0.909	0.904	0.901	0.899	0.895	0.892	0.890	0.885	0.884	0.880	0.879	0.875	0.872	0.870	0.868	0.865	0.862	0.860	0.858	0.855	0.852	0.850	0.848	0.844	0.840	0.838	0.835	0.831	0.828	0.824	0.820	0.816	0.812	0.808	0.804	0.800	0.795	0.791	0.786	0.781	0.776	0.772	0.766	0.762	0.756	0.751	0.748	0.741	0.736	0.732	0.728	0.722	0.719	0.715	0.711	0.706	0.702	0.700	0.696	0.694	0.691	0.690	0.688	0.686	0.684	0.682	0.682	0.681	0.680	0.681	0.681	0.681	0.682	0.682	0.684	0.685	0.686	0.688	0.689	0.692	0.694	0.695	0.696	0.700	0.701	0.704	0.705	0.708	0.710	0.712	0.714	0.715	0.716	0.720	0.721	0.722	0.724	0.724	0.726	0.726	0.728	0.728	0.729	0.729	0.730	0.730	0.730	0.730	0.730	0.730	0.731	0.730	0.731	0.732	0.732	0.732	0.732	0.734	0.735	0.736	0.738	0.738	0.740	0.741	0.744	0.746	0.748	0.750	0.752	0.755	0.759	0.761	0.765	0.769	0.772	0.778	0.780	0.785	0.789	0.792	0.798	0.802	0.806	0.810	0.815	0.820	0.824	0.828	0.831	0.836	0.839	0.844	0.848	0.850	0.854	0.858	0.860	0.864	0.865	0.868	0.870	0.871	0.874	0.874	0.875	0.876	0.875	0.876	0.875	0.875	0.874	0.874	0.871	0.870	0.869	0.866	0.864	0.860	0.859	0.855	0.851	0.849	0.845	0.842	0.838	0.834	0.829	0.825	0.821	0.816	0.811	0.808	0.802	0.798	0.791	0.788	0.781	0.776	0.771	0.766	0.760	0.754	0.749	0.742	0.736	0.731	0.724	0.718	0.711	0.705	0.698	0.691	0.684	0.676	0.670	0.662	0.655	0.646	0.639	0.630	0.621	0.614	0.605	0.595	0.585	0.576	0.566	0.556	0.546	0.536	0.525	0.515	0.504	0.492	0.481	0.470	0.458	0.446	0.434	0.421	0.410	0.396	0.385	0.371	0.359	0.346	0.332	0.320	0.309	0.295	0.281	0.270	0.256	0.244	0.230	0.219	0.206	0.194	0.181	0.170	0.158	0.146	0.134	0.122	0.112	0.101	0.090	0.080	0.070	0.059	0.049	0.039	0.030	0.021	0.011	0.004	-0.004	-0.012	-0.021	-0.028	-0.036	-0.042	-0.050	-0.055	-0.062	-0.069	-0.075	-0.080	-0.086	-0.092	-0.098	-0.102	-0.108	-0.112	-0.118	-0.121	-0.126	-0.131	-0.135	-0.140	-0.145	-0.149	-0.152	-0.156	-0.161	-0.165	-0.170	-0.174	-0.179	-0.182	-0.188	-0.192	-0.196	-0.201	-0.206	-0.211	-0.216	-0.220	-0.226	-0.231	-0.238	-0.242	-0.249	-0.255	-0.261	-0.269	-0.275	-0.281	-0.288	-0.295	-0.302	-0.309	-0.316	-0.322	-0.330	-0.338	-0.345	-0.354	-0.361	-0.369	-0.378	-0.385	-0.392	-0.401	-0.409	-0.416	-0.424	-0.432	-0.440	-0.448	-0.455	-0.464	-0.470	-0.478	-0.485	-0.491	-0.498	-0.505	-0.511	-0.518	-0.522	-0.528	-0.532	-0.536	-0.540	-0.544	-0.548	-0.550	-0.551	-0.552	-0.555	-0.555	-0.555	-0.555	-0.552	-0.551	-0.549	-0.546	-0.542	-0.539	-0.534	-0.529	-0.522	-0.516	-0.507	-0.501	-0.492	-0.482	-0.472	-0.462	-0.452	-0.440	-0.428	-0.415	-0.402	-0.389	-0.375	-0.361	-0.345	-0.330	-0.314	-0.299	-0.282	-0.266	-0.249	-0.232	-0.215	-0.198	-0.180	-0.162	-0.145	-0.126	-0.109	-0.090	-0.074	-0.055	-0.038	-0.020	-0.002	0.014	0.032	0.049	0.066	0.084	0.099	0.115	0.132	0.148	0.162	0.179	0.194	0.209	0.222	0.236	0.250	0.265	0.279	0.291	0.304	0.318	0.329	0.341	0.352	0.364	0.375	0.386	0.398	0.408	0.419	0.428	0.438	0.448	0.456	0.465	0.475	0.484	0.491	0.499	0.507	0.515	0.522	0.530	0.538	0.544	0.550	0.556	0.562	0.569	0.575	0.579	0.584	0.589	0.594	0.598	0.601	0.605	0.608	0.611	0.612	0.615	0.618	0.618	0.619	0.619	0.620	0.619	0.619	0.619	0.616	0.615	0.612	0.610	0.606	0.604	0.600	0.596	0.592	0.588	0.581	0.576	0.570	0.564	0.558	0.549	0.542	0.534	0.526	0.518	0.509	0.499	0.490	0.481	0.471	0.460	0.450	0.440	0.429	0.419	0.408	0.396	0.385	0.374	0.362	0.351	0.340	0.329	0.316	0.306	0.294	0.282	0.271	0.260	0.249	0.238	0.225	0.214	0.204	0.191	0.181	0.170	0.160	0.149	0.139	0.128	0.119	0.108	0.098	0.088	0.079	0.069	0.059	0.050	0.040	0.030	0.021	0.011	0.004	-0.006	-0.015	-0.022	-0.032	-0.040	-0.049	-0.058	-0.066	-0.075	-0.082	-0.090	-0.099	-0.108	-0.116	-0.122	-0.131	-0.140	-0.148	-0.156	-0.164	-0.171	-0.180	-0.188	-0.195	-0.204	-0.211	-0.219	-0.226	-0.234	-0.241	-0.250	-0.256	-0.264	-0.271	-0.279	-0.286	-0.292	-0.300	-0.308	-0.315	-0.321	-0.329	-0.336	-0.342	-0.349	-0.356	-0.362	-0.369	-0.375	-0.381	-0.388	-0.395	-0.401	-0.408	-0.414	-0.419	-0.425	-0.431	-0.436	-0.441	-0.448	-0.452	-0.458	-0.462	-0.468	-0.474	-0.479	-0.484	-0.488	-0.494	-0.498	-0.502	-0.506	-0.511	-0.515	-0.519	-0.522	-0.528	-0.530	-0.534	-0.536	-0.540	-0.542	-0.546	-0.549	-0.550	-0.552	-0.554	-0.555	-0.558	-0.559	-0.559	-0.560	-0.560	-0.560	-0.559	-0.559	-0.558	-0.556	-0.555	-0.552	-0.551	-0.549	-0.546	-0.542	-0.540	-0.536	-0.532	-0.529	-0.525	-0.520	-0.515	-0.511	-0.505	-0.500	-0.495	-0.490	-0.484	-0.478	-0.471	-0.466	-0.459	-0.452	-0.446	-0.440	-0.432	-0.426	-0.420	-0.412	-0.406	-0.399	-0.392	-0.386	-0.379	-0.371	-0.365	-0.358	-0.351	-0.346	-0.339	-0.332	-0.325	-0.319	-0.312	-0.305	-0.300	-0.292	-0.286	-0.280	-0.274	-0.268	-0.261	-0.255	-0.249	-0.244	-0.236	-0.230	-0.224	-0.218	-0.212	-0.206	-0.200	-0.194	-0.189	-0.182	-0.176	-0.171	-0.165	-0.160	-0.156	-0.151	-0.146	-0.141	-0.138	-0.132	-0.129	-0.125	-0.121	-0.119	-0.116	-0.114	-0.111	-0.109	-0.108	-0.106	-0.106	-0.105	-0.104	-0.105	-0.105	-0.106	-0.106	-0.109	-0.110	-0.112	-0.116	-0.119	-0.122	-0.126	-0.130	-0.134	-0.139	-0.142	-0.148	-0.152	-0.158	-0.162	-0.168	-0.174	-0.178	-0.184	-0.189	-0.194	-0.199	-0.202	-0.208	-0.211	-0.215	-0.219	-0.222	-0.225	-0.228	-0.230	-0.231	-0.231	-0.232	-0.231	-0.230	-0.229	-0.226	-0.224	-0.220	-0.216	-0.211	-0.205	-0.199	-0.192	-0.185	-0.178	-0.168	-0.160	-0.149	-0.139	-0.128	-0.116	-0.102	-0.090	-0.076	-0.062	-0.050	-0.035	-0.019	-0.004	0.011	0.028	0.045	0.061	0.079	0.095	0.112	0.130	0.148	0.164	0.182	0.200	0.218	0.235	0.252	0.271	0.289	0.305	0.322	0.340	0.359	0.375	0.392	0.410	0.426	0.442	0.460	0.476	0.492	0.509	0.525	0.542	0.558	0.574	0.589	0.605	0.620	0.636	0.652	0.668	0.681	0.696	0.711	0.726	0.740	0.755	0.768	0.781	0.795	0.809	0.820	0.834	0.846	0.859	0.870	0.882	0.892	0.904	0.915	0.925	0.935	0.945	0.955	0.964	0.971	0.980	0.986	0.994	1.000	1.006	1.011	1.016	1.020	1.022	1.026	1.029	1.030	1.031	1.031	1.031	1.031	1.030	1.028	1.025	1.022	1.020	1.015	1.010	1.006	1.000	0.992	0.986	0.979	0.971	0.962	0.955	0.945	0.936	0.926	0.916	0.905	0.895	0.884	0.872	0.861	0.849	0.838	0.825	0.812	0.800	0.788	0.775	0.761	0.749	0.736	0.724	0.711	0.699	0.685	0.674	0.661	0.649	0.635	0.624	0.611	0.599	0.588	0.576	0.564	0.554	0.542	0.531	0.521	0.511	0.501	0.491	0.484	0.474	0.465	0.458	0.449	0.441	0.434	0.426	0.420	0.412	0.408	0.402	0.398	0.391	0.386	0.382	0.379	0.376	0.371	0.369	0.366	0.365	0.364	0.362	0.361	0.361	0.361	0.362	0.362	0.364	0.366	0.368	0.370	0.372	0.376	0.380	0.384	0.388	0.392	0.398	0.402	0.410	0.415	0.421	0.429	0.435	0.442	0.450	0.459	0.466	0.475	0.484	0.492	0.502	0.511	0.521	0.531	0.541	0.551	0.561	0.571	0.581	0.592	0.602	0.614	0.625	0.634	0.645	0.655	0.665	0.676	0.686	0.696	0.706	0.715	0.725	0.734	0.744	0.754	0.761	0.770	0.779	0.786	0.795	0.802	0.810	0.816	0.822	0.829	0.835	0.841	0.848	0.851	0.858	0.861	0.866	0.870	0.875	0.878	0.882	0.885	0.889	0.892	0.896	0.899	0.904	0.906	0.910	0.914	0.916	0.919	0.924	0.928	0.931	0.935	0.940	0.944	0.949	0.954	0.958	0.964	0.969	0.975	0.981	0.988	0.994	1.001	1.008	1.015	1.024	1.030	1.039	1.046	1.056	1.064	1.072	1.081	1.090	1.099	1.108	1.116	1.124	1.134	1.141	1.150	1.158	1.166	1.174	1.181	1.189	1.195	1.202	1.209	1.215	1.220	1.226	1.230	1.234	1.238	1.241	1.244	1.245	1.248	1.249	1.249	1.249	1.249	1.249	1.246	1.244	1.241	1.239	1.235	1.230	1.226	1.221	1.216	1.210	1.204	1.196	1.189	1.182	1.174	1.166	1.158	1.150	1.141	1.131	1.124	1.114	1.105	1.095	1.088	1.078	1.069	1.059	1.050	1.040	1.031	1.022	1.014	1.005	0.996	0.988	0.979	0.971	0.962	0.955	0.948	0.940	0.932	0.925	0.920	0.912	0.906	0.900	0.895	0.889	0.884	0.879	0.872	0.868	0.862	0.858	0.852	0.848	0.842	0.839	0.834	0.830	0.825	0.821	0.818	0.812	0.809	0.804	0.800	0.796	0.791	0.786	0.782	0.779	0.772	0.769	0.764	0.758	0.752	0.748	0.742	0.736	0.730	0.724	0.718	0.711	0.705	0.699	0.691	0.684	0.676	0.668	0.660	0.652	0.644	0.636	0.626	0.618	0.609	0.599	0.590	0.580	0.570	0.561	0.551	0.541	0.531	0.521	0.511	0.500	0.490	0.480	0.470	0.460	0.450	0.439	0.430	0.420	0.411	0.400	0.391	0.382	0.374	0.366	0.356	0.349	0.341	0.334	0.326	0.320	0.312	0.306	0.301	0.296	0.291	0.286	0.282	0.278	0.274	0.270	0.269	0.265	0.264	0.261	0.259	0.259	0.258	0.256	0.255	0.255	0.254	0.255	0.255	0.255	0.255	0.255	0.256	0.256	0.258	0.258	0.259	0.259	0.260	0.260	0.260	0.260	0.260	0.260	0.260	0.259	0.258	0.256	0.255	0.254	0.251	0.250	0.248	0.244	0.241	0.238	0.234	0.230	0.225	0.220	0.215	0.210	0.205	0.199	0.192	0.186	0.179	0.172	0.166	0.158	0.151	0.142	0.135	0.126	0.119	0.110	0.102	0.095	0.086	0.078	0.069	0.061	0.052	0.044	0.035	0.029	0.020	0.011	0.004	-0.005	-0.012	-0.019	-0.026	-0.034	-0.040	-0.048	-0.054	-0.060	-0.066	-0.072	-0.078	-0.084	-0.089	-0.094	-0.100	-0.104	-0.108	-0.112	-0.118	-0.120	-0.124	-0.128	-0.131	-0.134	-0.136	-0.140	-0.142	-0.146	-0.149	-0.151	-0.154	-0.156	-0.159	-0.161	-0.164	-0.168	-0.170	-0.172	-0.175	-0.178	-0.181	-0.184	-0.188	-0.190	-0.194	-0.196	-0.200	-0.204	-0.208	-0.212	-0.216	-0.220	-0.225	-0.230	-0.234	-0.239	-0.244	-0.249	-0.254	-0.259	-0.264	-0.269	-0.274	-0.280	-0.285	-0.289	-0.295	-0.300	-0.305	-0.310	-0.315	-0.320	-0.324	-0.328	-0.332	-0.335	-0.339	-0.341	-0.345	-0.348	-0.350	-0.351	-0.351	-0.352	-0.354	-0.354	-0.352	-0.352	-0.350	-0.348	-0.345	-0.342	-0.340	-0.335	-0.331	-0.326	-0.320	-0.312	-0.308	-0.300	-0.292	-0.284	-0.276	-0.266	-0.256	-0.248	-0.238	-0.226	-0.216	-0.205	-0.194	-0.182	-0.170	-0.158	-0.145	-0.134	-0.121	-0.109	-0.096	-0.084	-0.070	-0.059	-0.046	-0.034	-0.022	-0.011	0.000	0.012	0.024	0.034	0.044	0.054	0.064	0.072	0.081	0.089	0.096	0.104	0.111	0.116	0.122	0.128	0.132	0.136	0.140	0.144	0.146	0.149	0.150	0.151	0.152	0.152	0.152	0.151	0.151	0.150	0.146	0.145	0.144	0.140	0.138	0.135	0.130	0.128	0.124	0.120	0.116	0.111	0.108	0.104	0.099	0.095	0.092	0.088	0.085	0.081	0.076	0.075	0.071	0.068	0.065	0.062	0.060	0.058	0.055	0.054	0.052	0.050	0.050	0.049	0.048	0.048	0.048	0.048	0.049	0.049	0.049	0.049	0.050	0.050	0.051	0.052	0.054	0.054	0.054	0.055	0.056	0.058	0.058	0.059	0.059	0.059	0.060	0.060	0.060	0.060	0.060	0.059	0.059	0.058	0.056	0.058	0.056	0.054	0.052	0.050	0.049	0.046	0.045	0.041	0.040	0.036	0.034	0.031	0.028	0.025	0.022	0.019	0.016	0.012	0.009	0.006	0.002	0.000	-0.004	-0.006	-0.009	-0.012	-0.015	-0.016	-0.020	-0.022	-0.024	-0.026	-0.028	-0.029	-0.031	-0.031	-0.032	-0.035	-0.035	-0.036	-0.036	-0.036	-0.035	-0.036	-0.035	-0.035	-0.035	-0.032	-0.032	-0.031	-0.030	-0.030	-0.028	-0.026	-0.025	-0.024	-0.021	-0.020	-0.018	-0.015	-0.012	-0.011	-0.009	-0.008	-0.005	-0.002	0.000	0.001	0.004	0.006	0.008	0.010	0.011	0.014	0.016	0.018	0.020	0.021	0.024	0.025	0.028	0.029	0.031	0.031	0.034	0.036	0.038	0.038	0.039	0.041	0.042	0.044	0.044	0.045	0.046	0.046	0.049	0.049	0.050	0.050	0.050	0.051	0.050	0.051	0.051	0.052	0.052	0.051	0.051	0.051	0.051	0.050	0.050	0.049	0.048	0.048	0.046	0.045	0.045	0.045	0.044	0.042	0.041	0.041	0.040	0.040	0.039	0.038	0.038	0.036	0.036	0.036	0.038	0.038	0.038	0.038	0.038	0.039	0.040	0.041	0.041	0.044	0.045	0.049	0.050	0.052	0.055	0.058	0.061	0.066	0.069	0.072	0.078	0.081	0.086	0.091	0.096	0.102	0.108	0.114	0.119	0.125	0.132	0.138	0.144	0.151	0.158	0.165	0.171	0.179	0.185	0.192	0.200	0.208	0.215	0.222	0.228	0.236	0.244	0.250	0.258	0.264	0.271	0.278	0.285	0.291	0.298	0.306	0.311	0.318	0.325	0.331	0.338	0.344	0.349	0.354	0.359	0.365	0.371	0.375	0.380	0.385	0.390	0.395	0.399	0.402	0.406	0.410	0.415	0.418	0.421	0.425	0.428	0.431	0.434	0.435	0.438	0.440	0.442	0.444	0.445	0.446	0.448	0.449	0.450	0.450	0.450	0.452	0.451	0.452	0.452	0.452	0.451	0.452	0.450	0.450	0.450	0.449	0.449	0.448	0.448	0.448	0.446	0.445	0.445	0.444	0.444	0.442	0.442	0.442	0.441	0.441	0.441	0.441	0.441	0.442	0.442	0.444	0.445	0.445	0.446	0.449	0.450	0.451	0.452	0.455	0.456	0.460	0.461	0.465	0.468	0.470	0.472	0.476	0.480	0.482	0.485	0.489	0.491	0.495	0.498	0.501	0.504	0.506	0.510	0.512	0.515	0.518	0.520	0.522	0.524	0.526	0.528	0.529	0.529	0.530	0.531	0.531	0.531	0.531	0.531	0.530	0.530	0.529	0.526	0.525	0.524	0.522	0.520	0.518	0.515	0.512	0.511	0.507	0.504	0.502	0.499	0.496	0.492	0.490	0.486	0.484	0.480	0.478	0.474	0.471	0.469	0.466	0.462	0.460	0.458	0.456	0.452	0.451	0.450	0.448	0.446	0.444	0.444	0.442	0.441	0.440	0.441	0.441	0.441	0.441	0.440	0.441	0.442	0.442	0.444	0.444	0.445	0.446	0.448	0.449	0.450	0.451	0.452	0.454	0.455	0.458	0.458	0.459	0.461	0.462	0.464	0.465	0.465	0.466	0.468	0.468	0.469	0.469	0.469	0.469	0.468	0.468	0.468	0.466	0.465	0.462	0.461	0.459	0.456	0.455	0.452	0.449	0.445	0.440	0.436	0.432	0.426	0.422	0.416	0.411	0.404	0.399	0.391	0.384	0.376	0.370	0.362	0.354	0.346	0.338	0.330	0.320	0.311	0.304	0.294	0.285	0.276	0.268	0.258	0.249	0.240	0.231	0.221	0.214	0.205	0.198	0.190	0.182	0.175	0.168	0.161	0.154	0.149	0.142	0.136	0.132	0.129	0.124	0.120	0.116	0.114	0.112	0.110	0.109	0.108	0.108	0.108	0.108	0.109	0.110	0.111	0.115	0.118	0.120	0.124	0.128	0.131	0.136	0.141	0.146	0.151	0.158	0.164	0.170	0.178	0.184	0.191	0.199	0.206	0.215	0.224	0.231	0.241	0.250	0.259	0.269	0.279	0.289	0.299	0.309	0.319	0.331	0.341	0.352	0.362	0.375	0.386	0.399	0.409	0.422	0.434	0.445	0.458	0.471	0.484	0.496	0.509	0.520	0.534	0.546	0.560	0.572	0.586	0.599	0.612	0.625	0.639	0.652	0.665	0.679	0.691	0.705	0.718	0.730	0.744	0.756	0.769	0.781	0.792	0.805	0.816	0.828	0.839	0.850	0.861	0.871	0.881	0.892	0.901	0.912	0.922	0.931	0.940	0.950	0.959	0.965	0.974	0.982	0.990	0.999	1.005	1.012	1.021	1.029	1.036	1.042	1.050	1.056	1.064	1.071	1.079	1.085	1.092	1.100	1.108	1.115	1.124	1.131	1.139	1.148	1.155	1.164	1.172	1.181	1.190	1.200	1.210	1.219	1.230	1.240	1.250	1.261	1.272	1.284	1.295	1.306	1.318	1.330	1.341	1.354	1.366	1.378	1.390	1.402	1.415	1.428	1.439	1.451	1.462	1.475	1.486	1.498	1.509	1.520	1.530	1.541	1.551	1.560	1.569	1.578	1.586	1.594	1.601	1.608	1.615	1.620	1.626	1.630	1.634	1.638	1.640	1.644	1.645	1.646	1.646	1.648	1.646	1.645	1.644	1.640	1.638	1.634	1.630	1.625	1.620	1.614	1.608	1.600	1.594	1.586	1.578	1.569	1.560	1.551	1.541	1.530	1.519	1.508	1.498	1.485	1.474	1.460	1.448	1.435	1.421	1.408	1.394	1.379	1.364	1.350	1.335	1.319	1.304	1.288	1.272	1.256	1.240	1.224	1.208	1.191	1.175	1.159	1.141	1.125	1.109	1.092	1.075	1.059	1.042	1.026	1.010	0.994	0.979	0.962	0.946	0.931	0.916	0.901	0.886	0.872	0.859	0.845	0.830	0.818	0.804	0.791	0.780	0.768	0.756	0.745	0.734	0.724	0.715	0.705	0.695	0.686	0.679	0.671	0.662	0.655	0.649	0.641	0.635	0.629	0.624	0.618	0.612	0.606	0.601	0.598	0.591	0.588	0.581	0.578	0.572	0.568	0.562	0.558	0.552	0.548	0.542	0.538	0.532	0.528	0.521	0.515	0.509	0.504	0.498	0.491	0.484	0.478	0.471	0.464	0.456	0.449	0.442	0.435	0.428	0.421	0.412	0.405	0.398	0.390	0.384	0.376	0.369	0.362	0.355	0.349	0.342	0.336	0.331	0.325	0.320	0.316	0.311	0.308	0.302	0.299	0.296	0.294	0.291	0.289	0.286	0.285	0.285	0.284	0.284	0.284	0.282	0.282	0.284	0.284	0.285	0.288	0.289	0.290	0.291	0.292	0.294	0.296	0.298	0.299	0.300	0.302	0.304	0.305	0.305	0.305	0.306	0.306	0.306	0.306	0.305	0.304	0.304	0.302	0.300	0.298	0.295	0.292	0.289	0.285	0.282	0.278	0.272	0.269	0.262	0.258	0.251	0.246	0.241	0.234	0.228	0.221	0.214	0.208	0.200	0.192	0.185	0.178	0.170	0.162	0.155	0.149	0.140	0.134	0.125	0.118	0.111	0.104	0.096	0.090	0.082	0.076	0.070	0.064	0.058	0.051	0.045	0.040	0.034	0.029	0.024	0.019	0.015	0.010	0.005	0.001	-0.004	-0.008	-0.011	-0.014	-0.018	-0.021	-0.024	-0.028	-0.030	-0.032	-0.035	-0.036	-0.040	-0.040	-0.042	-0.045	-0.046	-0.048	-0.050	-0.051	-0.052	-0.052	-0.055	-0.055	-0.055	-0.058	-0.058	-0.059	-0.059	-0.059	-0.059	-0.059	-0.059	-0.059	-0.059	-0.059	-0.058	-0.058	-0.055	-0.055	-0.054	-0.052	-0.051	-0.050	-0.048	-0.045	-0.042	-0.041	-0.038	-0.036	-0.032	-0.029	-0.026	-0.022	-0.019	-0.015	-0.011	-0.005	-0.001	0.005	0.010	0.018	0.024	0.029	0.036	0.044	0.050	0.058	0.066	0.075	0.084	0.091	0.100	0.110	0.121	0.130	0.140	0.151	0.161	0.172	0.184	0.194	0.206	0.219	0.230	0.244	0.255	0.268	0.280	0.294	0.305	0.319	0.331	0.346	0.359	0.372	0.385	0.399	0.411	0.425	0.438	0.451	0.464	0.476	0.490	0.502	0.515	0.528	0.541	0.552	0.564	0.575	0.588	0.599	0.610	0.621	0.631	0.642	0.651	0.661	0.671	0.680	0.689	0.699	0.706	0.715	0.722	0.729	0.736	0.741	0.749	0.754	0.760	0.764	0.770	0.772	0.778	0.780	0.784	0.786	0.789	0.790	0.792	0.794	0.794	0.795	0.795	0.794	0.794	0.792	0.790	0.788	0.785	0.782	0.779	0.775	0.771	0.768	0.764	0.759	0.754	0.748	0.742	0.736	0.730	0.722	0.716	0.709	0.701	0.694	0.685	0.678	0.669	0.661	0.652	0.645	0.636	0.626	0.616	0.609	0.598	0.589	0.580	0.570	0.560	0.550	0.539	0.529	0.519	0.507	0.498	0.486	0.475	0.464	0.452	0.442	0.430	0.419	0.408	0.395	0.382	0.370	0.356	0.344	0.330	0.316	0.302	0.289	0.274	0.259	0.244	0.229	0.214	0.198	0.181	0.165	0.149	0.131	0.114	0.098	0.079	0.061	0.042	0.026	0.008	-0.011	-0.030	-0.048	-0.066	-0.085	-0.102	-0.121	-0.140	-0.158	-0.175	-0.192	-0.210	-0.228	-0.244	-0.260	-0.275	-0.290	-0.305	-0.320	-0.332	-0.345	-0.358	-0.370	-0.380	-0.390	-0.399	-0.409	-0.415	-0.421	-0.429	-0.432	-0.438	-0.441	-0.444	-0.445	-0.446	-0.446	-0.446	-0.444	-0.441	-0.439	-0.435	-0.431	-0.426	-0.420	-0.414	-0.408	-0.400	-0.392	-0.385	-0.378	-0.369	-0.359	-0.351	-0.341	-0.332	-0.324	-0.315	-0.306	-0.296	-0.288	-0.279	-0.270	-0.262	-0.255	-0.248	-0.241	-0.234	-0.226	-0.221	-0.216	-0.211	-0.205	-0.201	-0.196	-0.194	-0.190	-0.188	-0.186	-0.184	-0.181	-0.181	-0.181	-0.181	-0.181	-0.182	-0.181	-0.184	-0.185	-0.186	-0.188	-0.189	-0.191	-0.194	-0.196	-0.198	-0.200	-0.201	-0.205	-0.206	-0.209	-0.211	-0.214	-0.215	-0.216	-0.219	-0.220	-0.222	-0.224	-0.225	-0.226	-0.226	-0.228	-0.229	-0.228	-0.229	-0.230	-0.229	-0.229	-0.229	-0.229	-0.228	-0.226	-0.226	-0.224	-0.222	-0.222	-0.221	-0.219	-0.216	-0.214	-0.211	-0.210	-0.208	-0.205	-0.202	-0.199	-0.198	-0.194	-0.190	-0.186	-0.182	-0.180	-0.175	-0.171	-0.166	-0.162	-0.158	-0.152	-0.146	-0.141	-0.136	-0.130	-0.124	-0.118	-0.110	-0.104	-0.096	-0.090	-0.082	-0.074	-0.068	-0.059	-0.050	-0.041	-0.032	-0.024	-0.015	-0.006	0.002	0.012	0.022	0.032	0.040	0.051	0.060	0.070	0.079	0.090	0.099	0.109	0.119	0.128	0.138	0.148	0.155	0.165	0.172	0.182	0.191	0.199	0.206	0.215	0.222	0.230	0.236	0.242	0.250	0.256	0.261	0.268	0.272	0.278	0.281	0.286	0.289	0.294	0.296	0.299	0.301	0.304	0.306	0.306	0.308	0.308	0.309	0.309	0.309	0.308	0.308	0.306	0.305	0.302	0.301	0.299	0.298	0.295	0.291	0.289	0.286	0.284	0.279	0.276	0.272	0.269	0.265	0.261	0.256	0.252	0.249	0.245	0.240	0.236	0.232	0.229	0.224	0.220	0.216	0.214	0.209	0.206	0.202	0.199	0.196	0.194	0.191	0.189	0.186	0.184	0.182	0.181	0.180	0.179	0.178	0.176	0.176	0.176	0.178	0.178	0.179	0.180	0.181	0.181	0.184	0.185	0.189	0.190	0.194	0.198	0.200	0.202	0.206	0.210	0.215	0.220	0.225	0.229	0.234	0.239	0.244	0.249	0.254	0.260	0.266	0.271	0.276	0.282	0.289	0.295	0.301	0.308	0.314	0.319	0.325	0.332	0.339	0.345	0.351	0.358	0.362	0.370	0.375	0.381	0.388	0.394	0.401	0.406	0.412	0.419	0.425	0.430	0.436	0.442	0.449	0.456	0.462	0.468	0.474	0.480	0.486	0.492	0.499	0.505	0.511	0.518	0.524	0.531	0.538	0.544	0.551	0.558	0.565	0.571	0.578	0.586	0.592	0.600	0.606	0.615	0.622	0.630	0.638	0.645	0.652	0.660	0.669	0.676	0.684	0.691	0.700	0.708	0.715	0.724	0.731	0.740	0.746	0.755	0.762	0.770	0.779	0.785	0.792	0.799	0.808	0.814	0.820	0.826	0.832	0.839	0.844	0.849	0.854	0.859	0.862	0.868	0.870	0.874	0.876	0.879	0.881	0.882	0.884	0.885	0.884	0.885	0.884	0.882	0.881	0.879	0.876	0.872	0.870	0.868	0.864	0.859	0.854	0.849	0.844	0.838	0.832	0.826	0.820	0.812	0.808	0.800	0.794	0.786	0.780	0.772	0.766	0.760	0.752	0.745	0.739	0.734	0.728	0.721	0.716	0.711	0.706	0.702	0.699	0.695	0.692	0.689	0.686	0.685	0.682	0.682	0.682	0.681	0.682	0.682	0.682	0.685	0.686	0.689	0.690	0.694	0.698	0.700	0.702	0.708	0.711	0.715	0.720	0.724	0.728	0.732	0.738	0.742	0.746	0.751	0.756	0.760	0.766	0.770	0.774	0.778	0.781	0.786	0.790	0.794	0.798	0.800	0.804	0.806	0.809	0.812	0.814	0.816	0.819	0.820	0.822	0.825	0.826	0.828	0.829	0.831	0.832	0.834	0.835	0.835	0.838	0.838	0.840	0.840	0.841	0.842	0.844	0.844	0.846	0.846	0.848	0.849	0.849	0.850	0.851	0.852	0.852	0.852	0.852	0.854	0.854	0.854	0.852	0.852	0.851	0.851	0.849	0.849	0.846	0.845	0.842	0.839	0.836	0.832	0.829	0.825	0.821	0.816	0.810	0.806	0.800	0.794	0.788	0.781	0.775	0.768	0.760	0.752	0.744	0.736	0.729	0.721	0.711	0.704	0.695	0.688	0.679	0.671	0.664	0.656	0.648	0.640	0.632	0.625	0.619	0.612	0.606	0.600	0.595	0.590	0.585	0.580	0.578	0.572	0.570	0.568	0.565	0.562	0.561	0.560	0.559	0.558	0.558	0.558	0.558	0.560	0.560	0.561	0.562	0.565	0.565	0.568	0.570	0.571	0.574	0.576	0.579	0.581	0.584	0.586	0.588	0.591	0.592	0.596	0.599	0.600	0.602	0.605	0.608	0.610	0.610	0.612	0.615	0.616	0.619	0.620	0.621	0.625	0.626	0.628	0.630	0.632	0.634	0.636	0.640	0.642	0.645	0.648	0.651	0.654	0.659	0.661	0.666	0.670	0.674	0.679	0.684	0.688	0.692	0.699	0.704	0.709	0.714	0.719	0.726	0.731	0.736	0.742	0.749	0.754	0.760	0.765	0.771	0.776	0.781	0.786	0.791	0.795	0.800	0.804	0.808	0.812	0.816	0.818	0.821	0.824	0.826	0.828	0.829	0.831	0.831	0.832	0.832	0.832	0.831	0.830	0.830	0.828	0.826	0.824	0.821	0.819	0.816	0.812	0.809	0.806	0.801	0.798	0.792	0.789	0.784	0.778	0.774	0.769	0.762	0.756	0.751	0.745	0.739	0.734	0.726	0.720	0.714	0.708	0.701	0.694	0.688	0.680	0.674	0.665	0.658	0.649	0.641	0.634	0.625	0.616	0.608	0.598	0.589	0.580	0.569	0.559	0.549	0.538	0.528	0.516	0.504	0.492	0.481	0.469	0.456	0.444	0.430	0.416	0.402	0.390	0.376	0.361	0.348	0.334	0.319	0.304	0.289	0.275	0.259	0.245	0.229	0.215	0.199	0.184	0.169	0.155	0.140	0.126	0.111	0.098	0.084	0.069	0.056	0.041	0.029	0.018	0.005	-0.009	-0.020	-0.032	-0.042	-0.054	-0.064	-0.074	-0.082	-0.092	-0.101	-0.109	-0.118	-0.125	-0.132	-0.139	-0.146	-0.152	-0.158	-0.162	-0.168	-0.174	-0.178	-0.181	-0.186	-0.189	-0.192	-0.195	-0.198	-0.201	-0.204	-0.206	-0.209	-0.211	-0.212	-0.215	-0.219	-0.220	-0.221	-0.225	-0.228	-0.230	-0.232	-0.235	-0.239	-0.241	-0.244	-0.249	-0.252	-0.256	-0.260	-0.265	-0.270	-0.276	-0.280	-0.286	-0.292	-0.299	-0.306	-0.314	-0.321	-0.329	-0.336	-0.345	-0.354	-0.364	-0.372	-0.381	-0.391	-0.402	-0.412	-0.422	-0.435	-0.445	-0.456	-0.468	-0.480	-0.491	-0.502	-0.515	-0.528	-0.539	-0.551	-0.562	-0.575	-0.586	-0.599	-0.611	-0.624	-0.634	-0.646	-0.658	-0.668	-0.678	-0.689	-0.699	-0.709	-0.719	-0.729	-0.738	-0.746	-0.754	-0.762	-0.770	-0.778	-0.784	-0.790	-0.795	-0.800	-0.805	-0.809	-0.812	-0.815	-0.818	-0.820	-0.821	-0.821	-0.822	-0.822	-0.821	-0.820	-0.818	-0.814	-0.810	-0.805	-0.801	-0.795	-0.789	-0.782	-0.776	-0.768	-0.758	-0.749	-0.739	-0.729	-0.718	-0.705	-0.692	-0.680	-0.665	-0.652	-0.636	-0.621	-0.605	-0.589	-0.571	-0.554	-0.536	-0.516	-0.498	-0.479	-0.459	-0.438	-0.418	-0.396	-0.375	-0.352	-0.330	-0.308	-0.286	-0.262	-0.240	-0.216	-0.194	-0.170	-0.146	-0.124	-0.100	-0.076	-0.052	-0.029	-0.006	0.018	0.041	0.065	0.088	0.110	0.132	0.155	0.178	0.199	0.221	0.242	0.262	0.284	0.304	0.322	0.342	0.361	0.380	0.398	0.414	0.432	0.448	0.464	0.479	0.495	0.509	0.522	0.536	0.549	0.562	0.574	0.585	0.595	0.605	0.614	0.624	0.632	0.640	0.648	0.655	0.661	0.666	0.671	0.676	0.681	0.684	0.688	0.690	0.691	0.692	0.695	0.696	0.696	0.695	0.695	0.694	0.692	0.689	0.688	0.684	0.680	0.676	0.671	0.666	0.662	0.656	0.650	0.644	0.636	0.630	0.622	0.615	0.608	0.599	0.590	0.581	0.571	0.561	0.552	0.541	0.532	0.521	0.510	0.499	0.489	0.476	0.465	0.454	0.441	0.429	0.418	0.405	0.392	0.379	0.366	0.354	0.340	0.329	0.315	0.302	0.289	0.278	0.264	0.251	0.238	0.226	0.212	0.200	0.186	0.175	0.162	0.150	0.138	0.125	0.114	0.101	0.091	0.079	0.068	0.056	0.045	0.034	0.022	0.012	0.002	-0.008	-0.018	-0.028	-0.038	-0.048	-0.056	-0.065	-0.074	-0.082	-0.091	-0.100	-0.109	-0.116	-0.124	-0.132	-0.139	-0.146	-0.154	-0.161	-0.169	-0.175	-0.181	-0.188	-0.195	-0.202	-0.208	-0.214	-0.220	-0.226	-0.232	-0.239	-0.244	-0.249	-0.254	-0.261	-0.266	-0.272	-0.276	-0.281	-0.288	-0.291	-0.298	-0.302	-0.308	-0.312	-0.318	-0.322	-0.328	-0.331	-0.336	-0.340	-0.345	-0.350	-0.354	-0.358	-0.362	-0.368	-0.370	-0.375	-0.379	-0.382	-0.386	-0.390	-0.394	-0.398	-0.400	-0.404	-0.406	-0.409	-0.412	-0.415	-0.418	-0.421	-0.422	-0.425	-0.428	-0.430	-0.431	-0.432	-0.435	-0.436	-0.438	-0.439	-0.438	-0.439	-0.439	-0.439	-0.439	-0.439	-0.438	-0.438	-0.435	-0.434	-0.432	-0.430	-0.429	-0.425	-0.424	-0.421	-0.416	-0.414	-0.410	-0.406	-0.400	-0.395	-0.391	-0.385	-0.379	-0.374	-0.368	-0.361	-0.355	-0.348	-0.341	-0.332	-0.325	-0.319	-0.310	-0.302	-0.292	-0.285	-0.276	-0.268	-0.259	-0.250	-0.241	-0.231	-0.224	-0.214	-0.205	-0.196	-0.188	-0.179	-0.169	-0.160	-0.151	-0.144	-0.135	-0.128	-0.119	-0.111	-0.104	-0.096	-0.088	-0.081	-0.074	-0.068	-0.060	-0.054	-0.049	-0.041	-0.036	-0.030	-0.025	-0.020	-0.015	-0.010	-0.005	0.000	0.004	0.008	0.012	0.015	0.020	0.022	0.026	0.030	0.032	0.036	0.040	0.044	0.046	0.050	0.052	0.056	0.059	0.062	0.065	0.068	0.070	0.072	0.075	0.078	0.080	0.082	0.085	0.088	0.090	0.091	0.092	0.094	0.098	0.099	0.100	0.100	0.101	0.101	0.102	0.104	0.104	0.104	0.102	0.102	0.101	0.100	0.099	0.098	0.095	0.092	0.091	0.088	0.086	0.082	0.080	0.076	0.074	0.070	0.066	0.062	0.059	0.056	0.052	0.049	0.045	0.042	0.039	0.036	0.032	0.030	0.029	0.026	0.025	0.022	0.022	0.022	0.022	0.022	0.024	0.025	0.028	0.031	0.034	0.038	0.041	0.046	0.052	0.059	100.000	5.000	2.000	1.000	4.000	0.000	0.000	0.000	0.000	0.000	0.000	0.000	0.000	0.000	0.000	0.000	0.000	0.000	0.922	0.922	0.922	0.922	0.922	0.922	0.922	0.920	0.920	0.919	0.918	0.915	0.915	0.912	0.910	0.909	0.906	0.904	0.901	0.899	0.896	0.894	0.891	0.888	0.885	0.881	0.878	0.876	0.872	0.868	0.865	0.862	0.858	0.854	0.850	0.848	0.844	0.839	0.835	0.831	0.828	0.822	0.819	0.814	0.809	0.805	0.801	0.796	0.790	0.788	0.781	0.778	0.772	0.768	0.762	0.758	0.754	0.749	0.744	0.740	0.735	0.730	0.726	0.721	0.716	0.712	0.708	0.704	0.700	0.695	0.691	0.688	0.684	0.680	0.676	0.672	0.670	0.666	0.662	0.660	0.656	0.655	0.651	0.649	0.646	0.644	0.641	0.639	0.636	0.634	0.632	0.630	0.629	0.626	0.625	0.622	0.621	0.620	0.618	0.616	0.615	0.614	0.612	0.610	0.609	0.608	0.606	0.606	0.605	0.602	0.602	0.601	0.600	0.600	0.599	0.596	0.596	0.595	0.595	0.594	0.594	0.592	0.592	0.591	0.591	0.590	0.590	0.590	0.590	0.589	0.589	0.589	0.589	0.588	0.588	0.588	0.586	0.585	0.585	0.585	0.585	0.584	0.584	0.584	0.582	0.582	0.582	0.582	0.581	0.581	0.581	0.581	0.581	0.581	0.581	0.581	0.582	0.584	0.584	0.585	0.585	0.589	0.590	0.591	0.594	0.598	0.601	0.604	0.608	0.612	0.618	0.622	0.628	0.635	0.641	0.649	0.658	0.666	0.674	0.682	0.692	0.704	0.715	0.728	0.739	0.751	0.764	0.778	0.791	0.805	0.820	0.835	0.850	0.865	0.880	0.898	0.912	0.930	0.946	0.962	0.979	0.995	1.011	1.029	1.044	1.059	1.076	1.091	1.106	1.121	1.135	1.150	1.164	1.176	1.190	1.204	1.216	1.229	1.241	1.251	1.261	1.272	1.282	1.292	1.302	1.311	1.320	1.328	1.336	1.345	1.352	1.361	1.369	1.376	1.384	1.391	1.398	1.405	1.412	1.420	1.428	1.436	1.444	1.452	1.461	1.470	1.479	1.489	1.498	1.508	1.518	1.528	1.539	1.549	1.561	1.574	1.586	1.598	1.610	1.624	1.636	1.650	1.664	1.678	1.691	1.705	1.719	1.732	1.745	1.759	1.772	1.786	1.799	1.812	1.825	1.836	1.848	1.859	1.869	1.879	1.889	1.899	1.905	1.912	1.920	1.926	1.930	1.935	1.938	1.941	1.942	1.944	1.944	1.942	1.941	1.938	1.934	1.930	1.924	1.918	1.910	1.901	1.892	1.884	1.874	1.862	1.850	1.838	1.825	1.811	1.798	1.782	1.768	1.751	1.735	1.720	1.702	1.686	1.668	1.651	1.632	1.615	1.596	1.579	1.560	1.540	1.521	1.504	1.485	1.466	1.448	1.430	1.411	1.392	1.375	1.358	1.339	1.321	1.302	1.285	1.268	1.250	1.234	1.216	1.199	1.184	1.166	1.150	1.135	1.119	1.104	1.089	1.072	1.059	1.042	1.029	1.015	1.000	0.986	0.972	0.961	0.949	0.936	0.924	0.912	0.900	0.889	0.878	0.869	0.859	0.848	0.839	0.831	0.821	0.814	0.805	0.799	0.791	0.785	0.779	0.772	0.769	0.762	0.759	0.754	0.749	0.745	0.742	0.739	0.736	0.734	0.731	0.730	0.728	0.725	0.724	0.722	0.720	0.719	0.718	0.716	0.712	0.711	0.710	0.709	0.705	0.704	0.701	0.699	0.696	0.692	0.689	0.685	0.681	0.676	0.672	0.668	0.662	0.658	0.651	0.645	0.639	0.632	0.625	0.619	0.610	0.604	0.595	0.586	0.578	0.570	0.561	0.551	0.544	0.535	0.526	0.516	0.507	0.499	0.491	0.481	0.474	0.465	0.458	0.449	0.441	0.435	0.428	0.421	0.414	0.409	0.402	0.396	0.392	0.386	0.382	0.378	0.374	0.370	0.366	0.362	0.360	0.356	0.354	0.352	0.350	0.349	0.346	0.345	0.344	0.342	0.341	0.339	0.339	0.338	0.336	0.334	0.332	0.331	0.329	0.328	0.325	0.322	0.320	0.318	0.315	0.311	0.308	0.304	0.301	0.296	0.291	0.288	0.282	0.276	0.271	0.266	0.260	0.254	0.248	0.242	0.235	0.228	0.222	0.215	0.208	0.200	0.192	0.186	0.178	0.171	0.164	0.156	0.150	0.142	0.136	0.129	0.121	0.115	0.110	0.104	0.096	0.091	0.086	0.081	0.075	0.071	0.066	0.062	0.059	0.055	0.052	0.049	0.046	0.042	0.041	0.039	0.038	0.035	0.034	0.032	0.031	0.030	0.031	0.030	0.030	0.029	0.030	0.029	0.030	0.029	0.030	0.030	0.030	0.030	0.030	0.032	0.032	0.032	0.032	0.032	0.034	0.032	0.032	0.032	0.032	0.032	0.032	0.031	0.031	0.031	0.030	0.029	0.029	0.028	0.026	0.025	0.024	0.022	0.022	0.021	0.020	0.019	0.018	0.016	0.016	0.015	0.015	0.014	0.014	0.014	0.014	0.014	0.014	0.016	0.016	0.018	0.019	0.022	0.024	0.026	0.030	0.034	0.038	0.042	0.048	0.052	0.058	0.064	0.070	0.078	0.085	0.094	0.101	0.110	0.120	0.130	0.140	0.150	0.161	0.172	0.184	0.196	0.208	0.220	0.234	0.246	0.260	0.274	0.288	0.301	0.316	0.330	0.345	0.360	0.375	0.389	0.404	0.418	0.432	0.448	0.461	0.475	0.490	0.504	0.516	0.530	0.542	0.555	0.569	0.580	0.591	0.601	0.612	0.622	0.632	0.642	0.650	0.659	0.666	0.674	0.680	0.686	0.691	0.695	0.700	0.704	0.706	0.709	0.711	0.711	0.712	0.711	0.711	0.710	0.708	0.705	0.702	0.699	0.694	0.689	0.684	0.678	0.671	0.665	0.658	0.649	0.641	0.632	0.624	0.614	0.604	0.594	0.582	0.571	0.561	0.549	0.538	0.525	0.514	0.501	0.488	0.475	0.462	0.450	0.438	0.424	0.410	0.398	0.384	0.371	0.358	0.344	0.331	0.318	0.305	0.291	0.279	0.268	0.254	0.241	0.229	0.218	0.206	0.195	0.184	0.171	0.161	0.151	0.140	0.131	0.120	0.110	0.100	0.092	0.082	0.074	0.066	0.058	0.050	0.040	0.032	0.025	0.018	0.010	0.002	-0.004	-0.011	-0.018	-0.024	-0.030	-0.038	-0.042	-0.050	-0.056	-0.061	-0.068	-0.074	-0.080	-0.085	-0.092	-0.098	-0.104	-0.109	-0.114	-0.119	-0.125	-0.130	-0.136	-0.140	-0.146	-0.151	-0.156	-0.160	-0.165	-0.170	-0.174	-0.178	-0.182	-0.185	-0.189	-0.191	-0.194	-0.198	-0.199	-0.201	-0.201	-0.204	-0.205	-0.204	-0.205	-0.204	-0.204	-0.202	-0.201	-0.200	-0.196	-0.195	-0.192	-0.188	-0.185	-0.181	-0.178	-0.172	-0.168	-0.162	-0.158	-0.152	-0.146	-0.141	-0.135	-0.128	-0.121	-0.116	-0.110	-0.104	-0.098	-0.091	-0.085	-0.079	-0.074	-0.070	-0.064	-0.059	-0.055	-0.050	-0.046	-0.042	-0.040	-0.038	-0.034	-0.032	-0.031	-0.030	-0.029	-0.029	-0.029	-0.029	-0.030	-0.031	-0.031	-0.034	-0.035	-0.039	-0.041	-0.045	-0.048	-0.051	-0.055	-0.059	-0.062	-0.068	-0.071	-0.075	-0.079	-0.084	-0.088	-0.091	-0.095	-0.099	-0.102	-0.106	-0.109	-0.112	-0.115	-0.118	-0.121	-0.124	-0.125	-0.126	-0.128	-0.129	-0.130	-0.131	-0.131	-0.131	-0.130	-0.130	-0.129	-0.129	-0.126	-0.125	-0.124	-0.122	-0.120	-0.118	-0.115	-0.112	-0.110	-0.106	-0.104	-0.101	-0.098	-0.095	-0.091	-0.088	-0.085	-0.081	-0.079	-0.075	-0.074	-0.070	-0.068	-0.064	-0.061	-0.059	-0.056	-0.054	-0.051	-0.048	-0.046	-0.044	-0.041	-0.039	-0.036	-0.035	-0.031	-0.030	-0.029	-0.025	-0.024	-0.021	-0.019	-0.016	-0.015	-0.012	-0.009	-0.008	-0.004	-0.002	0.001	0.004	0.008	0.010	0.012	0.016	0.020	0.022	0.028	0.030	0.034	0.039	0.042	0.046	0.051	0.055	0.060	0.064	0.069	0.072	0.078	0.082	0.088	0.091	0.098	0.101	0.108	0.111	0.116	0.121	0.126	0.132	0.136	0.142	0.148	0.152	0.159	0.162	0.169	0.174	0.179	0.184	0.188	0.194	0.199	0.202	0.208	0.212	0.218	0.221	0.226	0.231	0.235	0.240	0.244	0.248	0.254	0.258	0.261	0.266	0.269	0.274	0.279	0.282	0.286	0.290	0.295	0.299	0.302	0.306	0.310	0.314	0.318	0.321	0.326	0.330	0.334	0.338	0.340	0.344	0.348	0.351	0.354	0.358	0.361	0.366	0.369	0.371	0.375	0.378	0.381	0.385	0.388	0.391	0.395	0.396	0.400	0.404	0.408	0.411	0.414	0.416	0.420	0.424	0.426	0.430	0.434	0.438	0.441	0.444	0.449	0.452	0.456	0.461	0.466	0.470	0.474	0.480	0.484	0.490	0.496	0.501	0.506	0.511	0.519	0.524	0.530	0.536	0.544	0.550	0.556	0.564	0.570	0.579	0.585	0.594	0.601	0.609	0.616	0.625	0.632	0.640	0.649	0.656	0.665	0.674	0.680	0.690	0.699	0.706	0.715	0.722	0.730	0.738	0.745	0.754	0.761	0.769	0.776	0.785	0.792	0.800	0.808	0.815	0.821	0.829	0.836	0.842	0.850	0.856	0.865	0.871	0.878	0.885	0.892	0.899	0.906	0.914	0.920	0.926	0.934	0.941	0.949	0.956	0.964	0.971	0.980	0.988	0.996	1.004	1.012	1.020	1.029	1.039	1.046	1.056	1.065	1.075	1.085	1.094	1.104	1.115	1.124	1.135	1.145	1.155	1.166	1.176	1.186	1.199	1.209	1.219	1.230	1.241	1.250	1.261	1.271	1.282	1.292	1.302	1.312	1.324	1.332	1.342	1.351	1.361	1.370	1.379	1.386	1.394	1.402	1.410	1.416	1.424	1.430	1.436	1.442	1.448	1.452	1.458	1.461	1.465	1.468	1.471	1.474	1.476	1.478	1.480	1.480	1.480	1.481	1.481	1.480	1.480	1.479	1.476	1.474	1.471	1.470	1.468	1.464	1.460	1.456	1.454	1.450	1.445	1.441	1.438	1.432	1.428	1.422	1.418	1.414	1.409	1.404	1.399	1.394	1.389	1.384	1.379	1.372	1.369	1.365	1.359	1.355	1.350	1.346	1.342	1.339	1.335	1.331	1.328	1.325	1.321	1.319	1.316	1.312	1.311	1.309	1.306	1.304	1.302	1.301	1.300	1.299	1.296	1.295	1.295	1.294	1.294	1.292	1.291	1.291	1.290	1.290	1.290	1.289	1.289	1.288	1.288	1.286	1.286	1.286	1.284	1.284	1.282	1.281	1.280	1.279	1.278	1.275	1.274	1.271	1.269	1.266	1.264	1.261	1.259	1.255	1.251	1.249	1.245	1.241	1.238	1.234	1.229	1.225	1.221	1.216	1.212	1.206	1.201	1.196	1.192	1.188	1.182	1.178	1.172	1.168	1.162	1.159	1.154	1.149	1.142	1.138	1.134	1.129	1.125	1.120	1.118	1.114	1.110	1.106	1.102	1.100	1.096	1.092	1.091	1.088	1.086	1.085	1.081	1.080	1.080	1.078	1.076	1.075	1.075	1.075	1.075	1.074	1.074	1.075	1.076	1.076	1.076	1.078	1.078	1.079	1.079	1.080	1.082	1.082	1.084	1.085	1.085	1.086	1.086	1.088	1.088	1.089	1.089	1.090	1.090	1.090	1.090	1.089	1.088	1.088	1.086	1.085	1.084	1.082	1.079	1.078	1.076	1.074	1.070	1.068	1.065	1.061	1.058	1.055	1.051	1.048	1.042	1.038	1.034	1.029	1.025	1.020	1.015	1.011	1.006	1.001	0.996	0.992	0.988	0.982	0.979	0.974	0.970	0.966	0.961	0.959	0.954	0.950	0.946	0.942	0.940	0.938	0.934	0.931	0.928	0.925	0.922	0.921	0.918	0.916	0.914	0.912	0.910	0.908	0.906	0.905	0.902	0.901	0.900	0.899	0.898	0.895	0.894	0.891	0.889	0.888	0.885	0.882	0.880	0.878	0.875	0.872	0.870	0.868	0.865	0.861	0.859	0.855	0.852	0.848	0.845	0.841	0.838	0.832	0.829	0.825	0.821	0.816	0.812	0.809	0.804	0.800	0.796	0.791	0.788	0.782	0.779	0.775	0.771	0.768	0.764	0.759	0.756	0.752	0.749	0.746	0.742	0.739	0.736	0.732	0.731	0.728	0.725	0.722	0.720	0.718	0.715	0.712	0.710	0.709	0.705	0.702	0.700	0.698	0.694	0.691	0.689	0.685	0.681	0.679	0.674	0.671	0.666	0.661	0.658	0.651	0.646	0.639	0.634	0.626	0.619	0.611	0.604	0.595	0.586	0.579	0.569	0.559	0.549	0.538	0.526	0.514	0.502	0.490	0.478	0.465	0.451	0.438	0.424	0.410	0.395	0.380	0.366	0.351	0.336	0.321	0.308	0.291	0.276	0.261	0.246	0.231	0.216	0.201	0.188	0.174	0.160	0.146	0.132	0.120	0.108	0.095	0.084	0.072	0.061	0.050	0.040	0.030	0.020	0.011	0.004	-0.004	-0.011	-0.018	-0.025	-0.030	-0.035	-0.040	-0.045	-0.048	-0.051	-0.054	-0.056	-0.059	-0.060	-0.061	-0.062	-0.062	-0.062	-0.062	-0.062	-0.061	-0.061	-0.060	-0.059	-0.058	-0.056	-0.054	-0.051	-0.049	-0.048	-0.046	-0.044	-0.041	-0.040	-0.040	-0.038	-0.036	-0.034	-0.034	-0.031	-0.031	-0.030	-0.029	-0.029	-0.029	-0.029	-0.030	-0.030	-0.031	-0.032	-0.034	-0.035	-0.038	-0.040	-0.042	-0.045	-0.048	-0.051	-0.054	-0.059	-0.062	-0.066	-0.071	-0.076	-0.081	-0.085	-0.091	-0.096	-0.101	-0.106	-0.112	-0.118	-0.124	-0.129	-0.135	-0.141	-0.148	-0.154	-0.159	-0.165	-0.170	-0.176	-0.180	-0.186	-0.191	-0.195	-0.199	-0.204	-0.206	-0.209	-0.212	-0.215	-0.218	-0.219	-0.220	-0.221	-0.221	-0.222	-0.220	-0.220	-0.219	-0.216	-0.214	-0.211	-0.208	-0.202	-0.198	-0.192	-0.186	-0.180	-0.172	-0.165	-0.156	-0.148	-0.139	-0.129	-0.119	-0.108	-0.095	-0.084	-0.071	-0.058	-0.045	-0.031	-0.019	-0.004	0.011	0.026	0.041	0.058	0.072	0.089	0.105	0.121	0.139	0.155	0.171	0.188	0.205	0.221	0.239	0.256	0.272	0.290	0.306	0.324	0.340	0.356	0.372	0.389	0.405	0.421	0.435	0.451	0.466	0.482	0.496	0.510	0.525	0.539	0.552	0.566	0.580	0.592	0.606	0.618	0.630	0.641	0.654	0.664	0.676	0.686	0.696	0.708	0.716	0.726	0.736	0.745	0.754	0.762	0.770	0.778	0.786	0.794	0.801	0.808	0.814	0.820	0.826	0.832	0.839	0.844	0.850	0.855	0.859	0.864	0.869	0.872	0.875	0.879	0.882	0.886	0.888	0.891	0.894	0.895	0.898	0.899	0.900	0.901	0.902	0.904	0.902	0.904	0.904	0.904	0.904	0.902	0.902	0.902	0.901	0.900	0.899	0.898	0.896	0.895	0.892	0.892	0.890	0.886	0.885	0.884	0.881	0.878	0.876	0.872	0.871	0.868	0.865	0.862	0.859	0.856	0.854	0.850	0.846	0.844	0.840	0.838	0.834	0.830	0.828	0.822	0.819	0.815	0.811	0.808	0.802	0.798	0.794	0.789	0.784	0.780	0.774	0.769	0.762	0.758	0.752	0.748	0.741	0.734	0.728	0.720	0.714	0.706	0.699	0.691	0.684	0.676	0.669	0.660	0.652	0.644	0.635	0.626	0.616	0.608	0.598	0.589	0.580	0.569	0.560	0.550	0.539	0.530	0.519	0.509	0.499	0.488	0.478	0.466	0.456	0.445	0.434	0.424	0.412	0.400	0.390	0.379	0.368	0.356	0.345	0.334	0.322	0.311	0.299	0.288	0.278	0.266	0.254	0.244	0.232	0.220	0.209	0.196	0.186	0.175	0.162	0.151	0.141	0.129	0.118	0.106	0.094	0.084	0.072	0.060	0.050	0.038	0.026	0.016	0.005	-0.008	-0.018	-0.029	-0.039	-0.050	-0.061	-0.071	-0.082	-0.092	-0.104	-0.114	-0.124	-0.134	-0.144	-0.154	-0.162	-0.174	-0.182	-0.191	-0.200	-0.209	-0.216	-0.225	-0.232	-0.241	-0.249	-0.255	-0.262	-0.270	-0.275	-0.280	-0.288	-0.292	-0.296	-0.301	-0.305	-0.309	-0.312	-0.315	-0.319	-0.320	-0.321	-0.322	-0.324	-0.324	-0.325	-0.324	-0.324	-0.322	-0.321	-0.319	-0.316	-0.315	-0.312	-0.309	-0.305	-0.301	-0.296	-0.291	-0.288	-0.281	-0.276	-0.271	-0.265	-0.258	-0.251	-0.245	-0.238	-0.231	-0.225	-0.218	-0.210	-0.202	-0.195	-0.188	-0.180	-0.172	-0.164	-0.156	-0.149	-0.140	-0.132	-0.125	-0.118	-0.110	-0.104	-0.095	-0.088	-0.081	-0.074	-0.068	-0.060	-0.054	-0.048	-0.040	-0.034	-0.029	-0.022	-0.016	-0.011	-0.005	0.000	0.006	0.012	0.016	0.022	0.028	0.032	0.038	0.041	0.046	0.051	0.055	0.060	0.064	0.068	0.072	0.076	0.080	0.084	0.088	0.091	0.095	0.099	0.101	0.105	0.108	0.111	0.114	0.118	0.120	0.122	0.125	0.129	0.131	0.134	0.135	0.138	0.140	0.141	0.144	0.146	0.149	0.151	0.154	0.155	0.158	0.159	0.161	0.164	0.165	0.168	0.170	0.174	0.176	0.179	0.182	0.185	0.189	0.192	0.196	0.202	0.206	0.211	0.218	0.224	0.230	0.236	0.242	0.250	0.259	0.268	0.276	0.286	0.296	0.308	0.319	0.330	0.342	0.355	0.369	0.382	0.396	0.411	0.426	0.441	0.458	0.474	0.491	0.509	0.526	0.545	0.564	0.581	0.601	0.621	0.640	0.660	0.679	0.700	0.720	0.740	0.761	0.781	0.802	0.822	0.842	0.862	0.884	0.904	0.924	0.944	0.962	0.984	1.002	1.021	1.040	1.059	1.079	1.096	1.114	1.132	1.150	1.166	1.184	1.200	1.218	1.232	1.249	1.265	1.279	1.295	1.309	1.324	1.336	1.351	1.364	1.378	1.390	1.402	1.414	1.426	1.438	1.448	1.459	1.469	1.480	1.489	1.499	1.508	1.518	1.526	1.535	1.541	1.550	1.558	1.564	1.571	1.578	1.582	1.589	1.595	1.600	1.605	1.610	1.614	1.619	1.621	1.626	1.629	1.630	1.634	1.635	1.638	1.639	1.640	1.640	1.640	1.640	1.640	1.639	1.639	1.638	1.636	1.634	1.630	1.629	1.625	1.621	1.618	1.614	1.610	1.605	1.600	1.595	1.589	1.584	1.576	1.570	1.564	1.556	1.549	1.541	1.532	1.525	1.515	1.508	1.498	1.488	1.478	1.469	1.458	1.448	1.436	1.425	1.414	1.402	1.390	1.378	1.365	1.354	1.341	1.329	1.316	1.302	1.290	1.278	1.264	1.250	1.238	1.225	1.211	1.198	1.185	1.171	1.159	1.146	1.134	1.120	1.109	1.096	1.084	1.072	1.061	1.049	1.038	1.028	1.018	1.006	0.996	0.988	0.979	0.970	0.961	0.954	0.948	0.940	0.934	0.929	0.922	0.918	0.914	0.910	0.906	0.904	0.901	0.900	0.898	0.896	0.896	0.896	0.898	0.898	0.898	0.899	0.902	0.904	0.906	0.910	0.912	0.916	0.920	0.924	0.929	0.932	0.936	0.942	0.946	0.952	0.956	0.961	0.968	0.972	0.978	0.981	0.988	0.992	0.998	1.001	1.006	1.010	1.015	1.019	1.022	1.026	1.030	1.034	1.038	1.039	1.042	1.045	1.048	1.049	1.050	1.052	1.054	1.054	1.055	1.055	1.056	1.055	1.055	1.054	1.054	1.051	1.050	1.049	1.046	1.045	1.042	1.040	1.038	1.034	1.029	1.025	1.021	1.018	1.014	1.009	1.004	0.998	0.992	0.988	0.980	0.975	0.969	0.961	0.955	0.948	0.940	0.932	0.925	0.915	0.908	0.899	0.890	0.880	0.871	0.861	0.850	0.841	0.830	0.820	0.809	0.798	0.786	0.775	0.764	0.751	0.739	0.726	0.714	0.701	0.689	0.675	0.662	0.650	0.636	0.622	0.611	0.598	0.584	0.571	0.559	0.546	0.534	0.521	0.509	0.498	0.485	0.474	0.461	0.451	0.440	0.430	0.420	0.410	0.400	0.392	0.382	0.375	0.366	0.360	0.352	0.346	0.340	0.334	0.330	0.324	0.321	0.316	0.314	0.310	0.309	0.306	0.305	0.302	0.302	0.301	0.302	0.302	0.304	0.305	0.308	0.310	0.311	0.314	0.318	0.320	0.324	0.329	0.334	0.338	0.342	0.348	0.352	0.359	0.364	0.370	0.376	0.381	0.388	0.394	0.401	0.408	0.414	0.421	0.428	0.434	0.441	0.448	0.455	0.461	0.469	0.474	0.480	0.488	0.492	0.499	0.505	0.509	0.515	0.520	0.525	0.530	0.532	0.536	0.540	0.544	0.546	0.548	0.550	0.551	0.552	0.552	0.554	0.552	0.551	0.550	0.549	0.545	0.542	0.539	0.535	0.531	0.525	0.520	0.512	0.506	0.499	0.491	0.482	0.474	0.465	0.454	0.445	0.434	0.422	0.411	0.399	0.386	0.374	0.362	0.349	0.335	0.322	0.309	0.295	0.282	0.269	0.254	0.240	0.228	0.212	0.200	0.186	0.174	0.160	0.149	0.135	0.124	0.112	0.100	0.089	0.079	0.069	0.059	0.051	0.041	0.034	0.025	0.018	0.011	0.006	0.000	-0.005	-0.010	-0.014	-0.016	-0.020	-0.022	-0.025	-0.026	-0.028	-0.026	-0.028	-0.026	-0.026	-0.025	-0.022	-0.020	-0.019	-0.016	-0.012	-0.010	-0.006	-0.004	-0.001	0.004	0.006	0.010	0.014	0.018	0.021	0.025	0.029	0.031	0.036	0.039	0.041	0.045	0.046	0.050	0.052	0.055	0.055	0.058	0.059	0.060	0.061	0.062	0.062	0.062	0.062	0.062	0.061	0.061	0.060	0.059	0.058	0.055	0.054	0.052	0.050	0.048	0.045	0.042	0.040	0.038	0.034	0.030	0.026	0.024	0.020	0.015	0.012	0.009	0.005	0.001	-0.004	-0.008	-0.011	-0.016	-0.020	-0.024	-0.028	-0.032	-0.036	-0.040	-0.045	-0.049	-0.052	-0.058	-0.060	-0.065	-0.069	-0.072	-0.078	-0.080	-0.085	-0.089	-0.092	-0.096	-0.101	-0.105	-0.109	-0.111	-0.116	-0.120	-0.124	-0.128	-0.130	-0.134	-0.138	-0.140	-0.142	-0.146	-0.149	-0.151	-0.155	-0.158	-0.160	-0.162	-0.166	-0.169	-0.170	-0.172	-0.174	-0.178	-0.179	-0.180	-0.182	-0.185	-0.186	-0.189	-0.190	-0.191	-0.192	-0.195	-0.196	-0.199	-0.199	-0.201	-0.201	-0.202	-0.204	-0.205	-0.206	-0.206	-0.208	-0.209	-0.210	-0.210	-0.211	-0.211	-0.211	-0.211	-0.212	-0.212	-0.212	-0.212	-0.211	-0.211	-0.211	-0.211	-0.210	-0.210	-0.208	-0.206	-0.205	-0.202	-0.201	-0.199	-0.196	-0.194	-0.191	-0.188	-0.185	-0.181	-0.178	-0.174	-0.170	-0.166	-0.160	-0.156	-0.152	-0.146	-0.141	-0.136	-0.131	-0.126	-0.120	-0.114	-0.109	-0.102	-0.098	-0.090	-0.085	-0.079	-0.072	-0.068	-0.060	-0.055	-0.049	-0.044	-0.038	-0.031	-0.026	-0.022	-0.016	-0.012	-0.008	-0.002	0.002	0.006	0.010	0.014	0.018	0.020	0.024	0.026	0.029	0.031	0.034	0.035	0.038	0.039	0.040	0.041	0.042	0.044	0.045	0.046	0.046	0.048	0.046	0.046	0.049	0.049	0.049	0.049	0.049	0.050	0.050	0.051	0.051	0.052	0.054	0.055	0.058	0.059	0.060	0.062	0.062	0.066	0.068	0.070	0.072	0.076	0.078	0.082	0.085	0.088	0.091	0.096	0.099	0.104	0.108	0.111	0.115	0.119	0.124	0.128	0.132	0.136	0.140	0.145	0.149	0.152	0.158	0.160	0.165	0.169	0.172	0.175	0.179	0.182	0.185	0.189	0.191	0.192	0.196	0.199	0.200	0.202	0.204	0.205	0.206	0.209	0.209	0.210	0.210	0.211	0.212	0.212	0.211	0.212	0.212	0.212	0.211	0.212	0.211	0.211	0.210	0.210	0.209	0.209	0.208	0.208	0.206	0.205	0.205	0.204	0.202	0.202	0.201	0.201	0.200	0.199	0.198	0.198	0.196	0.194	0.195	0.192	0.191	0.190	0.190	0.188	0.186	0.185	0.182	0.181	0.179	0.178	0.175	0.174	0.171	0.169	0.166	0.164	0.161	0.159	0.155	0.152	0.150	0.146	0.142	0.139	0.136	0.132	0.128	0.124	0.121	0.118	0.112	0.110	0.105	0.101	0.098	0.092	0.090	0.085	0.081	0.078	0.074	0.071	0.068	0.064	0.060	0.058	0.055	0.051	0.049	0.046	0.044	0.042	0.040	0.039	0.036	0.035	0.034	0.034	0.032	0.032	0.031	0.032	0.032	0.032	0.034	0.034	0.035	0.036	0.038	0.039	0.041	0.044	0.045	0.049	0.050	0.054	0.056	0.059	0.062	0.066	0.069	0.072	0.078	0.080	0.084	0.089	0.092	0.096	0.101	0.106	0.110	0.115	0.120	0.125	0.130	0.135	0.141	0.146	0.151	0.158	0.162	0.168	0.175	0.180	0.188	0.192	0.200	0.206	0.212	0.220	0.226	0.234	0.241	0.249	0.256	0.264	0.272	0.280	0.288	0.295	0.305	0.312	0.321	0.331	0.339	0.348	0.358	0.366	0.375	0.386	0.395	0.404	0.415	0.424	0.434	0.444	0.455	0.465	0.475	0.485	0.495	0.506	0.516	0.526	0.536	0.548	0.558	0.568	0.578	0.589	0.599	0.609	0.619	0.629	0.639	0.649	0.659	0.669	0.678	0.688	0.696	0.706	0.715	0.724	0.732	0.740	0.749	0.756	0.764	0.771	0.778	0.785	0.791	0.796	0.802	0.808	0.812	0.819	0.822	0.826	0.830	0.832	0.836	0.839	0.840	0.841	0.842	0.842	0.844	0.844	0.842	0.841	0.841	0.839	0.836	0.834	0.831	0.829	0.825	0.820	0.816	0.812	0.808	0.804	0.798	0.794	0.789	0.782	0.778	0.772	0.766	0.761	0.756	0.750	0.745	0.740	0.734	0.730	0.725	0.720	0.716	0.714	0.710	0.706	0.704	0.701	0.698	0.698	0.695	0.694	0.694	0.692	0.694	0.695	0.696	0.698	0.699	0.701	0.704	0.706	0.710	0.714	0.718	0.721	0.728	0.731	0.736	0.741	0.746	0.751	0.758	0.764	0.769	0.775	0.781	0.786	0.792	0.798	0.804	0.810	0.815	0.820	0.825	0.830	0.834	0.840	0.842	0.848	0.851	0.854	0.858	0.861	0.864	0.866	0.869	0.870	0.871	0.872	0.872	0.872	0.872	0.874	0.874	0.872	0.871	0.870	0.869	0.868	0.865	0.862	0.860	0.858	0.854	0.851	0.848	0.844	0.840	0.835	0.831	0.826	0.821	0.816	0.812	0.808	0.801	0.796	0.790	0.785	0.780	0.774	0.768	0.761	0.755	0.749	0.745	0.738	0.732	0.725	0.720	0.714	0.708	0.701	0.695	0.689	0.682	0.678	0.671	0.666	0.661	0.654	0.649	0.644	0.639	0.634	0.629	0.624	0.620	0.615	0.611	0.606	0.602	0.599	0.595	0.591	0.588	0.584	0.581	0.578	0.575	0.572	0.569	0.568	0.564	0.562	0.559	0.556	0.555	0.552	0.550	0.548	0.545	0.542	0.540	0.538	0.536	0.532	0.531	0.528	0.525	0.522	0.520	0.516	0.514	0.510	0.506	0.504	0.499	0.495	0.491	0.488	0.482	0.478	0.474	0.469	0.465	0.460	0.455	0.451	0.445	0.441	0.436	0.432	0.428	0.422	0.418	0.411	0.408	0.402	0.399	0.394	0.390	0.385	0.381	0.376	0.374	0.370	0.366	0.364	0.360	0.358	0.355	0.352	0.350	0.348	0.346	0.345	0.344	0.342	0.341	0.340	0.340	0.339	0.339	0.339	0.340	0.339	0.340	0.341	0.341	0.342	0.344	0.346	0.349	0.350	0.354	0.356	0.359	0.362	0.365	0.369	0.372	0.376	0.382	0.388	0.391	0.398	0.404	0.410	0.418	0.424	0.431	0.439	0.448	0.455	0.464	0.474	0.484	0.494	0.504	0.515	0.526	0.538	0.550	0.562	0.574	0.586	0.600	0.614	0.628	0.641	0.654	0.669	0.684	0.698	0.711	0.726	0.741	0.755	0.771	0.785	0.799	0.814	0.829	0.842	0.856	0.869	0.882	0.895	0.908	0.921	0.932	0.944	0.956	0.968	0.978	0.989	0.999	1.009	1.018	1.028	1.035	1.045	1.052	1.061	1.069	1.076	1.084	1.091	1.099	1.105	1.112	1.120	1.126	1.134	1.140	1.148	1.155	1.162	1.169	1.178	1.184	1.192	1.201	1.210	1.218	1.226	1.235	1.246	1.255	1.265	1.276	1.286	1.298	1.308	1.320	1.332	1.345	1.356	1.369	1.382	1.394	1.408	1.420	1.432	1.445	1.458	1.471	1.484	1.496	1.508	1.520	1.531	1.542	1.554	1.564	1.575	1.584	1.594	1.602	1.610	1.618	1.624	1.629	1.635	1.640	1.644	1.646	1.650	1.651	1.651	1.651	1.651	1.649	1.648	1.644	1.640	1.635	1.630	1.624	1.616	1.610	1.601	1.592	1.582	1.572	1.562	1.551	1.540	1.528	1.515	1.502	1.490	1.476	1.462	1.449	1.435	1.421	1.406	1.392	1.378	1.362	1.346	1.331	1.315	1.300	1.284	1.269	1.254	1.238	1.222	1.206	1.190	1.175	1.160	1.145	1.129	1.112	1.096	1.081	1.066	1.050	1.035	1.020	1.004	0.989	0.974	0.959	0.945	0.929	0.914	0.898	0.884	0.869	0.854	0.840	0.825	0.811	0.798	0.784	0.769	0.756	0.744	0.730	0.718	0.705	0.692	0.680	0.669	0.659	0.648	0.636	0.628	0.616	0.608	0.598	0.589	0.581	0.571	0.565	0.558	0.551	0.544	0.538	0.531	0.526	0.520	0.515	0.510	0.506	0.501	0.498	0.492	0.488	0.484	0.481	0.476	0.472	0.469	0.465	0.460	0.456	0.452	0.449	0.442	0.439	0.432	0.429	0.422	0.416	0.410	0.402	0.396	0.389	0.380	0.372	0.365	0.356	0.348	0.338	0.328	0.319	0.309	0.298	0.286	0.278	0.265	0.255	0.244	0.232	0.220	0.209	0.198	0.186	0.175	0.164	0.154	0.142	0.131	0.121	0.111	0.102	0.092	0.084	0.075	0.068	0.059	0.052	0.046	0.039	0.034	0.029	0.025	0.020	0.016	0.012	0.009	0.006	0.005	0.004	0.002	0.001	0.002	0.002	0.002	0.004	0.004	0.005	0.008	0.009	0.009	0.011	0.012	0.015	0.018	0.019	0.021	0.022	0.024	0.025	0.026	0.029	0.029	0.029	0.030	0.029	0.029	0.028	0.028	0.026	0.025	0.024	0.021	0.018	0.016	0.012	0.010	0.006	0.001	-0.002	-0.006	-0.011	-0.016	-0.022	-0.028	-0.032	-0.038	-0.042	-0.049	-0.055	-0.061	-0.066	-0.074	-0.079	-0.084	-0.090	-0.096	-0.101	-0.108	-0.111	-0.118	-0.122	-0.128	-0.131	-0.135	-0.140	-0.144	-0.146	-0.150	-0.154	-0.156	-0.160	-0.161	-0.165	-0.166	-0.169	-0.170	-0.171	-0.172	-0.174	-0.175	-0.174	-0.175	-0.176	-0.176	-0.175	-0.175	-0.175	-0.175	-0.175	-0.174	-0.174	-0.174	-0.172	-0.172	-0.171	-0.171	-0.170	-0.170	-0.170	-0.169	-0.169	-0.169	-0.168	-0.166	-0.168	-0.166	-0.166	-0.166	-0.166	-0.165	-0.165	-0.165	-0.165	-0.165	-0.164	-0.164	-0.164	-0.164	-0.164	-0.162	-0.161	-0.161	-0.161	-0.160	-0.159	-0.158	-0.156	-0.155	-0.152	-0.150	-0.149	-0.146	-0.144	-0.140	-0.136	-0.134	-0.129	-0.125	-0.120	-0.115	-0.110	-0.104	-0.099	-0.092	-0.086	-0.079	-0.071	-0.064	-0.056	-0.048	-0.039	-0.030	-0.021	-0.011	-0.002	0.008	0.020	0.030	0.041	0.051	0.062	0.075	0.088	0.098	0.111	0.122	0.136	0.148	0.160	0.174	0.186	0.198	0.211	0.224	0.236	0.249	0.261	0.274	0.285	0.298	0.310	0.321	0.332	0.345	0.355	0.366	0.376	0.388	0.396	0.406	0.415	0.425	0.434	0.442	0.450	0.458	0.465	0.471	0.479	0.484	0.490	0.495	0.500	0.504	0.509	0.511	0.514	0.518	0.520	0.521	0.522	0.524	0.524	0.524	0.522	0.522	0.521	0.518	0.516	0.514	0.510	0.507	0.502	0.499	0.494	0.489	0.484	0.478	0.470	0.462	0.456	0.449	0.440	0.432	0.424	0.415	0.405	0.396	0.386	0.375	0.365	0.355	0.345	0.334	0.321	0.311	0.300	0.289	0.276	0.265	0.255	0.242	0.231	0.219	0.208	0.195	0.184	0.172	0.160	0.150	0.138	0.128	0.116	0.105	0.095	0.084	0.075	0.065	0.054	0.044	0.036	0.026	0.018	0.009	0.000	-0.009	-0.016	-0.025	-0.034	-0.041	-0.049	-0.056	-0.064	-0.071	-0.078	-0.084	-0.092	-0.099	-0.105	-0.111	-0.118	-0.125	-0.131	-0.138	-0.144	-0.150	-0.156	-0.162	-0.170	-0.176	-0.182	-0.189	-0.194	-0.200	-0.206	-0.212	-0.218	-0.224	-0.230	-0.236	-0.241	-0.248	-0.252	-0.259	-0.262	-0.268	-0.272	-0.276	-0.281	-0.285	-0.288	-0.291	-0.295	-0.298	-0.300	-0.301	-0.302	-0.305	-0.305	-0.306	-0.305	-0.306	-0.305	-0.304	-0.302	-0.300	-0.298	-0.295	-0.292	-0.289	-0.285	-0.281	-0.278	-0.272	-0.268	-0.264	-0.258	-0.252	-0.248	-0.241	-0.236	-0.231	-0.225	-0.220	-0.214	-0.210	-0.205	-0.200	-0.195	-0.191	-0.186	-0.184	-0.180	-0.178	-0.174	-0.172	-0.171	-0.170	-0.169	-0.169	-0.169	-0.169	-0.169	-0.170	-0.172	-0.174	-0.175	-0.178	-0.181	-0.185	-0.189	-0.192	-0.198	-0.202	-0.208	-0.211	-0.218	-0.224	-0.229	-0.234	-0.240	-0.244	-0.250	-0.255	-0.261	-0.265	-0.270	-0.275	-0.280	-0.284	-0.289	-0.292	-0.296	-0.300	-0.304	-0.306	-0.309	-0.310	-0.311	-0.314	-0.315	-0.315	-0.316	-0.316	-0.316	-0.315	-0.315	-0.314	-0.312	-0.311	-0.310	-0.309	-0.305	-0.304	-0.301	-0.299	-0.295	-0.292	-0.289	-0.285	-0.281	-0.279	-0.275	-0.270	-0.268	-0.262	-0.260	-0.255	-0.251	-0.248	-0.244	-0.241	-0.236	-0.232	-0.229	-0.225	-0.221	-0.219	-0.215	-0.210	-0.208	-0.204	-0.200	-0.196	-0.192	-0.190	-0.185	-0.181	-0.178	-0.174	-0.170	-0.166	-0.161	-0.158	-0.154	-0.150	-0.145	-0.141	-0.136	-0.132	-0.129	-0.125	-0.120	-0.114	-0.110	-0.105	-0.100	-0.095	-0.091	-0.085	-0.080	-0.075	-0.070	-0.065	-0.060	-0.054	-0.050	-0.045	-0.039	-0.034	-0.029	-0.024	-0.019	-0.012	-0.008	-0.004	0.002	0.008	0.012	0.018	0.022	0.028	0.031	0.038	0.042	0.048	0.051	0.056	0.060	0.065	0.070	0.075	0.079	0.084	0.088	0.091	0.095	0.099	0.102	0.106	0.110	0.114	0.119	0.121	0.125	0.129	0.132	0.135	0.139	0.142	0.145	0.149	0.151	0.155	0.158	0.161	0.164	0.166	0.169	0.171	0.174	0.178	0.179	0.182	0.184	0.186	0.189	0.191	0.192	0.196	0.198	0.200	0.201	0.204	0.205	0.208	0.209	0.211	0.212	0.214	0.216	0.218	0.220	0.221	0.222	0.225	0.226	0.229	0.231	0.234	0.235	0.236	0.239	0.241	0.244	0.246	0.249	0.250	0.254	0.256	0.259	0.262	0.265	0.269	0.272	0.276	0.280	0.284	0.289	0.292	0.296	0.300	0.304	0.309	0.314	0.318	0.322	0.329	0.332	0.339	0.344	0.349	0.354	0.361	0.366	0.371	0.378	0.382	0.389	0.395	0.401	0.406	0.412	0.419	0.424	0.431	0.436	0.441	0.448	0.452	0.459	0.465	0.471	0.476	0.482	0.489	0.494	0.500	0.506	0.511	0.518	0.524	0.529	0.535	0.541	0.548	0.551	0.558	0.564	0.571	0.578	0.584	0.589	0.596	0.604	0.610	0.616	0.624	0.631	0.638	0.645	0.652	0.660	0.668	0.675	0.684	0.692	0.701	0.710	0.719	0.728	0.736	0.746	0.755	0.765	0.775	0.785	0.795	0.805	0.815	0.825	0.836	0.846	0.856	0.866	0.878	0.888	0.898	0.908	0.918	0.929	0.938	0.948	0.958	0.968	0.976	0.984	0.994	1.002	1.011	1.019	1.026	1.034	1.041	1.048	1.054	1.060	1.065	1.071	1.075	1.080	1.084	1.088	1.091	1.094	1.096	1.099	1.100	1.100	1.102	1.102	1.102	1.102	1.100	1.100	1.099	1.098	1.094	1.092	1.090	1.086	1.084	1.080	1.076	1.072	1.069	1.064	1.060	1.056	1.051	1.048	1.042	1.039	1.034	1.030	1.025	1.020	1.018	1.012	1.009	1.004	1.001	0.998	0.994	0.991	0.988	0.985	0.981	0.979	0.978	0.974	0.971	0.969	0.968	0.965	0.964	0.961	0.959	0.958	0.956	0.955	0.954	0.951	0.950	0.949	0.946	0.945	0.944	0.942	0.940	0.938	0.936	0.934	0.932	0.930	0.926	0.924	0.921	0.919	0.915	0.911	0.909	0.904	0.901	0.896	0.891	0.886	0.882	0.876	0.871	0.866	0.860	0.855	0.849	0.844	0.838	0.830	0.825	0.818	0.811	0.805	0.798	0.791	0.785	0.779	0.771	0.765	0.759	0.752	0.746	0.740	0.735	0.728	0.722	0.718	0.711	0.706	0.701	0.696	0.691	0.688	0.684	0.679	0.676	0.671	0.669	0.665	0.662	0.659	0.658	0.655	0.652	0.650	0.649	0.648	0.646	0.646	0.645	0.644	0.644	0.644	0.644	0.644	0.644	0.644	0.645	0.646	0.646	0.648	0.650	0.650	0.651	0.652	0.655	0.655	0.656	0.659	0.660	0.662	0.664	0.668	0.669	0.671	0.672	0.675	0.676	0.679	0.681	0.684	0.685	0.688	0.689	0.692	0.694	0.695	0.698	0.699	0.701	0.702	0.705	0.705	0.708	0.709	0.710	0.711	0.711	0.712	0.712	0.714	0.714	0.715	0.714	0.715	0.714	0.715	0.715	0.714	0.714	0.712	0.712	0.712	0.710	0.710	0.708	0.706	0.705	0.704	0.701	0.700	0.699	0.698	0.696	0.694	0.692	0.691	0.690	0.688	0.686	0.685	0.684	0.682	0.681	0.681	0.680	0.679	0.679	0.678	0.678	0.679	0.679	0.679	0.679	0.679	0.680	0.680	0.681	0.682	0.684	0.686	0.688	0.689	0.690	0.691	0.694	0.695	0.699	0.701	0.702	0.705	0.708	0.709	0.711	0.714	0.716	0.719	0.720	0.722	0.725	0.726	0.728	0.730	0.731	0.731	0.734	0.735	0.735	0.738	0.738	0.739	0.739	0.738	0.738	0.738	0.738	0.736	0.735	0.735	0.732	0.730	0.729	0.726	0.725	0.722	0.720	0.716	0.715	0.711	0.708	0.704	0.700	0.698	0.694	0.690	0.685	0.681	0.678	0.672	0.669	0.664	0.659	0.654	0.650	0.645	0.641	0.635	0.631	0.628	0.621	0.616	0.611	0.605	0.600	0.595	0.591	0.585	0.579	0.574	0.569	0.564	0.558	0.551	0.546	0.540	0.534	0.526	0.521	0.514	0.507	0.501	0.494	0.486	0.480	0.472	0.465	0.458	0.449	0.440	0.431	0.424	0.415	0.406	0.398	0.389	0.379	0.370	0.360	0.350	0.341	0.331	0.321	0.311	0.301	0.291	0.281	0.272	0.261	0.252	0.242	0.232	0.224	0.215	0.205	0.196	0.186	0.178	0.169	0.161	0.152	0.145	0.138	0.131	0.124	0.116	0.110	0.105	0.098	0.094	0.088	0.082	0.078	0.075	0.070	0.068	0.064	0.061	0.059	0.058	0.055	0.054	0.051	0.051	0.050	0.049	0.049	0.049	0.050	0.050	0.050	0.051	0.052	0.054	0.055	0.056	0.058	0.059	0.060	0.062	0.064	0.065	0.066	0.069	0.069	0.070	0.071	0.072	0.072	0.075	0.074	0.075	0.076	0.076	0.076	0.075	0.075	0.074	0.074	0.071	0.069	0.068	0.066	0.064	0.060	0.058	0.054	0.050	0.045	0.041	0.038	0.032	0.026	0.021	0.015	0.010	0.004	-0.004	-0.010	-0.018	-0.024	-0.032	-0.039	-0.048	-0.055	-0.064	-0.072	-0.080	-0.089	-0.096	-0.105	-0.114	-0.122	-0.130	-0.139	-0.146	-0.155	-0.162	-0.170	-0.178	-0.184	-0.191	-0.198	-0.204	-0.209	-0.214	-0.219	-0.221	-0.226	-0.229	-0.231	-0.234	-0.235	-0.236	-0.236	-0.234	-0.232	-0.231	-0.229	-0.225	-0.220	-0.215	-0.210	-0.204	-0.196	-0.189	-0.180	-0.170	-0.160	-0.150	-0.138	-0.126	-0.112	-0.100	-0.086	-0.072	-0.058	-0.041	-0.025	-0.009	0.008	0.025	0.042	0.061	0.080	0.098	0.118	0.136	0.155	0.175	0.194	0.212	0.232	0.252	0.272	0.291	0.310	0.329	0.349	0.368	0.386	0.405	0.422	0.441	0.458	0.476	0.494	0.510	0.526	0.542	0.559	0.572	0.588	0.602	0.616	0.630	0.642	0.655	0.669	0.679	0.691	0.701	0.712	0.722	0.731	0.740	0.750	0.758	0.765	0.774	0.780	0.786	0.792	0.799	0.804	0.809	0.814	0.819	0.822	0.826	0.830	0.834	0.836	0.839	0.841	0.844	0.845	0.846	0.849	0.850	0.850	0.852	0.852	0.852	0.852	0.852	0.852	0.852	0.852	0.851	0.851	0.850	0.849	0.849	0.849	0.848	0.846	0.845	0.844	0.842	0.841	0.840	0.839	0.838	0.838	0.835	0.835	0.832	0.831	0.830	0.829	0.828	0.825	0.824	0.824	0.821	0.820	0.818	0.818	0.815	0.814	0.812	0.811	0.808	0.806	0.805	0.804	0.800	0.798	0.798	0.794	0.791	0.789	0.785	0.784	0.780	0.778	0.772	0.770	0.765	0.761	0.758	0.754	0.748	0.742	0.738	0.732	0.726	0.721	0.715	0.709	0.701	0.695	0.686	0.680	0.671	0.664	0.655	0.646	0.639	0.630	0.620	0.610	0.601	0.591	0.580	0.571	0.560	0.549	0.539	0.528	0.516	0.505	0.495	0.482	0.471	0.459	0.448	0.435	0.422	0.411	0.399	0.386	0.375	0.362	0.350	0.338	0.325	0.312	0.300	0.289	0.276	0.264	0.252	0.240	0.228	0.215	0.202	0.191	0.179	0.166	0.155	0.142	0.130	0.120	0.108	0.095	0.084	0.071	0.061	0.049	0.036	0.025	0.014	0.001	-0.010	-0.021	-0.032	-0.045	-0.056	-0.068	-0.078	-0.090	-0.101	-0.112	-0.124	-0.135	-0.148	-0.158	-0.170	-0.182	-0.192	-0.204	-0.216	-0.226	-0.238	-0.249	-0.260	-0.271	-0.282	-0.292	-0.304	-0.315	-0.325	-0.336	-0.346	-0.356	-0.366	-0.376	-0.386	-0.395	-0.404	-0.412	-0.421	-0.430	-0.439	-0.445	-0.452	-0.460	-0.466	-0.472	-0.479	-0.484	-0.490	-0.495	-0.499	-0.502	-0.506	-0.510	-0.512	-0.515	-0.516	-0.518	-0.520	-0.520	-0.520	-0.521	-0.520	-0.518	-0.518	-0.515	-0.512	-0.509	-0.506	-0.504	-0.499	-0.495	-0.490	-0.485	-0.480	-0.474	-0.468	-0.462	-0.455	-0.449	-0.442	-0.435	-0.428	-0.419	-0.412	-0.404	-0.395	-0.388	-0.379	-0.370	-0.361	-0.352	-0.344	-0.335	-0.325	-0.316	-0.308	-0.298	-0.289	-0.280	-0.270	-0.261	-0.252	-0.242	-0.234	-0.225	-0.216	-0.208	-0.198	-0.190	-0.181	-0.172	-0.164	-0.155	-0.148	-0.139	-0.132	-0.125	-0.118	-0.111	-0.104	-0.096	-0.090	-0.085	-0.078	-0.072	-0.068	-0.061	-0.056	-0.052	-0.046	-0.042	-0.039	-0.034	-0.030	-0.028	-0.024	-0.021	-0.019	-0.016	-0.012	-0.011	-0.010	-0.009	-0.006	-0.005	-0.005	-0.004	-0.002	-0.001	-0.001	0.000	0.000	0.001	0.001	0.002	0.004	0.004	0.005	0.005	0.008	0.009	0.010	0.012	0.014	0.015	0.019	0.021	0.025	0.028	0.031	0.036	0.041	0.045	0.051	0.058	0.064	0.070	0.078	0.086	0.092	0.102	0.111	0.121	0.131	0.142	0.154	0.164	0.176	0.189	0.201	0.214	0.228	0.241	0.256	0.270	0.285	0.301	0.316	0.332	0.348	0.364	0.380	0.398	0.414	0.431	0.448	0.465	0.482	0.500	0.518	0.535	0.552	0.570	0.588	0.605	0.622	0.640	0.658	0.675	0.692	0.709	0.728	0.745	0.761	0.778	0.795	0.812	0.829	0.846	0.862	0.878	0.895	0.911	0.928	0.944	0.959	0.975	0.990	1.005	1.021	1.035	1.050	1.065	1.079	1.094	1.108	1.121	1.135	1.148	1.160	1.172	1.184	1.196	1.208	1.219	1.230	1.240	1.251	1.261	1.270	1.280	1.289	1.298	1.305	1.312	1.319	1.326	1.334	1.339	1.344	1.350	1.354	1.356	1.361	1.364	1.366	1.369	1.370	1.371	1.371	1.371	1.371	1.371	1.370	1.369	1.368	1.365	1.361	1.359	1.354	1.351	1.346	1.341	1.336	1.330	1.324	1.318	1.310	1.304	1.296	1.288	1.280	1.271	1.262	1.252	1.245	1.234	1.224	1.214	1.204	1.194	1.182	1.172	1.161	1.150	1.139	1.128	1.116	1.104	1.092	1.081	1.069	1.056	1.044	1.031	1.019	1.008	0.996	0.984	0.972	0.961	0.949	0.938	0.926	0.915	0.905	0.894	0.882	0.872	0.862	0.854	0.844	0.834	0.825	0.815	0.808	0.800	0.791	0.784	0.778	0.770	0.764	0.758	0.751	0.746	0.741	0.736	0.731	0.729	0.725	0.722	0.719	0.716	0.714	0.712	0.711	0.711	0.711	0.710	0.710	0.711	0.711	0.712	0.714	0.716	0.718	0.720	0.722	0.724	0.728	0.731	0.734	0.738	0.741	0.745	0.750	0.755	0.759	0.764	0.770	0.774	0.780	0.785	0.791	0.796	0.802	0.809	0.814	0.820	0.828	0.834	0.839	0.845	0.852	0.859	0.865	0.871	0.876	0.882	0.889	0.895	0.901	0.908	0.914	0.920	0.925	0.931	0.935	0.940	0.945	0.950	0.954	0.959	0.962	0.965	0.969	0.971	0.975	0.976	0.978	0.979	0.980	0.980	0.980	0.980	0.980	0.978	0.976	0.974	0.971	0.969	0.965	0.961	0.956	0.952	0.946	0.941	0.935	0.928	0.921	0.914	0.906	0.899	0.890	0.881	0.872	0.861	0.852	0.842	0.832	0.821	0.810	0.800	0.789	0.776	0.765	0.754	0.741	0.730	0.718	0.705	0.694	0.681	0.669	0.656	0.645	0.632	0.621	0.609	0.596	0.585	0.572	0.561	0.550	0.540	0.529	0.518	0.507	0.498	0.488	0.478	0.469	0.460	0.450	0.442	0.435	0.426	0.420	0.412	0.406	0.400	0.394	0.389	0.384	0.379	0.375	0.370	0.368	0.365	0.361	0.360	0.356	0.356	0.355	0.352	0.352	0.352	0.352	0.352	0.354	0.354	0.355	0.356	0.359	0.360	0.362	0.365	0.368	0.371	0.374	0.378	0.380	0.384	0.386	0.390	0.394	0.399	0.402	0.408	0.411	0.415	0.419	0.422	0.429	0.432	0.436	0.441	0.444	0.449	0.454	0.458	0.461	0.465	0.469	0.474	0.476	0.481	0.484	0.489	0.491	0.494	0.498	0.500	0.502	0.505	0.507	0.509	0.511	0.512	0.515	0.516	0.518	0.519	0.520	0.520	0.520	0.521	0.520	0.520	0.519	0.518	0.518	0.515	0.512	0.510	0.507	0.504	0.500	0.496	0.492	0.488	0.481	0.476	0.470	0.464	0.458	0.449	0.442	0.434	0.425	0.415	0.405	0.395	0.384	0.372	0.361	0.349	0.338	0.324	0.311	0.298	0.284	0.270	0.255	0.241	0.226	0.211	0.196	0.181	0.166	0.150	0.135	0.120	0.105	0.090	0.075	0.061	0.046	0.031	0.018	0.005	-0.009	-0.022	-0.034	-0.046	-0.058	-0.069	-0.080	-0.088	-0.098	-0.106	-0.115	-0.121	-0.129	-0.134	-0.140	-0.144	-0.149	-0.152	-0.155	-0.158	-0.159	-0.160	-0.160	-0.160	-0.159	-0.158	-0.156	-0.154	-0.151	-0.148	-0.144	-0.141	-0.138	-0.132	-0.128	-0.124	-0.119	-0.114	-0.108	-0.102	-0.098	-0.091	-0.086	-0.080	-0.075	-0.070	-0.065	-0.060	-0.055	-0.050	-0.045	-0.041	-0.038	-0.034	-0.030	-0.026	-0.024	-0.021	-0.018	-0.016	-0.014	-0.012	-0.010	-0.009	-0.009	-0.009	-0.008	-0.008	-0.009	-0.009	-0.009	-0.011	-0.011	-0.012	-0.015	-0.016	-0.019	-0.020	-0.022	-0.025	-0.026	-0.030	-0.034	-0.035	-0.039	-0.042	-0.045	-0.049	-0.052	-0.055	-0.059	-0.062	-0.066	-0.069	-0.072	-0.076	-0.080	-0.084	-0.088	-0.091	-0.095	-0.098	-0.100	-0.104	-0.108	-0.111	-0.114	-0.118	-0.122	-0.126	-0.130	-0.132	-0.136	-0.139	-0.142	-0.148	-0.150	-0.154	-0.158	-0.160	-0.165	-0.168	-0.171	-0.176	-0.180	-0.184	-0.188	-0.191	-0.195	-0.200	-0.204	-0.209	-0.214	-0.216	-0.221	-0.226	-0.231	-0.235	-0.240	-0.244	-0.249	-0.254	-0.259	-0.262	-0.269	-0.272	-0.276	-0.281	-0.286	-0.290	-0.295	-0.299	-0.302	-0.306	-0.310	-0.314	-0.318	-0.319	-0.321	-0.324	-0.326	-0.329	-0.329	-0.331	-0.331	-0.332	-0.332	-0.332	-0.331	-0.330	-0.329	-0.326	-0.322	-0.320	-0.316	-0.312	-0.308	-0.302	-0.296	-0.291	-0.285	-0.278	-0.270	-0.262	-0.254	-0.245	-0.236	-0.226	-0.216	-0.206	-0.196	-0.186	-0.176	-0.165	-0.154	-0.142	-0.130	-0.120	-0.109	-0.096	-0.085	-0.075	-0.062	-0.051	-0.040	-0.030	-0.019	-0.009	0.001	0.011	0.021	0.030	0.040	0.048	0.055	0.062	0.070	0.076	0.082	0.089	0.094	0.099	0.102	0.108	0.109	0.112	0.114	0.118	0.119	0.119	0.120	0.120	0.119	0.119	0.116	0.116	0.114	0.111	0.110	0.106	0.104	0.100	0.096	0.094	0.090	0.086	0.082	0.078	0.074	0.069	0.065	0.060	0.056	0.052	0.049	0.045	0.041	0.038	0.034	0.031	0.028	0.024	0.021	0.019	0.018	0.015	0.012	0.010	0.009	0.008	0.006	0.005	0.005	0.004	0.002	0.002	0.002	0.001	0.002	0.002	0.002	0.004	0.004	0.005	0.006	0.008	0.009	0.010	0.010	0.011	0.012	0.015	0.016	0.018	0.019	0.020	0.021	0.022	0.024	0.025	0.026	0.028	0.030	0.031	0.032	0.034	0.036	0.036	0.038	0.040	0.040	0.042	0.042	0.045	0.046	0.048	0.049	0.049	0.050	0.052	0.052	0.054	0.055	0.055	0.058	0.059	0.060	0.060	0.061	0.062	0.064	0.065	0.065	0.068	0.068	0.068	0.069	0.070	0.071	0.071	0.071	0.071	0.072	0.072	0.072	0.072	0.072	0.071	0.071	0.070	0.070	0.069	0.068	0.066	0.065	0.064	0.061	0.060	0.058	0.055	0.052	0.050	0.048	0.045	0.041	0.039	0.035	0.031	0.028	0.025	0.021	0.018	0.014	0.010	0.006	0.002	0.000	-0.004	-0.009	-0.012	-0.014	-0.018	-0.021	-0.024	-0.026	-0.030	-0.032	-0.034	-0.036	-0.038	-0.040	-0.041	-0.042	-0.042	-0.044	-0.045	-0.044	-0.044	-0.042	-0.042	-0.041	-0.040	-0.039	-0.036	-0.034	-0.032	-0.030	-0.028	-0.025	-0.021	-0.016	-0.014	-0.010	-0.005	-0.001	0.004	0.008	0.012	0.018	0.022	0.028	0.032	0.038	0.044	0.049	0.055	0.060	0.066	0.071	0.076	0.082	0.088	0.094	0.100	0.108	0.112	0.119	0.125	0.131	0.138	0.144	0.150	0.156	0.162	0.169	0.176	0.184	0.189	0.196	0.201	0.209	0.215	0.222	0.230	0.236	0.242	0.251	0.259	0.265	0.272	0.280	0.288	0.295	0.302	0.309	0.318	0.325	0.332	0.340	0.349	0.356	0.364	0.371	0.379	0.386	0.394	0.401	0.410	0.418	0.424	0.431	0.439	0.446	0.454	0.461	0.469	0.475	0.482	0.489	0.496	0.502	0.509	0.516	0.522	0.529	0.535	0.541	0.548	0.552	0.558	0.564	0.569	0.574	0.579	0.584	0.589	0.594	0.596	0.601	0.605	0.608	0.612	0.615	0.618	0.621	0.624	0.626	0.628	0.630	0.631	0.632	0.634	0.635	0.636	0.636	0.636	0.635	0.636	0.635	0.634	0.632	0.630	0.629	0.628	0.626	0.622	0.621	0.618	0.615	0.611	0.609	0.606	0.602	0.600	0.596	0.592	0.589	0.585	0.582	0.579	0.576	0.571	0.569	0.565	0.562	0.559	0.556	0.554	0.551	0.549	0.548	0.546	0.545	0.542	0.542	0.542	0.541	0.541	0.541	0.542	0.542	0.544	0.545	0.548	0.549	0.551	0.555	0.558	0.561	0.564	0.568	0.571	0.574	0.579	0.584	0.588	0.591	0.595	0.600	0.605	0.609	0.614	0.618	0.622	0.625	0.630	0.634	0.636	0.640	0.644	0.648	0.650	0.652	0.654	0.656	0.658	0.660	0.660	0.661	0.661	0.661	0.661	0.660	0.659	0.658	0.656	0.655	0.652	0.650	0.648	0.644	0.640	0.638	0.632	0.629	0.625	0.621	0.618	0.612	0.608	0.602	0.598	0.592	0.586	0.581	0.576	0.571	0.565	0.560	0.555	0.550	0.545	0.539	0.534	0.529	0.525	0.520	0.515	0.510	0.506	0.501	0.498	0.494	0.490	0.486	0.482	0.479	0.476	0.472	0.470	0.468	0.464	0.462	0.459	0.456	0.455	0.452	0.451	0.449	0.448	0.446	0.444	0.442	0.441	0.440	0.440	0.438	0.438	0.436	0.435	0.434	0.432	0.432	0.431	0.430	0.429	0.429	0.426	0.426	0.424	0.424	0.421	0.420	0.418	0.415	0.414	0.411	0.409	0.406	0.404	0.401	0.399	0.395	0.391	0.388	0.384	0.381	0.378	0.372	0.368	0.362	0.360	0.355	0.349	0.344	0.338	0.334	0.328	0.322	0.316	0.311	0.306	0.300	0.295	0.290	0.284	0.279	0.274	0.269	0.264	0.259	0.255	0.251	0.248	0.242	0.240	0.238	0.234	0.231	0.229	0.228	0.225	0.224	0.222	0.222	0.222	0.222	0.224	0.224	0.225	0.228	0.229	0.230	0.234	0.238	0.240	0.244	0.248	0.251	0.256	0.260	0.265	0.269	0.275	0.280	0.285	0.291	0.296	0.302	0.309	0.315	0.322	0.328	0.335	0.341	0.349	0.355	0.362	0.369	0.378	0.384	0.391	0.399	0.406	0.415	0.422	0.430	0.439	0.446	0.455	0.464	0.471	0.481	0.490	0.499	0.507	0.519	0.528	0.538	0.548	0.558	0.568	0.579	0.589	0.600	0.611	0.624	0.636	0.648	0.659	0.671	0.684	0.698	0.710	0.722	0.736	0.749	0.764	0.776	0.790	0.804	0.818	0.831	0.845	0.860	0.872	0.886	0.900	0.914	0.928	0.941	0.955	0.968	0.981	0.995	1.008	1.020	1.034	1.046	1.059	1.070	1.084	1.096	1.108	1.120	1.131	1.142	1.154	1.165	1.176	1.188	1.199	1.210	1.221	1.231	1.241	1.252	1.264	1.274	1.284	1.295	1.305	1.315	1.326	1.336	1.348	1.358	1.369	1.379	1.390	1.400	1.411	1.422	1.434	1.444	1.454	1.466	1.478	1.486	1.498	1.510	1.520	1.530	1.540	1.550	1.561	1.570	1.580	1.589	1.599	1.608	1.616	1.624	1.631	1.639	1.646	1.651	1.658	1.664	1.668	1.672	1.675	1.679	1.682	1.682	1.684	1.685	1.685	1.684	1.682	1.681	1.678	1.674	1.670	1.665	1.659	1.652	1.645	1.638	1.629	1.620	1.610	1.600	1.589	1.578	1.565	1.551	1.539	1.525	1.511	1.496	1.481	1.466	1.450	1.434	1.418	1.402	1.385	1.369	1.351	1.335	1.318	1.299	1.281	1.264	1.245	1.229	1.209	1.191	1.174	1.158	1.139	1.121	1.102	1.085	1.068	1.050	1.032	1.015	0.998	0.981	0.964	0.946	0.930	0.914	0.896	0.881	0.865	0.849	0.834	0.818	0.802	0.785	0.771	0.756	0.741	0.728	0.712	0.699	0.684	0.670	0.658	0.644	0.631	0.619	0.606	0.594	0.581	0.570	0.558	0.548	0.536	0.526	0.516	0.505	0.496	0.486	0.476	0.468	0.459	0.450	0.442	0.435	0.428	0.420	0.414	0.406	0.400	0.394	0.386	0.381	0.375	0.369	0.362	0.358	0.352	0.346	0.341	0.335	0.329	0.322	0.318	0.311	0.306	0.300	0.294	0.288	0.281	0.274	0.268	0.261	0.254	0.245	0.238	0.231	0.222	0.215	0.205	0.198	0.189	0.180	0.171	0.161	0.152	0.142	0.132	0.122	0.112	0.104	0.094	0.084	0.074	0.065	0.055	0.045	0.035	0.026	0.018	0.009	-0.001	-0.009	-0.018	-0.025	-0.032	-0.040	-0.046	-0.052	-0.060	-0.065	-0.071	-0.078	-0.081	-0.086	-0.091	-0.095	-0.099	-0.102	-0.105	-0.109	-0.111	-0.114	-0.115	-0.116	-0.119	-0.120	-0.121	-0.122	-0.122	-0.124	-0.125	-0.125	-0.125	-0.125	-0.126	-0.126	-0.126	-0.126	-0.128	-0.128	-0.128	-0.128	-0.130	-0.130	-0.130	-0.131	-0.134	-0.134	-0.135	-0.136	-0.139	-0.139	-0.140	-0.142	-0.145	-0.146	-0.148	-0.150	-0.152	-0.155	-0.158	-0.160	-0.162	-0.164	-0.168	-0.170	-0.172	-0.175	-0.178	-0.180	-0.182	-0.184	-0.188	-0.189	-0.191	-0.194	-0.195	-0.198	-0.199	-0.200	-0.200	-0.202	-0.204	-0.204	-0.205	-0.205	-0.206	-0.208	-0.208	-0.206	-0.208	-0.209	-0.209	-0.208	-0.206	-0.208	-0.208	-0.206	-0.205	-0.205	-0.204	-0.204	-0.204	-0.201	-0.201	-0.201	-0.200	-0.200	-0.199	-0.199	-0.198	-0.198	-0.196	-0.196	-0.196	-0.195	-0.195	-0.195	-0.196	-0.196	-0.196	-0.198	-0.198	-0.198	-0.199	-0.200	-0.200	-0.201	-0.202	-0.204	-0.205	-0.208	-0.209	-0.210	-0.212	-0.214	-0.216	-0.218	-0.220	-0.222	-0.224	-0.225	-0.228	-0.229	-0.231	-0.234	-0.235	-0.236	-0.238	-0.239	-0.241	-0.241	-0.242	-0.242	-0.242	-0.242	-0.242	-0.242	-0.241	-0.240	-0.238	-0.238	-0.235	-0.231	-0.229	-0.225	-0.221	-0.218	-0.212	-0.208	-0.201	-0.196	-0.190	-0.184	-0.175	-0.169	-0.161	-0.152	-0.144	-0.135	-0.125	-0.116	-0.106	-0.095	-0.085	-0.075	-0.064	-0.052	-0.040	-0.029	-0.016	-0.006	0.006	0.019	0.031	0.044	0.055	0.068	0.079	0.090	0.102	0.112	0.124	0.135	0.146	0.156	0.168	0.178	0.188	0.196	0.204	0.214	0.222	0.229	0.236	0.244	0.250	0.256	0.261	0.268	0.272	0.275	0.279	0.281	0.285	0.288	0.289	0.289	0.290	0.290	0.291	0.290	0.289	0.288	0.285	0.282	0.279	0.276	0.272	0.268	0.264	0.259	0.254	0.249	0.242	0.236	0.229	0.221	0.214	0.208	0.199	0.190	0.181	0.172	0.162	0.154	0.145	0.134	0.125	0.114	0.104	0.092	0.082	0.071	0.060	0.049	0.038	0.026	0.015	0.004	-0.008	-0.020	-0.032	-0.044	-0.056	-0.068	-0.079	-0.090	-0.101	-0.112	-0.125	-0.136	-0.146	-0.159	-0.169	-0.180	-0.190	-0.200	-0.211	-0.221	-0.232	-0.241	-0.250	-0.260	-0.269	-0.279	-0.286	-0.296	-0.304	-0.312	-0.321	-0.329	-0.338	-0.345	-0.352	-0.360	-0.368	-0.375	-0.381	-0.390	-0.396	-0.402	-0.410	-0.416	-0.424	-0.430	-0.436	-0.444	-0.450	-0.458	-0.464	-0.470	-0.476	-0.482	-0.489	-0.495	-0.502	-0.507	-0.515	-0.521	-0.528	-0.534	-0.540	-0.546	-0.551	-0.558	-0.562	-0.569	-0.574	-0.579	-0.584	-0.588	-0.592	-0.598	-0.600	-0.602	-0.608	-0.609	-0.611	-0.612	-0.614	-0.615	-0.616	-0.616	-0.615	-0.615	-0.614	-0.612	-0.610	-0.608	-0.605	-0.601	-0.596	-0.592	-0.589	-0.582	-0.578	-0.571	-0.566	-0.559	-0.552	-0.545	-0.539	-0.530	-0.524	-0.515	-0.507	-0.499	-0.491	-0.482	-0.475	-0.466	-0.460	-0.451	-0.444	-0.436	-0.429	-0.421	-0.414	-0.408	-0.400	-0.394	-0.388	-0.382	-0.375	-0.370	-0.365	-0.360	-0.355	-0.351	-0.346	-0.344	-0.339	-0.336	-0.334	-0.331	-0.328	-0.325	-0.322	-0.320	-0.319	-0.316	-0.315	-0.312	-0.311	-0.309	-0.308	-0.305	-0.304	-0.302	-0.300	-0.299	-0.296	-0.294	-0.292	-0.290	-0.288	-0.285	-0.281	-0.279	-0.276	-0.274	-0.270	-0.268	-0.264	-0.260	-0.255	-0.252	-0.248	-0.244	-0.240	-0.235	-0.231	-0.226	-0.221	-0.218	-0.212	-0.208	-0.201	-0.196	-0.192	-0.186	-0.181	-0.176	-0.171	-0.166	-0.161	-0.155	-0.150	-0.146	-0.141	-0.135	-0.130	-0.126	-0.120	-0.116	-0.110	-0.106	-0.101	-0.096	-0.092	-0.088	-0.084	-0.078	-0.074	-0.070	-0.065	-0.060	-0.056	-0.051	-0.048	-0.044	-0.039	-0.035	-0.030	-0.026	-0.021	-0.018	-0.012	-0.009	-0.005	-0.001	0.002	0.008	0.011	0.015	0.019	0.022	0.028	0.031	0.035	0.040	0.044	0.048	0.051	0.055	0.059	0.062	0.065	0.069	0.074	0.078	0.081	0.085	0.086	0.090	0.095	0.098	0.101	0.104	0.108	0.110	0.114	0.118	0.120	0.124	0.126	0.129	0.131	0.135	0.138	0.140	0.144	0.146	0.149	0.151	0.154	0.156	0.160	0.161	0.165	0.168	0.169	0.171	0.174	0.176	0.179	0.181	0.184	0.186	0.188	0.190	0.192	0.194	0.198	0.199	0.201	0.202	0.205	0.206	0.209	0.210	0.211	0.212	0.215	0.218	0.219	0.220	0.221	0.224	0.225	0.226	0.229	0.231	0.231	0.234	0.236	0.236	0.239	0.241	0.242	0.245	0.246	0.248	0.250	0.252	0.255	0.256	0.259	0.262	0.265	0.266	0.270	0.272	0.276	0.278	0.281	0.285	0.288	0.290	0.294	0.299	0.301	0.305	0.310	0.312	0.318	0.321	0.326	0.330	0.335	0.339	0.344	0.348	0.354	0.358	0.362	0.368	0.374	0.379	0.382	0.389	0.394	0.399	0.405	0.410	0.415	0.421	0.426	0.432	0.438	0.442	0.449	0.454	0.459	0.465	0.472	0.478	0.482	0.489	0.494	0.500	0.505	0.511	0.516	0.521	0.529	0.534	0.539	0.545	0.550	0.556	0.561	0.568	0.572	0.579	0.585	0.591	0.596	0.602	0.609	0.614	0.620	0.626	0.632	0.638	0.644	0.650	0.656	0.664	0.670	0.678	0.684	0.691	0.698	0.705	0.711	0.718	0.726	0.734	0.741	0.749	0.756	0.765	0.774	0.781	0.790	0.799	0.808	0.816	0.826	0.834	0.844	0.854	0.862	0.872	0.882	0.892	0.901	0.911	0.920	0.930	0.940	0.949	0.959	0.969	0.978	0.988	0.996	1.005	1.014	1.022	1.031	1.039	1.048	1.055	1.062	1.069	1.076	1.082	1.089	1.094	1.099	1.105	1.109	1.114	1.116	1.120	1.124	1.125	1.126	1.128	1.129	1.129	1.129	1.130	1.129	1.126	1.125	1.124	1.121	1.119	1.115	1.112	1.108	1.104	1.100	1.095	1.090	1.085	1.080	1.074	1.069	1.062	1.058	1.051	1.046	1.040	1.035	1.029	1.024	1.018	1.012	1.006	1.001	0.995	0.991	0.986	0.980	0.976	0.971	0.968	0.964	0.959	0.955	0.951	0.948	0.945	0.942	0.939	0.936	0.934	0.931	0.929	0.926	0.925	0.924	0.920	0.919	0.919	0.916	0.915	0.912	0.912	0.910	0.910	0.908	0.908	0.905	0.905	0.902	0.901	0.900	0.899	0.896	0.895	0.894	0.891	0.890	0.886	0.885	0.882	0.880	0.878	0.875	0.871	0.869	0.866	0.861	0.859	0.855	0.851	0.846	0.842	0.839	0.835	0.830	0.826	0.821	0.818	0.814	0.809	0.804	0.799	0.792	0.789	0.784	0.778	0.772	0.768	0.762	0.758	0.751	0.748	0.741	0.736	0.731	0.725	0.721	0.715	0.710	0.705	0.700	0.695	0.690	0.686	0.681	0.676	0.671	0.669	0.664	0.661	0.656	0.654	0.650	0.648	0.644	0.641	0.638	0.635	0.634	0.631	0.630	0.628	0.626	0.625	0.624	0.622	0.624	0.622	0.622	0.621	0.622	0.621	0.621	0.622	0.624	0.624	0.625	0.626	0.628	0.628	0.630	0.630	0.632	0.634	0.634	0.636	0.638	0.640	0.641	0.641	0.642	0.644	0.645	0.646	0.648	0.649	0.650	0.651	0.651	0.652	0.652	0.654	0.654	0.655	0.655	0.656	0.655	0.656	0.656	0.656	0.656	0.656	0.656	0.656	0.658	0.656	0.658	0.658	0.658	0.659	0.659	0.659	0.659	0.660	0.661	0.661	0.662	0.664	0.665	0.666	0.669	0.670	0.671	0.674	0.676	0.679	0.681	0.685	0.688	0.690	0.692	0.696	0.699	0.702	0.705	0.709	0.712	0.715	0.719	0.722	0.726	0.730	0.732	0.736	0.739	0.742	0.745	0.748	0.750	0.754	0.756	0.758	0.760	0.761	0.762	0.764	0.765	0.766	0.768	0.768	0.768	0.766	0.766	0.766	0.765	0.764	0.762	0.761	0.759	0.758	0.755	0.751	0.749	0.746	0.742	0.739	0.735	0.731	0.726	0.722	0.718	0.712	0.708	0.704	0.699	0.692	0.688	0.682	0.676	0.670	0.665	0.658	0.652	0.646	0.641	0.635	0.628	0.621	0.615	0.609	0.604	0.596	0.589	0.582	0.576	0.569	0.561	0.555	0.548	0.540	0.532	0.526	0.518	0.509	0.502	0.494	0.486	0.478	0.469	0.460	0.451	0.441	0.432	0.424	0.415	0.404	0.395	0.385	0.374	0.364	0.355	0.344	0.334	0.322	0.311	0.300	0.290	0.278	0.268	0.255	0.244	0.234	0.221	0.210	0.199	0.188	0.176	0.165	0.155	0.144	0.132	0.122	0.112	0.102	0.092	0.082	0.074	0.065	0.056	0.048	0.039	0.031	0.022	0.018	0.010	0.004	-0.001	-0.008	-0.012	-0.018	-0.021	-0.025	-0.029	-0.031	-0.034	-0.035	-0.038	-0.039	-0.040	-0.040	-0.040	-0.040	-0.039	-0.039	-0.036	-0.035	-0.034	-0.031	-0.029	-0.028	-0.024	-0.021	-0.019	-0.016	-0.012	-0.010	-0.008	-0.004	-0.001	0.002	0.005	0.008	0.011	0.012	0.015	0.016	0.019	0.021	0.021	0.024	0.024	0.024	0.024	0.025	0.024	0.022	0.021	0.020	0.018	0.015	0.012	0.009	0.006	0.002	-0.001	-0.008	-0.011	-0.018	-0.024	-0.029	-0.035	-0.042	-0.049	-0.056	-0.065	-0.072	-0.081	-0.089	-0.099	-0.108	-0.118	-0.126	-0.136	-0.145	-0.156	-0.166	-0.176	-0.185	-0.195	-0.206	-0.216	-0.225	-0.235	-0.245	-0.255	-0.264	-0.274	-0.282	-0.291	-0.300	-0.309	-0.316	-0.324	-0.331	-0.338	-0.344	-0.349	-0.355	-0.360	-0.364	-0.368	-0.370	-0.372	-0.375	-0.376	-0.376	-0.376	-0.376	-0.374	-0.372	-0.369	-0.366	-0.361	-0.356	-0.350	-0.344	-0.336	-0.329	-0.320	-0.310	-0.300	-0.289	-0.278	-0.265	-0.251	-0.238	-0.224	-0.208	-0.192	-0.175	-0.159	-0.141	-0.122	-0.104	-0.085	-0.065	-0.044	-0.024	-0.004	0.019	0.040	0.061	0.084	0.108	0.130	0.151	0.175	0.198	0.221	0.244	0.268	0.291	0.314	0.336	0.360	0.382	0.405	0.428	0.450	0.472	0.494	0.515	0.536	0.558	0.578	0.598	0.616	0.636	0.654	0.672	0.690	0.708	0.724	0.740	0.755	0.771	0.786	0.800	0.812	0.825	0.838	0.850	0.860	0.870	0.881	0.891	0.900	0.909	0.916	0.924	0.930	0.936	0.941	0.948	0.952	0.956	0.960	0.964	0.968	0.970	0.972	0.974	0.975	0.976	0.978	0.978	0.979	0.978	0.979	0.978	0.976	0.975	0.974	0.972	0.971	0.969	0.968	0.964	0.961	0.960	0.958	0.954	0.951	0.949	0.946	0.942	0.940	0.936	0.934	0.930	0.928	0.924	0.920	0.916	0.912	0.911	0.908	0.904	0.900	0.896	0.892	0.889	0.885	0.881	0.879	0.874	0.870	0.866	0.862	0.858	0.852	0.850	0.844	0.840	0.835	0.831	0.825	0.820	0.816	0.811	0.805	0.800	0.795	0.789	0.782	0.776	0.770	0.764	0.756	0.750	0.742	0.736	0.730	0.722	0.715	0.708	0.699	0.691	0.684	0.675	0.668	0.659	0.651	0.642	0.634	0.625	0.618	0.608	0.600	0.591	0.582	0.574	0.565	0.556	0.548	0.539	0.530	0.521	0.512	0.505	0.496	0.488	0.479	0.470	0.462	0.454	0.445	0.438	0.429	0.421	0.412	0.404	0.396	0.389	0.380	0.372	0.364	0.356	0.348	0.340	0.331	0.324	0.316	0.309	0.300	0.292	0.284	0.276	0.268	0.260	0.251	0.242	0.232	0.225	0.216	0.208	0.199	0.189	0.180	0.171	0.162	0.152	0.142	0.134	0.125	0.115	0.105	0.096	0.086	0.076	0.066	0.056	0.046	0.038	0.026	0.016	0.008	-0.002	-0.011	-0.021	-0.031	-0.041	-0.050	-0.059	-0.069	-0.078	-0.085	-0.094	-0.101	-0.110	-0.118	-0.125	-0.132	-0.140	-0.146	-0.154	-0.159	-0.165	-0.170	-0.175	-0.180	-0.184	-0.189	-0.192	-0.195	-0.199	-0.201	-0.204	-0.205	-0.206	-0.208	-0.209	-0.209	-0.208	-0.208	-0.208	-0.206	-0.204	-0.202	-0.200	-0.196	-0.194	-0.191	-0.186	-0.184	-0.179	-0.174	-0.169	-0.165	-0.159	-0.152	-0.146	-0.141	-0.135	-0.128	-0.122	-0.115	-0.108	-0.100	-0.094	-0.086	-0.078	-0.070	-0.062	-0.055	-0.049	-0.040	-0.031	-0.024	-0.016	-0.009	-0.001	0.008	0.015	0.022	0.030	0.038	0.046	0.054	0.060	0.068	0.075	0.082	0.090	0.096	0.104	0.111	0.116	0.124	0.130	0.136	0.142	0.150	0.156	0.162	0.168	0.174	0.179	0.185	0.190	0.196	0.200	0.206	0.210	0.215	0.220	0.225	0.229	0.234	0.238	0.242	0.245	0.249	0.252	0.256	0.260	0.262	0.266	0.268	0.271	0.272	0.276	0.279	0.281	0.282	0.285	0.288	0.289	0.290	0.292	0.294	0.295	0.296	0.298	0.299	0.300	0.302	0.304	0.305	0.306	0.308	0.310	0.312	0.315	0.316	0.320	0.321	0.325	0.329	0.331	0.335	0.339	0.344	0.349	0.354	0.359	0.364	0.371	0.378	0.385	0.392	0.400	0.409	0.418	0.428	0.436	0.446	0.458	0.469	100.000	5.000	2.000	1.000	5.000	0.000	0.000	0.000	0.000	0.000	0.000	0.000	0.000	0.000	0.000	0.000	0.000	0.000	0.830	0.838	0.845	0.851	0.858	0.864	0.870	0.876	0.881	0.885	0.890	0.894	0.896	0.899	0.902	0.904	0.905	0.905	0.906	0.908	0.908	0.906	0.905	0.904	0.902	0.900	0.898	0.894	0.890	0.886	0.882	0.878	0.872	0.868	0.861	0.856	0.850	0.842	0.836	0.829	0.820	0.811	0.804	0.796	0.788	0.778	0.769	0.760	0.750	0.741	0.732	0.722	0.712	0.704	0.695	0.684	0.675	0.666	0.656	0.646	0.639	0.630	0.621	0.612	0.605	0.596	0.588	0.581	0.574	0.568	0.560	0.554	0.549	0.544	0.538	0.534	0.530	0.526	0.521	0.518	0.515	0.514	0.511	0.510	0.509	0.507	0.507	0.507	0.507	0.507	0.507	0.509	0.510	0.512	0.514	0.516	0.519	0.521	0.524	0.528	0.530	0.535	0.538	0.541	0.546	0.550	0.555	0.559	0.562	0.568	0.572	0.578	0.582	0.588	0.591	0.596	0.601	0.606	0.611	0.616	0.621	0.626	0.631	0.636	0.641	0.646	0.651	0.656	0.660	0.665	0.669	0.674	0.678	0.681	0.686	0.690	0.694	0.698	0.702	0.705	0.709	0.711	0.715	0.719	0.721	0.724	0.728	0.730	0.732	0.736	0.739	0.741	0.745	0.748	0.750	0.754	0.755	0.759	0.762	0.766	0.770	0.772	0.776	0.781	0.786	0.790	0.795	0.801	0.806	0.811	0.819	0.825	0.832	0.840	0.848	0.856	0.865	0.874	0.884	0.894	0.904	0.915	0.928	0.938	0.950	0.964	0.976	0.990	1.004	1.016	1.031	1.045	1.060	1.075	1.089	1.105	1.120	1.134	1.149	1.164	1.179	1.194	1.209	1.222	1.238	1.251	1.265	1.278	1.291	1.302	1.315	1.326	1.339	1.349	1.359	1.370	1.378	1.388	1.396	1.404	1.410	1.418	1.424	1.431	1.436	1.441	1.446	1.450	1.455	1.459	1.462	1.468	1.470	1.474	1.476	1.480	1.482	1.486	1.490	1.492	1.496	1.500	1.505	1.509	1.514	1.518	1.524	1.528	1.534	1.539	1.546	1.554	1.560	1.569	1.576	1.585	1.594	1.602	1.612	1.622	1.634	1.644	1.656	1.666	1.678	1.690	1.701	1.714	1.726	1.738	1.750	1.762	1.775	1.788	1.799	1.811	1.822	1.832	1.844	1.855	1.865	1.875	1.884	1.892	1.901	1.909	1.915	1.921	1.928	1.931	1.936	1.939	1.942	1.945	1.945	1.946	1.946	1.945	1.944	1.941	1.938	1.934	1.929	1.924	1.918	1.911	1.904	1.896	1.886	1.879	1.869	1.859	1.849	1.838	1.828	1.816	1.804	1.791	1.779	1.768	1.755	1.741	1.728	1.715	1.700	1.686	1.672	1.659	1.645	1.631	1.616	1.604	1.589	1.575	1.561	1.548	1.532	1.520	1.505	1.491	1.478	1.464	1.450	1.438	1.422	1.410	1.396	1.382	1.371	1.359	1.345	1.331	1.319	1.306	1.294	1.282	1.271	1.259	1.248	1.236	1.225	1.215	1.204	1.194	1.185	1.176	1.166	1.158	1.149	1.141	1.134	1.128	1.120	1.114	1.108	1.102	1.098	1.094	1.090	1.086	1.082	1.081	1.079	1.078	1.076	1.076	1.075	1.075	1.075	1.076	1.076	1.079	1.080	1.082	1.084	1.086	1.090	1.091	1.095	1.098	1.101	1.102	1.106	1.109	1.111	1.114	1.115	1.119	1.120	1.121	1.122	1.122	1.124	1.124	1.122	1.122	1.121	1.120	1.119	1.116	1.114	1.110	1.105	1.101	1.098	1.091	1.086	1.080	1.072	1.065	1.059	1.051	1.044	1.035	1.028	1.018	1.009	0.999	0.990	0.980	0.970	0.960	0.951	0.940	0.930	0.920	0.910	0.900	0.890	0.880	0.870	0.860	0.851	0.842	0.832	0.824	0.814	0.805	0.796	0.788	0.778	0.770	0.761	0.754	0.746	0.739	0.731	0.724	0.718	0.710	0.702	0.696	0.690	0.682	0.676	0.670	0.664	0.656	0.650	0.644	0.639	0.632	0.626	0.620	0.614	0.608	0.601	0.596	0.590	0.585	0.578	0.572	0.566	0.561	0.556	0.550	0.545	0.540	0.535	0.530	0.525	0.520	0.515	0.511	0.506	0.502	0.498	0.495	0.491	0.488	0.485	0.481	0.479	0.476	0.474	0.471	0.470	0.468	0.466	0.466	0.464	0.464	0.464	0.464	0.464	0.462	0.464	0.464	0.464	0.465	0.465	0.466	0.466	0.466	0.468	0.469	0.469	0.469	0.470	0.470	0.470	0.471	0.471	0.470	0.470	0.469	0.468	0.468	0.464	0.462	0.460	0.458	0.455	0.451	0.448	0.442	0.439	0.435	0.429	0.422	0.415	0.409	0.401	0.394	0.386	0.376	0.369	0.360	0.350	0.340	0.331	0.320	0.310	0.299	0.289	0.276	0.266	0.254	0.242	0.231	0.220	0.209	0.196	0.186	0.175	0.164	0.152	0.142	0.132	0.124	0.114	0.104	0.096	0.088	0.079	0.072	0.066	0.060	0.055	0.049	0.045	0.041	0.039	0.036	0.034	0.034	0.032	0.032	0.034	0.035	0.036	0.040	0.044	0.048	0.052	0.058	0.062	0.069	0.075	0.082	0.091	0.098	0.106	0.115	0.124	0.132	0.142	0.152	0.162	0.172	0.182	0.192	0.204	0.214	0.225	0.235	0.244	0.254	0.264	0.272	0.282	0.290	0.299	0.306	0.314	0.321	0.328	0.334	0.340	0.345	0.349	0.354	0.356	0.359	0.361	0.364	0.365	0.365	0.365	0.364	0.362	0.362	0.359	0.355	0.351	0.348	0.342	0.338	0.331	0.325	0.318	0.310	0.304	0.296	0.288	0.279	0.269	0.259	0.250	0.240	0.230	0.220	0.210	0.199	0.189	0.178	0.166	0.156	0.145	0.135	0.124	0.114	0.104	0.094	0.082	0.072	0.062	0.054	0.045	0.035	0.026	0.019	0.011	0.004	-0.005	-0.011	-0.018	-0.024	-0.030	-0.035	-0.040	-0.045	-0.050	-0.054	-0.058	-0.061	-0.064	-0.066	-0.068	-0.070	-0.071	-0.072	-0.072	-0.074	-0.074	-0.074	-0.072	-0.072	-0.071	-0.070	-0.069	-0.068	-0.065	-0.062	-0.061	-0.059	-0.056	-0.052	-0.050	-0.046	-0.045	-0.042	-0.039	-0.036	-0.032	-0.030	-0.028	-0.024	-0.021	-0.019	-0.015	-0.014	-0.011	-0.009	-0.006	-0.004	-0.002	0.000	0.001	0.002	0.005	0.005	0.006	0.008	0.009	0.010	0.011	0.010	0.011	0.012	0.011	0.012	0.012	0.012	0.012	0.012	0.012	0.012	0.014	0.012	0.014	0.014	0.015	0.016	0.018	0.019	0.020	0.022	0.024	0.026	0.029	0.031	0.035	0.038	0.042	0.046	0.051	0.056	0.061	0.066	0.072	0.079	0.085	0.091	0.099	0.106	0.114	0.122	0.130	0.139	0.148	0.155	0.164	0.172	0.182	0.191	0.199	0.209	0.218	0.225	0.235	0.241	0.251	0.259	0.266	0.274	0.280	0.285	0.291	0.298	0.304	0.308	0.311	0.315	0.319	0.321	0.324	0.325	0.326	0.329	0.328	0.328	0.328	0.326	0.322	0.320	0.318	0.314	0.310	0.306	0.301	0.296	0.290	0.284	0.279	0.272	0.265	0.259	0.252	0.245	0.238	0.230	0.222	0.215	0.208	0.200	0.192	0.184	0.176	0.170	0.162	0.155	0.148	0.140	0.134	0.126	0.121	0.114	0.109	0.104	0.098	0.092	0.088	0.082	0.079	0.075	0.071	0.068	0.065	0.061	0.060	0.059	0.056	0.055	0.052	0.052	0.052	0.051	0.051	0.051	0.052	0.052	0.052	0.055	0.056	0.059	0.060	0.062	0.065	0.068	0.071	0.074	0.078	0.080	0.085	0.089	0.094	0.098	0.102	0.108	0.112	0.116	0.122	0.129	0.134	0.139	0.145	0.151	0.156	0.162	0.170	0.175	0.181	0.188	0.194	0.201	0.206	0.212	0.219	0.226	0.232	0.238	0.245	0.250	0.256	0.262	0.269	0.275	0.280	0.284	0.290	0.294	0.300	0.304	0.309	0.312	0.318	0.321	0.325	0.329	0.331	0.335	0.339	0.340	0.342	0.345	0.348	0.350	0.352	0.354	0.356	0.358	0.359	0.361	0.362	0.364	0.365	0.365	0.365	0.366	0.366	0.368	0.369	0.369	0.370	0.370	0.371	0.371	0.372	0.374	0.375	0.376	0.378	0.378	0.379	0.381	0.384	0.385	0.386	0.389	0.391	0.394	0.395	0.399	0.401	0.404	0.406	0.410	0.414	0.418	0.421	0.426	0.430	0.434	0.438	0.442	0.446	0.452	0.456	0.461	0.468	0.471	0.478	0.482	0.488	0.494	0.500	0.504	0.510	0.516	0.522	0.528	0.534	0.539	0.545	0.551	0.556	0.562	0.568	0.574	0.579	0.584	0.590	0.594	0.600	0.605	0.611	0.616	0.621	0.626	0.631	0.638	0.641	0.645	0.650	0.654	0.659	0.662	0.668	0.671	0.675	0.679	0.682	0.685	0.689	0.692	0.695	0.698	0.700	0.702	0.705	0.708	0.709	0.712	0.714	0.715	0.716	0.720	0.720	0.721	0.722	0.724	0.725	0.725	0.726	0.728	0.728	0.729	0.729	0.730	0.730	0.731	0.731	0.731	0.734	0.734	0.735	0.735	0.736	0.739	0.740	0.741	0.744	0.746	0.748	0.750	0.752	0.756	0.758	0.761	0.765	0.769	0.774	0.778	0.782	0.786	0.792	0.798	0.804	0.810	0.816	0.824	0.830	0.838	0.846	0.854	0.862	0.870	0.879	0.889	0.896	0.906	0.915	0.925	0.935	0.944	0.955	0.964	0.975	0.984	0.994	1.004	1.012	1.022	1.031	1.041	1.050	1.059	1.068	1.076	1.085	1.092	1.101	1.109	1.115	1.121	1.128	1.132	1.138	1.142	1.146	1.150	1.154	1.156	1.158	1.160	1.161	1.161	1.161	1.160	1.158	1.156	1.154	1.150	1.146	1.141	1.138	1.131	1.124	1.116	1.109	1.102	1.094	1.084	1.075	1.064	1.054	1.042	1.030	1.019	1.008	0.994	0.982	0.969	0.956	0.941	0.929	0.915	0.901	0.889	0.874	0.860	0.846	0.834	0.820	0.806	0.794	0.780	0.769	0.755	0.744	0.732	0.721	0.710	0.701	0.690	0.681	0.672	0.665	0.658	0.651	0.644	0.639	0.634	0.629	0.625	0.622	0.620	0.619	0.618	0.616	0.616	0.616	0.619	0.620	0.622	0.626	0.629	0.634	0.639	0.644	0.650	0.655	0.661	0.668	0.675	0.682	0.691	0.699	0.706	0.716	0.725	0.732	0.742	0.751	0.761	0.770	0.780	0.789	0.798	0.808	0.815	0.824	0.832	0.841	0.850	0.856	0.865	0.874	0.881	0.889	0.896	0.902	0.910	0.916	0.922	0.930	0.935	0.941	0.946	0.950	0.956	0.961	0.965	0.970	0.975	0.979	0.981	0.985	0.989	0.991	0.995	0.998	1.001	1.004	1.008	1.011	1.012	1.015	1.019	1.021	1.024	1.026	1.030	1.031	1.035	1.038	1.041	1.044	1.046	1.050	1.052	1.056	1.059	1.062	1.066	1.070	1.074	1.078	1.081	1.085	1.089	1.092	1.098	1.101	1.106	1.110	1.114	1.119	1.122	1.126	1.131	1.135	1.139	1.142	1.146	1.150	1.154	1.159	1.161	1.165	1.168	1.170	1.172	1.175	1.178	1.180	1.181	1.182	1.185	1.186	1.186	1.188	1.189	1.188	1.188	1.188	1.188	1.186	1.186	1.184	1.182	1.181	1.180	1.178	1.174	1.171	1.169	1.166	1.162	1.159	1.156	1.152	1.149	1.145	1.142	1.139	1.135	1.131	1.128	1.124	1.120	1.116	1.114	1.110	1.106	1.104	1.100	1.098	1.095	1.092	1.089	1.088	1.085	1.081	1.080	1.078	1.076	1.074	1.074	1.071	1.070	1.070	1.069	1.068	1.068	1.066	1.066	1.066	1.065	1.066	1.066	1.066	1.066	1.068	1.068	1.066	1.068	1.068	1.069	1.069	1.070	1.070	1.071	1.072	1.072	1.074	1.075	1.076	1.076	1.078	1.079	1.079	1.081	1.082	1.084	1.085	1.086	1.086	1.088	1.090	1.091	1.092	1.094	1.096	1.098	1.099	1.100	1.102	1.104	1.106	1.108	1.109	1.111	1.114	1.115	1.118	1.119	1.121	1.124	1.125	1.128	1.129	1.132	1.134	1.136	1.136	1.139	1.140	1.140	1.141	1.142	1.142	1.142	1.142	1.142	1.142	1.141	1.140	1.139	1.138	1.136	1.132	1.130	1.126	1.122	1.118	1.112	1.108	1.101	1.096	1.089	1.081	1.074	1.066	1.058	1.049	1.038	1.028	1.018	1.008	0.995	0.984	0.971	0.959	0.946	0.932	0.920	0.906	0.892	0.879	0.865	0.850	0.836	0.822	0.809	0.794	0.780	0.766	0.752	0.739	0.725	0.712	0.700	0.686	0.675	0.662	0.652	0.641	0.631	0.621	0.612	0.602	0.596	0.589	0.581	0.575	0.570	0.565	0.560	0.556	0.554	0.551	0.549	0.549	0.548	0.549	0.549	0.550	0.552	0.554	0.556	0.560	0.564	0.568	0.571	0.576	0.581	0.588	0.592	0.599	0.605	0.611	0.616	0.622	0.629	0.635	0.640	0.646	0.652	0.658	0.665	0.669	0.674	0.678	0.682	0.686	0.690	0.694	0.698	0.699	0.700	0.702	0.704	0.705	0.704	0.704	0.704	0.702	0.701	0.699	0.696	0.692	0.689	0.685	0.680	0.676	0.671	0.666	0.660	0.654	0.646	0.640	0.632	0.625	0.616	0.609	0.601	0.592	0.585	0.576	0.568	0.559	0.550	0.542	0.534	0.525	0.518	0.509	0.501	0.494	0.486	0.479	0.471	0.466	0.460	0.454	0.449	0.444	0.440	0.436	0.432	0.430	0.429	0.426	0.425	0.425	0.425	0.426	0.428	0.430	0.432	0.436	0.440	0.445	0.449	0.456	0.461	0.469	0.478	0.485	0.494	0.504	0.515	0.525	0.536	0.549	0.560	0.572	0.586	0.599	0.612	0.626	0.640	0.656	0.671	0.685	0.700	0.716	0.731	0.748	0.764	0.779	0.794	0.809	0.825	0.841	0.855	0.870	0.885	0.899	0.912	0.926	0.940	0.952	0.965	0.978	0.990	1.001	1.012	1.022	1.031	1.041	1.050	1.060	1.068	1.075	1.082	1.089	1.095	1.100	1.105	1.111	1.115	1.119	1.122	1.125	1.128	1.130	1.131	1.132	1.134	1.134	1.135	1.135	1.135	1.135	1.135	1.134	1.134	1.132	1.131	1.131	1.130	1.129	1.128	1.126	1.126	1.124	1.124	1.124	1.122	1.122	1.122	1.122	1.122	1.122	1.122	1.124	1.125	1.125	1.128	1.129	1.131	1.132	1.135	1.138	1.140	1.144	1.148	1.150	1.154	1.159	1.162	1.166	1.171	1.178	1.182	1.188	1.194	1.200	1.206	1.211	1.218	1.225	1.231	1.238	1.245	1.251	1.259	1.265	1.272	1.279	1.286	1.292	1.299	1.306	1.314	1.320	1.326	1.332	1.338	1.344	1.350	1.355	1.360	1.365	1.370	1.375	1.379	1.382	1.385	1.389	1.390	1.392	1.394	1.396	1.396	1.396	1.396	1.395	1.394	1.394	1.391	1.389	1.385	1.382	1.378	1.374	1.368	1.362	1.356	1.349	1.342	1.335	1.328	1.319	1.309	1.300	1.291	1.281	1.270	1.260	1.249	1.238	1.225	1.214	1.201	1.189	1.178	1.164	1.150	1.138	1.124	1.111	1.096	1.084	1.069	1.055	1.040	1.028	1.012	0.999	0.984	0.969	0.955	0.941	0.926	0.912	0.898	0.884	0.869	0.855	0.840	0.826	0.812	0.799	0.784	0.770	0.756	0.742	0.729	0.715	0.700	0.686	0.674	0.660	0.646	0.632	0.619	0.605	0.591	0.579	0.565	0.551	0.538	0.524	0.511	0.498	0.484	0.471	0.459	0.445	0.432	0.420	0.406	0.394	0.380	0.368	0.355	0.342	0.329	0.318	0.305	0.292	0.280	0.269	0.256	0.244	0.232	0.221	0.210	0.198	0.188	0.176	0.165	0.155	0.145	0.134	0.124	0.115	0.106	0.098	0.088	0.079	0.070	0.061	0.054	0.046	0.039	0.031	0.025	0.018	0.011	0.005	-0.001	-0.005	-0.010	-0.015	-0.021	-0.025	-0.029	-0.032	-0.036	-0.040	-0.042	-0.045	-0.049	-0.051	-0.054	-0.055	-0.056	-0.058	-0.059	-0.059	-0.061	-0.061	-0.061	-0.061	-0.061	-0.061	-0.061	-0.060	-0.060	-0.059	-0.059	-0.058	-0.058	-0.056	-0.055	-0.054	-0.054	-0.052	-0.051	-0.050	-0.048	-0.046	-0.045	-0.045	-0.042	-0.041	-0.040	-0.039	-0.038	-0.036	-0.034	-0.034	-0.031	-0.031	-0.029	-0.028	-0.026	-0.024	-0.022	-0.020	-0.019	-0.016	-0.015	-0.012	-0.010	-0.009	-0.006	-0.004	-0.001	0.001	0.005	0.008	0.010	0.014	0.016	0.020	0.024	0.028	0.031	0.034	0.039	0.044	0.048	0.052	0.056	0.061	0.066	0.071	0.076	0.081	0.088	0.094	0.099	0.106	0.111	0.119	0.125	0.131	0.139	0.145	0.152	0.160	0.169	0.175	0.184	0.191	0.200	0.209	0.219	0.229	0.238	0.249	0.259	0.269	0.280	0.291	0.302	0.315	0.328	0.340	0.352	0.366	0.380	0.394	0.409	0.425	0.439	0.455	0.472	0.490	0.505	0.524	0.541	0.560	0.579	0.598	0.618	0.638	0.658	0.678	0.699	0.719	0.740	0.761	0.784	0.805	0.826	0.848	0.870	0.892	0.915	0.936	0.958	0.980	1.001	1.022	1.045	1.066	1.088	1.110	1.129	1.150	1.171	1.191	1.210	1.230	1.249	1.269	1.288	1.304	1.321	1.339	1.355	1.372	1.389	1.405	1.419	1.434	1.449	1.464	1.478	1.491	1.505	1.516	1.530	1.541	1.554	1.564	1.575	1.586	1.596	1.605	1.615	1.625	1.634	1.642	1.650	1.659	1.665	1.672	1.680	1.688	1.694	1.699	1.705	1.711	1.718	1.721	1.728	1.731	1.736	1.741	1.744	1.748	1.751	1.755	1.758	1.760	1.762	1.766	1.768	1.769	1.771	1.772	1.774	1.775	1.776	1.776	1.776	1.776	1.776	1.776	1.776	1.775	1.775	1.774	1.772	1.770	1.769	1.765	1.764	1.761	1.759	1.756	1.752	1.749	1.745	1.741	1.738	1.732	1.728	1.722	1.718	1.712	1.706	1.700	1.694	1.686	1.680	1.672	1.665	1.656	1.649	1.640	1.630	1.621	1.611	1.601	1.591	1.580	1.569	1.558	1.545	1.532	1.520	1.506	1.494	1.480	1.466	1.452	1.438	1.422	1.408	1.392	1.376	1.361	1.346	1.329	1.314	1.298	1.281	1.266	1.249	1.234	1.218	1.201	1.185	1.169	1.154	1.138	1.122	1.108	1.092	1.078	1.065	1.050	1.036	1.024	1.012	1.000	0.989	0.978	0.966	0.956	0.948	0.939	0.930	0.922	0.915	0.910	0.905	0.899	0.895	0.891	0.888	0.886	0.884	0.882	0.882	0.881	0.881	0.884	0.884	0.886	0.889	0.891	0.895	0.900	0.904	0.908	0.912	0.918	0.924	0.929	0.935	0.941	0.948	0.952	0.959	0.965	0.971	0.978	0.984	0.990	0.996	1.002	1.008	1.012	1.018	1.022	1.028	1.031	1.036	1.039	1.042	1.046	1.049	1.051	1.052	1.055	1.055	1.056	1.056	1.056	1.055	1.054	1.054	1.051	1.049	1.045	1.041	1.038	1.032	1.029	1.022	1.018	1.010	1.004	0.996	0.989	0.979	0.970	0.961	0.950	0.940	0.930	0.919	0.906	0.894	0.881	0.869	0.855	0.841	0.826	0.811	0.795	0.780	0.764	0.748	0.730	0.712	0.695	0.676	0.659	0.639	0.620	0.600	0.581	0.561	0.541	0.521	0.500	0.480	0.459	0.438	0.416	0.395	0.374	0.354	0.331	0.310	0.289	0.268	0.246	0.226	0.206	0.185	0.165	0.146	0.126	0.109	0.089	0.071	0.054	0.036	0.021	0.004	-0.011	-0.026	-0.041	-0.054	-0.068	-0.079	-0.091	-0.102	-0.111	-0.121	-0.130	-0.139	-0.146	-0.152	-0.159	-0.162	-0.169	-0.172	-0.176	-0.178	-0.180	-0.180	-0.181	-0.180	-0.180	-0.180	-0.178	-0.175	-0.171	-0.168	-0.164	-0.159	-0.152	-0.148	-0.142	-0.135	-0.129	-0.121	-0.114	-0.106	-0.099	-0.089	-0.081	-0.071	-0.062	-0.052	-0.044	-0.034	-0.024	-0.015	-0.004	0.006	0.016	0.028	0.038	0.048	0.058	0.069	0.080	0.090	0.100	0.110	0.120	0.130	0.140	0.150	0.159	0.169	0.179	0.186	0.195	0.204	0.211	0.219	0.226	0.234	0.240	0.246	0.251	0.258	0.262	0.266	0.271	0.275	0.278	0.280	0.282	0.284	0.285	0.286	0.285	0.285	0.284	0.281	0.280	0.276	0.272	0.269	0.264	0.259	0.252	0.248	0.240	0.232	0.225	0.216	0.209	0.199	0.190	0.180	0.169	0.159	0.148	0.136	0.125	0.114	0.101	0.089	0.078	0.066	0.054	0.041	0.029	0.016	0.004	-0.008	-0.020	-0.032	-0.044	-0.055	-0.066	-0.079	-0.089	-0.100	-0.110	-0.120	-0.130	-0.140	-0.149	-0.159	-0.168	-0.176	-0.185	-0.194	-0.201	-0.208	-0.215	-0.222	-0.230	-0.235	-0.242	-0.248	-0.252	-0.259	-0.264	-0.269	-0.274	-0.279	-0.284	-0.288	-0.294	-0.298	-0.301	-0.305	-0.309	-0.315	-0.319	-0.322	-0.328	-0.332	-0.338	-0.341	-0.345	-0.351	-0.356	-0.361	-0.365	-0.371	-0.376	-0.381	-0.386	-0.391	-0.396	-0.401	-0.406	-0.411	-0.418	-0.422	-0.426	-0.432	-0.438	-0.441	-0.446	-0.450	-0.455	-0.460	-0.462	-0.466	-0.470	-0.474	-0.478	-0.480	-0.482	-0.485	-0.486	-0.489	-0.490	-0.491	-0.491	-0.492	-0.491	-0.491	-0.490	-0.490	-0.488	-0.488	-0.485	-0.482	-0.480	-0.478	-0.474	-0.471	-0.466	-0.464	-0.459	-0.454	-0.451	-0.446	-0.441	-0.436	-0.430	-0.425	-0.420	-0.414	-0.409	-0.402	-0.396	-0.391	-0.385	-0.380	-0.374	-0.368	-0.362	-0.358	-0.351	-0.346	-0.340	-0.335	-0.330	-0.325	-0.320	-0.315	-0.310	-0.305	-0.300	-0.296	-0.291	-0.288	-0.284	-0.279	-0.276	-0.272	-0.269	-0.265	-0.261	-0.260	-0.256	-0.252	-0.250	-0.248	-0.245	-0.244	-0.240	-0.239	-0.236	-0.234	-0.232	-0.231	-0.230	-0.228	-0.226	-0.225	-0.224	-0.221	-0.220	-0.219	-0.218	-0.215	-0.214	-0.211	-0.210	-0.206	-0.205	-0.202	-0.200	-0.199	-0.195	-0.194	-0.190	-0.186	-0.182	-0.179	-0.175	-0.171	-0.165	-0.161	-0.156	-0.150	-0.144	-0.139	-0.132	-0.126	-0.118	-0.110	-0.102	-0.095	-0.086	-0.078	-0.069	-0.060	-0.050	-0.040	-0.030	-0.020	-0.009	0.001	0.011	0.024	0.034	0.045	0.056	0.068	0.078	0.090	0.101	0.112	0.122	0.135	0.146	0.156	0.168	0.179	0.189	0.200	0.209	0.219	0.229	0.238	0.246	0.255	0.264	0.271	0.279	0.288	0.294	0.300	0.308	0.312	0.320	0.324	0.330	0.335	0.340	0.345	0.349	0.352	0.356	0.360	0.364	0.366	0.370	0.372	0.376	0.379	0.381	0.384	0.388	0.390	0.392	0.396	0.399	0.401	0.405	0.408	0.412	0.415	0.420	0.424	0.429	0.432	0.438	0.444	0.449	0.455	0.460	0.466	0.474	0.480	0.488	0.494	0.501	0.509	0.516	0.525	0.532	0.541	0.549	0.559	0.566	0.575	0.585	0.594	0.602	0.612	0.621	0.630	0.639	0.649	0.658	0.666	0.675	0.685	0.692	0.701	0.710	0.718	0.725	0.732	0.740	0.748	0.752	0.760	0.765	0.771	0.776	0.782	0.786	0.791	0.795	0.798	0.801	0.804	0.806	0.809	0.811	0.812	0.812	0.814	0.814	0.815	0.814	0.812	0.810	0.808	0.805	0.804	0.800	0.798	0.792	0.789	0.784	0.779	0.774	0.768	0.762	0.755	0.748	0.741	0.734	0.725	0.718	0.709	0.700	0.691	0.681	0.672	0.662	0.652	0.642	0.631	0.621	0.610	0.600	0.588	0.576	0.565	0.552	0.542	0.530	0.519	0.506	0.495	0.484	0.472	0.460	0.449	0.438	0.426	0.415	0.404	0.394	0.382	0.372	0.362	0.352	0.344	0.335	0.326	0.318	0.309	0.301	0.295	0.288	0.281	0.274	0.269	0.264	0.259	0.255	0.251	0.248	0.245	0.242	0.240	0.238	0.238	0.236	0.236	0.236	0.238	0.239	0.239	0.241	0.244	0.246	0.250	0.252	0.256	0.260	0.264	0.268	0.272	0.278	0.282	0.288	0.294	0.299	0.305	0.311	0.318	0.324	0.331	0.338	0.345	0.351	0.358	0.364	0.371	0.378	0.385	0.392	0.400	0.408	0.414	0.421	0.429	0.438	0.444	0.451	0.459	0.468	0.475	0.484	0.491	0.499	0.507	0.516	0.524	0.532	0.541	0.551	0.559	0.568	0.578	0.585	0.595	0.604	0.614	0.622	0.632	0.642	0.652	0.661	0.672	0.682	0.694	0.704	0.714	0.725	0.736	0.746	0.758	0.768	0.780	0.790	0.801	0.811	0.822	0.834	0.845	0.856	0.868	0.879	0.890	0.900	0.911	0.922	0.934	0.944	0.954	0.964	0.975	0.984	0.995	1.004	1.014	1.022	1.031	1.041	1.049	1.058	1.065	1.074	1.081	1.089	1.095	1.101	1.109	1.114	1.119	1.124	1.128	1.132	1.135	1.139	1.142	1.142	1.145	1.148	1.148	1.148	1.148	1.146	1.145	1.142	1.140	1.136	1.134	1.129	1.124	1.118	1.112	1.106	1.099	1.091	1.082	1.074	1.064	1.055	1.045	1.035	1.022	1.011	0.999	0.988	0.975	0.962	0.949	0.936	0.921	0.909	0.895	0.880	0.868	0.854	0.840	0.825	0.811	0.798	0.784	0.770	0.758	0.744	0.731	0.720	0.709	0.698	0.686	0.676	0.666	0.658	0.650	0.642	0.635	0.628	0.621	0.616	0.612	0.608	0.605	0.602	0.601	0.600	0.600	0.600	0.601	0.602	0.606	0.609	0.612	0.616	0.622	0.628	0.632	0.640	0.648	0.654	0.662	0.671	0.679	0.689	0.698	0.706	0.718	0.728	0.736	0.748	0.759	0.768	0.779	0.789	0.800	0.810	0.820	0.830	0.840	0.850	0.860	0.869	0.879	0.886	0.895	0.902	0.910	0.919	0.926	0.932	0.939	0.945	0.950	0.955	0.960	0.964	0.966	0.970	0.972	0.974	0.975	0.976	0.976	0.975	0.975	0.974	0.971	0.969	0.966	0.964	0.961	0.956	0.952	0.946	0.941	0.935	0.929	0.921	0.915	0.908	0.900	0.892	0.884	0.875	0.866	0.858	0.849	0.839	0.830	0.821	0.811	0.802	0.791	0.782	0.772	0.764	0.754	0.745	0.735	0.726	0.719	0.709	0.701	0.692	0.685	0.678	0.671	0.664	0.658	0.651	0.646	0.641	0.636	0.631	0.628	0.622	0.619	0.615	0.614	0.610	0.609	0.606	0.605	0.604	0.602	0.602	0.601	0.601	0.601	0.601	0.601	0.604	0.604	0.605	0.606	0.608	0.609	0.610	0.611	0.612	0.614	0.615	0.616	0.618	0.620	0.621	0.622	0.624	0.625	0.626	0.628	0.629	0.630	0.631	0.632	0.634	0.635	0.635	0.638	0.638	0.638	0.639	0.640	0.640	0.641	0.642	0.642	0.644	0.645	0.646	0.648	0.649	0.650	0.652	0.654	0.655	0.656	0.659	0.660	0.662	0.665	0.668	0.670	0.671	0.675	0.678	0.681	0.684	0.688	0.689	0.692	0.696	0.700	0.702	0.706	0.710	0.714	0.718	0.722	0.726	0.731	0.735	0.739	0.744	0.750	0.754	0.760	0.765	0.771	0.776	0.784	0.789	0.796	0.802	0.810	0.816	0.824	0.831	0.840	0.848	0.855	0.864	0.874	0.882	0.892	0.901	0.912	0.922	0.932	0.944	0.954	0.965	0.976	0.988	1.000	1.012	1.024	1.035	1.048	1.060	1.072	1.085	1.096	1.109	1.121	1.134	1.145	1.156	1.169	1.179	1.190	1.200	1.211	1.221	1.231	1.240	1.250	1.259	1.268	1.276	1.282	1.290	1.298	1.304	1.310	1.316	1.321	1.328	1.332	1.338	1.341	1.345	1.349	1.354	1.358	1.360	1.364	1.366	1.370	1.372	1.376	1.379	1.381	1.386	1.389	1.392	1.396	1.400	1.405	1.409	1.414	1.419	1.424	1.430	1.436	1.442	1.449	1.455	1.462	1.471	1.479	1.488	1.498	1.506	1.515	1.526	1.536	1.546	1.558	1.569	1.580	1.591	1.601	1.614	1.625	1.636	1.649	1.660	1.672	1.682	1.694	1.705	1.715	1.725	1.735	1.745	1.756	1.765	1.774	1.781	1.789	1.796	1.802	1.809	1.815	1.820	1.824	1.828	1.831	1.834	1.835	1.836	1.838	1.838	1.838	1.836	1.834	1.832	1.830	1.826	1.822	1.818	1.814	1.809	1.804	1.798	1.791	1.784	1.778	1.770	1.762	1.754	1.746	1.738	1.730	1.721	1.711	1.702	1.692	1.682	1.672	1.662	1.652	1.642	1.631	1.620	1.610	1.599	1.589	1.576	1.566	1.555	1.544	1.532	1.521	1.509	1.498	1.485	1.474	1.461	1.449	1.436	1.425	1.414	1.401	1.389	1.376	1.364	1.350	1.339	1.326	1.315	1.302	1.291	1.278	1.266	1.255	1.244	1.232	1.221	1.210	1.201	1.191	1.181	1.171	1.162	1.152	1.144	1.136	1.128	1.120	1.114	1.106	1.100	1.094	1.088	1.082	1.078	1.074	1.070	1.066	1.062	1.059	1.058	1.054	1.051	1.050	1.049	1.045	1.044	1.044	1.041	1.040	1.039	1.038	1.036	1.034	1.032	1.030	1.029	1.026	1.024	1.021	1.018	1.014	1.010	1.006	1.001	0.998	0.992	0.986	0.980	0.974	0.966	0.960	0.951	0.942	0.935	0.925	0.916	0.906	0.896	0.886	0.874	0.862	0.851	0.840	0.828	0.816	0.805	0.792	0.780	0.768	0.756	0.742	0.731	0.719	0.708	0.695	0.684	0.674	0.662	0.651	0.641	0.630	0.621	0.611	0.602	0.595	0.586	0.578	0.570	0.564	0.555	0.550	0.544	0.538	0.532	0.528	0.524	0.520	0.516	0.512	0.510	0.506	0.504	0.501	0.500	0.499	0.496	0.495	0.494	0.492	0.491	0.491	0.489	0.489	0.488	0.488	0.486	0.486	0.485	0.484	0.484	0.484	0.482	0.481	0.481	0.480	0.479	0.479	0.478	0.476	0.476	0.475	0.474	0.474	0.472	0.471	0.471	0.470	0.470	0.469	0.469	0.469	0.468	0.468	0.468	0.466	0.466	0.468	0.468	0.466	0.468	0.468	0.469	0.469	0.470	0.470	0.471	0.471	0.472	0.474	0.475	0.476	0.478	0.478	0.479	0.480	0.479	0.480	0.481	0.481	0.482	0.481	0.481	0.481	0.481	0.480	0.479	0.479	0.476	0.475	0.471	0.470	0.468	0.464	0.460	0.456	0.451	0.448	0.442	0.439	0.432	0.425	0.419	0.412	0.405	0.398	0.390	0.381	0.374	0.365	0.356	0.348	0.338	0.329	0.319	0.309	0.300	0.290	0.281	0.270	0.261	0.251	0.241	0.231	0.222	0.212	0.205	0.196	0.188	0.180	0.172	0.165	0.156	0.150	0.145	0.139	0.134	0.129	0.125	0.121	0.119	0.116	0.114	0.112	0.111	0.111	0.111	0.112	0.114	0.116	0.118	0.121	0.124	0.129	0.134	0.139	0.145	0.150	0.156	0.164	0.170	0.178	0.186	0.194	0.201	0.210	0.219	0.229	0.238	0.245	0.255	0.265	0.274	0.282	0.292	0.301	0.310	0.319	0.328	0.335	0.344	0.351	0.359	0.365	0.372	0.378	0.384	0.390	0.395	0.399	0.404	0.408	0.411	0.414	0.415	0.418	0.420	0.420	0.420	0.420	0.420	0.418	0.416	0.415	0.412	0.409	0.405	0.401	0.396	0.392	0.386	0.381	0.375	0.370	0.364	0.356	0.349	0.342	0.335	0.328	0.320	0.312	0.305	0.296	0.288	0.280	0.272	0.264	0.256	0.249	0.240	0.232	0.224	0.216	0.210	0.201	0.195	0.188	0.181	0.175	0.169	0.161	0.156	0.150	0.145	0.140	0.136	0.132	0.128	0.125	0.121	0.118	0.115	0.112	0.110	0.108	0.106	0.106	0.105	0.105	0.104	0.104	0.104	0.105	0.105	0.108	0.108	0.109	0.111	0.112	0.115	0.118	0.121	0.122	0.125	0.129	0.131	0.135	0.138	0.141	0.146	0.150	0.151	0.155	0.159	0.161	0.165	0.169	0.171	0.175	0.178	0.180	0.182	0.184	0.186	0.189	0.190	0.192	0.194	0.195	0.198	0.199	0.200	0.200	0.200	0.201	0.201	0.202	0.204	0.202	0.202	0.202	0.201	0.201	0.201	0.201	0.202	0.202	0.201	0.202	0.202	0.204	0.204	0.204	0.206	0.208	0.209	0.211	0.214	0.216	0.220	0.222	0.226	0.231	0.235	0.240	0.246	0.252	0.259	0.265	0.272	0.279	0.288	0.296	0.305	0.314	0.322	0.332	0.341	0.351	0.361	0.374	0.382	0.394	0.405	0.415	0.425	0.436	0.448	0.458	0.469	0.478	0.488	0.498	0.506	0.516	0.522	0.532	0.539	0.546	0.552	0.558	0.564	0.569	0.572	0.575	0.579	0.581	0.584	0.584	0.584	0.585	0.585	0.582	0.581	0.579	0.575	0.570	0.566	0.561	0.556	0.550	0.544	0.538	0.530	0.524	0.515	0.507	0.500	0.491	0.482	0.474	0.465	0.456	0.446	0.439	0.429	0.420	0.411	0.401	0.392	0.385	0.378	0.369	0.360	0.351	0.344	0.336	0.330	0.322	0.316	0.309	0.304	0.298	0.291	0.288	0.281	0.276	0.274	0.269	0.265	0.261	0.260	0.256	0.255	0.252	0.251	0.250	0.250	0.249	0.248	0.249	0.249	0.249	0.250	0.251	0.252	0.254	0.255	0.258	0.259	0.261	0.265	0.269	0.271	0.274	0.279	0.282	0.286	0.291	0.295	0.300	0.304	0.309	0.314	0.320	0.325	0.331	0.336	0.342	0.348	0.354	0.360	0.366	0.372	0.378	0.385	0.391	0.396	0.402	0.409	0.416	0.421	0.428	0.434	0.440	0.445	0.451	0.458	0.462	0.468	0.472	0.478	0.482	0.486	0.491	0.495	0.500	0.504	0.507	0.511	0.515	0.518	0.521	0.525	0.528	0.530	0.532	0.535	0.536	0.539	0.541	0.542	0.544	0.546	0.549	0.549	0.550	0.551	0.552	0.552	0.554	0.554	0.555	0.556	0.556	0.556	0.558	0.558	0.558	0.559	0.559	0.560	0.560	0.560	0.561	0.561	0.562	0.564	0.564	0.564	0.565	0.566	0.568	0.569	0.569	0.571	0.572	0.574	0.576	0.576	0.579	0.581	0.582	0.585	0.588	0.589	0.591	0.595	0.598	0.600	0.602	0.606	0.609	0.611	0.615	0.618	0.621	0.625	0.628	0.631	0.635	0.639	0.642	0.646	0.650	0.654	0.658	0.660	0.664	0.668	0.671	0.674	0.679	0.682	0.685	0.689	0.691	0.696	0.699	0.702	0.705	0.709	0.711	0.714	0.718	0.719	0.721	0.724	0.726	0.728	0.730	0.731	0.732	0.735	0.736	0.738	0.738	0.740	0.740	0.740	0.741	0.741	0.741	0.741	0.741	0.741	0.740	0.741	0.741	0.741	0.740	0.739	0.738	0.738	0.736	0.736	0.735	0.734	0.734	0.734	0.732	0.732	0.732	0.732	0.731	0.731	0.731	0.731	0.732	0.732	0.734	0.735	0.735	0.738	0.740	0.741	0.744	0.746	0.748	0.751	0.755	0.759	0.762	0.766	0.771	0.776	0.781	0.786	0.791	0.798	0.805	0.811	0.818	0.825	0.831	0.840	0.848	0.856	0.864	0.872	0.881	0.890	0.899	0.908	0.918	0.928	0.936	0.945	0.955	0.964	0.972	0.981	0.990	0.999	1.008	1.016	1.024	1.031	1.039	1.048	1.054	1.061	1.066	1.072	1.079	1.084	1.089	1.091	1.095	1.099	1.100	1.101	1.102	1.104	1.104	1.104	1.101	1.100	1.098	1.094	1.089	1.085	1.080	1.074	1.068	1.060	1.051	1.044	1.034	1.025	1.015	1.004	0.992	0.982	0.970	0.958	0.944	0.930	0.918	0.902	0.889	0.875	0.860	0.846	0.831	0.816	0.801	0.788	0.772	0.758	0.745	0.730	0.716	0.702	0.690	0.676	0.664	0.652	0.641	0.630	0.619	0.608	0.599	0.589	0.580	0.571	0.565	0.558	0.550	0.544	0.539	0.534	0.530	0.526	0.522	0.519	0.518	0.515	0.515	0.514	0.514	0.514	0.515	0.515	0.516	0.519	0.521	0.522	0.526	0.529	0.532	0.535	0.539	0.542	0.546	0.550	0.556	0.560	0.564	0.568	0.571	0.576	0.581	0.585	0.589	0.594	0.598	0.602	0.606	0.610	0.615	0.619	0.621	0.625	0.629	0.631	0.636	0.640	0.642	0.646	0.649	0.652	0.656	0.660	0.664	0.666	0.670	0.672	0.676	0.680	0.682	0.688	0.690	0.694	0.698	0.701	0.705	0.710	0.714	0.719	0.722	0.726	0.730	0.735	0.739	0.744	0.749	0.754	0.759	0.765	0.770	0.775	0.781	0.786	0.791	0.798	0.804	0.810	0.815	0.821	0.829	0.835	0.840	0.846	0.852	0.859	0.865	0.872	0.879	0.885	0.892	0.899	0.905	0.911	0.918	0.924	0.929	0.935	0.940	0.946	0.952	0.959	0.964	0.970	0.975	0.981	0.986	0.991	0.996	1.001	1.006	1.011	1.014	1.019	1.022	1.026	1.030	1.034	1.036	1.040	1.042	1.045	1.048	1.050	1.051	1.054	1.055	1.058	1.059	1.059	1.061	1.061	1.061	1.064	1.064	1.064	1.064	1.062	1.062	1.062	1.061	1.061	1.060	1.060	1.059	1.058	1.058	1.056	1.055	1.054	1.052	1.052	1.051	1.050	1.050	1.049	1.048	1.048	1.048	1.046	1.046	1.048	1.048	1.046	1.048	1.048	1.049	1.049	1.050	1.051	1.052	1.055	1.056	1.059	1.061	1.064	1.066	1.070	1.072	1.076	1.080	1.082	1.086	1.090	1.095	1.100	1.104	1.109	1.114	1.118	1.122	1.128	1.132	1.139	1.144	1.149	1.155	1.160	1.166	1.170	1.176	1.182	1.189	1.192	1.199	1.204	1.209	1.214	1.219	1.224	1.229	1.232	1.239	1.242	1.246	1.251	1.255	1.259	1.262	1.266	1.269	1.272	1.275	1.279	1.281	1.282	1.286	1.288	1.290	1.291	1.292	1.295	1.296	1.298	1.298	1.299	1.300	1.300	1.301	1.300	1.300	1.300	1.299	1.299	1.298	1.296	1.296	1.294	1.292	1.292	1.290	1.288	1.285	1.284	1.280	1.276	1.274	1.270	1.268	1.262	1.259	1.254	1.250	1.244	1.239	1.234	1.229	1.221	1.216	1.209	1.201	1.195	1.188	1.180	1.172	1.165	1.156	1.148	1.139	1.130	1.122	1.114	1.105	1.094	1.085	1.076	1.066	1.059	1.049	1.040	1.031	1.022	1.014	1.005	0.996	0.988	0.980	0.972	0.964	0.958	0.951	0.945	0.938	0.932	0.928	0.924	0.919	0.914	0.911	0.908	0.906	0.904	0.902	0.901	0.901	0.900	0.901	0.902	0.902	0.904	0.906	0.909	0.911	0.916	0.919	0.922	0.928	0.932	0.938	0.942	0.948	0.954	0.959	0.964	0.970	0.976	0.981	0.988	0.994	1.000	1.005	1.010	1.016	1.022	1.026	1.030	1.034	1.039	1.042	1.046	1.049	1.051	1.054	1.055	1.058	1.058	1.058	1.058	1.058	1.055	1.054	1.052	1.050	1.046	1.041	1.036	1.032	1.028	1.021	1.015	1.009	1.001	0.992	0.985	0.975	0.966	0.958	0.948	0.938	0.926	0.915	0.905	0.894	0.882	0.871	0.859	0.846	0.835	0.822	0.811	0.798	0.786	0.775	0.762	0.752	0.740	0.729	0.719	0.709	0.699	0.690	0.680	0.671	0.664	0.658	0.650	0.644	0.638	0.634	0.629	0.626	0.622	0.620	0.620	0.619	0.620	0.620	0.622	0.625	0.629	0.634	0.638	0.644	0.651	0.659	0.668	0.676	0.688	0.696	0.709	0.720	0.732	0.746	0.760	0.774	0.790	0.804	0.820	0.836	0.852	0.869	0.886	0.902	0.921	0.938	0.955	0.974	0.991	1.009	1.025	1.042	1.060	1.076	1.092	1.110	1.125	1.141	1.158	1.172	1.186	1.201	1.214	1.226	1.240	1.251	1.262	1.274	1.284	1.294	1.302	1.312	1.320	1.328	1.335	1.342	1.348	1.352	1.358	1.361	1.365	1.369	1.371	1.374	1.375	1.376	1.378	1.379	1.379	1.378	1.378	1.378	1.376	1.376	1.375	1.372	1.372	1.370	1.369	1.366	1.364	1.362	1.360	1.358	1.358	1.355	1.352	1.351	1.350	1.349	1.348	1.346	1.346	1.345	1.345	1.344	1.345	1.345	1.345	1.346	1.346	1.348	1.350	1.351	1.354	1.355	1.358	1.361	1.365	1.368	1.371	1.375	1.380	1.384	1.390	1.394	1.399	1.405	1.410	1.416	1.421	1.428	1.434	1.440	1.448	1.452	1.460	1.466	1.472	1.480	1.486	1.492	1.500	1.505	1.512	1.518	1.524	1.530	1.535	1.540	1.545	1.550	1.555	1.559	1.562	1.566	1.569	1.571	1.574	1.575	1.576	1.578	1.578	1.576	1.576	1.576	1.574	1.571	1.569	1.566	1.560	1.556	1.551	1.545	1.539	1.532	1.525	1.516	1.509	1.500	1.491	1.480	1.471	1.460	1.449	1.439	1.426	1.414	1.401	1.388	1.374	1.360	1.348	1.332	1.319	1.304	1.290	1.275	1.260	1.245	1.229	1.215	1.199	1.184	1.169	1.152	1.136	1.121	1.106	1.090	1.075	1.060	1.045	1.029	1.014	0.999	0.984	0.969	0.954	0.940	0.925	0.910	0.896	0.881	0.866	0.851	0.838	0.824	0.809	0.795	0.781	0.766	0.752	0.739	0.724	0.710	0.696	0.682	0.669	0.655	0.640	0.626	0.612	0.598	0.584	0.569	0.555	0.541	0.526	0.512	0.498	0.482	0.469	0.454	0.439	0.424	0.410	0.395	0.380	0.366	0.351	0.336	0.321	0.306	0.291	0.278	0.262	0.248	0.234	0.220	0.206	0.192	0.179	0.166	0.152	0.139	0.126	0.112	0.100	0.089	0.076	0.065	0.052	0.041	0.031	0.020	0.010	0.000	-0.010	-0.019	-0.028	-0.036	-0.044	-0.052	-0.060	-0.068	-0.074	-0.080	-0.086	-0.091	-0.098	-0.102	-0.106	-0.110	-0.115	-0.119	-0.122	-0.125	-0.126	-0.130	-0.131	-0.132	-0.134	-0.134	-0.135	-0.135	-0.135	-0.136	-0.135	-0.134	-0.132	-0.132	-0.130	-0.129	-0.128	-0.125	-0.124	-0.120	-0.118	-0.114	-0.112	-0.108	-0.105	-0.101	-0.098	-0.092	-0.090	-0.085	-0.080	-0.076	-0.071	-0.068	-0.061	-0.058	-0.051	-0.045	-0.040	-0.035	-0.029	-0.022	-0.016	-0.010	-0.005	0.001	0.006	0.012	0.019	0.025	0.031	0.036	0.044	0.050	0.055	0.062	0.068	0.074	0.080	0.086	0.092	0.098	0.105	0.110	0.116	0.122	0.129	0.135	0.140	0.148	0.152	0.158	0.164	0.170	0.175	0.181	0.188	0.194	0.199	0.205	0.211	0.219	0.225	0.232	0.239	0.246	0.254	0.261	0.270	0.278	0.285	0.294	0.304	0.311	0.321	0.331	0.341	0.351	0.364	0.374	0.386	0.399	0.410	0.424	0.438	0.451	0.465	0.479	0.495	0.510	0.526	0.541	0.559	0.575	0.592	0.610	0.629	0.645	0.664	0.681	0.700	0.719	0.739	0.758	0.778	0.796	0.816	0.835	0.854	0.875	0.894	0.914	0.934	0.952	0.972	0.991	1.010	1.030	1.049	1.068	1.085	1.104	1.122	1.140	1.159	1.176	1.192	1.210	1.226	1.242	1.260	1.275	1.292	1.308	1.322	1.339	1.354	1.368	1.384	1.398	1.411	1.426	1.440	1.454	1.466	1.479	1.491	1.504	1.518	1.529	1.540	1.551	1.564	1.575	1.585	1.594	1.604	1.614	1.622	1.631	1.640	1.649	1.655	1.664	1.671	1.676	1.684	1.690	1.696	1.701	1.706	1.711	1.715	1.719	1.721	1.726	1.728	1.730	1.731	1.732	1.734	1.735	1.735	1.735	1.734	1.734	1.732	1.731	1.729	1.726	1.725	1.720	1.718	1.715	1.710	1.706	1.701	1.698	1.692	1.686	1.681	1.675	1.670	1.664	1.658	1.650	1.644	1.636	1.628	1.621	1.612	1.605	1.596	1.588	1.579	1.570	1.561	1.552	1.542	1.534	1.524	1.514	1.504	1.491	1.481	1.471	1.460	1.450	1.438	1.426	1.415	1.404	1.391	1.379	1.366	1.352	1.341	1.329	1.315	1.302	1.290	1.276	1.262	1.250	1.238	1.225	1.211	1.199	1.185	1.172	1.160	1.146	1.135	1.121	1.110	1.096	1.085	1.074	1.061	1.050	1.039	1.028	1.018	1.006	0.998	0.988	0.978	0.969	0.960	0.951	0.944	0.936	0.929	0.922	0.916	0.911	0.906	0.901	0.896	0.892	0.890	0.886	0.884	0.881	0.880	0.878	0.876	0.876	0.876	0.878	0.878	0.880	0.880	0.882	0.885	0.888	0.891	0.895	0.899	0.902	0.908	0.914	0.918	0.924	0.929	0.935	0.941	0.948	0.955	0.960	0.968	0.974	0.980	0.988	0.994	1.001	1.008	1.015	1.020	1.026	1.034	1.039	1.045	1.050	1.056	1.060	1.066	1.070	1.074	1.078	1.080	1.084	1.086	1.088	1.089	1.089	1.089	1.088	1.086	1.085	1.081	1.078	1.074	1.069	1.064	1.058	1.050	1.042	1.035	1.025	1.015	1.005	0.994	0.981	0.970	0.956	0.941	0.928	0.911	0.896	0.880	0.862	0.845	0.828	0.809	0.789	0.770	0.750	0.729	0.709	0.689	0.668	0.646	0.625	0.604	0.581	0.559	0.538	0.516	0.494	0.471	0.451	0.429	0.408	0.386	0.365	0.346	0.325	0.305	0.286	0.266	0.248	0.229	0.211	0.195	0.178	0.162	0.148	0.132	0.118	0.105	0.092	0.080	0.070	0.059	0.049	0.040	0.031	0.024	0.016	0.010	0.005	0.000	-0.002	-0.006	-0.010	-0.010	-0.011	-0.012	-0.011	-0.010	-0.010	-0.008	-0.005	-0.002	0.001	0.006	0.011	0.015	0.021	0.026	0.032	0.039	0.046	0.054	0.061	0.069	0.078	0.085	0.095	0.102	0.111	0.120	0.129	0.136	0.146	0.155	0.164	0.172	0.182	0.190	0.200	0.209	0.218	0.226	0.235	0.244	0.252	0.260	0.269	0.276	0.285	0.294	0.300	0.309	0.316	0.324	0.331	0.338	0.344	0.351	0.358	0.362	0.369	0.375	0.381	0.386	0.390	0.396	0.401	0.405	0.410	0.415	0.419	0.422	0.425	0.428	0.430	0.432	0.434	0.436	0.438	0.439	0.439	0.439	0.439	0.438	0.436	0.435	0.434	0.430	0.428	0.424	0.420	0.415	0.410	0.404	0.398	0.390	0.384	0.375	0.366	0.359	0.349	0.339	0.328	0.318	0.306	0.295	0.282	0.269	0.256	0.244	0.230	0.216	0.201	0.186	0.171	0.158	0.142	0.128	0.111	0.095	0.080	0.064	0.050	0.034	0.020	0.004	-0.010	-0.025	-0.040	-0.054	-0.066	-0.081	-0.095	-0.108	-0.119	-0.131	-0.142	-0.154	-0.164	-0.174	-0.184	-0.194	-0.201	-0.210	-0.218	-0.226	-0.234	-0.239	-0.245	-0.251	-0.256	-0.261	-0.266	-0.270	-0.274	-0.278	-0.280	-0.284	-0.285	-0.289	-0.290	-0.292	-0.294	-0.296	-0.298	-0.299	-0.300	-0.301	-0.302	-0.305	-0.305	-0.306	-0.306	-0.308	-0.309	-0.310	-0.310	-0.312	-0.312	-0.314	-0.315	-0.315	-0.316	-0.318	-0.318	-0.318	-0.319	-0.320	-0.320	-0.320	-0.321	-0.322	-0.321	-0.322	-0.322	-0.322	-0.322	-0.322	-0.321	-0.320	-0.319	-0.319	-0.318	-0.316	-0.312	-0.311	-0.310	-0.306	-0.305	-0.301	-0.298	-0.295	-0.291	-0.288	-0.282	-0.279	-0.275	-0.270	-0.265	-0.260	-0.255	-0.250	-0.244	-0.239	-0.232	-0.226	-0.220	-0.214	-0.208	-0.201	-0.195	-0.188	-0.181	-0.175	-0.169	-0.162	-0.158	-0.151	-0.145	-0.139	-0.132	-0.126	-0.120	-0.115	-0.110	-0.104	-0.099	-0.095	-0.091	-0.086	-0.082	-0.079	-0.075	-0.074	-0.071	-0.069	-0.066	-0.064	-0.062	-0.061	-0.060	-0.060	-0.059	-0.059	-0.060	-0.061	-0.061	-0.062	-0.064	-0.065	-0.066	-0.068	-0.070	-0.071	-0.072	-0.075	-0.078	-0.080	-0.080	-0.082	-0.084	-0.085	-0.088	-0.088	-0.089	-0.089	-0.089	-0.090	-0.089	-0.088	-0.086	-0.084	-0.082	-0.080	-0.076	-0.072	-0.068	-0.062	-0.058	-0.051	-0.044	-0.038	-0.028	-0.020	-0.010	0.000	0.010	0.021	0.034	0.045	0.059	0.072	0.086	0.100	0.115	0.130	0.146	0.161	0.178	0.195	0.211	0.228	0.244	0.261	0.279	0.295	0.312	0.329	0.345	0.362	0.379	0.395	0.410	0.426	0.441	0.456	0.471	0.486	0.500	0.512	0.524	0.536	0.549	0.559	0.570	0.580	0.589	0.598	0.606	0.614	0.620	0.628	0.632	0.638	0.642	0.648	0.650	0.655	0.658	0.659	0.661	0.662	0.664	0.665	0.665	0.668	0.666	0.666	0.666	0.665	0.665	0.664	0.662	0.662	0.661	0.661	0.660	0.659	0.659	0.658	0.659	0.659	0.658	0.659	0.659	0.659	0.660	0.661	0.662	0.664	0.666	0.668	0.670	0.672	0.675	0.679	0.681	0.685	0.688	0.692	0.696	0.701	0.704	0.709	0.714	0.719	0.722	0.729	0.734	0.739	0.745	0.750	0.755	0.761	0.766	0.771	0.778	0.782	0.788	0.794	0.798	0.802	0.808	0.812	0.818	0.821	0.825	0.830	0.834	0.838	0.841	0.845	0.848	0.851	0.854	0.856	0.859	0.861	0.862	0.864	0.866	0.866	0.868	0.868	0.868	0.868	0.866	0.865	0.865	0.864	0.861	0.860	0.856	0.855	0.851	0.849	0.844	0.840	0.836	0.831	0.828	0.822	0.815	0.810	0.802	0.798	0.790	0.782	0.776	0.769	0.760	0.752	0.742	0.734	0.725	0.716	0.706	0.696	0.686	0.675	0.665	0.655	0.645	0.634	0.622	0.612	0.601	0.590	0.580	0.569	0.559	0.548	0.538	0.526	0.515	0.505	0.495	0.486	0.475	0.468	0.459	0.449	0.441	0.432	0.425	0.419	0.411	0.406	0.399	0.392	0.389	0.384	0.380	0.376	0.374	0.371	0.369	0.368	0.366	0.366	0.365	0.366	0.368	0.369	0.371	0.372	0.376	0.379	0.382	0.386	0.390	0.395	0.400	0.405	0.411	0.415	0.421	0.428	0.435	0.441	0.448	0.455	0.462	0.470	0.476	0.485	0.492	0.499	0.506	0.512	0.520	0.529	0.536	0.544	0.550	0.558	0.565	0.572	0.580	0.588	0.595	0.602	0.609	0.616	0.622	0.630	0.638	0.644	0.651	0.660	0.666	0.674	0.681	0.688	0.696	0.702	0.709	0.718	0.724	0.731	0.739	0.746	0.752	0.761	0.769	0.778	0.784	0.792	0.801	0.808	0.816	0.825	0.832	0.841	0.849	0.856	0.865	0.872	0.881	0.889	0.898	0.904	0.912	0.920	0.928	0.935	0.942	0.950	0.958	0.966	0.972	0.979	0.985	0.992	0.999	1.006	1.011	1.019	1.024	1.030	1.035	1.041	1.045	1.051	1.055	1.059	1.064	1.068	1.071	1.075	1.078	1.080	1.082	1.084	1.086	1.088	1.089	1.089	1.089	1.089	1.088	1.086	1.085	1.084	1.081	1.079	1.076	1.074	1.069	1.065	1.061	1.055	1.049	1.042	1.036	1.029	1.020	1.012	1.005	0.996	0.986	0.978	0.966	0.956	0.945	0.935	0.922	0.911	0.899	0.888	0.875	0.862	0.849	0.836	0.824	0.810	0.798	0.786	0.774	0.760	0.746	0.735	0.721	0.709	0.696	0.686	0.674	0.662	0.652	0.641	0.631	0.622	0.614	0.605	0.598	0.589	0.582	0.578	0.570	0.565	0.561	0.556	0.554	0.551	0.549	0.548	0.548	0.548	0.548	0.548	0.550	0.551	0.554	0.556	0.560	0.564	0.568	0.572	0.578	0.582	0.588	0.594	0.600	0.606	0.612	0.619	0.626	0.632	0.640	0.648	0.654	0.661	0.668	0.675	0.681	0.689	0.695	0.700	0.708	0.712	0.719	0.722	0.728	0.732	0.739	0.742	0.746	0.749	0.752	0.755	0.759	0.760	0.764	0.765	0.766	0.766	0.768	0.768	0.768	0.766	0.765	0.765	0.762	0.761	0.760	0.756	0.755	0.751	0.748	0.745	0.741	0.736	0.734	0.729	0.724	0.719	0.714	0.709	0.704	0.698	0.692	0.689	0.682	0.676	0.671	0.664	0.658	0.652	0.646	0.640	0.634	0.629	0.622	0.616	0.610	0.605	0.600	0.595	0.589	0.585	0.579	0.575	0.570	0.565	0.562	0.559	0.555	0.551	0.548	0.544	0.541	0.540	0.536	0.535	0.532	0.531	0.530	0.528	0.528	0.526	0.525	0.525	0.525	0.525	0.525	0.525	0.525	0.526	0.526	0.526	0.528	0.528	0.529	0.530	0.531	0.532	0.534	0.534	0.535	0.536	0.538	0.538	0.540	0.541	0.541	0.542	0.545	0.545	0.546	0.548	0.549	0.549	0.550	0.552	0.554	0.554	0.556	0.558	0.559	0.561	0.562	0.564	0.565	0.568	0.570	0.572	0.575	0.578	0.580	0.584	0.586	0.590	0.594	0.598	0.601	0.605	0.609	0.614	0.618	0.622	0.628	0.632	0.638	0.642	0.648	0.654	0.660	0.665	0.670	0.676	0.682	0.688	0.692	0.699	0.705	0.710	0.718	0.724	0.730	0.736	0.741	0.748	0.754	0.760	0.766	0.772	0.779	0.785	0.791	0.799	0.805	0.811	0.818	0.824	0.830	0.838	0.845	0.851	0.858	0.865	0.871	0.879	0.886	0.894	0.901	0.909	0.916	0.925	0.932	0.941	0.950	0.959	0.968	0.978	0.986	0.996	1.005	1.015	1.025	1.035	1.044	1.054	1.066	1.076	1.086	1.096	1.108	1.118	1.129	1.139	1.150	1.160	1.171	1.181	1.192	1.201	1.212	1.222	1.231	1.241	1.251	1.261	1.270	1.279	1.289	1.296	1.305	1.314	1.322	1.330	1.338	1.345	1.354	1.360	1.368	1.375	1.381	1.389	1.394	1.401	1.408	1.415	1.420	1.428	1.434	1.440	1.446	1.452	1.459	1.465	1.472	1.479	1.486	1.491	1.499	1.505	1.512	1.521	1.528	1.536	1.542	1.551	1.560	1.568	1.575	1.584	1.592	1.602	1.610	1.619	1.628	1.636	1.646	1.655	1.664	1.672	1.681	1.690	1.699	1.708	1.715	1.722	1.730	1.739	1.746	1.752	1.760	1.766	1.771	1.778	1.782	1.786	1.791	1.794	1.798	1.800	1.802	1.804	1.805	1.805	1.805	1.804	1.804	1.801	1.799	1.795	1.792	1.788	1.784	1.778	1.772	1.766	1.758	1.751	1.744	1.735	1.726	1.718	1.708	1.699	1.688	1.678	1.668	1.656	1.645	1.635	1.622	1.612	1.600	1.586	1.575	1.562	1.550	1.538	1.525	1.512	1.500	1.486	1.475	1.461	1.449	1.436	1.422	1.410	1.396	1.385	1.371	1.359	1.346	1.334	1.321	1.309	1.296	1.285	1.274	1.261	1.249	1.236	1.225	1.214	1.202	1.191	1.179	1.168	1.158	1.146	1.136	1.126	1.116	1.106	1.096	1.088	1.078	1.069	1.061	1.051	1.042	1.036	1.028	1.019	1.012	1.005	0.999	0.992	0.986	0.981	0.975	0.970	0.964	0.960	0.956	0.950	0.946	0.944	0.940	0.935	0.932	0.930	0.928	0.924	0.921	0.918	0.916	0.912	0.910	0.906	0.904	0.901	0.898	0.894	0.891	0.888	0.882	0.880	0.876	0.871	0.866	0.861	0.856	0.850	0.844	0.838	0.831	0.824	0.816	0.809	0.801	0.794	0.785	0.775	0.768	0.758	0.748	0.736	0.726	0.715	0.705	0.695	0.684	0.672	0.661	0.649	0.639	0.626	0.615	0.604	0.591	0.580	0.569	0.558	0.546	0.535	0.524	0.512	0.504	0.492	0.482	0.472	0.464	0.454	0.444	0.434	0.425	0.416	0.409	0.400	0.392	0.384	0.378	0.370	0.362	0.358	0.350	0.345	0.339	0.334	0.329	0.322	0.318	0.314	0.309	0.305	0.301	0.298	0.295	0.291	0.288	0.285	0.281	0.280	0.278	0.276	0.274	0.272	0.270	0.269	0.269	0.268	0.266	0.266	0.266	0.266	0.266	0.266	0.268	0.269	0.270	0.271	0.272	0.275	0.276	0.279	0.281	0.284	0.288	0.290	0.294	0.298	0.302	0.306	0.310	0.315	0.319	0.325	0.329	0.334	0.339	0.345	0.350	0.356	0.361	0.366	0.372	0.378	0.384	0.389	0.394	0.399	0.404	0.409	0.414	0.418	0.422	0.426	0.430	0.434	0.436	0.440	0.442	0.444	0.446	0.448	0.449	0.450	0.449	0.449	0.449	0.448	0.446	0.445	0.442	0.440	0.436	0.431	0.428	0.422	0.418	0.412	0.406	0.400	0.394	0.386	0.379	0.371	0.364	0.355	0.346	0.338	0.329	0.319	0.309	0.300	0.290	0.280	0.270	0.260	0.250	0.240	0.230	0.220	0.210	0.200	0.190	0.181	0.171	0.164	0.155	0.146	0.138	0.131	0.124	0.116	0.111	0.104	0.099	0.094	0.090	0.085	0.082	0.080	0.078	0.075	0.074	0.072	0.072	0.072	0.074	0.075	0.078	0.080	0.082	0.086	0.090	0.094	0.099	0.105	0.110	0.116	0.122	0.129	0.135	0.144	0.150	0.158	0.166	0.174	0.182	0.190	0.199	0.206	0.215	0.221	0.229	0.238	0.244	0.251	0.259	0.265	0.270	0.276	0.281	0.286	0.291	0.295	0.299	0.302	0.304	0.306	0.308	0.309	0.309	0.309	0.309	0.308	0.305	0.302	0.300	0.296	0.292	0.286	0.282	0.276	0.270	0.262	0.258	0.250	0.241	0.234	0.225	0.216	0.208	0.199	0.190	0.180	0.171	0.161	0.151	0.141	0.131	0.121	0.111	0.101	0.091	0.082	0.072	0.064	0.054	0.045	0.036	0.028	0.020	0.012	0.005	-0.002	-0.009	-0.016	-0.022	-0.029	-0.034	-0.039	-0.044	-0.048	-0.052	-0.055	-0.059	-0.062	-0.065	-0.066	-0.069	-0.070	-0.071	-0.071	-0.072	-0.071	-0.071	-0.071	-0.070	-0.068	-0.068	-0.065	-0.062	-0.060	-0.058	-0.055	-0.052	-0.048	-0.045	-0.041	-0.038	-0.034	-0.030	-0.025	-0.021	-0.016	-0.011	-0.009	-0.004	0.000	0.005	0.009	0.014	0.018	0.022	0.026	0.031	0.034	0.039	0.041	0.046	0.049	0.052	0.055	0.059	0.061	0.065	0.066	0.069	0.072	0.074	0.075	0.079	0.080	0.081	0.082	0.084	0.085	0.086	0.089	0.089	0.090	0.090	0.092	0.092	0.095	0.096	0.098	0.100	0.101	0.104	0.105	0.108	0.111	0.115	0.119	0.122	0.126	0.132	0.138	0.142	0.148	0.155	0.162	0.169	0.176	0.185	0.194	0.202	0.212	0.222	0.234	0.244	0.255	0.268	0.279	0.291	0.304	0.318	0.330	0.342	0.356	0.370	0.385	0.398	0.411	0.425	0.439	0.452	0.466	0.480	0.492	0.506	0.519	0.531	0.544	0.555	0.566	0.578	0.588	0.598	0.606	0.616	0.624	0.632	0.640	0.646	0.652	0.659	0.665	0.670	0.672	0.675	0.679	0.681	0.682	0.684	0.685	0.686	0.686	0.686	0.685	0.684	0.681	0.681	0.679	0.676	0.674	0.670	0.668	0.664	0.660	0.658	0.654	0.650	0.646	0.642	0.639	0.635	0.631	0.628	0.624	0.620	0.618	0.614	0.610	0.608	0.605	0.602	0.599	0.598	0.595	0.592	0.592	0.590	0.589	0.589	0.588	0.586	0.586	0.586	0.586	0.586	0.588	0.588	0.590	0.590	0.592	0.594	0.596	0.598	0.600	0.601	0.605	0.608	0.610	0.614	0.618	0.621	0.625	0.628	0.632	0.636	0.640	0.644	0.649	0.654	0.658	0.662	0.666	0.671	0.676	0.682	0.686	0.691	0.696	0.701	0.706	0.711	0.716	0.720	0.725	0.730	0.735	0.739	0.744	0.748	0.751	0.756	0.760	0.764	0.768	0.771	0.775	0.780	0.781	0.784	0.786	0.789	0.791	0.794	0.796	0.798	0.800	0.801	0.802	0.804	0.806	0.806	0.806	0.808	0.809	0.809	0.808	0.808	0.809	0.808	0.808	0.806	0.806	0.806	0.805	0.804	0.804	0.802	0.801	0.799	0.798	0.796	0.795	0.794	0.792	0.791	0.790	0.789	0.788	0.786	0.784	0.784	0.782	0.780	0.780	0.779	0.778	0.778	0.776	0.775	0.774	0.775	0.774	0.772	0.774	0.772	0.774	0.774	0.774	0.775	0.775	0.776	0.778	0.779	0.780	0.782	0.784	0.786	0.788	0.790	0.792	0.795	0.798	0.800	0.804	0.806	0.809	0.814	0.816	0.819	0.824	0.829	0.831	0.836	0.840	0.844	0.848	0.852	0.856	0.861	0.865	0.869	0.874	0.879	0.882	0.888	0.891	0.895	0.900	0.905	0.909	0.912	0.916	0.920	0.924	0.926	0.931	0.935	0.938	0.941	0.944	0.946	0.949	0.951	0.955	0.956	0.959	0.961	0.964	0.965	0.966	0.969	0.970	0.972	0.972	0.975	0.976	0.978	0.980	0.981	0.982	0.982	0.982	0.984	0.985	0.986	0.988	0.989	0.990	0.991	0.992	0.995	0.996	0.998	1.000	1.001	1.002	1.005	1.008	1.010	1.012	1.015	1.019	1.022	1.025	1.029	1.032	1.038	1.041	1.045	1.050	1.055	1.060	1.066	1.071	1.076	1.082	1.089	1.096	1.102	1.109	1.118	1.124	1.132	1.139	1.148	1.156	1.164	1.172	1.181	1.190	1.200	1.210	1.219	1.228	1.238	1.248	1.256	1.266	1.276	1.285	1.294	1.304	1.312	1.321	1.331	1.339	1.348	1.356	1.364	1.372	1.379	1.386	1.392	1.399	1.405	1.410	1.415	1.419	1.422	1.425	1.429	1.431	1.432	1.434	1.434	1.432	1.432	1.430	1.428	1.424	1.420	1.416	1.410	1.404	1.396	1.390	1.381	1.372	1.364	1.354	1.344	1.332	1.320	1.308	1.295	1.281	1.268	1.252	1.239	1.224	1.209	1.194	1.179	1.161	1.146	1.130	1.114	1.099	1.082	1.066	1.050	1.035	1.020	1.004	0.989	0.975	0.961	0.946	0.934	0.921	0.909	0.895	0.884	0.872	0.862	0.854	0.842	0.835	0.826	0.819	0.811	0.806	0.799	0.795	0.790	0.788	0.784	0.781	0.779	0.778	0.776	0.776	0.776	0.776	0.778	0.780	0.781	0.785	0.788	0.791	0.794	0.798	0.802	0.808	0.811	0.818	0.822	0.828	0.832	0.839	0.845	0.850	0.856	0.862	0.869	0.875	0.881	0.886	0.894	0.899	0.904	0.910	0.915	0.921	0.926	0.930	0.936	0.940	0.945	0.950	0.955	0.959	0.962	0.966	0.971	0.974	0.978	0.980	0.984	0.986	0.989	0.991	0.995	0.998	1.000	1.002	1.005	1.006	1.009	1.010	1.012	1.015	1.016	1.019	1.021	1.024	1.025	1.028	1.030	1.034	1.036	1.039	1.041	1.044	1.048	1.050	1.054	1.058	1.061	1.064	1.069	1.074	1.076	1.081	1.086	1.091	1.096	1.101	1.106	1.111	1.118	1.122	1.128	1.134	1.139	1.146	1.151	1.158	1.162	1.170	1.176	1.181	1.188	1.194	1.199	1.205	1.211	1.218	1.222	1.228	1.234	1.239	1.245	1.249	1.254	1.259	1.264	1.266	1.271	1.275	1.278	1.281	1.285	1.289	1.291	1.294	1.296	1.299	1.301	1.304	1.306	1.308	1.310	1.312	1.314	1.315	1.315	1.316	1.318	1.319	1.320	1.321	1.322	1.324	1.325	1.325	1.326	1.328	1.329	1.330	1.331	1.332	1.334	1.335	1.336	1.338	1.340	1.341	1.344	1.346	1.348	1.350	1.352	1.355	1.358	1.360	1.361	1.364	1.366	1.369	1.371	1.374	1.376	1.379	1.381	1.384	1.388	1.389	1.391	1.394	1.396	1.398	1.400	1.402	1.405	1.406	1.408	1.410	1.411	1.414	1.414	1.415	1.416	1.418	1.419	1.420	1.421	1.421	1.421	1.424	1.424	1.424	1.424	1.424	1.422	1.422	1.422	1.422	1.422	1.421	1.421	1.419	1.419	1.418	1.418	1.416	1.415	1.412	1.412	1.410	1.410	1.409	1.408	1.406	1.404	1.402	1.400	1.399	1.396	1.395	1.394	1.391	1.390	1.389	1.386	1.385	1.382	1.381	1.379	1.375	1.372	1.369	1.366	1.364	1.360	1.358	1.354	1.350	1.346	1.342	1.339	1.334	1.329	1.325	1.319	1.314	1.309	1.302	1.296	1.290	1.284	1.276	1.270	1.264	1.256	1.249	1.241	1.232	1.224	1.216	1.208	1.199	1.190	1.181	1.172	1.164	1.155	1.145	1.138	1.128	1.118	1.110	1.100	1.091	1.082	1.074	1.068	1.059	1.051	1.044	1.036	1.029	1.022	1.016	1.010	1.005	1.000	0.995	0.991	0.986	0.984	0.980	0.979	0.976	0.975	0.975	0.975	0.975	0.976	0.978	0.979	0.981	0.982	0.988	0.991	0.994	0.998	1.002	1.008	1.012	1.019	1.025	1.030	1.036	1.042	1.050	1.056	1.064	1.070	1.078	1.084	1.091	1.096	1.104	1.110	1.116	1.122	1.126	1.132	1.138	1.142	1.146	1.150	1.152	1.156	1.159	1.159	1.160	1.162	1.162	1.161	1.161	1.160	1.158	1.155	1.152	1.149	1.144	1.139	1.135	1.128	1.121	1.115	1.108	1.099	1.091	1.082	1.072	1.062	1.052	1.042	1.030	1.019	1.008	0.996	0.982	0.971	0.959	0.946	0.934	0.920	0.908	0.895	0.882	0.870	0.858	0.845	0.832	0.820	0.809	0.796	0.786	0.774	0.764	0.755	0.744	0.735	0.726	0.719	0.711	0.704	0.699	0.694	0.688	0.685	0.681	0.678	0.676	0.674	0.674	0.675	0.675	0.678	0.680	0.684	0.689	0.694	0.699	0.705	0.712	0.721	0.730	0.740	0.751	0.762	0.774	0.786	0.799	0.814	0.828	0.842	0.859	0.875	0.891	0.908	0.926	0.944	0.962	0.981	1.000	1.019	1.039	1.059	1.079	1.098	1.118	1.138	1.158	1.178	1.196	1.216	1.235	1.255	1.274	1.294	1.311	1.330	1.348	1.365	1.382	1.399	1.415	1.431	1.446	1.461	1.475	1.489	1.501	1.515	1.526	1.539	1.549	1.560	1.568	1.578	1.585	1.592	1.600	1.606	1.611	1.616	1.621	1.626	1.630	1.632	1.635	1.638	1.639	1.640	1.641	1.641	1.641	1.641	1.641	1.639	1.639	1.638	1.635	1.634	1.631	1.630	1.628	1.625	1.624	1.621	1.619	1.616	1.614	1.612	1.610	1.609	1.608	1.606	1.605	1.604	1.604	1.602	1.602	1.604	1.602	1.602	1.605	1.606	1.606	1.609	1.610	1.612	1.615	1.619	1.621	1.625	1.628	1.631	1.636	1.640	1.644	1.649	1.652	1.658	1.662	1.666	1.672	1.678	1.681	1.686	1.692	1.698	1.702	1.706	1.712	1.716	1.719	1.724	1.729	1.731	1.735	1.739	1.740	1.742	1.745	1.746	1.748	1.749	1.749	1.749	1.748	1.748	1.746	1.744	1.741	1.739	1.735	1.731	1.728	1.722	1.719	1.712	1.706	1.699	1.692	1.686	1.678	1.669	1.661	1.651	1.642	1.634	1.624	1.614	1.604	1.592	1.584	1.572	1.561	1.550	1.539	1.526	1.515	1.504	1.492	1.481	1.470	1.458	1.445	1.435	1.422	1.411	1.400	1.389	1.378	1.365	1.354	1.342	1.331	1.320	1.310	1.299	1.288	1.276	1.266	1.255	1.245	1.234	1.222	1.212	1.202	1.191	1.180	1.170	1.160	1.149	1.138	1.128	1.115	1.105	1.094	1.082	1.071	1.059	1.049	1.036	1.025	1.012	1.000	0.989	0.976	0.964	0.952	0.940	0.928	0.914	0.901	0.889	0.875	0.862	0.848	0.834	0.821	0.806	0.794	0.781	0.768	0.754	0.740	0.726	0.712	0.700	0.688	0.674	0.660	0.646	0.635	0.622	0.610	0.596	0.584	0.572	0.561	0.549	0.538	0.529	0.518	0.506	0.495	0.485	0.475	0.465	0.456	0.448	0.439	0.430	0.422	0.415	0.408	0.401	0.394	0.386	0.381	0.375	0.369	0.364	0.359	0.354	0.350	0.345	0.341	0.338	0.335	0.330	0.328	0.326	0.322	0.321	0.320	0.319	0.316	0.315	0.315	0.314	0.312	0.312	0.312	0.312	0.312	0.312	0.314	0.314	0.315	0.316	0.316	0.319	0.320	0.321	0.322	0.325	0.328	0.329	0.332	0.334	0.336	0.339	0.341	0.344	0.348	0.351	0.354	0.356	0.359	0.362	0.366	0.370	0.374	0.378	0.381	0.385	0.389	0.394	0.398	0.401	0.405	0.410	0.414	0.419	0.422	0.426	0.431	0.436	0.440	0.445	0.450	0.455	0.459	0.464	0.468	0.472	0.476	0.482	0.488	0.491	0.496	0.501	0.505	0.510	0.516	0.521	0.525	0.530	0.536	0.540	0.545	0.550	0.556	0.561	0.568	0.572	0.579	0.585	0.591	0.598	0.604	0.611	0.619	0.626	0.634	0.642	0.650	0.659	0.668	0.678	0.688	0.698	0.708	0.719	0.731	0.742	0.755	0.769	0.781	0.795	0.810	0.825	0.839	0.855	0.871	0.888	0.905	0.922	0.940	0.958	0.978	0.996	100.000	5.000	2.000	1.000	6.000	0.000	0.000	0.000	0.000	0.000	0.000	0.000	0.000	0.000	0.000	0.000	0.000	0.000	-0.035	-0.038	-0.041	-0.044	-0.049	-0.052	-0.058	-0.062	-0.066	-0.071	-0.076	-0.081	-0.086	-0.091	-0.096	-0.101	-0.106	-0.111	-0.118	-0.121	-0.126	-0.131	-0.136	-0.140	-0.144	-0.149	-0.154	-0.156	-0.160	-0.164	-0.168	-0.170	-0.172	-0.175	-0.178	-0.180	-0.182	-0.184	-0.185	-0.185	-0.186	-0.188	-0.188	-0.188	-0.189	-0.188	-0.188	-0.186	-0.186	-0.185	-0.184	-0.182	-0.181	-0.179	-0.176	-0.174	-0.172	-0.171	-0.168	-0.165	-0.162	-0.159	-0.156	-0.152	-0.150	-0.146	-0.144	-0.140	-0.136	-0.134	-0.130	-0.126	-0.125	-0.121	-0.118	-0.114	-0.111	-0.109	-0.106	-0.104	-0.100	-0.099	-0.096	-0.094	-0.091	-0.089	-0.088	-0.086	-0.084	-0.082	-0.081	-0.080	-0.079	-0.079	-0.078	-0.078	-0.078	-0.078	-0.078	-0.078	-0.076	-0.076	-0.078	-0.079	-0.079	-0.080	-0.080	-0.081	-0.082	-0.084	-0.085	-0.086	-0.088	-0.089	-0.090	-0.091	-0.092	-0.094	-0.095	-0.096	-0.096	-0.099	-0.100	-0.101	-0.101	-0.102	-0.104	-0.104	-0.104	-0.105	-0.106	-0.106	-0.105	-0.106	-0.106	-0.106	-0.105	-0.106	-0.105	-0.105	-0.104	-0.104	-0.102	-0.101	-0.100	-0.098	-0.096	-0.095	-0.092	-0.091	-0.089	-0.086	-0.084	-0.081	-0.076	-0.074	-0.071	-0.066	-0.062	-0.059	-0.055	-0.049	-0.044	-0.038	-0.034	-0.028	-0.021	-0.015	-0.008	-0.001	0.006	0.014	0.022	0.031	0.039	0.049	0.058	0.068	0.076	0.086	0.096	0.106	0.116	0.128	0.139	0.149	0.160	0.171	0.182	0.192	0.205	0.215	0.225	0.236	0.248	0.259	0.269	0.278	0.288	0.298	0.308	0.316	0.325	0.334	0.342	0.350	0.356	0.365	0.370	0.376	0.381	0.388	0.391	0.396	0.400	0.404	0.406	0.410	0.412	0.415	0.416	0.419	0.421	0.422	0.424	0.424	0.425	0.428	0.428	0.429	0.430	0.432	0.434	0.436	0.438	0.440	0.444	0.448	0.451	0.456	0.461	0.468	0.474	0.480	0.488	0.495	0.504	0.514	0.524	0.536	0.548	0.559	0.572	0.586	0.600	0.615	0.631	0.648	0.664	0.680	0.698	0.715	0.732	0.750	0.769	0.786	0.805	0.824	0.841	0.859	0.876	0.894	0.910	0.926	0.941	0.956	0.970	0.984	0.998	1.008	1.019	1.030	1.039	1.045	1.051	1.058	1.061	1.064	1.065	1.065	1.062	1.060	1.058	1.051	1.046	1.039	1.029	1.019	1.008	0.995	0.981	0.968	0.951	0.936	0.919	0.901	0.882	0.864	0.845	0.824	0.804	0.782	0.761	0.740	0.720	0.699	0.678	0.656	0.636	0.615	0.595	0.575	0.555	0.538	0.520	0.502	0.486	0.470	0.454	0.441	0.428	0.415	0.404	0.392	0.382	0.374	0.365	0.359	0.352	0.349	0.344	0.340	0.338	0.336	0.334	0.334	0.335	0.336	0.339	0.340	0.345	0.348	0.352	0.358	0.364	0.369	0.375	0.381	0.389	0.395	0.402	0.410	0.418	0.425	0.432	0.441	0.448	0.456	0.464	0.471	0.479	0.485	0.492	0.499	0.506	0.512	0.519	0.525	0.530	0.535	0.541	0.546	0.549	0.554	0.558	0.560	0.564	0.566	0.569	0.571	0.571	0.571	0.572	0.572	0.572	0.571	0.571	0.569	0.566	0.565	0.561	0.559	0.556	0.551	0.546	0.542	0.538	0.532	0.526	0.520	0.514	0.507	0.500	0.494	0.486	0.478	0.471	0.462	0.454	0.445	0.438	0.428	0.420	0.412	0.402	0.392	0.384	0.376	0.368	0.360	0.351	0.344	0.335	0.329	0.321	0.314	0.308	0.301	0.296	0.290	0.285	0.280	0.276	0.272	0.269	0.265	0.262	0.261	0.259	0.259	0.259	0.258	0.258	0.258	0.260	0.261	0.264	0.265	0.269	0.271	0.275	0.279	0.282	0.285	0.290	0.294	0.298	0.301	0.306	0.311	0.314	0.319	0.321	0.326	0.329	0.332	0.335	0.338	0.340	0.340	0.342	0.342	0.344	0.342	0.341	0.340	0.338	0.334	0.332	0.329	0.322	0.319	0.312	0.306	0.299	0.292	0.284	0.275	0.266	0.256	0.245	0.235	0.225	0.212	0.201	0.189	0.178	0.164	0.150	0.138	0.125	0.111	0.099	0.085	0.072	0.059	0.046	0.032	0.020	0.009	-0.004	-0.016	-0.028	-0.039	-0.049	-0.059	-0.070	-0.080	-0.089	-0.098	-0.105	-0.111	-0.119	-0.125	-0.131	-0.136	-0.141	-0.146	-0.150	-0.152	-0.156	-0.159	-0.161	-0.164	-0.166	-0.166	-0.169	-0.169	-0.170	-0.170	-0.170	-0.171	-0.171	-0.171	-0.172	-0.172	-0.174	-0.176	-0.176	-0.178	-0.180	-0.181	-0.184	-0.186	-0.190	-0.194	-0.199	-0.204	-0.209	-0.215	-0.221	-0.229	-0.236	-0.245	-0.255	-0.264	-0.275	-0.286	-0.298	-0.309	-0.322	-0.335	-0.349	-0.362	-0.379	-0.394	-0.410	-0.425	-0.440	-0.459	-0.475	-0.491	-0.509	-0.525	-0.544	-0.561	-0.579	-0.594	-0.611	-0.629	-0.645	-0.661	-0.678	-0.694	-0.709	-0.724	-0.739	-0.752	-0.765	-0.780	-0.791	-0.804	-0.814	-0.825	-0.835	-0.844	-0.852	-0.861	-0.869	-0.876	-0.881	-0.888	-0.892	-0.898	-0.901	-0.905	-0.909	-0.910	-0.912	-0.915	-0.916	-0.918	-0.919	-0.919	-0.919	-0.920	-0.919	-0.919	-0.919	-0.918	-0.918	-0.918	-0.916	-0.918	-0.918	-0.918	-0.918	-0.918	-0.920	-0.920	-0.920	-0.921	-0.924	-0.925	-0.928	-0.930	-0.932	-0.935	-0.939	-0.942	-0.946	-0.950	-0.955	-0.959	-0.964	-0.968	-0.971	-0.978	-0.982	-0.988	-0.992	-0.999	-1.004	-1.009	-1.015	-1.020	-1.026	-1.030	-1.036	-1.042	-1.046	-1.051	-1.055	-1.061	-1.065	-1.069	-1.074	-1.078	-1.081	-1.084	-1.088	-1.091	-1.094	-1.098	-1.100	-1.101	-1.104	-1.106	-1.108	-1.109	-1.110	-1.112	-1.114	-1.114	-1.116	-1.116	-1.116	-1.118	-1.119	-1.119	-1.119	-1.119	-1.120	-1.120	-1.121	-1.121	-1.121	-1.122	-1.122	-1.122	-1.122	-1.122	-1.124	-1.122	-1.122	-1.122	-1.122	-1.122	-1.122	-1.122	-1.122	-1.121	-1.122	-1.121	-1.120	-1.120	-1.119	-1.119	-1.118	-1.116	-1.114	-1.112	-1.111	-1.109	-1.106	-1.104	-1.101	-1.099	-1.095	-1.092	-1.089	-1.085	-1.081	-1.076	-1.071	-1.066	-1.061	-1.055	-1.050	-1.045	-1.039	-1.032	-1.026	-1.020	-1.014	-1.006	-1.000	-0.992	-0.985	-0.978	-0.970	-0.962	-0.955	-0.946	-0.940	-0.932	-0.925	-0.918	-0.910	-0.902	-0.896	-0.888	-0.881	-0.875	-0.866	-0.860	-0.854	-0.848	-0.841	-0.835	-0.829	-0.825	-0.819	-0.814	-0.808	-0.804	-0.799	-0.795	-0.791	-0.788	-0.784	-0.781	-0.778	-0.775	-0.772	-0.771	-0.769	-0.768	-0.766	-0.766	-0.765	-0.764	-0.765	-0.765	-0.765	-0.766	-0.768	-0.769	-0.770	-0.771	-0.775	-0.778	-0.780	-0.782	-0.786	-0.790	-0.794	-0.798	-0.801	-0.806	-0.811	-0.815	-0.821	-0.828	-0.832	-0.839	-0.845	-0.851	-0.856	-0.862	-0.870	-0.878	-0.882	-0.890	-0.898	-0.904	-0.911	-0.919	-0.925	-0.932	-0.940	-0.946	-0.954	-0.961	-0.968	-0.974	-0.981	-0.988	-0.995	-1.001	-1.006	-1.012	-1.018	-1.025	-1.030	-1.036	-1.041	-1.046	-1.051	-1.056	-1.060	-1.065	-1.068	-1.071	-1.075	-1.079	-1.082	-1.085	-1.088	-1.090	-1.092	-1.095	-1.098	-1.099	-1.101	-1.102	-1.105	-1.106	-1.109	-1.109	-1.111	-1.112	-1.114	-1.115	-1.116	-1.118	-1.119	-1.120	-1.121	-1.122	-1.124	-1.126	-1.128	-1.129	-1.130	-1.132	-1.134	-1.136	-1.139	-1.140	-1.142	-1.145	-1.146	-1.150	-1.151	-1.154	-1.156	-1.159	-1.161	-1.164	-1.166	-1.169	-1.170	-1.174	-1.175	-1.178	-1.180	-1.181	-1.184	-1.185	-1.188	-1.189	-1.190	-1.191	-1.191	-1.192	-1.194	-1.192	-1.192	-1.192	-1.192	-1.191	-1.190	-1.190	-1.189	-1.186	-1.184	-1.182	-1.179	-1.176	-1.172	-1.169	-1.165	-1.161	-1.158	-1.152	-1.148	-1.142	-1.136	-1.131	-1.124	-1.119	-1.111	-1.104	-1.098	-1.089	-1.081	-1.074	-1.066	-1.058	-1.049	-1.040	-1.031	-1.022	-1.012	-1.004	-0.994	-0.984	-0.974	-0.964	-0.955	-0.945	-0.935	-0.925	-0.916	-0.905	-0.896	-0.886	-0.878	-0.868	-0.859	-0.849	-0.840	-0.831	-0.822	-0.812	-0.804	-0.796	-0.789	-0.780	-0.772	-0.765	-0.759	-0.751	-0.745	-0.739	-0.732	-0.729	-0.722	-0.719	-0.715	-0.710	-0.706	-0.704	-0.700	-0.698	-0.695	-0.694	-0.691	-0.690	-0.689	-0.689	-0.688	-0.688	-0.688	-0.689	-0.689	-0.689	-0.689	-0.690	-0.691	-0.691	-0.694	-0.695	-0.696	-0.696	-0.699	-0.700	-0.700	-0.701	-0.702	-0.702	-0.704	-0.704	-0.704	-0.704	-0.702	-0.702	-0.701	-0.700	-0.699	-0.696	-0.694	-0.690	-0.686	-0.684	-0.680	-0.675	-0.670	-0.665	-0.659	-0.654	-0.648	-0.640	-0.632	-0.625	-0.616	-0.609	-0.600	-0.591	-0.582	-0.572	-0.562	-0.551	-0.541	-0.531	-0.519	-0.509	-0.498	-0.486	-0.474	-0.461	-0.449	-0.436	-0.425	-0.412	-0.400	-0.388	-0.375	-0.362	-0.350	-0.338	-0.325	-0.312	-0.301	-0.289	-0.278	-0.266	-0.254	-0.242	-0.231	-0.220	-0.209	-0.198	-0.188	-0.178	-0.166	-0.158	-0.148	-0.140	-0.130	-0.121	-0.114	-0.105	-0.099	-0.091	-0.085	-0.078	-0.071	-0.066	-0.061	-0.056	-0.051	-0.046	-0.042	-0.040	-0.036	-0.035	-0.032	-0.031	-0.029	-0.028	-0.028	-0.026	-0.028	-0.028	-0.028	-0.030	-0.030	-0.032	-0.036	-0.039	-0.041	-0.045	-0.049	-0.051	-0.056	-0.060	-0.066	-0.071	-0.076	-0.082	-0.088	-0.094	-0.099	-0.106	-0.111	-0.118	-0.124	-0.131	-0.139	-0.144	-0.151	-0.159	-0.165	-0.172	-0.180	-0.186	-0.192	-0.200	-0.206	-0.212	-0.220	-0.228	-0.234	-0.240	-0.246	-0.254	-0.260	-0.265	-0.271	-0.278	-0.284	-0.289	-0.295	-0.301	-0.305	-0.310	-0.316	-0.320	-0.325	-0.330	-0.335	-0.340	-0.344	-0.348	-0.352	-0.358	-0.361	-0.364	-0.369	-0.372	-0.376	-0.380	-0.382	-0.388	-0.390	-0.394	-0.398	-0.400	-0.402	-0.406	-0.410	-0.412	-0.415	-0.419	-0.421	-0.424	-0.426	-0.429	-0.431	-0.432	-0.434	-0.438	-0.440	-0.441	-0.442	-0.445	-0.446	-0.446	-0.448	-0.449	-0.450	-0.450	-0.451	-0.452	-0.452	-0.452	-0.451	-0.451	-0.450	-0.449	-0.448	-0.448	-0.446	-0.444	-0.442	-0.440	-0.438	-0.435	-0.432	-0.430	-0.426	-0.422	-0.420	-0.416	-0.411	-0.408	-0.402	-0.399	-0.395	-0.389	-0.382	-0.378	-0.371	-0.365	-0.359	-0.352	-0.346	-0.339	-0.331	-0.324	-0.316	-0.308	-0.300	-0.291	-0.284	-0.274	-0.265	-0.255	-0.246	-0.236	-0.226	-0.216	-0.206	-0.195	-0.185	-0.174	-0.162	-0.151	-0.140	-0.129	-0.115	-0.104	-0.091	-0.080	-0.068	-0.055	-0.044	-0.031	-0.019	-0.006	0.005	0.019	0.030	0.041	0.054	0.065	0.078	0.088	0.099	0.110	0.121	0.131	0.142	0.152	0.161	0.171	0.180	0.189	0.198	0.204	0.212	0.219	0.225	0.231	0.238	0.242	0.248	0.251	0.255	0.259	0.260	0.261	0.264	0.264	0.264	0.264	0.262	0.261	0.259	0.256	0.254	0.249	0.245	0.240	0.235	0.228	0.222	0.215	0.208	0.200	0.191	0.182	0.174	0.165	0.155	0.145	0.132	0.122	0.112	0.101	0.090	0.078	0.066	0.055	0.044	0.032	0.020	0.009	-0.004	-0.014	-0.025	-0.036	-0.046	-0.058	-0.068	-0.076	-0.086	-0.095	-0.104	-0.112	-0.119	-0.126	-0.132	-0.139	-0.145	-0.149	-0.154	-0.158	-0.160	-0.162	-0.164	-0.166	-0.166	-0.166	-0.165	-0.164	-0.162	-0.160	-0.158	-0.154	-0.150	-0.145	-0.140	-0.135	-0.130	-0.124	-0.118	-0.111	-0.104	-0.098	-0.090	-0.084	-0.076	-0.068	-0.060	-0.052	-0.045	-0.038	-0.030	-0.024	-0.016	-0.009	-0.002	0.005	0.011	0.019	0.025	0.031	0.035	0.041	0.046	0.051	0.056	0.060	0.064	0.068	0.070	0.074	0.076	0.079	0.082	0.084	0.086	0.088	0.090	0.091	0.092	0.095	0.096	0.098	0.099	0.101	0.102	0.104	0.106	0.108	0.109	0.111	0.114	0.116	0.119	0.121	0.124	0.126	0.130	0.132	0.136	0.141	0.145	0.150	0.154	0.159	0.162	0.166	0.171	0.176	0.181	0.186	0.192	0.198	0.201	0.206	0.211	0.216	0.220	0.224	0.229	0.231	0.235	0.238	0.241	0.244	0.245	0.246	0.248	0.249	0.249	0.249	0.248	0.246	0.245	0.241	0.238	0.235	0.230	0.225	0.219	0.212	0.206	0.199	0.190	0.182	0.174	0.164	0.152	0.142	0.131	0.120	0.108	0.096	0.084	0.070	0.056	0.042	0.029	0.015	0.001	-0.014	-0.028	-0.042	-0.056	-0.071	-0.086	-0.100	-0.114	-0.129	-0.142	-0.155	-0.169	-0.182	-0.194	-0.208	-0.219	-0.231	-0.241	-0.252	-0.262	-0.272	-0.281	-0.290	-0.298	-0.306	-0.312	-0.319	-0.325	-0.330	-0.336	-0.340	-0.344	-0.348	-0.350	-0.352	-0.354	-0.355	-0.356	-0.355	-0.355	-0.355	-0.355	-0.354	-0.351	-0.349	-0.346	-0.342	-0.340	-0.336	-0.332	-0.329	-0.324	-0.319	-0.315	-0.309	-0.304	-0.299	-0.294	-0.288	-0.282	-0.276	-0.271	-0.266	-0.259	-0.255	-0.248	-0.242	-0.236	-0.232	-0.226	-0.220	-0.215	-0.209	-0.204	-0.199	-0.194	-0.190	-0.184	-0.180	-0.175	-0.171	-0.168	-0.164	-0.160	-0.156	-0.154	-0.151	-0.149	-0.146	-0.145	-0.144	-0.142	-0.141	-0.140	-0.139	-0.139	-0.139	-0.139	-0.139	-0.140	-0.141	-0.141	-0.142	-0.144	-0.145	-0.148	-0.150	-0.151	-0.154	-0.158	-0.160	-0.162	-0.165	-0.169	-0.172	-0.175	-0.179	-0.184	-0.186	-0.190	-0.194	-0.196	-0.200	-0.204	-0.206	-0.210	-0.212	-0.215	-0.219	-0.220	-0.222	-0.224	-0.226	-0.228	-0.229	-0.229	-0.229	-0.230	-0.230	-0.229	-0.228	-0.228	-0.226	-0.224	-0.221	-0.219	-0.216	-0.212	-0.209	-0.205	-0.200	-0.195	-0.190	-0.185	-0.178	-0.172	-0.165	-0.159	-0.151	-0.144	-0.136	-0.128	-0.119	-0.111	-0.102	-0.092	-0.084	-0.075	-0.065	-0.056	-0.045	-0.036	-0.026	-0.018	-0.008	0.004	0.014	0.024	0.032	0.044	0.052	0.062	0.072	0.082	0.091	0.100	0.109	0.118	0.126	0.135	0.142	0.151	0.159	0.166	0.172	0.180	0.186	0.192	0.200	0.205	0.211	0.216	0.221	0.226	0.231	0.235	0.239	0.244	0.246	0.250	0.251	0.255	0.258	0.260	0.260	0.262	0.264	0.264	0.265	0.266	0.266	0.265	0.265	0.265	0.264	0.265	0.262	0.261	0.261	0.259	0.258	0.256	0.255	0.252	0.250	0.249	0.246	0.244	0.241	0.239	0.236	0.234	0.231	0.228	0.225	0.221	0.219	0.215	0.212	0.210	0.206	0.204	0.201	0.199	0.196	0.192	0.190	0.188	0.185	0.182	0.180	0.178	0.175	0.174	0.170	0.169	0.168	0.165	0.162	0.161	0.160	0.159	0.156	0.156	0.155	0.154	0.152	0.151	0.150	0.150	0.149	0.149	0.150	0.149	0.149	0.149	0.149	0.149	0.149	0.150	0.149	0.149	0.149	0.149	0.149	0.149	0.149	0.149	0.149	0.148	0.148	0.146	0.145	0.145	0.142	0.140	0.140	0.138	0.135	0.131	0.129	0.125	0.121	0.118	0.112	0.108	0.102	0.096	0.090	0.084	0.076	0.069	0.061	0.052	0.044	0.035	0.025	0.016	0.005	-0.005	-0.016	-0.026	-0.038	-0.050	-0.061	-0.074	-0.086	-0.099	-0.111	-0.124	-0.138	-0.151	-0.165	-0.178	-0.191	-0.205	-0.218	-0.231	-0.244	-0.258	-0.270	-0.282	-0.296	-0.308	-0.319	-0.331	-0.342	-0.352	-0.362	-0.372	-0.382	-0.391	-0.400	-0.408	-0.415	-0.422	-0.429	-0.435	-0.440	-0.446	-0.450	-0.454	-0.456	-0.459	-0.461	-0.461	-0.462	-0.462	-0.462	-0.460	-0.459	-0.456	-0.452	-0.450	-0.445	-0.440	-0.435	-0.429	-0.421	-0.415	-0.408	-0.399	-0.391	-0.382	-0.374	-0.364	-0.355	-0.345	-0.335	-0.325	-0.314	-0.304	-0.292	-0.281	-0.271	-0.260	-0.250	-0.240	-0.229	-0.219	-0.208	-0.199	-0.189	-0.180	-0.171	-0.161	-0.154	-0.145	-0.138	-0.130	-0.124	-0.118	-0.111	-0.108	-0.101	-0.099	-0.094	-0.090	-0.089	-0.086	-0.085	-0.084	-0.082	-0.084	-0.084	-0.084	-0.086	-0.088	-0.090	-0.092	-0.095	-0.099	-0.101	-0.106	-0.109	-0.115	-0.119	-0.122	-0.128	-0.134	-0.138	-0.142	-0.149	-0.152	-0.156	-0.162	-0.166	-0.170	-0.175	-0.179	-0.182	-0.185	-0.188	-0.191	-0.194	-0.195	-0.196	-0.198	-0.199	-0.199	-0.200	-0.199	-0.198	-0.195	-0.194	-0.191	-0.188	-0.185	-0.181	-0.176	-0.171	-0.168	-0.160	-0.154	-0.149	-0.141	-0.134	-0.125	-0.116	-0.108	-0.099	-0.090	-0.079	-0.069	-0.059	-0.048	-0.035	-0.024	-0.012	-0.001	0.011	0.024	0.036	0.049	0.062	0.075	0.088	0.101	0.116	0.129	0.142	0.156	0.171	0.185	0.199	0.214	0.229	0.241	0.256	0.271	0.286	0.301	0.315	0.330	0.344	0.359	0.372	0.388	0.401	0.415	0.431	0.445	0.458	0.472	0.486	0.500	0.512	0.526	0.539	0.551	0.564	0.576	0.589	0.600	0.611	0.624	0.635	0.646	0.656	0.668	0.678	0.688	0.696	0.706	0.716	0.725	0.732	0.742	0.750	0.758	0.765	0.771	0.779	0.785	0.792	0.800	0.806	0.812	0.819	0.824	0.830	0.836	0.841	0.848	0.851	0.858	0.862	0.869	0.874	0.879	0.884	0.889	0.892	0.899	0.902	0.908	0.914	0.918	0.922	0.926	0.930	0.936	0.940	0.945	0.949	0.954	0.958	0.961	0.965	0.969	0.972	0.975	0.979	0.981	0.984	0.986	0.989	0.990	0.992	0.992	0.994	0.994	0.994	0.994	0.992	0.992	0.991	0.989	0.986	0.984	0.981	0.976	0.972	0.968	0.962	0.956	0.950	0.942	0.936	0.928	0.920	0.911	0.901	0.891	0.881	0.870	0.859	0.848	0.835	0.822	0.809	0.795	0.781	0.768	0.752	0.736	0.722	0.706	0.690	0.674	0.658	0.640	0.624	0.606	0.588	0.570	0.551	0.532	0.515	0.496	0.479	0.459	0.440	0.421	0.402	0.382	0.364	0.345	0.326	0.309	0.290	0.271	0.254	0.236	0.218	0.200	0.184	0.166	0.151	0.135	0.119	0.104	0.090	0.076	0.064	0.050	0.038	0.026	0.015	0.005	-0.005	-0.015	-0.024	-0.032	-0.040	-0.046	-0.051	-0.056	-0.061	-0.065	-0.069	-0.070	-0.072	-0.074	-0.074	-0.075	-0.074	-0.074	-0.071	-0.070	-0.069	-0.065	-0.061	-0.059	-0.055	-0.052	-0.048	-0.045	-0.040	-0.036	-0.032	-0.029	-0.025	-0.021	-0.019	-0.015	-0.012	-0.010	-0.008	-0.006	-0.005	-0.004	-0.004	-0.004	-0.005	-0.006	-0.009	-0.011	-0.015	-0.019	-0.024	-0.029	-0.034	-0.039	-0.046	-0.054	-0.061	-0.071	-0.079	-0.089	-0.098	-0.109	-0.120	-0.130	-0.142	-0.154	-0.165	-0.178	-0.190	-0.202	-0.215	-0.228	-0.239	-0.251	-0.262	-0.275	-0.288	-0.300	-0.311	-0.322	-0.332	-0.344	-0.355	-0.364	-0.374	-0.382	-0.391	-0.399	-0.406	-0.415	-0.421	-0.429	-0.434	-0.440	-0.445	-0.450	-0.454	-0.459	-0.462	-0.466	-0.469	-0.472	-0.474	-0.478	-0.479	-0.481	-0.482	-0.485	-0.488	-0.490	-0.490	-0.491	-0.495	-0.496	-0.498	-0.501	-0.502	-0.506	-0.509	-0.512	-0.516	-0.521	-0.525	-0.531	-0.538	-0.542	-0.549	-0.558	-0.565	-0.572	-0.581	-0.592	-0.602	-0.612	-0.624	-0.635	-0.649	-0.661	-0.676	-0.690	-0.706	-0.722	-0.739	-0.755	-0.772	-0.791	-0.810	-0.829	-0.848	-0.868	-0.888	-0.909	-0.930	-0.951	-0.971	-0.994	-1.015	-1.038	-1.059	-1.082	-1.104	-1.126	-1.149	-1.170	-1.192	-1.215	-1.235	-1.258	-1.278	-1.299	-1.319	-1.339	-1.359	-1.378	-1.396	-1.414	-1.431	-1.448	-1.464	-1.480	-1.494	-1.510	-1.522	-1.535	-1.548	-1.558	-1.569	-1.576	-1.584	-1.591	-1.599	-1.602	-1.609	-1.611	-1.614	-1.615	-1.618	-1.618	-1.615	-1.614	-1.610	-1.606	-1.601	-1.595	-1.589	-1.581	-1.572	-1.564	-1.554	-1.544	-1.531	-1.520	-1.508	-1.494	-1.480	-1.465	-1.450	-1.434	-1.418	-1.402	-1.386	-1.369	-1.351	-1.335	-1.318	-1.300	-1.284	-1.266	-1.250	-1.232	-1.216	-1.200	-1.185	-1.170	-1.155	-1.141	-1.128	-1.114	-1.101	-1.089	-1.078	-1.068	-1.056	-1.048	-1.040	-1.031	-1.026	-1.020	-1.015	-1.012	-1.010	-1.008	-1.006	-1.006	-1.008	-1.009	-1.011	-1.014	-1.019	-1.022	-1.029	-1.036	-1.042	-1.050	-1.058	-1.066	-1.076	-1.085	-1.095	-1.105	-1.115	-1.126	-1.138	-1.148	-1.159	-1.169	-1.180	-1.191	-1.201	-1.211	-1.221	-1.231	-1.241	-1.250	-1.259	-1.268	-1.274	-1.281	-1.289	-1.294	-1.300	-1.304	-1.308	-1.310	-1.314	-1.315	-1.316	-1.318	-1.316	-1.316	-1.314	-1.311	-1.309	-1.305	-1.300	-1.295	-1.289	-1.282	-1.276	-1.268	-1.259	-1.251	-1.242	-1.232	-1.224	-1.212	-1.202	-1.192	-1.181	-1.170	-1.159	-1.148	-1.136	-1.124	-1.112	-1.101	-1.089	-1.078	-1.066	-1.055	-1.044	-1.032	-1.022	-1.011	-1.002	-0.991	-0.982	-0.972	-0.962	-0.955	-0.946	-0.938	-0.930	-0.922	-0.916	-0.910	-0.904	-0.898	-0.892	-0.888	-0.882	-0.879	-0.875	-0.871	-0.869	-0.866	-0.864	-0.862	-0.860	-0.860	-0.859	-0.859	-0.859	-0.859	-0.859	-0.861	-0.861	-0.862	-0.865	-0.866	-0.869	-0.871	-0.874	-0.878	-0.880	-0.884	-0.888	-0.890	-0.894	-0.898	-0.901	-0.905	-0.908	-0.912	-0.916	-0.920	-0.924	-0.926	-0.931	-0.935	-0.939	-0.942	-0.946	-0.949	-0.951	-0.955	-0.956	-0.959	-0.961	-0.964	-0.966	-0.966	-0.968	-0.969	-0.970	-0.970	-0.970	-0.970	-0.970	-0.969	-0.968	-0.968	-0.966	-0.964	-0.962	-0.960	-0.958	-0.954	-0.951	-0.948	-0.945	-0.941	-0.936	-0.932	-0.929	-0.924	-0.919	-0.914	-0.909	-0.902	-0.899	-0.892	-0.888	-0.882	-0.876	-0.871	-0.865	-0.859	-0.854	-0.846	-0.841	-0.834	-0.828	-0.821	-0.814	-0.808	-0.801	-0.794	-0.786	-0.779	-0.772	-0.764	-0.756	-0.748	-0.740	-0.731	-0.722	-0.712	-0.704	-0.695	-0.684	-0.675	-0.664	-0.652	-0.642	-0.631	-0.619	-0.606	-0.594	-0.581	-0.569	-0.555	-0.540	-0.526	-0.511	-0.498	-0.482	-0.466	-0.451	-0.436	-0.420	-0.404	-0.388	-0.371	-0.355	-0.338	-0.322	-0.305	-0.289	-0.272	-0.255	-0.240	-0.224	-0.208	-0.192	-0.176	-0.161	-0.148	-0.132	-0.118	-0.104	-0.090	-0.076	-0.062	-0.051	-0.040	-0.028	-0.018	-0.006	0.005	0.014	0.024	0.032	0.041	0.050	0.058	0.065	0.072	0.080	0.086	0.091	0.099	0.104	0.110	0.115	0.120	0.126	0.131	0.136	0.141	0.148	0.151	0.156	0.161	0.168	0.172	0.179	0.185	0.190	0.196	0.202	0.209	0.215	0.221	0.228	0.235	0.242	0.249	0.256	0.264	0.270	0.279	0.286	0.292	0.299	0.308	0.314	0.321	0.328	0.335	0.341	0.346	0.352	0.359	0.364	0.369	0.374	0.378	0.381	0.386	0.389	0.390	0.394	0.395	0.395	0.396	0.398	0.396	0.396	0.395	0.394	0.391	0.388	0.385	0.381	0.378	0.374	0.369	0.362	0.358	0.352	0.346	0.340	0.332	0.328	0.320	0.312	0.306	0.299	0.291	0.282	0.275	0.268	0.260	0.252	0.245	0.238	0.230	0.221	0.215	0.208	0.201	0.195	0.188	0.181	0.174	0.168	0.161	0.155	0.149	0.142	0.136	0.131	0.126	0.121	0.115	0.109	0.105	0.099	0.092	0.088	0.084	0.078	0.074	0.068	0.062	0.058	0.052	0.046	0.041	0.035	0.029	0.022	0.016	0.010	0.004	-0.004	-0.010	-0.018	-0.024	-0.032	-0.040	-0.048	-0.056	-0.064	-0.074	-0.081	-0.091	-0.101	-0.110	-0.120	-0.131	-0.140	-0.151	-0.161	-0.172	-0.184	-0.195	-0.205	-0.218	-0.229	-0.240	-0.252	-0.265	-0.276	-0.288	-0.301	-0.314	-0.325	-0.338	-0.350	-0.361	-0.374	-0.385	-0.398	-0.409	-0.421	-0.431	-0.444	-0.455	-0.465	-0.475	-0.486	-0.496	-0.505	-0.514	-0.524	-0.531	-0.540	-0.546	-0.554	-0.561	-0.566	-0.571	-0.578	-0.581	-0.585	-0.588	-0.589	-0.591	-0.591	-0.592	-0.591	-0.589	-0.588	-0.584	-0.581	-0.576	-0.571	-0.564	-0.556	-0.550	-0.541	-0.531	-0.521	-0.510	-0.498	-0.485	-0.471	-0.458	-0.442	-0.426	-0.410	-0.394	-0.376	-0.358	-0.339	-0.319	-0.300	-0.280	-0.260	-0.239	-0.218	-0.196	-0.175	-0.152	-0.132	-0.110	-0.089	-0.068	-0.046	-0.024	-0.002	0.018	0.039	0.059	0.079	0.096	0.116	0.134	0.151	0.169	0.184	0.200	0.214	0.229	0.242	0.255	0.266	0.278	0.288	0.296	0.305	0.311	0.319	0.325	0.329	0.332	0.336	0.339	0.340	0.340	0.341	0.340	0.338	0.336	0.334	0.329	0.326	0.320	0.314	0.309	0.301	0.294	0.286	0.278	0.269	0.260	0.250	0.240	0.229	0.219	0.208	0.198	0.185	0.174	0.161	0.149	0.138	0.125	0.112	0.100	0.088	0.075	0.064	0.051	0.039	0.026	0.014	0.002	-0.010	-0.021	-0.031	-0.044	-0.055	-0.065	-0.076	-0.086	-0.095	-0.105	-0.114	-0.122	-0.131	-0.138	-0.146	-0.151	-0.159	-0.165	-0.171	-0.175	-0.179	-0.182	-0.185	-0.188	-0.190	-0.190	-0.191	-0.191	-0.191	-0.190	-0.189	-0.186	-0.182	-0.180	-0.175	-0.171	-0.166	-0.161	-0.155	-0.148	-0.141	-0.134	-0.125	-0.118	-0.109	-0.100	-0.091	-0.082	-0.074	-0.064	-0.054	-0.044	-0.035	-0.025	-0.016	-0.006	0.002	0.011	0.021	0.030	0.038	0.046	0.054	0.061	0.069	0.075	0.082	0.089	0.094	0.099	0.104	0.109	0.111	0.114	0.118	0.119	0.120	0.122	0.122	0.124	0.122	0.121	0.120	0.119	0.116	0.112	0.109	0.105	0.101	0.098	0.092	0.088	0.082	0.076	0.070	0.064	0.058	0.051	0.044	0.036	0.030	0.022	0.015	0.009	0.000	-0.008	-0.015	-0.022	-0.029	-0.036	-0.045	-0.051	-0.059	-0.064	-0.071	-0.078	-0.084	-0.089	-0.094	-0.100	-0.104	-0.110	-0.112	-0.116	-0.119	-0.122	-0.125	-0.126	-0.126	-0.128	-0.129	-0.129	-0.128	-0.128	-0.126	-0.125	-0.122	-0.120	-0.116	-0.112	-0.109	-0.105	-0.100	-0.094	-0.088	-0.082	-0.076	-0.069	-0.062	-0.055	-0.048	-0.040	-0.032	-0.025	-0.016	-0.008	-0.001	0.008	0.015	0.024	0.031	0.038	0.046	0.054	0.060	0.066	0.074	0.079	0.085	0.090	0.096	0.100	0.105	0.109	0.112	0.115	0.118	0.120	0.121	0.122	0.122	0.124	0.124	0.124	0.122	0.121	0.120	0.116	0.114	0.111	0.108	0.104	0.100	0.096	0.092	0.088	0.082	0.078	0.072	0.069	0.062	0.059	0.054	0.049	0.045	0.039	0.035	0.031	0.028	0.024	0.020	0.015	0.012	0.010	0.008	0.005	0.004	0.002	0.001	0.000	-0.001	-0.001	-0.001	0.000	0.001	0.002	0.004	0.005	0.008	0.011	0.014	0.018	0.020	0.024	0.029	0.032	0.036	0.041	0.046	0.052	0.058	0.064	0.069	0.076	0.082	0.089	0.096	0.102	0.109	0.118	0.124	0.131	0.140	0.146	0.155	0.164	0.171	0.180	0.188	0.196	0.205	0.212	0.221	0.230	0.238	0.248	0.255	0.264	0.272	0.281	0.290	0.298	0.306	0.315	0.322	0.329	0.338	0.345	0.352	0.359	0.368	0.372	0.380	0.386	0.392	0.398	0.402	0.409	0.412	0.418	0.421	0.425	0.428	0.431	0.434	0.436	0.438	0.439	0.440	0.441	0.441	0.442	0.442	0.442	0.442	0.442	0.442	0.441	0.441	0.441	0.440	0.439	0.439	0.439	0.439	0.439	0.439	0.440	0.440	0.442	0.444	0.446	0.449	0.454	0.458	0.462	0.466	0.472	0.479	0.485	0.492	0.502	0.512	0.522	0.532	0.545	0.558	0.570	0.584	0.598	0.612	0.629	0.644	0.660	0.676	0.694	0.710	0.729	0.746	0.764	0.781	0.799	0.816	0.835	0.852	0.870	0.886	0.902	0.919	0.932	0.949	0.961	0.975	0.988	0.999	1.010	1.019	1.029	1.036	1.042	1.049	1.051	1.055	1.058	1.059	1.058	1.056	1.054	1.051	1.045	1.039	1.032	1.025	1.015	1.005	0.995	0.982	0.969	0.956	0.942	0.928	0.912	0.898	0.882	0.866	0.849	0.832	0.816	0.799	0.781	0.766	0.749	0.732	0.718	0.701	0.685	0.671	0.656	0.644	0.630	0.618	0.605	0.594	0.584	0.574	0.565	0.556	0.550	0.544	0.538	0.532	0.529	0.524	0.521	0.519	0.519	0.518	0.518	0.519	0.519	0.522	0.524	0.528	0.531	0.535	0.540	0.545	0.551	0.556	0.562	0.569	0.575	0.581	0.589	0.596	0.602	0.611	0.618	0.625	0.631	0.639	0.646	0.652	0.660	0.665	0.671	0.678	0.682	0.688	0.692	0.698	0.701	0.705	0.709	0.711	0.714	0.715	0.718	0.719	0.719	0.719	0.719	0.718	0.716	0.714	0.710	0.708	0.704	0.699	0.694	0.689	0.682	0.675	0.668	0.660	0.651	0.642	0.632	0.622	0.611	0.601	0.589	0.578	0.565	0.551	0.539	0.525	0.511	0.496	0.481	0.466	0.451	0.436	0.421	0.406	0.390	0.374	0.358	0.342	0.326	0.310	0.295	0.280	0.265	0.251	0.236	0.222	0.209	0.196	0.182	0.171	0.159	0.148	0.139	0.129	0.119	0.110	0.102	0.096	0.090	0.085	0.080	0.076	0.074	0.070	0.069	0.069	0.068	0.069	0.070	0.072	0.076	0.080	0.084	0.089	0.094	0.099	0.105	0.111	0.119	0.126	0.134	0.142	0.150	0.158	0.168	0.175	0.185	0.192	0.201	0.209	0.218	0.226	0.234	0.240	0.248	0.254	0.260	0.266	0.271	0.276	0.280	0.282	0.286	0.289	0.290	0.291	0.291	0.292	0.291	0.289	0.286	0.285	0.280	0.278	0.272	0.266	0.262	0.255	0.249	0.241	0.234	0.226	0.219	0.209	0.199	0.191	0.181	0.172	0.161	0.152	0.142	0.131	0.121	0.112	0.101	0.091	0.081	0.072	0.062	0.052	0.045	0.035	0.026	0.018	0.010	0.004	-0.004	-0.011	-0.019	-0.025	-0.030	-0.036	-0.041	-0.048	-0.051	-0.056	-0.060	-0.065	-0.069	-0.072	-0.076	-0.080	-0.082	-0.086	-0.089	-0.092	-0.095	-0.098	-0.100	-0.104	-0.108	-0.111	-0.114	-0.119	-0.122	-0.126	-0.130	-0.134	-0.139	-0.145	-0.151	-0.156	-0.162	-0.170	-0.178	-0.184	-0.192	-0.201	-0.210	-0.221	-0.231	-0.241	-0.252	-0.262	-0.275	-0.288	-0.300	-0.312	-0.326	-0.340	-0.354	-0.369	-0.382	-0.398	-0.411	-0.426	-0.442	-0.456	-0.472	-0.488	-0.502	-0.518	-0.532	-0.548	-0.562	-0.578	-0.591	-0.606	-0.620	-0.634	-0.646	-0.659	-0.672	-0.684	-0.696	-0.708	-0.718	-0.729	-0.739	-0.749	-0.758	-0.766	-0.774	-0.781	-0.789	-0.795	-0.801	-0.808	-0.812	-0.819	-0.822	-0.828	-0.831	-0.835	-0.838	-0.841	-0.844	-0.848	-0.850	-0.852	-0.854	-0.856	-0.859	-0.860	-0.862	-0.864	-0.866	-0.868	-0.870	-0.872	-0.874	-0.876	-0.879	-0.881	-0.884	-0.886	-0.889	-0.892	-0.896	-0.899	-0.902	-0.905	-0.909	-0.912	-0.918	-0.921	-0.925	-0.929	-0.932	-0.938	-0.941	-0.945	-0.949	-0.952	-0.958	-0.961	-0.965	-0.969	-0.974	-0.978	-0.980	-0.984	-0.986	-0.989	-0.992	-0.995	-0.998	-1.000	-1.001	-1.002	-1.005	-1.006	-1.008	-1.009	-1.010	-1.010	-1.011	-1.011	-1.011	-1.012	-1.012	-1.011	-1.010	-1.010	-1.009	-1.009	-1.009	-1.008	-1.008	-1.005	-1.005	-1.004	-1.004	-1.002	-1.002	-1.001	-1.001	-1.001	-1.000	-1.000	-1.000	-0.999	-1.000	-1.000	-1.000	-0.999	-0.999	-1.000	-1.000	-1.000	-1.000	-1.000	-1.001	-1.002	-1.002	-1.002	-1.004	-1.005	-1.005	-1.005	-1.005	-1.006	-1.008	-1.008	-1.006	-1.006	-1.006	-1.006	-1.006	-1.005	-1.004	-1.002	-1.002	-1.000	-0.999	-0.996	-0.995	-0.992	-0.990	-0.988	-0.984	-0.980	-0.978	-0.974	-0.970	-0.966	-0.961	-0.956	-0.951	-0.948	-0.941	-0.936	-0.930	-0.924	-0.918	-0.911	-0.904	-0.896	-0.889	-0.882	-0.875	-0.868	-0.860	-0.852	-0.845	-0.838	-0.829	-0.820	-0.812	-0.804	-0.796	-0.786	-0.778	-0.770	-0.762	-0.754	-0.745	-0.736	-0.729	-0.720	-0.712	-0.704	-0.696	-0.689	-0.681	-0.674	-0.668	-0.660	-0.652	-0.648	-0.641	-0.635	-0.630	-0.624	-0.620	-0.614	-0.610	-0.608	-0.602	-0.600	-0.596	-0.595	-0.594	-0.591	-0.591	-0.591	-0.591	-0.592	-0.592	-0.595	-0.598	-0.600	-0.602	-0.608	-0.611	-0.615	-0.621	-0.626	-0.632	-0.639	-0.646	-0.652	-0.661	-0.670	-0.678	-0.686	-0.696	-0.705	-0.714	-0.724	-0.734	-0.744	-0.756	-0.766	-0.776	-0.789	-0.799	-0.810	-0.821	-0.832	-0.842	-0.852	-0.865	-0.875	-0.886	-0.896	-0.908	-0.918	-0.928	-0.938	-0.946	-0.956	-0.965	-0.975	-0.982	-0.990	-0.999	-1.006	-1.012	-1.020	-1.026	-1.032	-1.039	-1.045	-1.050	-1.055	-1.060	-1.065	-1.069	-1.072	-1.076	-1.080	-1.082	-1.086	-1.089	-1.090	-1.092	-1.095	-1.096	-1.098	-1.099	-1.101	-1.102	-1.101	-1.102	-1.105	-1.105	-1.105	-1.105	-1.106	-1.106	-1.106	-1.106	-1.108	-1.108	-1.108	-1.108	-1.108	-1.108	-1.108	-1.108	-1.106	-1.106	-1.106	-1.105	-1.105	-1.105	-1.104	-1.102	-1.102	-1.102	-1.100	-1.099	-1.099	-1.096	-1.096	-1.094	-1.092	-1.090	-1.090	-1.088	-1.085	-1.082	-1.080	-1.078	-1.075	-1.071	-1.069	-1.065	-1.061	-1.059	-1.054	-1.049	-1.045	-1.040	-1.036	-1.031	-1.026	-1.020	-1.015	-1.010	-1.004	-0.999	-0.991	-0.985	-0.979	-0.972	-0.965	-0.958	-0.951	-0.942	-0.936	-0.928	-0.920	-0.911	-0.904	-0.896	-0.888	-0.880	-0.871	-0.862	-0.854	-0.845	-0.836	-0.828	-0.819	-0.812	-0.804	-0.794	-0.786	-0.779	-0.771	-0.762	-0.756	-0.749	-0.741	-0.734	-0.726	-0.720	-0.714	-0.708	-0.701	-0.696	-0.690	-0.685	-0.680	-0.675	-0.671	-0.668	-0.664	-0.661	-0.658	-0.655	-0.654	-0.651	-0.649	-0.648	-0.646	-0.645	-0.645	-0.645	-0.646	-0.645	-0.646	-0.649	-0.650	-0.651	-0.652	-0.654	-0.656	-0.658	-0.660	-0.662	-0.665	-0.669	-0.670	-0.674	-0.676	-0.679	-0.681	-0.685	-0.688	-0.691	-0.692	-0.696	-0.699	-0.700	-0.704	-0.705	-0.706	-0.709	-0.710	-0.711	-0.712	-0.715	-0.715	-0.715	-0.715	-0.715	-0.715	-0.714	-0.712	-0.712	-0.711	-0.710	-0.708	-0.705	-0.702	-0.699	-0.696	-0.692	-0.690	-0.685	-0.680	-0.676	-0.671	-0.665	-0.660	-0.654	-0.649	-0.641	-0.635	-0.629	-0.621	-0.612	-0.606	-0.598	-0.589	-0.580	-0.572	-0.562	-0.554	-0.544	-0.534	-0.525	-0.515	-0.505	-0.495	-0.485	-0.474	-0.464	-0.454	-0.442	-0.432	-0.422	-0.411	-0.400	-0.390	-0.379	-0.368	-0.356	-0.348	-0.338	-0.328	-0.316	-0.306	-0.298	-0.288	-0.279	-0.269	-0.261	-0.252	-0.244	-0.236	-0.229	-0.221	-0.214	-0.206	-0.200	-0.195	-0.189	-0.184	-0.178	-0.174	-0.169	-0.166	-0.162	-0.159	-0.158	-0.155	-0.152	-0.151	-0.150	-0.150	-0.150	-0.150	-0.151	-0.151	-0.154	-0.154	-0.156	-0.159	-0.161	-0.165	-0.169	-0.172	-0.176	-0.181	-0.186	-0.191	-0.196	-0.200	-0.206	-0.211	-0.219	-0.225	-0.231	-0.238	-0.245	-0.252	-0.259	-0.266	-0.274	-0.281	-0.290	-0.296	-0.305	-0.312	-0.320	-0.328	-0.336	-0.344	-0.352	-0.360	-0.368	-0.376	-0.384	-0.391	-0.399	-0.406	-0.414	-0.420	-0.428	-0.435	-0.441	-0.448	-0.454	-0.461	-0.468	-0.474	-0.478	-0.484	-0.489	-0.494	-0.498	-0.502	-0.506	-0.511	-0.514	-0.518	-0.520	-0.522	-0.526	-0.528	-0.530	-0.531	-0.534	-0.535	-0.536	-0.538	-0.539	-0.540	-0.540	-0.541	-0.541	-0.541	-0.541	-0.542	-0.541	-0.542	-0.542	-0.541	-0.542	-0.541	-0.541	-0.540	-0.541	-0.540	-0.540	-0.540	-0.540	-0.540	-0.540	-0.540	-0.540	-0.539	-0.540	-0.540	-0.540	-0.541	-0.541	-0.542	-0.542	-0.542	-0.544	-0.544	-0.545	-0.546	-0.545	-0.548	-0.548	-0.548	-0.548	-0.549	-0.548	-0.546	-0.546	-0.546	-0.545	-0.542	-0.541	-0.540	-0.538	-0.535	-0.532	-0.530	-0.525	-0.521	-0.518	-0.511	-0.507	-0.501	-0.495	-0.488	-0.481	-0.474	-0.465	-0.458	-0.449	-0.440	-0.431	-0.420	-0.410	-0.399	-0.388	-0.376	-0.364	-0.351	-0.339	-0.326	-0.314	-0.300	-0.286	-0.274	-0.261	-0.246	-0.232	-0.219	-0.206	-0.192	-0.179	-0.165	-0.152	-0.140	-0.126	-0.114	-0.102	-0.090	-0.078	-0.066	-0.056	-0.045	-0.035	-0.025	-0.015	-0.008	0.001	0.009	0.016	0.022	0.029	0.034	0.039	0.044	0.049	0.051	0.054	0.056	0.059	0.059	0.060	0.060	0.059	0.058	0.056	0.054	0.051	0.049	0.044	0.040	0.035	0.030	0.024	0.018	0.011	0.005	-0.002	-0.010	-0.018	-0.025	-0.034	-0.042	-0.051	-0.060	-0.070	-0.080	-0.089	-0.098	-0.108	-0.116	-0.126	-0.136	-0.145	-0.156	-0.165	-0.175	-0.184	-0.192	-0.202	-0.211	-0.219	-0.226	-0.235	-0.242	-0.249	-0.256	-0.262	-0.268	-0.274	-0.278	-0.282	-0.285	-0.289	-0.292	-0.295	-0.296	-0.296	-0.298	-0.296	-0.295	-0.294	-0.291	-0.289	-0.285	-0.280	-0.278	-0.272	-0.265	-0.260	-0.254	-0.246	-0.239	-0.231	-0.222	-0.215	-0.205	-0.195	-0.186	-0.176	-0.166	-0.156	-0.146	-0.136	-0.126	-0.115	-0.105	-0.095	-0.084	-0.074	-0.064	-0.054	-0.045	-0.035	-0.026	-0.016	-0.009	-0.001	0.008	0.015	0.021	0.029	0.035	0.040	0.045	0.050	0.054	0.059	0.062	0.066	0.069	0.071	0.074	0.076	0.079	0.080	0.081	0.082	0.084	0.085	0.086	0.088	0.088	0.089	0.089	0.090	0.091	0.092	0.094	0.095	0.098	0.099	0.100	0.102	0.106	0.109	0.114	0.116	0.121	0.125	0.130	0.135	0.140	0.145	0.151	0.158	0.164	0.170	0.178	0.185	0.192	0.199	0.208	0.214	0.222	0.230	0.238	0.246	0.252	0.259	0.266	0.274	0.281	0.289	0.294	0.301	0.305	0.311	0.316	0.320	0.324	0.328	0.330	0.332	0.332	0.335	0.334	0.334	0.332	0.331	0.330	0.328	0.322	0.320	0.314	0.309	0.302	0.296	0.289	0.281	0.272	0.265	0.256	0.246	0.235	0.226	0.215	0.204	0.192	0.181	0.169	0.158	0.145	0.134	0.120	0.109	0.096	0.084	0.071	0.060	0.049	0.038	0.025	0.014	0.002	-0.008	-0.018	-0.028	-0.038	-0.048	-0.056	-0.066	-0.074	-0.080	-0.089	-0.095	-0.101	-0.108	-0.112	-0.118	-0.122	-0.128	-0.131	-0.135	-0.138	-0.140	-0.142	-0.145	-0.146	-0.146	-0.146	-0.148	-0.146	-0.148	-0.146	-0.145	-0.145	-0.144	-0.142	-0.140	-0.139	-0.135	-0.134	-0.131	-0.129	-0.126	-0.124	-0.122	-0.119	-0.116	-0.114	-0.111	-0.109	-0.106	-0.104	-0.102	-0.100	-0.099	-0.095	-0.094	-0.092	-0.090	-0.090	-0.089	-0.089	-0.088	-0.088	-0.088	-0.088	-0.088	-0.089	-0.091	-0.091	-0.094	-0.095	-0.099	-0.100	-0.102	-0.106	-0.109	-0.112	-0.115	-0.119	-0.122	-0.128	-0.132	-0.136	-0.141	-0.145	-0.150	-0.155	-0.160	-0.165	-0.170	-0.176	-0.181	-0.186	-0.191	-0.195	-0.201	-0.206	-0.210	-0.215	-0.219	-0.224	-0.228	-0.231	-0.235	-0.239	-0.241	-0.244	-0.246	-0.248	-0.250	-0.251	-0.251	-0.252	-0.252	-0.252	-0.252	-0.251	-0.250	-0.248	-0.246	-0.242	-0.240	-0.236	-0.234	-0.230	-0.225	-0.220	-0.216	-0.210	-0.204	-0.198	-0.190	-0.185	-0.176	-0.170	-0.162	-0.154	-0.146	-0.138	-0.129	-0.121	-0.111	-0.102	-0.094	-0.085	-0.075	-0.065	-0.056	-0.046	-0.036	-0.028	-0.018	-0.008	0.002	0.011	0.021	0.030	0.041	0.050	0.059	0.069	0.076	0.086	0.095	0.102	0.111	0.120	0.128	0.134	0.141	0.149	0.156	0.162	0.169	0.175	0.181	0.186	0.191	0.196	0.201	0.206	0.210	0.215	0.219	0.221	0.224	0.226	0.229	0.231	0.232	0.234	0.235	0.236	0.235	0.236	0.236	0.235	0.235	0.234	0.231	0.231	0.229	0.226	0.225	0.222	0.220	0.218	0.215	0.212	0.209	0.205	0.201	0.199	0.195	0.192	0.188	0.185	0.180	0.176	0.172	0.169	0.165	0.161	0.159	0.155	0.150	0.146	0.144	0.140	0.138	0.134	0.130	0.128	0.125	0.121	0.120	0.116	0.115	0.112	0.111	0.109	0.108	0.106	0.105	0.104	0.102	0.102	0.101	0.101	0.100	0.100	0.100	0.100	0.100	0.101	0.101	0.102	0.102	0.104	0.106	0.108	0.109	0.110	0.112	0.114	0.116	0.118	0.121	0.122	0.125	0.128	0.129	0.131	0.134	0.136	0.138	0.140	0.142	0.144	0.145	0.146	0.148	0.148	0.150	0.150	0.150	0.149	0.149	0.149	0.148	0.145	0.144	0.142	0.138	0.135	0.131	0.128	0.122	0.116	0.111	0.105	0.099	0.091	0.084	0.076	0.068	0.059	0.048	0.038	0.028	0.016	0.005	-0.008	-0.019	-0.032	-0.045	-0.059	-0.072	-0.086	-0.101	-0.115	-0.130	-0.145	-0.160	-0.175	-0.189	-0.205	-0.220	-0.235	-0.250	-0.265	-0.281	-0.295	-0.310	-0.325	-0.339	-0.352	-0.366	-0.379	-0.392	-0.405	-0.416	-0.428	-0.439	-0.450	-0.460	-0.470	-0.480	-0.489	-0.496	-0.504	-0.511	-0.518	-0.524	-0.529	-0.534	-0.538	-0.541	-0.544	-0.546	-0.548	-0.550	-0.551	-0.550	-0.550	-0.549	-0.548	-0.544	-0.541	-0.539	-0.535	-0.531	-0.526	-0.521	-0.516	-0.511	-0.506	-0.500	-0.492	-0.486	-0.480	-0.474	-0.466	-0.460	-0.452	-0.445	-0.439	-0.431	-0.424	-0.418	-0.411	-0.405	-0.396	-0.390	-0.385	-0.379	-0.372	-0.368	-0.362	-0.358	-0.354	-0.349	-0.345	-0.341	-0.338	-0.335	-0.332	-0.331	-0.329	-0.326	-0.326	-0.325	-0.325	-0.324	-0.325	-0.325	-0.325	-0.326	-0.326	-0.329	-0.329	-0.331	-0.332	-0.335	-0.336	-0.339	-0.340	-0.342	-0.345	-0.346	-0.349	-0.350	-0.352	-0.354	-0.355	-0.356	-0.358	-0.358	-0.359	-0.360	-0.361	-0.360	-0.359	-0.359	-0.356	-0.356	-0.354	-0.352	-0.350	-0.348	-0.345	-0.341	-0.338	-0.332	-0.329	-0.324	-0.319	-0.312	-0.306	-0.300	-0.292	-0.286	-0.279	-0.270	-0.262	-0.254	-0.246	-0.236	-0.228	-0.218	-0.208	-0.198	-0.188	-0.176	-0.165	-0.154	-0.142	-0.130	-0.120	-0.108	-0.095	-0.082	-0.070	-0.056	-0.045	-0.031	-0.019	-0.004	0.009	0.021	0.036	0.049	0.064	0.078	0.090	0.104	0.119	0.132	0.146	0.159	0.174	0.188	0.201	0.216	0.229	0.242	0.255	0.270	0.282	0.296	0.309	0.321	0.335	0.346	0.359	0.370	0.382	0.394	0.405	0.415	0.425	0.435	0.445	0.455	0.464	0.474	0.482	0.490	0.499	0.506	0.514	0.521	0.529	0.535	0.542	0.548	0.552	0.559	0.564	0.569	0.575	0.579	0.582	0.588	0.591	0.596	0.601	0.605	0.609	0.614	0.618	0.621	0.626	0.631	0.635	0.640	0.645	0.649	0.654	0.658	0.662	0.669	0.674	0.679	0.684	0.689	0.695	0.701	0.706	0.711	0.718	0.722	0.729	0.735	0.740	0.746	0.751	0.758	0.761	0.768	0.772	0.778	0.781	0.786	0.791	0.794	0.798	0.801	0.804	0.806	0.808	0.810	0.811	0.811	0.811	0.811	0.811	0.810	0.806	0.805	0.800	0.798	0.792	0.788	0.781	0.775	0.769	0.761	0.751	0.744	0.734	0.724	0.714	0.701	0.691	0.679	0.665	0.652	0.639	0.624	0.610	0.594	0.578	0.562	0.546	0.528	0.511	0.494	0.475	0.458	0.439	0.421	0.402	0.384	0.365	0.345	0.328	0.308	0.288	0.269	0.250	0.231	0.212	0.194	0.175	0.156	0.139	0.119	0.101	0.085	0.068	0.051	0.035	0.019	0.004	-0.012	-0.026	-0.040	-0.052	-0.066	-0.079	-0.090	-0.101	-0.110	-0.120	-0.129	-0.138	-0.145	-0.152	-0.159	-0.164	-0.169	-0.174	-0.176	-0.181	-0.182	-0.184	-0.185	-0.186	-0.185	-0.184	-0.182	-0.181	-0.179	-0.176	-0.172	-0.169	-0.166	-0.161	-0.158	-0.154	-0.149	-0.144	-0.139	-0.135	-0.129	-0.125	-0.121	-0.116	-0.112	-0.109	-0.106	-0.102	-0.100	-0.099	-0.096	-0.096	-0.095	-0.095	-0.095	-0.096	-0.098	-0.100	-0.102	-0.105	-0.110	-0.114	-0.119	-0.125	-0.130	-0.138	-0.144	-0.152	-0.160	-0.169	-0.176	-0.186	-0.195	-0.205	-0.215	-0.226	-0.236	-0.248	-0.258	-0.269	-0.280	-0.291	-0.301	-0.312	-0.324	-0.334	-0.342	-0.354	-0.362	-0.372	-0.381	-0.390	-0.399	-0.406	-0.414	-0.421	-0.429	-0.435	-0.441	-0.445	-0.451	-0.456	-0.461	-0.465	-0.469	-0.472	-0.475	-0.479	-0.481	-0.484	-0.485	-0.488	-0.489	-0.490	-0.492	-0.494	-0.494	-0.495	-0.495	-0.498	-0.499	-0.500	-0.500	-0.502	-0.504	-0.504	-0.505	-0.509	-0.510	-0.512	-0.514	-0.518	-0.520	-0.525	-0.528	-0.532	-0.536	-0.541	-0.548	-0.552	-0.559	-0.566	-0.574	-0.581	-0.589	-0.596	-0.606	-0.616	-0.625	-0.636	-0.646	-0.659	-0.670	-0.682	-0.696	-0.709	-0.722	-0.736	-0.750	-0.764	-0.779	-0.795	-0.810	-0.825	-0.841	-0.858	-0.874	-0.890	-0.908	-0.925	-0.942	-0.959	-0.976	-0.994	-1.010	-1.028	-1.046	-1.062	-1.080	-1.096	-1.112	-1.129	-1.146	-1.162	-1.178	-1.192	-1.209	-1.222	-1.238	-1.251	-1.265	-1.278	-1.290	-1.302	-1.315	-1.326	-1.338	-1.348	-1.356	-1.365	-1.375	-1.382	-1.388	-1.394	-1.400	-1.405	-1.409	-1.412	-1.415	-1.418	-1.418	-1.420	-1.419	-1.418	-1.416	-1.414	-1.410	-1.406	-1.402	-1.398	-1.390	-1.384	-1.378	-1.369	-1.360	-1.351	-1.341	-1.331	-1.320	-1.309	-1.296	-1.284	-1.271	-1.258	-1.245	-1.232	-1.218	-1.204	-1.190	-1.175	-1.161	-1.146	-1.131	-1.118	-1.102	-1.090	-1.076	-1.061	-1.049	-1.036	-1.024	-1.011	-1.000	-0.990	-0.980	-0.970	-0.960	-0.952	-0.945	-0.939	-0.932	-0.928	-0.922	-0.920	-0.919	-0.916	-0.916	-0.918	-0.919	-0.921	-0.925	-0.930	-0.935	-0.941	-0.949	-0.958	-0.968	-0.976	-0.988	-1.000	-1.012	-1.025	-1.038	-1.052	-1.068	-1.082	-1.098	-1.114	-1.130	-1.146	-1.162	-1.180	-1.198	-1.214	-1.230	-1.246	-1.262	-1.279	-1.295	-1.309	-1.325	-1.340	-1.352	-1.366	-1.379	-1.390	-1.400	-1.410	-1.419	-1.426	-1.434	-1.440	-1.445	-1.449	-1.452	-1.455	-1.456	-1.456	-1.455	-1.454	-1.450	-1.446	-1.442	-1.438	-1.430	-1.422	-1.414	-1.404	-1.395	-1.384	-1.371	-1.361	-1.349	-1.335	-1.320	-1.306	-1.291	-1.276	-1.261	-1.245	-1.229	-1.212	-1.196	-1.180	-1.164	-1.146	-1.131	-1.115	-1.099	-1.082	-1.068	-1.051	-1.036	-1.021	-1.008	-0.994	-0.980	-0.966	-0.952	-0.940	-0.928	-0.918	-0.906	-0.895	-0.885	-0.876	-0.866	-0.859	-0.851	-0.844	-0.836	-0.831	-0.825	-0.820	-0.816	-0.812	-0.809	-0.805	-0.802	-0.800	-0.799	-0.796	-0.796	-0.795	-0.795	-0.795	-0.796	-0.796	-0.798	-0.799	-0.801	-0.804	-0.805	-0.809	-0.810	-0.814	-0.815	-0.819	-0.822	-0.824	-0.828	-0.831	-0.834	-0.838	-0.840	-0.842	-0.846	-0.850	-0.852	-0.855	-0.858	-0.859	-0.861	-0.864	-0.865	-0.868	-0.869	-0.870	-0.871	-0.872	-0.874	-0.874	-0.875	-0.875	-0.875	-0.875	-0.876	-0.875	-0.875	-0.875	-0.875	-0.874	-0.874	-0.872	-0.872	-0.871	-0.871	-0.869	-0.868	-0.865	-0.864	-0.861	-0.860	-0.858	-0.855	-0.854	-0.851	-0.849	-0.845	-0.842	-0.840	-0.836	-0.832	-0.829	-0.825	-0.821	-0.816	-0.812	-0.806	-0.801	-0.796	-0.789	-0.782	-0.775	-0.768	-0.761	-0.751	-0.744	-0.734	-0.724	-0.714	-0.702	-0.691	-0.680	-0.666	-0.652	-0.639	-0.625	-0.610	-0.595	-0.578	-0.561	-0.544	-0.525	-0.507	-0.489	-0.470	-0.449	-0.429	-0.409	-0.388	-0.366	-0.346	-0.324	-0.302	-0.280	-0.258	-0.236	-0.212	-0.191	-0.170	-0.148	-0.125	-0.104	-0.082	-0.061	-0.041	-0.021	-0.001	0.019	0.038	0.056	0.072	0.089	0.108	0.122	0.138	0.152	0.168	0.180	0.192	0.204	0.215	0.225	0.235	0.244	0.252	0.260	0.268	0.274	0.279	0.285	0.290	0.294	0.298	0.301	0.305	0.308	0.309	0.311	0.312	0.314	0.315	0.316	0.319	0.319	0.320	0.321	0.322	0.324	0.324	0.325	0.326	0.328	0.329	0.330	0.331	0.334	0.336	0.338	0.339	0.342	0.344	0.346	0.349	0.352	0.354	0.358	0.359	0.361	0.365	0.369	0.370	0.372	0.374	0.376	0.379	0.380	0.381	0.384	0.384	0.385	0.386	0.385	0.385	0.384	0.384	0.382	0.381	0.380	0.378	0.375	0.372	0.369	0.366	0.361	0.358	0.352	0.348	0.344	0.338	0.332	0.326	0.321	0.315	0.309	0.302	0.298	0.291	0.285	0.279	0.271	0.265	0.259	0.252	0.248	0.241	0.235	0.230	0.225	0.220	0.214	0.210	0.205	0.201	0.196	0.192	0.190	0.186	0.182	0.180	0.176	0.175	0.171	0.170	0.168	0.166	0.164	0.162	0.160	0.159	0.158	0.156	0.152	0.151	0.150	0.148	0.146	0.144	0.141	0.140	0.136	0.134	0.130	0.128	0.122	0.119	0.115	0.110	0.104	0.099	0.092	0.086	0.079	0.071	0.064	0.055	0.048	0.038	0.029	0.019	0.009	-0.001	-0.012	-0.022	-0.034	-0.046	-0.059	-0.071	-0.084	-0.098	-0.110	-0.124	-0.136	-0.151	-0.165	-0.179	-0.192	-0.206	-0.220	-0.235	-0.248	-0.261	-0.276	-0.289	-0.302	-0.316	-0.329	-0.341	-0.352	-0.365	-0.378	-0.388	-0.399	-0.410	-0.420	-0.430	-0.439	-0.449	-0.455	-0.464	-0.471	-0.478	-0.484	-0.489	-0.494	-0.499	-0.501	-0.505	-0.509	-0.510	-0.511	-0.511	-0.510	-0.509	-0.507	-0.506	-0.501	-0.499	-0.495	-0.489	-0.484	-0.476	-0.469	-0.461	-0.452	-0.442	-0.432	-0.422	-0.411	-0.399	-0.386	-0.375	-0.361	-0.346	-0.332	-0.316	-0.301	-0.286	-0.269	-0.252	-0.235	-0.218	-0.200	-0.182	-0.164	-0.146	-0.128	-0.110	-0.090	-0.072	-0.054	-0.036	-0.019	-0.001	0.018	0.034	0.050	0.068	0.082	0.098	0.114	0.128	0.140	0.154	0.166	0.178	0.190	0.200	0.210	0.219	0.226	0.234	0.240	0.248	0.251	0.256	0.259	0.261	0.264	0.264	0.264	0.264	0.262	0.260	0.256	0.252	0.249	0.244	0.238	0.231	0.224	0.218	0.209	0.200	0.191	0.181	0.170	0.160	0.149	0.138	0.125	0.114	0.101	0.088	0.075	0.061	0.048	0.034	0.020	0.006	-0.008	-0.022	-0.036	-0.050	-0.064	-0.079	-0.094	-0.106	-0.121	-0.135	-0.150	-0.164	-0.176	-0.191	-0.204	-0.216	-0.229	-0.242	-0.255	-0.266	-0.278	-0.289	-0.300	-0.311	-0.320	-0.330	-0.340	-0.348	-0.358	-0.364	-0.371	-0.379	-0.385	-0.390	-0.394	-0.399	-0.402	-0.405	-0.409	-0.410	-0.411	-0.412	-0.412	-0.411	-0.411	-0.410	-0.408	-0.404	-0.401	-0.398	-0.394	-0.388	-0.382	-0.378	-0.370	-0.364	-0.356	-0.349	-0.341	-0.335	-0.326	-0.318	-0.309	-0.301	-0.292	-0.285	-0.275	-0.268	-0.260	-0.252	-0.244	-0.236	-0.229	-0.221	-0.216	-0.210	-0.204	-0.199	-0.192	-0.189	-0.185	-0.181	-0.179	-0.175	-0.174	-0.172	-0.172	-0.172	-0.172	-0.172	-0.175	-0.178	-0.180	-0.182	-0.186	-0.190	-0.195	-0.200	-0.206	-0.211	-0.218	-0.225	-0.232	-0.239	-0.246	-0.255	-0.264	-0.271	-0.280	-0.289	-0.298	-0.305	-0.314	-0.322	-0.332	-0.341	-0.349	-0.358	-0.366	-0.374	-0.381	-0.390	-0.398	-0.404	-0.411	-0.419	-0.425	-0.430	-0.435	-0.441	-0.445	-0.450	-0.455	-0.459	-0.461	-0.464	-0.466	-0.468	-0.469	-0.470	-0.470	-0.469	-0.468	-0.468	-0.466	-0.465	-0.461	-0.460	-0.456	-0.452	-0.449	-0.445	-0.441	-0.436	-0.430	-0.426	-0.420	-0.412	-0.408	-0.401	-0.394	-0.388	-0.381	-0.375	-0.366	-0.360	-0.352	-0.346	-0.340	-0.334	-0.326	-0.321	-0.314	-0.308	-0.301	-0.298	-0.291	-0.285	-0.282	-0.278	-0.272	-0.269	-0.265	-0.262	-0.260	-0.258	-0.255	-0.254	-0.252	-0.252	-0.252	-0.252	-0.252	-0.252	-0.255	-0.256	-0.256	-0.259	-0.261	-0.264	-0.266	-0.270	-0.274	-0.278	-0.280	-0.284	-0.289	-0.292	-0.296	-0.300	-0.302	-0.306	-0.310	-0.314	-0.316	-0.319	-0.322	-0.324	-0.326	-0.329	-0.330	-0.331	-0.332	-0.334	-0.334	-0.332	-0.332	-0.332	-0.330	-0.329	-0.326	-0.324	-0.320	-0.318	-0.314	-0.309	-0.305	-0.300	-0.294	-0.289	-0.284	-0.276	-0.271	-0.264	-0.258	-0.250	-0.242	-0.235	-0.228	-0.220	-0.212	-0.204	-0.196	-0.189	-0.180	-0.172	-0.164	-0.156	-0.148	-0.139	-0.131	-0.124	-0.115	-0.109	-0.101	-0.092	-0.086	-0.079	-0.071	-0.064	-0.058	-0.051	-0.044	-0.039	-0.032	-0.028	-0.021	-0.016	-0.011	-0.005	-0.001	0.004	0.009	0.012	0.016	0.021	0.024	0.028	0.032	0.035	0.038	0.041	0.044	0.046	0.049	0.051	0.055	0.056	0.059	0.061	0.064	0.064	0.066	0.068	0.069	0.070	0.071	0.072	0.074	0.074	0.074	0.075	0.075	0.076	0.078	0.076	0.078	0.078	0.079	0.079	0.081	0.081	0.081	0.084	0.085	0.085	0.086	0.090	0.091	0.092	0.096	0.099	0.102	0.108	0.110	0.115	0.120	0.126	0.131	0.138	0.145	0.152	0.160	0.168	0.178	0.188	0.198	0.209	0.220	0.232	0.244	0.256	0.271	0.285	0.300	0.314	0.330	0.345	0.361	0.378	0.394	0.411	0.428	0.444	0.461	0.478	0.495	0.511	0.528	0.545	0.560	0.576	0.591	0.606	0.620	0.634	0.646	0.660	0.671	0.682	0.691	0.701	0.710	0.716	0.722	0.728	0.731	0.735	0.736	0.738	0.739	0.738	0.734	0.731	0.726	0.721	0.715	0.708	0.699	0.690	0.680	0.669	0.656	0.644	0.631	0.618	0.602	0.588	0.572	0.558	0.541	0.524	0.509	0.491	0.476	0.459	0.444	0.428	0.412	0.396	0.382	0.368	0.352	0.340	0.328	0.315	0.304	0.292	0.284	0.274	0.265	0.259	0.251	0.245	0.240	0.236	0.232	0.231	0.229	0.229	0.230	0.230	0.232	0.235	0.239	0.242	0.248	0.252	0.259	0.266	0.272	0.280	0.289	0.298	0.308	0.316	0.325	0.335	0.345	0.355	0.365	0.376	0.385	0.395	0.406	0.415	0.425	0.432	0.442	0.450	0.459	0.466	0.474	0.480	0.486	0.492	0.496	0.501	0.505	0.509	0.511	0.514	0.515	0.515	0.515	0.515	0.514	0.511	0.510	0.506	0.501	0.498	0.492	0.486	0.479	0.472	0.464	0.455	0.446	0.436	0.426	0.414	0.402	0.391	0.379	0.365	0.351	0.338	0.324	0.309	0.294	0.280	0.264	0.248	0.232	0.216	0.200	0.184	0.169	0.151	0.135	0.119	0.102	0.086	0.071	0.054	0.040	0.024	0.010	-0.005	-0.018	-0.031	-0.045	-0.056	-0.068	-0.080	-0.091	-0.100	-0.110	-0.119	-0.128	-0.135	-0.141	-0.148	-0.152	-0.158	-0.161	-0.164	-0.166	-0.168	-0.168	-0.169	-0.169	-0.166	-0.164	-0.162	-0.159	-0.155	-0.150	-0.145	-0.140	-0.134	-0.126	-0.120	-0.112	-0.104	-0.098	-0.089	-0.080	-0.071	-0.062	-0.054	-0.044	-0.036	-0.026	-0.018	-0.009	-0.001	0.009	0.016	0.025	0.031	0.040	0.046	0.052	0.059	0.064	0.069	0.075	0.079	0.082	0.085	0.089	0.091	0.092	0.094	0.094	0.094	0.094	0.092	0.091	0.089	0.086	0.082	0.079	0.075	0.071	0.066	0.062	0.055	0.050	0.044	0.038	0.031	0.024	0.018	0.010	0.004	-0.004	-0.011	-0.018	-0.026	-0.034	-0.040	-0.048	-0.055	-0.061	-0.070	-0.076	-0.082	-0.090	-0.095	-0.101	-0.108	-0.114	-0.119	-0.124	-0.130	-0.135	-0.140	-0.144	-0.148	-0.151	-0.155	-0.159	-0.161	-0.165	-0.169	-0.171	-0.174	-0.176	-0.179	-0.181	-0.184	-0.186	-0.189	-0.191	-0.194	-0.198	-0.200	-0.202	-0.205	-0.208	-0.212	-0.215	-0.219	-0.224	-0.228	-0.232	-0.238	-0.244	-0.249	-0.255	-0.262	-0.270	-0.278	-0.286	-0.294	-0.302	-0.314	-0.322	-0.334	-0.345	-0.356	-0.368	-0.380	-0.392	-0.405	-0.419	-0.434	-0.448	-0.461	-0.478	-0.491	-0.507	-0.521	-0.538	-0.554	-0.569	-0.585	-0.600	-0.616	-0.631	-0.648	-0.662	-0.678	-0.692	-0.708	-0.722	-0.738	-0.752	-0.765	-0.779	-0.792	-0.805	-0.818	-0.829	-0.840	-0.850	-0.861	-0.871	-0.881	-0.890	-0.899	-0.908	-0.914	-0.921	-0.929	-0.935	-0.941	-0.946	-0.952	-0.956	-0.961	-0.965	-0.970	-0.972	-0.976	-0.979	-0.982	-0.985	-0.986	-0.990	-0.991	-0.994	-0.996	-0.998	-1.001	-1.002	-1.004	-1.006	-1.008	-1.009	-1.011	-1.014	-1.016	-1.018	-1.019	-1.021	-1.025	-1.026	-1.029	-1.030	-1.032	-1.035	-1.038	-1.039	-1.041	-1.044	-1.046	-1.049	-1.050	-1.052	-1.054	-1.058	-1.059	-1.061	-1.062	-1.065	-1.066	-1.068	-1.069	-1.071	-1.072	-1.074	-1.075	-1.075	-1.078	-1.078	-1.079	-1.079	-1.081	-1.081	-1.082	-1.082	-1.084	-1.084	-1.084	-1.084	-1.086	-1.086	-1.086	-1.086	-1.086	-1.089	-1.089	-1.090	-1.090	-1.091	-1.092	-1.092	-1.094	-1.095	-1.098	-1.098	-1.099	-1.100	-1.101	-1.102	-1.104	-1.105	-1.106	-1.108	-1.108	-1.110	-1.110	-1.111	-1.112	-1.112	-1.114	-1.114	-1.115	-1.114	-1.114	-1.114	-1.114	-1.114	-1.112	-1.110	-1.109	-1.108	-1.104	-1.102	-1.100	-1.096	-1.092	-1.090	-1.085	-1.081	-1.076	-1.071	-1.065	-1.059	-1.054	-1.046	-1.041	-1.034	-1.026	-1.019	-1.011	-1.002	-0.994	-0.985	-0.976	-0.969	-0.959	-0.949	-0.939	-0.929	-0.919	-0.909	-0.899	-0.889	-0.878	-0.869	-0.858	-0.846	-0.838	-0.826	-0.816	-0.805	-0.795	-0.785	-0.775	-0.764	-0.754	-0.744	-0.734	-0.722	-0.712	-0.704	-0.694	-0.684	-0.674	-0.664	-0.655	-0.646	-0.636	-0.628	-0.619	-0.610	-0.601	-0.592	-0.584	-0.575	-0.568	-0.560	-0.552	-0.545	-0.538	-0.530	-0.524	-0.516	-0.510	-0.504	-0.498	-0.492	-0.488	-0.482	-0.478	-0.474	-0.469	-0.465	-0.461	-0.459	-0.455	-0.452	-0.450	-0.449	-0.448	-0.448	-0.445	-0.446	-0.446	-0.446	-0.448	-0.448	-0.450	-0.451	-0.454	-0.456	-0.460	-0.462	-0.466	-0.469	-0.474	-0.476	-0.481	-0.486	-0.491	-0.496	-0.501	-0.506	-0.511	-0.518	-0.522	-0.528	-0.534	-0.539	-0.545	-0.550	-0.555	-0.561	-0.568	-0.571	-0.578	-0.582	-0.588	-0.594	-0.598	-0.602	-0.605	-0.610	-0.614	-0.618	-0.620	-0.622	-0.626	-0.629	-0.630	-0.634	-0.635	-0.636	-0.639	-0.640	-0.641	-0.641	-0.642	-0.642	-0.644	-0.644	-0.644	-0.642	-0.644	-0.642	-0.641	-0.640	-0.640	-0.640	-0.639	-0.638	-0.638	-0.636	-0.636	-0.634	-0.634	-0.632	-0.632	-0.632	-0.631	-0.630	-0.630	-0.630	-0.629	-0.629	-0.629	-0.629	-0.629	-0.630	-0.630	-0.630	-0.630	-0.631	-0.631	-0.632	-0.632	-0.634	-0.634	-0.636	-0.636	-0.636	-0.639	-0.639	-0.640	-0.640	-0.641	-0.641	-0.644	-0.644	-0.644	-0.644	-0.645	-0.645	-0.645	-0.645	-0.644	-0.645	-0.642	-0.642	-0.640	-0.640	-0.639	-0.636	-0.635	-0.632	-0.630	-0.628	-0.624	-0.621	-0.618	-0.614	-0.610	-0.606	-0.600	-0.596	-0.591	-0.586	-0.581	-0.575	-0.570	-0.564	-0.556	-0.551	-0.545	-0.538	-0.531	-0.524	-0.516	-0.510	-0.502	-0.496	-0.489	-0.481	-0.474	-0.468	-0.460	-0.452	-0.446	-0.440	-0.432	-0.426	-0.421	-0.415	-0.410	-0.402	-0.398	-0.394	-0.389	-0.384	-0.380	-0.376	-0.372	-0.369	-0.366	-0.364	-0.361	-0.360	-0.359	-0.356	-0.356	-0.356	-0.355	-0.356	-0.356	-0.358	-0.359	-0.360	-0.361	-0.362	-0.365	-0.368	-0.371	-0.375	-0.378	-0.380	-0.384	-0.388	-0.391	-0.395	-0.398	-0.402	-0.406	-0.410	-0.414	-0.418	-0.421	-0.425	-0.428	-0.431	-0.435	-0.439	-0.441	-0.444	-0.446	-0.449	-0.450	-0.451	-0.452	-0.454	-0.455	-0.455	-0.455	-0.454	-0.454	-0.452	-0.450	-0.449	-0.445	-0.444	-0.440	-0.436	-0.431	-0.426	-0.422	-0.416	-0.409	-0.404	-0.396	-0.389	-0.380	-0.372	-0.364	-0.354	-0.345	-0.335	-0.322	-0.312	-0.301	-0.290	-0.278	-0.265	-0.252	-0.239	-0.226	-0.211	-0.198	-0.184	-0.169	-0.155	-0.140	-0.125	-0.110	-0.095	-0.080	-0.065	-0.049	-0.035	-0.020	-0.004	0.010	0.025	0.040	0.054	0.069	0.082	0.096	0.110	0.122	0.136	0.149	0.160	0.172	0.184	0.195	0.206	0.216	0.226	0.235	0.244	0.252	0.260	0.268	0.275	0.281	0.288	0.294	0.300	0.304	0.309	0.312	0.316	0.320	0.322	0.325	0.328	0.330	0.331	0.331	0.334	0.332	0.334	0.334	0.332	0.334	0.332	0.330	0.330	0.329	0.326	0.325	0.322	0.319	0.316	0.314	0.311	0.308	0.305	0.302	0.299	0.294	0.291	0.288	0.284	0.280	0.275	0.270	0.266	0.261	0.258	0.251	0.246	0.241	0.236	0.230	0.225	0.219	0.214	0.208	0.201	0.196	0.189	0.184	0.178	0.170	0.164	0.158	0.151	0.145	0.139	0.132	0.125	0.118	0.112	0.105	0.099	0.091	0.085	0.078	0.071	0.066	0.059	0.052	0.046	0.040	0.032	0.028	0.021	0.016	0.011	0.004	-0.001	-0.006	-0.012	-0.016	-0.022	-0.026	-0.032	-0.036	-0.041	-0.046	-0.050	-0.055	-0.059	-0.062	-0.066	-0.070	-0.074	-0.076	-0.081	-0.084	-0.086	-0.089	-0.092	-0.095	-0.098	-0.101	-0.102	-0.105	-0.106	-0.108	-0.110	-0.111	-0.112	-0.114	-0.115	-0.116	-0.118	-0.118	-0.118	-0.118	-0.118	-0.119	-0.118	-0.118	-0.116	-0.116	-0.115	-0.114	-0.112	-0.111	-0.109	-0.105	-0.104	-0.101	-0.098	-0.094	-0.091	-0.088	-0.084	-0.079	-0.074	-0.069	-0.065	-0.058	-0.052	-0.048	-0.040	-0.034	-0.028	-0.020	-0.012	-0.004	0.004	0.011	0.020	0.028	0.038	0.048	0.058	0.066	0.078	0.088	0.098	0.109	0.120	0.131	0.142	0.154	0.166	0.178	0.189	0.201	0.212	0.225	0.238	0.249	0.260	0.274	0.285	0.298	0.309	0.321	0.332	0.344	0.355	0.366	0.378	0.388	0.399	0.409	0.418	0.428	0.436	0.445	0.454	0.461	0.469	0.476	0.484	0.490	0.494	0.500	0.504	0.510	0.514	0.515	0.519	0.521	0.522	0.524	0.524	0.524	0.524	0.522	0.521	0.519	0.516	0.512	0.510	0.506	0.502	0.498	0.492	0.486	0.481	0.476	0.469	0.462	0.456	0.449	0.441	0.434	0.426	0.419	0.411	0.404	0.395	0.389	0.381	0.374	0.366	0.359	0.352	0.345	0.339	0.334	0.326	0.321	0.315	0.311	0.308	0.302	0.299	0.296	0.292	0.290	0.289	0.288	0.286	0.285	0.285	0.286	0.286	0.289	0.289	0.291	0.294	0.296	0.300	0.304	0.308	0.311	0.316	0.321	0.325	0.330	0.335	0.341	0.346	0.351	0.356	0.362	0.369	0.374	0.380	0.384	0.389	0.395	0.399	0.404	0.408	0.412	0.416	0.420	0.422	0.426	0.430	0.431	0.434	0.435	0.438	0.438	0.439	0.440	0.439	0.439	0.439	0.438	0.436	0.435	0.434	0.431	0.429	0.426	0.424	0.422	0.419	0.416	0.414	0.410	0.408	0.405	0.404	0.400	0.398	0.396	0.394	0.391	0.391	0.389	0.389	0.388	0.386	0.386	0.386	0.386	0.386	0.388	0.389	0.392	0.394	0.396	0.400	0.402	0.406	0.409	0.412	0.418	0.421	0.426	0.431	0.436	0.442	0.448	0.454	0.459	0.465	0.470	0.476	0.481	0.488	0.494	0.499	0.504	0.509	0.515	0.519	0.524	0.530	0.534	0.536	0.540	0.544	0.546	0.550	0.551	0.554	0.554	0.555	0.555	0.555	0.555	0.555	0.552	0.551	0.549	0.546	0.544	0.540	0.536	0.531	0.528	0.522	0.518	0.511	0.506	0.499	0.492	0.485	0.479	0.471	0.464	0.456	0.449	0.441	0.431	0.424	0.416	0.408	0.399	0.391	0.382	0.375	0.366	0.359	0.351	0.341	0.334	0.328	0.319	0.311	0.304	0.296	0.289	0.282	0.276	0.270	0.262	0.256	0.250	0.245	0.240	0.235	0.229	0.224	0.219	0.215	0.210	0.205	0.201	0.198	0.194	0.191	0.188	0.185	0.182	0.180	0.178	0.175	0.172	0.170	0.170	0.168	0.166	0.165	0.162	0.162	0.161	0.161	0.160	0.159	0.159	0.159	0.159	0.158	0.158	0.158	0.156	0.158	0.158	0.158	0.158	0.158	0.159	0.158	0.159	0.159	0.158	0.158	0.159	0.159	0.158	0.158	0.158	0.156	0.156	0.155	0.154	0.152	0.151	0.150	0.150	0.148	0.148	0.145	0.144	0.141	0.139	0.138	0.135	0.132	0.130	0.128	0.125	0.122	0.119	0.116	0.114	0.110	0.106	0.104	0.101	0.099	0.095	0.091	0.089	0.086	0.084	0.081	0.079	0.076	0.074	0.074	0.072	0.070	0.070	0.069	0.069	0.069	0.070	0.070	0.071	0.072	0.075	0.078	0.081	0.085	0.088	0.091	0.096	0.101	0.106	0.112	0.119	0.126	0.132	0.142	0.150	0.159	0.169	0.178	0.188	0.199	0.209	0.220	0.231	0.244	0.256	0.268	0.280	0.294	0.306	0.320	0.334	0.348	0.360	0.374	0.388	0.401	0.414	0.429	0.441	0.455	0.469	0.481	0.495	0.507	0.520	0.531	0.544	0.555	0.566	0.576	0.588	0.598	0.608	0.616	0.625	0.634	0.641	0.649	0.656	0.662	0.669	0.674	0.680	0.685	0.688	0.691	0.695	0.698	0.700	0.701	0.702	0.704	0.704	0.704	0.704	0.701	0.701	0.699	0.696	0.694	0.690	0.688	0.684	0.679	0.675	0.670	0.666	0.660	0.655	0.649	0.642	0.636	0.630	0.624	0.618	0.611	0.604	0.598	0.590	0.582	0.575	0.568	0.560	0.552	0.546	0.538	0.530	0.522	0.515	0.507	0.499	0.492	0.485	0.478	0.469	0.462	0.454	0.448	0.440	0.434	0.426	0.420	0.414	0.406	0.400	0.394	0.388	0.381	0.376	0.370	0.365	0.360	0.355	0.349	0.345	0.341	0.336	0.332	0.329	0.325	0.321	0.318	0.315	0.311	0.310	0.306	0.305	0.304	0.302	0.301	0.300	0.300	0.300	0.299	0.299	0.299	0.299	0.300	0.301	0.301	0.302	0.302	0.304	0.305	0.305	0.308	0.308	0.309	0.309	0.311	0.311	0.311	0.312	0.312	0.311	0.311	0.310	0.309	0.308	0.305	0.302	0.300	0.298	0.294	0.290	0.286	0.280	0.275	0.269	0.264	0.256	0.248	0.240	0.231	0.222	0.212	0.204	0.192	0.181	0.171	0.159	0.146	0.132	0.120	0.108	0.092	0.080	0.065	0.051	0.036	0.021	0.008	-0.008	-0.022	-0.038	-0.051	-0.066	-0.081	-0.096	-0.110	-0.124	-0.138	-0.150	-0.162	-0.175	-0.186	-0.199	-0.209	-0.220	-0.230	-0.239	-0.248	-0.255	-0.264	-0.269	-0.276	-0.281	-0.286	-0.289	-0.292	-0.295	-0.296	-0.298	-0.299	-0.298	-0.298	-0.296	-0.294	-0.290	-0.288	-0.282	-0.278	-0.272	-0.268	-0.259	-0.252	-0.246	-0.239	-0.230	-0.222	-0.212	-0.205	-0.195	-0.185	-0.176	-0.166	-0.158	-0.149	-0.139	-0.129	-0.120	-0.110	-0.101	-0.092	-0.084	-0.075	-0.066	-0.059	-0.051	-0.045	-0.038	-0.031	-0.025	-0.019	-0.014	-0.009	-0.005	0.000	0.002	0.006	0.008	0.010	0.011	0.012	0.014	0.014	0.014	0.014	0.012	0.010	0.009	0.008	0.005	0.002	0.000	-0.002	-0.006	-0.010	-0.012	-0.018	-0.020	-0.025	-0.029	-0.032	-0.036	-0.040	-0.045	-0.048	-0.051	-0.055	-0.059	-0.062	-0.065	-0.068	-0.070	-0.072	-0.074	-0.075	-0.078	-0.078	-0.078	-0.079	-0.079	-0.078	-0.076	-0.076	-0.074	-0.071	-0.069	-0.066	-0.064	-0.059	-0.055	-0.050	-0.045	-0.040	-0.034	-0.028	-0.021	-0.014	-0.008	0.000	0.008	0.018	0.026	0.036	0.045	0.055	0.065	0.076	0.086	0.099	0.110	0.122	0.134	0.146	0.159	0.172	0.186	0.200	0.214	0.228	0.242	0.258	0.272	0.288	0.302	0.319	0.335	0.350	0.368	0.384	0.400	0.418	0.434	0.451	0.469	0.486	0.502	0.521	0.539	0.555	0.572	0.590	0.608	0.624	0.641	0.659	100.000	5.000	2.000	1.000	7.000	3.000	1.000	1094.000	2.000	1237.000	3.000	1393.000	0.000	0.000	0.000	0.000	0.000	0.000	0.000	0.000	0.000	0.000	0.000	0.000	1.386	1.396	1.406	1.418	1.426	1.435	1.445	1.455	1.465	1.475	1.484	1.491	1.501	1.509	1.518	1.525	1.531	1.539	1.546	1.554	1.559	1.564	1.570	1.575	1.579	1.582	1.588	1.590	1.594	1.595	1.596	1.599	1.599	1.600	1.599	1.599	1.599	1.596	1.595	1.591	1.589	1.585	1.580	1.576	1.571	1.566	1.562	1.555	1.549	1.544	1.536	1.530	1.522	1.516	1.508	1.500	1.492	1.485	1.476	1.469	1.461	1.452	1.445	1.438	1.428	1.420	1.412	1.406	1.398	1.391	1.382	1.376	1.370	1.364	1.358	1.351	1.346	1.341	1.336	1.331	1.326	1.322	1.318	1.314	1.311	1.308	1.305	1.301	1.299	1.296	1.294	1.292	1.290	1.289	1.288	1.286	1.285	1.282	1.281	1.280	1.280	1.279	1.276	1.276	1.275	1.272	1.272	1.271	1.270	1.269	1.268	1.265	1.264	1.262	1.261	1.258	1.255	1.252	1.251	1.248	1.245	1.242	1.239	1.235	1.232	1.228	1.225	1.221	1.216	1.211	1.208	1.202	1.199	1.194	1.189	1.182	1.178	1.172	1.166	1.161	1.156	1.151	1.144	1.138	1.130	1.125	1.119	1.111	1.105	1.098	1.091	1.085	1.079	1.071	1.065	1.058	1.051	1.045	1.039	1.031	1.025	1.020	1.012	1.008	1.000	0.995	0.989	0.984	0.979	0.974	0.969	0.964	0.960	0.955	0.951	0.949	0.944	0.941	0.939	0.938	0.936	0.935	0.932	0.934	0.932	0.934	0.934	0.935	0.938	0.940	0.942	0.945	0.949	0.952	0.958	0.961	0.968	0.972	0.979	0.985	0.992	1.000	1.008	1.016	1.024	1.031	1.041	1.050	1.060	1.070	1.079	1.089	1.100	1.110	1.120	1.131	1.141	1.152	1.162	1.172	1.182	1.192	1.202	1.212	1.222	1.232	1.241	1.250	1.260	1.268	1.275	1.282	1.290	1.298	1.305	1.310	1.316	1.321	1.326	1.330	1.334	1.338	1.341	1.342	1.346	1.348	1.348	1.348	1.348	1.346	1.345	1.344	1.342	1.340	1.338	1.335	1.331	1.329	1.325	1.321	1.316	1.314	1.309	1.306	1.301	1.298	1.295	1.290	1.288	1.285	1.281	1.280	1.278	1.276	1.274	1.274	1.274	1.274	1.275	1.276	1.280	1.281	1.285	1.290	1.295	1.301	1.308	1.315	1.324	1.332	1.341	1.351	1.362	1.372	1.385	1.398	1.411	1.425	1.439	1.454	1.468	1.482	1.499	1.514	1.529	1.544	1.560	1.575	1.590	1.606	1.619	1.634	1.648	1.661	1.674	1.686	1.698	1.709	1.718	1.728	1.735	1.741	1.749	1.752	1.755	1.758	1.760	1.760	1.759	1.756	1.751	1.746	1.741	1.734	1.725	1.714	1.704	1.690	1.678	1.662	1.646	1.630	1.611	1.591	1.572	1.551	1.529	1.506	1.484	1.461	1.436	1.411	1.385	1.359	1.334	1.308	1.280	1.254	1.228	1.201	1.175	1.149	1.122	1.098	1.074	1.049	1.025	1.001	0.978	0.956	0.935	0.915	0.895	0.876	0.859	0.841	0.825	0.810	0.798	0.784	0.771	0.760	0.751	0.741	0.735	0.728	0.721	0.716	0.712	0.709	0.708	0.706	0.705	0.706	0.708	0.710	0.712	0.716	0.720	0.725	0.729	0.735	0.741	0.748	0.754	0.761	0.768	0.775	0.784	0.791	0.799	0.806	0.814	0.821	0.830	0.836	0.844	0.852	0.859	0.865	0.871	0.878	0.884	0.889	0.895	0.900	0.905	0.909	0.911	0.914	0.916	0.919	0.920	0.921	0.922	0.921	0.921	0.920	0.920	0.918	0.916	0.914	0.911	0.908	0.904	0.900	0.895	0.891	0.886	0.880	0.875	0.870	0.864	0.858	0.851	0.844	0.836	0.830	0.821	0.812	0.806	0.799	0.790	0.782	0.774	0.766	0.758	0.750	0.741	0.732	0.725	0.716	0.709	0.701	0.692	0.685	0.678	0.670	0.661	0.654	0.646	0.640	0.632	0.626	0.619	0.612	0.606	0.600	0.594	0.589	0.584	0.579	0.574	0.569	0.565	0.560	0.558	0.552	0.550	0.546	0.544	0.541	0.539	0.538	0.535	0.534	0.532	0.531	0.531	0.530	0.530	0.529	0.529	0.529	0.529	0.529	0.530	0.530	0.531	0.531	0.531	0.532	0.534	0.534	0.536	0.538	0.538	0.539	0.540	0.541	0.542	0.542	0.542	0.545	0.545	0.545	0.546	0.546	0.548	0.549	0.549	0.549	0.550	0.550	0.551	0.551	0.552	0.554	0.555	0.556	0.558	0.559	0.560	0.561	0.564	0.566	0.570	0.574	0.576	0.580	0.584	0.589	0.594	0.599	0.605	0.611	0.619	0.625	0.634	0.642	0.652	0.662	0.672	0.684	0.696	0.709	0.721	0.736	0.750	0.765	0.782	0.798	0.815	0.834	0.851	0.870	0.889	0.909	0.930	0.951	0.972	0.995	1.016	1.039	1.062	1.086	1.109	1.132	1.158	1.181	1.205	1.230	1.255	1.279	1.302	1.329	1.351	1.378	1.401	1.425	1.449	1.472	1.496	1.519	1.544	1.566	1.588	1.611	1.634	1.654	1.676	1.698	1.716	1.738	1.758	1.778	1.796	1.815	1.834	1.852	1.871	1.889	1.906	1.924	1.941	1.958	1.972	1.989	2.005	2.020	2.035	2.050	2.065	2.080	2.094	2.109	2.121	2.135	2.149	2.161	2.174	2.186	2.199	2.211	2.222	2.234	2.245	2.255	2.266	2.276	2.285	2.296	2.305	2.312	2.321	2.329	2.335	2.342	2.349	2.354	2.359	2.364	2.369	2.371	2.375	2.376	2.380	2.381	2.381	2.382	2.381	2.381	2.379	2.378	2.375	2.371	2.368	2.364	2.359	2.354	2.349	2.341	2.336	2.329	2.320	2.312	2.305	2.296	2.288	2.280	2.271	2.261	2.251	2.242	2.234	2.224	2.214	2.204	2.194	2.185	2.175	2.166	2.156	2.148	2.139	2.129	2.120	2.112	2.104	2.096	2.088	2.080	2.072	2.065	2.058	2.050	2.044	2.036	2.030	2.024	2.018	2.011	2.005	2.000	1.994	1.988	1.982	1.976	1.971	1.964	1.958	1.950	1.944	1.938	1.930	1.924	1.916	1.908	1.900	1.891	1.884	1.875	1.866	1.856	1.846	1.836	1.826	1.815	1.804	1.794	1.781	1.770	1.758	1.745	1.734	1.721	1.708	1.695	1.682	1.668	1.654	1.641	1.629	1.615	1.602	1.590	1.578	1.565	1.552	1.540	1.530	1.519	1.509	1.498	1.488	1.479	1.470	1.461	1.455	1.448	1.441	1.435	1.430	1.425	1.421	1.418	1.415	1.412	1.411	1.410	1.410	1.410	1.410	1.411	1.411	1.414	1.416	1.420	1.422	1.426	1.429	1.432	1.436	1.441	1.445	1.450	1.455	1.460	1.464	1.468	1.471	1.476	1.480	1.484	1.488	1.491	1.494	1.498	1.500	1.504	1.505	1.508	1.509	1.510	1.511	1.512	1.514	1.514	1.514	1.514	1.515	1.514	1.512	1.512	1.511	1.510	1.509	1.508	1.506	1.505	1.504	1.502	1.501	1.500	1.499	1.499	1.498	1.496	1.496	1.495	1.495	1.495	1.495	1.495	1.496	1.495	1.496	1.499	1.499	1.501	1.502	1.504	1.506	1.506	1.509	1.510	1.514	1.515	1.519	1.520	1.522	1.526	1.530	1.531	1.535	1.539	1.541	1.544	1.548	1.549	1.554	1.556	1.559	1.561	1.564	1.568	1.570	1.572	1.575	1.579	1.580	1.584	1.588	1.589	1.592	1.595	1.598	1.601	1.604	1.606	1.610	1.614	1.615	1.619	1.622	1.628	1.630	1.635	1.638	1.641	1.646	1.650	1.655	1.659	1.664	1.669	1.674	1.679	1.684	1.689	1.694	1.699	1.704	1.710	1.715	1.720	1.725	1.730	1.736	1.741	1.746	1.751	1.755	1.761	1.766	1.770	1.775	1.779	1.782	1.785	1.788	1.791	1.795	1.796	1.799	1.800	1.802	1.802	1.804	1.802	1.804	1.802	1.801	1.800	1.799	1.796	1.794	1.790	1.786	1.782	1.779	1.772	1.769	1.764	1.759	1.752	1.746	1.739	1.732	1.725	1.719	1.710	1.704	1.695	1.688	1.679	1.671	1.664	1.656	1.648	1.640	1.632	1.624	1.618	1.609	1.602	1.596	1.589	1.582	1.576	1.570	1.565	1.560	1.556	1.551	1.546	1.544	1.540	1.538	1.535	1.534	1.532	1.532	1.531	1.531	1.531	1.534	1.534	1.536	1.538	1.541	1.544	1.548	1.551	1.556	1.560	1.565	1.570	1.574	1.580	1.586	1.591	1.598	1.602	1.609	1.615	1.620	1.628	1.632	1.639	1.645	1.651	1.656	1.661	1.666	1.672	1.678	1.682	1.688	1.691	1.696	1.701	1.702	1.705	1.708	1.710	1.712	1.715	1.716	1.718	1.718	1.719	1.719	1.719	1.718	1.718	1.716	1.715	1.712	1.710	1.709	1.705	1.704	1.700	1.696	1.692	1.690	1.686	1.682	1.678	1.674	1.669	1.664	1.659	1.654	1.649	1.644	1.639	1.634	1.629	1.624	1.619	1.614	1.609	1.604	1.600	1.596	1.591	1.588	1.584	1.580	1.576	1.574	1.570	1.568	1.565	1.565	1.562	1.561	1.561	1.562	1.561	1.562	1.564	1.566	1.568	1.571	1.575	1.579	1.582	1.588	1.592	1.599	1.606	1.614	1.621	1.629	1.638	1.648	1.658	1.668	1.680	1.691	1.704	1.715	1.728	1.741	1.755	1.769	1.784	1.799	1.814	1.828	1.844	1.860	1.875	1.891	1.908	1.924	1.940	1.956	1.972	1.989	2.006	2.021	2.038	2.051	2.066	2.081	2.096	2.110	2.124	2.138	2.151	2.164	2.176	2.188	2.200	2.210	2.220	2.230	2.240	2.249	2.256	2.265	2.272	2.279	2.286	2.292	2.298	2.302	2.309	2.312	2.315	2.319	2.321	2.324	2.326	2.329	2.330	2.331	2.332	2.334	2.335	2.336	2.336	2.336	2.336	2.338	2.338	2.339	2.338	2.339	2.339	2.339	2.339	2.339	2.340	2.340	2.340	2.341	2.341	2.342	2.342	2.344	2.345	2.345	2.346	2.349	2.350	2.351	2.352	2.355	2.356	2.358	2.360	2.360	2.362	2.364	2.366	2.368	2.369	2.370	2.372	2.374	2.374	2.375	2.375	2.376	2.376	2.378	2.378	2.378	2.376	2.378	2.376	2.374	2.374	2.371	2.370	2.368	2.364	2.361	2.359	2.356	2.352	2.348	2.342	2.338	2.332	2.328	2.320	2.314	2.306	2.298	2.291	2.282	2.274	2.264	2.255	2.245	2.234	2.222	2.212	2.200	2.186	2.175	2.161	2.148	2.134	2.119	2.105	2.090	2.074	2.059	2.044	2.026	2.010	1.992	1.976	1.958	1.940	1.922	1.904	1.886	1.869	1.850	1.831	1.815	1.796	1.779	1.761	1.745	1.728	1.710	1.694	1.679	1.662	1.648	1.632	1.619	1.604	1.591	1.579	1.566	1.555	1.545	1.534	1.526	1.516	1.509	1.502	1.495	1.490	1.486	1.482	1.480	1.476	1.475	1.476	1.475	1.476	1.479	1.481	1.484	1.488	1.494	1.499	1.505	1.511	1.519	1.526	1.535	1.542	1.554	1.562	1.572	1.582	1.592	1.604	1.615	1.626	1.638	1.649	1.660	1.672	1.684	1.696	1.708	1.719	1.730	1.741	1.752	1.764	1.774	1.782	1.792	1.802	1.811	1.820	1.828	1.836	1.842	1.850	1.856	1.862	1.869	1.874	1.878	1.882	1.885	1.889	1.890	1.892	1.892	1.894	1.894	1.894	1.891	1.891	1.890	1.888	1.882	1.879	1.874	1.869	1.862	1.856	1.850	1.842	1.835	1.826	1.818	1.809	1.799	1.790	1.780	1.769	1.758	1.748	1.735	1.722	1.711	1.698	1.685	1.672	1.660	1.646	1.634	1.620	1.608	1.594	1.581	1.566	1.554	1.540	1.528	1.515	1.502	1.490	1.478	1.465	1.454	1.442	1.430	1.420	1.409	1.399	1.389	1.379	1.370	1.361	1.351	1.344	1.334	1.326	1.319	1.311	1.304	1.298	1.290	1.284	1.278	1.271	1.265	1.259	1.254	1.248	1.241	1.236	1.230	1.224	1.219	1.212	1.208	1.201	1.195	1.189	1.182	1.174	1.166	1.160	1.151	1.144	1.135	1.128	1.118	1.110	1.099	1.090	1.079	1.069	1.058	1.048	1.035	1.024	1.011	1.000	0.986	0.974	0.961	0.946	0.934	0.920	0.906	0.892	0.878	0.862	0.848	0.834	0.818	0.804	0.789	0.774	0.761	0.746	0.731	0.718	0.705	0.691	0.679	0.665	0.651	0.640	0.629	0.616	0.605	0.595	0.584	0.574	0.565	0.555	0.546	0.539	0.531	0.525	0.518	0.510	0.505	0.500	0.495	0.491	0.488	0.484	0.481	0.478	0.475	0.472	0.472	0.470	0.470	0.469	0.468	0.469	0.468	0.469	0.468	0.468	0.469	0.470	0.470	0.470	0.471	0.470	0.471	0.471	0.471	0.472	0.472	0.471	0.470	0.469	0.468	0.468	0.466	0.464	0.461	0.459	0.456	0.452	0.449	0.445	0.441	0.435	0.430	0.424	0.419	0.411	0.405	0.396	0.389	0.380	0.372	0.362	0.352	0.342	0.332	0.322	0.311	0.299	0.286	0.275	0.262	0.249	0.236	0.222	0.210	0.195	0.182	0.168	0.154	0.139	0.124	0.108	0.094	0.079	0.064	0.049	0.035	0.020	0.006	-0.009	-0.022	-0.035	-0.049	-0.061	-0.074	-0.085	-0.098	-0.109	-0.119	-0.129	-0.138	-0.146	-0.155	-0.162	-0.170	-0.176	-0.181	-0.185	-0.189	-0.192	-0.194	-0.195	-0.195	-0.194	-0.192	-0.190	-0.186	-0.181	-0.176	-0.170	-0.162	-0.155	-0.145	-0.135	-0.125	-0.112	-0.100	-0.088	-0.072	-0.059	-0.044	-0.026	-0.010	0.008	0.024	0.042	0.062	0.080	0.100	0.120	0.140	0.160	0.180	0.201	0.221	0.242	0.262	0.284	0.304	0.325	0.345	0.365	0.385	0.405	0.425	0.442	0.460	0.480	0.498	0.514	0.531	0.546	0.562	0.578	0.592	0.608	0.621	0.634	0.646	0.659	0.670	0.680	0.691	0.702	0.711	0.720	0.729	0.736	0.745	0.752	0.759	0.766	0.772	0.778	0.782	0.789	0.794	0.799	0.804	0.808	0.811	0.816	0.820	0.824	0.828	0.831	0.835	0.840	0.842	0.846	0.850	0.852	0.858	0.860	0.865	0.868	0.871	0.875	0.879	0.881	0.885	0.889	0.891	0.895	0.900	0.904	0.906	0.910	0.914	0.916	0.919	0.921	0.925	0.928	0.931	0.932	0.935	0.938	0.939	0.941	0.942	0.942	0.944	0.945	0.945	0.945	0.945	0.945	0.944	0.942	0.941	0.939	0.936	0.934	0.931	0.929	0.925	0.920	0.916	0.911	0.906	0.901	0.896	0.890	0.884	0.878	0.871	0.864	0.856	0.848	0.840	0.831	0.822	0.814	0.805	0.795	0.786	0.776	0.766	0.756	0.745	0.735	0.724	0.712	0.702	0.691	0.679	0.669	0.656	0.645	0.632	0.621	0.608	0.596	0.584	0.572	0.558	0.545	0.532	0.519	0.506	0.492	0.479	0.465	0.451	0.439	0.425	0.411	0.399	0.384	0.371	0.358	0.345	0.331	0.319	0.306	0.294	0.280	0.269	0.256	0.245	0.232	0.221	0.210	0.200	0.189	0.179	0.169	0.160	0.151	0.142	0.134	0.126	0.120	0.112	0.108	0.100	0.095	0.090	0.086	0.081	0.079	0.076	0.072	0.070	0.069	0.068	0.066	0.066	0.065	0.065	0.066	0.066	0.068	0.068	0.070	0.071	0.072	0.075	0.076	0.078	0.081	0.082	0.084	0.086	0.089	0.090	0.092	0.094	0.095	0.098	0.098	0.100	0.099	0.099	0.098	0.098	0.098	0.096	0.095	0.094	0.090	0.089	0.086	0.082	0.079	0.075	0.071	0.066	0.061	0.055	0.050	0.044	0.038	0.031	0.024	0.018	0.010	0.004	-0.004	-0.012	-0.020	-0.029	-0.036	-0.045	-0.052	-0.061	-0.069	-0.076	-0.085	-0.092	-0.100	-0.108	-0.115	-0.121	-0.129	-0.134	-0.140	-0.146	-0.151	-0.155	-0.160	-0.164	-0.166	-0.170	-0.172	-0.175	-0.176	-0.178	-0.178	-0.178	-0.178	-0.175	-0.174	-0.171	-0.169	-0.165	-0.161	-0.156	-0.151	-0.145	-0.140	-0.134	-0.126	-0.119	-0.111	-0.104	-0.094	-0.085	-0.075	-0.066	-0.056	-0.046	-0.035	-0.025	-0.012	-0.001	0.009	0.020	0.032	0.044	0.056	0.068	0.079	0.091	0.102	0.115	0.126	0.138	0.149	0.160	0.170	0.181	0.192	0.202	0.211	0.221	0.230	0.238	0.246	0.254	0.261	0.269	0.275	0.280	0.286	0.291	0.296	0.300	0.302	0.305	0.308	0.309	0.310	0.311	0.311	0.309	0.308	0.306	0.302	0.300	0.296	0.292	0.289	0.282	0.276	0.269	0.262	0.254	0.246	0.236	0.228	0.218	0.209	0.199	0.188	0.176	0.166	0.154	0.142	0.131	0.119	0.108	0.095	0.084	0.072	0.059	0.048	0.036	0.025	0.014	0.002	-0.008	-0.019	-0.028	-0.036	-0.045	-0.052	-0.061	-0.068	-0.075	-0.080	-0.085	-0.090	-0.094	-0.096	-0.098	-0.099	-0.099	-0.098	-0.096	-0.094	-0.091	-0.086	-0.081	-0.075	-0.069	-0.061	-0.052	-0.042	-0.032	-0.022	-0.010	0.002	0.016	0.029	0.044	0.059	0.074	0.090	0.108	0.124	0.141	0.160	0.178	0.196	0.216	0.235	0.254	0.274	0.292	0.311	0.330	0.349	0.368	0.388	0.405	0.424	0.441	0.459	0.478	0.494	0.511	0.528	0.544	0.559	0.575	0.590	0.605	0.618	0.631	0.645	0.656	0.669	0.680	0.691	0.702	0.712	0.722	0.731	0.740	0.749	0.756	0.764	0.771	0.779	0.785	0.791	0.798	0.805	0.810	0.815	0.820	0.826	0.831	0.838	0.842	0.848	0.852	0.858	0.862	0.868	0.872	0.879	0.884	0.890	0.894	0.900	0.906	0.912	0.919	0.925	0.931	0.939	0.945	0.952	0.960	0.968	0.976	0.984	0.992	1.001	1.010	1.019	1.029	1.039	1.048	1.059	1.068	1.079	1.089	1.099	1.111	1.121	1.131	1.144	1.155	1.166	1.178	1.189	1.200	1.211	1.222	1.234	1.245	1.258	1.268	1.279	1.290	1.301	1.311	1.321	1.332	1.342	1.352	1.362	1.370	1.378	1.388	1.395	1.402	1.409	1.416	1.422	1.429	1.435	1.440	1.444	1.448	1.451	1.454	1.456	1.458	1.460	1.460	1.460	1.460	1.459	1.458	1.456	1.454	1.452	1.449	1.445	1.441	1.436	1.432	1.428	1.421	1.415	1.410	1.405	1.398	1.391	1.385	1.379	1.372	1.368	1.361	1.356	1.351	1.345	1.341	1.336	1.332	1.330	1.326	1.324	1.322	1.320	1.320	1.320	1.321	1.322	1.325	1.328	1.330	1.335	1.341	1.346	1.355	1.362	1.371	1.380	1.391	1.402	1.414	1.425	1.439	1.452	1.468	1.481	1.498	1.515	1.530	1.548	1.565	1.584	1.600	1.619	1.638	1.658	1.675	1.695	1.714	1.732	1.751	1.770	1.789	1.808	1.826	1.844	1.861	1.880	1.896	1.912	1.930	1.945	1.961	1.976	1.990	2.002	2.018	2.030	2.041	2.052	2.064	2.075	2.084	2.094	2.102	2.111	2.119	2.126	2.132	2.139	2.144	2.150	2.155	2.159	2.164	2.168	2.170	2.174	2.176	2.180	2.181	2.182	2.185	2.185	2.188	2.189	2.190	2.190	2.191	2.192	2.194	2.194	2.195	2.196	2.196	2.199	2.200	2.201	2.202	2.204	2.206	2.208	2.210	2.211	2.214	2.218	2.220	2.222	2.226	2.231	2.235	2.239	2.244	2.249	2.254	2.260	2.266	2.272	2.280	2.286	2.294	2.301	2.310	2.318	2.326	2.335	2.345	2.354	2.364	2.375	2.384	2.395	2.406	2.416	2.428	2.439	2.450	2.462	2.474	2.485	2.498	2.509	2.520	2.531	2.544	2.554	2.566	2.576	2.589	2.599	2.610	2.620	2.629	2.640	2.649	2.656	2.666	2.674	2.681	2.686	2.692	2.699	2.704	2.708	2.711	2.714	2.715	2.716	2.718	2.718	2.716	2.715	2.712	2.710	2.704	2.700	2.694	2.688	2.679	2.672	2.662	2.652	2.642	2.632	2.620	2.606	2.594	2.579	2.565	2.549	2.534	2.518	2.501	2.484	2.468	2.449	2.431	2.412	2.395	2.378	2.360	2.341	2.322	2.305	2.286	2.269	2.251	2.234	2.216	2.201	2.185	2.169	2.154	2.139	2.125	2.111	2.098	2.085	2.074	2.064	2.052	2.044	2.035	2.027	2.020	2.014	2.007	2.004	1.999	1.995	1.992	1.991	1.990	1.989	1.989	1.989	1.990	1.990	1.992	1.995	1.998	2.000	2.005	2.007	2.011	2.016	2.020	2.025	2.029	2.034	2.038	2.044	2.047	2.052	2.056	2.060	2.064	2.069	2.072	2.075	2.079	2.081	2.081	2.084	2.085	2.085	2.086	2.086	2.086	2.085	2.082	2.082	2.079	2.076	2.074	2.070	2.065	2.061	2.056	2.050	2.044	2.038	2.031	2.022	2.016	2.007	2.000	1.991	1.982	1.972	1.962	1.952	1.941	1.930	1.920	1.909	1.898	1.888	1.875	1.862	1.851	1.840	1.828	1.815	1.802	1.790	1.778	1.766	1.754	1.741	1.730	1.718	1.705	1.694	1.681	1.670	1.658	1.645	1.634	1.624	1.611	1.601	1.590	1.580	1.570	1.561	1.550	1.541	1.532	1.524	1.515	1.508	1.500	1.492	1.485	1.479	1.471	1.466	1.461	1.454	1.449	1.445	1.440	1.435	1.432	1.429	1.425	1.422	1.419	1.416	1.415	1.411	1.410	1.409	1.406	1.405	1.402	1.401	1.401	1.399	1.398	1.396	1.395	1.394	1.392	1.390	1.388	1.385	1.382	1.379	1.378	1.374	1.370	1.368	1.362	1.359	1.354	1.350	1.345	1.339	1.332	1.326	1.320	1.312	1.306	1.298	1.290	1.281	1.272	1.262	1.255	1.245	1.236	1.225	1.214	1.202	1.192	1.181	1.169	1.159	1.146	1.134	1.122	1.110	1.096	1.085	1.072	1.060	1.046	1.035	1.022	1.010	0.996	0.984	0.971	0.959	0.946	0.934	0.920	0.909	0.895	0.884	0.870	0.859	0.846	0.834	0.822	0.810	0.798	0.786	0.774	0.762	0.750	0.739	0.728	0.715	0.704	0.692	0.681	0.669	0.658	0.646	0.634	0.622	0.612	0.601	0.589	0.578	0.566	0.556	0.545	0.534	0.522	0.512	0.501	0.491	0.480	0.469	0.460	0.449	0.439	0.429	0.419	0.410	0.400	0.390	0.381	0.371	0.361	0.354	0.344	0.334	0.326	0.316	0.308	0.299	0.290	0.282	0.272	0.265	0.258	0.248	0.240	0.231	0.222	0.214	0.205	0.196	0.189	0.179	0.169	0.161	0.151	0.141	0.132	0.124	0.115	0.102	0.092	0.082	0.072	0.061	0.051	0.040	0.030	0.019	0.006	-0.004	-0.015	-0.026	-0.038	-0.049	-0.061	-0.072	-0.082	-0.094	-0.105	-0.116	-0.125	-0.135	-0.146	-0.155	-0.165	-0.172	-0.182	-0.190	-0.198	-0.205	-0.211	-0.218	-0.224	-0.228	-0.232	-0.238	-0.240	-0.242	-0.244	-0.246	-0.246	-0.248	-0.246	-0.244	-0.244	-0.240	-0.238	-0.234	-0.229	-0.224	-0.219	-0.214	-0.208	-0.200	-0.192	-0.185	-0.178	-0.169	-0.161	-0.151	-0.142	-0.134	-0.124	-0.115	-0.104	-0.095	-0.085	-0.074	-0.064	-0.054	-0.044	-0.034	-0.024	-0.012	-0.002	0.009	0.018	0.026	0.035	0.045	0.054	0.062	0.072	0.080	0.089	0.098	0.106	0.115	0.122	0.130	0.138	0.145	0.151	0.160	0.168	0.174	0.181	0.188	0.196	0.202	0.209	0.218	0.224	0.231	0.238	0.244	0.251	0.258	0.264	0.272	0.279	0.286	0.292	0.300	0.309	0.315	0.322	0.330	0.338	0.346	0.352	0.361	0.369	0.378	0.385	0.394	0.402	0.410	0.419	0.426	0.435	0.444	0.452	0.460	0.470	0.479	0.488	0.496	0.505	0.514	0.522	0.531	0.540	0.550	0.559	0.568	0.576	0.585	0.595	0.604	0.611	0.621	0.630	0.639	0.646	0.655	0.664	0.671	0.680	0.688	0.695	0.702	0.709	0.716	0.722	0.729	0.734	0.739	0.744	0.749	0.752	0.758	0.760	0.762	0.764	0.766	0.768	0.768	0.766	0.766	0.765	0.761	0.758	0.754	0.748	0.742	0.736	0.730	0.721	0.714	0.704	0.692	0.682	0.670	0.658	0.644	0.631	0.616	0.600	0.584	0.568	0.551	0.532	0.515	0.496	0.476	0.458	0.439	0.418	0.398	0.376	0.355	0.335	0.314	0.292	0.271	0.252	0.232	0.212	0.192	0.174	0.155	0.138	0.120	0.104	0.088	0.072	0.058	0.045	0.031	0.020	0.010	0.000	-0.010	-0.016	-0.022	-0.028	-0.031	-0.035	-0.036	-0.038	-0.036	-0.035	-0.032	-0.029	-0.024	-0.016	-0.009	0.000	0.010	0.021	0.032	0.046	0.060	0.075	0.091	0.108	0.125	0.144	0.162	0.181	0.202	0.222	0.244	0.265	0.288	0.310	0.332	0.355	0.379	0.401	0.424	0.449	0.471	0.495	0.518	0.540	0.562	0.585	0.608	0.629	0.650	0.671	0.691	0.711	0.729	0.748	0.764	0.781	0.798	0.814	0.828	0.841	0.855	0.866	0.879	0.890	0.900	0.909	0.918	0.925	0.931	0.938	0.942	0.948	0.951	0.955	0.958	0.959	0.961	0.961	0.961	0.960	0.960	0.958	0.955	0.952	0.949	0.946	0.942	0.939	0.935	0.931	0.926	0.922	0.919	0.912	0.909	0.905	0.899	0.895	0.891	0.888	0.884	0.880	0.876	0.872	0.870	0.869	0.866	0.864	0.864	0.862	0.862	0.862	0.862	0.864	0.864	0.866	0.869	0.871	0.875	0.878	0.882	0.888	0.891	0.898	0.902	0.909	0.916	0.922	0.930	0.938	0.946	0.955	0.964	0.971	0.980	0.991	1.000	1.010	1.019	1.030	1.040	1.050	1.060	1.071	1.082	1.092	1.104	1.114	1.125	1.135	1.146	1.156	1.168	1.178	1.189	1.199	1.208	1.216	1.226	1.235	1.244	1.252	1.260	1.269	1.276	1.284	1.290	1.296	1.302	1.308	1.312	1.316	1.321	1.325	1.328	1.330	1.332	1.334	1.335	1.334	1.334	1.334	1.331	1.330	1.326	1.324	1.319	1.314	1.309	1.302	1.298	1.290	1.284	1.275	1.268	1.259	1.249	1.240	1.230	1.220	1.210	1.200	1.189	1.178	1.165	1.154	1.142	1.131	1.119	1.108	1.095	1.084	1.071	1.061	1.049	1.038	1.028	1.016	1.005	0.995	0.985	0.975	0.966	0.956	0.949	0.940	0.932	0.924	0.918	0.911	0.904	0.898	0.891	0.886	0.881	0.876	0.871	0.868	0.864	0.860	0.856	0.852	0.850	0.846	0.844	0.840	0.839	0.836	0.834	0.830	0.829	0.828	0.825	0.821	0.819	0.818	0.815	0.812	0.809	0.808	0.802	0.800	0.795	0.792	0.788	0.784	0.780	0.775	0.770	0.766	0.761	0.755	0.750	0.744	0.738	0.731	0.725	0.718	0.711	0.705	0.698	0.690	0.681	0.674	0.666	0.660	0.652	0.644	0.635	0.628	0.619	0.611	0.602	0.594	0.586	0.578	0.571	0.562	0.556	0.548	0.540	0.534	0.526	0.520	0.514	0.507	0.501	0.495	0.489	0.484	0.480	0.475	0.470	0.466	0.462	0.460	0.458	0.455	0.454	0.451	0.450	0.450	0.450	0.450	0.450	0.451	0.454	0.456	0.459	0.461	0.464	0.468	0.472	0.478	0.482	0.489	0.494	0.500	0.507	0.515	0.522	0.530	0.539	0.546	0.555	0.565	0.574	0.585	0.595	0.604	0.615	0.625	0.636	0.648	0.659	0.671	0.681	0.694	0.704	0.716	0.728	0.739	0.752	0.764	0.774	0.785	0.795	0.806	0.818	0.828	0.838	0.848	0.858	0.866	0.875	0.884	0.891	0.900	0.906	0.914	0.920	0.926	0.931	0.938	0.941	0.945	0.950	0.952	0.955	0.958	0.960	0.961	0.961	0.960	0.960	0.960	0.959	0.958	0.955	0.954	0.951	0.948	0.945	0.941	0.939	0.936	0.931	0.928	0.924	0.920	0.918	0.914	0.910	0.908	0.905	0.902	0.900	0.898	0.896	0.895	0.895	0.895	0.895	0.895	0.896	0.899	0.901	0.905	0.908	0.912	0.918	0.922	0.930	0.936	0.942	0.951	0.961	0.969	0.979	0.990	1.000	1.011	1.024	1.034	1.046	1.059	1.072	1.085	1.098	1.111	1.124	1.138	1.150	1.162	1.175	1.185	1.198	1.209	1.219	1.230	1.240	1.248	1.256	1.264	1.270	1.276	1.281	1.285	1.286	1.288	1.289	1.288	1.286	1.284	1.280	1.275	1.269	1.260	1.252	1.242	1.232	1.220	1.206	1.192	1.178	1.160	1.144	1.125	1.106	1.085	1.065	1.044	1.020	0.999	0.976	0.950	0.925	0.901	0.875	0.850	0.822	0.796	0.771	0.745	0.720	0.694	0.669	0.642	0.618	0.592	0.569	0.546	0.524	0.501	0.480	0.459	0.439	0.420	0.402	0.386	0.369	0.354	0.340	0.328	0.315	0.305	0.295	0.286	0.280	0.274	0.269	0.265	0.261	0.260	0.260	0.260	0.262	0.265	0.268	0.272	0.279	0.284	0.291	0.300	0.309	0.318	0.326	0.338	0.349	0.359	0.371	0.382	0.394	0.408	0.420	0.432	0.445	0.458	0.471	0.482	0.496	0.507	0.521	0.532	0.544	0.556	0.568	0.579	0.589	0.599	0.609	0.619	0.626	0.634	0.641	0.648	0.654	0.659	0.664	0.669	0.671	0.675	0.679	0.680	0.681	0.682	0.682	0.682	0.682	0.681	0.679	0.678	0.674	0.671	0.666	0.662	0.658	0.652	0.648	0.641	0.635	0.626	0.620	0.612	0.604	0.596	0.588	0.578	0.570	0.560	0.550	0.541	0.531	0.520	0.510	0.499	0.489	0.478	0.468	0.455	0.444	0.434	0.421	0.410	0.398	0.388	0.376	0.365	0.354	0.342	0.331	0.319	0.308	0.298	0.288	0.276	0.266	0.256	0.246	0.236	0.228	0.219	0.209	0.201	0.192	0.185	0.178	0.170	0.164	0.158	0.151	0.144	0.140	0.135	0.129	0.125	0.121	0.119	0.115	0.112	0.110	0.108	0.106	0.105	0.102	0.102	0.101	0.102	0.102	0.102	0.104	0.104	0.105	0.108	0.110	0.111	0.112	0.114	0.118	0.120	0.122	0.125	0.129	0.132	0.135	0.139	0.142	0.145	0.149	0.152	0.158	0.161	0.165	0.170	0.175	0.180	0.185	0.190	0.194	0.200	0.205	0.211	0.219	0.225	0.231	0.239	0.245	0.252	0.260	0.269	0.276	0.285	0.295	0.305	0.314	0.326	0.338	0.349	0.360	0.372	0.388	0.400	0.415	0.430	0.445	0.461	0.476	0.494	0.511	0.530	0.548	0.566	0.585	0.606	0.626	0.646	0.668	0.689	0.710	0.734	0.756	0.779	0.801	0.826	0.849	0.874	0.898	0.921	0.946	0.970	0.995	1.020	1.044	1.069	1.092	1.118	1.141	1.165	1.189	1.212	1.238	1.260	1.282	1.305	1.328	1.350	1.372	1.394	1.414	1.436	1.456	1.476	1.496	1.516	1.535	1.554	1.572	1.591	1.610	1.626	1.645	1.660	1.676	1.692	1.709	1.724	1.740	1.754	1.769	1.784	1.798	1.811	1.825	1.839	1.851	1.864	1.876	1.889	1.900	1.911	1.922	1.934	1.944	1.954	1.965	1.975	1.986	1.995	2.002	2.010	2.019	2.025	2.033	2.039	2.045	2.050	2.055	2.060	2.064	2.068	2.070	2.074	2.076	2.078	2.079	2.078	2.079	2.078	2.075	2.074	2.070	2.068	2.064	2.060	2.055	2.050	2.042	2.036	2.029	2.022	2.014	2.006	1.998	1.988	1.979	1.969	1.960	1.949	1.940	1.929	1.919	1.909	1.898	1.888	1.876	1.865	1.855	1.845	1.835	1.824	1.814	1.804	1.794	1.785	1.774	1.766	1.756	1.749	1.740	1.731	1.724	1.716	1.708	1.701	1.694	1.688	1.681	1.675	1.669	1.662	1.658	1.652	1.648	1.641	1.636	1.630	1.624	1.618	1.611	1.605	1.600	1.594	1.588	1.581	1.574	1.566	1.559	1.550	1.542	1.534	1.524	1.514	1.505	1.494	1.484	1.474	1.461	1.449	1.438	1.425	1.414	1.400	1.385	1.371	1.358	1.342	1.329	1.314	1.299	1.284	1.269	1.252	1.239	1.224	1.209	1.192	1.178	1.162	1.149	1.135	1.120	1.108	1.094	1.081	1.068	1.055	1.045	1.032	1.021	1.011	1.002	0.992	0.984	0.975	0.968	0.960	0.952	0.948	0.941	0.936	0.930	0.926	0.924	0.920	0.916	0.914	0.912	0.910	0.909	0.908	0.906	0.906	0.905	0.905	0.905	0.906	0.906	0.906	0.906	0.908	0.908	0.909	0.910	0.910	0.912	0.912	0.914	0.914	0.915	0.918	0.918	0.919	0.920	0.922	0.922	0.924	0.926	0.928	0.929	0.930	0.930	0.932	0.934	0.936	0.938	0.940	0.941	0.945	0.946	0.950	0.952	0.955	0.959	0.961	0.966	0.970	0.974	0.978	0.982	0.986	0.991	0.995	1.000	1.005	1.010	1.016	1.021	1.026	1.032	1.036	1.042	1.048	1.054	1.059	1.065	1.070	1.075	1.081	1.088	1.091	1.098	1.102	1.108	1.114	1.119	1.124	1.128	1.132	1.136	1.141	1.146	1.149	1.154	1.159	1.161	1.165	1.169	1.172	1.176	1.180	1.184	1.186	1.190	1.194	1.198	1.201	1.205	1.209	1.212	1.216	1.220	1.224	1.228	1.231	1.235	1.240	1.244	1.249	1.252	1.258	1.261	1.266	1.270	1.275	1.279	1.284	1.289	1.294	1.299	1.302	1.308	1.311	1.316	1.321	1.325	1.329	1.334	1.336	1.341	1.345	1.349	1.352	1.356	1.358	1.360	1.362	1.364	1.366	1.368	1.369	1.370	1.370	1.371	1.370	1.370	1.369	1.369	1.368	1.365	1.364	1.361	1.358	1.355	1.352	1.349	1.344	1.340	1.336	1.332	1.328	1.321	1.316	1.310	1.305	1.299	1.294	1.286	1.280	1.275	1.269	1.262	1.256	1.250	1.244	1.239	1.232	1.226	1.221	1.216	1.210	1.206	1.201	1.196	1.194	1.190	1.185	1.182	1.180	1.178	1.176	1.174	1.172	1.172	1.171	1.171	1.171	1.172	1.174	1.175	1.178	1.179	1.182	1.185	1.189	1.192	1.198	1.201	1.206	1.212	1.218	1.224	1.229	1.235	1.241	1.249	1.255	1.262	1.270	1.278	1.284	1.291	1.300	1.308	1.314	1.322	1.330	1.339	1.346	1.352	1.361	1.368	1.376	1.382	1.390	1.398	1.404	1.410	1.416	1.420	1.426	1.432	1.438	1.442	1.446	1.451	1.455	1.460	1.462	1.466	1.469	1.471	1.474	1.475	1.478	1.478	1.479	1.480	1.480	1.480	1.480	1.478	1.478	1.478	1.476	1.474	1.471	1.468	1.465	1.462	1.460	1.456	1.452	1.448	1.444	1.441	1.436	1.431	1.428	1.424	1.419	1.415	1.410	1.406	1.401	1.398	1.394	1.390	1.386	1.381	1.379	1.376	1.374	1.371	1.369	1.366	1.366	1.365	1.365	1.365	1.366	1.366	1.368	1.370	1.372	1.376	1.379	1.384	1.388	1.394	1.399	1.406	1.412	1.420	1.428	1.435	1.445	1.454	1.464	1.474	1.484	1.495	1.506	1.518	1.530	1.542	1.554	1.568	1.580	1.594	1.606	1.620	1.632	1.645	1.659	1.672	1.685	1.699	1.712	1.725	1.738	1.751	1.762	1.774	1.785	1.796	1.808	1.818	1.829	1.839	1.849	1.856	1.866	1.875	1.882	1.890	1.898	1.905	1.911	1.918	1.924	1.929	1.935	1.939	1.944	1.948	1.952	1.956	1.960	1.964	1.966	1.969	1.972	1.975	1.976	1.980	1.982	1.985	1.988	1.990	1.992	1.994	1.998	1.999	2.001	2.004	2.005	2.007	2.010	2.013	2.016	2.019	2.021	2.022	2.025	2.029	2.030	2.034	2.036	2.039	2.041	2.045	2.046	2.049	2.051	2.054	2.055	2.058	2.060	2.062	2.064	2.066	2.068	2.069	2.070	2.071	2.071	2.071	2.072	2.072	2.072	2.071	2.071	2.070	2.069	2.068	2.066	2.064	2.061	2.059	2.056	2.054	2.050	2.046	2.042	2.039	2.035	2.030	2.025	2.020	2.015	2.010	2.004	1.998	1.992	1.986	1.980	1.971	1.965	1.958	1.949	1.941	1.932	1.925	1.916	1.906	1.898	1.889	1.879	1.869	1.856	1.846	1.835	1.824	1.811	1.800	1.788	1.774	1.761	1.748	1.734	1.719	1.706	1.691	1.675	1.660	1.644	1.628	1.611	1.596	1.579	1.562	1.546	1.529	1.512	1.494	1.478	1.460	1.445	1.428	1.410	1.394	1.378	1.361	1.346	1.331	1.316	1.301	1.288	1.274	1.261	1.249	1.236	1.225	1.214	1.204	1.195	1.186	1.178	1.170	1.164	1.159	1.154	1.150	1.146	1.145	1.142	1.142	1.142	1.142	1.145	1.148	1.150	1.154	1.158	1.164	1.170	1.176	1.182	1.191	1.199	1.208	1.216	1.225	1.235	1.246	1.256	1.268	1.279	1.289	1.300	1.312	1.324	1.335	1.346	1.359	1.370	1.382	1.394	1.406	1.416	1.428	1.438	1.448	1.458	1.469	1.478	1.486	1.496	1.505	1.512	1.521	1.528	1.535	1.541	1.548	1.554	1.560	1.564	1.568	1.571	1.575	1.579	1.581	1.582	1.584	1.586	1.586	1.586	1.585	1.584	1.581	1.579	1.576	1.574	1.569	1.565	1.560	1.555	1.550	1.542	1.536	1.530	1.521	1.514	1.505	1.496	1.488	1.479	1.470	1.459	1.449	1.438	1.428	1.416	1.405	1.394	1.382	1.371	1.361	1.349	1.338	1.326	1.315	1.304	1.292	1.281	1.270	1.260	1.249	1.238	1.229	1.219	1.208	1.199	1.190	1.180	1.171	1.162	1.155	1.148	1.139	1.131	1.124	1.116	1.109	1.102	1.096	1.089	1.082	1.075	1.070	1.064	1.058	1.051	1.044	1.038	1.030	1.025	1.018	1.011	1.004	0.995	0.988	0.980	0.971	0.962	0.952	0.942	0.932	0.922	0.911	0.900	0.888	0.875	0.862	0.850	0.836	0.821	0.806	0.791	0.775	0.759	0.742	0.726	0.710	0.692	0.674	0.656	0.638	0.621	0.602	0.584	0.565	0.546	0.526	0.507	0.489	0.471	0.454	0.435	0.418	0.400	0.381	0.365	0.349	0.334	0.319	0.304	0.289	0.275	0.262	0.250	0.239	0.226	0.216	0.206	0.198	0.189	0.181	0.174	0.168	0.162	0.158	0.154	0.150	0.148	0.146	0.145	0.144	0.144	0.144	0.144	0.145	0.148	0.150	0.152	0.155	0.159	0.161	0.166	0.170	0.175	0.179	0.184	0.188	0.192	0.196	0.201	0.206	0.209	0.214	0.218	0.221	0.225	0.229	0.231	0.232	0.236	0.238	0.239	0.239	0.241	0.241	0.241	0.240	0.239	0.238	0.235	0.232	0.229	0.225	0.221	0.216	0.211	0.206	0.199	0.192	0.186	0.179	0.171	0.161	0.154	0.144	0.134	0.124	0.114	0.102	0.091	0.080	0.068	0.056	0.044	0.032	0.020	0.008	-0.006	-0.020	-0.032	-0.046	-0.060	-0.074	-0.086	-0.100	-0.112	-0.126	-0.138	-0.150	-0.162	-0.175	-0.186	-0.198	-0.210	-0.220	-0.230	-0.241	-0.249	-0.259	-0.268	-0.275	-0.282	-0.289	-0.295	-0.300	-0.305	-0.309	-0.311	-0.314	-0.314	-0.315	-0.315	-0.315	-0.312	-0.310	-0.306	-0.302	-0.296	-0.290	-0.284	-0.275	-0.266	-0.258	-0.246	-0.235	-0.224	-0.211	-0.198	-0.182	-0.168	-0.152	-0.136	-0.120	-0.102	-0.084	-0.066	-0.048	-0.028	-0.009	0.011	0.032	0.051	0.072	0.092	0.114	0.135	0.156	0.178	0.198	0.219	0.240	0.261	0.281	0.302	0.321	0.340	0.359	0.378	0.396	0.415	0.432	0.449	0.466	0.482	0.498	0.512	0.528	0.542	0.555	0.569	0.581	0.592	0.604	0.615	0.624	0.635	0.644	0.651	0.660	0.669	0.676	0.681	0.688	0.694	0.698	0.702	0.708	0.711	0.715	0.719	0.722	0.725	0.729	0.731	0.734	0.735	0.739	0.740	0.741	0.742	0.745	0.746	0.749	0.750	0.752	0.754	0.755	0.758	0.759	0.761	0.762	0.765	0.768	0.770	0.771	0.774	0.778	0.780	0.782	0.785	0.789	0.791	0.794	0.796	0.800	0.802	0.806	0.810	0.812	0.814	0.818	0.820	0.821	0.825	0.826	0.828	0.830	0.831	0.834	0.835	0.835	0.835	0.836	0.836	0.835	0.835	0.834	0.831	0.830	0.828	0.825	0.822	0.819	0.815	0.811	0.805	0.801	0.796	0.789	0.782	0.775	0.768	0.759	0.751	0.744	0.734	0.725	0.715	0.704	0.694	0.684	0.672	0.661	0.649	0.636	0.624	0.611	0.598	0.586	0.572	0.558	0.544	0.529	0.516	0.501	0.486	0.471	0.455	0.440	0.424	0.409	0.392	0.378	0.360	0.345	0.329	0.312	0.298	0.281	0.264	0.249	0.232	0.218	0.202	0.185	0.170	0.155	0.140	0.126	0.111	0.098	0.084	0.071	0.056	0.044	0.031	0.019	0.009	-0.002	-0.014	-0.024	-0.034	-0.042	-0.051	-0.059	-0.066	-0.075	-0.081	-0.086	-0.092	-0.098	-0.101	-0.106	-0.109	-0.112	-0.114	-0.116	-0.118	-0.119	-0.119	-0.119	-0.120	-0.119	-0.118	-0.116	-0.115	-0.114	-0.112	-0.109	-0.108	-0.104	-0.102	-0.099	-0.096	-0.094	-0.090	-0.088	-0.085	-0.082	-0.079	-0.076	-0.072	-0.071	-0.070	-0.069	-0.066	-0.065	-0.065	-0.064	-0.064	-0.064	-0.064	-0.064	-0.065	-0.066	-0.068	-0.070	-0.071	-0.074	-0.076	-0.080	-0.082	-0.086	-0.090	-0.094	-0.098	-0.102	-0.108	-0.110	-0.115	-0.121	-0.126	-0.131	-0.138	-0.141	-0.148	-0.151	-0.156	-0.162	-0.168	-0.171	-0.176	-0.180	-0.184	-0.188	-0.191	-0.194	-0.196	-0.199	-0.201	-0.204	-0.205	-0.206	-0.206	-0.206	-0.205	-0.205	-0.204	-0.202	-0.200	-0.198	-0.194	-0.191	-0.188	-0.182	-0.178	-0.172	-0.168	-0.161	-0.154	-0.148	-0.139	-0.131	-0.124	-0.114	-0.105	-0.095	-0.086	-0.076	-0.066	-0.055	-0.045	-0.034	-0.022	-0.012	-0.001	0.010	0.021	0.034	0.044	0.056	0.068	0.079	0.090	0.101	0.112	0.122	0.134	0.144	0.155	0.165	0.175	0.185	0.194	0.202	0.211	0.219	0.226	0.232	0.239	0.245	0.250	0.256	0.260	0.265	0.269	0.271	0.274	0.275	0.276	0.278	0.278	0.276	0.276	0.272	0.271	0.268	0.265	0.260	0.256	0.249	0.245	0.239	0.231	0.222	0.215	0.206	0.196	0.188	0.178	0.166	0.156	0.146	0.134	0.122	0.111	0.099	0.086	0.074	0.061	0.049	0.035	0.022	0.010	-0.002	-0.015	-0.028	-0.040	-0.052	-0.064	-0.075	-0.086	-0.098	-0.108	-0.118	-0.128	-0.136	-0.145	-0.152	-0.160	-0.168	-0.172	-0.179	-0.182	-0.188	-0.191	-0.192	-0.195	-0.196	-0.196	-0.196	-0.195	-0.192	-0.191	-0.186	-0.182	-0.178	-0.171	-0.165	-0.158	-0.150	-0.140	-0.131	-0.121	-0.110	-0.100	-0.088	-0.075	-0.062	-0.049	-0.035	-0.021	-0.006	0.009	0.024	0.040	0.055	0.071	0.088	0.104	0.120	0.136	0.151	0.169	0.185	0.200	0.216	0.232	0.249	0.264	0.279	0.294	0.309	0.324	0.338	0.351	0.365	0.378	0.391	0.404	0.415	0.426	0.439	0.450	0.460	0.470	0.481	0.490	0.499	0.507	0.515	0.524	0.531	0.540	0.548	0.554	0.560	0.568	0.575	0.580	0.586	0.592	0.599	0.604	0.610	0.615	0.621	0.626	0.632	0.639	0.644	0.650	0.655	0.660	0.666	0.672	0.678	0.684	0.690	0.696	0.702	0.710	0.716	0.722	0.730	0.736	0.744	0.752	0.760	0.768	0.775	0.782	0.790	0.800	0.808	0.816	0.825	0.834	0.842	0.851	0.861	0.869	0.879	0.888	0.896	0.906	0.916	0.925	0.934	0.944	0.951	0.961	0.971	0.979	0.989	0.998	1.006	1.014	1.022	1.031	1.039	1.048	1.056	1.064	1.071	1.078	1.085	1.092	1.098	1.105	1.110	1.116	1.122	1.129	1.132	1.138	1.142	1.145	1.149	1.151	1.155	1.158	1.160	1.162	1.162	1.165	1.165	1.168	1.168	1.168	1.169	1.168	1.166	1.164	1.162	1.161	1.160	1.158	1.158	1.155	1.152	1.150	1.149	1.148	1.144	1.142	1.141	1.140	1.139	1.138	1.138	1.138	1.138	1.138	1.139	1.140	1.142	1.146	1.149	1.152	1.156	1.162	1.169	1.175	1.181	1.190	1.199	1.208	1.219	1.229	1.240	1.254	1.266	1.280	1.295	1.309	1.326	1.342	1.360	1.376	1.395	1.414	1.432	1.452	1.472	1.491	1.511	1.531	1.554	1.574	1.594	1.615	1.636	1.658	1.678	1.698	1.718	1.738	1.759	1.778	1.796	1.815	1.834	1.851	1.869	1.886	1.902	1.919	1.934	1.948	1.960	1.974	1.986	1.999	2.009	2.021	2.031	2.041	2.050	2.058	2.066	2.072	2.080	2.086	2.092	2.096	2.101	2.106	2.110	2.112	2.116	2.120	2.121	2.124	2.128	2.129	2.130	2.131	2.132	2.134	2.134	2.135	2.135	2.136	2.136	2.138	2.138	2.139	2.139	2.140	2.141	2.144	2.144	2.145	2.146	2.149	2.150	2.152	2.154	2.158	2.159	2.162	2.165	2.169	2.172	2.175	2.179	2.185	2.189	2.192	2.198	2.202	2.208	2.214	2.220	2.225	2.231	2.238	2.244	2.251	2.258	2.266	2.274	2.281	2.289	2.296	2.304	2.312	2.320	2.329	2.338	2.345	2.352	2.361	2.370	2.379	2.388	2.395	2.404	2.411	2.419	2.428	2.435	2.442	2.450	2.458	2.465	2.471	2.479	2.484	2.490	2.496	2.501	2.505	2.509	2.511	2.515	2.518	2.519	2.521	2.521	2.521	2.521	2.521	2.519	2.518	2.514	2.510	2.505	2.500	2.492	2.488	2.480	2.471	2.462	2.454	2.442	2.432	2.421	2.409	2.395	2.381	2.366	2.351	2.336	2.320	2.304	2.286	2.269	2.251	2.234	2.216	2.198	2.178	2.159	2.141	2.121	2.102	2.084	2.065	2.046	2.029	2.010	1.992	1.975	1.959	1.941	1.925	1.910	1.895	1.881	1.868	1.854	1.841	1.831	1.821	1.811	1.802	1.794	1.788	1.781	1.775	1.772	1.768	1.765	1.764	1.764	1.764	1.764	1.765	1.768	1.771	1.775	1.779	1.785	1.790	1.796	1.804	1.811	1.818	1.825	1.835	1.842	1.851	1.861	1.870	1.879	1.889	1.898	1.906	1.916	1.924	1.934	1.941	1.950	1.958	1.965	1.971	1.976	1.982	1.988	1.991	1.995	1.999	2.001	2.004	2.004	2.005	2.005	2.004	2.002	1.999	1.996	1.991	1.986	1.981	1.975	1.968	1.960	1.950	1.941	1.932	1.922	1.910	1.898	1.885	1.872	1.859	1.844	1.829	1.814	1.799	1.784	1.768	1.750	1.734	1.716	1.699	1.682	1.665	1.646	1.630	1.611	1.594	1.575	1.558	1.540	1.521	1.505	1.488	1.470	1.452	1.436	1.420	1.404	1.389	1.371	1.358	1.342	1.328	1.314	1.301	1.286	1.275	1.261	1.250	1.238	1.228	1.218	1.206	1.198	1.189	1.180	1.171	1.164	1.155	1.149	1.144	1.136	1.130	1.125	1.120	1.115	1.111	1.106	1.104	1.100	1.096	1.094	1.090	1.088	1.086	1.084	1.080	1.079	1.078	1.075	1.074	1.071	1.070	1.069	1.066	1.062	1.061	1.058	1.056	1.052	1.050	1.048	1.044	1.040	1.036	1.032	1.029	1.024	1.020	1.016	1.010	1.005	0.999	0.994	0.988	0.981	0.974	0.968	0.960	0.952	0.946	0.938	0.929	0.920	0.911	0.902	0.892	0.882	0.874	0.864	0.854	0.842	0.832	0.821	0.811	0.800	0.789	0.776	0.766	0.754	0.741	0.730	0.718	0.705	0.694	0.681	0.668	0.655	0.641	0.629	0.616	0.604	0.590	0.578	0.562	0.550	0.536	0.522	0.510	0.496	0.484	0.470	0.456	0.442	0.430	0.416	0.402	0.389	0.376	0.364	0.350	0.338	0.324	0.311	0.299	0.286	0.274	0.261	0.250	0.239	0.226	0.215	0.204	0.192	0.181	0.170	0.161	0.150	0.140	0.130	0.121	0.111	0.102	0.095	0.085	0.078	0.069	0.061	0.054	0.045	0.038	0.030	0.022	0.015	0.008	0.001	-0.005	-0.012	-0.020	-0.026	-0.032	-0.040	-0.048	-0.055	-0.061	-0.068	-0.075	-0.082	-0.091	-0.099	-0.108	-0.115	-0.124	-0.131	-0.141	-0.150	-0.160	-0.170	-0.180	-0.190	-0.201	-0.211	-0.222	-0.232	-0.244	-0.255	-0.268	-0.279	-0.290	-0.302	-0.314	-0.325	-0.339	-0.350	-0.361	-0.372	-0.385	-0.396	-0.408	-0.416	-0.428	-0.439	-0.448	-0.456	-0.466	-0.474	-0.481	-0.490	-0.496	-0.501	-0.507	-0.511	-0.515	-0.519	-0.521	-0.522	-0.525	-0.525	-0.525	-0.524	-0.522	-0.520	-0.516	-0.512	-0.509	-0.502	-0.498	-0.491	-0.484	-0.478	-0.469	-0.460	-0.451	-0.442	-0.434	-0.424	-0.414	-0.402	-0.392	-0.382	-0.371	-0.361	-0.350	-0.339	-0.328	-0.316	-0.306	-0.294	-0.284	-0.274	-0.262	-0.252	-0.242	-0.234	-0.224	-0.215	-0.208	-0.198	-0.190	-0.181	-0.174	-0.168	-0.160	-0.152	-0.148	-0.140	-0.135	-0.128	-0.122	-0.118	-0.114	-0.109	-0.102	-0.099	-0.094	-0.090	-0.086	-0.080	-0.076	-0.072	-0.068	-0.064	-0.060	-0.055	-0.051	-0.046	-0.041	-0.036	-0.031	-0.026	-0.021	-0.015	-0.010	-0.004	0.002	0.009	0.015	0.021	0.029	0.036	0.044	0.051	0.061	0.069	0.078	0.086	0.095	0.105	0.114	0.124	0.134	0.144	0.154	0.164	0.175	0.186	0.196	0.208	0.218	0.229	0.240	0.251	0.262	0.272	0.285	0.295	0.306	0.318	0.328	0.339	0.349	0.359	0.369	0.379	0.389	0.398	0.406	0.415	0.422	0.431	0.439	0.446	0.452	0.460	0.464	0.469	0.474	0.479	0.482	0.485	0.489	0.490	0.491	0.491	0.491	0.491	0.490	0.488	0.484	0.480	0.476	0.471	0.465	0.459	0.451	0.444	0.435	0.426	0.415	0.405	0.394	0.382	0.370	0.358	0.344	0.329	0.316	0.301	0.285	0.270	0.254	0.239	0.222	0.205	0.189	0.171	0.154	0.138	0.120	0.104	0.088	0.071	0.055	0.039	0.024	0.009	-0.006	-0.020	-0.032	-0.045	-0.056	-0.069	-0.079	-0.089	-0.098	-0.105	-0.112	-0.119	-0.124	-0.128	-0.132	-0.134	-0.134	-0.135	-0.135	-0.132	-0.129	-0.125	-0.121	-0.115	-0.109	-0.100	-0.091	-0.081	-0.070	-0.058	-0.045	-0.032	-0.018	-0.002	0.014	0.031	0.049	0.068	0.085	0.105	0.125	0.145	0.166	0.188	0.209	0.230	0.252	0.274	0.296	0.319	0.341	0.365	0.388	0.410	0.432	0.455	0.476	0.500	0.521	0.542	0.565	0.585	0.608	0.628	0.646	0.665	0.684	0.701	0.720	0.736	0.754	0.769	0.784	0.799	0.812	0.826	0.839	0.850	0.862	0.872	0.882	0.892	0.901	0.910	0.916	0.924	0.930	0.934	0.940	0.944	0.949	0.952	0.954	0.955	0.958	0.958	0.959	0.958	0.958	0.958	0.956	0.954	0.951	0.951	0.949	0.946	0.944	0.941	0.938	0.935	0.931	0.929	0.926	0.922	0.920	0.916	0.914	0.912	0.910	0.908	0.905	0.904	0.902	0.901	0.901	0.900	0.900	0.900	0.901	0.901	0.902	0.905	0.908	0.910	0.912	0.916	0.920	0.925	0.930	0.935	0.940	0.948	0.954	0.960	0.968	0.975	0.982	0.991	1.000	1.009	1.018	1.028	1.036	1.048	1.056	1.068	1.076	1.088	1.099	1.109	1.120	1.131	1.142	1.154	1.165	1.175	1.188	1.198	1.210	1.220	1.229	1.240	1.250	1.259	1.269	1.278	1.286	1.295	1.304	1.311	1.319	1.326	1.332	1.339	1.344	1.350	1.355	1.359	1.364	1.366	1.369	1.371	1.372	1.374	1.376	1.376	1.374	1.372	1.370	1.369	1.365	1.361	1.358	1.354	1.349	1.341	1.336	1.329	1.322	1.315	1.308	1.299	1.290	1.280	1.271	1.261	1.251	1.241	1.230	1.220	1.209	1.199	1.186	1.176	1.165	1.154	1.142	1.131	1.120	1.110	1.098	1.088	1.076	1.066	1.058	1.048	1.036	1.028	1.019	1.009	1.000	0.991	0.985	0.976	0.969	0.961	0.954	0.948	0.940	0.935	0.929	0.922	0.918	0.911	0.908	0.902	0.898	0.892	0.888	0.882	0.879	0.875	0.870	0.866	0.862	0.858	0.854	0.850	0.845	0.842	0.838	0.834	0.830	0.825	0.820	0.815	0.810	0.805	0.800	0.795	0.790	0.785	0.779	0.772	0.768	0.761	0.755	0.749	0.742	0.736	0.730	0.724	0.716	0.710	0.704	0.696	0.690	0.682	0.678	0.671	0.665	0.659	0.651	0.646	0.639	0.634	0.628	0.622	0.616	0.611	0.608	0.602	0.598	0.595	0.591	0.589	0.585	0.581	0.580	0.579	0.578	0.576	0.576	0.575	0.575	0.576	0.578	0.579	0.581	0.584	0.588	0.590	0.595	0.599	0.604	0.609	0.615	0.620	0.628	0.635	0.642	0.651	0.659	0.668	0.676	0.686	0.696	0.706	0.716	0.728	0.740	0.751	0.762	0.776	0.789	0.801	0.814	0.828	0.840	0.855	0.869	0.882	0.898	0.911	0.926	0.940	0.955	0.970	0.986	1.000	1.015	1.031	1.046	1.061	1.076	1.091	1.106	1.121	1.135	1.149	1.162	1.178	1.190	1.205	1.218	1.230	1.244	1.256	1.268	1.279	1.290	1.301	1.311	1.321	1.331	1.339	1.348	1.356	1.364	1.370	1.376	1.382	1.388	1.394	1.398	1.400	1.404	1.405	1.408	1.409	1.409	1.410	1.409	1.408	1.408	1.406	1.404	1.401	1.399	1.396	1.392	1.389	1.386	1.382	1.379	1.374	1.371	1.368	1.364	1.359	1.356	1.354	1.350	1.346	1.345	1.342	1.341	1.340	1.339	1.339	1.339	1.339	1.340	1.342	1.345	1.348	1.351	1.355	1.361	1.366	1.371	1.379	1.385	1.394	1.401	1.409	1.419	1.429	1.439	1.449	1.459	1.469	1.480	1.490	1.501	1.512	1.522	1.532	1.542	1.552	1.562	1.572	1.580	1.589	1.596	1.602	1.610	1.615	1.620	1.624	1.626	1.629	1.628	1.628	1.626	1.624	1.620	1.615	1.609	1.601	1.592	1.582	1.571	1.560	1.545	1.531	1.515	1.498	1.479	1.460	1.439	1.418	1.395	1.371	1.348	1.322	1.298	1.271	1.244	1.216	1.188	1.160	1.130	1.101	1.071	1.042	1.012	0.982	0.954	0.924	0.896	0.868	0.839	0.812	0.785	0.758	0.732	0.709	0.684	0.661	0.639	0.618	0.598	0.578	0.560	0.542	0.526	0.510	0.496	0.484	0.472	0.462	0.454	0.445	0.439	0.432	0.429	0.426	0.424	0.424	0.422	0.424	0.428	0.430	0.434	0.439	0.444	0.451	0.459	0.468	0.475	0.485	0.495	0.505	0.516	0.528	0.539	0.551	0.564	0.576	0.589	0.601	0.614	0.626	0.639	0.651	0.665	0.678	0.689	0.700	0.712	0.725	0.736	0.746	0.758	0.768	0.775	0.784	0.792	0.800	0.808	0.814	0.821	0.826	0.831	0.836	0.840	0.842	0.846	0.849	0.850	0.851	0.851	0.850	0.849	0.849	0.845	0.844	0.840	0.835	0.831	0.828	0.822	0.816	0.810	0.801	0.794	0.786	0.778	0.769	0.760	0.750	0.740	0.729	0.719	0.708	0.696	0.685	0.672	0.661	0.648	0.636	0.622	0.610	0.596	0.584	0.571	0.558	0.545	0.531	0.519	0.505	0.491	0.479	0.466	0.455	0.441	0.430	0.419	0.406	0.396	0.386	0.375	0.365	0.355	0.346	0.338	0.329	0.321	0.314	0.306	0.300	0.295	0.290	0.284	0.280	0.276	0.274	0.270	0.268	0.266	0.265	0.264	0.264	0.264	0.264	0.265	0.265	0.266	0.270	0.271	0.274	0.276	0.281	0.284	0.288	0.291	0.296	0.301	0.305	0.309	0.312	0.318	0.322	0.326	0.331	0.336	0.340	0.344	0.349	0.354	0.356	0.361	0.365	0.369	0.372	0.376	0.380	0.382	0.386	0.390	0.392	0.396	0.399	0.402	0.406	0.409	0.411	0.415	0.416	0.420	0.422	0.426	0.431	0.434	0.439	0.442	0.448	0.451	0.456	0.462	0.468	0.475	0.481	0.490	0.498	0.506	0.515	0.524	0.535	0.545	0.556	0.569	0.580	0.594	0.608	0.622	0.636	0.652	0.669	0.685	0.704	0.721	0.739	0.759	0.779	0.800	0.820	0.841	0.862	0.885	0.908	0.930	0.954	0.976	1.000	1.024	1.048	1.071	1.096	1.120	1.144	1.169	1.192	1.218	1.241	1.265	1.289	1.312	1.335	1.358	1.381	1.402	1.425	1.446	1.469	1.489	1.509	1.530	1.549	1.569	1.589	1.606	1.624	1.641	1.658	1.674	1.689	1.705	1.720	1.734	1.748	1.762	1.775	1.786	1.798	1.810	1.821	1.831	1.841	1.851	1.860	1.869	1.875	1.882	1.890	1.896	1.902	1.909	1.914	1.919	1.922	1.926	1.929	1.931	1.934	1.936	1.936	1.939	1.939	1.939	1.938	1.936	1.935	1.932	1.931	1.929	1.925	1.921	1.918	1.912	1.909	1.902	1.898	1.892	1.885	1.879	1.871	1.865	1.856	1.850	1.842	1.834	1.825	1.816	1.808	1.799	1.790	1.781	1.771	1.762	1.754	1.744	1.735	1.726	1.716	1.709	1.699	1.691	1.682	1.674	1.665	1.656	1.649	1.641	1.634	1.626	1.619	1.610	1.604	1.596	1.590	1.582	1.576	1.570	1.561	1.555	1.550	1.544	1.536	1.530	1.524	1.518	1.510	1.504	1.496	1.489	1.482	1.474	1.466	1.458	1.448	1.439	1.429	1.419	1.409	1.399	1.386	1.375	1.364	1.349	1.336	1.322	1.308	1.294	1.278	1.262	1.245	1.228	1.210	1.192	1.174	1.156	1.136	1.118	1.096	1.076	1.055	1.034	1.014	0.991	0.970	0.949	0.929	0.908	0.886	0.864	0.844	0.822	0.801	0.781	0.760	0.741	0.721	0.702	0.684	0.665	0.649	0.631	0.615	0.599	0.582	0.568	0.554	0.540	0.528	0.515	0.504	0.492	0.482	0.472	0.464	0.455	0.446	0.440	0.434	0.426	0.422	0.416	0.412	0.409	0.405	0.401	0.399	0.396	0.395	0.392	0.391	0.390	0.390	0.390	0.389	0.388	0.388	0.389	0.389	0.390	0.390	0.391	0.391	0.392	0.394	0.395	0.396	0.398	0.400	0.401	0.402	0.405	0.406	0.409	0.411	0.412	0.415	0.416	0.419	0.422	0.425	0.428	0.430	0.434	0.439	0.441	0.445	0.449	0.452	0.456	0.461	0.466	0.471	0.475	0.480	0.485	0.490	0.496	0.501	0.506	0.512	0.518	0.524	0.528	0.534	0.539	0.544	0.549	0.554	0.560	0.565	0.570	0.575	0.580	0.585	0.589	0.595	0.599	0.602	0.608	0.611	0.616	0.619	0.624	0.626	0.630	0.632	0.636	0.639	0.642	0.645	0.649	0.651	0.655	0.658	0.660	0.662	0.666	0.669	0.672	0.675	0.679	0.681	0.685	0.689	0.692	0.696	0.701	0.706	0.710	0.715	0.720	0.724	0.730	0.735	0.740	0.746	0.752	0.759	0.764	0.770	0.778	0.782	0.789	0.795	0.802	0.808	0.814	0.821	0.828	0.834	0.839	0.845	0.851	0.856	0.862	0.868	0.872	0.878	0.881	0.885	0.889	0.891	0.894	0.896	0.899	0.900	0.901	0.902	0.902	0.902	0.901	0.900	0.899	0.896	0.894	0.890	0.888	0.884	0.879	0.874	0.869	0.864	0.858	0.851	0.846	0.839	0.832	0.824	0.818	0.809	0.800	0.792	0.785	0.776	0.769	0.761	0.754	0.744	0.736	0.730	0.722	0.715	0.709	0.702	0.696	0.690	0.685	0.680	0.675	0.671	0.668	0.664	0.661	0.659	0.658	0.658	0.655	0.655	0.658	0.658	0.659	0.661	0.665	0.669	0.672	0.676	0.681	0.688	0.692	0.699	0.706	0.714	0.721	0.730	0.738	0.748	0.758	0.766	0.776	0.785	0.795	0.806	0.816	0.828	0.838	0.848	0.859	0.869	0.879	0.890	0.900	0.910	0.919	0.930	0.940	0.949	0.958	0.965	0.975	0.982	0.990	0.998	1.004	1.009	1.014	1.020	1.025	1.029	1.032	1.035	1.038	1.040	1.041	1.042	1.042	1.042	1.041	1.040	1.039	1.035	1.032	1.029	1.025	1.020	1.015	1.010	1.004	0.998	0.991	0.984	0.976	0.968	0.959	0.950	0.940	0.931	0.922	0.912	0.902	0.891	0.881	0.871	0.861	0.851	0.840	0.830	0.820	0.810	0.800	0.791	0.781	0.771	0.762	0.755	0.746	0.739	0.731	0.725	0.718	0.712	0.706	0.702	0.698	0.694	0.691	0.689	0.688	0.688	0.688	0.688	0.689	0.691	0.694	0.696	0.701	0.705	0.710	0.718	0.724	0.731	0.739	0.748	0.756	0.765	0.776	0.786	0.796	0.809	0.820	0.831	0.844	0.858	0.870	0.884	0.896	0.910	0.922	0.936	0.950	0.962	0.976	0.990	1.002	1.016	1.030	1.042	1.054	1.065	1.076	1.089	1.099	1.110	1.121	1.131	1.140	1.149	1.158	1.166	1.174	1.182	1.189	1.195	1.201	1.208	1.212	1.218	1.222	1.226	1.230	1.235	1.238	1.240	1.245	1.246	1.249	1.251	1.252	1.255	1.256	1.259	1.260	1.261	1.264	1.265	1.266	1.269	1.271	1.272	1.274	1.276	1.279	1.281	1.284	1.286	1.289	1.292	1.295	1.298	1.301	1.304	1.308	1.311	1.315	1.320	1.324	1.328	1.331	1.336	1.340	1.345	1.350	1.355	1.360	1.364	1.368	1.372	1.376	1.380	1.386	1.390	1.392	1.398	1.401	1.405	1.408	1.410	1.412	1.415	1.418	1.420	1.421	1.424	1.425	1.426	1.426	1.428	1.426	1.428	1.426	1.426	1.424	1.424	1.421	1.420	1.418	1.415	1.411	1.410	1.406	1.402	1.399	1.392	1.388	1.382	1.378	1.371	1.365	1.359	1.351	1.344	1.338	1.330	1.320	1.312	1.304	1.294	1.284	1.274	1.264	1.251	1.241	1.229	1.218	1.205	1.192	1.179	1.166	1.151	1.136	1.121	1.106	1.090	1.074	1.059	1.042	1.025	1.008	0.991	0.974	0.956	0.939	0.920	0.902	0.885	0.866	0.849	0.831	0.814	0.796	0.778	0.760	0.744	0.726	0.710	0.695	0.678	0.662	0.649	0.634	0.620	0.606	0.595	0.582	0.571	0.561	0.551	0.542	0.534	0.526	0.519	0.512	0.509	0.504	0.500	0.498	0.495	0.494	0.494	0.492	0.494	0.495	0.498	0.501	0.505	0.509	0.512	0.518	0.524	0.530	0.536	0.545	0.551	0.560	0.569	0.578	0.586	0.595	0.604	0.614	0.622	0.632	0.642	0.651	0.661	0.672	0.680	0.689	0.699	0.706	0.716	0.725	0.734	0.741	0.750	0.758	0.765	0.771	0.779	0.785	0.791	0.796	0.802	0.808	0.812	0.816	0.821	0.824	0.828	0.830	0.834	0.838	0.839	0.840	0.841	0.841	0.841	0.842	0.841	0.841	0.840	0.839	0.838	0.836	0.834	0.831	0.829	0.828	0.825	0.820	0.818	0.814	0.810	0.806	0.804	0.799	0.794	0.790	0.785	0.781	0.778	0.772	0.769	0.764	0.760	0.755	0.750	0.746	0.741	0.738	0.734	0.730	0.725	0.721	0.718	0.714	0.710	0.708	0.704	0.700	0.696	0.694	0.690	0.688	0.684	0.682	0.679	0.675	0.672	0.669	0.665	0.662	0.659	0.656	0.651	0.648	0.644	0.639	0.635	0.629	0.624	0.619	0.612	0.606	0.600	0.594	0.586	0.578	0.570	0.561	0.550	0.540	0.530	0.519	0.506	0.495	0.482	0.469	0.455	0.440	0.426	0.410	0.395	0.379	0.361	0.344	0.328	0.309	0.290	0.271	0.252	0.234	0.214	0.195	0.175	0.155	0.135	0.114	0.094	0.074	0.052	0.034	0.012	-0.008	-0.026	-0.046	-0.065	-0.084	-0.102	-0.121	-0.139	-0.155	-0.171	-0.189	-0.204	-0.219	-0.232	-0.246	-0.259	-0.272	-0.282	-0.294	-0.304	-0.315	-0.322	-0.331	-0.339	-0.345	-0.351	-0.356	-0.361	-0.365	-0.369	-0.371	-0.372	-0.374	-0.374	-0.374	-0.374	-0.372	-0.371	-0.369	-0.366	-0.362	-0.360	-0.356	-0.352	-0.348	-0.344	-0.339	-0.334	-0.329	-0.324	-0.318	-0.314	-0.308	-0.304	-0.299	-0.295	-0.290	-0.285	-0.281	-0.278	-0.274	-0.271	-0.268	-0.266	-0.264	-0.261	-0.260	-0.260	-0.260	-0.260	-0.260	-0.264	-0.266	-0.268	-0.271	-0.275	-0.279	-0.284	-0.290	-0.295	-0.302	-0.310	-0.319	-0.326	-0.335	-0.345	-0.356	-0.365	-0.376	-0.389	-0.401	-0.412	-0.426	-0.439	-0.454	-0.466	-0.480	-0.494	-0.510	-0.525	-0.539	-0.555	-0.570	-0.585	-0.601	-0.616	-0.631	-0.646	-0.661	-0.675	-0.691	-0.705	-0.719	-0.731	-0.745	-0.758	-0.770	-0.782	-0.792	-0.805	-0.815	-0.824	-0.834	-0.841	-0.849	-0.856	-0.861	-0.866	-0.871	-0.874	-0.876	-0.879	-0.879	-0.878	-0.876	-0.875	-0.871	-0.868	-0.861	-0.855	-0.849	-0.840	-0.831	-0.821	-0.809	-0.798	-0.785	-0.771	-0.758	-0.741	-0.725	-0.708	-0.691	-0.672	-0.654	-0.634	-0.615	-0.592	-0.571	-0.550	-0.528	-0.506	-0.482	-0.461	-0.438	-0.414	-0.391	-0.366	-0.344	-0.320	-0.298	-0.272	-0.249	-0.226	-0.202	-0.182	-0.160	-0.138	-0.118	-0.095	-0.075	-0.056	-0.036	-0.016	0.000	0.019	0.036	0.052	0.068	0.082	0.099	0.112	0.125	0.139	0.150	0.161	0.172	0.182	0.192	0.201	0.210	0.218	0.225	0.232	0.239	0.244	0.250	0.254	0.259	0.262	0.266	0.271	0.275	0.278	0.280	0.284	0.286	0.289	0.290	0.292	0.295	0.298	0.300	0.301	0.304	0.306	0.309	0.311	0.314	0.315	0.318	0.320	0.324	0.326	0.330	0.332	0.336	0.339	0.342	0.346	0.351	0.355	0.358	0.362	0.366	0.370	0.375	0.379	0.384	0.388	0.391	0.395	0.399	0.402	0.406	0.410	0.414	0.416	0.420	0.422	0.425	0.428	0.430	0.431	0.432	0.434	0.434	0.435	0.435	0.436	0.435	0.434	0.434	0.431	0.429	0.428	0.424	0.421	0.418	0.414	0.408	0.402	0.398	0.392	0.385	0.379	0.371	0.364	0.358	0.349	0.340	0.331	0.321	0.312	0.302	0.291	0.281	0.270	0.259	0.248	0.236	0.225	0.212	0.200	0.188	0.175	0.161	0.149	0.135	0.120	0.106	0.092	0.078	0.064	0.050	0.035	0.020	0.006	-0.009	-0.022	-0.036	-0.052	-0.066	-0.080	-0.094	-0.109	-0.121	-0.135	-0.149	-0.161	-0.174	-0.186	-0.199	-0.210	-0.221	-0.231	-0.242	-0.252	-0.262	-0.271	-0.280	-0.289	-0.296	-0.302	-0.310	-0.316	-0.321	-0.326	-0.330	-0.332	-0.336	-0.339	-0.341	-0.342	-0.344	-0.344	-0.342	-0.342	-0.341	-0.340	-0.339	-0.335	-0.332	-0.329	-0.325	-0.320	-0.316	-0.311	-0.306	-0.301	-0.295	-0.290	-0.284	-0.279	-0.272	-0.268	-0.261	-0.255	-0.249	-0.244	-0.239	-0.232	-0.228	-0.222	-0.219	-0.215	-0.212	-0.209	-0.205	-0.202	-0.201	-0.199	-0.198	-0.196	-0.196	-0.195	-0.196	-0.196	-0.198	-0.200	-0.201	-0.205	-0.206	-0.210	-0.214	-0.218	-0.221	-0.226	-0.230	-0.235	-0.240	-0.246	-0.251	-0.258	-0.262	-0.268	-0.275	-0.280	-0.285	-0.291	-0.298	-0.302	-0.306	-0.311	-0.316	-0.321	-0.325	-0.329	-0.331	-0.335	-0.336	-0.339	-0.340	-0.341	-0.342	-0.342	-0.341	-0.340	-0.339	-0.338	-0.335	-0.331	-0.328	-0.322	-0.319	-0.314	-0.308	-0.301	-0.294	-0.286	-0.279	-0.270	-0.262	-0.254	-0.244	-0.234	-0.224	-0.214	-0.202	-0.191	-0.180	-0.168	-0.158	-0.145	-0.132	-0.121	-0.109	-0.096	-0.084	-0.071	-0.060	-0.046	-0.035	-0.022	-0.010	0.001	0.014	0.026	0.036	0.049	0.059	0.071	0.081	0.092	0.102	0.112	0.121	0.131	0.139	0.148	0.155	0.164	0.171	0.178	0.184	0.190	0.195	0.200	0.204	0.209	0.212	0.215	0.218	0.220	0.221	0.221	0.222	0.222	0.221	0.220	0.219	0.215	0.212	0.210	0.206	0.200	0.195	0.188	0.182	0.175	0.168	0.159	0.150	0.141	0.131	0.121	0.110	0.100	0.089	0.076	0.064	0.052	0.039	0.025	0.012	-0.001	-0.016	-0.030	-0.045	-0.059	-0.072	-0.088	-0.102	-0.116	-0.131	-0.145	-0.159	-0.172	-0.186	-0.199	-0.212	-0.225	-0.236	-0.248	-0.259	-0.269	-0.280	-0.289	-0.296	-0.305	
