# Supplementary material for: Motion onset VEPs can see through the blur
Source: Sci Rep. 2024 Sep 12;14:21296. doi: 10.1038/s41598-024-72483-z (PMC11393312; doi:10.1038/s41598-024-72483-z)
Supplement: Supplementary file 3 — Supplementary Information 3. [file 41598_2024_72483_MOESM3_ESM.zip › VEP_raw_data/source_data/SourceBlurVEP-S002_VEP_2023-03-24_10-52-51.txt]

0.000	0.000	99999.999	6250.000	50.000	-2193.000	-2061.000	6248.000	7.000	100.000	5.000	2.000	1.000	1.000	0.000	0.000	0.000	0.000	0.000	0.000	0.000	0.000	0.000	0.000	0.000	0.000	0.000	0.810	0.820	0.831	0.841	0.852	0.864	0.875	0.886	0.898	0.909	0.920	0.931	0.942	0.954	0.964	0.975	0.985	0.996	1.005	1.015	1.024	1.034	1.042	1.050	1.059	1.066	1.072	1.079	1.085	1.090	1.095	1.100	1.104	1.108	1.109	1.111	1.114	1.115	1.115	1.116	1.115	1.115	1.115	1.112	1.110	1.109	1.106	1.104	1.100	1.098	1.094	1.090	1.086	1.082	1.078	1.074	1.070	1.066	1.061	1.058	1.054	1.051	1.048	1.044	1.041	1.039	1.036	1.035	1.034	1.032	1.031	1.031	1.031	1.032	1.034	1.035	1.036	1.040	1.044	1.046	1.050	1.055	1.060	1.065	1.071	1.078	1.085	1.091	1.099	1.106	1.115	1.122	1.132	1.141	1.150	1.159	1.168	1.179	1.188	1.198	1.208	1.218	1.226	1.235	1.246	1.255	1.264	1.271	1.280	1.289	1.296	1.302	1.309	1.316	1.321	1.328	1.331	1.336	1.339	1.342	1.345	1.348	1.349	1.350	1.350	1.349	1.349	1.346	1.342	1.340	1.335	1.331	1.326	1.320	1.314	1.308	1.300	1.291	1.284	1.275	1.265	1.256	1.246	1.236	1.225	1.215	1.202	1.192	1.181	1.169	1.156	1.146	1.135	1.124	1.112	1.101	1.090	1.080	1.070	1.060	1.051	1.042	1.034	1.026	1.019	1.012	1.006	1.000	0.995	0.991	0.988	0.985	0.982	0.981	0.981	0.981	0.982	0.985	0.989	0.991	0.996	1.001	1.006	1.014	1.021	1.029	1.038	1.048	1.058	1.069	1.081	1.092	1.105	1.119	1.131	1.146	1.160	1.175	1.190	1.206	1.221	1.238	1.252	1.269	1.286	1.302	1.318	1.334	1.350	1.366	1.381	1.396	1.412	1.428	1.442	1.458	1.472	1.486	1.500	1.514	1.526	1.540	1.552	1.564	1.576	1.589	1.599	1.611	1.622	1.632	1.644	1.654	1.664	1.674	1.684	1.692	1.702	1.711	1.721	1.730	1.739	1.748	1.758	1.766	1.776	1.784	1.792	1.802	1.811	1.820	1.830	1.838	1.848	1.858	1.866	1.876	1.886	1.896	1.906	1.916	1.926	1.936	1.946	1.955	1.966	1.976	1.985	1.995	2.005	2.014	2.024	2.033	2.042	2.052	2.060	2.070	2.078	2.085	2.094	2.101	2.108	2.115	2.121	2.128	2.134	2.140	2.145	2.149	2.152	2.158	2.162	2.165	2.168	2.170	2.172	2.174	2.176	2.176	2.179	2.179	2.179	2.179	2.178	2.176	2.175	2.172	2.171	2.170	2.168	2.165	2.162	2.158	2.155	2.151	2.146	2.142	2.138	2.134	2.128	2.122	2.118	2.111	2.105	2.099	2.094	2.086	2.080	2.072	2.066	2.058	2.050	2.044	2.034	2.026	2.016	2.007	1.998	1.988	1.978	1.968	1.958	1.945	1.934	1.922	1.911	1.898	1.886	1.872	1.859	1.845	1.831	1.818	1.802	1.786	1.771	1.756	1.741	1.726	1.709	1.692	1.676	1.660	1.644	1.628	1.611	1.595	1.579	1.562	1.546	1.530	1.514	1.499	1.484	1.469	1.454	1.439	1.425	1.412	1.399	1.386	1.374	1.362	1.352	1.342	1.331	1.324	1.316	1.308	1.301	1.295	1.290	1.286	1.282	1.280	1.279	1.276	1.276	1.276	1.278	1.280	1.281	1.284	1.288	1.291	1.298	1.302	1.308	1.314	1.321	1.328	1.335	1.342	1.351	1.359	1.368	1.376	1.385	1.394	1.404	1.412	1.421	1.430	1.438	1.446	1.454	1.462	1.469	1.478	1.482	1.490	1.495	1.500	1.506	1.510	1.514	1.516	1.519	1.521	1.522	1.522	1.524	1.521	1.520	1.519	1.516	1.511	1.508	1.502	1.496	1.490	1.484	1.475	1.466	1.456	1.446	1.435	1.425	1.412	1.400	1.388	1.374	1.360	1.345	1.330	1.314	1.298	1.281	1.264	1.246	1.228	1.209	1.190	1.171	1.151	1.131	1.110	1.090	1.070	1.048	1.026	1.005	0.984	0.962	0.940	0.918	0.896	0.875	0.854	0.832	0.811	0.790	0.769	0.748	0.728	0.706	0.686	0.668	0.649	0.630	0.612	0.594	0.578	0.560	0.544	0.530	0.514	0.501	0.486	0.474	0.462	0.452	0.441	0.432	0.422	0.415	0.406	0.400	0.395	0.390	0.386	0.382	0.381	0.380	0.380	0.380	0.381	0.382	0.386	0.390	0.394	0.399	0.402	0.409	0.416	0.422	0.430	0.440	0.449	0.458	0.468	0.478	0.488	0.500	0.511	0.522	0.534	0.546	0.560	0.572	0.585	0.600	0.612	0.626	0.641	0.655	0.670	0.684	0.699	0.714	0.728	0.741	0.756	0.771	0.786	0.801	0.816	0.832	0.848	0.862	0.878	0.892	0.908	0.924	0.939	0.954	0.970	0.985	1.001	1.016	1.032	1.048	1.062	1.079	1.094	1.109	1.125	1.141	1.156	1.170	1.186	1.201	1.216	1.231	1.245	1.260	1.275	1.289	1.302	1.316	1.329	1.341	1.354	1.366	1.376	1.389	1.399	1.409	1.418	1.426	1.435	1.444	1.451	1.458	1.464	1.469	1.475	1.479	1.484	1.486	1.489	1.491	1.494	1.494	1.495	1.496	1.495	1.494	1.494	1.492	1.491	1.489	1.486	1.485	1.482	1.479	1.476	1.474	1.470	1.468	1.466	1.462	1.460	1.458	1.456	1.455	1.454	1.452	1.452	1.451	1.451	1.452	1.454	1.455	1.459	1.461	1.465	1.469	1.474	1.479	1.485	1.491	1.499	1.505	1.512	1.521	1.530	1.539	1.549	1.559	1.569	1.580	1.591	1.601	1.614	1.625	1.636	1.648	1.661	1.672	1.685	1.696	1.709	1.720	1.732	1.742	1.755	1.765	1.778	1.788	1.798	1.808	1.816	1.825	1.834	1.842	1.851	1.858	1.865	1.872	1.878	1.884	1.890	1.894	1.900	1.904	1.908	1.912	1.915	1.919	1.922	1.926	1.929	1.931	1.934	1.935	1.938	1.939	1.941	1.942	1.944	1.946	1.948	1.949	1.951	1.951	1.954	1.955	1.956	1.959	1.960	1.961	1.964	1.965	1.968	1.970	1.971	1.974	1.975	1.978	1.979	1.980	1.982	1.985	1.985	1.986	1.989	1.990	1.991	1.991	1.992	1.992	1.992	1.994	1.992	1.992	1.991	1.991	1.990	1.989	1.986	1.984	1.982	1.980	1.978	1.974	1.970	1.966	1.961	1.958	1.954	1.949	1.944	1.938	1.932	1.926	1.920	1.914	1.908	1.901	1.895	1.889	1.881	1.874	1.868	1.860	1.854	1.846	1.839	1.830	1.824	1.816	1.810	1.801	1.795	1.788	1.780	1.774	1.766	1.759	1.751	1.744	1.738	1.730	1.724	1.716	1.710	1.702	1.696	1.690	1.684	1.678	1.670	1.664	1.658	1.651	1.645	1.639	1.634	1.628	1.621	1.615	1.610	1.605	1.599	1.595	1.590	1.585	1.580	1.575	1.570	1.566	1.561	1.559	1.554	1.549	1.546	1.542	1.539	1.536	1.534	1.530	1.526	1.524	1.521	1.519	1.516	1.514	1.511	1.509	1.508	1.505	1.504	1.501	1.499	1.498	1.496	1.495	1.492	1.491	1.489	1.488	1.485	1.484	1.481	1.480	1.478	1.476	1.472	1.470	1.468	1.466	1.462	1.460	1.455	1.454	1.449	1.446	1.442	1.439	1.435	1.431	1.426	1.422	1.419	1.414	1.409	1.405	1.401	1.398	1.392	1.388	1.382	1.380	1.375	1.371	1.369	1.364	1.361	1.358	1.354	1.352	1.350	1.348	1.345	1.344	1.342	1.341	1.341	1.341	1.341	1.341	1.342	1.342	1.345	1.346	1.349	1.352	1.355	1.359	1.361	1.368	1.371	1.376	1.380	1.386	1.392	1.398	1.404	1.410	1.419	1.425	1.432	1.439	1.448	1.455	1.461	1.470	1.478	1.485	1.492	1.501	1.510	1.516	1.525	1.534	1.541	1.549	1.556	1.565	1.571	1.579	1.586	1.592	1.599	1.606	1.612	1.618	1.624	1.630	1.635	1.641	1.646	1.650	1.655	1.660	1.664	1.668	1.670	1.674	1.678	1.680	1.682	1.685	1.688	1.690	1.691	1.692	1.695	1.695	1.696	1.698	1.698	1.699	1.699	1.700	1.701	1.701	1.701	1.702	1.702	1.704	1.704	1.704	1.705	1.706	1.706	1.708	1.708	1.709	1.709	1.710	1.711	1.712	1.714	1.716	1.719	1.720	1.722	1.725	1.728	1.731	1.734	1.736	1.740	1.744	1.746	1.750	1.754	1.758	1.762	1.768	1.771	1.775	1.780	1.785	1.789	1.792	1.798	1.801	1.806	1.809	1.814	1.818	1.821	1.825	1.829	1.831	1.834	1.838	1.839	1.841	1.842	1.844	1.845	1.845	1.846	1.846	1.845	1.844	1.842	1.840	1.839	1.836	1.832	1.829	1.825	1.821	1.816	1.812	1.806	1.800	1.794	1.788	1.781	1.774	1.766	1.759	1.750	1.741	1.732	1.724	1.715	1.705	1.695	1.686	1.676	1.668	1.658	1.649	1.638	1.628	1.618	1.609	1.599	1.590	1.580	1.571	1.562	1.554	1.545	1.536	1.528	1.520	1.512	1.505	1.498	1.491	1.485	1.479	1.471	1.465	1.460	1.454	1.449	1.444	1.440	1.434	1.429	1.426	1.421	1.418	1.412	1.409	1.405	1.401	1.398	1.395	1.391	1.388	1.385	1.380	1.378	1.372	1.370	1.365	1.362	1.358	1.352	1.349	1.345	1.340	1.335	1.329	1.324	1.318	1.314	1.308	1.301	1.295	1.289	1.284	1.278	1.271	1.265	1.258	1.251	1.246	1.240	1.232	1.228	1.221	1.216	1.210	1.205	1.200	1.195	1.191	1.186	1.184	1.179	1.175	1.172	1.171	1.169	1.168	1.166	1.166	1.166	1.166	1.166	1.168	1.170	1.172	1.175	1.176	1.180	1.182	1.186	1.189	1.192	1.198	1.201	1.206	1.210	1.214	1.219	1.224	1.228	1.231	1.236	1.239	1.242	1.246	1.249	1.251	1.252	1.254	1.255	1.255	1.254	1.254	1.252	1.251	1.248	1.246	1.241	1.239	1.234	1.229	1.221	1.216	1.209	1.201	1.194	1.185	1.176	1.168	1.159	1.149	1.139	1.129	1.119	1.108	1.098	1.088	1.076	1.065	1.055	1.045	1.035	1.025	1.015	1.006	0.998	0.989	0.980	0.974	0.965	0.960	0.954	0.949	0.944	0.940	0.936	0.934	0.932	0.931	0.930	0.931	0.932	0.934	0.936	0.940	0.945	0.950	0.955	0.961	0.969	0.978	0.986	0.994	1.004	1.015	1.028	1.038	1.050	1.064	1.078	1.091	1.106	1.120	1.136	1.152	1.169	1.185	1.202	1.219	1.238	1.255	1.272	1.292	1.310	1.329	1.348	1.368	1.386	1.405	1.425	1.444	1.464	1.482	1.502	1.522	1.541	1.560	1.579	1.599	1.618	1.636	1.655	1.674	1.691	1.710	1.729	1.746	1.765	1.782	1.800	1.818	1.834	1.851	1.868	1.885	1.900	1.916	1.931	1.948	1.962	1.978	1.991	2.006	2.020	2.033	2.045	2.058	2.070	2.081	2.091	2.101	2.111	2.120	2.129	2.136	2.142	2.149	2.155	2.159	2.164	2.168	2.170	2.171	2.171	2.171	2.172	2.170	2.168	2.164	2.160	2.154	2.148	2.141	2.134	2.125	2.115	2.106	2.094	2.084	2.070	2.058	2.044	2.030	2.016	2.000	1.985	1.970	1.952	1.938	1.921	1.904	1.888	1.872	1.855	1.839	1.824	1.809	1.795	1.780	1.768	1.754	1.741	1.730	1.720	1.710	1.702	1.694	1.689	1.682	1.679	1.676	1.674	1.675	1.675	1.678	1.681	1.686	1.691	1.700	1.708	1.719	1.730	1.742	1.756	1.771	1.788	1.804	1.822	1.841	1.861	1.881	1.902	1.925	1.949	1.971	1.995	2.020	2.045	2.069	2.094	2.119	2.144	2.169	2.194	2.218	2.241	2.266	2.290	2.312	2.335	2.358	2.378	2.399	2.418	2.436	2.455	2.472	2.489	2.504	2.520	2.532	2.546	2.558	2.569	2.578	2.588	2.595	2.602	2.609	2.614	2.618	2.621	2.624	2.626	2.628	2.628	2.628	2.628	2.626	2.624	2.621	2.619	2.615	2.611	2.608	2.604	2.599	2.594	2.589	2.582	2.578	2.572	2.568	2.561	2.555	2.550	2.545	2.540	2.534	2.529	2.524	2.519	2.514	2.509	2.504	2.499	2.494	2.489	2.485	2.480	2.476	2.471	2.468	2.464	2.459	2.455	2.450	2.448	2.442	2.439	2.434	2.430	2.425	2.420	2.415	2.410	2.405	2.400	2.395	2.389	2.384	2.378	2.370	2.364	2.358	2.351	2.345	2.338	2.330	2.322	2.314	2.308	2.299	2.290	2.281	2.274	2.265	2.258	2.249	2.241	2.232	2.224	2.216	2.209	2.201	2.192	2.185	2.179	2.171	2.164	2.159	2.152	2.146	2.141	2.136	2.131	2.128	2.124	2.119	2.116	2.112	2.111	2.108	2.106	2.105	2.102	2.101	2.100	2.099	2.098	2.098	2.098	2.096	2.095	2.096	2.095	2.095	2.094	2.092	2.092	2.091	2.091	2.090	2.089	2.086	2.085	2.082	2.080	2.078	2.075	2.071	2.069	2.065	2.060	2.055	2.051	2.047	2.041	2.036	2.031	2.026	2.021	2.015	2.009	2.004	1.998	1.992	1.988	1.981	1.975	1.970	1.965	1.960	1.955	1.950	1.946	1.942	1.938	1.935	1.931	1.929	1.926	1.924	1.922	1.921	1.921	1.920	1.921	1.921	1.921	1.924	1.924	1.926	1.929	1.930	1.934	1.935	1.939	1.941	1.945	1.948	1.951	1.955	1.958	1.960	1.964	1.968	1.970	1.974	1.976	1.978	1.980	1.984	1.984	1.985	1.986	1.989	1.989	1.989	1.988	1.989	1.988	1.986	1.985	1.982	1.981	1.979	1.975	1.972	1.969	1.965	1.961	1.958	1.952	1.948	1.942	1.938	1.934	1.928	1.921	1.916	1.910	1.905	1.900	1.894	1.890	1.884	1.879	1.872	1.868	1.862	1.858	1.852	1.848	1.842	1.839	1.832	1.829	1.825	1.821	1.818	1.814	1.809	1.806	1.802	1.801	1.798	1.795	1.792	1.790	1.788	1.785	1.784	1.781	1.780	1.779	1.776	1.776	1.775	1.774	1.772	1.772	1.772	1.771	1.771	1.771	1.771	1.771	1.772	1.772	1.772	1.775	1.775	1.776	1.778	1.779	1.780	1.782	1.784	1.785	1.788	1.789	1.790	1.792	1.795	1.796	1.799	1.800	1.801	1.802	1.804	1.805	1.806	1.806	1.806	1.806	1.805	1.805	1.804	1.802	1.800	1.798	1.794	1.791	1.786	1.781	1.776	1.770	1.764	1.756	1.749	1.739	1.730	1.720	1.709	1.699	1.686	1.674	1.660	1.646	1.631	1.616	1.600	1.584	1.566	1.550	1.531	1.512	1.494	1.475	1.456	1.436	1.416	1.396	1.375	1.355	1.335	1.315	1.294	1.274	1.254	1.234	1.214	1.194	1.175	1.156	1.138	1.119	1.101	1.085	1.068	1.051	1.036	1.021	1.008	0.994	0.981	0.969	0.958	0.949	0.939	0.929	0.921	0.915	0.908	0.902	0.896	0.892	0.891	0.888	0.886	0.885	0.885	0.885	0.888	0.890	0.892	0.896	0.901	0.908	0.912	0.919	0.926	0.934	0.944	0.952	0.962	0.972	0.984	0.994	1.008	1.019	1.031	1.044	1.058	1.071	1.084	1.099	1.112	1.126	1.141	1.155	1.169	1.184	1.198	1.211	1.224	1.238	1.250	1.264	1.275	1.288	1.299	1.309	1.319	1.328	1.335	1.344	1.350	1.356	1.361	1.365	1.368	1.369	1.371	1.370	1.369	1.365	1.361	1.358	1.350	1.342	1.334	1.322	1.311	1.298	1.282	1.268	1.250	1.231	1.212	1.191	1.169	1.146	1.122	1.096	1.069	1.041	1.012	0.982	0.951	0.920	0.889	0.855	0.820	0.786	0.751	0.715	0.679	0.644	0.606	0.570	0.532	0.495	0.459	0.421	0.384	0.348	0.311	0.275	0.239	0.204	0.169	0.134	0.100	0.068	0.034	0.002	-0.030	-0.061	-0.091	-0.121	-0.149	-0.176	-0.202	-0.228	-0.252	-0.276	-0.300	-0.322	-0.342	-0.362	-0.381	-0.400	-0.416	-0.432	-0.446	-0.461	-0.472	-0.485	-0.496	-0.505	-0.514	-0.521	-0.529	-0.534	-0.539	-0.542	-0.545	-0.546	-0.548	-0.548	-0.548	-0.545	-0.542	-0.539	-0.535	-0.530	-0.524	-0.518	-0.510	-0.502	-0.494	-0.484	-0.472	-0.462	-0.449	-0.438	-0.424	-0.411	-0.398	-0.382	-0.366	-0.351	-0.334	-0.318	-0.300	-0.281	-0.264	-0.245	-0.225	-0.206	-0.186	-0.166	-0.145	-0.124	-0.102	-0.081	-0.059	-0.036	-0.015	0.009	0.031	0.055	0.078	0.101	0.125	0.149	0.172	0.198	0.221	0.246	0.270	0.295	0.320	0.344	0.370	0.395	0.420	0.445	0.470	0.495	0.521	0.545	0.571	0.596	0.622	0.648	0.672	0.699	0.724	0.750	0.775	0.801	0.825	0.851	0.876	0.902	0.928	0.954	0.979	1.005	1.030	1.055	1.080	1.106	1.131	1.155	1.180	1.205	1.229	1.252	1.278	1.301	1.325	1.348	1.371	1.395	1.418	1.440	1.461	1.484	1.504	1.525	1.545	1.565	1.585	1.605	1.622	1.642	1.660	1.678	1.695	1.711	1.726	1.742	1.756	1.772	1.785	1.799	1.811	1.824	1.835	1.848	1.859	1.869	1.880	1.889	1.896	1.906	1.914	1.921	1.929	1.936	1.942	1.949	1.955	1.961	1.966	1.971	1.976	1.981	1.986	1.990	1.995	2.000	2.004	2.009	2.014	2.018	2.022	2.027	2.033	2.038	2.044	2.049	2.055	2.061	2.069	2.075	2.085	2.092	2.100	2.109	2.119	2.128	2.138	2.149	2.160	2.172	2.184	2.196	2.210	2.222	2.236	2.251	2.266	2.282	2.298	2.314	2.330	2.348	2.364	2.381	2.399	2.416	2.434	2.451	2.470	2.488	2.506	2.522	2.540	2.558	2.575	2.591	2.606	2.622	2.639	2.652	2.668	2.681	2.692	2.705	2.716	2.728	2.738	2.746	2.752	2.761	2.766	2.771	2.776	2.779	2.780	2.781	2.781	2.780	2.779	2.776	2.771	2.766	2.759	2.751	2.741	2.732	2.722	2.711	2.698	2.685	2.671	2.656	2.641	2.625	2.608	2.591	2.574	2.556	2.538	2.518	2.498	2.478	2.458	2.438	2.418	2.396	2.376	2.354	2.334	2.314	2.292	2.271	2.251	2.231	2.211	2.190	2.171	2.151	2.132	2.114	2.096	2.078	2.060	2.044	2.026	2.010	1.994	1.978	1.964	1.948	1.934	1.920	1.906	1.892	1.880	1.869	1.856	1.845	1.834	1.822	1.812	1.802	1.792	1.782	1.775	1.766	1.758	1.749	1.741	1.732	1.726	1.720	1.711	1.705	1.699	1.692	1.686	1.680	1.675	1.669	1.664	1.658	1.652	1.649	1.642	1.638	1.632	1.628	1.624	1.619	1.614	1.609	1.602	1.598	1.592	1.589	1.582	1.578	1.571	1.565	1.559	1.554	1.548	1.540	1.534	1.526	1.520	1.512	1.505	1.498	1.489	1.480	1.471	1.461	1.452	1.441	1.431	1.421	1.410	1.399	1.388	1.376	1.364	1.350	1.338	1.325	1.311	1.298	1.284	1.271	1.256	1.242	1.228	1.212	1.196	1.181	1.166	1.151	1.134	1.119	1.102	1.088	1.070	1.055	1.040	1.025	1.008	0.992	0.978	0.962	0.948	0.931	0.916	0.902	0.886	0.871	0.858	0.842	0.829	0.815	0.800	0.786	0.772	0.759	0.745	0.732	0.719	0.708	0.694	0.681	0.669	0.656	0.645	0.632	0.621	0.610	0.598	0.586	0.575	0.564	0.554	0.544	0.534	0.522	0.514	0.504	0.495	0.485	0.478	0.469	0.460	0.452	0.445	0.438	0.431	0.424	0.418	0.411	0.405	0.400	0.394	0.390	0.385	0.381	0.378	0.374	0.371	0.370	0.366	0.365	0.365	0.364	0.362	0.361	0.361	0.362	0.361	0.362	0.365	0.366	0.368	0.370	0.372	0.375	0.378	0.380	0.382	0.386	0.389	0.392	0.395	0.398	0.401	0.405	0.409	0.411	0.415	0.419	0.421	0.425	0.426	0.430	0.434	0.435	0.439	0.441	0.444	0.446	0.449	0.451	0.454	0.455	0.458	0.460	0.462	0.465	0.466	0.470	0.471	0.474	0.478	0.480	0.484	0.486	0.490	0.494	0.499	0.504	0.509	0.514	0.520	0.525	0.532	0.540	0.548	0.556	0.565	0.575	0.585	0.596	0.608	0.620	0.632	0.645	0.660	0.674	0.689	0.705	0.720	0.738	0.754	0.772	0.790	0.809	0.828	0.848	0.868	0.888	0.908	0.928	0.948	0.968	0.989	1.010	1.030	1.050	1.071	1.091	1.111	1.130	1.150	1.169	1.186	1.205	1.224	1.240	1.256	1.272	1.289	1.302	1.316	1.329	1.341	1.352	1.364	1.375	1.385	1.392	1.400	1.408	1.412	1.419	1.422	1.426	1.430	1.431	1.434	1.434	1.435	1.434	1.432	1.432	1.429	1.428	1.424	1.420	1.416	1.412	1.409	1.404	1.399	1.392	1.388	1.384	1.378	1.371	1.366	1.361	1.355	1.350	1.345	1.340	1.338	1.332	1.329	1.325	1.321	1.319	1.316	1.314	1.311	1.311	1.310	1.310	1.310	1.311	1.312	1.315	1.316	1.319	1.321	1.324	1.329	1.332	1.338	1.342	1.346	1.352	1.358	1.365	1.371	1.376	1.384	1.391	1.399	1.406	1.414	1.421	1.429	1.438	1.445	1.454	1.461	1.469	1.478	1.485	1.492	1.499	1.508	1.514	1.521	1.529	1.535	1.541	1.548	1.554	1.561	1.566	1.572	1.579	1.584	1.588	1.592	1.598	1.601	1.605	1.608	1.611	1.615	1.618	1.620	1.622	1.622	1.625	1.626	1.626	1.628	1.626	1.626	1.625	1.624	1.621	1.620	1.618	1.614	1.610	1.608	1.602	1.599	1.594	1.588	1.582	1.575	1.568	1.561	1.552	1.545	1.536	1.526	1.516	1.506	1.495	1.482	1.471	1.459	1.446	1.434	1.420	1.405	1.391	1.376	1.361	1.346	1.331	1.315	1.299	1.282	1.268	1.250	1.232	1.218	1.200	1.182	1.166	1.150	1.131	1.115	1.098	1.081	1.065	1.049	1.032	1.016	1.001	0.985	0.970	0.956	0.941	0.928	0.914	0.900	0.889	0.878	0.864	0.852	0.844	0.832	0.822	0.814	0.805	0.798	0.790	0.782	0.776	0.770	0.764	0.760	0.755	0.750	0.748	0.745	0.742	0.740	0.738	0.738	0.738	0.738	0.738	0.738	0.739	0.740	0.742	0.745	0.746	0.750	0.752	0.755	0.760	0.764	0.768	0.770	0.775	0.779	0.782	0.786	0.790	0.795	0.799	0.802	0.806	0.809	0.812	0.816	0.820	0.822	0.824	0.828	0.829	0.830	0.830	0.831	0.830	0.829	0.828	0.825	0.822	0.820	0.815	0.810	0.805	0.799	0.791	0.784	0.775	0.765	0.754	0.742	0.730	0.718	0.702	0.688	0.671	0.655	0.638	0.619	0.599	0.579	0.558	0.534	0.511	0.488	0.462	0.436	0.410	0.384	0.356	0.328	0.299	0.270	0.239	0.208	0.178	0.146	0.114	0.082	0.050	0.018	-0.015	-0.048	-0.080	-0.114	-0.146	-0.180	-0.212	-0.245	-0.279	-0.311	-0.342	-0.375	-0.406	-0.439	-0.470	-0.499	-0.529	-0.559	-0.588	-0.616	-0.644	-0.669	-0.696	-0.721	-0.745	-0.769	-0.792	-0.814	-0.835	-0.855	-0.875	-0.892	-0.911	-0.926	-0.942	-0.958	-0.971	-0.984	-0.995	-1.006	-1.015	-1.024	-1.031	-1.038	-1.044	-1.049	-1.052	-1.055	-1.058	-1.058	-1.058	-1.056	-1.055	-1.051	-1.048	-1.044	-1.039	-1.032	-1.026	-1.019	-1.010	-1.001	-0.991	-0.981	-0.971	-0.960	-0.950	-0.938	-0.925	-0.912	-0.900	-0.888	-0.874	-0.860	-0.848	-0.834	-0.819	-0.805	-0.792	-0.778	-0.764	-0.750	-0.736	-0.724	-0.710	-0.699	-0.686	-0.675	-0.662	-0.652	-0.641	-0.630	-0.620	-0.611	-0.601	-0.594	-0.585	-0.578	-0.571	-0.565	-0.559	-0.554	-0.549	-0.544	-0.540	-0.539	-0.536	-0.534	-0.532	-0.532	-0.532	-0.532	-0.534	-0.536	-0.538	-0.541	-0.546	-0.550	-0.555	-0.561	-0.566	-0.574	-0.580	-0.586	-0.594	-0.604	-0.611	-0.621	-0.630	-0.641	-0.651	-0.661	-0.674	-0.684	-0.696	-0.708	-0.719	-0.731	-0.742	-0.755	-0.768	-0.779	-0.791	-0.804	-0.814	-0.826	-0.838	-0.848	-0.859	-0.868	-0.878	-0.886	-0.894	-0.902	-0.909	-0.915	-0.921	-0.925	-0.930	-0.932	-0.935	-0.936	-0.936	-0.936	-0.934	-0.931	-0.928	-0.922	-0.916	-0.909	-0.901	-0.892	-0.882	-0.871	-0.860	-0.848	-0.832	-0.818	-0.804	-0.788	-0.770	-0.754	-0.736	-0.716	-0.698	-0.679	-0.659	-0.638	-0.618	-0.598	-0.576	-0.556	-0.536	-0.515	-0.496	-0.476	-0.456	-0.438	-0.420	-0.401	-0.384	-0.368	-0.352	-0.338	-0.324	-0.310	-0.296	-0.285	-0.274	-0.265	-0.255	-0.248	-0.240	-0.232	-0.228	-0.221	-0.219	-0.215	-0.212	-0.210	-0.209	-0.208	-0.209	-0.209	-0.210	-0.211	-0.211	-0.214	-0.215	-0.216	-0.218	-0.219	-0.220	-0.221	-0.221	-0.222	-0.221	-0.220	-0.220	-0.218	-0.214	-0.211	-0.208	-0.202	-0.198	-0.190	-0.182	-0.175	-0.166	-0.155	-0.144	-0.132	-0.119	-0.105	-0.091	-0.074	-0.058	-0.041	-0.022	-0.004	0.016	0.036	0.058	0.079	0.100	0.122	0.145	0.169	0.191	0.215	0.239	0.264	0.286	0.310	0.332	0.356	0.379	0.402	0.425	0.446	0.468	0.489	0.510	0.531	0.550	0.569	0.586	0.606	0.621	0.639	0.655	0.669	0.684	0.698	0.710	0.724	0.736	0.746	0.758	0.768	0.776	0.786	0.795	0.802	0.810	0.819	0.825	0.832	0.838	0.845	0.851	0.856	0.862	0.868	0.874	0.879	0.885	0.891	0.896	0.902	0.908	0.914	0.920	0.926	0.932	0.940	0.948	0.955	0.961	0.970	0.979	0.988	0.995	1.005	1.015	1.025	1.034	1.045	1.055	1.066	1.076	1.088	1.099	1.110	1.121	1.134	1.146	1.158	1.170	1.181	1.194	1.206	1.218	1.229	1.241	1.251	1.262	1.274	1.284	1.294	1.304	1.314	1.324	1.331	1.341	1.349	1.356	1.364	1.370	1.378	1.382	1.388	1.392	1.396	1.400	1.404	1.406	1.409	1.410	1.411	1.412	1.412	1.412	1.412	1.411	1.410	1.409	1.408	1.405	1.402	1.400	1.398	1.394	1.390	1.388	1.385	1.381	1.378	1.374	1.370	1.368	1.364	1.360	1.358	1.355	1.351	1.349	1.349	1.345	1.344	1.344	1.342	1.342	1.342	1.344	1.344	1.345	1.348	1.349	1.352	1.355	1.359	1.364	1.368	1.374	1.379	1.385	1.391	1.398	1.404	1.411	1.419	1.428	1.435	1.445	1.454	1.462	1.471	1.481	1.491	1.500	1.510	1.519	1.529	1.540	1.549	1.559	1.568	1.576	1.585	1.594	1.602	1.609	1.618	1.624	1.630	1.636	1.642	1.648	1.652	1.658	1.660	1.662	1.665	1.669	1.669	1.669	1.670	1.669	1.668	1.665	1.661	1.659	1.655	1.650	1.644	1.639	1.634	1.626	1.619	1.611	1.602	1.594	1.584	1.574	1.565	1.555	1.544	1.532	1.522	1.510	1.499	1.489	1.478	1.466	1.455	1.444	1.432	1.422	1.412	1.401	1.391	1.382	1.374	1.364	1.356	1.349	1.342	1.335	1.330	1.325	1.320	1.316	1.314	1.311	1.310	1.309	1.309	1.311	1.311	1.314	1.318	1.320	1.325	1.330	1.336	1.342	1.350	1.358	1.368	1.376	1.386	1.396	1.408	1.419	1.430	1.442	1.456	1.468	1.482	1.495	1.510	1.522	1.536	1.551	1.565	1.579	1.592	1.606	1.620	1.634	1.649	1.661	1.675	1.688	1.701	1.714	1.726	1.738	1.750	1.760	1.772	1.782	1.794	1.804	1.815	1.824	1.834	1.844	1.854	1.861	1.870	1.880	1.888	1.898	1.905	1.912	1.921	1.930	1.938	1.946	1.954	1.962	1.971	1.979	1.988	1.995	2.004	2.011	2.020	2.030	2.038	2.046	2.056	2.065	2.074	2.084	2.094	2.104	2.114	2.122	2.134	2.142	2.152	2.162	2.171	2.181	2.191	2.201	2.211	2.220	2.229	2.239	2.248	2.256	2.265	2.274	2.281	2.289	2.296	2.304	2.310	2.316	2.321	2.329	2.334	2.339	2.342	2.346	2.350	2.354	2.356	2.359	2.361	2.362	2.364	2.364	2.365	2.365	2.365	2.364	2.364	2.361	2.360	2.358	2.356	2.354	2.350	2.346	2.344	2.339	2.336	2.331	2.326	2.321	2.318	2.311	2.306	2.300	2.295	2.289	2.282	2.276	2.269	2.262	2.256	2.248	2.241	2.234	2.226	2.219	2.211	2.202	2.194	2.186	2.176	2.168	2.159	2.149	2.140	2.130	2.121	2.111	2.100	2.090	2.080	2.069	2.058	2.047	2.035	2.024	2.013	2.000	1.990	1.978	1.966	1.954	1.941	1.930	1.918	1.906	1.894	1.882	1.870	1.859	1.848	1.836	1.825	1.814	1.804	1.792	1.782	1.772	1.764	1.754	1.745	1.738	1.729	1.722	1.715	1.709	1.702	1.696	1.692	1.688	1.684	1.681	1.679	1.676	1.675	1.675	1.674	1.675	1.675	1.678	1.679	1.682	1.685	1.689	1.692	1.698	1.702	1.709	1.714	1.721	1.728	1.735	1.741	1.749	1.758	1.765	1.772	1.781	1.789	1.799	1.808	1.816	1.824	1.834	1.841	1.851	1.859	1.866	1.875	1.884	1.890	1.898	1.905	1.911	1.918	1.924	1.930	1.934	1.940	1.944	1.949	1.951	1.955	1.958	1.960	1.961	1.962	1.962	1.964	1.962	1.961	1.959	1.959	1.955	1.951	1.948	1.944	1.938	1.932	1.928	1.920	1.912	1.906	1.898	1.889	1.880	1.869	1.860	1.849	1.838	1.826	1.814	1.801	1.788	1.775	1.760	1.745	1.730	1.714	1.699	1.681	1.664	1.646	1.629	1.610	1.591	1.572	1.554	1.534	1.512	1.492	1.472	1.450	1.430	1.409	1.386	1.365	1.344	1.321	1.300	1.279	1.258	1.236	1.215	1.194	1.172	1.151	1.131	1.110	1.091	1.071	1.052	1.034	1.015	0.998	0.980	0.964	0.946	0.931	0.916	0.904	0.890	0.878	0.866	0.855	0.845	0.836	0.828	0.820	0.814	0.808	0.802	0.799	0.796	0.794	0.791	0.791	0.790	0.791	0.794	0.798	0.800	0.804	0.809	0.815	0.821	0.829	0.836	0.845	0.854	0.864	0.875	0.886	0.898	0.910	0.924	0.936	0.950	0.965	0.980	0.996	1.011	1.028	1.044	1.060	1.078	1.095	1.114	1.130	1.150	1.168	1.186	1.205	1.224	1.244	1.262	1.282	1.301	1.320	1.340	1.359	1.379	1.399	1.418	1.438	1.456	1.475	1.495	1.512	1.531	1.550	1.568	1.585	1.602	1.620	1.636	1.654	1.670	1.685	1.700	1.715	1.729	1.744	1.756	1.769	1.781	1.794	1.804	1.814	1.824	1.834	1.841	1.849	1.856	1.862	1.868	1.872	1.876	1.880	1.884	1.885	1.888	1.888	1.890	1.889	1.888	1.886	1.885	1.882	1.880	1.878	1.872	1.869	1.864	1.859	1.855	1.849	1.844	1.838	1.831	1.826	1.820	1.814	1.808	1.801	1.796	1.790	1.784	1.780	1.774	1.770	1.765	1.761	1.756	1.754	1.751	1.748	1.746	1.744	1.744	1.742	1.742	1.744	1.744	1.746	1.749	1.751	1.754	1.756	1.760	1.765	1.769	1.774	1.778	1.785	1.790	1.796	1.802	1.810	1.818	1.824	1.831	1.839	1.846	1.854	1.862	1.870	1.878	1.885	1.892	1.900	1.908	1.915	1.922	1.929	1.936	1.942	1.949	1.954	1.959	1.965	1.970	1.975	1.980	1.984	1.989	1.992	1.994	1.999	2.001	2.004	2.006	2.010	2.011	2.014	2.016	2.018	2.019	2.021	2.022	2.024	2.024	2.025	2.027	2.029	2.030	2.030	2.031	2.033	2.034	2.035	2.035	2.038	2.039	2.040	2.042	2.044	2.044	2.046	2.047	2.050	2.050	2.052	2.054	2.055	2.056	2.059	2.059	2.060	2.061	2.064	2.064	2.064	2.065	2.065	2.065	2.065	2.064	2.064	2.064	2.061	2.059	2.059	2.055	2.054	2.051	2.047	2.044	2.040	2.036	2.031	2.026	2.020	2.015	2.010	2.004	1.996	1.990	1.982	1.976	1.969	1.961	1.952	1.945	1.936	1.929	1.920	1.912	1.904	1.895	1.886	1.878	1.869	1.861	1.852	1.844	1.835	1.828	1.820	1.812	1.805	1.798	1.790	1.784	1.776	1.769	1.762	1.758	1.751	1.746	1.740	1.735	1.730	1.726	1.721	1.718	1.714	1.711	1.708	1.704	1.700	1.699	1.695	1.694	1.691	1.690	1.688	1.685	1.685	1.684	1.682	1.681	1.681	1.680	1.680	1.679	1.679	1.678	1.678	1.678	1.678	1.678	1.676	1.678	1.678	1.676	1.676	1.676	1.676	1.675	1.674	1.674	1.672	1.671	1.670	1.670	1.669	1.668	1.665	1.664	1.662	1.660	1.658	1.655	1.652	1.649	1.646	1.642	1.639	1.635	1.631	1.628	1.622	1.618	1.612	1.609	1.602	1.598	1.591	1.585	1.579	1.572	1.566	1.559	1.554	1.546	1.540	1.532	1.525	1.518	1.511	1.502	1.496	1.489	1.481	1.474	1.466	1.460	1.452	1.446	1.440	1.434	1.428	1.421	1.416	1.411	1.406	1.401	1.398	1.392	1.389	1.386	1.382	1.381	1.379	1.378	1.376	1.376	1.375	1.376	1.376	1.378	1.379	1.381	1.385	1.388	1.392	1.396	1.401	1.406	1.412	1.419	1.426	1.432	1.440	1.449	1.458	1.466	1.476	1.486	1.496	1.506	1.516	1.528	1.540	1.551	1.564	1.575	1.588	1.600	1.612	1.625	1.639	1.651	1.664	1.678	1.690	1.702	1.715	1.729	1.741	1.752	1.765	1.776	1.789	1.799	1.811	1.822	1.831	1.842	1.851	1.861	1.870	1.878	1.886	1.892	1.900	1.905	1.911	1.916	1.921	1.925	1.929	1.931	1.934	1.936	1.938	1.938	1.939	1.939	1.939	1.938	1.936	1.934	1.931	1.929	1.926	1.924	1.920	1.916	1.912	1.909	1.904	1.899	1.895	1.891	1.886	1.881	1.876	1.871	1.868	1.864	1.860	1.856	1.851	1.849	1.845	1.842	1.840	1.838	1.835	1.834	1.832	1.831	1.831	1.830	1.830	1.830	1.831	1.831	1.832	1.834	1.836	1.838	1.840	1.841	1.844	1.846	1.849	1.851	1.854	1.856	1.858	1.861	1.862	1.865	1.866	1.869	1.871	1.872	1.874	1.874	1.874	1.874	1.874	1.872	1.872	1.870	1.869	1.866	1.864	1.860	1.858	1.854	1.849	1.844	1.839	1.832	1.826	1.820	1.811	1.805	1.796	1.789	1.780	1.771	1.762	1.754	1.745	1.735	1.725	1.718	1.708	1.698	1.688	1.679	1.670	1.661	1.651	1.644	1.635	1.628	1.620	1.611	1.604	1.599	1.591	1.586	1.580	1.574	1.570	1.565	1.560	1.558	1.555	1.551	1.548	1.546	1.545	1.542	1.541	1.540	1.539	1.539	1.539	1.538	1.538	1.538	1.538	1.538	1.538	1.538	1.538	1.538	1.538	1.536	1.536	1.536	1.535	1.534	1.532	1.531	1.529	1.528	1.524	1.521	1.519	1.515	1.511	1.506	1.501	1.495	1.490	1.485	1.480	1.474	1.468	1.461	1.455	1.449	1.441	1.435	1.428	1.422	1.414	1.408	1.402	1.395	1.390	1.384	1.379	1.372	1.368	1.362	1.359	1.355	1.351	1.349	1.346	1.345	1.344	1.342	1.341	1.341	1.342	1.344	1.346	1.348	1.350	1.354	1.356	1.360	1.365	1.370	1.374	1.379	1.384	1.389	1.394	1.399	1.405	1.410	1.415	1.421	1.426	1.431	1.435	1.440	1.444	1.448	1.450	1.454	1.456	1.456	1.458	1.459	1.459	1.458	1.456	1.454	1.451	1.448	1.444	1.441	1.435	1.429	1.424	1.416	1.409	1.401	1.392	1.382	1.375	1.365	1.355	1.344	1.334	1.324	1.312	1.301	1.289	1.279	1.268	1.255	1.245	1.235	1.222	1.212	1.202	1.192	1.184	1.174	1.166	1.158	1.150	1.142	1.138	1.131	1.126	1.122	1.118	1.115	1.112	1.111	1.111	1.111	1.112	1.114	1.118	1.121	1.125	1.130	1.136	1.144	1.150	1.159	1.169	1.179	1.190	1.201	1.214	1.228	1.241	1.256	1.272	1.288	1.304	1.321	1.339	1.359	1.376	1.396	1.418	1.438	1.459	1.480	1.501	1.522	1.545	1.568	1.591	1.614	1.638	1.660	1.682	1.705	1.730	1.752	1.775	1.798	1.820	1.842	1.865	1.888	1.910	1.931	1.952	1.972	1.992	2.014	2.034	2.054	2.072	2.091	2.109	2.126	2.144	2.160	2.176	2.191	2.208	2.221	2.236	2.250	2.264	2.276	2.288	2.299	2.310	2.320	2.330	2.340	2.349	2.356	2.365	2.371	2.379	2.384	2.389	2.392	2.396	2.400	2.402	2.405	2.406	2.408	2.408	2.406	2.405	2.402	2.399	2.396	2.391	2.386	2.380	2.374	2.366	2.359	2.350	2.340	2.330	2.320	2.309	2.296	2.285	2.271	2.258	2.242	2.228	2.212	2.198	2.181	2.164	2.148	2.131	2.114	2.098	2.080	2.064	2.046	2.029	2.013	1.996	1.980	1.965	1.950	1.935	1.921	1.909	1.896	1.885	1.874	1.864	1.856	1.849	1.842	1.836	1.834	1.830	1.829	1.828	1.829	1.830	1.834	1.839	1.846	1.852	1.861	1.872	1.884	1.896	1.910	1.926	1.941	1.959	1.978	1.996	2.018	2.039	2.061	2.084	2.108	2.131	2.156	2.181	2.208	2.232	2.259	2.285	2.311	2.336	2.362	2.389	2.415	2.440	2.465	2.490	2.514	2.536	2.559	2.581	2.602	2.622	2.641	2.661	2.679	2.695	2.711	2.726	2.740	2.752	2.764	2.775	2.784	2.794	2.801	2.808	2.814	2.818	2.821	2.824	2.826	2.826	2.826	2.826	2.825	2.822	2.819	2.815	2.812	2.809	2.802	2.798	2.791	2.785	2.779	2.771	2.765	2.758	2.751	2.742	2.736	2.729	2.720	2.712	2.705	2.698	2.691	2.682	2.676	2.669	2.662	2.656	2.650	2.642	2.638	2.631	2.626	2.621	2.616	2.611	2.606	2.601	2.596	2.592	2.589	2.584	2.581	2.578	2.572	2.570	2.568	2.564	2.559	2.556	2.554	2.550	2.546	2.544	2.539	2.536	2.532	2.529	2.526	2.522	2.519	2.515	2.512	2.508	2.504	2.500	2.498	2.494	2.489	2.485	2.481	2.478	2.475	2.470	2.468	2.464	2.460	2.458	2.454	2.451	2.448	2.444	2.442	2.439	2.436	2.435	2.432	2.430	2.429	2.426	2.425	2.422	2.421	2.420	2.420	2.419	2.416	2.416	2.414	2.414	2.412	2.411	2.410	2.409	2.409	2.406	2.405	2.404	2.402	2.400	2.399	2.396	2.394	2.390	2.389	2.385	2.381	2.379	2.375	2.371	2.368	2.364	2.359	2.355	2.350	2.345	2.340	2.335	2.331	2.326	2.321	2.316	2.311	2.306	2.302	2.298	2.292	2.289	2.285	2.280	2.276	2.272	2.269	2.266	2.262	2.259	2.256	2.254	2.252	2.249	2.248	2.246	2.245	2.244	2.242	2.242	2.241	2.241	2.240	2.241	2.240	2.240	2.241	2.240	2.241	2.241	2.240	2.240	2.240	2.240	2.239	2.239	2.238	2.236	2.234	2.234	2.231	2.229	2.226	2.224	2.220	2.218	2.214	2.210	2.205	2.200	2.196	2.190	2.185	2.180	2.175	2.169	2.161	2.156	2.150	2.142	2.136	2.130	2.122	2.116	2.109	2.102	2.095	2.088	2.081	2.074	2.068	2.061	2.056	2.049	2.042	2.036	2.031	2.025	2.020	2.015	2.010	2.006	2.000	1.996	1.992	1.988	1.984	1.980	1.976	1.972	1.968	1.965	1.961	1.959	1.955	1.951	1.949	1.945	1.942	1.939	1.936	1.934	1.930	1.928	1.925	1.921	1.919	1.915	1.912	1.909	1.905	1.902	1.899	1.896	1.894	1.890	1.889	1.885	1.882	1.880	1.879	1.876	1.875	1.872	1.871	1.869	1.869	1.869	1.866	1.866	1.866	1.866	1.866	1.868	1.868	1.868	1.869	1.870	1.871	1.874	1.875	1.878	1.879	1.880	1.882	1.884	1.886	1.886	1.889	1.890	1.891	1.892	1.892	1.892	1.892	1.892	1.891	1.889	1.888	1.885	1.881	1.879	1.874	1.869	1.864	1.858	1.850	1.841	1.832	1.824	1.814	1.802	1.791	1.780	1.766	1.752	1.739	1.724	1.709	1.692	1.675	1.658	1.640	1.621	1.602	1.584	1.564	1.544	1.524	1.502	1.482	1.462	1.441	1.420	1.399	1.379	1.359	1.338	1.318	1.298	1.278	1.258	1.239	1.220	1.202	1.185	1.168	1.151	1.136	1.120	1.106	1.092	1.079	1.066	1.055	1.045	1.035	1.026	1.018	1.010	1.002	0.996	0.992	0.988	0.985	0.982	0.980	0.979	0.979	0.980	0.981	0.984	0.986	0.989	0.994	1.000	1.005	1.011	1.019	1.025	1.034	1.042	1.051	1.061	1.071	1.081	1.092	1.104	1.115	1.126	1.139	1.150	1.162	1.174	1.186	1.198	1.210	1.221	1.234	1.245	1.256	1.266	1.276	1.286	1.296	1.305	1.312	1.320	1.328	1.335	1.340	1.345	1.349	1.351	1.354	1.355	1.355	1.354	1.351	1.348	1.344	1.338	1.332	1.324	1.315	1.305	1.292	1.280	1.266	1.250	1.234	1.216	1.198	1.176	1.155	1.134	1.110	1.085	1.060	1.034	1.006	0.978	0.949	0.919	0.888	0.856	0.824	0.790	0.758	0.724	0.690	0.655	0.619	0.585	0.550	0.514	0.479	0.442	0.409	0.374	0.338	0.304	0.270	0.236	0.202	0.171	0.139	0.108	0.078	0.048	0.018	-0.010	-0.038	-0.065	-0.091	-0.116	-0.139	-0.162	-0.185	-0.205	-0.225	-0.244	-0.261	-0.279	-0.294	-0.309	-0.322	-0.335	-0.345	-0.355	-0.364	-0.372	-0.379	-0.385	-0.390	-0.394	-0.398	-0.399	-0.399	-0.399	-0.398	-0.395	-0.392	-0.388	-0.384	-0.378	-0.371	-0.364	-0.356	-0.348	-0.338	-0.328	-0.318	-0.305	-0.294	-0.282	-0.269	-0.256	-0.242	-0.228	-0.212	-0.198	-0.182	-0.166	-0.150	-0.134	-0.118	-0.100	-0.082	-0.065	-0.048	-0.029	-0.010	0.008	0.026	0.045	0.064	0.084	0.104	0.124	0.144	0.162	0.182	0.202	0.224	0.245	0.265	0.286	0.308	0.329	0.351	0.372	0.394	0.416	0.439	0.462	0.485	0.509	0.532	0.556	0.580	0.604	0.630	0.655	0.679	0.705	0.732	0.758	0.785	0.810	0.839	0.865	0.892	0.921	0.949	0.976	1.006	1.034	1.064	1.092	1.122	1.151	1.180	1.210	1.239	1.270	1.299	1.329	1.358	1.388	1.416	1.445	1.474	1.502	1.531	1.559	1.586	1.614	1.641	1.669	1.695	1.721	1.745	1.770	1.794	1.816	1.840	1.861	1.884	1.904	1.924	1.944	1.962	1.979	1.996	2.013	2.029	2.044	2.058	2.071	2.084	2.096	2.108	2.118	2.129	2.136	2.145	2.154	2.160	2.168	2.174	2.179	2.185	2.188	2.192	2.196	2.199	2.201	2.204	2.208	2.210	2.210	2.212	2.214	2.216	2.218	2.218	2.220	2.220	2.222	2.224	2.225	2.229	2.230	2.232	2.235	2.238	2.242	2.246	2.250	2.254	2.259	2.265	2.271	2.276	2.284	2.290	2.299	2.308	2.315	2.325	2.335	2.344	2.355	2.366	2.378	2.390	2.402	2.416	2.430	2.444	2.458	2.472	2.489	2.504	2.520	2.536	2.552	2.569	2.586	2.602	2.619	2.636	2.654	2.671	2.689	2.705	2.722	2.739	2.755	2.772	2.789	2.802	2.819	2.832	2.846	2.860	2.872	2.886	2.898	2.908	2.918	2.928	2.935	2.942	2.950	2.956	2.960	2.965	2.968	2.970	2.971	2.971	2.969	2.968	2.965	2.960	2.955	2.950	2.942	2.934	2.924	2.914	2.902	2.890	2.878	2.864	2.849	2.832	2.818	2.800	2.781	2.764	2.745	2.725	2.705	2.685	2.665	2.644	2.622	2.600	2.578	2.556	2.534	2.511	2.489	2.466	2.444	2.422	2.399	2.378	2.355	2.334	2.312	2.291	2.271	2.251	2.231	2.211	2.192	2.174	2.155	2.138	2.121	2.105	2.089	2.071	2.058	2.042	2.029	2.015	2.002	1.990	1.978	1.966	1.956	1.945	1.935	1.925	1.918	1.909	1.900	1.892	1.885	1.878	1.871	1.864	1.858	1.851	1.845	1.840	1.834	1.829	1.824	1.819	1.814	1.809	1.804	1.799	1.794	1.789	1.784	1.779	1.774	1.769	1.764	1.759	1.752	1.748	1.741	1.736	1.730	1.722	1.715	1.709	1.701	1.695	1.686	1.679	1.670	1.662	1.652	1.644	1.634	1.625	1.616	1.605	1.595	1.584	1.574	1.561	1.551	1.540	1.528	1.515	1.502	1.490	1.478	1.464	1.451	1.438	1.425	1.410	1.398	1.384	1.370	1.355	1.341	1.326	1.311	1.296	1.282	1.266	1.251	1.236	1.221	1.205	1.190	1.176	1.160	1.145	1.131	1.115	1.101	1.086	1.071	1.056	1.041	1.026	1.012	0.998	0.984	0.969	0.955	0.941	0.928	0.912	0.900	0.885	0.871	0.859	0.844	0.831	0.819	0.805	0.792	0.779	0.766	0.755	0.744	0.730	0.719	0.708	0.696	0.685	0.674	0.664	0.652	0.642	0.634	0.624	0.614	0.606	0.598	0.589	0.581	0.574	0.568	0.561	0.555	0.549	0.542	0.539	0.535	0.530	0.526	0.525	0.521	0.520	0.519	0.519	0.518	0.518	0.519	0.519	0.521	0.524	0.526	0.530	0.535	0.539	0.542	0.549	0.554	0.560	0.568	0.575	0.581	0.590	0.599	0.606	0.615	0.624	0.632	0.642	0.652	0.661	0.671	0.681	0.691	0.702	0.714	0.724	0.735	0.746	0.756	0.768	0.778	0.789	0.799	0.810	0.821	0.832	0.844	0.854	0.865	0.876	0.886	0.896	0.908	0.918	0.930	0.940	0.950	0.961	0.972	0.985	0.995	1.008	1.019	1.031	1.042	1.056	1.068	1.080	1.094	1.108	1.120	1.134	1.148	1.164	1.178	1.192	1.209	1.225	1.241	1.259	1.275	1.292	1.309	1.328	1.345	1.364	1.382	1.401	1.419	1.438	1.458	1.476	1.496	1.515	1.534	1.554	1.574	1.592	1.611	1.630	1.649	1.666	1.684	1.701	1.719	1.734	1.751	1.766	1.781	1.796	1.811	1.824	1.838	1.849	1.860	1.871	1.880	1.889	1.899	1.905	1.914	1.919	1.925	1.929	1.932	1.935	1.938	1.939	1.939	1.939	1.939	1.938	1.936	1.934	1.929	1.926	1.921	1.918	1.911	1.906	1.900	1.894	1.886	1.880	1.872	1.866	1.859	1.851	1.844	1.836	1.829	1.821	1.815	1.808	1.801	1.794	1.788	1.781	1.776	1.770	1.766	1.761	1.758	1.754	1.751	1.750	1.748	1.746	1.746	1.746	1.746	1.748	1.750	1.751	1.755	1.758	1.761	1.768	1.772	1.778	1.784	1.791	1.796	1.805	1.812	1.821	1.830	1.839	1.848	1.859	1.868	1.876	1.888	1.898	1.909	1.919	1.929	1.940	1.950	1.961	1.970	1.980	1.990	1.999	2.009	2.016	2.025	2.034	2.041	2.049	2.056	2.062	2.068	2.074	2.079	2.084	2.088	2.092	2.094	2.098	2.100	2.101	2.102	2.102	2.102	2.101	2.100	2.098	2.095	2.091	2.088	2.082	2.079	2.072	2.066	2.059	2.052	2.044	2.036	2.027	2.018	2.007	1.996	1.986	1.975	1.962	1.950	1.938	1.924	1.910	1.896	1.881	1.865	1.849	1.834	1.816	1.799	1.782	1.764	1.745	1.726	1.706	1.686	1.668	1.646	1.626	1.605	1.582	1.562	1.540	1.519	1.496	1.474	1.451	1.430	1.406	1.385	1.362	1.340	1.318	1.296	1.275	1.251	1.230	1.209	1.186	1.165	1.145	1.124	1.104	1.084	1.064	1.045	1.028	1.010	0.992	0.975	0.959	0.942	0.929	0.914	0.900	0.886	0.874	0.862	0.851	0.840	0.830	0.821	0.812	0.805	0.796	0.790	0.785	0.779	0.774	0.769	0.765	0.762	0.759	0.756	0.755	0.754	0.752	0.751	0.750	0.751	0.751	0.751	0.752	0.754	0.755	0.756	0.758	0.760	0.761	0.762	0.764	0.766	0.766	0.768	0.769	0.770	0.770	0.770	0.771	0.771	0.771	0.771	0.771	0.770	0.768	0.766	0.764	0.761	0.758	0.754	0.750	0.746	0.740	0.734	0.728	0.721	0.712	0.705	0.695	0.686	0.675	0.665	0.654	0.641	0.628	0.615	0.600	0.585	0.569	0.552	0.536	0.518	0.500	0.480	0.461	0.440	0.419	0.399	0.376	0.352	0.329	0.305	0.280	0.254	0.229	0.202	0.176	0.149	0.121	0.094	0.066	0.036	0.008	-0.021	-0.050	-0.079	-0.109	-0.138	-0.168	-0.198	-0.226	-0.255	-0.285	-0.314	-0.342	-0.371	-0.400	-0.429	-0.456	-0.484	-0.511	-0.538	-0.564	-0.591	-0.615	-0.641	-0.665	-0.689	-0.711	-0.735	-0.756	-0.778	-0.798	-0.816	-0.835	-0.852	-0.870	-0.886	-0.901	-0.916	-0.929	-0.942	-0.955	-0.966	-0.976	-0.985	-0.995	-1.002	-1.010	-1.015	-1.020	-1.025	-1.028	-1.030	-1.032	-1.032	-1.032	-1.032	-1.030	-1.028	-1.025	-1.021	-1.018	-1.012	-1.006	-0.999	-0.992	-0.984	-0.975	-0.966	-0.958	-0.948	-0.938	-0.926	-0.915	-0.902	-0.892	-0.880	-0.866	-0.854	-0.840	-0.826	-0.812	-0.800	-0.785	-0.770	-0.758	-0.742	-0.728	-0.714	-0.700	-0.685	-0.671	-0.656	-0.644	-0.629	-0.616	-0.602	-0.590	-0.576	-0.564	-0.551	-0.540	-0.529	-0.516	-0.506	-0.495	-0.484	-0.475	-0.465	-0.456	-0.448	-0.440	-0.431	-0.424	-0.418	-0.412	-0.406	-0.401	-0.396	-0.392	-0.390	-0.388	-0.385	-0.384	-0.384	-0.382	-0.382	-0.384	-0.386	-0.389	-0.391	-0.395	-0.399	-0.404	-0.409	-0.415	-0.421	-0.428	-0.435	-0.442	-0.450	-0.459	-0.468	-0.478	-0.486	-0.496	-0.506	-0.516	-0.528	-0.538	-0.548	-0.558	-0.568	-0.579	-0.588	-0.598	-0.606	-0.614	-0.624	-0.631	-0.638	-0.645	-0.651	-0.656	-0.661	-0.664	-0.668	-0.669	-0.669	-0.670	-0.669	-0.666	-0.662	-0.659	-0.654	-0.648	-0.640	-0.632	-0.622	-0.612	-0.601	-0.589	-0.575	-0.561	-0.546	-0.531	-0.512	-0.495	-0.478	-0.458	-0.439	-0.419	-0.399	-0.379	-0.356	-0.335	-0.315	-0.292	-0.271	-0.250	-0.229	-0.208	-0.186	-0.166	-0.146	-0.126	-0.108	-0.089	-0.070	-0.052	-0.036	-0.021	-0.005	0.009	0.021	0.034	0.046	0.058	0.068	0.076	0.085	0.094	0.100	0.105	0.111	0.115	0.120	0.124	0.126	0.129	0.131	0.132	0.134	0.135	0.135	0.138	0.138	0.139	0.140	0.141	0.142	0.145	0.148	0.149	0.152	0.156	0.161	0.166	0.171	0.176	0.184	0.191	0.199	0.206	0.216	0.228	0.239	0.251	0.264	0.278	0.292	0.308	0.324	0.341	0.359	0.376	0.396	0.416	0.436	0.458	0.478	0.499	0.520	0.542	0.565	0.588	0.610	0.632	0.656	0.679	0.700	0.724	0.746	0.769	0.790	0.812	0.834	0.855	0.875	0.895	0.915	0.934	0.954	0.972	0.990	1.008	1.024	1.041	1.058	1.072	1.088	1.101	1.116	1.129	1.141	1.154	1.165	1.178	1.188	1.198	1.209	1.218	1.228	1.236	1.244	1.252	1.261	1.269	1.278	1.284	1.291	1.299	1.305	1.314	1.320	1.328	1.334	1.340	1.348	1.354	1.360	1.368	1.375	1.382	1.389	1.396	1.402	1.410	1.418	1.425	1.432	1.440	1.448	1.455	1.464	1.470	1.479	1.486	1.494	1.501	1.510	1.518	1.525	1.532	1.540	1.548	1.555	1.562	1.570	1.576	1.584	1.590	1.596	1.604	1.610	1.614	1.620	1.625	1.630	1.635	1.640	1.644	1.649	1.652	1.655	1.659	1.662	1.664	1.666	1.669	1.670	1.671	1.672	1.674	1.675	1.674	1.675	1.675	1.674	1.674	1.674	1.672	1.672	1.672	1.671	1.670	1.669	1.669	1.666	1.666	1.665	1.664	1.662	1.662	1.661	1.660	1.659	1.659	1.658	1.658	1.656	1.656	1.658	1.658	1.658	1.659	1.660	1.660	1.662	1.665	1.666	1.668	1.670	1.672	1.675	1.679	1.681	1.685	1.690	1.694	1.698	1.702	1.708	1.712	1.716	1.721	1.728	1.732	1.738	1.744	1.749	1.755	1.760	1.766	1.771	1.776	1.782	1.788	1.794	1.800	1.804	1.810	1.815	1.820	1.825	1.829	1.834	1.836	1.839	1.842	1.845	1.848	1.849	1.850	1.851	1.852	1.852	1.852	1.850	1.850	1.848	1.845	1.842	1.840	1.835	1.831	1.826	1.820	1.816	1.809	1.802	1.795	1.788	1.780	1.772	1.764	1.755	1.746	1.738	1.726	1.719	1.709	1.699	1.689	1.679	1.670	1.659	1.651	1.641	1.632	1.624	1.615	1.606	1.598	1.590	1.584	1.578	1.571	1.566	1.561	1.556	1.552	1.550	1.548	1.546	1.544	1.544	1.545	1.546	1.548	1.551	1.554	1.559	1.564	1.570	1.575	1.582	1.590	1.598	1.608	1.616	1.626	1.638	1.649	1.660	1.671	1.684	1.696	1.710	1.722	1.736	1.750	1.764	1.778	1.791	1.806	1.820	1.835	1.849	1.862	1.876	1.890	1.904	1.916	1.930	1.942	1.956	1.968	1.980	1.991	2.004	2.015	2.025	2.036	2.046	2.058	2.068	2.076	2.085	2.095	2.104	2.112	2.120	2.129	2.139	2.146	2.152	2.161	2.170	2.178	2.185	2.192	2.201	2.209	2.219	2.226	2.235	2.242	2.251	2.260	2.269	2.278	2.286	2.296	2.306	2.315	2.325	2.334	2.345	2.355	2.366	2.376	2.386	2.398	2.409	2.420	2.431	2.441	2.452	2.464	2.475	2.486	2.496	2.508	2.518	2.528	2.539	2.549	2.558	2.568	2.578	2.586	2.595	2.602	2.611	2.619	2.625	2.632	2.639	2.645	2.651	2.656	2.660	2.664	2.668	2.671	2.674	2.676	2.678	2.679	2.680	2.680	2.680	2.680	2.679	2.676	2.675	2.672	2.669	2.666	2.662	2.659	2.655	2.650	2.645	2.640	2.634	2.628	2.621	2.614	2.608	2.599	2.591	2.584	2.575	2.565	2.558	2.548	2.538	2.528	2.518	2.506	2.496	2.485	2.474	2.462	2.451	2.439	2.426	2.415	2.401	2.388	2.375	2.361	2.348	2.332	2.318	2.304	2.289	2.274	2.259	2.244	2.228	2.212	2.196	2.180	2.164	2.148	2.131	2.114	2.099	2.082	2.065	2.049	2.033	2.016	2.001	1.985	1.969	1.954	1.939	1.924	1.909	1.895	1.881	1.868	1.854	1.842	1.829	1.818	1.806	1.796	1.786	1.776	1.768	1.759	1.751	1.745	1.738	1.731	1.726	1.721	1.718	1.715	1.712	1.710	1.710	1.709	1.710	1.711	1.712	1.714	1.716	1.720	1.722	1.726	1.731	1.735	1.741	1.746	1.752	1.758	1.764	1.769	1.778	1.782	1.790	1.796	1.804	1.809	1.816	1.822	1.829	1.835	1.841	1.848	1.854	1.858	1.862	1.868	1.872	1.876	1.879	1.882	1.885	1.888	1.889	1.890	1.891	1.892	1.891	1.890	1.889	1.888	1.885	1.882	1.880	1.876	1.871	1.868	1.861	1.856	1.851	1.845	1.838	1.830	1.822	1.815	1.806	1.798	1.788	1.779	1.770	1.759	1.749	1.739	1.729	1.716	1.706	1.694	1.681	1.670	1.658	1.646	1.632	1.620	1.606	1.592	1.579	1.565	1.550	1.536	1.521	1.506	1.492	1.478	1.461	1.446	1.431	1.415	1.399	1.382	1.366	1.351	1.334	1.318	1.301	1.286	1.269	1.252	1.238	1.221	1.205	1.190	1.174	1.159	1.142	1.129	1.114	1.099	1.084	1.071	1.058	1.045	1.032	1.021	1.010	0.999	0.989	0.979	0.970	0.962	0.954	0.948	0.940	0.936	0.931	0.926	0.922	0.920	0.919	0.918	0.916	0.916	0.916	0.918	0.920	0.922	0.926	0.931	0.935	0.941	0.948	0.955	0.961	0.970	0.979	0.988	0.996	1.006	1.016	1.028	1.038	1.049	1.061	1.074	1.086	1.100	1.114	1.128	1.141	1.156	1.171	1.186	1.202	1.218	1.232	1.249	1.265	1.282	1.298	1.315	1.331	1.349	1.366	1.384	1.401	1.419	1.436	1.455	1.472	1.492	1.511	1.530	1.548	1.568	1.586	1.606	1.625	1.645	1.664	1.684	1.702	1.722	1.741	1.760	1.780	1.800	1.818	1.838	1.856	1.875	1.892	1.911	1.929	1.946	1.964	1.981	1.998	2.013	2.029	2.044	2.059	2.072	2.086	2.099	2.111	2.124	2.135	2.145	2.156	2.165	2.174	2.182	2.189	2.196	2.202	2.209	2.212	2.216	2.220	2.224	2.226	2.228	2.229	2.229	2.229	2.229	2.229	2.228	2.225	2.222	2.221	2.218	2.215	2.212	2.208	2.205	2.200	2.196	2.192	2.189	2.185	2.181	2.178	2.174	2.169	2.166	2.162	2.160	2.156	2.154	2.151	2.150	2.148	2.146	2.145	2.144	2.144	2.144	2.144	2.145	2.146	2.148	2.150	2.152	2.155	2.159	2.161	2.166	2.170	2.174	2.179	2.184	2.189	2.194	2.201	2.206	2.212	2.218	2.225	2.231	2.239	2.244	2.251	2.258	2.265	2.271	2.278	2.284	2.290	2.296	2.300	2.306	2.312	2.318	2.322	2.328	2.331	2.335	2.339	2.342	2.345	2.349	2.350	2.352	2.354	2.355	2.356	2.358	2.358	2.358	2.358	2.356	2.355	2.354	2.352	2.351	2.349	2.346	2.344	2.340	2.336	2.332	2.329	2.326	2.321	2.318	2.312	2.309	2.302	2.299	2.294	2.289	2.284	2.278	2.272	2.266	2.261	2.256	2.251	2.246	2.241	2.235	2.230	2.225	2.219	2.215	2.210	2.204	2.199	2.194	2.189	2.185	2.179	2.175	2.170	2.165	2.161	2.156	2.151	2.146	2.142	2.139	2.134	2.130	2.125	2.121	2.116	2.111	2.108	2.104	2.099	2.095	2.091	2.086	2.082	2.078	2.075	2.070	2.066	2.062	2.059	2.055	2.051	2.047	2.044	2.040	2.036	2.033	2.030	2.026	2.022	2.020	2.016	2.013	2.010	2.007	2.004	2.001	1.999	1.996	1.995	1.992	1.991	1.990	1.988	1.986	1.985	1.984	1.982	1.981	1.982	1.981	1.981	1.980	1.981	1.981	1.982	1.981	1.982	1.984	1.985	1.986	1.988	1.988	1.989	1.991	1.992	1.992	1.995	1.995	1.998	1.998	2.000	2.000	2.000	2.001	2.001	2.001	2.001	2.001	2.001	2.000	1.999	1.998	1.996	1.994	1.991	1.989	1.986	1.982	1.978	1.975	1.970	1.964	1.959	1.952	1.946	1.940	1.932	1.925	1.918	1.910	1.900	1.890	1.881	1.872	1.861	1.851	1.840	1.829	1.819	1.806	1.795	1.784	1.771	1.760	1.748	1.735	1.722	1.710	1.698	1.685	1.674	1.661	1.649	1.638	1.626	1.616	1.604	1.594	1.585	1.575	1.565	1.555	1.548	1.539	1.531	1.524	1.518	1.511	1.506	1.501	1.498	1.494	1.491	1.489	1.486	1.485	1.484	1.484	1.484	1.486	1.488	1.490	1.495	1.498	1.502	1.508	1.512	1.519	1.525	1.532	1.540	1.549	1.558	1.566	1.575	1.585	1.595	1.605	1.618	1.628	1.640	1.650	1.662	1.674	1.686	1.699	1.711	1.724	1.736	1.748	1.760	1.772	1.784	1.796	1.806	1.818	1.830	1.840	1.850	1.860	1.870	1.879	1.888	1.898	1.906	1.912	1.920	1.928	1.934	1.939	1.944	1.949	1.952	1.958	1.960	1.961	1.964	1.965	1.965	1.966	1.966	1.965	1.964	1.962	1.960	1.959	1.956	1.954	1.950	1.946	1.944	1.940	1.935	1.931	1.926	1.921	1.918	1.912	1.908	1.904	1.899	1.895	1.890	1.886	1.882	1.879	1.876	1.872	1.870	1.866	1.865	1.862	1.860	1.860	1.859	1.858	1.858	1.859	1.859	1.859	1.860	1.861	1.864	1.865	1.868	1.870	1.874	1.876	1.879	1.882	1.886	1.890	1.892	1.898	1.901	1.906	1.909	1.912	1.916	1.919	1.924	1.926	1.929	1.932	1.935	1.936	1.940	1.941	1.942	1.944	1.944	1.944	1.944	1.944	1.944	1.941	1.940	1.938	1.935	1.932	1.929	1.925	1.920	1.916	1.911	1.905	1.899	1.891	1.885	1.879	1.870	1.862	1.855	1.846	1.839	1.830	1.820	1.811	1.801	1.792	1.784	1.774	1.764	1.755	1.745	1.735	1.725	1.716	1.706	1.696	1.689	1.680	1.671	1.662	1.655	1.648	1.639	1.631	1.625	1.619	1.611	1.605	1.600	1.594	1.589	1.582	1.578	1.572	1.569	1.564	1.561	1.558	1.554	1.551	1.548	1.545	1.542	1.540	1.538	1.536	1.534	1.531	1.530	1.528	1.525	1.525	1.522	1.521	1.519	1.518	1.515	1.512	1.511	1.509	1.505	1.504	1.501	1.498	1.496	1.492	1.490	1.488	1.484	1.481	1.479	1.475	1.471	1.469	1.466	1.462	1.460	1.456	1.454	1.452	1.449	1.448	1.445	1.442	1.440	1.439	1.436	1.436	1.435	1.435	1.434	1.434	1.435	1.435	1.435	1.438	1.439	1.440	1.441	1.444	1.445	1.448	1.450	1.452	1.455	1.459	1.461	1.462	1.466	1.468	1.471	1.472	1.475	1.478	1.479	1.481	1.481	1.482	1.482	1.482	1.482	1.481	1.480	1.479	1.475	1.472	1.469	1.464	1.459	1.454	1.448	1.441	1.434	1.425	1.416	1.409	1.400	1.389	1.379	1.369	1.358	1.344	1.332	1.320	1.308	1.295	1.281	1.268	1.255	1.241	1.228	1.215	1.201	1.189	1.175	1.164	1.151	1.139	1.126	1.116	1.105	1.095	1.085	1.076	1.066	1.059	1.051	1.045	1.038	1.032	1.028	1.024	1.020	1.019	1.016	1.016	1.015	1.016	1.019	1.021	1.024	1.028	1.032	1.038	1.042	1.050	1.058	1.066	1.075	1.085	1.096	1.108	1.119	1.132	1.145	1.159	1.172	1.189	1.204	1.220	1.238	1.255	1.271	1.290	1.309	1.328	1.348	1.368	1.388	1.409	1.430	1.452	1.472	1.495	1.518	1.540	1.562	1.585	1.609	1.630	1.654	1.678	1.700	1.724	1.746	1.770	1.792	1.816	1.839	1.861	1.882	1.905	1.928	1.949	1.970	1.991	2.013	2.033	2.052	2.071	2.090	2.110	2.128	2.145	2.161	2.176	2.194	2.208	2.222	2.236	2.249	2.262	2.274	2.284	2.295	2.304	2.312	2.321	2.328	2.335	2.340	2.345	2.349	2.352	2.355	2.356	2.358	2.358	2.356	2.355	2.352	2.350	2.346	2.341	2.338	2.331	2.325	2.319	2.310	2.301	2.294	2.282	2.274	2.264	2.252	2.241	2.229	2.219	2.205	2.194	2.180	2.168	2.152	2.140	2.126	2.114	2.100	2.086	2.072	2.060	2.046	2.034	2.021	2.009	1.998	1.985	1.975	1.964	1.954	1.945	1.936	1.929	1.921	1.915	1.909	1.904	1.900	1.896	1.894	1.890	1.890	1.890	1.891	1.892	1.895	1.900	1.904	1.910	1.915	1.924	1.931	1.940	1.950	1.960	1.971	1.984	1.998	2.011	2.025	2.040	2.056	2.072	2.090	2.108	2.125	2.144	2.161	2.181	2.200	2.219	2.239	2.259	2.279	2.299	2.319	2.339	2.358	2.378	2.396	2.416	2.435	2.452	2.470	2.489	2.506	2.522	2.539	2.554	2.570	2.585	2.599	2.611	2.624	2.635	2.648	2.658	2.668	2.676	2.686	2.692	2.700	2.708	2.712	2.718	2.722	2.726	2.729	2.731	2.734	2.735	2.736	2.736	2.736	2.736	2.735	2.734	2.731	2.730	2.729	2.725	2.722	2.720	2.716	2.714	2.710	2.705	2.701	2.698	2.695	2.691	2.686	2.682	2.679	2.675	2.671	2.668	2.665	2.661	2.658	2.654	2.650	2.646	2.642	2.640	2.636	2.632	2.630	2.626	2.622	2.619	2.616	2.611	2.609	2.605	2.600	2.595	2.591	2.588	2.582	2.579	2.574	2.569	2.562	2.556	2.551	2.545	2.538	2.531	2.525	2.518	2.510	2.502	2.495	2.488	2.480	2.471	2.462	2.454	2.445	2.438	2.429	2.420	2.410	2.402	2.394	2.384	2.376	2.369	2.360	2.351	2.342	2.336	2.328	2.320	2.314	2.306	2.300	2.294	2.288	2.281	2.276	2.271	2.266	2.261	2.256	2.252	2.249	2.245	2.240	2.238	2.235	2.232	2.230	2.228	2.225	2.224	2.221	2.219	2.219	2.216	2.214	2.212	2.211	2.210	2.209	2.208	2.206	2.205	2.204	2.202	2.201	2.200	2.200	2.199	2.198	2.196	2.195	2.194	2.194	2.192	2.191	2.191	2.190	2.189	2.189	2.189	2.189	2.188	2.188	2.188	2.188	2.189	2.189	2.189	2.189	2.190	2.190	2.191	2.191	2.192	2.194	2.194	2.195	2.195	2.196	2.198	2.199	2.199	2.200	2.200	2.200	2.201	2.201	2.201	2.201	2.200	2.200	2.200	2.199	2.198	2.195	2.194	2.191	2.188	2.185	2.181	2.178	2.174	2.170	2.165	2.160	2.155	2.150	2.144	2.138	2.131	2.124	2.116	2.110	2.104	2.095	2.088	2.080	2.071	2.062	2.055	2.047	2.039	2.030	2.021	2.015	2.006	1.998	1.990	1.981	1.972	1.965	1.959	1.951	1.945	1.938	1.931	1.924	1.919	1.912	1.906	1.901	1.895	1.890	1.886	1.881	1.876	1.874	1.869	1.866	1.862	1.860	1.858	1.855	1.854	1.850	1.849	1.848	1.846	1.845	1.844	1.842	1.842	1.841	1.841	1.840	1.840	1.840	1.840	1.840	1.840	1.841	1.840	1.841	1.842	1.844	1.844	1.845	1.846	1.848	1.850	1.851	1.854	1.855	1.856	1.859	1.860	1.862	1.865	1.868	1.870	1.872	1.875	1.878	1.880	1.882	1.885	1.888	1.889	1.892	1.894	1.895	1.896	1.899	1.899	1.900	1.900	1.899	1.899	1.898	1.898	1.895	1.894	1.890	1.886	1.882	1.878	1.872	1.866	1.860	1.852	1.845	1.836	1.826	1.816	1.805	1.792	1.780	1.766	1.752	1.739	1.724	1.708	1.691	1.674	1.655	1.638	1.619	1.600	1.580	1.560	1.540	1.519	1.498	1.476	1.456	1.432	1.411	1.390	1.369	1.348	1.326	1.305	1.282	1.262	1.241	1.221	1.202	1.182	1.164	1.146	1.128	1.110	1.095	1.079	1.064	1.050	1.036	1.022	1.011	1.001	0.990	0.982	0.972	0.966	0.959	0.952	0.949	0.945	0.942	0.939	0.939	0.938	0.940	0.940	0.942	0.945	0.949	0.952	0.958	0.964	0.970	0.976	0.984	0.992	1.001	1.010	1.020	1.029	1.040	1.051	1.062	1.074	1.085	1.098	1.109	1.120	1.131	1.144	1.156	1.168	1.179	1.190	1.201	1.212	1.222	1.232	1.241	1.250	1.259	1.268	1.275	1.281	1.288	1.292	1.299	1.302	1.305	1.308	1.309	1.309	1.309	1.308	1.305	1.302	1.298	1.292	1.286	1.279	1.269	1.259	1.249	1.236	1.222	1.209	1.192	1.176	1.159	1.139	1.120	1.098	1.076	1.052	1.029	1.002	0.978	0.951	0.922	0.895	0.866	0.836	0.805	0.774	0.741	0.709	0.678	0.644	0.610	0.576	0.542	0.509	0.474	0.439	0.405	0.371	0.338	0.304	0.270	0.238	0.204	0.172	0.141	0.110	0.080	0.050	0.021	-0.008	-0.036	-0.061	-0.088	-0.112	-0.138	-0.161	-0.182	-0.205	-0.224	-0.244	-0.262	-0.280	-0.298	-0.311	-0.328	-0.341	-0.352	-0.364	-0.375	-0.385	-0.394	-0.401	-0.408	-0.412	-0.419	-0.422	-0.424	-0.428	-0.428	-0.429	-0.429	-0.428	-0.426	-0.422	-0.420	-0.416	-0.411	-0.408	-0.400	-0.394	-0.388	-0.380	-0.372	-0.365	-0.355	-0.348	-0.338	-0.328	-0.316	-0.305	-0.294	-0.282	-0.270	-0.258	-0.245	-0.232	-0.219	-0.205	-0.191	-0.176	-0.161	-0.148	-0.131	-0.115	-0.099	-0.082	-0.066	-0.049	-0.031	-0.014	0.005	0.025	0.044	0.064	0.084	0.104	0.125	0.145	0.168	0.190	0.212	0.235	0.259	0.282	0.308	0.331	0.358	0.384	0.409	0.435	0.461	0.489	0.518	0.544	0.572	0.600	0.629	0.658	0.688	0.716	0.746	0.778	0.806	0.836	0.866	0.898	0.928	0.958	0.988	1.018	1.048	1.078	1.108	1.138	1.166	1.195	1.224	1.252	1.281	1.308	1.335	1.362	1.389	1.415	1.440	1.465	1.490	1.514	1.536	1.560	1.582	1.604	1.625	1.645	100.000	5.000	2.000	1.000	2.000	0.000	0.000	0.000	0.000	0.000	0.000	0.000	0.000	0.000	0.000	0.000	0.000	0.000	1.835	1.852	1.872	1.890	1.909	1.928	1.946	1.965	1.984	2.002	2.021	2.038	2.055	2.072	2.089	2.105	2.121	2.138	2.152	2.165	2.179	2.192	2.204	2.216	2.226	2.235	2.244	2.251	2.260	2.265	2.270	2.274	2.278	2.280	2.280	2.280	2.280	2.279	2.275	2.271	2.266	2.262	2.255	2.249	2.241	2.232	2.224	2.214	2.204	2.194	2.181	2.170	2.159	2.145	2.132	2.120	2.108	2.094	2.081	2.068	2.054	2.041	2.030	2.018	2.005	1.994	1.982	1.971	1.962	1.951	1.942	1.935	1.926	1.920	1.914	1.909	1.902	1.900	1.898	1.895	1.894	1.894	1.894	1.895	1.896	1.900	1.904	1.908	1.912	1.918	1.925	1.932	1.940	1.949	1.958	1.968	1.978	1.988	1.999	2.010	2.021	2.033	2.045	2.058	2.069	2.080	2.092	2.104	2.115	2.126	2.138	2.148	2.159	2.168	2.178	2.185	2.194	2.200	2.206	2.212	2.218	2.222	2.225	2.228	2.230	2.231	2.230	2.230	2.226	2.225	2.219	2.215	2.208	2.201	2.194	2.184	2.174	2.164	2.151	2.140	2.128	2.114	2.098	2.082	2.066	2.050	2.033	2.014	1.996	1.978	1.960	1.940	1.921	1.902	1.882	1.862	1.844	1.825	1.806	1.788	1.769	1.751	1.732	1.716	1.700	1.684	1.668	1.654	1.639	1.626	1.614	1.601	1.591	1.581	1.572	1.565	1.558	1.551	1.546	1.544	1.541	1.539	1.538	1.538	1.539	1.541	1.545	1.548	1.552	1.559	1.566	1.572	1.581	1.590	1.600	1.610	1.621	1.632	1.645	1.658	1.670	1.684	1.696	1.711	1.726	1.740	1.754	1.769	1.782	1.798	1.812	1.826	1.841	1.855	1.869	1.882	1.896	1.910	1.924	1.935	1.948	1.959	1.970	1.982	1.992	2.004	2.014	2.022	2.034	2.042	2.051	2.059	2.068	2.076	2.082	2.090	2.098	2.104	2.110	2.116	2.122	2.129	2.132	2.139	2.145	2.149	2.154	2.159	2.162	2.166	2.171	2.175	2.179	2.182	2.186	2.190	2.195	2.198	2.201	2.205	2.209	2.211	2.215	2.218	2.220	2.224	2.226	2.229	2.231	2.234	2.236	2.239	2.241	2.244	2.245	2.248	2.248	2.250	2.250	2.252	2.254	2.254	2.254	2.255	2.255	2.255	2.255	2.255	2.254	2.252	2.254	2.251	2.251	2.249	2.248	2.246	2.244	2.242	2.241	2.239	2.235	2.232	2.230	2.228	2.222	2.220	2.216	2.212	2.209	2.205	2.201	2.196	2.192	2.188	2.182	2.176	2.171	2.165	2.160	2.152	2.146	2.140	2.134	2.125	2.118	2.110	2.101	2.094	2.084	2.075	2.065	2.055	2.045	2.034	2.022	2.010	1.999	1.985	1.972	1.959	1.944	1.929	1.915	1.899	1.882	1.866	1.850	1.832	1.814	1.796	1.778	1.759	1.739	1.719	1.699	1.679	1.659	1.638	1.616	1.595	1.574	1.551	1.531	1.509	1.489	1.466	1.445	1.425	1.404	1.384	1.362	1.344	1.324	1.305	1.286	1.269	1.251	1.236	1.220	1.204	1.190	1.176	1.164	1.151	1.141	1.131	1.122	1.115	1.108	1.102	1.098	1.094	1.091	1.090	1.089	1.090	1.092	1.094	1.098	1.102	1.106	1.114	1.120	1.129	1.138	1.146	1.158	1.168	1.179	1.191	1.202	1.215	1.229	1.242	1.256	1.271	1.285	1.300	1.312	1.328	1.341	1.356	1.370	1.382	1.396	1.410	1.422	1.434	1.445	1.456	1.466	1.476	1.485	1.494	1.501	1.508	1.514	1.520	1.522	1.528	1.530	1.531	1.532	1.531	1.530	1.529	1.525	1.521	1.518	1.511	1.505	1.498	1.490	1.481	1.470	1.460	1.449	1.436	1.422	1.409	1.395	1.380	1.364	1.348	1.331	1.312	1.295	1.276	1.258	1.238	1.219	1.196	1.175	1.154	1.132	1.111	1.089	1.066	1.042	1.020	0.996	0.974	0.950	0.925	0.902	0.879	0.855	0.830	0.806	0.784	0.760	0.738	0.714	0.690	0.668	0.646	0.625	0.602	0.581	0.560	0.540	0.520	0.501	0.481	0.464	0.446	0.429	0.412	0.396	0.382	0.368	0.352	0.340	0.328	0.315	0.304	0.294	0.285	0.276	0.268	0.261	0.254	0.249	0.242	0.239	0.235	0.232	0.230	0.229	0.229	0.228	0.228	0.228	0.229	0.230	0.232	0.235	0.238	0.240	0.244	0.249	0.252	0.256	0.261	0.266	0.271	0.276	0.282	0.288	0.294	0.300	0.306	0.312	0.319	0.325	0.331	0.336	0.344	0.350	0.356	0.362	0.370	0.376	0.382	0.389	0.395	0.402	0.410	0.418	0.424	0.431	0.440	0.448	0.456	0.462	0.472	0.481	0.490	0.499	0.507	0.518	0.528	0.539	0.549	0.560	0.571	0.584	0.594	0.608	0.620	0.632	0.646	0.659	0.672	0.686	0.700	0.714	0.729	0.742	0.756	0.771	0.786	0.800	0.814	0.828	0.842	0.856	0.870	0.882	0.896	0.909	0.921	0.934	0.946	0.958	0.968	0.979	0.989	0.999	1.008	1.018	1.025	1.032	1.041	1.048	1.054	1.060	1.065	1.071	1.075	1.080	1.084	1.088	1.091	1.094	1.098	1.100	1.102	1.105	1.106	1.109	1.111	1.112	1.116	1.118	1.120	1.124	1.126	1.130	1.134	1.138	1.141	1.146	1.150	1.156	1.162	1.169	1.176	1.182	1.191	1.199	1.209	1.219	1.228	1.238	1.249	1.259	1.271	1.282	1.295	1.308	1.320	1.334	1.346	1.360	1.374	1.389	1.402	1.418	1.431	1.446	1.460	1.475	1.489	1.504	1.518	1.531	1.545	1.559	1.571	1.584	1.596	1.608	1.620	1.631	1.642	1.652	1.662	1.674	1.682	1.691	1.700	1.709	1.716	1.724	1.731	1.738	1.744	1.751	1.756	1.762	1.768	1.772	1.778	1.781	1.788	1.791	1.795	1.799	1.804	1.808	1.812	1.816	1.820	1.824	1.828	1.831	1.835	1.840	1.844	1.849	1.852	1.859	1.864	1.869	1.874	1.879	1.885	1.889	1.895	1.900	1.906	1.911	1.918	1.924	1.929	1.936	1.941	1.948	1.954	1.959	1.965	1.970	1.976	1.981	1.988	1.992	1.996	2.001	2.005	2.010	2.015	2.019	2.021	2.025	2.029	2.031	2.033	2.035	2.036	2.036	2.039	2.039	2.039	2.039	2.039	2.036	2.036	2.035	2.033	2.030	2.027	2.025	2.022	2.019	2.015	2.011	2.006	2.002	1.998	1.994	1.989	1.984	1.979	1.972	1.968	1.962	1.956	1.951	1.945	1.939	1.932	1.926	1.921	1.915	1.910	1.904	1.898	1.892	1.886	1.881	1.876	1.871	1.866	1.861	1.858	1.852	1.848	1.844	1.840	1.836	1.832	1.830	1.826	1.824	1.821	1.819	1.818	1.815	1.814	1.812	1.812	1.811	1.810	1.810	1.810	1.810	1.811	1.811	1.812	1.812	1.814	1.815	1.816	1.816	1.818	1.819	1.820	1.821	1.822	1.824	1.825	1.826	1.826	1.829	1.829	1.830	1.831	1.830	1.831	1.830	1.830	1.830	1.830	1.829	1.828	1.826	1.824	1.822	1.820	1.818	1.815	1.810	1.806	1.802	1.798	1.792	1.789	1.784	1.778	1.771	1.765	1.760	1.754	1.748	1.740	1.734	1.728	1.720	1.712	1.708	1.700	1.692	1.686	1.679	1.672	1.666	1.661	1.655	1.650	1.644	1.638	1.634	1.630	1.625	1.622	1.618	1.615	1.614	1.611	1.610	1.610	1.609	1.609	1.609	1.611	1.612	1.614	1.615	1.619	1.622	1.626	1.630	1.635	1.639	1.645	1.650	1.656	1.664	1.670	1.676	1.684	1.692	1.700	1.709	1.716	1.725	1.732	1.741	1.749	1.758	1.766	1.775	1.784	1.792	1.801	1.810	1.819	1.828	1.835	1.844	1.851	1.860	1.866	1.874	1.882	1.890	1.895	1.902	1.909	1.915	1.921	1.928	1.934	1.940	1.944	1.950	1.955	1.959	1.964	1.968	1.971	1.975	1.979	1.982	1.985	1.988	1.990	1.992	1.995	1.998	1.999	2.001	2.004	2.004	2.005	2.007	2.009	2.010	2.011	2.013	2.013	2.013	2.014	2.014	2.015	2.016	2.015	2.016	2.016	2.016	2.016	2.018	2.016	2.016	2.016	2.018	2.016	2.018	2.016	2.018	2.016	2.018	2.016	2.018	2.016	2.018	2.018	2.016	2.018	2.018	2.018	2.018	2.018	2.018	2.018	2.018	2.016	2.018	2.018	2.016	2.016	2.016	2.016	2.016	2.015	2.015	2.015	2.014	2.014	2.013	2.010	2.010	2.009	2.009	2.006	2.005	2.004	2.001	1.999	1.999	1.995	1.992	1.991	1.988	1.986	1.982	1.980	1.976	1.972	1.969	1.965	1.961	1.956	1.952	1.949	1.944	1.938	1.934	1.928	1.922	1.916	1.910	1.904	1.899	1.891	1.885	1.879	1.871	1.865	1.859	1.850	1.844	1.836	1.828	1.821	1.812	1.805	1.798	1.790	1.782	1.775	1.768	1.759	1.752	1.744	1.736	1.729	1.721	1.715	1.708	1.700	1.692	1.686	1.679	1.672	1.666	1.659	1.654	1.646	1.640	1.635	1.629	1.622	1.618	1.612	1.608	1.601	1.598	1.592	1.588	1.582	1.579	1.575	1.571	1.566	1.562	1.560	1.556	1.552	1.549	1.546	1.542	1.539	1.535	1.534	1.531	1.528	1.525	1.521	1.520	1.518	1.515	1.512	1.511	1.509	1.508	1.505	1.505	1.502	1.501	1.500	1.500	1.499	1.499	1.498	1.498	1.498	1.498	1.498	1.498	1.499	1.500	1.501	1.502	1.505	1.506	1.509	1.510	1.512	1.515	1.516	1.520	1.522	1.525	1.529	1.531	1.534	1.538	1.539	1.542	1.545	1.549	1.550	1.551	1.555	1.556	1.558	1.559	1.560	1.561	1.561	1.562	1.562	1.561	1.561	1.559	1.556	1.554	1.551	1.549	1.545	1.541	1.536	1.531	1.526	1.520	1.514	1.508	1.500	1.492	1.485	1.478	1.470	1.461	1.454	1.445	1.436	1.429	1.420	1.412	1.404	1.395	1.386	1.380	1.372	1.365	1.358	1.352	1.346	1.340	1.336	1.331	1.329	1.325	1.324	1.320	1.320	1.319	1.320	1.321	1.324	1.326	1.330	1.334	1.339	1.346	1.352	1.361	1.369	1.379	1.389	1.399	1.411	1.422	1.438	1.450	1.464	1.480	1.495	1.510	1.528	1.544	1.561	1.579	1.598	1.616	1.635	1.654	1.674	1.692	1.711	1.731	1.751	1.771	1.791	1.810	1.831	1.850	1.870	1.889	1.908	1.928	1.945	1.964	1.982	2.000	2.016	2.034	2.051	2.066	2.084	2.099	2.114	2.130	2.144	2.158	2.172	2.186	2.199	2.212	2.225	2.238	2.250	2.261	2.272	2.284	2.294	2.304	2.315	2.325	2.335	2.344	2.354	2.362	2.372	2.381	2.390	2.398	2.406	2.414	2.421	2.429	2.435	2.441	2.448	2.454	2.460	2.465	2.469	2.474	2.478	2.480	2.482	2.484	2.486	2.488	2.488	2.488	2.488	2.486	2.484	2.481	2.479	2.474	2.469	2.462	2.456	2.450	2.442	2.434	2.425	2.415	2.404	2.394	2.381	2.369	2.356	2.342	2.329	2.315	2.300	2.286	2.270	2.256	2.240	2.224	2.209	2.194	2.178	2.164	2.149	2.135	2.120	2.106	2.094	2.082	2.071	2.061	2.051	2.042	2.035	2.027	2.022	2.018	2.015	2.013	2.013	2.013	2.014	2.018	2.022	2.029	2.035	2.044	2.054	2.064	2.076	2.090	2.105	2.121	2.138	2.156	2.174	2.194	2.215	2.236	2.259	2.281	2.306	2.330	2.355	2.380	2.405	2.431	2.456	2.482	2.509	2.535	2.560	2.585	2.611	2.635	2.660	2.684	2.706	2.729	2.751	2.771	2.791	2.811	2.829	2.846	2.862	2.879	2.894	2.908	2.920	2.932	2.944	2.952	2.961	2.969	2.975	2.980	2.986	2.989	2.992	2.995	2.995	2.995	2.996	2.995	2.992	2.990	2.988	2.985	2.981	2.976	2.971	2.966	2.961	2.955	2.950	2.944	2.938	2.932	2.925	2.919	2.912	2.906	2.901	2.895	2.889	2.884	2.878	2.872	2.868	2.862	2.859	2.854	2.850	2.846	2.841	2.838	2.834	2.831	2.828	2.824	2.822	2.820	2.818	2.814	2.811	2.810	2.806	2.805	2.801	2.799	2.795	2.794	2.790	2.786	2.784	2.779	2.775	2.770	2.766	2.762	2.756	2.750	2.745	2.739	2.732	2.726	2.719	2.712	2.705	2.696	2.688	2.680	2.670	2.661	2.652	2.644	2.634	2.624	2.614	2.605	2.595	2.585	2.576	2.566	2.558	2.549	2.539	2.531	2.522	2.514	2.506	2.499	2.491	2.485	2.479	2.474	2.466	2.462	2.459	2.454	2.450	2.446	2.444	2.441	2.439	2.436	2.435	2.435	2.434	2.432	2.432	2.432	2.431	2.432	2.432	2.432	2.432	2.434	2.434	2.435	2.435	2.435	2.435	2.435	2.434	2.434	2.432	2.430	2.429	2.426	2.424	2.421	2.416	2.414	2.410	2.405	2.400	2.395	2.390	2.384	2.378	2.370	2.362	2.356	2.349	2.341	2.334	2.324	2.316	2.309	2.300	2.290	2.281	2.271	2.262	2.254	2.244	2.235	2.226	2.219	2.210	2.201	2.194	2.186	2.179	2.171	2.164	2.159	2.151	2.145	2.140	2.135	2.129	2.125	2.121	2.116	2.112	2.110	2.106	2.104	2.100	2.099	2.096	2.095	2.092	2.091	2.091	2.090	2.090	2.089	2.089	2.088	2.088	2.088	2.088	2.088	2.086	2.086	2.086	2.088	2.088	2.088	2.088	2.088	2.089	2.088	2.089	2.089	2.088	2.088	2.088	2.088	2.088	2.088	2.088	2.086	2.086	2.085	2.086	2.085	2.085	2.084	2.084	2.084	2.084	2.084	2.082	2.084	2.082	2.081	2.081	2.081	2.081	2.081	2.081	2.080	2.080	2.079	2.079	2.079	2.078	2.078	2.078	2.079	2.078	2.078	2.076	2.076	2.076	2.076	2.076	2.075	2.075	2.075	2.074	2.074	2.072	2.071	2.071	2.071	2.070	2.070	2.068	2.068	2.068	2.066	2.065	2.065	2.065	2.062	2.062	2.062	2.061	2.060	2.059	2.059	2.058	2.058	2.056	2.055	2.054	2.054	2.051	2.050	2.049	2.047	2.045	2.044	2.041	2.039	2.036	2.034	2.030	2.027	2.024	2.020	2.016	2.011	2.007	2.002	1.998	1.991	1.985	1.978	1.972	1.964	1.958	1.949	1.941	1.932	1.922	1.914	1.902	1.892	1.882	1.871	1.860	1.849	1.836	1.824	1.811	1.799	1.785	1.772	1.760	1.746	1.732	1.719	1.705	1.692	1.679	1.665	1.651	1.638	1.624	1.611	1.599	1.585	1.572	1.561	1.549	1.536	1.525	1.515	1.504	1.494	1.484	1.474	1.465	1.456	1.449	1.441	1.434	1.426	1.421	1.415	1.410	1.405	1.401	1.398	1.394	1.391	1.389	1.386	1.384	1.382	1.382	1.381	1.381	1.381	1.382	1.382	1.384	1.386	1.389	1.391	1.394	1.396	1.400	1.405	1.409	1.412	1.418	1.424	1.428	1.434	1.440	1.446	1.452	1.459	1.466	1.472	1.481	1.489	1.496	1.504	1.512	1.520	1.529	1.536	1.545	1.554	1.561	1.570	1.578	1.586	1.594	1.602	1.609	1.616	1.622	1.629	1.635	1.641	1.646	1.650	1.654	1.658	1.661	1.662	1.664	1.664	1.664	1.662	1.660	1.658	1.652	1.649	1.642	1.635	1.626	1.618	1.608	1.595	1.582	1.569	1.554	1.536	1.520	1.501	1.481	1.460	1.439	1.415	1.391	1.365	1.339	1.312	1.284	1.255	1.224	1.194	1.162	1.129	1.095	1.061	1.026	0.991	0.956	0.920	0.884	0.846	0.811	0.772	0.735	0.699	0.661	0.622	0.586	0.549	0.511	0.475	0.439	0.402	0.366	0.331	0.296	0.261	0.228	0.194	0.161	0.129	0.098	0.066	0.036	0.008	-0.021	-0.049	-0.076	-0.102	-0.126	-0.151	-0.174	-0.196	-0.218	-0.239	-0.259	-0.276	-0.294	-0.310	-0.325	-0.340	-0.352	-0.365	-0.376	-0.386	-0.395	-0.404	-0.411	-0.416	-0.421	-0.425	-0.428	-0.430	-0.431	-0.431	-0.430	-0.428	-0.425	-0.420	-0.416	-0.411	-0.404	-0.396	-0.388	-0.379	-0.370	-0.359	-0.348	-0.335	-0.322	-0.310	-0.295	-0.280	-0.265	-0.249	-0.232	-0.215	-0.199	-0.180	-0.161	-0.144	-0.125	-0.105	-0.086	-0.066	-0.045	-0.024	-0.005	0.018	0.038	0.059	0.080	0.102	0.124	0.145	0.168	0.190	0.211	0.232	0.256	0.278	0.299	0.320	0.342	0.365	0.386	0.409	0.431	0.452	0.475	0.495	0.518	0.539	0.560	0.582	0.602	0.624	0.646	0.666	0.688	0.709	0.730	0.751	0.772	0.792	0.812	0.834	0.854	0.875	0.895	0.916	0.935	0.956	0.976	0.995	1.015	1.034	1.054	1.074	1.092	1.111	1.129	1.148	1.166	1.184	1.201	1.218	1.236	1.252	1.268	1.285	1.300	1.316	1.331	1.346	1.360	1.375	1.389	1.401	1.415	1.428	1.439	1.451	1.464	1.474	1.486	1.496	1.506	1.516	1.525	1.534	1.544	1.552	1.561	1.569	1.576	1.584	1.591	1.599	1.606	1.612	1.620	1.628	1.634	1.640	1.648	1.654	1.660	1.668	1.674	1.680	1.688	1.695	1.704	1.711	1.719	1.726	1.735	1.744	1.754	1.762	1.772	1.782	1.792	1.802	1.815	1.825	1.838	1.851	1.864	1.876	1.890	1.904	1.916	1.931	1.946	1.962	1.979	1.994	2.010	2.026	2.044	2.061	2.078	2.095	2.114	2.131	2.150	2.169	2.186	2.204	2.224	2.241	2.260	2.278	2.296	2.315	2.331	2.349	2.366	2.384	2.400	2.415	2.431	2.446	2.461	2.475	2.489	2.502	2.514	2.526	2.538	2.546	2.558	2.565	2.574	2.581	2.588	2.592	2.598	2.601	2.605	2.608	2.610	2.611	2.611	2.610	2.609	2.605	2.601	2.599	2.594	2.589	2.581	2.575	2.566	2.558	2.550	2.540	2.530	2.520	2.509	2.498	2.486	2.475	2.462	2.450	2.438	2.424	2.411	2.396	2.384	2.369	2.356	2.342	2.329	2.315	2.301	2.288	2.272	2.260	2.246	2.231	2.219	2.206	2.194	2.180	2.168	2.154	2.141	2.129	2.118	2.106	2.094	2.084	2.071	2.060	2.049	2.039	2.029	2.018	2.007	1.998	1.988	1.979	1.969	1.960	1.950	1.941	1.932	1.925	1.916	1.908	1.899	1.891	1.884	1.876	1.868	1.860	1.852	1.845	1.838	1.831	1.824	1.818	1.809	1.802	1.795	1.789	1.781	1.775	1.769	1.762	1.755	1.749	1.742	1.738	1.730	1.724	1.718	1.710	1.704	1.698	1.690	1.682	1.678	1.670	1.664	1.656	1.649	1.641	1.634	1.626	1.619	1.610	1.602	1.595	1.586	1.578	1.569	1.560	1.551	1.541	1.532	1.522	1.512	1.501	1.492	1.481	1.471	1.460	1.450	1.439	1.426	1.416	1.405	1.392	1.381	1.370	1.358	1.345	1.335	1.321	1.309	1.296	1.284	1.271	1.259	1.248	1.235	1.222	1.210	1.198	1.185	1.172	1.159	1.148	1.135	1.122	1.111	1.098	1.086	1.072	1.060	1.049	1.035	1.022	1.010	0.998	0.985	0.972	0.960	0.948	0.934	0.921	0.909	0.895	0.882	0.869	0.856	0.844	0.829	0.816	0.804	0.790	0.779	0.765	0.751	0.739	0.726	0.714	0.701	0.689	0.676	0.664	0.652	0.642	0.631	0.620	0.609	0.599	0.589	0.581	0.571	0.564	0.555	0.548	0.541	0.532	0.528	0.521	0.516	0.512	0.509	0.505	0.502	0.500	0.499	0.498	0.498	0.498	0.499	0.500	0.501	0.502	0.505	0.507	0.511	0.515	0.519	0.524	0.528	0.534	0.539	0.544	0.549	0.555	0.561	0.568	0.571	0.578	0.584	0.590	0.595	0.600	0.605	0.610	0.615	0.619	0.624	0.628	0.630	0.634	0.636	0.639	0.641	0.642	0.645	0.645	0.645	0.646	0.646	0.646	0.644	0.644	0.641	0.640	0.638	0.636	0.634	0.632	0.629	0.628	0.625	0.622	0.620	0.616	0.614	0.612	0.610	0.609	0.606	0.606	0.605	0.605	0.605	0.605	0.606	0.608	0.609	0.611	0.615	0.619	0.622	0.628	0.632	0.638	0.645	0.652	0.660	0.669	0.678	0.686	0.696	0.708	0.719	0.731	0.742	0.755	0.768	0.781	0.795	0.810	0.824	0.838	0.852	0.868	0.882	0.896	0.911	0.926	0.941	0.956	0.970	0.984	0.998	1.012	1.026	1.039	1.050	1.062	1.074	1.085	1.096	1.105	1.115	1.124	1.131	1.139	1.146	1.151	1.155	1.160	1.164	1.166	1.170	1.170	1.172	1.172	1.171	1.171	1.169	1.168	1.164	1.160	1.156	1.152	1.146	1.141	1.136	1.129	1.122	1.115	1.108	1.100	1.092	1.085	1.078	1.068	1.060	1.051	1.044	1.035	1.028	1.018	1.010	1.002	0.995	0.988	0.981	0.974	0.968	0.961	0.956	0.951	0.946	0.942	0.939	0.935	0.932	0.930	0.929	0.926	0.926	0.926	0.928	0.929	0.930	0.932	0.936	0.940	0.945	0.950	0.955	0.962	0.970	0.978	0.988	0.996	1.006	1.018	1.029	1.040	1.054	1.068	1.081	1.096	1.111	1.128	1.144	1.161	1.179	1.196	1.216	1.236	1.255	1.276	1.296	1.318	1.340	1.364	1.385	1.408	1.431	1.455	1.479	1.501	1.526	1.550	1.574	1.598	1.621	1.645	1.669	1.692	1.715	1.738	1.760	1.782	1.804	1.825	1.845	1.865	1.884	1.904	1.921	1.939	1.956	1.971	1.985	2.000	2.014	2.025	2.038	2.046	2.058	2.064	2.071	2.079	2.084	2.088	2.091	2.094	2.095	2.095	2.095	2.092	2.089	2.086	2.081	2.078	2.071	2.065	2.058	2.049	2.040	2.031	2.021	2.011	1.999	1.988	1.975	1.962	1.951	1.936	1.924	1.909	1.895	1.880	1.865	1.851	1.835	1.820	1.805	1.790	1.774	1.759	1.742	1.728	1.712	1.696	1.681	1.665	1.651	1.635	1.620	1.605	1.590	1.575	1.560	1.545	1.531	1.516	1.502	1.488	1.474	1.459	1.446	1.431	1.416	1.402	1.389	1.376	1.362	1.349	1.336	1.324	1.311	1.299	1.285	1.272	1.260	1.248	1.235	1.224	1.211	1.199	1.189	1.176	1.164	1.151	1.140	1.128	1.116	1.105	1.092	1.081	1.069	1.056	1.044	1.032	1.020	1.006	0.992	0.980	0.966	0.951	0.936	0.921	0.905	0.890	0.872	0.855	0.838	0.818	0.799	0.778	0.756	0.734	0.711	0.688	0.661	0.636	0.609	0.581	0.552	0.522	0.491	0.460	0.426	0.391	0.358	0.321	0.284	0.246	0.206	0.166	0.124	0.082	0.040	-0.004	-0.048	-0.094	-0.140	-0.186	-0.234	-0.281	-0.330	-0.379	-0.428	-0.478	-0.526	-0.576	-0.625	-0.675	-0.725	-0.775	-0.824	-0.874	-0.924	-0.971	-1.020	-1.069	-1.115	-1.164	-1.209	-1.255	-1.300	-1.345	-1.388	-1.430	-1.472	-1.514	-1.552	-1.591	-1.630	-1.666	-1.701	-1.736	-1.769	-1.801	-1.831	-1.861	-1.889	-1.916	-1.941	-1.966	-1.990	-2.011	-2.033	-2.051	-2.070	-2.086	-2.102	-2.116	-2.130	-2.141	-2.152	-2.161	-2.169	-2.176	-2.182	-2.186	-2.190	-2.192	-2.194	-2.192	-2.192	-2.190	-2.188	-2.184	-2.180	-2.174	-2.168	-2.160	-2.152	-2.144	-2.134	-2.124	-2.112	-2.102	-2.090	-2.079	-2.066	-2.052	-2.039	-2.025	-2.010	-1.996	-1.980	-1.965	-1.950	-1.935	-1.919	-1.902	-1.888	-1.870	-1.855	-1.839	-1.822	-1.808	-1.792	-1.776	-1.760	-1.746	-1.730	-1.714	-1.700	-1.686	-1.671	-1.656	-1.642	-1.628	-1.615	-1.601	-1.588	-1.575	-1.562	-1.550	-1.539	-1.526	-1.515	-1.504	-1.492	-1.481	-1.470	-1.460	-1.450	-1.442	-1.432	-1.424	-1.415	-1.406	-1.398	-1.391	-1.382	-1.376	-1.370	-1.362	-1.356	-1.350	-1.345	-1.339	-1.334	-1.328	-1.324	-1.319	-1.314	-1.309	-1.305	-1.300	-1.296	-1.292	-1.289	-1.285	-1.280	-1.278	-1.272	-1.269	-1.265	-1.261	-1.256	-1.251	-1.246	-1.240	-1.234	-1.229	-1.222	-1.214	-1.206	-1.198	-1.189	-1.179	-1.169	-1.159	-1.148	-1.135	-1.121	-1.108	-1.094	-1.078	-1.061	-1.044	-1.028	-1.009	-0.990	-0.970	-0.950	-0.928	-0.906	-0.884	-0.861	-0.838	-0.814	-0.789	-0.762	-0.739	-0.712	-0.686	-0.661	-0.635	-0.608	-0.581	-0.556	-0.530	-0.504	-0.478	-0.452	-0.426	-0.401	-0.378	-0.352	-0.330	-0.308	-0.285	-0.265	-0.242	-0.224	-0.204	-0.188	-0.169	-0.152	-0.136	-0.121	-0.108	-0.094	-0.081	-0.069	-0.058	-0.046	-0.038	-0.028	-0.019	-0.011	-0.004	0.004	0.011	0.018	0.024	0.030	0.036	0.042	0.048	0.055	0.061	0.069	0.075	0.082	0.091	0.100	0.109	0.120	0.130	0.142	0.154	0.168	0.182	0.196	0.212	0.229	0.248	0.266	0.285	0.306	0.328	0.349	0.372	0.398	0.422	0.449	0.475	0.504	0.531	0.561	0.591	0.620	0.651	0.682	0.714	0.745	0.778	0.810	0.842	0.875	0.908	0.940	0.972	1.004	1.035	1.066	1.096	1.128	1.156	1.186	1.214	1.241	1.270	1.295	1.322	1.346	1.371	1.394	1.418	1.439	1.460	1.480	1.500	1.519	1.538	1.554	1.571	1.588	1.602	1.616	1.631	1.645	1.658	1.670	1.684	1.695	1.706	1.718	1.729	1.739	1.751	1.761	1.772	1.782	1.792	1.804	1.815	1.826	1.838	1.849	1.861	1.874	1.885	1.899	1.912	1.925	1.939	1.954	1.969	1.984	1.999	2.015	2.031	2.049	2.066	2.082	2.101	2.119	2.138	2.155	2.174	2.194	2.212	2.231	2.251	2.271	2.291	2.311	2.330	2.349	2.368	2.386	2.405	2.424	2.441	2.459	2.476	2.491	2.508	2.522	2.538	2.551	2.564	2.578	2.589	2.600	2.609	2.619	2.628	2.635	2.640	2.648	2.651	2.655	2.658	2.659	2.660	2.660	2.658	2.656	2.652	2.649	2.644	2.638	2.631	2.624	2.616	2.608	2.599	2.588	2.578	2.565	2.554	2.542	2.530	2.518	2.505	2.491	2.479	2.465	2.451	2.438	2.425	2.411	2.399	2.386	2.374	2.362	2.352	2.340	2.330	2.321	2.311	2.302	2.294	2.288	2.281	2.276	2.271	2.268	2.264	2.261	2.261	2.260	2.262	2.262	2.265	2.268	2.271	2.276	2.282	2.288	2.296	2.304	2.312	2.321	2.331	2.341	2.351	2.364	2.375	2.388	2.399	2.412	2.425	2.438	2.451	2.464	2.476	2.489	2.501	2.515	2.526	2.539	2.550	2.561	2.570	2.580	2.589	2.599	2.606	2.612	2.619	2.624	2.629	2.634	2.636	2.636	2.639	2.638	2.638	2.635	2.631	2.626	2.620	2.615	2.608	2.600	2.591	2.581	2.571	2.560	2.548	2.534	2.519	2.505	2.490	2.474	2.458	2.440	2.422	2.406	2.389	2.370	2.351	2.332	2.314	2.296	2.278	2.260	2.242	2.224	2.208	2.190	2.174	2.158	2.142	2.126	2.112	2.099	2.086	2.074	2.062	2.052	2.042	2.034	2.026	2.020	2.014	2.010	2.005	2.001	2.000	1.999	1.999	1.999	2.001	2.004	2.007	2.011	2.016	2.022	2.029	2.036	2.044	2.054	2.061	2.071	2.082	2.092	2.104	2.115	2.128	2.139	2.151	2.164	2.175	2.188	2.200	2.212	2.225	2.236	2.249	2.260	2.272	2.282	2.295	2.305	2.316	2.326	2.335	2.344	2.352	2.362	2.370	2.379	2.385	2.392	2.399	2.406	2.412	2.418	2.422	2.429	2.432	2.438	2.442	2.445	2.449	2.454	2.456	2.460	2.462	2.466	2.469	2.472	2.474	2.478	2.479	2.482	2.484	2.486	2.490	2.492	2.495	2.498	2.500	2.502	2.505	2.509	2.511	2.514	2.516	2.519	2.521	2.524	2.528	2.529	2.532	2.535	2.538	2.539	2.541	2.544	2.546	2.549	2.550	2.551	2.554	2.555	2.555	2.556	2.558	2.558	2.558	2.558	2.558	2.556	2.556	2.556	2.555	2.554	2.551	2.550	2.548	2.546	2.544	2.540	2.538	2.534	2.530	2.526	2.522	2.519	2.515	2.510	2.505	2.501	2.495	2.491	2.485	2.480	2.474	2.468	2.461	2.455	2.450	2.442	2.436	2.429	2.422	2.415	2.406	2.399	2.390	2.382	2.372	2.365	2.356	2.348	2.339	2.329	2.319	2.309	2.298	2.288	2.275	2.264	2.252	2.240	2.228	2.214	2.201	2.188	2.174	2.160	2.146	2.130	2.115	2.101	2.085	2.069	2.052	2.036	2.019	2.002	1.985	1.968	1.951	1.934	1.916	1.899	1.881	1.865	1.849	1.831	1.814	1.798	1.782	1.766	1.750	1.735	1.720	1.705	1.691	1.679	1.665	1.652	1.641	1.630	1.620	1.610	1.601	1.595	1.588	1.580	1.576	1.570	1.566	1.564	1.562	1.561	1.561	1.562	1.564	1.568	1.571	1.576	1.581	1.588	1.594	1.602	1.611	1.620	1.629	1.641	1.651	1.664	1.676	1.689	1.701	1.716	1.730	1.744	1.759	1.772	1.788	1.804	1.819	1.834	1.849	1.864	1.879	1.894	1.909	1.922	1.938	1.950	1.962	1.976	1.989	2.001	2.013	2.022	2.033	2.042	2.051	2.059	2.068	2.075	2.080	2.086	2.090	2.095	2.098	2.100	2.101	2.101	2.101	2.100	2.100	2.096	2.094	2.089	2.084	2.078	2.071	2.062	2.055	2.046	2.036	2.026	2.016	2.004	1.991	1.979	1.964	1.950	1.934	1.919	1.902	1.885	1.868	1.849	1.830	1.811	1.791	1.770	1.750	1.728	1.705	1.684	1.660	1.638	1.612	1.590	1.565	1.541	1.515	1.491	1.466	1.440	1.416	1.390	1.365	1.340	1.315	1.289	1.265	1.240	1.216	1.191	1.168	1.144	1.121	1.098	1.075	1.052	1.031	1.010	0.990	0.971	0.951	0.932	0.915	0.899	0.882	0.868	0.851	0.839	0.825	0.812	0.801	0.791	0.781	0.772	0.765	0.758	0.752	0.746	0.742	0.738	0.734	0.731	0.729	0.728	0.728	0.728	0.728	0.730	0.731	0.734	0.738	0.740	0.745	0.750	0.754	0.760	0.765	0.771	0.778	0.785	0.792	0.800	0.808	0.816	0.824	0.832	0.841	0.850	0.859	0.868	0.878	0.888	0.896	0.908	0.918	0.928	0.938	0.948	0.959	0.970	0.980	0.991	1.004	1.014	1.026	1.038	1.050	1.062	1.074	1.086	1.099	1.111	1.125	1.136	1.150	1.164	1.176	1.190	1.204	1.218	1.230	1.245	1.259	1.271	1.285	1.299	1.312	1.326	1.339	1.352	1.365	1.378	1.390	1.402	1.414	1.425	1.438	1.448	1.458	1.468	1.476	1.486	1.495	1.502	1.511	1.519	1.525	1.531	1.536	1.542	1.546	1.550	1.555	1.556	1.560	1.562	1.564	1.565	1.566	1.568	1.566	1.568	1.566	1.565	1.564	1.562	1.561	1.559	1.556	1.555	1.552	1.551	1.549	1.546	1.545	1.542	1.541	1.540	1.539	1.538	1.538	1.536	1.536	1.538	1.539	1.540	1.541	1.545	1.546	1.550	1.554	1.558	1.562	1.566	1.571	1.576	1.582	1.589	1.596	1.602	1.610	1.618	1.626	1.634	1.642	1.651	1.660	1.670	1.679	1.689	1.698	1.709	1.718	1.728	1.736	1.746	1.755	1.765	1.775	1.782	1.791	1.800	1.809	1.816	1.824	1.832	1.840	1.846	1.854	1.861	1.866	1.872	1.879	1.885	1.890	1.895	1.901	1.906	1.911	1.915	1.920	1.924	1.929	1.931	1.936	1.940	1.945	1.949	1.952	1.958	1.961	1.966	1.971	1.976	1.980	1.986	1.990	1.996	2.001	2.007	2.014	2.020	2.026	2.033	2.040	2.046	2.055	2.062	2.069	2.078	2.084	2.092	2.100	2.109	2.118	2.125	2.134	2.141	2.149	2.158	2.165	2.172	2.180	2.189	2.195	2.201	2.209	2.215	2.220	2.226	2.231	2.238	2.241	2.245	2.249	2.251	2.254	2.256	2.259	2.259	2.261	2.261	2.261	2.261	2.259	2.259	2.256	2.255	2.251	2.249	2.245	2.241	2.239	2.234	2.229	2.224	2.220	2.215	2.210	2.205	2.200	2.194	2.189	2.182	2.178	2.172	2.168	2.161	2.158	2.152	2.148	2.142	2.138	2.132	2.129	2.124	2.120	2.116	2.112	2.110	2.108	2.105	2.101	2.100	2.099	2.096	2.095	2.094	2.094	2.092	2.091	2.092	2.092	2.092	2.094	2.095	2.096	2.096	2.098	2.099	2.101	2.102	2.104	2.106	2.109	2.111	2.112	2.115	2.118	2.120	2.122	2.124	2.125	2.128	2.129	2.131	2.132	2.134	2.135	2.138	2.139	2.140	2.139	2.140	2.141	2.141	2.140	2.140	2.139	2.139	2.138	2.135	2.134	2.131	2.129	2.125	2.122	2.119	2.115	2.110	2.105	2.100	2.095	2.089	2.082	2.076	2.069	2.062	2.055	2.047	2.039	2.031	2.021	2.013	2.004	1.995	1.986	1.976	1.968	1.958	1.948	1.939	1.929	1.920	1.910	1.901	1.892	1.884	1.875	1.868	1.859	1.851	1.844	1.838	1.830	1.824	1.818	1.811	1.806	1.802	1.800	1.795	1.792	1.789	1.788	1.788	1.786	1.785	1.786	1.786	1.789	1.790	1.794	1.798	1.801	1.806	1.811	1.818	1.824	1.831	1.839	1.846	1.854	1.864	1.872	1.882	1.892	1.904	1.914	1.926	1.938	1.949	1.961	1.975	1.988	2.000	2.013	2.026	2.040	2.052	2.066	2.080	2.094	2.108	2.120	2.132	2.146	2.159	2.172	2.185	2.198	2.210	2.221	2.232	2.244	2.254	2.265	2.275	2.285	2.292	2.302	2.310	2.318	2.325	2.331	2.336	2.341	2.346	2.351	2.354	2.358	2.360	2.361	2.362	2.362	2.364	2.364	2.362	2.361	2.359	2.355	2.352	2.349	2.345	2.340	2.335	2.330	2.325	2.319	2.312	2.308	2.300	2.292	2.285	2.279	2.271	2.264	2.256	2.249	2.241	2.235	2.229	2.221	2.215	2.208	2.201	2.195	2.189	2.182	2.178	2.172	2.166	2.161	2.158	2.154	2.150	2.146	2.144	2.140	2.139	2.135	2.134	2.132	2.130	2.130	2.129	2.129	2.129	2.128	2.126	2.128	2.128	2.128	2.129	2.129	2.130	2.130	2.131	2.131	2.132	2.132	2.131	2.131	2.131	2.132	2.131	2.131	2.130	2.129	2.128	2.126	2.124	2.122	2.120	2.118	2.115	2.111	2.109	2.104	2.100	2.096	2.090	2.086	2.081	2.076	2.072	2.066	2.060	2.054	2.050	2.042	2.038	2.031	2.026	2.020	2.014	2.007	2.002	1.996	1.991	1.986	1.981	1.976	1.970	1.965	1.961	1.955	1.951	1.948	1.944	1.939	1.935	1.931	1.929	1.925	1.920	1.918	1.916	1.911	1.909	1.906	1.904	1.902	1.899	1.898	1.895	1.892	1.891	1.888	1.885	1.882	1.880	1.878	1.875	1.872	1.870	1.866	1.862	1.860	1.856	1.852	1.849	1.845	1.841	1.838	1.832	1.828	1.822	1.818	1.814	1.809	1.804	1.799	1.795	1.790	1.786	1.780	1.776	1.772	1.768	1.764	1.760	1.756	1.754	1.750	1.748	1.746	1.744	1.741	1.740	1.740	1.739	1.739	1.739	1.740	1.741	1.742	1.744	1.748	1.750	1.752	1.756	1.760	1.764	1.769	1.774	1.778	1.784	1.788	1.794	1.799	1.804	1.810	1.815	1.819	1.824	1.829	1.832	1.838	1.841	1.845	1.848	1.851	1.852	1.854	1.856	1.856	1.856	1.855	1.854	1.852	1.850	1.846	1.844	1.839	1.834	1.829	1.822	1.816	1.809	1.801	1.794	1.784	1.775	1.766	1.756	1.745	1.735	1.725	1.715	1.704	1.692	1.684	1.674	1.662	1.652	1.642	1.634	1.624	1.615	1.606	1.599	1.592	1.586	1.581	1.575	1.570	1.568	1.565	1.561	1.561	1.561	1.561	1.564	1.566	1.569	1.574	1.580	1.585	1.592	1.600	1.610	1.620	1.631	1.642	1.655	1.670	1.684	1.700	1.715	1.731	1.748	1.766	1.785	1.804	1.825	1.845	1.865	1.888	1.908	1.930	1.952	1.975	1.998	2.021	2.044	2.066	2.090	2.114	2.138	2.159	2.182	2.206	2.229	2.251	2.272	2.295	2.316	2.338	2.358	2.379	2.400	2.419	2.438	2.456	2.475	2.492	2.510	2.526	2.542	2.558	2.572	2.588	2.601	2.615	2.628	2.641	2.652	2.664	2.674	2.685	2.695	2.704	2.712	2.720	2.729	2.736	2.744	2.750	2.756	2.761	2.768	2.772	2.778	2.781	2.785	2.788	2.791	2.794	2.794	2.796	2.798	2.798	2.798	2.798	2.796	2.796	2.794	2.791	2.788	2.785	2.781	2.776	2.772	2.766	2.760	2.754	2.746	2.739	2.730	2.721	2.712	2.702	2.692	2.681	2.670	2.658	2.645	2.632	2.620	2.606	2.592	2.579	2.562	2.549	2.534	2.518	2.502	2.488	2.472	2.458	2.441	2.426	2.412	2.398	2.384	2.371	2.358	2.344	2.334	2.322	2.311	2.302	2.294	2.285	2.279	2.274	2.269	2.265	2.264	2.261	2.261	2.262	2.266	2.270	2.274	2.280	2.289	2.298	2.308	2.318	2.330	2.345	2.360	2.376	2.392	2.411	2.430	2.451	2.471	2.494	2.516	2.539	2.564	2.589	2.614	2.639	2.664	2.691	2.716	2.742	2.769	2.795	2.821	2.846	2.872	2.898	2.921	2.946	2.969	2.991	3.014	3.035	3.055	3.075	3.094	3.112	3.130	3.145	3.160	3.175	3.189	3.200	3.211	3.221	3.230	3.238	3.244	3.251	3.255	3.260	3.262	3.265	3.266	3.266	3.266	3.264	3.262	3.260	3.256	3.252	3.248	3.244	3.238	3.232	3.228	3.221	3.215	3.209	3.201	3.195	3.188	3.181	3.174	3.166	3.160	3.154	3.146	3.139	3.134	3.126	3.121	3.115	3.110	3.105	3.099	3.094	3.089	3.084	3.079	3.075	3.071	3.066	3.062	3.060	3.056	3.052	3.048	3.045	3.041	3.038	3.034	3.031	3.028	3.024	3.020	3.016	3.012	3.009	3.004	3.000	2.996	2.991	2.986	2.981	2.976	2.971	2.965	2.960	2.954	2.949	2.942	2.936	2.930	2.922	2.918	2.910	2.904	2.898	2.890	2.884	2.878	2.871	2.865	2.859	2.851	2.846	2.840	2.834	2.829	2.824	2.819	2.814	2.809	2.806	2.802	2.799	2.795	2.792	2.791	2.788	2.786	2.784	2.782	2.781	2.781	2.779	2.779	2.779	2.779	2.779	2.779	2.779	2.779	2.780	2.780	2.780	2.780	2.780	2.781	2.781	2.779	2.779	2.778	2.776	2.775	2.774	2.772	2.770	2.768	2.765	2.761	2.759	2.755	2.750	2.746	2.741	2.736	2.731	2.725	2.720	2.714	2.708	2.700	2.694	2.686	2.680	2.672	2.665	2.656	2.649	2.641	2.634	2.625	2.616	2.609	2.600	2.591	2.584	2.575	2.566	2.559	2.550	2.542	2.535	2.526	2.520	2.512	2.505	2.498	2.490	2.484	2.476	2.470	2.462	2.458	2.451	2.445	2.439	2.432	2.428	2.422	2.416	2.411	2.406	2.400	2.394	2.390	2.385	2.380	2.375	2.371	2.366	2.362	2.359	2.354	2.350	2.346	2.342	2.339	2.335	2.332	2.329	2.326	2.322	2.320	2.319	2.316	2.315	2.312	2.311	2.309	2.308	2.306	2.306	2.305	2.304	2.304	2.304	2.304	2.304	2.304	2.305	2.305	2.308	2.308	2.308	2.309	2.310	2.311	2.312	2.312	2.314	2.315	2.316	2.318	2.318	2.318	2.319	2.319	2.319	2.319	2.319	2.319	2.318	2.319	2.318	2.316	2.315	2.314	2.312	2.309	2.308	2.305	2.301	2.300	2.296	2.292	2.290	2.288	2.282	2.280	2.276	2.272	2.269	2.266	2.262	2.259	2.256	2.252	2.249	2.246	2.242	2.239	2.236	2.234	2.231	2.228	2.226	2.224	2.222	2.220	2.219	2.218	2.215	2.214	2.214	2.212	2.211	2.209	2.209	2.208	2.206	2.205	2.205	2.204	2.201	2.199	2.199	2.195	2.194	2.191	2.189	2.185	2.181	2.178	2.174	2.168	2.164	2.158	2.151	2.145	2.138	2.131	2.122	2.114	2.106	2.096	2.086	2.076	2.066	2.054	2.042	2.031	2.019	2.006	1.994	1.980	1.969	1.955	1.940	1.925	1.912	1.898	1.884	1.870	1.856	1.841	1.826	1.814	1.799	1.786	1.771	1.759	1.746	1.732	1.721	1.709	1.696	1.685	1.675	1.665	1.655	1.645	1.636	1.628	1.619	1.611	1.604	1.598	1.590	1.585	1.580	1.574	1.570	1.566	1.562	1.560	1.556	1.555	1.554	1.552	1.551	1.551	1.551	1.552	1.552	1.554	1.556	1.558	1.560	1.562	1.566	1.570	1.574	1.578	1.582	1.588	1.592	1.598	1.602	1.608	1.614	1.620	1.626	1.632	1.639	1.645	1.651	1.658	1.665	1.671	1.678	1.685	1.690	1.695	1.702	1.708	1.712	1.718	1.721	1.725	1.730	1.734	1.735	1.738	1.739	1.740	1.740	1.740	1.739	1.736	1.734	1.731	1.726	1.720	1.715	1.708	1.699	1.690	1.679	1.668	1.655	1.641	1.626	1.610	1.592	1.575	1.556	1.536	1.514	1.491	1.469	1.445	1.419	1.392	1.366	1.338	1.309	1.280	1.249	1.218	1.185	1.152	1.119	1.085	1.051	1.018	0.981	0.946	0.910	0.874	0.838	0.801	0.765	0.729	0.694	0.658	0.621	0.586	0.551	0.516	0.481	0.448	0.414	0.381	0.349	0.318	0.286	0.256	0.226	0.198	0.169	0.142	0.116	0.091	0.066	0.042	0.020	-0.001	-0.022	-0.041	-0.059	-0.078	-0.092	-0.108	-0.121	-0.135	-0.146	-0.156	-0.166	-0.174	-0.181	-0.186	-0.192	-0.196	-0.199	-0.200	-0.200	-0.200	-0.199	-0.196	-0.194	-0.189	-0.184	-0.178	-0.171	-0.164	-0.156	-0.148	-0.136	-0.126	-0.115	-0.102	-0.090	-0.078	-0.062	-0.049	-0.034	-0.019	-0.004	0.012	0.029	0.045	0.064	0.080	0.098	0.115	0.134	0.151	0.170	0.188	0.208	0.226	0.245	0.264	0.284	0.302	0.322	0.341	0.361	0.380	0.400	0.421	0.440	0.460	0.480	0.500	0.520	0.540	0.560	0.580	0.601	0.621	0.642	0.661	0.682	0.702	0.724	0.744	0.766	0.786	0.809	0.829	0.851	0.874	0.895	0.918	0.939	0.961	0.984	1.006	1.029	1.051	1.074	1.098	1.119	1.141	1.165	1.188	1.211	1.232	1.256	1.279	1.301	1.324	1.346	1.368	1.389	1.410	1.432	1.454	1.475	1.495	1.515	1.536	1.555	1.575	1.592	1.611	1.630	1.648	1.664	1.680	1.696	1.711	1.726	1.741	1.755	1.769	1.781	1.795	1.808	1.819	1.829	1.841	1.851	1.860	1.871	1.879	1.889	1.896	1.905	1.912	1.920	1.926	1.934	1.940	1.948	1.954	1.960	1.965	1.971	1.978	1.984	1.990	1.995	2.001	2.007	2.014	2.019	2.026	2.033	2.039	2.046	2.054	2.062	2.070	2.078	2.086	2.095	2.104	2.112	2.122	2.132	2.141	2.154	2.165	2.176	2.188	2.199	2.210	2.224	2.236	2.249	2.262	2.276	2.289	2.304	2.318	2.332	2.346	2.362	2.376	2.391	2.408	2.422	2.438	2.454	2.470	2.485	2.501	2.516	2.532	2.549	2.564	2.580	2.595	2.611	2.626	2.640	2.656	2.671	2.685	2.699	2.714	2.728	2.740	2.752	2.765	2.778	2.789	2.801	2.811	2.821	2.830	2.840	2.849	2.858	2.864	2.871	2.878	2.882	2.888	2.892	2.898	2.900	2.902	2.905	2.905	2.906	2.905	2.904	2.902	2.899	2.896	2.891	2.886	2.881	2.874	2.868	2.860	2.852	2.842	2.834	2.824	2.812	2.801	2.789	2.776	2.764	2.750	2.736	2.722	2.709	2.694	2.678	2.662	2.646	2.631	2.614	2.598	2.580	2.564	2.546	2.529	2.512	2.495	2.478	2.460	2.444	2.426	2.409	2.391	2.375	2.358	2.341	2.325	2.310	2.292	2.278	2.262	2.248	2.232	2.218	2.204	2.190	2.176	2.162	2.151	2.138	2.126	2.114	2.102	2.091	2.080	2.069	2.060	2.049	2.039	2.030	2.020	2.013	2.004	1.995	1.986	1.979	1.971	1.962	1.955	1.948	1.940	1.932	1.926	1.920	1.911	1.905	1.898	1.891	1.884	1.876	1.870	1.864	1.855	1.848	1.841	1.834	1.826	1.818	1.809	1.801	1.794	1.785	1.775	1.766	1.758	1.748	1.739	1.729	1.719	1.709	1.699	1.688	1.678	1.668	1.656	1.645	1.634	1.622	1.611	1.599	1.586	1.575	1.564	1.551	1.539	1.528	1.514	1.502	1.490	1.478	1.465	1.452	1.440	1.428	1.414	1.401	1.388	1.375	1.362	1.350	1.336	1.324	1.311	1.299	1.286	1.272	1.260	1.248	1.235	1.224	1.210	1.198	1.186	1.172	1.161	1.149	1.136	1.124	1.112	1.100	1.088	1.076	1.064	1.051	1.039	1.026	1.015	1.004	0.992	0.980	0.969	0.956	0.945	0.934	0.922	0.911	0.901	0.890	0.880	0.870	0.860	0.850	0.840	0.830	0.822	0.814	0.805	0.798	0.789	0.782	0.775	0.770	0.764	0.759	0.755	0.751	0.746	0.744	0.741	0.739	0.738	0.738	0.738	0.736	0.738	0.739	0.741	0.744	0.748	0.751	0.754	0.759	0.766	0.771	0.778	0.784	0.791	0.800	0.808	0.816	0.825	0.835	0.844	0.854	0.862	0.872	0.884	0.894	0.904	0.914	0.924	0.935	0.945	0.955	0.965	0.976	0.986	0.995	1.005	1.015	1.022	1.032	1.040	1.049	1.058	1.065	1.072	1.080	1.086	1.092	1.099	1.105	1.110	1.116	1.121	1.126	1.130	1.135	1.140	1.144	1.148	1.151	1.156	1.160	1.165	1.168	1.172	1.178	1.181	1.186	1.191	1.196	1.201	1.206	1.212	1.219	1.224	1.231	1.239	1.246	1.254	1.261	1.271	1.280	1.290	1.299	1.309	1.319	1.330	1.342	1.352	1.365	1.376	1.389	1.401	1.415	1.428	1.440	1.454	1.466	1.481	1.494	1.506	1.520	1.532	1.545	1.558	1.571	1.584	1.596	1.606	1.619	1.630	1.640	1.650	1.659	1.669	1.678	1.685	1.692	1.699	1.705	1.710	1.715	1.719	1.722	1.725	1.726	1.728	1.728	1.726	1.726	1.725	1.722	1.720	1.716	1.712	1.708	1.701	1.696	1.689	1.684	1.676	1.669	1.660	1.651	1.644	1.635	1.626	1.616	1.606	1.598	1.588	1.579	1.568	1.559	1.549	1.539	1.530	1.520	1.510	1.501	1.494	1.485	1.478	1.470	1.464	1.456	1.451	1.446	1.441	1.436	1.432	1.430	1.428	1.425	1.424	1.424	1.424	1.424	1.425	1.428	1.431	1.434	1.439	1.444	1.449	1.456	1.461	1.471	1.479	1.488	1.498	1.509	1.520	1.532	1.545	1.559	1.572	1.588	1.602	1.619	1.635	1.650	1.669	1.685	1.704	1.722	1.741	1.760	1.779	1.799	1.820	1.840	1.860	1.881	1.902	1.922	1.944	1.965	1.986	2.007	2.030	2.051	2.072	2.092	2.114	2.135	2.154	2.175	2.194	2.214	2.231	2.250	2.266	2.284	2.301	2.316	2.332	2.346	2.361	2.374	2.386	2.398	2.409	2.419	2.428	2.436	2.444	2.450	2.456	2.460	2.464	2.466	2.469	2.470	2.469	2.469	2.466	2.464	2.459	2.454	2.448	2.440	2.434	2.424	2.414	2.404	2.392	2.381	2.369	2.355	2.341	2.326	2.311	2.295	2.279	2.261	2.244	2.226	2.209	2.191	2.172	2.152	2.134	2.114	2.094	2.074	2.052	2.034	2.013	1.992	1.971	1.951	1.931	1.911	1.891	1.870	1.851	1.831	1.811	1.792	1.774	1.754	1.736	1.718	1.699	1.681	1.664	1.646	1.629	1.611	1.594	1.579	1.561	1.545	1.530	1.512	1.498	1.482	1.469	1.452	1.438	1.424	1.409	1.395	1.381	1.368	1.354	1.340	1.326	1.314	1.301	1.288	1.274	1.261	1.248	1.234	1.221	1.209	1.195	1.180	1.168	1.154	1.140	1.126	1.111	1.098	1.082	1.068	1.052	1.038	1.021	1.005	0.989	0.972	0.954	0.935	0.918	0.898	0.878	0.856	0.835	0.814	0.790	0.766	0.741	0.718	0.691	0.664	0.636	0.609	0.579	0.549	0.516	0.484	0.451	0.418	0.382	0.346	0.310	0.272	0.235	0.196	0.156	0.115	0.074	0.032	-0.010	-0.054	-0.098	-0.142	-0.188	-0.232	-0.279	-0.325	-0.371	-0.418	-0.465	-0.511	-0.559	-0.606	-0.654	-0.700	-0.746	-0.794	-0.839	-0.886	-0.931	-0.975	-1.020	-1.065	-1.108	-1.151	-1.194	-1.234	-1.275	-1.315	-1.354	-1.392	-1.430	-1.465	-1.501	-1.536	-1.569	-1.601	-1.632	-1.662	-1.691	-1.720	-1.746	-1.772	-1.796	-1.820	-1.842	-1.864	-1.884	-1.902	-1.919	-1.935	-1.952	-1.968	-1.979	-1.992	-2.004	-2.013	-2.022	-2.029	-2.038	-2.042	-2.049	-2.051	-2.054	-2.056	-2.058	-2.058	-2.056	-2.056	-2.054	-2.049	-2.045	-2.041	-2.035	-2.029	-2.021	-2.013	-2.005	-1.996	-1.986	-1.975	-1.964	-1.952	-1.940	-1.928	-1.915	-1.900	-1.888	-1.872	-1.858	-1.841	-1.825	-1.809	-1.792	-1.775	-1.758	-1.740	-1.722	-1.704	-1.686	-1.668	-1.649	-1.629	-1.611	-1.592	-1.572	-1.554	-1.535	-1.516	-1.496	-1.478	-1.459	-1.439	-1.420	-1.400	-1.381	-1.362	-1.345	-1.326	-1.308	-1.290	-1.270	-1.254	-1.235	-1.219	-1.201	-1.185	-1.169	-1.152	-1.136	-1.121	-1.106	-1.092	-1.078	-1.064	-1.051	-1.039	-1.028	-1.015	-1.004	-0.992	-0.982	-0.972	-0.962	-0.954	-0.945	-0.936	-0.929	-0.920	-0.914	-0.908	-0.900	-0.894	-0.889	-0.882	-0.878	-0.874	-0.868	-0.864	-0.860	-0.854	-0.850	-0.846	-0.840	-0.836	-0.832	-0.826	-0.821	-0.816	-0.810	-0.802	-0.796	-0.790	-0.781	-0.774	-0.765	-0.755	-0.745	-0.735	-0.724	-0.710	-0.699	-0.685	-0.671	-0.655	-0.640	-0.624	-0.606	-0.589	-0.570	-0.551	-0.531	-0.511	-0.489	-0.468	-0.445	-0.422	-0.399	-0.376	-0.351	-0.328	-0.302	-0.278	-0.252	-0.228	-0.202	-0.178	-0.152	-0.128	-0.102	-0.078	-0.054	-0.030	-0.005	0.018	0.040	0.062	0.085	0.105	0.125	0.146	0.165	0.184	0.202	0.219	0.236	0.252	0.268	0.284	0.296	0.310	0.324	0.336	0.349	0.360	0.371	0.382	0.394	0.404	0.415	0.424	0.434	0.445	0.454	0.465	0.475	0.486	0.498	0.507	0.520	0.531	0.545	0.558	0.571	0.586	0.601	0.616	0.634	0.651	0.669	0.688	0.706	0.726	0.748	0.770	0.792	0.815	0.840	0.865	0.890	0.916	0.942	0.970	0.998	1.026	1.055	1.085	1.114	1.144	1.175	1.205	1.235	1.266	1.296	1.328	1.358	1.388	1.419	1.449	1.478	1.508	1.535	1.564	1.592	1.620	1.646	1.674	1.698	1.724	1.748	1.772	1.795	1.818	1.840	1.861	1.881	1.902	1.921	1.940	1.958	1.976	1.994	2.010	2.025	2.041	2.056	2.071	2.085	2.100	2.114	2.126	2.140	2.152	2.166	2.178	2.190	2.202	2.215	2.229	2.241	2.252	2.266	2.278	2.290	2.304	2.318	2.330	2.344	2.356	2.371	2.385	2.400	2.415	2.429	2.444	2.459	2.475	2.490	2.505	2.521	2.538	2.552	2.570	2.585	2.602	2.619	2.635	2.651	2.668	2.684	2.700	2.716	2.731	2.748	2.762	2.778	2.792	2.808	2.820	2.834	2.846	2.859	2.870	2.882	2.892	2.904	2.912	2.921	2.929	2.938	2.945	2.950	2.956	2.960	2.964	2.968	2.969	2.971	2.971	2.972	2.971	2.970	2.968	2.962	2.960	2.955	2.950	2.944	2.938	2.931	2.925	2.916	2.908	2.899	2.890	2.880	2.871	2.861	2.851	2.840	2.830	2.820	2.809	2.799	2.789	2.778	2.768	2.756	2.748	2.738	2.728	2.719	2.710	2.702	2.695	2.686	2.680	2.675	2.669	2.664	2.659	2.655	2.652	2.649	2.648	2.648	2.646	2.648	2.649	2.650	2.651	2.655	2.659	2.662	2.668	2.674	2.679	2.685	2.692	2.700	2.708	2.716	2.725	2.732	2.742	2.751	2.761	2.770	2.780	2.791	2.800	2.811	2.820	2.829	2.839	2.848	2.856	2.864	2.871	2.879	2.885	2.891	2.896	2.902	2.906	2.910	2.912	2.915	2.918	2.918	2.916	2.916	2.914	2.911	2.908	2.904	2.899	2.892	2.885	2.878	2.870	2.860	2.851	2.840	2.830	2.816	2.805	2.792	2.779	2.764	2.750	2.735	2.721	2.706	2.691	2.675	2.660	2.645	2.629	2.614	2.599	2.582	2.569	2.555	2.540	2.528	2.514	2.501	2.489	2.479	2.466	2.456	2.449	2.439	2.431	2.425	2.419	2.414	2.410	2.406	2.404	2.401	2.401	2.401	2.402	2.404	2.406	2.410	2.414	2.419	2.424	2.431	2.438	2.446	2.454	2.464	2.474	2.482	2.494	2.504	2.515	2.528	2.539	2.550	2.562	2.575	2.586	2.598	2.611	2.622	2.635	2.646	2.658	2.670	2.681	2.692	2.702	2.714	2.722	2.734	2.744	2.752	2.760	2.769	2.776	2.784	2.791	2.799	2.805	2.812	2.818	2.822	2.829	2.834	2.839	2.844	2.848	2.851	2.856	2.859	2.862	2.866	2.870	2.874	2.878	2.881	2.885	2.889	2.892	2.895	2.899	2.902	2.906	2.910	2.914	2.918	2.921	2.926	2.930	2.934	2.939	2.944	2.948	2.952	2.958	2.962	2.968	2.972	2.978	2.982	2.986	2.992	2.998	3.001	3.006	3.011	3.015	3.020	3.022	3.028	3.031	3.035	3.039	3.041	3.045	3.046	3.050	3.051	3.054	3.055	3.055	3.056	3.058	3.058	3.058	3.056	3.055	3.055	3.052	3.051	3.049	3.046	3.042	3.040	3.036	3.032	3.028	3.022	3.018	3.012	3.008	3.001	2.995	2.988	2.981	2.972	2.966	2.958	2.949	2.941	2.932	2.922	2.914	2.904	2.892	2.882	2.871	2.859	2.849	2.835	2.822	2.810	2.798	2.784	2.771	2.756	2.742	2.726	2.712	2.696	2.680	2.664	2.648	2.630	2.612	2.594	2.576	2.556	2.538	2.519	2.499	2.479	2.459	2.439	2.418	2.396	2.375	2.354	2.331	2.310	2.288	2.266	2.245	2.222	2.201	2.179	2.158	2.135	2.114	2.094	2.072	2.052	2.031	2.013	1.994	1.974	1.956	1.939	1.922	1.905	1.890	1.876	1.861	1.848	1.835	1.824	1.812	1.802	1.794	1.785	1.779	1.771	1.765	1.761	1.758	1.755	1.754	1.752	1.754	1.755	1.756	1.759	1.762	1.768	1.772	1.778	1.785	1.791	1.800	1.809	1.818	1.826	1.836	1.846	1.856	1.868	1.878	1.889	1.899	1.911	1.922	1.932	1.944	1.955	1.965	1.976	1.988	1.998	2.006	2.016	2.024	2.031	2.040	2.046	2.054	2.060	2.065	2.070	2.075	2.078	2.080	2.082	2.084	2.084	2.084	2.084	2.082	2.080	2.078	2.075	2.070	2.065	2.059	2.054	2.046	2.040	2.031	2.022	2.014	2.002	1.994	1.982	1.971	1.959	1.948	1.935	1.921	1.909	1.895	1.881	1.866	1.851	1.836	1.820	1.805	1.788	1.771	1.755	1.738	1.720	1.702	1.684	1.666	1.649	1.630	1.611	1.592	1.572	1.554	1.534	1.515	1.496	1.475	1.455	1.436	1.416	1.396	1.376	1.358	1.338	1.319	1.299	1.280	1.260	1.241	1.222	1.204	1.186	1.168	1.151	1.134	1.116	1.101	1.085	1.070	1.056	1.041	1.028	1.015	1.002	0.990	0.979	0.969	0.960	0.950	0.942	0.935	0.928	0.922	0.918	0.912	0.908	0.905	0.902	0.900	0.898	0.898	0.898	0.899	0.900	0.901	0.904	0.906	0.909	0.914	0.918	0.922	0.928	0.931	0.938	0.944	0.949	0.955	0.962	0.970	0.976	0.984	0.992	1.000	1.009	1.016	1.024	1.032	1.040	1.050	1.059	1.068	1.076	1.085	1.095	1.104	1.112	1.122	1.132	1.142	1.151	1.162	1.172	1.184	1.194	1.205	1.216	1.229	1.240	1.251	1.265	1.278	1.290	1.304	1.316	1.331	1.345	1.360	1.375	1.390	1.405	1.421	1.438	1.454	1.470	1.486	1.502	1.520	1.536	1.554	1.570	1.588	1.604	1.620	1.636	1.654	1.671	1.686	1.701	1.718	1.732	1.748	1.762	1.776	1.790	1.804	1.815	1.828	1.840	1.851	1.861	1.870	1.880	1.889	1.898	1.904	1.911	1.918	1.924	1.929	1.934	1.936	1.940	1.944	1.945	1.948	1.949	1.950	1.950	1.951	1.951	1.951	1.951	1.950	1.949	1.948	1.948	1.946	1.945	1.944	1.942	1.941	1.941	1.941	1.940	1.941	1.942	1.942	1.944	1.945	1.948	1.950	1.951	1.955	1.959	1.962	1.969	1.972	1.979	1.985	1.991	1.999	2.006	2.014	2.022	2.031	2.040	2.050	2.060	2.070	2.080	2.090	2.101	2.112	2.124	2.135	2.146	2.158	2.169	2.180	2.191	2.202	2.214	2.225	2.235	2.246	2.256	2.266	2.275	2.285	2.292	2.302	2.310	2.318	2.326	2.334	2.340	2.346	2.352	2.358	2.362	2.368	2.372	2.376	2.380	2.382	2.386	2.389	2.391	2.392	2.394	2.395	2.396	2.396	2.398	2.399	2.399	2.399	2.399	2.400	2.400	2.399	2.400	2.400	2.400	2.400	2.400	2.400	2.400	2.401	2.402	2.402	2.402	2.404	2.405	2.406	2.408	2.409	2.411	2.414	2.415	2.418	2.419	2.421	2.424	2.426	2.429	2.431	2.434	2.436	2.439	2.442	2.445	2.449	2.451	2.454	2.455	2.459	2.460	2.462	2.465	2.468	2.468	2.470	2.471	2.472	2.474	2.475	2.475	2.476	2.476	2.476	2.478	2.476	2.476	2.476	2.475	2.474	2.474	2.472	2.472	2.471	2.469	2.469	2.468	2.466	2.464	2.462	2.461	2.460	2.459	2.458	2.458	2.456	2.455	2.455	2.454	2.454	2.454	2.454	2.455	2.455	2.455	2.458	2.460	2.460	2.462	2.464	2.466	2.469	2.472	2.476	2.479	2.482	2.486	2.491	2.495	2.499	2.505	2.509	2.514	2.519	2.525	2.530	2.535	2.541	2.546	2.551	2.556	2.561	2.566	2.571	2.575	2.580	2.585	2.588	2.591	2.594	2.598	2.600	2.602	2.604	2.604	2.606	2.605	2.605	2.605	2.604	2.601	2.599	2.596	2.592	2.589	2.584	2.579	2.572	2.566	2.559	2.551	2.542	2.534	2.524	2.514	2.504	2.492	2.481	2.470	2.458	2.445	2.431	2.419	2.405	2.391	2.376	2.362	2.348	2.334	2.319	2.305	2.290	2.275	2.261	2.248	2.232	2.219	2.205	2.192	2.179	2.168	2.154	2.142	2.131	2.120	2.110	2.100	2.091	2.082	2.074	2.068	2.061	2.055	2.049	2.044	2.040	2.036	2.034	2.031	2.030	2.029	2.029	2.031	2.031	2.034	2.036	2.040	2.044	2.047	2.054	2.059	2.065	2.072	2.079	2.088	2.095	2.104	2.112	2.122	2.132	2.142	2.152	2.164	2.176	2.186	2.199	2.210	2.221	2.234	2.245	2.258	2.269	2.282	2.294	2.306	2.318	2.329	2.340	2.352	2.364	2.375	2.386	2.396	2.406	2.416	2.425	2.435	2.444	2.452	2.460	2.469	2.475	2.482	2.488	2.494	2.499	2.504	2.506	2.510	2.514	2.516	2.518	2.518	2.520	2.519	2.519	2.518	2.516	2.515	2.514	2.510	2.508	2.504	2.500	2.496	2.492	2.488	2.481	2.476	2.470	2.465	2.460	2.454	2.446	2.440	2.434	2.426	2.421	2.414	2.409	2.401	2.396	2.390	2.385	2.378	2.372	2.369	2.364	2.359	2.354	2.350	2.346	2.342	2.339	2.336	2.334	2.331	2.330	2.329	2.328	2.325	2.325	2.324	2.324	2.325	2.325	2.325	2.325	2.326	2.328	2.329	2.329	2.331	2.332	2.334	2.336	2.339	2.339	2.341	2.342	2.345	2.346	2.346	2.348	2.349	2.350	2.350	2.351	2.351	2.351	2.351	2.350	2.349	2.348	2.346	2.345	2.342	2.340	2.336	2.334	2.330	2.326	2.322	2.318	2.312	2.306	2.302	2.296	2.289	2.284	2.276	2.270	2.262	2.254	2.246	2.238	2.230	2.221	2.212	2.205	2.195	2.186	2.178	2.169	2.160	2.152	2.142	2.134	2.126	2.116	2.108	2.099	2.091	2.082	2.075	2.066	2.059	2.050	2.042	2.036	2.029	2.021	2.014	2.007	2.001	1.995	1.989	1.982	1.978	1.972	1.966	1.962	1.956	1.952	1.949	1.944	1.940	1.936	1.931	1.929	1.925	1.921	1.918	1.915	1.911	1.909	1.906	1.902	1.900	1.898	1.895	1.892	1.890	1.889	1.886	1.885	1.884	1.882	1.880	1.879	1.878	1.878	1.878	1.876	1.876	1.876	1.875	1.876	1.875	1.876	1.878	1.879	1.880	1.881	1.882	1.885	1.888	1.890	1.892	1.895	1.898	1.901	1.904	1.908	1.911	1.914	1.918	1.921	1.924	1.928	1.932	1.936	1.939	1.941	1.944	1.948	1.950	1.951	1.954	1.954	1.956	1.956	1.958	1.956	1.956	1.955	1.954	1.951	1.949	1.945	1.941	1.938	1.932	1.926	1.920	1.914	1.906	1.899	1.891	1.882	1.872	1.862	1.852	1.844	1.832	1.821	1.811	1.799	1.788	1.776	1.765	1.752	1.741	1.730	1.719	1.709	1.698	1.686	1.678	1.668	1.659	1.650	1.642	1.635	1.629	1.621	1.616	1.611	1.609	1.605	1.602	1.601	1.601	1.601	1.602	1.605	1.609	1.612	1.618	1.624	1.631	1.638	1.648	1.656	1.668	1.678	1.690	1.702	1.716	1.730	1.744	1.759	1.775	1.792	1.810	1.826	1.846	1.864	1.884	1.902	1.922	1.942	1.962	1.984	2.005	2.025	2.047	2.069	2.090	2.111	2.132	2.155	2.176	2.198	2.220	2.241	2.262	2.284	2.304	2.324	2.345	2.365	2.385	2.404	2.424	2.442	2.461	2.480	2.498	2.515	2.532	2.549	2.565	2.582	2.598	2.612	2.628	2.642	2.656	2.669	2.682	2.694	2.706	2.719	2.729	2.739	2.750	2.760	2.769	2.778	2.784	2.792	2.799	2.806	2.812	2.819	2.824	2.829	2.831	2.836	2.839	2.841	2.844	2.845	2.846	2.846	2.846	2.845	2.844	2.842	2.840	2.838	2.835	2.831	2.826	2.821	2.818	2.811	2.805	2.800	2.792	2.786	2.778	2.769	2.761	2.752	2.742	2.734	2.724	2.715	2.704	2.694	2.684	2.672	2.661	2.650	2.640	2.628	2.616	2.605	2.595	2.584	2.572	2.561	2.550	2.540	2.530	2.520	2.511	2.502	2.494	2.485	2.478	2.471	2.465	2.459	2.452	2.449	2.445	2.442	2.440	2.438	2.438	2.436	2.436	2.438	2.441	2.444	2.448	2.452	2.458	2.465	2.471	2.479	2.488	2.496	2.506	2.519	2.530	2.541	2.554	2.568	2.582	2.598	2.612	2.628	2.644	2.660	2.678	2.695	2.712	2.730	2.749	2.766	2.784	2.802	2.821	2.839	2.858	2.876	2.894	2.911	2.929	2.946	2.962	2.979	2.995	3.011	3.026	3.041	3.055	3.069	3.081	3.095	3.106	3.118	3.128	3.138	3.146	3.155	3.162	3.171	3.178	3.184	3.189	3.194	3.196	3.201	3.204	3.206	3.208	3.209	3.210	3.210	3.210	3.210	3.209	3.208	3.205	3.204	3.202	3.200	3.196	3.194	3.191	3.188	3.184	3.180	3.176	3.172	3.170	3.165	3.161	3.158	3.155	3.151	3.149	3.145	3.141	3.139	3.135	3.131	3.129	3.126	3.124	3.120	3.116	3.112	3.110	3.106	3.104	3.100	3.096	3.092	3.089	3.084	3.080	3.075	3.071	3.066	3.061	3.055	3.050	3.044	3.038	3.031	3.025	3.018	3.010	3.002	2.994	2.984	2.976	2.968	2.958	2.948	2.938	2.928	2.919	2.908	2.898	2.886	2.875	2.865	2.854	2.842	2.831	2.821	2.809	2.799	2.789	2.778	2.769	2.759	2.749	2.741	2.732	2.724	2.715	2.709	2.701	2.695	2.690	2.684	2.678	2.674	2.669	2.665	2.662	2.659	2.656	2.654	2.652	2.651	2.649	2.649	2.649	2.649	2.649	2.649	2.650	2.651	2.651	2.651	2.652	2.654	2.654	2.654	2.655	2.655	2.656	2.655	2.656	2.655	2.655	2.654	2.654	2.652	2.652	2.650	2.649	2.645	2.644	2.640	2.639	2.635	2.631	2.629	2.625	2.620	2.615	2.611	2.608	2.602	2.596	2.592	2.586	2.582	2.576	2.570	2.566	2.560	2.555	2.549	2.544	2.539	2.532	2.528	2.522	2.518	2.512	2.506	2.501	2.498	2.492	2.488	2.484	2.479	2.475	2.471	2.466	2.462	2.459	2.455	2.451	2.448	2.442	2.440	2.436	2.431	2.429	2.425	2.422	2.418	2.415	2.411	2.408	2.404	2.400	2.399	2.395	2.391	2.388	2.385	2.381	2.378	2.374	2.371	2.368	2.365	2.362	2.359	2.356	2.354	2.350	2.348	2.345	2.342	2.340	2.339	2.336	2.332	2.331	2.330	2.329	2.326	2.325	2.322	2.321	2.321	2.321	2.320	2.319	2.319	2.318	2.318	2.318	2.316	2.316	2.318	2.316	2.318	2.318	2.318	2.319	2.319	2.319	2.320	2.321	2.321	2.322	2.322	2.324	2.324	2.324	2.324	2.325	2.326	2.326	2.326	2.328	2.328	2.328	2.329	2.329	2.329	2.330	2.330	2.330	2.331	2.331	2.331	2.332	2.332	2.332	2.332	2.334	2.332	2.334	2.334	2.332	2.332	2.332	2.332	2.332	2.331	2.331	2.330	2.330	2.329	2.328	2.326	2.324	2.322	2.320	2.318	2.315	2.311	2.308	2.304	2.300	2.296	2.291	2.285	2.280	2.274	2.266	2.260	2.251	2.242	2.235	2.225	2.216	2.206	2.196	2.185	2.174	2.162	2.150	2.138	2.125	2.110	2.098	2.084	2.069	2.054	2.039	2.024	2.010	1.994	1.979	1.964	1.946	1.931	1.916	1.900	1.885	1.869	1.854	1.839	1.824	1.808	1.794	1.780	1.765	1.751	1.739	1.725	1.712	1.700	1.689	1.678	1.666	1.656	1.646	1.638	1.628	1.620	1.611	1.605	1.598	1.591	1.585	1.580	1.575	1.570	1.568	1.564	1.561	1.560	1.558	1.556	1.555	1.555	1.555	1.555	1.556	1.558	1.559	1.560	1.562	1.565	1.569	1.572	1.576	1.579	1.582	1.589	1.592	1.598	1.602	1.608	1.614	1.619	1.624	1.629	1.635	1.641	1.646	1.652	1.659	1.664	1.670	1.674	1.680	1.684	1.690	1.694	1.698	1.701	1.705	1.709	1.711	1.714	1.715	1.718	1.719	1.719	1.719	1.718	1.716	1.715	1.712	1.709	1.704	1.699	1.694	1.686	1.679	1.670	1.661	1.651	1.639	1.628	1.615	1.600	1.584	1.569	1.551	1.532	1.512	1.494	1.472	1.450	1.428	1.404	1.380	1.354	1.328	1.301	1.272	1.244	1.215	1.184	1.154	1.122	1.090	1.058	1.025	0.992	0.959	0.925	0.890	0.856	0.821	0.788	0.752	0.719	0.685	0.650	0.616	0.582	0.550	0.516	0.482	0.451	0.419	0.389	0.358	0.328	0.298	0.269	0.241	0.214	0.186	0.161	0.136	0.112	0.089	0.066	0.045	0.024	0.005	-0.014	-0.031	-0.049	-0.065	-0.080	-0.094	-0.106	-0.119	-0.129	-0.139	-0.149	-0.156	-0.162	-0.170	-0.175	-0.179	-0.181	-0.185	-0.185	-0.186	-0.186	-0.185	-0.185	-0.181	-0.180	-0.175	-0.171	-0.166	-0.160	-0.154	-0.146	-0.140	-0.131	-0.122	-0.114	-0.104	-0.092	-0.082	-0.071	-0.060	-0.048	-0.036	-0.024	-0.010	0.004	0.018	0.031	0.045	0.060	0.076	0.091	0.106	0.124	0.141	0.158	0.174	0.192	0.210	0.229	0.246	0.266	0.285	0.304	0.324	0.344	0.364	0.385	0.406	0.428	0.449	0.471	0.492	0.515	0.538	0.561	0.584	0.608	0.630	0.655	0.679	0.704	0.728	0.752	0.778	0.801	0.826	0.852	0.876	0.901	0.926	0.951	0.976	1.001	1.026	1.051	1.075	1.099	1.124	1.148	1.171	1.194	1.216	1.240	1.261	1.284	1.305	1.326	1.349	1.369	1.388	1.408	1.426	1.445	1.464	1.481	1.498	1.514	1.530	100.000	5.000	2.000	1.000	3.000	0.000	0.000	0.000	0.000	0.000	0.000	0.000	0.000	0.000	0.000	0.000	0.000	0.000	1.670	1.685	1.700	1.714	1.730	1.745	1.760	1.776	1.791	1.806	1.821	1.835	1.849	1.864	1.876	1.890	1.901	1.914	1.925	1.934	1.944	1.954	1.961	1.969	1.975	1.980	1.985	1.988	1.991	1.992	1.992	1.990	1.989	1.985	1.980	1.975	1.970	1.961	1.952	1.942	1.931	1.920	1.906	1.892	1.879	1.862	1.848	1.829	1.811	1.792	1.774	1.754	1.734	1.714	1.692	1.671	1.651	1.629	1.609	1.586	1.565	1.545	1.524	1.504	1.484	1.464	1.446	1.428	1.410	1.394	1.378	1.361	1.348	1.332	1.321	1.309	1.299	1.289	1.281	1.274	1.268	1.262	1.259	1.256	1.254	1.252	1.254	1.255	1.258	1.261	1.266	1.271	1.279	1.286	1.295	1.304	1.314	1.324	1.335	1.348	1.360	1.372	1.386	1.400	1.414	1.428	1.442	1.456	1.470	1.485	1.499	1.511	1.526	1.540	1.552	1.565	1.578	1.590	1.601	1.611	1.622	1.631	1.640	1.648	1.655	1.661	1.665	1.670	1.674	1.676	1.678	1.678	1.678	1.678	1.674	1.671	1.669	1.662	1.658	1.650	1.642	1.635	1.626	1.615	1.605	1.594	1.581	1.569	1.556	1.542	1.528	1.514	1.498	1.484	1.468	1.452	1.436	1.420	1.405	1.389	1.374	1.358	1.342	1.329	1.314	1.298	1.284	1.270	1.258	1.245	1.232	1.221	1.211	1.201	1.191	1.182	1.174	1.168	1.161	1.156	1.151	1.148	1.144	1.142	1.140	1.140	1.140	1.142	1.144	1.148	1.151	1.155	1.160	1.168	1.174	1.182	1.190	1.199	1.209	1.219	1.229	1.241	1.252	1.265	1.276	1.289	1.302	1.316	1.329	1.342	1.356	1.371	1.385	1.400	1.414	1.429	1.444	1.458	1.472	1.485	1.499	1.514	1.528	1.541	1.554	1.569	1.581	1.595	1.608	1.621	1.634	1.646	1.658	1.670	1.682	1.694	1.705	1.716	1.728	1.739	1.750	1.760	1.769	1.780	1.790	1.800	1.810	1.819	1.829	1.838	1.846	1.855	1.862	1.871	1.880	1.889	1.895	1.904	1.911	1.919	1.925	1.932	1.939	1.945	1.952	1.958	1.964	1.969	1.975	1.980	1.985	1.990	1.995	2.000	2.004	2.007	2.011	2.015	2.019	2.021	2.024	2.026	2.029	2.030	2.033	2.035	2.035	2.038	2.038	2.039	2.040	2.040	2.040	2.040	2.040	2.040	2.039	2.039	2.036	2.036	2.035	2.033	2.033	2.030	2.027	2.025	2.022	2.020	2.016	2.015	2.011	2.009	2.004	2.000	1.996	1.992	1.988	1.982	1.976	1.972	1.966	1.960	1.954	1.948	1.940	1.934	1.925	1.919	1.910	1.902	1.892	1.884	1.874	1.864	1.852	1.841	1.831	1.819	1.806	1.794	1.779	1.766	1.752	1.738	1.724	1.708	1.691	1.676	1.660	1.642	1.626	1.609	1.590	1.572	1.555	1.536	1.518	1.500	1.481	1.462	1.444	1.425	1.408	1.389	1.371	1.352	1.335	1.318	1.300	1.284	1.269	1.252	1.236	1.222	1.209	1.195	1.184	1.172	1.161	1.151	1.142	1.134	1.126	1.121	1.115	1.111	1.108	1.106	1.105	1.105	1.106	1.110	1.114	1.119	1.124	1.131	1.139	1.148	1.158	1.169	1.180	1.194	1.208	1.221	1.236	1.252	1.270	1.288	1.305	1.324	1.342	1.362	1.382	1.402	1.424	1.445	1.465	1.486	1.508	1.529	1.550	1.570	1.590	1.610	1.631	1.651	1.670	1.689	1.706	1.725	1.741	1.759	1.775	1.790	1.804	1.819	1.831	1.844	1.855	1.866	1.876	1.886	1.894	1.901	1.909	1.915	1.920	1.924	1.928	1.930	1.931	1.932	1.934	1.934	1.932	1.930	1.928	1.925	1.920	1.916	1.911	1.906	1.900	1.892	1.886	1.878	1.870	1.861	1.850	1.841	1.830	1.819	1.808	1.796	1.782	1.771	1.758	1.744	1.729	1.716	1.700	1.685	1.670	1.654	1.639	1.621	1.605	1.589	1.571	1.554	1.536	1.519	1.501	1.482	1.464	1.448	1.429	1.410	1.391	1.372	1.355	1.338	1.319	1.301	1.282	1.264	1.248	1.230	1.211	1.196	1.179	1.161	1.146	1.130	1.115	1.099	1.085	1.070	1.056	1.042	1.029	1.016	1.004	0.992	0.981	0.970	0.960	0.950	0.940	0.931	0.922	0.914	0.906	0.899	0.891	0.885	0.879	0.872	0.866	0.862	0.856	0.851	0.848	0.844	0.840	0.838	0.834	0.831	0.828	0.828	0.824	0.822	0.822	0.821	0.820	0.819	0.819	0.820	0.820	0.820	0.820	0.822	0.824	0.825	0.826	0.829	0.831	0.834	0.838	0.840	0.845	0.848	0.852	0.856	0.862	0.868	0.872	0.879	0.885	0.892	0.900	0.908	0.915	0.922	0.931	0.941	0.949	0.959	0.968	0.978	0.989	0.999	1.009	1.020	1.030	1.041	1.051	1.062	1.072	1.081	1.092	1.102	1.112	1.121	1.131	1.141	1.149	1.158	1.165	1.172	1.179	1.186	1.191	1.196	1.201	1.205	1.209	1.211	1.214	1.216	1.216	1.218	1.216	1.216	1.215	1.214	1.210	1.206	1.204	1.200	1.196	1.191	1.185	1.180	1.175	1.169	1.162	1.156	1.150	1.144	1.136	1.131	1.125	1.119	1.114	1.108	1.102	1.099	1.095	1.090	1.088	1.084	1.081	1.080	1.080	1.080	1.080	1.081	1.084	1.086	1.089	1.092	1.096	1.102	1.109	1.114	1.121	1.129	1.136	1.145	1.154	1.164	1.174	1.185	1.195	1.206	1.216	1.228	1.241	1.252	1.264	1.276	1.289	1.300	1.312	1.325	1.336	1.346	1.358	1.369	1.379	1.388	1.398	1.408	1.415	1.424	1.430	1.438	1.445	1.450	1.456	1.461	1.466	1.470	1.474	1.476	1.480	1.481	1.484	1.485	1.486	1.488	1.488	1.488	1.488	1.488	1.486	1.485	1.484	1.482	1.482	1.481	1.480	1.479	1.478	1.476	1.475	1.474	1.472	1.472	1.472	1.472	1.474	1.474	1.475	1.476	1.478	1.480	1.482	1.485	1.488	1.491	1.495	1.498	1.502	1.508	1.512	1.518	1.522	1.529	1.536	1.541	1.548	1.555	1.562	1.569	1.576	1.584	1.591	1.600	1.606	1.614	1.622	1.630	1.638	1.646	1.652	1.659	1.666	1.674	1.680	1.688	1.692	1.699	1.706	1.711	1.716	1.721	1.725	1.730	1.734	1.738	1.741	1.744	1.746	1.748	1.750	1.751	1.752	1.754	1.754	1.754	1.754	1.754	1.752	1.750	1.749	1.746	1.744	1.741	1.739	1.735	1.731	1.729	1.725	1.721	1.716	1.712	1.709	1.704	1.699	1.696	1.691	1.686	1.682	1.678	1.674	1.670	1.666	1.662	1.660	1.656	1.652	1.650	1.646	1.644	1.642	1.641	1.640	1.639	1.638	1.638	1.638	1.638	1.638	1.639	1.641	1.641	1.642	1.645	1.648	1.651	1.654	1.656	1.658	1.661	1.665	1.669	1.672	1.676	1.680	1.684	1.688	1.692	1.696	1.700	1.704	1.708	1.711	1.715	1.719	1.721	1.724	1.728	1.730	1.732	1.734	1.736	1.738	1.740	1.740	1.741	1.742	1.742	1.742	1.741	1.741	1.740	1.739	1.739	1.736	1.735	1.732	1.731	1.729	1.726	1.724	1.722	1.720	1.718	1.715	1.712	1.710	1.708	1.708	1.705	1.704	1.702	1.700	1.700	1.700	1.699	1.699	1.700	1.700	1.701	1.702	1.704	1.706	1.710	1.712	1.715	1.719	1.722	1.728	1.732	1.738	1.742	1.749	1.756	1.762	1.770	1.778	1.785	1.791	1.800	1.809	1.816	1.825	1.834	1.844	1.852	1.861	1.871	1.880	1.889	1.899	1.908	1.916	1.926	1.935	1.945	1.952	1.962	1.971	1.980	1.989	1.998	2.005	2.014	2.021	2.029	2.036	2.045	2.051	2.060	2.066	2.074	2.080	2.086	2.092	2.099	2.105	2.111	2.116	2.122	2.129	2.134	2.138	2.142	2.149	2.152	2.158	2.161	2.166	2.170	2.174	2.178	2.181	2.185	2.188	2.191	2.195	2.198	2.200	2.204	2.205	2.208	2.210	2.214	2.215	2.216	2.218	2.220	2.221	2.222	2.222	2.224	2.224	2.224	2.224	2.224	2.222	2.221	2.221	2.220	2.220	2.218	2.216	2.214	2.211	2.209	2.206	2.204	2.201	2.198	2.194	2.191	2.186	2.182	2.178	2.174	2.169	2.164	2.158	2.152	2.146	2.140	2.135	2.129	2.122	2.115	2.109	2.102	2.095	2.089	2.081	2.074	2.066	2.060	2.051	2.044	2.036	2.029	2.021	2.013	2.005	1.998	1.989	1.981	1.972	1.965	1.959	1.950	1.941	1.934	1.926	1.919	1.911	1.904	1.896	1.889	1.881	1.874	1.866	1.859	1.851	1.845	1.836	1.830	1.822	1.815	1.808	1.801	1.794	1.786	1.778	1.772	1.764	1.756	1.749	1.741	1.735	1.728	1.719	1.712	1.705	1.698	1.689	1.681	1.675	1.666	1.659	1.651	1.642	1.635	1.628	1.620	1.610	1.602	1.594	1.586	1.578	1.570	1.561	1.554	1.545	1.538	1.530	1.521	1.512	1.505	1.498	1.489	1.481	1.474	1.466	1.458	1.451	1.444	1.438	1.430	1.422	1.418	1.411	1.405	1.398	1.392	1.386	1.382	1.376	1.371	1.368	1.362	1.358	1.355	1.350	1.348	1.344	1.341	1.338	1.336	1.334	1.332	1.331	1.330	1.328	1.328	1.328	1.328	1.328	1.329	1.329	1.329	1.331	1.334	1.334	1.336	1.338	1.341	1.344	1.346	1.349	1.352	1.356	1.360	1.364	1.368	1.371	1.376	1.380	1.385	1.389	1.392	1.398	1.401	1.406	1.410	1.414	1.418	1.421	1.425	1.430	1.432	1.435	1.439	1.441	1.444	1.445	1.449	1.450	1.450	1.451	1.452	1.451	1.451	1.450	1.449	1.446	1.445	1.442	1.440	1.435	1.431	1.426	1.422	1.418	1.411	1.406	1.400	1.394	1.388	1.380	1.372	1.365	1.358	1.350	1.342	1.335	1.329	1.321	1.312	1.306	1.300	1.294	1.286	1.280	1.275	1.269	1.264	1.259	1.255	1.251	1.249	1.248	1.245	1.245	1.244	1.245	1.248	1.249	1.252	1.255	1.260	1.266	1.271	1.279	1.286	1.296	1.305	1.316	1.326	1.339	1.351	1.364	1.379	1.392	1.408	1.424	1.440	1.458	1.475	1.492	1.511	1.529	1.549	1.568	1.588	1.606	1.626	1.646	1.666	1.685	1.706	1.726	1.745	1.765	1.785	1.805	1.824	1.844	1.861	1.880	1.898	1.915	1.934	1.950	1.968	1.984	2.000	2.015	2.029	2.044	2.059	2.072	2.085	2.099	2.111	2.125	2.136	2.149	2.160	2.170	2.181	2.192	2.202	2.212	2.221	2.231	2.240	2.249	2.258	2.266	2.275	2.282	2.291	2.299	2.306	2.314	2.320	2.328	2.334	2.340	2.346	2.352	2.356	2.361	2.365	2.369	2.371	2.374	2.375	2.376	2.375	2.376	2.375	2.372	2.370	2.368	2.362	2.359	2.352	2.345	2.339	2.330	2.320	2.310	2.299	2.286	2.274	2.260	2.245	2.229	2.212	2.196	2.178	2.159	2.140	2.121	2.101	2.081	2.060	2.040	2.019	1.998	1.976	1.956	1.934	1.914	1.894	1.874	1.855	1.838	1.819	1.802	1.786	1.770	1.758	1.745	1.732	1.724	1.715	1.708	1.701	1.698	1.694	1.694	1.694	1.696	1.701	1.706	1.714	1.724	1.734	1.746	1.760	1.775	1.792	1.811	1.831	1.852	1.875	1.899	1.925	1.951	1.978	2.005	2.035	2.065	2.094	2.125	2.156	2.189	2.220	2.252	2.285	2.316	2.348	2.379	2.411	2.442	2.471	2.502	2.531	2.559	2.586	2.612	2.639	2.664	2.686	2.709	2.730	2.750	2.769	2.786	2.804	2.819	2.831	2.844	2.856	2.865	2.874	2.881	2.888	2.892	2.896	2.899	2.900	2.901	2.900	2.899	2.896	2.892	2.888	2.882	2.878	2.870	2.864	2.856	2.848	2.840	2.831	2.822	2.812	2.804	2.794	2.785	2.776	2.765	2.756	2.748	2.738	2.728	2.720	2.712	2.704	2.696	2.689	2.681	2.675	2.670	2.662	2.658	2.652	2.649	2.645	2.641	2.638	2.635	2.632	2.630	2.629	2.628	2.626	2.625	2.625	2.624	2.624	2.625	2.624	2.624	2.625	2.624	2.625	2.625	2.625	2.625	2.625	2.624	2.624	2.622	2.622	2.621	2.620	2.618	2.618	2.615	2.612	2.610	2.605	2.602	2.599	2.595	2.590	2.586	2.580	2.575	2.571	2.565	2.560	2.554	2.549	2.541	2.536	2.530	2.524	2.519	2.512	2.508	2.501	2.496	2.491	2.486	2.481	2.478	2.472	2.469	2.465	2.461	2.459	2.455	2.451	2.450	2.448	2.446	2.444	2.442	2.441	2.440	2.439	2.436	2.436	2.436	2.435	2.435	2.434	2.434	2.432	2.431	2.430	2.429	2.428	2.428	2.425	2.422	2.420	2.416	2.414	2.409	2.405	2.400	2.396	2.390	2.384	2.378	2.370	2.362	2.355	2.348	2.339	2.329	2.319	2.309	2.298	2.288	2.276	2.265	2.252	2.241	2.229	2.215	2.202	2.190	2.176	2.162	2.150	2.136	2.122	2.109	2.096	2.082	2.070	2.058	2.045	2.033	2.020	2.009	1.998	1.986	1.975	1.966	1.955	1.946	1.938	1.929	1.920	1.912	1.905	1.898	1.891	1.886	1.880	1.875	1.870	1.866	1.862	1.859	1.855	1.852	1.851	1.849	1.848	1.845	1.845	1.845	1.844	1.845	1.845	1.846	1.845	1.848	1.849	1.849	1.851	1.852	1.855	1.856	1.859	1.861	1.862	1.865	1.868	1.870	1.871	1.875	1.876	1.879	1.881	1.884	1.886	1.888	1.890	1.892	1.894	1.898	1.899	1.901	1.902	1.904	1.906	1.908	1.910	1.910	1.911	1.912	1.914	1.915	1.915	1.916	1.918	1.916	1.919	1.919	1.919	1.919	1.919	1.919	1.919	1.919	1.919	1.919	1.919	1.918	1.916	1.916	1.915	1.915	1.914	1.912	1.912	1.911	1.910	1.909	1.906	1.905	1.904	1.902	1.900	1.900	1.898	1.895	1.894	1.891	1.889	1.886	1.884	1.881	1.879	1.875	1.870	1.868	1.864	1.860	1.854	1.850	1.844	1.838	1.832	1.826	1.819	1.812	1.805	1.798	1.789	1.780	1.771	1.761	1.750	1.741	1.729	1.718	1.706	1.694	1.681	1.669	1.654	1.641	1.628	1.612	1.598	1.582	1.569	1.552	1.538	1.521	1.506	1.490	1.475	1.459	1.444	1.428	1.411	1.396	1.381	1.366	1.351	1.338	1.324	1.309	1.296	1.284	1.272	1.260	1.249	1.239	1.230	1.220	1.211	1.202	1.196	1.189	1.182	1.179	1.174	1.170	1.166	1.164	1.161	1.160	1.159	1.159	1.160	1.161	1.164	1.165	1.168	1.171	1.175	1.180	1.184	1.189	1.194	1.200	1.205	1.211	1.218	1.225	1.231	1.238	1.245	1.252	1.259	1.268	1.274	1.281	1.289	1.298	1.304	1.312	1.320	1.328	1.335	1.342	1.350	1.358	1.366	1.374	1.381	1.389	1.396	1.404	1.411	1.419	1.426	1.434	1.441	1.449	1.455	1.462	1.469	1.476	1.482	1.489	1.496	1.502	1.508	1.514	1.519	1.524	1.529	1.532	1.538	1.541	1.544	1.548	1.550	1.550	1.551	1.552	1.551	1.549	1.548	1.545	1.541	1.536	1.532	1.525	1.519	1.510	1.501	1.491	1.479	1.466	1.452	1.439	1.422	1.406	1.389	1.369	1.349	1.328	1.306	1.282	1.259	1.234	1.208	1.180	1.152	1.124	1.094	1.062	1.032	1.001	0.968	0.935	0.901	0.866	0.832	0.798	0.762	0.729	0.692	0.658	0.622	0.586	0.552	0.516	0.481	0.446	0.412	0.378	0.344	0.310	0.278	0.246	0.214	0.182	0.151	0.121	0.091	0.064	0.035	0.008	-0.020	-0.044	-0.070	-0.094	-0.116	-0.138	-0.160	-0.181	-0.200	-0.219	-0.238	-0.254	-0.270	-0.285	-0.299	-0.311	-0.324	-0.336	-0.348	-0.358	-0.365	-0.374	-0.381	-0.388	-0.392	-0.398	-0.401	-0.404	-0.408	-0.409	-0.409	-0.409	-0.408	-0.406	-0.404	-0.401	-0.398	-0.392	-0.388	-0.381	-0.375	-0.369	-0.360	-0.351	-0.342	-0.334	-0.322	-0.312	-0.301	-0.290	-0.276	-0.264	-0.251	-0.236	-0.222	-0.208	-0.192	-0.178	-0.161	-0.145	-0.128	-0.111	-0.094	-0.075	-0.058	-0.039	-0.019	0.000	0.020	0.040	0.060	0.080	0.101	0.122	0.145	0.166	0.189	0.210	0.232	0.256	0.279	0.301	0.326	0.349	0.372	0.398	0.421	0.445	0.469	0.495	0.520	0.544	0.569	0.595	0.619	0.645	0.671	0.696	0.721	0.746	0.772	0.798	0.824	0.849	0.874	0.899	0.925	0.949	0.974	0.999	1.022	1.046	1.070	1.094	1.116	1.140	1.161	1.182	1.204	1.225	1.245	1.265	1.284	1.304	1.321	1.338	1.355	1.371	1.386	1.401	1.415	1.429	1.441	1.454	1.465	1.476	1.486	1.496	1.504	1.512	1.519	1.526	1.531	1.538	1.542	1.548	1.551	1.554	1.556	1.560	1.562	1.564	1.566	1.566	1.568	1.569	1.570	1.570	1.571	1.572	1.574	1.574	1.575	1.576	1.579	1.580	1.582	1.586	1.589	1.592	1.596	1.601	1.608	1.614	1.620	1.629	1.636	1.645	1.655	1.666	1.678	1.690	1.702	1.715	1.730	1.745	1.762	1.779	1.795	1.814	1.834	1.852	1.872	1.894	1.916	1.938	1.960	1.984	2.006	2.031	2.055	2.079	2.104	2.129	2.154	2.179	2.204	2.229	2.254	2.279	2.302	2.326	2.351	2.375	2.398	2.420	2.442	2.464	2.484	2.504	2.524	2.541	2.559	2.576	2.592	2.606	2.620	2.634	2.646	2.656	2.668	2.675	2.684	2.690	2.696	2.701	2.705	2.708	2.710	2.711	2.711	2.709	2.706	2.704	2.700	2.695	2.690	2.684	2.676	2.668	2.659	2.649	2.639	2.629	2.618	2.608	2.596	2.584	2.571	2.559	2.548	2.534	2.522	2.509	2.496	2.482	2.470	2.456	2.444	2.432	2.420	2.408	2.395	2.384	2.372	2.361	2.351	2.340	2.330	2.320	2.310	2.301	2.294	2.284	2.276	2.269	2.261	2.254	2.248	2.241	2.236	2.230	2.225	2.219	2.214	2.209	2.205	2.201	2.196	2.194	2.189	2.185	2.181	2.179	2.175	2.172	2.169	2.165	2.161	2.159	2.155	2.150	2.146	2.144	2.140	2.135	2.130	2.125	2.120	2.115	2.110	2.104	2.098	2.091	2.085	2.078	2.070	2.062	2.055	2.045	2.038	2.027	2.018	2.007	1.998	1.986	1.975	1.962	1.951	1.938	1.925	1.911	1.898	1.884	1.869	1.854	1.839	1.822	1.806	1.791	1.774	1.758	1.740	1.722	1.705	1.688	1.670	1.652	1.635	1.618	1.599	1.581	1.562	1.546	1.529	1.511	1.494	1.476	1.460	1.442	1.426	1.410	1.395	1.380	1.365	1.350	1.336	1.321	1.309	1.295	1.282	1.270	1.259	1.246	1.235	1.225	1.216	1.205	1.196	1.188	1.180	1.172	1.164	1.156	1.150	1.144	1.138	1.131	1.126	1.120	1.114	1.109	1.104	1.098	1.092	1.088	1.082	1.076	1.071	1.065	1.060	1.054	1.049	1.042	1.035	1.029	1.022	1.016	1.009	1.001	0.994	0.985	0.978	0.969	0.960	0.951	0.941	0.932	0.922	0.915	0.904	0.895	0.885	0.876	0.865	0.855	0.846	0.836	0.828	0.818	0.809	0.800	0.791	0.784	0.775	0.768	0.760	0.752	0.748	0.740	0.735	0.731	0.726	0.722	0.719	0.716	0.714	0.712	0.711	0.711	0.711	0.712	0.714	0.716	0.719	0.721	0.725	0.729	0.734	0.739	0.745	0.751	0.758	0.764	0.770	0.779	0.786	0.794	0.801	0.810	0.819	0.826	0.835	0.844	0.851	0.860	0.870	0.878	0.886	0.894	0.901	0.909	0.916	0.924	0.930	0.936	0.942	0.950	0.956	0.961	0.965	0.970	0.975	0.979	0.982	0.986	0.989	0.992	0.995	0.998	1.000	1.001	1.004	1.005	1.008	1.009	1.010	1.012	1.014	1.016	1.018	1.020	1.021	1.025	1.028	1.030	1.032	1.038	1.041	1.045	1.050	1.055	1.060	1.066	1.072	1.080	1.088	1.095	1.104	1.111	1.121	1.132	1.141	1.152	1.164	1.175	1.188	1.201	1.214	1.228	1.240	1.254	1.269	1.282	1.299	1.314	1.328	1.344	1.358	1.374	1.389	1.404	1.419	1.434	1.449	1.462	1.476	1.490	1.502	1.516	1.529	1.540	1.552	1.564	1.574	1.582	1.592	1.600	1.606	1.614	1.620	1.624	1.630	1.632	1.635	1.638	1.639	1.639	1.639	1.636	1.635	1.632	1.629	1.625	1.619	1.614	1.608	1.599	1.592	1.584	1.574	1.565	1.554	1.544	1.532	1.520	1.509	1.496	1.482	1.470	1.456	1.444	1.430	1.415	1.401	1.388	1.374	1.360	1.345	1.331	1.318	1.304	1.291	1.278	1.265	1.252	1.240	1.228	1.216	1.204	1.194	1.184	1.174	1.165	1.156	1.148	1.140	1.134	1.128	1.122	1.118	1.112	1.110	1.108	1.105	1.105	1.104	1.106	1.106	1.110	1.112	1.118	1.121	1.128	1.132	1.140	1.148	1.158	1.166	1.176	1.188	1.200	1.212	1.225	1.239	1.254	1.269	1.285	1.300	1.318	1.334	1.351	1.370	1.388	1.406	1.425	1.444	1.462	1.481	1.500	1.519	1.536	1.555	1.572	1.590	1.608	1.625	1.641	1.658	1.674	1.689	1.704	1.716	1.730	1.744	1.754	1.765	1.776	1.785	1.792	1.800	1.808	1.812	1.816	1.820	1.822	1.825	1.826	1.825	1.825	1.822	1.819	1.815	1.810	1.805	1.799	1.792	1.785	1.775	1.768	1.758	1.748	1.736	1.726	1.714	1.702	1.690	1.676	1.664	1.649	1.634	1.621	1.606	1.591	1.576	1.560	1.546	1.531	1.515	1.499	1.484	1.468	1.451	1.435	1.420	1.404	1.388	1.371	1.355	1.339	1.322	1.306	1.290	1.275	1.259	1.242	1.226	1.211	1.195	1.179	1.164	1.148	1.131	1.118	1.101	1.085	1.071	1.056	1.041	1.028	1.012	0.999	0.986	0.972	0.961	0.949	0.936	0.925	0.914	0.904	0.894	0.884	0.876	0.868	0.861	0.854	0.846	0.840	0.836	0.831	0.828	0.824	0.821	0.820	0.818	0.816	0.818	0.816	0.818	0.819	0.820	0.821	0.824	0.826	0.829	0.830	0.834	0.836	0.839	0.841	0.842	0.846	0.848	0.848	0.849	0.849	0.849	0.848	0.845	0.842	0.839	0.835	0.829	0.824	0.816	0.808	0.799	0.789	0.776	0.764	0.751	0.735	0.719	0.701	0.682	0.664	0.642	0.620	0.596	0.572	0.546	0.520	0.492	0.465	0.435	0.405	0.375	0.344	0.310	0.279	0.245	0.211	0.179	0.144	0.110	0.075	0.040	0.005	-0.029	-0.064	-0.099	-0.132	-0.166	-0.199	-0.232	-0.265	-0.298	-0.328	-0.360	-0.389	-0.418	-0.446	-0.474	-0.500	-0.525	-0.550	-0.572	-0.595	-0.616	-0.636	-0.655	-0.671	-0.689	-0.704	-0.718	-0.729	-0.740	-0.750	-0.759	-0.766	-0.772	-0.778	-0.781	-0.784	-0.782	-0.782	-0.781	-0.779	-0.775	-0.770	-0.762	-0.755	-0.746	-0.738	-0.725	-0.714	-0.701	-0.686	-0.672	-0.656	-0.639	-0.621	-0.602	-0.584	-0.564	-0.542	-0.521	-0.500	-0.478	-0.455	-0.431	-0.408	-0.384	-0.359	-0.334	-0.309	-0.284	-0.258	-0.232	-0.206	-0.181	-0.155	-0.130	-0.104	-0.079	-0.054	-0.029	-0.005	0.020	0.044	0.068	0.091	0.114	0.136	0.158	0.179	0.200	0.220	0.240	0.260	0.278	0.296	0.314	0.329	0.346	0.361	0.376	0.391	0.404	0.416	0.429	0.441	0.452	0.461	0.471	0.480	0.488	0.496	0.501	0.507	0.514	0.519	0.522	0.526	0.529	0.530	0.532	0.534	0.534	0.534	0.534	0.532	0.531	0.530	0.528	0.524	0.521	0.516	0.514	0.509	0.505	0.500	0.496	0.490	0.485	0.479	0.474	0.469	0.465	0.459	0.455	0.450	0.445	0.441	0.438	0.435	0.431	0.429	0.426	0.425	0.424	0.422	0.422	0.422	0.424	0.425	0.428	0.429	0.431	0.436	0.440	0.445	0.450	0.456	0.461	0.469	0.476	0.484	0.491	0.500	0.507	0.516	0.526	0.534	0.544	0.551	0.561	0.569	0.578	0.588	0.595	0.602	0.610	0.618	0.625	0.630	0.635	0.641	0.645	0.648	0.650	0.652	0.654	0.654	0.654	0.652	0.649	0.646	0.641	0.636	0.631	0.625	0.619	0.610	0.602	0.594	0.584	0.572	0.562	0.551	0.539	0.528	0.515	0.504	0.491	0.478	0.466	0.455	0.442	0.431	0.420	0.409	0.400	0.390	0.382	0.374	0.368	0.361	0.356	0.352	0.350	0.348	0.348	0.348	0.349	0.352	0.358	0.362	0.369	0.375	0.385	0.395	0.406	0.420	0.434	0.449	0.465	0.481	0.501	0.520	0.540	0.561	0.584	0.606	0.629	0.652	0.676	0.702	0.728	0.752	0.778	0.804	0.830	0.856	0.881	0.908	0.932	0.959	0.984	1.008	1.031	1.055	1.078	1.100	1.121	1.144	1.164	1.184	1.204	1.222	1.239	1.256	1.272	1.288	1.302	1.316	1.329	1.341	1.354	1.365	1.375	1.385	1.395	1.405	1.412	1.421	1.430	1.436	1.445	1.451	1.459	1.464	1.470	1.478	1.484	1.490	1.498	1.504	1.511	1.516	1.525	1.532	1.540	1.548	1.556	1.565	1.575	1.584	1.594	1.605	1.618	1.628	1.640	1.652	1.665	1.679	1.692	1.706	1.721	1.735	1.751	1.766	1.782	1.799	1.815	1.831	1.849	1.865	1.882	1.900	1.918	1.934	1.950	1.966	1.982	1.999	2.015	2.030	2.045	2.059	2.072	2.085	2.098	2.109	2.119	2.130	2.139	2.148	2.155	2.161	2.166	2.171	2.174	2.176	2.178	2.178	2.175	2.174	2.170	2.165	2.159	2.151	2.142	2.134	2.124	2.112	2.100	2.086	2.072	2.056	2.041	2.024	2.006	1.988	1.969	1.949	1.930	1.909	1.888	1.866	1.845	1.824	1.802	1.782	1.760	1.739	1.719	1.698	1.678	1.658	1.639	1.620	1.602	1.585	1.569	1.552	1.539	1.524	1.511	1.501	1.490	1.480	1.472	1.465	1.460	1.455	1.451	1.449	1.448	1.448	1.449	1.451	1.455	1.459	1.464	1.471	1.480	1.488	1.498	1.508	1.519	1.530	1.542	1.558	1.570	1.585	1.599	1.615	1.630	1.646	1.661	1.678	1.694	1.709	1.724	1.740	1.754	1.769	1.782	1.796	1.810	1.822	1.834	1.845	1.856	1.868	1.876	1.884	1.890	1.898	1.902	1.908	1.911	1.914	1.915	1.915	1.914	1.912	1.911	1.908	1.902	1.900	1.892	1.886	1.879	1.870	1.861	1.851	1.840	1.829	1.818	1.805	1.792	1.780	1.766	1.752	1.739	1.726	1.711	1.698	1.684	1.670	1.656	1.641	1.629	1.615	1.604	1.590	1.579	1.566	1.555	1.545	1.536	1.528	1.518	1.510	1.502	1.496	1.490	1.485	1.481	1.478	1.476	1.474	1.472	1.471	1.471	1.472	1.475	1.478	1.481	1.485	1.489	1.494	1.501	1.508	1.515	1.522	1.530	1.539	1.548	1.556	1.566	1.576	1.585	1.595	1.606	1.616	1.626	1.638	1.649	1.659	1.670	1.680	1.691	1.701	1.711	1.721	1.732	1.742	1.752	1.760	1.771	1.780	1.789	1.798	1.805	1.814	1.821	1.829	1.838	1.845	1.851	1.859	1.866	1.872	1.880	1.886	1.894	1.900	1.908	1.914	1.920	1.926	1.934	1.940	1.946	1.954	1.960	1.968	1.974	1.981	1.989	1.995	2.004	2.010	2.018	2.025	2.033	2.040	2.049	2.055	2.062	2.071	2.078	2.086	2.094	2.100	2.108	2.114	2.121	2.129	2.135	2.141	2.148	2.155	2.160	2.166	2.171	2.176	2.180	2.185	2.189	2.192	2.196	2.199	2.200	2.202	2.205	2.205	2.206	2.208	2.208	2.206	2.206	2.205	2.204	2.201	2.200	2.198	2.195	2.190	2.188	2.182	2.180	2.175	2.170	2.165	2.160	2.155	2.150	2.144	2.138	2.132	2.125	2.119	2.112	2.105	2.098	2.091	2.085	2.076	2.069	2.061	2.054	2.045	2.038	2.029	2.021	2.014	2.005	1.996	1.988	1.978	1.969	1.958	1.948	1.939	1.929	1.918	1.906	1.895	1.884	1.871	1.860	1.849	1.836	1.822	1.810	1.798	1.784	1.770	1.755	1.741	1.726	1.711	1.698	1.682	1.668	1.652	1.638	1.622	1.608	1.591	1.576	1.562	1.546	1.532	1.518	1.504	1.490	1.478	1.465	1.451	1.439	1.428	1.416	1.408	1.396	1.389	1.380	1.372	1.365	1.360	1.355	1.351	1.349	1.346	1.345	1.345	1.346	1.348	1.350	1.355	1.360	1.366	1.374	1.382	1.390	1.402	1.412	1.424	1.438	1.452	1.466	1.481	1.498	1.516	1.532	1.551	1.570	1.590	1.609	1.630	1.651	1.672	1.694	1.715	1.738	1.759	1.782	1.804	1.826	1.849	1.871	1.894	1.915	1.938	1.959	1.979	2.000	2.020	2.040	2.059	2.078	2.096	2.115	2.131	2.148	2.164	2.179	2.194	2.208	2.220	2.234	2.245	2.256	2.266	2.275	2.284	2.292	2.299	2.305	2.311	2.316	2.319	2.322	2.326	2.328	2.329	2.329	2.329	2.328	2.325	2.322	2.319	2.316	2.311	2.306	2.299	2.292	2.285	2.278	2.269	2.259	2.248	2.238	2.226	2.212	2.200	2.186	2.172	2.156	2.141	2.125	2.109	2.091	2.072	2.055	2.036	2.016	1.996	1.976	1.956	1.935	1.914	1.892	1.870	1.848	1.826	1.804	1.781	1.759	1.736	1.712	1.690	1.668	1.645	1.621	1.600	1.579	1.556	1.534	1.515	1.492	1.472	1.452	1.434	1.415	1.396	1.379	1.360	1.344	1.328	1.311	1.298	1.284	1.270	1.256	1.244	1.232	1.220	1.210	1.200	1.191	1.182	1.174	1.166	1.160	1.154	1.148	1.142	1.138	1.134	1.131	1.128	1.125	1.122	1.121	1.120	1.119	1.119	1.120	1.121	1.122	1.124	1.125	1.128	1.131	1.134	1.138	1.141	1.145	1.150	1.155	1.159	1.165	1.170	1.175	1.182	1.189	1.195	1.202	1.209	1.218	1.225	1.232	1.241	1.250	1.260	1.268	1.276	1.288	1.298	1.308	1.318	1.328	1.338	1.349	1.359	1.370	1.381	1.391	1.402	1.414	1.425	1.435	1.446	1.456	1.466	1.476	1.486	1.495	1.505	1.512	1.522	1.530	1.538	1.544	1.551	1.556	1.561	1.566	1.570	1.572	1.575	1.579	1.580	1.581	1.580	1.580	1.579	1.578	1.574	1.571	1.568	1.562	1.558	1.552	1.545	1.539	1.531	1.522	1.515	1.506	1.498	1.488	1.479	1.468	1.458	1.449	1.438	1.428	1.416	1.406	1.398	1.386	1.376	1.368	1.359	1.349	1.341	1.332	1.326	1.319	1.312	1.308	1.302	1.298	1.294	1.291	1.289	1.286	1.285	1.284	1.284	1.285	1.286	1.288	1.291	1.294	1.298	1.301	1.306	1.311	1.316	1.324	1.330	1.336	1.342	1.351	1.358	1.365	1.374	1.381	1.389	1.396	1.405	1.412	1.420	1.426	1.434	1.440	1.446	1.452	1.459	1.464	1.469	1.472	1.478	1.480	1.482	1.486	1.488	1.490	1.491	1.492	1.494	1.494	1.494	1.494	1.492	1.492	1.491	1.489	1.488	1.485	1.484	1.482	1.480	1.478	1.476	1.474	1.472	1.470	1.469	1.468	1.466	1.465	1.465	1.465	1.465	1.465	1.468	1.469	1.471	1.474	1.476	1.479	1.484	1.489	1.492	1.498	1.504	1.510	1.516	1.524	1.531	1.540	1.548	1.556	1.565	1.574	1.584	1.594	1.604	1.614	1.622	1.632	1.642	1.652	1.662	1.672	1.682	1.691	1.700	1.710	1.719	1.728	1.736	1.744	1.751	1.758	1.765	1.771	1.779	1.784	1.790	1.794	1.798	1.802	1.805	1.810	1.811	1.815	1.816	1.819	1.819	1.820	1.820	1.820	1.820	1.820	1.819	1.819	1.818	1.815	1.812	1.812	1.810	1.808	1.805	1.801	1.799	1.796	1.794	1.791	1.788	1.784	1.781	1.779	1.776	1.772	1.771	1.769	1.765	1.762	1.761	1.759	1.756	1.755	1.752	1.751	1.750	1.749	1.748	1.748	1.745	1.745	1.745	1.745	1.745	1.745	1.745	1.746	1.746	1.748	1.749	1.750	1.750	1.752	1.754	1.756	1.758	1.760	1.761	1.762	1.765	1.766	1.770	1.771	1.774	1.775	1.779	1.780	1.784	1.786	1.788	1.790	1.792	1.794	1.795	1.798	1.799	1.801	1.801	1.804	1.804	1.804	1.805	1.805	1.805	1.805	1.805	1.805	1.804	1.801	1.801	1.800	1.799	1.795	1.794	1.791	1.789	1.786	1.784	1.780	1.778	1.774	1.770	1.768	1.764	1.759	1.755	1.752	1.749	1.745	1.741	1.739	1.735	1.731	1.729	1.725	1.722	1.720	1.718	1.716	1.714	1.712	1.711	1.710	1.710	1.710	1.710	1.710	1.711	1.712	1.714	1.716	1.719	1.721	1.724	1.729	1.732	1.736	1.742	1.748	1.754	1.760	1.766	1.774	1.780	1.789	1.796	1.804	1.812	1.821	1.831	1.841	1.851	1.861	1.871	1.882	1.892	1.904	1.916	1.928	1.939	1.951	1.964	1.976	1.988	1.999	2.013	2.025	2.038	2.049	2.061	2.074	2.086	2.099	2.110	2.122	2.134	2.146	2.156	2.169	2.180	2.191	2.201	2.212	2.221	2.231	2.240	2.249	2.258	2.266	2.272	2.280	2.286	2.292	2.298	2.302	2.308	2.311	2.315	2.318	2.320	2.321	2.322	2.324	2.322	2.322	2.320	2.318	2.315	2.312	2.309	2.305	2.300	2.295	2.289	2.281	2.275	2.269	2.260	2.252	2.244	2.234	2.226	2.216	2.206	2.198	2.186	2.176	2.166	2.156	2.145	2.135	2.124	2.114	2.104	2.094	2.082	2.072	2.062	2.054	2.042	2.034	2.025	2.016	2.007	1.999	1.990	1.982	1.976	1.968	1.961	1.954	1.948	1.942	1.936	1.931	1.926	1.921	1.916	1.911	1.908	1.904	1.900	1.896	1.894	1.890	1.886	1.884	1.881	1.878	1.875	1.872	1.870	1.869	1.865	1.862	1.860	1.858	1.854	1.851	1.849	1.846	1.842	1.839	1.835	1.831	1.828	1.824	1.820	1.815	1.810	1.808	1.802	1.798	1.794	1.790	1.784	1.779	1.775	1.770	1.764	1.759	1.752	1.749	1.742	1.738	1.732	1.728	1.722	1.716	1.711	1.705	1.700	1.695	1.690	1.684	1.679	1.674	1.668	1.664	1.658	1.651	1.646	1.641	1.635	1.630	1.625	1.620	1.614	1.608	1.602	1.596	1.591	1.585	1.580	1.574	1.566	1.560	1.555	1.549	1.542	1.536	1.529	1.522	1.516	1.509	1.502	1.495	1.489	1.481	1.474	1.466	1.460	1.452	1.446	1.439	1.432	1.426	1.419	1.412	1.408	1.401	1.396	1.391	1.385	1.380	1.376	1.371	1.368	1.365	1.362	1.359	1.358	1.355	1.354	1.352	1.352	1.354	1.354	1.355	1.358	1.360	1.362	1.366	1.369	1.374	1.379	1.382	1.389	1.392	1.400	1.405	1.412	1.418	1.425	1.432	1.439	1.445	1.452	1.459	1.466	1.471	1.479	1.484	1.491	1.496	1.501	1.506	1.510	1.514	1.518	1.521	1.522	1.524	1.525	1.525	1.525	1.524	1.521	1.520	1.516	1.514	1.509	1.505	1.499	1.492	1.486	1.479	1.471	1.464	1.454	1.446	1.436	1.428	1.419	1.409	1.399	1.389	1.380	1.370	1.360	1.350	1.341	1.332	1.325	1.316	1.309	1.302	1.296	1.290	1.285	1.280	1.278	1.274	1.272	1.271	1.271	1.272	1.275	1.276	1.280	1.285	1.291	1.298	1.306	1.315	1.324	1.334	1.348	1.359	1.372	1.386	1.402	1.418	1.435	1.452	1.471	1.489	1.510	1.530	1.550	1.571	1.594	1.615	1.638	1.661	1.685	1.708	1.731	1.755	1.779	1.804	1.826	1.851	1.874	1.899	1.921	1.945	1.968	1.990	2.014	2.035	2.058	2.079	2.099	2.120	2.140	2.160	2.180	2.198	2.216	2.234	2.251	2.268	2.284	2.299	2.315	2.329	2.342	2.356	2.369	2.381	2.392	2.405	2.415	2.426	2.435	2.445	2.454	2.462	2.470	2.478	2.484	2.490	2.498	2.501	2.508	2.511	2.516	2.520	2.522	2.525	2.528	2.529	2.529	2.530	2.530	2.528	2.528	2.525	2.521	2.518	2.514	2.509	2.504	2.498	2.490	2.482	2.474	2.465	2.454	2.444	2.432	2.420	2.408	2.392	2.379	2.364	2.349	2.330	2.314	2.296	2.279	2.260	2.239	2.220	2.200	2.179	2.159	2.138	2.116	2.095	2.072	2.052	2.031	2.010	1.989	1.969	1.949	1.929	1.910	1.892	1.876	1.859	1.842	1.829	1.815	1.802	1.791	1.781	1.772	1.766	1.759	1.755	1.752	1.751	1.751	1.752	1.756	1.761	1.768	1.776	1.786	1.796	1.810	1.824	1.841	1.859	1.878	1.898	1.919	1.941	1.966	1.991	2.018	2.045	2.072	2.102	2.131	2.161	2.192	2.224	2.255	2.288	2.319	2.351	2.382	2.415	2.445	2.476	2.506	2.536	2.566	2.594	2.621	2.649	2.675	2.700	2.724	2.748	2.770	2.790	2.810	2.829	2.845	2.861	2.875	2.889	2.900	2.911	2.921	2.928	2.935	2.941	2.945	2.948	2.950	2.950	2.950	2.949	2.946	2.944	2.939	2.935	2.930	2.924	2.916	2.909	2.901	2.892	2.884	2.876	2.868	2.858	2.849	2.839	2.830	2.820	2.811	2.801	2.792	2.784	2.776	2.768	2.760	2.752	2.745	2.738	2.731	2.725	2.720	2.715	2.710	2.705	2.700	2.698	2.694	2.691	2.689	2.686	2.684	2.682	2.681	2.680	2.679	2.678	2.678	2.676	2.676	2.675	2.675	2.675	2.675	2.674	2.674	2.674	2.672	2.672	2.671	2.670	2.669	2.668	2.665	2.664	2.661	2.659	2.656	2.652	2.650	2.648	2.644	2.640	2.638	2.632	2.629	2.625	2.621	2.615	2.611	2.606	2.602	2.598	2.592	2.589	2.584	2.580	2.575	2.571	2.568	2.564	2.560	2.556	2.554	2.551	2.549	2.546	2.544	2.542	2.540	2.539	2.536	2.535	2.535	2.534	2.532	2.532	2.531	2.531	2.531	2.531	2.531	2.530	2.529	2.529	2.529	2.528	2.528	2.525	2.525	2.522	2.520	2.518	2.515	2.512	2.509	2.504	2.501	2.496	2.491	2.485	2.479	2.472	2.466	2.458	2.450	2.441	2.432	2.424	2.414	2.402	2.391	2.380	2.370	2.359	2.346	2.332	2.320	2.308	2.292	2.280	2.266	2.251	2.238	2.224	2.209	2.195	2.180	2.166	2.151	2.136	2.122	2.109	2.094	2.081	2.068	2.054	2.041	2.029	2.015	2.002	1.991	1.979	1.968	1.958	1.946	1.938	1.928	1.918	1.909	1.900	1.892	1.884	1.878	1.871	1.864	1.856	1.852	1.846	1.842	1.838	1.834	1.830	1.828	1.824	1.822	1.820	1.819	1.819	1.818	1.818	1.816	1.818	1.818	1.819	1.820	1.821	1.824	1.826	1.829	1.831	1.835	1.836	1.840	1.844	1.848	1.851	1.855	1.859	1.862	1.866	1.871	1.875	1.879	1.884	1.889	1.891	1.896	1.900	1.904	1.908	1.911	1.914	1.916	1.920	1.922	1.925	1.926	1.929	1.930	1.931	1.932	1.934	1.934	1.935	1.935	1.934	1.934	1.934	1.932	1.931	1.929	1.928	1.925	1.922	1.920	1.919	1.916	1.912	1.910	1.905	1.902	1.899	1.896	1.891	1.889	1.884	1.880	1.876	1.871	1.868	1.862	1.859	1.855	1.851	1.846	1.841	1.836	1.832	1.828	1.822	1.818	1.812	1.808	1.802	1.796	1.791	1.785	1.779	1.772	1.766	1.760	1.754	1.746	1.739	1.731	1.724	1.715	1.708	1.698	1.689	1.679	1.669	1.660	1.649	1.639	1.628	1.616	1.606	1.594	1.581	1.569	1.558	1.544	1.531	1.519	1.506	1.494	1.480	1.466	1.454	1.441	1.429	1.415	1.402	1.391	1.379	1.366	1.354	1.344	1.331	1.321	1.310	1.301	1.291	1.282	1.274	1.266	1.259	1.251	1.244	1.239	1.234	1.228	1.224	1.219	1.216	1.212	1.210	1.209	1.208	1.206	1.205	1.205	1.205	1.206	1.206	1.209	1.210	1.212	1.215	1.218	1.220	1.224	1.228	1.230	1.234	1.239	1.242	1.246	1.250	1.255	1.260	1.264	1.269	1.274	1.279	1.284	1.289	1.294	1.299	1.304	1.309	1.314	1.320	1.324	1.330	1.335	1.340	1.345	1.351	1.356	1.360	1.366	1.370	1.376	1.381	1.385	1.390	1.395	1.399	1.402	1.406	1.410	1.414	1.418	1.421	1.424	1.426	1.429	1.431	1.431	1.432	1.432	1.432	1.432	1.430	1.429	1.426	1.422	1.419	1.414	1.408	1.401	1.394	1.386	1.378	1.368	1.355	1.345	1.331	1.318	1.302	1.286	1.270	1.252	1.234	1.214	1.194	1.172	1.149	1.126	1.102	1.078	1.051	1.025	0.998	0.970	0.941	0.911	0.881	0.850	0.820	0.788	0.755	0.724	0.691	0.659	0.626	0.592	0.559	0.526	0.492	0.460	0.428	0.395	0.361	0.330	0.299	0.268	0.236	0.206	0.176	0.146	0.118	0.090	0.062	0.036	0.011	-0.014	-0.039	-0.062	-0.085	-0.106	-0.128	-0.146	-0.165	-0.182	-0.200	-0.215	-0.231	-0.245	-0.258	-0.269	-0.280	-0.290	-0.299	-0.306	-0.314	-0.319	-0.324	-0.328	-0.330	-0.332	-0.332	-0.332	-0.331	-0.330	-0.328	-0.325	-0.320	-0.315	-0.310	-0.304	-0.298	-0.289	-0.280	-0.271	-0.261	-0.252	-0.242	-0.230	-0.219	-0.206	-0.194	-0.181	-0.169	-0.156	-0.141	-0.129	-0.114	-0.099	-0.084	-0.069	-0.054	-0.038	-0.022	-0.006	0.010	0.026	0.042	0.059	0.076	0.092	0.110	0.128	0.145	0.164	0.181	0.199	0.216	0.235	0.254	0.272	0.292	0.311	0.331	0.351	0.371	0.392	0.412	0.434	0.455	0.476	0.499	0.521	0.542	0.566	0.589	0.612	0.636	0.660	0.685	0.709	0.734	0.760	0.785	0.810	0.835	0.861	0.886	0.912	0.939	0.965	0.991	1.016	1.044	1.069	1.095	1.121	1.146	1.171	1.198	1.221	1.245	1.270	1.294	1.316	1.339	1.361	1.384	1.404	1.425	1.445	1.464	1.482	1.500	1.518	1.534	1.549	1.565	1.578	1.591	1.604	1.615	1.626	1.636	1.646	1.655	1.664	1.670	1.678	1.684	1.690	1.694	1.699	1.701	1.705	1.708	1.710	1.712	1.714	1.715	1.716	1.718	1.718	1.719	1.720	1.720	1.720	1.720	1.722	1.722	1.724	1.725	1.726	1.729	1.730	1.734	1.738	1.741	1.745	1.750	1.755	1.761	1.768	1.775	1.782	1.791	1.800	1.810	1.821	1.831	1.844	1.856	1.869	1.882	1.896	1.911	1.926	1.944	1.960	1.976	1.994	2.011	2.031	2.049	2.068	2.088	2.108	2.128	2.148	2.169	2.188	2.210	2.230	2.251	2.271	2.292	2.312	2.334	2.354	2.374	2.394	2.412	2.432	2.451	2.470	2.489	2.505	2.522	2.539	2.556	2.572	2.588	2.602	2.616	2.629	2.641	2.654	2.666	2.676	2.686	2.695	2.704	2.711	2.719	2.725	2.731	2.736	2.741	2.745	2.748	2.750	2.751	2.752	2.752	2.751	2.751	2.749	2.746	2.744	2.739	2.735	2.729	2.724	2.716	2.710	2.704	2.696	2.688	2.679	2.670	2.660	2.651	2.640	2.631	2.620	2.608	2.598	2.586	2.574	2.561	2.551	2.538	2.525	2.514	2.500	2.488	2.475	2.462	2.449	2.436	2.425	2.412	2.399	2.388	2.375	2.364	2.351	2.339	2.328	2.316	2.304	2.294	2.282	2.272	2.262	2.251	2.242	2.232	2.224	2.214	2.204	2.196	2.188	2.179	2.171	2.162	2.154	2.146	2.139	2.131	2.124	2.115	2.108	2.100	2.092	2.086	2.078	2.070	2.062	2.054	2.045	2.038	2.029	2.020	2.011	2.001	1.991	1.982	1.971	1.961	1.951	1.940	1.928	1.916	1.904	1.891	1.879	1.865	1.851	1.838	1.822	1.809	1.792	1.778	1.762	1.746	1.730	1.712	1.696	1.679	1.661	1.644	1.626	1.610	1.592	1.575	1.558	1.540	1.522	1.505	1.489	1.470	1.455	1.438	1.421	1.405	1.389	1.374	1.358	1.344	1.329	1.315	1.302	1.289	1.276	1.264	1.251	1.241	1.230	1.219	1.209	1.199	1.190	1.180	1.172	1.165	1.156	1.149	1.142	1.136	1.131	1.125	1.120	1.115	1.111	1.106	1.101	1.098	1.094	1.091	1.088	1.084	1.080	1.076	1.074	1.070	1.066	1.064	1.060	1.056	1.052	1.050	1.046	1.044	1.040	1.035	1.031	1.028	1.024	1.019	1.016	1.011	1.006	1.001	0.998	0.992	0.989	0.984	0.979	0.974	0.969	0.964	0.959	0.955	0.951	0.946	0.942	0.939	0.935	0.931	0.929	0.925	0.924	0.921	0.920	0.918	0.918	0.916	0.916	0.916	0.916	0.918	0.920	0.921	0.924	0.926	0.930	0.934	0.938	0.942	0.949	0.954	0.960	0.968	0.975	0.981	0.990	0.998	1.006	1.015	1.025	1.034	1.042	1.054	1.064	1.074	1.085	1.095	1.105	1.116	1.128	1.139	1.150	1.160	1.172	1.182	1.194	1.204	1.215	1.226	1.236	1.246	1.256	1.268	1.276	1.286	1.295	1.305	1.315	1.322	1.332	1.340	1.349	1.358	1.365	1.372	1.381	1.389	1.398	1.405	1.412	1.421	1.429	1.436	1.444	1.451	1.460	1.469	1.475	1.485	1.492	1.501	1.510	1.519	1.529	1.538	1.549	1.559	1.569	1.579	1.590	1.601	1.612	1.622	1.635	1.648	1.659	1.672	1.685	1.698	1.710	1.722	1.736	1.749	1.762	1.776	1.789	1.802	1.815	1.828	1.841	1.854	1.866	1.878	1.890	1.902	1.915	1.925	1.936	1.946	1.956	1.966	1.975	1.982	1.991	1.999	2.006	2.011	2.018	2.022	2.026	2.029	2.033	2.034	2.035	2.036	2.035	2.036	2.033	2.031	2.029	2.025	2.021	2.015	2.011	2.005	1.998	1.991	1.982	1.974	1.965	1.955	1.946	1.936	1.925	1.914	1.902	1.891	1.880	1.866	1.854	1.841	1.828	1.814	1.801	1.789	1.775	1.761	1.748	1.735	1.721	1.709	1.694	1.681	1.670	1.658	1.645	1.632	1.621	1.610	1.600	1.590	1.579	1.569	1.560	1.551	1.542	1.536	1.529	1.521	1.516	1.510	1.506	1.502	1.498	1.496	1.495	1.492	1.492	1.492	1.494	1.495	1.498	1.500	1.505	1.509	1.514	1.520	1.526	1.534	1.542	1.550	1.559	1.569	1.578	1.589	1.600	1.612	1.624	1.638	1.650	1.664	1.678	1.691	1.706	1.720	1.735	1.751	1.766	1.781	1.796	1.810	1.825	1.840	1.855	1.869	1.882	1.896	1.909	1.922	1.935	1.946	1.958	1.969	1.979	1.988	1.996	2.004	2.011	2.019	2.024	2.027	2.033	2.035	2.038	2.039	2.040	2.039	2.038	2.035	2.033	2.027	2.022	2.018	2.010	2.001	1.994	1.985	1.974	1.962	1.950	1.939	1.925	1.911	1.898	1.882	1.866	1.851	1.834	1.818	1.800	1.781	1.762	1.746	1.728	1.708	1.689	1.670	1.650	1.630	1.611	1.591	1.570	1.551	1.531	1.510	1.490	1.471	1.450	1.430	1.411	1.390	1.370	1.351	1.332	1.312	1.294	1.275	1.255	1.238	1.219	1.199	1.181	1.164	1.145	1.128	1.109	1.092	1.075	1.058	1.041	1.024	1.008	0.991	0.975	0.961	0.945	0.930	0.916	0.901	0.889	0.876	0.864	0.851	0.840	0.828	0.816	0.808	0.798	0.789	0.780	0.771	0.764	0.758	0.750	0.745	0.739	0.734	0.729	0.726	0.722	0.720	0.718	0.716	0.715	0.714	0.714	0.714	0.712	0.714	0.714	0.715	0.715	0.715	0.716	0.715	0.716	0.716	0.715	0.714	0.712	0.711	0.709	0.706	0.702	0.700	0.695	0.690	0.684	0.676	0.669	0.659	0.650	0.639	0.628	0.614	0.600	0.586	0.570	0.554	0.535	0.516	0.496	0.476	0.454	0.431	0.408	0.382	0.358	0.332	0.304	0.276	0.249	0.220	0.191	0.161	0.131	0.100	0.070	0.039	0.008	-0.022	-0.054	-0.084	-0.115	-0.146	-0.176	-0.206	-0.235	-0.265	-0.292	-0.321	-0.350	-0.376	-0.402	-0.428	-0.454	-0.478	-0.500	-0.522	-0.545	-0.565	-0.584	-0.602	-0.620	-0.636	-0.651	-0.666	-0.679	-0.690	-0.701	-0.711	-0.720	-0.728	-0.734	-0.740	-0.744	-0.748	-0.750	-0.751	-0.751	-0.750	-0.748	-0.745	-0.742	-0.736	-0.731	-0.724	-0.716	-0.706	-0.696	-0.685	-0.674	-0.661	-0.646	-0.632	-0.616	-0.601	-0.584	-0.568	-0.548	-0.529	-0.509	-0.488	-0.466	-0.444	-0.421	-0.398	-0.374	-0.350	-0.324	-0.299	-0.272	-0.248	-0.221	-0.192	-0.165	-0.138	-0.110	-0.081	-0.052	-0.025	0.004	0.032	0.061	0.091	0.119	0.148	0.175	0.202	0.230	0.258	0.286	0.312	0.340	0.366	0.391	0.416	0.441	0.466	0.490	0.512	0.534	0.556	0.578	0.599	0.619	0.636	0.655	0.672	0.689	0.705	0.720	0.735	0.748	0.760	0.771	0.781	0.791	0.800	0.809	0.815	0.820	0.826	0.830	0.834	0.838	0.840	0.840	0.841	0.840	0.839	0.838	0.835	0.831	0.828	0.824	0.819	0.814	0.806	0.801	0.794	0.786	0.780	0.772	0.765	0.758	0.749	0.741	0.732	0.725	0.718	0.710	0.702	0.695	0.689	0.681	0.675	0.670	0.665	0.660	0.656	0.651	0.648	0.645	0.644	0.641	0.639	0.639	0.639	0.639	0.640	0.641	0.644	0.645	0.649	0.650	0.655	0.659	0.662	0.668	0.671	0.678	0.681	0.688	0.692	0.698	0.704	0.709	0.712	0.719	0.722	0.728	0.731	0.735	0.739	0.741	0.744	0.746	0.748	0.748	0.749	0.749	0.748	0.746	0.744	0.741	0.739	0.734	0.730	0.725	0.720	0.715	0.708	0.701	0.695	0.688	0.680	0.672	0.664	0.656	0.648	0.639	0.631	0.624	0.616	0.609	0.601	0.594	0.589	0.582	0.578	0.574	0.570	0.568	0.565	0.565	0.565	0.566	0.568	0.570	0.574	0.579	0.585	0.591	0.600	0.609	0.619	0.630	0.642	0.656	0.669	0.684	0.701	0.718	0.736	0.755	0.774	0.795	0.816	0.836	0.858	0.880	0.904	0.926	0.950	0.974	0.998	1.022	1.046	1.070	1.094	1.118	1.141	1.164	1.188	1.209	1.232	1.254	1.275	1.295	1.315	1.335	1.354	1.372	1.391	1.408	1.424	1.440	1.455	1.471	1.484	1.499	1.511	1.524	1.536	1.546	1.558	1.568	1.578	1.589	1.598	1.608	1.615	1.624	1.634	1.641	1.649	1.656	1.665	1.672	1.681	1.689	1.696	1.705	1.714	1.721	1.730	1.740	1.750	1.759	1.769	1.779	1.789	1.800	1.811	1.822	1.835	1.846	1.859	1.871	1.885	1.898	1.912	1.925	1.940	1.954	1.969	1.984	1.999	2.014	2.029	2.045	2.060	2.074	2.090	2.105	2.119	2.134	2.150	2.164	2.176	2.191	2.204	2.216	2.229	2.239	2.250	2.260	2.270	2.279	2.288	2.295	2.301	2.308	2.312	2.318	2.320	2.324	2.324	2.325	2.325	2.324	2.321	2.319	2.314	2.308	2.301	2.295	2.288	2.278	2.269	2.259	2.248	2.235	2.222	2.210	2.195	2.181	2.166	2.150	2.134	2.118	2.101	2.084	2.066	2.050	2.033	2.014	1.998	1.980	1.962	1.945	1.929	1.912	1.896	1.880	1.865	1.851	1.836	1.822	1.811	1.799	1.786	1.776	1.766	1.758	1.749	1.741	1.736	1.731	1.726	1.722	1.720	1.718	1.718	1.718	1.719	1.720	1.722	1.726	1.731	1.735	1.741	1.748	1.755	1.762	1.771	1.780	1.789	1.799	1.809	1.819	1.829	1.841	1.851	1.862	1.874	1.885	1.896	1.906	1.916	1.928	1.938	1.946	1.956	1.964	1.972	1.980	1.988	1.994	2.000	2.006	2.010	2.014	2.016	2.019	2.021	2.021	2.022	2.021	2.019	2.018	2.015	2.010	2.005	2.001	1.995	1.989	1.982	1.975	1.965	1.956	1.948	1.939	1.929	1.918	1.906	1.895	1.884	1.872	1.862	1.850	1.839	1.828	1.816	1.805	1.795	1.784	1.772	1.764	1.752	1.744	1.735	1.726	1.719	1.711	1.705	1.699	1.692	1.688	1.684	1.680	1.676	1.675	1.674	1.672	1.672	1.672	1.674	1.676	1.678	1.681	1.685	1.689	1.694	1.699	1.705	1.711	1.718	1.725	1.734	1.740	1.749	1.759	1.766	1.775	1.785	1.794	1.802	1.812	1.821	1.831	1.840	1.850	1.858	1.868	1.876	1.885	1.894	1.901	1.910	1.919	1.926	1.934	1.941	1.948	1.955	1.961	1.968	1.975	1.981	1.986	1.992	1.999	2.005	2.010	2.016	2.021	2.027	2.033	2.038	2.044	2.049	2.056	2.062	2.068	2.074	2.080	2.088	2.096	2.102	2.110	2.116	2.125	2.134	2.141	2.150	2.160	2.169	2.179	2.188	2.198	2.208	2.218	2.228	2.239	2.249	2.260	2.271	2.281	2.294	2.304	2.315	2.326	2.336	2.348	2.358	2.368	2.378	2.389	2.398	2.408	2.416	2.426	2.435	2.441	2.450	2.459	2.465	2.471	2.479	2.484	2.489	2.494	2.499	2.502	2.505	2.509	2.511	2.514	2.515	2.516	2.518	2.518	2.516	2.516	2.514	2.512	2.510	2.508	2.506	2.502	2.500	2.495	2.491	2.486	2.482	2.478	2.471	2.466	2.460	2.454	2.448	2.440	2.434	2.425	2.418	2.410	2.402	2.394	2.384	2.375	2.366	2.356	2.348	2.336	2.326	2.315	2.304	2.292	2.281	2.270	2.256	2.244	2.230	2.218	2.204	2.189	2.174	2.159	2.144	2.129	2.112	2.098	2.080	2.064	2.046	2.029	2.011	1.994	1.975	1.958	1.940	1.921	1.902	1.885	1.866	1.849	1.830	1.811	1.794	1.776	1.759	1.741	1.725	1.709	1.692	1.676	1.662	1.648	1.634	1.620	1.608	1.596	1.585	1.574	1.565	1.558	1.549	1.541	1.535	1.530	1.526	1.522	1.521	1.520	1.519	1.520	1.521	1.524	1.529	1.532	1.539	1.545	1.552	1.560	1.569	1.580	1.590	1.601	1.612	1.626	1.639	1.654	1.668	1.681	1.698	1.712	1.728	1.744	1.760	1.776	1.792	1.809	1.826	1.841	1.859	1.875	1.889	1.906	1.921	1.936	1.951	1.965	1.979	1.992	2.005	2.019	2.030	2.040	2.051	2.062	2.071	2.080	2.089	2.096	2.104	2.111	2.118	2.121	2.126	2.130	2.135	2.138	2.140	2.141	2.142	2.144	2.144	2.144	2.142	2.141	2.139	2.136	2.134	2.131	2.128	2.124	2.120	2.115	2.109	2.105	2.099	2.092	2.085	2.080	2.071	2.064	2.056	2.047	2.039	2.029	2.020	2.010	2.000	1.989	1.978	1.966	1.954	1.942	1.929	1.916	1.904	1.889	1.875	1.860	1.846	1.830	1.814	1.799	1.782	1.766	1.749	1.731	1.714	1.698	1.680	1.662	1.642	1.625	1.608	1.589	1.570	1.552	1.534	1.515	1.496	1.480	1.461	1.445	1.428	1.410	1.394	1.378	1.361	1.346	1.330	1.316	1.301	1.289	1.275	1.261	1.250	1.239	1.228	1.216	1.206	1.196	1.188	1.180	1.171	1.164	1.158	1.151	1.146	1.141	1.138	1.132	1.129	1.126	1.124	1.121	1.119	1.118	1.116	1.116	1.116	1.116	1.116	1.118	1.120	1.121	1.124	1.126	1.129	1.131	1.135	1.140	1.144	1.148	1.152	1.158	1.161	1.168	1.172	1.179	1.185	1.192	1.199	1.206	1.214	1.221	1.229	1.238	1.246	1.255	1.264	1.274	1.285	1.295	1.305	1.316	1.328	1.339	1.351	1.362	1.375	1.388	1.400	1.414	1.426	1.439	1.452	1.466	1.479	1.492	1.505	1.518	1.530	1.544	1.556	1.568	1.580	1.591	1.602	1.614	1.625	1.634	1.644	1.652	1.660	1.668	1.675	1.681	1.686	1.691	1.696	1.699	1.701	1.704	1.705	1.705	1.705	1.704	1.702	1.700	1.698	1.692	1.689	1.682	1.678	1.671	1.664	1.656	1.648	1.640	1.631	1.622	1.614	1.605	1.596	1.586	1.576	1.566	1.558	1.548	1.539	1.530	1.521	1.512	1.505	1.498	1.490	1.485	1.479	1.474	1.469	1.465	1.461	1.459	1.456	1.455	1.455	1.454	1.455	1.456	1.459	1.462	1.466	1.470	1.475	1.481	1.488	1.494	1.502	1.509	1.518	1.526	1.536	1.545	1.554	1.565	1.574	1.584	1.595	1.605	1.615	1.625	1.635	1.645	1.654	1.662	1.671	1.680	1.689	1.696	1.704	1.710	1.716	1.721	1.728	1.732	1.736	1.740	1.742	1.745	1.746	1.748	1.749	1.750	1.749	1.750	1.749	1.748	1.745	1.744	1.741	1.738	1.736	1.732	1.729	1.725	1.721	1.719	1.715	1.710	1.706	1.705	1.701	1.698	1.694	1.692	1.689	1.686	1.685	1.684	1.681	1.680	1.680	1.680	1.680	1.681	1.682	1.684	1.685	1.688	1.690	1.694	1.696	1.700	1.706	1.710	1.714	1.719	1.725	1.731	1.738	1.742	1.750	1.755	1.761	1.769	1.776	1.781	1.789	1.794	1.801	1.808	1.814	1.820	1.828	1.832	1.839	1.844	1.850	1.855	1.859	1.864	1.869	1.872	1.876	1.879	1.882	1.886	1.889	1.891	1.894	1.895	1.898	1.899	1.901	1.901	1.904	1.904	1.905	1.905	1.905	1.906	1.906	1.906	1.906	1.906	1.908	1.908	1.909	1.909	1.909	1.911	1.912	1.914	1.914	1.916	1.918	1.920	1.922	1.925	1.928	1.931	1.935	1.939	1.942	1.946	1.951	1.955	1.961	1.966	1.972	1.979	1.985	1.991	1.998	2.004	2.011	2.019	2.026	2.034	2.041	2.047	2.055	2.062	2.069	2.076	2.082	2.090	2.096	2.104	2.110	2.115	2.120	2.125	2.130	2.135	2.139	2.142	2.146	2.149	2.151	2.154	2.155	2.155	2.155	2.155	2.152	2.152	2.150	2.148	2.144	2.139	2.135	2.129	2.124	2.119	2.111	2.105	2.096	2.090	2.080	2.072	2.064	2.054	2.045	2.035	2.024	2.015	2.004	1.994	1.982	1.972	1.962	1.951	1.941	1.931	1.922	1.912	1.902	1.894	1.885	1.876	1.869	1.861	1.854	1.848	1.841	1.835	1.830	1.825	1.820	1.818	1.815	1.812	1.810	1.809	1.808	1.808	1.806	1.808	1.809	1.811	1.814	1.818	1.821	1.825	1.829	1.835	1.840	1.846	1.852	1.859	1.866	1.874	1.881	1.890	1.899	1.908	1.916	1.926	1.936	1.946	1.955	1.966	1.978	1.989	2.000	2.010	2.021	2.033	2.044	2.055	2.066	2.079	2.090	2.100	2.112	2.124	2.135	2.145	2.156	2.168	2.180	2.190	2.200	2.211	2.221	2.231	2.241	2.250	2.260	2.268	2.276	2.284	2.291	2.299	2.305	2.311	2.318	2.321	2.328	2.331	2.335	2.339	2.340	2.342	2.344	2.345	2.346	2.346	2.345	2.345	2.342	2.341	2.338	2.334	2.330	2.326	2.322	2.316	2.311	2.305	2.299	2.292	2.285	2.278	2.270	2.262	2.255	2.246	2.238	2.230	2.221	2.212	2.204	2.195	2.186	2.179	2.170	2.161	2.154	2.145	2.138	2.129	2.121	2.115	2.108	2.101	2.094	2.088	2.081	2.075	2.070	2.065	2.059	2.054	2.049	2.046	2.041	2.036	2.033	2.030	2.026	2.024	2.020	2.016	2.015	2.013	2.010	2.007	2.006	2.002	2.000	1.998	1.995	1.994	1.990	1.989	1.986	1.982	1.981	1.978	1.975	1.971	1.968	1.964	1.960	1.956	1.952	1.948	1.942	1.938	1.932	1.928	1.922	1.915	1.910	1.902	1.896	1.890	1.882	1.875	1.868	1.860	1.852	1.845	1.836	1.828	1.820	1.811	1.802	1.792	1.785	1.776	1.766	1.756	1.748	1.739	1.729	1.720	1.710	1.701	1.690	1.681	1.672	1.661	1.652	1.642	1.634	1.624	1.615	1.605	1.596	1.586	1.576	1.568	1.559	1.550	1.541	1.531	1.524	1.515	1.506	1.499	1.489	1.482	1.474	1.465	1.458	1.450	1.444	1.435	1.429	1.420	1.414	1.406	1.399	1.392	1.386	1.380	1.374	1.369	1.362	1.358	1.352	1.348	1.342	1.339	1.335	1.330	1.328	1.324	1.321	1.319	1.318	1.315	1.314	1.312	1.311	1.311	1.311	1.311	1.312	1.314	1.315	1.316	1.319	1.321	1.325	1.328	1.332	1.336	1.340	1.344	1.349	1.352	1.358	1.362	1.368	1.374	1.379	1.385	1.389	1.395	1.400	1.405	1.410	1.415	1.419	1.424	1.429	1.431	1.435	1.439	1.441	1.442	1.445	1.448	1.448	1.448	1.448	1.446	1.445	1.444	1.441	1.438	1.435	1.430	1.426	1.421	1.416	1.410	1.404	1.398	1.390	1.384	1.375	1.368	1.360	1.352	1.344	1.335	1.328	1.319	1.311	1.302	1.295	1.288	1.280	1.274	1.268	1.261	1.255	1.251	1.246	1.244	1.240	1.239	1.238	1.236	1.236	1.238	1.239	1.242	1.245	1.250	1.256	1.262	1.270	1.278	1.286	1.298	1.308	1.320	1.332	1.345	1.361	1.375	1.391	1.408	1.424	1.442	1.460	1.480	1.499	1.520	1.540	1.561	1.582	1.604	1.626	1.649	1.671	1.694	1.716	1.739	1.761	1.785	1.808	1.830	1.852	1.876	1.898	1.920	1.942	1.964	1.985	2.006	2.026	2.047	2.068	2.088	2.106	2.125	2.142	2.161	2.179	2.196	2.211	2.229	2.245	2.259	2.274	2.289	2.301	2.315	2.326	2.340	2.351	2.361	2.374	2.382	2.392	2.401	2.410	2.418	2.426	2.434	2.439	2.446	2.450	2.456	2.461	2.466	2.469	2.471	2.475	2.478	2.479	2.480	2.480	2.480	2.480	2.479	2.476	2.474	2.471	2.468	2.464	2.459	2.454	2.448	2.440	2.432	2.425	2.416	2.408	2.398	2.388	2.376	2.365	2.354	2.341	2.328	2.315	2.300	2.285	2.270	2.256	2.240	2.224	2.208	2.191	2.174	2.158	2.140	2.122	2.105	2.089	2.071	2.054	2.036	2.020	2.005	1.989	1.972	1.958	1.942	1.929	1.915	1.902	1.890	1.880	1.869	1.860	1.851	1.844	1.838	1.831	1.829	1.824	1.821	1.820	1.820	1.821	1.824	1.829	1.832	1.838	1.846	1.855	1.862	1.874	1.886	1.899	1.912	1.928	1.942	1.959	1.976	1.995	2.014	2.035	2.055	2.076	2.099	2.121	2.144	2.166	2.191	2.214	2.239	2.262	2.288	2.311	2.335	2.359	2.382	2.406	2.429	2.452	2.475	2.496	2.516	2.538	2.558	2.576	2.595	2.614	2.630	2.646	2.662	2.676	2.690	2.702	2.714	2.725	2.735	2.744	2.752	2.759	2.765	2.771	2.775	2.779	2.781	2.784	2.785	2.785	2.785	2.784	2.784	2.781	2.779	2.776	2.772	2.768	2.765	2.760	2.755	2.750	2.745	2.740	2.734	2.730	2.724	2.719	2.714	2.709	2.702	2.699	2.694	2.689	2.685	2.682	2.678	2.675	2.671	2.669	2.666	2.664	2.662	2.660	2.659	2.658	2.656	2.655	2.655	2.655	2.654	2.654	2.652	2.654	2.652	2.652	2.654	2.652	2.652	2.651	2.650	2.651	2.649	2.648	2.646	2.645	2.642	2.640	2.638	2.634	2.630	2.626	2.622	2.616	2.612	2.606	2.601	2.594	2.588	2.580	2.574	2.566	2.559	2.550	2.541	2.532	2.524	2.516	2.506	2.498	2.490	2.480	2.471	2.462	2.455	2.446	2.439	2.430	2.422	2.415	2.408	2.402	2.395	2.389	2.382	2.378	2.374	2.369	2.365	2.360	2.356	2.354	2.352	2.350	2.348	2.345	2.345	2.344	2.344	2.341	2.341	2.342	2.341	2.340	2.341	2.340	2.341	2.340	2.339	2.338	2.338	2.338	2.335	2.334	2.331	2.330	2.328	2.325	2.321	2.318	2.314	2.309	2.304	2.299	2.292	2.286	2.280	2.272	2.266	2.258	2.250	2.241	2.232	2.224	2.215	2.205	2.194	2.185	2.174	2.162	2.152	2.141	2.130	2.119	2.109	2.098	2.086	2.075	2.065	2.055	2.044	2.034	2.024	2.014	2.004	1.995	1.986	1.978	1.969	1.961	1.952	1.945	1.939	1.930	1.925	1.919	1.912	1.906	1.901	1.895	1.891	1.886	1.882	1.880	1.875	1.872	1.870	1.868	1.865	1.862	1.861	1.860	1.859	1.858	1.858	1.856	1.856	1.856	1.856	1.856	1.856	1.858	1.858	1.859	1.859	1.860	1.861	1.861	1.862	1.864	1.865	1.868	1.869	1.870	1.871	1.874	1.874	1.876	1.879	1.880	1.881	1.884	1.885	1.888	1.890	1.890	1.892	1.895	1.896	1.899	1.900	1.902	1.904	1.905	1.908	1.910	1.911	1.914	1.915	1.916	1.918	1.920	1.921	1.922	1.924	1.926	1.928	1.928	1.929	1.930	1.931	1.932	1.932	1.934	1.934	1.935	1.935	1.936	1.935	1.936	1.935	1.935	1.934	1.935	1.932	1.932	1.931	1.930	1.929	1.926	1.924	1.921	1.919	1.915	1.912	1.909	1.905	1.900	1.895	1.890	1.884	1.878	1.871	1.864	1.856	1.849	1.839	1.830	1.821	1.811	1.801	1.790	1.778	1.766	1.754	1.741	1.728	1.714	1.699	1.684	1.670	1.655	1.639	1.622	1.606	1.590	1.574	1.558	1.539	1.522	1.505	1.488	1.470	1.452	1.435	1.419	1.401	1.385	1.369	1.352	1.336	1.322	1.306	1.291	1.276	1.264	1.250	1.236	1.225	1.214	1.201	1.191	1.182	1.172	1.165	1.156	1.148	1.142	1.136	1.130	1.125	1.121	1.118	1.114	1.111	1.110	1.109	1.108	1.108	1.108	1.108	1.109	1.111	1.112	1.114	1.116	1.120	1.122	1.126	1.130	1.134	1.139	1.144	1.148	1.152	1.158	1.161	1.168	1.172	1.176	1.182	1.188	1.192	1.198	1.204	1.209	1.214	1.219	1.226	1.230	1.236	1.242	1.248	1.252	1.258	1.264	1.269	1.274	1.280	1.284	1.289	1.294	1.298	1.304	1.308	1.312	1.316	1.320	1.324	1.328	1.330	1.334	1.336	1.339	1.340	1.342	1.345	1.345	1.345	1.345	1.345	1.344	1.342	1.340	1.336	1.332	1.329	1.324	1.319	1.311	1.304	1.295	1.286	1.276	1.266	1.255	1.241	1.228	1.214	1.199	1.182	1.164	1.148	1.128	1.108	1.088	1.066	1.044	1.020	0.996	0.971	0.945	0.920	0.892	0.865	0.836	0.809	0.780	0.750	0.719	0.690	0.660	0.629	0.596	0.566	0.534	0.502	0.472	0.441	0.409	0.379	0.349	0.318	0.288	0.259	0.229	0.200	0.172	0.144	0.116	0.090	0.064	0.038	0.012	-0.011	-0.035	-0.058	-0.080	-0.101	-0.121	-0.141	-0.160	-0.178	-0.195	-0.211	-0.226	-0.241	-0.255	-0.269	-0.281	-0.292	-0.304	-0.312	-0.322	-0.330	-0.338	-0.344	-0.350	-0.355	-0.360	-0.364	-0.366	-0.368	-0.370	-0.371	-0.371	-0.372	-0.371	-0.370	-0.369	-0.366	-0.362	-0.359	-0.355	-0.351	-0.346	-0.341	-0.334	-0.329	-0.322	-0.315	-0.308	-0.299	-0.291	-0.282	-0.274	-0.264	-0.254	-0.244	-0.232	-0.221	-0.210	-0.198	-0.185	-0.171	-0.159	-0.145	-0.130	-0.115	-0.100	-0.084	-0.068	-0.050	-0.032	-0.015	0.004	0.022	0.042	0.062	0.082	0.104	0.126	0.149	0.171	0.195	0.219	0.244	0.269	0.292	0.319	0.345	0.372	0.399	0.426	0.454	0.482	0.510	0.540	0.569	0.599	0.628	0.658	0.688	0.716	0.745	0.775	0.805	0.834	0.864	0.892	0.921	0.950	0.979	1.006	1.032	1.060	1.088	1.112	1.138	1.162	1.188	1.211	1.234	1.256	1.278	1.299	1.318	1.336	1.355	1.372	1.388	1.404	100.000	5.000	2.000	1.000	4.000	0.000	0.000	0.000	0.000	0.000	0.000	0.000	0.000	0.000	0.000	0.000	0.000	0.000	1.531	1.551	1.574	1.594	1.615	1.636	1.659	1.680	1.700	1.721	1.742	1.761	1.781	1.800	1.819	1.836	1.852	1.870	1.885	1.900	1.912	1.926	1.940	1.950	1.961	1.969	1.978	1.985	1.991	1.996	2.001	2.004	2.006	2.006	2.006	2.005	2.002	1.999	1.996	1.990	1.985	1.978	1.971	1.962	1.954	1.945	1.934	1.924	1.912	1.901	1.889	1.876	1.864	1.851	1.839	1.826	1.812	1.800	1.788	1.775	1.762	1.749	1.738	1.726	1.714	1.704	1.694	1.685	1.675	1.666	1.659	1.651	1.645	1.639	1.634	1.629	1.625	1.622	1.621	1.619	1.619	1.619	1.620	1.621	1.624	1.628	1.630	1.635	1.639	1.645	1.651	1.658	1.664	1.671	1.679	1.688	1.695	1.705	1.714	1.722	1.731	1.741	1.751	1.760	1.770	1.779	1.789	1.796	1.805	1.815	1.822	1.830	1.838	1.845	1.851	1.858	1.862	1.868	1.872	1.876	1.880	1.884	1.885	1.888	1.889	1.889	1.888	1.886	1.885	1.882	1.879	1.875	1.870	1.865	1.860	1.852	1.846	1.839	1.830	1.821	1.812	1.804	1.792	1.781	1.771	1.759	1.746	1.735	1.721	1.708	1.695	1.681	1.668	1.655	1.640	1.626	1.611	1.599	1.584	1.569	1.555	1.541	1.528	1.515	1.501	1.489	1.475	1.462	1.450	1.439	1.426	1.415	1.405	1.394	1.384	1.375	1.366	1.358	1.350	1.342	1.335	1.329	1.324	1.318	1.312	1.308	1.305	1.301	1.299	1.296	1.294	1.294	1.292	1.292	1.291	1.292	1.294	1.295	1.298	1.299	1.301	1.304	1.308	1.310	1.312	1.318	1.320	1.324	1.328	1.334	1.338	1.341	1.345	1.350	1.355	1.359	1.362	1.369	1.372	1.378	1.380	1.385	1.390	1.394	1.399	1.404	1.408	1.411	1.416	1.421	1.425	1.430	1.435	1.440	1.445	1.450	1.455	1.461	1.465	1.471	1.478	1.482	1.488	1.495	1.501	1.509	1.515	1.521	1.529	1.536	1.544	1.550	1.558	1.566	1.575	1.584	1.591	1.600	1.609	1.618	1.626	1.635	1.644	1.654	1.662	1.670	1.679	1.688	1.696	1.704	1.712	1.720	1.729	1.735	1.742	1.750	1.756	1.761	1.768	1.772	1.778	1.781	1.786	1.790	1.792	1.796	1.798	1.799	1.800	1.801	1.801	1.801	1.800	1.799	1.798	1.796	1.794	1.790	1.788	1.784	1.779	1.774	1.769	1.764	1.759	1.752	1.746	1.739	1.732	1.725	1.718	1.710	1.701	1.694	1.685	1.678	1.669	1.660	1.650	1.641	1.631	1.622	1.612	1.602	1.592	1.582	1.572	1.561	1.551	1.540	1.530	1.519	1.508	1.496	1.485	1.474	1.462	1.450	1.438	1.425	1.412	1.401	1.388	1.375	1.361	1.348	1.334	1.320	1.308	1.294	1.279	1.265	1.250	1.236	1.220	1.206	1.191	1.178	1.162	1.148	1.134	1.119	1.104	1.090	1.076	1.062	1.050	1.036	1.024	1.011	0.999	0.989	0.978	0.965	0.956	0.946	0.938	0.929	0.922	0.916	0.909	0.904	0.900	0.895	0.892	0.890	0.890	0.889	0.889	0.890	0.892	0.895	0.900	0.904	0.910	0.915	0.922	0.930	0.939	0.948	0.958	0.966	0.978	0.989	1.000	1.012	1.025	1.038	1.051	1.064	1.076	1.090	1.104	1.118	1.131	1.145	1.158	1.171	1.185	1.198	1.210	1.222	1.235	1.246	1.258	1.268	1.278	1.288	1.296	1.305	1.312	1.320	1.328	1.334	1.339	1.344	1.349	1.352	1.355	1.358	1.359	1.360	1.361	1.361	1.361	1.360	1.358	1.356	1.352	1.350	1.346	1.341	1.336	1.332	1.326	1.320	1.315	1.308	1.301	1.294	1.286	1.279	1.271	1.262	1.254	1.245	1.236	1.226	1.216	1.206	1.196	1.186	1.175	1.164	1.154	1.142	1.131	1.119	1.106	1.095	1.082	1.069	1.056	1.042	1.030	1.018	1.004	0.991	0.976	0.962	0.950	0.935	0.921	0.908	0.894	0.880	0.866	0.852	0.840	0.825	0.812	0.800	0.788	0.774	0.761	0.749	0.738	0.725	0.714	0.705	0.694	0.684	0.674	0.665	0.656	0.649	0.641	0.634	0.629	0.622	0.618	0.614	0.610	0.606	0.604	0.604	0.602	0.601	0.602	0.602	0.605	0.608	0.609	0.612	0.616	0.620	0.626	0.631	0.638	0.644	0.651	0.658	0.666	0.675	0.682	0.692	0.702	0.712	0.722	0.734	0.745	0.756	0.768	0.780	0.792	0.805	0.818	0.831	0.842	0.856	0.870	0.882	0.896	0.910	0.924	0.938	0.951	0.965	0.979	0.992	1.006	1.020	1.034	1.049	1.062	1.075	1.089	1.101	1.116	1.129	1.141	1.155	1.168	1.180	1.191	1.205	1.216	1.226	1.238	1.249	1.259	1.269	1.278	1.286	1.296	1.304	1.311	1.318	1.324	1.329	1.335	1.338	1.341	1.345	1.348	1.349	1.350	1.349	1.348	1.348	1.344	1.341	1.336	1.331	1.328	1.320	1.314	1.306	1.298	1.289	1.280	1.270	1.258	1.246	1.236	1.222	1.211	1.198	1.184	1.170	1.156	1.142	1.129	1.115	1.100	1.086	1.071	1.059	1.045	1.031	1.018	1.005	0.992	0.980	0.969	0.958	0.948	0.939	0.929	0.921	0.912	0.906	0.900	0.894	0.890	0.885	0.882	0.879	0.878	0.876	0.876	0.876	0.878	0.879	0.881	0.884	0.888	0.891	0.895	0.900	0.905	0.910	0.916	0.922	0.928	0.935	0.941	0.948	0.955	0.961	0.969	0.974	0.981	0.988	0.994	1.000	1.006	1.011	1.016	1.020	1.024	1.029	1.031	1.034	1.038	1.038	1.040	1.041	1.042	1.041	1.042	1.042	1.041	1.039	1.038	1.038	1.035	1.032	1.030	1.028	1.025	1.021	1.019	1.015	1.011	1.009	1.005	1.002	0.999	0.996	0.994	0.990	0.988	0.985	0.982	0.981	0.979	0.978	0.976	0.975	0.975	0.974	0.975	0.975	0.978	0.978	0.980	0.981	0.984	0.986	0.989	0.992	0.996	0.999	1.002	1.008	1.011	1.016	1.022	1.026	1.032	1.038	1.042	1.050	1.056	1.062	1.068	1.074	1.080	1.086	1.094	1.099	1.106	1.114	1.120	1.126	1.134	1.140	1.148	1.152	1.160	1.166	1.174	1.181	1.188	1.194	1.200	1.208	1.214	1.221	1.228	1.235	1.241	1.249	1.255	1.262	1.270	1.276	1.284	1.291	1.299	1.306	1.314	1.321	1.328	1.335	1.342	1.350	1.358	1.364	1.372	1.380	1.389	1.395	1.402	1.410	1.419	1.425	1.434	1.441	1.448	1.456	1.462	1.470	1.478	1.485	1.494	1.500	1.508	1.514	1.521	1.528	1.534	1.542	1.548	1.555	1.561	1.568	1.574	1.580	1.586	1.592	1.599	1.605	1.611	1.616	1.622	1.626	1.632	1.638	1.642	1.646	1.651	1.654	1.658	1.661	1.664	1.668	1.670	1.672	1.675	1.676	1.679	1.680	1.681	1.682	1.682	1.682	1.682	1.682	1.681	1.680	1.678	1.675	1.672	1.669	1.666	1.662	1.659	1.655	1.650	1.644	1.639	1.632	1.626	1.620	1.612	1.606	1.599	1.591	1.582	1.575	1.566	1.559	1.550	1.541	1.534	1.524	1.516	1.508	1.499	1.490	1.482	1.474	1.466	1.458	1.450	1.444	1.436	1.430	1.424	1.418	1.412	1.408	1.402	1.399	1.394	1.390	1.388	1.385	1.384	1.381	1.380	1.380	1.380	1.380	1.381	1.382	1.384	1.386	1.388	1.391	1.395	1.399	1.402	1.408	1.411	1.415	1.421	1.425	1.431	1.436	1.441	1.448	1.454	1.459	1.465	1.471	1.476	1.482	1.488	1.494	1.499	1.505	1.509	1.515	1.519	1.525	1.529	1.532	1.538	1.541	1.544	1.548	1.551	1.554	1.556	1.559	1.561	1.562	1.565	1.566	1.568	1.569	1.569	1.570	1.570	1.571	1.572	1.571	1.571	1.571	1.571	1.570	1.570	1.569	1.568	1.568	1.566	1.565	1.565	1.565	1.564	1.564	1.562	1.562	1.562	1.561	1.561	1.560	1.560	1.560	1.559	1.560	1.560	1.560	1.560	1.561	1.561	1.561	1.561	1.561	1.562	1.562	1.564	1.565	1.566	1.568	1.569	1.570	1.571	1.571	1.572	1.575	1.576	1.576	1.579	1.580	1.581	1.582	1.584	1.585	1.585	1.586	1.588	1.589	1.589	1.589	1.590	1.590	1.590	1.590	1.591	1.591	1.591	1.590	1.590	1.589	1.588	1.588	1.586	1.585	1.584	1.581	1.579	1.578	1.575	1.574	1.571	1.569	1.565	1.561	1.559	1.555	1.551	1.548	1.545	1.541	1.536	1.534	1.528	1.524	1.519	1.514	1.509	1.504	1.499	1.492	1.488	1.481	1.476	1.470	1.462	1.456	1.450	1.444	1.438	1.430	1.422	1.416	1.409	1.401	1.394	1.386	1.378	1.370	1.362	1.355	1.346	1.339	1.330	1.322	1.314	1.305	1.296	1.289	1.280	1.271	1.262	1.254	1.244	1.236	1.228	1.219	1.210	1.202	1.192	1.185	1.176	1.168	1.160	1.151	1.142	1.135	1.126	1.119	1.110	1.104	1.095	1.089	1.081	1.074	1.068	1.060	1.054	1.048	1.041	1.036	1.029	1.022	1.019	1.012	1.008	1.001	0.998	0.992	0.988	0.984	0.980	0.976	0.972	0.970	0.966	0.964	0.960	0.959	0.958	0.955	0.952	0.951	0.951	0.950	0.950	0.950	0.950	0.951	0.950	0.951	0.951	0.952	0.954	0.956	0.959	0.961	0.962	0.965	0.969	0.971	0.975	0.979	0.982	0.985	0.989	0.992	0.996	1.000	1.004	1.006	1.010	1.014	1.016	1.021	1.024	1.026	1.030	1.031	1.034	1.036	1.039	1.040	1.040	1.041	1.042	1.042	1.041	1.041	1.039	1.038	1.035	1.032	1.029	1.025	1.021	1.016	1.011	1.006	1.000	0.994	0.988	0.980	0.974	0.965	0.958	0.949	0.940	0.932	0.922	0.915	0.905	0.896	0.888	0.879	0.871	0.861	0.852	0.844	0.838	0.829	0.821	0.815	0.808	0.801	0.796	0.790	0.786	0.781	0.778	0.775	0.772	0.771	0.770	0.770	0.771	0.772	0.774	0.778	0.781	0.785	0.791	0.798	0.804	0.811	0.819	0.829	0.839	0.848	0.860	0.870	0.884	0.896	0.909	0.922	0.938	0.952	0.968	0.982	0.999	1.015	1.032	1.049	1.065	1.082	1.100	1.118	1.134	1.151	1.169	1.188	1.204	1.221	1.238	1.254	1.270	1.286	1.302	1.319	1.334	1.350	1.364	1.378	1.391	1.404	1.418	1.430	1.442	1.454	1.465	1.475	1.485	1.495	1.504	1.514	1.521	1.529	1.536	1.544	1.551	1.558	1.562	1.568	1.572	1.578	1.581	1.586	1.590	1.591	1.595	1.598	1.601	1.602	1.604	1.605	1.606	1.606	1.606	1.606	1.605	1.604	1.602	1.600	1.598	1.595	1.591	1.586	1.582	1.576	1.571	1.565	1.559	1.552	1.545	1.536	1.528	1.519	1.509	1.498	1.488	1.475	1.462	1.450	1.438	1.424	1.410	1.394	1.380	1.365	1.349	1.331	1.316	1.300	1.282	1.266	1.249	1.232	1.215	1.199	1.181	1.165	1.148	1.132	1.118	1.102	1.089	1.075	1.061	1.049	1.039	1.028	1.019	1.011	1.002	0.998	0.992	0.989	0.986	0.985	0.985	0.986	0.989	0.995	1.000	1.006	1.016	1.025	1.036	1.049	1.062	1.079	1.095	1.111	1.131	1.151	1.172	1.194	1.218	1.240	1.265	1.291	1.318	1.345	1.372	1.400	1.429	1.458	1.486	1.515	1.544	1.572	1.602	1.630	1.659	1.686	1.715	1.741	1.768	1.794	1.819	1.844	1.868	1.889	1.911	1.932	1.952	1.971	1.989	2.005	2.021	2.036	2.049	2.061	2.072	2.082	2.090	2.099	2.104	2.110	2.114	2.118	2.120	2.120	2.121	2.121	2.119	2.116	2.114	2.110	2.105	2.099	2.094	2.088	2.080	2.072	2.065	2.056	2.047	2.040	2.031	2.021	2.011	2.002	1.992	1.984	1.974	1.966	1.956	1.948	1.938	1.929	1.921	1.914	1.905	1.896	1.889	1.881	1.874	1.866	1.860	1.854	1.846	1.841	1.835	1.830	1.825	1.820	1.815	1.810	1.805	1.801	1.796	1.791	1.786	1.784	1.779	1.774	1.770	1.765	1.760	1.755	1.751	1.745	1.741	1.736	1.730	1.725	1.719	1.714	1.706	1.701	1.695	1.688	1.681	1.675	1.668	1.661	1.654	1.646	1.640	1.631	1.625	1.618	1.610	1.604	1.596	1.590	1.584	1.578	1.571	1.566	1.560	1.555	1.551	1.546	1.542	1.539	1.536	1.532	1.530	1.529	1.528	1.526	1.526	1.526	1.526	1.526	1.528	1.529	1.531	1.534	1.535	1.539	1.542	1.545	1.549	1.552	1.556	1.560	1.564	1.569	1.574	1.578	1.581	1.586	1.590	1.594	1.596	1.600	1.602	1.605	1.608	1.610	1.611	1.612	1.614	1.614	1.615	1.614	1.612	1.612	1.611	1.609	1.608	1.604	1.601	1.598	1.594	1.589	1.585	1.580	1.575	1.570	1.565	1.559	1.551	1.545	1.539	1.532	1.524	1.518	1.511	1.504	1.498	1.490	1.484	1.476	1.470	1.464	1.458	1.451	1.445	1.439	1.434	1.428	1.422	1.418	1.412	1.409	1.404	1.399	1.395	1.392	1.388	1.385	1.381	1.378	1.375	1.372	1.370	1.368	1.365	1.362	1.360	1.358	1.356	1.354	1.352	1.349	1.348	1.346	1.344	1.341	1.340	1.338	1.336	1.335	1.332	1.330	1.328	1.325	1.322	1.321	1.318	1.315	1.311	1.309	1.305	1.302	1.299	1.296	1.291	1.288	1.285	1.281	1.278	1.274	1.270	1.266	1.261	1.258	1.254	1.249	1.245	1.241	1.235	1.231	1.226	1.222	1.219	1.214	1.209	1.204	1.200	1.196	1.191	1.188	1.182	1.179	1.174	1.170	1.166	1.161	1.158	1.154	1.150	1.146	1.142	1.139	1.135	1.130	1.128	1.124	1.121	1.116	1.114	1.111	1.108	1.104	1.101	1.098	1.096	1.094	1.091	1.089	1.086	1.082	1.080	1.079	1.075	1.072	1.070	1.066	1.064	1.061	1.058	1.054	1.051	1.048	1.044	1.040	1.035	1.031	1.025	1.020	1.014	1.009	1.002	0.995	0.988	0.980	0.971	0.964	0.954	0.945	0.934	0.924	0.912	0.901	0.889	0.876	0.864	0.851	0.838	0.821	0.806	0.791	0.776	0.760	0.745	0.728	0.710	0.694	0.678	0.660	0.641	0.624	0.605	0.589	0.570	0.552	0.535	0.516	0.500	0.482	0.465	0.449	0.432	0.418	0.401	0.388	0.372	0.359	0.345	0.331	0.319	0.306	0.296	0.285	0.274	0.264	0.256	0.249	0.240	0.234	0.228	0.222	0.218	0.212	0.209	0.206	0.205	0.202	0.202	0.202	0.202	0.202	0.204	0.205	0.208	0.211	0.214	0.218	0.221	0.228	0.231	0.238	0.244	0.250	0.256	0.265	0.271	0.280	0.288	0.298	0.306	0.315	0.325	0.335	0.345	0.355	0.368	0.379	0.390	0.401	0.414	0.426	0.439	0.450	0.464	0.476	0.489	0.502	0.515	0.528	0.542	0.554	0.568	0.582	0.595	0.608	0.621	0.632	0.646	0.659	0.670	0.681	0.692	0.702	0.714	0.724	0.731	0.740	0.748	0.755	0.761	0.766	0.771	0.775	0.778	0.780	0.780	0.780	0.780	0.778	0.774	0.770	0.765	0.758	0.750	0.741	0.732	0.720	0.709	0.695	0.681	0.666	0.649	0.632	0.614	0.595	0.575	0.552	0.531	0.509	0.485	0.461	0.435	0.410	0.384	0.358	0.331	0.305	0.278	0.251	0.224	0.195	0.168	0.141	0.114	0.086	0.059	0.032	0.006	-0.020	-0.045	-0.070	-0.095	-0.119	-0.141	-0.165	-0.188	-0.209	-0.229	-0.249	-0.268	-0.288	-0.305	-0.321	-0.338	-0.352	-0.368	-0.380	-0.394	-0.405	-0.415	-0.425	-0.435	-0.444	-0.450	-0.458	-0.462	-0.469	-0.472	-0.476	-0.479	-0.481	-0.481	-0.481	-0.481	-0.480	-0.479	-0.476	-0.474	-0.469	-0.465	-0.460	-0.455	-0.449	-0.441	-0.435	-0.428	-0.419	-0.410	-0.400	-0.390	-0.380	-0.369	-0.359	-0.346	-0.335	-0.322	-0.309	-0.295	-0.281	-0.268	-0.252	-0.238	-0.222	-0.206	-0.190	-0.174	-0.156	-0.140	-0.122	-0.105	-0.086	-0.068	-0.050	-0.030	-0.012	0.008	0.028	0.048	0.068	0.088	0.108	0.129	0.149	0.171	0.192	0.214	0.236	0.258	0.280	0.301	0.324	0.346	0.369	0.391	0.414	0.436	0.459	0.482	0.505	0.529	0.551	0.575	0.598	0.620	0.644	0.668	0.691	0.712	0.736	0.759	0.782	0.805	0.828	0.850	0.872	0.895	0.918	0.940	0.961	0.984	1.005	1.028	1.049	1.069	1.089	1.110	1.130	1.149	1.169	1.186	1.206	1.224	1.241	1.259	1.275	1.292	1.309	1.324	1.339	1.352	1.368	1.381	1.394	1.406	1.419	1.430	1.441	1.451	1.461	1.471	1.480	1.489	1.496	1.504	1.510	1.516	1.522	1.528	1.534	1.539	1.542	1.546	1.550	1.554	1.556	1.559	1.562	1.564	1.566	1.570	1.570	1.572	1.574	1.576	1.578	1.579	1.581	1.582	1.585	1.586	1.590	1.592	1.596	1.599	1.601	1.605	1.610	1.615	1.619	1.624	1.629	1.635	1.641	1.648	1.655	1.662	1.672	1.680	1.689	1.699	1.708	1.718	1.729	1.740	1.751	1.762	1.775	1.788	1.800	1.814	1.826	1.841	1.855	1.869	1.882	1.898	1.912	1.928	1.941	1.956	1.970	1.985	2.000	2.013	2.027	2.041	2.054	2.068	2.079	2.091	2.102	2.114	2.125	2.134	2.145	2.152	2.160	2.166	2.174	2.180	2.184	2.189	2.192	2.195	2.195	2.196	2.196	2.195	2.194	2.191	2.188	2.184	2.178	2.171	2.164	2.158	2.149	2.138	2.128	2.118	2.105	2.092	2.080	2.066	2.052	2.039	2.024	2.009	1.994	1.979	1.962	1.948	1.931	1.915	1.899	1.882	1.866	1.851	1.836	1.820	1.806	1.791	1.778	1.762	1.750	1.736	1.724	1.712	1.701	1.690	1.680	1.670	1.661	1.652	1.644	1.636	1.630	1.624	1.619	1.614	1.610	1.606	1.604	1.600	1.598	1.596	1.595	1.594	1.594	1.594	1.594	1.596	1.596	1.598	1.599	1.601	1.602	1.605	1.606	1.609	1.611	1.612	1.614	1.618	1.619	1.620	1.621	1.622	1.622	1.624	1.624	1.624	1.622	1.622	1.621	1.620	1.618	1.615	1.612	1.610	1.606	1.601	1.598	1.594	1.589	1.582	1.576	1.570	1.562	1.556	1.549	1.540	1.531	1.522	1.514	1.504	1.494	1.484	1.474	1.464	1.451	1.441	1.430	1.419	1.406	1.395	1.382	1.371	1.359	1.346	1.334	1.322	1.309	1.298	1.284	1.272	1.259	1.248	1.235	1.224	1.211	1.200	1.188	1.176	1.164	1.154	1.141	1.130	1.120	1.108	1.098	1.086	1.076	1.065	1.054	1.044	1.034	1.022	1.014	1.004	0.995	0.985	0.976	0.965	0.958	0.948	0.938	0.928	0.919	0.909	0.899	0.890	0.880	0.870	0.859	0.849	0.839	0.829	0.818	0.808	0.796	0.786	0.774	0.764	0.751	0.740	0.728	0.716	0.704	0.691	0.679	0.666	0.654	0.641	0.628	0.615	0.601	0.589	0.575	0.561	0.549	0.535	0.522	0.510	0.498	0.484	0.471	0.460	0.448	0.436	0.424	0.412	0.401	0.390	0.379	0.370	0.360	0.350	0.341	0.331	0.325	0.316	0.309	0.302	0.296	0.290	0.285	0.280	0.275	0.271	0.268	0.265	0.262	0.260	0.259	0.256	0.256	0.256	0.256	0.258	0.259	0.260	0.262	0.262	0.266	0.269	0.270	0.274	0.278	0.281	0.284	0.289	0.294	0.296	0.300	0.305	0.310	0.314	0.320	0.324	0.329	0.332	0.338	0.342	0.346	0.351	0.355	0.360	0.365	0.369	0.374	0.378	0.382	0.386	0.390	0.394	0.399	0.402	0.406	0.410	0.414	0.419	0.422	0.428	0.432	0.436	0.441	0.446	0.450	0.456	0.460	0.466	0.471	0.478	0.482	0.490	0.496	0.502	0.510	0.516	0.524	0.531	0.540	0.548	0.556	0.566	0.574	0.582	0.592	0.602	0.612	0.624	0.634	0.644	0.656	0.666	0.678	0.689	0.699	0.711	0.722	0.735	0.745	0.758	0.768	0.780	0.791	0.804	0.815	0.826	0.838	0.848	0.858	0.869	0.879	0.890	0.899	0.908	0.916	0.926	0.934	0.941	0.949	0.956	0.964	0.970	0.975	0.980	0.985	0.989	0.994	0.996	0.999	1.002	1.002	1.005	1.006	1.006	1.006	1.006	1.006	1.004	1.002	1.001	0.998	0.995	0.992	0.990	0.985	0.981	0.978	0.972	0.969	0.964	0.959	0.952	0.948	0.941	0.936	0.930	0.925	0.919	0.912	0.908	0.901	0.895	0.890	0.885	0.880	0.874	0.869	0.865	0.859	0.855	0.851	0.846	0.842	0.839	0.835	0.831	0.828	0.825	0.822	0.820	0.818	0.815	0.814	0.812	0.811	0.810	0.810	0.810	0.810	0.810	0.810	0.811	0.811	0.812	0.814	0.816	0.819	0.820	0.821	0.825	0.826	0.830	0.832	0.835	0.838	0.841	0.844	0.846	0.850	0.854	0.856	0.859	0.862	0.866	0.869	0.872	0.875	0.879	0.880	0.882	0.885	0.886	0.889	0.890	0.890	0.891	0.891	0.892	0.891	0.890	0.888	0.886	0.884	0.881	0.876	0.872	0.869	0.862	0.856	0.851	0.842	0.836	0.828	0.818	0.808	0.798	0.786	0.775	0.764	0.749	0.735	0.721	0.706	0.691	0.675	0.659	0.641	0.624	0.605	0.588	0.569	0.549	0.530	0.510	0.490	0.470	0.450	0.430	0.410	0.389	0.369	0.348	0.328	0.309	0.289	0.269	0.249	0.229	0.210	0.191	0.172	0.155	0.136	0.119	0.104	0.086	0.071	0.055	0.041	0.026	0.012	0.000	-0.012	-0.024	-0.035	-0.046	-0.055	-0.065	-0.074	-0.081	-0.089	-0.096	-0.101	-0.108	-0.112	-0.116	-0.120	-0.124	-0.126	-0.129	-0.130	-0.130	-0.130	-0.130	-0.128	-0.128	-0.124	-0.121	-0.116	-0.114	-0.109	-0.101	-0.096	-0.089	-0.081	-0.074	-0.065	-0.055	-0.045	-0.035	-0.025	-0.012	-0.001	0.010	0.024	0.038	0.052	0.066	0.081	0.098	0.112	0.129	0.145	0.164	0.180	0.198	0.215	0.232	0.251	0.270	0.286	0.305	0.324	0.341	0.359	0.375	0.394	0.410	0.425	0.441	0.458	0.471	0.486	0.499	0.511	0.524	0.534	0.544	0.554	0.562	0.569	0.576	0.581	0.586	0.590	0.592	0.592	0.592	0.591	0.589	0.586	0.581	0.576	0.569	0.560	0.552	0.542	0.531	0.520	0.506	0.492	0.478	0.462	0.446	0.429	0.412	0.395	0.376	0.358	0.336	0.316	0.298	0.276	0.255	0.235	0.214	0.192	0.171	0.151	0.130	0.109	0.090	0.070	0.051	0.031	0.014	-0.004	-0.021	-0.038	-0.052	-0.066	-0.081	-0.095	-0.106	-0.118	-0.128	-0.136	-0.144	-0.151	-0.158	-0.161	-0.165	-0.168	-0.169	-0.169	-0.168	-0.165	-0.161	-0.156	-0.150	-0.142	-0.134	-0.124	-0.111	-0.100	-0.086	-0.071	-0.055	-0.039	-0.020	0.000	0.020	0.041	0.062	0.086	0.111	0.136	0.161	0.189	0.215	0.244	0.272	0.302	0.330	0.360	0.391	0.421	0.452	0.484	0.516	0.546	0.579	0.609	0.641	0.671	0.702	0.732	0.762	0.792	0.821	0.851	0.879	0.905	0.932	0.958	0.984	1.006	1.030	1.052	1.072	1.092	1.112	1.130	1.148	1.164	1.179	1.191	1.204	1.215	1.224	1.234	1.240	1.248	1.252	1.256	1.259	1.261	1.260	1.260	1.258	1.254	1.250	1.245	1.238	1.230	1.221	1.212	1.201	1.189	1.178	1.165	1.150	1.135	1.119	1.104	1.086	1.069	1.051	1.032	1.014	0.994	0.974	0.955	0.934	0.914	0.892	0.872	0.852	0.831	0.811	0.790	0.769	0.749	0.730	0.710	0.691	0.672	0.655	0.636	0.620	0.604	0.588	0.571	0.558	0.545	0.530	0.519	0.506	0.496	0.486	0.478	0.470	0.462	0.456	0.451	0.446	0.444	0.440	0.438	0.435	0.435	0.435	0.435	0.436	0.440	0.441	0.444	0.448	0.452	0.455	0.460	0.465	0.470	0.475	0.480	0.485	0.490	0.495	0.501	0.506	0.509	0.514	0.518	0.520	0.524	0.525	0.528	0.528	0.528	0.526	0.526	0.524	0.521	0.519	0.514	0.510	0.504	0.498	0.491	0.484	0.474	0.465	0.456	0.446	0.436	0.424	0.412	0.401	0.389	0.378	0.365	0.352	0.340	0.328	0.316	0.304	0.291	0.280	0.270	0.260	0.249	0.241	0.232	0.226	0.219	0.212	0.208	0.205	0.201	0.200	0.200	0.200	0.202	0.205	0.209	0.214	0.219	0.228	0.235	0.245	0.256	0.269	0.282	0.296	0.311	0.328	0.345	0.362	0.381	0.400	0.420	0.441	0.461	0.484	0.505	0.526	0.549	0.571	0.594	0.616	0.638	0.660	0.681	0.704	0.725	0.745	0.765	0.784	0.804	0.822	0.841	0.859	0.875	0.890	0.906	0.921	0.935	0.949	0.961	0.974	0.985	0.995	1.005	1.015	1.024	1.032	1.040	1.049	1.055	1.062	1.069	1.075	1.081	1.088	1.095	1.101	1.108	1.114	1.120	1.126	1.135	1.141	1.150	1.158	1.166	1.175	1.185	1.194	1.205	1.216	1.229	1.240	1.252	1.266	1.281	1.295	1.311	1.328	1.344	1.361	1.379	1.398	1.416	1.434	1.454	1.474	1.494	1.514	1.535	1.556	1.576	1.599	1.620	1.641	1.662	1.684	1.705	1.726	1.745	1.766	1.786	1.806	1.824	1.841	1.861	1.878	1.894	1.910	1.925	1.939	1.952	1.965	1.976	1.986	1.996	2.006	2.014	2.020	2.026	2.031	2.036	2.039	2.040	2.042	2.041	2.041	2.040	2.036	2.034	2.029	2.024	2.019	2.011	2.004	1.996	1.988	1.979	1.969	1.959	1.949	1.938	1.926	1.915	1.904	1.891	1.880	1.868	1.856	1.844	1.832	1.820	1.809	1.798	1.786	1.776	1.766	1.756	1.748	1.739	1.731	1.722	1.716	1.709	1.704	1.699	1.695	1.691	1.688	1.686	1.685	1.684	1.684	1.685	1.688	1.689	1.691	1.695	1.699	1.704	1.710	1.715	1.722	1.730	1.738	1.745	1.752	1.762	1.771	1.781	1.791	1.801	1.811	1.821	1.831	1.844	1.854	1.865	1.874	1.884	1.895	1.905	1.914	1.924	1.932	1.941	1.950	1.958	1.965	1.971	1.979	1.985	1.990	1.995	2.000	2.004	2.007	2.009	2.010	2.011	2.011	2.011	2.010	2.009	2.006	2.002	1.999	1.994	1.990	1.985	1.979	1.971	1.964	1.956	1.946	1.939	1.928	1.919	1.908	1.896	1.885	1.872	1.861	1.849	1.836	1.824	1.811	1.799	1.785	1.771	1.759	1.744	1.731	1.718	1.704	1.691	1.679	1.665	1.652	1.640	1.629	1.616	1.605	1.594	1.582	1.572	1.561	1.551	1.542	1.534	1.525	1.515	1.508	1.500	1.492	1.486	1.480	1.474	1.470	1.464	1.460	1.456	1.452	1.449	1.446	1.442	1.441	1.439	1.436	1.435	1.435	1.434	1.432	1.431	1.431	1.431	1.430	1.431	1.430	1.431	1.432	1.432	1.432	1.432	1.434	1.435	1.435	1.435	1.436	1.438	1.438	1.439	1.440	1.441	1.442	1.444	1.446	1.448	1.448	1.450	1.452	1.455	1.458	1.460	1.462	1.466	1.470	1.474	1.478	1.481	1.485	1.491	1.496	1.502	1.508	1.512	1.519	1.526	1.531	1.539	1.546	1.554	1.561	1.570	1.578	1.586	1.596	1.605	1.612	1.622	1.631	1.640	1.650	1.658	1.666	1.675	1.684	1.692	1.700	1.709	1.718	1.725	1.731	1.739	1.745	1.751	1.758	1.762	1.768	1.771	1.775	1.778	1.781	1.784	1.785	1.786	1.788	1.788	1.786	1.786	1.785	1.782	1.780	1.778	1.775	1.771	1.766	1.762	1.756	1.750	1.745	1.738	1.732	1.725	1.719	1.710	1.702	1.695	1.688	1.679	1.670	1.662	1.652	1.644	1.635	1.625	1.616	1.608	1.598	1.588	1.579	1.569	1.559	1.550	1.540	1.530	1.521	1.511	1.501	1.491	1.481	1.472	1.461	1.452	1.441	1.432	1.421	1.411	1.401	1.391	1.380	1.370	1.360	1.350	1.339	1.329	1.319	1.308	1.296	1.286	1.275	1.264	1.254	1.244	1.232	1.222	1.211	1.201	1.191	1.180	1.171	1.161	1.152	1.142	1.134	1.126	1.118	1.110	1.102	1.095	1.089	1.082	1.078	1.071	1.066	1.062	1.059	1.056	1.054	1.052	1.050	1.050	1.051	1.051	1.054	1.056	1.059	1.061	1.068	1.072	1.078	1.084	1.091	1.099	1.108	1.116	1.126	1.136	1.146	1.158	1.168	1.180	1.191	1.205	1.218	1.230	1.244	1.256	1.270	1.282	1.298	1.310	1.324	1.339	1.351	1.365	1.378	1.391	1.404	1.418	1.430	1.441	1.452	1.465	1.475	1.486	1.496	1.506	1.514	1.524	1.531	1.539	1.546	1.552	1.559	1.565	1.570	1.575	1.579	1.582	1.585	1.589	1.591	1.592	1.594	1.594	1.595	1.595	1.594	1.594	1.591	1.590	1.588	1.585	1.581	1.578	1.575	1.570	1.566	1.561	1.558	1.552	1.546	1.541	1.535	1.529	1.522	1.515	1.508	1.500	1.491	1.484	1.475	1.466	1.456	1.446	1.435	1.425	1.414	1.402	1.391	1.379	1.366	1.352	1.339	1.326	1.312	1.298	1.282	1.269	1.252	1.236	1.221	1.205	1.190	1.174	1.158	1.141	1.125	1.108	1.091	1.074	1.058	1.041	1.024	1.008	0.991	0.976	0.960	0.945	0.930	0.915	0.900	0.888	0.874	0.861	0.850	0.838	0.826	0.816	0.808	0.798	0.790	0.782	0.776	0.770	0.764	0.761	0.756	0.754	0.751	0.750	0.749	0.750	0.751	0.752	0.756	0.759	0.764	0.769	0.775	0.781	0.789	0.796	0.804	0.814	0.822	0.835	0.846	0.858	0.870	0.882	0.895	0.910	0.924	0.940	0.955	0.970	0.986	1.002	1.018	1.035	1.052	1.070	1.088	1.105	1.121	1.139	1.156	1.175	1.192	1.210	1.228	1.246	1.264	1.281	1.299	1.316	1.332	1.349	1.366	1.381	1.396	1.412	1.428	1.441	1.456	1.470	1.481	1.495	1.506	1.518	1.529	1.538	1.546	1.555	1.562	1.570	1.576	1.581	1.585	1.589	1.591	1.591	1.594	1.592	1.591	1.590	1.586	1.584	1.579	1.574	1.566	1.559	1.551	1.542	1.531	1.521	1.509	1.498	1.485	1.471	1.458	1.442	1.428	1.411	1.395	1.379	1.362	1.345	1.328	1.310	1.292	1.275	1.256	1.238	1.220	1.202	1.184	1.166	1.149	1.131	1.115	1.099	1.082	1.068	1.052	1.038	1.025	1.010	0.998	0.986	0.974	0.964	0.954	0.944	0.935	0.928	0.920	0.914	0.908	0.901	0.896	0.892	0.889	0.885	0.882	0.880	0.879	0.879	0.879	0.878	0.878	0.879	0.879	0.880	0.881	0.881	0.884	0.886	0.888	0.889	0.891	0.892	0.895	0.896	0.898	0.899	0.900	0.901	0.902	0.901	0.902	0.902	0.901	0.901	0.900	0.899	0.898	0.895	0.892	0.891	0.889	0.886	0.884	0.880	0.876	0.874	0.870	0.866	0.862	0.858	0.854	0.850	0.846	0.842	0.838	0.835	0.830	0.828	0.824	0.820	0.818	0.815	0.812	0.810	0.808	0.808	0.806	0.804	0.805	0.805	0.804	0.805	0.806	0.808	0.810	0.811	0.814	0.818	0.820	0.824	0.828	0.831	0.836	0.840	0.846	0.851	0.858	0.862	0.869	0.875	0.880	0.888	0.894	0.900	0.906	0.914	0.921	0.928	0.935	0.941	0.948	0.955	0.961	0.969	0.975	0.982	0.989	0.995	1.000	1.008	1.014	1.020	1.025	1.032	1.039	1.044	1.050	1.056	1.062	1.068	1.072	1.079	1.086	1.091	1.098	1.104	1.109	1.116	1.122	1.129	1.135	1.142	1.149	1.156	1.162	1.170	1.178	1.184	1.191	1.199	1.208	1.215	1.224	1.231	1.240	1.248	1.256	1.264	1.274	1.282	1.292	1.301	1.310	1.319	1.329	1.338	1.348	1.358	1.365	1.375	1.384	1.394	1.402	1.412	1.422	1.431	1.440	1.449	1.458	1.466	1.475	1.484	1.491	1.500	1.506	1.515	1.521	1.529	1.535	1.541	1.548	1.554	1.558	1.562	1.568	1.571	1.575	1.579	1.581	1.582	1.585	1.586	1.589	1.589	1.589	1.588	1.586	1.586	1.584	1.581	1.578	1.575	1.571	1.568	1.561	1.556	1.550	1.544	1.538	1.529	1.521	1.512	1.504	1.495	1.486	1.476	1.466	1.456	1.446	1.435	1.424	1.412	1.401	1.390	1.378	1.368	1.355	1.344	1.332	1.320	1.310	1.299	1.288	1.276	1.266	1.256	1.246	1.238	1.228	1.220	1.211	1.204	1.196	1.190	1.182	1.178	1.172	1.168	1.164	1.160	1.158	1.155	1.154	1.151	1.151	1.151	1.152	1.154	1.155	1.158	1.160	1.164	1.169	1.172	1.178	1.182	1.189	1.195	1.201	1.208	1.216	1.222	1.231	1.239	1.248	1.256	1.265	1.275	1.284	1.292	1.304	1.312	1.321	1.331	1.341	1.350	1.360	1.369	1.379	1.388	1.396	1.406	1.414	1.422	1.431	1.439	1.446	1.454	1.461	1.469	1.475	1.481	1.486	1.491	1.496	1.501	1.506	1.510	1.514	1.518	1.520	1.521	1.524	1.525	1.525	1.526	1.526	1.524	1.524	1.522	1.521	1.519	1.516	1.514	1.511	1.508	1.504	1.500	1.494	1.490	1.485	1.479	1.475	1.469	1.462	1.455	1.449	1.442	1.436	1.430	1.424	1.416	1.410	1.404	1.396	1.391	1.384	1.379	1.372	1.366	1.361	1.355	1.350	1.345	1.340	1.335	1.331	1.328	1.324	1.320	1.318	1.314	1.311	1.309	1.308	1.305	1.304	1.302	1.301	1.301	1.300	1.300	1.299	1.299	1.300	1.300	1.300	1.300	1.300	1.301	1.301	1.301	1.302	1.302	1.304	1.304	1.304	1.304	1.304	1.304	1.302	1.301	1.302	1.300	1.300	1.298	1.295	1.294	1.290	1.288	1.285	1.281	1.278	1.274	1.270	1.265	1.260	1.255	1.250	1.244	1.238	1.232	1.225	1.219	1.212	1.205	1.198	1.191	1.184	1.178	1.170	1.162	1.155	1.148	1.140	1.134	1.126	1.119	1.111	1.105	1.098	1.091	1.085	1.078	1.071	1.064	1.059	1.052	1.046	1.041	1.036	1.030	1.025	1.020	1.015	1.009	1.005	1.000	0.996	0.991	0.988	0.984	0.979	0.975	0.970	0.968	0.964	0.959	0.956	0.951	0.949	0.945	0.940	0.936	0.932	0.929	0.926	0.922	0.919	0.915	0.911	0.908	0.902	0.899	0.895	0.891	0.888	0.884	0.880	0.878	0.874	0.870	0.868	0.865	0.861	0.858	0.856	0.854	0.852	0.850	0.850	0.849	0.848	0.848	0.848	0.848	0.848	0.849	0.850	0.852	0.855	0.856	0.860	0.862	0.866	0.871	0.875	0.880	0.884	0.890	0.896	0.900	0.908	0.912	0.919	0.925	0.932	0.939	0.946	0.951	0.958	0.965	0.971	0.978	0.982	0.988	0.992	0.999	1.002	1.008	1.011	1.015	1.018	1.020	1.021	1.022	1.022	1.022	1.022	1.021	1.020	1.016	1.014	1.010	1.006	1.001	0.995	0.989	0.984	0.976	0.969	0.960	0.951	0.942	0.934	0.925	0.916	0.905	0.895	0.885	0.875	0.864	0.854	0.844	0.832	0.822	0.812	0.804	0.794	0.784	0.776	0.768	0.760	0.752	0.746	0.740	0.735	0.730	0.725	0.721	0.720	0.718	0.716	0.716	0.716	0.719	0.720	0.724	0.728	0.732	0.739	0.745	0.752	0.760	0.770	0.779	0.790	0.801	0.814	0.826	0.840	0.854	0.870	0.885	0.901	0.918	0.935	0.952	0.970	0.988	1.008	1.025	1.045	1.065	1.084	1.104	1.122	1.142	1.162	1.182	1.201	1.221	1.240	1.259	1.276	1.295	1.311	1.330	1.345	1.362	1.378	1.392	1.406	1.420	1.434	1.446	1.459	1.470	1.482	1.491	1.502	1.511	1.520	1.528	1.535	1.541	1.546	1.552	1.558	1.561	1.564	1.568	1.570	1.571	1.574	1.574	1.574	1.574	1.574	1.574	1.572	1.571	1.569	1.566	1.564	1.561	1.556	1.554	1.549	1.544	1.540	1.535	1.529	1.522	1.518	1.511	1.504	1.498	1.489	1.481	1.472	1.464	1.455	1.446	1.435	1.425	1.415	1.404	1.392	1.381	1.370	1.356	1.344	1.330	1.316	1.302	1.289	1.274	1.259	1.244	1.228	1.212	1.198	1.181	1.164	1.148	1.132	1.116	1.101	1.084	1.069	1.052	1.038	1.024	1.009	0.995	0.982	0.970	0.958	0.948	0.938	0.928	0.919	0.911	0.906	0.900	0.896	0.892	0.891	0.891	0.892	0.892	0.896	0.901	0.908	0.915	0.924	0.934	0.945	0.959	0.972	0.988	1.005	1.021	1.041	1.061	1.081	1.104	1.128	1.151	1.176	1.202	1.229	1.256	1.284	1.311	1.340	1.368	1.396	1.426	1.455	1.484	1.512	1.541	1.569	1.598	1.625	1.651	1.678	1.702	1.728	1.752	1.775	1.798	1.819	1.839	1.858	1.876	1.892	1.909	1.922	1.936	1.949	1.960	1.970	1.979	1.985	1.992	1.996	2.000	2.002	2.005	2.005	2.005	2.004	2.001	1.998	1.994	1.988	1.982	1.976	1.969	1.962	1.954	1.946	1.936	1.928	1.919	1.909	1.899	1.889	1.878	1.868	1.858	1.848	1.838	1.828	1.816	1.808	1.798	1.788	1.779	1.770	1.761	1.752	1.745	1.736	1.729	1.721	1.715	1.708	1.701	1.696	1.690	1.684	1.678	1.672	1.668	1.662	1.658	1.652	1.648	1.644	1.639	1.635	1.630	1.626	1.621	1.618	1.612	1.608	1.602	1.598	1.592	1.588	1.582	1.576	1.572	1.566	1.560	1.555	1.549	1.542	1.536	1.530	1.525	1.519	1.512	1.506	1.499	1.494	1.488	1.481	1.475	1.470	1.465	1.460	1.455	1.450	1.448	1.442	1.439	1.436	1.434	1.431	1.429	1.426	1.425	1.425	1.425	1.425	1.425	1.426	1.428	1.429	1.431	1.432	1.435	1.439	1.441	1.445	1.449	1.452	1.458	1.461	1.465	1.470	1.474	1.479	1.482	1.486	1.491	1.495	1.499	1.502	1.506	1.510	1.512	1.515	1.518	1.520	1.522	1.524	1.525	1.526	1.526	1.526	1.526	1.525	1.524	1.522	1.520	1.519	1.516	1.514	1.510	1.506	1.504	1.499	1.494	1.489	1.484	1.478	1.472	1.466	1.460	1.454	1.448	1.440	1.434	1.426	1.419	1.411	1.405	1.396	1.389	1.381	1.374	1.366	1.359	1.350	1.342	1.335	1.326	1.319	1.310	1.304	1.295	1.288	1.280	1.271	1.265	1.256	1.249	1.241	1.232	1.226	1.219	1.211	1.204	1.196	1.188	1.181	1.174	1.168	1.160	1.154	1.146	1.139	1.134	1.128	1.121	1.116	1.109	1.104	1.099	1.094	1.089	1.084	1.079	1.074	1.070	1.066	1.061	1.058	1.054	1.051	1.048	1.045	1.041	1.039	1.038	1.035	1.032	1.030	1.028	1.026	1.025	1.022	1.020	1.019	1.016	1.015	1.012	1.011	1.009	1.008	1.006	1.005	1.002	1.000	0.999	0.995	0.994	0.991	0.988	0.986	0.984	0.980	0.978	0.974	0.970	0.968	0.962	0.959	0.955	0.951	0.948	0.944	0.940	0.935	0.931	0.928	0.922	0.919	0.915	0.910	0.906	0.902	0.899	0.894	0.890	0.885	0.882	0.878	0.874	0.869	0.865	0.861	0.858	0.854	0.849	0.844	0.840	0.835	0.831	0.826	0.821	0.816	0.810	0.805	0.800	0.794	0.788	0.781	0.774	0.766	0.759	0.750	0.741	0.732	0.722	0.712	0.702	0.691	0.680	0.669	0.656	0.644	0.630	0.616	0.602	0.588	0.572	0.558	0.542	0.526	0.510	0.492	0.476	0.459	0.441	0.425	0.406	0.389	0.371	0.354	0.336	0.319	0.300	0.282	0.266	0.249	0.232	0.216	0.200	0.185	0.170	0.155	0.140	0.126	0.112	0.100	0.089	0.076	0.065	0.055	0.045	0.035	0.026	0.019	0.011	0.004	-0.001	-0.008	-0.012	-0.016	-0.020	-0.024	-0.026	-0.028	-0.030	-0.030	-0.030	-0.030	-0.029	-0.028	-0.026	-0.024	-0.022	-0.019	-0.016	-0.012	-0.008	-0.004	0.001	0.006	0.012	0.019	0.025	0.031	0.039	0.045	0.051	0.060	0.069	0.076	0.085	0.094	0.102	0.111	0.121	0.130	0.140	0.150	0.160	0.170	0.179	0.190	0.200	0.210	0.220	0.231	0.241	0.251	0.261	0.271	0.280	0.290	0.300	0.309	0.319	0.328	0.335	0.342	0.350	0.358	0.364	0.369	0.376	0.380	0.384	0.388	0.390	0.392	0.394	0.394	0.394	0.392	0.390	0.388	0.382	0.378	0.371	0.365	0.358	0.348	0.338	0.329	0.316	0.304	0.290	0.276	0.261	0.245	0.229	0.211	0.192	0.174	0.152	0.134	0.112	0.090	0.069	0.046	0.024	0.000	-0.024	-0.046	-0.071	-0.095	-0.119	-0.144	-0.168	-0.191	-0.215	-0.239	-0.261	-0.285	-0.308	-0.329	-0.350	-0.371	-0.391	-0.411	-0.430	-0.449	-0.468	-0.485	-0.501	-0.518	-0.531	-0.545	-0.559	-0.570	-0.582	-0.592	-0.602	-0.611	-0.619	-0.626	-0.632	-0.638	-0.641	-0.644	-0.646	-0.648	-0.648	-0.648	-0.648	-0.644	-0.642	-0.639	-0.635	-0.629	-0.624	-0.616	-0.609	-0.601	-0.592	-0.584	-0.575	-0.565	-0.554	-0.544	-0.531	-0.520	-0.509	-0.496	-0.482	-0.470	-0.456	-0.442	-0.428	-0.414	-0.400	-0.385	-0.370	-0.355	-0.340	-0.325	-0.309	-0.294	-0.278	-0.262	-0.246	-0.231	-0.215	-0.199	-0.182	-0.166	-0.150	-0.134	-0.116	-0.100	-0.084	-0.068	-0.049	-0.032	-0.015	0.002	0.020	0.038	0.055	0.072	0.091	0.110	0.128	0.148	0.168	0.186	0.206	0.226	0.246	0.266	0.288	0.309	0.330	0.351	0.374	0.395	0.419	0.442	0.465	0.489	0.512	0.536	0.560	0.585	0.609	0.634	0.660	0.685	0.710	0.735	0.761	0.786	0.811	0.839	0.864	0.889	0.914	0.941	0.965	0.990	1.015	1.040	1.064	1.089	1.111	1.136	1.158	1.181	1.202	1.224	1.245	1.265	1.285	1.305	1.324	1.340	1.358	1.374	1.390	1.405	1.419	1.432	1.445	1.458	1.470	1.480	1.490	1.500	1.509	1.516	1.524	1.530	1.536	1.542	1.546	1.550	1.554	1.558	1.560	1.562	1.565	1.566	1.566	1.568	1.568	1.568	1.568	1.568	1.566	1.566	1.565	1.565	1.564	1.562	1.562	1.562	1.561	1.562	1.561	1.562	1.562	1.564	1.565	1.566	1.568	1.570	1.574	1.576	1.579	1.584	1.589	1.592	1.598	1.602	1.609	1.616	1.622	1.630	1.638	1.646	1.654	1.664	1.672	1.682	1.692	1.702	1.714	1.725	1.736	1.749	1.761	1.772	1.786	1.799	1.812	1.826	1.839	1.852	1.865	1.879	1.892	1.906	1.920	1.932	1.946	1.960	1.971	1.984	1.996	2.009	2.020	2.031	2.041	2.051	2.061	2.070	2.080	2.088	2.095	2.100	2.106	2.112	2.116	2.121	2.124	2.126	2.128	2.129	2.130	2.129	2.126	2.124	2.120	2.116	2.111	2.106	2.100	2.091	2.084	2.074	2.065	2.054	2.044	2.033	2.020	2.007	1.994	1.981	1.966	1.951	1.936	1.921	1.906	1.890	1.875	1.859	1.842	1.826	1.810	1.795	1.779	1.764	1.748	1.732	1.719	1.702	1.689	1.675	1.661	1.649	1.636	1.624	1.612	1.601	1.591	1.582	1.574	1.564	1.556	1.549	1.541	1.535	1.530	1.525	1.519	1.515	1.511	1.509	1.506	1.504	1.501	1.500	1.499	1.498	1.498	1.496	1.498	1.498	1.496	1.496	1.498	1.498	1.496	1.496	1.498	1.496	1.496	1.495	1.494	1.492	1.491	1.489	1.486	1.484	1.481	1.478	1.474	1.470	1.465	1.460	1.454	1.449	1.442	1.435	1.428	1.419	1.412	1.402	1.394	1.384	1.374	1.364	1.352	1.341	1.330	1.320	1.308	1.295	1.284	1.271	1.259	1.246	1.234	1.221	1.209	1.195	1.182	1.171	1.159	1.146	1.134	1.122	1.110	1.098	1.085	1.075	1.062	1.052	1.041	1.031	1.021	1.010	1.000	0.991	0.981	0.972	0.962	0.955	0.945	0.936	0.929	0.920	0.911	0.904	0.895	0.888	0.879	0.871	0.865	0.858	0.850	0.842	0.834	0.828	0.820	0.812	0.804	0.796	0.789	0.781	0.772	0.764	0.756	0.748	0.738	0.730	0.720	0.710	0.701	0.691	0.681	0.672	0.661	0.651	0.640	0.630	0.620	0.608	0.598	0.586	0.575	0.562	0.552	0.540	0.529	0.518	0.506	0.494	0.482	0.471	0.460	0.449	0.438	0.428	0.416	0.408	0.396	0.388	0.378	0.369	0.360	0.351	0.344	0.336	0.329	0.322	0.316	0.310	0.305	0.300	0.296	0.291	0.289	0.286	0.285	0.284	0.282	0.282	0.284	0.285	0.286	0.289	0.291	0.295	0.299	0.304	0.310	0.315	0.320	0.328	0.335	0.342	0.350	0.359	0.368	0.376	0.386	0.396	0.406	0.416	0.429	0.440	0.450	0.462	0.474	0.485	0.498	0.509	0.521	0.532	0.544	0.556	0.569	0.580	0.592	0.604	0.615	0.626	0.638	0.649	0.660	0.671	0.681	0.691	0.702	0.712	0.724	0.732	0.742	0.752	0.762	0.771	0.781	0.790	0.800	0.809	0.818	0.826	0.835	0.844	0.852	0.861	0.869	0.879	0.888	0.896	0.905	0.914	0.922	0.930	0.940	0.948	0.956	0.965	0.974	0.982	0.990	1.000	1.009	1.018	1.026	1.035	1.044	1.052	1.060	1.069	1.076	1.085	1.094	1.102	1.109	1.116	1.125	1.131	1.139	1.146	1.154	1.160	1.165	1.171	1.178	1.182	1.188	1.194	1.198	1.202	1.206	1.209	1.212	1.215	1.218	1.219	1.219	1.221	1.221	1.221	1.222	1.221	1.220	1.220	1.219	1.216	1.214	1.211	1.208	1.205	1.201	1.198	1.194	1.190	1.185	1.181	1.176	1.171	1.166	1.161	1.156	1.151	1.146	1.140	1.135	1.129	1.124	1.119	1.112	1.108	1.101	1.098	1.091	1.088	1.082	1.078	1.074	1.070	1.065	1.062	1.059	1.056	1.052	1.050	1.049	1.046	1.044	1.042	1.041	1.040	1.040	1.039	1.039	1.039	1.040	1.041	1.041	1.044	1.045	1.048	1.049	1.051	1.054	1.058	1.060	1.064	1.068	1.071	1.074	1.079	1.082	1.086	1.090	1.094	1.099	1.102	1.106	1.110	1.115	1.118	1.121	1.125	1.128	1.131	1.134	1.136	1.139	1.140	1.142	1.145	1.146	1.146	1.146	1.146	1.146	1.145	1.142	1.141	1.139	1.135	1.130	1.126	1.121	1.115	1.110	1.102	1.095	1.086	1.078	1.069	1.058	1.046	1.035	1.022	1.009	0.995	0.981	0.966	0.950	0.935	0.918	0.899	0.881	0.861	0.842	0.822	0.801	0.779	0.758	0.735	0.711	0.689	0.665	0.640	0.616	0.592	0.568	0.541	0.516	0.491	0.465	0.440	0.414	0.390	0.364	0.339	0.314	0.289	0.264	0.240	0.216	0.192	0.170	0.146	0.124	0.101	0.080	0.058	0.038	0.018	-0.002	-0.020	-0.039	-0.058	-0.072	-0.090	-0.105	-0.120	-0.134	-0.146	-0.160	-0.171	-0.182	-0.192	-0.202	-0.210	-0.220	-0.226	-0.232	-0.239	-0.245	-0.250	-0.252	-0.256	-0.259	-0.260	-0.261	-0.261	-0.261	-0.260	-0.259	-0.256	-0.254	-0.250	-0.245	-0.241	-0.235	-0.229	-0.222	-0.215	-0.208	-0.199	-0.190	-0.179	-0.170	-0.159	-0.148	-0.136	-0.125	-0.112	-0.100	-0.086	-0.072	-0.059	-0.044	-0.029	-0.014	0.002	0.018	0.034	0.050	0.068	0.084	0.101	0.116	0.132	0.149	0.166	0.182	0.199	0.215	0.230	0.245	0.260	0.274	0.289	0.302	0.315	0.328	0.339	0.351	0.361	0.370	0.379	0.388	0.395	0.401	0.406	0.410	0.415	0.418	0.420	0.421	0.420	0.420	0.419	0.415	0.410	0.406	0.401	0.394	0.386	0.378	0.368	0.359	0.348	0.335	0.324	0.310	0.296	0.282	0.268	0.254	0.239	0.222	0.205	0.190	0.172	0.158	0.140	0.122	0.106	0.089	0.072	0.056	0.040	0.024	0.008	-0.006	-0.022	-0.036	-0.051	-0.064	-0.076	-0.089	-0.100	-0.110	-0.121	-0.129	-0.138	-0.145	-0.150	-0.158	-0.160	-0.164	-0.166	-0.169	-0.169	-0.169	-0.168	-0.165	-0.161	-0.156	-0.151	-0.144	-0.135	-0.128	-0.118	-0.105	-0.094	-0.080	-0.066	-0.050	-0.034	-0.016	0.001	0.020	0.041	0.062	0.084	0.108	0.131	0.156	0.181	0.208	0.235	0.262	0.290	0.319	0.348	0.378	0.408	0.439	0.470	0.500	0.532	0.564	0.596	0.628	0.660	0.691	0.725	0.756	0.789	0.819	0.851	0.881	0.912	0.942	0.972	1.000	1.029	1.055	1.082	1.109	1.134	1.158	1.182	1.204	1.225	1.246	1.266	1.285	1.302	1.319	1.334	1.348	1.361	1.372	1.384	1.391	1.400	1.408	1.412	1.418	1.419	1.421	1.422	1.420	1.419	1.415	1.411	1.405	1.399	1.389	1.381	1.370	1.360	1.346	1.334	1.319	1.304	1.288	1.270	1.254	1.235	1.216	1.196	1.176	1.156	1.134	1.114	1.091	1.068	1.046	1.022	1.000	0.978	0.955	0.932	0.911	0.889	0.866	0.845	0.824	0.802	0.784	0.764	0.745	0.726	0.709	0.691	0.675	0.660	0.646	0.632	0.620	0.608	0.596	0.588	0.578	0.570	0.561	0.555	0.550	0.545	0.542	0.540	0.539	0.536	0.536	0.536	0.538	0.540	0.542	0.545	0.548	0.551	0.555	0.559	0.562	0.568	0.572	0.578	0.582	0.586	0.591	0.595	0.599	0.602	0.606	0.608	0.611	0.614	0.614	0.615	0.615	0.615	0.615	0.612	0.611	0.608	0.604	0.600	0.595	0.590	0.585	0.578	0.571	0.564	0.556	0.548	0.540	0.531	0.522	0.512	0.505	0.495	0.486	0.478	0.468	0.460	0.452	0.445	0.438	0.431	0.426	0.420	0.415	0.411	0.410	0.408	0.406	0.406	0.408	0.410	0.412	0.416	0.420	0.428	0.432	0.442	0.451	0.461	0.472	0.485	0.499	0.514	0.529	0.545	0.562	0.580	0.599	0.618	0.638	0.658	0.680	0.701	0.724	0.744	0.768	0.790	0.812	0.835	0.858	0.880	0.902	0.925	0.946	0.969	0.989	1.010	1.030	1.051	1.071	1.089	1.108	1.126	1.144	1.160	1.176	1.191	1.206	1.221	1.236	1.249	1.261	1.275	1.286	1.298	1.309	1.320	1.330	1.341	1.350	1.359	1.369	1.379	1.388	1.396	1.406	1.414	1.422	1.432	1.441	1.451	1.460	1.470	1.480	1.490	1.501	1.511	1.521	1.534	1.545	1.558	1.570	1.582	1.595	1.609	1.622	1.638	1.651	1.665	1.681	1.695	1.710	1.728	1.742	1.759	1.775	1.791	1.808	1.824	1.841	1.858	1.874	1.889	1.906	1.922	1.938	1.954	1.969	1.982	1.998	2.011	2.026	2.039	2.051	2.064	2.075	2.086	2.096	2.106	2.116	2.125	2.131	2.139	2.146	2.152	2.156	2.161	2.165	2.168	2.170	2.171	2.172	2.172	2.171	2.170	2.169	2.166	2.161	2.158	2.154	2.149	2.142	2.138	2.131	2.124	2.116	2.110	2.101	2.094	2.086	2.076	2.069	2.059	2.051	2.041	2.034	2.024	2.015	2.006	1.998	1.989	1.981	1.972	1.965	1.958	1.950	1.945	1.938	1.931	1.926	1.921	1.918	1.914	1.910	1.906	1.905	1.902	1.901	1.900	1.900	1.901	1.901	1.902	1.904	1.906	1.910	1.914	1.916	1.921	1.925	1.930	1.935	1.942	1.948	1.954	1.960	1.968	1.975	1.981	1.989	1.996	2.004	2.011	2.019	2.026	2.034	2.041	2.049	2.056	2.062	2.068	2.074	2.080	2.085	2.089	2.094	2.099	2.102	2.105	2.108	2.110	2.111	2.114	2.114	2.114	2.111	2.111	2.109	2.106	2.102	2.099	2.095	2.089	2.084	2.078	2.071	2.064	2.055	2.046	2.039	2.029	2.019	2.010	1.999	1.989	1.978	1.966	1.954	1.942	1.931	1.919	1.906	1.895	1.882	1.870	1.859	1.845	1.835	1.822	1.810	1.799	1.788	1.778	1.765	1.755	1.745	1.735	1.726	1.718	1.709	1.700	1.692	1.685	1.678	1.672	1.666	1.659	1.655	1.650	1.646	1.641	1.638	1.634	1.631	1.629	1.626	1.625	1.622	1.621	1.620	1.619	1.619	1.618	1.618	1.618	1.616	1.616	1.618	1.616	1.616	1.616	1.618	1.616	1.618	1.616	1.616	1.616	1.616	1.616	1.616	1.615	1.615	1.615	1.614	1.612	1.612	1.612	1.610	1.610	1.610	1.609	1.610	1.609	1.609	1.609	1.609	1.610	1.610	1.610	1.611	1.614	1.616	1.618	1.620	1.622	1.628	1.630	1.634	1.640	1.646	1.650	1.658	1.662	1.670	1.678	1.684	1.692	1.701	1.710	1.720	1.730	1.741	1.751	1.762	1.774	1.785	1.796	1.809	1.820	1.831	1.845	1.856	1.868	1.880	1.892	1.904	1.915	1.926	1.938	1.948	1.959	1.969	1.979	1.989	1.996	2.005	2.013	2.021	2.027	2.033	2.039	2.044	2.047	2.051	2.055	2.058	2.059	2.061	2.061	2.062	2.061	2.060	2.059	2.056	2.052	2.050	2.045	2.041	2.036	2.030	2.025	2.019	2.011	2.005	1.998	1.989	1.981	1.974	1.965	1.956	1.948	1.938	1.928	1.919	1.908	1.898	1.888	1.878	1.865	1.855	1.844	1.834	1.821	1.811	1.800	1.788	1.778	1.765	1.754	1.741	1.730	1.719	1.706	1.694	1.681	1.669	1.656	1.644	1.631	1.619	1.605	1.591	1.579	1.566	1.554	1.540	1.528	1.514	1.500	1.486	1.472	1.461	1.446	1.434	1.421	1.408	1.395	1.384	1.370	1.359	1.348	1.335	1.324	1.312	1.302	1.292	1.282	1.274	1.264	1.256	1.248	1.241	1.235	1.229	1.222	1.219	1.215	1.211	1.209	1.206	1.206	1.205	1.205	1.206	1.208	1.210	1.212	1.216	1.221	1.226	1.231	1.238	1.244	1.252	1.259	1.269	1.278	1.285	1.295	1.305	1.315	1.326	1.336	1.346	1.358	1.368	1.378	1.389	1.400	1.410	1.419	1.430	1.439	1.449	1.458	1.466	1.475	1.484	1.490	1.499	1.505	1.510	1.516	1.520	1.525	1.529	1.532	1.535	1.538	1.538	1.539	1.539	1.539	1.539	1.536	1.535	1.534	1.530	1.528	1.524	1.520	1.515	1.510	1.505	1.499	1.494	1.489	1.484	1.476	1.470	1.464	1.456	1.450	1.442	1.436	1.429	1.421	1.415	1.408	1.401	1.394	1.386	1.379	1.372	1.366	1.359	1.351	1.345	1.338	1.331	1.324	1.316	1.309	1.301	1.294	1.286	1.279	1.271	1.262	1.255	1.246	1.238	1.229	1.220	1.211	1.201	1.192	1.184	1.174	1.165	1.154	1.145	1.134	1.124	1.114	1.104	1.092	1.081	1.072	1.061	1.050	1.041	1.030	1.020	1.011	1.000	0.991	0.982	0.972	0.965	0.958	0.949	0.941	0.935	0.928	0.922	0.918	0.912	0.909	0.904	0.901	0.899	0.898	0.898	0.896	0.898	0.898	0.899	0.901	0.904	0.908	0.912	0.918	0.924	0.930	0.936	0.944	0.951	0.960	0.969	0.979	0.989	0.999	1.009	1.020	1.031	1.042	1.055	1.069	1.080	1.094	1.109	1.122	1.136	1.150	1.165	1.179	1.194	1.209	1.222	1.239	1.252	1.266	1.281	1.298	1.311	1.328	1.341	1.356	1.370	1.385	1.400	1.414	1.429	1.442	1.456	1.470	1.484	1.498	1.510	1.524	1.538	1.549	1.561	1.574	1.585	1.596	1.608	1.619	1.629	1.639	1.649	1.658	1.665	1.674	1.681	1.689	1.694	1.700	1.705	1.710	1.714	1.718	1.719	1.721	1.722	1.724	1.722	1.722	1.720	1.718	1.715	1.711	1.706	1.701	1.695	1.688	1.680	1.672	1.664	1.654	1.644	1.632	1.621	1.609	1.596	1.584	1.570	1.556	1.541	1.526	1.511	1.496	1.481	1.464	1.449	1.432	1.416	1.400	1.384	1.368	1.351	1.335	1.319	1.304	1.288	1.272	1.258	1.242	1.229	1.215	1.201	1.189	1.178	1.165	1.154	1.144	1.134	1.124	1.115	1.106	1.100	1.092	1.086	1.080	1.075	1.070	1.068	1.064	1.061	1.059	1.058	1.056	1.055	1.055	1.054	1.055	1.056	1.058	1.059	1.060	1.062	1.064	1.066	1.069	1.071	1.074	1.076	1.080	1.082	1.084	1.086	1.089	1.090	1.091	1.094	1.094	1.095	1.096	1.098	1.098	1.096	1.096	1.096	1.096	1.094	1.092	1.090	1.088	1.086	1.082	1.080	1.076	1.074	1.069	1.065	1.061	1.056	1.051	1.046	1.042	1.036	1.031	1.026	1.020	1.015	1.010	1.006	1.000	0.996	0.991	0.988	0.982	0.979	0.974	0.970	0.966	0.964	0.960	0.959	0.955	0.954	0.952	0.951	0.950	0.950	0.949	0.949	0.949	0.950	0.952	0.952	0.955	0.958	0.959	0.962	0.966	0.969	0.974	0.979	0.984	0.986	0.992	0.998	1.002	1.009	1.015	1.021	1.029	1.035	1.042	1.050	1.058	1.066	1.072	1.081	1.090	1.099	1.106	1.115	1.124	1.132	1.142	1.151	1.160	1.171	1.181	1.190	1.200	1.211	1.221	1.231	1.242	1.252	1.262	1.274	1.285	1.296	1.306	1.318	1.329	1.340	1.352	1.364	1.375	1.388	1.400	1.411	1.424	1.435	1.448	1.460	1.471	1.485	1.496	1.509	1.521	1.532	1.545	1.556	1.569	1.581	1.592	1.604	1.616	1.628	1.638	1.650	1.660	1.670	1.681	1.691	1.700	1.710	1.720	1.729	1.736	1.745	1.751	1.758	1.764	1.771	1.776	1.780	1.784	1.788	1.790	1.794	1.795	1.795	1.796	1.796	1.795	1.794	1.791	1.789	1.785	1.780	1.775	1.770	1.762	1.756	1.748	1.740	1.731	1.721	1.711	1.700	1.688	1.676	1.664	1.651	1.639	1.625	1.610	1.595	1.581	1.566	1.552	1.536	1.521	1.505	1.489	1.474	1.458	1.441	1.426	1.410	1.395	1.380	1.365	1.352	1.338	1.324	1.310	1.298	1.285	1.272	1.261	1.250	1.240	1.229	1.220	1.211	1.202	1.196	1.189	1.182	1.178	1.171	1.168	1.164	1.161	1.159	1.158	1.156	1.155	1.155	1.156	1.158	1.160	1.162	1.165	1.168	1.172	1.176	1.181	1.186	1.191	1.198	1.202	1.210	1.216	1.224	1.230	1.239	1.246	1.252	1.261	1.269	1.278	1.286	1.294	1.301	1.310	1.318	1.326	1.332	1.340	1.348	1.355	1.361	1.368	1.375	1.380	1.385	1.391	1.396	1.401	1.405	1.410	1.414	1.418	1.419	1.422	1.424	1.425	1.426	1.428	1.428	1.426	1.426	1.424	1.422	1.420	1.418	1.415	1.411	1.406	1.404	1.399	1.394	1.389	1.382	1.379	1.372	1.366	1.360	1.355	1.349	1.341	1.335	1.329	1.322	1.315	1.309	1.302	1.295	1.289	1.282	1.276	1.271	1.266	1.260	1.255	1.250	1.245	1.241	1.238	1.234	1.230	1.228	1.224	1.222	1.219	1.218	1.216	1.215	1.215	1.214	1.212	1.214	1.214	1.214	1.215	1.216	1.218	1.219	1.221	1.222	1.225	1.226	1.228	1.230	1.231	1.235	1.236	1.238	1.240	1.241	1.244	1.246	1.248	1.249	1.250	1.251	1.252	1.252	1.254	1.254	1.252	1.252	1.251	1.251	1.250	1.249	1.248	1.246	1.242	1.240	1.238	1.234	1.229	1.225	1.220	1.214	1.209	1.202	1.196	1.190	1.182	1.176	1.169	1.160	1.152	1.144	1.135	1.128	1.118	1.109	1.098	1.089	1.078	1.069	1.058	1.048	1.038	1.026	1.015	1.005	0.994	0.984	0.972	0.961	0.951	0.940	0.929	0.918	0.908	0.898	0.888	0.876	0.866	0.856	0.848	0.838	0.828	0.819	0.810	0.801	0.794	0.785	0.778	0.770	0.764	0.756	0.750	0.744	0.738	0.732	0.728	0.722	0.716	0.712	0.709	0.705	0.701	0.699	0.695	0.692	0.690	0.688	0.685	0.684	0.682	0.681	0.680	0.680	0.679	0.679	0.679	0.680	0.679	0.681	0.681	0.684	0.685	0.686	0.689	0.690	0.692	0.695	0.699	0.701	0.705	0.708	0.711	0.716	0.720	0.725	0.730	0.735	0.739	0.744	0.750	0.755	0.760	0.766	0.771	0.778	0.782	0.789	0.795	0.801	0.806	0.812	0.819	0.824	0.829	0.834	0.839	0.844	0.849	0.852	0.856	0.859	0.862	0.866	0.869	0.871	0.872	0.872	0.874	0.874	0.874	0.871	0.871	0.869	0.865	0.862	0.859	0.854	0.849	0.844	0.836	0.831	0.824	0.815	0.809	0.800	0.791	0.782	0.772	0.761	0.752	0.741	0.731	0.721	0.711	0.701	0.691	0.680	0.670	0.659	0.650	0.640	0.631	0.622	0.614	0.606	0.598	0.592	0.585	0.580	0.575	0.570	0.566	0.564	0.561	0.559	0.559	0.560	0.560	0.561	0.565	0.568	0.574	0.579	0.584	0.590	0.599	0.606	0.616	0.626	0.638	0.648	0.660	0.672	0.685	0.700	0.714	0.730	0.744	0.760	0.778	0.794	0.810	0.829	0.846	0.865	0.882	0.900	0.920	0.939	0.956	0.976	0.995	1.014	1.032	1.050	1.070	1.089	1.105	1.124	1.141	1.159	1.175	1.192	1.209	1.224	1.239	1.254	1.269	1.282	1.296	1.310	1.322	1.335	1.346	1.359	1.369	1.380	1.389	1.399	1.408	1.416	1.422	1.430	1.436	1.442	1.449	1.452	1.458	1.461	1.464	1.466	1.469	1.471	1.472	1.474	1.474	1.472	1.472	1.471	1.469	1.468	1.465	1.461	1.458	1.454	1.449	1.442	1.438	1.431	1.425	1.418	1.410	1.402	1.394	1.385	1.376	1.368	1.358	1.346	1.335	1.325	1.314	1.301	1.290	1.278	1.265	1.252	1.240	1.228	1.212	1.200	1.186	1.174	1.160	1.146	1.132	1.120	1.106	1.092	1.080	1.068	1.054	1.042	1.029	1.018	1.006	0.995	0.984	0.975	0.965	0.956	0.949	0.940	0.934	0.928	0.922	0.916	0.912	0.910	0.909	0.906	0.906	0.906	0.906	0.909	0.912	0.916	0.921	0.926	0.934	0.941	0.950	0.960	0.970	0.981	0.994	1.006	1.020	1.034	1.050	1.065	1.082	1.099	1.116	1.135	1.154	1.174	1.194	1.214	1.234	1.255	1.275	1.298	1.319	1.340	1.361	1.382	1.404	1.424	1.446	1.466	1.486	1.506	1.526	1.545	1.564	1.582	1.600	1.616	1.634	1.650	1.665	1.679	1.694	1.705	1.719	1.730	1.740	1.750	1.759	1.768	1.774	1.780	1.786	1.790	1.795	1.798	1.800	1.802	1.802	1.802	1.802	1.801	1.800	1.798	1.795	1.792	1.789	1.784	1.780	1.775	1.769	1.764	1.758	1.751	1.746	1.740	1.734	1.726	1.720	1.714	1.708	1.700	1.694	1.688	1.681	1.676	1.669	1.664	1.658	1.652	1.648	1.641	1.636	1.631	1.628	1.622	1.618	1.612	1.609	1.604	1.600	1.596	1.591	1.586	1.584	1.579	1.575	1.570	1.565	1.561	1.556	1.551	1.545	1.539	1.535	1.528	1.521	1.515	1.509	1.501	1.494	1.486	1.479	1.470	1.462	1.452	1.444	1.434	1.425	1.416	1.405	1.395	1.385	1.375	1.365	1.355	1.344	1.334	1.325	1.314	1.305	1.295	1.286	1.278	1.269	1.261	1.252	1.245	1.238	1.231	1.224	1.219	1.214	1.209	1.204	1.201	1.198	1.195	1.194	1.191	1.191	1.191	1.190	1.191	1.192	1.194	1.195	1.199	1.200	1.204	1.208	1.210	1.214	1.219	1.222	1.228	1.231	1.235	1.240	1.245	1.249	1.252	1.258	1.262	1.266	1.269	1.274	1.276	1.280	1.282	1.286	1.288	1.290	1.292	1.294	1.294	1.296	1.296	1.295	1.296	1.295	1.294	1.294	1.291	1.291	1.289	1.286	1.284	1.280	1.278	1.274	1.270	1.266	1.261	1.258	1.254	1.249	1.244	1.240	1.234	1.230	1.225	1.219	1.214	1.209	1.202	1.198	1.192	1.186	1.180	1.175	1.169	1.162	1.158	1.152	1.146	1.140	1.134	1.129	1.121	1.116	1.110	1.104	1.096	1.090	1.085	1.079	1.072	1.066	1.060	1.054	1.048	1.041	1.035	1.029	1.021	1.015	1.010	1.004	0.996	0.991	0.985	0.979	0.972	0.966	0.960	0.954	0.948	0.942	0.936	0.930	0.924	0.919	0.914	0.908	0.904	0.898	0.892	0.888	0.882	0.878	0.874	0.869	0.864	0.860	0.855	0.851	0.849	0.844	0.840	0.836	0.832	0.830	0.826	0.824	0.821	0.818	0.815	0.812	0.809	0.808	0.805	0.802	0.800	0.798	0.795	0.794	0.790	0.789	0.788	0.785	0.782	0.781	0.779	0.778	0.776	0.774	0.772	0.770	0.769	0.768	0.765	0.764	0.762	0.760	0.759	0.756	0.755	0.751	0.750	0.746	0.745	0.741	0.739	0.735	0.732	0.728	0.725	0.720	0.716	0.711	0.706	0.700	0.694	0.688	0.681	0.674	0.666	0.659	0.650	0.640	0.631	0.621	0.610	0.599	0.588	0.576	0.562	0.549	0.535	0.522	0.507	0.491	0.476	0.460	0.444	0.426	0.410	0.394	0.375	0.356	0.338	0.320	0.301	0.282	0.264	0.245	0.225	0.206	0.186	0.168	0.149	0.130	0.111	0.094	0.075	0.058	0.040	0.022	0.006	-0.010	-0.026	-0.041	-0.056	-0.070	-0.082	-0.096	-0.109	-0.120	-0.132	-0.142	-0.152	-0.161	-0.170	-0.178	-0.184	-0.191	-0.196	-0.201	-0.206	-0.210	-0.214	-0.215	-0.218	-0.218	-0.219	-0.218	-0.218	-0.216	-0.214	-0.211	-0.209	-0.205	-0.201	-0.196	-0.191	-0.186	-0.181	-0.175	-0.168	-0.161	-0.154	-0.146	-0.138	-0.130	-0.121	-0.112	-0.104	-0.094	-0.084	-0.074	-0.064	-0.054	-0.044	-0.032	-0.021	-0.011	0.000	0.011	0.021	0.031	0.042	0.052	0.064	0.074	0.086	0.096	0.106	0.116	0.125	0.135	0.145	0.154	0.162	0.171	0.179	0.186	0.194	0.200	0.206	0.212	0.218	0.222	0.225	0.230	0.231	0.234	0.235	0.235	0.235	0.234	0.232	0.230	0.225	0.220	0.215	0.208	0.201	0.192	0.184	0.174	0.164	0.152	0.140	0.126	0.112	0.098	0.081	0.065	0.050	0.031	0.012	-0.006	-0.025	-0.046	-0.066	-0.088	-0.109	-0.131	-0.152	-0.175	-0.198	-0.220	-0.242	-0.264	-0.286	-0.309	-0.331	-0.352	-0.374	-0.396	-0.418	-0.436	-0.458	-0.478	-0.495	-0.514	-0.532	-0.549	-0.566	-0.582	-0.598	-0.611	-0.626	-0.639	-0.651	-0.662	-0.674	-0.682	-0.692	-0.700	-0.708	-0.714	-0.720	-0.724	-0.729	-0.732	-0.735	-0.738	-0.738	-0.738	-0.738	-0.735	-0.734	-0.732	-0.729	-0.724	-0.721	-0.716	-0.710	-0.705	-0.699	-0.692	-0.685	-0.678	-0.670	-0.661	-0.654	-0.645	-0.635	-0.626	-0.616	-0.606	-0.598	-0.586	-0.576	-0.566	-0.554	-0.542	-0.532	-0.520	-0.509	-0.499	-0.486	-0.474	-0.462	-0.450	-0.436	-0.424	-0.411	-0.399	-0.385	-0.372	-0.358	-0.344	-0.330	-0.315	-0.300	-0.285	-0.268	-0.251	-0.235	-0.219	-0.202	-0.185	-0.168	-0.149	-0.130	-0.111	-0.092	-0.072	-0.052	-0.031	-0.010	0.011	0.034	0.056	0.078	0.101	0.125	0.148	0.172	0.196	0.221	0.245	0.271	0.296	0.324	0.349	0.375	0.401	0.428	0.455	0.481	0.507	0.534	0.560	0.586	0.612	0.638	0.664	0.690	0.716	0.740	0.766	0.791	0.815	0.839	0.861	0.885	0.906	0.930	0.950	0.971	0.992	1.011	1.031	1.050	1.066	1.084	100.000	5.000	2.000	1.000	5.000	0.000	0.000	0.000	0.000	0.000	0.000	0.000	0.000	0.000	0.000	0.000	0.000	0.000	1.611	1.638	1.664	1.690	1.716	1.742	1.769	1.796	1.821	1.848	1.872	1.898	1.921	1.945	1.968	1.990	2.011	2.033	2.052	2.071	2.089	2.105	2.120	2.135	2.148	2.160	2.170	2.180	2.188	2.194	2.200	2.204	2.206	2.209	2.210	2.208	2.208	2.204	2.199	2.194	2.188	2.181	2.172	2.162	2.154	2.142	2.132	2.120	2.108	2.095	2.082	2.070	2.055	2.041	2.027	2.014	2.000	1.986	1.972	1.960	1.946	1.934	1.922	1.910	1.900	1.890	1.881	1.872	1.864	1.858	1.850	1.845	1.841	1.838	1.835	1.832	1.832	1.832	1.835	1.836	1.839	1.844	1.849	1.855	1.861	1.868	1.876	1.885	1.895	1.905	1.915	1.928	1.938	1.951	1.962	1.975	1.989	2.002	2.016	2.030	2.042	2.058	2.071	2.085	2.099	2.110	2.124	2.136	2.149	2.160	2.172	2.182	2.194	2.204	2.212	2.221	2.230	2.238	2.244	2.251	2.256	2.261	2.265	2.269	2.272	2.275	2.276	2.276	2.276	2.276	2.275	2.272	2.269	2.265	2.261	2.258	2.252	2.245	2.240	2.232	2.226	2.218	2.209	2.200	2.191	2.181	2.170	2.160	2.149	2.139	2.126	2.115	2.102	2.090	2.079	2.066	2.054	2.040	2.027	2.015	2.001	1.989	1.976	1.962	1.950	1.936	1.924	1.911	1.899	1.886	1.872	1.861	1.850	1.838	1.828	1.816	1.804	1.794	1.784	1.772	1.762	1.752	1.744	1.735	1.725	1.718	1.709	1.701	1.695	1.688	1.680	1.674	1.669	1.662	1.656	1.650	1.645	1.640	1.636	1.631	1.628	1.624	1.620	1.616	1.612	1.609	1.605	1.602	1.599	1.596	1.594	1.591	1.588	1.585	1.581	1.580	1.576	1.574	1.572	1.569	1.566	1.564	1.561	1.559	1.558	1.555	1.552	1.551	1.550	1.548	1.548	1.546	1.548	1.546	1.546	1.548	1.548	1.550	1.550	1.552	1.555	1.558	1.561	1.564	1.569	1.574	1.579	1.584	1.590	1.596	1.604	1.611	1.619	1.628	1.636	1.646	1.656	1.666	1.676	1.688	1.699	1.710	1.722	1.734	1.745	1.759	1.770	1.782	1.795	1.808	1.820	1.832	1.845	1.856	1.869	1.881	1.892	1.904	1.915	1.925	1.935	1.946	1.955	1.964	1.972	1.980	1.989	1.996	2.002	2.009	2.015	2.020	2.026	2.031	2.034	2.038	2.041	2.044	2.046	2.047	2.049	2.050	2.051	2.051	2.050	2.050	2.050	2.049	2.046	2.046	2.044	2.041	2.040	2.035	2.033	2.029	2.026	2.021	2.018	2.014	2.009	2.004	1.999	1.992	1.988	1.982	1.975	1.969	1.961	1.955	1.948	1.939	1.932	1.924	1.914	1.905	1.896	1.885	1.875	1.864	1.854	1.841	1.829	1.818	1.804	1.791	1.778	1.762	1.750	1.735	1.719	1.704	1.688	1.671	1.655	1.639	1.621	1.605	1.589	1.572	1.555	1.539	1.522	1.506	1.490	1.475	1.460	1.444	1.430	1.416	1.402	1.390	1.378	1.366	1.355	1.345	1.336	1.328	1.321	1.315	1.310	1.306	1.302	1.301	1.301	1.300	1.302	1.306	1.310	1.315	1.321	1.329	1.338	1.348	1.359	1.370	1.382	1.395	1.411	1.426	1.441	1.459	1.476	1.494	1.512	1.531	1.550	1.570	1.589	1.609	1.628	1.649	1.668	1.688	1.706	1.726	1.745	1.764	1.782	1.799	1.816	1.832	1.848	1.862	1.878	1.891	1.904	1.915	1.925	1.935	1.944	1.952	1.960	1.966	1.971	1.975	1.979	1.980	1.981	1.982	1.982	1.981	1.979	1.976	1.972	1.969	1.964	1.958	1.951	1.945	1.938	1.929	1.921	1.911	1.902	1.892	1.882	1.872	1.861	1.850	1.840	1.829	1.818	1.806	1.795	1.782	1.771	1.760	1.749	1.736	1.725	1.712	1.700	1.689	1.678	1.666	1.654	1.642	1.631	1.620	1.608	1.596	1.585	1.574	1.562	1.551	1.540	1.529	1.518	1.508	1.496	1.485	1.475	1.465	1.455	1.444	1.434	1.425	1.415	1.406	1.396	1.386	1.378	1.369	1.360	1.352	1.344	1.335	1.328	1.320	1.314	1.308	1.300	1.294	1.288	1.282	1.278	1.274	1.270	1.265	1.262	1.259	1.256	1.255	1.254	1.252	1.251	1.251	1.252	1.252	1.255	1.256	1.256	1.260	1.262	1.265	1.270	1.272	1.278	1.282	1.288	1.294	1.300	1.306	1.314	1.320	1.328	1.336	1.345	1.354	1.364	1.372	1.382	1.394	1.404	1.415	1.426	1.439	1.450	1.462	1.475	1.488	1.500	1.514	1.528	1.541	1.556	1.570	1.584	1.599	1.614	1.629	1.645	1.660	1.675	1.691	1.706	1.722	1.738	1.752	1.769	1.785	1.800	1.815	1.830	1.844	1.860	1.874	1.888	1.902	1.915	1.929	1.940	1.952	1.964	1.975	1.985	1.995	2.002	2.011	2.019	2.025	2.031	2.036	2.041	2.044	2.047	2.049	2.050	2.049	2.049	2.046	2.044	2.040	2.035	2.030	2.024	2.016	2.009	2.000	1.991	1.980	1.969	1.958	1.945	1.932	1.919	1.905	1.891	1.876	1.860	1.845	1.830	1.815	1.799	1.782	1.766	1.749	1.734	1.719	1.702	1.688	1.672	1.658	1.642	1.629	1.616	1.602	1.590	1.579	1.568	1.558	1.548	1.538	1.529	1.521	1.514	1.508	1.501	1.496	1.492	1.489	1.485	1.482	1.479	1.479	1.476	1.476	1.476	1.476	1.478	1.479	1.480	1.481	1.484	1.485	1.489	1.490	1.492	1.496	1.498	1.501	1.504	1.505	1.509	1.510	1.512	1.515	1.516	1.516	1.518	1.518	1.519	1.518	1.518	1.516	1.515	1.514	1.511	1.509	1.505	1.502	1.499	1.495	1.491	1.486	1.482	1.476	1.471	1.466	1.461	1.455	1.448	1.442	1.436	1.429	1.422	1.416	1.410	1.402	1.396	1.390	1.382	1.376	1.370	1.364	1.358	1.350	1.345	1.339	1.334	1.328	1.322	1.318	1.311	1.308	1.302	1.299	1.295	1.291	1.288	1.282	1.280	1.276	1.274	1.271	1.269	1.266	1.264	1.262	1.261	1.259	1.259	1.258	1.258	1.256	1.256	1.255	1.255	1.255	1.256	1.258	1.258	1.260	1.261	1.262	1.265	1.268	1.270	1.272	1.276	1.279	1.282	1.288	1.291	1.295	1.300	1.305	1.311	1.318	1.322	1.330	1.338	1.344	1.352	1.360	1.369	1.378	1.388	1.398	1.406	1.416	1.428	1.439	1.450	1.461	1.472	1.485	1.496	1.509	1.521	1.535	1.548	1.560	1.574	1.588	1.601	1.615	1.629	1.644	1.658	1.671	1.685	1.699	1.714	1.726	1.740	1.755	1.768	1.781	1.795	1.809	1.821	1.834	1.848	1.860	1.871	1.884	1.896	1.908	1.918	1.929	1.940	1.950	1.960	1.969	1.979	1.988	1.995	2.002	2.011	2.018	2.024	2.030	2.034	2.039	2.044	2.046	2.050	2.052	2.054	2.055	2.056	2.055	2.055	2.054	2.051	2.049	2.046	2.042	2.039	2.033	2.026	2.021	2.013	2.005	1.998	1.988	1.979	1.969	1.959	1.946	1.935	1.922	1.910	1.898	1.884	1.869	1.855	1.841	1.825	1.810	1.796	1.780	1.765	1.749	1.732	1.718	1.701	1.688	1.671	1.656	1.641	1.626	1.612	1.599	1.585	1.572	1.559	1.548	1.536	1.524	1.514	1.504	1.495	1.485	1.478	1.469	1.461	1.455	1.450	1.444	1.439	1.436	1.432	1.429	1.425	1.424	1.422	1.421	1.422	1.421	1.422	1.422	1.424	1.425	1.426	1.428	1.430	1.431	1.434	1.435	1.438	1.440	1.442	1.444	1.446	1.448	1.449	1.450	1.451	1.452	1.454	1.452	1.454	1.452	1.451	1.451	1.450	1.446	1.444	1.441	1.439	1.434	1.430	1.426	1.420	1.415	1.410	1.402	1.396	1.389	1.381	1.375	1.366	1.358	1.349	1.340	1.331	1.321	1.311	1.301	1.291	1.282	1.272	1.262	1.251	1.240	1.230	1.220	1.211	1.201	1.191	1.182	1.172	1.164	1.155	1.148	1.139	1.131	1.125	1.118	1.110	1.105	1.099	1.092	1.089	1.084	1.080	1.076	1.072	1.070	1.068	1.066	1.066	1.065	1.065	1.065	1.068	1.069	1.071	1.074	1.078	1.080	1.084	1.089	1.094	1.099	1.105	1.111	1.118	1.124	1.131	1.139	1.146	1.154	1.161	1.170	1.179	1.188	1.196	1.205	1.214	1.222	1.230	1.240	1.249	1.258	1.266	1.276	1.284	1.292	1.300	1.309	1.316	1.324	1.331	1.338	1.345	1.351	1.358	1.364	1.369	1.374	1.378	1.381	1.386	1.390	1.392	1.394	1.396	1.398	1.399	1.398	1.399	1.398	1.395	1.394	1.391	1.388	1.385	1.381	1.375	1.371	1.364	1.358	1.351	1.345	1.338	1.329	1.320	1.310	1.300	1.290	1.280	1.269	1.259	1.246	1.235	1.222	1.210	1.198	1.186	1.172	1.160	1.148	1.134	1.121	1.109	1.094	1.081	1.069	1.056	1.042	1.031	1.019	1.008	0.996	0.984	0.972	0.962	0.952	0.944	0.934	0.925	0.916	0.909	0.901	0.895	0.889	0.882	0.878	0.872	0.869	0.865	0.861	0.860	0.856	0.855	0.855	0.854	0.854	0.855	0.855	0.856	0.858	0.861	0.864	0.866	0.870	0.874	0.879	0.882	0.888	0.892	0.898	0.904	0.911	0.916	0.922	0.930	0.936	0.944	0.950	0.958	0.965	0.971	0.980	0.986	0.995	1.001	1.009	1.016	1.024	1.031	1.038	1.046	1.052	1.060	1.068	1.074	1.081	1.088	1.094	1.099	1.106	1.110	1.116	1.121	1.126	1.130	1.134	1.139	1.141	1.145	1.146	1.149	1.151	1.151	1.154	1.154	1.152	1.154	1.152	1.151	1.149	1.146	1.144	1.140	1.136	1.131	1.126	1.121	1.115	1.110	1.102	1.096	1.089	1.081	1.072	1.065	1.055	1.048	1.039	1.030	1.020	1.011	1.001	0.992	0.984	0.975	0.965	0.958	0.949	0.940	0.934	0.925	0.918	0.912	0.905	0.900	0.895	0.890	0.888	0.884	0.880	0.879	0.878	0.876	0.878	0.878	0.880	0.882	0.886	0.889	0.895	0.900	0.906	0.914	0.922	0.931	0.940	0.950	0.961	0.972	0.984	0.998	1.010	1.022	1.038	1.052	1.066	1.081	1.098	1.112	1.129	1.145	1.162	1.178	1.195	1.211	1.229	1.245	1.261	1.278	1.294	1.310	1.325	1.340	1.355	1.370	1.384	1.399	1.412	1.424	1.438	1.450	1.461	1.472	1.482	1.492	1.501	1.510	1.518	1.526	1.532	1.540	1.546	1.552	1.558	1.561	1.565	1.569	1.572	1.575	1.578	1.580	1.580	1.581	1.582	1.582	1.582	1.584	1.582	1.581	1.581	1.579	1.578	1.576	1.575	1.571	1.569	1.566	1.562	1.560	1.556	1.552	1.549	1.544	1.539	1.534	1.529	1.522	1.518	1.510	1.502	1.496	1.489	1.481	1.474	1.466	1.456	1.448	1.439	1.429	1.418	1.408	1.396	1.385	1.374	1.361	1.349	1.336	1.322	1.310	1.296	1.281	1.269	1.255	1.241	1.226	1.212	1.199	1.185	1.170	1.156	1.142	1.129	1.116	1.104	1.092	1.080	1.069	1.059	1.049	1.039	1.030	1.022	1.018	1.010	1.006	1.002	1.000	0.996	0.996	0.996	0.998	1.000	1.004	1.010	1.016	1.022	1.031	1.039	1.050	1.060	1.072	1.086	1.100	1.115	1.131	1.149	1.166	1.185	1.205	1.225	1.246	1.268	1.290	1.311	1.335	1.356	1.381	1.404	1.428	1.451	1.475	1.499	1.522	1.545	1.568	1.590	1.614	1.635	1.656	1.678	1.698	1.716	1.736	1.755	1.771	1.788	1.804	1.820	1.834	1.848	1.859	1.871	1.881	1.891	1.899	1.908	1.914	1.920	1.925	1.929	1.931	1.934	1.935	1.936	1.935	1.934	1.931	1.929	1.926	1.922	1.918	1.911	1.905	1.899	1.891	1.884	1.875	1.868	1.859	1.850	1.841	1.831	1.821	1.810	1.799	1.789	1.779	1.768	1.758	1.748	1.736	1.725	1.715	1.704	1.692	1.681	1.671	1.660	1.650	1.640	1.629	1.619	1.609	1.598	1.588	1.578	1.568	1.559	1.549	1.539	1.530	1.520	1.511	1.501	1.492	1.482	1.472	1.464	1.455	1.445	1.435	1.425	1.416	1.408	1.398	1.388	1.378	1.369	1.359	1.350	1.341	1.331	1.321	1.312	1.304	1.295	1.286	1.279	1.270	1.261	1.254	1.246	1.240	1.232	1.228	1.221	1.216	1.211	1.208	1.204	1.201	1.198	1.196	1.196	1.196	1.196	1.199	1.200	1.202	1.206	1.211	1.218	1.222	1.229	1.236	1.245	1.254	1.262	1.272	1.284	1.294	1.306	1.319	1.331	1.345	1.358	1.372	1.386	1.400	1.415	1.429	1.444	1.459	1.474	1.489	1.504	1.518	1.530	1.544	1.558	1.570	1.582	1.594	1.605	1.615	1.625	1.635	1.644	1.652	1.660	1.666	1.672	1.678	1.681	1.686	1.689	1.691	1.694	1.694	1.695	1.694	1.694	1.692	1.690	1.688	1.684	1.679	1.674	1.669	1.664	1.658	1.651	1.645	1.639	1.631	1.624	1.616	1.610	1.601	1.595	1.588	1.580	1.571	1.564	1.558	1.550	1.542	1.536	1.530	1.524	1.516	1.511	1.505	1.499	1.494	1.489	1.484	1.480	1.475	1.471	1.468	1.464	1.460	1.458	1.454	1.451	1.450	1.448	1.445	1.444	1.442	1.440	1.439	1.438	1.436	1.436	1.435	1.435	1.434	1.432	1.432	1.431	1.431	1.430	1.429	1.428	1.426	1.425	1.424	1.421	1.420	1.418	1.416	1.414	1.410	1.408	1.405	1.402	1.400	1.396	1.391	1.388	1.382	1.378	1.372	1.366	1.361	1.355	1.349	1.342	1.335	1.329	1.320	1.312	1.305	1.296	1.288	1.279	1.270	1.261	1.252	1.242	1.232	1.222	1.212	1.202	1.192	1.181	1.171	1.160	1.150	1.139	1.128	1.116	1.105	1.094	1.084	1.071	1.061	1.051	1.041	1.030	1.020	1.010	0.999	0.990	0.980	0.971	0.961	0.952	0.944	0.935	0.926	0.919	0.910	0.901	0.894	0.885	0.878	0.870	0.860	0.852	0.845	0.838	0.830	0.822	0.814	0.808	0.799	0.790	0.782	0.774	0.765	0.756	0.748	0.738	0.728	0.719	0.709	0.698	0.686	0.675	0.664	0.652	0.640	0.628	0.615	0.602	0.589	0.575	0.561	0.546	0.531	0.516	0.501	0.485	0.470	0.454	0.438	0.421	0.405	0.389	0.372	0.355	0.339	0.322	0.305	0.290	0.272	0.258	0.241	0.225	0.209	0.194	0.179	0.162	0.149	0.135	0.121	0.106	0.094	0.082	0.069	0.058	0.046	0.035	0.025	0.015	0.006	-0.002	-0.010	-0.018	-0.025	-0.031	-0.038	-0.042	-0.046	-0.051	-0.055	-0.059	-0.061	-0.064	-0.065	-0.066	-0.066	-0.066	-0.065	-0.064	-0.061	-0.060	-0.058	-0.052	-0.049	-0.044	-0.039	-0.032	-0.025	-0.018	-0.010	-0.001	0.008	0.016	0.028	0.039	0.050	0.062	0.075	0.089	0.101	0.116	0.131	0.146	0.161	0.178	0.194	0.211	0.228	0.246	0.264	0.281	0.299	0.318	0.336	0.355	0.372	0.391	0.410	0.428	0.445	0.461	0.479	0.495	0.510	0.526	0.541	0.555	0.568	0.580	0.591	0.602	0.612	0.621	0.629	0.635	0.641	0.646	0.649	0.651	0.651	0.650	0.648	0.645	0.639	0.632	0.626	0.618	0.608	0.596	0.584	0.570	0.554	0.539	0.520	0.502	0.482	0.461	0.440	0.418	0.394	0.370	0.345	0.320	0.294	0.268	0.242	0.215	0.188	0.160	0.132	0.105	0.078	0.051	0.024	-0.004	-0.030	-0.055	-0.081	-0.106	-0.131	-0.155	-0.178	-0.201	-0.224	-0.244	-0.265	-0.285	-0.302	-0.321	-0.338	-0.354	-0.370	-0.382	-0.396	-0.409	-0.420	-0.430	-0.440	-0.448	-0.454	-0.461	-0.466	-0.471	-0.474	-0.476	-0.479	-0.479	-0.479	-0.479	-0.476	-0.474	-0.471	-0.468	-0.462	-0.458	-0.451	-0.445	-0.438	-0.430	-0.422	-0.412	-0.404	-0.392	-0.382	-0.371	-0.361	-0.349	-0.336	-0.324	-0.310	-0.296	-0.284	-0.269	-0.255	-0.240	-0.226	-0.209	-0.194	-0.179	-0.161	-0.145	-0.128	-0.111	-0.092	-0.076	-0.059	-0.041	-0.022	-0.005	0.014	0.031	0.050	0.069	0.088	0.106	0.125	0.144	0.162	0.181	0.200	0.220	0.238	0.256	0.278	0.296	0.314	0.334	0.352	0.370	0.390	0.409	0.426	0.445	0.464	0.481	0.500	0.516	0.535	0.554	0.571	0.588	0.605	0.622	0.641	0.656	0.674	0.691	0.708	0.724	0.740	0.758	0.772	0.789	0.805	0.820	0.836	0.851	0.868	0.882	0.896	0.912	0.928	0.941	0.955	0.969	0.982	0.996	1.009	1.022	1.035	1.049	1.060	1.072	1.084	1.095	1.106	1.116	1.128	1.138	1.146	1.156	1.166	1.175	1.184	1.191	1.199	1.206	1.214	1.220	1.225	1.231	1.238	1.244	1.248	1.251	1.256	1.260	1.264	1.268	1.270	1.272	1.275	1.276	1.279	1.280	1.282	1.284	1.286	1.286	1.286	1.289	1.289	1.290	1.290	1.291	1.292	1.294	1.294	1.295	1.296	1.299	1.300	1.301	1.304	1.305	1.309	1.311	1.315	1.318	1.321	1.326	1.330	1.335	1.340	1.345	1.351	1.356	1.364	1.370	1.378	1.385	1.392	1.401	1.410	1.419	1.429	1.439	1.449	1.458	1.469	1.480	1.491	1.502	1.515	1.526	1.539	1.551	1.562	1.575	1.588	1.599	1.611	1.622	1.635	1.648	1.660	1.671	1.682	1.692	1.704	1.714	1.724	1.734	1.742	1.751	1.759	1.766	1.772	1.780	1.785	1.790	1.794	1.798	1.800	1.802	1.805	1.806	1.805	1.805	1.802	1.801	1.799	1.794	1.789	1.784	1.778	1.771	1.764	1.755	1.746	1.736	1.726	1.716	1.705	1.692	1.681	1.669	1.658	1.645	1.631	1.619	1.605	1.592	1.579	1.565	1.552	1.539	1.526	1.512	1.500	1.489	1.476	1.466	1.455	1.445	1.435	1.425	1.415	1.409	1.401	1.394	1.388	1.381	1.375	1.371	1.368	1.364	1.361	1.360	1.359	1.358	1.358	1.358	1.359	1.359	1.361	1.364	1.365	1.369	1.371	1.375	1.379	1.382	1.386	1.391	1.394	1.399	1.404	1.408	1.411	1.415	1.420	1.422	1.425	1.429	1.431	1.434	1.435	1.438	1.439	1.439	1.439	1.439	1.439	1.438	1.435	1.434	1.430	1.428	1.424	1.420	1.416	1.410	1.405	1.400	1.394	1.386	1.380	1.372	1.364	1.356	1.349	1.339	1.331	1.321	1.314	1.304	1.295	1.284	1.275	1.266	1.258	1.246	1.238	1.229	1.219	1.210	1.201	1.192	1.184	1.175	1.168	1.160	1.151	1.144	1.138	1.130	1.122	1.115	1.110	1.104	1.098	1.091	1.086	1.080	1.074	1.068	1.062	1.058	1.052	1.046	1.040	1.034	1.029	1.022	1.016	1.010	1.002	0.996	0.990	0.982	0.976	0.969	0.960	0.951	0.941	0.932	0.922	0.911	0.899	0.888	0.875	0.864	0.850	0.835	0.820	0.806	0.790	0.774	0.758	0.740	0.722	0.704	0.686	0.668	0.648	0.628	0.608	0.588	0.566	0.546	0.524	0.504	0.482	0.460	0.440	0.418	0.396	0.376	0.355	0.335	0.314	0.294	0.274	0.255	0.236	0.219	0.201	0.184	0.168	0.151	0.135	0.121	0.108	0.095	0.082	0.071	0.060	0.050	0.040	0.032	0.025	0.019	0.012	0.008	0.002	0.000	-0.004	-0.005	-0.006	-0.008	-0.008	-0.006	-0.005	-0.004	0.000	0.002	0.006	0.010	0.015	0.020	0.024	0.030	0.035	0.040	0.046	0.052	0.060	0.065	0.072	0.078	0.084	0.091	0.099	0.104	0.110	0.116	0.121	0.128	0.134	0.139	0.144	0.149	0.152	0.158	0.161	0.166	0.170	0.174	0.176	0.180	0.184	0.186	0.189	0.191	0.195	0.198	0.200	0.202	0.205	0.208	0.210	0.214	0.216	0.220	0.222	0.226	0.229	0.232	0.238	0.241	0.246	0.251	0.256	0.262	0.268	0.274	0.281	0.289	0.296	0.305	0.312	0.321	0.330	0.340	0.350	0.360	0.371	0.381	0.392	0.405	0.416	0.430	0.441	0.454	0.468	0.480	0.492	0.506	0.520	0.534	0.548	0.560	0.574	0.586	0.600	0.614	0.628	0.640	0.652	0.665	0.678	0.689	0.700	0.711	0.721	0.732	0.742	0.751	0.760	0.769	0.776	0.782	0.790	0.796	0.801	0.805	0.809	0.811	0.815	0.816	0.818	0.819	0.818	0.818	0.816	0.814	0.812	0.809	0.805	0.801	0.796	0.791	0.785	0.779	0.771	0.765	0.756	0.749	0.740	0.732	0.724	0.714	0.705	0.695	0.685	0.675	0.666	0.655	0.644	0.635	0.624	0.615	0.605	0.595	0.585	0.576	0.568	0.559	0.550	0.541	0.532	0.525	0.518	0.510	0.502	0.495	0.489	0.482	0.476	0.471	0.465	0.461	0.456	0.452	0.449	0.445	0.442	0.439	0.438	0.435	0.432	0.431	0.430	0.429	0.428	0.428	0.426	0.426	0.426	0.426	0.426	0.425	0.425	0.425	0.426	0.426	0.425	0.426	0.425	0.426	0.425	0.425	0.424	0.422	0.422	0.421	0.419	0.418	0.415	0.412	0.409	0.406	0.402	0.398	0.392	0.386	0.381	0.375	0.366	0.359	0.350	0.341	0.331	0.321	0.309	0.296	0.285	0.271	0.258	0.242	0.228	0.210	0.194	0.175	0.156	0.136	0.116	0.096	0.075	0.051	0.029	0.005	-0.020	-0.044	-0.069	-0.095	-0.121	-0.149	-0.176	-0.204	-0.232	-0.260	-0.288	-0.316	-0.345	-0.374	-0.401	-0.430	-0.458	-0.484	-0.512	-0.539	-0.566	-0.592	-0.619	-0.644	-0.668	-0.692	-0.716	-0.738	-0.761	-0.781	-0.802	-0.821	-0.840	-0.858	-0.874	-0.889	-0.904	-0.918	-0.929	-0.940	-0.949	-0.959	-0.966	-0.972	-0.979	-0.982	-0.986	-0.989	-0.990	-0.990	-0.989	-0.988	-0.984	-0.979	-0.974	-0.968	-0.960	-0.951	-0.942	-0.932	-0.922	-0.910	-0.896	-0.882	-0.868	-0.851	-0.835	-0.818	-0.799	-0.780	-0.759	-0.738	-0.716	-0.692	-0.669	-0.645	-0.620	-0.594	-0.566	-0.539	-0.511	-0.484	-0.454	-0.424	-0.394	-0.361	-0.329	-0.296	-0.264	-0.230	-0.195	-0.160	-0.125	-0.089	-0.054	-0.016	0.020	0.058	0.094	0.130	0.168	0.205	0.241	0.278	0.314	0.351	0.388	0.422	0.458	0.490	0.525	0.559	0.590	0.622	0.652	0.682	0.711	0.739	0.765	0.792	0.816	0.840	0.862	0.884	0.902	0.922	0.940	0.955	0.969	0.982	0.994	1.004	1.012	1.020	1.028	1.032	1.036	1.038	1.039	1.040	1.039	1.036	1.032	1.029	1.024	1.019	1.012	1.004	0.996	0.988	0.979	0.969	0.959	0.948	0.938	0.925	0.915	0.902	0.891	0.881	0.869	0.859	0.849	0.839	0.828	0.819	0.810	0.802	0.795	0.789	0.784	0.779	0.775	0.772	0.772	0.772	0.772	0.775	0.778	0.781	0.788	0.795	0.802	0.812	0.824	0.835	0.850	0.866	0.882	0.901	0.920	0.942	0.965	0.989	1.014	1.041	1.069	1.099	1.130	1.162	1.196	1.230	1.268	1.304	1.341	1.381	1.421	1.462	1.504	1.546	1.590	1.632	1.676	1.721	1.765	1.810	1.856	1.900	1.946	1.990	2.035	2.081	2.124	2.169	2.212	2.254	2.296	2.338	2.378	2.418	2.455	2.492	2.528	2.562	2.595	2.626	2.658	2.686	2.712	2.739	2.762	2.785	2.805	2.825	2.841	2.858	2.871	2.884	2.892	2.901	2.909	2.912	2.916	2.918	2.918	2.915	2.911	2.905	2.899	2.890	2.879	2.869	2.855	2.840	2.825	2.806	2.789	2.770	2.748	2.726	2.704	2.680	2.656	2.630	2.604	2.578	2.550	2.521	2.492	2.465	2.434	2.405	2.375	2.345	2.315	2.285	2.255	2.225	2.195	2.164	2.135	2.105	2.076	2.047	2.020	1.992	1.965	1.939	1.914	1.889	1.862	1.840	1.818	1.795	1.774	1.754	1.735	1.715	1.699	1.681	1.666	1.651	1.638	1.625	1.612	1.602	1.592	1.582	1.576	1.568	1.562	1.556	1.550	1.546	1.544	1.540	1.539	1.538	1.536	1.535	1.534	1.534	1.535	1.535	1.536	1.536	1.538	1.538	1.539	1.540	1.540	1.539	1.540	1.539	1.538	1.535	1.534	1.531	1.528	1.524	1.519	1.514	1.508	1.500	1.492	1.484	1.475	1.465	1.455	1.444	1.431	1.420	1.406	1.392	1.378	1.364	1.349	1.334	1.318	1.301	1.285	1.268	1.251	1.235	1.219	1.201	1.185	1.169	1.154	1.139	1.122	1.109	1.096	1.084	1.071	1.059	1.050	1.039	1.030	1.022	1.015	1.010	1.005	0.999	0.996	0.994	0.994	0.994	0.994	0.996	0.999	1.002	1.008	1.012	1.019	1.025	1.032	1.041	1.050	1.058	1.068	1.078	1.088	1.098	1.108	1.119	1.128	1.138	1.149	1.158	1.168	1.175	1.182	1.191	1.198	1.205	1.210	1.216	1.220	1.225	1.228	1.230	1.232	1.234	1.234	1.234	1.232	1.230	1.229	1.226	1.222	1.219	1.215	1.210	1.204	1.199	1.195	1.189	1.184	1.178	1.172	1.168	1.162	1.159	1.154	1.150	1.148	1.144	1.142	1.141	1.140	1.141	1.142	1.145	1.148	1.152	1.156	1.162	1.170	1.178	1.188	1.198	1.209	1.222	1.235	1.250	1.265	1.282	1.300	1.319	1.338	1.358	1.379	1.400	1.422	1.444	1.468	1.492	1.516	1.540	1.565	1.590	1.615	1.640	1.665	1.691	1.715	1.740	1.764	1.786	1.810	1.832	1.855	1.878	1.898	1.916	1.936	1.954	1.971	1.988	2.002	2.018	2.030	2.042	2.054	2.062	2.072	2.079	2.086	2.092	2.096	2.099	2.101	2.101	2.101	2.100	2.098	2.095	2.091	2.086	2.080	2.072	2.066	2.058	2.050	2.040	2.030	2.020	2.010	1.998	1.986	1.975	1.962	1.951	1.939	1.928	1.915	1.904	1.891	1.880	1.870	1.860	1.850	1.840	1.831	1.822	1.815	1.808	1.801	1.796	1.790	1.786	1.782	1.781	1.779	1.779	1.779	1.779	1.780	1.782	1.786	1.791	1.795	1.800	1.806	1.814	1.822	1.830	1.839	1.848	1.859	1.870	1.880	1.891	1.904	1.916	1.929	1.942	1.955	1.969	1.982	1.995	2.009	2.022	2.035	2.050	2.062	2.076	2.089	2.101	2.114	2.126	2.138	2.148	2.160	2.170	2.180	2.190	2.199	2.209	2.216	2.224	2.231	2.236	2.242	2.248	2.252	2.255	2.259	2.261	2.262	2.265	2.265	2.265	2.264	2.262	2.261	2.260	2.256	2.252	2.249	2.244	2.238	2.232	2.226	2.219	2.211	2.205	2.195	2.188	2.179	2.169	2.160	2.149	2.139	2.129	2.119	2.106	2.095	2.084	2.072	2.060	2.049	2.036	2.024	2.011	2.000	1.988	1.975	1.962	1.950	1.938	1.926	1.915	1.902	1.891	1.880	1.868	1.856	1.845	1.834	1.822	1.811	1.801	1.791	1.780	1.771	1.761	1.752	1.741	1.732	1.724	1.715	1.706	1.698	1.689	1.680	1.672	1.665	1.658	1.649	1.642	1.634	1.626	1.619	1.611	1.604	1.596	1.589	1.581	1.575	1.568	1.561	1.554	1.548	1.540	1.534	1.526	1.520	1.515	1.508	1.502	1.496	1.491	1.486	1.482	1.479	1.474	1.470	1.468	1.465	1.462	1.461	1.460	1.459	1.459	1.459	1.460	1.461	1.462	1.466	1.470	1.474	1.479	1.484	1.490	1.496	1.502	1.511	1.519	1.528	1.536	1.546	1.558	1.568	1.579	1.591	1.602	1.615	1.628	1.640	1.652	1.666	1.679	1.691	1.705	1.718	1.731	1.745	1.756	1.770	1.782	1.794	1.806	1.818	1.828	1.839	1.849	1.859	1.868	1.875	1.884	1.891	1.899	1.905	1.911	1.916	1.921	1.926	1.929	1.932	1.935	1.938	1.939	1.940	1.941	1.940	1.941	1.939	1.939	1.936	1.935	1.934	1.931	1.928	1.925	1.922	1.919	1.915	1.911	1.908	1.902	1.899	1.894	1.889	1.882	1.878	1.872	1.868	1.861	1.855	1.850	1.842	1.836	1.830	1.824	1.816	1.809	1.802	1.795	1.786	1.779	1.770	1.761	1.752	1.744	1.734	1.725	1.715	1.706	1.695	1.685	1.674	1.664	1.652	1.641	1.630	1.618	1.605	1.592	1.580	1.569	1.555	1.542	1.530	1.519	1.505	1.492	1.481	1.470	1.459	1.448	1.436	1.426	1.416	1.406	1.398	1.389	1.381	1.372	1.366	1.360	1.355	1.350	1.346	1.344	1.341	1.340	1.340	1.341	1.344	1.345	1.349	1.354	1.360	1.366	1.374	1.382	1.391	1.402	1.412	1.426	1.438	1.452	1.466	1.482	1.496	1.514	1.530	1.548	1.565	1.584	1.602	1.620	1.639	1.659	1.678	1.696	1.715	1.734	1.752	1.771	1.789	1.808	1.826	1.842	1.859	1.876	1.892	1.908	1.922	1.936	1.950	1.962	1.974	1.984	1.995	2.004	2.014	2.021	2.027	2.034	2.039	2.044	2.049	2.051	2.054	2.055	2.056	2.056	2.055	2.054	2.052	2.050	2.047	2.042	2.039	2.035	2.030	2.024	2.019	2.011	2.005	1.998	1.990	1.982	1.974	1.968	1.959	1.951	1.941	1.934	1.925	1.916	1.906	1.898	1.889	1.879	1.869	1.860	1.850	1.841	1.831	1.821	1.810	1.801	1.790	1.780	1.770	1.758	1.748	1.738	1.725	1.714	1.702	1.691	1.679	1.668	1.656	1.644	1.632	1.619	1.606	1.595	1.582	1.570	1.558	1.545	1.531	1.520	1.508	1.494	1.481	1.469	1.456	1.442	1.431	1.419	1.406	1.395	1.384	1.374	1.362	1.352	1.341	1.332	1.322	1.314	1.305	1.299	1.290	1.284	1.278	1.272	1.268	1.262	1.259	1.255	1.252	1.250	1.249	1.248	1.248	1.248	1.250	1.251	1.254	1.258	1.261	1.265	1.271	1.276	1.282	1.290	1.298	1.305	1.315	1.324	1.335	1.346	1.358	1.369	1.382	1.396	1.410	1.424	1.439	1.452	1.469	1.485	1.501	1.519	1.535	1.552	1.571	1.588	1.608	1.625	1.644	1.664	1.682	1.701	1.720	1.739	1.759	1.778	1.796	1.815	1.834	1.852	1.871	1.889	1.908	1.924	1.941	1.958	1.974	1.989	2.004	2.019	2.033	2.045	2.058	2.070	2.080	2.091	2.099	2.108	2.115	2.121	2.126	2.131	2.135	2.138	2.139	2.139	2.139	2.136	2.132	2.129	2.124	2.119	2.111	2.104	2.095	2.085	2.074	2.061	2.049	2.035	2.020	2.006	1.990	1.972	1.955	1.938	1.919	1.900	1.881	1.862	1.841	1.821	1.800	1.780	1.760	1.739	1.718	1.696	1.676	1.656	1.635	1.616	1.596	1.578	1.559	1.540	1.522	1.506	1.489	1.472	1.458	1.442	1.429	1.416	1.402	1.391	1.381	1.371	1.361	1.351	1.342	1.335	1.329	1.322	1.316	1.310	1.306	1.302	1.299	1.296	1.294	1.291	1.290	1.289	1.288	1.288	1.286	1.285	1.285	1.285	1.286	1.286	1.285	1.286	1.286	1.286	1.286	1.286	1.285	1.285	1.282	1.281	1.280	1.279	1.276	1.274	1.271	1.268	1.264	1.260	1.256	1.251	1.248	1.242	1.238	1.231	1.226	1.220	1.214	1.209	1.201	1.195	1.188	1.181	1.174	1.168	1.161	1.154	1.146	1.139	1.132	1.125	1.119	1.111	1.105	1.098	1.092	1.086	1.080	1.075	1.070	1.065	1.060	1.054	1.051	1.046	1.041	1.038	1.035	1.031	1.029	1.026	1.024	1.022	1.020	1.019	1.018	1.018	1.015	1.015	1.014	1.015	1.015	1.014	1.015	1.014	1.016	1.016	1.018	1.019	1.020	1.021	1.024	1.025	1.028	1.030	1.032	1.035	1.038	1.040	1.044	1.046	1.050	1.054	1.058	1.062	1.068	1.071	1.078	1.081	1.088	1.092	1.099	1.108	1.114	1.120	1.129	1.136	1.145	1.154	1.164	1.172	1.182	1.192	1.202	1.214	1.224	1.236	1.248	1.260	1.272	1.286	1.299	1.311	1.325	1.340	1.354	1.369	1.382	1.396	1.411	1.426	1.441	1.458	1.472	1.488	1.502	1.519	1.534	1.548	1.564	1.579	1.594	1.609	1.624	1.639	1.652	1.666	1.681	1.694	1.708	1.720	1.732	1.744	1.756	1.768	1.779	1.790	1.799	1.808	1.816	1.824	1.830	1.838	1.844	1.849	1.852	1.858	1.860	1.864	1.865	1.865	1.865	1.865	1.864	1.861	1.859	1.855	1.850	1.844	1.839	1.831	1.824	1.814	1.805	1.796	1.785	1.772	1.761	1.748	1.735	1.720	1.705	1.690	1.675	1.659	1.641	1.625	1.609	1.590	1.572	1.554	1.536	1.518	1.499	1.480	1.462	1.445	1.426	1.408	1.390	1.372	1.356	1.339	1.322	1.306	1.291	1.275	1.261	1.246	1.232	1.220	1.209	1.196	1.186	1.176	1.166	1.158	1.150	1.142	1.136	1.130	1.125	1.120	1.116	1.114	1.110	1.110	1.108	1.108	1.106	1.108	1.109	1.110	1.111	1.114	1.118	1.120	1.124	1.128	1.131	1.135	1.139	1.144	1.148	1.152	1.159	1.162	1.168	1.172	1.176	1.182	1.186	1.190	1.194	1.198	1.201	1.204	1.208	1.210	1.211	1.212	1.214	1.215	1.216	1.216	1.216	1.215	1.214	1.212	1.210	1.208	1.204	1.201	1.196	1.192	1.188	1.182	1.176	1.171	1.164	1.156	1.149	1.140	1.131	1.122	1.114	1.102	1.094	1.084	1.072	1.062	1.052	1.040	1.029	1.018	1.008	0.996	0.985	0.972	0.961	0.950	0.939	0.928	0.916	0.905	0.895	0.884	0.874	0.864	0.855	0.845	0.836	0.829	0.820	0.814	0.808	0.800	0.796	0.790	0.786	0.782	0.780	0.778	0.775	0.774	0.774	0.774	0.775	0.776	0.779	0.781	0.785	0.789	0.794	0.798	0.802	0.810	0.815	0.822	0.830	0.838	0.846	0.854	0.862	0.871	0.880	0.889	0.899	0.906	0.916	0.926	0.934	0.944	0.952	0.961	0.969	0.976	0.984	0.990	0.998	1.004	1.009	1.014	1.019	1.024	1.026	1.029	1.031	1.032	1.034	1.034	1.032	1.031	1.029	1.026	1.022	1.019	1.014	1.008	1.002	0.995	0.988	0.980	0.972	0.964	0.954	0.944	0.934	0.922	0.911	0.901	0.889	0.879	0.866	0.854	0.842	0.830	0.819	0.806	0.795	0.782	0.771	0.760	0.748	0.738	0.726	0.715	0.706	0.696	0.686	0.676	0.669	0.660	0.651	0.645	0.638	0.631	0.625	0.620	0.614	0.610	0.605	0.602	0.600	0.596	0.595	0.592	0.591	0.591	0.591	0.590	0.591	0.591	0.592	0.595	0.595	0.598	0.600	0.602	0.606	0.609	0.611	0.615	0.619	0.622	0.628	0.631	0.635	0.640	0.645	0.651	0.656	0.662	0.668	0.672	0.679	0.685	0.691	0.699	0.705	0.712	0.719	0.725	0.732	0.740	0.746	0.754	0.761	0.769	0.778	0.785	0.792	0.801	0.810	0.819	0.828	0.836	0.845	0.852	0.861	0.870	0.879	0.888	0.895	0.904	0.912	0.920	0.929	0.936	0.942	0.949	0.955	0.961	0.966	0.972	0.978	0.981	0.985	0.990	0.992	0.995	0.998	0.999	0.999	1.000	0.999	0.998	0.996	0.992	0.990	0.986	0.981	0.976	0.971	0.965	0.959	0.952	0.944	0.935	0.928	0.918	0.909	0.900	0.889	0.879	0.869	0.859	0.848	0.836	0.826	0.815	0.805	0.794	0.784	0.772	0.762	0.754	0.744	0.735	0.726	0.718	0.711	0.704	0.699	0.692	0.688	0.682	0.679	0.676	0.675	0.674	0.672	0.674	0.675	0.678	0.680	0.685	0.689	0.695	0.701	0.709	0.718	0.726	0.736	0.748	0.759	0.770	0.782	0.796	0.809	0.824	0.840	0.855	0.871	0.888	0.905	0.922	0.940	0.958	0.976	0.995	1.014	1.031	1.050	1.069	1.088	1.106	1.124	1.141	1.159	1.178	1.195	1.211	1.228	1.244	1.259	1.274	1.288	1.301	1.314	1.328	1.339	1.350	1.360	1.371	1.380	1.389	1.398	1.404	1.410	1.418	1.424	1.428	1.431	1.435	1.439	1.441	1.442	1.444	1.445	1.445	1.445	1.445	1.444	1.442	1.441	1.440	1.438	1.435	1.432	1.430	1.425	1.422	1.419	1.415	1.410	1.408	1.402	1.398	1.392	1.389	1.384	1.378	1.372	1.368	1.361	1.355	1.349	1.344	1.336	1.330	1.322	1.315	1.308	1.300	1.292	1.284	1.275	1.266	1.256	1.248	1.238	1.228	1.218	1.205	1.195	1.182	1.171	1.160	1.146	1.134	1.120	1.108	1.094	1.080	1.066	1.052	1.038	1.024	1.010	0.996	0.981	0.968	0.955	0.941	0.928	0.915	0.904	0.891	0.881	0.870	0.860	0.851	0.842	0.834	0.829	0.821	0.816	0.812	0.809	0.806	0.805	0.804	0.805	0.808	0.810	0.814	0.819	0.826	0.834	0.842	0.852	0.862	0.875	0.888	0.902	0.918	0.934	0.950	0.968	0.988	1.006	1.026	1.046	1.068	1.089	1.111	1.134	1.156	1.180	1.204	1.226	1.249	1.274	1.296	1.319	1.341	1.364	1.385	1.406	1.428	1.448	1.469	1.488	1.505	1.522	1.540	1.555	1.570	1.582	1.595	1.608	1.618	1.628	1.638	1.644	1.651	1.656	1.661	1.664	1.666	1.668	1.668	1.666	1.665	1.661	1.659	1.654	1.649	1.644	1.638	1.630	1.622	1.614	1.605	1.596	1.586	1.575	1.565	1.554	1.542	1.531	1.519	1.508	1.495	1.482	1.471	1.459	1.445	1.434	1.421	1.410	1.398	1.385	1.372	1.361	1.350	1.338	1.328	1.316	1.306	1.294	1.284	1.274	1.262	1.252	1.242	1.231	1.222	1.212	1.202	1.192	1.182	1.174	1.164	1.154	1.144	1.134	1.124	1.115	1.104	1.095	1.085	1.075	1.065	1.056	1.046	1.038	1.028	1.018	1.009	1.000	0.991	0.981	0.974	0.964	0.956	0.949	0.941	0.935	0.928	0.921	0.915	0.910	0.905	0.901	0.898	0.895	0.891	0.890	0.889	0.890	0.890	0.891	0.892	0.895	0.899	0.902	0.906	0.912	0.919	0.925	0.934	0.941	0.950	0.959	0.969	0.980	0.991	1.001	1.014	1.026	1.038	1.051	1.064	1.078	1.091	1.104	1.116	1.129	1.142	1.156	1.169	1.181	1.192	1.205	1.216	1.228	1.238	1.249	1.259	1.269	1.278	1.285	1.294	1.301	1.308	1.314	1.319	1.325	1.329	1.332	1.335	1.338	1.340	1.341	1.341	1.341	1.340	1.339	1.338	1.335	1.331	1.329	1.325	1.320	1.316	1.310	1.304	1.299	1.292	1.286	1.279	1.271	1.264	1.256	1.248	1.240	1.231	1.222	1.214	1.205	1.196	1.186	1.178	1.168	1.159	1.150	1.141	1.132	1.122	1.114	1.104	1.095	1.086	1.078	1.069	1.060	1.052	1.044	1.036	1.029	1.020	1.014	1.005	0.999	0.992	0.988	0.981	0.975	0.970	0.964	0.960	0.956	0.951	0.948	0.944	0.940	0.938	0.935	0.931	0.930	0.928	0.926	0.925	0.922	0.922	0.921	0.920	0.920	0.918	0.919	0.918	0.916	0.916	0.915	0.915	0.914	0.912	0.911	0.910	0.909	0.908	0.906	0.904	0.901	0.899	0.895	0.891	0.888	0.884	0.880	0.875	0.870	0.864	0.858	0.851	0.845	0.839	0.831	0.822	0.814	0.805	0.796	0.788	0.779	0.769	0.758	0.748	0.738	0.728	0.716	0.706	0.695	0.684	0.672	0.662	0.651	0.640	0.630	0.620	0.609	0.599	0.589	0.578	0.568	0.559	0.548	0.539	0.529	0.520	0.510	0.501	0.492	0.484	0.475	0.468	0.459	0.451	0.441	0.434	0.425	0.418	0.409	0.401	0.392	0.384	0.375	0.366	0.358	0.348	0.339	0.329	0.319	0.308	0.298	0.286	0.275	0.264	0.251	0.239	0.226	0.214	0.200	0.186	0.172	0.158	0.144	0.129	0.114	0.099	0.081	0.066	0.050	0.034	0.019	0.001	-0.016	-0.032	-0.050	-0.066	-0.082	-0.100	-0.116	-0.132	-0.149	-0.165	-0.180	-0.196	-0.210	-0.226	-0.241	-0.255	-0.269	-0.282	-0.295	-0.309	-0.320	-0.332	-0.344	-0.355	-0.365	-0.375	-0.384	-0.392	-0.401	-0.410	-0.418	-0.424	-0.430	-0.436	-0.442	-0.446	-0.450	-0.455	-0.459	-0.461	-0.462	-0.464	-0.466	-0.468	-0.468	-0.468	-0.468	-0.466	-0.464	-0.461	-0.460	-0.456	-0.454	-0.449	-0.445	-0.440	-0.434	-0.430	-0.422	-0.416	-0.409	-0.400	-0.394	-0.385	-0.376	-0.366	-0.356	-0.348	-0.336	-0.325	-0.315	-0.304	-0.291	-0.280	-0.269	-0.256	-0.244	-0.230	-0.219	-0.205	-0.194	-0.180	-0.168	-0.155	-0.142	-0.129	-0.118	-0.105	-0.094	-0.082	-0.071	-0.061	-0.050	-0.041	-0.032	-0.024	-0.018	-0.010	-0.004	0.002	0.006	0.011	0.014	0.016	0.015	0.016	0.014	0.012	0.010	0.006	0.001	-0.004	-0.011	-0.019	-0.028	-0.038	-0.049	-0.060	-0.074	-0.088	-0.101	-0.116	-0.132	-0.149	-0.166	-0.184	-0.204	-0.224	-0.242	-0.262	-0.282	-0.305	-0.326	-0.348	-0.369	-0.390	-0.412	-0.432	-0.455	-0.476	-0.496	-0.516	-0.538	-0.558	-0.576	-0.595	-0.614	-0.631	-0.649	-0.665	-0.680	-0.696	-0.710	-0.724	-0.736	-0.749	-0.760	-0.770	-0.779	-0.788	-0.794	-0.801	-0.805	-0.811	-0.814	-0.816	-0.818	-0.818	-0.819	-0.816	-0.815	-0.811	-0.809	-0.804	-0.798	-0.792	-0.784	-0.776	-0.769	-0.760	-0.749	-0.740	-0.729	-0.718	-0.705	-0.694	-0.680	-0.668	-0.654	-0.641	-0.626	-0.612	-0.598	-0.582	-0.569	-0.552	-0.538	-0.522	-0.506	-0.491	-0.475	-0.460	-0.444	-0.429	-0.412	-0.398	-0.382	-0.366	-0.351	-0.336	-0.320	-0.305	-0.291	-0.276	-0.260	-0.245	-0.230	-0.215	-0.200	-0.186	-0.170	-0.156	-0.141	-0.126	-0.111	-0.098	-0.082	-0.068	-0.054	-0.039	-0.022	-0.008	0.008	0.022	0.038	0.054	0.069	0.085	0.101	0.118	0.134	0.150	0.166	0.184	0.200	0.219	0.235	0.252	0.271	0.289	0.308	0.326	0.345	0.364	0.381	0.400	0.420	0.439	0.458	0.478	0.498	0.516	0.536	0.556	0.576	0.594	0.614	0.632	0.652	0.671	0.690	0.708	0.728	0.744	0.761	0.780	0.796	0.814	0.829	0.844	0.860	0.874	0.888	0.901	0.915	0.928	0.939	0.950	0.961	0.971	0.981	0.990	0.999	1.006	1.014	1.021	1.025	1.031	1.036	1.040	1.045	1.048	1.050	1.051	1.054	1.055	1.056	1.058	1.058	1.056	1.056	1.055	1.052	1.051	1.050	1.049	1.046	1.044	1.041	1.040	1.038	1.035	1.032	1.030	1.029	1.028	1.025	1.024	1.022	1.022	1.021	1.021	1.020	1.021	1.022	1.022	1.025	1.028	1.030	1.031	1.035	1.039	1.042	1.046	1.051	1.056	1.062	1.069	1.076	1.084	1.091	1.100	1.109	1.119	1.128	1.139	1.149	1.161	1.172	1.185	1.198	1.210	1.224	1.236	1.251	1.265	1.281	1.295	1.310	1.326	1.341	1.356	1.372	1.389	1.404	1.420	1.435	1.451	1.466	1.482	1.498	1.511	1.526	1.540	1.554	1.566	1.579	1.590	1.602	1.614	1.624	1.634	1.642	1.651	1.659	1.665	1.671	1.676	1.680	1.684	1.685	1.686	1.686	1.686	1.684	1.681	1.676	1.672	1.668	1.661	1.652	1.646	1.636	1.628	1.618	1.606	1.595	1.581	1.569	1.556	1.542	1.529	1.515	1.500	1.485	1.470	1.455	1.440	1.424	1.409	1.394	1.379	1.364	1.350	1.336	1.322	1.309	1.298	1.285	1.274	1.264	1.254	1.244	1.234	1.226	1.219	1.211	1.204	1.199	1.194	1.189	1.185	1.184	1.181	1.179	1.178	1.178	1.178	1.178	1.179	1.180	1.181	1.182	1.186	1.188	1.190	1.192	1.195	1.198	1.201	1.204	1.206	1.208	1.210	1.211	1.214	1.215	1.215	1.216	1.216	1.216	1.215	1.214	1.211	1.210	1.208	1.204	1.200	1.196	1.191	1.186	1.180	1.175	1.168	1.161	1.154	1.145	1.138	1.129	1.120	1.110	1.101	1.092	1.082	1.074	1.064	1.054	1.044	1.034	1.025	1.016	1.006	0.998	0.989	0.980	0.972	0.965	0.956	0.949	0.941	0.935	0.929	0.921	0.916	0.911	0.905	0.901	0.896	0.892	0.889	0.886	0.881	0.879	0.876	0.872	0.869	0.868	0.864	0.860	0.858	0.854	0.851	0.848	0.845	0.840	0.838	0.834	0.829	0.824	0.818	0.812	0.806	0.800	0.792	0.785	0.778	0.769	0.759	0.749	0.739	0.728	0.716	0.704	0.691	0.678	0.664	0.649	0.634	0.618	0.601	0.585	0.568	0.550	0.531	0.512	0.494	0.475	0.455	0.436	0.416	0.396	0.378	0.358	0.336	0.318	0.298	0.278	0.259	0.240	0.220	0.202	0.185	0.168	0.150	0.132	0.116	0.102	0.088	0.072	0.060	0.048	0.035	0.024	0.014	0.004	-0.005	-0.012	-0.020	-0.026	-0.032	-0.036	-0.040	-0.042	-0.045	-0.046	-0.045	-0.044	-0.042	-0.040	-0.038	-0.034	-0.029	-0.024	-0.016	-0.010	-0.004	0.005	0.012	0.022	0.031	0.041	0.051	0.062	0.072	0.084	0.096	0.108	0.120	0.131	0.144	0.156	0.169	0.180	0.192	0.205	0.218	0.229	0.241	0.252	0.265	0.276	0.288	0.299	0.309	0.319	0.329	0.339	0.349	0.359	0.369	0.378	0.386	0.395	0.404	0.411	0.419	0.426	0.435	0.442	0.450	0.456	0.464	0.471	0.478	0.484	0.491	0.499	0.505	0.511	0.518	0.526	0.532	0.539	0.546	0.554	0.561	0.570	0.576	0.585	0.591	0.600	0.608	0.616	0.624	0.632	0.641	0.651	0.659	0.669	0.678	0.685	0.695	0.705	0.712	0.722	0.730	0.740	0.750	0.758	0.766	0.775	0.784	0.792	0.800	0.809	0.816	0.824	0.831	0.838	0.845	0.850	0.856	0.861	0.866	0.871	0.875	0.880	0.882	0.885	0.886	0.889	0.890	0.890	0.890	0.890	0.890	0.889	0.886	0.884	0.881	0.878	0.874	0.870	0.865	0.860	0.855	0.850	0.842	0.838	0.831	0.824	0.816	0.809	0.801	0.794	0.785	0.778	0.769	0.760	0.752	0.742	0.734	0.726	0.718	0.710	0.701	0.692	0.684	0.676	0.669	0.661	0.654	0.648	0.640	0.634	0.629	0.622	0.616	0.612	0.608	0.602	0.599	0.595	0.591	0.589	0.586	0.582	0.581	0.580	0.579	0.578	0.578	0.578	0.578	0.579	0.579	0.580	0.581	0.584	0.584	0.586	0.589	0.591	0.594	0.595	0.599	0.601	0.604	0.606	0.608	0.610	0.611	0.614	0.615	0.616	0.618	0.618	0.619	0.620	0.619	0.618	0.618	0.616	0.614	0.611	0.609	0.605	0.600	0.595	0.590	0.584	0.575	0.568	0.558	0.549	0.538	0.526	0.514	0.501	0.486	0.471	0.456	0.439	0.421	0.402	0.385	0.364	0.342	0.321	0.298	0.274	0.249	0.224	0.199	0.171	0.144	0.115	0.085	0.055	0.025	-0.008	-0.038	-0.070	-0.104	-0.136	-0.170	-0.205	-0.238	-0.272	-0.308	-0.340	-0.375	-0.409	-0.444	-0.478	-0.510	-0.544	-0.578	-0.609	-0.641	-0.671	-0.702	-0.732	-0.761	-0.790	-0.818	-0.845	-0.871	-0.896	-0.920	-0.944	-0.966	-0.988	-1.008	-1.026	-1.044	-1.060	-1.075	-1.089	-1.102	-1.114	-1.124	-1.131	-1.140	-1.146	-1.151	-1.155	-1.158	-1.159	-1.159	-1.158	-1.155	-1.151	-1.146	-1.141	-1.135	-1.128	-1.118	-1.108	-1.096	-1.085	-1.070	-1.056	-1.041	-1.025	-1.008	-0.990	-0.971	-0.951	-0.930	-0.908	-0.886	-0.861	-0.838	-0.812	-0.786	-0.761	-0.734	-0.705	-0.678	-0.649	-0.618	-0.588	-0.556	-0.525	-0.492	-0.460	-0.426	-0.392	-0.358	-0.324	-0.289	-0.254	-0.218	-0.181	-0.145	-0.109	-0.072	-0.036	0.001	0.036	0.074	0.111	0.146	0.181	0.218	0.251	0.286	0.321	0.355	0.388	0.419	0.451	0.482	0.512	0.542	0.570	0.599	0.624	0.651	0.675	0.699	0.721	0.742	0.762	0.782	0.800	0.818	0.832	0.846	0.859	0.871	0.881	0.891	0.900	0.908	0.912	0.918	0.922	0.925	0.926	0.928	0.928	0.926	0.925	0.922	0.919	0.915	0.911	0.908	0.901	0.896	0.890	0.882	0.876	0.869	0.862	0.855	0.849	0.841	0.834	0.828	0.821	0.815	0.809	0.804	0.799	0.795	0.791	0.788	0.785	0.784	0.784	0.784	0.785	0.786	0.790	0.794	0.799	0.805	0.812	0.820	0.829	0.840	0.850	0.864	0.878	0.894	0.909	0.926	0.946	0.966	0.988	1.010	1.034	1.060	1.086	1.114	1.141	1.171	1.202	1.235	1.268	1.301	1.336	1.372	1.410	1.448	1.486	1.525	1.565	1.606	1.646	1.688	1.730	1.772	1.816	1.859	1.902	1.946	1.989	2.033	2.075	2.118	2.160	2.202	2.245	2.288	2.328	2.368	2.406	2.445	2.482	2.519	2.554	2.588	2.622	2.654	2.684	2.714	2.742	2.769	2.795	2.819	2.840	2.861	2.880	2.899	2.914	2.928	2.940	2.951	2.960	2.968	2.974	2.978	2.979	2.980	2.979	2.976	2.971	2.965	2.956	2.948	2.936	2.924	2.909	2.894	2.878	2.858	2.839	2.818	2.795	2.771	2.748	2.721	2.695	2.668	2.640	2.610	2.580	2.550	2.519	2.486	2.454	2.421	2.388	2.354	2.321	2.286	2.254	2.220	2.186	2.154	2.121	2.089	2.055	2.024	1.991	1.961	1.930	1.901	1.872	1.845	1.818	1.792	1.766	1.742	1.720	1.698	1.678	1.658	1.638	1.620	1.604	1.588	1.574	1.561	1.549	1.539	1.528	1.519	1.512	1.505	1.499	1.494	1.490	1.488	1.485	1.484	1.482	1.481	1.481	1.482	1.482	1.482	1.485	1.486	1.489	1.489	1.490	1.492	1.494	1.494	1.495	1.494	1.495	1.494	1.492	1.491	1.489	1.486	1.481	1.478	1.472	1.468	1.460	1.452	1.445	1.436	1.428	1.418	1.408	1.395	1.384	1.371	1.359	1.346	1.332	1.319	1.304	1.290	1.276	1.262	1.248	1.232	1.220	1.206	1.192	1.179	1.168	1.156	1.144	1.134	1.125	1.115	1.106	1.099	1.092	1.086	1.081	1.075	1.074	1.070	1.069	1.068	1.069	1.070	1.072	1.076	1.080	1.085	1.091	1.096	1.105	1.111	1.121	1.129	1.139	1.149	1.159	1.170	1.179	1.190	1.201	1.212	1.222	1.234	1.244	1.254	1.264	1.274	1.282	1.291	1.299	1.308	1.315	1.321	1.328	1.332	1.338	1.342	1.346	1.350	1.352	1.355	1.356	1.358	1.359	1.360	1.359	1.358	1.358	1.358	1.356	1.355	1.354	1.352	1.350	1.350	1.348	1.348	1.346	1.346	1.345	1.346	1.346	1.348	1.349	1.351	1.354	1.358	1.361	1.366	1.372	1.378	1.385	1.392	1.400	1.410	1.420	1.430	1.441	1.454	1.465	1.480	1.494	1.509	1.524	1.539	1.556	1.574	1.590	1.608	1.626	1.645	1.662	1.681	1.701	1.721	1.739	1.759	1.779	1.796	1.814	1.832	1.851	1.869	1.886	1.904	1.920	1.938	1.952	1.968	1.981	1.995	2.007	2.019	2.031	2.042	2.051	2.060	2.069	2.076	2.084	2.089	2.094	2.098	2.102	2.104	2.106	2.106	2.106	2.106	2.105	2.102	2.100	2.098	2.092	2.089	2.085	2.080	2.074	2.068	2.061	2.055	2.049	2.041	2.034	2.027	2.019	2.013	2.005	1.998	1.991	1.984	1.978	1.971	1.965	1.959	1.954	1.949	1.945	1.941	1.938	1.935	1.932	1.931	1.929	1.929	1.929	1.929	1.931	1.932	1.935	1.938	1.942	1.948	1.951	1.958	1.964	1.970	1.978	1.985	1.994	2.001	2.010	2.019	2.029	2.039	2.049	2.059	2.070	2.080	2.091	2.102	2.112	2.124	2.134	2.145	2.155	2.166	2.178	2.186	2.196	2.208	2.216	2.225	2.231	2.240	2.249	2.255	2.262	2.268	2.274	2.279	2.284	2.286	2.290	2.292	2.295	2.296	2.298	2.298	2.298	2.296	2.294	2.292	2.290	2.286	2.282	2.279	2.274	2.269	2.262	2.256	2.249	2.242	2.234	2.228	2.219	2.211	2.202	2.192	2.184	2.174	2.165	2.156	2.145	2.136	2.125	2.116	2.106	2.098	2.088	2.078	2.069	2.059	2.049	2.040	2.031	2.021	2.014	2.005	1.996	1.989	1.981	1.972	1.966	1.960	1.952	1.946	1.940	1.934	1.928	1.922	1.916	1.911	1.906	1.900	1.896	1.891	1.886	1.881	1.876	1.872	1.868	1.862	1.858	1.852	1.849	1.844	1.838	1.832	1.828	1.822	1.818	1.811	1.805	1.799	1.792	1.785	1.779	1.771	1.764	1.756	1.749	1.741	1.734	1.725	1.718	1.709	1.700	1.691	1.682	1.674	1.666	1.658	1.649	1.640	1.632	1.624	1.618	1.610	1.602	1.596	1.590	1.585	1.580	1.576	1.572	1.569	1.566	1.565	1.564	1.564	1.565	1.566	1.568	1.570	1.574	1.579	1.584	1.589	1.596	1.604	1.612	1.621	1.632	1.642	1.654	1.665	1.679	1.691	1.705	1.719	1.734	1.749	1.764	1.779	1.795	1.811	1.826	1.842	1.858	1.875	1.890	1.905	1.921	1.936	1.951	1.965	1.980	1.994	2.006	2.019	2.031	2.042	2.054	2.062	2.072	2.081	2.090	2.096	2.104	2.110	2.115	2.120	2.124	2.129	2.130	2.132	2.134	2.134	2.135	2.134	2.134	2.131	2.129	2.126	2.124	2.121	2.116	2.111	2.108	2.101	2.096	2.090	2.084	2.076	2.070	2.064	2.056	2.049	2.041	2.033	2.024	2.015	2.006	1.998	1.988	1.978	1.969	1.958	1.949	1.939	1.928	1.918	1.905	1.895	1.884	1.871	1.860	1.848	1.835	1.822	1.811	1.798	1.785	1.771	1.759	1.745	1.730	1.718	1.704	1.689	1.675	1.660	1.648	1.632	1.618	1.605	1.591	1.578	1.564	1.551	1.539	1.525	1.514	1.501	1.490	1.479	1.469	1.460	1.450	1.442	1.434	1.428	1.421	1.415	1.411	1.409	1.405	1.404	1.402	1.402	1.404	1.405	1.408	1.412	1.416	1.424	1.431	1.439	1.448	1.458	1.468	1.479	1.491	1.504	1.519	1.534	1.548	1.564	1.580	1.596	1.614	1.631	1.649	1.668	1.685	1.704	1.720	1.739	1.758	1.774	1.791	1.809	1.825	1.840	1.856	1.871	1.886	1.900	1.912	1.925	1.938	1.949	1.959	1.966	1.974	1.981	1.988	1.992	1.996	2.000	2.002	2.004	2.005	2.004	2.002	2.000	1.998	1.994	1.988	1.982	1.976	1.969	1.962	1.954	1.945	1.936	1.926	1.916	1.905	1.896	1.885	1.872	1.862	1.850	1.839	1.828	1.816	1.805	1.794	1.782	1.771	1.760	1.750	1.741	1.731	1.720	1.710	1.702	1.692	1.685	1.676	1.669	1.660	1.654	1.646	1.639	1.632	1.626	1.621	1.614	1.609	1.604	1.598	1.592	1.588	1.582	1.578	1.572	1.568	1.562	1.558	1.554	1.548	1.544	1.540	1.535	1.530	1.525	1.520	1.515	1.510	1.506	1.501	1.495	1.491	1.486	1.481	1.476	1.472	1.468	1.464	1.459	1.455	1.450	1.448	1.444	1.440	1.438	1.434	1.431	1.429	1.426	1.426	1.424	1.424	1.424	1.424	1.424	1.424	1.425	1.426	1.426	1.429	1.432	1.436	1.439	1.444	1.448	1.452	1.458	1.464	1.469	1.476	1.482	1.489	1.496	1.504	1.514	1.522	1.531	1.540	1.550	1.560	1.572	1.582	1.594	1.605	1.616	1.629	1.641	1.654	1.666	1.679	1.692	1.705	1.719	1.732	1.748	1.761	1.776	1.790	1.805	1.820	1.835	1.850	1.865	1.879	1.895	1.910	1.925	1.940	1.955	1.970	1.985	2.000	2.014	2.030	2.044	2.058	2.071	2.085	2.098	2.111	2.122	2.135	2.146	2.156	2.166	2.176	2.186	2.194	2.201	2.208	2.215	2.220	2.225	2.228	2.231	2.234	2.235	2.236	2.235	2.234	2.231	2.228	2.222	2.219	2.212	2.205	2.199	2.189	2.180	2.170	2.158	2.146	2.132	2.120	2.105	2.090	2.074	2.058	2.041	2.024	2.005	1.986	1.968	1.949	1.929	1.909	1.890	1.869	1.849	1.828	1.808	1.788	1.768	1.748	1.726	1.708	1.688	1.669	1.650	1.632	1.614	1.596	1.580	1.564	1.548	1.534	1.518	1.504	1.491	1.478	1.466	1.455	1.445	1.434	1.425	1.418	1.409	1.401	1.396	1.390	1.386	1.381	1.378	1.374	1.371	1.368	1.366	1.365	1.365	1.364	1.362	1.362	1.364	1.364	1.365	1.366	1.366	1.368	1.369	1.370	1.371	1.371	1.372	1.372	1.374	1.372	1.372	1.372	1.372	1.371	1.369	1.368	1.365	1.362	1.359	1.356	1.352	1.348	1.344	1.339	1.334	1.328	1.321	1.315	1.308	1.300	1.292	1.284	1.276	1.268	1.258	1.249	1.239	1.229	1.219	1.209	1.199	1.189	1.179	1.169	1.159	1.148	1.138	1.128	1.115	1.106	1.096	1.086	1.076	1.068	1.059	1.050	1.041	1.032	1.025	1.018	1.010	1.004	0.998	0.991	0.986	0.980	0.976	0.972	0.968	0.965	0.961	0.959	0.958	0.956	0.956	0.955	0.955	0.955	0.956	0.959	0.960	0.964	0.968	0.970	0.975	0.980	0.985	0.990	0.996	1.002	1.009	1.018	1.025	1.032	1.042	1.051	1.062	1.071	1.082	1.094	1.105	1.116	1.129	1.142	1.155	1.169	1.182	1.198	1.211	1.225	1.241	1.256	1.272	1.288	1.304	1.320	1.336	1.354	1.370	1.388	1.405	1.424	1.440	1.459	1.476	1.494	1.511	1.529	1.546	1.565	1.581	1.600	1.618	1.634	1.651	1.669	1.685	1.701	1.718	1.734	1.749	1.762	1.779	1.792	1.806	1.819	1.832	1.844	1.856	1.868	1.878	1.886	1.895	1.902	1.910	1.916	1.920	1.926	1.929	1.932	1.934	1.935	1.935	1.934	1.931	1.929	1.925	1.920	1.915	1.909	1.901	1.892	1.882	1.872	1.861	1.849	1.836	1.822	1.809	1.792	1.776	1.760	1.742	1.724	1.706	1.686	1.668	1.646	1.626	1.605	1.585	1.564	1.542	1.520	1.498	1.476	1.454	1.432	1.410	1.389	1.368	1.346	1.326	1.305	1.285	1.266	1.246	1.229	1.211	1.194	1.176	1.160	1.145	1.130	1.115	1.101	1.089	1.078	1.065	1.055	1.045	1.036	1.028	1.020	1.012	1.006	1.001	0.996	0.992	0.989	0.985	0.982	0.981	0.979	0.979	0.979	0.979	0.979	0.980	0.980	0.982	0.985	0.986	0.988	0.991	0.994	0.995	0.999	1.001	1.005	1.008	1.011	1.012	1.015	1.019	1.020	1.021	1.024	1.026	1.026	1.028	1.029	1.029	1.028	1.026	1.026	1.024	1.021	1.019	1.016	1.012	1.009	1.004	1.000	0.994	0.989	0.981	0.975	0.966	0.959	0.950	0.941	0.932	0.921	0.910	0.899	0.888	0.875	0.864	0.851	0.838	0.824	0.811	0.799	0.785	0.771	0.756	0.744	0.731	0.718	0.704	0.690	0.678	0.664	0.651	0.640	0.628	0.616	0.605	0.594	0.584	0.575	0.566	0.558	0.550	0.542	0.536	0.531	0.526	0.521	0.518	0.515	0.514	0.511	0.511	0.511	0.512	0.514	0.516	0.519	0.522	0.528	0.532	0.539	0.544	0.551	0.558	0.565	0.572	0.582	0.591	0.600	0.610	0.619	0.629	0.639	0.648	0.659	0.669	0.678	0.688	0.699	0.708	0.718	0.726	0.736	0.745	0.752	0.761	0.769	0.775	0.781	0.788	0.792	0.799	0.802	0.806	0.810	0.812	0.814	0.815	0.816	0.816	0.815	0.812	0.810	0.806	0.802	0.798	0.792	0.786	0.780	0.771	0.764	0.755	0.746	0.736	0.725	0.714	0.701	0.689	0.676	0.662	0.650	0.635	0.621	0.605	0.590	0.575	0.559	0.544	0.528	0.511	0.495	0.479	0.464	0.448	0.431	0.416	0.401	0.386	0.371	0.358	0.341	0.329	0.315	0.302	0.290	0.278	0.266	0.256	0.246	0.238	0.228	0.220	0.212	0.206	0.201	0.195	0.191	0.188	0.185	0.182	0.181	0.181	0.181	0.181	0.182	0.185	0.188	0.191	0.195	0.199	0.204	0.209	0.216	0.221	0.229	0.236	0.244	0.252	0.260	0.270	0.279	0.288	0.299	0.308	0.319	0.329	0.340	0.351	0.362	0.372	0.384	0.394	0.404	0.415	0.426	0.438	0.449	0.460	0.471	0.481	0.492	0.502	0.512	0.524	0.534	0.544	0.555	0.564	0.574	0.582	0.592	0.600	0.610	0.619	0.625	0.634	0.641	0.649	0.655	0.662	0.668	0.672	0.678	0.682	0.686	0.690	0.694	0.698	0.700	0.701	0.702	0.704	0.704	0.702	0.701	0.700	0.698	0.695	0.691	0.688	0.684	0.679	0.672	0.666	0.660	0.654	0.646	0.639	0.629	0.620	0.611	0.602	0.594	0.582	0.572	0.564	0.554	0.542	0.532	0.522	0.514	0.504	0.494	0.484	0.476	0.468	0.460	0.451	0.444	0.438	0.431	0.426	0.421	0.416	0.412	0.410	0.409	0.406	0.405	0.406	0.408	0.409	0.411	0.416	0.420	0.425	0.432	0.438	0.446	0.455	0.465	0.474	0.485	0.498	0.510	0.521	0.535	0.549	0.564	0.579	0.595	0.610	0.626	0.644	0.660	0.679	0.695	0.714	0.732	0.750	0.768	0.786	0.805	0.824	0.842	0.861	0.879	0.896	0.914	0.932	0.950	0.968	0.984	1.000	1.016	1.032	1.049	1.062	1.076	1.091	1.105	1.118	1.130	1.142	1.154	1.166	1.176	1.186	1.196	1.205	1.214	1.221	1.230	1.236	1.242	1.249	1.255	1.259	1.264	1.268	1.270	1.272	1.275	1.278	1.279	1.280	1.280	1.280	1.279	1.279	1.276	1.275	1.272	1.270	1.266	1.264	1.260	1.255	1.250	1.245	1.239	1.234	1.226	1.220	1.212	1.205	1.196	1.188	1.179	1.170	1.161	1.151	1.141	1.130	1.119	1.109	1.098	1.085	1.074	1.064	1.051	1.039	1.026	1.014	1.000	0.989	0.976	0.962	0.950	0.936	0.924	0.910	0.898	0.884	0.872	0.859	0.846	0.834	0.822	0.810	0.799	0.788	0.776	0.765	0.755	0.745	0.735	0.728	0.718	0.709	0.702	0.696	0.689	0.684	0.679	0.674	0.669	0.666	0.664	0.661	0.660	0.660	0.660	0.661	0.662	0.665	0.669	0.671	0.675	0.681	0.688	0.694	0.701	0.709	0.718	0.726	0.738	0.748	0.759	0.770	0.782	0.796	0.809	0.822	0.838	0.851	0.866	0.881	0.898	0.912	0.929	0.944	0.961	0.978	0.994	1.011	1.026	1.044	1.059	1.075	1.091	1.106	1.121	1.138	1.151	1.165	1.180	1.192	1.205	1.218	1.229	1.241	1.250	1.261	1.269	1.279	1.286	1.294	1.300	1.306	1.310	1.315	1.319	1.321	1.324	1.325	1.326	1.326	1.326	1.325	1.325	1.322	1.320	1.318	1.312	1.309	1.305	1.300	1.294	1.289	1.282	1.276	1.270	1.262	1.255	1.248	1.240	1.232	1.225	1.219	1.210	1.202	1.194	1.188	1.178	1.170	1.161	1.154	1.146	1.139	1.130	1.122	1.112	1.105	1.098	1.089	1.080	1.071	1.062	1.055	1.045	1.036	1.028	1.019	1.009	1.000	0.991	0.981	0.971	0.961	0.951	0.941	0.930	0.919	0.909	0.896	0.885	0.872	0.861	0.851	0.839	0.826	0.815	0.804	0.791	0.780	0.768	0.756	0.745	0.734	0.724	0.712	0.701	0.691	0.682	0.674	0.664	0.658	0.650	0.644	0.638	0.632	0.628	0.622	0.620	0.619	0.616	0.616	0.616	0.618	0.619	0.621	0.624	0.629	0.634	0.640	0.648	0.654	0.662	0.671	0.680	0.691	0.702	0.714	0.725	0.738	0.750	0.762	0.775	0.789	0.801	0.816	0.830	0.844	0.856	0.871	0.885	0.898	0.911	0.924	0.938	0.950	0.962	0.974	0.986	0.996	1.008	1.018	1.026	1.035	1.042	1.050	1.058	1.064	1.071	1.075	1.080	1.085	1.088	1.090	1.094	1.095	1.096	1.098	1.096	1.096	1.095	1.094	1.092	1.090	1.086	1.085	1.080	1.076	1.072	1.069	1.062	1.059	1.054	1.049	1.042	1.036	1.030	1.025	1.019	1.012	1.005	1.000	0.992	0.986	0.980	0.972	0.966	0.960	0.952	0.946	0.940	0.932	0.928	0.920	0.914	0.906	0.901	0.894	0.889	0.882	0.876	0.871	0.865	0.859	0.854	0.848	0.842	0.836	0.830	0.826	0.820	0.815	0.809	0.804	0.799	0.794	0.789	0.782	0.778	0.772	0.768	0.761	0.756	0.751	0.746	0.740	0.735	0.729	0.722	0.718	0.711	0.705	0.700	0.692	0.688	0.680	0.674	0.668	0.660	0.654	0.648	0.639	0.632	0.624	0.618	0.610	0.601	0.592	0.584	0.576	0.568	0.560	0.551	0.542	0.534	0.522	0.514	0.505	0.496	0.486	0.476	0.468	0.459	0.449	0.439	0.430	0.420	0.411	0.402	0.394	0.385	0.376	0.368	0.359	0.351	0.342	0.334	0.326	0.319	0.311	0.304	0.296	0.289	0.281	0.274	0.266	0.259	0.252	0.245	0.239	0.231	0.225	0.218	0.210	0.205	0.198	0.190	0.184	0.176	0.168	0.160	0.151	0.145	0.136	0.126	0.118	0.109	0.099	0.089	0.079	0.068	0.058	0.045	0.034	0.021	0.009	-0.005	-0.018	-0.030	-0.045	-0.059	-0.074	-0.089	-0.104	-0.120	-0.134	-0.150	-0.166	-0.182	-0.200	-0.216	-0.234	-0.250	-0.268	-0.284	-0.301	-0.318	-0.334	-0.352	-0.368	-0.385	-0.401	-0.418	-0.432	-0.448	-0.464	-0.478	-0.491	-0.506	-0.520	-0.532	-0.546	-0.559	-0.569	-0.580	-0.591	-0.601	-0.611	-0.620	-0.629	-0.636	-0.644	-0.650	-0.656	-0.662	-0.668	-0.671	-0.675	-0.678	-0.679	-0.681	-0.682	-0.682	-0.682	-0.681	-0.680	-0.679	-0.676	-0.674	-0.669	-0.665	-0.660	-0.654	-0.648	-0.641	-0.634	-0.628	-0.619	-0.609	-0.601	-0.591	-0.581	-0.570	-0.560	-0.549	-0.536	-0.525	-0.512	-0.500	-0.486	-0.474	-0.460	-0.448	-0.434	-0.420	-0.406	-0.392	-0.378	-0.364	-0.350	-0.335	-0.321	-0.308	-0.294	-0.281	-0.268	-0.255	-0.242	-0.230	-0.218	-0.206	-0.195	-0.185	-0.175	-0.165	-0.158	-0.149	-0.142	-0.135	-0.129	-0.124	-0.121	-0.116	-0.115	-0.115	-0.115	-0.115	-0.116	-0.119	-0.122	-0.128	-0.132	-0.140	-0.148	-0.156	-0.165	-0.175	-0.188	-0.199	-0.212	-0.226	-0.242	-0.258	-0.274	-0.291	-0.310	-0.328	-0.348	-0.366	-0.386	-0.406	-0.428	-0.449	-0.470	-0.490	-0.512	-0.534	-0.554	-0.575	-0.595	-0.616	-0.636	-0.656	-0.676	-0.695	-0.712	-0.730	-0.749	-0.765	-0.780	-0.796	-0.810	-0.824	-0.838	-0.849	-0.860	-0.870	-0.879	-0.888	-0.895	-0.902	-0.908	-0.912	-0.916	-0.919	-0.921	-0.922	-0.922	-0.921	-0.920	-0.918	-0.915	-0.911	-0.906	-0.901	-0.895	-0.888	-0.881	-0.874	-0.865	-0.858	-0.848	-0.839	-0.828	-0.818	-0.808	-0.796	-0.785	-0.774	-0.761	-0.750	-0.738	-0.726	-0.714	-0.701	-0.689	-0.676	-0.665	-0.651	-0.639	-0.626	-0.614	-0.601	-0.589	-0.576	-0.562	-0.550	-0.539	-0.526	-0.514	-0.501	-0.489	-0.476	-0.464	-0.450	-0.438	-0.425	-0.411	-0.398	-0.384	-0.370	-0.358	-0.344	-0.329	-0.315	-0.301	-0.285	-0.271	-0.256	-0.240	-0.225	-0.209	-0.194	-0.175	-0.159	-0.142	-0.125	-0.108	-0.091	-0.072	-0.054	-0.035	-0.016	0.002	0.021	0.041	0.061	0.081	0.101	0.121	0.142	0.162	0.182	0.202	0.224	0.244	0.264	0.285	0.305	0.325	0.346	0.366	0.386	0.405	0.424	0.445	0.462	0.481	0.500	0.519	0.536	0.554	0.570	0.588	0.604	0.620	0.634	0.649	0.664	0.678	100.000	5.000	2.000	1.000	6.000	0.000	0.000	0.000	0.000	0.000	0.000	0.000	0.000	0.000	0.000	0.000	0.000	0.000	-0.825	-0.824	-0.822	-0.821	-0.820	-0.816	-0.815	-0.812	-0.810	-0.808	-0.804	-0.800	-0.796	-0.792	-0.790	-0.788	-0.784	-0.781	-0.779	-0.776	-0.774	-0.771	-0.770	-0.769	-0.768	-0.768	-0.766	-0.768	-0.769	-0.769	-0.771	-0.774	-0.776	-0.781	-0.785	-0.789	-0.794	-0.799	-0.805	-0.811	-0.816	-0.824	-0.831	-0.839	-0.846	-0.854	-0.862	-0.871	-0.879	-0.888	-0.896	-0.905	-0.912	-0.922	-0.930	-0.938	-0.945	-0.952	-0.959	-0.965	-0.970	-0.975	-0.979	-0.982	-0.985	-0.986	-0.989	-0.988	-0.988	-0.986	-0.984	-0.980	-0.975	-0.970	-0.964	-0.956	-0.948	-0.939	-0.928	-0.916	-0.905	-0.892	-0.879	-0.864	-0.849	-0.832	-0.815	-0.798	-0.781	-0.762	-0.742	-0.724	-0.705	-0.685	-0.664	-0.644	-0.622	-0.600	-0.580	-0.560	-0.539	-0.518	-0.498	-0.476	-0.456	-0.436	-0.416	-0.398	-0.380	-0.361	-0.344	-0.325	-0.310	-0.292	-0.278	-0.262	-0.246	-0.231	-0.218	-0.205	-0.192	-0.180	-0.169	-0.158	-0.148	-0.138	-0.128	-0.119	-0.110	-0.102	-0.095	-0.088	-0.081	-0.075	-0.070	-0.062	-0.058	-0.052	-0.048	-0.044	-0.040	-0.035	-0.031	-0.026	-0.022	-0.020	-0.018	-0.014	-0.011	-0.010	-0.006	-0.005	-0.001	-0.001	0.001	0.004	0.005	0.005	0.008	0.008	0.009	0.010	0.010	0.010	0.010	0.010	0.010	0.009	0.008	0.006	0.005	0.004	0.002	0.000	-0.001	-0.004	-0.008	-0.009	-0.012	-0.015	-0.019	-0.022	-0.026	-0.029	-0.034	-0.039	-0.041	-0.046	-0.050	-0.054	-0.059	-0.062	-0.068	-0.070	-0.074	-0.078	-0.082	-0.085	-0.089	-0.092	-0.096	-0.099	-0.101	-0.104	-0.108	-0.109	-0.111	-0.112	-0.115	-0.116	-0.118	-0.118	-0.119	-0.120	-0.119	-0.119	-0.119	-0.118	-0.116	-0.114	-0.112	-0.110	-0.106	-0.104	-0.100	-0.095	-0.090	-0.084	-0.079	-0.071	-0.065	-0.058	-0.049	-0.041	-0.031	-0.022	-0.011	0.000	0.010	0.022	0.035	0.049	0.062	0.076	0.090	0.105	0.122	0.139	0.155	0.172	0.190	0.208	0.226	0.244	0.262	0.282	0.302	0.321	0.341	0.361	0.380	0.400	0.421	0.441	0.460	0.480	0.499	0.518	0.536	0.555	0.574	0.591	0.610	0.626	0.644	0.660	0.675	0.690	0.704	0.719	0.732	0.744	0.758	0.769	0.780	0.790	0.800	0.809	0.816	0.826	0.834	0.841	0.848	0.854	0.859	0.864	0.869	0.874	0.879	0.882	0.885	0.890	0.892	0.896	0.899	0.901	0.904	0.906	0.909	0.910	0.914	0.915	0.918	0.920	0.921	0.924	0.926	0.928	0.929	0.931	0.932	0.935	0.936	0.939	0.941	0.944	0.946	0.948	0.950	0.952	0.954	0.955	0.958	0.959	0.961	0.962	0.962	0.965	0.965	0.966	0.968	0.968	0.968	0.969	0.970	0.969	0.969	0.969	0.968	0.966	0.968	0.966	0.966	0.965	0.965	0.964	0.964	0.962	0.962	0.961	0.961	0.961	0.961	0.962	0.961	0.964	0.965	0.966	0.968	0.970	0.974	0.976	0.980	0.984	0.989	0.994	1.000	1.006	1.014	1.021	1.030	1.038	1.048	1.058	1.068	1.079	1.090	1.102	1.116	1.130	1.144	1.158	1.174	1.189	1.204	1.220	1.236	1.252	1.269	1.285	1.302	1.319	1.335	1.352	1.368	1.385	1.400	1.416	1.432	1.448	1.461	1.475	1.490	1.504	1.516	1.528	1.539	1.550	1.560	1.569	1.578	1.586	1.592	1.600	1.605	1.610	1.614	1.619	1.621	1.624	1.624	1.625	1.625	1.624	1.622	1.620	1.619	1.615	1.611	1.608	1.602	1.598	1.592	1.586	1.580	1.574	1.568	1.559	1.552	1.545	1.536	1.530	1.521	1.514	1.506	1.499	1.491	1.484	1.476	1.469	1.462	1.455	1.446	1.440	1.434	1.425	1.418	1.411	1.404	1.398	1.390	1.382	1.376	1.369	1.362	1.355	1.349	1.341	1.334	1.328	1.320	1.312	1.305	1.298	1.288	1.280	1.272	1.264	1.256	1.246	1.238	1.229	1.220	1.211	1.201	1.192	1.182	1.174	1.162	1.154	1.144	1.134	1.124	1.115	1.105	1.094	1.085	1.075	1.065	1.058	1.048	1.039	1.031	1.022	1.015	1.006	0.999	0.992	0.985	0.980	0.975	0.969	0.965	0.961	0.958	0.954	0.951	0.950	0.948	0.948	0.948	0.949	0.950	0.952	0.954	0.958	0.961	0.966	0.970	0.978	0.984	0.990	0.999	1.008	1.018	1.029	1.039	1.051	1.064	1.078	1.091	1.106	1.122	1.139	1.156	1.175	1.194	1.211	1.232	1.254	1.275	1.298	1.320	1.344	1.369	1.392	1.418	1.444	1.470	1.496	1.524	1.550	1.578	1.605	1.632	1.661	1.689	1.716	1.744	1.772	1.799	1.826	1.852	1.880	1.906	1.931	1.956	1.980	2.004	2.026	2.047	2.070	2.088	2.108	2.124	2.141	2.155	2.169	2.181	2.192	2.201	2.210	2.216	2.221	2.224	2.228	2.228	2.225	2.224	2.220	2.214	2.206	2.198	2.189	2.178	2.165	2.150	2.135	2.120	2.102	2.085	2.065	2.045	2.024	2.002	1.980	1.958	1.934	1.910	1.885	1.861	1.835	1.811	1.786	1.761	1.738	1.715	1.690	1.668	1.644	1.622	1.601	1.580	1.560	1.541	1.522	1.506	1.489	1.474	1.460	1.446	1.434	1.424	1.414	1.404	1.398	1.391	1.385	1.381	1.378	1.375	1.375	1.374	1.375	1.378	1.380	1.384	1.388	1.392	1.398	1.404	1.411	1.418	1.426	1.434	1.442	1.451	1.460	1.469	1.478	1.488	1.496	1.505	1.514	1.521	1.529	1.538	1.544	1.551	1.556	1.562	1.568	1.571	1.574	1.576	1.579	1.580	1.580	1.580	1.578	1.575	1.571	1.568	1.562	1.558	1.551	1.544	1.535	1.526	1.516	1.505	1.495	1.481	1.470	1.456	1.442	1.428	1.412	1.396	1.381	1.365	1.348	1.331	1.314	1.296	1.280	1.261	1.244	1.226	1.208	1.190	1.172	1.155	1.138	1.120	1.105	1.089	1.072	1.056	1.041	1.028	1.014	1.001	0.989	0.976	0.964	0.954	0.944	0.935	0.928	0.919	0.911	0.906	0.900	0.896	0.892	0.890	0.888	0.885	0.885	0.885	0.886	0.888	0.891	0.894	0.898	0.902	0.908	0.914	0.921	0.928	0.935	0.944	0.952	0.961	0.971	0.981	0.991	1.001	1.012	1.022	1.034	1.046	1.058	1.069	1.080	1.091	1.102	1.115	1.126	1.138	1.148	1.159	1.170	1.179	1.189	1.199	1.208	1.216	1.224	1.232	1.239	1.245	1.251	1.259	1.262	1.268	1.271	1.276	1.279	1.282	1.284	1.286	1.286	1.289	1.289	1.288	1.288	1.288	1.285	1.284	1.281	1.279	1.276	1.272	1.270	1.266	1.262	1.259	1.255	1.250	1.246	1.240	1.236	1.230	1.226	1.221	1.215	1.209	1.204	1.198	1.191	1.184	1.178	1.171	1.165	1.158	1.151	1.144	1.138	1.129	1.121	1.114	1.106	1.099	1.090	1.081	1.072	1.064	1.054	1.044	1.034	1.024	1.014	1.002	0.992	0.981	0.970	0.958	0.945	0.932	0.920	0.908	0.894	0.881	0.868	0.854	0.840	0.825	0.810	0.796	0.781	0.766	0.751	0.736	0.721	0.705	0.690	0.675	0.661	0.645	0.630	0.616	0.601	0.588	0.572	0.559	0.545	0.531	0.518	0.505	0.491	0.478	0.466	0.452	0.442	0.430	0.419	0.406	0.395	0.384	0.372	0.362	0.351	0.341	0.331	0.321	0.311	0.301	0.291	0.281	0.271	0.261	0.251	0.241	0.231	0.221	0.210	0.199	0.189	0.178	0.166	0.155	0.144	0.131	0.119	0.106	0.092	0.081	0.068	0.055	0.040	0.026	0.012	-0.002	-0.016	-0.030	-0.046	-0.060	-0.075	-0.089	-0.104	-0.119	-0.134	-0.149	-0.164	-0.178	-0.192	-0.206	-0.220	-0.234	-0.246	-0.260	-0.271	-0.284	-0.295	-0.305	-0.316	-0.326	-0.335	-0.344	-0.351	-0.359	-0.366	-0.371	-0.378	-0.381	-0.385	-0.388	-0.390	-0.390	-0.390	-0.390	-0.389	-0.388	-0.385	-0.381	-0.378	-0.372	-0.368	-0.361	-0.354	-0.346	-0.339	-0.331	-0.322	-0.312	-0.304	-0.294	-0.284	-0.274	-0.264	-0.251	-0.241	-0.230	-0.218	-0.206	-0.195	-0.184	-0.172	-0.161	-0.150	-0.139	-0.128	-0.118	-0.108	-0.098	-0.088	-0.078	-0.069	-0.060	-0.052	-0.044	-0.036	-0.029	-0.021	-0.015	-0.010	-0.004	0.002	0.006	0.011	0.016	0.020	0.024	0.028	0.031	0.034	0.036	0.039	0.042	0.044	0.046	0.049	0.051	0.052	0.055	0.058	0.059	0.060	0.062	0.065	0.068	0.071	0.074	0.078	0.080	0.084	0.086	0.091	0.095	0.099	0.104	0.109	0.112	0.119	0.124	0.129	0.135	0.140	0.146	0.152	0.160	0.166	0.172	0.178	0.185	0.191	0.198	0.204	0.210	0.216	0.222	0.229	0.235	0.241	0.246	0.252	0.258	0.262	0.268	0.271	0.275	0.279	0.281	0.285	0.288	0.289	0.291	0.291	0.292	0.294	0.294	0.292	0.292	0.291	0.289	0.288	0.286	0.284	0.280	0.276	0.272	0.270	0.265	0.260	0.256	0.251	0.245	0.241	0.235	0.230	0.225	0.219	0.212	0.206	0.201	0.195	0.189	0.182	0.176	0.170	0.165	0.160	0.154	0.148	0.142	0.139	0.134	0.129	0.125	0.121	0.118	0.114	0.111	0.109	0.105	0.104	0.102	0.101	0.101	0.100	0.100	0.100	0.101	0.101	0.102	0.105	0.109	0.111	0.114	0.119	0.122	0.128	0.132	0.138	0.142	0.150	0.156	0.162	0.170	0.178	0.185	0.195	0.202	0.211	0.220	0.229	0.239	0.248	0.256	0.265	0.274	0.284	0.294	0.304	0.312	0.322	0.331	0.340	0.349	0.356	0.365	0.372	0.379	0.386	0.392	0.399	0.402	0.408	0.411	0.416	0.419	0.422	0.424	0.425	0.425	0.425	0.425	0.424	0.422	0.420	0.416	0.414	0.410	0.405	0.401	0.396	0.390	0.385	0.379	0.371	0.365	0.359	0.351	0.344	0.336	0.329	0.321	0.315	0.308	0.300	0.294	0.288	0.281	0.275	0.270	0.266	0.261	0.258	0.254	0.252	0.250	0.250	0.248	0.249	0.250	0.251	0.254	0.256	0.261	0.266	0.272	0.279	0.286	0.294	0.302	0.311	0.322	0.332	0.345	0.358	0.370	0.384	0.398	0.411	0.426	0.442	0.459	0.474	0.491	0.507	0.524	0.542	0.559	0.576	0.595	0.611	0.630	0.648	0.665	0.681	0.699	0.716	0.734	0.750	0.765	0.781	0.796	0.812	0.828	0.841	0.856	0.870	0.882	0.895	0.906	0.919	0.930	0.939	0.949	0.959	0.968	0.975	0.981	0.989	0.996	1.001	1.006	1.011	1.014	1.018	1.021	1.022	1.024	1.025	1.025	1.025	1.024	1.024	1.021	1.018	1.015	1.011	1.006	1.000	0.994	0.988	0.980	0.971	0.964	0.954	0.944	0.932	0.921	0.910	0.898	0.885	0.871	0.858	0.844	0.830	0.814	0.798	0.781	0.765	0.749	0.732	0.715	0.698	0.679	0.661	0.644	0.625	0.608	0.589	0.571	0.554	0.536	0.520	0.502	0.486	0.470	0.455	0.441	0.428	0.415	0.401	0.390	0.380	0.371	0.362	0.356	0.349	0.344	0.340	0.338	0.336	0.336	0.339	0.342	0.345	0.352	0.360	0.368	0.378	0.390	0.402	0.418	0.432	0.449	0.466	0.486	0.507	0.529	0.551	0.575	0.600	0.625	0.652	0.679	0.706	0.735	0.762	0.791	0.820	0.850	0.880	0.910	0.940	0.970	0.999	1.026	1.055	1.084	1.110	1.138	1.164	1.189	1.212	1.236	1.259	1.279	1.299	1.318	1.335	1.351	1.366	1.379	1.391	1.402	1.411	1.419	1.425	1.430	1.432	1.434	1.435	1.434	1.431	1.429	1.424	1.418	1.410	1.401	1.391	1.380	1.368	1.355	1.341	1.328	1.312	1.295	1.279	1.261	1.244	1.225	1.206	1.188	1.169	1.148	1.129	1.110	1.090	1.070	1.050	1.032	1.014	0.995	0.978	0.961	0.944	0.928	0.912	0.898	0.884	0.869	0.858	0.845	0.834	0.824	0.814	0.806	0.798	0.790	0.784	0.779	0.774	0.770	0.768	0.765	0.764	0.762	0.762	0.764	0.764	0.768	0.770	0.774	0.778	0.782	0.788	0.791	0.798	0.804	0.809	0.815	0.821	0.829	0.835	0.841	0.849	0.855	0.862	0.868	0.874	0.880	0.886	0.891	0.898	0.904	0.908	0.912	0.918	0.921	0.926	0.930	0.932	0.936	0.940	0.942	0.944	0.946	0.949	0.951	0.954	0.955	0.956	0.958	0.959	0.960	0.962	0.964	0.965	0.966	0.969	0.970	0.972	0.975	0.976	0.979	0.981	0.984	0.986	0.989	0.994	0.996	1.000	1.005	1.009	1.012	1.018	1.022	1.028	1.034	1.039	1.045	1.051	1.058	1.064	1.070	1.078	1.084	1.092	1.100	1.108	1.115	1.122	1.130	1.140	1.148	1.156	1.164	1.174	1.181	1.190	1.200	1.208	1.218	1.226	1.235	1.245	1.255	1.265	1.274	1.282	1.294	1.302	1.312	1.322	1.332	1.342	1.352	1.364	1.374	1.382	1.394	1.402	1.414	1.424	1.434	1.445	1.455	1.465	1.475	1.486	1.495	1.506	1.515	1.525	1.534	1.542	1.552	1.561	1.570	1.578	1.585	1.592	1.600	1.606	1.614	1.619	1.624	1.629	1.634	1.639	1.641	1.645	1.646	1.649	1.650	1.650	1.651	1.651	1.650	1.649	1.649	1.646	1.642	1.639	1.636	1.632	1.629	1.624	1.619	1.611	1.606	1.600	1.594	1.586	1.579	1.571	1.564	1.555	1.546	1.539	1.529	1.521	1.512	1.504	1.495	1.485	1.475	1.466	1.458	1.449	1.440	1.431	1.422	1.414	1.406	1.398	1.389	1.380	1.374	1.365	1.358	1.349	1.342	1.335	1.328	1.321	1.315	1.309	1.302	1.296	1.291	1.286	1.281	1.276	1.271	1.268	1.262	1.260	1.256	1.254	1.249	1.246	1.244	1.241	1.240	1.236	1.235	1.232	1.231	1.230	1.229	1.228	1.228	1.226	1.226	1.225	1.225	1.224	1.224	1.224	1.225	1.224	1.224	1.222	1.221	1.221	1.220	1.219	1.216	1.215	1.212	1.209	1.206	1.202	1.198	1.192	1.188	1.181	1.176	1.168	1.160	1.151	1.141	1.131	1.119	1.109	1.095	1.081	1.068	1.052	1.036	1.019	1.002	0.984	0.964	0.945	0.924	0.904	0.881	0.859	0.835	0.811	0.788	0.764	0.739	0.712	0.688	0.662	0.635	0.609	0.584	0.558	0.531	0.506	0.481	0.456	0.431	0.408	0.384	0.361	0.338	0.318	0.296	0.276	0.256	0.238	0.220	0.204	0.188	0.172	0.159	0.148	0.136	0.125	0.116	0.109	0.102	0.096	0.091	0.089	0.086	0.085	0.084	0.086	0.088	0.090	0.095	0.100	0.105	0.111	0.119	0.128	0.135	0.145	0.154	0.164	0.175	0.186	0.199	0.211	0.224	0.236	0.250	0.262	0.276	0.291	0.305	0.319	0.334	0.348	0.364	0.378	0.391	0.406	0.420	0.435	0.449	0.462	0.476	0.490	0.504	0.516	0.530	0.542	0.556	0.569	0.581	0.594	0.605	0.616	0.628	0.639	0.649	0.660	0.670	0.679	0.688	0.696	0.705	0.712	0.721	0.728	0.732	0.740	0.744	0.749	0.754	0.756	0.760	0.761	0.762	0.764	0.762	0.762	0.760	0.759	0.755	0.750	0.745	0.740	0.734	0.726	0.718	0.709	0.699	0.689	0.676	0.664	0.650	0.636	0.621	0.605	0.589	0.571	0.555	0.536	0.516	0.496	0.476	0.456	0.435	0.414	0.392	0.370	0.348	0.325	0.304	0.281	0.259	0.236	0.215	0.192	0.171	0.149	0.128	0.106	0.084	0.064	0.042	0.024	0.002	-0.016	-0.036	-0.055	-0.074	-0.090	-0.108	-0.125	-0.140	-0.155	-0.170	-0.185	-0.200	-0.212	-0.226	-0.238	-0.250	-0.261	-0.272	-0.282	-0.292	-0.301	-0.310	-0.320	-0.328	-0.335	-0.342	-0.349	-0.355	-0.361	-0.366	-0.372	-0.378	-0.381	-0.385	-0.388	-0.391	-0.394	-0.396	-0.398	-0.399	-0.400	-0.401	-0.401	-0.401	-0.400	-0.399	-0.396	-0.395	-0.392	-0.389	-0.386	-0.381	-0.378	-0.372	-0.366	-0.360	-0.354	-0.345	-0.338	-0.329	-0.320	-0.310	-0.299	-0.289	-0.276	-0.264	-0.251	-0.238	-0.224	-0.210	-0.194	-0.179	-0.162	-0.146	-0.129	-0.111	-0.094	-0.074	-0.056	-0.036	-0.016	0.004	0.025	0.046	0.066	0.089	0.111	0.131	0.154	0.176	0.198	0.220	0.242	0.265	0.288	0.310	0.332	0.354	0.375	0.396	0.418	0.439	0.459	0.480	0.500	0.518	0.538	0.555	0.572	0.591	0.606	0.622	0.638	0.652	0.666	0.679	0.692	0.704	0.714	0.725	0.732	0.741	0.749	0.755	0.760	0.764	0.769	0.770	0.772	0.772	0.774	0.772	0.771	0.769	0.766	0.761	0.756	0.751	0.746	0.739	0.731	0.724	0.715	0.706	0.696	0.688	0.676	0.666	0.655	0.644	0.634	0.622	0.610	0.599	0.588	0.576	0.564	0.554	0.541	0.530	0.519	0.507	0.498	0.488	0.478	0.469	0.460	0.451	0.445	0.438	0.431	0.426	0.420	0.416	0.412	0.409	0.406	0.405	0.404	0.401	0.402	0.404	0.405	0.408	0.411	0.414	0.419	0.424	0.429	0.435	0.442	0.449	0.456	0.466	0.474	0.484	0.494	0.504	0.514	0.525	0.536	0.549	0.560	0.571	0.584	0.596	0.608	0.620	0.632	0.645	0.658	0.670	0.682	0.694	0.706	0.718	0.728	0.739	0.750	0.759	0.769	0.778	0.785	0.794	0.800	0.806	0.812	0.818	0.821	0.825	0.828	0.830	0.830	0.830	0.830	0.829	0.825	0.822	0.819	0.814	0.809	0.801	0.794	0.785	0.776	0.766	0.756	0.744	0.732	0.719	0.705	0.690	0.675	0.659	0.642	0.625	0.608	0.590	0.571	0.552	0.534	0.515	0.495	0.476	0.459	0.439	0.420	0.401	0.384	0.365	0.348	0.331	0.314	0.299	0.282	0.268	0.254	0.241	0.229	0.218	0.208	0.198	0.189	0.181	0.175	0.170	0.166	0.162	0.161	0.160	0.161	0.161	0.165	0.169	0.174	0.179	0.186	0.192	0.202	0.212	0.224	0.235	0.248	0.260	0.272	0.288	0.301	0.316	0.331	0.348	0.361	0.378	0.392	0.409	0.424	0.439	0.454	0.468	0.481	0.495	0.506	0.519	0.529	0.540	0.549	0.556	0.564	0.570	0.575	0.580	0.584	0.585	0.585	0.585	0.582	0.579	0.575	0.570	0.564	0.556	0.548	0.536	0.526	0.515	0.501	0.486	0.472	0.456	0.440	0.424	0.405	0.386	0.366	0.349	0.328	0.308	0.286	0.268	0.246	0.225	0.204	0.184	0.162	0.144	0.122	0.104	0.082	0.064	0.045	0.026	0.009	-0.010	-0.026	-0.042	-0.059	-0.072	-0.088	-0.101	-0.115	-0.128	-0.140	-0.151	-0.164	-0.175	-0.186	-0.196	-0.206	-0.216	-0.226	-0.236	-0.245	-0.255	-0.264	-0.272	-0.282	-0.291	-0.301	-0.310	-0.320	-0.330	-0.341	-0.351	-0.362	-0.375	-0.386	-0.400	-0.414	-0.429	-0.444	-0.460	-0.478	-0.495	-0.512	-0.532	-0.554	-0.574	-0.596	-0.619	-0.642	-0.668	-0.692	-0.719	-0.745	-0.774	-0.801	-0.831	-0.861	-0.890	-0.921	-0.954	-0.985	-1.018	-1.051	-1.084	-1.118	-1.151	-1.185	-1.219	-1.252	-1.288	-1.321	-1.355	-1.388	-1.422	-1.455	-1.488	-1.519	-1.550	-1.582	-1.612	-1.644	-1.672	-1.701	-1.729	-1.756	-1.784	-1.809	-1.834	-1.858	-1.880	-1.902	-1.924	-1.944	-1.964	-1.982	-2.000	-2.016	-2.031	-2.045	-2.060	-2.071	-2.084	-2.095	-2.104	-2.114	-2.122	-2.130	-2.136	-2.141	-2.146	-2.151	-2.155	-2.158	-2.160	-2.161	-2.162	-2.164	-2.165	-2.164	-2.162	-2.162	-2.160	-2.158	-2.155	-2.152	-2.149	-2.145	-2.142	-2.138	-2.134	-2.130	-2.125	-2.119	-2.115	-2.109	-2.102	-2.098	-2.091	-2.085	-2.078	-2.071	-2.065	-2.058	-2.051	-2.045	-2.036	-2.029	-2.022	-2.015	-2.007	-1.999	-1.991	-1.985	-1.976	-1.969	-1.960	-1.952	-1.944	-1.935	-1.928	-1.919	-1.910	-1.902	-1.894	-1.886	-1.878	-1.869	-1.860	-1.852	-1.844	-1.836	-1.828	-1.821	-1.812	-1.805	-1.796	-1.789	-1.781	-1.775	-1.768	-1.760	-1.754	-1.748	-1.741	-1.735	-1.729	-1.722	-1.718	-1.712	-1.708	-1.701	-1.698	-1.694	-1.690	-1.685	-1.681	-1.678	-1.674	-1.672	-1.670	-1.666	-1.665	-1.662	-1.661	-1.661	-1.659	-1.659	-1.659	-1.659	-1.658	-1.659	-1.660	-1.661	-1.662	-1.662	-1.665	-1.666	-1.670	-1.672	-1.675	-1.679	-1.681	-1.684	-1.689	-1.692	-1.695	-1.699	-1.702	-1.708	-1.711	-1.716	-1.720	-1.725	-1.730	-1.734	-1.739	-1.744	-1.746	-1.751	-1.756	-1.760	-1.764	-1.769	-1.771	-1.775	-1.779	-1.782	-1.785	-1.789	-1.791	-1.794	-1.796	-1.798	-1.800	-1.801	-1.802	-1.804	-1.804	-1.806	-1.806	-1.806	-1.808	-1.808	-1.808	-1.808	-1.806	-1.806	-1.806	-1.806	-1.805	-1.805	-1.805	-1.804	-1.804	-1.802	-1.802	-1.801	-1.801	-1.801	-1.801	-1.800	-1.800	-1.800	-1.801	-1.801	-1.802	-1.804	-1.804	-1.805	-1.808	-1.809	-1.811	-1.814	-1.816	-1.819	-1.821	-1.825	-1.829	-1.831	-1.835	-1.839	-1.842	-1.846	-1.851	-1.855	-1.860	-1.865	-1.870	-1.876	-1.881	-1.888	-1.892	-1.900	-1.905	-1.911	-1.920	-1.926	-1.934	-1.940	-1.948	-1.955	-1.964	-1.970	-1.979	-1.988	-1.996	-2.006	-2.015	-2.025	-2.034	-2.044	-2.055	-2.066	-2.078	-2.088	-2.099	-2.112	-2.124	-2.136	-2.150	-2.162	-2.176	-2.190	-2.205	-2.219	-2.234	-2.248	-2.262	-2.278	-2.292	-2.309	-2.322	-2.339	-2.354	-2.369	-2.384	-2.400	-2.414	-2.429	-2.442	-2.458	-2.472	-2.485	-2.499	-2.512	-2.526	-2.539	-2.550	-2.562	-2.575	-2.584	-2.595	-2.605	-2.615	-2.622	-2.630	-2.639	-2.646	-2.652	-2.658	-2.662	-2.666	-2.671	-2.672	-2.675	-2.678	-2.678	-2.678	-2.678	-2.678	-2.675	-2.672	-2.669	-2.665	-2.661	-2.656	-2.650	-2.644	-2.635	-2.628	-2.619	-2.609	-2.598	-2.588	-2.575	-2.562	-2.548	-2.534	-2.518	-2.501	-2.482	-2.465	-2.445	-2.425	-2.404	-2.381	-2.358	-2.334	-2.309	-2.282	-2.256	-2.226	-2.198	-2.166	-2.135	-2.102	-2.069	-2.034	-1.999	-1.961	-1.924	-1.885	-1.845	-1.804	-1.762	-1.721	-1.678	-1.632	-1.589	-1.542	-1.498	-1.451	-1.405	-1.359	-1.312	-1.264	-1.219	-1.171	-1.124	-1.076	-1.030	-0.984	-0.938	-0.892	-0.849	-0.805	-0.762	-0.720	-0.680	-0.640	-0.601	-0.565	-0.529	-0.494	-0.460	-0.429	-0.399	-0.371	-0.344	-0.319	-0.295	-0.274	-0.255	-0.238	-0.221	-0.206	-0.194	-0.184	-0.175	-0.168	-0.162	-0.160	-0.158	-0.158	-0.159	-0.162	-0.166	-0.172	-0.179	-0.188	-0.198	-0.208	-0.219	-0.232	-0.246	-0.261	-0.276	-0.291	-0.308	-0.324	-0.340	-0.358	-0.375	-0.391	-0.408	-0.424	-0.440	-0.455	-0.471	-0.485	-0.500	-0.512	-0.524	-0.535	-0.544	-0.552	-0.560	-0.566	-0.570	-0.574	-0.575	-0.575	-0.574	-0.570	-0.566	-0.559	-0.549	-0.539	-0.528	-0.511	-0.496	-0.478	-0.456	-0.435	-0.410	-0.385	-0.356	-0.326	-0.295	-0.261	-0.225	-0.189	-0.149	-0.109	-0.066	-0.024	0.022	0.069	0.116	0.165	0.215	0.265	0.318	0.370	0.424	0.478	0.531	0.586	0.640	0.694	0.748	0.802	0.855	0.909	0.961	1.014	1.064	1.114	1.162	1.210	1.256	1.301	1.344	1.385	1.424	1.461	1.498	1.530	1.561	1.591	1.618	1.642	1.664	1.684	1.702	1.718	1.730	1.739	1.748	1.752	1.755	1.756	1.754	1.749	1.742	1.734	1.721	1.709	1.694	1.676	1.656	1.635	1.612	1.588	1.562	1.534	1.505	1.474	1.442	1.410	1.378	1.342	1.308	1.272	1.235	1.199	1.162	1.125	1.089	1.051	1.014	0.979	0.941	0.905	0.870	0.834	0.800	0.768	0.734	0.704	0.672	0.644	0.615	0.588	0.562	0.538	0.515	0.494	0.471	0.452	0.435	0.420	0.405	0.392	0.381	0.371	0.361	0.355	0.350	0.346	0.344	0.342	0.342	0.344	0.346	0.350	0.356	0.362	0.371	0.379	0.389	0.400	0.411	0.422	0.436	0.449	0.464	0.476	0.491	0.506	0.520	0.535	0.549	0.564	0.578	0.591	0.604	0.616	0.628	0.639	0.649	0.658	0.666	0.672	0.678	0.682	0.686	0.688	0.688	0.686	0.682	0.679	0.672	0.664	0.655	0.645	0.631	0.618	0.602	0.585	0.566	0.546	0.525	0.502	0.478	0.454	0.428	0.400	0.371	0.342	0.312	0.282	0.251	0.220	0.189	0.158	0.125	0.095	0.062	0.031	0.001	-0.029	-0.058	-0.088	-0.115	-0.141	-0.166	-0.192	-0.215	-0.238	-0.260	-0.280	-0.298	-0.314	-0.329	-0.342	-0.354	-0.364	-0.372	-0.380	-0.385	-0.389	-0.390	-0.391	-0.390	-0.388	-0.385	-0.380	-0.374	-0.366	-0.359	-0.348	-0.338	-0.326	-0.315	-0.302	-0.289	-0.275	-0.262	-0.249	-0.234	-0.219	-0.205	-0.190	-0.176	-0.162	-0.150	-0.136	-0.125	-0.112	-0.101	-0.092	-0.082	-0.072	-0.065	-0.058	-0.052	-0.048	-0.042	-0.040	-0.038	-0.038	-0.036	-0.038	-0.039	-0.042	-0.045	-0.050	-0.055	-0.061	-0.068	-0.074	-0.081	-0.090	-0.100	-0.109	-0.119	-0.129	-0.140	-0.150	-0.162	-0.172	-0.184	-0.195	-0.206	-0.218	-0.228	-0.238	-0.249	-0.259	-0.269	-0.279	-0.288	-0.296	-0.302	-0.310	-0.318	-0.324	-0.330	-0.334	-0.339	-0.344	-0.346	-0.350	-0.352	-0.354	-0.356	-0.356	-0.358	-0.356	-0.356	-0.354	-0.352	-0.350	-0.348	-0.345	-0.342	-0.340	-0.335	-0.330	-0.328	-0.322	-0.319	-0.314	-0.310	-0.306	-0.302	-0.299	-0.295	-0.292	-0.289	-0.286	-0.284	-0.281	-0.280	-0.278	-0.276	-0.275	-0.276	-0.275	-0.276	-0.278	-0.280	-0.282	-0.285	-0.288	-0.291	-0.294	-0.299	-0.304	-0.308	-0.312	-0.319	-0.325	-0.331	-0.336	-0.342	-0.350	-0.358	-0.364	-0.371	-0.378	-0.384	-0.391	-0.398	-0.402	-0.410	-0.415	-0.420	-0.425	-0.429	-0.431	-0.435	-0.438	-0.439	-0.440	-0.440	-0.439	-0.439	-0.436	-0.434	-0.430	-0.425	-0.419	-0.414	-0.406	-0.399	-0.390	-0.381	-0.371	-0.360	-0.348	-0.336	-0.322	-0.310	-0.295	-0.280	-0.265	-0.249	-0.232	-0.215	-0.199	-0.180	-0.162	-0.144	-0.125	-0.108	-0.088	-0.069	-0.050	-0.030	-0.011	0.008	0.026	0.045	0.064	0.082	0.101	0.119	0.136	0.154	0.171	0.189	0.206	0.222	0.239	0.255	0.270	0.286	0.301	0.316	0.330	0.344	0.358	0.372	0.385	0.398	0.410	0.422	0.434	0.445	0.458	0.469	0.480	0.490	0.501	0.510	0.520	0.530	0.541	0.550	0.559	0.568	0.576	0.585	0.594	0.601	0.608	0.616	0.622	0.629	0.635	0.642	0.648	0.652	0.659	0.664	0.668	0.671	0.675	0.679	0.682	0.684	0.686	0.688	0.689	0.690	0.691	0.691	0.690	0.689	0.688	0.686	0.685	0.682	0.679	0.676	0.672	0.670	0.665	0.661	0.658	0.651	0.646	0.641	0.636	0.630	0.625	0.619	0.612	0.608	0.601	0.595	0.590	0.584	0.579	0.574	0.569	0.564	0.559	0.554	0.550	0.546	0.541	0.538	0.535	0.530	0.528	0.526	0.524	0.521	0.520	0.519	0.516	0.516	0.518	0.518	0.519	0.520	0.522	0.525	0.529	0.531	0.536	0.540	0.546	0.552	0.558	0.565	0.572	0.580	0.589	0.600	0.609	0.620	0.631	0.642	0.655	0.669	0.682	0.696	0.710	0.725	0.741	0.756	0.774	0.791	0.808	0.826	0.845	0.864	0.881	0.901	0.921	0.940	0.960	0.979	1.000	1.019	1.039	1.059	1.078	1.098	1.116	1.135	1.154	1.172	1.189	1.206	1.224	1.240	1.256	1.271	1.286	1.300	1.314	1.328	1.339	1.351	1.361	1.371	1.381	1.390	1.398	1.406	1.412	1.419	1.425	1.430	1.435	1.439	1.441	1.446	1.448	1.450	1.451	1.454	1.455	1.455	1.456	1.456	1.456	1.458	1.456	1.458	1.456	1.456	1.458	1.458	1.456	1.456	1.456	1.456	1.458	1.458	1.458	1.458	1.459	1.459	1.459	1.461	1.464	1.465	1.468	1.468	1.470	1.472	1.475	1.478	1.480	1.482	1.485	1.488	1.490	1.494	1.496	1.500	1.502	1.506	1.509	1.512	1.515	1.519	1.521	1.525	1.529	1.531	1.535	1.538	1.541	1.545	1.549	1.551	1.556	1.559	1.561	1.565	1.569	1.572	1.576	1.581	1.585	1.589	1.592	1.598	1.602	1.608	1.612	1.618	1.624	1.630	1.635	1.642	1.649	1.655	1.662	1.670	1.678	1.686	1.695	1.705	1.714	1.724	1.732	1.742	1.752	1.764	1.774	1.786	1.798	1.810	1.821	1.834	1.846	1.860	1.871	1.884	1.896	1.910	1.922	1.936	1.949	1.961	1.974	1.986	1.999	2.011	2.022	2.034	2.046	2.058	2.068	2.079	2.089	2.099	2.109	2.118	2.126	2.135	2.142	2.150	2.156	2.164	2.170	2.176	2.182	2.188	2.191	2.195	2.199	2.201	2.204	2.208	2.209	2.210	2.212	2.212	2.212	2.214	2.214	2.214	2.212	2.212	2.211	2.210	2.209	2.206	2.205	2.204	2.201	2.198	2.195	2.192	2.191	2.189	2.185	2.182	2.180	2.176	2.175	2.171	2.169	2.165	2.161	2.156	2.154	2.150	2.145	2.140	2.135	2.131	2.126	2.121	2.115	2.109	2.102	2.095	2.089	2.081	2.074	2.066	2.058	2.049	2.039	2.029	2.019	2.007	1.996	1.985	1.974	1.962	1.949	1.936	1.924	1.910	1.896	1.882	1.869	1.855	1.839	1.825	1.810	1.795	1.779	1.764	1.749	1.734	1.720	1.704	1.690	1.676	1.662	1.648	1.634	1.621	1.609	1.596	1.585	1.574	1.562	1.552	1.544	1.535	1.526	1.519	1.512	1.506	1.500	1.496	1.492	1.490	1.488	1.488	1.486	1.488	1.489	1.491	1.495	1.499	1.502	1.510	1.516	1.524	1.532	1.542	1.551	1.562	1.576	1.589	1.604	1.619	1.635	1.651	1.669	1.686	1.705	1.725	1.748	1.768	1.790	1.814	1.838	1.861	1.885	1.911	1.936	1.962	1.989	2.016	2.044	2.071	2.099	2.126	2.154	2.182	2.210	2.238	2.266	2.292	2.320	2.346	2.372	2.399	2.424	2.449	2.472	2.495	2.519	2.539	2.560	2.580	2.598	2.615	2.630	2.645	2.659	2.671	2.680	2.690	2.696	2.704	2.709	2.710	2.712	2.712	2.710	2.708	2.702	2.696	2.689	2.679	2.670	2.656	2.644	2.629	2.612	2.596	2.576	2.558	2.538	2.515	2.492	2.470	2.446	2.420	2.395	2.370	2.342	2.316	2.289	2.261	2.235	2.206	2.180	2.152	2.126	2.100	2.075	2.049	2.024	2.000	1.976	1.954	1.931	1.910	1.890	1.871	1.854	1.838	1.820	1.806	1.792	1.781	1.770	1.759	1.751	1.744	1.738	1.731	1.728	1.725	1.724	1.724	1.724	1.725	1.728	1.731	1.735	1.740	1.746	1.752	1.760	1.769	1.776	1.785	1.795	1.802	1.812	1.822	1.832	1.842	1.852	1.862	1.872	1.882	1.890	1.899	1.908	1.916	1.922	1.929	1.935	1.939	1.944	1.948	1.950	1.951	1.952	1.951	1.950	1.949	1.946	1.941	1.938	1.931	1.925	1.918	1.909	1.899	1.889	1.879	1.866	1.854	1.840	1.826	1.811	1.796	1.780	1.765	1.748	1.730	1.714	1.695	1.676	1.659	1.640	1.622	1.604	1.585	1.566	1.549	1.530	1.512	1.495	1.478	1.460	1.444	1.429	1.414	1.400	1.385	1.372	1.360	1.348	1.336	1.326	1.316	1.308	1.299	1.292	1.285	1.279	1.275	1.270	1.266	1.264	1.261	1.260	1.260	1.260	1.261	1.262	1.264	1.268	1.271	1.275	1.280	1.286	1.291	1.298	1.305	1.311	1.319	1.326	1.334	1.342	1.350	1.360	1.369	1.378	1.388	1.395	1.405	1.414	1.424	1.432	1.441	1.450	1.460	1.469	1.478	1.486	1.494	1.502	1.510	1.518	1.525	1.532	1.538	1.544	1.550	1.556	1.562	1.568	1.571	1.576	1.580	1.584	1.588	1.591	1.594	1.596	1.599	1.601	1.604	1.605	1.606	1.608	1.609	1.610	1.610	1.610	1.610	1.611	1.611	1.611	1.611	1.611	1.611	1.610	1.609	1.609	1.608	1.608	1.606	1.605	1.602	1.601	1.600	1.598	1.595	1.594	1.591	1.589	1.586	1.584	1.580	1.576	1.572	1.569	1.565	1.561	1.556	1.551	1.545	1.540	1.534	1.526	1.520	1.512	1.505	1.498	1.488	1.479	1.470	1.459	1.449	1.439	1.426	1.416	1.404	1.391	1.378	1.365	1.352	1.338	1.322	1.309	1.294	1.279	1.262	1.248	1.230	1.214	1.198	1.181	1.164	1.148	1.129	1.112	1.095	1.078	1.061	1.044	1.026	1.010	0.991	0.975	0.959	0.941	0.924	0.908	0.891	0.876	0.859	0.842	0.828	0.812	0.798	0.781	0.768	0.752	0.738	0.724	0.709	0.695	0.681	0.669	0.655	0.642	0.628	0.615	0.602	0.590	0.578	0.565	0.552	0.540	0.529	0.516	0.505	0.492	0.481	0.469	0.458	0.446	0.434	0.422	0.411	0.399	0.389	0.376	0.366	0.355	0.345	0.334	0.325	0.312	0.302	0.294	0.282	0.272	0.264	0.255	0.245	0.236	0.228	0.220	0.211	0.202	0.195	0.188	0.181	0.175	0.168	0.161	0.156	0.150	0.145	0.140	0.135	0.131	0.128	0.124	0.121	0.116	0.115	0.111	0.110	0.108	0.108	0.105	0.105	0.104	0.102	0.102	0.102	0.104	0.104	0.104	0.104	0.106	0.106	0.106	0.109	0.109	0.111	0.111	0.114	0.114	0.116	0.118	0.120	0.122	0.124	0.125	0.128	0.129	0.130	0.134	0.135	0.138	0.140	0.141	0.144	0.146	0.149	0.150	0.152	0.155	0.158	0.160	0.162	0.165	0.168	0.170	0.172	0.176	0.179	0.181	0.185	0.188	0.190	0.194	0.198	0.201	0.204	0.209	0.211	0.215	0.219	0.222	0.226	0.231	0.236	0.240	0.244	0.248	0.252	0.258	0.262	0.268	0.271	0.276	0.281	0.288	0.292	0.298	0.301	0.308	0.312	0.318	0.322	0.328	0.334	0.339	0.344	0.349	0.355	0.360	0.366	0.371	0.375	0.381	0.386	0.391	0.398	0.402	0.408	0.412	0.419	0.424	0.429	0.435	0.439	0.444	0.449	0.454	0.459	0.462	0.466	0.471	0.476	0.480	0.484	0.488	0.491	0.494	0.499	0.501	0.502	0.506	0.507	0.510	0.512	0.514	0.516	0.516	0.518	0.519	0.519	0.519	0.519	0.519	0.519	0.518	0.518	0.515	0.514	0.512	0.511	0.509	0.506	0.504	0.501	0.499	0.495	0.492	0.490	0.486	0.482	0.479	0.476	0.472	0.469	0.466	0.462	0.460	0.456	0.454	0.452	0.450	0.449	0.446	0.445	0.444	0.444	0.442	0.442	0.444	0.444	0.445	0.448	0.449	0.454	0.456	0.460	0.465	0.470	0.475	0.482	0.488	0.495	0.502	0.511	0.520	0.529	0.540	0.550	0.561	0.572	0.584	0.596	0.609	0.621	0.635	0.648	0.660	0.674	0.688	0.700	0.714	0.728	0.741	0.755	0.769	0.781	0.794	0.806	0.819	0.831	0.841	0.852	0.862	0.871	0.880	0.889	0.896	0.902	0.909	0.914	0.918	0.921	0.924	0.926	0.926	0.928	0.925	0.924	0.922	0.919	0.915	0.910	0.905	0.898	0.891	0.884	0.875	0.868	0.858	0.848	0.838	0.828	0.815	0.805	0.794	0.782	0.771	0.759	0.748	0.736	0.725	0.715	0.704	0.694	0.684	0.674	0.666	0.658	0.649	0.642	0.638	0.631	0.628	0.624	0.621	0.619	0.618	0.618	0.619	0.620	0.624	0.628	0.632	0.638	0.645	0.652	0.662	0.672	0.684	0.695	0.708	0.721	0.736	0.751	0.766	0.784	0.801	0.820	0.838	0.858	0.878	0.898	0.919	0.940	0.961	0.982	1.004	1.025	1.046	1.069	1.090	1.111	1.131	1.152	1.174	1.195	1.215	1.234	1.252	1.271	1.289	1.306	1.322	1.338	1.351	1.365	1.380	1.391	1.402	1.414	1.424	1.432	1.441	1.449	1.455	1.460	1.464	1.469	1.470	1.472	1.472	1.474	1.474	1.471	1.470	1.466	1.464	1.460	1.454	1.449	1.442	1.435	1.429	1.421	1.412	1.404	1.394	1.385	1.375	1.364	1.352	1.341	1.330	1.318	1.305	1.294	1.281	1.268	1.255	1.242	1.229	1.215	1.202	1.189	1.175	1.161	1.148	1.134	1.120	1.106	1.092	1.079	1.064	1.050	1.036	1.024	1.010	0.996	0.982	0.970	0.958	0.945	0.932	0.920	0.909	0.898	0.886	0.876	0.866	0.856	0.846	0.839	0.831	0.824	0.816	0.811	0.806	0.801	0.799	0.796	0.795	0.795	0.794	0.796	0.798	0.800	0.805	0.810	0.816	0.825	0.832	0.842	0.852	0.865	0.876	0.890	0.905	0.920	0.936	0.954	0.971	0.990	1.010	1.029	1.050	1.071	1.092	1.115	1.139	1.161	1.185	1.208	1.231	1.255	1.278	1.301	1.324	1.346	1.369	1.391	1.412	1.432	1.451	1.471	1.490	1.506	1.524	1.539	1.554	1.566	1.579	1.589	1.599	1.608	1.614	1.620	1.626	1.629	1.631	1.631	1.631	1.629	1.626	1.621	1.616	1.609	1.601	1.592	1.582	1.571	1.560	1.548	1.534	1.520	1.505	1.489	1.472	1.458	1.440	1.422	1.404	1.388	1.370	1.351	1.335	1.318	1.301	1.285	1.268	1.252	1.238	1.221	1.206	1.194	1.180	1.169	1.156	1.145	1.136	1.126	1.118	1.110	1.104	1.099	1.092	1.089	1.086	1.084	1.081	1.080	1.081	1.081	1.082	1.085	1.088	1.091	1.095	1.099	1.104	1.109	1.114	1.120	1.125	1.131	1.138	1.144	1.150	1.155	1.161	1.168	1.172	1.178	1.182	1.188	1.191	1.196	1.199	1.202	1.204	1.206	1.208	1.209	1.210	1.210	1.210	1.209	1.208	1.206	1.204	1.200	1.198	1.195	1.191	1.188	1.184	1.180	1.175	1.171	1.168	1.162	1.159	1.154	1.150	1.148	1.142	1.140	1.136	1.134	1.131	1.129	1.128	1.126	1.125	1.125	1.125	1.126	1.126	1.128	1.130	1.134	1.138	1.141	1.145	1.149	1.154	1.160	1.166	1.172	1.180	1.189	1.198	1.205	1.214	1.222	1.232	1.242	1.252	1.262	1.274	1.285	1.296	1.308	1.319	1.331	1.342	1.355	1.366	1.379	1.391	1.402	1.415	1.428	1.440	1.452	1.462	1.475	1.488	1.499	1.510	1.522	1.534	1.545	1.555	1.566	1.576	1.586	1.595	1.604	1.612	1.620	1.629	1.636	1.644	1.650	1.655	1.661	1.666	1.670	1.674	1.679	1.681	1.682	1.684	1.685	1.686	1.685	1.684	1.682	1.681	1.678	1.674	1.670	1.665	1.659	1.652	1.648	1.640	1.631	1.624	1.615	1.608	1.598	1.588	1.578	1.568	1.558	1.548	1.536	1.525	1.514	1.504	1.492	1.482	1.471	1.461	1.452	1.442	1.432	1.424	1.415	1.408	1.399	1.391	1.384	1.378	1.371	1.366	1.361	1.356	1.352	1.350	1.346	1.342	1.342	1.341	1.340	1.340	1.341	1.341	1.342	1.342	1.345	1.346	1.350	1.352	1.355	1.358	1.361	1.365	1.369	1.372	1.376	1.380	1.384	1.386	1.390	1.395	1.399	1.400	1.404	1.406	1.410	1.412	1.415	1.418	1.419	1.421	1.422	1.424	1.425	1.426	1.426	1.428	1.428	1.426	1.426	1.425	1.425	1.424	1.422	1.421	1.420	1.418	1.415	1.411	1.409	1.406	1.404	1.400	1.396	1.391	1.388	1.384	1.378	1.372	1.366	1.360	1.354	1.346	1.339	1.331	1.322	1.314	1.304	1.294	1.282	1.271	1.259	1.246	1.232	1.219	1.204	1.188	1.171	1.155	1.138	1.120	1.100	1.080	1.060	1.040	1.019	0.996	0.974	0.950	0.928	0.904	0.879	0.854	0.830	0.805	0.779	0.754	0.726	0.701	0.676	0.649	0.624	0.599	0.574	0.550	0.526	0.502	0.479	0.456	0.435	0.415	0.394	0.375	0.356	0.339	0.322	0.306	0.292	0.279	0.266	0.255	0.245	0.236	0.226	0.220	0.214	0.209	0.205	0.202	0.201	0.200	0.202	0.204	0.205	0.210	0.214	0.219	0.224	0.230	0.238	0.246	0.254	0.264	0.271	0.281	0.291	0.301	0.312	0.322	0.334	0.344	0.355	0.366	0.378	0.388	0.399	0.409	0.420	0.430	0.440	0.450	0.460	0.469	0.478	0.486	0.494	0.501	0.510	0.515	0.522	0.529	0.535	0.540	0.545	0.550	0.555	0.559	0.562	0.566	0.570	0.572	0.575	0.578	0.580	0.582	0.585	0.586	0.588	0.589	0.589	0.590	0.590	0.590	0.591	0.590	0.590	0.589	0.588	0.588	0.585	0.582	0.580	0.578	0.575	0.571	0.569	0.564	0.560	0.555	0.550	0.544	0.538	0.532	0.524	0.518	0.509	0.501	0.492	0.484	0.472	0.464	0.452	0.441	0.430	0.418	0.406	0.392	0.379	0.365	0.351	0.338	0.321	0.306	0.292	0.276	0.261	0.246	0.230	0.214	0.199	0.182	0.166	0.151	0.135	0.119	0.104	0.088	0.072	0.058	0.042	0.028	0.012	-0.001	-0.016	-0.030	-0.044	-0.056	-0.070	-0.081	-0.094	-0.105	-0.116	-0.126	-0.138	-0.146	-0.156	-0.165	-0.172	-0.181	-0.189	-0.195	-0.201	-0.208	-0.212	-0.218	-0.222	-0.226	-0.230	-0.232	-0.236	-0.239	-0.240	-0.241	-0.241	-0.242	-0.242	-0.241	-0.240	-0.240	-0.238	-0.236	-0.232	-0.230	-0.226	-0.224	-0.220	-0.215	-0.210	-0.205	-0.200	-0.194	-0.188	-0.181	-0.174	-0.168	-0.160	-0.152	-0.144	-0.135	-0.126	-0.116	-0.106	-0.096	-0.085	-0.074	-0.062	-0.051	-0.039	-0.026	-0.012	0.000	0.014	0.029	0.042	0.058	0.074	0.089	0.105	0.122	0.138	0.155	0.172	0.191	0.210	0.226	0.246	0.265	0.285	0.305	0.325	0.345	0.364	0.385	0.406	0.426	0.446	0.468	0.489	0.509	0.530	0.550	0.570	0.591	0.611	0.631	0.650	0.669	0.689	0.708	0.725	0.742	0.760	0.776	0.792	0.809	0.825	0.839	0.852	0.866	0.878	0.889	0.900	0.910	0.919	0.928	0.935	0.942	0.946	0.952	0.956	0.959	0.961	0.961	0.962	0.961	0.960	0.958	0.955	0.951	0.946	0.941	0.934	0.928	0.921	0.912	0.905	0.895	0.886	0.876	0.866	0.856	0.845	0.834	0.822	0.811	0.800	0.789	0.776	0.765	0.754	0.742	0.731	0.720	0.709	0.699	0.689	0.680	0.670	0.661	0.654	0.645	0.638	0.631	0.626	0.620	0.615	0.610	0.608	0.604	0.602	0.601	0.601	0.600	0.600	0.601	0.604	0.606	0.610	0.612	0.616	0.622	0.629	0.634	0.641	0.649	0.656	0.664	0.672	0.682	0.690	0.701	0.710	0.721	0.731	0.741	0.754	0.764	0.775	0.788	0.799	0.811	0.821	0.834	0.846	0.858	0.869	0.880	0.891	0.902	0.914	0.922	0.934	0.944	0.952	0.962	0.971	0.979	0.988	0.995	1.001	1.008	1.012	1.019	1.022	1.026	1.029	1.032	1.034	1.034	1.036	1.036	1.034	1.032	1.030	1.028	1.024	1.020	1.015	1.009	1.002	0.995	0.986	0.978	0.968	0.958	0.948	0.936	0.922	0.910	0.898	0.884	0.870	0.856	0.841	0.826	0.811	0.795	0.780	0.765	0.750	0.734	0.719	0.704	0.690	0.675	0.660	0.648	0.634	0.621	0.610	0.598	0.586	0.576	0.566	0.558	0.550	0.544	0.539	0.532	0.530	0.526	0.524	0.522	0.522	0.524	0.526	0.529	0.534	0.538	0.544	0.550	0.559	0.568	0.576	0.586	0.598	0.609	0.620	0.631	0.645	0.658	0.670	0.684	0.698	0.710	0.724	0.738	0.750	0.762	0.775	0.788	0.799	0.809	0.819	0.829	0.836	0.844	0.850	0.856	0.861	0.864	0.868	0.869	0.869	0.869	0.865	0.862	0.859	0.852	0.846	0.839	0.830	0.821	0.809	0.798	0.786	0.771	0.758	0.741	0.726	0.709	0.691	0.674	0.656	0.636	0.619	0.599	0.579	0.560	0.539	0.520	0.500	0.481	0.462	0.442	0.424	0.406	0.389	0.370	0.355	0.338	0.322	0.306	0.291	0.279	0.265	0.252	0.240	0.229	0.219	0.208	0.198	0.189	0.180	0.171	0.164	0.156	0.148	0.141	0.134	0.128	0.121	0.114	0.108	0.101	0.095	0.088	0.081	0.075	0.066	0.060	0.052	0.044	0.034	0.025	0.016	0.005	-0.008	-0.019	-0.032	-0.046	-0.061	-0.078	-0.092	-0.111	-0.129	-0.148	-0.169	-0.190	-0.211	-0.235	-0.259	-0.284	-0.309	-0.336	-0.362	-0.391	-0.420	-0.449	-0.479	-0.510	-0.541	-0.572	-0.605	-0.638	-0.671	-0.705	-0.739	-0.772	-0.808	-0.841	-0.875	-0.909	-0.942	-0.976	-1.009	-1.042	-1.075	-1.108	-1.139	-1.170	-1.199	-1.229	-1.259	-1.286	-1.312	-1.339	-1.365	-1.390	-1.414	-1.436	-1.458	-1.479	-1.498	-1.515	-1.532	-1.548	-1.562	-1.575	-1.586	-1.598	-1.609	-1.616	-1.624	-1.629	-1.635	-1.638	-1.639	-1.640	-1.641	-1.641	-1.639	-1.636	-1.634	-1.629	-1.624	-1.616	-1.609	-1.601	-1.592	-1.584	-1.572	-1.564	-1.551	-1.540	-1.528	-1.515	-1.504	-1.490	-1.476	-1.462	-1.450	-1.435	-1.421	-1.406	-1.392	-1.379	-1.364	-1.350	-1.336	-1.321	-1.308	-1.294	-1.280	-1.266	-1.252	-1.239	-1.228	-1.214	-1.201	-1.190	-1.178	-1.166	-1.155	-1.144	-1.134	-1.122	-1.112	-1.102	-1.094	-1.084	-1.075	-1.065	-1.058	-1.049	-1.040	-1.032	-1.025	-1.019	-1.011	-1.005	-0.999	-0.992	-0.985	-0.981	-0.975	-0.970	-0.965	-0.960	-0.955	-0.951	-0.946	-0.944	-0.939	-0.936	-0.932	-0.929	-0.926	-0.924	-0.920	-0.919	-0.916	-0.914	-0.912	-0.911	-0.909	-0.909	-0.908	-0.906	-0.906	-0.905	-0.906	-0.906	-0.906	-0.908	-0.908	-0.909	-0.910	-0.912	-0.915	-0.916	-0.919	-0.921	-0.924	-0.926	-0.930	-0.932	-0.936	-0.940	-0.945	-0.949	-0.952	-0.958	-0.961	-0.965	-0.971	-0.975	-0.980	-0.984	-0.989	-0.994	-0.998	-1.002	-1.006	-1.011	-1.015	-1.021	-1.025	-1.029	-1.031	-1.035	-1.039	-1.041	-1.045	-1.048	-1.050	-1.052	-1.055	-1.056	-1.059	-1.059	-1.060	-1.060	-1.061	-1.061	-1.061	-1.060	-1.059	-1.059	-1.058	-1.055	-1.054	-1.051	-1.049	-1.048	-1.045	-1.041	-1.039	-1.035	-1.031	-1.029	-1.025	-1.021	-1.018	-1.012	-1.010	-1.005	-1.001	-0.998	-0.992	-0.990	-0.985	-0.981	-0.978	-0.975	-0.970	-0.968	-0.964	-0.961	-0.959	-0.956	-0.954	-0.951	-0.951	-0.949	-0.948	-0.948	-0.946	-0.946	-0.946	-0.946	-0.948	-0.948	-0.948	-0.950	-0.952	-0.954	-0.956	-0.960	-0.965	-0.969	-0.974	-0.978	-0.984	-0.989	-0.995	-1.001	-1.010	-1.018	-1.026	-1.034	-1.044	-1.054	-1.064	-1.075	-1.086	-1.099	-1.112	-1.126	-1.139	-1.155	-1.170	-1.186	-1.202	-1.219	-1.238	-1.255	-1.275	-1.294	-1.314	-1.335	-1.356	-1.378	-1.400	-1.422	-1.445	-1.469	-1.494	-1.518	-1.541	-1.566	-1.592	-1.618	-1.642	-1.668	-1.694	-1.719	-1.744	-1.769	-1.794	-1.819	-1.844	-1.868	-1.890	-1.915	-1.938	-1.960	-1.982	-2.004	-2.025	-2.046	-2.066	-2.085	-2.104	-2.121	-2.138	-2.155	-2.170	-2.184	-2.199	-2.210	-2.221	-2.232	-2.242	-2.251	-2.259	-2.266	-2.272	-2.276	-2.280	-2.284	-2.285	-2.285	-2.286	-2.285	-2.282	-2.279	-2.275	-2.270	-2.262	-2.255	-2.248	-2.238	-2.228	-2.215	-2.202	-2.189	-2.175	-2.159	-2.141	-2.124	-2.105	-2.085	-2.064	-2.040	-2.018	-1.991	-1.966	-1.939	-1.911	-1.881	-1.851	-1.820	-1.788	-1.754	-1.719	-1.684	-1.648	-1.609	-1.570	-1.530	-1.489	-1.448	-1.405	-1.361	-1.316	-1.271	-1.225	-1.179	-1.131	-1.084	-1.035	-0.988	-0.940	-0.891	-0.841	-0.792	-0.744	-0.694	-0.645	-0.596	-0.549	-0.501	-0.454	-0.408	-0.361	-0.316	-0.272	-0.230	-0.188	-0.148	-0.108	-0.069	-0.032	0.004	0.038	0.070	0.101	0.130	0.158	0.184	0.209	0.231	0.251	0.269	0.288	0.301	0.316	0.328	0.336	0.345	0.352	0.356	0.359	0.361	0.361	0.360	0.356	0.352	0.348	0.341	0.332	0.325	0.314	0.304	0.292	0.280	0.268	0.254	0.240	0.225	0.212	0.196	0.182	0.169	0.154	0.139	0.125	0.111	0.099	0.088	0.075	0.065	0.055	0.045	0.038	0.030	0.025	0.019	0.016	0.014	0.012	0.014	0.018	0.020	0.025	0.032	0.040	0.051	0.062	0.076	0.090	0.108	0.126	0.148	0.170	0.195	0.220	0.249	0.278	0.308	0.340	0.375	0.411	0.449	0.488	0.529	0.570	0.612	0.658	0.704	0.750	0.799	0.848	0.896	0.946	0.998	1.049	1.100	1.154	1.205	1.258	1.309	1.361	1.414	1.464	1.516	1.566	1.616	1.665	1.712	1.759	1.805	1.850	1.892	1.934	1.971	2.010	2.046	2.080	2.112	2.142	2.170	2.196	2.221	2.242	2.261	2.279	2.294	2.308	2.318	2.325	2.330	2.334	2.334	2.332	2.329	2.322	2.315	2.305	2.292	2.278	2.262	2.244	2.224	2.202	2.179	2.154	2.128	2.100	2.071	2.041	2.010	1.976	1.944	1.909	1.875	1.840	1.804	1.768	1.731	1.695	1.658	1.621	1.584	1.546	1.511	1.476	1.440	1.406	1.371	1.339	1.306	1.275	1.244	1.215	1.186	1.159	1.132	1.108	1.082	1.061	1.041	1.020	1.001	0.985	0.970	0.955	0.942	0.932	0.922	0.915	0.908	0.902	0.899	0.896	0.896	0.896	0.899	0.901	0.905	0.910	0.916	0.924	0.932	0.940	0.951	0.961	0.972	0.984	0.995	1.008	1.019	1.031	1.044	1.056	1.068	1.079	1.090	1.100	1.111	1.120	1.129	1.136	1.142	1.148	1.152	1.156	1.158	1.159	1.158	1.156	1.152	1.146	1.140	1.131	1.122	1.111	1.098	1.082	1.068	1.050	1.032	1.012	0.992	0.970	0.946	0.922	0.896	0.870	0.844	0.816	0.788	0.760	0.730	0.701	0.671	0.642	0.614	0.584	0.556	0.529	0.501	0.475	0.449	0.424	0.400	0.376	0.354	0.334	0.315	0.298	0.280	0.264	0.250	0.239	0.228	0.219	0.211	0.206	0.200	0.199	0.196	0.198	0.200	0.202	0.208	0.212	0.219	0.228	0.236	0.248	0.259	0.270	0.282	0.295	0.309	0.322	0.338	0.351	0.366	0.381	0.398	0.411	0.426	0.440	0.454	0.468	0.480	0.492	0.504	0.514	0.525	0.535	0.542	0.550	0.556	0.564	0.569	0.571	0.575	0.578	0.578	0.579	0.578	0.575	0.572	0.569	0.565	0.559	0.552	0.546	0.539	0.531	0.522	0.512	0.502	0.492	0.481	0.470	0.460	0.448	0.436	0.424	0.412	0.399	0.388	0.375	0.362	0.351	0.339	0.329	0.316	0.305	0.296	0.285	0.275	0.266	0.258	0.248	0.239	0.232	0.225	0.218	0.212	0.206	0.200	0.196	0.191	0.186	0.184	0.180	0.178	0.175	0.174	0.171	0.171	0.170	0.169	0.170	0.169	0.170	0.170	0.170	0.171	0.171	0.174	0.174	0.175	0.175	0.176	0.178	0.179	0.180	0.180	0.181	0.181	0.182	0.181	0.182	0.181	0.181	0.181	0.180	0.179	0.178	0.178	0.175	0.172	0.171	0.170	0.168	0.166	0.162	0.161	0.159	0.156	0.154	0.150	0.149	0.146	0.144	0.142	0.140	0.139	0.136	0.136	0.134	0.134	0.134	0.134	0.135	0.136	0.136	0.140	0.142	0.146	0.150	0.155	0.160	0.165	0.172	0.179	0.186	0.195	0.204	0.214	0.224	0.235	0.246	0.259	0.271	0.285	0.298	0.311	0.326	0.341	0.356	0.372	0.388	0.405	0.421	0.438	0.455	0.471	0.489	0.505	0.524	0.540	0.556	0.575	0.592	0.608	0.625	0.641	0.659	0.674	0.690	0.705	0.721	0.736	0.750	0.765	0.779	0.792	0.806	0.819	0.831	0.844	0.856	0.868	0.879	0.890	0.900	0.911	0.921	0.931	0.940	0.949	0.959	0.968	0.975	0.982	0.991	1.000	1.006	1.015	1.022	1.030	1.038	1.045	1.051	1.059	1.066	1.072	1.080	1.088	1.092	1.099	1.105	1.112	1.118	1.124	1.130	1.135	1.141	1.148	1.152	1.159	1.164	1.168	1.172	1.178	1.181	1.184	1.188	1.191	1.195	1.196	1.199	1.201	1.204	1.205	1.205	1.208	1.208	1.206	1.206	1.205	1.204	1.204	1.201	1.199	1.198	1.195	1.190	1.188	1.184	1.180	1.175	1.171	1.166	1.162	1.158	1.152	1.146	1.141	1.136	1.130	1.126	1.120	1.115	1.109	1.102	1.098	1.092	1.086	1.081	1.076	1.071	1.066	1.062	1.058	1.055	1.051	1.050	1.046	1.045	1.042	1.041	1.041	1.041	1.042	1.042	1.045	1.048	1.050	1.054	1.059	1.064	1.069	1.076	1.084	1.091	1.100	1.110	1.121	1.132	1.145	1.156	1.171	1.185	1.200	1.216	1.231	1.248	1.265	1.284	1.301	1.320	1.339	1.359	1.379	1.400	1.419	1.440	1.460	1.482	1.502	1.524	1.545	1.565	1.586	1.605	1.625	1.645	1.664	1.682	1.700	1.719	1.736	1.752	1.769	1.785	1.799	1.812	1.826	1.839	1.850	1.861	1.871	1.881	1.889	1.896	1.905	1.911	1.915	1.921	1.925	1.929	1.932	1.935	1.936	1.936	1.938	1.938	1.938	1.936	1.936	1.935	1.932	1.931	1.930	1.928	1.925	1.922	1.920	1.918	1.915	1.911	1.910	1.908	1.905	1.901	1.900	1.898	1.895	1.894	1.892	1.891	1.890	1.889	1.888	1.888	1.888	1.888	1.888	1.889	1.888	1.889	1.890	1.890	1.891	1.894	1.895	1.898	1.899	1.900	1.902	1.904	1.908	1.910	1.912	1.914	1.918	1.920	1.924	1.926	1.930	1.932	1.936	1.939	1.942	1.946	1.950	1.954	1.958	1.960	1.965	1.969	1.972	1.978	1.982	1.988	1.991	1.996	2.001	2.007	2.013	2.019	2.025	2.031	2.039	2.045	2.052	2.059	2.068	2.076	2.084	2.092	2.101	2.111	2.120	2.130	2.140	2.150	2.161	2.171	2.182	2.194	2.205	2.218	2.230	2.241	2.252	2.265	2.278	2.290	2.301	2.315	2.326	2.339	2.350	2.361	2.372	2.384	2.394	2.405	2.416	2.425	2.434	2.444	2.451	2.460	2.468	2.475	2.480	2.486	2.492	2.498	2.502	2.506	2.510	2.512	2.515	2.516	2.519	2.519	2.519	2.519	2.518	2.518	2.515	2.512	2.510	2.508	2.504	2.501	2.498	2.494	2.489	2.484	2.480	2.476	2.471	2.466	2.461	2.455	2.450	2.446	2.441	2.438	2.432	2.428	2.425	2.420	2.415	2.411	2.408	2.404	2.400	2.398	2.394	2.390	2.388	2.385	2.381	2.379	2.376	2.374	2.371	2.368	2.364	2.361	2.359	2.355	2.351	2.349	2.344	2.340	2.335	2.331	2.325	2.320	2.314	2.309	2.302	2.296	2.289	2.281	2.275	2.266	2.259	2.250	2.241	2.231	2.221	2.212	2.202	2.192	2.182	2.171	2.161	2.151	2.140	2.130	2.120	2.109	2.099	2.089	2.080	2.070	2.060	2.051	2.041	2.034	2.026	2.019	2.011	2.004	1.998	1.991	1.988	1.981	1.978	1.975	1.972	1.971	1.969	1.970	1.969	1.970	1.972	1.975	1.979	1.984	1.988	1.992	2.000	2.007	2.014	2.022	2.031	2.041	2.052	2.064	2.076	2.089	2.102	2.118	2.132	2.149	2.165	2.182	2.200	2.220	2.238	2.259	2.279	2.299	2.320	2.342	2.364	2.386	2.409	2.431	2.455	2.479	2.502	2.528	2.552	2.576	2.600	2.626	2.650	2.675	2.699	2.724	2.748	2.772	2.796	2.819	2.841	2.864	2.885	2.906	2.926	2.946	2.965	2.981	2.999	3.015	3.030	3.045	3.058	3.069	3.079	3.089	3.098	3.104	3.110	3.114	3.116	3.119	3.119	3.118	3.115	3.111	3.106	3.100	3.092	3.082	3.072	3.061	3.049	3.035	3.020	3.004	2.986	2.969	2.950	2.929	2.909	2.888	2.865	2.842	2.820	2.795	2.770	2.746	2.722	2.698	2.672	2.648	2.622	2.598	2.574	2.549	2.525	2.501	2.478	2.455	2.434	2.411	2.391	2.371	2.351	2.334	2.318	2.300	2.284	2.270	2.256	2.244	2.232	2.221	2.212	2.204	2.196	2.190	2.186	2.182	2.180	2.178	2.178	2.178	2.179	2.181	2.184	2.186	2.192	2.196	2.202	2.209	2.216	2.224	2.231	2.240	2.249	2.256	2.265	2.275	2.284	2.292	2.301	2.310	2.319	2.326	2.335	2.341	2.349	2.355	2.361	2.365	2.369	2.372	2.375	2.376	2.378	2.378	2.376	2.375	2.372	2.369	2.364	2.356	2.350	2.342	2.334	2.324	2.312	2.301	2.289	2.275	2.261	2.245	2.230	2.214	2.196	2.179	2.159	2.140	2.120	2.101	2.080	2.060	2.039	2.018	1.996	1.975	1.954	1.932	1.911	1.889	1.870	1.850	1.830	1.810	1.791	1.772	1.754	1.736	1.720	1.704	1.689	1.675	1.660	1.648	1.635	1.624	1.612	1.604	1.595	1.586	1.581	1.575	1.569	1.565	1.562	1.558	1.558	1.556	1.556	1.556	1.560	1.561	1.565	1.569	1.572	1.579	1.584	1.591	1.596	1.604	1.612	1.620	1.629	1.638	1.646	1.655	1.665	1.674	1.685	1.694	1.705	1.715	1.725	1.736	1.746	1.756	1.766	1.776	1.786	1.796	1.805	1.815	1.824	1.832	1.842	1.850	1.858	1.866	1.874	1.881	1.889	1.896	1.902	1.909	1.915	1.921	1.926	1.931	1.938	1.941	1.946	1.951	1.955	1.958	1.962	1.965	1.969	1.971	1.974	1.976	1.978	1.980	1.981	1.984	1.982	1.984	1.985	1.985	1.985	1.985	1.985	1.982	1.981	1.979	1.976	1.975	1.971	1.968	1.964	1.959	1.955	1.949	1.944	1.938	1.930	1.922	1.915	1.908	1.898	1.889	1.879	1.868	1.858	1.844	1.832	1.820	1.806	1.791	1.778	1.762	1.746	1.730	1.714	1.698	1.680	1.662	1.645	1.625	1.608	1.588	1.569	1.548	1.528	1.508	1.485	1.465	1.444	1.422	1.400	1.378	1.356	1.335	1.314	1.291	1.270	1.248	1.226	1.206	1.184	1.162	1.141	1.121	1.101	1.080	1.060	1.040	1.021	1.001	0.982	0.964	0.945	0.928	0.909	0.891	0.875	0.856	0.840	0.824	0.808	0.792	0.776	0.760	0.745	0.731	0.718	0.702	0.689	0.675	0.661	0.648	0.635	0.622	0.610	0.598	0.585	0.572	0.561	0.548	0.538	0.525	0.514	0.501	0.491	0.480	0.470	0.459	0.448	0.436	0.428	0.418	0.408	0.398	0.389	0.379	0.369	0.359	0.349	0.340	0.331	0.322	0.312	0.305	0.296	0.289	0.279	0.271	0.264	0.255	0.249	0.240	0.232	0.225	0.218	0.211	0.204	0.198	0.191	0.184	0.179	0.172	0.165	0.160	0.155	0.149	0.142	0.138	0.132	0.129	0.125	0.120	0.115	0.112	0.109	0.105	0.102	0.100	0.096	0.094	0.092	0.090	0.089	0.088	0.086	0.085	0.084	0.084	0.084	0.084	0.084	0.085	0.085	0.088	0.088	0.090	0.091	0.094	0.095	0.098	0.101	0.104	0.108	0.110	0.112	0.116	0.120	0.124	0.128	0.132	0.136	0.140	0.145	0.150	0.155	0.160	0.164	0.169	0.174	0.179	0.184	0.190	0.196	0.201	0.206	0.212	0.218	0.222	0.228	0.234	0.240	0.245	0.251	0.258	0.264	0.270	0.276	0.284	0.289	0.295	0.302	0.309	0.315	0.322	0.329	0.336	0.342	0.349	0.356	0.362	0.370	0.375	0.382	0.390	0.395	0.402	0.408	0.414	0.420	0.426	0.432	0.439	0.444	0.449	0.455	0.460	0.465	0.469	0.474	0.476	0.480	0.484	0.486	0.489	0.490	0.492	0.492	0.494	0.494	0.495	0.494	0.492	0.491	0.490	0.488	0.486	0.484	0.480	0.476	0.472	0.468	0.462	0.458	0.452	0.446	0.441	0.436	0.430	0.422	0.416	0.409	0.402	0.396	0.389	0.382	0.376	0.370	0.364	0.356	0.350	0.344	0.338	0.332	0.326	0.321	0.315	0.311	0.306	0.302	0.299	0.295	0.292	0.289	0.288	0.285	0.284	0.282	0.282	0.282	0.284	0.284	0.285	0.289	0.290	0.294	0.298	0.302	0.306	0.311	0.318	0.324	0.331	0.338	0.345	0.354	0.362	0.371	0.381	0.391	0.401	0.412	0.424	0.436	0.449	0.460	0.472	0.486	0.499	0.512	0.526	0.540	0.554	0.566	0.581	0.595	0.608	0.622	0.635	0.650	0.662	0.675	0.688	0.700	0.711	0.724	0.735	0.745	0.756	0.765	0.774	0.781	0.789	0.795	0.801	0.806	0.810	0.815	0.818	0.819	0.820	0.820	0.819	0.818	0.815	0.812	0.809	0.804	0.799	0.792	0.785	0.776	0.769	0.760	0.750	0.740	0.731	0.720	0.709	0.698	0.686	0.675	0.664	0.651	0.640	0.629	0.618	0.606	0.595	0.585	0.575	0.565	0.556	0.549	0.540	0.532	0.526	0.520	0.515	0.511	0.509	0.506	0.505	0.505	0.506	0.507	0.510	0.512	0.518	0.521	0.528	0.535	0.544	0.552	0.562	0.574	0.586	0.599	0.611	0.625	0.641	0.656	0.671	0.689	0.705	0.724	0.742	0.760	0.780	0.800	0.820	0.840	0.860	0.880	0.901	0.922	0.942	0.962	0.985	1.005	1.025	1.045	1.066	1.086	1.106	1.125	1.144	1.162	1.180	1.198	1.215	1.231	1.248	1.264	1.279	1.294	1.306	1.320	1.334	1.345	1.356	1.366	1.378	1.385	1.394	1.401	1.409	1.414	1.420	1.424	1.428	1.430	1.432	1.432	1.434	1.432	1.431	1.430	1.428	1.422	1.419	1.414	1.409	1.401	1.394	1.386	1.378	1.368	1.359	1.348	1.336	1.324	1.311	1.298	1.285	1.271	1.256	1.241	1.226	1.211	1.194	1.179	1.161	1.145	1.129	1.111	1.096	1.079	1.061	1.045	1.028	1.011	0.995	0.979	0.964	0.948	0.932	0.918	0.902	0.890	0.876	0.864	0.851	0.840	0.829	0.819	0.809	0.800	0.792	0.785	0.779	0.774	0.769	0.765	0.762	0.761	0.759	0.760	0.761	0.764	0.765	0.769	0.774	0.779	0.786	0.792	0.801	0.811	0.820	0.832	0.844	0.855	0.868	0.882	0.896	0.910	0.925	0.941	0.958	0.974	0.990	1.008	1.025	1.042	1.060	1.079	1.096	1.114	1.132	1.149	1.168	1.185	1.201	1.219	1.236	1.251	1.268	1.282	1.298	1.312	1.325	1.339	1.350	1.362	1.372	1.382	1.391	1.400	1.408	1.414	1.420	1.425	1.430	1.432	1.434	1.436	1.436	1.436	1.434	1.432	1.429	1.425	1.420	1.414	1.409	1.401	1.392	1.385	1.375	1.366	1.356	1.345	1.334	1.321	1.310	1.298	1.285	1.272	1.260	1.248	1.234	1.221	1.210	1.198	1.185	1.172	1.162	1.150	1.139	1.129	1.119	1.110	1.101	1.092	1.085	1.079	1.071	1.066	1.062	1.058	1.055	1.052	1.050	1.049	1.049	1.050	1.050	1.051	1.055	1.059	1.061	1.065	1.071	1.076	1.081	1.088	1.094	1.100	1.108	1.114	1.121	1.129	1.135	1.142	1.150	1.156	1.164	1.169	1.175	1.181	1.186	1.190	1.196	1.200	1.202	1.205	1.206	1.208	1.210	1.210	1.209	1.206	1.205	1.202	1.200	1.196	1.192	1.188	1.182	1.178	1.171	1.164	1.158	1.150	1.144	1.136	1.130	1.122	1.114	1.106	1.099	1.092	1.085	1.080	1.074	1.066	1.061	1.056	1.051	1.048	1.042	1.040	1.038	1.036	1.034	1.034	1.034	1.035	1.036	1.038	1.041	1.045	1.049	1.054	1.059	1.065	1.072	1.080	1.089	1.096	1.105	1.116	1.125	1.136	1.148	1.159	1.171	1.184	1.195	1.209	1.221	1.235	1.249	1.262	1.275	1.290	1.304	1.318	1.331	1.345	1.359	1.372	1.385	1.400	1.414	1.426	1.440	1.452	1.465	1.478	1.489	1.501	1.512	1.522	1.532	1.544	1.552	1.561	1.570	1.578	1.586	1.592	1.599	1.605	1.610	1.616	1.621	1.624	1.628	1.630	1.631	1.634	1.634	1.634	1.635	1.634	1.631	1.630	1.626	1.624	1.620	1.614	1.610	1.604	1.598	1.591	1.584	1.576	1.569	1.560	1.551	1.541	1.532	1.522	1.514	1.504	1.494	1.484	1.472	1.461	1.451	1.441	1.430	1.421	1.409	1.399	1.390	1.379	1.370	1.360	1.351	1.342	1.334	1.325	1.316	1.309	1.301	1.294	1.286	1.280	1.275	1.269	1.264	1.259	1.254	1.251	1.246	1.244	1.241	1.238	1.235	1.234	1.232	1.231	1.230	1.229	1.228	1.228	1.228	1.228	1.229	1.230	1.230	1.231	1.232	1.232	1.235	1.236	1.239	1.240	1.242	1.244	1.246	1.249	1.252	1.254	1.256	1.258	1.261	1.264	1.265	1.268	1.270	1.271	1.274	1.276	1.279	1.281	1.282	1.285	1.286	1.289	1.290	1.291	1.292	1.294	1.294	1.295	1.295	1.295	1.294	1.292	1.291	1.290	1.288	1.286	1.282	1.279	1.274	1.269	1.262	1.256	1.250	1.241	1.234	1.225	1.214	1.204	1.191	1.180	1.166	1.152	1.139	1.122	1.106	1.090	1.072	1.054	1.034	1.014	0.994	0.971	0.950	0.928	0.904	0.881	0.856	0.832	0.806	0.782	0.758	0.731	0.706	0.681	0.655	0.630	0.605	0.580	0.555	0.530	0.507	0.484	0.461	0.439	0.418	0.398	0.378	0.359	0.340	0.324	0.306	0.292	0.278	0.264	0.252	0.241	0.231	0.222	0.215	0.208	0.202	0.200	0.195	0.194	0.194	0.194	0.195	0.199	0.201	0.206	0.211	0.218	0.225	0.231	0.241	0.250	0.260	0.271	0.281	0.291	0.304	0.315	0.328	0.340	0.354	0.366	0.379	0.392	0.405	0.419	0.431	0.444	0.455	0.469	0.481	0.492	0.504	0.516	0.526	0.538	0.548	0.556	0.566	0.575	0.582	0.591	0.598	0.605	0.611	0.618	0.624	0.629	0.634	0.639	0.642	0.646	0.650	0.652	0.655	0.658	0.660	0.661	0.662	0.664	0.662	0.664	0.662	0.662	0.661	0.660	0.659	0.656	0.654	0.652	0.649	0.645	0.641	0.636	0.632	0.626	0.621	0.616	0.610	0.602	0.595	0.588	0.580	0.570	0.562	0.554	0.544	0.534	0.522	0.511	0.500	0.488	0.475	0.461	0.449	0.434	0.420	0.406	0.391	0.376	0.361	0.346	0.330	0.315	0.299	0.285	0.268	0.252	0.238	0.222	0.206	0.191	0.178	0.162	0.148	0.134	0.119	0.105	0.091	0.078	0.065	0.052	0.040	0.029	0.018	0.006	-0.005	-0.015	-0.024	-0.032	-0.041	-0.049	-0.056	-0.062	-0.070	-0.075	-0.082	-0.086	-0.091	-0.096	-0.100	-0.104	-0.106	-0.109	-0.111	-0.112	-0.115	-0.115	-0.115	-0.116	-0.116	-0.116	-0.116	-0.116	-0.115	-0.115	-0.114	-0.112	-0.110	-0.108	-0.106	-0.102	-0.100	-0.098	-0.094	-0.091	-0.086	-0.084	-0.080	-0.075	-0.071	-0.066	-0.061	-0.055	-0.051	-0.045	-0.039	-0.032	-0.026	-0.018	-0.010	-0.001	0.008	0.016	0.025	0.035	0.048	0.058	0.070	0.081	0.094	0.108	0.122	0.136	0.151	0.165	0.181	0.199	0.216	0.232	0.251	0.271	0.289	0.309	0.329	0.349	0.370	0.391	0.412	0.435	0.458	0.480	0.502	0.525	0.549	0.571	0.594	0.616	0.640	0.662	0.685	0.706	0.729	0.750	0.771	0.791	0.812	0.832	0.850	0.870	0.886	0.905	0.921	0.938	0.951	0.966	0.979	0.991	1.001	1.012	1.022	1.031	1.038	1.045	1.050	1.055	1.058	1.061	1.062	1.062	1.061	100.000	5.000	2.000	1.000	7.000	3.000	1.000	605.000	2.000	824.000	3.000	1103.000	0.000	0.000	0.000	0.000	0.000	0.000	0.000	0.000	0.000	0.000	0.000	0.000	2.660	2.678	2.695	2.712	2.729	2.746	2.761	2.778	2.794	2.810	2.824	2.839	2.852	2.865	2.879	2.892	2.905	2.919	2.930	2.941	2.954	2.964	2.974	2.984	2.994	3.002	3.012	3.020	3.029	3.035	3.042	3.048	3.055	3.060	3.065	3.070	3.074	3.078	3.081	3.084	3.085	3.086	3.088	3.088	3.088	3.088	3.088	3.086	3.084	3.081	3.079	3.075	3.071	3.068	3.064	3.058	3.052	3.046	3.040	3.032	3.025	3.019	3.009	3.000	2.991	2.981	2.971	2.961	2.949	2.938	2.928	2.915	2.904	2.890	2.879	2.865	2.851	2.839	2.825	2.812	2.799	2.786	2.771	2.759	2.746	2.732	2.719	2.706	2.694	2.681	2.669	2.656	2.645	2.632	2.621	2.611	2.600	2.590	2.579	2.570	2.560	2.551	2.541	2.534	2.525	2.518	2.510	2.501	2.495	2.488	2.481	2.474	2.468	2.460	2.454	2.446	2.439	2.432	2.425	2.418	2.410	2.402	2.394	2.386	2.378	2.368	2.358	2.348	2.336	2.326	2.315	2.302	2.290	2.275	2.261	2.246	2.232	2.216	2.200	2.182	2.166	2.148	2.129	2.110	2.090	2.070	2.049	2.029	2.007	1.988	1.966	1.944	1.922	1.901	1.881	1.860	1.839	1.819	1.799	1.779	1.760	1.741	1.722	1.706	1.689	1.674	1.658	1.645	1.631	1.620	1.609	1.598	1.589	1.581	1.575	1.569	1.564	1.561	1.559	1.559	1.559	1.561	1.564	1.568	1.572	1.579	1.586	1.594	1.602	1.612	1.624	1.635	1.649	1.661	1.675	1.689	1.704	1.720	1.735	1.750	1.766	1.784	1.800	1.816	1.832	1.849	1.866	1.881	1.898	1.914	1.930	1.945	1.960	1.974	1.990	2.002	2.016	2.029	2.041	2.050	2.060	2.070	2.078	2.086	2.092	2.100	2.105	2.109	2.112	2.115	2.118	2.118	2.118	2.118	2.116	2.112	2.110	2.106	2.100	2.095	2.088	2.080	2.072	2.064	2.055	2.045	2.033	2.021	2.007	1.996	1.982	1.969	1.955	1.939	1.925	1.909	1.894	1.878	1.861	1.844	1.828	1.812	1.795	1.779	1.761	1.745	1.728	1.711	1.695	1.680	1.662	1.648	1.632	1.618	1.602	1.589	1.572	1.560	1.546	1.534	1.521	1.509	1.498	1.486	1.476	1.465	1.456	1.446	1.438	1.428	1.419	1.411	1.404	1.396	1.389	1.381	1.375	1.368	1.362	1.355	1.349	1.342	1.336	1.331	1.325	1.319	1.312	1.306	1.300	1.294	1.288	1.281	1.275	1.268	1.260	1.252	1.245	1.238	1.230	1.221	1.214	1.205	1.196	1.186	1.175	1.166	1.156	1.145	1.134	1.124	1.111	1.099	1.088	1.074	1.061	1.049	1.035	1.021	1.006	0.992	0.976	0.962	0.946	0.930	0.914	0.898	0.880	0.864	0.848	0.830	0.811	0.792	0.774	0.755	0.735	0.715	0.695	0.674	0.654	0.634	0.612	0.591	0.570	0.549	0.525	0.504	0.482	0.459	0.436	0.414	0.391	0.368	0.345	0.321	0.298	0.275	0.252	0.230	0.206	0.184	0.161	0.139	0.118	0.095	0.074	0.052	0.031	0.012	-0.009	-0.028	-0.046	-0.065	-0.081	-0.099	-0.115	-0.130	-0.144	-0.159	-0.171	-0.184	-0.194	-0.205	-0.215	-0.222	-0.231	-0.239	-0.244	-0.249	-0.254	-0.256	-0.259	-0.260	-0.260	-0.260	-0.259	-0.258	-0.254	-0.251	-0.246	-0.241	-0.236	-0.230	-0.224	-0.216	-0.209	-0.201	-0.192	-0.184	-0.176	-0.166	-0.158	-0.148	-0.139	-0.130	-0.121	-0.112	-0.104	-0.096	-0.088	-0.080	-0.072	-0.066	-0.059	-0.054	-0.049	-0.044	-0.040	-0.038	-0.034	-0.032	-0.032	-0.031	-0.031	-0.032	-0.035	-0.039	-0.044	-0.048	-0.054	-0.059	-0.066	-0.075	-0.082	-0.091	-0.102	-0.111	-0.122	-0.134	-0.146	-0.159	-0.172	-0.186	-0.200	-0.214	-0.230	-0.244	-0.259	-0.275	-0.291	-0.306	-0.321	-0.339	-0.354	-0.370	-0.386	-0.401	-0.418	-0.432	-0.449	-0.462	-0.478	-0.492	-0.505	-0.520	-0.532	-0.545	-0.558	-0.570	-0.581	-0.592	-0.604	-0.612	-0.624	-0.631	-0.640	-0.649	-0.656	-0.664	-0.669	-0.675	-0.680	-0.686	-0.691	-0.695	-0.699	-0.702	-0.705	-0.708	-0.710	-0.712	-0.714	-0.716	-0.716	-0.718	-0.718	-0.719	-0.719	-0.719	-0.719	-0.720	-0.719	-0.720	-0.722	-0.722	-0.722	-0.725	-0.726	-0.728	-0.730	-0.731	-0.735	-0.739	-0.741	-0.745	-0.750	-0.756	-0.761	-0.768	-0.775	-0.782	-0.791	-0.800	-0.809	-0.820	-0.830	-0.842	-0.855	-0.868	-0.881	-0.896	-0.911	-0.928	-0.944	-0.961	-0.979	-0.996	-1.014	-1.032	-1.052	-1.071	-1.090	-1.110	-1.130	-1.149	-1.169	-1.188	-1.208	-1.228	-1.245	-1.264	-1.281	-1.298	-1.314	-1.330	-1.346	-1.360	-1.372	-1.385	-1.396	-1.406	-1.415	-1.424	-1.429	-1.435	-1.438	-1.440	-1.441	-1.440	-1.439	-1.436	-1.430	-1.424	-1.416	-1.406	-1.396	-1.385	-1.370	-1.356	-1.340	-1.324	-1.304	-1.285	-1.264	-1.242	-1.220	-1.196	-1.171	-1.146	-1.120	-1.094	-1.068	-1.040	-1.011	-0.984	-0.954	-0.926	-0.898	-0.868	-0.839	-0.809	-0.780	-0.752	-0.724	-0.695	-0.668	-0.640	-0.615	-0.589	-0.562	-0.538	-0.512	-0.490	-0.466	-0.444	-0.422	-0.402	-0.382	-0.362	-0.344	-0.326	-0.309	-0.292	-0.276	-0.261	-0.248	-0.234	-0.221	-0.209	-0.198	-0.185	-0.175	-0.165	-0.155	-0.146	-0.139	-0.130	-0.124	-0.116	-0.109	-0.102	-0.096	-0.090	-0.084	-0.079	-0.072	-0.068	-0.061	-0.056	-0.051	-0.045	-0.040	-0.035	-0.029	-0.024	-0.018	-0.011	-0.004	0.001	0.008	0.015	0.022	0.030	0.038	0.048	0.056	0.065	0.075	0.084	0.094	0.106	0.118	0.129	0.141	0.154	0.168	0.180	0.195	0.210	0.226	0.241	0.258	0.274	0.291	0.309	0.326	0.345	0.364	0.382	0.402	0.424	0.444	0.464	0.485	0.506	0.528	0.549	0.570	0.592	0.615	0.636	0.659	0.681	0.702	0.725	0.746	0.769	0.791	0.811	0.832	0.854	0.872	0.891	0.911	0.929	0.948	0.964	0.981	0.998	1.011	1.026	1.040	1.052	1.065	1.075	1.085	1.094	1.102	1.110	1.116	1.120	1.124	1.128	1.129	1.130	1.130	1.131	1.128	1.124	1.120	1.115	1.109	1.102	1.095	1.086	1.076	1.066	1.055	1.045	1.032	1.020	1.008	0.994	0.979	0.965	0.950	0.935	0.919	0.904	0.889	0.872	0.856	0.840	0.825	0.810	0.794	0.779	0.764	0.749	0.735	0.720	0.708	0.694	0.681	0.669	0.658	0.646	0.635	0.626	0.616	0.608	0.600	0.592	0.585	0.579	0.572	0.569	0.565	0.560	0.558	0.555	0.552	0.551	0.551	0.551	0.551	0.551	0.552	0.555	0.556	0.560	0.562	0.566	0.571	0.575	0.580	0.585	0.590	0.598	0.602	0.609	0.616	0.624	0.631	0.639	0.645	0.652	0.661	0.670	0.678	0.686	0.695	0.704	0.712	0.721	0.731	0.740	0.749	0.759	0.768	0.778	0.788	0.798	0.806	0.816	0.826	0.835	0.845	0.855	0.865	0.876	0.885	0.895	0.904	0.914	0.922	0.931	0.941	0.950	0.959	0.968	0.976	0.985	0.994	1.002	1.012	1.020	1.029	1.036	1.045	1.054	1.061	1.070	1.078	1.085	1.092	1.100	1.108	1.116	1.124	1.132	1.140	1.149	1.156	1.164	1.172	1.181	1.190	1.199	1.208	1.218	1.226	1.238	1.246	1.258	1.269	1.280	1.291	1.304	1.316	1.329	1.342	1.356	1.370	1.385	1.399	1.416	1.431	1.448	1.465	1.484	1.500	1.520	1.539	1.558	1.578	1.598	1.619	1.639	1.660	1.682	1.705	1.726	1.750	1.772	1.795	1.819	1.842	1.865	1.888	1.910	1.932	1.956	1.979	2.001	2.024	2.046	2.068	2.089	2.110	2.130	2.149	2.169	2.188	2.205	2.222	2.240	2.256	2.270	2.286	2.299	2.311	2.324	2.335	2.345	2.354	2.362	2.369	2.375	2.380	2.385	2.389	2.390	2.392	2.392	2.392	2.391	2.389	2.386	2.384	2.378	2.374	2.368	2.361	2.354	2.346	2.338	2.329	2.321	2.311	2.300	2.290	2.280	2.269	2.258	2.246	2.236	2.224	2.212	2.201	2.190	2.178	2.168	2.156	2.146	2.136	2.125	2.115	2.105	2.096	2.088	2.078	2.069	2.062	2.054	2.047	2.040	2.034	2.027	2.022	2.016	2.011	2.006	2.001	1.998	1.992	1.988	1.985	1.980	1.978	1.974	1.970	1.966	1.964	1.961	1.958	1.954	1.951	1.946	1.942	1.940	1.935	1.931	1.925	1.920	1.915	1.909	1.902	1.896	1.889	1.881	1.874	1.866	1.858	1.849	1.839	1.830	1.819	1.810	1.799	1.788	1.776	1.764	1.751	1.739	1.726	1.712	1.701	1.688	1.675	1.661	1.648	1.634	1.620	1.606	1.594	1.580	1.566	1.554	1.541	1.529	1.516	1.505	1.492	1.481	1.470	1.460	1.450	1.440	1.431	1.422	1.414	1.406	1.400	1.392	1.386	1.381	1.375	1.371	1.368	1.364	1.360	1.359	1.355	1.354	1.352	1.351	1.351	1.351	1.351	1.352	1.354	1.354	1.355	1.356	1.359	1.361	1.364	1.365	1.369	1.371	1.374	1.376	1.378	1.381	1.384	1.386	1.388	1.390	1.391	1.395	1.396	1.398	1.398	1.400	1.400	1.400	1.402	1.401	1.402	1.402	1.401	1.401	1.400	1.399	1.398	1.396	1.395	1.392	1.390	1.386	1.384	1.381	1.379	1.374	1.370	1.368	1.364	1.359	1.354	1.350	1.345	1.339	1.335	1.329	1.324	1.318	1.311	1.306	1.299	1.294	1.286	1.280	1.274	1.266	1.259	1.251	1.244	1.236	1.229	1.221	1.214	1.205	1.198	1.190	1.182	1.175	1.168	1.159	1.151	1.144	1.138	1.129	1.122	1.115	1.108	1.101	1.095	1.089	1.082	1.076	1.071	1.065	1.061	1.056	1.051	1.049	1.045	1.040	1.038	1.035	1.034	1.031	1.030	1.029	1.029	1.029	1.030	1.030	1.031	1.031	1.034	1.035	1.039	1.041	1.044	1.048	1.051	1.055	1.059	1.062	1.068	1.071	1.076	1.081	1.085	1.091	1.095	1.101	1.106	1.111	1.118	1.122	1.128	1.131	1.138	1.142	1.148	1.152	1.158	1.162	1.166	1.170	1.175	1.179	1.182	1.186	1.190	1.192	1.195	1.199	1.202	1.204	1.206	1.210	1.211	1.214	1.216	1.219	1.220	1.221	1.224	1.226	1.228	1.229	1.230	1.232	1.235	1.236	1.238	1.239	1.240	1.241	1.242	1.245	1.248	1.249	1.251	1.254	1.256	1.260	1.264	1.266	1.271	1.275	1.279	1.284	1.288	1.294	1.299	1.304	1.311	1.318	1.325	1.331	1.339	1.348	1.355	1.365	1.372	1.382	1.392	1.404	1.414	1.425	1.436	1.448	1.460	1.471	1.484	1.498	1.510	1.522	1.536	1.550	1.562	1.576	1.589	1.602	1.616	1.630	1.642	1.655	1.668	1.679	1.691	1.702	1.714	1.725	1.735	1.745	1.754	1.762	1.771	1.779	1.785	1.792	1.798	1.802	1.806	1.809	1.811	1.815	1.816	1.815	1.815	1.812	1.809	1.806	1.802	1.799	1.791	1.785	1.779	1.771	1.762	1.754	1.745	1.735	1.724	1.712	1.700	1.689	1.676	1.662	1.650	1.638	1.624	1.610	1.596	1.582	1.570	1.555	1.542	1.529	1.515	1.501	1.489	1.478	1.465	1.452	1.442	1.431	1.421	1.411	1.404	1.394	1.386	1.379	1.372	1.366	1.361	1.356	1.354	1.350	1.349	1.346	1.346	1.345	1.346	1.348	1.350	1.354	1.358	1.361	1.366	1.371	1.378	1.385	1.392	1.401	1.409	1.418	1.428	1.439	1.450	1.461	1.472	1.485	1.498	1.510	1.524	1.538	1.551	1.565	1.580	1.595	1.609	1.622	1.639	1.654	1.669	1.684	1.699	1.714	1.729	1.744	1.760	1.774	1.789	1.804	1.818	1.831	1.845	1.859	1.872	1.885	1.899	1.912	1.924	1.935	1.945	1.956	1.966	1.976	1.986	1.994	2.002	2.010	2.018	2.024	2.030	2.035	2.040	2.044	2.046	2.050	2.052	2.054	2.054	2.054	2.054	2.052	2.050	2.049	2.046	2.042	2.038	2.033	2.025	2.018	2.011	2.002	1.995	1.986	1.976	1.966	1.956	1.945	1.934	1.922	1.910	1.898	1.885	1.872	1.859	1.845	1.831	1.819	1.805	1.790	1.776	1.762	1.749	1.735	1.722	1.709	1.695	1.681	1.669	1.656	1.644	1.631	1.620	1.609	1.598	1.586	1.576	1.566	1.556	1.548	1.539	1.530	1.521	1.512	1.506	1.499	1.492	1.486	1.480	1.474	1.468	1.462	1.458	1.451	1.448	1.442	1.438	1.434	1.429	1.424	1.419	1.414	1.410	1.404	1.400	1.394	1.389	1.382	1.378	1.370	1.365	1.358	1.350	1.341	1.332	1.324	1.315	1.305	1.295	1.285	1.272	1.261	1.249	1.236	1.224	1.209	1.196	1.181	1.166	1.150	1.135	1.119	1.101	1.084	1.066	1.049	1.031	1.012	0.995	0.978	0.956	0.938	0.919	0.899	0.880	0.860	0.842	0.822	0.805	0.785	0.768	0.749	0.731	0.712	0.696	0.679	0.662	0.646	0.630	0.615	0.601	0.586	0.574	0.559	0.548	0.535	0.525	0.514	0.504	0.495	0.486	0.479	0.471	0.465	0.459	0.454	0.450	0.446	0.442	0.440	0.439	0.438	0.438	0.438	0.436	0.439	0.440	0.441	0.446	0.449	0.452	0.456	0.461	0.466	0.471	0.476	0.482	0.489	0.496	0.502	0.510	0.518	0.525	0.532	0.541	0.549	0.558	0.565	0.574	0.582	0.590	0.599	0.609	0.618	0.626	0.635	0.644	0.652	0.660	0.668	0.676	0.684	0.692	0.700	0.708	0.715	0.722	0.730	0.736	0.744	0.750	0.756	0.764	0.769	0.775	0.780	0.786	0.790	0.795	0.799	0.802	0.808	0.811	0.816	0.819	0.820	0.822	0.825	0.828	0.829	0.830	0.831	0.832	0.834	0.835	0.835	0.836	0.836	0.836	0.836	0.836	0.836	0.835	0.835	0.834	0.834	0.834	0.832	0.832	0.831	0.830	0.831	0.830	0.830	0.830	0.830	0.831	0.831	0.834	0.834	0.836	0.836	0.840	0.842	0.846	0.849	0.852	0.856	0.861	0.866	0.872	0.878	0.884	0.890	0.898	0.905	0.912	0.921	0.930	0.939	0.948	0.959	0.969	0.979	0.990	1.001	1.011	1.025	1.036	1.048	1.060	1.072	1.085	1.098	1.109	1.122	1.135	1.148	1.159	1.172	1.184	1.194	1.205	1.215	1.226	1.238	1.245	1.255	1.264	1.272	1.280	1.286	1.294	1.299	1.305	1.310	1.314	1.318	1.320	1.321	1.324	1.325	1.324	1.324	1.322	1.320	1.319	1.316	1.311	1.308	1.301	1.296	1.290	1.284	1.276	1.269	1.261	1.254	1.245	1.238	1.229	1.220	1.211	1.201	1.192	1.182	1.172	1.164	1.154	1.145	1.135	1.126	1.118	1.109	1.099	1.091	1.082	1.075	1.068	1.059	1.052	1.045	1.040	1.034	1.028	1.022	1.016	1.011	1.006	1.001	0.998	0.994	0.989	0.985	0.981	0.976	0.974	0.970	0.966	0.962	0.960	0.956	0.952	0.949	0.946	0.941	0.938	0.932	0.930	0.924	0.919	0.914	0.909	0.904	0.898	0.891	0.885	0.879	0.871	0.864	0.856	0.849	0.841	0.832	0.824	0.814	0.804	0.792	0.784	0.772	0.761	0.750	0.739	0.728	0.715	0.704	0.691	0.678	0.665	0.652	0.639	0.626	0.611	0.598	0.585	0.571	0.558	0.542	0.528	0.514	0.500	0.485	0.470	0.455	0.439	0.424	0.409	0.394	0.379	0.362	0.348	0.332	0.318	0.302	0.288	0.274	0.259	0.244	0.230	0.215	0.201	0.188	0.174	0.161	0.148	0.135	0.122	0.110	0.098	0.086	0.074	0.064	0.054	0.042	0.032	0.025	0.016	0.008	0.001	-0.005	-0.012	-0.019	-0.022	-0.028	-0.031	-0.034	-0.038	-0.039	-0.040	-0.040	-0.040	-0.040	-0.039	-0.038	-0.035	-0.032	-0.028	-0.025	-0.020	-0.015	-0.010	-0.004	0.001	0.009	0.016	0.024	0.030	0.038	0.046	0.054	0.062	0.070	0.079	0.088	0.096	0.104	0.112	0.121	0.130	0.138	0.144	0.151	0.159	0.165	0.171	0.179	0.184	0.190	0.195	0.200	0.205	0.210	0.214	0.218	0.220	0.224	0.226	0.228	0.229	0.230	0.231	0.232	0.234	0.232	0.234	0.235	0.234	0.234	0.232	0.232	0.231	0.230	0.229	0.230	0.229	0.229	0.228	0.228	0.229	0.229	0.230	0.231	0.234	0.235	0.238	0.241	0.244	0.249	0.252	0.258	0.262	0.270	0.278	0.285	0.292	0.301	0.311	0.321	0.332	0.344	0.356	0.370	0.384	0.398	0.414	0.430	0.445	0.462	0.480	0.498	0.518	0.536	0.555	0.574	0.595	0.615	0.638	0.658	0.680	0.700	0.721	0.744	0.765	0.786	0.808	0.830	0.852	0.872	0.894	0.915	0.936	0.956	0.978	0.998	1.018	1.036	1.055	1.074	1.091	1.109	1.126	1.142	1.159	1.174	1.189	1.202	1.216	1.229	1.241	1.255	1.266	1.276	1.288	1.299	1.308	1.316	1.325	1.334	1.341	1.349	1.356	1.362	1.369	1.375	1.381	1.386	1.391	1.396	1.401	1.408	1.412	1.416	1.420	1.424	1.428	1.432	1.438	1.441	1.446	1.451	1.456	1.461	1.465	1.471	1.475	1.480	1.486	1.492	1.499	1.505	1.511	1.518	1.525	1.532	1.540	1.548	1.555	1.564	1.572	1.581	1.591	1.600	1.610	1.620	1.629	1.640	1.650	1.661	1.672	1.684	1.695	1.708	1.719	1.731	1.742	1.755	1.768	1.780	1.792	1.805	1.816	1.829	1.841	1.854	1.866	1.879	1.891	1.904	1.915	1.928	1.939	1.951	1.962	1.972	1.984	1.995	2.005	2.015	2.025	2.034	2.042	2.050	2.059	2.066	2.072	2.079	2.085	2.090	2.092	2.096	2.099	2.100	2.101	2.101	2.101	2.099	2.096	2.094	2.089	2.084	2.078	2.070	2.061	2.052	2.042	2.031	2.019	2.006	1.992	1.976	1.960	1.944	1.926	1.909	1.889	1.869	1.848	1.825	1.804	1.781	1.759	1.735	1.710	1.686	1.662	1.638	1.612	1.589	1.564	1.540	1.516	1.492	1.470	1.448	1.425	1.402	1.382	1.361	1.342	1.324	1.306	1.289	1.274	1.259	1.245	1.234	1.222	1.214	1.204	1.198	1.190	1.186	1.184	1.181	1.179	1.180	1.181	1.182	1.188	1.191	1.196	1.202	1.210	1.219	1.228	1.236	1.249	1.259	1.270	1.281	1.294	1.306	1.319	1.331	1.345	1.358	1.370	1.382	1.394	1.405	1.416	1.429	1.439	1.449	1.458	1.468	1.475	1.484	1.491	1.498	1.502	1.508	1.512	1.514	1.518	1.520	1.521	1.522	1.522	1.522	1.521	1.520	1.519	1.516	1.514	1.510	1.509	1.505	1.501	1.498	1.495	1.491	1.489	1.485	1.482	1.479	1.478	1.478	1.475	1.474	1.472	1.472	1.472	1.475	1.476	1.479	1.482	1.488	1.492	1.498	1.506	1.512	1.521	1.530	1.540	1.551	1.562	1.575	1.588	1.601	1.616	1.631	1.648	1.664	1.682	1.700	1.718	1.738	1.756	1.776	1.798	1.819	1.840	1.862	1.884	1.906	1.929	1.952	1.975	1.999	2.021	2.045	2.068	2.090	2.114	2.136	2.161	2.182	2.206	2.230	2.252	2.274	2.296	2.318	2.340	2.360	2.381	2.402	2.422	2.442	2.461	2.480	2.498	2.516	2.534	2.551	2.568	2.582	2.599	2.614	2.628	2.642	2.656	2.669	2.680	2.692	2.702	2.711	2.721	2.730	2.739	2.745	2.752	2.759	2.764	2.769	2.772	2.776	2.779	2.781	2.782	2.784	2.782	2.782	2.780	2.779	2.776	2.772	2.770	2.765	2.760	2.755	2.749	2.741	2.734	2.726	2.718	2.710	2.701	2.692	2.682	2.672	2.662	2.654	2.644	2.634	2.624	2.614	2.605	2.594	2.585	2.575	2.565	2.558	2.548	2.540	2.532	2.525	2.518	2.511	2.505	2.500	2.495	2.491	2.488	2.485	2.482	2.481	2.480	2.480	2.481	2.481	2.484	2.486	2.490	2.494	2.499	2.502	2.509	2.515	2.522	2.530	2.538	2.546	2.555	2.564	2.574	2.584	2.594	2.605	2.615	2.625	2.636	2.649	2.660	2.670	2.681	2.692	2.702	2.714	2.724	2.735	2.745	2.754	2.764	2.774	2.781	2.791	2.799	2.806	2.814	2.820	2.826	2.832	2.836	2.841	2.846	2.850	2.854	2.856	2.859	2.861	2.862	2.864	2.864	2.865	2.864	2.862	2.861	2.860	2.859	2.856	2.854	2.851	2.848	2.845	2.841	2.838	2.832	2.828	2.822	2.818	2.814	2.809	2.804	2.798	2.794	2.789	2.784	2.779	2.775	2.769	2.764	2.760	2.755	2.752	2.748	2.745	2.742	2.740	2.738	2.735	2.735	2.734	2.732	2.734	2.734	2.735	2.738	2.740	2.744	2.746	2.751	2.758	2.764	2.771	2.779	2.788	2.796	2.808	2.819	2.829	2.842	2.856	2.871	2.888	2.904	2.920	2.938	2.956	2.978	2.998	3.019	3.040	3.064	3.088	3.111	3.135	3.161	3.188	3.215	3.240	3.269	3.296	3.325	3.354	3.384	3.412	3.444	3.474	3.504	3.534	3.565	3.595	3.625	3.655	3.684	3.715	3.745	3.774	3.804	3.832	3.861	3.890	3.918	3.945	3.972	4.000	4.026	4.051	4.077	4.101	4.125	4.148	4.171	4.192	4.214	4.235	4.254	4.275	4.292	4.310	4.326	4.341	4.358	4.372	4.385	4.398	4.410	4.420	4.431	4.441	4.449	4.456	4.462	4.469	4.474	4.479	4.482	4.485	4.488	4.489	4.489	4.489	4.488	4.485	4.482	4.479	4.475	4.470	4.465	4.459	4.451	4.444	4.435	4.426	4.416	4.406	4.395	4.382	4.370	4.356	4.342	4.329	4.314	4.299	4.281	4.265	4.249	4.231	4.211	4.192	4.172	4.152	4.130	4.110	4.086	4.062	4.040	4.015	3.990	3.964	3.939	3.910	3.882	3.854	3.824	3.794	3.762	3.730	3.698	3.664	3.630	3.594	3.558	3.520	3.482	3.444	3.402	3.361	3.319	3.275	3.230	3.186	3.139	3.090	3.042	2.992	2.941	2.889	2.836	2.782	2.726	2.670	2.614	2.554	2.495	2.435	2.374	2.311	2.249	2.185	2.119	2.055	1.990	1.922	1.855	1.788	1.718	1.650	1.580	1.511	1.441	1.371	1.301	1.232	1.162	1.092	1.024	0.955	0.886	0.819	0.750	0.682	0.616	0.550	0.485	0.421	0.358	0.294	0.232	0.172	0.112	0.054	-0.002	-0.059	-0.114	-0.166	-0.219	-0.269	-0.319	-0.368	-0.414	-0.459	-0.502	-0.546	-0.588	-0.628	-0.666	-0.704	-0.740	-0.775	-0.808	-0.840	-0.872	-0.901	-0.931	-0.960	-0.986	-1.014	-1.040	-1.064	-1.089	-1.112	-1.135	-1.159	-1.180	-1.202	-1.224	-1.245	-1.266	-1.288	-1.309	-1.330	-1.350	-1.371	-1.392	-1.414	-1.436	-1.458	-1.481	-1.504	-1.526	-1.551	-1.578	-1.602	-1.629	-1.656	-1.684	-1.711	-1.741	-1.770	-1.801	-1.834	-1.865	-1.899	-1.932	-1.968	-2.002	-2.039	-2.075	-2.112	-2.151	-2.189	-2.230	-2.269	-2.310	-2.349	-2.389	-2.431	-2.472	-2.514	-2.555	-2.596	-2.638	-2.679	-2.719	-2.758	-2.798	-2.838	-2.875	-2.911	-2.948	-2.982	-3.016	-3.050	-3.081	-3.111	-3.140	-3.168	-3.192	-3.215	-3.238	-3.258	-3.276	-3.291	-3.305	-3.318	-3.328	-3.335	-3.341	-3.345	-3.345	-3.344	-3.341	-3.336	-3.329	-3.319	-3.306	-3.292	-3.275	-3.258	-3.236	-3.215	-3.191	-3.165	-3.136	-3.108	-3.078	-3.044	-3.011	-2.978	-2.940	-2.904	-2.865	-2.826	-2.788	-2.746	-2.706	-2.664	-2.622	-2.580	-2.538	-2.496	-2.454	-2.411	-2.370	-2.329	-2.288	-2.248	-2.208	-2.168	-2.129	-2.090	-2.052	-2.016	-1.981	-1.946	-1.914	-1.881	-1.850	-1.820	-1.790	-1.761	-1.735	-1.708	-1.681	-1.658	-1.634	-1.612	-1.591	-1.570	-1.551	-1.532	-1.514	-1.498	-1.480	-1.465	-1.450	-1.435	-1.422	-1.409	-1.396	-1.384	-1.372	-1.361	-1.350	-1.339	-1.329	-1.318	-1.308	-1.298	-1.286	-1.276	-1.266	-1.255	-1.245	-1.232	-1.222	-1.211	-1.198	-1.186	-1.172	-1.160	-1.146	-1.131	-1.116	-1.100	-1.084	-1.066	-1.050	-1.031	-1.012	-0.992	-0.971	-0.951	-0.930	-0.906	-0.882	-0.859	-0.834	-0.808	-0.780	-0.752	-0.725	-0.696	-0.666	-0.636	-0.604	-0.572	-0.539	-0.506	-0.472	-0.439	-0.404	-0.368	-0.332	-0.296	-0.259	-0.222	-0.185	-0.148	-0.109	-0.071	-0.032	0.005	0.044	0.082	0.120	0.158	0.196	0.234	0.272	0.310	0.346	0.384	0.420	0.456	0.491	0.528	0.561	0.594	0.626	0.660	0.691	0.721	0.752	0.782	0.811	0.839	0.866	0.894	0.920	0.945	0.969	0.994	1.018	1.040	1.062	1.085	1.105	1.126	1.145	1.164	1.184	1.201	1.220	1.238	1.254	1.270	1.288	1.304	1.319	1.336	1.351	1.368	1.382	1.399	1.414	1.429	1.445	1.460	1.475	1.491	1.509	1.525	1.541	1.558	1.574	1.591	1.609	1.626	1.645	1.662	1.681	1.700	1.719	1.738	1.758	1.778	1.798	1.818	1.839	1.859	1.881	1.901	1.922	1.945	1.966	1.989	2.010	2.034	2.055	2.078	2.101	2.124	2.146	2.169	2.191	2.214	2.235	2.259	2.280	2.302	2.325	2.346	2.368	2.390	2.410	2.431	2.451	2.472	2.492	2.511	2.531	2.551	2.570	2.589	2.608	2.625	2.642	2.660	2.676	2.694	2.709	2.724	2.738	2.752	2.765	2.778	2.791	2.804	2.815	2.826	2.836	2.848	2.858	2.868	2.876	2.885	2.891	2.899	2.905	2.911	2.918	2.922	2.928	2.931	2.935	2.939	2.942	2.945	2.946	2.946	2.948	2.948	2.948	2.945	2.945	2.942	2.941	2.938	2.935	2.931	2.928	2.922	2.919	2.912	2.908	2.901	2.896	2.889	2.881	2.875	2.866	2.858	2.849	2.840	2.831	2.821	2.811	2.801	2.791	2.780	2.770	2.758	2.748	2.735	2.724	2.712	2.700	2.689	2.678	2.666	2.654	2.642	2.631	2.620	2.609	2.599	2.588	2.578	2.566	2.556	2.546	2.536	2.528	2.519	2.509	2.501	2.492	2.484	2.476	2.470	2.462	2.455	2.449	2.442	2.436	2.430	2.424	2.418	2.414	2.408	2.402	2.396	2.391	2.384	2.379	2.372	2.365	2.358	2.351	2.344	2.335	2.328	2.319	2.309	2.299	2.288	2.276	2.265	2.252	2.240	2.226	2.211	2.196	2.181	2.164	2.146	2.129	2.110	2.090	2.070	2.050	2.029	2.006	1.984	1.961	1.938	1.912	1.889	1.864	1.840	1.815	1.790	1.765	1.740	1.715	1.691	1.668	1.642	1.620	1.596	1.574	1.552	1.531	1.511	1.491	1.474	1.455	1.440	1.424	1.410	1.396	1.384	1.374	1.364	1.355	1.348	1.341	1.338	1.335	1.332	1.332	1.334	1.335	1.339	1.342	1.349	1.355	1.362	1.371	1.381	1.392	1.404	1.416	1.430	1.444	1.459	1.472	1.488	1.504	1.520	1.536	1.552	1.569	1.585	1.602	1.619	1.634	1.651	1.666	1.681	1.698	1.712	1.726	1.740	1.754	1.765	1.778	1.789	1.800	1.809	1.818	1.825	1.831	1.839	1.842	1.846	1.850	1.852	1.854	1.855	1.854	1.852	1.851	1.848	1.844	1.839	1.834	1.828	1.819	1.811	1.801	1.791	1.781	1.770	1.760	1.749	1.735	1.721	1.708	1.691	1.676	1.661	1.645	1.629	1.614	1.596	1.580	1.562	1.546	1.530	1.512	1.495	1.478	1.460	1.444	1.426	1.410	1.395	1.379	1.362	1.348	1.332	1.318	1.304	1.290	1.276	1.264	1.251	1.239	1.228	1.216	1.206	1.196	1.186	1.176	1.168	1.160	1.152	1.144	1.136	1.130	1.124	1.118	1.112	1.106	1.100	1.095	1.091	1.085	1.080	1.076	1.071	1.066	1.062	1.059	1.054	1.049	1.044	1.040	1.035	1.029	1.024	1.019	1.011	1.005	1.000	0.992	0.986	0.979	0.971	0.964	0.956	0.948	0.938	0.926	0.918	0.908	0.896	0.886	0.874	0.862	0.850	0.839	0.826	0.812	0.799	0.785	0.770	0.756	0.740	0.724	0.708	0.692	0.675	0.658	0.640	0.622	0.605	0.588	0.570	0.550	0.530	0.511	0.491	0.470	0.450	0.430	0.409	0.389	0.369	0.348	0.326	0.305	0.284	0.262	0.241	0.220	0.200	0.179	0.158	0.136	0.115	0.095	0.075	0.056	0.035	0.015	-0.002	-0.022	-0.041	-0.059	-0.076	-0.094	-0.111	-0.126	-0.142	-0.159	-0.172	-0.186	-0.200	-0.212	-0.225	-0.238	-0.248	-0.258	-0.268	-0.276	-0.284	-0.291	-0.298	-0.302	-0.309	-0.312	-0.315	-0.319	-0.320	-0.321	-0.322	-0.322	-0.322	-0.321	-0.319	-0.316	-0.312	-0.310	-0.306	-0.300	-0.295	-0.290	-0.285	-0.279	-0.270	-0.265	-0.258	-0.250	-0.241	-0.234	-0.226	-0.218	-0.210	-0.202	-0.195	-0.188	-0.179	-0.171	-0.165	-0.158	-0.151	-0.145	-0.139	-0.132	-0.128	-0.124	-0.119	-0.115	-0.112	-0.110	-0.108	-0.105	-0.105	-0.105	-0.106	-0.108	-0.109	-0.111	-0.115	-0.120	-0.124	-0.130	-0.136	-0.142	-0.150	-0.158	-0.166	-0.176	-0.186	-0.195	-0.206	-0.219	-0.230	-0.242	-0.255	-0.268	-0.281	-0.295	-0.309	-0.324	-0.338	-0.352	-0.368	-0.382	-0.396	-0.412	-0.428	-0.442	-0.458	-0.472	-0.486	-0.501	-0.515	-0.530	-0.544	-0.558	-0.570	-0.582	-0.595	-0.608	-0.619	-0.630	-0.641	-0.651	-0.662	-0.671	-0.680	-0.689	-0.696	-0.704	-0.710	-0.716	-0.722	-0.729	-0.732	-0.738	-0.741	-0.746	-0.749	-0.751	-0.754	-0.756	-0.758	-0.759	-0.760	-0.761	-0.761	-0.761	-0.761	-0.761	-0.761	-0.760	-0.759	-0.759	-0.759	-0.759	-0.759	-0.759	-0.759	-0.760	-0.760	-0.761	-0.761	-0.764	-0.764	-0.766	-0.768	-0.771	-0.774	-0.778	-0.781	-0.786	-0.791	-0.798	-0.804	-0.811	-0.819	-0.826	-0.836	-0.845	-0.854	-0.864	-0.875	-0.889	-0.900	-0.912	-0.925	-0.940	-0.955	-0.969	-0.984	-0.999	-1.015	-1.031	-1.046	-1.062	-1.079	-1.095	-1.112	-1.128	-1.145	-1.160	-1.176	-1.191	-1.206	-1.220	-1.236	-1.249	-1.261	-1.274	-1.285	-1.296	-1.305	-1.314	-1.322	-1.329	-1.335	-1.339	-1.342	-1.345	-1.346	-1.345	-1.345	-1.341	-1.338	-1.332	-1.325	-1.319	-1.309	-1.299	-1.288	-1.275	-1.260	-1.246	-1.230	-1.211	-1.194	-1.174	-1.154	-1.132	-1.110	-1.088	-1.065	-1.040	-1.016	-0.991	-0.965	-0.938	-0.912	-0.885	-0.859	-0.831	-0.804	-0.776	-0.749	-0.721	-0.696	-0.669	-0.641	-0.618	-0.592	-0.566	-0.541	-0.518	-0.495	-0.472	-0.449	-0.429	-0.408	-0.388	-0.368	-0.350	-0.332	-0.315	-0.300	-0.285	-0.270	-0.256	-0.244	-0.231	-0.220	-0.210	-0.200	-0.191	-0.182	-0.175	-0.169	-0.162	-0.158	-0.152	-0.149	-0.146	-0.142	-0.141	-0.139	-0.138	-0.135	-0.135	-0.134	-0.135	-0.135	-0.134	-0.134	-0.135	-0.135	-0.135	-0.135	-0.136	-0.136	-0.136	-0.135	-0.135	-0.135	-0.134	-0.131	-0.131	-0.129	-0.125	-0.122	-0.119	-0.115	-0.110	-0.104	-0.099	-0.091	-0.084	-0.076	-0.068	-0.058	-0.048	-0.036	-0.024	-0.012	0.001	0.015	0.030	0.046	0.061	0.079	0.096	0.114	0.134	0.152	0.172	0.194	0.214	0.235	0.258	0.281	0.302	0.328	0.350	0.374	0.399	0.422	0.448	0.471	0.496	0.521	0.545	0.570	0.594	0.616	0.640	0.662	0.684	0.706	0.728	0.748	0.768	0.788	0.806	0.825	0.842	0.858	0.874	0.888	0.901	0.914	0.925	0.935	0.945	0.952	0.960	0.965	0.971	0.974	0.978	0.980	0.981	0.980	0.979	0.976	0.972	0.968	0.962	0.956	0.949	0.941	0.932	0.924	0.912	0.902	0.891	0.880	0.868	0.854	0.842	0.829	0.814	0.800	0.786	0.774	0.759	0.745	0.730	0.716	0.701	0.689	0.675	0.661	0.649	0.636	0.624	0.612	0.601	0.590	0.580	0.570	0.561	0.551	0.544	0.536	0.529	0.522	0.515	0.510	0.505	0.501	0.498	0.492	0.490	0.488	0.485	0.484	0.482	0.482	0.481	0.481	0.482	0.482	0.484	0.485	0.486	0.489	0.491	0.492	0.495	0.499	0.501	0.505	0.507	0.511	0.516	0.519	0.524	0.529	0.531	0.535	0.539	0.545	0.549	0.554	0.559	0.564	0.569	0.574	0.579	0.585	0.590	0.595	0.601	0.606	0.612	0.618	0.624	0.630	0.636	0.644	0.650	0.656	0.664	0.671	0.678	0.684	0.690	0.698	0.704	0.710	0.718	0.725	0.731	0.739	0.746	0.754	0.760	0.769	0.775	0.784	0.791	0.799	0.805	0.814	0.821	0.829	0.836	0.844	0.852	0.860	0.869	0.876	0.884	0.892	0.901	0.910	0.919	0.928	0.936	0.945	0.955	0.965	0.975	0.985	0.995	1.006	1.018	1.029	1.040	1.052	1.064	1.078	1.091	1.105	1.119	1.132	1.148	1.162	1.179	1.195	1.211	1.229	1.246	1.264	1.282	1.302	1.321	1.341	1.361	1.382	1.404	1.425	1.446	1.469	1.492	1.514	1.538	1.560	1.585	1.608	1.632	1.656	1.679	1.702	1.726	1.750	1.772	1.798	1.820	1.844	1.866	1.889	1.910	1.932	1.952	1.974	1.994	2.014	2.033	2.051	2.070	2.086	2.104	2.120	2.135	2.148	2.162	2.175	2.188	2.199	2.208	2.216	2.225	2.232	2.239	2.244	2.249	2.252	2.255	2.258	2.260	2.260	2.260	2.259	2.258	2.255	2.252	2.249	2.245	2.239	2.234	2.228	2.221	2.215	2.208	2.200	2.191	2.184	2.175	2.165	2.158	2.149	2.139	2.129	2.120	2.111	2.102	2.092	2.082	2.074	2.065	2.058	2.049	2.040	2.033	2.024	2.016	2.009	2.001	1.995	1.989	1.981	1.975	1.970	1.965	1.959	1.955	1.949	1.944	1.940	1.936	1.931	1.928	1.924	1.920	1.915	1.912	1.909	1.905	1.901	1.898	1.895	1.891	1.888	1.884	1.880	1.875	1.870	1.865	1.860	1.855	1.850	1.844	1.839	1.832	1.825	1.819	1.812	1.805	1.798	1.789	1.780	1.772	1.764	1.755	1.745	1.736	1.726	1.716	1.705	1.695	1.685	1.676	1.664	1.652	1.642	1.631	1.619	1.609	1.598	1.586	1.575	1.564	1.554	1.544	1.534	1.522	1.514	1.504	1.494	1.485	1.478	1.469	1.461	1.454	1.445	1.438	1.431	1.426	1.420	1.414	1.409	1.404	1.400	1.396	1.392	1.389	1.385	1.384	1.380	1.379	1.376	1.375	1.374	1.372	1.371	1.371	1.370	1.369	1.369	1.369	1.369	1.368	1.368	1.368	1.368	1.368	1.366	1.365	1.365	1.365	1.362	1.361	1.360	1.359	1.358	1.355	1.352	1.350	1.346	1.344	1.340	1.336	1.332	1.330	1.325	1.321	1.316	1.311	1.308	1.301	1.294	1.289	1.284	1.278	1.271	1.264	1.258	1.251	1.244	1.238	1.229	1.222	1.215	1.208	1.200	1.192	1.184	1.176	1.168	1.160	1.152	1.145	1.136	1.128	1.120	1.112	1.104	1.094	1.086	1.078	1.069	1.060	1.051	1.042	1.035	1.026	1.018	1.009	1.001	0.992	0.984	0.976	0.969	0.960	0.951	0.944	0.938	0.930	0.922	0.916	0.908	0.901	0.895	0.890	0.884	0.879	0.874	0.870	0.865	0.861	0.858	0.855	0.851	0.850	0.848	0.848	0.846	0.845	0.846	0.846	0.848	0.850	0.850	0.854	0.856	0.859	0.864	0.866	0.871	0.876	0.881	0.886	0.892	0.899	0.905	0.911	0.918	0.924	0.932	0.939	0.945	0.954	0.961	0.968	0.975	0.982	0.990	0.996	1.004	1.011	1.018	1.024	1.031	1.038	1.042	1.049	1.052	1.059	1.064	1.069	1.074	1.078	1.082	1.086	1.089	1.091	1.095	1.098	1.100	1.102	1.105	1.106	1.109	1.110	1.111	1.112	1.114	1.115	1.116	1.119	1.120	1.120	1.121	1.122	1.124	1.126	1.128	1.129	1.131	1.135	1.138	1.140	1.144	1.148	1.150	1.155	1.159	1.164	1.169	1.174	1.180	1.186	1.192	1.199	1.206	1.214	1.221	1.230	1.239	1.248	1.256	1.266	1.276	1.286	1.296	1.309	1.319	1.330	1.341	1.352	1.364	1.376	1.388	1.399	1.410	1.421	1.432	1.445	1.456	1.468	1.478	1.490	1.500	1.510	1.520	1.530	1.539	1.548	1.556	1.564	1.571	1.579	1.585	1.591	1.598	1.601	1.606	1.611	1.614	1.618	1.619	1.621	1.622	1.622	1.622	1.622	1.622	1.621	1.619	1.615	1.612	1.609	1.605	1.600	1.596	1.591	1.585	1.579	1.574	1.568	1.560	1.554	1.546	1.539	1.531	1.522	1.515	1.508	1.500	1.491	1.484	1.476	1.468	1.461	1.454	1.445	1.438	1.430	1.422	1.418	1.410	1.404	1.399	1.392	1.388	1.382	1.378	1.374	1.370	1.368	1.364	1.361	1.359	1.358	1.356	1.356	1.355	1.355	1.356	1.356	1.358	1.361	1.362	1.366	1.370	1.375	1.378	1.384	1.389	1.395	1.400	1.408	1.415	1.422	1.431	1.439	1.448	1.458	1.468	1.478	1.488	1.499	1.510	1.521	1.534	1.545	1.558	1.570	1.582	1.596	1.610	1.622	1.636	1.650	1.664	1.678	1.691	1.705	1.719	1.732	1.746	1.761	1.774	1.788	1.801	1.814	1.828	1.840	1.852	1.865	1.878	1.889	1.898	1.909	1.919	1.928	1.936	1.946	1.954	1.961	1.968	1.974	1.980	1.984	1.989	1.992	1.996	1.999	2.000	2.001	2.001	2.002	2.001	1.999	1.998	1.994	1.991	1.988	1.984	1.978	1.971	1.965	1.959	1.950	1.944	1.934	1.926	1.918	1.909	1.899	1.889	1.880	1.870	1.860	1.850	1.840	1.830	1.820	1.810	1.800	1.790	1.780	1.771	1.762	1.754	1.744	1.736	1.729	1.721	1.714	1.708	1.701	1.696	1.691	1.685	1.681	1.676	1.674	1.670	1.668	1.665	1.662	1.660	1.659	1.658	1.658	1.656	1.656	1.655	1.655	1.655	1.656	1.656	1.656	1.656	1.658	1.656	1.658	1.658	1.656	1.656	1.655	1.654	1.652	1.651	1.649	1.645	1.642	1.640	1.635	1.631	1.626	1.620	1.615	1.608	1.601	1.591	1.582	1.574	1.564	1.552	1.541	1.530	1.518	1.505	1.491	1.478	1.462	1.449	1.432	1.416	1.400	1.382	1.365	1.348	1.329	1.311	1.294	1.274	1.255	1.235	1.216	1.198	1.178	1.159	1.139	1.119	1.100	1.080	1.061	1.042	1.025	1.006	0.989	0.972	0.955	0.939	0.922	0.908	0.894	0.879	0.865	0.852	0.839	0.828	0.816	0.806	0.798	0.789	0.781	0.772	0.766	0.761	0.755	0.751	0.748	0.745	0.744	0.741	0.741	0.741	0.742	0.745	0.746	0.749	0.752	0.755	0.760	0.766	0.771	0.776	0.782	0.790	0.796	0.804	0.810	0.818	0.825	0.834	0.840	0.849	0.858	0.865	0.872	0.880	0.888	0.895	0.901	0.909	0.915	0.921	0.928	0.932	0.939	0.944	0.949	0.952	0.956	0.961	0.964	0.965	0.966	0.969	0.970	0.971	0.971	0.971	0.970	0.970	0.969	0.968	0.965	0.964	0.960	0.958	0.955	0.951	0.948	0.944	0.939	0.935	0.930	0.925	0.921	0.915	0.911	0.906	0.901	0.895	0.889	0.884	0.879	0.874	0.869	0.865	0.860	0.855	0.851	0.846	0.844	0.839	0.835	0.832	0.830	0.828	0.826	0.824	0.822	0.821	0.819	0.819	0.819	0.819	0.820	0.821	0.822	0.825	0.826	0.829	0.834	0.836	0.841	0.845	0.850	0.856	0.861	0.869	0.875	0.882	0.891	0.899	0.908	0.918	0.928	0.938	0.949	0.958	0.970	0.981	0.994	1.006	1.019	1.030	1.044	1.056	1.070	1.084	1.098	1.111	1.126	1.140	1.155	1.169	1.184	1.196	1.211	1.225	1.239	1.252	1.266	1.279	1.292	1.305	1.319	1.330	1.340	1.351	1.362	1.372	1.381	1.390	1.399	1.406	1.412	1.419	1.424	1.429	1.434	1.438	1.440	1.441	1.444	1.444	1.442	1.441	1.440	1.438	1.435	1.431	1.428	1.422	1.418	1.410	1.404	1.396	1.388	1.380	1.371	1.361	1.352	1.342	1.332	1.322	1.312	1.301	1.291	1.281	1.270	1.260	1.250	1.241	1.231	1.221	1.212	1.204	1.195	1.186	1.179	1.171	1.165	1.159	1.152	1.148	1.142	1.138	1.134	1.131	1.129	1.128	1.125	1.124	1.124	1.122	1.124	1.124	1.125	1.128	1.129	1.130	1.131	1.134	1.135	1.138	1.140	1.142	1.144	1.146	1.148	1.149	1.150	1.150	1.151	1.151	1.150	1.150	1.148	1.146	1.144	1.141	1.138	1.132	1.129	1.122	1.116	1.109	1.101	1.092	1.085	1.074	1.062	1.051	1.039	1.026	1.011	0.999	0.984	0.968	0.952	0.935	0.919	0.901	0.882	0.865	0.846	0.828	0.808	0.789	0.768	0.748	0.728	0.706	0.686	0.665	0.645	0.625	0.604	0.582	0.561	0.540	0.520	0.499	0.479	0.459	0.439	0.419	0.400	0.381	0.362	0.344	0.326	0.309	0.292	0.275	0.259	0.244	0.228	0.214	0.200	0.186	0.172	0.161	0.148	0.136	0.126	0.115	0.106	0.096	0.088	0.080	0.072	0.066	0.060	0.054	0.050	0.045	0.042	0.039	0.036	0.035	0.034	0.034	0.035	0.036	0.036	0.040	0.041	0.045	0.049	0.054	0.058	0.062	0.069	0.074	0.080	0.088	0.095	0.101	0.109	0.118	0.125	0.134	0.142	0.150	0.159	0.169	0.178	0.188	0.198	0.206	0.215	0.224	0.232	0.241	0.250	0.258	0.266	0.274	0.281	0.289	0.296	0.304	0.310	0.316	0.322	0.329	0.334	0.338	0.342	0.348	0.351	0.355	0.359	0.362	0.365	0.368	0.370	0.372	0.374	0.376	0.378	0.378	0.379	0.380	0.381	0.381	0.381	0.382	0.384	0.384	0.385	0.385	0.388	0.389	0.390	0.391	0.395	0.396	0.399	0.402	0.406	0.409	0.414	0.418	0.424	0.429	0.434	0.440	0.448	0.455	0.462	0.472	0.480	0.490	0.500	0.511	0.522	0.535	0.548	0.561	0.575	0.590	0.604	0.619	0.635	0.651	0.668	0.686	0.702	0.720	0.739	0.758	0.778	0.796	0.816	0.835	0.855	0.875	0.895	0.914	0.935	0.955	0.975	0.995	1.015	1.035	1.055	1.075	1.094	1.114	1.131	1.151	1.169	1.188	1.206	1.224	1.241	1.258	1.272	1.289	1.304	1.319	1.335	1.348	1.362	1.376	1.389	1.401	1.412	1.425	1.436	1.446	1.458	1.468	1.478	1.485	1.495	1.504	1.511	1.519	1.526	1.534	1.540	1.548	1.554	1.560	1.565	1.570	1.575	1.580	1.585	1.589	1.594	1.598	1.602	1.606	1.610	1.615	1.620	1.624	1.628	1.631	1.635	1.639	1.644	1.646	1.651	1.655	1.659	1.664	1.668	1.672	1.678	1.682	1.688	1.691	1.698	1.702	1.709	1.714	1.720	1.726	1.732	1.739	1.746	1.751	1.759	1.766	1.774	1.781	1.789	1.796	1.805	1.812	1.821	1.829	1.839	1.846	1.856	1.865	1.874	1.882	1.891	1.901	1.909	1.919	1.926	1.936	1.945	1.955	1.964	1.972	1.980	1.989	1.998	2.004	2.011	2.019	2.026	2.033	2.039	2.044	2.047	2.051	2.055	2.058	2.060	2.061	2.062	2.062	2.061	2.060	2.058	2.054	2.049	2.044	2.038	2.030	2.022	2.013	2.002	1.991	1.979	1.965	1.952	1.936	1.920	1.904	1.885	1.866	1.846	1.825	1.804	1.781	1.759	1.735	1.710	1.686	1.661	1.636	1.610	1.584	1.559	1.531	1.506	1.480	1.454	1.429	1.404	1.379	1.354	1.330	1.306	1.285	1.262	1.242	1.221	1.202	1.184	1.168	1.151	1.136	1.122	1.110	1.099	1.088	1.079	1.072	1.065	1.060	1.056	1.054	1.052	1.051	1.052	1.054	1.056	1.060	1.065	1.071	1.076	1.084	1.091	1.100	1.108	1.118	1.128	1.138	1.148	1.158	1.168	1.178	1.188	1.198	1.208	1.219	1.228	1.236	1.245	1.252	1.260	1.268	1.274	1.280	1.285	1.289	1.292	1.295	1.296	1.299	1.299	1.299	1.299	1.298	1.295	1.291	1.289	1.285	1.281	1.276	1.271	1.266	1.260	1.254	1.249	1.241	1.235	1.229	1.221	1.215	1.209	1.205	1.199	1.192	1.188	1.182	1.179	1.176	1.172	1.170	1.169	1.168	1.169	1.169	1.170	1.174	1.176	1.181	1.185	1.192	1.199	1.208	1.218	1.228	1.238	1.250	1.264	1.278	1.292	1.308	1.325	1.342	1.360	1.379	1.400	1.420	1.441	1.465	1.488	1.511	1.535	1.560	1.585	1.611	1.636	1.664	1.691	1.719	1.746	1.774	1.801	1.830	1.856	1.885	1.912	1.940	1.969	1.995	2.022	2.050	2.076	2.102	2.129	2.155	2.180	2.204	2.229	2.251	2.275	2.298	2.319	2.340	2.360	2.379	2.398	2.415	2.432	2.449	2.464	2.479	2.490	2.502	2.515	2.525	2.534	2.542	2.550	2.558	2.562	2.568	2.571	2.575	2.576	2.578	2.579	2.578	2.578	2.575	2.572	2.569	2.565	2.561	2.555	2.549	2.542	2.536	2.529	2.521	2.512	2.504	2.495	2.485	2.476	2.466	2.458	2.448	2.438	2.428	2.419	2.410	2.401	2.392	2.382	2.376	2.368	2.360	2.352	2.346	2.340	2.334	2.329	2.325	2.321	2.318	2.315	2.314	2.311	2.311	2.311	2.312	2.312	2.315	2.318	2.320	2.324	2.329	2.334	2.340	2.345	2.352	2.359	2.366	2.374	2.384	2.392	2.401	2.410	2.420	2.430	2.440	2.449	2.459	2.469	2.480	2.490	2.500	2.510	2.520	2.530	2.539	2.548	2.558	2.566	2.575	2.584	2.590	2.599	2.605	2.611	2.618	2.624	2.630	2.635	2.639	2.642	2.645	2.649	2.651	2.654	2.654	2.656	2.656	2.656	2.656	2.656	2.655	2.654	2.651	2.649	2.646	2.644	2.640	2.635	2.631	2.628	2.622	2.619	2.612	2.608	2.604	2.598	2.591	2.585	2.579	2.574	2.568	2.561	2.555	2.549	2.544	2.539	2.531	2.526	2.521	2.516	2.511	2.506	2.502	2.498	2.494	2.490	2.486	2.484	2.480	2.479	2.478	2.475	2.475	2.474	2.474	2.475	2.476	2.478	2.480	2.484	2.486	2.490	2.495	2.500	2.508	2.514	2.521	2.529	2.538	2.546	2.558	2.568	2.580	2.591	2.605	2.618	2.632	2.646	2.662	2.679	2.696	2.712	2.730	2.749	2.768	2.786	2.806	2.828	2.849	2.870	2.891	2.914	2.936	2.959	2.981	3.005	3.030	3.054	3.078	3.102	3.128	3.152	3.178	3.202	3.226	3.251	3.276	3.301	3.326	3.351	3.376	3.400	3.425	3.449	3.472	3.498	3.521	3.544	3.569	3.591	3.614	3.636	3.659	3.680	3.701	3.724	3.744	3.765	3.784	3.805	3.824	3.841	3.860	3.878	3.894	3.911	3.926	3.942	3.958	3.971	3.985	3.999	4.012	4.024	4.035	4.046	4.055	4.065	4.072	4.081	4.088	4.094	4.101	4.106	4.110	4.114	4.116	4.118	4.119	4.120	4.120	4.119	4.116	4.114	4.110	4.106	4.101	4.095	4.088	4.081	4.072	4.064	4.055	4.044	4.032	4.021	4.009	3.994	3.980	3.964	3.949	3.931	3.915	3.896	3.876	3.856	3.835	3.814	3.792	3.769	3.745	3.720	3.694	3.668	3.641	3.612	3.584	3.554	3.522	3.490	3.458	3.424	3.389	3.352	3.316	3.279	3.240	3.200	3.158	3.115	3.071	3.028	2.981	2.935	2.886	2.836	2.786	2.735	2.681	2.628	2.571	2.515	2.456	2.398	2.338	2.276	2.214	2.150	2.085	2.019	1.952	1.885	1.818	1.748	1.678	1.605	1.534	1.460	1.388	1.312	1.239	1.165	1.090	1.014	0.940	0.865	0.789	0.714	0.639	0.565	0.491	0.418	0.344	0.271	0.198	0.126	0.055	-0.014	-0.084	-0.150	-0.218	-0.284	-0.349	-0.411	-0.474	-0.534	-0.594	-0.652	-0.708	-0.762	-0.816	-0.869	-0.919	-0.968	-1.014	-1.060	-1.104	-1.146	-1.186	-1.225	-1.264	-1.300	-1.335	-1.368	-1.400	-1.431	-1.460	-1.489	-1.515	-1.540	-1.565	-1.589	-1.611	-1.634	-1.655	-1.675	-1.694	-1.714	-1.732	-1.750	-1.768	-1.785	-1.801	-1.818	-1.835	-1.850	-1.868	-1.882	-1.900	-1.916	-1.932	-1.950	-1.969	-1.988	-2.005	-2.025	-2.044	-2.064	-2.085	-2.105	-2.128	-2.151	-2.175	-2.199	-2.224	-2.251	-2.278	-2.305	-2.334	-2.364	-2.394	-2.425	-2.456	-2.490	-2.522	-2.556	-2.591	-2.626	-2.662	-2.700	-2.735	-2.774	-2.811	-2.849	-2.886	-2.925	-2.964	-3.001	-3.039	-3.076	-3.115	-3.151	-3.186	-3.222	-3.256	-3.291	-3.324	-3.356	-3.386	-3.416	-3.445	-3.471	-3.498	-3.521	-3.544	-3.564	-3.584	-3.600	-3.615	-3.629	-3.639	-3.648	-3.655	-3.660	-3.662	-3.661	-3.661	-3.658	-3.650	-3.641	-3.631	-3.619	-3.604	-3.588	-3.568	-3.546	-3.524	-3.500	-3.472	-3.445	-3.415	-3.382	-3.350	-3.315	-3.280	-3.244	-3.205	-3.166	-3.126	-3.085	-3.044	-3.001	-2.959	-2.915	-2.872	-2.828	-2.784	-2.740	-2.696	-2.651	-2.608	-2.564	-2.520	-2.479	-2.435	-2.394	-2.354	-2.314	-2.275	-2.235	-2.198	-2.161	-2.125	-2.090	-2.055	-2.022	-1.990	-1.959	-1.929	-1.899	-1.870	-1.842	-1.816	-1.791	-1.766	-1.744	-1.720	-1.698	-1.678	-1.656	-1.638	-1.618	-1.601	-1.584	-1.568	-1.551	-1.536	-1.521	-1.508	-1.494	-1.480	-1.468	-1.455	-1.442	-1.430	-1.418	-1.405	-1.395	-1.382	-1.370	-1.359	-1.346	-1.334	-1.321	-1.309	-1.295	-1.281	-1.268	-1.252	-1.238	-1.222	-1.206	-1.189	-1.172	-1.155	-1.136	-1.115	-1.095	-1.075	-1.052	-1.030	-1.006	-0.981	-0.955	-0.930	-0.902	-0.875	-0.845	-0.815	-0.785	-0.754	-0.721	-0.689	-0.655	-0.621	-0.585	-0.549	-0.514	-0.478	-0.439	-0.401	-0.364	-0.325	-0.285	-0.248	-0.208	-0.166	-0.128	-0.089	-0.049	-0.009	0.031	0.070	0.109	0.148	0.186	0.224	0.262	0.300	0.336	0.372	0.406	0.441	0.476	0.510	0.542	0.574	0.604	0.634	0.662	0.691	0.718	0.744	0.770	0.795	0.820	0.842	0.865	0.888	0.908	0.928	0.946	0.966	0.984	1.002	1.019	1.036	1.051	1.066	1.081	1.096	1.110	1.125	1.138	1.152	1.165	1.179	1.192	1.206	1.220	1.234	1.248	1.260	1.275	1.289	1.304	1.319	1.334	1.349	1.365	1.381	1.398	1.415	1.432	1.450	1.469	1.488	1.508	1.526	1.548	1.566	1.588	1.609	1.630	1.654	1.675	1.698	1.721	1.745	1.769	1.792	1.816	1.841	1.866	1.891	1.916	1.941	1.966	1.992	2.018	2.044	2.069	2.092	2.119	2.142	2.169	2.192	2.218	2.241	2.265	2.289	2.312	2.335	2.358	2.379	2.401	2.422	2.444	2.464	2.485	2.504	2.522	2.541	2.560	2.576	2.592	2.608	2.624	2.638	2.651	2.664	2.678	2.689	2.700	2.710	2.721	2.729	2.739	2.746	2.752	2.760	2.766	2.771	2.775	2.779	2.782	2.785	2.786	2.789	2.791	2.791	2.790	2.789	2.788	2.785	2.782	2.781	2.778	2.772	2.768	2.764	2.759	2.752	2.748	2.740	2.735	2.728	2.720	2.712	2.705	2.696	2.689	2.680	2.671	2.661	2.652	2.644	2.632	2.622	2.612	2.602	2.591	2.582	2.571	2.560	2.548	2.538	2.525	2.515	2.502	2.491	2.480	2.469	2.458	2.445	2.434	2.424	2.411	2.401	2.390	2.379	2.369	2.358	2.348	2.336	2.328	2.318	2.308	2.298	2.289	2.280	2.271	2.262	2.252	2.245	2.238	2.230	2.221	2.214	2.208	2.199	2.192	2.186	2.179	2.172	2.165	2.159	2.151	2.144	2.136	2.129	2.121	2.112	2.105	2.096	2.088	2.079	2.070	2.060	2.049	2.039	2.027	2.016	2.004	1.990	1.979	1.964	1.950	1.934	1.919	1.902	1.885	1.870	1.852	1.834	1.814	1.795	1.775	1.754	1.734	1.712	1.691	1.669	1.648	1.626	1.604	1.582	1.559	1.538	1.516	1.495	1.474	1.454	1.432	1.414	1.394	1.375	1.356	1.338	1.321	1.306	1.291	1.276	1.264	1.251	1.241	1.231	1.222	1.214	1.209	1.202	1.199	1.196	1.194	1.194	1.195	1.198	1.200	1.204	1.211	1.218	1.225	1.234	1.244	1.254	1.266	1.280	1.292	1.308	1.321	1.338	1.352	1.369	1.385	1.402	1.420	1.438	1.455	1.474	1.490	1.509	1.526	1.544	1.560	1.578	1.594	1.610	1.626	1.641	1.656	1.670	1.684	1.696	1.709	1.720	1.730	1.739	1.749	1.756	1.765	1.770	1.775	1.780	1.784	1.786	1.789	1.789	1.788	1.788	1.785	1.782	1.779	1.775	1.770	1.764	1.756	1.749	1.740	1.731	1.721	1.710	1.699	1.688	1.675	1.661	1.649	1.635	1.620	1.605	1.591	1.575	1.560	1.544	1.529	1.512	1.498	1.481	1.464	1.449	1.434	1.418	1.402	1.388	1.372	1.358	1.342	1.329	1.314	1.301	1.288	1.275	1.262	1.251	1.239	1.229	1.219	1.209	1.200	1.191	1.182	1.174	1.166	1.160	1.152	1.146	1.141	1.135	1.131	1.126	1.122	1.118	1.114	1.109	1.105	1.102	1.099	1.095	1.091	1.088	1.085	1.081	1.078	1.074	1.069	1.065	1.060	1.056	1.051	1.046	1.040	1.035	1.028	1.020	1.014	1.006	0.998	0.989	0.979	0.969	0.959	0.948	0.935	0.922	0.910	0.898	0.884	0.869	0.854	0.839	0.822	0.805	0.789	0.771	0.752	0.734	0.714	0.694	0.672	0.652	0.631	0.609	0.588	0.565	0.541	0.519	0.495	0.469	0.445	0.420	0.395	0.370	0.345	0.320	0.295	0.269	0.242	0.218	0.191	0.166	0.140	0.115	0.090	0.065	0.041	0.016	-0.009	-0.034	-0.056	-0.080	-0.102	-0.126	-0.149	-0.170	-0.191	-0.212	-0.232	-0.252	-0.272	-0.291	-0.309	-0.326	-0.344	-0.359	-0.375	-0.390	-0.404	-0.418	-0.429	-0.441	-0.454	-0.464	-0.474	-0.482	-0.491	-0.499	-0.506	-0.512	-0.518	-0.522	-0.526	-0.530	-0.532	-0.536	-0.536	-0.538	-0.538	-0.539	-0.538	-0.536	-0.535	-0.532	-0.530	-0.526	-0.522	-0.519	-0.515	-0.510	-0.505	-0.500	-0.496	-0.490	-0.486	-0.480	-0.475	-0.470	-0.465	-0.459	-0.452	-0.448	-0.444	-0.439	-0.434	-0.430	-0.426	-0.422	-0.420	-0.416	-0.414	-0.414	-0.411	-0.411	-0.410	-0.410	-0.411	-0.412	-0.414	-0.416	-0.420	-0.424	-0.429	-0.434	-0.440	-0.446	-0.452	-0.461	-0.469	-0.476	-0.486	-0.495	-0.506	-0.518	-0.529	-0.541	-0.552	-0.565	-0.579	-0.592	-0.605	-0.619	-0.634	-0.648	-0.661	-0.678	-0.692	-0.706	-0.721	-0.738	-0.752	-0.768	-0.782	-0.796	-0.811	-0.825	-0.839	-0.852	-0.866	-0.880	-0.892	-0.905	-0.918	-0.929	-0.940	-0.951	-0.961	-0.972	-0.981	-0.990	-0.999	-1.006	-1.014	-1.021	-1.029	-1.034	-1.039	-1.045	-1.049	-1.054	-1.058	-1.061	-1.065	-1.066	-1.069	-1.071	-1.072	-1.074	-1.075	-1.075	-1.076	-1.075	-1.075	-1.075	-1.075	-1.074	-1.074	-1.072	-1.072	-1.072	-1.071	-1.071	-1.071	-1.070	-1.071	-1.071	-1.071	-1.072	-1.074	-1.075	-1.078	-1.079	-1.081	-1.084	-1.088	-1.092	-1.096	-1.101	-1.106	-1.112	-1.118	-1.125	-1.131	-1.140	-1.149	-1.158	-1.168	-1.178	-1.189	-1.199	-1.210	-1.222	-1.234	-1.246	-1.260	-1.272	-1.285	-1.299	-1.314	-1.328	-1.340	-1.354	-1.369	-1.382	-1.395	-1.409	-1.421	-1.435	-1.448	-1.459	-1.470	-1.481	-1.491	-1.500	-1.509	-1.518	-1.524	-1.530	-1.536	-1.540	-1.544	-1.545	-1.546	-1.545	-1.544	-1.541	-1.538	-1.532	-1.528	-1.520	-1.510	-1.500	-1.489	-1.478	-1.462	-1.449	-1.434	-1.415	-1.398	-1.379	-1.359	-1.338	-1.316	-1.294	-1.270	-1.246	-1.221	-1.195	-1.169	-1.142	-1.116	-1.089	-1.061	-1.032	-1.004	-0.975	-0.948	-0.919	-0.891	-0.861	-0.834	-0.806	-0.779	-0.752	-0.725	-0.699	-0.672	-0.648	-0.622	-0.598	-0.575	-0.551	-0.529	-0.507	-0.485	-0.466	-0.446	-0.428	-0.409	-0.391	-0.374	-0.359	-0.344	-0.329	-0.315	-0.302	-0.290	-0.278	-0.266	-0.258	-0.248	-0.239	-0.231	-0.224	-0.218	-0.211	-0.204	-0.199	-0.194	-0.190	-0.185	-0.182	-0.178	-0.175	-0.171	-0.170	-0.166	-0.164	-0.162	-0.160	-0.158	-0.155	-0.152	-0.151	-0.149	-0.146	-0.144	-0.141	-0.139	-0.135	-0.131	-0.128	-0.124	-0.120	-0.115	-0.109	-0.104	-0.098	-0.090	-0.084	-0.076	-0.066	-0.059	-0.048	-0.039	-0.028	-0.016	-0.004	0.008	0.020	0.034	0.049	0.064	0.079	0.094	0.111	0.128	0.145	0.162	0.180	0.199	0.218	0.239	0.258	0.278	0.298	0.319	0.340	0.361	0.382	0.404	0.425	0.446	0.468	0.489	0.511	0.530	0.550	0.571	0.591	0.611	0.630	0.649	0.668	0.686	0.704	0.720	0.736	0.752	0.766	0.781	0.795	0.808	0.820	0.831	0.841	0.850	0.860	0.868	0.875	0.880	0.888	0.891	0.895	0.896	0.898	0.899	0.899	0.898	0.896	0.892	0.889	0.885	0.881	0.875	0.869	0.862	0.855	0.848	0.839	0.830	0.821	0.811	0.801	0.791	0.780	0.770	0.759	0.748	0.736	0.725	0.714	0.702	0.690	0.680	0.669	0.658	0.648	0.638	0.628	0.618	0.608	0.599	0.589	0.580	0.572	0.565	0.559	0.551	0.546	0.541	0.536	0.531	0.528	0.525	0.521	0.520	0.518	0.516	0.515	0.515	0.515	0.516	0.518	0.519	0.520	0.522	0.525	0.528	0.532	0.536	0.540	0.545	0.550	0.556	0.561	0.569	0.574	0.581	0.588	0.595	0.602	0.609	0.616	0.624	0.632	0.640	0.649	0.658	0.665	0.674	0.682	0.690	0.700	0.709	0.716	0.726	0.734	0.742	0.752	0.761	0.769	0.778	0.785	0.795	0.804	0.812	0.820	0.828	0.836	0.844	0.851	0.859	0.866	0.874	0.881	0.890	0.896	0.905	0.912	0.920	0.926	0.932	0.941	0.948	0.955	0.962	0.970	0.976	0.984	0.991	0.999	1.006	1.014	1.021	1.030	1.038	1.046	1.055	1.062	1.071	1.080	1.090	1.099	1.109	1.119	1.130	1.140	1.151	1.164	1.175	1.188	1.200	1.212	1.226	1.240	1.254	1.269	1.284	1.300	1.315	1.331	1.349	1.365	1.382	1.400	1.419	1.438	1.456	1.476	1.495	1.515	1.535	1.555	1.576	1.598	1.619	1.641	1.662	1.684	1.706	1.729	1.750	1.774	1.795	1.818	1.839	1.860	1.882	1.904	1.925	1.948	1.968	1.989	2.010	2.030	2.051	2.071	2.090	2.110	2.128	2.146	2.164	2.180	2.198	2.212	2.228	2.242	2.256	2.271	2.285	2.296	2.308	2.320	2.330	2.340	2.348	2.355	2.362	2.370	2.376	2.381	2.386	2.390	2.394	2.396	2.398	2.399	2.399	2.399	2.399	2.396	2.395	2.392	2.389	2.386	2.382	2.378	2.374	2.368	2.362	2.356	2.350	2.344	2.338	2.330	2.322	2.315	2.308	2.300	2.292	2.285	2.278	2.270	2.262	2.255	2.246	2.240	2.232	2.226	2.220	2.212	2.205	2.200	2.194	2.188	2.181	2.176	2.170	2.165	2.160	2.155	2.150	2.145	2.141	2.136	2.131	2.128	2.124	2.120	2.116	2.112	2.108	2.104	2.099	2.096	2.091	2.086	2.082	2.076	2.071	2.066	2.061	2.055	2.049	2.042	2.035	2.029	2.021	2.014	2.006	1.999	1.990	1.980	1.970	1.961	1.951	1.940	1.930	1.920	1.909	1.898	1.886	1.875	1.864	1.850	1.839	1.826	1.814	1.801	1.789	1.776	1.765	1.752	1.741	1.729	1.719	1.706	1.698	1.686	1.676	1.666	1.658	1.648	1.640	1.632	1.625	1.618	1.611	1.605	1.600	1.594	1.590	1.586	1.582	1.580	1.576	1.575	1.574	1.572	1.572	1.572	1.572	1.572	1.574	1.575	1.575	1.578	1.579	1.581	1.584	1.585	1.588	1.590	1.592	1.594	1.596	1.599	1.600	1.601	1.602	1.605	1.606	1.608	1.608	1.609	1.608	1.609	1.608	1.608	1.605	1.605	1.602	1.600	1.598	1.595	1.591	1.588	1.584	1.579	1.575	1.570	1.564	1.558	1.551	1.545	1.539	1.532	1.525	1.518	1.510	1.501	1.494	1.485	1.478	1.468	1.460	1.450	1.441	1.431	1.421	1.411	1.402	1.392	1.381	1.372	1.361	1.351	1.341	1.330	1.320	1.309	1.299	1.288	1.276	1.266	1.255	1.244	1.234	1.222	1.211	1.200	1.190	1.181	1.170	1.160	1.150	1.140	1.131	1.121	1.111	1.104	1.095	1.088	1.079	1.071	1.064	1.058	1.050	1.045	1.039	1.034	1.030	1.025	1.021	1.019	1.015	1.012	1.011	1.011	1.009	1.010	1.010	1.010	1.012	1.014	1.016	1.019	1.021	1.024	1.029	1.032	1.038	1.041	1.046	1.051	1.058	1.062	1.069	1.075	1.080	1.086	1.092	1.099	1.106	1.112	1.118	1.125	1.130	1.138	1.144	1.149	1.155	1.161	1.166	1.172	1.176	1.180	1.185	1.190	1.194	1.198	1.201	1.204	1.206	1.211	1.212	1.216	1.218	1.221	1.221	1.224	1.225	1.226	1.228	1.230	1.230	1.231	1.232	1.234	1.234	1.234	1.236	1.236	1.238	1.238	1.238	1.239	1.240	1.240	1.241	1.242	1.244	1.245	1.248	1.250	1.251	1.254	1.256	1.258	1.261	1.264	1.268	1.271	1.275	1.279	1.282	1.289	1.292	1.299	1.304	1.310	1.315	1.321	1.329	1.336	1.342	1.351	1.360	1.368	1.376	1.385	1.394	1.404	1.412	1.424	1.434	1.444	1.455	1.465	1.476	1.488	1.499	1.510	1.522	1.534	1.544	1.556	1.568	1.580	1.591	1.601	1.612	1.624	1.634	1.645	1.654	1.664	1.674	1.682	1.692	1.701	1.709	1.716	1.724	1.730	1.736	1.742	1.748	1.752	1.756	1.759	1.761	1.762	1.765	1.766	1.766	1.766	1.766	1.764	1.762	1.760	1.756	1.752	1.748	1.744	1.739	1.731	1.726	1.719	1.712	1.705	1.696	1.688	1.680	1.672	1.664	1.655	1.645	1.636	1.625	1.616	1.608	1.598	1.589	1.580	1.571	1.562	1.554	1.546	1.539	1.531	1.524	1.518	1.510	1.505	1.500	1.495	1.490	1.488	1.484	1.480	1.479	1.478	1.476	1.476	1.476	1.476	1.479	1.481	1.484	1.486	1.491	1.496	1.502	1.508	1.514	1.521	1.529	1.538	1.546	1.556	1.565	1.575	1.586	1.598	1.609	1.621	1.634	1.646	1.659	1.672	1.686	1.700	1.714	1.728	1.742	1.756	1.770	1.785	1.799	1.814	1.828	1.842	1.856	1.870	1.885	1.899	1.912	1.925	1.939	1.951	1.962	1.975	1.986	1.996	2.007	2.018	2.026	2.035	2.044	2.051	2.059	2.066	2.071	2.076	2.081	2.085	2.088	2.091	2.094	2.094	2.095	2.095	2.094	2.092	2.089	2.088	2.082	2.079	2.074	2.069	2.062	2.055	2.047	2.040	2.030	2.022	2.013	2.001	1.991	1.981	1.970	1.960	1.948	1.936	1.925	1.912	1.900	1.888	1.875	1.862	1.850	1.839	1.826	1.815	1.804	1.791	1.781	1.770	1.760	1.750	1.740	1.730	1.721	1.712	1.705	1.698	1.690	1.684	1.678	1.671	1.665	1.660	1.656	1.651	1.649	1.645	1.642	1.640	1.638	1.635	1.634	1.632	1.631	1.631	1.630	1.630	1.629	1.629	1.628	1.628	1.628	1.626	1.625	1.624	1.624	1.621	1.621	1.619	1.616	1.614	1.611	1.608	1.604	1.600	1.596	1.591	1.585	1.579	1.571	1.564	1.556	1.548	1.539	1.529	1.519	1.509	1.496	1.485	1.471	1.460	1.446	1.431	1.418	1.404	1.388	1.371	1.356	1.340	1.322	1.306	1.289	1.271	1.255	1.238	1.220	1.201	1.184	1.166	1.149	1.131	1.114	1.098	1.080	1.062	1.048	1.031	1.016	1.001	0.988	0.974	0.959	0.946	0.934	0.922	0.911	0.901	0.891	0.882	0.872	0.865	0.858	0.851	0.846	0.840	0.836	0.831	0.829	0.826	0.825	0.824	0.824	0.824	0.825	0.826	0.828	0.830	0.834	0.838	0.841	0.846	0.851	0.856	0.862	0.868	0.874	0.880	0.888	0.894	0.901	0.908	0.915	0.924	0.930	0.936	0.945	0.951	0.959	0.966	0.972	0.981	0.988	0.994	1.000	1.008	1.014	1.019	1.025	1.031	1.036	1.041	1.046	1.050	1.054	1.059	1.062	1.066	1.069	1.071	1.075	1.076	1.080	1.081	1.084	1.085	1.086	1.086	1.089	1.090	1.090	1.090	1.090	1.090	1.090	1.090	1.090	1.090	1.089	1.089	1.088	1.085	1.084	1.082	1.080	1.079	1.078	1.075	1.074	1.071	1.071	1.069	1.068	1.065	1.062	1.061	1.059	1.058	1.056	1.054	1.052	1.051	1.049	1.048	1.045	1.044	1.042	1.042	1.041	1.040	1.040	1.039	1.039	1.038	1.039	1.039	1.039	1.040	1.041	1.042	1.045	1.048	1.049	1.052	1.055	1.059	1.062	1.068	1.071	1.078	1.081	1.088	1.092	1.100	1.108	1.114	1.121	1.129	1.138	1.145	1.152	1.162	1.171	1.181	1.190	1.200	1.210	1.220	1.231	1.241	1.251	1.261	1.272	1.284	1.294	1.304	1.315	1.324	1.334	1.341	1.351	1.360	1.369	1.378	1.385	1.392	1.399	1.405	1.411	1.416	1.421	1.425	1.428	1.431	1.432	1.435	1.435	1.438	1.435	1.435	1.434	1.431	1.429	1.425	1.420	1.416	1.410	1.404	1.396	1.390	1.381	1.374	1.365	1.356	1.348	1.338	1.326	1.316	1.306	1.295	1.285	1.274	1.262	1.252	1.241	1.231	1.220	1.210	1.200	1.190	1.181	1.171	1.162	1.152	1.144	1.136	1.129	1.121	1.115	1.109	1.102	1.098	1.094	1.089	1.085	1.081	1.079	1.076	1.074	1.071	1.070	1.069	1.068	1.066	1.065	1.065	1.064	1.064	1.064	1.062	1.062	1.062	1.061	1.060	1.059	1.058	1.055	1.055	1.052	1.049	1.046	1.044	1.039	1.035	1.030	1.025	1.019	1.012	1.006	0.999	0.992	0.984	0.974	0.964	0.954	0.942	0.931	0.919	0.906	0.894	0.880	0.866	0.851	0.836	0.822	0.806	0.790	0.774	0.758	0.740	0.724	0.706	0.688	0.670	0.652	0.635	0.616	0.599	0.580	0.560	0.541	0.522	0.504	0.485	0.466	0.448	0.429	0.410	0.391	0.374	0.355	0.336	0.319	0.301	0.284	0.266	0.250	0.234	0.218	0.201	0.185	0.170	0.156	0.140	0.126	0.112	0.099	0.088	0.074	0.062	0.049	0.039	0.028	0.018	0.009	-0.001	-0.010	-0.018	-0.025	-0.032	-0.039	-0.045	-0.050	-0.055	-0.059	-0.061	-0.065	-0.066	-0.069	-0.070	-0.070	-0.070	-0.070	-0.069	-0.068	-0.065	-0.062	-0.060	-0.056	-0.052	-0.049	-0.044	-0.040	-0.035	-0.030	-0.024	-0.018	-0.011	-0.005	0.001	0.009	0.015	0.021	0.029	0.038	0.044	0.049	0.055	0.062	0.069	0.076	0.081	0.089	0.094	0.100	0.106	0.111	0.116	0.120	0.126	0.130	0.134	0.139	0.141	0.146	0.149	0.151	0.155	0.159	0.160	0.162	0.166	0.166	0.169	0.170	0.171	0.172	0.174	0.175	0.176	0.179	0.180	0.181	0.182	0.185	0.186	0.190	0.192	0.196	0.199	0.202	0.206	0.210	0.215	0.220	0.225	0.231	0.238	0.244	0.250	0.259	0.266	0.275	0.284	0.294	0.305	0.315	0.326	0.339	0.351	0.364	0.378	0.391	0.406	0.421	0.438	0.452	0.470	
