# Supplementary material for: Motion onset VEPs can see through the blur
Source: Sci Rep. 2024 Sep 12;14:21296. doi: 10.1038/s41598-024-72483-z (PMC11393312; doi:10.1038/s41598-024-72483-z)
Supplement: Supplementary file 3 — Supplementary Information 3. [file 41598_2024_72483_MOESM3_ESM.zip › VEP_raw_data/source_data/SourceBlurVEP-S002_VEP_2023-03-24_10-55-04.txt]

0.000	0.000	99999.999	6250.000	50.000	-2193.000	-2061.000	6248.000	7.000	100.000	5.000	2.000	1.000	1.000	0.000	0.000	0.000	0.000	0.000	0.000	0.000	0.000	0.000	0.000	0.000	0.000	0.000	1.876	1.865	1.854	1.841	1.830	1.818	1.808	1.798	1.788	1.778	1.766	1.758	1.749	1.740	1.730	1.721	1.712	1.704	1.696	1.689	1.680	1.672	1.665	1.658	1.650	1.642	1.638	1.630	1.622	1.616	1.610	1.604	1.598	1.591	1.585	1.580	1.574	1.569	1.564	1.559	1.554	1.549	1.544	1.539	1.535	1.530	1.526	1.522	1.519	1.516	1.512	1.511	1.508	1.506	1.505	1.504	1.502	1.501	1.502	1.502	1.502	1.502	1.505	1.506	1.509	1.512	1.515	1.519	1.522	1.528	1.532	1.538	1.544	1.550	1.556	1.564	1.571	1.580	1.589	1.599	1.608	1.618	1.628	1.639	1.650	1.662	1.674	1.686	1.699	1.711	1.724	1.738	1.751	1.764	1.779	1.792	1.806	1.820	1.835	1.849	1.862	1.876	1.890	1.904	1.918	1.931	1.942	1.956	1.968	1.980	1.991	2.002	2.013	2.024	2.033	2.040	2.049	2.056	2.062	2.069	2.074	2.079	2.082	2.085	2.088	2.089	2.089	2.089	2.088	2.085	2.082	2.079	2.074	2.068	2.062	2.055	2.047	2.038	2.029	2.019	2.007	1.996	1.984	1.971	1.959	1.944	1.930	1.915	1.901	1.885	1.869	1.854	1.836	1.820	1.804	1.786	1.769	1.752	1.735	1.719	1.701	1.684	1.668	1.651	1.634	1.618	1.601	1.585	1.570	1.554	1.539	1.522	1.508	1.492	1.478	1.464	1.449	1.435	1.420	1.408	1.394	1.380	1.368	1.354	1.341	1.328	1.315	1.302	1.290	1.276	1.264	1.250	1.239	1.224	1.211	1.199	1.185	1.171	1.158	1.144	1.131	1.116	1.102	1.088	1.074	1.059	1.045	1.031	1.018	1.002	0.989	0.975	0.961	0.948	0.934	0.921	0.909	0.895	0.884	0.870	0.859	0.849	0.838	0.826	0.818	0.809	0.800	0.792	0.786	0.779	0.774	0.769	0.764	0.760	0.758	0.755	0.754	0.752	0.752	0.754	0.755	0.758	0.760	0.764	0.768	0.771	0.776	0.781	0.786	0.794	0.800	0.808	0.814	0.820	0.828	0.835	0.842	0.850	0.856	0.864	0.871	0.878	0.884	0.890	0.896	0.900	0.905	0.910	0.912	0.915	0.918	0.920	0.920	0.920	0.921	0.919	0.918	0.915	0.912	0.908	0.904	0.899	0.892	0.885	0.878	0.870	0.861	0.852	0.844	0.832	0.822	0.811	0.800	0.788	0.776	0.764	0.751	0.740	0.726	0.714	0.701	0.688	0.674	0.661	0.649	0.636	0.624	0.611	0.599	0.586	0.575	0.564	0.554	0.544	0.532	0.522	0.514	0.506	0.498	0.489	0.481	0.474	0.468	0.461	0.455	0.450	0.445	0.441	0.436	0.432	0.429	0.425	0.421	0.420	0.416	0.415	0.414	0.411	0.410	0.409	0.408	0.405	0.404	0.404	0.402	0.400	0.400	0.399	0.398	0.396	0.395	0.394	0.391	0.390	0.388	0.386	0.384	0.381	0.378	0.376	0.372	0.370	0.366	0.362	0.359	0.356	0.351	0.348	0.344	0.340	0.336	0.331	0.328	0.322	0.319	0.315	0.310	0.306	0.301	0.298	0.294	0.290	0.286	0.282	0.279	0.276	0.272	0.271	0.268	0.265	0.264	0.262	0.260	0.259	0.258	0.256	0.256	0.255	0.256	0.256	0.256	0.258	0.258	0.260	0.261	0.264	0.265	0.266	0.269	0.272	0.274	0.278	0.280	0.284	0.285	0.289	0.291	0.294	0.298	0.300	0.302	0.306	0.309	0.311	0.314	0.316	0.318	0.319	0.320	0.320	0.321	0.322	0.322	0.321	0.320	0.319	0.318	0.315	0.312	0.310	0.308	0.302	0.299	0.294	0.289	0.282	0.276	0.270	0.262	0.255	0.248	0.238	0.229	0.219	0.209	0.200	0.189	0.176	0.165	0.154	0.141	0.128	0.116	0.102	0.089	0.075	0.061	0.048	0.034	0.019	0.005	-0.009	-0.022	-0.036	-0.050	-0.064	-0.078	-0.090	-0.104	-0.118	-0.130	-0.141	-0.152	-0.164	-0.175	-0.185	-0.195	-0.205	-0.214	-0.222	-0.230	-0.236	-0.244	-0.249	-0.254	-0.259	-0.261	-0.265	-0.266	-0.269	-0.269	-0.270	-0.269	-0.268	-0.266	-0.262	-0.260	-0.256	-0.252	-0.246	-0.241	-0.235	-0.229	-0.221	-0.214	-0.206	-0.198	-0.189	-0.179	-0.170	-0.160	-0.151	-0.140	-0.130	-0.119	-0.109	-0.099	-0.088	-0.076	-0.066	-0.055	-0.045	-0.034	-0.024	-0.015	-0.005	0.005	0.014	0.022	0.031	0.039	0.048	0.055	0.062	0.069	0.076	0.081	0.086	0.091	0.098	0.100	0.105	0.109	0.111	0.112	0.115	0.118	0.118	0.119	0.119	0.119	0.119	0.118	0.116	0.114	0.111	0.110	0.106	0.104	0.100	0.096	0.092	0.088	0.084	0.079	0.074	0.069	0.065	0.059	0.055	0.049	0.044	0.039	0.034	0.029	0.024	0.019	0.014	0.010	0.006	0.001	-0.002	-0.006	-0.009	-0.011	-0.014	-0.016	-0.018	-0.018	-0.019	-0.019	-0.018	-0.018	-0.015	-0.014	-0.011	-0.008	-0.004	0.000	0.005	0.011	0.018	0.024	0.031	0.040	0.048	0.058	0.066	0.078	0.089	0.100	0.111	0.124	0.138	0.150	0.164	0.178	0.192	0.208	0.221	0.238	0.254	0.269	0.285	0.301	0.316	0.334	0.350	0.366	0.382	0.399	0.415	0.431	0.448	0.464	0.479	0.494	0.509	0.524	0.538	0.551	0.565	0.578	0.590	0.601	0.614	0.624	0.635	0.645	0.654	0.662	0.670	0.678	0.685	0.691	0.698	0.701	0.706	0.710	0.714	0.716	0.719	0.720	0.721	0.722	0.722	0.722	0.722	0.721	0.720	0.719	0.718	0.715	0.712	0.711	0.708	0.705	0.702	0.700	0.698	0.695	0.692	0.690	0.688	0.686	0.685	0.682	0.682	0.682	0.681	0.682	0.682	0.684	0.686	0.688	0.691	0.695	0.699	0.702	0.709	0.715	0.721	0.728	0.735	0.744	0.752	0.761	0.771	0.781	0.792	0.805	0.816	0.829	0.841	0.855	0.869	0.881	0.896	0.910	0.926	0.941	0.956	0.972	0.988	1.004	1.019	1.034	1.050	1.066	1.081	1.096	1.111	1.126	1.141	1.156	1.170	1.184	1.198	1.210	1.222	1.235	1.248	1.259	1.270	1.281	1.290	1.300	1.310	1.319	1.328	1.335	1.342	1.350	1.358	1.365	1.370	1.378	1.382	1.388	1.392	1.399	1.404	1.408	1.412	1.416	1.421	1.426	1.430	1.435	1.439	1.444	1.448	1.452	1.456	1.462	1.468	1.471	1.478	1.484	1.489	1.495	1.501	1.508	1.514	1.521	1.528	1.534	1.541	1.549	1.556	1.562	1.571	1.579	1.586	1.594	1.600	1.609	1.615	1.622	1.630	1.636	1.642	1.649	1.654	1.660	1.665	1.670	1.675	1.678	1.681	1.684	1.685	1.688	1.689	1.689	1.688	1.688	1.685	1.684	1.680	1.676	1.672	1.666	1.661	1.655	1.648	1.640	1.631	1.622	1.614	1.604	1.592	1.581	1.570	1.558	1.545	1.532	1.520	1.506	1.492	1.479	1.464	1.450	1.435	1.421	1.406	1.394	1.379	1.364	1.350	1.336	1.324	1.309	1.296	1.285	1.272	1.260	1.249	1.239	1.229	1.219	1.209	1.200	1.191	1.184	1.178	1.171	1.165	1.160	1.156	1.152	1.149	1.146	1.145	1.145	1.145	1.145	1.146	1.148	1.149	1.152	1.156	1.160	1.165	1.170	1.175	1.182	1.189	1.195	1.202	1.210	1.219	1.226	1.235	1.244	1.252	1.262	1.270	1.279	1.289	1.299	1.308	1.316	1.325	1.335	1.344	1.352	1.361	1.370	1.378	1.386	1.394	1.401	1.409	1.415	1.422	1.429	1.435	1.439	1.445	1.449	1.454	1.459	1.461	1.465	1.468	1.471	1.472	1.475	1.478	1.478	1.479	1.479	1.479	1.480	1.480	1.480	1.480	1.479	1.478	1.476	1.476	1.474	1.474	1.471	1.470	1.468	1.466	1.465	1.464	1.461	1.459	1.458	1.456	1.455	1.452	1.451	1.450	1.448	1.446	1.445	1.444	1.441	1.440	1.439	1.436	1.435	1.434	1.430	1.430	1.428	1.425	1.422	1.420	1.418	1.416	1.414	1.410	1.406	1.404	1.401	1.396	1.394	1.389	1.385	1.380	1.376	1.371	1.366	1.362	1.358	1.352	1.348	1.342	1.338	1.331	1.328	1.322	1.316	1.312	1.308	1.302	1.299	1.295	1.290	1.286	1.282	1.279	1.276	1.272	1.271	1.269	1.268	1.266	1.265	1.265	1.266	1.266	1.268	1.269	1.270	1.271	1.275	1.278	1.281	1.284	1.288	1.292	1.295	1.300	1.305	1.310	1.315	1.321	1.326	1.331	1.336	1.341	1.348	1.351	1.356	1.362	1.366	1.370	1.375	1.378	1.380	1.382	1.385	1.388	1.389	1.389	1.389	1.389	1.389	1.386	1.385	1.382	1.379	1.375	1.371	1.366	1.360	1.354	1.348	1.340	1.331	1.325	1.316	1.306	1.298	1.286	1.276	1.266	1.255	1.245	1.232	1.222	1.211	1.199	1.188	1.176	1.165	1.152	1.142	1.130	1.120	1.109	1.099	1.088	1.079	1.070	1.060	1.051	1.042	1.035	1.028	1.021	1.014	1.008	1.002	0.998	0.994	0.990	0.986	0.984	0.982	0.980	0.980	0.979	0.979	0.981	0.981	0.984	0.985	0.989	0.991	0.996	1.000	1.005	1.010	1.016	1.022	1.029	1.036	1.044	1.051	1.060	1.068	1.078	1.088	1.096	1.108	1.118	1.128	1.139	1.150	1.161	1.174	1.185	1.198	1.211	1.224	1.236	1.250	1.262	1.278	1.290	1.305	1.319	1.332	1.348	1.362	1.378	1.392	1.408	1.422	1.438	1.452	1.468	1.484	1.499	1.515	1.530	1.546	1.561	1.578	1.591	1.608	1.622	1.638	1.654	1.669	1.681	1.696	1.711	1.725	1.740	1.754	1.766	1.781	1.794	1.806	1.819	1.830	1.844	1.855	1.866	1.876	1.888	1.898	1.906	1.916	1.925	1.934	1.942	1.950	1.956	1.962	1.969	1.974	1.979	1.984	1.989	1.991	1.995	1.996	1.999	2.000	2.001	2.001	2.001	2.001	1.999	1.998	1.996	1.992	1.989	1.986	1.981	1.976	1.971	1.965	1.960	1.952	1.945	1.939	1.930	1.921	1.914	1.905	1.896	1.886	1.878	1.868	1.858	1.848	1.839	1.828	1.818	1.808	1.798	1.788	1.778	1.769	1.759	1.749	1.739	1.731	1.721	1.714	1.705	1.696	1.689	1.681	1.674	1.668	1.661	1.656	1.650	1.646	1.641	1.638	1.634	1.631	1.629	1.628	1.626	1.625	1.624	1.624	1.624	1.625	1.626	1.628	1.630	1.632	1.634	1.638	1.640	1.644	1.648	1.650	1.654	1.660	1.664	1.669	1.671	1.676	1.681	1.686	1.690	1.695	1.699	1.704	1.708	1.712	1.718	1.721	1.725	1.729	1.734	1.736	1.741	1.744	1.746	1.750	1.752	1.755	1.758	1.760	1.762	1.765	1.766	1.768	1.769	1.771	1.772	1.774	1.776	1.776	1.778	1.779	1.779	1.781	1.782	1.782	1.784	1.785	1.786	1.788	1.789	1.790	1.791	1.791	1.794	1.795	1.796	1.799	1.800	1.801	1.802	1.805	1.806	1.809	1.810	1.812	1.815	1.816	1.819	1.820	1.822	1.825	1.828	1.829	1.830	1.832	1.834	1.835	1.836	1.838	1.839	1.839	1.839	1.840	1.840	1.840	1.839	1.839	1.839	1.838	1.835	1.834	1.831	1.829	1.826	1.825	1.820	1.818	1.814	1.809	1.804	1.799	1.794	1.786	1.780	1.774	1.768	1.759	1.751	1.742	1.734	1.725	1.715	1.705	1.695	1.685	1.674	1.662	1.652	1.640	1.628	1.615	1.602	1.590	1.576	1.562	1.549	1.535	1.520	1.508	1.492	1.479	1.464	1.449	1.434	1.419	1.405	1.390	1.375	1.360	1.346	1.332	1.318	1.304	1.289	1.276	1.262	1.249	1.236	1.222	1.211	1.199	1.186	1.175	1.165	1.154	1.142	1.132	1.125	1.115	1.108	1.099	1.090	1.084	1.076	1.069	1.064	1.058	1.052	1.048	1.044	1.040	1.036	1.034	1.030	1.028	1.026	1.024	1.022	1.021	1.020	1.020	1.020	1.019	1.020	1.019	1.020	1.020	1.021	1.021	1.022	1.022	1.024	1.025	1.026	1.026	1.029	1.030	1.030	1.031	1.032	1.034	1.034	1.035	1.035	1.036	1.036	1.038	1.038	1.039	1.039	1.039	1.040	1.040	1.040	1.041	1.041	1.041	1.042	1.042	1.044	1.044	1.046	1.046	1.049	1.050	1.052	1.055	1.056	1.059	1.062	1.065	1.070	1.072	1.078	1.082	1.089	1.092	1.099	1.105	1.112	1.120	1.128	1.136	1.145	1.154	1.164	1.174	1.184	1.195	1.208	1.219	1.231	1.244	1.258	1.271	1.284	1.298	1.312	1.326	1.341	1.356	1.371	1.386	1.402	1.418	1.432	1.448	1.462	1.478	1.492	1.508	1.522	1.538	1.551	1.564	1.578	1.591	1.602	1.616	1.626	1.638	1.649	1.659	1.668	1.676	1.684	1.691	1.698	1.705	1.709	1.714	1.716	1.720	1.721	1.721	1.721	1.721	1.720	1.718	1.714	1.710	1.705	1.700	1.692	1.686	1.679	1.670	1.660	1.650	1.639	1.626	1.614	1.601	1.588	1.574	1.559	1.544	1.528	1.511	1.495	1.478	1.460	1.442	1.424	1.405	1.385	1.368	1.348	1.328	1.309	1.288	1.268	1.248	1.228	1.208	1.186	1.165	1.145	1.124	1.102	1.082	1.061	1.040	1.020	0.999	0.978	0.956	0.935	0.914	0.892	0.871	0.850	0.829	0.808	0.786	0.765	0.742	0.722	0.700	0.679	0.656	0.635	0.612	0.591	0.568	0.546	0.524	0.501	0.479	0.456	0.434	0.411	0.389	0.365	0.342	0.319	0.296	0.274	0.251	0.229	0.205	0.182	0.161	0.138	0.115	0.094	0.071	0.049	0.026	0.005	-0.016	-0.038	-0.060	-0.080	-0.101	-0.121	-0.141	-0.162	-0.181	-0.200	-0.219	-0.238	-0.258	-0.274	-0.292	-0.310	-0.326	-0.342	-0.359	-0.375	-0.390	-0.406	-0.422	-0.436	-0.451	-0.464	-0.479	-0.492	-0.506	-0.519	-0.532	-0.544	-0.556	-0.569	-0.580	-0.594	-0.605	-0.616	-0.628	-0.639	-0.649	-0.660	-0.670	-0.680	-0.691	-0.702	-0.712	-0.721	-0.731	-0.742	-0.752	-0.762	-0.772	-0.782	-0.792	-0.802	-0.811	-0.822	-0.831	-0.841	-0.851	-0.861	-0.870	-0.881	-0.890	-0.901	-0.910	-0.920	-0.930	-0.940	-0.949	-0.960	-0.969	-0.980	-0.989	-0.998	-1.009	-1.018	-1.028	-1.038	-1.046	-1.056	-1.065	-1.074	-1.082	-1.092	-1.101	-1.110	-1.119	-1.128	-1.136	-1.144	-1.152	-1.160	-1.169	-1.176	-1.184	-1.190	-1.198	-1.204	-1.210	-1.218	-1.224	-1.230	-1.236	-1.241	-1.246	-1.251	-1.256	-1.261	-1.265	-1.270	-1.274	-1.278	-1.280	-1.282	-1.285	-1.289	-1.291	-1.294	-1.296	-1.298	-1.299	-1.300	-1.301	-1.302	-1.302	-1.304	-1.305	-1.305	-1.306	-1.306	-1.306	-1.305	-1.305	-1.305	-1.305	-1.305	-1.305	-1.304	-1.305	-1.304	-1.304	-1.302	-1.301	-1.302	-1.301	-1.301	-1.300	-1.300	-1.300	-1.299	-1.299	-1.299	-1.298	-1.298	-1.296	-1.295	-1.295	-1.294	-1.294	-1.292	-1.291	-1.290	-1.290	-1.288	-1.288	-1.285	-1.284	-1.281	-1.280	-1.278	-1.276	-1.274	-1.271	-1.268	-1.265	-1.260	-1.258	-1.254	-1.249	-1.245	-1.241	-1.235	-1.230	-1.225	-1.220	-1.214	-1.209	-1.202	-1.196	-1.189	-1.181	-1.175	-1.168	-1.160	-1.151	-1.144	-1.135	-1.128	-1.119	-1.110	-1.100	-1.091	-1.082	-1.072	-1.064	-1.054	-1.044	-1.034	-1.024	-1.014	-1.004	-0.994	-0.982	-0.972	-0.961	-0.950	-0.940	-0.929	-0.918	-0.906	-0.895	-0.884	-0.871	-0.861	-0.849	-0.838	-0.825	-0.814	-0.802	-0.790	-0.778	-0.765	-0.754	-0.741	-0.730	-0.718	-0.705	-0.692	-0.680	-0.668	-0.655	-0.642	-0.630	-0.618	-0.605	-0.592	-0.580	-0.568	-0.555	-0.544	-0.531	-0.519	-0.507	-0.495	-0.485	-0.474	-0.461	-0.450	-0.440	-0.429	-0.418	-0.409	-0.398	-0.389	-0.378	-0.369	-0.360	-0.350	-0.342	-0.332	-0.325	-0.318	-0.309	-0.301	-0.294	-0.285	-0.279	-0.272	-0.265	-0.259	-0.252	-0.246	-0.239	-0.234	-0.228	-0.221	-0.215	-0.209	-0.204	-0.196	-0.191	-0.185	-0.179	-0.172	-0.166	-0.160	-0.152	-0.146	-0.139	-0.132	-0.125	-0.116	-0.110	-0.102	-0.092	-0.085	-0.076	-0.069	-0.061	-0.051	-0.042	-0.034	-0.024	-0.014	-0.005	0.004	0.015	0.025	0.035	0.044	0.054	0.062	0.072	0.081	0.091	0.101	0.110	0.120	0.129	0.138	0.146	0.155	0.162	0.172	0.179	0.186	0.194	0.200	0.208	0.214	0.220	0.225	0.230	0.236	0.240	0.245	0.249	0.254	0.258	0.261	0.265	0.269	0.271	0.274	0.276	0.279	0.281	0.284	0.286	0.289	0.290	0.292	0.294	0.296	0.299	0.301	0.301	0.305	0.306	0.309	0.311	0.314	0.316	0.319	0.321	0.324	0.328	0.330	0.332	0.336	0.339	0.342	0.346	0.350	0.352	0.358	0.360	0.364	0.368	0.370	0.374	0.379	0.381	0.384	0.388	0.391	0.394	0.398	0.400	0.402	0.405	0.408	0.409	0.411	0.412	0.415	0.415	0.416	0.418	0.419	0.419	0.419	0.420	0.420	0.420	0.420	0.420	0.419	0.419	0.418	0.418	0.418	0.416	0.415	0.415	0.414	0.414	0.412	0.411	0.411	0.411	0.412	0.412	0.412	0.412	0.414	0.415	0.416	0.418	0.419	0.421	0.424	0.426	0.430	0.434	0.438	0.442	0.448	0.452	0.458	0.465	0.471	0.478	0.485	0.492	0.500	0.510	0.518	0.526	0.536	0.546	0.556	0.566	0.578	0.588	0.600	0.610	0.622	0.635	0.646	0.660	0.672	0.684	0.696	0.709	0.722	0.735	0.746	0.759	0.771	0.784	0.796	0.809	0.820	0.831	0.844	0.854	0.865	0.876	0.885	0.895	0.906	0.914	0.922	0.931	0.939	0.946	0.954	0.961	0.966	0.972	0.978	0.982	0.988	0.991	0.995	0.998	1.000	1.002	1.005	1.008	1.009	1.010	1.011	1.010	1.011	1.010	1.011	1.010	1.010	1.009	1.008	1.006	1.006	1.004	1.002	1.002	1.001	1.001	1.000	1.000	1.000	1.000	1.000	1.001	1.001	1.002	1.005	1.006	1.009	1.011	1.014	1.018	1.022	1.026	1.031	1.036	1.041	1.048	1.055	1.062	1.070	1.078	1.085	1.095	1.104	1.112	1.121	1.132	1.141	1.152	1.164	1.174	1.185	1.196	1.208	1.219	1.230	1.241	1.252	1.262	1.274	1.284	1.294	1.304	1.315	1.324	1.332	1.341	1.350	1.359	1.365	1.372	1.379	1.385	1.390	1.395	1.399	1.402	1.405	1.408	1.410	1.411	1.410	1.410	1.410	1.409	1.408	1.405	1.402	1.399	1.395	1.392	1.388	1.382	1.378	1.371	1.366	1.360	1.354	1.348	1.340	1.334	1.326	1.319	1.312	1.306	1.299	1.292	1.285	1.279	1.271	1.265	1.259	1.252	1.246	1.240	1.236	1.230	1.225	1.220	1.215	1.210	1.206	1.202	1.199	1.196	1.192	1.190	1.186	1.184	1.180	1.179	1.178	1.175	1.172	1.170	1.169	1.166	1.164	1.162	1.160	1.158	1.156	1.154	1.151	1.149	1.146	1.144	1.141	1.139	1.136	1.132	1.130	1.128	1.124	1.121	1.118	1.112	1.110	1.106	1.102	1.099	1.095	1.090	1.086	1.082	1.079	1.075	1.071	1.066	1.062	1.059	1.055	1.052	1.049	1.045	1.042	1.039	1.035	1.032	1.031	1.028	1.025	1.022	1.020	1.018	1.018	1.014	1.014	1.011	1.010	1.008	1.006	1.005	1.004	1.001	1.000	0.998	0.998	0.996	0.992	0.991	0.990	0.988	0.986	0.984	0.982	0.980	0.976	0.974	0.971	0.968	0.966	0.961	0.959	0.955	0.952	0.948	0.945	0.940	0.938	0.934	0.930	0.926	0.921	0.919	0.915	0.911	0.908	0.904	0.900	0.896	0.894	0.891	0.889	0.885	0.884	0.880	0.879	0.876	0.875	0.875	0.874	0.874	0.872	0.872	0.872	0.872	0.874	0.875	0.876	0.878	0.880	0.881	0.885	0.886	0.889	0.891	0.895	0.898	0.901	0.905	0.908	0.911	0.914	0.918	0.921	0.925	0.929	0.931	0.935	0.939	0.941	0.944	0.946	0.950	0.952	0.955	0.958	0.960	0.962	0.965	0.966	0.969	0.970	0.972	0.975	0.976	0.979	0.981	0.984	0.985	0.988	0.990	0.994	0.996	0.999	1.004	1.006	1.011	1.016	1.020	1.026	1.032	1.039	1.045	1.054	1.061	1.069	1.079	1.089	1.099	1.110	1.122	1.134	1.146	1.160	1.175	1.190	1.205	1.221	1.239	1.258	1.275	1.294	1.315	1.335	1.356	1.378	1.400	1.421	1.445	1.470	1.494	1.519	1.544	1.569	1.595	1.622	1.649	1.675	1.704	1.731	1.759	1.788	1.815	1.844	1.872	1.901	1.931	1.961	1.991	2.019	2.050	2.079	2.109	2.138	2.168	2.196	2.225	2.255	2.284	2.314	2.342	2.370	2.399	2.429	2.456	2.485	2.511	2.540	2.566	2.594	2.621	2.648	2.674	2.699	2.725	2.751	2.775	2.800	2.822	2.846	2.869	2.891	2.914	2.935	2.955	2.976	2.995	3.015	3.032	3.051	3.068	3.082	3.099	3.112	3.126	3.139	3.151	3.161	3.172	3.181	3.189	3.195	3.202	3.206	3.210	3.212	3.214	3.214	3.214	3.211	3.208	3.202	3.198	3.190	3.182	3.172	3.161	3.149	3.135	3.120	3.102	3.085	3.066	3.045	3.022	3.000	2.976	2.949	2.921	2.892	2.861	2.829	2.796	2.761	2.726	2.689	2.649	2.609	2.568	2.525	2.481	2.435	2.388	2.340	2.290	2.240	2.188	2.135	2.081	2.024	1.969	1.910	1.851	1.791	1.730	1.668	1.604	1.540	1.474	1.409	1.341	1.274	1.205	1.136	1.066	0.995	0.925	0.852	0.779	0.708	0.634	0.560	0.485	0.411	0.336	0.261	0.188	0.112	0.038	-0.039	-0.114	-0.189	-0.262	-0.338	-0.411	-0.485	-0.559	-0.631	-0.705	-0.778	-0.848	-0.919	-0.990	-1.059	-1.129	-1.195	-1.264	-1.330	-1.396	-1.460	-1.525	-1.588	-1.650	-1.712	-1.772	-1.831	-1.890	-1.948	-2.005	-2.060	-2.114	-2.169	-2.221	-2.272	-2.322	-2.372	-2.420	-2.468	-2.515	-2.560	-2.605	-2.649	-2.691	-2.734	-2.775	-2.815	-2.854	-2.892	-2.930	-2.966	-3.002	-3.038	-3.072	-3.106	-3.139	-3.171	-3.202	-3.232	-3.262	-3.291	-3.319	-3.346	-3.372	-3.398	-3.424	-3.448	-3.471	-3.494	-3.515	-3.536	-3.556	-3.576	-3.595	-3.612	-3.631	-3.648	-3.662	-3.678	-3.690	-3.704	-3.716	-3.728	-3.739	-3.748	-3.756	-3.764	-3.770	-3.778	-3.782	-3.786	-3.789	-3.791	-3.794	-3.794	-3.794	-3.794	-3.792	-3.789	-3.785	-3.781	-3.776	-3.771	-3.764	-3.756	-3.749	-3.741	-3.731	-3.721	-3.711	-3.700	-3.689	-3.676	-3.664	-3.651	-3.636	-3.621	-3.608	-3.592	-3.578	-3.561	-3.545	-3.529	-3.512	-3.495	-3.478	-3.460	-3.441	-3.424	-3.405	-3.388	-3.369	-3.350	-3.331	-3.312	-3.294	-3.274	-3.255	-3.235	-3.215	-3.196	-3.176	-3.156	-3.136	-3.116	-3.095	-3.076	-3.056	-3.036	-3.015	-2.995	-2.974	-2.954	-2.932	-2.912	-2.890	-2.869	-2.849	-2.828	-2.805	-2.784	-2.762	-2.740	-2.718	-2.695	-2.672	-2.650	-2.626	-2.604	-2.580	-2.556	-2.531	-2.508	-2.482	-2.458	-2.434	-2.408	-2.382	-2.356	-2.330	-2.302	-2.276	-2.249	-2.221	-2.192	-2.164	-2.135	-2.106	-2.076	-2.046	-2.016	-1.985	-1.954	-1.922	-1.890	-1.859	-1.825	-1.794	-1.760	-1.726	-1.692	-1.658	-1.622	-1.589	-1.554	-1.519	-1.485	-1.449	-1.412	-1.378	-1.342	-1.306	-1.270	-1.235	-1.199	-1.164	-1.128	-1.092	-1.055	-1.021	-0.985	-0.950	-0.915	-0.881	-0.846	-0.814	-0.780	-0.748	-0.715	-0.682	-0.651	-0.620	-0.590	-0.560	-0.531	-0.502	-0.474	-0.446	-0.418	-0.391	-0.366	-0.340	-0.316	-0.292	-0.269	-0.246	-0.224	-0.202	-0.181	-0.161	-0.142	-0.122	-0.102	-0.086	-0.068	-0.051	-0.035	-0.019	-0.002	0.012	0.028	0.042	0.056	0.070	0.084	0.096	0.109	0.121	0.132	0.145	0.158	0.169	0.180	0.192	0.204	0.215	0.225	0.238	0.249	0.259	0.271	0.281	0.291	0.304	0.315	0.325	0.336	0.349	0.360	0.371	0.384	0.395	0.408	0.420	0.432	0.445	0.458	0.471	0.485	0.499	0.512	0.528	0.541	0.555	0.571	0.586	0.602	0.616	0.632	0.650	0.666	0.682	0.700	0.716	0.735	0.752	0.771	0.790	0.809	0.828	0.848	0.868	0.886	0.906	0.926	0.948	0.968	0.989	1.010	1.031	1.052	1.074	1.095	1.116	1.138	1.159	1.180	1.202	1.224	1.246	1.268	1.289	1.310	1.331	1.352	1.372	1.394	1.414	1.435	1.455	1.475	1.495	1.515	1.534	1.552	1.571	1.590	1.609	1.625	1.642	1.659	1.675	1.691	1.708	1.724	1.738	1.752	1.766	1.780	1.792	1.805	1.816	1.828	1.839	1.849	1.858	1.869	1.876	1.884	1.892	1.899	1.905	1.911	1.916	1.921	1.925	1.928	1.930	1.932	1.935	1.936	1.935	1.935	1.934	1.932	1.930	1.926	1.922	1.919	1.914	1.908	1.902	1.896	1.889	1.881	1.872	1.864	1.854	1.844	1.834	1.822	1.810	1.799	1.786	1.774	1.760	1.748	1.731	1.718	1.702	1.688	1.671	1.655	1.639	1.624	1.606	1.590	1.572	1.556	1.539	1.520	1.504	1.486	1.469	1.451	1.434	1.416	1.400	1.382	1.366	1.348	1.331	1.315	1.299	1.281	1.266	1.250	1.235	1.220	1.205	1.191	1.176	1.162	1.150	1.136	1.124	1.111	1.099	1.088	1.075	1.066	1.055	1.045	1.035	1.026	1.016	1.009	1.000	0.992	0.985	0.979	0.971	0.965	0.959	0.954	0.948	0.942	0.939	0.934	0.930	0.926	0.924	0.920	0.918	0.915	0.912	0.911	0.909	0.908	0.906	0.905	0.904	0.905	0.904	0.905	0.904	0.905	0.905	0.905	0.908	0.909	0.911	0.912	0.915	0.916	0.920	0.922	0.925	0.929	0.932	0.936	0.940	0.945	0.950	0.954	0.960	0.965	0.971	0.978	0.984	0.990	0.998	1.005	1.014	1.021	1.030	1.039	1.048	1.059	1.068	1.078	1.088	1.099	1.110	1.121	1.134	1.144	1.158	1.169	1.180	1.194	1.206	1.220	1.232	1.245	1.258	1.271	1.284	1.298	1.310	1.322	1.336	1.348	1.360	1.372	1.384	1.395	1.406	1.418	1.428	1.438	1.446	1.456	1.464	1.472	1.480	1.485	1.491	1.496	1.501	1.506	1.509	1.511	1.512	1.514	1.514	1.515	1.512	1.511	1.509	1.505	1.500	1.496	1.490	1.485	1.478	1.471	1.462	1.454	1.445	1.435	1.425	1.415	1.402	1.390	1.379	1.368	1.354	1.341	1.329	1.315	1.301	1.288	1.272	1.260	1.245	1.230	1.216	1.202	1.188	1.174	1.159	1.145	1.130	1.116	1.102	1.086	1.072	1.059	1.045	1.031	1.018	1.002	0.989	0.975	0.961	0.946	0.934	0.919	0.905	0.891	0.876	0.864	0.849	0.834	0.820	0.805	0.791	0.776	0.761	0.745	0.730	0.715	0.699	0.684	0.668	0.651	0.635	0.619	0.602	0.586	0.569	0.552	0.536	0.519	0.502	0.486	0.470	0.454	0.438	0.422	0.408	0.392	0.378	0.364	0.349	0.336	0.322	0.310	0.299	0.288	0.276	0.266	0.258	0.249	0.241	0.234	0.229	0.222	0.218	0.215	0.211	0.209	0.208	0.206	0.206	0.208	0.210	0.212	0.215	0.218	0.222	0.226	0.232	0.236	0.242	0.250	0.256	0.262	0.270	0.276	0.285	0.292	0.299	0.306	0.314	0.320	0.328	0.332	0.339	0.345	0.350	0.354	0.359	0.362	0.365	0.368	0.369	0.370	0.370	0.369	0.368	0.366	0.362	0.360	0.356	0.350	0.345	0.339	0.332	0.324	0.315	0.308	0.298	0.288	0.278	0.266	0.255	0.244	0.231	0.219	0.208	0.195	0.181	0.169	0.156	0.142	0.130	0.118	0.105	0.092	0.080	0.069	0.056	0.045	0.035	0.024	0.015	0.005	-0.004	-0.012	-0.020	-0.028	-0.034	-0.040	-0.045	-0.050	-0.055	-0.059	-0.061	-0.064	-0.065	-0.068	-0.069	-0.068	-0.069	-0.068	-0.068	-0.065	-0.065	-0.062	-0.060	-0.058	-0.055	-0.051	-0.049	-0.045	-0.041	-0.039	-0.034	-0.030	-0.028	-0.024	-0.020	-0.018	-0.014	-0.010	-0.008	-0.006	-0.004	-0.001	0.000	0.001	0.004	0.004	0.002	0.004	0.002	0.001	0.000	-0.001	-0.002	-0.005	-0.009	-0.011	-0.014	-0.019	-0.021	-0.026	-0.031	-0.036	-0.040	-0.046	-0.051	-0.058	-0.064	-0.070	-0.076	-0.081	-0.088	-0.095	-0.101	-0.108	-0.115	-0.120	-0.126	-0.134	-0.140	-0.146	-0.152	-0.158	-0.162	-0.169	-0.174	-0.180	-0.184	-0.189	-0.194	-0.198	-0.201	-0.205	-0.209	-0.211	-0.214	-0.216	-0.219	-0.221	-0.224	-0.225	-0.226	-0.228	-0.229	-0.229	-0.230	-0.231	-0.231	-0.232	-0.232	-0.232	-0.231	-0.232	-0.232	-0.234	-0.234	-0.234	-0.235	-0.235	-0.236	-0.238	-0.239	-0.241	-0.242	-0.245	-0.246	-0.249	-0.252	-0.255	-0.258	-0.262	-0.266	-0.271	-0.276	-0.282	-0.288	-0.295	-0.300	-0.308	-0.314	-0.322	-0.331	-0.339	-0.349	-0.358	-0.368	-0.378	-0.388	-0.399	-0.410	-0.420	-0.434	-0.444	-0.456	-0.468	-0.481	-0.492	-0.506	-0.519	-0.531	-0.544	-0.556	-0.570	-0.582	-0.595	-0.605	-0.619	-0.630	-0.641	-0.652	-0.664	-0.674	-0.684	-0.694	-0.702	-0.711	-0.719	-0.728	-0.734	-0.740	-0.746	-0.751	-0.756	-0.759	-0.764	-0.766	-0.766	-0.769	-0.769	-0.769	-0.768	-0.766	-0.764	-0.760	-0.756	-0.752	-0.748	-0.741	-0.736	-0.729	-0.721	-0.712	-0.705	-0.696	-0.686	-0.676	-0.665	-0.655	-0.644	-0.632	-0.621	-0.610	-0.596	-0.584	-0.572	-0.560	-0.548	-0.534	-0.521	-0.507	-0.495	-0.484	-0.471	-0.459	-0.448	-0.436	-0.424	-0.414	-0.402	-0.391	-0.382	-0.372	-0.364	-0.355	-0.348	-0.340	-0.332	-0.325	-0.320	-0.315	-0.309	-0.305	-0.301	-0.299	-0.296	-0.294	-0.291	-0.290	-0.291	-0.291	-0.292	-0.295	-0.298	-0.300	-0.302	-0.306	-0.312	-0.316	-0.322	-0.329	-0.334	-0.341	-0.349	-0.356	-0.364	-0.371	-0.380	-0.389	-0.398	-0.406	-0.415	-0.425	-0.435	-0.444	-0.452	-0.462	-0.471	-0.480	-0.488	-0.496	-0.505	-0.511	-0.519	-0.526	-0.532	-0.538	-0.542	-0.546	-0.550	-0.554	-0.556	-0.559	-0.559	-0.560	-0.559	-0.558	-0.555	-0.551	-0.549	-0.542	-0.538	-0.531	-0.524	-0.515	-0.506	-0.496	-0.485	-0.472	-0.460	-0.446	-0.432	-0.418	-0.402	-0.386	-0.369	-0.351	-0.334	-0.316	-0.298	-0.279	-0.259	-0.239	-0.219	-0.199	-0.179	-0.159	-0.138	-0.118	-0.096	-0.076	-0.056	-0.036	-0.016	0.002	0.022	0.040	0.058	0.076	0.092	0.110	0.125	0.141	0.155	0.170	0.182	0.196	0.208	0.220	0.230	0.240	0.250	0.259	0.268	0.275	0.280	0.286	0.292	0.298	0.301	0.305	0.308	0.311	0.314	0.316	0.316	0.319	0.320	0.320	0.321	0.320	0.321	0.321	0.321	0.321	0.321	0.321	0.321	0.321	0.322	0.322	0.324	0.325	0.328	0.329	0.330	0.332	0.336	0.339	0.344	0.346	0.351	0.358	0.362	0.369	0.375	0.381	0.390	0.398	0.406	0.415	0.425	0.434	0.445	0.455	0.466	0.478	0.489	0.501	0.512	0.525	0.538	0.551	0.565	0.579	0.592	0.606	0.620	0.635	0.649	0.662	0.678	0.692	0.706	0.721	0.735	0.750	0.765	0.779	0.792	0.806	0.820	0.834	0.846	0.859	0.872	0.885	0.898	0.910	0.921	0.932	0.945	0.955	0.965	0.976	0.986	0.996	1.005	1.015	1.024	1.032	1.041	1.050	1.058	1.066	1.074	1.081	1.089	1.095	1.101	1.109	1.115	1.121	1.128	1.134	1.139	1.145	1.151	1.158	1.162	1.168	1.175	1.180	1.185	1.191	1.196	1.201	1.208	1.214	1.220	1.225	1.231	1.236	1.242	1.248	1.254	1.259	1.264	1.271	1.276	1.281	1.286	1.292	1.299	1.302	1.309	1.314	1.318	1.322	1.329	1.332	1.336	1.341	1.345	1.348	1.351	1.354	1.356	1.359	1.361	1.362	1.362	1.364	1.365	1.365	1.365	1.364	1.362	1.360	1.360	1.358	1.355	1.351	1.348	1.344	1.339	1.335	1.330	1.324	1.319	1.314	1.306	1.299	1.292	1.285	1.278	1.269	1.261	1.254	1.245	1.236	1.228	1.219	1.209	1.200	1.191	1.182	1.174	1.164	1.156	1.146	1.138	1.129	1.121	1.111	1.102	1.095	1.086	1.080	1.072	1.064	1.058	1.050	1.044	1.036	1.031	1.026	1.020	1.015	1.010	1.006	1.002	0.999	0.996	0.992	0.990	0.988	0.985	0.984	0.984	0.984	0.982	0.982	0.984	0.984	0.985	0.986	0.989	0.990	0.992	0.995	0.998	1.000	1.002	1.006	1.010	1.014	1.019	1.021	1.026	1.030	1.034	1.038	1.041	1.046	1.050	1.054	1.058	1.061	1.065	1.070	1.072	1.076	1.080	1.082	1.085	1.089	1.091	1.092	1.094	1.095	1.096	1.098	1.099	1.099	1.099	1.100	1.100	1.099	1.099	1.098	1.096	1.096	1.095	1.091	1.090	1.089	1.086	1.084	1.082	1.079	1.076	1.074	1.071	1.069	1.066	1.064	1.061	1.059	1.056	1.054	1.051	1.050	1.048	1.045	1.044	1.041	1.039	1.039	1.036	1.035	1.035	1.032	1.031	1.031	1.030	1.029	1.026	1.025	1.024	1.024	1.022	1.021	1.020	1.018	1.016	1.016	1.014	1.011	1.009	1.009	1.005	1.002	1.000	0.999	0.995	0.992	0.989	0.985	0.982	0.979	0.975	0.971	0.968	0.964	0.960	0.955	0.952	0.949	0.944	0.941	0.936	0.934	0.930	0.926	0.924	0.921	0.919	0.916	0.915	0.912	0.912	0.911	0.911	0.911	0.912	0.912	0.914	0.915	0.918	0.920	0.922	0.926	0.930	0.934	0.938	0.942	0.949	0.954	0.959	0.965	0.970	0.976	0.982	0.990	0.996	1.002	1.009	1.016	1.021	1.029	1.034	1.041	1.046	1.052	1.058	1.062	1.066	1.070	1.075	1.078	1.080	1.082	1.085	1.086	1.088	1.088	1.086	1.086	1.085	1.084	1.080	1.078	1.074	1.070	1.066	1.061	1.055	1.050	1.042	1.036	1.029	1.022	1.015	1.008	0.999	0.990	0.982	0.972	0.964	0.956	0.946	0.939	0.929	0.920	0.912	0.904	0.895	0.886	0.879	0.871	0.864	0.856	0.849	0.842	0.835	0.830	0.824	0.818	0.812	0.808	0.804	0.799	0.795	0.791	0.789	0.785	0.784	0.782	0.780	0.780	0.779	0.779	0.779	0.779	0.780	0.781	0.781	0.784	0.788	0.789	0.792	0.795	0.799	0.802	0.808	0.811	0.818	0.822	0.829	0.834	0.841	0.849	0.856	0.864	0.871	0.881	0.889	0.899	0.909	0.920	0.930	0.940	0.952	0.964	0.976	0.990	1.002	1.016	1.029	1.044	1.059	1.074	1.089	1.104	1.120	1.136	1.152	1.170	1.185	1.202	1.219	1.238	1.254	1.271	1.289	1.306	1.325	1.342	1.359	1.378	1.395	1.411	1.429	1.445	1.464	1.480	1.495	1.511	1.528	1.541	1.558	1.571	1.586	1.600	1.614	1.626	1.639	1.651	1.662	1.674	1.684	1.694	1.704	1.712	1.721	1.730	1.736	1.744	1.750	1.756	1.761	1.766	1.770	1.775	1.778	1.781	1.782	1.786	1.788	1.789	1.790	1.789	1.790	1.789	1.788	1.786	1.785	1.784	1.781	1.778	1.776	1.771	1.769	1.765	1.760	1.758	1.752	1.749	1.744	1.738	1.734	1.728	1.722	1.718	1.712	1.706	1.701	1.696	1.690	1.685	1.680	1.674	1.669	1.664	1.659	1.655	1.650	1.645	1.641	1.636	1.631	1.626	1.622	1.620	1.615	1.612	1.609	1.606	1.602	1.600	1.598	1.595	1.594	1.592	1.590	1.589	1.588	1.586	1.586	1.585	1.584	1.584	1.582	1.582	1.582	1.581	1.581	1.582	1.581	1.581	1.581	1.581	1.580	1.580	1.579	1.579	1.579	1.578	1.578	1.576	1.575	1.574	1.572	1.570	1.569	1.566	1.564	1.562	1.560	1.558	1.556	1.552	1.550	1.548	1.544	1.541	1.539	1.535	1.532	1.529	1.525	1.522	1.519	1.516	1.512	1.510	1.508	1.504	1.502	1.500	1.498	1.496	1.494	1.492	1.491	1.491	1.491	1.490	1.490	1.490	1.492	1.492	1.494	1.495	1.498	1.500	1.502	1.506	1.509	1.512	1.516	1.520	1.525	1.529	1.534	1.539	1.545	1.550	1.555	1.561	1.568	1.572	1.579	1.584	1.590	1.595	1.601	1.606	1.611	1.618	1.621	1.626	1.631	1.636	1.641	1.644	1.648	1.650	1.654	1.656	1.658	1.659	1.660	1.660	1.660	1.660	1.659	1.656	1.654	1.651	1.648	1.644	1.639	1.635	1.628	1.622	1.615	1.606	1.599	1.590	1.580	1.571	1.561	1.549	1.538	1.525	1.512	1.500	1.486	1.472	1.459	1.444	1.429	1.414	1.398	1.381	1.365	1.348	1.331	1.314	1.298	1.280	1.262	1.248	1.230	1.212	1.194	1.178	1.160	1.144	1.128	1.111	1.095	1.079	1.064	1.049	1.034	1.019	1.005	0.991	0.979	0.965	0.952	0.941	0.931	0.920	0.910	0.900	0.890	0.882	0.875	0.866	0.860	0.854	0.848	0.841	0.836	0.834	0.830	0.828	0.824	0.821	0.820	0.819	0.818	0.816	0.818	0.818	0.818	0.818	0.819	0.820	0.821	0.822	0.826	0.828	0.829	0.831	0.834	0.835	0.838	0.840	0.841	0.844	0.846	0.848	0.850	0.851	0.854	0.854	0.856	0.858	0.859	0.859	0.860	0.861	0.861	0.861	0.862	0.862	0.862	0.861	0.861	0.861	0.860	0.860	0.859	0.859	0.859	0.859	0.858	0.858	0.858	0.858	0.856	0.856	0.856	0.858	0.858	0.860	0.860	0.862	0.865	0.868	0.869	0.872	0.876	0.880	0.885	0.890	0.895	0.901	0.909	0.916	0.924	0.931	0.940	0.950	0.960	0.970	0.981	0.992	1.006	1.018	1.031	1.045	1.059	1.074	1.089	1.105	1.121	1.138	1.154	1.170	1.188	1.205	1.222	1.241	1.259	1.276	1.295	1.312	1.331	1.349	1.368	1.384	1.401	1.419	1.434	1.451	1.466	1.481	1.496	1.511	1.524	1.536	1.550	1.561	1.571	1.581	1.590	1.599	1.606	1.612	1.619	1.624	1.628	1.631	1.632	1.634	1.634	1.632	1.630	1.629	1.625	1.620	1.614	1.608	1.600	1.591	1.581	1.571	1.560	1.549	1.536	1.524	1.509	1.495	1.479	1.462	1.446	1.430	1.411	1.394	1.375	1.356	1.336	1.316	1.298	1.276	1.256	1.235	1.215	1.192	1.172	1.151	1.129	1.109	1.086	1.065	1.044	1.021	1.000	0.979	0.958	0.936	0.915	0.892	0.872	0.850	0.830	0.809	0.789	0.766	0.746	0.726	0.705	0.685	0.664	0.642	0.622	0.602	0.582	0.561	0.542	0.521	0.500	0.480	0.460	0.440	0.419	0.399	0.379	0.358	0.336	0.316	0.296	0.275	0.254	0.234	0.212	0.192	0.172	0.151	0.131	0.109	0.089	0.068	0.048	0.026	0.006	-0.015	-0.035	-0.055	-0.076	-0.096	-0.116	-0.135	-0.155	-0.175	-0.194	-0.212	-0.232	-0.250	-0.269	-0.288	-0.305	-0.324	-0.341	-0.359	-0.376	-0.392	-0.410	-0.426	-0.442	-0.459	-0.475	-0.490	-0.505	-0.521	-0.536	-0.551	-0.566	-0.581	-0.595	-0.609	-0.624	-0.636	-0.650	-0.664	-0.678	-0.691	-0.704	-0.718	-0.729	-0.742	-0.754	-0.766	-0.779	-0.792	-0.805	-0.818	-0.829	-0.841	-0.854	-0.866	-0.878	-0.890	-0.902	-0.915	-0.928	-0.939	-0.951	-0.964	-0.975	-0.988	-0.999	-1.011	-1.024	-1.035	-1.048	-1.060	-1.072	-1.084	-1.096	-1.108	-1.120	-1.131	-1.142	-1.155	-1.166	-1.178	-1.189	-1.200	-1.211	-1.221	-1.232	-1.244	-1.255	-1.264	-1.275	-1.285	-1.294	-1.304	-1.314	-1.321	-1.331	-1.339	-1.348	-1.355	-1.362	-1.370	-1.378	-1.384	-1.390	-1.396	-1.402	-1.408	-1.412	-1.418	-1.421	-1.425	-1.429	-1.432	-1.436	-1.439	-1.441	-1.444	-1.445	-1.448	-1.449	-1.450	-1.451	-1.452	-1.452	-1.454	-1.452	-1.452	-1.452	-1.452	-1.452	-1.451	-1.451	-1.450	-1.449	-1.448	-1.448	-1.446	-1.444	-1.444	-1.442	-1.441	-1.440	-1.439	-1.436	-1.435	-1.435	-1.434	-1.432	-1.432	-1.431	-1.429	-1.429	-1.428	-1.428	-1.426	-1.426	-1.425	-1.425	-1.425	-1.424	-1.424	-1.422	-1.422	-1.421	-1.422	-1.421	-1.421	-1.421	-1.420	-1.420	-1.419	-1.418	-1.418	-1.416	-1.416	-1.415	-1.414	-1.412	-1.411	-1.410	-1.408	-1.406	-1.404	-1.401	-1.399	-1.396	-1.392	-1.391	-1.386	-1.384	-1.380	-1.378	-1.372	-1.368	-1.364	-1.359	-1.354	-1.348	-1.341	-1.336	-1.329	-1.322	-1.316	-1.309	-1.301	-1.294	-1.285	-1.278	-1.269	-1.260	-1.251	-1.241	-1.231	-1.222	-1.211	-1.201	-1.190	-1.179	-1.169	-1.158	-1.145	-1.134	-1.121	-1.109	-1.096	-1.082	-1.070	-1.056	-1.042	-1.029	-1.015	-1.001	-0.986	-0.972	-0.959	-0.944	-0.930	-0.915	-0.899	-0.885	-0.870	-0.854	-0.840	-0.825	-0.810	-0.795	-0.779	-0.765	-0.750	-0.735	-0.721	-0.706	-0.692	-0.678	-0.665	-0.650	-0.638	-0.624	-0.610	-0.598	-0.585	-0.572	-0.561	-0.550	-0.539	-0.526	-0.515	-0.505	-0.494	-0.485	-0.474	-0.464	-0.455	-0.445	-0.436	-0.426	-0.419	-0.410	-0.400	-0.391	-0.384	-0.375	-0.368	-0.359	-0.350	-0.342	-0.332	-0.325	-0.316	-0.308	-0.300	-0.290	-0.281	-0.271	-0.262	-0.254	-0.242	-0.232	-0.222	-0.211	-0.201	-0.190	-0.179	-0.168	-0.156	-0.145	-0.132	-0.120	-0.106	-0.094	-0.081	-0.069	-0.055	-0.042	-0.028	-0.015	0.000	0.012	0.026	0.040	0.054	0.068	0.080	0.095	0.108	0.120	0.132	0.145	0.156	0.169	0.181	0.191	0.202	0.214	0.222	0.234	0.242	0.251	0.259	0.266	0.275	0.282	0.289	0.295	0.301	0.306	0.311	0.316	0.320	0.324	0.329	0.330	0.334	0.338	0.340	0.341	0.344	0.346	0.348	0.349	0.351	0.352	0.352	0.354	0.355	0.358	0.359	0.360	0.362	0.362	0.364	0.366	0.369	0.370	0.372	0.376	0.379	0.381	0.385	0.388	0.391	0.395	0.399	0.402	0.406	0.410	0.414	0.419	0.422	0.428	0.432	0.438	0.441	0.445	0.450	0.455	0.459	0.462	0.468	0.471	0.475	0.479	0.482	0.485	0.488	0.490	0.494	0.495	0.498	0.498	0.499	0.500	0.501	0.501	0.500	0.500	0.501	0.500	0.499	0.498	0.495	0.494	0.492	0.490	0.488	0.486	0.484	0.480	0.478	0.475	0.472	0.470	0.466	0.465	0.462	0.460	0.458	0.456	0.454	0.452	0.451	0.450	0.450	0.449	0.450	0.449	0.450	0.451	0.452	0.455	0.458	0.461	0.464	0.468	0.471	0.476	0.480	0.486	0.492	0.499	0.505	0.511	0.519	0.528	0.535	0.544	0.552	0.561	0.571	0.581	0.590	0.600	0.610	0.621	0.632	0.642	0.652	0.664	0.674	0.685	0.696	0.706	0.716	0.728	0.738	0.748	0.756	0.768	0.776	0.785	0.794	0.802	0.810	0.818	0.825	0.832	0.840	0.845	0.852	0.858	0.862	0.868	0.872	0.878	0.880	0.884	0.888	0.890	0.894	0.896	0.899	0.901	0.902	0.904	0.906	0.908	0.908	0.909	0.910	0.911	0.911	0.914	0.915	0.916	0.916	0.918	0.919	0.921	0.922	0.924	0.926	0.930	0.932	0.935	0.938	0.942	0.945	0.950	0.955	0.960	0.966	0.971	0.978	0.984	0.991	0.998	1.005	1.014	1.022	1.031	1.039	1.049	1.058	1.069	1.079	1.089	1.099	1.110	1.121	1.132	1.142	1.154	1.165	1.178	1.188	1.199	1.211	1.222	1.232	1.244	1.255	1.265	1.276	1.285	1.295	1.305	1.314	1.321	1.330	1.338	1.345	1.352	1.358	1.365	1.369	1.375	1.379	1.382	1.385	1.388	1.389	1.390	1.390	1.391	1.390	1.389	1.386	1.384	1.381	1.379	1.374	1.370	1.365	1.360	1.355	1.349	1.342	1.336	1.329	1.321	1.314	1.306	1.298	1.289	1.281	1.274	1.265	1.256	1.248	1.240	1.231	1.222	1.215	1.206	1.199	1.190	1.184	1.175	1.169	1.161	1.155	1.148	1.142	1.136	1.131	1.125	1.120	1.115	1.111	1.106	1.101	1.098	1.095	1.091	1.088	1.084	1.081	1.078	1.075	1.072	1.070	1.068	1.065	1.064	1.061	1.059	1.056	1.054	1.052	1.050	1.048	1.045	1.042	1.040	1.038	1.035	1.032	1.030	1.026	1.024	1.020	1.018	1.014	1.010	1.006	1.002	0.999	0.995	0.990	0.985	0.981	0.978	0.972	0.969	0.964	0.960	0.955	0.950	0.945	0.941	0.936	0.931	0.926	0.921	0.918	0.912	0.909	0.904	0.899	0.894	0.890	0.885	0.881	0.878	0.871	0.866	0.862	0.858	0.854	0.850	0.845	0.840	0.836	0.832	0.828	0.824	0.819	0.814	0.810	0.806	0.801	0.796	0.794	0.790	0.784	0.781	0.775	0.771	0.768	0.764	0.759	0.756	0.751	0.748	0.744	0.741	0.738	0.734	0.731	0.728	0.725	0.722	0.720	0.719	0.716	0.714	0.712	0.712	0.710	0.709	0.709	0.708	0.708	0.708	0.708	0.709	0.709	0.709	0.710	0.711	0.712	0.714	0.715	0.718	0.719	0.720	0.722	0.725	0.726	0.730	0.731	0.734	0.736	0.739	0.740	0.742	0.744	0.746	0.748	0.749	0.751	0.751	0.752	0.754	0.755	0.755	0.755	0.755	0.755	0.755	0.754	0.754	0.752	0.752	0.752	0.750	0.750	0.748	0.746	0.746	0.744	0.744	0.742	0.741	0.740	0.740	0.740	0.739	0.740	0.740	0.741	0.742	0.744	0.745	0.748	0.751	0.754	0.759	0.764	0.769	0.775	0.782	0.789	0.799	0.808	0.816	0.828	0.838	0.851	0.864	0.876	0.892	0.906	0.924	0.940	0.958	0.978	0.996	1.016	1.038	1.059	1.081	1.104	1.128	1.152	1.178	1.202	1.230	1.256	1.284	1.311	1.339	1.368	1.396	1.428	1.456	1.486	1.516	1.548	1.578	1.609	1.640	1.671	1.702	1.735	1.766	1.798	1.830	1.861	1.892	1.925	1.955	1.988	2.019	2.051	2.082	2.114	2.145	2.175	2.208	2.239	2.268	2.299	2.329	2.359	2.389	2.419	2.448	2.478	2.506	2.535	2.562	2.591	2.618	2.645	2.672	2.698	2.724	2.749	2.774	2.799	2.822	2.846	2.869	2.891	2.912	2.934	2.952	2.974	2.991	3.009	3.026	3.041	3.058	3.070	3.085	3.096	3.108	3.116	3.126	3.134	3.140	3.145	3.150	3.152	3.155	3.155	3.155	3.152	3.149	3.144	3.138	3.130	3.121	3.111	3.099	3.086	3.071	3.055	3.038	3.019	2.998	2.975	2.951	2.928	2.901	2.874	2.845	2.814	2.781	2.748	2.714	2.678	2.640	2.601	2.561	2.520	2.478	2.434	2.388	2.341	2.292	2.242	2.192	2.140	2.088	2.035	1.980	1.922	1.865	1.808	1.749	1.688	1.625	1.562	1.499	1.435	1.370	1.304	1.238	1.169	1.101	1.031	0.961	0.891	0.819	0.748	0.674	0.601	0.528	0.454	0.381	0.306	0.231	0.155	0.080	0.005	-0.070	-0.145	-0.222	-0.298	-0.372	-0.448	-0.522	-0.598	-0.672	-0.746	-0.819	-0.892	-0.965	-1.038	-1.109	-1.180	-1.250	-1.320	-1.389	-1.459	-1.526	-1.592	-1.659	-1.724	-1.788	-1.851	-1.912	-1.975	-2.035	-2.095	-2.154	-2.211	-2.269	-2.322	-2.378	-2.432	-2.484	-2.536	-2.586	-2.635	-2.685	-2.732	-2.780	-2.825	-2.870	-2.914	-2.956	-2.998	-3.039	-3.079	-3.119	-3.158	-3.195	-3.231	-3.268	-3.302	-3.336	-3.369	-3.402	-3.434	-3.464	-3.494	-3.522	-3.550	-3.578	-3.602	-3.629	-3.652	-3.678	-3.699	-3.720	-3.741	-3.761	-3.780	-3.799	-3.816	-3.831	-3.848	-3.861	-3.875	-3.888	-3.899	-3.908	-3.918	-3.925	-3.932	-3.938	-3.944	-3.946	-3.950	-3.951	-3.952	-3.951	-3.950	-3.948	-3.944	-3.940	-3.934	-3.926	-3.920	-3.911	-3.901	-3.891	-3.879	-3.866	-3.854	-3.839	-3.825	-3.810	-3.792	-3.776	-3.758	-3.740	-3.720	-3.701	-3.680	-3.660	-3.640	-3.616	-3.595	-3.572	-3.550	-3.528	-3.504	-3.480	-3.456	-3.431	-3.409	-3.384	-3.360	-3.335	-3.310	-3.286	-3.262	-3.238	-3.214	-3.190	-3.165	-3.142	-3.118	-3.094	-3.070	-3.048	-3.022	-3.000	-2.978	-2.954	-2.932	-2.910	-2.888	-2.865	-2.844	-2.821	-2.800	-2.779	-2.758	-2.736	-2.715	-2.694	-2.672	-2.651	-2.630	-2.609	-2.586	-2.565	-2.544	-2.522	-2.500	-2.479	-2.456	-2.434	-2.410	-2.388	-2.365	-2.340	-2.318	-2.292	-2.268	-2.242	-2.216	-2.190	-2.164	-2.135	-2.108	-2.079	-2.050	-2.020	-1.991	-1.960	-1.929	-1.896	-1.864	-1.832	-1.799	-1.765	-1.730	-1.695	-1.660	-1.624	-1.586	-1.550	-1.512	-1.475	-1.438	-1.400	-1.360	-1.322	-1.282	-1.244	-1.204	-1.165	-1.126	-1.088	-1.049	-1.009	-0.970	-0.931	-0.894	-0.855	-0.818	-0.779	-0.742	-0.708	-0.671	-0.635	-0.601	-0.568	-0.534	-0.501	-0.469	-0.439	-0.408	-0.379	-0.350	-0.322	-0.295	-0.270	-0.245	-0.220	-0.198	-0.176	-0.155	-0.134	-0.115	-0.096	-0.078	-0.061	-0.045	-0.030	-0.016	-0.002	0.010	0.022	0.034	0.045	0.055	0.064	0.072	0.081	0.089	0.096	0.102	0.109	0.114	0.120	0.126	0.130	0.134	0.140	0.144	0.148	0.151	0.155	0.159	0.164	0.168	0.171	0.175	0.180	0.184	0.189	0.192	0.198	0.201	0.208	0.212	0.219	0.224	0.231	0.239	0.245	0.252	0.260	0.269	0.278	0.286	0.296	0.306	0.316	0.328	0.339	0.350	0.364	0.376	0.390	0.402	0.418	0.431	0.446	0.461	0.478	0.494	0.510	0.526	0.544	0.561	0.580	0.598	0.616	0.636	0.655	0.674	0.694	0.714	0.734	0.754	0.775	0.795	0.815	0.836	0.858	0.878	0.899	0.920	0.939	0.960	0.980	1.001	1.021	1.042	1.062	1.082	1.101	1.120	1.141	1.159	1.178	1.196	1.214	1.231	1.249	1.266	1.282	1.299	1.314	1.330	1.345	1.359	1.374	1.388	1.401	1.414	1.426	1.439	1.450	1.460	1.471	1.481	1.491	1.500	1.509	1.516	1.524	1.531	1.538	1.544	1.549	1.554	1.559	1.564	1.568	1.569	1.572	1.574	1.575	1.576	1.576	1.576	1.575	1.574	1.572	1.570	1.568	1.562	1.559	1.555	1.549	1.544	1.538	1.530	1.522	1.515	1.508	1.499	1.489	1.479	1.469	1.459	1.448	1.436	1.425	1.414	1.401	1.389	1.375	1.362	1.349	1.335	1.321	1.308	1.292	1.279	1.264	1.250	1.235	1.220	1.205	1.190	1.175	1.160	1.145	1.131	1.116	1.101	1.086	1.074	1.059	1.045	1.032	1.018	1.004	0.992	0.979	0.966	0.954	0.941	0.930	0.919	0.906	0.896	0.885	0.874	0.865	0.854	0.844	0.835	0.825	0.815	0.808	0.798	0.790	0.781	0.774	0.765	0.759	0.750	0.744	0.736	0.729	0.722	0.716	0.710	0.704	0.698	0.691	0.685	0.680	0.674	0.669	0.662	0.659	0.654	0.649	0.644	0.639	0.634	0.631	0.626	0.622	0.619	0.615	0.611	0.608	0.606	0.602	0.600	0.598	0.596	0.595	0.592	0.592	0.591	0.591	0.591	0.591	0.592	0.592	0.595	0.596	0.599	0.601	0.604	0.609	0.612	0.618	0.622	0.629	0.634	0.640	0.648	0.654	0.662	0.670	0.680	0.689	0.698	0.708	0.718	0.730	0.740	0.752	0.765	0.778	0.789	0.802	0.815	0.830	0.844	0.858	0.871	0.886	0.900	0.914	0.929	0.942	0.958	0.972	0.986	1.001	1.015	1.028	1.041	1.055	1.068	1.079	1.091	1.104	1.115	1.126	1.135	1.145	1.154	1.161	1.170	1.176	1.184	1.190	1.194	1.199	1.201	1.205	1.208	1.209	1.210	1.210	1.209	1.208	1.206	1.202	1.199	1.195	1.190	1.184	1.179	1.172	1.165	1.158	1.150	1.140	1.131	1.122	1.111	1.102	1.092	1.081	1.070	1.059	1.048	1.036	1.025	1.012	1.001	0.989	0.978	0.966	0.954	0.941	0.931	0.920	0.908	0.896	0.885	0.874	0.862	0.852	0.840	0.829	0.819	0.808	0.796	0.785	0.776	0.765	0.754	0.744	0.731	0.720	0.710	0.699	0.688	0.676	0.665	0.652	0.641	0.629	0.615	0.604	0.590	0.576	0.562	0.550	0.536	0.520	0.505	0.490	0.475	0.460	0.444	0.428	0.411	0.395	0.379	0.361	0.345	0.329	0.311	0.295	0.279	0.261	0.245	0.229	0.214	0.199	0.182	0.169	0.154	0.140	0.126	0.115	0.102	0.091	0.081	0.071	0.061	0.052	0.045	0.039	0.032	0.029	0.024	0.020	0.018	0.015	0.015	0.015	0.015	0.016	0.020	0.022	0.026	0.031	0.036	0.041	0.046	0.054	0.060	0.068	0.074	0.081	0.089	0.098	0.104	0.111	0.119	0.128	0.134	0.140	0.146	0.152	0.159	0.164	0.169	0.171	0.175	0.178	0.179	0.180	0.181	0.180	0.179	0.178	0.174	0.170	0.165	0.160	0.154	0.146	0.139	0.130	0.122	0.112	0.102	0.091	0.079	0.068	0.055	0.042	0.029	0.016	0.002	-0.012	-0.026	-0.040	-0.054	-0.068	-0.082	-0.095	-0.109	-0.122	-0.135	-0.148	-0.160	-0.172	-0.184	-0.195	-0.206	-0.216	-0.225	-0.232	-0.242	-0.249	-0.255	-0.261	-0.268	-0.272	-0.275	-0.280	-0.281	-0.285	-0.286	-0.288	-0.288	-0.289	-0.288	-0.286	-0.286	-0.284	-0.282	-0.279	-0.276	-0.274	-0.271	-0.266	-0.264	-0.261	-0.256	-0.252	-0.250	-0.246	-0.242	-0.239	-0.236	-0.234	-0.230	-0.229	-0.226	-0.224	-0.222	-0.221	-0.221	-0.221	-0.220	-0.220	-0.221	-0.221	-0.222	-0.225	-0.228	-0.230	-0.232	-0.236	-0.239	-0.244	-0.248	-0.252	-0.256	-0.261	-0.268	-0.272	-0.279	-0.284	-0.290	-0.295	-0.301	-0.309	-0.314	-0.320	-0.328	-0.334	-0.339	-0.345	-0.351	-0.358	-0.364	-0.369	-0.374	-0.380	-0.385	-0.389	-0.392	-0.398	-0.402	-0.405	-0.409	-0.412	-0.415	-0.418	-0.420	-0.421	-0.424	-0.425	-0.426	-0.428	-0.426	-0.428	-0.428	-0.428	-0.426	-0.426	-0.426	-0.424	-0.424	-0.421	-0.421	-0.419	-0.418	-0.416	-0.415	-0.412	-0.412	-0.410	-0.409	-0.408	-0.408	-0.406	-0.406	-0.406	-0.406	-0.406	-0.406	-0.408	-0.409	-0.410	-0.412	-0.415	-0.418	-0.420	-0.424	-0.428	-0.431	-0.436	-0.442	-0.448	-0.454	-0.460	-0.468	-0.475	-0.484	-0.491	-0.500	-0.510	-0.519	-0.530	-0.540	-0.551	-0.562	-0.574	-0.585	-0.598	-0.609	-0.621	-0.634	-0.648	-0.660	-0.672	-0.685	-0.699	-0.711	-0.725	-0.739	-0.750	-0.764	-0.776	-0.789	-0.800	-0.812	-0.824	-0.835	-0.845	-0.855	-0.865	-0.875	-0.885	-0.892	-0.901	-0.909	-0.915	-0.921	-0.928	-0.931	-0.936	-0.940	-0.944	-0.946	-0.948	-0.949	-0.949	-0.949	-0.948	-0.946	-0.944	-0.941	-0.938	-0.932	-0.929	-0.922	-0.918	-0.910	-0.902	-0.895	-0.886	-0.878	-0.868	-0.860	-0.850	-0.839	-0.829	-0.818	-0.806	-0.795	-0.784	-0.772	-0.759	-0.749	-0.735	-0.724	-0.712	-0.701	-0.690	-0.678	-0.668	-0.656	-0.646	-0.638	-0.626	-0.616	-0.609	-0.600	-0.592	-0.585	-0.578	-0.571	-0.566	-0.561	-0.558	-0.552	-0.550	-0.548	-0.545	-0.544	-0.544	-0.542	-0.544	-0.546	-0.548	-0.551	-0.554	-0.558	-0.562	-0.568	-0.574	-0.580	-0.588	-0.594	-0.601	-0.609	-0.618	-0.626	-0.635	-0.645	-0.654	-0.662	-0.672	-0.681	-0.691	-0.700	-0.710	-0.720	-0.729	-0.736	-0.746	-0.754	-0.760	-0.769	-0.774	-0.781	-0.785	-0.791	-0.794	-0.799	-0.800	-0.802	-0.802	-0.802	-0.802	-0.800	-0.798	-0.794	-0.790	-0.784	-0.778	-0.770	-0.761	-0.752	-0.742	-0.731	-0.719	-0.706	-0.692	-0.679	-0.664	-0.646	-0.630	-0.612	-0.594	-0.575	-0.555	-0.535	-0.515	-0.494	-0.472	-0.451	-0.430	-0.408	-0.385	-0.364	-0.340	-0.319	-0.296	-0.274	-0.252	-0.230	-0.209	-0.188	-0.168	-0.146	-0.126	-0.106	-0.088	-0.069	-0.051	-0.034	-0.016	-0.001	0.014	0.029	0.041	0.055	0.066	0.078	0.089	0.099	0.108	0.116	0.122	0.130	0.136	0.141	0.145	0.150	0.152	0.155	0.158	0.158	0.159	0.160	0.159	0.158	0.158	0.156	0.155	0.152	0.149	0.148	0.145	0.141	0.139	0.136	0.134	0.131	0.129	0.128	0.124	0.122	0.120	0.120	0.119	0.118	0.119	0.119	0.119	0.121	0.122	0.125	0.128	0.131	0.136	0.141	0.145	0.151	0.158	0.165	0.174	0.181	0.190	0.200	0.210	0.220	0.231	0.242	0.255	0.269	0.281	0.295	0.309	0.324	0.339	0.354	0.368	0.384	0.400	0.416	0.432	0.449	0.465	0.482	0.499	0.515	0.531	0.548	0.564	0.580	0.596	0.612	0.629	0.644	0.660	0.675	0.690	0.704	0.718	0.731	0.744	0.756	0.769	0.780	0.792	0.802	0.814	0.822	0.832	0.842	0.850	0.859	0.866	0.875	0.882	0.889	0.894	0.900	0.906	0.911	0.916	0.920	0.924	0.929	0.931	0.936	0.939	0.942	0.945	0.948	0.950	0.952	0.955	0.958	0.960	0.961	0.964	0.966	0.969	0.971	0.974	0.976	0.979	0.982	0.985	0.988	0.990	0.992	0.996	0.999	1.001	1.005	1.008	1.011	1.015	1.018	1.021	1.025	1.029	1.031	1.036	1.038	1.041	1.045	1.049	1.050	1.052	1.056	1.059	1.061	1.062	1.065	1.065	1.068	1.069	1.070	1.069	1.070	1.070	1.070	1.069	1.068	1.068	1.065	1.065	1.062	1.059	1.058	1.054	1.051	1.048	1.044	1.040	1.036	1.032	1.028	1.024	1.018	1.012	1.008	1.002	0.998	0.992	0.988	0.982	0.978	0.971	0.966	0.960	0.955	0.950	0.945	0.939	0.934	0.930	0.925	0.921	0.916	0.911	0.908	0.904	0.900	0.896	0.894	0.891	0.889	0.886	0.884	0.881	0.881	0.879	0.878	0.878	0.876	0.878	0.878	0.879	0.879	0.880	0.882	0.884	0.886	0.888	0.891	0.894	0.898	0.902	0.905	0.910	0.915	0.920	0.925	0.930	0.936	0.941	0.948	0.952	0.959	0.966	0.971	0.979	0.985	0.991	0.998	1.004	1.011	1.018	1.024	1.030	1.036	1.041	1.049	1.052	1.059	1.064	1.070	1.074	1.079	1.082	1.086	1.090	1.092	1.096	1.100	1.101	1.102	1.105	1.106	1.108	1.108	1.109	1.109	1.109	1.109	1.108	1.106	1.106	1.105	1.104	1.102	1.100	1.099	1.096	1.095	1.094	1.091	1.089	1.086	1.085	1.084	1.081	1.079	1.078	1.076	1.075	1.074	1.074	1.072	1.071	1.071	1.071	1.071	1.071	1.071	1.071	1.071	1.071	1.072	1.072	1.072	1.072	1.072	1.074	1.074	1.074	1.074	1.074	1.072	1.072	1.071	1.069	1.069	1.068	1.064	1.062	1.059	1.056	1.052	1.049	1.042	1.039	1.032	1.029	1.022	1.016	1.010	1.002	0.995	0.989	0.981	0.972	0.964	0.958	0.949	0.941	0.932	0.924	0.916	0.908	0.901	0.894	0.886	0.880	0.874	0.866	0.861	0.856	0.851	0.848	0.842	0.840	0.839	0.835	0.835	0.834	0.834	0.835	0.835	0.838	0.840	0.842	0.846	0.849	0.854	0.858	0.864	0.869	0.874	0.881	0.888	0.894	0.901	0.908	0.914	0.921	0.929	0.934	0.941	0.948	0.954	0.960	0.965	0.970	0.974	0.979	0.981	0.985	0.988	0.989	0.990	0.990	0.990	0.990	0.988	0.985	0.982	0.980	0.975	0.970	0.964	0.959	0.952	0.945	0.936	0.928	0.918	0.910	0.899	0.889	0.878	0.868	0.856	0.845	0.832	0.821	0.809	0.798	0.785	0.772	0.762	0.750	0.739	0.728	0.716	0.705	0.695	0.684	0.674	0.665	0.655	0.646	0.636	0.629	0.620	0.612	0.605	0.598	0.591	0.585	0.580	0.575	0.570	0.566	0.561	0.558	0.554	0.550	0.548	0.545	0.542	0.541	0.539	0.539	0.536	0.536	0.535	0.535	0.535	0.535	0.535	0.536	0.538	0.539	0.540	0.541	0.544	0.546	0.548	0.551	0.554	0.558	0.562	0.566	0.571	0.576	0.582	0.588	0.594	0.601	0.609	0.615	0.625	0.632	0.642	0.651	0.662	0.674	0.684	0.695	0.708	0.720	0.734	0.746	0.761	0.776	0.791	0.806	0.822	0.839	0.855	0.871	0.889	0.906	0.924	0.941	0.959	0.978	0.996	1.014	1.032	1.050	1.069	1.086	1.105	1.122	1.140	1.158	1.174	1.191	1.209	1.224	1.240	1.256	1.270	1.285	1.299	1.312	1.325	1.338	1.350	1.361	1.372	1.382	1.392	1.401	1.410	1.418	1.425	1.431	1.439	1.444	1.450	1.454	1.459	1.461	1.465	1.468	1.471	1.474	1.474	1.475	1.478	1.478	1.478	1.478	1.478	1.478	1.478	1.476	1.476	1.475	1.474	1.472	1.471	1.471	1.470	1.469	1.468	1.466	1.465	1.465	1.464	1.462	1.462	1.462	1.461	1.461	1.462	1.462	1.462	1.464	1.464	1.465	1.465	1.466	1.468	1.469	1.469	1.471	1.472	1.475	1.478	1.479	1.481	1.482	1.485	1.488	1.490	1.492	1.494	1.496	1.499	1.501	1.504	1.506	1.509	1.511	1.512	1.515	1.516	1.519	1.521	1.522	1.524	1.525	1.526	1.529	1.530	1.530	1.530	1.531	1.531	1.532	1.534	1.534	1.534	1.534	1.534	1.534	1.534	1.532	1.531	1.532	1.532	1.531	1.531	1.531	1.531	1.531	1.531	1.530	1.531	1.531	1.532	1.532	1.534	1.534	1.535	1.538	1.539	1.540	1.542	1.546	1.549	1.552	1.555	1.559	1.562	1.568	1.572	1.579	1.584	1.591	1.596	1.602	1.611	1.618	1.626	1.634	1.642	1.651	1.660	1.669	1.679	1.689	1.699	1.709	1.719	1.730	1.739	1.750	1.761	1.771	1.782	1.794	1.804	1.815	1.825	1.836	1.846	1.856	1.865	1.875	1.885	1.894	1.904	1.912	1.920	1.929	1.935	1.942	1.950	1.956	1.961	1.968	1.972	1.976	1.980	1.984	1.988	1.989	1.991	1.992	1.994	1.994	1.992	1.994	1.991	1.989	1.988	1.984	1.980	1.976	1.971	1.966	1.960	1.954	1.948	1.940	1.932	1.925	1.916	1.906	1.898	1.889	1.878	1.868	1.856	1.845	1.834	1.821	1.810	1.796	1.784	1.771	1.758	1.744	1.730	1.718	1.704	1.689	1.675	1.661	1.646	1.632	1.618	1.602	1.589	1.575	1.560	1.546	1.532	1.519	1.505	1.491	1.478	1.465	1.451	1.439	1.426	1.415	1.402	1.390	1.380	1.368	1.356	1.346	1.336	1.325	1.315	1.306	1.298	1.288	1.280	1.271	1.264	1.256	1.249	1.241	1.235	1.228	1.221	1.216	1.209	1.204	1.198	1.192	1.188	1.184	1.179	1.175	1.170	1.165	1.161	1.158	1.154	1.150	1.146	1.144	1.140	1.136	1.134	1.130	1.126	1.125	1.121	1.118	1.116	1.114	1.110	1.109	1.106	1.102	1.101	1.100	1.098	1.095	1.094	1.092	1.091	1.091	1.090	1.090	1.089	1.089	1.090	1.090	1.091	1.091	1.094	1.095	1.098	1.100	1.101	1.105	1.109	1.114	1.118	1.121	1.128	1.134	1.139	1.146	1.152	1.160	1.168	1.176	1.185	1.194	1.204	1.215	1.225	1.236	1.248	1.260	1.271	1.285	1.296	1.310	1.324	1.336	1.351	1.365	1.380	1.394	1.408	1.424	1.439	1.454	1.469	1.482	1.498	1.511	1.526	1.540	1.555	1.569	1.581	1.595	1.608	1.620	1.632	1.644	1.655	1.666	1.675	1.684	1.692	1.701	1.709	1.715	1.721	1.725	1.730	1.732	1.736	1.739	1.740	1.740	1.739	1.739	1.736	1.732	1.730	1.725	1.719	1.712	1.706	1.698	1.689	1.680	1.670	1.659	1.648	1.636	1.624	1.611	1.596	1.582	1.568	1.552	1.536	1.520	1.505	1.488	1.471	1.452	1.435	1.418	1.399	1.380	1.362	1.342	1.324	1.305	1.285	1.268	1.249	1.228	1.209	1.190	1.171	1.151	1.132	1.114	1.094	1.075	1.056	1.038	1.019	0.998	0.979	0.961	0.941	0.922	0.904	0.885	0.866	0.848	0.828	0.809	0.790	0.771	0.752	0.732	0.712	0.694	0.675	0.654	0.635	0.616	0.596	0.576	0.555	0.536	0.516	0.496	0.475	0.455	0.434	0.414	0.392	0.372	0.351	0.331	0.310	0.289	0.269	0.248	0.226	0.206	0.185	0.165	0.145	0.122	0.104	0.084	0.062	0.042	0.024	0.004	-0.015	-0.035	-0.054	-0.071	-0.090	-0.109	-0.126	-0.145	-0.162	-0.179	-0.196	-0.214	-0.230	-0.246	-0.262	-0.278	-0.294	-0.309	-0.325	-0.340	-0.354	-0.370	-0.384	-0.399	-0.412	-0.426	-0.440	-0.454	-0.468	-0.480	-0.494	-0.507	-0.520	-0.534	-0.548	-0.560	-0.574	-0.586	-0.600	-0.612	-0.625	-0.638	-0.651	-0.665	-0.678	-0.691	-0.704	-0.718	-0.731	-0.745	-0.758	-0.771	-0.785	-0.799	-0.812	-0.826	-0.841	-0.855	-0.869	-0.882	-0.898	-0.911	-0.925	-0.940	-0.954	-0.968	-0.982	-0.996	-1.010	-1.025	-1.038	-1.051	-1.065	-1.080	-1.092	-1.105	-1.119	-1.132	-1.145	-1.158	-1.169	-1.181	-1.194	-1.205	-1.215	-1.228	-1.238	-1.248	-1.258	-1.268	-1.278	-1.285	-1.295	-1.302	-1.311	-1.319	-1.325	-1.332	-1.340	-1.346	-1.352	-1.358	-1.362	-1.368	-1.371	-1.376	-1.380	-1.385	-1.388	-1.391	-1.395	-1.396	-1.400	-1.402	-1.405	-1.408	-1.409	-1.410	-1.412	-1.414	-1.415	-1.416	-1.418	-1.419	-1.421	-1.421	-1.422	-1.424	-1.425	-1.425	-1.426	-1.429	-1.429	-1.430	-1.431	-1.432	-1.434	-1.435	-1.436	-1.436	-1.439	-1.440	-1.441	-1.442	-1.442	-1.445	-1.446	-1.448	-1.449	-1.450	-1.451	-1.452	-1.452	-1.455	-1.455	-1.458	-1.458	-1.459	-1.459	-1.460	-1.461	-1.461	-1.461	-1.462	-1.462	-1.462	-1.464	-1.464	-1.462	-1.462	-1.462	-1.462	-1.462	-1.461	-1.461	-1.461	-1.459	-1.459	-1.459	-1.456	-1.456	-1.454	-1.452	-1.451	-1.450	-1.449	-1.446	-1.444	-1.442	-1.440	-1.438	-1.435	-1.432	-1.430	-1.428	-1.424	-1.420	-1.418	-1.414	-1.409	-1.405	-1.401	-1.396	-1.392	-1.386	-1.382	-1.376	-1.370	-1.364	-1.358	-1.350	-1.344	-1.336	-1.328	-1.320	-1.311	-1.302	-1.292	-1.284	-1.274	-1.264	-1.252	-1.240	-1.230	-1.218	-1.205	-1.192	-1.179	-1.166	-1.152	-1.139	-1.125	-1.109	-1.095	-1.079	-1.064	-1.048	-1.031	-1.016	-0.999	-0.982	-0.965	-0.949	-0.932	-0.915	-0.898	-0.881	-0.864	-0.848	-0.831	-0.815	-0.798	-0.782	-0.766	-0.750	-0.735	-0.720	-0.705	-0.691	-0.676	-0.662	-0.649	-0.635	-0.621	-0.610	-0.596	-0.585	-0.574	-0.562	-0.551	-0.541	-0.531	-0.520	-0.511	-0.502	-0.492	-0.484	-0.475	-0.466	-0.459	-0.450	-0.442	-0.434	-0.426	-0.419	-0.411	-0.401	-0.394	-0.386	-0.379	-0.370	-0.361	-0.354	-0.344	-0.335	-0.325	-0.316	-0.306	-0.296	-0.286	-0.275	-0.264	-0.252	-0.241	-0.229	-0.216	-0.204	-0.191	-0.179	-0.165	-0.151	-0.138	-0.124	-0.109	-0.094	-0.079	-0.065	-0.050	-0.035	-0.020	-0.006	0.009	0.025	0.039	0.054	0.069	0.082	0.098	0.112	0.125	0.139	0.152	0.166	0.179	0.191	0.202	0.215	0.228	0.239	0.249	0.259	0.270	0.279	0.289	0.298	0.306	0.315	0.324	0.332	0.340	0.348	0.355	0.361	0.369	0.375	0.381	0.388	0.394	0.400	0.405	0.411	0.416	0.421	0.428	0.432	0.439	0.444	0.450	0.455	0.461	0.466	0.471	0.476	0.482	100.000	5.000	2.000	1.000	2.000	0.000	0.000	0.000	0.000	0.000	0.000	0.000	0.000	0.000	0.000	0.000	0.000	0.000	4.546	4.524	4.499	4.475	4.451	4.428	4.404	4.380	4.358	4.334	4.310	4.286	4.264	4.239	4.216	4.191	4.169	4.144	4.121	4.096	4.071	4.048	4.022	3.998	3.974	3.949	3.922	3.898	3.872	3.846	3.820	3.794	3.768	3.742	3.715	3.689	3.662	3.636	3.609	3.581	3.555	3.528	3.501	3.474	3.446	3.420	3.392	3.366	3.340	3.312	3.286	3.261	3.236	3.210	3.185	3.161	3.136	3.112	3.089	3.065	3.042	3.020	3.000	2.979	2.958	2.938	2.919	2.901	2.882	2.866	2.850	2.834	2.820	2.805	2.791	2.779	2.766	2.755	2.745	2.735	2.726	2.718	2.710	2.702	2.696	2.691	2.686	2.681	2.676	2.674	2.671	2.669	2.666	2.664	2.662	2.661	2.661	2.660	2.660	2.659	2.658	2.658	2.656	2.656	2.655	2.655	2.652	2.651	2.649	2.646	2.644	2.641	2.638	2.632	2.626	2.621	2.614	2.606	2.599	2.590	2.580	2.569	2.559	2.546	2.532	2.519	2.502	2.488	2.471	2.452	2.435	2.416	2.395	2.375	2.354	2.330	2.308	2.282	2.259	2.234	2.208	2.182	2.155	2.128	2.101	2.072	2.045	2.016	1.989	1.959	1.931	1.902	1.874	1.845	1.818	1.789	1.761	1.734	1.705	1.679	1.651	1.625	1.599	1.574	1.549	1.524	1.501	1.476	1.455	1.431	1.409	1.388	1.366	1.346	1.326	1.306	1.288	1.269	1.250	1.231	1.215	1.198	1.180	1.164	1.148	1.131	1.115	1.100	1.084	1.070	1.055	1.039	1.024	1.009	0.994	0.979	0.962	0.948	0.932	0.918	0.901	0.885	0.870	0.855	0.839	0.824	0.806	0.791	0.775	0.760	0.744	0.728	0.712	0.698	0.680	0.665	0.650	0.636	0.621	0.606	0.592	0.578	0.564	0.550	0.539	0.526	0.515	0.502	0.492	0.482	0.472	0.464	0.455	0.446	0.439	0.431	0.425	0.419	0.414	0.409	0.405	0.401	0.399	0.396	0.395	0.394	0.392	0.391	0.391	0.390	0.390	0.391	0.392	0.392	0.394	0.395	0.396	0.398	0.399	0.401	0.401	0.402	0.404	0.404	0.405	0.406	0.406	0.406	0.406	0.405	0.404	0.402	0.400	0.399	0.396	0.394	0.390	0.388	0.384	0.379	0.374	0.370	0.365	0.359	0.354	0.348	0.342	0.335	0.329	0.322	0.316	0.310	0.302	0.295	0.288	0.280	0.274	0.266	0.260	0.254	0.248	0.240	0.234	0.228	0.220	0.215	0.208	0.202	0.198	0.192	0.186	0.182	0.178	0.174	0.170	0.166	0.162	0.160	0.156	0.154	0.151	0.149	0.148	0.144	0.141	0.139	0.138	0.135	0.132	0.131	0.129	0.128	0.125	0.122	0.120	0.118	0.115	0.112	0.109	0.106	0.104	0.100	0.096	0.091	0.088	0.082	0.078	0.074	0.069	0.062	0.056	0.051	0.044	0.038	0.031	0.024	0.016	0.009	0.001	-0.006	-0.015	-0.022	-0.031	-0.039	-0.048	-0.056	-0.064	-0.072	-0.080	-0.089	-0.096	-0.105	-0.112	-0.119	-0.128	-0.134	-0.140	-0.148	-0.154	-0.159	-0.165	-0.170	-0.175	-0.180	-0.184	-0.188	-0.190	-0.192	-0.195	-0.198	-0.199	-0.199	-0.200	-0.200	-0.200	-0.200	-0.199	-0.198	-0.194	-0.192	-0.190	-0.186	-0.182	-0.179	-0.175	-0.170	-0.166	-0.161	-0.155	-0.150	-0.145	-0.139	-0.134	-0.128	-0.121	-0.115	-0.110	-0.104	-0.099	-0.092	-0.086	-0.081	-0.075	-0.069	-0.065	-0.060	-0.055	-0.050	-0.046	-0.041	-0.039	-0.036	-0.034	-0.030	-0.029	-0.028	-0.026	-0.025	-0.025	-0.026	-0.026	-0.028	-0.030	-0.032	-0.035	-0.039	-0.044	-0.048	-0.052	-0.059	-0.065	-0.071	-0.079	-0.086	-0.095	-0.104	-0.112	-0.122	-0.134	-0.144	-0.155	-0.166	-0.179	-0.191	-0.205	-0.218	-0.231	-0.245	-0.259	-0.272	-0.288	-0.301	-0.315	-0.329	-0.344	-0.359	-0.372	-0.388	-0.400	-0.415	-0.428	-0.441	-0.454	-0.466	-0.479	-0.490	-0.500	-0.510	-0.521	-0.529	-0.539	-0.546	-0.554	-0.560	-0.565	-0.571	-0.575	-0.579	-0.581	-0.584	-0.585	-0.585	-0.584	-0.584	-0.581	-0.579	-0.576	-0.571	-0.566	-0.561	-0.554	-0.548	-0.540	-0.532	-0.524	-0.514	-0.505	-0.495	-0.485	-0.475	-0.462	-0.451	-0.440	-0.429	-0.418	-0.405	-0.395	-0.382	-0.370	-0.360	-0.348	-0.336	-0.326	-0.315	-0.306	-0.296	-0.286	-0.276	-0.268	-0.259	-0.251	-0.245	-0.238	-0.231	-0.225	-0.221	-0.216	-0.212	-0.209	-0.208	-0.205	-0.202	-0.202	-0.201	-0.202	-0.204	-0.205	-0.208	-0.210	-0.212	-0.218	-0.221	-0.226	-0.231	-0.238	-0.245	-0.250	-0.258	-0.265	-0.272	-0.281	-0.289	-0.299	-0.306	-0.315	-0.325	-0.334	-0.342	-0.351	-0.361	-0.370	-0.379	-0.388	-0.396	-0.405	-0.414	-0.421	-0.430	-0.438	-0.445	-0.452	-0.458	-0.464	-0.470	-0.475	-0.479	-0.482	-0.486	-0.489	-0.490	-0.492	-0.494	-0.492	-0.492	-0.491	-0.490	-0.486	-0.484	-0.480	-0.475	-0.469	-0.464	-0.456	-0.450	-0.441	-0.432	-0.424	-0.414	-0.402	-0.392	-0.380	-0.369	-0.355	-0.342	-0.328	-0.314	-0.300	-0.285	-0.269	-0.254	-0.239	-0.222	-0.206	-0.190	-0.174	-0.158	-0.141	-0.125	-0.108	-0.091	-0.075	-0.058	-0.042	-0.026	-0.010	0.006	0.020	0.036	0.051	0.066	0.080	0.094	0.108	0.120	0.134	0.146	0.159	0.170	0.181	0.191	0.204	0.214	0.222	0.231	0.240	0.249	0.258	0.264	0.271	0.278	0.285	0.291	0.298	0.304	0.308	0.314	0.319	0.324	0.328	0.332	0.338	0.341	0.345	0.350	0.354	0.358	0.361	0.366	0.370	0.374	0.379	0.384	0.389	0.394	0.399	0.404	0.410	0.418	0.422	0.430	0.438	0.445	0.452	0.461	0.470	0.479	0.490	0.499	0.510	0.522	0.534	0.546	0.558	0.571	0.584	0.599	0.612	0.628	0.642	0.658	0.674	0.690	0.706	0.724	0.741	0.759	0.778	0.795	0.814	0.832	0.851	0.870	0.890	0.909	0.929	0.948	0.968	0.988	1.008	1.026	1.045	1.065	1.084	1.102	1.121	1.140	1.159	1.178	1.194	1.211	1.229	1.245	1.262	1.279	1.294	1.309	1.325	1.340	1.354	1.368	1.381	1.394	1.408	1.420	1.431	1.444	1.456	1.466	1.478	1.488	1.499	1.508	1.518	1.528	1.536	1.546	1.556	1.565	1.574	1.582	1.591	1.600	1.608	1.616	1.624	1.632	1.642	1.650	1.659	1.666	1.675	1.684	1.692	1.701	1.709	1.718	1.726	1.735	1.742	1.751	1.760	1.768	1.776	1.785	1.792	1.801	1.809	1.816	1.824	1.831	1.839	1.844	1.850	1.856	1.862	1.869	1.874	1.878	1.882	1.885	1.889	1.891	1.892	1.896	1.898	1.898	1.898	1.898	1.896	1.895	1.894	1.891	1.889	1.885	1.881	1.878	1.872	1.868	1.862	1.856	1.850	1.842	1.836	1.828	1.820	1.812	1.804	1.796	1.788	1.779	1.769	1.761	1.752	1.742	1.734	1.726	1.718	1.708	1.700	1.691	1.684	1.675	1.668	1.660	1.652	1.646	1.640	1.632	1.626	1.621	1.616	1.611	1.606	1.602	1.599	1.596	1.592	1.590	1.589	1.586	1.586	1.586	1.585	1.586	1.586	1.588	1.590	1.592	1.595	1.599	1.602	1.606	1.611	1.618	1.622	1.629	1.635	1.641	1.648	1.655	1.662	1.671	1.679	1.688	1.696	1.705	1.715	1.725	1.734	1.745	1.755	1.765	1.775	1.785	1.796	1.808	1.818	1.829	1.841	1.851	1.862	1.874	1.884	1.895	1.906	1.918	1.928	1.938	1.948	1.958	1.968	1.979	1.988	1.999	2.007	2.016	2.026	2.035	2.044	2.054	2.061	2.070	2.079	2.086	2.095	2.102	2.110	2.118	2.125	2.131	2.139	2.146	2.152	2.159	2.166	2.172	2.179	2.185	2.191	2.198	2.204	2.210	2.215	2.222	2.229	2.234	2.239	2.245	2.250	2.256	2.262	2.268	2.274	2.279	2.284	2.288	2.292	2.296	2.301	2.306	2.310	2.315	2.319	2.321	2.325	2.329	2.331	2.335	2.338	2.340	2.341	2.344	2.345	2.346	2.348	2.349	2.350	2.350	2.350	2.350	2.350	2.350	2.351	2.351	2.350	2.349	2.349	2.349	2.349	2.346	2.346	2.346	2.346	2.346	2.346	2.346	2.346	2.346	2.348	2.349	2.349	2.351	2.352	2.355	2.358	2.361	2.364	2.368	2.371	2.376	2.380	2.385	2.390	2.395	2.401	2.406	2.414	2.420	2.426	2.434	2.441	2.449	2.455	2.462	2.470	2.478	2.485	2.494	2.500	2.508	2.515	2.521	2.529	2.535	2.541	2.546	2.551	2.558	2.562	2.565	2.570	2.572	2.575	2.576	2.579	2.579	2.579	2.579	2.578	2.576	2.574	2.570	2.568	2.562	2.559	2.552	2.546	2.541	2.534	2.526	2.519	2.509	2.500	2.490	2.480	2.470	2.459	2.449	2.436	2.425	2.412	2.401	2.389	2.378	2.365	2.352	2.340	2.329	2.316	2.304	2.292	2.280	2.269	2.258	2.246	2.236	2.225	2.215	2.206	2.196	2.188	2.180	2.171	2.165	2.158	2.151	2.145	2.141	2.136	2.134	2.129	2.128	2.125	2.122	2.122	2.122	2.124	2.124	2.125	2.128	2.130	2.134	2.139	2.142	2.148	2.154	2.161	2.168	2.175	2.182	2.191	2.201	2.210	2.220	2.231	2.241	2.252	2.265	2.276	2.289	2.301	2.315	2.329	2.344	2.358	2.371	2.386	2.401	2.416	2.431	2.448	2.464	2.479	2.495	2.512	2.528	2.544	2.560	2.578	2.594	2.610	2.626	2.644	2.660	2.675	2.691	2.709	2.725	2.740	2.756	2.771	2.789	2.804	2.820	2.834	2.849	2.864	2.879	2.892	2.908	2.920	2.934	2.948	2.961	2.974	2.986	3.000	3.011	3.024	3.034	3.045	3.056	3.068	3.079	3.089	3.098	3.108	3.116	3.125	3.134	3.141	3.149	3.156	3.164	3.169	3.176	3.181	3.188	3.192	3.198	3.201	3.205	3.209	3.211	3.215	3.216	3.219	3.219	3.221	3.221	3.220	3.220	3.220	3.219	3.216	3.214	3.212	3.209	3.205	3.201	3.196	3.191	3.186	3.181	3.175	3.169	3.164	3.156	3.149	3.141	3.134	3.126	3.118	3.110	3.101	3.094	3.084	3.075	3.066	3.058	3.048	3.038	3.029	3.019	3.010	3.001	2.991	2.982	2.972	2.964	2.955	2.946	2.938	2.929	2.920	2.912	2.904	2.895	2.888	2.880	2.872	2.866	2.859	2.851	2.845	2.839	2.832	2.826	2.820	2.812	2.808	2.801	2.796	2.790	2.785	2.781	2.775	2.771	2.766	2.761	2.758	2.752	2.748	2.744	2.739	2.735	2.731	2.728	2.724	2.720	2.716	2.712	2.710	2.706	2.704	2.701	2.696	2.695	2.692	2.690	2.688	2.685	2.682	2.681	2.680	2.679	2.678	2.676	2.678	2.676	2.678	2.678	2.678	2.679	2.680	2.681	2.685	2.686	2.690	2.692	2.696	2.700	2.704	2.709	2.714	2.719	2.724	2.730	2.735	2.742	2.749	2.756	2.764	2.771	2.779	2.786	2.795	2.802	2.811	2.821	2.829	2.839	2.846	2.856	2.865	2.872	2.881	2.890	2.898	2.905	2.914	2.922	2.929	2.936	2.944	2.950	2.956	2.961	2.968	2.972	2.978	2.981	2.985	2.989	2.991	2.994	2.995	2.996	2.998	2.998	2.999	2.996	2.995	2.992	2.990	2.986	2.982	2.979	2.972	2.968	2.961	2.955	2.946	2.940	2.931	2.921	2.914	2.902	2.892	2.881	2.870	2.859	2.846	2.834	2.821	2.809	2.795	2.780	2.766	2.752	2.738	2.724	2.709	2.694	2.679	2.664	2.649	2.634	2.618	2.602	2.589	2.574	2.558	2.544	2.529	2.515	2.501	2.488	2.474	2.462	2.449	2.436	2.425	2.415	2.404	2.392	2.384	2.375	2.366	2.358	2.350	2.344	2.336	2.331	2.328	2.322	2.319	2.314	2.312	2.310	2.309	2.309	2.308	2.309	2.309	2.311	2.312	2.316	2.318	2.321	2.324	2.329	2.334	2.339	2.344	2.349	2.354	2.360	2.366	2.372	2.379	2.385	2.391	2.398	2.405	2.411	2.416	2.424	2.429	2.435	2.440	2.446	2.451	2.456	2.460	2.465	2.469	2.471	2.475	2.478	2.480	2.482	2.484	2.485	2.486	2.486	2.486	2.486	2.486	2.485	2.484	2.482	2.481	2.479	2.478	2.476	2.472	2.470	2.469	2.465	2.462	2.460	2.458	2.455	2.452	2.450	2.448	2.446	2.444	2.442	2.441	2.440	2.440	2.440	2.440	2.440	2.441	2.442	2.445	2.448	2.450	2.452	2.456	2.461	2.466	2.471	2.476	2.482	2.489	2.495	2.502	2.510	2.519	2.526	2.535	2.545	2.552	2.562	2.572	2.581	2.591	2.601	2.611	2.621	2.630	2.640	2.649	2.659	2.669	2.676	2.685	2.694	2.700	2.708	2.714	2.721	2.728	2.731	2.738	2.742	2.745	2.748	2.749	2.751	2.751	2.750	2.750	2.748	2.745	2.742	2.738	2.732	2.726	2.720	2.712	2.702	2.695	2.684	2.672	2.660	2.649	2.634	2.620	2.605	2.589	2.572	2.555	2.536	2.519	2.499	2.479	2.459	2.436	2.415	2.392	2.370	2.348	2.322	2.300	2.275	2.250	2.224	2.199	2.172	2.146	2.120	2.094	2.066	2.039	2.011	1.982	1.955	1.928	1.899	1.871	1.842	1.812	1.785	1.756	1.728	1.699	1.668	1.640	1.611	1.581	1.551	1.522	1.494	1.464	1.435	1.406	1.376	1.348	1.318	1.289	1.260	1.231	1.202	1.174	1.145	1.118	1.089	1.061	1.034	1.006	0.979	0.951	0.925	0.899	0.872	0.848	0.822	0.798	0.772	0.750	0.725	0.702	0.679	0.656	0.634	0.612	0.591	0.570	0.550	0.530	0.510	0.491	0.472	0.454	0.436	0.418	0.401	0.384	0.366	0.351	0.335	0.319	0.302	0.288	0.271	0.258	0.242	0.228	0.212	0.198	0.181	0.168	0.152	0.136	0.121	0.106	0.090	0.074	0.059	0.042	0.026	0.009	-0.006	-0.024	-0.042	-0.060	-0.078	-0.095	-0.114	-0.131	-0.151	-0.169	-0.188	-0.208	-0.226	-0.246	-0.266	-0.285	-0.305	-0.325	-0.345	-0.365	-0.385	-0.404	-0.424	-0.444	-0.464	-0.484	-0.501	-0.520	-0.540	-0.558	-0.576	-0.592	-0.611	-0.628	-0.644	-0.660	-0.676	-0.690	-0.705	-0.720	-0.734	-0.748	-0.760	-0.772	-0.784	-0.796	-0.808	-0.816	-0.828	-0.836	-0.845	-0.852	-0.861	-0.869	-0.876	-0.882	-0.890	-0.895	-0.901	-0.906	-0.911	-0.916	-0.920	-0.925	-0.929	-0.932	-0.935	-0.939	-0.941	-0.946	-0.949	-0.951	-0.954	-0.956	-0.959	-0.960	-0.961	-0.964	-0.966	-0.968	-0.970	-0.972	-0.972	-0.975	-0.978	-0.979	-0.980	-0.982	-0.984	-0.984	-0.985	-0.986	-0.988	-0.990	-0.990	-0.991	-0.991	-0.992	-0.994	-0.994	-0.995	-0.995	-0.995	-0.995	-0.995	-0.995	-0.995	-0.995	-0.994	-0.994	-0.991	-0.991	-0.990	-0.990	-0.988	-0.986	-0.985	-0.982	-0.980	-0.978	-0.975	-0.974	-0.971	-0.968	-0.965	-0.961	-0.958	-0.954	-0.950	-0.948	-0.941	-0.938	-0.934	-0.930	-0.924	-0.919	-0.914	-0.909	-0.902	-0.898	-0.891	-0.886	-0.879	-0.872	-0.866	-0.860	-0.854	-0.848	-0.841	-0.832	-0.826	-0.819	-0.811	-0.805	-0.796	-0.789	-0.781	-0.774	-0.765	-0.756	-0.749	-0.741	-0.731	-0.722	-0.715	-0.706	-0.698	-0.689	-0.680	-0.671	-0.662	-0.654	-0.646	-0.636	-0.628	-0.619	-0.609	-0.601	-0.591	-0.584	-0.574	-0.565	-0.556	-0.548	-0.539	-0.530	-0.521	-0.512	-0.505	-0.495	-0.488	-0.479	-0.471	-0.462	-0.454	-0.446	-0.438	-0.430	-0.421	-0.415	-0.406	-0.399	-0.391	-0.384	-0.375	-0.369	-0.361	-0.354	-0.346	-0.340	-0.331	-0.325	-0.319	-0.311	-0.305	-0.298	-0.290	-0.285	-0.279	-0.272	-0.266	-0.259	-0.254	-0.248	-0.242	-0.236	-0.231	-0.225	-0.220	-0.215	-0.209	-0.204	-0.199	-0.194	-0.189	-0.184	-0.179	-0.174	-0.169	-0.164	-0.159	-0.154	-0.149	-0.146	-0.141	-0.136	-0.131	-0.128	-0.122	-0.119	-0.114	-0.109	-0.104	-0.099	-0.094	-0.090	-0.084	-0.080	-0.075	-0.069	-0.065	-0.059	-0.054	-0.049	-0.042	-0.038	-0.032	-0.026	-0.020	-0.014	-0.009	-0.002	0.004	0.010	0.015	0.021	0.028	0.034	0.040	0.046	0.052	0.059	0.064	0.070	0.076	0.081	0.088	0.094	0.099	0.104	0.109	0.114	0.119	0.124	0.126	0.131	0.135	0.139	0.142	0.146	0.148	0.151	0.154	0.156	0.158	0.160	0.161	0.162	0.164	0.165	0.165	0.166	0.168	0.168	0.168	0.168	0.168	0.169	0.168	0.168	0.168	0.169	0.169	0.168	0.169	0.169	0.170	0.170	0.171	0.172	0.172	0.174	0.176	0.178	0.180	0.181	0.185	0.188	0.190	0.192	0.196	0.200	0.204	0.209	0.212	0.219	0.222	0.228	0.232	0.238	0.244	0.250	0.256	0.261	0.268	0.275	0.280	0.286	0.292	0.299	0.305	0.311	0.318	0.322	0.328	0.334	0.339	0.344	0.349	0.352	0.358	0.362	0.366	0.369	0.372	0.375	0.378	0.380	0.382	0.384	0.386	0.388	0.388	0.389	0.389	0.389	0.389	0.389	0.389	0.389	0.389	0.389	0.388	0.388	0.386	0.386	0.386	0.385	0.384	0.384	0.384	0.385	0.384	0.385	0.385	0.386	0.388	0.389	0.391	0.392	0.396	0.399	0.404	0.408	0.412	0.418	0.424	0.430	0.436	0.444	0.451	0.460	0.468	0.478	0.486	0.496	0.506	0.519	0.529	0.541	0.554	0.566	0.580	0.592	0.608	0.620	0.635	0.649	0.665	0.680	0.695	0.709	0.725	0.740	0.755	0.770	0.785	0.801	0.815	0.830	0.845	0.860	0.874	0.889	0.901	0.915	0.929	0.942	0.955	0.968	0.980	0.991	1.001	1.012	1.024	1.034	1.044	1.054	1.061	1.070	1.079	1.088	1.095	1.102	1.109	1.116	1.121	1.129	1.134	1.140	1.146	1.151	1.155	1.161	1.166	1.171	1.175	1.180	1.185	1.190	1.194	1.200	1.205	1.210	1.215	1.220	1.226	1.232	1.238	1.245	1.251	1.258	1.265	1.272	1.281	1.288	1.296	1.306	1.314	1.322	1.332	1.342	1.352	1.362	1.374	1.384	1.395	1.406	1.419	1.430	1.441	1.454	1.465	1.479	1.490	1.502	1.515	1.528	1.539	1.552	1.564	1.576	1.589	1.600	1.611	1.624	1.635	1.646	1.656	1.666	1.678	1.688	1.696	1.706	1.715	1.722	1.731	1.739	1.746	1.752	1.759	1.765	1.771	1.776	1.780	1.785	1.788	1.791	1.794	1.796	1.798	1.800	1.801	1.802	1.802	1.802	1.804	1.802	1.801	1.801	1.800	1.799	1.798	1.796	1.794	1.792	1.790	1.789	1.786	1.785	1.784	1.781	1.780	1.779	1.778	1.776	1.774	1.774	1.772	1.771	1.771	1.771	1.771	1.771	1.772	1.774	1.774	1.775	1.776	1.779	1.780	1.782	1.784	1.786	1.790	1.792	1.795	1.798	1.801	1.804	1.808	1.811	1.814	1.819	1.821	1.825	1.828	1.831	1.834	1.836	1.840	1.844	1.846	1.849	1.850	1.852	1.854	1.855	1.858	1.859	1.860	1.860	1.861	1.861	1.861	1.861	1.861	1.861	1.860	1.860	1.859	1.858	1.856	1.854	1.852	1.850	1.849	1.846	1.844	1.841	1.840	1.836	1.835	1.832	1.830	1.826	1.824	1.821	1.819	1.816	1.814	1.811	1.809	1.805	1.804	1.800	1.799	1.796	1.792	1.790	1.788	1.785	1.781	1.779	1.776	1.772	1.770	1.766	1.762	1.759	1.756	1.751	1.748	1.744	1.739	1.734	1.729	1.724	1.718	1.712	1.706	1.700	1.694	1.686	1.680	1.672	1.664	1.656	1.648	1.640	1.631	1.622	1.614	1.604	1.594	1.585	1.574	1.564	1.555	1.544	1.534	1.524	1.512	1.502	1.491	1.481	1.470	1.459	1.450	1.439	1.428	1.418	1.408	1.398	1.388	1.378	1.369	1.360	1.350	1.341	1.332	1.324	1.316	1.309	1.301	1.295	1.288	1.280	1.274	1.268	1.262	1.256	1.251	1.248	1.241	1.238	1.234	1.230	1.226	1.222	1.220	1.219	1.216	1.214	1.212	1.212	1.211	1.211	1.212	1.212	1.214	1.216	1.218	1.220	1.224	1.228	1.232	1.238	1.244	1.250	1.258	1.265	1.274	1.285	1.295	1.306	1.319	1.331	1.346	1.361	1.378	1.394	1.412	1.432	1.452	1.475	1.498	1.522	1.548	1.574	1.601	1.630	1.660	1.691	1.724	1.758	1.791	1.829	1.865	1.904	1.944	1.984	2.026	2.068	2.111	2.156	2.201	2.249	2.295	2.344	2.392	2.442	2.492	2.544	2.595	2.648	2.699	2.752	2.808	2.861	2.914	2.969	3.024	3.079	3.132	3.188	3.242	3.298	3.352	3.406	3.461	3.515	3.570	3.622	3.676	3.729	3.782	3.834	3.885	3.936	3.986	4.037	4.086	4.134	4.182	4.230	4.276	4.322	4.366	4.411	4.455	4.498	4.539	4.580	4.620	4.659	4.698	4.734	4.769	4.805	4.839	4.872	4.904	4.934	4.965	4.992	5.020	5.046	5.071	5.096	5.119	5.139	5.160	5.178	5.196	5.212	5.226	5.239	5.251	5.261	5.270	5.278	5.284	5.288	5.290	5.291	5.290	5.289	5.285	5.280	5.272	5.265	5.254	5.241	5.229	5.214	5.196	5.178	5.155	5.134	5.110	5.084	5.055	5.026	4.995	4.961	4.928	4.891	4.852	4.811	4.770	4.726	4.681	4.634	4.584	4.534	4.481	4.428	4.371	4.312	4.254	4.192	4.131	4.066	4.000	3.932	3.862	3.792	3.720	3.646	3.571	3.494	3.416	3.336	3.256	3.174	3.090	3.006	2.921	2.834	2.746	2.656	2.566	2.475	2.384	2.290	2.198	2.102	2.007	1.910	1.815	1.718	1.620	1.522	1.424	1.325	1.226	1.128	1.028	0.930	0.830	0.730	0.632	0.532	0.434	0.336	0.238	0.140	0.042	-0.054	-0.150	-0.245	-0.341	-0.435	-0.528	-0.620	-0.712	-0.802	-0.891	-0.981	-1.070	-1.156	-1.242	-1.326	-1.410	-1.492	-1.574	-1.654	-1.734	-1.811	-1.888	-1.962	-2.036	-2.108	-2.179	-2.249	-2.316	-2.384	-2.449	-2.512	-2.576	-2.638	-2.698	-2.756	-2.814	-2.870	-2.924	-2.976	-3.029	-3.079	-3.129	-3.176	-3.222	-3.266	-3.310	-3.354	-3.394	-3.434	-3.471	-3.509	-3.544	-3.578	-3.611	-3.642	-3.672	-3.702	-3.730	-3.756	-3.780	-3.805	-3.828	-3.849	-3.869	-3.888	-3.905	-3.921	-3.936	-3.949	-3.961	-3.972	-3.982	-3.990	-3.998	-4.003	-4.009	-4.011	-4.014	-4.014	-4.014	-4.012	-4.009	-4.005	-4.000	-3.991	-3.984	-3.975	-3.965	-3.954	-3.940	-3.926	-3.910	-3.895	-3.878	-3.859	-3.839	-3.819	-3.798	-3.774	-3.750	-3.725	-3.700	-3.674	-3.645	-3.618	-3.588	-3.558	-3.526	-3.494	-3.462	-3.428	-3.394	-3.359	-3.325	-3.289	-3.251	-3.215	-3.178	-3.138	-3.099	-3.061	-3.020	-2.981	-2.940	-2.900	-2.859	-2.816	-2.775	-2.734	-2.691	-2.649	-2.606	-2.562	-2.520	-2.476	-2.432	-2.390	-2.346	-2.302	-2.259	-2.215	-2.171	-2.128	-2.082	-2.039	-1.994	-1.951	-1.906	-1.862	-1.818	-1.772	-1.729	-1.685	-1.640	-1.595	-1.551	-1.506	-1.461	-1.416	-1.371	-1.328	-1.281	-1.236	-1.192	-1.146	-1.101	-1.056	-1.011	-0.965	-0.919	-0.874	-0.829	-0.781	-0.736	-0.689	-0.642	-0.596	-0.549	-0.502	-0.456	-0.410	-0.361	-0.315	-0.268	-0.220	-0.172	-0.125	-0.078	-0.030	0.019	0.066	0.115	0.162	0.211	0.259	0.306	0.355	0.402	0.451	0.500	0.548	0.595	0.642	0.690	0.738	0.786	0.834	0.880	0.928	0.975	1.022	1.069	1.116	1.161	1.208	1.254	1.299	1.344	1.389	1.434	1.479	1.521	1.565	1.609	1.651	1.694	1.736	1.778	1.819	1.860	1.900	1.940	1.979	2.018	2.056	2.095	2.134	2.170	2.208	2.244	2.279	2.315	2.350	2.384	2.418	2.451	2.485	2.518	2.550	2.581	2.611	2.642	2.674	2.702	2.731	2.760	2.789	2.816	2.844	2.871	2.899	2.924	2.950	2.975	3.000	3.025	3.050	3.075	3.099	3.121	3.145	3.168	3.191	3.212	3.235	3.258	3.278	3.300	3.321	3.342	3.364	3.384	3.405	3.426	3.448	3.468	3.489	3.509	3.530	3.551	3.572	3.594	3.615	3.635	3.656	3.679	3.700	3.721	3.744	3.765	3.788	3.811	3.834	3.856	3.880	3.904	3.928	3.950	3.974	3.999	4.022	4.048	4.074	4.098	4.122	4.149	4.174	4.200	4.226	4.251	4.278	4.304	4.330	4.356	4.381	4.408	4.434	4.459	4.485	4.511	4.536	4.561	4.588	4.611	4.636	4.661	4.685	4.709	4.732	4.755	4.778	4.800	4.822	4.845	4.866	4.886	4.906	4.928	4.946	4.964	4.982	5.001	5.018	5.034	5.050	5.066	5.080	5.094	5.108	5.120	5.132	5.144	5.154	5.165	5.174	5.181	5.190	5.196	5.202	5.209	5.214	5.218	5.221	5.222	5.224	5.225	5.225	5.224	5.222	5.219	5.215	5.211	5.206	5.200	5.192	5.186	5.178	5.168	5.158	5.146	5.135	5.122	5.109	5.094	5.080	5.064	5.048	5.030	5.012	4.995	4.975	4.955	4.935	4.914	4.892	4.871	4.849	4.825	4.801	4.778	4.752	4.728	4.701	4.678	4.650	4.625	4.598	4.571	4.544	4.518	4.490	4.462	4.435	4.408	4.380	4.351	4.324	4.296	4.269	4.240	4.212	4.185	4.158	4.130	4.102	4.074	4.048	4.020	3.992	3.966	3.940	3.912	3.886	3.859	3.832	3.806	3.780	3.756	3.730	3.702	3.678	3.651	3.626	3.601	3.576	3.551	3.525	3.501	3.475	3.451	3.426	3.401	3.376	3.351	3.326	3.301	3.276	3.252	3.228	3.202	3.179	3.154	3.130	3.105	3.081	3.056	3.031	3.008	2.982	2.959	2.934	2.910	2.885	2.861	2.838	2.814	2.790	2.766	2.744	2.720	2.698	2.674	2.651	2.630	2.608	2.585	2.565	2.544	2.522	2.502	2.484	2.462	2.444	2.426	2.408	2.390	2.372	2.355	2.340	2.325	2.310	2.295	2.281	2.268	2.255	2.242	2.231	2.220	2.210	2.201	2.191	2.184	2.175	2.168	2.160	2.155	2.149	2.142	2.139	2.134	2.130	2.128	2.124	2.120	2.118	2.115	2.114	2.111	2.109	2.106	2.105	2.104	2.101	2.100	2.098	2.095	2.092	2.089	2.086	2.082	2.079	2.075	2.070	2.065	2.059	2.052	2.044	2.038	2.027	2.019	2.009	1.998	1.988	1.975	1.961	1.948	1.934	1.919	1.902	1.886	1.869	1.850	1.832	1.812	1.792	1.771	1.750	1.729	1.706	1.684	1.660	1.636	1.611	1.586	1.562	1.538	1.511	1.486	1.460	1.434	1.409	1.382	1.356	1.331	1.305	1.280	1.254	1.229	1.204	1.179	1.155	1.130	1.105	1.082	1.059	1.035	1.012	0.991	0.969	0.946	0.925	0.904	0.884	0.862	0.842	0.822	0.802	0.784	0.764	0.745	0.726	0.706	0.689	0.671	0.651	0.634	0.616	0.598	0.581	0.562	0.545	0.526	0.509	0.491	0.472	0.455	0.436	0.419	0.400	0.381	0.362	0.345	0.326	0.309	0.290	0.272	0.254	0.236	0.218	0.201	0.182	0.165	0.148	0.131	0.114	0.099	0.082	0.066	0.051	0.036	0.022	0.009	-0.005	-0.019	-0.030	-0.041	-0.052	-0.062	-0.072	-0.081	-0.090	-0.098	-0.105	-0.111	-0.119	-0.124	-0.128	-0.132	-0.136	-0.138	-0.141	-0.142	-0.144	-0.145	-0.146	-0.146	-0.146	-0.145	-0.145	-0.144	-0.144	-0.141	-0.139	-0.138	-0.136	-0.135	-0.134	-0.131	-0.130	-0.130	-0.129	-0.128	-0.128	-0.128	-0.126	-0.126	-0.128	-0.128	-0.130	-0.131	-0.134	-0.135	-0.139	-0.142	-0.145	-0.150	-0.155	-0.160	-0.165	-0.170	-0.176	-0.182	-0.189	-0.195	-0.202	-0.209	-0.216	-0.224	-0.230	-0.239	-0.246	-0.254	-0.261	-0.269	-0.276	-0.282	-0.290	-0.298	-0.304	-0.311	-0.318	-0.324	-0.330	-0.335	-0.340	-0.345	-0.351	-0.354	-0.358	-0.361	-0.366	-0.369	-0.370	-0.374	-0.375	-0.376	-0.378	-0.378	-0.378	-0.378	-0.378	-0.378	-0.376	-0.376	-0.375	-0.374	-0.372	-0.371	-0.370	-0.369	-0.366	-0.365	-0.364	-0.361	-0.361	-0.360	-0.359	-0.358	-0.358	-0.356	-0.356	-0.356	-0.355	-0.356	-0.358	-0.359	-0.360	-0.361	-0.364	-0.365	-0.368	-0.371	-0.375	-0.379	-0.384	-0.388	-0.392	-0.398	-0.402	-0.409	-0.414	-0.420	-0.428	-0.434	-0.440	-0.448	-0.455	-0.461	-0.469	-0.478	-0.485	-0.492	-0.500	-0.507	-0.515	-0.522	-0.530	-0.538	-0.545	-0.552	-0.559	-0.566	-0.572	-0.580	-0.586	-0.592	-0.599	-0.604	-0.609	-0.614	-0.619	-0.622	-0.628	-0.632	-0.635	-0.638	-0.641	-0.644	-0.646	-0.648	-0.650	-0.651	-0.652	-0.654	-0.654	-0.655	-0.655	-0.654	-0.655	-0.654	-0.652	-0.652	-0.651	-0.649	-0.648	-0.646	-0.645	-0.642	-0.641	-0.639	-0.636	-0.635	-0.632	-0.631	-0.629	-0.628	-0.626	-0.625	-0.624	-0.622	-0.621	-0.620	-0.621	-0.620	-0.621	-0.620	-0.621	-0.622	-0.624	-0.625	-0.628	-0.631	-0.634	-0.636	-0.640	-0.644	-0.650	-0.654	-0.660	-0.665	-0.671	-0.678	-0.686	-0.694	-0.701	-0.711	-0.720	-0.730	-0.740	-0.750	-0.761	-0.772	-0.784	-0.795	-0.806	-0.820	-0.831	-0.845	-0.858	-0.871	-0.884	-0.896	-0.909	-0.924	-0.936	-0.949	-0.961	-0.975	-0.986	-0.999	-1.011	-1.022	-1.032	-1.042	-1.052	-1.062	-1.071	-1.080	-1.088	-1.094	-1.100	-1.106	-1.111	-1.115	-1.120	-1.121	-1.122	-1.125	-1.125	-1.124	-1.122	-1.120	-1.116	-1.112	-1.108	-1.102	-1.096	-1.090	-1.081	-1.074	-1.065	-1.055	-1.045	-1.034	-1.022	-1.010	-0.998	-0.986	-0.972	-0.959	-0.946	-0.931	-0.918	-0.902	-0.889	-0.875	-0.860	-0.846	-0.831	-0.818	-0.805	-0.791	-0.779	-0.766	-0.754	-0.742	-0.730	-0.720	-0.709	-0.699	-0.690	-0.681	-0.674	-0.666	-0.660	-0.654	-0.649	-0.644	-0.640	-0.636	-0.634	-0.632	-0.632	-0.632	-0.631	-0.634	-0.636	-0.640	-0.642	-0.648	-0.654	-0.659	-0.665	-0.672	-0.681	-0.690	-0.699	-0.709	-0.719	-0.730	-0.741	-0.752	-0.762	-0.775	-0.789	-0.801	-0.814	-0.826	-0.840	-0.852	-0.866	-0.879	-0.892	-0.905	-0.918	-0.930	-0.941	-0.954	-0.965	-0.978	-0.986	-0.996	-1.006	-1.015	-1.022	-1.030	-1.038	-1.044	-1.049	-1.054	-1.058	-1.059	-1.061	-1.062	-1.061	-1.061	-1.059	-1.055	-1.052	-1.048	-1.041	-1.035	-1.028	-1.019	-1.009	-0.999	-0.989	-0.976	-0.964	-0.950	-0.935	-0.921	-0.904	-0.888	-0.871	-0.855	-0.836	-0.818	-0.799	-0.780	-0.761	-0.741	-0.720	-0.700	-0.681	-0.661	-0.641	-0.621	-0.601	-0.580	-0.561	-0.542	-0.522	-0.505	-0.485	-0.466	-0.450	-0.431	-0.415	-0.399	-0.384	-0.368	-0.352	-0.339	-0.325	-0.311	-0.299	-0.286	-0.274	-0.262	-0.252	-0.242	-0.232	-0.224	-0.216	-0.208	-0.200	-0.192	-0.185	-0.178	-0.172	-0.165	-0.159	-0.154	-0.148	-0.141	-0.136	-0.130	-0.125	-0.119	-0.114	-0.108	-0.102	-0.098	-0.091	-0.085	-0.079	-0.071	-0.065	-0.056	-0.049	-0.041	-0.034	-0.025	-0.015	-0.006	0.004	0.015	0.025	0.036	0.049	0.061	0.074	0.086	0.100	0.114	0.129	0.142	0.159	0.174	0.189	0.206	0.221	0.238	0.256	0.272	0.290	0.309	0.325	0.344	0.361	0.381	0.400	0.419	0.438	0.456	0.475	0.495	0.514	0.532	0.552	0.571	0.590	0.610	0.629	0.646	0.666	0.684	0.702	0.720	0.739	0.756	0.774	0.791	0.810	0.826	0.842	0.859	0.875	0.891	0.908	0.922	0.938	0.954	0.968	0.982	0.998	1.010	1.025	1.038	1.051	1.064	1.078	1.090	1.102	1.114	1.126	1.138	1.150	1.160	1.171	1.182	1.194	1.204	1.214	1.225	1.235	1.246	1.255	1.265	1.275	1.285	1.295	1.304	1.314	1.324	1.332	1.342	1.351	1.361	1.370	1.379	1.388	1.396	1.405	1.414	1.421	1.429	1.438	1.445	1.452	1.461	1.468	1.475	1.482	1.489	1.495	1.501	1.508	1.512	1.518	1.522	1.526	1.531	1.535	1.538	1.541	1.544	1.546	1.549	1.550	1.551	1.552	1.552	1.552	1.552	1.551	1.550	1.549	1.546	1.545	1.542	1.540	1.538	1.534	1.529	1.526	1.522	1.519	1.514	1.508	1.504	1.499	1.494	1.488	1.482	1.478	1.472	1.466	1.462	1.458	1.451	1.445	1.441	1.436	1.431	1.426	1.421	1.418	1.412	1.409	1.406	1.401	1.399	1.395	1.391	1.389	1.388	1.385	1.382	1.380	1.378	1.378	1.376	1.375	1.374	1.374	1.374	1.374	1.374	1.375	1.376	1.376	1.379	1.380	1.381	1.384	1.386	1.389	1.392	1.395	1.399	1.402	1.406	1.410	1.414	1.419	1.424	1.429	1.435	1.440	1.445	1.451	1.458	1.464	1.469	1.475	1.482	1.490	1.496	1.502	1.510	1.519	1.526	1.532	1.540	1.548	1.555	1.564	1.571	1.579	1.588	1.595	1.602	1.611	1.619	1.626	1.634	1.641	1.649	1.656	1.664	1.671	1.679	1.686	1.694	1.700	1.708	1.714	1.721	1.728	1.735	1.740	1.748	1.754	1.761	1.766	1.771	1.778	1.784	1.789	1.796	1.801	1.808	1.812	1.819	1.824	1.829	1.835	1.840	1.846	1.851	1.856	1.862	1.868	1.874	1.879	1.884	1.890	1.895	1.900	1.906	1.911	1.916	1.920	1.926	1.930	1.935	1.939	1.944	1.948	1.951	1.956	1.959	1.964	1.968	1.970	1.972	1.976	1.979	1.981	1.984	1.986	1.989	1.990	1.992	1.992	1.995	1.995	1.998	1.998	1.999	2.000	2.001	2.001	2.004	2.005	2.005	2.006	2.007	2.009	2.010	2.013	2.015	2.016	2.019	2.021	2.024	2.027	2.031	2.034	2.039	2.042	2.047	2.052	2.059	2.065	2.070	2.076	2.084	2.091	2.099	2.106	2.114	2.122	2.131	2.140	2.149	2.158	2.168	2.176	2.186	2.195	2.205	2.215	2.225	2.234	2.242	2.252	2.261	2.269	2.278	2.285	2.292	2.300	2.308	2.315	2.320	2.326	2.331	2.336	2.340	2.342	2.346	2.348	2.350	2.351	2.351	2.351	2.351	2.349	2.348	2.345	2.342	2.339	2.335	2.330	2.324	2.318	2.312	2.304	2.298	2.290	2.281	2.274	2.265	2.255	2.245	2.236	2.226	2.216	2.206	2.196	2.185	2.175	2.165	2.154	2.144	2.132	2.122	2.111	2.102	2.091	2.082	2.072	2.064	2.055	2.045	2.038	2.030	2.020	2.014	2.006	2.000	1.992	1.988	1.981	1.978	1.971	1.969	1.965	1.961	1.959	1.956	1.955	1.952	1.952	1.951	1.952	1.952	1.952	1.955	1.958	1.960	1.962	1.966	1.970	1.975	1.980	1.985	1.992	1.998	2.005	2.013	2.021	2.029	2.038	2.047	2.058	2.069	2.079	2.090	2.102	2.115	2.128	2.140	2.154	2.168	2.181	2.196	2.211	2.226	2.241	2.259	2.274	2.290	2.308	2.324	2.340	2.358	2.375	2.391	2.410	2.426	2.445	2.462	2.480	2.498	2.516	2.534	2.550	2.569	2.585	2.602	2.620	2.636	2.652	2.670	2.685	2.701	2.716	2.731	2.748	2.761	2.776	2.790	2.804	2.816	2.829	2.841	2.854	2.865	2.876	2.886	2.898	2.908	2.918	2.926	2.935	2.942	2.950	2.958	2.966	2.971	2.979	2.984	2.989	2.994	2.999	3.002	3.006	3.010	3.012	3.015	3.018	3.020	3.021	3.022	3.022	3.024	3.025	3.025	3.025	3.024	3.022	3.021	3.020	3.019	3.018	3.015	3.012	3.010	3.008	3.004	3.001	2.998	2.994	2.991	2.988	2.984	2.980	2.975	2.971	2.968	2.964	2.960	2.954	2.950	2.945	2.940	2.935	2.930	2.924	2.919	2.914	2.908	2.904	2.898	2.892	2.886	2.881	2.875	2.869	2.862	2.856	2.851	2.845	2.839	2.832	2.825	2.819	2.812	2.805	2.798	2.791	2.784	2.776	2.770	2.761	2.754	2.745	2.738	2.729	2.721	2.712	2.702	2.694	2.685	2.676	2.668	2.658	2.649	2.639	2.630	2.620	2.610	2.600	2.590	2.581	2.571	2.562	2.552	2.544	2.534	2.525	2.516	2.509	2.500	2.491	2.484	2.475	2.468	2.461	2.455	2.449	2.444	2.439	2.432	2.429	2.426	2.422	2.419	2.418	2.416	2.415	2.415	2.416	2.418	2.419	2.421	2.424	2.428	2.431	2.436	2.442	2.448	2.454	2.460	2.469	2.478	2.485	2.494	2.504	2.514	2.524	2.535	2.545	2.558	2.569	2.580	2.591	2.604	2.614	2.626	2.639	2.650	2.661	2.672	2.684	2.695	2.706	2.718	2.729	2.738	2.748	2.756	2.765	2.774	2.780	2.788	2.794	2.799	2.805	2.809	2.812	2.816	2.819	2.820	2.821	2.821	2.820	2.819	2.816	2.814	2.810	2.804	2.799	2.794	2.786	2.779	2.770	2.761	2.751	2.740	2.730	2.719	2.706	2.694	2.681	2.666	2.652	2.636	2.622	2.606	2.590	2.574	2.558	2.541	2.524	2.508	2.489	2.472	2.455	2.439	2.420	2.404	2.388	2.369	2.352	2.336	2.321	2.306	2.290	2.274	2.260	2.246	2.232	2.220	2.206	2.194	2.182	2.172	2.162	2.152	2.145	2.136	2.130	2.122	2.116	2.111	2.106	2.102	2.099	2.096	2.095	2.094	2.094	2.094	2.095	2.095	2.099	2.101	2.105	2.109	2.112	2.119	2.124	2.129	2.135	2.141	2.148	2.154	2.161	2.169	2.176	2.184	2.191	2.199	2.206	2.214	2.221	2.229	2.236	2.242	2.250	2.256	2.262	2.269	2.274	2.279	2.284	2.289	2.292	2.296	2.300	2.301	2.305	2.306	2.306	2.308	2.308	2.308	2.306	2.305	2.304	2.301	2.299	2.296	2.292	2.289	2.285	2.281	2.278	2.272	2.268	2.264	2.259	2.254	2.249	2.242	2.239	2.234	2.229	2.225	2.220	2.215	2.212	2.209	2.205	2.202	2.200	2.199	2.198	2.196	2.196	2.196	2.198	2.199	2.200	2.204	2.208	2.210	2.215	2.220	2.225	2.231	2.238	2.245	2.252	2.261	2.270	2.280	2.289	2.299	2.310	2.321	2.332	2.342	2.355	2.366	2.379	2.391	2.404	2.415	2.428	2.440	2.451	2.462	2.474	2.485	2.496	2.506	2.515	2.524	2.534	2.542	2.550	2.558	2.564	2.569	2.574	2.578	2.581	2.584	2.586	2.586	2.586	2.585	2.582	2.580	2.576	2.572	2.566	2.559	2.551	2.544	2.535	2.524	2.512	2.499	2.486	2.472	2.456	2.441	2.425	2.408	2.389	2.370	2.351	2.330	2.310	2.288	2.265	2.244	2.220	2.195	2.171	2.146	2.121	2.095	2.069	2.044	2.016	1.989	1.962	1.934	1.908	1.879	1.850	1.822	1.794	1.765	1.736	1.709	1.679	1.650	1.622	1.592	1.564	1.535	1.505	1.478	1.449	1.420	1.391	1.362	1.334	1.305	1.278	1.249	1.221	1.192	1.165	1.138	1.109	1.081	1.054	1.026	1.000	0.972	0.945	0.920	0.892	0.866	0.840	0.815	0.790	0.764	0.739	0.715	0.690	0.666	0.641	0.619	0.595	0.572	0.550	0.528	0.505	0.484	0.462	0.441	0.419	0.399	0.378	0.358	0.338	0.319	0.300	0.280	0.261	0.244	0.225	0.208	0.189	0.171	0.154	0.135	0.119	0.101	0.085	0.068	0.050	0.032	0.015	-0.002	-0.020	-0.038	-0.056	-0.072	-0.090	-0.109	-0.128	-0.145	-0.164	-0.182	-0.201	-0.220	-0.240	-0.259	-0.279	-0.299	-0.319	-0.339	-0.360	-0.380	-0.401	-0.420	-0.442	-0.464	-0.485	-0.506	-0.528	-0.549	-0.570	-0.591	-0.612	-0.632	-0.655	-0.675	-0.696	-0.716	-0.738	-0.758	-0.778	-0.796	-0.816	-0.835	-0.854	-0.871	-0.890	-0.908	-0.922	-0.940	-0.955	-0.971	-0.986	-1.001	-1.014	-1.029	-1.041	-1.052	-1.064	-1.076	-1.086	-1.095	-1.105	-1.114	-1.122	-1.130	-1.138	-1.144	-1.151	-1.158	-1.161	-1.168	-1.172	-1.176	-1.180	-1.182	-1.186	-1.190	-1.191	-1.194	-1.195	-1.196	-1.198	-1.199	-1.200	-1.201	-1.200	-1.201	-1.201	-1.201	-1.201	-1.201	-1.200	-1.200	-1.199	-1.199	-1.198	-1.198	-1.198	-1.196	-1.194	-1.194	-1.192	-1.192	-1.191	-1.190	-1.189	-1.188	-1.188	-1.185	-1.184	-1.182	-1.181	-1.180	-1.178	-1.176	-1.175	-1.172	-1.171	-1.169	-1.168	-1.165	-1.162	-1.160	-1.159	-1.156	-1.152	-1.150	-1.148	-1.144	-1.140	-1.138	-1.134	-1.130	-1.126	-1.122	-1.119	-1.114	-1.110	-1.106	-1.101	-1.096	-1.092	-1.086	-1.082	-1.076	-1.071	-1.066	-1.061	-1.055	-1.050	-1.044	-1.039	-1.032	-1.026	-1.021	-1.014	-1.008	-1.001	-0.995	-0.989	-0.982	-0.975	-0.969	-0.961	-0.955	-0.948	-0.941	-0.934	-0.928	-0.920	-0.912	-0.906	-0.899	-0.890	-0.882	-0.875	-0.866	-0.860	-0.851	-0.844	-0.836	-0.829	-0.820	-0.812	-0.804	-0.795	-0.788	-0.779	-0.770	-0.761	-0.754	-0.745	-0.735	-0.728	-0.718	-0.709	-0.700	-0.692	-0.684	-0.674	-0.665	-0.656	-0.648	-0.639	-0.629	-0.621	-0.612	-0.602	-0.595	-0.586	-0.578	-0.570	-0.561	-0.552	-0.544	-0.535	-0.528	-0.519	-0.511	-0.504	-0.495	-0.488	-0.480	-0.472	-0.465	-0.459	-0.451	-0.445	-0.438	-0.431	-0.425	-0.419	-0.412	-0.406	-0.400	-0.395	-0.389	-0.384	-0.379	-0.372	-0.368	-0.361	-0.356	-0.352	-0.346	-0.341	-0.336	-0.331	-0.325	-0.321	-0.316	-0.311	-0.306	-0.300	-0.295	-0.289	-0.284	-0.279	-0.271	-0.268	-0.261	-0.255	-0.248	-0.240	-0.234	-0.228	-0.219	-0.211	-0.204	-0.196	-0.188	-0.179	-0.170	-0.161	-0.152	-0.142	-0.134	-0.124	-0.115	-0.105	-0.094	-0.084	-0.074	-0.064	-0.054	-0.044	-0.034	-0.022	-0.011	-0.001	0.009	0.019	0.029	0.040	0.050	0.059	0.069	0.079	0.088	0.096	0.105	0.112	0.121	0.128	0.135	0.142	0.149	0.155	0.161	0.166	0.171	0.175	0.180	0.184	0.188	0.190	0.192	0.195	0.198	0.199	0.200	0.201	0.202	0.202	0.202	0.204	0.204	0.204	0.204	0.204	0.202	0.202	0.202	0.202	0.202	0.202	0.202	0.202	0.204	0.204	0.205	0.206	0.206	0.208	0.211	0.212	0.214	0.218	0.221	0.225	0.229	0.232	0.238	0.241	0.246	0.251	0.258	0.264	0.270	0.276	0.284	0.290	0.298	0.305	0.312	0.319	0.328	0.334	0.341	0.350	0.358	0.365	0.372	0.380	0.386	0.394	0.400	0.408	0.412	0.418	0.424	0.430	0.435	0.440	0.444	0.448	0.451	0.452	0.456	0.459	0.460	0.462	0.462	0.464	0.464	0.465	0.464	0.464	0.464	0.461	0.460	0.459	0.458	0.456	0.454	0.452	0.450	0.448	0.446	0.444	0.442	0.441	0.440	0.438	0.436	0.435	0.435	0.434	0.434	0.434	0.435	0.435	0.438	0.439	0.442	0.445	0.449	0.452	0.456	0.461	0.466	0.472	0.478	0.485	0.492	0.500	0.509	0.516	0.525	0.535	0.545	0.555	0.566	0.576	0.589	0.599	0.611	0.624	0.636	0.649	0.661	0.674	0.686	0.699	0.712	0.725	0.738	0.751	0.762	0.776	0.788	0.800	0.811	0.824	0.835	0.846	0.858	0.868	0.878	0.888	0.898	0.906	0.915	0.924	0.932	0.940	0.948	0.955	0.962	0.969	0.975	0.981	0.988	0.994	0.999	1.004	1.010	1.015	1.020	1.025	1.029	1.035	1.039	1.044	1.049	1.054	1.059	1.064	1.069	1.075	1.080	1.086	1.092	1.098	1.105	1.111	1.119	1.126	1.135	1.142	1.151	1.160	1.169	1.179	1.188	1.198	1.210	1.221	1.231	1.242	1.255	1.266	1.279	1.291	1.305	1.316	1.331	1.344	1.358	1.370	1.385	1.399	1.412	1.426	1.441	1.454	1.469	1.481	1.495	1.509	1.521	1.535	1.548	1.560	1.572	1.585	1.596	1.608	1.620	1.630	1.640	1.650	1.660	1.669	1.678	1.686	1.694	1.701	1.708	1.714	1.720	1.725	1.730	1.735	1.738	1.741	1.745	1.746	1.749	1.750	1.750	1.751	1.751	1.751	1.751	1.749	1.749	1.748	1.745	1.744	1.741	1.739	1.736	1.732	1.730	1.728	1.724	1.720	1.718	1.714	1.710	1.708	1.704	1.701	1.698	1.694	1.691	1.688	1.685	1.682	1.681	1.679	1.676	1.675	1.674	1.671	1.670	1.670	1.669	1.669	1.669	1.669	1.669	1.669	1.669	1.670	1.671	1.671	1.672	1.674	1.675	1.678	1.678	1.680	1.681	1.682	1.684	1.684	1.685	1.686	1.689	1.689	1.690	1.691	1.692	1.692	1.694	1.694	1.694	1.695	1.695	1.694	1.694	1.694	1.692	1.691	1.690	1.689	1.686	1.685	1.682	1.681	1.678	1.675	1.672	1.669	1.666	1.662	1.660	1.656	1.652	1.648	1.644	1.640	1.635	1.631	1.626	1.620	1.616	1.611	1.606	1.601	1.596	1.591	1.586	1.580	1.575	1.570	1.564	1.559	1.554	1.548	1.541	1.535	1.529	1.522	1.518	1.510	1.504	1.498	1.491	1.484	1.476	1.470	1.462	1.455	1.448	1.440	1.432	1.424	1.415	1.408	1.398	1.390	1.381	1.372	1.362	1.352	1.344	1.335	1.324	1.315	1.304	1.294	1.284	1.272	1.262	1.251	1.241	1.230	1.220	1.209	1.198	1.186	1.176	1.164	1.154	1.142	1.131	1.121	1.109	1.099	1.088	1.076	1.065	1.056	1.045	1.035	1.024	1.014	1.004	0.994	0.985	0.975	0.966	0.956	0.948	0.939	0.930	0.921	0.912	0.905	0.896	0.889	0.881	0.874	0.868	0.860	0.854	0.848	0.841	0.835	0.830	0.825	0.820	0.815	0.811	0.808	0.804	0.801	0.799	0.796	0.796	0.795	0.795	0.796	0.798	0.799	0.801	0.804	0.808	0.812	0.819	0.824	0.831	0.840	0.850	0.860	0.871	0.884	0.899	0.912	0.929	0.946	0.965	0.985	1.005	1.029	1.051	1.076	1.104	1.131	1.161	1.190	1.222	1.255	1.290	1.325	1.362	1.401	1.441	1.481	1.524	1.568	1.612	1.659	1.705	1.752	1.802	1.852	1.902	1.955	2.007	2.060	2.115	2.169	2.225	2.281	2.338	2.395	2.452	2.510	2.568	2.626	2.684	2.744	2.801	2.860	2.919	2.976	3.036	3.094	3.151	3.208	3.265	3.321	3.378	3.434	3.490	3.545	3.600	3.654	3.706	3.758	3.810	3.861	3.911	3.961	4.010	4.058	4.105	4.151	4.195	4.240	4.284	4.326	4.368	4.408	4.448	4.485	4.522	4.560	4.594	4.629	4.661	4.694	4.724	4.754	4.782	4.810	4.836	4.861	4.885	4.906	4.928	4.948	4.965	4.981	4.998	5.011	5.024	5.035	5.044	5.051	5.058	5.062	5.066	5.068	5.068	5.066	5.064	5.059	5.051	5.044	5.034	5.022	5.010	4.994	4.978	4.959	4.939	4.916	4.892	4.866	4.839	4.810	4.779	4.746	4.711	4.675	4.638	4.598	4.555	4.511	4.468	4.420	4.371	4.321	4.269	4.215	4.160	4.102	4.045	3.985	3.921	3.859	3.792	3.726	3.658	3.588	3.516	3.442	3.369	3.292	3.215	3.136	3.056	2.975	2.892	2.810	2.724	2.638	2.550	2.461	2.371	2.281	2.190	2.096	2.002	1.909	1.814	1.718	1.621	1.524	1.426	1.328	1.229	1.129	1.029	0.929	0.829	0.729	0.629	0.529	0.429	0.328	0.228	0.128	0.028	-0.072	-0.171	-0.270	-0.368	-0.466	-0.561	-0.659	-0.754	-0.849	-0.942	-1.035	-1.128	-1.219	-1.308	-1.396	-1.485	-1.571	-1.658	-1.741	-1.825	-1.906	-1.988	-2.066	-2.144	-2.220	-2.295	-2.368	-2.440	-2.510	-2.579	-2.648	-2.712	-2.776	-2.840	-2.901	-2.962	-3.020	-3.076	-3.132	-3.186	-3.240	-3.291	-3.340	-3.388	-3.435	-3.481	-3.525	-3.568	-3.608	-3.648	-3.685	-3.724	-3.759	-3.792	-3.825	-3.856	-3.886	-3.914	-3.941	-3.968	-3.991	-4.015	-4.037	-4.058	-4.076	-4.094	-4.110	-4.126	-4.140	-4.152	-4.164	-4.172	-4.182	-4.189	-4.195	-4.200	-4.202	-4.205	-4.205	-4.204	-4.200	-4.198	-4.192	-4.186	-4.179	-4.170	-4.159	-4.146	-4.134	-4.119	-4.102	-4.086	-4.068	-4.048	-4.028	-4.005	-3.982	-3.958	-3.931	-3.905	-3.878	-3.848	-3.816	-3.785	-3.752	-3.720	-3.685	-3.650	-3.614	-3.576	-3.539	-3.500	-3.460	-3.420	-3.379	-3.336	-3.295	-3.252	-3.209	-3.166	-3.121	-3.078	-3.031	-2.986	-2.941	-2.895	-2.849	-2.804	-2.756	-2.709	-2.664	-2.616	-2.569	-2.521	-2.476	-2.429	-2.382	-2.335	-2.289	-2.241	-2.195	-2.150	-2.104	-2.058	-2.011	-1.965	-1.920	-1.875	-1.829	-1.784	-1.740	-1.695	-1.650	-1.605	-1.560	-1.515	-1.471	-1.426	-1.382	-1.338	-1.292	-1.249	-1.204	-1.159	-1.115	-1.070	-1.025	-0.980	-0.935	-0.890	-0.845	-0.799	-0.754	-0.708	-0.661	-0.615	-0.568	-0.521	-0.475	-0.426	-0.379	-0.330	-0.282	-0.234	-0.185	-0.135	-0.085	-0.036	0.015	0.064	0.115	0.166	0.218	0.269	0.320	0.371	0.422	0.474	0.525	0.578	0.629	0.680	0.731	0.784	0.835	0.886	0.938	0.990	1.040	1.091	1.142	1.192	1.241	1.291	1.340	1.389	1.436	1.485	1.532	1.579	1.625	1.671	1.716	1.761	1.805	1.849	1.890	1.934	1.974	2.015	2.055	2.094	2.132	2.170	2.208	2.245	2.280	2.315	2.350	2.384	2.416	2.449	2.480	2.511	2.541	2.570	2.599	2.629	2.656	2.682	2.709	2.735	2.760	2.785	2.808	2.831	2.855	2.878	2.900	2.920	2.942	2.962	2.982	3.002	3.022	3.041	3.061	3.079	3.098	3.115	3.134	3.151	3.168	3.185	3.202	3.220	3.236	3.252	3.270	3.286	3.304	3.321	3.338	3.355	3.371	3.389	3.406	3.424	3.441	3.459	3.476	3.495	3.514	3.532	3.551	3.571	3.590	3.610	3.630	3.651	3.671	3.691	3.712	3.735	3.756	3.779	3.801	3.824	3.848	3.870	3.895	3.918	3.942	3.966	3.990	4.015	4.039	4.064	4.090	4.115	4.139	4.164	4.189	4.214	4.239	4.264	4.288	4.312	4.338	4.362	4.385	4.410	4.434	4.456	4.480	4.501	4.525	4.546	4.568	4.589	4.610	4.629	4.650	4.669	4.689	4.705	4.724	4.740	4.758	4.772	4.789	4.804	4.818	4.831	4.844	4.856	4.866	4.879	4.889	4.898	4.908	4.915	4.922	4.929	4.935	4.940	4.945	4.949	4.951	4.955	4.956	4.958	4.956	4.958	4.955	4.954	4.950	4.946	4.941	4.936	4.930	4.922	4.915	4.908	4.898	4.889	4.878	4.868	4.854	4.842	4.828	4.814	4.799	4.784	4.768	4.750	4.732	4.715	4.696	4.678	4.658	4.638	4.618	4.595	4.575	4.552	4.530	4.508	4.485	4.460	4.438	4.414	4.389	4.364	4.340	4.315	4.290	4.265	4.240	4.214	4.189	4.162	4.138	4.112	4.086	4.061	4.035	4.010	3.984	3.960	3.934	3.909	3.884	3.859	3.832	3.809	3.785	3.760	3.735	3.710	3.685	3.661	3.636	3.612	3.588	3.564	3.539	3.515	3.490	3.465	3.440	3.416	3.391	3.366	3.341	3.318	3.292	3.266	3.241	3.216	3.190	3.165	3.139	3.112	3.086	3.060	3.032	3.006	2.979	2.952	2.926	2.899	2.871	2.844	2.816	2.789	2.760	2.732	2.705	2.678	2.649	2.621	2.594	2.568	2.539	2.511	2.485	2.458	2.430	2.404	2.378	2.351	2.326	2.301	2.276	2.251	2.229	2.204	2.181	2.159	2.136	2.116	2.095	2.075	2.055	2.036	2.019	2.000	1.984	1.969	1.954	1.939	1.925	1.912	1.899	1.889	1.878	1.868	1.859	1.849	1.841	1.834	1.826	1.821	1.816	1.811	1.808	1.802	1.799	1.796	1.794	1.791	1.789	1.788	1.786	1.785	1.784	1.782	1.781	1.780	1.779	1.778	1.776	1.774	1.772	1.770	1.769	1.766	1.761	1.759	1.754	1.750	1.744	1.738	1.731	1.724	1.715	1.708	1.698	1.688	1.678	1.665	1.652	1.640	1.626	1.612	1.596	1.581	1.564	1.546	1.529	1.511	1.491	1.471	1.451	1.430	1.409	1.386	1.365	1.342	1.319	1.296	1.272	1.249	1.225	1.200	1.178	1.154	1.128	1.104	1.081	1.056	1.034	1.010	0.986	0.964	0.941	0.918	0.895	0.874	0.851	0.831	0.810	0.790	0.769	0.750	0.730	0.711	0.692	0.674	0.655	0.638	0.620	0.604	0.586	0.570	0.552	0.536	0.520	0.504	0.488	0.471	0.456	0.440	0.424	0.408	0.392	0.378	0.360	0.345	0.328	0.311	0.295	0.278	0.261	0.244	0.228	0.209	0.191	0.174	0.156	0.136	0.119	0.100	0.081	0.062	0.044	0.025	0.006	-0.012	-0.032	-0.050	-0.068	-0.088	-0.105	-0.122	-0.140	-0.158	-0.175	-0.192	-0.208	-0.222	-0.239	-0.254	-0.268	-0.280	-0.294	-0.305	-0.318	-0.329	-0.339	-0.348	-0.356	-0.365	-0.372	-0.379	-0.386	-0.391	-0.396	-0.400	-0.404	-0.406	-0.410	-0.411	-0.412	-0.414	-0.415	-0.415	-0.415	-0.414	-0.414	-0.412	-0.410	-0.410	-0.408	-0.406	-0.405	-0.404	-0.402	-0.401	-0.400	-0.399	-0.398	-0.398	-0.398	-0.398	-0.399	-0.400	-0.401	-0.402	-0.405	-0.408	-0.411	-0.414	-0.418	-0.422	-0.428	-0.432	-0.438	-0.445	-0.450	-0.456	-0.464	-0.471	-0.479	-0.486	-0.494	-0.502	-0.510	-0.518	-0.528	-0.535	-0.544	-0.551	-0.560	-0.568	-0.575	-0.582	-0.589	-0.596	-0.604	-0.610	-0.615	-0.621	-0.626	-0.631	-0.636	-0.640	-0.644	-0.648	-0.650	-0.652	-0.654	-0.656	-0.656	-0.656	-0.656	-0.656	-0.655	-0.654	-0.654	-0.651	-0.650	-0.648	-0.645	-0.642	-0.640	-0.636	-0.634	-0.631	-0.629	-0.626	-0.622	-0.621	-0.619	-0.616	-0.615	-0.612	-0.611	-0.610	-0.609	-0.609	-0.609	-0.609	-0.610	-0.611	-0.611	-0.614	-0.616	-0.620	-0.622	-0.625	-0.630	-0.635	-0.639	-0.645	-0.650	-0.656	-0.662	-0.669	-0.676	-0.682	-0.690	-0.698	-0.706	-0.714	-0.721	-0.730	-0.739	-0.748	-0.755	-0.764	-0.772	-0.780	-0.789	-0.796	-0.805	-0.811	-0.819	-0.826	-0.834	-0.840	-0.846	-0.852	-0.859	-0.865	-0.870	-0.874	-0.879	-0.882	-0.886	-0.890	-0.892	-0.895	-0.898	-0.899	-0.900	-0.901	-0.901	-0.902	-0.902	-0.901	-0.900	-0.899	-0.899	-0.896	-0.894	-0.891	-0.889	-0.886	-0.882	-0.879	-0.876	-0.871	-0.869	-0.864	-0.859	-0.856	-0.851	-0.848	-0.842	-0.839	-0.835	-0.830	-0.826	-0.821	-0.819	-0.815	-0.811	-0.809	-0.805	-0.804	-0.800	-0.799	-0.798	-0.794	-0.795	-0.792	-0.792	-0.792	-0.794	-0.795	-0.796	-0.798	-0.801	-0.802	-0.806	-0.811	-0.816	-0.820	-0.825	-0.831	-0.839	-0.845	-0.852	-0.861	-0.870	-0.879	-0.889	-0.899	-0.910	-0.920	-0.932	-0.944	-0.956	-0.969	-0.981	-0.995	-1.008	-1.020	-1.034	-1.049	-1.061	-1.076	-1.090	-1.104	-1.118	-1.132	-1.145	-1.159	-1.172	-1.185	-1.196	-1.209	-1.220	-1.232	-1.242	-1.252	-1.262	-1.271	-1.280	-1.288	-1.295	-1.301	-1.308	-1.312	-1.316	-1.320	-1.322	-1.325	-1.326	-1.328	-1.326	-1.326	-1.324	-1.320	-1.318	-1.312	-1.309	-1.302	-1.296	-1.289	-1.281	-1.274	-1.265	-1.255	-1.245	-1.235	-1.225	-1.214	-1.202	-1.190	-1.179	-1.166	-1.155	-1.142	-1.130	-1.118	-1.105	-1.094	-1.082	-1.070	-1.059	-1.048	-1.036	-1.026	-1.016	-1.006	-0.998	-0.989	-0.980	-0.972	-0.966	-0.960	-0.955	-0.950	-0.946	-0.941	-0.940	-0.938	-0.938	-0.936	-0.938	-0.939	-0.940	-0.942	-0.946	-0.951	-0.956	-0.961	-0.968	-0.975	-0.982	-0.991	-1.001	-1.010	-1.020	-1.031	-1.041	-1.052	-1.065	-1.076	-1.089	-1.101	-1.114	-1.126	-1.139	-1.151	-1.164	-1.176	-1.189	-1.201	-1.212	-1.224	-1.235	-1.246	-1.256	-1.266	-1.275	-1.282	-1.291	-1.299	-1.305	-1.310	-1.314	-1.319	-1.320	-1.322	-1.322	-1.324	-1.322	-1.321	-1.318	-1.314	-1.309	-1.302	-1.296	-1.288	-1.279	-1.270	-1.259	-1.246	-1.234	-1.221	-1.208	-1.192	-1.175	-1.160	-1.142	-1.125	-1.106	-1.086	-1.069	-1.048	-1.029	-1.008	-0.986	-0.965	-0.945	-0.922	-0.901	-0.880	-0.859	-0.836	-0.816	-0.796	-0.774	-0.754	-0.732	-0.714	-0.694	-0.675	-0.656	-0.636	-0.619	-0.602	-0.585	-0.569	-0.552	-0.538	-0.522	-0.509	-0.495	-0.482	-0.470	-0.458	-0.448	-0.436	-0.425	-0.416	-0.406	-0.399	-0.391	-0.382	-0.375	-0.369	-0.362	-0.358	-0.351	-0.346	-0.341	-0.336	-0.331	-0.326	-0.322	-0.318	-0.314	-0.309	-0.305	-0.301	-0.296	-0.291	-0.288	-0.281	-0.276	-0.271	-0.265	-0.260	-0.254	-0.246	-0.240	-0.232	-0.224	-0.216	-0.208	-0.199	-0.189	-0.178	-0.168	-0.158	-0.146	-0.134	-0.121	-0.108	-0.094	-0.080	-0.065	-0.051	-0.035	-0.019	-0.002	0.015	0.031	0.049	0.068	0.085	0.104	0.122	0.141	0.160	0.181	0.201	0.221	0.241	0.262	0.281	0.302	0.322	0.344	0.364	0.385	0.406	0.426	0.448	0.469	0.489	0.509	0.529	0.549	0.568	0.586	0.606	0.625	0.644	0.661	0.680	0.698	0.714	0.730	0.748	0.762	0.778	0.794	0.808	0.821	0.836	0.850	0.862	0.875	0.889	0.900	0.911	0.922	0.934	0.944	0.954	0.964	0.972	0.982	0.991	0.999	1.006	1.016	1.024	1.031	1.039	1.045	1.052	1.059	1.066	1.072	1.079	1.086	1.092	1.099	1.105	1.111	1.118	1.122	1.129	1.135	1.141	1.146	1.154	1.159	1.165	1.171	1.178	1.182	1.188	1.194	1.200	1.205	1.211	1.216	1.222	1.228	1.232	1.236	1.241	1.248	1.251	1.256	1.260	1.265	1.268	1.271	1.275	1.278	1.280	1.282	1.285	1.288	1.290	1.291	1.294	1.294	1.295	1.296	1.296	1.298	1.298	1.298	1.298	1.296	1.296	1.295	1.295	1.294	1.292	1.291	1.290	1.289	1.286	1.285	1.282	1.281	1.281	1.280	1.278	1.276	1.274	1.274	1.272	1.271	1.270	1.269	1.269	1.268	1.268	1.268	1.266	1.268	1.268	1.268	1.268	1.269	1.270	1.271	1.272	1.274	1.275	1.278	1.279	1.282	1.284	1.288	1.290	1.294	1.296	1.300	1.305	1.309	1.314	1.319	1.322	1.328	1.332	1.339	1.344	1.350	1.356	1.364	1.369	1.376	1.384	1.391	1.399	1.406	1.414	1.422	1.430	1.439	1.448	1.455	1.465	1.474	1.482	1.491	1.501	1.511	1.520	1.530	1.540	1.549	1.559	1.568	1.578	1.586	1.596	1.608	1.616	1.625	1.634	1.644	1.652	1.661	1.671	1.679	1.688	1.695	1.704	1.712	1.720	1.729	1.736	1.744	1.751	1.758	1.765	1.772	1.780	1.786	1.792	1.799	1.806	1.812	1.818	1.825	1.831	1.836	1.842	1.849	1.855	1.861	1.868	1.874	1.879	1.885	1.890	1.898	1.904	1.910	1.915	1.921	1.929	1.934	1.941	1.946	1.952	1.959	1.965	1.970	1.976	1.981	1.988	1.992	1.998	2.002	2.007	2.013	2.016	2.020	2.022	2.027	2.030	2.033	2.035	2.038	2.039	2.040	2.040	2.041	2.041	2.041	2.041	2.039	2.039	2.038	2.035	2.034	2.031	2.029	2.026	2.022	2.020	2.016	2.014	2.010	2.007	2.005	2.001	1.999	1.996	1.994	1.991	1.989	1.988	1.986	1.985	1.985	1.984	1.985	1.986	1.988	1.989	1.991	1.994	1.998	2.001	2.005	2.010	2.016	2.021	2.029	2.035	2.041	2.050	2.058	2.065	2.074	2.082	2.091	2.101	2.110	2.119	2.129	2.138	2.148	2.156	2.165	2.172	2.181	2.190	2.199	2.205	2.212	2.219	2.224	2.229	2.234	2.238	2.241	2.242	2.245	2.246	2.246	2.246	2.245	2.244	2.240	2.238	2.232	2.229	2.222	2.216	2.209	2.201	2.194	2.184	2.175	2.162	2.152	2.141	2.130	2.118	2.105	2.091	2.079	2.065	2.052	2.039	2.024	2.010	1.996	1.982	1.969	1.955	1.940	1.928	1.914	1.900	1.888	1.875	1.862	1.850	1.839	1.826	1.815	1.805	1.795	1.785	1.776	1.766	1.758	1.749	1.741	1.734	1.728	1.721	1.716	1.710	1.705	1.701	1.696	1.692	1.690	1.686	1.684	1.682	1.681	1.680	1.679	1.679	1.678	1.678	1.679	1.680	1.680	1.684	1.685	1.688	1.691	1.694	1.698	1.702	1.706	1.711	1.718	1.724	1.730	1.736	1.742	1.751	1.759	1.768	1.776	1.786	1.796	1.806	1.818	1.829	1.840	1.851	1.864	1.876	1.890	1.904	1.918	1.932	1.948	1.961	1.978	1.994	2.009	2.025	2.041	2.058	2.075	2.092	2.110	2.128	2.144	2.161	2.179	2.196	2.214	2.231	2.249	2.266	2.282	2.301	2.318	2.334	2.350	2.366	2.382	2.398	2.414	2.429	2.444	2.458	2.471	2.485	2.499	2.511	2.524	2.535	2.546	2.558	2.569	2.579	2.588	2.598	2.608	2.615	2.624	2.631	2.639	2.646	2.654	2.660	2.665	2.671	2.676	2.681	2.686	2.691	2.695	2.699	2.702	2.706	2.709	2.712	2.715	2.719	2.721	2.722	2.726	2.728	2.730	2.732	2.734	2.735	2.736	2.738	2.740	2.741	2.744	2.745	2.745	2.748	2.748	2.750	2.751	2.751	2.752	2.754	2.754	2.755	2.755	2.755	2.756	2.756	2.756	2.756	2.756	2.756	2.756	2.755	2.754	2.752	2.751	2.750	2.749	2.748	2.745	2.744	2.741	2.738	2.735	2.731	2.728	2.724	2.721	2.718	2.712	2.706	2.702	2.696	2.690	2.685	2.679	2.672	2.666	2.659	2.652	2.646	2.639	2.631	2.624	2.615	2.609	2.601	2.592	2.585	2.576	2.570	2.562	2.554	2.548	2.539	2.532	2.525	2.519	2.512	2.508	2.500	2.495	2.490	2.485	2.481	2.478	2.474	2.471	2.470	2.468	2.466	2.466	2.465	2.466	2.468	2.470	2.472	2.475	2.480	2.484	2.490	2.496	2.502	2.510	2.518	2.526	2.535	2.545	2.555	2.566	2.578	2.590	2.601	2.615	2.629	2.642	2.656	2.671	2.688	2.701	2.718	2.734	2.749	2.765	2.781	2.798	2.814	2.829	2.846	2.862	2.878	2.894	2.909	2.925	2.939	2.954	2.969	2.982	2.996	3.010	3.024	3.035	3.048	3.059	3.069	3.080	3.089	3.098	3.106	3.114	3.120	3.128	3.134	3.139	3.142	3.146	3.149	3.151	3.152	3.152	3.152	3.151	3.150	3.148	3.145	3.141	3.138	3.131	3.126	3.120	3.114	3.106	3.098	3.089	3.080	3.071	3.060	3.050	3.038	3.028	3.015	3.001	2.990	2.978	2.964	2.950	2.936	2.921	2.908	2.892	2.879	2.864	2.850	2.836	2.821	2.806	2.792	2.778	2.764	2.750	2.736	2.722	2.710	2.696	2.685	2.672	2.660	2.650	2.638	2.629	2.619	2.609	2.600	2.591	2.582	2.574	2.568	2.561	2.555	2.550	2.544	2.540	2.536	2.532	2.529	2.526	2.524	2.522	2.521	2.520	2.520	2.520	2.520	2.520	2.520	2.521	2.522	2.524	2.525	2.526	2.528	2.530	2.531	2.532	2.535	2.536	2.538	2.540	2.540	2.541	2.541	2.544	2.544	2.544	2.544	2.542	2.542	2.542	2.540	2.538	2.538	2.534	2.531	2.529	2.525	2.521	2.518	2.515	2.509	2.505	2.500	2.495	2.490	2.485	2.479	2.475	2.469	2.462	2.456	2.451	2.445	2.439	2.434	2.429	2.424	2.420	2.414	2.410	2.408	2.404	2.400	2.398	2.394	2.392	2.391	2.390	2.389	2.389	2.390	2.391	2.392	2.394	2.396	2.400	2.404	2.408	2.412	2.418	2.424	2.430	2.436	2.442	2.450	2.459	2.465	2.474	2.484	2.492	2.501	2.510	2.519	2.529	2.539	2.548	2.558	2.566	2.576	2.585	2.595	2.604	2.612	2.620	2.628	2.635	2.641	2.648	2.654	2.659	2.664	2.668	2.671	2.674	2.676	2.678	2.679	2.678	2.676	2.675	2.674	2.670	2.666	2.661	2.656	2.649	2.642	2.632	2.624	2.615	2.604	2.594	2.580	2.569	2.555	2.540	2.524	2.509	2.491	2.475	2.458	2.439	2.421	2.401	2.381	2.361	2.340	2.319	2.298	2.275	2.254	2.230	2.208	2.182	2.159	2.135	2.110	2.086	2.061	2.036	2.010	1.986	1.960	1.934	1.908	1.882	1.856	1.830	1.804	1.778	1.751	1.725	1.699	1.672	1.645	1.619	1.592	1.566	1.540	1.512	1.486	1.459	1.434	1.406	1.380	1.354	1.326	1.300	1.272	1.248	1.221	1.195	1.169	1.144	1.116	1.091	1.066	1.041	1.016	0.990	0.966	0.941	0.916	0.892	0.869	0.845	0.821	0.799	0.776	0.754	0.731	0.709	0.688	0.666	0.644	0.624	0.604	0.584	0.564	0.544	0.525	0.506	0.488	0.469	0.451	0.432	0.416	0.399	0.381	0.364	0.346	0.330	0.314	0.298	0.281	0.265	0.249	0.232	0.216	0.200	0.182	0.166	0.150	0.132	0.115	0.099	0.082	0.064	0.048	0.029	0.011	-0.008	-0.026	-0.045	-0.064	-0.084	-0.102	-0.122	-0.142	-0.162	-0.182	-0.204	-0.225	-0.246	-0.266	-0.289	-0.310	-0.332	-0.355	-0.375	-0.398	-0.420	-0.442	-0.464	-0.486	-0.507	-0.529	-0.551	-0.572	-0.594	-0.614	-0.635	-0.655	-0.675	-0.695	-0.714	-0.734	-0.751	-0.769	-0.788	-0.805	-0.821	-0.838	-0.852	-0.869	-0.882	-0.896	-0.909	-0.922	-0.934	-0.946	-0.958	-0.968	-0.979	-0.986	-0.996	-1.004	-1.011	-1.019	-1.025	-1.031	-1.038	-1.041	-1.046	-1.051	-1.056	-1.060	-1.064	-1.065	-1.069	-1.071	-1.072	-1.075	-1.076	-1.078	-1.079	-1.080	-1.080	-1.081	-1.081	-1.082	-1.082	-1.084	-1.084	-1.084	-1.084	-1.084	-1.084	-1.084	-1.084	-1.084	-1.084	-1.084	-1.084	-1.085	-1.084	-1.084	-1.084	-1.084	-1.085	-1.085	-1.085	-1.084	-1.084	-1.084	-1.085	-1.084	-1.084	-1.084	-1.084	-1.082	-1.082	-1.082	-1.080	-1.080	-1.080	-1.079	-1.078	-1.076	-1.074	-1.072	-1.072	-1.070	-1.068	-1.065	-1.064	-1.060	-1.059	-1.055	-1.054	-1.050	-1.048	-1.044	-1.040	-1.038	-1.032	-1.029	-1.026	-1.022	-1.018	-1.015	-1.010	-1.006	-1.002	-0.999	-0.994	-0.989	-0.986	-0.981	-0.978	-0.972	-0.968	-0.965	-0.960	-0.956	-0.951	-0.948	-0.942	-0.940	-0.935	-0.931	-0.926	-0.922	-0.918	-0.914	-0.909	-0.905	-0.900	-0.896	-0.892	-0.888	-0.884	-0.879	-0.875	-0.870	-0.865	-0.861	-0.855	-0.850	-0.845	-0.840	-0.835	-0.829	-0.822	-0.818	-0.812	-0.805	-0.799	-0.792	-0.785	-0.779	-0.771	-0.764	-0.756	-0.749	-0.740	-0.732	-0.725	-0.716	-0.708	-0.700	-0.691	-0.682	-0.671	-0.662	-0.654	-0.644	-0.634	-0.624	-0.614	-0.604	-0.594	-0.584	-0.572	-0.564	-0.552	-0.542	-0.532	-0.521	-0.512	-0.502	-0.492	-0.482	-0.471	-0.462	-0.452	-0.442	-0.435	-0.425	-0.416	-0.408	-0.399	-0.390	-0.381	-0.372	-0.365	-0.358	-0.349	-0.341	-0.335	-0.326	-0.320	-0.312	-0.306	-0.299	-0.292	-0.286	-0.279	-0.274	-0.268	-0.261	-0.254	-0.249	-0.242	-0.236	-0.230	-0.222	-0.216	-0.210	-0.204	-0.196	-0.190	-0.184	-0.178	-0.170	-0.162	-0.155	-0.148	-0.140	-0.132	-0.124	-0.118	-0.109	-0.100	-0.092	-0.084	-0.076	-0.066	-0.059	-0.049	-0.040	-0.031	-0.022	-0.014	-0.004	0.005	0.014	0.024	0.032	0.041	0.049	0.058	0.066	0.075	0.084	0.091	0.099	0.108	0.114	0.122	0.130	0.136	0.142	0.150	0.156	0.161	0.168	0.174	0.180	0.185	0.189	0.195	0.200	0.205	0.210	0.214	0.219	0.222	0.229	0.232	0.238	0.241	0.246	0.251	0.255	0.260	0.266	0.271	0.275	0.281	0.286	0.292	0.298	0.304	0.311	0.316	0.324	0.331	0.339	0.345	0.352	0.360	0.369	0.376	0.385	100.000	5.000	2.000	1.000	3.000	0.000	0.000	0.000	0.000	0.000	0.000	0.000	0.000	0.000	0.000	0.000	0.000	0.000	2.342	2.332	2.322	2.312	2.301	2.291	2.281	2.272	2.262	2.252	2.242	2.232	2.222	2.212	2.202	2.192	2.181	2.171	2.160	2.149	2.138	2.126	2.114	2.102	2.090	2.079	2.065	2.052	2.040	2.026	2.013	1.998	1.985	1.970	1.955	1.940	1.925	1.909	1.894	1.878	1.861	1.845	1.829	1.812	1.795	1.779	1.762	1.745	1.730	1.712	1.696	1.680	1.664	1.648	1.631	1.616	1.600	1.586	1.571	1.558	1.542	1.529	1.516	1.502	1.491	1.480	1.469	1.458	1.448	1.439	1.430	1.422	1.415	1.409	1.401	1.396	1.391	1.388	1.385	1.381	1.379	1.379	1.378	1.378	1.378	1.378	1.380	1.382	1.385	1.388	1.391	1.395	1.399	1.404	1.408	1.414	1.419	1.424	1.429	1.435	1.439	1.445	1.450	1.454	1.460	1.464	1.468	1.471	1.474	1.478	1.480	1.481	1.482	1.482	1.482	1.481	1.478	1.475	1.472	1.468	1.464	1.458	1.450	1.442	1.434	1.425	1.415	1.402	1.391	1.378	1.364	1.350	1.334	1.319	1.302	1.284	1.268	1.248	1.230	1.210	1.190	1.170	1.150	1.130	1.108	1.088	1.066	1.045	1.024	1.004	0.982	0.961	0.942	0.921	0.901	0.882	0.864	0.845	0.826	0.810	0.792	0.776	0.760	0.745	0.730	0.715	0.701	0.690	0.678	0.665	0.654	0.644	0.632	0.622	0.614	0.604	0.595	0.589	0.580	0.572	0.565	0.559	0.552	0.545	0.539	0.532	0.526	0.520	0.514	0.509	0.501	0.495	0.489	0.482	0.475	0.469	0.461	0.454	0.446	0.439	0.431	0.422	0.415	0.406	0.399	0.389	0.381	0.371	0.362	0.354	0.345	0.338	0.328	0.320	0.311	0.304	0.296	0.288	0.280	0.274	0.268	0.260	0.255	0.249	0.244	0.240	0.238	0.234	0.232	0.230	0.229	0.229	0.229	0.229	0.231	0.234	0.238	0.241	0.245	0.250	0.256	0.262	0.269	0.276	0.285	0.292	0.302	0.311	0.321	0.331	0.341	0.352	0.362	0.374	0.386	0.396	0.409	0.420	0.430	0.442	0.452	0.464	0.474	0.484	0.495	0.505	0.515	0.522	0.532	0.540	0.548	0.555	0.562	0.569	0.574	0.580	0.585	0.590	0.594	0.596	0.600	0.601	0.605	0.606	0.608	0.608	0.609	0.609	0.609	0.609	0.608	0.608	0.606	0.605	0.604	0.601	0.600	0.598	0.596	0.594	0.592	0.590	0.589	0.586	0.585	0.584	0.581	0.580	0.579	0.576	0.576	0.575	0.574	0.572	0.572	0.572	0.571	0.572	0.572	0.572	0.574	0.572	0.575	0.574	0.574	0.575	0.576	0.578	0.578	0.579	0.579	0.579	0.579	0.580	0.580	0.580	0.581	0.580	0.581	0.580	0.579	0.579	0.578	0.578	0.576	0.574	0.572	0.571	0.570	0.568	0.565	0.561	0.560	0.556	0.554	0.550	0.546	0.544	0.539	0.535	0.531	0.528	0.524	0.520	0.516	0.511	0.506	0.502	0.499	0.494	0.490	0.486	0.482	0.479	0.476	0.471	0.468	0.465	0.461	0.460	0.456	0.454	0.450	0.448	0.445	0.444	0.442	0.440	0.439	0.438	0.435	0.435	0.434	0.434	0.432	0.432	0.431	0.432	0.432	0.432	0.432	0.432	0.432	0.432	0.434	0.435	0.435	0.435	0.436	0.439	0.439	0.440	0.441	0.442	0.444	0.444	0.446	0.448	0.449	0.450	0.452	0.454	0.456	0.456	0.459	0.461	0.462	0.465	0.466	0.469	0.470	0.472	0.475	0.476	0.479	0.481	0.482	0.485	0.488	0.490	0.492	0.495	0.495	0.499	0.500	0.502	0.504	0.506	0.506	0.509	0.510	0.511	0.512	0.512	0.514	0.512	0.514	0.512	0.511	0.512	0.510	0.509	0.507	0.505	0.502	0.500	0.498	0.495	0.491	0.488	0.484	0.480	0.475	0.470	0.466	0.461	0.456	0.450	0.445	0.439	0.434	0.429	0.422	0.418	0.412	0.408	0.402	0.398	0.392	0.389	0.385	0.381	0.378	0.375	0.372	0.370	0.369	0.368	0.368	0.366	0.366	0.368	0.368	0.370	0.371	0.374	0.378	0.381	0.385	0.390	0.394	0.400	0.406	0.412	0.419	0.425	0.432	0.440	0.449	0.456	0.465	0.472	0.480	0.490	0.498	0.506	0.515	0.522	0.531	0.540	0.548	0.554	0.561	0.569	0.574	0.580	0.586	0.592	0.596	0.601	0.605	0.608	0.610	0.612	0.614	0.615	0.616	0.616	0.615	0.615	0.614	0.610	0.608	0.605	0.601	0.596	0.591	0.588	0.580	0.574	0.568	0.561	0.552	0.545	0.535	0.528	0.519	0.509	0.500	0.489	0.479	0.469	0.459	0.448	0.438	0.428	0.416	0.406	0.395	0.384	0.372	0.362	0.351	0.341	0.331	0.320	0.310	0.300	0.290	0.281	0.272	0.262	0.254	0.245	0.238	0.229	0.221	0.215	0.208	0.200	0.195	0.188	0.182	0.178	0.172	0.169	0.164	0.161	0.158	0.154	0.151	0.149	0.146	0.145	0.144	0.142	0.141	0.141	0.141	0.141	0.141	0.142	0.144	0.144	0.145	0.146	0.149	0.151	0.152	0.155	0.158	0.160	0.161	0.164	0.166	0.169	0.171	0.175	0.176	0.180	0.182	0.185	0.188	0.191	0.192	0.196	0.199	0.201	0.204	0.206	0.209	0.211	0.214	0.216	0.219	0.221	0.224	0.226	0.229	0.231	0.234	0.236	0.239	0.242	0.244	0.248	0.250	0.252	0.255	0.258	0.261	0.265	0.268	0.271	0.275	0.279	0.282	0.286	0.292	0.295	0.300	0.305	0.310	0.316	0.321	0.326	0.332	0.339	0.345	0.351	0.359	0.365	0.372	0.380	0.388	0.395	0.405	0.412	0.422	0.430	0.440	0.450	0.460	0.470	0.481	0.491	0.502	0.514	0.525	0.538	0.550	0.562	0.575	0.588	0.601	0.614	0.628	0.641	0.656	0.670	0.684	0.700	0.714	0.729	0.744	0.759	0.775	0.790	0.805	0.820	0.836	0.852	0.868	0.884	0.900	0.915	0.931	0.946	0.962	0.978	0.994	1.008	1.024	1.038	1.052	1.066	1.081	1.095	1.109	1.121	1.134	1.146	1.160	1.171	1.184	1.195	1.206	1.218	1.228	1.238	1.248	1.258	1.266	1.275	1.284	1.292	1.300	1.308	1.314	1.322	1.328	1.335	1.341	1.348	1.352	1.359	1.365	1.369	1.375	1.380	1.384	1.389	1.394	1.398	1.402	1.408	1.411	1.416	1.420	1.422	1.428	1.431	1.435	1.439	1.442	1.445	1.449	1.451	1.455	1.458	1.460	1.461	1.464	1.466	1.468	1.469	1.470	1.471	1.472	1.472	1.472	1.471	1.471	1.470	1.469	1.468	1.465	1.461	1.459	1.456	1.452	1.448	1.444	1.439	1.434	1.426	1.421	1.414	1.408	1.400	1.392	1.385	1.376	1.368	1.360	1.350	1.341	1.332	1.322	1.311	1.302	1.292	1.282	1.271	1.261	1.251	1.241	1.231	1.221	1.211	1.202	1.192	1.182	1.174	1.165	1.156	1.148	1.140	1.132	1.125	1.116	1.110	1.104	1.098	1.091	1.085	1.080	1.076	1.070	1.066	1.062	1.060	1.056	1.054	1.051	1.049	1.048	1.046	1.045	1.045	1.044	1.045	1.045	1.046	1.048	1.050	1.051	1.054	1.056	1.060	1.062	1.066	1.070	1.075	1.079	1.085	1.089	1.095	1.101	1.108	1.114	1.121	1.128	1.135	1.142	1.150	1.158	1.166	1.175	1.182	1.191	1.200	1.209	1.218	1.226	1.236	1.245	1.254	1.264	1.272	1.281	1.291	1.301	1.310	1.319	1.328	1.335	1.344	1.352	1.361	1.369	1.376	1.384	1.390	1.398	1.405	1.410	1.416	1.422	1.429	1.434	1.439	1.444	1.449	1.454	1.458	1.462	1.465	1.469	1.472	1.476	1.479	1.482	1.486	1.488	1.491	1.495	1.498	1.500	1.502	1.506	1.510	1.512	1.516	1.519	1.522	1.528	1.530	1.535	1.540	1.544	1.548	1.554	1.559	1.565	1.570	1.576	1.582	1.589	1.595	1.602	1.610	1.616	1.624	1.632	1.639	1.648	1.655	1.662	1.671	1.679	1.688	1.696	1.704	1.712	1.720	1.728	1.736	1.744	1.752	1.760	1.768	1.776	1.784	1.791	1.799	1.806	1.814	1.821	1.828	1.835	1.842	1.850	1.856	1.864	1.871	1.876	1.884	1.891	1.899	1.905	1.912	1.919	1.925	1.934	1.940	1.948	1.955	1.962	1.970	1.978	1.986	1.992	2.001	2.009	2.018	2.026	2.034	2.042	2.050	2.059	2.069	2.078	2.085	2.092	2.102	2.110	2.119	2.128	2.135	2.144	2.152	2.159	2.166	2.174	2.180	2.186	2.192	2.198	2.204	2.208	2.212	2.215	2.219	2.222	2.224	2.226	2.226	2.228	2.228	2.226	2.225	2.224	2.221	2.218	2.214	2.210	2.205	2.199	2.192	2.186	2.179	2.171	2.162	2.155	2.145	2.136	2.126	2.115	2.105	2.094	2.084	2.072	2.061	2.049	2.036	2.025	2.014	2.001	1.989	1.978	1.966	1.954	1.942	1.931	1.921	1.910	1.900	1.890	1.880	1.870	1.862	1.854	1.845	1.838	1.830	1.824	1.819	1.812	1.808	1.802	1.799	1.796	1.792	1.790	1.789	1.786	1.785	1.786	1.785	1.786	1.788	1.789	1.791	1.794	1.796	1.800	1.804	1.808	1.812	1.818	1.822	1.829	1.834	1.840	1.846	1.852	1.860	1.868	1.874	1.881	1.890	1.898	1.906	1.915	1.922	1.931	1.940	1.949	1.958	1.966	1.976	1.986	1.995	2.004	2.014	2.022	2.033	2.042	2.051	2.061	2.072	2.081	2.091	2.102	2.111	2.122	2.132	2.141	2.152	2.164	2.174	2.184	2.195	2.204	2.215	2.225	2.235	2.246	2.256	2.266	2.278	2.288	2.299	2.308	2.319	2.329	2.339	2.350	2.360	2.370	2.381	2.390	2.400	2.410	2.420	2.429	2.438	2.448	2.455	2.464	2.472	2.481	2.490	2.498	2.504	2.512	2.519	2.525	2.530	2.536	2.541	2.548	2.551	2.556	2.560	2.562	2.566	2.569	2.570	2.572	2.574	2.574	2.574	2.572	2.571	2.570	2.568	2.566	2.562	2.560	2.556	2.551	2.546	2.541	2.535	2.529	2.521	2.515	2.508	2.500	2.491	2.482	2.474	2.465	2.455	2.445	2.435	2.424	2.414	2.402	2.390	2.380	2.368	2.355	2.344	2.331	2.320	2.308	2.295	2.282	2.269	2.258	2.245	2.231	2.219	2.206	2.194	2.181	2.168	2.156	2.142	2.130	2.116	2.104	2.091	2.079	2.065	2.052	2.040	2.026	2.015	2.001	1.989	1.976	1.962	1.949	1.936	1.924	1.911	1.899	1.885	1.872	1.860	1.846	1.834	1.821	1.808	1.795	1.784	1.770	1.758	1.746	1.734	1.721	1.710	1.698	1.688	1.675	1.665	1.654	1.644	1.635	1.625	1.616	1.608	1.599	1.591	1.585	1.579	1.572	1.568	1.562	1.559	1.556	1.554	1.551	1.551	1.551	1.552	1.554	1.556	1.559	1.562	1.568	1.574	1.580	1.588	1.595	1.604	1.614	1.624	1.635	1.648	1.660	1.674	1.688	1.702	1.719	1.734	1.750	1.768	1.785	1.801	1.820	1.838	1.855	1.875	1.894	1.912	1.931	1.950	1.969	1.986	2.004	2.022	2.039	2.056	2.074	2.090	2.105	2.120	2.134	2.149	2.162	2.174	2.185	2.196	2.208	2.216	2.224	2.230	2.236	2.241	2.246	2.248	2.250	2.250	2.250	2.248	2.246	2.242	2.236	2.231	2.224	2.216	2.206	2.196	2.185	2.172	2.159	2.145	2.129	2.114	2.096	2.078	2.059	2.040	2.019	1.999	1.976	1.954	1.931	1.908	1.884	1.860	1.835	1.811	1.786	1.761	1.735	1.711	1.685	1.660	1.636	1.611	1.586	1.562	1.539	1.516	1.492	1.471	1.449	1.428	1.408	1.388	1.369	1.351	1.335	1.318	1.302	1.288	1.274	1.261	1.250	1.240	1.231	1.221	1.216	1.209	1.204	1.200	1.198	1.195	1.195	1.195	1.196	1.198	1.200	1.204	1.209	1.215	1.221	1.228	1.236	1.245	1.254	1.264	1.272	1.284	1.295	1.306	1.319	1.330	1.341	1.354	1.365	1.379	1.390	1.402	1.414	1.425	1.438	1.448	1.459	1.469	1.479	1.489	1.496	1.505	1.512	1.519	1.525	1.532	1.538	1.540	1.545	1.548	1.551	1.552	1.555	1.555	1.555	1.555	1.554	1.552	1.551	1.548	1.545	1.541	1.539	1.535	1.530	1.526	1.522	1.516	1.512	1.508	1.502	1.498	1.492	1.488	1.484	1.479	1.475	1.472	1.469	1.465	1.464	1.461	1.459	1.458	1.456	1.456	1.456	1.458	1.459	1.460	1.462	1.465	1.469	1.472	1.476	1.482	1.488	1.494	1.501	1.506	1.515	1.522	1.530	1.539	1.548	1.556	1.566	1.576	1.586	1.596	1.606	1.616	1.628	1.636	1.648	1.658	1.666	1.676	1.686	1.696	1.705	1.715	1.722	1.731	1.739	1.746	1.754	1.759	1.765	1.770	1.775	1.780	1.782	1.786	1.790	1.791	1.791	1.792	1.791	1.790	1.789	1.786	1.782	1.780	1.774	1.769	1.762	1.756	1.749	1.741	1.731	1.721	1.710	1.700	1.689	1.675	1.662	1.649	1.634	1.619	1.602	1.586	1.569	1.550	1.531	1.512	1.494	1.474	1.454	1.432	1.410	1.389	1.366	1.342	1.320	1.296	1.271	1.248	1.222	1.196	1.171	1.145	1.119	1.091	1.066	1.039	1.011	0.984	0.958	0.930	0.902	0.875	0.848	0.820	0.792	0.764	0.738	0.709	0.682	0.656	0.629	0.602	0.576	0.550	0.525	0.499	0.474	0.449	0.425	0.401	0.379	0.356	0.334	0.312	0.290	0.271	0.250	0.231	0.212	0.194	0.178	0.160	0.144	0.129	0.112	0.098	0.084	0.071	0.058	0.045	0.032	0.021	0.010	-0.001	-0.010	-0.020	-0.030	-0.039	-0.048	-0.056	-0.065	-0.072	-0.081	-0.090	-0.098	-0.106	-0.114	-0.122	-0.130	-0.140	-0.149	-0.158	-0.168	-0.176	-0.186	-0.195	-0.206	-0.218	-0.228	-0.239	-0.251	-0.262	-0.275	-0.288	-0.300	-0.314	-0.328	-0.342	-0.356	-0.371	-0.385	-0.400	-0.415	-0.431	-0.446	-0.462	-0.479	-0.494	-0.511	-0.526	-0.542	-0.559	-0.574	-0.590	-0.606	-0.621	-0.636	-0.651	-0.665	-0.680	-0.692	-0.706	-0.719	-0.731	-0.744	-0.755	-0.766	-0.778	-0.788	-0.798	-0.806	-0.815	-0.824	-0.830	-0.839	-0.845	-0.851	-0.856	-0.862	-0.868	-0.871	-0.875	-0.879	-0.884	-0.888	-0.889	-0.892	-0.895	-0.898	-0.899	-0.901	-0.902	-0.904	-0.906	-0.908	-0.909	-0.910	-0.911	-0.912	-0.915	-0.915	-0.918	-0.919	-0.920	-0.922	-0.924	-0.925	-0.926	-0.929	-0.930	-0.932	-0.934	-0.936	-0.938	-0.939	-0.942	-0.944	-0.945	-0.946	-0.949	-0.950	-0.951	-0.952	-0.954	-0.955	-0.955	-0.956	-0.956	-0.958	-0.958	-0.956	-0.955	-0.955	-0.954	-0.952	-0.950	-0.949	-0.946	-0.944	-0.940	-0.938	-0.934	-0.930	-0.926	-0.922	-0.918	-0.912	-0.908	-0.901	-0.896	-0.890	-0.884	-0.878	-0.871	-0.864	-0.858	-0.849	-0.842	-0.834	-0.826	-0.819	-0.811	-0.802	-0.794	-0.786	-0.778	-0.770	-0.761	-0.752	-0.744	-0.735	-0.728	-0.719	-0.709	-0.701	-0.692	-0.684	-0.676	-0.668	-0.660	-0.651	-0.642	-0.635	-0.628	-0.620	-0.611	-0.605	-0.596	-0.590	-0.581	-0.575	-0.568	-0.560	-0.552	-0.546	-0.539	-0.532	-0.525	-0.519	-0.511	-0.505	-0.499	-0.494	-0.486	-0.481	-0.474	-0.469	-0.461	-0.456	-0.450	-0.445	-0.439	-0.434	-0.428	-0.422	-0.416	-0.411	-0.405	-0.401	-0.395	-0.390	-0.384	-0.378	-0.372	-0.368	-0.362	-0.358	-0.352	-0.346	-0.341	-0.335	-0.330	-0.324	-0.319	-0.312	-0.308	-0.301	-0.296	-0.290	-0.284	-0.279	-0.272	-0.265	-0.259	-0.252	-0.248	-0.241	-0.235	-0.230	-0.224	-0.218	-0.211	-0.204	-0.198	-0.191	-0.185	-0.179	-0.174	-0.168	-0.161	-0.156	-0.150	-0.144	-0.139	-0.131	-0.126	-0.121	-0.115	-0.110	-0.105	-0.100	-0.095	-0.090	-0.086	-0.081	-0.076	-0.072	-0.069	-0.064	-0.061	-0.056	-0.052	-0.049	-0.045	-0.042	-0.040	-0.036	-0.032	-0.029	-0.026	-0.025	-0.021	-0.019	-0.015	-0.012	-0.009	-0.008	-0.005	-0.001	0.001	0.004	0.006	0.009	0.011	0.014	0.016	0.019	0.022	0.025	0.029	0.031	0.034	0.038	0.041	0.044	0.046	0.051	0.054	0.058	0.061	0.064	0.066	0.070	0.074	0.079	0.081	0.085	0.089	0.092	0.096	0.100	0.104	0.108	0.112	0.116	0.120	0.125	0.129	0.132	0.138	0.142	0.146	0.151	0.156	0.161	0.166	0.171	0.178	0.182	0.189	0.194	0.200	0.206	0.214	0.220	0.228	0.234	0.241	0.249	0.256	0.265	0.271	0.280	0.289	0.296	0.305	0.315	0.322	0.332	0.341	0.350	0.360	0.370	0.378	0.388	0.398	0.406	0.416	0.425	0.434	0.442	0.452	0.461	0.469	0.478	0.485	0.492	0.500	0.506	0.515	0.521	0.526	0.532	0.538	0.541	0.546	0.550	0.554	0.555	0.558	0.560	0.561	0.561	0.562	0.561	0.561	0.560	0.559	0.555	0.554	0.550	0.546	0.542	0.539	0.535	0.530	0.526	0.520	0.515	0.510	0.504	0.499	0.494	0.488	0.482	0.476	0.471	0.465	0.460	0.455	0.451	0.446	0.441	0.439	0.434	0.430	0.428	0.426	0.424	0.422	0.421	0.420	0.420	0.421	0.422	0.424	0.426	0.429	0.431	0.435	0.439	0.444	0.448	0.454	0.459	0.465	0.471	0.478	0.485	0.492	0.500	0.506	0.515	0.524	0.532	0.540	0.549	0.558	0.566	0.575	0.582	0.591	0.600	0.608	0.616	0.624	0.632	0.640	0.648	0.655	0.661	0.668	0.675	0.680	0.686	0.691	0.698	0.702	0.706	0.711	0.715	0.719	0.722	0.726	0.730	0.731	0.735	0.738	0.741	0.742	0.745	0.748	0.750	0.752	0.755	0.758	0.760	0.762	0.766	0.769	0.771	0.775	0.779	0.782	0.786	0.791	0.796	0.802	0.808	0.814	0.819	0.826	0.832	0.841	0.848	0.856	0.865	0.875	0.884	0.894	0.904	0.914	0.925	0.935	0.945	0.959	0.970	0.980	0.994	1.005	1.018	1.029	1.041	1.054	1.068	1.079	1.091	1.102	1.115	1.129	1.140	1.151	1.164	1.174	1.185	1.195	1.206	1.216	1.225	1.236	1.245	1.252	1.261	1.269	1.278	1.284	1.291	1.298	1.302	1.309	1.312	1.319	1.322	1.326	1.330	1.334	1.336	1.339	1.341	1.344	1.345	1.346	1.348	1.348	1.349	1.349	1.349	1.349	1.349	1.348	1.348	1.346	1.346	1.345	1.342	1.342	1.341	1.339	1.338	1.338	1.336	1.335	1.334	1.332	1.330	1.329	1.328	1.328	1.326	1.325	1.325	1.325	1.325	1.324	1.324	1.324	1.324	1.325	1.325	1.328	1.328	1.329	1.329	1.331	1.332	1.335	1.338	1.340	1.342	1.346	1.349	1.351	1.355	1.359	1.362	1.366	1.369	1.372	1.378	1.381	1.385	1.390	1.394	1.399	1.402	1.406	1.410	1.414	1.419	1.422	1.426	1.431	1.435	1.438	1.441	1.444	1.448	1.451	1.454	1.456	1.459	1.461	1.462	1.466	1.468	1.469	1.470	1.471	1.472	1.471	1.474	1.474	1.472	1.472	1.472	1.471	1.470	1.469	1.469	1.468	1.465	1.464	1.461	1.459	1.458	1.455	1.451	1.450	1.446	1.442	1.440	1.436	1.432	1.430	1.426	1.422	1.418	1.412	1.408	1.404	1.398	1.394	1.388	1.382	1.376	1.370	1.364	1.358	1.351	1.344	1.336	1.330	1.322	1.314	1.305	1.298	1.289	1.279	1.270	1.260	1.251	1.241	1.230	1.220	1.209	1.199	1.189	1.176	1.166	1.155	1.142	1.131	1.120	1.109	1.098	1.086	1.075	1.064	1.052	1.041	1.031	1.020	1.010	1.000	0.990	0.980	0.971	0.961	0.954	0.945	0.938	0.930	0.924	0.918	0.911	0.905	0.901	0.896	0.891	0.888	0.884	0.881	0.880	0.878	0.876	0.875	0.874	0.872	0.872	0.874	0.874	0.875	0.876	0.879	0.880	0.881	0.884	0.886	0.888	0.890	0.894	0.898	0.900	0.902	0.906	0.910	0.912	0.916	0.920	0.924	0.926	0.931	0.934	0.938	0.942	0.948	0.952	0.956	0.961	0.965	0.970	0.976	0.981	0.986	0.994	1.000	1.006	1.012	1.021	1.028	1.036	1.044	1.054	1.062	1.072	1.081	1.092	1.102	1.114	1.126	1.139	1.151	1.164	1.176	1.191	1.204	1.219	1.234	1.250	1.265	1.281	1.299	1.315	1.331	1.349	1.366	1.384	1.401	1.420	1.436	1.455	1.474	1.492	1.510	1.529	1.546	1.565	1.582	1.601	1.619	1.638	1.655	1.671	1.689	1.706	1.724	1.740	1.756	1.774	1.790	1.805	1.821	1.836	1.852	1.866	1.882	1.896	1.911	1.926	1.940	1.954	1.968	1.981	1.995	2.007	2.021	2.035	2.046	2.060	2.072	2.085	2.098	2.110	2.122	2.134	2.146	2.158	2.170	2.182	2.194	2.205	2.216	2.228	2.239	2.250	2.261	2.272	2.284	2.295	2.304	2.315	2.325	2.335	2.344	2.354	2.362	2.371	2.379	2.388	2.396	2.402	2.410	2.416	2.422	2.428	2.432	2.438	2.441	2.445	2.448	2.450	2.452	2.452	2.454	2.455	2.452	2.452	2.449	2.448	2.444	2.439	2.434	2.429	2.422	2.415	2.406	2.398	2.389	2.379	2.366	2.355	2.341	2.328	2.312	2.296	2.280	2.262	2.245	2.226	2.206	2.185	2.164	2.141	2.119	2.094	2.069	2.042	2.015	1.988	1.959	1.930	1.900	1.869	1.836	1.805	1.772	1.738	1.704	1.669	1.631	1.594	1.558	1.519	1.480	1.442	1.402	1.362	1.321	1.281	1.239	1.198	1.155	1.114	1.070	1.026	0.984	0.941	0.898	0.854	0.811	0.768	0.724	0.680	0.636	0.592	0.550	0.507	0.464	0.421	0.379	0.339	0.296	0.256	0.215	0.175	0.134	0.094	0.055	0.018	-0.020	-0.059	-0.095	-0.131	-0.168	-0.202	-0.238	-0.271	-0.305	-0.338	-0.369	-0.401	-0.431	-0.461	-0.491	-0.519	-0.546	-0.574	-0.600	-0.625	-0.651	-0.676	-0.700	-0.722	-0.745	-0.766	-0.788	-0.808	-0.826	-0.846	-0.864	-0.881	-0.898	-0.914	-0.930	-0.945	-0.960	-0.972	-0.985	-0.998	-1.010	-1.020	-1.031	-1.040	-1.049	-1.059	-1.065	-1.072	-1.079	-1.086	-1.091	-1.095	-1.101	-1.104	-1.108	-1.110	-1.112	-1.114	-1.115	-1.116	-1.115	-1.115	-1.114	-1.111	-1.109	-1.108	-1.104	-1.100	-1.096	-1.091	-1.086	-1.079	-1.072	-1.068	-1.060	-1.052	-1.044	-1.034	-1.025	-1.016	-1.005	-0.994	-0.984	-0.971	-0.959	-0.948	-0.935	-0.921	-0.906	-0.894	-0.879	-0.864	-0.849	-0.834	-0.818	-0.801	-0.784	-0.768	-0.750	-0.734	-0.715	-0.699	-0.680	-0.662	-0.644	-0.625	-0.608	-0.589	-0.570	-0.551	-0.532	-0.514	-0.495	-0.476	-0.458	-0.439	-0.420	-0.401	-0.382	-0.364	-0.345	-0.328	-0.309	-0.289	-0.271	-0.254	-0.235	-0.218	-0.200	-0.182	-0.164	-0.146	-0.130	-0.111	-0.095	-0.076	-0.059	-0.041	-0.024	-0.008	0.010	0.026	0.045	0.061	0.079	0.096	0.115	0.132	0.150	0.168	0.186	0.204	0.222	0.240	0.259	0.276	0.295	0.314	0.332	0.351	0.370	0.389	0.409	0.428	0.448	0.466	0.486	0.505	0.524	0.544	0.564	0.582	0.601	0.621	0.640	0.659	0.676	0.695	0.714	0.731	0.750	0.768	0.784	0.801	0.818	0.834	0.850	0.865	0.881	0.895	0.909	0.922	0.935	0.949	0.960	0.971	0.982	0.994	1.004	1.012	1.022	1.031	1.039	1.046	1.054	1.060	1.066	1.072	1.078	1.082	1.086	1.091	1.094	1.098	1.100	1.102	1.104	1.105	1.106	1.108	1.108	1.109	1.110	1.109	1.109	1.109	1.109	1.108	1.108	1.106	1.105	1.104	1.104	1.102	1.101	1.099	1.098	1.096	1.095	1.094	1.091	1.090	1.089	1.088	1.085	1.084	1.081	1.079	1.078	1.076	1.075	1.072	1.071	1.070	1.069	1.068	1.066	1.065	1.065	1.064	1.062	1.061	1.061	1.060	1.059	1.058	1.058	1.058	1.058	1.058	1.059	1.059	1.060	1.061	1.062	1.064	1.065	1.068	1.071	1.074	1.078	1.081	1.085	1.090	1.094	1.100	1.105	1.111	1.119	1.125	1.132	1.141	1.149	1.159	1.168	1.178	1.186	1.198	1.209	1.221	1.234	1.246	1.259	1.271	1.286	1.299	1.314	1.329	1.344	1.360	1.375	1.392	1.408	1.424	1.441	1.459	1.476	1.492	1.510	1.528	1.545	1.564	1.581	1.600	1.618	1.636	1.654	1.671	1.689	1.708	1.725	1.744	1.761	1.779	1.796	1.814	1.831	1.848	1.865	1.881	1.898	1.915	1.930	1.946	1.962	1.978	1.991	2.007	2.022	2.036	2.051	2.064	2.078	2.090	2.102	2.115	2.126	2.139	2.149	2.160	2.170	2.180	2.188	2.198	2.205	2.212	2.219	2.226	2.231	2.238	2.242	2.246	2.250	2.252	2.255	2.256	2.258	2.258	2.256	2.255	2.254	2.251	2.249	2.245	2.241	2.235	2.231	2.225	2.219	2.210	2.202	2.195	2.186	2.176	2.166	2.156	2.146	2.135	2.124	2.112	2.100	2.088	2.075	2.062	2.050	2.035	2.022	2.009	1.995	1.981	1.968	1.954	1.940	1.926	1.912	1.899	1.885	1.871	1.858	1.844	1.831	1.818	1.804	1.791	1.779	1.765	1.752	1.740	1.729	1.716	1.702	1.691	1.679	1.668	1.656	1.644	1.632	1.620	1.609	1.598	1.585	1.574	1.562	1.551	1.539	1.528	1.516	1.504	1.492	1.480	1.469	1.455	1.444	1.431	1.419	1.406	1.392	1.380	1.368	1.354	1.340	1.326	1.314	1.300	1.286	1.272	1.258	1.245	1.230	1.216	1.201	1.186	1.171	1.158	1.144	1.129	1.114	1.099	1.085	1.070	1.058	1.042	1.029	1.016	1.001	0.989	0.975	0.962	0.950	0.939	0.928	0.915	0.905	0.894	0.884	0.874	0.865	0.856	0.848	0.840	0.832	0.826	0.819	0.814	0.810	0.805	0.801	0.798	0.795	0.794	0.791	0.790	0.790	0.790	0.790	0.791	0.791	0.794	0.796	0.799	0.801	0.805	0.809	0.812	0.816	0.821	0.824	0.829	0.834	0.838	0.842	0.846	0.850	0.854	0.856	0.860	0.864	0.865	0.868	0.870	0.871	0.871	0.870	0.870	0.868	0.866	0.864	0.860	0.856	0.850	0.844	0.839	0.830	0.822	0.814	0.804	0.792	0.781	0.770	0.756	0.742	0.730	0.715	0.699	0.684	0.666	0.650	0.632	0.615	0.596	0.578	0.560	0.540	0.520	0.502	0.482	0.462	0.442	0.425	0.405	0.386	0.366	0.349	0.330	0.312	0.295	0.276	0.260	0.244	0.228	0.211	0.196	0.181	0.168	0.152	0.139	0.125	0.114	0.101	0.088	0.076	0.066	0.054	0.044	0.034	0.022	0.012	0.004	-0.008	-0.016	-0.026	-0.035	-0.044	-0.054	-0.062	-0.071	-0.081	-0.089	-0.099	-0.108	-0.118	-0.126	-0.136	-0.146	-0.156	-0.168	-0.176	-0.188	-0.198	-0.208	-0.218	-0.229	-0.239	-0.249	-0.259	-0.270	-0.280	-0.289	-0.300	-0.309	-0.319	-0.328	-0.335	-0.344	-0.351	-0.359	-0.366	-0.372	-0.379	-0.384	-0.389	-0.392	-0.396	-0.399	-0.401	-0.402	-0.402	-0.402	-0.401	-0.400	-0.398	-0.394	-0.391	-0.386	-0.380	-0.375	-0.369	-0.360	-0.352	-0.345	-0.336	-0.326	-0.318	-0.306	-0.296	-0.285	-0.274	-0.262	-0.251	-0.240	-0.229	-0.216	-0.204	-0.192	-0.180	-0.170	-0.159	-0.146	-0.135	-0.125	-0.115	-0.105	-0.096	-0.086	-0.079	-0.070	-0.062	-0.055	-0.048	-0.042	-0.036	-0.031	-0.028	-0.024	-0.020	-0.016	-0.014	-0.012	-0.011	-0.009	-0.009	-0.009	-0.009	-0.009	-0.009	-0.010	-0.011	-0.012	-0.014	-0.015	-0.018	-0.020	-0.021	-0.024	-0.025	-0.028	-0.029	-0.030	-0.031	-0.034	-0.035	-0.036	-0.038	-0.038	-0.039	-0.039	-0.039	-0.039	-0.038	-0.038	-0.036	-0.035	-0.034	-0.031	-0.030	-0.028	-0.024	-0.021	-0.019	-0.015	-0.011	-0.009	-0.005	0.000	0.002	0.006	0.011	0.015	0.019	0.022	0.028	0.031	0.035	0.039	0.041	0.046	0.050	0.052	0.055	0.059	0.061	0.064	0.066	0.068	0.069	0.071	0.072	0.075	0.075	0.075	0.076	0.076	0.075	0.075	0.075	0.074	0.072	0.070	0.070	0.068	0.065	0.062	0.061	0.059	0.055	0.052	0.050	0.046	0.042	0.040	0.036	0.032	0.029	0.025	0.021	0.018	0.012	0.009	0.005	0.000	-0.004	-0.008	-0.011	-0.016	-0.020	-0.025	-0.029	-0.032	-0.038	-0.041	-0.045	-0.050	-0.054	-0.058	-0.062	-0.066	-0.070	-0.075	-0.079	-0.082	-0.086	-0.090	-0.094	-0.099	-0.101	-0.106	-0.109	-0.112	-0.115	-0.119	-0.122	-0.125	-0.129	-0.131	-0.132	-0.135	-0.136	-0.139	-0.141	-0.142	-0.144	-0.145	-0.146	-0.148	-0.148	-0.149	-0.149	-0.149	-0.149	-0.149	-0.149	-0.149	-0.146	-0.146	-0.144	-0.144	-0.141	-0.140	-0.139	-0.138	-0.136	-0.132	-0.131	-0.130	-0.128	-0.126	-0.124	-0.122	-0.120	-0.119	-0.116	-0.115	-0.114	-0.111	-0.111	-0.110	-0.109	-0.109	-0.109	-0.109	-0.109	-0.109	-0.110	-0.110	-0.112	-0.114	-0.115	-0.118	-0.120	-0.122	-0.125	-0.129	-0.132	-0.136	-0.140	-0.142	-0.146	-0.150	-0.154	-0.158	-0.161	-0.166	-0.169	-0.172	-0.176	-0.179	-0.182	-0.186	-0.188	-0.190	-0.191	-0.194	-0.195	-0.196	-0.196	-0.195	-0.195	-0.194	-0.192	-0.190	-0.188	-0.184	-0.180	-0.176	-0.171	-0.165	-0.160	-0.152	-0.146	-0.139	-0.130	-0.122	-0.112	-0.104	-0.094	-0.084	-0.074	-0.062	-0.051	-0.041	-0.030	-0.019	-0.008	0.004	0.015	0.028	0.039	0.050	0.061	0.071	0.082	0.091	0.101	0.111	0.120	0.129	0.136	0.145	0.151	0.158	0.164	0.169	0.174	0.178	0.181	0.184	0.186	0.188	0.188	0.189	0.186	0.185	0.182	0.179	0.176	0.171	0.166	0.159	0.152	0.146	0.138	0.129	0.119	0.109	0.098	0.088	0.075	0.064	0.051	0.038	0.025	0.011	-0.002	-0.018	-0.031	-0.045	-0.060	-0.075	-0.091	-0.106	-0.121	-0.136	-0.151	-0.166	-0.182	-0.196	-0.211	-0.225	-0.239	-0.254	-0.268	-0.280	-0.292	-0.304	-0.316	-0.329	-0.339	-0.349	-0.359	-0.368	-0.376	-0.384	-0.391	-0.399	-0.405	-0.411	-0.416	-0.420	-0.424	-0.426	-0.429	-0.431	-0.432	-0.434	-0.434	-0.434	-0.434	-0.431	-0.430	-0.428	-0.425	-0.422	-0.419	-0.416	-0.412	-0.408	-0.402	-0.398	-0.392	-0.388	-0.381	-0.376	-0.370	-0.365	-0.359	-0.354	-0.348	-0.342	-0.336	-0.331	-0.325	-0.320	-0.314	-0.309	-0.304	-0.298	-0.294	-0.288	-0.284	-0.279	-0.275	-0.270	-0.266	-0.261	-0.259	-0.254	-0.250	-0.245	-0.241	-0.239	-0.236	-0.231	-0.229	-0.225	-0.222	-0.219	-0.214	-0.210	-0.206	-0.202	-0.199	-0.194	-0.190	-0.185	-0.180	-0.175	-0.169	-0.164	-0.159	-0.152	-0.145	-0.139	-0.131	-0.124	-0.116	-0.109	-0.099	-0.091	-0.081	-0.072	-0.062	-0.051	-0.041	-0.030	-0.018	-0.006	0.005	0.018	0.031	0.044	0.058	0.071	0.085	0.099	0.114	0.129	0.142	0.159	0.174	0.190	0.205	0.221	0.236	0.252	0.268	0.285	0.300	0.316	0.332	0.349	0.365	0.381	0.398	0.412	0.429	0.445	0.461	0.476	0.491	0.507	0.522	0.538	0.554	0.568	0.582	0.598	0.611	0.625	0.639	0.652	0.666	0.679	0.691	0.704	0.716	0.728	0.740	0.751	0.762	0.772	0.784	0.795	0.805	0.815	0.825	0.835	0.844	0.852	0.862	0.871	0.879	0.888	0.896	0.904	0.911	0.920	0.926	0.934	0.940	0.948	0.954	0.961	0.968	0.974	0.981	0.988	0.992	0.999	1.005	1.011	1.018	1.022	1.028	1.034	1.039	1.045	1.049	1.054	1.059	1.062	1.068	1.071	1.075	1.078	1.082	1.085	1.088	1.090	1.092	1.095	1.096	1.098	1.099	1.099	1.100	1.100	1.099	1.099	1.098	1.096	1.095	1.091	1.089	1.086	1.082	1.079	1.075	1.069	1.065	1.059	1.054	1.048	1.041	1.035	1.028	1.021	1.014	1.006	0.999	0.991	0.984	0.975	0.966	0.959	0.950	0.942	0.934	0.926	0.918	0.909	0.901	0.894	0.886	0.878	0.870	0.864	0.856	0.850	0.844	0.838	0.831	0.826	0.820	0.815	0.811	0.806	0.802	0.798	0.794	0.791	0.789	0.786	0.782	0.781	0.780	0.778	0.776	0.776	0.776	0.775	0.775	0.775	0.774	0.775	0.775	0.775	0.778	0.778	0.779	0.780	0.782	0.784	0.786	0.788	0.790	0.792	0.795	0.799	0.801	0.804	0.808	0.810	0.815	0.818	0.822	0.825	0.830	0.834	0.839	0.844	0.849	0.852	0.859	0.864	0.869	0.874	0.880	0.885	0.891	0.899	0.904	0.910	0.916	0.922	0.929	0.935	0.942	0.949	0.955	0.961	0.969	0.976	0.981	0.989	0.995	1.001	1.008	1.012	1.018	1.024	1.029	1.035	1.040	1.045	1.051	1.055	1.060	1.064	1.069	1.072	1.076	1.079	1.082	1.086	1.090	1.091	1.095	1.098	1.100	1.102	1.104	1.106	1.109	1.111	1.114	1.116	1.119	1.121	1.124	1.126	1.130	1.131	1.135	1.139	1.142	1.146	1.149	1.154	1.158	1.162	1.168	1.172	1.179	1.184	1.190	1.196	1.202	1.209	1.216	1.224	1.231	1.239	1.246	1.255	1.264	1.272	1.280	1.290	1.298	1.308	1.316	1.326	1.335	1.345	1.355	1.364	1.374	1.384	1.392	1.404	1.414	1.424	1.432	1.442	1.452	1.462	1.472	1.482	1.492	1.502	1.512	1.521	1.531	1.541	1.551	1.561	1.571	1.580	1.590	1.600	1.611	1.621	1.631	1.641	1.651	1.661	1.672	1.681	1.692	1.702	1.712	1.724	1.735	1.745	1.756	1.766	1.778	1.788	1.798	1.809	1.819	1.828	1.839	1.849	1.859	1.869	1.879	1.888	1.898	1.906	1.915	1.924	1.931	1.939	1.946	1.952	1.960	1.966	1.971	1.976	1.981	1.985	1.989	1.992	1.996	1.998	1.999	1.999	2.000	2.000	2.000	1.998	1.995	1.992	1.991	1.986	1.984	1.979	1.972	1.968	1.960	1.955	1.946	1.940	1.932	1.924	1.915	1.908	1.898	1.888	1.879	1.870	1.859	1.849	1.839	1.829	1.818	1.809	1.798	1.788	1.778	1.766	1.758	1.748	1.738	1.728	1.719	1.710	1.700	1.692	1.684	1.676	1.669	1.660	1.654	1.648	1.641	1.635	1.629	1.624	1.620	1.615	1.610	1.606	1.602	1.600	1.596	1.594	1.591	1.590	1.588	1.586	1.585	1.584	1.584	1.584	1.584	1.584	1.584	1.585	1.586	1.588	1.590	1.591	1.592	1.595	1.598	1.600	1.604	1.606	1.611	1.614	1.619	1.622	1.628	1.632	1.638	1.644	1.649	1.654	1.661	1.666	1.674	1.680	1.688	1.695	1.704	1.711	1.720	1.729	1.738	1.748	1.756	1.766	1.776	1.785	1.796	1.808	1.819	1.829	1.840	1.851	1.862	1.874	1.886	1.898	1.909	1.921	1.934	1.945	1.958	1.970	1.981	1.994	2.006	2.018	2.030	2.042	2.054	2.065	2.076	2.088	2.099	2.109	2.120	2.129	2.140	2.149	2.159	2.168	2.175	2.185	2.191	2.200	2.206	2.212	2.220	2.225	2.231	2.236	2.240	2.245	2.249	2.252	2.256	2.259	2.261	2.262	2.264	2.264	2.265	2.266	2.265	2.265	2.264	2.262	2.260	2.259	2.256	2.254	2.251	2.248	2.244	2.241	2.236	2.232	2.228	2.222	2.218	2.212	2.206	2.201	2.195	2.190	2.182	2.176	2.170	2.162	2.156	2.148	2.140	2.132	2.125	2.116	2.109	2.099	2.091	2.082	2.072	2.062	2.054	2.044	2.034	2.024	2.014	2.004	1.992	1.981	1.970	1.959	1.946	1.935	1.921	1.909	1.896	1.882	1.870	1.855	1.841	1.828	1.811	1.796	1.782	1.766	1.750	1.734	1.718	1.701	1.685	1.668	1.651	1.634	1.616	1.599	1.582	1.564	1.548	1.529	1.511	1.494	1.476	1.459	1.442	1.425	1.409	1.392	1.376	1.361	1.346	1.331	1.316	1.301	1.290	1.276	1.265	1.254	1.242	1.234	1.224	1.216	1.210	1.202	1.198	1.192	1.190	1.188	1.188	1.186	1.188	1.189	1.191	1.196	1.201	1.208	1.215	1.224	1.232	1.244	1.255	1.268	1.280	1.294	1.310	1.326	1.342	1.360	1.378	1.398	1.418	1.438	1.458	1.479	1.500	1.521	1.542	1.564	1.586	1.609	1.630	1.652	1.675	1.696	1.718	1.739	1.760	1.779	1.799	1.816	1.835	1.852	1.869	1.886	1.900	1.914	1.928	1.940	1.951	1.960	1.969	1.976	1.982	1.988	1.991	1.994	1.995	1.995	1.994	1.992	1.988	1.984	1.978	1.970	1.961	1.951	1.940	1.930	1.916	1.901	1.886	1.870	1.854	1.836	1.818	1.798	1.776	1.755	1.734	1.711	1.688	1.665	1.641	1.618	1.594	1.569	1.545	1.519	1.495	1.470	1.446	1.421	1.398	1.374	1.350	1.328	1.304	1.281	1.261	1.240	1.220	1.200	1.181	1.164	1.146	1.130	1.115	1.100	1.088	1.075	1.064	1.054	1.044	1.036	1.029	1.021	1.018	1.014	1.009	1.008	1.006	1.008	1.008	1.010	1.012	1.016	1.021	1.026	1.031	1.039	1.046	1.054	1.062	1.072	1.082	1.092	1.102	1.114	1.125	1.136	1.148	1.160	1.171	1.182	1.195	1.206	1.218	1.229	1.240	1.251	1.261	1.271	1.280	1.290	1.299	1.306	1.312	1.320	1.326	1.331	1.336	1.341	1.345	1.348	1.349	1.351	1.352	1.351	1.351	1.350	1.350	1.348	1.345	1.341	1.339	1.334	1.330	1.325	1.320	1.314	1.308	1.301	1.296	1.290	1.282	1.278	1.270	1.265	1.259	1.252	1.246	1.241	1.236	1.231	1.228	1.224	1.220	1.216	1.215	1.212	1.210	1.210	1.210	1.210	1.211	1.212	1.215	1.218	1.221	1.225	1.229	1.235	1.240	1.248	1.255	1.261	1.270	1.279	1.288	1.298	1.308	1.318	1.329	1.340	1.351	1.362	1.374	1.385	1.398	1.409	1.422	1.434	1.445	1.458	1.470	1.481	1.492	1.504	1.514	1.525	1.535	1.544	1.554	1.562	1.570	1.578	1.585	1.592	1.598	1.604	1.608	1.612	1.616	1.619	1.620	1.621	1.622	1.622	1.621	1.619	1.618	1.614	1.610	1.605	1.599	1.591	1.585	1.578	1.569	1.559	1.549	1.538	1.526	1.514	1.500	1.486	1.472	1.458	1.440	1.424	1.408	1.389	1.372	1.352	1.334	1.312	1.294	1.272	1.251	1.229	1.206	1.184	1.161	1.136	1.112	1.089	1.064	1.039	1.012	0.988	0.962	0.936	0.910	0.884	0.856	0.830	0.804	0.775	0.749	0.722	0.695	0.668	0.640	0.614	0.586	0.559	0.532	0.505	0.479	0.452	0.426	0.400	0.375	0.350	0.325	0.300	0.276	0.251	0.228	0.205	0.182	0.160	0.139	0.118	0.095	0.076	0.055	0.036	0.018	-0.001	-0.020	-0.036	-0.052	-0.070	-0.086	-0.101	-0.118	-0.131	-0.145	-0.160	-0.172	-0.185	-0.199	-0.211	-0.222	-0.234	-0.246	-0.258	-0.268	-0.279	-0.289	-0.299	-0.310	-0.321	-0.332	-0.342	-0.352	-0.364	-0.375	-0.385	-0.396	-0.408	-0.420	-0.431	-0.444	-0.455	-0.468	-0.481	-0.494	-0.506	-0.520	-0.534	-0.548	-0.561	-0.576	-0.591	-0.605	-0.621	-0.636	-0.652	-0.669	-0.684	-0.700	-0.716	-0.732	-0.748	-0.765	-0.780	-0.796	-0.812	-0.829	-0.845	-0.860	-0.876	-0.891	-0.906	-0.921	-0.934	-0.949	-0.961	-0.975	-0.989	-1.000	-1.012	-1.024	-1.035	-1.045	-1.055	-1.064	-1.074	-1.081	-1.090	-1.098	-1.105	-1.111	-1.116	-1.122	-1.128	-1.132	-1.136	-1.140	-1.144	-1.146	-1.150	-1.151	-1.154	-1.156	-1.159	-1.159	-1.161	-1.161	-1.162	-1.162	-1.165	-1.165	-1.165	-1.165	-1.165	-1.166	-1.166	-1.166	-1.168	-1.168	-1.168	-1.168	-1.168	-1.169	-1.169	-1.169	-1.169	-1.170	-1.170	-1.170	-1.171	-1.171	-1.171	-1.171	-1.171	-1.172	-1.171	-1.171	-1.171	-1.170	-1.170	-1.169	-1.169	-1.168	-1.168	-1.166	-1.164	-1.161	-1.160	-1.158	-1.155	-1.151	-1.149	-1.145	-1.140	-1.136	-1.132	-1.129	-1.122	-1.118	-1.112	-1.106	-1.101	-1.095	-1.088	-1.081	-1.075	-1.066	-1.060	-1.051	-1.044	-1.036	-1.028	-1.019	-1.011	-1.002	-0.992	-0.984	-0.976	-0.966	-0.958	-0.950	-0.941	-0.931	-0.922	-0.915	-0.905	-0.898	-0.888	-0.880	-0.871	-0.862	-0.855	-0.846	-0.839	-0.831	-0.824	-0.816	-0.809	-0.801	-0.794	-0.789	-0.781	-0.774	-0.769	-0.761	-0.755	-0.749	-0.742	-0.738	-0.731	-0.725	-0.720	-0.714	-0.709	-0.704	-0.699	-0.694	-0.689	-0.684	-0.678	-0.674	-0.669	-0.662	-0.659	-0.654	-0.649	-0.644	-0.640	-0.635	-0.630	-0.625	-0.620	-0.615	-0.610	-0.606	-0.600	-0.595	-0.590	-0.586	-0.581	-0.576	-0.570	-0.565	-0.560	-0.555	-0.550	-0.544	-0.540	-0.534	-0.529	-0.522	-0.518	-0.512	-0.506	-0.500	-0.495	-0.490	-0.484	-0.479	-0.472	-0.468	-0.462	-0.458	-0.451	-0.446	-0.440	-0.435	-0.429	-0.425	-0.419	-0.414	-0.409	-0.404	-0.398	-0.392	-0.388	-0.382	-0.378	-0.372	-0.366	-0.361	-0.356	-0.352	-0.348	-0.341	-0.336	-0.331	-0.326	-0.321	-0.318	-0.312	-0.306	-0.301	-0.298	-0.291	-0.286	-0.281	-0.276	-0.270	-0.265	-0.259	-0.254	-0.249	-0.242	-0.238	-0.230	-0.225	-0.219	-0.212	-0.208	-0.201	-0.194	-0.189	-0.182	-0.176	-0.170	-0.162	-0.158	-0.150	-0.144	-0.136	-0.130	-0.124	-0.116	-0.110	-0.102	-0.096	-0.090	-0.082	-0.076	-0.069	-0.062	-0.058	-0.050	-0.044	-0.038	-0.031	-0.026	-0.019	-0.014	-0.006	-0.001	0.004	0.011	0.016	0.021	0.028	0.032	0.039	0.045	0.049	0.055	0.060	0.065	0.070	0.076	0.081	0.088	0.092	0.099	0.105	0.110	0.116	0.122	0.129	0.135	0.142	0.149	0.156	0.162	0.170	0.178	0.185	0.192	0.200	0.209	0.218	0.226	0.235	0.244	0.254	0.262	0.272	0.282	0.292	0.302	0.312	0.322	0.332	0.344	0.354	0.364	0.374	0.385	0.395	0.404	0.414	0.424	0.434	0.442	0.451	0.460	0.469	0.476	0.484	0.491	0.498	0.504	0.510	0.515	0.520	0.524	0.529	0.531	0.534	0.536	0.538	0.539	0.540	0.539	0.538	0.538	0.536	0.532	0.530	0.528	0.524	0.520	0.515	0.509	0.505	0.499	0.494	0.486	0.481	0.475	0.469	0.461	0.455	0.449	0.441	0.435	0.429	0.422	0.416	0.410	0.405	0.399	0.395	0.390	0.386	0.382	0.379	0.376	0.374	0.371	0.371	0.370	0.370	0.370	0.370	0.372	0.374	0.375	0.378	0.381	0.385	0.389	0.394	0.398	0.404	0.410	0.416	0.422	0.429	0.436	0.442	0.450	0.458	0.465	0.472	0.481	0.488	0.495	0.504	0.510	0.518	0.525	0.532	0.539	0.545	0.552	0.559	0.564	0.570	0.575	0.579	0.584	0.589	0.592	0.595	0.599	0.601	0.604	0.606	0.609	0.610	0.611	0.612	0.614	0.615	0.616	0.618	0.619	0.619	0.621	0.621	0.622	0.622	0.625	0.625	0.628	0.629	0.632	0.634	0.638	0.640	0.644	0.648	0.652	0.658	0.662	0.668	0.674	0.681	0.689	0.698	0.705	0.714	0.724	0.732	0.744	0.755	0.766	0.778	0.789	0.801	0.814	0.828	0.840	0.854	0.869	0.882	0.896	0.910	0.925	0.940	0.955	0.969	0.984	0.998	1.011	1.028	1.041	1.055	1.068	1.081	1.095	1.106	1.119	1.131	1.144	1.154	1.165	1.175	1.185	1.195	1.204	1.211	1.220	1.228	1.235	1.241	1.248	1.252	1.258	1.262	1.268	1.271	1.274	1.278	1.280	1.282	1.284	1.286	1.286	1.286	1.288	1.288	1.288	1.286	1.285	1.285	1.284	1.281	1.280	1.279	1.276	1.275	1.272	1.270	1.269	1.265	1.264	1.261	1.259	1.256	1.254	1.251	1.249	1.248	1.245	1.242	1.240	1.238	1.236	1.235	1.232	1.230	1.229	1.229	1.228	1.226	1.226	1.225	1.224	1.225	1.224	1.224	1.224	1.225	1.225	1.226	1.228	1.229	1.230	1.231	1.234	1.234	1.236	1.238	1.241	1.242	1.245	1.246	1.250	1.251	1.255	1.258	1.260	1.262	1.266	1.268	1.271	1.274	1.276	1.278	1.280	1.282	1.285	1.288	1.289	1.291	1.292	1.294	1.295	1.296	1.299	1.300	1.300	1.300	1.300	1.300	1.300	1.300	1.299	1.298	1.296	1.295	1.292	1.290	1.289	1.285	1.284	1.280	1.276	1.272	1.269	1.264	1.260	1.255	1.250	1.245	1.239	1.234	1.226	1.221	1.215	1.208	1.200	1.192	1.185	1.176	1.169	1.160	1.152	1.142	1.134	1.124	1.114	1.105	1.095	1.085	1.074	1.064	1.051	1.040	1.030	1.018	1.006	0.994	0.981	0.969	0.956	0.945	0.932	0.919	0.906	0.892	0.880	0.868	0.854	0.841	0.828	0.815	0.802	0.790	0.778	0.764	0.751	0.740	0.726	0.715	0.704	0.691	0.680	0.670	0.659	0.648	0.638	0.628	0.619	0.609	0.600	0.591	0.584	0.575	0.568	0.560	0.552	0.548	0.541	0.535	0.530	0.525	0.520	0.516	0.512	0.510	0.506	0.502	0.500	0.498	0.495	0.492	0.491	0.490	0.489	0.488	0.486	0.485	0.485	0.484	0.482	0.484	0.482	0.482	0.481	0.482	0.482	0.481	0.482	0.482	0.482	0.482	0.484	0.484	0.485	0.485	0.488	0.489	0.490	0.491	0.492	0.496	0.498	0.500	0.502	0.507	0.510	0.514	0.519	0.522	0.529	0.534	0.540	0.548	0.555	0.562	0.571	0.580	0.589	0.599	0.610	0.620	0.632	0.644	0.658	0.671	0.685	0.700	0.715	0.730	0.746	0.764	0.781	0.799	0.816	0.835	0.854	0.874	0.894	0.912	0.932	0.954	0.974	0.996	1.016	1.038	1.060	1.081	1.104	1.124	1.145	1.166	1.190	1.210	1.231	1.252	1.274	1.295	1.315	1.336	1.356	1.376	1.396	1.416	1.436	1.455	1.475	1.494	1.512	1.530	1.548	1.566	1.584	1.601	1.619	1.636	1.652	1.669	1.685	1.702	1.718	1.734	1.749	1.765	1.780	1.795	1.810	1.826	1.840	1.855	1.870	1.885	1.899	1.914	1.926	1.941	1.955	1.969	1.982	1.996	2.010	2.024	2.036	2.049	2.062	2.074	2.086	2.098	2.110	2.121	2.131	2.141	2.152	2.161	2.170	2.179	2.188	2.195	2.204	2.209	2.216	2.222	2.226	2.231	2.235	2.239	2.241	2.242	2.244	2.244	2.244	2.244	2.241	2.239	2.235	2.230	2.226	2.221	2.214	2.206	2.198	2.188	2.179	2.168	2.155	2.142	2.129	2.114	2.100	2.082	2.065	2.049	2.029	2.009	1.988	1.966	1.942	1.920	1.895	1.870	1.844	1.818	1.790	1.760	1.731	1.701	1.670	1.638	1.605	1.570	1.538	1.501	1.466	1.430	1.392	1.355	1.315	1.276	1.236	1.196	1.155	1.114	1.072	1.030	0.988	0.945	0.901	0.856	0.811	0.769	0.724	0.679	0.634	0.589	0.544	0.499	0.454	0.409	0.365	0.320	0.276	0.231	0.188	0.144	0.100	0.058	0.015	-0.028	-0.070	-0.111	-0.151	-0.192	-0.231	-0.270	-0.310	-0.348	-0.384	-0.421	-0.456	-0.491	-0.525	-0.559	-0.592	-0.624	-0.655	-0.685	-0.715	-0.742	-0.770	-0.796	-0.822	-0.849	-0.872	-0.896	-0.919	-0.941	-0.961	-0.982	-1.001	-1.020	-1.039	-1.055	-1.071	-1.086	-1.101	-1.116	-1.129	-1.141	-1.152	-1.164	-1.175	-1.184	-1.192	-1.201	-1.209	-1.215	-1.221	-1.228	-1.232	-1.238	-1.240	-1.244	-1.248	-1.249	-1.250	-1.251	-1.252	-1.252	-1.251	-1.251	-1.249	-1.248	-1.245	-1.241	-1.239	-1.234	-1.229	-1.222	-1.218	-1.211	-1.204	-1.196	-1.188	-1.180	-1.171	-1.160	-1.150	-1.140	-1.129	-1.118	-1.105	-1.091	-1.079	-1.064	-1.051	-1.036	-1.020	-1.005	-0.988	-0.972	-0.954	-0.936	-0.919	-0.901	-0.882	-0.862	-0.844	-0.824	-0.805	-0.784	-0.762	-0.742	-0.721	-0.701	-0.679	-0.659	-0.638	-0.615	-0.594	-0.572	-0.551	-0.529	-0.507	-0.486	-0.465	-0.444	-0.421	-0.400	-0.380	-0.359	-0.338	-0.318	-0.296	-0.275	-0.256	-0.235	-0.216	-0.198	-0.178	-0.158	-0.139	-0.120	-0.102	-0.084	-0.065	-0.046	-0.029	-0.011	0.008	0.025	0.042	0.060	0.078	0.095	0.112	0.130	0.149	0.166	0.184	0.202	0.220	0.239	0.256	0.274	0.292	0.310	0.330	0.350	0.368	0.388	0.408	0.426	0.446	0.466	0.486	0.507	0.528	0.548	0.569	0.589	0.610	0.630	0.651	0.672	0.692	0.715	0.735	0.756	0.776	0.798	0.818	0.838	0.858	0.878	0.898	0.915	0.935	0.952	0.971	0.989	1.005	1.021	1.038	1.054	1.069	1.082	1.096	1.109	1.122	1.135	1.146	1.156	1.166	1.176	1.186	1.194	1.201	1.208	1.214	1.220	1.225	1.230	1.234	1.235	1.238	1.240	1.241	1.241	1.242	1.241	1.240	1.239	1.238	1.236	1.234	1.230	1.226	1.224	1.220	1.216	1.211	1.206	1.202	1.196	1.191	1.186	1.179	1.174	1.168	1.161	1.155	1.149	1.141	1.136	1.129	1.122	1.115	1.108	1.102	1.095	1.089	1.081	1.075	1.069	1.064	1.058	1.051	1.045	1.040	1.035	1.029	1.024	1.019	1.014	1.009	1.005	1.001	0.998	0.994	0.990	0.986	0.985	0.982	0.980	0.979	0.976	0.976	0.976	0.975	0.976	0.978	0.979	0.980	0.981	0.984	0.988	0.990	0.995	1.000	1.004	1.010	1.015	1.021	1.028	1.035	1.041	1.051	1.059	1.068	1.078	1.088	1.096	1.108	1.118	1.129	1.140	1.151	1.164	1.175	1.188	1.200	1.214	1.226	1.241	1.254	1.268	1.281	1.295	1.309	1.324	1.338	1.351	1.366	1.380	1.394	1.409	1.422	1.438	1.450	1.465	1.479	1.492	1.508	1.520	1.532	1.546	1.560	1.572	1.585	1.599	1.611	1.625	1.636	1.649	1.660	1.671	1.682	1.694	1.704	1.715	1.725	1.735	1.745	1.754	1.762	1.771	1.779	1.788	1.795	1.802	1.809	1.815	1.821	1.826	1.831	1.836	1.839	1.842	1.845	1.848	1.849	1.850	1.850	1.850	1.849	1.848	1.846	1.844	1.841	1.836	1.832	1.828	1.822	1.816	1.810	1.804	1.796	1.789	1.780	1.771	1.761	1.752	1.742	1.731	1.721	1.710	1.699	1.688	1.675	1.664	1.651	1.638	1.626	1.614	1.600	1.588	1.576	1.562	1.550	1.538	1.525	1.512	1.500	1.488	1.476	1.464	1.452	1.441	1.430	1.420	1.408	1.398	1.386	1.376	1.366	1.356	1.346	1.336	1.328	1.318	1.309	1.299	1.290	1.280	1.271	1.262	1.254	1.244	1.235	1.225	1.216	1.206	1.198	1.186	1.178	1.168	1.156	1.146	1.135	1.122	1.112	1.100	1.088	1.076	1.064	1.050	1.038	1.024	1.010	0.995	0.981	0.966	0.951	0.935	0.920	0.904	0.888	0.871	0.855	0.839	0.822	0.805	0.789	0.771	0.755	0.738	0.721	0.702	0.686	0.670	0.654	0.638	0.621	0.606	0.591	0.576	0.561	0.548	0.534	0.520	0.509	0.495	0.485	0.472	0.464	0.454	0.444	0.436	0.428	0.421	0.415	0.410	0.404	0.401	0.396	0.394	0.392	0.391	0.390	0.391	0.391	0.392	0.394	0.396	0.399	0.401	0.406	0.410	0.414	0.419	0.424	0.429	0.434	0.440	0.444	0.450	0.455	0.460	0.466	0.470	0.475	0.480	0.484	0.488	0.491	0.494	0.495	0.498	0.498	0.500	0.500	0.498	0.496	0.494	0.490	0.486	0.481	0.476	0.470	0.462	0.456	0.448	0.436	0.428	0.416	0.405	0.392	0.379	0.366	0.351	0.338	0.322	0.306	0.289	0.272	0.256	0.239	0.221	0.202	0.185	0.168	0.149	0.131	0.114	0.096	0.078	0.060	0.042	0.025	0.009	-0.009	-0.024	-0.040	-0.055	-0.070	-0.085	-0.098	-0.111	-0.125	-0.138	-0.149	-0.161	-0.171	-0.181	-0.191	-0.201	-0.210	-0.220	-0.229	-0.236	-0.244	-0.252	-0.259	-0.266	-0.272	-0.280	-0.288	-0.292	-0.300	-0.306	-0.312	-0.319	-0.326	-0.332	-0.340	-0.346	-0.354	-0.361	-0.369	-0.378	-0.386	-0.394	-0.402	-0.412	-0.422	-0.431	-0.441	-0.451	-0.461	-0.472	-0.482	-0.494	-0.505	-0.516	-0.528	-0.539	-0.550	-0.561	-0.572	-0.584	-0.594	-0.605	-0.615	-0.625	-0.634	-0.642	-0.652	-0.660	-0.668	-0.675	-0.681	-0.688	-0.692	-0.696	-0.700	-0.704	-0.705	-0.708	-0.709	-0.708	-0.708	-0.705	-0.702	-0.700	-0.696	-0.691	-0.685	-0.679	-0.672	-0.665	-0.656	-0.648	-0.639	-0.629	-0.619	-0.608	-0.598	-0.585	-0.575	-0.562	-0.550	-0.538	-0.526	-0.515	-0.502	-0.490	-0.478	-0.466	-0.455	-0.444	-0.432	-0.422	-0.411	-0.401	-0.392	-0.384	-0.375	-0.366	-0.360	-0.352	-0.346	-0.340	-0.335	-0.329	-0.325	-0.321	-0.319	-0.315	-0.312	-0.311	-0.310	-0.308	-0.308	-0.305	-0.305	-0.305	-0.305	-0.306	-0.306	-0.306	-0.306	-0.308	-0.308	-0.308	-0.309	-0.309	-0.309	-0.309	-0.309	-0.309	-0.309	-0.308	-0.306	-0.305	-0.304	-0.302	-0.300	-0.298	-0.295	-0.291	-0.288	-0.284	-0.280	-0.276	-0.271	-0.268	-0.261	-0.256	-0.250	-0.245	-0.240	-0.234	-0.228	-0.222	-0.216	-0.210	-0.204	-0.199	-0.192	-0.188	-0.182	-0.176	-0.171	-0.168	-0.162	-0.159	-0.155	-0.150	-0.146	-0.144	-0.141	-0.139	-0.136	-0.135	-0.134	-0.132	-0.132	-0.131	-0.131	-0.132	-0.134	-0.135	-0.135	-0.138	-0.139	-0.141	-0.144	-0.148	-0.150	-0.155	-0.156	-0.161	-0.165	-0.169	-0.172	-0.178	-0.181	-0.186	-0.190	-0.195	-0.199	-0.204	-0.209	-0.212	-0.218	-0.222	-0.226	-0.231	-0.235	-0.240	-0.244	-0.248	-0.252	-0.256	-0.259	-0.264	-0.268	-0.271	-0.274	-0.279	-0.281	-0.285	-0.288	-0.290	-0.294	-0.296	-0.300	-0.302	-0.305	-0.309	-0.310	-0.312	-0.315	-0.316	-0.319	-0.319	-0.321	-0.322	-0.325	-0.325	-0.325	-0.328	-0.328	-0.328	-0.328	-0.328	-0.326	-0.326	-0.326	-0.325	-0.324	-0.321	-0.321	-0.319	-0.316	-0.315	-0.312	-0.310	-0.308	-0.304	-0.301	-0.298	-0.294	-0.291	-0.288	-0.284	-0.280	-0.275	-0.272	-0.268	-0.264	-0.260	-0.256	-0.252	-0.250	-0.246	-0.242	-0.240	-0.236	-0.234	-0.231	-0.229	-0.228	-0.225	-0.224	-0.224	-0.222	-0.222	-0.222	-0.222	-0.224	-0.225	-0.226	-0.229	-0.231	-0.234	-0.238	-0.241	-0.245	-0.249	-0.254	-0.259	-0.262	-0.269	-0.274	-0.279	-0.285	-0.290	-0.296	-0.302	-0.308	-0.312	-0.319	-0.325	-0.329	-0.335	-0.340	-0.344	-0.349	-0.351	-0.356	-0.360	-0.362	-0.364	-0.366	-0.368	-0.369	-0.370	-0.370	-0.369	-0.369	-0.366	-0.364	-0.361	-0.358	-0.354	-0.350	-0.345	-0.340	-0.334	-0.328	-0.321	-0.315	-0.308	-0.299	-0.291	-0.284	-0.275	-0.265	-0.258	-0.249	-0.239	-0.231	-0.221	-0.212	-0.204	-0.194	-0.186	-0.179	-0.170	-0.164	-0.156	-0.149	-0.142	-0.136	-0.131	-0.125	-0.121	-0.119	-0.115	-0.112	-0.110	-0.109	-0.109	-0.109	-0.110	-0.111	-0.114	-0.116	-0.120	-0.124	-0.130	-0.135	-0.141	-0.149	-0.156	-0.164	-0.174	-0.184	-0.194	-0.205	-0.216	-0.228	-0.241	-0.254	-0.266	-0.280	-0.292	-0.306	-0.321	-0.336	-0.350	-0.365	-0.379	-0.394	-0.409	-0.422	-0.436	-0.451	-0.466	-0.480	-0.494	-0.506	-0.519	-0.532	-0.544	-0.555	-0.568	-0.578	-0.588	-0.596	-0.606	-0.614	-0.621	-0.629	-0.635	-0.641	-0.645	-0.649	-0.654	-0.656	-0.659	-0.660	-0.661	-0.662	-0.661	-0.661	-0.659	-0.656	-0.654	-0.651	-0.648	-0.644	-0.639	-0.634	-0.628	-0.624	-0.618	-0.610	-0.604	-0.596	-0.589	-0.582	-0.574	-0.568	-0.559	-0.551	-0.544	-0.536	-0.528	-0.521	-0.514	-0.505	-0.499	-0.491	-0.485	-0.478	-0.470	-0.464	-0.459	-0.451	-0.446	-0.440	-0.435	-0.430	-0.424	-0.419	-0.415	-0.410	-0.405	-0.401	-0.398	-0.395	-0.390	-0.388	-0.384	-0.381	-0.378	-0.375	-0.371	-0.369	-0.365	-0.364	-0.360	-0.358	-0.354	-0.351	-0.349	-0.345	-0.341	-0.338	-0.334	-0.330	-0.326	-0.321	-0.318	-0.312	-0.309	-0.302	-0.298	-0.292	-0.286	-0.281	-0.274	-0.269	-0.261	-0.254	-0.246	-0.239	-0.230	-0.221	-0.214	-0.204	-0.194	-0.184	-0.174	-0.164	-0.154	-0.142	-0.131	-0.120	-0.108	-0.095	-0.084	-0.071	-0.058	-0.045	-0.030	-0.018	-0.004	0.011	0.025	0.040	0.054	0.069	0.084	0.099	0.114	0.130	0.144	0.160	0.175	0.191	0.208	0.222	0.238	0.254	0.270	0.285	0.301	0.316	0.331	0.348	0.362	0.378	0.391	0.406	0.421	0.435	0.450	0.464	0.478	0.490	0.504	0.516	0.530	0.541	0.554	0.565	0.576	0.586	0.598	0.609	0.618	0.629	0.638	0.646	0.655	0.664	0.672	0.681	0.688	0.695	0.701	0.709	0.715	0.721	0.728	0.732	0.739	0.744	0.748	0.754	0.758	0.762	0.768	0.770	0.775	0.780	0.784	0.786	0.790	0.794	0.798	0.799	0.804	0.806	0.809	0.811	0.815	0.818	0.818	0.821	0.822	0.825	0.826	0.829	0.830	0.830	0.832	0.832	0.834	0.834	0.835	0.835	0.835	0.835	0.834	0.834	0.834	0.832	0.831	0.830	0.828	0.826	0.824	0.821	0.819	0.815	0.812	0.809	0.805	0.801	0.798	0.794	0.789	0.785	0.781	0.776	0.771	0.768	0.762	0.759	0.754	0.749	0.744	0.740	0.735	0.730	0.726	0.721	0.718	0.714	0.710	0.706	0.702	0.700	0.696	0.692	0.690	0.689	0.686	0.684	0.682	0.680	0.679	0.678	0.676	0.676	0.676	0.676	0.676	0.678	0.676	0.678	0.679	0.680	0.682	0.684	0.685	0.688	0.689	0.692	0.694	0.698	0.700	0.702	0.706	0.709	0.712	0.718	0.720	0.725	0.730	0.734	0.739	0.744	0.749	0.755	0.759	0.766	0.771	0.778	0.782	0.790	0.798	0.804	0.810	0.818	0.825	0.832	0.841	0.849	0.856	0.865	0.874	0.881	0.890	0.898	0.906	0.916	0.925	0.934	0.942	0.951	0.960	0.969	0.978	0.986	0.994	1.004	1.011	1.019	1.028	1.035	1.042	1.050	1.058	1.065	1.071	1.078	1.084	1.091	1.096	1.101	1.108	1.112	1.118	1.121	1.128	1.131	1.135	1.139	1.142	1.146	1.150	1.152	1.156	1.159	1.162	1.165	1.169	1.171	1.175	1.178	1.181	1.184	1.186	1.191	1.194	1.198	1.201	1.205	1.209	1.214	1.219	1.222	1.229	1.235	1.240	1.245	1.251	1.258	1.262	1.269	1.276	1.281	1.289	1.296	1.302	1.310	1.316	1.322	1.330	1.336	1.345	1.350	1.358	1.364	1.370	1.376	1.384	1.390	1.396	1.401	1.408	1.414	1.419	1.425	1.429	1.434	1.439	1.444	1.448	1.452	1.456	1.461	1.466	1.470	1.474	1.478	1.481	1.486	1.489	1.494	1.498	1.501	1.506	1.510	1.516	1.520	1.526	1.531	1.538	1.544	1.550	1.556	1.562	1.570	1.576	1.585	1.592	1.601	1.609	1.618	1.626	1.635	1.645	1.654	1.664	1.674	1.682	1.692	1.702	1.712	1.722	1.732	1.742	1.751	1.760	1.769	1.778	1.786	1.795	1.802	1.809	1.815	1.821	1.828	1.831	1.836	1.841	1.844	1.846	1.848	1.849	1.849	1.849	1.848	1.845	1.841	1.839	1.835	1.830	1.825	1.818	1.812	1.805	1.795	1.788	1.778	1.769	1.759	1.748	1.735	1.724	1.711	1.699	1.688	1.674	1.661	1.648	1.634	1.621	1.608	1.594	1.580	1.568	1.554	1.540	1.529	1.515	1.502	1.490	1.479	1.468	1.455	1.444	1.432	1.422	1.412	1.402	1.394	1.385	1.376	1.368	1.361	1.352	1.346	1.340	1.335	1.328	1.322	1.318	1.312	1.308	1.304	1.300	1.295	1.292	1.289	1.285	1.284	1.280	1.279	1.276	1.275	1.272	1.271	1.270	1.269	1.268	1.266	1.266	1.265	1.265	1.266	1.266	1.268	1.268	1.270	1.270	1.272	1.274	1.276	1.279	1.281	1.285	1.288	1.292	1.295	1.300	1.305	1.311	1.316	1.321	1.329	1.335	1.342	1.350	1.359	1.366	1.375	1.385	1.394	1.405	1.414	1.425	1.436	1.449	1.460	1.471	1.484	1.496	1.510	1.522	1.536	1.549	1.562	1.576	1.590	1.604	1.619	1.631	1.645	1.660	1.674	1.689	1.701	1.716	1.730	1.742	1.756	1.770	1.782	1.795	1.808	1.820	1.831	1.844	1.855	1.866	1.878	1.886	1.898	1.906	1.916	1.925	1.934	1.942	1.951	1.958	1.965	1.972	1.980	1.985	1.991	1.998	2.002	2.007	2.013	2.018	2.021	2.025	2.029	2.031	2.035	2.038	2.040	2.041	2.044	2.045	2.046	2.047	2.050	2.050	2.051	2.051	2.052	2.051	2.052	2.051	2.051	2.051	2.050	2.049	2.047	2.045	2.044	2.041	2.039	2.035	2.033	2.030	2.025	2.021	2.016	2.013	2.007	2.001	1.996	1.990	1.985	1.979	1.971	1.964	1.955	1.948	1.939	1.929	1.920	1.910	1.899	1.889	1.878	1.865	1.854	1.841	1.828	1.815	1.801	1.788	1.772	1.759	1.744	1.728	1.712	1.696	1.680	1.664	1.648	1.631	1.614	1.598	1.580	1.564	1.546	1.530	1.514	1.499	1.481	1.466	1.450	1.435	1.421	1.406	1.392	1.379	1.366	1.354	1.341	1.331	1.321	1.310	1.302	1.295	1.288	1.281	1.276	1.272	1.270	1.268	1.266	1.265	1.268	1.269	1.272	1.276	1.281	1.289	1.296	1.304	1.314	1.325	1.336	1.349	1.362	1.378	1.392	1.410	1.428	1.445	1.465	1.484	1.504	1.526	1.548	1.570	1.592	1.615	1.640	1.664	1.688	1.711	1.736	1.761	1.786	1.810	1.835	1.860	1.884	1.909	1.931	1.955	1.978	2.000	2.022	2.044	2.065	2.085	2.104	2.122	2.140	2.158	2.172	2.188	2.201	2.214	2.226	2.236	2.248	2.255	2.264	2.269	2.274	2.279	2.281	2.282	2.282	2.282	2.280	2.278	2.274	2.268	2.261	2.254	2.245	2.235	2.225	2.212	2.199	2.186	2.170	2.156	2.138	2.121	2.102	2.085	2.065	2.045	2.025	2.004	1.981	1.959	1.938	1.915	1.892	1.870	1.848	1.824	1.801	1.778	1.755	1.731	1.710	1.688	1.666	1.645	1.625	1.604	1.584	1.566	1.546	1.530	1.512	1.496	1.481	1.466	1.452	1.440	1.428	1.416	1.406	1.398	1.390	1.382	1.376	1.370	1.366	1.362	1.360	1.358	1.356	1.358	1.359	1.360	1.361	1.365	1.368	1.372	1.378	1.382	1.389	1.394	1.400	1.408	1.415	1.421	1.430	1.436	1.445	1.452	1.460	1.468	1.475	1.481	1.489	1.496	1.502	1.509	1.514	1.520	1.524	1.528	1.531	1.535	1.538	1.540	1.541	1.541	1.542	1.542	1.540	1.539	1.538	1.535	1.531	1.528	1.524	1.520	1.515	1.509	1.505	1.498	1.491	1.484	1.479	1.471	1.464	1.456	1.449	1.442	1.435	1.428	1.420	1.414	1.408	1.401	1.395	1.390	1.384	1.379	1.374	1.370	1.365	1.362	1.360	1.358	1.356	1.355	1.354	1.354	1.355	1.356	1.358	1.359	1.362	1.365	1.370	1.375	1.380	1.385	1.391	1.396	1.404	1.410	1.419	1.426	1.434	1.444	1.451	1.461	1.470	1.480	1.489	1.499	1.509	1.518	1.529	1.536	1.546	1.556	1.565	1.574	1.582	1.591	1.600	1.608	1.615	1.622	1.630	1.636	1.642	1.649	1.655	1.659	1.664	1.666	1.669	1.672	1.675	1.675	1.678	1.676	1.676	1.675	1.672	1.671	1.668	1.664	1.659	1.654	1.649	1.641	1.634	1.626	1.618	1.609	1.599	1.589	1.578	1.565	1.554	1.540	1.526	1.511	1.496	1.481	1.465	1.449	1.431	1.414	1.394	1.375	1.356	1.336	1.315	1.294	1.272	1.250	1.228	1.205	1.182	1.159	1.135	1.111	1.086	1.061	1.038	1.011	0.986	0.960	0.934	0.909	0.882	0.856	0.830	0.804	0.778	0.751	0.726	0.700	0.672	0.648	0.622	0.596	0.571	0.546	0.522	0.496	0.472	0.449	0.426	0.402	0.379	0.356	0.335	0.314	0.292	0.272	0.252	0.232	0.214	0.194	0.175	0.158	0.141	0.124	0.108	0.091	0.075	0.061	0.045	0.031	0.018	0.005	-0.009	-0.021	-0.034	-0.045	-0.059	-0.069	-0.081	-0.092	-0.102	-0.115	-0.125	-0.135	-0.146	-0.156	-0.168	-0.179	-0.189	-0.200	-0.211	-0.222	-0.234	-0.245	-0.256	-0.269	-0.280	-0.294	-0.306	-0.318	-0.331	-0.345	-0.359	-0.372	-0.386	-0.402	-0.416	-0.431	-0.446	-0.461	-0.478	-0.494	-0.509	-0.526	-0.542	-0.559	-0.576	-0.592	-0.609	-0.626	-0.642	-0.660	-0.676	-0.692	-0.710	-0.726	-0.742	-0.758	-0.774	-0.789	-0.804	-0.819	-0.834	-0.846	-0.861	-0.874	-0.886	-0.900	-0.911	-0.924	-0.934	-0.945	-0.955	-0.965	-0.974	-0.984	-0.991	-0.999	-1.008	-1.014	-1.020	-1.026	-1.031	-1.038	-1.042	-1.048	-1.052	-1.056	-1.060	-1.064	-1.066	-1.070	-1.072	-1.074	-1.076	-1.079	-1.081	-1.085	-1.086	-1.088	-1.090	-1.091	-1.094	-1.095	-1.096	-1.099	-1.100	-1.102	-1.104	-1.105	-1.106	-1.109	-1.110	-1.111	-1.114	-1.115	-1.116	-1.118	-1.120	-1.120	-1.121	-1.122	-1.124	-1.124	-1.125	-1.126	-1.128	-1.126	-1.126	-1.128	-1.126	-1.126	-1.125	-1.124	-1.122	-1.121	-1.119	-1.118	-1.115	-1.111	-1.109	-1.105	-1.102	-1.098	-1.094	-1.089	-1.084	-1.080	-1.075	-1.069	-1.062	-1.058	-1.050	-1.045	-1.038	-1.030	-1.024	-1.016	-1.010	-1.002	-0.995	-0.988	-0.979	-0.972	-0.964	-0.956	-0.949	-0.941	-0.935	-0.928	-0.921	-0.912	-0.906	-0.899	-0.892	-0.888	-0.880	-0.874	-0.869	-0.862	-0.856	-0.851	-0.846	-0.842	-0.838	-0.834	-0.830	-0.825	-0.822	-0.818	-0.815	-0.811	-0.809	-0.806	-0.804	-0.801	-0.799	-0.796	-0.794	-0.791	-0.790	-0.788	-0.786	-0.784	-0.782	-0.781	-0.779	-0.776	-0.775	-0.772	-0.770	-0.768	-0.765	-0.762	-0.760	-0.758	-0.755	-0.751	-0.748	-0.744	-0.740	-0.736	-0.731	-0.728	-0.722	-0.716	-0.711	-0.706	-0.701	-0.694	-0.689	-0.682	-0.676	-0.669	-0.662	-0.655	-0.646	-0.640	-0.631	-0.624	-0.615	-0.608	-0.598	-0.590	-0.581	-0.572	-0.564	-0.555	-0.545	-0.538	-0.529	-0.519	-0.511	-0.501	-0.492	-0.485	-0.475	-0.468	-0.459	-0.451	-0.442	-0.435	-0.426	-0.419	-0.412	-0.405	-0.399	-0.391	-0.385	-0.379	-0.371	-0.366	-0.360	-0.354	-0.350	-0.344	-0.340	-0.334	-0.330	-0.325	-0.321	-0.316	-0.311	-0.309	-0.305	-0.301	-0.296	-0.292	-0.290	-0.286	-0.282	-0.280	-0.276	-0.272	-0.270	-0.266	-0.262	-0.260	-0.256	-0.252	-0.249	-0.245	-0.241	-0.238	-0.234	-0.230	-0.226	-0.221	-0.218	-0.212	-0.208	-0.204	-0.198	-0.192	-0.188	-0.182	-0.178	-0.170	-0.165	-0.160	-0.154	-0.148	-0.141	-0.135	-0.129	-0.121	-0.115	-0.108	-0.100	-0.094	-0.086	-0.079	-0.071	-0.064	-0.056	-0.048	-0.039	-0.031	-0.024	-0.015	-0.006	0.002	0.012	0.021	0.031	0.040	0.050	0.060	0.070	0.081	0.091	0.102	0.114	0.125	0.136	0.148	0.159	0.171	0.184	0.195	0.208	0.220	0.232	0.246	0.260	0.272	0.285	0.299	0.312	0.326	0.339	0.352	0.365	0.378	100.000	5.000	2.000	1.000	4.000	0.000	0.000	0.000	0.000	0.000	0.000	0.000	0.000	0.000	0.000	0.000	0.000	0.000	1.772	1.752	1.734	1.714	1.694	1.674	1.654	1.635	1.615	1.595	1.575	1.555	1.536	1.516	1.496	1.476	1.458	1.438	1.418	1.398	1.378	1.358	1.339	1.319	1.300	1.280	1.261	1.241	1.222	1.204	1.184	1.165	1.146	1.128	1.109	1.091	1.074	1.054	1.036	1.018	1.000	0.984	0.966	0.949	0.931	0.915	0.899	0.882	0.868	0.852	0.838	0.822	0.809	0.795	0.781	0.769	0.756	0.745	0.732	0.722	0.712	0.701	0.692	0.682	0.675	0.668	0.661	0.654	0.648	0.642	0.638	0.634	0.630	0.626	0.624	0.621	0.621	0.620	0.620	0.619	0.620	0.621	0.622	0.625	0.628	0.631	0.635	0.638	0.641	0.646	0.651	0.655	0.661	0.666	0.672	0.678	0.684	0.689	0.695	0.701	0.708	0.712	0.719	0.724	0.729	0.735	0.739	0.742	0.748	0.752	0.756	0.759	0.761	0.764	0.766	0.768	0.769	0.769	0.768	0.768	0.765	0.764	0.761	0.759	0.755	0.751	0.746	0.740	0.735	0.728	0.721	0.714	0.706	0.698	0.689	0.680	0.670	0.659	0.649	0.638	0.628	0.616	0.605	0.592	0.581	0.569	0.558	0.545	0.534	0.520	0.509	0.498	0.486	0.474	0.462	0.450	0.440	0.430	0.419	0.410	0.400	0.390	0.381	0.374	0.365	0.356	0.350	0.342	0.336	0.329	0.324	0.318	0.312	0.308	0.302	0.299	0.295	0.291	0.286	0.284	0.280	0.276	0.275	0.271	0.268	0.265	0.262	0.260	0.256	0.252	0.249	0.246	0.242	0.239	0.234	0.230	0.225	0.220	0.215	0.209	0.202	0.196	0.189	0.182	0.175	0.166	0.160	0.151	0.142	0.134	0.124	0.115	0.105	0.096	0.086	0.076	0.066	0.056	0.046	0.036	0.025	0.015	0.005	-0.005	-0.014	-0.025	-0.034	-0.041	-0.050	-0.060	-0.068	-0.075	-0.082	-0.090	-0.096	-0.102	-0.108	-0.112	-0.118	-0.122	-0.125	-0.129	-0.131	-0.134	-0.134	-0.136	-0.138	-0.138	-0.136	-0.136	-0.135	-0.134	-0.132	-0.130	-0.128	-0.125	-0.121	-0.118	-0.115	-0.111	-0.106	-0.102	-0.099	-0.095	-0.090	-0.085	-0.080	-0.076	-0.071	-0.066	-0.062	-0.059	-0.054	-0.050	-0.045	-0.041	-0.038	-0.035	-0.031	-0.028	-0.024	-0.021	-0.019	-0.016	-0.014	-0.012	-0.010	-0.009	-0.006	-0.005	-0.004	-0.004	-0.002	-0.001	-0.001	-0.001	-0.001	-0.001	-0.001	-0.001	-0.001	-0.002	-0.002	-0.002	-0.005	-0.005	-0.006	-0.008	-0.009	-0.009	-0.011	-0.012	-0.014	-0.016	-0.016	-0.019	-0.020	-0.021	-0.022	-0.025	-0.026	-0.028	-0.030	-0.031	-0.034	-0.035	-0.038	-0.040	-0.041	-0.044	-0.045	-0.049	-0.050	-0.052	-0.055	-0.058	-0.060	-0.062	-0.066	-0.068	-0.071	-0.072	-0.076	-0.079	-0.082	-0.085	-0.088	-0.091	-0.094	-0.098	-0.101	-0.104	-0.106	-0.110	-0.114	-0.116	-0.120	-0.124	-0.126	-0.130	-0.131	-0.135	-0.138	-0.140	-0.142	-0.145	-0.148	-0.150	-0.152	-0.152	-0.155	-0.158	-0.159	-0.159	-0.160	-0.161	-0.161	-0.160	-0.160	-0.161	-0.160	-0.159	-0.158	-0.156	-0.154	-0.151	-0.149	-0.146	-0.144	-0.141	-0.136	-0.132	-0.129	-0.124	-0.120	-0.114	-0.110	-0.104	-0.099	-0.092	-0.086	-0.080	-0.074	-0.068	-0.060	-0.054	-0.046	-0.040	-0.034	-0.026	-0.019	-0.011	-0.004	0.002	0.010	0.018	0.024	0.030	0.038	0.045	0.050	0.056	0.064	0.069	0.075	0.081	0.086	0.090	0.096	0.100	0.105	0.109	0.112	0.116	0.119	0.121	0.124	0.125	0.129	0.130	0.130	0.132	0.132	0.132	0.132	0.132	0.132	0.131	0.130	0.129	0.128	0.126	0.124	0.121	0.119	0.118	0.114	0.110	0.108	0.104	0.100	0.096	0.092	0.089	0.085	0.081	0.078	0.072	0.069	0.065	0.062	0.058	0.055	0.051	0.048	0.045	0.041	0.039	0.036	0.034	0.031	0.030	0.028	0.026	0.025	0.025	0.024	0.024	0.024	0.025	0.026	0.028	0.030	0.032	0.034	0.038	0.041	0.045	0.048	0.054	0.059	0.062	0.069	0.075	0.081	0.088	0.094	0.101	0.109	0.116	0.125	0.132	0.141	0.149	0.156	0.165	0.174	0.182	0.191	0.200	0.209	0.216	0.225	0.234	0.241	0.249	0.258	0.264	0.271	0.278	0.285	0.291	0.296	0.301	0.306	0.310	0.315	0.319	0.322	0.325	0.326	0.329	0.330	0.330	0.331	0.331	0.330	0.330	0.328	0.326	0.324	0.321	0.318	0.314	0.309	0.305	0.301	0.296	0.291	0.285	0.279	0.272	0.266	0.259	0.251	0.245	0.238	0.231	0.224	0.216	0.209	0.202	0.195	0.189	0.182	0.174	0.168	0.162	0.156	0.150	0.145	0.140	0.136	0.131	0.128	0.122	0.120	0.118	0.115	0.112	0.112	0.111	0.111	0.111	0.112	0.114	0.116	0.119	0.121	0.124	0.129	0.132	0.139	0.144	0.150	0.156	0.164	0.170	0.179	0.186	0.195	0.204	0.214	0.222	0.232	0.242	0.252	0.264	0.274	0.284	0.295	0.306	0.316	0.326	0.339	0.349	0.360	0.370	0.380	0.391	0.401	0.410	0.420	0.430	0.439	0.448	0.455	0.464	0.471	0.479	0.486	0.492	0.498	0.505	0.510	0.514	0.519	0.522	0.526	0.530	0.531	0.534	0.536	0.538	0.539	0.539	0.540	0.540	0.540	0.540	0.539	0.538	0.536	0.534	0.531	0.529	0.528	0.525	0.522	0.520	0.516	0.514	0.512	0.510	0.506	0.505	0.502	0.500	0.498	0.496	0.494	0.492	0.491	0.491	0.490	0.489	0.490	0.491	0.491	0.492	0.495	0.496	0.499	0.502	0.506	0.510	0.514	0.519	0.525	0.531	0.538	0.545	0.552	0.561	0.570	0.579	0.589	0.599	0.609	0.621	0.631	0.644	0.656	0.669	0.681	0.695	0.709	0.724	0.736	0.751	0.766	0.781	0.795	0.810	0.825	0.841	0.856	0.871	0.886	0.901	0.916	0.930	0.945	0.960	0.974	0.988	1.002	1.015	1.029	1.042	1.054	1.065	1.078	1.088	1.099	1.109	1.119	1.129	1.138	1.146	1.154	1.162	1.169	1.175	1.182	1.189	1.194	1.199	1.202	1.208	1.211	1.214	1.219	1.221	1.224	1.228	1.229	1.230	1.232	1.234	1.236	1.238	1.239	1.241	1.242	1.245	1.245	1.248	1.249	1.251	1.255	1.256	1.259	1.261	1.265	1.268	1.271	1.275	1.279	1.282	1.288	1.292	1.296	1.302	1.306	1.312	1.319	1.324	1.329	1.335	1.341	1.348	1.354	1.360	1.365	1.371	1.376	1.382	1.388	1.394	1.399	1.402	1.406	1.410	1.415	1.418	1.419	1.421	1.424	1.422	1.424	1.424	1.422	1.421	1.419	1.415	1.411	1.408	1.402	1.398	1.391	1.382	1.375	1.366	1.358	1.349	1.338	1.326	1.314	1.302	1.290	1.276	1.262	1.248	1.232	1.218	1.202	1.188	1.171	1.154	1.139	1.122	1.105	1.089	1.072	1.055	1.039	1.024	1.006	0.990	0.975	0.959	0.944	0.930	0.914	0.900	0.885	0.872	0.860	0.848	0.835	0.824	0.812	0.802	0.792	0.784	0.775	0.766	0.760	0.752	0.745	0.739	0.734	0.729	0.725	0.721	0.718	0.715	0.714	0.711	0.710	0.710	0.709	0.709	0.710	0.710	0.712	0.714	0.716	0.718	0.720	0.724	0.728	0.730	0.734	0.738	0.741	0.745	0.749	0.754	0.758	0.762	0.768	0.771	0.776	0.780	0.785	0.790	0.795	0.799	0.804	0.808	0.812	0.816	0.821	0.825	0.829	0.832	0.836	0.840	0.844	0.846	0.850	0.854	0.858	0.859	0.861	0.865	0.869	0.870	0.874	0.875	0.878	0.880	0.882	0.885	0.886	0.889	0.891	0.892	0.895	0.896	0.899	0.900	0.902	0.905	0.906	0.909	0.911	0.912	0.914	0.916	0.919	0.920	0.924	0.925	0.926	0.929	0.931	0.934	0.935	0.938	0.940	0.941	0.944	0.946	0.948	0.950	0.951	0.954	0.955	0.958	0.959	0.961	0.962	0.964	0.965	0.966	0.968	0.969	0.970	0.970	0.971	0.972	0.972	0.972	0.974	0.974	0.975	0.974	0.975	0.974	0.975	0.975	0.975	0.975	0.976	0.975	0.975	0.976	0.976	0.978	0.978	0.979	0.980	0.980	0.982	0.984	0.985	0.988	0.990	0.991	0.994	0.998	1.000	1.004	1.006	1.010	1.014	1.018	1.021	1.028	1.031	1.035	1.040	1.045	1.050	1.055	1.060	1.065	1.070	1.076	1.081	1.086	1.090	1.095	1.100	1.105	1.109	1.112	1.118	1.120	1.124	1.125	1.128	1.130	1.131	1.131	1.131	1.131	1.131	1.130	1.128	1.126	1.122	1.119	1.115	1.110	1.105	1.099	1.092	1.085	1.076	1.069	1.060	1.050	1.040	1.029	1.018	1.006	0.994	0.981	0.968	0.955	0.941	0.926	0.912	0.898	0.882	0.868	0.852	0.836	0.821	0.805	0.789	0.775	0.759	0.744	0.728	0.712	0.698	0.684	0.669	0.655	0.640	0.628	0.615	0.601	0.590	0.579	0.566	0.556	0.546	0.538	0.529	0.521	0.514	0.506	0.500	0.495	0.491	0.486	0.484	0.479	0.479	0.476	0.476	0.476	0.476	0.478	0.480	0.482	0.486	0.490	0.495	0.500	0.506	0.512	0.521	0.528	0.536	0.545	0.555	0.565	0.574	0.585	0.596	0.609	0.620	0.631	0.645	0.658	0.671	0.685	0.699	0.714	0.728	0.741	0.756	0.771	0.788	0.802	0.818	0.834	0.849	0.864	0.880	0.896	0.911	0.928	0.942	0.960	0.975	0.990	1.006	1.022	1.038	1.054	1.070	1.085	1.100	1.118	1.132	1.148	1.162	1.179	1.192	1.208	1.222	1.238	1.252	1.268	1.281	1.298	1.310	1.325	1.339	1.352	1.369	1.382	1.396	1.409	1.422	1.436	1.450	1.464	1.475	1.489	1.500	1.512	1.525	1.538	1.549	1.560	1.571	1.581	1.591	1.601	1.611	1.619	1.629	1.636	1.645	1.651	1.659	1.665	1.671	1.675	1.680	1.684	1.688	1.689	1.691	1.692	1.692	1.691	1.691	1.690	1.688	1.684	1.681	1.676	1.671	1.665	1.659	1.652	1.644	1.635	1.626	1.618	1.606	1.595	1.585	1.572	1.561	1.549	1.534	1.521	1.508	1.492	1.479	1.464	1.448	1.434	1.418	1.402	1.388	1.371	1.356	1.340	1.326	1.310	1.295	1.280	1.266	1.251	1.236	1.224	1.210	1.195	1.182	1.170	1.159	1.146	1.134	1.122	1.111	1.101	1.090	1.081	1.071	1.062	1.054	1.045	1.036	1.029	1.021	1.014	1.008	1.001	0.994	0.989	0.982	0.976	0.971	0.966	0.961	0.956	0.951	0.946	0.942	0.939	0.934	0.930	0.926	0.922	0.919	0.915	0.911	0.909	0.905	0.901	0.899	0.895	0.892	0.889	0.888	0.885	0.882	0.881	0.879	0.876	0.875	0.874	0.872	0.870	0.871	0.870	0.870	0.869	0.870	0.869	0.870	0.870	0.872	0.874	0.875	0.878	0.880	0.881	0.885	0.888	0.892	0.895	0.899	0.904	0.908	0.912	0.918	0.924	0.929	0.934	0.940	0.945	0.952	0.958	0.962	0.970	0.976	0.981	0.986	0.994	1.000	1.005	1.010	1.016	1.021	1.026	1.031	1.036	1.040	1.044	1.048	1.051	1.054	1.055	1.058	1.060	1.060	1.061	1.061	1.060	1.059	1.058	1.055	1.051	1.049	1.044	1.039	1.034	1.028	1.021	1.015	1.008	0.999	0.991	0.981	0.971	0.961	0.950	0.939	0.926	0.914	0.901	0.888	0.872	0.860	0.845	0.830	0.815	0.799	0.784	0.768	0.751	0.735	0.719	0.701	0.686	0.670	0.654	0.636	0.621	0.604	0.589	0.574	0.558	0.542	0.528	0.512	0.499	0.485	0.471	0.459	0.446	0.434	0.422	0.411	0.401	0.391	0.381	0.374	0.365	0.359	0.351	0.344	0.340	0.334	0.329	0.326	0.322	0.320	0.319	0.318	0.316	0.316	0.318	0.319	0.320	0.322	0.325	0.328	0.331	0.335	0.339	0.345	0.349	0.355	0.360	0.366	0.372	0.379	0.386	0.392	0.400	0.408	0.415	0.421	0.429	0.436	0.444	0.451	0.459	0.466	0.474	0.481	0.488	0.495	0.501	0.507	0.514	0.519	0.525	0.530	0.536	0.541	0.546	0.551	0.555	0.560	0.564	0.569	0.571	0.575	0.579	0.581	0.585	0.588	0.590	0.592	0.595	0.598	0.600	0.602	0.604	0.606	0.608	0.610	0.612	0.614	0.616	0.619	0.621	0.624	0.626	0.630	0.632	0.636	0.639	0.644	0.646	0.651	0.656	0.661	0.665	0.671	0.675	0.681	0.688	0.695	0.700	0.708	0.715	0.722	0.729	0.736	0.745	0.754	0.762	0.770	0.779	0.789	0.798	0.806	0.815	0.825	0.834	0.844	0.852	0.861	0.870	0.879	0.888	0.896	0.904	0.911	0.920	0.926	0.934	0.941	0.948	0.954	0.959	0.964	0.969	0.972	0.976	0.979	0.981	0.982	0.985	0.985	0.985	0.984	0.982	0.979	0.978	0.972	0.970	0.965	0.959	0.952	0.946	0.939	0.930	0.921	0.910	0.901	0.890	0.879	0.866	0.855	0.841	0.826	0.814	0.798	0.782	0.768	0.751	0.735	0.720	0.702	0.685	0.668	0.649	0.630	0.614	0.594	0.575	0.556	0.538	0.518	0.499	0.479	0.460	0.440	0.421	0.401	0.381	0.361	0.341	0.322	0.302	0.282	0.262	0.244	0.224	0.205	0.185	0.165	0.146	0.128	0.109	0.089	0.070	0.052	0.032	0.015	-0.004	-0.021	-0.040	-0.058	-0.074	-0.091	-0.109	-0.126	-0.142	-0.159	-0.174	-0.191	-0.206	-0.221	-0.236	-0.251	-0.265	-0.280	-0.292	-0.308	-0.320	-0.332	-0.345	-0.358	-0.369	-0.381	-0.392	-0.402	-0.414	-0.424	-0.434	-0.445	-0.454	-0.462	-0.471	-0.480	-0.490	-0.499	-0.506	-0.514	-0.522	-0.530	-0.538	-0.545	-0.552	-0.559	-0.566	-0.574	-0.581	-0.590	-0.598	-0.605	-0.612	-0.620	-0.629	-0.638	-0.645	-0.654	-0.664	-0.672	-0.681	-0.690	-0.700	-0.710	-0.720	-0.730	-0.740	-0.751	-0.761	-0.772	-0.784	-0.796	-0.808	-0.819	-0.831	-0.844	-0.856	-0.869	-0.880	-0.894	-0.906	-0.918	-0.931	-0.944	-0.956	-0.969	-0.981	-0.994	-1.006	-1.019	-1.031	-1.042	-1.055	-1.066	-1.079	-1.091	-1.102	-1.114	-1.124	-1.135	-1.145	-1.155	-1.166	-1.176	-1.185	-1.195	-1.205	-1.214	-1.222	-1.231	-1.240	-1.249	-1.256	-1.264	-1.272	-1.280	-1.286	-1.295	-1.301	-1.309	-1.316	-1.322	-1.329	-1.335	-1.342	-1.348	-1.355	-1.361	-1.366	-1.372	-1.378	-1.384	-1.389	-1.395	-1.400	-1.405	-1.410	-1.415	-1.419	-1.424	-1.429	-1.432	-1.436	-1.440	-1.444	-1.448	-1.450	-1.454	-1.455	-1.458	-1.460	-1.462	-1.464	-1.465	-1.466	-1.466	-1.466	-1.468	-1.468	-1.466	-1.465	-1.464	-1.462	-1.461	-1.458	-1.456	-1.452	-1.450	-1.446	-1.441	-1.438	-1.434	-1.429	-1.422	-1.416	-1.410	-1.404	-1.398	-1.390	-1.384	-1.375	-1.368	-1.359	-1.350	-1.341	-1.331	-1.322	-1.312	-1.302	-1.292	-1.281	-1.270	-1.260	-1.248	-1.235	-1.224	-1.211	-1.200	-1.186	-1.174	-1.161	-1.148	-1.135	-1.121	-1.109	-1.094	-1.081	-1.066	-1.052	-1.040	-1.025	-1.011	-0.996	-0.984	-0.970	-0.955	-0.941	-0.928	-0.912	-0.899	-0.885	-0.871	-0.858	-0.844	-0.830	-0.816	-0.802	-0.789	-0.776	-0.764	-0.750	-0.738	-0.726	-0.714	-0.701	-0.689	-0.678	-0.665	-0.654	-0.642	-0.631	-0.621	-0.611	-0.601	-0.590	-0.580	-0.570	-0.560	-0.552	-0.542	-0.534	-0.525	-0.516	-0.507	-0.499	-0.491	-0.484	-0.476	-0.469	-0.462	-0.455	-0.449	-0.441	-0.434	-0.428	-0.421	-0.416	-0.409	-0.404	-0.399	-0.392	-0.386	-0.381	-0.375	-0.369	-0.365	-0.359	-0.354	-0.349	-0.345	-0.339	-0.335	-0.330	-0.325	-0.320	-0.315	-0.311	-0.306	-0.301	-0.296	-0.291	-0.288	-0.282	-0.278	-0.272	-0.268	-0.264	-0.258	-0.254	-0.248	-0.242	-0.238	-0.232	-0.228	-0.222	-0.216	-0.211	-0.205	-0.200	-0.195	-0.188	-0.181	-0.176	-0.171	-0.164	-0.158	-0.150	-0.144	-0.138	-0.131	-0.122	-0.115	-0.109	-0.100	-0.092	-0.086	-0.078	-0.070	-0.061	-0.052	-0.045	-0.038	-0.029	-0.020	-0.012	-0.004	0.005	0.014	0.022	0.031	0.040	0.049	0.058	0.066	0.074	0.082	0.090	0.099	0.108	0.116	0.124	0.130	0.138	0.145	0.152	0.160	0.166	0.174	0.180	0.186	0.192	0.199	0.204	0.210	0.215	0.219	0.224	0.230	0.234	0.238	0.242	0.245	0.249	0.252	0.256	0.259	0.262	0.265	0.269	0.270	0.274	0.276	0.279	0.282	0.285	0.286	0.290	0.292	0.294	0.296	0.300	0.301	0.304	0.306	0.309	0.311	0.315	0.318	0.321	0.325	0.328	0.331	0.334	0.336	0.341	0.344	0.348	0.350	0.354	0.359	0.362	0.365	0.369	0.371	0.375	0.379	0.382	0.386	0.389	0.391	0.395	0.398	0.400	0.404	0.406	0.408	0.410	0.411	0.414	0.415	0.416	0.418	0.419	0.419	0.419	0.420	0.419	0.419	0.418	0.416	0.416	0.415	0.414	0.411	0.410	0.408	0.406	0.404	0.401	0.400	0.396	0.395	0.391	0.389	0.388	0.384	0.381	0.379	0.378	0.375	0.374	0.371	0.371	0.369	0.368	0.366	0.365	0.364	0.362	0.364	0.365	0.365	0.366	0.369	0.370	0.372	0.375	0.378	0.381	0.385	0.389	0.394	0.399	0.404	0.409	0.416	0.422	0.429	0.436	0.444	0.452	0.461	0.470	0.478	0.488	0.496	0.507	0.516	0.528	0.536	0.548	0.558	0.568	0.579	0.590	0.600	0.611	0.621	0.632	0.644	0.654	0.665	0.675	0.685	0.695	0.705	0.716	0.725	0.735	0.745	0.754	0.762	0.770	0.780	0.788	0.795	0.804	0.811	0.819	0.826	0.832	0.841	0.848	0.852	0.860	0.866	0.872	0.879	0.885	0.890	0.896	0.901	0.908	0.912	0.918	0.924	0.930	0.935	0.941	0.946	0.952	0.959	0.964	0.970	0.976	0.982	0.989	0.995	1.001	1.009	1.015	1.022	1.030	1.036	1.045	1.052	1.060	1.069	1.076	1.086	1.094	1.102	1.110	1.119	1.128	1.138	1.146	1.156	1.164	1.174	1.182	1.192	1.200	1.210	1.219	1.228	1.236	1.245	1.254	1.262	1.271	1.280	1.286	1.295	1.302	1.309	1.316	1.324	1.330	1.336	1.341	1.348	1.354	1.359	1.362	1.368	1.371	1.375	1.379	1.381	1.384	1.386	1.388	1.390	1.391	1.392	1.392	1.391	1.391	1.391	1.390	1.389	1.386	1.385	1.384	1.380	1.378	1.374	1.371	1.368	1.365	1.361	1.358	1.352	1.349	1.344	1.340	1.335	1.330	1.325	1.321	1.316	1.311	1.308	1.304	1.299	1.295	1.290	1.286	1.282	1.280	1.275	1.272	1.269	1.266	1.264	1.261	1.259	1.256	1.255	1.254	1.251	1.250	1.249	1.249	1.248	1.246	1.245	1.245	1.244	1.244	1.242	1.242	1.242	1.241	1.241	1.241	1.241	1.240	1.240	1.239	1.239	1.238	1.236	1.235	1.234	1.232	1.230	1.229	1.226	1.224	1.221	1.218	1.215	1.212	1.208	1.204	1.200	1.196	1.191	1.186	1.181	1.176	1.171	1.165	1.159	1.154	1.146	1.140	1.135	1.128	1.121	1.115	1.108	1.100	1.094	1.086	1.079	1.072	1.065	1.058	1.051	1.044	1.036	1.029	1.021	1.015	1.006	1.000	0.992	0.985	0.979	0.971	0.965	0.958	0.951	0.942	0.936	0.929	0.922	0.915	0.908	0.901	0.894	0.886	0.879	0.872	0.865	0.859	0.850	0.842	0.836	0.829	0.821	0.814	0.806	0.799	0.791	0.784	0.778	0.770	0.764	0.756	0.749	0.742	0.738	0.730	0.725	0.719	0.714	0.708	0.704	0.699	0.695	0.691	0.689	0.685	0.682	0.680	0.678	0.678	0.676	0.676	0.676	0.678	0.679	0.681	0.682	0.686	0.690	0.694	0.699	0.704	0.709	0.716	0.721	0.730	0.738	0.745	0.752	0.762	0.771	0.781	0.791	0.801	0.811	0.822	0.832	0.844	0.855	0.866	0.878	0.890	0.901	0.912	0.924	0.935	0.946	0.958	0.969	0.980	0.991	1.001	1.011	1.022	1.032	1.041	1.051	1.060	1.069	1.078	1.086	1.094	1.102	1.109	1.115	1.124	1.129	1.135	1.140	1.146	1.151	1.156	1.160	1.165	1.169	1.174	1.176	1.180	1.181	1.184	1.186	1.189	1.191	1.191	1.194	1.194	1.195	1.196	1.196	1.196	1.196	1.195	1.195	1.195	1.194	1.192	1.191	1.190	1.189	1.186	1.185	1.182	1.180	1.178	1.175	1.172	1.170	1.168	1.164	1.160	1.156	1.154	1.150	1.146	1.144	1.140	1.136	1.132	1.129	1.126	1.124	1.120	1.118	1.115	1.111	1.110	1.108	1.105	1.104	1.102	1.102	1.101	1.101	1.101	1.102	1.102	1.105	1.106	1.109	1.111	1.115	1.119	1.122	1.126	1.132	1.138	1.145	1.151	1.159	1.166	1.175	1.184	1.194	1.204	1.212	1.224	1.235	1.246	1.258	1.270	1.281	1.295	1.306	1.321	1.334	1.346	1.359	1.372	1.385	1.399	1.411	1.424	1.438	1.450	1.462	1.474	1.486	1.496	1.508	1.518	1.528	1.538	1.546	1.555	1.562	1.571	1.576	1.582	1.588	1.591	1.595	1.599	1.600	1.602	1.602	1.601	1.600	1.599	1.595	1.591	1.586	1.580	1.572	1.565	1.556	1.546	1.536	1.525	1.511	1.499	1.485	1.469	1.452	1.436	1.418	1.399	1.379	1.358	1.336	1.314	1.291	1.268	1.242	1.216	1.191	1.164	1.136	1.109	1.080	1.049	1.020	0.990	0.959	0.928	0.896	0.864	0.831	0.799	0.766	0.732	0.700	0.666	0.632	0.599	0.566	0.532	0.499	0.466	0.434	0.400	0.368	0.336	0.302	0.271	0.240	0.210	0.180	0.150	0.121	0.091	0.064	0.038	0.010	-0.016	-0.042	-0.066	-0.090	-0.114	-0.136	-0.159	-0.180	-0.200	-0.220	-0.239	-0.256	-0.275	-0.291	-0.306	-0.321	-0.336	-0.350	-0.362	-0.375	-0.386	-0.398	-0.408	-0.416	-0.425	-0.432	-0.440	-0.446	-0.454	-0.459	-0.464	-0.469	-0.474	-0.476	-0.480	-0.484	-0.485	-0.489	-0.490	-0.491	-0.491	-0.492	-0.494	-0.494	-0.494	-0.494	-0.494	-0.492	-0.492	-0.491	-0.490	-0.490	-0.488	-0.486	-0.485	-0.482	-0.482	-0.480	-0.479	-0.476	-0.475	-0.472	-0.471	-0.469	-0.468	-0.465	-0.462	-0.460	-0.458	-0.456	-0.454	-0.451	-0.449	-0.448	-0.444	-0.442	-0.440	-0.438	-0.435	-0.432	-0.430	-0.428	-0.425	-0.421	-0.419	-0.416	-0.412	-0.410	-0.406	-0.402	-0.400	-0.396	-0.392	-0.389	-0.385	-0.381	-0.378	-0.372	-0.369	-0.364	-0.359	-0.355	-0.350	-0.344	-0.339	-0.332	-0.328	-0.321	-0.316	-0.310	-0.305	-0.298	-0.291	-0.284	-0.278	-0.271	-0.264	-0.256	-0.250	-0.241	-0.234	-0.225	-0.218	-0.210	-0.200	-0.192	-0.184	-0.175	-0.165	-0.156	-0.148	-0.138	-0.129	-0.119	-0.110	-0.100	-0.090	-0.080	-0.070	-0.060	-0.050	-0.040	-0.029	-0.019	-0.008	0.002	0.014	0.024	0.035	0.046	0.056	0.068	0.079	0.089	0.101	0.111	0.124	0.135	0.146	0.158	0.169	0.181	0.192	0.202	0.215	0.228	0.239	0.251	0.261	0.274	0.286	0.299	0.310	0.322	0.335	0.348	0.360	0.372	0.385	0.396	0.409	0.421	0.434	0.445	0.458	0.470	0.482	0.495	0.506	0.518	0.530	0.542	0.554	0.565	0.576	0.586	0.598	0.609	0.619	0.629	0.639	0.649	0.658	0.668	0.676	0.685	0.694	0.701	0.709	0.718	0.724	0.730	0.738	0.742	0.749	0.754	0.759	0.764	0.769	0.772	0.778	0.780	0.782	0.786	0.788	0.790	0.792	0.794	0.795	0.796	0.799	0.798	0.799	0.800	0.800	0.800	0.800	0.800	0.800	0.800	0.799	0.800	0.799	0.799	0.799	0.798	0.798	0.798	0.798	0.798	0.796	0.798	0.796	0.798	0.798	0.799	0.799	0.800	0.801	0.802	0.804	0.806	0.808	0.809	0.811	0.814	0.816	0.819	0.821	0.826	0.829	0.832	0.838	0.841	0.846	0.851	0.858	0.862	0.868	0.874	0.881	0.888	0.895	0.902	0.910	0.918	0.928	0.935	0.944	0.954	0.962	0.974	0.982	0.994	1.005	1.016	1.028	1.040	1.051	1.064	1.078	1.090	1.104	1.118	1.131	1.145	1.160	1.175	1.189	1.204	1.220	1.235	1.250	1.266	1.282	1.299	1.314	1.330	1.345	1.361	1.378	1.394	1.410	1.425	1.440	1.456	1.471	1.488	1.501	1.518	1.531	1.545	1.561	1.575	1.589	1.601	1.615	1.629	1.642	1.654	1.665	1.678	1.689	1.700	1.711	1.721	1.731	1.741	1.751	1.760	1.769	1.778	1.785	1.794	1.800	1.808	1.814	1.820	1.826	1.831	1.838	1.841	1.846	1.850	1.854	1.858	1.860	1.862	1.866	1.868	1.868	1.870	1.870	1.870	1.870	1.870	1.869	1.866	1.865	1.862	1.859	1.856	1.852	1.848	1.844	1.838	1.832	1.826	1.819	1.811	1.804	1.795	1.788	1.778	1.769	1.759	1.748	1.736	1.725	1.712	1.699	1.686	1.674	1.660	1.645	1.630	1.615	1.599	1.584	1.568	1.549	1.532	1.515	1.498	1.479	1.460	1.441	1.422	1.402	1.382	1.362	1.342	1.322	1.302	1.281	1.261	1.241	1.220	1.198	1.178	1.155	1.134	1.112	1.091	1.069	1.049	1.026	1.005	0.982	0.961	0.940	0.919	0.896	0.876	0.854	0.832	0.811	0.790	0.769	0.748	0.726	0.706	0.685	0.664	0.645	0.624	0.604	0.584	0.564	0.544	0.524	0.505	0.485	0.466	0.448	0.429	0.410	0.392	0.374	0.356	0.339	0.321	0.305	0.286	0.271	0.254	0.238	0.221	0.206	0.192	0.176	0.162	0.148	0.134	0.121	0.108	0.095	0.082	0.071	0.060	0.049	0.039	0.028	0.018	0.009	0.001	-0.008	-0.016	-0.022	-0.030	-0.036	-0.042	-0.048	-0.051	-0.056	-0.060	-0.064	-0.066	-0.069	-0.070	-0.071	-0.071	-0.072	-0.072	-0.072	-0.071	-0.070	-0.068	-0.065	-0.062	-0.060	-0.058	-0.052	-0.050	-0.045	-0.041	-0.036	-0.031	-0.026	-0.021	-0.016	-0.011	-0.006	-0.002	0.004	0.009	0.014	0.018	0.022	0.028	0.032	0.035	0.040	0.044	0.048	0.050	0.052	0.054	0.056	0.056	0.058	0.059	0.059	0.059	0.058	0.055	0.054	0.051	0.049	0.045	0.041	0.038	0.032	0.028	0.021	0.016	0.010	0.002	-0.005	-0.012	-0.021	-0.029	-0.038	-0.046	-0.055	-0.065	-0.074	-0.084	-0.094	-0.104	-0.114	-0.124	-0.134	-0.142	-0.154	-0.162	-0.172	-0.182	-0.191	-0.200	-0.210	-0.219	-0.228	-0.235	-0.244	-0.251	-0.259	-0.266	-0.274	-0.281	-0.288	-0.294	-0.299	-0.306	-0.311	-0.318	-0.322	-0.326	-0.332	-0.336	-0.341	-0.346	-0.351	-0.355	-0.359	-0.364	-0.368	-0.372	-0.376	-0.381	-0.385	-0.390	-0.395	-0.400	-0.405	-0.410	-0.416	-0.422	-0.428	-0.435	-0.440	-0.448	-0.456	-0.464	-0.471	-0.480	-0.488	-0.498	-0.505	-0.515	-0.525	-0.534	-0.544	-0.554	-0.565	-0.574	-0.585	-0.595	-0.606	-0.616	-0.628	-0.638	-0.648	-0.659	-0.669	-0.679	-0.689	-0.698	-0.708	-0.716	-0.725	-0.732	-0.741	-0.749	-0.755	-0.762	-0.769	-0.774	-0.780	-0.784	-0.789	-0.792	-0.795	-0.799	-0.801	-0.802	-0.804	-0.804	-0.805	-0.804	-0.805	-0.804	-0.801	-0.800	-0.798	-0.795	-0.792	-0.789	-0.786	-0.781	-0.779	-0.774	-0.770	-0.765	-0.761	-0.756	-0.751	-0.748	-0.742	-0.738	-0.734	-0.729	-0.724	-0.720	-0.715	-0.711	-0.708	-0.704	-0.700	-0.696	-0.692	-0.690	-0.686	-0.684	-0.681	-0.679	-0.678	-0.675	-0.674	-0.672	-0.671	-0.669	-0.669	-0.668	-0.668	-0.668	-0.666	-0.666	-0.666	-0.668	-0.668	-0.668	-0.668	-0.669	-0.669	-0.670	-0.670	-0.671	-0.672	-0.672	-0.674	-0.675	-0.675	-0.676	-0.676	-0.678	-0.678	-0.679	-0.679	-0.680	-0.680	-0.681	-0.680	-0.680	-0.681	-0.681	-0.682	-0.682	-0.681	-0.682	-0.682	-0.681	-0.682	-0.682	-0.682	-0.682	-0.684	-0.682	-0.684	-0.684	-0.684	-0.685	-0.686	-0.685	-0.686	-0.686	-0.688	-0.689	-0.690	-0.691	-0.691	-0.692	-0.694	-0.695	-0.698	-0.698	-0.700	-0.701	-0.704	-0.706	-0.709	-0.711	-0.712	-0.716	-0.718	-0.720	-0.722	-0.725	-0.728	-0.730	-0.732	-0.735	-0.736	-0.739	-0.742	-0.744	-0.746	-0.748	-0.751	-0.751	-0.754	-0.756	-0.756	-0.758	-0.759	-0.760	-0.761	-0.762	-0.762	-0.764	-0.764	-0.762	-0.762	-0.762	-0.761	-0.760	-0.759	-0.758	-0.755	-0.752	-0.751	-0.749	-0.746	-0.744	-0.740	-0.738	-0.735	-0.731	-0.728	-0.724	-0.720	-0.715	-0.711	-0.706	-0.702	-0.698	-0.694	-0.689	-0.684	-0.680	-0.675	-0.670	-0.665	-0.660	-0.656	-0.650	-0.646	-0.642	-0.638	-0.632	-0.629	-0.625	-0.621	-0.618	-0.614	-0.610	-0.608	-0.604	-0.601	-0.598	-0.595	-0.594	-0.590	-0.589	-0.588	-0.586	-0.585	-0.584	-0.584	-0.582	-0.582	-0.582	-0.582	-0.582	-0.584	-0.582	-0.584	-0.585	-0.588	-0.588	-0.590	-0.591	-0.592	-0.595	-0.598	-0.599	-0.601	-0.604	-0.606	-0.609	-0.611	-0.614	-0.616	-0.619	-0.621	-0.624	-0.626	-0.628	-0.630	-0.631	-0.634	-0.636	-0.636	-0.638	-0.639	-0.640	-0.640	-0.640	-0.640	-0.639	-0.638	-0.638	-0.635	-0.632	-0.630	-0.628	-0.625	-0.621	-0.616	-0.612	-0.608	-0.602	-0.596	-0.591	-0.585	-0.578	-0.571	-0.562	-0.555	-0.548	-0.538	-0.529	-0.520	-0.510	-0.500	-0.491	-0.481	-0.470	-0.459	-0.449	-0.438	-0.426	-0.416	-0.405	-0.394	-0.382	-0.372	-0.361	-0.350	-0.340	-0.330	-0.319	-0.309	-0.299	-0.290	-0.281	-0.271	-0.264	-0.256	-0.249	-0.242	-0.235	-0.229	-0.224	-0.219	-0.215	-0.210	-0.208	-0.205	-0.202	-0.201	-0.200	-0.199	-0.200	-0.200	-0.201	-0.202	-0.206	-0.209	-0.211	-0.215	-0.221	-0.226	-0.231	-0.238	-0.244	-0.251	-0.258	-0.266	-0.274	-0.282	-0.291	-0.300	-0.309	-0.319	-0.328	-0.336	-0.345	-0.355	-0.365	-0.374	-0.382	-0.391	-0.400	-0.409	-0.416	-0.425	-0.432	-0.440	-0.445	-0.452	-0.458	-0.464	-0.469	-0.472	-0.476	-0.478	-0.481	-0.482	-0.482	-0.484	-0.484	-0.481	-0.479	-0.478	-0.474	-0.469	-0.465	-0.459	-0.454	-0.448	-0.440	-0.431	-0.424	-0.414	-0.404	-0.394	-0.384	-0.371	-0.360	-0.348	-0.335	-0.322	-0.310	-0.298	-0.284	-0.271	-0.256	-0.244	-0.229	-0.216	-0.202	-0.189	-0.176	-0.164	-0.150	-0.138	-0.126	-0.114	-0.102	-0.092	-0.081	-0.071	-0.061	-0.052	-0.044	-0.036	-0.029	-0.021	-0.015	-0.009	-0.005	0.001	0.005	0.009	0.011	0.014	0.016	0.018	0.018	0.019	0.019	0.018	0.018	0.016	0.015	0.012	0.011	0.009	0.006	0.004	0.000	-0.002	-0.005	-0.008	-0.011	-0.012	-0.015	-0.018	-0.020	-0.021	-0.022	-0.024	-0.025	-0.026	-0.028	-0.026	-0.026	-0.025	-0.024	-0.021	-0.019	-0.016	-0.011	-0.009	-0.004	0.002	0.009	0.015	0.022	0.030	0.039	0.048	0.056	0.066	0.076	0.089	0.100	0.111	0.125	0.138	0.151	0.165	0.180	0.194	0.209	0.224	0.239	0.255	0.270	0.286	0.301	0.318	0.334	0.349	0.365	0.381	0.396	0.412	0.428	0.444	0.459	0.474	0.489	0.502	0.516	0.531	0.545	0.558	0.571	0.582	0.595	0.606	0.618	0.628	0.639	0.649	0.658	0.668	0.675	0.684	0.691	0.699	0.704	0.711	0.718	0.722	0.729	0.734	0.738	0.742	0.746	0.750	0.754	0.758	0.761	0.764	0.768	0.770	0.772	0.775	0.778	0.779	0.782	0.785	0.788	0.790	0.792	0.795	0.798	0.801	0.805	0.809	0.812	0.815	0.820	0.824	0.828	0.832	0.838	0.842	0.848	0.854	0.859	0.864	0.870	0.876	0.882	0.889	0.895	0.901	0.908	0.915	0.920	0.928	0.934	0.941	0.948	0.954	0.960	0.965	0.970	0.975	0.981	0.985	0.990	0.995	0.998	1.001	1.004	1.005	1.008	1.009	1.010	1.010	1.010	1.009	1.008	1.005	1.002	1.000	0.996	0.991	0.988	0.982	0.975	0.969	0.962	0.954	0.946	0.939	0.929	0.920	0.910	0.900	0.888	0.878	0.866	0.854	0.841	0.829	0.816	0.805	0.791	0.778	0.765	0.752	0.740	0.726	0.712	0.700	0.686	0.674	0.661	0.648	0.635	0.624	0.612	0.599	0.588	0.576	0.566	0.555	0.544	0.534	0.525	0.515	0.506	0.496	0.489	0.480	0.471	0.465	0.458	0.450	0.444	0.439	0.432	0.426	0.421	0.418	0.414	0.410	0.406	0.402	0.401	0.398	0.396	0.395	0.392	0.391	0.390	0.390	0.390	0.390	0.390	0.390	0.390	0.391	0.392	0.392	0.395	0.396	0.399	0.399	0.401	0.404	0.406	0.409	0.411	0.414	0.416	0.419	0.422	0.424	0.426	0.430	0.432	0.436	0.439	0.441	0.444	0.448	0.449	0.452	0.455	0.458	0.460	0.461	0.465	0.468	0.470	0.472	0.474	0.476	0.479	0.481	0.482	0.485	0.488	0.490	0.491	0.492	0.495	0.496	0.499	0.500	0.502	0.505	0.506	0.509	0.510	0.514	0.515	0.516	0.519	0.521	0.524	0.526	0.528	0.531	0.534	0.536	0.539	0.541	0.544	0.548	0.550	0.552	0.555	0.558	0.560	0.562	0.565	0.568	0.570	0.572	0.575	0.578	0.580	0.582	0.586	0.588	0.590	0.591	0.595	0.596	0.599	0.600	0.602	0.604	0.606	0.606	0.609	0.610	0.611	0.614	0.615	0.616	0.618	0.619	0.621	0.622	0.624	0.626	0.628	0.629	0.632	0.634	0.636	0.639	0.641	0.644	0.646	0.650	0.654	0.658	0.660	0.664	0.669	0.672	0.676	0.680	0.685	0.690	0.694	0.699	0.704	0.710	0.715	0.719	0.724	0.729	0.734	0.740	0.744	0.749	0.754	0.758	0.764	0.768	0.771	0.775	0.779	0.781	0.785	0.786	0.789	0.791	0.791	0.794	0.794	0.794	0.792	0.791	0.790	0.789	0.785	0.781	0.779	0.774	0.769	0.762	0.758	0.751	0.744	0.736	0.728	0.720	0.710	0.701	0.691	0.680	0.669	0.658	0.646	0.635	0.622	0.609	0.595	0.582	0.570	0.555	0.541	0.528	0.514	0.499	0.486	0.471	0.458	0.444	0.430	0.416	0.402	0.389	0.375	0.362	0.349	0.338	0.325	0.312	0.301	0.290	0.279	0.269	0.258	0.248	0.239	0.230	0.221	0.214	0.205	0.199	0.192	0.188	0.181	0.176	0.171	0.168	0.164	0.161	0.159	0.158	0.156	0.155	0.155	0.155	0.156	0.156	0.159	0.161	0.164	0.168	0.171	0.176	0.180	0.185	0.191	0.198	0.205	0.211	0.219	0.228	0.236	0.246	0.255	0.265	0.276	0.288	0.299	0.310	0.321	0.334	0.348	0.360	0.374	0.388	0.401	0.416	0.431	0.446	0.461	0.476	0.491	0.509	0.525	0.541	0.558	0.575	0.591	0.609	0.626	0.642	0.660	0.679	0.695	0.714	0.730	0.749	0.766	0.784	0.801	0.819	0.836	0.854	0.870	0.889	0.905	0.922	0.939	0.956	0.972	0.989	1.006	1.021	1.036	1.052	1.068	1.082	1.098	1.112	1.126	1.139	1.154	1.166	1.179	1.191	1.202	1.215	1.225	1.236	1.246	1.256	1.265	1.274	1.282	1.290	1.298	1.304	1.310	1.315	1.321	1.325	1.330	1.332	1.335	1.336	1.339	1.339	1.339	1.339	1.338	1.336	1.335	1.331	1.329	1.324	1.320	1.315	1.309	1.304	1.296	1.290	1.282	1.275	1.266	1.258	1.249	1.239	1.229	1.219	1.209	1.199	1.188	1.175	1.164	1.152	1.140	1.129	1.116	1.105	1.092	1.081	1.068	1.056	1.044	1.032	1.020	1.008	0.996	0.984	0.972	0.961	0.950	0.939	0.928	0.916	0.905	0.895	0.885	0.875	0.864	0.852	0.844	0.834	0.824	0.814	0.805	0.795	0.788	0.778	0.769	0.760	0.751	0.742	0.734	0.725	0.716	0.708	0.700	0.691	0.684	0.675	0.666	0.659	0.651	0.642	0.636	0.628	0.620	0.612	0.606	0.598	0.591	0.584	0.578	0.571	0.564	0.559	0.552	0.546	0.541	0.536	0.531	0.528	0.524	0.519	0.515	0.512	0.510	0.507	0.506	0.504	0.504	0.504	0.504	0.504	0.505	0.506	0.509	0.511	0.515	0.518	0.521	0.526	0.530	0.536	0.541	0.548	0.555	0.561	0.569	0.576	0.584	0.592	0.601	0.610	0.619	0.628	0.636	0.645	0.654	0.664	0.672	0.681	0.691	0.700	0.709	0.718	0.725	0.734	0.740	0.749	0.755	0.761	0.768	0.774	0.778	0.782	0.786	0.790	0.792	0.795	0.798	0.798	0.798	0.796	0.796	0.794	0.790	0.786	0.782	0.778	0.771	0.764	0.758	0.750	0.741	0.731	0.721	0.710	0.700	0.688	0.675	0.662	0.649	0.635	0.620	0.605	0.590	0.574	0.558	0.541	0.526	0.509	0.491	0.475	0.458	0.441	0.424	0.406	0.390	0.372	0.356	0.340	0.325	0.308	0.292	0.278	0.262	0.249	0.234	0.220	0.208	0.195	0.184	0.172	0.161	0.151	0.142	0.134	0.125	0.118	0.110	0.104	0.099	0.094	0.090	0.085	0.082	0.081	0.079	0.078	0.078	0.078	0.079	0.080	0.081	0.085	0.088	0.091	0.096	0.100	0.104	0.109	0.116	0.121	0.129	0.134	0.141	0.149	0.155	0.162	0.169	0.178	0.185	0.192	0.199	0.206	0.215	0.222	0.230	0.238	0.244	0.251	0.258	0.265	0.271	0.279	0.284	0.290	0.295	0.300	0.304	0.309	0.314	0.316	0.320	0.324	0.328	0.329	0.332	0.335	0.336	0.338	0.339	0.340	0.341	0.342	0.342	0.344	0.344	0.345	0.345	0.345	0.345	0.345	0.346	0.346	0.346	0.346	0.348	0.348	0.349	0.349	0.351	0.352	0.355	0.356	0.359	0.361	0.364	0.366	0.371	0.375	0.379	0.384	0.390	0.394	0.401	0.408	0.414	0.421	0.428	0.436	0.444	0.452	0.462	0.471	0.481	0.490	0.501	0.512	0.522	0.534	0.544	0.556	0.568	0.579	0.590	0.601	0.612	0.625	0.636	0.648	0.659	0.669	0.679	0.689	0.700	0.710	0.719	0.728	0.736	0.744	0.751	0.759	0.765	0.770	0.775	0.780	0.784	0.788	0.790	0.791	0.792	0.792	0.792	0.791	0.790	0.788	0.785	0.781	0.775	0.769	0.762	0.756	0.749	0.740	0.731	0.721	0.711	0.700	0.690	0.678	0.664	0.651	0.636	0.624	0.609	0.592	0.578	0.561	0.545	0.529	0.511	0.494	0.478	0.459	0.441	0.422	0.405	0.386	0.368	0.349	0.331	0.312	0.292	0.274	0.255	0.235	0.216	0.199	0.179	0.160	0.141	0.124	0.105	0.086	0.068	0.050	0.031	0.014	-0.004	-0.022	-0.040	-0.058	-0.075	-0.091	-0.109	-0.125	-0.142	-0.159	-0.175	-0.191	-0.208	-0.224	-0.239	-0.255	-0.270	-0.285	-0.300	-0.315	-0.330	-0.344	-0.359	-0.372	-0.386	-0.400	-0.412	-0.426	-0.440	-0.451	-0.465	-0.478	-0.489	-0.501	-0.514	-0.524	-0.535	-0.548	-0.558	-0.569	-0.580	-0.589	-0.600	-0.610	-0.620	-0.630	-0.641	-0.650	-0.660	-0.669	-0.679	-0.688	-0.696	-0.708	-0.718	-0.726	-0.735	-0.745	-0.755	-0.765	-0.774	-0.785	-0.794	-0.804	-0.815	-0.824	-0.835	-0.845	-0.856	-0.866	-0.878	-0.888	-0.899	-0.910	-0.921	-0.932	-0.944	-0.956	-0.968	-0.979	-0.991	-1.004	-1.016	-1.028	-1.040	-1.052	-1.065	-1.078	-1.090	-1.102	-1.115	-1.128	-1.140	-1.151	-1.162	-1.176	-1.188	-1.199	-1.211	-1.222	-1.234	-1.245	-1.256	-1.268	-1.279	-1.289	-1.299	-1.310	-1.320	-1.330	-1.339	-1.349	-1.359	-1.366	-1.376	-1.384	-1.394	-1.402	-1.409	-1.418	-1.426	-1.434	-1.441	-1.449	-1.455	-1.462	-1.469	-1.475	-1.481	-1.488	-1.492	-1.500	-1.506	-1.512	-1.519	-1.522	-1.528	-1.534	-1.540	-1.544	-1.549	-1.554	-1.559	-1.564	-1.569	-1.572	-1.576	-1.581	-1.585	-1.589	-1.591	-1.595	-1.599	-1.601	-1.605	-1.608	-1.610	-1.612	-1.615	-1.616	-1.618	-1.619	-1.620	-1.621	-1.621	-1.622	-1.621	-1.621	-1.621	-1.620	-1.619	-1.616	-1.615	-1.614	-1.611	-1.608	-1.605	-1.601	-1.596	-1.594	-1.589	-1.584	-1.579	-1.574	-1.566	-1.560	-1.555	-1.548	-1.540	-1.532	-1.525	-1.518	-1.509	-1.499	-1.491	-1.482	-1.472	-1.464	-1.452	-1.442	-1.432	-1.421	-1.411	-1.400	-1.389	-1.378	-1.366	-1.355	-1.342	-1.331	-1.319	-1.308	-1.295	-1.282	-1.271	-1.259	-1.246	-1.234	-1.222	-1.209	-1.196	-1.184	-1.172	-1.160	-1.149	-1.136	-1.124	-1.111	-1.099	-1.086	-1.075	-1.062	-1.051	-1.039	-1.028	-1.015	-1.005	-0.992	-0.981	-0.970	-0.959	-0.948	-0.936	-0.926	-0.915	-0.905	-0.895	-0.884	-0.874	-0.864	-0.854	-0.845	-0.835	-0.825	-0.816	-0.806	-0.798	-0.789	-0.779	-0.770	-0.761	-0.752	-0.744	-0.736	-0.729	-0.720	-0.712	-0.705	-0.696	-0.689	-0.681	-0.675	-0.668	-0.660	-0.652	-0.646	-0.639	-0.632	-0.625	-0.619	-0.612	-0.606	-0.599	-0.592	-0.586	-0.580	-0.575	-0.568	-0.562	-0.556	-0.550	-0.545	-0.539	-0.532	-0.526	-0.520	-0.514	-0.507	-0.502	-0.496	-0.490	-0.484	-0.479	-0.471	-0.465	-0.459	-0.452	-0.446	-0.439	-0.431	-0.425	-0.418	-0.411	-0.404	-0.396	-0.389	-0.380	-0.372	-0.364	-0.355	-0.346	-0.338	-0.330	-0.320	-0.310	-0.301	-0.291	-0.281	-0.271	-0.261	-0.251	-0.240	-0.230	-0.219	-0.208	-0.196	-0.185	-0.172	-0.162	-0.151	-0.140	-0.129	-0.118	-0.105	-0.094	-0.082	-0.070	-0.059	-0.048	-0.036	-0.024	-0.012	-0.002	0.009	0.020	0.030	0.040	0.050	0.060	0.070	0.079	0.089	0.096	0.105	0.114	0.122	0.130	0.138	0.144	0.151	0.158	0.164	0.169	0.175	0.180	0.185	0.190	0.194	0.199	0.202	0.206	0.209	0.214	0.216	0.219	0.221	0.225	0.228	0.230	0.234	0.235	0.238	0.240	0.242	0.244	0.248	0.249	0.251	0.255	0.258	0.260	0.262	0.265	0.268	0.270	0.274	0.276	0.280	0.284	0.288	0.291	0.294	0.299	0.302	0.306	0.310	0.314	0.319	0.324	0.328	0.331	0.335	0.340	0.344	0.348	0.351	0.355	0.359	0.362	0.366	0.369	0.372	0.375	0.378	0.380	0.382	0.385	0.386	0.388	0.390	0.391	0.391	0.391	0.392	0.391	0.391	0.390	0.390	0.389	0.389	0.386	0.385	0.382	0.380	0.378	0.376	0.372	0.370	0.368	0.364	0.361	0.358	0.355	0.352	0.349	0.345	0.342	0.339	0.338	0.334	0.332	0.330	0.328	0.325	0.324	0.322	0.321	0.321	0.320	0.320	0.320	0.320	0.321	0.322	0.325	0.326	0.329	0.331	0.335	0.338	0.341	0.346	0.350	0.355	0.360	0.366	0.371	0.378	0.385	0.391	0.399	0.406	0.414	0.421	0.430	0.438	0.446	0.456	0.465	0.472	0.482	0.491	0.501	0.510	0.519	0.528	0.536	0.545	0.555	0.564	0.572	0.581	0.590	0.598	0.606	0.615	0.621	0.630	0.636	0.645	0.652	0.659	0.668	0.674	0.680	0.686	0.694	0.700	0.708	0.712	0.720	0.725	0.731	0.738	0.744	0.750	0.756	0.762	0.769	0.775	0.780	0.788	0.794	0.801	0.808	0.814	0.821	0.829	0.836	0.844	0.852	0.859	0.868	0.876	0.885	0.894	0.902	0.912	0.922	0.931	0.941	0.951	0.961	0.972	0.982	0.994	1.004	1.015	1.026	1.038	1.048	1.060	1.070	1.082	1.094	1.104	1.115	1.128	1.138	1.148	1.159	1.169	1.180	1.190	1.200	1.210	1.220	1.229	1.238	1.246	1.254	1.261	1.270	1.276	1.282	1.290	1.296	1.301	1.306	1.311	1.315	1.320	1.322	1.325	1.329	1.330	1.332	1.334	1.335	1.335	1.335	1.335	1.334	1.332	1.330	1.329	1.326	1.324	1.320	1.318	1.314	1.309	1.305	1.300	1.295	1.290	1.285	1.280	1.274	1.269	1.262	1.256	1.250	1.244	1.238	1.231	1.225	1.219	1.212	1.206	1.200	1.195	1.188	1.182	1.176	1.171	1.165	1.161	1.155	1.150	1.146	1.141	1.138	1.132	1.129	1.125	1.121	1.120	1.116	1.112	1.110	1.108	1.105	1.104	1.101	1.099	1.098	1.096	1.094	1.092	1.091	1.090	1.089	1.088	1.086	1.084	1.082	1.081	1.079	1.078	1.078	1.074	1.072	1.070	1.069	1.065	1.064	1.060	1.058	1.055	1.051	1.048	1.042	1.039	1.035	1.030	1.026	1.020	1.016	1.010	1.004	0.999	0.991	0.985	0.979	0.971	0.965	0.958	0.950	0.942	0.935	0.928	0.920	0.911	0.902	0.894	0.885	0.876	0.869	0.860	0.851	0.841	0.832	0.824	0.814	0.805	0.796	0.786	0.776	0.768	0.759	0.749	0.740	0.731	0.722	0.711	0.702	0.694	0.685	0.675	0.666	0.656	0.648	0.639	0.630	0.621	0.612	0.604	0.595	0.586	0.576	0.568	0.560	0.552	0.544	0.536	0.529	0.521	0.514	0.506	0.500	0.494	0.488	0.481	0.476	0.470	0.465	0.460	0.456	0.452	0.449	0.446	0.444	0.441	0.439	0.436	0.435	0.434	0.435	0.435	0.435	0.435	0.438	0.439	0.442	0.444	0.448	0.451	0.456	0.461	0.465	0.471	0.476	0.482	0.490	0.495	0.502	0.511	0.519	0.526	0.535	0.542	0.552	0.560	0.570	0.579	0.589	0.596	0.606	0.616	0.625	0.634	0.644	0.652	0.662	0.671	0.680	0.689	0.698	0.705	0.714	0.721	0.729	0.738	0.745	0.752	0.759	0.766	0.772	0.779	0.785	0.791	0.796	0.801	0.806	0.812	0.816	0.820	0.825	0.829	0.832	0.836	0.840	0.842	0.845	0.849	0.851	0.854	0.856	0.859	0.860	0.862	0.862	0.865	0.866	0.866	0.869	0.869	0.870	0.870	0.871	0.872	0.872	0.871	0.871	0.871	0.872	0.871	0.871	0.870	0.870	0.870	0.869	0.868	0.866	0.866	0.865	0.864	0.862	0.861	0.860	0.859	0.858	0.856	0.855	0.854	0.852	0.851	0.851	0.850	0.850	0.849	0.849	0.849	0.849	0.849	0.850	0.851	0.852	0.854	0.855	0.858	0.861	0.864	0.869	0.872	0.876	0.881	0.886	0.894	0.900	0.906	0.914	0.921	0.930	0.939	0.948	0.958	0.969	0.980	0.991	1.004	1.016	1.029	1.042	1.055	1.069	1.084	1.098	1.114	1.128	1.142	1.159	1.174	1.189	1.205	1.220	1.235	1.250	1.265	1.280	1.295	1.309	1.322	1.338	1.351	1.364	1.378	1.388	1.400	1.411	1.422	1.431	1.441	1.450	1.458	1.465	1.471	1.478	1.481	1.485	1.489	1.491	1.492	1.494	1.494	1.492	1.490	1.486	1.484	1.478	1.472	1.465	1.459	1.450	1.440	1.430	1.420	1.408	1.395	1.380	1.365	1.349	1.334	1.315	1.298	1.278	1.258	1.236	1.216	1.194	1.171	1.148	1.122	1.098	1.072	1.046	1.019	0.990	0.962	0.934	0.905	0.875	0.846	0.815	0.784	0.752	0.720	0.690	0.656	0.624	0.591	0.559	0.526	0.492	0.460	0.426	0.394	0.362	0.329	0.295	0.262	0.230	0.200	0.166	0.136	0.105	0.074	0.044	0.014	-0.015	-0.044	-0.072	-0.100	-0.128	-0.154	-0.180	-0.205	-0.230	-0.254	-0.276	-0.299	-0.321	-0.342	-0.364	-0.382	-0.400	-0.420	-0.436	-0.452	-0.469	-0.484	-0.499	-0.511	-0.525	-0.536	-0.548	-0.558	-0.569	-0.578	-0.586	-0.595	-0.602	-0.609	-0.615	-0.620	-0.626	-0.631	-0.636	-0.640	-0.642	-0.646	-0.649	-0.651	-0.654	-0.655	-0.658	-0.658	-0.659	-0.660	-0.660	-0.660	-0.660	-0.660	-0.660	-0.659	-0.659	-0.658	-0.656	-0.656	-0.655	-0.654	-0.654	-0.652	-0.650	-0.649	-0.648	-0.646	-0.645	-0.644	-0.641	-0.640	-0.639	-0.636	-0.635	-0.632	-0.631	-0.628	-0.626	-0.624	-0.621	-0.619	-0.616	-0.612	-0.609	-0.605	-0.602	-0.599	-0.595	-0.591	-0.586	-0.581	-0.576	-0.571	-0.566	-0.560	-0.554	-0.548	-0.542	-0.536	-0.529	-0.521	-0.514	-0.506	-0.499	-0.490	-0.481	-0.471	-0.462	-0.454	-0.445	-0.434	-0.425	-0.414	-0.404	-0.392	-0.381	-0.371	-0.359	-0.349	-0.336	-0.325	-0.312	-0.301	-0.289	-0.276	-0.265	-0.251	-0.239	-0.226	-0.214	-0.201	-0.189	-0.176	-0.165	-0.151	-0.140	-0.126	-0.115	-0.101	-0.089	-0.076	-0.065	-0.052	-0.041	-0.029	-0.016	-0.006	0.006	0.018	0.030	0.041	0.052	0.062	0.075	0.086	0.098	0.109	0.121	0.131	0.142	0.154	0.165	0.175	0.188	0.199	0.210	0.220	0.232	0.245	0.256	0.269	0.279	0.291	0.304	0.316	0.328	0.340	0.352	0.365	0.379	0.390	0.404	0.416	0.429	0.442	0.456	0.469	0.481	0.495	0.507	0.521	0.534	0.548	0.560	0.572	0.585	0.598	0.610	0.622	0.634	0.646	0.656	0.669	0.679	0.689	0.699	0.709	0.719	0.726	0.735	0.742	0.750	0.756	0.764	0.769	0.775	0.779	0.784	0.788	0.791	0.792	0.796	0.796	0.799	0.799	0.799	0.799	0.798	0.796	0.795	0.792	0.790	0.786	0.784	0.780	0.778	0.772	0.768	0.762	0.758	0.751	0.746	0.741	0.736	0.730	0.724	0.718	0.711	0.705	0.699	0.694	0.688	0.681	0.675	0.669	0.664	0.659	0.652	0.649	0.642	0.639	0.635	0.631	0.628	0.624	0.620	0.616	0.614	0.612	0.609	0.608	0.606	0.606	0.605	0.605	0.605	0.606	0.608	0.609	0.610	0.612	0.616	0.619	0.621	0.626	0.630	0.635	0.640	0.646	0.652	0.659	0.666	0.674	0.681	0.689	0.698	0.706	0.716	0.726	0.735	0.746	0.758	0.768	0.780	0.791	0.804	0.816	0.829	0.841	0.855	0.868	0.881	0.895	0.908	0.921	0.935	0.950	0.964	0.978	0.991	1.005	1.019	1.031	1.046	1.059	1.074	1.086	1.099	1.111	1.125	1.138	1.150	1.161	1.172	1.185	1.196	1.206	1.218	1.229	1.239	1.248	1.256	1.265	1.274	1.282	1.290	1.298	1.306	1.312	1.319	1.325	1.331	1.338	1.341	1.346	1.351	1.355	1.359	1.361	1.365	1.368	1.370	1.371	1.374	1.376	1.376	1.378	1.378	1.378	1.376	1.376	1.374	1.374	1.371	1.369	1.366	1.362	1.360	1.356	1.351	1.346	1.340	1.335	1.329	1.322	1.316	1.309	1.300	1.292	1.282	1.274	1.264	1.254	1.244	1.231	1.220	1.209	1.196	1.184	1.170	1.156	1.144	1.130	1.114	1.099	1.084	1.068	1.052	1.035	1.019	1.001	0.985	0.966	0.949	0.931	0.912	0.894	0.875	0.858	0.838	0.819	0.800	0.781	0.761	0.741	0.721	0.702	0.682	0.662	0.642	0.622	0.602	0.582	0.564	0.542	0.524	0.502	0.482	0.464	0.444	0.424	0.404	0.384	0.365	0.344	0.324	0.304	0.284	0.264	0.245	0.225	0.204	0.185	0.165	0.145	0.126	0.106	0.086	0.068	0.048	0.029	0.009	-0.010	-0.029	-0.049	-0.068	-0.086	-0.104	-0.122	-0.141	-0.159	-0.178	-0.195	-0.212	-0.230	-0.248	-0.265	-0.282	-0.299	-0.316	-0.332	-0.348	-0.364	-0.378	-0.392	-0.408	-0.420	-0.435	-0.448	-0.460	-0.472	-0.484	-0.495	-0.506	-0.516	-0.526	-0.535	-0.542	-0.551	-0.559	-0.566	-0.571	-0.578	-0.582	-0.586	-0.591	-0.595	-0.596	-0.600	-0.601	-0.602	-0.602	-0.602	-0.601	-0.600	-0.598	-0.596	-0.592	-0.590	-0.586	-0.582	-0.578	-0.572	-0.569	-0.562	-0.558	-0.551	-0.545	-0.539	-0.534	-0.526	-0.521	-0.515	-0.507	-0.501	-0.496	-0.490	-0.484	-0.479	-0.472	-0.468	-0.464	-0.459	-0.455	-0.450	-0.446	-0.444	-0.441	-0.439	-0.438	-0.436	-0.435	-0.435	-0.435	-0.436	-0.438	-0.439	-0.441	-0.444	-0.448	-0.451	-0.456	-0.460	-0.466	-0.471	-0.478	-0.485	-0.491	-0.499	-0.506	-0.515	-0.521	-0.531	-0.539	-0.548	-0.556	-0.566	-0.575	-0.585	-0.594	-0.602	-0.612	-0.621	-0.630	-0.640	-0.649	-0.658	-0.665	-0.674	-0.680	-0.689	-0.696	-0.704	-0.709	-0.716	-0.722	-0.728	-0.732	-0.738	-0.741	-0.748	-0.751	-0.754	-0.758	-0.761	-0.764	-0.768	-0.769	-0.772	-0.774	-0.775	-0.779	-0.780	-0.782	-0.784	-0.786	-0.788	-0.789	-0.791	-0.794	-0.796	-0.798	-0.801	-0.804	-0.808	-0.810	-0.814	-0.819	-0.822	-0.829	-0.834	-0.839	-0.845	-0.851	-0.859	-0.866	-0.875	-0.882	-0.890	-0.899	-0.909	-0.918	-0.928	-0.938	-0.948	-0.958	-0.968	-0.978	-0.989	-0.999	-1.009	-1.020	-1.031	-1.041	-1.052	-1.062	-1.072	-1.082	-1.091	-1.100	-1.109	-1.118	-1.125	-1.132	-1.139	-1.145	-1.151	-1.158	-1.162	-1.166	-1.170	-1.174	-1.176	-1.178	-1.179	-1.180	-1.180	-1.179	-1.178	-1.176	-1.175	-1.172	-1.169	-1.165	-1.162	-1.158	-1.152	-1.148	-1.141	-1.136	-1.130	-1.122	-1.118	-1.110	-1.104	-1.096	-1.090	-1.082	-1.076	-1.069	-1.062	-1.055	-1.049	-1.042	-1.035	-1.030	-1.024	-1.018	-1.012	-1.008	-1.001	-0.998	-0.992	-0.988	-0.985	-0.980	-0.978	-0.974	-0.970	-0.969	-0.966	-0.964	-0.961	-0.960	-0.959	-0.958	-0.956	-0.955	-0.954	-0.954	-0.952	-0.952	-0.951	-0.951	-0.951	-0.951	-0.951	-0.951	-0.951	-0.950	-0.950	-0.950	-0.951	-0.950	-0.950	-0.950	-0.950	-0.949	-0.949	-0.949	-0.948	-0.948	-0.946	-0.945	-0.944	-0.944	-0.942	-0.941	-0.941	-0.940	-0.939	-0.939	-0.936	-0.935	-0.935	-0.934	-0.934	-0.932	-0.931	-0.931	-0.931	-0.930	-0.931	-0.930	-0.930	-0.929	-0.930	-0.930	-0.930	-0.931	-0.931	-0.931	-0.932	-0.934	-0.934	-0.936	-0.938	-0.940	-0.940	-0.942	-0.944	-0.946	-0.949	-0.950	-0.951	-0.954	-0.956	-0.958	-0.960	-0.962	-0.964	-0.965	-0.969	-0.970	-0.972	-0.974	-0.976	-0.976	-0.979	-0.980	-0.981	-0.982	-0.984	-0.984	-0.985	-0.985	-0.986	-0.986	-0.986	-0.986	-0.985	-0.985	-0.984	-0.982	-0.981	-0.981	-0.980	-0.978	-0.976	-0.974	-0.971	-0.968	-0.965	-0.962	-0.960	-0.956	-0.954	-0.949	-0.946	-0.941	-0.939	-0.935	-0.930	-0.925	-0.921	-0.916	-0.914	-0.909	-0.904	-0.899	-0.895	-0.890	-0.885	-0.880	-0.876	-0.871	-0.866	-0.862	-0.858	-0.852	-0.850	-0.845	-0.842	-0.838	-0.834	-0.830	-0.828	-0.824	-0.821	-0.819	-0.816	-0.814	-0.811	-0.810	-0.808	-0.805	-0.805	-0.804	-0.802	-0.802	-0.801	-0.801	-0.801	-0.802	-0.802	-0.802	-0.804	-0.804	-0.805	-0.808	-0.809	-0.810	-0.814	-0.815	-0.818	-0.820	-0.821	-0.825	-0.828	-0.830	-0.834	-0.836	-0.839	-0.842	-0.845	-0.848	-0.851	-0.854	-0.856	-0.860	-0.862	-0.864	-0.866	-0.868	-0.871	-0.872	-0.874	-0.875	-0.876	-0.876	-0.878	-0.876	-0.878	-0.876	-0.875	-0.874	-0.872	-0.870	-0.868	-0.865	-0.862	-0.858	-0.855	-0.850	-0.845	-0.841	-0.836	-0.830	-0.824	-0.818	-0.810	-0.804	-0.796	-0.789	-0.781	-0.771	-0.764	-0.755	-0.746	-0.738	-0.728	-0.718	-0.709	-0.699	-0.690	-0.680	-0.671	-0.661	-0.651	-0.642	-0.632	-0.622	-0.614	-0.605	-0.596	-0.588	-0.580	-0.572	-0.565	-0.558	-0.550	-0.544	-0.539	-0.532	-0.528	-0.522	-0.519	-0.515	-0.512	-0.510	-0.506	-0.505	-0.505	-0.504	-0.504	-0.504	-0.506	-0.507	-0.509	-0.512	-0.515	-0.519	-0.522	-0.528	-0.532	-0.538	-0.542	-0.549	-0.556	-0.562	-0.570	-0.576	-0.585	-0.591	-0.599	-0.608	-0.615	-0.622	-0.631	-0.639	-0.645	-0.652	-0.660	-0.668	-0.674	-0.680	-0.686	-0.691	-0.698	-0.702	-0.706	-0.710	-0.712	-0.715	-0.718	-0.719	-0.720	-0.719	-0.719	-0.718	-0.715	-0.712	-0.709	-0.705	-0.700	-0.695	-0.689	-0.680	-0.672	-0.665	-0.656	-0.648	-0.636	-0.626	-0.614	-0.602	-0.591	-0.578	-0.565	-0.552	-0.539	-0.525	-0.510	-0.496	-0.481	-0.468	-0.454	-0.439	-0.425	-0.410	-0.396	-0.382	-0.369	-0.356	-0.341	-0.329	-0.318	-0.305	-0.294	-0.282	-0.272	-0.261	-0.252	-0.244	-0.235	-0.226	-0.220	-0.212	-0.206	-0.201	-0.195	-0.191	-0.188	-0.184	-0.181	-0.180	-0.179	-0.176	-0.176	-0.176	-0.176	-0.176	-0.179	-0.180	-0.181	-0.182	-0.185	-0.188	-0.191	-0.194	-0.198	-0.200	-0.204	-0.206	-0.210	-0.212	-0.215	-0.219	-0.221	-0.222	-0.225	-0.228	-0.229	-0.230	-0.231	-0.231	-0.232	-0.232	-0.231	-0.231	-0.229	-0.226	-0.224	-0.220	-0.218	-0.212	-0.206	-0.202	-0.196	-0.190	-0.182	-0.174	-0.166	-0.158	-0.148	-0.138	-0.129	-0.116	-0.106	-0.094	-0.081	-0.069	-0.056	-0.042	-0.028	-0.014	0.000	0.014	0.030	0.045	0.059	0.075	0.090	0.105	0.121	0.136	0.152	0.168	0.184	0.199	0.214	0.230	0.244	0.260	0.274	0.288	0.301	0.316	0.329	0.341	0.355	0.368	0.379	0.390	0.401	0.412	0.422	0.432	0.441	0.450	0.459	0.466	0.474	0.480	0.488	0.494	0.499	0.504	0.509	0.512	0.518	0.521	0.525	0.526	0.530	0.532	0.535	0.536	0.539	0.540	0.541	0.541	0.544	0.544	0.545	0.545	0.546	0.548	0.548	0.549	0.550	0.551	0.551	0.552	0.555	0.556	0.558	0.559	0.561	0.564	0.565	0.569	0.571	0.574	0.578	0.581	0.584	0.588	0.591	0.595	0.600	0.604	0.609	0.612	0.618	0.621	0.626	0.630	0.635	0.640	0.644	0.648	0.652	0.655	0.659	0.664	0.666	0.669	0.671	0.674	0.675	0.678	0.679	0.680	0.680	0.680	0.679	0.679	0.678	0.676	0.674	0.671	0.669	0.665	0.661	0.656	0.652	0.646	0.640	0.634	0.629	0.621	0.614	0.606	0.599	0.590	0.582	0.574	0.564	0.556	0.546	0.538	0.529	0.519	0.510	0.499	0.490	0.480	0.471	0.461	0.452	0.442	0.434	0.425	0.416	0.408	0.399	0.390	0.382	0.375	0.368	0.361	0.355	0.348	0.341	0.336	0.330	0.324	0.319	0.314	0.309	0.306	0.301	0.298	0.295	0.292	0.289	0.288	0.284	0.282	0.281	0.280	0.280	0.279	0.279	0.278	0.279	0.279	0.280	0.280	0.281	0.282	0.284	0.285	0.286	0.288	0.290	0.292	0.295	0.298	0.300	0.302	0.305	0.308	0.310	0.312	0.316	0.320	0.322	0.325	0.329	0.331	0.335	0.339	0.341	0.345	0.348	0.351	0.352	0.356	0.359	0.362	0.365	0.368	0.371	0.374	0.376	0.378	0.381	0.384	0.386	0.388	0.390	0.392	0.395	0.398	0.400	0.402	0.405	0.406	0.409	0.410	0.412	0.414	0.416	0.419	0.420	0.422	0.425	0.428	0.431	0.432	0.435	0.439	0.440	0.444	0.446	0.449	0.452	0.455	0.459	0.461	0.465	0.469	0.472	0.475	0.479	0.482	0.486	0.490	0.494	0.495	0.499	0.501	0.505	0.507	0.511	0.514	0.516	0.519	0.520	0.522	0.524	0.526	0.526	0.528	0.530	0.530	0.530	0.530	0.530	0.530	0.529	0.528	0.528	0.526	0.524	0.522	0.521	0.519	0.518	0.515	0.512	0.510	0.509	0.505	0.502	0.501	0.498	0.495	0.494	0.490	0.488	0.486	0.484	0.482	0.480	0.480	0.478	0.478	0.476	0.476	0.476	0.475	0.475	0.475	0.475	0.476	0.478	0.479	0.480	0.481	0.482	0.485	0.486	0.489	0.490	0.492	0.495	0.498	0.500	0.502	0.504	0.506	0.507	0.509	0.510	0.511	0.512	0.511	0.512	0.512	0.511	0.511	0.509	0.507	0.505	0.501	0.498	0.494	0.489	0.484	0.479	0.471	0.465	0.458	0.448	0.440	0.431	0.421	0.411	0.400	0.389	0.376	0.365	0.352	0.339	0.326	0.311	0.298	0.284	0.269	0.252	0.239	0.224	0.208	0.192	0.178	0.161	0.146	0.131	0.115	0.100	0.085	0.070	0.056	0.041	0.029	0.014	0.000	-0.014	-0.026	-0.038	-0.050	-0.061	-0.072	-0.084	-0.094	-0.104	-0.115	-0.122	-0.130	-0.140	-0.148	-0.152	-0.160	-0.166	-0.172	-0.176	-0.181	-0.186	-0.190	-0.194	-0.196	-0.199	-0.201	-0.202	-0.202	-0.204	-0.204	-0.205	-0.204	-0.202	-0.201	-0.199	-0.198	-0.195	-0.191	-0.188	-0.184	-0.180	-0.175	-0.169	-0.164	-0.158	-0.151	-0.144	-0.136	-0.129	-0.120	-0.112	-0.102	-0.094	-0.082	-0.072	-0.061	-0.050	-0.038	-0.026	-0.014	-0.001	0.014	0.028	0.041	0.055	0.071	0.086	0.102	0.119	0.134	0.151	0.169	0.186	0.204	0.222	0.240	0.260	0.279	0.296	0.315	0.335	0.354	0.374	0.394	0.414	0.432	0.452	0.472	0.491	0.511	0.531	0.551	0.570	0.589	0.608	0.626	0.646	0.664	0.682	0.700	0.719	0.736	0.752	0.769	0.785	0.801	0.818	0.832	0.848	0.862	0.876	0.890	0.902	0.915	0.926	0.939	0.950	0.961	0.971	0.980	0.990	0.998	1.006	1.012	1.020	1.026	1.032	1.038	1.041	1.045	1.049	1.051	1.055	1.056	1.056	1.058	1.059	1.058	1.058	1.056	1.054	1.051	1.049	1.046	1.042	1.039	1.035	1.030	1.026	1.021	1.016	1.010	1.004	0.998	0.991	0.984	0.978	0.969	0.961	0.954	0.946	0.939	0.931	0.922	0.915	0.908	0.899	0.890	0.882	0.872	0.866	0.858	0.849	0.840	0.832	0.824	0.816	0.808	0.800	0.791	0.784	0.775	0.768	0.759	0.751	0.744	0.735	0.728	0.720	0.711	0.705	0.696	0.690	0.681	0.674	0.666	0.659	0.652	0.645	0.636	0.630	0.622	0.616	0.610	0.602	0.596	0.590	0.584	0.578	0.571	0.565	0.560	0.555	0.550	0.544	0.540	0.536	0.531	0.529	0.525	0.522	0.519	0.518	0.515	0.514	0.512	0.512	0.512	0.514	0.514	0.516	0.518	0.520	0.522	0.528	0.531	0.536	0.540	0.546	0.552	0.559	0.566	0.574	0.582	0.591	0.600	0.610	0.619	0.630	0.641	0.651	0.664	0.675	0.688	0.700	0.712	0.725	0.738	0.750	0.762	0.775	0.789	0.801	0.814	0.826	0.840	0.852	0.865	0.876	0.889	0.901	0.912	0.922	0.932	0.944	0.954	0.961	0.970	0.979	0.986	0.992	1.000	1.005	1.011	1.015	1.019	1.022	1.025	1.026	1.026	1.028	1.028	1.025	1.024	1.021	1.018	1.014	1.009	1.005	0.998	0.991	0.985	0.976	0.968	0.959	0.949	0.939	0.928	0.916	0.905	0.892	0.880	0.866	0.854	0.839	0.826	0.811	0.796	0.782	0.768	0.752	0.736	0.721	0.705	0.690	0.675	0.660	0.644	0.630	0.614	0.599	0.584	0.569	0.555	0.541	0.529	0.515	0.502	0.489	0.476	0.465	0.454	0.442	0.432	0.421	0.412	0.402	0.394	0.386	0.378	0.370	0.364	0.358	0.351	0.346	0.341	0.338	0.334	0.331	0.328	0.325	0.324	0.321	0.320	0.320	0.319	0.320	0.320	0.320	0.321	0.322	0.324	0.325	0.328	0.330	0.332	0.335	0.336	0.339	0.342	0.346	0.349	0.351	0.354	0.358	0.361	0.364	0.368	0.369	0.372	0.375	0.378	0.379	0.382	0.384	0.386	0.388	0.389	0.390	0.392	0.394	0.395	0.396	0.396	0.398	0.399	0.399	0.400	0.400	0.400	0.400	0.400	0.400	0.400	0.400	0.401	0.400	0.401	0.400	0.401	0.401	0.401	0.402	0.404	0.404	0.405	0.408	0.409	0.411	0.412	0.415	0.418	0.421	0.424	0.428	0.431	0.435	0.439	0.444	0.450	0.455	0.460	0.466	0.472	0.479	0.485	0.492	0.499	0.506	0.515	0.522	0.530	0.539	0.548	0.555	0.564	0.572	0.581	0.591	0.599	0.608	0.616	0.625	0.632	0.641	0.650	0.658	0.665	0.672	0.679	0.686	0.692	0.698	0.704	0.709	0.714	0.718	0.722	0.725	0.728	0.730	0.731	0.734	0.732	0.734	0.732	0.731	0.730	0.728	0.724	0.721	0.716	0.712	0.706	0.700	0.694	0.686	0.679	0.671	0.661	0.652	0.642	0.631	0.621	0.610	0.598	0.586	0.574	0.560	0.546	0.532	0.519	0.505	0.490	0.475	0.459	0.444	0.429	0.412	0.396	0.380	0.364	0.348	0.330	0.314	0.296	0.279	0.261	0.245	0.228	0.211	0.192	0.176	0.159	0.141	0.125	0.106	0.090	0.074	0.056	0.040	0.022	0.005	-0.011	-0.028	-0.045	-0.061	-0.076	-0.092	-0.109	-0.124	-0.140	-0.156	-0.171	-0.186	-0.201	-0.216	-0.230	-0.244	-0.259	-0.274	-0.286	-0.300	-0.314	-0.328	-0.339	-0.352	-0.365	-0.376	-0.389	-0.400	-0.412	-0.424	-0.434	-0.445	-0.455	-0.465	-0.476	-0.486	-0.495	-0.506	-0.515	-0.524	-0.532	-0.541	-0.550	-0.560	-0.568	-0.576	-0.584	-0.594	-0.601	-0.610	-0.618	-0.625	-0.634	-0.642	-0.650	-0.659	-0.668	-0.676	-0.685	-0.694	-0.702	-0.711	-0.720	-0.730	-0.739	-0.749	-0.759	-0.768	-0.779	-0.790	-0.800	-0.810	-0.822	-0.832	-0.845	-0.856	-0.869	-0.881	-0.894	-0.905	-0.919	-0.931	-0.944	-0.958	-0.971	-0.985	-0.999	-1.012	-1.028	-1.040	-1.054	-1.068	-1.082	-1.096	-1.110	-1.125	-1.139	-1.152	-1.166	-1.181	-1.196	-1.209	-1.222	-1.236	-1.250	-1.264	-1.276	-1.290	-1.304	-1.316	-1.328	-1.341	-1.352	-1.366	-1.378	-1.389	-1.401	-1.412	-1.422	-1.434	-1.445	-1.455	-1.466	-1.476	-1.485	-1.496	-1.505	-1.515	-1.524	-1.532	-1.541	-1.549	-1.558	-1.566	-1.574	-1.581	-1.590	-1.598	-1.605	-1.611	-1.619	-1.625	-1.632	-1.638	-1.645	-1.651	-1.656	-1.662	-1.668	-1.672	-1.678	-1.681	-1.686	-1.691	-1.695	-1.698	-1.702	-1.705	-1.708	-1.711	-1.714	-1.716	-1.718	-1.720	-1.721	-1.721	-1.724	-1.722	-1.724	-1.724	-1.722	-1.722	-1.720	-1.719	-1.716	-1.715	-1.712	-1.709	-1.706	-1.702	-1.698	-1.694	-1.689	-1.682	-1.678	-1.671	-1.665	-1.659	-1.651	-1.644	-1.638	-1.629	-1.621	-1.612	-1.602	-1.594	-1.585	-1.575	-1.565	-1.555	-1.544	-1.534	-1.522	-1.511	-1.500	-1.489	-1.478	-1.466	-1.455	-1.442	-1.431	-1.420	-1.408	-1.396	-1.384	-1.372	-1.360	-1.349	-1.336	-1.325	-1.314	-1.301	-1.290	-1.279	-1.269	-1.256	-1.246	-1.235	-1.224	-1.212	-1.202	-1.192	-1.182	-1.171	-1.162	-1.152	-1.142	-1.134	-1.124	-1.115	-1.106	-1.098	-1.089	-1.081	-1.071	-1.064	-1.055	-1.046	-1.039	-1.031	-1.024	-1.015	-1.008	-0.999	-0.992	-0.984	-0.978	-0.970	-0.962	-0.954	-0.946	-0.939	-0.931	-0.922	-0.916	-0.909	-0.901	-0.894	-0.885	-0.878	-0.870	-0.862	-0.855	-0.846	-0.839	-0.831	-0.822	-0.815	-0.806	-0.798	-0.790	-0.781	-0.772	-0.765	-0.756	-0.748	-0.740	-0.731	-0.722	-0.714	-0.705	-0.698	-0.689	-0.680	-0.672	-0.664	-0.655	-0.646	-0.638	-0.630	-0.621	-0.612	-0.605	-0.596	-0.589	-0.580	-0.571	-0.564	-0.555	-0.548	-0.540	-0.531	-0.524	-0.515	-0.507	-0.500	-0.491	-0.484	-0.475	-0.466	-0.459	-0.450	-0.442	-0.434	-0.426	-0.419	-0.409	-0.401	-0.392	-0.384	-0.375	-0.366	-0.358	-0.349	-0.340	-0.331	-0.321	-0.312	-0.302	-0.292	-0.285	-0.275	-0.265	-0.255	-0.244	-0.235	-0.225	-0.215	-0.205	-0.195	-0.182	-0.172	-0.162	-0.152	-0.142	-0.131	-0.121	-0.111	-0.101	-0.091	-0.081	-0.071	-0.061	-0.051	-0.040	-0.030	-0.020	-0.011	-0.001	0.008	0.018	0.026	0.035	0.044	0.052	0.061	0.070	0.078	0.086	0.094	0.102	0.110	0.119	0.125	0.132	0.140	0.149	0.155	0.164	0.170	0.179	0.184	0.192	0.199	0.206	0.214	0.219	0.226	0.234	0.240	0.246	0.252	0.260	0.266	0.271	0.279	0.285	0.291	0.298	0.304	0.310	0.316	100.000	5.000	2.000	1.000	5.000	0.000	0.000	0.000	0.000	0.000	0.000	0.000	0.000	0.000	0.000	0.000	0.000	0.000	1.740	1.725	1.712	1.698	1.681	1.666	1.651	1.636	1.620	1.605	1.589	1.572	1.555	1.539	1.521	1.504	1.488	1.470	1.452	1.434	1.416	1.399	1.380	1.361	1.342	1.325	1.306	1.286	1.268	1.250	1.230	1.211	1.192	1.172	1.154	1.136	1.118	1.098	1.079	1.060	1.042	1.024	1.006	0.988	0.970	0.952	0.935	0.918	0.901	0.885	0.870	0.854	0.840	0.825	0.810	0.798	0.784	0.771	0.760	0.749	0.738	0.728	0.718	0.710	0.701	0.694	0.688	0.681	0.676	0.671	0.666	0.664	0.661	0.659	0.659	0.659	0.659	0.660	0.662	0.665	0.668	0.671	0.676	0.681	0.688	0.694	0.700	0.708	0.716	0.724	0.734	0.742	0.752	0.761	0.771	0.782	0.792	0.804	0.814	0.826	0.838	0.848	0.859	0.870	0.881	0.891	0.901	0.912	0.921	0.931	0.941	0.950	0.959	0.966	0.974	0.981	0.988	0.994	0.999	1.002	1.006	1.010	1.012	1.015	1.016	1.016	1.016	1.015	1.014	1.011	1.009	1.005	1.000	0.996	0.990	0.984	0.976	0.969	0.961	0.952	0.945	0.936	0.925	0.915	0.905	0.894	0.882	0.871	0.860	0.848	0.836	0.825	0.812	0.800	0.789	0.778	0.766	0.754	0.742	0.731	0.720	0.710	0.700	0.690	0.679	0.670	0.660	0.651	0.644	0.635	0.628	0.621	0.614	0.608	0.601	0.595	0.589	0.584	0.579	0.575	0.570	0.566	0.561	0.559	0.555	0.551	0.549	0.546	0.542	0.540	0.538	0.535	0.531	0.529	0.526	0.522	0.520	0.516	0.512	0.509	0.505	0.501	0.496	0.492	0.488	0.482	0.476	0.471	0.466	0.460	0.454	0.448	0.441	0.434	0.426	0.420	0.412	0.405	0.398	0.389	0.381	0.374	0.365	0.358	0.349	0.341	0.334	0.325	0.318	0.310	0.302	0.294	0.288	0.280	0.272	0.265	0.259	0.251	0.245	0.239	0.232	0.228	0.221	0.216	0.211	0.208	0.202	0.199	0.194	0.191	0.188	0.185	0.182	0.180	0.178	0.176	0.175	0.174	0.172	0.171	0.171	0.171	0.171	0.171	0.171	0.172	0.174	0.175	0.178	0.179	0.180	0.184	0.185	0.189	0.191	0.195	0.199	0.202	0.208	0.211	0.216	0.221	0.228	0.231	0.238	0.244	0.250	0.258	0.262	0.270	0.278	0.285	0.292	0.301	0.310	0.318	0.326	0.335	0.344	0.354	0.362	0.372	0.382	0.392	0.402	0.412	0.422	0.432	0.442	0.452	0.462	0.472	0.482	0.494	0.504	0.512	0.524	0.532	0.544	0.552	0.564	0.574	0.582	0.590	0.600	0.608	0.616	0.625	0.632	0.640	0.646	0.654	0.660	0.666	0.674	0.678	0.684	0.689	0.694	0.699	0.702	0.708	0.710	0.714	0.716	0.720	0.722	0.724	0.726	0.729	0.730	0.730	0.731	0.731	0.731	0.731	0.731	0.731	0.731	0.731	0.731	0.730	0.730	0.729	0.729	0.728	0.728	0.726	0.726	0.725	0.724	0.724	0.724	0.724	0.724	0.722	0.724	0.724	0.725	0.725	0.726	0.728	0.729	0.730	0.734	0.735	0.738	0.741	0.745	0.749	0.752	0.758	0.761	0.766	0.772	0.779	0.784	0.791	0.798	0.804	0.811	0.819	0.826	0.835	0.844	0.851	0.860	0.870	0.879	0.889	0.898	0.908	0.918	0.928	0.938	0.948	0.958	0.968	0.976	0.988	0.998	1.008	1.016	1.026	1.036	1.046	1.055	1.064	1.071	1.080	1.088	1.096	1.104	1.111	1.119	1.125	1.131	1.138	1.142	1.148	1.152	1.156	1.161	1.165	1.168	1.171	1.174	1.176	1.179	1.180	1.182	1.182	1.185	1.185	1.185	1.185	1.185	1.185	1.184	1.182	1.182	1.181	1.179	1.178	1.176	1.175	1.172	1.171	1.170	1.169	1.168	1.166	1.165	1.164	1.162	1.162	1.161	1.161	1.161	1.160	1.161	1.161	1.162	1.164	1.166	1.168	1.170	1.174	1.176	1.180	1.184	1.189	1.192	1.198	1.204	1.209	1.216	1.222	1.229	1.238	1.245	1.252	1.261	1.270	1.279	1.288	1.296	1.306	1.318	1.326	1.336	1.346	1.356	1.368	1.376	1.386	1.396	1.408	1.418	1.428	1.436	1.446	1.455	1.465	1.472	1.481	1.490	1.498	1.504	1.511	1.518	1.524	1.528	1.534	1.538	1.541	1.545	1.548	1.550	1.551	1.552	1.552	1.551	1.550	1.549	1.546	1.544	1.541	1.536	1.532	1.528	1.521	1.516	1.509	1.501	1.492	1.485	1.478	1.468	1.458	1.448	1.436	1.426	1.414	1.402	1.391	1.379	1.366	1.355	1.342	1.329	1.316	1.304	1.291	1.279	1.266	1.252	1.241	1.230	1.218	1.206	1.194	1.182	1.172	1.161	1.151	1.141	1.132	1.125	1.116	1.109	1.101	1.095	1.089	1.084	1.079	1.075	1.070	1.068	1.065	1.064	1.064	1.062	1.062	1.064	1.065	1.068	1.070	1.074	1.078	1.082	1.086	1.092	1.099	1.106	1.112	1.120	1.128	1.136	1.145	1.154	1.164	1.172	1.181	1.191	1.202	1.212	1.222	1.234	1.245	1.255	1.265	1.276	1.286	1.296	1.306	1.315	1.325	1.334	1.342	1.351	1.360	1.369	1.375	1.382	1.390	1.396	1.401	1.409	1.412	1.418	1.421	1.425	1.426	1.430	1.432	1.432	1.434	1.434	1.435	1.434	1.434	1.431	1.430	1.428	1.424	1.421	1.418	1.414	1.409	1.405	1.400	1.396	1.391	1.385	1.380	1.375	1.370	1.365	1.360	1.354	1.349	1.344	1.339	1.335	1.330	1.326	1.322	1.319	1.316	1.312	1.310	1.309	1.308	1.308	1.308	1.308	1.309	1.310	1.312	1.316	1.320	1.324	1.329	1.334	1.341	1.346	1.355	1.362	1.372	1.381	1.391	1.401	1.411	1.424	1.436	1.448	1.460	1.474	1.486	1.500	1.515	1.529	1.544	1.558	1.572	1.588	1.602	1.618	1.632	1.648	1.661	1.676	1.691	1.705	1.718	1.732	1.745	1.759	1.770	1.781	1.794	1.804	1.814	1.824	1.834	1.842	1.849	1.856	1.864	1.870	1.875	1.880	1.884	1.888	1.891	1.894	1.896	1.898	1.900	1.900	1.900	1.900	1.900	1.900	1.899	1.898	1.895	1.892	1.891	1.888	1.886	1.884	1.881	1.879	1.876	1.874	1.871	1.870	1.869	1.868	1.865	1.865	1.865	1.865	1.864	1.865	1.865	1.866	1.868	1.871	1.872	1.876	1.879	1.881	1.885	1.890	1.895	1.900	1.905	1.911	1.916	1.922	1.929	1.935	1.942	1.949	1.955	1.961	1.968	1.974	1.980	1.986	1.992	1.999	2.002	2.007	2.013	2.016	2.021	2.024	2.027	2.030	2.030	2.033	2.033	2.033	2.031	2.030	2.027	2.024	2.021	2.016	2.011	2.005	2.000	1.992	1.984	1.976	1.966	1.958	1.946	1.935	1.922	1.911	1.898	1.884	1.870	1.856	1.841	1.828	1.812	1.796	1.781	1.766	1.749	1.734	1.718	1.700	1.685	1.669	1.652	1.636	1.620	1.605	1.589	1.572	1.558	1.542	1.529	1.514	1.500	1.486	1.472	1.460	1.446	1.435	1.421	1.410	1.399	1.388	1.379	1.368	1.358	1.349	1.340	1.331	1.324	1.316	1.309	1.302	1.296	1.289	1.284	1.279	1.274	1.269	1.265	1.260	1.258	1.254	1.251	1.248	1.245	1.242	1.241	1.239	1.238	1.236	1.236	1.235	1.235	1.234	1.235	1.234	1.234	1.235	1.236	1.236	1.238	1.239	1.241	1.242	1.244	1.245	1.249	1.250	1.251	1.255	1.256	1.259	1.262	1.265	1.266	1.270	1.272	1.275	1.278	1.280	1.284	1.286	1.290	1.294	1.296	1.299	1.301	1.305	1.308	1.310	1.312	1.316	1.319	1.320	1.324	1.325	1.328	1.329	1.331	1.334	1.335	1.336	1.339	1.339	1.341	1.342	1.342	1.342	1.342	1.344	1.344	1.342	1.342	1.342	1.342	1.341	1.339	1.339	1.338	1.334	1.332	1.331	1.329	1.326	1.325	1.321	1.319	1.316	1.314	1.310	1.306	1.305	1.301	1.299	1.295	1.291	1.289	1.285	1.282	1.279	1.276	1.274	1.271	1.270	1.266	1.265	1.264	1.261	1.261	1.259	1.259	1.259	1.258	1.259	1.259	1.260	1.261	1.261	1.264	1.266	1.269	1.271	1.274	1.278	1.281	1.285	1.289	1.292	1.298	1.302	1.308	1.312	1.318	1.322	1.328	1.334	1.339	1.344	1.349	1.354	1.359	1.364	1.369	1.372	1.378	1.381	1.385	1.388	1.391	1.392	1.395	1.396	1.398	1.399	1.398	1.396	1.395	1.392	1.390	1.388	1.382	1.379	1.372	1.366	1.359	1.352	1.344	1.334	1.325	1.314	1.302	1.291	1.279	1.265	1.251	1.238	1.222	1.206	1.192	1.175	1.159	1.140	1.122	1.104	1.086	1.068	1.048	1.029	1.009	0.990	0.970	0.950	0.930	0.910	0.891	0.870	0.850	0.831	0.811	0.792	0.774	0.756	0.738	0.720	0.702	0.685	0.669	0.652	0.638	0.622	0.608	0.595	0.581	0.569	0.558	0.546	0.536	0.528	0.518	0.509	0.502	0.496	0.490	0.485	0.481	0.476	0.475	0.472	0.471	0.471	0.471	0.472	0.474	0.478	0.480	0.484	0.490	0.495	0.501	0.509	0.515	0.524	0.532	0.542	0.552	0.562	0.574	0.585	0.598	0.610	0.621	0.635	0.649	0.662	0.676	0.691	0.705	0.719	0.734	0.749	0.764	0.779	0.795	0.811	0.826	0.841	0.856	0.871	0.888	0.901	0.916	0.931	0.945	0.961	0.975	0.990	1.004	1.018	1.031	1.044	1.056	1.070	1.082	1.095	1.106	1.119	1.130	1.141	1.152	1.164	1.174	1.185	1.195	1.205	1.216	1.226	1.235	1.245	1.255	1.265	1.274	1.284	1.294	1.302	1.311	1.320	1.329	1.338	1.348	1.356	1.365	1.374	1.382	1.391	1.400	1.408	1.416	1.425	1.434	1.442	1.450	1.458	1.465	1.472	1.479	1.486	1.494	1.500	1.505	1.511	1.516	1.521	1.526	1.530	1.534	1.536	1.539	1.540	1.541	1.542	1.542	1.542	1.541	1.539	1.536	1.534	1.530	1.525	1.520	1.515	1.508	1.501	1.492	1.485	1.475	1.465	1.455	1.444	1.432	1.421	1.408	1.394	1.380	1.366	1.350	1.335	1.320	1.304	1.288	1.271	1.254	1.238	1.220	1.202	1.185	1.166	1.149	1.131	1.112	1.095	1.078	1.059	1.041	1.024	1.006	0.988	0.971	0.954	0.938	0.920	0.902	0.886	0.869	0.854	0.838	0.822	0.806	0.791	0.776	0.762	0.748	0.734	0.720	0.706	0.694	0.680	0.668	0.655	0.644	0.631	0.621	0.610	0.599	0.590	0.580	0.570	0.560	0.551	0.544	0.535	0.529	0.521	0.514	0.507	0.501	0.496	0.490	0.486	0.482	0.478	0.475	0.472	0.470	0.469	0.468	0.466	0.466	0.468	0.468	0.469	0.471	0.472	0.475	0.479	0.482	0.488	0.491	0.498	0.502	0.507	0.514	0.520	0.528	0.535	0.542	0.550	0.559	0.568	0.575	0.585	0.594	0.602	0.612	0.620	0.630	0.639	0.646	0.655	0.664	0.671	0.680	0.688	0.695	0.701	0.710	0.715	0.720	0.726	0.731	0.735	0.739	0.741	0.744	0.745	0.746	0.746	0.746	0.745	0.742	0.740	0.736	0.732	0.728	0.721	0.715	0.706	0.699	0.689	0.679	0.666	0.656	0.642	0.630	0.615	0.601	0.586	0.570	0.552	0.536	0.518	0.500	0.480	0.461	0.442	0.421	0.401	0.381	0.360	0.339	0.316	0.294	0.272	0.251	0.230	0.208	0.186	0.165	0.144	0.124	0.102	0.081	0.061	0.041	0.022	0.004	-0.015	-0.032	-0.049	-0.066	-0.082	-0.099	-0.114	-0.126	-0.141	-0.152	-0.165	-0.176	-0.186	-0.198	-0.205	-0.214	-0.222	-0.229	-0.234	-0.240	-0.245	-0.249	-0.252	-0.254	-0.256	-0.258	-0.259	-0.259	-0.258	-0.256	-0.255	-0.252	-0.250	-0.246	-0.242	-0.241	-0.236	-0.231	-0.226	-0.222	-0.218	-0.211	-0.208	-0.201	-0.195	-0.190	-0.184	-0.178	-0.172	-0.168	-0.161	-0.155	-0.150	-0.145	-0.141	-0.136	-0.131	-0.128	-0.124	-0.119	-0.116	-0.112	-0.110	-0.108	-0.106	-0.104	-0.102	-0.101	-0.101	-0.100	-0.100	-0.101	-0.101	-0.102	-0.102	-0.104	-0.105	-0.108	-0.109	-0.111	-0.114	-0.115	-0.119	-0.121	-0.124	-0.126	-0.130	-0.132	-0.135	-0.139	-0.141	-0.145	-0.148	-0.149	-0.151	-0.154	-0.155	-0.158	-0.159	-0.160	-0.161	-0.160	-0.161	-0.161	-0.160	-0.159	-0.158	-0.155	-0.152	-0.150	-0.145	-0.142	-0.139	-0.134	-0.129	-0.122	-0.116	-0.109	-0.102	-0.095	-0.086	-0.079	-0.070	-0.061	-0.052	-0.042	-0.032	-0.022	-0.012	-0.002	0.009	0.020	0.030	0.041	0.054	0.065	0.074	0.085	0.096	0.105	0.116	0.125	0.135	0.144	0.152	0.160	0.169	0.175	0.182	0.189	0.194	0.199	0.202	0.206	0.208	0.210	0.211	0.210	0.210	0.209	0.206	0.204	0.200	0.195	0.190	0.185	0.178	0.169	0.160	0.150	0.140	0.130	0.116	0.105	0.092	0.078	0.065	0.050	0.035	0.019	0.002	-0.014	-0.030	-0.048	-0.065	-0.082	-0.100	-0.119	-0.136	-0.155	-0.172	-0.191	-0.209	-0.228	-0.245	-0.262	-0.280	-0.298	-0.315	-0.331	-0.349	-0.365	-0.380	-0.396	-0.411	-0.428	-0.442	-0.456	-0.470	-0.484	-0.496	-0.509	-0.521	-0.532	-0.544	-0.555	-0.566	-0.576	-0.586	-0.596	-0.604	-0.614	-0.621	-0.629	-0.638	-0.644	-0.651	-0.659	-0.664	-0.670	-0.676	-0.681	-0.686	-0.691	-0.695	-0.700	-0.704	-0.708	-0.710	-0.714	-0.716	-0.719	-0.722	-0.725	-0.729	-0.730	-0.734	-0.735	-0.738	-0.740	-0.741	-0.744	-0.745	-0.748	-0.749	-0.751	-0.754	-0.756	-0.760	-0.761	-0.764	-0.768	-0.770	-0.774	-0.776	-0.781	-0.785	-0.789	-0.794	-0.798	-0.804	-0.810	-0.816	-0.824	-0.831	-0.839	-0.846	-0.855	-0.865	-0.872	-0.882	-0.894	-0.905	-0.915	-0.928	-0.939	-0.951	-0.965	-0.979	-0.991	-1.005	-1.021	-1.035	-1.051	-1.066	-1.082	-1.099	-1.114	-1.130	-1.146	-1.164	-1.180	-1.198	-1.214	-1.232	-1.249	-1.266	-1.284	-1.300	-1.318	-1.332	-1.350	-1.366	-1.381	-1.399	-1.414	-1.430	-1.445	-1.459	-1.474	-1.488	-1.501	-1.516	-1.529	-1.542	-1.554	-1.568	-1.579	-1.590	-1.601	-1.612	-1.622	-1.634	-1.644	-1.652	-1.662	-1.670	-1.679	-1.688	-1.695	-1.702	-1.710	-1.718	-1.724	-1.731	-1.738	-1.742	-1.749	-1.755	-1.760	-1.764	-1.770	-1.774	-1.778	-1.781	-1.786	-1.789	-1.792	-1.796	-1.798	-1.800	-1.801	-1.802	-1.805	-1.806	-1.808	-1.808	-1.808	-1.808	-1.808	-1.805	-1.805	-1.802	-1.800	-1.798	-1.795	-1.791	-1.789	-1.785	-1.779	-1.775	-1.770	-1.764	-1.758	-1.751	-1.744	-1.736	-1.728	-1.719	-1.711	-1.701	-1.692	-1.681	-1.671	-1.660	-1.649	-1.636	-1.625	-1.612	-1.599	-1.585	-1.571	-1.556	-1.541	-1.526	-1.511	-1.495	-1.479	-1.462	-1.445	-1.429	-1.411	-1.392	-1.374	-1.356	-1.336	-1.316	-1.298	-1.278	-1.259	-1.238	-1.218	-1.198	-1.176	-1.155	-1.134	-1.112	-1.092	-1.070	-1.048	-1.026	-1.005	-0.984	-0.962	-0.940	-0.920	-0.898	-0.876	-0.855	-0.835	-0.815	-0.794	-0.774	-0.754	-0.732	-0.714	-0.694	-0.674	-0.655	-0.638	-0.619	-0.601	-0.585	-0.568	-0.551	-0.536	-0.520	-0.505	-0.490	-0.476	-0.464	-0.451	-0.439	-0.426	-0.415	-0.404	-0.394	-0.384	-0.375	-0.366	-0.359	-0.350	-0.344	-0.336	-0.331	-0.325	-0.319	-0.314	-0.310	-0.306	-0.302	-0.300	-0.298	-0.295	-0.294	-0.292	-0.291	-0.290	-0.289	-0.290	-0.289	-0.289	-0.290	-0.290	-0.290	-0.291	-0.292	-0.292	-0.294	-0.294	-0.295	-0.296	-0.296	-0.298	-0.299	-0.300	-0.300	-0.301	-0.301	-0.302	-0.302	-0.304	-0.302	-0.302	-0.302	-0.301	-0.300	-0.300	-0.298	-0.296	-0.294	-0.291	-0.288	-0.286	-0.282	-0.279	-0.275	-0.270	-0.266	-0.261	-0.256	-0.250	-0.245	-0.239	-0.232	-0.225	-0.219	-0.211	-0.202	-0.195	-0.188	-0.179	-0.169	-0.160	-0.151	-0.141	-0.132	-0.121	-0.110	-0.100	-0.090	-0.079	-0.068	-0.056	-0.045	-0.032	-0.022	-0.011	0.001	0.012	0.024	0.036	0.049	0.060	0.072	0.084	0.096	0.108	0.119	0.130	0.141	0.154	0.165	0.175	0.186	0.198	0.208	0.218	0.228	0.238	0.249	0.258	0.268	0.276	0.286	0.294	0.302	0.312	0.320	0.329	0.336	0.345	0.352	0.360	0.369	0.376	0.382	0.390	0.399	0.406	0.415	0.421	0.429	0.438	0.445	0.454	0.461	0.470	0.480	0.488	0.498	0.506	0.515	0.524	0.534	0.544	0.552	0.564	0.575	0.585	0.596	0.608	0.619	0.631	0.642	0.655	0.668	0.680	0.692	0.706	0.718	0.731	0.745	0.759	0.771	0.784	0.798	0.811	0.824	0.838	0.850	0.864	0.876	0.889	0.901	0.914	0.926	0.938	0.949	0.960	0.972	0.982	0.992	1.002	1.012	1.021	1.030	1.039	1.046	1.054	1.060	1.066	1.072	1.078	1.082	1.088	1.091	1.096	1.099	1.102	1.105	1.108	1.109	1.110	1.111	1.112	1.114	1.114	1.114	1.114	1.114	1.112	1.112	1.111	1.111	1.110	1.110	1.108	1.108	1.106	1.106	1.106	1.105	1.105	1.106	1.106	1.108	1.109	1.110	1.112	1.114	1.116	1.119	1.122	1.126	1.130	1.134	1.139	1.144	1.150	1.155	1.161	1.169	1.176	1.184	1.192	1.200	1.209	1.219	1.228	1.238	1.248	1.259	1.269	1.279	1.290	1.302	1.312	1.325	1.336	1.349	1.360	1.372	1.384	1.395	1.406	1.419	1.430	1.441	1.452	1.464	1.474	1.484	1.495	1.505	1.515	1.524	1.534	1.542	1.551	1.559	1.566	1.574	1.581	1.588	1.594	1.600	1.605	1.610	1.615	1.619	1.622	1.626	1.630	1.631	1.634	1.635	1.638	1.638	1.639	1.639	1.639	1.638	1.638	1.636	1.635	1.632	1.631	1.629	1.626	1.624	1.621	1.618	1.615	1.611	1.606	1.602	1.599	1.594	1.591	1.586	1.580	1.576	1.570	1.565	1.560	1.554	1.549	1.544	1.538	1.531	1.526	1.520	1.514	1.509	1.502	1.498	1.491	1.486	1.480	1.474	1.468	1.462	1.456	1.450	1.445	1.439	1.434	1.428	1.422	1.418	1.411	1.406	1.401	1.396	1.391	1.386	1.381	1.376	1.371	1.368	1.364	1.359	1.354	1.350	1.345	1.341	1.338	1.332	1.329	1.325	1.321	1.318	1.312	1.309	1.305	1.301	1.298	1.294	1.290	1.286	1.282	1.279	1.275	1.271	1.268	1.265	1.261	1.259	1.255	1.251	1.246	1.244	1.240	1.238	1.232	1.230	1.228	1.224	1.220	1.216	1.212	1.209	1.206	1.201	1.199	1.195	1.192	1.189	1.185	1.182	1.178	1.175	1.170	1.168	1.162	1.159	1.155	1.151	1.146	1.141	1.138	1.132	1.128	1.124	1.119	1.112	1.108	1.101	1.095	1.090	1.082	1.078	1.071	1.064	1.056	1.050	1.042	1.035	1.028	1.020	1.012	1.004	0.996	0.988	0.980	0.971	0.964	0.955	0.946	0.939	0.930	0.922	0.914	0.906	0.898	0.890	0.881	0.875	0.868	0.859	0.852	0.846	0.840	0.834	0.828	0.822	0.818	0.812	0.808	0.804	0.799	0.796	0.792	0.790	0.788	0.786	0.785	0.782	0.782	0.781	0.781	0.781	0.780	0.781	0.781	0.782	0.782	0.785	0.786	0.786	0.789	0.790	0.791	0.792	0.795	0.796	0.798	0.800	0.801	0.804	0.805	0.805	0.805	0.808	0.808	0.809	0.809	0.809	0.810	0.810	0.809	0.808	0.808	0.808	0.808	0.806	0.805	0.805	0.804	0.802	0.802	0.800	0.800	0.799	0.800	0.800	0.800	0.800	0.800	0.800	0.801	0.802	0.804	0.806	0.808	0.811	0.815	0.819	0.821	0.826	0.832	0.839	0.844	0.851	0.859	0.868	0.875	0.885	0.895	0.905	0.915	0.926	0.939	0.951	0.964	0.978	0.991	1.006	1.020	1.035	1.051	1.065	1.081	1.098	1.114	1.131	1.148	1.164	1.180	1.198	1.214	1.230	1.246	1.262	1.280	1.296	1.311	1.326	1.341	1.356	1.371	1.385	1.399	1.412	1.425	1.436	1.449	1.460	1.470	1.480	1.490	1.499	1.506	1.514	1.520	1.526	1.531	1.536	1.540	1.542	1.545	1.546	1.548	1.548	1.548	1.545	1.542	1.539	1.535	1.530	1.525	1.519	1.511	1.504	1.495	1.486	1.475	1.465	1.454	1.441	1.428	1.414	1.400	1.385	1.370	1.354	1.336	1.319	1.300	1.282	1.262	1.244	1.224	1.204	1.182	1.161	1.139	1.118	1.095	1.072	1.050	1.028	1.005	0.981	0.959	0.935	0.912	0.889	0.866	0.842	0.821	0.799	0.776	0.755	0.734	0.712	0.692	0.672	0.652	0.634	0.615	0.596	0.579	0.561	0.545	0.529	0.515	0.501	0.486	0.475	0.462	0.450	0.440	0.430	0.421	0.412	0.405	0.399	0.392	0.386	0.381	0.378	0.375	0.371	0.370	0.368	0.368	0.368	0.368	0.368	0.370	0.371	0.374	0.376	0.380	0.384	0.386	0.390	0.395	0.399	0.405	0.410	0.415	0.420	0.426	0.432	0.438	0.442	0.450	0.455	0.460	0.466	0.471	0.478	0.484	0.489	0.494	0.500	0.504	0.509	0.514	0.518	0.524	0.526	0.531	0.534	0.538	0.541	0.545	0.548	0.550	0.552	0.554	0.556	0.559	0.561	0.562	0.562	0.562	0.565	0.565	0.565	0.565	0.566	0.566	0.565	0.566	0.566	0.565	0.565	0.564	0.565	0.565	0.564	0.564	0.564	0.565	0.565	0.565	0.566	0.568	0.568	0.569	0.571	0.574	0.575	0.579	0.582	0.585	0.589	0.592	0.598	0.604	0.609	0.616	0.622	0.630	0.639	0.646	0.655	0.665	0.675	0.686	0.698	0.710	0.722	0.735	0.749	0.762	0.778	0.792	0.810	0.826	0.842	0.860	0.879	0.896	0.914	0.934	0.952	0.972	0.994	1.014	1.034	1.055	1.076	1.098	1.119	1.141	1.162	1.185	1.208	1.229	1.250	1.271	1.292	1.314	1.335	1.356	1.378	1.398	1.418	1.438	1.456	1.475	1.494	1.512	1.530	1.546	1.562	1.580	1.595	1.610	1.625	1.639	1.651	1.664	1.676	1.688	1.699	1.709	1.719	1.726	1.734	1.741	1.748	1.754	1.759	1.762	1.766	1.770	1.771	1.772	1.774	1.774	1.774	1.772	1.770	1.769	1.765	1.761	1.758	1.752	1.746	1.740	1.734	1.728	1.720	1.711	1.704	1.694	1.685	1.675	1.665	1.654	1.642	1.631	1.620	1.606	1.595	1.582	1.569	1.555	1.542	1.529	1.515	1.501	1.488	1.472	1.459	1.444	1.430	1.414	1.400	1.386	1.370	1.355	1.341	1.326	1.311	1.296	1.282	1.268	1.254	1.239	1.225	1.210	1.196	1.181	1.168	1.154	1.140	1.126	1.112	1.100	1.088	1.074	1.060	1.048	1.034	1.021	1.009	0.996	0.985	0.971	0.959	0.948	0.936	0.924	0.911	0.900	0.890	0.878	0.866	0.855	0.845	0.834	0.822	0.812	0.802	0.791	0.782	0.772	0.762	0.752	0.744	0.734	0.725	0.716	0.708	0.699	0.690	0.681	0.674	0.668	0.660	0.652	0.646	0.639	0.632	0.629	0.622	0.618	0.612	0.608	0.602	0.599	0.595	0.592	0.589	0.585	0.582	0.581	0.579	0.578	0.575	0.574	0.572	0.571	0.570	0.570	0.569	0.569	0.569	0.569	0.569	0.569	0.569	0.568	0.569	0.569	0.569	0.568	0.569	0.569	0.569	0.568	0.568	0.566	0.565	0.564	0.562	0.561	0.560	0.558	0.555	0.552	0.551	0.548	0.544	0.541	0.538	0.534	0.529	0.526	0.521	0.516	0.511	0.505	0.501	0.495	0.490	0.484	0.478	0.471	0.465	0.459	0.452	0.446	0.439	0.431	0.425	0.419	0.412	0.405	0.398	0.391	0.385	0.378	0.371	0.364	0.358	0.351	0.345	0.339	0.334	0.329	0.324	0.318	0.312	0.308	0.302	0.298	0.294	0.291	0.286	0.284	0.280	0.278	0.275	0.274	0.271	0.271	0.270	0.269	0.269	0.271	0.271	0.272	0.274	0.276	0.280	0.282	0.288	0.291	0.296	0.301	0.308	0.314	0.321	0.329	0.336	0.345	0.355	0.364	0.374	0.385	0.396	0.408	0.419	0.431	0.446	0.459	0.474	0.486	0.501	0.518	0.532	0.548	0.565	0.581	0.598	0.614	0.631	0.648	0.665	0.681	0.699	0.715	0.732	0.750	0.766	0.784	0.800	0.818	0.834	0.850	0.865	0.881	0.896	0.912	0.928	0.941	0.958	0.971	0.985	0.996	1.009	1.022	1.034	1.045	1.058	1.068	1.078	1.088	1.098	1.106	1.116	1.124	1.131	1.140	1.146	1.154	1.160	1.166	1.171	1.178	1.182	1.186	1.191	1.195	1.199	1.202	1.205	1.208	1.210	1.212	1.214	1.215	1.216	1.216	1.218	1.218	1.218	1.218	1.216	1.215	1.214	1.214	1.211	1.209	1.206	1.204	1.201	1.199	1.195	1.191	1.186	1.182	1.178	1.172	1.168	1.161	1.156	1.150	1.144	1.138	1.130	1.124	1.116	1.108	1.100	1.091	1.082	1.072	1.064	1.055	1.045	1.035	1.025	1.014	1.002	0.991	0.981	0.969	0.956	0.945	0.931	0.920	0.906	0.894	0.879	0.866	0.851	0.838	0.822	0.809	0.794	0.779	0.764	0.749	0.734	0.718	0.701	0.685	0.670	0.652	0.636	0.620	0.602	0.585	0.568	0.550	0.532	0.515	0.498	0.480	0.461	0.444	0.425	0.406	0.388	0.370	0.352	0.332	0.315	0.296	0.278	0.259	0.240	0.222	0.204	0.184	0.166	0.149	0.130	0.112	0.094	0.076	0.059	0.042	0.024	0.008	-0.010	-0.026	-0.041	-0.058	-0.074	-0.089	-0.102	-0.118	-0.131	-0.145	-0.158	-0.170	-0.182	-0.192	-0.204	-0.214	-0.224	-0.232	-0.242	-0.250	-0.256	-0.264	-0.270	-0.275	-0.280	-0.284	-0.286	-0.289	-0.291	-0.292	-0.292	-0.291	-0.290	-0.289	-0.288	-0.284	-0.280	-0.276	-0.271	-0.266	-0.260	-0.252	-0.245	-0.239	-0.230	-0.221	-0.212	-0.204	-0.192	-0.184	-0.172	-0.162	-0.151	-0.141	-0.130	-0.120	-0.109	-0.096	-0.085	-0.075	-0.065	-0.054	-0.044	-0.032	-0.022	-0.012	-0.004	0.005	0.014	0.022	0.029	0.036	0.042	0.049	0.054	0.059	0.062	0.068	0.070	0.072	0.074	0.074	0.075	0.074	0.072	0.071	0.069	0.066	0.061	0.058	0.052	0.048	0.041	0.035	0.028	0.020	0.012	0.004	-0.005	-0.014	-0.022	-0.032	-0.044	-0.054	-0.064	-0.075	-0.085	-0.095	-0.106	-0.116	-0.128	-0.138	-0.148	-0.159	-0.168	-0.178	-0.188	-0.196	-0.206	-0.215	-0.224	-0.232	-0.240	-0.248	-0.255	-0.262	-0.269	-0.276	-0.282	-0.288	-0.294	-0.299	-0.304	-0.308	-0.314	-0.318	-0.322	-0.326	-0.330	-0.332	-0.336	-0.339	-0.342	-0.345	-0.349	-0.351	-0.354	-0.358	-0.360	-0.364	-0.368	-0.371	-0.374	-0.378	-0.381	-0.386	-0.390	-0.396	-0.400	-0.405	-0.411	-0.418	-0.422	-0.428	-0.435	-0.441	-0.448	-0.454	-0.461	-0.469	-0.476	-0.484	-0.490	-0.499	-0.506	-0.515	-0.524	-0.531	-0.539	-0.548	-0.556	-0.562	-0.571	-0.580	-0.588	-0.595	-0.602	-0.610	-0.616	-0.624	-0.630	-0.638	-0.644	-0.650	-0.655	-0.662	-0.668	-0.672	-0.678	-0.680	-0.684	-0.689	-0.691	-0.695	-0.699	-0.701	-0.702	-0.705	-0.706	-0.709	-0.710	-0.710	-0.711	-0.710	-0.711	-0.710	-0.710	-0.709	-0.708	-0.706	-0.705	-0.702	-0.700	-0.698	-0.695	-0.692	-0.689	-0.686	-0.682	-0.679	-0.675	-0.671	-0.666	-0.662	-0.658	-0.652	-0.646	-0.642	-0.636	-0.630	-0.624	-0.618	-0.611	-0.605	-0.599	-0.591	-0.585	-0.578	-0.570	-0.561	-0.554	-0.546	-0.539	-0.530	-0.521	-0.512	-0.504	-0.494	-0.486	-0.478	-0.468	-0.459	-0.449	-0.440	-0.430	-0.421	-0.411	-0.401	-0.392	-0.382	-0.372	-0.362	-0.352	-0.342	-0.334	-0.324	-0.314	-0.304	-0.295	-0.285	-0.276	-0.266	-0.259	-0.250	-0.240	-0.232	-0.224	-0.216	-0.209	-0.200	-0.192	-0.186	-0.180	-0.172	-0.165	-0.159	-0.154	-0.149	-0.142	-0.136	-0.132	-0.128	-0.122	-0.119	-0.115	-0.111	-0.108	-0.105	-0.101	-0.099	-0.098	-0.096	-0.094	-0.092	-0.090	-0.089	-0.089	-0.088	-0.086	-0.086	-0.086	-0.085	-0.085	-0.085	-0.085	-0.086	-0.085	-0.086	-0.086	-0.086	-0.086	-0.088	-0.086	-0.088	-0.088	-0.088	-0.088	-0.088	-0.088	-0.086	-0.085	-0.085	-0.084	-0.081	-0.081	-0.079	-0.076	-0.075	-0.072	-0.070	-0.068	-0.064	-0.060	-0.056	-0.052	-0.049	-0.045	-0.040	-0.035	-0.030	-0.025	-0.019	-0.012	-0.008	-0.001	0.006	0.012	0.019	0.026	0.032	0.040	0.046	0.054	0.061	0.069	0.076	0.084	0.091	0.098	0.106	0.112	0.120	0.129	0.134	0.141	0.146	0.154	0.161	0.166	0.172	0.178	0.182	0.189	0.194	0.199	0.204	0.208	0.212	0.215	0.219	0.221	0.225	0.228	0.230	0.232	0.234	0.236	0.238	0.240	0.241	0.242	0.242	0.244	0.244	0.244	0.242	0.242	0.244	0.242	0.242	0.241	0.241	0.240	0.240	0.240	0.240	0.240	0.240	0.239	0.239	0.239	0.239	0.241	0.241	0.242	0.242	0.244	0.246	0.249	0.251	0.254	0.256	0.260	0.264	0.268	0.272	0.278	0.284	0.288	0.295	0.301	0.309	0.315	0.322	0.330	0.339	0.348	0.356	0.368	0.378	0.388	0.398	0.408	0.420	0.431	0.442	0.454	0.466	0.479	0.489	0.502	0.515	0.526	0.539	0.551	0.564	0.576	0.589	0.600	0.612	0.624	0.635	0.648	0.659	0.669	0.680	0.690	0.699	0.709	0.716	0.725	0.732	0.740	0.746	0.752	0.758	0.762	0.766	0.770	0.772	0.775	0.776	0.778	0.776	0.776	0.775	0.774	0.771	0.766	0.762	0.758	0.752	0.748	0.740	0.732	0.725	0.715	0.705	0.695	0.685	0.675	0.662	0.650	0.638	0.625	0.612	0.599	0.586	0.572	0.558	0.544	0.530	0.515	0.500	0.486	0.472	0.459	0.445	0.431	0.418	0.405	0.392	0.380	0.369	0.358	0.346	0.336	0.328	0.318	0.310	0.302	0.296	0.290	0.285	0.280	0.276	0.274	0.271	0.269	0.269	0.269	0.271	0.272	0.276	0.279	0.282	0.288	0.292	0.299	0.306	0.314	0.321	0.330	0.339	0.350	0.359	0.370	0.381	0.392	0.404	0.415	0.428	0.440	0.452	0.464	0.476	0.489	0.501	0.512	0.525	0.538	0.549	0.560	0.570	0.581	0.590	0.601	0.611	0.620	0.628	0.636	0.644	0.651	0.658	0.664	0.670	0.675	0.679	0.682	0.686	0.689	0.691	0.692	0.694	0.695	0.694	0.695	0.695	0.692	0.691	0.689	0.686	0.684	0.681	0.678	0.675	0.672	0.668	0.665	0.660	0.658	0.652	0.649	0.645	0.641	0.638	0.635	0.631	0.629	0.626	0.624	0.621	0.620	0.619	0.619	0.618	0.618	0.619	0.620	0.621	0.624	0.626	0.630	0.634	0.638	0.644	0.649	0.656	0.662	0.670	0.679	0.686	0.696	0.706	0.716	0.728	0.738	0.750	0.761	0.774	0.788	0.800	0.814	0.826	0.840	0.854	0.868	0.881	0.896	0.910	0.924	0.940	0.952	0.968	0.981	0.995	1.009	1.021	1.034	1.046	1.060	1.071	1.084	1.094	1.106	1.116	1.125	1.134	1.142	1.151	1.159	1.166	1.172	1.178	1.184	1.189	1.194	1.198	1.201	1.204	1.206	1.209	1.211	1.211	1.212	1.214	1.214	1.214	1.214	1.214	1.212	1.211	1.211	1.210	1.209	1.208	1.205	1.205	1.204	1.202	1.202	1.201	1.201	1.201	1.201	1.201	1.202	1.202	1.204	1.206	1.208	1.210	1.212	1.215	1.219	1.222	1.228	1.231	1.236	1.241	1.246	1.252	1.259	1.265	1.271	1.279	1.285	1.292	1.300	1.309	1.315	1.322	1.330	1.338	1.346	1.354	1.360	1.368	1.374	1.381	1.388	1.394	1.399	1.404	1.409	1.414	1.418	1.421	1.425	1.426	1.429	1.430	1.431	1.431	1.431	1.430	1.429	1.426	1.422	1.420	1.416	1.411	1.406	1.400	1.392	1.386	1.379	1.371	1.362	1.354	1.342	1.332	1.321	1.310	1.299	1.288	1.274	1.262	1.249	1.236	1.222	1.210	1.196	1.181	1.168	1.154	1.139	1.125	1.110	1.095	1.081	1.066	1.052	1.038	1.024	1.010	0.996	0.981	0.968	0.954	0.940	0.926	0.914	0.899	0.888	0.872	0.860	0.848	0.836	0.825	0.812	0.801	0.790	0.779	0.768	0.758	0.749	0.738	0.729	0.720	0.711	0.702	0.694	0.686	0.678	0.670	0.664	0.656	0.651	0.644	0.639	0.634	0.629	0.622	0.619	0.615	0.610	0.606	0.604	0.600	0.599	0.596	0.595	0.594	0.592	0.591	0.590	0.590	0.590	0.590	0.591	0.591	0.592	0.594	0.595	0.596	0.599	0.600	0.601	0.604	0.606	0.609	0.611	0.614	0.616	0.619	0.622	0.626	0.630	0.632	0.636	0.639	0.642	0.646	0.649	0.651	0.655	0.658	0.661	0.662	0.666	0.669	0.671	0.675	0.676	0.679	0.681	0.684	0.685	0.688	0.690	0.691	0.692	0.694	0.694	0.696	0.696	0.698	0.698	0.698	0.700	0.699	0.699	0.699	0.698	0.698	0.696	0.696	0.695	0.695	0.694	0.692	0.691	0.690	0.689	0.688	0.686	0.685	0.684	0.682	0.682	0.681	0.679	0.678	0.678	0.676	0.675	0.675	0.674	0.674	0.672	0.674	0.672	0.674	0.675	0.675	0.676	0.678	0.679	0.680	0.682	0.685	0.688	0.690	0.694	0.698	0.700	0.704	0.708	0.712	0.716	0.721	0.725	0.731	0.736	0.740	0.746	0.750	0.756	0.760	0.766	0.771	0.776	0.781	0.786	0.790	0.794	0.799	0.802	0.806	0.810	0.811	0.815	0.816	0.818	0.820	0.820	0.821	0.821	0.819	0.818	0.815	0.814	0.810	0.806	0.801	0.796	0.790	0.784	0.778	0.770	0.761	0.752	0.742	0.731	0.721	0.710	0.698	0.684	0.671	0.658	0.644	0.629	0.614	0.599	0.582	0.566	0.548	0.531	0.514	0.496	0.478	0.459	0.440	0.421	0.404	0.385	0.366	0.348	0.329	0.310	0.291	0.272	0.254	0.236	0.219	0.200	0.184	0.166	0.149	0.132	0.116	0.101	0.085	0.071	0.056	0.041	0.028	0.015	0.002	-0.010	-0.020	-0.031	-0.042	-0.051	-0.060	-0.069	-0.076	-0.084	-0.090	-0.096	-0.101	-0.105	-0.109	-0.112	-0.115	-0.118	-0.119	-0.119	-0.119	-0.119	-0.118	-0.116	-0.114	-0.110	-0.106	-0.102	-0.098	-0.092	-0.085	-0.079	-0.072	-0.064	-0.056	-0.048	-0.038	-0.029	-0.019	-0.009	0.004	0.015	0.026	0.039	0.050	0.062	0.076	0.090	0.102	0.118	0.131	0.146	0.159	0.174	0.189	0.204	0.219	0.234	0.249	0.264	0.279	0.294	0.309	0.325	0.340	0.355	0.370	0.384	0.399	0.415	0.430	0.444	0.458	0.472	0.486	0.500	0.514	0.529	0.541	0.556	0.569	0.582	0.595	0.608	0.621	0.634	0.646	0.659	0.670	0.682	0.695	0.706	0.718	0.729	0.741	0.751	0.762	0.772	0.784	0.794	0.804	0.814	0.824	0.832	0.842	0.851	0.860	0.868	0.876	0.884	0.891	0.900	0.906	0.912	0.919	0.925	0.929	0.935	0.939	0.942	0.946	0.949	0.952	0.954	0.955	0.956	0.955	0.956	0.955	0.952	0.951	0.949	0.946	0.941	0.936	0.932	0.928	0.921	0.914	0.908	0.900	0.891	0.882	0.872	0.864	0.852	0.842	0.831	0.819	0.806	0.794	0.781	0.768	0.754	0.740	0.725	0.711	0.696	0.681	0.665	0.651	0.635	0.620	0.604	0.588	0.572	0.556	0.540	0.524	0.507	0.491	0.474	0.459	0.442	0.426	0.410	0.394	0.378	0.361	0.345	0.329	0.314	0.298	0.282	0.268	0.251	0.236	0.221	0.206	0.192	0.178	0.162	0.149	0.135	0.120	0.108	0.094	0.080	0.069	0.055	0.044	0.031	0.020	0.009	-0.001	-0.012	-0.022	-0.032	-0.041	-0.050	-0.059	-0.068	-0.075	-0.080	-0.088	-0.094	-0.099	-0.102	-0.108	-0.111	-0.115	-0.118	-0.119	-0.121	-0.120	-0.121	-0.121	-0.120	-0.118	-0.115	-0.112	-0.110	-0.105	-0.101	-0.096	-0.091	-0.084	-0.078	-0.071	-0.062	-0.056	-0.048	-0.039	-0.030	-0.021	-0.011	-0.002	0.008	0.019	0.029	0.039	0.049	0.058	0.068	0.078	0.086	0.096	0.106	0.115	0.124	0.131	0.140	0.148	0.154	0.160	0.166	0.172	0.176	0.181	0.184	0.186	0.189	0.190	0.190	0.189	0.189	0.186	0.184	0.180	0.175	0.169	0.162	0.155	0.146	0.136	0.128	0.116	0.105	0.092	0.079	0.065	0.050	0.035	0.019	0.001	-0.016	-0.034	-0.052	-0.072	-0.091	-0.112	-0.132	-0.152	-0.175	-0.195	-0.218	-0.239	-0.260	-0.282	-0.304	-0.325	-0.348	-0.368	-0.390	-0.410	-0.431	-0.451	-0.470	-0.490	-0.509	-0.526	-0.544	-0.561	-0.578	-0.592	-0.609	-0.621	-0.635	-0.648	-0.660	-0.670	-0.681	-0.690	-0.699	-0.708	-0.715	-0.720	-0.725	-0.730	-0.734	-0.736	-0.739	-0.741	-0.740	-0.741	-0.740	-0.740	-0.736	-0.735	-0.731	-0.728	-0.722	-0.718	-0.712	-0.706	-0.700	-0.695	-0.689	-0.682	-0.674	-0.668	-0.660	-0.652	-0.645	-0.638	-0.630	-0.621	-0.615	-0.608	-0.601	-0.594	-0.588	-0.581	-0.575	-0.569	-0.564	-0.558	-0.552	-0.549	-0.544	-0.539	-0.536	-0.532	-0.531	-0.529	-0.528	-0.526	-0.525	-0.524	-0.524	-0.525	-0.525	-0.526	-0.529	-0.530	-0.531	-0.535	-0.538	-0.540	-0.545	-0.548	-0.551	-0.556	-0.560	-0.564	-0.569	-0.572	-0.578	-0.582	-0.586	-0.590	-0.595	-0.599	-0.604	-0.606	-0.611	-0.614	-0.616	-0.620	-0.621	-0.624	-0.625	-0.626	-0.628	-0.628	-0.626	-0.626	-0.625	-0.622	-0.620	-0.618	-0.614	-0.610	-0.605	-0.600	-0.594	-0.588	-0.581	-0.575	-0.566	-0.558	-0.549	-0.540	-0.530	-0.519	-0.509	-0.498	-0.486	-0.475	-0.462	-0.450	-0.438	-0.425	-0.412	-0.399	-0.386	-0.374	-0.361	-0.348	-0.335	-0.324	-0.312	-0.300	-0.290	-0.280	-0.269	-0.259	-0.250	-0.240	-0.232	-0.225	-0.218	-0.211	-0.206	-0.201	-0.198	-0.194	-0.191	-0.190	-0.190	-0.189	-0.190	-0.194	-0.196	-0.200	-0.204	-0.210	-0.216	-0.224	-0.232	-0.241	-0.250	-0.261	-0.272	-0.285	-0.298	-0.310	-0.324	-0.339	-0.354	-0.369	-0.385	-0.401	-0.419	-0.435	-0.452	-0.470	-0.489	-0.505	-0.524	-0.541	-0.560	-0.578	-0.596	-0.614	-0.631	-0.649	-0.666	-0.684	-0.701	-0.718	-0.734	-0.749	-0.765	-0.780	-0.795	-0.809	-0.824	-0.836	-0.850	-0.862	-0.874	-0.885	-0.896	-0.906	-0.916	-0.926	-0.935	-0.944	-0.951	-0.960	-0.968	-0.974	-0.979	-0.986	-0.992	-0.998	-1.001	-1.006	-1.011	-1.015	-1.019	-1.022	-1.026	-1.029	-1.031	-1.034	-1.036	-1.039	-1.040	-1.042	-1.045	-1.046	-1.048	-1.051	-1.054	-1.055	-1.056	-1.059	-1.060	-1.064	-1.065	-1.068	-1.070	-1.074	-1.076	-1.079	-1.081	-1.086	-1.089	-1.092	-1.096	-1.101	-1.106	-1.110	-1.115	-1.120	-1.126	-1.132	-1.138	-1.145	-1.152	-1.160	-1.169	-1.176	-1.185	-1.194	-1.204	-1.212	-1.222	-1.234	-1.244	-1.255	-1.266	-1.278	-1.290	-1.304	-1.316	-1.329	-1.342	-1.356	-1.371	-1.385	-1.400	-1.415	-1.430	-1.445	-1.460	-1.476	-1.492	-1.508	-1.525	-1.540	-1.556	-1.572	-1.589	-1.605	-1.621	-1.636	-1.654	-1.669	-1.685	-1.701	-1.716	-1.731	-1.746	-1.761	-1.776	-1.791	-1.805	-1.820	-1.832	-1.846	-1.859	-1.871	-1.884	-1.898	-1.909	-1.921	-1.932	-1.944	-1.952	-1.964	-1.974	-1.982	-1.992	-2.002	-2.010	-2.019	-2.026	-2.034	-2.041	-2.049	-2.056	-2.061	-2.068	-2.072	-2.079	-2.085	-2.090	-2.095	-2.099	-2.104	-2.108	-2.111	-2.115	-2.119	-2.122	-2.125	-2.128	-2.130	-2.131	-2.134	-2.135	-2.136	-2.139	-2.139	-2.139	-2.139	-2.140	-2.140	-2.139	-2.139	-2.136	-2.135	-2.132	-2.131	-2.129	-2.128	-2.124	-2.120	-2.118	-2.114	-2.109	-2.104	-2.099	-2.094	-2.088	-2.081	-2.075	-2.068	-2.060	-2.052	-2.045	-2.036	-2.026	-2.018	-2.007	-1.999	-1.988	-1.975	-1.965	-1.952	-1.941	-1.929	-1.915	-1.902	-1.888	-1.874	-1.859	-1.844	-1.829	-1.812	-1.798	-1.781	-1.765	-1.748	-1.730	-1.712	-1.695	-1.678	-1.660	-1.640	-1.621	-1.604	-1.584	-1.565	-1.545	-1.526	-1.506	-1.486	-1.466	-1.446	-1.426	-1.406	-1.388	-1.368	-1.348	-1.329	-1.308	-1.289	-1.269	-1.250	-1.231	-1.211	-1.192	-1.174	-1.155	-1.139	-1.120	-1.101	-1.084	-1.068	-1.051	-1.035	-1.019	-1.002	-0.989	-0.974	-0.959	-0.945	-0.931	-0.919	-0.905	-0.892	-0.881	-0.870	-0.859	-0.848	-0.839	-0.829	-0.819	-0.810	-0.801	-0.795	-0.786	-0.779	-0.772	-0.766	-0.760	-0.755	-0.750	-0.745	-0.741	-0.738	-0.735	-0.730	-0.729	-0.725	-0.724	-0.721	-0.720	-0.718	-0.715	-0.715	-0.712	-0.712	-0.711	-0.710	-0.710	-0.709	-0.709	-0.708	-0.708	-0.706	-0.706	-0.706	-0.705	-0.704	-0.704	-0.702	-0.701	-0.700	-0.699	-0.698	-0.695	-0.694	-0.691	-0.689	-0.686	-0.682	-0.679	-0.675	-0.671	-0.668	-0.662	-0.658	-0.651	-0.646	-0.640	-0.635	-0.628	-0.621	-0.614	-0.605	-0.598	-0.589	-0.580	-0.570	-0.561	-0.551	-0.541	-0.531	-0.519	-0.509	-0.496	-0.485	-0.474	-0.460	-0.448	-0.435	-0.421	-0.408	-0.395	-0.381	-0.366	-0.352	-0.339	-0.324	-0.310	-0.295	-0.281	-0.266	-0.252	-0.238	-0.221	-0.208	-0.192	-0.178	-0.164	-0.150	-0.135	-0.121	-0.108	-0.094	-0.080	-0.066	-0.054	-0.041	-0.028	-0.015	-0.001	0.010	0.022	0.034	0.045	0.056	0.066	0.078	0.088	0.098	0.109	0.119	0.128	0.138	0.146	0.156	0.165	0.174	0.182	0.191	0.200	0.209	0.218	0.226	0.235	0.244	0.252	0.261	0.270	0.279	0.289	0.298	0.308	0.316	0.326	0.336	0.346	0.356	0.366	0.378	0.389	0.400	0.411	0.422	0.434	0.445	0.459	0.470	0.482	0.495	0.509	0.520	0.534	0.548	0.560	0.574	0.588	0.600	0.614	0.625	0.639	0.651	0.665	0.678	0.690	0.702	0.714	0.726	0.739	0.750	0.761	0.772	0.782	0.792	0.802	0.812	0.821	0.830	0.838	0.845	0.852	0.860	0.865	0.872	0.878	0.882	0.888	0.892	0.895	0.900	0.902	0.906	0.908	0.910	0.911	0.914	0.915	0.916	0.915	0.916	0.918	0.918	0.918	0.916	0.918	0.918	0.916	0.916	0.916	0.915	0.915	0.916	0.915	0.916	0.918	0.918	0.919	0.921	0.921	0.924	0.926	0.929	0.931	0.934	0.938	0.942	0.946	0.950	0.955	0.960	0.966	0.972	0.979	0.985	0.992	1.000	1.008	1.016	1.024	1.034	1.042	1.052	1.061	1.071	1.081	1.091	1.102	1.114	1.124	1.135	1.145	1.156	1.168	1.178	1.189	1.200	1.211	1.221	1.232	1.244	1.254	1.264	1.272	1.282	1.292	1.302	1.311	1.320	1.329	1.338	1.345	1.352	1.360	1.368	1.374	1.381	1.388	1.394	1.400	1.405	1.410	1.414	1.419	1.424	1.426	1.430	1.432	1.436	1.439	1.441	1.444	1.445	1.446	1.448	1.449	1.450	1.449	1.450	1.450	1.450	1.449	1.449	1.449	1.448	1.445	1.445	1.444	1.441	1.439	1.439	1.436	1.434	1.431	1.429	1.425	1.422	1.419	1.416	1.412	1.409	1.404	1.400	1.396	1.392	1.389	1.385	1.380	1.375	1.371	1.366	1.361	1.356	1.351	1.346	1.340	1.335	1.329	1.324	1.318	1.312	1.306	1.301	1.295	1.289	1.282	1.276	1.271	1.265	1.259	1.252	1.246	1.240	1.234	1.228	1.221	1.215	1.209	1.201	1.195	1.189	1.182	1.176	1.170	1.164	1.158	1.150	1.144	1.138	1.131	1.125	1.119	1.111	1.106	1.099	1.092	1.086	1.080	1.074	1.068	1.061	1.055	1.049	1.041	1.035	1.030	1.022	1.018	1.011	1.005	0.999	0.992	0.986	0.981	0.975	0.968	0.962	0.956	0.951	0.944	0.939	0.934	0.928	0.921	0.915	0.909	0.902	0.896	0.890	0.884	0.878	0.871	0.865	0.858	0.851	0.844	0.838	0.830	0.822	0.816	0.808	0.800	0.792	0.784	0.778	0.769	0.761	0.752	0.745	0.736	0.728	0.719	0.710	0.702	0.692	0.684	0.675	0.666	0.658	0.648	0.640	0.630	0.621	0.612	0.604	0.595	0.586	0.578	0.569	0.562	0.554	0.546	0.538	0.530	0.522	0.516	0.510	0.502	0.496	0.491	0.484	0.479	0.474	0.469	0.464	0.459	0.455	0.450	0.446	0.442	0.441	0.438	0.434	0.431	0.429	0.426	0.425	0.422	0.420	0.419	0.416	0.415	0.414	0.412	0.411	0.410	0.409	0.406	0.406	0.405	0.402	0.401	0.401	0.399	0.396	0.395	0.394	0.391	0.390	0.388	0.386	0.384	0.382	0.380	0.378	0.375	0.374	0.371	0.369	0.368	0.365	0.364	0.362	0.361	0.359	0.359	0.358	0.356	0.356	0.356	0.356	0.356	0.358	0.359	0.360	0.361	0.365	0.368	0.370	0.374	0.378	0.382	0.386	0.392	0.399	0.406	0.414	0.421	0.430	0.439	0.448	0.458	0.468	0.479	0.490	0.501	0.514	0.526	0.539	0.552	0.568	0.581	0.595	0.610	0.625	0.640	0.655	0.670	0.686	0.701	0.718	0.732	0.749	0.765	0.779	0.795	0.810	0.826	0.840	0.855	0.869	0.884	0.896	0.910	0.924	0.936	0.948	0.959	0.970	0.981	0.991	1.000	1.010	1.018	1.026	1.032	1.040	1.045	1.050	1.055	1.060	1.062	1.065	1.066	1.069	1.069	1.069	1.068	1.064	1.062	1.059	1.055	1.050	1.045	1.039	1.031	1.024	1.015	1.006	0.998	0.986	0.975	0.964	0.951	0.938	0.924	0.910	0.895	0.880	0.864	0.848	0.831	0.815	0.796	0.779	0.759	0.740	0.720	0.701	0.680	0.660	0.640	0.619	0.599	0.578	0.556	0.536	0.515	0.495	0.474	0.454	0.432	0.414	0.392	0.374	0.354	0.336	0.318	0.299	0.281	0.265	0.248	0.231	0.216	0.201	0.186	0.174	0.161	0.149	0.138	0.126	0.116	0.108	0.099	0.091	0.082	0.078	0.072	0.066	0.062	0.059	0.056	0.055	0.054	0.052	0.054	0.052	0.054	0.056	0.059	0.060	0.064	0.068	0.072	0.076	0.081	0.086	0.091	0.098	0.102	0.109	0.115	0.121	0.128	0.135	0.140	0.148	0.155	0.161	0.168	0.175	0.181	0.186	0.194	0.200	0.206	0.211	0.218	0.224	0.230	0.235	0.240	0.244	0.249	0.252	0.258	0.262	0.265	0.269	0.272	0.275	0.279	0.281	0.284	0.285	0.288	0.290	0.292	0.294	0.295	0.296	0.296	0.298	0.300	0.299	0.300	0.301	0.302	0.302	0.302	0.304	0.304	0.304	0.306	0.305	0.308	0.308	0.308	0.309	0.310	0.310	0.311	0.314	0.315	0.316	0.318	0.321	0.324	0.326	0.329	0.331	0.335	0.340	0.344	0.349	0.352	0.359	0.364	0.370	0.378	0.384	0.392	0.400	0.408	0.416	0.425	0.435	0.446	0.456	0.468	0.479	0.491	0.504	0.518	0.530	0.544	0.559	0.572	0.589	0.604	0.620	0.636	0.654	0.671	0.688	0.706	0.724	0.742	0.761	0.779	0.798	0.818	0.836	0.855	0.876	0.895	0.914	0.932	0.951	0.971	0.990	1.009	1.028	1.046	1.065	1.082	1.100	1.118	1.134	1.151	1.166	1.181	1.196	1.211	1.226	1.239	1.252	1.265	1.276	1.288	1.298	1.309	1.318	1.326	1.332	1.340	1.346	1.352	1.356	1.361	1.365	1.368	1.370	1.371	1.371	1.372	1.371	1.370	1.369	1.366	1.362	1.358	1.354	1.349	1.342	1.338	1.331	1.324	1.316	1.309	1.300	1.291	1.282	1.272	1.261	1.251	1.241	1.230	1.219	1.208	1.198	1.185	1.174	1.161	1.149	1.136	1.124	1.111	1.099	1.086	1.074	1.061	1.049	1.036	1.024	1.010	0.998	0.986	0.972	0.960	0.949	0.936	0.922	0.911	0.899	0.886	0.875	0.862	0.851	0.839	0.828	0.816	0.805	0.794	0.782	0.770	0.760	0.749	0.738	0.726	0.715	0.704	0.692	0.681	0.670	0.660	0.648	0.638	0.626	0.615	0.604	0.592	0.581	0.570	0.559	0.549	0.538	0.526	0.516	0.504	0.494	0.482	0.471	0.460	0.451	0.440	0.429	0.420	0.409	0.399	0.389	0.379	0.369	0.360	0.351	0.341	0.332	0.324	0.316	0.309	0.300	0.294	0.286	0.280	0.272	0.268	0.261	0.256	0.251	0.248	0.242	0.239	0.234	0.231	0.228	0.226	0.224	0.220	0.219	0.218	0.216	0.214	0.214	0.212	0.211	0.211	0.211	0.209	0.209	0.209	0.209	0.209	0.209	0.208	0.206	0.206	0.205	0.205	0.202	0.201	0.200	0.198	0.195	0.192	0.189	0.188	0.182	0.179	0.175	0.170	0.166	0.160	0.155	0.148	0.142	0.135	0.128	0.120	0.112	0.104	0.096	0.088	0.079	0.069	0.059	0.049	0.039	0.029	0.018	0.008	-0.004	-0.015	-0.026	-0.039	-0.050	-0.061	-0.072	-0.084	-0.096	-0.109	-0.120	-0.132	-0.144	-0.155	-0.166	-0.178	-0.189	-0.201	-0.212	-0.221	-0.232	-0.242	-0.254	-0.264	-0.274	-0.284	-0.291	-0.301	-0.310	-0.318	-0.325	-0.334	-0.340	-0.348	-0.354	-0.359	-0.364	-0.370	-0.374	-0.379	-0.381	-0.384	-0.386	-0.389	-0.390	-0.390	-0.390	-0.390	-0.389	-0.386	-0.384	-0.381	-0.379	-0.375	-0.370	-0.365	-0.359	-0.352	-0.346	-0.338	-0.330	-0.321	-0.312	-0.302	-0.292	-0.281	-0.270	-0.259	-0.245	-0.234	-0.220	-0.208	-0.194	-0.180	-0.165	-0.152	-0.138	-0.122	-0.109	-0.094	-0.079	-0.064	-0.049	-0.034	-0.019	-0.004	0.010	0.025	0.039	0.052	0.068	0.081	0.095	0.108	0.120	0.134	0.146	0.159	0.169	0.180	0.191	0.202	0.211	0.221	0.230	0.240	0.248	0.255	0.262	0.270	0.276	0.284	0.290	0.296	0.300	0.305	0.309	0.314	0.318	0.320	0.324	0.326	0.329	0.330	0.332	0.332	0.334	0.334	0.335	0.335	0.335	0.334	0.332	0.331	0.329	0.326	0.325	0.322	0.320	0.316	0.312	0.309	0.305	0.300	0.296	0.291	0.285	0.280	0.274	0.268	0.262	0.255	0.248	0.241	0.232	0.225	0.218	0.209	0.200	0.191	0.182	0.172	0.164	0.154	0.144	0.132	0.122	0.111	0.100	0.090	0.079	0.066	0.055	0.041	0.030	0.018	0.004	-0.009	-0.022	-0.035	-0.049	-0.062	-0.076	-0.091	-0.104	-0.119	-0.134	-0.149	-0.164	-0.179	-0.192	-0.208	-0.224	-0.239	-0.255	-0.271	-0.286	-0.302	-0.319	-0.335	-0.351	-0.369	-0.385	-0.402	-0.419	-0.436	-0.454	-0.471	-0.489	-0.506	-0.524	-0.541	-0.559	-0.578	-0.595	-0.614	-0.631	-0.649	-0.668	-0.685	-0.702	-0.721	-0.739	-0.758	-0.775	-0.792	-0.810	-0.828	-0.845	-0.862	-0.879	-0.896	-0.914	-0.929	-0.946	-0.962	-0.978	-0.994	-1.010	-1.024	-1.039	-1.051	-1.065	-1.079	-1.091	-1.104	-1.115	-1.126	-1.136	-1.148	-1.158	-1.166	-1.174	-1.182	-1.189	-1.195	-1.201	-1.206	-1.210	-1.214	-1.216	-1.219	-1.220	-1.220	-1.220	-1.220	-1.219	-1.216	-1.212	-1.210	-1.205	-1.200	-1.195	-1.189	-1.182	-1.174	-1.168	-1.159	-1.149	-1.140	-1.130	-1.120	-1.109	-1.098	-1.086	-1.074	-1.062	-1.050	-1.039	-1.026	-1.015	-1.002	-0.991	-0.979	-0.966	-0.955	-0.944	-0.931	-0.921	-0.910	-0.900	-0.889	-0.880	-0.870	-0.862	-0.854	-0.846	-0.840	-0.834	-0.828	-0.822	-0.818	-0.815	-0.811	-0.809	-0.806	-0.805	-0.806	-0.806	-0.808	-0.809	-0.810	-0.814	-0.818	-0.821	-0.826	-0.831	-0.838	-0.842	-0.850	-0.858	-0.864	-0.871	-0.880	-0.889	-0.898	-0.908	-0.916	-0.925	-0.935	-0.944	-0.954	-0.964	-0.972	-0.982	-0.991	-1.001	-1.010	-1.018	-1.025	-1.035	-1.042	-1.049	-1.056	-1.062	-1.069	-1.075	-1.081	-1.088	-1.091	-1.095	-1.100	-1.104	-1.108	-1.110	-1.112	-1.115	-1.116	-1.119	-1.120	-1.121	-1.122	-1.124	-1.124	-1.125	-1.125	-1.125	-1.125	-1.126	-1.125	-1.125	-1.126	-1.125	-1.126	-1.126	-1.128	-1.129	-1.130	-1.131	-1.132	-1.135	-1.136	-1.140	-1.144	-1.146	-1.150	-1.154	-1.158	-1.162	-1.168	-1.171	-1.176	-1.182	-1.188	-1.195	-1.200	-1.206	-1.212	-1.219	-1.226	-1.234	-1.241	-1.248	-1.255	-1.262	-1.270	-1.276	-1.284	-1.291	-1.298	-1.304	-1.311	-1.318	-1.324	-1.329	-1.335	-1.340	-1.345	-1.350	-1.354	-1.359	-1.362	-1.365	-1.369	-1.371	-1.372	-1.375	-1.376	-1.379	-1.379	-1.380	-1.380	-1.379	-1.379	-1.376	-1.376	-1.374	-1.372	-1.370	-1.366	-1.364	-1.361	-1.356	-1.352	-1.349	-1.344	-1.340	-1.335	-1.329	-1.324	-1.319	-1.312	-1.306	-1.300	-1.294	-1.286	-1.280	-1.272	-1.266	-1.259	-1.251	-1.244	-1.235	-1.228	-1.220	-1.210	-1.202	-1.192	-1.185	-1.176	-1.166	-1.158	-1.148	-1.139	-1.129	-1.119	-1.110	-1.099	-1.090	-1.079	-1.068	-1.058	-1.048	-1.036	-1.026	-1.015	-1.004	-0.994	-0.982	-0.972	-0.961	-0.949	-0.939	-0.929	-0.916	-0.905	-0.895	-0.884	-0.874	-0.861	-0.851	-0.840	-0.829	-0.819	-0.809	-0.799	-0.790	-0.780	-0.769	-0.760	-0.750	-0.741	-0.732	-0.724	-0.716	-0.708	-0.700	-0.692	-0.685	-0.678	-0.670	-0.664	-0.658	-0.651	-0.646	-0.640	-0.635	-0.630	-0.625	-0.620	-0.615	-0.611	-0.609	-0.605	-0.601	-0.599	-0.596	-0.594	-0.591	-0.589	-0.586	-0.585	-0.582	-0.581	-0.580	-0.578	-0.576	-0.576	-0.575	-0.574	-0.574	-0.571	-0.571	-0.571	-0.570	-0.569	-0.569	-0.568	-0.568	-0.566	-0.566	-0.565	-0.564	-0.562	-0.561	-0.560	-0.560	-0.558	-0.556	-0.555	-0.552	-0.551	-0.549	-0.546	-0.542	-0.541	-0.538	-0.535	-0.531	-0.529	-0.524	-0.521	-0.516	-0.512	-0.509	-0.504	-0.499	-0.494	-0.488	-0.482	-0.476	-0.471	-0.465	-0.459	-0.454	-0.448	-0.441	-0.434	-0.428	-0.421	-0.414	-0.406	-0.400	-0.394	-0.386	-0.380	-0.372	-0.365	-0.359	-0.352	-0.346	-0.340	-0.334	-0.329	-0.322	-0.316	-0.310	-0.305	-0.300	-0.295	-0.290	-0.286	-0.282	-0.278	-0.275	-0.271	-0.269	-0.266	-0.262	-0.261	-0.258	-0.256	-0.255	-0.254	-0.251	-0.251	-0.251	-0.250	-0.251	-0.251	-0.251	-0.252	-0.252	-0.252	-0.254	-0.255	-0.255	-0.256	-0.258	-0.259	-0.260	-0.260	-0.261	-0.262	-0.264	-0.264	-0.266	-0.266	-0.266	-0.266	-0.266	-0.266	-0.265	-0.265	-0.264	-0.261	-0.260	-0.258	-0.255	-0.252	-0.249	-0.246	-0.241	-0.236	-0.232	-0.228	-0.221	-0.215	-0.209	-0.201	-0.195	-0.188	-0.180	-0.171	-0.162	-0.152	-0.145	-0.134	-0.125	-0.115	-0.105	-0.092	-0.082	-0.072	-0.060	-0.049	-0.038	-0.026	-0.014	-0.002	0.009	0.020	0.032	0.044	0.055	0.066	0.078	0.089	0.099	0.111	0.121	0.130	0.140	0.149	0.159	0.166	0.175	0.182	0.190	0.196	0.202	0.208	0.212	0.218	0.222	0.225	0.229	0.230	0.231	0.232	0.232	0.232	0.232	0.231	0.228	0.225	0.222	0.219	0.215	0.209	0.202	0.196	0.190	0.181	0.175	0.166	0.158	0.148	0.139	0.129	0.119	0.109	0.099	0.088	0.078	0.066	0.054	0.044	0.032	0.021	0.011	0.000	-0.010	-0.020	-0.030	-0.040	-0.050	-0.059	-0.066	-0.074	-0.082	-0.089	-0.096	-0.101	-0.106	-0.110	-0.115	-0.118	-0.121	-0.121	-0.124	-0.124	-0.124	-0.122	-0.120	-0.119	-0.116	-0.111	-0.108	-0.102	-0.096	-0.090	-0.084	-0.075	-0.068	-0.059	-0.050	-0.040	-0.030	-0.020	-0.010	0.001	0.012	0.025	0.035	0.046	0.060	0.071	0.082	0.095	0.108	0.119	0.130	0.141	0.154	0.165	0.176	0.185	0.195	0.206	0.215	0.224	0.232	0.241	0.249	0.258	0.264	0.270	0.276	0.281	0.288	0.292	0.296	0.299	0.302	0.305	0.308	0.310	0.310	0.311	0.312	0.312	0.312	0.311	0.310	0.308	0.308	0.305	0.302	0.300	0.298	0.295	0.292	0.289	0.286	0.282	0.281	0.278	0.274	0.271	0.269	0.266	0.264	0.261	0.259	0.258	0.256	0.254	0.252	0.252	0.252	0.252	0.252	0.254	0.255	0.256	0.259	0.261	0.265	0.268	0.272	0.278	0.282	0.286	0.294	0.300	0.308	0.315	0.322	0.330	0.338	0.348	0.358	0.365	0.375	0.385	0.396	0.406	0.418	0.429	0.440	0.451	0.462	0.474	0.486	0.498	0.510	0.520	0.531	0.544	0.554	0.565	0.575	0.586	0.598	0.606	0.616	0.626	0.635	0.644	0.652	0.659	0.666	0.674	0.680	0.686	0.691	0.696	0.700	0.705	0.709	0.711	0.715	0.716	0.718	0.720	0.720	0.720	0.720	0.720	0.720	0.719	0.716	0.715	0.712	0.711	0.710	0.708	0.705	0.701	0.699	0.696	0.692	0.690	0.688	0.685	0.682	0.681	0.679	0.678	0.675	0.674	0.672	0.672	0.671	0.671	0.671	0.672	0.672	0.675	0.676	0.679	0.680	0.684	0.686	0.690	0.695	0.699	0.702	0.708	0.714	0.719	0.725	0.730	0.738	0.742	0.750	0.756	0.762	0.770	0.776	0.784	0.790	0.798	0.802	0.809	0.815	0.820	0.826	0.831	0.836	0.842	0.846	0.849	0.854	0.856	0.859	0.861	0.862	0.865	0.866	0.866	0.865	0.865	0.862	0.861	0.859	0.856	0.852	0.849	0.844	0.840	0.834	0.828	0.822	0.815	0.808	0.800	0.792	0.782	0.775	0.766	0.756	0.746	0.738	0.728	0.718	0.708	0.696	0.685	0.675	0.664	0.652	0.641	0.630	0.619	0.608	0.596	0.585	0.574	0.562	0.551	0.540	0.529	0.518	0.506	0.495	0.482	0.472	0.461	0.450	0.440	0.429	0.419	0.409	0.399	0.388	0.379	0.369	0.360	0.350	0.340	0.331	0.322	0.314	0.305	0.296	0.289	0.281	0.272	0.265	0.258	0.251	0.244	0.238	0.231	0.225	0.219	0.214	0.208	0.202	0.198	0.194	0.190	0.186	0.182	0.179	0.175	0.172	0.171	0.168	0.166	0.165	0.164	0.162	0.162	0.162	0.161	0.161	0.162	0.162	0.165	0.165	0.166	0.169	0.170	0.172	0.175	0.178	0.181	0.184	0.186	0.190	0.194	0.198	0.201	0.206	0.210	0.215	0.218	0.221	0.226	0.231	0.236	0.241	0.246	0.250	0.255	0.260	0.265	0.269	0.274	0.280	0.284	0.288	0.292	0.298	0.302	0.306	0.310	0.315	0.319	0.322	0.326	0.331	0.335	0.338	0.341	0.344	0.346	0.348	0.351	0.352	0.355	0.358	0.359	0.360	0.361	0.361	0.361	0.362	0.364	0.362	0.362	0.362	0.362	0.361	0.360	0.359	0.358	0.356	0.354	0.352	0.350	0.349	0.348	0.345	0.342	0.340	0.338	0.335	0.332	0.332	0.329	0.328	0.325	0.322	0.321	0.319	0.318	0.316	0.314	0.312	0.311	0.311	0.310	0.309	0.309	0.308	0.306	0.306	0.306	0.306	0.306	0.305	0.306	0.306	0.305	0.306	0.306	0.305	0.306	0.305	0.304	0.304	0.304	0.301	0.301	0.300	0.299	0.296	0.295	0.291	0.289	0.286	0.281	0.278	0.272	0.268	0.261	0.256	0.249	0.242	0.235	0.226	0.219	0.209	0.199	0.189	0.176	0.165	0.154	0.140	0.128	0.114	0.100	0.085	0.069	0.054	0.039	0.021	0.004	-0.012	-0.031	-0.050	-0.068	-0.085	-0.105	-0.124	-0.142	-0.162	-0.182	-0.201	-0.221	-0.240	-0.260	-0.279	-0.299	-0.316	-0.335	-0.355	-0.372	-0.390	-0.409	-0.426	-0.444	-0.460	-0.476	-0.492	-0.507	-0.524	-0.539	-0.552	-0.566	-0.579	-0.591	-0.602	-0.614	-0.625	-0.635	-0.645	-0.654	-0.662	-0.670	-0.678	-0.684	-0.689	-0.694	-0.700	-0.704	-0.706	-0.709	-0.711	-0.712	-0.714	-0.714	-0.715	-0.714	-0.712	-0.710	-0.708	-0.705	-0.701	-0.698	-0.692	-0.688	-0.681	-0.676	-0.670	-0.662	-0.655	-0.646	-0.638	-0.629	-0.619	-0.609	-0.599	-0.589	-0.579	-0.568	-0.556	-0.544	-0.532	-0.520	-0.507	-0.494	-0.481	-0.466	-0.452	-0.439	-0.425	-0.410	-0.396	-0.382	-0.368	-0.352	-0.338	-0.322	-0.308	-0.291	-0.276	-0.261	-0.246	-0.229	-0.214	-0.199	-0.184	-0.169	-0.152	-0.138	-0.121	-0.106	-0.091	-0.075	-0.060	-0.045	-0.030	-0.014	0.000	0.015	0.030	0.045	0.060	0.074	0.089	0.104	0.118	0.132	0.146	0.159	0.174	0.188	0.200	0.214	0.228	0.241	0.254	0.266	0.278	0.291	0.302	0.315	0.326	0.338	0.349	0.359	0.369	0.379	0.389	0.398	0.406	0.415	0.424	0.431	0.439	0.445	0.451	0.458	0.462	0.468	0.472	0.476	0.480	0.481	0.484	0.485	0.488	0.488	0.489	0.488	0.486	0.485	0.484	0.480	0.478	0.474	0.470	0.465	0.460	0.455	0.449	0.442	0.435	0.426	0.419	0.411	0.402	0.392	0.384	0.375	0.364	0.354	0.342	0.331	0.320	0.309	0.298	0.285	0.274	0.261	0.249	0.236	0.222	0.210	0.196	0.184	0.170	0.158	0.144	0.130	0.116	0.101	0.088	0.074	0.060	0.046	0.032	0.019	0.004	-0.010	-0.024	-0.038	-0.050	-0.065	-0.078	-0.091	-0.104	-0.116	-0.130	-0.142	-0.155	-0.168	-0.179	-0.190	-0.201	-0.212	-0.222	-0.232	-0.242	-0.252	-0.261	-0.269	-0.278	-0.284	-0.291	-0.298	-0.304	-0.309	-0.314	-0.318	-0.321	-0.322	-0.325	-0.326	-0.328	-0.326	-0.326	-0.325	-0.322	-0.320	-0.316	-0.314	-0.309	-0.304	-0.298	-0.290	-0.284	-0.276	-0.268	-0.259	-0.250	-0.240	-0.231	-0.220	-0.210	-0.198	-0.186	-0.174	-0.162	-0.150	-0.138	-0.125	-0.112	-0.099	-0.086	-0.075	-0.062	-0.050	-0.038	-0.026	-0.015	-0.004	0.008	0.019	0.030	0.039	0.049	0.058	0.066	0.074	0.081	0.088	0.092	0.098	0.101	0.105	0.109	0.110	0.111	0.112	0.111	0.110	0.108	0.105	0.100	0.096	0.090	0.084	0.076	0.068	0.059	0.049	0.038	0.026	0.015	0.001	-0.012	-0.026	-0.041	-0.056	-0.074	-0.090	-0.108	-0.125	-0.144	-0.161	-0.180	-0.200	-0.219	-0.239	-0.259	-0.279	-0.299	-0.320	-0.340	-0.360	-0.380	-0.400	-0.420	-0.440	-0.459	-0.478	-0.498	-0.516	-0.534	-0.551	-0.570	-0.585	-0.601	-0.619	-0.634	-0.648	-0.661	-0.675	-0.688	-0.699	-0.710	-0.721	-0.730	-0.741	-0.750	-0.756	-0.764	-0.770	-0.776	-0.781	-0.788	-0.791	-0.794	-0.798	-0.800	-0.801	-0.802	-0.802	-0.802	-0.802	-0.802	-0.800	-0.799	-0.796	-0.795	-0.792	-0.789	-0.786	-0.782	-0.780	-0.776	-0.772	-0.769	-0.766	-0.761	-0.759	-0.754	-0.751	-0.749	-0.745	-0.741	-0.739	-0.735	-0.734	-0.731	-0.729	-0.726	-0.726	-0.724	-0.722	-0.721	-0.722	-0.721	-0.721	-0.722	-0.724	-0.725	-0.726	-0.729	-0.730	-0.734	-0.735	-0.738	-0.741	-0.745	-0.748	-0.751	-0.756	-0.760	-0.764	-0.769	-0.772	-0.778	-0.782	-0.786	-0.791	-0.795	-0.801	-0.804	-0.809	-0.812	-0.816	-0.820	-0.824	-0.826	-0.829	-0.831	-0.832	-0.835	-0.836	-0.836	-0.838	-0.838	-0.836	-0.836	-0.835	-0.832	-0.830	-0.828	-0.825	-0.821	-0.816	-0.811	-0.805	-0.800	-0.794	-0.788	-0.780	-0.772	-0.765	-0.756	-0.748	-0.740	-0.729	-0.720	-0.710	-0.700	-0.690	-0.680	-0.669	-0.659	-0.648	-0.635	-0.625	-0.614	-0.604	-0.594	-0.582	-0.572	-0.564	-0.555	-0.545	-0.536	-0.528	-0.520	-0.512	-0.505	-0.499	-0.494	-0.488	-0.482	-0.480	-0.476	-0.474	-0.472	-0.470	-0.470	-0.470	-0.471	-0.474	-0.475	-0.479	-0.482	-0.486	-0.492	-0.499	-0.505	-0.514	-0.522	-0.531	-0.540	-0.551	-0.560	-0.572	-0.585	-0.596	-0.609	-0.622	-0.636	-0.650	-0.665	-0.679	-0.694	-0.710	-0.725	-0.741	-0.756	-0.772	-0.789	-0.804	-0.820	-0.835	-0.851	-0.866	-0.881	-0.899	-0.912	-0.929	-0.942	-0.958	-0.971	-0.985	-0.999	-1.011	-1.024	-1.036	-1.049	-1.061	-1.071	-1.082	-1.092	-1.102	-1.112	-1.121	-1.130	-1.139	-1.146	-1.154	-1.161	-1.168	-1.175	-1.180	-1.186	-1.190	-1.196	-1.200	-1.205	-1.208	-1.212	-1.216	-1.219	-1.221	-1.224	-1.226	-1.229	-1.231	-1.231	-1.234	-1.236	-1.236	-1.238	-1.239	-1.241	-1.242	-1.244	-1.245	-1.245	-1.248	-1.248	-1.250	-1.251	-1.252	-1.256	-1.258	-1.259	-1.262	-1.265	-1.268	-1.270	-1.274	-1.278	-1.282	-1.286	-1.291	-1.296	-1.301	-1.308	-1.312	-1.320	-1.326	-1.334	-1.342	-1.351	-1.360	-1.369	-1.379	-1.389	-1.399	-1.410	-1.421	-1.434	-1.446	-1.459	-1.471	-1.485	-1.500	-1.514	-1.529	-1.542	-1.558	-1.575	-1.590	-1.608	-1.624	-1.640	-1.658	-1.675	-1.692	-1.710	-1.728	-1.745	-1.764	-1.782	-1.800	-1.819	-1.838	-1.855	-1.872	-1.891	-1.910	-1.928	-1.946	-1.962	-1.980	-1.998	-2.016	-2.033	-2.050	-2.066	-2.081	-2.099	-2.114	-2.130	-2.145	-2.160	-2.175	-2.190	-2.204	-2.218	-2.231	-2.244	-2.258	-2.269	-2.281	-2.294	-2.304	-2.316	-2.328	-2.338	-2.348	-2.358	-2.366	-2.376	-2.385	-2.394	-2.401	-2.410	-2.418	-2.424	-2.431	-2.439	-2.445	-2.451	-2.456	-2.462	-2.468	-2.472	-2.478	-2.481	-2.485	-2.489	-2.491	-2.494	-2.496	-2.499	-2.500	-2.502	-2.502	-2.504	-2.504	-2.504	-2.504	-2.501	-2.500	-2.500	-2.496	-2.495	-2.492	-2.489	-2.486	-2.481	-2.476	-2.471	-2.465	-2.460	-2.454	-2.448	-2.440	-2.431	-2.424	-2.415	-2.405	-2.396	-2.386	-2.375	-2.364	-2.352	-2.341	-2.329	-2.316	-2.302	-2.289	-2.275	-2.261	-2.246	-2.231	-2.215	-2.199	-2.182	-2.165	-2.149	-2.130	-2.112	-2.095	-2.075	-2.058	-2.039	-2.019	-2.000	-1.980	-1.961	-1.941	-1.920	-1.900	-1.880	-1.860	-1.839	-1.819	-1.799	-1.778	-1.759	-1.738	-1.718	-1.698	-1.678	-1.659	-1.639	-1.620	-1.600	-1.581	-1.562	-1.546	-1.528	-1.510	-1.492	-1.476	-1.459	-1.442	-1.426	-1.411	-1.395	-1.382	-1.368	-1.355	-1.340	-1.328	-1.315	-1.304	-1.292	-1.282	-1.271	-1.261	-1.251	-1.242	-1.234	-1.226	-1.218	-1.211	-1.204	-1.196	-1.190	-1.185	-1.179	-1.174	-1.169	-1.165	-1.159	-1.156	-1.152	-1.149	-1.145	-1.142	-1.140	-1.138	-1.136	-1.134	-1.131	-1.130	-1.128	-1.126	-1.124	-1.122	-1.121	-1.119	-1.116	-1.114	-1.112	-1.111	-1.109	-1.106	-1.105	-1.102	-1.101	-1.098	-1.095	-1.092	-1.090	-1.086	-1.084	-1.080	-1.076	-1.072	-1.069	-1.062	-1.059	-1.054	-1.050	-1.044	-1.039	-1.034	-1.028	-1.021	-1.015	-1.009	-1.001	-0.995	-0.986	-0.980	-0.972	-0.964	-0.955	-0.948	-0.939	-0.930	-0.921	-0.911	-0.901	-0.892	-0.882	-0.871	-0.861	-0.851	-0.840	-0.830	-0.818	-0.805	-0.795	-0.782	-0.770	-0.759	-0.746	-0.734	-0.721	-0.709	-0.695	-0.682	-0.669	-0.656	-0.642	-0.629	-0.615	-0.601	-0.588	-0.574	-0.560	-0.545	-0.531	-0.516	-0.502	-0.489	-0.475	-0.460	-0.446	-0.432	-0.418	-0.404	-0.390	-0.376	-0.361	-0.348	-0.334	-0.319	-0.305	-0.292	-0.279	-0.265	-0.251	-0.238	-0.225	-0.211	-0.198	-0.184	-0.171	-0.158	-0.145	-0.131	-0.118	-0.104	-0.091	-0.079	-0.065	-0.051	-0.036	-0.024	-0.010	0.004	0.019	0.031	0.046	0.060	0.075	0.089	0.102	0.118	0.131	0.146	0.161	0.176	0.191	0.206	0.221	0.236	0.251	0.268	0.282	0.298	0.312	100.000	5.000	2.000	1.000	6.000	0.000	0.000	0.000	0.000	0.000	0.000	0.000	0.000	0.000	0.000	0.000	0.000	0.000	2.309	2.301	2.294	2.286	2.279	2.272	2.265	2.258	2.251	2.244	2.236	2.230	2.222	2.215	2.209	2.201	2.195	2.186	2.180	2.171	2.165	2.158	2.150	2.141	2.134	2.125	2.118	2.110	2.101	2.094	2.085	2.076	2.068	2.060	2.052	2.042	2.033	2.025	2.018	2.009	1.999	1.990	1.981	1.972	1.964	1.955	1.946	1.938	1.929	1.921	1.912	1.904	1.896	1.888	1.880	1.874	1.866	1.859	1.851	1.844	1.838	1.831	1.825	1.819	1.814	1.809	1.804	1.799	1.795	1.791	1.788	1.785	1.781	1.779	1.778	1.775	1.774	1.772	1.772	1.772	1.772	1.774	1.774	1.775	1.778	1.780	1.782	1.785	1.790	1.792	1.796	1.801	1.808	1.812	1.818	1.824	1.829	1.835	1.842	1.849	1.856	1.862	1.870	1.879	1.885	1.892	1.900	1.908	1.916	1.925	1.931	1.940	1.948	1.955	1.962	1.970	1.979	1.985	1.992	2.000	2.005	2.011	2.019	2.024	2.029	2.034	2.039	2.044	2.047	2.051	2.055	2.059	2.061	2.064	2.066	2.068	2.069	2.070	2.070	2.071	2.071	2.071	2.071	2.069	2.069	2.069	2.068	2.065	2.064	2.061	2.060	2.058	2.055	2.052	2.050	2.046	2.044	2.041	2.038	2.035	2.033	2.029	2.025	2.021	2.018	2.014	2.011	2.007	2.002	1.999	1.995	1.990	1.986	1.981	1.978	1.972	1.966	1.962	1.956	1.950	1.944	1.939	1.931	1.924	1.919	1.910	1.902	1.895	1.885	1.876	1.868	1.858	1.848	1.838	1.825	1.814	1.801	1.790	1.776	1.764	1.750	1.738	1.722	1.708	1.694	1.679	1.664	1.648	1.631	1.616	1.601	1.585	1.569	1.552	1.536	1.521	1.506	1.491	1.475	1.460	1.448	1.432	1.419	1.405	1.392	1.380	1.369	1.358	1.348	1.339	1.330	1.320	1.314	1.308	1.301	1.296	1.291	1.288	1.285	1.282	1.281	1.282	1.282	1.284	1.286	1.288	1.292	1.296	1.302	1.309	1.314	1.322	1.330	1.338	1.346	1.355	1.365	1.375	1.386	1.396	1.408	1.419	1.430	1.440	1.454	1.465	1.478	1.489	1.501	1.512	1.524	1.536	1.548	1.559	1.570	1.581	1.592	1.602	1.614	1.622	1.632	1.642	1.651	1.661	1.670	1.679	1.686	1.695	1.702	1.710	1.718	1.725	1.731	1.738	1.744	1.750	1.756	1.762	1.769	1.775	1.780	1.786	1.791	1.796	1.802	1.808	1.812	1.819	1.824	1.829	1.834	1.840	1.845	1.850	1.856	1.861	1.868	1.874	1.881	1.888	1.894	1.900	1.906	1.912	1.921	1.929	1.935	1.944	1.950	1.958	1.966	1.974	1.981	1.990	1.999	2.006	2.015	2.024	2.033	2.040	2.049	2.058	2.068	2.076	2.085	2.094	2.104	2.111	2.121	2.130	2.140	2.148	2.156	2.165	2.175	2.184	2.191	2.200	2.209	2.216	2.225	2.234	2.240	2.249	2.256	2.262	2.270	2.278	2.284	2.290	2.296	2.302	2.308	2.314	2.319	2.324	2.329	2.334	2.338	2.342	2.345	2.350	2.352	2.355	2.359	2.361	2.364	2.366	2.368	2.370	2.372	2.372	2.374	2.375	2.376	2.376	2.376	2.378	2.378	2.378	2.376	2.376	2.376	2.376	2.375	2.375	2.374	2.374	2.372	2.372	2.371	2.371	2.371	2.369	2.369	2.369	2.368	2.366	2.366	2.366	2.365	2.366	2.365	2.365	2.365	2.365	2.365	2.366	2.366	2.368	2.368	2.370	2.371	2.371	2.374	2.374	2.376	2.379	2.381	2.384	2.385	2.388	2.390	2.392	2.396	2.400	2.404	2.408	2.411	2.415	2.419	2.422	2.428	2.431	2.436	2.440	2.446	2.451	2.456	2.460	2.465	2.470	2.476	2.482	2.486	2.492	2.496	2.502	2.508	2.512	2.518	2.524	2.529	2.534	2.539	2.544	2.548	2.552	2.558	2.562	2.566	2.571	2.575	2.579	2.584	2.588	2.591	2.594	2.599	2.601	2.605	2.609	2.611	2.614	2.618	2.619	2.621	2.624	2.626	2.629	2.630	2.632	2.634	2.636	2.638	2.639	2.639	2.641	2.642	2.644	2.645	2.646	2.648	2.648	2.649	2.650	2.651	2.651	2.652	2.654	2.655	2.655	2.655	2.658	2.658	2.658	2.659	2.659	2.660	2.660	2.661	2.661	2.664	2.664	2.665	2.665	2.665	2.666	2.668	2.668	2.668	2.668	2.669	2.669	2.669	2.670	2.669	2.669	2.670	2.669	2.669	2.670	2.669	2.669	2.668	2.668	2.666	2.665	2.664	2.661	2.660	2.659	2.658	2.655	2.651	2.649	2.646	2.642	2.640	2.636	2.632	2.628	2.622	2.619	2.614	2.609	2.602	2.596	2.591	2.585	2.579	2.571	2.565	2.559	2.550	2.542	2.535	2.528	2.519	2.510	2.501	2.494	2.485	2.476	2.468	2.459	2.450	2.440	2.432	2.424	2.414	2.406	2.398	2.390	2.380	2.374	2.365	2.358	2.350	2.342	2.336	2.330	2.325	2.319	2.312	2.308	2.304	2.299	2.296	2.292	2.290	2.288	2.286	2.285	2.284	2.284	2.284	2.284	2.286	2.288	2.289	2.291	2.295	2.298	2.301	2.306	2.310	2.316	2.321	2.328	2.332	2.340	2.346	2.354	2.360	2.368	2.375	2.384	2.391	2.400	2.408	2.416	2.424	2.432	2.440	2.448	2.456	2.464	2.471	2.480	2.486	2.494	2.500	2.508	2.514	2.520	2.526	2.531	2.538	2.542	2.546	2.551	2.555	2.558	2.561	2.564	2.565	2.566	2.569	2.569	2.569	2.569	2.569	2.568	2.566	2.564	2.561	2.559	2.555	2.551	2.549	2.545	2.540	2.535	2.530	2.524	2.519	2.514	2.508	2.501	2.495	2.488	2.481	2.474	2.468	2.460	2.455	2.448	2.440	2.434	2.426	2.419	2.412	2.406	2.399	2.392	2.386	2.380	2.374	2.368	2.361	2.356	2.351	2.346	2.341	2.336	2.331	2.328	2.324	2.321	2.318	2.315	2.312	2.309	2.306	2.304	2.302	2.301	2.299	2.299	2.298	2.298	2.296	2.296	2.296	2.296	2.296	2.298	2.299	2.299	2.300	2.301	2.304	2.305	2.308	2.309	2.312	2.314	2.318	2.320	2.324	2.326	2.331	2.334	2.339	2.342	2.346	2.352	2.358	2.361	2.368	2.374	2.379	2.385	2.391	2.398	2.404	2.411	2.418	2.424	2.431	2.439	2.445	2.452	2.460	2.468	2.475	2.482	2.490	2.496	2.504	2.511	2.518	2.525	2.531	2.538	2.542	2.549	2.555	2.560	2.564	2.568	2.571	2.575	2.578	2.580	2.581	2.581	2.582	2.581	2.580	2.578	2.575	2.570	2.566	2.561	2.555	2.548	2.540	2.531	2.522	2.511	2.501	2.489	2.478	2.464	2.449	2.434	2.420	2.404	2.386	2.369	2.351	2.334	2.315	2.295	2.275	2.256	2.235	2.214	2.194	2.172	2.151	2.131	2.111	2.089	2.069	2.049	2.030	2.009	1.990	1.971	1.954	1.935	1.919	1.902	1.886	1.871	1.858	1.844	1.830	1.819	1.806	1.798	1.788	1.779	1.771	1.764	1.758	1.752	1.749	1.745	1.742	1.741	1.740	1.741	1.741	1.742	1.744	1.746	1.750	1.754	1.759	1.762	1.768	1.772	1.779	1.784	1.790	1.798	1.802	1.810	1.816	1.824	1.830	1.835	1.842	1.848	1.854	1.860	1.865	1.870	1.874	1.878	1.880	1.884	1.886	1.889	1.890	1.891	1.892	1.891	1.891	1.890	1.890	1.888	1.885	1.882	1.879	1.875	1.872	1.868	1.862	1.858	1.851	1.846	1.840	1.834	1.828	1.821	1.815	1.808	1.801	1.795	1.788	1.781	1.775	1.769	1.760	1.754	1.748	1.742	1.736	1.731	1.725	1.720	1.716	1.711	1.708	1.702	1.700	1.696	1.694	1.690	1.689	1.688	1.685	1.684	1.682	1.681	1.681	1.681	1.681	1.681	1.682	1.682	1.684	1.686	1.688	1.689	1.690	1.694	1.695	1.696	1.699	1.701	1.704	1.706	1.710	1.711	1.715	1.718	1.720	1.722	1.725	1.729	1.730	1.734	1.736	1.738	1.740	1.741	1.744	1.746	1.749	1.749	1.750	1.752	1.754	1.755	1.756	1.758	1.759	1.760	1.761	1.762	1.762	1.764	1.764	1.765	1.765	1.766	1.766	1.768	1.766	1.766	1.768	1.768	1.768	1.768	1.768	1.768	1.769	1.769	1.769	1.769	1.769	1.769	1.769	1.769	1.769	1.769	1.768	1.769	1.769	1.768	1.766	1.768	1.766	1.765	1.765	1.764	1.762	1.761	1.760	1.759	1.758	1.755	1.752	1.751	1.750	1.746	1.744	1.742	1.740	1.736	1.734	1.730	1.726	1.722	1.719	1.714	1.710	1.706	1.701	1.696	1.691	1.685	1.679	1.675	1.669	1.662	1.656	1.650	1.642	1.636	1.630	1.621	1.615	1.608	1.600	1.592	1.585	1.578	1.569	1.561	1.552	1.545	1.536	1.528	1.520	1.510	1.501	1.492	1.484	1.475	1.465	1.456	1.448	1.436	1.428	1.419	1.410	1.399	1.390	1.380	1.371	1.361	1.351	1.342	1.332	1.322	1.314	1.304	1.296	1.286	1.278	1.269	1.259	1.250	1.241	1.235	1.226	1.218	1.210	1.204	1.195	1.190	1.182	1.176	1.170	1.165	1.160	1.156	1.150	1.148	1.144	1.141	1.139	1.136	1.135	1.134	1.134	1.134	1.134	1.135	1.136	1.138	1.140	1.141	1.145	1.149	1.151	1.156	1.160	1.165	1.171	1.178	1.182	1.190	1.196	1.204	1.211	1.218	1.225	1.234	1.241	1.249	1.256	1.265	1.274	1.282	1.290	1.299	1.306	1.315	1.322	1.331	1.339	1.348	1.354	1.361	1.369	1.376	1.384	1.389	1.396	1.404	1.409	1.415	1.420	1.426	1.431	1.438	1.441	1.446	1.451	1.455	1.459	1.462	1.466	1.470	1.474	1.476	1.480	1.484	1.485	1.488	1.490	1.491	1.495	1.496	1.498	1.499	1.500	1.501	1.502	1.502	1.504	1.502	1.502	1.502	1.501	1.500	1.500	1.499	1.496	1.495	1.492	1.490	1.486	1.484	1.480	1.475	1.471	1.465	1.461	1.454	1.449	1.442	1.435	1.429	1.421	1.414	1.405	1.396	1.388	1.379	1.369	1.359	1.349	1.339	1.328	1.318	1.306	1.296	1.285	1.274	1.262	1.251	1.240	1.230	1.219	1.208	1.198	1.188	1.178	1.168	1.158	1.149	1.140	1.132	1.125	1.118	1.111	1.105	1.099	1.094	1.089	1.085	1.081	1.079	1.076	1.074	1.074	1.072	1.071	1.072	1.072	1.074	1.078	1.079	1.081	1.084	1.088	1.091	1.096	1.099	1.104	1.108	1.111	1.116	1.121	1.124	1.129	1.132	1.136	1.139	1.142	1.146	1.148	1.150	1.150	1.151	1.152	1.151	1.150	1.150	1.148	1.145	1.140	1.136	1.132	1.126	1.119	1.112	1.105	1.096	1.088	1.078	1.068	1.055	1.044	1.031	1.019	1.006	0.992	0.978	0.962	0.949	0.932	0.918	0.901	0.885	0.869	0.854	0.838	0.821	0.805	0.789	0.774	0.758	0.742	0.726	0.712	0.696	0.684	0.669	0.656	0.642	0.630	0.618	0.605	0.595	0.584	0.575	0.565	0.556	0.548	0.539	0.532	0.525	0.519	0.512	0.506	0.502	0.498	0.492	0.489	0.485	0.481	0.479	0.476	0.474	0.471	0.469	0.466	0.465	0.462	0.460	0.458	0.456	0.454	0.451	0.449	0.446	0.444	0.440	0.436	0.432	0.428	0.424	0.418	0.412	0.406	0.400	0.392	0.386	0.379	0.370	0.361	0.351	0.341	0.331	0.321	0.309	0.298	0.285	0.272	0.260	0.246	0.232	0.219	0.204	0.190	0.174	0.160	0.144	0.129	0.112	0.096	0.081	0.064	0.048	0.031	0.016	0.000	-0.018	-0.032	-0.049	-0.064	-0.079	-0.094	-0.109	-0.122	-0.138	-0.151	-0.165	-0.179	-0.191	-0.204	-0.216	-0.226	-0.239	-0.250	-0.260	-0.269	-0.279	-0.288	-0.296	-0.305	-0.311	-0.319	-0.325	-0.331	-0.336	-0.342	-0.346	-0.351	-0.355	-0.358	-0.360	-0.364	-0.366	-0.368	-0.369	-0.370	-0.370	-0.371	-0.370	-0.371	-0.370	-0.369	-0.368	-0.365	-0.364	-0.361	-0.359	-0.356	-0.352	-0.350	-0.346	-0.344	-0.339	-0.335	-0.331	-0.326	-0.322	-0.319	-0.312	-0.309	-0.304	-0.300	-0.294	-0.290	-0.285	-0.281	-0.276	-0.271	-0.266	-0.262	-0.258	-0.254	-0.250	-0.246	-0.242	-0.239	-0.235	-0.232	-0.230	-0.226	-0.225	-0.224	-0.221	-0.220	-0.218	-0.218	-0.218	-0.218	-0.218	-0.218	-0.219	-0.220	-0.221	-0.222	-0.225	-0.228	-0.230	-0.232	-0.236	-0.239	-0.242	-0.246	-0.250	-0.255	-0.260	-0.264	-0.269	-0.274	-0.278	-0.282	-0.288	-0.291	-0.296	-0.300	-0.304	-0.309	-0.312	-0.316	-0.320	-0.325	-0.328	-0.331	-0.334	-0.336	-0.338	-0.340	-0.341	-0.342	-0.344	-0.344	-0.345	-0.345	-0.344	-0.342	-0.341	-0.341	-0.339	-0.336	-0.334	-0.332	-0.329	-0.326	-0.324	-0.319	-0.316	-0.312	-0.308	-0.304	-0.299	-0.295	-0.291	-0.286	-0.281	-0.278	-0.272	-0.269	-0.264	-0.260	-0.256	-0.251	-0.248	-0.244	-0.240	-0.236	-0.234	-0.230	-0.228	-0.225	-0.222	-0.221	-0.219	-0.218	-0.215	-0.216	-0.215	-0.215	-0.214	-0.215	-0.216	-0.218	-0.219	-0.220	-0.222	-0.225	-0.228	-0.231	-0.236	-0.240	-0.244	-0.250	-0.255	-0.261	-0.266	-0.274	-0.280	-0.288	-0.296	-0.305	-0.312	-0.322	-0.331	-0.341	-0.351	-0.361	-0.374	-0.384	-0.396	-0.408	-0.420	-0.431	-0.445	-0.458	-0.470	-0.485	-0.498	-0.511	-0.524	-0.538	-0.551	-0.565	-0.579	-0.591	-0.605	-0.618	-0.631	-0.642	-0.655	-0.668	-0.679	-0.691	-0.701	-0.711	-0.721	-0.731	-0.740	-0.749	-0.755	-0.762	-0.769	-0.775	-0.779	-0.784	-0.788	-0.791	-0.792	-0.795	-0.795	-0.796	-0.795	-0.794	-0.792	-0.790	-0.786	-0.782	-0.778	-0.774	-0.769	-0.762	-0.756	-0.749	-0.742	-0.736	-0.729	-0.721	-0.712	-0.705	-0.698	-0.690	-0.682	-0.675	-0.668	-0.661	-0.654	-0.648	-0.641	-0.636	-0.630	-0.626	-0.622	-0.620	-0.618	-0.616	-0.614	-0.614	-0.614	-0.616	-0.619	-0.621	-0.625	-0.630	-0.635	-0.642	-0.650	-0.658	-0.668	-0.678	-0.689	-0.700	-0.714	-0.728	-0.742	-0.758	-0.774	-0.791	-0.809	-0.828	-0.846	-0.865	-0.886	-0.906	-0.928	-0.950	-0.972	-0.995	-1.018	-1.041	-1.065	-1.089	-1.114	-1.136	-1.161	-1.186	-1.210	-1.236	-1.260	-1.284	-1.309	-1.332	-1.356	-1.380	-1.404	-1.426	-1.450	-1.472	-1.494	-1.516	-1.538	-1.559	-1.579	-1.598	-1.616	-1.635	-1.654	-1.670	-1.688	-1.704	-1.718	-1.732	-1.746	-1.760	-1.771	-1.782	-1.792	-1.802	-1.811	-1.819	-1.826	-1.832	-1.836	-1.841	-1.845	-1.848	-1.849	-1.850	-1.850	-1.850	-1.848	-1.845	-1.841	-1.836	-1.832	-1.826	-1.818	-1.810	-1.802	-1.792	-1.784	-1.772	-1.762	-1.750	-1.738	-1.726	-1.711	-1.698	-1.684	-1.669	-1.654	-1.639	-1.622	-1.605	-1.590	-1.574	-1.556	-1.539	-1.521	-1.504	-1.485	-1.469	-1.450	-1.432	-1.414	-1.396	-1.379	-1.361	-1.342	-1.325	-1.308	-1.290	-1.272	-1.256	-1.239	-1.220	-1.204	-1.188	-1.171	-1.154	-1.138	-1.121	-1.105	-1.089	-1.072	-1.058	-1.042	-1.026	-1.011	-0.995	-0.980	-0.965	-0.950	-0.935	-0.920	-0.905	-0.890	-0.875	-0.860	-0.846	-0.830	-0.815	-0.801	-0.786	-0.771	-0.756	-0.742	-0.728	-0.711	-0.695	-0.680	-0.665	-0.649	-0.634	-0.619	-0.602	-0.586	-0.571	-0.555	-0.539	-0.522	-0.507	-0.491	-0.475	-0.459	-0.442	-0.426	-0.410	-0.394	-0.376	-0.361	-0.344	-0.329	-0.312	-0.298	-0.281	-0.266	-0.251	-0.235	-0.221	-0.206	-0.191	-0.178	-0.165	-0.151	-0.139	-0.126	-0.115	-0.104	-0.092	-0.081	-0.072	-0.064	-0.055	-0.046	-0.039	-0.032	-0.026	-0.021	-0.018	-0.014	-0.010	-0.009	-0.006	-0.005	-0.006	-0.006	-0.009	-0.010	-0.014	-0.018	-0.022	-0.028	-0.035	-0.040	-0.049	-0.056	-0.065	-0.074	-0.085	-0.095	-0.106	-0.118	-0.129	-0.140	-0.152	-0.165	-0.179	-0.191	-0.204	-0.216	-0.229	-0.241	-0.254	-0.266	-0.278	-0.290	-0.302	-0.312	-0.322	-0.332	-0.342	-0.351	-0.360	-0.366	-0.374	-0.380	-0.385	-0.390	-0.392	-0.396	-0.399	-0.399	-0.399	-0.398	-0.396	-0.391	-0.389	-0.384	-0.378	-0.370	-0.362	-0.354	-0.344	-0.334	-0.322	-0.310	-0.298	-0.282	-0.268	-0.252	-0.236	-0.220	-0.202	-0.184	-0.166	-0.148	-0.129	-0.109	-0.088	-0.066	-0.046	-0.025	-0.004	0.019	0.040	0.062	0.084	0.106	0.128	0.149	0.171	0.192	0.214	0.235	0.256	0.278	0.298	0.318	0.338	0.359	0.379	0.398	0.416	0.435	0.454	0.471	0.489	0.505	0.524	0.540	0.556	0.571	0.588	0.602	0.618	0.631	0.646	0.660	0.674	0.688	0.701	0.714	0.728	0.740	0.752	0.766	0.778	0.790	0.801	0.812	0.825	0.835	0.846	0.858	0.869	0.880	0.891	0.901	0.912	0.924	0.934	0.945	0.955	0.965	0.976	0.988	0.998	1.009	1.019	1.029	1.039	1.049	1.059	1.069	1.079	1.090	1.100	1.109	1.119	1.130	1.139	1.149	1.159	1.169	1.179	1.189	1.198	1.208	1.218	1.226	1.236	1.248	1.258	1.266	1.276	1.288	1.298	1.308	1.318	1.328	1.338	1.349	1.359	1.370	1.380	1.391	1.402	1.414	1.426	1.436	1.449	1.461	1.472	1.485	1.498	1.509	1.521	1.534	1.546	1.559	1.570	1.582	1.595	1.606	1.619	1.630	1.642	1.654	1.666	1.678	1.688	1.700	1.709	1.720	1.730	1.740	1.749	1.758	1.765	1.772	1.780	1.786	1.792	1.799	1.804	1.806	1.810	1.814	1.816	1.818	1.819	1.819	1.819	1.818	1.816	1.814	1.811	1.809	1.804	1.800	1.794	1.789	1.782	1.776	1.770	1.762	1.755	1.748	1.739	1.731	1.722	1.714	1.705	1.696	1.688	1.679	1.670	1.660	1.651	1.644	1.634	1.626	1.619	1.611	1.605	1.596	1.590	1.585	1.578	1.572	1.569	1.564	1.559	1.556	1.552	1.551	1.549	1.548	1.545	1.544	1.544	1.544	1.545	1.546	1.545	1.546	1.549	1.551	1.554	1.558	1.559	1.562	1.566	1.570	1.572	1.576	1.580	1.584	1.588	1.591	1.594	1.598	1.601	1.604	1.608	1.610	1.612	1.614	1.618	1.619	1.620	1.621	1.622	1.622	1.622	1.622	1.621	1.620	1.619	1.618	1.615	1.614	1.610	1.606	1.602	1.599	1.594	1.589	1.584	1.579	1.571	1.565	1.559	1.550	1.542	1.535	1.526	1.518	1.508	1.499	1.490	1.480	1.470	1.459	1.448	1.438	1.425	1.415	1.404	1.391	1.380	1.369	1.356	1.345	1.332	1.320	1.308	1.295	1.284	1.271	1.260	1.248	1.236	1.225	1.214	1.204	1.192	1.181	1.171	1.162	1.152	1.142	1.135	1.125	1.118	1.110	1.102	1.095	1.089	1.084	1.078	1.072	1.068	1.064	1.060	1.056	1.052	1.050	1.049	1.046	1.045	1.044	1.044	1.044	1.044	1.045	1.045	1.046	1.048	1.050	1.051	1.054	1.055	1.058	1.059	1.061	1.064	1.066	1.069	1.070	1.071	1.074	1.076	1.078	1.080	1.081	1.081	1.082	1.084	1.082	1.084	1.084	1.082	1.081	1.080	1.079	1.078	1.074	1.071	1.069	1.065	1.062	1.058	1.054	1.049	1.042	1.038	1.032	1.026	1.020	1.014	1.006	0.999	0.992	0.985	0.976	0.969	0.960	0.952	0.944	0.935	0.926	0.918	0.909	0.899	0.891	0.881	0.872	0.864	0.855	0.845	0.836	0.828	0.818	0.809	0.799	0.791	0.781	0.774	0.766	0.758	0.750	0.742	0.734	0.728	0.720	0.714	0.708	0.701	0.696	0.691	0.686	0.682	0.679	0.674	0.671	0.670	0.668	0.666	0.665	0.666	0.666	0.668	0.669	0.671	0.675	0.680	0.684	0.690	0.696	0.701	0.710	0.719	0.728	0.736	0.746	0.758	0.770	0.782	0.795	0.809	0.824	0.838	0.855	0.870	0.888	0.904	0.921	0.939	0.958	0.976	0.996	1.014	1.034	1.052	1.074	1.092	1.112	1.131	1.151	1.171	1.190	1.210	1.229	1.248	1.265	1.284	1.301	1.319	1.336	1.352	1.369	1.384	1.399	1.414	1.428	1.441	1.455	1.468	1.479	1.490	1.500	1.511	1.521	1.529	1.539	1.546	1.555	1.561	1.568	1.574	1.579	1.585	1.589	1.594	1.598	1.601	1.604	1.606	1.609	1.611	1.612	1.615	1.616	1.618	1.618	1.618	1.618	1.619	1.619	1.619	1.618	1.616	1.615	1.614	1.614	1.611	1.609	1.608	1.605	1.602	1.600	1.596	1.594	1.591	1.586	1.582	1.578	1.572	1.568	1.564	1.558	1.552	1.546	1.539	1.532	1.526	1.518	1.510	1.501	1.492	1.484	1.474	1.464	1.454	1.444	1.434	1.421	1.410	1.399	1.386	1.375	1.361	1.349	1.336	1.322	1.309	1.296	1.281	1.266	1.252	1.238	1.224	1.209	1.195	1.179	1.164	1.150	1.134	1.119	1.105	1.089	1.075	1.059	1.045	1.030	1.016	1.001	0.989	0.974	0.960	0.946	0.932	0.920	0.906	0.894	0.881	0.870	0.858	0.845	0.834	0.824	0.812	0.801	0.791	0.781	0.771	0.762	0.752	0.745	0.736	0.728	0.720	0.714	0.706	0.700	0.696	0.690	0.685	0.680	0.678	0.674	0.671	0.668	0.666	0.665	0.664	0.664	0.662	0.664	0.665	0.666	0.669	0.671	0.675	0.678	0.682	0.686	0.691	0.698	0.705	0.710	0.716	0.725	0.734	0.742	0.751	0.761	0.771	0.781	0.792	0.802	0.815	0.826	0.839	0.851	0.865	0.878	0.890	0.904	0.918	0.931	0.945	0.960	0.974	0.989	1.002	1.019	1.032	1.048	1.062	1.078	1.091	1.106	1.120	1.136	1.150	1.165	1.179	1.194	1.208	1.222	1.236	1.250	1.264	1.278	1.291	1.304	1.319	1.331	1.344	1.356	1.370	1.382	1.395	1.408	1.419	1.431	1.442	1.456	1.468	1.478	1.490	1.501	1.511	1.524	1.534	1.544	1.556	1.566	1.576	1.586	1.598	1.608	1.618	1.628	1.638	1.648	1.658	1.668	1.678	1.686	1.695	1.705	1.715	1.724	1.731	1.741	1.750	1.759	1.768	1.775	1.784	1.791	1.799	1.806	1.814	1.822	1.829	1.836	1.842	1.849	1.855	1.861	1.868	1.872	1.878	1.881	1.888	1.890	1.894	1.898	1.901	1.902	1.904	1.905	1.906	1.906	1.905	1.904	1.902	1.899	1.896	1.891	1.886	1.880	1.874	1.866	1.859	1.849	1.839	1.829	1.816	1.804	1.790	1.775	1.760	1.744	1.726	1.708	1.689	1.669	1.648	1.625	1.602	1.580	1.555	1.531	1.505	1.478	1.450	1.422	1.394	1.366	1.338	1.308	1.278	1.248	1.216	1.186	1.154	1.124	1.094	1.062	1.031	1.000	0.970	0.940	0.910	0.880	0.852	0.822	0.795	0.769	0.741	0.715	0.690	0.666	0.642	0.620	0.596	0.575	0.555	0.536	0.519	0.501	0.485	0.470	0.455	0.441	0.429	0.418	0.408	0.398	0.389	0.381	0.375	0.369	0.364	0.360	0.356	0.354	0.352	0.351	0.351	0.351	0.352	0.354	0.356	0.359	0.361	0.366	0.370	0.375	0.379	0.385	0.390	0.396	0.401	0.409	0.414	0.421	0.428	0.435	0.442	0.449	0.455	0.462	0.470	0.476	0.484	0.490	0.496	0.504	0.509	0.516	0.522	0.528	0.534	0.539	0.544	0.550	0.554	0.558	0.562	0.566	0.570	0.574	0.578	0.580	0.581	0.584	0.585	0.588	0.588	0.589	0.589	0.590	0.590	0.590	0.589	0.588	0.588	0.585	0.582	0.580	0.579	0.575	0.574	0.570	0.566	0.562	0.560	0.556	0.551	0.546	0.542	0.538	0.534	0.530	0.525	0.520	0.515	0.511	0.506	0.501	0.496	0.492	0.488	0.484	0.480	0.476	0.474	0.470	0.468	0.464	0.462	0.460	0.458	0.458	0.455	0.455	0.454	0.454	0.454	0.455	0.456	0.458	0.460	0.462	0.465	0.469	0.472	0.475	0.480	0.486	0.490	0.496	0.504	0.510	0.518	0.525	0.532	0.541	0.550	0.560	0.569	0.578	0.588	0.600	0.610	0.621	0.632	0.645	0.656	0.668	0.680	0.694	0.706	0.719	0.732	0.745	0.759	0.772	0.785	0.799	0.812	0.826	0.839	0.852	0.866	0.880	0.894	0.908	0.920	0.934	0.946	0.960	0.971	0.985	0.998	1.010	1.021	1.034	1.045	1.056	1.068	1.079	1.089	1.099	1.110	1.120	1.130	1.139	1.149	1.158	1.166	1.175	1.182	1.192	1.199	1.208	1.216	1.222	1.230	1.238	1.244	1.251	1.258	1.264	1.271	1.278	1.285	1.291	1.298	1.305	1.311	1.316	1.322	1.329	1.336	1.342	1.349	1.355	1.361	1.368	1.375	1.381	1.388	1.394	1.400	1.408	1.414	1.420	1.426	1.431	1.439	1.445	1.450	1.455	1.461	1.468	1.472	1.476	1.482	1.486	1.490	1.495	1.498	1.501	1.504	1.506	1.508	1.509	1.510	1.511	1.511	1.511	1.511	1.509	1.508	1.506	1.502	1.500	1.496	1.492	1.489	1.482	1.478	1.471	1.465	1.459	1.451	1.445	1.436	1.428	1.419	1.410	1.400	1.392	1.381	1.371	1.362	1.351	1.341	1.330	1.319	1.310	1.299	1.288	1.278	1.266	1.255	1.245	1.234	1.224	1.214	1.202	1.194	1.184	1.174	1.165	1.154	1.145	1.136	1.128	1.119	1.111	1.102	1.095	1.086	1.079	1.071	1.064	1.056	1.050	1.042	1.036	1.030	1.024	1.018	1.011	1.005	0.999	0.994	0.988	0.981	0.976	0.970	0.965	0.959	0.954	0.949	0.942	0.938	0.931	0.925	0.920	0.914	0.909	0.904	0.896	0.891	0.885	0.880	0.874	0.869	0.862	0.858	0.851	0.845	0.840	0.834	0.828	0.821	0.815	0.810	0.804	0.799	0.792	0.788	0.782	0.778	0.771	0.766	0.761	0.756	0.752	0.746	0.742	0.738	0.734	0.730	0.726	0.725	0.721	0.719	0.716	0.714	0.712	0.710	0.709	0.708	0.706	0.708	0.708	0.708	0.708	0.709	0.711	0.712	0.715	0.718	0.721	0.724	0.729	0.732	0.736	0.740	0.746	0.751	0.756	0.764	0.769	0.775	0.782	0.790	0.796	0.804	0.811	0.819	0.826	0.834	0.842	0.850	0.858	0.865	0.872	0.881	0.888	0.896	0.904	0.912	0.919	0.926	0.932	0.939	0.945	0.951	0.958	0.964	0.969	0.974	0.979	0.984	0.986	0.991	0.994	0.998	1.000	1.002	1.004	1.006	1.006	1.008	1.009	1.009	1.009	1.009	1.008	1.006	1.006	1.005	1.002	1.002	1.000	0.999	0.996	0.992	0.990	0.988	0.985	0.982	0.979	0.975	0.971	0.968	0.964	0.960	0.956	0.952	0.949	0.945	0.940	0.936	0.931	0.926	0.921	0.916	0.910	0.906	0.900	0.894	0.888	0.881	0.875	0.866	0.860	0.852	0.845	0.836	0.829	0.820	0.810	0.801	0.791	0.780	0.770	0.759	0.746	0.735	0.722	0.710	0.696	0.684	0.669	0.655	0.640	0.626	0.610	0.595	0.580	0.564	0.549	0.532	0.516	0.500	0.485	0.469	0.452	0.436	0.421	0.405	0.391	0.375	0.360	0.346	0.332	0.320	0.306	0.294	0.282	0.270	0.260	0.250	0.241	0.232	0.225	0.218	0.210	0.205	0.201	0.196	0.194	0.191	0.190	0.190	0.190	0.190	0.192	0.195	0.198	0.202	0.208	0.214	0.220	0.226	0.234	0.242	0.252	0.261	0.271	0.281	0.291	0.304	0.315	0.328	0.339	0.351	0.364	0.376	0.390	0.402	0.415	0.428	0.441	0.454	0.468	0.479	0.491	0.505	0.516	0.529	0.541	0.552	0.564	0.574	0.586	0.595	0.605	0.615	0.625	0.634	0.644	0.651	0.660	0.666	0.675	0.682	0.688	0.695	0.702	0.709	0.714	0.719	0.725	0.730	0.736	0.741	0.745	0.750	0.755	0.760	0.764	0.768	0.772	0.776	0.782	0.786	0.790	0.795	0.800	0.804	0.809	0.814	0.820	0.824	0.830	0.835	0.841	0.848	0.854	0.861	0.868	0.874	0.881	0.888	0.895	0.902	0.909	0.916	0.925	0.932	0.941	0.950	0.959	0.968	0.976	0.985	0.995	1.004	1.014	1.022	1.032	1.040	1.050	1.060	1.070	1.081	1.090	1.099	1.109	1.119	1.129	1.138	1.146	1.156	1.164	1.174	1.181	1.191	1.200	1.208	1.215	1.222	1.230	1.236	1.244	1.251	1.258	1.264	1.269	1.275	1.280	1.285	1.290	1.294	1.298	1.302	1.304	1.308	1.310	1.314	1.315	1.316	1.319	1.319	1.320	1.321	1.321	1.321	1.321	1.320	1.320	1.319	1.318	1.316	1.315	1.312	1.311	1.309	1.308	1.305	1.302	1.301	1.299	1.296	1.294	1.291	1.289	1.286	1.284	1.281	1.280	1.278	1.275	1.274	1.271	1.270	1.268	1.266	1.265	1.264	1.264	1.262	1.261	1.261	1.262	1.262	1.262	1.264	1.264	1.266	1.268	1.269	1.271	1.272	1.276	1.279	1.281	1.285	1.289	1.292	1.296	1.300	1.306	1.310	1.316	1.320	1.325	1.331	1.338	1.344	1.350	1.356	1.362	1.370	1.376	1.382	1.389	1.395	1.404	1.410	1.416	1.424	1.430	1.438	1.445	1.451	1.459	1.465	1.471	1.479	1.485	1.490	1.498	1.502	1.510	1.514	1.520	1.526	1.532	1.538	1.541	1.546	1.551	1.558	1.561	1.565	1.570	1.572	1.578	1.581	1.584	1.588	1.591	1.594	1.598	1.600	1.604	1.605	1.609	1.611	1.614	1.616	1.619	1.621	1.624	1.626	1.629	1.631	1.634	1.636	1.639	1.641	1.644	1.646	1.649	1.652	1.654	1.656	1.660	1.662	1.665	1.668	1.671	1.674	1.678	1.680	1.684	1.688	1.690	1.692	1.696	1.699	1.701	1.704	1.708	1.710	1.712	1.715	1.718	1.720	1.721	1.724	1.726	1.728	1.729	1.730	1.731	1.731	1.731	1.731	1.730	1.730	1.730	1.728	1.726	1.724	1.721	1.718	1.715	1.711	1.708	1.702	1.696	1.691	1.686	1.680	1.674	1.666	1.658	1.651	1.642	1.635	1.626	1.618	1.608	1.599	1.588	1.578	1.568	1.558	1.546	1.536	1.526	1.515	1.505	1.494	1.482	1.474	1.462	1.452	1.441	1.432	1.422	1.414	1.405	1.396	1.388	1.380	1.372	1.366	1.359	1.352	1.346	1.342	1.338	1.332	1.330	1.326	1.325	1.324	1.324	1.322	1.322	1.324	1.325	1.328	1.331	1.334	1.338	1.342	1.348	1.352	1.359	1.365	1.372	1.380	1.388	1.396	1.405	1.415	1.425	1.436	1.446	1.456	1.469	1.480	1.491	1.502	1.515	1.528	1.540	1.552	1.566	1.579	1.591	1.604	1.616	1.630	1.641	1.654	1.668	1.679	1.690	1.702	1.714	1.725	1.738	1.749	1.759	1.770	1.780	1.790	1.800	1.809	1.816	1.825	1.834	1.841	1.848	1.855	1.861	1.866	1.871	1.876	1.881	1.885	1.888	1.891	1.894	1.895	1.896	1.899	1.898	1.899	1.899	1.898	1.896	1.894	1.891	1.889	1.886	1.882	1.878	1.875	1.870	1.865	1.860	1.854	1.849	1.842	1.836	1.830	1.824	1.818	1.810	1.802	1.795	1.788	1.780	1.772	1.765	1.756	1.749	1.741	1.734	1.725	1.718	1.711	1.704	1.696	1.689	1.681	1.674	1.668	1.661	1.655	1.649	1.644	1.636	1.631	1.626	1.620	1.616	1.611	1.608	1.604	1.600	1.595	1.592	1.589	1.586	1.584	1.582	1.581	1.580	1.579	1.578	1.578	1.578	1.578	1.579	1.580	1.581	1.582	1.586	1.589	1.591	1.595	1.598	1.601	1.608	1.612	1.618	1.622	1.630	1.636	1.642	1.649	1.656	1.664	1.672	1.680	1.689	1.698	1.706	1.715	1.724	1.732	1.741	1.751	1.760	1.770	1.778	1.788	1.796	1.805	1.814	1.822	1.831	1.839	1.846	1.852	1.859	1.866	1.872	1.876	1.882	1.886	1.890	1.892	1.895	1.896	1.898	1.898	1.896	1.895	1.894	1.890	1.886	1.882	1.876	1.870	1.864	1.856	1.848	1.839	1.829	1.818	1.808	1.795	1.784	1.770	1.756	1.742	1.728	1.712	1.698	1.680	1.665	1.649	1.631	1.615	1.598	1.581	1.564	1.546	1.529	1.512	1.495	1.479	1.462	1.445	1.430	1.414	1.400	1.385	1.371	1.358	1.345	1.332	1.321	1.309	1.299	1.290	1.280	1.271	1.264	1.256	1.250	1.245	1.239	1.235	1.231	1.228	1.225	1.224	1.221	1.221	1.221	1.221	1.222	1.222	1.225	1.226	1.229	1.231	1.234	1.236	1.239	1.242	1.245	1.249	1.251	1.254	1.258	1.260	1.262	1.265	1.269	1.271	1.272	1.275	1.275	1.276	1.278	1.278	1.278	1.276	1.276	1.274	1.272	1.271	1.268	1.265	1.261	1.258	1.252	1.248	1.244	1.238	1.232	1.226	1.220	1.214	1.206	1.199	1.192	1.185	1.178	1.170	1.161	1.154	1.145	1.138	1.129	1.121	1.115	1.106	1.099	1.090	1.084	1.076	1.070	1.061	1.055	1.050	1.044	1.038	1.031	1.026	1.021	1.018	1.014	1.010	1.008	1.002	1.001	0.999	0.996	0.995	0.994	0.992	0.991	0.991	0.992	0.992	0.994	0.995	0.996	0.996	0.999	1.002	1.004	1.006	1.009	1.012	1.014	1.018	1.021	1.025	1.029	1.032	1.036	1.040	1.044	1.048	1.051	1.056	1.060	1.064	1.068	1.072	1.075	1.080	1.084	1.088	1.090	1.095	1.098	1.100	1.104	1.108	1.109	1.112	1.115	1.118	1.120	1.121	1.124	1.126	1.128	1.129	1.130	1.131	1.134	1.134	1.135	1.136	1.138	1.138	1.138	1.138	1.138	1.138	1.138	1.138	1.138	1.136	1.136	1.136	1.135	1.134	1.132	1.132	1.130	1.129	1.128	1.125	1.124	1.121	1.119	1.118	1.114	1.111	1.109	1.106	1.102	1.099	1.095	1.091	1.088	1.084	1.080	1.075	1.070	1.066	1.062	1.058	1.051	1.046	1.041	1.036	1.030	1.024	1.018	1.011	1.005	0.998	0.991	0.985	0.978	0.971	0.964	0.956	0.949	0.940	0.932	0.924	0.916	0.908	0.899	0.890	0.882	0.874	0.865	0.858	0.848	0.840	0.830	0.821	0.811	0.802	0.794	0.784	0.774	0.764	0.755	0.745	0.735	0.725	0.714	0.704	0.694	0.685	0.674	0.664	0.652	0.642	0.632	0.621	0.610	0.600	0.589	0.578	0.568	0.556	0.546	0.535	0.525	0.514	0.502	0.492	0.482	0.472	0.461	0.451	0.442	0.431	0.422	0.414	0.404	0.395	0.388	0.378	0.370	0.364	0.355	0.348	0.341	0.336	0.330	0.326	0.321	0.316	0.312	0.309	0.306	0.304	0.302	0.301	0.300	0.300	0.301	0.301	0.302	0.304	0.306	0.309	0.312	0.316	0.320	0.325	0.330	0.335	0.341	0.348	0.354	0.360	0.368	0.375	0.382	0.390	0.398	0.406	0.414	0.421	0.430	0.439	0.448	0.456	0.465	0.474	0.481	0.490	0.498	0.506	0.515	0.524	0.532	0.540	0.549	0.556	0.564	0.571	0.579	0.585	0.592	0.600	0.606	0.611	0.619	0.625	0.630	0.636	0.641	0.646	0.651	0.656	0.660	0.665	0.669	0.672	0.675	0.680	0.682	0.686	0.689	0.691	0.692	0.695	0.696	0.698	0.699	0.700	0.701	0.701	0.701	0.700	0.700	0.699	0.698	0.695	0.692	0.690	0.686	0.684	0.680	0.675	0.671	0.666	0.661	0.655	0.649	0.644	0.638	0.630	0.622	0.615	0.606	0.598	0.589	0.580	0.571	0.562	0.552	0.544	0.534	0.524	0.514	0.504	0.494	0.484	0.474	0.464	0.455	0.445	0.435	0.426	0.418	0.409	0.400	0.392	0.384	0.378	0.371	0.364	0.359	0.354	0.348	0.342	0.339	0.335	0.332	0.330	0.328	0.326	0.325	0.324	0.324	0.324	0.324	0.324	0.328	0.329	0.330	0.332	0.335	0.339	0.341	0.344	0.346	0.350	0.352	0.355	0.358	0.361	0.362	0.365	0.368	0.369	0.370	0.371	0.370	0.371	0.371	0.370	0.368	0.365	0.362	0.360	0.355	0.350	0.345	0.339	0.331	0.324	0.315	0.306	0.296	0.286	0.275	0.262	0.250	0.238	0.224	0.210	0.195	0.180	0.164	0.149	0.132	0.116	0.099	0.081	0.064	0.046	0.029	0.012	-0.005	-0.022	-0.040	-0.056	-0.074	-0.090	-0.108	-0.122	-0.139	-0.155	-0.170	-0.184	-0.199	-0.212	-0.226	-0.239	-0.250	-0.264	-0.275	-0.284	-0.294	-0.304	-0.311	-0.320	-0.328	-0.335	-0.342	-0.348	-0.352	-0.358	-0.362	-0.366	-0.369	-0.372	-0.375	-0.378	-0.379	-0.382	-0.384	-0.385	-0.386	-0.388	-0.388	-0.389	-0.391	-0.392	-0.394	-0.395	-0.396	-0.399	-0.399	-0.401	-0.404	-0.408	-0.410	-0.412	-0.416	-0.421	-0.426	-0.431	-0.436	-0.442	-0.449	-0.455	-0.464	-0.471	-0.479	-0.489	-0.499	-0.509	-0.519	-0.529	-0.540	-0.552	-0.565	-0.576	-0.590	-0.602	-0.616	-0.630	-0.644	-0.659	-0.672	-0.688	-0.701	-0.716	-0.731	-0.745	-0.760	-0.775	-0.790	-0.805	-0.820	-0.832	-0.846	-0.861	-0.874	-0.888	-0.900	-0.912	-0.925	-0.936	-0.948	-0.959	-0.969	-0.979	-0.988	-0.998	-1.006	-1.014	-1.021	-1.029	-1.035	-1.040	-1.046	-1.051	-1.054	-1.058	-1.061	-1.064	-1.066	-1.068	-1.070	-1.070	-1.070	-1.069	-1.068	-1.068	-1.065	-1.064	-1.062	-1.059	-1.056	-1.052	-1.049	-1.045	-1.040	-1.035	-1.031	-1.026	-1.020	-1.015	-1.010	-1.004	-0.998	-0.992	-0.986	-0.980	-0.974	-0.969	-0.961	-0.955	-0.950	-0.944	-0.938	-0.931	-0.925	-0.919	-0.914	-0.909	-0.902	-0.898	-0.892	-0.889	-0.884	-0.879	-0.876	-0.871	-0.869	-0.865	-0.861	-0.860	-0.858	-0.856	-0.855	-0.854	-0.852	-0.852	-0.852	-0.852	-0.854	-0.855	-0.856	-0.859	-0.860	-0.862	-0.865	-0.869	-0.872	-0.875	-0.880	-0.882	-0.888	-0.892	-0.898	-0.901	-0.906	-0.912	-0.918	-0.922	-0.928	-0.932	-0.940	-0.945	-0.949	-0.954	-0.959	-0.964	-0.969	-0.972	-0.976	-0.980	-0.984	-0.988	-0.991	-0.994	-0.996	-0.998	-0.999	-1.000	-1.001	-1.001	-1.001	-1.001	-1.000	-0.999	-0.998	-0.995	-0.992	-0.990	-0.988	-0.982	-0.979	-0.975	-0.970	-0.965	-0.961	-0.955	-0.950	-0.945	-0.939	-0.932	-0.926	-0.919	-0.914	-0.906	-0.900	-0.894	-0.886	-0.880	-0.874	-0.868	-0.861	-0.856	-0.850	-0.844	-0.838	-0.831	-0.828	-0.822	-0.818	-0.814	-0.809	-0.805	-0.801	-0.798	-0.795	-0.792	-0.790	-0.789	-0.786	-0.786	-0.786	-0.785	-0.786	-0.786	-0.788	-0.789	-0.791	-0.794	-0.795	-0.799	-0.802	-0.806	-0.811	-0.816	-0.820	-0.826	-0.832	-0.839	-0.846	-0.852	-0.861	-0.869	-0.876	-0.886	-0.895	-0.905	-0.914	-0.924	-0.935	-0.945	-0.956	-0.966	-0.978	-0.990	-1.000	-1.012	-1.024	-1.036	-1.048	-1.060	-1.072	-1.084	-1.095	-1.108	-1.119	-1.130	-1.141	-1.154	-1.164	-1.175	-1.185	-1.195	-1.205	-1.214	-1.222	-1.231	-1.239	-1.246	-1.254	-1.260	-1.265	-1.270	-1.275	-1.280	-1.282	-1.286	-1.289	-1.290	-1.290	-1.291	-1.291	-1.291	-1.289	-1.286	-1.285	-1.282	-1.279	-1.275	-1.270	-1.265	-1.260	-1.254	-1.248	-1.241	-1.235	-1.229	-1.222	-1.215	-1.208	-1.200	-1.194	-1.186	-1.180	-1.172	-1.166	-1.160	-1.154	-1.149	-1.144	-1.138	-1.134	-1.130	-1.128	-1.125	-1.122	-1.122	-1.122	-1.121	-1.122	-1.125	-1.129	-1.132	-1.136	-1.141	-1.148	-1.154	-1.162	-1.172	-1.182	-1.192	-1.204	-1.218	-1.230	-1.244	-1.259	-1.275	-1.291	-1.309	-1.326	-1.345	-1.365	-1.384	-1.405	-1.426	-1.448	-1.470	-1.491	-1.515	-1.538	-1.561	-1.586	-1.610	-1.632	-1.658	-1.682	-1.706	-1.731	-1.755	-1.779	-1.802	-1.828	-1.850	-1.874	-1.896	-1.919	-1.941	-1.964	-1.985	-2.006	-2.026	-2.046	-2.066	-2.085	-2.104	-2.121	-2.139	-2.154	-2.170	-2.185	-2.200	-2.214	-2.225	-2.238	-2.249	-2.259	-2.269	-2.276	-2.285	-2.292	-2.299	-2.304	-2.308	-2.312	-2.315	-2.316	-2.319	-2.319	-2.319	-2.318	-2.316	-2.314	-2.311	-2.306	-2.301	-2.296	-2.290	-2.284	-2.275	-2.268	-2.259	-2.249	-2.239	-2.229	-2.216	-2.205	-2.192	-2.180	-2.168	-2.155	-2.141	-2.126	-2.111	-2.096	-2.081	-2.066	-2.051	-2.035	-2.020	-2.002	-1.986	-1.971	-1.954	-1.938	-1.920	-1.904	-1.888	-1.870	-1.852	-1.838	-1.820	-1.804	-1.786	-1.770	-1.754	-1.739	-1.722	-1.706	-1.690	-1.674	-1.659	-1.644	-1.628	-1.612	-1.598	-1.582	-1.568	-1.554	-1.539	-1.522	-1.510	-1.494	-1.480	-1.466	-1.451	-1.439	-1.424	-1.410	-1.396	-1.382	-1.368	-1.354	-1.339	-1.325	-1.311	-1.298	-1.284	-1.269	-1.255	-1.240	-1.226	-1.210	-1.196	-1.181	-1.166	-1.151	-1.136	-1.121	-1.106	-1.091	-1.075	-1.060	-1.044	-1.029	-1.012	-0.996	-0.980	-0.965	-0.949	-0.932	-0.916	-0.900	-0.885	-0.868	-0.852	-0.836	-0.820	-0.805	-0.789	-0.772	-0.758	-0.742	-0.726	-0.712	-0.698	-0.684	-0.670	-0.656	-0.644	-0.631	-0.618	-0.605	-0.594	-0.584	-0.572	-0.562	-0.552	-0.544	-0.536	-0.529	-0.522	-0.516	-0.510	-0.505	-0.501	-0.496	-0.495	-0.492	-0.490	-0.490	-0.489	-0.490	-0.491	-0.492	-0.495	-0.499	-0.502	-0.506	-0.511	-0.518	-0.522	-0.529	-0.536	-0.542	-0.550	-0.559	-0.566	-0.574	-0.581	-0.590	-0.599	-0.606	-0.615	-0.624	-0.631	-0.640	-0.646	-0.654	-0.660	-0.666	-0.672	-0.678	-0.681	-0.686	-0.689	-0.692	-0.694	-0.695	-0.696	-0.695	-0.694	-0.692	-0.690	-0.685	-0.679	-0.674	-0.666	-0.658	-0.650	-0.640	-0.629	-0.616	-0.602	-0.589	-0.575	-0.560	-0.542	-0.525	-0.509	-0.489	-0.470	-0.450	-0.430	-0.409	-0.386	-0.364	-0.341	-0.318	-0.295	-0.271	-0.248	-0.222	-0.199	-0.174	-0.149	-0.124	-0.100	-0.075	-0.050	-0.026	-0.002	0.021	0.045	0.068	0.091	0.112	0.135	0.156	0.178	0.200	0.220	0.240	0.260	0.279	0.296	0.315	0.332	0.350	0.366	0.384	0.398	0.414	0.429	0.442	0.456	0.471	0.484	0.496	0.509	0.521	0.534	0.545	0.556	0.569	0.579	0.590	0.601	0.611	0.622	0.632	0.644	0.654	0.664	0.674	0.685	0.694	0.705	0.715	0.726	0.736	0.746	0.756	0.768	0.779	0.790	0.801	0.811	0.824	0.834	0.845	0.856	0.868	0.879	0.891	0.901	0.914	0.925	0.938	0.950	0.962	0.974	0.986	0.998	1.010	1.021	1.034	1.046	1.059	1.071	1.084	1.096	1.109	1.120	1.134	1.146	1.159	1.172	1.185	1.198	1.211	1.224	1.238	1.250	1.264	1.276	1.290	1.304	1.319	1.331	1.346	1.359	1.374	1.389	1.402	1.418	1.431	1.446	1.460	1.475	1.490	1.504	1.518	1.532	1.548	1.561	1.574	1.589	1.602	1.616	1.629	1.641	1.654	1.666	1.679	1.690	1.701	1.712	1.722	1.732	1.741	1.751	1.759	1.766	1.774	1.779	1.785	1.790	1.794	1.798	1.801	1.802	1.805	1.805	1.805	1.805	1.804	1.801	1.799	1.795	1.791	1.788	1.781	1.776	1.771	1.765	1.758	1.750	1.744	1.735	1.728	1.719	1.711	1.701	1.694	1.685	1.675	1.666	1.658	1.650	1.641	1.632	1.625	1.618	1.611	1.604	1.598	1.591	1.586	1.580	1.575	1.571	1.569	1.565	1.562	1.560	1.559	1.559	1.558	1.559	1.559	1.560	1.562	1.565	1.568	1.570	1.575	1.579	1.582	1.586	1.592	1.598	1.602	1.610	1.615	1.621	1.626	1.632	1.639	1.645	1.651	1.658	1.662	1.669	1.674	1.678	1.682	1.688	1.691	1.695	1.699	1.701	1.704	1.705	1.706	1.708	1.708	1.708	1.708	1.705	1.702	1.700	1.699	1.694	1.691	1.686	1.680	1.675	1.669	1.662	1.655	1.648	1.640	1.631	1.621	1.612	1.602	1.592	1.581	1.569	1.558	1.545	1.534	1.521	1.509	1.495	1.482	1.468	1.455	1.441	1.426	1.412	1.398	1.384	1.369	1.354	1.340	1.325	1.311	1.296	1.281	1.268	1.252	1.239	1.224	1.210	1.196	1.184	1.170	1.156	1.145	1.131	1.120	1.108	1.095	1.085	1.074	1.064	1.054	1.044	1.034	1.026	1.018	1.009	1.001	0.994	0.989	0.981	0.975	0.970	0.965	0.960	0.955	0.952	0.949	0.946	0.944	0.941	0.939	0.939	0.938	0.936	0.936	0.936	0.936	0.938	0.938	0.939	0.940	0.940	0.940	0.941	0.942	0.945	0.946	0.948	0.948	0.950	0.951	0.951	0.954	0.954	0.954	0.954	0.954	0.954	0.952	0.951	0.951	0.950	0.948	0.946	0.942	0.941	0.938	0.934	0.930	0.926	0.921	0.916	0.911	0.905	0.899	0.892	0.886	0.879	0.871	0.864	0.855	0.846	0.839	0.829	0.820	0.811	0.801	0.791	0.782	0.771	0.761	0.751	0.741	0.730	0.720	0.709	0.698	0.688	0.676	0.666	0.655	0.645	0.634	0.624	0.615	0.604	0.595	0.585	0.576	0.566	0.559	0.550	0.542	0.534	0.528	0.521	0.515	0.509	0.504	0.499	0.495	0.491	0.488	0.485	0.484	0.482	0.481	0.482	0.481	0.484	0.485	0.489	0.492	0.496	0.502	0.507	0.514	0.521	0.528	0.536	0.545	0.555	0.565	0.576	0.588	0.601	0.614	0.626	0.640	0.654	0.669	0.685	0.701	0.716	0.732	0.749	0.766	0.784	0.800	0.819	0.836	0.854	0.870	0.889	0.906	0.924	0.941	0.958	0.975	0.992	1.009	1.025	1.040	1.056	1.071	1.086	1.101	1.115	1.129	1.140	1.154	1.165	1.178	1.189	1.199	1.209	1.219	1.228	1.236	1.245	1.252	1.259	1.265	1.272	1.278	1.284	1.288	1.291	1.295	1.299	1.302	1.305	1.308	1.309	1.311	1.314	1.314	1.315	1.316	1.316	1.315	1.315	1.315	1.315	1.314	1.312	1.311	1.310	1.308	1.306	1.304	1.302	1.300	1.298	1.294	1.291	1.286	1.284	1.281	1.276	1.272	1.268	1.262	1.258	1.251	1.246	1.241	1.235	1.228	1.221	1.215	1.208	1.199	1.192	1.184	1.175	1.166	1.158	1.148	1.139	1.128	1.118	1.108	1.096	1.086	1.074	1.062	1.051	1.040	1.028	1.015	1.002	0.990	0.976	0.965	0.952	0.938	0.926	0.912	0.900	0.885	0.872	0.859	0.846	0.832	0.819	0.806	0.794	0.780	0.768	0.755	0.742	0.730	0.718	0.706	0.694	0.681	0.671	0.659	0.649	0.638	0.628	0.616	0.606	0.595	0.586	0.575	0.566	0.556	0.549	0.540	0.530	0.522	0.514	0.506	0.500	0.491	0.485	0.479	0.471	0.465	0.460	0.454	0.449	0.445	0.440	0.435	0.431	0.428	0.424	0.420	0.419	0.416	0.414	0.412	0.411	0.410	0.410	0.410	0.410	0.411	0.412	0.414	0.416	0.418	0.421	0.424	0.426	0.431	0.435	0.440	0.445	0.450	0.458	0.462	0.470	0.476	0.484	0.492	0.499	0.507	0.516	0.524	0.532	0.542	0.552	0.561	0.571	0.581	0.591	0.601	0.612	0.624	0.632	0.644	0.656	0.666	0.678	0.689	0.699	0.710	0.721	0.732	0.744	0.755	0.766	0.778	0.788	0.799	0.809	0.820	0.831	0.841	0.852	0.862	0.874	0.884	0.894	0.904	0.915	0.926	0.936	0.948	0.958	0.968	0.978	0.989	0.998	1.009	1.019	1.029	1.039	1.049	1.059	1.070	1.080	1.090	1.101	1.111	1.121	1.131	1.142	1.152	1.162	1.172	1.184	1.194	1.204	1.215	1.225	1.235	1.245	1.255	1.265	1.275	1.285	1.295	1.304	1.314	1.322	1.331	1.340	1.349	1.356	1.365	1.371	1.379	1.386	1.392	1.399	1.404	1.409	1.414	1.419	1.422	1.426	1.429	1.430	1.431	1.431	1.432	1.430	1.429	1.426	1.422	1.420	1.414	1.409	1.402	1.394	1.385	1.376	1.366	1.355	1.341	1.329	1.314	1.298	1.282	1.264	1.246	1.228	1.206	1.186	1.164	1.141	1.118	1.092	1.066	1.040	1.014	0.985	0.956	0.928	0.898	0.868	0.836	0.804	0.772	0.741	0.709	0.676	0.644	0.611	0.579	0.545	0.512	0.480	0.448	0.415	0.382	0.352	0.321	0.290	0.260	0.230	0.202	0.174	0.146	0.120	0.094	0.068	0.044	0.020	-0.004	-0.025	-0.046	-0.066	-0.085	-0.102	-0.119	-0.135	-0.151	-0.165	-0.179	-0.191	-0.204	-0.214	-0.224	-0.231	-0.240	-0.248	-0.254	-0.260	-0.265	-0.268	-0.272	-0.275	-0.278	-0.280	-0.280	-0.281	-0.281	-0.281	-0.281	-0.280	-0.280	-0.278	-0.275	-0.274	-0.271	-0.268	-0.265	-0.261	-0.259	-0.256	-0.252	-0.249	-0.245	-0.241	-0.238	-0.235	-0.231	-0.229	-0.225	-0.221	-0.218	-0.215	-0.212	-0.209	-0.206	-0.202	-0.201	-0.199	-0.195	-0.194	-0.191	-0.190	-0.189	-0.186	-0.186	-0.185	-0.184	-0.184	-0.184	-0.184	-0.184	-0.184	-0.185	-0.186	-0.188	-0.189	-0.191	-0.194	-0.196	-0.200	-0.202	-0.206	-0.209	-0.214	-0.218	-0.222	-0.228	-0.232	-0.236	-0.244	-0.249	-0.254	-0.260	-0.268	-0.275	-0.281	-0.289	-0.295	-0.302	-0.310	-0.316	-0.325	-0.332	-0.339	-0.348	-0.355	-0.364	-0.370	-0.376	-0.382	-0.391	-0.398	-0.405	-0.411	-0.418	-0.424	-0.429	-0.435	-0.441	-0.445	-0.450	-0.454	-0.458	-0.461	-0.465	-0.469	-0.470	-0.472	-0.474	-0.476	-0.478	-0.478	-0.478	-0.479	-0.476	-0.475	-0.474	-0.471	-0.470	-0.466	-0.462	-0.459	-0.456	-0.450	-0.446	-0.441	-0.436	-0.429	-0.424	-0.418	-0.410	-0.404	-0.396	-0.389	-0.381	-0.372	-0.364	-0.356	-0.346	-0.339	-0.329	-0.320	-0.311	-0.301	-0.292	-0.282	-0.274	-0.262	-0.254	-0.244	-0.235	-0.225	-0.215	-0.206	-0.196	-0.188	-0.178	-0.169	-0.160	-0.151	-0.142	-0.132	-0.125	-0.116	-0.109	-0.100	-0.092	-0.085	-0.078	-0.069	-0.062	-0.056	-0.049	-0.041	-0.036	-0.030	-0.022	-0.016	-0.010	-0.005	0.001	0.006	0.011	0.016	0.022	0.028	0.032	0.038	0.042	0.046	0.051	0.055	0.061	0.066	0.071	0.076	0.080	0.085	0.090	0.094	0.099	0.105	0.109	0.114	0.119	0.124	0.129	0.134	0.139	0.144	0.148	0.151	0.156	0.161	0.165	0.169	0.174	0.176	0.181	0.185	0.188	0.191	0.195	0.198	0.199	0.201	0.202	0.204	0.204	0.205	0.204	0.204	0.201	0.201	0.199	0.196	0.192	0.189	0.185	0.180	0.175	0.170	0.162	0.156	0.149	0.141	0.132	0.124	0.114	0.104	0.095	0.085	0.072	0.062	0.050	0.039	0.025	0.012	0.000	-0.014	-0.028	-0.041	-0.055	-0.069	-0.081	-0.096	-0.110	-0.125	-0.139	-0.152	-0.168	-0.181	-0.195	-0.209	-0.222	-0.236	-0.249	-0.262	-0.275	-0.289	-0.301	-0.314	-0.325	-0.338	-0.350	-0.361	-0.372	-0.384	-0.395	-0.405	-0.416	-0.426	-0.436	-0.446	-0.456	-0.466	-0.475	-0.482	-0.492	-0.501	-0.510	-0.519	-0.526	-0.535	-0.542	-0.550	-0.558	-0.566	-0.574	-0.581	-0.589	-0.596	-0.602	-0.610	-0.616	-0.624	-0.630	-0.638	-0.644	-0.651	-0.658	-0.665	-0.671	-0.678	-0.684	-0.689	-0.696	-0.701	-0.708	-0.714	-0.720	-0.725	-0.731	-0.736	-0.742	-0.748	-0.754	-0.758	-0.764	-0.769	-0.772	-0.778	-0.781	-0.786	-0.790	-0.795	-0.799	-0.802	-0.806	-0.809	-0.811	-0.815	-0.818	-0.820	-0.821	-0.824	-0.825	-0.826	-0.828	-0.829	-0.828	-0.829	-0.829	-0.829	-0.828	-0.826	-0.825	-0.822	-0.821	-0.819	-0.816	-0.812	-0.809	-0.805	-0.801	-0.798	-0.791	-0.786	-0.781	-0.775	-0.769	-0.764	-0.756	-0.750	-0.744	-0.736	-0.729	-0.721	-0.714	-0.705	-0.698	-0.689	-0.681	-0.672	-0.664	-0.656	-0.648	-0.639	-0.630	-0.622	-0.614	-0.605	-0.598	-0.589	-0.580	-0.574	-0.566	-0.559	-0.551	-0.544	-0.538	-0.531	-0.525	-0.519	-0.512	-0.509	-0.502	-0.498	-0.494	-0.490	-0.486	-0.482	-0.479	-0.476	-0.474	-0.472	-0.470	-0.468	-0.465	-0.465	-0.464	-0.462	-0.461	-0.461	-0.461	-0.461	-0.461	-0.462	-0.462	-0.464	-0.465	-0.465	-0.466	-0.469	-0.470	-0.472	-0.474	-0.476	-0.479	-0.481	-0.484	-0.486	-0.490	-0.491	-0.495	-0.499	-0.502	-0.507	-0.511	-0.516	-0.520	-0.525	-0.530	-0.535	-0.542	-0.548	-0.554	-0.561	-0.568	-0.576	-0.582	-0.591	-0.600	-0.610	-0.618	-0.628	-0.638	-0.648	-0.659	-0.670	-0.681	-0.692	-0.706	-0.718	-0.730	-0.744	-0.758	-0.771	-0.785	-0.799	-0.812	-0.828	-0.841	-0.856	-0.871	-0.885	-0.899	-0.914	-0.928	-0.941	-0.955	-0.969	-0.982	-0.995	-1.008	-1.019	-1.030	-1.042	-1.052	-1.062	-1.071	-1.080	-1.088	-1.095	-1.101	-1.106	-1.111	-1.116	-1.120	-1.122	-1.124	-1.125	-1.125	-1.124	-1.122	-1.120	-1.118	-1.114	-1.109	-1.104	-1.098	-1.090	-1.082	-1.074	-1.065	-1.055	-1.045	-1.034	-1.022	-1.011	-0.999	-0.986	-0.972	-0.959	-0.946	-0.931	-0.916	-0.902	-0.888	-0.874	-0.858	-0.842	-0.829	-0.814	-0.799	-0.785	-0.769	-0.755	-0.741	-0.728	-0.714	-0.700	-0.686	-0.674	-0.660	-0.649	-0.635	-0.624	-0.612	-0.601	-0.590	-0.580	-0.570	-0.560	-0.550	-0.541	-0.534	-0.525	-0.516	-0.509	-0.501	-0.495	-0.488	-0.480	-0.474	-0.468	-0.461	-0.455	-0.450	-0.444	-0.439	-0.432	-0.428	-0.422	-0.418	-0.412	-0.408	-0.402	-0.398	-0.392	-0.388	-0.382	-0.378	-0.372	-0.368	-0.362	-0.356	-0.351	-0.345	-0.340	-0.332	-0.328	-0.321	-0.315	-0.309	-0.301	-0.295	-0.288	-0.280	-0.274	-0.266	-0.259	-0.250	-0.244	-0.235	-0.226	-0.218	-0.209	-0.200	-0.190	-0.181	-0.171	-0.162	-0.152	-0.144	-0.132	-0.122	-0.112	-0.102	-0.092	-0.082	-0.071	-0.061	-0.050	-0.040	-0.029	-0.019	-0.008	0.002	0.014	0.024	0.035	0.044	0.055	0.065	0.074	0.084	0.094	0.102	0.111	0.120	0.129	0.138	0.146	0.154	0.161	0.168	0.175	0.181	0.188	0.194	0.200	0.205	0.210	0.215	0.220	0.224	0.228	0.230	0.234	0.236	0.239	0.240	0.242	0.245	0.246	0.246	0.249	0.249	0.250	0.250	0.250	0.250	0.251	0.250	0.250	0.250	0.250	0.249	0.250	0.250	0.249	0.249	0.249	0.249	0.248	0.248	0.249	0.249	0.249	0.250	0.250	0.251	0.254	0.255	0.256	0.259	0.260	0.262	0.265	0.269	0.272	0.275	0.279	0.281	0.286	0.291	0.294	0.299	0.304	0.310	0.315	0.320	0.328	0.332	0.339	0.346	0.352	0.360	0.366	0.374	0.381	0.389	0.396	0.404	0.412	0.420	0.428	0.435	0.444	0.450	0.459	0.466	0.474	0.481	0.489	0.498	0.504	0.511	0.519	0.526	0.532	0.540	0.545	0.552	0.558	0.565	0.569	0.575	0.580	0.586	0.591	0.596	0.600	0.605	0.609	0.614	0.618	0.620	0.624	0.628	0.630	0.632	0.635	0.638	0.640	0.641	0.644	0.645	0.648	0.649	0.650	0.652	0.652	0.655	0.656	0.658	0.659	0.660	0.661	0.662	0.665	0.666	0.668	0.670	0.671	0.672	0.675	0.678	0.680	0.681	0.685	0.688	0.689	0.691	0.694	0.699	0.702	0.705	0.709	0.712	0.716	0.720	0.725	0.729	0.732	0.738	0.741	0.745	0.750	0.754	0.759	0.762	0.768	0.772	0.775	0.780	0.785	0.788	0.792	0.795	0.799	0.801	0.804	0.806	0.810	0.812	0.814	0.815	0.815	0.818	0.816	0.818	0.818	0.816	0.816	0.814	0.812	0.810	0.808	0.805	0.801	0.799	0.795	0.790	0.785	0.781	0.776	0.770	0.765	0.759	0.754	0.748	0.740	0.734	0.726	0.720	0.712	0.706	0.699	0.692	0.684	0.678	0.670	0.664	0.658	0.650	0.644	0.638	0.632	0.625	0.621	0.615	0.610	0.606	0.601	0.596	0.594	0.591	0.588	0.585	0.584	0.582	0.581	0.580	0.581	0.581	0.584	0.584	0.586	0.589	0.591	0.595	0.599	0.602	0.608	0.612	0.618	0.624	0.630	0.636	0.645	0.652	0.661	0.670	0.679	0.689	0.698	0.708	0.719	0.729	0.740	0.751	0.762	0.774	0.785	0.798	0.810	0.822	0.835	0.848	0.860	0.872	0.885	0.896	0.910	0.921	0.934	0.948	0.959	0.971	0.982	0.995	1.006	1.019	1.029	1.039	1.050	1.059	1.069	1.079	1.088	1.095	1.104	1.111	1.116	1.124	1.130	1.135	1.140	1.144	1.148	1.150	1.154	1.155	1.156	1.158	1.158	1.159	1.158	1.155	1.154	1.151	1.149	1.145	1.140	1.136	1.131	1.126	1.120	1.114	1.108	1.100	1.092	1.085	1.078	1.069	1.061	1.051	1.044	1.034	1.025	1.015	1.006	0.996	0.988	0.978	0.969	0.960	0.951	0.941	0.932	0.925	0.915	0.908	0.899	0.891	0.884	0.875	0.869	0.861	0.855	0.849	0.842	0.838	0.832	0.829	0.824	0.820	0.816	0.814	0.810	0.808	0.805	0.805	0.802	0.802	0.801	0.801	0.802	0.804	0.805	0.808	0.809	0.811	0.815	0.819	0.821	0.826	0.831	0.835	0.840	0.846	0.852	0.859	0.866	0.874	0.881	0.889	0.896	0.905	0.912	0.921	0.931	0.940	0.949	0.959	0.968	0.978	0.986	0.996	1.006	1.016	1.025	1.035	1.044	1.054	1.062	1.070	1.079	1.088	1.095	1.102	1.110	1.116	1.122	1.129	1.134	1.139	1.142	1.145	1.149	1.151	1.152	1.154	1.154	1.152	1.152	1.150	1.146	1.142	1.138	1.134	1.128	1.120	1.112	1.105	1.095	1.086	1.076	1.066	1.054	1.042	1.029	1.018	1.002	0.989	0.974	0.959	0.944	0.928	0.911	0.895	0.880	0.864	0.845	0.830	0.812	0.796	0.780	0.764	0.749	0.732	0.716	0.701	0.686	0.672	0.659	0.645	0.631	0.620	0.608	0.596	0.586	0.575	0.565	0.556	0.549	0.541	0.534	0.528	0.521	0.516	0.511	0.507	0.504	0.502	0.500	0.499	0.498	0.498	0.496	0.496	0.498	0.498	0.499	0.500	0.502	0.504	0.505	0.506	0.510	0.511	0.512	0.515	0.518	0.519	0.521	0.522	0.525	0.525	0.526	0.526	0.528	0.526	0.526	0.526	0.525	0.524	0.522	0.520	0.518	0.514	0.511	0.506	0.502	0.498	0.494	0.488	0.482	0.476	0.470	0.462	0.458	0.450	0.442	0.436	0.429	0.421	0.412	0.405	0.399	0.390	0.382	0.375	0.368	0.361	0.354	0.346	0.340	0.334	0.328	0.322	0.316	0.311	0.306	0.302	0.299	0.294	0.291	0.290	0.286	0.285	0.284	0.284	0.284	0.285	0.285	0.286	0.288	0.290	0.294	0.298	0.301	0.305	0.309	0.315	0.320	0.326	0.331	0.338	0.345	0.352	0.360	0.368	0.374	0.382	0.390	0.399	0.406	0.414	0.424	0.431	0.440	0.448	0.456	0.464	0.471	0.480	0.488	0.494	0.501	0.509	0.516	0.521	0.528	0.532	0.539	0.544	0.549	0.552	0.556	0.559	0.562	0.565	0.568	0.570	0.571	0.571	0.572	0.572	0.572	0.572	0.571	0.570	0.568	0.566	0.564	0.561	0.559	0.555	0.551	0.548	0.544	0.539	0.534	0.530	0.524	0.519	0.514	0.509	0.502	0.498	0.491	0.485	0.478	0.472	0.466	0.459	0.451	0.445	0.439	0.432	0.424	0.418	0.411	0.404	0.396	0.389	0.381	0.374	0.365	0.359	0.350	0.342	0.335	0.328	0.320	0.312	0.304	0.295	0.288	0.279	0.271	0.262	0.255	0.245	0.238	0.228	0.219	0.210	0.201	0.192	0.184	0.174	0.165	0.155	0.145	0.136	0.126	0.118	0.108	0.098	0.086	0.078	0.068	0.059	0.048	0.039	0.028	0.018	0.009	-0.002	-0.012	-0.022	-0.034	-0.044	-0.054	-0.064	-0.074	-0.085	-0.095	-0.105	-0.115	-0.125	-0.136	-0.145	-0.156	-0.166	-0.176	-0.188	-0.198	-0.209	-0.218	-0.229	-0.240	-0.249	-0.260	-0.270	-0.281	-0.291	-0.301	-0.311	-0.321	-0.332	-0.342	-0.351	-0.362	-0.371	-0.381	-0.391	-0.400	-0.409	-0.418	-0.426	-0.435	-0.444	-0.451	-0.460	-0.468	-0.474	-0.480	-0.488	-0.494	-0.499	-0.504	-0.509	-0.512	-0.518	-0.520	-0.524	-0.526	-0.528	-0.529	-0.530	-0.531	-0.531	-0.531	-0.530	-0.530	-0.528	-0.525	-0.520	-0.518	-0.514	-0.510	-0.505	-0.500	-0.495	-0.489	-0.482	-0.476	-0.469	-0.462	-0.454	-0.448	-0.439	-0.431	-0.422	-0.414	-0.405	-0.396	-0.388	-0.378	-0.370	-0.360	-0.350	-0.341	-0.332	-0.324	-0.314	-0.305	-0.296	-0.286	-0.278	-0.269	-0.260	-0.251	-0.242	-0.235	-0.226	-0.218	-0.210	-0.202	-0.196	-0.189	-0.181	-0.174	-0.168	-0.162	-0.155	-0.150	-0.142	-0.138	-0.134	-0.129	-0.122	-0.119	-0.114	-0.110	-0.105	-0.102	-0.100	-0.096	-0.092	-0.091	-0.090	-0.088	-0.085	-0.085	-0.085	-0.082	-0.084	-0.084	-0.085	-0.085	-0.086	-0.088	-0.090	-0.094	-0.095	-0.098	-0.102	-0.105	-0.109	-0.114	-0.119	-0.122	-0.128	-0.134	-0.140	-0.145	-0.152	-0.158	-0.165	-0.171	-0.178	-0.184	-0.191	-0.198	-0.206	-0.212	-0.219	-0.226	-0.232	-0.240	-0.245	-0.250	-0.258	-0.261	-0.268	-0.272	-0.276	-0.280	-0.285	-0.288	-0.291	-0.292	-0.294	-0.296	-0.296	-0.296	-0.296	-0.295	-0.294	-0.292	-0.290	-0.286	-0.284	-0.279	-0.275	-0.271	-0.266	-0.260	-0.255	-0.249	-0.241	-0.235	-0.229	-0.221	-0.215	-0.208	-0.201	-0.194	-0.188	-0.181	-0.175	-0.169	-0.162	-0.158	-0.152	-0.148	-0.144	-0.140	-0.136	-0.135	-0.132	-0.131	-0.130	-0.131	-0.131	-0.132	-0.135	-0.139	-0.142	-0.148	-0.152	-0.160	-0.168	-0.176	-0.184	-0.194	-0.204	-0.216	-0.228	-0.240	-0.252	-0.266	-0.280	-0.295	-0.310	-0.326	-0.341	-0.358	-0.375	-0.391	-0.409	-0.426	-0.444	-0.461	-0.479	-0.496	-0.512	-0.531	-0.548	-0.564	-0.580	-0.598	-0.614	-0.629	-0.644	-0.659	-0.672	-0.686	-0.700	-0.712	-0.725	-0.736	-0.748	-0.758	-0.768	-0.776	-0.785	-0.792	-0.800	-0.806	-0.812	-0.819	-0.822	-0.826	-0.830	-0.832	-0.836	-0.839	-0.839	-0.841	-0.842	-0.842	-0.844	-0.842	-0.842	-0.842	-0.842	-0.841	-0.840	-0.840	-0.839	-0.839	-0.838	-0.836	-0.835	-0.835	-0.835	-0.835	-0.835	-0.836	-0.836	-0.839	-0.840	-0.842	-0.845	-0.849	-0.851	-0.856	-0.860	-0.865	-0.870	-0.876	-0.884	-0.890	-0.898	-0.906	-0.914	-0.924	-0.934	-0.942	-0.954	-0.965	-0.976	-0.989	-1.001	-1.012	-1.026	-1.039	-1.052	-1.066	-1.080	-1.095	-1.109	-1.122	-1.138	-1.152	-1.166	-1.180	-1.195	-1.210	-1.224	-1.238	-1.251	-1.266	-1.279	-1.291	-1.305	-1.318	-1.329	-1.341	-1.352	-1.364	-1.374	-1.384	-1.395	-1.404	-1.412	-1.420	-1.429	-1.436	-1.444	-1.450	-1.455	-1.461	-1.466	-1.470	-1.475	-1.479	-1.481	-1.484	-1.485	-1.486	-1.488	-1.488	-1.488	-1.488	-1.489	-1.488	-1.485	-1.485	-1.482	-1.480	-1.478	-1.475	-1.471	-1.468	-1.465	-1.461	-1.458	-1.452	-1.449	-1.445	-1.440	-1.436	-1.431	-1.426	-1.421	-1.416	-1.411	-1.408	-1.402	-1.399	-1.394	-1.390	-1.385	-1.381	-1.378	-1.374	-1.370	-1.368	-1.364	-1.361	-1.359	-1.356	-1.354	-1.352	-1.350	-1.349	-1.348	-1.346	-1.348	-1.346	-1.346	-1.346	-1.349	-1.349	-1.350	-1.351	-1.354	-1.356	-1.359	-1.362	-1.365	-1.369	-1.372	-1.376	-1.379	-1.384	-1.389	-1.392	-1.398	-1.401	-1.406	-1.411	-1.416	-1.421	-1.426	-1.431	-1.436	-1.441	-1.445	-1.450	-1.454	-1.459	-1.462	-1.466	-1.470	-1.474	-1.476	-1.479	-1.480	-1.482	-1.484	-1.485	-1.486	-1.486	-1.488	-1.486	-1.486	-1.484	-1.484	-1.482	-1.479	-1.476	-1.472	-1.469	-1.465	-1.461	-1.456	-1.451	-1.446	-1.440	-1.434	-1.429	-1.422	-1.415	-1.409	-1.401	-1.395	-1.388	-1.380	-1.371	-1.364	-1.355	-1.349	-1.340	-1.332	-1.325	-1.316	-1.310	-1.302	-1.294	-1.288	-1.280	-1.272	-1.266	-1.260	-1.254	-1.248	-1.242	-1.236	-1.232	-1.228	-1.224	-1.220	-1.216	-1.214	-1.212	-1.210	-1.209	-1.208	-1.208	-1.208	-1.208	-1.209	-1.211	-1.214	-1.216	-1.219	-1.222	-1.228	-1.232	-1.236	-1.242	-1.250	-1.256	-1.264	-1.271	-1.280	-1.289	-1.298	-1.308	-1.318	-1.326	-1.336	-1.348	-1.359	-1.370	-1.381	-1.394	-1.405	-1.418	-1.429	-1.442	-1.454	-1.466	-1.478	-1.490	-1.502	-1.515	-1.526	-1.538	-1.548	-1.559	-1.569	-1.579	-1.589	-1.599	-1.606	-1.616	-1.624	-1.631	-1.638	-1.644	-1.650	-1.655	-1.660	-1.662	-1.666	-1.669	-1.671	-1.671	-1.672	-1.672	-1.672	-1.671	-1.670	-1.668	-1.664	-1.661	-1.658	-1.652	-1.648	-1.642	-1.636	-1.631	-1.625	-1.618	-1.611	-1.605	-1.598	-1.590	-1.582	-1.576	-1.568	-1.560	-1.552	-1.546	-1.539	-1.532	-1.526	-1.520	-1.515	-1.510	-1.505	-1.501	-1.498	-1.495	-1.492	-1.491	-1.490	-1.490	-1.491	-1.491	-1.494	-1.498	-1.501	-1.506	-1.511	-1.518	-1.526	-1.535	-1.544	-1.555	-1.565	-1.578	-1.591	-1.604	-1.620	-1.635	-1.651	-1.670	-1.688	-1.706	-1.726	-1.746	-1.768	-1.789	-1.811	-1.834	-1.859	-1.881	-1.906	-1.931	-1.956	-1.982	-2.009	-2.035	-2.061	-2.088	-2.115	-2.142	-2.168	-2.195	-2.221	-2.248	-2.275	-2.301	-2.328	-2.354	-2.379	-2.404	-2.429	-2.454	-2.476	-2.499	-2.522	-2.545	-2.566	-2.588	-2.608	-2.626	-2.645	-2.664	-2.680	-2.696	-2.711	-2.726	-2.740	-2.752	-2.765	-2.776	-2.786	-2.795	-2.804	-2.810	-2.816	-2.820	-2.825	-2.829	-2.830	-2.832	-2.832	-2.831	-2.830	-2.828	-2.825	-2.820	-2.815	-2.809	-2.802	-2.795	-2.786	-2.776	-2.766	-2.755	-2.745	-2.734	-2.720	-2.706	-2.694	-2.679	-2.664	-2.649	-2.634	-2.616	-2.600	-2.582	-2.566	-2.549	-2.531	-2.512	-2.495	-2.476	-2.458	-2.439	-2.420	-2.401	-2.382	-2.364	-2.345	-2.326	-2.308	-2.289	-2.270	-2.252	-2.232	-2.214	-2.198	-2.179	-2.161	-2.142	-2.126	-2.108	-2.090	-2.074	-2.056	-2.040	-2.024	-2.007	-1.991	-1.975	-1.960	-1.942	-1.928	-1.912	-1.896	-1.881	-1.866	-1.852	-1.838	-1.822	-1.808	-1.794	-1.780	-1.765	-1.751	-1.736	-1.722	-1.709	-1.694	-1.680	-1.665	-1.651	-1.636	-1.622	-1.609	-1.595	-1.579	-1.565	-1.551	-1.538	-1.522	-1.508	-1.494	-1.478	-1.464	-1.450	-1.435	-1.420	-1.405	-1.390	-1.374	-1.360	-1.345	-1.330	-1.315	-1.301	-1.285	-1.271	-1.256	-1.241	-1.228	-1.212	-1.199	-1.184	-1.170	-1.156	-1.144	-1.130	-1.118	-1.104	-1.091	-1.080	-1.068	-1.058	-1.046	-1.035	-1.025	-1.014	-1.005	-0.996	-0.988	-0.980	-0.974	-0.968	-0.961	-0.955	-0.951	-0.948	-0.944	-0.941	-0.939	-0.936	-0.936	-0.936	-0.938	-0.938	-0.939	-0.942	-0.945	-0.949	-0.952	-0.958	-0.962	-0.968	-0.975	-0.980	-0.988	-0.994	-1.002	-1.010	-1.018	-1.026	-1.035	-1.042	-1.051	-1.060	-1.068	-1.076	-1.084	-1.091	-1.099	-1.106	-1.112	-1.119	-1.125	-1.130	-1.134	-1.138	-1.141	-1.144	-1.145	-1.146	-1.146	-1.145	-1.144	-1.141	-1.136	-1.131	-1.126	-1.118	-1.110	-1.101	-1.091	-1.080	-1.068	-1.054	-1.040	-1.024	-1.008	-0.990	-0.971	-0.952	-0.932	-0.911	-0.890	-0.868	-0.842	-0.819	-0.795	-0.769	-0.742	-0.716	-0.689	-0.661	-0.634	-0.605	-0.576	-0.548	-0.519	-0.489	-0.460	-0.431	-0.401	-0.371	-0.342	-0.312	-0.285	-0.255	-0.228	-0.200	-0.171	-0.144	-0.116	-0.090	-0.062	-0.036	-0.010	0.015	0.039	0.062	0.088	0.110	0.134	0.156	0.176	0.198	0.219	0.239	0.258	0.276	0.295	0.314	0.331	0.348	0.365	0.380	0.396	0.412	0.426	100.000	5.000	2.000	1.000	7.000	0.000	0.000	0.000	0.000	0.000	0.000	0.000	0.000	0.000	0.000	0.000	0.000	0.000	2.239	2.222	2.205	2.189	2.172	2.156	2.139	2.124	2.108	2.090	2.074	2.056	2.040	2.024	2.006	1.991	1.975	1.958	1.941	1.925	1.908	1.890	1.874	1.856	1.840	1.822	1.805	1.788	1.770	1.752	1.735	1.718	1.700	1.681	1.665	1.646	1.629	1.611	1.592	1.574	1.555	1.538	1.519	1.501	1.484	1.464	1.446	1.428	1.410	1.392	1.375	1.356	1.340	1.321	1.305	1.288	1.270	1.255	1.238	1.221	1.205	1.189	1.175	1.159	1.145	1.130	1.115	1.101	1.088	1.075	1.062	1.049	1.038	1.026	1.015	1.004	0.992	0.982	0.972	0.962	0.954	0.944	0.936	0.926	0.919	0.910	0.902	0.895	0.889	0.880	0.874	0.866	0.860	0.851	0.845	0.839	0.832	0.824	0.818	0.810	0.802	0.794	0.786	0.779	0.770	0.761	0.752	0.742	0.732	0.722	0.712	0.701	0.690	0.676	0.665	0.650	0.636	0.622	0.606	0.591	0.574	0.558	0.540	0.522	0.504	0.484	0.464	0.444	0.422	0.401	0.379	0.358	0.335	0.311	0.288	0.264	0.239	0.212	0.189	0.164	0.139	0.111	0.085	0.059	0.031	0.004	-0.022	-0.049	-0.076	-0.102	-0.130	-0.156	-0.181	-0.208	-0.232	-0.258	-0.284	-0.308	-0.332	-0.356	-0.379	-0.402	-0.425	-0.446	-0.469	-0.490	-0.510	-0.530	-0.549	-0.568	-0.586	-0.602	-0.620	-0.636	-0.651	-0.666	-0.681	-0.694	-0.706	-0.719	-0.730	-0.741	-0.751	-0.761	-0.770	-0.779	-0.786	-0.794	-0.801	-0.806	-0.814	-0.819	-0.824	-0.828	-0.832	-0.836	-0.840	-0.842	-0.845	-0.848	-0.850	-0.851	-0.852	-0.854	-0.855	-0.855	-0.856	-0.858	-0.858	-0.858	-0.858	-0.856	-0.858	-0.858	-0.856	-0.856	-0.855	-0.855	-0.855	-0.855	-0.855	-0.855	-0.855	-0.855	-0.855	-0.855	-0.855	-0.856	-0.856	-0.856	-0.858	-0.859	-0.860	-0.861	-0.862	-0.865	-0.868	-0.870	-0.871	-0.874	-0.878	-0.881	-0.885	-0.889	-0.891	-0.896	-0.901	-0.906	-0.912	-0.919	-0.925	-0.932	-0.938	-0.945	-0.952	-0.961	-0.969	-0.979	-0.988	-0.996	-1.006	-1.016	-1.026	-1.038	-1.048	-1.060	-1.071	-1.082	-1.095	-1.109	-1.121	-1.134	-1.148	-1.160	-1.174	-1.188	-1.201	-1.215	-1.230	-1.244	-1.259	-1.274	-1.288	-1.302	-1.316	-1.331	-1.345	-1.359	-1.374	-1.388	-1.402	-1.415	-1.429	-1.444	-1.456	-1.470	-1.484	-1.496	-1.509	-1.521	-1.534	-1.546	-1.558	-1.570	-1.581	-1.592	-1.604	-1.615	-1.626	-1.636	-1.648	-1.658	-1.666	-1.676	-1.688	-1.696	-1.706	-1.715	-1.724	-1.732	-1.742	-1.751	-1.760	-1.770	-1.780	-1.789	-1.799	-1.809	-1.816	-1.826	-1.836	-1.846	-1.856	-1.868	-1.878	-1.889	-1.899	-1.911	-1.921	-1.934	-1.946	-1.959	-1.971	-1.984	-1.998	-2.010	-2.025	-2.039	-2.052	-2.066	-2.081	-2.096	-2.112	-2.128	-2.144	-2.160	-2.175	-2.191	-2.206	-2.224	-2.240	-2.255	-2.271	-2.288	-2.302	-2.319	-2.334	-2.349	-2.364	-2.379	-2.392	-2.406	-2.420	-2.432	-2.446	-2.459	-2.469	-2.481	-2.491	-2.501	-2.511	-2.520	-2.528	-2.535	-2.544	-2.549	-2.555	-2.559	-2.564	-2.568	-2.570	-2.574	-2.575	-2.576	-2.575	-2.576	-2.575	-2.574	-2.572	-2.570	-2.566	-2.564	-2.559	-2.555	-2.551	-2.546	-2.540	-2.536	-2.529	-2.522	-2.518	-2.511	-2.504	-2.498	-2.491	-2.484	-2.478	-2.471	-2.464	-2.458	-2.451	-2.446	-2.441	-2.435	-2.430	-2.425	-2.420	-2.416	-2.414	-2.410	-2.408	-2.406	-2.404	-2.402	-2.402	-2.402	-2.402	-2.404	-2.406	-2.410	-2.412	-2.416	-2.421	-2.426	-2.432	-2.439	-2.448	-2.455	-2.464	-2.474	-2.484	-2.495	-2.505	-2.518	-2.531	-2.545	-2.560	-2.574	-2.590	-2.606	-2.622	-2.639	-2.656	-2.674	-2.691	-2.710	-2.729	-2.748	-2.766	-2.786	-2.805	-2.824	-2.844	-2.864	-2.882	-2.901	-2.921	-2.940	-2.959	-2.976	-2.994	-3.011	-3.030	-3.046	-3.061	-3.076	-3.091	-3.106	-3.120	-3.132	-3.144	-3.155	-3.165	-3.174	-3.182	-3.191	-3.196	-3.202	-3.208	-3.211	-3.215	-3.216	-3.219	-3.219	-3.218	-3.218	-3.215	-3.212	-3.209	-3.205	-3.200	-3.194	-3.188	-3.180	-3.174	-3.165	-3.156	-3.148	-3.139	-3.129	-3.118	-3.108	-3.098	-3.086	-3.075	-3.064	-3.052	-3.041	-3.031	-3.020	-3.009	-2.999	-2.990	-2.979	-2.969	-2.961	-2.951	-2.944	-2.935	-2.926	-2.919	-2.912	-2.908	-2.900	-2.895	-2.890	-2.886	-2.881	-2.880	-2.876	-2.874	-2.872	-2.870	-2.870	-2.870	-2.871	-2.870	-2.871	-2.872	-2.875	-2.878	-2.880	-2.884	-2.886	-2.890	-2.894	-2.898	-2.901	-2.906	-2.910	-2.914	-2.918	-2.921	-2.926	-2.929	-2.932	-2.938	-2.940	-2.944	-2.946	-2.950	-2.951	-2.954	-2.955	-2.956	-2.958	-2.958	-2.956	-2.958	-2.955	-2.954	-2.951	-2.949	-2.945	-2.942	-2.938	-2.932	-2.928	-2.921	-2.915	-2.908	-2.899	-2.891	-2.882	-2.872	-2.862	-2.852	-2.841	-2.830	-2.819	-2.808	-2.794	-2.781	-2.768	-2.755	-2.741	-2.728	-2.714	-2.699	-2.685	-2.670	-2.656	-2.641	-2.628	-2.612	-2.598	-2.584	-2.570	-2.555	-2.541	-2.528	-2.514	-2.500	-2.488	-2.475	-2.462	-2.451	-2.440	-2.429	-2.418	-2.408	-2.398	-2.389	-2.379	-2.371	-2.362	-2.355	-2.348	-2.340	-2.332	-2.328	-2.321	-2.316	-2.311	-2.306	-2.302	-2.298	-2.294	-2.290	-2.286	-2.282	-2.280	-2.278	-2.275	-2.274	-2.271	-2.270	-2.268	-2.266	-2.264	-2.261	-2.259	-2.256	-2.255	-2.252	-2.249	-2.246	-2.242	-2.240	-2.235	-2.232	-2.228	-2.222	-2.216	-2.211	-2.205	-2.199	-2.192	-2.185	-2.178	-2.170	-2.160	-2.151	-2.141	-2.131	-2.120	-2.109	-2.096	-2.084	-2.071	-2.058	-2.044	-2.029	-2.013	-1.998	-1.981	-1.965	-1.948	-1.930	-1.911	-1.892	-1.874	-1.855	-1.834	-1.815	-1.794	-1.774	-1.752	-1.731	-1.710	-1.688	-1.666	-1.644	-1.622	-1.600	-1.578	-1.556	-1.532	-1.511	-1.488	-1.466	-1.444	-1.422	-1.399	-1.378	-1.356	-1.334	-1.312	-1.291	-1.271	-1.251	-1.232	-1.212	-1.194	-1.175	-1.155	-1.138	-1.120	-1.104	-1.088	-1.071	-1.055	-1.041	-1.026	-1.012	-1.000	-0.988	-0.975	-0.964	-0.952	-0.941	-0.932	-0.922	-0.915	-0.906	-0.898	-0.890	-0.885	-0.879	-0.875	-0.869	-0.865	-0.860	-0.858	-0.854	-0.851	-0.849	-0.846	-0.844	-0.841	-0.841	-0.839	-0.838	-0.836	-0.835	-0.835	-0.834	-0.832	-0.831	-0.830	-0.829	-0.828	-0.825	-0.824	-0.822	-0.820	-0.818	-0.815	-0.811	-0.809	-0.805	-0.800	-0.795	-0.791	-0.785	-0.779	-0.772	-0.765	-0.758	-0.750	-0.741	-0.732	-0.724	-0.714	-0.704	-0.692	-0.682	-0.671	-0.659	-0.646	-0.634	-0.621	-0.608	-0.594	-0.580	-0.566	-0.551	-0.538	-0.522	-0.509	-0.492	-0.478	-0.464	-0.449	-0.434	-0.418	-0.402	-0.388	-0.374	-0.359	-0.344	-0.330	-0.316	-0.301	-0.290	-0.278	-0.265	-0.252	-0.242	-0.231	-0.221	-0.210	-0.201	-0.192	-0.184	-0.176	-0.170	-0.164	-0.158	-0.152	-0.146	-0.142	-0.140	-0.138	-0.135	-0.134	-0.132	-0.132	-0.131	-0.132	-0.134	-0.135	-0.136	-0.139	-0.142	-0.145	-0.149	-0.152	-0.156	-0.160	-0.164	-0.169	-0.171	-0.176	-0.181	-0.184	-0.188	-0.191	-0.195	-0.199	-0.201	-0.204	-0.205	-0.206	-0.208	-0.208	-0.208	-0.208	-0.206	-0.205	-0.202	-0.199	-0.195	-0.190	-0.184	-0.179	-0.172	-0.164	-0.156	-0.148	-0.138	-0.128	-0.118	-0.105	-0.092	-0.081	-0.068	-0.054	-0.040	-0.024	-0.010	0.005	0.021	0.038	0.054	0.070	0.086	0.102	0.120	0.136	0.152	0.170	0.186	0.204	0.219	0.235	0.251	0.266	0.282	0.298	0.314	0.326	0.341	0.355	0.369	0.381	0.395	0.408	0.418	0.429	0.439	0.450	0.459	0.469	0.478	0.486	0.494	0.502	0.509	0.516	0.522	0.529	0.534	0.540	0.545	0.550	0.555	0.560	0.562	0.568	0.571	0.574	0.578	0.582	0.585	0.586	0.589	0.590	0.592	0.594	0.596	0.598	0.599	0.600	0.600	0.600	0.601	0.601	0.601	0.602	0.601	0.601	0.601	0.600	0.600	0.599	0.599	0.599	0.596	0.596	0.594	0.594	0.591	0.590	0.590	0.588	0.586	0.585	0.584	0.584	0.582	0.580	0.581	0.580	0.580	0.580	0.579	0.579	0.580	0.581	0.581	0.584	0.585	0.586	0.590	0.592	0.595	0.599	0.602	0.608	0.611	0.616	0.621	0.628	0.632	0.640	0.648	0.654	0.661	0.669	0.676	0.685	0.692	0.701	0.710	0.719	0.729	0.738	0.748	0.756	0.766	0.776	0.785	0.792	0.802	0.811	0.819	0.828	0.836	0.844	0.850	0.858	0.864	0.871	0.878	0.884	0.889	0.894	0.898	0.901	0.906	0.909	0.911	0.914	0.915	0.918	0.919	0.920	0.919	0.919	0.918	0.916	0.915	0.912	0.911	0.909	0.906	0.904	0.901	0.898	0.895	0.891	0.888	0.885	0.881	0.879	0.875	0.872	0.869	0.866	0.864	0.861	0.860	0.858	0.856	0.855	0.854	0.854	0.854	0.854	0.855	0.856	0.859	0.860	0.862	0.865	0.869	0.872	0.878	0.881	0.888	0.892	0.898	0.905	0.912	0.919	0.926	0.934	0.942	0.951	0.960	0.969	0.978	0.986	0.998	1.006	1.016	1.026	1.036	1.046	1.055	1.066	1.076	1.086	1.096	1.108	1.116	1.128	1.138	1.148	1.158	1.166	1.176	1.188	1.196	1.206	1.215	1.224	1.234	1.241	1.251	1.260	1.269	1.276	1.286	1.295	1.302	1.311	1.320	1.328	1.336	1.345	1.352	1.360	1.369	1.376	1.385	1.394	1.401	1.410	1.419	1.428	1.435	1.444	1.451	1.460	1.468	1.475	1.484	1.492	1.500	1.508	1.516	1.525	1.531	1.540	1.548	1.556	1.562	1.570	1.578	1.585	1.592	1.600	1.609	1.615	1.621	1.628	1.634	1.640	1.648	1.652	1.659	1.664	1.669	1.674	1.679	1.685	1.689	1.694	1.699	1.701	1.705	1.710	1.714	1.716	1.720	1.725	1.728	1.730	1.734	1.736	1.740	1.742	1.744	1.748	1.750	1.752	1.755	1.758	1.760	1.762	1.765	1.768	1.769	1.771	1.774	1.776	1.780	1.781	1.784	1.786	1.789	1.791	1.794	1.796	1.799	1.801	1.802	1.805	1.808	1.808	1.810	1.811	1.812	1.812	1.814	1.814	1.814	1.815	1.815	1.812	1.812	1.811	1.809	1.808	1.805	1.801	1.799	1.795	1.791	1.786	1.782	1.778	1.771	1.766	1.760	1.754	1.746	1.739	1.730	1.724	1.715	1.706	1.698	1.689	1.681	1.671	1.662	1.654	1.645	1.636	1.628	1.620	1.611	1.604	1.595	1.589	1.581	1.575	1.570	1.564	1.559	1.555	1.551	1.549	1.548	1.546	1.545	1.545	1.548	1.549	1.552	1.556	1.561	1.566	1.574	1.581	1.590	1.600	1.610	1.621	1.634	1.648	1.661	1.678	1.694	1.710	1.728	1.746	1.764	1.782	1.802	1.822	1.845	1.865	1.888	1.909	1.931	1.954	1.976	2.000	2.022	2.044	2.068	2.090	2.112	2.134	2.158	2.179	2.200	2.220	2.241	2.261	2.281	2.299	2.316	2.334	2.350	2.366	2.382	2.396	2.411	2.424	2.436	2.449	2.459	2.469	2.479	2.488	2.495	2.502	2.509	2.515	2.520	2.524	2.529	2.532	2.535	2.539	2.540	2.540	2.541	2.541	2.541	2.541	2.540	2.538	2.538	2.535	2.534	2.531	2.529	2.526	2.524	2.521	2.519	2.516	2.514	2.512	2.510	2.508	2.505	2.504	2.501	2.500	2.496	2.495	2.494	2.492	2.491	2.490	2.491	2.490	2.490	2.489	2.489	2.490	2.490	2.490	2.492	2.492	2.495	2.495	2.498	2.499	2.501	2.505	2.508	2.509	2.512	2.516	2.519	2.524	2.528	2.531	2.535	2.540	2.544	2.549	2.554	2.560	2.565	2.570	2.576	2.581	2.588	2.594	2.599	2.606	2.612	2.619	2.626	2.632	2.640	2.648	2.655	2.662	2.669	2.676	2.684	2.690	2.698	2.704	2.711	2.718	2.725	2.731	2.738	2.742	2.749	2.755	2.760	2.765	2.770	2.774	2.779	2.781	2.785	2.788	2.791	2.792	2.794	2.795	2.796	2.796	2.795	2.794	2.794	2.791	2.789	2.786	2.782	2.780	2.776	2.771	2.768	2.762	2.758	2.751	2.746	2.741	2.735	2.729	2.722	2.718	2.711	2.706	2.700	2.695	2.690	2.684	2.679	2.675	2.672	2.668	2.665	2.662	2.661	2.660	2.659	2.659	2.660	2.661	2.662	2.666	2.669	2.672	2.676	2.682	2.689	2.696	2.704	2.711	2.721	2.730	2.740	2.751	2.762	2.772	2.785	2.798	2.810	2.824	2.835	2.849	2.862	2.875	2.889	2.902	2.915	2.929	2.941	2.954	2.966	2.978	2.989	3.000	3.011	3.020	3.029	3.039	3.045	3.052	3.058	3.064	3.068	3.071	3.074	3.076	3.078	3.076	3.076	3.074	3.070	3.066	3.061	3.056	3.050	3.041	3.032	3.024	3.014	3.001	2.989	2.976	2.961	2.948	2.932	2.918	2.900	2.881	2.864	2.844	2.825	2.805	2.785	2.764	2.744	2.721	2.699	2.676	2.654	2.631	2.609	2.585	2.562	2.539	2.515	2.491	2.468	2.442	2.419	2.396	2.371	2.349	2.325	2.301	2.279	2.255	2.232	2.210	2.189	2.166	2.144	2.122	2.102	2.081	2.060	2.040	2.020	2.001	1.981	1.962	1.944	1.925	1.908	1.890	1.871	1.854	1.838	1.821	1.805	1.789	1.772	1.756	1.742	1.726	1.712	1.696	1.682	1.668	1.654	1.639	1.624	1.610	1.595	1.581	1.566	1.552	1.538	1.524	1.509	1.494	1.480	1.465	1.450	1.434	1.419	1.402	1.386	1.371	1.355	1.339	1.321	1.302	1.286	1.268	1.250	1.231	1.212	1.192	1.174	1.152	1.132	1.112	1.092	1.071	1.050	1.028	1.006	0.984	0.962	0.941	0.918	0.895	0.872	0.850	0.826	0.804	0.780	0.756	0.735	0.712	0.690	0.668	0.645	0.622	0.601	0.581	0.560	0.540	0.520	0.500	0.482	0.464	0.446	0.430	0.412	0.399	0.382	0.370	0.355	0.344	0.332	0.321	0.312	0.302	0.296	0.288	0.284	0.278	0.275	0.271	0.269	0.269	0.269	0.270	0.271	0.275	0.279	0.284	0.290	0.296	0.304	0.312	0.321	0.331	0.341	0.354	0.365	0.378	0.391	0.405	0.418	0.432	0.448	0.464	0.480	0.495	0.511	0.526	0.544	0.560	0.576	0.592	0.610	0.625	0.642	0.658	0.674	0.688	0.702	0.716	0.731	0.745	0.758	0.770	0.782	0.794	0.804	0.812	0.822	0.831	0.839	0.845	0.851	0.856	0.861	0.864	0.866	0.869	0.869	0.870	0.868	0.868	0.866	0.864	0.859	0.852	0.848	0.841	0.835	0.826	0.819	0.809	0.800	0.789	0.779	0.768	0.756	0.742	0.730	0.718	0.704	0.690	0.675	0.661	0.646	0.632	0.618	0.602	0.588	0.571	0.556	0.541	0.525	0.511	0.495	0.480	0.465	0.450	0.435	0.420	0.408	0.392	0.379	0.365	0.351	0.339	0.326	0.314	0.302	0.290	0.279	0.268	0.256	0.245	0.235	0.225	0.216	0.205	0.196	0.188	0.180	0.171	0.162	0.154	0.146	0.139	0.130	0.124	0.116	0.109	0.102	0.095	0.089	0.082	0.075	0.069	0.062	0.056	0.050	0.044	0.038	0.030	0.024	0.018	0.010	0.004	-0.002	-0.009	-0.016	-0.024	-0.030	-0.038	-0.044	-0.051	-0.059	-0.066	-0.074	-0.081	-0.089	-0.096	-0.105	-0.111	-0.119	-0.128	-0.135	-0.142	-0.150	-0.156	-0.164	-0.171	-0.179	-0.186	-0.194	-0.200	-0.206	-0.214	-0.219	-0.224	-0.230	-0.234	-0.239	-0.244	-0.246	-0.250	-0.252	-0.255	-0.258	-0.258	-0.259	-0.259	-0.259	-0.256	-0.255	-0.252	-0.250	-0.246	-0.241	-0.236	-0.230	-0.224	-0.216	-0.209	-0.200	-0.190	-0.181	-0.170	-0.159	-0.146	-0.134	-0.121	-0.108	-0.094	-0.079	-0.065	-0.049	-0.032	-0.016	0.000	0.018	0.035	0.051	0.069	0.085	0.104	0.120	0.139	0.155	0.172	0.189	0.206	0.221	0.238	0.254	0.268	0.282	0.296	0.311	0.324	0.336	0.349	0.359	0.370	0.379	0.388	0.396	0.402	0.408	0.412	0.418	0.419	0.422	0.424	0.422	0.422	0.421	0.419	0.415	0.410	0.404	0.398	0.389	0.381	0.372	0.361	0.350	0.338	0.325	0.311	0.298	0.281	0.268	0.251	0.234	0.215	0.198	0.178	0.159	0.139	0.119	0.100	0.079	0.059	0.038	0.016	-0.005	-0.025	-0.046	-0.068	-0.089	-0.110	-0.130	-0.150	-0.170	-0.190	-0.210	-0.229	-0.249	-0.266	-0.284	-0.302	-0.319	-0.335	-0.351	-0.366	-0.381	-0.396	-0.410	-0.424	-0.436	-0.449	-0.460	-0.471	-0.481	-0.491	-0.502	-0.510	-0.520	-0.528	-0.535	-0.542	-0.550	-0.556	-0.561	-0.568	-0.575	-0.580	-0.585	-0.590	-0.595	-0.600	-0.604	-0.609	-0.614	-0.619	-0.622	-0.629	-0.632	-0.638	-0.642	-0.648	-0.654	-0.659	-0.665	-0.670	-0.676	-0.682	-0.689	-0.695	-0.702	-0.710	-0.719	-0.726	-0.734	-0.742	-0.751	-0.760	-0.769	-0.779	-0.788	-0.798	-0.808	-0.818	-0.826	-0.838	-0.848	-0.859	-0.869	-0.880	-0.890	-0.900	-0.912	-0.922	-0.934	-0.942	-0.954	-0.962	-0.974	-0.984	-0.994	-1.002	-1.012	-1.022	-1.031	-1.040	-1.049	-1.058	-1.065	-1.071	-1.079	-1.085	-1.090	-1.096	-1.102	-1.106	-1.110	-1.115	-1.118	-1.120	-1.122	-1.124	-1.124	-1.125	-1.124	-1.124	-1.121	-1.119	-1.116	-1.112	-1.109	-1.104	-1.099	-1.092	-1.085	-1.079	-1.071	-1.061	-1.052	-1.042	-1.032	-1.022	-1.010	-0.998	-0.985	-0.971	-0.959	-0.945	-0.930	-0.916	-0.900	-0.884	-0.869	-0.852	-0.836	-0.820	-0.804	-0.786	-0.770	-0.754	-0.736	-0.720	-0.702	-0.685	-0.669	-0.651	-0.636	-0.620	-0.604	-0.586	-0.571	-0.556	-0.541	-0.526	-0.511	-0.496	-0.484	-0.471	-0.459	-0.446	-0.434	-0.422	-0.410	-0.399	-0.389	-0.379	-0.369	-0.359	-0.350	-0.341	-0.332	-0.324	-0.315	-0.309	-0.301	-0.292	-0.285	-0.279	-0.271	-0.265	-0.258	-0.250	-0.244	-0.238	-0.231	-0.224	-0.218	-0.210	-0.204	-0.196	-0.189	-0.182	-0.174	-0.166	-0.158	-0.150	-0.140	-0.132	-0.124	-0.114	-0.105	-0.095	-0.085	-0.075	-0.065	-0.055	-0.044	-0.032	-0.022	-0.011	0.001	0.011	0.024	0.035	0.048	0.059	0.071	0.084	0.096	0.108	0.120	0.131	0.145	0.156	0.169	0.181	0.194	0.205	0.218	0.229	0.240	0.252	0.264	0.275	0.286	0.299	0.310	0.321	0.332	0.344	0.354	0.365	0.376	0.386	0.398	0.408	0.418	0.429	0.440	0.450	0.460	0.471	0.481	0.491	0.501	0.511	0.521	0.531	0.542	0.552	0.561	0.571	0.581	0.590	0.600	0.609	0.619	0.629	0.638	0.646	0.655	0.664	0.672	0.680	0.689	0.696	0.705	0.711	0.719	0.725	0.732	0.739	0.745	0.750	0.755	0.761	0.766	0.770	0.774	0.778	0.780	0.784	0.785	0.788	0.789	0.791	0.791	0.792	0.792	0.792	0.794	0.792	0.791	0.791	0.790	0.789	0.788	0.788	0.785	0.784	0.781	0.781	0.780	0.778	0.776	0.775	0.772	0.771	0.771	0.771	0.770	0.769	0.770	0.769	0.769	0.770	0.771	0.772	0.775	0.776	0.778	0.780	0.784	0.786	0.790	0.794	0.798	0.801	0.806	0.810	0.816	0.821	0.826	0.832	0.838	0.844	0.850	0.855	0.861	0.868	0.872	0.879	0.884	0.891	0.895	0.901	0.906	0.911	0.916	0.920	0.925	0.930	0.932	0.936	0.939	0.941	0.942	0.944	0.944	0.945	0.944	0.944	0.942	0.940	0.938	0.935	0.931	0.928	0.921	0.915	0.910	0.902	0.895	0.888	0.878	0.868	0.858	0.846	0.834	0.822	0.810	0.795	0.781	0.765	0.749	0.732	0.715	0.698	0.679	0.661	0.641	0.621	0.600	0.580	0.559	0.538	0.515	0.492	0.470	0.446	0.424	0.401	0.376	0.352	0.328	0.305	0.280	0.255	0.231	0.209	0.184	0.160	0.136	0.114	0.091	0.069	0.048	0.025	0.004	-0.015	-0.036	-0.054	-0.074	-0.091	-0.106	-0.124	-0.138	-0.152	-0.164	-0.175	-0.186	-0.196	-0.205	-0.211	-0.218	-0.221	-0.225	-0.226	-0.228	-0.228	-0.225	-0.220	-0.215	-0.209	-0.200	-0.191	-0.179	-0.168	-0.152	-0.136	-0.119	-0.100	-0.079	-0.056	-0.032	-0.008	0.019	0.048	0.078	0.108	0.140	0.175	0.210	0.246	0.285	0.325	0.366	0.408	0.451	0.496	0.541	0.589	0.636	0.686	0.736	0.788	0.840	0.892	0.946	1.001	1.056	1.112	1.171	1.229	1.288	1.346	1.406	1.466	1.526	1.586	1.649	1.710	1.772	1.834	1.898	1.959	2.022	2.085	2.149	2.211	2.275	2.338	2.400	2.462	2.525	2.588	2.650	2.711	2.772	2.834	2.894	2.954	3.014	3.072	3.130	3.188	3.245	3.301	3.356	3.410	3.464	3.518	3.570	3.620	3.671	3.720	3.768	3.815	3.860	3.904	3.949	3.989	4.030	4.070	4.108	4.144	4.180	4.212	4.245	4.275	4.305	4.331	4.358	4.381	4.404	4.424	4.444	4.460	4.475	4.488	4.500	4.510	4.516	4.522	4.526	4.528	4.528	4.525	4.521	4.514	4.505	4.495	4.481	4.465	4.449	4.428	4.406	4.382	4.356	4.326	4.295	4.262	4.226	4.189	4.149	4.106	4.061	4.014	3.965	3.912	3.858	3.802	3.744	3.682	3.621	3.556	3.489	3.419	3.348	3.274	3.199	3.120	3.040	2.959	2.875	2.789	2.701	2.612	2.521	2.429	2.335	2.239	2.141	2.042	1.942	1.841	1.739	1.635	1.530	1.422	1.316	1.209	1.099	0.989	0.879	0.768	0.656	0.542	0.430	0.318	0.204	0.091	-0.024	-0.138	-0.251	-0.364	-0.478	-0.591	-0.704	-0.816	-0.928	-1.040	-1.151	-1.262	-1.372	-1.481	-1.590	-1.698	-1.804	-1.910	-2.015	-2.119	-2.222	-2.324	-2.425	-2.525	-2.624	-2.720	-2.816	-2.911	-3.006	-3.098	-3.189	-3.278	-3.366	-3.454	-3.539	-3.622	-3.706	-3.788	-3.866	-3.945	-4.021	-4.096	-4.170	-4.242	-4.314	-4.384	-4.452	-4.519	-4.584	-4.648	-4.709	-4.769	-4.829	-4.888	-4.942	-4.998	-5.050	-5.102	-5.152	-5.200	-5.248	-5.294	-5.339	-5.380	-5.421	-5.460	-5.499	-5.535	-5.570	-5.602	-5.632	-5.664	-5.691	-5.719	-5.742	-5.766	-5.789	-5.808	-5.826	-5.841	-5.855	-5.868	-5.878	-5.885	-5.892	-5.896	-5.899	-5.899	-5.898	-5.894	-5.888	-5.880	-5.870	-5.858	-5.842	-5.826	-5.808	-5.788	-5.764	-5.740	-5.712	-5.684	-5.651	-5.619	-5.584	-5.545	-5.506	-5.465	-5.421	-5.376	-5.330	-5.281	-5.230	-5.178	-5.124	-5.069	-5.011	-4.954	-4.895	-4.834	-4.771	-4.709	-4.644	-4.580	-4.515	-4.448	-4.380	-4.314	-4.245	-4.176	-4.109	-4.039	-3.970	-3.901	-3.832	-3.764	-3.695	-3.626	-3.559	-3.491	-3.424	-3.358	-3.290	-3.226	-3.161	-3.096	-3.032	-2.970	-2.908	-2.848	-2.788	-2.729	-2.670	-2.612	-2.556	-2.500	-2.446	-2.392	-2.340	-2.288	-2.236	-2.186	-2.138	-2.089	-2.041	-1.994	-1.948	-1.902	-1.858	-1.812	-1.769	-1.726	-1.682	-1.640	-1.598	-1.556	-1.516	-1.476	-1.435	-1.395	-1.355	-1.315	-1.276	-1.235	-1.196	-1.156	-1.116	-1.078	-1.039	-0.999	-0.959	-0.919	-0.879	-0.839	-0.798	-0.756	-0.716	-0.675	-0.635	-0.592	-0.551	-0.509	-0.466	-0.424	-0.381	-0.339	-0.295	-0.252	-0.208	-0.164	-0.119	-0.074	-0.030	0.016	0.061	0.108	0.152	0.199	0.246	0.291	0.339	0.385	0.432	0.480	0.526	0.574	0.621	0.669	0.716	0.762	0.810	0.858	0.905	0.951	0.999	1.046	1.091	1.139	1.184	1.231	1.276	1.321	1.366	1.410	1.455	1.499	1.541	1.585	1.626	1.669	1.710	1.752	1.791	1.831	1.869	1.908	1.945	1.981	2.018	2.052	2.088	2.121	2.154	2.186	2.218	2.248	2.278	2.306	2.334	2.361	2.389	2.414	2.439	2.461	2.485	2.508	2.529	2.550	2.570	2.589	2.608	2.625	2.641	2.658	2.672	2.688	2.701	2.715	2.728	2.740	2.751	2.764	2.775	2.785	2.795	2.805	2.814	2.824	2.832	2.841	2.850	2.858	2.866	2.872	2.881	2.890	2.898	2.905	2.914	2.922	2.931	2.939	2.948	2.956	2.966	2.976	2.985	2.995	3.006	3.016	3.028	3.040	3.051	3.062	3.076	3.088	3.101	3.116	3.130	3.144	3.159	3.172	3.189	3.204	3.220	3.236	3.252	3.269	3.285	3.301	3.319	3.336	3.352	3.370	3.386	3.404	3.421	3.438	3.455	3.471	3.488	3.504	3.520	3.536	3.552	3.568	3.582	3.596	3.610	3.622	3.635	3.648	3.660	3.671	3.682	3.692	3.702	3.710	3.719	3.726	3.732	3.739	3.744	3.749	3.754	3.758	3.760	3.762	3.764	3.765	3.765	3.765	3.764	3.761	3.759	3.756	3.752	3.748	3.742	3.738	3.731	3.725	3.718	3.711	3.702	3.694	3.685	3.676	3.668	3.656	3.645	3.635	3.625	3.612	3.600	3.589	3.576	3.564	3.551	3.538	3.524	3.511	3.498	3.484	3.470	3.455	3.440	3.426	3.411	3.396	3.381	3.366	3.351	3.336	3.321	3.305	3.289	3.272	3.256	3.240	3.225	3.208	3.191	3.174	3.158	3.140	3.124	3.106	3.090	3.071	3.055	3.038	3.019	3.001	2.984	2.965	2.948	2.929	2.911	2.891	2.874	2.855	2.836	2.818	2.800	2.780	2.761	2.742	2.725	2.706	2.686	2.666	2.648	2.628	2.609	2.589	2.570	2.551	2.532	2.512	2.494	2.475	2.456	2.435	2.416	2.398	2.378	2.359	2.340	2.321	2.302	2.282	2.265	2.245	2.226	2.208	2.190	2.171	2.151	2.132	2.115	2.095	2.076	2.059	2.041	2.022	2.004	1.986	1.969	1.951	1.934	1.916	1.899	1.881	1.864	1.848	1.832	1.815	1.799	1.784	1.768	1.751	1.736	1.721	1.706	1.692	1.678	1.664	1.649	1.635	1.622	1.610	1.596	1.584	1.571	1.560	1.548	1.536	1.525	1.514	1.504	1.494	1.482	1.472	1.462	1.454	1.444	1.435	1.425	1.416	1.408	1.399	1.390	1.381	1.372	1.364	1.355	1.346	1.339	1.329	1.320	1.311	1.302	1.292	1.284	1.272	1.264	1.254	1.242	1.232	1.221	1.210	1.199	1.186	1.174	1.160	1.146	1.132	1.119	1.104	1.089	1.074	1.056	1.040	1.024	1.006	0.988	0.969	0.951	0.932	0.911	0.892	0.871	0.851	0.830	0.809	0.786	0.765	0.741	0.720	0.698	0.675	0.651	0.628	0.604	0.580	0.556	0.532	0.509	0.485	0.461	0.438	0.415	0.391	0.369	0.345	0.324	0.301	0.279	0.256	0.235	0.214	0.192	0.172	0.152	0.132	0.114	0.095	0.076	0.059	0.042	0.025	0.009	-0.008	-0.022	-0.038	-0.051	-0.065	-0.079	-0.091	-0.104	-0.115	-0.128	-0.138	-0.149	-0.158	-0.166	-0.176	-0.185	-0.192	-0.200	-0.206	-0.214	-0.220	-0.226	-0.232	-0.238	-0.242	-0.248	-0.251	-0.255	-0.259	-0.262	-0.266	-0.270	-0.272	-0.275	-0.276	-0.279	-0.281	-0.282	-0.285	-0.286	-0.288	-0.289	-0.291	-0.291	-0.292	-0.294	-0.295	-0.295	-0.296	-0.298	-0.298	-0.300	-0.300	-0.301	-0.302	-0.302	-0.304	-0.305	-0.306	-0.308	-0.309	-0.311	-0.312	-0.315	-0.318	-0.320	-0.322	-0.325	-0.329	-0.331	-0.336	-0.339	-0.344	-0.349	-0.354	-0.360	-0.366	-0.371	-0.379	-0.386	-0.394	-0.401	-0.409	-0.418	-0.428	-0.438	-0.448	-0.458	-0.468	-0.480	-0.492	-0.502	-0.515	-0.530	-0.542	-0.555	-0.570	-0.585	-0.599	-0.614	-0.629	-0.644	-0.660	-0.675	-0.691	-0.708	-0.724	-0.739	-0.756	-0.772	-0.788	-0.804	-0.820	-0.836	-0.851	-0.866	-0.882	-0.898	-0.912	-0.928	-0.941	-0.956	-0.970	-0.984	-0.996	-1.010	-1.022	-1.034	-1.046	-1.058	-1.069	-1.079	-1.090	-1.100	-1.109	-1.119	-1.126	-1.136	-1.144	-1.152	-1.159	-1.166	-1.172	-1.179	-1.186	-1.191	-1.198	-1.202	-1.208	-1.214	-1.219	-1.225	-1.230	-1.235	-1.240	-1.246	-1.252	-1.256	-1.262	-1.269	-1.274	-1.281	-1.288	-1.295	-1.301	-1.309	-1.316	-1.324	-1.332	-1.341	-1.350	-1.360	-1.370	-1.380	-1.390	-1.400	-1.411	-1.424	-1.436	-1.449	-1.461	-1.475	-1.488	-1.501	-1.515	-1.529	-1.544	-1.559	-1.572	-1.588	-1.602	-1.618	-1.632	-1.648	-1.662	-1.676	-1.691	-1.706	-1.721	-1.736	-1.749	-1.762	-1.776	-1.790	-1.804	-1.815	-1.828	-1.840	-1.850	-1.861	-1.871	-1.881	-1.891	-1.899	-1.908	-1.915	-1.921	-1.929	-1.934	-1.940	-1.945	-1.949	-1.952	-1.956	-1.958	-1.960	-1.961	-1.962	-1.964	-1.964	-1.964	-1.962	-1.962	-1.959	-1.958	-1.955	-1.952	-1.951	-1.946	-1.944	-1.941	-1.938	-1.932	-1.930	-1.925	-1.922	-1.918	-1.914	-1.910	-1.906	-1.904	-1.900	-1.896	-1.892	-1.891	-1.889	-1.888	-1.885	-1.885	-1.884	-1.884	-1.884	-1.885	-1.886	-1.889	-1.891	-1.894	-1.896	-1.901	-1.906	-1.912	-1.919	-1.925	-1.932	-1.941	-1.950	-1.960	-1.970	-1.981	-1.992	-2.004	-2.018	-2.031	-2.045	-2.061	-2.076	-2.092	-2.109	-2.125	-2.144	-2.161	-2.180	-2.198	-2.218	-2.236	-2.256	-2.275	-2.296	-2.316	-2.335	-2.355	-2.375	-2.395	-2.415	-2.432	-2.452	-2.471	-2.490	-2.509	-2.525	-2.542	-2.559	-2.575	-2.590	-2.604	-2.619	-2.631	-2.644	-2.655	-2.666	-2.676	-2.684	-2.694	-2.700	-2.705	-2.711	-2.715	-2.719	-2.721	-2.722	-2.724	-2.722	-2.721	-2.720	-2.716	-2.712	-2.709	-2.704	-2.696	-2.690	-2.684	-2.675	-2.666	-2.659	-2.649	-2.639	-2.629	-2.619	-2.608	-2.596	-2.586	-2.575	-2.564	-2.551	-2.540	-2.529	-2.518	-2.506	-2.495	-2.485	-2.475	-2.465	-2.456	-2.446	-2.438	-2.429	-2.421	-2.414	-2.406	-2.400	-2.394	-2.389	-2.384	-2.380	-2.375	-2.371	-2.370	-2.368	-2.365	-2.365	-2.364	-2.364	-2.364	-2.364	-2.364	-2.366	-2.368	-2.371	-2.375	-2.378	-2.380	-2.385	-2.389	-2.392	-2.398	-2.401	-2.406	-2.410	-2.415	-2.420	-2.425	-2.430	-2.435	-2.439	-2.442	-2.449	-2.452	-2.456	-2.460	-2.464	-2.466	-2.470	-2.472	-2.475	-2.476	-2.479	-2.480	-2.480	-2.481	-2.480	-2.480	-2.479	-2.478	-2.476	-2.472	-2.470	-2.466	-2.462	-2.458	-2.452	-2.448	-2.441	-2.435	-2.428	-2.420	-2.411	-2.404	-2.395	-2.385	-2.376	-2.365	-2.355	-2.345	-2.334	-2.322	-2.311	-2.299	-2.286	-2.275	-2.262	-2.250	-2.239	-2.226	-2.214	-2.201	-2.189	-2.176	-2.165	-2.152	-2.141	-2.129	-2.118	-2.106	-2.096	-2.086	-2.076	-2.068	-2.059	-2.049	-2.041	-2.034	-2.026	-2.020	-2.013	-2.007	-2.002	-1.998	-1.994	-1.990	-1.986	-1.984	-1.981	-1.980	-1.979	-1.978	-1.978	-1.978	-1.976	-1.976	-1.979	-1.980	-1.981	-1.984	-1.985	-1.986	-1.990	-1.991	-1.994	-1.996	-1.998	-1.999	-2.001	-2.001	-2.002	-2.002	-2.004	-2.004	-2.002	-2.001	-1.999	-1.998	-1.995	-1.990	-1.986	-1.981	-1.976	-1.970	-1.964	-1.955	-1.948	-1.938	-1.928	-1.916	-1.905	-1.891	-1.879	-1.864	-1.849	-1.832	-1.816	-1.799	-1.781	-1.762	-1.744	-1.722	-1.701	-1.680	-1.659	-1.636	-1.614	-1.590	-1.566	-1.542	-1.518	-1.492	-1.466	-1.441	-1.415	-1.390	-1.364	-1.339	-1.311	-1.285	-1.260	-1.232	-1.206	-1.181	-1.155	-1.130	-1.104	-1.079	-1.052	-1.029	-1.004	-0.980	-0.956	-0.931	-0.910	-0.888	-0.865	-0.842	-0.821	-0.801	-0.781	-0.761	-0.741	-0.724	-0.705	-0.688	-0.672	-0.655	-0.640	-0.624	-0.610	-0.596	-0.584	-0.571	-0.560	-0.549	-0.538	-0.528	-0.518	-0.509	-0.500	-0.492	-0.486	-0.480	-0.475	-0.469	-0.464	-0.460	-0.456	-0.452	-0.450	-0.448	-0.445	-0.442	-0.441	-0.440	-0.440	-0.439	-0.438	-0.438	-0.438	-0.436	-0.435	-0.436	-0.436	-0.435	-0.436	-0.435	-0.435	-0.435	-0.434	-0.432	-0.431	-0.430	-0.429	-0.426	-0.424	-0.421	-0.419	-0.414	-0.410	-0.406	-0.401	-0.396	-0.391	-0.385	-0.379	-0.370	-0.364	-0.355	-0.346	-0.339	-0.329	-0.320	-0.310	-0.300	-0.289	-0.278	-0.266	-0.255	-0.242	-0.231	-0.219	-0.206	-0.192	-0.180	-0.168	-0.155	-0.141	-0.129	-0.115	-0.101	-0.089	-0.076	-0.062	-0.050	-0.038	-0.024	-0.014	-0.002	0.010	0.020	0.031	0.042	0.052	0.061	0.070	0.079	0.088	0.096	0.104	0.110	0.116	0.121	0.128	0.132	0.136	0.141	0.145	0.146	0.150	0.152	0.154	0.155	0.156	0.156	0.156	0.156	0.155	0.154	0.152	0.151	0.151	0.149	0.148	0.146	0.144	0.142	0.140	0.140	0.138	0.136	0.135	0.135	0.135	0.134	0.134	0.135	0.136	0.138	0.139	0.141	0.144	0.149	0.152	0.158	0.162	0.168	0.174	0.181	0.189	0.196	0.206	0.215	0.225	0.235	0.246	0.258	0.269	0.282	0.295	0.309	0.321	0.336	0.350	0.365	0.380	0.395	0.411	0.426	0.441	0.458	0.472	0.489	0.504	0.520	0.535	0.550	0.566	0.580	0.595	0.610	0.624	0.638	0.651	0.665	0.679	0.691	0.702	0.715	0.728	0.739	0.749	0.758	0.768	0.776	0.786	0.794	0.802	0.810	0.819	0.825	0.831	0.838	0.844	0.849	0.854	0.859	0.862	0.866	0.870	0.874	0.878	0.881	0.882	0.886	0.888	0.891	0.894	0.894	0.895	0.898	0.898	0.899	0.899	0.899	0.899	0.900	0.899	0.899	0.899	0.898	0.898	0.898	0.895	0.895	0.894	0.892	0.891	0.891	0.889	0.889	0.886	0.885	0.882	0.882	0.881	0.879	0.879	0.878	0.876	0.875	0.875	0.875	0.875	0.875	0.875	0.875	0.876	0.879	0.880	0.881	0.884	0.886	0.890	0.892	0.896	0.901	0.908	0.912	0.918	0.924	0.930	0.939	0.946	0.954	0.964	0.971	0.981	0.992	1.001	1.012	1.024	1.035	1.046	1.059	1.071	1.084	1.098	1.110	1.122	1.136	1.150	1.164	1.178	1.191	1.202	1.216	1.229	1.242	1.255	1.268	1.279	1.290	1.302	1.314	1.325	1.335	1.345	1.355	1.365	1.374	1.381	1.389	1.396	1.404	1.410	1.416	1.421	1.426	1.431	1.435	1.439	1.441	1.445	1.446	1.449	1.450	1.450	1.451	1.452	1.452	1.452	1.452	1.452	1.452	1.452	1.451	1.451	1.450	1.450	1.449	1.449	1.449	1.449	1.449	1.449	1.448	1.450	1.450	1.451	1.452	1.454	1.456	1.458	1.461	1.464	1.466	1.471	1.475	1.480	1.484	1.489	1.494	1.500	1.506	1.512	1.519	1.526	1.534	1.541	1.549	1.556	1.564	1.572	1.581	1.591	1.600	1.608	1.618	1.626	1.635	1.645	1.654	1.662	1.672	1.682	1.691	1.701	1.710	1.719	1.729	1.738	1.746	1.756	1.765	1.775	1.784	1.794	1.804	1.811	1.820	1.829	1.838	1.846	1.855	1.864	1.874	1.882	1.890	1.899	1.909	1.916	1.925	1.935	1.944	1.952	1.961	1.971	1.980	1.989	1.998	2.007	2.016	2.025	2.035	2.044	2.052	2.062	2.071	2.080	2.089	2.098	2.106	2.114	2.122	2.131	2.140	2.148	2.155	2.164	2.171	2.179	2.186	2.194	2.200	2.208	2.214	2.220	2.226	2.232	2.239	2.245	2.250	2.255	2.259	2.265	2.269	2.274	2.279	2.282	2.286	2.290	2.294	2.298	2.302	2.305	2.309	2.312	2.315	2.319	2.322	2.326	2.330	2.334	2.336	2.340	2.345	2.348	2.352	2.356	2.360	2.365	2.369	2.374	2.379	2.382	2.388	2.392	2.398	2.404	2.409	2.414	2.419	2.425	2.430	2.436	2.441	2.448	2.452	2.459	2.465	2.470	2.476	2.481	2.485	2.489	2.494	2.498	2.502	2.505	2.508	2.510	2.512	2.514	2.516	2.516	2.516	2.516	2.515	2.514	2.512	2.509	2.506	2.502	2.498	2.492	2.488	2.481	2.475	2.469	2.460	2.452	2.442	2.434	2.424	2.414	2.402	2.391	2.380	2.369	2.356	2.345	2.334	2.321	2.310	2.298	2.285	2.274	2.262	2.251	2.240	2.230	2.220	2.210	2.201	2.192	2.185	2.178	2.171	2.165	2.161	2.158	2.155	2.154	2.152	2.152	2.154	2.156	2.160	2.164	2.169	2.175	2.184	2.191	2.201	2.214	2.225	2.239	2.251	2.268	2.282	2.300	2.319	2.338	2.356	2.376	2.398	2.419	2.441	2.465	2.488	2.510	2.535	2.560	2.584	2.609	2.632	2.659	2.684	2.708	2.734	2.759	2.782	2.806	2.830	2.855	2.876	2.900	2.920	2.941	2.961	2.981	3.000	3.020	3.038	3.054	3.070	3.085	3.100	3.112	3.126	3.138	3.148	3.159	3.168	3.175	3.182	3.189	3.195	3.200	3.204	3.208	3.211	3.214	3.215	3.215	3.214	3.214	3.211	3.211	3.209	3.205	3.202	3.199	3.195	3.191	3.186	3.181	3.178	3.171	3.168	3.161	3.156	3.151	3.145	3.140	3.134	3.130	3.125	3.119	3.114	3.109	3.105	3.100	3.096	3.091	3.089	3.085	3.081	3.078	3.076	3.074	3.070	3.069	3.068	3.066	3.065	3.064	3.065	3.065	3.064	3.065	3.066	3.068	3.069	3.070	3.072	3.075	3.078	3.080	3.084	3.088	3.091	3.095	3.099	3.102	3.109	3.112	3.118	3.122	3.128	3.132	3.139	3.145	3.151	3.156	3.161	3.168	3.174	3.180	3.186	3.192	3.198	3.202	3.209	3.215	3.220	3.225	3.230	3.235	3.239	3.244	3.246	3.251	3.254	3.258	3.259	3.261	3.264	3.265	3.266	3.266	3.266	3.266	3.265	3.264	3.262	3.261	3.259	3.255	3.251	3.246	3.242	3.238	3.232	3.226	3.220	3.214	3.208	3.201	3.194	3.188	3.180	3.171	3.165	3.156	3.150	3.141	3.135	3.128	3.120	3.115	3.108	3.101	3.096	3.091	3.085	3.082	3.078	3.075	3.072	3.071	3.069	3.069	3.069	3.070	3.071	3.074	3.076	3.080	3.085	3.090	3.096	3.104	3.111	3.120	3.129	3.138	3.149	3.160	3.170	3.182	3.195	3.208	3.222	3.235	3.249	3.264	3.278	3.291	3.306	3.321	3.335	3.349	3.362	3.376	3.391	3.404	3.416	3.429	3.441	3.451	3.464	3.474	3.482	3.491	3.499	3.505	3.511	3.518	3.521	3.525	3.528	3.529	3.530	3.530	3.529	3.526	3.522	3.519	3.512	3.505	3.499	3.490	3.480	3.470	3.459	3.446	3.432	3.419	3.405	3.390	3.374	3.356	3.338	3.319	3.300	3.279	3.259	3.238	3.216	3.194	3.172	3.149	3.126	3.101	3.079	3.054	3.030	3.006	2.981	2.956	2.932	2.908	2.882	2.859	2.834	2.809	2.785	2.760	2.736	2.712	2.689	2.666	2.644	2.620	2.598	2.576	2.554	2.532	2.510	2.491	2.470	2.450	2.430	2.411	2.391	2.372	2.355	2.336	2.319	2.301	2.284	2.266	2.250	2.232	2.218	2.200	2.185	2.169	2.154	2.138	2.122	2.108	2.091	2.078	2.061	2.046	2.031	2.015	1.999	1.984	1.969	1.952	1.936	1.920	1.905	1.889	1.872	1.856	1.838	1.820	1.801	1.784	1.765	1.746	1.728	1.709	1.690	1.670	1.649	1.629	1.609	1.586	1.565	1.544	1.522	1.499	1.476	1.454	1.430	1.408	1.384	1.360	1.336	1.312	1.289	1.264	1.240	1.215	1.190	1.166	1.142	1.118	1.092	1.069	1.045	1.021	0.998	0.975	0.951	0.929	0.908	0.885	0.864	0.844	0.824	0.804	0.784	0.766	0.749	0.731	0.715	0.700	0.685	0.671	0.656	0.645	0.632	0.622	0.612	0.605	0.596	0.589	0.584	0.578	0.575	0.571	0.569	0.569	0.569	0.569	0.570	0.572	0.576	0.580	0.586	0.591	0.599	0.606	0.614	0.624	0.634	0.644	0.655	0.665	0.678	0.691	0.704	0.718	0.731	0.745	0.760	0.775	0.789	0.804	0.819	0.835	0.850	0.865	0.880	0.895	0.910	0.925	0.939	0.952	0.965	0.979	0.991	1.005	1.016	1.028	1.039	1.049	1.059	1.068	1.076	1.084	1.091	1.098	1.104	1.109	1.112	1.115	1.118	1.120	1.122	1.122	1.122	1.122	1.120	1.118	1.115	1.111	1.106	1.101	1.095	1.089	1.081	1.075	1.066	1.058	1.049	1.039	1.029	1.019	1.008	0.998	0.985	0.974	0.961	0.950	0.938	0.925	0.911	0.899	0.885	0.872	0.859	0.846	0.832	0.820	0.806	0.795	0.780	0.768	0.755	0.744	0.731	0.719	0.708	0.696	0.684	0.672	0.661	0.651	0.639	0.629	0.619	0.609	0.599	0.590	0.580	0.570	0.562	0.554	0.545	0.536	0.529	0.520	0.512	0.505	0.498	0.490	0.482	0.475	0.468	0.460	0.454	0.448	0.440	0.432	0.426	0.420	0.414	0.408	0.401	0.395	0.389	0.380	0.375	0.369	0.361	0.354	0.348	0.341	0.335	0.326	0.320	0.314	0.308	0.300	0.294	0.285	0.279	0.271	0.264	0.258	0.250	0.242	0.235	0.228	0.220	0.214	0.208	0.200	0.192	0.185	0.179	0.171	0.164	0.159	0.151	0.146	0.140	0.134	0.130	0.124	0.120	0.114	0.110	0.108	0.104	0.100	0.098	0.096	0.092	0.091	0.091	0.091	0.091	0.092	0.092	0.095	0.098	0.100	0.102	0.108	0.112	0.118	0.122	0.130	0.136	0.144	0.152	0.161	0.171	0.181	0.190	0.201	0.214	0.225	0.238	0.250	0.264	0.276	0.290	0.304	0.319	0.332	0.348	0.361	0.375	0.391	0.406	0.420	0.435	0.449	0.462	0.476	0.490	0.502	0.515	0.528	0.540	0.551	0.561	0.571	0.581	0.589	0.598	0.604	0.611	0.615	0.619	0.622	0.625	0.626	0.628	0.628	0.625	0.622	0.620	0.615	0.609	0.604	0.595	0.586	0.576	0.566	0.555	0.541	0.529	0.514	0.500	0.482	0.466	0.451	0.432	0.414	0.394	0.374	0.354	0.332	0.311	0.290	0.268	0.246	0.224	0.202	0.179	0.158	0.134	0.112	0.091	0.068	0.046	0.025	0.005	-0.016	-0.036	-0.056	-0.075	-0.095	-0.114	-0.131	-0.148	-0.165	-0.180	-0.194	-0.209	-0.222	-0.236	-0.249	-0.260	-0.271	-0.281	-0.292	-0.301	-0.310	-0.318	-0.325	-0.331	-0.338	-0.344	-0.350	-0.355	-0.359	-0.362	-0.368	-0.370	-0.374	-0.376	-0.380	-0.384	-0.386	-0.389	-0.391	-0.394	-0.398	-0.400	-0.404	-0.406	-0.410	-0.415	-0.419	-0.424	-0.428	-0.432	-0.439	-0.445	-0.450	-0.458	-0.464	-0.471	-0.479	-0.488	-0.498	-0.506	-0.516	-0.526	-0.536	-0.548	-0.559	-0.570	-0.582	-0.595	-0.608	-0.622	-0.635	-0.649	-0.662	-0.676	-0.691	-0.705	-0.720	-0.736	-0.751	-0.766	-0.780	-0.796	-0.810	-0.824	-0.840	-0.855	-0.869	-0.885	-0.899	-0.912	-0.926	-0.940	-0.952	-0.966	-0.979	-0.990	-1.002	-1.012	-1.024	-1.034	-1.044	-1.052	-1.061	-1.069	-1.076	-1.084	-1.089	-1.095	-1.100	-1.104	-1.108	-1.111	-1.112	-1.114	-1.114	-1.114	-1.112	-1.111	-1.109	-1.106	-1.102	-1.098	-1.094	-1.088	-1.080	-1.072	-1.065	-1.058	-1.048	-1.038	-1.028	-1.018	-1.005	-0.994	-0.982	-0.969	-0.956	-0.942	-0.929	-0.915	-0.900	-0.885	-0.870	-0.856	-0.841	-0.826	-0.811	-0.796	-0.780	-0.766	-0.750	-0.735	-0.721	-0.706	-0.691	-0.678	-0.662	-0.649	-0.635	-0.621	-0.609	-0.595	-0.584	-0.571	-0.561	-0.549	-0.539	-0.528	-0.518	-0.506	-0.498	-0.489	-0.480	-0.471	-0.462	-0.455	-0.448	-0.439	-0.432	-0.426	-0.419	-0.411	-0.406	-0.399	-0.392	-0.386	-0.381	-0.374	-0.368	-0.361	-0.355	-0.350	-0.344	-0.336	-0.331	-0.324	-0.316	-0.310	-0.302	-0.294	-0.288	-0.279	-0.270	-0.261	-0.252	-0.244	-0.234	-0.224	-0.214	-0.202	-0.192	-0.182	-0.170	-0.159	-0.148	-0.135	-0.122	-0.110	-0.098	-0.085	-0.071	-0.058	-0.044	-0.031	-0.018	-0.004	0.010	0.024	0.038	0.052	0.066	0.080	0.095	0.108	0.122	0.135	0.150	0.164	0.178	0.190	0.204	0.216	0.230	0.242	0.256	0.269	0.281	0.294	0.306	0.318	0.330	0.342	0.355	0.366	0.379	0.390	0.401	0.412	0.424	0.435	0.446	0.458	0.469	0.480	0.491	0.501	0.511	0.520	0.531	0.541	0.551	0.561	0.571	0.580	0.590	0.599	0.609	0.618	0.625	0.634	0.642	0.651	0.660	0.666	0.674	0.681	0.689	0.695	0.701	0.708	0.712	0.720	0.724	0.729	0.734	0.736	0.740	0.742	0.746	0.748	0.750	0.751	0.754	0.754	0.754	0.754	0.755	0.754	0.755	0.754	0.752	0.751	0.750	0.748	0.745	0.744	0.741	0.739	0.736	0.734	0.731	0.729	0.726	0.724	0.721	0.719	0.718	0.715	0.714	0.711	0.710	0.708	0.706	0.706	0.705	0.705	0.705	0.705	0.705	0.706	0.706	0.709	0.709	0.711	0.712	0.715	0.718	0.720	0.724	0.726	0.729	0.732	0.736	0.740	0.744	0.749	0.751	0.755	0.760	0.764	0.768	0.771	0.775	0.779	0.782	0.786	0.789	0.792	0.796	0.799	0.800	0.801	0.802	0.804	0.805	0.805	0.805	0.804	0.804	0.801	0.799	0.796	0.794	0.789	0.785	0.780	0.774	0.768	0.760	0.752	0.745	0.735	0.726	0.716	0.705	0.692	0.681	0.668	0.652	0.638	0.624	0.608	0.590	0.574	0.555	0.538	0.518	0.498	0.479	0.459	0.438	0.416	0.394	0.371	0.349	0.324	0.302	0.279	0.252	0.230	0.205	0.180	0.155	0.130	0.105	0.081	0.055	0.031	0.006	-0.018	-0.041	-0.065	-0.089	-0.111	-0.134	-0.155	-0.178	-0.198	-0.218	-0.236	-0.255	-0.272	-0.289	-0.304	-0.319	-0.332	-0.346	-0.356	-0.368	-0.376	-0.384	-0.390	-0.396	-0.400	-0.402	-0.404	-0.404	-0.402	-0.399	-0.394	-0.388	-0.380	-0.369	-0.358	-0.345	-0.331	-0.315	-0.296	-0.276	-0.255	-0.232	-0.208	-0.181	-0.152	-0.124	-0.094	-0.060	-0.025	0.010	0.048	0.088	0.128	0.169	0.212	0.259	0.305	0.351	0.401	0.452	0.502	0.556	0.609	0.664	0.721	0.778	0.835	0.894	0.954	1.015	1.076	1.139	1.201	1.264	1.328	1.391	1.456	1.522	1.588	1.654	1.720	1.786	1.852	1.919	1.985	2.052	2.118	2.185	2.251	2.318	2.384	2.449	2.514	2.579	2.644	2.708	2.770	2.835	2.898	2.959	3.020	3.080	3.140	3.199	3.258	3.315	3.371	3.426	3.482	3.535	3.588	3.640	3.690	3.739	3.788	3.835	3.881	3.926	3.969	4.011	4.052	4.093	4.130	4.168	4.201	4.235	4.268	4.299	4.328	4.355	4.381	4.405	4.428	4.449	4.468	4.485	4.501	4.515	4.528	4.536	4.545	4.551	4.556	4.559	4.560	4.559	4.556	4.551	4.545	4.534	4.522	4.509	4.494	4.478	4.458	4.435	4.411	4.386	4.359	4.329	4.296	4.261	4.224	4.186	4.145	4.102	4.056	4.010	3.961	3.910	3.856	3.800	3.742	3.682	3.621	3.558	3.491	3.422	3.352	3.281	3.206	3.131	3.052	2.974	2.892	2.810	2.725	2.638	2.550	2.460	2.369	2.275	2.181	2.085	1.989	1.890	1.790	1.690	1.588	1.484	1.380	1.275	1.169	1.062	0.955	0.846	0.738	0.628	0.519	0.408	0.298	0.186	0.075	-0.036	-0.148	-0.259	-0.371	-0.481	-0.592	-0.704	-0.815	-0.924	-1.035	-1.144	-1.251	-1.360	-1.468	-1.574	-1.680	-1.785	-1.889	-1.992	-2.095	-2.195	-2.296	-2.396	-2.494	-2.591	-2.686	-2.780	-2.875	-2.968	-3.058	-3.146	-3.234	-3.321	-3.406	-3.489	-3.571	-3.654	-3.731	-3.810	-3.886	-3.961	-4.035	-4.108	-4.176	-4.245	-4.314	-4.379	-4.444	-4.505	-4.566	-4.625	-4.684	-4.739	-4.795	-4.848	-4.899	-4.948	-4.996	-5.042	-5.088	-5.131	-5.172	-5.211	-5.250	-5.285	-5.318	-5.350	-5.381	-5.410	-5.438	-5.462	-5.485	-5.506	-5.526	-5.542	-5.558	-5.571	-5.581	-5.590	-5.598	-5.601	-5.604	-5.602	-5.601	-5.596	-5.590	-5.581	-5.569	-5.555	-5.539	-5.521	-5.500	-5.476	-5.451	-5.424	-5.394	-5.361	-5.326	-5.290	-5.250	-5.209	-5.165	-5.120	-5.071	-5.022	-4.971	-4.916	-4.861	-4.804	-4.745	-4.685	-4.622	-4.559	-4.492	-4.428	-4.359	-4.290	-4.221	-4.150	-4.079	-4.006	-3.932	-3.860	-3.785	-3.711	-3.636	-3.561	-3.488	-3.411	-3.338	-3.262	-3.189	-3.114	-3.041	-2.969	-2.896	-2.825	-2.754	-2.682	-2.612	-2.545	-2.476	-2.409	-2.342	-2.279	-2.215	-2.154	-2.091	-2.030	-1.970	-1.912	-1.854	-1.798	-1.742	-1.689	-1.635	-1.582	-1.530	-1.480	-1.430	-1.380	-1.332	-1.285	-1.238	-1.191	-1.146	-1.101	-1.055	-1.011	-0.968	-0.924	-0.880	-0.838	-0.795	-0.752	-0.710	-0.668	-0.626	-0.582	-0.541	-0.499	-0.456	-0.414	-0.369	-0.326	-0.284	-0.239	-0.195	-0.151	-0.106	-0.060	-0.015	0.030	0.076	0.122	0.171	0.218	0.265	0.312	0.361	0.410	0.460	0.510	0.559	0.609	0.660	0.711	0.761	0.812	0.865	0.916	0.968	1.020	1.072	1.125	1.178	1.230	1.282	1.336	1.389	1.441	1.494	1.546	1.599	1.650	1.702	1.755	1.806	1.858	1.909	1.959	2.010	2.059	2.110	2.159	2.208	2.256	2.302	2.350	2.396	2.442	2.488	2.531	2.576	2.620	2.662	2.705	2.745	2.786	2.825	2.862	2.901	2.939	2.975	3.011	3.045	3.079	3.111	3.144	3.175	3.205	3.234	3.262	3.289	3.316	3.341	3.368	3.391	3.415	3.436	3.458	3.479	3.499	3.519	3.538	3.556	3.572	3.588	3.604	3.619	3.634	3.648	3.661	3.674	3.688	3.699	3.711	3.722	3.732	3.744	3.755	3.765	3.774	3.785	3.794	3.804	3.814	3.822	3.832	3.841	3.852	3.861	3.871	3.881	3.891	3.902	3.912	3.924	3.935	3.946	3.959	3.970	3.982	3.994	4.008	4.021	4.035	4.050	4.062	4.077	4.094	4.109	4.124	4.140	4.156	4.174	4.190	4.206	4.224	4.241	4.260	4.278	4.295	4.312	4.330	4.349	4.366	4.384	4.402	4.420	4.438	4.455	4.472	4.490	4.508	4.524	4.541	4.556	4.572	4.589	4.604	4.618	4.631	4.644	4.658	4.670	4.681	4.692	4.704	4.714	4.722	4.731	4.740	4.748	4.754	4.760	4.765	4.770	4.775	4.778	4.780	4.782	4.782	4.785	4.784	4.784	4.782	4.781	4.780	4.776	4.772	4.769	4.765	4.759	4.754	4.748	4.741	4.735	4.728	4.720	4.711	4.704	4.695	4.686	4.679	4.669	4.659	4.650	4.640	4.630	4.620	4.609	4.598	4.589	4.578	4.566	4.556	4.545	4.534	4.524	4.512	4.502	4.491	4.480	4.469	4.458	4.446	4.436	4.425	4.414	4.402	4.391	4.380	4.369	4.359	4.346	4.336	4.324	4.314	4.301	4.290	4.279	4.268	4.256	4.244	4.231	4.220	4.209	4.196	4.184	4.171	4.160	4.146	4.135	4.121	4.109	4.095	4.082	4.069	4.056	4.043	4.028	4.014	4.000	3.985	3.970	3.956	3.940	3.925	3.909	3.892	3.876	3.860	3.842	3.826	3.809	3.791	3.774	3.756	3.739	3.719	3.700	3.681	3.662	3.642	3.624	3.604	3.584	3.562	3.542	3.521	3.500	3.481	3.460	3.438	3.416	3.394	3.372	3.351	3.330	3.308	3.285	3.264	3.242	3.221	3.200	3.178	3.158	3.136	3.115	3.094	3.074	3.054	3.034	3.015	2.995	2.976	2.958	2.939	2.921	2.904	2.886	2.870	2.854	2.838	2.822	2.808	2.792	2.780	2.766	2.752	2.740	2.729	2.716	2.705	2.695	2.685	2.674	2.664	2.655	2.645	2.636	2.628	2.620	2.611	2.602	2.595	2.588	2.580	2.572	2.564	2.556	2.549	2.541	2.532	2.525	2.518	2.509	2.499	2.490	2.481	2.471	2.461	2.450	2.440	2.429	2.418	2.405	2.392	2.380	2.366	2.351	2.335	2.320	2.304	2.288	2.271	2.254	2.235	2.216	2.198	2.178	2.158	2.136	2.116	2.094	2.071	2.049	2.027	2.004	1.981	1.956	1.932	1.909	1.884	1.860	1.836	1.811	1.788	1.761	1.736	1.711	1.686	1.662	1.638	1.612	1.589	1.566	1.542	1.519	1.496	1.474	1.451	1.430	1.409	1.388	1.366	1.346	1.328	1.308	1.290	1.271	1.254	1.238	1.221	1.205	1.190	1.175	1.161	1.148	1.135	1.122	1.110	1.099	1.088	1.078	1.068	1.058	1.048	1.039	1.030	1.024	1.015	1.008	1.001	0.994	0.988	0.981	0.975	0.970	0.965	0.960	0.954	0.949	0.944	0.939	0.935	0.930	0.925	0.921	0.918	0.912	0.908	0.904	0.899	0.895	0.890	0.886	0.882	0.878	0.872	0.868	0.864	0.859	0.855	0.850	0.844	0.839	0.834	0.829	0.824	0.818	0.812	0.808	0.801	0.795	0.789	0.784	0.778	0.772	0.765	0.759	0.751	0.745	0.738	0.731	0.725	0.718	0.710	0.701	0.695	0.686	0.678	0.669	0.660	0.650	0.641	0.631	0.621	0.611	0.600	0.589	0.578	0.566	0.554	0.542	0.529	0.516	0.502	0.490	0.475	0.461	0.446	0.431	0.416	0.400	0.384	0.368	0.351	0.334	0.316	0.300	0.282	0.264	0.246	0.228	0.211	0.192	0.174	0.156	0.139	0.120	0.102	0.085	0.066	0.049	0.032	0.015	-0.001	-0.018	-0.034	-0.050	-0.065	-0.080	-0.095	-0.109	-0.122	-0.135	-0.148	-0.160	-0.172	-0.184	-0.194	-0.204	-0.214	-0.222	-0.231	-0.240	-0.248	-0.255	-0.261	-0.268	-0.274	-0.279	-0.284	-0.289	-0.292	-0.298	-0.301	-0.306	-0.310	-0.314	-0.319	-0.322	-0.325	-0.329	-0.332	-0.338	-0.341	-0.346	-0.350	-0.355	-0.360	-0.366	-0.371	-0.379	-0.385	-0.392	-0.401	-0.409	-0.419	-0.428	-0.438	-0.448	-0.460	-0.470	-0.482	-0.496	-0.510	-0.524	-0.538	-0.552	-0.568	-0.584	-0.600	-0.616	-0.634	-0.651	-0.669	-0.686	-0.705	-0.722	-0.740	-0.759	-0.778	-0.795	-0.814	-0.831	-0.849	-0.866	-0.884	-0.901	-0.918	-0.935	-0.950	-0.965	-0.981	-0.995	-1.009	-1.021	-1.035	-1.048	-1.059	-1.069	-1.080	-1.090	-1.099	-1.106	-1.114	-1.120	-1.126	-1.132	-1.136	-1.140	-1.142	-1.145	-1.148	-1.149	-1.150	-1.150	-1.150	-1.149	-1.149	-1.146	-1.145	-1.141	-1.139	-1.135	-1.132	-1.129	-1.125	-1.121	-1.116	-1.112	-1.108	-1.104	-1.099	-1.096	-1.091	-1.086	-1.084	-1.080	-1.076	-1.072	-1.072	-1.070	-1.068	-1.066	-1.065	-1.065	-1.066	-1.066	-1.068	-1.070	-1.072	-1.075	-1.079	-1.084	-1.089	-1.094	-1.101	-1.108	-1.116	-1.125	-1.134	-1.144	-1.154	-1.166	-1.178	-1.190	-1.205	-1.220	-1.235	-1.250	-1.266	-1.282	-1.300	-1.319	-1.336	-1.356	-1.375	-1.395	-1.415	-1.435	-1.456	-1.476	-1.498	-1.518	-1.539	-1.560	-1.580	-1.602	-1.622	-1.644	-1.662	-1.684	-1.704	-1.722	-1.741	-1.760	-1.779	-1.795	-1.811	-1.829	-1.842	-1.859	-1.871	-1.885	-1.898	-1.909	-1.920	-1.929	-1.938	-1.946	-1.952	-1.958	-1.962	-1.966	-1.970	-1.972	-1.974	-1.974	-1.974	-1.972	-1.971	-1.968	-1.965	-1.960	-1.955	-1.950	-1.944	-1.938	-1.929	-1.922	-1.914	-1.905	-1.895	-1.888	-1.878	-1.869	-1.859	-1.849	-1.839	-1.830	-1.820	-1.810	-1.800	-1.791	-1.782	-1.775	-1.768	-1.760	-1.752	-1.746	-1.740	-1.734	-1.729	-1.725	-1.722	-1.718	-1.716	-1.715	-1.712	-1.714	-1.714	-1.714	-1.715	-1.719	-1.720	-1.724	-1.729	-1.734	-1.739	-1.744	-1.750	-1.758	-1.765	-1.772	-1.781	-1.790	-1.799	-1.809	-1.818	-1.828	-1.838	-1.848	-1.858	-1.866	-1.876	-1.886	-1.896	-1.906	-1.916	-1.925	-1.934	-1.942	-1.950	-1.958	-1.965	-1.972	-1.978	-1.982	-1.989	-1.992	-1.996	-2.000	-2.001	-2.002	-2.004	-2.004	-2.004	-2.001	-1.999	-1.995	-1.990	-1.986	-1.980	-1.974	-1.966	-1.959	-1.950	-1.939	-1.929	-1.918	-1.906	-1.894	-1.880	-1.866	-1.852	-1.838	-1.821	-1.806	-1.790	-1.774	-1.758	-1.740	-1.724	-1.706	-1.689	-1.671	-1.654	-1.636	-1.620	-1.601	-1.585	-1.569	-1.552	-1.536	-1.519	-1.504	-1.489	-1.475	-1.461	-1.449	-1.435	-1.424	-1.412	-1.401	-1.391	-1.382	-1.372	-1.366	-1.359	-1.352	-1.348	-1.342	-1.339	-1.335	-1.332	-1.331	-1.330	-1.329	-1.330	-1.330	-1.331	-1.334	-1.336	-1.339	-1.341	-1.345	-1.350	-1.355	-1.360	-1.364	-1.370	-1.375	-1.380	-1.385	-1.390	-1.395	-1.400	-1.405	-1.410	-1.412	-1.418	-1.420	-1.422	-1.424	-1.426	-1.426	-1.426	-1.425	-1.424	-1.422	-1.419	-1.416	-1.410	-1.405	-1.398	-1.390	-1.382	-1.372	-1.361	-1.350	-1.338	-1.324	-1.309	-1.294	-1.278	-1.260	-1.241	-1.222	-1.201	-1.180	-1.159	-1.136	-1.112	-1.089	-1.064	-1.039	-1.012	-0.985	-0.958	-0.930	-0.902	-0.874	-0.846	-0.818	-0.789	-0.759	-0.730	-0.700	-0.671	-0.642	-0.614	-0.584	-0.555	-0.526	-0.498	-0.469	-0.441	-0.415	-0.388	-0.361	-0.335	-0.309	-0.285	-0.261	-0.238	-0.215	-0.192	-0.170	-0.149	-0.129	-0.110	-0.091	-0.072	-0.056	-0.040	-0.024	-0.010	0.005	0.018	0.029	0.041	0.051	0.060	0.070	0.079	0.085	0.091	0.098	0.104	0.108	0.111	0.114	0.116	0.118	0.118	0.119	0.120	0.119	0.118	0.118	0.115	0.114	0.111	0.108	0.105	0.102	0.099	0.096	0.092	0.090	0.086	0.082	0.080	0.076	0.074	0.071	0.069	0.066	0.064	0.064	0.062	0.060	0.060	0.060	0.061	0.062	0.064	0.065	0.069	0.071	0.075	0.080	0.085	0.090	0.095	0.102	0.110	0.118	0.126	0.135	0.145	0.155	0.165	0.176	0.188	0.199	0.212	0.225	0.238	0.251	0.265	0.280	0.294	0.309	0.322	0.339	0.354	0.370	0.385	0.401	0.416	0.431	0.448	0.462	0.480	0.495	0.509	0.522	0.538	0.551	0.566	0.579	0.592	0.606	0.618	0.630	0.641	0.652	0.664	0.675	0.684	0.694	0.702	0.711	0.719	0.726	0.734	0.740	0.745	0.751	0.756	0.762	0.768	0.771	0.775	0.778	0.780	0.784	0.785	0.789	0.790	0.792	0.795	0.798	0.800	0.801	0.804	0.806	0.809	0.811	0.815	0.818	0.820	0.825	0.829	0.834	0.839	0.844	0.850	0.856	0.864	0.871	0.880	0.888	0.896	0.906	0.916	0.926	0.939	0.951	0.962	0.976	0.990	1.002	1.018	1.031	1.048	1.064	1.079	1.095	1.110	1.128	1.144	1.161	1.179	1.195	1.212	1.229	1.245	1.262	1.279	1.295	1.310	1.326	1.341	1.358	1.372	1.386	1.401	1.414	1.428	1.440	1.451	1.464	1.474	1.485	1.494	1.504	1.512	1.521	1.528	1.535	1.540	1.546	1.551	1.556	1.561	1.564	1.568	1.570	1.572	1.575	1.576	1.578	1.578	1.579	1.579	1.578	1.578	1.576	1.575	1.574	1.572	1.570	1.569	1.568	1.565	1.562	1.560	1.556	1.552	1.551	1.548	1.542	1.540	1.536	1.532	1.529	1.525	1.521	1.518	1.514	1.510	1.505	1.502	1.498	1.494	1.489	1.485	1.481	1.478	1.474	1.470	1.466	1.464	1.460	1.456	1.454	1.450	1.449	1.446	1.444	1.444	1.441	1.441	1.441	1.440	1.441	1.442	1.444	1.446	1.449	1.452	1.455	1.460	1.465	1.471	1.478	1.485	1.491	1.501	1.509	1.519	1.529	1.540	1.551	1.562	1.576	1.589	1.601	1.616	1.631	1.646	1.661	1.678	1.694	1.710	1.726	1.742	1.760	1.776	1.794	1.811	1.829	1.844	1.861	1.878	1.894	1.909	1.925	1.940	1.955	1.970	1.982	1.996	2.009	2.021	2.033	2.044	2.054	2.062	2.072	2.080	2.088	2.095	2.101	2.105	2.111	2.115	2.120	2.122	2.124	2.125	2.126	2.125	2.126	2.124	2.124	2.121	2.120	2.118	2.114	2.111	2.109	2.105	2.102	2.098	2.095	2.091	2.086	2.084	2.080	2.076	2.074	2.070	2.068	2.065	2.061	2.060	2.059	2.058	2.055	2.055	2.055	2.055	2.056	2.058	2.059	2.060	2.062	2.065	2.068	2.070	2.074	2.078	2.082	2.086	2.091	2.098	2.102	2.109	2.114	2.120	2.126	2.132	2.139	2.145	2.152	2.159	2.166	2.171	2.178	2.185	2.191	2.199	2.205	2.211	2.218	2.224	2.230	2.236	2.242	2.249	2.254	2.260	2.266	2.272	2.279	2.284	2.289	2.294	2.300	2.305	2.311	2.316	2.322	2.329	2.334	2.340	2.346	2.351	2.359	2.365	2.371	2.378	2.385	2.391	2.399	2.405	2.412	2.420	2.428	2.435	2.444	2.452	2.460	2.469	2.476	2.485	2.492	2.501	2.509	2.518	2.526	2.535	2.542	2.552	2.561	2.569	2.578	2.586	2.594	2.602	2.610	2.618	2.626	2.632	2.640	2.648	2.654	2.661	2.668	2.674	2.681	2.686	2.692	2.699	2.705	2.710	2.715	2.720	2.726	2.731	2.735	2.740	2.745	2.750	2.755	2.760	2.764	2.770	2.775	2.780	2.785	2.791	2.796	2.802	2.808	2.814	2.820	2.826	2.832	2.839	2.846	2.852	2.860	2.868	2.875	2.882	2.890	2.898	2.905	2.914	2.922	2.930	2.939	2.946	2.954	2.964	2.971	2.979	2.986	2.994	3.000	3.006	3.012	3.019	3.024	3.029	3.032	3.038	3.040	3.044	3.046	3.046	3.046	3.048	3.048	3.046	3.042	3.040	3.036	3.032	3.028	3.021	3.015	3.006	2.999	2.991	2.981	2.971	2.961	2.950	2.938	2.925	2.912	2.900	2.886	2.874	2.860	2.846	2.832	2.819	2.805	2.791	2.779	2.764	2.751	2.739	2.728	2.716	2.705	2.695	2.685	2.676	2.669	2.662	2.656	2.651	2.648	2.644	2.642	2.642	2.642	2.645	2.648	2.651	2.658	2.664	2.672	2.682	2.692	2.704	2.718	2.732	2.748	2.764	2.782	2.801	2.820	2.841	2.864	2.886	2.910	2.935	2.961	2.986	3.014	3.041	3.068	3.095	3.125	3.154	3.182	3.212	3.241	3.271	3.300	3.330	3.359	3.388	3.416	3.445	3.474	3.501	3.529	3.555	3.580	3.605	3.630	3.654	3.678	3.699	3.721	3.741	3.762	3.780	3.799	3.816	3.832	3.848	3.862	3.876	3.889	3.900	3.912	3.922	3.931	3.940	3.949	3.955	3.961	3.968	3.972	3.975	3.979	3.982	3.984	3.985	3.986	3.988	3.988	3.988	3.988	3.985	3.985	3.984	3.981	3.980	3.978	3.975	3.972	3.970	3.968	3.966	3.964	3.961	3.958	3.955	3.954	3.950	3.948	3.946	3.942	3.941	3.940	3.938	3.935	3.934	3.932	3.932	3.931	3.930	3.930	3.930	3.930	3.929	3.929	3.930	3.930	3.930	3.931	3.932	3.934	3.934	3.936	3.938	3.939	3.941	3.942	3.945	3.948	3.949	3.951	3.955	3.956	3.960	3.961	3.965	3.968	3.970	3.972	3.976	3.979	3.981	3.984	3.988	3.990	3.994	3.996	3.998	3.999	4.001	4.004	4.006	4.008	4.009	4.010	4.012	4.012	4.012	4.014	4.012	4.014	4.012	4.011	4.010	4.010	4.008	4.005	4.001	4.000	3.996	3.991	3.989	3.984	3.980	3.974	3.968	3.961	3.956	3.949	3.941	3.935	3.926	3.920	3.911	3.904	3.896	3.888	3.879	3.871	3.862	3.855	3.846	3.838	3.829	3.822	3.814	3.806	3.799	3.794	3.788	3.781	3.775	3.771	3.766	3.762	3.760	3.758	3.755	3.754	3.752	3.754	3.754	3.755	3.758	3.761	3.765	3.770	3.775	3.780	3.788	3.794	3.802	3.810	3.820	3.830	3.839	3.850	3.860	3.871	3.884	3.895	3.908	3.920	3.932	3.945	3.959	3.970	3.982	3.995	4.008	4.019	4.031	4.043	4.052	4.062	4.072	4.081	4.090	4.096	4.104	4.111	4.116	4.120	4.124	4.126	4.129	4.129	4.129	4.128	4.125	4.122	4.119	4.112	4.106	4.099	4.091	4.081	4.070	4.060	4.046	4.034	4.020	4.005	3.990	3.972	3.955	3.936	3.919	3.899	3.878	3.855	3.835	3.811	3.789	3.765	3.741	3.718	3.694	3.669	3.644	3.619	3.594	3.569	3.544	3.519	3.492	3.468	3.441	3.416	3.391	3.366	3.342	3.318	3.295	3.271	3.248	3.224	3.201	3.179	3.158	3.135	3.114	3.094	3.074	3.054	3.034	3.015	2.996	2.979	2.960	2.942	2.925	2.909	2.892	2.876	2.860	2.844	2.830	2.815	2.799	2.785	2.770	2.756	2.741	2.728	2.714	2.700	2.685	2.670	2.656	2.642	2.629	2.615	2.599	2.585	2.570	2.555	2.539	2.524	2.508	2.492	2.476	2.459	2.444	2.426	2.409	2.390	2.371	2.354	2.335	2.315	2.296	2.278	2.256	2.238	2.216	2.194	2.174	2.151	2.131	2.109	2.086	2.064	2.041	2.019	1.996	1.972	1.949	1.925	1.901	1.879	1.855	1.832	1.808	1.784	1.760	1.736	1.712	1.689	1.666	1.642	1.620	1.598	1.574	1.552	1.530	1.510	1.488	1.466	1.446	1.426	1.408	1.389	1.370	1.352	1.335	1.319	1.302	1.288	1.272	1.259	1.245	1.234	1.222	1.211	1.201	1.192	1.184	1.178	1.171	1.166	1.161	1.158	1.155	1.154	1.152	1.152	1.154	1.156	1.160	1.162	1.168	1.174	1.179	1.188	1.195	1.204	1.214	1.224	1.235	1.248	1.259	1.272	1.285	1.299	1.314	1.329	1.344	1.360	1.375	1.391	1.409	1.424	1.440	1.458	1.475	1.491	1.508	1.525	1.540	1.556	1.570	1.585	1.600	1.615	1.628	1.641	1.654	1.665	1.676	1.688	1.698	1.706	1.715	1.721	1.728	1.734	1.739	1.742	1.745	1.748	1.749	1.749	1.749	1.746	1.744	1.742	1.738	1.731	1.725	1.718	1.711	1.702	1.692	1.682	1.672	1.660	1.649	1.636	1.621	1.609	1.594	1.580	1.565	1.550	1.534	1.518	1.501	1.484	1.468	1.450	1.434	1.416	1.399	1.382	1.365	1.348	1.330	1.314	1.295	1.279	1.264	1.246	1.230	1.214	1.199	1.182	1.168	1.152	1.139	1.124	1.110	1.095	1.082	1.069	1.055	1.042	1.029	1.018	1.004	0.992	0.981	0.969	0.958	0.948	0.936	0.924	0.914	0.902	0.892	0.881	0.871	0.860	0.850	0.840	0.829	0.820	0.810	0.800	0.790	0.780	0.770	0.760	0.750	0.740	0.730	0.720	0.710	0.700	0.690	0.680	0.670	0.661	0.652	0.641	0.632	0.622	0.614	0.604	0.595	0.588	0.579	0.569	0.560	0.552	0.544	0.536	0.529	0.520	0.514	0.509	0.501	0.495	0.488	0.482	0.475	0.470	0.466	0.461	0.458	0.454	0.451	0.449	0.446	0.444	0.441	0.441	0.440	0.440	0.441	0.441	0.444	0.445	0.448	0.451	0.455	0.459	0.464	0.469	0.475	0.481	0.488	0.495	0.504	0.511	0.521	0.530	0.540	0.550	0.561	0.571	0.584	0.595	0.608	0.620	0.632	0.646	0.660	0.675	0.688	0.702	0.716	0.731	0.746	0.761	0.776	0.790	0.805	0.819	0.834	0.848	0.862	0.876	0.889	0.902	0.915	0.926	0.939	0.949	0.960	0.970	0.980	0.989	0.998	1.005	1.011	1.018	1.024	1.028	1.030	1.032	1.034	1.034	1.034	1.032	1.030	1.026	1.022	1.016	1.011	1.002	0.995	0.985	0.975	0.964	0.951	0.939	0.924	0.909	0.894	0.878	0.859	0.841	0.822	0.804	0.784	0.761	0.740	0.718	0.696	0.672	0.650	0.628	0.602	0.580	0.555	0.531	0.507	0.484	0.459	0.436	0.412	0.390	0.366	0.344	0.321	0.300	0.278	0.256	0.236	0.216	0.196	0.178	0.159	0.142	0.126	0.110	0.094	0.079	0.065	0.052	0.040	0.028	0.016	0.006	-0.004	-0.012	-0.020	-0.029	-0.036	-0.042	
