# Supplementary material for: Motion onset VEPs can see through the blur
Source: Sci Rep. 2024 Sep 12;14:21296. doi: 10.1038/s41598-024-72483-z (PMC11393312; doi:10.1038/s41598-024-72483-z)
Supplement: Supplementary file 3 — Supplementary Information 3. [file 41598_2024_72483_MOESM3_ESM.zip › VEP_raw_data/source_data/SourceBlurVEP-S002_VEP_2023-03-24_10-57-01.txt]

0.000	0.000	99999.999	6250.000	50.000	-2193.000	-2061.000	6248.000	7.000	100.000	5.000	2.000	1.000	1.000	0.000	0.000	0.000	0.000	0.000	0.000	0.000	0.000	0.000	0.000	0.000	0.000	0.000	-2.376	-2.371	-2.365	-2.358	-2.352	-2.345	-2.338	-2.330	-2.322	-2.315	-2.306	-2.299	-2.290	-2.282	-2.274	-2.265	-2.258	-2.249	-2.240	-2.231	-2.222	-2.215	-2.208	-2.199	-2.191	-2.184	-2.176	-2.169	-2.161	-2.155	-2.150	-2.142	-2.136	-2.131	-2.126	-2.120	-2.115	-2.110	-2.105	-2.101	-2.098	-2.092	-2.090	-2.086	-2.084	-2.079	-2.075	-2.072	-2.070	-2.068	-2.064	-2.061	-2.058	-2.054	-2.051	-2.049	-2.045	-2.040	-2.038	-2.034	-2.029	-2.025	-2.020	-2.016	-2.010	-2.005	-1.999	-1.994	-1.986	-1.980	-1.974	-1.966	-1.958	-1.950	-1.941	-1.932	-1.924	-1.915	-1.905	-1.895	-1.885	-1.874	-1.864	-1.852	-1.842	-1.831	-1.820	-1.809	-1.796	-1.785	-1.774	-1.761	-1.750	-1.739	-1.726	-1.715	-1.704	-1.692	-1.681	-1.669	-1.659	-1.646	-1.636	-1.626	-1.615	-1.605	-1.596	-1.586	-1.576	-1.568	-1.559	-1.550	-1.541	-1.534	-1.526	-1.519	-1.512	-1.505	-1.499	-1.494	-1.488	-1.481	-1.478	-1.472	-1.468	-1.462	-1.458	-1.455	-1.451	-1.448	-1.445	-1.442	-1.440	-1.438	-1.436	-1.435	-1.434	-1.434	-1.432	-1.432	-1.432	-1.432	-1.434	-1.435	-1.436	-1.438	-1.439	-1.442	-1.445	-1.449	-1.451	-1.454	-1.459	-1.464	-1.468	-1.472	-1.479	-1.484	-1.490	-1.498	-1.504	-1.512	-1.519	-1.528	-1.536	-1.545	-1.555	-1.564	-1.574	-1.584	-1.595	-1.606	-1.618	-1.628	-1.640	-1.652	-1.665	-1.678	-1.689	-1.701	-1.716	-1.729	-1.741	-1.754	-1.768	-1.782	-1.796	-1.809	-1.822	-1.835	-1.849	-1.862	-1.875	-1.889	-1.901	-1.915	-1.926	-1.939	-1.950	-1.962	-1.972	-1.985	-1.995	-2.005	-2.015	-2.024	-2.033	-2.041	-2.050	-2.056	-2.064	-2.070	-2.076	-2.080	-2.086	-2.090	-2.094	-2.098	-2.100	-2.102	-2.104	-2.105	-2.106	-2.108	-2.106	-2.105	-2.105	-2.104	-2.101	-2.100	-2.096	-2.094	-2.090	-2.088	-2.084	-2.080	-2.076	-2.074	-2.069	-2.065	-2.061	-2.058	-2.055	-2.050	-2.047	-2.044	-2.041	-2.039	-2.036	-2.035	-2.033	-2.033	-2.030	-2.030	-2.030	-2.030	-2.033	-2.034	-2.036	-2.039	-2.042	-2.046	-2.050	-2.055	-2.061	-2.066	-2.072	-2.080	-2.088	-2.096	-2.105	-2.114	-2.122	-2.132	-2.142	-2.154	-2.165	-2.175	-2.188	-2.198	-2.210	-2.221	-2.234	-2.244	-2.256	-2.269	-2.279	-2.290	-2.301	-2.311	-2.322	-2.332	-2.342	-2.352	-2.361	-2.370	-2.378	-2.385	-2.392	-2.400	-2.406	-2.411	-2.418	-2.420	-2.425	-2.428	-2.429	-2.431	-2.434	-2.432	-2.434	-2.432	-2.431	-2.429	-2.428	-2.424	-2.420	-2.416	-2.411	-2.406	-2.400	-2.394	-2.386	-2.380	-2.374	-2.366	-2.358	-2.350	-2.341	-2.334	-2.324	-2.314	-2.305	-2.295	-2.286	-2.276	-2.266	-2.256	-2.246	-2.236	-2.224	-2.214	-2.204	-2.192	-2.182	-2.171	-2.161	-2.150	-2.140	-2.128	-2.118	-2.108	-2.096	-2.085	-2.074	-2.064	-2.051	-2.041	-2.030	-2.019	-2.007	-1.996	-1.985	-1.974	-1.961	-1.950	-1.938	-1.926	-1.914	-1.901	-1.890	-1.878	-1.865	-1.854	-1.840	-1.828	-1.815	-1.801	-1.790	-1.776	-1.762	-1.750	-1.738	-1.724	-1.710	-1.698	-1.684	-1.670	-1.656	-1.642	-1.630	-1.616	-1.602	-1.589	-1.575	-1.561	-1.548	-1.535	-1.520	-1.506	-1.492	-1.480	-1.466	-1.452	-1.439	-1.425	-1.410	-1.398	-1.384	-1.369	-1.355	-1.341	-1.326	-1.312	-1.299	-1.284	-1.269	-1.254	-1.239	-1.222	-1.208	-1.191	-1.175	-1.158	-1.141	-1.124	-1.106	-1.089	-1.069	-1.051	-1.031	-1.012	-0.992	-0.971	-0.950	-0.928	-0.906	-0.882	-0.859	-0.835	-0.812	-0.786	-0.761	-0.735	-0.708	-0.680	-0.652	-0.625	-0.596	-0.566	-0.536	-0.507	-0.476	-0.444	-0.412	-0.381	-0.348	-0.316	-0.282	-0.249	-0.214	-0.180	-0.146	-0.111	-0.076	-0.041	-0.006	0.029	0.064	0.099	0.134	0.170	0.205	0.240	0.274	0.310	0.344	0.379	0.411	0.445	0.479	0.512	0.545	0.576	0.609	0.639	0.669	0.699	0.729	0.758	0.785	0.814	0.841	0.868	0.892	0.919	0.942	0.966	0.990	1.012	1.034	1.055	1.076	1.098	1.116	1.135	1.154	1.171	1.189	1.205	1.221	1.236	1.251	1.266	1.280	1.295	1.308	1.321	1.335	1.348	1.360	1.374	1.386	1.399	1.411	1.422	1.435	1.448	1.460	1.472	1.486	1.499	1.511	1.525	1.538	1.552	1.566	1.580	1.595	1.611	1.625	1.641	1.658	1.674	1.690	1.709	1.725	1.744	1.761	1.780	1.799	1.818	1.838	1.856	1.878	1.898	1.919	1.939	1.960	1.980	2.001	2.022	2.044	2.064	2.085	2.106	2.128	2.148	2.168	2.189	2.209	2.228	2.248	2.266	2.285	2.302	2.320	2.338	2.355	2.370	2.386	2.400	2.415	2.429	2.441	2.454	2.465	2.475	2.485	2.494	2.502	2.510	2.518	2.522	2.529	2.534	2.538	2.539	2.541	2.544	2.544	2.542	2.542	2.541	2.538	2.535	2.531	2.528	2.521	2.516	2.510	2.502	2.495	2.486	2.479	2.470	2.460	2.449	2.440	2.430	2.419	2.408	2.395	2.384	2.371	2.359	2.348	2.335	2.324	2.311	2.299	2.288	2.276	2.262	2.251	2.241	2.229	2.218	2.206	2.196	2.186	2.176	2.168	2.158	2.148	2.141	2.132	2.124	2.118	2.110	2.104	2.099	2.092	2.088	2.084	2.078	2.074	2.071	2.069	2.066	2.064	2.062	2.060	2.059	2.058	2.058	2.056	2.056	2.056	2.056	2.056	2.058	2.058	2.058	2.060	2.059	2.061	2.062	2.062	2.062	2.064	2.064	2.065	2.065	2.065	2.064	2.064	2.064	2.062	2.061	2.060	2.059	2.056	2.054	2.051	2.047	2.044	2.040	2.035	2.031	2.025	2.021	2.014	2.007	2.001	1.994	1.988	1.980	1.972	1.962	1.955	1.945	1.936	1.925	1.915	1.905	1.894	1.882	1.871	1.859	1.848	1.834	1.821	1.808	1.795	1.782	1.769	1.754	1.739	1.725	1.711	1.696	1.681	1.668	1.651	1.636	1.622	1.608	1.590	1.576	1.560	1.545	1.530	1.514	1.499	1.484	1.468	1.452	1.438	1.421	1.408	1.391	1.378	1.361	1.348	1.334	1.319	1.305	1.291	1.278	1.264	1.251	1.238	1.225	1.212	1.200	1.188	1.176	1.165	1.155	1.144	1.135	1.125	1.116	1.108	1.100	1.092	1.085	1.080	1.074	1.069	1.064	1.060	1.056	1.055	1.052	1.051	1.051	1.052	1.054	1.055	1.058	1.061	1.065	1.070	1.076	1.082	1.089	1.098	1.106	1.116	1.126	1.136	1.149	1.160	1.174	1.186	1.200	1.215	1.230	1.245	1.261	1.278	1.295	1.312	1.329	1.348	1.365	1.382	1.400	1.419	1.436	1.454	1.471	1.488	1.506	1.522	1.538	1.555	1.571	1.586	1.600	1.615	1.629	1.641	1.655	1.666	1.676	1.688	1.696	1.706	1.714	1.721	1.729	1.734	1.739	1.744	1.746	1.749	1.750	1.752	1.751	1.751	1.751	1.750	1.748	1.744	1.741	1.738	1.732	1.730	1.725	1.719	1.714	1.708	1.700	1.695	1.688	1.681	1.675	1.669	1.661	1.655	1.649	1.641	1.635	1.629	1.622	1.618	1.611	1.606	1.600	1.596	1.591	1.588	1.584	1.580	1.578	1.575	1.574	1.571	1.570	1.569	1.569	1.569	1.569	1.569	1.570	1.571	1.574	1.576	1.579	1.582	1.586	1.590	1.594	1.599	1.604	1.609	1.615	1.621	1.628	1.634	1.640	1.648	1.654	1.661	1.670	1.678	1.685	1.694	1.702	1.711	1.720	1.729	1.739	1.748	1.758	1.768	1.776	1.786	1.795	1.805	1.815	1.825	1.834	1.842	1.852	1.861	1.871	1.880	1.889	1.898	1.905	1.912	1.921	1.929	1.936	1.942	1.949	1.955	1.960	1.966	1.971	1.975	1.978	1.981	1.984	1.986	1.988	1.988	1.989	1.988	1.988	1.986	1.984	1.982	1.979	1.974	1.970	1.965	1.960	1.954	1.946	1.939	1.931	1.922	1.914	1.905	1.895	1.884	1.874	1.862	1.851	1.839	1.826	1.814	1.802	1.790	1.776	1.764	1.750	1.738	1.724	1.711	1.699	1.685	1.672	1.659	1.646	1.634	1.621	1.610	1.598	1.586	1.575	1.565	1.555	1.545	1.535	1.525	1.516	1.509	1.500	1.492	1.485	1.479	1.471	1.465	1.460	1.454	1.450	1.445	1.440	1.436	1.432	1.430	1.426	1.424	1.421	1.419	1.416	1.415	1.412	1.411	1.410	1.408	1.406	1.405	1.404	1.401	1.401	1.399	1.398	1.396	1.394	1.391	1.390	1.388	1.385	1.381	1.379	1.375	1.372	1.368	1.364	1.360	1.355	1.351	1.345	1.341	1.336	1.330	1.325	1.319	1.311	1.305	1.299	1.292	1.285	1.278	1.270	1.264	1.255	1.248	1.241	1.234	1.226	1.219	1.212	1.204	1.196	1.189	1.182	1.176	1.169	1.162	1.155	1.149	1.142	1.138	1.132	1.126	1.120	1.115	1.110	1.106	1.101	1.096	1.092	1.089	1.085	1.081	1.078	1.075	1.072	1.069	1.066	1.062	1.060	1.058	1.055	1.054	1.051	1.049	1.045	1.044	1.040	1.039	1.035	1.032	1.030	1.026	1.024	1.020	1.016	1.012	1.009	1.004	1.000	0.996	0.990	0.984	0.980	0.974	0.968	0.960	0.954	0.946	0.939	0.931	0.922	0.915	0.906	0.898	0.888	0.878	0.869	0.858	0.848	0.836	0.825	0.815	0.802	0.791	0.780	0.769	0.756	0.744	0.731	0.719	0.706	0.695	0.682	0.670	0.658	0.645	0.634	0.622	0.610	0.599	0.586	0.576	0.565	0.554	0.545	0.535	0.525	0.516	0.506	0.499	0.490	0.484	0.478	0.471	0.464	0.459	0.455	0.451	0.446	0.444	0.440	0.439	0.436	0.436	0.436	0.435	0.436	0.438	0.439	0.441	0.442	0.446	0.450	0.454	0.458	0.464	0.468	0.472	0.479	0.484	0.490	0.496	0.502	0.509	0.516	0.522	0.529	0.535	0.541	0.548	0.554	0.559	0.565	0.571	0.576	0.582	0.586	0.591	0.595	0.598	0.601	0.604	0.606	0.608	0.610	0.611	0.612	0.611	0.610	0.610	0.608	0.606	0.604	0.600	0.598	0.594	0.589	0.584	0.579	0.572	0.566	0.561	0.554	0.545	0.539	0.531	0.524	0.514	0.505	0.498	0.489	0.479	0.470	0.461	0.451	0.442	0.432	0.422	0.412	0.402	0.394	0.385	0.375	0.366	0.355	0.346	0.338	0.328	0.319	0.310	0.301	0.291	0.282	0.274	0.266	0.258	0.250	0.241	0.234	0.225	0.218	0.210	0.202	0.194	0.186	0.179	0.170	0.164	0.156	0.148	0.141	0.132	0.125	0.118	0.110	0.104	0.095	0.089	0.081	0.074	0.066	0.058	0.051	0.044	0.035	0.028	0.021	0.012	0.005	-0.002	-0.009	-0.016	-0.024	-0.031	-0.039	-0.046	-0.052	-0.059	-0.065	-0.071	-0.078	-0.082	-0.088	-0.094	-0.098	-0.102	-0.106	-0.111	-0.114	-0.116	-0.120	-0.121	-0.122	-0.124	-0.124	-0.124	-0.124	-0.122	-0.121	-0.120	-0.118	-0.115	-0.110	-0.106	-0.101	-0.096	-0.090	-0.082	-0.076	-0.068	-0.060	-0.051	-0.041	-0.031	-0.021	-0.011	0.001	0.011	0.024	0.035	0.048	0.062	0.075	0.089	0.101	0.116	0.130	0.144	0.158	0.171	0.186	0.199	0.214	0.228	0.241	0.255	0.268	0.281	0.295	0.308	0.320	0.332	0.344	0.355	0.366	0.376	0.388	0.396	0.408	0.416	0.425	0.432	0.441	0.449	0.455	0.461	0.468	0.474	0.480	0.485	0.490	0.495	0.498	0.501	0.505	0.509	0.512	0.515	0.519	0.521	0.524	0.528	0.529	0.532	0.535	0.539	0.541	0.544	0.546	0.549	0.551	0.555	0.559	0.561	0.565	0.569	0.572	0.576	0.581	0.585	0.589	0.594	0.599	0.605	0.610	0.615	0.620	0.626	0.631	0.639	0.645	0.651	0.658	0.664	0.670	0.678	0.684	0.690	0.698	0.704	0.711	0.718	0.724	0.732	0.739	0.746	0.752	0.760	0.766	0.772	0.780	0.786	0.794	0.800	0.808	0.814	0.821	0.829	0.835	0.842	0.850	0.856	0.864	0.871	0.879	0.886	0.892	0.901	0.908	0.915	0.922	0.931	0.939	0.945	0.952	0.961	0.969	0.976	0.984	0.990	0.998	1.005	1.012	1.019	1.026	1.031	1.038	1.044	1.049	1.055	1.060	1.065	1.069	1.072	1.075	1.078	1.079	1.081	1.081	1.081	1.081	1.079	1.079	1.074	1.071	1.068	1.062	1.056	1.050	1.042	1.035	1.026	1.016	1.005	0.995	0.982	0.970	0.956	0.942	0.926	0.911	0.895	0.878	0.860	0.844	0.824	0.805	0.785	0.765	0.745	0.724	0.701	0.680	0.659	0.636	0.614	0.592	0.569	0.546	0.524	0.500	0.478	0.455	0.432	0.410	0.388	0.365	0.344	0.321	0.300	0.279	0.259	0.238	0.216	0.198	0.178	0.158	0.140	0.120	0.102	0.084	0.066	0.049	0.032	0.016	0.000	-0.016	-0.031	-0.046	-0.061	-0.076	-0.090	-0.105	-0.118	-0.131	-0.145	-0.158	-0.171	-0.184	-0.196	-0.209	-0.221	-0.234	-0.246	-0.259	-0.270	-0.282	-0.295	-0.308	-0.320	-0.332	-0.344	-0.356	-0.369	-0.382	-0.394	-0.408	-0.420	-0.434	-0.446	-0.460	-0.474	-0.486	-0.500	-0.514	-0.528	-0.541	-0.556	-0.570	-0.584	-0.599	-0.614	-0.628	-0.642	-0.656	-0.672	-0.686	-0.701	-0.716	-0.731	-0.746	-0.760	-0.775	-0.789	-0.805	-0.819	-0.832	-0.846	-0.861	-0.875	-0.889	-0.901	-0.915	-0.929	-0.941	-0.955	-0.968	-0.980	-0.991	-1.002	-1.014	-1.026	-1.036	-1.048	-1.058	-1.066	-1.078	-1.086	-1.095	-1.104	-1.112	-1.120	-1.128	-1.135	-1.141	-1.148	-1.155	-1.160	-1.165	-1.170	-1.175	-1.180	-1.185	-1.189	-1.191	-1.195	-1.198	-1.201	-1.202	-1.204	-1.205	-1.208	-1.208	-1.209	-1.209	-1.209	-1.208	-1.208	-1.206	-1.205	-1.202	-1.199	-1.198	-1.194	-1.190	-1.188	-1.182	-1.179	-1.174	-1.169	-1.164	-1.156	-1.150	-1.144	-1.138	-1.130	-1.122	-1.112	-1.105	-1.096	-1.088	-1.078	-1.068	-1.058	-1.048	-1.036	-1.025	-1.015	-1.002	-0.991	-0.980	-0.968	-0.954	-0.941	-0.929	-0.916	-0.904	-0.891	-0.879	-0.865	-0.852	-0.839	-0.826	-0.814	-0.800	-0.788	-0.774	-0.762	-0.749	-0.736	-0.724	-0.711	-0.699	-0.688	-0.675	-0.664	-0.651	-0.640	-0.629	-0.618	-0.606	-0.595	-0.584	-0.574	-0.564	-0.552	-0.541	-0.532	-0.522	-0.511	-0.501	-0.491	-0.482	-0.471	-0.461	-0.451	-0.440	-0.430	-0.420	-0.410	-0.399	-0.389	-0.378	-0.366	-0.356	-0.345	-0.334	-0.322	-0.311	-0.299	-0.288	-0.275	-0.264	-0.250	-0.238	-0.226	-0.212	-0.200	-0.186	-0.174	-0.161	-0.148	-0.134	-0.121	-0.109	-0.094	-0.081	-0.068	-0.054	-0.041	-0.029	-0.015	-0.002	0.010	0.021	0.034	0.046	0.058	0.070	0.081	0.092	0.102	0.112	0.122	0.132	0.142	0.151	0.159	0.168	0.175	0.182	0.190	0.198	0.202	0.209	0.215	0.220	0.225	0.229	0.234	0.238	0.241	0.244	0.248	0.250	0.252	0.255	0.258	0.259	0.260	0.261	0.262	0.262	0.264	0.265	0.265	0.266	0.266	0.266	0.266	0.266	0.266	0.266	0.266	0.265	0.265	0.264	0.264	0.262	0.262	0.261	0.259	0.259	0.255	0.254	0.252	0.250	0.248	0.245	0.242	0.239	0.236	0.232	0.229	0.225	0.220	0.215	0.211	0.206	0.200	0.194	0.189	0.182	0.176	0.170	0.161	0.155	0.148	0.139	0.131	0.124	0.116	0.108	0.099	0.091	0.082	0.074	0.066	0.058	0.050	0.041	0.034	0.028	0.019	0.012	0.005	-0.001	-0.006	-0.011	-0.018	-0.021	-0.025	-0.029	-0.031	-0.034	-0.036	-0.038	-0.038	-0.038	-0.035	-0.034	-0.032	-0.029	-0.026	-0.021	-0.018	-0.012	-0.006	0.000	0.006	0.014	0.021	0.029	0.038	0.046	0.055	0.065	0.075	0.084	0.094	0.104	0.114	0.124	0.134	0.144	0.152	0.162	0.171	0.180	0.188	0.196	0.205	0.211	0.219	0.225	0.230	0.236	0.240	0.244	0.248	0.251	0.254	0.255	0.258	0.258	0.258	0.256	0.255	0.254	0.251	0.248	0.244	0.239	0.235	0.229	0.224	0.218	0.210	0.204	0.196	0.189	0.179	0.170	0.162	0.152	0.142	0.134	0.124	0.115	0.104	0.094	0.084	0.072	0.062	0.051	0.041	0.030	0.020	0.008	-0.002	-0.014	-0.024	-0.036	-0.046	-0.058	-0.068	-0.079	-0.090	-0.101	-0.111	-0.121	-0.132	-0.144	-0.154	-0.164	-0.175	-0.185	-0.195	-0.205	-0.216	-0.226	-0.235	-0.246	-0.255	-0.265	-0.274	-0.285	-0.294	-0.304	-0.312	-0.321	-0.330	-0.339	-0.346	-0.355	-0.362	-0.371	-0.379	-0.386	-0.392	-0.399	-0.405	-0.412	-0.418	-0.424	-0.429	-0.434	-0.438	-0.442	-0.446	-0.450	-0.452	-0.455	-0.458	-0.459	-0.461	-0.462	-0.462	-0.464	-0.464	-0.464	-0.462	-0.461	-0.460	-0.458	-0.455	-0.452	-0.450	-0.448	-0.444	-0.440	-0.436	-0.432	-0.428	-0.424	-0.419	-0.414	-0.409	-0.404	-0.399	-0.392	-0.389	-0.382	-0.378	-0.372	-0.368	-0.362	-0.358	-0.352	-0.348	-0.342	-0.338	-0.334	-0.329	-0.325	-0.321	-0.318	-0.315	-0.312	-0.309	-0.306	-0.304	-0.302	-0.301	-0.299	-0.298	-0.295	-0.295	-0.294	-0.292	-0.292	-0.292	-0.294	-0.292	-0.292	-0.294	-0.292	-0.294	-0.294	-0.294	-0.295	-0.295	-0.295	-0.295	-0.295	-0.295	-0.294	-0.294	-0.292	-0.291	-0.291	-0.289	-0.288	-0.285	-0.282	-0.280	-0.276	-0.272	-0.269	-0.264	-0.259	-0.254	-0.248	-0.241	-0.235	-0.229	-0.220	-0.212	-0.204	-0.196	-0.186	-0.176	-0.168	-0.158	-0.148	-0.136	-0.125	-0.115	-0.104	-0.094	-0.082	-0.071	-0.060	-0.050	-0.038	-0.028	-0.018	-0.008	0.002	0.012	0.021	0.030	0.040	0.048	0.054	0.060	0.066	0.072	0.078	0.081	0.084	0.088	0.089	0.090	0.091	0.090	0.089	0.086	0.084	0.080	0.076	0.071	0.065	0.058	0.050	0.042	0.034	0.025	0.015	0.004	-0.006	-0.018	-0.030	-0.042	-0.054	-0.068	-0.080	-0.092	-0.106	-0.119	-0.131	-0.145	-0.158	-0.170	-0.181	-0.194	-0.205	-0.215	-0.226	-0.236	-0.245	-0.254	-0.261	-0.269	-0.276	-0.281	-0.285	-0.290	-0.292	-0.294	-0.295	-0.296	-0.295	-0.294	-0.290	-0.286	-0.281	-0.274	-0.268	-0.260	-0.250	-0.240	-0.229	-0.218	-0.204	-0.191	-0.175	-0.160	-0.144	-0.128	-0.110	-0.091	-0.074	-0.052	-0.034	-0.014	0.006	0.026	0.048	0.068	0.089	0.110	0.130	0.151	0.172	0.192	0.214	0.232	0.252	0.271	0.290	0.308	0.325	0.342	0.358	0.372	0.386	0.401	0.414	0.426	0.438	0.448	0.456	0.465	0.472	0.479	0.484	0.489	0.492	0.496	0.498	0.499	0.499	0.498	0.496	0.494	0.491	0.489	0.484	0.479	0.474	0.468	0.462	0.455	0.448	0.440	0.432	0.425	0.416	0.409	0.400	0.391	0.384	0.375	0.368	0.359	0.352	0.345	0.338	0.331	0.324	0.318	0.312	0.308	0.301	0.296	0.292	0.289	0.286	0.282	0.280	0.279	0.278	0.276	0.275	0.275	0.275	0.276	0.278	0.279	0.281	0.282	0.284	0.288	0.290	0.292	0.296	0.300	0.302	0.306	0.310	0.314	0.316	0.321	0.325	0.328	0.331	0.335	0.339	0.342	0.345	0.349	0.351	0.354	0.358	0.361	0.364	0.365	0.368	0.371	0.374	0.375	0.378	0.379	0.381	0.384	0.386	0.389	0.390	0.391	0.395	0.398	0.399	0.401	0.404	0.406	0.410	0.412	0.415	0.419	0.422	0.426	0.430	0.434	0.438	0.441	0.446	0.450	0.455	0.459	0.464	0.469	0.474	0.478	0.482	0.486	0.490	0.495	0.499	0.502	0.506	0.510	0.512	0.516	0.516	0.519	0.520	0.521	0.521	0.521	0.520	0.519	0.516	0.514	0.511	0.506	0.502	0.498	0.491	0.485	0.478	0.469	0.461	0.452	0.442	0.431	0.420	0.408	0.396	0.384	0.370	0.356	0.341	0.328	0.312	0.296	0.280	0.265	0.249	0.232	0.216	0.200	0.184	0.168	0.150	0.135	0.118	0.102	0.088	0.071	0.056	0.042	0.028	0.014	0.001	-0.012	-0.025	-0.036	-0.048	-0.058	-0.068	-0.076	-0.085	-0.094	-0.101	-0.108	-0.112	-0.118	-0.122	-0.126	-0.129	-0.131	-0.132	-0.132	-0.134	-0.132	-0.131	-0.129	-0.126	-0.125	-0.121	-0.116	-0.111	-0.106	-0.101	-0.095	-0.088	-0.081	-0.074	-0.068	-0.059	-0.052	-0.044	-0.035	-0.026	-0.019	-0.011	-0.002	0.005	0.014	0.022	0.030	0.038	0.045	0.052	0.059	0.065	0.071	0.079	0.084	0.089	0.094	0.099	0.102	0.106	0.110	0.112	0.115	0.118	0.120	0.121	0.122	0.122	0.122	0.122	0.121	0.121	0.119	0.118	0.116	0.115	0.114	0.111	0.109	0.108	0.105	0.102	0.100	0.098	0.096	0.092	0.091	0.089	0.088	0.085	0.085	0.084	0.082	0.081	0.081	0.081	0.081	0.082	0.082	0.084	0.085	0.086	0.088	0.089	0.090	0.092	0.094	0.095	0.098	0.099	0.100	0.102	0.104	0.105	0.106	0.106	0.108	0.106	0.106	0.104	0.102	0.100	0.098	0.094	0.090	0.084	0.078	0.071	0.062	0.055	0.045	0.034	0.022	0.009	-0.004	-0.019	-0.034	-0.050	-0.069	-0.088	-0.106	-0.128	-0.148	-0.169	-0.192	-0.215	-0.240	-0.265	-0.290	-0.316	-0.342	-0.370	-0.396	-0.424	-0.451	-0.479	-0.507	-0.535	-0.562	-0.590	-0.618	-0.645	-0.672	-0.699	-0.724	-0.750	-0.774	-0.798	-0.821	-0.844	-0.866	-0.886	-0.908	-0.926	-0.945	-0.962	-0.979	-0.995	-1.009	-1.022	-1.035	-1.046	-1.056	-1.065	-1.074	-1.081	-1.089	-1.095	-1.099	-1.102	-1.108	-1.110	-1.110	-1.112	-1.112	-1.112	-1.111	-1.110	-1.110	-1.108	-1.105	-1.101	-1.099	-1.096	-1.094	-1.090	-1.088	-1.082	-1.080	-1.078	-1.075	-1.072	-1.069	-1.068	-1.066	-1.065	-1.064	-1.064	-1.065	-1.065	-1.066	-1.068	-1.070	-1.074	-1.078	-1.081	-1.086	-1.092	-1.099	-1.106	-1.112	-1.122	-1.130	-1.140	-1.151	-1.162	-1.172	-1.186	-1.198	-1.211	-1.225	-1.240	-1.254	-1.270	-1.285	-1.300	-1.316	-1.334	-1.350	-1.368	-1.385	-1.402	-1.420	-1.439	-1.455	-1.474	-1.491	-1.509	-1.526	-1.545	-1.561	-1.579	-1.596	-1.612	-1.629	-1.645	-1.661	-1.675	-1.690	-1.705	-1.720	-1.732	-1.746	-1.759	-1.771	-1.781	-1.794	-1.804	-1.815	-1.824	-1.834	-1.841	-1.850	-1.856	-1.864	-1.870	-1.876	-1.881	-1.888	-1.891	-1.895	-1.899	-1.901	-1.905	-1.908	-1.909	-1.911	-1.914	-1.915	-1.916	-1.916	-1.918	-1.918	-1.919	-1.920	-1.920	-1.920	-1.920	-1.921	-1.921	-1.921	-1.922	-1.922	-1.922	-1.924	-1.925	-1.926	-1.928	-1.929	-1.929	-1.931	-1.934	-1.938	-1.940	-1.942	-1.945	-1.949	-1.952	-1.958	-1.961	-1.966	-1.972	-1.978	-1.984	-1.990	-1.996	-2.002	-2.011	-2.019	-2.026	-2.035	-2.044	-2.052	-2.061	-2.071	-2.081	-2.091	-2.101	-2.112	-2.122	-2.134	-2.146	-2.156	-2.169	-2.180	-2.191	-2.202	-2.214	-2.225	-2.238	-2.248	-2.259	-2.270	-2.280	-2.291	-2.301	-2.312	-2.321	-2.330	-2.339	-2.348	-2.355	-2.362	-2.370	-2.376	-2.381	-2.386	-2.390	-2.395	-2.399	-2.401	-2.404	-2.404	-2.404	-2.404	-2.404	-2.401	-2.399	-2.396	-2.392	-2.388	-2.384	-2.378	-2.370	-2.364	-2.356	-2.348	-2.339	-2.329	-2.319	-2.309	-2.298	-2.286	-2.274	-2.262	-2.249	-2.236	-2.222	-2.209	-2.195	-2.181	-2.166	-2.152	-2.138	-2.122	-2.106	-2.092	-2.076	-2.061	-2.046	-2.031	-2.015	-2.000	-1.984	-1.970	-1.954	-1.939	-1.924	-1.909	-1.894	-1.879	-1.864	-1.850	-1.834	-1.820	-1.805	-1.791	-1.778	-1.764	-1.750	-1.736	-1.724	-1.710	-1.696	-1.685	-1.671	-1.659	-1.648	-1.635	-1.622	-1.611	-1.600	-1.590	-1.580	-1.570	-1.560	-1.551	-1.542	-1.534	-1.525	-1.519	-1.510	-1.504	-1.498	-1.492	-1.488	-1.484	-1.479	-1.476	-1.474	-1.471	-1.470	-1.469	-1.468	-1.469	-1.470	-1.470	-1.472	-1.475	-1.478	-1.481	-1.485	-1.490	-1.495	-1.500	-1.506	-1.512	-1.520	-1.526	-1.532	-1.541	-1.549	-1.558	-1.565	-1.574	-1.581	-1.590	-1.599	-1.608	-1.616	-1.625	-1.632	-1.641	-1.650	-1.658	-1.665	-1.671	-1.679	-1.686	-1.692	-1.699	-1.705	-1.711	-1.716	-1.721	-1.725	-1.730	-1.734	-1.736	-1.741	-1.744	-1.746	-1.748	-1.750	-1.751	-1.752	-1.754	-1.754	-1.754	-1.754	-1.755	-1.754	-1.754	-1.754	-1.752	-1.751	-1.750	-1.749	-1.748	-1.746	-1.745	-1.744	-1.742	-1.741	-1.740	-1.739	-1.739	-1.738	-1.735	-1.734	-1.734	-1.734	-1.732	-1.731	-1.731	-1.731	-1.731	-1.732	-1.732	-1.732	-1.734	-1.735	-1.736	-1.738	-1.739	-1.741	-1.742	-1.745	-1.748	-1.750	-1.754	-1.756	-1.760	-1.764	-1.768	-1.772	-1.776	-1.781	-1.786	-1.791	-1.796	-1.801	-1.809	-1.815	-1.821	-1.828	-1.835	-1.842	-1.850	-1.858	-1.866	-1.874	-1.881	-1.891	-1.899	-1.909	-1.918	-1.928	-1.936	-1.945	-1.956	-1.965	-1.975	-1.985	-1.995	-2.005	-2.015	-2.025	-2.035	-2.046	-2.055	-2.065	-2.075	-2.084	-2.094	-2.104	-2.111	-2.120	-2.129	-2.136	-2.144	-2.151	-2.160	-2.166	-2.172	-2.179	-2.184	-2.189	-2.194	-2.199	-2.201	-2.205	-2.209	-2.211	-2.212	-2.214	-2.214	-2.215	-2.215	-2.215	-2.214	-2.212	-2.210	-2.209	-2.206	-2.202	-2.199	-2.196	-2.191	-2.188	-2.182	-2.178	-2.171	-2.166	-2.160	-2.155	-2.149	-2.142	-2.136	-2.130	-2.122	-2.115	-2.109	-2.102	-2.096	-2.090	-2.084	-2.078	-2.071	-2.065	-2.059	-2.054	-2.049	-2.042	-2.038	-2.034	-2.027	-2.024	-2.020	-2.018	-2.014	-2.010	-2.006	-2.004	-2.000	-1.998	-1.996	-1.994	-1.992	-1.991	-1.989	-1.988	-1.986	-1.985	-1.985	-1.984	-1.982	-1.982	-1.981	-1.980	-1.979	-1.979	-1.978	-1.975	-1.975	-1.972	-1.970	-1.969	-1.968	-1.965	-1.962	-1.960	-1.956	-1.954	-1.949	-1.946	-1.941	-1.936	-1.931	-1.926	-1.921	-1.915	-1.909	-1.902	-1.895	-1.889	-1.881	-1.872	-1.865	-1.856	-1.848	-1.838	-1.830	-1.820	-1.810	-1.800	-1.791	-1.780	-1.770	-1.759	-1.750	-1.739	-1.729	-1.718	-1.706	-1.696	-1.686	-1.675	-1.666	-1.656	-1.645	-1.635	-1.626	-1.618	-1.609	-1.599	-1.591	-1.582	-1.574	-1.566	-1.559	-1.551	-1.544	-1.538	-1.531	-1.526	-1.521	-1.515	-1.510	-1.506	-1.501	-1.499	-1.495	-1.492	-1.489	-1.488	-1.485	-1.484	-1.482	-1.482	-1.481	-1.482	-1.482	-1.484	-1.484	-1.486	-1.488	-1.491	-1.494	-1.496	-1.500	-1.504	-1.509	-1.514	-1.519	-1.524	-1.529	-1.535	-1.541	-1.548	-1.555	-1.564	-1.570	-1.579	-1.586	-1.596	-1.604	-1.614	-1.624	-1.634	-1.644	-1.655	-1.665	-1.675	-1.688	-1.699	-1.710	-1.722	-1.735	-1.748	-1.760	-1.774	-1.788	-1.801	-1.814	-1.828	-1.841	-1.856	-1.870	-1.884	-1.899	-1.912	-1.926	-1.942	-1.958	-1.971	-1.985	-1.999	-2.015	-2.029	-2.041	-2.056	-2.070	-2.084	-2.098	-2.110	-2.122	-2.135	-2.146	-2.158	-2.170	-2.181	-2.191	-2.200	-2.210	-2.220	-2.228	-2.235	-2.242	-2.249	-2.255	-2.260	-2.265	-2.270	-2.274	-2.276	-2.278	-2.280	-2.280	-2.281	-2.281	-2.280	-2.278	-2.276	-2.274	-2.270	-2.268	-2.262	-2.258	-2.251	-2.246	-2.240	-2.234	-2.228	-2.221	-2.215	-2.208	-2.200	-2.192	-2.185	-2.176	-2.170	-2.162	-2.156	-2.149	-2.142	-2.136	-2.130	-2.124	-2.119	-2.115	-2.110	-2.108	-2.104	-2.101	-2.099	-2.098	-2.096	-2.096	-2.096	-2.099	-2.100	-2.102	-2.105	-2.110	-2.114	-2.119	-2.125	-2.130	-2.138	-2.145	-2.152	-2.161	-2.170	-2.179	-2.189	-2.198	-2.209	-2.219	-2.229	-2.240	-2.251	-2.261	-2.272	-2.282	-2.294	-2.305	-2.315	-2.326	-2.336	-2.346	-2.356	-2.366	-2.375	-2.384	-2.391	-2.399	-2.406	-2.414	-2.420	-2.426	-2.430	-2.435	-2.440	-2.442	-2.445	-2.449	-2.450	-2.451	-2.452	-2.452	-2.452	-2.450	-2.450	-2.448	-2.445	-2.442	-2.438	-2.434	-2.430	-2.426	-2.421	-2.415	-2.410	-2.405	-2.398	-2.391	-2.385	-2.378	-2.370	-2.364	-2.356	-2.349	-2.341	-2.334	-2.325	-2.318	-2.309	-2.300	-2.292	-2.284	-2.276	-2.268	-2.259	-2.250	-2.240	-2.231	-2.222	-2.214	-2.205	-2.195	-2.188	-2.178	-2.168	-2.158	-2.149	-2.138	-2.129	-2.119	-2.109	-2.098	-2.086	-2.076	-2.065	-2.054	-2.042	-2.031	-2.019	-2.007	-1.995	-1.981	-1.970	-1.956	-1.944	-1.930	-1.916	-1.902	-1.889	-1.874	-1.860	-1.845	-1.830	-1.815	-1.800	-1.784	-1.768	-1.752	-1.736	-1.720	-1.704	-1.688	-1.670	-1.654	-1.638	-1.620	-1.604	-1.586	-1.569	-1.551	-1.535	-1.518	-1.500	-1.481	-1.465	-1.446	-1.429	-1.411	-1.394	-1.375	-1.358	-1.339	-1.321	-1.302	-1.284	-1.265	-1.248	-1.228	-1.208	-1.190	-1.170	-1.150	-1.131	-1.111	-1.091	-1.070	-1.050	-1.030	-1.009	-0.986	-0.964	-0.942	-0.920	-0.896	-0.874	-0.850	-0.826	-0.802	-0.778	-0.752	-0.728	-0.700	-0.675	-0.649	-0.621	-0.594	-0.565	-0.538	-0.509	-0.480	-0.450	-0.421	-0.391	-0.361	-0.330	-0.300	-0.269	-0.236	-0.205	-0.174	-0.141	-0.109	-0.076	-0.045	-0.011	0.021	0.054	0.086	0.120	0.151	0.184	0.215	0.249	0.280	0.312	0.344	0.375	0.405	0.438	0.468	0.498	0.528	0.555	0.584	0.611	0.640	0.666	0.692	0.719	0.744	0.769	0.792	0.816	0.839	0.860	0.881	0.904	0.922	0.942	0.961	0.979	0.996	1.014	1.029	1.045	1.060	1.072	1.088	1.100	1.112	1.124	1.135	1.145	1.156	1.166	1.176	1.186	1.194	1.202	1.210	1.219	1.226	1.234	1.241	1.248	1.256	1.264	1.270	1.278	1.285	1.292	1.299	1.308	1.316	1.324	1.331	1.341	1.350	1.359	1.370	1.380	1.390	1.401	1.412	1.424	1.438	1.450	1.464	1.478	1.491	1.505	1.520	1.536	1.552	1.568	1.584	1.602	1.619	1.636	1.654	1.672	1.690	1.709	1.728	1.748	1.766	1.785	1.804	1.824	1.842	1.861	1.879	1.899	1.916	1.935	1.952	1.970	1.988	2.004	2.021	2.036	2.051	2.066	2.080	2.094	2.106	2.120	2.131	2.144	2.152	2.164	2.172	2.181	2.189	2.195	2.202	2.206	2.211	2.215	2.219	2.220	2.222	2.224	2.224	2.224	2.222	2.220	2.218	2.215	2.212	2.208	2.202	2.198	2.192	2.185	2.179	2.172	2.164	2.156	2.148	2.140	2.131	2.122	2.114	2.105	2.096	2.088	2.078	2.068	2.060	2.050	2.041	2.034	2.025	2.016	2.007	2.000	1.994	1.986	1.979	1.972	1.966	1.961	1.956	1.951	1.948	1.944	1.940	1.938	1.935	1.934	1.932	1.932	1.931	1.931	1.932	1.934	1.935	1.938	1.941	1.945	1.949	1.952	1.958	1.964	1.969	1.975	1.981	1.988	1.995	2.001	2.010	2.018	2.026	2.034	2.042	2.051	2.060	2.069	2.078	2.085	2.095	2.102	2.111	2.120	2.129	2.138	2.145	2.151	2.159	2.165	2.172	2.179	2.185	2.190	2.195	2.199	2.202	2.206	2.210	2.211	2.214	2.216	2.216	2.216	2.216	2.216	2.215	2.212	2.210	2.208	2.204	2.199	2.194	2.189	2.184	2.176	2.170	2.162	2.154	2.145	2.136	2.128	2.118	2.108	2.096	2.085	2.074	2.062	2.051	2.039	2.025	2.013	1.999	1.986	1.972	1.959	1.946	1.932	1.919	1.904	1.890	1.876	1.862	1.849	1.835	1.820	1.808	1.794	1.781	1.768	1.754	1.742	1.730	1.718	1.704	1.692	1.681	1.671	1.659	1.649	1.639	1.630	1.620	1.611	1.602	1.595	1.586	1.580	1.574	1.568	1.562	1.556	1.554	1.550	1.546	1.544	1.541	1.541	1.540	1.540	1.541	1.542	1.545	1.548	1.550	1.554	1.560	1.565	1.571	1.579	1.586	1.594	1.604	1.614	1.624	1.635	1.646	1.658	1.671	1.684	1.699	1.712	1.728	1.741	1.758	1.775	1.791	1.806	1.824	1.841	1.859	1.876	1.895	1.911	1.930	1.948	1.966	1.984	2.001	2.019	2.036	2.052	2.069	2.085	2.101	2.115	2.130	2.145	2.159	2.172	2.185	2.198	2.208	2.219	2.228	2.238	2.246	2.254	2.261	2.266	2.271	2.278	2.280	2.282	2.285	2.286	2.286	2.286	2.285	2.284	2.281	2.278	2.274	2.270	2.264	2.259	2.252	2.245	2.238	2.230	2.222	2.212	2.204	2.195	2.184	2.174	2.164	2.154	2.142	2.131	2.120	2.109	2.098	2.088	2.075	2.065	2.052	2.041	2.030	2.020	2.009	1.999	1.989	1.979	1.969	1.959	1.950	1.941	1.932	1.924	1.916	1.908	1.900	1.894	1.888	1.881	1.876	1.871	1.865	1.861	1.858	1.854	1.850	1.848	1.845	1.842	1.842	1.841	1.840	1.840	1.840	1.840	1.841	1.842	1.844	1.845	1.848	1.850	1.852	1.856	1.859	1.862	1.866	1.870	1.874	1.878	1.882	1.886	1.891	1.896	1.901	1.905	1.910	1.914	1.919	1.922	1.928	1.930	1.935	1.939	1.942	1.945	1.948	1.950	1.952	1.954	1.956	1.956	1.958	1.956	1.958	1.955	1.955	1.952	1.950	1.946	1.944	1.939	1.934	1.929	1.922	1.916	1.909	1.901	1.892	1.882	1.874	1.862	1.852	1.841	1.829	1.818	1.804	1.790	1.776	1.762	1.746	1.731	1.715	1.700	1.684	1.666	1.650	1.634	1.616	1.599	1.581	1.565	1.548	1.530	1.512	1.496	1.479	1.462	1.446	1.430	1.414	1.398	1.382	1.368	1.352	1.338	1.325	1.311	1.298	1.286	1.274	1.262	1.252	1.242	1.232	1.224	1.215	1.208	1.200	1.194	1.188	1.182	1.178	1.172	1.168	1.164	1.160	1.159	1.155	1.152	1.151	1.149	1.149	1.148	1.146	1.146	1.145	1.145	1.145	1.144	1.144	1.142	1.142	1.141	1.141	1.140	1.139	1.138	1.135	1.132	1.130	1.129	1.125	1.122	1.119	1.115	1.110	1.105	1.100	1.094	1.088	1.082	1.076	1.069	1.062	1.054	1.046	1.039	1.029	1.021	1.011	1.002	0.994	0.985	0.975	0.965	0.958	0.948	0.939	0.929	0.920	0.911	0.902	0.894	0.886	0.878	0.870	0.862	0.856	0.849	0.842	0.838	0.831	0.826	0.821	0.818	0.812	0.810	0.808	0.805	0.802	0.800	0.798	0.798	0.798	0.796	0.795	0.796	0.798	0.798	0.798	0.799	0.800	0.801	0.802	0.804	0.805	0.808	0.808	0.809	0.810	0.812	0.812	0.814	0.814	0.814	0.814	0.812	0.812	0.812	0.811	0.810	0.808	0.806	0.804	0.801	0.798	0.794	0.790	0.788	0.782	0.778	0.772	0.768	0.760	0.755	0.749	0.741	0.734	0.728	0.719	0.712	0.704	0.696	0.688	0.680	0.671	0.662	0.654	0.646	0.638	0.629	0.620	0.611	0.604	0.595	0.588	0.580	0.571	0.564	0.556	0.550	0.542	0.536	0.530	0.524	0.518	0.512	0.507	0.505	0.500	0.496	0.494	0.490	0.489	0.488	0.485	0.485	0.484	0.485	0.486	0.488	0.490	0.491	0.494	0.498	0.501	0.506	0.511	0.518	0.522	0.530	0.535	0.544	0.550	0.559	0.568	0.576	0.585	0.595	0.604	0.615	0.625	0.636	0.646	0.656	0.668	0.679	0.689	0.700	0.710	0.721	0.731	0.742	0.752	0.762	0.772	0.781	0.791	0.800	0.808	0.816	0.824	0.830	0.838	0.842	0.848	0.852	0.856	0.860	0.864	0.866	0.868	0.870	0.870	0.870	0.869	0.869	0.866	0.864	0.861	0.858	0.854	0.850	0.844	0.839	0.834	0.826	0.820	0.814	0.805	0.798	0.790	0.781	0.774	0.765	0.756	0.749	0.740	0.731	0.721	0.712	0.704	0.695	0.686	0.678	0.669	0.660	0.652	0.642	0.636	0.628	0.620	0.612	0.605	0.598	0.590	0.585	0.578	0.571	0.565	0.559	0.554	0.548	0.542	0.538	0.531	0.528	0.522	0.518	0.514	0.509	0.505	0.500	0.496	0.492	0.488	0.484	0.480	0.476	0.472	0.469	0.465	0.461	0.458	0.454	0.450	0.446	0.441	0.439	0.435	0.431	0.428	0.425	0.421	0.418	0.414	0.410	0.409	0.405	0.402	0.400	0.396	0.395	0.392	0.391	0.389	0.388	0.388	0.388	0.386	0.386	0.386	0.388	0.388	0.389	0.390	0.392	0.395	0.398	0.400	0.405	0.408	0.411	0.416	0.420	0.426	0.431	0.438	0.444	0.450	0.458	0.464	0.471	0.479	0.488	0.495	0.502	0.511	0.519	0.528	0.536	0.545	0.554	0.562	0.571	0.579	0.588	0.596	0.605	0.612	0.619	0.628	0.634	0.641	0.649	0.655	0.661	0.668	0.672	0.678	0.682	0.689	0.691	0.695	0.699	0.701	0.704	0.706	0.708	0.710	0.710	0.711	0.712	0.712	0.711	0.710	0.710	0.709	0.708	0.705	0.704	0.700	0.699	0.696	0.694	0.690	0.689	0.686	0.682	0.680	0.678	0.675	0.672	0.670	0.668	0.666	0.665	0.664	0.662	0.661	0.660	0.660	0.660	0.660	0.660	0.661	0.662	0.664	0.666	0.669	0.670	0.674	0.675	0.679	0.682	0.685	0.690	0.694	0.699	0.704	0.710	0.715	0.720	0.725	0.731	0.738	0.744	0.750	0.756	0.762	0.769	0.776	0.782	0.790	0.796	0.802	0.810	0.816	0.824	0.830	0.836	0.842	0.851	0.858	0.864	0.871	0.879	0.886	0.892	0.899	0.906	0.912	0.920	0.928	0.935	0.941	0.949	0.955	0.962	0.970	0.978	0.985	0.991	0.999	1.006	1.014	1.020	1.028	1.035	1.041	1.049	1.055	1.062	1.070	1.076	1.082	1.088	1.092	1.099	1.105	1.110	1.114	1.118	1.121	1.125	1.128	1.130	1.131	1.132	1.134	1.134	1.134	1.132	1.131	1.129	1.126	1.122	1.119	1.114	1.108	1.101	1.095	1.086	1.078	1.069	1.060	1.049	1.038	1.026	1.012	1.000	0.986	0.972	0.958	0.941	0.925	0.909	0.892	0.876	0.858	0.840	0.821	0.802	0.782	0.765	0.745	0.725	0.706	0.685	0.666	0.646	0.626	0.606	0.586	0.565	0.545	0.526	0.506	0.486	0.468	0.448	0.429	0.410	0.392	0.374	0.354	0.338	0.319	0.301	0.284	0.266	0.250	0.232	0.216	0.200	0.184	0.169	0.152	0.138	0.122	0.108	0.091	0.078	0.062	0.048	0.032	0.020	0.005	-0.009	-0.022	-0.038	-0.051	-0.066	-0.080	-0.094	-0.109	-0.122	-0.136	-0.151	-0.165	-0.181	-0.195	-0.210	-0.224	-0.240	-0.255	-0.270	-0.286	-0.301	-0.318	-0.332	-0.348	-0.365	-0.380	-0.396	-0.412	-0.430	-0.446	-0.462	-0.479	-0.495	-0.512	-0.529	-0.545	-0.562	-0.579	-0.595	-0.611	-0.629	-0.645	-0.660	-0.676	-0.691	-0.708	-0.722	-0.739	-0.754	-0.769	-0.782	-0.796	-0.810	-0.824	-0.836	-0.849	-0.861	-0.872	-0.885	-0.895	-0.906	-0.915	-0.925	-0.934	-0.942	-0.950	-0.959	-0.965	-0.971	-0.978	-0.982	-0.988	-0.992	-0.995	-0.999	-1.002	-1.005	-1.006	-1.008	-1.009	-1.010	-1.011	-1.011	-1.011	-1.011	-1.009	-1.008	-1.006	-1.005	-1.004	-1.001	-0.999	-0.996	-0.992	-0.991	-0.988	-0.985	-0.980	-0.978	-0.974	-0.970	-0.968	-0.964	-0.959	-0.956	-0.952	-0.949	-0.945	-0.941	-0.936	-0.932	-0.929	-0.925	-0.921	-0.916	-0.914	-0.909	-0.905	-0.900	-0.896	-0.891	-0.888	-0.882	-0.880	-0.874	-0.869	-0.865	-0.860	-0.855	-0.849	-0.845	-0.839	-0.832	-0.826	-0.821	-0.814	-0.808	-0.801	-0.795	-0.788	-0.781	-0.774	-0.766	-0.759	-0.751	-0.742	-0.734	-0.726	-0.718	-0.709	-0.700	-0.691	-0.682	-0.672	-0.662	-0.652	-0.644	-0.635	-0.624	-0.614	-0.604	-0.594	-0.584	-0.574	-0.564	-0.552	-0.542	-0.532	-0.521	-0.510	-0.500	-0.489	-0.479	-0.468	-0.456	-0.446	-0.435	-0.424	-0.412	-0.401	-0.391	-0.379	-0.369	-0.356	-0.346	-0.334	-0.322	-0.311	-0.300	-0.288	-0.276	-0.265	-0.252	-0.241	-0.229	-0.218	-0.205	-0.194	-0.181	-0.170	-0.158	-0.146	-0.132	-0.122	-0.110	-0.096	-0.086	-0.074	-0.061	-0.050	-0.038	-0.026	-0.015	-0.004	0.006	0.018	0.028	0.038	0.049	0.058	0.069	0.078	0.088	0.096	0.105	0.115	0.122	0.130	0.139	0.146	0.152	0.160	0.168	0.175	0.181	0.188	0.192	0.199	0.204	0.210	0.216	0.221	0.226	0.230	0.235	0.240	0.245	0.249	0.252	0.258	0.262	0.265	0.270	0.275	0.279	0.282	0.288	0.291	0.296	0.300	0.305	0.309	0.312	0.318	0.322	0.328	0.331	0.336	0.341	0.345	0.350	0.355	0.359	0.362	0.368	0.371	0.375	0.379	0.382	0.385	0.389	0.391	0.394	0.395	0.398	0.399	0.400	0.401	0.400	0.400	0.399	0.399	0.396	0.394	0.391	0.389	0.385	0.381	0.376	0.372	0.368	0.361	0.355	0.349	0.341	0.335	0.326	0.319	0.310	0.302	0.294	0.285	0.278	0.269	0.261	0.252	0.244	0.236	0.228	0.220	0.212	0.205	0.199	0.192	0.188	0.181	0.178	0.172	0.170	0.166	0.164	0.162	0.162	0.161	0.162	0.164	0.166	0.169	0.172	0.178	0.181	0.188	0.194	0.200	0.209	0.216	0.225	0.234	0.244	0.252	0.264	0.274	0.285	0.296	0.308	0.320	0.331	0.344	0.355	0.365	0.378	0.389	0.399	0.410	0.420	0.431	0.440	0.449	0.458	0.466	0.472	0.480	0.485	0.491	0.496	0.501	0.504	0.506	0.509	0.509	0.510	0.509	0.509	0.507	0.504	0.500	0.496	0.491	0.486	0.481	0.474	0.468	0.459	0.451	0.442	0.432	0.422	0.414	0.404	0.391	0.381	0.369	0.359	0.346	0.335	0.322	0.310	0.298	0.285	0.272	0.260	0.248	0.236	0.222	0.210	0.199	0.185	0.174	0.162	0.150	0.139	0.126	0.116	0.104	0.092	0.082	0.071	0.061	0.050	0.041	0.030	0.020	0.011	0.001	-0.009	-0.018	-0.028	-0.036	-0.045	-0.054	-0.064	-0.071	-0.080	-0.088	-0.096	-0.104	-0.112	-0.120	-0.128	-0.135	-0.144	-0.150	-0.158	-0.164	-0.171	-0.178	-0.184	-0.190	-0.196	-0.202	-0.208	-0.212	-0.218	-0.222	-0.228	-0.231	-0.235	-0.239	-0.241	-0.244	-0.246	-0.249	-0.250	-0.252	-0.254	-0.254	-0.255	-0.255	-0.254	-0.254	-0.251	-0.250	-0.249	-0.246	-0.242	-0.240	-0.238	-0.234	-0.230	-0.226	-0.221	-0.218	-0.212	-0.208	-0.202	-0.198	-0.192	-0.186	-0.181	-0.176	-0.171	-0.165	-0.160	-0.155	-0.149	-0.145	-0.140	-0.135	-0.130	-0.126	-0.121	-0.118	-0.115	-0.110	-0.108	-0.104	-0.102	-0.099	-0.098	-0.096	-0.094	-0.092	-0.090	-0.090	-0.090	-0.089	-0.089	-0.088	-0.088	-0.088	-0.088	-0.089	-0.090	-0.089	-0.089	-0.090	-0.090	-0.090	-0.089	-0.090	-0.089	-0.088	-0.086	-0.086	-0.084	-0.081	-0.079	-0.076	-0.074	-0.070	-0.066	-0.061	-0.056	-0.051	-0.044	-0.038	-0.030	-0.022	-0.015	-0.006	0.002	0.011	0.021	0.032	0.042	0.054	0.065	0.078	0.090	0.102	0.114	0.128	0.140	0.152	0.166	0.178	0.191	0.204	0.218	0.229	0.241	0.252	0.264	0.275	0.285	0.296	0.306	0.315	0.324	0.331	0.339	0.345	0.351	0.356	0.361	0.364	0.368	0.370	0.370	0.371	0.370	0.369	0.366	0.362	0.360	0.355	0.350	0.344	0.336	0.329	0.321	0.311	0.302	0.292	0.281	0.271	0.259	0.246	0.235	0.222	0.210	0.196	0.184	0.170	0.158	0.145	0.132	0.120	0.108	0.095	0.084	0.072	0.062	0.051	0.042	0.032	0.025	0.018	0.010	0.004	-0.001	-0.006	-0.009	-0.012	-0.012	-0.015	-0.015	-0.012	-0.010	-0.006	-0.002	0.004	0.010	0.018	0.025	0.036	0.046	0.058	0.069	0.082	0.096	0.110	0.126	0.142	0.160	0.176	0.195	0.212	0.230	0.250	0.269	0.288	0.306	0.325	0.345	0.365	0.384	0.404	0.421	0.440	0.458	0.475	0.491	0.507	0.522	0.538	0.552	0.566	0.579	0.591	0.602	0.612	0.621	0.630	0.639	0.644	0.650	0.655	0.659	0.661	0.664	0.665	0.665	0.665	0.664	0.662	0.660	0.656	0.652	0.648	0.644	0.639	0.632	0.628	0.620	0.614	0.608	0.601	0.595	0.588	0.581	0.576	0.569	0.564	0.558	0.551	0.546	0.541	0.538	0.532	0.529	0.525	0.522	0.520	0.519	0.518	0.516	0.516	0.516	0.518	0.518	0.519	0.520	0.522	0.525	0.528	0.531	0.534	0.538	0.541	0.545	0.550	0.554	0.558	0.561	0.566	0.570	0.574	0.576	0.581	0.584	0.588	0.590	0.592	0.595	0.596	0.599	0.600	0.601	0.601	0.601	0.601	0.601	0.600	0.599	0.598	0.595	0.592	0.591	0.589	0.585	0.582	0.580	0.575	0.571	0.570	0.566	0.561	0.559	0.555	0.551	0.548	0.544	0.541	0.539	0.536	0.534	0.531	0.529	0.526	0.525	0.524	0.522	0.522	0.522	0.522	0.522	0.524	0.524	0.525	0.526	0.528	0.530	0.532	0.534	0.536	0.539	0.541	0.544	0.545	0.548	0.550	0.552	0.555	0.556	0.558	0.558	0.560	0.560	0.560	0.559	0.559	0.556	0.555	0.551	0.549	0.545	0.541	0.535	0.531	0.525	0.518	0.510	0.502	0.494	0.485	0.474	0.464	0.454	0.442	0.430	0.419	0.405	0.392	0.379	0.365	0.350	0.335	0.321	0.306	0.291	0.275	0.260	0.245	0.230	0.214	0.199	0.184	0.169	0.154	0.140	0.126	0.112	0.100	0.088	0.074	0.061	0.051	0.039	0.030	0.019	0.010	0.001	-0.006	-0.014	-0.020	-0.026	-0.031	-0.036	-0.040	-0.044	-0.046	-0.048	-0.050	-0.051	-0.051	-0.050	-0.049	-0.048	-0.045	-0.042	-0.038	-0.034	-0.029	-0.024	-0.018	-0.011	-0.005	0.002	0.010	0.018	0.028	0.035	0.044	0.054	0.062	0.072	0.084	0.092	0.104	0.114	0.125	0.135	0.145	0.156	0.166	0.176	0.186	0.196	0.206	0.216	0.226	0.235	0.245	0.252	0.261	0.269	0.278	0.285	0.292	0.299	0.304	0.311	0.315	0.321	0.325	0.330	0.334	0.336	0.340	0.342	0.344	0.346	0.346	0.348	0.349	0.349	0.350	0.349	0.349	0.348	0.348	0.346	0.345	0.344	0.342	0.341	0.339	0.338	0.335	0.334	0.334	0.331	0.331	0.329	0.329	0.328	0.326	0.328	0.325	0.325	0.325	0.326	0.326	0.326	0.326	0.326	0.326	0.326	0.328	0.328	0.328	0.328	0.328	0.328	0.326	0.326	0.325	0.324	0.322	0.320	0.319	0.314	0.311	0.308	0.302	0.296	0.290	0.282	0.275	0.268	0.258	0.248	0.236	0.225	0.211	0.198	0.184	0.169	0.152	0.135	0.118	0.099	0.080	0.059	0.039	0.016	-0.005	-0.029	-0.051	-0.076	-0.101	-0.125	-0.151	-0.176	-0.201	-0.226	-0.252	-0.279	-0.305	-0.330	-0.355	-0.380	-0.405	-0.430	-0.454	-0.478	-0.500	-0.522	-0.544	-0.566	-0.586	-0.606	-0.625	-0.642	-0.659	-0.675	-0.689	-0.704	-0.716	-0.728	-0.739	-0.749	-0.759	-0.766	-0.774	-0.780	-0.785	-0.790	-0.792	-0.795	-0.798	-0.799	-0.799	-0.799	-0.799	-0.796	-0.795	-0.794	-0.791	-0.789	-0.785	-0.781	-0.778	-0.775	-0.772	-0.769	-0.765	-0.762	-0.759	-0.756	-0.754	-0.752	-0.750	-0.749	-0.748	-0.749	-0.749	-0.750	-0.751	-0.755	-0.759	-0.761	-0.766	-0.772	-0.778	-0.786	-0.792	-0.801	-0.811	-0.821	-0.832	-0.844	-0.855	-0.869	-0.882	-0.896	-0.911	-0.928	-0.944	-0.960	-0.976	-0.994	-1.012	-1.031	-1.049	-1.068	-1.088	-1.106	-1.126	-1.146	-1.165	-1.186	-1.205	-1.225	-1.245	-1.265	-1.285	-1.304	-1.322	-1.341	-1.361	-1.380	-1.398	-1.416	-1.432	-1.450	-1.466	-1.484	-1.500	-1.515	-1.530	-1.545	-1.560	-1.574	-1.586	-1.599	-1.611	-1.624	-1.635	-1.646	-1.656	-1.666	-1.676	-1.686	-1.695	-1.704	-1.711	-1.719	-1.726	-1.732	-1.740	-1.746	-1.751	-1.758	-1.762	-1.766	-1.771	-1.776	-1.780	-1.784	-1.788	-1.791	-1.794	-1.798	-1.800	-1.802	-1.805	-1.808	-1.810	-1.811	-1.814	-1.815	-1.818	-1.819	-1.820	-1.822	-1.824	-1.825	-1.828	-1.830	-1.831	-1.832	-1.835	-1.836	-1.839	-1.841	-1.844	-1.846	-1.850	-1.852	-1.856	-1.860	-1.864	-1.869	-1.872	-1.876	-1.881	-1.886	-1.892	-1.898	-1.902	-1.909	-1.915	-1.922	-1.930	-1.936	-1.944	-1.951	-1.960	-1.969	-1.978	-1.985	-1.994	-2.002	-2.013	-2.021	-2.031	-2.040	-2.049	-2.059	-2.068	-2.078	-2.088	-2.096	-2.105	-2.115	-2.122	-2.131	-2.140	-2.148	-2.154	-2.162	-2.169	-2.176	-2.181	-2.189	-2.194	-2.198	-2.202	-2.206	-2.210	-2.212	-2.215	-2.218	-2.219	-2.219	-2.220	-2.219	-2.219	-2.216	-2.214	-2.212	-2.209	-2.204	-2.201	-2.196	-2.190	-2.185	-2.178	-2.171	-2.165	-2.158	-2.150	-2.141	-2.131	-2.122	-2.114	-2.104	-2.094	-2.082	-2.071	-2.061	-2.050	-2.039	-2.027	-2.015	-2.002	-1.990	-1.979	-1.966	-1.952	-1.940	-1.926	-1.914	-1.900	-1.886	-1.874	-1.860	-1.846	-1.834	-1.820	-1.806	-1.792	-1.779	-1.765	-1.751	-1.739	-1.724	-1.711	-1.699	-1.685	-1.671	-1.659	-1.645	-1.634	-1.620	-1.609	-1.595	-1.584	-1.572	-1.561	-1.550	-1.539	-1.529	-1.519	-1.510	-1.500	-1.492	-1.482	-1.475	-1.469	-1.461	-1.455	-1.450	-1.444	-1.439	-1.435	-1.432	-1.429	-1.428	-1.426	-1.425	-1.425	-1.424	-1.425	-1.426	-1.428	-1.431	-1.434	-1.439	-1.444	-1.448	-1.454	-1.460	-1.466	-1.472	-1.481	-1.488	-1.496	-1.505	-1.514	-1.522	-1.532	-1.541	-1.551	-1.561	-1.571	-1.581	-1.591	-1.601	-1.612	-1.622	-1.631	-1.642	-1.652	-1.661	-1.671	-1.680	-1.689	-1.698	-1.708	-1.715	-1.722	-1.730	-1.738	-1.744	-1.751	-1.758	-1.764	-1.769	-1.774	-1.780	-1.784	-1.788	-1.792	-1.795	-1.799	-1.801	-1.804	-1.806	-1.809	-1.810	-1.812	-1.814	-1.815	-1.815	-1.816	-1.818	-1.818	-1.818	-1.818	-1.818	-1.818	-1.818	-1.818	-1.818	-1.819	-1.818	-1.818	-1.818	-1.818	-1.816	-1.818	-1.819	-1.818	-1.819	-1.820	-1.820	-1.821	-1.822	-1.824	-1.825	-1.828	-1.829	-1.831	-1.834	-1.835	-1.839	-1.842	-1.844	-1.848	-1.852	-1.855	-1.861	-1.865	-1.870	-1.875	-1.879	-1.885	-1.891	-1.898	-1.904	-1.910	-1.916	-1.922	-1.931	-1.938	-1.946	-1.952	-1.960	-1.969	-1.978	-1.986	-1.995	-2.004	-2.013	-2.021	-2.030	-2.039	-2.049	-2.058	-2.066	-2.075	-2.084	-2.094	-2.101	-2.111	-2.120	-2.129	-2.136	-2.145	-2.154	-2.161	-2.169	-2.176	-2.184	-2.191	-2.198	-2.204	-2.209	-2.215	-2.220	-2.225	-2.230	-2.234	-2.238	-2.241	-2.244	-2.246	-2.249	-2.249	-2.251	-2.251	-2.251	-2.251	-2.251	-2.249	-2.246	-2.245	-2.242	-2.239	-2.235	-2.231	-2.226	-2.221	-2.216	-2.210	-2.204	-2.198	-2.190	-2.182	-2.175	-2.166	-2.158	-2.150	-2.141	-2.131	-2.122	-2.112	-2.102	-2.094	-2.084	-2.072	-2.062	-2.052	-2.042	-2.033	-2.022	-2.013	-2.001	-1.991	-1.981	-1.972	-1.964	-1.954	-1.945	-1.935	-1.928	-1.919	-1.911	-1.904	-1.896	-1.889	-1.882	-1.876	-1.870	-1.865	-1.860	-1.855	-1.850	-1.846	-1.844	-1.840	-1.838	-1.834	-1.831	-1.830	-1.826	-1.826	-1.824	-1.822	-1.821	-1.820	-1.820	-1.819	-1.818	-1.818	-1.818	-1.815	-1.815	-1.814	-1.812	-1.811	-1.810	-1.809	-1.808	-1.804	-1.801	-1.799	-1.796	-1.792	-1.789	-1.784	-1.780	-1.775	-1.769	-1.764	-1.758	-1.751	-1.744	-1.738	-1.729	-1.721	-1.714	-1.704	-1.694	-1.685	-1.675	-1.666	-1.656	-1.645	-1.634	-1.624	-1.612	-1.602	-1.591	-1.580	-1.569	-1.559	-1.548	-1.536	-1.526	-1.516	-1.506	-1.496	-1.486	-1.476	-1.468	-1.459	-1.451	-1.442	-1.435	-1.428	-1.421	-1.415	-1.410	-1.405	-1.400	-1.396	-1.394	-1.390	-1.386	-1.385	-1.384	-1.382	-1.382	-1.382	-1.384	-1.385	-1.386	-1.389	-1.392	-1.396	-1.399	-1.402	-1.408	-1.414	-1.419	-1.425	-1.431	-1.439	-1.446	-1.454	-1.462	-1.471	-1.479	-1.489	-1.499	-1.509	-1.518	-1.529	-1.540	-1.550	-1.561	-1.574	-1.586	-1.598	-1.610	-1.624	-1.636	-1.650	-1.662	-1.676	-1.690	-1.704	-1.719	-1.732	-1.748	-1.762	-1.776	-1.791	-1.806	-1.821	-1.836	-1.851	-1.866	-1.881	-1.898	-1.912	-1.928	-1.942	-1.956	-1.971	-1.986	-2.000	-2.015	-2.029	-2.044	-2.058	-2.070	-2.084	-2.096	-2.108	-2.120	-2.131	-2.144	-2.152	-2.165	-2.174	-2.182	-2.191	-2.200	-2.208	-2.215	-2.222	-2.229	-2.235	-2.240	-2.244	-2.248	-2.251	-2.252	-2.256	-2.258	-2.258	-2.259	-2.259	-2.258	-2.258	-2.255	-2.252	-2.250	-2.249	-2.245	-2.241	-2.238	-2.234	-2.228	-2.224	-2.219	-2.214	-2.209	-2.202	-2.198	-2.192	-2.186	-2.181	-2.176	-2.170	-2.165	-2.160	-2.155	-2.151	-2.146	-2.142	-2.139	-2.136	-2.132	-2.130	-2.129	-2.128	-2.125	-2.125	-2.125	-2.125	-2.125	-2.126	-2.128	-2.129	-2.132	-2.135	-2.139	-2.142	-2.148	-2.150	-2.156	-2.161	-2.166	-2.172	-2.179	-2.185	-2.192	-2.199	-2.206	-2.214	-2.220	-2.228	-2.235	-2.242	-2.250	-2.258	-2.265	-2.272	-2.279	-2.286	-2.292	-2.300	-2.306	-2.312	-2.319	-2.324	-2.329	-2.334	-2.339	-2.342	-2.346	-2.350	-2.354	-2.356	-2.359	-2.361	-2.364	-2.364	-2.365	-2.365	-2.366	-2.365	-2.365	-2.365	-2.362	-2.362	-2.360	-2.358	-2.355	-2.351	-2.349	-2.345	-2.342	-2.338	-2.332	-2.330	-2.325	-2.320	-2.315	-2.310	-2.305	-2.299	-2.292	-2.286	-2.280	-2.275	-2.269	-2.261	-2.255	-2.249	-2.241	-2.234	-2.226	-2.218	-2.211	-2.202	-2.195	-2.186	-2.178	-2.170	-2.160	-2.151	-2.142	-2.134	-2.124	-2.114	-2.104	-2.094	-2.084	-2.074	-2.064	-2.052	-2.041	-2.029	-2.018	-2.006	-1.994	-1.982	-1.969	-1.958	-1.944	-1.931	-1.919	-1.905	-1.892	-1.880	-1.865	-1.852	-1.839	-1.826	-1.812	-1.800	-1.786	-1.774	-1.759	-1.746	-1.732	-1.720	-1.708	-1.694	-1.681	-1.669	-1.656	-1.644	-1.632	-1.620	-1.608	-1.598	-1.586	-1.574	-1.564	-1.552	-1.541	-1.531	-1.521	-1.511	-1.500	-1.491	-1.480	-1.471	-1.461	-1.451	-1.441	-1.432	-1.422	-1.411	-1.402	-1.391	-1.380	-1.370	-1.359	-1.348	-1.336	-1.324	-1.311	-1.298	-1.284	-1.270	-1.256	-1.241	-1.224	-1.208	-1.190	-1.172	-1.155	-1.135	-1.115	-1.094	-1.072	-1.050	-1.028	-1.002	-0.978	-0.951	-0.924	-0.898	-0.869	-0.840	-0.809	-0.778	-0.746	-0.714	-0.680	-0.648	-0.612	-0.578	-0.541	-0.505	-0.468	-0.431	-0.392	-0.355	-0.316	-0.278	-0.238	-0.198	-0.159	-0.119	-0.079	-0.039	0.001	0.040	0.080	0.119	0.159	0.198	0.236	0.275	0.312	0.350	0.388	0.424	0.459	0.494	0.529	0.562	0.596	0.628	0.659	0.691	0.721	0.749	0.779	0.806	0.832	0.858	0.882	0.908	0.930	0.952	0.974	0.995	1.015	1.034	1.052	1.070	1.086	1.102	1.119	1.132	1.146	1.160	1.172	1.185	1.196	1.208	1.219	1.229	1.239	1.249	1.259	1.269	1.276	1.285	1.295	1.305	1.312	1.321	1.331	1.340	1.349	1.359	1.368	1.378	1.388	1.398	1.409	1.420	1.431	1.444	1.455	1.468	1.481	1.495	1.509	1.522	1.539	1.554	1.569	1.585	1.602	1.620	1.638	1.655	1.674	1.692	1.711	1.731	1.751	1.772	1.792	1.812	1.834	1.855	1.876	1.898	1.920	1.941	1.962	1.984	2.005	2.026	2.047	2.069	2.090	2.110	2.130	2.150	2.169	2.189	2.208	2.226	2.244	2.260	2.278	2.294	2.309	2.324	2.339	2.352	2.364	2.378	2.390	2.400	2.410	2.420	2.429	2.436	2.444	2.450	2.456	2.462	2.465	2.470	2.472	2.476	2.476	2.478	2.479	2.478	2.478	2.475	2.474	2.471	2.469	2.465	2.460	2.456	2.450	2.444	2.439	2.434	2.426	2.419	2.411	2.404	2.396	2.389	2.380	2.372	2.364	2.355	2.348	2.339	2.330	2.321	2.312	2.304	2.296	2.288	2.280	2.272	2.264	2.258	2.250	2.244	2.238	2.230	2.224	2.219	2.214	2.209	2.205	2.199	2.196	2.192	2.189	2.185	2.184	2.181	2.179	2.179	2.178	2.176	2.176	2.176	2.176	2.176	2.179	2.179	2.180	2.182	2.184	2.185	2.189	2.190	2.194	2.196	2.198	2.201	2.204	2.206	2.210	2.212	2.215	2.218	2.220	2.222	2.224	2.228	2.229	2.230	2.231	2.232	2.234	2.234	2.235	2.234	2.235	2.234	2.231	2.231	2.229	2.226	2.225	2.221	2.218	2.214	2.211	2.206	2.201	2.196	2.190	2.185	2.178	2.171	2.164	2.156	2.149	2.140	2.132	2.122	2.114	2.104	2.094	2.084	2.074	2.062	2.051	2.039	2.027	2.016	2.004	1.991	1.979	1.965	1.954	1.940	1.926	1.912	1.900	1.886	1.872	1.859	1.845	1.830	1.816	1.804	1.789	1.775	1.761	1.748	1.734	1.720	1.706	1.692	1.680	1.666	1.654	1.640	1.629	1.616	1.604	1.594	1.581	1.571	1.561	1.551	1.541	1.532	1.524	1.516	1.508	1.501	1.494	1.489	1.484	1.478	1.474	1.471	1.470	1.468	1.466	1.466	1.466	1.468	1.469	1.471	1.476	1.480	1.485	1.491	1.498	1.506	1.515	1.524	1.534	1.545	1.556	1.568	1.580	1.594	1.608	1.622	1.638	1.652	1.670	1.688	1.704	1.722	1.739	1.758	1.776	1.796	1.814	1.834	1.852	1.872	1.891	1.910	1.929	1.949	1.966	1.985	2.002	2.020	2.036	2.054	2.070	2.085	2.100	2.112	2.126	2.139	2.151	2.161	2.172	2.181	2.191	2.199	2.206	2.212	2.216	2.221	2.224	2.226	2.229	2.229	2.229	2.228	2.225	2.222	2.219	2.215	2.210	2.204	2.198	2.190	2.182	2.174	2.165	2.155	2.145	2.136	2.125	2.114	2.102	2.091	2.079	2.068	2.056	2.044	2.030	2.019	2.005	1.994	1.981	1.969	1.956	1.945	1.932	1.920	1.909	1.898	1.888	1.878	1.868	1.856	1.848	1.838	1.829	1.820	1.811	1.802	1.796	1.790	1.782	1.776	1.770	1.764	1.759	1.754	1.750	1.746	1.742	1.739	1.736	1.734	1.730	1.729	1.726	1.725	1.725	1.724	1.722	1.722	1.722	1.722	1.722	1.724	1.724	1.725	1.726	1.728	1.729	1.730	1.732	1.734	1.736	1.738	1.739	1.741	1.742	1.745	1.748	1.750	1.750	1.752	1.755	1.756	1.758	1.759	1.760	1.762	1.762	1.762	1.764	1.764	1.764	1.762	1.762	1.760	1.760	1.756	1.755	1.751	1.748	1.745	1.741	1.735	1.731	1.725	1.719	1.711	1.705	1.696	1.688	1.680	1.670	1.661	1.650	1.639	1.628	1.616	1.605	1.592	1.579	1.565	1.551	1.538	1.522	1.508	1.492	1.476	1.461	1.446	1.430	1.414	1.398	1.381	1.364	1.349	1.332	1.315	1.300	1.284	1.268	1.252	1.238	1.222	1.208	1.192	1.179	1.165	1.151	1.138	1.126	1.114	1.101	1.091	1.080	1.070	1.060	1.051	1.044	1.036	1.029	1.021	1.015	1.010	1.005	0.999	0.995	0.991	0.989	0.985	0.982	0.980	0.979	0.976	0.976	0.975	0.975	0.975	0.975	0.976	0.976	0.978	0.979	0.980	0.981	0.982	0.984	0.985	0.988	0.988	0.990	0.991	0.992	0.994	0.994	0.996	0.995	0.996	0.996	0.998	0.996	0.996	0.995	0.995	0.994	0.994	0.992	0.990	0.989	0.988	0.985	0.982	0.981	0.979	0.975	0.972	0.970	0.966	0.964	0.960	0.958	0.954	0.951	0.948	0.945	0.941	0.938	0.935	0.932	0.929	0.928	0.924	0.921	0.920	0.918	0.916	0.915	0.914	0.911	0.910	0.910	0.909	0.909	0.908	0.909	0.909	0.909	0.910	0.910	0.911	0.912	0.915	0.916	0.919	0.921	0.922	0.926	0.928	0.930	0.934	0.936	0.939	0.942	0.945	0.948	0.951	0.952	0.956	0.958	0.961	0.964	0.966	0.969	0.970	0.972	0.975	0.976	0.979	0.979	0.980	0.981	0.982	0.982	0.984	0.982	0.982	0.982	0.981	0.980	0.979	0.978	0.976	0.974	0.971	0.969	0.966	0.962	0.959	0.956	0.951	0.948	0.942	0.938	0.934	0.928	0.924	0.918	0.912	0.906	0.902	0.896	0.890	0.885	0.879	0.872	0.868	0.862	0.856	0.852	0.848	0.841	0.838	0.832	0.829	0.825	0.821	0.819	0.815	0.812	0.810	0.809	0.808	0.806	0.806	0.806	0.806	0.809	0.810	0.811	0.814	0.819	0.821	0.826	0.830	0.836	0.842	0.849	0.855	0.862	0.870	0.879	0.888	0.896	0.905	0.915	0.924	0.934	0.945	0.955	0.965	0.976	0.986	0.996	1.008	1.016	1.026	1.036	1.045	1.055	1.064	1.074	1.081	1.089	1.096	1.104	1.110	1.115	1.120	1.125	1.128	1.132	1.134	1.135	1.136	1.138	1.136	1.135	1.132	1.130	1.126	1.122	1.118	1.111	1.106	1.099	1.091	1.084	1.075	1.066	1.056	1.048	1.036	1.026	1.015	1.004	0.991	0.980	0.969	0.956	0.944	0.931	0.920	0.908	0.895	0.884	0.872	0.860	0.849	0.838	0.828	0.815	0.805	0.795	0.786	0.776	0.768	0.759	0.751	0.742	0.735	0.729	0.721	0.715	0.710	0.704	0.699	0.692	0.689	0.684	0.680	0.678	0.672	0.670	0.668	0.664	0.661	0.659	0.656	0.654	0.651	0.648	0.646	0.644	0.641	0.639	0.636	0.634	0.631	0.628	0.625	0.621	0.619	0.615	0.611	0.608	0.604	0.600	0.595	0.591	0.586	0.581	0.578	0.572	0.568	0.562	0.558	0.554	0.549	0.544	0.539	0.535	0.530	0.526	0.522	0.519	0.515	0.512	0.509	0.506	0.504	0.501	0.500	0.499	0.499	0.498	0.498	0.496	0.499	0.500	0.500	0.502	0.505	0.509	0.512	0.516	0.520	0.525	0.530	0.536	0.542	0.549	0.555	0.561	0.569	0.576	0.584	0.591	0.599	0.606	0.615	0.622	0.630	0.639	0.646	0.654	0.662	0.669	0.676	0.684	0.691	0.698	0.704	0.710	0.716	0.720	0.725	0.730	0.734	0.738	0.741	0.744	0.746	0.748	0.750	0.751	0.752	0.754	0.754	0.752	0.752	0.752	0.751	0.750	0.749	0.748	0.746	0.744	0.742	0.740	0.738	0.736	0.735	0.732	0.731	0.730	0.729	0.729	0.728	0.728	0.728	0.728	0.728	0.730	0.730	0.732	0.735	0.738	0.740	0.744	0.748	0.751	0.756	0.761	0.766	0.772	0.779	0.785	0.791	0.799	0.806	0.815	0.822	0.830	0.839	0.848	0.856	0.865	0.875	0.884	0.892	0.902	0.911	0.921	0.931	0.940	0.950	0.959	0.968	0.978	0.986	0.996	1.004	1.012	1.021	1.030	1.039	1.046	1.054	1.061	1.070	1.079	1.085	1.092	1.100	1.108	1.115	1.122	1.129	1.136	1.142	1.150	1.156	1.164	1.170	1.178	1.182	1.190	1.198	1.204	1.210	1.216	1.222	1.228	1.234	1.239	1.245	1.250	1.256	1.261	1.266	1.271	1.276	1.280	1.284	1.286	1.290	1.291	1.294	1.295	1.296	1.296	1.298	1.296	1.295	1.295	1.292	1.289	1.285	1.280	1.276	1.270	1.264	1.256	1.249	1.241	1.231	1.220	1.210	1.198	1.186	1.174	1.160	1.146	1.131	1.116	1.100	1.085	1.068	1.050	1.032	1.014	0.995	0.976	0.958	0.938	0.918	0.898	0.878	0.858	0.836	0.816	0.795	0.776	0.755	0.734	0.714	0.694	0.674	0.655	0.635	0.615	0.596	0.578	0.560	0.541	0.524	0.505	0.489	0.470	0.455	0.438	0.421	0.406	0.390	0.376	0.361	0.346	0.331	0.318	0.304	0.290	0.278	0.264	0.251	0.238	0.225	0.212	0.199	0.188	0.174	0.161	0.149	0.136	0.124	0.112	0.098	0.085	0.072	0.059	0.046	0.032	0.019	0.005	-0.010	-0.024	-0.039	-0.054	-0.068	-0.084	-0.099	-0.115	-0.130	-0.146	-0.162	-0.180	-0.195	-0.212	-0.230	-0.248	-0.265	-0.281	-0.300	-0.318	-0.335	-0.352	-0.370	-0.388	-0.406	-0.424	-0.441	-0.458	-0.475	-0.492	-0.509	-0.526	-0.542	-0.559	-0.575	-0.591	-0.606	-0.622	-0.636	-0.651	-0.664	-0.678	-0.691	-0.702	-0.716	-0.726	-0.738	-0.749	-0.759	-0.768	-0.776	-0.785	-0.792	-0.799	-0.806	-0.811	-0.818	-0.821	-0.826	-0.830	-0.832	-0.835	-0.836	-0.838	-0.839	-0.840	-0.839	-0.839	-0.838	-0.838	-0.836	-0.834	-0.831	-0.829	-0.825	-0.821	-0.818	-0.814	-0.811	-0.806	-0.801	-0.796	-0.792	-0.788	-0.782	-0.778	-0.772	-0.766	-0.761	-0.755	-0.750	-0.744	-0.739	-0.734	-0.728	-0.722	-0.716	-0.711	-0.706	-0.700	-0.695	-0.690	-0.684	-0.678	-0.672	-0.666	-0.661	-0.656	-0.650	-0.645	-0.639	-0.634	-0.628	-0.621	-0.615	-0.609	-0.602	-0.598	-0.591	-0.585	-0.578	-0.571	-0.565	-0.558	-0.550	-0.544	-0.536	-0.529	-0.521	-0.515	-0.507	-0.499	-0.491	-0.484	-0.475	-0.469	-0.460	-0.452	-0.444	-0.436	-0.428	-0.420	-0.411	-0.404	-0.395	-0.388	-0.379	-0.371	-0.364	-0.355	-0.348	-0.339	-0.331	-0.322	-0.315	-0.306	-0.299	-0.291	-0.282	-0.275	-0.268	-0.260	-0.251	-0.244	-0.235	-0.228	-0.221	-0.212	-0.204	-0.196	-0.188	-0.180	-0.170	-0.162	-0.154	-0.145	-0.136	-0.126	-0.118	-0.109	-0.098	-0.089	-0.080	-0.069	-0.059	-0.049	-0.038	-0.026	-0.016	-0.005	0.006	0.016	0.028	0.039	0.051	0.062	0.075	0.086	0.098	0.110	0.121	0.134	0.145	0.156	0.168	0.180	0.190	0.201	0.212	0.222	0.234	0.244	0.255	0.265	0.275	0.284	0.294	0.302	0.311	0.319	0.328	0.335	0.341	0.349	0.355	0.362	0.369	0.374	0.380	0.385	0.391	0.395	0.400	0.405	0.409	0.412	0.416	0.420	0.424	0.426	0.430	0.434	0.436	0.440	0.444	0.446	0.449	0.451	0.455	0.458	0.460	0.462	0.466	0.470	0.472	0.475	0.478	0.481	0.485	0.488	0.490	0.492	0.496	0.499	0.502	0.504	0.506	0.509	0.511	0.514	0.515	0.518	0.519	0.520	0.521	0.521	0.522	0.524	0.522	0.522	0.522	0.520	0.519	0.518	0.515	0.512	0.509	0.506	0.501	0.498	0.492	0.488	0.482	0.478	0.472	0.466	0.459	0.452	0.446	0.440	0.432	0.426	0.419	0.411	0.405	0.398	0.392	0.385	0.379	0.374	0.368	0.362	0.356	0.354	0.349	0.346	0.344	0.340	0.339	0.338	0.338	0.338	0.338	0.340	0.342	0.345	0.349	0.352	0.358	0.364	0.369	0.375	0.384	0.391	0.400	0.409	0.418	0.428	0.438	0.448	0.459	0.469	0.480	0.491	0.502	0.514	0.525	0.535	0.548	0.558	0.569	0.579	0.588	0.598	0.606	0.615	0.624	0.631	0.638	0.644	0.649	0.655	0.659	0.662	0.665	0.666	0.668	0.669	0.669	0.668	0.665	0.664	0.660	0.656	0.650	0.646	0.640	0.632	0.625	0.619	0.609	0.600	0.590	0.580	0.570	0.559	0.546	0.535	0.524	0.510	0.498	0.485	0.471	0.458	0.444	0.430	0.416	0.401	0.388	0.375	0.360	0.346	0.331	0.319	0.304	0.290	0.278	0.264	0.250	0.236	0.224	0.210	0.198	0.185	0.174	0.161	0.149	0.138	0.125	0.112	0.102	0.091	0.081	0.070	0.060	0.051	0.041	0.030	0.022	0.014	0.005	-0.004	-0.011	-0.019	-0.026	-0.034	-0.040	-0.045	-0.052	-0.058	-0.062	-0.069	-0.072	-0.078	-0.081	-0.085	-0.089	-0.091	-0.095	-0.098	-0.099	-0.100	-0.102	-0.102	100.000	5.000	2.000	1.000	2.000	0.000	0.000	0.000	0.000	0.000	0.000	0.000	0.000	0.000	0.000	0.000	0.000	0.000	-1.451	-1.446	-1.441	-1.438	-1.432	-1.428	-1.422	-1.418	-1.412	-1.406	-1.402	-1.396	-1.392	-1.388	-1.384	-1.379	-1.374	-1.369	-1.365	-1.361	-1.358	-1.354	-1.349	-1.346	-1.344	-1.340	-1.336	-1.334	-1.331	-1.329	-1.328	-1.325	-1.324	-1.320	-1.320	-1.316	-1.315	-1.314	-1.312	-1.311	-1.310	-1.309	-1.308	-1.306	-1.305	-1.304	-1.302	-1.300	-1.299	-1.296	-1.295	-1.292	-1.290	-1.288	-1.284	-1.281	-1.279	-1.275	-1.270	-1.266	-1.261	-1.256	-1.251	-1.246	-1.239	-1.232	-1.226	-1.219	-1.211	-1.202	-1.195	-1.186	-1.178	-1.168	-1.158	-1.148	-1.138	-1.126	-1.116	-1.105	-1.094	-1.081	-1.070	-1.058	-1.045	-1.032	-1.020	-1.008	-0.996	-0.984	-0.970	-0.958	-0.945	-0.932	-0.920	-0.908	-0.895	-0.884	-0.871	-0.860	-0.849	-0.838	-0.828	-0.815	-0.806	-0.796	-0.786	-0.778	-0.768	-0.759	-0.751	-0.742	-0.735	-0.728	-0.721	-0.714	-0.709	-0.702	-0.699	-0.694	-0.689	-0.685	-0.682	-0.679	-0.675	-0.674	-0.671	-0.670	-0.669	-0.668	-0.668	-0.668	-0.669	-0.670	-0.671	-0.672	-0.674	-0.678	-0.680	-0.684	-0.686	-0.690	-0.695	-0.700	-0.706	-0.711	-0.718	-0.722	-0.730	-0.738	-0.745	-0.752	-0.761	-0.769	-0.778	-0.788	-0.796	-0.806	-0.815	-0.828	-0.838	-0.848	-0.860	-0.871	-0.882	-0.895	-0.906	-0.919	-0.932	-0.944	-0.958	-0.970	-0.984	-0.998	-1.012	-1.026	-1.040	-1.054	-1.068	-1.081	-1.095	-1.110	-1.124	-1.138	-1.152	-1.165	-1.179	-1.194	-1.208	-1.220	-1.234	-1.248	-1.260	-1.272	-1.286	-1.298	-1.310	-1.321	-1.334	-1.344	-1.355	-1.366	-1.376	-1.386	-1.395	-1.404	-1.412	-1.420	-1.429	-1.436	-1.444	-1.450	-1.455	-1.461	-1.466	-1.471	-1.475	-1.479	-1.484	-1.486	-1.489	-1.491	-1.494	-1.495	-1.496	-1.498	-1.498	-1.498	-1.498	-1.498	-1.496	-1.495	-1.495	-1.494	-1.494	-1.492	-1.490	-1.490	-1.489	-1.488	-1.486	-1.485	-1.484	-1.484	-1.482	-1.482	-1.482	-1.484	-1.484	-1.485	-1.486	-1.488	-1.490	-1.492	-1.496	-1.499	-1.502	-1.508	-1.512	-1.519	-1.524	-1.530	-1.536	-1.544	-1.551	-1.560	-1.569	-1.578	-1.586	-1.596	-1.608	-1.616	-1.628	-1.640	-1.650	-1.662	-1.675	-1.686	-1.699	-1.711	-1.722	-1.735	-1.748	-1.759	-1.771	-1.782	-1.795	-1.805	-1.816	-1.828	-1.838	-1.848	-1.858	-1.866	-1.876	-1.885	-1.892	-1.901	-1.908	-1.915	-1.920	-1.926	-1.931	-1.936	-1.940	-1.944	-1.948	-1.949	-1.951	-1.952	-1.952	-1.954	-1.952	-1.952	-1.951	-1.950	-1.948	-1.945	-1.942	-1.939	-1.936	-1.932	-1.928	-1.925	-1.920	-1.915	-1.911	-1.906	-1.901	-1.895	-1.891	-1.885	-1.880	-1.875	-1.870	-1.864	-1.859	-1.854	-1.849	-1.844	-1.838	-1.832	-1.828	-1.822	-1.818	-1.812	-1.808	-1.802	-1.798	-1.791	-1.788	-1.782	-1.778	-1.774	-1.768	-1.764	-1.759	-1.754	-1.749	-1.744	-1.739	-1.734	-1.728	-1.722	-1.716	-1.710	-1.704	-1.698	-1.690	-1.684	-1.676	-1.670	-1.662	-1.654	-1.646	-1.638	-1.629	-1.620	-1.610	-1.601	-1.591	-1.581	-1.571	-1.560	-1.549	-1.538	-1.526	-1.514	-1.502	-1.489	-1.476	-1.462	-1.450	-1.436	-1.422	-1.409	-1.394	-1.380	-1.364	-1.349	-1.335	-1.320	-1.304	-1.288	-1.271	-1.256	-1.240	-1.224	-1.208	-1.192	-1.176	-1.159	-1.141	-1.125	-1.108	-1.091	-1.074	-1.058	-1.040	-1.022	-1.005	-0.986	-0.969	-0.951	-0.932	-0.915	-0.895	-0.878	-0.860	-0.840	-0.821	-0.801	-0.781	-0.762	-0.741	-0.721	-0.700	-0.679	-0.658	-0.635	-0.614	-0.591	-0.568	-0.545	-0.521	-0.498	-0.472	-0.449	-0.424	-0.398	-0.371	-0.345	-0.319	-0.290	-0.264	-0.235	-0.206	-0.178	-0.149	-0.119	-0.090	-0.059	-0.029	0.002	0.034	0.064	0.096	0.129	0.160	0.192	0.225	0.256	0.289	0.322	0.354	0.386	0.420	0.452	0.484	0.516	0.548	0.580	0.611	0.641	0.672	0.702	0.732	0.762	0.792	0.821	0.849	0.876	0.905	0.931	0.958	0.984	1.008	1.034	1.058	1.081	1.104	1.126	1.148	1.170	1.190	1.210	1.230	1.249	1.268	1.286	1.304	1.321	1.339	1.355	1.372	1.389	1.404	1.419	1.435	1.450	1.465	1.481	1.496	1.511	1.526	1.542	1.558	1.574	1.589	1.605	1.621	1.638	1.654	1.671	1.689	1.706	1.724	1.742	1.761	1.781	1.800	1.820	1.841	1.861	1.882	1.902	1.924	1.946	1.968	1.990	2.013	2.035	2.058	2.081	2.104	2.126	2.151	2.174	2.196	2.219	2.242	2.265	2.288	2.309	2.331	2.352	2.372	2.394	2.415	2.435	2.454	2.472	2.490	2.508	2.525	2.541	2.556	2.571	2.585	2.600	2.612	2.624	2.635	2.646	2.656	2.665	2.675	2.682	2.689	2.696	2.702	2.708	2.712	2.716	2.720	2.722	2.725	2.728	2.729	2.730	2.730	2.731	2.730	2.730	2.729	2.728	2.726	2.725	2.722	2.720	2.719	2.716	2.714	2.710	2.708	2.705	2.701	2.699	2.696	2.692	2.690	2.686	2.684	2.680	2.678	2.674	2.671	2.669	2.665	2.662	2.660	2.656	2.655	2.652	2.650	2.648	2.645	2.642	2.640	2.638	2.635	2.634	2.631	2.629	2.626	2.625	2.622	2.621	2.619	2.618	2.616	2.614	2.612	2.610	2.610	2.608	2.606	2.605	2.602	2.601	2.601	2.600	2.598	2.596	2.596	2.594	2.592	2.592	2.590	2.590	2.589	2.588	2.586	2.586	2.586	2.586	2.585	2.584	2.584	2.584	2.582	2.582	2.582	2.581	2.582	2.581	2.581	2.581	2.580	2.581	2.580	2.580	2.580	2.580	2.580	2.579	2.579	2.578	2.578	2.576	2.575	2.574	2.572	2.571	2.570	2.568	2.566	2.565	2.561	2.559	2.556	2.552	2.550	2.546	2.542	2.539	2.534	2.530	2.524	2.520	2.514	2.508	2.501	2.496	2.489	2.481	2.474	2.465	2.458	2.450	2.440	2.431	2.421	2.412	2.402	2.394	2.382	2.371	2.362	2.350	2.339	2.326	2.316	2.304	2.291	2.280	2.268	2.255	2.242	2.230	2.218	2.204	2.191	2.179	2.165	2.152	2.139	2.128	2.114	2.100	2.088	2.076	2.062	2.050	2.039	2.026	2.014	2.002	1.990	1.979	1.968	1.958	1.946	1.936	1.926	1.916	1.908	1.899	1.890	1.882	1.874	1.868	1.861	1.855	1.849	1.844	1.840	1.836	1.832	1.830	1.829	1.828	1.826	1.826	1.828	1.828	1.830	1.832	1.836	1.840	1.845	1.850	1.855	1.862	1.870	1.878	1.886	1.895	1.904	1.915	1.925	1.936	1.948	1.959	1.971	1.984	1.996	2.010	2.022	2.036	2.050	2.062	2.076	2.089	2.102	2.116	2.130	2.142	2.155	2.168	2.180	2.191	2.202	2.214	2.224	2.234	2.242	2.251	2.261	2.269	2.275	2.281	2.288	2.291	2.296	2.300	2.302	2.305	2.308	2.309	2.309	2.308	2.308	2.306	2.305	2.301	2.299	2.295	2.290	2.288	2.281	2.276	2.271	2.265	2.259	2.254	2.246	2.240	2.232	2.226	2.220	2.212	2.206	2.199	2.191	2.186	2.180	2.174	2.166	2.162	2.156	2.150	2.146	2.141	2.136	2.132	2.130	2.126	2.124	2.121	2.120	2.118	2.118	2.116	2.116	2.116	2.118	2.119	2.119	2.121	2.124	2.126	2.129	2.132	2.136	2.140	2.145	2.149	2.154	2.159	2.164	2.170	2.176	2.180	2.186	2.192	2.199	2.205	2.211	2.218	2.224	2.230	2.236	2.242	2.249	2.254	2.260	2.265	2.271	2.276	2.281	2.286	2.291	2.295	2.299	2.304	2.308	2.310	2.312	2.315	2.318	2.319	2.321	2.321	2.321	2.322	2.322	2.321	2.319	2.319	2.316	2.314	2.309	2.305	2.302	2.298	2.291	2.286	2.279	2.272	2.265	2.258	2.248	2.240	2.230	2.220	2.210	2.199	2.188	2.176	2.164	2.151	2.138	2.124	2.110	2.096	2.082	2.068	2.051	2.036	2.021	2.005	1.989	1.972	1.956	1.941	1.924	1.909	1.891	1.875	1.860	1.844	1.828	1.812	1.798	1.781	1.766	1.752	1.738	1.725	1.710	1.698	1.686	1.674	1.662	1.651	1.641	1.632	1.622	1.615	1.606	1.600	1.594	1.588	1.581	1.578	1.574	1.571	1.569	1.566	1.565	1.564	1.564	1.565	1.566	1.566	1.569	1.570	1.574	1.578	1.580	1.585	1.589	1.592	1.598	1.602	1.608	1.612	1.618	1.624	1.628	1.632	1.638	1.644	1.649	1.652	1.658	1.661	1.665	1.669	1.672	1.675	1.676	1.679	1.681	1.682	1.682	1.684	1.684	1.682	1.682	1.680	1.679	1.676	1.674	1.670	1.666	1.664	1.659	1.654	1.649	1.642	1.638	1.632	1.625	1.619	1.612	1.605	1.598	1.590	1.582	1.575	1.566	1.559	1.551	1.542	1.535	1.526	1.519	1.510	1.502	1.495	1.486	1.479	1.470	1.462	1.455	1.449	1.441	1.434	1.426	1.420	1.412	1.405	1.399	1.392	1.385	1.379	1.372	1.366	1.360	1.354	1.348	1.341	1.336	1.329	1.324	1.318	1.310	1.304	1.299	1.292	1.285	1.280	1.274	1.266	1.259	1.252	1.246	1.239	1.232	1.225	1.218	1.211	1.204	1.196	1.189	1.181	1.172	1.165	1.158	1.148	1.140	1.131	1.124	1.115	1.106	1.098	1.089	1.079	1.070	1.061	1.052	1.044	1.035	1.026	1.016	1.008	0.999	0.990	0.981	0.971	0.962	0.955	0.946	0.938	0.929	0.920	0.912	0.904	0.896	0.889	0.882	0.875	0.868	0.860	0.854	0.848	0.842	0.836	0.831	0.826	0.824	0.819	0.815	0.811	0.808	0.805	0.802	0.799	0.799	0.798	0.796	0.795	0.794	0.794	0.794	0.795	0.796	0.798	0.799	0.801	0.804	0.805	0.808	0.810	0.814	0.818	0.820	0.824	0.828	0.832	0.835	0.840	0.844	0.849	0.852	0.856	0.860	0.864	0.869	0.872	0.876	0.879	0.882	0.885	0.888	0.890	0.894	0.896	0.898	0.900	0.901	0.901	0.902	0.902	0.902	0.902	0.902	0.901	0.899	0.899	0.896	0.894	0.890	0.888	0.885	0.880	0.876	0.872	0.868	0.862	0.858	0.851	0.845	0.839	0.834	0.828	0.820	0.814	0.805	0.798	0.790	0.782	0.775	0.766	0.759	0.750	0.741	0.734	0.724	0.715	0.706	0.696	0.686	0.678	0.668	0.658	0.648	0.638	0.628	0.618	0.606	0.595	0.585	0.574	0.564	0.552	0.541	0.530	0.518	0.506	0.494	0.482	0.470	0.458	0.445	0.432	0.420	0.408	0.394	0.381	0.369	0.355	0.341	0.329	0.315	0.301	0.289	0.275	0.262	0.249	0.235	0.222	0.210	0.198	0.184	0.172	0.160	0.148	0.135	0.124	0.112	0.101	0.090	0.079	0.069	0.060	0.050	0.041	0.032	0.025	0.018	0.010	0.004	-0.001	-0.006	-0.011	-0.015	-0.018	-0.020	-0.022	-0.024	-0.025	-0.025	-0.025	-0.022	-0.021	-0.019	-0.016	-0.011	-0.008	-0.002	0.004	0.010	0.016	0.024	0.031	0.039	0.048	0.058	0.066	0.078	0.088	0.098	0.108	0.119	0.130	0.141	0.151	0.162	0.175	0.186	0.196	0.209	0.219	0.231	0.241	0.252	0.262	0.271	0.281	0.290	0.299	0.306	0.315	0.321	0.328	0.334	0.340	0.345	0.350	0.354	0.356	0.360	0.362	0.364	0.364	0.365	0.365	0.364	0.362	0.361	0.359	0.358	0.354	0.350	0.348	0.344	0.340	0.335	0.330	0.325	0.320	0.315	0.310	0.304	0.299	0.295	0.289	0.285	0.280	0.275	0.271	0.268	0.262	0.260	0.258	0.255	0.251	0.250	0.249	0.248	0.246	0.248	0.246	0.248	0.249	0.250	0.252	0.254	0.258	0.260	0.265	0.269	0.274	0.278	0.284	0.289	0.296	0.301	0.309	0.316	0.322	0.329	0.338	0.345	0.352	0.360	0.370	0.378	0.385	0.394	0.402	0.411	0.419	0.429	0.438	0.445	0.452	0.461	0.470	0.479	0.489	0.496	0.505	0.514	0.522	0.531	0.540	0.548	0.556	0.565	0.574	0.582	0.590	0.599	0.609	0.616	0.625	0.634	0.641	0.651	0.659	0.669	0.676	0.685	0.694	0.701	0.709	0.718	0.725	0.734	0.741	0.749	0.756	0.764	0.770	0.776	0.782	0.789	0.795	0.800	0.805	0.809	0.814	0.816	0.820	0.821	0.824	0.825	0.826	0.826	0.826	0.825	0.824	0.820	0.818	0.814	0.810	0.805	0.799	0.792	0.785	0.779	0.770	0.760	0.751	0.741	0.730	0.719	0.706	0.694	0.680	0.668	0.654	0.639	0.625	0.609	0.592	0.576	0.560	0.544	0.528	0.510	0.492	0.475	0.458	0.439	0.421	0.402	0.386	0.369	0.350	0.331	0.314	0.295	0.278	0.260	0.242	0.226	0.209	0.191	0.174	0.156	0.140	0.124	0.108	0.091	0.076	0.059	0.044	0.029	0.012	-0.002	-0.018	-0.032	-0.046	-0.062	-0.076	-0.091	-0.106	-0.120	-0.135	-0.149	-0.162	-0.176	-0.191	-0.204	-0.219	-0.232	-0.246	-0.261	-0.275	-0.290	-0.304	-0.318	-0.331	-0.346	-0.360	-0.375	-0.390	-0.404	-0.419	-0.432	-0.448	-0.462	-0.476	-0.492	-0.506	-0.521	-0.536	-0.551	-0.566	-0.581	-0.595	-0.611	-0.625	-0.640	-0.654	-0.669	-0.682	-0.698	-0.711	-0.726	-0.740	-0.754	-0.768	-0.780	-0.794	-0.808	-0.820	-0.832	-0.846	-0.859	-0.871	-0.882	-0.894	-0.905	-0.918	-0.928	-0.939	-0.950	-0.960	-0.971	-0.980	-0.990	-0.999	-1.009	-1.018	-1.026	-1.035	-1.042	-1.051	-1.058	-1.066	-1.074	-1.080	-1.086	-1.094	-1.099	-1.105	-1.110	-1.116	-1.121	-1.125	-1.130	-1.135	-1.140	-1.144	-1.146	-1.150	-1.154	-1.156	-1.159	-1.161	-1.164	-1.165	-1.166	-1.168	-1.169	-1.169	-1.170	-1.170	-1.170	-1.169	-1.169	-1.166	-1.165	-1.162	-1.161	-1.159	-1.155	-1.152	-1.148	-1.145	-1.140	-1.135	-1.130	-1.125	-1.120	-1.114	-1.106	-1.100	-1.094	-1.085	-1.078	-1.069	-1.061	-1.052	-1.044	-1.035	-1.026	-1.016	-1.008	-0.996	-0.988	-0.976	-0.966	-0.955	-0.945	-0.935	-0.924	-0.914	-0.902	-0.891	-0.881	-0.870	-0.860	-0.849	-0.839	-0.829	-0.818	-0.808	-0.798	-0.786	-0.778	-0.768	-0.759	-0.749	-0.739	-0.730	-0.720	-0.711	-0.702	-0.695	-0.685	-0.676	-0.669	-0.660	-0.652	-0.644	-0.635	-0.628	-0.620	-0.611	-0.604	-0.595	-0.588	-0.579	-0.570	-0.562	-0.555	-0.545	-0.536	-0.528	-0.518	-0.509	-0.499	-0.489	-0.479	-0.469	-0.459	-0.448	-0.436	-0.425	-0.414	-0.401	-0.390	-0.378	-0.366	-0.352	-0.339	-0.328	-0.314	-0.300	-0.286	-0.274	-0.259	-0.246	-0.231	-0.218	-0.204	-0.190	-0.176	-0.162	-0.148	-0.135	-0.120	-0.108	-0.095	-0.081	-0.069	-0.056	-0.045	-0.032	-0.020	-0.009	0.001	0.012	0.022	0.034	0.042	0.051	0.061	0.070	0.078	0.085	0.092	0.100	0.106	0.112	0.119	0.124	0.129	0.134	0.139	0.142	0.146	0.150	0.154	0.158	0.161	0.164	0.168	0.170	0.172	0.176	0.178	0.181	0.184	0.188	0.190	0.192	0.195	0.199	0.201	0.205	0.209	0.212	0.216	0.220	0.225	0.230	0.234	0.239	0.244	0.248	0.254	0.259	0.264	0.270	0.275	0.281	0.286	0.291	0.298	0.302	0.309	0.314	0.320	0.325	0.330	0.335	0.340	0.345	0.349	0.354	0.358	0.361	0.364	0.366	0.370	0.371	0.372	0.375	0.375	0.376	0.376	0.375	0.375	0.374	0.372	0.370	0.368	0.364	0.361	0.359	0.354	0.350	0.346	0.341	0.336	0.331	0.325	0.321	0.315	0.310	0.304	0.298	0.292	0.286	0.280	0.275	0.270	0.265	0.260	0.255	0.250	0.246	0.242	0.239	0.234	0.231	0.229	0.226	0.224	0.221	0.220	0.220	0.219	0.218	0.218	0.218	0.219	0.220	0.220	0.221	0.222	0.224	0.225	0.228	0.230	0.231	0.234	0.236	0.238	0.240	0.242	0.244	0.246	0.248	0.250	0.251	0.252	0.254	0.254	0.255	0.255	0.255	0.254	0.254	0.252	0.251	0.250	0.249	0.246	0.242	0.240	0.236	0.232	0.230	0.225	0.220	0.215	0.209	0.205	0.199	0.191	0.186	0.179	0.171	0.164	0.156	0.149	0.140	0.132	0.125	0.116	0.108	0.099	0.091	0.081	0.072	0.064	0.054	0.045	0.036	0.028	0.016	0.008	-0.001	-0.012	-0.022	-0.031	-0.041	-0.052	-0.061	-0.071	-0.082	-0.092	-0.102	-0.114	-0.124	-0.135	-0.145	-0.155	-0.166	-0.176	-0.188	-0.199	-0.209	-0.219	-0.230	-0.241	-0.251	-0.262	-0.272	-0.282	-0.294	-0.304	-0.314	-0.324	-0.334	-0.342	-0.352	-0.362	-0.370	-0.379	-0.388	-0.395	-0.402	-0.410	-0.418	-0.424	-0.429	-0.435	-0.440	-0.445	-0.449	-0.452	-0.455	-0.458	-0.459	-0.460	-0.461	-0.461	-0.460	-0.459	-0.458	-0.454	-0.451	-0.448	-0.444	-0.439	-0.432	-0.426	-0.420	-0.414	-0.406	-0.398	-0.390	-0.381	-0.372	-0.362	-0.351	-0.341	-0.331	-0.319	-0.309	-0.296	-0.285	-0.272	-0.261	-0.250	-0.239	-0.228	-0.215	-0.205	-0.192	-0.182	-0.171	-0.160	-0.150	-0.140	-0.131	-0.122	-0.114	-0.105	-0.098	-0.091	-0.085	-0.079	-0.072	-0.069	-0.064	-0.061	-0.058	-0.055	-0.052	-0.052	-0.051	-0.051	-0.051	-0.052	-0.054	-0.055	-0.058	-0.060	-0.064	-0.066	-0.070	-0.074	-0.079	-0.081	-0.086	-0.091	-0.096	-0.100	-0.105	-0.109	-0.112	-0.118	-0.121	-0.125	-0.128	-0.132	-0.135	-0.136	-0.139	-0.140	-0.140	-0.141	-0.141	-0.141	-0.140	-0.139	-0.136	-0.134	-0.131	-0.128	-0.124	-0.119	-0.114	-0.108	-0.102	-0.096	-0.090	-0.082	-0.075	-0.068	-0.060	-0.052	-0.045	-0.036	-0.028	-0.020	-0.012	-0.004	0.005	0.012	0.020	0.026	0.034	0.039	0.044	0.050	0.055	0.060	0.064	0.068	0.069	0.071	0.072	0.072	0.072	0.071	0.070	0.069	0.065	0.061	0.058	0.052	0.046	0.040	0.034	0.026	0.018	0.009	-0.001	-0.010	-0.020	-0.031	-0.041	-0.054	-0.065	-0.076	-0.088	-0.101	-0.112	-0.125	-0.138	-0.149	-0.160	-0.171	-0.184	-0.195	-0.206	-0.216	-0.226	-0.236	-0.245	-0.255	-0.262	-0.270	-0.278	-0.282	-0.289	-0.292	-0.298	-0.300	-0.304	-0.305	-0.305	-0.306	-0.305	-0.305	-0.301	-0.299	-0.295	-0.290	-0.284	-0.279	-0.271	-0.264	-0.255	-0.245	-0.236	-0.226	-0.214	-0.202	-0.190	-0.178	-0.165	-0.152	-0.139	-0.124	-0.110	-0.095	-0.081	-0.065	-0.050	-0.035	-0.021	-0.006	0.009	0.024	0.039	0.052	0.066	0.080	0.095	0.108	0.120	0.134	0.145	0.156	0.166	0.178	0.188	0.198	0.205	0.214	0.221	0.229	0.235	0.241	0.246	0.251	0.255	0.259	0.261	0.264	0.266	0.268	0.269	0.270	0.270	0.270	0.270	0.269	0.268	0.266	0.266	0.264	0.262	0.261	0.259	0.258	0.256	0.255	0.252	0.250	0.250	0.249	0.248	0.248	0.248	0.246	0.248	0.248	0.249	0.249	0.251	0.252	0.255	0.258	0.260	0.262	0.266	0.270	0.274	0.278	0.282	0.288	0.292	0.296	0.302	0.308	0.312	0.318	0.324	0.329	0.335	0.340	0.345	0.350	0.355	0.360	0.364	0.369	0.372	0.376	0.379	0.382	0.385	0.386	0.389	0.390	0.390	0.391	0.391	0.390	0.389	0.389	0.386	0.384	0.381	0.379	0.375	0.371	0.366	0.360	0.356	0.350	0.344	0.338	0.331	0.326	0.318	0.311	0.304	0.296	0.289	0.281	0.274	0.265	0.258	0.249	0.242	0.234	0.226	0.219	0.210	0.202	0.195	0.188	0.180	0.172	0.165	0.159	0.151	0.144	0.138	0.131	0.124	0.118	0.111	0.105	0.098	0.091	0.085	0.078	0.071	0.064	0.056	0.050	0.042	0.035	0.028	0.019	0.011	0.002	-0.006	-0.015	-0.025	-0.034	-0.044	-0.054	-0.064	-0.074	-0.085	-0.096	-0.109	-0.120	-0.132	-0.145	-0.158	-0.170	-0.182	-0.195	-0.210	-0.222	-0.236	-0.250	-0.265	-0.278	-0.291	-0.306	-0.320	-0.334	-0.349	-0.362	-0.376	-0.390	-0.404	-0.418	-0.430	-0.444	-0.456	-0.469	-0.481	-0.492	-0.504	-0.515	-0.526	-0.536	-0.546	-0.555	-0.564	-0.574	-0.581	-0.590	-0.596	-0.604	-0.610	-0.615	-0.621	-0.626	-0.630	-0.634	-0.638	-0.640	-0.642	-0.645	-0.646	-0.649	-0.650	-0.649	-0.650	-0.650	-0.649	-0.649	-0.648	-0.645	-0.645	-0.641	-0.639	-0.638	-0.635	-0.631	-0.629	-0.626	-0.624	-0.620	-0.618	-0.612	-0.610	-0.608	-0.604	-0.600	-0.598	-0.594	-0.591	-0.589	-0.586	-0.585	-0.581	-0.580	-0.578	-0.575	-0.574	-0.572	-0.571	-0.571	-0.570	-0.569	-0.569	-0.570	-0.569	-0.570	-0.570	-0.571	-0.572	-0.572	-0.575	-0.575	-0.578	-0.579	-0.580	-0.582	-0.584	-0.585	-0.586	-0.589	-0.591	-0.592	-0.595	-0.596	-0.598	-0.599	-0.600	-0.601	-0.601	-0.604	-0.604	-0.604	-0.605	-0.604	-0.604	-0.604	-0.602	-0.602	-0.601	-0.601	-0.600	-0.599	-0.598	-0.598	-0.595	-0.594	-0.592	-0.591	-0.591	-0.590	-0.589	-0.590	-0.590	-0.589	-0.590	-0.591	-0.592	-0.595	-0.598	-0.601	-0.605	-0.609	-0.615	-0.621	-0.628	-0.636	-0.645	-0.655	-0.666	-0.679	-0.691	-0.705	-0.720	-0.736	-0.754	-0.771	-0.791	-0.811	-0.832	-0.855	-0.880	-0.904	-0.929	-0.956	-0.984	-1.012	-1.042	-1.072	-1.104	-1.136	-1.169	-1.201	-1.235	-1.269	-1.305	-1.339	-1.375	-1.410	-1.448	-1.482	-1.519	-1.555	-1.591	-1.626	-1.662	-1.699	-1.732	-1.768	-1.802	-1.838	-1.869	-1.902	-1.936	-1.968	-1.998	-2.027	-2.058	-2.085	-2.112	-2.140	-2.165	-2.191	-2.216	-2.239	-2.261	-2.282	-2.304	-2.322	-2.341	-2.360	-2.376	-2.394	-2.410	-2.425	-2.439	-2.452	-2.465	-2.478	-2.489	-2.500	-2.510	-2.520	-2.529	-2.538	-2.548	-2.555	-2.562	-2.570	-2.579	-2.585	-2.592	-2.599	-2.605	-2.614	-2.620	-2.626	-2.634	-2.641	-2.649	-2.656	-2.664	-2.671	-2.680	-2.688	-2.698	-2.706	-2.715	-2.725	-2.736	-2.746	-2.758	-2.769	-2.781	-2.792	-2.806	-2.819	-2.832	-2.846	-2.861	-2.875	-2.891	-2.908	-2.922	-2.939	-2.956	-2.974	-2.991	-3.009	-3.028	-3.045	-3.065	-3.082	-3.102	-3.121	-3.141	-3.161	-3.181	-3.201	-3.221	-3.241	-3.261	-3.280	-3.300	-3.320	-3.340	-3.359	-3.379	-3.398	-3.416	-3.434	-3.454	-3.470	-3.489	-3.506	-3.522	-3.540	-3.556	-3.571	-3.586	-3.601	-3.615	-3.629	-3.641	-3.655	-3.666	-3.678	-3.689	-3.699	-3.709	-3.718	-3.726	-3.734	-3.741	-3.746	-3.754	-3.758	-3.762	-3.768	-3.771	-3.772	-3.775	-3.778	-3.779	-3.779	-3.779	-3.779	-3.776	-3.775	-3.772	-3.769	-3.768	-3.764	-3.759	-3.754	-3.749	-3.744	-3.738	-3.731	-3.725	-3.716	-3.710	-3.702	-3.695	-3.686	-3.679	-3.669	-3.661	-3.651	-3.641	-3.632	-3.622	-3.614	-3.604	-3.595	-3.584	-3.574	-3.564	-3.555	-3.545	-3.535	-3.525	-3.516	-3.506	-3.496	-3.486	-3.478	-3.469	-3.460	-3.451	-3.441	-3.434	-3.425	-3.416	-3.408	-3.400	-3.391	-3.384	-3.375	-3.368	-3.360	-3.351	-3.344	-3.336	-3.329	-3.321	-3.314	-3.305	-3.298	-3.290	-3.282	-3.272	-3.265	-3.256	-3.245	-3.236	-3.228	-3.218	-3.208	-3.196	-3.185	-3.174	-3.162	-3.150	-3.138	-3.122	-3.110	-3.095	-3.080	-3.064	-3.048	-3.031	-3.014	-2.996	-2.978	-2.960	-2.940	-2.919	-2.899	-2.878	-2.856	-2.834	-2.810	-2.786	-2.762	-2.739	-2.715	-2.689	-2.662	-2.636	-2.611	-2.584	-2.556	-2.529	-2.501	-2.472	-2.445	-2.416	-2.389	-2.360	-2.330	-2.301	-2.272	-2.244	-2.214	-2.185	-2.156	-2.126	-2.096	-2.069	-2.039	-2.011	-1.982	-1.954	-1.925	-1.898	-1.870	-1.841	-1.814	-1.788	-1.760	-1.734	-1.708	-1.681	-1.656	-1.630	-1.606	-1.582	-1.558	-1.534	-1.511	-1.489	-1.466	-1.446	-1.425	-1.405	-1.386	-1.366	-1.348	-1.330	-1.314	-1.298	-1.281	-1.266	-1.251	-1.239	-1.225	-1.214	-1.202	-1.191	-1.181	-1.171	-1.164	-1.156	-1.149	-1.142	-1.136	-1.131	-1.126	-1.122	-1.121	-1.118	-1.116	-1.114	-1.114	-1.114	-1.114	-1.114	-1.115	-1.116	-1.116	-1.119	-1.121	-1.122	-1.125	-1.128	-1.130	-1.132	-1.134	-1.136	-1.139	-1.141	-1.142	-1.145	-1.146	-1.146	-1.149	-1.148	-1.148	-1.148	-1.146	-1.145	-1.142	-1.141	-1.139	-1.135	-1.131	-1.126	-1.122	-1.116	-1.112	-1.105	-1.099	-1.091	-1.085	-1.076	-1.068	-1.060	-1.051	-1.042	-1.032	-1.022	-1.012	-1.002	-0.992	-0.982	-0.971	-0.961	-0.950	-0.940	-0.930	-0.919	-0.909	-0.899	-0.890	-0.880	-0.870	-0.861	-0.852	-0.844	-0.836	-0.829	-0.821	-0.815	-0.808	-0.802	-0.798	-0.794	-0.789	-0.785	-0.782	-0.780	-0.778	-0.776	-0.776	-0.775	-0.775	-0.776	-0.778	-0.780	-0.782	-0.786	-0.790	-0.794	-0.800	-0.805	-0.810	-0.818	-0.825	-0.832	-0.840	-0.848	-0.856	-0.865	-0.875	-0.885	-0.896	-0.906	-0.918	-0.929	-0.940	-0.951	-0.964	-0.975	-0.988	-1.000	-1.012	-1.025	-1.038	-1.050	-1.062	-1.075	-1.088	-1.100	-1.111	-1.125	-1.136	-1.149	-1.160	-1.172	-1.182	-1.194	-1.204	-1.215	-1.225	-1.236	-1.245	-1.255	-1.264	-1.271	-1.279	-1.288	-1.294	-1.301	-1.308	-1.314	-1.319	-1.324	-1.329	-1.332	-1.338	-1.341	-1.344	-1.348	-1.349	-1.351	-1.352	-1.352	-1.354	-1.354	-1.355	-1.355	-1.354	-1.354	-1.351	-1.351	-1.349	-1.348	-1.345	-1.344	-1.341	-1.339	-1.336	-1.334	-1.330	-1.328	-1.324	-1.322	-1.319	-1.316	-1.311	-1.310	-1.308	-1.304	-1.301	-1.299	-1.295	-1.292	-1.290	-1.288	-1.284	-1.282	-1.280	-1.278	-1.276	-1.274	-1.272	-1.271	-1.269	-1.268	-1.268	-1.265	-1.265	-1.262	-1.262	-1.261	-1.260	-1.259	-1.259	-1.258	-1.259	-1.258	-1.256	-1.256	-1.255	-1.254	-1.254	-1.252	-1.251	-1.250	-1.249	-1.249	-1.246	-1.245	-1.242	-1.241	-1.239	-1.238	-1.235	-1.232	-1.229	-1.226	-1.222	-1.218	-1.214	-1.209	-1.204	-1.200	-1.194	-1.189	-1.182	-1.176	-1.169	-1.162	-1.155	-1.148	-1.140	-1.131	-1.124	-1.115	-1.106	-1.096	-1.086	-1.076	-1.068	-1.058	-1.048	-1.036	-1.025	-1.014	-1.004	-0.994	-0.981	-0.970	-0.960	-0.948	-0.936	-0.926	-0.915	-0.904	-0.892	-0.881	-0.871	-0.860	-0.850	-0.839	-0.829	-0.820	-0.811	-0.801	-0.792	-0.784	-0.775	-0.768	-0.759	-0.754	-0.748	-0.741	-0.735	-0.730	-0.725	-0.720	-0.715	-0.712	-0.710	-0.706	-0.705	-0.702	-0.702	-0.701	-0.701	-0.702	-0.704	-0.706	-0.708	-0.710	-0.712	-0.718	-0.721	-0.726	-0.731	-0.736	-0.742	-0.750	-0.758	-0.765	-0.772	-0.782	-0.790	-0.800	-0.811	-0.820	-0.832	-0.842	-0.854	-0.865	-0.879	-0.890	-0.902	-0.916	-0.929	-0.942	-0.955	-0.970	-0.984	-0.999	-1.012	-1.029	-1.042	-1.058	-1.072	-1.089	-1.102	-1.119	-1.135	-1.149	-1.165	-1.181	-1.196	-1.211	-1.228	-1.242	-1.259	-1.274	-1.289	-1.304	-1.318	-1.332	-1.348	-1.361	-1.376	-1.390	-1.404	-1.418	-1.430	-1.444	-1.456	-1.468	-1.481	-1.492	-1.502	-1.514	-1.525	-1.535	-1.545	-1.554	-1.561	-1.570	-1.578	-1.585	-1.591	-1.598	-1.604	-1.609	-1.614	-1.616	-1.620	-1.624	-1.626	-1.628	-1.630	-1.631	-1.632	-1.632	-1.632	-1.632	-1.630	-1.630	-1.628	-1.626	-1.624	-1.621	-1.619	-1.615	-1.611	-1.609	-1.606	-1.601	-1.599	-1.595	-1.592	-1.589	-1.586	-1.582	-1.580	-1.578	-1.575	-1.575	-1.572	-1.572	-1.571	-1.571	-1.571	-1.572	-1.572	-1.574	-1.576	-1.579	-1.582	-1.586	-1.590	-1.595	-1.601	-1.606	-1.612	-1.620	-1.628	-1.635	-1.644	-1.652	-1.661	-1.670	-1.680	-1.690	-1.700	-1.711	-1.721	-1.732	-1.744	-1.755	-1.766	-1.778	-1.789	-1.800	-1.811	-1.821	-1.832	-1.842	-1.854	-1.862	-1.872	-1.882	-1.892	-1.900	-1.909	-1.916	-1.924	-1.931	-1.938	-1.944	-1.949	-1.954	-1.959	-1.962	-1.966	-1.969	-1.971	-1.974	-1.975	-1.976	-1.976	-1.978	-1.976	-1.976	-1.975	-1.972	-1.971	-1.970	-1.966	-1.964	-1.960	-1.958	-1.954	-1.951	-1.946	-1.942	-1.939	-1.935	-1.931	-1.926	-1.922	-1.919	-1.914	-1.910	-1.906	-1.902	-1.899	-1.895	-1.890	-1.886	-1.884	-1.880	-1.876	-1.872	-1.869	-1.866	-1.862	-1.859	-1.855	-1.852	-1.849	-1.846	-1.842	-1.839	-1.836	-1.832	-1.829	-1.825	-1.821	-1.818	-1.814	-1.809	-1.804	-1.800	-1.794	-1.789	-1.782	-1.778	-1.771	-1.764	-1.758	-1.750	-1.742	-1.735	-1.726	-1.718	-1.709	-1.699	-1.689	-1.678	-1.668	-1.655	-1.644	-1.631	-1.619	-1.605	-1.591	-1.578	-1.562	-1.548	-1.532	-1.518	-1.501	-1.485	-1.469	-1.451	-1.435	-1.416	-1.400	-1.381	-1.362	-1.345	-1.326	-1.308	-1.288	-1.269	-1.249	-1.230	-1.210	-1.190	-1.170	-1.150	-1.130	-1.110	-1.089	-1.069	-1.049	-1.029	-1.008	-0.988	-0.966	-0.945	-0.924	-0.904	-0.882	-0.862	-0.840	-0.819	-0.799	-0.778	-0.756	-0.735	-0.712	-0.691	-0.670	-0.646	-0.626	-0.604	-0.580	-0.558	-0.535	-0.511	-0.488	-0.464	-0.440	-0.416	-0.392	-0.368	-0.342	-0.316	-0.291	-0.266	-0.240	-0.212	-0.186	-0.160	-0.132	-0.105	-0.078	-0.050	-0.021	0.006	0.035	0.064	0.092	0.121	0.150	0.180	0.209	0.239	0.268	0.298	0.328	0.358	0.386	0.415	0.444	0.474	0.502	0.532	0.561	0.588	0.615	0.644	0.670	0.698	0.724	0.750	0.775	0.800	0.825	0.849	0.872	0.894	0.918	0.939	0.961	0.981	1.001	1.020	1.039	1.058	1.074	1.092	1.109	1.124	1.140	1.154	1.168	1.182	1.196	1.209	1.221	1.234	1.246	1.258	1.270	1.281	1.291	1.302	1.314	1.324	1.335	1.346	1.358	1.368	1.379	1.390	1.401	1.414	1.426	1.438	1.449	1.462	1.475	1.489	1.502	1.519	1.532	1.549	1.564	1.580	1.598	1.614	1.631	1.650	1.669	1.688	1.706	1.725	1.745	1.765	1.786	1.806	1.828	1.849	1.869	1.891	1.911	1.932	1.954	1.975	1.996	2.016	2.036	2.058	2.078	2.098	2.116	2.135	2.154	2.172	2.189	2.206	2.224	2.239	2.254	2.269	2.282	2.296	2.309	2.320	2.332	2.344	2.352	2.362	2.370	2.379	2.385	2.391	2.399	2.404	2.409	2.411	2.416	2.419	2.421	2.422	2.425	2.426	2.426	2.428	2.426	2.426	2.426	2.424	2.422	2.421	2.420	2.419	2.418	2.415	2.414	2.410	2.409	2.406	2.404	2.402	2.400	2.399	2.396	2.394	2.392	2.390	2.389	2.388	2.386	2.385	2.384	2.382	2.382	2.381	2.380	2.380	2.380	2.380	2.380	2.381	2.381	2.381	2.382	2.384	2.385	2.385	2.388	2.388	2.390	2.391	2.394	2.395	2.398	2.400	2.402	2.406	2.409	2.411	2.415	2.418	2.421	2.425	2.429	2.434	2.439	2.441	2.446	2.451	2.456	2.461	2.466	2.472	2.478	2.484	2.490	2.496	2.504	2.510	2.518	2.525	2.532	2.539	2.548	2.555	2.562	2.570	2.578	2.588	2.595	2.602	2.611	2.619	2.628	2.636	2.644	2.651	2.659	2.668	2.675	2.681	2.689	2.696	2.702	2.709	2.715	2.721	2.726	2.731	2.736	2.741	2.744	2.749	2.752	2.754	2.758	2.759	2.760	2.760	2.761	2.760	2.760	2.759	2.756	2.755	2.752	2.749	2.745	2.740	2.736	2.731	2.725	2.719	2.711	2.705	2.698	2.689	2.680	2.672	2.664	2.654	2.645	2.635	2.624	2.612	2.602	2.591	2.580	2.569	2.556	2.545	2.534	2.521	2.510	2.498	2.485	2.474	2.461	2.449	2.438	2.426	2.415	2.402	2.391	2.381	2.370	2.359	2.349	2.340	2.330	2.320	2.311	2.304	2.295	2.288	2.280	2.274	2.268	2.262	2.258	2.252	2.250	2.245	2.244	2.241	2.240	2.240	2.239	2.240	2.241	2.244	2.246	2.250	2.254	2.259	2.265	2.271	2.279	2.286	2.294	2.304	2.312	2.322	2.334	2.345	2.356	2.370	2.381	2.396	2.409	2.424	2.438	2.452	2.468	2.484	2.498	2.514	2.530	2.545	2.561	2.578	2.591	2.608	2.622	2.638	2.652	2.666	2.681	2.695	2.708	2.721	2.734	2.744	2.756	2.766	2.776	2.786	2.794	2.802	2.809	2.816	2.821	2.828	2.831	2.836	2.839	2.840	2.841	2.841	2.841	2.841	2.839	2.836	2.832	2.829	2.824	2.820	2.814	2.808	2.801	2.794	2.786	2.778	2.769	2.760	2.751	2.741	2.731	2.720	2.710	2.700	2.689	2.679	2.668	2.656	2.646	2.634	2.624	2.612	2.602	2.591	2.581	2.570	2.561	2.550	2.540	2.531	2.522	2.515	2.506	2.498	2.490	2.482	2.475	2.469	2.462	2.458	2.451	2.448	2.442	2.439	2.435	2.431	2.429	2.425	2.424	2.421	2.420	2.419	2.419	2.416	2.418	2.416	2.416	2.419	2.419	2.420	2.420	2.422	2.424	2.426	2.428	2.429	2.431	2.432	2.435	2.438	2.439	2.441	2.442	2.445	2.446	2.448	2.449	2.450	2.451	2.451	2.452	2.452	2.452	2.451	2.451	2.451	2.449	2.448	2.445	2.442	2.440	2.435	2.432	2.428	2.422	2.416	2.410	2.404	2.396	2.389	2.380	2.372	2.362	2.352	2.342	2.331	2.320	2.309	2.295	2.282	2.268	2.254	2.239	2.224	2.208	2.191	2.175	2.156	2.139	2.121	2.101	2.082	2.062	2.044	2.024	2.002	1.981	1.960	1.939	1.918	1.896	1.874	1.852	1.830	1.809	1.788	1.765	1.744	1.722	1.701	1.680	1.659	1.639	1.619	1.599	1.579	1.561	1.542	1.525	1.508	1.491	1.476	1.460	1.446	1.432	1.420	1.406	1.395	1.385	1.375	1.366	1.358	1.350	1.342	1.338	1.332	1.328	1.325	1.321	1.320	1.318	1.316	1.316	1.318	1.318	1.320	1.321	1.324	1.326	1.330	1.334	1.338	1.341	1.346	1.350	1.355	1.360	1.365	1.369	1.374	1.379	1.382	1.386	1.391	1.394	1.398	1.400	1.404	1.405	1.406	1.408	1.409	1.410	1.410	1.409	1.408	1.406	1.404	1.401	1.399	1.395	1.392	1.388	1.382	1.379	1.372	1.366	1.360	1.354	1.346	1.340	1.332	1.324	1.316	1.309	1.301	1.292	1.285	1.275	1.268	1.259	1.251	1.242	1.235	1.226	1.219	1.210	1.204	1.195	1.189	1.181	1.174	1.168	1.161	1.155	1.148	1.141	1.136	1.131	1.125	1.119	1.115	1.109	1.104	1.100	1.095	1.090	1.086	1.080	1.076	1.071	1.068	1.064	1.059	1.054	1.049	1.045	1.040	1.035	1.030	1.025	1.020	1.015	1.009	1.004	0.998	0.992	0.986	0.980	0.975	0.969	0.962	0.956	0.949	0.944	0.936	0.930	0.922	0.915	0.909	0.901	0.895	0.888	0.880	0.874	0.866	0.860	0.852	0.846	0.840	0.834	0.828	0.821	0.814	0.809	0.804	0.798	0.792	0.788	0.782	0.778	0.772	0.769	0.765	0.762	0.759	0.755	0.751	0.750	0.748	0.745	0.744	0.744	0.742	0.741	0.742	0.742	0.744	0.744	0.746	0.746	0.749	0.751	0.754	0.756	0.760	0.765	0.768	0.772	0.778	0.782	0.788	0.794	0.801	0.806	0.814	0.820	0.828	0.835	0.842	0.850	0.860	0.868	0.876	0.885	0.894	0.902	0.912	0.921	0.931	0.939	0.949	0.959	0.966	0.975	0.985	0.994	1.002	1.011	1.020	1.026	1.035	1.042	1.050	1.058	1.065	1.070	1.076	1.081	1.088	1.091	1.098	1.101	1.104	1.108	1.110	1.112	1.114	1.115	1.115	1.116	1.116	1.115	1.114	1.112	1.110	1.108	1.105	1.102	1.099	1.094	1.090	1.085	1.080	1.075	1.069	1.062	1.058	1.050	1.044	1.036	1.030	1.021	1.015	1.008	0.999	0.991	0.982	0.975	0.968	0.959	0.950	0.941	0.932	0.924	0.916	0.906	0.898	0.889	0.879	0.871	0.862	0.854	0.845	0.835	0.826	0.816	0.808	0.799	0.790	0.780	0.770	0.761	0.751	0.742	0.732	0.722	0.714	0.704	0.695	0.684	0.675	0.665	0.655	0.646	0.636	0.626	0.618	0.608	0.599	0.589	0.580	0.570	0.561	0.554	0.545	0.536	0.529	0.521	0.512	0.506	0.499	0.492	0.486	0.480	0.475	0.470	0.465	0.462	0.459	0.455	0.452	0.451	0.449	0.449	0.448	0.448	0.449	0.451	0.452	0.455	0.458	0.462	0.465	0.470	0.475	0.480	0.486	0.494	0.500	0.507	0.515	0.524	0.531	0.540	0.550	0.559	0.569	0.578	0.588	0.596	0.606	0.616	0.625	0.636	0.645	0.654	0.662	0.672	0.680	0.688	0.696	0.702	0.710	0.716	0.722	0.728	0.732	0.735	0.740	0.742	0.744	0.746	0.748	0.748	0.746	0.745	0.744	0.741	0.738	0.734	0.729	0.724	0.718	0.711	0.704	0.698	0.688	0.680	0.670	0.661	0.651	0.641	0.630	0.620	0.609	0.598	0.586	0.575	0.565	0.554	0.542	0.530	0.520	0.510	0.499	0.488	0.479	0.470	0.460	0.451	0.444	0.435	0.428	0.420	0.415	0.409	0.404	0.400	0.395	0.392	0.389	0.388	0.386	0.385	0.385	0.384	0.385	0.386	0.389	0.390	0.392	0.396	0.400	0.404	0.409	0.414	0.419	0.425	0.431	0.438	0.444	0.450	0.456	0.462	0.471	0.478	0.486	0.492	0.500	0.509	0.516	0.524	0.531	0.540	0.548	0.555	0.562	0.570	0.579	0.586	0.594	0.602	0.610	0.618	0.625	0.632	0.641	0.649	0.655	0.664	0.670	0.679	0.686	0.692	0.700	0.709	0.715	0.722	0.730	0.738	0.744	0.751	0.759	0.766	0.772	0.779	0.786	0.792	0.798	0.804	0.810	0.816	0.822	0.828	0.831	0.836	0.841	0.846	0.849	0.852	0.855	0.858	0.860	0.861	0.864	0.862	0.864	0.864	0.862	0.861	0.859	0.856	0.855	0.850	0.846	0.841	0.836	0.831	0.824	0.818	0.809	0.801	0.792	0.784	0.775	0.764	0.754	0.742	0.731	0.720	0.708	0.694	0.681	0.668	0.654	0.640	0.625	0.611	0.596	0.581	0.566	0.551	0.535	0.520	0.504	0.488	0.472	0.456	0.440	0.424	0.408	0.391	0.375	0.359	0.344	0.328	0.312	0.295	0.280	0.264	0.248	0.231	0.215	0.200	0.185	0.169	0.152	0.138	0.121	0.106	0.091	0.075	0.059	0.044	0.029	0.012	-0.002	-0.019	-0.034	-0.050	-0.065	-0.081	-0.096	-0.112	-0.129	-0.145	-0.161	-0.176	-0.192	-0.210	-0.226	-0.242	-0.259	-0.275	-0.292	-0.309	-0.324	-0.341	-0.358	-0.375	-0.392	-0.409	-0.426	-0.444	-0.460	-0.478	-0.494	-0.511	-0.529	-0.545	-0.561	-0.579	-0.595	-0.612	-0.629	-0.645	-0.661	-0.678	-0.694	-0.710	-0.725	-0.740	-0.755	-0.770	-0.785	-0.800	-0.814	-0.828	-0.841	-0.854	-0.866	-0.879	-0.891	-0.902	-0.915	-0.926	-0.936	-0.946	-0.958	-0.966	-0.975	-0.984	-0.991	-1.000	-1.006	-1.014	-1.020	-1.025	-1.030	-1.036	-1.040	-1.044	-1.048	-1.050	-1.054	-1.055	-1.056	-1.059	-1.060	-1.060	-1.060	-1.060	-1.060	-1.059	-1.058	-1.056	-1.054	-1.051	-1.049	-1.046	-1.044	-1.040	-1.038	-1.034	-1.030	-1.026	-1.022	-1.019	-1.014	-1.010	-1.005	-1.000	-0.996	-0.991	-0.986	-0.981	-0.976	-0.970	-0.965	-0.960	-0.956	-0.951	-0.946	-0.941	-0.936	-0.931	-0.926	-0.921	-0.916	-0.911	-0.908	-0.902	-0.898	-0.892	-0.888	-0.884	-0.879	-0.874	-0.869	-0.865	-0.860	-0.855	-0.850	-0.845	-0.841	-0.835	-0.830	-0.825	-0.820	-0.815	-0.811	-0.805	-0.800	-0.795	-0.789	-0.784	-0.778	-0.772	-0.768	-0.761	-0.755	-0.749	-0.742	-0.736	-0.730	-0.724	-0.718	-0.710	-0.704	-0.696	-0.689	-0.682	-0.674	-0.666	-0.658	-0.650	-0.641	-0.632	-0.624	-0.615	-0.606	-0.596	-0.588	-0.578	-0.568	-0.558	-0.548	-0.536	-0.525	-0.514	-0.504	-0.491	-0.479	-0.468	-0.456	-0.444	-0.431	-0.419	-0.405	-0.391	-0.378	-0.365	-0.351	-0.338	-0.324	-0.310	-0.296	-0.281	-0.268	-0.252	-0.239	-0.225	-0.210	-0.196	-0.182	-0.168	-0.155	-0.140	-0.126	-0.114	-0.100	-0.086	-0.074	-0.062	-0.049	-0.038	-0.026	-0.014	-0.002	0.008	0.018	0.028	0.038	0.048	0.056	0.065	0.074	0.081	0.089	0.095	0.101	0.109	0.115	0.121	0.126	0.132	0.138	0.142	0.146	0.151	0.155	0.160	0.164	0.168	0.171	0.176	0.180	0.184	0.189	0.192	0.196	0.201	0.205	0.209	0.215	0.219	0.224	0.230	0.235	0.241	0.248	0.255	0.261	0.269	0.275	0.284	0.291	0.300	0.308	0.316	0.326	0.335	0.345	0.354	0.364	0.374	0.384	0.394	0.405	0.414	0.425	0.435	0.445	0.455	0.464	0.475	0.485	0.494	0.502	0.510	0.519	0.526	0.534	0.541	0.546	0.554	0.559	0.564	0.568	0.572	0.575	0.578	0.580	0.581	0.582	0.582	0.581	0.581	0.580	0.578	0.575	0.572	0.569	0.565	0.560	0.555	0.550	0.544	0.539	0.532	0.526	0.519	0.514	0.506	0.499	0.492	0.485	0.478	0.472	0.465	0.459	0.452	0.446	0.441	0.436	0.431	0.426	0.422	0.418	0.414	0.411	0.409	0.405	0.404	0.404	0.402	0.402	0.401	0.401	0.402	0.404	0.405	0.408	0.409	0.412	0.415	0.418	0.421	0.424	0.428	0.431	0.435	0.439	0.442	0.446	0.450	0.454	0.458	0.461	0.464	0.468	0.470	0.472	0.475	0.476	0.478	0.478	0.479	0.479	0.479	0.479	0.478	0.475	0.474	0.471	0.469	0.465	0.460	0.456	0.452	0.446	0.441	0.435	0.429	0.421	0.415	0.408	0.399	0.390	0.382	0.372	0.364	0.355	0.346	0.336	0.326	0.318	0.308	0.298	0.286	0.276	0.266	0.256	0.246	0.235	0.225	0.215	0.204	0.194	0.185	0.174	0.165	0.154	0.144	0.135	0.125	0.115	0.106	0.096	0.086	0.078	0.068	0.059	0.050	0.041	0.031	0.024	0.014	0.005	-0.004	-0.012	-0.021	-0.030	-0.039	-0.049	-0.056	-0.064	-0.074	-0.082	-0.090	-0.098	-0.106	-0.114	-0.122	-0.130	-0.138	-0.145	-0.151	-0.158	-0.165	-0.171	-0.178	-0.184	-0.188	-0.194	-0.198	-0.201	-0.206	-0.209	-0.211	-0.215	-0.216	-0.218	-0.216	-0.216	-0.216	-0.215	-0.212	-0.210	-0.208	-0.204	-0.199	-0.195	-0.189	-0.182	-0.176	-0.169	-0.161	-0.152	-0.144	-0.134	-0.124	-0.114	-0.102	-0.091	-0.081	-0.069	-0.056	-0.044	-0.032	-0.021	-0.008	0.004	0.016	0.029	0.041	0.054	0.065	0.078	0.089	0.099	0.110	0.120	0.130	0.140	0.148	0.155	0.164	0.170	0.176	0.182	0.189	0.192	0.198	0.201	0.204	0.206	0.208	0.209	0.210	0.209	0.210	0.209	0.208	0.205	0.202	0.201	0.198	0.195	0.191	0.189	0.184	0.181	0.178	0.174	0.170	0.166	0.164	0.160	0.156	0.154	0.151	0.150	0.149	0.148	0.148	0.146	0.146	0.146	0.149	0.149	0.151	0.155	0.158	0.161	0.165	0.170	0.175	0.181	0.188	0.194	0.200	0.208	0.215	0.222	0.231	0.239	0.248	0.255	0.264	0.272	0.281	0.290	0.298	0.305	0.314	0.321	0.329	0.335	0.342	0.348	0.354	0.359	0.364	0.369	0.372	0.374	0.378	0.379	0.379	0.380	0.379	0.379	0.376	0.372	0.370	0.365	0.360	0.355	0.350	0.342	0.335	0.328	0.319	0.310	0.300	0.290	0.279	0.269	0.258	0.246	0.234	0.221	0.210	0.198	0.184	0.171	0.159	0.148	0.135	0.122	0.111	0.098	0.086	0.075	0.065	0.055	0.045	0.035	0.026	0.018	0.010	0.004	-0.002	-0.009	-0.015	-0.019	-0.022	-0.025	-0.026	-0.028	-0.029	-0.028	-0.026	-0.024	-0.020	-0.016	-0.012	-0.008	-0.001	0.006	0.014	0.021	0.031	0.040	0.051	0.061	0.071	0.084	0.095	0.108	0.121	0.134	0.146	0.160	0.172	0.186	0.200	0.212	0.226	0.239	0.252	0.265	0.276	0.289	0.300	0.312	0.324	0.334	0.344	0.354	0.362	0.371	0.379	0.385	0.394	0.399	0.404	0.410	0.414	0.418	0.420	0.424	0.425	0.428	0.429	0.429	0.430	0.429	0.429	0.428	0.428	0.426	0.425	0.424	0.421	0.421	0.419	0.418	0.416	0.416	0.415	0.415	0.415	0.414	0.414	0.415	0.415	0.416	0.418	0.420	0.422	0.425	0.428	0.431	0.436	0.441	0.446	0.451	0.456	0.464	0.469	0.476	0.482	0.490	0.498	0.506	0.512	0.521	0.529	0.536	0.545	0.552	0.560	0.568	0.575	0.581	0.589	0.594	0.600	0.605	0.610	0.614	0.619	0.621	0.624	0.626	0.628	0.629	0.630	0.629	0.628	0.625	0.622	0.619	0.616	0.611	0.606	0.600	0.594	0.588	0.580	0.571	0.562	0.554	0.545	0.535	0.525	0.515	0.505	0.492	0.482	0.471	0.459	0.449	0.436	0.425	0.412	0.401	0.389	0.379	0.366	0.356	0.345	0.334	0.324	0.312	0.302	0.292	0.282	0.272	0.264	0.254	0.245	0.238	0.229	0.221	0.212	0.204	0.196	0.189	0.181	0.174	0.166	0.159	0.151	0.145	0.138	0.130	0.121	0.115	0.106	0.099	0.090	0.082	0.074	0.065	0.055	0.046	0.036	0.026	0.016	0.006	-0.005	-0.016	-0.028	-0.040	-0.051	-0.062	-0.075	-0.088	-0.100	-0.112	-0.125	-0.138	-0.151	-0.165	-0.178	-0.191	-0.204	-0.218	-0.231	-0.245	-0.258	-0.270	-0.284	-0.296	-0.309	-0.321	-0.332	-0.345	-0.356	-0.368	-0.379	-0.389	-0.399	-0.409	-0.419	-0.429	-0.436	-0.444	-0.452	-0.460	-0.466	-0.474	-0.479	-0.485	-0.489	-0.494	-0.498	-0.501	-0.504	-0.507	-0.510	-0.511	-0.514	-0.515	-0.515	-0.516	-0.516	-0.515	-0.514	-0.512	-0.511	-0.509	-0.506	-0.505	-0.501	-0.499	-0.495	-0.492	-0.488	-0.484	-0.480	-0.475	-0.470	-0.466	-0.461	-0.456	-0.451	-0.446	-0.441	-0.436	-0.430	-0.425	-0.420	-0.415	-0.409	-0.405	-0.400	-0.395	-0.390	-0.385	-0.381	-0.376	-0.372	-0.368	-0.364	-0.360	-0.356	-0.354	-0.351	-0.348	-0.345	-0.344	-0.341	-0.339	-0.339	-0.336	-0.335	-0.335	-0.335	-0.335	-0.334	-0.334	-0.335	-0.336	-0.336	-0.336	-0.338	-0.339	-0.340	-0.341	-0.342	-0.344	-0.346	-0.346	-0.349	-0.350	-0.352	-0.354	-0.355	-0.356	-0.358	-0.359	-0.360	-0.361	-0.361	-0.362	-0.364	-0.364	-0.364	-0.364	-0.365	-0.365	-0.365	-0.365	-0.365	-0.365	-0.366	-0.365	-0.366	-0.368	-0.369	-0.369	-0.370	-0.372	-0.374	-0.376	-0.379	-0.382	-0.386	-0.390	-0.395	-0.401	-0.409	-0.415	-0.422	-0.432	-0.441	-0.452	-0.464	-0.476	-0.490	-0.505	-0.520	-0.536	-0.554	-0.572	-0.591	-0.612	-0.635	-0.658	-0.681	-0.708	-0.732	-0.759	-0.788	-0.816	-0.846	-0.876	-0.908	-0.940	-0.972	-1.006	-1.040	-1.075	-1.109	-1.144	-1.179	-1.215	-1.251	-1.288	-1.324	-1.359	-1.395	-1.430	-1.466	-1.502	-1.536	-1.570	-1.605	-1.638	-1.671	-1.704	-1.735	-1.766	-1.795	-1.825	-1.854	-1.881	-1.909	-1.934	-1.959	-1.982	-2.005	-2.027	-2.047	-2.069	-2.086	-2.105	-2.122	-2.139	-2.155	-2.170	-2.182	-2.195	-2.208	-2.220	-2.231	-2.241	-2.251	-2.260	-2.269	-2.278	-2.285	-2.292	-2.300	-2.308	-2.314	-2.320	-2.326	-2.334	-2.340	-2.348	-2.354	-2.361	-2.369	-2.375	-2.382	-2.390	-2.400	-2.409	-2.419	-2.428	-2.438	-2.449	-2.459	-2.471	-2.484	-2.496	-2.510	-2.525	-2.539	-2.554	-2.569	-2.585	-2.602	-2.619	-2.636	-2.655	-2.674	-2.692	-2.712	-2.732	-2.754	-2.774	-2.794	-2.815	-2.838	-2.859	-2.881	-2.902	-2.926	-2.948	-2.970	-2.992	-3.014	-3.038	-3.060	-3.081	-3.104	-3.126	-3.148	-3.169	-3.190	-3.211	-3.232	-3.251	-3.272	-3.291	-3.311	-3.330	-3.349	-3.366	-3.384	-3.401	-3.418	-3.434	-3.450	-3.465	-3.479	-3.494	-3.506	-3.519	-3.531	-3.542	-3.554	-3.565	-3.575	-3.584	-3.592	-3.600	-3.609	-3.616	-3.621	-3.628	-3.632	-3.638	-3.641	-3.645	-3.648	-3.649	-3.651	-3.651	-3.652	-3.651	-3.651	-3.650	-3.648	-3.645	-3.642	-3.638	-3.635	-3.630	-3.625	-3.619	-3.612	-3.606	-3.599	-3.592	-3.584	-3.576	-3.568	-3.559	-3.550	-3.540	-3.530	-3.520	-3.510	-3.500	-3.489	-3.479	-3.468	-3.458	-3.446	-3.435	-3.424	-3.412	-3.401	-3.390	-3.380	-3.368	-3.358	-3.345	-3.335	-3.324	-3.312	-3.304	-3.294	-3.282	-3.274	-3.264	-3.254	-3.244	-3.234	-3.226	-3.216	-3.208	-3.199	-3.190	-3.181	-3.172	-3.165	-3.158	-3.148	-3.140	-3.132	-3.124	-3.116	-3.108	-3.101	-3.092	-3.082	-3.075	-3.066	-3.058	-3.049	-3.039	-3.030	-3.020	-3.010	-3.000	-2.989	-2.978	-2.966	-2.955	-2.942	-2.930	-2.918	-2.902	-2.889	-2.875	-2.860	-2.845	-2.829	-2.812	-2.795	-2.778	-2.760	-2.741	-2.722	-2.704	-2.684	-2.664	-2.642	-2.621	-2.600	-2.578	-2.555	-2.532	-2.508	-2.485	-2.460	-2.435	-2.411	-2.385	-2.360	-2.334	-2.308	-2.281	-2.255	-2.228	-2.201	-2.172	-2.146	-2.119	-2.091	-2.064	-2.036	-2.009	-1.981	-1.952	-1.925	-1.898	-1.870	-1.842	-1.816	-1.788	-1.761	-1.734	-1.708	-1.682	-1.656	-1.630	-1.605	-1.579	-1.554	-1.531	-1.506	-1.482	-1.461	-1.439	-1.416	-1.395	-1.374	-1.354	-1.335	-1.315	-1.299	-1.280	-1.262	-1.248	-1.231	-1.216	-1.204	-1.189	-1.176	-1.165	-1.154	-1.144	-1.134	-1.126	-1.116	-1.109	-1.104	-1.096	-1.092	-1.086	-1.084	-1.080	-1.078	-1.076	-1.075	-1.072	-1.072	-1.072	-1.074	-1.075	-1.076	-1.078	-1.079	-1.081	-1.084	-1.086	-1.090	-1.092	-1.095	-1.099	-1.101	-1.104	-1.108	-1.109	-1.112	-1.114	-1.118	-1.119	-1.120	-1.121	-1.122	-1.122	-1.122	-1.122	-1.122	-1.122	-1.120	-1.120	-1.118	-1.114	-1.111	-1.109	-1.104	-1.100	-1.095	-1.090	-1.085	-1.080	-1.074	-1.068	-1.061	-1.054	-1.046	-1.040	-1.034	-1.026	-1.019	-1.010	-1.002	-0.995	-0.988	-0.979	-0.972	-0.964	-0.956	-0.950	-0.942	-0.936	-0.930	-0.922	-0.918	-0.911	-0.908	-0.901	-0.898	-0.894	-0.891	-0.888	-0.885	-0.884	-0.882	-0.881	-0.881	-0.881	-0.881	-0.882	-0.884	-0.886	-0.889	-0.891	-0.896	-0.900	-0.905	-0.910	-0.918	-0.922	-0.930	-0.938	-0.945	-0.952	-0.962	-0.971	-0.980	-0.989	-0.999	-1.009	-1.020	-1.030	-1.041	-1.054	-1.064	-1.076	-1.088	-1.100	-1.112	-1.124	-1.135	-1.148	-1.160	-1.171	-1.184	-1.196	-1.208	-1.218	-1.230	-1.241	-1.252	-1.262	-1.272	-1.282	-1.292	-1.302	-1.312	-1.321	-1.330	-1.338	-1.346	-1.352	-1.360	-1.368	-1.374	-1.380	-1.385	-1.390	-1.394	-1.399	-1.402	-1.405	-1.409	-1.411	-1.412	-1.415	-1.416	-1.416	-1.416	-1.418	-1.416	-1.416	-1.414	-1.412	-1.410	-1.409	-1.405	-1.402	-1.399	-1.395	-1.391	-1.386	-1.381	-1.378	-1.372	-1.366	-1.361	-1.355	-1.350	-1.342	-1.336	-1.330	-1.324	-1.316	-1.310	-1.304	-1.296	-1.290	-1.282	-1.276	-1.269	-1.262	-1.254	-1.248	-1.240	-1.234	-1.228	-1.221	-1.215	-1.208	-1.201	-1.196	-1.190	-1.184	-1.180	-1.174	-1.169	-1.165	-1.160	-1.155	-1.151	-1.148	-1.142	-1.140	-1.136	-1.134	-1.130	-1.128	-1.125	-1.124	-1.121	-1.120	-1.119	-1.116	-1.115	-1.114	-1.112	-1.112	-1.110	-1.109	-1.109	-1.108	-1.106	-1.105	-1.105	-1.104	-1.102	-1.101	-1.099	-1.099	-1.096	-1.094	-1.091	-1.088	-1.086	-1.082	-1.078	-1.074	-1.070	-1.065	-1.061	-1.055	-1.050	-1.044	-1.038	-1.031	-1.022	-1.016	-1.008	-0.999	-0.990	-0.982	-0.974	-0.964	-0.954	-0.944	-0.934	-0.924	-0.912	-0.902	-0.891	-0.880	-0.870	-0.859	-0.848	-0.836	-0.826	-0.815	-0.805	-0.795	-0.784	-0.774	-0.765	-0.755	-0.746	-0.736	-0.728	-0.720	-0.711	-0.705	-0.699	-0.692	-0.686	-0.680	-0.676	-0.672	-0.669	-0.665	-0.662	-0.661	-0.659	-0.659	-0.660	-0.660	-0.660	-0.662	-0.665	-0.669	-0.672	-0.678	-0.681	-0.686	-0.692	-0.700	-0.708	-0.715	-0.722	-0.731	-0.741	-0.751	-0.761	-0.772	-0.784	-0.795	-0.808	-0.819	-0.832	-0.845	-0.859	-0.872	-0.888	-0.901	-0.916	-0.931	-0.946	-0.962	-0.978	-0.994	-1.011	-1.028	-1.044	-1.060	-1.076	-1.094	-1.110	-1.128	-1.145	-1.161	-1.178	-1.196	-1.211	-1.229	-1.245	-1.262	-1.279	-1.295	-1.311	-1.328	-1.342	-1.359	-1.372	-1.389	-1.402	-1.416	-1.431	-1.445	-1.459	-1.471	-1.484	-1.495	-1.508	-1.518	-1.529	-1.540	-1.549	-1.558	-1.566	-1.575	-1.582	-1.590	-1.596	-1.602	-1.608	-1.611	-1.618	-1.620	-1.624	-1.628	-1.629	-1.631	-1.631	-1.632	-1.632	-1.632	-1.632	-1.631	-1.631	-1.629	-1.628	-1.625	-1.622	-1.620	-1.618	-1.615	-1.611	-1.608	-1.604	-1.601	-1.599	-1.594	-1.591	-1.588	-1.586	-1.582	-1.580	-1.578	-1.575	-1.574	-1.571	-1.571	-1.569	-1.569	-1.569	-1.570	-1.570	-1.572	-1.572	-1.576	-1.578	-1.581	-1.585	-1.588	-1.594	-1.598	-1.604	-1.609	-1.615	-1.622	-1.629	-1.638	-1.645	-1.651	-1.661	-1.669	-1.679	-1.688	-1.698	-1.706	-1.715	-1.725	-1.736	-1.745	-1.755	-1.764	-1.774	-1.784	-1.794	-1.802	-1.811	-1.820	-1.830	-1.838	-1.846	-1.854	-1.861	-1.868	-1.876	-1.881	-1.888	-1.894	-1.899	-1.904	-1.908	-1.911	-1.916	-1.919	-1.922	-1.924	-1.926	-1.929	-1.930	-1.930	-1.931	-1.930	-1.931	-1.930	-1.929	-1.928	-1.928	-1.925	-1.922	-1.921	-1.919	-1.915	-1.912	-1.911	-1.908	-1.905	-1.901	-1.898	-1.895	-1.891	-1.889	-1.885	-1.881	-1.878	-1.874	-1.870	-1.868	-1.864	-1.860	-1.856	-1.854	-1.849	-1.846	-1.842	-1.839	-1.836	-1.832	-1.830	-1.825	-1.822	-1.819	-1.815	-1.812	-1.808	-1.805	-1.801	-1.798	-1.794	-1.790	-1.785	-1.781	-1.778	-1.772	-1.768	-1.762	-1.756	-1.752	-1.746	-1.740	-1.734	-1.728	-1.721	-1.715	-1.708	-1.700	-1.692	-1.685	-1.678	-1.669	-1.661	-1.651	-1.644	-1.635	-1.625	-1.615	-1.606	-1.596	-1.586	-1.578	-1.566	-1.556	-1.545	-1.535	-1.524	-1.512	-1.501	-1.491	-1.480	-1.469	-1.458	-1.446	-1.435	-1.424	-1.411	-1.400	-1.389	-1.378	-1.365	-1.355	-1.342	-1.330	-1.319	-1.308	-1.295	-1.282	-1.271	-1.259	-1.246	-1.234	-1.221	-1.209	-1.196	-1.181	-1.169	-1.155	-1.141	-1.125	-1.110	-1.096	-1.080	-1.065	-1.049	-1.032	-1.015	-0.998	-0.979	-0.960	-0.941	-0.921	-0.901	-0.880	-0.858	-0.836	-0.814	-0.790	-0.766	-0.740	-0.716	-0.689	-0.662	-0.635	-0.608	-0.579	-0.549	-0.520	-0.489	-0.458	-0.428	-0.395	-0.362	-0.329	-0.296	-0.262	-0.228	-0.194	-0.159	-0.124	-0.088	-0.052	-0.016	0.020	0.056	0.091	0.128	0.164	0.199	0.235	0.271	0.306	0.341	0.376	0.412	0.446	0.480	0.512	0.546	0.579	0.611	0.641	0.674	0.702	0.734	0.761	0.790	0.819	0.845	0.871	0.896	0.921	0.946	0.969	0.991	1.014	1.035	1.055	1.075	1.094	1.114	1.131	1.148	1.165	1.180	1.196	1.211	1.226	1.240	1.254	1.268	1.280	1.294	1.306	1.319	1.331	1.345	1.356	1.370	1.381	1.395	1.408	1.420	1.434	1.448	1.460	1.475	1.489	1.504	1.519	1.534	1.550	1.566	1.582	1.601	1.619	1.638	1.656	1.675	1.695	1.715	1.736	1.758	1.778	1.800	1.822	1.846	1.869	1.891	1.915	1.939	1.964	1.989	2.013	2.038	2.061	2.086	2.110	2.134	2.158	2.182	2.205	2.229	2.251	2.274	2.298	2.319	2.340	2.361	2.380	2.401	2.420	2.438	2.456	2.472	2.489	2.505	2.521	2.535	2.549	2.561	2.574	2.586	2.596	2.606	2.616	2.625	2.632	2.640	2.648	2.655	2.660	2.665	2.671	2.675	2.679	2.682	2.685	2.689	2.690	2.691	2.694	2.695	2.696	2.696	2.698	2.698	2.698	2.699	2.700	2.699	2.699	2.699	2.699	2.698	2.698	2.698	2.698	2.698	2.696	2.696	2.695	2.695	2.695	2.695	2.695	2.695	2.695	2.695	2.695	2.696	2.696	2.696	2.695	2.696	2.698	2.698	2.699	2.699	2.699	2.700	2.700	2.701	2.701	2.702	2.704	2.705	2.705	2.706	2.708	2.708	2.709	2.711	2.711	2.712	2.714	2.716	2.718	2.720	2.721	2.722	2.724	2.726	2.729	2.731	2.732	2.735	2.739	2.741	2.742	2.746	2.749	2.751	2.755	2.758	2.761	2.765	2.768	2.771	2.775	2.778	2.781	2.785	2.789	2.791	2.795	2.799	2.801	2.805	2.808	2.811	2.814	2.815	2.818	2.820	2.822	2.824	2.826	2.828	2.829	2.830	2.830	2.830	2.830	2.830	2.830	2.829	2.829	2.826	2.825	2.822	2.820	2.818	2.814	2.810	2.808	2.802	2.798	2.792	2.786	2.781	2.775	2.769	2.761	2.755	2.748	2.740	2.731	2.722	2.715	2.705	2.696	2.686	2.676	2.668	2.656	2.645	2.635	2.624	2.612	2.601	2.590	2.579	2.566	2.554	2.542	2.531	2.518	2.506	2.494	2.482	2.471	2.459	2.446	2.435	2.422	2.411	2.401	2.389	2.378	2.368	2.358	2.348	2.338	2.328	2.318	2.310	2.301	2.294	2.286	2.279	2.271	2.266	2.261	2.256	2.252	2.249	2.246	2.245	2.242	2.241	2.241	2.242	2.244	2.245	2.248	2.251	2.256	2.261	2.268	2.274	2.281	2.289	2.298	2.308	2.318	2.328	2.339	2.350	2.362	2.376	2.389	2.404	2.418	2.432	2.448	2.464	2.479	2.495	2.511	2.528	2.542	2.560	2.576	2.592	2.609	2.625	2.640	2.655	2.671	2.686	2.700	2.714	2.728	2.740	2.752	2.765	2.775	2.786	2.796	2.805	2.812	2.820	2.828	2.834	2.839	2.842	2.846	2.849	2.850	2.850	2.851	2.850	2.849	2.846	2.842	2.839	2.835	2.829	2.822	2.815	2.809	2.801	2.791	2.782	2.772	2.762	2.752	2.741	2.730	2.718	2.705	2.694	2.681	2.670	2.658	2.645	2.632	2.619	2.606	2.594	2.581	2.569	2.556	2.545	2.532	2.521	2.510	2.500	2.489	2.479	2.469	2.459	2.449	2.440	2.432	2.424	2.416	2.410	2.402	2.396	2.390	2.385	2.380	2.375	2.370	2.368	2.362	2.359	2.356	2.354	2.351	2.350	2.348	2.346	2.345	2.344	2.342	2.342	2.341	2.342	2.341	2.341	2.341	2.341	2.340	2.340	2.340	2.340	2.339	2.339	2.338	2.338	2.336	2.335	2.335	2.332	2.331	2.329	2.326	2.324	2.321	2.318	2.314	2.310	2.305	2.301	2.295	2.289	2.284	2.278	2.270	2.262	2.255	2.246	2.238	2.228	2.218	2.206	2.196	2.185	2.174	2.160	2.148	2.134	2.119	2.105	2.090	2.074	2.058	2.041	2.024	2.007	1.989	1.970	1.952	1.932	1.914	1.894	1.875	1.854	1.834	1.812	1.790	1.769	1.748	1.725	1.704	1.681	1.659	1.638	1.615	1.594	1.571	1.550	1.528	1.508	1.485	1.465	1.444	1.422	1.404	1.384	1.364	1.346	1.328	1.310	1.292	1.276	1.260	1.244	1.230	1.216	1.202	1.191	1.179	1.168	1.158	1.149	1.139	1.131	1.124	1.116	1.111	1.108	1.102	1.100	1.096	1.095	1.092	1.092	1.094	1.092	1.094	1.096	1.099	1.102	1.106	1.110	1.115	1.119	1.124	1.129	1.135	1.140	1.148	1.154	1.161	1.168	1.172	1.180	1.186	1.192	1.200	1.206	1.212	1.219	1.225	1.230	1.235	1.240	1.246	1.250	1.255	1.259	1.262	1.266	1.269	1.272	1.275	1.276	1.279	1.280	1.281	1.282	1.282	1.282	1.282	1.281	1.281	1.280	1.278	1.276	1.275	1.272	1.271	1.268	1.265	1.261	1.259	1.256	1.252	1.250	1.245	1.241	1.239	1.235	1.231	1.228	1.222	1.219	1.215	1.211	1.206	1.204	1.199	1.195	1.191	1.188	1.184	1.179	1.176	1.172	1.169	1.166	1.161	1.159	1.155	1.152	1.149	1.146	1.142	1.139	1.136	1.132	1.129	1.126	1.125	1.121	1.119	1.116	1.112	1.110	1.106	1.105	1.102	1.099	1.098	1.094	1.092	1.090	1.088	1.085	1.082	1.080	1.079	1.076	1.075	1.072	1.070	1.068	1.066	1.065	1.064	1.060	1.060	1.058	1.055	1.054	1.052	1.050	1.049	1.048	1.045	1.044	1.042	1.041	1.040	1.038	1.036	1.036	1.034	1.034	1.032	1.032	1.031	1.031	1.031	1.031	1.031	1.030	1.031	1.032	1.032	1.034	1.035	1.038	1.039	1.040	1.042	1.046	1.049	1.051	1.055	1.059	1.062	1.066	1.071	1.078	1.082	1.088	1.094	1.100	1.106	1.114	1.121	1.128	1.136	1.144	1.152	1.160	1.169	1.178	1.186	1.196	1.205	1.215	1.222	1.232	1.242	1.251	1.260	1.270	1.278	1.286	1.295	1.302	1.311	1.319	1.326	1.332	1.339	1.345	1.351	1.358	1.362	1.368	1.371	1.374	1.378	1.381	1.382	1.384	1.385	1.385	1.384	1.384	1.382	1.381	1.379	1.375	1.372	1.368	1.362	1.359	1.352	1.346	1.341	1.334	1.328	1.320	1.312	1.304	1.298	1.289	1.279	1.271	1.261	1.252	1.242	1.235	1.225	1.215	1.206	1.198	1.186	1.179	1.169	1.160	1.151	1.141	1.132	1.122	1.114	1.105	1.096	1.089	1.079	1.070	1.062	1.055	1.046	1.039	1.030	1.021	1.014	1.005	0.999	0.990	0.982	0.975	0.966	0.959	0.950	0.941	0.934	0.925	0.918	0.909	0.900	0.891	0.881	0.872	0.864	0.854	0.845	0.835	0.825	0.815	0.805	0.795	0.786	0.775	0.765	0.755	0.744	0.734	0.724	0.712	0.704	0.694	0.682	0.672	0.664	0.654	0.645	0.636	0.628	0.620	0.611	0.604	0.598	0.591	0.585	0.580	0.575	0.570	0.566	0.564	0.560	0.558	0.556	0.556	0.555	0.555	0.556	0.558	0.560	0.564	0.566	0.570	0.574	0.580	0.585	0.591	0.599	0.606	0.614	0.621	0.629	0.639	0.646	0.655	0.665	0.674	0.682	0.692	0.701	0.710	0.720	0.728	0.736	0.744	0.752	0.760	0.768	0.775	0.780	0.786	0.792	0.796	0.800	0.804	0.806	0.809	0.811	0.811	0.811	0.811	0.810	0.808	0.805	0.801	0.798	0.792	0.789	0.781	0.776	0.769	0.761	0.754	0.746	0.736	0.729	0.720	0.710	0.701	0.691	0.681	0.671	0.661	0.652	0.642	0.634	0.625	0.616	0.608	0.600	0.592	0.585	0.579	0.572	0.568	0.562	0.559	0.555	0.551	0.550	0.548	0.546	0.546	0.548	0.548	0.549	0.551	0.554	0.558	0.562	0.566	0.571	0.579	0.584	0.591	0.598	0.606	0.612	0.621	0.631	0.640	0.649	0.658	0.668	0.678	0.688	0.698	0.709	0.719	0.729	0.739	0.749	0.759	0.769	0.778	0.788	0.796	0.805	0.815	0.824	0.832	0.841	0.850	0.858	0.866	0.874	0.882	0.890	0.898	0.904	0.911	0.919	0.925	0.932	0.938	0.944	0.951	0.958	0.962	0.968	0.974	0.980	0.985	0.991	0.996	1.000	1.005	1.010	1.014	1.019	1.024	1.026	1.031	1.034	1.038	1.040	1.042	1.045	1.048	1.049	1.051	1.051	1.051	1.051	1.051	1.050	1.050	1.048	1.045	1.042	1.039	1.034	1.030	1.025	1.020	1.014	1.006	0.999	0.991	0.982	0.972	0.964	0.954	0.942	0.931	0.920	0.908	0.895	0.881	0.869	0.854	0.840	0.825	0.810	0.795	0.780	0.764	0.748	0.731	0.715	0.699	0.682	0.665	0.650	0.632	0.616	0.600	0.584	0.568	0.550	0.535	0.520	0.504	0.488	0.472	0.458	0.441	0.426	0.412	0.398	0.382	0.369	0.355	0.340	0.328	0.314	0.300	0.286	0.272	0.260	0.246	0.234	0.220	0.208	0.194	0.181	0.168	0.154	0.141	0.128	0.114	0.100	0.086	0.072	0.059	0.044	0.030	0.015	-0.001	-0.016	-0.032	-0.048	-0.064	-0.080	-0.096	-0.114	-0.130	-0.148	-0.164	-0.181	-0.200	-0.216	-0.235	-0.254	-0.271	-0.290	-0.309	-0.328	-0.346	-0.364	-0.382	-0.402	-0.421	-0.440	-0.458	-0.476	-0.495	-0.512	-0.530	-0.548	-0.565	-0.582	-0.599	-0.615	-0.630	-0.646	-0.661	-0.676	-0.691	-0.705	-0.719	-0.731	-0.744	-0.756	-0.768	-0.779	-0.789	-0.799	-0.808	-0.818	-0.826	-0.832	-0.840	-0.846	-0.852	-0.858	-0.862	-0.868	-0.870	-0.874	-0.878	-0.879	-0.880	-0.881	-0.881	-0.882	-0.881	-0.881	-0.879	-0.878	-0.875	-0.872	-0.870	-0.866	-0.862	-0.860	-0.856	-0.851	-0.848	-0.842	-0.836	-0.831	-0.828	-0.821	-0.816	-0.810	-0.805	-0.799	-0.792	-0.786	-0.780	-0.774	-0.768	-0.761	-0.755	-0.749	-0.742	-0.736	-0.730	-0.724	-0.718	-0.711	-0.705	-0.700	-0.692	-0.688	-0.681	-0.675	-0.669	-0.664	-0.659	-0.651	-0.646	-0.641	-0.634	-0.629	-0.624	-0.618	-0.612	-0.605	-0.601	-0.595	-0.590	-0.584	-0.578	-0.572	-0.566	-0.560	-0.555	-0.549	-0.544	-0.538	-0.532	-0.525	-0.520	-0.514	-0.507	-0.502	-0.495	-0.490	-0.484	-0.478	-0.472	-0.465	-0.459	-0.452	-0.446	-0.440	-0.434	-0.428	-0.421	-0.414	-0.409	-0.401	-0.394	-0.388	-0.381	-0.374	-0.368	-0.360	-0.352	-0.346	-0.338	-0.331	-0.324	-0.316	-0.308	-0.300	-0.291	-0.282	-0.274	-0.265	-0.256	-0.248	-0.238	-0.229	-0.219	-0.208	-0.198	-0.188	-0.178	-0.166	-0.155	-0.145	-0.132	-0.121	-0.110	-0.098	-0.086	-0.074	-0.061	-0.050	-0.036	-0.024	-0.011	0.001	0.014	0.026	0.040	0.052	0.066	0.078	0.090	0.102	0.115	0.128	0.139	0.150	0.162	0.174	0.185	0.195	0.206	0.216	0.226	0.236	0.245	0.255	0.264	0.271	0.280	0.288	0.295	0.302	0.309	0.315	0.322	0.328	0.332	0.339	0.344	0.349	0.354	0.358	0.362	0.365	0.370	0.374	0.378	0.381	0.385	0.390	0.394	0.396	0.401	0.405	0.410	0.414	0.420	0.425	0.430	0.435	0.441	0.448	0.452	0.459	0.466	0.472	0.480	0.489	0.496	0.505	0.512	0.522	0.531	0.541	0.551	0.560	0.570	0.580	0.590	0.601	0.610	0.621	0.630	0.641	0.652	0.661	0.671	0.680	0.691	0.700	0.708	0.716	0.725	0.732	0.740	0.746	0.752	0.759	0.762	0.768	0.772	0.775	0.779	0.781	0.782	0.784	0.782	0.782	0.782	0.781	0.778	0.776	0.772	0.769	0.765	0.760	0.755	0.750	0.744	0.739	0.731	0.725	0.719	0.711	0.705	0.698	0.690	0.682	0.676	0.670	0.662	0.656	0.650	0.644	0.639	0.632	0.628	0.624	0.619	0.615	0.612	0.610	0.606	0.604	0.602	0.601	0.601	0.601	0.600	0.601	0.602	0.604	0.605	0.608	0.610	0.611	0.615	0.618	0.621	0.624	0.628	0.631	0.635	0.638	0.642	0.645	0.649	0.651	0.655	0.658	0.660	0.662	0.665	0.666	0.669	0.669	0.670	0.669	0.669	0.669	0.668	0.665	0.662	0.660	0.658	0.654	0.650	0.646	0.641	0.635	0.629	0.622	0.616	0.609	0.601	0.594	0.585	0.576	0.568	0.559	0.549	0.539	0.529	0.518	0.507	0.496	0.486	0.475	0.464	0.451	0.440	0.429	0.418	0.406	0.394	0.381	0.370	0.359	0.348	0.336	0.325	0.312	0.300	0.289	0.278	0.266	0.255	0.242	0.231	0.220	0.209	0.198	0.188	0.176	0.165	0.155	0.145	0.135	0.124	0.115	0.105	0.095	0.086	0.076	0.068	0.059	0.050	0.041	0.034	0.025	0.018	0.010	0.004	-0.002	-0.009	-0.014	-0.020	-0.025	-0.031	-0.035	-0.039	-0.042	-0.045	-0.049	-0.051	-0.052	-0.054	100.000	5.000	2.000	1.000	3.000	0.000	0.000	0.000	0.000	0.000	0.000	0.000	0.000	0.000	0.000	0.000	0.000	0.000	-2.002	-2.000	-1.998	-1.994	-1.992	-1.989	-1.986	-1.984	-1.981	-1.979	-1.975	-1.974	-1.971	-1.970	-1.968	-1.966	-1.965	-1.962	-1.961	-1.960	-1.958	-1.956	-1.955	-1.954	-1.952	-1.950	-1.949	-1.949	-1.948	-1.945	-1.944	-1.942	-1.941	-1.940	-1.939	-1.935	-1.934	-1.932	-1.930	-1.928	-1.924	-1.922	-1.919	-1.918	-1.912	-1.910	-1.905	-1.902	-1.898	-1.894	-1.889	-1.885	-1.880	-1.875	-1.870	-1.864	-1.858	-1.852	-1.846	-1.840	-1.832	-1.826	-1.819	-1.810	-1.802	-1.794	-1.786	-1.779	-1.770	-1.760	-1.752	-1.744	-1.735	-1.725	-1.716	-1.706	-1.698	-1.688	-1.679	-1.669	-1.660	-1.651	-1.641	-1.632	-1.622	-1.614	-1.605	-1.598	-1.589	-1.580	-1.571	-1.564	-1.556	-1.548	-1.541	-1.534	-1.528	-1.521	-1.515	-1.509	-1.502	-1.498	-1.494	-1.489	-1.484	-1.480	-1.475	-1.472	-1.470	-1.468	-1.464	-1.461	-1.460	-1.459	-1.456	-1.456	-1.455	-1.455	-1.454	-1.452	-1.452	-1.452	-1.454	-1.454	-1.454	-1.456	-1.456	-1.458	-1.458	-1.459	-1.461	-1.462	-1.465	-1.466	-1.469	-1.470	-1.472	-1.474	-1.476	-1.479	-1.481	-1.484	-1.486	-1.490	-1.492	-1.495	-1.499	-1.501	-1.504	-1.506	-1.510	-1.514	-1.518	-1.521	-1.524	-1.528	-1.531	-1.536	-1.539	-1.542	-1.548	-1.551	-1.556	-1.561	-1.565	-1.571	-1.576	-1.580	-1.586	-1.592	-1.598	-1.602	-1.610	-1.616	-1.622	-1.629	-1.635	-1.641	-1.649	-1.656	-1.664	-1.671	-1.679	-1.686	-1.694	-1.701	-1.710	-1.718	-1.726	-1.734	-1.742	-1.750	-1.759	-1.766	-1.774	-1.782	-1.791	-1.799	-1.808	-1.814	-1.821	-1.830	-1.836	-1.844	-1.850	-1.856	-1.864	-1.869	-1.875	-1.880	-1.885	-1.890	-1.894	-1.899	-1.902	-1.906	-1.909	-1.911	-1.912	-1.914	-1.916	-1.918	-1.918	-1.919	-1.919	-1.919	-1.918	-1.915	-1.915	-1.912	-1.910	-1.909	-1.906	-1.904	-1.901	-1.899	-1.895	-1.892	-1.889	-1.886	-1.882	-1.880	-1.878	-1.874	-1.872	-1.870	-1.868	-1.866	-1.864	-1.864	-1.862	-1.862	-1.864	-1.862	-1.864	-1.865	-1.868	-1.870	-1.874	-1.876	-1.881	-1.886	-1.891	-1.896	-1.902	-1.909	-1.916	-1.924	-1.932	-1.940	-1.949	-1.958	-1.968	-1.979	-1.989	-2.000	-2.011	-2.022	-2.034	-2.045	-2.056	-2.069	-2.081	-2.092	-2.104	-2.115	-2.126	-2.138	-2.149	-2.160	-2.170	-2.180	-2.190	-2.201	-2.210	-2.219	-2.226	-2.235	-2.242	-2.250	-2.256	-2.262	-2.269	-2.272	-2.278	-2.282	-2.285	-2.289	-2.291	-2.294	-2.294	-2.296	-2.295	-2.295	-2.295	-2.294	-2.292	-2.292	-2.290	-2.288	-2.285	-2.281	-2.279	-2.275	-2.271	-2.269	-2.264	-2.260	-2.255	-2.251	-2.245	-2.241	-2.236	-2.232	-2.228	-2.221	-2.216	-2.211	-2.206	-2.202	-2.198	-2.192	-2.188	-2.182	-2.179	-2.174	-2.168	-2.164	-2.159	-2.154	-2.150	-2.145	-2.140	-2.136	-2.132	-2.128	-2.122	-2.119	-2.114	-2.110	-2.105	-2.100	-2.096	-2.090	-2.086	-2.080	-2.076	-2.070	-2.065	-2.060	-2.054	-2.049	-2.042	-2.036	-2.030	-2.024	-2.018	-2.011	-2.005	-1.999	-1.991	-1.985	-1.976	-1.970	-1.961	-1.954	-1.946	-1.938	-1.930	-1.921	-1.912	-1.905	-1.895	-1.886	-1.878	-1.869	-1.859	-1.849	-1.840	-1.829	-1.820	-1.810	-1.800	-1.789	-1.779	-1.768	-1.758	-1.748	-1.736	-1.725	-1.715	-1.704	-1.691	-1.680	-1.669	-1.658	-1.646	-1.634	-1.622	-1.610	-1.598	-1.585	-1.571	-1.558	-1.545	-1.532	-1.518	-1.504	-1.491	-1.476	-1.461	-1.446	-1.431	-1.415	-1.400	-1.382	-1.366	-1.349	-1.331	-1.314	-1.295	-1.278	-1.258	-1.239	-1.219	-1.196	-1.176	-1.155	-1.132	-1.110	-1.088	-1.064	-1.040	-1.016	-0.990	-0.966	-0.939	-0.914	-0.886	-0.860	-0.832	-0.805	-0.776	-0.749	-0.720	-0.690	-0.661	-0.631	-0.601	-0.571	-0.541	-0.511	-0.481	-0.450	-0.420	-0.391	-0.360	-0.331	-0.300	-0.271	-0.241	-0.211	-0.184	-0.154	-0.126	-0.099	-0.071	-0.045	-0.019	0.008	0.032	0.058	0.081	0.105	0.129	0.150	0.172	0.192	0.212	0.232	0.251	0.269	0.288	0.304	0.320	0.335	0.351	0.364	0.379	0.392	0.405	0.416	0.429	0.440	0.451	0.461	0.472	0.482	0.491	0.500	0.510	0.519	0.530	0.539	0.548	0.558	0.568	0.576	0.588	0.596	0.608	0.618	0.629	0.640	0.651	0.664	0.675	0.689	0.701	0.715	0.729	0.744	0.759	0.772	0.789	0.804	0.820	0.838	0.854	0.871	0.888	0.906	0.924	0.942	0.960	0.979	0.996	1.015	1.034	1.051	1.070	1.088	1.105	1.122	1.140	1.158	1.174	1.190	1.208	1.222	1.238	1.251	1.266	1.279	1.291	1.305	1.316	1.328	1.336	1.346	1.356	1.364	1.371	1.379	1.384	1.390	1.395	1.400	1.404	1.408	1.410	1.412	1.415	1.415	1.416	1.416	1.416	1.416	1.415	1.415	1.412	1.411	1.409	1.408	1.405	1.404	1.401	1.399	1.396	1.394	1.391	1.389	1.386	1.384	1.381	1.380	1.379	1.376	1.375	1.374	1.372	1.371	1.370	1.369	1.369	1.369	1.369	1.369	1.370	1.371	1.372	1.374	1.374	1.376	1.378	1.380	1.381	1.384	1.386	1.389	1.391	1.395	1.398	1.400	1.402	1.406	1.409	1.412	1.415	1.419	1.421	1.425	1.429	1.432	1.435	1.439	1.441	1.445	1.448	1.451	1.455	1.458	1.460	1.462	1.466	1.469	1.471	1.474	1.476	1.479	1.481	1.484	1.486	1.489	1.490	1.492	1.495	1.496	1.499	1.500	1.504	1.505	1.508	1.509	1.510	1.512	1.514	1.516	1.518	1.519	1.520	1.521	1.524	1.525	1.526	1.528	1.528	1.529	1.530	1.530	1.530	1.531	1.531	1.531	1.530	1.530	1.530	1.529	1.529	1.526	1.525	1.524	1.521	1.519	1.516	1.514	1.511	1.508	1.505	1.500	1.496	1.491	1.486	1.481	1.475	1.469	1.464	1.458	1.450	1.442	1.435	1.428	1.419	1.410	1.402	1.392	1.384	1.374	1.364	1.354	1.344	1.332	1.322	1.311	1.300	1.288	1.276	1.265	1.254	1.242	1.230	1.218	1.204	1.192	1.180	1.168	1.155	1.144	1.131	1.118	1.105	1.094	1.081	1.069	1.056	1.045	1.032	1.021	1.010	0.999	0.986	0.975	0.965	0.954	0.945	0.934	0.925	0.916	0.908	0.899	0.890	0.881	0.874	0.866	0.860	0.852	0.848	0.840	0.835	0.831	0.826	0.822	0.819	0.816	0.814	0.812	0.810	0.810	0.809	0.809	0.808	0.809	0.810	0.811	0.814	0.816	0.819	0.822	0.826	0.829	0.834	0.839	0.844	0.849	0.854	0.860	0.865	0.872	0.879	0.885	0.890	0.898	0.904	0.910	0.916	0.922	0.930	0.935	0.941	0.948	0.954	0.960	0.965	0.970	0.976	0.981	0.985	0.990	0.994	0.998	1.001	1.005	1.008	1.010	1.012	1.014	1.016	1.018	1.019	1.020	1.021	1.021	1.021	1.021	1.021	1.020	1.020	1.020	1.019	1.018	1.018	1.016	1.016	1.016	1.015	1.015	1.014	1.014	1.015	1.015	1.015	1.015	1.016	1.018	1.018	1.020	1.021	1.024	1.026	1.030	1.032	1.035	1.040	1.045	1.049	1.054	1.059	1.065	1.071	1.078	1.084	1.091	1.099	1.106	1.112	1.122	1.130	1.139	1.148	1.156	1.165	1.174	1.185	1.194	1.202	1.211	1.222	1.231	1.241	1.250	1.259	1.270	1.279	1.288	1.296	1.305	1.314	1.321	1.330	1.338	1.344	1.352	1.359	1.365	1.371	1.378	1.381	1.388	1.391	1.396	1.400	1.402	1.405	1.408	1.410	1.412	1.412	1.414	1.412	1.412	1.412	1.411	1.410	1.408	1.404	1.401	1.399	1.395	1.390	1.386	1.380	1.375	1.370	1.362	1.356	1.349	1.341	1.332	1.325	1.316	1.306	1.296	1.288	1.276	1.266	1.255	1.245	1.232	1.221	1.209	1.196	1.184	1.171	1.158	1.145	1.131	1.118	1.102	1.090	1.075	1.060	1.046	1.031	1.018	1.002	0.988	0.974	0.959	0.944	0.930	0.915	0.901	0.888	0.874	0.860	0.848	0.835	0.821	0.810	0.798	0.786	0.776	0.765	0.755	0.748	0.738	0.729	0.722	0.715	0.709	0.704	0.698	0.694	0.690	0.688	0.685	0.684	0.682	0.681	0.682	0.684	0.684	0.688	0.690	0.694	0.698	0.701	0.706	0.712	0.719	0.725	0.732	0.739	0.746	0.755	0.762	0.770	0.779	0.788	0.798	0.805	0.814	0.824	0.832	0.842	0.850	0.859	0.869	0.876	0.885	0.894	0.901	0.908	0.916	0.922	0.930	0.938	0.942	0.950	0.955	0.960	0.965	0.970	0.974	0.979	0.982	0.988	0.990	0.994	0.996	1.000	1.001	1.004	1.006	1.008	1.010	1.011	1.012	1.015	1.015	1.015	1.016	1.018	1.019	1.019	1.019	1.020	1.020	1.020	1.019	1.019	1.019	1.019	1.019	1.018	1.016	1.015	1.015	1.012	1.011	1.010	1.008	1.005	1.002	1.000	0.996	0.994	0.990	0.985	0.981	0.978	0.971	0.966	0.960	0.954	0.946	0.940	0.932	0.924	0.916	0.909	0.900	0.890	0.880	0.870	0.860	0.850	0.839	0.828	0.816	0.805	0.794	0.782	0.770	0.759	0.745	0.734	0.721	0.709	0.696	0.684	0.672	0.660	0.649	0.636	0.625	0.614	0.601	0.590	0.580	0.570	0.560	0.550	0.540	0.531	0.522	0.514	0.506	0.499	0.491	0.485	0.479	0.472	0.468	0.462	0.458	0.455	0.450	0.448	0.445	0.442	0.441	0.439	0.439	0.438	0.439	0.439	0.440	0.440	0.441	0.444	0.446	0.449	0.451	0.454	0.458	0.462	0.465	0.470	0.475	0.480	0.484	0.490	0.495	0.500	0.505	0.511	0.518	0.522	0.529	0.535	0.540	0.546	0.552	0.559	0.564	0.569	0.575	0.580	0.585	0.591	0.595	0.600	0.605	0.609	0.612	0.615	0.619	0.622	0.626	0.628	0.631	0.632	0.635	0.636	0.636	0.639	0.638	0.638	0.638	0.636	0.636	0.635	0.634	0.631	0.629	0.626	0.624	0.621	0.616	0.614	0.609	0.605	0.600	0.596	0.591	0.586	0.581	0.576	0.570	0.565	0.560	0.552	0.548	0.541	0.536	0.530	0.524	0.516	0.511	0.505	0.499	0.492	0.485	0.479	0.472	0.468	0.460	0.454	0.448	0.441	0.435	0.429	0.421	0.414	0.409	0.402	0.395	0.389	0.381	0.374	0.368	0.360	0.352	0.346	0.338	0.330	0.322	0.315	0.306	0.298	0.290	0.281	0.272	0.264	0.255	0.246	0.236	0.228	0.218	0.209	0.200	0.189	0.179	0.170	0.160	0.150	0.141	0.132	0.122	0.114	0.105	0.095	0.085	0.078	0.069	0.060	0.052	0.045	0.038	0.030	0.024	0.016	0.011	0.006	0.001	-0.004	-0.009	-0.011	-0.015	-0.018	-0.019	-0.020	-0.021	-0.020	-0.021	-0.019	-0.018	-0.015	-0.011	-0.008	-0.002	0.001	0.008	0.014	0.020	0.028	0.036	0.045	0.054	0.062	0.072	0.084	0.095	0.105	0.118	0.130	0.141	0.155	0.168	0.181	0.195	0.208	0.221	0.235	0.249	0.262	0.276	0.290	0.304	0.316	0.330	0.344	0.356	0.369	0.380	0.391	0.402	0.412	0.424	0.434	0.441	0.450	0.459	0.465	0.472	0.479	0.484	0.489	0.494	0.498	0.500	0.502	0.504	0.505	0.504	0.504	0.504	0.501	0.500	0.496	0.494	0.489	0.485	0.480	0.475	0.470	0.464	0.458	0.451	0.445	0.438	0.431	0.424	0.416	0.410	0.402	0.395	0.389	0.382	0.375	0.369	0.362	0.358	0.351	0.346	0.341	0.336	0.332	0.330	0.326	0.324	0.321	0.319	0.318	0.316	0.318	0.318	0.318	0.319	0.320	0.322	0.325	0.328	0.330	0.334	0.339	0.342	0.348	0.352	0.358	0.364	0.369	0.375	0.381	0.388	0.394	0.401	0.408	0.414	0.420	0.428	0.435	0.441	0.449	0.455	0.461	0.469	0.475	0.481	0.489	0.495	0.501	0.507	0.512	0.520	0.526	0.532	0.539	0.545	0.550	0.556	0.562	0.569	0.575	0.581	0.588	0.594	0.600	0.606	0.612	0.619	0.626	0.632	0.640	0.646	0.652	0.660	0.666	0.674	0.680	0.688	0.694	0.702	0.709	0.715	0.722	0.730	0.736	0.742	0.749	0.756	0.762	0.768	0.774	0.779	0.784	0.789	0.794	0.798	0.801	0.805	0.808	0.810	0.811	0.814	0.814	0.814	0.814	0.812	0.810	0.808	0.806	0.802	0.798	0.794	0.789	0.782	0.776	0.769	0.760	0.751	0.742	0.732	0.722	0.711	0.700	0.688	0.675	0.661	0.648	0.632	0.619	0.604	0.588	0.572	0.556	0.539	0.522	0.505	0.488	0.470	0.452	0.435	0.415	0.398	0.379	0.360	0.340	0.322	0.302	0.284	0.265	0.245	0.226	0.208	0.189	0.170	0.151	0.132	0.114	0.094	0.075	0.058	0.039	0.020	0.002	-0.016	-0.034	-0.052	-0.070	-0.089	-0.105	-0.124	-0.141	-0.159	-0.176	-0.192	-0.210	-0.226	-0.245	-0.261	-0.279	-0.295	-0.312	-0.329	-0.346	-0.364	-0.380	-0.396	-0.412	-0.429	-0.446	-0.462	-0.479	-0.496	-0.511	-0.528	-0.544	-0.560	-0.578	-0.594	-0.610	-0.625	-0.641	-0.656	-0.672	-0.688	-0.702	-0.718	-0.734	-0.749	-0.762	-0.778	-0.791	-0.806	-0.820	-0.834	-0.848	-0.860	-0.874	-0.886	-0.899	-0.911	-0.924	-0.935	-0.946	-0.956	-0.968	-0.978	-0.989	-0.998	-1.008	-1.018	-1.026	-1.034	-1.041	-1.050	-1.058	-1.064	-1.071	-1.078	-1.084	-1.089	-1.095	-1.099	-1.105	-1.109	-1.111	-1.115	-1.119	-1.121	-1.124	-1.128	-1.130	-1.130	-1.132	-1.134	-1.135	-1.135	-1.135	-1.135	-1.135	-1.135	-1.134	-1.132	-1.131	-1.130	-1.126	-1.125	-1.122	-1.119	-1.116	-1.112	-1.108	-1.104	-1.099	-1.094	-1.088	-1.082	-1.076	-1.070	-1.062	-1.056	-1.050	-1.041	-1.034	-1.025	-1.016	-1.006	-0.998	-0.988	-0.978	-0.968	-0.958	-0.948	-0.936	-0.925	-0.914	-0.902	-0.891	-0.879	-0.866	-0.854	-0.841	-0.830	-0.818	-0.805	-0.792	-0.780	-0.768	-0.755	-0.742	-0.730	-0.718	-0.706	-0.695	-0.682	-0.671	-0.660	-0.649	-0.638	-0.628	-0.618	-0.608	-0.598	-0.588	-0.578	-0.570	-0.560	-0.552	-0.545	-0.536	-0.528	-0.520	-0.514	-0.506	-0.500	-0.492	-0.486	-0.481	-0.475	-0.468	-0.462	-0.456	-0.451	-0.445	-0.439	-0.434	-0.428	-0.422	-0.416	-0.410	-0.404	-0.396	-0.391	-0.385	-0.378	-0.370	-0.362	-0.355	-0.348	-0.339	-0.331	-0.322	-0.315	-0.305	-0.296	-0.288	-0.278	-0.268	-0.259	-0.249	-0.239	-0.228	-0.218	-0.208	-0.196	-0.185	-0.175	-0.165	-0.154	-0.142	-0.131	-0.121	-0.110	-0.101	-0.090	-0.080	-0.070	-0.060	-0.051	-0.041	-0.034	-0.025	-0.016	-0.009	0.000	0.008	0.014	0.021	0.028	0.034	0.039	0.044	0.048	0.052	0.056	0.060	0.065	0.068	0.070	0.074	0.076	0.078	0.079	0.081	0.082	0.082	0.084	0.085	0.085	0.086	0.086	0.088	0.088	0.088	0.088	0.089	0.089	0.090	0.090	0.090	0.090	0.091	0.092	0.092	0.095	0.095	0.096	0.100	0.101	0.102	0.105	0.108	0.110	0.112	0.116	0.119	0.122	0.125	0.129	0.132	0.135	0.139	0.144	0.148	0.151	0.155	0.159	0.162	0.168	0.171	0.175	0.179	0.182	0.186	0.189	0.192	0.196	0.200	0.202	0.205	0.209	0.211	0.214	0.215	0.218	0.219	0.221	0.222	0.225	0.225	0.226	0.226	0.228	0.228	0.229	0.229	0.229	0.230	0.229	0.229	0.229	0.229	0.229	0.229	0.229	0.228	0.228	0.228	0.228	0.228	0.228	0.229	0.229	0.229	0.230	0.229	0.231	0.231	0.232	0.234	0.235	0.236	0.238	0.239	0.240	0.242	0.244	0.246	0.248	0.250	0.251	0.254	0.256	0.258	0.260	0.260	0.262	0.264	0.266	0.268	0.268	0.270	0.270	0.271	0.271	0.271	0.271	0.270	0.270	0.269	0.269	0.268	0.265	0.262	0.261	0.259	0.255	0.252	0.249	0.245	0.241	0.236	0.232	0.228	0.222	0.216	0.210	0.204	0.198	0.191	0.185	0.179	0.171	0.162	0.156	0.148	0.140	0.132	0.124	0.116	0.108	0.100	0.091	0.082	0.074	0.065	0.056	0.048	0.038	0.030	0.020	0.011	0.001	-0.006	-0.016	-0.025	-0.035	-0.044	-0.054	-0.062	-0.072	-0.081	-0.092	-0.102	-0.111	-0.121	-0.132	-0.141	-0.151	-0.162	-0.171	-0.182	-0.192	-0.202	-0.214	-0.225	-0.234	-0.245	-0.255	-0.266	-0.276	-0.288	-0.298	-0.309	-0.319	-0.330	-0.340	-0.350	-0.361	-0.370	-0.380	-0.390	-0.400	-0.409	-0.418	-0.428	-0.435	-0.444	-0.451	-0.459	-0.466	-0.472	-0.479	-0.484	-0.490	-0.495	-0.499	-0.502	-0.506	-0.510	-0.511	-0.512	-0.514	-0.514	-0.514	-0.512	-0.511	-0.509	-0.506	-0.502	-0.498	-0.494	-0.489	-0.482	-0.475	-0.469	-0.460	-0.452	-0.444	-0.434	-0.424	-0.414	-0.402	-0.391	-0.380	-0.368	-0.355	-0.342	-0.329	-0.318	-0.304	-0.290	-0.278	-0.264	-0.251	-0.239	-0.225	-0.212	-0.200	-0.188	-0.176	-0.164	-0.154	-0.142	-0.132	-0.122	-0.114	-0.106	-0.098	-0.090	-0.084	-0.079	-0.072	-0.069	-0.065	-0.062	-0.059	-0.058	-0.058	-0.058	-0.058	-0.059	-0.060	-0.062	-0.066	-0.070	-0.074	-0.078	-0.082	-0.089	-0.094	-0.101	-0.106	-0.115	-0.121	-0.128	-0.136	-0.144	-0.151	-0.159	-0.168	-0.174	-0.181	-0.189	-0.195	-0.202	-0.208	-0.214	-0.219	-0.224	-0.230	-0.234	-0.238	-0.241	-0.244	-0.246	-0.249	-0.251	-0.251	-0.252	-0.252	-0.252	-0.251	-0.250	-0.250	-0.248	-0.246	-0.244	-0.240	-0.239	-0.236	-0.232	-0.229	-0.226	-0.224	-0.220	-0.216	-0.214	-0.211	-0.209	-0.206	-0.204	-0.202	-0.201	-0.200	-0.201	-0.200	-0.202	-0.202	-0.204	-0.206	-0.209	-0.211	-0.216	-0.220	-0.225	-0.230	-0.235	-0.242	-0.249	-0.258	-0.265	-0.275	-0.282	-0.292	-0.302	-0.311	-0.324	-0.334	-0.345	-0.355	-0.368	-0.379	-0.390	-0.401	-0.414	-0.425	-0.436	-0.448	-0.458	-0.469	-0.479	-0.490	-0.500	-0.509	-0.518	-0.526	-0.534	-0.541	-0.549	-0.555	-0.560	-0.566	-0.570	-0.572	-0.576	-0.579	-0.580	-0.581	-0.580	-0.580	-0.579	-0.578	-0.574	-0.570	-0.566	-0.562	-0.556	-0.550	-0.544	-0.536	-0.528	-0.520	-0.511	-0.502	-0.492	-0.482	-0.472	-0.460	-0.450	-0.439	-0.428	-0.416	-0.404	-0.394	-0.381	-0.371	-0.359	-0.346	-0.336	-0.325	-0.315	-0.304	-0.292	-0.282	-0.272	-0.264	-0.254	-0.245	-0.236	-0.229	-0.222	-0.215	-0.209	-0.202	-0.196	-0.191	-0.186	-0.182	-0.179	-0.174	-0.172	-0.169	-0.168	-0.165	-0.164	-0.162	-0.161	-0.160	-0.160	-0.160	-0.159	-0.159	-0.159	-0.160	-0.159	-0.159	-0.160	-0.159	-0.159	-0.158	-0.156	-0.156	-0.155	-0.152	-0.151	-0.150	-0.148	-0.144	-0.141	-0.138	-0.134	-0.129	-0.124	-0.119	-0.111	-0.106	-0.100	-0.092	-0.084	-0.076	-0.069	-0.060	-0.051	-0.042	-0.034	-0.024	-0.014	-0.004	0.006	0.016	0.026	0.038	0.046	0.056	0.066	0.076	0.085	0.095	0.105	0.112	0.121	0.129	0.136	0.144	0.150	0.156	0.161	0.166	0.171	0.174	0.178	0.179	0.181	0.182	0.182	0.182	0.181	0.180	0.178	0.175	0.171	0.168	0.162	0.159	0.152	0.146	0.140	0.134	0.125	0.119	0.110	0.101	0.094	0.085	0.076	0.068	0.059	0.050	0.040	0.031	0.022	0.014	0.005	-0.004	-0.011	-0.019	-0.028	-0.035	-0.042	-0.050	-0.056	-0.062	-0.069	-0.074	-0.079	-0.084	-0.089	-0.092	-0.098	-0.101	-0.104	-0.108	-0.110	-0.112	-0.115	-0.118	-0.120	-0.121	-0.122	-0.125	-0.126	-0.129	-0.130	-0.131	-0.134	-0.136	-0.138	-0.140	-0.142	-0.145	-0.149	-0.151	-0.155	-0.160	-0.164	-0.168	-0.172	-0.178	-0.184	-0.190	-0.196	-0.204	-0.210	-0.219	-0.226	-0.235	-0.244	-0.252	-0.264	-0.272	-0.282	-0.294	-0.305	-0.315	-0.328	-0.340	-0.351	-0.364	-0.376	-0.390	-0.402	-0.415	-0.428	-0.440	-0.455	-0.468	-0.480	-0.494	-0.506	-0.519	-0.532	-0.545	-0.559	-0.571	-0.584	-0.595	-0.608	-0.619	-0.630	-0.641	-0.652	-0.662	-0.672	-0.682	-0.692	-0.702	-0.711	-0.720	-0.729	-0.736	-0.744	-0.751	-0.759	-0.765	-0.770	-0.776	-0.782	-0.788	-0.792	-0.796	-0.801	-0.805	-0.809	-0.811	-0.814	-0.816	-0.819	-0.821	-0.822	-0.825	-0.825	-0.826	-0.828	-0.828	-0.828	-0.828	-0.828	-0.828	-0.828	-0.828	-0.826	-0.825	-0.825	-0.825	-0.824	-0.821	-0.820	-0.820	-0.818	-0.816	-0.816	-0.814	-0.812	-0.811	-0.810	-0.809	-0.806	-0.806	-0.804	-0.804	-0.801	-0.800	-0.799	-0.798	-0.795	-0.794	-0.792	-0.791	-0.789	-0.788	-0.785	-0.782	-0.781	-0.780	-0.778	-0.775	-0.772	-0.771	-0.768	-0.765	-0.761	-0.759	-0.755	-0.752	-0.749	-0.745	-0.741	-0.736	-0.731	-0.728	-0.722	-0.716	-0.711	-0.706	-0.700	-0.695	-0.689	-0.682	-0.676	-0.671	-0.664	-0.658	-0.650	-0.644	-0.638	-0.631	-0.624	-0.619	-0.612	-0.606	-0.600	-0.594	-0.589	-0.582	-0.578	-0.572	-0.569	-0.564	-0.560	-0.558	-0.554	-0.552	-0.550	-0.549	-0.548	-0.546	-0.546	-0.546	-0.548	-0.549	-0.551	-0.554	-0.558	-0.561	-0.566	-0.571	-0.576	-0.582	-0.590	-0.596	-0.604	-0.611	-0.620	-0.629	-0.638	-0.646	-0.658	-0.668	-0.676	-0.686	-0.698	-0.709	-0.719	-0.730	-0.740	-0.750	-0.760	-0.771	-0.781	-0.791	-0.801	-0.810	-0.819	-0.829	-0.836	-0.844	-0.851	-0.859	-0.865	-0.870	-0.876	-0.881	-0.885	-0.890	-0.894	-0.895	-0.898	-0.899	-0.901	-0.901	-0.901	-0.901	-0.900	-0.900	-0.898	-0.895	-0.892	-0.890	-0.885	-0.882	-0.879	-0.874	-0.870	-0.865	-0.860	-0.854	-0.850	-0.844	-0.839	-0.832	-0.828	-0.822	-0.816	-0.810	-0.806	-0.801	-0.796	-0.792	-0.788	-0.784	-0.780	-0.776	-0.774	-0.771	-0.770	-0.768	-0.766	-0.765	-0.765	-0.765	-0.765	-0.766	-0.769	-0.770	-0.772	-0.775	-0.779	-0.782	-0.786	-0.792	-0.798	-0.802	-0.810	-0.816	-0.822	-0.831	-0.839	-0.848	-0.856	-0.866	-0.875	-0.885	-0.896	-0.906	-0.919	-0.929	-0.941	-0.952	-0.965	-0.976	-0.990	-1.002	-1.015	-1.028	-1.041	-1.054	-1.068	-1.081	-1.094	-1.108	-1.120	-1.134	-1.146	-1.160	-1.172	-1.186	-1.199	-1.212	-1.225	-1.236	-1.250	-1.261	-1.274	-1.286	-1.298	-1.310	-1.321	-1.332	-1.345	-1.355	-1.366	-1.376	-1.388	-1.398	-1.406	-1.418	-1.426	-1.435	-1.445	-1.455	-1.464	-1.472	-1.480	-1.489	-1.496	-1.505	-1.511	-1.519	-1.528	-1.535	-1.541	-1.549	-1.555	-1.561	-1.569	-1.575	-1.581	-1.588	-1.594	-1.599	-1.605	-1.611	-1.616	-1.621	-1.628	-1.634	-1.638	-1.644	-1.649	-1.654	-1.659	-1.665	-1.670	-1.674	-1.680	-1.684	-1.689	-1.694	-1.699	-1.704	-1.708	-1.712	-1.718	-1.722	-1.728	-1.731	-1.736	-1.740	-1.745	-1.749	-1.754	-1.758	-1.762	-1.766	-1.770	-1.775	-1.779	-1.782	-1.785	-1.789	-1.792	-1.795	-1.799	-1.801	-1.804	-1.806	-1.808	-1.810	-1.811	-1.812	-1.814	-1.814	-1.814	-1.814	-1.812	-1.811	-1.810	-1.809	-1.806	-1.805	-1.800	-1.798	-1.792	-1.789	-1.784	-1.778	-1.771	-1.765	-1.758	-1.750	-1.742	-1.734	-1.725	-1.716	-1.706	-1.695	-1.685	-1.674	-1.661	-1.650	-1.638	-1.624	-1.610	-1.598	-1.584	-1.569	-1.555	-1.539	-1.524	-1.509	-1.494	-1.478	-1.461	-1.445	-1.429	-1.411	-1.395	-1.380	-1.362	-1.346	-1.329	-1.312	-1.295	-1.279	-1.262	-1.246	-1.229	-1.212	-1.196	-1.181	-1.164	-1.149	-1.132	-1.119	-1.102	-1.088	-1.072	-1.059	-1.044	-1.030	-1.016	-1.004	-0.990	-0.978	-0.966	-0.954	-0.942	-0.931	-0.921	-0.911	-0.901	-0.892	-0.885	-0.876	-0.870	-0.862	-0.858	-0.852	-0.848	-0.844	-0.841	-0.838	-0.836	-0.835	-0.834	-0.835	-0.836	-0.839	-0.841	-0.845	-0.849	-0.854	-0.860	-0.866	-0.874	-0.881	-0.891	-0.900	-0.910	-0.920	-0.931	-0.944	-0.956	-0.970	-0.982	-0.996	-1.011	-1.025	-1.040	-1.055	-1.070	-1.085	-1.100	-1.116	-1.132	-1.148	-1.164	-1.179	-1.194	-1.209	-1.222	-1.236	-1.250	-1.262	-1.275	-1.288	-1.299	-1.310	-1.319	-1.329	-1.338	-1.346	-1.354	-1.360	-1.366	-1.371	-1.375	-1.378	-1.381	-1.384	-1.385	-1.386	-1.386	-1.385	-1.382	-1.381	-1.379	-1.375	-1.372	-1.368	-1.364	-1.359	-1.352	-1.348	-1.342	-1.336	-1.330	-1.324	-1.318	-1.311	-1.305	-1.299	-1.292	-1.288	-1.281	-1.276	-1.270	-1.266	-1.262	-1.259	-1.255	-1.254	-1.250	-1.249	-1.248	-1.246	-1.248	-1.248	-1.250	-1.251	-1.255	-1.258	-1.261	-1.266	-1.272	-1.279	-1.285	-1.292	-1.301	-1.309	-1.318	-1.329	-1.339	-1.349	-1.360	-1.371	-1.385	-1.396	-1.410	-1.422	-1.436	-1.450	-1.464	-1.479	-1.492	-1.508	-1.522	-1.538	-1.552	-1.566	-1.581	-1.596	-1.610	-1.625	-1.639	-1.652	-1.668	-1.680	-1.694	-1.706	-1.719	-1.731	-1.742	-1.754	-1.765	-1.776	-1.786	-1.796	-1.805	-1.814	-1.821	-1.830	-1.836	-1.845	-1.851	-1.858	-1.864	-1.868	-1.872	-1.878	-1.881	-1.885	-1.889	-1.891	-1.894	-1.896	-1.899	-1.899	-1.901	-1.902	-1.904	-1.904	-1.904	-1.905	-1.905	-1.905	-1.905	-1.905	-1.904	-1.904	-1.902	-1.902	-1.901	-1.901	-1.900	-1.900	-1.900	-1.899	-1.899	-1.899	-1.898	-1.898	-1.898	-1.898	-1.896	-1.896	-1.896	-1.896	-1.896	-1.896	-1.896	-1.896	-1.896	-1.898	-1.898	-1.896	-1.896	-1.898	-1.898	-1.896	-1.898	-1.896	-1.896	-1.896	-1.896	-1.895	-1.894	-1.894	-1.892	-1.892	-1.891	-1.889	-1.888	-1.885	-1.884	-1.882	-1.880	-1.878	-1.874	-1.871	-1.868	-1.865	-1.861	-1.856	-1.852	-1.849	-1.844	-1.840	-1.836	-1.830	-1.825	-1.820	-1.815	-1.809	-1.802	-1.796	-1.790	-1.784	-1.778	-1.771	-1.764	-1.758	-1.750	-1.744	-1.736	-1.729	-1.721	-1.714	-1.706	-1.699	-1.691	-1.682	-1.675	-1.668	-1.660	-1.651	-1.645	-1.636	-1.629	-1.620	-1.614	-1.605	-1.598	-1.590	-1.584	-1.575	-1.568	-1.561	-1.554	-1.546	-1.540	-1.532	-1.526	-1.520	-1.514	-1.508	-1.501	-1.496	-1.490	-1.485	-1.479	-1.474	-1.469	-1.464	-1.460	-1.455	-1.451	-1.448	-1.444	-1.440	-1.436	-1.432	-1.430	-1.428	-1.425	-1.424	-1.421	-1.420	-1.419	-1.418	-1.416	-1.416	-1.416	-1.416	-1.416	-1.415	-1.416	-1.418	-1.418	-1.420	-1.421	-1.422	-1.424	-1.426	-1.428	-1.430	-1.434	-1.436	-1.439	-1.441	-1.444	-1.448	-1.451	-1.455	-1.459	-1.462	-1.469	-1.472	-1.478	-1.481	-1.488	-1.492	-1.498	-1.502	-1.509	-1.514	-1.520	-1.526	-1.532	-1.538	-1.545	-1.551	-1.558	-1.564	-1.571	-1.579	-1.586	-1.592	-1.600	-1.608	-1.615	-1.624	-1.631	-1.640	-1.648	-1.656	-1.665	-1.674	-1.682	-1.691	-1.700	-1.709	-1.719	-1.728	-1.736	-1.746	-1.756	-1.765	-1.775	-1.784	-1.792	-1.802	-1.812	-1.820	-1.830	-1.839	-1.848	-1.856	-1.865	-1.874	-1.881	-1.889	-1.896	-1.904	-1.911	-1.918	-1.924	-1.929	-1.935	-1.940	-1.945	-1.949	-1.954	-1.958	-1.960	-1.962	-1.965	-1.968	-1.969	-1.970	-1.970	-1.971	-1.970	-1.969	-1.969	-1.966	-1.965	-1.962	-1.960	-1.956	-1.954	-1.951	-1.946	-1.942	-1.940	-1.935	-1.931	-1.928	-1.922	-1.919	-1.915	-1.911	-1.908	-1.904	-1.900	-1.898	-1.894	-1.891	-1.889	-1.888	-1.886	-1.885	-1.884	-1.884	-1.885	-1.885	-1.888	-1.889	-1.891	-1.894	-1.898	-1.900	-1.905	-1.910	-1.916	-1.921	-1.928	-1.934	-1.941	-1.949	-1.956	-1.964	-1.972	-1.981	-1.990	-2.001	-2.010	-2.020	-2.029	-2.040	-2.050	-2.060	-2.070	-2.079	-2.090	-2.099	-2.109	-2.119	-2.128	-2.136	-2.145	-2.155	-2.162	-2.170	-2.179	-2.185	-2.191	-2.198	-2.204	-2.209	-2.215	-2.219	-2.222	-2.226	-2.230	-2.232	-2.235	-2.236	-2.238	-2.239	-2.239	-2.239	-2.239	-2.239	-2.238	-2.236	-2.234	-2.232	-2.230	-2.228	-2.225	-2.222	-2.219	-2.215	-2.212	-2.209	-2.205	-2.201	-2.198	-2.192	-2.189	-2.185	-2.180	-2.176	-2.171	-2.168	-2.165	-2.160	-2.156	-2.152	-2.149	-2.144	-2.140	-2.136	-2.132	-2.129	-2.125	-2.121	-2.118	-2.114	-2.110	-2.108	-2.104	-2.099	-2.095	-2.092	-2.089	-2.085	-2.081	-2.076	-2.072	-2.068	-2.065	-2.060	-2.055	-2.050	-2.045	-2.040	-2.035	-2.030	-2.025	-2.019	-2.013	-2.007	-2.000	-1.994	-1.988	-1.980	-1.972	-1.965	-1.959	-1.950	-1.941	-1.932	-1.925	-1.916	-1.905	-1.896	-1.888	-1.876	-1.866	-1.856	-1.846	-1.835	-1.825	-1.814	-1.801	-1.790	-1.779	-1.766	-1.755	-1.741	-1.729	-1.718	-1.704	-1.691	-1.678	-1.665	-1.651	-1.638	-1.625	-1.610	-1.596	-1.582	-1.569	-1.554	-1.540	-1.525	-1.510	-1.496	-1.480	-1.465	-1.450	-1.434	-1.419	-1.402	-1.385	-1.370	-1.354	-1.336	-1.320	-1.302	-1.285	-1.266	-1.249	-1.230	-1.212	-1.194	-1.172	-1.155	-1.134	-1.114	-1.092	-1.072	-1.050	-1.029	-1.008	-0.984	-0.961	-0.939	-0.915	-0.891	-0.866	-0.841	-0.816	-0.791	-0.766	-0.739	-0.712	-0.686	-0.660	-0.631	-0.604	-0.578	-0.549	-0.520	-0.492	-0.464	-0.436	-0.408	-0.379	-0.351	-0.322	-0.294	-0.265	-0.236	-0.209	-0.181	-0.152	-0.126	-0.099	-0.072	-0.046	-0.020	0.004	0.030	0.054	0.078	0.100	0.122	0.145	0.166	0.188	0.208	0.228	0.245	0.264	0.281	0.296	0.312	0.328	0.341	0.356	0.369	0.381	0.392	0.402	0.414	0.422	0.432	0.441	0.450	0.456	0.465	0.472	0.480	0.485	0.491	0.498	0.504	0.510	0.515	0.522	0.528	0.534	0.540	0.546	0.552	0.560	0.566	0.575	0.582	0.590	0.599	0.609	0.619	0.629	0.639	0.650	0.661	0.674	0.686	0.700	0.712	0.728	0.742	0.758	0.772	0.789	0.805	0.821	0.839	0.856	0.872	0.890	0.908	0.926	0.945	0.962	0.980	0.996	1.014	1.031	1.049	1.065	1.081	1.098	1.114	1.130	1.144	1.159	1.171	1.184	1.196	1.209	1.220	1.230	1.240	1.249	1.256	1.265	1.272	1.278	1.284	1.288	1.292	1.295	1.299	1.300	1.302	1.302	1.302	1.302	1.302	1.301	1.299	1.298	1.295	1.292	1.289	1.286	1.282	1.280	1.276	1.274	1.269	1.265	1.262	1.259	1.255	1.251	1.248	1.246	1.242	1.241	1.239	1.236	1.235	1.232	1.231	1.231	1.230	1.230	1.230	1.231	1.231	1.232	1.235	1.236	1.239	1.241	1.244	1.248	1.251	1.255	1.259	1.262	1.266	1.271	1.278	1.281	1.288	1.294	1.299	1.305	1.310	1.318	1.324	1.330	1.336	1.342	1.349	1.356	1.362	1.369	1.375	1.382	1.389	1.396	1.404	1.410	1.418	1.424	1.430	1.438	1.445	1.451	1.459	1.466	1.472	1.480	1.488	1.495	1.501	1.509	1.518	1.524	1.531	1.540	1.546	1.555	1.561	1.570	1.576	1.584	1.592	1.600	1.608	1.615	1.622	1.630	1.638	1.644	1.651	1.659	1.666	1.672	1.679	1.685	1.691	1.698	1.704	1.709	1.715	1.719	1.725	1.729	1.734	1.738	1.741	1.744	1.746	1.749	1.751	1.752	1.752	1.752	1.754	1.754	1.752	1.751	1.749	1.748	1.745	1.740	1.738	1.732	1.728	1.722	1.716	1.710	1.704	1.696	1.689	1.680	1.671	1.664	1.654	1.644	1.634	1.624	1.611	1.600	1.589	1.576	1.565	1.552	1.540	1.526	1.515	1.501	1.489	1.475	1.461	1.449	1.435	1.421	1.409	1.395	1.381	1.369	1.356	1.342	1.331	1.319	1.308	1.296	1.285	1.274	1.264	1.254	1.244	1.234	1.226	1.218	1.210	1.204	1.198	1.190	1.185	1.181	1.178	1.174	1.171	1.169	1.168	1.168	1.168	1.169	1.169	1.171	1.174	1.178	1.181	1.186	1.191	1.198	1.204	1.211	1.219	1.226	1.235	1.244	1.254	1.262	1.272	1.284	1.294	1.305	1.316	1.328	1.340	1.351	1.362	1.374	1.385	1.398	1.409	1.420	1.430	1.441	1.451	1.461	1.471	1.480	1.489	1.498	1.505	1.512	1.520	1.526	1.532	1.538	1.542	1.546	1.550	1.554	1.558	1.560	1.560	1.561	1.561	1.561	1.560	1.560	1.556	1.555	1.552	1.549	1.545	1.541	1.536	1.532	1.528	1.522	1.515	1.510	1.504	1.498	1.492	1.485	1.479	1.472	1.466	1.460	1.454	1.448	1.441	1.436	1.431	1.425	1.420	1.415	1.410	1.406	1.401	1.398	1.394	1.390	1.388	1.386	1.385	1.382	1.381	1.381	1.380	1.381	1.380	1.382	1.384	1.384	1.386	1.388	1.390	1.392	1.396	1.400	1.404	1.406	1.411	1.416	1.420	1.425	1.430	1.435	1.440	1.446	1.451	1.456	1.461	1.468	1.472	1.478	1.482	1.488	1.492	1.498	1.502	1.508	1.511	1.516	1.520	1.522	1.526	1.530	1.532	1.535	1.538	1.539	1.540	1.541	1.542	1.542	1.542	1.542	1.541	1.541	1.539	1.536	1.534	1.531	1.529	1.525	1.521	1.518	1.512	1.506	1.501	1.495	1.488	1.481	1.474	1.466	1.456	1.449	1.439	1.430	1.420	1.410	1.398	1.388	1.375	1.364	1.350	1.338	1.324	1.310	1.298	1.282	1.268	1.252	1.236	1.221	1.205	1.189	1.172	1.155	1.138	1.120	1.101	1.084	1.065	1.046	1.029	1.010	0.990	0.971	0.952	0.934	0.915	0.895	0.878	0.859	0.840	0.822	0.804	0.786	0.769	0.752	0.736	0.720	0.704	0.689	0.675	0.661	0.648	0.634	0.622	0.611	0.600	0.590	0.582	0.572	0.566	0.559	0.552	0.548	0.544	0.540	0.539	0.536	0.535	0.535	0.535	0.536	0.539	0.541	0.545	0.549	0.552	0.559	0.565	0.571	0.578	0.585	0.594	0.601	0.610	0.618	0.626	0.636	0.646	0.655	0.665	0.674	0.684	0.694	0.702	0.712	0.721	0.730	0.739	0.748	0.756	0.765	0.772	0.780	0.788	0.794	0.800	0.806	0.812	0.818	0.824	0.829	0.832	0.838	0.841	0.844	0.849	0.851	0.854	0.856	0.858	0.860	0.862	0.862	0.865	0.866	0.866	0.868	0.868	0.869	0.868	0.869	0.869	0.868	0.868	0.869	0.868	0.868	0.866	0.865	0.864	0.862	0.861	0.859	0.858	0.856	0.854	0.851	0.849	0.846	0.842	0.839	0.835	0.831	0.828	0.822	0.816	0.811	0.806	0.800	0.794	0.788	0.780	0.771	0.764	0.756	0.746	0.738	0.729	0.719	0.708	0.698	0.686	0.676	0.664	0.654	0.641	0.630	0.618	0.605	0.592	0.580	0.568	0.556	0.542	0.530	0.519	0.505	0.494	0.481	0.469	0.458	0.446	0.435	0.424	0.414	0.402	0.394	0.384	0.376	0.368	0.360	0.352	0.345	0.339	0.334	0.328	0.324	0.319	0.316	0.312	0.311	0.309	0.309	0.308	0.309	0.309	0.310	0.312	0.314	0.318	0.321	0.325	0.329	0.335	0.340	0.346	0.352	0.360	0.368	0.375	0.384	0.391	0.400	0.410	0.419	0.429	0.440	0.450	0.460	0.470	0.481	0.492	0.504	0.515	0.526	0.538	0.549	0.561	0.572	0.584	0.596	0.608	0.619	0.630	0.640	0.652	0.662	0.672	0.684	0.694	0.704	0.712	0.722	0.731	0.741	0.749	0.756	0.765	0.771	0.779	0.785	0.791	0.798	0.802	0.808	0.812	0.815	0.819	0.822	0.825	0.828	0.829	0.829	0.831	0.831	0.831	0.831	0.830	0.829	0.826	0.825	0.824	0.820	0.818	0.814	0.810	0.808	0.802	0.799	0.794	0.789	0.784	0.779	0.774	0.768	0.762	0.758	0.751	0.745	0.739	0.734	0.726	0.721	0.715	0.709	0.702	0.696	0.690	0.684	0.678	0.670	0.665	0.658	0.652	0.646	0.640	0.632	0.628	0.621	0.616	0.609	0.602	0.596	0.591	0.585	0.579	0.572	0.566	0.559	0.552	0.546	0.540	0.534	0.528	0.520	0.514	0.509	0.500	0.494	0.488	0.481	0.475	0.469	0.462	0.456	0.450	0.444	0.439	0.432	0.428	0.421	0.416	0.411	0.406	0.402	0.398	0.394	0.390	0.388	0.384	0.381	0.380	0.378	0.376	0.375	0.375	0.375	0.375	0.376	0.379	0.381	0.384	0.388	0.391	0.395	0.400	0.406	0.411	0.418	0.425	0.432	0.440	0.449	0.458	0.468	0.478	0.488	0.499	0.509	0.520	0.531	0.544	0.556	0.568	0.580	0.594	0.605	0.618	0.631	0.644	0.656	0.669	0.680	0.692	0.704	0.716	0.728	0.739	0.748	0.759	0.768	0.776	0.785	0.794	0.801	0.808	0.814	0.820	0.825	0.828	0.831	0.835	0.836	0.836	0.838	0.838	0.836	0.834	0.831	0.829	0.824	0.819	0.812	0.806	0.800	0.794	0.786	0.778	0.768	0.759	0.749	0.738	0.728	0.716	0.706	0.694	0.684	0.672	0.661	0.649	0.638	0.626	0.615	0.604	0.592	0.581	0.571	0.561	0.551	0.542	0.534	0.525	0.518	0.510	0.504	0.496	0.491	0.486	0.482	0.478	0.474	0.471	0.469	0.468	0.468	0.466	0.468	0.468	0.469	0.470	0.472	0.475	0.478	0.481	0.486	0.490	0.494	0.500	0.504	0.510	0.516	0.521	0.528	0.534	0.540	0.546	0.554	0.560	0.566	0.572	0.580	0.586	0.592	0.599	0.605	0.611	0.618	0.624	0.629	0.636	0.641	0.648	0.654	0.659	0.664	0.671	0.676	0.681	0.688	0.694	0.699	0.704	0.709	0.715	0.720	0.725	0.731	0.736	0.741	0.748	0.754	0.760	0.765	0.770	0.776	0.782	0.789	0.795	0.801	0.806	0.814	0.819	0.825	0.831	0.838	0.842	0.849	0.854	0.860	0.865	0.870	0.875	0.880	0.885	0.889	0.894	0.896	0.900	0.902	0.905	0.908	0.909	0.911	0.911	0.911	0.911	0.911	0.910	0.908	0.906	0.904	0.900	0.896	0.892	0.888	0.882	0.876	0.870	0.862	0.855	0.848	0.839	0.829	0.819	0.809	0.798	0.786	0.775	0.762	0.750	0.738	0.724	0.710	0.696	0.681	0.668	0.651	0.636	0.620	0.604	0.588	0.571	0.554	0.539	0.521	0.504	0.486	0.468	0.451	0.432	0.415	0.398	0.379	0.360	0.342	0.324	0.306	0.288	0.269	0.251	0.232	0.214	0.195	0.178	0.159	0.140	0.121	0.102	0.084	0.065	0.048	0.029	0.011	-0.008	-0.026	-0.045	-0.062	-0.081	-0.099	-0.118	-0.136	-0.154	-0.172	-0.191	-0.209	-0.228	-0.245	-0.264	-0.282	-0.300	-0.319	-0.336	-0.355	-0.374	-0.391	-0.410	-0.428	-0.446	-0.464	-0.481	-0.500	-0.516	-0.535	-0.552	-0.570	-0.586	-0.604	-0.620	-0.638	-0.654	-0.670	-0.686	-0.702	-0.718	-0.732	-0.748	-0.762	-0.778	-0.791	-0.804	-0.818	-0.831	-0.842	-0.855	-0.866	-0.878	-0.889	-0.898	-0.908	-0.916	-0.925	-0.932	-0.940	-0.948	-0.954	-0.960	-0.965	-0.970	-0.974	-0.978	-0.980	-0.984	-0.985	-0.986	-0.986	-0.986	-0.986	-0.986	-0.985	-0.984	-0.981	-0.979	-0.975	-0.972	-0.969	-0.965	-0.960	-0.956	-0.950	-0.945	-0.939	-0.934	-0.928	-0.921	-0.915	-0.908	-0.901	-0.894	-0.886	-0.879	-0.872	-0.865	-0.858	-0.850	-0.841	-0.834	-0.826	-0.819	-0.810	-0.802	-0.795	-0.788	-0.780	-0.772	-0.764	-0.758	-0.749	-0.741	-0.734	-0.728	-0.720	-0.712	-0.704	-0.696	-0.690	-0.682	-0.675	-0.669	-0.661	-0.654	-0.646	-0.639	-0.632	-0.625	-0.618	-0.610	-0.604	-0.596	-0.589	-0.582	-0.575	-0.568	-0.560	-0.554	-0.546	-0.540	-0.532	-0.526	-0.519	-0.511	-0.505	-0.498	-0.490	-0.484	-0.476	-0.469	-0.462	-0.455	-0.448	-0.440	-0.434	-0.426	-0.419	-0.411	-0.404	-0.396	-0.389	-0.381	-0.374	-0.366	-0.358	-0.350	-0.342	-0.334	-0.326	-0.318	-0.309	-0.301	-0.292	-0.284	-0.275	-0.266	-0.258	-0.248	-0.239	-0.230	-0.220	-0.211	-0.201	-0.191	-0.181	-0.171	-0.161	-0.151	-0.141	-0.130	-0.119	-0.110	-0.099	-0.089	-0.079	-0.069	-0.058	-0.046	-0.036	-0.026	-0.016	-0.006	0.002	0.012	0.022	0.031	0.041	0.049	0.058	0.066	0.075	0.082	0.090	0.098	0.105	0.112	0.119	0.124	0.130	0.136	0.141	0.146	0.151	0.156	0.160	0.164	0.168	0.170	0.174	0.176	0.180	0.182	0.185	0.188	0.189	0.192	0.194	0.196	0.198	0.200	0.201	0.204	0.205	0.208	0.210	0.211	0.212	0.216	0.218	0.221	0.224	0.226	0.230	0.232	0.236	0.240	0.245	0.249	0.254	0.259	0.262	0.269	0.274	0.280	0.286	0.291	0.298	0.304	0.311	0.319	0.324	0.331	0.339	0.346	0.352	0.359	0.366	0.374	0.380	0.388	0.395	0.401	0.408	0.416	0.421	0.429	0.434	0.439	0.445	0.450	0.455	0.461	0.465	0.469	0.474	0.476	0.480	0.482	0.485	0.488	0.490	0.492	0.492	0.494	0.495	0.496	0.498	0.496	0.496	0.498	0.498	0.498	0.496	0.496	0.494	0.494	0.494	0.492	0.492	0.490	0.489	0.489	0.488	0.489	0.488	0.488	0.488	0.488	0.488	0.488	0.489	0.489	0.490	0.491	0.492	0.494	0.496	0.498	0.500	0.502	0.505	0.507	0.510	0.514	0.516	0.519	0.522	0.525	0.529	0.532	0.535	0.539	0.541	0.544	0.548	0.550	0.552	0.555	0.558	0.560	0.561	0.564	0.565	0.566	0.566	0.568	0.568	0.566	0.566	0.564	0.564	0.562	0.560	0.558	0.554	0.550	0.546	0.541	0.538	0.531	0.526	0.520	0.515	0.507	0.500	0.494	0.486	0.478	0.469	0.460	0.451	0.442	0.434	0.424	0.415	0.405	0.395	0.385	0.376	0.366	0.356	0.345	0.335	0.325	0.315	0.304	0.294	0.284	0.275	0.264	0.255	0.244	0.235	0.224	0.215	0.205	0.196	0.186	0.179	0.169	0.159	0.150	0.141	0.131	0.122	0.114	0.105	0.096	0.086	0.079	0.069	0.060	0.051	0.042	0.032	0.024	0.014	0.005	-0.004	-0.015	-0.024	-0.034	-0.044	-0.054	-0.062	-0.072	-0.082	-0.092	-0.101	-0.111	-0.121	-0.131	-0.141	-0.151	-0.160	-0.169	-0.178	-0.186	-0.195	-0.202	-0.210	-0.218	-0.225	-0.230	-0.236	-0.242	-0.246	-0.250	-0.254	-0.256	-0.259	-0.260	-0.261	-0.261	-0.261	-0.259	-0.258	-0.254	-0.249	-0.245	-0.240	-0.234	-0.228	-0.219	-0.211	-0.201	-0.192	-0.181	-0.170	-0.159	-0.145	-0.134	-0.120	-0.106	-0.091	-0.078	-0.062	-0.046	-0.031	-0.016	0.000	0.016	0.031	0.046	0.061	0.076	0.090	0.105	0.120	0.134	0.146	0.159	0.170	0.181	0.192	0.204	0.212	0.221	0.229	0.236	0.242	0.249	0.254	0.259	0.261	0.265	0.266	0.266	0.268	0.268	0.266	0.265	0.264	0.261	0.258	0.255	0.250	0.246	0.241	0.235	0.230	0.224	0.219	0.212	0.208	0.201	0.196	0.190	0.184	0.179	0.174	0.169	0.164	0.159	0.155	0.151	0.148	0.144	0.142	0.139	0.138	0.136	0.135	0.134	0.134	0.134	0.134	0.135	0.135	0.138	0.138	0.140	0.141	0.144	0.146	0.148	0.151	0.154	0.155	0.159	0.160	0.162	0.165	0.166	0.168	0.170	0.171	0.171	0.171	0.172	0.171	0.170	0.169	0.166	0.164	0.161	0.158	0.154	0.149	0.144	0.139	0.132	0.125	0.119	0.110	0.101	0.091	0.082	0.072	0.062	0.051	0.041	0.030	0.018	0.005	-0.006	-0.019	-0.031	-0.044	-0.058	-0.069	-0.082	-0.095	-0.108	-0.119	-0.131	-0.144	-0.155	-0.166	-0.178	-0.189	-0.199	-0.208	-0.216	-0.225	-0.232	-0.241	-0.248	-0.252	-0.259	-0.264	-0.268	-0.270	-0.272	-0.275	-0.276	-0.276	-0.275	-0.274	-0.272	-0.269	-0.265	-0.260	-0.256	-0.250	-0.245	-0.238	-0.229	-0.221	-0.214	-0.204	-0.195	-0.186	-0.175	-0.166	-0.155	-0.144	-0.134	-0.122	-0.112	-0.101	-0.091	-0.081	-0.071	-0.060	-0.050	-0.041	-0.032	-0.024	-0.015	-0.006	0.001	0.008	0.015	0.020	0.025	0.031	0.035	0.039	0.041	0.045	0.048	0.049	0.049	0.050	0.051	0.051	0.050	0.049	0.048	0.048	0.045	0.044	0.041	0.039	0.038	0.035	0.032	0.032	0.030	0.029	0.028	0.028	0.026	0.028	0.029	0.029	0.031	0.034	0.035	0.039	0.044	0.049	0.054	0.060	0.066	0.074	0.081	0.090	0.099	0.109	0.120	0.131	0.142	0.155	0.168	0.180	0.192	0.206	0.221	0.235	0.249	0.262	0.278	0.291	0.305	0.319	0.331	0.346	0.359	0.371	0.384	0.395	0.405	0.416	0.425	0.434	0.442	0.450	0.456	0.462	0.466	0.470	0.474	0.475	0.476	0.478	0.476	0.475	0.471	0.469	0.464	0.459	0.452	0.446	0.439	0.430	0.421	0.412	0.402	0.392	0.381	0.370	0.358	0.345	0.334	0.321	0.309	0.295	0.282	0.270	0.258	0.244	0.231	0.219	0.206	0.195	0.184	0.171	0.161	0.151	0.140	0.131	0.121	0.112	0.105	0.098	0.089	0.082	0.075	0.070	0.064	0.059	0.054	0.050	0.045	0.041	0.039	0.035	0.031	0.029	0.028	0.025	0.022	0.020	0.019	0.016	0.014	0.012	0.010	0.006	0.005	0.001	-0.001	-0.004	-0.008	-0.011	-0.016	-0.019	-0.024	-0.029	-0.035	-0.040	-0.045	-0.052	-0.058	-0.065	-0.072	-0.079	-0.088	-0.095	-0.104	-0.112	-0.121	-0.131	-0.141	-0.152	-0.162	-0.172	-0.184	-0.194	-0.204	-0.216	-0.226	-0.239	-0.250	-0.261	-0.272	-0.284	-0.295	-0.306	-0.318	-0.329	-0.340	-0.351	-0.362	-0.372	-0.382	-0.394	-0.404	-0.415	-0.424	-0.434	-0.442	-0.451	-0.460	-0.468	-0.476	-0.484	-0.491	-0.499	-0.506	-0.512	-0.519	-0.524	-0.530	-0.535	-0.539	-0.544	-0.548	-0.551	-0.555	-0.558	-0.560	-0.562	-0.564	-0.566	-0.568	-0.568	-0.569	-0.569	-0.569	-0.568	-0.566	-0.566	-0.565	-0.562	-0.561	-0.559	-0.556	-0.554	-0.551	-0.549	-0.545	-0.542	-0.538	-0.535	-0.531	-0.528	-0.524	-0.520	-0.516	-0.511	-0.507	-0.504	-0.499	-0.495	-0.492	-0.489	-0.485	-0.480	-0.478	-0.474	-0.471	-0.469	-0.464	-0.461	-0.459	-0.458	-0.455	-0.452	-0.450	-0.448	-0.446	-0.444	-0.442	-0.440	-0.439	-0.438	-0.435	-0.434	-0.432	-0.430	-0.429	-0.428	-0.426	-0.425	-0.422	-0.420	-0.418	-0.416	-0.414	-0.411	-0.408	-0.404	-0.401	-0.398	-0.394	-0.390	-0.385	-0.381	-0.376	-0.371	-0.366	-0.361	-0.355	-0.350	-0.344	-0.338	-0.332	-0.325	-0.319	-0.312	-0.306	-0.300	-0.292	-0.286	-0.280	-0.274	-0.269	-0.262	-0.258	-0.251	-0.246	-0.241	-0.238	-0.234	-0.230	-0.228	-0.225	-0.222	-0.221	-0.221	-0.220	-0.221	-0.221	-0.224	-0.225	-0.228	-0.231	-0.236	-0.240	-0.246	-0.251	-0.259	-0.266	-0.274	-0.281	-0.290	-0.299	-0.309	-0.319	-0.329	-0.339	-0.350	-0.361	-0.371	-0.384	-0.395	-0.408	-0.418	-0.430	-0.441	-0.452	-0.462	-0.475	-0.485	-0.495	-0.505	-0.515	-0.524	-0.532	-0.540	-0.548	-0.555	-0.562	-0.569	-0.574	-0.579	-0.582	-0.586	-0.589	-0.591	-0.592	-0.594	-0.594	-0.595	-0.594	-0.594	-0.591	-0.590	-0.588	-0.584	-0.581	-0.578	-0.574	-0.570	-0.565	-0.560	-0.555	-0.550	-0.546	-0.540	-0.535	-0.530	-0.525	-0.520	-0.515	-0.511	-0.506	-0.502	-0.499	-0.496	-0.492	-0.490	-0.489	-0.488	-0.486	-0.486	-0.486	-0.486	-0.488	-0.489	-0.492	-0.495	-0.499	-0.502	-0.507	-0.514	-0.520	-0.526	-0.535	-0.541	-0.550	-0.560	-0.570	-0.579	-0.590	-0.601	-0.612	-0.625	-0.638	-0.650	-0.664	-0.676	-0.690	-0.705	-0.719	-0.734	-0.749	-0.762	-0.779	-0.794	-0.809	-0.825	-0.840	-0.855	-0.870	-0.886	-0.901	-0.916	-0.931	-0.948	-0.962	-0.978	-0.991	-1.006	-1.021	-1.034	-1.049	-1.062	-1.076	-1.089	-1.102	-1.116	-1.128	-1.141	-1.154	-1.165	-1.178	-1.189	-1.200	-1.211	-1.222	-1.234	-1.244	-1.255	-1.265	-1.275	-1.285	-1.294	-1.302	-1.312	-1.321	-1.330	-1.339	-1.348	-1.356	-1.364	-1.371	-1.380	-1.388	-1.395	-1.401	-1.410	-1.418	-1.424	-1.431	-1.438	-1.444	-1.451	-1.458	-1.462	-1.470	-1.475	-1.481	-1.488	-1.494	-1.499	-1.505	-1.510	-1.516	-1.521	-1.528	-1.531	-1.538	-1.542	-1.546	-1.551	-1.558	-1.561	-1.566	-1.571	-1.575	-1.581	-1.585	-1.589	-1.594	-1.598	-1.601	-1.605	-1.609	-1.612	-1.618	-1.621	-1.625	-1.629	-1.632	-1.636	-1.639	-1.642	-1.645	-1.648	-1.650	-1.652	-1.655	-1.658	-1.660	-1.662	-1.664	-1.665	-1.668	-1.668	-1.670	-1.670	-1.671	-1.670	-1.671	-1.670	-1.670	-1.669	-1.668	-1.666	-1.665	-1.662	-1.661	-1.658	-1.655	-1.651	-1.648	-1.642	-1.639	-1.635	-1.629	-1.624	-1.618	-1.611	-1.605	-1.598	-1.590	-1.582	-1.575	-1.566	-1.558	-1.549	-1.539	-1.529	-1.519	-1.509	-1.498	-1.488	-1.476	-1.464	-1.452	-1.441	-1.428	-1.415	-1.402	-1.390	-1.375	-1.362	-1.349	-1.335	-1.321	-1.306	-1.292	-1.278	-1.264	-1.249	-1.235	-1.219	-1.204	-1.190	-1.175	-1.161	-1.145	-1.131	-1.116	-1.101	-1.088	-1.072	-1.060	-1.045	-1.031	-1.018	-1.004	-0.992	-0.979	-0.966	-0.955	-0.942	-0.930	-0.920	-0.910	-0.900	-0.890	-0.881	-0.872	-0.865	-0.858	-0.850	-0.844	-0.838	-0.834	-0.829	-0.825	-0.822	-0.820	-0.818	-0.818	-0.818	-0.819	-0.819	-0.821	-0.824	-0.828	-0.832	-0.836	-0.842	-0.849	-0.856	-0.862	-0.871	-0.879	-0.889	-0.899	-0.909	-0.920	-0.930	-0.942	-0.955	-0.968	-0.980	-0.992	-1.006	-1.019	-1.032	-1.045	-1.060	-1.072	-1.086	-1.099	-1.112	-1.125	-1.139	-1.150	-1.162	-1.174	-1.186	-1.196	-1.208	-1.218	-1.228	-1.236	-1.244	-1.252	-1.259	-1.266	-1.271	-1.278	-1.282	-1.286	-1.290	-1.292	-1.296	-1.298	-1.299	-1.299	-1.300	-1.300	-1.299	-1.298	-1.296	-1.294	-1.292	-1.290	-1.288	-1.284	-1.280	-1.276	-1.272	-1.270	-1.266	-1.262	-1.259	-1.255	-1.251	-1.250	-1.246	-1.244	-1.241	-1.240	-1.239	-1.236	-1.236	-1.236	-1.235	-1.236	-1.238	-1.239	-1.242	-1.245	-1.249	-1.252	-1.258	-1.264	-1.269	-1.275	-1.282	-1.290	-1.299	-1.308	-1.316	-1.326	-1.338	-1.349	-1.360	-1.372	-1.384	-1.398	-1.410	-1.424	-1.438	-1.452	-1.466	-1.480	-1.495	-1.510	-1.524	-1.539	-1.554	-1.569	-1.585	-1.599	-1.614	-1.629	-1.642	-1.658	-1.671	-1.685	-1.699	-1.711	-1.725	-1.738	-1.750	-1.761	-1.772	-1.784	-1.794	-1.804	-1.814	-1.822	-1.831	-1.838	-1.846	-1.854	-1.860	-1.865	-1.871	-1.876	-1.881	-1.885	-1.889	-1.892	-1.895	-1.896	-1.899	-1.900	-1.901	-1.902	-1.902	-1.902	-1.902	-1.902	-1.900	-1.900	-1.899	-1.898	-1.895	-1.892	-1.890	-1.888	-1.885	-1.882	-1.880	-1.876	-1.872	-1.870	-1.866	-1.862	-1.859	-1.856	-1.851	-1.849	-1.844	-1.840	-1.836	-1.832	-1.829	-1.825	-1.820	-1.816	-1.812	-1.808	-1.804	-1.800	-1.796	-1.792	-1.789	-1.782	-1.779	-1.775	-1.770	-1.766	-1.762	-1.758	-1.754	-1.749	-1.745	-1.741	-1.738	-1.732	-1.728	-1.724	-1.720	-1.716	-1.712	-1.708	-1.704	-1.699	-1.695	-1.690	-1.686	-1.681	-1.679	-1.674	-1.670	-1.666	-1.662	-1.659	-1.655	-1.651	-1.646	-1.644	-1.640	-1.635	-1.631	-1.630	-1.626	-1.622	-1.619	-1.615	-1.612	-1.609	-1.606	-1.601	-1.599	-1.596	-1.592	-1.589	-1.585	-1.582	-1.579	-1.575	-1.572	-1.568	-1.565	-1.560	-1.556	-1.552	-1.549	-1.546	-1.541	-1.536	-1.534	-1.529	-1.525	-1.520	-1.516	-1.511	-1.506	-1.502	-1.499	-1.492	-1.489	-1.484	-1.479	-1.474	-1.470	-1.465	-1.460	-1.455	-1.451	-1.446	-1.442	-1.438	-1.434	-1.429	-1.425	-1.421	-1.418	-1.414	-1.409	-1.405	-1.402	-1.399	-1.395	-1.392	-1.390	-1.388	-1.385	-1.382	-1.381	-1.379	-1.376	-1.376	-1.375	-1.374	-1.374	-1.372	-1.372	-1.372	-1.374	-1.375	-1.375	-1.376	-1.378	-1.380	-1.382	-1.384	-1.386	-1.390	-1.392	-1.395	-1.399	-1.401	-1.406	-1.410	-1.415	-1.420	-1.425	-1.431	-1.435	-1.441	-1.448	-1.452	-1.460	-1.466	-1.472	-1.480	-1.488	-1.495	-1.501	-1.510	-1.519	-1.526	-1.535	-1.544	-1.554	-1.561	-1.571	-1.580	-1.591	-1.600	-1.609	-1.620	-1.630	-1.640	-1.650	-1.661	-1.671	-1.682	-1.692	-1.702	-1.714	-1.725	-1.735	-1.745	-1.755	-1.766	-1.776	-1.786	-1.795	-1.805	-1.816	-1.825	-1.832	-1.842	-1.851	-1.859	-1.866	-1.875	-1.881	-1.888	-1.894	-1.899	-1.905	-1.910	-1.914	-1.919	-1.921	-1.925	-1.928	-1.929	-1.931	-1.931	-1.932	-1.932	-1.932	-1.930	-1.930	-1.928	-1.925	-1.922	-1.920	-1.916	-1.912	-1.909	-1.904	-1.899	-1.894	-1.889	-1.884	-1.879	-1.872	-1.866	-1.860	-1.854	-1.849	-1.842	-1.836	-1.830	-1.825	-1.820	-1.815	-1.810	-1.805	-1.801	-1.796	-1.792	-1.789	-1.786	-1.784	-1.781	-1.779	-1.778	-1.778	-1.778	-1.779	-1.778	-1.779	-1.781	-1.784	-1.786	-1.790	-1.792	-1.796	-1.802	-1.808	-1.812	-1.819	-1.824	-1.830	-1.838	-1.845	-1.852	-1.860	-1.868	-1.876	-1.885	-1.892	-1.901	-1.910	-1.919	-1.928	-1.936	-1.945	-1.955	-1.962	-1.971	-1.980	-1.988	-1.995	-2.002	-2.011	-2.019	-2.025	-2.031	-2.039	-2.044	-2.050	-2.055	-2.060	-2.065	-2.070	-2.074	-2.078	-2.080	-2.084	-2.086	-2.089	-2.090	-2.091	-2.092	-2.094	-2.094	-2.095	-2.094	-2.094	-2.092	-2.091	-2.090	-2.089	-2.086	-2.085	-2.082	-2.080	-2.078	-2.075	-2.072	-2.070	-2.065	-2.062	-2.059	-2.056	-2.051	-2.047	-2.044	-2.040	-2.035	-2.031	-2.027	-2.022	-2.018	-2.014	-2.009	-2.004	-2.000	-1.995	-1.990	-1.985	-1.980	-1.976	-1.970	-1.965	-1.960	-1.955	-1.950	-1.945	-1.939	-1.935	-1.929	-1.922	-1.918	-1.911	-1.906	-1.900	-1.895	-1.889	-1.882	-1.878	-1.871	-1.865	-1.859	-1.854	-1.846	-1.840	-1.835	-1.829	-1.821	-1.816	-1.809	-1.802	-1.796	-1.791	-1.784	-1.778	-1.771	-1.765	-1.760	-1.754	-1.748	-1.741	-1.735	-1.730	-1.724	-1.718	-1.712	-1.706	-1.701	-1.696	-1.690	-1.685	-1.679	-1.674	-1.669	-1.664	-1.659	-1.652	-1.648	-1.642	-1.636	-1.631	-1.626	-1.620	-1.615	-1.609	-1.602	-1.596	-1.591	-1.584	-1.578	-1.571	-1.564	-1.556	-1.549	-1.541	-1.532	-1.522	-1.515	-1.504	-1.494	-1.484	-1.472	-1.460	-1.448	-1.435	-1.421	-1.408	-1.392	-1.378	-1.361	-1.344	-1.326	-1.309	-1.290	-1.270	-1.250	-1.229	-1.206	-1.184	-1.162	-1.138	-1.112	-1.088	-1.061	-1.035	-1.008	-0.979	-0.950	-0.922	-0.892	-0.862	-0.831	-0.800	-0.769	-0.736	-0.704	-0.671	-0.638	-0.605	-0.572	-0.539	-0.505	-0.471	-0.438	-0.404	-0.370	-0.338	-0.304	-0.271	-0.238	-0.204	-0.172	-0.140	-0.109	-0.079	-0.048	-0.019	0.011	0.040	0.069	0.096	0.122	0.149	0.175	0.199	0.224	0.246	0.269	0.290	0.311	0.330	0.350	0.368	0.386	0.402	0.419	0.434	0.450	0.464	0.476	0.490	0.501	0.512	0.525	0.535	0.545	0.556	0.565	0.574	0.582	0.592	0.600	0.610	0.619	0.626	0.636	0.645	0.654	0.662	0.672	0.681	0.691	0.702	0.712	0.725	0.736	0.748	0.760	0.772	0.786	0.801	0.816	0.831	0.846	0.862	0.879	0.896	0.914	0.932	0.951	0.970	0.990	1.010	1.030	1.050	1.071	1.092	1.114	1.136	1.158	1.179	1.200	1.221	1.242	1.264	1.285	1.305	1.326	1.346	1.366	1.386	1.405	1.421	1.440	1.458	1.474	1.489	1.504	1.518	1.531	1.545	1.556	1.566	1.578	1.586	1.595	1.602	1.610	1.616	1.622	1.628	1.631	1.635	1.638	1.639	1.641	1.642	1.642	1.642	1.642	1.641	1.640	1.638	1.636	1.632	1.630	1.628	1.625	1.622	1.619	1.616	1.612	1.610	1.606	1.604	1.602	1.599	1.596	1.595	1.592	1.590	1.590	1.589	1.588	1.586	1.586	1.586	1.588	1.588	1.589	1.590	1.591	1.594	1.596	1.599	1.601	1.605	1.609	1.610	1.614	1.619	1.624	1.628	1.632	1.638	1.642	1.648	1.652	1.658	1.662	1.669	1.674	1.680	1.685	1.691	1.696	1.702	1.706	1.712	1.718	1.722	1.729	1.734	1.740	1.744	1.750	1.755	1.759	1.764	1.769	1.774	1.779	1.784	1.788	1.792	1.798	1.801	1.808	1.810	1.815	1.819	1.824	1.829	1.831	1.836	1.840	1.844	1.848	1.851	1.855	1.859	1.861	1.865	1.869	1.871	1.875	1.878	1.880	1.882	1.885	1.888	1.890	1.890	1.892	1.895	1.895	1.895	1.896	1.896	1.896	1.898	1.896	1.895	1.894	1.892	1.890	1.888	1.885	1.881	1.878	1.875	1.870	1.866	1.861	1.856	1.851	1.845	1.839	1.831	1.824	1.815	1.808	1.799	1.791	1.781	1.771	1.761	1.751	1.741	1.731	1.719	1.708	1.695	1.682	1.671	1.659	1.646	1.632	1.619	1.606	1.591	1.578	1.565	1.551	1.536	1.522	1.508	1.492	1.479	1.464	1.450	1.436	1.422	1.408	1.395	1.381	1.368	1.355	1.341	1.329	1.318	1.305	1.294	1.282	1.271	1.261	1.251	1.241	1.232	1.224	1.216	1.210	1.201	1.196	1.191	1.186	1.181	1.179	1.175	1.174	1.171	1.171	1.171	1.172	1.174	1.176	1.180	1.184	1.188	1.192	1.198	1.205	1.211	1.219	1.226	1.235	1.244	1.254	1.265	1.275	1.286	1.298	1.310	1.321	1.334	1.346	1.359	1.371	1.385	1.396	1.409	1.422	1.435	1.448	1.460	1.472	1.485	1.495	1.506	1.518	1.529	1.538	1.546	1.556	1.565	1.572	1.581	1.586	1.594	1.599	1.604	1.609	1.612	1.616	1.618	1.620	1.622	1.622	1.624	1.622	1.621	1.620	1.618	1.615	1.611	1.609	1.605	1.601	1.596	1.591	1.586	1.580	1.575	1.569	1.564	1.558	1.551	1.544	1.539	1.531	1.526	1.520	1.515	1.508	1.502	1.496	1.491	1.485	1.481	1.476	1.472	1.469	1.465	1.461	1.459	1.455	1.454	1.452	1.450	1.450	1.449	1.449	1.448	1.448	1.449	1.450	1.450	1.452	1.454	1.455	1.458	1.460	1.462	1.465	1.469	1.470	1.474	1.478	1.480	1.484	1.488	1.490	1.494	1.498	1.501	1.504	1.508	1.510	1.512	1.515	1.516	1.519	1.520	1.521	1.521	1.522	1.524	1.524	1.522	1.522	1.520	1.519	1.518	1.515	1.512	1.509	1.505	1.501	1.496	1.490	1.485	1.479	1.474	1.466	1.459	1.451	1.442	1.435	1.426	1.416	1.406	1.395	1.386	1.375	1.362	1.351	1.338	1.326	1.312	1.300	1.286	1.272	1.256	1.242	1.228	1.212	1.196	1.180	1.165	1.148	1.131	1.114	1.096	1.079	1.061	1.044	1.026	1.008	0.989	0.970	0.952	0.932	0.914	0.895	0.876	0.856	0.838	0.819	0.799	0.781	0.762	0.742	0.725	0.706	0.689	0.670	0.651	0.635	0.618	0.600	0.584	0.568	0.551	0.538	0.522	0.507	0.494	0.480	0.469	0.458	0.445	0.435	0.425	0.416	0.408	0.400	0.394	0.388	0.381	0.378	0.374	0.371	0.369	0.368	0.366	0.366	0.368	0.369	0.371	0.374	0.378	0.381	0.386	0.392	0.399	0.405	0.412	0.420	0.429	0.438	0.446	0.456	0.465	0.475	0.486	0.498	0.507	0.519	0.530	0.541	0.552	0.564	0.576	0.588	0.599	0.610	0.621	0.632	0.644	0.655	0.665	0.678	0.688	0.698	0.708	0.718	0.729	0.738	0.748	0.758	0.765	0.774	0.784	0.791	0.800	0.808	0.814	0.822	0.830	0.836	0.844	0.850	0.856	0.861	0.866	0.871	0.876	0.881	0.886	0.890	0.894	0.898	0.900	0.904	0.906	0.908	0.910	0.911	0.912	0.912	0.914	0.912	0.914	0.912	0.912	0.910	0.909	0.906	0.904	0.900	0.896	0.894	0.889	0.884	0.879	0.874	0.869	0.861	0.855	0.849	0.840	0.834	0.826	0.818	0.809	0.801	0.792	0.784	0.774	0.765	0.756	0.745	0.736	0.726	0.718	0.708	0.699	0.690	0.681	0.672	0.662	0.655	0.646	0.638	0.631	0.622	0.615	0.609	0.602	0.595	0.589	0.585	0.579	0.574	0.570	0.566	0.564	0.560	0.559	0.555	0.554	0.552	0.552	0.551	0.552	0.552	0.554	0.556	0.559	0.561	0.564	0.568	0.571	0.576	0.580	0.586	0.591	0.598	0.605	0.612	0.619	0.628	0.635	0.642	0.652	0.661	0.670	0.680	0.690	0.701	0.711	0.721	0.734	0.745	0.756	0.768	0.780	0.791	0.804	0.816	0.829	0.841	0.855	0.868	0.880	0.894	0.906	0.919	0.932	0.944	0.958	0.969	0.982	0.994	1.005	1.016	1.029	1.040	1.050	1.061	1.070	1.080	1.089	1.098	1.105	1.112	1.121	1.128	1.132	1.140	1.145	1.149	1.152	1.156	1.160	1.162	1.165	1.165	1.166	1.166	1.166	1.164	1.162	1.160	1.159	1.155	1.151	1.146	1.142	1.138	1.132	1.126	1.120	1.115	1.109	1.100	1.094	1.088	1.079	1.071	1.065	1.056	1.049	1.040	1.032	1.025	1.018	1.009	1.001	0.994	0.986	0.979	0.971	0.964	0.956	0.950	0.944	0.936	0.930	0.924	0.919	0.911	0.906	0.900	0.894	0.889	0.885	0.880	0.875	0.870	0.864	0.860	0.855	0.850	0.845	0.841	0.836	0.830	0.826	0.821	0.818	0.811	0.806	0.801	0.796	0.791	0.786	0.781	0.776	0.770	0.765	0.760	0.754	0.749	0.744	0.738	0.731	0.726	0.720	0.714	0.709	0.702	0.696	0.692	0.686	0.681	0.676	0.670	0.668	0.662	0.658	0.654	0.650	0.648	0.644	0.642	0.640	0.638	0.638	0.636	0.638	0.638	0.638	0.640	0.641	0.644	0.646	0.649	0.654	0.658	0.664	0.669	0.676	0.681	0.690	0.696	0.705	0.714	0.724	0.732	0.742	0.752	0.762	0.775	0.786	0.798	0.809	0.820	0.832	0.844	0.856	0.869	0.880	0.892	0.902	0.915	0.926	0.936	0.948	0.958	0.968	0.976	0.986	0.992	1.001	1.008	1.014	1.021	1.026	1.030	1.034	1.038	1.040	1.041	1.042	1.042	1.041	1.040	1.038	1.035	1.031	1.028	1.022	1.016	1.010	1.004	0.996	0.988	0.980	0.971	0.961	0.952	0.941	0.932	0.921	0.911	0.900	0.891	0.879	0.869	0.859	0.849	0.839	0.828	0.819	0.810	0.801	0.794	0.785	0.779	0.771	0.765	0.760	0.755	0.751	0.746	0.744	0.741	0.740	0.739	0.738	0.739	0.740	0.742	0.744	0.746	0.750	0.754	0.759	0.764	0.769	0.775	0.782	0.789	0.796	0.802	0.811	0.819	0.828	0.836	0.845	0.852	0.862	0.871	0.880	0.889	0.898	0.906	0.915	0.924	0.932	0.940	0.948	0.956	0.964	0.971	0.978	0.985	0.992	0.999	1.005	1.011	1.018	1.024	1.029	1.035	1.039	1.045	1.050	1.054	1.058	1.062	1.068	1.072	1.076	1.080	1.085	1.089	1.092	1.098	1.100	1.105	1.109	1.114	1.116	1.120	1.125	1.129	1.132	1.136	1.140	1.144	1.146	1.151	1.154	1.158	1.160	1.162	1.165	1.168	1.169	1.172	1.172	1.175	1.175	1.176	1.175	1.175	1.175	1.172	1.170	1.169	1.166	1.162	1.158	1.154	1.150	1.144	1.138	1.131	1.124	1.116	1.108	1.098	1.089	1.079	1.068	1.058	1.046	1.032	1.020	1.008	0.994	0.979	0.965	0.950	0.935	0.920	0.904	0.888	0.871	0.855	0.838	0.821	0.804	0.788	0.770	0.752	0.735	0.718	0.700	0.682	0.665	0.648	0.629	0.612	0.594	0.578	0.560	0.541	0.524	0.507	0.490	0.474	0.456	0.439	0.422	0.405	0.388	0.371	0.354	0.338	0.321	0.304	0.286	0.269	0.252	0.235	0.219	0.200	0.184	0.166	0.150	0.131	0.114	0.096	0.078	0.060	0.042	0.022	0.004	-0.014	-0.032	-0.052	-0.071	-0.090	-0.109	-0.128	-0.148	-0.168	-0.188	-0.208	-0.226	-0.246	-0.266	-0.286	-0.305	-0.325	-0.345	-0.364	-0.382	-0.402	-0.420	-0.440	-0.459	-0.476	-0.494	-0.512	-0.529	-0.546	-0.562	-0.580	-0.595	-0.611	-0.626	-0.640	-0.654	-0.668	-0.681	-0.694	-0.705	-0.715	-0.728	-0.738	-0.746	-0.755	-0.762	-0.771	-0.778	-0.785	-0.789	-0.795	-0.799	-0.804	-0.806	-0.810	-0.811	-0.812	-0.814	-0.814	-0.812	-0.812	-0.811	-0.810	-0.808	-0.805	-0.801	-0.799	-0.794	-0.790	-0.785	-0.781	-0.775	-0.770	-0.764	-0.758	-0.752	-0.745	-0.739	-0.731	-0.724	-0.718	-0.710	-0.702	-0.695	-0.688	-0.680	-0.671	-0.665	-0.656	-0.648	-0.640	-0.632	-0.624	-0.616	-0.609	-0.600	-0.592	-0.585	-0.576	-0.569	-0.561	-0.552	-0.545	-0.538	-0.530	-0.522	-0.515	-0.506	-0.499	-0.491	-0.484	-0.476	-0.469	-0.460	-0.452	-0.446	-0.439	-0.431	-0.422	-0.416	-0.408	-0.400	-0.392	-0.385	-0.378	-0.370	-0.361	-0.354	-0.346	-0.339	-0.331	-0.324	-0.316	-0.309	-0.301	-0.294	-0.286	-0.279	-0.271	-0.265	-0.256	-0.249	-0.242	-0.235	-0.229	-0.220	-0.214	-0.208	-0.200	-0.192	-0.186	-0.179	-0.171	-0.165	-0.158	-0.150	-0.144	-0.136	-0.130	-0.122	-0.116	-0.109	-0.101	-0.096	-0.089	-0.081	-0.074	-0.066	-0.060	-0.052	-0.045	-0.038	-0.030	-0.022	-0.014	-0.006	0.001	0.009	0.018	0.024	0.032	0.040	0.049	0.058	0.065	0.074	0.081	0.091	0.099	0.108	0.115	0.124	0.131	0.140	0.149	0.156	0.165	0.172	0.180	0.188	0.195	0.201	0.209	0.216	0.224	0.230	0.236	0.244	0.250	0.255	0.261	0.266	0.272	0.278	0.282	0.288	0.292	0.298	0.301	0.305	0.309	0.312	0.316	0.320	0.324	0.326	0.329	0.334	0.336	0.339	0.341	0.345	0.349	0.351	0.354	0.358	0.361	0.364	0.368	0.371	0.374	0.379	0.382	0.386	0.391	0.395	0.400	0.406	0.411	0.416	0.421	0.426	0.432	0.440	0.446	0.452	0.460	0.466	0.474	0.481	0.489	0.496	0.505	0.512	0.520	0.528	0.536	0.544	0.552	0.560	0.568	0.575	0.582	0.590	0.598	0.605	0.612	0.619	0.625	0.631	0.638	0.642	0.649	0.654	0.658	0.662	0.668	0.670	0.674	0.676	0.680	0.681	0.682	0.684	0.686	0.686	0.686	0.686	0.686	0.686	0.686	0.685	0.685	0.682	0.682	0.681	0.679	0.678	0.675	0.672	0.671	0.669	0.666	0.665	0.664	0.661	0.660	0.659	0.656	0.656	0.655	0.655	0.654	0.654	0.654	0.654	0.654	0.654	0.654	0.655	0.656	0.658	0.659	0.660	0.661	0.664	0.665	0.668	0.669	0.671	0.672	0.675	0.678	0.679	0.681	0.682	0.684	0.685	0.686	0.688	0.689	0.689	0.690	0.690	0.690	0.689	0.689	0.688	0.685	0.684	0.682	0.679	0.676	0.674	0.669	0.665	0.660	0.656	0.650	0.645	0.639	0.631	0.626	0.619	0.611	0.604	0.596	0.589	0.580	0.571	0.562	0.554	0.544	0.534	0.525	0.515	0.506	0.496	0.485	0.476	0.466	0.455	0.446	0.435	0.426	0.415	0.405	0.395	0.384	0.374	0.364	0.354	0.345	0.334	0.324	0.314	0.304	0.295	0.285	0.276	0.266	0.256	0.246	0.236	0.226	0.218	0.208	0.199	0.189	0.179	0.170	0.160	0.151	0.142	0.134	0.124	0.114	0.105	0.095	0.086	0.078	0.068	0.059	0.050	0.040	0.032	0.022	0.015	0.006	-0.002	-0.010	-0.019	-0.026	-0.034	-0.040	-0.048	-0.055	-0.060	-0.068	-0.072	-0.078	-0.082	-0.088	100.000	5.000	2.000	1.000	4.000	0.000	0.000	0.000	0.000	0.000	0.000	0.000	0.000	0.000	0.000	0.000	0.000	0.000	-1.001	-1.001	-1.004	-1.005	-1.008	-1.010	-1.011	-1.014	-1.015	-1.016	-1.020	-1.022	-1.025	-1.029	-1.031	-1.034	-1.038	-1.041	-1.045	-1.049	-1.052	-1.058	-1.062	-1.066	-1.070	-1.076	-1.081	-1.086	-1.092	-1.099	-1.104	-1.110	-1.116	-1.122	-1.130	-1.136	-1.142	-1.150	-1.158	-1.164	-1.172	-1.180	-1.186	-1.195	-1.202	-1.210	-1.218	-1.225	-1.234	-1.240	-1.249	-1.256	-1.264	-1.271	-1.278	-1.285	-1.292	-1.299	-1.306	-1.314	-1.320	-1.325	-1.331	-1.338	-1.342	-1.349	-1.354	-1.359	-1.364	-1.369	-1.371	-1.376	-1.380	-1.384	-1.386	-1.390	-1.394	-1.396	-1.398	-1.401	-1.404	-1.405	-1.408	-1.408	-1.410	-1.410	-1.412	-1.414	-1.414	-1.415	-1.416	-1.418	-1.419	-1.419	-1.420	-1.421	-1.422	-1.424	-1.425	-1.426	-1.428	-1.429	-1.430	-1.432	-1.435	-1.436	-1.438	-1.440	-1.444	-1.446	-1.449	-1.452	-1.455	-1.459	-1.464	-1.468	-1.471	-1.476	-1.481	-1.485	-1.491	-1.495	-1.501	-1.508	-1.512	-1.520	-1.526	-1.531	-1.539	-1.546	-1.554	-1.560	-1.569	-1.578	-1.585	-1.592	-1.601	-1.611	-1.620	-1.629	-1.639	-1.648	-1.658	-1.669	-1.679	-1.690	-1.700	-1.711	-1.722	-1.734	-1.746	-1.758	-1.770	-1.782	-1.795	-1.808	-1.820	-1.834	-1.849	-1.861	-1.876	-1.890	-1.905	-1.919	-1.934	-1.950	-1.965	-1.980	-1.998	-2.013	-2.029	-2.046	-2.062	-2.080	-2.098	-2.114	-2.131	-2.149	-2.166	-2.184	-2.201	-2.220	-2.238	-2.255	-2.272	-2.290	-2.309	-2.328	-2.345	-2.362	-2.380	-2.398	-2.415	-2.432	-2.450	-2.466	-2.482	-2.500	-2.516	-2.531	-2.548	-2.562	-2.576	-2.591	-2.605	-2.620	-2.632	-2.645	-2.658	-2.670	-2.681	-2.694	-2.704	-2.714	-2.722	-2.732	-2.741	-2.749	-2.756	-2.764	-2.771	-2.778	-2.784	-2.789	-2.794	-2.799	-2.804	-2.808	-2.811	-2.814	-2.816	-2.819	-2.822	-2.825	-2.828	-2.829	-2.831	-2.834	-2.836	-2.839	-2.840	-2.844	-2.845	-2.848	-2.850	-2.852	-2.856	-2.860	-2.864	-2.869	-2.872	-2.878	-2.884	-2.889	-2.895	-2.901	-2.909	-2.915	-2.924	-2.932	-2.941	-2.950	-2.960	-2.971	-2.981	-2.992	-3.004	-3.015	-3.028	-3.040	-3.054	-3.068	-3.081	-3.095	-3.109	-3.122	-3.138	-3.152	-3.168	-3.182	-3.198	-3.212	-3.228	-3.241	-3.256	-3.270	-3.284	-3.299	-3.311	-3.326	-3.339	-3.351	-3.364	-3.375	-3.388	-3.399	-3.409	-3.420	-3.430	-3.439	-3.448	-3.456	-3.464	-3.471	-3.478	-3.484	-3.490	-3.495	-3.499	-3.502	-3.506	-3.509	-3.511	-3.514	-3.515	-3.515	-3.516	-3.516	-3.516	-3.515	-3.515	-3.512	-3.511	-3.510	-3.508	-3.506	-3.502	-3.500	-3.496	-3.494	-3.490	-3.488	-3.484	-3.480	-3.478	-3.472	-3.469	-3.465	-3.461	-3.456	-3.452	-3.449	-3.445	-3.441	-3.438	-3.432	-3.429	-3.425	-3.420	-3.416	-3.411	-3.408	-3.404	-3.399	-3.394	-3.390	-3.385	-3.381	-3.375	-3.371	-3.366	-3.360	-3.354	-3.349	-3.341	-3.336	-3.330	-3.322	-3.316	-3.308	-3.301	-3.292	-3.285	-3.278	-3.269	-3.260	-3.251	-3.241	-3.232	-3.221	-3.211	-3.200	-3.190	-3.180	-3.168	-3.155	-3.145	-3.131	-3.119	-3.106	-3.094	-3.081	-3.068	-3.054	-3.040	-3.028	-3.012	-2.999	-2.984	-2.969	-2.955	-2.940	-2.926	-2.910	-2.895	-2.880	-2.865	-2.850	-2.835	-2.819	-2.804	-2.789	-2.774	-2.758	-2.741	-2.726	-2.710	-2.694	-2.678	-2.661	-2.645	-2.629	-2.611	-2.594	-2.578	-2.560	-2.542	-2.526	-2.508	-2.489	-2.472	-2.452	-2.435	-2.414	-2.395	-2.376	-2.355	-2.335	-2.314	-2.292	-2.270	-2.249	-2.225	-2.204	-2.180	-2.155	-2.131	-2.106	-2.081	-2.056	-2.030	-2.004	-1.976	-1.948	-1.921	-1.892	-1.865	-1.835	-1.808	-1.778	-1.748	-1.718	-1.688	-1.656	-1.626	-1.595	-1.565	-1.534	-1.502	-1.471	-1.440	-1.410	-1.379	-1.348	-1.318	-1.285	-1.256	-1.225	-1.195	-1.166	-1.138	-1.108	-1.079	-1.052	-1.025	-0.998	-0.970	-0.945	-0.920	-0.894	-0.871	-0.848	-0.824	-0.802	-0.780	-0.759	-0.739	-0.719	-0.700	-0.681	-0.664	-0.646	-0.630	-0.614	-0.599	-0.584	-0.570	-0.556	-0.542	-0.530	-0.519	-0.506	-0.495	-0.484	-0.474	-0.462	-0.452	-0.442	-0.431	-0.422	-0.412	-0.404	-0.394	-0.385	-0.375	-0.365	-0.355	-0.345	-0.335	-0.325	-0.314	-0.304	-0.292	-0.281	-0.270	-0.258	-0.245	-0.232	-0.220	-0.208	-0.194	-0.179	-0.166	-0.151	-0.135	-0.121	-0.105	-0.089	-0.072	-0.056	-0.040	-0.024	-0.008	0.010	0.028	0.045	0.062	0.080	0.096	0.115	0.131	0.148	0.165	0.182	0.199	0.215	0.231	0.246	0.262	0.278	0.291	0.306	0.320	0.334	0.348	0.359	0.371	0.382	0.392	0.404	0.412	0.424	0.431	0.440	0.446	0.454	0.460	0.468	0.471	0.476	0.481	0.485	0.488	0.491	0.492	0.495	0.496	0.496	0.496	0.496	0.496	0.495	0.495	0.494	0.491	0.490	0.486	0.485	0.482	0.479	0.475	0.472	0.469	0.465	0.461	0.458	0.454	0.449	0.444	0.440	0.436	0.431	0.428	0.422	0.418	0.414	0.410	0.405	0.400	0.398	0.392	0.389	0.384	0.381	0.376	0.372	0.368	0.365	0.360	0.358	0.352	0.350	0.346	0.344	0.340	0.336	0.335	0.331	0.329	0.326	0.324	0.321	0.318	0.315	0.314	0.311	0.310	0.308	0.306	0.304	0.302	0.302	0.300	0.299	0.298	0.296	0.295	0.294	0.294	0.292	0.292	0.291	0.291	0.291	0.290	0.290	0.290	0.290	0.290	0.290	0.291	0.290	0.291	0.291	0.292	0.291	0.291	0.292	0.292	0.291	0.292	0.292	0.292	0.292	0.292	0.291	0.291	0.290	0.290	0.289	0.288	0.288	0.285	0.284	0.282	0.280	0.278	0.275	0.271	0.269	0.265	0.262	0.256	0.252	0.249	0.242	0.238	0.231	0.225	0.219	0.210	0.204	0.195	0.188	0.178	0.169	0.159	0.149	0.139	0.128	0.116	0.105	0.092	0.080	0.068	0.054	0.041	0.028	0.014	-0.001	-0.015	-0.030	-0.046	-0.061	-0.076	-0.092	-0.108	-0.125	-0.140	-0.156	-0.174	-0.189	-0.206	-0.224	-0.239	-0.256	-0.272	-0.289	-0.305	-0.321	-0.338	-0.354	-0.369	-0.384	-0.399	-0.415	-0.429	-0.444	-0.458	-0.471	-0.485	-0.498	-0.509	-0.521	-0.532	-0.544	-0.554	-0.564	-0.572	-0.582	-0.590	-0.598	-0.605	-0.611	-0.616	-0.621	-0.626	-0.629	-0.631	-0.634	-0.635	-0.636	-0.636	-0.635	-0.635	-0.632	-0.630	-0.625	-0.621	-0.616	-0.610	-0.605	-0.598	-0.591	-0.582	-0.575	-0.565	-0.556	-0.546	-0.535	-0.525	-0.514	-0.502	-0.490	-0.479	-0.466	-0.454	-0.441	-0.429	-0.415	-0.402	-0.390	-0.378	-0.366	-0.354	-0.341	-0.330	-0.319	-0.308	-0.296	-0.285	-0.275	-0.266	-0.256	-0.248	-0.239	-0.231	-0.224	-0.218	-0.211	-0.206	-0.201	-0.196	-0.192	-0.190	-0.186	-0.185	-0.184	-0.184	-0.182	-0.182	-0.182	-0.184	-0.185	-0.188	-0.189	-0.191	-0.194	-0.198	-0.201	-0.204	-0.209	-0.212	-0.216	-0.221	-0.225	-0.229	-0.234	-0.238	-0.240	-0.244	-0.249	-0.252	-0.258	-0.260	-0.262	-0.266	-0.269	-0.272	-0.274	-0.275	-0.278	-0.279	-0.279	-0.280	-0.280	-0.280	-0.280	-0.279	-0.278	-0.276	-0.274	-0.271	-0.270	-0.268	-0.264	-0.260	-0.256	-0.251	-0.248	-0.242	-0.239	-0.232	-0.228	-0.222	-0.216	-0.210	-0.205	-0.199	-0.192	-0.185	-0.179	-0.172	-0.166	-0.159	-0.152	-0.146	-0.139	-0.132	-0.126	-0.119	-0.112	-0.106	-0.099	-0.092	-0.086	-0.080	-0.074	-0.069	-0.061	-0.056	-0.050	-0.045	-0.041	-0.035	-0.030	-0.026	-0.022	-0.019	-0.015	-0.011	-0.008	-0.005	-0.001	0.001	0.004	0.006	0.008	0.008	0.009	0.009	0.010	0.009	0.008	0.008	0.005	0.004	0.001	-0.002	-0.005	-0.009	-0.012	-0.016	-0.022	-0.028	-0.032	-0.038	-0.045	-0.051	-0.059	-0.066	-0.074	-0.081	-0.090	-0.099	-0.109	-0.119	-0.128	-0.138	-0.149	-0.159	-0.170	-0.181	-0.191	-0.202	-0.214	-0.224	-0.235	-0.248	-0.259	-0.270	-0.280	-0.291	-0.302	-0.314	-0.324	-0.334	-0.344	-0.355	-0.364	-0.372	-0.382	-0.391	-0.400	-0.408	-0.416	-0.422	-0.430	-0.436	-0.441	-0.448	-0.452	-0.458	-0.461	-0.466	-0.469	-0.472	-0.475	-0.476	-0.479	-0.480	-0.480	-0.480	-0.481	-0.481	-0.481	-0.480	-0.479	-0.478	-0.476	-0.474	-0.472	-0.470	-0.468	-0.465	-0.464	-0.461	-0.458	-0.455	-0.452	-0.450	-0.446	-0.444	-0.441	-0.440	-0.438	-0.434	-0.432	-0.429	-0.428	-0.425	-0.424	-0.422	-0.421	-0.420	-0.419	-0.419	-0.418	-0.416	-0.416	-0.416	-0.416	-0.418	-0.416	-0.418	-0.416	-0.418	-0.418	-0.419	-0.420	-0.421	-0.421	-0.422	-0.424	-0.424	-0.426	-0.426	-0.426	-0.426	-0.428	-0.428	-0.429	-0.429	-0.429	-0.429	-0.429	-0.429	-0.428	-0.428	-0.426	-0.425	-0.424	-0.422	-0.421	-0.420	-0.418	-0.416	-0.415	-0.412	-0.410	-0.408	-0.405	-0.402	-0.400	-0.398	-0.395	-0.391	-0.390	-0.386	-0.384	-0.381	-0.379	-0.378	-0.375	-0.372	-0.370	-0.368	-0.368	-0.365	-0.364	-0.362	-0.361	-0.361	-0.360	-0.360	-0.360	-0.359	-0.360	-0.361	-0.361	-0.362	-0.364	-0.365	-0.368	-0.369	-0.372	-0.374	-0.378	-0.381	-0.384	-0.386	-0.391	-0.395	-0.399	-0.404	-0.408	-0.412	-0.418	-0.421	-0.426	-0.432	-0.436	-0.442	-0.448	-0.454	-0.459	-0.464	-0.470	-0.475	-0.481	-0.486	-0.491	-0.498	-0.504	-0.509	-0.514	-0.519	-0.524	-0.529	-0.534	-0.539	-0.542	-0.548	-0.551	-0.555	-0.559	-0.561	-0.566	-0.568	-0.571	-0.574	-0.575	-0.576	-0.579	-0.580	-0.581	-0.581	-0.581	-0.582	-0.582	-0.581	-0.580	-0.579	-0.578	-0.575	-0.572	-0.571	-0.568	-0.565	-0.560	-0.558	-0.554	-0.549	-0.544	-0.540	-0.535	-0.529	-0.524	-0.518	-0.512	-0.507	-0.501	-0.495	-0.490	-0.482	-0.476	-0.471	-0.465	-0.459	-0.452	-0.446	-0.441	-0.435	-0.430	-0.426	-0.420	-0.415	-0.411	-0.408	-0.404	-0.400	-0.398	-0.394	-0.391	-0.391	-0.389	-0.389	-0.388	-0.386	-0.388	-0.389	-0.389	-0.391	-0.394	-0.396	-0.400	-0.404	-0.408	-0.411	-0.416	-0.422	-0.428	-0.434	-0.440	-0.448	-0.455	-0.461	-0.470	-0.478	-0.486	-0.494	-0.504	-0.514	-0.522	-0.531	-0.541	-0.550	-0.560	-0.569	-0.579	-0.588	-0.598	-0.608	-0.616	-0.628	-0.636	-0.645	-0.654	-0.664	-0.672	-0.681	-0.690	-0.698	-0.706	-0.714	-0.721	-0.729	-0.738	-0.744	-0.751	-0.758	-0.764	-0.770	-0.775	-0.781	-0.786	-0.791	-0.795	-0.800	-0.804	-0.808	-0.812	-0.816	-0.819	-0.821	-0.824	-0.826	-0.828	-0.830	-0.831	-0.832	-0.834	-0.835	-0.835	-0.836	-0.836	-0.836	-0.836	-0.835	-0.834	-0.834	-0.834	-0.831	-0.830	-0.828	-0.826	-0.824	-0.822	-0.820	-0.816	-0.814	-0.810	-0.808	-0.804	-0.799	-0.796	-0.791	-0.786	-0.782	-0.778	-0.772	-0.768	-0.761	-0.756	-0.750	-0.745	-0.739	-0.731	-0.725	-0.719	-0.712	-0.705	-0.698	-0.691	-0.684	-0.676	-0.669	-0.661	-0.652	-0.645	-0.638	-0.629	-0.620	-0.612	-0.604	-0.595	-0.588	-0.580	-0.571	-0.562	-0.555	-0.548	-0.539	-0.531	-0.524	-0.516	-0.509	-0.501	-0.494	-0.488	-0.481	-0.475	-0.468	-0.462	-0.456	-0.451	-0.446	-0.441	-0.438	-0.432	-0.429	-0.424	-0.421	-0.419	-0.415	-0.414	-0.411	-0.409	-0.409	-0.406	-0.405	-0.405	-0.404	-0.404	-0.405	-0.405	-0.406	-0.406	-0.408	-0.409	-0.410	-0.410	-0.412	-0.412	-0.415	-0.416	-0.418	-0.419	-0.420	-0.421	-0.421	-0.422	-0.424	-0.424	-0.424	-0.424	-0.424	-0.422	-0.422	-0.420	-0.419	-0.418	-0.415	-0.412	-0.410	-0.406	-0.402	-0.399	-0.395	-0.391	-0.385	-0.380	-0.374	-0.368	-0.360	-0.354	-0.346	-0.340	-0.331	-0.324	-0.315	-0.308	-0.298	-0.288	-0.279	-0.269	-0.260	-0.250	-0.240	-0.229	-0.219	-0.208	-0.196	-0.186	-0.175	-0.164	-0.154	-0.141	-0.130	-0.120	-0.108	-0.096	-0.085	-0.072	-0.061	-0.050	-0.039	-0.028	-0.015	-0.004	0.009	0.020	0.032	0.044	0.055	0.068	0.079	0.091	0.102	0.115	0.128	0.139	0.152	0.164	0.176	0.189	0.200	0.212	0.225	0.236	0.248	0.260	0.271	0.282	0.295	0.306	0.318	0.329	0.339	0.350	0.361	0.370	0.380	0.391	0.400	0.409	0.418	0.425	0.432	0.440	0.446	0.454	0.459	0.465	0.470	0.474	0.478	0.481	0.484	0.485	0.486	0.488	0.488	0.486	0.486	0.485	0.481	0.480	0.476	0.472	0.468	0.461	0.456	0.449	0.442	0.435	0.426	0.418	0.409	0.399	0.389	0.379	0.366	0.355	0.344	0.331	0.318	0.305	0.291	0.278	0.264	0.249	0.234	0.219	0.204	0.188	0.172	0.156	0.140	0.124	0.109	0.091	0.076	0.059	0.041	0.025	0.009	-0.008	-0.025	-0.042	-0.059	-0.076	-0.094	-0.110	-0.128	-0.144	-0.161	-0.178	-0.195	-0.211	-0.228	-0.244	-0.261	-0.278	-0.294	-0.310	-0.328	-0.342	-0.358	-0.375	-0.391	-0.406	-0.422	-0.438	-0.454	-0.469	-0.485	-0.500	-0.515	-0.530	-0.545	-0.560	-0.575	-0.590	-0.604	-0.618	-0.632	-0.646	-0.660	-0.675	-0.689	-0.702	-0.716	-0.730	-0.742	-0.755	-0.768	-0.781	-0.794	-0.805	-0.818	-0.829	-0.842	-0.852	-0.865	-0.876	-0.886	-0.898	-0.908	-0.919	-0.929	-0.939	-0.949	-0.958	-0.966	-0.975	-0.984	-0.991	-1.000	-1.008	-1.015	-1.022	-1.030	-1.036	-1.042	-1.049	-1.055	-1.060	-1.065	-1.070	-1.075	-1.080	-1.084	-1.088	-1.090	-1.095	-1.098	-1.100	-1.101	-1.104	-1.105	-1.106	-1.109	-1.109	-1.110	-1.110	-1.110	-1.111	-1.111	-1.110	-1.110	-1.108	-1.108	-1.106	-1.104	-1.102	-1.100	-1.098	-1.095	-1.091	-1.089	-1.086	-1.082	-1.079	-1.075	-1.071	-1.066	-1.062	-1.058	-1.052	-1.049	-1.042	-1.036	-1.030	-1.024	-1.019	-1.012	-1.005	-0.999	-0.991	-0.984	-0.976	-0.968	-0.960	-0.951	-0.942	-0.935	-0.926	-0.916	-0.908	-0.898	-0.888	-0.879	-0.868	-0.859	-0.849	-0.839	-0.828	-0.816	-0.806	-0.795	-0.785	-0.774	-0.762	-0.751	-0.741	-0.730	-0.719	-0.709	-0.698	-0.688	-0.676	-0.665	-0.655	-0.644	-0.635	-0.624	-0.614	-0.604	-0.592	-0.584	-0.574	-0.564	-0.555	-0.545	-0.535	-0.526	-0.516	-0.507	-0.499	-0.490	-0.481	-0.472	-0.462	-0.454	-0.446	-0.436	-0.428	-0.419	-0.410	-0.402	-0.392	-0.384	-0.374	-0.365	-0.355	-0.346	-0.336	-0.328	-0.316	-0.306	-0.296	-0.286	-0.275	-0.266	-0.255	-0.244	-0.231	-0.220	-0.209	-0.196	-0.184	-0.172	-0.160	-0.148	-0.135	-0.122	-0.110	-0.098	-0.084	-0.072	-0.059	-0.046	-0.032	-0.020	-0.006	0.006	0.019	0.031	0.044	0.055	0.069	0.079	0.091	0.102	0.114	0.124	0.134	0.145	0.155	0.164	0.174	0.181	0.189	0.198	0.204	0.211	0.218	0.222	0.229	0.234	0.239	0.242	0.246	0.250	0.252	0.254	0.256	0.258	0.259	0.259	0.259	0.259	0.259	0.258	0.256	0.255	0.252	0.250	0.248	0.245	0.242	0.239	0.236	0.231	0.229	0.225	0.220	0.216	0.212	0.209	0.204	0.200	0.195	0.192	0.188	0.182	0.179	0.175	0.170	0.166	0.162	0.159	0.155	0.151	0.146	0.142	0.139	0.135	0.132	0.128	0.126	0.121	0.119	0.115	0.111	0.108	0.106	0.102	0.100	0.096	0.094	0.091	0.089	0.085	0.082	0.079	0.076	0.075	0.072	0.070	0.068	0.065	0.062	0.060	0.058	0.056	0.054	0.051	0.050	0.048	0.046	0.045	0.042	0.041	0.041	0.040	0.039	0.039	0.038	0.038	0.039	0.039	0.039	0.039	0.041	0.042	0.044	0.046	0.049	0.050	0.052	0.056	0.059	0.062	0.066	0.070	0.074	0.078	0.081	0.086	0.091	0.096	0.101	0.105	0.111	0.115	0.120	0.125	0.130	0.135	0.140	0.145	0.149	0.154	0.159	0.162	0.166	0.170	0.174	0.178	0.180	0.181	0.184	0.188	0.188	0.190	0.190	0.191	0.190	0.191	0.191	0.190	0.189	0.186	0.185	0.181	0.180	0.178	0.172	0.170	0.165	0.161	0.158	0.152	0.148	0.142	0.138	0.131	0.125	0.120	0.114	0.108	0.101	0.095	0.089	0.082	0.076	0.069	0.062	0.056	0.049	0.042	0.036	0.030	0.024	0.016	0.010	0.004	-0.004	-0.010	-0.016	-0.022	-0.030	-0.036	-0.042	-0.050	-0.056	-0.062	-0.068	-0.075	-0.081	-0.088	-0.095	-0.101	-0.106	-0.112	-0.120	-0.126	-0.132	-0.139	-0.145	-0.151	-0.158	-0.164	-0.169	-0.176	-0.181	-0.186	-0.192	-0.199	-0.205	-0.210	-0.215	-0.220	-0.225	-0.230	-0.234	-0.238	-0.242	-0.245	-0.249	-0.252	-0.255	-0.256	-0.260	-0.261	-0.262	-0.264	-0.264	-0.265	-0.264	-0.264	-0.262	-0.262	-0.260	-0.259	-0.255	-0.252	-0.250	-0.245	-0.241	-0.236	-0.232	-0.226	-0.221	-0.215	-0.209	-0.204	-0.196	-0.190	-0.182	-0.175	-0.166	-0.159	-0.151	-0.142	-0.135	-0.126	-0.118	-0.110	-0.101	-0.092	-0.085	-0.076	-0.069	-0.060	-0.052	-0.045	-0.038	-0.030	-0.022	-0.015	-0.009	-0.002	0.002	0.009	0.015	0.019	0.024	0.029	0.031	0.034	0.038	0.040	0.042	0.045	0.046	0.048	0.049	0.049	0.049	0.048	0.048	0.046	0.044	0.044	0.042	0.040	0.038	0.035	0.032	0.031	0.028	0.025	0.024	0.020	0.018	0.014	0.011	0.009	0.006	0.004	0.001	-0.001	-0.004	-0.005	-0.006	-0.009	-0.009	-0.010	-0.010	-0.010	-0.011	-0.010	-0.010	-0.009	-0.008	-0.008	-0.005	-0.004	0.000	0.002	0.004	0.008	0.010	0.014	0.016	0.020	0.024	0.028	0.031	0.035	0.039	0.042	0.045	0.049	0.052	0.056	0.060	0.062	0.066	0.069	0.071	0.072	0.075	0.078	0.078	0.079	0.080	0.079	0.079	0.079	0.078	0.075	0.074	0.071	0.070	0.066	0.062	0.059	0.055	0.050	0.045	0.040	0.034	0.029	0.022	0.018	0.011	0.005	-0.002	-0.009	-0.016	-0.024	-0.030	-0.038	-0.044	-0.050	-0.056	-0.062	-0.069	-0.076	-0.081	-0.086	-0.091	-0.096	-0.101	-0.105	-0.109	-0.112	-0.114	-0.118	-0.119	-0.120	-0.121	-0.120	-0.120	-0.120	-0.119	-0.116	-0.114	-0.110	-0.106	-0.102	-0.096	-0.091	-0.085	-0.079	-0.071	-0.065	-0.056	-0.048	-0.039	-0.029	-0.020	-0.009	0.001	0.012	0.022	0.035	0.046	0.059	0.071	0.082	0.095	0.108	0.120	0.131	0.144	0.156	0.168	0.180	0.192	0.204	0.215	0.226	0.238	0.249	0.259	0.268	0.279	0.288	0.298	0.305	0.312	0.321	0.328	0.334	0.340	0.346	0.351	0.356	0.360	0.365	0.368	0.370	0.371	0.374	0.375	0.376	0.376	0.376	0.376	0.374	0.374	0.371	0.370	0.368	0.365	0.364	0.361	0.358	0.354	0.351	0.348	0.344	0.341	0.338	0.334	0.330	0.326	0.324	0.320	0.318	0.314	0.311	0.309	0.306	0.304	0.301	0.299	0.299	0.298	0.295	0.294	0.294	0.292	0.292	0.292	0.292	0.294	0.294	0.295	0.295	0.296	0.299	0.300	0.302	0.304	0.306	0.308	0.310	0.312	0.315	0.318	0.320	0.322	0.325	0.328	0.330	0.332	0.335	0.338	0.340	0.342	0.345	0.348	0.349	0.351	0.354	0.356	0.358	0.360	0.361	0.362	0.365	0.366	0.369	0.370	0.371	0.374	0.375	0.378	0.379	0.381	0.384	0.386	0.388	0.391	0.394	0.396	0.400	0.404	0.406	0.410	0.415	0.420	0.424	0.429	0.434	0.440	0.445	0.451	0.459	0.466	0.472	0.479	0.486	0.495	0.502	0.511	0.520	0.529	0.536	0.546	0.555	0.564	0.572	0.582	0.591	0.600	0.609	0.618	0.628	0.635	0.642	0.650	0.659	0.666	0.674	0.680	0.685	0.691	0.698	0.702	0.706	0.710	0.714	0.716	0.719	0.720	0.721	0.722	0.722	0.721	0.720	0.719	0.716	0.714	0.710	0.706	0.702	0.698	0.691	0.686	0.680	0.674	0.666	0.658	0.650	0.642	0.634	0.625	0.616	0.606	0.598	0.588	0.578	0.568	0.558	0.548	0.538	0.526	0.516	0.506	0.496	0.485	0.476	0.465	0.456	0.446	0.436	0.426	0.416	0.408	0.398	0.389	0.380	0.371	0.361	0.352	0.344	0.336	0.328	0.319	0.311	0.302	0.294	0.286	0.279	0.271	0.262	0.255	0.246	0.239	0.231	0.224	0.215	0.208	0.199	0.190	0.181	0.174	0.165	0.156	0.146	0.139	0.128	0.119	0.110	0.099	0.089	0.078	0.068	0.058	0.045	0.034	0.022	0.011	-0.001	-0.015	-0.026	-0.040	-0.052	-0.066	-0.079	-0.094	-0.108	-0.122	-0.136	-0.151	-0.165	-0.181	-0.195	-0.211	-0.226	-0.242	-0.258	-0.274	-0.289	-0.304	-0.319	-0.335	-0.350	-0.365	-0.381	-0.396	-0.412	-0.426	-0.440	-0.455	-0.469	-0.484	-0.498	-0.511	-0.525	-0.538	-0.550	-0.562	-0.575	-0.586	-0.598	-0.609	-0.620	-0.629	-0.640	-0.649	-0.659	-0.669	-0.678	-0.685	-0.694	-0.701	-0.709	-0.716	-0.724	-0.730	-0.738	-0.744	-0.750	-0.756	-0.764	-0.770	-0.776	-0.782	-0.790	-0.796	-0.802	-0.810	-0.816	-0.824	-0.831	-0.839	-0.848	-0.855	-0.864	-0.872	-0.880	-0.890	-0.899	-0.910	-0.920	-0.930	-0.942	-0.954	-0.965	-0.978	-0.989	-1.002	-1.015	-1.029	-1.042	-1.056	-1.069	-1.084	-1.098	-1.112	-1.128	-1.141	-1.155	-1.169	-1.184	-1.198	-1.211	-1.226	-1.239	-1.252	-1.265	-1.278	-1.289	-1.301	-1.312	-1.324	-1.334	-1.342	-1.351	-1.360	-1.368	-1.374	-1.380	-1.385	-1.390	-1.394	-1.396	-1.400	-1.401	-1.401	-1.401	-1.400	-1.398	-1.395	-1.392	-1.389	-1.384	-1.378	-1.372	-1.366	-1.359	-1.351	-1.342	-1.335	-1.325	-1.315	-1.305	-1.295	-1.285	-1.274	-1.262	-1.251	-1.240	-1.229	-1.218	-1.206	-1.195	-1.184	-1.172	-1.162	-1.151	-1.141	-1.131	-1.121	-1.112	-1.105	-1.096	-1.088	-1.081	-1.074	-1.068	-1.062	-1.058	-1.054	-1.049	-1.046	-1.044	-1.041	-1.040	-1.039	-1.039	-1.039	-1.039	-1.041	-1.044	-1.045	-1.048	-1.051	-1.055	-1.059	-1.064	-1.069	-1.074	-1.080	-1.085	-1.091	-1.098	-1.105	-1.111	-1.118	-1.124	-1.130	-1.138	-1.144	-1.150	-1.158	-1.162	-1.170	-1.176	-1.181	-1.188	-1.194	-1.198	-1.202	-1.209	-1.211	-1.215	-1.218	-1.222	-1.224	-1.226	-1.229	-1.230	-1.230	-1.231	-1.231	-1.231	-1.231	-1.230	-1.228	-1.226	-1.224	-1.220	-1.218	-1.214	-1.210	-1.206	-1.201	-1.196	-1.191	-1.185	-1.179	-1.174	-1.166	-1.160	-1.152	-1.145	-1.139	-1.131	-1.124	-1.116	-1.109	-1.100	-1.091	-1.084	-1.075	-1.068	-1.059	-1.050	-1.042	-1.034	-1.026	-1.018	-1.009	-1.001	-0.994	-0.985	-0.978	-0.970	-0.962	-0.955	-0.948	-0.941	-0.934	-0.926	-0.920	-0.914	-0.906	-0.900	-0.895	-0.889	-0.882	-0.878	-0.871	-0.866	-0.861	-0.856	-0.851	-0.846	-0.841	-0.836	-0.832	-0.828	-0.824	-0.819	-0.815	-0.812	-0.808	-0.805	-0.800	-0.798	-0.792	-0.789	-0.785	-0.781	-0.776	-0.774	-0.770	-0.765	-0.761	-0.758	-0.752	-0.748	-0.744	-0.739	-0.735	-0.730	-0.724	-0.719	-0.712	-0.708	-0.701	-0.695	-0.689	-0.681	-0.675	-0.669	-0.661	-0.654	-0.646	-0.638	-0.630	-0.621	-0.612	-0.604	-0.595	-0.585	-0.576	-0.568	-0.558	-0.548	-0.539	-0.528	-0.519	-0.507	-0.498	-0.486	-0.476	-0.465	-0.455	-0.444	-0.434	-0.424	-0.412	-0.402	-0.392	-0.381	-0.371	-0.361	-0.350	-0.340	-0.329	-0.319	-0.309	-0.300	-0.289	-0.280	-0.270	-0.260	-0.250	-0.241	-0.231	-0.221	-0.214	-0.204	-0.195	-0.186	-0.178	-0.170	-0.161	-0.154	-0.145	-0.139	-0.130	-0.122	-0.115	-0.108	-0.102	-0.095	-0.088	-0.082	-0.076	-0.070	-0.065	-0.060	-0.055	-0.050	-0.045	-0.041	-0.040	-0.036	-0.034	-0.032	-0.030	-0.029	-0.028	-0.028	-0.028	-0.029	-0.029	-0.031	-0.034	-0.036	-0.039	-0.044	-0.049	-0.054	-0.060	-0.066	-0.072	-0.081	-0.089	-0.098	-0.106	-0.115	-0.126	-0.136	-0.148	-0.159	-0.170	-0.184	-0.195	-0.208	-0.220	-0.234	-0.248	-0.260	-0.274	-0.288	-0.300	-0.315	-0.329	-0.341	-0.355	-0.368	-0.381	-0.394	-0.405	-0.418	-0.429	-0.440	-0.450	-0.460	-0.470	-0.478	-0.488	-0.495	-0.502	-0.509	-0.515	-0.521	-0.525	-0.529	-0.534	-0.538	-0.539	-0.540	-0.542	-0.544	-0.542	-0.542	-0.542	-0.541	-0.539	-0.535	-0.534	-0.530	-0.526	-0.522	-0.518	-0.512	-0.509	-0.504	-0.499	-0.492	-0.488	-0.482	-0.476	-0.470	-0.465	-0.460	-0.455	-0.449	-0.444	-0.438	-0.434	-0.428	-0.422	-0.419	-0.414	-0.410	-0.406	-0.404	-0.400	-0.398	-0.395	-0.392	-0.390	-0.389	-0.389	-0.388	-0.386	-0.385	-0.386	-0.386	-0.386	-0.389	-0.389	-0.390	-0.392	-0.394	-0.398	-0.399	-0.401	-0.406	-0.409	-0.412	-0.416	-0.419	-0.424	-0.429	-0.432	-0.438	-0.442	-0.449	-0.454	-0.459	-0.465	-0.470	-0.475	-0.480	-0.486	-0.492	-0.498	-0.504	-0.510	-0.516	-0.522	-0.528	-0.534	-0.540	-0.546	-0.552	-0.558	-0.564	-0.569	-0.575	-0.581	-0.586	-0.591	-0.598	-0.602	-0.608	-0.612	-0.618	-0.622	-0.628	-0.632	-0.638	-0.642	-0.646	-0.650	-0.655	-0.660	-0.664	-0.669	-0.672	-0.676	-0.680	-0.684	-0.688	-0.692	-0.695	-0.700	-0.702	-0.706	-0.709	-0.714	-0.718	-0.721	-0.724	-0.729	-0.732	-0.736	-0.740	-0.744	-0.749	-0.752	-0.756	-0.761	-0.766	-0.770	-0.775	-0.780	-0.785	-0.789	-0.795	-0.800	-0.806	-0.811	-0.818	-0.824	-0.830	-0.836	-0.844	-0.850	-0.856	-0.864	-0.871	-0.878	-0.886	-0.894	-0.901	-0.909	-0.918	-0.926	-0.934	-0.944	-0.951	-0.961	-0.970	-0.979	-0.988	-0.996	-1.006	-1.016	-1.026	-1.035	-1.045	-1.055	-1.064	-1.075	-1.084	-1.094	-1.104	-1.114	-1.121	-1.132	-1.141	-1.150	-1.160	-1.169	-1.178	-1.188	-1.195	-1.204	-1.212	-1.220	-1.229	-1.236	-1.244	-1.251	-1.258	-1.265	-1.272	-1.279	-1.285	-1.290	-1.296	-1.301	-1.308	-1.312	-1.316	-1.321	-1.324	-1.329	-1.334	-1.336	-1.340	-1.342	-1.346	-1.349	-1.351	-1.355	-1.356	-1.358	-1.361	-1.362	-1.365	-1.366	-1.369	-1.370	-1.372	-1.374	-1.376	-1.379	-1.380	-1.382	-1.384	-1.388	-1.389	-1.391	-1.394	-1.396	-1.399	-1.402	-1.406	-1.410	-1.414	-1.418	-1.421	-1.426	-1.432	-1.436	-1.444	-1.449	-1.454	-1.460	-1.468	-1.474	-1.481	-1.489	-1.496	-1.505	-1.512	-1.521	-1.530	-1.539	-1.549	-1.559	-1.569	-1.579	-1.590	-1.601	-1.612	-1.624	-1.635	-1.646	-1.659	-1.672	-1.685	-1.699	-1.711	-1.725	-1.739	-1.752	-1.768	-1.781	-1.796	-1.811	-1.828	-1.842	-1.858	-1.874	-1.889	-1.906	-1.922	-1.939	-1.955	-1.972	-1.989	-2.006	-2.024	-2.042	-2.060	-2.078	-2.096	-2.114	-2.132	-2.151	-2.170	-2.188	-2.208	-2.226	-2.245	-2.265	-2.284	-2.302	-2.322	-2.340	-2.360	-2.379	-2.399	-2.418	-2.436	-2.455	-2.474	-2.492	-2.510	-2.529	-2.548	-2.565	-2.582	-2.600	-2.616	-2.634	-2.649	-2.665	-2.681	-2.695	-2.710	-2.725	-2.739	-2.751	-2.765	-2.776	-2.789	-2.799	-2.810	-2.820	-2.829	-2.839	-2.846	-2.855	-2.862	-2.870	-2.876	-2.881	-2.888	-2.892	-2.896	-2.899	-2.902	-2.906	-2.909	-2.910	-2.912	-2.914	-2.915	-2.916	-2.918	-2.918	-2.919	-2.919	-2.919	-2.920	-2.920	-2.920	-2.921	-2.921	-2.921	-2.922	-2.924	-2.925	-2.928	-2.929	-2.931	-2.935	-2.938	-2.941	-2.945	-2.950	-2.955	-2.960	-2.966	-2.972	-2.980	-2.988	-2.995	-3.004	-3.012	-3.021	-3.031	-3.041	-3.052	-3.064	-3.076	-3.088	-3.100	-3.112	-3.126	-3.139	-3.154	-3.168	-3.181	-3.195	-3.209	-3.224	-3.239	-3.252	-3.268	-3.281	-3.295	-3.310	-3.324	-3.338	-3.352	-3.365	-3.378	-3.391	-3.402	-3.415	-3.426	-3.439	-3.449	-3.460	-3.470	-3.479	-3.489	-3.496	-3.505	-3.512	-3.520	-3.526	-3.532	-3.538	-3.542	-3.549	-3.552	-3.556	-3.559	-3.561	-3.565	-3.568	-3.569	-3.570	-3.570	-3.571	-3.571	-3.571	-3.571	-3.571	-3.571	-3.570	-3.569	-3.568	-3.565	-3.564	-3.562	-3.560	-3.559	-3.555	-3.554	-3.551	-3.549	-3.546	-3.544	-3.541	-3.539	-3.536	-3.534	-3.530	-3.528	-3.524	-3.521	-3.518	-3.514	-3.511	-3.508	-3.504	-3.500	-3.496	-3.491	-3.488	-3.482	-3.479	-3.474	-3.469	-3.464	-3.458	-3.452	-3.446	-3.440	-3.434	-3.426	-3.419	-3.411	-3.402	-3.395	-3.386	-3.378	-3.368	-3.358	-3.348	-3.336	-3.326	-3.315	-3.304	-3.291	-3.279	-3.266	-3.252	-3.239	-3.226	-3.211	-3.198	-3.182	-3.168	-3.152	-3.136	-3.121	-3.105	-3.088	-3.071	-3.055	-3.039	-3.021	-3.004	-2.986	-2.969	-2.951	-2.934	-2.915	-2.898	-2.879	-2.860	-2.842	-2.824	-2.805	-2.785	-2.768	-2.749	-2.729	-2.711	-2.691	-2.672	-2.654	-2.635	-2.614	-2.595	-2.575	-2.556	-2.536	-2.516	-2.495	-2.476	-2.455	-2.435	-2.414	-2.392	-2.370	-2.349	-2.328	-2.305	-2.282	-2.260	-2.238	-2.214	-2.190	-2.166	-2.142	-2.118	-2.094	-2.069	-2.042	-2.016	-1.990	-1.964	-1.938	-1.910	-1.882	-1.854	-1.828	-1.799	-1.770	-1.742	-1.712	-1.685	-1.655	-1.625	-1.596	-1.566	-1.536	-1.506	-1.478	-1.448	-1.418	-1.389	-1.359	-1.331	-1.301	-1.272	-1.244	-1.215	-1.188	-1.160	-1.132	-1.105	-1.079	-1.052	-1.028	-1.002	-0.978	-0.952	-0.930	-0.906	-0.884	-0.862	-0.841	-0.821	-0.800	-0.781	-0.762	-0.744	-0.726	-0.710	-0.694	-0.679	-0.662	-0.649	-0.634	-0.621	-0.609	-0.596	-0.584	-0.574	-0.562	-0.551	-0.541	-0.532	-0.522	-0.514	-0.504	-0.495	-0.488	-0.479	-0.470	-0.462	-0.454	-0.446	-0.438	-0.430	-0.421	-0.412	-0.404	-0.395	-0.386	-0.379	-0.368	-0.359	-0.350	-0.339	-0.329	-0.318	-0.306	-0.294	-0.281	-0.270	-0.258	-0.244	-0.231	-0.218	-0.202	-0.189	-0.174	-0.160	-0.144	-0.130	-0.114	-0.098	-0.082	-0.065	-0.049	-0.034	-0.016	-0.001	0.015	0.032	0.048	0.064	0.080	0.095	0.110	0.125	0.140	0.154	0.169	0.182	0.196	0.209	0.221	0.234	0.245	0.256	0.268	0.276	0.286	0.295	0.302	0.312	0.319	0.325	0.332	0.338	0.342	0.348	0.351	0.354	0.359	0.360	0.362	0.364	0.365	0.366	0.366	0.366	0.366	0.366	0.365	0.364	0.362	0.360	0.359	0.356	0.355	0.352	0.350	0.348	0.344	0.341	0.339	0.336	0.334	0.331	0.328	0.324	0.322	0.319	0.316	0.314	0.311	0.309	0.306	0.305	0.302	0.301	0.298	0.296	0.295	0.294	0.292	0.291	0.291	0.290	0.289	0.289	0.288	0.288	0.288	0.288	0.288	0.289	0.289	0.289	0.290	0.291	0.291	0.294	0.295	0.296	0.298	0.300	0.301	0.304	0.306	0.309	0.311	0.315	0.318	0.321	0.324	0.328	0.330	0.334	0.339	0.342	0.346	0.351	0.356	0.361	0.366	0.371	0.378	0.382	0.389	0.394	0.400	0.406	0.411	0.418	0.424	0.430	0.436	0.442	0.449	0.455	0.460	0.468	0.472	0.479	0.484	0.490	0.496	0.500	0.506	0.510	0.515	0.520	0.524	0.528	0.531	0.534	0.536	0.539	0.540	0.542	0.544	0.544	0.544	0.544	0.544	0.542	0.540	0.538	0.535	0.530	0.528	0.522	0.516	0.511	0.505	0.496	0.490	0.481	0.472	0.462	0.454	0.444	0.432	0.421	0.409	0.398	0.384	0.371	0.358	0.344	0.328	0.312	0.298	0.282	0.266	0.249	0.232	0.216	0.199	0.182	0.165	0.148	0.130	0.112	0.095	0.078	0.059	0.041	0.024	0.006	-0.010	-0.029	-0.044	-0.061	-0.078	-0.092	-0.109	-0.124	-0.139	-0.154	-0.168	-0.181	-0.195	-0.208	-0.219	-0.230	-0.240	-0.251	-0.260	-0.269	-0.276	-0.282	-0.290	-0.295	-0.300	-0.304	-0.308	-0.310	-0.311	-0.312	-0.312	-0.312	-0.310	-0.308	-0.304	-0.300	-0.295	-0.290	-0.284	-0.278	-0.269	-0.261	-0.251	-0.242	-0.232	-0.221	-0.210	-0.199	-0.188	-0.175	-0.161	-0.149	-0.135	-0.122	-0.109	-0.094	-0.080	-0.066	-0.052	-0.039	-0.025	-0.011	0.002	0.015	0.028	0.040	0.051	0.064	0.075	0.086	0.096	0.106	0.115	0.125	0.132	0.140	0.148	0.155	0.160	0.165	0.170	0.174	0.176	0.180	0.181	0.181	0.182	0.184	0.182	0.182	0.180	0.179	0.176	0.172	0.170	0.165	0.162	0.158	0.151	0.146	0.142	0.136	0.130	0.125	0.119	0.112	0.106	0.100	0.094	0.088	0.081	0.075	0.069	0.062	0.058	0.051	0.045	0.040	0.035	0.030	0.025	0.020	0.015	0.011	0.008	0.005	0.001	-0.001	-0.005	-0.008	-0.010	-0.012	-0.014	-0.015	-0.016	-0.016	-0.018	-0.018	-0.019	-0.019	-0.018	-0.016	-0.016	-0.015	-0.012	-0.012	-0.010	-0.009	-0.008	-0.005	-0.002	0.000	0.002	0.006	0.008	0.011	0.014	0.018	0.020	0.022	0.026	0.030	0.032	0.035	0.039	0.042	0.045	0.049	0.052	0.054	0.058	0.060	0.062	0.066	0.069	0.070	0.072	0.074	0.076	0.076	0.079	0.079	0.080	0.080	0.081	0.081	0.080	0.080	0.079	0.078	0.076	0.074	0.070	0.069	0.065	0.061	0.058	0.052	0.046	0.041	0.036	0.029	0.022	0.015	0.008	0.000	-0.009	-0.019	-0.028	-0.036	-0.046	-0.058	-0.068	-0.080	-0.091	-0.102	-0.116	-0.129	-0.141	-0.154	-0.169	-0.181	-0.195	-0.210	-0.224	-0.239	-0.252	-0.268	-0.282	-0.296	-0.311	-0.325	-0.339	-0.354	-0.368	-0.381	-0.395	-0.409	-0.421	-0.434	-0.448	-0.459	-0.471	-0.482	-0.492	-0.504	-0.514	-0.524	-0.532	-0.541	-0.549	-0.556	-0.564	-0.570	-0.576	-0.582	-0.586	-0.590	-0.594	-0.598	-0.600	-0.602	-0.604	-0.605	-0.606	-0.606	-0.608	-0.608	-0.606	-0.605	-0.602	-0.601	-0.600	-0.598	-0.595	-0.592	-0.590	-0.588	-0.584	-0.581	-0.578	-0.575	-0.571	-0.568	-0.564	-0.561	-0.559	-0.555	-0.552	-0.550	-0.548	-0.544	-0.542	-0.541	-0.540	-0.538	-0.536	-0.535	-0.535	-0.534	-0.532	-0.532	-0.532	-0.532	-0.532	-0.532	-0.532	-0.532	-0.534	-0.534	-0.535	-0.535	-0.536	-0.538	-0.538	-0.539	-0.539	-0.540	-0.540	-0.540	-0.541	-0.541	-0.541	-0.540	-0.540	-0.540	-0.539	-0.539	-0.538	-0.536	-0.534	-0.532	-0.531	-0.529	-0.525	-0.524	-0.520	-0.518	-0.515	-0.511	-0.507	-0.504	-0.500	-0.496	-0.492	-0.489	-0.485	-0.481	-0.476	-0.472	-0.469	-0.464	-0.460	-0.456	-0.452	-0.450	-0.446	-0.442	-0.440	-0.436	-0.435	-0.432	-0.430	-0.429	-0.428	-0.426	-0.425	-0.422	-0.422	-0.422	-0.422	-0.422	-0.422	-0.424	-0.425	-0.426	-0.428	-0.430	-0.431	-0.432	-0.435	-0.438	-0.441	-0.444	-0.448	-0.450	-0.454	-0.458	-0.460	-0.462	-0.468	-0.470	-0.474	-0.478	-0.481	-0.482	-0.486	-0.490	-0.494	-0.496	-0.500	-0.502	-0.505	-0.507	-0.509	-0.512	-0.512	-0.515	-0.516	-0.518	-0.519	-0.520	-0.521	-0.521	-0.521	-0.521	-0.521	-0.521	-0.519	-0.518	-0.516	-0.515	-0.512	-0.510	-0.507	-0.505	-0.502	-0.499	-0.494	-0.490	-0.485	-0.480	-0.476	-0.471	-0.465	-0.460	-0.454	-0.446	-0.440	-0.434	-0.426	-0.419	-0.411	-0.404	-0.395	-0.388	-0.379	-0.371	-0.362	-0.354	-0.344	-0.336	-0.326	-0.318	-0.309	-0.300	-0.291	-0.281	-0.272	-0.265	-0.256	-0.246	-0.239	-0.231	-0.221	-0.214	-0.208	-0.199	-0.192	-0.186	-0.179	-0.172	-0.168	-0.162	-0.158	-0.154	-0.150	-0.146	-0.144	-0.141	-0.139	-0.138	-0.136	-0.135	-0.135	-0.136	-0.136	-0.139	-0.140	-0.144	-0.146	-0.150	-0.154	-0.158	-0.162	-0.168	-0.172	-0.178	-0.185	-0.190	-0.198	-0.205	-0.212	-0.220	-0.228	-0.234	-0.242	-0.250	-0.259	-0.266	-0.275	-0.284	-0.290	-0.299	-0.306	-0.314	-0.322	-0.330	-0.338	-0.345	-0.352	-0.360	-0.366	-0.374	-0.379	-0.385	-0.390	-0.396	-0.401	-0.406	-0.410	-0.415	-0.419	-0.421	-0.426	-0.429	-0.431	-0.432	-0.435	-0.436	-0.438	-0.439	-0.439	-0.440	-0.440	-0.439	-0.439	-0.438	-0.436	-0.435	-0.434	-0.431	-0.429	-0.425	-0.424	-0.420	-0.418	-0.412	-0.410	-0.405	-0.401	-0.398	-0.392	-0.388	-0.382	-0.378	-0.372	-0.368	-0.362	-0.356	-0.350	-0.344	-0.339	-0.331	-0.325	-0.319	-0.312	-0.306	-0.299	-0.292	-0.285	-0.278	-0.271	-0.264	-0.258	-0.250	-0.242	-0.235	-0.228	-0.221	-0.214	-0.208	-0.200	-0.192	-0.186	-0.179	-0.172	-0.166	-0.160	-0.151	-0.146	-0.139	-0.134	-0.128	-0.121	-0.116	-0.111	-0.105	-0.101	-0.096	-0.092	-0.088	-0.084	-0.080	-0.076	-0.074	-0.070	-0.068	-0.065	-0.065	-0.062	-0.061	-0.061	-0.061	-0.061	-0.061	-0.062	-0.064	-0.065	-0.066	-0.068	-0.071	-0.074	-0.078	-0.080	-0.085	-0.090	-0.094	-0.099	-0.104	-0.110	-0.114	-0.120	-0.126	-0.132	-0.139	-0.145	-0.151	-0.158	-0.165	-0.170	-0.178	-0.184	-0.191	-0.198	-0.202	-0.210	-0.215	-0.220	-0.226	-0.231	-0.236	-0.241	-0.245	-0.249	-0.252	-0.255	-0.258	-0.260	-0.261	-0.264	-0.264	-0.265	-0.265	-0.264	-0.264	-0.261	-0.260	-0.258	-0.254	-0.251	-0.248	-0.242	-0.239	-0.234	-0.228	-0.222	-0.216	-0.210	-0.202	-0.195	-0.188	-0.179	-0.171	-0.164	-0.154	-0.144	-0.136	-0.125	-0.116	-0.106	-0.096	-0.086	-0.075	-0.065	-0.054	-0.044	-0.032	-0.021	-0.011	0.000	0.010	0.022	0.032	0.045	0.056	0.068	0.079	0.091	0.101	0.114	0.125	0.138	0.149	0.161	0.172	0.184	0.195	0.208	0.220	0.232	0.244	0.256	0.268	0.281	0.294	0.305	0.318	0.329	0.341	0.352	0.365	0.376	0.389	0.400	0.412	0.424	0.436	0.446	0.458	0.468	0.480	0.490	0.500	0.510	0.520	0.528	0.538	0.545	0.554	0.562	0.570	0.576	0.582	0.589	0.595	0.599	0.604	0.608	0.611	0.614	0.616	0.618	0.620	0.621	0.620	0.621	0.620	0.619	0.616	0.614	0.610	0.605	0.601	0.596	0.591	0.584	0.578	0.571	0.564	0.555	0.546	0.536	0.528	0.518	0.506	0.496	0.485	0.474	0.461	0.449	0.436	0.424	0.409	0.395	0.381	0.368	0.352	0.339	0.324	0.309	0.294	0.279	0.262	0.248	0.231	0.216	0.199	0.184	0.168	0.151	0.135	0.118	0.101	0.085	0.069	0.051	0.035	0.018	0.002	-0.014	-0.032	-0.049	-0.065	-0.081	-0.098	-0.114	-0.131	-0.148	-0.164	-0.181	-0.196	-0.214	-0.230	-0.246	-0.262	-0.279	-0.295	-0.311	-0.328	-0.344	-0.360	-0.376	-0.392	-0.408	-0.422	-0.439	-0.454	-0.470	-0.485	-0.501	-0.516	-0.531	-0.545	-0.561	-0.575	-0.590	-0.605	-0.619	-0.632	-0.646	-0.660	-0.674	-0.686	-0.700	-0.712	-0.725	-0.738	-0.750	-0.761	-0.774	-0.784	-0.795	-0.806	-0.816	-0.826	-0.836	-0.845	-0.854	-0.862	-0.871	-0.880	-0.886	-0.895	-0.901	-0.908	-0.912	-0.919	-0.924	-0.930	-0.932	-0.938	-0.941	-0.944	-0.946	-0.949	-0.951	-0.954	-0.954	-0.955	-0.956	-0.955	-0.955	-0.955	-0.954	-0.952	-0.951	-0.950	-0.949	-0.946	-0.944	-0.940	-0.938	-0.934	-0.930	-0.926	-0.924	-0.920	-0.915	-0.911	-0.906	-0.902	-0.898	-0.892	-0.889	-0.884	-0.879	-0.874	-0.869	-0.864	-0.859	-0.854	-0.849	-0.842	-0.838	-0.831	-0.826	-0.821	-0.816	-0.811	-0.806	-0.800	-0.795	-0.789	-0.784	-0.779	-0.772	-0.768	-0.762	-0.756	-0.750	-0.745	-0.739	-0.734	-0.728	-0.722	-0.715	-0.710	-0.704	-0.698	-0.691	-0.685	-0.679	-0.672	-0.665	-0.659	-0.652	-0.645	-0.638	-0.632	-0.625	-0.618	-0.611	-0.604	-0.596	-0.589	-0.581	-0.574	-0.566	-0.558	-0.550	-0.541	-0.534	-0.525	-0.518	-0.509	-0.500	-0.491	-0.484	-0.475	-0.466	-0.458	-0.449	-0.439	-0.430	-0.421	-0.412	-0.402	-0.392	-0.384	-0.374	-0.362	-0.354	-0.344	-0.332	-0.322	-0.312	-0.301	-0.291	-0.279	-0.268	-0.256	-0.246	-0.234	-0.222	-0.210	-0.199	-0.186	-0.175	-0.161	-0.150	-0.138	-0.125	-0.112	-0.099	-0.086	-0.074	-0.061	-0.048	-0.036	-0.022	-0.010	0.002	0.016	0.028	0.040	0.052	0.065	0.078	0.089	0.100	0.111	0.122	0.132	0.144	0.155	0.165	0.174	0.184	0.192	0.202	0.210	0.219	0.226	0.232	0.240	0.246	0.254	0.259	0.265	0.271	0.275	0.280	0.284	0.288	0.292	0.295	0.299	0.301	0.304	0.306	0.309	0.310	0.312	0.314	0.315	0.316	0.318	0.318	0.320	0.320	0.321	0.321	0.322	0.324	0.325	0.325	0.326	0.328	0.328	0.329	0.330	0.332	0.332	0.334	0.336	0.338	0.340	0.340	0.342	0.344	0.346	0.349	0.351	0.352	0.355	0.356	0.360	0.361	0.362	0.365	0.368	0.369	0.371	0.374	0.375	0.376	0.376	0.379	0.380	0.380	0.381	0.381	0.381	0.381	0.382	0.381	0.381	0.380	0.380	0.380	0.379	0.376	0.375	0.372	0.371	0.369	0.368	0.364	0.362	0.360	0.359	0.355	0.352	0.350	0.348	0.345	0.344	0.341	0.339	0.338	0.336	0.335	0.334	0.334	0.331	0.331	0.331	0.332	0.331	0.332	0.334	0.336	0.338	0.340	0.342	0.344	0.348	0.351	0.356	0.359	0.364	0.369	0.372	0.379	0.384	0.390	0.394	0.401	0.406	0.414	0.419	0.425	0.430	0.436	0.444	0.449	0.454	0.461	0.465	0.471	0.476	0.480	0.485	0.489	0.492	0.496	0.500	0.501	0.502	0.505	0.506	0.507	0.507	0.507	0.507	0.506	0.504	0.501	0.500	0.496	0.491	0.489	0.484	0.479	0.472	0.469	0.462	0.455	0.449	0.441	0.434	0.426	0.418	0.409	0.401	0.392	0.382	0.375	0.365	0.356	0.348	0.338	0.328	0.319	0.309	0.299	0.289	0.280	0.271	0.261	0.252	0.242	0.234	0.225	0.216	0.208	0.199	0.190	0.181	0.174	0.165	0.156	0.149	0.141	0.134	0.126	0.119	0.111	0.105	0.098	0.091	0.084	0.078	0.070	0.065	0.058	0.051	0.045	0.040	0.034	0.028	0.022	0.018	0.011	0.006	0.000	-0.005	-0.008	-0.012	-0.018	-0.021	-0.025	-0.029	-0.032	-0.036	-0.039	-0.042	-0.045	-0.048	-0.048	-0.050	-0.051	-0.051	-0.052	-0.051	-0.052	-0.051	-0.051	-0.049	-0.048	-0.045	-0.041	-0.039	-0.036	-0.031	-0.026	-0.022	-0.018	-0.011	-0.008	-0.001	0.006	0.012	0.019	0.026	0.034	0.041	0.050	0.058	0.065	0.074	0.082	0.090	0.099	0.108	0.115	0.124	0.132	0.140	0.148	0.156	0.164	0.171	0.178	0.185	0.192	0.198	0.205	0.210	0.216	0.220	0.225	0.229	0.232	0.236	0.240	0.242	0.245	0.248	0.249	0.250	0.250	0.250	0.250	0.249	0.250	0.248	0.248	0.248	0.245	0.244	0.242	0.240	0.238	0.236	0.235	0.232	0.230	0.228	0.226	0.224	0.222	0.221	0.220	0.219	0.219	0.218	0.218	0.218	0.218	0.219	0.220	0.220	0.222	0.225	0.226	0.229	0.232	0.235	0.240	0.244	0.248	0.252	0.258	0.262	0.269	0.274	0.279	0.285	0.290	0.298	0.302	0.309	0.316	0.321	0.328	0.334	0.340	0.345	0.350	0.356	0.361	0.366	0.371	0.375	0.380	0.382	0.386	0.390	0.391	0.394	0.395	0.396	0.398	0.396	0.398	0.396	0.394	0.392	0.391	0.389	0.385	0.381	0.378	0.372	0.369	0.364	0.358	0.352	0.346	0.339	0.334	0.326	0.319	0.312	0.305	0.298	0.290	0.282	0.275	0.266	0.260	0.254	0.246	0.239	0.231	0.225	0.219	0.214	0.208	0.201	0.198	0.194	0.190	0.186	0.182	0.181	0.178	0.178	0.178	0.176	0.178	0.176	0.179	0.180	0.184	0.186	0.191	0.195	0.200	0.206	0.211	0.219	0.225	0.234	0.242	0.251	0.260	0.269	0.279	0.289	0.299	0.310	0.320	0.331	0.341	0.354	0.364	0.376	0.388	0.399	0.409	0.420	0.430	0.440	0.451	0.460	0.470	0.480	0.488	0.498	0.505	0.512	0.519	0.526	0.532	0.538	0.542	0.548	0.551	0.555	0.559	0.561	0.562	0.565	0.566	0.566	0.568	0.568	0.566	0.565	0.564	0.562	0.560	0.558	0.555	0.552	0.550	0.546	0.544	0.541	0.539	0.535	0.532	0.530	0.528	0.525	0.522	0.520	0.519	0.516	0.516	0.514	0.512	0.512	0.512	0.512	0.512	0.512	0.514	0.515	0.516	0.519	0.520	0.522	0.525	0.528	0.531	0.534	0.538	0.542	0.545	0.549	0.552	0.556	0.560	0.564	0.568	0.572	0.576	0.580	0.582	0.585	0.589	0.591	0.592	0.595	0.598	0.599	0.601	0.601	0.601	0.604	0.604	0.604	0.602	0.601	0.600	0.599	0.598	0.595	0.592	0.590	0.586	0.584	0.581	0.579	0.574	0.571	0.568	0.564	0.561	0.558	0.555	0.550	0.548	0.544	0.541	0.539	0.538	0.534	0.532	0.531	0.530	0.530	0.529	0.529	0.529	0.530	0.531	0.532	0.535	0.538	0.540	0.544	0.548	0.552	0.556	0.561	0.568	0.572	0.579	0.585	0.591	0.598	0.606	0.612	0.620	0.628	0.635	0.644	0.651	0.659	0.666	0.674	0.681	0.689	0.696	0.702	0.710	0.716	0.721	0.728	0.732	0.738	0.741	0.746	0.750	0.754	0.756	0.759	0.761	0.762	0.764	0.765	0.765	0.764	0.764	0.762	0.761	0.759	0.756	0.754	0.750	0.745	0.741	0.738	0.732	0.726	0.721	0.715	0.709	0.702	0.696	0.689	0.681	0.674	0.668	0.659	0.651	0.644	0.635	0.626	0.618	0.611	0.601	0.594	0.585	0.575	0.568	0.559	0.550	0.542	0.535	0.525	0.518	0.509	0.500	0.492	0.484	0.476	0.468	0.459	0.451	0.444	0.436	0.429	0.421	0.412	0.406	0.399	0.391	0.384	0.376	0.369	0.362	0.356	0.348	0.341	0.334	0.326	0.320	0.311	0.305	0.298	0.291	0.284	0.275	0.268	0.261	0.254	0.246	0.238	0.229	0.221	0.212	0.204	0.195	0.186	0.178	0.169	0.159	0.149	0.138	0.129	0.119	0.108	0.096	0.085	0.072	0.060	0.048	0.035	0.022	0.010	-0.004	-0.018	-0.031	-0.046	-0.060	-0.074	-0.089	-0.102	-0.118	-0.132	-0.148	-0.162	-0.178	-0.191	-0.208	-0.222	-0.238	-0.251	-0.268	-0.280	-0.295	-0.309	-0.322	-0.336	-0.349	-0.361	-0.375	-0.388	-0.399	-0.410	-0.421	-0.432	-0.442	-0.452	-0.461	-0.470	-0.479	-0.488	-0.495	-0.502	-0.510	-0.516	-0.521	-0.528	-0.535	-0.539	-0.544	-0.550	-0.555	-0.559	-0.564	-0.569	-0.572	-0.578	-0.582	-0.586	-0.591	-0.595	-0.601	-0.606	-0.611	-0.618	-0.622	-0.629	-0.636	-0.642	-0.650	-0.656	-0.665	-0.674	-0.682	-0.691	-0.701	-0.711	-0.722	-0.732	-0.744	-0.755	-0.766	-0.779	-0.792	-0.805	-0.818	-0.830	-0.844	-0.858	-0.870	-0.884	-0.898	-0.910	-0.924	-0.936	-0.949	-0.961	-0.974	-0.986	-0.998	-1.009	-1.019	-1.030	-1.039	-1.049	-1.058	-1.065	-1.072	-1.080	-1.085	-1.090	-1.094	-1.098	-1.100	-1.101	-1.102	-1.104	-1.102	-1.101	-1.099	-1.095	-1.092	-1.088	-1.082	-1.076	-1.070	-1.062	-1.056	-1.048	-1.039	-1.030	-1.020	-1.010	-1.000	-0.990	-0.979	-0.969	-0.958	-0.948	-0.936	-0.925	-0.914	-0.902	-0.892	-0.882	-0.871	-0.861	-0.852	-0.844	-0.835	-0.826	-0.819	-0.812	-0.806	-0.800	-0.795	-0.791	-0.786	-0.784	-0.781	-0.779	-0.778	-0.776	-0.778	-0.778	-0.779	-0.781	-0.784	-0.786	-0.791	-0.795	-0.800	-0.806	-0.811	-0.816	-0.824	-0.831	-0.839	-0.846	-0.855	-0.862	-0.870	-0.879	-0.886	-0.896	-0.904	-0.912	-0.922	-0.930	-0.939	-0.946	-0.955	-0.962	-0.971	-0.978	-0.985	-0.992	-0.999	-1.006	-1.011	-1.016	-1.021	-1.026	-1.030	-1.034	-1.038	-1.041	-1.044	-1.046	-1.049	-1.049	-1.050	-1.051	-1.050	-1.051	-1.050	-1.049	-1.048	-1.046	-1.044	-1.041	-1.039	-1.035	-1.032	-1.029	-1.025	-1.021	-1.016	-1.011	-1.006	-1.004	-0.998	-0.992	-0.986	-0.981	-0.975	-0.970	-0.964	-0.959	-0.952	-0.946	-0.940	-0.934	-0.928	-0.921	-0.915	-0.909	-0.902	-0.896	-0.890	-0.882	-0.876	-0.870	-0.865	-0.859	-0.852	-0.846	-0.840	-0.835	-0.829	-0.822	-0.818	-0.811	-0.806	-0.801	-0.796	-0.790	-0.786	-0.780	-0.776	-0.771	-0.768	-0.762	-0.759	-0.754	-0.749	-0.744	-0.740	-0.736	-0.731	-0.729	-0.724	-0.720	-0.716	-0.712	-0.709	-0.705	-0.701	-0.698	-0.694	-0.690	-0.686	-0.682	-0.679	-0.675	-0.671	-0.668	-0.664	-0.659	-0.655	-0.650	-0.646	-0.641	-0.638	-0.632	-0.628	-0.621	-0.616	-0.612	-0.606	-0.601	-0.596	-0.590	-0.584	-0.578	-0.572	-0.566	-0.558	-0.552	-0.545	-0.539	-0.531	-0.524	-0.518	-0.509	-0.502	-0.494	-0.488	-0.480	-0.472	-0.464	-0.456	-0.449	-0.441	-0.432	-0.425	-0.418	-0.410	-0.402	-0.394	-0.386	-0.379	-0.371	-0.362	-0.356	-0.349	-0.341	-0.332	-0.325	-0.318	-0.310	-0.304	-0.296	-0.288	-0.281	-0.274	-0.268	-0.260	-0.252	-0.246	-0.239	-0.232	-0.226	-0.219	-0.214	-0.206	-0.200	-0.194	-0.188	-0.181	-0.175	-0.170	-0.165	-0.160	-0.154	-0.149	-0.144	-0.140	-0.135	-0.130	-0.126	-0.122	-0.119	-0.115	-0.112	-0.110	-0.108	-0.108	-0.106	-0.105	-0.104	-0.104	-0.104	-0.105	-0.106	-0.108	-0.110	-0.112	-0.116	-0.119	-0.124	-0.129	-0.134	-0.139	-0.145	-0.154	-0.160	-0.169	-0.176	-0.184	-0.194	-0.202	-0.214	-0.224	-0.236	-0.246	-0.258	-0.270	-0.282	-0.295	-0.306	-0.319	-0.332	-0.345	-0.359	-0.371	-0.384	-0.396	-0.410	-0.421	-0.435	-0.446	-0.459	-0.470	-0.482	-0.492	-0.505	-0.515	-0.525	-0.534	-0.544	-0.552	-0.561	-0.568	-0.575	-0.581	-0.588	-0.594	-0.599	-0.602	-0.606	-0.610	-0.612	-0.615	-0.618	-0.618	-0.619	-0.619	-0.618	-0.618	-0.616	-0.615	-0.612	-0.610	-0.608	-0.605	-0.601	-0.598	-0.594	-0.589	-0.586	-0.581	-0.576	-0.574	-0.569	-0.564	-0.559	-0.555	-0.549	-0.545	-0.540	-0.536	-0.532	-0.529	-0.524	-0.521	-0.518	-0.514	-0.511	-0.509	-0.506	-0.504	-0.502	-0.500	-0.499	-0.499	-0.499	-0.498	-0.498	-0.498	-0.498	-0.499	-0.500	-0.500	-0.502	-0.505	-0.506	-0.509	-0.511	-0.514	-0.519	-0.521	-0.525	-0.529	-0.532	-0.536	-0.540	-0.545	-0.550	-0.555	-0.560	-0.565	-0.571	-0.576	-0.581	-0.588	-0.592	-0.599	-0.604	-0.610	-0.615	-0.621	-0.628	-0.634	-0.640	-0.646	-0.651	-0.658	-0.664	-0.669	-0.675	-0.680	-0.686	-0.691	-0.698	-0.702	-0.709	-0.714	-0.720	-0.725	-0.731	-0.736	-0.741	-0.746	-0.751	-0.756	-0.761	-0.766	-0.771	-0.775	-0.780	-0.785	-0.789	-0.792	-0.798	-0.801	-0.805	-0.809	-0.812	-0.818	-0.820	-0.824	-0.828	-0.830	-0.835	-0.838	-0.841	-0.844	-0.848	-0.850	-0.854	-0.856	-0.859	-0.861	-0.864	-0.868	-0.869	-0.872	-0.874	-0.878	-0.880	-0.882	-0.886	-0.888	-0.891	-0.894	-0.896	-0.899	-0.902	-0.905	-0.909	-0.911	-0.915	-0.919	-0.921	-0.926	-0.930	-0.934	-0.939	-0.942	-0.946	-0.952	-0.956	-0.961	-0.968	-0.974	-0.979	-0.985	-0.991	-0.998	-1.005	-1.012	-1.020	-1.026	-1.035	-1.044	-1.051	-1.060	-1.068	-1.076	-1.086	-1.095	-1.104	-1.114	-1.124	-1.134	-1.144	-1.152	-1.162	-1.172	-1.182	-1.192	-1.202	-1.212	-1.222	-1.231	-1.241	-1.250	-1.259	-1.269	-1.276	-1.285	-1.294	-1.301	-1.310	-1.318	-1.324	-1.332	-1.338	-1.344	-1.350	-1.356	-1.361	-1.368	-1.371	-1.376	-1.380	-1.384	-1.388	-1.391	-1.394	-1.396	-1.399	-1.401	-1.402	-1.405	-1.408	-1.409	-1.410	-1.412	-1.414	-1.416	-1.418	-1.419	-1.421	-1.422	-1.425	-1.426	-1.429	-1.431	-1.434	-1.435	-1.439	-1.442	-1.445	-1.449	-1.452	-1.456	-1.461	-1.466	-1.472	-1.478	-1.484	-1.490	-1.496	-1.504	-1.511	-1.519	-1.528	-1.536	-1.545	-1.555	-1.565	-1.575	-1.585	-1.598	-1.608	-1.620	-1.631	-1.644	-1.656	-1.670	-1.681	-1.695	-1.709	-1.724	-1.739	-1.752	-1.768	-1.781	-1.798	-1.812	-1.829	-1.845	-1.860	-1.876	-1.892	-1.910	-1.926	-1.942	-1.960	-1.978	-1.995	-2.011	-2.029	-2.047	-2.065	-2.084	-2.101	-2.119	-2.138	-2.155	-2.172	-2.192	-2.210	-2.229	-2.246	-2.265	-2.284	-2.301	-2.320	-2.338	-2.356	-2.374	-2.392	-2.410	-2.428	-2.444	-2.462	-2.479	-2.496	-2.512	-2.529	-2.544	-2.560	-2.576	-2.591	-2.605	-2.619	-2.634	-2.646	-2.660	-2.672	-2.684	-2.695	-2.706	-2.716	-2.726	-2.736	-2.745	-2.754	-2.760	-2.768	-2.775	-2.781	-2.786	-2.792	-2.795	-2.800	-2.804	-2.808	-2.810	-2.811	-2.814	-2.815	-2.816	-2.816	-2.818	-2.818	-2.816	-2.816	-2.816	-2.815	-2.815	-2.814	-2.812	-2.812	-2.811	-2.809	-2.809	-2.808	-2.808	-2.808	-2.806	-2.806	-2.806	-2.808	-2.808	-2.809	-2.811	-2.814	-2.815	-2.819	-2.821	-2.826	-2.830	-2.835	-2.840	-2.846	-2.852	-2.859	-2.866	-2.874	-2.881	-2.891	-2.899	-2.909	-2.919	-2.930	-2.939	-2.950	-2.961	-2.974	-2.984	-2.996	-3.008	-3.020	-3.034	-3.046	-3.059	-3.071	-3.085	-3.098	-3.110	-3.122	-3.135	-3.146	-3.160	-3.171	-3.184	-3.195	-3.208	-3.218	-3.229	-3.240	-3.250	-3.260	-3.269	-3.278	-3.288	-3.296	-3.304	-3.311	-3.319	-3.326	-3.331	-3.339	-3.345	-3.349	-3.355	-3.360	-3.362	-3.366	-3.370	-3.374	-3.376	-3.379	-3.381	-3.382	-3.384	-3.385	-3.386	-3.388	-3.388	-3.389	-3.390	-3.389	-3.389	-3.389	-3.388	-3.386	-3.388	-3.386	-3.384	-3.384	-3.382	-3.381	-3.380	-3.378	-3.376	-3.374	-3.372	-3.371	-3.369	-3.368	-3.364	-3.361	-3.360	-3.358	-3.355	-3.351	-3.349	-3.345	-3.344	-3.339	-3.335	-3.332	-3.329	-3.324	-3.319	-3.315	-3.310	-3.305	-3.299	-3.294	-3.289	-3.282	-3.275	-3.269	-3.261	-3.254	-3.246	-3.239	-3.231	-3.222	-3.212	-3.204	-3.195	-3.185	-3.175	-3.166	-3.156	-3.146	-3.135	-3.125	-3.114	-3.102	-3.092	-3.080	-3.069	-3.056	-3.046	-3.034	-3.022	-3.010	-2.999	-2.988	-2.975	-2.964	-2.952	-2.940	-2.929	-2.918	-2.905	-2.894	-2.881	-2.870	-2.859	-2.846	-2.836	-2.825	-2.814	-2.802	-2.790	-2.779	-2.769	-2.756	-2.745	-2.732	-2.720	-2.710	-2.696	-2.685	-2.671	-2.659	-2.646	-2.632	-2.619	-2.605	-2.591	-2.576	-2.560	-2.546	-2.529	-2.514	-2.496	-2.478	-2.460	-2.441	-2.421	-2.402	-2.381	-2.360	-2.338	-2.316	-2.292	-2.269	-2.245	-2.219	-2.194	-2.168	-2.140	-2.112	-2.085	-2.056	-2.026	-1.998	-1.968	-1.936	-1.905	-1.875	-1.842	-1.810	-1.779	-1.745	-1.711	-1.679	-1.645	-1.612	-1.579	-1.546	-1.512	-1.479	-1.445	-1.412	-1.380	-1.348	-1.315	-1.284	-1.251	-1.220	-1.190	-1.159	-1.129	-1.099	-1.071	-1.042	-1.015	-0.988	-0.961	-0.935	-0.910	-0.886	-0.861	-0.839	-0.816	-0.795	-0.774	-0.752	-0.732	-0.714	-0.696	-0.678	-0.660	-0.644	-0.628	-0.612	-0.598	-0.582	-0.569	-0.555	-0.542	-0.529	-0.518	-0.504	-0.492	-0.481	-0.470	-0.459	-0.446	-0.438	-0.426	-0.415	-0.402	-0.394	-0.381	-0.370	-0.360	-0.349	-0.336	-0.324	-0.312	-0.300	-0.289	-0.275	-0.262	-0.249	-0.235	-0.221	-0.208	-0.191	-0.178	-0.161	-0.146	-0.130	-0.112	-0.098	-0.080	-0.062	-0.045	-0.028	-0.010	0.009	0.028	0.045	0.062	0.082	0.100	0.119	0.139	0.156	0.175	0.194	0.211	0.230	0.248	0.264	0.282	0.300	0.315	0.332	0.348	0.362	0.378	0.392	0.406	0.420	0.434	0.445	0.458	0.468	0.479	0.490	0.499	0.507	0.516	0.525	0.531	0.539	0.545	0.551	0.555	0.560	0.564	0.569	0.571	0.574	0.576	0.579	0.579	0.581	0.582	0.582	0.584	0.582	0.582	0.581	0.581	0.580	0.579	0.579	0.576	0.575	0.574	0.572	0.570	0.568	0.568	0.565	0.564	0.560	0.559	0.558	0.555	0.554	0.552	0.550	0.549	0.546	0.546	0.545	0.544	0.542	0.540	0.539	0.538	0.538	0.536	0.535	0.534	0.534	0.532	0.532	0.532	0.531	0.530	0.531	0.530	0.530	0.529	0.529	0.529	0.529	0.529	0.529	0.529	0.529	0.529	0.529	0.529	0.529	0.530	0.530	0.530	0.530	0.531	0.531	0.532	0.532	0.534	0.535	0.536	0.538	0.539	0.540	0.541	0.542	0.544	0.545	0.546	0.549	0.551	0.552	0.554	0.555	0.558	0.560	0.561	0.561	0.564	0.566	0.568	0.569	0.570	0.571	0.574	0.575	0.574	0.575	0.576	0.576	0.578	0.576	0.576	0.576	0.575	0.574	0.572	0.570	0.569	0.566	0.564	0.561	0.556	0.554	0.549	0.545	0.540	0.534	0.528	0.521	0.514	0.507	0.500	0.491	0.482	0.474	0.464	0.454	0.444	0.432	0.422	0.410	0.398	0.385	0.372	0.360	0.345	0.332	0.318	0.302	0.286	0.272	0.256	0.241	0.225	0.209	0.191	0.174	0.158	0.141	0.122	0.106	0.088	0.071	0.052	0.036	0.018	0.000	-0.018	-0.034	-0.051	-0.069	-0.085	-0.102	-0.119	-0.135	-0.149	-0.165	-0.180	-0.195	-0.209	-0.222	-0.236	-0.249	-0.262	-0.272	-0.285	-0.294	-0.304	-0.312	-0.321	-0.329	-0.335	-0.341	-0.348	-0.351	-0.355	-0.358	-0.360	-0.361	-0.361	-0.361	-0.360	-0.356	-0.352	-0.349	-0.345	-0.339	-0.332	-0.326	-0.318	-0.310	-0.300	-0.290	-0.280	-0.268	-0.256	-0.244	-0.231	-0.218	-0.205	-0.190	-0.175	-0.161	-0.146	-0.130	-0.115	-0.100	-0.085	-0.070	-0.055	-0.040	-0.025	-0.011	0.004	0.018	0.032	0.045	0.058	0.070	0.081	0.092	0.102	0.112	0.122	0.131	0.139	0.146	0.152	0.159	0.165	0.169	0.172	0.175	0.178	0.179	0.180	0.179	0.180	0.179	0.175	0.174	0.170	0.166	0.162	0.158	0.152	0.148	0.141	0.136	0.129	0.122	0.115	0.109	0.100	0.092	0.086	0.078	0.070	0.062	0.055	0.048	0.040	0.032	0.025	0.018	0.010	0.004	-0.002	-0.009	-0.014	-0.020	-0.025	-0.029	-0.034	-0.038	-0.041	-0.045	-0.049	-0.052	-0.054	-0.056	-0.058	-0.060	-0.061	-0.061	-0.062	-0.064	-0.062	-0.062	-0.062	-0.061	-0.060	-0.060	-0.058	-0.056	-0.055	-0.052	-0.050	-0.049	-0.046	-0.044	-0.041	-0.038	-0.035	-0.032	-0.030	-0.028	-0.024	-0.021	-0.019	-0.016	-0.014	-0.010	-0.008	-0.006	-0.004	-0.001	0.001	0.002	0.004	0.005	0.006	0.008	0.009	0.010	0.010	0.010	0.011	0.010	0.010	0.009	0.009	0.008	0.006	0.004	0.001	0.000	-0.002	-0.006	-0.010	-0.015	-0.019	-0.024	-0.029	-0.034	-0.039	-0.045	-0.052	-0.060	-0.066	-0.074	-0.084	-0.091	-0.100	-0.110	-0.119	-0.129	-0.140	-0.149	-0.161	-0.172	-0.182	-0.195	-0.208	-0.220	-0.232	-0.246	-0.259	-0.271	-0.285	-0.300	-0.312	-0.328	-0.342	-0.356	-0.370	-0.385	-0.399	-0.414	-0.428	-0.441	-0.456	-0.470	-0.484	-0.498	-0.510	-0.525	-0.539	-0.550	-0.562	-0.575	-0.588	-0.599	-0.610	-0.621	-0.632	-0.641	-0.652	-0.661	-0.670	-0.679	-0.685	-0.692	-0.700	-0.706	-0.711	-0.718	-0.721	-0.726	-0.730	-0.732	-0.736	-0.738	-0.740	-0.741	-0.741	-0.742	-0.742	-0.741	-0.740	-0.739	-0.736	-0.735	-0.731	-0.728	-0.725	-0.721	-0.718	-0.712	-0.709	-0.704	-0.698	-0.692	-0.686	-0.681	-0.675	-0.668	-0.662	-0.655	-0.649	-0.642	-0.635	-0.629	-0.621	-0.614	-0.608	-0.600	-0.592	-0.585	-0.579	-0.570	-0.564	-0.555	-0.549	-0.541	-0.534	-0.526	-0.519	-0.512	-0.504	-0.496	-0.490	-0.482	-0.475	-0.468	-0.460	-0.452	-0.445	-0.438	-0.431	-0.422	-0.415	-0.408	-0.401	-0.394	-0.385	-0.379	-0.371	-0.364	-0.356	-0.350	-0.341	-0.335	-0.328	-0.320	-0.314	-0.305	-0.299	-0.292	-0.285	-0.278	-0.271	-0.265	-0.258	-0.251	-0.245	-0.239	-0.232	-0.226	-0.221	-0.215	-0.210	-0.204	-0.199	-0.194	-0.190	-0.185	-0.180	-0.176	-0.171	-0.168	-0.164	-0.160	-0.158	-0.154	-0.151	-0.148	-0.145	-0.144	-0.141	-0.139	-0.136	-0.135	-0.134	-0.131	-0.130	-0.129	-0.128	-0.126	-0.125	-0.124	-0.124	-0.122	-0.122	-0.122	-0.121	-0.121	-0.121	-0.120	-0.120	-0.120	-0.119	-0.119	-0.118	-0.118	-0.118	-0.119	-0.118	-0.118	-0.118	-0.118	-0.116	-0.116	-0.115	-0.115	-0.114	-0.114	-0.114	-0.111	-0.111	-0.110	-0.109	-0.108	-0.105	-0.104	-0.102	-0.100	-0.098	-0.095	-0.092	-0.090	-0.086	-0.084	-0.080	-0.076	-0.072	-0.069	-0.065	-0.060	-0.055	-0.050	-0.045	-0.039	-0.032	-0.026	-0.019	-0.014	-0.006	0.001	0.010	0.016	0.025	0.034	0.041	0.050	0.060	0.068	0.078	0.086	0.096	0.105	0.115	0.124	0.134	0.142	0.152	0.162	0.171	0.180	0.188	0.196	0.206	0.214	0.221	0.229	0.236	0.242	0.249	0.255	0.261	0.266	0.270	0.274	0.278	0.280	0.282	0.285	0.285	0.286	0.286	0.285	0.285	0.282	0.280	0.278	0.274	0.269	0.265	0.260	0.254	0.248	0.241	0.234	0.226	0.219	0.210	0.201	0.191	0.182	0.172	0.164	0.152	0.142	0.132	0.122	0.112	0.101	0.091	0.081	0.071	0.061	0.051	0.041	0.032	0.022	0.014	0.005	-0.005	-0.012	-0.020	-0.029	-0.035	-0.042	-0.049	-0.055	-0.060	-0.065	-0.070	-0.075	-0.079	-0.082	-0.086	-0.089	-0.091	-0.094	-0.095	-0.096	-0.098	-0.099	-0.099	-0.099	-0.099	-0.099	-0.098	-0.098	-0.096	-0.095	-0.092	-0.091	-0.090	-0.088	-0.086	-0.084	-0.082	-0.079	-0.076	-0.074	-0.071	-0.069	-0.068	-0.064	-0.061	-0.059	-0.056	-0.052	-0.051	-0.048	-0.045	-0.041	-0.039	-0.036	-0.032	-0.030	-0.026	-0.024	-0.021	-0.016	-0.014	-0.010	-0.008	-0.002	0.001	0.004	0.009	0.012	0.016	0.021	0.025	0.030	0.034	0.039	0.044	0.049	0.054	0.059	0.064	0.069	0.075	0.080	0.086	0.091	0.098	0.104	0.109	0.114	0.120	0.125	0.130	0.136	0.141	0.148	0.152	0.156	0.162	0.166	0.171	0.175	0.179	0.181	0.186	0.188	0.191	0.194	0.195	0.196	0.198	0.199	0.200	0.200	0.200	0.199	0.198	0.196	0.192	0.191	0.189	0.186	0.181	0.178	0.174	0.169	0.165	0.160	0.154	0.148	0.142	0.136	0.130	0.124	0.118	0.111	0.105	0.098	0.092	0.085	0.080	0.074	0.068	0.062	0.058	0.051	0.048	0.042	0.039	0.035	0.031	0.029	0.026	0.025	0.022	0.021	0.021	0.022	0.022	0.024	0.025	0.029	0.031	0.035	0.039	0.042	0.048	0.052	0.059	0.065	0.072	0.080	0.088	0.095	0.104	0.112	0.121	0.132	0.141	0.151	0.162	0.172	0.184	0.194	0.205	0.218	0.228	0.240	0.250	0.262	0.275	0.286	0.299	0.309	0.321	0.332	0.345	0.358	0.368	0.380	0.392	0.402	0.415	0.426	0.439	0.450	0.461	0.472	0.485	0.496	0.507	0.519	0.529	0.541	0.552	0.564	0.575	0.586	0.598	0.609	0.620	0.631	0.642	0.652	0.665	0.675	0.686	0.696	0.706	0.718	0.728	0.739	0.748	0.758	0.768	0.776	0.785	0.795	0.802	0.811	0.819	0.826	0.834	0.840	0.846	0.852	0.858	0.862	0.866	0.870	0.874	0.876	0.879	0.880	0.881	0.881	0.881	0.880	0.879	0.876	0.874	0.871	0.868	0.862	0.859	0.852	0.846	0.839	0.832	0.824	0.816	0.808	0.798	0.786	0.776	0.766	0.755	0.742	0.731	0.719	0.706	0.692	0.680	0.666	0.651	0.639	0.624	0.610	0.595	0.580	0.565	0.550	0.535	0.519	0.504	0.489	0.474	0.458	0.442	0.426	0.411	0.395	0.380	0.362	0.348	0.332	0.316	0.300	0.285	0.269	0.254	0.238	0.222	0.205	0.190	0.175	0.158	0.141	0.126	0.110	0.095	0.079	0.062	0.045	0.030	0.012	-0.004	-0.020	-0.038	-0.055	-0.071	-0.089	-0.106	-0.122	-0.140	-0.156	-0.174	-0.192	-0.209	-0.225	-0.244	-0.261	-0.278	-0.296	-0.312	-0.330	-0.348	-0.365	-0.381	-0.399	-0.415	-0.431	-0.449	-0.465	-0.481	-0.498	-0.512	-0.529	-0.544	-0.558	-0.572	-0.586	-0.600	-0.615	-0.629	-0.640	-0.654	-0.665	-0.678	-0.689	-0.699	-0.709	-0.719	-0.729	-0.738	-0.745	-0.754	-0.761	-0.768	-0.775	-0.780	-0.786	-0.791	-0.796	-0.799	-0.804	-0.808	-0.809	-0.811	-0.814	-0.815	-0.815	-0.815	-0.815	-0.815	-0.814	-0.812	-0.811	-0.810	-0.808	-0.805	-0.802	-0.800	-0.798	-0.792	-0.789	-0.785	-0.781	-0.778	-0.772	-0.768	-0.762	-0.758	-0.752	-0.748	-0.741	-0.736	-0.730	-0.726	-0.720	-0.714	-0.709	-0.702	-0.696	-0.691	-0.685	-0.679	-0.672	-0.666	-0.661	-0.655	-0.650	-0.644	-0.638	-0.631	-0.625	-0.619	-0.612	-0.606	-0.600	-0.594	-0.588	-0.581	-0.575	-0.569	-0.562	-0.556	-0.549	-0.544	-0.536	-0.530	-0.524	-0.516	-0.510	-0.504	-0.496	-0.490	-0.482	-0.475	-0.468	-0.460	-0.454	-0.446	-0.439	-0.432	-0.425	-0.418	-0.410	-0.402	-0.394	-0.386	-0.379	-0.371	-0.365	-0.358	-0.350	-0.341	-0.334	-0.326	-0.318	-0.310	-0.302	-0.295	-0.286	-0.279	-0.270	-0.262	-0.254	-0.246	-0.239	-0.231	-0.222	-0.214	-0.205	-0.198	-0.189	-0.180	-0.171	-0.164	-0.154	-0.145	-0.136	-0.126	-0.118	-0.108	-0.099	-0.090	-0.080	-0.070	-0.060	-0.050	-0.041	-0.031	-0.020	-0.010	0.000	0.011	0.021	0.030	0.041	0.051	0.064	0.074	0.084	0.094	0.105	0.115	0.126	0.136	0.146	0.158	0.168	0.178	0.188	0.198	0.206	0.216	0.225	0.235	0.242	0.251	0.260	0.269	0.276	0.284	0.291	0.299	0.305	0.311	0.318	0.324	0.329	0.334	0.340	0.345	0.349	0.354	0.358	0.360	0.364	0.368	0.370	0.372	0.375	0.378	0.380	0.381	0.382	0.384	0.385	0.386	0.388	0.389	0.390	0.391	0.392	0.394	0.395	0.395	0.396	0.396	0.398	0.399	0.400	0.401	0.404	0.405	0.406	0.408	0.409	0.410	0.412	0.415	0.416	0.419	0.421	0.424	0.425	0.428	0.430	0.432	0.435	0.438	0.440	0.442	0.445	0.448	0.450	0.451	0.452	0.455	0.458	0.458	0.460	0.462	0.462	0.465	0.465	0.465	0.466	0.468	0.466	0.468	0.468	0.465	0.465	0.465	0.464	0.462	0.460	0.459	0.458	0.455	0.452	0.451	0.450	0.448	0.446	0.442	0.441	0.438	0.436	0.434	0.431	0.430	0.429	0.426	0.426	0.425	0.424	0.422	0.422	0.422	0.422	0.422	0.424	0.425	0.426	0.428	0.430	0.431	0.434	0.436	0.439	0.444	0.446	0.450	0.454	0.458	0.461	0.466	0.471	0.475	0.480	0.485	0.490	0.495	0.499	0.504	0.509	0.514	0.518	0.522	0.526	0.530	0.534	0.536	0.539	0.541	0.544	0.545	0.548	0.549	0.550	0.549	0.550	0.549	0.548	0.546	0.544	0.541	0.539	0.534	0.531	0.526	0.522	0.516	0.511	0.505	0.499	0.491	0.485	0.479	0.469	0.461	0.452	0.445	0.435	0.428	0.418	0.408	0.399	0.389	0.380	0.369	0.359	0.349	0.339	0.329	0.318	0.308	0.298	0.288	0.278	0.266	0.256	0.246	0.236	0.226	0.218	0.206	0.198	0.188	0.178	0.169	0.160	0.150	0.141	0.132	0.124	0.115	0.106	0.099	0.091	0.082	0.074	0.068	0.060	0.052	0.045	0.040	0.032	0.026	0.020	0.014	0.009	0.004	-0.001	-0.008	-0.010	-0.015	-0.019	-0.022	-0.026	-0.030	-0.032	-0.035	-0.036	-0.039	-0.040	-0.041	-0.041	-0.042	-0.041	-0.041	-0.041	100.000	5.000	2.000	1.000	5.000	0.000	0.000	0.000	0.000	0.000	0.000	0.000	0.000	0.000	0.000	0.000	0.000	0.000	0.402	0.396	0.388	0.380	0.372	0.364	0.356	0.349	0.340	0.330	0.321	0.312	0.301	0.292	0.282	0.272	0.262	0.251	0.241	0.229	0.218	0.206	0.195	0.184	0.171	0.160	0.146	0.134	0.121	0.110	0.096	0.082	0.070	0.056	0.044	0.031	0.019	0.005	-0.008	-0.021	-0.035	-0.048	-0.059	-0.071	-0.085	-0.096	-0.108	-0.120	-0.132	-0.144	-0.154	-0.164	-0.174	-0.184	-0.192	-0.201	-0.210	-0.218	-0.225	-0.231	-0.238	-0.244	-0.249	-0.254	-0.258	-0.260	-0.264	-0.265	-0.268	-0.269	-0.269	-0.269	-0.269	-0.266	-0.265	-0.261	-0.260	-0.255	-0.251	-0.248	-0.241	-0.236	-0.231	-0.225	-0.218	-0.210	-0.204	-0.195	-0.188	-0.179	-0.171	-0.161	-0.152	-0.144	-0.135	-0.126	-0.116	-0.109	-0.099	-0.090	-0.080	-0.074	-0.065	-0.056	-0.048	-0.040	-0.032	-0.025	-0.019	-0.012	-0.006	-0.001	0.005	0.010	0.014	0.018	0.021	0.024	0.026	0.028	0.030	0.031	0.031	0.031	0.031	0.030	0.029	0.026	0.024	0.021	0.018	0.014	0.009	0.004	0.000	-0.006	-0.012	-0.020	-0.026	-0.034	-0.041	-0.050	-0.059	-0.068	-0.078	-0.086	-0.098	-0.108	-0.119	-0.130	-0.141	-0.151	-0.164	-0.175	-0.189	-0.201	-0.212	-0.226	-0.239	-0.252	-0.266	-0.280	-0.292	-0.306	-0.321	-0.335	-0.348	-0.362	-0.378	-0.391	-0.406	-0.421	-0.435	-0.450	-0.464	-0.479	-0.492	-0.507	-0.521	-0.536	-0.550	-0.565	-0.580	-0.594	-0.606	-0.620	-0.634	-0.648	-0.660	-0.674	-0.686	-0.699	-0.711	-0.724	-0.736	-0.746	-0.759	-0.769	-0.780	-0.790	-0.800	-0.810	-0.819	-0.828	-0.835	-0.844	-0.852	-0.859	-0.865	-0.871	-0.879	-0.882	-0.889	-0.892	-0.898	-0.901	-0.905	-0.908	-0.910	-0.912	-0.915	-0.916	-0.919	-0.920	-0.921	-0.921	-0.922	-0.922	-0.924	-0.922	-0.922	-0.922	-0.921	-0.922	-0.922	-0.922	-0.922	-0.922	-0.924	-0.924	-0.924	-0.925	-0.928	-0.929	-0.929	-0.931	-0.935	-0.939	-0.942	-0.948	-0.951	-0.958	-0.962	-0.968	-0.976	-0.982	-0.990	-0.999	-1.008	-1.016	-1.026	-1.038	-1.048	-1.058	-1.070	-1.082	-1.095	-1.108	-1.120	-1.134	-1.148	-1.161	-1.175	-1.190	-1.205	-1.220	-1.235	-1.249	-1.264	-1.280	-1.294	-1.309	-1.324	-1.339	-1.352	-1.366	-1.380	-1.392	-1.406	-1.419	-1.431	-1.445	-1.455	-1.466	-1.479	-1.490	-1.500	-1.509	-1.519	-1.526	-1.536	-1.544	-1.552	-1.559	-1.566	-1.572	-1.579	-1.584	-1.590	-1.595	-1.600	-1.604	-1.609	-1.614	-1.616	-1.621	-1.624	-1.628	-1.631	-1.634	-1.638	-1.639	-1.641	-1.646	-1.649	-1.651	-1.655	-1.659	-1.661	-1.665	-1.668	-1.672	-1.676	-1.680	-1.684	-1.688	-1.692	-1.696	-1.701	-1.705	-1.710	-1.715	-1.720	-1.725	-1.730	-1.735	-1.740	-1.746	-1.750	-1.755	-1.760	-1.765	-1.770	-1.774	-1.780	-1.784	-1.789	-1.791	-1.795	-1.799	-1.802	-1.804	-1.806	-1.809	-1.811	-1.811	-1.812	-1.812	-1.812	-1.810	-1.809	-1.808	-1.806	-1.802	-1.799	-1.795	-1.790	-1.786	-1.780	-1.774	-1.766	-1.759	-1.751	-1.742	-1.734	-1.725	-1.715	-1.704	-1.692	-1.680	-1.669	-1.656	-1.644	-1.630	-1.616	-1.602	-1.588	-1.575	-1.560	-1.545	-1.529	-1.514	-1.498	-1.481	-1.465	-1.450	-1.434	-1.418	-1.401	-1.385	-1.369	-1.351	-1.335	-1.320	-1.302	-1.286	-1.270	-1.255	-1.239	-1.222	-1.206	-1.190	-1.174	-1.158	-1.142	-1.126	-1.110	-1.096	-1.081	-1.065	-1.050	-1.035	-1.019	-1.004	-0.989	-0.974	-0.958	-0.941	-0.928	-0.911	-0.895	-0.880	-0.864	-0.848	-0.832	-0.816	-0.800	-0.784	-0.768	-0.750	-0.734	-0.718	-0.699	-0.681	-0.664	-0.648	-0.629	-0.611	-0.594	-0.576	-0.558	-0.539	-0.520	-0.502	-0.484	-0.466	-0.446	-0.428	-0.410	-0.391	-0.374	-0.354	-0.336	-0.319	-0.301	-0.282	-0.265	-0.249	-0.231	-0.215	-0.198	-0.181	-0.165	-0.150	-0.135	-0.121	-0.106	-0.092	-0.080	-0.066	-0.054	-0.042	-0.031	-0.020	-0.010	0.001	0.011	0.019	0.029	0.036	0.044	0.050	0.058	0.064	0.069	0.075	0.079	0.085	0.089	0.092	0.096	0.099	0.102	0.105	0.106	0.110	0.112	0.115	0.116	0.119	0.121	0.122	0.125	0.128	0.130	0.131	0.134	0.136	0.139	0.141	0.146	0.149	0.152	0.155	0.160	0.164	0.168	0.174	0.179	0.185	0.189	0.195	0.201	0.209	0.215	0.222	0.229	0.236	0.244	0.252	0.260	0.266	0.275	0.284	0.291	0.299	0.309	0.316	0.324	0.332	0.340	0.348	0.355	0.362	0.370	0.378	0.384	0.390	0.398	0.402	0.409	0.414	0.420	0.424	0.429	0.432	0.436	0.439	0.442	0.446	0.448	0.450	0.451	0.454	0.454	0.454	0.454	0.454	0.454	0.454	0.452	0.452	0.450	0.449	0.446	0.445	0.442	0.440	0.439	0.435	0.434	0.430	0.428	0.424	0.420	0.418	0.415	0.411	0.409	0.405	0.402	0.400	0.396	0.392	0.390	0.386	0.384	0.380	0.376	0.374	0.370	0.368	0.365	0.361	0.359	0.354	0.351	0.349	0.345	0.342	0.340	0.335	0.332	0.329	0.326	0.321	0.318	0.314	0.310	0.305	0.302	0.298	0.294	0.289	0.284	0.279	0.274	0.269	0.264	0.258	0.252	0.248	0.241	0.235	0.229	0.224	0.218	0.210	0.205	0.198	0.191	0.186	0.179	0.171	0.165	0.159	0.152	0.145	0.139	0.132	0.125	0.120	0.114	0.106	0.101	0.096	0.090	0.085	0.080	0.075	0.071	0.066	0.062	0.058	0.054	0.051	0.049	0.045	0.044	0.040	0.039	0.036	0.036	0.035	0.034	0.032	0.034	0.034	0.034	0.032	0.034	0.035	0.036	0.038	0.039	0.040	0.041	0.042	0.044	0.045	0.048	0.048	0.050	0.051	0.052	0.052	0.055	0.055	0.056	0.056	0.056	0.055	0.054	0.054	0.052	0.050	0.048	0.045	0.041	0.038	0.034	0.030	0.024	0.019	0.012	0.008	0.000	-0.008	-0.015	-0.022	-0.031	-0.041	-0.050	-0.061	-0.072	-0.084	-0.095	-0.106	-0.119	-0.132	-0.145	-0.159	-0.174	-0.188	-0.202	-0.218	-0.232	-0.249	-0.264	-0.280	-0.296	-0.312	-0.328	-0.344	-0.360	-0.376	-0.392	-0.409	-0.426	-0.441	-0.459	-0.474	-0.490	-0.505	-0.521	-0.535	-0.550	-0.565	-0.579	-0.592	-0.605	-0.618	-0.629	-0.641	-0.652	-0.662	-0.672	-0.682	-0.690	-0.698	-0.705	-0.711	-0.718	-0.722	-0.726	-0.729	-0.732	-0.734	-0.736	-0.736	-0.736	-0.735	-0.732	-0.731	-0.728	-0.722	-0.718	-0.712	-0.708	-0.700	-0.692	-0.684	-0.675	-0.666	-0.658	-0.648	-0.636	-0.625	-0.614	-0.604	-0.590	-0.579	-0.566	-0.554	-0.541	-0.530	-0.518	-0.505	-0.492	-0.480	-0.468	-0.456	-0.444	-0.432	-0.422	-0.411	-0.401	-0.391	-0.381	-0.372	-0.364	-0.356	-0.349	-0.341	-0.336	-0.330	-0.325	-0.320	-0.316	-0.312	-0.311	-0.308	-0.306	-0.305	-0.306	-0.306	-0.306	-0.308	-0.310	-0.312	-0.316	-0.319	-0.322	-0.326	-0.331	-0.336	-0.341	-0.346	-0.351	-0.358	-0.364	-0.370	-0.378	-0.384	-0.391	-0.399	-0.405	-0.412	-0.420	-0.426	-0.434	-0.440	-0.448	-0.454	-0.462	-0.469	-0.474	-0.480	-0.486	-0.491	-0.498	-0.502	-0.509	-0.512	-0.518	-0.522	-0.525	-0.530	-0.532	-0.536	-0.539	-0.541	-0.544	-0.546	-0.548	-0.549	-0.549	-0.551	-0.551	-0.551	-0.551	-0.551	-0.551	-0.551	-0.551	-0.549	-0.549	-0.548	-0.546	-0.544	-0.542	-0.541	-0.540	-0.538	-0.536	-0.534	-0.531	-0.529	-0.526	-0.524	-0.522	-0.520	-0.519	-0.516	-0.515	-0.512	-0.511	-0.510	-0.509	-0.507	-0.506	-0.506	-0.505	-0.504	-0.504	-0.505	-0.504	-0.505	-0.506	-0.507	-0.510	-0.512	-0.514	-0.516	-0.520	-0.524	-0.528	-0.532	-0.538	-0.542	-0.548	-0.555	-0.561	-0.569	-0.575	-0.584	-0.591	-0.601	-0.609	-0.619	-0.630	-0.639	-0.650	-0.661	-0.672	-0.685	-0.698	-0.710	-0.724	-0.736	-0.750	-0.764	-0.779	-0.792	-0.806	-0.821	-0.836	-0.850	-0.865	-0.879	-0.895	-0.909	-0.924	-0.939	-0.952	-0.966	-0.981	-0.994	-1.009	-1.021	-1.034	-1.048	-1.059	-1.070	-1.081	-1.092	-1.104	-1.114	-1.122	-1.131	-1.139	-1.146	-1.155	-1.161	-1.166	-1.172	-1.178	-1.181	-1.185	-1.188	-1.191	-1.192	-1.195	-1.195	-1.196	-1.196	-1.195	-1.195	-1.192	-1.191	-1.190	-1.186	-1.185	-1.182	-1.178	-1.175	-1.171	-1.168	-1.164	-1.159	-1.156	-1.151	-1.148	-1.142	-1.139	-1.135	-1.131	-1.128	-1.122	-1.120	-1.116	-1.112	-1.111	-1.108	-1.106	-1.104	-1.102	-1.100	-1.099	-1.098	-1.098	-1.096	-1.096	-1.096	-1.096	-1.096	-1.098	-1.099	-1.100	-1.101	-1.102	-1.105	-1.106	-1.109	-1.110	-1.112	-1.114	-1.115	-1.118	-1.119	-1.121	-1.124	-1.125	-1.128	-1.130	-1.131	-1.132	-1.132	-1.134	-1.135	-1.135	-1.135	-1.135	-1.135	-1.134	-1.132	-1.131	-1.129	-1.128	-1.125	-1.122	-1.119	-1.116	-1.112	-1.109	-1.105	-1.100	-1.095	-1.090	-1.085	-1.080	-1.074	-1.068	-1.061	-1.055	-1.048	-1.041	-1.035	-1.028	-1.021	-1.014	-1.006	-1.000	-0.992	-0.985	-0.978	-0.970	-0.964	-0.956	-0.949	-0.941	-0.935	-0.929	-0.922	-0.916	-0.910	-0.904	-0.899	-0.894	-0.889	-0.884	-0.879	-0.875	-0.871	-0.868	-0.864	-0.861	-0.859	-0.856	-0.855	-0.852	-0.851	-0.851	-0.851	-0.850	-0.851	-0.851	-0.852	-0.854	-0.856	-0.859	-0.861	-0.864	-0.866	-0.870	-0.874	-0.878	-0.882	-0.886	-0.891	-0.896	-0.901	-0.908	-0.914	-0.920	-0.925	-0.931	-0.938	-0.944	-0.951	-0.958	-0.962	-0.970	-0.976	-0.982	-0.990	-0.996	-1.002	-1.008	-1.014	-1.020	-1.025	-1.029	-1.035	-1.039	-1.044	-1.046	-1.050	-1.054	-1.058	-1.059	-1.061	-1.064	-1.065	-1.066	-1.066	-1.068	-1.066	-1.066	-1.065	-1.065	-1.062	-1.061	-1.059	-1.056	-1.054	-1.050	-1.046	-1.044	-1.040	-1.035	-1.031	-1.028	-1.022	-1.019	-1.012	-1.009	-1.004	-1.000	-0.995	-0.991	-0.986	-0.982	-0.978	-0.972	-0.969	-0.966	-0.962	-0.959	-0.956	-0.954	-0.951	-0.950	-0.948	-0.946	-0.945	-0.945	-0.944	-0.944	-0.944	-0.945	-0.945	-0.946	-0.948	-0.949	-0.951	-0.954	-0.956	-0.960	-0.962	-0.965	-0.970	-0.974	-0.978	-0.981	-0.985	-0.990	-0.994	-0.998	-1.001	-1.006	-1.011	-1.016	-1.020	-1.025	-1.029	-1.032	-1.038	-1.042	-1.046	-1.050	-1.054	-1.058	-1.060	-1.064	-1.066	-1.069	-1.071	-1.074	-1.078	-1.079	-1.081	-1.082	-1.084	-1.085	-1.085	-1.085	-1.085	-1.086	-1.086	-1.085	-1.084	-1.082	-1.081	-1.079	-1.078	-1.075	-1.071	-1.069	-1.066	-1.062	-1.059	-1.055	-1.050	-1.046	-1.041	-1.036	-1.030	-1.025	-1.019	-1.012	-1.005	-0.999	-0.992	-0.985	-0.978	-0.970	-0.962	-0.954	-0.945	-0.936	-0.928	-0.918	-0.909	-0.899	-0.889	-0.879	-0.870	-0.859	-0.849	-0.838	-0.826	-0.816	-0.804	-0.792	-0.781	-0.770	-0.759	-0.748	-0.735	-0.725	-0.712	-0.701	-0.689	-0.678	-0.666	-0.655	-0.642	-0.630	-0.619	-0.608	-0.596	-0.585	-0.574	-0.562	-0.552	-0.541	-0.531	-0.521	-0.512	-0.501	-0.494	-0.484	-0.475	-0.466	-0.459	-0.450	-0.444	-0.436	-0.429	-0.422	-0.416	-0.410	-0.405	-0.401	-0.396	-0.392	-0.389	-0.385	-0.382	-0.380	-0.378	-0.378	-0.376	-0.375	-0.375	-0.375	-0.376	-0.378	-0.378	-0.379	-0.380	-0.382	-0.385	-0.388	-0.390	-0.392	-0.395	-0.399	-0.402	-0.405	-0.409	-0.412	-0.416	-0.420	-0.424	-0.426	-0.429	-0.432	-0.435	-0.438	-0.439	-0.441	-0.442	-0.444	-0.444	-0.445	-0.445	-0.444	-0.444	-0.442	-0.440	-0.439	-0.435	-0.432	-0.429	-0.424	-0.419	-0.414	-0.408	-0.401	-0.394	-0.386	-0.379	-0.371	-0.361	-0.352	-0.342	-0.332	-0.322	-0.311	-0.300	-0.289	-0.276	-0.264	-0.251	-0.239	-0.225	-0.211	-0.199	-0.184	-0.170	-0.156	-0.141	-0.128	-0.112	-0.099	-0.084	-0.069	-0.055	-0.041	-0.026	-0.011	0.002	0.018	0.031	0.045	0.060	0.075	0.088	0.102	0.116	0.130	0.142	0.156	0.170	0.184	0.196	0.210	0.224	0.236	0.249	0.261	0.274	0.286	0.299	0.310	0.322	0.334	0.345	0.356	0.368	0.379	0.389	0.400	0.410	0.420	0.430	0.440	0.449	0.459	0.469	0.476	0.485	0.494	0.502	0.510	0.518	0.524	0.531	0.536	0.544	0.549	0.555	0.560	0.564	0.569	0.571	0.576	0.579	0.582	0.585	0.585	0.588	0.589	0.590	0.590	0.591	0.590	0.590	0.589	0.588	0.586	0.584	0.581	0.578	0.575	0.571	0.568	0.564	0.559	0.554	0.549	0.544	0.539	0.532	0.526	0.519	0.512	0.506	0.499	0.491	0.485	0.476	0.469	0.460	0.451	0.444	0.435	0.425	0.416	0.408	0.399	0.388	0.378	0.369	0.359	0.349	0.339	0.328	0.316	0.305	0.295	0.284	0.272	0.261	0.249	0.238	0.226	0.215	0.201	0.189	0.176	0.164	0.152	0.139	0.125	0.114	0.100	0.086	0.072	0.059	0.045	0.030	0.016	0.001	-0.014	-0.028	-0.044	-0.058	-0.072	-0.088	-0.102	-0.118	-0.134	-0.150	-0.166	-0.181	-0.196	-0.212	-0.228	-0.244	-0.260	-0.275	-0.290	-0.306	-0.321	-0.336	-0.352	-0.368	-0.381	-0.396	-0.411	-0.425	-0.439	-0.454	-0.468	-0.480	-0.494	-0.507	-0.519	-0.531	-0.544	-0.555	-0.565	-0.575	-0.586	-0.596	-0.606	-0.614	-0.622	-0.630	-0.638	-0.645	-0.652	-0.659	-0.664	-0.669	-0.675	-0.679	-0.682	-0.686	-0.690	-0.692	-0.694	-0.695	-0.696	-0.698	-0.698	-0.698	-0.696	-0.695	-0.694	-0.694	-0.691	-0.689	-0.685	-0.684	-0.681	-0.678	-0.674	-0.670	-0.666	-0.661	-0.658	-0.654	-0.649	-0.644	-0.639	-0.634	-0.629	-0.624	-0.619	-0.614	-0.608	-0.602	-0.596	-0.592	-0.586	-0.580	-0.575	-0.570	-0.562	-0.556	-0.551	-0.545	-0.540	-0.534	-0.529	-0.522	-0.518	-0.511	-0.505	-0.499	-0.494	-0.488	-0.481	-0.475	-0.470	-0.462	-0.456	-0.450	-0.444	-0.438	-0.431	-0.424	-0.418	-0.411	-0.404	-0.398	-0.390	-0.384	-0.376	-0.369	-0.361	-0.354	-0.346	-0.340	-0.332	-0.324	-0.316	-0.309	-0.300	-0.292	-0.286	-0.278	-0.269	-0.261	-0.254	-0.245	-0.238	-0.229	-0.221	-0.212	-0.205	-0.196	-0.188	-0.179	-0.171	-0.162	-0.154	-0.145	-0.136	-0.126	-0.119	-0.109	-0.099	-0.090	-0.080	-0.071	-0.062	-0.051	-0.041	-0.031	-0.020	-0.009	0.001	0.012	0.024	0.035	0.048	0.059	0.070	0.082	0.095	0.109	0.121	0.135	0.148	0.161	0.174	0.188	0.201	0.216	0.230	0.244	0.258	0.272	0.286	0.300	0.315	0.328	0.341	0.356	0.369	0.382	0.396	0.410	0.422	0.435	0.448	0.459	0.471	0.481	0.494	0.502	0.512	0.522	0.532	0.540	0.548	0.555	0.562	0.569	0.575	0.579	0.584	0.588	0.591	0.594	0.595	0.596	0.598	0.598	0.596	0.595	0.594	0.590	0.588	0.584	0.581	0.576	0.570	0.564	0.559	0.551	0.544	0.536	0.528	0.519	0.510	0.500	0.490	0.480	0.471	0.459	0.449	0.439	0.426	0.415	0.404	0.391	0.380	0.369	0.356	0.345	0.332	0.321	0.309	0.296	0.285	0.272	0.260	0.248	0.238	0.225	0.214	0.201	0.190	0.178	0.168	0.156	0.145	0.135	0.124	0.112	0.101	0.091	0.080	0.070	0.061	0.051	0.041	0.031	0.022	0.012	0.002	-0.005	-0.015	-0.024	-0.032	-0.040	-0.048	-0.058	-0.064	-0.071	-0.079	-0.086	-0.092	-0.099	-0.105	-0.110	-0.116	-0.121	-0.128	-0.131	-0.136	-0.141	-0.144	-0.148	-0.150	-0.152	-0.154	-0.155	-0.156	-0.156	-0.156	-0.156	-0.155	-0.154	-0.151	-0.149	-0.146	-0.142	-0.139	-0.135	-0.130	-0.125	-0.120	-0.115	-0.108	-0.101	-0.094	-0.088	-0.079	-0.072	-0.064	-0.055	-0.046	-0.038	-0.029	-0.020	-0.011	-0.001	0.008	0.016	0.026	0.035	0.044	0.054	0.061	0.070	0.079	0.088	0.095	0.102	0.110	0.118	0.125	0.131	0.138	0.144	0.150	0.155	0.159	0.164	0.168	0.171	0.175	0.178	0.180	0.182	0.184	0.186	0.188	0.189	0.189	0.189	0.189	0.188	0.186	0.185	0.182	0.181	0.179	0.176	0.174	0.170	0.168	0.164	0.160	0.156	0.151	0.148	0.142	0.138	0.132	0.126	0.121	0.115	0.109	0.104	0.096	0.089	0.082	0.076	0.069	0.061	0.054	0.046	0.038	0.030	0.021	0.015	0.006	-0.002	-0.011	-0.020	-0.028	-0.036	-0.045	-0.054	-0.061	-0.070	-0.078	-0.086	-0.094	-0.102	-0.110	-0.118	-0.124	-0.131	-0.138	-0.144	-0.150	-0.155	-0.160	-0.166	-0.170	-0.174	-0.178	-0.181	-0.184	-0.185	-0.186	-0.189	-0.189	-0.189	-0.188	-0.185	-0.184	-0.182	-0.179	-0.175	-0.170	-0.165	-0.159	-0.152	-0.146	-0.139	-0.131	-0.122	-0.114	-0.105	-0.094	-0.084	-0.074	-0.062	-0.051	-0.040	-0.028	-0.016	-0.002	0.010	0.024	0.036	0.049	0.062	0.076	0.089	0.102	0.116	0.130	0.141	0.154	0.166	0.179	0.190	0.202	0.214	0.224	0.235	0.246	0.256	0.265	0.274	0.282	0.290	0.299	0.305	0.311	0.316	0.322	0.328	0.331	0.336	0.339	0.341	0.344	0.348	0.349	0.349	0.349	0.349	0.349	0.349	0.348	0.346	0.345	0.342	0.341	0.340	0.336	0.334	0.331	0.329	0.325	0.324	0.320	0.318	0.314	0.311	0.308	0.306	0.304	0.301	0.300	0.298	0.296	0.295	0.294	0.294	0.292	0.294	0.294	0.295	0.295	0.298	0.299	0.301	0.304	0.306	0.310	0.314	0.318	0.321	0.326	0.331	0.336	0.342	0.348	0.354	0.359	0.365	0.371	0.379	0.385	0.391	0.398	0.404	0.411	0.418	0.422	0.430	0.436	0.440	0.446	0.451	0.458	0.461	0.465	0.470	0.474	0.478	0.481	0.484	0.486	0.488	0.489	0.489	0.490	0.491	0.491	0.490	0.490	0.488	0.486	0.485	0.482	0.480	0.476	0.474	0.470	0.466	0.462	0.459	0.454	0.450	0.445	0.441	0.435	0.431	0.426	0.422	0.418	0.414	0.409	0.404	0.400	0.396	0.392	0.390	0.388	0.384	0.381	0.380	0.378	0.376	0.375	0.374	0.375	0.374	0.375	0.376	0.378	0.379	0.380	0.384	0.386	0.390	0.394	0.398	0.402	0.408	0.414	0.419	0.425	0.431	0.439	0.446	0.452	0.461	0.469	0.478	0.485	0.494	0.504	0.512	0.521	0.530	0.539	0.548	0.556	0.566	0.575	0.584	0.594	0.602	0.611	0.620	0.629	0.638	0.646	0.654	0.662	0.670	0.678	0.685	0.692	0.699	0.705	0.712	0.718	0.722	0.728	0.734	0.738	0.742	0.746	0.751	0.755	0.758	0.760	0.762	0.765	0.768	0.770	0.771	0.772	0.774	0.775	0.776	0.776	0.778	0.779	0.779	0.780	0.779	0.780	0.780	0.780	0.780	0.781	0.781	0.780	0.781	0.782	0.784	0.784	0.784	0.785	0.785	0.786	0.788	0.790	0.791	0.792	0.795	0.798	0.799	0.802	0.805	0.808	0.811	0.814	0.819	0.821	0.826	0.830	0.834	0.839	0.844	0.849	0.854	0.859	0.864	0.870	0.875	0.881	0.886	0.892	0.898	0.904	0.910	0.915	0.921	0.928	0.935	0.940	0.946	0.951	0.959	0.965	0.970	0.976	0.982	0.989	0.995	1.000	1.006	1.012	1.019	1.024	1.030	1.036	1.042	1.048	1.054	1.060	1.066	1.072	1.080	1.085	1.091	1.099	1.105	1.111	1.118	1.125	1.132	1.140	1.148	1.154	1.162	1.170	1.179	1.186	1.194	1.202	1.211	1.220	1.228	1.236	1.246	1.255	1.264	1.272	1.282	1.291	1.301	1.310	1.319	1.329	1.338	1.345	1.355	1.362	1.371	1.380	1.388	1.395	1.404	1.411	1.418	1.424	1.430	1.435	1.441	1.446	1.450	1.456	1.460	1.462	1.465	1.469	1.470	1.472	1.474	1.475	1.475	1.475	1.474	1.474	1.472	1.470	1.469	1.465	1.462	1.459	1.456	1.451	1.448	1.444	1.438	1.434	1.428	1.424	1.418	1.411	1.405	1.399	1.392	1.386	1.381	1.375	1.368	1.361	1.356	1.349	1.342	1.336	1.330	1.324	1.318	1.311	1.305	1.299	1.292	1.288	1.280	1.275	1.269	1.264	1.258	1.250	1.245	1.239	1.234	1.228	1.221	1.215	1.209	1.201	1.196	1.190	1.182	1.176	1.169	1.161	1.155	1.146	1.138	1.130	1.120	1.111	1.101	1.092	1.082	1.072	1.061	1.050	1.039	1.028	1.014	1.001	0.988	0.975	0.961	0.946	0.931	0.916	0.901	0.886	0.870	0.854	0.838	0.820	0.802	0.785	0.769	0.750	0.731	0.714	0.695	0.676	0.659	0.639	0.620	0.601	0.582	0.564	0.545	0.528	0.509	0.491	0.474	0.456	0.439	0.421	0.404	0.386	0.371	0.355	0.339	0.324	0.309	0.295	0.281	0.268	0.255	0.242	0.230	0.219	0.209	0.198	0.188	0.179	0.169	0.160	0.151	0.144	0.136	0.130	0.124	0.118	0.110	0.105	0.100	0.096	0.090	0.086	0.082	0.079	0.075	0.071	0.068	0.062	0.060	0.056	0.052	0.049	0.045	0.041	0.038	0.032	0.029	0.025	0.021	0.016	0.011	0.006	0.001	-0.005	-0.010	-0.016	-0.022	-0.030	-0.036	-0.042	-0.051	-0.058	-0.065	-0.072	-0.081	-0.089	-0.096	-0.106	-0.114	-0.121	-0.130	-0.139	-0.145	-0.154	-0.161	-0.169	-0.176	-0.182	-0.190	-0.196	-0.200	-0.205	-0.211	-0.215	-0.219	-0.224	-0.225	-0.226	-0.228	-0.229	-0.228	-0.226	-0.224	-0.221	-0.218	-0.212	-0.206	-0.200	-0.191	-0.184	-0.174	-0.164	-0.151	-0.140	-0.126	-0.111	-0.098	-0.081	-0.065	-0.046	-0.029	-0.010	0.009	0.030	0.051	0.072	0.094	0.118	0.141	0.164	0.188	0.212	0.238	0.262	0.288	0.312	0.338	0.364	0.389	0.414	0.438	0.462	0.489	0.512	0.536	0.560	0.584	0.606	0.629	0.650	0.671	0.692	0.712	0.732	0.752	0.770	0.789	0.805	0.821	0.838	0.852	0.866	0.880	0.892	0.905	0.916	0.928	0.939	0.949	0.958	0.964	0.972	0.979	0.985	0.992	0.998	1.004	1.008	1.011	1.016	1.019	1.022	1.025	1.028	1.030	1.031	1.034	1.036	1.038	1.039	1.041	1.042	1.042	1.045	1.048	1.049	1.051	1.052	1.054	1.058	1.059	1.062	1.065	1.068	1.071	1.075	1.080	1.084	1.089	1.095	1.100	1.105	1.111	1.119	1.126	1.134	1.141	1.150	1.159	1.169	1.178	1.189	1.199	1.211	1.222	1.235	1.246	1.259	1.272	1.286	1.300	1.315	1.329	1.344	1.360	1.375	1.391	1.406	1.424	1.440	1.456	1.474	1.491	1.509	1.525	1.542	1.560	1.578	1.595	1.611	1.629	1.646	1.664	1.680	1.698	1.714	1.731	1.746	1.761	1.778	1.792	1.808	1.821	1.836	1.849	1.862	1.875	1.889	1.900	1.911	1.921	1.932	1.942	1.951	1.959	1.966	1.974	1.981	1.988	1.991	1.998	2.000	2.005	2.007	2.010	2.013	2.013	2.014	2.014	2.013	2.013	2.010	2.009	2.006	2.002	2.000	1.996	1.991	1.988	1.981	1.976	1.970	1.964	1.958	1.950	1.942	1.935	1.928	1.920	1.911	1.902	1.895	1.886	1.878	1.869	1.859	1.850	1.840	1.831	1.821	1.812	1.802	1.792	1.782	1.774	1.765	1.755	1.746	1.736	1.728	1.719	1.710	1.701	1.692	1.684	1.675	1.666	1.659	1.650	1.642	1.636	1.629	1.621	1.615	1.608	1.601	1.595	1.589	1.584	1.578	1.572	1.568	1.562	1.559	1.554	1.549	1.545	1.540	1.538	1.534	1.530	1.526	1.524	1.520	1.518	1.514	1.511	1.509	1.508	1.504	1.501	1.499	1.496	1.492	1.490	1.488	1.485	1.480	1.476	1.472	1.468	1.462	1.459	1.452	1.446	1.440	1.435	1.428	1.419	1.412	1.402	1.395	1.385	1.375	1.365	1.354	1.342	1.330	1.318	1.304	1.291	1.278	1.264	1.249	1.234	1.218	1.201	1.185	1.169	1.152	1.135	1.119	1.101	1.085	1.068	1.050	1.034	1.016	0.999	0.984	0.968	0.951	0.936	0.921	0.906	0.892	0.879	0.866	0.854	0.842	0.831	0.821	0.812	0.804	0.796	0.790	0.782	0.779	0.774	0.771	0.768	0.766	0.765	0.765	0.766	0.769	0.770	0.774	0.778	0.781	0.788	0.792	0.800	0.806	0.815	0.822	0.831	0.841	0.850	0.860	0.870	0.880	0.890	0.900	0.911	0.921	0.932	0.944	0.954	0.964	0.974	0.984	0.994	1.004	1.012	1.021	1.030	1.039	1.046	1.054	1.060	1.066	1.071	1.078	1.081	1.086	1.089	1.091	1.095	1.096	1.098	1.099	1.099	1.099	1.099	1.096	1.095	1.091	1.089	1.086	1.081	1.078	1.072	1.066	1.060	1.055	1.048	1.042	1.034	1.026	1.019	1.010	1.002	0.994	0.984	0.975	0.965	0.956	0.945	0.936	0.925	0.916	0.905	0.895	0.884	0.872	0.864	0.854	0.842	0.832	0.821	0.810	0.800	0.789	0.779	0.769	0.759	0.749	0.739	0.729	0.719	0.709	0.699	0.689	0.681	0.671	0.661	0.652	0.644	0.634	0.625	0.616	0.608	0.599	0.591	0.581	0.574	0.564	0.555	0.548	0.539	0.530	0.521	0.512	0.504	0.495	0.486	0.478	0.468	0.459	0.449	0.440	0.430	0.420	0.410	0.400	0.390	0.380	0.369	0.359	0.346	0.336	0.325	0.314	0.302	0.290	0.278	0.265	0.252	0.240	0.228	0.214	0.200	0.188	0.174	0.160	0.146	0.132	0.118	0.104	0.090	0.075	0.060	0.046	0.031	0.018	0.002	-0.012	-0.026	-0.041	-0.056	-0.070	-0.085	-0.099	-0.114	-0.128	-0.141	-0.155	-0.169	-0.182	-0.195	-0.208	-0.220	-0.232	-0.244	-0.256	-0.268	-0.278	-0.289	-0.299	-0.309	-0.319	-0.326	-0.335	-0.342	-0.350	-0.356	-0.364	-0.369	-0.374	-0.379	-0.382	-0.385	-0.389	-0.391	-0.394	-0.394	-0.395	-0.395	-0.395	-0.394	-0.392	-0.391	-0.389	-0.386	-0.382	-0.379	-0.374	-0.370	-0.365	-0.360	-0.354	-0.348	-0.341	-0.335	-0.328	-0.321	-0.314	-0.308	-0.300	-0.292	-0.285	-0.278	-0.270	-0.264	-0.256	-0.249	-0.242	-0.236	-0.230	-0.224	-0.219	-0.212	-0.208	-0.202	-0.198	-0.195	-0.190	-0.188	-0.185	-0.184	-0.182	-0.181	-0.181	-0.181	-0.181	-0.182	-0.184	-0.186	-0.189	-0.191	-0.195	-0.200	-0.205	-0.210	-0.216	-0.224	-0.230	-0.238	-0.246	-0.255	-0.262	-0.272	-0.282	-0.292	-0.302	-0.314	-0.325	-0.338	-0.350	-0.362	-0.376	-0.389	-0.402	-0.416	-0.430	-0.445	-0.459	-0.474	-0.489	-0.505	-0.520	-0.535	-0.551	-0.566	-0.582	-0.599	-0.615	-0.630	-0.648	-0.664	-0.680	-0.696	-0.714	-0.730	-0.746	-0.764	-0.779	-0.796	-0.812	-0.829	-0.846	-0.862	-0.878	-0.894	-0.911	-0.926	-0.941	-0.958	-0.972	-0.988	-1.004	-1.019	-1.032	-1.046	-1.060	-1.074	-1.088	-1.101	-1.115	-1.128	-1.138	-1.150	-1.161	-1.172	-1.182	-1.192	-1.202	-1.212	-1.220	-1.229	-1.236	-1.244	-1.250	-1.256	-1.262	-1.266	-1.272	-1.275	-1.280	-1.282	-1.285	-1.288	-1.289	-1.291	-1.292	-1.292	-1.294	-1.292	-1.292	-1.291	-1.290	-1.289	-1.288	-1.286	-1.284	-1.282	-1.279	-1.278	-1.276	-1.272	-1.271	-1.270	-1.268	-1.266	-1.265	-1.264	-1.262	-1.262	-1.261	-1.261	-1.262	-1.264	-1.265	-1.268	-1.270	-1.274	-1.276	-1.281	-1.285	-1.290	-1.296	-1.302	-1.310	-1.318	-1.325	-1.334	-1.342	-1.352	-1.362	-1.372	-1.384	-1.395	-1.408	-1.420	-1.432	-1.448	-1.460	-1.474	-1.489	-1.502	-1.518	-1.530	-1.545	-1.560	-1.575	-1.590	-1.605	-1.620	-1.635	-1.649	-1.662	-1.676	-1.690	-1.705	-1.718	-1.730	-1.744	-1.755	-1.768	-1.779	-1.790	-1.801	-1.811	-1.821	-1.831	-1.840	-1.849	-1.858	-1.866	-1.872	-1.880	-1.888	-1.894	-1.900	-1.905	-1.911	-1.916	-1.921	-1.926	-1.931	-1.935	-1.939	-1.942	-1.946	-1.950	-1.954	-1.956	-1.960	-1.964	-1.968	-1.971	-1.975	-1.978	-1.981	-1.985	-1.988	-1.992	-1.996	-1.999	-2.004	-2.007	-2.013	-2.016	-2.021	-2.025	-2.031	-2.036	-2.041	-2.045	-2.050	-2.055	-2.060	-2.065	-2.070	-2.075	-2.080	-2.086	-2.090	-2.095	-2.100	-2.104	-2.108	-2.111	-2.115	-2.119	-2.121	-2.125	-2.126	-2.129	-2.130	-2.131	-2.131	-2.131	-2.131	-2.130	-2.128	-2.126	-2.125	-2.121	-2.116	-2.112	-2.108	-2.102	-2.096	-2.090	-2.082	-2.074	-2.066	-2.056	-2.046	-2.036	-2.026	-2.014	-2.002	-1.990	-1.976	-1.964	-1.950	-1.935	-1.921	-1.905	-1.890	-1.874	-1.858	-1.842	-1.826	-1.809	-1.791	-1.774	-1.756	-1.739	-1.721	-1.704	-1.686	-1.668	-1.651	-1.634	-1.615	-1.596	-1.580	-1.561	-1.544	-1.526	-1.509	-1.491	-1.474	-1.456	-1.440	-1.422	-1.405	-1.388	-1.372	-1.356	-1.339	-1.322	-1.306	-1.290	-1.272	-1.256	-1.240	-1.225	-1.209	-1.192	-1.176	-1.160	-1.144	-1.129	-1.112	-1.096	-1.080	-1.064	-1.048	-1.031	-1.015	-0.998	-0.981	-0.965	-0.949	-0.931	-0.915	-0.898	-0.881	-0.864	-0.848	-0.830	-0.814	-0.796	-0.780	-0.762	-0.746	-0.729	-0.711	-0.695	-0.678	-0.662	-0.646	-0.630	-0.614	-0.598	-0.582	-0.566	-0.552	-0.538	-0.522	-0.509	-0.495	-0.481	-0.468	-0.455	-0.442	-0.430	-0.419	-0.408	-0.396	-0.386	-0.375	-0.365	-0.356	-0.348	-0.339	-0.331	-0.324	-0.318	-0.311	-0.304	-0.299	-0.292	-0.288	-0.282	-0.279	-0.274	-0.271	-0.268	-0.265	-0.261	-0.259	-0.256	-0.254	-0.251	-0.250	-0.248	-0.246	-0.244	-0.242	-0.241	-0.239	-0.238	-0.235	-0.234	-0.231	-0.229	-0.226	-0.224	-0.220	-0.218	-0.215	-0.212	-0.209	-0.206	-0.201	-0.198	-0.192	-0.188	-0.182	-0.178	-0.171	-0.168	-0.160	-0.154	-0.149	-0.141	-0.134	-0.128	-0.120	-0.114	-0.106	-0.100	-0.091	-0.085	-0.078	-0.070	-0.061	-0.055	-0.049	-0.040	-0.035	-0.026	-0.020	-0.015	-0.009	-0.001	0.004	0.009	0.015	0.019	0.022	0.028	0.031	0.035	0.039	0.041	0.042	0.046	0.048	0.049	0.050	0.050	0.050	0.050	0.050	0.050	0.049	0.048	0.045	0.044	0.041	0.039	0.038	0.034	0.031	0.029	0.025	0.021	0.019	0.015	0.011	0.008	0.004	0.001	-0.002	-0.006	-0.010	-0.014	-0.016	-0.020	-0.022	-0.026	-0.029	-0.032	-0.034	-0.038	-0.040	-0.042	-0.045	-0.046	-0.049	-0.051	-0.052	-0.055	-0.056	-0.058	-0.059	-0.061	-0.062	-0.062	-0.064	-0.065	-0.066	-0.068	-0.068	-0.070	-0.070	-0.072	-0.072	-0.075	-0.075	-0.078	-0.078	-0.079	-0.080	-0.082	-0.084	-0.085	-0.086	-0.088	-0.090	-0.091	-0.094	-0.096	-0.098	-0.100	-0.101	-0.104	-0.106	-0.108	-0.110	-0.111	-0.112	-0.115	-0.118	-0.119	-0.120	-0.122	-0.124	-0.124	-0.125	-0.126	-0.126	-0.126	-0.126	-0.126	-0.125	-0.125	-0.122	-0.121	-0.120	-0.118	-0.115	-0.112	-0.110	-0.106	-0.102	-0.099	-0.094	-0.089	-0.085	-0.080	-0.075	-0.069	-0.064	-0.058	-0.050	-0.044	-0.038	-0.030	-0.024	-0.016	-0.009	-0.002	0.005	0.012	0.019	0.026	0.034	0.040	0.046	0.054	0.059	0.065	0.070	0.076	0.081	0.085	0.090	0.094	0.096	0.100	0.101	0.104	0.104	0.105	0.105	0.104	0.102	0.101	0.099	0.096	0.092	0.088	0.082	0.078	0.071	0.065	0.058	0.048	0.040	0.030	0.020	0.010	-0.002	-0.014	-0.026	-0.040	-0.054	-0.066	-0.081	-0.096	-0.111	-0.128	-0.145	-0.161	-0.178	-0.194	-0.212	-0.230	-0.248	-0.265	-0.284	-0.301	-0.319	-0.338	-0.355	-0.372	-0.391	-0.409	-0.428	-0.444	-0.461	-0.479	-0.494	-0.510	-0.526	-0.540	-0.556	-0.569	-0.584	-0.596	-0.608	-0.619	-0.630	-0.641	-0.650	-0.660	-0.668	-0.674	-0.680	-0.685	-0.690	-0.695	-0.698	-0.699	-0.701	-0.701	-0.701	-0.700	-0.698	-0.695	-0.692	-0.688	-0.684	-0.678	-0.670	-0.664	-0.656	-0.648	-0.638	-0.629	-0.619	-0.609	-0.598	-0.586	-0.575	-0.564	-0.551	-0.540	-0.528	-0.515	-0.504	-0.491	-0.479	-0.466	-0.455	-0.444	-0.431	-0.420	-0.409	-0.399	-0.388	-0.379	-0.369	-0.360	-0.351	-0.344	-0.336	-0.330	-0.324	-0.316	-0.311	-0.309	-0.305	-0.302	-0.300	-0.298	-0.298	-0.296	-0.296	-0.299	-0.299	-0.301	-0.304	-0.309	-0.311	-0.318	-0.322	-0.326	-0.332	-0.339	-0.348	-0.354	-0.361	-0.369	-0.379	-0.386	-0.395	-0.404	-0.412	-0.424	-0.434	-0.444	-0.454	-0.464	-0.475	-0.484	-0.495	-0.505	-0.516	-0.526	-0.536	-0.546	-0.555	-0.565	-0.575	-0.584	-0.594	-0.602	-0.611	-0.620	-0.629	-0.636	-0.645	-0.652	-0.660	-0.666	-0.674	-0.680	-0.686	-0.691	-0.698	-0.702	-0.706	-0.711	-0.715	-0.719	-0.724	-0.726	-0.730	-0.731	-0.734	-0.736	-0.739	-0.739	-0.741	-0.741	-0.742	-0.742	-0.744	-0.744	-0.744	-0.744	-0.744	-0.744	-0.742	-0.741	-0.741	-0.740	-0.739	-0.739	-0.739	-0.738	-0.738	-0.735	-0.735	-0.735	-0.735	-0.734	-0.734	-0.734	-0.734	-0.735	-0.736	-0.736	-0.736	-0.740	-0.741	-0.742	-0.745	-0.749	-0.751	-0.756	-0.760	-0.765	-0.770	-0.775	-0.781	-0.788	-0.794	-0.801	-0.809	-0.816	-0.826	-0.835	-0.845	-0.855	-0.865	-0.875	-0.888	-0.899	-0.911	-0.922	-0.936	-0.950	-0.965	-0.980	-0.994	-1.009	-1.024	-1.039	-1.055	-1.070	-1.086	-1.101	-1.118	-1.134	-1.150	-1.166	-1.182	-1.199	-1.214	-1.230	-1.245	-1.260	-1.275	-1.289	-1.304	-1.318	-1.331	-1.345	-1.358	-1.368	-1.380	-1.391	-1.401	-1.411	-1.420	-1.429	-1.436	-1.445	-1.450	-1.456	-1.462	-1.466	-1.471	-1.472	-1.476	-1.479	-1.480	-1.480	-1.480	-1.480	-1.480	-1.478	-1.476	-1.474	-1.470	-1.466	-1.464	-1.460	-1.455	-1.450	-1.445	-1.440	-1.435	-1.430	-1.424	-1.419	-1.412	-1.406	-1.401	-1.395	-1.390	-1.385	-1.379	-1.374	-1.369	-1.365	-1.360	-1.356	-1.354	-1.350	-1.348	-1.344	-1.341	-1.339	-1.336	-1.334	-1.334	-1.331	-1.331	-1.330	-1.330	-1.330	-1.331	-1.331	-1.331	-1.332	-1.334	-1.334	-1.335	-1.338	-1.339	-1.340	-1.341	-1.341	-1.344	-1.345	-1.346	-1.348	-1.349	-1.349	-1.350	-1.350	-1.350	-1.349	-1.349	-1.349	-1.346	-1.346	-1.345	-1.341	-1.339	-1.336	-1.334	-1.330	-1.326	-1.322	-1.318	-1.312	-1.309	-1.302	-1.296	-1.290	-1.284	-1.276	-1.271	-1.262	-1.255	-1.248	-1.240	-1.231	-1.224	-1.216	-1.208	-1.199	-1.190	-1.181	-1.174	-1.165	-1.156	-1.148	-1.139	-1.131	-1.122	-1.114	-1.105	-1.099	-1.090	-1.082	-1.075	-1.066	-1.060	-1.052	-1.046	-1.039	-1.034	-1.028	-1.021	-1.015	-1.011	-1.006	-1.001	-0.996	-0.994	-0.989	-0.986	-0.981	-0.980	-0.976	-0.974	-0.971	-0.969	-0.968	-0.968	-0.966	-0.966	-0.965	-0.965	-0.966	-0.965	-0.966	-0.968	-0.969	-0.970	-0.972	-0.972	-0.975	-0.978	-0.980	-0.982	-0.985	-0.989	-0.991	-0.995	-0.998	-1.001	-1.005	-1.008	-1.011	-1.015	-1.018	-1.021	-1.025	-1.028	-1.030	-1.034	-1.036	-1.040	-1.041	-1.045	-1.046	-1.049	-1.051	-1.051	-1.054	-1.055	-1.055	-1.056	-1.055	-1.056	-1.055	-1.055	-1.054	-1.051	-1.051	-1.049	-1.046	-1.044	-1.041	-1.036	-1.034	-1.030	-1.025	-1.020	-1.016	-1.011	-1.006	-1.001	-0.995	-0.990	-0.984	-0.978	-0.971	-0.965	-0.960	-0.954	-0.948	-0.941	-0.934	-0.929	-0.924	-0.918	-0.911	-0.906	-0.900	-0.895	-0.890	-0.885	-0.880	-0.875	-0.871	-0.868	-0.864	-0.861	-0.858	-0.855	-0.852	-0.851	-0.849	-0.846	-0.845	-0.845	-0.844	-0.842	-0.844	-0.842	-0.842	-0.844	-0.845	-0.845	-0.846	-0.848	-0.849	-0.849	-0.850	-0.851	-0.854	-0.855	-0.858	-0.859	-0.861	-0.861	-0.862	-0.865	-0.866	-0.868	-0.868	-0.870	-0.870	-0.871	-0.871	-0.871	-0.871	-0.871	-0.870	-0.871	-0.870	-0.868	-0.866	-0.865	-0.864	-0.860	-0.858	-0.855	-0.851	-0.848	-0.844	-0.839	-0.835	-0.830	-0.825	-0.819	-0.812	-0.806	-0.800	-0.794	-0.785	-0.779	-0.770	-0.762	-0.754	-0.746	-0.736	-0.728	-0.719	-0.709	-0.699	-0.690	-0.679	-0.669	-0.658	-0.648	-0.636	-0.625	-0.615	-0.604	-0.591	-0.580	-0.569	-0.558	-0.546	-0.532	-0.521	-0.510	-0.498	-0.486	-0.474	-0.462	-0.451	-0.439	-0.428	-0.416	-0.405	-0.394	-0.382	-0.372	-0.361	-0.351	-0.341	-0.330	-0.320	-0.311	-0.300	-0.292	-0.282	-0.272	-0.265	-0.256	-0.249	-0.241	-0.234	-0.228	-0.220	-0.214	-0.209	-0.204	-0.198	-0.192	-0.189	-0.185	-0.181	-0.179	-0.176	-0.175	-0.174	-0.171	-0.171	-0.170	-0.171	-0.172	-0.174	-0.175	-0.176	-0.180	-0.182	-0.186	-0.189	-0.195	-0.200	-0.205	-0.210	-0.216	-0.222	-0.230	-0.236	-0.245	-0.251	-0.259	-0.268	-0.275	-0.284	-0.292	-0.301	-0.310	-0.319	-0.328	-0.335	-0.344	-0.352	-0.361	-0.370	-0.378	-0.385	-0.392	-0.400	-0.406	-0.412	-0.419	-0.425	-0.430	-0.435	-0.439	-0.441	-0.445	-0.448	-0.449	-0.450	-0.451	-0.451	-0.450	-0.449	-0.448	-0.444	-0.440	-0.436	-0.432	-0.428	-0.421	-0.416	-0.409	-0.401	-0.394	-0.385	-0.376	-0.366	-0.356	-0.348	-0.336	-0.325	-0.312	-0.302	-0.290	-0.278	-0.264	-0.252	-0.239	-0.225	-0.211	-0.198	-0.185	-0.170	-0.156	-0.142	-0.129	-0.115	-0.102	-0.089	-0.074	-0.060	-0.048	-0.032	-0.020	-0.008	0.006	0.019	0.032	0.045	0.058	0.071	0.082	0.095	0.108	0.119	0.131	0.142	0.154	0.165	0.176	0.188	0.199	0.210	0.221	0.231	0.241	0.252	0.262	0.271	0.282	0.291	0.300	0.311	0.320	0.330	0.339	0.346	0.356	0.365	0.372	0.381	0.389	0.396	0.404	0.411	0.418	0.425	0.432	0.438	0.445	0.450	0.455	0.460	0.466	0.470	0.475	0.479	0.482	0.486	0.489	0.491	0.494	0.498	0.499	0.500	0.500	0.501	0.501	0.501	0.501	0.500	0.499	0.496	0.495	0.492	0.490	0.488	0.484	0.481	0.478	0.474	0.469	0.464	0.459	0.454	0.449	0.441	0.436	0.429	0.424	0.416	0.409	0.401	0.395	0.386	0.379	0.370	0.362	0.354	0.345	0.336	0.328	0.318	0.309	0.300	0.290	0.280	0.270	0.261	0.250	0.240	0.230	0.219	0.209	0.198	0.188	0.175	0.165	0.154	0.142	0.130	0.119	0.108	0.095	0.082	0.071	0.059	0.046	0.034	0.021	0.008	-0.005	-0.019	-0.031	-0.045	-0.059	-0.072	-0.088	-0.100	-0.115	-0.129	-0.144	-0.158	-0.172	-0.186	-0.201	-0.216	-0.231	-0.245	-0.261	-0.275	-0.290	-0.305	-0.320	-0.334	-0.349	-0.364	-0.379	-0.391	-0.406	-0.421	-0.435	-0.448	-0.461	-0.475	-0.489	-0.500	-0.514	-0.526	-0.538	-0.550	-0.560	-0.571	-0.582	-0.592	-0.602	-0.612	-0.621	-0.629	-0.636	-0.645	-0.652	-0.659	-0.665	-0.671	-0.676	-0.680	-0.686	-0.690	-0.694	-0.695	-0.699	-0.700	-0.701	-0.702	-0.702	-0.702	-0.702	-0.701	-0.700	-0.699	-0.698	-0.695	-0.691	-0.689	-0.686	-0.682	-0.680	-0.676	-0.671	-0.668	-0.662	-0.658	-0.652	-0.648	-0.642	-0.638	-0.631	-0.626	-0.621	-0.615	-0.610	-0.605	-0.599	-0.594	-0.589	-0.582	-0.579	-0.572	-0.568	-0.561	-0.556	-0.552	-0.546	-0.541	-0.538	-0.532	-0.528	-0.522	-0.519	-0.515	-0.510	-0.506	-0.502	-0.498	-0.494	-0.490	-0.486	-0.482	-0.478	-0.475	-0.471	-0.468	-0.462	-0.459	-0.455	-0.451	-0.448	-0.444	-0.439	-0.435	-0.431	-0.426	-0.422	-0.418	-0.414	-0.409	-0.404	-0.399	-0.395	-0.389	-0.384	-0.380	-0.374	-0.369	-0.362	-0.356	-0.350	-0.345	-0.339	-0.332	-0.326	-0.319	-0.311	-0.305	-0.298	-0.290	-0.282	-0.275	-0.268	-0.260	-0.250	-0.242	-0.234	-0.226	-0.216	-0.208	-0.198	-0.188	-0.178	-0.169	-0.159	-0.148	-0.138	-0.126	-0.116	-0.104	-0.094	-0.081	-0.070	-0.059	-0.046	-0.034	-0.021	-0.009	0.004	0.016	0.030	0.042	0.056	0.070	0.082	0.096	0.109	0.124	0.136	0.149	0.161	0.176	0.189	0.201	0.214	0.226	0.238	0.251	0.262	0.274	0.285	0.296	0.306	0.315	0.325	0.334	0.342	0.351	0.359	0.366	0.374	0.379	0.385	0.389	0.394	0.398	0.401	0.405	0.406	0.408	0.409	0.410	0.410	0.410	0.409	0.406	0.405	0.402	0.400	0.396	0.394	0.390	0.385	0.380	0.375	0.370	0.364	0.359	0.351	0.346	0.339	0.332	0.325	0.320	0.312	0.305	0.299	0.291	0.285	0.278	0.271	0.264	0.258	0.250	0.245	0.239	0.232	0.226	0.220	0.215	0.209	0.202	0.198	0.192	0.188	0.182	0.178	0.172	0.169	0.164	0.159	0.155	0.150	0.146	0.142	0.138	0.132	0.128	0.124	0.119	0.114	0.109	0.105	0.100	0.095	0.090	0.085	0.079	0.075	0.069	0.064	0.058	0.051	0.048	0.041	0.035	0.029	0.022	0.018	0.010	0.004	-0.001	-0.008	-0.014	-0.020	-0.026	-0.031	-0.036	-0.042	-0.048	-0.052	-0.056	-0.061	-0.065	-0.070	-0.072	-0.075	-0.078	-0.080	-0.081	-0.082	-0.084	-0.085	-0.084	-0.084	-0.082	-0.080	-0.080	-0.076	-0.074	-0.070	-0.066	-0.061	-0.058	-0.051	-0.045	-0.039	-0.032	-0.025	-0.019	-0.011	-0.004	0.005	0.014	0.022	0.030	0.040	0.049	0.058	0.066	0.076	0.085	0.094	0.102	0.111	0.119	0.128	0.136	0.144	0.150	0.158	0.165	0.171	0.176	0.182	0.189	0.192	0.198	0.201	0.204	0.206	0.209	0.210	0.212	0.212	0.214	0.212	0.211	0.211	0.210	0.208	0.205	0.201	0.198	0.194	0.189	0.185	0.180	0.174	0.169	0.162	0.156	0.150	0.144	0.135	0.129	0.120	0.112	0.105	0.095	0.088	0.079	0.071	0.062	0.052	0.045	0.035	0.026	0.018	0.009	-0.001	-0.010	-0.020	-0.030	-0.038	-0.048	-0.056	-0.065	-0.074	-0.082	-0.091	-0.099	-0.108	-0.116	-0.125	-0.131	-0.139	-0.148	-0.155	-0.161	-0.168	-0.175	-0.181	-0.188	-0.192	-0.199	-0.204	-0.208	-0.211	-0.215	-0.219	-0.222	-0.224	-0.228	-0.228	-0.230	-0.230	-0.231	-0.230	-0.230	-0.228	-0.226	-0.222	-0.219	-0.216	-0.211	-0.206	-0.201	-0.195	-0.188	-0.181	-0.174	-0.164	-0.156	-0.146	-0.136	-0.126	-0.116	-0.105	-0.091	-0.080	-0.068	-0.055	-0.041	-0.029	-0.014	0.000	0.015	0.029	0.042	0.059	0.072	0.088	0.102	0.118	0.131	0.145	0.159	0.174	0.186	0.200	0.214	0.226	0.239	0.251	0.262	0.274	0.285	0.295	0.305	0.314	0.322	0.331	0.339	0.345	0.351	0.358	0.362	0.368	0.371	0.375	0.379	0.380	0.382	0.384	0.384	0.384	0.384	0.384	0.384	0.381	0.380	0.379	0.376	0.375	0.372	0.369	0.368	0.364	0.361	0.358	0.355	0.352	0.349	0.346	0.344	0.341	0.340	0.338	0.336	0.335	0.334	0.334	0.332	0.332	0.334	0.335	0.335	0.338	0.339	0.342	0.345	0.349	0.354	0.358	0.362	0.368	0.374	0.380	0.386	0.394	0.400	0.409	0.416	0.424	0.431	0.440	0.449	0.458	0.465	0.475	0.484	0.492	0.501	0.510	0.519	0.528	0.535	0.542	0.550	0.559	0.565	0.572	0.578	0.585	0.590	0.595	0.601	0.605	0.609	0.612	0.615	0.616	0.620	0.620	0.622	0.622	0.622	0.622	0.621	0.619	0.618	0.614	0.611	0.608	0.604	0.601	0.596	0.591	0.586	0.581	0.576	0.570	0.565	0.559	0.552	0.546	0.540	0.534	0.528	0.520	0.515	0.509	0.502	0.498	0.492	0.486	0.484	0.479	0.474	0.470	0.468	0.464	0.461	0.458	0.456	0.455	0.455	0.454	0.454	0.455	0.455	0.458	0.459	0.462	0.465	0.469	0.474	0.476	0.481	0.488	0.492	0.499	0.505	0.512	0.519	0.526	0.534	0.542	0.550	0.559	0.568	0.576	0.584	0.592	0.602	0.610	0.619	0.628	0.636	0.645	0.654	0.661	0.670	0.678	0.685	0.692	0.700	0.706	0.712	0.720	0.725	0.731	0.738	0.742	0.746	0.751	0.756	0.760	0.764	0.769	0.771	0.774	0.776	0.779	0.780	0.782	0.784	0.785	0.788	0.789	0.790	0.791	0.792	0.794	0.795	0.796	0.798	0.799	0.799	0.801	0.802	0.804	0.805	0.808	0.809	0.811	0.812	0.815	0.818	0.820	0.824	0.826	0.829	0.831	0.835	0.839	0.842	0.846	0.850	0.855	0.859	0.864	0.868	0.872	0.878	0.882	0.888	0.892	0.898	0.902	0.908	0.912	0.918	0.922	0.928	0.932	0.936	0.941	0.946	0.951	0.956	0.960	0.965	0.968	0.972	0.976	0.980	0.984	0.988	0.990	0.994	0.998	1.000	1.004	1.005	1.009	1.011	1.012	1.015	1.019	1.021	1.024	1.025	1.028	1.031	1.032	1.035	1.038	1.041	1.044	1.046	1.049	1.051	1.055	1.059	1.062	1.065	1.070	1.074	1.079	1.082	1.088	1.092	1.098	1.104	1.109	1.115	1.120	1.126	1.134	1.140	1.148	1.155	1.161	1.170	1.179	1.185	1.194	1.201	1.210	1.219	1.228	1.235	1.244	1.252	1.261	1.270	1.278	1.288	1.296	1.304	1.312	1.320	1.329	1.335	1.342	1.350	1.356	1.364	1.370	1.376	1.382	1.389	1.394	1.400	1.405	1.410	1.414	1.418	1.421	1.425	1.428	1.431	1.434	1.435	1.438	1.439	1.440	1.441	1.441	1.441	1.441	1.440	1.440	1.439	1.438	1.435	1.434	1.431	1.429	1.428	1.424	1.420	1.416	1.412	1.409	1.404	1.400	1.395	1.391	1.385	1.381	1.376	1.371	1.364	1.359	1.352	1.346	1.340	1.334	1.326	1.320	1.312	1.305	1.299	1.291	1.282	1.275	1.268	1.259	1.251	1.244	1.235	1.226	1.219	1.209	1.200	1.190	1.182	1.172	1.162	1.151	1.142	1.131	1.121	1.111	1.100	1.089	1.078	1.066	1.054	1.042	1.030	1.019	1.004	0.992	0.979	0.965	0.951	0.938	0.922	0.909	0.894	0.879	0.862	0.848	0.834	0.818	0.799	0.784	0.766	0.749	0.731	0.715	0.696	0.679	0.661	0.644	0.625	0.608	0.589	0.571	0.552	0.535	0.518	0.499	0.481	0.464	0.446	0.429	0.411	0.395	0.378	0.362	0.346	0.330	0.315	0.300	0.288	0.274	0.259	0.248	0.235	0.222	0.211	0.201	0.190	0.181	0.172	0.164	0.156	0.150	0.142	0.136	0.130	0.125	0.121	0.116	0.112	0.109	0.105	0.102	0.101	0.099	0.098	0.095	0.094	0.094	0.091	0.090	0.089	0.089	0.088	0.086	0.084	0.084	0.081	0.080	0.079	0.076	0.074	0.071	0.069	0.065	0.061	0.058	0.052	0.048	0.044	0.038	0.032	0.026	0.020	0.012	0.006	0.000	-0.008	-0.015	-0.022	-0.030	-0.039	-0.046	-0.054	-0.061	-0.070	-0.078	-0.085	-0.092	-0.100	-0.106	-0.112	-0.119	-0.124	-0.130	-0.134	-0.138	-0.141	-0.144	-0.146	-0.148	-0.148	-0.146	-0.146	-0.144	-0.141	-0.136	-0.131	-0.126	-0.120	-0.111	-0.102	-0.094	-0.082	-0.071	-0.058	-0.046	-0.031	-0.016	0.000	0.018	0.034	0.052	0.072	0.091	0.112	0.134	0.155	0.176	0.199	0.221	0.245	0.269	0.292	0.316	0.341	0.365	0.390	0.414	0.438	0.461	0.485	0.510	0.534	0.555	0.579	0.600	0.622	0.644	0.664	0.685	0.705	0.724	0.742	0.760	0.778	0.792	0.809	0.825	0.839	0.852	0.866	0.878	0.889	0.900	0.910	0.920	0.929	0.936	0.944	0.951	0.956	0.964	0.969	0.972	0.978	0.981	0.984	0.988	0.990	0.992	0.995	0.996	0.998	0.999	1.000	1.000	1.001	1.001	1.002	1.004	1.002	1.004	1.004	1.005	1.006	1.008	1.008	1.008	1.009	1.010	1.012	1.014	1.016	1.018	1.020	1.022	1.025	1.029	1.032	1.036	1.040	1.044	1.050	1.055	1.060	1.066	1.072	1.079	1.086	1.094	1.101	1.109	1.116	1.126	1.135	1.144	1.154	1.165	1.174	1.185	1.196	1.209	1.220	1.232	1.244	1.256	1.270	1.282	1.296	1.310	1.322	1.338	1.351	1.365	1.381	1.395	1.409	1.424	1.439	1.454	1.468	1.482	1.498	1.512	1.526	1.540	1.555	1.569	1.581	1.596	1.609	1.621	1.634	1.646	1.659	1.669	1.681	1.691	1.702	1.712	1.722	1.731	1.739	1.746	1.754	1.761	1.768	1.772	1.779	1.784	1.789	1.791	1.794	1.798	1.799	1.800	1.801	1.802	1.801	1.801	1.799	1.798	1.795	1.791	1.789	1.785	1.780	1.776	1.771	1.766	1.760	1.754	1.746	1.739	1.731	1.724	1.715	1.706	1.698	1.689	1.679	1.670	1.660	1.650	1.641	1.630	1.620	1.609	1.599	1.586	1.576	1.565	1.554	1.542	1.530	1.520	1.508	1.498	1.485	1.474	1.462	1.451	1.440	1.430	1.418	1.408	1.398	1.385	1.375	1.365	1.355	1.345	1.335	1.325	1.316	1.308	1.299	1.289	1.281	1.272	1.266	1.258	1.250	1.244	1.236	1.229	1.222	1.216	1.210	1.206	1.200	1.194	1.189	1.184	1.179	1.174	1.170	1.166	1.161	1.158	1.152	1.149	1.144	1.140	1.136	1.131	1.128	1.122	1.116	1.112	1.108	1.101	1.095	1.090	1.084	1.076	1.070	1.062	1.055	1.048	1.039	1.030	1.021	1.011	1.001	0.991	0.980	0.969	0.958	0.946	0.932	0.920	0.909	0.895	0.880	0.868	0.852	0.839	0.822	0.809	0.792	0.778	0.762	0.748	0.732	0.718	0.702	0.688	0.675	0.660	0.646	0.632	0.619	0.605	0.594	0.581	0.570	0.559	0.548	0.539	0.529	0.520	0.512	0.505	0.499	0.494	0.489	0.484	0.480	0.478	0.475	0.475	0.475	0.475	0.476	0.479	0.480	0.484	0.488	0.492	0.496	0.504	0.509	0.515	0.524	0.531	0.539	0.548	0.556	0.566	0.575	0.585	0.594	0.604	0.615	0.625	0.635	0.645	0.655	0.665	0.676	0.685	0.695	0.704	0.714	0.722	0.731	0.739	0.748	0.756	0.764	0.769	0.776	0.781	0.788	0.791	0.798	0.801	0.804	0.808	0.810	0.812	0.814	0.815	0.816	0.816	0.815	0.815	0.814	0.812	0.810	0.808	0.805	0.801	0.796	0.792	0.789	0.784	0.778	0.772	0.766	0.760	0.754	0.746	0.739	0.731	0.722	0.715	0.706	0.699	0.689	0.680	0.671	0.662	0.652	0.644	0.634	0.624	0.615	0.605	0.596	0.585	0.576	0.565	0.556	0.546	0.536	0.526	0.516	0.506	0.496	0.488	0.476	0.468	0.458	0.448	0.438	0.428	0.419	0.410	0.400	0.391	0.381	0.372	0.364	0.355	0.346	0.338	0.328	0.320	0.311	0.301	0.292	0.285	0.275	0.268	0.259	0.250	0.241	0.232	0.224	0.216	0.208	0.198	0.190	0.181	0.172	0.162	0.154	0.146	0.138	0.129	0.119	0.109	0.100	0.091	0.080	0.070	0.061	0.051	0.041	0.031	0.020	0.010	0.000	-0.011	-0.022	-0.034	-0.044	-0.056	-0.068	-0.080	-0.091	-0.104	-0.115	-0.128	-0.140	-0.152	-0.166	-0.179	-0.190	-0.204	-0.218	-0.230	-0.244	-0.258	-0.270	-0.285	-0.298	-0.311	-0.325	-0.338	-0.351	-0.364	-0.378	-0.390	-0.402	-0.415	-0.428	-0.440	-0.452	-0.464	-0.475	-0.486	-0.496	-0.506	-0.515	-0.525	-0.534	-0.541	-0.550	-0.556	-0.562	-0.569	-0.575	-0.579	-0.584	-0.588	-0.590	-0.592	-0.594	-0.595	-0.595	-0.595	-0.595	-0.592	-0.591	-0.589	-0.585	-0.581	-0.578	-0.572	-0.568	-0.561	-0.555	-0.549	-0.542	-0.534	-0.528	-0.520	-0.512	-0.504	-0.496	-0.488	-0.480	-0.472	-0.465	-0.458	-0.449	-0.441	-0.435	-0.428	-0.420	-0.414	-0.408	-0.402	-0.398	-0.394	-0.389	-0.385	-0.381	-0.380	-0.379	-0.378	-0.376	-0.376	-0.378	-0.379	-0.380	-0.384	-0.386	-0.391	-0.395	-0.401	-0.406	-0.412	-0.421	-0.428	-0.436	-0.446	-0.455	-0.466	-0.476	-0.488	-0.499	-0.511	-0.525	-0.538	-0.551	-0.565	-0.579	-0.594	-0.609	-0.624	-0.639	-0.654	-0.670	-0.686	-0.702	-0.720	-0.736	-0.752	-0.770	-0.786	-0.804	-0.821	-0.839	-0.855	-0.872	-0.889	-0.906	-0.924	-0.941	-0.958	-0.974	-0.991	-1.008	-1.025	-1.040	-1.058	-1.072	-1.089	-1.104	-1.119	-1.135	-1.149	-1.164	-1.178	-1.190	-1.204	-1.218	-1.230	-1.242	-1.254	-1.266	-1.276	-1.288	-1.298	-1.308	-1.316	-1.325	-1.334	-1.341	-1.348	-1.355	-1.360	-1.366	-1.372	-1.376	-1.380	-1.382	-1.386	-1.389	-1.390	-1.391	-1.391	-1.390	-1.390	-1.389	-1.389	-1.386	-1.384	-1.380	-1.378	-1.374	-1.371	-1.366	-1.362	-1.358	-1.354	-1.349	-1.344	-1.339	-1.334	-1.328	-1.322	-1.318	-1.312	-1.308	-1.302	-1.299	-1.294	-1.290	-1.286	-1.284	-1.280	-1.278	-1.276	-1.272	-1.271	-1.271	-1.272	-1.271	-1.274	-1.276	-1.278	-1.281	-1.284	-1.288	-1.292	-1.298	-1.305	-1.311	-1.318	-1.325	-1.334	-1.341	-1.351	-1.360	-1.371	-1.381	-1.392	-1.404	-1.416	-1.429	-1.441	-1.454	-1.465	-1.479	-1.492	-1.505	-1.519	-1.531	-1.545	-1.559	-1.570	-1.584	-1.598	-1.610	-1.621	-1.634	-1.646	-1.658	-1.670	-1.681	-1.691	-1.702	-1.712	-1.722	-1.731	-1.740	-1.748	-1.756	-1.764	-1.772	-1.778	-1.785	-1.791	-1.798	-1.802	-1.808	-1.812	-1.816	-1.821	-1.826	-1.829	-1.832	-1.836	-1.840	-1.842	-1.845	-1.848	-1.850	-1.854	-1.855	-1.859	-1.860	-1.864	-1.866	-1.870	-1.872	-1.875	-1.879	-1.882	-1.885	-1.889	-1.891	-1.896	-1.900	-1.904	-1.909	-1.912	-1.918	-1.922	-1.926	-1.931	-1.938	-1.942	-1.948	-1.952	-1.958	-1.962	-1.968	-1.974	-1.979	-1.985	-1.990	-1.995	-2.000	-2.005	-2.010	-2.014	-2.019	-2.022	-2.026	-2.029	-2.033	-2.034	-2.036	-2.038	-2.039	-2.040	-2.040	-2.040	-2.039	-2.038	-2.036	-2.034	-2.031	-2.027	-2.024	-2.020	-2.015	-2.010	-2.005	-1.999	-1.991	-1.985	-1.976	-1.969	-1.960	-1.951	-1.942	-1.932	-1.922	-1.912	-1.901	-1.891	-1.880	-1.869	-1.858	-1.845	-1.835	-1.822	-1.811	-1.798	-1.786	-1.774	-1.762	-1.750	-1.739	-1.726	-1.715	-1.702	-1.690	-1.680	-1.668	-1.656	-1.645	-1.632	-1.621	-1.611	-1.600	-1.588	-1.578	-1.566	-1.556	-1.545	-1.534	-1.522	-1.512	-1.500	-1.491	-1.479	-1.469	-1.458	-1.446	-1.434	-1.424	-1.411	-1.400	-1.389	-1.375	-1.362	-1.351	-1.338	-1.324	-1.311	-1.298	-1.284	-1.269	-1.254	-1.239	-1.224	-1.209	-1.194	-1.178	-1.160	-1.144	-1.129	-1.111	-1.095	-1.078	-1.059	-1.042	-1.025	-1.008	-0.989	-0.972	-0.954	-0.935	-0.919	-0.900	-0.882	-0.865	-0.848	-0.831	-0.814	-0.796	-0.780	-0.764	-0.748	-0.732	-0.716	-0.700	-0.686	-0.671	-0.658	-0.642	-0.629	-0.616	-0.604	-0.591	-0.579	-0.569	-0.556	-0.546	-0.535	-0.526	-0.518	-0.507	-0.499	-0.491	-0.482	-0.475	-0.468	-0.460	-0.454	-0.448	-0.441	-0.435	-0.430	-0.424	-0.419	-0.414	-0.408	-0.402	-0.399	-0.394	-0.389	-0.385	-0.380	-0.375	-0.370	-0.365	-0.360	-0.355	-0.350	-0.345	-0.339	-0.334	-0.328	-0.321	-0.315	-0.309	-0.302	-0.296	-0.290	-0.282	-0.276	-0.269	-0.260	-0.252	-0.245	-0.236	-0.230	-0.221	-0.212	-0.205	-0.195	-0.186	-0.178	-0.169	-0.160	-0.151	-0.142	-0.134	-0.126	-0.116	-0.109	-0.100	-0.091	-0.082	-0.075	-0.066	-0.060	-0.052	-0.045	-0.039	-0.032	-0.026	-0.020	-0.015	-0.010	-0.005	0.000	0.005	0.008	0.011	0.015	0.018	0.021	0.024	0.024	0.026	0.028	0.028	0.029	0.030	0.029	0.028	0.028	0.028	0.026	0.025	0.024	0.022	0.021	0.018	0.016	0.015	0.014	0.011	0.009	0.008	0.005	0.004	0.001	-0.001	-0.002	-0.005	-0.006	-0.008	-0.010	-0.010	-0.012	-0.014	-0.014	-0.016	-0.015	-0.016	-0.018	-0.018	-0.019	-0.019	-0.020	-0.019	-0.019	-0.020	-0.020	-0.021	-0.020	-0.020	-0.020	-0.020	-0.020	-0.020	-0.020	-0.020	-0.020	-0.021	-0.022	-0.024	-0.024	-0.026	-0.026	-0.029	-0.030	-0.031	-0.034	-0.035	-0.038	-0.040	-0.042	-0.045	-0.049	-0.052	-0.056	-0.059	-0.062	-0.068	-0.071	-0.076	-0.081	-0.085	-0.089	-0.094	-0.099	-0.104	-0.110	-0.115	-0.119	-0.124	-0.129	-0.134	-0.139	-0.142	-0.148	-0.151	-0.155	-0.159	-0.162	-0.166	-0.169	-0.171	-0.174	-0.176	-0.179	-0.181	-0.184	-0.184	-0.186	-0.186	-0.188	-0.188	-0.188	-0.186	-0.185	-0.185	-0.184	-0.182	-0.181	-0.179	-0.176	-0.175	-0.172	-0.171	-0.168	-0.165	-0.162	-0.160	-0.156	-0.154	-0.151	-0.149	-0.146	-0.144	-0.142	-0.140	-0.138	-0.135	-0.135	-0.134	-0.132	-0.131	-0.132	-0.132	-0.132	-0.134	-0.135	-0.138	-0.139	-0.142	-0.145	-0.149	-0.152	-0.158	-0.162	-0.170	-0.175	-0.182	-0.190	-0.198	-0.206	-0.216	-0.226	-0.236	-0.248	-0.259	-0.270	-0.282	-0.296	-0.310	-0.324	-0.338	-0.351	-0.368	-0.382	-0.399	-0.415	-0.431	-0.449	-0.466	-0.484	-0.502	-0.520	-0.536	-0.556	-0.572	-0.591	-0.609	-0.628	-0.645	-0.665	-0.682	-0.700	-0.718	-0.735	-0.752	-0.769	-0.785	-0.800	-0.815	-0.831	-0.845	-0.858	-0.871	-0.884	-0.895	-0.906	-0.915	-0.925	-0.934	-0.942	-0.949	-0.955	-0.960	-0.964	-0.968	-0.969	-0.970	-0.971	-0.970	-0.969	-0.966	-0.964	-0.960	-0.954	-0.949	-0.941	-0.934	-0.925	-0.916	-0.905	-0.896	-0.884	-0.872	-0.859	-0.846	-0.832	-0.819	-0.804	-0.789	-0.774	-0.760	-0.745	-0.729	-0.714	-0.699	-0.682	-0.669	-0.652	-0.639	-0.624	-0.609	-0.596	-0.584	-0.570	-0.558	-0.545	-0.535	-0.524	-0.514	-0.505	-0.495	-0.488	-0.480	-0.474	-0.469	-0.464	-0.459	-0.455	-0.452	-0.451	-0.450	-0.450	-0.450	-0.451	-0.454	-0.456	-0.460	-0.464	-0.468	-0.474	-0.479	-0.485	-0.491	-0.499	-0.506	-0.515	-0.522	-0.531	-0.540	-0.549	-0.558	-0.568	-0.578	-0.589	-0.599	-0.609	-0.619	-0.630	-0.640	-0.650	-0.660	-0.670	-0.681	-0.690	-0.700	-0.710	-0.719	-0.728	-0.736	-0.745	-0.754	-0.761	-0.770	-0.776	-0.785	-0.791	-0.799	-0.805	-0.810	-0.818	-0.822	-0.829	-0.832	-0.838	-0.842	-0.848	-0.851	-0.854	-0.859	-0.861	-0.864	-0.868	-0.870	-0.872	-0.875	-0.876	-0.878	-0.880	-0.881	-0.882	-0.884	-0.886	-0.886	-0.888	-0.889	-0.890	-0.890	-0.891	-0.891	-0.892	-0.894	-0.895	-0.895	-0.896	-0.896	-0.898	-0.899	-0.900	-0.901	-0.902	-0.904	-0.905	-0.906	-0.909	-0.911	-0.914	-0.915	-0.918	-0.921	-0.925	-0.929	-0.932	-0.936	-0.941	-0.946	-0.951	-0.958	-0.964	-0.970	-0.976	-0.982	-0.990	-0.999	-1.006	-1.015	-1.025	-1.034	-1.044	-1.052	-1.064	-1.075	-1.088	-1.098	-1.109	-1.122	-1.135	-1.148	-1.161	-1.176	-1.190	-1.204	-1.220	-1.234	-1.250	-1.265	-1.280	-1.295	-1.311	-1.326	-1.342	-1.358	-1.375	-1.390	-1.406	-1.421	-1.436	-1.452	-1.468	-1.481	-1.496	-1.510	-1.524	-1.538	-1.551	-1.564	-1.576	-1.589	-1.600	-1.610	-1.620	-1.630	-1.639	-1.646	-1.655	-1.662	-1.669	-1.675	-1.680	-1.684	-1.689	-1.692	-1.695	-1.696	-1.698	-1.699	-1.699	-1.698	-1.698	-1.696	-1.692	-1.690	-1.686	-1.682	-1.678	-1.672	-1.668	-1.662	-1.655	-1.649	-1.641	-1.634	-1.626	-1.619	-1.610	-1.601	-1.592	-1.584	-1.575	-1.565	-1.558	-1.546	-1.538	-1.528	-1.520	-1.510	-1.501	-1.491	-1.482	-1.472	-1.464	-1.455	-1.446	-1.436	-1.428	-1.419	-1.410	-1.401	-1.394	-1.384	-1.376	-1.368	-1.360	-1.351	-1.344	-1.336	-1.329	-1.320	-1.312	-1.304	-1.298	-1.289	-1.282	-1.275	-1.266	-1.259	-1.252	-1.245	-1.236	-1.229	-1.221	-1.212	-1.206	-1.198	-1.190	-1.181	-1.174	-1.165	-1.156	-1.148	-1.139	-1.131	-1.122	-1.114	-1.105	-1.096	-1.088	-1.078	-1.069	-1.058	-1.049	-1.040	-1.030	-1.020	-1.011	-1.000	-0.991	-0.981	-0.971	-0.962	-0.952	-0.942	-0.931	-0.922	-0.912	-0.902	-0.894	-0.884	-0.874	-0.864	-0.855	-0.845	-0.836	-0.826	-0.818	-0.809	-0.800	-0.791	-0.782	-0.774	-0.766	-0.758	-0.749	-0.741	-0.734	-0.728	-0.720	-0.712	-0.706	-0.700	-0.694	-0.686	-0.681	-0.676	-0.671	-0.666	-0.661	-0.656	-0.654	-0.649	-0.646	-0.644	-0.640	-0.638	-0.635	-0.632	-0.631	-0.629	-0.628	-0.626	-0.625	-0.626	-0.625	-0.625	-0.625	-0.626	-0.626	-0.628	-0.628	-0.629	-0.630	-0.631	-0.632	-0.632	-0.635	-0.638	-0.638	-0.640	-0.641	-0.642	-0.645	-0.645	-0.646	-0.646	-0.648	-0.649	-0.649	-0.649	-0.649	-0.649	-0.649	-0.649	-0.646	-0.645	-0.642	-0.641	-0.639	-0.636	-0.635	-0.631	-0.628	-0.625	-0.620	-0.615	-0.611	-0.608	-0.602	-0.598	-0.592	-0.586	-0.581	-0.576	-0.571	-0.565	-0.559	-0.554	-0.548	-0.541	-0.535	-0.530	-0.525	-0.519	-0.512	-0.509	-0.502	-0.499	-0.494	-0.490	-0.486	-0.482	-0.479	-0.476	-0.472	-0.470	-0.469	-0.466	-0.465	-0.464	-0.464	-0.464	-0.464	-0.464	-0.465	-0.465	-0.466	-0.469	-0.470	-0.472	-0.474	-0.476	-0.480	-0.484	-0.488	-0.491	-0.494	-0.498	-0.501	-0.505	-0.509	-0.514	-0.516	-0.521	-0.525	-0.528	-0.531	-0.536	-0.538	-0.541	-0.545	-0.548	-0.550	-0.554	-0.555	-0.558	-0.560	-0.560	-0.562	-0.562	-0.562	-0.564	-0.564	-0.564	-0.562	-0.561	-0.560	-0.560	-0.558	-0.556	-0.554	-0.550	-0.548	-0.545	-0.542	-0.539	-0.535	-0.530	-0.526	-0.521	-0.516	-0.511	-0.507	-0.502	-0.496	-0.490	-0.485	-0.480	-0.474	-0.468	-0.461	-0.456	-0.449	-0.442	-0.436	-0.430	-0.424	-0.416	-0.411	-0.404	-0.398	-0.391	-0.384	-0.378	-0.370	-0.364	-0.356	-0.349	-0.342	-0.335	-0.329	-0.321	-0.314	-0.306	-0.299	-0.292	-0.285	-0.278	-0.270	-0.262	-0.256	-0.248	-0.241	-0.234	-0.226	-0.219	-0.211	-0.205	-0.198	-0.190	-0.182	-0.175	-0.168	-0.161	-0.155	-0.148	-0.141	-0.134	-0.128	-0.121	-0.116	-0.110	-0.104	-0.099	-0.094	-0.089	-0.084	-0.080	-0.075	-0.072	-0.069	-0.066	-0.064	-0.061	-0.060	-0.059	-0.058	-0.056	-0.056	-0.056	-0.056	-0.059	-0.060	-0.061	-0.064	-0.066	-0.070	-0.074	-0.079	-0.082	-0.088	-0.094	-0.099	-0.105	-0.111	-0.118	-0.124	-0.131	-0.139	-0.146	-0.152	-0.161	-0.169	-0.176	-0.184	-0.192	-0.200	-0.208	-0.214	-0.221	-0.229	-0.235	-0.241	-0.248	-0.252	-0.258	-0.264	-0.268	-0.271	-0.275	-0.279	-0.280	-0.282	-0.284	-0.284	-0.284	-0.282	-0.282	-0.280	-0.278	-0.274	-0.270	-0.266	-0.261	-0.255	-0.250	-0.241	-0.235	-0.228	-0.219	-0.210	-0.200	-0.191	-0.180	-0.170	-0.159	-0.148	-0.136	-0.125	-0.112	-0.100	-0.088	-0.074	-0.061	-0.048	-0.035	-0.021	-0.008	0.006	0.019	0.032	0.045	0.059	0.071	0.085	0.096	0.110	0.122	0.135	0.148	0.160	0.171	0.184	0.195	0.208	0.219	0.230	0.242	0.251	0.262	0.274	0.285	0.295	0.305	0.315	0.325	0.336	0.346	0.356	0.366	0.376	0.385	0.395	0.404	0.414	0.422	0.431	0.441	0.450	0.459	0.469	0.476	0.485	0.494	0.502	0.510	0.519	0.526	0.534	0.541	0.549	0.556	0.562	0.570	0.575	0.581	0.588	0.594	0.599	0.604	0.609	0.612	0.616	0.620	0.622	0.625	0.628	0.630	0.631	0.632	0.634	0.632	0.634	0.632	0.632	0.631	0.630	0.626	0.625	0.621	0.619	0.615	0.611	0.606	0.602	0.596	0.591	0.585	0.580	0.574	0.568	0.560	0.554	0.546	0.540	0.532	0.524	0.516	0.507	0.500	0.492	0.484	0.475	0.466	0.459	0.450	0.440	0.431	0.422	0.412	0.404	0.395	0.385	0.376	0.368	0.358	0.349	0.339	0.329	0.319	0.309	0.299	0.289	0.278	0.268	0.258	0.246	0.236	0.224	0.212	0.201	0.190	0.179	0.165	0.154	0.140	0.126	0.114	0.100	0.086	0.072	0.059	0.044	0.029	0.014	-0.001	-0.016	-0.032	-0.049	-0.065	-0.080	-0.098	-0.114	-0.130	-0.148	-0.164	-0.180	-0.198	-0.215	-0.231	-0.249	-0.265	-0.282	-0.299	-0.316	-0.332	-0.349	-0.365	-0.380	-0.396	-0.411	-0.426	-0.440	-0.456	-0.470	-0.482	-0.496	-0.510	-0.522	-0.534	-0.545	-0.556	-0.566	-0.578	-0.586	-0.596	-0.604	-0.612	-0.619	-0.626	-0.632	-0.639	-0.644	-0.649	-0.652	-0.656	-0.660	-0.662	-0.666	-0.668	-0.669	-0.670	-0.670	-0.670	-0.669	-0.670	-0.668	-0.666	-0.664	-0.662	-0.660	-0.658	-0.655	-0.652	-0.649	-0.646	-0.642	-0.639	-0.635	-0.630	-0.626	-0.622	-0.619	-0.614	-0.610	-0.606	-0.601	-0.598	-0.594	-0.589	-0.585	-0.580	-0.576	-0.572	-0.569	-0.564	-0.560	-0.556	-0.554	-0.549	-0.545	-0.541	-0.538	-0.535	-0.531	-0.528	-0.524	-0.520	-0.518	-0.515	-0.511	-0.507	-0.505	-0.501	-0.498	-0.494	-0.491	-0.489	-0.485	-0.480	-0.476	-0.475	-0.470	-0.466	-0.462	-0.459	-0.454	-0.450	-0.446	-0.442	-0.438	-0.434	-0.428	-0.424	-0.419	-0.414	-0.409	-0.404	-0.399	-0.392	-0.388	-0.381	-0.376	-0.370	-0.364	-0.359	-0.351	-0.346	-0.339	-0.332	-0.326	-0.319	-0.312	-0.305	-0.298	-0.290	-0.284	-0.276	-0.268	-0.260	-0.252	-0.244	-0.235	-0.228	-0.219	-0.210	-0.201	-0.192	-0.184	-0.174	-0.164	-0.155	-0.145	-0.135	-0.125	-0.116	-0.105	-0.095	-0.085	-0.074	-0.064	-0.052	-0.041	-0.031	-0.019	-0.009	0.002	0.014	0.025	0.036	0.048	0.058	0.070	0.081	0.091	0.101	0.112	0.122	0.132	0.144	0.154	0.162	0.172	0.180	0.189	0.196	0.205	0.212	0.220	0.226	0.232	0.240	0.245	0.250	0.255	0.260	0.264	0.268	0.270	0.272	0.274	0.275	0.278	0.278	0.276	0.278	0.276	0.275	0.272	0.270	0.269	0.266	0.262	0.259	0.255	0.251	0.246	0.241	0.236	0.230	0.226	0.220	0.214	0.209	0.202	0.196	0.190	0.184	0.179	0.172	0.166	0.159	0.152	0.146	0.142	0.135	0.130	0.124	0.119	0.112	0.108	0.104	0.098	0.092	0.088	0.082	0.079	0.074	0.070	0.065	0.061	0.056	0.051	0.049	0.044	0.040	0.036	0.032	0.029	0.024	0.020	0.015	0.011	0.008	0.002	-0.001	-0.005	-0.010	-0.015	-0.020	-0.024	-0.029	-0.034	-0.039	-0.045	-0.050	-0.054	-0.061	-0.066	-0.071	-0.076	-0.082	-0.089	-0.094	-0.099	-0.105	-0.110	-0.115	-0.121	-0.126	-0.130	-0.136	-0.140	-0.145	-0.149	-0.152	-0.155	-0.159	-0.161	-0.164	-0.166	-0.166	-0.169	-0.169	-0.169	-0.168	-0.169	-0.166	-0.165	-0.162	-0.160	-0.156	-0.154	-0.150	-0.144	-0.140	-0.135	-0.129	-0.122	-0.116	-0.109	-0.101	-0.094	-0.086	-0.078	-0.069	-0.061	-0.052	-0.042	-0.034	-0.026	-0.016	-0.008	0.002	0.010	0.019	0.028	0.036	0.044	0.051	0.059	0.066	0.072	0.079	0.085	0.090	0.095	0.100	0.105	0.108	0.111	0.114	0.116	0.118	0.119	0.120	0.119	0.120	0.119	0.118	0.116	0.112	0.111	0.108	0.102	0.099	0.094	0.088	0.082	0.078	0.070	0.064	0.056	0.049	0.041	0.032	0.025	0.015	0.006	-0.002	-0.012	-0.022	-0.031	-0.042	-0.052	-0.062	-0.072	-0.082	-0.092	-0.104	-0.114	-0.125	-0.135	-0.146	-0.158	-0.168	-0.178	-0.189	-0.199	-0.209	-0.219	-0.229	-0.238	-0.248	-0.258	-0.266	-0.276	-0.284	-0.292	-0.300	-0.309	-0.315	-0.322	-0.329	-0.335	-0.340	-0.346	-0.351	-0.356	-0.359	-0.362	-0.366	-0.369	-0.370	-0.372	-0.374	-0.374	-0.374	-0.374	-0.372	-0.371	-0.369	-0.365	-0.362	-0.359	100.000	5.000	2.000	1.000	6.000	0.000	0.000	0.000	0.000	0.000	0.000	0.000	0.000	0.000	0.000	0.000	0.000	0.000	0.690	0.675	0.661	0.646	0.632	0.618	0.604	0.590	0.576	0.562	0.550	0.536	0.525	0.512	0.500	0.488	0.476	0.465	0.454	0.442	0.432	0.422	0.412	0.404	0.395	0.385	0.376	0.368	0.360	0.352	0.346	0.338	0.331	0.325	0.320	0.312	0.308	0.301	0.296	0.292	0.286	0.282	0.278	0.275	0.270	0.266	0.264	0.260	0.256	0.255	0.251	0.249	0.246	0.245	0.242	0.240	0.239	0.236	0.235	0.232	0.231	0.230	0.229	0.228	0.226	0.225	0.224	0.222	0.222	0.221	0.220	0.220	0.219	0.218	0.216	0.216	0.215	0.215	0.214	0.212	0.212	0.212	0.211	0.211	0.211	0.211	0.211	0.211	0.210	0.210	0.210	0.210	0.210	0.210	0.209	0.209	0.209	0.210	0.210	0.210	0.210	0.211	0.211	0.211	0.212	0.214	0.214	0.214	0.216	0.216	0.218	0.219	0.220	0.221	0.222	0.225	0.226	0.229	0.231	0.234	0.235	0.238	0.241	0.244	0.246	0.250	0.254	0.256	0.261	0.264	0.269	0.272	0.278	0.281	0.285	0.290	0.295	0.299	0.305	0.309	0.314	0.319	0.324	0.329	0.334	0.339	0.345	0.350	0.355	0.359	0.364	0.369	0.372	0.378	0.381	0.384	0.388	0.391	0.394	0.398	0.399	0.401	0.402	0.404	0.405	0.405	0.405	0.405	0.404	0.402	0.400	0.398	0.394	0.391	0.388	0.382	0.376	0.371	0.365	0.358	0.351	0.344	0.335	0.328	0.318	0.309	0.299	0.288	0.278	0.266	0.256	0.244	0.232	0.221	0.209	0.196	0.184	0.172	0.160	0.148	0.136	0.124	0.111	0.100	0.089	0.078	0.066	0.056	0.046	0.036	0.026	0.018	0.009	0.001	-0.006	-0.014	-0.020	-0.026	-0.031	-0.036	-0.040	-0.044	-0.048	-0.051	-0.052	-0.055	-0.056	-0.055	-0.056	-0.056	-0.055	-0.054	-0.052	-0.051	-0.049	-0.046	-0.044	-0.041	-0.039	-0.035	-0.032	-0.029	-0.025	-0.024	-0.020	-0.018	-0.015	-0.014	-0.010	-0.009	-0.008	-0.006	-0.005	-0.006	-0.006	-0.006	-0.008	-0.010	-0.012	-0.015	-0.019	-0.024	-0.028	-0.032	-0.039	-0.046	-0.052	-0.060	-0.069	-0.078	-0.086	-0.098	-0.108	-0.119	-0.131	-0.142	-0.156	-0.169	-0.182	-0.196	-0.211	-0.225	-0.240	-0.255	-0.270	-0.285	-0.301	-0.316	-0.332	-0.349	-0.364	-0.381	-0.395	-0.411	-0.428	-0.444	-0.459	-0.474	-0.489	-0.504	-0.518	-0.532	-0.546	-0.560	-0.574	-0.586	-0.599	-0.611	-0.622	-0.635	-0.646	-0.658	-0.668	-0.678	-0.686	-0.696	-0.705	-0.714	-0.722	-0.730	-0.738	-0.745	-0.752	-0.758	-0.764	-0.770	-0.775	-0.781	-0.785	-0.790	-0.795	-0.799	-0.802	-0.806	-0.810	-0.812	-0.816	-0.819	-0.820	-0.824	-0.825	-0.826	-0.829	-0.830	-0.831	-0.831	-0.834	-0.834	-0.834	-0.834	-0.834	-0.834	-0.834	-0.832	-0.831	-0.831	-0.830	-0.829	-0.826	-0.825	-0.822	-0.820	-0.819	-0.816	-0.814	-0.811	-0.809	-0.806	-0.802	-0.800	-0.796	-0.794	-0.790	-0.788	-0.785	-0.781	-0.778	-0.774	-0.771	-0.769	-0.765	-0.761	-0.759	-0.756	-0.752	-0.750	-0.746	-0.745	-0.742	-0.739	-0.738	-0.735	-0.732	-0.731	-0.730	-0.729	-0.728	-0.726	-0.726	-0.725	-0.724	-0.724	-0.724	-0.722	-0.722	-0.722	-0.722	-0.722	-0.722	-0.724	-0.724	-0.725	-0.725	-0.726	-0.728	-0.726	-0.728	-0.729	-0.729	-0.728	-0.729	-0.728	-0.728	-0.726	-0.726	-0.725	-0.724	-0.721	-0.719	-0.716	-0.712	-0.710	-0.706	-0.700	-0.696	-0.690	-0.684	-0.678	-0.670	-0.662	-0.655	-0.645	-0.635	-0.625	-0.614	-0.602	-0.590	-0.578	-0.564	-0.550	-0.534	-0.520	-0.504	-0.488	-0.471	-0.452	-0.434	-0.415	-0.396	-0.376	-0.356	-0.336	-0.316	-0.295	-0.274	-0.252	-0.231	-0.211	-0.189	-0.169	-0.146	-0.126	-0.104	-0.082	-0.062	-0.042	-0.022	-0.002	0.016	0.035	0.052	0.070	0.086	0.102	0.118	0.132	0.146	0.158	0.170	0.180	0.191	0.200	0.208	0.215	0.221	0.226	0.230	0.234	0.236	0.236	0.238	0.236	0.235	0.232	0.230	0.226	0.221	0.215	0.210	0.201	0.195	0.188	0.179	0.170	0.160	0.150	0.140	0.130	0.119	0.109	0.099	0.088	0.076	0.066	0.056	0.046	0.035	0.026	0.016	0.008	-0.001	-0.009	-0.015	-0.022	-0.029	-0.035	-0.040	-0.044	-0.048	-0.050	-0.051	-0.052	-0.054	-0.054	-0.052	-0.051	-0.049	-0.045	-0.041	-0.038	-0.031	-0.026	-0.019	-0.012	-0.004	0.004	0.012	0.022	0.032	0.042	0.054	0.065	0.078	0.089	0.101	0.112	0.125	0.138	0.149	0.162	0.175	0.188	0.199	0.210	0.222	0.234	0.245	0.255	0.266	0.278	0.286	0.295	0.304	0.312	0.321	0.328	0.335	0.340	0.345	0.350	0.354	0.356	0.360	0.361	0.362	0.364	0.362	0.362	0.360	0.359	0.355	0.351	0.346	0.340	0.335	0.329	0.321	0.314	0.306	0.296	0.286	0.278	0.266	0.254	0.242	0.231	0.219	0.205	0.191	0.178	0.164	0.148	0.132	0.118	0.102	0.088	0.070	0.055	0.038	0.021	0.005	-0.012	-0.029	-0.045	-0.062	-0.080	-0.095	-0.112	-0.129	-0.145	-0.161	-0.178	-0.194	-0.210	-0.225	-0.240	-0.255	-0.271	-0.286	-0.300	-0.315	-0.329	-0.342	-0.356	-0.369	-0.381	-0.394	-0.406	-0.419	-0.430	-0.440	-0.452	-0.462	-0.471	-0.481	-0.490	-0.498	-0.506	-0.515	-0.522	-0.529	-0.536	-0.542	-0.549	-0.555	-0.561	-0.565	-0.570	-0.575	-0.579	-0.582	-0.588	-0.590	-0.594	-0.596	-0.600	-0.601	-0.604	-0.606	-0.609	-0.610	-0.611	-0.614	-0.615	-0.616	-0.619	-0.620	-0.620	-0.622	-0.622	-0.625	-0.626	-0.628	-0.629	-0.630	-0.631	-0.632	-0.635	-0.636	-0.639	-0.641	-0.642	-0.645	-0.648	-0.650	-0.652	-0.655	-0.659	-0.661	-0.665	-0.669	-0.672	-0.676	-0.680	-0.684	-0.689	-0.692	-0.699	-0.702	-0.708	-0.712	-0.718	-0.722	-0.728	-0.732	-0.739	-0.742	-0.749	-0.754	-0.759	-0.764	-0.769	-0.774	-0.779	-0.784	-0.789	-0.794	-0.799	-0.802	-0.808	-0.811	-0.816	-0.820	-0.824	-0.828	-0.831	-0.835	-0.838	-0.840	-0.844	-0.845	-0.846	-0.849	-0.850	-0.851	-0.854	-0.854	-0.854	-0.855	-0.855	-0.855	-0.854	-0.854	-0.851	-0.851	-0.849	-0.846	-0.845	-0.842	-0.841	-0.838	-0.835	-0.831	-0.828	-0.824	-0.820	-0.815	-0.810	-0.806	-0.801	-0.795	-0.790	-0.785	-0.779	-0.774	-0.768	-0.760	-0.755	-0.748	-0.741	-0.735	-0.728	-0.721	-0.715	-0.708	-0.701	-0.694	-0.688	-0.680	-0.672	-0.665	-0.659	-0.651	-0.644	-0.638	-0.630	-0.624	-0.618	-0.610	-0.605	-0.599	-0.591	-0.588	-0.581	-0.575	-0.570	-0.566	-0.560	-0.556	-0.551	-0.548	-0.544	-0.541	-0.538	-0.534	-0.532	-0.530	-0.528	-0.525	-0.522	-0.521	-0.521	-0.520	-0.519	-0.519	-0.519	-0.519	-0.519	-0.519	-0.519	-0.520	-0.521	-0.521	-0.522	-0.524	-0.525	-0.525	-0.528	-0.528	-0.529	-0.530	-0.531	-0.532	-0.532	-0.534	-0.534	-0.535	-0.535	-0.536	-0.538	-0.538	-0.536	-0.536	-0.536	-0.536	-0.535	-0.535	-0.534	-0.532	-0.532	-0.531	-0.530	-0.529	-0.528	-0.528	-0.525	-0.524	-0.522	-0.522	-0.520	-0.519	-0.518	-0.518	-0.516	-0.515	-0.515	-0.514	-0.515	-0.514	-0.514	-0.514	-0.515	-0.516	-0.518	-0.519	-0.520	-0.522	-0.524	-0.528	-0.530	-0.534	-0.538	-0.541	-0.545	-0.550	-0.555	-0.559	-0.565	-0.570	-0.576	-0.582	-0.589	-0.595	-0.601	-0.609	-0.616	-0.622	-0.630	-0.638	-0.645	-0.652	-0.660	-0.668	-0.674	-0.681	-0.689	-0.696	-0.702	-0.710	-0.716	-0.722	-0.729	-0.735	-0.741	-0.746	-0.751	-0.756	-0.761	-0.765	-0.769	-0.772	-0.775	-0.778	-0.781	-0.784	-0.786	-0.788	-0.788	-0.789	-0.791	-0.791	-0.790	-0.791	-0.790	-0.789	-0.789	-0.786	-0.785	-0.784	-0.781	-0.779	-0.776	-0.774	-0.771	-0.769	-0.765	-0.764	-0.760	-0.758	-0.754	-0.750	-0.748	-0.744	-0.741	-0.739	-0.735	-0.734	-0.731	-0.728	-0.726	-0.725	-0.722	-0.720	-0.720	-0.719	-0.716	-0.716	-0.716	-0.715	-0.715	-0.715	-0.716	-0.716	-0.718	-0.719	-0.720	-0.722	-0.724	-0.726	-0.729	-0.731	-0.734	-0.739	-0.741	-0.745	-0.749	-0.754	-0.758	-0.764	-0.768	-0.774	-0.779	-0.784	-0.790	-0.795	-0.801	-0.808	-0.812	-0.820	-0.828	-0.832	-0.840	-0.846	-0.854	-0.860	-0.868	-0.874	-0.882	-0.889	-0.896	-0.902	-0.910	-0.918	-0.925	-0.931	-0.939	-0.946	-0.954	-0.960	-0.968	-0.976	-0.982	-0.990	-0.995	-1.002	-1.010	-1.015	-1.022	-1.029	-1.035	-1.041	-1.048	-1.052	-1.059	-1.064	-1.069	-1.074	-1.079	-1.084	-1.089	-1.092	-1.096	-1.100	-1.104	-1.108	-1.109	-1.111	-1.114	-1.116	-1.119	-1.119	-1.120	-1.120	-1.119	-1.119	-1.118	-1.118	-1.115	-1.114	-1.111	-1.108	-1.105	-1.102	-1.099	-1.094	-1.089	-1.084	-1.079	-1.072	-1.068	-1.061	-1.055	-1.048	-1.041	-1.034	-1.026	-1.020	-1.011	-1.004	-0.996	-0.988	-0.979	-0.971	-0.962	-0.955	-0.946	-0.938	-0.930	-0.922	-0.914	-0.906	-0.899	-0.891	-0.885	-0.876	-0.870	-0.864	-0.858	-0.850	-0.844	-0.839	-0.832	-0.828	-0.822	-0.818	-0.812	-0.809	-0.805	-0.801	-0.798	-0.795	-0.792	-0.790	-0.788	-0.786	-0.784	-0.782	-0.781	-0.781	-0.779	-0.779	-0.779	-0.779	-0.779	-0.779	-0.780	-0.780	-0.780	-0.781	-0.782	-0.782	-0.784	-0.785	-0.788	-0.788	-0.789	-0.791	-0.791	-0.792	-0.795	-0.795	-0.798	-0.798	-0.800	-0.801	-0.802	-0.804	-0.804	-0.806	-0.806	-0.808	-0.809	-0.810	-0.810	-0.811	-0.811	-0.812	-0.811	-0.812	-0.812	-0.812	-0.814	-0.812	-0.814	-0.812	-0.812	-0.812	-0.814	-0.812	-0.811	-0.811	-0.811	-0.811	-0.811	-0.812	-0.812	-0.811	-0.811	-0.812	-0.811	-0.812	-0.814	-0.814	-0.815	-0.816	-0.818	-0.818	-0.820	-0.822	-0.825	-0.826	-0.829	-0.832	-0.835	-0.840	-0.842	-0.848	-0.852	-0.858	-0.862	-0.868	-0.872	-0.880	-0.886	-0.892	-0.899	-0.908	-0.915	-0.922	-0.931	-0.940	-0.949	-0.958	-0.966	-0.976	-0.985	-0.996	-1.006	-1.016	-1.026	-1.036	-1.048	-1.059	-1.069	-1.080	-1.091	-1.102	-1.112	-1.122	-1.134	-1.144	-1.154	-1.164	-1.174	-1.184	-1.192	-1.202	-1.211	-1.219	-1.228	-1.236	-1.244	-1.250	-1.258	-1.264	-1.270	-1.276	-1.281	-1.286	-1.291	-1.296	-1.299	-1.302	-1.305	-1.308	-1.309	-1.312	-1.312	-1.312	-1.314	-1.312	-1.311	-1.311	-1.309	-1.308	-1.306	-1.304	-1.301	-1.298	-1.294	-1.291	-1.286	-1.282	-1.279	-1.272	-1.269	-1.264	-1.258	-1.251	-1.246	-1.241	-1.235	-1.229	-1.222	-1.216	-1.210	-1.202	-1.196	-1.190	-1.182	-1.176	-1.170	-1.162	-1.155	-1.150	-1.142	-1.135	-1.129	-1.121	-1.115	-1.108	-1.100	-1.094	-1.086	-1.079	-1.072	-1.066	-1.058	-1.051	-1.044	-1.038	-1.030	-1.022	-1.014	-1.006	-1.000	-0.992	-0.984	-0.976	-0.969	-0.960	-0.952	-0.944	-0.936	-0.928	-0.919	-0.911	-0.901	-0.892	-0.884	-0.874	-0.865	-0.855	-0.845	-0.835	-0.824	-0.815	-0.804	-0.792	-0.782	-0.771	-0.760	-0.750	-0.739	-0.728	-0.715	-0.705	-0.692	-0.680	-0.670	-0.658	-0.646	-0.634	-0.622	-0.610	-0.600	-0.588	-0.576	-0.564	-0.555	-0.544	-0.532	-0.521	-0.510	-0.500	-0.489	-0.480	-0.470	-0.460	-0.450	-0.441	-0.432	-0.424	-0.416	-0.408	-0.400	-0.394	-0.385	-0.380	-0.374	-0.366	-0.361	-0.355	-0.351	-0.345	-0.340	-0.336	-0.332	-0.329	-0.326	-0.322	-0.319	-0.316	-0.314	-0.311	-0.309	-0.306	-0.302	-0.301	-0.300	-0.298	-0.296	-0.294	-0.292	-0.291	-0.290	-0.289	-0.288	-0.285	-0.284	-0.282	-0.280	-0.279	-0.278	-0.275	-0.274	-0.271	-0.269	-0.266	-0.264	-0.262	-0.260	-0.256	-0.254	-0.251	-0.248	-0.245	-0.241	-0.239	-0.235	-0.231	-0.228	-0.225	-0.220	-0.218	-0.212	-0.209	-0.204	-0.200	-0.194	-0.190	-0.184	-0.180	-0.174	-0.169	-0.164	-0.158	-0.151	-0.145	-0.139	-0.132	-0.125	-0.119	-0.112	-0.105	-0.098	-0.090	-0.081	-0.074	-0.065	-0.058	-0.049	-0.040	-0.031	-0.021	-0.012	-0.002	0.008	0.016	0.026	0.038	0.046	0.058	0.068	0.079	0.089	0.099	0.109	0.119	0.129	0.140	0.149	0.159	0.168	0.178	0.186	0.194	0.202	0.211	0.219	0.225	0.232	0.239	0.245	0.250	0.255	0.259	0.262	0.265	0.266	0.269	0.269	0.270	0.269	0.268	0.266	0.262	0.259	0.255	0.251	0.246	0.240	0.232	0.225	0.216	0.208	0.199	0.189	0.178	0.168	0.156	0.144	0.132	0.119	0.108	0.094	0.080	0.066	0.052	0.039	0.024	0.010	-0.004	-0.018	-0.031	-0.044	-0.058	-0.071	-0.084	-0.098	-0.110	-0.122	-0.134	-0.144	-0.155	-0.165	-0.174	-0.184	-0.191	-0.200	-0.206	-0.214	-0.220	-0.225	-0.230	-0.234	-0.239	-0.241	-0.242	-0.244	-0.245	-0.246	-0.246	-0.245	-0.244	-0.242	-0.240	-0.239	-0.236	-0.232	-0.230	-0.226	-0.221	-0.218	-0.214	-0.210	-0.205	-0.200	-0.196	-0.192	-0.189	-0.185	-0.181	-0.179	-0.175	-0.172	-0.171	-0.169	-0.168	-0.168	-0.168	-0.168	-0.170	-0.170	-0.174	-0.175	-0.180	-0.184	-0.189	-0.194	-0.199	-0.206	-0.212	-0.221	-0.230	-0.240	-0.250	-0.260	-0.271	-0.282	-0.295	-0.308	-0.320	-0.334	-0.348	-0.360	-0.375	-0.389	-0.404	-0.418	-0.432	-0.448	-0.461	-0.476	-0.490	-0.502	-0.518	-0.531	-0.544	-0.556	-0.568	-0.580	-0.591	-0.601	-0.611	-0.620	-0.629	-0.638	-0.644	-0.650	-0.655	-0.660	-0.664	-0.668	-0.670	-0.672	-0.674	-0.674	-0.671	-0.670	-0.668	-0.664	-0.660	-0.655	-0.650	-0.642	-0.636	-0.628	-0.619	-0.610	-0.600	-0.590	-0.579	-0.566	-0.554	-0.541	-0.528	-0.514	-0.500	-0.485	-0.470	-0.455	-0.440	-0.424	-0.408	-0.391	-0.374	-0.358	-0.341	-0.325	-0.306	-0.290	-0.274	-0.256	-0.241	-0.224	-0.208	-0.192	-0.176	-0.161	-0.145	-0.131	-0.116	-0.101	-0.088	-0.075	-0.062	-0.049	-0.038	-0.025	-0.015	-0.004	0.006	0.015	0.025	0.032	0.040	0.048	0.052	0.059	0.064	0.069	0.072	0.075	0.079	0.081	0.081	0.082	0.084	0.082	0.081	0.081	0.079	0.076	0.074	0.071	0.068	0.064	0.060	0.055	0.050	0.045	0.041	0.035	0.031	0.026	0.020	0.015	0.010	0.005	0.000	-0.005	-0.009	-0.014	-0.018	-0.021	-0.025	-0.028	-0.030	-0.032	-0.035	-0.034	-0.035	-0.035	-0.035	-0.034	-0.031	-0.029	-0.026	-0.022	-0.019	-0.014	-0.009	-0.001	0.005	0.012	0.020	0.029	0.036	0.048	0.056	0.066	0.078	0.089	0.100	0.112	0.124	0.136	0.149	0.162	0.176	0.189	0.202	0.215	0.229	0.241	0.255	0.266	0.280	0.291	0.304	0.315	0.326	0.336	0.346	0.355	0.365	0.372	0.381	0.388	0.394	0.399	0.404	0.406	0.410	0.412	0.414	0.414	0.412	0.411	0.408	0.404	0.400	0.395	0.389	0.381	0.374	0.364	0.354	0.344	0.331	0.319	0.306	0.292	0.279	0.262	0.246	0.231	0.214	0.196	0.179	0.160	0.142	0.122	0.105	0.085	0.066	0.046	0.028	0.008	-0.011	-0.031	-0.050	-0.070	-0.089	-0.106	-0.125	-0.142	-0.160	-0.176	-0.194	-0.210	-0.226	-0.240	-0.256	-0.269	-0.281	-0.295	-0.305	-0.318	-0.328	-0.336	-0.346	-0.354	-0.361	-0.369	-0.374	-0.380	-0.384	-0.388	-0.390	-0.392	-0.394	-0.395	-0.395	-0.394	-0.392	-0.390	-0.388	-0.385	-0.381	-0.376	-0.371	-0.366	-0.360	-0.351	-0.345	-0.338	-0.329	-0.320	-0.311	-0.301	-0.291	-0.281	-0.271	-0.261	-0.250	-0.239	-0.228	-0.216	-0.205	-0.192	-0.181	-0.170	-0.159	-0.148	-0.135	-0.124	-0.112	-0.101	-0.091	-0.081	-0.070	-0.060	-0.051	-0.040	-0.031	-0.024	-0.015	-0.008	0.000	0.006	0.014	0.020	0.025	0.029	0.034	0.038	0.041	0.044	0.046	0.049	0.049	0.050	0.050	0.050	0.049	0.048	0.046	0.042	0.040	0.038	0.034	0.030	0.026	0.021	0.018	0.011	0.006	0.000	-0.005	-0.011	-0.018	-0.022	-0.029	-0.036	-0.042	-0.049	-0.056	-0.061	-0.068	-0.072	-0.078	-0.084	-0.089	-0.094	-0.100	-0.104	-0.109	-0.112	-0.116	-0.120	-0.124	-0.128	-0.130	-0.132	-0.136	-0.138	-0.140	-0.142	-0.142	-0.145	-0.146	-0.146	-0.149	-0.150	-0.150	-0.150	-0.151	-0.151	-0.152	-0.152	-0.154	-0.155	-0.156	-0.158	-0.158	-0.160	-0.161	-0.162	-0.165	-0.169	-0.171	-0.174	-0.178	-0.181	-0.185	-0.190	-0.195	-0.200	-0.205	-0.211	-0.219	-0.226	-0.232	-0.240	-0.249	-0.258	-0.265	-0.275	-0.285	-0.295	-0.305	-0.315	-0.326	-0.336	-0.348	-0.358	-0.369	-0.381	-0.392	-0.402	-0.415	-0.426	-0.438	-0.449	-0.459	-0.470	-0.480	-0.491	-0.501	-0.510	-0.519	-0.528	-0.536	-0.542	-0.551	-0.556	-0.564	-0.570	-0.574	-0.579	-0.582	-0.585	-0.586	-0.589	-0.590	-0.591	-0.590	-0.590	-0.588	-0.585	-0.582	-0.578	-0.572	-0.569	-0.562	-0.556	-0.549	-0.540	-0.532	-0.524	-0.515	-0.504	-0.494	-0.482	-0.471	-0.459	-0.448	-0.434	-0.421	-0.409	-0.395	-0.380	-0.368	-0.352	-0.338	-0.322	-0.309	-0.294	-0.278	-0.262	-0.246	-0.230	-0.215	-0.199	-0.184	-0.168	-0.151	-0.136	-0.120	-0.105	-0.089	-0.074	-0.059	-0.044	-0.028	-0.012	0.001	0.018	0.031	0.045	0.060	0.074	0.086	0.100	0.114	0.126	0.140	0.152	0.164	0.176	0.188	0.199	0.209	0.220	0.230	0.240	0.250	0.259	0.269	0.276	0.284	0.291	0.299	0.304	0.311	0.316	0.321	0.326	0.330	0.334	0.336	0.339	0.341	0.342	0.344	0.344	0.344	0.344	0.342	0.341	0.339	0.336	0.332	0.329	0.325	0.320	0.315	0.310	0.304	0.298	0.291	0.284	0.276	0.269	0.260	0.252	0.244	0.235	0.226	0.218	0.209	0.199	0.190	0.181	0.171	0.164	0.154	0.145	0.136	0.129	0.120	0.111	0.104	0.096	0.090	0.082	0.076	0.070	0.065	0.060	0.055	0.051	0.048	0.045	0.044	0.041	0.039	0.038	0.039	0.039	0.040	0.041	0.042	0.044	0.046	0.050	0.052	0.058	0.062	0.066	0.071	0.076	0.081	0.088	0.094	0.100	0.106	0.112	0.119	0.126	0.132	0.139	0.145	0.152	0.159	0.165	0.171	0.178	0.184	0.189	0.194	0.200	0.204	0.209	0.212	0.216	0.219	0.222	0.225	0.228	0.229	0.231	0.232	0.232	0.234	0.232	0.234	0.234	0.231	0.230	0.230	0.228	0.225	0.222	0.220	0.219	0.216	0.212	0.210	0.206	0.204	0.200	0.196	0.192	0.189	0.186	0.184	0.180	0.176	0.175	0.172	0.171	0.169	0.169	0.166	0.166	0.166	0.165	0.166	0.168	0.170	0.171	0.175	0.178	0.182	0.186	0.190	0.196	0.202	0.209	0.218	0.226	0.234	0.242	0.254	0.264	0.274	0.286	0.299	0.311	0.325	0.339	0.354	0.368	0.382	0.399	0.415	0.431	0.449	0.465	0.482	0.500	0.518	0.535	0.552	0.571	0.589	0.606	0.624	0.642	0.660	0.678	0.695	0.712	0.729	0.745	0.761	0.776	0.791	0.805	0.820	0.834	0.846	0.858	0.870	0.881	0.891	0.900	0.910	0.918	0.925	0.931	0.936	0.942	0.948	0.951	0.954	0.956	0.959	0.960	0.960	0.960	0.959	0.958	0.956	0.954	0.952	0.949	0.945	0.941	0.936	0.932	0.928	0.922	0.918	0.912	0.908	0.901	0.896	0.891	0.885	0.881	0.875	0.870	0.866	0.862	0.859	0.854	0.851	0.848	0.845	0.842	0.840	0.839	0.838	0.836	0.835	0.834	0.835	0.835	0.835	0.838	0.838	0.839	0.841	0.842	0.846	0.849	0.851	0.854	0.856	0.860	0.864	0.868	0.871	0.875	0.878	0.882	0.885	0.889	0.892	0.895	0.898	0.900	0.901	0.905	0.906	0.908	0.909	0.910	0.910	0.910	0.910	0.910	0.909	0.908	0.905	0.902	0.900	0.898	0.894	0.890	0.885	0.880	0.874	0.868	0.862	0.855	0.849	0.840	0.832	0.824	0.815	0.806	0.796	0.788	0.778	0.766	0.756	0.745	0.734	0.722	0.711	0.700	0.688	0.676	0.664	0.651	0.640	0.628	0.615	0.602	0.591	0.579	0.566	0.554	0.542	0.531	0.519	0.507	0.496	0.485	0.475	0.462	0.452	0.442	0.432	0.422	0.412	0.405	0.395	0.386	0.378	0.370	0.362	0.355	0.346	0.340	0.334	0.328	0.321	0.316	0.311	0.305	0.300	0.298	0.292	0.289	0.285	0.282	0.280	0.276	0.275	0.272	0.270	0.269	0.268	0.266	0.265	0.265	0.264	0.262	0.264	0.262	0.262	0.262	0.261	0.261	0.262	0.261	0.262	0.262	0.261	0.262	0.262	0.262	0.262	0.261	0.262	0.261	0.261	0.260	0.259	0.259	0.258	0.256	0.255	0.254	0.252	0.251	0.249	0.248	0.245	0.244	0.241	0.239	0.236	0.234	0.231	0.228	0.226	0.222	0.219	0.216	0.214	0.210	0.206	0.202	0.200	0.198	0.194	0.190	0.186	0.184	0.180	0.176	0.174	0.170	0.168	0.164	0.160	0.158	0.155	0.151	0.149	0.146	0.144	0.140	0.139	0.136	0.135	0.131	0.131	0.130	0.129	0.128	0.126	0.125	0.124	0.125	0.124	0.124	0.124	0.125	0.126	0.126	0.128	0.130	0.132	0.134	0.138	0.140	0.144	0.148	0.152	0.158	0.161	0.168	0.172	0.180	0.186	0.195	0.202	0.211	0.221	0.231	0.241	0.252	0.264	0.275	0.288	0.301	0.314	0.328	0.342	0.358	0.374	0.390	0.406	0.422	0.440	0.459	0.476	0.495	0.515	0.532	0.552	0.572	0.591	0.612	0.632	0.652	0.674	0.694	0.714	0.735	0.755	0.775	0.796	0.816	0.836	0.856	0.875	0.895	0.912	0.931	0.950	0.968	0.985	1.002	1.019	1.036	1.051	1.066	1.081	1.096	1.109	1.122	1.136	1.148	1.160	1.171	1.182	1.192	1.202	1.212	1.221	1.231	1.240	1.248	1.255	1.262	1.269	1.276	1.284	1.290	1.295	1.302	1.309	1.314	1.320	1.325	1.331	1.338	1.344	1.350	1.356	1.361	1.368	1.375	1.381	1.388	1.395	1.402	1.411	1.419	1.426	1.435	1.444	1.454	1.462	1.472	1.482	1.494	1.504	1.516	1.528	1.540	1.554	1.566	1.580	1.592	1.606	1.620	1.635	1.649	1.665	1.680	1.695	1.710	1.725	1.741	1.758	1.774	1.789	1.805	1.821	1.839	1.855	1.871	1.886	1.902	1.919	1.935	1.950	1.966	1.980	1.996	2.011	2.026	2.040	2.054	2.068	2.081	2.095	2.108	2.120	2.132	2.144	2.156	2.166	2.178	2.188	2.198	2.208	2.216	2.224	2.232	2.240	2.246	2.254	2.260	2.266	2.270	2.276	2.280	2.284	2.289	2.291	2.294	2.296	2.298	2.300	2.300	2.300	2.300	2.300	2.299	2.298	2.295	2.294	2.291	2.288	2.284	2.280	2.276	2.271	2.266	2.261	2.255	2.249	2.242	2.236	2.229	2.221	2.214	2.205	2.198	2.189	2.180	2.170	2.161	2.152	2.142	2.132	2.121	2.111	2.101	2.090	2.079	2.068	2.058	2.046	2.034	2.022	2.010	1.999	1.986	1.974	1.961	1.949	1.936	1.922	1.910	1.896	1.884	1.870	1.856	1.842	1.829	1.815	1.800	1.786	1.772	1.756	1.742	1.726	1.712	1.696	1.681	1.666	1.650	1.635	1.619	1.602	1.586	1.571	1.555	1.538	1.522	1.506	1.490	1.474	1.459	1.441	1.426	1.411	1.395	1.380	1.364	1.348	1.334	1.319	1.304	1.290	1.275	1.261	1.248	1.235	1.221	1.209	1.196	1.185	1.174	1.161	1.151	1.140	1.130	1.121	1.111	1.102	1.094	1.085	1.078	1.070	1.062	1.055	1.049	1.042	1.036	1.030	1.025	1.019	1.014	1.009	1.004	1.000	0.994	0.990	0.985	0.981	0.978	0.972	0.969	0.964	0.960	0.955	0.951	0.946	0.941	0.938	0.932	0.929	0.924	0.920	0.915	0.910	0.906	0.901	0.896	0.891	0.886	0.882	0.876	0.872	0.868	0.864	0.860	0.855	0.851	0.846	0.842	0.839	0.836	0.832	0.830	0.828	0.824	0.822	0.821	0.819	0.819	0.818	0.818	0.818	0.818	0.818	0.819	0.820	0.821	0.822	0.826	0.829	0.831	0.835	0.838	0.842	0.848	0.851	0.856	0.861	0.868	0.872	0.878	0.885	0.890	0.898	0.904	0.911	0.918	0.925	0.932	0.940	0.948	0.954	0.962	0.969	0.976	0.984	0.992	0.999	1.008	1.015	1.022	1.029	1.036	1.042	1.050	1.058	1.065	1.072	1.079	1.086	1.092	1.099	1.105	1.110	1.118	1.124	1.129	1.135	1.140	1.145	1.151	1.156	1.161	1.165	1.170	1.175	1.179	1.184	1.188	1.191	1.194	1.198	1.200	1.204	1.206	1.210	1.211	1.214	1.215	1.216	1.218	1.219	1.220	1.219	1.219	1.218	1.219	1.216	1.215	1.212	1.210	1.208	1.204	1.201	1.196	1.192	1.188	1.182	1.176	1.170	1.162	1.156	1.149	1.141	1.131	1.122	1.114	1.104	1.094	1.084	1.071	1.061	1.048	1.036	1.024	1.011	0.998	0.982	0.970	0.955	0.940	0.925	0.910	0.895	0.879	0.864	0.846	0.831	0.815	0.798	0.781	0.764	0.749	0.731	0.714	0.699	0.681	0.664	0.648	0.631	0.615	0.598	0.581	0.565	0.550	0.534	0.519	0.504	0.488	0.474	0.460	0.445	0.431	0.418	0.405	0.392	0.380	0.368	0.356	0.345	0.334	0.322	0.312	0.302	0.294	0.285	0.275	0.268	0.260	0.252	0.245	0.239	0.231	0.226	0.220	0.214	0.209	0.205	0.200	0.196	0.192	0.189	0.186	0.182	0.180	0.178	0.174	0.172	0.170	0.168	0.166	0.165	0.162	0.161	0.160	0.158	0.158	0.156	0.155	0.154	0.152	0.151	0.151	0.150	0.149	0.149	0.148	0.146	0.145	0.145	0.142	0.142	0.140	0.140	0.138	0.138	0.135	0.134	0.132	0.130	0.129	0.128	0.126	0.125	0.122	0.121	0.120	0.118	0.115	0.114	0.112	0.111	0.109	0.108	0.106	0.104	0.102	0.101	0.099	0.096	0.096	0.095	0.092	0.091	0.090	0.089	0.088	0.086	0.085	0.085	0.082	0.082	0.081	0.081	0.081	0.080	0.080	0.080	0.080	0.080	0.080	0.081	0.080	0.081	0.082	0.084	0.084	0.086	0.086	0.089	0.090	0.092	0.094	0.095	0.098	0.099	0.101	0.104	0.106	0.108	0.110	0.112	0.115	0.118	0.120	0.122	0.125	0.128	0.129	0.131	0.132	0.135	0.136	0.138	0.139	0.139	0.140	0.140	0.141	0.140	0.140	0.139	0.138	0.136	0.134	0.131	0.129	0.126	0.122	0.118	0.112	0.108	0.102	0.096	0.091	0.082	0.076	0.069	0.060	0.051	0.042	0.032	0.022	0.012	0.001	-0.009	-0.021	-0.031	-0.044	-0.056	-0.068	-0.080	-0.094	-0.105	-0.119	-0.130	-0.144	-0.156	-0.169	-0.180	-0.191	-0.204	-0.215	-0.226	-0.238	-0.249	-0.258	-0.268	-0.278	-0.285	-0.294	-0.301	-0.309	-0.316	-0.321	-0.328	-0.332	-0.338	-0.341	-0.344	-0.346	-0.348	-0.349	-0.350	-0.350	-0.350	-0.349	-0.348	-0.345	-0.342	-0.340	-0.336	-0.332	-0.329	-0.324	-0.320	-0.316	-0.311	-0.305	-0.300	-0.296	-0.290	-0.285	-0.281	-0.278	-0.272	-0.268	-0.264	-0.260	-0.256	-0.254	-0.251	-0.249	-0.246	-0.246	-0.246	-0.246	-0.246	-0.249	-0.251	-0.252	-0.256	-0.260	-0.265	-0.271	-0.278	-0.284	-0.292	-0.301	-0.309	-0.319	-0.330	-0.340	-0.354	-0.365	-0.378	-0.392	-0.406	-0.421	-0.436	-0.451	-0.468	-0.484	-0.500	-0.519	-0.536	-0.554	-0.571	-0.590	-0.606	-0.625	-0.644	-0.662	-0.680	-0.699	-0.716	-0.735	-0.752	-0.770	-0.786	-0.805	-0.821	-0.836	-0.852	-0.870	-0.885	-0.899	-0.914	-0.928	-0.941	-0.955	-0.968	-0.980	-0.991	-1.004	-1.014	-1.025	-1.034	-1.044	-1.052	-1.061	-1.070	-1.076	-1.082	-1.089	-1.095	-1.101	-1.105	-1.110	-1.114	-1.118	-1.121	-1.125	-1.128	-1.130	-1.131	-1.132	-1.134	-1.135	-1.136	-1.136	-1.135	-1.135	-1.134	-1.134	-1.131	-1.131	-1.130	-1.128	-1.125	-1.121	-1.118	-1.115	-1.111	-1.109	-1.104	-1.100	-1.095	-1.091	-1.086	-1.081	-1.078	-1.071	-1.066	-1.060	-1.055	-1.050	-1.044	-1.039	-1.032	-1.028	-1.021	-1.015	-1.010	-1.002	-0.999	-0.992	-0.986	-0.981	-0.975	-0.969	-0.964	-0.959	-0.952	-0.949	-0.944	-0.939	-0.935	-0.930	-0.926	-0.921	-0.918	-0.915	-0.911	-0.909	-0.906	-0.904	-0.901	-0.899	-0.896	-0.895	-0.895	-0.892	-0.892	-0.890	-0.889	-0.890	-0.889	-0.888	-0.888	-0.888	-0.888	-0.888	-0.888	-0.888	-0.888	-0.888	-0.888	-0.888	-0.886	-0.888	-0.886	-0.885	-0.885	-0.884	-0.882	-0.880	-0.878	-0.875	-0.872	-0.869	-0.865	-0.861	-0.858	-0.851	-0.846	-0.840	-0.834	-0.826	-0.819	-0.810	-0.801	-0.791	-0.782	-0.771	-0.760	-0.748	-0.736	-0.724	-0.710	-0.696	-0.681	-0.666	-0.650	-0.635	-0.618	-0.600	-0.582	-0.565	-0.546	-0.528	-0.509	-0.490	-0.471	-0.451	-0.431	-0.411	-0.392	-0.372	-0.354	-0.334	-0.315	-0.296	-0.276	-0.259	-0.241	-0.222	-0.206	-0.189	-0.172	-0.158	-0.142	-0.128	-0.115	-0.102	-0.090	-0.079	-0.069	-0.060	-0.051	-0.044	-0.038	-0.031	-0.026	-0.022	-0.019	-0.018	-0.016	-0.018	-0.019	-0.020	-0.022	-0.026	-0.030	-0.036	-0.041	-0.049	-0.056	-0.064	-0.072	-0.082	-0.092	-0.102	-0.112	-0.124	-0.135	-0.148	-0.159	-0.171	-0.182	-0.194	-0.206	-0.218	-0.230	-0.241	-0.252	-0.265	-0.275	-0.285	-0.295	-0.305	-0.314	-0.321	-0.329	-0.336	-0.342	-0.349	-0.351	-0.356	-0.360	-0.361	-0.364	-0.364	-0.365	-0.364	-0.362	-0.359	-0.356	-0.352	-0.348	-0.342	-0.336	-0.329	-0.321	-0.314	-0.306	-0.296	-0.286	-0.276	-0.265	-0.254	-0.242	-0.230	-0.219	-0.206	-0.194	-0.180	-0.168	-0.155	-0.144	-0.130	-0.119	-0.105	-0.094	-0.081	-0.070	-0.059	-0.048	-0.038	-0.028	-0.018	-0.009	0.000	0.008	0.015	0.021	0.028	0.034	0.038	0.042	0.045	0.048	0.050	0.051	0.051	0.051	0.051	0.049	0.046	0.044	0.039	0.035	0.030	0.024	0.018	0.010	0.002	-0.005	-0.015	-0.024	-0.034	-0.045	-0.055	-0.066	-0.078	-0.090	-0.102	-0.115	-0.129	-0.142	-0.155	-0.170	-0.184	-0.199	-0.212	-0.228	-0.244	-0.259	-0.274	-0.289	-0.304	-0.319	-0.334	-0.350	-0.364	-0.379	-0.394	-0.409	-0.424	-0.438	-0.451	-0.466	-0.480	-0.494	-0.506	-0.520	-0.532	-0.546	-0.558	-0.569	-0.580	-0.591	-0.604	-0.614	-0.622	-0.632	-0.642	-0.651	-0.659	-0.668	-0.675	-0.682	-0.689	-0.694	-0.699	-0.704	-0.709	-0.712	-0.716	-0.720	-0.722	-0.722	-0.725	-0.726	-0.726	-0.726	-0.725	-0.725	-0.724	-0.722	-0.719	-0.718	-0.714	-0.710	-0.708	-0.704	-0.699	-0.694	-0.691	-0.686	-0.681	-0.675	-0.670	-0.664	-0.660	-0.654	-0.648	-0.642	-0.636	-0.631	-0.626	-0.621	-0.616	-0.611	-0.606	-0.601	-0.598	-0.594	-0.589	-0.585	-0.581	-0.578	-0.576	-0.572	-0.571	-0.569	-0.568	-0.566	-0.565	-0.564	-0.565	-0.564	-0.564	-0.565	-0.566	-0.568	-0.569	-0.571	-0.574	-0.576	-0.579	-0.581	-0.584	-0.588	-0.591	-0.595	-0.599	-0.604	-0.608	-0.610	-0.615	-0.620	-0.624	-0.629	-0.632	-0.638	-0.641	-0.646	-0.650	-0.654	-0.658	-0.661	-0.666	-0.670	-0.674	-0.678	-0.681	-0.684	-0.686	-0.690	-0.692	-0.694	-0.698	-0.699	-0.701	-0.702	-0.704	-0.705	-0.705	-0.706	-0.706	-0.706	-0.706	-0.705	-0.705	-0.704	-0.702	-0.701	-0.700	-0.698	-0.696	-0.694	-0.691	-0.689	-0.685	-0.682	-0.679	-0.676	-0.672	-0.669	-0.665	-0.661	-0.655	-0.651	-0.646	-0.642	-0.638	-0.632	-0.628	-0.622	-0.619	-0.614	-0.609	-0.604	-0.598	-0.594	-0.589	-0.585	-0.579	-0.575	-0.570	-0.566	-0.561	-0.556	-0.552	-0.548	-0.545	-0.541	-0.538	-0.535	-0.532	-0.529	-0.526	-0.525	-0.522	-0.520	-0.519	-0.518	-0.516	-0.516	-0.515	-0.515	-0.515	-0.516	-0.516	-0.518	-0.518	-0.520	-0.521	-0.522	-0.524	-0.526	-0.529	-0.531	-0.534	-0.538	-0.539	-0.542	-0.546	-0.550	-0.552	-0.556	-0.561	-0.564	-0.568	-0.571	-0.575	-0.579	-0.582	-0.588	-0.590	-0.594	-0.598	-0.601	-0.604	-0.608	-0.610	-0.614	-0.616	-0.620	-0.622	-0.625	-0.628	-0.631	-0.634	-0.635	-0.638	-0.640	-0.642	-0.646	-0.648	-0.650	-0.652	-0.654	-0.656	-0.659	-0.661	-0.664	-0.666	-0.669	-0.671	-0.674	-0.678	-0.680	-0.684	-0.688	-0.691	-0.695	-0.699	-0.702	-0.706	-0.711	-0.715	-0.720	-0.725	-0.731	-0.736	-0.742	-0.749	-0.755	-0.762	-0.769	-0.775	-0.782	-0.790	-0.798	-0.806	-0.814	-0.821	-0.830	-0.838	-0.846	-0.855	-0.864	-0.872	-0.880	-0.889	-0.898	-0.906	-0.914	-0.924	-0.931	-0.940	-0.948	-0.956	-0.964	-0.971	-0.979	-0.986	-0.992	-1.001	-1.008	-1.014	-1.020	-1.025	-1.031	-1.038	-1.042	-1.046	-1.050	-1.055	-1.059	-1.062	-1.065	-1.069	-1.072	-1.074	-1.076	-1.078	-1.080	-1.081	-1.081	-1.082	-1.082	-1.082	-1.084	-1.084	-1.082	-1.082	-1.081	-1.081	-1.079	-1.079	-1.078	-1.076	-1.075	-1.074	-1.071	-1.070	-1.069	-1.068	-1.066	-1.065	-1.064	-1.062	-1.060	-1.060	-1.059	-1.058	-1.058	-1.055	-1.055	-1.055	-1.054	-1.055	-1.054	-1.055	-1.054	-1.054	-1.055	-1.055	-1.056	-1.058	-1.058	-1.060	-1.061	-1.062	-1.065	-1.066	-1.069	-1.071	-1.072	-1.075	-1.078	-1.080	-1.082	-1.085	-1.088	-1.091	-1.095	-1.098	-1.101	-1.105	-1.108	-1.111	-1.115	-1.118	-1.121	-1.125	-1.129	-1.132	-1.138	-1.140	-1.144	-1.148	-1.152	-1.156	-1.160	-1.164	-1.168	-1.171	-1.176	-1.180	-1.185	-1.189	-1.192	-1.198	-1.202	-1.206	-1.210	-1.215	-1.219	-1.222	-1.228	-1.232	-1.236	-1.241	-1.245	-1.250	-1.255	-1.259	-1.262	-1.268	-1.271	-1.274	-1.279	-1.282	-1.286	-1.290	-1.294	-1.296	-1.300	-1.302	-1.305	-1.308	-1.310	-1.312	-1.314	-1.315	-1.316	-1.316	-1.318	-1.318	-1.318	-1.318	-1.315	-1.315	-1.314	-1.311	-1.309	-1.306	-1.304	-1.300	-1.298	-1.292	-1.289	-1.284	-1.280	-1.274	-1.269	-1.262	-1.256	-1.250	-1.244	-1.236	-1.229	-1.222	-1.215	-1.208	-1.200	-1.191	-1.185	-1.176	-1.169	-1.160	-1.152	-1.145	-1.138	-1.130	-1.121	-1.115	-1.106	-1.099	-1.091	-1.085	-1.078	-1.071	-1.065	-1.058	-1.051	-1.045	-1.039	-1.032	-1.028	-1.021	-1.016	-1.010	-1.006	-1.001	-0.996	-0.991	-0.986	-0.981	-0.978	-0.974	-0.970	-0.966	-0.962	-0.958	-0.954	-0.950	-0.946	-0.944	-0.940	-0.936	-0.932	-0.929	-0.925	-0.921	-0.918	-0.914	-0.911	-0.908	-0.902	-0.899	-0.895	-0.892	-0.889	-0.885	-0.881	-0.878	-0.874	-0.870	-0.866	-0.862	-0.859	-0.855	-0.851	-0.848	-0.844	-0.840	-0.838	-0.834	-0.830	-0.826	-0.824	-0.819	-0.816	-0.812	-0.810	-0.806	-0.804	-0.801	-0.798	-0.795	-0.792	-0.789	-0.788	-0.785	-0.782	-0.780	-0.779	-0.778	-0.776	-0.775	-0.774	-0.771	-0.770	-0.770	-0.770	-0.769	-0.769	-0.769	-0.769	-0.769	-0.770	-0.771	-0.771	-0.772	-0.774	-0.776	-0.779	-0.780	-0.782	-0.785	-0.789	-0.791	-0.795	-0.799	-0.802	-0.808	-0.811	-0.816	-0.821	-0.826	-0.832	-0.838	-0.845	-0.851	-0.858	-0.865	-0.871	-0.879	-0.886	-0.894	-0.901	-0.909	-0.916	-0.925	-0.934	-0.942	-0.951	-0.960	-0.970	-0.979	-0.986	-0.996	-1.006	-1.014	-1.022	-1.031	-1.040	-1.049	-1.058	-1.066	-1.074	-1.081	-1.090	-1.098	-1.105	-1.112	-1.118	-1.125	-1.131	-1.138	-1.144	-1.148	-1.154	-1.159	-1.162	-1.165	-1.170	-1.172	-1.175	-1.178	-1.179	-1.180	-1.181	-1.181	-1.181	-1.180	-1.179	-1.178	-1.175	-1.174	-1.170	-1.168	-1.162	-1.159	-1.155	-1.150	-1.145	-1.140	-1.134	-1.126	-1.121	-1.114	-1.108	-1.100	-1.092	-1.084	-1.076	-1.068	-1.060	-1.051	-1.044	-1.034	-1.024	-1.016	-1.008	-0.998	-0.989	-0.980	-0.970	-0.961	-0.952	-0.944	-0.934	-0.925	-0.916	-0.908	-0.899	-0.890	-0.881	-0.872	-0.864	-0.856	-0.849	-0.840	-0.831	-0.824	-0.815	-0.808	-0.800	-0.792	-0.785	-0.778	-0.770	-0.761	-0.754	-0.748	-0.740	-0.732	-0.726	-0.719	-0.711	-0.704	-0.696	-0.690	-0.681	-0.675	-0.668	-0.660	-0.652	-0.644	-0.636	-0.628	-0.621	-0.614	-0.605	-0.598	-0.588	-0.580	-0.572	-0.564	-0.555	-0.546	-0.539	-0.530	-0.521	-0.512	-0.505	-0.496	-0.488	-0.478	-0.470	-0.461	-0.454	-0.445	-0.438	-0.430	-0.421	-0.414	-0.406	-0.399	-0.391	-0.385	-0.378	-0.371	-0.365	-0.359	-0.352	-0.348	-0.342	-0.336	-0.332	-0.328	-0.324	-0.320	-0.316	-0.311	-0.309	-0.306	-0.302	-0.300	-0.299	-0.298	-0.295	-0.294	-0.292	-0.290	-0.290	-0.289	-0.289	-0.288	-0.288	-0.288	-0.286	-0.286	-0.286	-0.286	-0.286	-0.286	-0.286	-0.288	-0.289	-0.289	-0.289	-0.290	-0.289	-0.290	-0.290	-0.290	-0.290	-0.291	-0.291	-0.291	-0.291	-0.291	-0.291	-0.291	-0.291	-0.290	-0.290	-0.290	-0.289	-0.289	-0.289	-0.288	-0.286	-0.286	-0.285	-0.284	-0.284	-0.282	-0.281	-0.280	-0.279	-0.276	-0.275	-0.272	-0.271	-0.269	-0.265	-0.264	-0.260	-0.258	-0.255	-0.251	-0.248	-0.242	-0.239	-0.235	-0.230	-0.225	-0.220	-0.214	-0.210	-0.204	-0.196	-0.191	-0.184	-0.178	-0.170	-0.162	-0.155	-0.148	-0.138	-0.129	-0.120	-0.111	-0.102	-0.092	-0.084	-0.075	-0.065	-0.055	-0.045	-0.036	-0.025	-0.016	-0.006	0.002	0.012	0.022	0.031	0.040	0.048	0.056	0.064	0.072	0.080	0.086	0.094	0.099	0.104	0.109	0.114	0.118	0.120	0.122	0.125	0.125	0.125	0.125	0.125	0.122	0.121	0.118	0.114	0.110	0.104	0.099	0.092	0.084	0.078	0.069	0.059	0.050	0.041	0.030	0.019	0.008	-0.004	-0.016	-0.029	-0.041	-0.055	-0.068	-0.081	-0.095	-0.108	-0.121	-0.135	-0.149	-0.161	-0.176	-0.188	-0.201	-0.214	-0.226	-0.239	-0.250	-0.260	-0.270	-0.280	-0.291	-0.299	-0.308	-0.316	-0.324	-0.331	-0.338	-0.342	-0.348	-0.352	-0.356	-0.359	-0.362	-0.364	-0.365	-0.365	-0.366	-0.365	-0.365	-0.364	-0.362	-0.361	-0.358	-0.355	-0.351	-0.349	-0.344	-0.340	-0.336	-0.332	-0.328	-0.324	-0.320	-0.318	-0.312	-0.310	-0.306	-0.302	-0.301	-0.299	-0.296	-0.295	-0.295	-0.294	-0.294	-0.294	-0.295	-0.298	-0.299	-0.302	-0.306	-0.310	-0.315	-0.321	-0.328	-0.335	-0.342	-0.351	-0.359	-0.369	-0.380	-0.390	-0.402	-0.414	-0.426	-0.440	-0.452	-0.466	-0.480	-0.494	-0.509	-0.524	-0.538	-0.552	-0.568	-0.581	-0.598	-0.611	-0.626	-0.641	-0.654	-0.668	-0.681	-0.694	-0.706	-0.718	-0.729	-0.740	-0.751	-0.760	-0.769	-0.776	-0.784	-0.790	-0.796	-0.801	-0.805	-0.810	-0.812	-0.815	-0.815	-0.815	-0.815	-0.814	-0.812	-0.809	-0.805	-0.801	-0.796	-0.790	-0.784	-0.778	-0.769	-0.760	-0.751	-0.742	-0.732	-0.721	-0.711	-0.700	-0.689	-0.676	-0.665	-0.652	-0.639	-0.626	-0.614	-0.600	-0.586	-0.571	-0.558	-0.544	-0.530	-0.516	-0.502	-0.489	-0.475	-0.462	-0.450	-0.436	-0.424	-0.411	-0.399	-0.388	-0.375	-0.365	-0.354	-0.342	-0.332	-0.324	-0.314	-0.305	-0.295	-0.288	-0.279	-0.271	-0.264	-0.259	-0.252	-0.248	-0.242	-0.238	-0.234	-0.230	-0.226	-0.224	-0.220	-0.219	-0.218	-0.216	-0.216	-0.215	-0.215	-0.216	-0.216	-0.218	-0.219	-0.220	-0.224	-0.225	-0.228	-0.230	-0.232	-0.235	-0.239	-0.241	-0.245	-0.248	-0.250	-0.255	-0.256	-0.260	-0.264	-0.266	-0.269	-0.271	-0.274	-0.275	-0.276	-0.278	-0.280	-0.280	-0.281	-0.280	-0.280	-0.279	-0.278	-0.275	-0.272	-0.269	-0.266	-0.262	-0.258	-0.252	-0.246	-0.241	-0.234	-0.228	-0.219	-0.212	-0.202	-0.194	-0.184	-0.175	-0.164	-0.154	-0.142	-0.132	-0.120	-0.109	-0.098	-0.086	-0.074	-0.061	-0.049	-0.038	-0.025	-0.012	-0.001	0.010	0.021	0.032	0.044	0.054	0.064	0.074	0.082	0.091	0.099	0.106	0.112	0.119	0.124	0.128	0.132	0.135	0.138	0.140	0.140	0.139	0.139	0.138	0.135	0.131	0.128	0.121	0.115	0.108	0.100	0.092	0.084	0.072	0.064	0.052	0.040	0.028	0.015	0.001	-0.014	-0.028	-0.042	-0.058	-0.074	-0.089	-0.105	-0.121	-0.138	-0.155	-0.170	-0.186	-0.204	-0.220	-0.236	-0.252	-0.269	-0.284	-0.300	-0.316	-0.331	-0.345	-0.360	-0.374	-0.388	-0.401	-0.414	-0.426	-0.439	-0.450	-0.461	-0.470	-0.481	-0.490	-0.499	-0.506	-0.515	-0.522	-0.529	-0.535	-0.540	-0.545	-0.550	-0.554	-0.558	-0.561	-0.564	-0.566	-0.568	-0.569	-0.570	-0.569	-0.569	-0.569	-0.568	-0.568	-0.565	-0.562	-0.560	-0.556	-0.554	-0.550	-0.546	-0.541	-0.536	-0.531	-0.528	-0.521	-0.516	-0.510	-0.505	-0.499	-0.491	-0.485	-0.478	-0.471	-0.464	-0.458	-0.451	-0.444	-0.435	-0.429	-0.421	-0.414	-0.408	-0.401	-0.394	-0.386	-0.379	-0.372	-0.366	-0.360	-0.354	-0.349	-0.344	-0.339	-0.334	-0.330	-0.325	-0.321	-0.318	-0.315	-0.311	-0.310	-0.308	-0.306	-0.305	-0.305	-0.305	-0.305	-0.306	-0.306	-0.308	-0.310	-0.312	-0.315	-0.318	-0.321	-0.325	-0.329	-0.332	-0.339	-0.344	-0.349	-0.354	-0.359	-0.365	-0.371	-0.378	-0.384	-0.390	-0.396	-0.404	-0.410	-0.416	-0.422	-0.429	-0.434	-0.441	-0.446	-0.451	-0.458	-0.462	-0.468	-0.472	-0.476	-0.481	-0.485	-0.489	-0.492	-0.495	-0.499	-0.501	-0.504	-0.506	-0.507	-0.509	-0.511	-0.512	-0.514	-0.515	-0.515	-0.515	-0.515	-0.515	-0.516	-0.516	-0.516	-0.516	-0.516	-0.518	-0.518	-0.518	-0.519	-0.519	-0.521	-0.521	-0.524	-0.526	-0.528	-0.530	-0.532	-0.536	-0.539	-0.544	-0.548	-0.552	-0.558	-0.564	-0.570	-0.576	-0.582	-0.590	-0.599	-0.605	-0.615	-0.624	-0.632	-0.641	-0.650	-0.660	-0.671	-0.681	-0.691	-0.702	-0.712	-0.724	-0.732	-0.744	-0.754	-0.764	-0.774	-0.784	-0.792	-0.802	-0.810	-0.819	-0.826	-0.834	-0.840	-0.848	-0.854	-0.859	-0.862	-0.866	-0.870	-0.872	-0.874	-0.875	-0.875	-0.875	-0.874	-0.871	-0.869	-0.865	-0.860	-0.856	-0.850	-0.844	-0.836	-0.828	-0.819	-0.810	-0.800	-0.789	-0.778	-0.766	-0.754	-0.741	-0.728	-0.714	-0.700	-0.686	-0.671	-0.655	-0.640	-0.625	-0.609	-0.594	-0.578	-0.561	-0.545	-0.529	-0.514	-0.498	-0.480	-0.464	-0.449	-0.432	-0.416	-0.400	-0.385	-0.369	-0.354	-0.339	-0.325	-0.310	-0.295	-0.281	-0.268	-0.254	-0.241	-0.228	-0.215	-0.202	-0.190	-0.180	-0.168	-0.155	-0.145	-0.134	-0.124	-0.114	-0.102	-0.092	-0.084	-0.075	-0.065	-0.056	-0.049	-0.039	-0.031	-0.024	-0.016	-0.010	-0.001	0.004	0.011	0.018	0.022	0.028	0.034	0.039	0.044	0.048	0.052	0.056	0.060	0.062	0.065	0.068	0.070	0.071	0.072	0.074	0.075	0.075	0.076	0.076	0.075	0.075	0.074	0.071	0.070	0.068	0.065	0.061	0.059	0.055	0.050	0.046	0.042	0.036	0.032	0.029	0.022	0.018	0.011	0.006	0.000	-0.006	-0.011	-0.018	-0.022	-0.029	-0.035	-0.041	-0.048	-0.054	-0.059	-0.064	-0.069	-0.075	-0.079	-0.084	-0.089	-0.092	-0.096	-0.101	-0.102	-0.106	-0.109	-0.110	-0.111	-0.112	-0.112	-0.114	-0.114	-0.114	-0.112	-0.112	-0.110	-0.109	-0.106	-0.104	-0.100	-0.096	-0.094	-0.090	-0.085	-0.081	-0.076	-0.071	-0.065	-0.060	-0.055	-0.050	-0.044	-0.038	-0.032	-0.026	-0.021	-0.015	-0.010	-0.004	0.002	0.008	0.012	0.016	0.020	0.026	0.030	0.032	0.036	0.039	0.041	0.045	0.046	0.048	0.049	0.050	0.050	0.050	0.049	0.049	0.048	0.046	0.044	0.042	0.040	0.036	0.034	0.030	0.028	0.024	0.020	0.015	0.011	0.008	0.002	-0.002	-0.005	-0.010	-0.015	-0.019	-0.024	-0.028	-0.031	-0.032	-0.036	-0.039	-0.040	-0.042	-0.044	-0.045	-0.045	-0.045	-0.044	-0.042	-0.041	-0.038	-0.035	-0.030	-0.025	-0.019	-0.014	-0.006	0.001	0.010	0.019	0.029	0.039	0.049	0.061	0.074	0.086	0.101	0.116	0.131	0.146	0.162	0.180	0.198	0.215	0.234	0.251	0.270	0.289	0.309	0.328	0.346	0.366	0.385	0.406	0.425	0.445	0.464	0.482	0.501	0.519	0.538	0.554	0.571	0.589	0.605	0.620	0.636	0.650	0.664	0.676	0.689	0.701	0.712	0.722	0.731	0.740	0.748	0.755	0.761	0.766	0.771	0.775	0.779	0.781	0.782	0.784	0.784	0.785	0.784	0.782	0.780	0.778	0.775	0.771	0.768	0.762	0.759	0.752	0.748	0.742	0.736	0.731	0.725	0.719	0.712	0.706	0.700	0.694	0.688	0.681	0.676	0.671	0.666	0.660	0.656	0.652	0.648	0.644	0.640	0.636	0.635	0.631	0.630	0.628	0.626	0.626	0.626	0.626	0.628	0.628	0.629	0.630	0.632	0.634	0.636	0.638	0.641	0.644	0.648	0.651	0.655	0.659	0.662	0.668	0.671	0.676	0.681	0.686	0.690	0.695	0.699	0.702	0.708	0.711	0.716	0.720	0.724	0.726	0.730	0.732	0.735	0.738	0.739	0.741	0.742	0.742	0.744	0.744	0.744	0.741	0.741	0.739	0.736	0.734	0.731	0.726	0.722	0.718	0.712	0.708	0.700	0.694	0.686	0.679	0.671	0.662	0.652	0.642	0.634	0.624	0.614	0.602	0.590	0.579	0.568	0.554	0.542	0.529	0.516	0.504	0.490	0.478	0.464	0.451	0.438	0.425	0.411	0.399	0.384	0.371	0.359	0.346	0.334	0.321	0.310	0.298	0.288	0.276	0.265	0.255	0.246	0.235	0.226	0.219	0.209	0.201	0.194	0.188	0.181	0.175	0.168	0.162	0.158	0.154	0.150	0.145	0.142	0.140	0.138	0.134	0.131	0.130	0.129	0.128	0.126	0.125	0.125	0.124	0.124	0.122	0.124	0.124	0.124	0.122	0.122	0.121	0.122	0.121	0.122	0.122	0.121	0.120	0.121	0.119	0.120	0.119	0.118	0.116	0.115	0.115	0.112	0.111	0.110	0.109	0.106	0.105	0.104	0.101	0.099	0.098	0.096	0.094	0.091	0.090	0.088	0.086	0.085	0.082	0.080	0.079	0.078	0.076	0.076	0.074	0.074	0.072	0.072	0.072	0.071	0.071	0.071	0.071	0.071	0.071	0.071	0.072	0.074	0.074	0.075	0.076	0.076	0.078	0.079	0.079	0.081	0.082	0.082	0.084	0.085	0.086	0.089	0.090	0.092	0.094	0.095	0.096	0.098	0.099	0.101	0.102	0.105	0.108	0.109	0.111	0.114	0.115	0.118	0.121	0.124	0.126	0.129	0.134	0.136	0.141	0.146	0.151	0.156	0.162	0.169	0.174	0.180	0.189	0.196	0.205	0.214	0.222	0.232	0.244	0.254	0.264	0.278	0.289	0.302	0.315	0.330	0.344	0.359	0.374	0.391	0.406	0.422	0.440	0.458	0.475	0.494	0.511	0.529	0.548	0.566	0.585	0.605	0.624	0.644	0.661	0.681	0.699	0.719	0.738	0.756	0.774	0.792	0.810	0.828	0.845	0.861	0.879	0.894	0.910	0.925	0.940	0.955	0.969	0.981	0.995	1.008	1.019	1.031	1.041	1.051	1.062	1.072	1.081	1.090	1.099	1.106	1.114	1.121	1.129	1.135	1.141	1.148	1.152	1.159	1.165	1.171	1.178	1.182	1.188	1.194	1.199	1.204	1.210	1.216	1.221	1.228	1.234	1.240	1.248	1.254	1.261	1.269	1.276	1.285	1.292	1.302	1.311	1.321	1.331	1.340	1.350	1.361	1.374	1.385	1.398	1.410	1.422	1.436	1.449	1.462	1.476	1.490	1.504	1.518	1.532	1.546	1.561	1.576	1.591	1.606	1.621	1.636	1.651	1.666	1.680	1.695	1.709	1.724	1.739	1.752	1.766	1.780	1.794	1.806	1.819	1.831	1.844	1.855	1.869	1.879	1.890	1.900	1.910	1.920	1.930	1.939	1.948	1.955	1.962	1.970	1.976	1.984	1.989	1.995	2.000	2.005	2.010	2.014	2.018	2.020	2.022	2.025	2.027	2.029	2.029	2.029	2.029	2.029	2.029	2.027	2.025	2.024	2.021	2.019	2.016	2.013	2.009	2.004	1.999	1.996	1.991	1.985	1.979	1.972	1.966	1.960	1.952	1.945	1.938	1.930	1.922	1.914	1.905	1.896	1.888	1.879	1.869	1.860	1.850	1.840	1.830	1.820	1.810	1.799	1.789	1.778	1.768	1.758	1.746	1.736	1.725	1.712	1.702	1.691	1.679	1.669	1.656	1.645	1.632	1.621	1.610	1.598	1.585	1.574	1.561	1.549	1.535	1.522	1.510	1.496	1.484	1.470	1.458	1.442	1.429	1.415	1.400	1.386	1.371	1.356	1.341	1.326	1.310	1.295	1.279	1.262	1.248	1.231	1.215	1.198	1.181	1.165	1.149	1.132	1.116	1.099	1.082	1.066	1.050	1.034	1.018	1.001	0.985	0.970	0.954	0.939	0.924	0.909	0.894	0.880	0.866	0.852	0.839	0.828	0.815	0.802	0.791	0.780	0.769	0.759	0.749	0.739	0.729	0.721	0.712	0.705	0.698	0.690	0.684	0.678	0.671	0.666	0.660	0.656	0.651	0.646	0.642	0.639	0.635	0.632	0.629	0.625	0.622	0.619	0.616	0.614	0.611	0.610	0.606	0.604	0.602	0.600	0.598	0.596	0.594	0.591	0.589	0.588	0.584	0.581	0.580	0.578	0.576	0.574	0.571	0.569	0.566	0.565	0.562	0.560	0.558	0.556	0.554	0.552	0.550	0.549	0.546	0.545	0.545	0.544	0.541	0.541	0.540	0.540	0.540	0.539	0.540	0.540	0.540	0.541	0.542	0.544	0.545	0.546	0.549	0.550	0.552	0.555	0.558	0.561	0.565	0.568	0.571	0.575	0.579	0.582	0.588	0.592	0.596	0.601	0.605	0.611	0.616	0.621	0.626	0.632	0.639	0.642	0.649	0.655	0.661	0.668	0.674	0.679	0.685	0.691	0.698	0.704	0.711	0.718	0.724	0.730	0.736	0.742	0.749	0.755	0.761	0.768	0.774	0.780	0.788	0.792	0.799	0.805	0.811	0.818	0.822	0.828	0.834	0.839	0.845	0.850	0.854	0.859	0.864	0.869	0.872	0.878	0.881	0.885	0.889	0.891	0.894	0.896	0.898	0.899	0.900	0.901	0.902	0.901	0.901	0.900	0.899	0.898	0.895	0.892	0.889	0.885	0.881	0.876	0.871	0.865	0.859	0.852	0.845	0.838	0.829	0.820	0.810	0.800	0.791	0.780	0.769	0.756	0.744	0.732	0.719	0.706	0.692	0.678	0.664	0.650	0.635	0.620	0.605	0.590	0.574	0.559	0.542	0.528	0.511	0.495	0.479	0.465	0.449	0.434	0.419	0.402	0.388	0.374	0.359	0.345	0.330	0.316	0.305	0.291	0.279	0.266	0.254	0.242	0.231	0.220	0.210	0.200	0.191	0.181	0.174	0.165	0.158	0.149	0.141	0.135	0.129	0.121	0.116	0.110	0.105	0.100	0.096	0.091	0.088	0.082	0.080	0.075	0.072	0.069	0.065	0.061	0.060	0.056	0.054	0.050	0.048	0.045	0.041	0.039	0.036	0.032	0.029	0.026	0.022	0.019	0.015	0.012	0.008	0.004	0.000	-0.004	-0.009	-0.014	-0.018	-0.022	-0.028	-0.031	-0.038	-0.042	-0.048	-0.052	-0.058	-0.062	-0.068	-0.072	-0.076	-0.082	-0.088	-0.092	-0.098	-0.101	-0.108	-0.111	-0.115	-0.119	-0.124	-0.128	-0.131	-0.134	-0.138	-0.141	-0.144	-0.146	-0.149	-0.151	-0.152	-0.155	-0.156	-0.158	-0.159	-0.159	-0.160	-0.160	-0.161	-0.161	-0.161	-0.161	-0.161	-0.160	-0.160	-0.160	-0.159	-0.159	-0.156	-0.156	-0.155	-0.154	-0.151	-0.151	-0.149	-0.148	-0.145	-0.144	-0.142	-0.140	-0.139	-0.138	-0.135	-0.135	-0.132	-0.130	-0.129	-0.128	-0.126	-0.125	-0.124	-0.121	-0.120	-0.118	-0.118	-0.115	-0.114	-0.112	-0.112	-0.111	-0.110	-0.109	-0.108	-0.108	-0.106	-0.105	-0.105	-0.105	-0.105	-0.105	-0.105	-0.105	-0.106	-0.106	-0.109	-0.109	-0.110	-0.112	-0.115	-0.118	-0.121	-0.124	-0.128	-0.132	-0.135	-0.141	-0.146	-0.151	-0.156	-0.162	-0.169	-0.176	-0.184	-0.191	-0.199	-0.206	-0.216	-0.225	-0.235	-0.244	-0.254	-0.264	-0.275	-0.285	-0.296	-0.306	-0.318	-0.329	-0.341	-0.351	-0.362	-0.374	-0.385	-0.396	-0.406	-0.418	-0.428	-0.438	-0.448	-0.458	-0.465	-0.475	-0.484	-0.491	-0.498	-0.505	-0.511	-0.516	-0.521	-0.526	-0.531	-0.535	-0.539	-0.540	-0.542	-0.542	-0.545	-0.542	-0.542	-0.541	-0.539	-0.538	-0.534	-0.531	-0.528	-0.522	-0.518	-0.512	-0.507	-0.502	-0.496	-0.490	-0.484	-0.478	-0.470	-0.465	-0.456	-0.450	-0.444	-0.436	-0.431	-0.425	-0.419	-0.414	-0.408	-0.402	-0.398	-0.392	-0.389	-0.384	-0.382	-0.379	-0.376	-0.375	-0.375	-0.374	-0.375	-0.375	-0.378	-0.379	-0.381	-0.385	-0.390	-0.394	-0.399	-0.406	-0.411	-0.419	-0.428	-0.436	-0.445	-0.452	-0.464	-0.474	-0.484	-0.496	-0.507	-0.520	-0.532	-0.544	-0.558	-0.571	-0.585	-0.599	-0.612	-0.626	-0.640	-0.655	-0.670	-0.684	-0.699	-0.714	-0.728	-0.741	-0.756	-0.769	-0.784	-0.798	-0.810	-0.822	-0.836	-0.849	-0.861	-0.874	-0.885	-0.896	-0.908	-0.919	-0.929	-0.939	-0.948	-0.958	-0.966	-0.975	-0.984	-0.991	-0.999	-1.006	-1.014	-1.020	-1.025	-1.031	-1.035	-1.041	-1.046	-1.050	-1.054	-1.058	-1.060	-1.064	-1.066	-1.069	-1.071	-1.072	-1.074	-1.075	-1.075	-1.076	-1.078	-1.078	-1.076	-1.078	-1.076	-1.075	-1.074	-1.072	-1.071	-1.070	-1.068	-1.064	-1.061	-1.058	-1.055	-1.051	-1.046	-1.044	-1.039	-1.035	-1.030	-1.025	-1.020	-1.015	-1.010	-1.004	-0.999	-0.994	-0.988	-0.981	-0.976	-0.969	-0.962	-0.956	-0.950	-0.945	-0.939	-0.932	-0.926	-0.920	-0.915	-0.909	-0.905	-0.899	-0.894	-0.889	-0.885	-0.881	-0.876	-0.872	-0.870	-0.866	-0.862	-0.860	-0.859	-0.858	-0.855	-0.855	-0.854	-0.854	-0.855	-0.855	-0.855	-0.856	-0.859	-0.859	-0.861	-0.864	-0.866	-0.869	-0.872	-0.875	-0.879	-0.881	-0.885	-0.889	-0.891	-0.896	-0.899	-0.902	-0.905	-0.909	-0.911	-0.915	-0.918	-0.920	-0.921	-0.922	-0.924	-0.924	-0.922	-0.922	-0.922	-0.920	-0.918	-0.914	-0.911	-0.906	-0.902	-0.896	-0.890	-0.882	-0.876	-0.866	-0.859	-0.849	-0.838	-0.826	-0.815	-0.801	-0.788	-0.774	-0.760	-0.744	-0.729	-0.711	-0.695	-0.678	-0.660	-0.641	-0.622	-0.605	-0.585	-0.566	-0.548	-0.528	-0.507	-0.489	-0.469	-0.449	-0.430	-0.411	-0.392	-0.374	-0.358	-0.339	-0.322	-0.305	-0.289	-0.274	-0.259	-0.245	-0.230	-0.219	-0.206	-0.194	-0.185	-0.175	-0.166	-0.158	-0.151	-0.145	-0.140	-0.135	-0.131	-0.130	-0.129	-0.128	-0.128	-0.128	-0.130	-0.132	-0.136	-0.141	-0.145	-0.150	-0.156	-0.164	-0.170	-0.179	-0.188	-0.195	-0.205	-0.215	-0.224	-0.235	-0.244	-0.255	-0.265	-0.276	-0.286	-0.298	-0.308	-0.318	-0.328	-0.338	-0.348	-0.356	-0.365	-0.374	-0.382	-0.390	-0.396	-0.402	-0.409	-0.414	-0.418	-0.422	-0.426	-0.429	-0.430	-0.432	-0.432	-0.431	-0.431	-0.430	-0.428	-0.424	-0.420	-0.416	-0.411	-0.405	-0.399	-0.391	-0.384	-0.375	-0.366	-0.359	-0.348	-0.339	-0.328	-0.316	-0.304	-0.292	-0.280	-0.269	-0.255	-0.244	-0.231	-0.218	-0.205	-0.192	-0.180	-0.168	-0.155	-0.144	-0.131	-0.120	-0.109	-0.098	-0.086	-0.076	-0.066	-0.058	-0.049	-0.040	-0.032	-0.025	-0.019	-0.012	-0.008	-0.002	0.001	0.004	0.008	0.009	0.010	0.010	0.010	0.010	0.008	0.006	0.004	-0.001	-0.005	-0.010	-0.014	-0.021	-0.028	-0.035	-0.042	-0.050	-0.059	-0.069	-0.078	-0.089	-0.099	-0.110	-0.121	-0.132	-0.146	-0.158	-0.170	-0.182	-0.196	-0.210	-0.224	-0.238	-0.252	-0.265	-0.280	-0.295	-0.310	-0.322	-0.338	-0.352	-0.368	-0.380	-0.395	-0.409	-0.424	-0.438	-0.451	-0.465	-0.479	-0.491	-0.505	-0.518	-0.531	-0.544	-0.555	-0.568	-0.579	-0.590	-0.601	-0.612	-0.622	-0.632	-0.642	-0.652	-0.661	-0.670	-0.679	-0.686	-0.694	-0.700	-0.708	-0.714	-0.719	-0.725	-0.730	-0.735	-0.739	-0.742	-0.746	-0.749	-0.751	-0.752	-0.755	-0.756	-0.758	-0.759	-0.759	-0.759	-0.759	-0.758	-0.759	-0.758	-0.756	-0.755	-0.754	-0.752	-0.750	-0.750	-0.748	-0.746	-0.742	-0.741	-0.740	-0.739	-0.736	-0.735	-0.734	-0.731	-0.730	-0.729	-0.729	-0.728	-0.726	-0.726	-0.725	-0.725	-0.725	-0.726	-0.726	-0.726	-0.729	-0.729	-0.731	-0.734	-0.735	-0.738	-0.740	-0.742	-0.745	-0.749	-0.752	-0.756	-0.759	-0.764	-0.768	-0.772	-0.776	-0.782	-0.786	-0.791	-0.796	-0.801	-0.806	-0.811	-0.816	-0.821	-0.826	-0.831	-0.836	-0.841	-0.848	-0.851	-0.858	-0.861	-0.866	-0.872	-0.876	-0.880	-0.886	-0.890	-0.895	-0.900	-0.904	-0.908	-0.912	-0.915	-0.919	-0.922	-0.926	-0.930	-0.934	-0.936	-0.940	-0.941	-0.945	-0.948	-0.950	-0.952	-0.955	-0.958	-0.959	-0.960	-0.961	-0.962	-0.964	-0.965	-0.966	-0.966	-0.966	-0.966	-0.968	-0.968	-0.968	-0.968	-0.966	-0.965	-0.964	-0.962	-0.960	-0.960	-0.958	-0.955	-0.954	-0.951	-0.948	-0.944	-0.941	-0.939	-0.935	-0.931	-0.928	-0.924	-0.920	-0.915	-0.911	-0.906	-0.902	-0.898	-0.894	-0.888	-0.884	-0.879	-0.874	-0.870	-0.864	-0.860	-0.856	-0.850	-0.846	-0.841	-0.838	-0.834	-0.830	-0.826	-0.822	-0.820	-0.816	-0.814	-0.810	-0.809	-0.808	-0.805	-0.802	-0.801	-0.800	-0.799	-0.798	-0.798	-0.796	-0.796	-0.796	-0.796	-0.796	-0.796	-0.796	-0.799	-0.799	-0.799	-0.801	-0.801	-0.804	-0.805	-0.805	-0.806	-0.809	-0.809	-0.810	-0.811	-0.811	-0.814	-0.815	-0.815	-0.816	-0.816	-0.816	-0.818	-0.819	-0.818	-0.818	-0.819	-0.818	-0.818	-0.818	-0.818	-0.816	-0.816	-0.815	-0.816	-0.815	-0.815	-0.814	-0.812	-0.812	-0.814	-0.812	-0.812	-0.812	-0.814	-0.814	-0.815	-0.814	-0.816	-0.818	-0.819	-0.820	-0.822	-0.825	-0.828	-0.831	-0.836	-0.839	-0.842	-0.849	-0.852	-0.859	-0.864	-0.870	-0.878	-0.884	-0.891	-0.899	-0.908	-0.916	-0.924	-0.934	-0.942	-0.952	-0.962	-0.971	-0.982	-0.992	-1.002	-1.014	-1.025	-1.036	-1.046	-1.058	-1.069	-1.079	-1.090	-1.101	-1.111	-1.121	-1.131	-1.142	-1.151	-1.161	-1.170	-1.180	-1.188	-1.196	-1.205	-1.212	-1.219	-1.226	-1.232	-1.240	-1.245	-1.250	-1.255	-1.260	-1.264	-1.268	-1.270	-1.274	-1.276	-1.279	-1.280	-1.281	-1.282	-1.282	-1.284	-1.284	-1.282	-1.282	-1.280	-1.280	-1.279	-1.278	-1.275	-1.272	-1.271	-1.269	-1.265	-1.264	-1.261	-1.259	-1.256	-1.254	-1.251	-1.249	-1.248	-1.245	-1.242	-1.241	-1.240	-1.238	-1.236	-1.236	-1.234	-1.234	-1.232	-1.234	-1.232	-1.234	-1.234	-1.235	-1.236	-1.238	-1.239	-1.241	-1.242	-1.246	-1.248	-1.251	-1.252	-1.256	-1.260	-1.265	-1.268	-1.272	-1.276	-1.280	-1.286	-1.290	-1.295	-1.299	-1.304	-1.310	-1.315	-1.320	-1.324	-1.329	-1.334	-1.338	-1.344	-1.348	-1.351	-1.356	-1.360	-1.362	-1.368	-1.370	-1.374	-1.378	-1.379	-1.381	-1.384	-1.386	-1.388	-1.390	-1.391	-1.392	-1.392	-1.394	-1.394	-1.395	-1.394	-1.394	-1.392	-1.391	-1.390	-1.389	-1.388	-1.385	-1.382	-1.380	-1.376	-1.374	-1.370	-1.368	-1.362	-1.359	-1.354	-1.349	-1.346	-1.340	-1.335	-1.330	-1.324	-1.319	-1.312	-1.308	-1.301	-1.294	-1.286	-1.280	-1.272	-1.265	-1.259	-1.251	-1.244	-1.236	-1.229	-1.220	-1.212	-1.205	-1.196	-1.189	-1.179	-1.171	-1.164	-1.154	-1.146	-1.138	-1.129	-1.121	-1.111	-1.104	-1.094	-1.086	-1.078	-1.069	-1.060	-1.051	-1.044	-1.035	-1.028	-1.019	-1.011	-1.002	-0.995	-0.988	-0.980	-0.972	-0.965	-0.958	-0.951	-0.944	-0.936	-0.930	-0.922	-0.916	-0.910	-0.902	-0.898	-0.890	-0.885	-0.879	-0.872	-0.866	-0.860	-0.855	-0.848	-0.842	-0.836	-0.830	-0.824	-0.819	-0.812	-0.806	-0.802	-0.796	-0.790	-0.784	-0.779	-0.772	-0.766	-0.762	-0.756	-0.749	-0.742	-0.736	-0.730	-0.724	-0.719	-0.712	-0.706	-0.700	-0.692	-0.686	-0.680	-0.674	-0.668	-0.660	-0.652	-0.646	-0.640	-0.632	-0.626	-0.620	-0.614	-0.606	-0.599	-0.592	-0.585	-0.579	-0.571	-0.566	-0.559	-0.551	-0.545	-0.538	-0.530	-0.525	-0.518	-0.511	-0.505	-0.498	-0.492	-0.485	-0.480	-0.472	-0.468	-0.461	-0.455	-0.450	-0.445	-0.439	-0.434	-0.429	-0.424	-0.420	-0.416	-0.411	-0.408	-0.404	-0.401	-0.398	-0.395	-0.392	-0.391	-0.389	-0.388	-0.388	-0.386	-0.385	-0.386	-0.386	-0.388	-0.388	-0.390	-0.392	-0.395	-0.398	-0.400	-0.404	-0.409	-0.412	-0.418	-0.422	-0.428	-0.434	-0.441	-0.448	-0.455	-0.461	-0.469	-0.478	-0.485	-0.494	-0.502	-0.512	-0.521	-0.531	-0.540	-0.549	-0.560	-0.569	-0.580	-0.590	-0.600	-0.611	-0.620	-0.631	-0.640	-0.650	-0.660	-0.670	-0.679	-0.689	-0.699	-0.708	-0.715	-0.724	-0.732	-0.739	-0.748	-0.755	-0.761	-0.769	-0.775	-0.781	-0.788	-0.792	-0.796	-0.801	-0.806	-0.810	-0.812	-0.818	-0.820	-0.821	-0.824	-0.825	-0.825	-0.826	-0.828	-0.828	-0.828	-0.828	-0.826	-0.825	-0.825	-0.824	-0.822	-0.820	-0.819	-0.816	-0.815	-0.812	-0.810	-0.808	-0.805	-0.802	-0.799	-0.796	-0.794	-0.791	-0.789	-0.785	-0.782	-0.779	-0.776	-0.774	-0.771	-0.769	-0.766	-0.764	-0.761	-0.759	-0.756	-0.754	-0.752	-0.750	-0.748	-0.745	-0.744	-0.741	-0.739	-0.738	-0.735	-0.732	-0.730	-0.730	-0.726	-0.725	-0.722	-0.721	-0.719	-0.715	-0.714	-0.711	-0.708	-0.705	-0.702	-0.699	-0.698	-0.694	-0.690	-0.688	-0.682	-0.678	-0.675	-0.670	-0.665	-0.660	-0.655	-0.650	-0.642	-0.636	-0.631	-0.624	-0.618	-0.611	-0.604	-0.596	-0.589	-0.581	-0.574	-0.565	-0.558	-0.550	-0.540	-0.532	-0.524	-0.515	-0.505	-0.498	-0.488	-0.478	-0.469	-0.459	-0.450	-0.441	-0.432	-0.422	-0.414	-0.404	-0.395	-0.385	-0.378	-0.369	-0.360	-0.351	-0.344	-0.335	-0.328	-0.319	-0.311	-0.304	-0.296	-0.290	-0.282	-0.275	-0.269	-0.262	-0.256	-0.250	-0.245	-0.239	-0.234	-0.228	-0.224	-0.219	-0.214	-0.209	-0.204	-0.200	-0.196	-0.191	-0.188	-0.184	-0.180	-0.176	-0.172	-0.169	-0.166	-0.162	-0.160	-0.156	-0.154	-0.150	-0.148	-0.145	-0.142	-0.139	-0.138	-0.134	-0.132	-0.130	-0.128	-0.125	-0.122	-0.121	-0.119	-0.118	-0.115	-0.114	-0.112	-0.110	-0.109	-0.109	-0.106	-0.106	-0.104	-0.102	-0.101	-0.101	-0.101	-0.100	-0.100	-0.099	-0.099	-0.096	-0.096	-0.096	-0.095	-0.094	-0.094	-0.094	-0.091	-0.090	-0.089	-0.089	-0.086	-0.085	-0.084	-0.081	-0.079	-0.076	-0.074	-0.070	-0.066	-0.062	-0.059	-0.055	-0.051	-0.046	-0.041	-0.035	-0.030	-0.024	-0.018	-0.010	-0.004	0.004	0.011	0.019	0.026	0.034	0.042	0.050	0.059	0.068	0.076	0.084	0.092	0.101	0.108	0.116	0.124	0.132	0.140	0.148	0.152	0.160	0.165	0.171	0.176	0.180	0.184	0.188	0.190	0.192	0.194	0.195	0.194	0.192	0.191	0.189	0.186	0.182	0.179	0.174	0.168	0.160	0.152	0.144	0.135	0.126	0.115	0.105	0.094	0.081	0.069	0.056	0.044	0.030	0.016	0.002	-0.014	-0.028	-0.042	-0.058	-0.071	-0.086	-0.101	-0.115	-0.130	-0.145	-0.159	-0.172	-0.186	-0.200	-0.211	-0.224	-0.235	-0.246	-0.258	-0.266	-0.276	-0.285	-0.292	-0.301	-0.308	-0.312	-0.318	-0.324	-0.328	-0.330	-0.334	-0.335	-0.336	-0.336	-0.336	-0.338	-0.336	-0.334	-0.331	-0.329	-0.326	-0.325	-0.321	-0.316	-0.312	-0.309	-0.305	-0.300	-0.296	-0.291	-0.286	-0.282	-0.279	-0.274	-0.271	-0.268	-0.265	-0.261	-0.259	-0.258	-0.256	-0.255	-0.255	-0.255	-0.255	-0.258	-0.260	-0.261	-0.266	-0.269	-0.274	-0.279	-0.285	-0.291	-0.299	-0.306	-0.315	-0.324	-0.334	-0.344	-0.354	-0.366	-0.378	-0.390	-0.404	-0.416	-0.429	-0.442	-0.456	-0.470	-0.485	-0.499	-0.514	-0.529	-0.542	-0.556	-0.571	-0.585	-0.598	-0.611	-0.625	-0.639	-0.651	-0.664	-0.675	-0.686	-0.698	-0.708	-0.716	-0.725	-0.734	-0.741	-0.748	-0.754	-0.760	-0.765	-0.770	-0.774	-0.775	-0.779	-0.780	-0.779	-0.780	-0.779	-0.778	-0.774	-0.771	-0.768	-0.764	-0.759	-0.754	-0.746	-0.740	-0.732	-0.725	-0.716	-0.709	-0.699	-0.690	-0.680	-0.670	-0.660	-0.649	-0.638	-0.626	-0.616	-0.604	-0.592	-0.580	-0.568	-0.556	-0.544	-0.532	-0.520	-0.507	-0.496	-0.484	-0.472	-0.461	-0.450	-0.439	-0.429	-0.418	-0.408	-0.399	-0.389	-0.380	-0.371	-0.362	-0.355	-0.346	-0.340	-0.332	-0.325	-0.320	-0.314	-0.309	-0.304	-0.301	-0.296	-0.294	-0.291	-0.289	-0.286	-0.284	-0.284	-0.282	-0.282	-0.282	-0.284	-0.286	-0.288	-0.290	-0.291	-0.295	-0.296	-0.300	-0.304	-0.308	-0.311	-0.316	-0.320	-0.325	-0.330	-0.335	-0.340	-0.345	-0.349	-0.354	-0.359	-0.364	-0.368	-0.372	-0.378	-0.381	-0.386	-0.390	-0.392	-0.396	-0.399	-0.402	-0.404	-0.406	-0.408	-0.408	-0.408	-0.408	-0.406	-0.405	-0.404	-0.401	-0.399	-0.395	-0.391	-0.388	-0.382	-0.376	-0.371	-0.365	-0.358	-0.351	-0.342	-0.334	-0.325	-0.316	-0.308	-0.296	-0.286	-0.276	-0.265	-0.254	-0.244	-0.232	-0.220	-0.209	-0.198	-0.185	-0.174	-0.162	-0.151	-0.141	-0.130	-0.119	-0.109	-0.100	-0.090	-0.081	-0.072	-0.065	-0.058	-0.051	-0.045	-0.040	-0.035	-0.031	-0.028	-0.025	-0.024	-0.024	-0.022	-0.024	-0.025	-0.029	-0.031	-0.035	-0.041	-0.048	-0.054	-0.061	-0.069	-0.080	-0.089	-0.099	-0.111	-0.122	-0.135	-0.149	-0.161	-0.176	-0.191	-0.206	-0.221	-0.238	-0.252	-0.270	-0.286	-0.302	-0.319	-0.336	-0.354	-0.370	-0.386	-0.404	-0.420	-0.436	-0.454	-0.469	-0.485	-0.500	-0.516	-0.531	-0.544	-0.559	-0.572	-0.585	-0.599	-0.611	-0.624	-0.634	-0.645	-0.655	-0.664	-0.674	-0.682	-0.690	-0.698	-0.705	-0.711	-0.718	-0.722	-0.728	-0.732	-0.736	-0.739	-0.742	-0.745	-0.746	-0.749	-0.750	-0.751	-0.751	-0.751	-0.751	-0.750	-0.750	-0.749	-0.746	-0.744	-0.741	-0.738	-0.734	-0.731	-0.726	-0.724	-0.719	-0.714	-0.709	-0.704	-0.698	-0.692	-0.686	-0.681	-0.675	-0.668	-0.661	-0.654	-0.648	-0.640	-0.634	-0.626	-0.619	-0.611	-0.605	-0.598	-0.590	-0.582	-0.576	-0.569	-0.561	-0.555	-0.549	-0.542	-0.535	-0.530	-0.524	-0.519	-0.512	-0.507	-0.504	-0.499	-0.495	-0.491	-0.489	-0.485	-0.482	-0.481	-0.480	-0.479	-0.479	-0.479	-0.479	-0.479	-0.480	-0.481	-0.484	-0.486	-0.489	-0.492	-0.496	-0.500	-0.505	-0.510	-0.514	-0.520	-0.525	-0.531	-0.539	-0.545	-0.551	-0.558	-0.565	-0.572	-0.579	-0.585	-0.592	-0.599	-0.606	-0.614	-0.619	-0.628	-0.634	-0.640	-0.646	-0.652	-0.659	-0.665	-0.671	-0.676	-0.681	-0.688	-0.692	-0.696	-0.701	-0.705	-0.709	-0.712	-0.716	-0.720	-0.722	-0.726	-0.728	-0.730	-0.732	-0.734	-0.736	-0.739	-0.740	-0.742	-0.744	-0.746	-0.749	-0.751	-0.752	-0.754	-0.758	-0.759	-0.761	-0.765	-0.768	-0.771	-0.772	-0.776	-0.780	-0.784	-0.789	-0.792	-0.798	-0.804	-0.809	-0.812	-0.819	-0.826	-0.831	-0.839	-0.846	-0.852	-0.860	-0.868	-0.876	-0.884	-0.892	-0.901	-0.910	-0.919	-0.926	100.000	5.000	2.000	1.000	7.000	0.000	0.000	0.000	0.000	0.000	0.000	0.000	0.000	0.000	0.000	0.000	0.000	0.000	-2.140	-2.122	-2.102	-2.082	-2.064	-2.046	-2.025	-2.006	-1.989	-1.970	-1.951	-1.934	-1.918	-1.900	-1.882	-1.866	-1.850	-1.835	-1.819	-1.805	-1.790	-1.776	-1.762	-1.750	-1.738	-1.725	-1.714	-1.702	-1.692	-1.682	-1.672	-1.662	-1.654	-1.645	-1.639	-1.630	-1.621	-1.615	-1.610	-1.604	-1.598	-1.592	-1.586	-1.581	-1.575	-1.571	-1.565	-1.561	-1.556	-1.551	-1.546	-1.541	-1.536	-1.531	-1.528	-1.521	-1.516	-1.510	-1.505	-1.499	-1.494	-1.486	-1.480	-1.472	-1.466	-1.458	-1.450	-1.441	-1.432	-1.424	-1.414	-1.405	-1.395	-1.386	-1.375	-1.364	-1.352	-1.342	-1.330	-1.318	-1.306	-1.294	-1.282	-1.270	-1.256	-1.245	-1.231	-1.218	-1.205	-1.192	-1.179	-1.166	-1.154	-1.141	-1.129	-1.116	-1.105	-1.092	-1.081	-1.069	-1.058	-1.048	-1.038	-1.026	-1.018	-1.009	-0.999	-0.990	-0.982	-0.974	-0.966	-0.960	-0.954	-0.948	-0.942	-0.938	-0.935	-0.931	-0.928	-0.925	-0.924	-0.922	-0.922	-0.921	-0.921	-0.922	-0.925	-0.925	-0.929	-0.931	-0.936	-0.939	-0.945	-0.950	-0.955	-0.961	-0.969	-0.976	-0.984	-0.991	-0.999	-1.009	-1.019	-1.029	-1.039	-1.050	-1.061	-1.071	-1.084	-1.095	-1.108	-1.120	-1.132	-1.145	-1.159	-1.171	-1.184	-1.198	-1.210	-1.222	-1.235	-1.249	-1.261	-1.275	-1.286	-1.299	-1.311	-1.322	-1.335	-1.346	-1.358	-1.369	-1.379	-1.389	-1.399	-1.408	-1.416	-1.425	-1.432	-1.439	-1.446	-1.454	-1.459	-1.464	-1.470	-1.474	-1.478	-1.481	-1.485	-1.488	-1.489	-1.491	-1.492	-1.494	-1.494	-1.494	-1.494	-1.492	-1.492	-1.491	-1.491	-1.489	-1.488	-1.485	-1.482	-1.481	-1.479	-1.478	-1.474	-1.472	-1.470	-1.466	-1.464	-1.461	-1.459	-1.458	-1.454	-1.452	-1.450	-1.449	-1.448	-1.446	-1.445	-1.444	-1.444	-1.441	-1.441	-1.441	-1.441	-1.440	-1.441	-1.441	-1.442	-1.442	-1.444	-1.445	-1.446	-1.448	-1.450	-1.451	-1.452	-1.456	-1.458	-1.459	-1.460	-1.464	-1.468	-1.469	-1.472	-1.475	-1.478	-1.481	-1.484	-1.486	-1.490	-1.492	-1.495	-1.498	-1.500	-1.502	-1.504	-1.506	-1.509	-1.510	-1.511	-1.515	-1.516	-1.516	-1.518	-1.519	-1.519	-1.520	-1.520	-1.520	-1.520	-1.519	-1.518	-1.516	-1.515	-1.514	-1.511	-1.510	-1.506	-1.502	-1.500	-1.496	-1.492	-1.488	-1.482	-1.478	-1.472	-1.466	-1.461	-1.454	-1.448	-1.441	-1.434	-1.426	-1.419	-1.410	-1.402	-1.394	-1.385	-1.376	-1.366	-1.358	-1.348	-1.336	-1.328	-1.318	-1.308	-1.295	-1.286	-1.275	-1.264	-1.254	-1.241	-1.231	-1.220	-1.209	-1.198	-1.186	-1.175	-1.165	-1.156	-1.145	-1.135	-1.125	-1.115	-1.105	-1.095	-1.085	-1.078	-1.068	-1.060	-1.051	-1.042	-1.035	-1.028	-1.019	-1.011	-1.005	-0.999	-0.992	-0.985	-0.980	-0.974	-0.969	-0.962	-0.956	-0.952	-0.949	-0.944	-0.940	-0.936	-0.932	-0.929	-0.925	-0.922	-0.919	-0.915	-0.911	-0.908	-0.905	-0.901	-0.898	-0.895	-0.890	-0.888	-0.884	-0.879	-0.875	-0.871	-0.866	-0.861	-0.856	-0.851	-0.845	-0.839	-0.832	-0.826	-0.819	-0.811	-0.804	-0.796	-0.788	-0.779	-0.769	-0.759	-0.749	-0.738	-0.728	-0.715	-0.704	-0.691	-0.679	-0.666	-0.652	-0.639	-0.625	-0.610	-0.595	-0.580	-0.565	-0.549	-0.532	-0.516	-0.500	-0.484	-0.468	-0.451	-0.432	-0.416	-0.399	-0.381	-0.365	-0.346	-0.329	-0.310	-0.294	-0.275	-0.259	-0.241	-0.224	-0.206	-0.189	-0.171	-0.155	-0.140	-0.124	-0.106	-0.091	-0.076	-0.061	-0.045	-0.030	-0.015	-0.001	0.012	0.028	0.041	0.054	0.068	0.080	0.092	0.106	0.118	0.129	0.141	0.152	0.164	0.175	0.186	0.198	0.208	0.218	0.228	0.239	0.248	0.258	0.268	0.278	0.288	0.298	0.308	0.318	0.328	0.339	0.349	0.360	0.371	0.382	0.392	0.405	0.418	0.429	0.441	0.455	0.468	0.481	0.495	0.510	0.524	0.540	0.555	0.571	0.588	0.605	0.621	0.640	0.658	0.676	0.696	0.716	0.736	0.758	0.778	0.799	0.821	0.844	0.866	0.890	0.912	0.936	0.960	0.984	1.009	1.032	1.059	1.084	1.109	1.135	1.159	1.185	1.212	1.238	1.262	1.290	1.316	1.341	1.366	1.392	1.419	1.445	1.471	1.496	1.521	1.548	1.572	1.598	1.622	1.648	1.670	1.694	1.718	1.741	1.764	1.786	1.809	1.831	1.852	1.874	1.894	1.914	1.934	1.954	1.972	1.991	2.009	2.026	2.045	2.060	2.078	2.092	2.109	2.122	2.138	2.152	2.165	2.176	2.189	2.199	2.211	2.221	2.231	2.241	2.249	2.258	2.265	2.272	2.279	2.286	2.292	2.298	2.302	2.309	2.312	2.316	2.320	2.322	2.326	2.330	2.332	2.335	2.336	2.339	2.341	2.342	2.345	2.348	2.349	2.351	2.354	2.355	2.358	2.360	2.364	2.366	2.369	2.372	2.376	2.380	2.385	2.389	2.394	2.400	2.405	2.411	2.418	2.425	2.432	2.439	2.448	2.456	2.466	2.475	2.484	2.495	2.505	2.515	2.528	2.539	2.550	2.562	2.575	2.588	2.601	2.615	2.629	2.641	2.656	2.670	2.684	2.698	2.712	2.728	2.740	2.754	2.769	2.782	2.798	2.811	2.825	2.840	2.852	2.866	2.879	2.892	2.905	2.919	2.931	2.944	2.956	2.968	2.979	2.989	3.000	3.011	3.021	3.031	3.042	3.051	3.060	3.069	3.076	3.085	3.091	3.099	3.106	3.112	3.119	3.125	3.130	3.136	3.141	3.146	3.150	3.155	3.159	3.162	3.166	3.169	3.172	3.176	3.179	3.181	3.184	3.186	3.188	3.190	3.191	3.192	3.194	3.195	3.196	3.198	3.198	3.199	3.200	3.200	3.199	3.200	3.200	3.200	3.200	3.200	3.199	3.200	3.199	3.198	3.198	3.196	3.195	3.194	3.192	3.190	3.190	3.189	3.186	3.184	3.182	3.180	3.178	3.175	3.172	3.170	3.166	3.162	3.160	3.156	3.152	3.148	3.145	3.140	3.135	3.131	3.126	3.121	3.115	3.109	3.102	3.096	3.089	3.082	3.075	3.069	3.061	3.052	3.046	3.038	3.029	3.020	3.012	3.002	2.994	2.984	2.974	2.964	2.954	2.944	2.934	2.924	2.911	2.900	2.891	2.880	2.869	2.858	2.845	2.834	2.822	2.811	2.800	2.788	2.776	2.766	2.755	2.744	2.732	2.722	2.712	2.701	2.692	2.681	2.672	2.665	2.655	2.648	2.639	2.631	2.624	2.618	2.612	2.605	2.601	2.595	2.591	2.589	2.584	2.582	2.580	2.579	2.579	2.578	2.578	2.579	2.579	2.582	2.585	2.588	2.590	2.595	2.599	2.604	2.609	2.615	2.620	2.628	2.634	2.640	2.648	2.655	2.664	2.671	2.679	2.688	2.695	2.702	2.711	2.720	2.728	2.735	2.744	2.751	2.759	2.766	2.772	2.779	2.786	2.791	2.798	2.804	2.809	2.812	2.815	2.819	2.821	2.825	2.826	2.829	2.829	2.830	2.829	2.829	2.829	2.826	2.825	2.822	2.820	2.816	2.811	2.808	2.804	2.799	2.794	2.788	2.782	2.775	2.770	2.765	2.758	2.750	2.742	2.735	2.729	2.722	2.714	2.708	2.701	2.694	2.688	2.681	2.675	2.670	2.664	2.659	2.654	2.650	2.646	2.642	2.640	2.638	2.635	2.634	2.632	2.632	2.631	2.632	2.634	2.636	2.639	2.641	2.646	2.650	2.656	2.661	2.668	2.674	2.681	2.689	2.699	2.706	2.716	2.726	2.736	2.748	2.759	2.770	2.782	2.794	2.806	2.820	2.831	2.845	2.858	2.870	2.884	2.896	2.909	2.921	2.934	2.946	2.959	2.970	2.981	2.992	3.004	3.012	3.022	3.032	3.040	3.048	3.056	3.062	3.069	3.074	3.078	3.082	3.084	3.086	3.088	3.089	3.088	3.088	3.085	3.082	3.079	3.075	3.069	3.062	3.056	3.048	3.039	3.030	3.019	3.009	2.996	2.984	2.970	2.956	2.941	2.926	2.911	2.896	2.879	2.862	2.845	2.828	2.809	2.790	2.771	2.751	2.734	2.715	2.695	2.676	2.658	2.639	2.620	2.601	2.584	2.565	2.548	2.531	2.515	2.499	2.482	2.468	2.454	2.440	2.426	2.414	2.402	2.391	2.381	2.371	2.364	2.355	2.350	2.342	2.339	2.335	2.331	2.329	2.328	2.328	2.328	2.330	2.331	2.334	2.338	2.342	2.348	2.354	2.360	2.369	2.375	2.385	2.394	2.404	2.414	2.424	2.435	2.448	2.458	2.470	2.481	2.495	2.506	2.519	2.531	2.544	2.555	2.569	2.580	2.591	2.604	2.615	2.626	2.636	2.648	2.658	2.666	2.675	2.684	2.691	2.699	2.706	2.712	2.718	2.724	2.729	2.731	2.735	2.739	2.740	2.741	2.744	2.744	2.742	2.742	2.740	2.738	2.735	2.731	2.729	2.724	2.720	2.714	2.708	2.701	2.694	2.686	2.678	2.669	2.661	2.651	2.642	2.632	2.621	2.611	2.599	2.588	2.578	2.565	2.552	2.540	2.526	2.514	2.500	2.488	2.475	2.460	2.446	2.432	2.418	2.404	2.390	2.376	2.361	2.346	2.332	2.319	2.304	2.290	2.275	2.261	2.246	2.232	2.219	2.204	2.191	2.176	2.162	2.149	2.136	2.122	2.109	2.096	2.084	2.070	2.058	2.045	2.033	2.021	2.009	1.996	1.985	1.974	1.962	1.951	1.941	1.930	1.919	1.909	1.898	1.888	1.878	1.868	1.859	1.850	1.840	1.831	1.822	1.815	1.806	1.798	1.788	1.780	1.771	1.764	1.755	1.749	1.741	1.734	1.726	1.720	1.712	1.706	1.699	1.692	1.686	1.681	1.675	1.670	1.664	1.659	1.654	1.649	1.644	1.640	1.638	1.634	1.629	1.626	1.624	1.620	1.618	1.615	1.612	1.611	1.610	1.609	1.609	1.608	1.608	1.608	1.609	1.609	1.610	1.611	1.614	1.615	1.618	1.620	1.622	1.626	1.629	1.632	1.636	1.640	1.645	1.650	1.655	1.660	1.665	1.671	1.676	1.682	1.688	1.695	1.701	1.708	1.714	1.721	1.729	1.736	1.744	1.750	1.758	1.765	1.772	1.780	1.788	1.795	1.802	1.810	1.818	1.824	1.832	1.839	1.846	1.854	1.861	1.868	1.874	1.880	1.886	1.892	1.899	1.904	1.910	1.915	1.920	1.926	1.931	1.935	1.939	1.942	1.948	1.950	1.952	1.955	1.958	1.959	1.959	1.960	1.961	1.961	1.960	1.959	1.959	1.956	1.954	1.951	1.948	1.944	1.939	1.934	1.929	1.922	1.915	1.909	1.901	1.894	1.885	1.875	1.865	1.854	1.842	1.830	1.818	1.805	1.791	1.778	1.764	1.749	1.734	1.719	1.701	1.685	1.668	1.651	1.632	1.615	1.596	1.578	1.560	1.541	1.522	1.502	1.484	1.464	1.445	1.426	1.406	1.388	1.369	1.350	1.330	1.311	1.294	1.275	1.256	1.239	1.221	1.204	1.188	1.171	1.156	1.140	1.126	1.111	1.098	1.084	1.071	1.059	1.048	1.035	1.025	1.016	1.006	0.998	0.990	0.982	0.976	0.969	0.964	0.958	0.954	0.949	0.946	0.942	0.940	0.938	0.935	0.934	0.931	0.931	0.931	0.930	0.931	0.931	0.932	0.932	0.931	0.932	0.934	0.934	0.934	0.935	0.936	0.936	0.935	0.935	0.935	0.935	0.934	0.932	0.931	0.930	0.926	0.925	0.921	0.918	0.914	0.910	0.905	0.900	0.894	0.889	0.881	0.875	0.868	0.859	0.851	0.842	0.834	0.824	0.815	0.805	0.796	0.785	0.776	0.765	0.754	0.745	0.734	0.722	0.712	0.701	0.691	0.680	0.670	0.660	0.650	0.641	0.631	0.622	0.614	0.606	0.598	0.591	0.584	0.578	0.571	0.565	0.561	0.555	0.551	0.548	0.545	0.542	0.540	0.538	0.538	0.535	0.535	0.536	0.536	0.536	0.538	0.539	0.541	0.544	0.546	0.549	0.552	0.556	0.560	0.565	0.568	0.572	0.576	0.580	0.585	0.590	0.595	0.599	0.605	0.609	0.614	0.619	0.622	0.628	0.632	0.638	0.641	0.645	0.648	0.651	0.655	0.659	0.662	0.665	0.669	0.671	0.674	0.676	0.679	0.680	0.682	0.685	0.686	0.688	0.689	0.689	0.690	0.690	0.690	0.690	0.690	0.690	0.691	0.690	0.690	0.689	0.686	0.685	0.682	0.681	0.680	0.676	0.675	0.671	0.669	0.665	0.662	0.659	0.654	0.651	0.646	0.642	0.638	0.632	0.628	0.622	0.616	0.611	0.606	0.600	0.594	0.588	0.581	0.575	0.569	0.562	0.556	0.550	0.542	0.536	0.530	0.524	0.516	0.510	0.504	0.498	0.491	0.485	0.479	0.474	0.468	0.461	0.456	0.450	0.446	0.440	0.435	0.430	0.425	0.421	0.415	0.411	0.408	0.402	0.399	0.395	0.390	0.388	0.382	0.378	0.375	0.371	0.366	0.362	0.358	0.354	0.350	0.345	0.340	0.335	0.330	0.325	0.318	0.311	0.304	0.299	0.291	0.284	0.275	0.266	0.258	0.249	0.238	0.228	0.216	0.205	0.194	0.180	0.169	0.155	0.140	0.125	0.111	0.095	0.080	0.064	0.048	0.032	0.014	-0.004	-0.022	-0.040	-0.059	-0.076	-0.094	-0.114	-0.131	-0.150	-0.169	-0.188	-0.205	-0.224	-0.240	-0.258	-0.275	-0.292	-0.308	-0.324	-0.340	-0.355	-0.369	-0.384	-0.396	-0.409	-0.420	-0.431	-0.441	-0.451	-0.461	-0.469	-0.478	-0.485	-0.490	-0.496	-0.500	-0.504	-0.507	-0.509	-0.510	-0.512	-0.514	-0.512	-0.511	-0.511	-0.509	-0.507	-0.505	-0.501	-0.499	-0.496	-0.491	-0.489	-0.485	-0.480	-0.476	-0.472	-0.469	-0.465	-0.461	-0.459	-0.455	-0.451	-0.449	-0.446	-0.445	-0.444	-0.444	-0.442	-0.442	-0.444	-0.442	-0.445	-0.448	-0.450	-0.452	-0.456	-0.461	-0.468	-0.472	-0.478	-0.485	-0.492	-0.500	-0.509	-0.518	-0.526	-0.538	-0.546	-0.558	-0.569	-0.580	-0.591	-0.604	-0.615	-0.628	-0.640	-0.651	-0.665	-0.678	-0.691	-0.702	-0.715	-0.728	-0.740	-0.752	-0.765	-0.778	-0.789	-0.800	-0.811	-0.822	-0.831	-0.842	-0.851	-0.861	-0.869	-0.878	-0.884	-0.892	-0.898	-0.904	-0.909	-0.914	-0.918	-0.922	-0.924	-0.928	-0.929	-0.930	-0.930	-0.930	-0.930	-0.928	-0.926	-0.924	-0.920	-0.916	-0.912	-0.908	-0.901	-0.896	-0.889	-0.882	-0.875	-0.868	-0.858	-0.850	-0.840	-0.830	-0.819	-0.810	-0.799	-0.788	-0.776	-0.764	-0.751	-0.740	-0.728	-0.715	-0.701	-0.690	-0.675	-0.662	-0.649	-0.636	-0.622	-0.610	-0.596	-0.582	-0.570	-0.558	-0.544	-0.531	-0.519	-0.505	-0.492	-0.480	-0.468	-0.456	-0.444	-0.432	-0.422	-0.411	-0.401	-0.391	-0.381	-0.372	-0.364	-0.355	-0.346	-0.339	-0.330	-0.324	-0.318	-0.312	-0.306	-0.301	-0.295	-0.291	-0.288	-0.284	-0.281	-0.278	-0.275	-0.274	-0.271	-0.270	-0.270	-0.270	-0.270	-0.270	-0.270	-0.271	-0.271	-0.274	-0.274	-0.276	-0.278	-0.279	-0.280	-0.281	-0.284	-0.284	-0.286	-0.286	-0.288	-0.289	-0.288	-0.289	-0.288	-0.288	-0.286	-0.284	-0.281	-0.278	-0.275	-0.271	-0.266	-0.260	-0.255	-0.248	-0.240	-0.231	-0.221	-0.211	-0.201	-0.188	-0.176	-0.162	-0.148	-0.132	-0.116	-0.100	-0.082	-0.065	-0.045	-0.026	-0.005	0.016	0.038	0.060	0.082	0.106	0.129	0.152	0.176	0.202	0.226	0.250	0.275	0.300	0.325	0.350	0.374	0.399	0.421	0.445	0.469	0.490	0.514	0.535	0.555	0.576	0.595	0.614	0.630	0.646	0.662	0.678	0.690	0.702	0.715	0.724	0.734	0.741	0.748	0.755	0.759	0.761	0.764	0.765	0.765	0.764	0.761	0.759	0.754	0.748	0.741	0.734	0.726	0.718	0.706	0.695	0.684	0.671	0.659	0.646	0.632	0.616	0.602	0.588	0.572	0.556	0.541	0.525	0.510	0.492	0.478	0.461	0.445	0.431	0.416	0.400	0.386	0.372	0.359	0.346	0.334	0.320	0.309	0.299	0.288	0.278	0.269	0.260	0.251	0.244	0.238	0.231	0.225	0.220	0.215	0.211	0.209	0.206	0.202	0.202	0.200	0.199	0.200	0.199	0.200	0.200	0.202	0.204	0.205	0.206	0.209	0.211	0.214	0.216	0.219	0.221	0.224	0.228	0.229	0.231	0.234	0.236	0.239	0.240	0.242	0.244	0.245	0.246	0.248	0.246	0.248	0.246	0.246	0.245	0.242	0.240	0.239	0.235	0.232	0.229	0.226	0.221	0.218	0.211	0.208	0.201	0.195	0.188	0.181	0.175	0.168	0.159	0.151	0.142	0.135	0.126	0.118	0.110	0.100	0.090	0.080	0.070	0.060	0.050	0.041	0.031	0.021	0.012	0.004	-0.006	-0.016	-0.024	-0.032	-0.040	-0.049	-0.056	-0.064	-0.070	-0.076	-0.082	-0.089	-0.092	-0.099	-0.101	-0.105	-0.108	-0.110	-0.112	-0.114	-0.114	-0.112	-0.112	-0.111	-0.108	-0.105	-0.102	-0.098	-0.094	-0.088	-0.081	-0.075	-0.068	-0.060	-0.051	-0.042	-0.032	-0.022	-0.012	-0.001	0.010	0.021	0.034	0.045	0.059	0.071	0.084	0.098	0.110	0.124	0.136	0.150	0.164	0.175	0.189	0.201	0.214	0.226	0.238	0.249	0.260	0.271	0.281	0.291	0.300	0.309	0.316	0.322	0.330	0.335	0.341	0.345	0.348	0.351	0.352	0.355	0.354	0.352	0.352	0.350	0.346	0.342	0.336	0.330	0.324	0.316	0.308	0.298	0.289	0.276	0.266	0.254	0.240	0.226	0.211	0.195	0.180	0.162	0.146	0.128	0.110	0.091	0.074	0.054	0.035	0.016	-0.004	-0.024	-0.042	-0.062	-0.082	-0.101	-0.120	-0.140	-0.158	-0.176	-0.194	-0.211	-0.228	-0.245	-0.260	-0.275	-0.290	-0.304	-0.316	-0.328	-0.340	-0.350	-0.360	-0.369	-0.378	-0.384	-0.390	-0.395	-0.399	-0.401	-0.404	-0.406	-0.406	-0.406	-0.405	-0.404	-0.400	-0.396	-0.392	-0.389	-0.382	-0.376	-0.370	-0.364	-0.355	-0.348	-0.340	-0.331	-0.321	-0.312	-0.302	-0.294	-0.284	-0.275	-0.266	-0.255	-0.246	-0.238	-0.229	-0.220	-0.211	-0.202	-0.195	-0.188	-0.181	-0.175	-0.170	-0.164	-0.160	-0.156	-0.152	-0.150	-0.148	-0.145	-0.145	-0.145	-0.145	-0.146	-0.148	-0.150	-0.152	-0.156	-0.161	-0.165	-0.170	-0.176	-0.182	-0.189	-0.198	-0.204	-0.211	-0.219	-0.229	-0.236	-0.246	-0.255	-0.265	-0.274	-0.284	-0.292	-0.301	-0.311	-0.320	-0.330	-0.338	-0.346	-0.354	-0.362	-0.369	-0.375	-0.381	-0.388	-0.391	-0.398	-0.400	-0.404	-0.406	-0.408	-0.410	-0.410	-0.409	-0.409	-0.408	-0.404	-0.401	-0.396	-0.391	-0.385	-0.379	-0.372	-0.364	-0.356	-0.346	-0.336	-0.325	-0.314	-0.302	-0.290	-0.278	-0.265	-0.251	-0.238	-0.222	-0.209	-0.194	-0.179	-0.165	-0.150	-0.135	-0.120	-0.106	-0.091	-0.078	-0.064	-0.050	-0.038	-0.025	-0.011	0.000	0.012	0.022	0.034	0.044	0.052	0.061	0.069	0.076	0.084	0.088	0.092	0.096	0.100	0.101	0.104	0.105	0.105	0.105	0.102	0.101	0.099	0.095	0.091	0.085	0.081	0.074	0.068	0.060	0.051	0.044	0.034	0.025	0.015	0.005	-0.005	-0.015	-0.026	-0.038	-0.050	-0.062	-0.075	-0.086	-0.100	-0.112	-0.125	-0.138	-0.151	-0.165	-0.178	-0.191	-0.204	-0.218	-0.230	-0.242	-0.256	-0.268	-0.281	-0.294	-0.306	-0.319	-0.330	-0.342	-0.355	-0.366	-0.378	-0.389	-0.401	-0.412	-0.422	-0.434	-0.444	-0.454	-0.464	-0.474	-0.482	-0.492	-0.501	-0.510	-0.518	-0.526	-0.534	-0.542	-0.549	-0.556	-0.562	-0.570	-0.575	-0.581	-0.586	-0.592	-0.599	-0.604	-0.608	-0.612	-0.616	-0.621	-0.625	-0.630	-0.634	-0.638	-0.640	-0.644	-0.645	-0.649	-0.651	-0.655	-0.656	-0.660	-0.662	-0.665	-0.666	-0.670	-0.671	-0.674	-0.678	-0.681	-0.685	-0.688	-0.692	-0.696	-0.700	-0.704	-0.709	-0.714	-0.719	-0.724	-0.730	-0.736	-0.742	-0.750	-0.758	-0.765	-0.772	-0.781	-0.791	-0.801	-0.810	-0.821	-0.831	-0.841	-0.854	-0.866	-0.879	-0.891	-0.904	-0.919	-0.931	-0.945	-0.959	-0.974	-0.988	-1.002	-1.016	-1.031	-1.046	-1.060	-1.075	-1.090	-1.104	-1.119	-1.132	-1.146	-1.161	-1.174	-1.188	-1.199	-1.211	-1.224	-1.235	-1.245	-1.255	-1.265	-1.275	-1.282	-1.291	-1.299	-1.305	-1.311	-1.316	-1.320	-1.325	-1.328	-1.329	-1.331	-1.332	-1.332	-1.331	-1.331	-1.329	-1.326	-1.322	-1.319	-1.314	-1.309	-1.302	-1.296	-1.289	-1.281	-1.274	-1.265	-1.255	-1.246	-1.236	-1.226	-1.215	-1.204	-1.191	-1.181	-1.169	-1.158	-1.144	-1.132	-1.120	-1.108	-1.094	-1.082	-1.069	-1.056	-1.045	-1.032	-1.021	-1.009	-0.998	-0.986	-0.975	-0.965	-0.955	-0.945	-0.935	-0.925	-0.918	-0.909	-0.900	-0.892	-0.885	-0.879	-0.872	-0.866	-0.861	-0.858	-0.852	-0.849	-0.846	-0.841	-0.839	-0.838	-0.838	-0.836	-0.835	-0.835	-0.835	-0.835	-0.836	-0.836	-0.838	-0.839	-0.841	-0.841	-0.844	-0.845	-0.848	-0.849	-0.850	-0.852	-0.854	-0.856	-0.858	-0.858	-0.859	-0.860	-0.861	-0.861	-0.861	-0.862	-0.861	-0.860	-0.859	-0.858	-0.856	-0.854	-0.851	-0.849	-0.845	-0.844	-0.840	-0.836	-0.832	-0.828	-0.825	-0.820	-0.816	-0.812	-0.809	-0.805	-0.801	-0.798	-0.795	-0.792	-0.790	-0.789	-0.786	-0.788	-0.786	-0.786	-0.788	-0.791	-0.794	-0.798	-0.801	-0.809	-0.815	-0.824	-0.831	-0.841	-0.852	-0.865	-0.879	-0.894	-0.909	-0.926	-0.944	-0.964	-0.985	-1.008	-1.031	-1.056	-1.081	-1.109	-1.136	-1.166	-1.196	-1.228	-1.259	-1.292	-1.326	-1.361	-1.398	-1.434	-1.471	-1.508	-1.546	-1.586	-1.626	-1.666	-1.706	-1.748	-1.789	-1.829	-1.870	-1.912	-1.955	-1.998	-2.039	-2.081	-2.124	-2.165	-2.208	-2.249	-2.290	-2.331	-2.372	-2.412	-2.454	-2.494	-2.534	-2.572	-2.611	-2.651	-2.688	-2.726	-2.764	-2.800	-2.838	-2.872	-2.908	-2.942	-2.976	-3.011	-3.044	-3.078	-3.109	-3.141	-3.172	-3.202	-3.234	-3.264	-3.294	-3.321	-3.350	-3.378	-3.406	-3.434	-3.460	-3.486	-3.511	-3.538	-3.562	-3.588	-3.611	-3.636	-3.660	-3.682	-3.706	-3.729	-3.752	-3.775	-3.798	-3.820	-3.841	-3.862	-3.886	-3.908	-3.929	-3.950	-3.971	-3.994	-4.015	-4.036	-4.058	-4.079	-4.101	-4.124	-4.145	-4.168	-4.189	-4.211	-4.235	-4.258	-4.281	-4.305	-4.329	-4.352	-4.378	-4.401	-4.426	-4.451	-4.476	-4.504	-4.529	-4.555	-4.582	-4.609	-4.636	-4.664	-4.691	-4.719	-4.748	-4.775	-4.802	-4.831	-4.861	-4.889	-4.918	-4.948	-4.975	-5.005	-5.035	-5.064	-5.092	-5.122	-5.150	-5.179	-5.206	-5.235	-5.262	-5.291	-5.318	-5.346	-5.372	-5.399	-5.424	-5.450	-5.474	-5.499	-5.522	-5.546	-5.569	-5.591	-5.612	-5.632	-5.654	-5.672	-5.691	-5.710	-5.728	-5.744	-5.760	-5.774	-5.789	-5.802	-5.815	-5.828	-5.839	-5.849	-5.859	-5.866	-5.875	-5.881	-5.889	-5.894	-5.899	-5.901	-5.905	-5.908	-5.909	-5.910	-5.911	-5.910	-5.910	-5.908	-5.905	-5.901	-5.899	-5.894	-5.890	-5.885	-5.879	-5.872	-5.865	-5.859	-5.851	-5.842	-5.835	-5.825	-5.816	-5.806	-5.795	-5.786	-5.775	-5.764	-5.752	-5.741	-5.729	-5.718	-5.704	-5.692	-5.680	-5.665	-5.652	-5.639	-5.625	-5.610	-5.595	-5.581	-5.565	-5.550	-5.534	-5.519	-5.502	-5.485	-5.469	-5.451	-5.434	-5.415	-5.396	-5.376	-5.356	-5.338	-5.318	-5.298	-5.275	-5.252	-5.231	-5.209	-5.184	-5.160	-5.135	-5.109	-5.082	-5.056	-5.028	-5.000	-4.971	-4.941	-4.910	-4.879	-4.848	-4.815	-4.781	-4.748	-4.712	-4.678	-4.641	-4.605	-4.568	-4.530	-4.490	-4.450	-4.410	-4.370	-4.330	-4.288	-4.245	-4.202	-4.160	-4.116	-4.072	-4.029	-3.984	-3.940	-3.894	-3.850	-3.804	-3.760	-3.715	-3.669	-3.625	-3.580	-3.535	-3.490	-3.445	-3.401	-3.359	-3.314	-3.271	-3.229	-3.186	-3.145	-3.104	-3.064	-3.024	-2.984	-2.945	-2.906	-2.869	-2.832	-2.796	-2.761	-2.728	-2.694	-2.660	-2.629	-2.596	-2.566	-2.536	-2.509	-2.481	-2.454	-2.429	-2.402	-2.379	-2.355	-2.332	-2.311	-2.290	-2.270	-2.251	-2.234	-2.215	-2.199	-2.184	-2.168	-2.152	-2.140	-2.128	-2.116	-2.104	-2.094	-2.084	-2.074	-2.064	-2.056	-2.049	-2.041	-2.035	-2.029	-2.022	-2.019	-2.014	-2.010	-2.005	-2.001	-1.999	-1.995	-1.992	-1.990	-1.988	-1.986	-1.984	-1.982	-1.980	-1.979	-1.978	-1.976	-1.975	-1.974	-1.972	-1.971	-1.969	-1.969	-1.966	-1.965	-1.964	-1.961	-1.960	-1.958	-1.955	-1.952	-1.951	-1.949	-1.945	-1.942	-1.940	-1.936	-1.934	-1.930	-1.926	-1.924	-1.919	-1.916	-1.911	-1.908	-1.904	-1.900	-1.898	-1.892	-1.889	-1.886	-1.882	-1.878	-1.875	-1.871	-1.869	-1.866	-1.862	-1.860	-1.859	-1.855	-1.854	-1.854	-1.851	-1.850	-1.850	-1.850	-1.850	-1.851	-1.851	-1.852	-1.855	-1.858	-1.860	-1.864	-1.868	-1.871	-1.876	-1.881	-1.886	-1.892	-1.898	-1.905	-1.912	-1.920	-1.928	-1.936	-1.945	-1.956	-1.965	-1.975	-1.985	-1.998	-2.007	-2.019	-2.030	-2.042	-2.054	-2.066	-2.079	-2.091	-2.105	-2.119	-2.130	-2.144	-2.156	-2.170	-2.182	-2.194	-2.208	-2.219	-2.231	-2.242	-2.254	-2.265	-2.276	-2.285	-2.295	-2.304	-2.312	-2.321	-2.329	-2.335	-2.341	-2.348	-2.352	-2.356	-2.361	-2.362	-2.366	-2.366	-2.368	-2.368	-2.366	-2.365	-2.361	-2.359	-2.355	-2.350	-2.342	-2.338	-2.330	-2.321	-2.312	-2.302	-2.292	-2.280	-2.269	-2.256	-2.244	-2.230	-2.215	-2.200	-2.184	-2.169	-2.152	-2.135	-2.119	-2.101	-2.082	-2.065	-2.046	-2.029	-2.009	-1.991	-1.972	-1.952	-1.934	-1.914	-1.896	-1.878	-1.859	-1.840	-1.821	-1.802	-1.785	-1.769	-1.752	-1.735	-1.719	-1.702	-1.688	-1.672	-1.656	-1.642	-1.629	-1.616	-1.602	-1.590	-1.579	-1.568	-1.556	-1.546	-1.536	-1.528	-1.519	-1.510	-1.502	-1.495	-1.488	-1.481	-1.474	-1.468	-1.462	-1.458	-1.452	-1.449	-1.445	-1.441	-1.436	-1.434	-1.430	-1.428	-1.424	-1.420	-1.418	-1.414	-1.411	-1.408	-1.405	-1.401	-1.398	-1.394	-1.390	-1.388	-1.382	-1.379	-1.374	-1.369	-1.364	-1.359	-1.352	-1.346	-1.339	-1.332	-1.326	-1.319	-1.310	-1.302	-1.294	-1.286	-1.276	-1.266	-1.256	-1.246	-1.236	-1.224	-1.214	-1.202	-1.191	-1.179	-1.168	-1.155	-1.142	-1.130	-1.118	-1.105	-1.091	-1.079	-1.066	-1.052	-1.039	-1.028	-1.014	-1.001	-0.989	-0.976	-0.964	-0.951	-0.941	-0.929	-0.918	-0.906	-0.896	-0.885	-0.876	-0.866	-0.858	-0.849	-0.839	-0.834	-0.826	-0.819	-0.814	-0.809	-0.804	-0.799	-0.795	-0.792	-0.790	-0.789	-0.788	-0.786	-0.788	-0.788	-0.790	-0.791	-0.794	-0.799	-0.801	-0.806	-0.811	-0.818	-0.824	-0.831	-0.838	-0.846	-0.855	-0.864	-0.874	-0.884	-0.895	-0.905	-0.916	-0.929	-0.941	-0.952	-0.965	-0.978	-0.990	-1.002	-1.015	-1.030	-1.041	-1.055	-1.069	-1.081	-1.094	-1.108	-1.119	-1.132	-1.144	-1.156	-1.168	-1.179	-1.189	-1.200	-1.211	-1.220	-1.230	-1.239	-1.248	-1.256	-1.264	-1.271	-1.278	-1.284	-1.290	-1.295	-1.300	-1.305	-1.308	-1.312	-1.314	-1.316	-1.320	-1.321	-1.322	-1.324	-1.324	-1.324	-1.325	-1.325	-1.324	-1.322	-1.322	-1.321	-1.320	-1.319	-1.316	-1.315	-1.314	-1.311	-1.309	-1.308	-1.306	-1.304	-1.301	-1.299	-1.298	-1.295	-1.292	-1.291	-1.289	-1.288	-1.288	-1.286	-1.285	-1.284	-1.282	-1.282	-1.281	-1.281	-1.281	-1.281	-1.281	-1.280	-1.281	-1.281	-1.282	-1.284	-1.285	-1.286	-1.288	-1.289	-1.291	-1.294	-1.295	-1.298	-1.299	-1.300	-1.304	-1.306	-1.310	-1.311	-1.314	-1.316	-1.320	-1.322	-1.326	-1.329	-1.331	-1.332	-1.335	-1.339	-1.340	-1.341	-1.345	-1.346	-1.348	-1.349	-1.350	-1.350	-1.350	-1.351	-1.351	-1.350	-1.350	-1.349	-1.348	-1.345	-1.344	-1.340	-1.338	-1.334	-1.330	-1.326	-1.320	-1.316	-1.310	-1.304	-1.296	-1.289	-1.281	-1.274	-1.265	-1.256	-1.248	-1.239	-1.229	-1.218	-1.208	-1.196	-1.185	-1.172	-1.161	-1.150	-1.138	-1.125	-1.112	-1.100	-1.086	-1.074	-1.061	-1.048	-1.035	-1.021	-1.009	-0.996	-0.984	-0.970	-0.958	-0.945	-0.932	-0.920	-0.908	-0.896	-0.885	-0.874	-0.864	-0.854	-0.844	-0.834	-0.826	-0.816	-0.808	-0.800	-0.794	-0.785	-0.779	-0.772	-0.768	-0.761	-0.756	-0.751	-0.748	-0.744	-0.740	-0.738	-0.735	-0.731	-0.729	-0.728	-0.726	-0.724	-0.725	-0.724	-0.722	-0.724	-0.724	-0.725	-0.725	-0.725	-0.725	-0.725	-0.726	-0.726	-0.728	-0.728	-0.728	-0.728	-0.728	-0.728	-0.726	-0.726	-0.724	-0.724	-0.721	-0.719	-0.716	-0.714	-0.710	-0.706	-0.701	-0.698	-0.691	-0.686	-0.679	-0.672	-0.664	-0.656	-0.648	-0.639	-0.628	-0.618	-0.606	-0.595	-0.582	-0.569	-0.556	-0.542	-0.528	-0.514	-0.498	-0.481	-0.465	-0.449	-0.431	-0.412	-0.395	-0.376	-0.358	-0.339	-0.320	-0.301	-0.281	-0.261	-0.241	-0.220	-0.200	-0.180	-0.160	-0.139	-0.119	-0.099	-0.078	-0.058	-0.038	-0.018	0.002	0.022	0.042	0.061	0.080	0.099	0.118	0.136	0.152	0.171	0.188	0.205	0.222	0.238	0.254	0.270	0.285	0.300	0.315	0.329	0.342	0.356	0.369	0.382	0.395	0.406	0.419	0.430	0.442	0.454	0.465	0.475	0.485	0.495	0.506	0.515	0.525	0.535	0.544	0.554	0.564	0.574	0.584	0.592	0.602	0.612	0.621	0.632	0.642	0.652	0.664	0.675	0.686	0.699	0.710	0.721	0.734	0.746	0.759	0.772	0.786	0.800	0.814	0.830	0.844	0.860	0.876	0.892	0.909	0.926	0.944	0.962	0.980	0.999	1.018	1.038	1.058	1.078	1.098	1.118	1.139	1.160	1.181	1.202	1.225	1.246	1.269	1.291	1.314	1.336	1.359	1.381	1.404	1.428	1.450	1.474	1.495	1.519	1.541	1.564	1.588	1.610	1.632	1.654	1.676	1.699	1.721	1.742	1.762	1.784	1.804	1.825	1.845	1.866	1.885	1.904	1.924	1.942	1.960	1.979	1.995	2.014	2.030	2.046	2.062	2.078	2.092	2.108	2.121	2.135	2.148	2.161	2.174	2.186	2.198	2.209	2.219	2.228	2.239	2.248	2.255	2.264	2.270	2.279	2.285	2.291	2.298	2.302	2.308	2.312	2.316	2.321	2.325	2.328	2.331	2.334	2.336	2.339	2.341	2.342	2.345	2.346	2.348	2.351	2.352	2.355	2.356	2.358	2.360	2.362	2.364	2.368	2.371	2.372	2.378	2.380	2.384	2.388	2.392	2.398	2.402	2.408	2.414	2.420	2.428	2.434	2.441	2.449	2.458	2.466	2.475	2.485	2.495	2.505	2.516	2.528	2.538	2.550	2.562	2.575	2.588	2.601	2.614	2.628	2.642	2.656	2.670	2.685	2.700	2.715	2.730	2.745	2.759	2.774	2.789	2.804	2.819	2.835	2.850	2.865	2.880	2.895	2.910	2.924	2.939	2.952	2.968	2.981	2.994	3.009	3.021	3.034	3.048	3.060	3.072	3.084	3.096	3.109	3.120	3.130	3.141	3.151	3.160	3.170	3.179	3.189	3.196	3.205	3.214	3.221	3.229	3.238	3.244	3.250	3.256	3.262	3.269	3.274	3.280	3.284	3.289	3.294	3.298	3.301	3.305	3.309	3.312	3.316	3.319	3.321	3.324	3.326	3.329	3.330	3.331	3.332	3.334	3.335	3.336	3.338	3.336	3.338	3.338	3.338	3.338	3.336	3.336	3.336	3.335	3.334	3.331	3.331	3.329	3.328	3.325	3.322	3.321	3.319	3.316	3.314	3.310	3.308	3.304	3.300	3.296	3.292	3.288	3.282	3.279	3.274	3.269	3.264	3.259	3.252	3.248	3.241	3.234	3.229	3.221	3.215	3.208	3.201	3.194	3.186	3.179	3.170	3.164	3.155	3.148	3.140	3.131	3.122	3.115	3.106	3.099	3.090	3.081	3.072	3.065	3.056	3.049	3.040	3.032	3.024	3.016	3.009	3.001	2.994	2.986	2.980	2.974	2.968	2.962	2.956	2.950	2.946	2.942	2.938	2.934	2.931	2.929	2.926	2.925	2.924	2.922	2.922	2.924	2.925	2.925	2.928	2.930	2.932	2.936	2.941	2.946	2.951	2.956	2.964	2.971	2.978	2.986	2.995	3.002	3.012	3.022	3.032	3.042	3.054	3.065	3.076	3.088	3.098	3.110	3.122	3.135	3.146	3.159	3.170	3.182	3.194	3.206	3.218	3.229	3.241	3.251	3.262	3.272	3.282	3.292	3.301	3.311	3.319	3.328	3.335	3.342	3.349	3.355	3.360	3.365	3.370	3.374	3.376	3.379	3.380	3.382	3.382	3.384	3.382	3.382	3.381	3.379	3.376	3.374	3.369	3.366	3.360	3.356	3.350	3.345	3.339	3.332	3.325	3.318	3.310	3.304	3.296	3.289	3.280	3.272	3.262	3.255	3.246	3.239	3.230	3.221	3.214	3.206	3.198	3.191	3.184	3.178	3.171	3.165	3.160	3.155	3.150	3.145	3.141	3.138	3.135	3.132	3.131	3.130	3.129	3.129	3.129	3.131	3.131	3.134	3.136	3.140	3.144	3.149	3.154	3.160	3.165	3.172	3.180	3.188	3.195	3.204	3.212	3.221	3.231	3.240	3.250	3.260	3.271	3.281	3.291	3.302	3.312	3.324	3.334	3.344	3.352	3.362	3.372	3.382	3.391	3.400	3.409	3.416	3.424	3.430	3.436	3.442	3.448	3.452	3.456	3.459	3.461	3.462	3.465	3.464	3.462	3.461	3.459	3.456	3.452	3.446	3.441	3.435	3.428	3.419	3.410	3.400	3.389	3.378	3.365	3.351	3.338	3.322	3.306	3.291	3.274	3.256	3.239	3.219	3.200	3.180	3.160	3.139	3.118	3.096	3.074	3.050	3.029	3.006	2.984	2.960	2.936	2.914	2.890	2.868	2.845	2.822	2.800	2.778	2.756	2.735	2.714	2.694	2.672	2.654	2.635	2.616	2.599	2.582	2.565	2.551	2.536	2.522	2.510	2.498	2.485	2.476	2.466	2.459	2.450	2.444	2.438	2.434	2.429	2.426	2.425	2.424	2.422	2.422	2.424	2.426	2.429	2.432	2.436	2.441	2.445	2.451	2.456	2.464	2.471	2.479	2.486	2.495	2.502	2.511	2.519	2.528	2.538	2.546	2.554	2.562	2.572	2.580	2.588	2.596	2.604	2.611	2.619	2.624	2.631	2.636	2.641	2.646	2.651	2.654	2.659	2.660	2.662	2.665	2.666	2.668	2.668	2.666	2.666	2.664	2.662	2.659	2.658	2.652	2.650	2.645	2.640	2.635	2.629	2.622	2.616	2.609	2.602	2.594	2.585	2.578	2.568	2.559	2.550	2.540	2.530	2.520	2.511	2.500	2.490	2.479	2.468	2.456	2.445	2.434	2.422	2.410	2.399	2.388	2.375	2.362	2.351	2.339	2.326	2.314	2.301	2.289	2.278	2.266	2.252	2.240	2.228	2.215	2.204	2.191	2.179	2.166	2.154	2.141	2.130	2.118	2.105	2.094	2.080	2.069	2.056	2.044	2.031	2.020	2.007	1.995	1.984	1.971	1.960	1.949	1.936	1.925	1.914	1.902	1.891	1.880	1.869	1.858	1.845	1.835	1.825	1.814	1.804	1.792	1.784	1.774	1.764	1.754	1.742	1.732	1.725	1.715	1.706	1.698	1.689	1.681	1.672	1.664	1.658	1.650	1.642	1.635	1.629	1.624	1.618	1.612	1.608	1.602	1.598	1.594	1.590	1.585	1.584	1.581	1.579	1.578	1.575	1.574	1.574	1.572	1.574	1.574	1.575	1.575	1.578	1.580	1.582	1.586	1.590	1.594	1.598	1.602	1.609	1.614	1.620	1.626	1.632	1.640	1.648	1.655	1.664	1.671	1.680	1.689	1.698	1.708	1.716	1.728	1.736	1.748	1.756	1.768	1.778	1.789	1.799	1.810	1.820	1.830	1.841	1.852	1.862	1.874	1.884	1.894	1.904	1.914	1.924	1.934	1.942	1.951	1.960	1.970	1.978	1.986	1.994	2.001	2.009	2.016	2.022	2.030	2.035	2.042	2.047	2.052	2.059	2.064	2.068	2.072	2.076	2.080	2.084	2.086	2.089	2.090	2.091	2.094	2.095	2.095	2.096	2.096	2.096	2.096	2.095	2.092	2.091	2.090	2.088	2.084	2.081	2.078	2.074	2.069	2.064	2.059	2.052	2.046	2.039	2.033	2.025	2.016	2.006	1.998	1.988	1.979	1.966	1.955	1.944	1.931	1.919	1.906	1.892	1.879	1.864	1.849	1.834	1.819	1.802	1.786	1.770	1.752	1.735	1.719	1.701	1.685	1.668	1.649	1.631	1.614	1.596	1.579	1.561	1.544	1.528	1.510	1.494	1.478	1.461	1.445	1.430	1.415	1.401	1.388	1.374	1.361	1.349	1.338	1.326	1.315	1.306	1.298	1.288	1.280	1.272	1.268	1.261	1.256	1.251	1.246	1.244	1.240	1.239	1.236	1.235	1.234	1.235	1.234	1.235	1.235	1.236	1.238	1.239	1.242	1.244	1.246	1.248	1.250	1.251	1.252	1.254	1.256	1.259	1.259	1.260	1.260	1.261	1.260	1.260	1.259	1.256	1.254	1.251	1.249	1.245	1.240	1.235	1.229	1.222	1.216	1.209	1.200	1.192	1.184	1.174	1.162	1.152	1.140	1.129	1.115	1.102	1.089	1.075	1.061	1.046	1.032	1.018	1.004	0.989	0.972	0.959	0.944	0.929	0.915	0.900	0.885	0.870	0.856	0.844	0.830	0.816	0.805	0.791	0.780	0.770	0.759	0.749	0.739	0.731	0.722	0.715	0.709	0.702	0.696	0.691	0.688	0.682	0.680	0.678	0.676	0.675	0.674	0.674	0.674	0.675	0.678	0.679	0.681	0.684	0.688	0.691	0.695	0.700	0.705	0.711	0.715	0.722	0.728	0.732	0.740	0.746	0.752	0.759	0.765	0.772	0.779	0.786	0.792	0.799	0.806	0.812	0.819	0.825	0.830	0.836	0.841	0.848	0.852	0.858	0.862	0.868	0.871	0.876	0.880	0.884	0.888	0.891	0.894	0.896	0.899	0.901	0.902	0.904	0.906	0.906	0.906	0.908	0.908	0.908	0.906	0.905	0.904	0.901	0.900	0.898	0.894	0.891	0.889	0.886	0.881	0.878	0.872	0.869	0.862	0.858	0.852	0.846	0.840	0.834	0.828	0.821	0.814	0.806	0.800	0.791	0.785	0.776	0.769	0.761	0.752	0.745	0.738	0.729	0.722	0.715	0.708	0.700	0.691	0.684	0.678	0.670	0.664	0.656	0.650	0.645	0.639	0.632	0.628	0.622	0.618	0.612	0.609	0.604	0.600	0.596	0.592	0.589	0.586	0.582	0.579	0.578	0.574	0.571	0.569	0.566	0.564	0.561	0.559	0.556	0.554	0.551	0.549	0.545	0.542	0.538	0.534	0.529	0.524	0.518	0.512	0.506	0.500	0.492	0.485	0.478	0.469	0.459	0.449	0.438	0.428	0.416	0.404	0.390	0.378	0.362	0.348	0.332	0.316	0.300	0.282	0.266	0.248	0.230	0.210	0.191	0.171	0.152	0.131	0.111	0.091	0.070	0.050	0.029	0.010	-0.011	-0.032	-0.051	-0.071	-0.091	-0.111	-0.129	-0.148	-0.166	-0.184	-0.201	-0.216	-0.234	-0.249	-0.262	-0.276	-0.290	-0.301	-0.312	-0.324	-0.334	-0.344	-0.351	-0.359	-0.365	-0.371	-0.376	-0.380	-0.382	-0.385	-0.386	-0.389	-0.389	-0.389	-0.388	-0.385	-0.384	-0.381	-0.378	-0.374	-0.370	-0.365	-0.360	-0.355	-0.350	-0.344	-0.339	-0.332	-0.326	-0.320	-0.314	-0.308	-0.301	-0.296	-0.290	-0.285	-0.280	-0.274	-0.270	-0.265	-0.261	-0.258	-0.254	-0.250	-0.248	-0.245	-0.245	-0.244	-0.242	-0.242	-0.242	-0.242	-0.245	-0.246	-0.249	-0.250	-0.254	-0.258	-0.261	-0.266	-0.270	-0.276	-0.281	-0.288	-0.295	-0.301	-0.306	-0.315	-0.322	-0.329	-0.338	-0.345	-0.352	-0.361	-0.370	-0.379	-0.389	-0.396	-0.406	-0.415	-0.424	-0.431	-0.440	-0.450	-0.458	-0.465	-0.474	-0.480	-0.489	-0.496	-0.502	-0.509	-0.515	-0.521	-0.526	-0.531	-0.536	-0.541	-0.545	-0.549	-0.550	-0.552	-0.555	-0.558	-0.558	-0.558	-0.559	-0.558	-0.556	-0.554	-0.552	-0.549	-0.545	-0.541	-0.538	-0.532	-0.526	-0.521	-0.515	-0.507	-0.500	-0.492	-0.485	-0.476	-0.466	-0.456	-0.446	-0.436	-0.426	-0.415	-0.402	-0.391	-0.380	-0.368	-0.355	-0.342	-0.331	-0.318	-0.305	-0.291	-0.279	-0.266	-0.252	-0.239	-0.226	-0.214	-0.200	-0.188	-0.175	-0.162	-0.151	-0.140	-0.129	-0.118	-0.106	-0.096	-0.086	-0.076	-0.066	-0.059	-0.049	-0.041	-0.034	-0.026	-0.021	-0.015	-0.009	-0.004	0.002	0.006	0.009	0.012	0.015	0.018	0.019	0.022	0.024	0.024	0.024	0.024	0.022	0.021	0.020	0.020	0.018	0.018	0.016	0.012	0.012	0.010	0.009	0.008	0.005	0.004	0.002	0.002	0.001	0.002	0.002	0.004	0.005	0.006	0.009	0.011	0.016	0.019	0.025	0.031	0.038	0.045	0.052	0.062	0.072	0.082	0.095	0.108	0.121	0.135	0.151	0.168	0.185	0.202	0.221	0.240	0.260	0.281	0.304	0.326	0.348	0.371	0.396	0.421	0.445	0.470	0.496	0.521	0.548	0.575	0.600	0.626	0.652	0.679	0.705	0.730	0.755	0.780	0.805	0.829	0.852	0.875	0.899	0.919	0.941	0.960	0.980	0.998	1.014	1.030	1.046	1.061	1.072	1.086	1.098	1.106	1.116	1.124	1.131	1.136	1.140	1.144	1.146	1.148	1.148	1.146	1.144	1.141	1.138	1.134	1.128	1.121	1.116	1.108	1.099	1.090	1.079	1.070	1.059	1.048	1.035	1.025	1.012	1.000	0.988	0.976	0.964	0.951	0.938	0.926	0.914	0.902	0.890	0.879	0.869	0.858	0.846	0.838	0.829	0.819	0.810	0.802	0.795	0.789	0.782	0.776	0.771	0.766	0.761	0.759	0.756	0.754	0.751	0.750	0.750	0.749	0.750	0.751	0.751	0.752	0.755	0.758	0.760	0.762	0.766	0.770	0.772	0.778	0.781	0.785	0.789	0.792	0.798	0.800	0.805	0.809	0.812	0.815	0.820	0.822	0.825	0.829	0.830	0.832	0.834	0.836	0.838	0.838	0.839	0.839	0.839	0.836	0.835	0.832	0.830	0.828	0.825	0.821	0.818	0.814	0.808	0.802	0.798	0.791	0.785	0.779	0.772	0.764	0.756	0.749	0.741	0.731	0.724	0.715	0.705	0.698	0.688	0.679	0.670	0.660	0.650	0.641	0.631	0.621	0.611	0.604	0.594	0.585	0.576	0.568	0.560	0.551	0.544	0.538	0.530	0.522	0.518	0.510	0.505	0.501	0.495	0.491	0.488	0.484	0.482	0.480	0.478	0.476	0.475	0.475	0.476	0.478	0.479	0.480	0.482	0.486	0.489	0.494	0.499	0.504	0.509	0.515	0.521	0.528	0.534	0.542	0.550	0.559	0.566	0.576	0.585	0.595	0.605	0.614	0.624	0.634	0.644	0.654	0.664	0.675	0.685	0.694	0.704	0.714	0.721	0.731	0.740	0.749	0.758	0.766	0.772	0.780	0.786	0.794	0.799	0.802	0.808	0.811	0.815	0.816	0.819	0.820	0.820	0.819	0.819	0.816	0.814	0.810	0.805	0.800	0.795	0.789	0.781	0.772	0.764	0.755	0.744	0.732	0.722	0.711	0.699	0.685	0.670	0.656	0.641	0.626	0.610	0.594	0.578	0.561	0.544	0.528	0.511	0.494	0.476	0.459	0.442	0.425	0.409	0.394	0.378	0.361	0.345	0.330	0.316	0.302	0.289	0.276	0.262	0.252	0.241	0.231	0.220	0.211	0.204	0.196	0.190	0.185	0.179	0.175	0.171	0.168	0.168	0.165	0.164	0.165	0.166	0.168	0.169	0.172	0.175	0.180	0.184	0.189	0.194	0.199	0.205	0.212	0.218	0.225	0.231	0.239	0.246	0.254	0.261	0.268	0.274	0.282	0.289	0.295	0.301	0.308	0.314	0.319	0.324	0.329	0.334	0.338	0.341	0.344	0.345	0.348	0.349	0.350	0.350	0.350	0.349	0.348	0.346	0.342	0.340	0.336	0.331	0.328	0.321	0.316	0.310	0.304	0.298	0.290	0.281	0.274	0.265	0.256	0.248	0.239	0.229	0.219	0.209	0.199	0.189	0.179	0.169	0.159	0.149	0.139	0.130	0.120	0.111	0.102	0.094	0.086	0.079	0.071	0.065	0.059	0.054	0.049	0.044	0.040	0.038	0.035	0.032	0.031	0.031	0.032	0.032	0.034	0.038	0.040	0.044	0.050	0.054	0.060	0.068	0.075	0.082	0.092	0.100	0.110	0.120	0.131	0.142	0.154	0.165	0.178	0.190	0.202	0.215	0.228	0.241	0.254	0.265	0.280	0.291	0.304	0.316	0.329	0.340	0.351	0.362	0.372	0.384	0.394	0.401	0.411	0.419	0.426	0.434	0.440	0.446	0.451	0.458	0.460	0.461	0.465	0.468	0.469	0.469	0.470	0.469	0.468	0.466	0.464	0.461	0.458	0.455	0.450	0.445	0.440	0.435	0.428	0.422	0.415	0.408	0.400	0.391	0.384	0.376	0.369	0.359	0.350	0.340	0.331	0.321	0.311	0.301	0.290	0.279	0.269	0.259	0.248	0.236	0.226	0.214	0.202	0.191	0.179	0.169	0.156	0.142	0.131	0.119	0.106	0.094	0.081	0.069	0.056	0.044	0.031	0.019	0.005	-0.008	-0.021	-0.034	-0.048	-0.060	-0.072	-0.085	-0.098	-0.111	-0.124	-0.136	-0.148	-0.160	-0.172	-0.184	-0.195	-0.206	-0.216	-0.229	-0.239	-0.249	-0.258	-0.269	-0.278	-0.286	-0.295	-0.304	-0.311	-0.318	-0.326	-0.334	-0.339	-0.346	-0.351	-0.358	-0.362	-0.368	-0.374	-0.378	-0.382	-0.386	-0.391	-0.394	-0.398	-0.402	-0.406	-0.410	-0.414	-0.419	-0.421	-0.426	-0.430	-0.435	-0.440	-0.445	-0.450	-0.455	-0.461	-0.468	-0.474	-0.480	-0.488	-0.496	-0.505	-0.514	-0.522	-0.532	-0.541	-0.552	-0.565	-0.575	-0.588	-0.601	-0.614	-0.628	-0.642	-0.658	-0.671	-0.688	-0.702	-0.720	-0.735	-0.751	-0.769	-0.786	-0.801	-0.819	-0.836	-0.852	-0.870	-0.886	-0.904	-0.920	-0.936	-0.951	-0.968	-0.982	-0.998	-1.011	-1.025	-1.040	-1.052	-1.064	-1.075	-1.085	-1.095	-1.104	-1.112	-1.119	-1.126	-1.131	-1.135	-1.140	-1.142	-1.145	-1.145	-1.145	-1.145	-1.144	-1.140	-1.138	-1.132	-1.128	-1.121	-1.114	-1.106	-1.098	-1.089	-1.079	-1.068	-1.056	-1.045	-1.032	-1.019	-1.005	-0.991	-0.976	-0.962	-0.948	-0.931	-0.915	-0.899	-0.884	-0.866	-0.850	-0.834	-0.818	-0.800	-0.785	-0.769	-0.752	-0.738	-0.721	-0.708	-0.692	-0.676	-0.661	-0.649	-0.635	-0.622	-0.609	-0.598	-0.585	-0.574	-0.564	-0.554	-0.544	-0.534	-0.526	-0.519	-0.511	-0.504	-0.496	-0.491	-0.485	-0.480	-0.475	-0.472	-0.469	-0.466	-0.465	-0.461	-0.460	-0.459	-0.459	-0.458	-0.458	-0.458	-0.456	-0.456	-0.458	-0.458	-0.458	-0.459	-0.460	-0.460	-0.461	-0.462	-0.462	-0.464	-0.465	-0.465	-0.466	-0.465	-0.466	-0.466	-0.466	-0.465	-0.465	-0.464	-0.464	-0.461	-0.461	-0.460	-0.459	-0.456	-0.454	-0.454	-0.452	-0.451	-0.448	-0.448	-0.445	-0.445	-0.444	-0.442	-0.441	-0.441	-0.442	-0.441	-0.442	-0.444	-0.448	-0.449	-0.452	-0.456	-0.461	-0.466	-0.472	-0.480	-0.488	-0.496	-0.506	-0.516	-0.528	-0.540	-0.554	-0.568	-0.584	-0.601	-0.619	-0.638	-0.656	-0.678	-0.701	-0.725	-0.749	-0.774	-0.800	-0.828	-0.858	-0.886	-0.916	-0.949	-0.980	-1.014	-1.048	-1.082	-1.119	-1.154	-1.191	-1.228	-1.266	-1.305	-1.345	-1.384	-1.424	-1.464	-1.504	-1.545	-1.586	-1.628	-1.668	-1.710	-1.751	-1.792	-1.834	-1.876	-1.916	-1.958	-1.998	-2.038	-2.078	-2.118	-2.158	-2.196	-2.236	-2.274	-2.311	-2.349	-2.386	-2.421	-2.458	-2.494	-2.529	-2.562	-2.596	-2.629	-2.662	-2.694	-2.725	-2.756	-2.788	-2.816	-2.845	-2.875	-2.902	-2.931	-2.958	-2.985	-3.011	-3.036	-3.062	-3.088	-3.112	-3.138	-3.160	-3.184	-3.208	-3.231	-3.254	-3.278	-3.300	-3.322	-3.345	-3.368	-3.390	-3.412	-3.434	-3.456	-3.479	-3.501	-3.524	-3.545	-3.568	-3.590	-3.614	-3.636	-3.659	-3.684	-3.706	-3.731	-3.754	-3.779	-3.802	-3.826	-3.851	-3.876	-3.904	-3.930	-3.955	-3.981	-4.008	-4.036	-4.062	-4.091	-4.118	-4.146	-4.174	-4.204	-4.232	-4.261	-4.291	-4.320	-4.350	-4.380	-4.410	-4.440	-4.471	-4.501	-4.531	-4.562	-4.592	-4.621	-4.652	-4.685	-4.715	-4.745	-4.776	-4.806	-4.836	-4.865	-4.895	-4.925	-4.954	-4.982	-5.010	-5.039	-5.066	-5.092	-5.120	-5.146	-5.170	-5.195	-5.220	-5.244	-5.268	-5.290	-5.310	-5.331	-5.351	-5.371	-5.390	-5.408	-5.424	-5.441	-5.455	-5.470	-5.484	-5.496	-5.508	-5.519	-5.529	-5.536	-5.545	-5.552	-5.559	-5.564	-5.568	-5.571	-5.574	-5.575	-5.576	-5.576	-5.576	-5.574	-5.571	-5.569	-5.564	-5.559	-5.552	-5.546	-5.540	-5.532	-5.524	-5.516	-5.506	-5.496	-5.486	-5.476	-5.464	-5.452	-5.440	-5.428	-5.414	-5.400	-5.386	-5.372	-5.358	-5.342	-5.329	-5.312	-5.299	-5.284	-5.268	-5.252	-5.235	-5.220	-5.204	-5.188	-5.170	-5.154	-5.138	-5.120	-5.104	-5.086	-5.070	-5.052	-5.035	-5.018	-5.000	-4.982	-4.964	-4.946	-4.929	-4.910	-4.890	-4.871	-4.852	-4.832	-4.814	-4.794	-4.775	-4.754	-4.734	-4.711	-4.691	-4.669	-4.645	-4.624	-4.600	-4.575	-4.551	-4.526	-4.501	-4.474	-4.448	-4.420	-4.392	-4.364	-4.335	-4.305	-4.274	-4.244	-4.211	-4.179	-4.145	-4.112	-4.079	-4.043	-4.006	-3.970	-3.934	-3.896	-3.858	-3.819	-3.780	-3.739	-3.698	-3.658	-3.616	-3.575	-3.532	-3.490	-3.448	-3.402	-3.360	-3.316	-3.272	-3.229	-3.185	-3.141	-3.098	-3.054	-3.009	-2.966	-2.922	-2.880	-2.836	-2.794	-2.751	-2.709	-2.669	-2.628	-2.588	-2.548	-2.508	-2.470	-2.432	-2.395	-2.359	-2.322	-2.289	-2.254	-2.221	-2.190	-2.160	-2.129	-2.100	-2.072	-2.044	-2.019	-1.994	-1.969	-1.946	-1.924	-1.902	-1.882	-1.864	-1.845	-1.828	-1.812	-1.796	-1.782	-1.769	-1.756	-1.745	-1.734	-1.724	-1.715	-1.706	-1.698	-1.691	-1.686	-1.680	-1.676	-1.671	-1.668	-1.665	-1.662	-1.660	-1.658	-1.656	-1.656	-1.655	-1.655	-1.655	-1.655	-1.655	-1.656	-1.656	-1.658	-1.659	-1.659	-1.659	-1.660	-1.661	-1.661	-1.664	-1.664	-1.664	-1.664	-1.665	-1.664	-1.664	-1.665	-1.664	-1.662	-1.661	-1.661	-1.659	-1.658	-1.656	-1.654	-1.652	-1.650	-1.648	-1.644	-1.641	-1.639	-1.635	-1.631	-1.629	-1.625	-1.622	-1.619	-1.615	-1.612	-1.608	-1.605	-1.601	-1.598	-1.596	-1.592	-1.590	-1.588	-1.585	-1.584	-1.582	-1.580	-1.580	-1.579	-1.579	-1.579	-1.579	-1.580	-1.581	-1.582	-1.584	-1.588	-1.591	-1.595	-1.601	-1.605	-1.611	-1.616	-1.624	-1.630	-1.636	-1.645	-1.654	-1.664	-1.672	-1.682	-1.692	-1.704	-1.715	-1.728	-1.739	-1.752	-1.765	-1.779	-1.792	-1.806	-1.820	-1.834	-1.849	-1.864	-1.878	-1.892	-1.909	-1.924	-1.938	-1.952	-1.968	-1.982	-1.996	-2.010	-2.024	-2.036	-2.049	-2.061	-2.074	-2.085	-2.095	-2.106	-2.116	-2.125	-2.134	-2.141	-2.148	-2.155	-2.160	-2.164	-2.169	-2.171	-2.174	-2.174	-2.175	-2.174	-2.174	-2.171	-2.169	-2.164	-2.159	-2.154	-2.148	-2.139	-2.130	-2.121	-2.112	-2.100	-2.090	-2.078	-2.064	-2.050	-2.036	-2.021	-2.006	-1.990	-1.974	-1.956	-1.939	-1.921	-1.902	-1.885	-1.866	-1.848	-1.829	-1.809	-1.790	-1.770	-1.750	-1.731	-1.711	-1.692	-1.672	-1.654	-1.634	-1.615	-1.596	-1.576	-1.559	-1.540	-1.524	-1.508	-1.489	-1.474	-1.456	-1.441	-1.426	-1.410	-1.396	-1.382	-1.369	-1.356	-1.341	-1.329	-1.319	-1.308	-1.296	-1.285	-1.275	-1.266	-1.256	-1.248	-1.239	-1.231	-1.224	-1.215	-1.208	-1.201	-1.195	-1.189	-1.182	-1.178	-1.172	-1.166	-1.162	-1.156	-1.151	-1.146	-1.141	-1.136	-1.131	-1.128	-1.122	-1.118	-1.112	-1.108	-1.102	-1.096	-1.091	-1.085	-1.080	-1.074	-1.069	-1.061	-1.055	-1.048	-1.040	-1.032	-1.026	-1.018	-1.009	-1.000	-0.991	-0.981	-0.972	-0.962	-0.952	-0.941	-0.931	-0.921	-0.910	-0.899	-0.888	-0.876	-0.865	-0.852	-0.841	-0.828	-0.816	-0.805	-0.792	-0.781	-0.768	-0.756	-0.744	-0.732	-0.721	-0.709	-0.698	-0.686	-0.675	-0.664	-0.652	-0.642	-0.634	-0.624	-0.614	-0.605	-0.596	-0.588	-0.580	-0.574	-0.565	-0.559	-0.554	-0.549	-0.545	-0.540	-0.536	-0.534	-0.531	-0.529	-0.528	-0.526	-0.526	-0.526	-0.528	-0.530	-0.531	-0.535	-0.539	-0.541	-0.548	-0.551	-0.558	-0.564	-0.571	-0.579	-0.586	-0.595	-0.604	-0.612	-0.622	-0.632	-0.644	-0.655	-0.666	-0.678	-0.690	-0.702	-0.714	-0.728	-0.740	-0.752	-0.765	-0.779	-0.792	-0.805	-0.819	-0.831	-0.844	-0.858	-0.870	-0.884	-0.896	-0.908	-0.920	-0.931	-0.942	-0.954	-0.964	-0.975	-0.985	-0.995	-1.004	-1.014	-1.021	-1.030	-1.038	-1.044	-1.050	-1.058	-1.064	-1.068	-1.072	-1.078	-1.081	-1.084	-1.089	-1.091	-1.092	-1.095	-1.096	-1.099	-1.100	-1.100	-1.101	-1.101	-1.101	-1.101	-1.101	-1.100	-1.100	-1.099	-1.099	-1.098	-1.098	-1.096	-1.095	-1.095	-1.094	-1.092	-1.091	-1.091	-1.090	-1.089	-1.089	-1.089	-1.089	-1.090	-1.090	-1.091	-1.092	-1.092	-1.094	-1.095	-1.098	-1.098	-1.101	-1.102	-1.105	-1.108	-1.110	-1.114	-1.116	-1.120	-1.124	-1.128	-1.131	-1.136	-1.140	-1.144	-1.149	-1.152	-1.156	-1.161	-1.166	-1.172	-1.176	-1.181	-1.188	-1.191	-1.196	-1.200	-1.205	-1.209	-1.214	-1.218	-1.222	-1.226	-1.229	-1.234	-1.236	-1.239	-1.242	-1.244	-1.246	-1.249	-1.250	-1.251	-1.252	-1.252	-1.252	-1.252	-1.252	-1.251	-1.249	-1.248	-1.245	-1.242	-1.239	-1.235	-1.230	-1.226	-1.221	-1.216	-1.210	-1.205	-1.199	-1.191	-1.184	-1.176	-1.169	-1.160	-1.152	-1.144	-1.134	-1.125	-1.115	-1.106	-1.096	-1.086	-1.076	-1.066	-1.055	-1.045	-1.034	-1.022	-1.012	-1.002	-0.992	-0.981	-0.970	-0.960	-0.950	-0.939	-0.929	-0.920	-0.910	-0.900	-0.891	-0.881	-0.874	-0.865	-0.858	-0.849	-0.841	-0.835	-0.828	-0.820	-0.814	-0.808	-0.801	-0.796	-0.791	-0.785	-0.781	-0.778	-0.772	-0.769	-0.766	-0.762	-0.759	-0.756	-0.755	-0.751	-0.750	-0.748	-0.746	-0.745	-0.745	-0.744	-0.742	-0.742	-0.742	-0.742	-0.742	-0.741	-0.742	-0.742	-0.742	-0.742	-0.741	-0.741	-0.741	-0.740	-0.741	-0.740	-0.740	-0.740	-0.739	-0.736	-0.735	-0.734	-0.732	-0.731	-0.729	-0.725	-0.722	-0.720	-0.715	-0.712	-0.708	-0.702	-0.698	-0.691	-0.685	-0.679	-0.672	-0.665	-0.658	-0.649	-0.640	-0.631	-0.621	-0.611	-0.601	-0.591	-0.580	-0.568	-0.556	-0.544	-0.531	-0.519	-0.506	-0.491	-0.478	-0.464	-0.449	-0.435	-0.419	-0.405	-0.389	-0.372	-0.358	-0.341	-0.325	-0.309	-0.291	-0.275	-0.259	-0.242	-0.225	-0.209	-0.191	-0.174	-0.158	-0.141	-0.125	-0.108	-0.091	-0.075	-0.058	-0.041	-0.025	-0.009	0.008	0.022	0.039	0.056	0.072	0.088	0.104	0.118	0.134	0.149	0.164	0.180	0.195	0.210	0.226	0.241	0.256	0.271	0.286	0.301	0.316	0.331	0.346	0.362	0.378	0.392	0.409	0.424	0.440	0.456	0.472	0.489	0.506	0.522	0.540	0.558	0.575	0.592	0.610	0.629	0.648	0.666	0.685	0.706	0.725	0.745	0.765	0.785	0.806	0.828	0.849	0.870	0.892	0.914	0.935	0.958	0.981	1.004	1.026	1.050	1.072	1.096	1.120	1.144	1.168	1.191	1.215	1.239	1.264	1.286	1.310	1.335	1.360	1.384	1.408	1.431	1.455	1.478	1.501	1.525	1.549	1.571	1.595	1.619	1.640	1.664	1.686	1.710	1.731	1.754	1.776	1.799	1.821	1.842	1.864	1.884	1.906	1.926	1.948	1.968	1.989	2.009	2.029	2.049	2.069	2.088	2.106	2.126	2.145	2.162	2.181	2.199	2.216	2.234	2.251	2.266	2.284	2.299	2.315	2.330	2.346	2.361	2.375	2.388	2.401	2.414	2.426	2.438	2.450	2.461	2.472	2.481	2.492	2.501	2.511	2.520	2.528	2.536	2.544	2.551	2.558	2.564	2.570	2.576	2.581	2.588	2.591	2.598	2.601	2.606	2.610	2.615	2.620	2.624	2.629	2.632	2.636	2.641	2.646	2.651	2.656	2.660	2.666	2.670	2.676	2.681	2.689	2.695	2.702	2.709	2.715	2.724	2.731	2.741	2.749	2.759	2.768	2.778	2.788	2.799	2.809	2.820	2.832	2.844	2.855	2.868	2.880	2.894	2.908	2.920	2.934	2.948	2.961	2.976	2.991	3.004	3.019	3.034	3.049	3.062	3.076	3.091	3.106	3.120	3.134	3.149	3.164	3.178	3.191	3.205	3.219	3.231	3.245	3.259	3.271	3.284	3.296	3.309	3.320	3.332	3.342	3.355	3.365	3.376	3.386	3.396	3.405	3.415	3.422	3.431	3.440	3.448	3.455	3.462	3.470	3.476	3.482	3.489	3.494	3.500	3.505	3.510	3.515	3.519	3.522	3.526	3.531	3.534	3.536	3.539	3.542	3.545	3.548	3.550	3.550	3.552	3.554	3.555	3.556	3.558	3.558	3.559	3.559	3.559	3.560	3.559	3.560	3.560	3.559	3.559	3.558	3.556	3.556	3.556	3.555	3.554	3.552	3.551	3.550	3.549	3.548	3.545	3.544	3.541	3.540	3.538	3.535	3.532	3.531	3.528	3.525	3.521	3.519	3.515	3.511	3.508	3.504	3.500	3.496	3.491	3.488	3.482	3.478	3.471	3.466	3.460	3.454	3.449	3.442	3.436	3.429	3.422	3.416	3.409	3.402	3.395	3.388	3.380	3.371	3.365	3.358	3.350	3.341	3.335	3.326	3.319	3.312	3.304	3.298	3.291	3.282	3.276	3.270	3.264	3.258	3.251	3.245	3.239	3.235	3.231	3.226	3.222	3.219	3.216	3.214	3.211	3.211	3.210	3.209	3.209	3.210	3.211	3.211	3.214	3.218	3.221	3.225	3.229	3.232	3.239	3.244	3.251	3.258	3.264	3.272	3.280	3.290	3.299	3.308	3.316	3.328	3.338	3.348	3.359	3.370	3.381	3.392	3.404	3.416	3.428	3.439	3.450	3.462	3.474	3.484	3.496	3.506	3.519	3.529	3.539	3.549	3.559	3.568	3.576	3.585	3.592	3.601	3.608	3.614	3.620	3.626	3.630	3.635	3.639	3.642	3.645	3.648	3.648	3.648	3.648	3.646	3.646	3.644	3.640	3.638	3.634	3.629	3.624	3.618	3.611	3.605	3.598	3.589	3.581	3.572	3.562	3.552	3.542	3.531	3.521	3.510	3.499	3.488	3.475	3.462	3.450	3.438	3.425	3.411	3.400	3.386	3.374	3.361	3.350	3.339	3.326	3.315	3.304	3.292	3.282	3.274	3.264	3.254	3.246	3.238	3.230	3.224	3.218	3.211	3.205	3.201	3.198	3.194	3.191	3.190	3.189	3.189	3.189	3.190	3.191	3.194	3.198	3.200	3.204	3.210	3.215	3.221	3.228	3.235	3.242	3.250	3.258	3.266	3.275	3.284	3.294	3.304	3.312	3.322	3.332	3.341	3.351	3.361	3.370	3.380	3.389	3.398	3.406	3.414	3.421	3.429	3.436	3.442	3.448	3.452	3.456	3.460	3.464	3.466	3.468	3.469	3.468	3.465	3.464	3.461	3.458	3.452	3.448	3.441	3.432	3.424	3.415	3.405	3.394	3.381	3.368	3.354	3.340	3.324	3.308	3.291	3.272	3.254	3.234	3.214	3.194	3.174	3.151	3.129	3.106	3.082	3.059	3.035	3.011	2.986	2.964	2.939	2.915	2.889	2.865	2.841	2.816	2.794	2.770	2.746	2.724	2.701	2.680	2.658	2.638	2.618	2.599	2.579	2.561	2.544	2.528	2.512	2.498	2.484	2.471	2.459	2.449	2.439	2.430	2.421	2.415	2.409	2.404	2.400	2.396	2.395	2.394	2.392	2.392	2.394	2.396	2.400	2.404	2.408	2.412	2.418	2.424	2.431	2.438	2.445	2.452	2.461	2.470	2.479	2.488	2.498	2.505	2.515	2.524	2.532	2.542	2.551	2.560	2.569	2.576	2.585	2.592	2.600	2.608	2.614	2.619	2.624	2.630	2.634	2.638	2.641	2.645	2.646	2.648	2.649	2.650	2.650	2.649	2.648	2.645	2.644	2.640	2.636	2.632	2.628	2.622	2.616	2.610	2.602	2.598	2.590	2.581	2.574	2.565	2.554	2.545	2.535	2.525	2.514	2.504	2.492	2.481	2.470	2.459	2.448	2.436	2.422	2.411	2.399	2.386	2.374	2.361	2.349	2.336	2.324	2.311	2.299	2.286	2.274	2.262	2.250	2.238	2.226	2.214	2.202	2.190	2.179	2.168	2.156	2.145	2.135	2.124	2.112	2.102	2.092	2.081	2.071	2.061	2.052	2.042	2.033	2.024	2.015	2.006	1.996	1.988	1.979	1.970	1.962	1.954	1.946	1.938	1.929	1.921	1.912	1.906	1.898	1.889	1.882	1.874	1.866	1.859	1.851	1.844	1.836	1.829	1.821	1.814	1.808	1.799	1.790	1.782	1.775	1.768	1.760	1.751	1.745	1.738	1.729	1.722	1.715	1.708	1.700	1.692	1.685	1.679	1.671	1.665	1.659	1.651	1.646	1.639	1.635	1.629	1.624	1.619	1.615	1.609	1.604	1.600	1.598	1.592	1.591	1.588	1.585	1.584	1.581	1.581	1.580	1.580	1.581	1.581	1.582	1.584	1.584	1.586	1.590	1.592	1.595	1.599	1.602	1.608	1.611	1.618	1.622	1.628	1.635	1.640	1.648	1.652	1.661	1.668	1.675	1.681	1.690	1.696	1.705	1.712	1.721	1.728	1.736	1.744	1.752	1.760	1.768	1.775	1.784	1.790	1.798	1.805	1.812	1.819	1.826	1.831	1.838	1.844	1.850	1.855	1.860	1.865	1.870	1.875	1.880	1.884	1.886	1.891	1.894	1.898	1.899	1.902	1.905	1.908	1.909	1.911	1.911	1.912	1.912	1.912	1.912	1.914	1.912	1.912	1.911	1.911	1.910	1.909	1.906	1.905	1.902	1.900	1.898	1.894	1.892	1.889	1.885	1.881	1.878	1.871	1.868	1.862	1.858	1.851	1.845	1.839	1.831	1.825	1.818	1.810	1.802	1.794	1.785	1.776	1.768	1.758	1.749	1.738	1.728	1.718	1.706	1.694	1.684	1.672	1.659	1.648	1.635	1.622	1.610	1.598	1.584	1.571	1.559	1.545	1.531	1.519	1.505	1.492	1.479	1.466	1.455	1.442	1.429	1.418	1.406	1.395	1.384	1.374	1.364	1.354	1.345	1.335	1.326	1.319	1.311	1.304	1.298	1.291	1.286	1.281	1.278	1.272	1.270	1.266	1.265	1.262	1.261	1.260	1.261	1.260	1.260	1.262	1.262	1.264	1.266	1.269	1.271	1.274	1.276	1.280	1.282	1.284	1.286	1.290	1.292	1.294	1.298	1.299	1.301	1.301	1.302	1.302	1.302	1.302	1.302	1.300	1.299	1.296	1.292	1.289	1.284	1.280	1.272	1.268	1.260	1.252	1.244	1.235	1.225	1.214	1.204	1.191	1.179	1.166	1.154	1.140	1.126	1.111	1.096	1.081	1.065	1.050	1.035	1.018	1.002	0.985	0.970	0.954	0.938	0.922	0.906	0.891	0.876	0.862	0.849	0.835	0.822	0.809	0.798	0.786	0.775	0.765	0.756	0.748	0.739	0.731	0.725	0.719	0.714	0.709	0.706	0.704	0.701	0.700	0.699	0.699	0.699	0.701	0.702	0.706	0.710	0.712	0.719	0.724	0.729	0.735	0.741	0.749	0.756	0.764	0.771	0.779	0.788	0.795	0.805	0.814	0.822	0.832	0.841	0.851	0.859	0.869	0.879	0.888	0.895	0.904	0.912	0.920	0.929	0.936	0.945	0.951	0.959	0.966	0.972	0.979	0.985	0.990	0.995	1.000	1.005	1.009	1.012	1.016	1.019	1.020	1.022	1.024	1.026	1.028	1.028	1.028	1.026	1.025	1.024	1.021	1.020	1.016	1.014	1.010	1.006	1.001	0.996	0.991	0.986	0.980	0.974	0.966	0.960	0.951	0.945	0.936	0.929	0.920	0.911	0.901	0.892	0.884	0.874	0.865	0.855	0.846	0.836	0.826	0.816	0.808	0.798	0.789	0.780	0.771	0.762	0.755	0.746	0.738	0.730	0.722	0.716	0.709	0.702	0.696	0.690	0.685	0.680	0.675	0.671	0.666	0.664	0.659	0.656	0.654	0.651	0.649	0.645	0.644	0.642	0.640	0.639	0.639	0.638	0.636	0.634	0.634	0.631	0.631	0.629	0.628	0.625	0.622	0.619	0.615	0.612	0.608	0.604	0.599	0.592	0.586	0.580	0.574	0.566	0.556	0.548	0.538	0.528	0.516	0.505	0.491	0.479	0.465	0.450	0.435	0.419	0.402	0.385	0.369	0.351	0.331	0.312	0.294	0.274	0.254	0.232	0.212	0.191	0.170	0.150	0.129	0.108	0.086	0.066	0.045	0.026	0.005	-0.015	-0.034	-0.054	-0.071	-0.089	-0.106	-0.122	-0.140	-0.154	-0.169	-0.182	-0.196	-0.208	-0.221	-0.231	-0.240	-0.250	-0.258	-0.265	-0.271	-0.275	-0.281	-0.285	-0.288	-0.289	-0.289	-0.290	-0.290	-0.288	-0.286	-0.282	-0.280	-0.276	-0.271	-0.266	-0.261	-0.255	-0.248	-0.241	-0.235	-0.228	-0.220	-0.212	-0.205	-0.198	-0.188	-0.181	-0.172	-0.165	-0.156	-0.149	-0.140	-0.134	-0.126	-0.119	-0.112	-0.106	-0.100	-0.094	-0.089	-0.084	-0.081	-0.078	-0.074	-0.071	-0.069	-0.066	-0.065	-0.064	-0.064	-0.064	-0.064	-0.065	-0.066	-0.068	-0.069	-0.072	-0.075	-0.079	-0.082	-0.086	-0.090	-0.094	-0.099	-0.104	-0.109	-0.114	-0.120	-0.126	-0.131	-0.138	-0.144	-0.150	-0.155	-0.162	-0.169	-0.174	-0.180	-0.185	-0.191	-0.196	-0.200	-0.206	-0.209	-0.214	-0.218	-0.221	-0.224	-0.226	-0.229	-0.231	-0.232	-0.235	-0.235	-0.235	-0.235	-0.234	-0.232	-0.231	-0.229	-0.226	-0.222	-0.220	-0.215	-0.210	-0.205	-0.200	-0.194	-0.188	-0.181	-0.174	-0.165	-0.158	-0.149	-0.140	-0.130	-0.120	-0.110	-0.099	-0.089	-0.078	-0.066	-0.055	-0.044	-0.032	-0.020	-0.008	0.005	0.018	0.029	0.041	0.054	0.066	0.079	0.091	0.104	0.118	0.129	0.140	0.152	0.165	0.178	0.189	0.200	0.210	0.220	0.230	0.241	0.251	0.260	0.270	0.279	0.286	0.295	0.302	0.310	0.316	0.322	0.329	0.335	0.339	0.345	0.350	0.352	0.356	0.359	0.362	0.365	0.368	0.370	0.371	0.371	0.372	0.371	0.371	0.371	0.371	0.370	0.370	0.369	0.368	0.368	0.365	0.364	0.364	0.362	0.362	0.360	0.360	0.361	0.360	0.361	0.362	0.364	0.365	0.366	0.370	0.374	0.378	0.381	0.386	0.391	0.399	0.406	0.414	0.422	0.432	0.444	0.455	0.468	0.480	0.495	0.510	0.526	0.542	0.560	0.578	0.598	0.618	0.638	0.659	0.680	0.704	0.726	0.750	0.774	0.800	0.825	0.849	0.876	0.901	0.928	0.954	0.981	1.006	1.034	1.060	1.085	1.111	1.136	1.162	1.186	1.210	1.235	1.258	1.280	1.301	1.322	1.342	1.361	1.380	1.398	1.412	1.429	1.442	1.455	1.469	1.480	1.490	1.498	1.505	1.512	1.519	1.522	1.526	1.529	1.529	1.529	1.528	1.526	1.524	1.520	1.516	1.511	1.505	1.498	1.490	1.481	1.472	1.464	1.452	1.442	1.432	1.420	1.409	1.398	1.385	1.374	1.361	1.349	1.338	1.324	1.312	1.300	1.289	1.279	1.266	1.256	1.245	1.235	1.226	1.216	1.208	1.199	1.191	1.184	1.176	1.170	1.164	1.159	1.154	1.149	1.145	1.141	1.139	1.136	1.134	1.132	1.132	1.130	1.130	1.130	1.131	1.131	1.132	1.134	1.136	1.138	1.139	1.141	1.144	1.148	1.149	1.151	1.154	1.156	1.159	1.162	1.165	1.166	1.169	1.171	1.174	1.175	1.176	1.179	1.180	1.180	1.181	1.181	1.182	1.182	1.181	1.180	1.178	1.176	1.175	1.172	1.170	1.166	1.164	1.159	1.155	1.150	1.146	1.141	1.135	1.130	1.124	1.118	1.110	1.102	1.096	1.089	1.080	1.072	1.064	1.056	1.048	1.040	1.030	1.020	1.011	1.001	0.992	0.984	0.974	0.965	0.955	0.945	0.938	0.929	0.920	0.911	0.902	0.894	0.888	0.880	0.872	0.866	0.860	0.854	0.849	0.844	0.839	0.835	0.832	0.829	0.828	0.825	0.824	0.824	0.822	0.825	0.826	0.828	0.830	0.834	0.838	0.842	0.848	0.854	0.860	0.866	0.874	
