# Supplementary material for: Motion onset VEPs can see through the blur
Source: Sci Rep. 2024 Sep 12;14:21296. doi: 10.1038/s41598-024-72483-z (PMC11393312; doi:10.1038/s41598-024-72483-z)
Supplement: Supplementary file 3 — Supplementary Information 3. [file 41598_2024_72483_MOESM3_ESM.zip › VEP_raw_data/source_data/SourceBlurVEP-S002_VEP_2023-03-24_10-58-48.txt]

0.000	0.000	99999.999	6250.000	50.000	-2193.000	-2061.000	6248.000	7.000	100.000	5.000	2.000	1.000	1.000	0.000	0.000	0.000	0.000	0.000	0.000	0.000	0.000	0.000	0.000	0.000	0.000	0.000	-1.384	-1.392	-1.402	-1.411	-1.420	-1.431	-1.440	-1.451	-1.461	-1.472	-1.482	-1.495	-1.505	-1.516	-1.529	-1.540	-1.551	-1.562	-1.575	-1.586	-1.598	-1.609	-1.621	-1.634	-1.645	-1.656	-1.668	-1.679	-1.690	-1.701	-1.712	-1.722	-1.734	-1.745	-1.756	-1.766	-1.776	-1.788	-1.796	-1.808	-1.816	-1.826	-1.836	-1.845	-1.855	-1.864	-1.872	-1.882	-1.891	-1.900	-1.909	-1.918	-1.926	-1.935	-1.944	-1.952	-1.961	-1.969	-1.979	-1.988	-1.995	-2.004	-2.014	-2.022	-2.031	-2.040	-2.049	-2.059	-2.068	-2.076	-2.085	-2.095	-2.105	-2.114	-2.122	-2.132	-2.142	-2.152	-2.162	-2.171	-2.181	-2.191	-2.200	-2.210	-2.220	-2.230	-2.239	-2.249	-2.259	-2.269	-2.279	-2.286	-2.298	-2.306	-2.316	-2.325	-2.335	-2.344	-2.354	-2.362	-2.372	-2.381	-2.391	-2.400	-2.410	-2.419	-2.430	-2.439	-2.449	-2.459	-2.469	-2.480	-2.490	-2.501	-2.511	-2.522	-2.534	-2.545	-2.558	-2.570	-2.582	-2.595	-2.609	-2.622	-2.636	-2.651	-2.666	-2.681	-2.696	-2.712	-2.730	-2.745	-2.762	-2.780	-2.800	-2.818	-2.836	-2.855	-2.875	-2.895	-2.915	-2.935	-2.956	-2.978	-2.999	-3.021	-3.042	-3.065	-3.086	-3.109	-3.131	-3.154	-3.176	-3.199	-3.221	-3.244	-3.266	-3.289	-3.310	-3.334	-3.356	-3.378	-3.399	-3.421	-3.442	-3.464	-3.485	-3.506	-3.526	-3.546	-3.566	-3.586	-3.605	-3.625	-3.644	-3.661	-3.680	-3.696	-3.714	-3.731	-3.749	-3.764	-3.780	-3.796	-3.810	-3.825	-3.840	-3.854	-3.868	-3.881	-3.894	-3.906	-3.919	-3.930	-3.940	-3.952	-3.961	-3.971	-3.980	-3.989	-3.998	-4.005	-4.012	-4.018	-4.024	-4.030	-4.035	-4.039	-4.044	-4.046	-4.049	-4.050	-4.052	-4.052	-4.052	-4.052	-4.050	-4.048	-4.045	-4.043	-4.037	-4.034	-4.028	-4.020	-4.014	-4.006	-3.998	-3.990	-3.979	-3.970	-3.959	-3.946	-3.934	-3.922	-3.909	-3.895	-3.880	-3.865	-3.849	-3.834	-3.818	-3.800	-3.781	-3.764	-3.746	-3.726	-3.708	-3.688	-3.668	-3.649	-3.626	-3.606	-3.585	-3.564	-3.541	-3.520	-3.499	-3.475	-3.454	-3.431	-3.409	-3.385	-3.362	-3.339	-3.316	-3.292	-3.270	-3.246	-3.222	-3.199	-3.176	-3.152	-3.129	-3.105	-3.082	-3.059	-3.036	-3.012	-2.989	-2.966	-2.944	-2.921	-2.898	-2.875	-2.851	-2.829	-2.806	-2.784	-2.761	-2.739	-2.716	-2.694	-2.671	-2.649	-2.626	-2.605	-2.584	-2.561	-2.540	-2.518	-2.496	-2.475	-2.454	-2.432	-2.411	-2.390	-2.369	-2.348	-2.328	-2.306	-2.286	-2.265	-2.245	-2.225	-2.205	-2.184	-2.164	-2.145	-2.125	-2.104	-2.085	-2.065	-2.046	-2.026	-2.006	-1.988	-1.968	-1.949	-1.930	-1.911	-1.894	-1.874	-1.855	-1.838	-1.820	-1.801	-1.784	-1.766	-1.749	-1.732	-1.715	-1.698	-1.681	-1.665	-1.649	-1.632	-1.615	-1.601	-1.585	-1.570	-1.555	-1.540	-1.525	-1.510	-1.495	-1.481	-1.468	-1.454	-1.440	-1.425	-1.412	-1.399	-1.385	-1.372	-1.360	-1.348	-1.335	-1.322	-1.310	-1.299	-1.286	-1.274	-1.262	-1.250	-1.239	-1.226	-1.214	-1.202	-1.191	-1.180	-1.168	-1.156	-1.145	-1.134	-1.122	-1.111	-1.100	-1.089	-1.078	-1.066	-1.056	-1.046	-1.035	-1.024	-1.014	-1.004	-0.994	-0.984	-0.974	-0.964	-0.954	-0.945	-0.935	-0.928	-0.918	-0.909	-0.901	-0.892	-0.885	-0.878	-0.871	-0.864	-0.858	-0.851	-0.844	-0.839	-0.832	-0.828	-0.821	-0.816	-0.812	-0.806	-0.801	-0.798	-0.794	-0.790	-0.785	-0.781	-0.779	-0.775	-0.771	-0.768	-0.764	-0.761	-0.758	-0.754	-0.751	-0.748	-0.744	-0.740	-0.738	-0.734	-0.730	-0.726	-0.722	-0.719	-0.714	-0.709	-0.705	-0.700	-0.695	-0.690	-0.684	-0.678	-0.672	-0.666	-0.660	-0.654	-0.646	-0.639	-0.631	-0.624	-0.616	-0.609	-0.600	-0.591	-0.584	-0.575	-0.565	-0.556	-0.545	-0.536	-0.526	-0.515	-0.505	-0.495	-0.484	-0.472	-0.461	-0.450	-0.438	-0.428	-0.414	-0.402	-0.390	-0.378	-0.365	-0.351	-0.338	-0.326	-0.312	-0.299	-0.285	-0.271	-0.258	-0.242	-0.229	-0.214	-0.200	-0.185	-0.170	-0.156	-0.141	-0.126	-0.111	-0.098	-0.082	-0.068	-0.052	-0.039	-0.025	-0.010	0.005	0.018	0.031	0.046	0.059	0.072	0.086	0.098	0.111	0.124	0.135	0.146	0.158	0.169	0.179	0.189	0.199	0.208	0.216	0.225	0.234	0.241	0.248	0.254	0.260	0.266	0.271	0.276	0.281	0.285	0.290	0.292	0.296	0.298	0.300	0.304	0.305	0.306	0.308	0.309	0.310	0.312	0.312	0.314	0.315	0.316	0.316	0.318	0.319	0.320	0.321	0.321	0.322	0.324	0.325	0.328	0.330	0.331	0.334	0.336	0.340	0.342	0.345	0.349	0.352	0.356	0.361	0.365	0.369	0.375	0.379	0.384	0.389	0.394	0.398	0.404	0.409	0.414	0.418	0.422	0.428	0.432	0.436	0.440	0.444	0.449	0.451	0.454	0.456	0.458	0.460	0.460	0.460	0.461	0.460	0.459	0.456	0.454	0.451	0.448	0.442	0.439	0.432	0.426	0.420	0.411	0.404	0.394	0.384	0.374	0.364	0.352	0.341	0.329	0.316	0.302	0.289	0.276	0.262	0.248	0.232	0.218	0.202	0.186	0.171	0.156	0.141	0.125	0.110	0.095	0.080	0.065	0.050	0.036	0.021	0.009	-0.005	-0.016	-0.030	-0.041	-0.052	-0.062	-0.071	-0.082	-0.090	-0.098	-0.105	-0.112	-0.119	-0.124	-0.130	-0.134	-0.138	-0.140	-0.141	-0.144	-0.145	-0.146	-0.146	-0.145	-0.144	-0.144	-0.141	-0.139	-0.138	-0.135	-0.132	-0.129	-0.126	-0.122	-0.120	-0.118	-0.114	-0.111	-0.110	-0.106	-0.105	-0.102	-0.102	-0.101	-0.100	-0.101	-0.101	-0.104	-0.106	-0.109	-0.112	-0.116	-0.122	-0.129	-0.136	-0.145	-0.152	-0.164	-0.175	-0.186	-0.200	-0.214	-0.229	-0.245	-0.261	-0.279	-0.299	-0.319	-0.339	-0.361	-0.382	-0.406	-0.430	-0.455	-0.481	-0.507	-0.535	-0.562	-0.591	-0.620	-0.649	-0.679	-0.708	-0.739	-0.770	-0.800	-0.831	-0.861	-0.892	-0.924	-0.954	-0.985	-1.015	-1.046	-1.078	-1.106	-1.136	-1.165	-1.195	-1.222	-1.251	-1.278	-1.305	-1.332	-1.359	-1.382	-1.409	-1.432	-1.456	-1.479	-1.502	-1.525	-1.546	-1.568	-1.589	-1.608	-1.629	-1.648	-1.666	-1.684	-1.702	-1.720	-1.738	-1.754	-1.770	-1.788	-1.802	-1.819	-1.835	-1.850	-1.866	-1.881	-1.896	-1.911	-1.926	-1.941	-1.956	-1.970	-1.985	-2.000	-2.015	-2.030	-2.044	-2.059	-2.075	-2.090	-2.105	-2.120	-2.134	-2.149	-2.164	-2.180	-2.194	-2.209	-2.224	-2.238	-2.252	-2.268	-2.281	-2.296	-2.311	-2.324	-2.338	-2.351	-2.365	-2.379	-2.391	-2.404	-2.416	-2.429	-2.440	-2.450	-2.461	-2.472	-2.482	-2.492	-2.502	-2.511	-2.520	-2.529	-2.536	-2.544	-2.550	-2.556	-2.562	-2.568	-2.572	-2.576	-2.581	-2.585	-2.588	-2.590	-2.592	-2.594	-2.595	-2.595	-2.595	-2.594	-2.594	-2.591	-2.590	-2.588	-2.584	-2.581	-2.578	-2.572	-2.568	-2.561	-2.556	-2.549	-2.542	-2.535	-2.528	-2.518	-2.510	-2.500	-2.490	-2.480	-2.470	-2.459	-2.449	-2.438	-2.425	-2.414	-2.401	-2.390	-2.376	-2.364	-2.351	-2.338	-2.324	-2.311	-2.298	-2.282	-2.269	-2.254	-2.241	-2.226	-2.211	-2.198	-2.184	-2.170	-2.156	-2.141	-2.129	-2.114	-2.101	-2.088	-2.075	-2.062	-2.050	-2.038	-2.025	-2.013	-2.001	-1.990	-1.979	-1.966	-1.956	-1.945	-1.936	-1.926	-1.916	-1.906	-1.898	-1.889	-1.880	-1.872	-1.864	-1.856	-1.849	-1.841	-1.834	-1.826	-1.820	-1.812	-1.808	-1.800	-1.794	-1.788	-1.782	-1.778	-1.771	-1.764	-1.759	-1.754	-1.748	-1.742	-1.736	-1.730	-1.724	-1.718	-1.711	-1.704	-1.699	-1.691	-1.685	-1.678	-1.670	-1.662	-1.655	-1.648	-1.639	-1.631	-1.622	-1.612	-1.604	-1.594	-1.585	-1.575	-1.562	-1.552	-1.541	-1.530	-1.518	-1.505	-1.492	-1.479	-1.465	-1.450	-1.438	-1.422	-1.406	-1.391	-1.375	-1.359	-1.342	-1.325	-1.308	-1.290	-1.272	-1.254	-1.235	-1.216	-1.198	-1.178	-1.158	-1.138	-1.118	-1.098	-1.076	-1.055	-1.035	-1.014	-0.994	-0.971	-0.951	-0.930	-0.909	-0.889	-0.866	-0.846	-0.825	-0.805	-0.785	-0.765	-0.745	-0.726	-0.706	-0.689	-0.670	-0.651	-0.634	-0.615	-0.599	-0.582	-0.566	-0.551	-0.536	-0.521	-0.507	-0.492	-0.480	-0.468	-0.455	-0.444	-0.432	-0.422	-0.412	-0.402	-0.394	-0.385	-0.378	-0.370	-0.362	-0.356	-0.350	-0.344	-0.339	-0.334	-0.329	-0.325	-0.321	-0.316	-0.312	-0.309	-0.308	-0.305	-0.301	-0.299	-0.298	-0.295	-0.292	-0.291	-0.290	-0.289	-0.288	-0.286	-0.284	-0.282	-0.281	-0.281	-0.279	-0.279	-0.278	-0.275	-0.275	-0.272	-0.272	-0.271	-0.269	-0.269	-0.266	-0.265	-0.264	-0.262	-0.261	-0.260	-0.258	-0.256	-0.255	-0.255	-0.254	-0.252	-0.252	-0.251	-0.250	-0.250	-0.250	-0.250	-0.249	-0.250	-0.250	-0.250	-0.251	-0.251	-0.252	-0.254	-0.256	-0.258	-0.260	-0.262	-0.265	-0.269	-0.271	-0.275	-0.280	-0.285	-0.289	-0.294	-0.299	-0.306	-0.312	-0.318	-0.324	-0.331	-0.340	-0.346	-0.354	-0.361	-0.370	-0.379	-0.389	-0.396	-0.405	-0.416	-0.425	-0.434	-0.444	-0.454	-0.464	-0.474	-0.484	-0.494	-0.504	-0.514	-0.524	-0.534	-0.544	-0.554	-0.564	-0.574	-0.582	-0.592	-0.600	-0.609	-0.619	-0.626	-0.634	-0.642	-0.650	-0.656	-0.665	-0.670	-0.678	-0.682	-0.689	-0.694	-0.700	-0.705	-0.709	-0.714	-0.716	-0.721	-0.724	-0.726	-0.729	-0.731	-0.734	-0.735	-0.736	-0.738	-0.738	-0.740	-0.739	-0.740	-0.741	-0.740	-0.740	-0.740	-0.740	-0.740	-0.740	-0.739	-0.739	-0.738	-0.738	-0.738	-0.738	-0.738	-0.738	-0.739	-0.739	-0.739	-0.740	-0.741	-0.744	-0.745	-0.749	-0.751	-0.754	-0.758	-0.762	-0.766	-0.771	-0.776	-0.782	-0.789	-0.796	-0.804	-0.811	-0.819	-0.828	-0.838	-0.848	-0.858	-0.869	-0.880	-0.892	-0.905	-0.919	-0.931	-0.945	-0.960	-0.974	-0.989	-1.004	-1.020	-1.036	-1.052	-1.069	-1.085	-1.104	-1.120	-1.138	-1.155	-1.172	-1.190	-1.208	-1.225	-1.244	-1.261	-1.279	-1.296	-1.312	-1.330	-1.346	-1.364	-1.380	-1.396	-1.411	-1.428	-1.442	-1.458	-1.472	-1.486	-1.500	-1.514	-1.528	-1.539	-1.552	-1.564	-1.575	-1.586	-1.596	-1.608	-1.618	-1.626	-1.638	-1.646	-1.654	-1.662	-1.670	-1.679	-1.686	-1.694	-1.700	-1.706	-1.712	-1.719	-1.725	-1.731	-1.736	-1.741	-1.748	-1.754	-1.759	-1.762	-1.768	-1.772	-1.779	-1.784	-1.790	-1.794	-1.800	-1.805	-1.810	-1.816	-1.822	-1.828	-1.834	-1.840	-1.846	-1.852	-1.859	-1.866	-1.872	-1.879	-1.886	-1.894	-1.901	-1.910	-1.916	-1.925	-1.934	-1.942	-1.951	-1.961	-1.970	-1.979	-1.989	-1.999	-2.010	-2.019	-2.030	-2.041	-2.052	-2.062	-2.074	-2.086	-2.096	-2.109	-2.120	-2.131	-2.144	-2.155	-2.166	-2.179	-2.190	-2.201	-2.212	-2.224	-2.234	-2.245	-2.255	-2.266	-2.275	-2.285	-2.295	-2.304	-2.311	-2.319	-2.326	-2.334	-2.339	-2.345	-2.350	-2.354	-2.358	-2.360	-2.362	-2.365	-2.365	-2.364	-2.362	-2.360	-2.358	-2.354	-2.350	-2.345	-2.338	-2.330	-2.322	-2.314	-2.304	-2.294	-2.281	-2.271	-2.258	-2.244	-2.230	-2.215	-2.200	-2.184	-2.168	-2.150	-2.134	-2.115	-2.096	-2.079	-2.060	-2.040	-2.020	-2.001	-1.981	-1.962	-1.942	-1.922	-1.904	-1.885	-1.865	-1.846	-1.828	-1.809	-1.791	-1.774	-1.758	-1.741	-1.725	-1.709	-1.694	-1.680	-1.666	-1.654	-1.640	-1.630	-1.619	-1.608	-1.600	-1.590	-1.581	-1.575	-1.569	-1.562	-1.559	-1.554	-1.550	-1.548	-1.546	-1.545	-1.545	-1.545	-1.545	-1.548	-1.548	-1.551	-1.554	-1.559	-1.562	-1.568	-1.572	-1.579	-1.585	-1.591	-1.599	-1.605	-1.612	-1.620	-1.628	-1.638	-1.645	-1.654	-1.662	-1.671	-1.680	-1.689	-1.699	-1.706	-1.716	-1.724	-1.732	-1.741	-1.749	-1.756	-1.765	-1.774	-1.780	-1.788	-1.794	-1.800	-1.808	-1.812	-1.819	-1.824	-1.830	-1.834	-1.839	-1.842	-1.846	-1.850	-1.854	-1.856	-1.860	-1.861	-1.864	-1.865	-1.869	-1.870	-1.871	-1.872	-1.872	-1.874	-1.875	-1.875	-1.876	-1.878	-1.878	-1.879	-1.879	-1.879	-1.879	-1.881	-1.881	-1.881	-1.884	-1.884	-1.886	-1.886	-1.889	-1.890	-1.892	-1.895	-1.898	-1.900	-1.902	-1.906	-1.910	-1.914	-1.918	-1.922	-1.926	-1.931	-1.935	-1.941	-1.946	-1.951	-1.956	-1.962	-1.969	-1.974	-1.980	-1.988	-1.994	-2.000	-2.006	-2.014	-2.020	-2.027	-2.034	-2.040	-2.046	-2.054	-2.060	-2.068	-2.074	-2.081	-2.088	-2.095	-2.101	-2.108	-2.114	-2.119	-2.126	-2.131	-2.138	-2.142	-2.148	-2.155	-2.160	-2.165	-2.169	-2.175	-2.180	-2.184	-2.189	-2.194	-2.199	-2.202	-2.208	-2.211	-2.216	-2.220	-2.224	-2.228	-2.231	-2.235	-2.241	-2.244	-2.248	-2.252	-2.258	-2.261	-2.266	-2.270	-2.274	-2.279	-2.284	-2.289	-2.295	-2.300	-2.305	-2.310	-2.316	-2.322	-2.330	-2.336	-2.344	-2.350	-2.359	-2.366	-2.374	-2.382	-2.391	-2.400	-2.410	-2.420	-2.429	-2.440	-2.450	-2.461	-2.472	-2.484	-2.496	-2.508	-2.520	-2.534	-2.545	-2.559	-2.571	-2.585	-2.598	-2.611	-2.625	-2.638	-2.652	-2.665	-2.679	-2.691	-2.706	-2.719	-2.732	-2.745	-2.758	-2.769	-2.781	-2.792	-2.804	-2.815	-2.826	-2.836	-2.846	-2.855	-2.864	-2.871	-2.879	-2.886	-2.892	-2.898	-2.904	-2.908	-2.911	-2.914	-2.916	-2.918	-2.919	-2.919	-2.919	-2.918	-2.916	-2.914	-2.910	-2.906	-2.902	-2.898	-2.891	-2.884	-2.878	-2.870	-2.861	-2.852	-2.842	-2.832	-2.822	-2.811	-2.800	-2.788	-2.775	-2.762	-2.748	-2.734	-2.720	-2.705	-2.690	-2.675	-2.659	-2.642	-2.626	-2.610	-2.594	-2.576	-2.559	-2.541	-2.524	-2.506	-2.488	-2.470	-2.452	-2.432	-2.415	-2.396	-2.378	-2.360	-2.341	-2.322	-2.304	-2.286	-2.268	-2.249	-2.230	-2.212	-2.194	-2.176	-2.159	-2.141	-2.125	-2.108	-2.090	-2.072	-2.056	-2.040	-2.022	-2.007	-1.991	-1.976	-1.961	-1.945	-1.931	-1.916	-1.902	-1.888	-1.874	-1.861	-1.848	-1.835	-1.822	-1.809	-1.798	-1.785	-1.774	-1.761	-1.751	-1.740	-1.729	-1.718	-1.708	-1.696	-1.686	-1.675	-1.665	-1.655	-1.646	-1.636	-1.625	-1.616	-1.606	-1.596	-1.588	-1.578	-1.566	-1.558	-1.548	-1.538	-1.528	-1.518	-1.508	-1.498	-1.486	-1.476	-1.468	-1.456	-1.446	-1.436	-1.425	-1.415	-1.405	-1.395	-1.384	-1.374	-1.362	-1.352	-1.341	-1.331	-1.321	-1.311	-1.301	-1.292	-1.282	-1.272	-1.264	-1.255	-1.246	-1.238	-1.230	-1.222	-1.214	-1.208	-1.200	-1.194	-1.188	-1.181	-1.175	-1.171	-1.166	-1.162	-1.158	-1.154	-1.150	-1.148	-1.145	-1.142	-1.140	-1.138	-1.136	-1.136	-1.135	-1.134	-1.134	-1.132	-1.132	-1.132	-1.132	-1.134	-1.134	-1.132	-1.132	-1.132	-1.132	-1.132	-1.131	-1.132	-1.131	-1.130	-1.129	-1.126	-1.125	-1.122	-1.120	-1.118	-1.112	-1.109	-1.105	-1.099	-1.094	-1.086	-1.081	-1.074	-1.065	-1.058	-1.048	-1.039	-1.028	-1.018	-1.006	-0.994	-0.982	-0.970	-0.955	-0.941	-0.928	-0.912	-0.898	-0.881	-0.865	-0.849	-0.831	-0.815	-0.798	-0.780	-0.762	-0.744	-0.725	-0.708	-0.689	-0.670	-0.652	-0.632	-0.615	-0.596	-0.578	-0.560	-0.542	-0.525	-0.507	-0.489	-0.472	-0.455	-0.439	-0.421	-0.406	-0.390	-0.374	-0.359	-0.344	-0.329	-0.315	-0.300	-0.286	-0.274	-0.260	-0.246	-0.235	-0.222	-0.211	-0.199	-0.188	-0.176	-0.166	-0.155	-0.145	-0.134	-0.124	-0.114	-0.105	-0.095	-0.085	-0.076	-0.068	-0.059	-0.049	-0.040	-0.031	-0.022	-0.014	-0.005	0.002	0.011	0.020	0.029	0.038	0.046	0.055	0.062	0.071	0.080	0.088	0.096	0.105	0.112	0.121	0.128	0.136	0.144	0.152	0.160	0.168	0.174	0.181	0.188	0.195	0.200	0.208	0.214	0.219	0.224	0.229	0.234	0.238	0.241	0.246	0.250	0.251	0.255	0.258	0.259	0.260	0.260	0.261	0.261	0.261	0.260	0.259	0.256	0.255	0.251	0.248	0.245	0.240	0.236	0.230	0.224	0.218	0.211	0.205	0.198	0.189	0.180	0.171	0.162	0.152	0.142	0.132	0.122	0.111	0.100	0.089	0.078	0.066	0.054	0.042	0.030	0.019	0.008	-0.005	-0.016	-0.029	-0.039	-0.051	-0.062	-0.074	-0.084	-0.094	-0.104	-0.114	-0.124	-0.134	-0.142	-0.150	-0.159	-0.165	-0.174	-0.179	-0.185	-0.191	-0.196	-0.201	-0.205	-0.209	-0.211	-0.214	-0.216	-0.218	-0.219	-0.219	-0.220	-0.220	-0.220	-0.220	-0.219	-0.219	-0.216	-0.215	-0.212	-0.211	-0.210	-0.208	-0.206	-0.205	-0.204	-0.201	-0.200	-0.199	-0.199	-0.199	-0.199	-0.199	-0.200	-0.202	-0.205	-0.206	-0.211	-0.215	-0.220	-0.226	-0.232	-0.241	-0.249	-0.259	-0.269	-0.280	-0.292	-0.305	-0.319	-0.335	-0.350	-0.368	-0.385	-0.404	-0.424	-0.444	-0.465	-0.486	-0.510	-0.534	-0.559	-0.582	-0.609	-0.635	-0.662	-0.689	-0.716	-0.745	-0.774	-0.801	-0.831	-0.860	-0.889	-0.918	-0.948	-0.976	-1.006	-1.034	-1.062	-1.091	-1.119	-1.145	-1.172	-1.199	-1.225	-1.250	-1.275	-1.298	-1.321	-1.344	-1.365	-1.385	-1.406	-1.425	-1.442	-1.460	-1.476	-1.491	-1.506	-1.520	-1.531	-1.544	-1.554	-1.564	-1.572	-1.580	-1.588	-1.594	-1.599	-1.604	-1.606	-1.610	-1.611	-1.612	-1.614	-1.612	-1.612	-1.610	-1.608	-1.606	-1.602	-1.599	-1.595	-1.590	-1.584	-1.579	-1.574	-1.568	-1.561	-1.555	-1.548	-1.541	-1.534	-1.528	-1.520	-1.512	-1.506	-1.500	-1.492	-1.486	-1.480	-1.474	-1.468	-1.462	-1.458	-1.452	-1.446	-1.441	-1.438	-1.434	-1.431	-1.426	-1.424	-1.421	-1.420	-1.418	-1.415	-1.415	-1.415	-1.412	-1.414	-1.414	-1.414	-1.414	-1.415	-1.416	-1.418	-1.419	-1.420	-1.422	-1.422	-1.425	-1.426	-1.429	-1.429	-1.431	-1.432	-1.434	-1.435	-1.435	-1.436	-1.436	-1.435	-1.436	-1.436	-1.435	-1.434	-1.431	-1.430	-1.426	-1.425	-1.422	-1.418	-1.414	-1.410	-1.406	-1.401	-1.395	-1.390	-1.384	-1.379	-1.372	-1.365	-1.359	-1.351	-1.344	-1.338	-1.330	-1.321	-1.314	-1.306	-1.298	-1.290	-1.282	-1.276	-1.268	-1.260	-1.254	-1.246	-1.240	-1.232	-1.226	-1.220	-1.215	-1.210	-1.205	-1.200	-1.195	-1.192	-1.189	-1.186	-1.184	-1.182	-1.181	-1.179	-1.178	-1.179	-1.178	-1.178	-1.179	-1.179	-1.180	-1.181	-1.182	-1.185	-1.186	-1.188	-1.190	-1.192	-1.194	-1.196	-1.198	-1.200	-1.202	-1.204	-1.205	-1.206	-1.208	-1.208	-1.210	-1.210	-1.209	-1.210	-1.210	-1.209	-1.208	-1.206	-1.204	-1.202	-1.200	-1.196	-1.194	-1.190	-1.186	-1.182	-1.176	-1.172	-1.166	-1.161	-1.156	-1.150	-1.144	-1.138	-1.130	-1.124	-1.116	-1.111	-1.102	-1.096	-1.089	-1.082	-1.076	-1.069	-1.061	-1.056	-1.049	-1.042	-1.035	-1.030	-1.025	-1.019	-1.014	-1.009	-1.004	-0.999	-0.994	-0.991	-0.988	-0.985	-0.981	-0.979	-0.978	-0.975	-0.972	-0.972	-0.971	-0.970	-0.970	-0.969	-0.969	-0.969	-0.969	-0.969	-0.969	-0.969	-0.969	-0.970	-0.970	-0.970	-0.970	-0.970	-0.969	-0.969	-0.968	-0.966	-0.965	-0.964	-0.961	-0.959	-0.955	-0.951	-0.948	-0.942	-0.938	-0.931	-0.925	-0.918	-0.910	-0.901	-0.894	-0.884	-0.872	-0.862	-0.851	-0.839	-0.826	-0.814	-0.799	-0.785	-0.769	-0.755	-0.739	-0.721	-0.706	-0.690	-0.672	-0.655	-0.638	-0.620	-0.602	-0.584	-0.566	-0.549	-0.531	-0.512	-0.496	-0.479	-0.461	-0.444	-0.429	-0.412	-0.398	-0.382	-0.368	-0.352	-0.340	-0.328	-0.315	-0.304	-0.291	-0.281	-0.272	-0.262	-0.254	-0.245	-0.238	-0.231	-0.225	-0.219	-0.214	-0.209	-0.205	-0.201	-0.198	-0.195	-0.192	-0.189	-0.188	-0.185	-0.184	-0.182	-0.181	-0.179	-0.179	-0.178	-0.176	-0.175	-0.174	-0.174	-0.171	-0.170	-0.169	-0.168	-0.165	-0.164	-0.162	-0.159	-0.156	-0.154	-0.150	-0.146	-0.144	-0.139	-0.135	-0.131	-0.126	-0.122	-0.118	-0.112	-0.108	-0.102	-0.098	-0.092	-0.088	-0.082	-0.076	-0.071	-0.066	-0.061	-0.058	-0.052	-0.048	-0.044	-0.039	-0.036	-0.032	-0.029	-0.026	-0.022	-0.021	-0.020	-0.019	-0.016	-0.016	-0.016	-0.015	-0.016	-0.018	-0.019	-0.020	-0.022	-0.025	-0.029	-0.031	-0.035	-0.039	-0.044	-0.048	-0.052	-0.058	-0.062	-0.068	-0.074	-0.081	-0.088	-0.094	-0.100	-0.108	-0.112	-0.121	-0.128	-0.135	-0.142	-0.150	-0.159	-0.166	-0.174	-0.181	-0.190	-0.198	-0.205	-0.212	-0.221	-0.230	-0.238	-0.246	-0.255	-0.264	-0.272	-0.281	-0.290	-0.299	-0.308	-0.318	-0.326	-0.335	-0.344	-0.354	-0.364	-0.374	-0.384	-0.395	-0.404	-0.415	-0.426	-0.436	-0.448	-0.459	-0.471	-0.481	-0.495	-0.506	-0.519	-0.531	-0.545	-0.558	-0.571	-0.584	-0.599	-0.612	-0.626	-0.641	-0.655	-0.670	-0.686	-0.702	-0.716	-0.732	-0.749	-0.765	-0.781	-0.799	-0.816	-0.832	-0.850	-0.868	-0.885	-0.902	-0.921	-0.939	-0.958	-0.976	-0.995	-1.014	-1.032	-1.051	-1.071	-1.090	-1.110	-1.130	-1.150	-1.169	-1.190	-1.210	-1.231	-1.251	-1.272	-1.294	-1.315	-1.338	-1.359	-1.381	-1.402	-1.424	-1.446	-1.469	-1.491	-1.514	-1.536	-1.560	-1.582	-1.606	-1.630	-1.654	-1.678	-1.701	-1.725	-1.749	-1.774	-1.798	-1.822	-1.846	-1.871	-1.896	-1.921	-1.946	-1.970	-1.994	-2.020	-2.044	-2.069	-2.094	-2.119	-2.144	-2.168	-2.192	-2.216	-2.241	-2.265	-2.289	-2.312	-2.338	-2.361	-2.384	-2.408	-2.431	-2.455	-2.478	-2.499	-2.522	-2.545	-2.566	-2.589	-2.610	-2.631	-2.652	-2.674	-2.694	-2.715	-2.735	-2.756	-2.776	-2.795	-2.816	-2.835	-2.854	-2.874	-2.892	-2.911	-2.931	-2.950	-2.969	-2.988	-3.005	-3.025	-3.042	-3.061	-3.079	-3.098	-3.116	-3.134	-3.152	-3.170	-3.186	-3.205	-3.222	-3.241	-3.259	-3.276	-3.294	-3.312	-3.329	-3.346	-3.364	-3.381	-3.399	-3.416	-3.432	-3.450	-3.466	-3.482	-3.499	-3.514	-3.530	-3.545	-3.560	-3.576	-3.590	-3.605	-3.618	-3.632	-3.644	-3.656	-3.669	-3.680	-3.692	-3.702	-3.712	-3.722	-3.731	-3.740	-3.748	-3.755	-3.761	-3.768	-3.774	-3.779	-3.782	-3.786	-3.789	-3.791	-3.792	-3.794	-3.795	-3.795	-3.794	-3.792	-3.791	-3.790	-3.788	-3.784	-3.780	-3.776	-3.771	-3.768	-3.762	-3.758	-3.752	-3.748	-3.742	-3.736	-3.732	-3.726	-3.721	-3.715	-3.710	-3.705	-3.700	-3.695	-3.690	-3.686	-3.682	-3.679	-3.675	-3.672	-3.670	-3.668	-3.665	-3.665	-3.664	-3.664	-3.662	-3.664	-3.664	-3.665	-3.668	-3.669	-3.672	-3.675	-3.679	-3.682	-3.688	-3.691	-3.696	-3.702	-3.708	-3.714	-3.720	-3.726	-3.732	-3.739	-3.748	-3.754	-3.760	-3.768	-3.775	-3.781	-3.789	-3.795	-3.800	-3.808	-3.812	-3.819	-3.824	-3.829	-3.834	-3.838	-3.842	-3.845	-3.848	-3.849	-3.850	-3.851	-3.851	-3.851	-3.850	-3.849	-3.846	-3.844	-3.840	-3.835	-3.829	-3.824	-3.818	-3.810	-3.802	-3.794	-3.784	-3.774	-3.762	-3.751	-3.739	-3.728	-3.714	-3.699	-3.685	-3.669	-3.654	-3.638	-3.620	-3.602	-3.585	-3.566	-3.548	-3.528	-3.509	-3.489	-3.469	-3.448	-3.428	-3.406	-3.385	-3.362	-3.340	-3.318	-3.296	-3.274	-3.251	-3.229	-3.205	-3.182	-3.159	-3.136	-3.112	-3.090	-3.068	-3.044	-3.020	-2.996	-2.974	-2.950	-2.928	-2.905	-2.881	-2.859	-2.836	-2.814	-2.791	-2.769	-2.745	-2.722	-2.701	-2.679	-2.656	-2.634	-2.614	-2.591	-2.569	-2.548	-2.528	-2.505	-2.484	-2.462	-2.442	-2.421	-2.401	-2.380	-2.360	-2.340	-2.320	-2.300	-2.280	-2.259	-2.239	-2.219	-2.200	-2.179	-2.160	-2.140	-2.121	-2.101	-2.081	-2.062	-2.042	-2.024	-2.005	-1.985	-1.966	-1.946	-1.928	-1.910	-1.890	-1.872	-1.854	-1.834	-1.816	-1.798	-1.779	-1.761	-1.742	-1.725	-1.708	-1.690	-1.672	-1.655	-1.638	-1.621	-1.605	-1.588	-1.571	-1.555	-1.540	-1.524	-1.510	-1.494	-1.480	-1.466	-1.452	-1.439	-1.426	-1.412	-1.400	-1.389	-1.378	-1.366	-1.356	-1.345	-1.335	-1.326	-1.318	-1.309	-1.301	-1.294	-1.288	-1.280	-1.274	-1.268	-1.261	-1.258	-1.252	-1.249	-1.244	-1.241	-1.238	-1.234	-1.231	-1.229	-1.226	-1.225	-1.224	-1.221	-1.220	-1.219	-1.218	-1.218	-1.215	-1.215	-1.214	-1.212	-1.211	-1.211	-1.210	-1.209	-1.208	-1.206	-1.205	-1.202	-1.201	-1.200	-1.198	-1.195	-1.192	-1.190	-1.188	-1.184	-1.180	-1.176	-1.174	-1.169	-1.164	-1.160	-1.155	-1.150	-1.145	-1.139	-1.134	-1.128	-1.122	-1.116	-1.109	-1.104	-1.096	-1.090	-1.084	-1.078	-1.070	-1.065	-1.058	-1.051	-1.044	-1.038	-1.031	-1.026	-1.020	-1.014	-1.009	-1.002	-0.999	-0.992	-0.989	-0.984	-0.980	-0.976	-0.972	-0.969	-0.966	-0.962	-0.960	-0.959	-0.956	-0.955	-0.954	-0.954	-0.952	-0.952	-0.951	-0.951	-0.952	-0.954	-0.954	-0.956	-0.958	-0.958	-0.960	-0.962	-0.965	-0.968	-0.969	-0.972	-0.975	-0.978	-0.981	-0.984	-0.988	-0.989	-0.992	-0.996	-0.998	-1.001	-1.004	-1.006	-1.010	-1.014	-1.016	-1.019	-1.021	-1.024	-1.028	-1.030	-1.032	-1.035	-1.039	-1.040	-1.042	-1.046	-1.049	-1.051	-1.055	-1.058	-1.061	-1.065	-1.068	-1.072	-1.075	-1.080	-1.085	-1.089	-1.094	-1.099	-1.104	-1.110	-1.116	-1.122	-1.130	-1.136	-1.144	-1.151	-1.160	-1.169	-1.178	-1.188	-1.196	-1.206	-1.218	-1.228	-1.239	-1.251	-1.262	-1.274	-1.286	-1.299	-1.312	-1.325	-1.339	-1.351	-1.365	-1.379	-1.392	-1.406	-1.420	-1.435	-1.448	-1.461	-1.475	-1.489	-1.501	-1.514	-1.526	-1.540	-1.552	-1.564	-1.576	-1.586	-1.599	-1.610	-1.620	-1.630	-1.640	-1.650	-1.659	-1.668	-1.676	-1.685	-1.692	-1.700	-1.708	-1.714	-1.721	-1.728	-1.735	-1.740	-1.746	-1.751	-1.758	-1.761	-1.768	-1.774	-1.778	-1.784	-1.789	-1.794	-1.800	-1.804	-1.810	-1.816	-1.822	-1.828	-1.834	-1.841	-1.848	-1.854	-1.861	-1.869	-1.878	-1.886	-1.894	-1.902	-1.911	-1.922	-1.931	-1.941	-1.951	-1.962	-1.974	-1.984	-1.996	-2.007	-2.019	-2.033	-2.045	-2.058	-2.070	-2.084	-2.096	-2.110	-2.124	-2.138	-2.151	-2.166	-2.179	-2.194	-2.208	-2.222	-2.238	-2.251	-2.266	-2.281	-2.296	-2.311	-2.325	-2.341	-2.356	-2.370	-2.386	-2.401	-2.418	-2.432	-2.448	-2.465	-2.481	-2.498	-2.514	-2.530	-2.546	-2.564	-2.581	-2.598	-2.615	-2.634	-2.652	-2.671	-2.689	-2.708	-2.728	-2.746	-2.768	-2.788	-2.808	-2.828	-2.849	-2.870	-2.891	-2.912	-2.934	-2.956	-2.979	-3.001	-3.024	-3.045	-3.068	-3.090	-3.114	-3.136	-3.159	-3.181	-3.204	-3.226	-3.249	-3.270	-3.292	-3.314	-3.335	-3.356	-3.378	-3.399	-3.419	-3.439	-3.459	-3.478	-3.495	-3.515	-3.532	-3.550	-3.568	-3.584	-3.601	-3.616	-3.631	-3.646	-3.660	-3.674	-3.688	-3.701	-3.712	-3.725	-3.736	-3.748	-3.758	-3.769	-3.778	-3.788	-3.796	-3.805	-3.812	-3.820	-3.826	-3.834	-3.840	-3.846	-3.851	-3.856	-3.861	-3.865	-3.870	-3.872	-3.875	-3.878	-3.879	-3.880	-3.882	-3.882	-3.881	-3.882	-3.881	-3.880	-3.878	-3.876	-3.872	-3.870	-3.865	-3.861	-3.855	-3.851	-3.844	-3.838	-3.830	-3.822	-3.814	-3.805	-3.795	-3.785	-3.774	-3.764	-3.751	-3.739	-3.725	-3.711	-3.696	-3.681	-3.666	-3.650	-3.634	-3.616	-3.599	-3.580	-3.562	-3.542	-3.522	-3.502	-3.482	-3.461	-3.439	-3.418	-3.395	-3.372	-3.350	-3.326	-3.304	-3.279	-3.255	-3.231	-3.206	-3.181	-3.158	-3.131	-3.106	-3.081	-3.056	-3.030	-3.004	-2.978	-2.951	-2.925	-2.900	-2.874	-2.848	-2.821	-2.796	-2.771	-2.745	-2.720	-2.694	-2.669	-2.642	-2.618	-2.592	-2.568	-2.542	-2.519	-2.492	-2.469	-2.444	-2.420	-2.396	-2.374	-2.349	-2.326	-2.302	-2.280	-2.258	-2.235	-2.211	-2.191	-2.169	-2.148	-2.126	-2.105	-2.084	-2.064	-2.044	-2.022	-2.004	-1.985	-1.966	-1.948	-1.928	-1.910	-1.891	-1.874	-1.856	-1.839	-1.822	-1.805	-1.789	-1.772	-1.756	-1.740	-1.724	-1.710	-1.695	-1.680	-1.665	-1.650	-1.635	-1.621	-1.608	-1.594	-1.580	-1.566	-1.554	-1.540	-1.526	-1.514	-1.501	-1.488	-1.476	-1.464	-1.450	-1.439	-1.426	-1.414	-1.401	-1.389	-1.378	-1.364	-1.352	-1.340	-1.328	-1.315	-1.302	-1.290	-1.276	-1.264	-1.251	-1.239	-1.226	-1.212	-1.200	-1.186	-1.174	-1.160	-1.148	-1.134	-1.119	-1.106	-1.092	-1.079	-1.065	-1.051	-1.038	-1.025	-1.010	-0.998	-0.982	-0.969	-0.956	-0.942	-0.929	-0.915	-0.902	-0.890	-0.876	-0.865	-0.852	-0.840	-0.829	-0.816	-0.806	-0.795	-0.784	-0.774	-0.764	-0.754	-0.745	-0.736	-0.729	-0.720	-0.712	-0.706	-0.699	-0.692	-0.688	-0.682	-0.678	-0.672	-0.669	-0.665	-0.662	-0.660	-0.658	-0.654	-0.654	-0.651	-0.649	-0.649	-0.649	-0.646	-0.646	-0.646	-0.646	-0.646	-0.648	-0.648	-0.648	-0.648	-0.649	-0.649	-0.649	-0.649	-0.649	-0.649	-0.649	-0.649	-0.650	-0.649	-0.648	-0.646	-0.645	-0.644	-0.642	-0.641	-0.638	-0.636	-0.632	-0.629	-0.626	-0.621	-0.618	-0.614	-0.609	-0.604	-0.598	-0.592	-0.586	-0.579	-0.572	-0.565	-0.559	-0.550	-0.541	-0.534	-0.525	-0.515	-0.506	-0.498	-0.486	-0.476	-0.466	-0.455	-0.445	-0.434	-0.422	-0.411	-0.400	-0.386	-0.374	-0.361	-0.349	-0.336	-0.322	-0.310	-0.295	-0.281	-0.268	-0.254	-0.239	-0.225	-0.210	-0.196	-0.181	-0.166	-0.151	-0.136	-0.121	-0.106	-0.092	-0.078	-0.062	-0.048	-0.032	-0.018	-0.002	0.011	0.026	0.040	0.054	0.068	0.080	0.094	0.108	0.120	0.132	0.145	0.158	0.168	0.180	0.191	0.201	0.211	0.221	0.231	0.240	0.249	0.258	0.265	0.272	0.279	0.286	0.291	0.298	0.302	0.308	0.312	0.316	0.320	0.324	0.328	0.330	0.332	0.334	0.336	0.336	0.338	0.339	0.340	0.341	0.341	0.341	0.340	0.340	0.341	0.340	0.340	0.340	0.339	0.339	0.339	0.339	0.339	0.338	0.338	0.336	0.338	0.338	0.336	0.338	0.338	0.339	0.339	0.339	0.341	0.341	0.342	0.345	0.346	0.349	0.350	0.352	0.355	0.356	0.359	0.361	0.364	0.366	0.369	0.371	0.374	0.376	0.379	0.381	0.384	0.385	0.388	0.390	0.390	0.391	0.394	0.395	0.394	0.395	0.395	0.394	0.394	0.391	0.391	0.389	0.388	0.384	0.381	0.378	0.372	0.369	0.365	0.359	0.352	0.346	0.340	0.332	0.325	0.318	0.308	0.300	0.290	0.280	0.270	0.260	0.250	0.239	0.228	0.216	0.204	0.194	0.181	0.170	0.158	0.146	0.135	0.122	0.111	0.100	0.089	0.079	0.069	0.058	0.048	0.039	0.029	0.020	0.011	0.004	-0.002	-0.010	-0.016	-0.022	-0.028	-0.031	-0.035	-0.039	-0.041	-0.044	-0.045	-0.046	-0.048	-0.046	-0.046	-0.046	-0.044	-0.041	-0.040	-0.036	-0.034	-0.030	-0.026	-0.022	-0.019	-0.014	-0.010	-0.006	-0.001	0.002	0.006	0.010	0.014	0.018	0.021	0.024	0.026	0.028	0.029	0.030	0.029	0.028	0.028	0.025	0.021	0.018	0.012	0.008	0.000	-0.008	-0.016	-0.026	-0.036	-0.048	-0.060	-0.072	-0.088	-0.104	-0.120	-0.138	-0.156	-0.176	-0.196	-0.218	-0.240	-0.262	-0.286	-0.311	-0.338	-0.364	-0.390	-0.416	-0.445	-0.472	-0.500	-0.530	-0.559	-0.589	-0.618	-0.649	-0.678	-0.708	-0.738	-0.766	-0.796	-0.825	-0.854	-0.882	-0.911	-0.939	-0.965	-0.994	-1.019	-1.045	-1.069	-1.095	-1.119	-1.141	-1.164	-1.185	-1.206	-1.226	-1.245	-1.265	-1.284	-1.300	-1.318	-1.332	-1.348	-1.362	-1.376	-1.390	-1.404	-1.415	-1.428	-1.438	-1.449	-1.459	-1.469	-1.478	-1.486	-1.496	-1.504	-1.512	-1.520	-1.528	-1.535	-1.544	-1.551	-1.558	-1.566	-1.574	-1.581	-1.589	-1.595	-1.604	-1.612	-1.620	-1.629	-1.638	-1.648	-1.656	-1.665	-1.675	-1.686	-1.696	-1.708	-1.718	-1.730	-1.741	-1.752	-1.765	-1.778	-1.790	-1.802	-1.815	-1.829	-1.842	-1.856	-1.870	-1.884	-1.898	-1.912	-1.925	-1.939	-1.954	-1.968	-1.981	-1.995	-2.009	-2.022	-2.035	-2.047	-2.061	-2.075	-2.086	-2.098	-2.110	-2.121	-2.132	-2.142	-2.152	-2.162	-2.171	-2.180	-2.188	-2.195	-2.202	-2.209	-2.215	-2.220	-2.225	-2.229	-2.231	-2.235	-2.238	-2.240	-2.240	-2.241	-2.240	-2.240	-2.239	-2.236	-2.234	-2.231	-2.228	-2.224	-2.218	-2.214	-2.208	-2.201	-2.195	-2.188	-2.180	-2.174	-2.165	-2.158	-2.149	-2.141	-2.131	-2.121	-2.112	-2.104	-2.094	-2.084	-2.074	-2.064	-2.054	-2.044	-2.034	-2.022	-2.014	-2.004	-1.992	-1.982	-1.972	-1.964	-1.954	-1.945	-1.935	-1.926	-1.918	-1.909	-1.901	-1.892	-1.884	-1.878	-1.870	-1.862	-1.855	-1.849	-1.842	-1.836	-1.830	-1.824	-1.819	-1.812	-1.808	-1.802	-1.798	-1.791	-1.788	-1.782	-1.778	-1.774	-1.770	-1.765	-1.762	-1.758	-1.754	-1.750	-1.745	-1.741	-1.738	-1.735	-1.730	-1.726	-1.722	-1.718	-1.714	-1.709	-1.704	-1.700	-1.694	-1.689	-1.682	-1.678	-1.672	-1.666	-1.660	-1.652	-1.648	-1.640	-1.632	-1.625	-1.618	-1.608	-1.600	-1.590	-1.582	-1.571	-1.561	-1.551	-1.540	-1.530	-1.519	-1.508	-1.495	-1.481	-1.469	-1.455	-1.442	-1.429	-1.414	-1.399	-1.384	-1.369	-1.352	-1.338	-1.320	-1.304	-1.288	-1.270	-1.252	-1.235	-1.216	-1.199	-1.180	-1.161	-1.142	-1.122	-1.104	-1.084	-1.064	-1.045	-1.025	-1.005	-0.986	-0.966	-0.948	-0.926	-0.908	-0.889	-0.869	-0.850	-0.831	-0.812	-0.794	-0.775	-0.756	-0.740	-0.722	-0.705	-0.689	-0.671	-0.656	-0.640	-0.625	-0.610	-0.596	-0.582	-0.568	-0.555	-0.542	-0.530	-0.519	-0.507	-0.496	-0.486	-0.476	-0.468	-0.458	-0.451	-0.442	-0.435	-0.429	-0.421	-0.415	-0.410	-0.404	-0.400	-0.394	-0.390	-0.386	-0.381	-0.378	-0.375	-0.372	-0.369	-0.366	-0.362	-0.360	-0.359	-0.356	-0.354	-0.352	-0.350	-0.348	-0.346	-0.344	-0.342	-0.341	-0.339	-0.338	-0.335	-0.332	-0.331	-0.329	-0.326	-0.325	-0.322	-0.319	-0.316	-0.314	-0.311	-0.309	-0.305	-0.302	-0.299	-0.295	-0.291	-0.289	-0.286	-0.282	-0.279	-0.275	-0.272	-0.269	-0.265	-0.262	-0.259	-0.255	-0.251	-0.249	-0.246	-0.242	-0.241	-0.239	-0.236	-0.234	-0.232	-0.232	-0.231	-0.230	-0.229	-0.230	-0.229	-0.230	-0.231	-0.231	-0.234	-0.236	-0.239	-0.241	-0.245	-0.249	-0.252	-0.256	-0.262	-0.266	-0.271	-0.278	-0.284	-0.290	-0.298	-0.304	-0.311	-0.319	-0.326	-0.335	-0.342	-0.351	-0.360	-0.369	-0.378	-0.385	-0.395	-0.404	-0.412	-0.422	-0.430	-0.439	-0.448	-0.456	-0.466	-0.474	-0.481	-0.489	-0.496	-0.505	-0.511	-0.519	-0.525	-0.531	-0.536	-0.542	-0.548	-0.552	-0.558	-0.561	-0.565	-0.569	-0.572	-0.575	-0.578	-0.580	-0.581	-0.584	-0.584	-0.584	-0.585	-0.585	-0.585	-0.584	-0.584	-0.584	-0.582	-0.581	-0.580	-0.579	-0.578	-0.576	-0.574	-0.572	-0.570	-0.570	-0.568	-0.566	-0.565	-0.564	-0.562	-0.561	-0.561	-0.560	-0.560	-0.560	-0.561	-0.561	-0.561	-0.564	-0.565	-0.568	-0.569	-0.571	-0.575	-0.579	-0.582	-0.586	-0.591	-0.596	-0.602	-0.608	-0.614	-0.620	-0.628	-0.635	-0.642	-0.652	-0.660	-0.670	-0.680	-0.689	-0.699	-0.711	-0.721	-0.732	-0.744	-0.756	-0.769	-0.780	-0.794	-0.808	-0.820	-0.834	-0.848	-0.861	-0.875	-0.889	-0.904	-0.919	-0.934	-0.949	-0.964	-0.979	-0.992	-1.008	-1.024	-1.039	-1.054	-1.069	-1.084	-1.100	-1.115	-1.130	-1.144	-1.160	-1.175	-1.190	-1.204	-1.220	-1.234	-1.249	-1.264	-1.278	-1.294	-1.308	-1.322	-1.336	-1.350	-1.365	-1.379	-1.391	-1.405	-1.419	-1.432	-1.446	-1.459	-1.472	-1.485	-1.498	-1.510	-1.522	-1.535	-1.548	-1.560	-1.571	-1.582	-1.595	-1.606	-1.618	-1.629	-1.641	-1.652	-1.664	-1.675	-1.686	-1.699	-1.709	-1.720	-1.730	-1.742	-1.754	-1.765	-1.776	-1.788	-1.800	-1.811	-1.822	-1.835	-1.846	-1.858	-1.871	-1.884	-1.896	-1.909	-1.922	-1.934	-1.948	-1.961	-1.975	-1.989	-2.002	-2.018	-2.031	-2.046	-2.061	-2.075	-2.090	-2.105	-2.120	-2.135	-2.150	-2.165	-2.180	-2.196	-2.210	-2.226	-2.240	-2.254	-2.269	-2.284	-2.296	-2.310	-2.324	-2.335	-2.348	-2.360	-2.371	-2.381	-2.391	-2.400	-2.410	-2.419	-2.426	-2.432	-2.438	-2.442	-2.449	-2.451	-2.454	-2.456	-2.456	-2.456	-2.455	-2.454	-2.451	-2.448	-2.442	-2.438	-2.431	-2.424	-2.415	-2.408	-2.398	-2.386	-2.375	-2.364	-2.351	-2.338	-2.325	-2.310	-2.296	-2.281	-2.264	-2.249	-2.232	-2.216	-2.199	-2.181	-2.165	-2.146	-2.130	-2.111	-2.094	-2.076	-2.059	-2.041	-2.024	-2.006	-1.990	-1.974	-1.958	-1.941	-1.925	-1.910	-1.896	-1.881	-1.866	-1.854	-1.840	-1.828	-1.815	-1.805	-1.794	-1.784	-1.772	-1.764	-1.755	-1.746	-1.739	-1.731	-1.725	-1.720	-1.714	-1.709	-1.705	-1.701	-1.698	-1.696	-1.694	-1.692	-1.691	-1.690	-1.691	-1.691	-1.692	-1.694	-1.695	-1.698	-1.701	-1.704	-1.708	-1.710	-1.715	-1.719	-1.724	-1.729	-1.735	-1.740	-1.745	-1.751	-1.758	-1.764	-1.770	-1.776	-1.782	-1.790	-1.796	-1.804	-1.810	-1.818	-1.822	-1.830	-1.836	-1.844	-1.850	-1.856	-1.861	-1.869	-1.874	-1.879	-1.885	-1.890	-1.895	-1.900	-1.904	-1.909	-1.914	-1.916	-1.920	-1.924	-1.928	-1.929	-1.932	-1.935	-1.938	-1.939	-1.942	-1.944	-1.945	-1.946	-1.948	-1.949	-1.951	-1.952	-1.952	-1.954	-1.955	-1.955	-1.958	-1.958	-1.959	-1.959	-1.961	-1.962	-1.964	-1.964	-1.966	-1.968	-1.969	-1.971	-1.974	-1.976	-1.979	-1.981	-1.984	-1.986	-1.990	-1.994	-1.998	-2.001	-2.005	-2.009	-2.014	-2.018	-2.022	-2.026	-2.031	-2.036	-2.040	-2.046	-2.050	-2.056	-2.061	-2.068	-2.071	-2.076	-2.082	-2.089	-2.094	-2.100	-2.105	-2.111	-2.118	-2.122	-2.128	-2.134	-2.139	-2.145	-2.150	-2.155	-2.160	-2.165	-2.171	-2.176	-2.180	-2.185	-2.190	-2.194	-2.198	-2.202	-2.206	-2.210	-2.214	-2.218	-2.221	-2.225	-2.228	-2.231	-2.235	-2.239	-2.241	-2.244	-2.248	-2.249	-2.252	-2.254	-2.256	-2.259	-2.261	-2.264	-2.266	-2.269	-2.270	-2.272	-2.276	-2.279	-2.280	-2.282	-2.285	-2.289	-2.291	-2.294	-2.298	-2.300	-2.304	-2.309	-2.312	-2.318	-2.321	-2.326	-2.330	-2.336	-2.342	-2.349	-2.354	-2.360	-2.368	-2.375	-2.382	-2.390	-2.399	-2.408	-2.415	-2.425	-2.434	-2.444	-2.454	-2.464	-2.474	-2.484	-2.495	-2.505	-2.516	-2.528	-2.538	-2.549	-2.560	-2.570	-2.580	-2.591	-2.601	-2.611	-2.621	-2.631	-2.641	-2.650	-2.658	-2.666	-2.675	-2.681	-2.689	-2.695	-2.700	-2.705	-2.710	-2.714	-2.716	-2.720	-2.721	-2.722	-2.724	-2.724	-2.722	-2.721	-2.719	-2.715	-2.711	-2.708	-2.702	-2.696	-2.690	-2.681	-2.675	-2.665	-2.656	-2.646	-2.636	-2.624	-2.612	-2.601	-2.589	-2.575	-2.560	-2.546	-2.531	-2.516	-2.501	-2.485	-2.469	-2.452	-2.435	-2.419	-2.401	-2.382	-2.365	-2.346	-2.328	-2.309	-2.291	-2.271	-2.252	-2.232	-2.214	-2.194	-2.175	-2.154	-2.135	-2.115	-2.095	-2.076	-2.058	-2.038	-2.019	-1.999	-1.980	-1.960	-1.942	-1.922	-1.905	-1.885	-1.869	-1.850	-1.832	-1.815	-1.798	-1.780	-1.762	-1.748	-1.731	-1.715	-1.700	-1.684	-1.670	-1.655	-1.640	-1.628	-1.614	-1.600	-1.589	-1.575	-1.564	-1.552	-1.541	-1.530	-1.519	-1.509	-1.499	-1.489	-1.479	-1.470	-1.460	-1.451	-1.442	-1.434	-1.426	-1.418	-1.410	-1.402	-1.395	-1.386	-1.379	-1.371	-1.364	-1.355	-1.348	-1.339	-1.332	-1.324	-1.316	-1.306	-1.299	-1.289	-1.280	-1.271	-1.262	-1.252	-1.242	-1.234	-1.224	-1.212	-1.201	-1.191	-1.180	-1.170	-1.158	-1.148	-1.135	-1.124	-1.111	-1.100	-1.088	-1.076	-1.064	-1.052	-1.042	-1.030	-1.019	-1.009	-0.998	-0.988	-0.976	-0.968	-0.956	-0.948	-0.939	-0.930	-0.921	-0.914	-0.908	-0.900	-0.894	-0.889	-0.882	-0.879	-0.874	-0.870	-0.868	-0.865	-0.861	-0.860	-0.859	-0.858	-0.858	-0.859	-0.858	-0.859	-0.860	-0.861	-0.862	-0.865	-0.866	-0.869	-0.870	-0.872	-0.875	-0.878	-0.880	-0.882	-0.884	-0.885	-0.888	-0.889	-0.889	-0.890	-0.890	-0.890	-0.889	-0.889	-0.886	-0.885	-0.882	-0.879	-0.876	-0.871	-0.866	-0.861	-0.854	-0.848	-0.840	-0.834	-0.825	-0.816	-0.805	-0.796	-0.784	-0.774	-0.761	-0.749	-0.736	-0.722	-0.709	-0.695	-0.680	-0.666	-0.651	-0.636	-0.620	-0.605	-0.589	-0.572	-0.558	-0.540	-0.524	-0.507	-0.491	-0.476	-0.460	-0.444	-0.429	-0.412	-0.398	-0.382	-0.368	-0.352	-0.338	-0.324	-0.310	-0.296	-0.282	-0.269	-0.255	-0.242	-0.230	-0.218	-0.206	-0.195	-0.182	-0.171	-0.161	-0.150	-0.140	-0.130	-0.120	-0.110	-0.100	-0.090	-0.081	-0.071	-0.064	-0.054	-0.045	-0.036	-0.028	-0.019	-0.011	-0.002	0.005	0.015	0.022	0.030	0.039	0.046	0.055	0.062	0.071	0.079	0.086	0.095	0.102	0.110	0.118	0.126	0.132	0.141	0.149	0.156	0.164	0.170	0.179	0.186	0.192	0.200	0.206	0.214	0.220	0.225	0.231	0.238	0.244	0.249	0.254	0.259	0.262	0.268	0.271	0.274	0.278	0.280	0.284	0.285	0.288	0.288	0.289	0.288	0.289	0.288	0.288	0.285	0.284	0.281	0.278	0.274	0.271	0.266	0.261	0.255	0.249	0.242	0.235	0.229	0.221	0.212	0.204	0.195	0.186	0.176	0.165	0.155	0.144	0.134	0.122	0.110	0.099	0.088	0.076	0.064	0.051	0.040	0.028	0.015	0.004	-0.008	-0.020	-0.030	-0.041	-0.052	-0.062	-0.072	-0.082	-0.091	-0.100	-0.109	-0.116	-0.125	-0.131	-0.138	-0.142	-0.149	-0.154	-0.158	-0.161	-0.164	-0.166	-0.169	-0.170	-0.170	-0.171	-0.170	-0.170	-0.168	-0.166	-0.164	-0.161	-0.158	-0.154	-0.150	-0.146	-0.141	-0.138	-0.132	-0.128	-0.122	-0.118	-0.112	-0.106	-0.102	-0.096	-0.091	-0.088	-0.082	-0.079	-0.075	-0.072	-0.069	-0.066	-0.065	-0.064	-0.062	-0.064	-0.064	-0.066	-0.068	-0.071	-0.074	-0.079	-0.084	-0.091	-0.098	-0.106	-0.115	-0.125	-0.135	-0.148	-0.161	-0.175	-0.189	-0.205	-0.222	-0.240	-0.258	-0.276	-0.296	-0.316	-0.339	-0.360	-0.384	-0.408	-0.431	-0.456	-0.481	-0.506	-0.534	-0.559	-0.586	-0.614	-0.640	-0.668	-0.696	-0.724	-0.751	-0.779	-0.806	-0.834	-0.861	-0.889	-0.914	-0.941	-0.966	-0.992	-1.018	-1.041	-1.065	-1.088	-1.110	-1.132	-1.152	-1.172	-1.191	-1.211	-1.229	-1.245	-1.261	-1.275	-1.290	-1.302	-1.314	-1.326	-1.336	-1.346	-1.354	-1.361	-1.368	-1.374	-1.379	-1.382	-1.386	-1.388	-1.389	-1.390	-1.391	-1.390	-1.390	-1.388	-1.385	-1.382	-1.379	-1.376	-1.371	-1.368	-1.362	-1.358	-1.352	-1.348	-1.342	-1.338	-1.331	-1.326	-1.321	-1.315	-1.310	-1.306	-1.301	-1.298	-1.291	-1.288	-1.285	-1.281	-1.279	-1.276	-1.274	-1.272	-1.270	-1.270	-1.269	-1.269	-1.269	-1.269	-1.270	-1.271	-1.274	-1.275	-1.278	-1.280	-1.284	-1.288	-1.290	-1.295	-1.298	-1.302	-1.306	-1.310	-1.314	-1.319	-1.322	-1.328	-1.330	-1.335	-1.339	-1.342	-1.345	-1.349	-1.351	-1.354	-1.356	-1.358	-1.359	-1.360	-1.361	-1.361	-1.361	-1.361	-1.360	-1.359	-1.358	-1.355	-1.352	-1.349	-1.345	-1.342	-1.339	-1.335	-1.330	-1.324	-1.320	-1.314	-1.308	-1.302	-1.296	-1.291	-1.285	-1.280	-1.274	-1.268	-1.261	-1.258	-1.251	-1.246	-1.240	-1.235	-1.230	-1.226	-1.222	-1.218	-1.215	-1.212	-1.209	-1.206	-1.205	-1.204	-1.202	-1.201	-1.202	-1.202	-1.202	-1.205	-1.206	-1.209	-1.211	-1.214	-1.219	-1.221	-1.226	-1.229	-1.234	-1.239	-1.244	-1.249	-1.254	-1.260	-1.264	-1.270	-1.275	-1.280	-1.286	-1.291	-1.296	-1.300	-1.305	-1.309	-1.314	-1.318	-1.320	-1.324	-1.326	-1.329	-1.330	-1.331	-1.334	-1.335	-1.335	-1.335	-1.334	-1.332	-1.332	-1.331	-1.328	-1.326	-1.324	-1.320	-1.316	-1.311	-1.308	-1.302	-1.299	-1.294	-1.289	-1.284	-1.278	-1.271	-1.266	-1.260	-1.254	-1.248	-1.241	-1.236	-1.230	-1.224	-1.219	-1.212	-1.208	-1.202	-1.198	-1.192	-1.188	-1.182	-1.179	-1.176	-1.171	-1.169	-1.165	-1.162	-1.160	-1.158	-1.156	-1.154	-1.152	-1.151	-1.150	-1.150	-1.149	-1.149	-1.148	-1.148	-1.148	-1.146	-1.146	-1.146	-1.145	-1.145	-1.144	-1.144	-1.142	-1.142	-1.140	-1.138	-1.136	-1.134	-1.131	-1.128	-1.124	-1.120	-1.115	-1.109	-1.102	-1.096	-1.090	-1.082	-1.074	-1.065	-1.055	-1.046	-1.036	-1.024	-1.012	-1.001	-0.988	-0.975	-0.961	-0.945	-0.931	-0.915	-0.900	-0.882	-0.868	-0.851	-0.832	-0.816	-0.799	-0.781	-0.764	-0.746	-0.729	-0.710	-0.694	-0.676	-0.660	-0.642	-0.626	-0.610	-0.594	-0.579	-0.562	-0.550	-0.535	-0.521	-0.507	-0.495	-0.484	-0.471	-0.461	-0.451	-0.441	-0.434	-0.425	-0.418	-0.411	-0.404	-0.399	-0.392	-0.389	-0.384	-0.379	-0.376	-0.374	-0.370	-0.368	-0.366	-0.365	-0.364	-0.361	-0.360	-0.359	-0.359	-0.356	-0.355	-0.354	-0.354	-0.351	-0.350	-0.348	-0.346	-0.345	-0.341	-0.339	-0.336	-0.332	-0.329	-0.325	-0.321	-0.316	-0.311	-0.306	-0.301	-0.295	-0.288	-0.281	-0.275	-0.268	-0.261	-0.254	-0.245	-0.238	-0.230	-0.221	-0.214	-0.205	-0.196	-0.189	-0.181	-0.174	-0.165	-0.158	-0.150	-0.142	-0.135	-0.129	-0.122	-0.116	-0.110	-0.105	-0.099	-0.095	-0.091	-0.086	-0.084	-0.081	-0.079	-0.076	-0.074	-0.074	-0.072	-0.071	-0.072	-0.074	-0.074	-0.075	-0.078	-0.079	-0.082	-0.084	-0.088	-0.091	-0.095	-0.098	-0.102	-0.108	-0.111	-0.116	-0.120	-0.125	-0.130	-0.135	-0.140	-0.145	-0.150	-0.155	-0.160	-0.165	-0.170	-0.176	-0.181	-0.186	-0.192	-0.198	-0.202	-0.209	-0.212	-0.219	-0.225	-0.231	-0.236	-0.242	-0.249	-0.255	-0.261	-0.268	-0.275	-0.281	-0.290	-0.296	-0.305	-0.314	-0.321	-0.331	-0.340	-0.350	-0.360	-0.370	-0.380	-0.391	-0.404	-0.416	-0.428	-0.440	-0.454	-0.469	-0.482	-0.496	-0.511	-0.528	-0.542	-0.559	-0.575	-0.592	-0.609	-0.628	-0.645	-0.664	-0.681	-0.701	-0.720	-0.738	-0.758	-0.778	-0.798	-0.818	-0.838	-0.858	-0.878	-0.898	-0.919	-0.938	-0.959	-0.979	-1.000	-1.019	-1.040	-1.060	-1.080	-1.101	-1.120	-1.141	-1.161	-1.181	-1.201	-1.220	-1.241	-1.261	-1.281	-1.300	-1.320	-1.340	-1.360	-1.380	-1.400	-1.421	-1.441	-1.461	-1.481	-1.501	-1.522	-1.542	-1.564	-1.584	-1.605	-1.626	-1.649	-1.670	-1.692	-1.715	-1.736	-1.760	-1.782	-1.806	-1.830	-1.852	-1.878	-1.901	-1.926	-1.951	-1.976	-2.001	-2.027	-2.051	-2.079	-2.104	-2.131	-2.158	-2.184	-2.211	-2.238	-2.264	-2.291	-2.319	-2.345	-2.374	-2.400	-2.428	-2.456	-2.484	-2.511	-2.539	-2.566	-2.592	-2.621	-2.648	-2.675	-2.701	-2.728	-2.755	-2.781	-2.808	-2.832	-2.860	-2.885	-2.910	-2.936	-2.961	-2.985	-3.011	-3.035	-3.060	-3.084	-3.108	-3.131	-3.154	-3.178	-3.200	-3.224	-3.246	-3.268	-3.290	-3.312	-3.334	-3.355	-3.376	-3.398	-3.418	-3.438	-3.458	-3.478	-3.498	-3.516	-3.535	-3.555	-3.572	-3.591	-3.610	-3.628	-3.645	-3.661	-3.680	-3.696	-3.711	-3.728	-3.742	-3.758	-3.772	-3.786	-3.800	-3.814	-3.825	-3.839	-3.851	-3.861	-3.872	-3.882	-3.894	-3.902	-3.911	-3.920	-3.928	-3.935	-3.941	-3.946	-3.954	-3.958	-3.961	-3.965	-3.968	-3.971	-3.972	-3.974	-3.975	-3.976	-3.975	-3.975	-3.972	-3.972	-3.970	-3.966	-3.964	-3.961	-3.956	-3.954	-3.949	-3.944	-3.940	-3.935	-3.929	-3.924	-3.919	-3.914	-3.908	-3.902	-3.898	-3.891	-3.886	-3.881	-3.876	-3.871	-3.868	-3.862	-3.859	-3.854	-3.851	-3.848	-3.845	-3.842	-3.840	-3.839	-3.836	-3.836	-3.835	-3.835	-3.836	-3.835	-3.836	-3.839	-3.840	-3.842	-3.844	-3.848	-3.850	-3.852	-3.856	-3.859	-3.864	-3.868	-3.871	-3.875	-3.880	-3.884	-3.889	-3.892	-3.898	-3.902	-3.905	-3.909	-3.912	-3.916	-3.920	-3.922	-3.925	-3.928	-3.930	-3.931	-3.932	-3.934	-3.934	-3.932	-3.931	-3.930	-3.928	-3.925	-3.921	-3.918	-3.912	-3.908	-3.901	-3.895	-3.889	-3.880	-3.871	-3.862	-3.852	-3.842	-3.832	-3.821	-3.809	-3.796	-3.784	-3.770	-3.755	-3.741	-3.725	-3.709	-3.692	-3.676	-3.659	-3.641	-3.624	-3.606	-3.586	-3.568	-3.548	-3.529	-3.509	-3.488	-3.468	-3.446	-3.425	-3.404	-3.384	-3.361	-3.340	-3.318	-3.296	-3.275	-3.252	-3.230	-3.208	-3.185	-3.162	-3.140	-3.118	-3.095	-3.072	-3.050	-3.028	-3.004	-2.981	-2.959	-2.936	-2.914	-2.891	-2.869	-2.846	-2.825	-2.801	-2.780	-2.759	-2.735	-2.714	-2.692	-2.670	-2.649	-2.628	-2.606	-2.584	-2.564	-2.541	-2.521	-2.501	-2.479	-2.459	-2.440	-2.420	-2.400	-2.379	-2.359	-2.340	-2.321	-2.302	-2.284	-2.264	-2.245	-2.228	-2.209	-2.191	-2.172	-2.155	-2.138	-2.120	-2.102	-2.085	-2.068	-2.050	-2.034	-2.018	-2.001	-1.984	-1.969	-1.952	-1.936	-1.920	-1.904	-1.888	-1.874	-1.858	-1.841	-1.828	-1.812	-1.796	-1.781	-1.766	-1.752	-1.738	-1.722	-1.709	-1.695	-1.682	-1.669	-1.654	-1.641	-1.629	-1.616	-1.604	-1.591	-1.580	-1.568	-1.558	-1.546	-1.535	-1.525	-1.515	-1.506	-1.496	-1.488	-1.480	-1.471	-1.464	-1.458	-1.450	-1.445	-1.439	-1.432	-1.428	-1.424	-1.420	-1.416	-1.412	-1.409	-1.406	-1.404	-1.401	-1.401	-1.399	-1.398	-1.398	-1.398	-1.398	-1.398	-1.398	-1.396	-1.396	-1.398	-1.398	-1.399	-1.399	-1.399	-1.400	-1.400	-1.400	-1.400	-1.400	-1.400	-1.399	-1.399	-1.399	-1.398	-1.396	-1.394	-1.392	-1.391	-1.389	-1.385	-1.382	-1.379	-1.375	-1.371	-1.366	-1.361	-1.356	-1.351	-1.346	-1.340	-1.335	-1.329	-1.321	-1.316	-1.309	-1.302	-1.295	-1.289	-1.281	-1.275	-1.266	-1.260	-1.254	-1.246	-1.240	-1.234	-1.228	-1.221	-1.216	-1.210	-1.205	-1.200	-1.195	-1.191	-1.188	-1.181	-1.179	-1.175	-1.174	-1.170	-1.169	-1.168	-1.166	-1.165	-1.165	-1.164	-1.165	-1.165	-1.166	-1.168	-1.169	-1.170	-1.172	-1.175	-1.178	-1.180	-1.182	-1.186	-1.189	-1.192	-1.195	-1.199	-1.202	-1.206	-1.210	-1.212	-1.216	-1.220	-1.224	-1.226	-1.229	-1.232	-1.235	-1.238	-1.241	-1.244	-1.245	-1.249	-1.250	-1.252	-1.254	-1.255	-1.258	-1.260	-1.260	-1.262	-1.264	-1.265	-1.266	-1.268	-1.270	-1.271	-1.272	-1.274	-1.275	-1.278	-1.280	-1.282	-1.285	-1.289	-1.291	-1.295	-1.300	-1.304	-1.308	-1.312	-1.318	-1.324	-1.330	-1.336	-1.344	-1.351	-1.360	-1.368	-1.376	-1.386	-1.395	-1.406	-1.416	-1.426	-1.438	-1.450	-1.462	-1.474	-1.488	-1.500	-1.514	-1.525	-1.539	-1.554	-1.568	-1.581	-1.594	-1.608	-1.621	-1.635	-1.650	-1.664	-1.678	-1.691	-1.705	-1.716	-1.730	-1.742	-1.755	-1.768	-1.780	-1.791	-1.802	-1.814	-1.825	-1.836	-1.846	-1.855	-1.865	-1.875	-1.885	-1.894	-1.902	-1.911	-1.920	-1.928	-1.938	-1.945	-1.952	-1.960	-1.968	-1.975	-1.984	-1.991	-1.999	-2.006	-2.014	-2.022	-2.030	-2.039	-2.047	-2.056	-2.064	-2.074	-2.082	-2.091	-2.101	-2.111	-2.121	-2.131	-2.141	-2.152	-2.164	-2.175	-2.186	-2.196	-2.209	-2.220	-2.231	-2.244	-2.256	-2.269	-2.281	-2.294	-2.306	-2.318	-2.330	-2.342	-2.355	-2.368	-2.379	-2.391	-2.402	-2.415	-2.425	-2.436	-2.449	-2.460	-2.471	-2.481	-2.491	-2.502	-2.512	-2.522	-2.534	-2.542	-2.554	-2.562	-2.572	-2.581	-2.591	-2.600	-2.611	-2.620	-2.630	-2.640	-2.649	-2.658	-2.669	-2.679	-2.690	-2.700	-2.711	-2.721	-2.732	-2.745	-2.758	-2.770	-2.782	-2.796	-2.809	-2.822	-2.836	-2.851	-2.866	-2.882	-2.898	-2.914	-2.931	-2.949	-2.965	-2.984	-3.002	-3.021	-3.039	-3.059	-3.079	-3.098	-3.119	-3.139	-3.160	-3.180	-3.201	-3.222	-3.244	-3.265	-3.286	-3.308	-3.328	-3.349	-3.371	-3.391	-3.412	-3.434	-3.454	-3.474	-3.494	-3.515	-3.534	-3.554	-3.574	-3.592	-3.610	-3.629	-3.648	-3.664	-3.681	-3.699	-3.715	-3.732	-3.748	-3.762	-3.779	-3.794	-3.808	-3.821	-3.835	-3.848	-3.861	-3.872	-3.884	-3.895	-3.906	-3.918	-3.928	-3.936	-3.945	-3.954	-3.962	-3.970	-3.978	-3.984	-3.990	-3.995	-4.000	-4.005	-4.009	-4.011	-4.015	-4.016	-4.019	-4.020	-4.020	-4.020	-4.019	-4.018	-4.015	-4.012	-4.009	-4.005	-4.000	-3.995	-3.989	-3.982	-3.975	-3.968	-3.959	-3.949	-3.940	-3.930	-3.919	-3.908	-3.894	-3.881	-3.868	-3.854	-3.839	-3.825	-3.808	-3.792	-3.775	-3.758	-3.740	-3.722	-3.704	-3.685	-3.666	-3.646	-3.626	-3.605	-3.586	-3.564	-3.542	-3.521	-3.500	-3.478	-3.455	-3.434	-3.411	-3.389	-3.366	-3.342	-3.320	-3.296	-3.272	-3.250	-3.226	-3.202	-3.179	-3.155	-3.132	-3.108	-3.085	-3.061	-3.036	-3.014	-2.990	-2.966	-2.942	-2.918	-2.895	-2.871	-2.848	-2.824	-2.800	-2.776	-2.752	-2.729	-2.705	-2.680	-2.658	-2.634	-2.610	-2.586	-2.562	-2.539	-2.515	-2.491	-2.470	-2.445	-2.422	-2.399	-2.376	-2.352	-2.331	-2.308	-2.286	-2.262	-2.241	-2.219	-2.196	-2.175	-2.154	-2.132	-2.111	-2.090	-2.070	-2.049	-2.029	-2.007	-1.989	-1.969	-1.950	-1.931	-1.911	-1.894	-1.875	-1.858	-1.840	-1.822	-1.805	-1.789	-1.772	-1.755	-1.740	-1.724	-1.709	-1.694	-1.680	-1.665	-1.651	-1.638	-1.624	-1.610	-1.596	-1.584	-1.570	-1.558	-1.546	-1.532	-1.520	-1.508	-1.496	-1.485	-1.471	-1.460	-1.449	-1.438	-1.426	-1.414	-1.402	-1.391	-1.379	-1.368	-1.356	-1.344	-1.332	-1.321	-1.309	-1.296	-1.285	-1.272	-1.260	-1.249	-1.236	-1.224	-1.211	-1.199	-1.186	-1.172	-1.160	-1.148	-1.134	-1.121	-1.108	-1.094	-1.082	-1.069	-1.055	-1.041	-1.028	-1.015	-1.001	-0.988	-0.975	-0.962	-0.950	-0.936	-0.924	-0.911	-0.899	-0.888	-0.875	-0.862	-0.852	-0.841	-0.830	-0.820	-0.809	-0.799	-0.789	-0.779	-0.770	-0.761	-0.752	-0.744	-0.735	-0.728	-0.720	-0.712	-0.708	-0.700	-0.694	-0.688	-0.681	-0.676	-0.670	-0.666	-0.661	-0.656	-0.651	-0.648	-0.644	-0.640	-0.635	-0.631	-0.629	-0.625	-0.621	-0.618	-0.615	-0.610	-0.608	-0.604	-0.600	-0.596	-0.592	-0.588	-0.584	-0.580	-0.576	-0.571	-0.568	-0.561	-0.556	-0.551	-0.545	-0.540	-0.532	-0.528	-0.520	-0.514	-0.506	-0.498	-0.490	-0.481	-0.472	-0.464	-0.454	-0.445	-0.435	-0.424	-0.414	-0.401	-0.390	-0.379	-0.366	-0.355	-0.342	-0.329	-0.315	-0.302	-0.288	-0.274	-0.259	-0.245	-0.229	-0.215	-0.200	-0.184	-0.169	-0.152	-0.136	-0.120	-0.105	-0.089	-0.071	-0.055	-0.039	-0.022	-0.006	0.010	0.026	0.042	0.059	0.075	0.090	0.106	0.121	0.138	0.152	0.166	0.181	0.195	0.209	0.222	0.235	0.249	0.261	0.272	0.284	0.295	0.308	0.318	0.328	0.336	0.346	0.354	0.362	0.370	0.378	0.384	0.390	0.395	0.401	0.405	0.410	0.412	0.416	0.419	0.421	0.424	0.426	0.426	0.428	0.429	0.429	0.428	0.428	0.428	0.426	0.426	0.425	0.422	0.421	0.420	0.419	0.416	0.415	0.414	0.411	0.410	0.409	0.406	0.405	0.404	0.402	0.401	0.400	0.400	0.399	0.399	0.399	0.399	0.399	0.399	0.400	0.400	0.401	0.401	0.402	0.405	0.406	0.408	0.410	0.411	0.414	0.418	0.419	0.421	0.424	0.426	0.429	0.431	0.432	0.435	0.439	0.440	0.441	0.444	0.445	0.445	0.446	0.448	0.446	0.448	0.446	0.445	0.444	0.441	0.439	0.436	0.434	0.430	0.425	0.421	0.415	0.410	0.404	0.398	0.390	0.382	0.374	0.365	0.356	0.348	0.336	0.326	0.315	0.304	0.292	0.281	0.269	0.256	0.242	0.230	0.218	0.204	0.190	0.176	0.162	0.149	0.135	0.121	0.108	0.094	0.080	0.068	0.055	0.041	0.030	0.016	0.005	-0.005	-0.016	-0.028	-0.038	-0.046	-0.056	-0.064	-0.071	-0.079	-0.086	-0.091	-0.098	-0.102	-0.108	-0.111	-0.114	-0.118	-0.119	-0.120	-0.121	-0.121	-0.121	-0.120	-0.119	-0.118	-0.115	-0.114	-0.110	-0.106	-0.104	-0.100	-0.098	-0.092	-0.088	-0.084	-0.080	-0.076	-0.072	-0.069	-0.065	-0.061	-0.059	-0.056	-0.054	-0.051	-0.050	-0.050	-0.050	-0.050	-0.050	-0.052	-0.056	-0.060	-0.062	-0.069	-0.075	-0.082	-0.090	-0.098	-0.109	-0.120	-0.131	-0.145	-0.159	-0.174	-0.189	-0.208	-0.224	-0.244	-0.264	-0.285	-0.306	-0.329	-0.352	-0.378	-0.402	-0.428	-0.454	-0.481	-0.509	-0.536	-0.565	-0.594	-0.624	-0.652	-0.682	-0.712	-0.742	-0.772	-0.802	-0.832	-0.862	-0.892	-0.922	-0.951	-0.980	-1.009	-1.036	-1.065	-1.091	-1.119	-1.145	-1.170	-1.195	-1.220	-1.244	-1.268	-1.290	-1.311	-1.332	-1.352	-1.372	-1.392	-1.410	-1.429	-1.446	-1.462	-1.479	-1.495	-1.509	-1.524	-1.538	-1.551	-1.564	-1.578	-1.589	-1.600	-1.611	-1.624	-1.635	-1.645	-1.655	-1.665	-1.676	-1.685	-1.695	-1.705	-1.715	-1.725	-1.734	-1.744	-1.754	-1.765	-1.774	-1.784	-1.794	-1.805	-1.815	-1.826	-1.836	-1.848	-1.859	-1.869	-1.880	-1.892	-1.904	-1.916	-1.928	-1.939	-1.951	-1.962	-1.974	-1.986	-1.998	-2.010	-2.022	-2.034	-2.047	-2.058	-2.070	-2.081	-2.092	-2.104	-2.115	-2.126	-2.138	-2.148	-2.158	-2.169	-2.178	-2.188	-2.196	-2.205	-2.214	-2.222	-2.231	-2.238	-2.245	-2.251	-2.256	-2.262	-2.269	-2.272	-2.278	-2.281	-2.285	-2.289	-2.291	-2.294	-2.296	-2.296	-2.298	-2.299	-2.299	-2.298	-2.296	-2.294	-2.292	-2.290	-2.288	-2.284	-2.279	-2.275	-2.270	-2.265	-2.259	-2.254	-2.246	-2.240	-2.232	-2.225	-2.218	-2.209	-2.200	-2.192	-2.182	-2.174	-2.164	-2.154	-2.144	-2.132	-2.121	-2.111	-2.099	-2.089	-2.076	-2.064	-2.052	-2.041	-2.029	-2.016	-2.005	-1.992	-1.980	-1.969	-1.955	-1.944	-1.932	-1.921	-1.909	-1.898	-1.886	-1.875	-1.864	-1.854	-1.842	-1.832	-1.824	-1.814	-1.804	-1.795	-1.786	-1.779	-1.771	-1.764	-1.756	-1.750	-1.744	-1.738	-1.732	-1.726	-1.721	-1.718	-1.712	-1.710	-1.705	-1.702	-1.700	-1.698	-1.696	-1.694	-1.691	-1.691	-1.688	-1.686	-1.686	-1.685	-1.684	-1.682	-1.681	-1.681	-1.680	-1.679	-1.678	-1.676	-1.674	-1.672	-1.671	-1.669	-1.666	-1.664	-1.660	-1.658	-1.652	-1.649	-1.644	-1.639	-1.632	-1.626	-1.619	-1.612	-1.604	-1.595	-1.586	-1.576	-1.565	-1.555	-1.544	-1.531	-1.518	-1.505	-1.490	-1.476	-1.460	-1.444	-1.428	-1.411	-1.394	-1.375	-1.356	-1.338	-1.318	-1.298	-1.278	-1.256	-1.235	-1.214	-1.192	-1.171	-1.148	-1.126	-1.104	-1.082	-1.059	-1.036	-1.015	-0.992	-0.969	-0.948	-0.925	-0.904	-0.882	-0.861	-0.839	-0.819	-0.799	-0.779	-0.759	-0.741	-0.722	-0.704	-0.686	-0.670	-0.654	-0.636	-0.621	-0.606	-0.591	-0.578	-0.565	-0.552	-0.540	-0.530	-0.519	-0.507	-0.499	-0.489	-0.481	-0.472	-0.465	-0.459	-0.451	-0.448	-0.441	-0.436	-0.430	-0.426	-0.422	-0.419	-0.415	-0.412	-0.410	-0.406	-0.404	-0.402	-0.400	-0.399	-0.396	-0.395	-0.392	-0.391	-0.391	-0.389	-0.388	-0.388	-0.385	-0.384	-0.381	-0.381	-0.380	-0.378	-0.376	-0.375	-0.374	-0.372	-0.370	-0.370	-0.366	-0.365	-0.364	-0.362	-0.360	-0.359	-0.356	-0.355	-0.354	-0.351	-0.350	-0.349	-0.348	-0.346	-0.345	-0.344	-0.342	-0.342	-0.341	-0.342	-0.341	-0.342	-0.342	-0.342	-0.344	-0.346	-0.348	-0.349	-0.351	-0.354	-0.356	-0.359	-0.362	-0.366	-0.370	-0.375	-0.380	-0.385	-0.391	-0.396	-0.402	-0.409	-0.416	-0.422	-0.430	-0.439	-0.446	-0.455	-0.462	-0.471	-0.480	-0.490	-0.498	-0.507	-0.516	-0.526	-0.536	-0.545	-0.554	-0.564	-0.574	-0.584	-0.594	-0.602	-0.611	-0.621	-0.630	-0.639	-0.648	-0.656	-0.665	-0.672	-0.680	-0.689	-0.696	-0.702	-0.710	-0.716	-0.722	-0.730	-0.735	-0.741	-0.746	-0.750	-0.755	-0.759	-0.762	-0.766	-0.770	-0.772	-0.776	-0.779	-0.780	-0.782	-0.782	-0.785	-0.786	-0.786	-0.788	-0.788	-0.788	-0.789	-0.788	-0.788	-0.788	-0.786	-0.785	-0.785	-0.785	-0.784	-0.782	-0.781	-0.781	-0.780	-0.779	-0.779	-0.779	-0.778	-0.778	-0.778	-0.778	-0.778	-0.778	-0.779	-0.779	-0.780	-0.781	-0.782	-0.785	-0.788	-0.789	-0.792	-0.796	-0.799	-0.802	-0.806	-0.811	-0.816	-0.822	-0.828	-0.832	-0.840	-0.846	-0.852	-0.860	-0.869	-0.875	-0.885	-0.892	-0.901	-0.911	-0.921	-0.931	-0.941	-0.951	-0.962	-0.972	-0.985	-0.998	-1.009	-1.021	-1.034	-1.046	-1.058	-1.071	-1.085	-1.098	-1.111	-1.125	-1.139	-1.152	-1.166	-1.181	-1.195	-1.208	-1.222	-1.238	-1.251	-1.265	-1.280	-1.295	-1.309	-1.322	-1.338	-1.351	-1.366	-1.381	-1.395	-1.410	-1.424	-1.439	-1.452	-1.468	-1.480	-1.495	-1.510	-1.524	-1.538	-1.551	-1.566	-1.579	-1.592	-1.606	-1.620	-1.634	-1.646	-1.660	-1.672	-1.686	-1.699	-1.710	-1.724	-1.736	-1.749	-1.759	-1.771	-1.784	-1.795	-1.806	-1.818	-1.829	-1.839	-1.850	-1.861	-1.871	-1.881	-1.891	-1.902	-1.911	-1.922	-1.931	-1.940	-1.950	-1.959	-1.970	-1.979	-1.988	-1.998	-2.007	-2.016	-2.026	-2.036	-2.045	-2.055	-2.064	-2.074	-2.085	-2.095	-2.105	-2.115	-2.128	-2.138	-2.148	-2.160	-2.171	-2.182	-2.194	-2.205	-2.218	-2.230	-2.242	-2.255	-2.268	-2.279	-2.292	-2.306	-2.319	-2.332	-2.345	-2.359	-2.371	-2.384	-2.398	-2.410	-2.421	-2.434	-2.445	-2.459	-2.469	-2.481	-2.491	-2.501	-2.511	-2.520	-2.529	-2.538	-2.545	-2.552	-2.559	-2.565	-2.569	-2.574	-2.578	-2.579	-2.581	-2.581	-2.582	-2.582	-2.580	-2.579	-2.575	-2.571	-2.568	-2.560	-2.555	-2.548	-2.540	-2.531	-2.522	-2.511	-2.502	-2.491	-2.479	-2.466	-2.454	-2.441	-2.426	-2.412	-2.398	-2.382	-2.366	-2.351	-2.335	-2.319	-2.302	-2.286	-2.268	-2.251	-2.234	-2.218	-2.200	-2.184	-2.168	-2.151	-2.134	-2.119	-2.101	-2.086	-2.070	-2.054	-2.039	-2.024	-2.011	-1.996	-1.982	-1.969	-1.956	-1.944	-1.931	-1.921	-1.910	-1.899	-1.888	-1.879	-1.870	-1.861	-1.852	-1.845	-1.839	-1.831	-1.825	-1.820	-1.816	-1.811	-1.809	-1.805	-1.801	-1.799	-1.798	-1.798	-1.796	-1.796	-1.796	-1.798	-1.799	-1.801	-1.802	-1.805	-1.809	-1.811	-1.815	-1.819	-1.825	-1.829	-1.834	-1.839	-1.844	-1.850	-1.856	-1.861	-1.868	-1.874	-1.880	-1.886	-1.892	-1.899	-1.905	-1.911	-1.918	-1.924	-1.930	-1.935	-1.941	-1.946	-1.952	-1.958	-1.961	-1.966	-1.970	-1.975	-1.979	-1.984	-1.986	-1.990	-1.994	-1.996	-1.999	-2.001	-2.004	-2.005	-2.009	-2.010	-2.011	-2.013	-2.015	-2.015	-2.018	-2.018	-2.019	-2.020	-2.021	-2.022	-2.024	-2.026	-2.027	-2.027	-2.029	-2.031	-2.034	-2.035	-2.038	-2.040	-2.041	-2.044	-2.047	-2.050	-2.052	-2.056	-2.059	-2.062	-2.066	-2.070	-2.075	-2.079	-2.082	-2.088	-2.091	-2.096	-2.102	-2.106	-2.111	-2.116	-2.121	-2.126	-2.131	-2.138	-2.142	-2.148	-2.152	-2.159	-2.164	-2.169	-2.174	-2.179	-2.184	-2.190	-2.195	-2.199	-2.205	-2.209	-2.214	-2.219	-2.224	-2.228	-2.232	-2.236	-2.240	-2.244	-2.249	-2.252	-2.255	-2.260	-2.262	-2.266	-2.269	-2.272	-2.276	-2.279	-2.282	-2.285	-2.289	-2.291	-2.294	-2.296	-2.300	-2.302	-2.306	-2.309	-2.311	-2.315	-2.318	-2.321	-2.324	-2.328	-2.330	-2.334	-2.338	-2.340	-2.345	-2.349	-2.352	-2.356	-2.361	-2.365	-2.370	-2.375	-2.380	-2.386	-2.391	-2.398	-2.402	-2.409	-2.416	-2.422	-2.430	-2.436	-2.444	-2.451	-2.460	-2.468	-2.475	-2.484	-2.494	-2.501	-2.510	-2.520	-2.529	-2.539	-2.548	-2.556	-2.568	-2.576	-2.585	-2.595	-2.605	-2.614	-2.622	-2.631	-2.641	-2.649	-2.659	-2.666	-2.675	-2.682	-2.690	-2.696	-2.702	-2.709	-2.715	-2.721	-2.725	-2.730	-2.734	-2.738	-2.740	-2.742	-2.744	-2.745	-2.746	-2.746	-2.746	-2.744	-2.744	-2.740	-2.738	-2.734	-2.730	-2.725	-2.720	-2.714	-2.708	-2.700	-2.692	-2.685	-2.676	-2.668	-2.658	-2.648	-2.639	-2.628	-2.616	-2.606	-2.594	-2.581	-2.569	-2.556	-2.542	-2.530	-2.515	-2.501	-2.488	-2.472	-2.459	-2.442	-2.428	-2.412	-2.396	-2.380	-2.364	-2.349	-2.331	-2.315	-2.298	-2.280	-2.262	-2.245	-2.229	-2.210	-2.191	-2.174	-2.156	-2.138	-2.119	-2.101	-2.082	-2.065	-2.045	-2.026	-2.007	-1.989	-1.971	-1.952	-1.934	-1.915	-1.896	-1.879	-1.860	-1.841	-1.824	-1.806	-1.788	-1.770	-1.752	-1.735	-1.719	-1.702	-1.685	-1.670	-1.654	-1.639	-1.622	-1.609	-1.594	-1.579	-1.565	-1.552	-1.538	-1.525	-1.512	-1.500	-1.489	-1.478	-1.465	-1.452	-1.442	-1.431	-1.421	-1.411	-1.400	-1.390	-1.381	-1.371	-1.362	-1.351	-1.344	-1.334	-1.324	-1.315	-1.305	-1.296	-1.286	-1.278	-1.268	-1.259	-1.249	-1.239	-1.229	-1.219	-1.209	-1.199	-1.189	-1.179	-1.168	-1.158	-1.149	-1.138	-1.128	-1.116	-1.105	-1.095	-1.084	-1.074	-1.062	-1.052	-1.042	-1.032	-1.022	-1.012	-1.004	-0.995	-0.984	-0.976	-0.968	-0.960	-0.952	-0.945	-0.939	-0.931	-0.926	-0.920	-0.915	-0.911	-0.906	-0.902	-0.900	-0.898	-0.895	-0.894	-0.894	-0.891	-0.892	-0.891	-0.891	-0.892	-0.895	-0.896	-0.898	-0.900	-0.902	-0.904	-0.908	-0.910	-0.912	-0.915	-0.918	-0.920	-0.924	-0.926	-0.928	-0.930	-0.931	-0.932	-0.934	-0.934	-0.934	-0.934	-0.932	-0.931	-0.930	-0.926	-0.922	-0.920	-0.915	-0.909	-0.904	-0.898	-0.890	-0.881	-0.872	-0.864	-0.854	-0.842	-0.831	-0.819	-0.808	-0.794	-0.780	-0.765	-0.750	-0.735	-0.719	-0.702	-0.686	-0.669	-0.651	-0.634	-0.616	-0.598	-0.580	-0.561	-0.542	-0.524	-0.506	-0.488	-0.470	-0.451	-0.434	-0.416	-0.399	-0.380	-0.364	-0.346	-0.331	-0.314	-0.299	-0.282	-0.269	-0.254	-0.240	-0.226	-0.212	-0.199	-0.186	-0.175	-0.162	-0.151	-0.140	-0.129	-0.119	-0.109	-0.100	-0.090	-0.081	-0.072	-0.065	-0.055	-0.048	-0.041	-0.034	-0.025	-0.019	-0.011	-0.005	0.001	0.009	0.015	0.021	0.028	0.035	0.040	0.046	0.052	0.060	0.065	0.071	0.079	0.085	0.091	0.098	0.104	0.111	0.116	0.124	0.130	0.136	0.144	0.149	0.156	0.161	0.169	0.174	0.180	0.186	0.192	0.198	0.204	0.209	0.212	0.218	0.221	0.226	0.230	0.234	0.238	0.239	0.242	0.244	0.246	0.246	0.248	0.248	0.248	0.246	0.245	0.244	0.241	0.240	0.236	0.232	0.228	0.224	0.219	0.212	0.205	0.199	0.191	0.184	0.175	0.165	0.156	0.146	0.134	0.124	0.112	0.100	0.088	0.075	0.062	0.049	0.034	0.020	0.005	-0.009	-0.024	-0.040	-0.055	-0.071	-0.086	-0.102	-0.118	-0.134	-0.150	-0.165	-0.180	-0.196	-0.211	-0.226	-0.240	-0.255	-0.269	-0.281	-0.294	-0.308	-0.320	-0.331	-0.342	-0.354	-0.364	-0.372	-0.381	-0.390	-0.398	-0.404	-0.410	-0.416	-0.421	-0.425	-0.429	-0.431	-0.434	-0.435	-0.436	-0.438	-0.436	-0.436	-0.436	-0.434	-0.432	-0.429	-0.426	-0.422	-0.420	-0.416	-0.412	-0.408	-0.404	-0.399	-0.395	-0.390	-0.386	-0.381	-0.378	-0.374	-0.371	-0.368	-0.365	-0.361	-0.361	-0.360	-0.359	-0.359	-0.360	-0.361	-0.364	-0.368	100.000	5.000	2.000	1.000	2.000	0.000	0.000	0.000	0.000	0.000	0.000	0.000	0.000	0.000	0.000	0.000	0.000	0.000	-0.255	-0.265	-0.275	-0.288	-0.298	-0.310	-0.321	-0.334	-0.346	-0.359	-0.372	-0.386	-0.399	-0.414	-0.429	-0.442	-0.459	-0.475	-0.490	-0.506	-0.522	-0.539	-0.556	-0.572	-0.590	-0.609	-0.626	-0.645	-0.662	-0.682	-0.701	-0.720	-0.740	-0.759	-0.779	-0.799	-0.818	-0.839	-0.860	-0.880	-0.900	-0.921	-0.944	-0.965	-0.986	-1.008	-1.029	-1.051	-1.072	-1.094	-1.116	-1.139	-1.161	-1.184	-1.206	-1.229	-1.252	-1.275	-1.298	-1.320	-1.342	-1.366	-1.389	-1.412	-1.436	-1.458	-1.481	-1.505	-1.528	-1.549	-1.571	-1.594	-1.615	-1.638	-1.659	-1.680	-1.701	-1.724	-1.742	-1.764	-1.784	-1.802	-1.822	-1.841	-1.860	-1.879	-1.898	-1.915	-1.931	-1.948	-1.964	-1.980	-1.996	-2.011	-2.025	-2.040	-2.054	-2.069	-2.082	-2.094	-2.106	-2.119	-2.131	-2.144	-2.155	-2.166	-2.180	-2.190	-2.201	-2.211	-2.224	-2.234	-2.245	-2.255	-2.266	-2.278	-2.290	-2.301	-2.312	-2.325	-2.336	-2.349	-2.360	-2.372	-2.385	-2.399	-2.411	-2.426	-2.440	-2.455	-2.470	-2.485	-2.500	-2.516	-2.531	-2.549	-2.565	-2.582	-2.599	-2.616	-2.634	-2.651	-2.670	-2.689	-2.706	-2.725	-2.744	-2.762	-2.781	-2.800	-2.819	-2.839	-2.856	-2.875	-2.894	-2.911	-2.929	-2.946	-2.965	-2.981	-2.999	-3.016	-3.031	-3.048	-3.062	-3.078	-3.092	-3.106	-3.120	-3.132	-3.146	-3.158	-3.169	-3.181	-3.191	-3.201	-3.211	-3.219	-3.228	-3.235	-3.242	-3.250	-3.258	-3.262	-3.268	-3.274	-3.276	-3.280	-3.284	-3.288	-3.290	-3.292	-3.294	-3.295	-3.296	-3.296	-3.296	-3.296	-3.295	-3.295	-3.292	-3.290	-3.289	-3.286	-3.282	-3.280	-3.276	-3.271	-3.266	-3.262	-3.258	-3.251	-3.246	-3.239	-3.232	-3.225	-3.218	-3.210	-3.201	-3.192	-3.184	-3.174	-3.164	-3.154	-3.142	-3.131	-3.120	-3.108	-3.094	-3.081	-3.068	-3.054	-3.040	-3.025	-3.009	-2.992	-2.976	-2.960	-2.944	-2.925	-2.908	-2.889	-2.870	-2.850	-2.830	-2.810	-2.789	-2.768	-2.746	-2.725	-2.702	-2.680	-2.658	-2.635	-2.611	-2.586	-2.562	-2.538	-2.512	-2.489	-2.462	-2.438	-2.411	-2.385	-2.359	-2.332	-2.305	-2.278	-2.251	-2.224	-2.195	-2.169	-2.141	-2.114	-2.085	-2.056	-2.029	-2.001	-1.972	-1.945	-1.916	-1.888	-1.860	-1.830	-1.804	-1.775	-1.746	-1.718	-1.689	-1.660	-1.632	-1.605	-1.576	-1.548	-1.520	-1.491	-1.464	-1.436	-1.409	-1.381	-1.355	-1.326	-1.300	-1.274	-1.246	-1.220	-1.194	-1.168	-1.141	-1.116	-1.090	-1.065	-1.041	-1.015	-0.991	-0.968	-0.944	-0.920	-0.896	-0.872	-0.851	-0.829	-0.805	-0.784	-0.762	-0.741	-0.721	-0.700	-0.681	-0.661	-0.641	-0.622	-0.604	-0.585	-0.568	-0.551	-0.534	-0.518	-0.501	-0.486	-0.471	-0.455	-0.441	-0.428	-0.414	-0.400	-0.388	-0.375	-0.362	-0.351	-0.339	-0.329	-0.316	-0.306	-0.296	-0.286	-0.276	-0.266	-0.258	-0.249	-0.239	-0.230	-0.221	-0.214	-0.205	-0.196	-0.189	-0.180	-0.172	-0.164	-0.156	-0.148	-0.139	-0.130	-0.121	-0.112	-0.104	-0.095	-0.085	-0.078	-0.068	-0.058	-0.049	-0.039	-0.029	-0.019	-0.008	0.001	0.012	0.022	0.034	0.044	0.056	0.066	0.079	0.090	0.101	0.112	0.124	0.135	0.146	0.158	0.168	0.179	0.190	0.200	0.211	0.222	0.231	0.242	0.251	0.261	0.270	0.280	0.289	0.296	0.304	0.311	0.319	0.326	0.334	0.340	0.346	0.351	0.356	0.361	0.366	0.371	0.374	0.379	0.381	0.385	0.386	0.389	0.390	0.391	0.394	0.395	0.395	0.396	0.396	0.396	0.398	0.396	0.398	0.396	0.398	0.396	0.395	0.396	0.395	0.395	0.395	0.395	0.394	0.394	0.394	0.394	0.394	0.394	0.395	0.395	0.395	0.396	0.398	0.399	0.401	0.402	0.405	0.408	0.411	0.412	0.416	0.421	0.425	0.429	0.434	0.439	0.445	0.451	0.456	0.464	0.471	0.479	0.486	0.495	0.504	0.514	0.522	0.532	0.544	0.554	0.565	0.576	0.589	0.600	0.614	0.626	0.640	0.652	0.668	0.680	0.695	0.710	0.724	0.739	0.755	0.769	0.784	0.799	0.814	0.830	0.845	0.860	0.875	0.890	0.905	0.919	0.932	0.948	0.960	0.974	0.988	0.999	1.011	1.024	1.034	1.045	1.055	1.065	1.074	1.082	1.090	1.096	1.104	1.110	1.114	1.119	1.122	1.126	1.129	1.131	1.134	1.134	1.134	1.134	1.132	1.131	1.130	1.128	1.125	1.121	1.118	1.114	1.110	1.105	1.100	1.096	1.090	1.084	1.079	1.072	1.068	1.062	1.056	1.051	1.045	1.040	1.035	1.029	1.025	1.020	1.016	1.012	1.009	1.005	1.002	1.001	0.999	0.996	0.996	0.995	0.995	0.995	0.995	0.996	0.996	0.999	1.001	1.004	1.006	1.009	1.011	1.016	1.020	1.024	1.029	1.032	1.038	1.042	1.048	1.052	1.056	1.061	1.068	1.071	1.076	1.081	1.085	1.089	1.092	1.098	1.100	1.102	1.106	1.108	1.110	1.111	1.112	1.112	1.114	1.112	1.112	1.111	1.110	1.108	1.105	1.101	1.098	1.094	1.090	1.085	1.079	1.074	1.068	1.060	1.052	1.046	1.039	1.031	1.024	1.014	1.005	0.998	0.989	0.979	0.970	0.961	0.951	0.942	0.934	0.925	0.916	0.908	0.900	0.891	0.882	0.875	0.868	0.860	0.852	0.846	0.840	0.832	0.826	0.821	0.816	0.811	0.806	0.801	0.798	0.795	0.790	0.788	0.784	0.782	0.779	0.778	0.775	0.772	0.771	0.770	0.768	0.766	0.764	0.762	0.760	0.759	0.758	0.754	0.752	0.748	0.745	0.741	0.736	0.732	0.728	0.721	0.716	0.709	0.702	0.695	0.685	0.675	0.666	0.655	0.644	0.631	0.619	0.604	0.590	0.574	0.559	0.541	0.522	0.505	0.485	0.465	0.442	0.421	0.399	0.376	0.351	0.326	0.302	0.276	0.250	0.222	0.195	0.168	0.140	0.111	0.084	0.055	0.025	-0.005	-0.034	-0.062	-0.092	-0.122	-0.152	-0.182	-0.212	-0.240	-0.270	-0.299	-0.328	-0.356	-0.385	-0.412	-0.441	-0.469	-0.495	-0.522	-0.549	-0.576	-0.601	-0.626	-0.651	-0.678	-0.701	-0.726	-0.749	-0.774	-0.798	-0.820	-0.842	-0.866	-0.888	-0.911	-0.934	-0.955	-0.978	-0.999	-1.021	-1.044	-1.065	-1.086	-1.109	-1.130	-1.152	-1.174	-1.195	-1.216	-1.238	-1.260	-1.281	-1.304	-1.325	-1.346	-1.370	-1.390	-1.412	-1.435	-1.456	-1.478	-1.500	-1.521	-1.542	-1.564	-1.584	-1.606	-1.626	-1.646	-1.668	-1.686	-1.706	-1.726	-1.744	-1.764	-1.781	-1.799	-1.816	-1.832	-1.849	-1.865	-1.880	-1.895	-1.909	-1.921	-1.936	-1.948	-1.959	-1.971	-1.981	-1.990	-2.000	-2.009	-2.018	-2.024	-2.031	-2.038	-2.042	-2.049	-2.051	-2.056	-2.060	-2.062	-2.064	-2.066	-2.068	-2.068	-2.069	-2.069	-2.069	-2.066	-2.065	-2.064	-2.061	-2.059	-2.056	-2.054	-2.050	-2.046	-2.042	-2.038	-2.034	-2.030	-2.025	-2.020	-2.015	-2.009	-2.004	-1.999	-1.994	-1.989	-1.984	-1.979	-1.974	-1.968	-1.962	-1.958	-1.952	-1.948	-1.944	-1.938	-1.934	-1.930	-1.925	-1.921	-1.916	-1.914	-1.910	-1.906	-1.902	-1.900	-1.896	-1.894	-1.891	-1.888	-1.886	-1.884	-1.881	-1.880	-1.878	-1.875	-1.875	-1.872	-1.872	-1.871	-1.871	-1.869	-1.869	-1.868	-1.866	-1.866	-1.866	-1.864	-1.864	-1.862	-1.861	-1.860	-1.859	-1.858	-1.858	-1.855	-1.852	-1.851	-1.849	-1.846	-1.844	-1.840	-1.838	-1.834	-1.830	-1.826	-1.822	-1.818	-1.812	-1.808	-1.802	-1.796	-1.790	-1.784	-1.776	-1.770	-1.762	-1.754	-1.745	-1.738	-1.729	-1.719	-1.709	-1.699	-1.689	-1.678	-1.668	-1.656	-1.645	-1.634	-1.621	-1.610	-1.596	-1.584	-1.571	-1.559	-1.545	-1.531	-1.519	-1.505	-1.491	-1.476	-1.464	-1.449	-1.435	-1.420	-1.406	-1.391	-1.376	-1.361	-1.346	-1.332	-1.318	-1.301	-1.286	-1.272	-1.258	-1.242	-1.226	-1.211	-1.196	-1.181	-1.166	-1.150	-1.134	-1.119	-1.104	-1.086	-1.071	-1.055	-1.040	-1.024	-1.009	-0.994	-0.976	-0.961	-0.945	-0.929	-0.914	-0.898	-0.881	-0.865	-0.849	-0.832	-0.818	-0.801	-0.785	-0.770	-0.752	-0.736	-0.721	-0.706	-0.690	-0.675	-0.659	-0.644	-0.628	-0.614	-0.598	-0.582	-0.568	-0.552	-0.539	-0.525	-0.510	-0.498	-0.482	-0.470	-0.456	-0.444	-0.430	-0.419	-0.405	-0.394	-0.381	-0.370	-0.359	-0.348	-0.336	-0.326	-0.315	-0.306	-0.296	-0.286	-0.278	-0.269	-0.259	-0.251	-0.242	-0.234	-0.226	-0.219	-0.212	-0.205	-0.198	-0.191	-0.184	-0.178	-0.171	-0.165	-0.160	-0.154	-0.148	-0.144	-0.138	-0.134	-0.128	-0.122	-0.119	-0.112	-0.109	-0.105	-0.099	-0.096	-0.091	-0.088	-0.084	-0.080	-0.075	-0.072	-0.069	-0.066	-0.064	-0.060	-0.058	-0.055	-0.052	-0.050	-0.048	-0.046	-0.044	-0.041	-0.040	-0.039	-0.038	-0.038	-0.036	-0.035	-0.036	-0.036	-0.036	-0.038	-0.039	-0.040	-0.040	-0.044	-0.045	-0.048	-0.050	-0.054	-0.056	-0.060	-0.064	-0.069	-0.071	-0.076	-0.081	-0.086	-0.091	-0.098	-0.102	-0.108	-0.114	-0.120	-0.126	-0.132	-0.139	-0.144	-0.151	-0.159	-0.164	-0.171	-0.176	-0.182	-0.189	-0.195	-0.202	-0.208	-0.214	-0.220	-0.225	-0.230	-0.236	-0.241	-0.246	-0.251	-0.256	-0.260	-0.265	-0.269	-0.272	-0.275	-0.279	-0.281	-0.284	-0.288	-0.289	-0.292	-0.294	-0.298	-0.299	-0.301	-0.302	-0.305	-0.306	-0.309	-0.310	-0.312	-0.314	-0.316	-0.318	-0.319	-0.321	-0.324	-0.328	-0.329	-0.332	-0.335	-0.339	-0.342	-0.346	-0.350	-0.355	-0.360	-0.366	-0.371	-0.378	-0.385	-0.390	-0.398	-0.406	-0.414	-0.422	-0.432	-0.441	-0.452	-0.461	-0.472	-0.485	-0.498	-0.509	-0.521	-0.535	-0.549	-0.564	-0.578	-0.592	-0.608	-0.622	-0.639	-0.656	-0.672	-0.690	-0.706	-0.724	-0.742	-0.760	-0.780	-0.798	-0.816	-0.835	-0.855	-0.874	-0.892	-0.912	-0.932	-0.952	-0.971	-0.991	-1.011	-1.030	-1.051	-1.071	-1.090	-1.110	-1.130	-1.149	-1.169	-1.188	-1.206	-1.225	-1.245	-1.264	-1.282	-1.300	-1.319	-1.336	-1.355	-1.372	-1.390	-1.406	-1.424	-1.440	-1.456	-1.472	-1.490	-1.505	-1.521	-1.536	-1.551	-1.566	-1.581	-1.596	-1.610	-1.625	-1.639	-1.652	-1.668	-1.681	-1.694	-1.709	-1.720	-1.734	-1.748	-1.760	-1.772	-1.785	-1.798	-1.810	-1.821	-1.834	-1.845	-1.858	-1.869	-1.880	-1.892	-1.902	-1.915	-1.925	-1.938	-1.948	-1.959	-1.970	-1.980	-1.992	-2.002	-2.013	-2.022	-2.034	-2.042	-2.054	-2.064	-2.074	-2.082	-2.092	-2.102	-2.111	-2.120	-2.129	-2.138	-2.148	-2.155	-2.164	-2.172	-2.180	-2.189	-2.198	-2.205	-2.212	-2.220	-2.228	-2.235	-2.241	-2.249	-2.255	-2.261	-2.269	-2.274	-2.280	-2.288	-2.292	-2.299	-2.304	-2.310	-2.315	-2.320	-2.326	-2.331	-2.335	-2.339	-2.342	-2.346	-2.350	-2.354	-2.356	-2.360	-2.362	-2.365	-2.368	-2.369	-2.371	-2.371	-2.374	-2.374	-2.374	-2.374	-2.372	-2.372	-2.372	-2.370	-2.368	-2.365	-2.361	-2.359	-2.355	-2.350	-2.345	-2.341	-2.335	-2.329	-2.321	-2.315	-2.306	-2.299	-2.290	-2.281	-2.272	-2.262	-2.252	-2.242	-2.231	-2.221	-2.210	-2.198	-2.186	-2.172	-2.161	-2.149	-2.135	-2.122	-2.109	-2.096	-2.082	-2.070	-2.056	-2.042	-2.029	-2.016	-2.004	-1.990	-1.978	-1.965	-1.952	-1.940	-1.929	-1.916	-1.905	-1.894	-1.882	-1.872	-1.862	-1.854	-1.844	-1.835	-1.826	-1.819	-1.810	-1.804	-1.796	-1.790	-1.785	-1.780	-1.775	-1.771	-1.768	-1.764	-1.761	-1.758	-1.756	-1.754	-1.752	-1.752	-1.751	-1.751	-1.752	-1.752	-1.752	-1.754	-1.755	-1.758	-1.759	-1.761	-1.765	-1.768	-1.770	-1.774	-1.776	-1.780	-1.784	-1.788	-1.791	-1.796	-1.800	-1.805	-1.809	-1.814	-1.819	-1.822	-1.826	-1.832	-1.836	-1.841	-1.846	-1.851	-1.855	-1.860	-1.865	-1.869	-1.874	-1.879	-1.884	-1.888	-1.892	-1.898	-1.902	-1.906	-1.911	-1.918	-1.921	-1.926	-1.930	-1.936	-1.941	-1.945	-1.950	-1.956	-1.961	-1.965	-1.971	-1.976	-1.981	-1.986	-1.991	-1.996	-2.002	-2.007	-2.013	-2.019	-2.025	-2.031	-2.036	-2.042	-2.050	-2.055	-2.062	-2.068	-2.074	-2.081	-2.088	-2.094	-2.101	-2.108	-2.114	-2.121	-2.128	-2.135	-2.140	-2.149	-2.155	-2.161	-2.168	-2.175	-2.180	-2.188	-2.195	-2.200	-2.206	-2.214	-2.220	-2.226	-2.232	-2.238	-2.244	-2.250	-2.256	-2.262	-2.266	-2.272	-2.279	-2.284	-2.290	-2.295	-2.300	-2.305	-2.311	-2.316	-2.321	-2.326	-2.331	-2.336	-2.341	-2.346	-2.352	-2.356	-2.361	-2.368	-2.372	-2.378	-2.384	-2.389	-2.394	-2.400	-2.406	-2.412	-2.418	-2.422	-2.430	-2.436	-2.442	-2.449	-2.455	-2.461	-2.468	-2.475	-2.482	-2.490	-2.498	-2.505	-2.512	-2.521	-2.529	-2.538	-2.546	-2.555	-2.564	-2.572	-2.581	-2.590	-2.600	-2.610	-2.620	-2.630	-2.640	-2.651	-2.661	-2.672	-2.682	-2.695	-2.706	-2.718	-2.729	-2.741	-2.752	-2.765	-2.778	-2.790	-2.801	-2.815	-2.828	-2.840	-2.854	-2.866	-2.880	-2.892	-2.905	-2.919	-2.932	-2.945	-2.958	-2.970	-2.982	-2.996	-3.008	-3.019	-3.031	-3.044	-3.054	-3.065	-3.075	-3.086	-3.096	-3.105	-3.114	-3.122	-3.131	-3.139	-3.146	-3.151	-3.158	-3.164	-3.168	-3.172	-3.175	-3.178	-3.180	-3.181	-3.182	-3.181	-3.181	-3.179	-3.178	-3.174	-3.170	-3.166	-3.161	-3.155	-3.149	-3.142	-3.135	-3.128	-3.118	-3.109	-3.099	-3.088	-3.078	-3.065	-3.054	-3.041	-3.029	-3.015	-3.002	-2.988	-2.974	-2.959	-2.944	-2.929	-2.912	-2.898	-2.882	-2.866	-2.851	-2.836	-2.820	-2.802	-2.788	-2.770	-2.755	-2.739	-2.722	-2.708	-2.691	-2.676	-2.660	-2.645	-2.629	-2.614	-2.599	-2.584	-2.569	-2.555	-2.540	-2.526	-2.511	-2.498	-2.485	-2.472	-2.459	-2.446	-2.432	-2.420	-2.409	-2.396	-2.385	-2.372	-2.361	-2.351	-2.340	-2.329	-2.318	-2.308	-2.298	-2.288	-2.278	-2.269	-2.259	-2.250	-2.240	-2.230	-2.222	-2.212	-2.205	-2.196	-2.188	-2.179	-2.170	-2.162	-2.154	-2.145	-2.138	-2.129	-2.120	-2.112	-2.104	-2.094	-2.085	-2.078	-2.069	-2.060	-2.050	-2.040	-2.031	-2.021	-2.010	-1.999	-1.990	-1.979	-1.968	-1.956	-1.944	-1.932	-1.920	-1.908	-1.895	-1.881	-1.868	-1.855	-1.840	-1.826	-1.812	-1.798	-1.782	-1.769	-1.752	-1.738	-1.722	-1.706	-1.691	-1.675	-1.660	-1.644	-1.629	-1.614	-1.599	-1.582	-1.569	-1.554	-1.539	-1.525	-1.511	-1.498	-1.485	-1.472	-1.460	-1.448	-1.438	-1.426	-1.416	-1.406	-1.398	-1.389	-1.381	-1.375	-1.366	-1.360	-1.356	-1.350	-1.346	-1.341	-1.339	-1.336	-1.334	-1.331	-1.331	-1.329	-1.328	-1.329	-1.329	-1.329	-1.329	-1.330	-1.330	-1.331	-1.331	-1.331	-1.332	-1.334	-1.334	-1.334	-1.334	-1.331	-1.331	-1.330	-1.328	-1.325	-1.322	-1.318	-1.314	-1.309	-1.304	-1.298	-1.290	-1.282	-1.274	-1.265	-1.255	-1.244	-1.234	-1.220	-1.206	-1.192	-1.178	-1.164	-1.148	-1.130	-1.112	-1.095	-1.076	-1.058	-1.036	-1.018	-0.996	-0.975	-0.954	-0.932	-0.911	-0.889	-0.866	-0.845	-0.821	-0.800	-0.778	-0.755	-0.734	-0.710	-0.689	-0.668	-0.646	-0.625	-0.605	-0.584	-0.564	-0.545	-0.526	-0.506	-0.489	-0.471	-0.455	-0.438	-0.422	-0.406	-0.391	-0.376	-0.362	-0.349	-0.335	-0.322	-0.311	-0.300	-0.289	-0.279	-0.269	-0.259	-0.248	-0.240	-0.231	-0.222	-0.214	-0.206	-0.199	-0.191	-0.184	-0.178	-0.170	-0.164	-0.158	-0.151	-0.145	-0.139	-0.132	-0.128	-0.121	-0.115	-0.109	-0.104	-0.096	-0.090	-0.085	-0.079	-0.072	-0.066	-0.060	-0.054	-0.048	-0.040	-0.034	-0.028	-0.020	-0.014	-0.008	0.000	0.008	0.015	0.021	0.029	0.035	0.041	0.050	0.056	0.064	0.070	0.076	0.085	0.091	0.098	0.105	0.110	0.116	0.124	0.130	0.136	0.141	0.148	0.154	0.159	0.164	0.170	0.174	0.180	0.184	0.189	0.191	0.195	0.199	0.201	0.204	0.206	0.209	0.210	0.211	0.211	0.212	0.212	0.212	0.212	0.210	0.209	0.208	0.205	0.202	0.199	0.195	0.191	0.186	0.181	0.176	0.171	0.165	0.158	0.151	0.144	0.136	0.129	0.120	0.112	0.104	0.096	0.086	0.078	0.068	0.058	0.048	0.039	0.029	0.018	0.008	-0.001	-0.011	-0.022	-0.032	-0.042	-0.052	-0.062	-0.071	-0.080	-0.090	-0.099	-0.108	-0.118	-0.125	-0.132	-0.141	-0.149	-0.156	-0.164	-0.169	-0.176	-0.184	-0.190	-0.195	-0.201	-0.206	-0.211	-0.216	-0.220	-0.225	-0.229	-0.232	-0.236	-0.241	-0.245	-0.249	-0.252	-0.256	-0.260	-0.264	-0.269	-0.272	-0.278	-0.281	-0.286	-0.291	-0.298	-0.302	-0.309	-0.315	-0.322	-0.330	-0.338	-0.345	-0.355	-0.364	-0.374	-0.384	-0.394	-0.405	-0.418	-0.429	-0.441	-0.455	-0.470	-0.484	-0.498	-0.514	-0.529	-0.544	-0.561	-0.578	-0.594	-0.611	-0.630	-0.646	-0.664	-0.682	-0.701	-0.720	-0.738	-0.758	-0.775	-0.794	-0.812	-0.831	-0.849	-0.868	-0.886	-0.904	-0.920	-0.938	-0.955	-0.970	-0.986	-1.001	-1.016	-1.031	-1.045	-1.058	-1.072	-1.084	-1.096	-1.106	-1.118	-1.128	-1.136	-1.145	-1.154	-1.160	-1.169	-1.174	-1.180	-1.185	-1.189	-1.192	-1.195	-1.199	-1.200	-1.201	-1.202	-1.201	-1.201	-1.201	-1.199	-1.196	-1.195	-1.191	-1.188	-1.185	-1.180	-1.175	-1.170	-1.165	-1.160	-1.155	-1.149	-1.142	-1.136	-1.130	-1.124	-1.118	-1.111	-1.105	-1.099	-1.092	-1.086	-1.080	-1.074	-1.068	-1.062	-1.058	-1.052	-1.049	-1.045	-1.040	-1.038	-1.034	-1.031	-1.029	-1.028	-1.026	-1.025	-1.025	-1.025	-1.025	-1.026	-1.028	-1.029	-1.030	-1.034	-1.035	-1.039	-1.042	-1.046	-1.049	-1.054	-1.059	-1.062	-1.068	-1.072	-1.076	-1.081	-1.086	-1.092	-1.096	-1.101	-1.106	-1.110	-1.114	-1.118	-1.121	-1.125	-1.128	-1.131	-1.132	-1.136	-1.136	-1.139	-1.139	-1.140	-1.140	-1.140	-1.139	-1.139	-1.138	-1.135	-1.134	-1.130	-1.128	-1.124	-1.121	-1.118	-1.112	-1.109	-1.106	-1.101	-1.096	-1.091	-1.086	-1.081	-1.076	-1.071	-1.068	-1.061	-1.058	-1.052	-1.049	-1.045	-1.040	-1.036	-1.032	-1.030	-1.026	-1.025	-1.022	-1.021	-1.019	-1.018	-1.016	-1.016	-1.016	-1.016	-1.016	-1.016	-1.018	-1.019	-1.020	-1.021	-1.022	-1.025	-1.026	-1.028	-1.029	-1.030	-1.032	-1.035	-1.036	-1.038	-1.039	-1.040	-1.041	-1.042	-1.042	-1.042	-1.042	-1.042	-1.042	-1.041	-1.041	-1.039	-1.038	-1.035	-1.032	-1.030	-1.028	-1.024	-1.019	-1.016	-1.010	-1.006	-1.001	-0.995	-0.989	-0.982	-0.978	-0.970	-0.964	-0.958	-0.950	-0.944	-0.936	-0.929	-0.922	-0.914	-0.908	-0.900	-0.894	-0.888	-0.881	-0.875	-0.869	-0.864	-0.858	-0.851	-0.848	-0.842	-0.839	-0.835	-0.831	-0.828	-0.826	-0.824	-0.821	-0.820	-0.820	-0.819	-0.819	-0.820	-0.821	-0.822	-0.824	-0.826	-0.829	-0.831	-0.834	-0.838	-0.841	-0.845	-0.850	-0.854	-0.858	-0.862	-0.868	-0.872	-0.878	-0.882	-0.888	-0.892	-0.896	-0.902	-0.906	-0.911	-0.915	-0.920	-0.922	-0.926	-0.929	-0.932	-0.935	-0.938	-0.939	-0.940	-0.941	-0.942	-0.942	-0.944	-0.942	-0.940	-0.940	-0.939	-0.936	-0.934	-0.931	-0.928	-0.924	-0.920	-0.916	-0.911	-0.906	-0.901	-0.896	-0.891	-0.886	-0.880	-0.875	-0.870	-0.864	-0.859	-0.852	-0.848	-0.841	-0.836	-0.830	-0.825	-0.821	-0.816	-0.811	-0.808	-0.801	-0.798	-0.795	-0.791	-0.789	-0.786	-0.784	-0.781	-0.780	-0.778	-0.776	-0.775	-0.775	-0.774	-0.772	-0.772	-0.771	-0.771	-0.772	-0.771	-0.771	-0.772	-0.771	-0.771	-0.771	-0.771	-0.770	-0.770	-0.768	-0.768	-0.766	-0.765	-0.764	-0.761	-0.759	-0.756	-0.752	-0.749	-0.745	-0.741	-0.736	-0.731	-0.726	-0.720	-0.714	-0.706	-0.699	-0.692	-0.685	-0.675	-0.668	-0.658	-0.648	-0.638	-0.628	-0.618	-0.608	-0.596	-0.585	-0.574	-0.561	-0.550	-0.539	-0.528	-0.515	-0.504	-0.491	-0.480	-0.468	-0.455	-0.445	-0.432	-0.421	-0.410	-0.400	-0.389	-0.378	-0.368	-0.358	-0.349	-0.339	-0.330	-0.321	-0.314	-0.305	-0.298	-0.290	-0.284	-0.278	-0.270	-0.265	-0.260	-0.255	-0.250	-0.246	-0.242	-0.239	-0.235	-0.231	-0.230	-0.226	-0.225	-0.222	-0.220	-0.219	-0.218	-0.218	-0.216	-0.216	-0.215	-0.215	-0.215	-0.215	-0.216	-0.216	-0.218	-0.218	-0.219	-0.221	-0.222	-0.224	-0.226	-0.229	-0.231	-0.234	-0.238	-0.241	-0.244	-0.248	-0.251	-0.256	-0.260	-0.265	-0.271	-0.276	-0.282	-0.289	-0.295	-0.304	-0.310	-0.319	-0.328	-0.338	-0.346	-0.358	-0.368	-0.379	-0.391	-0.404	-0.418	-0.431	-0.446	-0.460	-0.478	-0.492	-0.511	-0.528	-0.546	-0.566	-0.586	-0.606	-0.628	-0.649	-0.672	-0.695	-0.720	-0.744	-0.770	-0.796	-0.822	-0.851	-0.879	-0.908	-0.936	-0.968	-0.999	-1.030	-1.061	-1.092	-1.126	-1.160	-1.195	-1.229	-1.265	-1.300	-1.336	-1.374	-1.410	-1.448	-1.486	-1.524	-1.564	-1.602	-1.644	-1.684	-1.725	-1.766	-1.809	-1.850	-1.894	-1.938	-1.980	-2.025	-2.069	-2.112	-2.159	-2.202	-2.249	-2.295	-2.342	-2.389	-2.436	-2.484	-2.532	-2.580	-2.629	-2.678	-2.726	-2.776	-2.826	-2.876	-2.926	-2.978	-3.028	-3.079	-3.130	-3.181	-3.232	-3.285	-3.336	-3.388	-3.440	-3.492	-3.544	-3.596	-3.648	-3.700	-3.751	-3.802	-3.855	-3.906	-3.958	-4.009	-4.060	-4.110	-4.160	-4.210	-4.259	-4.308	-4.356	-4.405	-4.452	-4.500	-4.546	-4.592	-4.639	-4.684	-4.728	-4.772	-4.816	-4.859	-4.901	-4.944	-4.985	-5.026	-5.065	-5.105	-5.144	-5.181	-5.219	-5.255	-5.292	-5.328	-5.364	-5.398	-5.431	-5.466	-5.499	-5.531	-5.564	-5.594	-5.626	-5.656	-5.686	-5.716	-5.745	-5.775	-5.804	-5.831	-5.859	-5.886	-5.914	-5.940	-5.968	-5.992	-6.019	-6.045	-6.070	-6.095	-6.120	-6.145	-6.169	-6.192	-6.216	-6.240	-6.262	-6.285	-6.308	-6.329	-6.350	-6.371	-6.391	-6.412	-6.431	-6.450	-6.469	-6.489	-6.505	-6.522	-6.539	-6.555	-6.570	-6.585	-6.599	-6.611	-6.624	-6.636	-6.648	-6.658	-6.666	-6.675	-6.684	-6.690	-6.696	-6.701	-6.706	-6.709	-6.711	-6.712	-6.714	-6.714	-6.712	-6.711	-6.708	-6.704	-6.700	-6.696	-6.689	-6.682	-6.675	-6.666	-6.659	-6.648	-6.638	-6.625	-6.615	-6.602	-6.589	-6.575	-6.561	-6.546	-6.531	-6.516	-6.499	-6.482	-6.465	-6.448	-6.429	-6.411	-6.392	-6.372	-6.354	-6.334	-6.314	-6.294	-6.274	-6.252	-6.231	-6.210	-6.189	-6.168	-6.145	-6.122	-6.101	-6.079	-6.056	-6.032	-6.010	-5.988	-5.964	-5.940	-5.916	-5.892	-5.868	-5.845	-5.820	-5.795	-5.770	-5.745	-5.721	-5.696	-5.670	-5.644	-5.618	-5.591	-5.565	-5.539	-5.512	-5.485	-5.458	-5.430	-5.401	-5.372	-5.345	-5.316	-5.286	-5.258	-5.226	-5.198	-5.168	-5.138	-5.106	-5.075	-5.044	-5.012	-4.981	-4.948	-4.916	-4.884	-4.850	-4.818	-4.784	-4.749	-4.715	-4.680	-4.645	-4.610	-4.574	-4.539	-4.502	-4.466	-4.429	-4.392	-4.355	-4.316	-4.279	-4.240	-4.202	-4.164	-4.124	-4.085	-4.046	-4.005	-3.966	-3.925	-3.884	-3.842	-3.801	-3.760	-3.718	-3.675	-3.632	-3.590	-3.546	-3.504	-3.461	-3.416	-3.372	-3.328	-3.284	-3.240	-3.195	-3.150	-3.105	-3.060	-3.015	-2.970	-2.925	-2.880	-2.834	-2.789	-2.742	-2.698	-2.652	-2.608	-2.562	-2.516	-2.472	-2.428	-2.381	-2.338	-2.294	-2.249	-2.204	-2.160	-2.116	-2.074	-2.030	-1.986	-1.944	-1.902	-1.859	-1.818	-1.776	-1.735	-1.694	-1.654	-1.614	-1.574	-1.535	-1.495	-1.458	-1.418	-1.381	-1.342	-1.305	-1.269	-1.232	-1.196	-1.161	-1.126	-1.091	-1.058	-1.024	-0.990	-0.956	-0.925	-0.892	-0.861	-0.829	-0.800	-0.770	-0.740	-0.710	-0.682	-0.654	-0.626	-0.600	-0.572	-0.548	-0.521	-0.498	-0.472	-0.449	-0.425	-0.402	-0.380	-0.360	-0.339	-0.319	-0.298	-0.280	-0.261	-0.242	-0.226	-0.208	-0.192	-0.176	-0.161	-0.148	-0.132	-0.119	-0.105	-0.092	-0.080	-0.069	-0.058	-0.046	-0.035	-0.026	-0.016	-0.006	0.004	0.012	0.020	0.029	0.038	0.046	0.052	0.060	0.069	0.076	0.082	0.090	0.098	0.105	0.112	0.120	0.126	0.135	0.142	0.150	0.158	0.165	0.174	0.181	0.189	0.198	0.206	0.215	0.225	0.232	0.242	0.251	0.261	0.271	0.280	0.289	0.299	0.309	0.318	0.328	0.339	0.348	0.356	0.368	0.375	0.385	0.394	0.402	0.411	0.419	0.428	0.435	0.442	0.449	0.456	0.460	0.466	0.471	0.475	0.479	0.481	0.485	0.488	0.489	0.489	0.489	0.489	0.488	0.485	0.481	0.479	0.475	0.471	0.465	0.460	0.452	0.446	0.439	0.430	0.420	0.412	0.402	0.391	0.381	0.369	0.358	0.346	0.334	0.321	0.309	0.295	0.281	0.269	0.254	0.241	0.226	0.214	0.199	0.186	0.171	0.158	0.145	0.132	0.119	0.106	0.092	0.081	0.069	0.056	0.045	0.034	0.022	0.012	0.001	-0.009	-0.019	-0.029	-0.039	-0.048	-0.056	-0.065	-0.074	-0.082	-0.091	-0.099	-0.108	-0.115	-0.122	-0.130	-0.138	-0.146	-0.152	-0.161	-0.169	-0.176	-0.185	-0.192	-0.201	-0.210	-0.219	-0.228	-0.238	-0.246	-0.256	-0.268	-0.276	-0.289	-0.299	-0.311	-0.322	-0.335	-0.348	-0.361	-0.374	-0.388	-0.401	-0.415	-0.430	-0.445	-0.461	-0.476	-0.491	-0.507	-0.524	-0.541	-0.558	-0.575	-0.592	-0.610	-0.626	-0.644	-0.662	-0.680	-0.699	-0.716	-0.735	-0.754	-0.772	-0.790	-0.808	-0.826	-0.846	-0.865	-0.884	-0.901	-0.920	-0.939	-0.959	-0.976	-0.996	-1.015	-1.034	-1.052	-1.071	-1.091	-1.110	-1.129	-1.149	-1.168	-1.188	-1.206	-1.226	-1.246	-1.266	-1.286	-1.306	-1.325	-1.346	-1.366	-1.386	-1.408	-1.428	-1.449	-1.469	-1.490	-1.510	-1.532	-1.552	-1.575	-1.596	-1.618	-1.638	-1.659	-1.681	-1.702	-1.724	-1.744	-1.765	-1.786	-1.808	-1.829	-1.848	-1.869	-1.889	-1.909	-1.929	-1.948	-1.968	-1.986	-2.005	-2.024	-2.042	-2.060	-2.079	-2.098	-2.114	-2.131	-2.149	-2.165	-2.182	-2.200	-2.215	-2.231	-2.248	-2.264	-2.279	-2.295	-2.311	-2.326	-2.341	-2.358	-2.372	-2.389	-2.405	-2.420	-2.436	-2.452	-2.469	-2.485	-2.501	-2.519	-2.535	-2.552	-2.570	-2.588	-2.606	-2.624	-2.644	-2.661	-2.680	-2.700	-2.720	-2.740	-2.759	-2.780	-2.800	-2.820	-2.841	-2.861	-2.884	-2.904	-2.925	-2.946	-2.968	-2.989	-3.010	-3.031	-3.052	-3.072	-3.092	-3.112	-3.132	-3.152	-3.171	-3.191	-3.209	-3.228	-3.245	-3.261	-3.279	-3.294	-3.310	-3.325	-3.338	-3.352	-3.365	-3.376	-3.388	-3.400	-3.410	-3.419	-3.428	-3.435	-3.442	-3.450	-3.456	-3.461	-3.466	-3.470	-3.474	-3.476	-3.479	-3.480	-3.481	-3.482	-3.482	-3.482	-3.481	-3.480	-3.479	-3.475	-3.474	-3.470	-3.468	-3.464	-3.460	-3.455	-3.451	-3.445	-3.440	-3.435	-3.429	-3.421	-3.415	-3.409	-3.401	-3.394	-3.386	-3.378	-3.369	-3.360	-3.352	-3.344	-3.332	-3.324	-3.312	-3.302	-3.291	-3.280	-3.268	-3.256	-3.244	-3.230	-3.219	-3.205	-3.189	-3.174	-3.160	-3.145	-3.129	-3.111	-3.094	-3.076	-3.060	-3.040	-3.021	-3.001	-2.982	-2.961	-2.941	-2.920	-2.898	-2.874	-2.851	-2.829	-2.804	-2.780	-2.756	-2.731	-2.706	-2.680	-2.655	-2.628	-2.601	-2.575	-2.548	-2.520	-2.491	-2.464	-2.435	-2.406	-2.378	-2.349	-2.320	-2.291	-2.261	-2.231	-2.201	-2.172	-2.144	-2.114	-2.084	-2.055	-2.024	-1.994	-1.965	-1.935	-1.906	-1.876	-1.848	-1.818	-1.788	-1.758	-1.729	-1.699	-1.670	-1.641	-1.612	-1.584	-1.556	-1.528	-1.499	-1.471	-1.442	-1.415	-1.388	-1.361	-1.334	-1.308	-1.280	-1.254	-1.228	-1.201	-1.176	-1.151	-1.126	-1.101	-1.078	-1.052	-1.029	-1.006	-0.982	-0.960	-0.938	-0.916	-0.895	-0.872	-0.852	-0.831	-0.811	-0.791	-0.772	-0.752	-0.735	-0.718	-0.699	-0.681	-0.665	-0.648	-0.631	-0.616	-0.601	-0.586	-0.571	-0.558	-0.544	-0.530	-0.518	-0.505	-0.492	-0.480	-0.469	-0.456	-0.446	-0.435	-0.424	-0.414	-0.402	-0.392	-0.382	-0.372	-0.362	-0.354	-0.344	-0.335	-0.324	-0.315	-0.305	-0.296	-0.286	-0.278	-0.269	-0.259	-0.249	-0.239	-0.230	-0.219	-0.209	-0.199	-0.188	-0.178	-0.168	-0.156	-0.146	-0.134	-0.124	-0.112	-0.101	-0.089	-0.078	-0.066	-0.055	-0.042	-0.031	-0.019	-0.008	0.006	0.018	0.029	0.041	0.054	0.065	0.076	0.089	0.099	0.110	0.121	0.131	0.142	0.152	0.162	0.172	0.181	0.190	0.199	0.208	0.215	0.221	0.229	0.235	0.241	0.248	0.252	0.258	0.261	0.265	0.269	0.272	0.275	0.278	0.280	0.281	0.282	0.284	0.285	0.285	0.285	0.284	0.284	0.284	0.281	0.280	0.279	0.276	0.274	0.272	0.270	0.268	0.265	0.262	0.260	0.258	0.255	0.252	0.250	0.248	0.244	0.241	0.240	0.238	0.235	0.235	0.232	0.231	0.230	0.229	0.228	0.228	0.228	0.229	0.229	0.230	0.230	0.232	0.234	0.236	0.239	0.241	0.245	0.249	0.252	0.258	0.262	0.268	0.274	0.280	0.288	0.294	0.301	0.310	0.319	0.328	0.338	0.348	0.356	0.368	0.379	0.390	0.402	0.414	0.428	0.439	0.452	0.466	0.480	0.492	0.507	0.521	0.536	0.551	0.565	0.581	0.595	0.611	0.626	0.641	0.656	0.671	0.685	0.700	0.714	0.728	0.741	0.756	0.770	0.782	0.795	0.808	0.819	0.831	0.842	0.852	0.862	0.872	0.882	0.890	0.899	0.906	0.914	0.919	0.925	0.929	0.934	0.938	0.940	0.942	0.944	0.946	0.946	0.946	0.948	0.946	0.944	0.942	0.940	0.936	0.932	0.929	0.925	0.920	0.915	0.910	0.904	0.898	0.891	0.885	0.879	0.871	0.865	0.859	0.851	0.844	0.836	0.829	0.822	0.815	0.809	0.802	0.795	0.790	0.784	0.778	0.772	0.768	0.764	0.759	0.755	0.751	0.748	0.746	0.744	0.741	0.740	0.739	0.739	0.738	0.739	0.740	0.741	0.742	0.744	0.746	0.749	0.754	0.756	0.761	0.764	0.769	0.774	0.779	0.785	0.790	0.795	0.801	0.806	0.812	0.818	0.824	0.829	0.836	0.841	0.846	0.852	0.858	0.862	0.866	0.871	0.875	0.879	0.882	0.886	0.889	0.891	0.892	0.894	0.895	0.896	0.896	0.896	0.895	0.894	0.891	0.890	0.888	0.884	0.881	0.876	0.872	0.866	0.862	0.858	0.851	0.845	0.840	0.832	0.826	0.820	0.812	0.805	0.799	0.791	0.784	0.778	0.771	0.764	0.756	0.750	0.742	0.736	0.731	0.726	0.720	0.714	0.709	0.704	0.699	0.695	0.691	0.686	0.684	0.680	0.678	0.675	0.674	0.671	0.669	0.668	0.666	0.665	0.664	0.664	0.662	0.661	0.661	0.660	0.660	0.659	0.659	0.658	0.656	0.655	0.654	0.651	0.649	0.646	0.642	0.640	0.635	0.631	0.626	0.620	0.614	0.605	0.598	0.590	0.580	0.569	0.559	0.548	0.535	0.521	0.507	0.492	0.478	0.461	0.444	0.425	0.408	0.386	0.368	0.346	0.325	0.301	0.279	0.255	0.231	0.208	0.182	0.156	0.131	0.104	0.078	0.051	0.024	-0.002	-0.030	-0.058	-0.085	-0.112	-0.141	-0.168	-0.195	-0.221	-0.249	-0.275	-0.301	-0.328	-0.352	-0.379	-0.404	-0.429	-0.451	-0.475	-0.500	-0.522	-0.545	-0.566	-0.588	-0.609	-0.630	-0.650	-0.669	-0.689	-0.708	-0.726	-0.745	-0.764	-0.781	-0.799	-0.815	-0.832	-0.848	-0.865	-0.881	-0.898	-0.912	-0.929	-0.945	-0.960	-0.976	-0.990	-1.006	-1.021	-1.036	-1.054	-1.068	-1.084	-1.100	-1.115	-1.132	-1.149	-1.165	-1.181	-1.198	-1.214	-1.230	-1.249	-1.265	-1.281	-1.300	-1.316	-1.334	-1.351	-1.369	-1.386	-1.404	-1.421	-1.439	-1.455	-1.472	-1.490	-1.508	-1.524	-1.540	-1.556	-1.574	-1.590	-1.606	-1.621	-1.638	-1.652	-1.666	-1.680	-1.695	-1.709	-1.721	-1.734	-1.746	-1.759	-1.770	-1.781	-1.792	-1.802	-1.811	-1.822	-1.830	-1.839	-1.848	-1.855	-1.861	-1.868	-1.874	-1.879	-1.885	-1.889	-1.895	-1.899	-1.902	-1.905	-1.909	-1.911	-1.912	-1.915	-1.916	-1.916	-1.919	-1.919	-1.919	-1.919	-1.919	-1.919	-1.918	-1.919	-1.918	-1.916	-1.916	-1.915	-1.914	-1.912	-1.911	-1.911	-1.911	-1.909	-1.909	-1.909	-1.909	-1.908	-1.908	-1.906	-1.908	-1.908	-1.906	-1.908	-1.908	-1.908	-1.909	-1.910	-1.910	-1.911	-1.914	-1.914	-1.915	-1.918	-1.919	-1.920	-1.922	-1.925	-1.928	-1.929	-1.931	-1.934	-1.935	-1.939	-1.940	-1.942	-1.944	-1.945	-1.948	-1.950	-1.951	-1.952	-1.954	-1.954	-1.955	-1.956	-1.956	-1.956	-1.956	-1.955	-1.954	-1.952	-1.950	-1.949	-1.948	-1.944	-1.941	-1.938	-1.934	-1.929	-1.925	-1.920	-1.914	-1.908	-1.902	-1.895	-1.888	-1.879	-1.871	-1.862	-1.855	-1.845	-1.835	-1.826	-1.815	-1.805	-1.794	-1.784	-1.772	-1.761	-1.750	-1.738	-1.725	-1.712	-1.700	-1.688	-1.674	-1.661	-1.648	-1.635	-1.620	-1.608	-1.594	-1.580	-1.566	-1.552	-1.539	-1.525	-1.512	-1.498	-1.484	-1.470	-1.456	-1.441	-1.429	-1.415	-1.401	-1.386	-1.372	-1.359	-1.345	-1.331	-1.316	-1.304	-1.290	-1.275	-1.261	-1.246	-1.232	-1.219	-1.204	-1.191	-1.176	-1.162	-1.149	-1.134	-1.119	-1.104	-1.090	-1.076	-1.061	-1.048	-1.032	-1.018	-1.004	-0.989	-0.975	-0.960	-0.945	-0.930	-0.916	-0.901	-0.886	-0.871	-0.856	-0.842	-0.829	-0.812	-0.799	-0.785	-0.771	-0.756	-0.742	-0.729	-0.715	-0.701	-0.689	-0.676	-0.662	-0.650	-0.636	-0.625	-0.612	-0.600	-0.589	-0.578	-0.565	-0.554	-0.544	-0.532	-0.522	-0.511	-0.501	-0.492	-0.482	-0.474	-0.464	-0.455	-0.445	-0.438	-0.428	-0.420	-0.412	-0.405	-0.396	-0.389	-0.381	-0.374	-0.366	-0.359	-0.352	-0.345	-0.338	-0.331	-0.325	-0.319	-0.312	-0.308	-0.300	-0.294	-0.289	-0.281	-0.276	-0.270	-0.264	-0.259	-0.252	-0.248	-0.241	-0.236	-0.231	-0.226	-0.221	-0.218	-0.211	-0.208	-0.202	-0.199	-0.195	-0.191	-0.186	-0.182	-0.180	-0.176	-0.174	-0.171	-0.169	-0.168	-0.165	-0.164	-0.162	-0.162	-0.161	-0.161	-0.161	-0.161	-0.162	-0.164	-0.165	-0.166	-0.170	-0.171	-0.174	-0.178	-0.181	-0.185	-0.189	-0.194	-0.198	-0.202	-0.206	-0.212	-0.218	-0.224	-0.229	-0.235	-0.241	-0.248	-0.252	-0.259	-0.265	-0.271	-0.278	-0.282	-0.290	-0.295	-0.301	-0.306	-0.312	-0.318	-0.322	-0.328	-0.332	-0.336	-0.341	-0.345	-0.349	-0.354	-0.356	-0.359	-0.362	-0.365	-0.366	-0.370	-0.371	-0.372	-0.374	-0.376	-0.378	-0.379	-0.378	-0.379	-0.379	-0.379	-0.380	-0.380	-0.380	-0.380	-0.379	-0.380	-0.380	-0.379	-0.380	-0.380	-0.380	-0.381	-0.381	-0.384	-0.384	-0.385	-0.388	-0.389	-0.391	-0.394	-0.396	-0.401	-0.404	-0.408	-0.412	-0.418	-0.424	-0.429	-0.435	-0.441	-0.449	-0.456	-0.464	-0.472	-0.482	-0.491	-0.501	-0.511	-0.521	-0.534	-0.544	-0.556	-0.568	-0.580	-0.592	-0.605	-0.619	-0.632	-0.646	-0.661	-0.675	-0.690	-0.705	-0.720	-0.735	-0.751	-0.768	-0.782	-0.800	-0.815	-0.832	-0.848	-0.865	-0.882	-0.899	-0.916	-0.934	-0.950	-0.968	-0.985	-1.002	-1.020	-1.038	-1.055	-1.072	-1.091	-1.109	-1.125	-1.144	-1.161	-1.180	-1.198	-1.216	-1.234	-1.252	-1.270	-1.288	-1.306	-1.325	-1.344	-1.361	-1.380	-1.398	-1.415	-1.434	-1.452	-1.471	-1.489	-1.508	-1.526	-1.544	-1.562	-1.580	-1.598	-1.616	-1.635	-1.652	-1.669	-1.688	-1.705	-1.722	-1.740	-1.758	-1.774	-1.791	-1.808	-1.825	-1.840	-1.856	-1.874	-1.888	-1.905	-1.920	-1.935	-1.951	-1.965	-1.981	-1.995	-2.010	-2.025	-2.039	-2.054	-2.066	-2.080	-2.094	-2.108	-2.121	-2.134	-2.149	-2.161	-2.175	-2.188	-2.200	-2.212	-2.225	-2.239	-2.251	-2.264	-2.276	-2.288	-2.300	-2.312	-2.325	-2.336	-2.348	-2.361	-2.372	-2.384	-2.395	-2.406	-2.419	-2.429	-2.441	-2.451	-2.462	-2.472	-2.482	-2.494	-2.504	-2.512	-2.524	-2.532	-2.540	-2.549	-2.558	-2.565	-2.572	-2.580	-2.586	-2.594	-2.599	-2.604	-2.609	-2.612	-2.618	-2.620	-2.624	-2.626	-2.629	-2.630	-2.629	-2.630	-2.629	-2.629	-2.626	-2.624	-2.620	-2.616	-2.612	-2.608	-2.602	-2.596	-2.591	-2.582	-2.575	-2.568	-2.560	-2.551	-2.541	-2.532	-2.522	-2.512	-2.501	-2.491	-2.480	-2.468	-2.456	-2.445	-2.434	-2.421	-2.410	-2.398	-2.385	-2.372	-2.360	-2.348	-2.336	-2.324	-2.311	-2.300	-2.289	-2.278	-2.266	-2.255	-2.244	-2.234	-2.224	-2.212	-2.202	-2.194	-2.185	-2.175	-2.166	-2.158	-2.150	-2.142	-2.135	-2.129	-2.121	-2.115	-2.109	-2.102	-2.098	-2.092	-2.088	-2.084	-2.079	-2.075	-2.071	-2.069	-2.066	-2.062	-2.060	-2.059	-2.056	-2.054	-2.052	-2.051	-2.051	-2.050	-2.049	-2.049	-2.049	-2.049	-2.049	-2.050	-2.050	-2.050	-2.051	-2.052	-2.052	-2.055	-2.056	-2.058	-2.060	-2.061	-2.064	-2.066	-2.069	-2.070	-2.074	-2.075	-2.079	-2.082	-2.084	-2.088	-2.090	-2.094	-2.096	-2.101	-2.104	-2.106	-2.111	-2.114	-2.118	-2.122	-2.126	-2.130	-2.134	-2.139	-2.142	-2.146	-2.151	-2.155	-2.160	-2.165	-2.170	-2.175	-2.179	-2.184	-2.189	-2.195	-2.199	-2.205	-2.211	-2.215	-2.222	-2.228	-2.234	-2.239	-2.245	-2.251	-2.258	-2.264	-2.270	-2.276	-2.284	-2.290	-2.295	-2.302	-2.310	-2.316	-2.322	-2.330	-2.338	-2.344	-2.350	-2.358	-2.364	-2.371	-2.378	-2.384	-2.391	-2.399	-2.404	-2.411	-2.418	-2.422	-2.430	-2.436	-2.441	-2.448	-2.452	-2.459	-2.464	-2.469	-2.475	-2.480	-2.485	-2.489	-2.494	-2.499	-2.504	-2.508	-2.512	-2.516	-2.521	-2.525	-2.529	-2.532	-2.536	-2.540	-2.544	-2.548	-2.551	-2.555	-2.559	-2.562	-2.565	-2.569	-2.572	-2.576	-2.579	-2.582	-2.585	-2.590	-2.594	-2.596	-2.600	-2.604	-2.608	-2.611	-2.616	-2.620	-2.624	-2.628	-2.632	-2.636	-2.641	-2.645	-2.650	-2.654	-2.659	-2.664	-2.669	-2.675	-2.680	-2.686	-2.691	-2.698	-2.704	-2.710	-2.715	-2.722	-2.730	-2.735	-2.742	-2.750	-2.759	-2.765	-2.774	-2.781	-2.790	-2.798	-2.806	-2.816	-2.825	-2.835	-2.844	-2.854	-2.864	-2.874	-2.884	-2.894	-2.905	-2.915	-2.926	-2.938	-2.949	-2.960	-2.970	-2.981	-2.992	-3.002	-3.014	-3.024	-3.035	-3.045	-3.056	-3.066	-3.075	-3.084	-3.094	-3.102	-3.111	-3.119	-3.126	-3.132	-3.140	-3.145	-3.151	-3.155	-3.160	-3.162	-3.166	-3.169	-3.170	-3.170	-3.170	-3.169	-3.168	-3.166	-3.164	-3.160	-3.155	-3.150	-3.144	-3.136	-3.130	-3.121	-3.112	-3.102	-3.092	-3.081	-3.070	-3.058	-3.045	-3.031	-3.018	-3.004	-2.989	-2.974	-2.958	-2.941	-2.925	-2.909	-2.891	-2.874	-2.856	-2.839	-2.820	-2.802	-2.785	-2.766	-2.748	-2.730	-2.711	-2.692	-2.674	-2.655	-2.638	-2.619	-2.601	-2.584	-2.565	-2.549	-2.530	-2.512	-2.498	-2.480	-2.464	-2.446	-2.431	-2.416	-2.400	-2.384	-2.369	-2.354	-2.340	-2.326	-2.312	-2.298	-2.285	-2.272	-2.259	-2.248	-2.235	-2.224	-2.212	-2.201	-2.189	-2.179	-2.168	-2.159	-2.148	-2.139	-2.129	-2.120	-2.111	-2.102	-2.094	-2.085	-2.078	-2.069	-2.061	-2.054	-2.046	-2.039	-2.033	-2.024	-2.018	-2.010	-2.002	-1.996	-1.989	-1.981	-1.974	-1.968	-1.960	-1.952	-1.945	-1.938	-1.931	-1.922	-1.914	-1.906	-1.896	-1.888	-1.879	-1.869	-1.858	-1.848	-1.838	-1.828	-1.816	-1.804	-1.791	-1.779	-1.768	-1.754	-1.741	-1.728	-1.714	-1.699	-1.685	-1.670	-1.654	-1.640	-1.624	-1.609	-1.592	-1.576	-1.560	-1.545	-1.529	-1.511	-1.498	-1.481	-1.465	-1.450	-1.435	-1.420	-1.405	-1.391	-1.376	-1.364	-1.350	-1.339	-1.325	-1.315	-1.304	-1.294	-1.284	-1.275	-1.266	-1.259	-1.252	-1.245	-1.239	-1.234	-1.229	-1.225	-1.221	-1.220	-1.218	-1.215	-1.214	-1.214	-1.214	-1.214	-1.214	-1.215	-1.216	-1.218	-1.219	-1.220	-1.222	-1.222	-1.225	-1.226	-1.229	-1.230	-1.230	-1.231	-1.231	-1.230	-1.230	-1.229	-1.226	-1.225	-1.222	-1.219	-1.214	-1.209	-1.202	-1.198	-1.190	-1.181	-1.174	-1.164	-1.154	-1.142	-1.131	-1.119	-1.105	-1.091	-1.078	-1.061	-1.045	-1.029	-1.012	-0.994	-0.976	-0.958	-0.939	-0.919	-0.900	-0.880	-0.860	-0.839	-0.820	-0.799	-0.779	-0.758	-0.736	-0.718	-0.696	-0.676	-0.658	-0.639	-0.619	-0.600	-0.582	-0.564	-0.546	-0.529	-0.511	-0.496	-0.480	-0.464	-0.450	-0.436	-0.422	-0.409	-0.395	-0.382	-0.370	-0.359	-0.349	-0.336	-0.326	-0.316	-0.309	-0.299	-0.290	-0.281	-0.274	-0.266	-0.259	-0.251	-0.245	-0.238	-0.231	-0.225	-0.219	-0.212	-0.206	-0.201	-0.195	-0.189	-0.184	-0.178	-0.172	-0.166	-0.161	-0.155	-0.150	-0.144	-0.138	-0.131	-0.126	-0.120	-0.115	-0.109	-0.102	-0.096	-0.090	-0.084	-0.078	-0.071	-0.066	-0.060	-0.054	-0.046	-0.040	-0.034	-0.028	-0.021	-0.015	-0.009	-0.002	0.005	0.010	0.015	0.021	0.028	0.034	0.039	0.044	0.050	0.054	0.059	0.064	0.069	0.074	0.078	0.081	0.085	0.089	0.092	0.096	0.098	0.101	0.102	0.105	0.106	0.108	0.109	0.109	0.109	0.110	0.110	0.109	0.108	0.106	0.105	0.102	0.101	0.098	0.095	0.092	0.088	0.084	0.080	0.075	0.069	0.064	0.059	0.052	0.046	0.040	0.034	0.026	0.020	0.012	0.005	-0.002	-0.010	-0.018	-0.025	-0.034	-0.041	-0.049	-0.056	-0.064	-0.072	-0.080	-0.088	-0.096	-0.102	-0.111	-0.118	-0.125	-0.132	-0.139	-0.146	-0.152	-0.158	-0.164	-0.170	-0.175	-0.179	-0.184	-0.188	-0.192	-0.196	-0.200	-0.204	-0.206	-0.209	-0.211	-0.215	-0.216	-0.218	-0.219	-0.221	-0.222	-0.224	-0.224	-0.225	-0.225	-0.224	-0.225	-0.225	-0.225	-0.225	-0.226	-0.226	-0.226	-0.228	-0.228	-0.229	-0.229	-0.230	-0.231	-0.232	-0.235	-0.238	-0.240	-0.242	-0.246	-0.251	-0.254	-0.259	-0.264	-0.270	-0.276	-0.284	-0.291	-0.299	-0.306	-0.316	-0.325	-0.335	-0.346	-0.358	-0.368	-0.381	-0.394	-0.406	-0.420	-0.434	-0.449	-0.464	-0.479	-0.494	-0.510	-0.525	-0.542	-0.559	-0.576	-0.594	-0.610	-0.629	-0.645	-0.662	-0.681	-0.699	-0.716	-0.732	-0.750	-0.768	-0.785	-0.801	-0.819	-0.834	-0.849	-0.865	-0.880	-0.894	-0.909	-0.922	-0.935	-0.948	-0.959	-0.971	-0.982	-0.991	-1.002	-1.011	-1.020	-1.028	-1.035	-1.041	-1.048	-1.052	-1.058	-1.060	-1.064	-1.066	-1.069	-1.071	-1.071	-1.071	-1.071	-1.071	-1.070	-1.068	-1.066	-1.062	-1.060	-1.056	-1.052	-1.049	-1.045	-1.040	-1.036	-1.031	-1.026	-1.020	-1.016	-1.011	-1.005	-1.000	-0.996	-0.990	-0.986	-0.982	-0.978	-0.974	-0.971	-0.966	-0.965	-0.961	-0.960	-0.959	-0.956	-0.956	-0.956	-0.956	-0.955	-0.956	-0.959	-0.960	-0.962	-0.965	-0.968	-0.971	-0.975	-0.980	-0.985	-0.990	-0.995	-1.000	-1.005	-1.012	-1.018	-1.025	-1.031	-1.038	-1.044	-1.050	-1.058	-1.064	-1.070	-1.076	-1.082	-1.089	-1.095	-1.100	-1.106	-1.110	-1.115	-1.120	-1.124	-1.126	-1.130	-1.132	-1.136	-1.138	-1.139	-1.141	-1.141	-1.141	-1.141	-1.141	-1.141	-1.140	-1.139	-1.136	-1.135	-1.134	-1.130	-1.129	-1.126	-1.124	-1.121	-1.118	-1.115	-1.112	-1.109	-1.106	-1.104	-1.100	-1.099	-1.096	-1.094	-1.091	-1.090	-1.090	-1.089	-1.088	-1.088	-1.089	-1.088	-1.089	-1.091	-1.091	-1.094	-1.096	-1.100	-1.102	-1.105	-1.110	-1.114	-1.118	-1.122	-1.126	-1.132	-1.138	-1.142	-1.148	-1.154	-1.159	-1.165	-1.170	-1.176	-1.181	-1.185	-1.191	-1.196	-1.201	-1.206	-1.210	-1.214	-1.218	-1.221	-1.224	-1.226	-1.229	-1.230	-1.232	-1.232	-1.234	-1.234	-1.234	-1.232	-1.232	-1.231	-1.229	-1.228	-1.224	-1.221	-1.218	-1.215	-1.210	-1.206	-1.201	-1.198	-1.192	-1.188	-1.181	-1.176	-1.171	-1.166	-1.160	-1.154	-1.149	-1.144	-1.139	-1.132	-1.129	-1.124	-1.119	-1.114	-1.111	-1.108	-1.104	-1.101	-1.098	-1.095	-1.094	-1.091	-1.090	-1.089	-1.088	-1.088	-1.089	-1.089	-1.089	-1.090	-1.092	-1.095	-1.096	-1.100	-1.101	-1.105	-1.109	-1.111	-1.115	-1.119	-1.122	-1.126	-1.131	-1.134	-1.139	-1.144	-1.148	-1.150	-1.155	-1.159	-1.161	-1.165	-1.168	-1.170	-1.172	-1.175	-1.178	-1.178	-1.180	-1.180	-1.181	-1.181	-1.180	-1.180	-1.180	-1.179	-1.176	-1.175	-1.171	-1.169	-1.166	-1.162	-1.160	-1.155	-1.151	-1.146	-1.142	-1.136	-1.132	-1.128	-1.122	-1.118	-1.112	-1.108	-1.102	-1.098	-1.092	-1.088	-1.084	-1.079	-1.076	-1.071	-1.068	-1.065	-1.061	-1.058	-1.055	-1.052	-1.051	-1.049	-1.049	-1.048	-1.046	-1.046	-1.046	-1.048	-1.048	-1.048	-1.049	-1.050	-1.051	-1.051	-1.052	-1.055	-1.056	-1.058	-1.059	-1.060	-1.061	-1.062	-1.064	-1.064	-1.064	-1.064	-1.062	-1.062	-1.061	-1.059	-1.058	-1.056	-1.052	-1.050	-1.045	-1.042	-1.038	-1.031	-1.026	-1.019	-1.011	-1.004	-0.996	-0.988	-0.978	-0.968	-0.958	-0.946	-0.935	-0.924	-0.911	-0.899	-0.885	-0.872	-0.859	-0.845	-0.830	-0.815	-0.801	-0.786	-0.771	-0.756	-0.742	-0.728	-0.712	-0.696	-0.682	-0.668	-0.654	-0.639	-0.625	-0.611	-0.598	-0.584	-0.571	-0.559	-0.546	-0.534	-0.522	-0.512	-0.501	-0.491	-0.482	-0.471	-0.464	-0.455	-0.446	-0.439	-0.432	-0.425	-0.419	-0.412	-0.408	-0.401	-0.396	-0.391	-0.388	-0.382	-0.379	-0.375	-0.372	-0.369	-0.366	-0.362	-0.360	-0.356	-0.355	-0.352	-0.350	-0.348	-0.346	-0.344	-0.342	-0.340	-0.340	-0.338	-0.338	-0.335	-0.334	-0.334	-0.332	-0.332	-0.334	-0.332	-0.334	-0.334	-0.335	-0.335	-0.338	-0.339	-0.341	-0.344	-0.346	-0.350	-0.354	-0.359	-0.364	-0.370	-0.375	-0.384	-0.390	-0.398	-0.408	-0.418	-0.428	-0.438	-0.450	-0.462	-0.476	-0.490	-0.506	-0.522	-0.538	-0.556	-0.574	-0.594	-0.614	-0.634	-0.656	-0.679	-0.701	-0.726	-0.751	-0.778	-0.802	-0.830	-0.858	-0.888	-0.916	-0.946	-0.976	-1.008	-1.039	-1.071	-1.105	-1.138	-1.172	-1.206	-1.240	-1.276	-1.311	-1.348	-1.385	-1.421	-1.458	-1.496	-1.532	-1.571	-1.610	-1.649	-1.688	-1.728	-1.768	-1.806	-1.846	-1.888	-1.929	-1.970	-2.011	-2.052	-2.095	-2.138	-2.180	-2.222	-2.266	-2.310	-2.354	-2.399	-2.442	-2.488	-2.532	-2.579	-2.625	-2.672	-2.719	-2.766	-2.815	-2.861	-2.910	-2.960	-3.010	-3.059	-3.109	-3.160	-3.210	-3.261	-3.314	-3.365	-3.418	-3.470	-3.522	-3.576	-3.629	-3.682	-3.738	-3.790	-3.844	-3.899	-3.952	-4.006	-4.061	-4.116	-4.170	-4.224	-4.278	-4.331	-4.386	-4.439	-4.491	-4.545	-4.596	-4.650	-4.701	-4.751	-4.802	-4.852	-4.902	-4.952	-5.000	-5.049	-5.096	-5.144	-5.190	-5.235	-5.280	-5.325	-5.368	-5.410	-5.452	-5.494	-5.535	-5.575	-5.615	-5.652	-5.691	-5.728	-5.764	-5.799	-5.835	-5.869	-5.902	-5.935	-5.966	-5.999	-6.030	-6.060	-6.089	-6.119	-6.148	-6.176	-6.202	-6.231	-6.258	-6.284	-6.309	-6.334	-6.359	-6.384	-6.406	-6.431	-6.454	-6.478	-6.500	-6.521	-6.542	-6.565	-6.585	-6.605	-6.626	-6.645	-6.665	-6.684	-6.702	-6.721	-6.739	-6.758	-6.774	-6.790	-6.806	-6.821	-6.836	-6.850	-6.864	-6.878	-6.890	-6.902	-6.914	-6.925	-6.935	-6.944	-6.952	-6.961	-6.968	-6.975	-6.980	-6.986	-6.990	-6.992	-6.995	-6.998	-6.999	-6.999	-6.998	-6.996	-6.995	-6.991	-6.988	-6.982	-6.978	-6.971	-6.964	-6.958	-6.948	-6.939	-6.929	-6.919	-6.908	-6.896	-6.882	-6.870	-6.856	-6.842	-6.828	-6.812	-6.795	-6.780	-6.762	-6.744	-6.726	-6.708	-6.689	-6.669	-6.650	-6.630	-6.609	-6.589	-6.566	-6.546	-6.524	-6.501	-6.479	-6.455	-6.431	-6.408	-6.384	-6.360	-6.334	-6.310	-6.285	-6.258	-6.232	-6.206	-6.180	-6.154	-6.126	-6.099	-6.070	-6.042	-6.014	-5.986	-5.956	-5.926	-5.896	-5.868	-5.838	-5.806	-5.776	-5.745	-5.712	-5.681	-5.649	-5.618	-5.584	-5.550	-5.518	-5.484	-5.450	-5.415	-5.381	-5.348	-5.312	-5.278	-5.242	-5.206	-5.171	-5.135	-5.099	-5.064	-5.026	-4.990	-4.952	-4.916	-4.879	-4.841	-4.804	-4.766	-4.729	-4.690	-4.651	-4.614	-4.575	-4.536	-4.498	-4.459	-4.419	-4.379	-4.340	-4.300	-4.260	-4.221	-4.181	-4.140	-4.100	-4.059	-4.019	-3.978	-3.936	-3.894	-3.854	-3.811	-3.769	-3.728	-3.685	-3.642	-3.600	-3.556	-3.514	-3.471	-3.428	-3.384	-3.341	-3.298	-3.254	-3.210	-3.166	-3.121	-3.078	-3.034	-2.989	-2.945	-2.900	-2.858	-2.812	-2.769	-2.724	-2.680	-2.635	-2.592	-2.548	-2.505	-2.460	-2.418	-2.375	-2.331	-2.288	-2.245	-2.204	-2.161	-2.120	-2.078	-2.036	-1.995	-1.955	-1.914	-1.875	-1.835	-1.795	-1.755	-1.718	-1.679	-1.641	-1.604	-1.566	-1.529	-1.494	-1.458	-1.421	-1.386	-1.351	-1.318	-1.284	-1.249	-1.215	-1.184	-1.151	-1.120	-1.088	-1.056	-1.026	-0.998	-0.968	-0.938	-0.909	-0.881	-0.854	-0.826	-0.801	-0.775	-0.749	-0.724	-0.699	-0.676	-0.652	-0.629	-0.606	-0.586	-0.564	-0.544	-0.522	-0.504	-0.485	-0.466	-0.450	-0.432	-0.415	-0.400	-0.385	-0.370	-0.355	-0.341	-0.328	-0.315	-0.304	-0.291	-0.280	-0.269	-0.259	-0.249	-0.239	-0.229	-0.220	-0.211	-0.204	-0.195	-0.186	-0.179	-0.171	-0.164	-0.156	-0.149	-0.141	-0.135	-0.128	-0.120	-0.112	-0.106	-0.099	-0.091	-0.085	-0.078	-0.069	-0.061	-0.054	-0.045	-0.038	-0.028	-0.020	-0.010	-0.001	0.009	0.018	0.028	0.038	0.048	0.058	0.068	0.078	0.089	0.098	0.109	0.119	0.130	0.140	0.150	0.160	0.170	0.180	0.190	0.199	0.208	0.216	0.225	0.232	0.240	0.246	0.252	0.259	0.264	0.269	0.271	0.275	0.279	0.280	0.281	0.282	0.281	0.281	0.279	0.278	0.274	0.270	0.266	0.260	0.255	0.248	0.240	0.231	0.222	0.214	0.204	0.192	0.181	0.171	0.159	0.146	0.134	0.120	0.106	0.092	0.079	0.064	0.049	0.035	0.020	0.006	-0.009	-0.024	-0.039	-0.052	-0.068	-0.081	-0.095	-0.110	-0.124	-0.136	-0.149	-0.161	-0.174	-0.185	-0.198	-0.209	-0.221	-0.231	-0.241	-0.251	-0.261	-0.270	-0.280	-0.289	-0.298	-0.306	-0.314	-0.322	-0.330	-0.338	-0.345	-0.352	-0.359	-0.368	-0.374	-0.382	-0.390	-0.396	-0.405	-0.412	-0.420	-0.429	-0.438	-0.445	-0.455	-0.462	-0.472	-0.482	-0.492	-0.502	-0.514	-0.525	-0.536	-0.549	-0.560	-0.572	-0.586	-0.599	-0.612	-0.628	-0.641	-0.655	-0.670	-0.685	-0.700	-0.716	-0.732	-0.749	-0.766	-0.782	-0.799	-0.816	-0.832	-0.851	-0.869	-0.886	-0.902	-0.921	-0.939	-0.958	-0.975	-0.994	-1.012	-1.031	-1.049	-1.068	-1.086	-1.104	-1.124	-1.142	-1.161	-1.180	-1.200	-1.219	-1.238	-1.258	-1.279	-1.299	-1.319	-1.339	-1.359	-1.380	-1.400	-1.421	-1.442	-1.462	-1.485	-1.506	-1.529	-1.550	-1.574	-1.596	-1.620	-1.642	-1.666	-1.690	-1.712	-1.736	-1.761	-1.785	-1.809	-1.834	-1.858	-1.882	-1.906	-1.930	-1.955	-1.979	-2.002	-2.026	-2.050	-2.074	-2.096	-2.119	-2.141	-2.164	-2.185	-2.208	-2.229	-2.249	-2.270	-2.289	-2.308	-2.326	-2.344	-2.362	-2.380	-2.395	-2.412	-2.428	-2.442	-2.458	-2.471	-2.484	-2.498	-2.510	-2.522	-2.534	-2.546	-2.556	-2.568	-2.578	-2.588	-2.598	-2.608	-2.616	-2.626	-2.635	-2.644	-2.654	-2.662	-2.672	-2.682	-2.691	-2.701	-2.711	-2.722	-2.732	-2.744	-2.755	-2.766	-2.778	-2.790	-2.802	-2.815	-2.829	-2.842	-2.856	-2.870	-2.885	-2.900	-2.916	-2.931	-2.946	-2.962	-2.980	-2.996	-3.015	-3.031	-3.049	-3.066	-3.085	-3.102	-3.121	-3.140	-3.158	-3.175	-3.194	-3.211	-3.229	-3.246	-3.264	-3.281	-3.296	-3.312	-3.330	-3.346	-3.361	-3.375	-3.391	-3.404	-3.418	-3.431	-3.444	-3.456	-3.469	-3.479	-3.490	-3.500	-3.510	-3.519	-3.528	-3.536	-3.544	-3.550	-3.558	-3.564	-3.569	-3.574	-3.579	-3.582	-3.588	-3.590	-3.594	-3.595	-3.596	-3.599	-3.599	-3.600	-3.600	-3.600	-3.599	-3.599	-3.596	-3.595	-3.592	-3.591	-3.588	-3.584	-3.580	-3.576	-3.571	-3.568	-3.562	-3.556	-3.550	-3.544	-3.538	-3.530	-3.521	-3.514	-3.505	-3.496	-3.486	-3.476	-3.466	-3.455	-3.445	-3.434	-3.420	-3.408	-3.395	-3.381	-3.368	-3.352	-3.339	-3.322	-3.306	-3.289	-3.272	-3.255	-3.238	-3.219	-3.200	-3.180	-3.160	-3.140	-3.119	-3.099	-3.076	-3.055	-3.032	-3.010	-2.986	-2.964	-2.940	-2.916	-2.891	-2.868	-2.842	-2.816	-2.790	-2.765	-2.739	-2.712	-2.686	-2.660	-2.631	-2.605	-2.578	-2.551	-2.522	-2.495	-2.468	-2.440	-2.411	-2.384	-2.355	-2.326	-2.299	-2.270	-2.241	-2.212	-2.184	-2.154	-2.125	-2.096	-2.068	-2.039	-2.010	-1.980	-1.950	-1.922	-1.894	-1.862	-1.834	-1.805	-1.778	-1.748	-1.719	-1.690	-1.661	-1.632	-1.604	-1.576	-1.548	-1.519	-1.492	-1.464	-1.438	-1.409	-1.382	-1.356	-1.330	-1.304	-1.278	-1.251	-1.226	-1.201	-1.176	-1.151	-1.128	-1.105	-1.081	-1.060	-1.036	-1.014	-0.992	-0.971	-0.951	-0.932	-0.912	-0.892	-0.875	-0.856	-0.840	-0.821	-0.805	-0.789	-0.774	-0.758	-0.744	-0.729	-0.716	-0.701	-0.690	-0.678	-0.665	-0.654	-0.641	-0.630	-0.620	-0.609	-0.599	-0.589	-0.579	-0.570	-0.561	-0.552	-0.542	-0.535	-0.526	-0.518	-0.507	-0.500	-0.491	-0.482	-0.474	-0.464	-0.455	-0.446	-0.438	-0.429	-0.419	-0.409	-0.400	-0.390	-0.380	-0.370	-0.359	-0.349	-0.338	-0.326	-0.315	-0.305	-0.292	-0.280	-0.268	-0.256	-0.244	-0.231	-0.218	-0.204	-0.191	-0.178	-0.165	-0.151	-0.138	-0.124	-0.111	-0.098	-0.082	-0.069	-0.056	-0.042	-0.030	-0.016	-0.004	0.009	0.022	0.034	0.046	0.059	0.070	0.081	0.092	0.104	0.114	0.124	0.134	0.142	0.152	0.161	0.169	0.178	0.184	0.191	0.199	0.204	0.211	0.216	0.222	0.228	0.231	0.235	0.239	0.242	0.246	0.249	0.251	0.252	0.255	0.256	0.259	0.260	0.260	0.260	0.261	0.261	0.261	0.261	0.262	0.261	0.261	0.261	0.261	0.260	0.260	0.260	0.260	0.259	0.260	0.259	0.259	0.259	0.260	0.261	0.262	0.262	0.264	0.265	0.269	0.271	0.274	0.276	0.280	0.284	0.288	0.292	0.298	0.304	0.309	0.315	0.321	0.330	0.338	0.346	0.355	0.364	0.374	0.384	0.395	0.406	0.418	0.430	0.441	0.455	0.468	0.481	0.496	0.510	0.525	0.540	0.555	0.570	0.586	0.601	0.618	0.635	0.650	0.666	0.684	0.699	0.715	0.731	0.748	0.764	0.779	0.794	0.809	0.824	0.838	0.851	0.866	0.880	0.891	0.905	0.916	0.928	0.936	0.948	0.956	0.965	0.972	0.981	0.988	0.994	0.999	1.002	1.006	1.009	1.011	1.012	1.014	1.015	1.014	1.014	1.011	1.010	1.006	1.004	1.000	0.996	0.991	0.986	0.980	0.974	0.968	0.961	0.954	0.948	0.940	0.934	0.925	0.918	0.910	0.902	0.896	0.888	0.881	0.872	0.866	0.860	0.854	0.848	0.841	0.835	0.831	0.825	0.821	0.816	0.812	0.809	0.808	0.804	0.802	0.801	0.800	0.799	0.799	0.800	0.799	0.800	0.801	0.802	0.805	0.809	0.810	0.814	0.818	0.820	0.824	0.828	0.831	0.836	0.840	0.844	0.849	0.852	0.858	0.862	0.865	0.870	0.874	0.878	0.880	0.884	0.886	0.889	0.891	0.894	0.895	0.896	0.898	0.898	0.898	0.899	0.898	0.896	0.895	0.892	0.891	0.889	0.885	0.881	0.878	0.872	0.869	0.862	0.858	0.852	0.845	0.839	0.831	0.825	0.818	0.810	0.802	0.794	0.785	0.779	0.770	0.761	0.754	0.745	0.736	0.729	0.721	0.714	0.706	0.698	0.691	0.684	0.676	0.670	0.664	0.659	0.654	0.646	0.642	0.638	0.634	0.629	0.625	0.621	0.620	0.616	0.614	0.612	0.612	0.610	0.610	0.609	0.609	0.608	0.609	0.608	0.608	0.609	0.610	0.610	0.610	0.610	0.611	0.610	0.611	0.610	0.610	0.609	0.609	0.606	0.605	0.602	0.600	0.598	0.594	0.589	0.584	0.579	0.571	0.564	0.556	0.549	0.539	0.529	0.516	0.505	0.492	0.479	0.465	0.450	0.434	0.418	0.399	0.380	0.361	0.340	0.320	0.299	0.276	0.252	0.229	0.205	0.180	0.156	0.130	0.102	0.078	0.050	0.024	-0.004	-0.032	-0.060	-0.088	-0.115	-0.145	-0.172	-0.200	-0.229	-0.256	-0.285	-0.311	-0.339	-0.368	-0.394	-0.420	-0.446	-0.472	-0.498	-0.522	-0.548	-0.572	-0.596	-0.620	-0.644	-0.668	-0.690	-0.712	-0.735	-0.756	-0.778	-0.799	-0.820	-0.841	-0.861	-0.881	-0.901	-0.921	-0.940	-0.960	-0.979	-0.998	-1.018	-1.036	-1.055	-1.074	-1.092	-1.112	-1.130	-1.149	-1.168	-1.186	-1.206	-1.224	-1.242	-1.262	-1.281	-1.301	-1.320	-1.340	-1.359	-1.378	-1.398	-1.418	-1.435	-1.455	-1.475	-1.494	-1.512	-1.531	-1.550	-1.569	-1.588	-1.605	-1.624	-1.641	-1.659	-1.676	-1.692	-1.709	-1.725	-1.741	-1.756	-1.771	-1.786	-1.800	-1.814	-1.826	-1.840	-1.851	-1.862	-1.874	-1.884	-1.894	-1.902	-1.912	-1.920	-1.929	-1.935	-1.942	-1.949	-1.952	-1.959	-1.962	-1.966	-1.970	-1.974	-1.976	-1.978	-1.980	-1.981	-1.982	-1.984	-1.984	-1.982	-1.982	-1.981	-1.981	-1.980	-1.979	-1.979	-1.976	-1.975	-1.972	-1.971	-1.968	-1.965	-1.964	-1.961	-1.959	-1.956	-1.955	-1.952	-1.950	-1.948	-1.946	-1.944	-1.941	-1.940	-1.939	-1.938	-1.936	-1.935	-1.934	-1.932	-1.932	-1.931	-1.931	-1.930	-1.929	-1.929	-1.929	-1.928	-1.928	-1.928	-1.928	-1.928	-1.929	-1.929	-1.929	-1.929	-1.929	-1.931	-1.931	-1.931	-1.932	-1.932	-1.932	-1.934	-1.934	-1.934	-1.935	-1.935	-1.935	-1.936	-1.935	-1.935	-1.936	-1.936	-1.935	-1.935	-1.934	-1.934	-1.934	-1.932	-1.932	-1.931	-1.930	-1.929	-1.928	-1.928	-1.925	-1.922	-1.921	-1.920	-1.918	-1.915	-1.912	-1.910	-1.908	-1.902	-1.900	-1.896	-1.892	-1.888	-1.884	-1.879	-1.874	-1.869	-1.864	-1.856	-1.851	-1.845	-1.839	-1.832	-1.825	-1.818	-1.810	-1.801	-1.792	-1.784	-1.775	-1.766	-1.756	-1.746	-1.735	-1.725	-1.715	-1.702	-1.691	-1.679	-1.668	-1.654	-1.641	-1.628	-1.614	-1.601	-1.586	-1.571	-1.558	-1.541	-1.526	-1.511	-1.496	-1.480	-1.464	-1.448	-1.430	-1.412	-1.396	-1.380	-1.361	-1.344	-1.325	-1.309	-1.290	-1.272	-1.255	-1.236	-1.219	-1.201	-1.182	-1.164	-1.146	-1.129	-1.110	-1.091	-1.074	-1.056	-1.039	-1.021	-1.005	-0.986	-0.969	-0.952	-0.936	-0.919	-0.902	-0.886	-0.870	-0.854	-0.838	-0.822	-0.806	-0.791	-0.778	-0.762	-0.749	-0.734	-0.721	-0.708	-0.694	-0.680	-0.669	-0.656	-0.644	-0.631	-0.621	-0.609	-0.599	-0.588	-0.576	-0.566	-0.556	-0.546	-0.536	-0.526	-0.518	-0.509	-0.500	-0.491	-0.482	-0.475	-0.468	-0.459	-0.451	-0.444	-0.436	-0.430	-0.422	-0.416	-0.410	-0.402	-0.396	-0.390	-0.384	-0.378	-0.371	-0.368	-0.361	-0.355	-0.351	-0.345	-0.340	-0.335	-0.330	-0.326	-0.321	-0.316	-0.312	-0.309	-0.305	-0.300	-0.296	-0.294	-0.290	-0.288	-0.285	-0.281	-0.280	-0.278	-0.275	-0.274	-0.271	-0.270	-0.269	-0.269	-0.268	-0.268	-0.266	-0.268	-0.268	-0.269	-0.270	-0.271	-0.272	-0.275	-0.278	-0.281	-0.284	-0.286	-0.290	-0.294	-0.298	-0.302	-0.306	-0.310	-0.316	-0.321	-0.326	-0.331	-0.338	-0.344	-0.349	-0.355	-0.361	-0.368	-0.372	-0.379	-0.385	-0.391	-0.398	-0.404	-0.410	-0.416	-0.421	-0.428	-0.432	-0.439	-0.444	-0.448	-0.452	-0.456	-0.461	-0.465	-0.469	-0.472	-0.475	-0.479	-0.481	-0.484	-0.486	-0.488	-0.489	-0.490	-0.491	-0.492	-0.492	-0.494	-0.494	-0.494	-0.494	-0.494	-0.492	-0.494	-0.492	-0.491	-0.491	-0.490	-0.490	-0.489	-0.488	-0.488	-0.486	-0.486	-0.486	-0.485	-0.486	-0.486	-0.486	-0.488	-0.489	-0.490	-0.492	-0.494	-0.496	-0.499	-0.501	-0.505	-0.509	-0.512	-0.518	-0.522	-0.529	-0.534	-0.540	-0.548	-0.555	-0.562	-0.570	-0.579	-0.589	-0.598	-0.608	-0.618	-0.629	-0.639	-0.650	-0.662	-0.674	-0.686	-0.698	-0.711	-0.724	-0.738	-0.751	-0.765	-0.779	-0.794	-0.808	-0.821	-0.838	-0.851	-0.868	-0.882	-0.898	-0.912	-0.928	-0.944	-0.960	-0.975	-0.991	-1.006	-1.022	-1.039	-1.056	-1.071	-1.089	-1.104	-1.120	-1.139	-1.155	-1.171	-1.188	-1.205	-1.222	-1.239	-1.258	-1.274	-1.292	-1.310	-1.328	-1.346	-1.364	-1.381	-1.400	-1.419	-1.438	-1.456	-1.475	-1.494	-1.512	-1.531	-1.551	-1.570	-1.590	-1.609	-1.629	-1.649	-1.669	-1.688	-1.708	-1.728	-1.748	-1.768	-1.786	-1.806	-1.825	-1.845	-1.864	-1.884	-1.904	-1.922	-1.941	-1.959	-1.976	-1.995	-2.013	-2.030	-2.046	-2.064	-2.079	-2.096	-2.112	-2.128	-2.142	-2.158	-2.172	-2.186	-2.201	-2.215	-2.229	-2.240	-2.254	-2.266	-2.279	-2.289	-2.301	-2.312	-2.324	-2.334	-2.345	-2.355	-2.365	-2.376	-2.385	-2.395	-2.404	-2.412	-2.422	-2.431	-2.440	-2.449	-2.459	-2.466	-2.475	-2.484	-2.492	-2.500	-2.510	-2.518	-2.525	-2.534	-2.541	-2.550	-2.559	-2.566	-2.575	-2.582	-2.590	-2.599	-2.605	-2.614	-2.620	-2.628	-2.635	-2.642	-2.648	-2.656	-2.662	-2.668	-2.672	-2.679	-2.684	-2.689	-2.694	-2.698	-2.702	-2.705	-2.708	-2.711	-2.712	-2.714	-2.716	-2.716	-2.716	-2.716	-2.716	-2.714	-2.712	-2.710	-2.708	-2.704	-2.700	-2.698	-2.694	-2.688	-2.681	-2.676	-2.670	-2.664	-2.656	-2.650	-2.641	-2.634	-2.625	-2.616	-2.609	-2.599	-2.589	-2.579	-2.569	-2.560	-2.550	-2.540	-2.528	-2.518	-2.508	-2.496	-2.486	-2.475	-2.464	-2.454	-2.442	-2.431	-2.421	-2.410	-2.400	-2.389	-2.378	-2.368	-2.358	-2.348	-2.338	-2.328	-2.318	-2.308	-2.299	-2.290	-2.280	-2.271	-2.262	-2.254	-2.245	-2.238	-2.229	-2.222	-2.214	-2.206	-2.200	-2.192	-2.186	-2.180	-2.172	-2.168	-2.162	-2.156	-2.151	-2.145	-2.141	-2.138	-2.134	-2.130	-2.126	-2.122	-2.120	-2.116	-2.114	-2.111	-2.110	-2.108	-2.106	-2.106	-2.104	-2.104	-2.104	-2.104	-2.105	-2.105	-2.106	-2.106	-2.109	-2.110	-2.111	-2.114	-2.115	-2.119	-2.121	-2.124	-2.126	-2.131	-2.134	-2.138	-2.141	-2.146	-2.150	-2.155	-2.159	-2.164	-2.169	-2.174	-2.179	-2.184	-2.190	-2.195	-2.200	-2.206	-2.212	-2.219	-2.225	-2.231	-2.238	-2.244	-2.250	-2.258	-2.264	-2.270	-2.278	-2.284	-2.290	-2.298	-2.305	-2.311	-2.319	-2.326	-2.334	-2.340	-2.348	-2.355	-2.361	-2.369	-2.376	-2.382	-2.390	-2.398	-2.404	-2.411	-2.419	-2.425	-2.431	-2.438	-2.445	-2.451	-2.456	-2.462	-2.469	-2.475	-2.480	-2.488	-2.491	-2.498	-2.502	-2.508	-2.511	-2.516	-2.521	-2.526	-2.530	-2.534	-2.538	-2.542	-2.545	-2.549	-2.552	-2.556	-2.559	-2.562	-2.565	-2.569	-2.571	-2.574	-2.578	-2.580	-2.584	-2.586	-2.590	-2.592	-2.596	-2.599	-2.601	-2.605	-2.608	-2.612	-2.615	-2.619	-2.622	-2.626	-2.630	-2.634	-2.638	-2.642	-2.648	-2.652	-2.658	-2.661	-2.668	-2.672	-2.678	-2.684	-2.690	-2.696	-2.702	-2.710	-2.718	-2.724	-2.731	-2.739	-2.746	-2.754	-2.761	-2.770	-2.779	-2.788	-2.796	-2.805	-2.815	-2.824	-2.832	-2.842	-2.852	-2.862	-2.872	-2.882	-2.892	-2.904	-2.914	-2.925	-2.936	-2.948	-2.958	-2.969	-2.980	-2.991	-3.002	-3.014	-3.024	-3.036	-3.046	-3.058	-3.069	-3.079	-3.090	-3.100	-3.110	-3.120	-3.130	-3.139	-3.148	-3.158	-3.165	-3.172	-3.180	-3.188	-3.194	-3.200	-3.206	-3.211	-3.215	-3.220	-3.222	-3.226	-3.228	-3.230	-3.230	-3.231	-3.231	-3.230	-3.229	-3.226	-3.222	-3.219	-3.215	-3.210	-3.204	-3.198	-3.190	-3.184	-3.175	-3.166	-3.156	-3.146	-3.135	-3.124	-3.112	-3.100	-3.088	-3.074	-3.061	-3.048	-3.034	-3.019	-3.004	-2.989	-2.974	-2.958	-2.942	-2.926	-2.910	-2.895	-2.880	-2.862	-2.846	-2.830	-2.815	-2.799	-2.782	-2.766	-2.751	-2.735	-2.719	-2.704	-2.688	-2.672	-2.656	-2.641	-2.628	-2.611	-2.596	-2.581	-2.568	-2.552	-2.538	-2.524	-2.510	-2.496	-2.481	-2.469	-2.455	-2.441	-2.429	-2.415	-2.402	-2.390	-2.378	-2.365	-2.351	-2.340	-2.328	-2.316	-2.304	-2.292	-2.281	-2.269	-2.258	-2.245	-2.235	-2.224	-2.212	-2.201	-2.191	-2.180	-2.170	-2.159	-2.149	-2.139	-2.128	-2.119	-2.108	-2.098	-2.089	-2.078	-2.069	-2.058	-2.047	-2.039	-2.027	-2.018	-2.009	-1.999	-1.989	-1.978	-1.968	-1.956	-1.946	-1.934	-1.922	-1.911	-1.900	-1.888	-1.875	-1.864	-1.851	-1.838	-1.825	-1.811	-1.798	-1.782	-1.768	-1.752	-1.739	-1.724	-1.708	-1.692	-1.675	-1.660	-1.644	-1.626	-1.610	-1.594	-1.576	-1.559	-1.541	-1.525	-1.509	-1.491	-1.474	-1.458	-1.441	-1.425	-1.409	-1.394	-1.378	-1.364	-1.349	-1.335	-1.321	-1.309	-1.296	-1.284	-1.274	-1.264	-1.254	-1.245	-1.236	-1.229	-1.221	-1.215	-1.209	-1.205	-1.201	-1.196	-1.194	-1.192	-1.190	-1.190	-1.190	-1.190	-1.191	-1.192	-1.194	-1.196	-1.198	-1.200	-1.202	-1.206	-1.209	-1.211	-1.214	-1.216	-1.220	-1.221	-1.224	-1.225	-1.226	-1.228	-1.228	-1.228	-1.226	-1.225	-1.224	-1.220	-1.216	-1.211	-1.206	-1.200	-1.192	-1.185	-1.176	-1.168	-1.158	-1.145	-1.132	-1.120	-1.106	-1.091	-1.076	-1.060	-1.041	-1.024	-1.005	-0.986	-0.966	-0.946	-0.925	-0.905	-0.884	-0.861	-0.839	-0.816	-0.794	-0.772	-0.750	-0.726	-0.704	-0.681	-0.659	-0.636	-0.615	-0.594	-0.572	-0.551	-0.531	-0.510	-0.491	-0.472	-0.454	-0.436	-0.418	-0.401	-0.385	-0.370	-0.355	-0.340	-0.326	-0.312	-0.300	-0.289	-0.276	-0.265	-0.255	-0.245	-0.236	-0.228	-0.218	-0.210	-0.201	-0.195	-0.189	-0.181	-0.175	-0.170	-0.164	-0.158	-0.154	-0.149	-0.144	-0.139	-0.135	-0.130	-0.126	-0.122	-0.118	-0.114	-0.110	-0.105	-0.101	-0.098	-0.094	-0.090	-0.085	-0.081	-0.078	-0.072	-0.069	-0.064	-0.060	-0.056	-0.051	-0.048	-0.042	-0.038	-0.034	-0.029	-0.025	-0.020	-0.015	-0.010	-0.006	-0.001	0.002	0.006	0.010	0.015	0.019	0.024	0.026	0.030	0.034	0.038	0.040	0.042	0.045	0.048	0.050	0.052	0.054	0.058	0.059	0.059	0.060	0.060	0.061	0.061	0.062	0.061	0.060	0.060	0.059	0.056	0.055	0.052	0.049	0.046	0.044	0.039	0.035	0.031	0.026	0.021	0.015	0.009	0.004	-0.004	-0.010	-0.018	-0.026	-0.034	-0.042	-0.051	-0.060	-0.069	-0.079	-0.090	-0.100	-0.110	-0.120	-0.130	-0.142	-0.152	-0.164	-0.175	-0.186	-0.198	-0.209	-0.221	-0.232	-0.244	-0.254	-0.265	-0.276	-0.288	-0.298	-0.309	-0.319	-0.329	-0.338	-0.348	-0.356	-0.366	-0.374	-0.382	-0.390	-0.396	-0.404	-0.410	-0.416	-0.422	-0.428	-0.432	-0.438	-0.441	-0.445	-0.450	-0.452	-0.455	-0.458	-0.460	-0.462	-0.464	-0.465	-0.466	-0.468	-0.469	-0.470	-0.470	-0.470	-0.471	-0.472	-0.472	-0.474	-0.475	-0.476	-0.476	-0.479	-0.481	-0.482	-0.485	100.000	5.000	2.000	1.000	3.000	0.000	0.000	0.000	0.000	0.000	0.000	0.000	0.000	0.000	0.000	0.000	0.000	0.000	-1.736	-1.745	-1.754	-1.764	-1.774	-1.784	-1.792	-1.802	-1.812	-1.824	-1.834	-1.845	-1.855	-1.868	-1.878	-1.889	-1.900	-1.911	-1.922	-1.934	-1.945	-1.958	-1.969	-1.980	-1.991	-2.004	-2.015	-2.027	-2.038	-2.050	-2.062	-2.074	-2.086	-2.099	-2.110	-2.122	-2.134	-2.146	-2.159	-2.171	-2.184	-2.195	-2.208	-2.221	-2.234	-2.246	-2.259	-2.270	-2.284	-2.298	-2.310	-2.324	-2.338	-2.350	-2.365	-2.379	-2.392	-2.406	-2.420	-2.435	-2.449	-2.462	-2.478	-2.492	-2.509	-2.522	-2.538	-2.552	-2.569	-2.584	-2.598	-2.614	-2.629	-2.644	-2.659	-2.674	-2.689	-2.704	-2.719	-2.732	-2.748	-2.762	-2.776	-2.789	-2.804	-2.818	-2.831	-2.842	-2.856	-2.868	-2.881	-2.894	-2.905	-2.916	-2.928	-2.939	-2.949	-2.960	-2.970	-2.979	-2.989	-2.999	-3.008	-3.016	-3.025	-3.035	-3.042	-3.051	-3.059	-3.068	-3.075	-3.082	-3.091	-3.099	-3.106	-3.114	-3.122	-3.130	-3.139	-3.145	-3.154	-3.162	-3.170	-3.180	-3.188	-3.196	-3.206	-3.215	-3.225	-3.234	-3.244	-3.254	-3.264	-3.274	-3.284	-3.295	-3.305	-3.316	-3.326	-3.339	-3.349	-3.361	-3.371	-3.384	-3.395	-3.406	-3.418	-3.429	-3.440	-3.451	-3.464	-3.474	-3.484	-3.495	-3.505	-3.515	-3.524	-3.535	-3.542	-3.552	-3.561	-3.569	-3.578	-3.585	-3.592	-3.599	-3.605	-3.611	-3.616	-3.622	-3.626	-3.631	-3.635	-3.638	-3.641	-3.644	-3.646	-3.648	-3.649	-3.651	-3.651	-3.652	-3.652	-3.652	-3.651	-3.652	-3.651	-3.650	-3.648	-3.646	-3.645	-3.642	-3.641	-3.639	-3.636	-3.634	-3.631	-3.629	-3.626	-3.622	-3.620	-3.618	-3.614	-3.610	-3.608	-3.604	-3.600	-3.596	-3.592	-3.589	-3.584	-3.579	-3.574	-3.570	-3.565	-3.559	-3.554	-3.546	-3.541	-3.535	-3.528	-3.520	-3.512	-3.505	-3.496	-3.488	-3.478	-3.469	-3.458	-3.448	-3.436	-3.424	-3.412	-3.399	-3.386	-3.371	-3.356	-3.341	-3.325	-3.309	-3.291	-3.275	-3.255	-3.238	-3.218	-3.198	-3.178	-3.155	-3.134	-3.111	-3.089	-3.066	-3.042	-3.018	-2.994	-2.968	-2.944	-2.918	-2.891	-2.865	-2.838	-2.810	-2.782	-2.755	-2.729	-2.700	-2.671	-2.644	-2.615	-2.588	-2.559	-2.530	-2.501	-2.474	-2.445	-2.418	-2.388	-2.360	-2.332	-2.305	-2.278	-2.250	-2.222	-2.196	-2.169	-2.142	-2.116	-2.090	-2.064	-2.039	-2.013	-1.988	-1.962	-1.939	-1.912	-1.889	-1.866	-1.842	-1.819	-1.796	-1.774	-1.751	-1.729	-1.708	-1.685	-1.665	-1.644	-1.622	-1.602	-1.582	-1.564	-1.542	-1.524	-1.505	-1.488	-1.469	-1.450	-1.432	-1.415	-1.398	-1.380	-1.364	-1.348	-1.331	-1.315	-1.300	-1.284	-1.269	-1.255	-1.240	-1.226	-1.211	-1.199	-1.184	-1.171	-1.159	-1.146	-1.134	-1.121	-1.111	-1.100	-1.089	-1.078	-1.066	-1.058	-1.048	-1.038	-1.029	-1.019	-1.010	-1.001	-0.992	-0.985	-0.976	-0.969	-0.961	-0.954	-0.945	-0.939	-0.931	-0.924	-0.916	-0.909	-0.902	-0.895	-0.889	-0.881	-0.874	-0.868	-0.859	-0.852	-0.845	-0.838	-0.829	-0.821	-0.814	-0.806	-0.799	-0.790	-0.782	-0.772	-0.764	-0.756	-0.746	-0.738	-0.728	-0.719	-0.709	-0.700	-0.690	-0.680	-0.670	-0.659	-0.650	-0.639	-0.630	-0.619	-0.609	-0.599	-0.589	-0.578	-0.569	-0.558	-0.548	-0.539	-0.530	-0.520	-0.510	-0.502	-0.492	-0.485	-0.476	-0.468	-0.460	-0.452	-0.445	-0.439	-0.431	-0.425	-0.418	-0.412	-0.406	-0.400	-0.395	-0.391	-0.386	-0.381	-0.376	-0.372	-0.369	-0.365	-0.361	-0.359	-0.355	-0.352	-0.350	-0.348	-0.345	-0.342	-0.340	-0.338	-0.336	-0.332	-0.331	-0.329	-0.326	-0.324	-0.321	-0.320	-0.316	-0.314	-0.311	-0.308	-0.305	-0.301	-0.299	-0.295	-0.291	-0.286	-0.284	-0.278	-0.274	-0.269	-0.265	-0.259	-0.254	-0.248	-0.242	-0.236	-0.230	-0.222	-0.215	-0.209	-0.200	-0.192	-0.184	-0.175	-0.166	-0.156	-0.148	-0.138	-0.126	-0.116	-0.105	-0.094	-0.082	-0.071	-0.059	-0.046	-0.032	-0.019	-0.006	0.009	0.022	0.036	0.051	0.066	0.081	0.096	0.112	0.129	0.144	0.161	0.178	0.192	0.210	0.226	0.242	0.260	0.278	0.294	0.311	0.328	0.342	0.360	0.376	0.392	0.408	0.422	0.438	0.454	0.468	0.481	0.495	0.509	0.521	0.532	0.545	0.556	0.565	0.576	0.585	0.592	0.600	0.608	0.612	0.618	0.622	0.628	0.630	0.631	0.634	0.635	0.635	0.635	0.634	0.632	0.630	0.628	0.624	0.620	0.615	0.610	0.604	0.599	0.591	0.585	0.579	0.572	0.564	0.556	0.549	0.541	0.534	0.526	0.519	0.511	0.502	0.495	0.488	0.481	0.474	0.468	0.462	0.456	0.451	0.448	0.442	0.439	0.435	0.432	0.430	0.429	0.428	0.426	0.426	0.425	0.426	0.428	0.429	0.431	0.435	0.438	0.441	0.445	0.450	0.454	0.460	0.464	0.470	0.476	0.481	0.489	0.495	0.502	0.509	0.515	0.522	0.529	0.536	0.542	0.550	0.556	0.562	0.570	0.575	0.581	0.588	0.592	0.598	0.602	0.606	0.611	0.615	0.619	0.621	0.625	0.626	0.629	0.630	0.631	0.632	0.632	0.634	0.634	0.632	0.631	0.630	0.628	0.626	0.624	0.621	0.619	0.615	0.612	0.609	0.605	0.601	0.599	0.594	0.590	0.586	0.584	0.579	0.575	0.572	0.568	0.564	0.560	0.558	0.554	0.551	0.550	0.546	0.544	0.541	0.539	0.539	0.538	0.536	0.535	0.534	0.534	0.532	0.534	0.534	0.535	0.535	0.536	0.538	0.539	0.540	0.541	0.542	0.544	0.545	0.548	0.549	0.550	0.550	0.552	0.552	0.552	0.552	0.552	0.552	0.551	0.550	0.549	0.545	0.542	0.539	0.535	0.530	0.524	0.518	0.511	0.502	0.495	0.485	0.476	0.465	0.454	0.441	0.429	0.415	0.400	0.385	0.369	0.351	0.332	0.315	0.296	0.276	0.255	0.234	0.212	0.191	0.169	0.145	0.121	0.098	0.074	0.049	0.025	-0.001	-0.026	-0.050	-0.076	-0.101	-0.128	-0.152	-0.179	-0.202	-0.228	-0.254	-0.278	-0.301	-0.326	-0.349	-0.374	-0.396	-0.420	-0.441	-0.464	-0.486	-0.506	-0.529	-0.550	-0.569	-0.590	-0.609	-0.629	-0.649	-0.666	-0.686	-0.704	-0.722	-0.740	-0.759	-0.775	-0.794	-0.811	-0.829	-0.846	-0.862	-0.881	-0.898	-0.914	-0.932	-0.950	-0.966	-0.984	-1.001	-1.019	-1.036	-1.054	-1.071	-1.089	-1.108	-1.124	-1.142	-1.160	-1.179	-1.198	-1.215	-1.234	-1.251	-1.270	-1.288	-1.304	-1.322	-1.340	-1.356	-1.374	-1.390	-1.408	-1.422	-1.439	-1.455	-1.469	-1.484	-1.498	-1.511	-1.525	-1.538	-1.550	-1.561	-1.572	-1.582	-1.591	-1.601	-1.610	-1.619	-1.625	-1.631	-1.638	-1.642	-1.648	-1.651	-1.655	-1.658	-1.659	-1.660	-1.661	-1.661	-1.661	-1.661	-1.659	-1.658	-1.655	-1.652	-1.649	-1.645	-1.641	-1.638	-1.632	-1.628	-1.622	-1.616	-1.611	-1.605	-1.600	-1.594	-1.588	-1.581	-1.575	-1.569	-1.562	-1.556	-1.550	-1.544	-1.538	-1.532	-1.526	-1.521	-1.516	-1.512	-1.509	-1.504	-1.500	-1.498	-1.495	-1.491	-1.490	-1.489	-1.486	-1.486	-1.486	-1.486	-1.488	-1.488	-1.489	-1.491	-1.492	-1.496	-1.500	-1.502	-1.506	-1.512	-1.516	-1.521	-1.529	-1.534	-1.540	-1.548	-1.555	-1.562	-1.570	-1.578	-1.585	-1.594	-1.601	-1.610	-1.618	-1.625	-1.634	-1.641	-1.650	-1.659	-1.665	-1.671	-1.679	-1.686	-1.691	-1.698	-1.702	-1.708	-1.711	-1.715	-1.719	-1.721	-1.722	-1.724	-1.725	-1.725	-1.725	-1.722	-1.720	-1.718	-1.714	-1.709	-1.704	-1.698	-1.689	-1.682	-1.672	-1.664	-1.654	-1.644	-1.630	-1.619	-1.605	-1.592	-1.578	-1.562	-1.548	-1.531	-1.515	-1.499	-1.481	-1.464	-1.446	-1.428	-1.409	-1.391	-1.372	-1.352	-1.334	-1.315	-1.296	-1.278	-1.258	-1.240	-1.220	-1.201	-1.182	-1.165	-1.146	-1.128	-1.111	-1.094	-1.076	-1.060	-1.042	-1.026	-1.011	-0.995	-0.980	-0.965	-0.950	-0.935	-0.921	-0.908	-0.894	-0.879	-0.866	-0.854	-0.840	-0.829	-0.816	-0.804	-0.791	-0.780	-0.769	-0.758	-0.746	-0.735	-0.724	-0.714	-0.702	-0.691	-0.680	-0.669	-0.659	-0.648	-0.636	-0.625	-0.614	-0.604	-0.592	-0.581	-0.571	-0.560	-0.549	-0.539	-0.528	-0.518	-0.506	-0.495	-0.484	-0.474	-0.462	-0.452	-0.442	-0.432	-0.421	-0.412	-0.402	-0.392	-0.382	-0.372	-0.362	-0.354	-0.345	-0.335	-0.326	-0.316	-0.309	-0.300	-0.291	-0.284	-0.275	-0.268	-0.260	-0.254	-0.245	-0.239	-0.231	-0.224	-0.218	-0.211	-0.205	-0.199	-0.194	-0.186	-0.181	-0.175	-0.170	-0.164	-0.158	-0.151	-0.146	-0.140	-0.135	-0.129	-0.124	-0.119	-0.112	-0.106	-0.101	-0.095	-0.089	-0.082	-0.076	-0.071	-0.065	-0.058	-0.052	-0.046	-0.040	-0.034	-0.026	-0.021	-0.015	-0.008	-0.001	0.005	0.011	0.018	0.025	0.030	0.036	0.042	0.050	0.055	0.061	0.066	0.071	0.078	0.082	0.086	0.091	0.095	0.099	0.104	0.108	0.110	0.112	0.115	0.118	0.119	0.121	0.122	0.124	0.124	0.125	0.124	0.125	0.124	0.122	0.120	0.119	0.118	0.115	0.112	0.110	0.108	0.104	0.101	0.098	0.095	0.091	0.086	0.082	0.079	0.075	0.071	0.066	0.062	0.058	0.054	0.049	0.045	0.041	0.038	0.034	0.030	0.026	0.022	0.019	0.016	0.014	0.010	0.008	0.005	0.002	0.000	-0.004	-0.006	-0.009	-0.011	-0.012	-0.015	-0.016	-0.020	-0.021	-0.024	-0.026	-0.028	-0.030	-0.034	-0.036	-0.040	-0.042	-0.046	-0.050	-0.054	-0.059	-0.064	-0.069	-0.072	-0.079	-0.085	-0.092	-0.100	-0.108	-0.115	-0.124	-0.134	-0.142	-0.154	-0.164	-0.175	-0.188	-0.199	-0.212	-0.228	-0.241	-0.256	-0.272	-0.288	-0.304	-0.322	-0.339	-0.358	-0.376	-0.396	-0.415	-0.435	-0.455	-0.476	-0.498	-0.520	-0.541	-0.564	-0.586	-0.609	-0.631	-0.655	-0.678	-0.701	-0.725	-0.749	-0.772	-0.796	-0.820	-0.844	-0.869	-0.892	-0.916	-0.939	-0.964	-0.986	-1.009	-1.032	-1.055	-1.079	-1.102	-1.124	-1.146	-1.169	-1.190	-1.211	-1.232	-1.254	-1.276	-1.296	-1.316	-1.338	-1.356	-1.376	-1.395	-1.415	-1.434	-1.452	-1.471	-1.489	-1.506	-1.525	-1.541	-1.560	-1.576	-1.594	-1.610	-1.625	-1.642	-1.658	-1.674	-1.689	-1.704	-1.719	-1.734	-1.748	-1.761	-1.775	-1.789	-1.801	-1.815	-1.826	-1.839	-1.851	-1.862	-1.874	-1.885	-1.896	-1.906	-1.916	-1.926	-1.936	-1.945	-1.954	-1.962	-1.970	-1.979	-1.986	-1.994	-1.999	-2.006	-2.013	-2.018	-2.022	-2.029	-2.033	-2.036	-2.042	-2.046	-2.049	-2.052	-2.055	-2.058	-2.061	-2.062	-2.066	-2.068	-2.070	-2.072	-2.074	-2.075	-2.076	-2.078	-2.079	-2.080	-2.082	-2.084	-2.085	-2.086	-2.089	-2.090	-2.092	-2.094	-2.096	-2.098	-2.100	-2.101	-2.104	-2.106	-2.108	-2.111	-2.114	-2.116	-2.120	-2.122	-2.125	-2.128	-2.130	-2.134	-2.136	-2.140	-2.142	-2.145	-2.148	-2.151	-2.152	-2.155	-2.158	-2.159	-2.160	-2.161	-2.162	-2.162	-2.162	-2.162	-2.161	-2.160	-2.159	-2.156	-2.152	-2.149	-2.146	-2.141	-2.135	-2.130	-2.122	-2.116	-2.109	-2.100	-2.091	-2.081	-2.071	-2.060	-2.049	-2.038	-2.025	-2.011	-1.998	-1.982	-1.969	-1.954	-1.939	-1.922	-1.905	-1.890	-1.872	-1.855	-1.839	-1.821	-1.802	-1.786	-1.769	-1.750	-1.734	-1.716	-1.698	-1.681	-1.665	-1.649	-1.632	-1.616	-1.601	-1.586	-1.571	-1.558	-1.544	-1.531	-1.518	-1.506	-1.495	-1.484	-1.474	-1.465	-1.456	-1.449	-1.441	-1.435	-1.429	-1.424	-1.419	-1.415	-1.411	-1.410	-1.408	-1.406	-1.406	-1.405	-1.406	-1.408	-1.410	-1.412	-1.415	-1.419	-1.424	-1.428	-1.434	-1.438	-1.444	-1.450	-1.456	-1.464	-1.471	-1.478	-1.486	-1.494	-1.502	-1.510	-1.519	-1.528	-1.536	-1.546	-1.554	-1.562	-1.572	-1.582	-1.591	-1.600	-1.609	-1.619	-1.628	-1.636	-1.646	-1.655	-1.665	-1.672	-1.684	-1.692	-1.701	-1.710	-1.719	-1.728	-1.736	-1.745	-1.755	-1.762	-1.771	-1.780	-1.789	-1.796	-1.805	-1.814	-1.822	-1.830	-1.838	-1.846	-1.854	-1.861	-1.869	-1.878	-1.885	-1.892	-1.900	-1.908	-1.915	-1.922	-1.930	-1.938	-1.945	-1.951	-1.958	-1.965	-1.972	-1.979	-1.986	-1.991	-1.998	-2.005	-2.011	-2.018	-2.022	-2.030	-2.036	-2.041	-2.047	-2.052	-2.058	-2.064	-2.069	-2.074	-2.080	-2.085	-2.090	-2.094	-2.099	-2.105	-2.110	-2.114	-2.119	-2.122	-2.128	-2.132	-2.136	-2.142	-2.146	-2.151	-2.156	-2.161	-2.165	-2.170	-2.174	-2.180	-2.184	-2.190	-2.196	-2.201	-2.206	-2.212	-2.218	-2.222	-2.230	-2.235	-2.241	-2.249	-2.254	-2.261	-2.269	-2.275	-2.282	-2.290	-2.298	-2.305	-2.311	-2.320	-2.328	-2.336	-2.344	-2.352	-2.360	-2.369	-2.378	-2.386	-2.395	-2.404	-2.412	-2.421	-2.431	-2.439	-2.449	-2.459	-2.468	-2.476	-2.486	-2.495	-2.504	-2.514	-2.521	-2.531	-2.540	-2.550	-2.559	-2.569	-2.578	-2.586	-2.595	-2.605	-2.614	-2.622	-2.631	-2.640	-2.649	-2.658	-2.666	-2.675	-2.684	-2.691	-2.700	-2.708	-2.715	-2.722	-2.731	-2.739	-2.745	-2.752	-2.760	-2.768	-2.774	-2.780	-2.786	-2.791	-2.798	-2.802	-2.809	-2.814	-2.818	-2.822	-2.825	-2.829	-2.832	-2.835	-2.838	-2.840	-2.841	-2.842	-2.841	-2.842	-2.842	-2.841	-2.840	-2.839	-2.836	-2.834	-2.831	-2.828	-2.824	-2.820	-2.815	-2.810	-2.804	-2.799	-2.791	-2.785	-2.778	-2.769	-2.761	-2.752	-2.744	-2.735	-2.725	-2.714	-2.704	-2.694	-2.682	-2.671	-2.660	-2.649	-2.636	-2.625	-2.611	-2.599	-2.586	-2.575	-2.561	-2.548	-2.535	-2.521	-2.509	-2.495	-2.481	-2.469	-2.455	-2.442	-2.428	-2.415	-2.401	-2.388	-2.375	-2.360	-2.348	-2.335	-2.321	-2.308	-2.296	-2.282	-2.271	-2.258	-2.245	-2.232	-2.221	-2.209	-2.198	-2.185	-2.175	-2.164	-2.152	-2.142	-2.131	-2.121	-2.111	-2.101	-2.091	-2.082	-2.074	-2.065	-2.056	-2.047	-2.039	-2.031	-2.022	-2.015	-2.007	-2.000	-1.994	-1.988	-1.980	-1.974	-1.968	-1.961	-1.954	-1.948	-1.942	-1.936	-1.931	-1.925	-1.919	-1.911	-1.906	-1.899	-1.894	-1.888	-1.881	-1.874	-1.866	-1.859	-1.852	-1.845	-1.836	-1.829	-1.819	-1.810	-1.800	-1.790	-1.780	-1.770	-1.758	-1.746	-1.735	-1.722	-1.709	-1.695	-1.681	-1.666	-1.651	-1.638	-1.621	-1.605	-1.590	-1.572	-1.555	-1.538	-1.521	-1.502	-1.486	-1.468	-1.450	-1.431	-1.414	-1.396	-1.378	-1.360	-1.341	-1.324	-1.308	-1.290	-1.274	-1.258	-1.242	-1.226	-1.212	-1.198	-1.184	-1.171	-1.159	-1.146	-1.135	-1.125	-1.114	-1.105	-1.096	-1.089	-1.081	-1.075	-1.069	-1.064	-1.059	-1.055	-1.051	-1.049	-1.048	-1.045	-1.044	-1.044	-1.042	-1.042	-1.044	-1.044	-1.044	-1.045	-1.045	-1.048	-1.049	-1.049	-1.050	-1.051	-1.050	-1.051	-1.051	-1.050	-1.050	-1.049	-1.048	-1.045	-1.042	-1.039	-1.035	-1.030	-1.025	-1.020	-1.014	-1.008	-1.000	-0.991	-0.982	-0.974	-0.962	-0.952	-0.940	-0.929	-0.916	-0.902	-0.889	-0.875	-0.861	-0.846	-0.830	-0.815	-0.799	-0.782	-0.766	-0.750	-0.734	-0.716	-0.700	-0.682	-0.666	-0.650	-0.634	-0.618	-0.601	-0.585	-0.570	-0.555	-0.541	-0.526	-0.511	-0.498	-0.484	-0.471	-0.458	-0.446	-0.435	-0.424	-0.412	-0.402	-0.392	-0.382	-0.374	-0.364	-0.356	-0.349	-0.340	-0.332	-0.325	-0.319	-0.312	-0.305	-0.300	-0.294	-0.288	-0.282	-0.278	-0.271	-0.266	-0.260	-0.255	-0.249	-0.245	-0.239	-0.234	-0.228	-0.221	-0.215	-0.209	-0.204	-0.196	-0.190	-0.182	-0.175	-0.169	-0.161	-0.154	-0.146	-0.138	-0.130	-0.121	-0.111	-0.104	-0.094	-0.086	-0.076	-0.066	-0.058	-0.049	-0.039	-0.029	-0.020	-0.010	-0.001	0.009	0.019	0.028	0.038	0.046	0.055	0.065	0.074	0.081	0.090	0.099	0.108	0.114	0.121	0.130	0.138	0.144	0.150	0.156	0.162	0.168	0.174	0.179	0.184	0.189	0.192	0.196	0.200	0.202	0.205	0.208	0.209	0.211	0.212	0.212	0.214	0.212	0.212	0.212	0.210	0.209	0.206	0.204	0.201	0.199	0.195	0.190	0.185	0.180	0.175	0.169	0.162	0.156	0.149	0.141	0.134	0.125	0.118	0.109	0.099	0.089	0.080	0.069	0.059	0.049	0.038	0.026	0.015	0.002	-0.008	-0.019	-0.031	-0.044	-0.055	-0.068	-0.080	-0.091	-0.104	-0.115	-0.126	-0.138	-0.149	-0.160	-0.170	-0.181	-0.191	-0.201	-0.211	-0.221	-0.229	-0.238	-0.245	-0.254	-0.261	-0.268	-0.274	-0.280	-0.285	-0.291	-0.295	-0.300	-0.304	-0.306	-0.309	-0.311	-0.314	-0.316	-0.318	-0.319	-0.320	-0.321	-0.320	-0.321	-0.321	-0.321	-0.322	-0.322	-0.322	-0.322	-0.322	-0.322	-0.322	-0.324	-0.322	-0.324	-0.325	-0.326	-0.329	-0.329	-0.331	-0.334	-0.336	-0.340	-0.344	-0.348	-0.351	-0.356	-0.360	-0.365	-0.372	-0.378	-0.384	-0.391	-0.398	-0.405	-0.411	-0.420	-0.429	-0.436	-0.445	-0.454	-0.464	-0.472	-0.482	-0.492	-0.501	-0.511	-0.521	-0.531	-0.541	-0.551	-0.559	-0.569	-0.579	-0.589	-0.596	-0.606	-0.614	-0.622	-0.631	-0.639	-0.646	-0.654	-0.660	-0.668	-0.674	-0.680	-0.686	-0.691	-0.698	-0.701	-0.706	-0.711	-0.715	-0.718	-0.721	-0.724	-0.726	-0.730	-0.731	-0.732	-0.734	-0.735	-0.736	-0.736	-0.736	-0.736	-0.736	-0.736	-0.735	-0.735	-0.735	-0.734	-0.732	-0.731	-0.730	-0.730	-0.729	-0.729	-0.728	-0.725	-0.725	-0.724	-0.724	-0.724	-0.724	-0.722	-0.722	-0.722	-0.725	-0.725	-0.726	-0.729	-0.729	-0.731	-0.735	-0.736	-0.741	-0.744	-0.749	-0.752	-0.756	-0.762	-0.768	-0.772	-0.780	-0.786	-0.792	-0.799	-0.806	-0.815	-0.822	-0.831	-0.839	-0.848	-0.856	-0.865	-0.874	-0.884	-0.892	-0.901	-0.910	-0.919	-0.928	-0.936	-0.944	-0.954	-0.961	-0.969	-0.976	-0.984	-0.990	-0.996	-1.004	-1.009	-1.015	-1.020	-1.022	-1.028	-1.030	-1.034	-1.036	-1.039	-1.040	-1.041	-1.041	-1.041	-1.041	-1.041	-1.039	-1.038	-1.036	-1.034	-1.030	-1.028	-1.025	-1.021	-1.016	-1.012	-1.008	-1.004	-0.999	-0.992	-0.989	-0.982	-0.978	-0.974	-0.968	-0.962	-0.958	-0.954	-0.949	-0.944	-0.939	-0.935	-0.930	-0.926	-0.922	-0.920	-0.918	-0.915	-0.911	-0.909	-0.906	-0.905	-0.901	-0.901	-0.900	-0.898	-0.896	-0.895	-0.894	-0.892	-0.891	-0.891	-0.889	-0.889	-0.888	-0.888	-0.886	-0.885	-0.884	-0.882	-0.880	-0.880	-0.879	-0.876	-0.874	-0.871	-0.869	-0.866	-0.864	-0.860	-0.858	-0.854	-0.849	-0.845	-0.840	-0.835	-0.830	-0.825	-0.819	-0.814	-0.808	-0.799	-0.792	-0.786	-0.779	-0.771	-0.764	-0.756	-0.749	-0.741	-0.734	-0.725	-0.716	-0.709	-0.701	-0.692	-0.685	-0.676	-0.669	-0.660	-0.652	-0.645	-0.638	-0.630	-0.624	-0.615	-0.609	-0.602	-0.596	-0.590	-0.584	-0.579	-0.574	-0.569	-0.565	-0.560	-0.556	-0.552	-0.549	-0.546	-0.542	-0.541	-0.539	-0.538	-0.535	-0.534	-0.532	-0.532	-0.531	-0.531	-0.530	-0.530	-0.531	-0.531	-0.531	-0.531	-0.531	-0.532	-0.532	-0.534	-0.535	-0.535	-0.535	-0.536	-0.536	-0.535	-0.536	-0.536	-0.535	-0.535	-0.534	-0.532	-0.531	-0.530	-0.529	-0.528	-0.525	-0.522	-0.520	-0.516	-0.512	-0.509	-0.505	-0.501	-0.496	-0.491	-0.486	-0.481	-0.475	-0.469	-0.464	-0.458	-0.451	-0.445	-0.439	-0.431	-0.425	-0.419	-0.412	-0.406	-0.399	-0.391	-0.385	-0.379	-0.371	-0.366	-0.359	-0.352	-0.348	-0.342	-0.336	-0.331	-0.326	-0.321	-0.316	-0.312	-0.309	-0.305	-0.301	-0.299	-0.295	-0.294	-0.290	-0.289	-0.288	-0.286	-0.285	-0.285	-0.284	-0.285	-0.285	-0.284	-0.285	-0.286	-0.288	-0.289	-0.290	-0.291	-0.292	-0.295	-0.298	-0.300	-0.302	-0.305	-0.309	-0.311	-0.312	-0.316	-0.320	-0.322	-0.325	-0.328	-0.331	-0.335	-0.336	-0.340	-0.342	-0.345	-0.348	-0.350	-0.354	-0.356	-0.358	-0.360	-0.362	-0.365	-0.366	-0.369	-0.371	-0.374	-0.375	-0.376	-0.379	-0.380	-0.382	-0.385	-0.388	-0.389	-0.391	-0.392	-0.395	-0.398	-0.399	-0.402	-0.404	-0.408	-0.410	-0.412	-0.416	-0.419	-0.422	-0.426	-0.430	-0.435	-0.439	-0.444	-0.448	-0.451	-0.458	-0.462	-0.468	-0.474	-0.480	-0.485	-0.492	-0.498	-0.505	-0.512	-0.519	-0.525	-0.531	-0.539	-0.546	-0.554	-0.560	-0.568	-0.575	-0.582	-0.591	-0.598	-0.605	-0.614	-0.621	-0.628	-0.636	-0.644	-0.650	-0.658	-0.665	-0.672	-0.679	-0.685	-0.692	-0.699	-0.705	-0.711	-0.716	-0.724	-0.730	-0.735	-0.741	-0.746	-0.751	-0.758	-0.762	-0.768	-0.771	-0.778	-0.781	-0.786	-0.791	-0.795	-0.800	-0.805	-0.809	-0.812	-0.818	-0.822	-0.828	-0.831	-0.835	-0.840	-0.845	-0.850	-0.854	-0.860	-0.864	-0.870	-0.875	-0.880	-0.886	-0.892	-0.898	-0.904	-0.909	-0.916	-0.921	-0.928	-0.936	-0.942	-0.949	-0.956	-0.965	-0.971	-0.980	-0.988	-0.996	-1.004	-1.011	-1.020	-1.029	-1.039	-1.046	-1.056	-1.065	-1.074	-1.084	-1.094	-1.104	-1.114	-1.124	-1.135	-1.145	-1.155	-1.166	-1.178	-1.188	-1.200	-1.211	-1.222	-1.235	-1.246	-1.259	-1.270	-1.282	-1.296	-1.309	-1.322	-1.335	-1.349	-1.362	-1.378	-1.390	-1.405	-1.419	-1.434	-1.449	-1.464	-1.479	-1.495	-1.511	-1.526	-1.544	-1.559	-1.575	-1.592	-1.610	-1.626	-1.644	-1.660	-1.679	-1.696	-1.715	-1.732	-1.751	-1.770	-1.789	-1.808	-1.826	-1.846	-1.865	-1.885	-1.904	-1.924	-1.942	-1.962	-1.982	-2.004	-2.024	-2.044	-2.064	-2.085	-2.105	-2.126	-2.148	-2.169	-2.189	-2.211	-2.232	-2.254	-2.276	-2.299	-2.321	-2.342	-2.366	-2.389	-2.411	-2.435	-2.458	-2.481	-2.505	-2.529	-2.552	-2.578	-2.601	-2.625	-2.651	-2.675	-2.701	-2.726	-2.751	-2.778	-2.804	-2.830	-2.856	-2.884	-2.910	-2.938	-2.965	-2.992	-3.020	-3.048	-3.076	-3.104	-3.131	-3.160	-3.188	-3.215	-3.244	-3.271	-3.299	-3.326	-3.355	-3.381	-3.409	-3.436	-3.462	-3.490	-3.516	-3.541	-3.566	-3.592	-3.616	-3.640	-3.664	-3.686	-3.709	-3.731	-3.752	-3.774	-3.794	-3.811	-3.830	-3.848	-3.865	-3.880	-3.896	-3.910	-3.924	-3.936	-3.948	-3.958	-3.969	-3.978	-3.986	-3.992	-3.999	-4.005	-4.010	-4.012	-4.016	-4.019	-4.021	-4.021	-4.022	-4.022	-4.020	-4.019	-4.016	-4.015	-4.010	-4.006	-4.004	-3.999	-3.994	-3.988	-3.982	-3.978	-3.970	-3.965	-3.958	-3.951	-3.945	-3.938	-3.931	-3.924	-3.918	-3.910	-3.904	-3.896	-3.889	-3.881	-3.875	-3.868	-3.861	-3.855	-3.849	-3.841	-3.835	-3.829	-3.822	-3.818	-3.810	-3.804	-3.798	-3.792	-3.788	-3.780	-3.775	-3.769	-3.762	-3.758	-3.750	-3.744	-3.738	-3.731	-3.724	-3.718	-3.710	-3.704	-3.696	-3.689	-3.680	-3.671	-3.662	-3.654	-3.644	-3.634	-3.624	-3.615	-3.604	-3.592	-3.580	-3.569	-3.555	-3.544	-3.530	-3.518	-3.504	-3.489	-3.474	-3.459	-3.444	-3.428	-3.411	-3.395	-3.378	-3.360	-3.342	-3.325	-3.305	-3.288	-3.268	-3.248	-3.229	-3.208	-3.188	-3.166	-3.145	-3.124	-3.102	-3.080	-3.059	-3.035	-3.014	-2.991	-2.968	-2.945	-2.921	-2.898	-2.874	-2.850	-2.825	-2.802	-2.778	-2.752	-2.729	-2.704	-2.679	-2.654	-2.630	-2.604	-2.580	-2.555	-2.529	-2.505	-2.480	-2.455	-2.429	-2.405	-2.380	-2.355	-2.331	-2.305	-2.281	-2.256	-2.232	-2.209	-2.185	-2.161	-2.138	-2.115	-2.091	-2.069	-2.047	-2.025	-2.002	-1.981	-1.959	-1.938	-1.919	-1.898	-1.878	-1.858	-1.839	-1.820	-1.801	-1.782	-1.764	-1.745	-1.728	-1.711	-1.694	-1.678	-1.661	-1.644	-1.629	-1.612	-1.599	-1.582	-1.568	-1.554	-1.539	-1.525	-1.510	-1.498	-1.484	-1.470	-1.456	-1.444	-1.431	-1.419	-1.406	-1.392	-1.380	-1.368	-1.355	-1.342	-1.331	-1.319	-1.306	-1.295	-1.282	-1.271	-1.260	-1.249	-1.239	-1.228	-1.216	-1.204	-1.194	-1.184	-1.174	-1.162	-1.152	-1.142	-1.132	-1.124	-1.114	-1.105	-1.096	-1.089	-1.081	-1.072	-1.066	-1.058	-1.051	-1.045	-1.039	-1.034	-1.028	-1.022	-1.019	-1.015	-1.011	-1.008	-1.004	-1.001	-1.000	-0.998	-0.998	-0.996	-0.996	-0.995	-0.995	-0.996	-0.998	-0.999	-1.000	-1.001	-1.004	-1.006	-1.009	-1.011	-1.015	-1.019	-1.022	-1.025	-1.029	-1.034	-1.038	-1.041	-1.045	-1.050	-1.054	-1.058	-1.062	-1.066	-1.070	-1.074	-1.078	-1.081	-1.085	-1.088	-1.090	-1.092	-1.096	-1.100	-1.101	-1.104	-1.106	-1.109	-1.110	-1.112	-1.114	-1.115	-1.116	-1.118	-1.119	-1.120	-1.121	-1.121	-1.122	-1.122	-1.125	-1.126	-1.126	-1.128	-1.129	-1.130	-1.132	-1.132	-1.135	-1.136	-1.139	-1.141	-1.144	-1.148	-1.150	-1.154	-1.159	-1.161	-1.166	-1.171	-1.178	-1.182	-1.188	-1.194	-1.201	-1.208	-1.214	-1.221	-1.230	-1.239	-1.248	-1.255	-1.265	-1.274	-1.284	-1.294	-1.302	-1.314	-1.324	-1.335	-1.345	-1.356	-1.368	-1.376	-1.389	-1.400	-1.410	-1.421	-1.432	-1.442	-1.454	-1.465	-1.476	-1.486	-1.496	-1.506	-1.518	-1.528	-1.538	-1.548	-1.558	-1.568	-1.578	-1.586	-1.596	-1.605	-1.615	-1.624	-1.632	-1.641	-1.650	-1.659	-1.669	-1.676	-1.686	-1.695	-1.705	-1.714	-1.721	-1.731	-1.740	-1.749	-1.758	-1.769	-1.778	-1.786	-1.796	-1.806	-1.816	-1.826	-1.836	-1.848	-1.856	-1.868	-1.879	-1.890	-1.900	-1.911	-1.922	-1.934	-1.945	-1.956	-1.966	-1.979	-1.989	-2.001	-2.013	-2.024	-2.035	-2.046	-2.059	-2.069	-2.080	-2.091	-2.101	-2.112	-2.124	-2.135	-2.144	-2.155	-2.166	-2.176	-2.186	-2.196	-2.206	-2.216	-2.226	-2.235	-2.245	-2.256	-2.265	-2.275	-2.285	-2.295	-2.305	-2.315	-2.325	-2.335	-2.344	-2.355	-2.366	-2.376	-2.388	-2.398	-2.409	-2.421	-2.431	-2.444	-2.455	-2.468	-2.480	-2.492	-2.505	-2.519	-2.531	-2.545	-2.560	-2.574	-2.588	-2.601	-2.618	-2.631	-2.648	-2.662	-2.678	-2.694	-2.709	-2.725	-2.741	-2.756	-2.772	-2.789	-2.804	-2.820	-2.836	-2.852	-2.868	-2.884	-2.899	-2.914	-2.929	-2.944	-2.959	-2.972	-2.988	-3.001	-3.015	-3.029	-3.042	-3.056	-3.070	-3.081	-3.095	-3.108	-3.120	-3.132	-3.144	-3.156	-3.168	-3.178	-3.190	-3.201	-3.212	-3.224	-3.234	-3.245	-3.256	-3.268	-3.279	-3.290	-3.301	-3.312	-3.325	-3.335	-3.348	-3.360	-3.371	-3.384	-3.395	-3.409	-3.421	-3.435	-3.446	-3.460	-3.474	-3.488	-3.501	-3.515	-3.528	-3.542	-3.556	-3.570	-3.584	-3.599	-3.612	-3.626	-3.640	-3.655	-3.669	-3.681	-3.695	-3.709	-3.721	-3.734	-3.746	-3.759	-3.770	-3.780	-3.792	-3.802	-3.811	-3.820	-3.829	-3.838	-3.845	-3.852	-3.859	-3.865	-3.870	-3.875	-3.879	-3.882	-3.885	-3.888	-3.890	-3.890	-3.891	-3.891	-3.891	-3.890	-3.889	-3.888	-3.885	-3.881	-3.879	-3.875	-3.871	-3.868	-3.862	-3.858	-3.852	-3.848	-3.842	-3.838	-3.831	-3.825	-3.819	-3.812	-3.806	-3.800	-3.792	-3.788	-3.780	-3.774	-3.768	-3.760	-3.754	-3.748	-3.741	-3.734	-3.726	-3.720	-3.712	-3.705	-3.698	-3.690	-3.682	-3.675	-3.668	-3.659	-3.650	-3.641	-3.631	-3.622	-3.612	-3.602	-3.592	-3.581	-3.569	-3.558	-3.545	-3.531	-3.519	-3.504	-3.490	-3.475	-3.459	-3.442	-3.426	-3.409	-3.390	-3.371	-3.351	-3.331	-3.310	-3.289	-3.266	-3.245	-3.221	-3.198	-3.174	-3.149	-3.124	-3.098	-3.072	-3.046	-3.019	-2.992	-2.965	-2.938	-2.909	-2.881	-2.851	-2.824	-2.794	-2.765	-2.736	-2.706	-2.678	-2.649	-2.619	-2.590	-2.561	-2.531	-2.502	-2.474	-2.445	-2.416	-2.388	-2.359	-2.332	-2.304	-2.276	-2.250	-2.221	-2.195	-2.169	-2.142	-2.116	-2.090	-2.065	-2.039	-2.015	-1.990	-1.966	-1.940	-1.916	-1.892	-1.870	-1.848	-1.825	-1.801	-1.780	-1.758	-1.736	-1.715	-1.694	-1.672	-1.652	-1.632	-1.611	-1.592	-1.574	-1.555	-1.536	-1.516	-1.498	-1.481	-1.462	-1.445	-1.428	-1.411	-1.394	-1.379	-1.362	-1.348	-1.331	-1.316	-1.302	-1.288	-1.274	-1.260	-1.246	-1.234	-1.220	-1.208	-1.196	-1.184	-1.172	-1.161	-1.150	-1.140	-1.129	-1.120	-1.110	-1.101	-1.091	-1.082	-1.072	-1.065	-1.056	-1.048	-1.040	-1.031	-1.024	-1.016	-1.009	-1.001	-0.994	-0.985	-0.978	-0.970	-0.962	-0.956	-0.948	-0.940	-0.932	-0.925	-0.916	-0.908	-0.900	-0.891	-0.884	-0.874	-0.866	-0.856	-0.846	-0.838	-0.829	-0.819	-0.810	-0.800	-0.790	-0.780	-0.770	-0.760	-0.750	-0.740	-0.730	-0.720	-0.708	-0.698	-0.688	-0.678	-0.668	-0.658	-0.648	-0.638	-0.628	-0.619	-0.609	-0.600	-0.591	-0.582	-0.574	-0.566	-0.559	-0.551	-0.545	-0.538	-0.532	-0.525	-0.520	-0.515	-0.509	-0.505	-0.501	-0.498	-0.494	-0.490	-0.488	-0.485	-0.482	-0.481	-0.480	-0.478	-0.476	-0.476	-0.474	-0.475	-0.474	-0.474	-0.474	-0.474	-0.474	-0.475	-0.475	-0.475	-0.476	-0.476	-0.478	-0.479	-0.479	-0.479	-0.479	-0.479	-0.480	-0.480	-0.480	-0.479	-0.479	-0.478	-0.476	-0.475	-0.474	-0.471	-0.470	-0.469	-0.465	-0.462	-0.459	-0.456	-0.452	-0.448	-0.444	-0.439	-0.432	-0.429	-0.422	-0.416	-0.410	-0.404	-0.395	-0.388	-0.380	-0.371	-0.362	-0.354	-0.345	-0.335	-0.324	-0.315	-0.302	-0.292	-0.281	-0.269	-0.256	-0.244	-0.231	-0.218	-0.204	-0.190	-0.175	-0.161	-0.146	-0.131	-0.118	-0.100	-0.085	-0.070	-0.054	-0.038	-0.021	-0.004	0.012	0.029	0.046	0.062	0.080	0.096	0.112	0.129	0.146	0.161	0.179	0.194	0.209	0.225	0.240	0.255	0.270	0.284	0.298	0.311	0.324	0.338	0.350	0.360	0.372	0.382	0.394	0.402	0.411	0.420	0.428	0.434	0.441	0.446	0.451	0.455	0.459	0.462	0.465	0.466	0.469	0.469	0.469	0.469	0.466	0.465	0.462	0.460	0.458	0.454	0.450	0.445	0.441	0.435	0.430	0.424	0.419	0.412	0.405	0.399	0.392	0.385	0.378	0.371	0.365	0.356	0.350	0.344	0.336	0.331	0.325	0.319	0.312	0.306	0.301	0.298	0.292	0.288	0.285	0.280	0.278	0.275	0.274	0.272	0.270	0.270	0.270	0.270	0.270	0.271	0.275	0.276	0.279	0.282	0.286	0.290	0.295	0.299	0.304	0.310	0.315	0.322	0.329	0.335	0.342	0.349	0.356	0.364	0.371	0.379	0.388	0.394	0.401	0.410	0.418	0.425	0.432	0.439	0.446	0.454	0.459	0.466	0.472	0.478	0.484	0.490	0.494	0.499	0.501	0.506	0.509	0.512	0.515	0.518	0.519	0.521	0.521	0.522	0.522	0.522	0.521	0.522	0.521	0.520	0.519	0.516	0.515	0.512	0.510	0.509	0.505	0.504	0.501	0.499	0.496	0.494	0.492	0.490	0.488	0.485	0.484	0.482	0.481	0.479	0.478	0.476	0.475	0.475	0.475	0.475	0.475	0.476	0.476	0.478	0.479	0.480	0.482	0.484	0.485	0.488	0.489	0.491	0.494	0.496	0.498	0.501	0.504	0.504	0.506	0.509	0.510	0.511	0.512	0.512	0.512	0.512	0.512	0.512	0.510	0.509	0.505	0.502	0.499	0.492	0.488	0.482	0.475	0.468	0.459	0.450	0.441	0.430	0.419	0.408	0.395	0.381	0.366	0.351	0.336	0.320	0.302	0.284	0.266	0.248	0.228	0.206	0.186	0.165	0.144	0.122	0.100	0.078	0.055	0.031	0.010	-0.014	-0.038	-0.060	-0.085	-0.108	-0.130	-0.152	-0.176	-0.199	-0.220	-0.242	-0.264	-0.285	-0.308	-0.328	-0.348	-0.366	-0.386	-0.406	-0.424	-0.441	-0.459	-0.478	-0.492	-0.510	-0.526	-0.541	-0.558	-0.571	-0.586	-0.600	-0.614	-0.628	-0.640	-0.654	-0.668	-0.680	-0.692	-0.705	-0.718	-0.730	-0.742	-0.755	-0.766	-0.779	-0.790	-0.804	-0.815	-0.829	-0.840	-0.854	-0.866	-0.879	-0.892	-0.905	-0.919	-0.932	-0.946	-0.960	-0.975	-0.989	-1.004	-1.018	-1.031	-1.046	-1.061	-1.076	-1.091	-1.106	-1.120	-1.135	-1.150	-1.164	-1.179	-1.192	-1.208	-1.221	-1.236	-1.249	-1.262	-1.275	-1.289	-1.301	-1.314	-1.325	-1.336	-1.348	-1.359	-1.369	-1.378	-1.388	-1.396	-1.405	-1.412	-1.420	-1.428	-1.434	-1.440	-1.446	-1.450	-1.455	-1.459	-1.462	-1.466	-1.470	-1.471	-1.474	-1.475	-1.478	-1.479	-1.479	-1.480	-1.480	-1.480	-1.480	-1.480	-1.479	-1.478	-1.478	-1.475	-1.475	-1.472	-1.471	-1.470	-1.469	-1.468	-1.466	-1.466	-1.464	-1.464	-1.464	-1.462	-1.462	-1.462	-1.462	-1.464	-1.464	-1.466	-1.468	-1.469	-1.471	-1.474	-1.478	-1.480	-1.484	-1.489	-1.492	-1.496	-1.502	-1.509	-1.515	-1.521	-1.528	-1.535	-1.541	-1.550	-1.558	-1.566	-1.574	-1.582	-1.592	-1.601	-1.611	-1.620	-1.630	-1.640	-1.649	-1.660	-1.669	-1.679	-1.688	-1.696	-1.706	-1.715	-1.724	-1.732	-1.739	-1.746	-1.754	-1.760	-1.765	-1.771	-1.776	-1.780	-1.784	-1.786	-1.789	-1.790	-1.791	-1.791	-1.790	-1.789	-1.788	-1.782	-1.780	-1.775	-1.769	-1.762	-1.756	-1.746	-1.739	-1.729	-1.719	-1.708	-1.695	-1.682	-1.670	-1.656	-1.640	-1.626	-1.611	-1.595	-1.579	-1.561	-1.544	-1.528	-1.510	-1.492	-1.474	-1.455	-1.438	-1.418	-1.400	-1.381	-1.362	-1.345	-1.326	-1.309	-1.290	-1.272	-1.255	-1.238	-1.221	-1.204	-1.188	-1.171	-1.155	-1.140	-1.125	-1.110	-1.095	-1.081	-1.068	-1.054	-1.041	-1.028	-1.015	-1.002	-0.991	-0.979	-0.966	-0.955	-0.945	-0.932	-0.922	-0.911	-0.901	-0.891	-0.880	-0.870	-0.860	-0.850	-0.840	-0.830	-0.820	-0.810	-0.800	-0.790	-0.780	-0.770	-0.760	-0.749	-0.740	-0.730	-0.719	-0.709	-0.699	-0.688	-0.678	-0.668	-0.658	-0.646	-0.638	-0.626	-0.616	-0.606	-0.596	-0.586	-0.576	-0.566	-0.558	-0.546	-0.538	-0.529	-0.519	-0.509	-0.501	-0.491	-0.482	-0.475	-0.466	-0.458	-0.449	-0.441	-0.434	-0.425	-0.419	-0.411	-0.404	-0.396	-0.390	-0.382	-0.376	-0.369	-0.362	-0.355	-0.350	-0.344	-0.338	-0.330	-0.324	-0.318	-0.311	-0.305	-0.299	-0.294	-0.288	-0.280	-0.274	-0.268	-0.261	-0.255	-0.248	-0.240	-0.234	-0.226	-0.219	-0.211	-0.204	-0.196	-0.189	-0.181	-0.172	-0.165	-0.158	-0.150	-0.141	-0.134	-0.126	-0.118	-0.110	-0.101	-0.094	-0.085	-0.078	-0.069	-0.062	-0.054	-0.046	-0.039	-0.031	-0.025	-0.018	-0.011	-0.005	0.000	0.006	0.012	0.018	0.022	0.026	0.031	0.034	0.038	0.041	0.042	0.045	0.048	0.049	0.050	0.050	0.051	0.051	0.050	0.050	0.049	0.048	0.046	0.044	0.041	0.039	0.035	0.032	0.029	0.026	0.022	0.019	0.015	0.010	0.005	0.002	-0.004	-0.008	-0.011	-0.015	-0.020	-0.025	-0.029	-0.032	-0.038	-0.041	-0.046	-0.050	-0.052	-0.056	-0.060	-0.062	-0.066	-0.069	-0.071	-0.074	-0.078	-0.080	-0.081	-0.084	-0.086	-0.088	-0.090	-0.090	-0.092	-0.094	-0.095	-0.096	-0.098	-0.099	-0.100	-0.101	-0.104	-0.105	-0.106	-0.108	-0.111	-0.114	-0.116	-0.119	-0.121	-0.125	-0.130	-0.134	-0.138	-0.142	-0.149	-0.155	-0.161	-0.168	-0.175	-0.182	-0.191	-0.200	-0.209	-0.220	-0.230	-0.241	-0.252	-0.265	-0.278	-0.290	-0.304	-0.319	-0.334	-0.349	-0.364	-0.380	-0.398	-0.412	-0.430	-0.449	-0.466	-0.485	-0.504	-0.522	-0.542	-0.561	-0.582	-0.601	-0.621	-0.642	-0.662	-0.684	-0.704	-0.725	-0.748	-0.769	-0.790	-0.810	-0.832	-0.854	-0.875	-0.896	-0.919	-0.939	-0.960	-0.982	-1.002	-1.025	-1.045	-1.066	-1.088	-1.109	-1.129	-1.149	-1.169	-1.190	-1.210	-1.231	-1.250	-1.270	-1.290	-1.310	-1.329	-1.349	-1.369	-1.388	-1.405	-1.425	-1.444	-1.462	-1.480	-1.499	-1.516	-1.535	-1.552	-1.569	-1.586	-1.604	-1.620	-1.636	-1.652	-1.669	-1.682	-1.699	-1.712	-1.728	-1.741	-1.756	-1.770	-1.782	-1.795	-1.808	-1.820	-1.831	-1.844	-1.855	-1.866	-1.876	-1.886	-1.898	-1.906	-1.916	-1.925	-1.934	-1.942	-1.951	-1.958	-1.966	-1.972	-1.980	-1.988	-1.995	-2.001	-2.007	-2.014	-2.021	-2.026	-2.034	-2.039	-2.045	-2.051	-2.058	-2.064	-2.069	-2.076	-2.082	-2.089	-2.094	-2.101	-2.108	-2.114	-2.120	-2.128	-2.134	-2.140	-2.148	-2.155	-2.162	-2.170	-2.176	-2.182	-2.190	-2.199	-2.205	-2.211	-2.220	-2.226	-2.234	-2.240	-2.246	-2.254	-2.260	-2.266	-2.271	-2.276	-2.282	-2.288	-2.292	-2.296	-2.300	-2.304	-2.306	-2.309	-2.310	-2.312	-2.312	-2.312	-2.312	-2.311	-2.310	-2.308	-2.305	-2.301	-2.298	-2.292	-2.286	-2.281	-2.274	-2.266	-2.259	-2.250	-2.241	-2.232	-2.221	-2.210	-2.200	-2.189	-2.178	-2.164	-2.151	-2.139	-2.126	-2.112	-2.098	-2.084	-2.070	-2.055	-2.041	-2.026	-2.013	-1.998	-1.982	-1.968	-1.954	-1.940	-1.925	-1.912	-1.898	-1.884	-1.871	-1.858	-1.845	-1.834	-1.821	-1.811	-1.800	-1.789	-1.779	-1.770	-1.761	-1.751	-1.742	-1.736	-1.729	-1.722	-1.715	-1.710	-1.705	-1.700	-1.696	-1.692	-1.689	-1.686	-1.684	-1.681	-1.680	-1.679	-1.679	-1.680	-1.680	-1.680	-1.681	-1.682	-1.685	-1.686	-1.689	-1.691	-1.695	-1.698	-1.702	-1.706	-1.709	-1.714	-1.719	-1.722	-1.728	-1.734	-1.738	-1.742	-1.749	-1.755	-1.760	-1.765	-1.771	-1.778	-1.782	-1.789	-1.795	-1.802	-1.809	-1.814	-1.820	-1.828	-1.834	-1.840	-1.848	-1.854	-1.861	-1.868	-1.874	-1.881	-1.888	-1.894	-1.900	-1.908	-1.914	-1.921	-1.928	-1.935	-1.942	-1.949	-1.956	-1.964	-1.970	-1.976	-1.985	-1.991	-1.999	-2.006	-2.013	-2.019	-2.027	-2.034	-2.041	-2.049	-2.055	-2.062	-2.070	-2.078	-2.084	-2.091	-2.099	-2.105	-2.112	-2.120	-2.126	-2.132	-2.140	-2.148	-2.154	-2.160	-2.166	-2.172	-2.180	-2.186	-2.191	-2.198	-2.204	-2.210	-2.216	-2.221	-2.228	-2.232	-2.239	-2.244	-2.249	-2.254	-2.259	-2.264	-2.269	-2.274	-2.279	-2.284	-2.289	-2.292	-2.298	-2.302	-2.306	-2.310	-2.316	-2.320	-2.325	-2.329	-2.334	-2.339	-2.342	-2.348	-2.352	-2.356	-2.361	-2.366	-2.370	-2.375	-2.380	-2.384	-2.389	-2.394	-2.398	-2.402	-2.409	-2.412	-2.418	-2.422	-2.428	-2.432	-2.438	-2.442	-2.448	-2.451	-2.456	-2.461	-2.466	-2.471	-2.478	-2.481	-2.486	-2.491	-2.496	-2.501	-2.506	-2.511	-2.516	-2.521	-2.526	-2.531	-2.536	-2.542	-2.546	-2.551	-2.558	-2.561	-2.566	-2.572	-2.578	-2.582	-2.588	-2.594	-2.600	-2.605	-2.611	-2.616	-2.622	-2.629	-2.634	-2.640	-2.646	-2.652	-2.659	-2.665	-2.671	-2.679	-2.685	-2.690	-2.698	-2.704	-2.710	-2.716	-2.721	-2.729	-2.735	-2.741	-2.745	-2.751	-2.756	-2.761	-2.766	-2.771	-2.775	-2.779	-2.782	-2.785	-2.789	-2.791	-2.794	-2.795	-2.796	-2.796	-2.798	-2.798	-2.796	-2.794	-2.792	-2.790	-2.786	-2.784	-2.780	-2.774	-2.770	-2.764	-2.758	-2.751	-2.744	-2.735	-2.726	-2.718	-2.709	-2.698	-2.688	-2.676	-2.665	-2.654	-2.641	-2.630	-2.616	-2.604	-2.589	-2.576	-2.561	-2.549	-2.534	-2.519	-2.504	-2.490	-2.475	-2.459	-2.444	-2.429	-2.414	-2.399	-2.382	-2.368	-2.352	-2.336	-2.321	-2.306	-2.291	-2.276	-2.261	-2.246	-2.232	-2.218	-2.202	-2.188	-2.175	-2.161	-2.146	-2.134	-2.120	-2.108	-2.095	-2.082	-2.070	-2.058	-2.046	-2.035	-2.024	-2.013	-2.001	-1.991	-1.980	-1.970	-1.961	-1.952	-1.944	-1.934	-1.926	-1.919	-1.910	-1.902	-1.895	-1.889	-1.882	-1.875	-1.870	-1.864	-1.859	-1.852	-1.848	-1.841	-1.838	-1.832	-1.828	-1.824	-1.819	-1.814	-1.810	-1.805	-1.801	-1.796	-1.792	-1.788	-1.782	-1.778	-1.771	-1.766	-1.761	-1.755	-1.748	-1.741	-1.734	-1.728	-1.719	-1.711	-1.702	-1.692	-1.684	-1.674	-1.664	-1.652	-1.641	-1.629	-1.615	-1.602	-1.590	-1.575	-1.561	-1.546	-1.531	-1.515	-1.499	-1.482	-1.466	-1.449	-1.431	-1.414	-1.396	-1.378	-1.360	-1.344	-1.324	-1.306	-1.289	-1.272	-1.254	-1.236	-1.220	-1.204	-1.188	-1.171	-1.156	-1.141	-1.128	-1.114	-1.100	-1.089	-1.076	-1.065	-1.055	-1.045	-1.035	-1.028	-1.020	-1.014	-1.008	-1.001	-0.998	-0.992	-0.989	-0.986	-0.984	-0.981	-0.979	-0.979	-0.978	-0.979	-0.978	-0.979	-0.980	-0.981	-0.982	-0.984	-0.985	-0.986	-0.989	-0.990	-0.990	-0.991	-0.992	-0.992	-0.992	-0.992	-0.992	-0.991	-0.989	-0.986	-0.984	-0.980	-0.978	-0.972	-0.968	-0.962	-0.956	-0.949	-0.941	-0.932	-0.924	-0.915	-0.905	-0.895	-0.884	-0.872	-0.860	-0.848	-0.834	-0.820	-0.808	-0.792	-0.779	-0.764	-0.750	-0.735	-0.720	-0.705	-0.690	-0.674	-0.659	-0.645	-0.629	-0.615	-0.600	-0.586	-0.572	-0.559	-0.545	-0.531	-0.519	-0.506	-0.495	-0.484	-0.471	-0.460	-0.450	-0.440	-0.430	-0.421	-0.412	-0.405	-0.395	-0.388	-0.380	-0.374	-0.366	-0.361	-0.354	-0.349	-0.342	-0.338	-0.332	-0.328	-0.322	-0.318	-0.314	-0.309	-0.305	-0.300	-0.295	-0.291	-0.286	-0.281	-0.276	-0.271	-0.266	-0.260	-0.256	-0.251	-0.244	-0.239	-0.234	-0.226	-0.220	-0.214	-0.208	-0.200	-0.192	-0.186	-0.179	-0.171	-0.162	-0.156	-0.148	-0.140	-0.131	-0.122	-0.115	-0.108	-0.098	-0.090	-0.081	-0.072	-0.065	-0.056	-0.049	-0.040	-0.032	-0.024	-0.016	-0.008	-0.001	0.006	0.014	0.020	0.028	0.034	0.040	0.046	0.051	0.056	0.061	0.066	0.071	0.075	0.079	0.081	0.085	0.088	0.090	0.091	0.094	0.096	0.096	0.096	0.098	0.098	0.096	0.096	0.094	0.092	0.091	0.089	0.086	0.082	0.080	0.076	0.072	0.068	0.062	0.059	0.052	0.046	0.040	0.035	0.029	0.020	0.014	0.008	0.000	-0.009	-0.016	-0.025	-0.032	-0.041	-0.050	-0.059	-0.066	-0.075	-0.085	-0.094	-0.102	-0.111	-0.120	-0.130	-0.139	-0.148	-0.156	-0.165	-0.174	-0.182	-0.190	-0.199	-0.206	-0.214	-0.221	-0.228	-0.235	-0.242	-0.249	-0.254	-0.259	-0.265	-0.270	-0.274	-0.279	-0.282	-0.286	-0.289	-0.291	-0.294	-0.296	-0.296	-0.299	-0.299	-0.299	-0.299	-0.299	-0.299	-0.296	-0.296	-0.295	-0.292	-0.291	-0.289	-0.286	-0.285	-0.282	-0.280	-0.276	-0.274	-0.271	-0.269	-0.266	-0.262	-0.261	-0.259	-0.258	-0.255	-0.254	-0.251	-0.251	-0.249	-0.250	-0.249	-0.250	-0.250	-0.251	-0.252	-0.254	-0.256	-0.259	-0.261	-0.264	-0.268	-0.272	-0.276	-0.281	-0.286	-0.291	-0.298	-0.304	-0.310	-0.318	-0.324	-0.332	-0.340	-0.349	-0.356	-0.365	-0.374	-0.382	-0.392	-0.401	-0.411	-0.419	-0.429	-0.438	-0.448	-0.456	-0.466	-0.475	-0.484	-0.492	-0.501	-0.510	-0.519	-0.526	-0.534	-0.541	-0.549	-0.556	-0.562	-0.570	-0.576	-0.582	-0.588	-0.592	-0.598	-0.601	-0.608	-0.611	-0.614	-0.618	-0.620	-0.622	-0.625	-0.628	-0.629	-0.631	-0.632	-0.634	-0.632	-0.634	-0.634	-0.635	-0.635	-0.635	-0.636	-0.636	-0.635	-0.636	-0.635	-0.635	-0.636	-0.636	-0.636	-0.636	-0.638	-0.639	-0.640	-0.641	-0.642	-0.645	-0.648	-0.651	-0.654	-0.656	-0.661	-0.665	-0.669	-0.675	-0.680	-0.686	-0.692	-0.698	-0.705	-0.712	-0.720	-0.729	-0.738	-0.746	-0.755	-0.765	-0.775	-0.785	-0.795	-0.806	-0.816	-0.828	-0.839	-0.849	-0.860	-0.871	-0.881	-0.892	-0.904	-0.914	-0.925	-0.934	-0.945	-0.955	-0.964	-0.972	-0.981	-0.989	-0.998	-1.005	-1.011	-1.018	-1.024	-1.030	-1.035	-1.040	-1.042	-1.046	-1.050	-1.052	-1.054	-1.055	-1.056	-1.056	-1.056	-1.056	-1.055	-1.052	-1.051	-1.049	-1.048	-1.045	-1.041	-1.038	-1.034	-1.031	-1.026	-1.024	-1.019	-1.015	-1.010	-1.008	-1.002	-0.999	-0.994	-0.991	-0.988	-0.984	-0.980	-0.978	-0.974	-0.971	-0.969	-0.968	-0.965	-0.964	-0.962	-0.961	-0.961	-0.961	-0.961	-0.961	-0.961	-0.964	-0.964	-0.965	-0.966	-0.969	-0.970	-0.972	-0.974	-0.976	-0.979	-0.980	-0.984	-0.985	-0.988	-0.990	-0.992	-0.994	-0.996	-0.998	-1.000	-1.002	-1.004	-1.005	-1.005	-1.005	-1.006	-1.006	-1.006	-1.005	-1.005	-1.004	-1.002	-1.001	-0.999	-0.996	-0.994	-0.991	-0.986	-0.982	-0.980	-0.975	-0.970	-0.966	-0.960	-0.955	-0.949	-0.944	-0.938	-0.931	-0.925	-0.919	-0.912	-0.906	-0.900	-0.894	-0.888	-0.880	-0.874	-0.868	-0.861	-0.854	-0.848	-0.842	-0.835	-0.830	-0.825	-0.820	-0.814	-0.809	-0.804	-0.800	-0.796	-0.791	-0.788	-0.784	-0.781	-0.778	-0.775	-0.774	-0.771	-0.769	-0.768	-0.766	-0.764	-0.762	-0.761	-0.761	-0.761	-0.760	-0.759	-0.759	-0.758	-0.758	-0.759	-0.756	-0.756	-0.756	-0.756	-0.755	-0.754	-0.754	-0.752	-0.751	-0.750	-0.748	-0.746	-0.745	-0.742	-0.741	-0.739	-0.735	-0.732	-0.729	-0.725	-0.721	-0.718	-0.714	-0.709	-0.704	-0.700	-0.694	-0.690	-0.685	-0.679	-0.672	-0.668	-0.661	-0.655	-0.650	-0.645	-0.639	-0.632	-0.628	-0.621	-0.616	-0.610	-0.605	-0.600	-0.594	-0.590	-0.584	-0.580	-0.575	-0.571	-0.568	-0.564	-0.560	-0.556	-0.554	-0.552	-0.549	-0.548	-0.545	-0.544	-0.544	-0.541	-0.541	-0.540	-0.539	-0.540	-0.539	-0.539	-0.540	-0.540	-0.540	-0.540	-0.541	-0.541	-0.542	-0.544	-0.544	-0.545	-0.545	-0.546	-0.546	-0.548	-0.548	-0.548	-0.549	-0.549	-0.549	-0.550	-0.550	-0.550	-0.549	-0.549	-0.548	-0.548	-0.546	-0.546	-0.545	-0.542	-0.542	-0.541	-0.539	-0.538	-0.535	-0.534	-0.531	-0.530	-0.528	-0.526	-0.524	-0.521	-0.520	-0.518	-0.516	-0.515	-0.512	-0.511	-0.510	-0.509	-0.507	-0.507	-0.506	-0.506	-0.506	-0.506	-0.506	-0.507	-0.507	-0.510	-0.511	-0.512	-0.514	-0.518	-0.520	-0.524	-0.526	-0.530	-0.534	-0.538	-0.542	-0.549	-0.552	-0.558	-0.564	-0.569	-0.576	-0.582	-0.589	-0.594	-0.601	-0.608	-0.614	-0.620	-0.628	-0.634	-0.640	-0.646	-0.654	-0.660	-0.668	-0.674	-0.680	-0.686	-0.692	-0.699	-0.705	-0.710	-0.715	-0.721	-0.726	-0.731	-0.736	-0.740	-0.745	-0.749	-0.754	-0.758	-0.761	-0.765	-0.770	-0.774	-0.776	-0.780	-0.784	-0.786	-0.790	-0.792	-0.796	-0.800	-0.804	-0.806	-0.811	-0.814	-0.819	-0.824	-0.828	-0.832	-0.836	-0.841	-0.846	-0.852	-0.858	-0.862	-0.870	-0.878	-0.884	-0.891	-0.899	-0.906	-0.914	-0.924	-0.931	-0.941	-0.951	-0.961	-0.970	-0.981	-0.991	-1.001	-1.012	-1.025	-1.035	-1.046	-1.059	-1.070	-1.082	-1.094	-1.108	-1.119	-1.131	-1.142	-1.155	-1.166	-1.179	-1.191	-1.202	-1.214	-1.226	-1.239	-1.250	-1.261	-1.272	-1.284	-1.295	-1.305	-1.316	-1.328	-1.338	-1.349	-1.359	-1.370	-1.381	-1.391	-1.401	-1.411	-1.422	-1.431	-1.442	-1.452	-1.462	-1.474	-1.484	-1.495	-1.505	-1.516	-1.528	-1.539	-1.551	-1.562	-1.574	-1.586	-1.600	-1.611	-1.625	-1.638	-1.651	-1.665	-1.680	-1.695	-1.710	-1.726	-1.741	-1.758	-1.774	-1.791	-1.809	-1.826	-1.844	-1.864	-1.882	-1.902	-1.922	-1.942	-1.962	-1.982	-2.005	-2.026	-2.047	-2.070	-2.091	-2.115	-2.139	-2.160	-2.185	-2.208	-2.231	-2.256	-2.280	-2.305	-2.330	-2.355	-2.380	-2.405	-2.431	-2.456	-2.482	-2.508	-2.534	-2.560	-2.586	-2.612	-2.639	-2.665	-2.691	-2.718	-2.745	-2.771	-2.798	-2.824	-2.850	-2.878	-2.905	-2.930	-2.958	-2.985	-3.010	-3.038	-3.064	-3.091	-3.119	-3.145	-3.172	-3.200	-3.226	-3.254	-3.280	-3.308	-3.334	-3.361	-3.388	-3.414	-3.441	-3.468	-3.495	-3.520	-3.546	-3.572	-3.599	-3.624	-3.650	-3.675	-3.700	-3.725	-3.749	-3.774	-3.798	-3.820	-3.845	-3.868	-3.890	-3.911	-3.932	-3.954	-3.974	-3.992	-4.012	-4.030	-4.049	-4.066	-4.082	-4.098	-4.114	-4.128	-4.141	-4.155	-4.166	-4.178	-4.188	-4.196	-4.206	-4.214	-4.221	-4.229	-4.234	-4.239	-4.242	-4.248	-4.249	-4.251	-4.252	-4.254	-4.254	-4.252	-4.252	-4.250	-4.248	-4.245	-4.241	-4.239	-4.234	-4.229	-4.224	-4.219	-4.214	-4.208	-4.202	-4.196	-4.189	-4.182	-4.176	-4.169	-4.161	-4.155	-4.148	-4.139	-4.132	-4.125	-4.118	-4.110	-4.102	-4.094	-4.086	-4.077	-4.071	-4.064	-4.056	-4.048	-4.039	-4.032	-4.024	-4.015	-4.008	-4.000	-3.990	-3.981	-3.972	-3.965	-3.955	-3.945	-3.936	-3.925	-3.916	-3.906	-3.895	-3.885	-3.872	-3.860	-3.849	-3.836	-3.824	-3.811	-3.798	-3.784	-3.770	-3.754	-3.739	-3.725	-3.708	-3.692	-3.675	-3.659	-3.641	-3.625	-3.606	-3.588	-3.569	-3.549	-3.531	-3.511	-3.491	-3.471	-3.450	-3.429	-3.408	-3.388	-3.365	-3.344	-3.321	-3.300	-3.276	-3.255	-3.232	-3.210	-3.186	-3.164	-3.140	-3.118	-3.094	-3.071	-3.048	-3.025	-3.001	-2.978	-2.955	-2.931	-2.908	-2.884	-2.861	-2.836	-2.814	-2.790	-2.768	-2.745	-2.721	-2.698	-2.675	-2.651	-2.629	-2.606	-2.584	-2.560	-2.539	-2.515	-2.494	-2.470	-2.449	-2.428	-2.406	-2.384	-2.361	-2.341	-2.320	-2.299	-2.278	-2.256	-2.236	-2.215	-2.195	-2.175	-2.155	-2.135	-2.116	-2.096	-2.078	-2.059	-2.040	-2.022	-2.004	-1.985	-1.968	-1.950	-1.931	-1.914	-1.898	-1.880	-1.862	-1.846	-1.830	-1.814	-1.798	-1.781	-1.765	-1.750	-1.734	-1.719	-1.704	-1.688	-1.671	-1.656	-1.642	-1.628	-1.612	-1.598	-1.582	-1.569	-1.554	-1.540	-1.526	-1.512	-1.499	-1.484	-1.470	-1.456	-1.442	-1.430	-1.416	-1.404	-1.391	-1.379	-1.365	-1.352	-1.341	-1.329	-1.318	-1.306	-1.295	-1.284	-1.272	-1.261	-1.252	-1.242	-1.234	-1.224	-1.216	-1.208	-1.199	-1.191	-1.184	-1.178	-1.170	-1.164	-1.160	-1.154	-1.149	-1.144	-1.140	-1.138	-1.134	-1.131	-1.129	-1.126	-1.125	-1.124	-1.122	-1.122	-1.122	-1.122	-1.124	-1.124	-1.125	-1.128	-1.129	-1.131	-1.134	-1.136	-1.139	-1.141	-1.145	-1.148	-1.151	-1.155	-1.158	-1.161	-1.165	-1.170	-1.172	-1.178	-1.181	-1.185	-1.189	-1.191	-1.194	-1.199	-1.201	-1.204	-1.206	-1.210	-1.212	-1.215	-1.218	-1.219	-1.222	-1.224	-1.225	-1.228	-1.229	-1.231	-1.234	-1.235	-1.236	-1.238	-1.240	-1.240	-1.242	-1.244	-1.245	-1.248	-1.250	-1.252	-1.255	-1.258	-1.261	-1.264	-1.266	-1.271	-1.274	-1.278	-1.282	-1.288	-1.294	-1.299	-1.305	-1.310	-1.318	-1.325	-1.332	-1.340	-1.348	-1.358	-1.366	-1.375	-1.385	-1.395	-1.405	-1.416	-1.428	-1.438	-1.450	-1.461	-1.474	-1.486	-1.499	-1.511	-1.522	-1.536	-1.549	-1.561	-1.574	-1.588	-1.600	-1.612	-1.625	-1.638	-1.650	-1.662	-1.675	-1.686	-1.699	-1.710	-1.722	-1.734	-1.745	-1.756	-1.766	-1.778	-1.789	-1.798	-1.809	-1.819	-1.829	-1.838	-1.848	-1.858	-1.866	-1.876	-1.885	-1.895	-1.904	-1.912	-1.921	-1.931	-1.940	-1.949	-1.959	-1.968	-1.978	-1.988	-1.998	-2.007	-2.015	-2.026	-2.036	-2.046	-2.056	-2.068	-2.078	-2.089	-2.099	-2.110	-2.121	-2.132	-2.144	-2.156	-2.166	-2.178	-2.190	-2.201	-2.212	-2.222	-2.234	-2.246	-2.258	-2.269	-2.279	-2.291	-2.301	-2.311	-2.322	-2.332	-2.344	-2.354	-2.362	-2.372	-2.382	-2.392	-2.401	-2.411	-2.420	-2.429	-2.438	-2.446	-2.455	-2.464	-2.472	-2.481	-2.490	-2.498	-2.508	-2.515	-2.525	-2.534	-2.542	-2.552	-2.562	-2.572	-2.582	-2.594	-2.604	-2.615	-2.626	-2.638	-2.650	-2.662	-2.675	-2.689	-2.702	-2.716	-2.731	-2.746	-2.761	-2.778	-2.792	-2.809	-2.826	-2.842	-2.860	-2.876	-2.895	-2.914	-2.931	-2.949	-2.968	-2.986	-3.005	-3.024	-3.041	-3.060	-3.079	-3.095	-3.114	-3.132	-3.149	-3.166	-3.182	-3.199	-3.214	-3.229	-3.244	-3.259	-3.272	-3.286	-3.299	-3.310	-3.322	-3.334	-3.344	-3.355	-3.364	-3.372	-3.381	-3.389	-3.398	-3.404	-3.410	-3.416	-3.421	-3.426	-3.431	-3.436	-3.440	-3.444	-3.448	-3.451	-3.455	-3.458	-3.461	-3.464	-3.468	-3.471	-3.475	-3.479	-3.482	-3.485	-3.490	-3.494	-3.499	-3.504	-3.508	-3.512	-3.519	-3.524	-3.531	-3.538	-3.544	-3.550	-3.558	-3.566	-3.574	-3.582	-3.590	-3.599	-3.608	-3.616	-3.626	-3.635	-3.645	-3.654	-3.664	-3.674	-3.684	-3.694	-3.704	-3.714	-3.722	-3.732	-3.741	-3.751	-3.760	-3.769	-3.778	-3.785	-3.792	-3.801	-3.808	-3.815	-3.821	-3.828	-3.834	-3.840	-3.844	-3.849	-3.852	-3.856	-3.861	-3.864	-3.866	-3.869	-3.870	-3.872	-3.874	-3.875	-3.876	-3.876	-3.878	-3.876	-3.876	-3.875	-3.875	-3.874	-3.871	-3.870	-3.870	-3.868	-3.865	-3.864	-3.860	-3.858	-3.855	-3.852	-3.849	-3.845	-3.841	-3.839	-3.834	-3.831	-3.828	-3.822	-3.819	-3.814	-3.809	-3.804	-3.798	-3.792	-3.786	-3.780	-3.775	-3.768	-3.760	-3.752	-3.745	-3.736	-3.729	-3.719	-3.710	-3.700	-3.689	-3.679	-3.668	-3.655	-3.644	-3.631	-3.616	-3.604	-3.589	-3.574	-3.559	-3.542	-3.526	-3.509	-3.490	-3.472	-3.454	-3.435	-3.414	-3.394	-3.374	-3.351	-3.330	-3.309	-3.286	-3.261	-3.239	-3.215	-3.190	-3.166	-3.141	-3.116	-3.091	-3.065	-3.039	-3.014	-2.988	-2.960	-2.934	-2.906	-2.881	-2.854	-2.826	-2.799	-2.771	-2.745	-2.718	-2.691	-2.664	-2.636	-2.610	-2.582	-2.555	-2.529	-2.501	-2.475	-2.448	-2.422	-2.396	-2.370	-2.344	-2.318	-2.291	-2.265	-2.240	-2.214	-2.189	-2.164	-2.139	-2.112	-2.088	-2.064	-2.040	-2.015	-1.992	-1.968	-1.945	-1.921	-1.898	-1.875	-1.852	-1.830	-1.809	-1.786	-1.765	-1.744	-1.722	-1.701	-1.680	-1.661	-1.640	-1.621	-1.601	-1.584	-1.565	-1.546	-1.529	-1.511	-1.495	-1.478	-1.461	-1.445	-1.430	-1.415	-1.400	-1.386	-1.372	-1.359	-1.345	-1.334	-1.321	-1.310	-1.299	-1.288	-1.276	-1.268	-1.256	-1.248	-1.238	-1.230	-1.221	-1.212	-1.204	-1.196	-1.189	-1.181	-1.174	-1.166	-1.159	-1.151	-1.146	-1.139	-1.131	-1.125	-1.119	-1.111	-1.104	-1.096	-1.090	-1.082	-1.075	-1.068	-1.060	-1.052	-1.044	-1.035	-1.028	-1.019	-1.009	-1.000	-0.991	-0.981	-0.971	-0.961	-0.951	-0.941	-0.930	-0.919	-0.909	-0.898	-0.885	-0.874	-0.862	-0.850	-0.839	-0.825	-0.814	-0.801	-0.790	-0.776	-0.765	-0.752	-0.740	-0.729	-0.716	-0.704	-0.694	-0.681	-0.670	-0.659	-0.649	-0.638	-0.628	-0.616	-0.606	-0.596	-0.588	-0.579	-0.570	-0.560	-0.552	-0.544	-0.536	-0.529	-0.522	-0.515	-0.509	-0.501	-0.496	-0.490	-0.485	-0.480	-0.475	-0.469	-0.465	-0.461	-0.458	-0.454	-0.449	-0.445	-0.441	-0.439	-0.436	-0.432	-0.429	-0.426	-0.424	-0.421	-0.419	-0.415	-0.412	-0.409	-0.408	-0.405	-0.401	-0.399	-0.396	-0.394	-0.390	-0.388	-0.385	-0.381	-0.378	-0.374	-0.370	-0.366	-0.362	-0.359	-0.355	-0.349	-0.345	-0.340	-0.334	-0.329	-0.322	-0.318	-0.310	-0.304	-0.296	-0.289	-0.282	-0.274	-0.265	-0.256	-0.248	-0.238	-0.229	-0.219	-0.209	-0.198	-0.186	-0.175	-0.162	-0.149	-0.136	-0.124	-0.110	-0.096	-0.082	-0.068	-0.054	-0.038	-0.022	-0.006	0.011	0.026	0.042	0.060	0.078	0.094	0.111	0.129	0.146	0.164	0.181	0.199	0.215	0.232	0.250	0.266	0.284	0.300	0.315	0.331	0.346	0.362	0.376	0.390	0.404	0.418	0.430	0.441	0.451	0.464	0.472	0.481	0.490	0.498	0.504	0.510	0.516	0.520	0.522	0.525	0.529	0.529	0.530	0.530	0.529	0.528	0.525	0.521	0.519	0.515	0.510	0.504	0.499	0.491	0.486	0.479	0.471	0.462	0.455	0.446	0.439	0.430	0.421	0.412	0.404	0.396	0.386	0.379	0.371	0.362	0.356	0.348	0.341	0.335	0.328	0.321	0.316	0.311	0.306	0.301	0.299	0.295	0.294	0.291	0.290	0.289	0.288	0.288	0.288	0.289	0.290	0.291	0.295	0.298	0.301	0.305	0.309	0.312	0.319	0.324	0.329	0.334	0.339	0.346	0.351	0.358	0.364	0.369	0.375	0.381	0.388	0.394	0.400	0.406	0.411	0.416	0.421	0.428	0.431	0.435	0.440	0.444	0.448	0.451	0.454	0.456	0.458	0.460	0.461	0.462	0.464	0.465	0.464	0.464	0.462	0.462	0.461	0.460	0.459	0.456	0.454	0.450	0.449	0.445	0.442	0.440	0.436	0.432	0.429	0.426	0.424	0.420	0.416	0.414	0.410	0.408	0.405	0.402	0.400	0.399	0.396	0.395	0.394	0.394	0.392	0.392	0.391	0.392	0.392	0.394	0.395	0.396	0.399	0.401	0.404	0.406	0.410	0.414	0.418	0.421	0.425	0.430	0.434	0.439	0.444	0.448	0.454	0.458	0.462	0.468	0.472	0.476	0.481	0.485	0.488	0.491	0.494	0.496	0.498	0.500	0.501	0.501	0.501	0.500	0.500	0.496	0.495	0.491	0.486	0.481	0.475	0.470	0.462	0.455	0.445	0.435	0.425	0.414	0.401	0.389	0.374	0.359	0.344	0.328	0.311	0.294	0.275	0.255	0.238	0.218	0.196	0.176	0.154	0.134	0.111	0.089	0.066	0.044	0.020	-0.002	-0.025	-0.049	-0.072	-0.095	-0.118	-0.141	-0.164	-0.186	-0.209	-0.231	-0.254	-0.275	-0.296	-0.318	-0.339	-0.359	-0.380	-0.400	-0.420	-0.439	-0.459	-0.476	-0.496	-0.514	-0.531	-0.550	-0.566	-0.584	-0.601	-0.619	-0.635	-0.652	-0.669	-0.684	-0.700	-0.718	-0.734	-0.749	-0.765	-0.781	-0.798	-0.814	-0.830	-0.846	-0.862	-0.879	-0.895	-0.912	-0.930	-0.946	-0.962	-0.980	-0.996	-1.015	-1.032	-1.049	-1.068	-1.085	-1.102	-1.120	-1.139	-1.155	-1.172	-1.190	-1.208	-1.226	-1.242	-1.260	-1.276	-1.294	-1.309	-1.325	-1.340	-1.356	-1.371	-1.386	-1.400	-1.414	-1.428	-1.440	-1.452	-1.464	-1.476	-1.486	-1.496	-1.506	-1.515	-1.522	-1.531	-1.538	-1.544	-1.550	-1.554	-1.559	-1.562	-1.565	-1.569	-1.570	-1.571	-1.574	-1.572	-1.574	-1.572	-1.571	-1.570	-1.568	-1.565	-1.561	-1.560	-1.556	-1.552	-1.548	-1.545	-1.540	-1.536	-1.531	-1.528	-1.522	-1.516	-1.512	-1.509	-1.504	-1.500	-1.495	-1.491	-1.486	-1.484	-1.480	-1.476	-1.474	-1.471	-1.470	-1.468	-1.468	-1.466	-1.466	-1.465	-1.468	-1.468	-1.469	-1.470	-1.474	-1.476	-1.480	-1.484	-1.486	-1.492	-1.496	-1.502	-1.508	-1.514	-1.520	-1.528	-1.535	-1.542	-1.550	-1.558	-1.566	-1.575	-1.584	-1.592	-1.601	-1.611	-1.620	-1.629	-1.639	-1.648	-1.655	-1.665	-1.674	-1.682	-1.690	-1.699	-1.706	-1.714	-1.721	-1.729	-1.734	-1.741	-1.746	-1.750	-1.755	-1.759	-1.764	-1.766	-1.769	-1.770	-1.771	-1.772	-1.772	-1.771	-1.770	-1.769	-1.766	-1.762	-1.759	-1.754	-1.749	-1.742	-1.736	-1.729	-1.720	-1.712	-1.704	-1.694	-1.684	-1.672	-1.662	-1.649	-1.638	-1.625	-1.612	-1.599	-1.585	-1.571	-1.556	-1.541	-1.526	-1.511	-1.495	-1.480	-1.464	-1.449	-1.431	-1.415	-1.399	-1.382	-1.366	-1.350	-1.332	-1.316	-1.300	-1.284	-1.268	-1.251	-1.236	-1.219	-1.204	-1.189	-1.171	-1.156	-1.141	-1.126	-1.111	-1.095	-1.080	-1.065	-1.050	-1.036	-1.021	-1.008	-0.994	-0.980	-0.965	-0.952	-0.939	-0.925	-0.911	-0.899	-0.885	-0.872	-0.860	-0.846	-0.835	-0.822	-0.809	-0.798	-0.785	-0.772	-0.760	-0.750	-0.738	-0.726	-0.714	-0.704	-0.691	-0.680	-0.670	-0.659	-0.649	-0.638	-0.628	-0.618	-0.606	-0.598	-0.588	-0.579	-0.568	-0.559	-0.551	-0.541	-0.534	-0.525	-0.516	-0.509	-0.501	-0.492	-0.485	-0.479	-0.471	-0.465	-0.456	-0.450	-0.444	-0.438	-0.431	-0.425	-0.419	-0.412	-0.408	-0.401	-0.396	-0.391	-0.385	-0.380	-0.375	-0.370	-0.364	-0.360	-0.354	-0.349	-0.344	-0.339	-0.334	-0.329	-0.322	-0.319	-0.314	-0.309	-0.302	-0.298	-0.291	-0.286	-0.280	-0.275	-0.269	-0.264	-0.258	-0.251	-0.246	-0.240	-0.234	-0.228	-0.222	-0.215	-0.209	-0.204	-0.198	-0.192	-0.185	-0.180	-0.174	-0.169	-0.162	-0.158	-0.152	-0.146	-0.141	-0.136	-0.131	-0.126	-0.121	-0.118	-0.112	-0.110	-0.106	-0.102	-0.100	-0.096	-0.094	-0.091	-0.089	-0.088	-0.085	-0.084	-0.082	-0.081	-0.080	-0.080	-0.080	-0.079	-0.080	-0.081	-0.081	-0.082	-0.084	-0.085	-0.085	-0.086	-0.088	-0.090	-0.091	-0.094	-0.095	-0.096	-0.099	-0.100	-0.102	-0.104	-0.106	-0.108	-0.110	-0.111	-0.112	-0.115	-0.116	-0.118	-0.120	-0.121	-0.122	-0.122	-0.124	-0.124	-0.125	-0.125	-0.126	-0.126	-0.128	-0.128	-0.129	-0.128	-0.129	-0.129	-0.129	-0.130	-0.130	-0.131	-0.131	-0.131	-0.132	-0.134	-0.135	-0.135	-0.138	-0.139	-0.141	-0.144	-0.146	-0.149	-0.152	-0.156	-0.160	-0.164	-0.169	-0.175	-0.180	-0.188	-0.194	-0.201	-0.209	-0.216	-0.225	-0.235	-0.245	-0.255	-0.266	-0.278	-0.290	-0.302	-0.315	-0.329	-0.342	-0.358	-0.372	-0.389	-0.405	-0.420	-0.438	-0.454	-0.472	-0.490	-0.507	-0.526	-0.545	-0.564	-0.582	-0.602	-0.622	-0.641	-0.661	-0.682	-0.702	-0.722	-0.744	-0.762	-0.784	-0.805	-0.825	-0.846	-0.868	-0.888	-0.909	-0.929	-0.951	-0.971	-0.991	-1.012	-1.032	-1.055	-1.075	-1.096	-1.118	-1.136	-1.158	-1.179	-1.199	-1.220	-1.240	-1.261	-1.282	-1.302	-1.324	-1.344	-1.364	-1.385	-1.406	-1.428	-1.446	-1.468	-1.489	-1.509	-1.529	-1.550	-1.571	-1.591	-1.611	-1.631	-1.651	-1.671	-1.691	-1.711	-1.730	-1.749	-1.769	-1.788	-1.805	-1.824	-1.840	-1.859	-1.876	-1.892	-1.909	-1.924	-1.940	-1.954	-1.969	-1.982	-1.995	-2.009	-2.021	-2.034	-2.045	-2.055	-2.066	-2.075	-2.086	-2.094	-2.102	-2.110	-2.118	-2.124	-2.131	-2.138	-2.142	-2.149	-2.152	-2.158	-2.161	-2.165	-2.170	-2.172	-2.175	-2.179	-2.181	-2.185	-2.188	-2.191	-2.194	-2.196	-2.198	-2.201	-2.204	-2.208	-2.210	-2.212	-2.216	-2.220	-2.224	-2.228	-2.231	-2.236	-2.241	-2.245	-2.250	-2.256	-2.262	-2.268	-2.274	-2.280	-2.286	-2.292	-2.299	-2.306	-2.312	-2.319	-2.326	-2.334	-2.340	-2.349	-2.355	-2.361	-2.369	-2.375	-2.381	-2.388	-2.394	-2.400	-2.405	-2.410	-2.414	-2.418	-2.422	-2.425	-2.428	-2.430	-2.431	-2.432	-2.434	-2.432	-2.432	-2.431	-2.430	-2.426	-2.422	-2.419	-2.416	-2.410	-2.404	-2.399	-2.392	-2.385	-2.376	-2.369	-2.360	-2.350	-2.340	-2.329	-2.319	-2.308	-2.296	-2.284	-2.271	-2.259	-2.245	-2.232	-2.219	-2.205	-2.191	-2.178	-2.164	-2.149	-2.135	-2.121	-2.108	-2.094	-2.079	-2.065	-2.051	-2.038	-2.025	-2.011	-1.999	-1.985	-1.974	-1.961	-1.950	-1.938	-1.926	-1.916	-1.905	-1.896	-1.886	-1.876	-1.869	-1.860	-1.852	-1.844	-1.838	-1.830	-1.825	-1.819	-1.814	-1.809	-1.804	-1.799	-1.795	-1.792	-1.789	-1.786	-1.784	-1.782	-1.781	-1.780	-1.780	-1.780	-1.780	-1.780	-1.780	-1.781	-1.784	-1.785	-1.788	-1.789	-1.792	-1.795	-1.798	-1.802	-1.806	-1.810	-1.812	-1.818	-1.822	-1.828	-1.832	-1.838	-1.844	-1.849	-1.855	-1.860	-1.866	-1.872	-1.880	-1.888	-1.894	-1.900	-1.908	-1.915	-1.922	-1.930	-1.938	-1.945	-1.954	-1.961	-1.969	-1.978	-1.986	-1.994	-2.002	-2.011	-2.020	-2.027	-2.036	-2.045	-2.054	-2.061	-2.070	-2.078	-2.088	-2.095	-2.104	-2.111	-2.119	-2.129	-2.135	-2.144	-2.152	-2.160	-2.168	-2.175	-2.182	-2.190	-2.198	-2.205	-2.212	-2.219	-2.225	-2.231	-2.239	-2.245	-2.251	-2.258	-2.262	-2.268	-2.274	-2.279	-2.285	-2.289	-2.294	-2.299	-2.304	-2.308	-2.311	-2.316	-2.320	-2.325	-2.329	-2.332	-2.336	-2.341	-2.344	-2.349	-2.352	-2.356	-2.360	-2.364	-2.368	-2.372	-2.375	-2.380	-2.384	-2.388	-2.392	-2.398	-2.401	-2.406	-2.410	-2.416	-2.420	-2.425	-2.430	-2.436	-2.442	-2.448	-2.452	-2.459	-2.464	-2.470	-2.478	-2.482	-2.489	-2.496	-2.504	-2.509	-2.516	-2.524	-2.531	-2.538	-2.545	-2.552	-2.559	-2.566	-2.574	-2.581	-2.589	-2.596	-2.604	-2.611	-2.619	-2.626	-2.634	-2.640	-2.649	-2.656	-2.662	-2.671	-2.679	-2.685	-2.692	-2.701	-2.708	-2.714	-2.721	-2.729	-2.736	-2.742	-2.749	-2.756	-2.764	-2.770	-2.778	-2.784	-2.790	-2.798	-2.802	-2.810	-2.815	-2.821	-2.828	-2.834	-2.839	-2.842	-2.848	-2.854	-2.858	-2.861	-2.865	-2.869	-2.872	-2.875	-2.878	-2.880	-2.881	-2.884	-2.885	-2.886	-2.886	-2.886	-2.886	-2.885	-2.885	-2.882	-2.880	-2.878	-2.875	-2.871	-2.868	-2.864	-2.859	-2.854	-2.848	-2.841	-2.835	-2.828	-2.820	-2.812	-2.805	-2.796	-2.788	-2.779	-2.769	-2.759	-2.749	-2.739	-2.728	-2.716	-2.705	-2.694	-2.682	-2.671	-2.659	-2.646	-2.635	-2.624	-2.610	-2.599	-2.585	-2.574	-2.561	-2.549	-2.536	-2.525	-2.511	-2.500	-2.488	-2.475	-2.461	-2.450	-2.438	-2.425	-2.412	-2.401	-2.389	-2.378	-2.365	-2.354	-2.341	-2.329	-2.319	-2.306	-2.295	-2.282	-2.271	-2.260	-2.249	-2.238	-2.226	-2.215	-2.204	-2.194	-2.182	-2.171	-2.160	-2.150	-2.140	-2.129	-2.120	-2.109	-2.099	-2.090	-2.080	-2.070	-2.060	-2.051	-2.041	-2.033	-2.024	-2.015	-2.006	-1.998	-1.989	-1.981	-1.972	-1.964	-1.956	-1.948	-1.940	-1.931	-1.924	-1.916	-1.908	-1.900	-1.892	-1.884	-1.876	-1.868	-1.859	-1.850	-1.842	-1.832	-1.822	-1.814	-1.804	-1.794	-1.784	-1.772	-1.761	-1.750	-1.739	-1.726	-1.714	-1.701	-1.688	-1.672	-1.659	-1.644	-1.629	-1.612	-1.596	-1.580	-1.564	-1.546	-1.528	-1.510	-1.491	-1.472	-1.454	-1.435	-1.415	-1.398	-1.378	-1.358	-1.338	-1.320	-1.301	-1.281	-1.262	-1.244	-1.225	-1.208	-1.190	-1.172	-1.155	-1.140	-1.124	-1.109	-1.095	-1.081	-1.068	-1.056	-1.045	-1.034	-1.024	-1.015	-1.006	-0.999	-0.994	-0.988	-0.982	-0.978	-0.974	-0.971	-0.970	-0.968	-0.968	-0.968	-0.968	-0.968	-0.970	-0.971	-0.972	-0.975	-0.978	-0.981	-0.984	-0.986	-0.990	-0.992	-0.995	-0.998	-1.000	-1.002	-1.004	-1.005	-1.008	-1.006	-1.008	-1.006	-1.005	-1.004	-1.001	-0.999	-0.995	-0.990	-0.985	-0.979	-0.972	-0.965	-0.958	-0.949	-0.939	-0.929	-0.918	-0.906	-0.894	-0.880	-0.869	-0.852	-0.839	-0.824	-0.809	-0.792	-0.776	-0.760	-0.745	-0.729	-0.710	-0.694	-0.678	-0.660	-0.644	-0.626	-0.611	-0.594	-0.578	-0.561	-0.548	-0.532	-0.518	-0.502	-0.489	-0.475	-0.462	-0.450	-0.438	-0.426	-0.415	-0.405	-0.395	-0.385	-0.376	-0.368	-0.360	-0.351	-0.344	-0.336	-0.331	-0.325	-0.319	-0.312	-0.309	-0.304	-0.299	-0.294	-0.290	-0.286	-0.281	-0.279	-0.275	-0.271	-0.268	-0.265	-0.260	-0.256	-0.252	-0.248	-0.244	-0.241	-0.236	-0.231	-0.226	-0.222	-0.218	-0.211	-0.206	-0.201	-0.195	-0.189	-0.184	-0.178	-0.170	-0.164	-0.158	-0.151	-0.144	-0.138	-0.130	-0.122	-0.115	-0.108	-0.100	-0.092	-0.085	-0.078	-0.071	-0.065	-0.056	-0.050	-0.044	-0.036	-0.030	-0.024	-0.018	-0.011	-0.006	0.000	0.004	0.010	0.014	0.019	0.021	0.026	0.030	0.032	0.035	0.038	0.040	0.041	0.042	0.044	0.046	0.046	0.045	0.046	0.045	0.044	0.042	0.041	0.039	0.036	0.032	0.030	0.026	0.022	0.018	0.014	0.008	0.002	-0.002	-0.009	-0.015	-0.021	-0.030	-0.038	-0.045	-0.052	-0.061	-0.070	-0.079	-0.088	-0.098	-0.108	-0.119	-0.128	-0.139	-0.150	-0.160	-0.171	-0.182	-0.195	-0.206	-0.216	-0.229	-0.240	-0.251	-0.264	-0.275	-0.286	-0.298	-0.309	-0.321	-0.331	-0.342	-0.352	-0.364	-0.374	-0.384	-0.394	-0.402	-0.412	-0.421	-0.429	-0.438	-0.445	-0.452	-0.460	-0.466	-0.472	-0.480	-0.484	-0.490	-0.495	-0.499	-0.501	-0.505	-0.509	-0.511	-0.514	-0.516	-0.518	-0.519	-0.520	-0.521	-0.521	-0.520	-0.521	-0.520	-0.520	-0.520	-0.519	-0.518	-0.516	-0.515	-0.515	100.000	5.000	2.000	1.000	4.000	0.000	0.000	0.000	0.000	0.000	0.000	0.000	0.000	0.000	0.000	0.000	0.000	0.000	-1.356	-1.371	-1.386	-1.402	-1.419	-1.435	-1.451	-1.468	-1.485	-1.502	-1.520	-1.539	-1.556	-1.575	-1.592	-1.612	-1.630	-1.650	-1.669	-1.688	-1.708	-1.728	-1.748	-1.766	-1.786	-1.806	-1.826	-1.846	-1.866	-1.889	-1.909	-1.929	-1.949	-1.970	-1.990	-2.011	-2.031	-2.052	-2.074	-2.094	-2.115	-2.135	-2.156	-2.178	-2.198	-2.219	-2.240	-2.260	-2.280	-2.301	-2.322	-2.342	-2.364	-2.385	-2.406	-2.426	-2.446	-2.468	-2.489	-2.510	-2.531	-2.552	-2.572	-2.594	-2.615	-2.636	-2.658	-2.679	-2.699	-2.720	-2.742	-2.762	-2.785	-2.806	-2.826	-2.848	-2.870	-2.891	-2.911	-2.934	-2.954	-2.975	-2.996	-3.019	-3.040	-3.060	-3.081	-3.102	-3.122	-3.145	-3.165	-3.186	-3.206	-3.228	-3.248	-3.269	-3.289	-3.310	-3.330	-3.350	-3.370	-3.391	-3.411	-3.431	-3.452	-3.472	-3.494	-3.514	-3.534	-3.555	-3.575	-3.595	-3.616	-3.636	-3.658	-3.679	-3.700	-3.721	-3.742	-3.765	-3.786	-3.809	-3.831	-3.855	-3.876	-3.900	-3.922	-3.946	-3.971	-3.996	-4.020	-4.045	-4.070	-4.095	-4.121	-4.146	-4.172	-4.200	-4.226	-4.254	-4.282	-4.309	-4.338	-4.366	-4.395	-4.424	-4.452	-4.481	-4.511	-4.540	-4.570	-4.600	-4.631	-4.661	-4.691	-4.721	-4.752	-4.782	-4.812	-4.844	-4.874	-4.904	-4.934	-4.965	-4.995	-5.025	-5.055	-5.084	-5.114	-5.144	-5.171	-5.201	-5.230	-5.259	-5.286	-5.314	-5.341	-5.368	-5.395	-5.421	-5.448	-5.472	-5.498	-5.524	-5.548	-5.571	-5.594	-5.618	-5.640	-5.661	-5.682	-5.704	-5.724	-5.744	-5.762	-5.782	-5.800	-5.818	-5.834	-5.851	-5.866	-5.881	-5.895	-5.910	-5.922	-5.935	-5.946	-5.959	-5.969	-5.978	-5.988	-5.995	-6.002	-6.010	-6.016	-6.022	-6.026	-6.031	-6.035	-6.038	-6.040	-6.041	-6.042	-6.042	-6.042	-6.041	-6.039	-6.036	-6.034	-6.029	-6.025	-6.020	-6.014	-6.006	-6.001	-5.992	-5.985	-5.975	-5.966	-5.956	-5.945	-5.934	-5.922	-5.910	-5.898	-5.884	-5.871	-5.856	-5.841	-5.826	-5.811	-5.794	-5.778	-5.761	-5.745	-5.726	-5.709	-5.689	-5.671	-5.651	-5.631	-5.611	-5.591	-5.571	-5.551	-5.530	-5.509	-5.488	-5.465	-5.444	-5.421	-5.399	-5.378	-5.355	-5.334	-5.310	-5.289	-5.265	-5.242	-5.219	-5.196	-5.174	-5.151	-5.129	-5.106	-5.082	-5.060	-5.038	-5.015	-4.992	-4.970	-4.948	-4.925	-4.902	-4.880	-4.858	-4.836	-4.812	-4.791	-4.769	-4.748	-4.726	-4.705	-4.682	-4.661	-4.639	-4.619	-4.596	-4.575	-4.554	-4.532	-4.511	-4.489	-4.468	-4.446	-4.425	-4.404	-4.381	-4.360	-4.338	-4.316	-4.295	-4.272	-4.250	-4.229	-4.208	-4.186	-4.162	-4.140	-4.119	-4.096	-4.074	-4.052	-4.030	-4.009	-3.986	-3.964	-3.941	-3.920	-3.899	-3.876	-3.855	-3.832	-3.810	-3.790	-3.768	-3.746	-3.726	-3.705	-3.684	-3.664	-3.642	-3.624	-3.604	-3.584	-3.564	-3.545	-3.526	-3.506	-3.489	-3.471	-3.452	-3.435	-3.418	-3.400	-3.382	-3.365	-3.350	-3.332	-3.316	-3.300	-3.285	-3.269	-3.254	-3.238	-3.222	-3.208	-3.194	-3.179	-3.164	-3.150	-3.136	-3.121	-3.109	-3.095	-3.081	-3.068	-3.055	-3.041	-3.028	-3.015	-3.002	-2.990	-2.978	-2.966	-2.954	-2.941	-2.929	-2.919	-2.908	-2.896	-2.885	-2.874	-2.862	-2.852	-2.842	-2.832	-2.822	-2.812	-2.805	-2.796	-2.788	-2.778	-2.771	-2.764	-2.755	-2.748	-2.740	-2.734	-2.728	-2.720	-2.714	-2.708	-2.701	-2.695	-2.690	-2.685	-2.679	-2.675	-2.670	-2.665	-2.660	-2.656	-2.651	-2.646	-2.642	-2.638	-2.634	-2.629	-2.625	-2.620	-2.616	-2.611	-2.606	-2.602	-2.598	-2.592	-2.588	-2.581	-2.576	-2.570	-2.565	-2.559	-2.552	-2.548	-2.540	-2.534	-2.528	-2.520	-2.512	-2.505	-2.496	-2.489	-2.481	-2.474	-2.464	-2.455	-2.445	-2.438	-2.426	-2.418	-2.408	-2.398	-2.386	-2.376	-2.365	-2.354	-2.341	-2.330	-2.318	-2.306	-2.292	-2.280	-2.266	-2.254	-2.240	-2.225	-2.210	-2.196	-2.180	-2.165	-2.150	-2.134	-2.116	-2.101	-2.084	-2.066	-2.049	-2.031	-2.013	-1.995	-1.976	-1.959	-1.940	-1.920	-1.902	-1.884	-1.864	-1.845	-1.825	-1.806	-1.786	-1.768	-1.749	-1.730	-1.710	-1.690	-1.672	-1.652	-1.635	-1.618	-1.600	-1.581	-1.565	-1.548	-1.531	-1.516	-1.500	-1.486	-1.471	-1.458	-1.445	-1.432	-1.420	-1.410	-1.399	-1.388	-1.380	-1.370	-1.362	-1.355	-1.349	-1.342	-1.338	-1.332	-1.328	-1.325	-1.321	-1.319	-1.318	-1.316	-1.315	-1.314	-1.314	-1.315	-1.315	-1.316	-1.316	-1.318	-1.320	-1.320	-1.322	-1.325	-1.326	-1.328	-1.330	-1.332	-1.334	-1.336	-1.336	-1.338	-1.339	-1.340	-1.340	-1.340	-1.340	-1.340	-1.339	-1.338	-1.336	-1.334	-1.332	-1.329	-1.326	-1.322	-1.320	-1.316	-1.311	-1.306	-1.302	-1.296	-1.291	-1.286	-1.280	-1.276	-1.270	-1.264	-1.258	-1.251	-1.245	-1.240	-1.232	-1.228	-1.221	-1.215	-1.211	-1.206	-1.200	-1.195	-1.191	-1.186	-1.184	-1.180	-1.176	-1.174	-1.171	-1.169	-1.166	-1.166	-1.165	-1.164	-1.164	-1.164	-1.165	-1.165	-1.166	-1.168	-1.170	-1.171	-1.172	-1.176	-1.179	-1.181	-1.184	-1.188	-1.190	-1.194	-1.196	-1.200	-1.202	-1.206	-1.209	-1.211	-1.214	-1.216	-1.218	-1.221	-1.222	-1.224	-1.225	-1.225	-1.225	-1.225	-1.224	-1.224	-1.222	-1.219	-1.218	-1.214	-1.211	-1.209	-1.204	-1.200	-1.194	-1.189	-1.184	-1.178	-1.172	-1.165	-1.158	-1.152	-1.145	-1.136	-1.129	-1.121	-1.114	-1.105	-1.098	-1.089	-1.082	-1.074	-1.066	-1.060	-1.052	-1.046	-1.039	-1.035	-1.029	-1.025	-1.020	-1.016	-1.014	-1.011	-1.010	-1.010	-1.010	-1.010	-1.012	-1.016	-1.019	-1.024	-1.030	-1.036	-1.044	-1.054	-1.062	-1.072	-1.085	-1.098	-1.111	-1.126	-1.142	-1.159	-1.176	-1.195	-1.215	-1.235	-1.256	-1.279	-1.301	-1.325	-1.349	-1.375	-1.399	-1.426	-1.451	-1.479	-1.505	-1.532	-1.560	-1.588	-1.615	-1.644	-1.670	-1.699	-1.726	-1.754	-1.780	-1.806	-1.832	-1.859	-1.885	-1.910	-1.935	-1.959	-1.981	-2.005	-2.027	-2.049	-2.069	-2.090	-2.109	-2.128	-2.145	-2.161	-2.179	-2.195	-2.209	-2.224	-2.238	-2.251	-2.264	-2.275	-2.286	-2.298	-2.308	-2.318	-2.328	-2.336	-2.346	-2.355	-2.364	-2.371	-2.380	-2.388	-2.396	-2.404	-2.411	-2.419	-2.426	-2.435	-2.442	-2.451	-2.460	-2.468	-2.476	-2.485	-2.494	-2.504	-2.512	-2.522	-2.532	-2.542	-2.552	-2.564	-2.574	-2.585	-2.596	-2.606	-2.619	-2.630	-2.641	-2.652	-2.665	-2.675	-2.688	-2.698	-2.709	-2.720	-2.731	-2.742	-2.752	-2.762	-2.771	-2.781	-2.790	-2.800	-2.808	-2.815	-2.821	-2.829	-2.836	-2.841	-2.846	-2.851	-2.854	-2.859	-2.861	-2.864	-2.865	-2.866	-2.866	-2.865	-2.865	-2.864	-2.861	-2.858	-2.855	-2.851	-2.846	-2.841	-2.835	-2.829	-2.821	-2.815	-2.808	-2.799	-2.790	-2.781	-2.771	-2.761	-2.750	-2.740	-2.728	-2.716	-2.705	-2.692	-2.680	-2.668	-2.654	-2.641	-2.629	-2.615	-2.601	-2.589	-2.574	-2.560	-2.546	-2.532	-2.519	-2.506	-2.492	-2.479	-2.466	-2.454	-2.442	-2.429	-2.416	-2.405	-2.394	-2.382	-2.371	-2.360	-2.350	-2.340	-2.330	-2.320	-2.311	-2.302	-2.295	-2.288	-2.281	-2.274	-2.268	-2.262	-2.256	-2.251	-2.246	-2.242	-2.239	-2.235	-2.232	-2.230	-2.228	-2.225	-2.224	-2.222	-2.221	-2.220	-2.220	-2.219	-2.218	-2.218	-2.218	-2.218	-2.218	-2.218	-2.218	-2.218	-2.218	-2.218	-2.218	-2.216	-2.216	-2.215	-2.215	-2.214	-2.211	-2.209	-2.208	-2.204	-2.201	-2.198	-2.195	-2.190	-2.185	-2.181	-2.174	-2.169	-2.162	-2.154	-2.148	-2.139	-2.129	-2.120	-2.110	-2.100	-2.090	-2.080	-2.068	-2.055	-2.042	-2.030	-2.018	-2.002	-1.989	-1.974	-1.959	-1.942	-1.928	-1.910	-1.894	-1.878	-1.860	-1.841	-1.824	-1.805	-1.786	-1.768	-1.749	-1.729	-1.709	-1.689	-1.668	-1.648	-1.626	-1.606	-1.585	-1.562	-1.541	-1.520	-1.498	-1.476	-1.455	-1.431	-1.409	-1.386	-1.365	-1.341	-1.320	-1.296	-1.274	-1.251	-1.229	-1.206	-1.184	-1.161	-1.139	-1.116	-1.095	-1.072	-1.051	-1.030	-1.009	-0.988	-0.966	-0.946	-0.926	-0.906	-0.888	-0.869	-0.850	-0.831	-0.815	-0.796	-0.780	-0.764	-0.749	-0.734	-0.719	-0.704	-0.691	-0.679	-0.666	-0.654	-0.644	-0.632	-0.622	-0.614	-0.604	-0.596	-0.588	-0.581	-0.575	-0.569	-0.562	-0.556	-0.552	-0.549	-0.544	-0.540	-0.536	-0.534	-0.531	-0.529	-0.526	-0.524	-0.522	-0.520	-0.519	-0.518	-0.515	-0.514	-0.514	-0.512	-0.511	-0.509	-0.507	-0.506	-0.505	-0.502	-0.501	-0.499	-0.498	-0.494	-0.491	-0.488	-0.485	-0.481	-0.478	-0.474	-0.469	-0.464	-0.460	-0.454	-0.449	-0.444	-0.438	-0.431	-0.425	-0.419	-0.412	-0.406	-0.399	-0.392	-0.385	-0.379	-0.371	-0.364	-0.356	-0.349	-0.340	-0.334	-0.326	-0.319	-0.311	-0.304	-0.298	-0.290	-0.284	-0.276	-0.270	-0.265	-0.259	-0.254	-0.248	-0.242	-0.238	-0.234	-0.230	-0.226	-0.221	-0.219	-0.216	-0.214	-0.211	-0.209	-0.208	-0.206	-0.205	-0.204	-0.202	-0.202	-0.202	-0.204	-0.204	-0.205	-0.205	-0.206	-0.209	-0.210	-0.211	-0.214	-0.215	-0.216	-0.220	-0.222	-0.224	-0.226	-0.229	-0.231	-0.235	-0.238	-0.241	-0.244	-0.246	-0.249	-0.250	-0.254	-0.256	-0.259	-0.262	-0.264	-0.266	-0.269	-0.272	-0.274	-0.278	-0.279	-0.282	-0.284	-0.286	-0.289	-0.291	-0.294	-0.295	-0.299	-0.301	-0.304	-0.306	-0.309	-0.311	-0.314	-0.318	-0.321	-0.325	-0.329	-0.331	-0.335	-0.341	-0.345	-0.349	-0.354	-0.359	-0.365	-0.370	-0.376	-0.384	-0.391	-0.398	-0.405	-0.414	-0.421	-0.430	-0.440	-0.449	-0.460	-0.470	-0.481	-0.494	-0.505	-0.518	-0.531	-0.545	-0.559	-0.572	-0.588	-0.602	-0.619	-0.636	-0.651	-0.669	-0.688	-0.706	-0.724	-0.742	-0.762	-0.782	-0.802	-0.821	-0.844	-0.865	-0.885	-0.906	-0.929	-0.951	-0.974	-0.995	-1.018	-1.040	-1.062	-1.086	-1.109	-1.131	-1.154	-1.176	-1.200	-1.222	-1.244	-1.268	-1.289	-1.311	-1.334	-1.355	-1.376	-1.398	-1.419	-1.439	-1.459	-1.479	-1.499	-1.519	-1.538	-1.556	-1.575	-1.592	-1.610	-1.628	-1.645	-1.661	-1.678	-1.694	-1.710	-1.725	-1.740	-1.756	-1.770	-1.785	-1.798	-1.812	-1.825	-1.839	-1.851	-1.864	-1.876	-1.888	-1.900	-1.911	-1.924	-1.934	-1.945	-1.956	-1.968	-1.978	-1.988	-1.998	-2.007	-2.019	-2.029	-2.038	-2.049	-2.059	-2.069	-2.078	-2.089	-2.096	-2.106	-2.116	-2.126	-2.135	-2.144	-2.154	-2.162	-2.171	-2.180	-2.190	-2.199	-2.208	-2.218	-2.226	-2.235	-2.245	-2.254	-2.262	-2.271	-2.280	-2.290	-2.299	-2.309	-2.318	-2.328	-2.336	-2.345	-2.355	-2.365	-2.374	-2.382	-2.391	-2.401	-2.411	-2.420	-2.429	-2.439	-2.448	-2.456	-2.465	-2.475	-2.484	-2.492	-2.500	-2.509	-2.518	-2.525	-2.532	-2.539	-2.546	-2.552	-2.559	-2.565	-2.570	-2.576	-2.580	-2.585	-2.589	-2.591	-2.594	-2.596	-2.596	-2.598	-2.598	-2.596	-2.595	-2.592	-2.590	-2.585	-2.581	-2.575	-2.569	-2.562	-2.554	-2.545	-2.536	-2.525	-2.514	-2.502	-2.490	-2.476	-2.462	-2.448	-2.432	-2.416	-2.399	-2.381	-2.364	-2.346	-2.328	-2.308	-2.288	-2.268	-2.246	-2.225	-2.205	-2.184	-2.164	-2.142	-2.121	-2.099	-2.079	-2.058	-2.036	-2.016	-1.995	-1.976	-1.956	-1.936	-1.918	-1.900	-1.882	-1.864	-1.848	-1.832	-1.818	-1.801	-1.789	-1.775	-1.764	-1.751	-1.740	-1.730	-1.721	-1.711	-1.704	-1.698	-1.692	-1.686	-1.681	-1.678	-1.676	-1.674	-1.672	-1.672	-1.672	-1.672	-1.675	-1.678	-1.681	-1.684	-1.689	-1.694	-1.700	-1.706	-1.712	-1.719	-1.728	-1.735	-1.745	-1.752	-1.762	-1.772	-1.781	-1.791	-1.802	-1.814	-1.824	-1.834	-1.845	-1.856	-1.866	-1.879	-1.890	-1.900	-1.910	-1.921	-1.931	-1.941	-1.951	-1.961	-1.971	-1.981	-1.991	-1.999	-2.007	-2.016	-2.024	-2.031	-2.039	-2.045	-2.051	-2.058	-2.064	-2.069	-2.072	-2.078	-2.081	-2.085	-2.089	-2.091	-2.094	-2.095	-2.096	-2.099	-2.100	-2.100	-2.100	-2.099	-2.100	-2.099	-2.098	-2.096	-2.095	-2.094	-2.092	-2.090	-2.088	-2.085	-2.082	-2.081	-2.078	-2.075	-2.072	-2.070	-2.068	-2.064	-2.061	-2.059	-2.055	-2.054	-2.051	-2.049	-2.046	-2.044	-2.040	-2.039	-2.036	-2.035	-2.033	-2.031	-2.030	-2.029	-2.026	-2.025	-2.024	-2.024	-2.022	-2.022	-2.022	-2.022	-2.024	-2.022	-2.024	-2.024	-2.025	-2.027	-2.027	-2.030	-2.030	-2.033	-2.035	-2.038	-2.040	-2.042	-2.046	-2.049	-2.051	-2.055	-2.058	-2.061	-2.065	-2.070	-2.072	-2.078	-2.081	-2.086	-2.090	-2.095	-2.099	-2.104	-2.109	-2.115	-2.120	-2.124	-2.129	-2.134	-2.139	-2.145	-2.149	-2.154	-2.160	-2.164	-2.170	-2.174	-2.180	-2.184	-2.190	-2.194	-2.199	-2.204	-2.209	-2.212	-2.218	-2.221	-2.226	-2.229	-2.234	-2.238	-2.241	-2.245	-2.249	-2.251	-2.255	-2.258	-2.262	-2.264	-2.268	-2.270	-2.274	-2.275	-2.279	-2.281	-2.282	-2.285	-2.286	-2.290	-2.291	-2.292	-2.295	-2.298	-2.299	-2.300	-2.301	-2.302	-2.302	-2.304	-2.305	-2.306	-2.308	-2.308	-2.308	-2.309	-2.309	-2.310	-2.309	-2.310	-2.310	-2.309	-2.309	-2.309	-2.308	-2.308	-2.306	-2.305	-2.304	-2.304	-2.301	-2.299	-2.298	-2.296	-2.292	-2.291	-2.288	-2.285	-2.282	-2.279	-2.276	-2.271	-2.269	-2.265	-2.261	-2.256	-2.252	-2.248	-2.242	-2.238	-2.234	-2.228	-2.221	-2.218	-2.211	-2.205	-2.199	-2.192	-2.186	-2.180	-2.172	-2.166	-2.159	-2.151	-2.144	-2.136	-2.129	-2.121	-2.114	-2.106	-2.099	-2.089	-2.081	-2.072	-2.064	-2.055	-2.045	-2.036	-2.026	-2.018	-2.009	-1.998	-1.989	-1.978	-1.968	-1.958	-1.948	-1.938	-1.926	-1.916	-1.905	-1.894	-1.884	-1.871	-1.861	-1.849	-1.838	-1.826	-1.815	-1.805	-1.792	-1.782	-1.770	-1.759	-1.748	-1.736	-1.725	-1.714	-1.702	-1.692	-1.681	-1.670	-1.659	-1.648	-1.638	-1.626	-1.615	-1.605	-1.595	-1.585	-1.575	-1.565	-1.555	-1.545	-1.535	-1.526	-1.516	-1.506	-1.498	-1.489	-1.479	-1.470	-1.460	-1.451	-1.442	-1.434	-1.424	-1.414	-1.406	-1.396	-1.388	-1.378	-1.368	-1.359	-1.349	-1.339	-1.329	-1.319	-1.308	-1.298	-1.288	-1.276	-1.265	-1.254	-1.242	-1.231	-1.220	-1.208	-1.196	-1.184	-1.171	-1.160	-1.146	-1.134	-1.121	-1.110	-1.096	-1.084	-1.070	-1.058	-1.046	-1.032	-1.021	-1.009	-0.996	-0.984	-0.972	-0.960	-0.949	-0.938	-0.926	-0.915	-0.905	-0.895	-0.884	-0.875	-0.865	-0.856	-0.849	-0.839	-0.831	-0.824	-0.818	-0.809	-0.802	-0.796	-0.790	-0.784	-0.779	-0.774	-0.769	-0.764	-0.759	-0.755	-0.750	-0.746	-0.741	-0.736	-0.732	-0.729	-0.724	-0.719	-0.714	-0.709	-0.705	-0.699	-0.694	-0.688	-0.681	-0.674	-0.666	-0.659	-0.651	-0.644	-0.635	-0.625	-0.615	-0.605	-0.595	-0.582	-0.571	-0.559	-0.546	-0.532	-0.519	-0.505	-0.490	-0.475	-0.459	-0.444	-0.428	-0.411	-0.394	-0.378	-0.359	-0.341	-0.324	-0.306	-0.288	-0.270	-0.252	-0.234	-0.216	-0.199	-0.181	-0.164	-0.146	-0.130	-0.114	-0.096	-0.081	-0.066	-0.050	-0.036	-0.021	-0.009	0.005	0.018	0.030	0.040	0.052	0.062	0.072	0.081	0.090	0.098	0.105	0.114	0.120	0.125	0.131	0.136	0.140	0.144	0.148	0.151	0.154	0.158	0.160	0.161	0.164	0.165	0.165	0.168	0.168	0.169	0.169	0.170	0.171	0.171	0.171	0.171	0.172	0.172	0.174	0.174	0.175	0.175	0.176	0.178	0.179	0.180	0.181	0.182	0.184	0.186	0.188	0.191	0.194	0.196	0.198	0.200	0.202	0.206	0.209	0.211	0.214	0.218	0.220	0.224	0.226	0.229	0.231	0.235	0.238	0.240	0.242	0.244	0.246	0.249	0.251	0.252	0.254	0.255	0.256	0.258	0.258	0.259	0.260	0.259	0.259	0.258	0.258	0.255	0.255	0.254	0.251	0.249	0.246	0.244	0.240	0.236	0.232	0.228	0.224	0.219	0.214	0.209	0.202	0.196	0.190	0.184	0.178	0.170	0.162	0.155	0.146	0.139	0.130	0.122	0.112	0.104	0.095	0.085	0.076	0.066	0.056	0.046	0.036	0.028	0.019	0.008	-0.002	-0.011	-0.021	-0.031	-0.041	-0.050	-0.060	-0.069	-0.079	-0.088	-0.095	-0.105	-0.112	-0.121	-0.129	-0.136	-0.144	-0.150	-0.158	-0.164	-0.170	-0.175	-0.180	-0.185	-0.190	-0.194	-0.198	-0.201	-0.204	-0.205	-0.209	-0.210	-0.212	-0.214	-0.214	-0.214	-0.214	-0.214	-0.214	-0.214	-0.214	-0.212	-0.211	-0.210	-0.210	-0.208	-0.206	-0.205	-0.204	-0.202	-0.201	-0.201	-0.200	-0.200	-0.199	-0.199	-0.200	-0.200	-0.201	-0.204	-0.204	-0.206	-0.209	-0.214	-0.216	-0.220	-0.226	-0.231	-0.238	-0.244	-0.251	-0.258	-0.268	-0.275	-0.285	-0.295	-0.305	-0.316	-0.328	-0.339	-0.352	-0.365	-0.378	-0.392	-0.405	-0.420	-0.434	-0.449	-0.465	-0.481	-0.496	-0.512	-0.530	-0.545	-0.562	-0.579	-0.595	-0.611	-0.628	-0.644	-0.660	-0.676	-0.691	-0.708	-0.722	-0.738	-0.752	-0.766	-0.780	-0.795	-0.808	-0.820	-0.832	-0.844	-0.856	-0.868	-0.879	-0.889	-0.898	-0.909	-0.918	-0.926	-0.934	-0.941	-0.948	-0.954	-0.960	-0.966	-0.972	-0.978	-0.981	-0.985	-0.990	-0.994	-0.996	-0.999	-1.001	-1.005	-1.006	-1.009	-1.009	-1.011	-1.012	-1.014	-1.014	-1.016	-1.018	-1.018	-1.019	-1.020	-1.020	-1.021	-1.024	-1.024	-1.025	-1.028	-1.029	-1.030	-1.034	-1.036	-1.039	-1.042	-1.045	-1.049	-1.052	-1.056	-1.062	-1.066	-1.072	-1.078	-1.084	-1.090	-1.096	-1.102	-1.111	-1.118	-1.126	-1.135	-1.142	-1.151	-1.160	-1.169	-1.178	-1.188	-1.196	-1.206	-1.215	-1.224	-1.234	-1.242	-1.252	-1.260	-1.270	-1.280	-1.288	-1.296	-1.304	-1.311	-1.319	-1.325	-1.332	-1.338	-1.344	-1.349	-1.352	-1.359	-1.361	-1.365	-1.368	-1.370	-1.371	-1.372	-1.374	-1.374	-1.374	-1.374	-1.371	-1.370	-1.369	-1.366	-1.362	-1.360	-1.356	-1.354	-1.350	-1.345	-1.341	-1.335	-1.330	-1.325	-1.319	-1.314	-1.308	-1.301	-1.296	-1.290	-1.284	-1.279	-1.271	-1.266	-1.260	-1.255	-1.250	-1.244	-1.240	-1.234	-1.229	-1.225	-1.220	-1.216	-1.212	-1.209	-1.205	-1.202	-1.199	-1.195	-1.192	-1.189	-1.186	-1.184	-1.181	-1.178	-1.175	-1.172	-1.170	-1.168	-1.165	-1.162	-1.160	-1.158	-1.154	-1.150	-1.148	-1.144	-1.140	-1.136	-1.132	-1.129	-1.124	-1.120	-1.114	-1.110	-1.104	-1.098	-1.092	-1.085	-1.079	-1.072	-1.066	-1.059	-1.051	-1.042	-1.035	-1.025	-1.018	-1.009	-0.999	-0.990	-0.981	-0.971	-0.961	-0.951	-0.941	-0.931	-0.921	-0.911	-0.901	-0.890	-0.880	-0.870	-0.860	-0.850	-0.840	-0.830	-0.821	-0.811	-0.801	-0.794	-0.784	-0.775	-0.766	-0.759	-0.750	-0.742	-0.735	-0.729	-0.722	-0.716	-0.710	-0.705	-0.699	-0.694	-0.690	-0.685	-0.681	-0.678	-0.674	-0.670	-0.668	-0.665	-0.662	-0.659	-0.658	-0.655	-0.654	-0.652	-0.649	-0.648	-0.646	-0.644	-0.642	-0.640	-0.638	-0.635	-0.632	-0.630	-0.626	-0.622	-0.619	-0.614	-0.610	-0.604	-0.599	-0.592	-0.586	-0.579	-0.570	-0.561	-0.552	-0.542	-0.532	-0.521	-0.509	-0.496	-0.484	-0.469	-0.454	-0.439	-0.424	-0.405	-0.389	-0.371	-0.352	-0.332	-0.314	-0.294	-0.272	-0.251	-0.230	-0.208	-0.185	-0.162	-0.139	-0.116	-0.092	-0.069	-0.045	-0.021	0.002	0.026	0.050	0.075	0.098	0.121	0.144	0.168	0.190	0.214	0.235	0.256	0.279	0.300	0.321	0.341	0.361	0.381	0.400	0.418	0.436	0.454	0.470	0.488	0.504	0.518	0.532	0.548	0.562	0.575	0.589	0.600	0.611	0.622	0.632	0.642	0.652	0.661	0.670	0.678	0.685	0.690	0.698	0.702	0.708	0.712	0.716	0.719	0.721	0.724	0.726	0.726	0.728	0.728	0.726	0.724	0.722	0.720	0.716	0.712	0.708	0.701	0.695	0.689	0.681	0.672	0.664	0.655	0.644	0.632	0.620	0.608	0.594	0.580	0.564	0.549	0.532	0.515	0.496	0.478	0.458	0.438	0.415	0.394	0.370	0.346	0.322	0.298	0.272	0.246	0.220	0.191	0.165	0.136	0.106	0.078	0.049	0.018	-0.012	-0.044	-0.074	-0.106	-0.138	-0.170	-0.201	-0.234	-0.265	-0.299	-0.331	-0.364	-0.396	-0.429	-0.461	-0.492	-0.526	-0.559	-0.590	-0.621	-0.654	-0.685	-0.716	-0.748	-0.778	-0.808	-0.839	-0.869	-0.898	-0.928	-0.955	-0.984	-1.012	-1.041	-1.068	-1.095	-1.121	-1.149	-1.175	-1.201	-1.226	-1.251	-1.278	-1.301	-1.325	-1.349	-1.371	-1.395	-1.419	-1.441	-1.461	-1.485	-1.506	-1.528	-1.548	-1.569	-1.589	-1.609	-1.629	-1.649	-1.669	-1.688	-1.706	-1.725	-1.744	-1.761	-1.780	-1.798	-1.815	-1.832	-1.849	-1.865	-1.882	-1.899	-1.915	-1.930	-1.945	-1.961	-1.976	-1.990	-2.005	-2.019	-2.034	-2.047	-2.060	-2.072	-2.086	-2.099	-2.111	-2.122	-2.134	-2.145	-2.156	-2.166	-2.176	-2.186	-2.195	-2.205	-2.214	-2.222	-2.230	-2.238	-2.245	-2.252	-2.259	-2.265	-2.271	-2.276	-2.282	-2.286	-2.291	-2.295	-2.299	-2.302	-2.306	-2.309	-2.312	-2.315	-2.315	-2.318	-2.320	-2.320	-2.321	-2.322	-2.321	-2.324	-2.324	-2.322	-2.322	-2.322	-2.321	-2.321	-2.320	-2.320	-2.319	-2.318	-2.318	-2.316	-2.314	-2.314	-2.312	-2.312	-2.311	-2.311	-2.311	-2.311	-2.310	-2.310	-2.310	-2.311	-2.311	-2.311	-2.312	-2.314	-2.314	-2.316	-2.318	-2.319	-2.321	-2.325	-2.328	-2.331	-2.334	-2.338	-2.342	-2.348	-2.352	-2.358	-2.362	-2.369	-2.375	-2.382	-2.390	-2.398	-2.405	-2.414	-2.422	-2.431	-2.440	-2.450	-2.460	-2.471	-2.481	-2.492	-2.504	-2.514	-2.526	-2.538	-2.551	-2.562	-2.576	-2.589	-2.601	-2.615	-2.629	-2.641	-2.655	-2.668	-2.682	-2.696	-2.709	-2.722	-2.735	-2.749	-2.761	-2.774	-2.788	-2.799	-2.811	-2.822	-2.834	-2.845	-2.854	-2.864	-2.874	-2.882	-2.890	-2.899	-2.906	-2.912	-2.919	-2.922	-2.928	-2.930	-2.934	-2.935	-2.936	-2.938	-2.938	-2.936	-2.935	-2.931	-2.928	-2.922	-2.918	-2.912	-2.905	-2.898	-2.889	-2.879	-2.870	-2.859	-2.846	-2.835	-2.821	-2.808	-2.794	-2.780	-2.765	-2.749	-2.732	-2.716	-2.701	-2.684	-2.666	-2.649	-2.630	-2.612	-2.595	-2.578	-2.560	-2.542	-2.524	-2.506	-2.489	-2.471	-2.454	-2.439	-2.422	-2.405	-2.389	-2.375	-2.360	-2.345	-2.331	-2.318	-2.304	-2.291	-2.279	-2.266	-2.256	-2.245	-2.235	-2.225	-2.215	-2.208	-2.200	-2.192	-2.185	-2.178	-2.172	-2.166	-2.160	-2.154	-2.150	-2.146	-2.141	-2.136	-2.132	-2.130	-2.126	-2.122	-2.120	-2.118	-2.112	-2.110	-2.106	-2.104	-2.100	-2.096	-2.092	-2.089	-2.084	-2.080	-2.076	-2.071	-2.065	-2.059	-2.054	-2.047	-2.040	-2.034	-2.026	-2.019	-2.010	-2.002	-1.994	-1.984	-1.974	-1.964	-1.954	-1.942	-1.932	-1.920	-1.909	-1.896	-1.884	-1.871	-1.858	-1.844	-1.830	-1.816	-1.801	-1.786	-1.772	-1.756	-1.741	-1.726	-1.711	-1.695	-1.681	-1.665	-1.649	-1.634	-1.618	-1.601	-1.586	-1.570	-1.554	-1.539	-1.522	-1.506	-1.491	-1.475	-1.459	-1.444	-1.429	-1.414	-1.399	-1.382	-1.369	-1.352	-1.338	-1.322	-1.308	-1.294	-1.279	-1.264	-1.250	-1.235	-1.221	-1.206	-1.192	-1.179	-1.165	-1.151	-1.136	-1.124	-1.110	-1.096	-1.082	-1.069	-1.056	-1.042	-1.030	-1.018	-1.005	-0.991	-0.978	-0.965	-0.954	-0.940	-0.928	-0.915	-0.902	-0.890	-0.878	-0.866	-0.854	-0.841	-0.829	-0.818	-0.806	-0.794	-0.782	-0.770	-0.759	-0.748	-0.736	-0.724	-0.714	-0.702	-0.691	-0.680	-0.670	-0.659	-0.649	-0.639	-0.629	-0.619	-0.608	-0.599	-0.589	-0.579	-0.570	-0.560	-0.552	-0.544	-0.535	-0.528	-0.520	-0.512	-0.505	-0.498	-0.491	-0.486	-0.479	-0.474	-0.469	-0.464	-0.459	-0.455	-0.451	-0.448	-0.445	-0.442	-0.441	-0.439	-0.438	-0.436	-0.436	-0.438	-0.438	-0.439	-0.439	-0.441	-0.444	-0.446	-0.449	-0.454	-0.456	-0.461	-0.465	-0.470	-0.475	-0.481	-0.486	-0.492	-0.499	-0.505	-0.512	-0.520	-0.526	-0.534	-0.540	-0.548	-0.555	-0.562	-0.569	-0.578	-0.584	-0.591	-0.599	-0.605	-0.612	-0.619	-0.625	-0.631	-0.636	-0.641	-0.648	-0.652	-0.658	-0.662	-0.666	-0.670	-0.674	-0.675	-0.678	-0.680	-0.681	-0.684	-0.684	-0.684	-0.685	-0.685	-0.684	-0.684	-0.682	-0.681	-0.679	-0.678	-0.675	-0.672	-0.670	-0.666	-0.664	-0.661	-0.658	-0.654	-0.650	-0.646	-0.644	-0.640	-0.636	-0.632	-0.630	-0.626	-0.622	-0.619	-0.618	-0.614	-0.611	-0.609	-0.606	-0.605	-0.602	-0.602	-0.601	-0.600	-0.600	-0.600	-0.600	-0.601	-0.601	-0.604	-0.605	-0.608	-0.610	-0.612	-0.616	-0.620	-0.624	-0.628	-0.634	-0.638	-0.642	-0.649	-0.654	-0.661	-0.668	-0.674	-0.680	-0.688	-0.695	-0.702	-0.710	-0.719	-0.726	-0.734	-0.742	-0.750	-0.760	-0.768	-0.778	-0.786	-0.795	-0.804	-0.814	-0.822	-0.831	-0.842	-0.851	-0.861	-0.871	-0.881	-0.892	-0.901	-0.912	-0.922	-0.934	-0.944	-0.956	-0.966	-0.978	-0.990	-1.001	-1.014	-1.026	-1.039	-1.051	-1.064	-1.078	-1.091	-1.106	-1.119	-1.134	-1.148	-1.164	-1.179	-1.195	-1.211	-1.228	-1.244	-1.260	-1.278	-1.296	-1.314	-1.331	-1.350	-1.369	-1.388	-1.406	-1.426	-1.445	-1.465	-1.485	-1.505	-1.525	-1.545	-1.565	-1.586	-1.606	-1.626	-1.646	-1.668	-1.688	-1.708	-1.728	-1.749	-1.769	-1.789	-1.808	-1.829	-1.848	-1.869	-1.888	-1.908	-1.926	-1.945	-1.964	-1.984	-2.004	-2.021	-2.040	-2.059	-2.078	-2.096	-2.115	-2.134	-2.151	-2.170	-2.188	-2.206	-2.224	-2.242	-2.261	-2.279	-2.296	-2.316	-2.334	-2.352	-2.371	-2.390	-2.410	-2.429	-2.448	-2.468	-2.488	-2.508	-2.528	-2.548	-2.568	-2.589	-2.609	-2.631	-2.651	-2.674	-2.695	-2.718	-2.739	-2.761	-2.784	-2.806	-2.829	-2.852	-2.874	-2.898	-2.920	-2.944	-2.968	-2.991	-3.014	-3.039	-3.062	-3.086	-3.110	-3.134	-3.158	-3.181	-3.205	-3.230	-3.254	-3.279	-3.302	-3.328	-3.352	-3.376	-3.400	-3.425	-3.449	-3.475	-3.499	-3.525	-3.549	-3.574	-3.599	-3.624	-3.650	-3.676	-3.702	-3.729	-3.754	-3.780	-3.806	-3.834	-3.861	-3.888	-3.915	-3.944	-3.971	-4.000	-4.029	-4.056	-4.086	-4.115	-4.145	-4.175	-4.205	-4.235	-4.265	-4.296	-4.326	-4.358	-4.388	-4.420	-4.450	-4.482	-4.514	-4.546	-4.576	-4.609	-4.640	-4.671	-4.702	-4.735	-4.765	-4.796	-4.828	-4.859	-4.889	-4.920	-4.949	-4.979	-5.008	-5.038	-5.066	-5.095	-5.124	-5.151	-5.179	-5.205	-5.231	-5.258	-5.282	-5.309	-5.332	-5.358	-5.381	-5.405	-5.426	-5.449	-5.471	-5.492	-5.514	-5.534	-5.552	-5.572	-5.590	-5.609	-5.628	-5.644	-5.660	-5.676	-5.692	-5.708	-5.722	-5.736	-5.750	-5.764	-5.776	-5.788	-5.800	-5.810	-5.821	-5.831	-5.840	-5.850	-5.859	-5.866	-5.874	-5.881	-5.888	-5.892	-5.898	-5.901	-5.906	-5.910	-5.911	-5.915	-5.916	-5.916	-5.918	-5.918	-5.916	-5.916	-5.912	-5.911	-5.908	-5.904	-5.899	-5.894	-5.888	-5.881	-5.874	-5.868	-5.859	-5.849	-5.840	-5.829	-5.819	-5.808	-5.795	-5.782	-5.770	-5.755	-5.740	-5.725	-5.710	-5.694	-5.678	-5.660	-5.644	-5.625	-5.606	-5.588	-5.569	-5.549	-5.528	-5.508	-5.488	-5.466	-5.444	-5.422	-5.401	-5.379	-5.356	-5.334	-5.311	-5.288	-5.265	-5.241	-5.218	-5.194	-5.170	-5.146	-5.122	-5.099	-5.075	-5.051	-5.028	-5.004	-4.979	-4.955	-4.932	-4.909	-4.885	-4.862	-4.839	-4.815	-4.791	-4.769	-4.746	-4.722	-4.700	-4.678	-4.655	-4.632	-4.611	-4.589	-4.568	-4.545	-4.524	-4.501	-4.481	-4.460	-4.438	-4.418	-4.396	-4.376	-4.355	-4.335	-4.316	-4.295	-4.276	-4.256	-4.236	-4.216	-4.198	-4.178	-4.159	-4.139	-4.119	-4.100	-4.080	-4.062	-4.043	-4.024	-4.005	-3.986	-3.968	-3.949	-3.930	-3.911	-3.892	-3.874	-3.855	-3.838	-3.819	-3.800	-3.781	-3.764	-3.745	-3.728	-3.709	-3.691	-3.672	-3.655	-3.638	-3.619	-3.602	-3.584	-3.566	-3.549	-3.531	-3.512	-3.495	-3.478	-3.461	-3.442	-3.426	-3.409	-3.391	-3.374	-3.356	-3.339	-3.322	-3.305	-3.288	-3.270	-3.252	-3.236	-3.219	-3.201	-3.184	-3.168	-3.150	-3.132	-3.116	-3.099	-3.082	-3.066	-3.049	-3.032	-3.016	-3.000	-2.984	-2.968	-2.951	-2.936	-2.921	-2.906	-2.890	-2.875	-2.860	-2.846	-2.832	-2.819	-2.805	-2.792	-2.779	-2.768	-2.755	-2.744	-2.732	-2.721	-2.711	-2.701	-2.691	-2.684	-2.674	-2.666	-2.659	-2.652	-2.645	-2.639	-2.634	-2.629	-2.622	-2.618	-2.614	-2.610	-2.606	-2.602	-2.600	-2.598	-2.595	-2.592	-2.591	-2.589	-2.589	-2.586	-2.585	-2.585	-2.584	-2.582	-2.582	-2.581	-2.580	-2.579	-2.579	-2.576	-2.576	-2.574	-2.572	-2.571	-2.570	-2.568	-2.565	-2.562	-2.560	-2.556	-2.552	-2.549	-2.545	-2.539	-2.535	-2.529	-2.524	-2.519	-2.512	-2.505	-2.498	-2.491	-2.482	-2.475	-2.466	-2.458	-2.449	-2.439	-2.430	-2.419	-2.409	-2.398	-2.386	-2.375	-2.362	-2.351	-2.339	-2.326	-2.314	-2.299	-2.286	-2.272	-2.258	-2.244	-2.229	-2.215	-2.199	-2.184	-2.168	-2.151	-2.135	-2.119	-2.102	-2.086	-2.069	-2.051	-2.035	-2.016	-2.000	-1.981	-1.964	-1.945	-1.928	-1.909	-1.890	-1.871	-1.854	-1.835	-1.816	-1.799	-1.780	-1.761	-1.742	-1.725	-1.706	-1.689	-1.671	-1.652	-1.636	-1.619	-1.601	-1.584	-1.568	-1.552	-1.536	-1.520	-1.505	-1.490	-1.476	-1.462	-1.449	-1.436	-1.424	-1.412	-1.400	-1.390	-1.379	-1.370	-1.360	-1.351	-1.345	-1.336	-1.329	-1.324	-1.318	-1.312	-1.308	-1.304	-1.300	-1.298	-1.295	-1.292	-1.291	-1.291	-1.290	-1.290	-1.290	-1.290	-1.290	-1.291	-1.292	-1.295	-1.296	-1.299	-1.301	-1.304	-1.305	-1.308	-1.310	-1.312	-1.316	-1.318	-1.320	-1.322	-1.325	-1.326	-1.328	-1.330	-1.331	-1.332	-1.332	-1.332	-1.334	-1.334	-1.332	-1.332	-1.331	-1.330	-1.329	-1.326	-1.324	-1.321	-1.318	-1.315	-1.311	-1.308	-1.304	-1.299	-1.295	-1.289	-1.285	-1.280	-1.274	-1.269	-1.262	-1.258	-1.251	-1.246	-1.241	-1.234	-1.229	-1.224	-1.218	-1.214	-1.208	-1.202	-1.198	-1.194	-1.188	-1.184	-1.179	-1.176	-1.172	-1.169	-1.166	-1.162	-1.160	-1.158	-1.156	-1.154	-1.151	-1.150	-1.150	-1.148	-1.148	-1.148	-1.146	-1.146	-1.146	-1.146	-1.146	-1.146	-1.148	-1.146	-1.146	-1.146	-1.146	-1.146	-1.146	-1.146	-1.145	-1.145	-1.144	-1.142	-1.140	-1.139	-1.136	-1.134	-1.131	-1.129	-1.125	-1.121	-1.116	-1.112	-1.108	-1.104	-1.098	-1.091	-1.086	-1.080	-1.074	-1.068	-1.060	-1.054	-1.045	-1.039	-1.031	-1.024	-1.015	-1.008	-1.000	-0.994	-0.986	-0.979	-0.972	-0.965	-0.959	-0.952	-0.948	-0.942	-0.938	-0.934	-0.930	-0.926	-0.924	-0.924	-0.922	-0.922	-0.922	-0.924	-0.926	-0.930	-0.934	-0.939	-0.944	-0.951	-0.960	-0.969	-0.978	-0.989	-1.000	-1.012	-1.026	-1.041	-1.056	-1.072	-1.090	-1.108	-1.126	-1.146	-1.166	-1.188	-1.210	-1.231	-1.254	-1.278	-1.302	-1.326	-1.351	-1.376	-1.401	-1.426	-1.451	-1.478	-1.502	-1.528	-1.554	-1.579	-1.604	-1.629	-1.654	-1.678	-1.701	-1.725	-1.748	-1.770	-1.791	-1.811	-1.832	-1.852	-1.871	-1.890	-1.908	-1.924	-1.940	-1.955	-1.970	-1.984	-1.996	-2.009	-2.020	-2.031	-2.041	-2.051	-2.060	-2.068	-2.075	-2.082	-2.089	-2.095	-2.100	-2.106	-2.111	-2.115	-2.119	-2.124	-2.128	-2.130	-2.134	-2.138	-2.140	-2.144	-2.146	-2.150	-2.152	-2.155	-2.160	-2.164	-2.166	-2.171	-2.175	-2.180	-2.184	-2.190	-2.195	-2.200	-2.208	-2.214	-2.220	-2.226	-2.234	-2.241	-2.250	-2.256	-2.265	-2.274	-2.282	-2.291	-2.300	-2.309	-2.319	-2.329	-2.338	-2.348	-2.358	-2.366	-2.376	-2.386	-2.395	-2.405	-2.414	-2.422	-2.431	-2.441	-2.449	-2.456	-2.465	-2.472	-2.480	-2.485	-2.491	-2.498	-2.504	-2.509	-2.512	-2.518	-2.521	-2.524	-2.526	-2.528	-2.530	-2.531	-2.531	-2.531	-2.530	-2.529	-2.528	-2.526	-2.524	-2.521	-2.516	-2.512	-2.508	-2.502	-2.498	-2.492	-2.485	-2.479	-2.471	-2.464	-2.456	-2.448	-2.439	-2.431	-2.421	-2.412	-2.404	-2.394	-2.385	-2.375	-2.364	-2.355	-2.346	-2.336	-2.326	-2.318	-2.308	-2.299	-2.290	-2.282	-2.274	-2.265	-2.258	-2.250	-2.241	-2.235	-2.229	-2.221	-2.215	-2.210	-2.205	-2.200	-2.195	-2.191	-2.188	-2.185	-2.182	-2.180	-2.179	-2.176	-2.175	-2.175	-2.175	-2.174	-2.175	-2.175	-2.178	-2.178	-2.180	-2.180	-2.184	-2.185	-2.188	-2.189	-2.191	-2.194	-2.196	-2.199	-2.201	-2.202	-2.205	-2.206	-2.209	-2.210	-2.211	-2.212	-2.212	-2.214	-2.214	-2.212	-2.212	-2.211	-2.210	-2.209	-2.205	-2.204	-2.200	-2.196	-2.191	-2.186	-2.181	-2.175	-2.168	-2.161	-2.152	-2.144	-2.135	-2.126	-2.116	-2.106	-2.096	-2.085	-2.072	-2.060	-2.047	-2.035	-2.020	-2.006	-1.991	-1.978	-1.961	-1.945	-1.929	-1.912	-1.896	-1.880	-1.861	-1.844	-1.825	-1.808	-1.789	-1.769	-1.750	-1.731	-1.710	-1.690	-1.671	-1.650	-1.630	-1.609	-1.588	-1.568	-1.546	-1.524	-1.504	-1.481	-1.459	-1.439	-1.416	-1.394	-1.372	-1.350	-1.328	-1.306	-1.284	-1.261	-1.240	-1.218	-1.195	-1.174	-1.151	-1.130	-1.109	-1.088	-1.068	-1.045	-1.025	-1.005	-0.985	-0.965	-0.946	-0.928	-0.909	-0.890	-0.872	-0.854	-0.838	-0.820	-0.805	-0.790	-0.774	-0.760	-0.745	-0.731	-0.719	-0.706	-0.695	-0.684	-0.672	-0.662	-0.652	-0.645	-0.636	-0.628	-0.620	-0.612	-0.606	-0.601	-0.595	-0.590	-0.585	-0.581	-0.576	-0.572	-0.570	-0.568	-0.564	-0.561	-0.560	-0.556	-0.555	-0.552	-0.551	-0.549	-0.546	-0.545	-0.542	-0.541	-0.539	-0.536	-0.534	-0.531	-0.529	-0.525	-0.522	-0.519	-0.515	-0.510	-0.506	-0.501	-0.496	-0.491	-0.484	-0.478	-0.471	-0.464	-0.458	-0.450	-0.441	-0.431	-0.424	-0.415	-0.405	-0.396	-0.386	-0.375	-0.365	-0.355	-0.344	-0.332	-0.321	-0.310	-0.299	-0.286	-0.275	-0.264	-0.252	-0.240	-0.229	-0.218	-0.206	-0.195	-0.184	-0.174	-0.162	-0.151	-0.142	-0.132	-0.124	-0.114	-0.106	-0.098	-0.089	-0.081	-0.075	-0.068	-0.061	-0.056	-0.050	-0.045	-0.040	-0.038	-0.032	-0.029	-0.026	-0.025	-0.022	-0.020	-0.019	-0.018	-0.018	-0.018	-0.018	-0.018	-0.019	-0.019	-0.020	-0.021	-0.022	-0.025	-0.028	-0.029	-0.031	-0.034	-0.036	-0.039	-0.041	-0.044	-0.048	-0.050	-0.052	-0.056	-0.059	-0.062	-0.065	-0.068	-0.070	-0.072	-0.076	-0.079	-0.080	-0.084	-0.085	-0.088	-0.090	-0.092	-0.094	-0.096	-0.098	-0.100	-0.101	-0.102	-0.104	-0.108	-0.109	-0.111	-0.111	-0.114	-0.116	-0.119	-0.120	-0.124	-0.125	-0.128	-0.130	-0.134	-0.138	-0.141	-0.145	-0.149	-0.154	-0.158	-0.164	-0.170	-0.175	-0.181	-0.188	-0.195	-0.202	-0.211	-0.220	-0.229	-0.239	-0.249	-0.259	-0.270	-0.281	-0.295	-0.306	-0.320	-0.334	-0.346	-0.361	-0.376	-0.391	-0.408	-0.424	-0.440	-0.458	-0.475	-0.492	-0.512	-0.530	-0.550	-0.569	-0.589	-0.609	-0.629	-0.650	-0.670	-0.691	-0.712	-0.732	-0.755	-0.776	-0.799	-0.819	-0.841	-0.864	-0.885	-0.908	-0.929	-0.950	-0.972	-0.994	-1.016	-1.038	-1.058	-1.080	-1.101	-1.121	-1.142	-1.164	-1.184	-1.204	-1.224	-1.244	-1.264	-1.282	-1.301	-1.320	-1.339	-1.358	-1.376	-1.395	-1.412	-1.430	-1.446	-1.464	-1.481	-1.499	-1.514	-1.531	-1.546	-1.562	-1.579	-1.594	-1.609	-1.625	-1.639	-1.654	-1.669	-1.682	-1.698	-1.711	-1.725	-1.739	-1.751	-1.765	-1.779	-1.791	-1.805	-1.819	-1.832	-1.845	-1.859	-1.871	-1.885	-1.898	-1.910	-1.922	-1.935	-1.949	-1.961	-1.974	-1.988	-2.001	-2.013	-2.026	-2.039	-2.052	-2.065	-2.080	-2.092	-2.106	-2.120	-2.132	-2.148	-2.161	-2.175	-2.189	-2.202	-2.216	-2.230	-2.245	-2.259	-2.274	-2.286	-2.301	-2.315	-2.329	-2.342	-2.356	-2.370	-2.384	-2.396	-2.410	-2.422	-2.435	-2.448	-2.459	-2.471	-2.482	-2.492	-2.502	-2.512	-2.521	-2.531	-2.540	-2.546	-2.554	-2.560	-2.566	-2.570	-2.575	-2.578	-2.581	-2.584	-2.585	-2.584	-2.584	-2.582	-2.579	-2.575	-2.570	-2.565	-2.560	-2.552	-2.545	-2.536	-2.526	-2.516	-2.505	-2.494	-2.481	-2.468	-2.454	-2.439	-2.422	-2.408	-2.391	-2.374	-2.355	-2.339	-2.319	-2.301	-2.282	-2.262	-2.242	-2.222	-2.204	-2.182	-2.162	-2.142	-2.122	-2.102	-2.082	-2.064	-2.045	-2.025	-2.006	-1.988	-1.970	-1.952	-1.934	-1.918	-1.900	-1.885	-1.870	-1.854	-1.839	-1.826	-1.812	-1.799	-1.788	-1.776	-1.765	-1.756	-1.746	-1.738	-1.729	-1.721	-1.715	-1.709	-1.702	-1.699	-1.695	-1.691	-1.688	-1.685	-1.684	-1.682	-1.684	-1.684	-1.685	-1.686	-1.688	-1.690	-1.691	-1.695	-1.700	-1.704	-1.708	-1.714	-1.720	-1.725	-1.731	-1.738	-1.745	-1.752	-1.759	-1.768	-1.775	-1.784	-1.791	-1.799	-1.809	-1.816	-1.825	-1.834	-1.842	-1.851	-1.859	-1.868	-1.876	-1.885	-1.892	-1.900	-1.908	-1.915	-1.924	-1.931	-1.936	-1.944	-1.950	-1.955	-1.961	-1.968	-1.972	-1.976	-1.981	-1.985	-1.989	-1.991	-1.996	-1.998	-2.000	-2.001	-2.002	-2.004	-2.005	-2.006	-2.006	-2.006	-2.006	-2.005	-2.004	-2.002	-2.002	-2.000	-1.998	-1.996	-1.994	-1.991	-1.989	-1.986	-1.984	-1.980	-1.976	-1.975	-1.971	-1.968	-1.965	-1.961	-1.958	-1.954	-1.950	-1.949	-1.945	-1.942	-1.938	-1.935	-1.932	-1.929	-1.926	-1.922	-1.920	-1.918	-1.915	-1.911	-1.910	-1.908	-1.905	-1.904	-1.901	-1.900	-1.899	-1.896	-1.895	-1.894	-1.892	-1.892	-1.891	-1.891	-1.891	-1.890	-1.891	-1.890	-1.891	-1.891	-1.892	-1.892	-1.894	-1.895	-1.896	-1.898	-1.900	-1.901	-1.902	-1.905	-1.906	-1.909	-1.911	-1.912	-1.916	-1.919	-1.921	-1.924	-1.928	-1.930	-1.934	-1.936	-1.940	-1.942	-1.946	-1.950	-1.954	-1.958	-1.961	-1.964	-1.968	-1.970	-1.974	-1.978	-1.981	-1.984	-1.988	-1.990	-1.994	-1.998	-2.000	-2.004	-2.005	-2.009	-2.011	-2.015	-2.016	-2.020	-2.021	-2.024	-2.026	-2.029	-2.031	-2.034	-2.035	-2.038	-2.040	-2.042	-2.044	-2.046	-2.047	-2.049	-2.051	-2.052	-2.054	-2.056	-2.056	-2.059	-2.060	-2.061	-2.061	-2.061	-2.064	-2.062	-2.064	-2.064	-2.064	-2.065	-2.064	-2.064	-2.064	-2.064	-2.062	-2.061	-2.060	-2.059	-2.056	-2.055	-2.052	-2.051	-2.049	-2.046	-2.044	-2.040	-2.036	-2.034	-2.030	-2.025	-2.020	-2.015	-2.011	-2.005	-2.001	-1.996	-1.989	-1.984	-1.978	-1.971	-1.965	-1.958	-1.951	-1.944	-1.938	-1.929	-1.921	-1.914	-1.906	-1.899	-1.891	-1.882	-1.875	-1.866	-1.858	-1.850	-1.840	-1.832	-1.822	-1.814	-1.805	-1.796	-1.788	-1.779	-1.769	-1.760	-1.750	-1.741	-1.731	-1.721	-1.712	-1.701	-1.691	-1.681	-1.670	-1.661	-1.650	-1.639	-1.629	-1.619	-1.606	-1.596	-1.585	-1.574	-1.562	-1.550	-1.539	-1.528	-1.516	-1.504	-1.492	-1.480	-1.469	-1.456	-1.444	-1.432	-1.421	-1.410	-1.398	-1.385	-1.372	-1.361	-1.350	-1.339	-1.326	-1.315	-1.305	-1.292	-1.281	-1.271	-1.260	-1.250	-1.239	-1.230	-1.219	-1.209	-1.199	-1.190	-1.180	-1.171	-1.162	-1.152	-1.144	-1.136	-1.128	-1.118	-1.109	-1.101	-1.094	-1.085	-1.076	-1.069	-1.059	-1.051	-1.042	-1.034	-1.025	-1.016	-1.006	-0.998	-0.989	-0.980	-0.970	-0.959	-0.949	-0.939	-0.928	-0.918	-0.905	-0.895	-0.884	-0.871	-0.860	-0.846	-0.835	-0.821	-0.809	-0.796	-0.782	-0.769	-0.756	-0.742	-0.729	-0.714	-0.701	-0.688	-0.675	-0.660	-0.648	-0.634	-0.621	-0.609	-0.596	-0.584	-0.572	-0.560	-0.549	-0.539	-0.528	-0.518	-0.509	-0.500	-0.491	-0.482	-0.475	-0.468	-0.460	-0.454	-0.448	-0.442	-0.436	-0.431	-0.428	-0.424	-0.421	-0.418	-0.415	-0.411	-0.409	-0.406	-0.404	-0.402	-0.400	-0.399	-0.396	-0.394	-0.391	-0.390	-0.388	-0.385	-0.382	-0.380	-0.376	-0.372	-0.370	-0.365	-0.360	-0.355	-0.349	-0.344	-0.338	-0.330	-0.322	-0.315	-0.305	-0.298	-0.289	-0.278	-0.266	-0.256	-0.245	-0.232	-0.220	-0.208	-0.195	-0.182	-0.168	-0.154	-0.139	-0.125	-0.110	-0.095	-0.081	-0.065	-0.051	-0.035	-0.020	-0.005	0.010	0.024	0.039	0.054	0.068	0.082	0.095	0.109	0.121	0.134	0.146	0.158	0.170	0.181	0.190	0.201	0.211	0.220	0.230	0.238	0.246	0.252	0.260	0.266	0.272	0.280	0.285	0.290	0.295	0.300	0.304	0.309	0.312	0.316	0.319	0.321	0.325	0.328	0.330	0.332	0.334	0.336	0.339	0.341	0.342	0.344	0.348	0.348	0.350	0.351	0.354	0.356	0.358	0.359	0.361	0.362	0.365	0.368	0.369	0.371	0.374	0.375	0.378	0.379	0.382	0.385	0.386	0.389	0.391	0.394	0.396	0.398	0.399	0.401	0.404	0.405	0.408	0.409	0.411	0.412	0.414	0.415	0.416	0.418	0.419	0.419	0.419	0.420	0.420	0.420	0.419	0.419	0.418	0.416	0.415	0.414	0.414	0.411	0.409	0.406	0.404	0.400	0.398	0.394	0.390	0.386	0.382	0.378	0.372	0.368	0.362	0.356	0.350	0.344	0.336	0.330	0.322	0.316	0.309	0.300	0.291	0.284	0.275	0.266	0.258	0.249	0.239	0.230	0.220	0.210	0.201	0.191	0.181	0.172	0.162	0.152	0.142	0.134	0.124	0.114	0.106	0.096	0.088	0.079	0.070	0.062	0.054	0.046	0.039	0.032	0.025	0.019	0.014	0.006	0.001	-0.002	-0.008	-0.012	-0.015	-0.019	-0.022	-0.024	-0.028	-0.029	-0.030	-0.030	-0.032	-0.031	-0.031	-0.031	-0.030	-0.029	-0.028	-0.025	-0.024	-0.022	-0.019	-0.016	-0.012	-0.010	-0.006	-0.002	0.000	0.004	0.009	0.011	0.014	0.018	0.021	0.025	0.028	0.030	0.032	0.035	0.038	0.039	0.040	0.041	0.042	0.042	0.041	0.040	0.040	0.038	0.035	0.031	0.029	0.025	0.020	0.015	0.008	0.001	-0.005	-0.014	-0.022	-0.031	-0.041	-0.051	-0.064	-0.074	-0.086	-0.099	-0.112	-0.125	-0.140	-0.154	-0.169	-0.185	-0.201	-0.218	-0.234	-0.251	-0.268	-0.285	-0.304	-0.321	-0.339	-0.358	-0.375	-0.394	-0.412	-0.430	-0.449	-0.465	-0.482	-0.501	-0.519	-0.536	-0.552	-0.569	-0.585	-0.600	-0.616	-0.629	-0.644	-0.658	-0.671	-0.685	-0.698	-0.709	-0.720	-0.731	-0.741	-0.751	-0.760	-0.769	-0.778	-0.785	-0.792	-0.798	-0.804	-0.810	-0.815	-0.819	-0.824	-0.829	-0.831	-0.836	-0.839	-0.841	-0.844	-0.846	-0.848	-0.850	-0.852	-0.855	-0.856	-0.858	-0.860	-0.861	-0.864	-0.865	-0.868	-0.870	-0.874	-0.876	-0.880	-0.884	-0.888	-0.891	-0.896	-0.901	-0.906	-0.912	-0.918	-0.924	-0.931	-0.939	-0.946	-0.954	-0.962	-0.970	-0.980	-0.989	-0.999	-1.010	-1.019	-1.030	-1.040	-1.052	-1.062	-1.074	-1.086	-1.096	-1.108	-1.120	-1.130	-1.142	-1.152	-1.164	-1.174	-1.185	-1.194	-1.205	-1.214	-1.224	-1.232	-1.240	-1.248	-1.256	-1.262	-1.269	-1.275	-1.280	-1.285	-1.290	-1.294	-1.296	-1.300	-1.302	-1.304	-1.305	-1.305	-1.306	-1.305	-1.305	-1.304	-1.301	-1.300	-1.298	-1.294	-1.291	-1.289	-1.285	-1.280	-1.278	-1.272	-1.269	-1.264	-1.259	-1.255	-1.249	-1.245	-1.240	-1.235	-1.230	-1.226	-1.222	-1.218	-1.214	-1.210	-1.206	-1.202	-1.200	-1.196	-1.194	-1.191	-1.189	-1.188	-1.185	-1.184	-1.182	-1.181	-1.181	-1.180	-1.179	-1.179	-1.179	-1.179	-1.179	-1.179	-1.179	-1.179	-1.180	-1.180	-1.179	-1.180	-1.180	-1.179	-1.180	-1.179	-1.179	-1.179	-1.178	-1.176	-1.175	-1.174	-1.172	-1.170	-1.168	-1.164	-1.160	-1.156	-1.152	-1.149	-1.145	-1.140	-1.135	-1.129	-1.124	-1.118	-1.110	-1.102	-1.095	-1.088	-1.080	-1.071	-1.062	-1.054	-1.045	-1.035	-1.025	-1.015	-1.005	-0.995	-0.985	-0.975	-0.964	-0.954	-0.944	-0.934	-0.924	-0.912	-0.904	-0.894	-0.884	-0.875	-0.865	-0.856	-0.848	-0.839	-0.830	-0.821	-0.814	-0.806	-0.799	-0.791	-0.786	-0.779	-0.774	-0.768	-0.762	-0.758	-0.754	-0.750	-0.745	-0.742	-0.739	-0.735	-0.731	-0.729	-0.726	-0.724	-0.720	-0.719	-0.716	-0.714	-0.711	-0.708	-0.706	-0.704	-0.700	-0.696	-0.692	-0.689	-0.684	-0.680	-0.674	-0.669	-0.664	-0.656	-0.649	-0.641	-0.634	-0.626	-0.615	-0.606	-0.596	-0.585	-0.572	-0.560	-0.546	-0.534	-0.519	-0.504	-0.489	-0.472	-0.456	-0.438	-0.420	-0.401	-0.382	-0.364	-0.344	-0.322	-0.302	-0.281	-0.260	-0.239	-0.218	-0.196	-0.174	-0.150	-0.129	-0.106	-0.084	-0.061	-0.039	-0.016	0.006	0.028	0.050	0.071	0.092	0.114	0.135	0.155	0.175	0.195	0.215	0.234	0.254	0.271	0.290	0.309	0.325	0.342	0.359	0.375	0.392	0.408	0.422	0.438	0.452	0.468	0.481	0.495	0.509	0.521	0.535	0.546	0.559	0.571	0.582	0.592	0.604	0.615	0.625	0.635	0.645	0.654	0.664	0.671	0.680	0.688	0.695	0.701	0.709	0.715	0.721	0.725	0.730	0.735	0.739	0.741	0.744	0.746	0.746	0.748	0.748	0.745	0.745	0.742	0.739	0.735	0.730	0.724	0.718	0.710	0.701	0.692	0.681	0.671	0.659	0.645	0.631	0.618	0.601	0.584	0.566	0.548	0.529	0.509	0.488	0.466	0.442	0.419	0.395	0.370	0.344	0.319	0.291	0.265	0.238	0.208	0.179	0.150	0.120	0.091	0.060	0.030	0.000	-0.031	-0.062	-0.092	-0.124	-0.155	-0.186	-0.216	-0.248	-0.279	-0.309	-0.339	-0.370	-0.400	-0.430	-0.460	-0.489	-0.518	-0.548	-0.575	-0.604	-0.632	-0.661	-0.689	-0.715	-0.744	-0.769	-0.796	-0.822	-0.848	-0.874	-0.900	-0.925	-0.951	-0.976	-1.000	-1.026	-1.050	-1.075	-1.099	-1.124	-1.148	-1.171	-1.195	-1.219	-1.244	-1.266	-1.289	-1.314	-1.336	-1.360	-1.384	-1.408	-1.430	-1.452	-1.476	-1.500	-1.522	-1.546	-1.568	-1.590	-1.612	-1.635	-1.656	-1.679	-1.700	-1.721	-1.742	-1.762	-1.784	-1.804	-1.824	-1.844	-1.862	-1.881	-1.899	-1.918	-1.935	-1.951	-1.968	-1.984	-2.000	-2.014	-2.029	-2.042	-2.055	-2.069	-2.080	-2.092	-2.104	-2.114	-2.124	-2.134	-2.142	-2.150	-2.158	-2.165	-2.171	-2.178	-2.182	-2.189	-2.194	-2.198	-2.201	-2.204	-2.208	-2.210	-2.211	-2.214	-2.214	-2.216	-2.216	-2.218	-2.218	-2.219	-2.219	-2.219	-2.218	-2.218	-2.216	-2.216	-2.216	-2.215	-2.214	-2.215	-2.214	-2.212	-2.212	-2.214	-2.214	-2.214	-2.214	-2.215	-2.215	-2.216	-2.219	-2.219	-2.221	-2.225	-2.228	-2.230	-2.234	-2.236	-2.241	-2.245	-2.249	-2.254	-2.259	-2.265	-2.271	-2.278	-2.284	-2.291	-2.299	-2.306	-2.314	-2.324	-2.332	-2.340	-2.350	-2.360	-2.370	-2.381	-2.392	-2.401	-2.414	-2.426	-2.436	-2.449	-2.462	-2.475	-2.488	-2.500	-2.512	-2.526	-2.539	-2.552	-2.565	-2.579	-2.592	-2.606	-2.620	-2.634	-2.648	-2.662	-2.675	-2.689	-2.702	-2.716	-2.729	-2.744	-2.756	-2.770	-2.782	-2.796	-2.808	-2.821	-2.832	-2.844	-2.856	-2.866	-2.878	-2.888	-2.899	-2.908	-2.918	-2.925	-2.935	-2.942	-2.950	-2.955	-2.961	-2.968	-2.974	-2.978	-2.981	-2.985	-2.988	-2.989	-2.990	-2.991	-2.990	-2.990	-2.989	-2.986	-2.982	-2.980	-2.974	-2.970	-2.964	-2.956	-2.949	-2.941	-2.932	-2.922	-2.912	-2.901	-2.890	-2.879	-2.866	-2.852	-2.839	-2.826	-2.811	-2.796	-2.781	-2.765	-2.749	-2.734	-2.718	-2.700	-2.684	-2.668	-2.650	-2.632	-2.616	-2.599	-2.582	-2.566	-2.549	-2.532	-2.516	-2.500	-2.485	-2.470	-2.454	-2.440	-2.425	-2.411	-2.398	-2.384	-2.370	-2.359	-2.346	-2.335	-2.324	-2.312	-2.302	-2.292	-2.284	-2.275	-2.265	-2.258	-2.249	-2.241	-2.235	-2.228	-2.220	-2.214	-2.208	-2.202	-2.196	-2.190	-2.184	-2.179	-2.174	-2.168	-2.162	-2.158	-2.151	-2.145	-2.140	-2.132	-2.126	-2.119	-2.112	-2.105	-2.099	-2.091	-2.082	-2.072	-2.064	-2.055	-2.045	-2.035	-2.024	-2.013	-2.002	-1.990	-1.979	-1.965	-1.952	-1.939	-1.925	-1.911	-1.896	-1.881	-1.865	-1.850	-1.834	-1.819	-1.801	-1.784	-1.768	-1.750	-1.734	-1.716	-1.698	-1.680	-1.662	-1.644	-1.626	-1.608	-1.590	-1.571	-1.554	-1.535	-1.518	-1.500	-1.481	-1.465	-1.448	-1.430	-1.414	-1.396	-1.379	-1.362	-1.346	-1.331	-1.315	-1.299	-1.284	-1.268	-1.254	-1.239	-1.224	-1.210	-1.196	-1.182	-1.168	-1.155	-1.141	-1.129	-1.115	-1.102	-1.090	-1.079	-1.066	-1.054	-1.044	-1.030	-1.020	-1.008	-0.996	-0.985	-0.975	-0.962	-0.952	-0.941	-0.931	-0.920	-0.910	-0.899	-0.889	-0.879	-0.868	-0.858	-0.849	-0.838	-0.828	-0.816	-0.806	-0.798	-0.786	-0.778	-0.768	-0.756	-0.748	-0.738	-0.728	-0.718	-0.709	-0.698	-0.689	-0.679	-0.670	-0.660	-0.650	-0.640	-0.631	-0.621	-0.614	-0.605	-0.595	-0.586	-0.578	-0.569	-0.560	-0.552	-0.544	-0.536	-0.528	-0.521	-0.512	-0.505	-0.499	-0.492	-0.486	-0.480	-0.474	-0.469	-0.464	-0.458	-0.454	-0.449	-0.446	-0.441	-0.438	-0.436	-0.434	-0.431	-0.430	-0.429	-0.429	-0.428	-0.428	-0.429	-0.429	-0.431	-0.432	-0.435	-0.436	-0.440	-0.444	-0.448	-0.451	-0.455	-0.460	-0.464	-0.470	-0.475	-0.481	-0.488	-0.494	-0.500	-0.506	-0.512	-0.521	-0.528	-0.534	-0.540	-0.549	-0.555	-0.562	-0.568	-0.575	-0.581	-0.588	-0.594	-0.600	-0.606	-0.611	-0.618	-0.621	-0.626	-0.630	-0.635	-0.638	-0.641	-0.645	-0.646	-0.649	-0.651	-0.652	-0.652	-0.652	-0.654	-0.652	-0.654	-0.652	-0.651	-0.650	-0.649	-0.645	-0.644	-0.641	-0.639	-0.636	-0.632	-0.630	-0.626	-0.624	-0.620	-0.618	-0.615	-0.612	-0.609	-0.606	-0.604	-0.601	-0.599	-0.598	-0.595	-0.594	-0.592	-0.590	-0.590	-0.589	-0.589	-0.589	-0.590	-0.590	-0.591	-0.592	-0.595	-0.596	-0.600	-0.604	-0.608	-0.610	-0.612	-0.619	-0.622	-0.628	-0.634	-0.639	-0.645	-0.651	-0.656	-0.662	-0.670	-0.676	-0.682	-0.690	-0.696	-0.704	-0.711	-0.718	-0.725	-0.732	-0.739	-0.746	-0.754	-0.760	-0.768	-0.775	-0.782	-0.790	-0.796	-0.804	-0.810	-0.818	-0.824	-0.831	-0.839	-0.846	-0.854	-0.860	-0.868	-0.876	-0.882	-0.891	-0.899	-0.908	-0.916	-0.924	-0.932	-0.942	-0.951	-0.961	-0.971	-0.982	-0.994	-1.005	-1.016	-1.029	-1.041	-1.054	-1.068	-1.081	-1.096	-1.111	-1.125	-1.141	-1.158	-1.174	-1.191	-1.209	-1.226	-1.244	-1.262	-1.281	-1.301	-1.320	-1.340	-1.360	-1.381	-1.400	-1.421	-1.442	-1.464	-1.484	-1.505	-1.526	-1.546	-1.568	-1.589	-1.609	-1.630	-1.651	-1.672	-1.691	-1.712	-1.732	-1.752	-1.772	-1.791	-1.811	-1.830	-1.850	-1.869	-1.888	-1.905	-1.924	-1.941	-1.960	-1.979	-1.996	-2.015	-2.033	-2.050	-2.068	-2.085	-2.102	-2.120	-2.138	-2.156	-2.174	-2.192	-2.210	-2.229	-2.248	-2.266	-2.285	-2.304	-2.322	-2.344	-2.362	-2.382	-2.404	-2.424	-2.445	-2.468	-2.489	-2.511	-2.534	-2.556	-2.579	-2.602	-2.625	-2.649	-2.672	-2.698	-2.720	-2.745	-2.770	-2.794	-2.819	-2.844	-2.868	-2.892	-2.918	-2.942	-2.968	-2.992	-3.018	-3.041	-3.065	-3.089	-3.114	-3.138	-3.161	-3.186	-3.209	-3.232	-3.255	-3.278	-3.300	-3.322	-3.345	-3.369	-3.389	-3.411	-3.434	-3.454	-3.476	-3.498	-3.519	-3.539	-3.560	-3.581	-3.602	-3.622	-3.644	-3.665	-3.686	-3.708	-3.729	-3.751	-3.772	-3.795	-3.816	-3.839	-3.861	-3.884	-3.908	-3.931	-3.955	-3.979	-4.003	-4.026	-4.051	-4.077	-4.102	-4.129	-4.155	-4.181	-4.209	-4.235	-4.262	-4.290	-4.318	-4.346	-4.375	-4.404	-4.432	-4.461	-4.491	-4.520	-4.549	-4.579	-4.609	-4.639	-4.669	-4.699	-4.730	-4.759	-4.789	-4.818	-4.848	-4.878	-4.908	-4.936	-4.966	-4.995	-5.022	-5.052	-5.080	-5.110	-5.138	-5.164	-5.192	-5.219	-5.245	-5.272	-5.298	-5.324	-5.349	-5.374	-5.398	-5.422	-5.446	-5.469	-5.491	-5.515	-5.536	-5.558	-5.579	-5.599	-5.620	-5.638	-5.656	-5.675	-5.692	-5.710	-5.726	-5.742	-5.758	-5.772	-5.786	-5.800	-5.812	-5.825	-5.836	-5.848	-5.858	-5.866	-5.875	-5.884	-5.890	-5.898	-5.902	-5.909	-5.912	-5.916	-5.919	-5.921	-5.922	-5.924	-5.924	-5.924	-5.922	-5.919	-5.918	-5.912	-5.909	-5.904	-5.899	-5.891	-5.885	-5.878	-5.869	-5.860	-5.851	-5.841	-5.830	-5.819	-5.806	-5.794	-5.780	-5.768	-5.754	-5.739	-5.722	-5.708	-5.692	-5.675	-5.659	-5.642	-5.624	-5.605	-5.588	-5.569	-5.549	-5.530	-5.510	-5.491	-5.470	-5.450	-5.429	-5.406	-5.386	-5.365	-5.344	-5.321	-5.300	-5.278	-5.254	-5.231	-5.209	-5.186	-5.164	-5.140	-5.116	-5.094	-5.070	-5.046	-5.024	-5.000	-4.976	-4.952	-4.929	-4.905	-4.881	-4.856	-4.832	-4.810	-4.785	-4.762	-4.739	-4.715	-4.690	-4.668	-4.645	-4.621	-4.599	-4.574	-4.551	-4.530	-4.506	-4.484	-4.461	-4.440	-4.418	-4.396	-4.374	-4.352	-4.331	-4.310	-4.289	-4.268	-4.248	-4.226	-4.206	-4.186	-4.166	-4.148	-4.128	-4.109	-4.089	-4.070	-4.051	-4.032	-4.014	-3.995	-3.978	-3.960	-3.941	-3.924	-3.906	-3.890	-3.872	-3.855	-3.839	-3.821	-3.804	-3.788	-3.771	-3.755	-3.739	-3.721	-3.705	-3.690	-3.674	-3.658	-3.640	-3.624	-3.608	-3.590	-3.574	-3.559	-3.542	-3.526	-3.510	-3.492	-3.478	-3.460	-3.444	-3.428	-3.411	-3.395	-3.378	-3.361	-3.344	-3.328	-3.310	-3.294	-3.275	-3.259	-3.241	-3.225	-3.208	-3.190	-3.174	-3.158	-3.140	-3.124	-3.106	-3.090	-3.074	-3.056	-3.040	-3.024	-3.008	-2.991	-2.974	-2.959	-2.942	-2.928	-2.912	-2.898	-2.881	-2.868	-2.852	-2.838	-2.824	-2.810	-2.798	-2.784	-2.771	-2.759	-2.746	-2.735	-2.722	-2.711	-2.700	-2.690	-2.679	-2.669	-2.660	-2.650	-2.640	-2.631	-2.622	-2.614	-2.606	-2.598	-2.590	-2.584	-2.576	-2.569	-2.561	-2.555	-2.548	-2.541	-2.535	-2.530	-2.524	-2.518	-2.511	-2.506	-2.500	-2.495	-2.489	-2.482	-2.476	-2.470	-2.464	-2.459	-2.452	-2.446	-2.440	-2.432	-2.428	-2.420	-2.414	-2.406	-2.400	-2.392	-2.385	-2.378	-2.371	-2.362	-2.355	-2.346	-2.339	-2.330	-2.320	-2.312	-2.302	-2.294	-2.284	-2.274	-2.264	-2.254	-2.244	-2.232	-2.222	-2.211	-2.199	-2.188	-2.178	-2.164	-2.152	-2.139	-2.128	-2.114	-2.101	-2.088	-2.074	-2.059	-2.046	-2.031	-2.015	-2.001	-1.986	-1.970	-1.955	-1.939	-1.922	-1.906	-1.890	-1.872	-1.856	-1.839	-1.821	-1.804	-1.786	-1.769	-1.750	-1.731	-1.714	-1.696	-1.678	-1.659	-1.640	-1.621	-1.604	-1.585	-1.568	-1.549	-1.531	-1.514	-1.496	-1.479	-1.462	-1.445	-1.429	-1.412	-1.396	-1.381	-1.366	-1.351	-1.338	-1.324	-1.310	-1.298	-1.285	-1.272	-1.262	-1.252	-1.244	-1.234	-1.225	-1.216	-1.210	-1.202	-1.198	-1.191	-1.186	-1.181	-1.178	-1.174	-1.171	-1.169	-1.166	-1.165	-1.164	-1.164	-1.164	-1.164	-1.165	-1.166	-1.165	-1.168	-1.168	-1.170	-1.172	-1.174	-1.175	-1.176	-1.179	-1.180	-1.181	-1.182	-1.184	-1.185	-1.186	-1.186	-1.186	-1.188	-1.186	-1.186	-1.185	-1.182	-1.181	-1.179	-1.176	-1.174	-1.170	-1.166	-1.162	-1.158	-1.154	-1.148	-1.142	-1.136	-1.130	-1.125	-1.119	-1.111	-1.105	-1.098	-1.090	-1.082	-1.076	-1.068	-1.061	-1.054	-1.046	-1.039	-1.032	-1.026	-1.019	-1.012	-1.006	-1.001	-0.995	-0.990	-0.985	-0.980	-0.976	-0.971	-0.969	-0.966	-0.964	-0.961	-0.959	-0.958	-0.958	-0.956	-0.956	-0.958	-0.959	-0.959	-0.960	-0.961	-0.965	-0.968	-0.969	-0.971	-0.975	-0.978	-0.982	-0.985	-0.989	-0.992	-0.996	-1.000	-1.004	-1.008	-1.011	-1.015	-1.018	-1.020	-1.024	-1.025	-1.026	-1.030	-1.030	-1.031	-1.031	-1.031	-1.031	-1.031	-1.030	-1.029	-1.026	-1.024	-1.021	-1.018	-1.014	-1.010	-1.005	-1.000	-0.995	-0.990	-0.982	-0.976	-0.970	-0.962	-0.955	-0.948	-0.940	-0.931	-0.925	-0.916	-0.909	-0.901	-0.894	-0.886	-0.879	-0.870	-0.864	-0.856	-0.851	-0.845	-0.841	-0.835	-0.832	-0.828	-0.825	-0.822	-0.822	-0.821	-0.821	-0.822	-0.825	-0.829	-0.831	-0.836	-0.842	-0.849	-0.856	-0.865	-0.874	-0.885	-0.896	-0.909	-0.922	-0.938	-0.952	-0.969	-0.985	-1.004	-1.024	-1.042	-1.062	-1.084	-1.108	-1.129	-1.152	-1.176	-1.200	-1.224	-1.250	-1.275	-1.300	-1.326	-1.351	-1.376	-1.402	-1.429	-1.454	-1.480	-1.505	-1.530	-1.554	-1.579	-1.604	-1.626	-1.649	-1.671	-1.692	-1.715	-1.735	-1.755	-1.775	-1.794	-1.810	-1.829	-1.845	-1.860	-1.876	-1.891	-1.904	-1.918	-1.929	-1.941	-1.952	-1.962	-1.972	-1.981	-1.990	-1.998	-2.006	-2.014	-2.021	-2.027	-2.035	-2.041	-2.046	-2.052	-2.059	-2.064	-2.069	-2.075	-2.080	-2.086	-2.091	-2.098	-2.101	-2.109	-2.114	-2.120	-2.126	-2.132	-2.140	-2.145	-2.154	-2.160	-2.169	-2.175	-2.184	-2.192	-2.200	-2.210	-2.219	-2.228	-2.236	-2.246	-2.255	-2.266	-2.275	-2.285	-2.295	-2.305	-2.315	-2.325	-2.335	-2.344	-2.354	-2.362	-2.371	-2.380	-2.389	-2.398	-2.405	-2.412	-2.420	-2.426	-2.432	-2.439	-2.445	-2.450	-2.454	-2.459	-2.462	-2.466	-2.468	-2.470	-2.471	-2.472	-2.474	-2.474	-2.472	-2.472	-2.470	-2.468	-2.465	-2.461	-2.456	-2.452	-2.449	-2.444	-2.436	-2.431	-2.424	-2.418	-2.409	-2.401	-2.394	-2.384	-2.376	-2.366	-2.358	-2.346	-2.336	-2.326	-2.315	-2.306	-2.294	-2.284	-2.272	-2.261	-2.250	-2.239	-2.228	-2.216	-2.204	-2.194	-2.184	-2.172	-2.161	-2.151	-2.140	-2.131	-2.120	-2.110	-2.101	-2.091	-2.082	-2.074	-2.065	-2.056	-2.049	-2.041	-2.034	-2.027	-2.020	-2.014	-2.007	-2.002	-1.996	-1.992	-1.988	-1.984	-1.979	-1.975	-1.972	-1.969	-1.968	-1.965	-1.962	-1.961	-1.960	-1.958	-1.958	-1.956	-1.956	-1.955	-1.955	-1.955	-1.955	-1.955	-1.956	-1.956	-1.955	-1.956	-1.958	-1.956	-1.958	-1.959	-1.958	-1.959	-1.959	-1.958	-1.958	-1.958	-1.956	-1.955	-1.954	-1.952	-1.950	-1.948	-1.945	-1.942	-1.939	-1.935	-1.930	-1.925	-1.920	-1.915	-1.908	-1.901	-1.894	-1.888	-1.879	-1.870	-1.861	-1.851	-1.841	-1.830	-1.820	-1.808	-1.795	-1.782	-1.769	-1.755	-1.740	-1.725	-1.709	-1.694	-1.676	-1.660	-1.641	-1.624	-1.605	-1.585	-1.566	-1.546	-1.526	-1.505	-1.484	-1.462	-1.441	-1.419	-1.396	-1.372	-1.350	-1.328	-1.304	-1.280	-1.256	-1.231	-1.208	-1.184	-1.159	-1.135	-1.110	-1.086	-1.062	-1.038	-1.012	-0.990	-0.966	-0.942	-0.919	-0.896	-0.872	-0.851	-0.829	-0.806	-0.785	-0.765	-0.745	-0.725	-0.706	-0.688	-0.669	-0.650	-0.634	-0.618	-0.601	-0.586	-0.571	-0.556	-0.542	-0.530	-0.518	-0.506	-0.495	-0.485	-0.476	-0.468	-0.459	-0.451	-0.445	-0.438	-0.431	-0.426	-0.421	-0.418	-0.414	-0.410	-0.406	-0.405	-0.401	-0.400	-0.399	-0.398	-0.395	-0.395	-0.394	-0.395	-0.394	-0.394	-0.392	-0.392	-0.392	-0.391	-0.391	-0.391	-0.390	-0.390	-0.389	-0.388	-0.386	-0.385	-0.384	-0.381	-0.379	-0.376	-0.372	-0.370	-0.366	-0.362	-0.359	-0.354	-0.349	-0.344	-0.338	-0.332	-0.326	-0.319	-0.314	-0.306	-0.299	-0.291	-0.284	-0.276	-0.268	-0.259	-0.251	-0.244	-0.234	-0.226	-0.216	-0.209	-0.200	-0.191	-0.182	-0.174	-0.164	-0.156	-0.148	-0.139	-0.131	-0.122	-0.116	-0.108	-0.100	-0.094	-0.088	-0.081	-0.075	-0.069	-0.064	-0.059	-0.054	-0.049	-0.044	-0.040	-0.038	-0.034	-0.031	-0.029	-0.025	-0.024	-0.022	-0.021	-0.019	-0.019	-0.018	-0.018	-0.018	-0.018	-0.018	-0.019	-0.019	-0.020	-0.021	-0.022	-0.022	-0.025	-0.026	-0.028	-0.029	-0.031	-0.032	-0.034	-0.036	-0.038	-0.040	-0.041	-0.044	-0.045	-0.046	-0.049	-0.050	-0.050	-0.052	-0.054	-0.055	-0.056	-0.059	-0.060	-0.061	-0.062	-0.064	-0.064	-0.065	-0.066	-0.066	-0.068	-0.069	-0.071	-0.072	-0.072	-0.074	-0.076	-0.076	-0.079	-0.080	-0.081	-0.084	-0.086	-0.089	-0.091	-0.094	-0.096	-0.100	-0.105	-0.109	-0.112	-0.118	-0.121	-0.128	-0.132	-0.139	-0.145	-0.152	-0.160	-0.168	-0.176	-0.185	-0.194	-0.204	-0.215	-0.225	-0.236	-0.249	-0.261	-0.274	-0.286	-0.300	-0.314	-0.329	-0.344	-0.360	-0.375	-0.391	-0.409	-0.426	-0.442	-0.461	-0.479	-0.498	-0.518	-0.536	-0.556	-0.575	-0.596	-0.615	-0.636	-0.658	-0.678	-0.699	-0.719	-0.740	-0.761	-0.782	-0.804	-0.826	-0.848	-0.869	-0.891	-0.912	-0.934	-0.955	-0.976	-0.998	-1.019	-1.040	-1.060	-1.081	-1.102	-1.122	-1.144	-1.164	-1.184	-1.205	-1.224	-1.244	-1.264	-1.284	-1.302	-1.321	-1.340	-1.360	-1.378	-1.398	-1.416	-1.434	-1.451	-1.470	-1.488	-1.505	-1.522	-1.540	-1.556	-1.574	-1.590	-1.608	-1.624	-1.640	-1.655	-1.672	-1.688	-1.702	-1.718	-1.732	-1.748	-1.761	-1.776	-1.790	-1.805	-1.819	-1.831	-1.845	-1.859	-1.871	-1.885	-1.896	-1.910	-1.922	-1.934	-1.945	-1.958	-1.969	-1.980	-1.991	-2.001	-2.014	-2.024	-2.034	-2.045	-2.055	-2.066	-2.078	-2.088	-2.096	-2.108	-2.119	-2.129	-2.139	-2.148	-2.159	-2.170	-2.180	-2.190	-2.199	-2.210	-2.221	-2.231	-2.242	-2.252	-2.262	-2.274	-2.284	-2.295	-2.305	-2.316	-2.326	-2.338	-2.346	-2.358	-2.368	-2.378	-2.388	-2.398	-2.408	-2.416	-2.426	-2.434	-2.441	-2.451	-2.458	-2.465	-2.472	-2.479	-2.485	-2.490	-2.495	-2.499	-2.501	-2.505	-2.508	-2.508	-2.510	-2.509	-2.509	-2.506	-2.504	-2.501	-2.498	-2.492	-2.486	-2.481	-2.474	-2.465	-2.456	-2.448	-2.438	-2.426	-2.415	-2.402	-2.389	-2.376	-2.361	-2.346	-2.330	-2.315	-2.299	-2.281	-2.265	-2.246	-2.229	-2.209	-2.190	-2.171	-2.152	-2.132	-2.114	-2.094	-2.075	-2.055	-2.036	-2.016	-1.996	-1.978	-1.959	-1.939	-1.921	-1.902	-1.885	-1.868	-1.849	-1.832	-1.815	-1.800	-1.785	-1.769	-1.755	-1.740	-1.728	-1.714	-1.701	-1.690	-1.679	-1.668	-1.658	-1.649	-1.640	-1.632	-1.625	-1.618	-1.612	-1.606	-1.602	-1.598	-1.594	-1.591	-1.589	-1.588	-1.586	-1.586	-1.586	-1.586	-1.588	-1.590	-1.591	-1.595	-1.599	-1.602	-1.608	-1.611	-1.618	-1.622	-1.629	-1.635	-1.641	-1.648	-1.655	-1.662	-1.670	-1.678	-1.685	-1.694	-1.700	-1.709	-1.716	-1.724	-1.731	-1.740	-1.748	-1.754	-1.761	-1.769	-1.776	-1.782	-1.788	-1.795	-1.800	-1.806	-1.811	-1.816	-1.820	-1.825	-1.829	-1.832	-1.835	-1.839	-1.841	-1.844	-1.845	-1.845	-1.846	-1.848	-1.848	-1.846	-1.846	-1.845	-1.844	-1.844	-1.841	-1.839	-1.838	-1.834	-1.832	-1.829	-1.826	-1.822	-1.820	-1.816	-1.812	-1.809	-1.806	-1.801	-1.799	-1.794	-1.791	-1.788	-1.784	-1.780	-1.776	-1.774	-1.770	-1.768	-1.765	-1.760	-1.758	-1.755	-1.752	-1.750	-1.749	-1.748	-1.745	-1.742	-1.742	-1.741	-1.740	-1.739	-1.738	-1.739	-1.738	-1.739	-1.739	-1.739	-1.739	-1.741	-1.741	-1.742	-1.745	-1.746	-1.748	-1.750	-1.752	-1.754	-1.758	-1.760	-1.762	-1.765	-1.769	-1.772	-1.776	-1.780	-1.784	-1.788	-1.791	-1.796	-1.801	-1.805	-1.810	-1.815	-1.819	-1.824	-1.828	-1.834	-1.838	-1.842	-1.849	-1.852	-1.859	-1.862	-1.869	-1.872	-1.879	-1.882	-1.889	-1.892	-1.898	-1.902	-1.906	-1.911	-1.916	-1.920	-1.925	-1.929	-1.932	-1.936	-1.940	-1.944	-1.946	-1.950	-1.954	-1.956	-1.959	-1.962	-1.964	-1.968	-1.970	-1.972	-1.975	-1.978	-1.979	-1.980	-1.981	-1.982	-1.984	-1.985	-1.985	-1.988	-1.988	-1.988	-1.988	-1.988	-1.988	-1.986	-1.986	-1.985	-1.985	-1.982	-1.981	-1.980	-1.978	-1.976	-1.974	-1.971	-1.970	-1.966	-1.962	-1.960	-1.956	-1.952	-1.949	-1.944	-1.940	-1.935	-1.930	-1.926	-1.921	-1.916	-1.910	-1.905	-1.899	-1.894	-1.886	-1.881	-1.875	-1.868	-1.861	-1.855	-1.848	-1.841	-1.834	-1.826	-1.819	-1.811	-1.805	-1.796	-1.790	-1.782	-1.774	-1.768	-1.760	-1.751	-1.744	-1.736	-1.729	-1.721	-1.714	-1.705	-1.698	-1.689	-1.681	-1.674	-1.666	-1.658	-1.650	-1.641	-1.632	-1.624	-1.615	-1.606	-1.598	-1.589	-1.580	-1.569	-1.559	-1.550	-1.540	-1.530	-1.520	-1.509	-1.499	-1.488	-1.475	-1.465	-1.452	-1.441	-1.429	-1.416	-1.405	-1.392	-1.380	-1.368	-1.355	-1.341	-1.329	-1.315	-1.302	-1.290	-1.276	-1.262	-1.250	-1.236	-1.224	-1.211	-1.198	-1.184	-1.172	-1.160	-1.148	-1.134	-1.121	-1.110	-1.098	-1.085	-1.074	-1.062	-1.051	-1.040	-1.029	-1.018	-1.008	-0.998	-0.988	-0.978	-0.966	-0.958	-0.948	-0.939	-0.929	-0.919	-0.910	-0.900	-0.890	-0.881	-0.871	-0.862	-0.852	-0.842	-0.832	-0.824	-0.812	-0.802	-0.791	-0.781	-0.770	-0.759	-0.746	-0.735	-0.722	-0.712	-0.699	-0.686	-0.675	-0.661	-0.648	-0.635	-0.621	-0.608	-0.594	-0.580	-0.566	-0.552	-0.539	-0.525	-0.510	-0.496	-0.482	-0.469	-0.455	-0.442	-0.430	-0.416	-0.405	-0.392	-0.380	-0.370	-0.359	-0.348	-0.338	-0.329	-0.319	-0.311	-0.301	-0.294	-0.288	-0.281	-0.274	-0.269	-0.264	-0.259	-0.255	-0.251	-0.249	-0.245	-0.244	-0.240	-0.239	-0.236	-0.235	-0.234	-0.232	-0.232	-0.230	-0.230	-0.229	-0.228	-0.226	-0.225	-0.224	-0.221	-0.220	-0.216	-0.214	-0.210	-0.206	-0.201	-0.198	-0.192	-0.186	-0.180	-0.172	-0.165	-0.156	-0.148	-0.138	-0.128	-0.118	-0.105	-0.094	-0.081	-0.069	-0.055	-0.040	-0.026	-0.011	0.005	0.020	0.036	0.052	0.069	0.086	0.104	0.120	0.138	0.154	0.172	0.189	0.206	0.222	0.239	0.256	0.271	0.288	0.302	0.318	0.331	0.346	0.359	0.372	0.384	0.396	0.408	0.418	0.429	0.439	0.448	0.456	0.465	0.472	0.478	0.484	0.490	0.495	0.500	0.505	0.509	0.511	0.515	0.518	0.519	0.521	0.522	0.524	0.525	0.525	0.528	0.528	0.526	0.528	0.528	0.528	0.528	0.528	0.528	0.528	0.528	0.528	0.528	0.528	0.528	0.528	0.529	0.529	0.529	0.531	0.531	0.532	0.534	0.535	0.535	0.538	0.539	0.541	0.541	0.542	0.545	0.546	0.549	0.551	0.552	0.555	0.556	0.558	0.559	0.560	0.561	0.564	0.565	0.566	0.566	0.568	0.568	0.568	0.568	0.568	0.568	0.568	0.566	0.565	0.565	0.562	0.561	0.559	0.558	0.555	0.551	0.549	0.545	0.541	0.538	0.532	0.529	0.524	0.519	0.514	0.509	0.502	0.496	0.490	0.482	0.476	0.470	0.461	0.454	0.446	0.438	0.429	0.420	0.411	0.402	0.392	0.382	0.374	0.362	0.352	0.342	0.332	0.321	0.310	0.300	0.289	0.278	0.266	0.255	0.245	0.232	0.221	0.211	0.200	0.190	0.178	0.169	0.156	0.148	0.138	0.128	0.119	0.110	0.101	0.092	0.085	0.078	0.070	0.064	0.056	0.050	0.045	0.040	0.036	0.031	0.029	0.025	0.021	0.020	0.018	0.016	0.015	0.015	0.015	0.016	0.018	0.019	0.019	0.022	0.024	0.026	0.030	0.032	0.036	0.039	0.042	0.046	0.050	0.055	0.058	0.061	0.065	0.069	0.072	0.075	0.078	0.080	0.082	0.084	0.085	100.000	5.000	2.000	1.000	5.000	0.000	0.000	0.000	0.000	0.000	0.000	0.000	0.000	0.000	0.000	0.000	0.000	0.000	-1.540	-1.550	-1.561	-1.574	-1.586	-1.599	-1.611	-1.625	-1.639	-1.651	-1.665	-1.681	-1.696	-1.711	-1.728	-1.742	-1.760	-1.775	-1.792	-1.810	-1.828	-1.844	-1.861	-1.880	-1.898	-1.916	-1.935	-1.954	-1.972	-1.991	-2.011	-2.029	-2.047	-2.069	-2.088	-2.106	-2.125	-2.145	-2.165	-2.184	-2.202	-2.222	-2.241	-2.260	-2.280	-2.298	-2.318	-2.335	-2.354	-2.372	-2.390	-2.409	-2.426	-2.444	-2.460	-2.478	-2.495	-2.512	-2.529	-2.545	-2.561	-2.578	-2.592	-2.610	-2.625	-2.640	-2.655	-2.670	-2.685	-2.699	-2.714	-2.729	-2.742	-2.756	-2.769	-2.782	-2.796	-2.809	-2.821	-2.834	-2.848	-2.860	-2.871	-2.884	-2.896	-2.908	-2.920	-2.931	-2.942	-2.954	-2.965	-2.976	-2.986	-2.999	-3.009	-3.019	-3.030	-3.041	-3.051	-3.062	-3.074	-3.084	-3.095	-3.106	-3.116	-3.129	-3.140	-3.151	-3.162	-3.172	-3.185	-3.198	-3.209	-3.221	-3.234	-3.246	-3.260	-3.271	-3.286	-3.299	-3.314	-3.326	-3.341	-3.356	-3.370	-3.386	-3.402	-3.418	-3.434	-3.451	-3.466	-3.484	-3.501	-3.519	-3.536	-3.555	-3.574	-3.591	-3.611	-3.629	-3.648	-3.668	-3.688	-3.708	-3.728	-3.748	-3.769	-3.788	-3.809	-3.830	-3.850	-3.870	-3.891	-3.911	-3.930	-3.951	-3.971	-3.992	-4.011	-4.032	-4.051	-4.071	-4.091	-4.110	-4.129	-4.148	-4.165	-4.185	-4.202	-4.220	-4.238	-4.255	-4.271	-4.288	-4.304	-4.319	-4.334	-4.349	-4.364	-4.379	-4.392	-4.405	-4.419	-4.431	-4.442	-4.456	-4.468	-4.479	-4.490	-4.500	-4.511	-4.520	-4.530	-4.540	-4.549	-4.558	-4.568	-4.574	-4.582	-4.591	-4.598	-4.605	-4.612	-4.619	-4.625	-4.632	-4.638	-4.644	-4.651	-4.656	-4.662	-4.668	-4.672	-4.679	-4.684	-4.689	-4.694	-4.699	-4.704	-4.710	-4.715	-4.720	-4.725	-4.730	-4.735	-4.741	-4.745	-4.750	-4.756	-4.760	-4.766	-4.771	-4.776	-4.780	-4.786	-4.791	-4.796	-4.801	-4.805	-4.810	-4.816	-4.820	-4.824	-4.829	-4.832	-4.836	-4.840	-4.844	-4.848	-4.850	-4.854	-4.856	-4.858	-4.860	-4.861	-4.862	-4.862	-4.864	-4.864	-4.862	-4.862	-4.860	-4.859	-4.858	-4.854	-4.850	-4.848	-4.842	-4.839	-4.832	-4.828	-4.822	-4.815	-4.809	-4.800	-4.794	-4.785	-4.778	-4.768	-4.759	-4.749	-4.739	-4.729	-4.716	-4.706	-4.694	-4.682	-4.670	-4.656	-4.644	-4.630	-4.616	-4.604	-4.590	-4.576	-4.561	-4.546	-4.531	-4.516	-4.502	-4.486	-4.471	-4.455	-4.440	-4.424	-4.408	-4.391	-4.376	-4.359	-4.342	-4.326	-4.310	-4.292	-4.275	-4.259	-4.241	-4.224	-4.206	-4.189	-4.171	-4.154	-4.135	-4.118	-4.100	-4.084	-4.065	-4.048	-4.029	-4.010	-3.992	-3.975	-3.958	-3.939	-3.921	-3.902	-3.885	-3.868	-3.850	-3.832	-3.815	-3.798	-3.781	-3.764	-3.748	-3.731	-3.715	-3.699	-3.684	-3.668	-3.651	-3.638	-3.622	-3.609	-3.595	-3.581	-3.569	-3.555	-3.542	-3.530	-3.518	-3.506	-3.495	-3.484	-3.472	-3.462	-3.451	-3.442	-3.432	-3.421	-3.412	-3.404	-3.395	-3.385	-3.376	-3.369	-3.360	-3.351	-3.344	-3.336	-3.328	-3.321	-3.312	-3.305	-3.298	-3.290	-3.284	-3.278	-3.270	-3.264	-3.256	-3.250	-3.244	-3.239	-3.232	-3.228	-3.220	-3.215	-3.210	-3.206	-3.201	-3.196	-3.191	-3.188	-3.185	-3.181	-3.178	-3.176	-3.174	-3.174	-3.171	-3.171	-3.170	-3.171	-3.171	-3.172	-3.174	-3.176	-3.179	-3.181	-3.185	-3.189	-3.192	-3.196	-3.202	-3.208	-3.212	-3.219	-3.225	-3.232	-3.239	-3.248	-3.255	-3.262	-3.271	-3.280	-3.288	-3.296	-3.306	-3.315	-3.322	-3.331	-3.341	-3.349	-3.358	-3.366	-3.374	-3.382	-3.390	-3.398	-3.405	-3.411	-3.419	-3.425	-3.430	-3.436	-3.441	-3.446	-3.450	-3.455	-3.458	-3.460	-3.462	-3.464	-3.465	-3.466	-3.466	-3.466	-3.465	-3.462	-3.460	-3.459	-3.454	-3.450	-3.445	-3.439	-3.431	-3.425	-3.416	-3.408	-3.398	-3.388	-3.376	-3.365	-3.352	-3.339	-3.325	-3.309	-3.294	-3.276	-3.260	-3.241	-3.222	-3.204	-3.182	-3.162	-3.141	-3.119	-3.095	-3.071	-3.048	-3.022	-2.998	-2.971	-2.944	-2.918	-2.891	-2.864	-2.836	-2.809	-2.781	-2.752	-2.724	-2.695	-2.668	-2.639	-2.611	-2.584	-2.556	-2.529	-2.502	-2.476	-2.450	-2.425	-2.400	-2.376	-2.352	-2.330	-2.309	-2.288	-2.269	-2.250	-2.232	-2.216	-2.201	-2.186	-2.172	-2.161	-2.150	-2.140	-2.132	-2.125	-2.119	-2.114	-2.110	-2.109	-2.106	-2.105	-2.106	-2.108	-2.111	-2.114	-2.119	-2.125	-2.131	-2.139	-2.145	-2.152	-2.161	-2.171	-2.181	-2.191	-2.201	-2.214	-2.224	-2.235	-2.246	-2.259	-2.270	-2.281	-2.291	-2.304	-2.314	-2.324	-2.334	-2.344	-2.354	-2.362	-2.371	-2.379	-2.388	-2.394	-2.400	-2.405	-2.411	-2.415	-2.421	-2.424	-2.428	-2.430	-2.431	-2.434	-2.435	-2.435	-2.436	-2.436	-2.435	-2.435	-2.434	-2.434	-2.431	-2.430	-2.429	-2.426	-2.425	-2.422	-2.421	-2.419	-2.418	-2.416	-2.414	-2.414	-2.411	-2.411	-2.410	-2.409	-2.409	-2.410	-2.409	-2.410	-2.411	-2.412	-2.414	-2.415	-2.418	-2.419	-2.421	-2.424	-2.428	-2.430	-2.434	-2.438	-2.440	-2.445	-2.448	-2.451	-2.455	-2.459	-2.462	-2.466	-2.471	-2.474	-2.476	-2.480	-2.482	-2.485	-2.488	-2.489	-2.491	-2.492	-2.491	-2.492	-2.491	-2.491	-2.490	-2.489	-2.485	-2.482	-2.479	-2.475	-2.470	-2.465	-2.460	-2.454	-2.448	-2.441	-2.434	-2.426	-2.419	-2.409	-2.400	-2.390	-2.380	-2.371	-2.360	-2.350	-2.339	-2.328	-2.316	-2.306	-2.296	-2.285	-2.274	-2.264	-2.252	-2.242	-2.232	-2.224	-2.214	-2.205	-2.198	-2.190	-2.182	-2.176	-2.170	-2.165	-2.160	-2.158	-2.154	-2.152	-2.151	-2.151	-2.151	-2.151	-2.154	-2.158	-2.162	-2.166	-2.171	-2.179	-2.186	-2.195	-2.204	-2.215	-2.226	-2.238	-2.251	-2.265	-2.279	-2.295	-2.311	-2.326	-2.344	-2.362	-2.380	-2.399	-2.418	-2.438	-2.458	-2.476	-2.498	-2.518	-2.538	-2.558	-2.579	-2.599	-2.619	-2.639	-2.660	-2.679	-2.699	-2.718	-2.738	-2.756	-2.775	-2.792	-2.810	-2.826	-2.842	-2.860	-2.875	-2.890	-2.905	-2.919	-2.932	-2.946	-2.958	-2.970	-2.982	-2.994	-3.005	-3.016	-3.026	-3.036	-3.048	-3.056	-3.066	-3.076	-3.086	-3.096	-3.105	-3.115	-3.125	-3.134	-3.144	-3.154	-3.165	-3.175	-3.185	-3.195	-3.208	-3.219	-3.230	-3.241	-3.255	-3.266	-3.280	-3.291	-3.305	-3.319	-3.332	-3.346	-3.360	-3.374	-3.389	-3.404	-3.418	-3.432	-3.446	-3.461	-3.476	-3.490	-3.504	-3.518	-3.530	-3.544	-3.556	-3.569	-3.580	-3.591	-3.602	-3.611	-3.621	-3.630	-3.638	-3.646	-3.651	-3.658	-3.664	-3.669	-3.671	-3.674	-3.676	-3.676	-3.676	-3.676	-3.675	-3.671	-3.669	-3.665	-3.661	-3.654	-3.649	-3.641	-3.632	-3.625	-3.615	-3.606	-3.596	-3.585	-3.574	-3.561	-3.550	-3.536	-3.524	-3.511	-3.496	-3.482	-3.469	-3.455	-3.440	-3.425	-3.410	-3.395	-3.381	-3.366	-3.351	-3.336	-3.321	-3.308	-3.292	-3.278	-3.264	-3.249	-3.236	-3.221	-3.208	-3.195	-3.182	-3.170	-3.156	-3.144	-3.134	-3.122	-3.111	-3.100	-3.090	-3.080	-3.070	-3.061	-3.052	-3.044	-3.035	-3.026	-3.019	-3.011	-3.004	-2.996	-2.990	-2.982	-2.976	-2.971	-2.966	-2.960	-2.955	-2.950	-2.945	-2.941	-2.938	-2.932	-2.929	-2.924	-2.921	-2.916	-2.914	-2.910	-2.906	-2.902	-2.900	-2.896	-2.892	-2.890	-2.886	-2.882	-2.879	-2.875	-2.871	-2.868	-2.865	-2.860	-2.856	-2.852	-2.848	-2.844	-2.839	-2.834	-2.829	-2.824	-2.819	-2.814	-2.808	-2.802	-2.795	-2.789	-2.782	-2.776	-2.769	-2.761	-2.754	-2.748	-2.739	-2.731	-2.724	-2.714	-2.706	-2.698	-2.690	-2.680	-2.671	-2.662	-2.654	-2.645	-2.638	-2.628	-2.619	-2.610	-2.600	-2.591	-2.582	-2.572	-2.565	-2.555	-2.546	-2.538	-2.529	-2.520	-2.511	-2.502	-2.494	-2.484	-2.475	-2.468	-2.458	-2.450	-2.440	-2.432	-2.424	-2.415	-2.408	-2.398	-2.390	-2.381	-2.372	-2.364	-2.355	-2.346	-2.338	-2.328	-2.320	-2.310	-2.301	-2.292	-2.282	-2.274	-2.264	-2.254	-2.245	-2.235	-2.225	-2.215	-2.206	-2.195	-2.185	-2.175	-2.164	-2.154	-2.144	-2.132	-2.122	-2.111	-2.101	-2.091	-2.080	-2.070	-2.059	-2.049	-2.039	-2.029	-2.019	-2.009	-1.999	-1.989	-1.980	-1.970	-1.961	-1.952	-1.944	-1.935	-1.926	-1.920	-1.912	-1.905	-1.898	-1.890	-1.882	-1.875	-1.870	-1.864	-1.856	-1.852	-1.846	-1.840	-1.835	-1.830	-1.825	-1.820	-1.815	-1.810	-1.806	-1.801	-1.796	-1.792	-1.788	-1.784	-1.780	-1.775	-1.770	-1.766	-1.761	-1.758	-1.752	-1.746	-1.742	-1.736	-1.731	-1.725	-1.720	-1.714	-1.706	-1.700	-1.694	-1.688	-1.680	-1.672	-1.665	-1.658	-1.649	-1.640	-1.631	-1.622	-1.615	-1.605	-1.596	-1.588	-1.579	-1.570	-1.559	-1.550	-1.540	-1.530	-1.520	-1.510	-1.500	-1.489	-1.480	-1.469	-1.459	-1.449	-1.440	-1.430	-1.420	-1.410	-1.401	-1.391	-1.382	-1.374	-1.365	-1.356	-1.349	-1.340	-1.332	-1.325	-1.318	-1.310	-1.305	-1.298	-1.290	-1.285	-1.279	-1.272	-1.266	-1.261	-1.256	-1.251	-1.245	-1.241	-1.236	-1.231	-1.229	-1.224	-1.220	-1.216	-1.212	-1.209	-1.205	-1.202	-1.200	-1.198	-1.195	-1.192	-1.190	-1.189	-1.186	-1.185	-1.182	-1.181	-1.179	-1.179	-1.178	-1.176	-1.175	-1.175	-1.175	-1.175	-1.176	-1.176	-1.176	-1.178	-1.180	-1.181	-1.184	-1.186	-1.190	-1.192	-1.196	-1.199	-1.204	-1.208	-1.212	-1.219	-1.224	-1.230	-1.238	-1.244	-1.251	-1.259	-1.266	-1.276	-1.285	-1.295	-1.305	-1.316	-1.326	-1.338	-1.350	-1.362	-1.376	-1.390	-1.404	-1.418	-1.432	-1.446	-1.462	-1.479	-1.495	-1.511	-1.529	-1.546	-1.564	-1.581	-1.601	-1.619	-1.639	-1.658	-1.678	-1.698	-1.718	-1.739	-1.760	-1.780	-1.801	-1.822	-1.844	-1.866	-1.886	-1.910	-1.931	-1.952	-1.975	-1.998	-2.019	-2.041	-2.062	-2.084	-2.106	-2.128	-2.149	-2.170	-2.190	-2.211	-2.232	-2.252	-2.272	-2.292	-2.312	-2.331	-2.350	-2.370	-2.388	-2.405	-2.422	-2.440	-2.458	-2.472	-2.490	-2.505	-2.520	-2.535	-2.549	-2.564	-2.578	-2.590	-2.602	-2.615	-2.628	-2.640	-2.651	-2.662	-2.672	-2.684	-2.694	-2.704	-2.714	-2.725	-2.734	-2.744	-2.752	-2.761	-2.770	-2.780	-2.788	-2.796	-2.805	-2.814	-2.821	-2.831	-2.839	-2.848	-2.855	-2.864	-2.871	-2.880	-2.888	-2.896	-2.904	-2.912	-2.920	-2.929	-2.938	-2.946	-2.955	-2.964	-2.972	-2.981	-2.990	-2.999	-3.009	-3.016	-3.025	-3.034	-3.042	-3.051	-3.060	-3.069	-3.078	-3.086	-3.095	-3.104	-3.111	-3.120	-3.128	-3.136	-3.144	-3.152	-3.160	-3.169	-3.178	-3.185	-3.192	-3.201	-3.209	-3.216	-3.225	-3.231	-3.239	-3.248	-3.254	-3.262	-3.270	-3.278	-3.285	-3.291	-3.300	-3.308	-3.314	-3.321	-3.329	-3.336	-3.342	-3.350	-3.356	-3.362	-3.370	-3.376	-3.382	-3.388	-3.394	-3.400	-3.405	-3.410	-3.415	-3.419	-3.424	-3.426	-3.429	-3.432	-3.434	-3.435	-3.436	-3.436	-3.436	-3.435	-3.432	-3.431	-3.428	-3.424	-3.420	-3.415	-3.408	-3.401	-3.394	-3.385	-3.378	-3.366	-3.356	-3.345	-3.332	-3.319	-3.306	-3.291	-3.276	-3.260	-3.244	-3.228	-3.210	-3.191	-3.172	-3.155	-3.135	-3.115	-3.095	-3.074	-3.054	-3.032	-3.012	-2.991	-2.970	-2.949	-2.928	-2.906	-2.886	-2.865	-2.845	-2.824	-2.804	-2.784	-2.764	-2.746	-2.728	-2.710	-2.691	-2.674	-2.658	-2.641	-2.626	-2.611	-2.598	-2.584	-2.571	-2.559	-2.546	-2.536	-2.526	-2.516	-2.508	-2.499	-2.491	-2.484	-2.479	-2.472	-2.468	-2.462	-2.459	-2.455	-2.452	-2.450	-2.449	-2.448	-2.448	-2.448	-2.448	-2.449	-2.449	-2.451	-2.452	-2.456	-2.458	-2.462	-2.465	-2.469	-2.472	-2.476	-2.481	-2.485	-2.489	-2.492	-2.498	-2.502	-2.508	-2.511	-2.516	-2.520	-2.525	-2.530	-2.534	-2.538	-2.541	-2.545	-2.549	-2.551	-2.556	-2.559	-2.561	-2.564	-2.566	-2.568	-2.569	-2.571	-2.571	-2.571	-2.572	-2.572	-2.571	-2.571	-2.571	-2.569	-2.568	-2.566	-2.562	-2.560	-2.558	-2.554	-2.551	-2.548	-2.542	-2.539	-2.534	-2.529	-2.525	-2.519	-2.514	-2.509	-2.502	-2.498	-2.491	-2.485	-2.481	-2.475	-2.468	-2.462	-2.456	-2.451	-2.445	-2.439	-2.432	-2.426	-2.421	-2.415	-2.410	-2.404	-2.399	-2.392	-2.388	-2.382	-2.376	-2.372	-2.368	-2.364	-2.359	-2.354	-2.350	-2.346	-2.342	-2.338	-2.335	-2.331	-2.328	-2.324	-2.320	-2.318	-2.314	-2.311	-2.310	-2.308	-2.305	-2.301	-2.300	-2.298	-2.296	-2.295	-2.292	-2.291	-2.290	-2.289	-2.288	-2.286	-2.285	-2.284	-2.284	-2.282	-2.282	-2.282	-2.282	-2.281	-2.281	-2.281	-2.281	-2.281	-2.282	-2.281	-2.281	-2.282	-2.284	-2.284	-2.285	-2.286	-2.286	-2.288	-2.289	-2.290	-2.291	-2.292	-2.294	-2.295	-2.298	-2.299	-2.299	-2.301	-2.302	-2.304	-2.305	-2.306	-2.309	-2.309	-2.311	-2.311	-2.314	-2.314	-2.316	-2.316	-2.318	-2.318	-2.319	-2.320	-2.321	-2.321	-2.321	-2.322	-2.321	-2.322	-2.322	-2.321	-2.321	-2.321	-2.319	-2.319	-2.316	-2.315	-2.314	-2.311	-2.309	-2.306	-2.304	-2.300	-2.298	-2.292	-2.290	-2.285	-2.281	-2.275	-2.271	-2.265	-2.260	-2.254	-2.248	-2.241	-2.234	-2.228	-2.220	-2.212	-2.205	-2.196	-2.188	-2.179	-2.171	-2.161	-2.152	-2.142	-2.132	-2.122	-2.112	-2.102	-2.092	-2.082	-2.071	-2.061	-2.051	-2.040	-2.029	-2.019	-2.007	-1.998	-1.986	-1.976	-1.966	-1.956	-1.946	-1.936	-1.926	-1.918	-1.908	-1.899	-1.889	-1.880	-1.872	-1.864	-1.855	-1.846	-1.840	-1.834	-1.826	-1.821	-1.814	-1.808	-1.802	-1.798	-1.792	-1.789	-1.782	-1.780	-1.775	-1.771	-1.769	-1.765	-1.761	-1.759	-1.756	-1.754	-1.751	-1.749	-1.748	-1.745	-1.744	-1.741	-1.740	-1.739	-1.738	-1.736	-1.735	-1.734	-1.734	-1.731	-1.729	-1.729	-1.728	-1.725	-1.724	-1.722	-1.720	-1.719	-1.716	-1.714	-1.711	-1.709	-1.706	-1.702	-1.700	-1.696	-1.692	-1.689	-1.685	-1.680	-1.675	-1.671	-1.665	-1.660	-1.654	-1.649	-1.642	-1.636	-1.629	-1.622	-1.614	-1.606	-1.599	-1.590	-1.581	-1.571	-1.562	-1.552	-1.542	-1.532	-1.521	-1.510	-1.498	-1.486	-1.474	-1.460	-1.446	-1.432	-1.420	-1.405	-1.390	-1.374	-1.359	-1.342	-1.328	-1.311	-1.295	-1.278	-1.259	-1.241	-1.224	-1.206	-1.188	-1.169	-1.150	-1.131	-1.112	-1.092	-1.074	-1.054	-1.035	-1.018	-0.998	-0.979	-0.960	-0.941	-0.922	-0.905	-0.886	-0.868	-0.851	-0.834	-0.816	-0.800	-0.784	-0.768	-0.751	-0.738	-0.722	-0.708	-0.695	-0.681	-0.669	-0.655	-0.644	-0.631	-0.620	-0.610	-0.600	-0.590	-0.580	-0.571	-0.561	-0.552	-0.546	-0.538	-0.529	-0.521	-0.515	-0.506	-0.500	-0.492	-0.485	-0.479	-0.471	-0.462	-0.456	-0.449	-0.440	-0.432	-0.424	-0.415	-0.406	-0.396	-0.388	-0.378	-0.366	-0.355	-0.344	-0.332	-0.320	-0.308	-0.295	-0.280	-0.266	-0.251	-0.236	-0.221	-0.205	-0.189	-0.172	-0.155	-0.138	-0.120	-0.102	-0.085	-0.066	-0.048	-0.030	-0.010	0.009	0.026	0.045	0.062	0.082	0.099	0.116	0.135	0.151	0.168	0.185	0.200	0.215	0.229	0.244	0.258	0.270	0.282	0.295	0.306	0.316	0.325	0.335	0.342	0.350	0.356	0.362	0.368	0.371	0.375	0.378	0.380	0.381	0.382	0.382	0.382	0.381	0.380	0.378	0.375	0.372	0.369	0.364	0.360	0.355	0.350	0.344	0.339	0.332	0.328	0.320	0.314	0.308	0.300	0.294	0.286	0.280	0.274	0.266	0.260	0.255	0.249	0.241	0.236	0.231	0.226	0.220	0.216	0.212	0.208	0.204	0.200	0.196	0.195	0.192	0.190	0.189	0.186	0.185	0.185	0.185	0.185	0.184	0.185	0.186	0.186	0.188	0.190	0.191	0.194	0.196	0.199	0.201	0.204	0.206	0.210	0.214	0.218	0.220	0.224	0.228	0.230	0.235	0.239	0.241	0.245	0.249	0.251	0.254	0.258	0.260	0.262	0.265	0.266	0.269	0.269	0.271	0.271	0.271	0.271	0.271	0.269	0.269	0.266	0.264	0.262	0.259	0.255	0.251	0.246	0.241	0.235	0.229	0.222	0.215	0.208	0.200	0.192	0.184	0.175	0.165	0.156	0.145	0.134	0.124	0.112	0.102	0.091	0.080	0.068	0.056	0.044	0.031	0.020	0.009	-0.004	-0.016	-0.028	-0.039	-0.050	-0.061	-0.072	-0.084	-0.094	-0.105	-0.114	-0.124	-0.132	-0.141	-0.150	-0.158	-0.165	-0.172	-0.178	-0.184	-0.190	-0.195	-0.199	-0.202	-0.206	-0.210	-0.212	-0.215	-0.216	-0.218	-0.219	-0.219	-0.219	-0.218	-0.218	-0.218	-0.215	-0.214	-0.212	-0.211	-0.210	-0.206	-0.205	-0.202	-0.200	-0.198	-0.196	-0.195	-0.192	-0.191	-0.190	-0.188	-0.188	-0.186	-0.186	-0.186	-0.186	-0.186	-0.188	-0.189	-0.191	-0.194	-0.195	-0.199	-0.202	-0.205	-0.210	-0.215	-0.221	-0.228	-0.234	-0.240	-0.246	-0.254	-0.261	-0.270	-0.279	-0.289	-0.298	-0.309	-0.319	-0.330	-0.340	-0.351	-0.362	-0.375	-0.388	-0.399	-0.411	-0.424	-0.436	-0.448	-0.460	-0.474	-0.485	-0.499	-0.511	-0.524	-0.536	-0.549	-0.561	-0.572	-0.585	-0.595	-0.608	-0.619	-0.630	-0.641	-0.652	-0.662	-0.674	-0.682	-0.692	-0.701	-0.710	-0.719	-0.726	-0.734	-0.741	-0.748	-0.754	-0.760	-0.766	-0.771	-0.776	-0.781	-0.785	-0.789	-0.792	-0.795	-0.799	-0.800	-0.801	-0.804	-0.805	-0.805	-0.805	-0.805	-0.805	-0.805	-0.805	-0.802	-0.802	-0.800	-0.800	-0.799	-0.796	-0.795	-0.792	-0.791	-0.790	-0.788	-0.785	-0.785	-0.782	-0.781	-0.779	-0.778	-0.776	-0.775	-0.774	-0.774	-0.774	-0.772	-0.772	-0.772	-0.774	-0.772	-0.774	-0.775	-0.776	-0.778	-0.778	-0.779	-0.781	-0.782	-0.785	-0.786	-0.788	-0.791	-0.794	-0.796	-0.799	-0.801	-0.804	-0.808	-0.809	-0.811	-0.815	-0.818	-0.820	-0.822	-0.825	-0.828	-0.831	-0.834	-0.836	-0.839	-0.840	-0.842	-0.845	-0.848	-0.850	-0.851	-0.854	-0.856	-0.859	-0.861	-0.864	-0.865	-0.869	-0.871	-0.874	-0.878	-0.880	-0.884	-0.886	-0.889	-0.892	-0.895	-0.899	-0.902	-0.906	-0.910	-0.914	-0.919	-0.922	-0.926	-0.930	-0.936	-0.940	-0.945	-0.950	-0.955	-0.960	-0.966	-0.971	-0.976	-0.982	-0.988	-0.994	-0.999	-1.004	-1.009	-1.014	-1.020	-1.025	-1.029	-1.034	-1.039	-1.044	-1.046	-1.051	-1.054	-1.056	-1.059	-1.062	-1.065	-1.066	-1.068	-1.069	-1.070	-1.071	-1.071	-1.071	-1.071	-1.070	-1.069	-1.068	-1.066	-1.065	-1.062	-1.060	-1.059	-1.055	-1.052	-1.050	-1.046	-1.042	-1.040	-1.036	-1.032	-1.029	-1.025	-1.020	-1.018	-1.014	-1.010	-1.008	-1.004	-1.000	-0.998	-0.994	-0.991	-0.990	-0.988	-0.985	-0.984	-0.981	-0.981	-0.980	-0.980	-0.981	-0.981	-0.981	-0.982	-0.984	-0.985	-0.986	-0.989	-0.991	-0.994	-0.996	-1.000	-1.004	-1.008	-1.011	-1.016	-1.021	-1.025	-1.030	-1.035	-1.040	-1.045	-1.050	-1.055	-1.060	-1.065	-1.070	-1.075	-1.079	-1.082	-1.086	-1.090	-1.094	-1.096	-1.099	-1.101	-1.104	-1.104	-1.105	-1.105	-1.105	-1.102	-1.101	-1.099	-1.096	-1.092	-1.086	-1.081	-1.074	-1.066	-1.059	-1.049	-1.039	-1.028	-1.016	-1.002	-0.989	-0.974	-0.958	-0.941	-0.924	-0.905	-0.885	-0.865	-0.842	-0.821	-0.799	-0.774	-0.750	-0.725	-0.699	-0.672	-0.645	-0.616	-0.588	-0.560	-0.530	-0.500	-0.469	-0.439	-0.408	-0.378	-0.346	-0.314	-0.282	-0.250	-0.220	-0.188	-0.156	-0.126	-0.095	-0.065	-0.034	-0.005	0.025	0.055	0.084	0.110	0.139	0.165	0.192	0.218	0.244	0.268	0.292	0.315	0.338	0.360	0.381	0.402	0.421	0.440	0.458	0.476	0.492	0.507	0.524	0.536	0.550	0.562	0.574	0.584	0.594	0.604	0.612	0.620	0.626	0.632	0.638	0.641	0.645	0.649	0.651	0.651	0.652	0.651	0.651	0.649	0.648	0.644	0.640	0.636	0.630	0.625	0.618	0.609	0.601	0.592	0.582	0.572	0.561	0.550	0.538	0.524	0.510	0.496	0.480	0.464	0.449	0.431	0.412	0.394	0.375	0.355	0.334	0.312	0.291	0.268	0.245	0.221	0.196	0.171	0.146	0.119	0.092	0.066	0.039	0.010	-0.019	-0.048	-0.079	-0.108	-0.139	-0.169	-0.200	-0.231	-0.264	-0.295	-0.328	-0.361	-0.392	-0.426	-0.460	-0.492	-0.528	-0.560	-0.594	-0.628	-0.661	-0.695	-0.729	-0.762	-0.798	-0.831	-0.865	-0.899	-0.931	-0.966	-0.999	-1.032	-1.065	-1.098	-1.130	-1.164	-1.196	-1.228	-1.259	-1.290	-1.321	-1.352	-1.384	-1.414	-1.445	-1.474	-1.502	-1.532	-1.560	-1.589	-1.618	-1.644	-1.671	-1.696	-1.722	-1.749	-1.771	-1.796	-1.820	-1.842	-1.865	-1.888	-1.909	-1.930	-1.950	-1.970	-1.989	-2.006	-2.024	-2.040	-2.055	-2.071	-2.085	-2.099	-2.111	-2.122	-2.134	-2.144	-2.154	-2.161	-2.169	-2.176	-2.182	-2.186	-2.190	-2.194	-2.195	-2.196	-2.196	-2.195	-2.195	-2.191	-2.188	-2.182	-2.178	-2.170	-2.162	-2.155	-2.146	-2.136	-2.125	-2.114	-2.101	-2.089	-2.075	-2.059	-2.044	-2.027	-2.010	-1.991	-1.974	-1.954	-1.935	-1.914	-1.894	-1.871	-1.849	-1.826	-1.804	-1.781	-1.758	-1.734	-1.709	-1.684	-1.658	-1.632	-1.606	-1.581	-1.555	-1.529	-1.501	-1.475	-1.449	-1.421	-1.395	-1.368	-1.340	-1.314	-1.288	-1.260	-1.234	-1.206	-1.180	-1.154	-1.128	-1.100	-1.074	-1.049	-1.024	-0.998	-0.972	-0.948	-0.922	-0.899	-0.874	-0.851	-0.826	-0.804	-0.779	-0.756	-0.734	-0.712	-0.690	-0.669	-0.646	-0.626	-0.605	-0.586	-0.566	-0.548	-0.529	-0.510	-0.492	-0.475	-0.458	-0.441	-0.425	-0.410	-0.395	-0.380	-0.368	-0.352	-0.339	-0.326	-0.315	-0.304	-0.292	-0.281	-0.271	-0.261	-0.252	-0.245	-0.236	-0.228	-0.221	-0.215	-0.210	-0.204	-0.199	-0.194	-0.189	-0.186	-0.182	-0.179	-0.176	-0.174	-0.171	-0.170	-0.168	-0.166	-0.165	-0.164	-0.162	-0.161	-0.161	-0.160	-0.158	-0.158	-0.156	-0.155	-0.152	-0.150	-0.149	-0.148	-0.145	-0.141	-0.138	-0.134	-0.130	-0.125	-0.120	-0.114	-0.108	-0.100	-0.092	-0.085	-0.076	-0.066	-0.058	-0.046	-0.034	-0.022	-0.009	0.004	0.019	0.034	0.050	0.066	0.085	0.101	0.120	0.139	0.158	0.178	0.198	0.219	0.240	0.262	0.284	0.306	0.329	0.352	0.375	0.398	0.421	0.445	0.468	0.491	0.515	0.538	0.560	0.584	0.605	0.628	0.649	0.670	0.691	0.711	0.732	0.751	0.770	0.789	0.806	0.824	0.840	0.856	0.871	0.885	0.900	0.914	0.925	0.936	0.946	0.956	0.966	0.974	0.982	0.988	0.995	1.000	1.004	1.009	1.011	1.014	1.015	1.016	1.018	1.016	1.016	1.015	1.012	1.010	1.008	1.002	1.000	0.994	0.990	0.984	0.979	0.972	0.965	0.959	0.951	0.944	0.936	0.929	0.919	0.910	0.900	0.891	0.881	0.871	0.861	0.850	0.839	0.829	0.816	0.805	0.792	0.781	0.769	0.756	0.744	0.730	0.718	0.702	0.690	0.675	0.660	0.646	0.631	0.616	0.601	0.585	0.569	0.552	0.536	0.519	0.502	0.485	0.468	0.450	0.432	0.415	0.396	0.378	0.360	0.341	0.324	0.306	0.288	0.269	0.251	0.232	0.214	0.196	0.178	0.161	0.144	0.126	0.109	0.092	0.076	0.061	0.046	0.030	0.016	0.002	-0.012	-0.025	-0.038	-0.049	-0.061	-0.072	-0.084	-0.092	-0.102	-0.111	-0.120	-0.126	-0.134	-0.140	-0.146	-0.152	-0.156	-0.161	-0.164	-0.166	-0.170	-0.171	-0.171	-0.172	-0.174	-0.174	-0.172	-0.171	-0.170	-0.168	-0.166	-0.164	-0.160	-0.158	-0.154	-0.151	-0.146	-0.142	-0.140	-0.135	-0.130	-0.125	-0.121	-0.116	-0.112	-0.108	-0.104	-0.100	-0.096	-0.091	-0.089	-0.085	-0.081	-0.079	-0.075	-0.074	-0.071	-0.069	-0.069	-0.068	-0.066	-0.068	-0.069	-0.070	-0.070	-0.072	-0.074	-0.078	-0.080	-0.085	-0.090	-0.095	-0.101	-0.106	-0.114	-0.121	-0.129	-0.138	-0.146	-0.156	-0.166	-0.175	-0.186	-0.199	-0.209	-0.221	-0.234	-0.248	-0.259	-0.272	-0.286	-0.301	-0.315	-0.330	-0.345	-0.358	-0.374	-0.389	-0.402	-0.418	-0.432	-0.448	-0.461	-0.478	-0.491	-0.505	-0.519	-0.532	-0.546	-0.560	-0.572	-0.585	-0.598	-0.610	-0.620	-0.631	-0.644	-0.654	-0.664	-0.671	-0.681	-0.690	-0.699	-0.706	-0.714	-0.720	-0.726	-0.732	-0.739	-0.744	-0.749	-0.752	-0.758	-0.761	-0.765	-0.768	-0.771	-0.774	-0.778	-0.779	-0.781	-0.785	-0.786	-0.789	-0.791	-0.794	-0.796	-0.799	-0.801	-0.805	-0.808	-0.810	-0.814	-0.818	-0.821	-0.825	-0.829	-0.835	-0.840	-0.845	-0.851	-0.858	-0.862	-0.870	-0.878	-0.885	-0.894	-0.902	-0.911	-0.920	-0.930	-0.940	-0.951	-0.961	-0.972	-0.985	-0.996	-1.009	-1.022	-1.034	-1.048	-1.061	-1.074	-1.088	-1.101	-1.116	-1.130	-1.144	-1.158	-1.172	-1.188	-1.201	-1.215	-1.230	-1.244	-1.258	-1.272	-1.286	-1.299	-1.314	-1.328	-1.340	-1.352	-1.366	-1.378	-1.391	-1.404	-1.415	-1.428	-1.439	-1.451	-1.462	-1.474	-1.484	-1.495	-1.505	-1.516	-1.526	-1.536	-1.546	-1.556	-1.566	-1.576	-1.586	-1.596	-1.606	-1.616	-1.626	-1.636	-1.646	-1.658	-1.668	-1.678	-1.689	-1.700	-1.710	-1.722	-1.732	-1.745	-1.758	-1.770	-1.784	-1.796	-1.810	-1.822	-1.836	-1.850	-1.864	-1.879	-1.894	-1.909	-1.925	-1.940	-1.955	-1.972	-1.988	-2.005	-2.021	-2.038	-2.055	-2.072	-2.089	-2.106	-2.124	-2.140	-2.158	-2.175	-2.192	-2.210	-2.228	-2.244	-2.261	-2.278	-2.295	-2.312	-2.329	-2.346	-2.362	-2.379	-2.395	-2.412	-2.428	-2.444	-2.460	-2.475	-2.490	-2.506	-2.520	-2.535	-2.550	-2.565	-2.579	-2.592	-2.608	-2.620	-2.634	-2.648	-2.661	-2.674	-2.688	-2.700	-2.714	-2.728	-2.740	-2.751	-2.765	-2.778	-2.791	-2.802	-2.816	-2.828	-2.840	-2.852	-2.865	-2.878	-2.890	-2.902	-2.915	-2.926	-2.939	-2.951	-2.962	-2.976	-2.989	-3.000	-3.012	-3.025	-3.038	-3.050	-3.062	-3.075	-3.088	-3.101	-3.114	-3.126	-3.139	-3.151	-3.165	-3.179	-3.191	-3.205	-3.219	-3.232	-3.248	-3.261	-3.275	-3.290	-3.306	-3.320	-3.336	-3.352	-3.368	-3.384	-3.400	-3.416	-3.432	-3.451	-3.469	-3.488	-3.506	-3.524	-3.542	-3.561	-3.581	-3.602	-3.622	-3.644	-3.665	-3.685	-3.708	-3.730	-3.752	-3.775	-3.798	-3.821	-3.844	-3.868	-3.891	-3.915	-3.939	-3.962	-3.986	-4.011	-4.035	-4.060	-4.084	-4.108	-4.132	-4.158	-4.181	-4.204	-4.229	-4.251	-4.274	-4.298	-4.319	-4.341	-4.364	-4.384	-4.404	-4.426	-4.445	-4.465	-4.484	-4.504	-4.521	-4.539	-4.555	-4.571	-4.588	-4.602	-4.619	-4.631	-4.645	-4.659	-4.670	-4.682	-4.695	-4.705	-4.715	-4.725	-4.734	-4.742	-4.751	-4.760	-4.766	-4.774	-4.780	-4.786	-4.792	-4.798	-4.802	-4.808	-4.812	-4.816	-4.821	-4.825	-4.829	-4.831	-4.835	-4.838	-4.841	-4.844	-4.846	-4.849	-4.851	-4.854	-4.856	-4.859	-4.860	-4.862	-4.865	-4.868	-4.870	-4.872	-4.875	-4.878	-4.879	-4.882	-4.885	-4.889	-4.891	-4.894	-4.896	-4.899	-4.902	-4.905	-4.908	-4.911	-4.914	-4.918	-4.919	-4.922	-4.925	-4.928	-4.930	-4.934	-4.936	-4.939	-4.940	-4.942	-4.945	-4.946	-4.948	-4.950	-4.951	-4.952	-4.952	-4.954	-4.954	-4.955	-4.954	-4.954	-4.954	-4.952	-4.950	-4.949	-4.948	-4.945	-4.942	-4.939	-4.935	-4.931	-4.928	-4.922	-4.916	-4.911	-4.906	-4.900	-4.891	-4.885	-4.878	-4.870	-4.862	-4.854	-4.844	-4.835	-4.826	-4.816	-4.805	-4.795	-4.784	-4.772	-4.761	-4.750	-4.738	-4.725	-4.712	-4.699	-4.686	-4.674	-4.660	-4.646	-4.631	-4.618	-4.604	-4.589	-4.574	-4.559	-4.544	-4.530	-4.515	-4.499	-4.484	-4.470	-4.454	-4.438	-4.424	-4.408	-4.392	-4.376	-4.361	-4.345	-4.329	-4.314	-4.298	-4.282	-4.266	-4.251	-4.235	-4.219	-4.204	-4.189	-4.172	-4.158	-4.144	-4.129	-4.112	-4.098	-4.082	-4.069	-4.054	-4.039	-4.025	-4.010	-3.995	-3.982	-3.969	-3.955	-3.941	-3.928	-3.915	-3.901	-3.889	-3.876	-3.865	-3.851	-3.839	-3.828	-3.815	-3.804	-3.792	-3.781	-3.770	-3.759	-3.748	-3.738	-3.726	-3.716	-3.706	-3.695	-3.685	-3.674	-3.662	-3.654	-3.642	-3.632	-3.622	-3.611	-3.600	-3.590	-3.580	-3.570	-3.559	-3.548	-3.538	-3.526	-3.516	-3.505	-3.494	-3.484	-3.472	-3.461	-3.451	-3.440	-3.429	-3.420	-3.409	-3.399	-3.388	-3.378	-3.369	-3.359	-3.349	-3.340	-3.331	-3.322	-3.315	-3.308	-3.300	-3.294	-3.288	-3.281	-3.276	-3.271	-3.268	-3.264	-3.261	-3.260	-3.259	-3.258	-3.258	-3.258	-3.259	-3.261	-3.264	-3.266	-3.271	-3.275	-3.280	-3.285	-3.291	-3.298	-3.305	-3.312	-3.321	-3.331	-3.340	-3.350	-3.361	-3.370	-3.381	-3.392	-3.404	-3.415	-3.426	-3.439	-3.450	-3.461	-3.474	-3.485	-3.496	-3.508	-3.520	-3.530	-3.541	-3.551	-3.561	-3.570	-3.580	-3.589	-3.598	-3.605	-3.612	-3.620	-3.626	-3.631	-3.636	-3.641	-3.645	-3.649	-3.651	-3.652	-3.655	-3.655	-3.655	-3.654	-3.652	-3.650	-3.648	-3.644	-3.639	-3.632	-3.628	-3.620	-3.612	-3.605	-3.595	-3.585	-3.574	-3.562	-3.550	-3.536	-3.522	-3.509	-3.492	-3.476	-3.459	-3.441	-3.424	-3.405	-3.385	-3.364	-3.342	-3.320	-3.299	-3.275	-3.251	-3.228	-3.202	-3.178	-3.152	-3.126	-3.099	-3.071	-3.045	-3.018	-2.990	-2.961	-2.934	-2.906	-2.879	-2.850	-2.822	-2.795	-2.766	-2.739	-2.711	-2.685	-2.659	-2.631	-2.606	-2.580	-2.555	-2.531	-2.509	-2.486	-2.464	-2.442	-2.421	-2.402	-2.384	-2.366	-2.351	-2.335	-2.321	-2.308	-2.295	-2.284	-2.274	-2.265	-2.258	-2.250	-2.244	-2.240	-2.238	-2.235	-2.232	-2.234	-2.234	-2.236	-2.240	-2.242	-2.248	-2.254	-2.260	-2.266	-2.274	-2.282	-2.292	-2.301	-2.311	-2.322	-2.335	-2.346	-2.358	-2.369	-2.382	-2.395	-2.406	-2.419	-2.432	-2.445	-2.456	-2.468	-2.480	-2.491	-2.504	-2.515	-2.525	-2.535	-2.544	-2.554	-2.561	-2.571	-2.579	-2.585	-2.592	-2.598	-2.604	-2.609	-2.612	-2.616	-2.619	-2.622	-2.624	-2.626	-2.626	-2.628	-2.629	-2.628	-2.628	-2.626	-2.625	-2.622	-2.621	-2.620	-2.616	-2.614	-2.611	-2.609	-2.606	-2.602	-2.599	-2.596	-2.594	-2.591	-2.588	-2.585	-2.581	-2.579	-2.576	-2.574	-2.572	-2.570	-2.568	-2.566	-2.565	-2.564	-2.562	-2.561	-2.560	-2.559	-2.559	-2.559	-2.558	-2.558	-2.558	-2.556	-2.556	-2.558	-2.556	-2.558	-2.556	-2.555	-2.555	-2.554	-2.554	-2.552	-2.550	-2.549	-2.546	-2.544	-2.541	-2.539	-2.535	-2.532	-2.528	-2.522	-2.518	-2.511	-2.506	-2.500	-2.492	-2.486	-2.480	-2.472	-2.464	-2.455	-2.446	-2.438	-2.429	-2.419	-2.409	-2.399	-2.389	-2.379	-2.369	-2.358	-2.346	-2.336	-2.326	-2.316	-2.306	-2.298	-2.288	-2.278	-2.269	-2.260	-2.252	-2.244	-2.238	-2.231	-2.225	-2.219	-2.215	-2.210	-2.206	-2.205	-2.204	-2.202	-2.202	-2.202	-2.205	-2.208	-2.210	-2.215	-2.220	-2.225	-2.232	-2.241	-2.250	-2.259	-2.269	-2.280	-2.292	-2.305	-2.319	-2.332	-2.349	-2.364	-2.380	-2.398	-2.414	-2.432	-2.450	-2.469	-2.488	-2.509	-2.526	-2.546	-2.566	-2.586	-2.606	-2.626	-2.646	-2.665	-2.685	-2.705	-2.724	-2.742	-2.761	-2.780	-2.798	-2.815	-2.831	-2.848	-2.864	-2.879	-2.894	-2.909	-2.922	-2.936	-2.949	-2.961	-2.974	-2.984	-2.995	-3.005	-3.015	-3.024	-3.032	-3.041	-3.050	-3.058	-3.064	-3.071	-3.078	-3.085	-3.091	-3.099	-3.105	-3.111	-3.116	-3.122	-3.129	-3.135	-3.141	-3.146	-3.152	-3.160	-3.166	-3.174	-3.180	-3.188	-3.194	-3.201	-3.209	-3.216	-3.224	-3.232	-3.240	-3.249	-3.258	-3.266	-3.276	-3.285	-3.294	-3.304	-3.312	-3.321	-3.332	-3.341	-3.351	-3.360	-3.369	-3.378	-3.386	-3.395	-3.404	-3.412	-3.420	-3.429	-3.436	-3.442	-3.449	-3.455	-3.461	-3.466	-3.471	-3.476	-3.479	-3.484	-3.485	-3.488	-3.490	-3.491	-3.491	-3.492	-3.492	-3.491	-3.490	-3.489	-3.485	-3.484	-3.480	-3.476	-3.471	-3.466	-3.461	-3.456	-3.449	-3.444	-3.436	-3.429	-3.422	-3.415	-3.406	-3.399	-3.390	-3.381	-3.372	-3.364	-3.354	-3.345	-3.336	-3.325	-3.316	-3.306	-3.296	-3.288	-3.278	-3.268	-3.258	-3.249	-3.239	-3.229	-3.220	-3.211	-3.201	-3.192	-3.184	-3.176	-3.168	-3.161	-3.152	-3.146	-3.139	-3.132	-3.126	-3.119	-3.112	-3.106	-3.102	-3.098	-3.091	-3.086	-3.082	-3.078	-3.075	-3.071	-3.066	-3.064	-3.061	-3.059	-3.056	-3.054	-3.051	-3.051	-3.049	-3.048	-3.046	-3.045	-3.045	-3.042	-3.042	-3.041	-3.040	-3.040	-3.039	-3.039	-3.039	-3.038	-3.036	-3.035	-3.035	-3.034	-3.031	-3.030	-3.030	-3.028	-3.025	-3.024	-3.021	-3.019	-3.016	-3.012	-3.010	-3.006	-3.002	-2.999	-2.995	-2.989	-2.985	-2.979	-2.975	-2.969	-2.962	-2.958	-2.950	-2.944	-2.938	-2.930	-2.922	-2.914	-2.908	-2.899	-2.891	-2.884	-2.876	-2.866	-2.859	-2.850	-2.842	-2.832	-2.824	-2.816	-2.806	-2.798	-2.790	-2.781	-2.771	-2.764	-2.755	-2.746	-2.738	-2.730	-2.720	-2.712	-2.704	-2.695	-2.688	-2.679	-2.670	-2.662	-2.655	-2.646	-2.638	-2.630	-2.621	-2.614	-2.605	-2.598	-2.590	-2.581	-2.572	-2.565	-2.555	-2.546	-2.539	-2.530	-2.520	-2.511	-2.504	-2.494	-2.485	-2.475	-2.466	-2.456	-2.446	-2.436	-2.426	-2.416	-2.406	-2.395	-2.386	-2.375	-2.365	-2.354	-2.344	-2.332	-2.321	-2.310	-2.299	-2.289	-2.278	-2.268	-2.255	-2.245	-2.235	-2.224	-2.214	-2.202	-2.192	-2.182	-2.172	-2.164	-2.154	-2.144	-2.134	-2.125	-2.118	-2.109	-2.100	-2.092	-2.084	-2.076	-2.069	-2.060	-2.054	-2.046	-2.040	-2.034	-2.027	-2.021	-2.015	-2.007	-2.002	-1.996	-1.990	-1.985	-1.979	-1.972	-1.968	-1.961	-1.956	-1.950	-1.944	-1.939	-1.932	-1.926	-1.920	-1.914	-1.908	-1.900	-1.894	-1.886	-1.879	-1.871	-1.864	-1.855	-1.848	-1.839	-1.830	-1.820	-1.811	-1.801	-1.791	-1.780	-1.770	-1.759	-1.749	-1.738	-1.726	-1.715	-1.702	-1.691	-1.679	-1.666	-1.654	-1.641	-1.629	-1.615	-1.601	-1.589	-1.576	-1.562	-1.550	-1.538	-1.522	-1.510	-1.498	-1.485	-1.472	-1.460	-1.448	-1.435	-1.422	-1.410	-1.399	-1.388	-1.376	-1.366	-1.355	-1.345	-1.334	-1.324	-1.314	-1.304	-1.295	-1.286	-1.278	-1.269	-1.260	-1.252	-1.245	-1.236	-1.230	-1.224	-1.216	-1.210	-1.204	-1.199	-1.191	-1.186	-1.181	-1.176	-1.172	-1.166	-1.162	-1.159	-1.155	-1.151	-1.149	-1.145	-1.141	-1.139	-1.138	-1.135	-1.132	-1.130	-1.129	-1.128	-1.126	-1.125	-1.125	-1.125	-1.125	-1.126	-1.126	-1.126	-1.129	-1.129	-1.130	-1.134	-1.135	-1.138	-1.141	-1.144	-1.146	-1.150	-1.154	-1.159	-1.164	-1.169	-1.175	-1.180	-1.188	-1.194	-1.200	-1.208	-1.214	-1.222	-1.231	-1.240	-1.250	-1.259	-1.270	-1.281	-1.291	-1.302	-1.315	-1.326	-1.339	-1.351	-1.365	-1.378	-1.392	-1.406	-1.421	-1.436	-1.451	-1.469	-1.484	-1.500	-1.518	-1.535	-1.552	-1.569	-1.586	-1.605	-1.624	-1.641	-1.660	-1.679	-1.698	-1.718	-1.738	-1.756	-1.776	-1.796	-1.816	-1.835	-1.856	-1.875	-1.895	-1.915	-1.934	-1.954	-1.974	-1.992	-2.011	-2.030	-2.051	-2.070	-2.088	-2.106	-2.124	-2.142	-2.161	-2.178	-2.195	-2.212	-2.230	-2.245	-2.262	-2.278	-2.294	-2.310	-2.325	-2.340	-2.355	-2.368	-2.382	-2.396	-2.410	-2.424	-2.436	-2.449	-2.461	-2.474	-2.486	-2.499	-2.511	-2.522	-2.534	-2.546	-2.558	-2.568	-2.579	-2.590	-2.600	-2.611	-2.621	-2.632	-2.642	-2.654	-2.664	-2.674	-2.684	-2.695	-2.705	-2.714	-2.724	-2.735	-2.745	-2.754	-2.764	-2.774	-2.785	-2.795	-2.805	-2.815	-2.826	-2.836	-2.848	-2.858	-2.869	-2.880	-2.890	-2.900	-2.911	-2.922	-2.934	-2.945	-2.956	-2.968	-2.979	-2.990	-3.001	-3.012	-3.025	-3.038	-3.049	-3.060	-3.072	-3.085	-3.098	-3.110	-3.122	-3.135	-3.148	-3.160	-3.172	-3.185	-3.198	-3.210	-3.224	-3.236	-3.250	-3.261	-3.274	-3.288	-3.300	-3.311	-3.322	-3.335	-3.346	-3.358	-3.369	-3.380	-3.389	-3.400	-3.409	-3.418	-3.426	-3.434	-3.441	-3.449	-3.456	-3.461	-3.468	-3.471	-3.474	-3.478	-3.479	-3.480	-3.481	-3.480	-3.479	-3.476	-3.472	-3.469	-3.464	-3.458	-3.450	-3.444	-3.434	-3.425	-3.414	-3.402	-3.391	-3.378	-3.364	-3.349	-3.334	-3.318	-3.301	-3.282	-3.265	-3.246	-3.228	-3.209	-3.189	-3.168	-3.146	-3.125	-3.105	-3.082	-3.060	-3.038	-3.015	-2.994	-2.971	-2.949	-2.926	-2.904	-2.882	-2.860	-2.840	-2.818	-2.796	-2.775	-2.755	-2.735	-2.715	-2.696	-2.676	-2.659	-2.640	-2.622	-2.605	-2.590	-2.574	-2.558	-2.542	-2.530	-2.515	-2.501	-2.489	-2.478	-2.466	-2.455	-2.445	-2.435	-2.426	-2.418	-2.411	-2.402	-2.396	-2.390	-2.384	-2.379	-2.375	-2.371	-2.366	-2.364	-2.361	-2.359	-2.358	-2.356	-2.355	-2.355	-2.356	-2.356	-2.358	-2.359	-2.360	-2.362	-2.365	-2.368	-2.371	-2.374	-2.379	-2.382	-2.386	-2.389	-2.394	-2.398	-2.404	-2.408	-2.412	-2.416	-2.420	-2.426	-2.430	-2.434	-2.439	-2.442	-2.448	-2.450	-2.455	-2.458	-2.461	-2.462	-2.466	-2.469	-2.471	-2.472	-2.474	-2.474	-2.475	-2.476	-2.476	-2.475	-2.474	-2.474	-2.471	-2.470	-2.469	-2.466	-2.462	-2.460	-2.456	-2.451	-2.448	-2.444	-2.439	-2.434	-2.429	-2.424	-2.418	-2.412	-2.405	-2.400	-2.392	-2.386	-2.380	-2.374	-2.368	-2.360	-2.354	-2.346	-2.340	-2.332	-2.326	-2.319	-2.311	-2.305	-2.298	-2.291	-2.284	-2.276	-2.271	-2.264	-2.258	-2.250	-2.244	-2.238	-2.231	-2.226	-2.220	-2.212	-2.208	-2.201	-2.196	-2.190	-2.185	-2.178	-2.174	-2.168	-2.162	-2.158	-2.152	-2.148	-2.142	-2.139	-2.134	-2.130	-2.125	-2.120	-2.118	-2.114	-2.110	-2.106	-2.102	-2.099	-2.095	-2.092	-2.090	-2.086	-2.084	-2.081	-2.080	-2.076	-2.074	-2.074	-2.071	-2.070	-2.069	-2.068	-2.066	-2.065	-2.065	-2.065	-2.064	-2.064	-2.064	-2.065	-2.065	-2.065	-2.066	-2.066	-2.068	-2.069	-2.070	-2.071	-2.072	-2.074	-2.076	-2.078	-2.079	-2.081	-2.082	-2.085	-2.086	-2.089	-2.090	-2.092	-2.094	-2.096	-2.098	-2.100	-2.101	-2.104	-2.105	-2.108	-2.109	-2.110	-2.110	-2.112	-2.112	-2.114	-2.114	-2.115	-2.114	-2.114	-2.114	-2.112	-2.111	-2.110	-2.108	-2.105	-2.102	-2.100	-2.098	-2.094	-2.090	-2.086	-2.081	-2.075	-2.070	-2.064	-2.059	-2.051	-2.044	-2.036	-2.029	-2.020	-2.010	-2.002	-1.992	-1.982	-1.972	-1.962	-1.952	-1.941	-1.930	-1.919	-1.908	-1.895	-1.884	-1.871	-1.859	-1.848	-1.835	-1.822	-1.811	-1.799	-1.786	-1.774	-1.762	-1.750	-1.739	-1.728	-1.716	-1.705	-1.695	-1.685	-1.674	-1.664	-1.655	-1.646	-1.638	-1.629	-1.621	-1.612	-1.606	-1.600	-1.594	-1.588	-1.582	-1.578	-1.572	-1.566	-1.564	-1.559	-1.555	-1.552	-1.550	-1.548	-1.545	-1.544	-1.541	-1.540	-1.539	-1.536	-1.536	-1.536	-1.535	-1.535	-1.535	-1.532	-1.532	-1.532	-1.532	-1.531	-1.532	-1.532	-1.531	-1.531	-1.531	-1.530	-1.529	-1.528	-1.528	-1.526	-1.525	-1.524	-1.522	-1.521	-1.519	-1.516	-1.515	-1.511	-1.509	-1.506	-1.502	-1.499	-1.495	-1.491	-1.488	-1.482	-1.479	-1.472	-1.468	-1.461	-1.456	-1.449	-1.442	-1.436	-1.429	-1.420	-1.412	-1.404	-1.394	-1.385	-1.375	-1.365	-1.354	-1.342	-1.331	-1.319	-1.306	-1.294	-1.280	-1.266	-1.251	-1.236	-1.222	-1.206	-1.190	-1.172	-1.155	-1.138	-1.120	-1.101	-1.082	-1.065	-1.045	-1.024	-1.005	-0.985	-0.964	-0.945	-0.922	-0.902	-0.881	-0.861	-0.840	-0.819	-0.799	-0.778	-0.758	-0.736	-0.718	-0.698	-0.678	-0.659	-0.641	-0.622	-0.605	-0.588	-0.571	-0.555	-0.540	-0.525	-0.511	-0.498	-0.484	-0.471	-0.459	-0.449	-0.438	-0.428	-0.419	-0.409	-0.401	-0.394	-0.386	-0.380	-0.374	-0.369	-0.362	-0.358	-0.352	-0.349	-0.345	-0.341	-0.338	-0.334	-0.330	-0.328	-0.324	-0.320	-0.316	-0.312	-0.309	-0.305	-0.300	-0.294	-0.290	-0.284	-0.278	-0.271	-0.265	-0.256	-0.250	-0.241	-0.232	-0.222	-0.212	-0.202	-0.191	-0.180	-0.168	-0.156	-0.142	-0.130	-0.115	-0.101	-0.086	-0.070	-0.055	-0.040	-0.022	-0.006	0.010	0.026	0.042	0.060	0.076	0.094	0.110	0.126	0.144	0.159	0.175	0.191	0.206	0.221	0.238	0.251	0.266	0.280	0.291	0.305	0.318	0.329	0.339	0.351	0.361	0.370	0.379	0.389	0.396	0.401	0.408	0.414	0.420	0.425	0.429	0.434	0.438	0.439	0.442	0.444	0.445	0.445	0.446	0.445	0.445	0.444	0.442	0.441	0.439	0.436	0.434	0.431	0.429	0.425	0.421	0.418	0.414	0.409	0.405	0.400	0.395	0.391	0.386	0.380	0.376	0.371	0.365	0.360	0.355	0.351	0.346	0.341	0.335	0.330	0.326	0.321	0.316	0.311	0.308	0.304	0.299	0.296	0.292	0.289	0.286	0.282	0.280	0.278	0.275	0.272	0.270	0.269	0.266	0.266	0.265	0.262	0.262	0.261	0.261	0.261	0.261	0.261	0.261	0.262	0.262	0.262	0.264	0.265	0.266	0.266	0.268	0.268	0.269	0.270	0.270	0.270	0.271	0.271	0.271	0.272	0.271	0.270	0.270	0.269	0.268	0.266	0.264	0.261	0.260	0.256	0.254	0.250	0.245	0.240	0.235	0.230	0.224	0.219	0.212	0.206	0.200	0.192	0.185	0.178	0.170	0.162	0.152	0.145	0.136	0.126	0.119	0.110	0.100	0.091	0.081	0.074	0.064	0.055	0.046	0.038	0.029	0.021	0.012	0.004	-0.002	-0.010	-0.016	-0.024	-0.030	-0.036	-0.041	-0.048	-0.052	-0.058	-0.060	-0.064	-0.068	-0.070	-0.072	-0.074	-0.075	-0.076	-0.078	-0.078	-0.078	-0.076	-0.075	-0.074	-0.072	-0.071	-0.068	-0.065	-0.062	-0.059	-0.055	-0.052	-0.048	-0.044	-0.040	-0.036	-0.032	-0.029	-0.025	-0.021	-0.018	-0.014	-0.010	-0.006	-0.004	-0.001	0.002	0.004	0.005	0.008	0.008	0.009	0.010	0.009	0.008	0.008	0.005	0.001	-0.001	-0.004	-0.009	-0.012	-0.019	-0.024	-0.031	-0.038	-0.045	-0.052	-0.061	-0.070	-0.081	-0.090	-0.101	-0.114	-0.126	-0.139	-0.152	-0.166	-0.180	-0.194	-0.209	-0.224	-0.239	-0.255	-0.271	-0.288	-0.304	-0.321	-0.338	-0.354	-0.370	-0.388	-0.402	-0.420	-0.436	-0.452	-0.469	-0.485	-0.500	-0.516	-0.531	-0.545	-0.560	-0.574	-0.588	-0.601	-0.614	-0.628	-0.638	-0.650	-0.660	-0.670	-0.680	-0.689	-0.698	-0.705	-0.714	-0.719	-0.726	-0.732	-0.736	-0.741	-0.746	-0.749	-0.752	-0.755	-0.758	-0.759	-0.761	-0.761	-0.761	-0.762	-0.762	-0.762	-0.761	-0.761	-0.760	-0.758	-0.758	-0.756	-0.755	-0.754	-0.751	-0.750	-0.750	-0.748	-0.748	-0.745	-0.744	-0.744	-0.742	-0.742	-0.741	-0.741	-0.741	-0.741	-0.741	-0.742	-0.744	-0.744	-0.745	-0.746	-0.749	-0.750	-0.751	-0.754	-0.755	-0.758	-0.760	-0.762	-0.765	-0.768	-0.769	-0.771	-0.774	-0.778	-0.780	-0.782	-0.785	-0.788	-0.790	-0.792	-0.794	-0.796	-0.799	-0.799	-0.801	-0.802	-0.804	-0.805	-0.806	-0.808	-0.808	-0.809	-0.810	-0.811	-0.811	-0.812	-0.814	-0.814	-0.814	-0.815	-0.815	-0.816	-0.818	-0.819	-0.820	-0.820	-0.822	-0.825	-0.826	-0.828	-0.830	-0.832	-0.835	-0.838	-0.841	-0.844	-0.848	-0.850	-0.855	-0.859	-0.864	-0.869	-0.872	-0.879	-0.884	-0.889	-0.895	-0.901	-0.908	-0.914	-0.921	-0.929	-0.935	-0.942	-0.950	-0.958	-0.965	-0.972	-0.980	-0.988	-0.994	-1.001	-1.008	-1.014	-1.021	-1.028	-1.034	-1.040	-1.046	-1.051	-1.056	-1.061	-1.066	-1.070	-1.074	-1.078	-1.081	-1.085	-1.086	-1.089	-1.090	-1.091	-1.092	-1.094	-1.094	-1.094	-1.094	-1.094	-1.092	-1.091	-1.090	-1.089	-1.085	-1.084	-1.080	-1.078	-1.075	-1.071	-1.068	-1.065	-1.061	-1.058	-1.055	-1.051	-1.049	-1.045	-1.041	-1.039	-1.036	-1.032	-1.030	-1.029	-1.026	-1.025	-1.024	-1.021	-1.021	-1.021	-1.020	-1.020	-1.021	-1.021	-1.022	-1.025	-1.026	-1.029	-1.030	-1.034	-1.036	-1.040	-1.044	-1.049	-1.052	-1.056	-1.062	-1.066	-1.071	-1.076	-1.082	-1.086	-1.091	-1.096	-1.102	-1.106	-1.110	-1.115	-1.119	-1.121	-1.126	-1.129	-1.131	-1.131	-1.134	-1.132	-1.134	-1.132	-1.130	-1.128	-1.124	-1.120	-1.115	-1.110	-1.102	-1.095	-1.086	-1.078	-1.068	-1.055	-1.042	-1.029	-1.015	-0.999	-0.982	-0.965	-0.946	-0.926	-0.905	-0.884	-0.862	-0.840	-0.815	-0.791	-0.765	-0.739	-0.712	-0.686	-0.658	-0.629	-0.601	-0.571	-0.541	-0.511	-0.481	-0.450	-0.421	-0.390	-0.358	-0.328	-0.298	-0.265	-0.235	-0.204	-0.174	-0.144	-0.114	-0.085	-0.056	-0.028	0.001	0.029	0.056	0.084	0.109	0.134	0.160	0.185	0.210	0.232	0.255	0.278	0.300	0.320	0.341	0.360	0.379	0.398	0.415	0.432	0.451	0.466	0.481	0.496	0.511	0.524	0.538	0.549	0.561	0.572	0.582	0.592	0.601	0.610	0.619	0.625	0.632	0.639	0.644	0.649	0.652	0.658	0.661	0.662	0.665	0.666	0.668	0.668	0.666	0.665	0.664	0.661	0.658	0.654	0.649	0.642	0.636	0.629	0.621	0.614	0.605	0.594	0.584	0.571	0.560	0.548	0.534	0.519	0.504	0.489	0.471	0.452	0.435	0.416	0.395	0.376	0.354	0.332	0.310	0.286	0.262	0.238	0.212	0.186	0.160	0.135	0.108	0.079	0.050	0.022	-0.006	-0.036	-0.065	-0.095	-0.125	-0.155	-0.186	-0.216	-0.248	-0.278	-0.310	-0.341	-0.371	-0.404	-0.435	-0.466	-0.498	-0.529	-0.560	-0.591	-0.621	-0.652	-0.684	-0.715	-0.745	-0.776	-0.808	-0.838	-0.868	-0.898	-0.928	-0.958	-0.986	-1.018	-1.046	-1.075	-1.105	-1.135	-1.165	-1.192	-1.221	-1.250	-1.280	-1.308	-1.336	-1.365	-1.392	-1.421	-1.448	-1.476	-1.502	-1.530	-1.556	-1.582	-1.610	-1.636	-1.660	-1.686	-1.711	-1.736	-1.760	-1.784	-1.808	-1.830	-1.851	-1.872	-1.894	-1.914	-1.932	-1.951	-1.969	-1.985	-2.001	-2.016	-2.030	-2.044	-2.055	-2.068	-2.076	-2.086	-2.094	-2.101	-2.106	-2.111	-2.115	-2.116	-2.118	-2.118	-2.116	-2.115	-2.111	-2.105	-2.100	-2.092	-2.084	-2.075	-2.064	-2.052	-2.040	-2.026	-2.013	-1.996	-1.980	-1.962	-1.944	-1.925	-1.905	-1.884	-1.862	-1.840	-1.819	-1.794	-1.771	-1.746	-1.721	-1.698	-1.672	-1.646	-1.620	-1.595	-1.568	-1.541	-1.515	-1.489	-1.462	-1.436	-1.409	-1.382	-1.356	-1.330	-1.304	-1.279	-1.252	-1.228	-1.202	-1.179	-1.154	-1.130	-1.106	-1.082	-1.060	-1.038	-1.018	-0.995	-0.974	-0.954	-0.934	-0.914	-0.895	-0.876	-0.858	-0.840	-0.822	-0.805	-0.789	-0.772	-0.756	-0.741	-0.726	-0.711	-0.698	-0.682	-0.670	-0.656	-0.644	-0.631	-0.619	-0.609	-0.596	-0.585	-0.575	-0.565	-0.555	-0.546	-0.536	-0.528	-0.518	-0.510	-0.501	-0.494	-0.486	-0.479	-0.471	-0.464	-0.458	-0.451	-0.444	-0.439	-0.432	-0.428	-0.421	-0.416	-0.411	-0.405	-0.401	-0.396	-0.392	-0.389	-0.384	-0.380	-0.376	-0.372	-0.368	-0.364	-0.361	-0.358	-0.352	-0.349	-0.345	-0.341	-0.338	-0.332	-0.328	-0.324	-0.319	-0.314	-0.308	-0.302	-0.298	-0.291	-0.285	-0.278	-0.270	-0.262	-0.255	-0.246	-0.238	-0.228	-0.218	-0.209	-0.196	-0.186	-0.174	-0.161	-0.148	-0.134	-0.119	-0.105	-0.090	-0.072	-0.056	-0.040	-0.021	-0.004	0.015	0.034	0.054	0.072	0.092	0.115	0.135	0.156	0.178	0.200	0.222	0.244	0.266	0.289	0.311	0.334	0.356	0.379	0.402	0.425	0.446	0.469	0.490	0.511	0.531	0.552	0.572	0.594	0.611	0.631	0.650	0.668	0.685	0.701	0.719	0.734	0.748	0.764	0.776	0.789	0.801	0.812	0.824	0.834	0.842	0.852	0.860	0.868	0.875	0.881	0.886	0.890	0.895	0.899	0.901	0.904	0.906	0.908	0.908	0.909	0.909	0.908	0.906	0.905	0.902	0.901	0.899	0.895	0.892	0.889	0.885	0.880	0.878	0.872	0.866	0.862	0.856	0.851	0.844	0.838	0.832	0.825	0.818	0.811	0.804	0.796	0.789	0.779	0.771	0.762	0.752	0.744	0.735	0.725	0.714	0.704	0.692	0.682	0.670	0.658	0.646	0.632	0.620	0.608	0.594	0.579	0.565	0.550	0.535	0.519	0.504	0.486	0.470	0.452	0.435	0.419	0.401	0.382	0.364	0.346	0.326	0.309	0.290	0.270	0.251	0.231	0.212	0.194	0.175	0.155	0.138	0.118	0.100	0.082	0.064	0.046	0.029	0.011	-0.004	-0.021	-0.038	-0.052	-0.066	-0.081	-0.094	-0.108	-0.120	-0.131	-0.144	-0.155	-0.164	-0.174	-0.182	-0.191	-0.199	-0.205	-0.212	-0.219	-0.222	-0.228	-0.232	-0.235	-0.238	-0.240	-0.241	-0.242	-0.244	-0.244	-0.242	-0.242	-0.241	-0.240	-0.239	-0.236	-0.232	-0.230	-0.228	-0.224	-0.220	-0.216	-0.212	-0.210	-0.206	-0.202	-0.198	-0.194	-0.190	-0.186	-0.182	-0.179	-0.176	-0.172	-0.169	-0.168	-0.164	-0.162	-0.161	-0.160	-0.158	-0.158	-0.158	-0.158	-0.159	-0.160	-0.161	-0.164	-0.166	-0.169	-0.172	-0.178	-0.181	-0.186	-0.192	-0.200	-0.205	-0.214	-0.221	-0.229	-0.239	-0.248	-0.258	-0.268	-0.280	-0.291	-0.302	-0.314	-0.326	-0.339	-0.351	-0.365	-0.379	-0.392	-0.406	-0.420	-0.434	-0.448	-0.462	-0.476	-0.491	-0.505	-0.519	-0.532	-0.548	-0.560	-0.574	-0.588	-0.600	-0.612	-0.624	-0.636	-0.646	-0.658	-0.668	-0.678	-0.688	-0.698	-0.704	-0.712	-0.720	-0.728	-0.734	-0.740	-0.745	-0.750	-0.754	-0.759	-0.761	-0.765	-0.768	-0.770	-0.772	-0.774	-0.775	-0.775	-0.776	-0.778	-0.778	-0.779	-0.779	-0.778	-0.778	-0.779	-0.779	-0.780	-0.780	-0.780	-0.782	-0.784	-0.785	-0.786	-0.788	-0.791	-0.794	-0.798	-0.801	-0.805	-0.810	-0.815	-0.820	-0.826	-0.834	-0.841	-0.849	-0.856	-0.865	-0.874	-0.884	-0.894	-0.905	-0.915	-0.926	-0.939	-0.951	-0.965	-0.978	-0.990	-1.005	-1.018	-1.032	-1.045	-1.059	-1.074	-1.088	-1.102	-1.116	-1.130	-1.144	-1.158	-1.171	-1.185	-1.199	-1.212	-1.225	-1.238	-1.250	-1.262	-1.274	-1.285	-1.296	-1.308	-1.318	-1.328	-1.338	-1.346	-1.356	-1.365	-1.375	-1.382	-1.391	-1.399	-1.408	-1.415	-1.422	-1.430	-1.438	-1.445	-1.451	-1.460	-1.468	-1.475	-1.482	-1.491	-1.499	-1.506	-1.515	-1.525	-1.534	-1.542	-1.552	-1.562	-1.574	-1.584	-1.594	-1.606	-1.618	-1.631	-1.644	-1.656	-1.670	-1.684	-1.699	-1.712	-1.728	-1.742	-1.759	-1.775	-1.791	-1.808	-1.824	-1.841	-1.859	-1.876	-1.894	-1.912	-1.930	-1.948	-1.966	-1.984	-2.001	-2.020	-2.038	-2.056	-2.074	-2.091	-2.109	-2.128	-2.144	-2.161	-2.179	-2.195	-2.211	-2.228	-2.245	-2.261	-2.278	-2.291	-2.308	-2.324	-2.338	-2.354	-2.369	-2.384	-2.398	-2.412	-2.428	-2.441	-2.455	-2.469	-2.482	-2.496	-2.511	-2.525	-2.539	-2.552	-2.566	-2.580	-2.595	-2.609	-2.624	-2.638	-2.652	-2.665	-2.680	-2.695	-2.709	-2.724	-2.739	-2.754	-2.769	-2.784	-2.799	-2.814	-2.829	-2.844	-2.859	-2.875	-2.890	-2.904	-2.920	-2.934	-2.950	-2.965	-2.980	-2.994	-3.009	-3.024	-3.038	-3.052	-3.066	-3.080	-3.094	-3.109	-3.122	-3.136	-3.149	-3.162	-3.176	-3.190	-3.202	-3.215	-3.228	-3.241	-3.254	-3.266	-3.279	-3.291	-3.305	-3.316	-3.330	-3.341	-3.355	-3.368	-3.381	-3.394	-3.408	-3.420	-3.434	-3.449	-3.462	-3.476	-3.491	-3.508	-3.522	-3.538	-3.552	-3.569	-3.585	-3.601	-3.619	-3.636	-3.654	-3.671	-3.689	-3.709	-3.726	-3.746	-3.766	-3.785	-3.805	-3.825	-3.845	-3.866	-3.888	-3.909	-3.929	-3.951	-3.972	-3.995	-4.016	-4.037	-4.059	-4.080	-4.102	-4.124	-4.146	-4.168	-4.189	-4.210	-4.230	-4.251	-4.271	-4.291	-4.312	-4.332	-4.351	-4.371	-4.389	-4.408	-4.426	-4.445	-4.461	-4.479	-4.495	-4.512	-4.528	-4.544	-4.558	-4.574	-4.588	-4.601	-4.614	-4.628	-4.640	-4.652	-4.665	-4.675	-4.686	-4.698	-4.706	-4.718	-4.726	-4.735	-4.744	-4.751	-4.761	-4.768	-4.775	-4.781	-4.788	-4.794	-4.800	-4.806	-4.811	-4.818	-4.821	-4.826	-4.830	-4.835	-4.839	-4.842	-4.846	-4.850	-4.854	-4.856	-4.860	-4.862	-4.866	-4.868	-4.871	-4.874	-4.876	-4.879	-4.881	-4.882	-4.885	-4.889	-4.890	-4.891	-4.895	-4.896	-4.898	-4.900	-4.902	-4.904	-4.905	-4.908	-4.910	-4.911	-4.912	-4.914	-4.915	-4.915	-4.916	-4.918	-4.918	-4.919	-4.919	-4.920	-4.920	-4.920	-4.921	-4.920	-4.920	-4.919	-4.918	-4.916	-4.914	-4.911	-4.909	-4.906	-4.904	-4.900	-4.896	-4.892	-4.888	-4.882	-4.878	-4.872	-4.866	-4.860	-4.852	-4.845	-4.838	-4.829	-4.820	-4.811	-4.802	-4.792	-4.781	-4.771	-4.760	-4.749	-4.738	-4.724	-4.711	-4.699	-4.685	-4.671	-4.658	-4.644	-4.629	-4.614	-4.600	-4.584	-4.568	-4.552	-4.538	-4.521	-4.505	-4.490	-4.474	-4.458	-4.441	-4.425	-4.409	-4.394	-4.376	-4.360	-4.344	-4.328	-4.311	-4.295	-4.280	-4.264	-4.249	-4.234	-4.219	-4.202	-4.188	-4.172	-4.158	-4.142	-4.129	-4.116	-4.101	-4.088	-4.074	-4.061	-4.048	-4.035	-4.022	-4.009	-3.996	-3.984	-3.972	-3.960	-3.949	-3.936	-3.925	-3.914	-3.904	-3.891	-3.881	-3.870	-3.860	-3.849	-3.839	-3.828	-3.818	-3.808	-3.796	-3.786	-3.776	-3.766	-3.756	-3.746	-3.736	-3.726	-3.716	-3.706	-3.696	-3.685	-3.675	-3.665	-3.654	-3.644	-3.634	-3.622	-3.611	-3.600	-3.591	-3.580	-3.569	-3.556	-3.548	-3.536	-3.524	-3.512	-3.502	-3.491	-3.480	-3.470	-3.459	-3.448	-3.436	-3.425	-3.415	-3.404	-3.394	-3.384	-3.374	-3.364	-3.354	-3.345	-3.335	-3.326	-3.318	-3.310	-3.301	-3.295	-3.286	-3.281	-3.275	-3.269	-3.262	-3.258	-3.254	-3.250	-3.246	-3.242	-3.241	-3.239	-3.236	-3.238	-3.236	-3.236	-3.236	-3.238	-3.239	-3.240	-3.242	-3.244	-3.249	-3.251	-3.254	-3.259	-3.262	-3.268	-3.272	-3.279	-3.284	-3.290	-3.295	-3.301	-3.308	-3.314	-3.319	-3.325	-3.331	-3.339	-3.345	-3.351	-3.358	-3.362	-3.369	-3.374	-3.379	-3.385	-3.390	-3.394	-3.398	-3.402	-3.406	-3.409	-3.412	-3.415	-3.418	-3.419	-3.420	-3.421	-3.421	-3.421	-3.420	-3.420	-3.418	-3.415	-3.414	-3.409	-3.405	-3.401	-3.395	-3.390	-3.384	-3.378	-3.369	-3.361	-3.352	-3.342	-3.332	-3.321	-3.309	-3.296	-3.284	-3.270	-3.256	-3.240	-3.225	-3.209	-3.191	-3.175	-3.156	-3.136	-3.118	-3.098	-3.076	-3.055	-3.034	-3.011	-2.989	-2.965	-2.941	-2.916	-2.892	-2.868	-2.842	-2.818	-2.791	-2.766	-2.740	-2.715	-2.689	-2.662	-2.638	-2.612	-2.588	-2.562	-2.538	-2.512	-2.489	-2.465	-2.442	-2.420	-2.399	-2.378	-2.356	-2.338	-2.319	-2.300	-2.284	-2.268	-2.252	-2.239	-2.225	-2.214	-2.204	-2.192	-2.184	-2.178	-2.170	-2.165	-2.160	-2.156	-2.155	-2.152	-2.154	-2.154	-2.156	-2.159	-2.162	-2.166	-2.172	-2.178	-2.185	-2.192	-2.200	-2.209	-2.218	-2.228	-2.238	-2.248	-2.258	-2.270	-2.280	-2.291	-2.301	-2.314	-2.325	-2.335	-2.346	-2.355	-2.366	-2.376	-2.385	-2.394	-2.402	-2.410	-2.419	-2.426	-2.431	-2.439	-2.444	-2.448	-2.452	-2.456	-2.459	-2.461	-2.464	-2.465	-2.465	-2.465	-2.465	-2.465	-2.464	-2.461	-2.459	-2.458	-2.454	-2.451	-2.448	-2.444	-2.440	-2.436	-2.434	-2.429	-2.424	-2.421	-2.418	-2.414	-2.409	-2.406	-2.401	-2.399	-2.396	-2.394	-2.391	-2.389	-2.386	-2.386	-2.384	-2.384	-2.382	-2.382	-2.382	-2.384	-2.384	-2.385	-2.386	-2.388	-2.389	-2.392	-2.394	-2.395	-2.399	-2.401	-2.404	-2.408	-2.411	-2.414	-2.418	-2.420	-2.424	-2.426	-2.430	-2.431	-2.435	-2.438	-2.439	-2.440	-2.441	-2.444	-2.444	-2.444	-2.444	-2.444	-2.442	-2.441	-2.440	-2.436	-2.435	-2.431	-2.428	-2.424	-2.419	-2.414	-2.410	-2.404	-2.399	-2.391	-2.385	-2.378	-2.371	-2.362	-2.355	-2.346	-2.339	-2.330	-2.321	-2.312	-2.304	-2.295	-2.288	-2.279	-2.271	-2.262	-2.256	-2.248	-2.241	-2.234	-2.228	-2.222	-2.218	-2.212	-2.209	-2.204	-2.202	-2.199	-2.198	-2.198	-2.198	-2.198	-2.199	-2.201	-2.205	-2.208	-2.212	-2.219	-2.225	-2.231	-2.240	-2.248	-2.258	-2.268	-2.279	-2.290	-2.302	-2.316	-2.330	-2.344	-2.359	-2.374	-2.391	-2.408	-2.424	-2.440	-2.459	-2.476	-2.494	-2.514	-2.531	-2.550	-2.568	-2.588	-2.605	-2.624	-2.641	-2.659	-2.678	-2.695	-2.711	-2.729	-2.746	-2.762	-2.779	-2.794	-2.809	-2.824	-2.838	-2.851	-2.864	-2.878	-2.889	-2.900	-2.911	-2.922	-2.934	-2.944	-2.952	-2.961	-2.971	-2.979	-2.988	-2.995	-3.002	-3.010	-3.018	-3.024	-3.031	-3.039	-3.046	-3.052	-3.060	-3.068	-3.074	-3.081	-3.088	-3.096	-3.104	-3.111	-3.120	-3.128	-3.136	-3.145	-3.154	-3.162	-3.171	-3.181	-3.192	-3.201	-3.212	-3.222	-3.232	-3.244	-3.254	-3.266	-3.276	-3.289	-3.300	-3.311	-3.324	-3.335	-3.346	-3.358	-3.368	-3.379	-3.390	-3.400	-3.411	-3.421	-3.430	-3.439	-3.448	-3.455	-3.464	-3.471	-3.478	-3.484	-3.490	-3.495	-3.499	-3.502	-3.506	-3.509	-3.510	-3.511	-3.512	-3.512	-3.511	-3.510	-3.509	-3.505	-3.502	-3.499	-3.494	-3.488	-3.482	-3.476	-3.469	-3.462	-3.454	-3.445	-3.436	-3.426	-3.416	-3.406	-3.396	-3.385	-3.374	-3.362	-3.351	-3.339	-3.326	-3.315	-3.302	-3.290	-3.278	-3.264	-3.251	-3.239	-3.226	-3.212	-3.200	-3.188	-3.174	-3.161	-3.149	-3.136	-3.124	-3.111	-3.099	-3.086	-3.076	-3.064	-3.052	-3.041	-3.031	-3.020	-3.009	-2.999	-2.989	-2.979	-2.969	-2.960	-2.951	-2.942	-2.934	-2.925	-2.918	-2.909	-2.901	-2.892	-2.886	-2.879	-2.871	-2.865	-2.859	-2.851	-2.846	-2.840	-2.835	-2.830	-2.824	-2.819	-2.814	-2.810	-2.805	-2.800	-2.795	-2.791	-2.786	-2.782	-2.779	-2.775	-2.770	-2.768	-2.764	-2.760	-2.756	-2.754	-2.750	-2.746	-2.744	-2.740	-2.736	-2.734	-2.730	-2.726	-2.724	-2.719	-2.716	-2.712	-2.710	-2.706	-2.702	-2.699	-2.695	-2.690	-2.688	-2.682	-2.678	-2.674	-2.669	-2.664	-2.659	-2.654	-2.648	-2.644	-2.638	-2.632	-2.628	-2.620	-2.615	-2.610	-2.602	-2.595	-2.590	-2.584	-2.576	-2.569	-2.561	-2.554	-2.546	-2.539	-2.531	-2.522	-2.515	-2.506	-2.498	-2.490	-2.481	-2.472	-2.464	-2.455	-2.445	-2.435	-2.426	-2.416	-2.408	-2.396	-2.388	-2.376	-2.368	-2.356	-2.348	-2.336	-2.326	-2.315	-2.304	-2.292	-2.282	-2.272	-2.261	-2.251	-2.240	-2.229	-2.219	-2.208	-2.196	-2.186	-2.175	-2.164	-2.154	-2.142	-2.132	-2.122	-2.111	-2.101	-2.091	-2.082	-2.072	-2.062	-2.052	-2.044	-2.035	-2.025	-2.018	-2.007	-2.000	-1.991	-1.984	-1.975	-1.969	-1.961	-1.954	-1.948	-1.940	-1.934	-1.929	-1.921	-1.915	-1.910	-1.904	-1.899	-1.894	-1.889	-1.884	-1.879	-1.875	-1.869	-1.865	-1.860	-1.856	-1.851	-1.848	-1.842	-1.838	-1.834	-1.829	-1.825	-1.820	-1.815	-1.809	-1.804	-1.799	-1.794	-1.789	-1.782	-1.778	-1.771	-1.765	-1.759	-1.751	-1.746	-1.739	-1.731	-1.724	-1.716	-1.708	-1.700	-1.691	-1.684	-1.675	-1.666	-1.656	-1.648	-1.639	-1.628	-1.619	-1.608	-1.599	-1.588	-1.578	-1.569	-1.558	-1.548	-1.538	-1.526	-1.516	-1.505	-1.494	-1.484	-1.474	-1.462	-1.452	-1.442	-1.431	-1.421	-1.411	-1.401	-1.391	-1.381	-1.372	-1.362	-1.354	-1.345	-1.335	-1.326	-1.318	-1.309	-1.301	-1.292	-1.285	-1.278	-1.270	-1.262	-1.255	-1.249	-1.241	-1.234	-1.228	-1.221	-1.215	-1.208	-1.202	-1.195	-1.190	-1.184	-1.179	-1.174	-1.168	-1.161	-1.156	-1.150	-1.146	-1.141	-1.135	-1.131	-1.126	-1.121	-1.118	-1.112	-1.109	-1.104	-1.100	-1.095	-1.092	-1.088	-1.085	-1.081	-1.079	-1.076	-1.072	-1.071	-1.069	-1.065	-1.064	-1.062	-1.062	-1.061	-1.061	-1.060	-1.060	-1.061	-1.062	-1.062	-1.064	-1.065	-1.069	-1.070	-1.074	-1.076	-1.081	-1.085	-1.090	-1.095	-1.101	-1.108	-1.112	-1.121	-1.128	-1.136	-1.145	-1.152	-1.164	-1.172	-1.184	-1.195	-1.206	-1.218	-1.231	-1.244	-1.258	-1.271	-1.286	-1.300	-1.316	-1.331	-1.349	-1.364	-1.381	-1.400	-1.418	-1.435	-1.454	-1.474	-1.492	-1.511	-1.532	-1.552	-1.572	-1.592	-1.614	-1.635	-1.655	-1.676	-1.699	-1.720	-1.741	-1.764	-1.785	-1.806	-1.828	-1.850	-1.870	-1.891	-1.914	-1.934	-1.955	-1.975	-1.996	-2.016	-2.038	-2.056	-2.075	-2.095	-2.114	-2.132	-2.150	-2.169	-2.186	-2.204	-2.220	-2.238	-2.254	-2.270	-2.285	-2.301	-2.316	-2.331	-2.346	-2.359	-2.374	-2.388	-2.400	-2.412	-2.426	-2.439	-2.451	-2.462	-2.475	-2.486	-2.498	-2.510	-2.521	-2.532	-2.544	-2.555	-2.566	-2.576	-2.588	-2.599	-2.609	-2.620	-2.630	-2.640	-2.651	-2.661	-2.672	-2.682	-2.692	-2.702	-2.714	-2.724	-2.734	-2.744	-2.754	-2.764	-2.774	-2.784	-2.794	-2.802	-2.814	-2.822	-2.832	-2.841	-2.851	-2.860	-2.870	-2.879	-2.888	-2.896	-2.905	-2.912	-2.922	-2.930	-2.938	-2.946	-2.954	-2.961	-2.970	-2.978	-2.986	-2.994	-3.001	-3.009	-3.016	-3.024	-3.031	-3.039	-3.046	-3.054	-3.061	-3.069	-3.076	-3.085	-3.092	-3.099	-3.108	-3.115	-3.124	-3.131	-3.139	-3.148	-3.156	-3.164	-3.171	-3.180	-3.189	-3.198	-3.205	-3.212	-3.221	-3.229	-3.236	-3.244	-3.251	-3.259	-3.265	-3.271	-3.279	-3.285	-3.290	-3.295	-3.300	-3.304	-3.308	-3.311	-3.312	-3.315	-3.315	-3.315	-3.314	-3.312	-3.311	-3.308	-3.304	-3.300	-3.295	-3.289	-3.281	-3.274	-3.265	-3.255	-3.245	-3.234	-3.221	-3.208	-3.194	-3.180	-3.165	-3.148	-3.130	-3.112	-3.095	-3.076	-3.058	-3.038	-3.016	-2.995	-2.974	-2.950	-2.929	-2.906	-2.882	-2.859	-2.836	-2.812	-2.789	-2.765	-2.741	-2.716	-2.692	-2.670	-2.646	-2.622	-2.599	-2.578	-2.554	-2.530	-2.509	-2.488	-2.466	-2.444	-2.424	-2.404	-2.382	-2.364	-2.345	-2.328	-2.309	-2.291	-2.275	-2.259	-2.244	-2.229	-2.215	-2.201	-2.188	-2.175	-2.164	-2.152	-2.142	-2.132	-2.124	-2.115	-2.106	-2.099	-2.092	-2.086	-2.081	-2.075	-2.071	-2.068	-2.065	-2.061	-2.060	-2.059	-2.056	-2.058	-2.056	-2.058	-2.058	-2.059	-2.060	-2.064	-2.066	-2.068	-2.071	-2.075	-2.078	-2.081	-2.085	-2.090	-2.094	-2.099	-2.102	-2.106	-2.111	-2.115	-2.119	-2.124	-2.128	-2.131	-2.135	-2.140	-2.142	-2.145	-2.149	-2.151	-2.152	-2.155	-2.156	-2.159	-2.159	-2.160	-2.160	-2.160	-2.160	-2.159	-2.158	-2.156	-2.155	-2.152	-2.150	-2.148	-2.144	-2.141	-2.138	-2.132	-2.129	-2.124	-2.120	-2.114	-2.109	-2.104	-2.099	-2.094	-2.089	-2.082	-2.078	-2.071	-2.066	-2.061	-2.055	-2.049	-2.044	-2.039	-2.033	-2.027	-2.022	-2.018	-2.013	-2.007	-2.004	-1.999	-1.995	-1.989	-1.985	-1.982	-1.979	-1.975	-1.971	-1.969	-1.965	-1.962	-1.959	-1.956	-1.954	-1.951	-1.949	-1.948	-1.944	-1.942	-1.941	-1.939	-1.938	-1.935	-1.934	-1.932	-1.931	-1.930	-1.930	-1.929	-1.928	-1.925	-1.925	-1.924	-1.922	-1.922	-1.921	-1.921	-1.919	-1.919	-1.918	-1.918	-1.916	-1.916	-1.916	-1.915	-1.915	-1.915	-1.914	-1.914	-1.914	-1.915	-1.914	-1.915	-1.915	-1.915	-1.915	-1.916	-1.916	-1.916	-1.918	-1.918	-1.919	-1.920	-1.920	-1.921	-1.924	-1.924	-1.925	-1.925	-1.928	-1.929	-1.929	-1.931	-1.931	-1.932	-1.934	-1.935	-1.935	-1.938	-1.938	-1.940	-1.941	-1.941	-1.942	-1.944	-1.942	-1.944	-1.944	-1.944	-1.944	-1.942	-1.942	-1.942	-1.941	-1.939	-1.938	-1.936	-1.934	-1.930	-1.928	-1.924	-1.921	-1.918	-1.912	-1.908	-1.902	-1.898	-1.891	-1.885	-1.879	-1.871	-1.864	-1.856	-1.849	-1.839	-1.831	-1.822	-1.811	-1.802	-1.792	-1.782	-1.771	-1.761	-1.749	-1.739	-1.728	-1.715	-1.704	-1.692	-1.680	-1.669	-1.656	-1.645	-1.634	-1.621	-1.610	-1.599	-1.586	-1.575	-1.564	-1.552	-1.542	-1.532	-1.522	-1.512	-1.504	-1.494	-1.485	-1.478	-1.469	-1.461	-1.454	-1.446	-1.440	-1.435	-1.429	-1.422	-1.419	-1.414	-1.409	-1.406	-1.401	-1.399	-1.396	-1.392	-1.390	-1.389	-1.386	-1.385	-1.384	-1.381	-1.380	-1.380	-1.379	-1.378	-1.378	-1.376	-1.376	-1.375	-1.375	-1.375	-1.374	-1.374	-1.374	-1.374	-1.374	-1.372	-1.371	-1.370	-1.370	-1.369	-1.369	-1.368	-1.366	-1.365	-1.364	-1.361	-1.360	-1.358	-1.355	-1.352	-1.350	-1.348	-1.344	-1.341	-1.339	-1.335	-1.331	-1.326	-1.322	-1.318	-1.314	-1.308	-1.304	-1.298	-1.291	-1.285	-1.279	-1.271	-1.265	-1.256	-1.249	-1.240	-1.231	-1.222	-1.212	-1.201	-1.191	-1.179	-1.168	-1.156	-1.142	-1.130	-1.116	-1.102	-1.086	-1.071	-1.055	-1.040	-1.022	-1.005	-0.988	-0.968	-0.950	-0.931	-0.911	-0.891	-0.871	-0.851	-0.830	-0.809	-0.788	-0.765	-0.745	-0.722	-0.701	-0.679	-0.658	-0.636	-0.615	-0.594	-0.572	-0.551	-0.531	-0.510	-0.490	-0.471	-0.452	-0.434	-0.416	-0.400	-0.382	-0.368	-0.351	-0.336	-0.322	-0.308	-0.296	-0.284	-0.271	-0.261	-0.250	-0.241	-0.231	-0.224	-0.215	-0.209	-0.202	-0.195	-0.190	-0.185	-0.179	-0.174	-0.169	-0.165	-0.160	-0.156	-0.152	-0.148	-0.145	-0.140	-0.136	-0.131	-0.128	-0.122	-0.116	-0.111	-0.105	-0.099	-0.092	-0.085	-0.078	-0.069	-0.059	-0.050	-0.040	-0.030	-0.018	-0.006	0.006	0.019	0.032	0.046	0.061	0.076	0.091	0.108	0.124	0.141	0.159	0.175	0.192	0.210	0.229	0.246	0.265	0.284	0.301	0.320	0.338	0.356	0.372	0.390	0.406	0.424	0.439	0.455	0.470	0.484	0.499	0.511	0.525	0.536	0.548	0.559	0.570	0.579	0.588	0.595	0.602	0.610	0.615	0.620	0.625	0.629	0.632	0.635	0.636	0.638	0.639	0.640	0.639	0.639	0.638	0.635	0.634	0.630	0.628	0.625	0.620	0.616	0.612	0.608	0.604	0.598	0.594	0.589	0.584	0.579	0.572	0.568	0.564	0.558	0.552	0.546	0.541	0.538	0.531	0.526	0.522	0.518	0.514	0.509	0.505	0.501	0.496	0.494	0.490	0.486	0.484	0.481	0.478	0.475	0.472	0.471	0.469	0.468	0.466	0.465	0.464	0.462	0.461	0.461	0.461	0.461	0.461	0.461	0.460	0.461	0.461	0.462	0.462	0.464	0.465	0.465	0.466	0.469	0.469	0.471	0.472	0.474	0.475	0.476	0.479	0.480	0.481	0.482	0.482	0.485	0.485	0.485	0.485	0.486	0.486	0.486	0.486	0.484	0.484	0.482	0.480	0.479	0.476	0.472	0.469	0.465	0.461	0.456	0.450	0.446	0.440	0.432	0.425	0.419	0.410	0.402	0.394	0.384	0.375	0.365	0.355	0.345	0.332	0.322	0.311	0.300	0.288	0.276	0.265	0.251	0.240	0.229	0.216	0.204	0.191	0.180	0.169	0.158	0.146	0.135	0.125	0.115	0.105	0.094	0.085	0.076	0.068	0.061	0.054	0.046	0.040	0.035	0.029	0.024	0.020	0.015	0.011	0.010	0.008	0.006	0.005	0.002	0.004	0.004	0.004	0.005	0.006	0.008	0.010	0.011	0.014	0.015	0.019	0.021	0.024	0.026	0.029	0.032	0.035	100.000	5.000	2.000	1.000	6.000	0.000	0.000	0.000	0.000	0.000	0.000	0.000	0.000	0.000	0.000	0.000	0.000	0.000	-2.026	-2.039	-2.054	-2.066	-2.080	-2.092	-2.108	-2.121	-2.134	-2.149	-2.164	-2.176	-2.190	-2.204	-2.216	-2.230	-2.242	-2.256	-2.269	-2.281	-2.295	-2.308	-2.319	-2.331	-2.342	-2.354	-2.365	-2.376	-2.386	-2.396	-2.406	-2.416	-2.426	-2.436	-2.445	-2.454	-2.464	-2.472	-2.480	-2.488	-2.495	-2.502	-2.511	-2.518	-2.525	-2.532	-2.539	-2.546	-2.552	-2.560	-2.566	-2.572	-2.580	-2.588	-2.594	-2.601	-2.609	-2.615	-2.622	-2.631	-2.639	-2.646	-2.655	-2.662	-2.671	-2.679	-2.688	-2.698	-2.705	-2.715	-2.725	-2.734	-2.744	-2.754	-2.764	-2.774	-2.784	-2.795	-2.805	-2.816	-2.826	-2.838	-2.848	-2.859	-2.870	-2.882	-2.892	-2.902	-2.915	-2.925	-2.936	-2.946	-2.956	-2.968	-2.978	-2.988	-2.998	-3.008	-3.018	-3.026	-3.036	-3.045	-3.054	-3.062	-3.071	-3.079	-3.086	-3.095	-3.102	-3.110	-3.116	-3.124	-3.131	-3.136	-3.142	-3.149	-3.155	-3.159	-3.165	-3.171	-3.175	-3.180	-3.186	-3.190	-3.194	-3.199	-3.204	-3.208	-3.211	-3.216	-3.220	-3.222	-3.228	-3.231	-3.235	-3.239	-3.242	-3.245	-3.249	-3.254	-3.258	-3.260	-3.264	-3.268	-3.271	-3.275	-3.279	-3.282	-3.286	-3.290	-3.294	-3.299	-3.302	-3.308	-3.311	-3.315	-3.320	-3.325	-3.329	-3.335	-3.340	-3.345	-3.351	-3.356	-3.361	-3.368	-3.374	-3.380	-3.388	-3.394	-3.402	-3.410	-3.418	-3.424	-3.432	-3.440	-3.448	-3.458	-3.466	-3.475	-3.485	-3.492	-3.504	-3.512	-3.524	-3.534	-3.544	-3.555	-3.566	-3.575	-3.588	-3.599	-3.610	-3.621	-3.632	-3.645	-3.656	-3.668	-3.680	-3.691	-3.702	-3.715	-3.725	-3.738	-3.749	-3.760	-3.772	-3.782	-3.794	-3.804	-3.816	-3.826	-3.838	-3.848	-3.858	-3.868	-3.878	-3.888	-3.896	-3.906	-3.914	-3.924	-3.931	-3.940	-3.948	-3.956	-3.964	-3.970	-3.978	-3.985	-3.991	-3.998	-4.004	-4.009	-4.015	-4.019	-4.024	-4.029	-4.032	-4.037	-4.041	-4.044	-4.046	-4.049	-4.051	-4.054	-4.055	-4.055	-4.056	-4.056	-4.056	-4.056	-4.055	-4.054	-4.052	-4.051	-4.049	-4.046	-4.043	-4.040	-4.036	-4.032	-4.029	-4.024	-4.019	-4.014	-4.009	-4.004	-3.996	-3.991	-3.984	-3.979	-3.972	-3.965	-3.959	-3.952	-3.945	-3.938	-3.932	-3.926	-3.919	-3.911	-3.905	-3.899	-3.892	-3.886	-3.880	-3.874	-3.869	-3.862	-3.856	-3.851	-3.846	-3.841	-3.836	-3.832	-3.829	-3.824	-3.820	-3.816	-3.812	-3.810	-3.806	-3.804	-3.800	-3.798	-3.794	-3.791	-3.789	-3.785	-3.781	-3.780	-3.776	-3.774	-3.770	-3.768	-3.764	-3.761	-3.758	-3.754	-3.749	-3.745	-3.741	-3.736	-3.730	-3.725	-3.719	-3.712	-3.706	-3.700	-3.694	-3.685	-3.679	-3.671	-3.662	-3.654	-3.646	-3.638	-3.629	-3.619	-3.610	-3.600	-3.590	-3.581	-3.570	-3.560	-3.550	-3.540	-3.530	-3.520	-3.510	-3.499	-3.489	-3.479	-3.470	-3.460	-3.450	-3.440	-3.431	-3.424	-3.415	-3.406	-3.398	-3.389	-3.381	-3.375	-3.368	-3.361	-3.355	-3.349	-3.342	-3.338	-3.331	-3.328	-3.322	-3.319	-3.315	-3.311	-3.308	-3.305	-3.302	-3.300	-3.298	-3.296	-3.295	-3.294	-3.292	-3.294	-3.292	-3.292	-3.294	-3.294	-3.295	-3.296	-3.299	-3.300	-3.301	-3.304	-3.306	-3.310	-3.311	-3.315	-3.319	-3.322	-3.326	-3.330	-3.335	-3.340	-3.344	-3.350	-3.355	-3.361	-3.366	-3.372	-3.380	-3.385	-3.392	-3.399	-3.406	-3.412	-3.420	-3.426	-3.434	-3.441	-3.448	-3.456	-3.462	-3.470	-3.476	-3.484	-3.490	-3.498	-3.505	-3.511	-3.518	-3.524	-3.529	-3.535	-3.540	-3.546	-3.550	-3.555	-3.558	-3.562	-3.565	-3.568	-3.570	-3.571	-3.572	-3.574	-3.574	-3.574	-3.572	-3.572	-3.571	-3.568	-3.565	-3.562	-3.559	-3.554	-3.549	-3.545	-3.539	-3.532	-3.526	-3.520	-3.512	-3.506	-3.498	-3.491	-3.482	-3.474	-3.465	-3.455	-3.446	-3.438	-3.428	-3.418	-3.409	-3.399	-3.388	-3.378	-3.366	-3.356	-3.346	-3.335	-3.325	-3.314	-3.304	-3.292	-3.284	-3.272	-3.262	-3.252	-3.242	-3.232	-3.221	-3.212	-3.202	-3.192	-3.184	-3.175	-3.165	-3.158	-3.148	-3.139	-3.131	-3.122	-3.114	-3.108	-3.099	-3.092	-3.084	-3.078	-3.070	-3.062	-3.056	-3.050	-3.044	-3.039	-3.032	-3.028	-3.022	-3.019	-3.014	-3.010	-3.005	-3.002	-3.000	-2.996	-2.995	-2.992	-2.990	-2.988	-2.988	-2.986	-2.985	-2.985	-2.985	-2.985	-2.986	-2.986	-2.989	-2.990	-2.991	-2.994	-2.996	-2.999	-3.001	-3.004	-3.006	-3.009	-3.012	-3.015	-3.019	-3.022	-3.026	-3.030	-3.032	-3.035	-3.039	-3.041	-3.044	-3.048	-3.050	-3.052	-3.055	-3.058	-3.060	-3.062	-3.064	-3.065	-3.068	-3.069	-3.070	-3.070	-3.071	-3.071	-3.072	-3.072	-3.072	-3.072	-3.072	-3.072	-3.071	-3.070	-3.070	-3.070	-3.069	-3.069	-3.068	-3.068	-3.066	-3.068	-3.066	-3.068	-3.068	-3.068	-3.069	-3.070	-3.071	-3.072	-3.074	-3.076	-3.080	-3.081	-3.085	-3.089	-3.092	-3.096	-3.101	-3.106	-3.111	-3.118	-3.122	-3.129	-3.134	-3.141	-3.148	-3.155	-3.162	-3.169	-3.176	-3.184	-3.191	-3.199	-3.206	-3.212	-3.220	-3.228	-3.234	-3.240	-3.246	-3.254	-3.259	-3.264	-3.268	-3.271	-3.275	-3.278	-3.280	-3.282	-3.282	-3.282	-3.282	-3.281	-3.279	-3.275	-3.272	-3.266	-3.260	-3.254	-3.246	-3.238	-3.228	-3.218	-3.206	-3.194	-3.181	-3.168	-3.152	-3.139	-3.122	-3.105	-3.088	-3.069	-3.049	-3.030	-3.010	-2.990	-2.969	-2.946	-2.925	-2.904	-2.881	-2.860	-2.838	-2.816	-2.794	-2.774	-2.752	-2.731	-2.710	-2.691	-2.671	-2.652	-2.635	-2.619	-2.602	-2.588	-2.574	-2.560	-2.548	-2.538	-2.528	-2.519	-2.511	-2.506	-2.501	-2.498	-2.496	-2.495	-2.498	-2.499	-2.504	-2.509	-2.515	-2.524	-2.532	-2.544	-2.555	-2.569	-2.582	-2.599	-2.615	-2.632	-2.650	-2.671	-2.691	-2.712	-2.735	-2.758	-2.780	-2.805	-2.829	-2.854	-2.878	-2.902	-2.929	-2.952	-2.979	-3.004	-3.028	-3.052	-3.076	-3.100	-3.124	-3.148	-3.169	-3.191	-3.210	-3.230	-3.249	-3.269	-3.285	-3.302	-3.319	-3.332	-3.348	-3.359	-3.372	-3.382	-3.394	-3.402	-3.411	-3.419	-3.426	-3.430	-3.436	-3.441	-3.445	-3.448	-3.450	-3.452	-3.454	-3.455	-3.456	-3.456	-3.456	-3.456	-3.455	-3.455	-3.455	-3.454	-3.452	-3.452	-3.451	-3.451	-3.452	-3.452	-3.451	-3.452	-3.454	-3.455	-3.456	-3.458	-3.461	-3.462	-3.466	-3.470	-3.474	-3.478	-3.481	-3.486	-3.492	-3.498	-3.504	-3.510	-3.518	-3.522	-3.530	-3.538	-3.544	-3.551	-3.558	-3.566	-3.572	-3.581	-3.588	-3.595	-3.602	-3.609	-3.615	-3.621	-3.628	-3.634	-3.639	-3.644	-3.649	-3.654	-3.656	-3.661	-3.664	-3.665	-3.668	-3.670	-3.670	-3.671	-3.672	-3.672	-3.670	-3.669	-3.668	-3.665	-3.662	-3.659	-3.656	-3.651	-3.648	-3.642	-3.636	-3.631	-3.625	-3.619	-3.611	-3.605	-3.598	-3.589	-3.581	-3.572	-3.564	-3.555	-3.546	-3.536	-3.528	-3.518	-3.509	-3.498	-3.488	-3.476	-3.466	-3.454	-3.444	-3.432	-3.420	-3.409	-3.398	-3.385	-3.375	-3.364	-3.351	-3.340	-3.329	-3.316	-3.305	-3.294	-3.281	-3.270	-3.259	-3.249	-3.236	-3.225	-3.215	-3.205	-3.194	-3.182	-3.172	-3.162	-3.154	-3.142	-3.134	-3.125	-3.115	-3.108	-3.099	-3.091	-3.084	-3.078	-3.070	-3.064	-3.056	-3.052	-3.046	-3.041	-3.035	-3.031	-3.028	-3.024	-3.020	-3.016	-3.014	-3.011	-3.010	-3.006	-3.005	-3.005	-3.002	-3.001	-3.001	-3.001	-3.000	-3.000	-3.000	-3.000	-3.001	-3.001	-3.001	-3.002	-3.001	-3.002	-3.002	-3.002	-3.004	-3.004	-3.004	-3.004	-3.004	-3.004	-3.004	-3.002	-3.002	-3.001	-3.001	-3.000	-2.999	-2.996	-2.994	-2.992	-2.990	-2.988	-2.985	-2.982	-2.980	-2.976	-2.972	-2.968	-2.965	-2.960	-2.956	-2.951	-2.948	-2.942	-2.938	-2.931	-2.926	-2.921	-2.915	-2.909	-2.902	-2.896	-2.890	-2.884	-2.878	-2.871	-2.864	-2.858	-2.850	-2.844	-2.836	-2.829	-2.821	-2.814	-2.808	-2.800	-2.791	-2.785	-2.778	-2.770	-2.762	-2.756	-2.749	-2.741	-2.735	-2.728	-2.721	-2.715	-2.708	-2.701	-2.695	-2.690	-2.684	-2.678	-2.672	-2.669	-2.662	-2.658	-2.654	-2.649	-2.645	-2.641	-2.639	-2.635	-2.632	-2.630	-2.628	-2.626	-2.624	-2.622	-2.622	-2.621	-2.620	-2.621	-2.620	-2.621	-2.622	-2.621	-2.624	-2.625	-2.626	-2.626	-2.629	-2.630	-2.632	-2.634	-2.635	-2.638	-2.639	-2.641	-2.642	-2.644	-2.645	-2.646	-2.648	-2.648	-2.648	-2.649	-2.649	-2.648	-2.648	-2.646	-2.645	-2.644	-2.640	-2.638	-2.634	-2.630	-2.625	-2.621	-2.616	-2.610	-2.604	-2.596	-2.589	-2.581	-2.572	-2.562	-2.554	-2.544	-2.532	-2.521	-2.510	-2.499	-2.485	-2.472	-2.459	-2.446	-2.432	-2.419	-2.405	-2.391	-2.375	-2.361	-2.346	-2.332	-2.318	-2.302	-2.288	-2.274	-2.260	-2.246	-2.232	-2.219	-2.205	-2.192	-2.180	-2.169	-2.159	-2.146	-2.138	-2.128	-2.119	-2.110	-2.102	-2.096	-2.089	-2.085	-2.080	-2.076	-2.074	-2.071	-2.071	-2.070	-2.070	-2.071	-2.074	-2.076	-2.080	-2.084	-2.089	-2.095	-2.101	-2.109	-2.116	-2.125	-2.134	-2.144	-2.154	-2.164	-2.175	-2.186	-2.199	-2.210	-2.222	-2.236	-2.249	-2.262	-2.275	-2.290	-2.302	-2.316	-2.330	-2.344	-2.358	-2.371	-2.385	-2.398	-2.411	-2.425	-2.436	-2.450	-2.461	-2.474	-2.486	-2.499	-2.509	-2.520	-2.531	-2.541	-2.551	-2.561	-2.570	-2.579	-2.586	-2.595	-2.602	-2.611	-2.618	-2.625	-2.631	-2.638	-2.644	-2.649	-2.654	-2.659	-2.664	-2.669	-2.672	-2.678	-2.681	-2.685	-2.689	-2.694	-2.698	-2.700	-2.704	-2.706	-2.710	-2.715	-2.718	-2.721	-2.725	-2.730	-2.734	-2.739	-2.744	-2.749	-2.754	-2.759	-2.766	-2.772	-2.779	-2.788	-2.795	-2.802	-2.811	-2.821	-2.831	-2.841	-2.851	-2.864	-2.875	-2.888	-2.900	-2.914	-2.928	-2.942	-2.958	-2.974	-2.989	-3.005	-3.022	-3.039	-3.058	-3.075	-3.094	-3.112	-3.131	-3.150	-3.169	-3.190	-3.209	-3.228	-3.249	-3.269	-3.289	-3.308	-3.328	-3.346	-3.366	-3.385	-3.404	-3.421	-3.441	-3.458	-3.475	-3.492	-3.509	-3.524	-3.539	-3.552	-3.568	-3.580	-3.592	-3.605	-3.618	-3.628	-3.639	-3.648	-3.656	-3.665	-3.670	-3.678	-3.682	-3.688	-3.691	-3.696	-3.699	-3.700	-3.701	-3.702	-3.702	-3.702	-3.701	-3.699	-3.696	-3.694	-3.690	-3.686	-3.681	-3.676	-3.670	-3.664	-3.658	-3.651	-3.644	-3.636	-3.629	-3.620	-3.612	-3.604	-3.596	-3.586	-3.578	-3.569	-3.559	-3.551	-3.541	-3.532	-3.524	-3.514	-3.505	-3.495	-3.488	-3.479	-3.471	-3.462	-3.455	-3.448	-3.441	-3.435	-3.429	-3.424	-3.418	-3.412	-3.409	-3.406	-3.402	-3.400	-3.399	-3.398	-3.398	-3.396	-3.398	-3.399	-3.401	-3.402	-3.408	-3.411	-3.416	-3.421	-3.428	-3.434	-3.441	-3.449	-3.458	-3.466	-3.476	-3.486	-3.495	-3.506	-3.516	-3.528	-3.539	-3.550	-3.560	-3.572	-3.584	-3.595	-3.606	-3.616	-3.629	-3.639	-3.649	-3.659	-3.669	-3.678	-3.685	-3.692	-3.700	-3.706	-3.711	-3.715	-3.720	-3.722	-3.724	-3.724	-3.724	-3.722	-3.719	-3.716	-3.712	-3.706	-3.700	-3.691	-3.682	-3.674	-3.664	-3.651	-3.638	-3.624	-3.609	-3.594	-3.578	-3.560	-3.541	-3.524	-3.502	-3.484	-3.462	-3.442	-3.420	-3.398	-3.375	-3.352	-3.330	-3.306	-3.284	-3.260	-3.236	-3.214	-3.190	-3.169	-3.146	-3.125	-3.102	-3.081	-3.061	-3.042	-3.024	-3.004	-2.986	-2.969	-2.954	-2.938	-2.924	-2.909	-2.898	-2.885	-2.875	-2.865	-2.856	-2.848	-2.842	-2.836	-2.831	-2.829	-2.826	-2.824	-2.824	-2.825	-2.826	-2.828	-2.831	-2.836	-2.842	-2.848	-2.855	-2.864	-2.872	-2.881	-2.891	-2.902	-2.914	-2.926	-2.938	-2.951	-2.964	-2.978	-2.992	-3.005	-3.020	-3.034	-3.049	-3.062	-3.078	-3.091	-3.104	-3.118	-3.131	-3.144	-3.158	-3.169	-3.180	-3.192	-3.202	-3.212	-3.221	-3.229	-3.236	-3.242	-3.248	-3.252	-3.256	-3.259	-3.260	-3.261	-3.261	-3.260	-3.256	-3.252	-3.249	-3.242	-3.236	-3.228	-3.219	-3.209	-3.198	-3.186	-3.171	-3.159	-3.144	-3.126	-3.110	-3.092	-3.075	-3.056	-3.036	-3.015	-2.994	-2.972	-2.950	-2.929	-2.906	-2.884	-2.861	-2.838	-2.814	-2.791	-2.769	-2.746	-2.724	-2.701	-2.679	-2.658	-2.636	-2.616	-2.596	-2.575	-2.556	-2.539	-2.521	-2.504	-2.488	-2.472	-2.458	-2.444	-2.431	-2.419	-2.409	-2.399	-2.390	-2.382	-2.375	-2.369	-2.364	-2.360	-2.356	-2.354	-2.351	-2.351	-2.352	-2.352	-2.355	-2.358	-2.361	-2.365	-2.369	-2.374	-2.381	-2.386	-2.394	-2.401	-2.409	-2.418	-2.425	-2.432	-2.442	-2.450	-2.460	-2.470	-2.479	-2.488	-2.496	-2.506	-2.514	-2.522	-2.531	-2.540	-2.548	-2.555	-2.564	-2.570	-2.578	-2.581	-2.588	-2.594	-2.598	-2.602	-2.605	-2.609	-2.611	-2.612	-2.615	-2.616	-2.616	-2.616	-2.615	-2.614	-2.611	-2.609	-2.606	-2.602	-2.599	-2.594	-2.589	-2.584	-2.578	-2.570	-2.564	-2.556	-2.548	-2.539	-2.531	-2.522	-2.512	-2.504	-2.494	-2.482	-2.471	-2.461	-2.451	-2.440	-2.429	-2.418	-2.408	-2.395	-2.384	-2.372	-2.361	-2.350	-2.339	-2.328	-2.315	-2.305	-2.294	-2.284	-2.272	-2.261	-2.252	-2.241	-2.232	-2.222	-2.214	-2.205	-2.196	-2.189	-2.180	-2.171	-2.165	-2.158	-2.151	-2.145	-2.140	-2.134	-2.129	-2.124	-2.120	-2.116	-2.112	-2.109	-2.106	-2.104	-2.101	-2.099	-2.098	-2.096	-2.095	-2.095	-2.095	-2.095	-2.095	-2.095	-2.096	-2.098	-2.098	-2.099	-2.100	-2.102	-2.104	-2.106	-2.108	-2.111	-2.112	-2.115	-2.116	-2.119	-2.120	-2.121	-2.124	-2.125	-2.126	-2.128	-2.129	-2.130	-2.130	-2.131	-2.130	-2.131	-2.130	-2.129	-2.128	-2.126	-2.125	-2.121	-2.119	-2.115	-2.112	-2.108	-2.104	-2.099	-2.092	-2.088	-2.082	-2.075	-2.068	-2.061	-2.052	-2.045	-2.035	-2.026	-2.018	-2.007	-1.999	-1.989	-1.979	-1.969	-1.956	-1.946	-1.936	-1.925	-1.914	-1.902	-1.891	-1.880	-1.869	-1.858	-1.848	-1.835	-1.825	-1.814	-1.802	-1.792	-1.782	-1.772	-1.762	-1.752	-1.744	-1.734	-1.725	-1.716	-1.708	-1.700	-1.691	-1.684	-1.676	-1.668	-1.660	-1.652	-1.646	-1.639	-1.632	-1.625	-1.619	-1.611	-1.605	-1.598	-1.591	-1.584	-1.578	-1.570	-1.564	-1.556	-1.549	-1.541	-1.534	-1.525	-1.518	-1.509	-1.500	-1.491	-1.481	-1.472	-1.462	-1.452	-1.442	-1.431	-1.421	-1.411	-1.400	-1.388	-1.376	-1.362	-1.351	-1.339	-1.325	-1.312	-1.299	-1.286	-1.272	-1.259	-1.246	-1.232	-1.219	-1.205	-1.192	-1.178	-1.165	-1.151	-1.139	-1.125	-1.111	-1.098	-1.084	-1.071	-1.059	-1.046	-1.034	-1.021	-1.008	-0.996	-0.984	-0.970	-0.958	-0.946	-0.934	-0.922	-0.910	-0.898	-0.886	-0.874	-0.862	-0.850	-0.839	-0.826	-0.814	-0.801	-0.789	-0.776	-0.764	-0.751	-0.738	-0.724	-0.711	-0.698	-0.684	-0.670	-0.656	-0.641	-0.626	-0.612	-0.598	-0.582	-0.566	-0.552	-0.536	-0.520	-0.506	-0.490	-0.474	-0.458	-0.444	-0.428	-0.411	-0.396	-0.380	-0.365	-0.350	-0.335	-0.320	-0.305	-0.291	-0.276	-0.264	-0.250	-0.236	-0.224	-0.211	-0.199	-0.189	-0.178	-0.168	-0.158	-0.146	-0.139	-0.130	-0.122	-0.115	-0.108	-0.101	-0.096	-0.090	-0.085	-0.081	-0.078	-0.074	-0.070	-0.068	-0.065	-0.064	-0.061	-0.061	-0.059	-0.059	-0.058	-0.058	-0.058	-0.058	-0.058	-0.058	-0.058	-0.059	-0.060	-0.060	-0.060	-0.061	-0.062	-0.062	-0.061	-0.062	-0.062	-0.062	-0.062	-0.061	-0.060	-0.059	-0.058	-0.056	-0.054	-0.051	-0.050	-0.046	-0.044	-0.041	-0.038	-0.034	-0.030	-0.026	-0.022	-0.018	-0.012	-0.009	-0.004	0.001	0.006	0.011	0.018	0.022	0.028	0.032	0.038	0.044	0.048	0.054	0.059	0.064	0.068	0.072	0.076	0.081	0.085	0.088	0.091	0.095	0.098	0.100	0.102	0.104	0.105	0.108	0.108	0.109	0.109	0.109	0.109	0.110	0.108	0.106	0.105	0.104	0.101	0.099	0.095	0.092	0.089	0.085	0.081	0.078	0.072	0.068	0.062	0.058	0.051	0.046	0.039	0.032	0.026	0.020	0.012	0.005	0.000	-0.008	-0.014	-0.022	-0.030	-0.038	-0.044	-0.051	-0.059	-0.065	-0.074	-0.080	-0.088	-0.094	-0.100	-0.108	-0.112	-0.120	-0.125	-0.131	-0.136	-0.141	-0.146	-0.150	-0.155	-0.160	-0.164	-0.168	-0.170	-0.172	-0.175	-0.176	-0.178	-0.179	-0.180	-0.180	-0.181	-0.181	-0.180	-0.180	-0.179	-0.178	-0.175	-0.174	-0.172	-0.171	-0.169	-0.166	-0.164	-0.161	-0.159	-0.155	-0.154	-0.151	-0.148	-0.146	-0.142	-0.141	-0.140	-0.138	-0.136	-0.135	-0.134	-0.134	-0.134	-0.135	-0.135	-0.136	-0.138	-0.140	-0.144	-0.148	-0.151	-0.156	-0.161	-0.168	-0.175	-0.182	-0.190	-0.198	-0.208	-0.218	-0.228	-0.239	-0.251	-0.262	-0.276	-0.289	-0.304	-0.319	-0.332	-0.349	-0.364	-0.380	-0.396	-0.414	-0.430	-0.449	-0.466	-0.485	-0.502	-0.521	-0.539	-0.558	-0.576	-0.594	-0.614	-0.631	-0.650	-0.668	-0.685	-0.704	-0.721	-0.738	-0.754	-0.770	-0.786	-0.801	-0.816	-0.832	-0.846	-0.859	-0.872	-0.885	-0.898	-0.908	-0.919	-0.929	-0.939	-0.948	-0.955	-0.964	-0.970	-0.976	-0.982	-0.986	-0.991	-0.996	-1.000	-1.002	-1.004	-1.005	-1.006	-1.006	-1.006	-1.006	-1.005	-1.004	-1.001	-0.999	-0.996	-0.994	-0.990	-0.986	-0.981	-0.976	-0.971	-0.966	-0.960	-0.955	-0.948	-0.941	-0.935	-0.929	-0.922	-0.915	-0.909	-0.902	-0.896	-0.889	-0.881	-0.876	-0.869	-0.862	-0.855	-0.850	-0.844	-0.839	-0.831	-0.826	-0.821	-0.816	-0.810	-0.805	-0.801	-0.796	-0.792	-0.789	-0.785	-0.782	-0.779	-0.776	-0.772	-0.770	-0.768	-0.765	-0.764	-0.762	-0.760	-0.759	-0.758	-0.756	-0.755	-0.755	-0.752	-0.752	-0.751	-0.751	-0.750	-0.749	-0.748	-0.748	-0.746	-0.745	-0.744	-0.744	-0.741	-0.741	-0.740	-0.739	-0.738	-0.736	-0.735	-0.734	-0.731	-0.731	-0.729	-0.729	-0.726	-0.725	-0.725	-0.724	-0.722	-0.722	-0.721	-0.721	-0.721	-0.721	-0.721	-0.721	-0.721	-0.722	-0.724	-0.725	-0.726	-0.728	-0.730	-0.734	-0.736	-0.740	-0.744	-0.748	-0.752	-0.759	-0.764	-0.769	-0.775	-0.782	-0.789	-0.796	-0.804	-0.812	-0.821	-0.830	-0.839	-0.850	-0.860	-0.870	-0.881	-0.891	-0.902	-0.914	-0.925	-0.938	-0.949	-0.961	-0.974	-0.985	-0.998	-1.010	-1.021	-1.034	-1.046	-1.058	-1.069	-1.081	-1.091	-1.102	-1.114	-1.126	-1.136	-1.146	-1.156	-1.166	-1.176	-1.185	-1.195	-1.204	-1.212	-1.221	-1.229	-1.236	-1.245	-1.252	-1.258	-1.266	-1.272	-1.278	-1.284	-1.290	-1.296	-1.300	-1.306	-1.310	-1.315	-1.319	-1.324	-1.326	-1.330	-1.335	-1.339	-1.341	-1.346	-1.349	-1.352	-1.355	-1.358	-1.361	-1.364	-1.366	-1.370	-1.372	-1.375	-1.378	-1.380	-1.382	-1.385	-1.388	-1.391	-1.394	-1.396	-1.398	-1.400	-1.402	-1.405	-1.406	-1.410	-1.412	-1.414	-1.416	-1.419	-1.421	-1.422	-1.424	-1.426	-1.428	-1.430	-1.431	-1.434	-1.435	-1.438	-1.438	-1.440	-1.441	-1.442	-1.444	-1.444	-1.445	-1.445	-1.446	-1.445	-1.445	-1.445	-1.444	-1.442	-1.442	-1.440	-1.439	-1.435	-1.434	-1.430	-1.429	-1.424	-1.421	-1.416	-1.412	-1.406	-1.401	-1.395	-1.389	-1.382	-1.375	-1.368	-1.360	-1.351	-1.341	-1.332	-1.324	-1.312	-1.302	-1.291	-1.280	-1.269	-1.256	-1.245	-1.231	-1.218	-1.205	-1.191	-1.178	-1.164	-1.149	-1.134	-1.120	-1.105	-1.090	-1.075	-1.059	-1.042	-1.029	-1.012	-0.996	-0.982	-0.966	-0.951	-0.936	-0.921	-0.906	-0.891	-0.876	-0.861	-0.848	-0.832	-0.819	-0.805	-0.791	-0.778	-0.765	-0.751	-0.740	-0.726	-0.714	-0.704	-0.692	-0.681	-0.669	-0.659	-0.649	-0.638	-0.629	-0.620	-0.612	-0.604	-0.596	-0.589	-0.582	-0.576	-0.570	-0.565	-0.560	-0.556	-0.552	-0.550	-0.546	-0.545	-0.544	-0.544	-0.542	-0.542	-0.545	-0.548	-0.549	-0.552	-0.556	-0.560	-0.566	-0.571	-0.579	-0.586	-0.595	-0.604	-0.614	-0.625	-0.635	-0.648	-0.661	-0.675	-0.689	-0.704	-0.720	-0.735	-0.754	-0.771	-0.789	-0.809	-0.829	-0.849	-0.870	-0.891	-0.912	-0.935	-0.959	-0.981	-1.005	-1.030	-1.054	-1.078	-1.104	-1.128	-1.154	-1.179	-1.205	-1.230	-1.255	-1.280	-1.306	-1.331	-1.356	-1.381	-1.406	-1.430	-1.454	-1.478	-1.500	-1.525	-1.546	-1.569	-1.590	-1.611	-1.632	-1.652	-1.672	-1.691	-1.710	-1.726	-1.745	-1.761	-1.778	-1.794	-1.808	-1.821	-1.835	-1.849	-1.860	-1.872	-1.884	-1.896	-1.905	-1.915	-1.924	-1.934	-1.941	-1.948	-1.956	-1.962	-1.969	-1.975	-1.980	-1.986	-1.991	-1.995	-2.000	-2.005	-2.007	-2.011	-2.015	-2.018	-2.021	-2.025	-2.027	-2.030	-2.034	-2.038	-2.040	-2.042	-2.045	-2.047	-2.051	-2.052	-2.055	-2.059	-2.061	-2.064	-2.068	-2.070	-2.072	-2.075	-2.078	-2.081	-2.085	-2.088	-2.089	-2.092	-2.095	-2.098	-2.100	-2.101	-2.104	-2.105	-2.106	-2.108	-2.109	-2.109	-2.110	-2.110	-2.110	-2.109	-2.108	-2.106	-2.105	-2.102	-2.100	-2.096	-2.092	-2.089	-2.082	-2.078	-2.071	-2.065	-2.058	-2.050	-2.042	-2.033	-2.022	-2.014	-2.001	-1.990	-1.978	-1.965	-1.950	-1.936	-1.921	-1.905	-1.889	-1.872	-1.854	-1.836	-1.816	-1.798	-1.778	-1.756	-1.735	-1.714	-1.691	-1.669	-1.645	-1.621	-1.596	-1.572	-1.548	-1.522	-1.496	-1.470	-1.442	-1.416	-1.389	-1.361	-1.334	-1.306	-1.279	-1.250	-1.221	-1.192	-1.165	-1.136	-1.108	-1.080	-1.050	-1.022	-0.995	-0.966	-0.940	-0.911	-0.884	-0.858	-0.831	-0.805	-0.780	-0.754	-0.729	-0.705	-0.681	-0.658	-0.636	-0.614	-0.591	-0.571	-0.551	-0.532	-0.514	-0.495	-0.478	-0.461	-0.446	-0.430	-0.416	-0.402	-0.390	-0.379	-0.368	-0.358	-0.348	-0.339	-0.331	-0.324	-0.318	-0.311	-0.308	-0.302	-0.299	-0.295	-0.294	-0.291	-0.289	-0.288	-0.288	-0.286	-0.286	-0.286	-0.288	-0.288	-0.288	-0.289	-0.290	-0.291	-0.291	-0.292	-0.294	-0.294	-0.294	-0.292	-0.292	-0.291	-0.291	-0.288	-0.285	-0.282	-0.279	-0.275	-0.270	-0.266	-0.260	-0.252	-0.245	-0.236	-0.229	-0.218	-0.208	-0.196	-0.184	-0.170	-0.156	-0.142	-0.128	-0.111	-0.095	-0.076	-0.060	-0.040	-0.021	-0.001	0.020	0.040	0.061	0.082	0.104	0.126	0.148	0.169	0.192	0.214	0.236	0.258	0.280	0.302	0.322	0.344	0.365	0.384	0.404	0.422	0.441	0.459	0.478	0.492	0.509	0.524	0.538	0.551	0.564	0.575	0.585	0.596	0.605	0.611	0.619	0.625	0.629	0.632	0.635	0.636	0.638	0.639	0.636	0.635	0.632	0.628	0.624	0.619	0.611	0.605	0.598	0.589	0.581	0.571	0.561	0.551	0.540	0.529	0.518	0.505	0.492	0.480	0.466	0.454	0.440	0.426	0.414	0.399	0.385	0.371	0.356	0.342	0.329	0.316	0.301	0.288	0.274	0.260	0.246	0.232	0.219	0.206	0.192	0.179	0.165	0.152	0.139	0.126	0.114	0.100	0.088	0.074	0.061	0.048	0.035	0.020	0.006	-0.008	-0.021	-0.035	-0.050	-0.064	-0.079	-0.094	-0.109	-0.124	-0.140	-0.156	-0.172	-0.189	-0.208	-0.224	-0.242	-0.260	-0.280	-0.298	-0.318	-0.338	-0.358	-0.379	-0.399	-0.421	-0.442	-0.464	-0.486	-0.509	-0.531	-0.554	-0.578	-0.600	-0.624	-0.649	-0.672	-0.696	-0.721	-0.745	-0.770	-0.794	-0.819	-0.842	-0.868	-0.892	-0.916	-0.941	-0.965	-0.989	-1.012	-1.036	-1.059	-1.081	-1.104	-1.125	-1.148	-1.169	-1.189	-1.209	-1.229	-1.248	-1.265	-1.282	-1.301	-1.318	-1.334	-1.349	-1.364	-1.378	-1.391	-1.404	-1.416	-1.426	-1.439	-1.448	-1.456	-1.465	-1.472	-1.480	-1.486	-1.492	-1.496	-1.500	-1.505	-1.508	-1.510	-1.511	-1.512	-1.514	-1.512	-1.512	-1.511	-1.511	-1.510	-1.508	-1.504	-1.501	-1.499	-1.495	-1.491	-1.488	-1.484	-1.480	-1.476	-1.472	-1.468	-1.464	-1.459	-1.455	-1.450	-1.446	-1.442	-1.439	-1.435	-1.431	-1.429	-1.425	-1.424	-1.421	-1.419	-1.418	-1.416	-1.416	-1.415	-1.416	-1.416	-1.418	-1.419	-1.420	-1.421	-1.425	-1.426	-1.430	-1.434	-1.439	-1.442	-1.449	-1.454	-1.460	-1.465	-1.472	-1.480	-1.488	-1.495	-1.504	-1.511	-1.519	-1.528	-1.538	-1.546	-1.556	-1.566	-1.576	-1.586	-1.596	-1.606	-1.616	-1.628	-1.639	-1.650	-1.660	-1.670	-1.681	-1.691	-1.702	-1.714	-1.724	-1.735	-1.745	-1.756	-1.766	-1.778	-1.786	-1.798	-1.808	-1.818	-1.829	-1.838	-1.848	-1.858	-1.868	-1.878	-1.888	-1.896	-1.906	-1.914	-1.924	-1.932	-1.942	-1.950	-1.959	-1.968	-1.976	-1.985	-1.992	-2.001	-2.010	-2.018	-2.026	-2.034	-2.041	-2.050	-2.056	-2.064	-2.072	-2.079	-2.086	-2.094	-2.101	-2.109	-2.115	-2.122	-2.129	-2.135	-2.141	-2.149	-2.155	-2.161	-2.168	-2.172	-2.179	-2.185	-2.191	-2.198	-2.202	-2.209	-2.214	-2.220	-2.225	-2.230	-2.236	-2.241	-2.248	-2.252	-2.258	-2.264	-2.269	-2.274	-2.279	-2.284	-2.290	-2.295	-2.300	-2.306	-2.312	-2.318	-2.324	-2.330	-2.336	-2.344	-2.350	-2.358	-2.364	-2.371	-2.379	-2.386	-2.394	-2.402	-2.411	-2.420	-2.429	-2.439	-2.448	-2.458	-2.468	-2.478	-2.489	-2.500	-2.511	-2.522	-2.534	-2.546	-2.559	-2.571	-2.584	-2.596	-2.610	-2.622	-2.635	-2.649	-2.664	-2.676	-2.690	-2.705	-2.719	-2.732	-2.748	-2.761	-2.775	-2.788	-2.801	-2.815	-2.829	-2.841	-2.855	-2.868	-2.880	-2.892	-2.904	-2.916	-2.928	-2.939	-2.950	-2.961	-2.971	-2.981	-2.991	-3.000	-3.010	-3.018	-3.026	-3.035	-3.041	-3.050	-3.058	-3.064	-3.070	-3.076	-3.082	-3.089	-3.095	-3.100	-3.105	-3.110	-3.115	-3.120	-3.125	-3.130	-3.135	-3.140	-3.145	-3.150	-3.155	-3.160	-3.164	-3.170	-3.175	-3.181	-3.188	-3.192	-3.199	-3.205	-3.211	-3.219	-3.226	-3.234	-3.240	-3.249	-3.258	-3.265	-3.274	-3.282	-3.291	-3.301	-3.310	-3.320	-3.330	-3.340	-3.351	-3.361	-3.371	-3.382	-3.394	-3.405	-3.416	-3.428	-3.439	-3.450	-3.461	-3.474	-3.484	-3.495	-3.508	-3.519	-3.530	-3.542	-3.552	-3.564	-3.575	-3.586	-3.596	-3.609	-3.619	-3.629	-3.640	-3.650	-3.661	-3.671	-3.681	-3.691	-3.701	-3.711	-3.721	-3.730	-3.739	-3.748	-3.758	-3.766	-3.775	-3.784	-3.794	-3.801	-3.810	-3.819	-3.828	-3.835	-3.844	-3.851	-3.859	-3.868	-3.875	-3.884	-3.890	-3.899	-3.906	-3.914	-3.921	-3.929	-3.936	-3.942	-3.950	-3.956	-3.962	-3.969	-3.976	-3.981	-3.988	-3.994	-4.000	-4.006	-4.011	-4.018	-4.022	-4.029	-4.035	-4.040	-4.045	-4.050	-4.056	-4.061	-4.066	-4.071	-4.077	-4.081	-4.088	-4.091	-4.096	-4.102	-4.108	-4.112	-4.118	-4.122	-4.129	-4.134	-4.140	-4.146	-4.151	-4.159	-4.164	-4.170	-4.176	-4.182	-4.190	-4.196	-4.204	-4.211	-4.219	-4.226	-4.232	-4.241	-4.249	-4.258	-4.265	-4.274	-4.281	-4.290	-4.299	-4.308	-4.315	-4.324	-4.332	-4.341	-4.349	-4.358	-4.366	-4.375	-4.382	-4.391	-4.400	-4.408	-4.415	-4.424	-4.431	-4.440	-4.448	-4.455	-4.461	-4.468	-4.475	-4.481	-4.486	-4.492	-4.499	-4.504	-4.510	-4.515	-4.520	-4.525	-4.529	-4.532	-4.535	-4.539	-4.541	-4.544	-4.546	-4.548	-4.549	-4.550	-4.551	-4.551	-4.551	-4.551	-4.551	-4.550	-4.549	-4.546	-4.544	-4.541	-4.538	-4.535	-4.531	-4.528	-4.522	-4.519	-4.514	-4.509	-4.502	-4.498	-4.491	-4.485	-4.479	-4.472	-4.465	-4.458	-4.450	-4.442	-4.435	-4.428	-4.420	-4.411	-4.404	-4.395	-4.388	-4.380	-4.371	-4.364	-4.356	-4.348	-4.340	-4.334	-4.325	-4.318	-4.310	-4.304	-4.296	-4.289	-4.282	-4.275	-4.269	-4.262	-4.258	-4.251	-4.246	-4.240	-4.235	-4.229	-4.224	-4.219	-4.215	-4.210	-4.206	-4.201	-4.198	-4.194	-4.189	-4.185	-4.181	-4.178	-4.174	-4.170	-4.166	-4.162	-4.158	-4.155	-4.151	-4.148	-4.144	-4.139	-4.136	-4.131	-4.126	-4.122	-4.118	-4.114	-4.109	-4.104	-4.098	-4.093	-4.088	-4.082	-4.076	-4.071	-4.065	-4.059	-4.052	-4.048	-4.041	-4.034	-4.029	-4.022	-4.015	-4.009	-4.003	-3.995	-3.989	-3.982	-3.975	-3.969	-3.961	-3.954	-3.948	-3.940	-3.934	-3.928	-3.920	-3.912	-3.906	-3.900	-3.892	-3.886	-3.880	-3.874	-3.866	-3.861	-3.854	-3.848	-3.841	-3.835	-3.829	-3.822	-3.816	-3.810	-3.805	-3.799	-3.794	-3.789	-3.782	-3.778	-3.774	-3.768	-3.762	-3.759	-3.754	-3.750	-3.746	-3.742	-3.739	-3.736	-3.734	-3.730	-3.728	-3.726	-3.725	-3.724	-3.721	-3.722	-3.721	-3.721	-3.722	-3.722	-3.724	-3.725	-3.729	-3.731	-3.734	-3.738	-3.741	-3.746	-3.751	-3.756	-3.762	-3.768	-3.775	-3.780	-3.788	-3.795	-3.802	-3.810	-3.819	-3.826	-3.835	-3.844	-3.852	-3.861	-3.870	-3.879	-3.888	-3.896	-3.905	-3.912	-3.922	-3.930	-3.938	-3.946	-3.954	-3.960	-3.968	-3.974	-3.980	-3.985	-3.991	-3.995	-4.000	-4.004	-4.008	-4.009	-4.011	-4.012	-4.012	-4.015	-4.015	-4.014	-4.011	-4.010	-4.008	-4.004	-4.000	-3.996	-3.991	-3.985	-3.980	-3.974	-3.968	-3.961	-3.954	-3.946	-3.938	-3.929	-3.920	-3.911	-3.902	-3.892	-3.882	-3.872	-3.862	-3.852	-3.842	-3.832	-3.821	-3.810	-3.800	-3.788	-3.778	-3.766	-3.756	-3.745	-3.734	-3.724	-3.712	-3.702	-3.691	-3.681	-3.671	-3.660	-3.651	-3.640	-3.631	-3.621	-3.611	-3.602	-3.594	-3.584	-3.575	-3.568	-3.559	-3.550	-3.541	-3.535	-3.526	-3.519	-3.511	-3.504	-3.496	-3.489	-3.482	-3.476	-3.469	-3.464	-3.458	-3.451	-3.445	-3.440	-3.436	-3.430	-3.425	-3.422	-3.418	-3.414	-3.410	-3.406	-3.404	-3.400	-3.398	-3.395	-3.392	-3.391	-3.390	-3.389	-3.388	-3.388	-3.386	-3.388	-3.386	-3.386	-3.388	-3.389	-3.389	-3.390	-3.392	-3.394	-3.395	-3.398	-3.399	-3.401	-3.405	-3.406	-3.409	-3.411	-3.414	-3.418	-3.420	-3.422	-3.426	-3.429	-3.432	-3.434	-3.438	-3.440	-3.442	-3.446	-3.449	-3.451	-3.454	-3.456	-3.458	-3.460	-3.461	-3.464	-3.465	-3.468	-3.469	-3.470	-3.472	-3.474	-3.475	-3.475	-3.478	-3.478	-3.480	-3.480	-3.480	-3.482	-3.482	-3.484	-3.485	-3.485	-3.488	-3.488	-3.489	-3.491	-3.492	-3.494	-3.495	-3.498	-3.499	-3.500	-3.504	-3.505	-3.508	-3.510	-3.512	-3.515	-3.519	-3.521	-3.525	-3.528	-3.531	-3.535	-3.539	-3.541	-3.545	-3.549	-3.552	-3.556	-3.560	-3.564	-3.568	-3.570	-3.574	-3.576	-3.580	-3.582	-3.585	-3.586	-3.586	-3.589	-3.589	-3.589	-3.588	-3.586	-3.585	-3.582	-3.580	-3.576	-3.572	-3.566	-3.560	-3.555	-3.548	-3.540	-3.530	-3.520	-3.510	-3.499	-3.486	-3.474	-3.460	-3.446	-3.431	-3.416	-3.399	-3.381	-3.364	-3.345	-3.326	-3.308	-3.288	-3.268	-3.246	-3.226	-3.205	-3.184	-3.162	-3.141	-3.119	-3.098	-3.078	-3.056	-3.036	-3.016	-2.998	-2.979	-2.959	-2.941	-2.925	-2.909	-2.894	-2.879	-2.866	-2.852	-2.842	-2.832	-2.824	-2.816	-2.809	-2.805	-2.801	-2.798	-2.798	-2.798	-2.800	-2.802	-2.808	-2.812	-2.821	-2.829	-2.840	-2.850	-2.864	-2.876	-2.891	-2.908	-2.925	-2.942	-2.961	-2.981	-3.004	-3.025	-3.048	-3.070	-3.094	-3.118	-3.141	-3.166	-3.192	-3.216	-3.242	-3.268	-3.292	-3.318	-3.342	-3.368	-3.391	-3.415	-3.439	-3.462	-3.485	-3.505	-3.526	-3.546	-3.565	-3.584	-3.602	-3.619	-3.634	-3.649	-3.662	-3.676	-3.688	-3.700	-3.709	-3.719	-3.726	-3.734	-3.740	-3.745	-3.750	-3.754	-3.756	-3.759	-3.761	-3.762	-3.762	-3.762	-3.762	-3.760	-3.759	-3.756	-3.752	-3.751	-3.748	-3.745	-3.742	-3.739	-3.735	-3.731	-3.728	-3.725	-3.722	-3.720	-3.716	-3.714	-3.711	-3.710	-3.708	-3.706	-3.705	-3.704	-3.704	-3.704	-3.705	-3.705	-3.706	-3.708	-3.710	-3.711	-3.715	-3.718	-3.721	-3.725	-3.729	-3.732	-3.738	-3.741	-3.748	-3.752	-3.758	-3.762	-3.769	-3.775	-3.780	-3.786	-3.792	-3.798	-3.802	-3.809	-3.815	-3.820	-3.826	-3.831	-3.835	-3.840	-3.844	-3.849	-3.854	-3.856	-3.861	-3.862	-3.866	-3.869	-3.870	-3.871	-3.874	-3.874	-3.875	-3.875	-3.875	-3.875	-3.875	-3.872	-3.871	-3.869	-3.866	-3.864	-3.859	-3.855	-3.851	-3.848	-3.841	-3.836	-3.830	-3.825	-3.819	-3.811	-3.804	-3.796	-3.789	-3.780	-3.772	-3.762	-3.754	-3.744	-3.735	-3.725	-3.715	-3.705	-3.696	-3.685	-3.676	-3.666	-3.654	-3.645	-3.634	-3.624	-3.615	-3.604	-3.594	-3.584	-3.574	-3.565	-3.555	-3.546	-3.538	-3.529	-3.520	-3.512	-3.505	-3.498	-3.491	-3.484	-3.478	-3.472	-3.466	-3.461	-3.456	-3.451	-3.449	-3.445	-3.442	-3.439	-3.436	-3.435	-3.434	-3.432	-3.432	-3.431	-3.431	-3.432	-3.432	-3.434	-3.435	-3.438	-3.439	-3.440	-3.442	-3.445	-3.448	-3.451	-3.454	-3.456	-3.459	-3.462	-3.465	-3.468	-3.471	-3.474	-3.478	-3.480	-3.481	-3.485	-3.486	-3.488	-3.491	-3.491	-3.494	-3.495	-3.495	-3.496	-3.498	-3.498	-3.496	-3.496	-3.496	-3.495	-3.495	-3.492	-3.491	-3.489	-3.488	-3.485	-3.482	-3.480	-3.476	-3.472	-3.470	-3.465	-3.461	-3.459	-3.454	-3.449	-3.444	-3.439	-3.434	-3.429	-3.422	-3.419	-3.412	-3.406	-3.401	-3.394	-3.389	-3.382	-3.376	-3.370	-3.364	-3.358	-3.350	-3.342	-3.336	-3.330	-3.322	-3.316	-3.310	-3.302	-3.295	-3.289	-3.282	-3.275	-3.270	-3.262	-3.256	-3.250	-3.244	-3.238	-3.231	-3.225	-3.220	-3.212	-3.209	-3.204	-3.198	-3.192	-3.188	-3.182	-3.179	-3.174	-3.170	-3.166	-3.162	-3.159	-3.155	-3.152	-3.149	-3.146	-3.145	-3.142	-3.140	-3.139	-3.136	-3.134	-3.134	-3.131	-3.131	-3.131	-3.130	-3.130	-3.129	-3.129	-3.128	-3.128	-3.128	-3.128	-3.126	-3.126	-3.125	-3.125	-3.124	-3.122	-3.121	-3.120	-3.119	-3.118	-3.115	-3.112	-3.110	-3.108	-3.105	-3.100	-3.096	-3.092	-3.086	-3.081	-3.075	-3.069	-3.062	-3.055	-3.046	-3.039	-3.030	-3.020	-3.010	-3.000	-2.989	-2.978	-2.966	-2.954	-2.940	-2.929	-2.915	-2.900	-2.885	-2.870	-2.855	-2.840	-2.824	-2.808	-2.791	-2.774	-2.758	-2.740	-2.722	-2.706	-2.689	-2.671	-2.654	-2.636	-2.619	-2.602	-2.586	-2.569	-2.552	-2.536	-2.522	-2.506	-2.491	-2.478	-2.464	-2.451	-2.438	-2.425	-2.415	-2.404	-2.394	-2.385	-2.376	-2.369	-2.362	-2.355	-2.350	-2.346	-2.341	-2.340	-2.338	-2.336	-2.336	-2.336	-2.338	-2.339	-2.342	-2.345	-2.349	-2.354	-2.360	-2.366	-2.372	-2.380	-2.388	-2.396	-2.405	-2.415	-2.424	-2.434	-2.444	-2.455	-2.465	-2.478	-2.489	-2.499	-2.511	-2.522	-2.534	-2.546	-2.558	-2.569	-2.580	-2.591	-2.601	-2.614	-2.624	-2.634	-2.645	-2.654	-2.664	-2.674	-2.681	-2.690	-2.698	-2.706	-2.714	-2.720	-2.726	-2.732	-2.739	-2.744	-2.749	-2.754	-2.758	-2.762	-2.765	-2.768	-2.771	-2.774	-2.776	-2.778	-2.779	-2.780	-2.781	-2.782	-2.784	-2.784	-2.785	-2.786	-2.785	-2.786	-2.785	-2.786	-2.788	-2.788	-2.788	-2.789	-2.789	-2.791	-2.792	-2.794	-2.796	-2.799	-2.801	-2.805	-2.809	-2.812	-2.818	-2.821	-2.829	-2.834	-2.840	-2.848	-2.854	-2.862	-2.871	-2.880	-2.889	-2.899	-2.910	-2.921	-2.934	-2.946	-2.960	-2.972	-2.988	-3.002	-3.016	-3.031	-3.048	-3.065	-3.080	-3.098	-3.115	-3.132	-3.150	-3.169	-3.186	-3.205	-3.222	-3.240	-3.259	-3.278	-3.296	-3.314	-3.331	-3.350	-3.366	-3.384	-3.401	-3.418	-3.434	-3.449	-3.465	-3.479	-3.494	-3.508	-3.521	-3.534	-3.546	-3.558	-3.569	-3.579	-3.589	-3.598	-3.605	-3.612	-3.619	-3.626	-3.630	-3.636	-3.639	-3.642	-3.645	-3.648	-3.649	-3.649	-3.649	-3.648	-3.648	-3.644	-3.641	-3.638	-3.635	-3.630	-3.625	-3.620	-3.614	-3.608	-3.601	-3.594	-3.586	-3.579	-3.571	-3.564	-3.555	-3.546	-3.538	-3.530	-3.521	-3.514	-3.505	-3.496	-3.489	-3.481	-3.474	-3.466	-3.459	-3.452	-3.448	-3.441	-3.435	-3.431	-3.426	-3.422	-3.420	-3.418	-3.415	-3.415	-3.415	-3.414	-3.416	-3.416	-3.419	-3.422	-3.426	-3.431	-3.435	-3.441	-3.450	-3.456	-3.464	-3.474	-3.482	-3.492	-3.504	-3.515	-3.526	-3.539	-3.550	-3.564	-3.576	-3.590	-3.604	-3.616	-3.630	-3.642	-3.658	-3.670	-3.682	-3.696	-3.709	-3.721	-3.732	-3.744	-3.755	-3.764	-3.774	-3.782	-3.791	-3.798	-3.804	-3.810	-3.814	-3.818	-3.819	-3.821	-3.820	-3.820	-3.818	-3.814	-3.810	-3.804	-3.798	-3.790	-3.781	-3.771	-3.761	-3.749	-3.736	-3.721	-3.708	-3.691	-3.674	-3.656	-3.638	-3.619	-3.600	-3.579	-3.558	-3.536	-3.514	-3.490	-3.468	-3.445	-3.421	-3.396	-3.372	-3.348	-3.324	-3.299	-3.275	-3.250	-3.226	-3.202	-3.179	-3.156	-3.132	-3.111	-3.089	-3.068	-3.046	-3.026	-3.006	-2.988	-2.969	-2.951	-2.934	-2.918	-2.902	-2.888	-2.874	-2.861	-2.849	-2.839	-2.828	-2.819	-2.811	-2.804	-2.798	-2.792	-2.789	-2.785	-2.784	-2.781	-2.781	-2.781	-2.782	-2.785	-2.788	-2.791	-2.796	-2.801	-2.808	-2.814	-2.822	-2.830	-2.840	-2.849	-2.859	-2.870	-2.881	-2.892	-2.905	-2.916	-2.929	-2.941	-2.954	-2.966	-2.980	-2.991	-3.005	-3.018	-3.029	-3.041	-3.052	-3.064	-3.075	-3.085	-3.094	-3.104	-3.111	-3.119	-3.125	-3.130	-3.136	-3.140	-3.142	-3.145	-3.146	-3.145	-3.145	-3.142	-3.140	-3.135	-3.130	-3.122	-3.116	-3.106	-3.098	-3.086	-3.075	-3.061	-3.049	-3.034	-3.018	-3.000	-2.984	-2.966	-2.946	-2.926	-2.906	-2.885	-2.864	-2.841	-2.820	-2.796	-2.774	-2.750	-2.728	-2.704	-2.681	-2.658	-2.635	-2.611	-2.589	-2.566	-2.545	-2.524	-2.502	-2.481	-2.461	-2.441	-2.422	-2.405	-2.388	-2.371	-2.355	-2.340	-2.326	-2.312	-2.300	-2.289	-2.279	-2.269	-2.259	-2.252	-2.245	-2.240	-2.234	-2.230	-2.226	-2.224	-2.222	-2.221	-2.221	-2.222	-2.224	-2.226	-2.228	-2.231	-2.235	-2.240	-2.244	-2.251	-2.255	-2.262	-2.269	-2.275	-2.282	-2.289	-2.296	-2.302	-2.310	-2.316	-2.325	-2.331	-2.339	-2.346	-2.352	-2.360	-2.366	-2.372	-2.379	-2.384	-2.390	-2.394	-2.399	-2.402	-2.406	-2.410	-2.412	-2.414	-2.416	-2.418	-2.419	-2.419	-2.419	-2.418	-2.416	-2.415	-2.414	-2.410	-2.408	-2.404	-2.399	-2.395	-2.390	-2.385	-2.379	-2.372	-2.366	-2.360	-2.354	-2.345	-2.338	-2.329	-2.320	-2.311	-2.302	-2.295	-2.286	-2.276	-2.268	-2.258	-2.249	-2.239	-2.230	-2.220	-2.210	-2.199	-2.190	-2.180	-2.170	-2.161	-2.151	-2.141	-2.132	-2.122	-2.114	-2.105	-2.096	-2.088	-2.079	-2.070	-2.061	-2.055	-2.047	-2.039	-2.033	-2.025	-2.018	-2.011	-2.005	-2.000	-1.994	-1.989	-1.984	-1.980	-1.974	-1.970	-1.966	-1.964	-1.960	-1.956	-1.954	-1.951	-1.950	-1.948	-1.946	-1.945	-1.945	-1.945	-1.944	-1.944	-1.945	-1.945	-1.946	-1.946	-1.949	-1.950	-1.951	-1.954	-1.956	-1.958	-1.960	-1.964	-1.966	-1.970	-1.971	-1.974	-1.978	-1.980	-1.982	-1.985	-1.988	-1.990	-1.992	-1.994	-1.996	-1.998	-1.999	-2.000	-2.001	-2.001	-2.001	-2.001	-2.000	-1.999	-1.998	-1.998	-1.995	-1.992	-1.989	-1.986	-1.982	-1.979	-1.974	-1.969	-1.964	-1.958	-1.951	-1.945	-1.938	-1.930	-1.922	-1.915	-1.908	-1.899	-1.890	-1.881	-1.872	-1.864	-1.855	-1.845	-1.835	-1.826	-1.818	-1.808	-1.798	-1.788	-1.779	-1.769	-1.760	-1.751	-1.742	-1.732	-1.724	-1.714	-1.706	-1.698	-1.690	-1.681	-1.674	-1.665	-1.658	-1.650	-1.642	-1.634	-1.628	-1.620	-1.612	-1.606	-1.598	-1.591	-1.584	-1.576	-1.569	-1.560	-1.552	-1.544	-1.538	-1.529	-1.520	-1.511	-1.501	-1.491	-1.481	-1.472	-1.461	-1.451	-1.439	-1.429	-1.418	-1.405	-1.392	-1.380	-1.368	-1.355	-1.341	-1.328	-1.312	-1.299	-1.285	-1.270	-1.255	-1.240	-1.225	-1.210	-1.195	-1.180	-1.165	-1.150	-1.134	-1.119	-1.105	-1.090	-1.075	-1.060	-1.046	-1.034	-1.019	-1.005	-0.994	-0.980	-0.968	-0.955	-0.944	-0.931	-0.920	-0.910	-0.899	-0.888	-0.878	-0.866	-0.856	-0.848	-0.838	-0.828	-0.819	-0.809	-0.800	-0.791	-0.782	-0.772	-0.764	-0.755	-0.746	-0.738	-0.728	-0.719	-0.710	-0.700	-0.691	-0.680	-0.671	-0.660	-0.651	-0.640	-0.629	-0.618	-0.606	-0.595	-0.584	-0.572	-0.559	-0.548	-0.535	-0.522	-0.510	-0.496	-0.484	-0.471	-0.458	-0.445	-0.432	-0.419	-0.406	-0.392	-0.380	-0.366	-0.354	-0.342	-0.329	-0.318	-0.306	-0.294	-0.282	-0.271	-0.261	-0.251	-0.240	-0.232	-0.222	-0.214	-0.205	-0.196	-0.189	-0.182	-0.174	-0.168	-0.161	-0.156	-0.150	-0.145	-0.141	-0.136	-0.132	-0.128	-0.124	-0.121	-0.116	-0.114	-0.111	-0.109	-0.105	-0.102	-0.100	-0.096	-0.095	-0.092	-0.090	-0.088	-0.085	-0.082	-0.080	-0.078	-0.075	-0.072	-0.070	-0.068	-0.065	-0.061	-0.059	-0.055	-0.052	-0.049	-0.046	-0.041	-0.038	-0.035	-0.030	-0.026	-0.022	-0.019	-0.015	-0.011	-0.008	-0.004	0.000	0.005	0.008	0.011	0.016	0.019	0.022	0.025	0.029	0.032	0.035	0.039	0.041	0.044	0.046	0.049	0.051	0.052	0.055	0.055	0.058	0.058	0.060	0.060	0.060	0.061	0.061	0.061	0.060	0.060	0.059	0.058	0.058	0.056	0.055	0.052	0.050	0.049	0.046	0.045	0.041	0.039	0.038	0.034	0.030	0.028	0.024	0.020	0.016	0.011	0.008	0.004	-0.001	-0.006	-0.011	-0.015	-0.021	-0.026	-0.031	-0.036	-0.042	-0.049	-0.055	-0.060	-0.066	-0.071	-0.076	-0.082	-0.089	-0.095	-0.100	-0.106	-0.112	-0.118	-0.122	-0.128	-0.132	-0.139	-0.142	-0.148	-0.151	-0.155	-0.159	-0.162	-0.165	-0.169	-0.170	-0.172	-0.174	-0.175	-0.176	-0.178	-0.178	-0.176	-0.176	-0.174	-0.174	-0.171	-0.169	-0.165	-0.164	-0.160	-0.156	-0.152	-0.149	-0.145	-0.140	-0.135	-0.130	-0.125	-0.120	-0.114	-0.109	-0.102	-0.098	-0.092	-0.088	-0.081	-0.076	-0.071	-0.066	-0.061	-0.058	-0.054	-0.049	-0.046	-0.044	-0.041	-0.039	-0.038	-0.036	-0.036	-0.036	-0.038	-0.039	-0.040	-0.042	-0.046	-0.050	-0.055	-0.060	-0.065	-0.072	-0.080	-0.088	-0.096	-0.106	-0.115	-0.126	-0.138	-0.150	-0.162	-0.175	-0.189	-0.204	-0.219	-0.234	-0.250	-0.266	-0.282	-0.300	-0.318	-0.336	-0.354	-0.371	-0.391	-0.410	-0.429	-0.449	-0.466	-0.486	-0.505	-0.525	-0.544	-0.562	-0.582	-0.600	-0.619	-0.638	-0.656	-0.674	-0.691	-0.708	-0.725	-0.741	-0.758	-0.771	-0.786	-0.799	-0.812	-0.825	-0.838	-0.850	-0.860	-0.870	-0.879	-0.888	-0.895	-0.902	-0.909	-0.914	-0.919	-0.922	-0.926	-0.928	-0.930	-0.931	-0.930	-0.930	-0.929	-0.928	-0.926	-0.924	-0.920	-0.915	-0.911	-0.906	-0.901	-0.895	-0.889	-0.882	-0.876	-0.870	-0.862	-0.855	-0.848	-0.840	-0.831	-0.824	-0.816	-0.810	-0.801	-0.794	-0.786	-0.780	-0.774	-0.766	-0.760	-0.754	-0.749	-0.744	-0.739	-0.734	-0.729	-0.725	-0.722	-0.719	-0.715	-0.712	-0.711	-0.709	-0.708	-0.706	-0.705	-0.704	-0.705	-0.704	-0.705	-0.705	-0.705	-0.706	-0.708	-0.709	-0.710	-0.711	-0.711	-0.714	-0.714	-0.716	-0.718	-0.719	-0.720	-0.721	-0.721	-0.721	-0.721	-0.721	-0.721	-0.721	-0.721	-0.720	-0.720	-0.719	-0.719	-0.718	-0.716	-0.714	-0.712	-0.710	-0.709	-0.706	-0.705	-0.704	-0.701	-0.700	-0.698	-0.696	-0.695	-0.694	-0.692	-0.691	-0.691	-0.689	-0.689	-0.689	-0.689	-0.690	-0.691	-0.692	-0.694	-0.696	-0.700	-0.701	-0.706	-0.710	-0.714	-0.719	-0.725	-0.730	-0.738	-0.744	-0.751	-0.760	-0.769	-0.778	-0.788	-0.798	-0.808	-0.819	-0.830	-0.842	-0.855	-0.868	-0.879	-0.894	-0.906	-0.920	-0.935	-0.950	-0.964	-0.978	-0.992	-1.008	-1.022	-1.038	-1.051	-1.066	-1.081	-1.095	-1.110	-1.124	-1.138	-1.152	-1.166	-1.180	-1.191	-1.206	-1.218	-1.230	-1.241	-1.254	-1.265	-1.275	-1.286	-1.296	-1.305	-1.314	-1.324	-1.331	-1.340	-1.348	-1.355	-1.361	-1.368	-1.375	-1.380	-1.386	-1.390	-1.394	-1.399	-1.401	-1.405	-1.409	-1.412	-1.415	-1.418	-1.420	-1.422	-1.424	-1.426	-1.429	-1.430	-1.431	-1.434	-1.434	-1.436	-1.438	-1.439	-1.439	-1.440	-1.441	-1.442	-1.445	-1.445	-1.446	-1.449	-1.449	-1.450	-1.451	-1.454	-1.455	-1.456	-1.458	-1.459	-1.461	-1.464	-1.464	-1.466	-1.468	-1.470	-1.471	-1.472	-1.475	-1.475	-1.476	-1.478	-1.479	-1.480	-1.481	-1.480	-1.481	-1.481	-1.480	-1.480	-1.479	-1.478	-1.476	-1.474	-1.471	-1.470	-1.465	-1.462	-1.458	-1.455	-1.449	-1.444	-1.439	-1.432	-1.428	-1.419	-1.412	-1.404	-1.396	-1.388	-1.378	-1.369	-1.359	-1.348	-1.336	-1.326	-1.314	-1.302	-1.290	-1.278	-1.265	-1.252	-1.239	-1.224	-1.211	-1.198	-1.182	-1.169	-1.154	-1.139	-1.125	-1.110	-1.096	-1.081	-1.066	-1.052	-1.039	-1.022	-1.008	-0.994	-0.980	-0.966	-0.952	-0.939	-0.925	-0.910	-0.898	-0.884	-0.871	-0.859	-0.846	-0.834	-0.821	-0.809	-0.798	-0.785	-0.772	-0.761	-0.751	-0.740	-0.729	-0.719	-0.709	-0.698	-0.688	-0.678	-0.666	-0.658	-0.648	-0.638	-0.629	-0.621	-0.612	-0.604	-0.596	-0.588	-0.580	-0.574	-0.568	-0.560	-0.554	-0.549	-0.544	-0.539	-0.534	-0.530	-0.526	-0.524	-0.521	-0.519	-0.518	-0.516	-0.516	-0.518	-0.519	-0.521	-0.522	-0.526	-0.530	-0.535	-0.541	-0.548	-0.555	-0.562	-0.571	-0.581	-0.592	-0.604	-0.615	-0.628	-0.641	-0.655	-0.671	-0.688	-0.705	-0.722	-0.740	-0.759	-0.780	-0.800	-0.821	-0.842	-0.864	-0.886	-0.909	-0.931	-0.955	-0.980	-1.004	-1.028	-1.052	-1.078	-1.101	-1.126	-1.151	-1.176	-1.201	-1.225	-1.249	-1.274	-1.298	-1.320	-1.342	-1.364	-1.386	-1.408	-1.429	-1.450	-1.469	-1.488	-1.508	-1.526	-1.542	-1.560	-1.576	-1.592	-1.606	-1.621	-1.635	-1.648	-1.660	-1.671	-1.684	-1.695	-1.705	-1.714	-1.724	-1.732	-1.741	-1.749	-1.756	-1.762	-1.769	-1.775	-1.781	-1.788	-1.794	-1.799	-1.805	-1.809	-1.814	-1.820	-1.824	-1.829	-1.835	-1.839	-1.845	-1.850	-1.855	-1.860	-1.865	-1.871	-1.876	-1.882	-1.888	-1.894	-1.900	-1.906	-1.912	-1.919	-1.924	-1.931	-1.938	-1.945	-1.951	-1.958	-1.962	-1.969	-1.976	-1.981	-1.988	-1.992	-1.998	-2.002	-2.009	-2.013	-2.018	-2.021	-2.024	-2.027	-2.029	-2.031	-2.034	-2.034	-2.034	-2.035	-2.034	-2.033	-2.030	-2.027	-2.024	-2.021	-2.016	-2.011	-2.005	-1.998	-1.991	-1.984	-1.975	-1.966	-1.956	-1.945	-1.934	-1.922	-1.910	-1.895	-1.881	-1.868	-1.852	-1.838	-1.821	-1.804	-1.788	-1.769	-1.751	-1.732	-1.714	-1.695	-1.675	-1.654	-1.634	-1.612	-1.592	-1.570	-1.549	-1.526	-1.505	-1.482	-1.460	-1.436	-1.415	-1.391	-1.369	-1.345	-1.321	-1.299	-1.276	-1.252	-1.229	-1.205	-1.182	-1.160	-1.136	-1.112	-1.090	-1.068	-1.045	-1.021	-1.000	-0.978	-0.955	-0.934	-0.911	-0.890	-0.869	-0.848	-0.828	-0.808	-0.789	-0.769	-0.749	-0.730	-0.712	-0.695	-0.676	-0.660	-0.644	-0.628	-0.612	-0.598	-0.582	-0.568	-0.554	-0.541	-0.528	-0.516	-0.505	-0.492	-0.482	-0.472	-0.462	-0.454	-0.445	-0.436	-0.430	-0.422	-0.415	-0.410	-0.404	-0.399	-0.392	-0.389	-0.385	-0.380	-0.376	-0.374	-0.370	-0.368	-0.364	-0.362	-0.360	-0.356	-0.354	-0.351	-0.350	-0.348	-0.344	-0.341	-0.338	-0.335	-0.331	-0.326	-0.324	-0.319	-0.314	-0.308	-0.302	-0.296	-0.289	-0.281	-0.274	-0.265	-0.256	-0.246	-0.235	-0.224	-0.212	-0.200	-0.186	-0.174	-0.159	-0.142	-0.126	-0.110	-0.094	-0.076	-0.058	-0.038	-0.019	0.001	0.021	0.042	0.064	0.085	0.108	0.130	0.151	0.175	0.196	0.220	0.241	0.265	0.288	0.309	0.331	0.354	0.375	0.395	0.418	0.436	0.456	0.475	0.494	0.512	0.529	0.546	0.561	0.576	0.590	0.602	0.616	0.626	0.638	0.648	0.656	0.664	0.669	0.675	0.680	0.684	0.686	0.689	0.690	0.690	0.690	0.688	0.686	0.682	0.679	0.674	0.669	0.662	0.656	0.650	0.641	0.634	0.624	0.615	0.606	0.598	0.586	0.575	0.565	0.554	0.544	0.532	0.521	0.510	0.499	0.486	0.475	0.464	0.451	0.440	0.429	0.418	0.406	0.395	0.382	0.371	0.360	0.349	0.338	0.326	0.315	0.302	0.291	0.280	0.269	0.256	0.245	0.234	0.221	0.209	0.196	0.182	0.170	0.158	0.144	0.129	0.115	0.101	0.086	0.071	0.055	0.039	0.024	0.006	-0.011	-0.030	-0.048	-0.066	-0.086	-0.106	-0.128	-0.148	-0.170	-0.192	-0.214	-0.236	-0.261	-0.285	-0.309	-0.334	-0.359	-0.385	-0.410	-0.436	-0.462	-0.490	-0.516	-0.544	-0.571	-0.600	-0.626	-0.655	-0.682	-0.711	-0.739	-0.766	-0.795	-0.822	-0.850	-0.878	-0.905	-0.931	-0.958	-0.984	-1.010	-1.036	-1.061	-1.088	-1.110	-1.134	-1.158	-1.180	-1.202	-1.224	-1.244	-1.265	-1.285	-1.304	-1.322	-1.339	-1.355	-1.371	-1.388	-1.401	-1.415	-1.426	-1.439	-1.450	-1.460	-1.470	-1.480	-1.488	-1.495	-1.501	-1.506	-1.511	-1.515	-1.519	-1.521	-1.522	-1.525	-1.525	-1.525	-1.525	-1.522	-1.522	-1.520	-1.518	-1.514	-1.511	-1.506	-1.502	-1.499	-1.494	-1.488	-1.482	-1.478	-1.471	-1.466	-1.460	-1.455	-1.449	-1.442	-1.436	-1.431	-1.425	-1.420	-1.415	-1.411	-1.406	-1.402	-1.399	-1.396	-1.394	-1.390	-1.389	-1.386	-1.385	-1.385	-1.385	-1.385	-1.385	-1.386	-1.389	-1.390	-1.392	-1.396	-1.400	-1.405	-1.409	-1.414	-1.419	-1.425	-1.432	-1.439	-1.446	-1.454	-1.462	-1.470	-1.479	-1.488	-1.498	-1.506	-1.518	-1.526	-1.536	-1.546	-1.558	-1.568	-1.579	-1.589	-1.599	-1.609	-1.620	-1.630	-1.640	-1.651	-1.661	-1.671	-1.682	-1.691	-1.701	-1.711	-1.721	-1.730	-1.739	-1.749	-1.756	-1.766	-1.775	-1.784	-1.792	-1.801	-1.810	-1.819	-1.826	-1.835	-1.844	-1.850	-1.858	-1.866	-1.875	-1.881	-1.890	-1.898	-1.905	-1.912	-1.920	-1.928	-1.935	-1.942	-1.951	-1.958	-1.965	-1.974	-1.981	-1.988	-1.996	-2.004	-2.010	-2.018	-2.025	-2.033	-2.040	-2.047	-2.055	-2.061	-2.068	-2.074	-2.081	-2.086	-2.092	-2.099	-2.104	-2.109	-2.114	-2.119	-2.124	-2.129	-2.132	-2.136	-2.140	-2.145	-2.148	-2.150	-2.154	-2.156	-2.159	-2.161	-2.164	-2.166	-2.168	-2.169	-2.172	-2.174	-2.175	-2.178	-2.179	-2.181	-2.184	-2.185	-2.188	-2.191	-2.194	-2.196	-2.200	-2.202	-2.206	-2.211	-2.216	-2.221	-2.226	-2.232	-2.239	-2.245	-2.251	-2.259	-2.268	-2.276	-2.285	-2.294	-2.304	-2.315	-2.325	-2.338	-2.349	-2.361	-2.374	-2.386	-2.400	-2.412	-2.426	-2.440	-2.456	-2.470	-2.484	-2.500	-2.515	-2.530	-2.545	-2.560	-2.575	-2.590	-2.605	-2.619	-2.634	-2.648	-2.661	-2.675	-2.689	-2.701	-2.714	-2.726	-2.739	-2.750	-2.760	-2.771	-2.781	-2.790	-2.799	-2.809	-2.818	-2.825	-2.832	-2.839	-2.846	-2.852	-2.859	-2.865	-2.870	-2.875	-2.879	-2.884	-2.888	-2.891	-2.895	-2.899	-2.902	-2.905	-2.910	-2.912	-2.916	-2.920	-2.924	-2.928	-2.931	-2.936	-2.941	-2.946	-2.951	-2.956	-2.961	-2.968	-2.974	-2.980	-2.988	-2.995	-3.002	-3.010	-3.019	-3.028	-3.036	-3.046	-3.055	-3.065	-3.076	-3.086	-3.098	-3.109	-3.120	-3.131	-3.144	-3.155	-3.168	-3.179	-3.191	-3.204	-3.218	-3.229	-3.241	-3.254	-3.266	-3.278	-3.289	-3.301	-3.312	-3.325	-3.336	-3.348	-3.359	-3.368	-3.379	-3.390	-3.399	-3.409	-3.419	-3.429	-3.438	-3.446	-3.454	-3.462	-3.470	-3.479	-3.486	-3.494	-3.500	-3.509	-3.514	-3.520	-3.526	-3.534	-3.539	-3.544	-3.551	-3.556	-3.562	-3.568	-3.572	-3.578	-3.584	-3.589	-3.592	-3.599	-3.602	-3.609	-3.612	-3.619	-3.622	-3.629	-3.634	-3.639	-3.644	-3.650	-3.654	-3.660	-3.665	-3.670	-3.675	-3.681	-3.686	-3.691	-3.696	-3.702	-3.709	-3.715	-3.720	-3.726	-3.732	-3.739	-3.744	-3.751	-3.758	-3.765	-3.771	-3.778	-3.785	-3.792	-3.799	-3.806	-3.814	-3.822	-3.829	-3.839	-3.846	-3.854	-3.862	-3.871	-3.880	-3.889	-3.898	-3.906	-3.916	-3.925	-3.935	-3.944	-3.954	-3.962	-3.972	-3.984	-3.994	-4.004	-4.014	-4.024	-4.032	-4.044	-4.054	-4.062	-4.072	-4.084	-4.093	-4.102	-4.111	-4.120	-4.130	-4.139	-4.148	-4.156	-4.165	-4.172	-4.180	-4.189	-4.195	-4.204	-4.211	-4.218	-4.224	-4.230	-4.236	-4.241	-4.248	-4.252	-4.256	-4.261	-4.265	-4.269	-4.274	-4.276	-4.280	-4.284	-4.286	-4.289	-4.290	-4.292	-4.294	-4.296	-4.296	-4.298	-4.298	-4.298	-4.298	-4.298	-4.296	-4.296	-4.295	-4.294	-4.292	-4.291	-4.289	-4.286	-4.285	-4.281	-4.278	-4.275	-4.271	-4.268	-4.264	-4.260	-4.255	-4.251	-4.246	-4.241	-4.235	-4.231	-4.225	-4.219	-4.214	-4.206	-4.200	-4.194	-4.188	-4.181	-4.175	-4.168	-4.160	-4.154	-4.146	-4.139	-4.132	-4.124	-4.118	-4.110	-4.104	-4.096	-4.089	-4.082	-4.075	-4.068	-4.061	-4.055	-4.048	-4.041	-4.035	-4.029	-4.024	-4.016	-4.011	-4.006	-4.000	-3.996	-3.991	-3.988	-3.982	-3.979	-3.975	-3.970	-3.966	-3.962	-3.960	-3.956	-3.954	-3.951	-3.949	-3.946	-3.944	-3.942	-3.940	-3.938	-3.936	-3.935	-3.935	-3.932	-3.931	-3.930	-3.929	-3.928	-3.926	-3.924	-3.924	-3.921	-3.921	-3.920	-3.918	-3.916	-3.914	-3.912	-3.911	-3.909	-3.906	-3.905	-3.902	-3.900	-3.898	-3.894	-3.891	-3.889	-3.885	-3.881	-3.878	-3.874	-3.870	-3.866	-3.861	-3.855	-3.851	-3.845	-3.840	-3.834	-3.829	-3.822	-3.816	-3.811	-3.805	-3.799	-3.792	-3.785	-3.778	-3.771	-3.764	-3.756	-3.750	-3.744	-3.736	-3.729	-3.721	-3.715	-3.708	-3.700	-3.694	-3.686	-3.679	-3.672	-3.666	-3.660	-3.654	-3.648	-3.641	-3.636	-3.631	-3.626	-3.621	-3.618	-3.612	-3.610	-3.605	-3.602	-3.600	-3.598	-3.595	-3.594	-3.592	-3.592	-3.591	-3.592	-3.591	-3.592	-3.594	-3.595	-3.596	-3.599	-3.601	-3.605	-3.609	-3.611	-3.616	-3.620	-3.625	-3.629	-3.635	-3.640	-3.644	-3.650	-3.655	-3.661	-3.668	-3.674	-3.679	-3.685	-3.691	-3.696	-3.701	-3.706	-3.711	-3.718	-3.721	-3.726	-3.730	-3.734	-3.738	-3.741	-3.744	-3.746	-3.749	-3.751	-3.752	-3.754	-3.752	-3.754	-3.752	-3.752	-3.751	-3.750	-3.746	-3.745	-3.741	-3.738	-3.734	-3.729	-3.724	-3.719	-3.712	-3.706	-3.699	-3.691	-3.685	-3.676	-3.669	-3.660	-3.652	-3.644	-3.634	-3.624	-3.615	-3.606	-3.595	-3.586	-3.575	-3.565	-3.556	-3.545	-3.534	-3.524	-3.514	-3.504	-3.492	-3.482	-3.472	-3.461	-3.452	-3.442	-3.432	-3.422	-3.414	-3.405	-3.395	-3.386	-3.376	-3.369	-3.360	-3.351	-3.344	-3.335	-3.328	-3.321	-3.312	-3.306	-3.300	-3.292	-3.286	-3.280	-3.275	-3.269	-3.264	-3.259	-3.254	-3.249	-3.244	-3.241	-3.236	-3.232	-3.229	-3.226	-3.222	-3.221	-3.220	-3.218	-3.215	-3.215	-3.214	-3.212	-3.214	-3.212	-3.214	-3.214	-3.215	-3.216	-3.218	-3.219	-3.220	-3.222	-3.225	-3.228	-3.231	-3.235	-3.238	-3.241	-3.244	-3.249	-3.252	-3.256	-3.260	-3.265	-3.269	-3.272	-3.278	-3.281	-3.285	-3.289	-3.292	-3.298	-3.301	-3.305	-3.308	-3.310	-3.314	-3.316	-3.319	-3.321	-3.321	-3.324	-3.324	-3.325	-3.326	-3.326	-3.326	-3.326	-3.325	-3.324	-3.324	-3.321	-3.319	-3.316	-3.315	-3.312	-3.309	-3.306	-3.301	-3.299	-3.295	-3.291	-3.289	-3.284	-3.281	-3.276	-3.272	-3.269	-3.266	-3.262	-3.259	-3.256	-3.254	-3.250	-3.249	-3.248	-3.245	-3.244	-3.244	-3.242	-3.242	-3.242	-3.242	-3.244	-3.246	-3.248	-3.250	-3.254	-3.256	-3.260	-3.262	-3.269	-3.272	-3.278	-3.282	-3.289	-3.294	-3.300	-3.308	-3.314	-3.319	-3.326	-3.332	-3.340	-3.345	-3.352	-3.359	-3.365	-3.371	-3.378	-3.382	-3.386	-3.391	-3.395	-3.399	-3.401	-3.405	-3.408	-3.409	-3.409	-3.408	-3.408	-3.405	-3.402	-3.400	-3.396	-3.391	-3.385	-3.378	-3.371	-3.361	-3.352	-3.341	-3.330	-3.319	-3.306	-3.292	-3.278	-3.264	-3.246	-3.230	-3.212	-3.195	-3.176	-3.158	-3.139	-3.119	-3.100	-3.079	-3.060	-3.040	-3.019	-2.999	-2.979	-2.959	-2.939	-2.920	-2.900	-2.882	-2.865	-2.848	-2.832	-2.816	-2.801	-2.788	-2.775	-2.762	-2.751	-2.741	-2.732	-2.726	-2.720	-2.715	-2.712	-2.710	-2.709	-2.709	-2.710	-2.714	-2.719	-2.725	-2.732	-2.740	-2.750	-2.761	-2.772	-2.786	-2.800	-2.818	-2.832	-2.850	-2.869	-2.889	-2.909	-2.930	-2.951	-2.974	-2.996	-3.020	-3.044	-3.068	-3.091	-3.116	-3.140	-3.165	-3.189	-3.212	-3.236	-3.260	-3.284	-3.306	-3.329	-3.351	-3.372	-3.392	-3.411	-3.431	-3.450	-3.466	-3.484	-3.500	-3.515	-3.530	-3.542	-3.555	-3.566	-3.579	-3.588	-3.596	-3.605	-3.611	-3.618	-3.624	-3.628	-3.632	-3.635	-3.638	-3.640	-3.642	-3.644	-3.644	-3.642	-3.642	-3.642	-3.640	-3.639	-3.638	-3.635	-3.634	-3.631	-3.629	-3.626	-3.624	-3.622	-3.619	-3.618	-3.616	-3.614	-3.612	-3.610	-3.609	-3.608	-3.608	-3.606	-3.606	-3.605	-3.605	-3.606	-3.608	-3.608	-3.609	-3.611	-3.612	-3.615	-3.618	-3.620	-3.622	-3.626	-3.629	-3.631	-3.635	-3.639	-3.642	-3.646	-3.650	-3.654	-3.656	-3.661	-3.665	-3.668	-3.671	-3.674	-3.676	-3.680	-3.681	-3.684	-3.686	-3.688	-3.690	-3.690	-3.691	-3.691	-3.692	-3.692	-3.691	-3.691	-3.690	-3.689	-3.688	-3.685	-3.682	-3.679	-3.676	-3.672	-3.669	-3.665	-3.660	-3.656	-3.649	-3.644	-3.638	-3.631	-3.625	-3.618	-3.610	-3.602	-3.595	-3.588	-3.578	-3.569	-3.560	-3.551	-3.541	-3.531	-3.521	-3.511	-3.502	-3.491	-3.480	-3.470	-3.460	-3.449	-3.436	-3.428	-3.416	-3.404	-3.394	-3.381	-3.370	-3.359	-3.350	-3.338	-3.326	-3.316	-3.305	-3.295	-3.285	-3.274	-3.265	-3.254	-3.244	-3.235	-3.225	-3.216	-3.208	-3.200	-3.190	-3.182	-3.175	-3.168	-3.160	-3.154	-3.148	-3.142	-3.136	-3.132	-3.126	-3.122	-3.118	-3.114	-3.111	-3.108	-3.105	-3.102	-3.101	-3.100	-3.099	-3.098	-3.098	-3.098	-3.098	-3.099	-3.099	-3.099	-3.101	-3.101	-3.104	-3.105	-3.108	-3.110	-3.112	-3.115	-3.119	-3.122	-3.124	-3.126	-3.130	-3.134	-3.136	-3.140	-3.142	-3.145	-3.148	-3.150	-3.154	-3.155	-3.158	-3.159	-3.162	-3.164	-3.165	-3.166	-3.168	-3.168	-3.168	-3.168	-3.168	-3.168	-3.166	-3.165	-3.164	-3.162	-3.160	-3.159	-3.156	-3.152	-3.149	-3.145	-3.141	-3.136	-3.132	-3.128	-3.121	-3.116	-3.110	-3.104	-3.098	-3.091	-3.084	-3.076	-3.069	-3.061	-3.054	-3.045	-3.036	-3.028	-3.019	-3.010	-3.001	-2.992	-2.984	-2.975	-2.965	-2.958	-2.948	-2.940	-2.931	-2.922	-2.914	-2.905	-2.898	-2.890	-2.882	-2.875	-2.869	-2.862	-2.856	-2.850	-2.845	-2.840	-2.835	-2.831	-2.828	-2.824	-2.820	-2.818	-2.815	-2.814	-2.812	-2.811	-2.810	-2.810	-2.811	-2.811	-2.812	-2.815	-2.816	-2.819	-2.820	-2.822	-2.826	-2.829	-2.831	-2.835	-2.839	-2.842	-2.845	-2.849	-2.852	-2.855	-2.859	-2.862	-2.865	-2.868	-2.871	-2.872	-2.874	-2.876	-2.878	-2.878	-2.879	-2.878	-2.876	-2.876	-2.875	-2.872	-2.869	-2.865	-2.861	-2.856	-2.851	-2.845	-2.838	-2.830	-2.822	-2.814	-2.804	-2.795	-2.785	-2.772	-2.762	-2.749	-2.736	-2.724	-2.710	-2.695	-2.680	-2.665	-2.649	-2.632	-2.618	-2.600	-2.585	-2.568	-2.550	-2.532	-2.515	-2.498	-2.481	-2.464	-2.446	-2.430	-2.412	-2.396	-2.380	-2.364	-2.349	-2.334	-2.319	-2.304	-2.290	-2.276	-2.262	-2.251	-2.239	-2.228	-2.218	-2.208	-2.199	-2.190	-2.182	-2.175	-2.169	-2.164	-2.160	-2.156	-2.152	-2.150	-2.149	-2.148	-2.148	-2.149	-2.149	-2.151	-2.152	-2.158	-2.161	-2.165	-2.169	-2.175	-2.180	-2.188	-2.194	-2.201	-2.209	-2.218	-2.225	-2.234	-2.241	-2.250	-2.260	-2.269	-2.278	-2.288	-2.298	-2.306	-2.315	-2.326	-2.335	-2.344	-2.352	-2.361	-2.371	-2.379	-2.388	-2.395	-2.402	-2.411	-2.419	-2.426	-2.432	-2.439	-2.445	-2.451	-2.456	-2.461	-2.466	-2.471	-2.475	-2.479	-2.484	-2.486	-2.489	-2.492	-2.494	-2.496	-2.500	-2.500	-2.502	-2.504	-2.505	-2.506	-2.508	-2.509	-2.509	-2.510	-2.511	-2.511	-2.512	-2.512	-2.514	-2.515	-2.516	-2.516	-2.519	-2.520	-2.522	-2.525	-2.528	-2.530	-2.535	-2.538	-2.542	-2.548	-2.551	-2.558	-2.564	-2.571	-2.578	-2.585	-2.594	-2.602	-2.611	-2.621	-2.632	-2.642	-2.654	-2.666	-2.679	-2.692	-2.706	-2.721	-2.736	-2.751	-2.766	-2.784	-2.800	-2.818	-2.836	-2.854	-2.871	-2.891	-2.910	-2.929	-2.949	-2.968	-2.988	-3.008	-3.028	-3.046	-3.066	-3.086	-3.106	-3.126	-3.145	-3.164	-3.184	-3.201	-3.220	-3.238	-3.255	-3.272	-3.289	-3.305	-3.321	-3.335	-3.351	-3.365	-3.379	-3.391	-3.404	-3.415	-3.428	-3.436	-3.446	-3.455	-3.464	-3.471	-3.479	-3.484	-3.490	-3.495	-3.499	-3.502	-3.505	-3.508	-3.510	-3.510	-3.511	-3.510	-3.510	-3.509	-3.506	-3.504	-3.500	-3.496	-3.492	-3.488	-3.481	-3.478	-3.471	-3.464	-3.458	-3.450	-3.442	-3.435	-3.426	-3.419	-3.410	-3.401	-3.392	-3.384	-3.375	-3.366	-3.358	-3.348	-3.339	-3.330	-3.322	-3.314	-3.305	-3.298	-3.290	-3.284	-3.276	-3.271	-3.265	-3.259	-3.255	-3.251	-3.246	-3.242	-3.241	-3.239	-3.238	-3.236	-3.236	-3.238	-3.239	-3.240	-3.242	-3.246	-3.250	-3.255	-3.261	-3.266	-3.272	-3.280	-3.288	-3.296	-3.305	-3.312	-3.322	-3.332	-3.342	-3.352	-3.364	-3.374	-3.385	-3.396	-3.406	-3.418	-3.426	-3.438	-3.448	-3.458	-3.466	-3.475	-3.484	-3.491	-3.499	-3.504	-3.510	-3.515	-3.519	-3.522	-3.524	-3.526	-3.526	-3.525	-3.522	-3.519	-3.516	-3.510	-3.505	-3.496	-3.489	-3.479	-3.469	-3.458	-3.444	-3.430	-3.416	-3.400	-3.382	-3.365	-3.346	-3.326	-3.306	-3.286	-3.264	-3.241	-3.218	-3.194	-3.171	-3.145	-3.120	-3.094	-3.069	-3.041	-3.015	-2.989	-2.961	-2.936	-2.909	-2.882	-2.856	-2.830	-2.804	-2.779	-2.755	-2.729	-2.705	-2.682	-2.658	-2.635	-2.614	-2.592	-2.571	-2.552	-2.534	-2.516	-2.499	-2.482	-2.466	-2.451	-2.439	-2.426	-2.415	-2.404	-2.394	-2.385	-2.378	-2.371	-2.366	-2.361	-2.358	-2.355	-2.354	-2.354	-2.354	-2.354	-2.358	-2.360	-2.364	-2.369	-2.375	-2.380	-2.388	-2.395	-2.404	-2.412	-2.422	-2.432	-2.442	-2.452	-2.465	-2.476	-2.488	-2.500	-2.511	-2.522	-2.535	-2.546	-2.558	-2.570	-2.581	-2.590	-2.601	-2.611	-2.621	-2.630	-2.638	-2.645	-2.651	-2.658	-2.662	-2.666	-2.670	-2.672	-2.674	-2.674	-2.674	-2.672	-2.670	-2.666	-2.661	-2.656	-2.650	-2.641	-2.632	-2.622	-2.611	-2.599	-2.586	-2.572	-2.558	-2.542	-2.526	-2.510	-2.491	-2.472	-2.454	-2.434	-2.414	-2.394	-2.371	-2.351	-2.329	-2.309	-2.286	-2.264	-2.244	-2.221	-2.201	-2.179	-2.159	-2.138	-2.118	-2.099	-2.079	-2.060	-2.042	-2.026	-2.009	-1.992	-1.979	-1.964	-1.951	-1.939	-1.926	-1.918	-1.908	-1.899	-1.890	-1.885	-1.879	-1.874	-1.869	-1.868	-1.865	-1.864	-1.864	-1.864	-1.865	-1.868	-1.871	-1.874	-1.879	-1.884	-1.889	-1.896	-1.901	-1.909	-1.918	-1.925	-1.934	-1.942	-1.951	-1.960	-1.969	-1.979	-1.988	-1.998	-2.006	-2.015	-2.025	-2.035	-2.044	-2.052	-2.060	-2.068	-2.076	-2.084	-2.091	-2.098	-2.104	-2.109	-2.112	-2.118	-2.121	-2.126	-2.130	-2.131	-2.134	-2.135	-2.136	-2.136	-2.136	-2.136	-2.135	-2.134	-2.130	-2.128	-2.124	-2.120	-2.115	-2.110	-2.105	-2.099	-2.094	-2.086	-2.079	-2.072	-2.065	-2.056	-2.047	-2.039	-2.029	-2.020	-2.011	-2.001	-1.991	-1.982	-1.971	-1.961	-1.952	-1.942	-1.931	-1.921	-1.911	-1.901	-1.890	-1.880	-1.870	-1.860	-1.850	-1.840	-1.830	-1.820	-1.811	-1.801	-1.794	-1.784	-1.775	-1.768	-1.759	-1.751	-1.744	-1.736	-1.729	-1.722	-1.716	-1.710	-1.705	-1.699	-1.695	-1.689	-1.685	-1.681	-1.678	-1.674	-1.671	-1.669	-1.666	-1.665	-1.662	-1.661	-1.660	-1.660	-1.660	-1.660	-1.660	-1.661	-1.661	-1.664	-1.665	-1.666	-1.669	-1.671	-1.672	-1.676	-1.680	-1.681	-1.685	-1.688	-1.691	-1.695	-1.698	-1.701	-1.705	-1.708	-1.710	-1.714	-1.718	-1.719	-1.721	-1.724	-1.725	-1.728	-1.729	-1.730	-1.730	-1.730	-1.730	-1.729	-1.729	-1.726	-1.724	-1.721	-1.719	-1.715	-1.712	-1.708	-1.702	-1.698	-1.691	-1.685	-1.679	-1.671	-1.665	-1.656	-1.649	-1.639	-1.631	-1.621	-1.611	-1.601	-1.592	-1.582	-1.571	-1.561	-1.551	-1.541	-1.530	-1.520	-1.509	-1.499	-1.488	-1.478	-1.468	-1.458	-1.448	-1.439	-1.429	-1.420	-1.410	-1.401	-1.392	-1.386	-1.378	-1.370	-1.362	-1.355	-1.348	-1.340	-1.334	-1.328	-1.321	-1.315	-1.308	-1.302	-1.296	-1.290	-1.284	-1.278	-1.271	-1.264	-1.258	-1.251	-1.244	-1.236	-1.229	-1.221	-1.214	-1.205	-1.196	-1.186	-1.178	-1.168	-1.158	-1.146	-1.135	-1.124	-1.112	-1.100	-1.086	-1.072	-1.060	-1.045	-1.031	-1.016	-1.002	-0.986	-0.970	-0.955	-0.939	-0.921	-0.906	-0.890	-0.872	-0.855	-0.840	-0.822	-0.806	-0.790	-0.774	-0.758	-0.741	-0.726	-0.710	-0.695	-0.680	-0.666	-0.651	-0.638	-0.624	-0.610	-0.596	-0.584	-0.572	-0.560	-0.548	-0.535	-0.524	-0.512	-0.501	-0.491	-0.480	-0.469	-0.458	-0.448	-0.436	-0.426	-0.415	-0.405	-0.395	-0.384	-0.372	-0.362	-0.351	-0.340	-0.328	-0.316	-0.304	-0.292	-0.279	-0.268	-0.254	-0.240	-0.226	-0.212	-0.199	-0.184	-0.168	-0.154	-0.139	-0.121	-0.106	-0.090	-0.074	-0.059	-0.041	-0.025	-0.009	0.008	0.024	0.041	0.058	0.072	0.089	0.105	0.121	0.136	0.151	0.165	0.179	0.194	0.206	0.219	0.231	0.244	0.255	0.265	0.276	0.285	0.294	0.302	0.309	0.316	0.324	0.330	0.335	0.339	0.344	0.348	0.351	0.352	0.355	0.358	0.359	0.361	0.361	0.361	0.362	0.362	0.361	0.361	0.361	0.360	0.359	0.359	0.358	0.356	0.356	0.355	0.355	0.354	0.354	0.352	0.352	0.352	0.352	0.352	0.354	0.354	0.355	0.358	0.359	0.360	0.362	0.365	0.368	0.370	0.374	0.376	0.379	0.382	0.386	0.390	0.394	0.398	0.401	0.406	0.409	0.414	0.418	0.421	0.426	0.430	0.434	0.436	0.441	0.444	0.448	0.450	0.454	0.456	0.460	0.461	0.464	0.465	0.468	0.469	0.470	0.470	0.471	0.471	0.471	0.470	0.470	0.470	0.469	0.468	0.465	0.464	0.461	0.460	0.458	0.454	0.451	0.448	0.445	0.441	0.438	0.434	0.429	0.425	0.420	0.415	0.410	0.404	0.398	0.392	0.386	0.381	0.375	0.368	0.361	0.355	0.348	0.340	0.334	0.326	0.319	0.312	0.305	0.296	0.289	0.281	0.274	0.266	0.258	0.250	0.242	0.234	0.226	0.219	0.211	0.205	0.198	0.190	0.184	0.176	0.170	0.164	0.159	0.152	0.148	0.142	0.138	0.134	0.129	0.126	0.122	0.120	0.118	0.115	0.114	0.111	0.110	0.110	0.110	0.109	0.110	0.110	0.110	0.112	0.114	0.115	0.116	0.119	0.120	0.122	0.125	0.128	0.130	0.132	0.136	0.138	0.141	0.142	0.145	0.146	0.148	0.150	0.150	0.151	0.151	0.151	0.151	0.150	0.148	0.146	0.142	0.140	100.000	5.000	2.000	1.000	7.000	0.000	0.000	0.000	0.000	0.000	0.000	0.000	0.000	0.000	0.000	0.000	0.000	0.000	1.771	1.774	1.776	1.779	1.781	1.785	1.786	1.789	1.790	1.791	1.791	1.790	1.790	1.789	1.788	1.786	1.785	1.782	1.780	1.776	1.771	1.768	1.764	1.758	1.751	1.745	1.739	1.731	1.724	1.715	1.706	1.698	1.686	1.678	1.666	1.655	1.646	1.632	1.621	1.608	1.595	1.581	1.568	1.554	1.539	1.525	1.511	1.495	1.481	1.465	1.450	1.434	1.420	1.402	1.388	1.372	1.358	1.341	1.326	1.310	1.295	1.280	1.265	1.250	1.235	1.221	1.206	1.192	1.179	1.166	1.152	1.139	1.128	1.116	1.104	1.092	1.081	1.071	1.062	1.052	1.044	1.034	1.025	1.018	1.010	1.002	0.996	0.989	0.982	0.976	0.971	0.966	0.960	0.956	0.951	0.948	0.944	0.939	0.935	0.931	0.928	0.924	0.920	0.918	0.915	0.911	0.906	0.904	0.900	0.896	0.892	0.889	0.884	0.880	0.876	0.869	0.864	0.859	0.852	0.845	0.839	0.831	0.825	0.818	0.808	0.800	0.791	0.780	0.771	0.760	0.750	0.739	0.726	0.715	0.702	0.690	0.678	0.664	0.650	0.636	0.622	0.609	0.595	0.580	0.565	0.549	0.535	0.520	0.505	0.490	0.475	0.460	0.446	0.431	0.418	0.404	0.390	0.378	0.365	0.352	0.341	0.330	0.319	0.309	0.300	0.291	0.282	0.275	0.268	0.261	0.258	0.251	0.248	0.244	0.241	0.240	0.239	0.238	0.239	0.240	0.241	0.244	0.248	0.251	0.255	0.261	0.268	0.274	0.281	0.289	0.298	0.306	0.318	0.326	0.339	0.349	0.361	0.372	0.385	0.398	0.411	0.425	0.438	0.452	0.466	0.481	0.498	0.511	0.528	0.542	0.560	0.575	0.592	0.609	0.625	0.642	0.661	0.679	0.698	0.714	0.731	0.750	0.769	0.788	0.806	0.825	0.844	0.864	0.884	0.904	0.924	0.945	0.965	0.986	1.006	1.026	1.049	1.070	1.090	1.111	1.134	1.155	1.176	1.199	1.222	1.245	1.266	1.289	1.310	1.332	1.354	1.376	1.399	1.420	1.442	1.464	1.486	1.509	1.530	1.552	1.575	1.596	1.618	1.639	1.660	1.681	1.705	1.726	1.746	1.768	1.789	1.811	1.831	1.852	1.874	1.896	1.918	1.939	1.960	1.981	2.002	2.024	2.046	2.069	2.090	2.111	2.134	2.156	2.180	2.202	2.225	2.249	2.271	2.294	2.318	2.341	2.364	2.388	2.411	2.435	2.459	2.482	2.506	2.530	2.554	2.578	2.600	2.624	2.646	2.669	2.691	2.714	2.736	2.759	2.780	2.800	2.821	2.841	2.861	2.880	2.900	2.918	2.935	2.952	2.968	2.984	2.999	3.014	3.026	3.040	3.052	3.064	3.075	3.085	3.095	3.104	3.111	3.119	3.126	3.132	3.139	3.145	3.149	3.154	3.156	3.160	3.162	3.165	3.168	3.170	3.171	3.171	3.172	3.172	3.174	3.174	3.172	3.174	3.174	3.175	3.175	3.175	3.176	3.176	3.178	3.179	3.180	3.181	3.182	3.185	3.188	3.190	3.194	3.196	3.201	3.205	3.211	3.215	3.222	3.229	3.235	3.242	3.249	3.258	3.266	3.275	3.285	3.295	3.305	3.316	3.328	3.340	3.351	3.364	3.376	3.389	3.402	3.416	3.430	3.444	3.459	3.472	3.486	3.502	3.518	3.531	3.546	3.561	3.578	3.592	3.608	3.622	3.638	3.652	3.668	3.682	3.698	3.711	3.725	3.739	3.754	3.766	3.780	3.792	3.805	3.818	3.830	3.841	3.851	3.862	3.872	3.882	3.891	3.900	3.909	3.916	3.924	3.930	3.936	3.942	3.946	3.951	3.955	3.959	3.962	3.965	3.968	3.969	3.969	3.969	3.970	3.969	3.969	3.968	3.965	3.962	3.960	3.955	3.952	3.948	3.944	3.940	3.935	3.929	3.925	3.920	3.914	3.909	3.904	3.899	3.892	3.888	3.881	3.876	3.871	3.866	3.862	3.858	3.852	3.849	3.845	3.841	3.838	3.835	3.832	3.830	3.829	3.826	3.826	3.825	3.825	3.826	3.828	3.829	3.830	3.832	3.835	3.838	3.841	3.845	3.850	3.855	3.860	3.866	3.872	3.879	3.884	3.891	3.899	3.906	3.912	3.921	3.929	3.936	3.945	3.952	3.961	3.969	3.978	3.985	3.994	4.001	4.010	4.018	4.025	4.032	4.040	4.048	4.055	4.061	4.069	4.074	4.080	4.085	4.090	4.095	4.100	4.105	4.109	4.112	4.115	4.118	4.121	4.124	4.125	4.128	4.129	4.130	4.130	4.131	4.131	4.130	4.131	4.130	4.129	4.126	4.126	4.125	4.122	4.121	4.118	4.114	4.112	4.110	4.106	4.104	4.101	4.098	4.095	4.091	4.089	4.086	4.084	4.081	4.079	4.076	4.074	4.072	4.071	4.069	4.068	4.068	4.068	4.066	4.066	4.066	4.068	4.069	4.070	4.072	4.074	4.076	4.080	4.084	4.088	4.091	4.095	4.101	4.106	4.111	4.119	4.124	4.131	4.139	4.146	4.154	4.161	4.170	4.178	4.185	4.194	4.204	4.211	4.220	4.229	4.236	4.244	4.252	4.260	4.268	4.276	4.281	4.289	4.295	4.301	4.305	4.311	4.315	4.319	4.321	4.324	4.325	4.326	4.326	4.326	4.324	4.321	4.318	4.314	4.309	4.302	4.296	4.288	4.280	4.270	4.260	4.249	4.236	4.224	4.210	4.195	4.180	4.162	4.145	4.128	4.109	4.090	4.069	4.049	4.028	4.005	3.984	3.961	3.938	3.914	3.890	3.865	3.841	3.816	3.791	3.766	3.741	3.716	3.691	3.666	3.642	3.618	3.594	3.570	3.546	3.524	3.500	3.479	3.458	3.436	3.416	3.396	3.378	3.359	3.341	3.324	3.309	3.294	3.279	3.265	3.251	3.240	3.229	3.216	3.208	3.199	3.190	3.182	3.176	3.169	3.164	3.159	3.154	3.150	3.148	3.145	3.141	3.140	3.139	3.138	3.136	3.135	3.134	3.134	3.134	3.132	3.132	3.131	3.131	3.130	3.129	3.128	3.125	3.124	3.120	3.118	3.115	3.111	3.105	3.101	3.095	3.089	3.082	3.076	3.068	3.058	3.048	3.038	3.026	3.015	3.002	2.989	2.976	2.960	2.946	2.930	2.914	2.898	2.879	2.861	2.842	2.824	2.804	2.784	2.764	2.742	2.721	2.700	2.678	2.658	2.635	2.612	2.590	2.566	2.544	2.521	2.499	2.476	2.452	2.431	2.408	2.386	2.364	2.341	2.321	2.300	2.279	2.259	2.238	2.218	2.198	2.179	2.160	2.141	2.122	2.104	2.088	2.069	2.051	2.036	2.020	2.004	1.988	1.974	1.959	1.944	1.931	1.918	1.904	1.891	1.879	1.866	1.855	1.844	1.831	1.821	1.809	1.799	1.789	1.779	1.769	1.759	1.749	1.741	1.731	1.722	1.712	1.705	1.696	1.688	1.679	1.670	1.664	1.655	1.646	1.640	1.632	1.625	1.618	1.610	1.604	1.596	1.590	1.584	1.576	1.570	1.565	1.559	1.552	1.545	1.539	1.532	1.526	1.521	1.515	1.509	1.504	1.498	1.491	1.486	1.480	1.475	1.469	1.462	1.458	1.451	1.445	1.440	1.432	1.428	1.421	1.415	1.409	1.402	1.398	1.390	1.384	1.376	1.369	1.362	1.356	1.350	1.342	1.335	1.328	1.321	1.314	1.306	1.300	1.292	1.285	1.278	1.270	1.264	1.256	1.250	1.242	1.235	1.230	1.222	1.216	1.210	1.205	1.199	1.194	1.188	1.182	1.178	1.174	1.170	1.166	1.162	1.160	1.158	1.155	1.152	1.151	1.151	1.149	1.149	1.150	1.150	1.151	1.154	1.155	1.158	1.160	1.162	1.166	1.170	1.175	1.179	1.184	1.189	1.194	1.200	1.206	1.214	1.220	1.226	1.235	1.241	1.249	1.258	1.266	1.275	1.282	1.291	1.300	1.309	1.319	1.328	1.336	1.345	1.354	1.364	1.372	1.381	1.391	1.401	1.410	1.420	1.429	1.438	1.448	1.456	1.465	1.474	1.484	1.492	1.500	1.509	1.519	1.526	1.535	1.544	1.551	1.560	1.570	1.578	1.586	1.594	1.601	1.609	1.618	1.625	1.634	1.641	1.649	1.658	1.666	1.674	1.682	1.691	1.699	1.709	1.716	1.725	1.735	1.744	1.754	1.762	1.772	1.782	1.792	1.802	1.812	1.824	1.834	1.845	1.856	1.869	1.880	1.892	1.904	1.916	1.929	1.942	1.955	1.969	1.982	1.996	2.010	2.025	2.038	2.052	2.068	2.081	2.096	2.110	2.126	2.140	2.155	2.169	2.184	2.199	2.211	2.226	2.240	2.254	2.266	2.280	2.292	2.305	2.316	2.330	2.340	2.351	2.361	2.371	2.381	2.389	2.398	2.405	2.412	2.419	2.425	2.429	2.432	2.436	2.439	2.441	2.444	2.444	2.444	2.444	2.442	2.440	2.438	2.435	2.430	2.425	2.420	2.415	2.408	2.401	2.394	2.385	2.376	2.369	2.359	2.349	2.340	2.330	2.318	2.306	2.295	2.284	2.272	2.260	2.249	2.236	2.225	2.211	2.200	2.188	2.176	2.165	2.154	2.142	2.131	2.120	2.111	2.101	2.091	2.082	2.072	2.065	2.056	2.049	2.041	2.035	2.029	2.024	2.019	2.014	2.010	2.006	2.004	2.001	2.000	1.999	1.998	1.998	1.998	1.999	2.001	2.002	2.005	2.007	2.011	2.016	2.019	2.024	2.029	2.034	2.040	2.046	2.052	2.060	2.066	2.074	2.080	2.089	2.096	2.105	2.114	2.121	2.130	2.139	2.148	2.155	2.164	2.174	2.182	2.191	2.200	2.208	2.218	2.225	2.235	2.242	2.249	2.256	2.264	2.271	2.278	2.285	2.291	2.296	2.302	2.309	2.314	2.318	2.322	2.326	2.329	2.332	2.335	2.338	2.339	2.340	2.341	2.341	2.342	2.342	2.341	2.342	2.340	2.338	2.335	2.332	2.330	2.326	2.322	2.319	2.315	2.310	2.306	2.301	2.296	2.291	2.286	2.281	2.275	2.270	2.264	2.259	2.255	2.249	2.244	2.238	2.234	2.228	2.224	2.219	2.215	2.210	2.208	2.202	2.199	2.196	2.194	2.190	2.189	2.186	2.185	2.184	2.181	2.181	2.180	2.179	2.178	2.179	2.178	2.178	2.179	2.178	2.179	2.178	2.178	2.178	2.179	2.178	2.179	2.178	2.178	2.178	2.175	2.175	2.174	2.171	2.170	2.168	2.164	2.160	2.156	2.154	2.149	2.144	2.138	2.132	2.126	2.120	2.114	2.104	2.095	2.086	2.076	2.066	2.056	2.045	2.033	2.020	2.009	1.995	1.981	1.966	1.951	1.938	1.921	1.905	1.889	1.871	1.854	1.836	1.819	1.800	1.782	1.764	1.745	1.726	1.706	1.686	1.666	1.648	1.628	1.606	1.588	1.568	1.549	1.528	1.509	1.490	1.470	1.451	1.432	1.415	1.396	1.379	1.361	1.345	1.329	1.312	1.298	1.282	1.268	1.254	1.241	1.229	1.218	1.206	1.196	1.186	1.179	1.169	1.162	1.158	1.151	1.146	1.142	1.140	1.136	1.136	1.135	1.135	1.136	1.138	1.139	1.142	1.146	1.150	1.155	1.161	1.168	1.174	1.181	1.189	1.196	1.204	1.212	1.221	1.230	1.239	1.249	1.258	1.266	1.276	1.285	1.294	1.304	1.312	1.321	1.329	1.336	1.344	1.351	1.359	1.364	1.370	1.374	1.378	1.381	1.386	1.389	1.390	1.392	1.392	1.394	1.394	1.391	1.390	1.388	1.385	1.381	1.378	1.372	1.368	1.362	1.356	1.349	1.342	1.335	1.326	1.319	1.311	1.301	1.292	1.282	1.272	1.264	1.254	1.244	1.234	1.224	1.214	1.204	1.195	1.185	1.175	1.166	1.156	1.148	1.139	1.131	1.124	1.116	1.109	1.102	1.096	1.091	1.086	1.081	1.078	1.074	1.070	1.068	1.066	1.065	1.064	1.065	1.065	1.066	1.068	1.070	1.074	1.076	1.081	1.086	1.091	1.096	1.104	1.110	1.116	1.125	1.132	1.141	1.150	1.160	1.169	1.178	1.188	1.198	1.208	1.219	1.228	1.239	1.248	1.259	1.269	1.278	1.288	1.296	1.306	1.314	1.321	1.329	1.336	1.341	1.348	1.352	1.358	1.361	1.364	1.364	1.365	1.366	1.365	1.361	1.359	1.355	1.350	1.344	1.336	1.328	1.318	1.308	1.295	1.282	1.269	1.254	1.238	1.220	1.202	1.182	1.162	1.141	1.119	1.096	1.074	1.049	1.022	0.996	0.970	0.941	0.915	0.886	0.858	0.829	0.800	0.770	0.741	0.710	0.681	0.651	0.624	0.594	0.565	0.538	0.507	0.480	0.455	0.428	0.401	0.376	0.352	0.329	0.308	0.284	0.264	0.242	0.225	0.206	0.189	0.172	0.158	0.144	0.130	0.119	0.108	0.098	0.089	0.081	0.074	0.068	0.062	0.058	0.054	0.052	0.050	0.049	0.048	0.049	0.049	0.050	0.052	0.055	0.058	0.060	0.062	0.066	0.069	0.072	0.076	0.080	0.084	0.086	0.090	0.094	0.096	0.099	0.102	0.104	0.105	0.108	0.109	0.108	0.109	0.106	0.105	0.102	0.100	0.096	0.092	0.088	0.081	0.076	0.070	0.061	0.054	0.044	0.034	0.024	0.011	-0.001	-0.012	-0.028	-0.041	-0.058	-0.074	-0.090	-0.106	-0.124	-0.141	-0.160	-0.180	-0.200	-0.222	-0.242	-0.265	-0.286	-0.310	-0.331	-0.355	-0.379	-0.402	-0.426	-0.451	-0.474	-0.499	-0.522	-0.548	-0.572	-0.596	-0.620	-0.644	-0.668	-0.691	-0.715	-0.738	-0.760	-0.782	-0.802	-0.824	-0.844	-0.864	-0.882	-0.901	-0.918	-0.935	-0.950	-0.965	-0.980	-0.992	-1.005	-1.015	-1.025	-1.035	-1.042	-1.050	-1.056	-1.061	-1.066	-1.069	-1.070	-1.071	-1.070	-1.069	-1.066	-1.064	-1.059	-1.054	-1.048	-1.040	-1.032	-1.022	-1.012	-1.002	-0.991	-0.979	-0.966	-0.952	-0.939	-0.925	-0.909	-0.894	-0.878	-0.861	-0.844	-0.828	-0.810	-0.792	-0.776	-0.760	-0.742	-0.725	-0.708	-0.691	-0.672	-0.656	-0.640	-0.625	-0.608	-0.592	-0.578	-0.564	-0.550	-0.536	-0.522	-0.510	-0.498	-0.488	-0.476	-0.466	-0.456	-0.448	-0.439	-0.430	-0.422	-0.416	-0.411	-0.406	-0.401	-0.398	-0.394	-0.390	-0.388	-0.386	-0.384	-0.384	-0.382	-0.381	-0.382	-0.382	-0.384	-0.384	-0.385	-0.386	-0.388	-0.390	-0.391	-0.394	-0.395	-0.398	-0.399	-0.401	-0.402	-0.405	-0.405	-0.408	-0.409	-0.410	-0.411	-0.411	-0.412	-0.412	-0.412	-0.412	-0.411	-0.410	-0.409	-0.408	-0.405	-0.402	-0.400	-0.398	-0.395	-0.391	-0.388	-0.384	-0.380	-0.375	-0.371	-0.366	-0.360	-0.356	-0.351	-0.346	-0.340	-0.334	-0.329	-0.324	-0.318	-0.311	-0.308	-0.300	-0.295	-0.290	-0.285	-0.280	-0.274	-0.270	-0.265	-0.260	-0.258	-0.252	-0.250	-0.248	-0.245	-0.244	-0.241	-0.240	-0.240	-0.239	-0.238	-0.239	-0.239	-0.241	-0.242	-0.245	-0.248	-0.251	-0.255	-0.259	-0.265	-0.270	-0.276	-0.282	-0.289	-0.298	-0.305	-0.312	-0.321	-0.330	-0.340	-0.350	-0.361	-0.371	-0.382	-0.394	-0.406	-0.418	-0.430	-0.442	-0.455	-0.468	-0.481	-0.494	-0.506	-0.519	-0.531	-0.544	-0.558	-0.569	-0.581	-0.594	-0.605	-0.618	-0.629	-0.639	-0.649	-0.659	-0.669	-0.678	-0.685	-0.694	-0.700	-0.708	-0.712	-0.719	-0.724	-0.726	-0.730	-0.732	-0.735	-0.736	-0.736	-0.736	-0.735	-0.732	-0.730	-0.726	-0.722	-0.718	-0.711	-0.705	-0.699	-0.691	-0.682	-0.674	-0.665	-0.655	-0.644	-0.632	-0.621	-0.610	-0.598	-0.585	-0.571	-0.558	-0.545	-0.531	-0.516	-0.502	-0.488	-0.474	-0.459	-0.444	-0.430	-0.415	-0.400	-0.388	-0.372	-0.359	-0.344	-0.330	-0.316	-0.304	-0.290	-0.278	-0.265	-0.252	-0.241	-0.230	-0.219	-0.209	-0.198	-0.189	-0.178	-0.169	-0.160	-0.152	-0.144	-0.136	-0.129	-0.121	-0.115	-0.109	-0.104	-0.099	-0.092	-0.089	-0.085	-0.081	-0.078	-0.074	-0.070	-0.069	-0.065	-0.062	-0.061	-0.059	-0.058	-0.055	-0.054	-0.051	-0.050	-0.049	-0.046	-0.045	-0.045	-0.042	-0.041	-0.040	-0.038	-0.036	-0.035	-0.031	-0.030	-0.028	-0.026	-0.024	-0.020	-0.018	-0.015	-0.011	-0.009	-0.004	0.000	0.004	0.009	0.014	0.018	0.022	0.029	0.032	0.038	0.044	0.050	0.056	0.062	0.068	0.074	0.081	0.086	0.092	0.100	0.106	0.112	0.119	0.125	0.131	0.138	0.144	0.150	0.155	0.161	0.166	0.171	0.178	0.182	0.188	0.191	0.196	0.200	0.202	0.205	0.209	0.210	0.214	0.215	0.215	0.216	0.218	0.218	0.218	0.215	0.215	0.214	0.211	0.209	0.205	0.202	0.199	0.194	0.189	0.184	0.179	0.174	0.168	0.162	0.155	0.148	0.140	0.132	0.124	0.116	0.108	0.099	0.090	0.081	0.072	0.064	0.055	0.045	0.038	0.028	0.019	0.010	0.000	-0.009	-0.018	-0.026	-0.034	-0.042	-0.050	-0.058	-0.065	-0.072	-0.079	-0.085	-0.091	-0.098	-0.102	-0.109	-0.114	-0.118	-0.122	-0.126	-0.130	-0.132	-0.136	-0.139	-0.141	-0.142	-0.144	-0.145	-0.146	-0.148	-0.148	-0.149	-0.148	-0.148	-0.148	-0.148	-0.146	-0.145	-0.145	-0.144	-0.142	-0.141	-0.140	-0.140	-0.138	-0.136	-0.135	-0.135	-0.132	-0.131	-0.131	-0.130	-0.129	-0.129	-0.128	-0.126	-0.125	-0.125	-0.125	-0.124	-0.125	-0.125	-0.125	-0.126	-0.126	-0.128	-0.129	-0.130	-0.130	-0.131	-0.132	-0.134	-0.136	-0.138	-0.140	-0.140	-0.142	-0.145	-0.146	-0.149	-0.151	-0.154	-0.155	-0.158	-0.160	-0.160	-0.162	-0.166	-0.169	-0.171	-0.174	-0.176	-0.179	-0.180	-0.184	-0.185	-0.188	-0.189	-0.190	-0.194	-0.195	-0.196	-0.198	-0.199	-0.201	-0.202	-0.204	-0.205	-0.205	-0.206	-0.208	-0.209	-0.209	-0.210	-0.211	-0.211	-0.212	-0.212	-0.212	-0.214	-0.214	-0.214	-0.214	-0.215	-0.215	-0.215	-0.216	-0.216	-0.216	-0.218	-0.218	-0.219	-0.219	-0.221	-0.221	-0.224	-0.225	-0.226	-0.228	-0.230	-0.232	-0.235	-0.238	-0.239	-0.242	-0.245	-0.249	-0.254	-0.256	-0.261	-0.265	-0.269	-0.274	-0.279	-0.284	-0.289	-0.292	-0.299	-0.304	-0.309	-0.315	-0.321	-0.325	-0.331	-0.339	-0.345	-0.350	-0.355	-0.360	-0.365	-0.371	-0.376	-0.381	-0.385	-0.390	-0.394	-0.398	-0.400	-0.404	-0.406	-0.409	-0.411	-0.412	-0.414	-0.414	-0.414	-0.414	-0.412	-0.411	-0.409	-0.406	-0.404	-0.400	-0.396	-0.392	-0.389	-0.382	-0.378	-0.371	-0.365	-0.358	-0.351	-0.344	-0.335	-0.326	-0.319	-0.309	-0.300	-0.291	-0.282	-0.271	-0.261	-0.251	-0.241	-0.231	-0.221	-0.210	-0.199	-0.189	-0.178	-0.168	-0.156	-0.146	-0.135	-0.125	-0.114	-0.104	-0.092	-0.082	-0.071	-0.061	-0.050	-0.040	-0.030	-0.019	-0.009	0.001	0.011	0.021	0.031	0.042	0.052	0.062	0.072	0.082	0.092	0.102	0.114	0.124	0.135	0.144	0.155	0.166	0.178	0.188	0.199	0.210	0.221	0.231	0.244	0.254	0.266	0.278	0.290	0.301	0.312	0.325	0.335	0.346	0.358	0.368	0.380	0.390	0.402	0.412	0.422	0.434	0.444	0.454	0.465	0.474	0.482	0.492	0.500	0.509	0.516	0.525	0.531	0.539	0.545	0.551	0.556	0.561	0.566	0.571	0.574	0.578	0.580	0.581	0.584	0.585	0.586	0.586	0.588	0.588	0.586	0.585	0.584	0.582	0.581	0.579	0.575	0.574	0.570	0.568	0.564	0.560	0.556	0.554	0.549	0.546	0.541	0.538	0.534	0.530	0.526	0.521	0.518	0.514	0.510	0.506	0.502	0.499	0.495	0.491	0.489	0.485	0.482	0.478	0.474	0.472	0.469	0.465	0.461	0.459	0.455	0.450	0.448	0.444	0.440	0.435	0.430	0.428	0.422	0.416	0.411	0.406	0.399	0.394	0.386	0.379	0.371	0.364	0.356	0.348	0.338	0.329	0.319	0.309	0.298	0.288	0.276	0.264	0.251	0.240	0.228	0.214	0.201	0.186	0.174	0.160	0.146	0.131	0.118	0.104	0.090	0.076	0.061	0.048	0.034	0.020	0.006	-0.008	-0.020	-0.031	-0.044	-0.056	-0.065	-0.076	-0.086	-0.098	-0.106	-0.115	-0.121	-0.129	-0.135	-0.141	-0.145	-0.150	-0.151	-0.154	-0.155	-0.156	-0.155	-0.154	-0.150	-0.146	-0.142	-0.136	-0.130	-0.122	-0.114	-0.105	-0.095	-0.084	-0.070	-0.058	-0.044	-0.029	-0.012	0.004	0.021	0.040	0.060	0.080	0.100	0.122	0.146	0.169	0.192	0.216	0.241	0.268	0.294	0.320	0.348	0.375	0.404	0.431	0.460	0.490	0.519	0.549	0.579	0.608	0.639	0.668	0.698	0.728	0.759	0.789	0.819	0.849	0.878	0.908	0.936	0.966	0.994	1.024	1.052	1.080	1.106	1.135	1.161	1.188	1.214	1.238	1.262	1.286	1.309	1.332	1.354	1.375	1.396	1.415	1.435	1.454	1.472	1.489	1.504	1.521	1.535	1.549	1.561	1.574	1.585	1.595	1.605	1.612	1.621	1.628	1.635	1.641	1.645	1.648	1.650	1.651	1.652	1.651	1.651	1.649	1.648	1.644	1.639	1.634	1.628	1.620	1.611	1.604	1.594	1.584	1.572	1.560	1.548	1.535	1.520	1.505	1.490	1.472	1.456	1.438	1.420	1.400	1.381	1.360	1.339	1.316	1.294	1.270	1.246	1.221	1.196	1.171	1.144	1.116	1.090	1.060	1.031	1.001	0.971	0.940	0.908	0.875	0.841	0.808	0.772	0.736	0.699	0.662	0.624	0.586	0.545	0.505	0.464	0.421	0.378	0.332	0.289	0.241	0.195	0.148	0.098	0.048	-0.002	-0.055	-0.108	-0.161	-0.215	-0.271	-0.329	-0.386	-0.446	-0.506	-0.566	-0.630	-0.692	-0.756	-0.822	-0.886	-0.955	-1.022	-1.091	-1.160	-1.231	-1.301	-1.372	-1.446	-1.520	-1.592	-1.668	-1.744	-1.819	-1.895	-1.971	-2.049	-2.125	-2.202	-2.281	-2.359	-2.439	-2.518	-2.596	-2.675	-2.752	-2.832	-2.910	-2.988	-3.065	-3.144	-3.220	-3.296	-3.372	-3.449	-3.524	-3.598	-3.671	-3.745	-3.818	-3.888	-3.959	-4.028	-4.096	-4.164	-4.231	-4.296	-4.360	-4.422	-4.485	-4.546	-4.605	-4.664	-4.721	-4.776	-4.831	-4.885	-4.936	-4.988	-5.038	-5.086	-5.132	-5.178	-5.222	-5.266	-5.308	-5.349	-5.388	-5.428	-5.464	-5.500	-5.535	-5.569	-5.602	-5.635	-5.665	-5.695	-5.724	-5.752	-5.780	-5.806	-5.832	-5.858	-5.882	-5.906	-5.930	-5.952	-5.975	-5.996	-6.018	-6.039	-6.059	-6.079	-6.098	-6.119	-6.138	-6.158	-6.176	-6.195	-6.214	-6.232	-6.250	-6.268	-6.288	-6.305	-6.322	-6.341	-6.359	-6.376	-6.395	-6.411	-6.429	-6.448	-6.465	-6.482	-6.500	-6.518	-6.534	-6.552	-6.569	-6.586	-6.602	-6.618	-6.636	-6.651	-6.668	-6.685	-6.700	-6.715	-6.729	-6.744	-6.758	-6.770	-6.782	-6.796	-6.806	-6.818	-6.829	-6.838	-6.848	-6.855	-6.861	-6.869	-6.874	-6.879	-6.882	-6.886	-6.889	-6.889	-6.889	-6.888	-6.885	-6.882	-6.878	-6.872	-6.865	-6.859	-6.849	-6.839	-6.828	-6.814	-6.801	-6.785	-6.770	-6.751	-6.734	-6.714	-6.694	-6.671	-6.648	-6.624	-6.599	-6.571	-6.545	-6.518	-6.486	-6.458	-6.426	-6.394	-6.360	-6.328	-6.292	-6.258	-6.221	-6.184	-6.146	-6.109	-6.070	-6.031	-5.991	-5.951	-5.911	-5.869	-5.828	-5.786	-5.744	-5.701	-5.658	-5.614	-5.570	-5.528	-5.484	-5.439	-5.394	-5.349	-5.304	-5.259	-5.212	-5.168	-5.121	-5.076	-5.029	-4.982	-4.935	-4.889	-4.841	-4.792	-4.746	-4.696	-4.648	-4.599	-4.549	-4.500	-4.449	-4.399	-4.348	-4.295	-4.244	-4.191	-4.139	-4.085	-4.031	-3.976	-3.921	-3.865	-3.809	-3.752	-3.694	-3.636	-3.576	-3.518	-3.456	-3.395	-3.334	-3.271	-3.209	-3.146	-3.082	-3.016	-2.952	-2.886	-2.820	-2.754	-2.686	-2.620	-2.551	-2.482	-2.415	-2.346	-2.276	-2.206	-2.138	-2.068	-1.998	-1.929	-1.858	-1.789	-1.718	-1.649	-1.580	-1.511	-1.440	-1.371	-1.305	-1.236	-1.169	-1.101	-1.035	-0.970	-0.905	-0.840	-0.776	-0.714	-0.651	-0.589	-0.529	-0.469	-0.411	-0.352	-0.296	-0.240	-0.185	-0.131	-0.079	-0.026	0.024	0.074	0.122	0.169	0.215	0.261	0.305	0.349	0.390	0.431	0.469	0.507	0.544	0.580	0.615	0.649	0.682	0.715	0.745	0.774	0.804	0.830	0.858	0.882	0.908	0.931	0.955	0.978	0.999	1.019	1.040	1.059	1.078	1.095	1.112	1.130	1.145	1.160	1.175	1.189	1.202	1.216	1.230	1.242	1.255	1.268	1.279	1.291	1.302	1.314	1.325	1.336	1.346	1.358	1.369	1.380	1.391	1.402	1.414	1.424	1.436	1.448	1.459	1.471	1.484	1.496	1.509	1.521	1.536	1.549	1.564	1.576	1.591	1.606	1.622	1.638	1.654	1.670	1.688	1.705	1.721	1.739	1.758	1.775	1.795	1.814	1.832	1.851	1.871	1.891	1.910	1.931	1.951	1.972	1.992	2.011	2.034	2.054	2.074	2.094	2.114	2.134	2.154	2.174	2.192	2.211	2.230	2.249	2.268	2.285	2.302	2.319	2.336	2.352	2.366	2.380	2.394	2.408	2.421	2.432	2.444	2.455	2.465	2.474	2.481	2.490	2.496	2.502	2.509	2.512	2.516	2.520	2.521	2.524	2.525	2.525	2.524	2.524	2.522	2.520	2.518	2.514	2.509	2.504	2.500	2.494	2.489	2.482	2.475	2.468	2.461	2.454	2.446	2.438	2.430	2.421	2.414	2.406	2.399	2.390	2.381	2.374	2.366	2.359	2.351	2.345	2.336	2.330	2.324	2.319	2.312	2.308	2.301	2.298	2.294	2.289	2.286	2.282	2.280	2.279	2.276	2.275	2.274	2.274	2.272	2.272	2.272	2.274	2.275	2.275	2.276	2.279	2.279	2.282	2.285	2.286	2.288	2.291	2.294	2.296	2.299	2.300	2.302	2.304	2.308	2.309	2.311	2.312	2.314	2.316	2.316	2.318	2.318	2.318	2.319	2.318	2.318	2.318	2.315	2.312	2.310	2.308	2.304	2.301	2.296	2.292	2.289	2.284	2.278	2.271	2.266	2.259	2.251	2.245	2.236	2.229	2.219	2.210	2.200	2.190	2.181	2.170	2.160	2.149	2.138	2.125	2.112	2.100	2.088	2.074	2.061	2.047	2.033	2.020	2.005	1.991	1.976	1.962	1.948	1.932	1.919	1.902	1.889	1.874	1.859	1.844	1.830	1.814	1.800	1.785	1.770	1.756	1.742	1.728	1.714	1.700	1.688	1.674	1.660	1.648	1.634	1.622	1.610	1.598	1.588	1.576	1.565	1.554	1.544	1.534	1.524	1.514	1.505	1.496	1.488	1.479	1.471	1.462	1.455	1.448	1.442	1.435	1.428	1.422	1.415	1.410	1.404	1.399	1.392	1.386	1.381	1.376	1.371	1.366	1.361	1.355	1.351	1.345	1.339	1.334	1.329	1.324	1.316	1.309	1.302	1.296	1.288	1.281	1.274	1.266	1.258	1.249	1.239	1.231	1.220	1.211	1.200	1.189	1.179	1.168	1.156	1.144	1.131	1.119	1.106	1.092	1.080	1.068	1.052	1.039	1.025	1.010	0.995	0.980	0.965	0.950	0.936	0.921	0.908	0.892	0.879	0.864	0.851	0.838	0.825	0.812	0.800	0.789	0.778	0.768	0.756	0.746	0.738	0.730	0.721	0.715	0.709	0.702	0.699	0.695	0.691	0.688	0.686	0.685	0.685	0.685	0.686	0.688	0.690	0.694	0.698	0.702	0.709	0.714	0.721	0.729	0.738	0.746	0.755	0.765	0.776	0.786	0.798	0.810	0.822	0.835	0.848	0.862	0.876	0.890	0.904	0.919	0.934	0.950	0.966	0.980	0.996	1.014	1.030	1.048	1.064	1.081	1.099	1.116	1.134	1.152	1.171	1.188	1.205	1.224	1.244	1.262	1.281	1.301	1.320	1.340	1.360	1.380	1.400	1.421	1.441	1.462	1.484	1.504	1.525	1.546	1.568	1.589	1.611	1.632	1.654	1.676	1.699	1.721	1.742	1.766	1.788	1.810	1.831	1.854	1.878	1.899	1.922	1.945	1.966	1.990	2.011	2.035	2.056	2.079	2.101	2.122	2.145	2.168	2.189	2.211	2.232	2.255	2.276	2.299	2.320	2.342	2.364	2.385	2.408	2.429	2.450	2.472	2.494	2.516	2.538	2.559	2.581	2.604	2.625	2.648	2.669	2.691	2.714	2.735	2.759	2.780	2.801	2.824	2.846	2.869	2.891	2.912	2.934	2.956	2.978	2.999	3.020	3.041	3.062	3.084	3.104	3.124	3.144	3.162	3.182	3.201	3.221	3.239	3.256	3.275	3.292	3.308	3.325	3.340	3.355	3.369	3.382	3.396	3.409	3.421	3.432	3.445	3.455	3.465	3.475	3.484	3.494	3.501	3.509	3.516	3.524	3.529	3.536	3.541	3.546	3.551	3.556	3.560	3.565	3.569	3.574	3.575	3.579	3.581	3.585	3.588	3.589	3.592	3.595	3.598	3.600	3.602	3.606	3.609	3.612	3.615	3.618	3.622	3.625	3.629	3.632	3.636	3.640	3.645	3.649	3.655	3.660	3.664	3.670	3.676	3.682	3.689	3.695	3.702	3.709	3.716	3.724	3.731	3.740	3.749	3.756	3.765	3.774	3.782	3.792	3.801	3.812	3.822	3.832	3.842	3.854	3.864	3.875	3.885	3.896	3.908	3.919	3.930	3.941	3.952	3.962	3.975	3.986	3.998	4.009	4.020	4.031	4.043	4.054	4.064	4.075	4.086	4.096	4.108	4.116	4.128	4.138	4.148	4.155	4.164	4.172	4.180	4.188	4.195	4.202	4.209	4.215	4.220	4.226	4.230	4.236	4.240	4.242	4.245	4.248	4.250	4.251	4.254	4.252	4.254	4.254	4.252	4.251	4.251	4.249	4.246	4.244	4.239	4.236	4.232	4.228	4.224	4.220	4.214	4.210	4.204	4.200	4.194	4.189	4.185	4.179	4.174	4.170	4.165	4.159	4.155	4.150	4.146	4.142	4.139	4.135	4.134	4.130	4.128	4.126	4.124	4.124	4.122	4.122	4.122	4.124	4.125	4.126	4.128	4.130	4.132	4.136	4.140	4.144	4.148	4.152	4.158	4.164	4.168	4.174	4.180	4.186	4.192	4.199	4.206	4.212	4.219	4.226	4.232	4.240	4.246	4.252	4.259	4.265	4.270	4.276	4.282	4.288	4.292	4.298	4.304	4.309	4.311	4.316	4.320	4.322	4.328	4.330	4.330	4.332	4.334	4.335	4.335	4.336	4.336	4.336	4.336	4.335	4.334	4.331	4.331	4.329	4.326	4.324	4.321	4.319	4.315	4.311	4.309	4.304	4.300	4.298	4.294	4.290	4.286	4.281	4.276	4.272	4.269	4.262	4.260	4.256	4.251	4.248	4.244	4.239	4.236	4.232	4.230	4.226	4.224	4.221	4.219	4.218	4.216	4.212	4.212	4.211	4.211	4.210	4.210	4.211	4.211	4.214	4.215	4.216	4.219	4.221	4.225	4.228	4.231	4.235	4.240	4.246	4.251	4.256	4.262	4.269	4.275	4.282	4.288	4.296	4.304	4.310	4.319	4.326	4.334	4.342	4.350	4.359	4.368	4.376	4.384	4.391	4.400	4.406	4.414	4.421	4.428	4.434	4.440	4.446	4.451	4.455	4.460	4.464	4.466	4.469	4.471	4.471	4.472	4.471	4.469	4.468	4.465	4.461	4.455	4.450	4.444	4.436	4.429	4.419	4.409	4.399	4.386	4.374	4.360	4.346	4.330	4.315	4.298	4.280	4.261	4.244	4.224	4.202	4.182	4.162	4.140	4.119	4.095	4.072	4.049	4.025	4.001	3.979	3.954	3.930	3.906	3.882	3.859	3.835	3.812	3.789	3.765	3.744	3.721	3.701	3.680	3.660	3.641	3.621	3.602	3.586	3.568	3.552	3.536	3.522	3.508	3.496	3.482	3.472	3.462	3.452	3.444	3.435	3.429	3.422	3.418	3.412	3.409	3.405	3.402	3.400	3.399	3.398	3.398	3.398	3.398	3.399	3.400	3.402	3.404	3.405	3.408	3.409	3.411	3.414	3.416	3.418	3.419	3.421	3.421	3.424	3.424	3.424	3.424	3.424	3.421	3.420	3.419	3.415	3.412	3.409	3.405	3.400	3.392	3.386	3.379	3.371	3.362	3.352	3.344	3.332	3.322	3.310	3.298	3.285	3.271	3.258	3.242	3.226	3.211	3.196	3.180	3.162	3.145	3.128	3.109	3.091	3.072	3.055	3.036	3.016	2.998	2.978	2.958	2.939	2.920	2.899	2.880	2.861	2.840	2.821	2.802	2.785	2.765	2.748	2.729	2.710	2.692	2.675	2.658	2.640	2.621	2.605	2.588	2.572	2.556	2.540	2.525	2.509	2.494	2.479	2.464	2.449	2.435	2.421	2.409	2.395	2.382	2.369	2.356	2.344	2.331	2.320	2.308	2.296	2.285	2.272	2.261	2.251	2.241	2.230	2.219	2.209	2.199	2.189	2.180	2.169	2.159	2.150	2.140	2.131	2.122	2.112	2.105	2.095	2.086	2.078	2.070	2.061	2.052	2.045	2.036	2.029	2.020	2.014	2.005	1.998	1.989	1.980	1.972	1.965	1.956	1.950	1.941	1.935	1.926	1.918	1.910	1.902	1.894	1.886	1.878	1.870	1.861	1.852	1.844	1.836	1.826	1.818	1.809	1.799	1.790	1.782	1.774	1.762	1.754	1.745	1.735	1.725	1.715	1.706	1.696	1.686	1.676	1.668	1.658	1.649	1.639	1.630	1.621	1.612	1.602	1.595	1.586	1.578	1.570	1.561	1.555	1.546	1.540	1.534	1.526	1.522	1.516	1.511	1.505	1.501	1.498	1.494	1.491	1.488	1.486	1.484	1.482	1.481	1.481	1.481	1.482	1.484	1.485	1.486	1.490	1.492	1.495	1.499	1.504	1.508	1.512	1.518	1.524	1.529	1.536	1.542	1.550	1.558	1.565	1.572	1.580	1.588	1.598	1.605	1.615	1.624	1.634	1.642	1.652	1.661	1.671	1.680	1.691	1.700	1.710	1.719	1.728	1.739	1.748	1.758	1.768	1.776	1.786	1.795	1.805	1.814	1.824	1.831	1.841	1.850	1.859	1.868	1.876	1.885	1.892	1.900	1.908	1.916	1.924	1.934	1.941	1.949	1.955	1.962	1.970	1.976	1.985	1.991	1.999	2.006	2.013	2.020	2.027	2.035	2.041	2.050	2.058	2.065	2.072	2.080	2.089	2.095	2.104	2.112	2.121	2.129	2.138	2.148	2.156	2.165	2.175	2.185	2.194	2.205	2.215	2.226	2.236	2.248	2.259	2.269	2.281	2.292	2.304	2.316	2.329	2.341	2.354	2.366	2.379	2.391	2.404	2.418	2.430	2.442	2.454	2.466	2.479	2.491	2.504	2.515	2.528	2.538	2.549	2.560	2.570	2.581	2.590	2.599	2.609	2.618	2.625	2.634	2.640	2.646	2.652	2.659	2.664	2.669	2.672	2.675	2.678	2.679	2.681	2.681	2.681	2.681	2.679	2.678	2.675	2.672	2.669	2.664	2.659	2.654	2.648	2.641	2.635	2.626	2.619	2.610	2.601	2.590	2.581	2.571	2.561	2.550	2.538	2.526	2.512	2.501	2.489	2.476	2.464	2.450	2.438	2.424	2.412	2.399	2.386	2.372	2.359	2.348	2.334	2.322	2.310	2.298	2.286	2.275	2.264	2.252	2.242	2.231	2.222	2.214	2.204	2.196	2.188	2.181	2.174	2.168	2.161	2.156	2.151	2.146	2.142	2.139	2.136	2.135	2.132	2.131	2.131	2.131	2.131	2.132	2.132	2.135	2.136	2.140	2.142	2.146	2.150	2.154	2.160	2.165	2.170	2.176	2.181	2.189	2.195	2.202	2.209	2.215	2.222	2.230	2.238	2.246	2.254	2.261	2.269	2.278	2.286	2.294	2.300	2.308	2.315	2.322	2.329	2.335	2.341	2.348	2.354	2.359	2.364	2.369	2.374	2.379	2.382	2.386	2.389	2.391	2.394	2.396	2.398	2.398	2.398	2.398	2.398	2.398	2.396	2.394	2.391	2.389	2.386	2.382	2.378	2.375	2.369	2.365	2.360	2.354	2.350	2.344	2.338	2.331	2.326	2.320	2.315	2.309	2.302	2.296	2.290	2.284	2.279	2.272	2.268	2.262	2.258	2.252	2.246	2.242	2.239	2.235	2.232	2.229	2.226	2.224	2.221	2.220	2.218	2.218	2.216	2.216	2.215	2.216	2.216	2.216	2.216	2.216	2.219	2.219	2.220	2.220	2.221	2.222	2.222	2.222	2.224	2.222	2.222	2.222	2.222	2.221	2.220	2.218	2.216	2.212	2.209	2.206	2.201	2.196	2.191	2.185	2.179	2.171	2.164	2.155	2.145	2.135	2.124	2.112	2.100	2.088	2.074	2.059	2.045	2.030	2.014	1.996	1.979	1.962	1.944	1.924	1.905	1.885	1.865	1.845	1.824	1.801	1.780	1.758	1.735	1.714	1.691	1.668	1.645	1.621	1.599	1.575	1.551	1.529	1.505	1.482	1.460	1.438	1.416	1.395	1.372	1.352	1.332	1.311	1.291	1.272	1.254	1.236	1.218	1.201	1.185	1.169	1.154	1.141	1.126	1.114	1.101	1.091	1.080	1.071	1.061	1.054	1.046	1.040	1.035	1.031	1.028	1.024	1.021	1.020	1.020	1.020	1.021	1.022	1.025	1.028	1.031	1.035	1.040	1.045	1.051	1.058	1.062	1.070	1.076	1.084	1.091	1.099	1.106	1.115	1.122	1.130	1.138	1.145	1.154	1.160	1.169	1.174	1.181	1.186	1.192	1.199	1.202	1.209	1.211	1.214	1.216	1.219	1.220	1.221	1.221	1.221	1.220	1.219	1.216	1.212	1.209	1.205	1.200	1.194	1.188	1.181	1.174	1.166	1.158	1.149	1.139	1.128	1.118	1.108	1.096	1.085	1.072	1.060	1.048	1.035	1.021	1.009	0.995	0.982	0.969	0.956	0.942	0.930	0.918	0.904	0.891	0.880	0.868	0.855	0.844	0.832	0.822	0.812	0.802	0.792	0.784	0.775	0.769	0.761	0.755	0.749	0.744	0.739	0.735	0.732	0.730	0.728	0.728	0.726	0.726	0.728	0.729	0.731	0.735	0.739	0.742	0.748	0.752	0.759	0.765	0.771	0.780	0.789	0.796	0.806	0.815	0.825	0.834	0.844	0.854	0.865	0.875	0.885	0.896	0.906	0.916	0.926	0.936	0.944	0.954	0.961	0.969	0.978	0.985	0.990	0.996	1.001	1.005	1.006	1.009	1.010	1.010	1.009	1.006	1.004	1.000	0.994	0.988	0.980	0.971	0.961	0.950	0.938	0.922	0.908	0.892	0.875	0.856	0.838	0.816	0.795	0.772	0.750	0.726	0.701	0.675	0.649	0.621	0.594	0.565	0.536	0.506	0.478	0.448	0.419	0.389	0.359	0.328	0.298	0.268	0.239	0.209	0.180	0.152	0.125	0.096	0.070	0.045	0.019	-0.006	-0.030	-0.051	-0.075	-0.096	-0.115	-0.135	-0.152	-0.170	-0.185	-0.201	-0.214	-0.229	-0.239	-0.251	-0.260	-0.270	-0.276	-0.284	-0.290	-0.295	-0.299	-0.302	-0.305	-0.308	-0.309	-0.309	-0.309	-0.308	-0.306	-0.305	-0.302	-0.300	-0.296	-0.295	-0.290	-0.288	-0.282	-0.280	-0.276	-0.272	-0.269	-0.265	-0.261	-0.259	-0.255	-0.252	-0.249	-0.248	-0.245	-0.244	-0.242	-0.241	-0.241	-0.244	-0.244	-0.246	-0.248	-0.251	-0.254	-0.258	-0.262	-0.268	-0.272	-0.280	-0.286	-0.294	-0.302	-0.312	-0.322	-0.332	-0.344	-0.355	-0.369	-0.381	-0.395	-0.409	-0.424	-0.438	-0.454	-0.470	-0.488	-0.505	-0.522	-0.541	-0.560	-0.580	-0.599	-0.619	-0.638	-0.659	-0.679	-0.699	-0.720	-0.740	-0.761	-0.781	-0.802	-0.822	-0.844	-0.864	-0.884	-0.904	-0.924	-0.942	-0.961	-0.980	-0.999	-1.015	-1.031	-1.049	-1.064	-1.079	-1.092	-1.106	-1.119	-1.131	-1.141	-1.150	-1.160	-1.169	-1.175	-1.182	-1.186	-1.191	-1.194	-1.195	-1.196	-1.196	-1.195	-1.192	-1.189	-1.185	-1.180	-1.174	-1.165	-1.158	-1.146	-1.138	-1.125	-1.114	-1.100	-1.086	-1.072	-1.056	-1.040	-1.024	-1.005	-0.988	-0.969	-0.950	-0.930	-0.910	-0.890	-0.869	-0.849	-0.826	-0.806	-0.786	-0.765	-0.744	-0.724	-0.702	-0.681	-0.661	-0.641	-0.622	-0.602	-0.582	-0.565	-0.546	-0.530	-0.512	-0.496	-0.481	-0.465	-0.450	-0.436	-0.424	-0.411	-0.399	-0.388	-0.376	-0.366	-0.356	-0.349	-0.341	-0.334	-0.328	-0.322	-0.318	-0.312	-0.309	-0.305	-0.302	-0.300	-0.298	-0.296	-0.295	-0.295	-0.294	-0.295	-0.295	-0.295	-0.296	-0.296	-0.298	-0.300	-0.301	-0.302	-0.304	-0.306	-0.308	-0.309	-0.310	-0.311	-0.312	-0.315	-0.316	-0.316	-0.319	-0.319	-0.319	-0.319	-0.320	-0.320	-0.319	-0.319	-0.318	-0.316	-0.316	-0.314	-0.312	-0.310	-0.308	-0.306	-0.305	-0.302	-0.300	-0.296	-0.294	-0.291	-0.289	-0.286	-0.282	-0.280	-0.278	-0.274	-0.271	-0.268	-0.266	-0.262	-0.260	-0.258	-0.255	-0.252	-0.250	-0.249	-0.246	-0.244	-0.242	-0.241	-0.241	-0.240	-0.240	-0.241	-0.241	-0.241	-0.242	-0.242	-0.245	-0.246	-0.249	-0.251	-0.254	-0.256	-0.261	-0.264	-0.269	-0.274	-0.279	-0.285	-0.290	-0.295	-0.304	-0.310	-0.315	-0.322	-0.332	-0.340	-0.349	-0.359	-0.368	-0.376	-0.386	-0.396	-0.406	-0.416	-0.428	-0.438	-0.448	-0.459	-0.468	-0.479	-0.490	-0.500	-0.510	-0.520	-0.530	-0.540	-0.550	-0.560	-0.568	-0.576	-0.585	-0.592	-0.600	-0.608	-0.614	-0.620	-0.625	-0.631	-0.635	-0.638	-0.641	-0.644	-0.645	-0.648	-0.648	-0.648	-0.646	-0.645	-0.642	-0.640	-0.636	-0.631	-0.628	-0.621	-0.615	-0.609	-0.601	-0.594	-0.586	-0.576	-0.566	-0.558	-0.548	-0.536	-0.526	-0.515	-0.504	-0.492	-0.480	-0.469	-0.456	-0.444	-0.431	-0.420	-0.408	-0.396	-0.384	-0.372	-0.359	-0.348	-0.336	-0.325	-0.315	-0.305	-0.294	-0.284	-0.275	-0.265	-0.258	-0.249	-0.240	-0.232	-0.224	-0.219	-0.211	-0.205	-0.199	-0.194	-0.189	-0.184	-0.179	-0.175	-0.170	-0.166	-0.164	-0.160	-0.156	-0.154	-0.151	-0.149	-0.148	-0.145	-0.144	-0.141	-0.140	-0.138	-0.136	-0.135	-0.132	-0.130	-0.129	-0.128	-0.125	-0.122	-0.120	-0.118	-0.115	-0.112	-0.109	-0.108	-0.104	-0.100	-0.096	-0.094	-0.090	-0.086	-0.081	-0.078	-0.074	-0.069	-0.064	-0.059	-0.055	-0.049	-0.045	-0.039	-0.034	-0.028	-0.021	-0.016	-0.010	-0.005	0.001	0.008	0.014	0.020	0.025	0.031	0.036	0.041	0.048	0.054	0.059	0.064	0.069	0.075	0.079	0.085	0.089	0.094	0.098	0.102	0.106	0.110	0.114	0.116	0.120	0.122	0.126	0.129	0.131	0.134	0.136	0.139	0.140	0.141	0.140	0.141	0.141	0.141	0.141	0.141	0.139	0.139	0.138	0.135	0.134	0.130	0.128	0.124	0.121	0.118	0.114	0.110	0.105	0.100	0.094	0.089	0.084	0.078	0.071	0.066	0.059	0.051	0.044	0.038	0.029	0.020	0.012	0.005	-0.004	-0.012	-0.019	-0.028	-0.036	-0.045	-0.052	-0.061	-0.069	-0.076	-0.085	-0.092	-0.100	-0.108	-0.115	-0.121	-0.129	-0.135	-0.141	-0.148	-0.154	-0.159	-0.162	-0.168	-0.172	-0.176	-0.180	-0.182	-0.185	-0.188	-0.190	-0.191	-0.191	-0.192	-0.194	-0.194	-0.192	-0.192	-0.191	-0.190	-0.188	-0.188	-0.185	-0.182	-0.179	-0.178	-0.174	-0.171	-0.168	-0.165	-0.161	-0.158	-0.154	-0.150	-0.146	-0.141	-0.139	-0.135	-0.130	-0.128	-0.122	-0.120	-0.116	-0.112	-0.110	-0.106	-0.102	-0.100	-0.098	-0.095	-0.092	-0.091	-0.088	-0.085	-0.084	-0.082	-0.081	-0.080	-0.079	-0.078	-0.078	-0.076	-0.076	-0.076	-0.076	-0.076	-0.078	-0.078	-0.079	-0.080	-0.081	-0.082	-0.085	-0.086	-0.088	-0.089	-0.091	-0.094	-0.098	-0.100	-0.104	-0.106	-0.109	-0.112	-0.115	-0.119	-0.122	-0.126	-0.130	-0.134	-0.138	-0.141	-0.145	-0.148	-0.151	-0.155	-0.159	-0.162	-0.165	-0.169	-0.172	-0.176	-0.180	-0.182	-0.186	-0.189	-0.191	-0.195	-0.198	-0.200	-0.204	-0.206	-0.209	-0.211	-0.212	-0.215	-0.216	-0.219	-0.220	-0.222	-0.225	-0.226	-0.229	-0.230	-0.232	-0.234	-0.235	-0.238	-0.240	-0.241	-0.245	-0.246	-0.249	-0.251	-0.255	-0.256	-0.260	-0.262	-0.266	-0.269	-0.274	-0.278	-0.281	-0.286	-0.290	-0.295	-0.300	-0.305	-0.310	-0.315	-0.320	-0.325	-0.331	-0.336	-0.344	-0.349	-0.356	-0.361	-0.368	-0.374	-0.379	-0.385	-0.391	-0.395	-0.401	-0.406	-0.411	-0.416	-0.420	-0.424	-0.429	-0.431	-0.436	-0.438	-0.441	-0.442	-0.445	-0.445	-0.445	-0.445	-0.445	-0.444	-0.442	-0.441	-0.439	-0.438	-0.434	-0.430	-0.426	-0.422	-0.419	-0.412	-0.408	-0.401	-0.395	-0.389	-0.381	-0.375	-0.368	-0.360	-0.352	-0.345	-0.336	-0.328	-0.320	-0.311	-0.302	-0.294	-0.284	-0.275	-0.266	-0.258	-0.248	-0.239	-0.229	-0.220	-0.211	-0.201	-0.192	-0.182	-0.174	-0.164	-0.155	-0.146	-0.138	-0.128	-0.119	-0.109	-0.100	-0.090	-0.081	-0.071	-0.062	-0.054	-0.044	-0.035	-0.025	-0.015	-0.005	0.005	0.014	0.024	0.032	0.041	0.052	0.062	0.072	0.081	0.091	0.101	0.111	0.121	0.131	0.141	0.150	0.160	0.170	0.181	0.189	0.198	0.208	0.216	0.224	0.234	0.241	0.250	0.259	0.266	0.274	0.281	0.289	0.295	0.302	0.309	0.315	0.320	0.325	0.330	0.335	0.340	0.342	0.348	0.351	0.354	0.358	0.359	0.360	0.362	0.362	0.365	0.364	0.364	0.365	0.365	0.364	0.362	0.361	0.361	0.359	0.356	0.355	0.352	0.350	0.348	0.345	0.342	0.340	0.335	0.334	0.329	0.326	0.324	0.320	0.316	0.311	0.309	0.305	0.301	0.298	0.294	0.290	0.285	0.282	0.278	0.274	0.270	0.266	0.262	0.258	0.252	0.249	0.242	0.239	0.234	0.229	0.224	0.219	0.212	0.208	0.200	0.194	0.188	0.180	0.172	0.165	0.159	0.150	0.141	0.132	0.122	0.114	0.104	0.092	0.084	0.072	0.061	0.050	0.039	0.026	0.014	0.001	-0.011	-0.025	-0.039	-0.052	-0.066	-0.081	-0.095	-0.109	-0.124	-0.136	-0.151	-0.166	-0.180	-0.194	-0.209	-0.222	-0.236	-0.249	-0.262	-0.275	-0.288	-0.300	-0.312	-0.324	-0.335	-0.346	-0.354	-0.362	-0.372	-0.381	-0.389	-0.395	-0.402	-0.408	-0.412	-0.416	-0.420	-0.421	-0.424	-0.424	-0.424	-0.421	-0.420	-0.418	-0.414	-0.409	-0.404	-0.396	-0.389	-0.381	-0.372	-0.362	-0.351	-0.339	-0.328	-0.314	-0.299	-0.284	-0.268	-0.251	-0.234	-0.216	-0.196	-0.178	-0.156	-0.135	-0.112	-0.090	-0.068	-0.044	-0.019	0.005	0.031	0.056	0.084	0.110	0.138	0.165	0.192	0.221	0.249	0.278	0.306	0.336	0.365	0.395	0.425	0.455	0.484	0.514	0.542	0.572	0.602	0.631	0.660	0.690	0.719	0.748	0.776	0.805	0.831	0.859	0.886	0.914	0.940	0.965	0.990	1.014	1.039	1.062	1.085	1.108	1.129	1.150	1.170	1.189	1.208	1.225	1.242	1.258	1.274	1.289	1.302	1.315	1.328	1.338	1.349	1.358	1.365	1.374	1.380	1.388	1.391	1.394	1.398	1.399	1.400	1.400	1.399	1.398	1.395	1.391	1.386	1.382	1.376	1.370	1.361	1.354	1.344	1.334	1.324	1.311	1.300	1.285	1.272	1.258	1.242	1.226	1.210	1.191	1.174	1.155	1.135	1.115	1.094	1.074	1.051	1.029	1.005	0.981	0.955	0.930	0.904	0.876	0.849	0.821	0.792	0.762	0.734	0.701	0.670	0.636	0.604	0.570	0.535	0.499	0.462	0.425	0.386	0.348	0.308	0.266	0.225	0.181	0.138	0.092	0.048	0.000	-0.048	-0.096	-0.145	-0.196	-0.248	-0.300	-0.354	-0.409	-0.464	-0.521	-0.578	-0.636	-0.698	-0.758	-0.819	-0.882	-0.946	-1.010	-1.075	-1.141	-1.209	-1.276	-1.345	-1.414	-1.485	-1.556	-1.629	-1.700	-1.774	-1.848	-1.921	-1.996	-2.071	-2.148	-2.222	-2.300	-2.376	-2.451	-2.529	-2.608	-2.685	-2.762	-2.840	-2.918	-2.995	-3.072	-3.150	-3.226	-3.302	-3.379	-3.454	-3.530	-3.605	-3.680	-3.752	-3.826	-3.899	-3.970	-4.040	-4.111	-4.180	-4.249	-4.316	-4.382	-4.448	-4.511	-4.575	-4.638	-4.698	-4.759	-4.818	-4.875	-4.931	-4.988	-5.040	-5.094	-5.146	-5.196	-5.245	-5.294	-5.341	-5.386	-5.430	-5.474	-5.516	-5.558	-5.598	-5.636	-5.674	-5.711	-5.746	-5.781	-5.815	-5.848	-5.880	-5.911	-5.940	-5.971	-5.999	-6.028	-6.055	-6.081	-6.106	-6.132	-6.158	-6.182	-6.205	-6.230	-6.252	-6.275	-6.298	-6.319	-6.340	-6.361	-6.382	-6.404	-6.426	-6.446	-6.468	-6.488	-6.509	-6.529	-6.549	-6.569	-6.589	-6.609	-6.630	-6.649	-6.669	-6.689	-6.709	-6.729	-6.749	-6.768	-6.789	-6.809	-6.828	-6.848	-6.866	-6.886	-6.904	-6.922	-6.941	-6.959	-6.979	-6.996	-7.014	-7.030	-7.046	-7.064	-7.079	-7.094	-7.109	-7.122	-7.136	-7.150	-7.161	-7.172	-7.184	-7.192	-7.202	-7.210	-7.218	-7.222	-7.229	-7.232	-7.235	-7.239	-7.239	-7.239	-7.238	-7.235	-7.231	-7.226	-7.220	-7.211	-7.204	-7.194	-7.184	-7.170	-7.156	-7.140	-7.125	-7.108	-7.088	-7.068	-7.046	-7.024	-6.999	-6.974	-6.949	-6.920	-6.892	-6.862	-6.831	-6.800	-6.768	-6.732	-6.699	-6.664	-6.628	-6.590	-6.551	-6.514	-6.474	-6.434	-6.392	-6.352	-6.310	-6.268	-6.225	-6.181	-6.138	-6.094	-6.050	-6.004	-5.959	-5.912	-5.868	-5.821	-5.776	-5.730	-5.684	-5.636	-5.590	-5.542	-5.496	-5.448	-5.400	-5.352	-5.304	-5.255	-5.208	-5.159	-5.110	-5.060	-5.011	-4.961	-4.911	-4.860	-4.810	-4.759	-4.706	-4.655	-4.602	-4.548	-4.494	-4.440	-4.386	-4.331	-4.276	-4.220	-4.164	-4.105	-4.048	-3.989	-3.929	-3.869	-3.808	-3.746	-3.685	-3.621	-3.558	-3.492	-3.428	-3.364	-3.296	-3.229	-3.162	-3.094	-3.026	-2.956	-2.888	-2.816	-2.748	-2.676	-2.606	-2.534	-2.462	-2.390	-2.319	-2.246	-2.174	-2.101	-2.030	-1.958	-1.885	-1.814	-1.742	-1.671	-1.600	-1.530	-1.460	-1.389	-1.320	-1.251	-1.185	-1.118	-1.051	-0.985	-0.920	-0.858	-0.794	-0.731	-0.670	-0.610	-0.550	-0.492	-0.435	-0.379	-0.324	-0.270	-0.218	-0.166	-0.116	-0.066	-0.019	0.029	0.074	0.119	0.162	0.204	0.245	0.285	0.322	0.360	0.396	0.430	0.464	0.496	0.528	0.558	0.586	0.615	0.641	0.668	0.692	0.716	0.740	0.761	0.782	0.802	0.821	0.841	0.859	0.875	0.891	0.908	0.921	0.936	0.951	0.964	0.975	0.988	0.999	1.010	1.020	1.030	1.041	1.051	1.060	1.071	1.080	1.090	1.099	1.108	1.118	1.126	1.136	1.145	1.155	1.165	1.175	1.185	1.196	1.206	1.218	1.229	1.241	1.252	1.265	1.278	1.290	1.305	1.319	1.334	1.349	1.364	1.379	1.395	1.412	1.429	1.446	1.464	1.481	1.500	1.520	1.538	1.558	1.576	1.596	1.618	1.638	1.658	1.678	1.699	1.719	1.739	1.760	1.780	1.801	1.821	1.841	1.861	1.880	1.900	1.919	1.939	1.956	1.974	1.992	2.009	2.026	2.041	2.058	2.072	2.089	2.102	2.114	2.126	2.138	2.149	2.160	2.170	2.179	2.188	2.195	2.201	2.208	2.212	2.218	2.221	2.224	2.226	2.229	2.228	2.229	2.229	2.226	2.225	2.222	2.219	2.215	2.211	2.206	2.200	2.194	2.188	2.180	2.172	2.164	2.156	2.148	2.139	2.129	2.120	2.110	2.100	2.090	2.080	2.069	2.060	2.049	2.038	2.027	2.018	2.007	1.998	1.988	1.978	1.968	1.959	1.949	1.940	1.931	1.924	1.916	1.909	1.900	1.894	1.888	1.881	1.876	1.871	1.865	1.861	1.858	1.854	1.851	1.849	1.846	1.844	1.841	1.840	1.840	1.840	1.839	1.839	1.839	1.839	1.840	1.840	1.842	1.844	1.845	1.846	1.848	1.849	1.850	1.851	1.852	1.854	1.855	1.856	1.856	1.859	1.859	1.859	1.860	1.860	1.860	1.859	1.858	1.855	1.852	1.851	1.848	1.845	1.841	1.838	1.832	1.828	1.822	1.816	1.809	1.802	1.795	1.788	1.779	1.770	1.759	1.749	1.738	1.726	1.715	1.702	1.691	1.678	1.665	1.650	1.635	1.620	1.605	1.589	1.572	1.556	1.539	1.522	1.505	1.489	1.471	1.454	1.434	1.416	1.398	1.381	1.362	1.344	1.326	1.308	1.289	1.271	1.254	1.236	1.219	1.201	1.185	1.168	1.151	1.136	1.120	1.105	1.090	1.076	1.062	1.049	1.036	1.024	1.011	1.000	0.990	0.979	0.969	0.960	0.950	0.941	0.935	0.926	0.921	0.914	0.908	0.902	0.898	0.892	0.889	0.884	0.881	0.879	0.876	0.872	0.871	0.869	0.868	0.865	0.862	0.862	0.861	0.860	0.858	0.856	0.855	0.854	0.852	0.851	0.850	0.848	0.844	0.840	0.838	0.835	0.830	0.828	0.822	0.818	0.812	0.806	0.800	0.794	0.788	0.781	0.772	0.765	0.756	0.748	0.738	0.729	0.719	0.709	0.698	0.686	0.675	0.664	0.652	0.640	0.629	0.616	0.604	0.590	0.578	0.565	0.552	0.540	0.528	0.516	0.504	0.491	0.480	0.469	0.458	0.448	0.438	0.428	0.419	0.411	0.402	0.395	0.388	0.381	0.376	0.370	0.366	0.361	0.358	0.355	0.354	0.352	0.351	0.352	0.352	0.354	0.355	0.359	0.362	0.366	0.370	0.375	0.380	0.386	0.394	0.400	0.409	0.416	0.425	0.434	0.444	0.454	0.464	0.474	0.485	0.496	0.506	0.519	0.531	0.542	0.554	0.568	0.580	0.592	0.605	0.619	0.631	0.645	0.659	0.674	0.688	0.701	0.716	0.731	0.746	0.761	0.776	0.790	0.805	0.821	0.838	0.852	0.869	0.885	0.902	0.919	0.936	0.954	0.970	0.988	1.006	1.024	1.042	1.060	1.079	1.099	1.118	1.136	1.156	1.176	1.195	1.216	1.238	1.258	1.278	1.296	1.318	1.338	1.359	1.380	1.401	1.421	1.444	1.465	1.485	1.508	1.528	1.549	1.571	1.591	1.614	1.635	1.656	1.679	1.699	1.721	1.742	1.764	1.785	1.805	1.828	1.849	1.870	1.891	1.914	1.935	1.956	1.978	2.000	2.022	2.044	2.066	2.088	2.110	2.132	2.155	2.179	2.200	2.224	2.246	2.269	2.294	2.316	2.340	2.364	2.388	2.411	2.435	2.458	2.482	2.506	2.530	2.554	2.578	2.601	2.625	2.649	2.672	2.695	2.719	2.741	2.764	2.786	2.809	2.830	2.852	2.875	2.896	2.916	2.936	2.956	2.974	2.994	3.011	3.029	3.046	3.064	3.080	3.095	3.109	3.124	3.138	3.151	3.164	3.176	3.188	3.198	3.209	3.218	3.228	3.235	3.244	3.251	3.259	3.265	3.271	3.278	3.282	3.286	3.290	3.294	3.298	3.301	3.304	3.306	3.309	3.311	3.314	3.316	3.319	3.320	3.322	3.324	3.326	3.330	3.331	3.334	3.335	3.338	3.341	3.345	3.348	3.351	3.355	3.359	3.364	3.369	3.375	3.379	3.385	3.392	3.399	3.406	3.414	3.421	3.430	3.439	3.449	3.458	3.469	3.478	3.489	3.500	3.512	3.524	3.536	3.549	3.561	3.575	3.589	3.602	3.615	3.629	3.644	3.658	3.671	3.686	3.700	3.715	3.730	3.742	3.758	3.771	3.785	3.799	3.814	3.828	3.840	3.852	3.865	3.878	3.890	3.901	3.912	3.922	3.932	3.941	3.950	3.959	3.968	3.974	3.981	3.988	3.992	3.998	4.003	4.005	4.009	4.011	4.014	4.015	4.015	4.015	4.015	4.014	4.011	4.010	4.008	4.004	4.001	3.999	3.992	3.988	3.982	3.976	3.971	3.965	3.959	3.951	3.945	3.939	3.932	3.926	3.919	3.914	3.908	3.901	3.895	3.888	3.882	3.878	3.872	3.869	3.864	3.860	3.856	3.854	3.851	3.849	3.848	3.846	3.845	3.845	3.846	3.848	3.849	3.851	3.855	3.859	3.862	3.868	3.872	3.878	3.884	3.891	3.898	3.906	3.914	3.922	3.930	3.940	3.949	3.960	3.969	3.980	3.990	4.000	4.011	4.021	4.032	4.043	4.054	4.065	4.075	4.085	4.095	4.106	4.115	4.125	4.135	4.144	4.154	4.162	4.170	4.179	4.186	4.194	4.201	4.208	4.212	4.219	4.224	4.229	4.232	4.236	4.240	4.242	4.245	4.248	4.250	4.250	4.252	4.251	4.252	4.251	4.251	4.251	4.249	4.246	4.245	4.244	4.240	4.236	4.234	4.231	4.228	4.222	4.219	4.214	4.209	4.204	4.199	4.194	4.189	4.182	4.178	4.172	4.168	4.162	4.158	4.151	4.146	4.140	4.136	4.131	4.126	4.121	4.116	4.112	4.108	4.105	4.101	4.098	4.095	4.091	4.090	4.089	4.086	4.085	4.084	4.082	4.082	4.084	4.082	4.084	4.086	4.086	4.089	4.091	4.095	4.098	4.100	4.104	4.108	4.112	4.116	4.121	4.126	4.131	4.136	4.141	4.148	4.154	4.159	4.164	4.170	4.175	4.181	4.186	4.191	4.198	4.201	4.206	4.211	4.214	4.218	4.221	4.222	4.226	4.228	4.229	4.230	4.229	4.226	4.225	4.222	4.220	4.216	4.212	4.208	4.200	4.194	4.186	4.179	4.170	4.159	4.149	4.136	4.125	4.111	4.099	4.084	4.069	4.052	4.036	4.019	4.001	3.982	3.965	3.945	3.925	3.904	3.885	3.862	3.841	3.820	3.799	3.776	3.755	3.734	3.712	3.691	3.670	3.649	3.628	3.608	3.586	3.566	3.546	3.528	3.510	3.492	3.475	3.458	3.442	3.426	3.411	3.399	3.385	3.372	3.361	3.350	3.341	3.331	3.322	3.315	3.309	3.304	3.298	3.292	3.289	3.285	3.282	3.281	3.280	3.279	3.278	3.279	3.278	3.279	3.280	3.282	3.284	3.285	3.286	3.288	3.290	3.290	3.292	3.294	3.295	3.296	3.296	3.298	3.298	3.296	3.295	3.294	3.291	3.290	3.286	3.284	3.279	3.274	3.269	3.264	3.256	3.248	3.239	3.230	3.220	3.211	3.200	3.189	3.175	3.162	3.149	3.135	3.120	3.105	3.090	3.074	3.056	3.039	3.021	3.002	2.984	2.965	2.945	2.926	2.905	2.885	2.865	2.845	2.822	2.802	2.780	2.759	2.738	2.715	2.695	2.672	2.651	2.630	2.609	2.588	2.566	2.545	2.525	2.504	2.482	2.462	2.441	2.422	2.402	2.382	2.362	2.342	2.324	2.305	2.285	2.268	2.249	2.231	2.214	2.196	2.179	2.161	2.145	2.129	2.114	2.096	2.081	2.066	2.051	2.036	2.022	2.009	1.994	1.980	1.968	1.954	1.941	1.929	1.916	1.905	1.892	1.881	1.870	1.860	1.849	1.838	1.828	1.818	1.808	1.798	1.789	1.780	1.770	1.761	1.754	1.745	1.736	1.729	1.721	1.714	1.706	1.699	1.691	1.684	1.678	1.670	1.662	1.655	1.649	1.641	1.634	1.628	1.620	1.612	1.606	1.599	1.591	1.585	1.578	1.569	1.562	1.555	1.546	1.539	1.530	1.521	1.514	1.505	1.496	1.488	1.480	1.470	1.461	1.451	1.442	1.431	1.421	1.414	1.404	1.394	1.384	1.372	1.364	1.354	1.344	1.335	1.325	1.316	1.306	1.298	1.288	1.280	1.271	1.261	1.254	1.246	1.239	1.231	1.225	1.216	1.210	1.204	1.200	1.194	1.189	1.185	1.181	1.176	1.172	1.170	1.169	1.166	1.165	1.162	1.162	1.161	1.161	1.162	1.162	1.165	1.166	1.169	1.171	1.174	1.176	1.180	1.184	1.189	1.192	1.198	1.202	1.208	1.212	1.218	1.224	1.229	1.236	1.242	1.250	1.256	1.262	1.270	1.278	1.284	1.290	1.299	1.306	1.314	1.321	1.329	1.335	1.342	1.351	1.359	1.366	1.374	1.381	1.389	1.396	1.404	1.411	1.420	1.428	1.435	1.442	1.450	1.458	1.465	1.472	1.480	1.489	1.496	1.502	1.511	1.519	1.528	1.535	1.542	1.550	1.558	1.565	1.572	1.581	1.589	1.598	1.606	1.614	1.622	1.630	1.640	1.649	1.658	1.668	1.676	1.685	1.696	1.706	1.716	1.726	1.736	1.746	1.759	1.770	1.781	1.794	1.806	1.819	1.831	1.844	1.858	1.871	1.884	1.899	1.912	1.928	1.942	1.958	1.972	1.989	2.005	2.020	2.036	2.052	2.068	2.084	2.099	2.116	2.132	2.149	2.164	2.179	2.196	2.211	2.226	2.240	2.254	2.269	2.282	2.296	2.310	2.322	2.334	2.345	2.356	2.368	2.378	2.386	2.395	2.402	2.411	2.418	2.422	2.429	2.432	2.435	2.439	2.440	2.441	2.442	2.442	2.441	2.439	2.436	2.432	2.429	2.424	2.418	2.411	2.404	2.396	2.388	2.379	2.370	2.360	2.348	2.336	2.325	2.312	2.300	2.288	2.275	2.260	2.245	2.231	2.216	2.201	2.186	2.171	2.156	2.141	2.126	2.110	2.096	2.080	2.065	2.050	2.036	2.021	2.006	1.992	1.979	1.966	1.952	1.940	1.928	1.915	1.904	1.892	1.882	1.872	1.862	1.854	1.845	1.836	1.830	1.822	1.816	1.810	1.805	1.800	1.796	1.792	1.790	1.786	1.786	1.784	1.784	1.782	1.782	1.784	1.785	1.788	1.790	1.792	1.796	1.800	1.804	1.808	1.812	1.818	1.822	1.829	1.835	1.840	1.848	1.854	1.861	1.868	1.875	1.881	1.889	1.896	1.902	1.911	1.919	1.926	1.932	1.940	1.946	1.952	1.958	1.964	1.970	1.976	1.981	1.986	1.991	1.995	1.999	2.004	2.006	2.007	2.011	2.013	2.015	2.016	2.016	2.016	2.016	2.016	2.015	2.013	2.011	2.010	2.007	2.004	2.000	1.995	1.992	1.988	1.982	1.978	1.972	1.968	1.962	1.956	1.951	1.946	1.941	1.935	1.930	1.924	1.919	1.914	1.909	1.904	1.899	1.895	1.891	1.888	1.884	1.880	1.878	1.876	1.874	1.872	1.870	1.869	1.870	1.869	1.870	1.870	1.872	1.872	1.875	1.876	1.880	1.882	1.885	1.888	1.891	1.894	1.898	1.900	1.904	1.906	1.910	1.914	1.916	1.919	1.921	1.924	1.926	1.926	1.929	1.929	1.929	1.929	1.929	1.926	1.924	1.921	1.919	1.914	1.910	1.904	1.899	1.892	1.885	1.876	1.868	1.859	1.848	1.835	1.822	1.810	1.798	1.784	1.768	1.752	1.736	1.720	1.702	1.685	1.666	1.648	1.628	1.608	1.588	1.568	1.546	1.524	1.502	1.481	1.459	1.436	1.414	1.391	1.370	1.346	1.322	1.300	1.278	1.255	1.232	1.210	1.186	1.165	1.144	1.121	1.100	1.079	1.059	1.039	1.019	0.999	0.980	0.961	0.944	0.926	0.909	0.892	0.878	0.861	0.848	0.832	0.819	0.806	0.794	0.782	0.771	0.761	0.752	0.744	0.736	0.729	0.722	0.718	0.712	0.708	0.704	0.701	0.700	0.699	0.698	0.696	0.698	0.699	0.700	0.701	0.705	0.706	0.711	0.714	0.718	0.724	0.728	0.732	0.738	0.742	0.748	0.754	0.760	0.765	0.770	0.775	0.780	0.785	0.790	0.794	0.799	0.801	0.805	0.809	0.811	0.814	0.814	0.815	0.814	0.815	0.812	0.811	0.809	0.806	0.802	0.799	0.792	0.788	0.781	0.774	0.766	0.758	0.749	0.739	0.729	0.716	0.706	0.694	0.681	0.668	0.655	0.642	0.628	0.612	0.598	0.581	0.566	0.551	0.535	0.520	0.504	0.489	0.472	0.458	0.441	0.426	0.411	0.396	0.381	0.368	0.355	0.341	0.329	0.315	0.304	0.292	0.282	0.271	0.262	0.254	0.245	0.238	0.231	0.225	0.219	0.215	0.211	0.208	0.206	0.204	0.205	0.205	0.205	0.208	0.210	0.212	0.218	0.221	0.228	0.232	0.239	0.245	0.254	0.261	0.270	0.279	0.289	0.298	0.308	0.319	0.329	0.340	0.350	0.361	0.372	0.382	0.394	0.405	0.414	0.424	0.434	0.444	0.452	0.460	0.469	0.476	0.481	0.489	0.494	0.498	0.501	0.502	0.504	0.505	0.504	0.502	0.500	0.496	0.491	0.485	0.478	0.470	0.461	0.450	0.438	0.425	0.411	0.395	0.379	0.361	0.342	0.322	0.302	0.281	0.259	0.236	0.212	0.188	0.161	0.135	0.109	0.080	0.052	0.025	-0.004	-0.031	-0.061	-0.089	-0.119	-0.148	-0.175	-0.204	-0.231	-0.260	-0.286	-0.312	-0.339	-0.365	-0.390	-0.414	-0.438	-0.460	-0.481	-0.501	-0.521	-0.541	-0.558	-0.574	-0.590	-0.604	-0.618	-0.630	-0.641	-0.651	-0.660	-0.668	-0.675	-0.681	-0.685	-0.689	-0.691	-0.694	-0.694	-0.695	-0.694	-0.692	-0.691	-0.689	-0.685	-0.681	-0.678	-0.672	-0.668	-0.662	-0.656	-0.651	-0.645	-0.639	-0.632	-0.628	-0.621	-0.616	-0.611	-0.605	-0.600	-0.596	-0.592	-0.588	-0.584	-0.581	-0.580	-0.576	-0.576	-0.575	-0.576	-0.576	-0.579	-0.581	-0.584	-0.588	-0.592	-0.598	-0.604	-0.610	-0.618	-0.626	-0.635	-0.645	-0.655	-0.666	-0.679	-0.691	-0.705	-0.718	-0.732	-0.749	-0.764	-0.781	-0.798	-0.814	-0.832	-0.850	-0.870	-0.889	-0.909	-0.929	-0.949	-0.969	-0.990	-1.011	-1.031	-1.054	-1.074	-1.095	-1.116	-1.138	-1.158	-1.179	-1.199	-1.220	-1.240	-1.261	-1.280	-1.299	-1.318	-1.335	-1.352	-1.370	-1.386	-1.401	-1.416	-1.431	-1.444	-1.458	-1.470	-1.480	-1.490	-1.500	-1.508	-1.516	-1.521	-1.528	-1.531	-1.535	-1.536	-1.539	-1.539	-1.538	-1.536	-1.534	-1.530	-1.525	-1.519	-1.512	-1.505	-1.495	-1.486	-1.476	-1.464	-1.452	-1.439	-1.426	-1.411	-1.396	-1.380	-1.365	-1.348	-1.330	-1.312	-1.295	-1.278	-1.258	-1.240	-1.220	-1.201	-1.181	-1.161	-1.142	-1.124	-1.105	-1.085	-1.068	-1.048	-1.029	-1.011	-0.994	-0.976	-0.959	-0.944	-0.928	-0.911	-0.898	-0.882	-0.869	-0.856	-0.844	-0.831	-0.820	-0.809	-0.799	-0.789	-0.781	-0.771	-0.764	-0.755	-0.749	-0.744	-0.739	-0.734	-0.730	-0.725	-0.721	-0.719	-0.715	-0.714	-0.712	-0.710	-0.709	-0.708	-0.705	-0.705	-0.705	-0.704	-0.704	-0.704	-0.702	-0.702	-0.702	-0.701	-0.701	-0.700	-0.699	-0.698	-0.696	-0.696	-0.694	-0.692	-0.691	-0.689	-0.686	-0.684	-0.681	-0.678	-0.674	-0.671	-0.666	-0.662	-0.658	-0.654	-0.650	-0.644	-0.640	-0.634	-0.629	-0.624	-0.618	-0.612	-0.605	-0.600	-0.595	-0.589	-0.582	-0.576	-0.572	-0.566	-0.560	-0.555	-0.550	-0.545	-0.541	-0.536	-0.531	-0.528	-0.524	-0.520	-0.516	-0.514	-0.510	-0.507	-0.506	-0.504	-0.502	-0.502	-0.502	-0.502	-0.504	-0.504	-0.505	-0.507	-0.509	-0.512	-0.515	-0.518	-0.521	-0.526	-0.530	-0.536	-0.541	-0.548	-0.555	-0.562	-0.569	-0.576	-0.586	-0.594	-0.602	-0.612	-0.621	-0.631	-0.642	-0.654	-0.666	-0.678	-0.689	-0.701	-0.715	-0.728	-0.740	-0.752	-0.765	-0.779	-0.792	-0.805	-0.819	-0.832	-0.846	-0.859	-0.871	-0.885	-0.899	-0.911	-0.924	-0.935	-0.946	-0.959	-0.969	-0.980	-0.990	-0.999	-1.009	-1.016	-1.025	-1.031	-1.038	-1.044	-1.050	-1.055	-1.059	-1.061	-1.064	-1.066	-1.066	-1.068	-1.066	-1.065	-1.062	-1.060	-1.056	-1.052	-1.046	-1.041	-1.035	-1.026	-1.019	-1.010	-1.001	-0.991	-0.981	-0.970	-0.959	-0.946	-0.934	-0.922	-0.910	-0.896	-0.882	-0.868	-0.854	-0.840	-0.826	-0.811	-0.798	-0.784	-0.769	-0.755	-0.740	-0.728	-0.715	-0.701	-0.688	-0.675	-0.662	-0.650	-0.639	-0.628	-0.615	-0.605	-0.595	-0.585	-0.575	-0.566	-0.559	-0.551	-0.542	-0.535	-0.529	-0.522	-0.518	-0.512	-0.507	-0.502	-0.498	-0.492	-0.490	-0.488	-0.485	-0.482	-0.480	-0.479	-0.478	-0.476	-0.475	-0.474	-0.472	-0.472	-0.472	-0.471	-0.471	-0.470	-0.470	-0.469	-0.469	-0.469	-0.469	-0.469	-0.468	-0.466	-0.468	-0.466	-0.465	-0.464	-0.464	-0.461	-0.460	-0.459	-0.456	-0.455	-0.452	-0.451	-0.449	-0.446	-0.444	-0.441	-0.438	-0.435	-0.431	-0.429	-0.425	-0.421	-0.419	-0.415	-0.411	-0.409	-0.404	-0.400	-0.396	-0.392	-0.390	-0.386	-0.384	-0.380	-0.378	-0.374	-0.370	-0.368	-0.365	-0.362	-0.360	-0.359	-0.355	-0.354	-0.352	-0.350	-0.349	-0.348	-0.346	-0.346	-0.345	-0.344	-0.344	-0.344	-0.345	-0.346	-0.346	-0.348	-0.349	-0.350	-0.352	-0.354	-0.358	-0.360	-0.362	-0.365	-0.369	-0.371	-0.376	-0.380	-0.382	-0.388	-0.392	-0.398	-0.402	-0.408	-0.412	-0.419	-0.425	-0.429	-0.435	-0.441	-0.449	-0.455	-0.461	-0.468	-0.474	-0.481	-0.488	-0.494	-0.501	-0.506	-0.514	-0.520	-0.526	-0.532	-0.539	-0.545	-0.550	-0.556	-0.562	-0.568	-0.574	-0.579	-0.584	-0.589	-0.592	-0.598	-0.601	-0.604	-0.609	-0.611	-0.615	-0.618	-0.619	-0.621	-0.624	-0.624	-0.626	-0.626	-0.626	-0.626	-0.626	-0.626	-0.625	-0.625	
