# Supplementary material for: Motion onset VEPs can see through the blur
Source: Sci Rep. 2024 Sep 12;14:21296. doi: 10.1038/s41598-024-72483-z (PMC11393312; doi:10.1038/s41598-024-72483-z)
Supplement: Supplementary file 3 — Supplementary Information 3. [file 41598_2024_72483_MOESM3_ESM.zip › VEP_raw_data/source_data/SourceBlurVEP-S002_VEP_2023-03-24_11-01-40.txt]

0.000	0.000	99999.999	6250.000	50.000	-2193.000	-2061.000	6248.000	7.000	100.000	5.000	2.000	1.000	1.000	0.000	0.000	0.000	0.000	0.000	0.000	0.000	0.000	0.000	0.000	0.000	0.000	0.000	-0.059	-0.076	-0.094	-0.110	-0.126	-0.141	-0.156	-0.171	-0.184	-0.196	-0.209	-0.220	-0.231	-0.240	-0.249	-0.258	-0.266	-0.272	-0.279	-0.285	-0.291	-0.295	-0.301	-0.304	-0.309	-0.311	-0.314	-0.318	-0.320	-0.322	-0.325	-0.326	-0.330	-0.332	-0.334	-0.336	-0.340	-0.342	-0.345	-0.350	-0.355	-0.359	-0.364	-0.369	-0.375	-0.381	-0.389	-0.396	-0.404	-0.414	-0.424	-0.434	-0.445	-0.456	-0.468	-0.481	-0.494	-0.509	-0.524	-0.539	-0.555	-0.571	-0.589	-0.605	-0.624	-0.642	-0.661	-0.681	-0.700	-0.720	-0.740	-0.761	-0.781	-0.801	-0.822	-0.844	-0.864	-0.884	-0.905	-0.926	-0.946	-0.966	-0.986	-1.008	-1.026	-1.046	-1.066	-1.084	-1.102	-1.120	-1.139	-1.156	-1.174	-1.190	-1.206	-1.222	-1.239	-1.254	-1.269	-1.282	-1.298	-1.311	-1.325	-1.338	-1.352	-1.364	-1.378	-1.390	-1.401	-1.415	-1.428	-1.439	-1.451	-1.464	-1.475	-1.488	-1.500	-1.512	-1.525	-1.538	-1.551	-1.564	-1.578	-1.591	-1.605	-1.619	-1.635	-1.650	-1.665	-1.681	-1.698	-1.714	-1.731	-1.750	-1.768	-1.786	-1.806	-1.825	-1.846	-1.868	-1.888	-1.910	-1.932	-1.955	-1.979	-2.002	-2.027	-2.051	-2.076	-2.101	-2.128	-2.154	-2.180	-2.208	-2.234	-2.261	-2.289	-2.315	-2.342	-2.370	-2.399	-2.426	-2.454	-2.482	-2.510	-2.536	-2.565	-2.592	-2.620	-2.646	-2.674	-2.700	-2.726	-2.751	-2.776	-2.801	-2.826	-2.850	-2.874	-2.896	-2.919	-2.941	-2.961	-2.982	-3.002	-3.021	-3.040	-3.058	-3.076	-3.092	-3.109	-3.124	-3.138	-3.152	-3.164	-3.176	-3.188	-3.199	-3.208	-3.216	-3.225	-3.232	-3.239	-3.244	-3.250	-3.254	-3.256	-3.259	-3.260	-3.261	-3.260	-3.260	-3.259	-3.256	-3.254	-3.250	-3.245	-3.240	-3.235	-3.228	-3.221	-3.212	-3.205	-3.195	-3.186	-3.176	-3.164	-3.152	-3.141	-3.129	-3.115	-3.101	-3.089	-3.072	-3.059	-3.042	-3.029	-3.012	-2.995	-2.980	-2.964	-2.946	-2.930	-2.914	-2.898	-2.880	-2.862	-2.846	-2.830	-2.814	-2.796	-2.781	-2.764	-2.749	-2.732	-2.719	-2.704	-2.689	-2.675	-2.660	-2.648	-2.634	-2.621	-2.610	-2.598	-2.585	-2.575	-2.564	-2.554	-2.544	-2.534	-2.525	-2.516	-2.508	-2.499	-2.491	-2.482	-2.475	-2.468	-2.460	-2.452	-2.444	-2.438	-2.429	-2.420	-2.412	-2.404	-2.395	-2.385	-2.375	-2.365	-2.354	-2.342	-2.331	-2.318	-2.304	-2.290	-2.275	-2.259	-2.242	-2.225	-2.206	-2.186	-2.165	-2.142	-2.121	-2.096	-2.072	-2.046	-2.019	-1.990	-1.961	-1.931	-1.900	-1.868	-1.835	-1.800	-1.765	-1.729	-1.692	-1.654	-1.615	-1.575	-1.536	-1.495	-1.454	-1.411	-1.370	-1.326	-1.282	-1.240	-1.196	-1.151	-1.108	-1.062	-1.018	-0.972	-0.929	-0.882	-0.839	-0.795	-0.750	-0.706	-0.662	-0.619	-0.578	-0.534	-0.492	-0.450	-0.410	-0.370	-0.330	-0.292	-0.252	-0.216	-0.179	-0.142	-0.106	-0.074	-0.039	-0.005	0.028	0.058	0.088	0.118	0.146	0.174	0.200	0.225	0.251	0.274	0.298	0.320	0.341	0.360	0.380	0.399	0.415	0.431	0.448	0.462	0.478	0.490	0.502	0.514	0.525	0.535	0.545	0.554	0.562	0.570	0.578	0.584	0.590	0.598	0.602	0.608	0.611	0.616	0.620	0.624	0.628	0.631	0.635	0.638	0.640	0.644	0.645	0.649	0.651	0.655	0.658	0.660	0.662	0.666	0.669	0.672	0.676	0.679	0.684	0.688	0.690	0.695	0.700	0.704	0.709	0.714	0.718	0.722	0.728	0.734	0.738	0.742	0.748	0.754	0.759	0.764	0.769	0.775	0.780	0.785	0.790	0.796	0.801	0.805	0.811	0.816	0.821	0.826	0.831	0.836	0.841	0.846	0.851	0.856	0.860	0.866	0.871	0.875	0.881	0.886	0.891	0.896	0.901	0.908	0.911	0.918	0.922	0.929	0.935	0.940	0.946	0.952	0.959	0.965	0.971	0.978	0.985	0.991	0.999	1.004	1.011	1.018	1.025	1.030	1.036	1.042	1.048	1.054	1.059	1.062	1.068	1.070	1.072	1.075	1.078	1.079	1.079	1.078	1.075	1.072	1.070	1.065	1.060	1.052	1.044	1.036	1.025	1.014	1.001	0.988	0.971	0.956	0.939	0.919	0.899	0.878	0.854	0.830	0.805	0.779	0.752	0.722	0.694	0.662	0.631	0.599	0.565	0.531	0.496	0.460	0.424	0.388	0.350	0.312	0.275	0.236	0.198	0.160	0.121	0.082	0.045	0.006	-0.031	-0.069	-0.106	-0.142	-0.180	-0.215	-0.250	-0.284	-0.319	-0.350	-0.382	-0.415	-0.444	-0.474	-0.502	-0.531	-0.558	-0.582	-0.608	-0.631	-0.654	-0.676	-0.698	-0.718	-0.736	-0.752	-0.770	-0.785	-0.799	-0.814	-0.826	-0.838	-0.848	-0.859	-0.868	-0.875	-0.882	-0.890	-0.896	-0.900	-0.904	-0.908	-0.911	-0.912	-0.914	-0.914	-0.915	-0.914	-0.912	-0.912	-0.911	-0.908	-0.905	-0.901	-0.898	-0.895	-0.890	-0.886	-0.881	-0.875	-0.869	-0.864	-0.859	-0.851	-0.846	-0.840	-0.834	-0.828	-0.820	-0.814	-0.808	-0.800	-0.794	-0.788	-0.782	-0.775	-0.769	-0.764	-0.758	-0.752	-0.748	-0.742	-0.736	-0.734	-0.729	-0.725	-0.722	-0.719	-0.718	-0.716	-0.714	-0.712	-0.712	-0.712	-0.714	-0.714	-0.715	-0.718	-0.719	-0.722	-0.725	-0.729	-0.734	-0.738	-0.744	-0.749	-0.755	-0.761	-0.769	-0.776	-0.782	-0.791	-0.800	-0.809	-0.818	-0.828	-0.836	-0.846	-0.856	-0.866	-0.876	-0.888	-0.899	-0.909	-0.920	-0.930	-0.941	-0.951	-0.961	-0.972	-0.982	-0.992	-1.002	-1.011	-1.021	-1.031	-1.040	-1.049	-1.058	-1.066	-1.074	-1.082	-1.089	-1.096	-1.104	-1.110	-1.118	-1.124	-1.129	-1.135	-1.140	-1.144	-1.149	-1.152	-1.156	-1.160	-1.164	-1.168	-1.171	-1.172	-1.175	-1.178	-1.179	-1.181	-1.182	-1.184	-1.185	-1.186	-1.186	-1.188	-1.188	-1.188	-1.188	-1.188	-1.186	-1.186	-1.185	-1.184	-1.181	-1.180	-1.179	-1.178	-1.174	-1.171	-1.169	-1.166	-1.162	-1.159	-1.156	-1.151	-1.146	-1.142	-1.138	-1.131	-1.128	-1.121	-1.115	-1.109	-1.101	-1.095	-1.088	-1.081	-1.072	-1.064	-1.056	-1.049	-1.039	-1.030	-1.020	-1.011	-1.001	-0.991	-0.981	-0.971	-0.960	-0.950	-0.938	-0.926	-0.915	-0.904	-0.892	-0.880	-0.868	-0.855	-0.842	-0.831	-0.818	-0.805	-0.791	-0.779	-0.766	-0.752	-0.739	-0.726	-0.712	-0.700	-0.685	-0.671	-0.659	-0.645	-0.630	-0.616	-0.602	-0.589	-0.575	-0.561	-0.546	-0.532	-0.519	-0.505	-0.492	-0.479	-0.464	-0.450	-0.436	-0.424	-0.411	-0.398	-0.385	-0.371	-0.360	-0.348	-0.336	-0.324	-0.312	-0.300	-0.289	-0.278	-0.268	-0.258	-0.248	-0.239	-0.229	-0.220	-0.211	-0.204	-0.196	-0.188	-0.180	-0.174	-0.168	-0.161	-0.156	-0.151	-0.145	-0.141	-0.135	-0.131	-0.128	-0.125	-0.121	-0.118	-0.114	-0.111	-0.108	-0.105	-0.102	-0.099	-0.098	-0.094	-0.091	-0.088	-0.085	-0.081	-0.078	-0.074	-0.070	-0.066	-0.062	-0.058	-0.052	-0.049	-0.042	-0.036	-0.030	-0.025	-0.018	-0.010	-0.002	0.005	0.012	0.022	0.031	0.040	0.050	0.060	0.070	0.080	0.090	0.101	0.111	0.124	0.135	0.145	0.156	0.169	0.180	0.190	0.201	0.212	0.224	0.234	0.245	0.255	0.265	0.275	0.284	0.294	0.301	0.310	0.316	0.324	0.331	0.338	0.344	0.348	0.352	0.356	0.360	0.362	0.365	0.365	0.366	0.366	0.366	0.364	0.361	0.359	0.355	0.351	0.346	0.341	0.336	0.329	0.321	0.312	0.305	0.296	0.288	0.276	0.266	0.255	0.244	0.231	0.220	0.208	0.195	0.181	0.168	0.154	0.139	0.125	0.110	0.095	0.081	0.065	0.050	0.035	0.021	0.006	-0.010	-0.024	-0.039	-0.052	-0.068	-0.081	-0.095	-0.109	-0.122	-0.135	-0.148	-0.160	-0.171	-0.182	-0.192	-0.202	-0.212	-0.221	-0.230	-0.238	-0.245	-0.250	-0.256	-0.261	-0.265	-0.269	-0.271	-0.274	-0.275	-0.275	-0.275	-0.274	-0.272	-0.270	-0.268	-0.264	-0.259	-0.254	-0.249	-0.242	-0.235	-0.229	-0.220	-0.211	-0.202	-0.192	-0.184	-0.172	-0.162	-0.151	-0.140	-0.129	-0.119	-0.106	-0.094	-0.082	-0.071	-0.060	-0.048	-0.035	-0.025	-0.012	-0.001	0.009	0.020	0.030	0.040	0.051	0.059	0.068	0.076	0.085	0.091	0.098	0.105	0.110	0.116	0.120	0.125	0.129	0.131	0.132	0.134	0.135	0.135	0.136	0.135	0.134	0.131	0.129	0.126	0.122	0.119	0.114	0.109	0.102	0.096	0.090	0.084	0.075	0.068	0.060	0.051	0.042	0.034	0.025	0.015	0.004	-0.005	-0.016	-0.028	-0.039	-0.050	-0.061	-0.072	-0.085	-0.096	-0.109	-0.121	-0.135	-0.146	-0.160	-0.172	-0.186	-0.200	-0.212	-0.228	-0.241	-0.255	-0.270	-0.285	-0.299	-0.315	-0.330	-0.345	-0.361	-0.376	-0.392	-0.409	-0.426	-0.441	-0.459	-0.475	-0.492	-0.510	-0.528	-0.545	-0.564	-0.580	-0.599	-0.616	-0.635	-0.652	-0.672	-0.690	-0.709	-0.728	-0.746	-0.765	-0.782	-0.802	-0.820	-0.839	-0.858	-0.876	-0.895	-0.911	-0.930	-0.948	-0.964	-0.980	-0.998	-1.012	-1.029	-1.044	-1.059	-1.074	-1.088	-1.101	-1.115	-1.126	-1.139	-1.149	-1.160	-1.171	-1.180	-1.189	-1.198	-1.206	-1.212	-1.219	-1.224	-1.229	-1.234	-1.238	-1.240	-1.242	-1.244	-1.244	-1.245	-1.245	-1.244	-1.242	-1.240	-1.238	-1.234	-1.229	-1.224	-1.219	-1.212	-1.206	-1.199	-1.191	-1.182	-1.174	-1.165	-1.155	-1.146	-1.135	-1.124	-1.112	-1.101	-1.089	-1.076	-1.064	-1.050	-1.038	-1.022	-1.009	-0.994	-0.980	-0.965	-0.950	-0.935	-0.919	-0.905	-0.888	-0.872	-0.856	-0.840	-0.824	-0.808	-0.791	-0.775	-0.759	-0.742	-0.725	-0.709	-0.692	-0.675	-0.659	-0.642	-0.625	-0.610	-0.592	-0.576	-0.561	-0.544	-0.528	-0.511	-0.495	-0.480	-0.464	-0.449	-0.432	-0.418	-0.401	-0.385	-0.371	-0.355	-0.341	-0.325	-0.311	-0.298	-0.282	-0.269	-0.256	-0.241	-0.229	-0.216	-0.202	-0.190	-0.178	-0.165	-0.154	-0.142	-0.131	-0.120	-0.110	-0.099	-0.090	-0.080	-0.071	-0.061	-0.054	-0.044	-0.036	-0.030	-0.022	-0.016	-0.011	-0.004	0.001	0.005	0.010	0.014	0.016	0.020	0.022	0.025	0.026	0.028	0.028	0.029	0.029	0.028	0.026	0.025	0.021	0.019	0.018	0.012	0.009	0.004	-0.001	-0.006	-0.012	-0.019	-0.026	-0.034	-0.041	-0.049	-0.058	-0.066	-0.075	-0.085	-0.094	-0.104	-0.115	-0.125	-0.135	-0.146	-0.158	-0.170	-0.181	-0.194	-0.206	-0.219	-0.231	-0.244	-0.258	-0.270	-0.284	-0.298	-0.311	-0.325	-0.338	-0.351	-0.365	-0.379	-0.391	-0.406	-0.420	-0.434	-0.448	-0.461	-0.475	-0.489	-0.504	-0.518	-0.530	-0.544	-0.558	-0.571	-0.584	-0.598	-0.610	-0.624	-0.636	-0.649	-0.661	-0.674	-0.685	-0.696	-0.709	-0.719	-0.730	-0.740	-0.750	-0.760	-0.769	-0.779	-0.789	-0.796	-0.804	-0.812	-0.820	-0.826	-0.832	-0.840	-0.846	-0.851	-0.858	-0.862	-0.866	-0.871	-0.875	-0.878	-0.881	-0.884	-0.886	-0.889	-0.891	-0.892	-0.894	-0.895	-0.895	-0.895	-0.896	-0.896	-0.898	-0.896	-0.898	-0.898	-0.898	-0.896	-0.898	-0.898	-0.898	-0.898	-0.899	-0.899	-0.899	-0.900	-0.901	-0.902	-0.904	-0.905	-0.908	-0.909	-0.911	-0.914	-0.916	-0.920	-0.922	-0.926	-0.930	-0.934	-0.938	-0.941	-0.946	-0.951	-0.956	-0.961	-0.966	-0.971	-0.978	-0.982	-0.988	-0.992	-0.999	-1.005	-1.010	-1.014	-1.020	-1.025	-1.030	-1.035	-1.039	-1.042	-1.048	-1.051	-1.055	-1.058	-1.061	-1.064	-1.068	-1.070	-1.072	-1.072	-1.075	-1.078	-1.078	-1.079	-1.080	-1.080	-1.080	-1.080	-1.080	-1.080	-1.079	-1.080	-1.079	-1.079	-1.078	-1.078	-1.078	-1.075	-1.076	-1.075	-1.075	-1.076	-1.075	-1.076	-1.076	-1.079	-1.080	-1.081	-1.084	-1.086	-1.089	-1.091	-1.095	-1.098	-1.104	-1.108	-1.112	-1.118	-1.122	-1.130	-1.136	-1.142	-1.150	-1.159	-1.166	-1.174	-1.184	-1.192	-1.201	-1.210	-1.220	-1.229	-1.239	-1.249	-1.258	-1.268	-1.278	-1.286	-1.296	-1.305	-1.315	-1.324	-1.331	-1.339	-1.346	-1.355	-1.361	-1.368	-1.372	-1.379	-1.384	-1.388	-1.391	-1.395	-1.396	-1.399	-1.400	-1.400	-1.399	-1.398	-1.395	-1.394	-1.390	-1.385	-1.381	-1.375	-1.369	-1.361	-1.354	-1.346	-1.336	-1.328	-1.318	-1.305	-1.294	-1.281	-1.270	-1.256	-1.244	-1.230	-1.218	-1.202	-1.188	-1.174	-1.159	-1.144	-1.129	-1.114	-1.099	-1.084	-1.069	-1.055	-1.040	-1.025	-1.011	-0.999	-0.985	-0.971	-0.959	-0.948	-0.935	-0.924	-0.914	-0.904	-0.894	-0.885	-0.876	-0.870	-0.862	-0.855	-0.849	-0.845	-0.839	-0.834	-0.831	-0.828	-0.826	-0.824	-0.824	-0.822	-0.821	-0.821	-0.821	-0.822	-0.822	-0.825	-0.826	-0.829	-0.831	-0.832	-0.835	-0.838	-0.841	-0.844	-0.845	-0.849	-0.850	-0.852	-0.854	-0.855	-0.858	-0.858	-0.860	-0.860	-0.860	-0.859	-0.859	-0.856	-0.855	-0.851	-0.849	-0.844	-0.840	-0.836	-0.829	-0.822	-0.816	-0.809	-0.800	-0.792	-0.782	-0.772	-0.762	-0.750	-0.739	-0.728	-0.715	-0.701	-0.689	-0.674	-0.659	-0.645	-0.629	-0.614	-0.599	-0.582	-0.566	-0.551	-0.535	-0.519	-0.502	-0.486	-0.471	-0.455	-0.440	-0.425	-0.410	-0.395	-0.380	-0.368	-0.354	-0.341	-0.329	-0.318	-0.306	-0.296	-0.286	-0.276	-0.269	-0.260	-0.252	-0.246	-0.240	-0.235	-0.230	-0.226	-0.224	-0.220	-0.218	-0.216	-0.215	-0.216	-0.215	-0.216	-0.218	-0.219	-0.220	-0.222	-0.225	-0.228	-0.230	-0.231	-0.235	-0.238	-0.240	-0.242	-0.245	-0.246	-0.249	-0.250	-0.250	-0.251	-0.251	-0.250	-0.250	-0.248	-0.245	-0.241	-0.238	-0.231	-0.228	-0.221	-0.212	-0.204	-0.195	-0.185	-0.175	-0.162	-0.150	-0.138	-0.122	-0.108	-0.092	-0.075	-0.058	-0.040	-0.020	-0.002	0.019	0.040	0.060	0.082	0.104	0.126	0.149	0.171	0.194	0.216	0.239	0.262	0.285	0.308	0.330	0.352	0.374	0.395	0.416	0.438	0.456	0.475	0.495	0.512	0.530	0.546	0.562	0.578	0.591	0.605	0.618	0.629	0.639	0.649	0.658	0.666	0.674	0.679	0.685	0.689	0.691	0.694	0.696	0.698	0.698	0.698	0.696	0.695	0.692	0.689	0.685	0.681	0.676	0.671	0.666	0.660	0.654	0.646	0.640	0.634	0.625	0.618	0.610	0.602	0.595	0.588	0.579	0.571	0.564	0.555	0.548	0.539	0.532	0.525	0.518	0.510	0.502	0.495	0.489	0.481	0.475	0.469	0.462	0.456	0.449	0.444	0.436	0.431	0.425	0.419	0.414	0.406	0.400	0.395	0.389	0.384	0.378	0.372	0.365	0.360	0.354	0.348	0.341	0.335	0.329	0.322	0.316	0.310	0.305	0.299	0.292	0.285	0.280	0.274	0.268	0.261	0.256	0.250	0.244	0.239	0.234	0.229	0.224	0.220	0.215	0.210	0.206	0.202	0.200	0.196	0.194	0.192	0.189	0.188	0.186	0.186	0.186	0.186	0.186	0.188	0.188	0.189	0.191	0.194	0.196	0.200	0.204	0.208	0.211	0.215	0.220	0.225	0.230	0.235	0.241	0.248	0.252	0.260	0.266	0.274	0.280	0.286	0.294	0.300	0.306	0.314	0.320	0.328	0.334	0.340	0.348	0.354	0.360	0.366	0.374	0.380	0.386	0.391	0.399	0.404	0.410	0.416	0.421	0.426	0.432	0.439	0.444	0.449	0.456	0.462	0.468	0.472	0.479	0.485	0.491	0.496	0.504	0.510	0.516	0.522	0.529	0.536	0.542	0.549	0.556	0.564	0.571	0.579	0.585	0.592	0.600	0.608	0.615	0.621	0.629	0.636	0.642	0.650	0.656	0.662	0.669	0.675	0.680	0.685	0.690	0.694	0.698	0.702	0.705	0.708	0.710	0.711	0.711	0.711	0.711	0.710	0.710	0.708	0.704	0.700	0.696	0.692	0.686	0.680	0.672	0.666	0.658	0.648	0.639	0.629	0.619	0.609	0.596	0.585	0.572	0.560	0.548	0.534	0.521	0.506	0.492	0.478	0.462	0.449	0.434	0.420	0.404	0.389	0.374	0.359	0.342	0.329	0.312	0.298	0.282	0.268	0.252	0.238	0.224	0.209	0.194	0.180	0.166	0.150	0.136	0.122	0.109	0.094	0.080	0.066	0.052	0.039	0.024	0.011	-0.004	-0.018	-0.031	-0.045	-0.059	-0.075	-0.089	-0.102	-0.116	-0.131	-0.145	-0.160	-0.174	-0.189	-0.204	-0.216	-0.231	-0.246	-0.260	-0.275	-0.289	-0.304	-0.316	-0.330	-0.345	-0.358	-0.371	-0.384	-0.398	-0.409	-0.421	-0.434	-0.445	-0.456	-0.468	-0.476	-0.488	-0.496	-0.506	-0.514	-0.521	-0.529	-0.538	-0.544	-0.549	-0.555	-0.560	-0.565	-0.569	-0.572	-0.575	-0.578	-0.579	-0.580	-0.582	-0.582	-0.582	-0.581	-0.580	-0.579	-0.578	-0.575	-0.574	-0.571	-0.569	-0.565	-0.562	-0.560	-0.556	-0.552	-0.549	-0.545	-0.541	-0.538	-0.535	-0.531	-0.526	-0.524	-0.520	-0.518	-0.514	-0.512	-0.509	-0.507	-0.505	-0.504	-0.502	-0.501	-0.501	-0.500	-0.500	-0.501	-0.501	-0.504	-0.504	-0.506	-0.509	-0.512	-0.515	-0.519	-0.524	-0.528	-0.532	-0.539	-0.544	-0.550	-0.556	-0.562	-0.571	-0.578	-0.584	-0.592	-0.600	-0.608	-0.616	-0.624	-0.632	-0.641	-0.649	-0.658	-0.665	-0.674	-0.680	-0.689	-0.696	-0.702	-0.709	-0.715	-0.721	-0.728	-0.732	-0.736	-0.740	-0.742	-0.746	-0.748	-0.750	-0.749	-0.749	-0.749	-0.746	-0.744	-0.741	-0.738	-0.732	-0.726	-0.721	-0.712	-0.705	-0.698	-0.688	-0.679	-0.666	-0.656	-0.644	-0.631	-0.618	-0.605	-0.591	-0.575	-0.560	-0.546	-0.530	-0.514	-0.499	-0.481	-0.465	-0.449	-0.431	-0.415	-0.399	-0.382	-0.366	-0.351	-0.335	-0.319	-0.302	-0.288	-0.274	-0.259	-0.244	-0.230	-0.216	-0.204	-0.191	-0.179	-0.166	-0.154	-0.142	-0.132	-0.121	-0.110	-0.100	-0.091	-0.081	-0.072	-0.062	-0.054	-0.044	-0.035	-0.026	-0.016	-0.008	0.001	0.011	0.021	0.031	0.042	0.052	0.065	0.076	0.088	0.101	0.115	0.128	0.142	0.158	0.172	0.189	0.205	0.222	0.240	0.260	0.278	0.298	0.318	0.338	0.360	0.380	0.402	0.425	0.448	0.470	0.492	0.518	0.540	0.564	0.586	0.611	0.635	0.659	0.680	0.704	0.726	0.749	0.771	0.792	0.812	0.832	0.852	0.871	0.889	0.908	0.922	0.938	0.952	0.966	0.979	0.990	1.000	1.010	1.019	1.025	1.031	1.038	1.040	1.044	1.045	1.046	1.046	1.046	1.044	1.041	1.038	1.032	1.028	1.021	1.015	1.008	1.000	0.991	0.981	0.972	0.961	0.952	0.941	0.931	0.919	0.909	0.896	0.886	0.876	0.864	0.854	0.844	0.834	0.824	0.814	0.805	0.798	0.789	0.781	0.775	0.768	0.762	0.759	0.755	0.750	0.748	0.746	0.744	0.745	0.744	0.745	0.748	0.749	0.754	0.758	0.761	0.768	0.774	0.780	0.789	0.796	0.805	0.815	0.825	0.836	0.848	0.859	0.871	0.885	0.899	0.912	0.926	0.941	0.956	0.971	0.988	1.002	1.019	1.034	1.050	1.068	1.084	1.100	1.116	1.132	1.149	1.165	1.182	1.199	1.215	1.230	1.246	1.261	1.276	1.292	1.306	1.321	1.335	1.349	1.362	1.376	1.388	1.400	1.412	1.424	1.435	1.446	1.458	1.468	1.478	1.488	1.496	1.505	1.514	1.521	1.529	1.535	1.541	1.548	1.554	1.559	1.564	1.569	1.574	1.579	1.581	1.585	1.589	1.591	1.594	1.596	1.600	1.602	1.604	1.605	1.609	1.610	1.612	1.614	1.616	1.618	1.620	1.622	1.626	1.629	1.630	1.635	1.639	1.641	1.645	1.651	1.655	1.660	1.666	1.672	1.679	1.686	1.694	1.702	1.711	1.721	1.731	1.742	1.752	1.764	1.776	1.790	1.804	1.818	1.832	1.848	1.865	1.880	1.898	1.915	1.934	1.952	1.971	1.990	2.009	2.029	2.050	2.071	2.091	2.112	2.134	2.155	2.176	2.198	2.219	2.240	2.260	2.281	2.302	2.321	2.342	2.362	2.381	2.400	2.419	2.435	2.452	2.469	2.485	2.499	2.514	2.526	2.539	2.550	2.561	2.570	2.580	2.588	2.594	2.599	2.604	2.606	2.610	2.611	2.612	2.611	2.610	2.606	2.602	2.598	2.591	2.585	2.578	2.568	2.558	2.548	2.535	2.521	2.508	2.494	2.478	2.461	2.445	2.428	2.409	2.389	2.370	2.350	2.330	2.309	2.286	2.265	2.244	2.220	2.198	2.175	2.151	2.129	2.105	2.081	2.058	2.034	2.011	1.989	1.965	1.941	1.920	1.899	1.876	1.854	1.834	1.812	1.792	1.771	1.752	1.732	1.715	1.696	1.680	1.661	1.645	1.629	1.614	1.600	1.585	1.571	1.559	1.546	1.534	1.521	1.510	1.499	1.489	1.479	1.470	1.460	1.451	1.441	1.434	1.425	1.418	1.410	1.402	1.394	1.388	1.379	1.372	1.364	1.356	1.349	1.342	1.334	1.325	1.318	1.309	1.300	1.290	1.281	1.271	1.261	1.250	1.239	1.226	1.215	1.202	1.190	1.175	1.161	1.146	1.131	1.115	1.100	1.082	1.066	1.048	1.029	1.010	0.991	0.970	0.949	0.929	0.908	0.885	0.862	0.840	0.818	0.794	0.769	0.746	0.721	0.696	0.670	0.645	0.620	0.594	0.568	0.541	0.515	0.489	0.461	0.434	0.406	0.381	0.354	0.325	0.298	0.270	0.244	0.216	0.188	0.160	0.134	0.105	0.078	0.051	0.022	-0.005	-0.032	-0.060	-0.088	-0.115	-0.142	-0.170	-0.196	-0.226	-0.252	-0.280	-0.308	-0.335	-0.364	-0.391	-0.419	-0.448	-0.476	-0.504	-0.534	-0.562	-0.591	-0.620	-0.650	-0.679	-0.710	-0.740	-0.770	-0.801	-0.832	-0.864	-0.896	-0.928	-0.961	-0.994	-1.028	-1.060	-1.094	-1.130	-1.164	-1.199	-1.235	-1.271	-1.308	-1.344	-1.381	-1.419	-1.456	-1.494	-1.531	-1.570	-1.609	-1.648	-1.685	-1.725	-1.764	-1.804	-1.841	-1.881	-1.920	-1.960	-1.998	-2.036	-2.075	-2.112	-2.149	-2.186	-2.222	-2.259	-2.295	-2.330	-2.364	-2.399	-2.431	-2.465	-2.496	-2.528	-2.559	-2.588	-2.618	-2.645	-2.672	-2.698	-2.724	-2.748	-2.770	-2.794	-2.815	-2.835	-2.856	-2.874	-2.892	-2.910	-2.926	-2.941	-2.956	-2.971	-2.985	-2.998	-3.009	-3.020	-3.031	-3.041	-3.051	-3.060	-3.070	-3.078	-3.086	-3.095	-3.102	-3.110	-3.118	-3.125	-3.131	-3.140	-3.146	-3.154	-3.161	-3.168	-3.175	-3.184	-3.190	-3.198	-3.206	-3.215	-3.224	-3.231	-3.240	-3.250	-3.259	-3.268	-3.278	-3.288	-3.298	-3.308	-3.319	-3.329	-3.340	-3.350	-3.361	-3.371	-3.381	-3.392	-3.404	-3.414	-3.424	-3.434	-3.444	-3.454	-3.462	-3.470	-3.479	-3.488	-3.495	-3.501	-3.508	-3.512	-3.518	-3.521	-3.525	-3.526	-3.528	-3.529	-3.529	-3.528	-3.525	-3.522	-3.518	-3.511	-3.505	-3.498	-3.489	-3.478	-3.468	-3.455	-3.440	-3.425	-3.410	-3.391	-3.372	-3.352	-3.331	-3.309	-3.285	-3.260	-3.234	-3.206	-3.178	-3.149	-3.116	-3.085	-3.052	-3.019	-2.984	-2.948	-2.911	-2.872	-2.835	-2.796	-2.755	-2.715	-2.674	-2.631	-2.589	-2.546	-2.501	-2.458	-2.414	-2.369	-2.325	-2.279	-2.234	-2.189	-2.144	-2.099	-2.054	-2.007	-1.962	-1.918	-1.872	-1.829	-1.785	-1.740	-1.698	-1.655	-1.612	-1.570	-1.529	-1.489	-1.448	-1.409	-1.369	-1.331	-1.292	-1.256	-1.220	-1.184	-1.149	-1.115	-1.082	-1.049	-1.016	-0.985	-0.955	-0.925	-0.896	-0.868	-0.840	-0.812	-0.786	-0.760	-0.736	-0.710	-0.686	-0.665	-0.641	-0.619	-0.599	-0.579	-0.558	-0.538	-0.519	-0.500	-0.482	-0.464	-0.449	-0.431	-0.415	-0.399	-0.384	-0.369	-0.354	-0.340	-0.328	-0.312	-0.300	-0.286	-0.275	-0.262	-0.250	-0.239	-0.228	-0.215	-0.204	-0.192	-0.182	-0.171	-0.162	-0.151	-0.141	-0.132	-0.121	-0.112	-0.104	-0.094	-0.085	-0.076	-0.068	-0.059	-0.050	-0.041	-0.032	-0.025	-0.018	-0.009	-0.001	0.005	0.012	0.020	0.026	0.034	0.040	0.046	0.052	0.059	0.064	0.070	0.075	0.081	0.085	0.090	0.095	0.100	0.104	0.108	0.110	0.114	0.118	0.120	0.122	0.125	0.128	0.128	0.130	0.130	0.130	0.132	0.132	0.132	0.131	0.131	0.130	0.130	0.128	0.126	0.125	0.124	0.121	0.120	0.118	0.115	0.112	0.111	0.109	0.106	0.104	0.101	0.099	0.096	0.094	0.091	0.090	0.088	0.086	0.085	0.082	0.081	0.080	0.079	0.078	0.078	0.076	0.078	0.076	0.078	0.078	0.078	0.079	0.079	0.081	0.082	0.085	0.088	0.090	0.092	0.095	0.099	0.101	0.106	0.110	0.114	0.118	0.122	0.128	0.132	0.139	0.144	0.150	0.155	0.161	0.169	0.175	0.181	0.189	0.195	0.202	0.211	0.219	0.226	0.235	0.244	0.251	0.260	0.270	0.278	0.289	0.298	0.308	0.318	0.326	0.336	0.348	0.358	0.368	0.379	0.390	0.400	0.411	0.422	0.432	0.442	0.452	0.464	0.472	0.482	0.492	0.502	0.511	0.520	0.528	0.536	0.544	0.550	0.556	0.562	0.568	0.572	0.576	0.580	0.582	0.585	0.585	0.586	0.586	0.584	0.584	0.580	0.576	0.571	0.568	0.561	0.554	0.546	0.538	0.528	0.518	0.506	0.495	0.482	0.469	0.455	0.441	0.426	0.410	0.392	0.376	0.360	0.342	0.324	0.306	0.289	0.270	0.251	0.232	0.214	0.195	0.176	0.159	0.141	0.122	0.105	0.089	0.071	0.055	0.039	0.024	0.009	-0.006	-0.019	-0.032	-0.045	-0.056	-0.068	-0.078	-0.086	-0.096	-0.105	-0.112	-0.120	-0.126	-0.131	-0.138	-0.142	-0.146	-0.150	-0.154	-0.156	-0.159	-0.161	-0.164	-0.165	-0.166	-0.168	-0.169	-0.170	-0.171	-0.172	-0.174	-0.176	-0.178	-0.179	-0.182	-0.184	-0.186	-0.191	-0.194	-0.198	-0.202	-0.209	-0.215	-0.221	-0.228	-0.235	-0.244	-0.252	-0.262	-0.272	-0.284	-0.295	-0.308	-0.321	-0.332	-0.348	-0.362	-0.378	-0.394	-0.409	-0.426	-0.444	-0.461	-0.479	-0.499	-0.518	-0.538	-0.556	-0.576	-0.596	-0.618	-0.638	-0.659	-0.679	-0.700	-0.721	-0.741	-0.762	-0.782	-0.804	-0.824	-0.844	-0.864	-0.884	-0.904	-0.922	-0.942	-0.961	-0.980	-0.998	-1.016	-1.034	-1.051	-1.068	-1.085	-1.101	-1.119	-1.134	-1.150	-1.165	-1.181	-1.196	-1.211	-1.226	-1.241	-1.255	-1.269	-1.284	-1.298	-1.311	-1.325	-1.340	-1.354	-1.369	-1.384	-1.398	-1.411	-1.426	-1.441	-1.456	-1.471	-1.488	-1.504	-1.520	-1.536	-1.552	-1.571	-1.588	-1.606	-1.624	-1.644	-1.662	-1.681	-1.702	-1.722	-1.744	-1.765	-1.788	-1.809	-1.832	-1.855	-1.879	-1.902	-1.926	-1.951	-1.978	-2.004	-2.027	-2.055	-2.081	-2.106	-2.134	-2.160	-2.188	-2.215	-2.242	-2.270	-2.298	-2.324	-2.352	-2.380	-2.408	-2.435	-2.461	-2.489	-2.515	-2.541	-2.569	-2.594	-2.620	-2.645	-2.670	-2.696	-2.720	-2.742	-2.766	-2.790	-2.812	-2.832	-2.855	-2.875	-2.895	-2.914	-2.934	-2.951	-2.969	-2.985	-3.001	-3.016	-3.031	-3.045	-3.060	-3.071	-3.084	-3.095	-3.106	-3.115	-3.124	-3.134	-3.141	-3.148	-3.154	-3.159	-3.164	-3.169	-3.171	-3.175	-3.178	-3.179	-3.179	-3.180	-3.180	-3.179	-3.176	-3.174	-3.172	-3.168	-3.164	-3.160	-3.154	-3.149	-3.142	-3.136	-3.130	-3.121	-3.114	-3.105	-3.096	-3.086	-3.076	-3.066	-3.056	-3.045	-3.034	-3.022	-3.011	-2.999	-2.986	-2.972	-2.960	-2.948	-2.934	-2.921	-2.908	-2.894	-2.880	-2.865	-2.852	-2.838	-2.825	-2.811	-2.798	-2.785	-2.771	-2.758	-2.744	-2.731	-2.719	-2.706	-2.694	-2.682	-2.670	-2.659	-2.648	-2.636	-2.625	-2.614	-2.604	-2.592	-2.582	-2.572	-2.562	-2.554	-2.542	-2.532	-2.525	-2.515	-2.505	-2.495	-2.485	-2.476	-2.465	-2.455	-2.444	-2.432	-2.421	-2.410	-2.396	-2.384	-2.371	-2.358	-2.344	-2.328	-2.312	-2.296	-2.279	-2.261	-2.241	-2.222	-2.202	-2.181	-2.159	-2.136	-2.112	-2.088	-2.061	-2.035	-2.007	-1.979	-1.950	-1.920	-1.889	-1.858	-1.825	-1.791	-1.758	-1.722	-1.688	-1.651	-1.614	-1.575	-1.538	-1.501	-1.461	-1.422	-1.384	-1.342	-1.302	-1.261	-1.221	-1.180	-1.140	-1.099	-1.059	-1.018	-0.976	-0.935	-0.895	-0.855	-0.815	-0.775	-0.736	-0.698	-0.658	-0.621	-0.584	-0.546	-0.509	-0.474	-0.439	-0.402	-0.370	-0.335	-0.304	-0.271	-0.240	-0.209	-0.178	-0.149	-0.120	-0.091	-0.065	-0.039	-0.012	0.011	0.035	0.059	0.081	0.104	0.125	0.145	0.165	0.184	0.201	0.219	0.236	0.251	0.266	0.281	0.295	0.309	0.321	0.334	0.344	0.356	0.368	0.378	0.388	0.398	0.406	0.415	0.422	0.431	0.441	0.449	0.456	0.462	0.471	0.479	0.486	0.494	0.501	0.507	0.515	0.524	0.531	0.539	0.546	0.554	0.562	0.571	0.580	0.589	0.598	0.606	0.615	0.625	0.635	0.644	0.654	0.664	0.674	0.684	0.694	0.704	0.712	0.724	0.734	0.744	0.754	0.762	0.772	0.781	0.791	0.800	0.810	0.819	0.826	0.835	0.842	0.851	0.858	0.865	0.871	0.879	0.884	0.890	0.896	0.900	0.905	0.910	0.915	0.919	0.922	0.926	0.930	0.934	0.936	0.939	0.942	0.945	0.948	0.950	0.954	0.956	0.959	0.962	0.966	0.969	0.971	0.975	0.979	0.982	0.986	0.990	0.994	0.998	1.002	1.008	1.012	1.018	1.021	1.028	1.031	1.036	1.041	1.046	1.050	1.055	1.060	1.062	1.066	1.069	1.071	1.074	1.076	1.076	1.076	1.076	1.075	1.074	1.070	1.065	1.060	1.055	1.049	1.040	1.030	1.021	1.010	0.996	0.982	0.968	0.951	0.932	0.915	0.895	0.872	0.851	0.828	0.802	0.778	0.750	0.724	0.694	0.664	0.634	0.602	0.570	0.538	0.504	0.469	0.434	0.400	0.364	0.328	0.292	0.256	0.220	0.184	0.148	0.111	0.075	0.040	0.004	-0.031	-0.064	-0.099	-0.131	-0.164	-0.196	-0.226	-0.256	-0.286	-0.316	-0.342	-0.371	-0.398	-0.422	-0.446	-0.469	-0.491	-0.511	-0.532	-0.551	-0.570	-0.586	-0.602	-0.616	-0.630	-0.642	-0.655	-0.666	-0.676	-0.685	-0.692	-0.700	-0.706	-0.712	-0.718	-0.721	-0.725	-0.726	-0.729	-0.730	-0.730	-0.731	-0.731	-0.730	-0.729	-0.728	-0.725	-0.722	-0.720	-0.718	-0.714	-0.710	-0.708	-0.704	-0.700	-0.695	-0.691	-0.688	-0.684	-0.680	-0.675	-0.672	-0.669	-0.665	-0.660	-0.656	-0.654	-0.650	-0.646	-0.644	-0.641	-0.639	-0.636	-0.635	-0.632	-0.631	-0.629	-0.629	-0.629	-0.628	-0.628	-0.628	-0.628	-0.629	-0.630	-0.631	-0.632	-0.635	-0.638	-0.640	-0.642	-0.646	-0.650	-0.654	-0.658	-0.661	-0.666	-0.671	-0.675	-0.682	-0.688	-0.694	-0.700	-0.706	-0.714	-0.720	-0.728	-0.735	-0.742	-0.750	-0.759	-0.768	-0.775	-0.785	-0.792	-0.801	-0.811	-0.820	-0.830	-0.839	-0.849	-0.859	-0.869	-0.879	-0.888	-0.899	-0.909	-0.919	-0.929	-0.939	-0.949	-0.960	-0.969	-0.979	-0.989	-0.999	-1.009	-1.019	-1.028	-1.038	-1.046	-1.056	-1.065	-1.074	-1.082	-1.091	-1.100	-1.109	-1.116	-1.125	-1.131	-1.139	-1.146	-1.151	-1.159	-1.165	-1.170	-1.175	-1.180	-1.185	-1.189	-1.194	-1.198	-1.201	-1.204	-1.206	-1.209	-1.210	-1.211	-1.212	-1.212	-1.211	-1.211	-1.210	-1.208	-1.205	-1.202	-1.200	-1.196	-1.191	-1.188	-1.184	-1.178	-1.171	-1.165	-1.159	-1.151	-1.144	-1.135	-1.128	-1.119	-1.109	-1.099	-1.090	-1.080	-1.069	-1.060	-1.049	-1.038	-1.026	-1.015	-1.005	-0.992	-0.981	-0.970	-0.958	-0.946	-0.935	-0.922	-0.911	-0.900	-0.889	-0.878	-0.865	-0.855	-0.844	-0.832	-0.821	-0.810	-0.801	-0.790	-0.779	-0.769	-0.760	-0.750	-0.739	-0.730	-0.720	-0.711	-0.701	-0.692	-0.684	-0.674	-0.665	-0.656	-0.648	-0.638	-0.629	-0.621	-0.611	-0.602	-0.594	-0.584	-0.574	-0.564	-0.554	-0.545	-0.535	-0.524	-0.514	-0.502	-0.492	-0.481	-0.471	-0.460	-0.450	-0.438	-0.426	-0.415	-0.402	-0.392	-0.380	-0.368	-0.355	-0.344	-0.332	-0.320	-0.308	-0.296	-0.284	-0.271	-0.259	-0.248	-0.235	-0.222	-0.212	-0.200	-0.190	-0.179	-0.168	-0.156	-0.145	-0.135	-0.125	-0.115	-0.106	-0.095	-0.086	-0.076	-0.068	-0.058	-0.049	-0.040	-0.031	-0.021	-0.012	-0.005	0.005	0.012	0.021	0.030	0.039	0.048	0.055	0.065	0.074	0.084	0.091	0.101	0.111	0.120	0.130	0.139	0.149	0.159	0.169	0.179	0.189	0.199	0.209	0.220	0.232	0.242	0.254	0.264	0.275	0.285	0.296	0.308	0.318	0.329	0.339	0.349	0.359	0.369	0.378	0.386	0.396	0.404	0.412	0.420	0.428	0.435	0.441	0.446	0.452	0.456	0.461	0.464	0.468	0.470	0.471	0.472	0.474	0.472	0.474	0.471	0.469	0.466	0.462	0.460	0.454	0.449	0.442	0.438	0.430	0.422	0.414	0.406	0.396	0.388	0.378	0.366	0.356	0.345	0.335	0.322	0.310	0.298	0.286	0.274	0.261	0.248	0.235	0.222	0.209	0.196	0.182	0.170	0.156	0.144	0.130	0.118	0.105	0.094	0.080	0.069	0.056	0.045	0.034	0.022	0.012	0.001	-0.008	-0.018	-0.026	-0.036	-0.045	-0.052	-0.060	-0.066	-0.072	-0.079	-0.084	-0.090	-0.094	-0.096	-0.100	-0.102	-0.104	-0.105	-0.105	-0.106	-0.105	-0.104	-0.100	-0.099	-0.095	-0.090	-0.086	-0.081	-0.075	-0.069	-0.062	-0.055	-0.046	-0.038	-0.030	-0.020	-0.009	0.001	0.011	0.022	0.034	0.045	0.058	0.069	0.081	0.094	0.106	0.119	0.130	0.142	0.155	0.166	0.179	0.190	0.201	0.212	0.224	0.232	0.244	0.252	0.261	0.269	0.278	0.285	0.291	0.298	0.302	0.308	0.310	0.314	0.316	0.318	0.319	0.319	0.319	0.318	0.315	0.314	0.311	0.306	0.301	0.298	0.291	0.285	0.279	0.271	0.262	0.254	0.245	0.236	0.226	0.215	0.205	0.195	0.184	0.171	0.160	0.149	0.136	0.124	0.111	0.099	0.086	0.074	0.060	0.048	0.034	0.021	0.008	-0.006	-0.019	-0.031	-0.045	-0.058	-0.070	-0.084	-0.098	-0.110	-0.122	-0.136	-0.149	-0.161	-0.175	-0.189	-0.201	-0.215	-0.229	-0.241	-0.254	-0.268	-0.280	-0.294	-0.309	-0.320	-0.335	-0.349	-0.361	-0.374	-0.388	-0.402	-0.415	-0.428	-0.441	-0.456	-0.469	-0.482	-0.496	-0.510	-0.524	-0.538	-0.550	-0.564	-0.579	-0.591	-0.605	-0.619	-0.631	-0.645	-0.658	-0.671	-0.684	-0.696	-0.708	-0.720	-0.731	-0.744	-0.754	-0.765	-0.775	-0.785	-0.795	-0.805	-0.815	-0.824	-0.832	-0.840	-0.848	-0.855	-0.861	-0.868	-0.874	-0.879	-0.884	-0.888	-0.891	-0.895	-0.898	-0.900	-0.901	-0.902	-0.904	-0.904	-0.904	-0.902	-0.901	-0.899	-0.895	-0.892	-0.888	-0.884	-0.879	-0.872	-0.866	-0.860	-0.852	-0.845	-0.836	-0.826	-0.818	-0.806	-0.796	-0.785	-0.775	-0.761	-0.750	-0.738	-0.722	-0.709	-0.695	-0.680	-0.665	-0.650	-0.635	-0.619	-0.604	-0.586	-0.570	-0.552	-0.536	-0.519	-0.501	-0.482	-0.466	-0.448	-0.430	-0.411	-0.394	-0.375	-0.358	-0.340	-0.321	-0.304	-0.286	-0.268	-0.250	-0.232	-0.215	-0.198	-0.179	-0.164	-0.146	-0.129	-0.112	-0.098	-0.081	-0.065	-0.050	-0.035	-0.021	-0.005	0.009	0.022	0.036	0.050	0.062	0.076	0.089	0.101	0.112	0.125	0.135	0.146	0.156	0.168	0.176	0.185	0.194	0.202	0.211	0.218	0.225	0.231	0.238	0.244	0.249	0.252	0.259	0.262	0.266	0.268	0.271	0.272	0.274	0.275	0.275	0.275	0.275	0.274	0.272	0.270	0.268	0.264	0.261	0.256	0.251	0.246	0.241	0.235	0.228	0.221	0.212	0.205	0.196	0.188	0.178	0.169	0.159	0.148	0.136	0.125	0.112	0.101	0.089	0.075	0.061	0.049	0.035	0.021	0.006	-0.008	-0.022	-0.038	-0.052	-0.068	-0.084	-0.100	-0.115	-0.131	-0.148	-0.165	-0.180	-0.198	-0.215	-0.231	-0.249	-0.266	-0.284	-0.301	-0.319	-0.336	-0.354	-0.371	-0.389	-0.406	-0.424	-0.441	-0.459	-0.476	-0.494	-0.511	-0.529	-0.546	-0.564	-0.581	-0.598	-0.615	-0.631	-0.649	-0.665	-0.681	-0.699	-0.714	-0.729	-0.746	-0.761	-0.776	-0.791	-0.806	-0.820	-0.835	-0.850	-0.862	-0.876	-0.890	-0.902	-0.916	-0.929	-0.940	-0.951	-0.964	-0.974	-0.985	-0.995	-1.005	-1.015	-1.025	-1.035	-1.042	-1.051	-1.060	-1.069	-1.076	-1.085	-1.092	-1.100	-1.108	-1.115	-1.122	-1.129	-1.136	-1.142	-1.150	-1.158	-1.164	-1.171	-1.179	-1.186	-1.192	-1.200	-1.209	-1.215	-1.222	-1.231	-1.240	-1.248	-1.256	-1.265	-1.274	-1.282	-1.291	-1.302	-1.311	-1.321	-1.330	-1.341	-1.350	-1.361	-1.370	-1.381	-1.392	-1.401	-1.411	-1.422	-1.432	-1.442	-1.452	-1.462	-1.471	-1.481	-1.490	-1.499	-1.508	-1.515	-1.521	-1.530	-1.536	-1.542	-1.548	-1.552	-1.556	-1.561	-1.566	-1.569	-1.570	-1.572	-1.574	-1.575	-1.575	-1.575	-1.575	-1.574	-1.572	-1.571	-1.569	-1.566	-1.564	-1.560	-1.556	-1.552	-1.549	-1.545	-1.541	-1.536	-1.532	-1.529	-1.524	-1.520	-1.516	-1.514	-1.510	-1.508	-1.505	-1.502	-1.501	-1.501	-1.500	-1.500	-1.501	-1.502	-1.504	-1.506	-1.510	-1.514	-1.518	-1.524	-1.530	-1.536	-1.544	-1.551	-1.560	-1.569	-1.579	-1.589	-1.599	-1.611	-1.622	-1.635	-1.648	-1.660	-1.675	-1.688	-1.702	-1.716	-1.730	-1.745	-1.759	-1.772	-1.786	-1.800	-1.814	-1.828	-1.840	-1.851	-1.864	-1.875	-1.886	-1.896	-1.905	-1.914	-1.922	-1.929	-1.935	-1.941	-1.945	-1.950	-1.952	-1.954	-1.955	-1.954	-1.954	-1.951	-1.949	-1.945	-1.940	-1.934	-1.926	-1.918	-1.910	-1.900	-1.889	-1.876	-1.865	-1.851	-1.838	-1.822	-1.808	-1.790	-1.772	-1.756	-1.739	-1.719	-1.699	-1.680	-1.661	-1.640	-1.620	-1.599	-1.578	-1.556	-1.534	-1.512	-1.491	-1.469	-1.449	-1.428	-1.406	-1.384	-1.362	-1.342	-1.321	-1.301	-1.282	-1.262	-1.244	-1.225	-1.208	-1.190	-1.174	-1.158	-1.142	-1.128	-1.114	-1.099	-1.088	-1.075	-1.064	-1.052	-1.042	-1.034	-1.026	-1.018	-1.011	-1.005	-0.999	-0.995	-0.990	-0.988	-0.984	-0.981	-0.980	-0.978	-0.976	-0.976	-0.976	-0.979	-0.979	-0.980	-0.982	-0.984	-0.986	-0.989	-0.991	-0.994	-0.995	-0.998	-1.000	-1.002	-1.004	-1.005	-1.006	-1.008	-1.009	-1.009	-1.008	-1.006	-1.006	-1.004	-1.001	-0.999	-0.995	-0.990	-0.985	-0.979	-0.972	-0.966	-0.958	-0.949	-0.940	-0.930	-0.919	-0.906	-0.895	-0.882	-0.868	-0.854	-0.839	-0.824	-0.809	-0.791	-0.775	-0.758	-0.739	-0.722	-0.704	-0.685	-0.668	-0.648	-0.630	-0.611	-0.592	-0.574	-0.555	-0.538	-0.519	-0.502	-0.485	-0.468	-0.452	-0.436	-0.421	-0.406	-0.391	-0.379	-0.366	-0.355	-0.342	-0.332	-0.322	-0.312	-0.304	-0.296	-0.289	-0.282	-0.276	-0.271	-0.266	-0.261	-0.259	-0.256	-0.252	-0.250	-0.250	-0.248	-0.246	-0.245	-0.245	-0.244	-0.244	-0.244	-0.242	-0.242	-0.241	-0.241	-0.239	-0.238	-0.235	-0.232	-0.230	-0.226	-0.222	-0.218	-0.212	-0.206	-0.199	-0.192	-0.184	-0.175	-0.165	-0.154	-0.144	-0.130	-0.119	-0.104	-0.090	-0.074	-0.058	-0.041	-0.024	-0.005	0.012	0.032	0.054	0.074	0.095	0.116	0.138	0.159	0.181	0.204	0.226	0.249	0.271	0.294	0.316	0.338	0.359	0.381	0.402	0.422	0.442	0.464	0.482	0.501	0.520	0.538	0.554	0.570	0.585	0.599	0.614	0.625	0.636	0.649	0.659	0.669	0.676	0.685	0.692	0.698	0.702	0.706	0.710	0.714	0.715	0.716	0.718	0.716	0.716	0.714	0.711	0.709	0.708	0.704	0.699	0.695	0.690	0.685	0.679	0.674	0.669	0.662	0.656	0.650	0.645	0.638	0.631	0.625	0.618	0.611	0.604	0.598	0.591	0.585	0.578	0.572	0.565	0.558	0.551	0.545	0.539	0.532	0.526	0.520	0.514	0.506	0.500	0.495	0.488	0.481	0.475	0.468	0.460	0.454	0.445	0.439	0.431	0.424	0.416	0.408	0.399	0.391	0.382	0.374	0.365	0.356	0.348	0.339	0.329	0.320	0.310	0.300	0.291	0.281	0.271	0.262	0.252	0.244	0.234	0.225	0.215	0.206	0.198	0.189	0.181	0.172	0.164	0.156	0.150	0.144	0.136	0.130	0.125	0.119	0.115	0.109	0.105	0.102	0.099	0.096	0.095	0.094	0.092	0.091	0.091	0.092	0.094	0.095	0.098	0.100	0.102	0.106	0.110	0.114	0.119	0.124	0.129	0.134	0.140	0.146	0.152	0.159	0.165	0.172	0.179	0.185	0.194	0.200	0.208	0.215	0.222	0.230	0.238	0.245	0.251	0.259	0.266	0.271	0.279	0.285	0.291	0.298	0.302	0.310	0.315	0.320	0.325	0.331	0.336	0.340	0.345	0.350	0.354	0.356	0.361	0.365	0.369	0.374	0.378	0.381	0.384	0.388	0.391	0.395	0.398	0.401	0.405	0.408	0.410	0.415	0.418	0.421	0.425	0.428	0.431	0.435	0.438	0.442	0.445	0.448	0.452	0.455	0.459	0.460	0.464	0.468	0.470	0.471	0.474	0.476	0.478	0.479	0.480	0.481	0.482	0.482	0.482	0.482	0.482	0.481	0.480	0.478	0.476	0.472	0.470	0.466	0.462	0.458	0.452	0.446	0.441	0.434	0.429	0.420	0.411	0.404	0.396	0.385	0.376	0.366	0.356	0.346	0.335	0.325	0.312	0.301	0.289	0.278	0.265	0.251	0.239	0.226	0.212	0.200	0.186	0.172	0.159	0.145	0.131	0.118	0.105	0.090	0.078	0.062	0.049	0.036	0.022	0.009	-0.005	-0.018	-0.031	-0.045	-0.059	-0.071	-0.085	-0.099	-0.111	-0.125	-0.138	-0.150	-0.164	-0.175	-0.188	-0.200	-0.212	-0.225	-0.236	-0.250	-0.261	-0.274	-0.285	-0.298	-0.309	-0.320	-0.331	-0.341	-0.352	-0.362	-0.374	-0.384	-0.394	-0.402	-0.412	-0.421	-0.430	-0.439	-0.446	-0.455	-0.461	-0.469	-0.475	-0.480	-0.488	-0.491	-0.498	-0.502	-0.506	-0.510	-0.514	-0.518	-0.520	-0.521	-0.525	-0.526	-0.526	-0.528	-0.528	-0.529	-0.528	-0.528	-0.528	-0.528	-0.525	-0.524	-0.521	-0.521	-0.519	-0.518	-0.515	-0.512	-0.510	-0.507	-0.506	-0.502	-0.501	-0.499	-0.498	-0.495	-0.494	-0.492	-0.491	-0.490	-0.489	-0.489	-0.489	-0.488	-0.488	-0.489	-0.490	-0.491	-0.492	-0.495	-0.496	-0.499	-0.502	-0.505	-0.509	-0.512	-0.518	-0.522	-0.529	-0.532	-0.539	-0.546	-0.552	-0.559	-0.566	-0.574	-0.581	-0.590	-0.598	-0.606	-0.614	-0.622	-0.631	-0.640	-0.649	-0.659	-0.668	-0.676	-0.685	-0.694	-0.702	-0.710	-0.719	-0.728	-0.735	-0.742	-0.749	-0.756	-0.761	-0.769	-0.772	-0.779	-0.782	-0.786	-0.790	-0.792	-0.794	-0.795	-0.796	-0.796	-0.795	-0.792	-0.790	-0.788	-0.782	-0.778	-0.771	-0.765	-0.758	-0.750	-0.741	-0.731	-0.721	-0.709	-0.699	-0.685	-0.671	-0.658	-0.642	-0.628	-0.612	-0.598	-0.580	-0.564	-0.546	-0.529	-0.511	-0.494	-0.475	-0.458	-0.439	-0.420	-0.401	-0.384	-0.366	-0.348	-0.330	-0.312	-0.295	-0.278	-0.261	-0.245	-0.228	-0.212	-0.196	-0.182	-0.169	-0.154	-0.140	-0.126	-0.114	-0.101	-0.089	-0.078	-0.066	-0.056	-0.045	-0.035	-0.025	-0.015	-0.006	0.004	0.014	0.022	0.031	0.041	0.050	0.058	0.068	0.076	0.086	0.096	0.106	0.116	0.128	0.139	0.150	0.162	0.175	0.186	0.200	0.215	0.229	0.244	0.259	0.275	0.292	0.308	0.325	0.342	0.361	0.380	0.399	0.419	0.438	0.458	0.479	0.499	0.520	0.540	0.562	0.582	0.604	0.625	0.646	0.669	0.688	0.709	0.730	0.750	0.770	0.789	0.809	0.828	0.845	0.862	0.880	0.896	0.912	0.928	0.942	0.955	0.968	0.981	0.992	1.002	1.012	1.022	1.030	1.039	1.045	1.051	1.058	1.062	1.066	1.070	1.072	1.076	1.078	1.079	1.079	1.080	1.079	1.079	1.076	1.074	1.072	1.070	1.068	1.065	1.061	1.058	1.054	1.051	1.048	1.044	1.040	1.036	1.032	1.029	1.025	1.024	1.020	1.018	1.014	1.011	1.010	1.009	1.006	1.006	1.005	1.004	1.004	1.004	1.005	1.008	1.009	1.011	1.014	1.016	1.020	1.022	1.028	1.032	1.036	1.042	1.049	1.055	1.061	1.069	1.075	1.084	1.092	1.101	1.110	1.120	1.129	1.140	1.150	1.160	1.172	1.184	1.194	1.205	1.218	1.229	1.240	1.252	1.265	1.276	1.288	1.301	1.312	1.324	1.336	1.349	1.360	1.371	1.382	1.394	1.405	1.416	1.428	1.438	1.448	1.458	1.468	1.476	1.486	1.495	1.502	1.511	1.520	1.528	1.534	1.541	1.549	1.555	1.562	1.569	1.575	1.581	1.586	1.591	1.596	1.601	1.606	1.610	1.616	1.619	1.625	1.629	1.632	1.636	1.641	1.646	1.649	1.654	1.658	1.661	1.666	1.670	1.675	1.680	1.685	1.690	1.695	1.701	1.706	1.712	1.720	1.726	1.732	1.740	1.749	1.756	1.765	1.774	1.784	1.792	1.802	1.812	1.824	1.836	1.848	1.859	1.872	1.885	1.899	1.911	1.926	1.941	1.956	1.971	1.988	2.004	2.021	2.038	2.054	2.071	2.091	2.109	2.128	2.146	2.165	2.184	2.204	2.222	2.244	2.262	2.282	2.304	2.322	2.344	2.364	2.384	2.404	2.422	2.442	2.461	2.480	2.500	2.519	2.536	2.554	2.571	2.589	2.605	2.621	2.636	2.651	2.666	2.679	2.692	2.702	2.715	2.725	2.735	2.742	2.751	2.758	2.764	2.770	2.772	2.776	2.779	2.780	2.780	2.779	2.776	2.775	2.771	2.765	2.759	2.752	2.745	2.735	2.725	2.715	2.704	2.690	2.676	2.661	2.645	2.630	2.612	2.595	2.576	2.556	2.536	2.516	2.495	2.474	2.451	2.429	2.406	2.382	2.359	2.335	2.310	2.286	2.262	2.238	2.212	2.188	2.162	2.139	2.114	2.090	2.066	2.041	2.018	1.994	1.971	1.948	1.926	1.904	1.882	1.861	1.840	1.820	1.801	1.780	1.762	1.745	1.726	1.709	1.694	1.678	1.662	1.646	1.632	1.619	1.605	1.591	1.579	1.566	1.554	1.542	1.532	1.521	1.510	1.500	1.490	1.480	1.471	1.460	1.451	1.441	1.432	1.422	1.414	1.404	1.394	1.384	1.374	1.364	1.352	1.341	1.330	1.319	1.306	1.294	1.281	1.268	1.252	1.240	1.224	1.209	1.194	1.176	1.159	1.141	1.124	1.106	1.086	1.066	1.046	1.025	1.005	0.984	0.961	0.940	0.916	0.894	0.870	0.846	0.822	0.799	0.774	0.750	0.725	0.700	0.675	0.650	0.626	0.601	0.576	0.551	0.528	0.501	0.478	0.454	0.429	0.405	0.381	0.358	0.335	0.311	0.288	0.265	0.242	0.220	0.196	0.175	0.152	0.131	0.109	0.088	0.066	0.044	0.021	0.000	-0.021	-0.044	-0.065	-0.088	-0.109	-0.131	-0.154	-0.178	-0.200	-0.224	-0.248	-0.271	-0.296	-0.321	-0.346	-0.371	-0.399	-0.426	-0.454	-0.481	-0.510	-0.540	-0.570	-0.600	-0.631	-0.664	-0.696	-0.730	-0.762	-0.798	-0.832	-0.869	-0.904	-0.941	-0.980	-1.018	-1.055	-1.095	-1.135	-1.175	-1.216	-1.258	-1.299	-1.340	-1.381	-1.422	-1.466	-1.508	-1.550	-1.594	-1.636	-1.678	-1.720	-1.762	-1.805	-1.846	-1.889	-1.930	-1.970	-2.010	-2.051	-2.090	-2.128	-2.166	-2.205	-2.241	-2.278	-2.312	-2.348	-2.382	-2.415	-2.448	-2.480	-2.510	-2.539	-2.569	-2.596	-2.624	-2.650	-2.675	-2.700	-2.724	-2.746	-2.766	-2.789	-2.809	-2.826	-2.845	-2.862	-2.880	-2.895	-2.910	-2.925	-2.939	-2.952	-2.966	-2.978	-2.989	-3.000	-3.011	-3.022	-3.031	-3.041	-3.050	-3.059	-3.068	-3.076	-3.085	-3.094	-3.101	-3.109	-3.118	-3.126	-3.134	-3.141	-3.150	-3.159	-3.166	-3.176	-3.185	-3.194	-3.202	-3.214	-3.222	-3.231	-3.242	-3.251	-3.262	-3.272	-3.282	-3.292	-3.305	-3.314	-3.325	-3.336	-3.348	-3.358	-3.369	-3.379	-3.389	-3.399	-3.409	-3.419	-3.428	-3.438	-3.445	-3.454	-3.461	-3.469	-3.475	-3.480	-3.486	-3.490	-3.494	-3.496	-3.498	-3.499	-3.499	-3.499	-3.496	-3.492	-3.489	-3.484	-3.478	-3.470	-3.461	-3.450	-3.440	-3.426	-3.414	-3.398	-3.382	-3.365	-3.346	-3.325	-3.304	-3.281	-3.258	-3.231	-3.205	-3.179	-3.149	-3.119	-3.088	-3.055	-3.021	-2.988	-2.952	-2.915	-2.878	-2.840	-2.801	-2.761	-2.721	-2.679	-2.636	-2.595	-2.551	-2.508	-2.462	-2.419	-2.374	-2.329	-2.284	-2.236	-2.191	-2.146	-2.099	-2.054	-2.006	-1.961	-1.915	-1.870	-1.822	-1.779	-1.732	-1.688	-1.644	-1.599	-1.556	-1.511	-1.470	-1.428	-1.385	-1.344	-1.304	-1.264	-1.225	-1.185	-1.148	-1.110	-1.074	-1.038	-1.001	-0.968	-0.934	-0.901	-0.868	-0.836	-0.805	-0.776	-0.746	-0.718	-0.689	-0.662	-0.636	-0.611	-0.585	-0.561	-0.539	-0.515	-0.494	-0.471	-0.451	-0.432	-0.411	-0.394	-0.375	-0.359	-0.341	-0.325	-0.309	-0.294	-0.279	-0.265	-0.251	-0.238	-0.225	-0.212	-0.201	-0.190	-0.179	-0.168	-0.159	-0.149	-0.139	-0.131	-0.121	-0.112	-0.105	-0.096	-0.089	-0.081	-0.074	-0.066	-0.059	-0.052	-0.045	-0.039	-0.031	-0.024	-0.019	-0.011	-0.006	0.001	0.008	0.012	0.020	0.026	0.031	0.038	0.044	0.050	0.055	0.061	0.069	0.074	0.080	0.085	0.090	0.096	0.101	0.108	0.112	0.118	0.124	0.128	0.132	0.138	0.142	0.146	0.152	0.156	0.160	0.164	0.166	0.169	0.172	0.175	0.178	0.180	0.181	0.184	0.185	0.186	0.188	0.189	0.190	0.190	0.189	0.189	0.188	0.188	0.186	0.185	0.184	0.182	0.181	0.179	0.176	0.174	0.171	0.169	0.166	0.164	0.161	0.158	0.155	0.151	0.149	0.146	0.142	0.140	0.138	0.135	0.131	0.129	0.125	0.124	0.121	0.119	0.115	0.114	0.110	0.109	0.106	0.104	0.102	0.101	0.099	0.098	0.095	0.094	0.092	0.092	0.091	0.090	0.090	0.089	0.088	0.086	0.086	0.085	0.086	0.086	0.086	0.085	0.086	0.085	0.085	0.085	0.086	0.088	0.088	0.088	0.089	0.090	0.090	0.092	0.092	0.094	0.095	0.096	0.098	0.099	0.101	0.102	0.105	0.108	0.109	0.111	0.114	0.115	0.118	0.120	0.124	0.125	0.128	0.130	0.131	0.134	0.136	0.139	0.140	0.141	0.144	0.145	0.145	0.146	0.148	0.148	0.146	0.146	0.145	0.144	0.142	0.140	0.139	0.135	0.131	0.129	0.124	0.119	0.112	0.108	0.100	0.094	0.086	0.079	0.070	0.061	0.051	0.041	0.030	0.019	0.008	-0.005	-0.018	-0.030	-0.042	-0.056	-0.070	-0.084	-0.099	-0.112	-0.128	-0.142	-0.158	-0.171	-0.188	-0.201	-0.215	-0.230	-0.245	-0.259	-0.271	-0.285	-0.299	-0.311	-0.324	-0.336	-0.348	-0.359	-0.369	-0.379	-0.389	-0.398	-0.406	-0.414	-0.420	-0.428	-0.434	-0.440	-0.445	-0.448	-0.451	-0.455	-0.459	-0.460	-0.462	-0.464	-0.465	-0.465	-0.465	-0.466	-0.466	-0.465	-0.465	-0.465	-0.464	-0.462	-0.462	-0.461	-0.461	-0.460	-0.460	-0.459	-0.459	-0.458	-0.460	-0.460	-0.461	-0.462	-0.466	-0.469	-0.471	-0.474	-0.479	-0.484	-0.489	-0.495	-0.502	-0.509	-0.518	-0.525	-0.535	-0.545	-0.555	-0.566	-0.578	-0.590	-0.602	-0.616	-0.630	-0.644	-0.658	-0.674	-0.690	-0.705	-0.721	-0.738	-0.755	-0.772	-0.790	-0.808	-0.825	-0.841	-0.860	-0.879	-0.895	-0.912	-0.931	-0.949	-0.966	-0.982	-1.000	-1.016	-1.034	-1.049	-1.065	-1.080	-1.095	-1.109	-1.124	-1.138	-1.151	-1.164	-1.176	-1.189	-1.200	-1.211	-1.222	-1.232	-1.242	-1.252	-1.261	-1.271	-1.280	-1.289	-1.298	-1.305	-1.312	-1.321	-1.329	-1.336	-1.344	-1.351	-1.360	-1.366	-1.374	-1.382	-1.390	-1.399	-1.408	-1.415	-1.425	-1.434	-1.442	-1.452	-1.464	-1.474	-1.485	-1.496	-1.508	-1.520	-1.534	-1.546	-1.560	-1.574	-1.590	-1.605	-1.620	-1.638	-1.654	-1.671	-1.690	-1.709	-1.728	-1.746	-1.765	-1.785	-1.806	-1.826	-1.848	-1.869	-1.891	-1.912	-1.935	-1.958	-1.980	-2.002	-2.026	-2.049	-2.071	-2.095	-2.118	-2.140	-2.164	-2.186	-2.208	-2.231	-2.254	-2.275	-2.298	-2.319	-2.340	-2.360	-2.381	-2.401	-2.422	-2.441	-2.460	-2.479	-2.498	-2.515	-2.532	-2.550	-2.566	-2.581	-2.598	-2.612	-2.628	-2.641	-2.655	-2.668	-2.681	-2.692	-2.704	-2.715	-2.725	-2.735	-2.744	-2.752	-2.760	-2.769	-2.775	-2.782	-2.788	-2.792	-2.798	-2.801	-2.805	-2.808	-2.810	-2.811	-2.812	-2.814	-2.814	-2.812	-2.812	-2.810	-2.808	-2.805	-2.800	-2.796	-2.792	-2.785	-2.780	-2.772	-2.765	-2.756	-2.749	-2.740	-2.729	-2.719	-2.709	-2.696	-2.685	-2.672	-2.660	-2.648	-2.632	-2.619	-2.605	-2.589	-2.574	-2.559	-2.542	-2.528	-2.511	-2.494	-2.479	-2.461	-2.446	-2.430	-2.414	-2.396	-2.380	-2.364	-2.349	-2.331	-2.316	-2.300	-2.286	-2.271	-2.256	-2.242	-2.229	-2.215	-2.202	-2.190	-2.178	-2.165	-2.154	-2.142	-2.131	-2.121	-2.111	-2.102	-2.092	-2.084	-2.075	-2.066	-2.058	-2.050	-2.041	-2.034	-2.025	-2.018	-2.010	-2.001	-1.992	-1.982	-1.975	-1.965	-1.955	-1.944	-1.934	-1.921	-1.909	-1.896	-1.884	-1.870	-1.855	-1.839	-1.821	-1.805	-1.786	-1.768	-1.748	-1.728	-1.705	-1.682	-1.658	-1.634	-1.608	-1.581	-1.554	-1.524	-1.495	-1.465	-1.432	-1.400	-1.368	-1.335	-1.301	-1.266	-1.230	-1.195	-1.159	-1.122	-1.085	-1.046	-1.009	-0.971	-0.932	-0.894	-0.855	-0.818	-0.779	-0.740	-0.702	-0.664	-0.626	-0.590	-0.551	-0.515	-0.479	-0.444	-0.408	-0.374	-0.340	-0.308	-0.275	-0.244	-0.212	-0.182	-0.152	-0.124	-0.096	-0.070	-0.042	-0.018	0.006	0.031	0.054	0.075	0.096	0.116	0.136	0.155	0.172	0.190	0.206	0.221	0.238	0.251	0.265	0.278	0.290	0.301	0.312	0.322	0.334	0.342	0.352	0.360	0.369	0.378	0.385	0.392	0.400	0.406	0.414	0.421	0.429	0.435	0.442	0.450	0.456	0.462	0.471	0.478	0.486	0.494	0.501	0.509	0.519	0.526	0.535	0.545	0.554	0.564	0.572	0.582	0.594	0.604	0.614	0.625	0.636	0.648	0.659	0.671	0.684	0.695	0.708	0.719	0.731	0.742	0.754	0.768	0.778	0.789	0.801	0.811	0.822	0.832	0.844	0.854	0.864	0.874	0.882	0.891	0.899	0.908	0.915	0.922	0.930	0.935	0.942	0.948	0.954	0.959	0.964	0.968	0.971	0.975	0.979	0.982	0.985	0.989	0.991	0.994	0.996	0.999	1.001	1.004	1.006	1.009	1.011	1.015	1.018	1.020	1.025	1.028	1.031	1.035	1.039	1.042	1.048	1.052	1.058	1.061	1.066	1.072	1.078	1.082	1.089	1.094	1.100	1.105	1.109	1.115	1.120	1.124	1.128	1.132	1.135	1.139	1.140	1.141	1.141	1.142	1.140	1.139	1.136	1.132	1.126	1.120	1.112	1.105	1.095	1.085	1.071	1.059	1.042	1.028	1.009	0.990	0.969	0.946	0.922	0.899	0.872	0.845	0.816	0.786	0.755	0.722	0.689	0.655	0.621	0.584	0.548	0.510	0.472	0.434	0.395	0.355	0.316	0.275	0.235	0.195	0.155	0.115	0.075	0.036	-0.002	-0.040	-0.079	-0.116	-0.152	-0.189	-0.222	-0.256	-0.290	-0.320	-0.350	-0.381	-0.409	-0.435	-0.461	-0.486	-0.510	-0.530	-0.551	-0.570	-0.589	-0.605	-0.620	-0.634	-0.645	-0.658	-0.668	-0.676	-0.682	-0.689	-0.694	-0.698	-0.700	-0.702	-0.704	-0.704	-0.702	-0.700	-0.698	-0.695	-0.691	-0.685	-0.680	-0.674	-0.668	-0.661	-0.655	-0.648	-0.640	-0.631	-0.624	-0.614	-0.606	-0.598	-0.590	-0.580	-0.571	-0.564	-0.556	-0.548	-0.539	-0.532	-0.525	-0.518	-0.511	-0.505	-0.499	-0.494	-0.489	-0.484	-0.479	-0.475	-0.471	-0.469	-0.465	-0.464	-0.461	-0.460	-0.460	-0.459	-0.459	-0.460	-0.460	-0.462	-0.464	-0.466	-0.470	-0.474	-0.478	-0.482	-0.486	-0.491	-0.496	-0.504	-0.510	-0.516	-0.524	-0.531	-0.539	-0.546	-0.556	-0.564	-0.572	-0.582	-0.594	-0.602	-0.612	-0.624	-0.634	-0.644	-0.655	-0.668	-0.678	-0.689	-0.700	-0.710	-0.722	-0.734	-0.744	-0.756	-0.766	-0.778	-0.789	-0.799	-0.810	-0.820	-0.829	-0.840	-0.849	-0.859	-0.869	-0.878	-0.886	-0.894	-0.902	-0.911	-0.919	-0.926	-0.935	-0.941	-0.949	-0.955	-0.962	-0.968	-0.974	-0.979	-0.985	-0.990	-0.995	-1.000	-1.004	-1.006	-1.011	-1.015	-1.019	-1.021	-1.025	-1.029	-1.030	-1.032	-1.036	-1.038	-1.039	-1.041	-1.044	-1.045	-1.046	-1.048	-1.048	-1.049	-1.050	-1.050	-1.050	-1.050	-1.050	-1.048	-1.048	-1.046	-1.045	-1.042	-1.041	-1.038	-1.035	-1.031	-1.029	-1.024	-1.019	-1.014	-1.009	-1.002	-0.996	-0.990	-0.982	-0.975	-0.966	-0.958	-0.950	-0.940	-0.929	-0.920	-0.909	-0.898	-0.885	-0.874	-0.861	-0.849	-0.836	-0.822	-0.809	-0.795	-0.781	-0.765	-0.751	-0.736	-0.721	-0.705	-0.690	-0.674	-0.659	-0.642	-0.626	-0.610	-0.595	-0.580	-0.564	-0.548	-0.532	-0.518	-0.501	-0.486	-0.471	-0.456	-0.442	-0.428	-0.412	-0.399	-0.384	-0.371	-0.358	-0.344	-0.330	-0.316	-0.304	-0.290	-0.278	-0.265	-0.252	-0.239	-0.226	-0.214	-0.201	-0.189	-0.178	-0.165	-0.152	-0.140	-0.128	-0.115	-0.102	-0.090	-0.078	-0.065	-0.051	-0.039	-0.026	-0.014	0.000	0.012	0.026	0.039	0.054	0.066	0.080	0.092	0.108	0.121	0.134	0.149	0.162	0.176	0.190	0.204	0.219	0.232	0.246	0.259	0.274	0.286	0.301	0.314	0.328	0.340	0.352	0.366	0.380	0.392	0.405	0.419	0.431	0.444	0.456	0.469	0.481	0.492	0.505	0.516	0.528	0.540	0.550	0.561	0.574	0.584	0.594	0.605	0.616	0.625	0.636	0.646	0.656	0.666	0.675	0.684	0.692	0.702	0.710	0.719	0.726	0.734	0.742	0.749	0.755	0.761	0.769	0.774	0.779	0.784	0.789	0.792	0.796	0.800	0.802	0.805	0.806	0.808	0.809	0.809	0.809	0.809	0.806	0.804	0.801	0.799	0.795	0.790	0.785	0.780	0.774	0.766	0.760	0.752	0.744	0.735	0.725	0.716	0.706	0.695	0.685	0.672	0.660	0.648	0.635	0.622	0.608	0.595	0.581	0.568	0.552	0.538	0.525	0.509	0.494	0.480	0.465	0.450	0.435	0.420	0.405	0.390	0.375	0.361	0.346	0.332	0.319	0.304	0.291	0.278	0.265	0.252	0.240	0.228	0.216	0.205	0.194	0.185	0.174	0.165	0.156	0.148	0.139	0.131	0.125	0.119	0.112	0.106	0.101	0.098	0.095	0.091	0.089	0.086	0.085	0.084	0.084	0.084	0.085	0.086	0.089	0.091	0.094	0.099	0.104	0.109	0.114	0.121	0.126	0.134	0.142	0.150	0.158	0.168	0.178	0.186	0.195	0.206	0.218	0.228	0.239	0.250	0.260	0.271	0.282	0.294	0.305	0.315	0.326	0.339	0.348	0.359	0.369	0.379	0.388	0.396	0.406	0.415	0.422	0.430	0.438	0.445	0.450	0.454	0.460	0.465	0.469	0.471	0.475	0.476	0.478	0.479	0.479	0.479	0.478	0.476	0.474	0.470	0.466	0.462	0.458	0.454	0.449	0.442	0.435	0.429	0.421	0.415	0.408	0.398	0.390	0.381	0.372	0.361	0.351	0.341	0.331	0.321	0.310	0.299	0.288	0.275	0.264	0.251	0.241	0.228	0.215	0.202	0.191	0.179	0.166	0.154	0.140	0.128	0.115	0.101	0.089	0.076	0.064	0.051	0.038	0.024	0.011	-0.001	-0.016	-0.029	-0.042	-0.055	-0.069	-0.082	-0.095	-0.109	-0.122	-0.135	-0.149	-0.162	-0.176	-0.189	-0.202	-0.215	-0.229	-0.241	-0.255	-0.268	-0.280	-0.294	-0.306	-0.319	-0.332	-0.345	-0.358	-0.371	-0.382	-0.396	-0.409	-0.421	-0.434	-0.445	-0.458	-0.470	-0.481	-0.494	-0.506	-0.516	-0.528	-0.540	-0.551	-0.561	-0.572	-0.582	-0.592	-0.602	-0.611	-0.622	-0.631	-0.640	-0.648	-0.658	-0.665	-0.672	-0.680	-0.686	-0.694	-0.699	-0.705	-0.710	-0.715	-0.719	-0.722	-0.726	-0.730	-0.732	-0.734	-0.735	-0.735	-0.735	-0.736	-0.735	-0.734	-0.730	-0.729	-0.725	-0.721	-0.716	-0.712	-0.708	-0.700	-0.694	-0.686	-0.679	-0.671	-0.661	-0.652	-0.642	-0.632	-0.621	-0.610	-0.599	-0.586	-0.574	-0.561	-0.546	-0.532	-0.519	-0.504	-0.490	-0.474	-0.459	-0.442	-0.428	-0.411	-0.395	-0.378	-0.361	-0.345	-0.328	-0.311	-0.294	-0.276	-0.259	-0.241	-0.225	-0.208	-0.189	-0.171	-0.154	-0.136	-0.120	-0.104	-0.086	-0.069	-0.052	-0.035	-0.019	-0.002	0.014	0.029	0.045	0.059	0.074	0.089	0.102	0.118	0.130	0.144	0.158	0.169	0.180	0.192	0.204	0.214	0.224	0.234	0.244	0.251	0.260	0.268	0.275	0.281	0.286	0.292	0.296	0.300	0.304	0.306	0.309	0.310	0.312	0.312	0.312	0.312	0.310	0.309	0.306	0.304	0.300	0.296	0.292	0.289	0.284	0.278	0.271	0.266	0.259	0.251	0.244	0.235	0.226	0.216	0.209	0.199	0.188	0.178	0.165	0.155	0.142	0.131	0.119	0.105	0.091	0.079	0.065	0.051	0.036	0.021	0.008	-0.008	-0.022	-0.039	-0.055	-0.071	-0.088	-0.105	-0.122	-0.139	-0.158	-0.175	-0.194	-0.211	-0.230	-0.250	-0.269	-0.289	-0.308	-0.328	-0.348	-0.368	-0.389	-0.409	-0.428	-0.449	-0.469	-0.490	-0.510	-0.531	-0.551	-0.571	-0.591	-0.612	-0.631	-0.652	-0.671	-0.690	-0.709	-0.729	-0.746	-0.765	-0.784	-0.801	-0.818	-0.835	-0.851	-0.868	-0.884	-0.898	-0.914	-0.928	-0.941	-0.955	-0.968	-0.980	-0.992	-1.005	-1.016	-1.026	-1.038	-1.048	-1.059	-1.068	-1.076	-1.085	-1.092	-1.102	-1.110	-1.116	-1.124	-1.131	-1.138	-1.145	-1.150	-1.158	-1.164	-1.170	-1.175	-1.181	-1.189	-1.195	-1.201	-1.208	-1.214	-1.221	-1.228	-1.234	-1.241	-1.248	-1.256	-1.264	-1.271	-1.279	-1.286	-1.295	-1.304	-1.312	-1.321	-1.331	-1.340	-1.350	-1.360	-1.370	-1.379	-1.389	-1.399	-1.410	-1.420	-1.430	-1.440	-1.450	-1.460	-1.469	-1.480	-1.490	-1.499	-1.508	-1.516	-1.525	-1.534	-1.541	-1.550	-1.558	-1.565	-1.570	-1.576	-1.582	-1.586	-1.591	-1.595	-1.598	-1.601	-1.602	-1.605	-1.606	-1.608	-1.606	-1.606	-1.606	-1.605	-1.604	-1.601	-1.600	-1.598	-1.594	-1.590	-1.586	-1.584	-1.579	-1.576	-1.571	-1.566	-1.562	-1.559	-1.554	-1.550	-1.546	-1.542	-1.540	-1.538	-1.535	-1.532	-1.530	-1.529	-1.528	-1.528	-1.528	-1.528	-1.530	-1.531	-1.535	-1.538	-1.541	-1.546	-1.552	-1.558	-1.565	-1.572	-1.581	-1.590	-1.599	-1.609	-1.620	-1.631	-1.645	-1.656	-1.669	-1.682	-1.695	-1.710	-1.724	-1.739	-1.752	-1.766	-1.781	-1.796	-1.810	-1.825	-1.839	-1.852	-1.865	-1.879	-1.891	-1.904	-1.915	-1.926	-1.936	-1.946	-1.955	-1.964	-1.972	-1.979	-1.985	-1.990	-1.995	-1.999	-2.001	-2.004	-2.005	-2.005	-2.004	-2.002	-2.000	-1.996	-1.992	-1.988	-1.981	-1.974	-1.966	-1.959	-1.950	-1.940	-1.930	-1.919	-1.908	-1.895	-1.882	-1.870	-1.856	-1.842	-1.829	-1.812	-1.799	-1.782	-1.766	-1.751	-1.735	-1.718	-1.701	-1.685	-1.668	-1.651	-1.635	-1.618	-1.601	-1.584	-1.568	-1.551	-1.535	-1.519	-1.502	-1.486	-1.471	-1.456	-1.441	-1.426	-1.411	-1.398	-1.382	-1.369	-1.356	-1.344	-1.331	-1.319	-1.308	-1.298	-1.286	-1.275	-1.266	-1.258	-1.248	-1.240	-1.232	-1.225	-1.218	-1.212	-1.206	-1.201	-1.196	-1.191	-1.188	-1.184	-1.180	-1.178	-1.175	-1.171	-1.170	-1.168	-1.166	-1.166	-1.165	-1.164	-1.164	-1.161	-1.162	-1.161	-1.160	-1.159	-1.158	-1.158	-1.155	-1.154	-1.152	-1.150	-1.146	-1.144	-1.141	-1.138	-1.132	-1.129	-1.122	-1.116	-1.110	-1.102	-1.096	-1.088	-1.080	-1.070	-1.059	-1.049	-1.039	-1.026	-1.014	-1.001	-0.988	-0.974	-0.960	-0.944	-0.929	-0.914	-0.898	-0.881	-0.865	-0.848	-0.831	-0.814	-0.796	-0.779	-0.762	-0.745	-0.729	-0.711	-0.695	-0.678	-0.661	-0.646	-0.630	-0.614	-0.600	-0.585	-0.571	-0.558	-0.545	-0.532	-0.520	-0.510	-0.500	-0.490	-0.480	-0.472	-0.464	-0.456	-0.450	-0.444	-0.439	-0.434	-0.430	-0.425	-0.422	-0.420	-0.416	-0.415	-0.414	-0.411	-0.409	-0.409	-0.409	-0.406	-0.406	-0.406	-0.405	-0.404	-0.402	-0.400	-0.400	-0.398	-0.396	-0.392	-0.390	-0.388	-0.382	-0.379	-0.374	-0.366	-0.360	-0.354	-0.348	-0.338	-0.330	-0.320	-0.310	-0.299	-0.288	-0.275	-0.262	-0.249	-0.235	-0.221	-0.205	-0.190	-0.174	-0.156	-0.140	-0.121	-0.104	-0.085	-0.066	-0.048	-0.028	-0.010	0.010	0.030	0.049	0.068	0.089	0.106	0.125	0.145	0.162	0.180	0.198	0.215	0.232	0.249	0.265	0.280	0.296	0.310	0.322	0.336	0.348	0.360	0.370	0.380	0.390	0.400	0.408	0.415	0.421	0.428	0.432	0.438	0.441	0.445	0.449	0.451	0.452	0.454	0.454	0.455	0.454	0.454	0.452	0.451	0.450	0.446	0.445	0.442	0.440	0.438	0.434	0.431	0.428	0.424	0.421	0.418	0.415	0.411	0.408	0.404	0.401	0.399	0.395	0.392	0.389	0.386	0.382	0.380	0.376	0.374	0.370	0.368	0.364	0.360	0.356	0.352	0.349	0.345	0.341	0.336	0.332	0.328	0.322	0.316	0.310	0.305	0.299	0.291	0.285	0.278	0.270	0.261	0.254	0.245	0.235	0.226	0.216	0.206	0.196	0.185	0.175	0.162	0.151	0.140	0.128	0.116	0.104	0.091	0.080	0.068	0.055	0.044	0.031	0.019	0.008	-0.004	-0.014	-0.025	-0.036	-0.046	-0.056	-0.065	-0.074	-0.081	-0.090	-0.098	-0.104	-0.110	-0.116	-0.120	-0.125	-0.128	-0.131	-0.134	-0.135	-0.136	-0.136	-0.135	-0.134	-0.131	-0.130	-0.128	-0.124	-0.119	-0.114	-0.109	-0.102	-0.096	-0.089	-0.081	-0.074	-0.065	-0.056	-0.048	-0.038	-0.028	-0.018	-0.008	0.004	0.015	0.026	0.038	0.049	0.059	0.071	0.084	0.095	0.105	0.118	0.129	0.140	0.152	0.164	0.175	0.186	0.195	0.206	0.216	0.226	0.236	0.246	0.255	0.264	0.272	0.281	0.290	0.298	0.306	0.312	0.321	0.328	0.334	0.340	0.346	0.351	0.355	0.361	0.366	0.370	0.375	0.379	0.382	0.385	0.389	0.391	0.394	0.398	0.399	0.400	0.402	0.404	0.405	0.408	0.408	0.408	0.409	0.409	0.409	0.410	0.409	0.409	0.408	0.408	0.405	0.405	0.402	0.400	0.399	0.396	0.394	0.391	0.388	0.384	0.379	0.375	0.371	0.366	0.361	0.355	0.350	0.342	0.336	0.330	0.322	0.314	0.305	0.298	0.288	0.278	0.269	0.258	0.246	0.235	0.224	0.211	0.199	0.185	0.172	0.160	0.145	0.131	0.116	0.101	0.086	0.070	0.055	0.039	0.022	0.006	-0.011	-0.028	-0.045	-0.060	-0.078	-0.094	-0.111	-0.128	-0.144	-0.160	-0.176	-0.192	-0.208	-0.224	-0.239	-0.255	-0.269	-0.284	-0.298	-0.310	-0.324	-0.338	-0.349	-0.361	-0.371	-0.384	-0.394	-0.404	-0.414	-0.424	-0.431	-0.440	-0.446	-0.454	-0.459	-0.465	-0.470	-0.475	-0.479	-0.484	-0.486	-0.489	-0.491	-0.494	-0.495	-0.495	-0.496	-0.496	-0.498	-0.496	-0.495	-0.494	-0.492	-0.490	-0.488	-0.485	-0.482	-0.480	-0.476	-0.474	-0.470	-0.466	-0.462	-0.459	-0.456	-0.451	-0.448	-0.444	-0.440	-0.436	-0.432	-0.430	-0.426	-0.422	-0.420	-0.416	-0.414	-0.411	-0.409	-0.406	-0.405	-0.402	-0.401	-0.401	100.000	5.000	2.000	1.000	2.000	0.000	0.000	0.000	0.000	0.000	0.000	0.000	0.000	0.000	0.000	0.000	0.000	0.000	0.909	0.886	0.865	0.844	0.822	0.801	0.781	0.761	0.741	0.721	0.704	0.684	0.665	0.648	0.630	0.614	0.595	0.579	0.561	0.546	0.530	0.515	0.499	0.484	0.469	0.454	0.439	0.422	0.409	0.394	0.380	0.365	0.349	0.334	0.319	0.304	0.288	0.272	0.255	0.240	0.221	0.205	0.188	0.170	0.152	0.134	0.114	0.095	0.075	0.055	0.034	0.012	-0.009	-0.030	-0.052	-0.074	-0.096	-0.120	-0.142	-0.168	-0.191	-0.214	-0.239	-0.262	-0.286	-0.311	-0.335	-0.359	-0.382	-0.408	-0.431	-0.455	-0.478	-0.502	-0.525	-0.548	-0.570	-0.591	-0.614	-0.634	-0.654	-0.675	-0.695	-0.712	-0.731	-0.750	-0.768	-0.785	-0.801	-0.816	-0.831	-0.845	-0.860	-0.874	-0.886	-0.899	-0.911	-0.922	-0.934	-0.945	-0.955	-0.965	-0.975	-0.984	-0.992	-1.001	-1.010	-1.019	-1.028	-1.036	-1.045	-1.052	-1.061	-1.070	-1.079	-1.088	-1.098	-1.106	-1.116	-1.126	-1.138	-1.149	-1.160	-1.171	-1.184	-1.196	-1.210	-1.224	-1.239	-1.252	-1.269	-1.285	-1.302	-1.320	-1.338	-1.356	-1.376	-1.396	-1.418	-1.439	-1.461	-1.484	-1.508	-1.531	-1.556	-1.581	-1.606	-1.632	-1.658	-1.685	-1.712	-1.740	-1.768	-1.795	-1.822	-1.852	-1.880	-1.909	-1.938	-1.966	-1.994	-2.022	-2.052	-2.080	-2.108	-2.135	-2.164	-2.190	-2.218	-2.244	-2.270	-2.296	-2.321	-2.346	-2.370	-2.394	-2.418	-2.440	-2.461	-2.482	-2.502	-2.522	-2.541	-2.559	-2.578	-2.594	-2.610	-2.625	-2.639	-2.654	-2.666	-2.678	-2.689	-2.700	-2.709	-2.719	-2.726	-2.734	-2.740	-2.745	-2.750	-2.754	-2.758	-2.760	-2.761	-2.762	-2.762	-2.762	-2.761	-2.759	-2.755	-2.752	-2.749	-2.744	-2.738	-2.731	-2.725	-2.718	-2.709	-2.700	-2.691	-2.681	-2.670	-2.659	-2.648	-2.636	-2.624	-2.610	-2.598	-2.582	-2.568	-2.554	-2.538	-2.522	-2.508	-2.491	-2.475	-2.458	-2.441	-2.425	-2.408	-2.391	-2.374	-2.358	-2.339	-2.322	-2.305	-2.289	-2.271	-2.256	-2.239	-2.224	-2.206	-2.191	-2.176	-2.161	-2.146	-2.132	-2.118	-2.104	-2.090	-2.078	-2.065	-2.054	-2.040	-2.029	-2.018	-2.006	-1.995	-1.985	-1.975	-1.964	-1.954	-1.945	-1.935	-1.925	-1.915	-1.905	-1.896	-1.885	-1.875	-1.865	-1.855	-1.844	-1.831	-1.820	-1.808	-1.794	-1.780	-1.766	-1.750	-1.735	-1.719	-1.702	-1.682	-1.665	-1.645	-1.625	-1.604	-1.580	-1.558	-1.532	-1.508	-1.481	-1.455	-1.426	-1.398	-1.366	-1.336	-1.305	-1.272	-1.239	-1.205	-1.170	-1.134	-1.098	-1.061	-1.024	-0.986	-0.948	-0.909	-0.870	-0.831	-0.792	-0.752	-0.712	-0.672	-0.634	-0.594	-0.554	-0.515	-0.476	-0.438	-0.398	-0.360	-0.321	-0.285	-0.246	-0.210	-0.175	-0.139	-0.102	-0.069	-0.035	-0.001	0.031	0.064	0.094	0.126	0.156	0.185	0.214	0.242	0.270	0.296	0.324	0.349	0.374	0.399	0.424	0.446	0.471	0.494	0.515	0.538	0.558	0.579	0.599	0.619	0.638	0.658	0.675	0.694	0.711	0.729	0.746	0.764	0.780	0.796	0.812	0.829	0.845	0.859	0.874	0.889	0.904	0.919	0.934	0.949	0.962	0.976	0.991	1.005	1.019	1.032	1.046	1.059	1.072	1.085	1.100	1.112	1.125	1.140	1.152	1.165	1.178	1.191	1.205	1.216	1.230	1.242	1.254	1.266	1.279	1.291	1.304	1.315	1.328	1.339	1.351	1.362	1.374	1.385	1.395	1.405	1.416	1.426	1.435	1.444	1.452	1.461	1.469	1.476	1.484	1.491	1.496	1.502	1.509	1.514	1.519	1.524	1.528	1.531	1.534	1.536	1.539	1.540	1.542	1.544	1.545	1.545	1.545	1.545	1.545	1.545	1.544	1.542	1.542	1.541	1.539	1.539	1.538	1.535	1.535	1.534	1.534	1.531	1.531	1.531	1.530	1.530	1.531	1.532	1.532	1.532	1.535	1.536	1.538	1.539	1.541	1.544	1.546	1.549	1.552	1.555	1.558	1.561	1.565	1.568	1.571	1.575	1.578	1.580	1.582	1.585	1.586	1.589	1.590	1.589	1.590	1.589	1.586	1.584	1.581	1.576	1.571	1.566	1.560	1.552	1.544	1.534	1.522	1.511	1.499	1.485	1.470	1.452	1.436	1.418	1.398	1.378	1.355	1.332	1.310	1.284	1.260	1.232	1.205	1.178	1.148	1.118	1.088	1.055	1.024	0.990	0.958	0.925	0.891	0.856	0.822	0.788	0.754	0.718	0.682	0.648	0.614	0.579	0.544	0.509	0.476	0.442	0.409	0.376	0.342	0.311	0.278	0.248	0.218	0.186	0.156	0.128	0.098	0.070	0.042	0.015	-0.010	-0.035	-0.060	-0.082	-0.106	-0.129	-0.150	-0.171	-0.191	-0.211	-0.230	-0.248	-0.265	-0.282	-0.298	-0.312	-0.326	-0.340	-0.352	-0.365	-0.378	-0.388	-0.398	-0.406	-0.414	-0.422	-0.429	-0.436	-0.441	-0.445	-0.450	-0.454	-0.456	-0.459	-0.459	-0.461	-0.461	-0.460	-0.460	-0.459	-0.456	-0.454	-0.450	-0.446	-0.442	-0.436	-0.432	-0.426	-0.420	-0.414	-0.408	-0.400	-0.392	-0.386	-0.379	-0.371	-0.364	-0.355	-0.348	-0.340	-0.332	-0.326	-0.319	-0.311	-0.305	-0.299	-0.292	-0.286	-0.281	-0.276	-0.274	-0.270	-0.266	-0.264	-0.261	-0.260	-0.260	-0.259	-0.260	-0.261	-0.262	-0.266	-0.269	-0.274	-0.279	-0.285	-0.291	-0.299	-0.306	-0.316	-0.325	-0.335	-0.346	-0.358	-0.369	-0.381	-0.395	-0.410	-0.424	-0.439	-0.454	-0.470	-0.485	-0.501	-0.520	-0.536	-0.554	-0.571	-0.589	-0.606	-0.624	-0.641	-0.659	-0.676	-0.694	-0.711	-0.729	-0.745	-0.762	-0.779	-0.795	-0.810	-0.826	-0.842	-0.858	-0.871	-0.885	-0.899	-0.912	-0.925	-0.938	-0.949	-0.960	-0.971	-0.981	-0.991	-1.000	-1.009	-1.016	-1.024	-1.031	-1.038	-1.044	-1.050	-1.055	-1.060	-1.064	-1.068	-1.070	-1.072	-1.075	-1.076	-1.078	-1.078	-1.078	-1.078	-1.076	-1.076	-1.074	-1.072	-1.069	-1.066	-1.064	-1.059	-1.054	-1.050	-1.045	-1.039	-1.032	-1.028	-1.021	-1.012	-1.005	-0.998	-0.990	-0.981	-0.974	-0.964	-0.954	-0.945	-0.934	-0.925	-0.915	-0.904	-0.894	-0.882	-0.870	-0.860	-0.849	-0.838	-0.825	-0.814	-0.802	-0.790	-0.779	-0.766	-0.755	-0.742	-0.730	-0.718	-0.706	-0.694	-0.681	-0.670	-0.659	-0.648	-0.635	-0.624	-0.611	-0.600	-0.589	-0.578	-0.566	-0.555	-0.544	-0.532	-0.522	-0.510	-0.500	-0.488	-0.478	-0.468	-0.456	-0.445	-0.435	-0.424	-0.412	-0.402	-0.391	-0.381	-0.370	-0.359	-0.348	-0.336	-0.326	-0.315	-0.305	-0.294	-0.282	-0.271	-0.261	-0.249	-0.238	-0.228	-0.215	-0.204	-0.192	-0.181	-0.170	-0.159	-0.148	-0.136	-0.126	-0.115	-0.104	-0.092	-0.081	-0.071	-0.060	-0.050	-0.040	-0.029	-0.020	-0.009	0.001	0.011	0.020	0.030	0.039	0.049	0.059	0.066	0.076	0.085	0.094	0.102	0.110	0.119	0.128	0.136	0.144	0.152	0.160	0.168	0.178	0.185	0.192	0.201	0.208	0.216	0.224	0.232	0.241	0.249	0.258	0.266	0.275	0.284	0.291	0.301	0.310	0.320	0.328	0.338	0.348	0.356	0.366	0.376	0.386	0.395	0.405	0.415	0.425	0.435	0.445	0.455	0.465	0.475	0.485	0.494	0.505	0.514	0.524	0.532	0.542	0.551	0.561	0.570	0.578	0.586	0.595	0.602	0.609	0.618	0.624	0.630	0.638	0.642	0.649	0.654	0.659	0.662	0.668	0.671	0.675	0.678	0.680	0.682	0.684	0.686	0.686	0.688	0.689	0.689	0.688	0.686	0.686	0.685	0.682	0.681	0.679	0.676	0.674	0.670	0.668	0.662	0.660	0.655	0.651	0.646	0.641	0.636	0.632	0.626	0.621	0.618	0.611	0.606	0.601	0.596	0.590	0.585	0.579	0.574	0.568	0.562	0.556	0.551	0.546	0.541	0.536	0.531	0.528	0.524	0.519	0.516	0.511	0.509	0.505	0.502	0.500	0.498	0.495	0.494	0.492	0.491	0.491	0.490	0.491	0.491	0.491	0.491	0.492	0.496	0.498	0.499	0.502	0.506	0.509	0.512	0.516	0.520	0.526	0.530	0.536	0.541	0.546	0.552	0.559	0.566	0.572	0.579	0.586	0.592	0.600	0.608	0.615	0.622	0.630	0.636	0.645	0.652	0.660	0.668	0.675	0.681	0.689	0.694	0.701	0.708	0.714	0.719	0.724	0.729	0.732	0.736	0.741	0.745	0.748	0.749	0.751	0.752	0.752	0.752	0.752	0.751	0.750	0.749	0.746	0.742	0.738	0.734	0.729	0.722	0.716	0.710	0.701	0.695	0.685	0.676	0.666	0.656	0.646	0.634	0.622	0.610	0.599	0.584	0.570	0.556	0.542	0.529	0.512	0.496	0.481	0.465	0.449	0.432	0.416	0.399	0.382	0.365	0.348	0.330	0.311	0.294	0.276	0.259	0.240	0.222	0.202	0.185	0.168	0.149	0.131	0.112	0.094	0.075	0.058	0.039	0.021	0.002	-0.015	-0.032	-0.050	-0.068	-0.085	-0.102	-0.119	-0.135	-0.152	-0.170	-0.185	-0.201	-0.219	-0.234	-0.249	-0.265	-0.280	-0.295	-0.310	-0.324	-0.339	-0.352	-0.366	-0.380	-0.392	-0.405	-0.418	-0.429	-0.440	-0.452	-0.462	-0.472	-0.484	-0.492	-0.501	-0.511	-0.520	-0.526	-0.535	-0.542	-0.549	-0.554	-0.560	-0.565	-0.570	-0.574	-0.578	-0.580	-0.584	-0.586	-0.589	-0.589	-0.591	-0.591	-0.591	-0.591	-0.590	-0.590	-0.589	-0.588	-0.585	-0.582	-0.579	-0.576	-0.572	-0.568	-0.564	-0.560	-0.555	-0.549	-0.545	-0.539	-0.532	-0.526	-0.520	-0.514	-0.507	-0.500	-0.494	-0.486	-0.479	-0.471	-0.464	-0.455	-0.446	-0.439	-0.430	-0.421	-0.412	-0.404	-0.396	-0.386	-0.378	-0.368	-0.359	-0.349	-0.340	-0.330	-0.321	-0.312	-0.301	-0.292	-0.282	-0.272	-0.264	-0.252	-0.242	-0.232	-0.222	-0.214	-0.204	-0.194	-0.184	-0.175	-0.164	-0.154	-0.145	-0.134	-0.125	-0.115	-0.105	-0.095	-0.086	-0.075	-0.066	-0.056	-0.048	-0.039	-0.029	-0.021	-0.012	-0.004	0.005	0.012	0.021	0.028	0.035	0.042	0.050	0.056	0.061	0.068	0.074	0.079	0.085	0.090	0.092	0.098	0.100	0.105	0.108	0.109	0.111	0.114	0.115	0.116	0.116	0.116	0.116	0.115	0.114	0.111	0.110	0.108	0.105	0.100	0.098	0.092	0.089	0.084	0.079	0.072	0.068	0.060	0.054	0.046	0.039	0.030	0.022	0.014	0.005	-0.005	-0.015	-0.024	-0.034	-0.044	-0.055	-0.066	-0.076	-0.089	-0.100	-0.111	-0.124	-0.135	-0.148	-0.159	-0.172	-0.185	-0.198	-0.210	-0.222	-0.236	-0.250	-0.262	-0.276	-0.291	-0.304	-0.318	-0.331	-0.345	-0.359	-0.372	-0.386	-0.400	-0.414	-0.428	-0.442	-0.455	-0.470	-0.484	-0.498	-0.511	-0.526	-0.540	-0.552	-0.566	-0.580	-0.594	-0.608	-0.620	-0.632	-0.645	-0.659	-0.671	-0.684	-0.695	-0.708	-0.719	-0.729	-0.741	-0.751	-0.762	-0.772	-0.782	-0.791	-0.800	-0.809	-0.818	-0.825	-0.832	-0.840	-0.848	-0.854	-0.861	-0.866	-0.872	-0.878	-0.882	-0.889	-0.892	-0.896	-0.901	-0.904	-0.909	-0.911	-0.914	-0.916	-0.920	-0.922	-0.925	-0.928	-0.930	-0.931	-0.934	-0.936	-0.938	-0.940	-0.942	-0.945	-0.949	-0.951	-0.955	-0.958	-0.961	-0.965	-0.970	-0.974	-0.978	-0.984	-0.989	-0.995	-1.000	-1.006	-1.012	-1.020	-1.026	-1.034	-1.042	-1.049	-1.058	-1.065	-1.075	-1.084	-1.091	-1.101	-1.111	-1.120	-1.130	-1.139	-1.149	-1.159	-1.169	-1.178	-1.188	-1.196	-1.205	-1.214	-1.222	-1.231	-1.239	-1.246	-1.254	-1.260	-1.268	-1.274	-1.279	-1.284	-1.289	-1.292	-1.296	-1.300	-1.304	-1.306	-1.308	-1.309	-1.310	-1.311	-1.311	-1.311	-1.311	-1.310	-1.309	-1.306	-1.305	-1.302	-1.300	-1.298	-1.294	-1.291	-1.289	-1.285	-1.282	-1.280	-1.276	-1.274	-1.271	-1.268	-1.266	-1.262	-1.261	-1.259	-1.258	-1.258	-1.258	-1.258	-1.256	-1.258	-1.259	-1.259	-1.261	-1.264	-1.266	-1.270	-1.274	-1.279	-1.284	-1.289	-1.295	-1.300	-1.308	-1.314	-1.321	-1.330	-1.338	-1.348	-1.356	-1.366	-1.375	-1.385	-1.395	-1.405	-1.414	-1.424	-1.435	-1.445	-1.455	-1.465	-1.475	-1.484	-1.492	-1.502	-1.510	-1.520	-1.528	-1.534	-1.541	-1.549	-1.554	-1.560	-1.564	-1.569	-1.572	-1.576	-1.580	-1.581	-1.582	-1.582	-1.584	-1.582	-1.580	-1.578	-1.575	-1.571	-1.565	-1.561	-1.555	-1.548	-1.540	-1.531	-1.524	-1.514	-1.504	-1.494	-1.481	-1.470	-1.458	-1.445	-1.431	-1.418	-1.402	-1.389	-1.374	-1.359	-1.344	-1.328	-1.311	-1.295	-1.280	-1.262	-1.246	-1.230	-1.214	-1.198	-1.181	-1.165	-1.149	-1.132	-1.116	-1.102	-1.086	-1.071	-1.056	-1.042	-1.029	-1.014	-1.000	-0.988	-0.974	-0.961	-0.950	-0.939	-0.926	-0.916	-0.905	-0.895	-0.885	-0.875	-0.865	-0.858	-0.848	-0.839	-0.831	-0.824	-0.816	-0.809	-0.801	-0.795	-0.789	-0.782	-0.775	-0.769	-0.764	-0.758	-0.751	-0.745	-0.740	-0.732	-0.729	-0.722	-0.715	-0.710	-0.704	-0.698	-0.691	-0.685	-0.679	-0.672	-0.664	-0.659	-0.651	-0.642	-0.634	-0.628	-0.619	-0.610	-0.602	-0.594	-0.586	-0.576	-0.566	-0.558	-0.549	-0.539	-0.528	-0.518	-0.506	-0.496	-0.485	-0.474	-0.462	-0.450	-0.440	-0.428	-0.415	-0.402	-0.391	-0.379	-0.366	-0.355	-0.342	-0.331	-0.319	-0.306	-0.295	-0.282	-0.270	-0.259	-0.248	-0.236	-0.225	-0.214	-0.204	-0.192	-0.182	-0.171	-0.161	-0.152	-0.144	-0.134	-0.125	-0.116	-0.108	-0.100	-0.091	-0.082	-0.076	-0.069	-0.062	-0.055	-0.049	-0.042	-0.038	-0.031	-0.025	-0.020	-0.014	-0.009	-0.002	0.001	0.008	0.012	0.018	0.024	0.028	0.034	0.039	0.045	0.051	0.058	0.064	0.069	0.076	0.084	0.090	0.098	0.105	0.114	0.121	0.131	0.141	0.150	0.160	0.170	0.181	0.192	0.204	0.215	0.228	0.240	0.252	0.265	0.278	0.291	0.305	0.320	0.334	0.349	0.362	0.376	0.392	0.406	0.421	0.435	0.450	0.464	0.479	0.492	0.507	0.520	0.534	0.546	0.560	0.572	0.585	0.596	0.608	0.619	0.629	0.639	0.649	0.658	0.666	0.674	0.681	0.689	0.695	0.701	0.706	0.710	0.715	0.719	0.722	0.725	0.726	0.729	0.730	0.731	0.731	0.732	0.731	0.731	0.730	0.729	0.728	0.728	0.725	0.722	0.721	0.719	0.718	0.715	0.712	0.710	0.706	0.704	0.702	0.700	0.698	0.695	0.694	0.691	0.690	0.688	0.686	0.685	0.682	0.681	0.680	0.680	0.679	0.678	0.678	0.676	0.675	0.675	0.675	0.674	0.672	0.671	0.671	0.671	0.669	0.669	0.666	0.665	0.662	0.661	0.659	0.658	0.654	0.651	0.648	0.644	0.639	0.635	0.631	0.625	0.620	0.615	0.610	0.602	0.596	0.589	0.581	0.572	0.566	0.558	0.549	0.540	0.530	0.520	0.511	0.502	0.491	0.482	0.472	0.462	0.454	0.444	0.432	0.422	0.414	0.405	0.396	0.386	0.378	0.370	0.361	0.354	0.348	0.340	0.334	0.328	0.322	0.318	0.312	0.309	0.305	0.302	0.300	0.299	0.298	0.298	0.296	0.296	0.298	0.299	0.301	0.302	0.305	0.309	0.312	0.315	0.320	0.324	0.329	0.334	0.340	0.345	0.351	0.356	0.362	0.368	0.374	0.380	0.386	0.391	0.399	0.404	0.410	0.415	0.422	0.428	0.432	0.438	0.442	0.448	0.452	0.456	0.460	0.464	0.468	0.471	0.475	0.479	0.481	0.484	0.489	0.491	0.494	0.496	0.499	0.500	0.502	0.505	0.506	0.507	0.510	0.512	0.514	0.515	0.519	0.520	0.522	0.524	0.526	0.528	0.529	0.530	0.532	0.534	0.536	0.539	0.540	0.542	0.542	0.545	0.548	0.548	0.549	0.550	0.551	0.552	0.552	0.554	0.555	0.555	0.555	0.554	0.554	0.552	0.551	0.551	0.550	0.548	0.545	0.542	0.540	0.536	0.532	0.529	0.524	0.519	0.515	0.509	0.502	0.496	0.491	0.485	0.478	0.470	0.462	0.455	0.448	0.440	0.430	0.421	0.412	0.404	0.395	0.385	0.376	0.366	0.356	0.346	0.335	0.325	0.314	0.302	0.291	0.281	0.270	0.260	0.248	0.235	0.225	0.212	0.201	0.190	0.178	0.165	0.152	0.140	0.126	0.115	0.101	0.089	0.075	0.062	0.049	0.035	0.021	0.008	-0.006	-0.020	-0.034	-0.049	-0.062	-0.078	-0.092	-0.108	-0.122	-0.138	-0.151	-0.168	-0.181	-0.196	-0.211	-0.225	-0.239	-0.254	-0.269	-0.282	-0.296	-0.310	-0.322	-0.335	-0.348	-0.361	-0.372	-0.384	-0.394	-0.405	-0.415	-0.425	-0.432	-0.442	-0.449	-0.458	-0.462	-0.470	-0.476	-0.481	-0.484	-0.489	-0.491	-0.494	-0.495	-0.496	-0.496	-0.496	-0.496	-0.494	-0.491	-0.489	-0.486	-0.482	-0.479	-0.474	-0.470	-0.464	-0.459	-0.452	-0.446	-0.440	-0.434	-0.426	-0.419	-0.412	-0.405	-0.398	-0.389	-0.381	-0.375	-0.366	-0.360	-0.352	-0.346	-0.339	-0.332	-0.326	-0.320	-0.314	-0.310	-0.304	-0.299	-0.294	-0.290	-0.286	-0.284	-0.281	-0.279	-0.276	-0.275	-0.274	-0.272	-0.272	-0.274	-0.274	-0.275	-0.276	-0.278	-0.280	-0.282	-0.284	-0.288	-0.290	-0.294	-0.296	-0.300	-0.304	-0.308	-0.312	-0.316	-0.320	-0.324	-0.328	-0.331	-0.334	-0.338	-0.340	-0.344	-0.346	-0.348	-0.350	-0.351	-0.352	-0.352	-0.352	-0.352	-0.351	-0.349	-0.346	-0.344	-0.340	-0.335	-0.331	-0.326	-0.320	-0.312	-0.305	-0.298	-0.288	-0.279	-0.269	-0.258	-0.246	-0.235	-0.222	-0.209	-0.196	-0.182	-0.168	-0.152	-0.138	-0.122	-0.106	-0.090	-0.072	-0.058	-0.040	-0.024	-0.006	0.010	0.028	0.045	0.061	0.079	0.096	0.112	0.129	0.144	0.160	0.176	0.194	0.209	0.222	0.238	0.252	0.268	0.281	0.296	0.309	0.322	0.335	0.350	0.362	0.374	0.386	0.399	0.410	0.421	0.432	0.445	0.456	0.468	0.479	0.491	0.504	0.515	0.528	0.539	0.550	0.562	0.575	0.589	0.601	0.616	0.630	0.644	0.659	0.672	0.689	0.704	0.720	0.736	0.754	0.771	0.789	0.806	0.825	0.841	0.861	0.880	0.898	0.918	0.938	0.956	0.975	0.995	1.012	1.032	1.051	1.071	1.089	1.108	1.126	1.145	1.162	1.180	1.196	1.214	1.229	1.245	1.260	1.274	1.288	1.300	1.312	1.322	1.334	1.345	1.352	1.361	1.369	1.374	1.380	1.385	1.389	1.392	1.394	1.396	1.396	1.396	1.396	1.395	1.392	1.390	1.388	1.382	1.378	1.374	1.368	1.361	1.355	1.348	1.340	1.332	1.324	1.316	1.308	1.299	1.291	1.282	1.274	1.265	1.255	1.246	1.239	1.230	1.221	1.214	1.208	1.199	1.192	1.186	1.180	1.174	1.168	1.164	1.159	1.156	1.151	1.149	1.148	1.145	1.144	1.142	1.144	1.145	1.146	1.148	1.150	1.152	1.158	1.161	1.166	1.171	1.178	1.184	1.190	1.198	1.205	1.214	1.222	1.232	1.242	1.252	1.262	1.275	1.286	1.299	1.310	1.322	1.335	1.348	1.360	1.374	1.388	1.400	1.414	1.426	1.441	1.452	1.466	1.480	1.494	1.506	1.520	1.531	1.545	1.556	1.569	1.580	1.592	1.602	1.612	1.624	1.634	1.642	1.652	1.661	1.669	1.676	1.684	1.691	1.698	1.702	1.709	1.715	1.719	1.722	1.725	1.730	1.732	1.734	1.735	1.736	1.738	1.738	1.738	1.736	1.735	1.732	1.730	1.729	1.725	1.722	1.719	1.715	1.711	1.708	1.702	1.699	1.694	1.690	1.684	1.679	1.674	1.670	1.665	1.659	1.655	1.650	1.646	1.641	1.638	1.635	1.632	1.629	1.626	1.625	1.622	1.621	1.621	1.620	1.620	1.621	1.624	1.626	1.629	1.631	1.636	1.640	1.646	1.652	1.659	1.668	1.676	1.684	1.694	1.705	1.716	1.728	1.741	1.754	1.768	1.781	1.796	1.812	1.826	1.844	1.860	1.878	1.895	1.914	1.931	1.950	1.970	1.989	2.009	2.027	2.047	2.068	2.088	2.106	2.126	2.145	2.165	2.185	2.204	2.224	2.242	2.261	2.278	2.296	2.314	2.331	2.348	2.364	2.380	2.394	2.409	2.422	2.436	2.449	2.460	2.472	2.484	2.494	2.505	2.514	2.522	2.531	2.538	2.545	2.551	2.556	2.560	2.565	2.569	2.571	2.574	2.576	2.576	2.576	2.576	2.576	2.575	2.574	2.571	2.570	2.565	2.562	2.559	2.554	2.549	2.544	2.539	2.532	2.525	2.520	2.512	2.504	2.496	2.488	2.480	2.470	2.461	2.452	2.441	2.432	2.422	2.411	2.401	2.390	2.379	2.366	2.355	2.342	2.331	2.318	2.305	2.291	2.278	2.265	2.250	2.236	2.221	2.206	2.191	2.174	2.158	2.141	2.124	2.106	2.089	2.070	2.050	2.031	2.011	1.990	1.970	1.948	1.926	1.904	1.880	1.856	1.831	1.806	1.780	1.754	1.726	1.699	1.670	1.640	1.611	1.580	1.549	1.518	1.484	1.451	1.416	1.382	1.346	1.310	1.272	1.236	1.198	1.159	1.120	1.079	1.039	0.996	0.955	0.911	0.869	0.824	0.780	0.734	0.689	0.642	0.596	0.549	0.501	0.452	0.404	0.355	0.305	0.255	0.205	0.152	0.102	0.050	-0.002	-0.055	-0.109	-0.161	-0.216	-0.270	-0.324	-0.380	-0.435	-0.490	-0.546	-0.601	-0.659	-0.716	-0.774	-0.831	-0.890	-0.949	-1.008	-1.066	-1.125	-1.184	-1.245	-1.305	-1.366	-1.426	-1.488	-1.548	-1.610	-1.671	-1.734	-1.794	-1.856	-1.919	-1.981	-2.044	-2.106	-2.170	-2.232	-2.295	-2.359	-2.422	-2.485	-2.549	-2.611	-2.674	-2.738	-2.801	-2.864	-2.928	-2.990	-3.052	-3.115	-3.178	-3.239	-3.302	-3.365	-3.426	-3.489	-3.549	-3.611	-3.672	-3.734	-3.795	-3.855	-3.915	-3.976	-4.036	-4.096	-4.155	-4.214	-4.274	-4.332	-4.390	-4.450	-4.506	-4.564	-4.621	-4.678	-4.734	-4.790	-4.845	-4.900	-4.955	-5.009	-5.061	-5.115	-5.168	-5.219	-5.270	-5.320	-5.369	-5.418	-5.466	-5.514	-5.560	-5.605	-5.650	-5.692	-5.735	-5.778	-5.819	-5.858	-5.898	-5.935	-5.971	-6.006	-6.041	-6.074	-6.106	-6.136	-6.166	-6.194	-6.222	-6.248	-6.271	-6.296	-6.318	-6.340	-6.360	-6.378	-6.395	-6.412	-6.428	-6.442	-6.455	-6.468	-6.480	-6.490	-6.499	-6.508	-6.516	-6.524	-6.530	-6.536	-6.541	-6.544	-6.548	-6.551	-6.554	-6.555	-6.558	-6.559	-6.559	-6.560	-6.559	-6.559	-6.558	-6.556	-6.554	-6.552	-6.550	-6.549	-6.546	-6.544	-6.540	-6.536	-6.532	-6.529	-6.524	-6.520	-6.515	-6.510	-6.504	-6.499	-6.492	-6.486	-6.479	-6.471	-6.462	-6.455	-6.446	-6.435	-6.425	-6.414	-6.402	-6.390	-6.378	-6.362	-6.348	-6.332	-6.316	-6.299	-6.280	-6.261	-6.241	-6.220	-6.199	-6.175	-6.150	-6.126	-6.100	-6.071	-6.044	-6.012	-5.982	-5.950	-5.918	-5.884	-5.848	-5.811	-5.774	-5.735	-5.695	-5.654	-5.611	-5.569	-5.525	-5.479	-5.432	-5.385	-5.336	-5.286	-5.236	-5.184	-5.131	-5.079	-5.024	-4.969	-4.914	-4.856	-4.800	-4.741	-4.682	-4.624	-4.562	-4.501	-4.440	-4.379	-4.318	-4.254	-4.191	-4.128	-4.064	-3.999	-3.934	-3.869	-3.804	-3.739	-3.674	-3.609	-3.542	-3.476	-3.411	-3.346	-3.280	-3.214	-3.149	-3.084	-3.018	-2.954	-2.889	-2.824	-2.760	-2.695	-2.632	-2.569	-2.505	-2.442	-2.380	-2.318	-2.255	-2.194	-2.134	-2.072	-2.013	-1.954	-1.894	-1.835	-1.776	-1.719	-1.662	-1.605	-1.548	-1.491	-1.436	-1.381	-1.328	-1.274	-1.220	-1.166	-1.114	-1.062	-1.010	-0.959	-0.909	-0.860	-0.810	-0.761	-0.712	-0.665	-0.619	-0.571	-0.526	-0.481	-0.436	-0.392	-0.349	-0.306	-0.264	-0.221	-0.181	-0.140	-0.101	-0.061	-0.022	0.015	0.054	0.089	0.125	0.161	0.196	0.230	0.264	0.298	0.330	0.362	0.394	0.425	0.455	0.485	0.514	0.542	0.571	0.599	0.625	0.650	0.676	0.701	0.725	0.750	0.774	0.796	0.819	0.840	0.862	0.882	0.904	0.922	0.941	0.960	0.979	0.996	1.012	1.029	1.046	1.061	1.076	1.091	1.105	1.119	1.131	1.144	1.156	1.168	1.179	1.189	1.199	1.209	1.218	1.226	1.235	1.242	1.249	1.255	1.262	1.269	1.274	1.280	1.284	1.290	1.294	1.298	1.302	1.306	1.309	1.312	1.316	1.319	1.324	1.326	1.330	1.331	1.335	1.339	1.340	1.344	1.346	1.351	1.354	1.356	1.361	1.364	1.369	1.372	1.376	1.381	1.386	1.390	1.396	1.401	1.405	1.412	1.418	1.422	1.429	1.436	1.441	1.448	1.454	1.460	1.468	1.474	1.481	1.488	1.495	1.501	1.508	1.515	1.521	1.529	1.535	1.542	1.549	1.555	1.561	1.568	1.572	1.580	1.585	1.591	1.596	1.601	1.606	1.612	1.616	1.621	1.626	1.631	1.635	1.640	1.644	1.648	1.651	1.655	1.660	1.664	1.666	1.670	1.674	1.676	1.680	1.684	1.686	1.690	1.692	1.696	1.699	1.701	1.702	1.705	1.709	1.709	1.711	1.714	1.715	1.714	1.715	1.715	1.715	1.715	1.714	1.714	1.711	1.710	1.706	1.704	1.700	1.696	1.691	1.686	1.681	1.674	1.668	1.660	1.651	1.644	1.634	1.624	1.612	1.601	1.590	1.576	1.562	1.549	1.535	1.519	1.504	1.488	1.471	1.454	1.436	1.418	1.400	1.381	1.361	1.342	1.322	1.302	1.281	1.261	1.241	1.221	1.201	1.179	1.160	1.138	1.118	1.098	1.078	1.058	1.038	1.019	1.000	0.980	0.962	0.944	0.925	0.908	0.891	0.874	0.858	0.841	0.826	0.809	0.794	0.780	0.765	0.750	0.736	0.722	0.708	0.695	0.680	0.668	0.655	0.641	0.628	0.615	0.602	0.589	0.575	0.562	0.550	0.535	0.520	0.506	0.492	0.478	0.462	0.448	0.432	0.415	0.398	0.381	0.364	0.346	0.328	0.309	0.289	0.269	0.249	0.229	0.208	0.186	0.164	0.142	0.119	0.095	0.072	0.049	0.025	0.001	-0.022	-0.046	-0.071	-0.096	-0.120	-0.145	-0.170	-0.194	-0.218	-0.242	-0.266	-0.290	-0.314	-0.338	-0.360	-0.382	-0.405	-0.428	-0.449	-0.470	-0.491	-0.511	-0.531	-0.550	-0.569	-0.588	-0.605	-0.621	-0.639	-0.655	-0.670	-0.686	-0.700	-0.715	-0.730	-0.742	-0.756	-0.769	-0.781	-0.794	-0.806	-0.818	-0.829	-0.841	-0.852	-0.864	-0.875	-0.886	-0.898	-0.909	-0.920	-0.930	-0.942	-0.952	-0.965	-0.978	-0.990	-1.002	-1.016	-1.030	-1.044	-1.058	-1.071	-1.086	-1.102	-1.118	-1.135	-1.151	-1.169	-1.188	-1.205	-1.225	-1.244	-1.265	-1.285	-1.306	-1.328	-1.350	-1.371	-1.395	-1.419	-1.442	-1.466	-1.491	-1.516	-1.542	-1.568	-1.594	-1.620	-1.645	-1.672	-1.699	-1.725	-1.752	-1.780	-1.808	-1.834	-1.859	-1.886	-1.914	-1.940	-1.966	-1.992	-2.019	-2.044	-2.070	-2.094	-2.118	-2.142	-2.166	-2.189	-2.212	-2.234	-2.256	-2.278	-2.298	-2.318	-2.338	-2.356	-2.375	-2.392	-2.409	-2.425	-2.441	-2.456	-2.470	-2.485	-2.498	-2.510	-2.521	-2.532	-2.544	-2.552	-2.561	-2.570	-2.578	-2.585	-2.592	-2.596	-2.602	-2.606	-2.610	-2.614	-2.618	-2.618	-2.620	-2.621	-2.620	-2.621	-2.620	-2.618	-2.616	-2.612	-2.610	-2.606	-2.601	-2.596	-2.592	-2.585	-2.579	-2.572	-2.566	-2.558	-2.549	-2.541	-2.531	-2.522	-2.512	-2.502	-2.492	-2.481	-2.470	-2.458	-2.446	-2.432	-2.420	-2.408	-2.394	-2.381	-2.368	-2.354	-2.340	-2.325	-2.312	-2.298	-2.282	-2.269	-2.254	-2.239	-2.225	-2.211	-2.198	-2.182	-2.169	-2.155	-2.141	-2.128	-2.114	-2.101	-2.088	-2.074	-2.061	-2.049	-2.036	-2.024	-2.011	-2.000	-1.988	-1.976	-1.964	-1.952	-1.941	-1.929	-1.918	-1.906	-1.895	-1.882	-1.871	-1.860	-1.846	-1.834	-1.821	-1.809	-1.795	-1.781	-1.768	-1.752	-1.738	-1.721	-1.704	-1.688	-1.669	-1.651	-1.631	-1.612	-1.591	-1.570	-1.548	-1.525	-1.500	-1.475	-1.450	-1.424	-1.396	-1.368	-1.340	-1.309	-1.279	-1.248	-1.216	-1.182	-1.150	-1.116	-1.082	-1.048	-1.012	-0.976	-0.940	-0.904	-0.866	-0.830	-0.791	-0.755	-0.716	-0.680	-0.642	-0.605	-0.568	-0.530	-0.492	-0.458	-0.421	-0.384	-0.349	-0.312	-0.278	-0.244	-0.210	-0.176	-0.144	-0.112	-0.080	-0.049	-0.019	0.011	0.040	0.069	0.096	0.124	0.150	0.176	0.201	0.225	0.250	0.272	0.296	0.318	0.340	0.361	0.381	0.401	0.421	0.440	0.460	0.479	0.496	0.514	0.530	0.548	0.565	0.581	0.596	0.612	0.629	0.642	0.659	0.674	0.688	0.701	0.716	0.730	0.744	0.758	0.772	0.786	0.799	0.814	0.826	0.841	0.855	0.869	0.882	0.898	0.911	0.925	0.939	0.954	0.968	0.981	0.996	1.010	1.025	1.041	1.055	1.070	1.085	1.101	1.116	1.130	1.146	1.161	1.176	1.191	1.208	1.222	1.238	1.252	1.269	1.284	1.300	1.315	1.329	1.344	1.358	1.372	1.386	1.400	1.412	1.425	1.438	1.449	1.461	1.471	1.482	1.492	1.501	1.511	1.520	1.526	1.534	1.540	1.546	1.552	1.556	1.560	1.564	1.568	1.570	1.571	1.572	1.572	1.574	1.574	1.574	1.572	1.571	1.569	1.568	1.564	1.561	1.558	1.556	1.552	1.549	1.545	1.541	1.539	1.536	1.534	1.529	1.526	1.525	1.522	1.520	1.519	1.516	1.515	1.515	1.514	1.514	1.514	1.514	1.515	1.516	1.518	1.520	1.521	1.524	1.526	1.529	1.531	1.534	1.536	1.539	1.541	1.545	1.548	1.550	1.551	1.552	1.554	1.554	1.555	1.554	1.552	1.551	1.548	1.545	1.540	1.535	1.530	1.522	1.516	1.508	1.498	1.486	1.475	1.461	1.448	1.432	1.416	1.400	1.380	1.361	1.340	1.320	1.298	1.274	1.250	1.225	1.199	1.172	1.144	1.115	1.085	1.056	1.025	0.995	0.964	0.931	0.899	0.866	0.834	0.801	0.768	0.735	0.701	0.669	0.636	0.604	0.571	0.539	0.506	0.475	0.444	0.412	0.382	0.351	0.322	0.292	0.264	0.236	0.209	0.182	0.158	0.131	0.106	0.084	0.061	0.038	0.016	-0.004	-0.024	-0.044	-0.061	-0.079	-0.095	-0.111	-0.126	-0.142	-0.156	-0.169	-0.181	-0.192	-0.204	-0.214	-0.222	-0.231	-0.240	-0.248	-0.254	-0.260	-0.265	-0.270	-0.274	-0.278	-0.281	-0.282	-0.285	-0.286	-0.289	-0.289	-0.288	-0.288	-0.286	-0.286	-0.284	-0.282	-0.279	-0.278	-0.272	-0.270	-0.268	-0.262	-0.259	-0.254	-0.249	-0.245	-0.239	-0.234	-0.230	-0.224	-0.219	-0.214	-0.209	-0.204	-0.198	-0.192	-0.189	-0.185	-0.179	-0.175	-0.172	-0.169	-0.164	-0.161	-0.159	-0.156	-0.155	-0.154	-0.152	-0.151	-0.151	-0.151	-0.152	-0.154	-0.155	-0.159	-0.161	-0.165	-0.170	-0.175	-0.180	-0.186	-0.194	-0.202	-0.210	-0.218	-0.228	-0.238	-0.248	-0.259	-0.270	-0.284	-0.295	-0.309	-0.324	-0.338	-0.352	-0.368	-0.382	-0.400	-0.415	-0.432	-0.450	-0.466	-0.484	-0.501	-0.519	-0.536	-0.555	-0.572	-0.591	-0.609	-0.626	-0.645	-0.662	-0.680	-0.698	-0.715	-0.732	-0.749	-0.766	-0.782	-0.799	-0.815	-0.830	-0.844	-0.859	-0.872	-0.886	-0.899	-0.911	-0.922	-0.935	-0.945	-0.955	-0.965	-0.975	-0.982	-0.991	-0.999	-1.004	-1.010	-1.015	-1.020	-1.024	-1.028	-1.030	-1.031	-1.034	-1.034	-1.034	-1.032	-1.031	-1.030	-1.028	-1.024	-1.021	-1.016	-1.011	-1.006	-1.000	-0.994	-0.988	-0.980	-0.972	-0.964	-0.955	-0.946	-0.936	-0.928	-0.918	-0.906	-0.896	-0.886	-0.874	-0.864	-0.852	-0.840	-0.829	-0.819	-0.806	-0.795	-0.784	-0.772	-0.761	-0.750	-0.739	-0.728	-0.716	-0.706	-0.695	-0.685	-0.674	-0.665	-0.655	-0.646	-0.635	-0.628	-0.618	-0.610	-0.601	-0.592	-0.585	-0.576	-0.569	-0.562	-0.555	-0.548	-0.540	-0.534	-0.526	-0.520	-0.514	-0.506	-0.499	-0.492	-0.485	-0.478	-0.470	-0.462	-0.455	-0.448	-0.439	-0.431	-0.422	-0.414	-0.405	-0.396	-0.385	-0.376	-0.366	-0.355	-0.345	-0.334	-0.321	-0.310	-0.298	-0.285	-0.272	-0.259	-0.246	-0.231	-0.218	-0.204	-0.189	-0.174	-0.159	-0.144	-0.129	-0.112	-0.098	-0.081	-0.065	-0.050	-0.034	-0.019	-0.004	0.012	0.028	0.044	0.059	0.075	0.090	0.105	0.120	0.134	0.150	0.164	0.178	0.192	0.206	0.220	0.232	0.246	0.259	0.272	0.284	0.296	0.309	0.321	0.334	0.345	0.356	0.368	0.379	0.390	0.400	0.410	0.421	0.432	0.442	0.451	0.462	0.472	0.481	0.491	0.501	0.512	0.520	0.530	0.539	0.548	0.556	0.565	0.574	0.584	0.591	0.600	0.609	0.616	0.625	0.632	0.640	0.648	0.655	0.662	0.669	0.675	0.682	0.688	0.694	0.700	0.705	0.711	0.715	0.720	0.725	0.728	0.732	0.735	0.739	0.741	0.744	0.746	0.748	0.749	0.750	0.751	0.751	0.752	0.752	0.752	0.751	0.751	0.750	0.749	0.749	0.746	0.745	0.742	0.740	0.739	0.735	0.732	0.730	0.726	0.724	0.721	0.718	0.714	0.710	0.708	0.702	0.699	0.695	0.691	0.688	0.684	0.680	0.676	0.671	0.669	0.665	0.661	0.658	0.655	0.651	0.646	0.644	0.641	0.638	0.635	0.632	0.629	0.628	0.625	0.622	0.620	0.618	0.616	0.615	0.614	0.612	0.614	0.612	0.612	0.612	0.612	0.614	0.615	0.616	0.619	0.621	0.624	0.626	0.629	0.631	0.636	0.640	0.644	0.648	0.652	0.658	0.664	0.669	0.675	0.681	0.688	0.694	0.700	0.706	0.714	0.721	0.729	0.736	0.744	0.750	0.758	0.765	0.772	0.780	0.788	0.794	0.800	0.808	0.814	0.819	0.826	0.831	0.836	0.841	0.846	0.850	0.854	0.859	0.861	0.864	0.866	0.868	0.869	0.869	0.869	0.869	0.869	0.868	0.865	0.861	0.858	0.854	0.850	0.845	0.840	0.834	0.828	0.820	0.812	0.804	0.794	0.785	0.775	0.765	0.755	0.744	0.732	0.720	0.708	0.695	0.681	0.669	0.655	0.639	0.625	0.609	0.594	0.579	0.562	0.546	0.530	0.514	0.498	0.480	0.464	0.448	0.429	0.412	0.395	0.379	0.361	0.344	0.326	0.309	0.291	0.274	0.256	0.240	0.222	0.206	0.189	0.171	0.154	0.138	0.121	0.105	0.089	0.072	0.056	0.041	0.026	0.011	-0.004	-0.019	-0.032	-0.048	-0.060	-0.074	-0.088	-0.100	-0.112	-0.126	-0.138	-0.150	-0.161	-0.172	-0.184	-0.194	-0.204	-0.215	-0.225	-0.232	-0.242	-0.250	-0.259	-0.266	-0.274	-0.282	-0.288	-0.295	-0.300	-0.306	-0.311	-0.316	-0.321	-0.325	-0.329	-0.332	-0.336	-0.339	-0.341	-0.342	-0.345	-0.346	-0.346	-0.349	-0.349	-0.349	-0.349	-0.349	-0.348	-0.346	-0.345	-0.344	-0.341	-0.339	-0.336	-0.332	-0.330	-0.326	-0.322	-0.319	-0.315	-0.309	-0.304	-0.299	-0.292	-0.288	-0.281	-0.275	-0.269	-0.261	-0.255	-0.249	-0.241	-0.232	-0.225	-0.216	-0.208	-0.200	-0.191	-0.181	-0.172	-0.164	-0.154	-0.144	-0.134	-0.124	-0.115	-0.105	-0.094	-0.082	-0.072	-0.061	-0.050	-0.039	-0.029	-0.018	-0.006	0.004	0.016	0.028	0.039	0.050	0.061	0.074	0.084	0.096	0.108	0.120	0.131	0.141	0.152	0.165	0.175	0.186	0.196	0.209	0.219	0.229	0.239	0.249	0.260	0.269	0.279	0.288	0.298	0.306	0.316	0.325	0.331	0.341	0.349	0.355	0.362	0.370	0.378	0.382	0.389	0.394	0.399	0.402	0.408	0.411	0.414	0.418	0.419	0.421	0.422	0.424	0.425	0.425	0.424	0.422	0.421	0.419	0.418	0.415	0.410	0.408	0.402	0.398	0.392	0.386	0.380	0.372	0.366	0.358	0.350	0.341	0.332	0.322	0.312	0.302	0.290	0.280	0.268	0.255	0.242	0.231	0.218	0.204	0.190	0.176	0.161	0.146	0.131	0.116	0.100	0.085	0.069	0.051	0.035	0.019	0.002	-0.016	-0.032	-0.050	-0.068	-0.085	-0.104	-0.121	-0.140	-0.159	-0.178	-0.196	-0.215	-0.234	-0.252	-0.271	-0.290	-0.309	-0.329	-0.348	-0.366	-0.386	-0.404	-0.424	-0.442	-0.461	-0.480	-0.499	-0.518	-0.536	-0.555	-0.572	-0.590	-0.609	-0.626	-0.644	-0.661	-0.676	-0.694	-0.710	-0.726	-0.741	-0.756	-0.772	-0.786	-0.801	-0.815	-0.829	-0.842	-0.855	-0.868	-0.881	-0.892	-0.904	-0.915	-0.926	-0.936	-0.946	-0.956	-0.966	-0.975	-0.984	-0.992	-1.001	-1.010	-1.016	-1.025	-1.034	-1.040	-1.049	-1.055	-1.062	-1.070	-1.078	-1.085	-1.092	-1.101	-1.109	-1.118	-1.125	-1.132	-1.141	-1.151	-1.160	-1.170	-1.179	-1.190	-1.200	-1.210	-1.221	-1.234	-1.245	-1.258	-1.270	-1.282	-1.296	-1.310	-1.324	-1.339	-1.352	-1.366	-1.382	-1.396	-1.412	-1.428	-1.442	-1.459	-1.474	-1.490	-1.505	-1.520	-1.536	-1.550	-1.565	-1.580	-1.594	-1.609	-1.621	-1.634	-1.646	-1.658	-1.669	-1.679	-1.690	-1.698	-1.708	-1.715	-1.722	-1.729	-1.735	-1.739	-1.744	-1.746	-1.749	-1.751	-1.752	-1.752	-1.752	-1.752	-1.751	-1.749	-1.748	-1.744	-1.741	-1.736	-1.732	-1.728	-1.722	-1.718	-1.712	-1.708	-1.700	-1.696	-1.690	-1.685	-1.679	-1.674	-1.669	-1.664	-1.660	-1.655	-1.652	-1.650	-1.648	-1.645	-1.644	-1.644	-1.644	-1.644	-1.645	-1.648	-1.650	-1.654	-1.658	-1.664	-1.669	-1.676	-1.681	-1.691	-1.698	-1.708	-1.718	-1.728	-1.738	-1.750	-1.761	-1.774	-1.786	-1.799	-1.814	-1.826	-1.840	-1.855	-1.868	-1.882	-1.896	-1.910	-1.924	-1.938	-1.951	-1.964	-1.976	-1.989	-2.001	-2.011	-2.022	-2.033	-2.042	-2.051	-2.060	-2.068	-2.074	-2.080	-2.085	-2.089	-2.092	-2.095	-2.098	-2.099	-2.099	-2.099	-2.096	-2.092	-2.090	-2.086	-2.080	-2.075	-2.068	-2.060	-2.051	-2.041	-2.031	-2.021	-2.010	-1.998	-1.985	-1.971	-1.956	-1.941	-1.926	-1.910	-1.894	-1.878	-1.860	-1.842	-1.825	-1.806	-1.788	-1.769	-1.750	-1.730	-1.711	-1.691	-1.671	-1.651	-1.632	-1.612	-1.591	-1.571	-1.552	-1.532	-1.514	-1.494	-1.475	-1.456	-1.438	-1.420	-1.401	-1.382	-1.365	-1.349	-1.332	-1.315	-1.299	-1.285	-1.269	-1.254	-1.240	-1.225	-1.212	-1.199	-1.186	-1.174	-1.161	-1.150	-1.140	-1.129	-1.118	-1.108	-1.099	-1.090	-1.081	-1.072	-1.065	-1.058	-1.050	-1.041	-1.035	-1.029	-1.021	-1.015	-1.009	-1.002	-0.995	-0.990	-0.984	-0.978	-0.971	-0.966	-0.960	-0.954	-0.946	-0.941	-0.934	-0.928	-0.920	-0.912	-0.906	-0.899	-0.890	-0.882	-0.874	-0.865	-0.856	-0.848	-0.836	-0.828	-0.816	-0.806	-0.795	-0.784	-0.772	-0.760	-0.749	-0.735	-0.722	-0.709	-0.695	-0.681	-0.666	-0.652	-0.638	-0.624	-0.609	-0.595	-0.579	-0.564	-0.549	-0.534	-0.518	-0.502	-0.486	-0.471	-0.456	-0.440	-0.426	-0.411	-0.396	-0.381	-0.368	-0.355	-0.340	-0.326	-0.312	-0.300	-0.288	-0.275	-0.262	-0.250	-0.239	-0.228	-0.218	-0.206	-0.196	-0.185	-0.176	-0.166	-0.156	-0.148	-0.139	-0.130	-0.121	-0.112	-0.104	-0.095	-0.088	-0.079	-0.071	-0.061	-0.052	-0.045	-0.035	-0.026	-0.018	-0.009	0.000	0.010	0.019	0.029	0.040	0.050	0.060	0.071	0.082	0.094	0.106	0.119	0.131	0.145	0.158	0.171	0.185	0.199	0.214	0.229	0.242	0.258	0.272	0.288	0.305	0.320	0.334	0.350	0.366	0.381	0.396	0.411	0.428	0.442	0.458	0.471	0.486	0.500	0.515	0.529	0.541	0.554	0.568	0.579	0.591	0.601	0.611	0.621	0.631	0.641	0.650	0.659	0.666	0.672	0.680	0.688	0.692	0.699	0.704	0.708	0.712	0.716	0.720	0.722	0.725	0.728	0.729	0.731	0.732	0.734	0.735	0.736	0.736	0.736	0.738	0.738	0.738	0.739	0.739	0.739	0.739	0.739	0.740	0.739	0.740	0.741	0.741	0.741	0.742	0.744	0.744	0.745	0.746	0.748	0.748	0.749	0.750	0.752	0.752	0.754	0.755	0.756	0.758	0.758	0.759	0.759	0.760	0.759	0.759	0.759	0.758	0.758	0.756	0.755	0.752	0.750	0.749	0.745	0.741	0.738	0.732	0.729	0.722	0.718	0.712	0.705	0.699	0.691	0.684	0.675	0.668	0.659	0.648	0.639	0.629	0.618	0.606	0.595	0.585	0.575	0.562	0.551	0.539	0.528	0.516	0.504	0.492	0.481	0.470	0.459	0.448	0.436	0.426	0.415	0.406	0.396	0.386	0.379	0.370	0.362	0.355	0.349	0.341	0.336	0.331	0.326	0.324	0.320	0.318	0.315	0.314	0.312	0.312	0.312	0.312	0.314	0.316	0.319	0.322	0.325	0.329	0.332	0.336	0.341	0.348	0.352	0.358	0.364	0.370	0.376	0.381	0.389	0.395	0.401	0.408	0.414	0.419	0.426	0.431	0.436	0.441	0.448	0.452	0.456	0.461	0.466	0.469	0.471	0.476	0.478	0.479	0.481	0.484	0.484	0.485	0.485	0.486	0.485	0.486	0.486	0.484	0.484	0.481	0.481	0.479	0.476	0.476	0.474	0.471	0.468	0.466	0.464	0.461	0.460	0.458	0.455	0.452	0.451	0.449	0.448	0.445	0.444	0.442	0.441	0.440	0.440	0.439	0.438	0.438	0.438	0.438	0.436	0.438	0.436	0.438	0.438	0.439	0.439	0.439	0.440	0.440	0.440	0.441	0.440	0.441	0.441	0.442	0.442	0.442	0.441	0.441	0.440	0.439	0.439	0.436	0.435	0.434	0.430	0.429	0.426	0.422	0.420	0.416	0.412	0.409	0.404	0.400	0.395	0.390	0.384	0.378	0.372	0.365	0.359	0.351	0.344	0.336	0.329	0.320	0.311	0.304	0.295	0.285	0.276	0.266	0.256	0.246	0.236	0.226	0.215	0.206	0.194	0.182	0.171	0.160	0.148	0.136	0.125	0.112	0.101	0.089	0.076	0.064	0.051	0.039	0.026	0.014	0.001	-0.011	-0.025	-0.038	-0.050	-0.062	-0.076	-0.088	-0.101	-0.114	-0.125	-0.138	-0.149	-0.161	-0.174	-0.184	-0.196	-0.206	-0.218	-0.226	-0.236	-0.246	-0.256	-0.265	-0.272	-0.281	-0.288	-0.295	-0.301	-0.309	-0.314	-0.319	-0.324	-0.328	-0.331	-0.334	-0.338	-0.339	-0.340	-0.341	-0.342	-0.342	-0.342	-0.341	-0.340	-0.339	-0.336	-0.334	-0.330	-0.328	-0.324	-0.320	-0.315	-0.311	-0.306	-0.301	-0.298	-0.292	-0.286	-0.281	-0.278	-0.271	-0.265	-0.261	-0.256	-0.251	-0.246	-0.241	-0.238	-0.234	-0.229	-0.226	-0.222	-0.219	-0.216	-0.214	-0.211	-0.210	-0.209	-0.208	-0.206	-0.205	-0.206	-0.206	-0.208	-0.208	-0.210	-0.210	-0.212	-0.215	-0.218	-0.221	-0.224	-0.226	-0.230	-0.234	-0.238	-0.241	-0.245	-0.249	-0.252	-0.258	-0.261	-0.265	-0.268	-0.271	-0.275	-0.279	-0.281	-0.284	-0.286	-0.288	-0.290	-0.290	-0.290	-0.291	-0.291	-0.290	-0.290	-0.288	-0.285	-0.284	-0.279	-0.276	-0.271	-0.266	-0.260	-0.254	-0.246	-0.238	-0.230	-0.220	-0.211	-0.201	-0.190	-0.179	-0.166	-0.154	-0.140	-0.128	-0.114	-0.099	-0.085	-0.069	-0.054	-0.038	-0.021	-0.004	0.012	0.029	0.046	0.062	0.080	0.098	0.115	0.131	0.149	0.166	0.184	0.200	0.216	0.232	0.249	0.265	0.281	0.298	0.314	0.329	0.345	0.360	0.374	0.388	0.402	0.418	0.431	0.444	0.458	0.471	0.484	0.498	0.510	0.522	0.534	0.546	0.558	0.570	0.582	0.595	0.606	0.619	0.631	0.642	0.655	0.668	0.680	0.692	0.705	0.719	0.731	0.745	0.759	0.772	0.786	0.800	0.815	0.830	0.845	0.860	0.876	0.891	0.908	0.922	0.939	0.955	0.972	0.989	1.005	1.022	1.039	1.056	1.071	1.089	1.105	1.121	1.138	1.154	1.169	1.185	1.201	1.216	1.231	1.246	1.260	1.275	1.288	1.301	1.314	1.326	1.338	1.349	1.360	1.370	1.380	1.390	1.398	1.406	1.412	1.421	1.426	1.432	1.439	1.444	1.448	1.451	1.455	1.459	1.460	1.462	1.465	1.466	1.468	1.469	1.469	1.469	1.470	1.470	1.469	1.468	1.468	1.466	1.465	1.464	1.462	1.461	1.460	1.458	1.458	1.456	1.454	1.454	1.452	1.451	1.450	1.449	1.448	1.449	1.448	1.446	1.448	1.448	1.446	1.448	1.449	1.450	1.450	1.452	1.454	1.455	1.458	1.459	1.461	1.465	1.468	1.470	1.475	1.478	1.482	1.488	1.491	1.496	1.500	1.506	1.512	1.518	1.524	1.529	1.536	1.541	1.548	1.556	1.562	1.570	1.579	1.586	1.594	1.601	1.609	1.618	1.625	1.635	1.642	1.650	1.660	1.668	1.676	1.685	1.694	1.701	1.710	1.718	1.726	1.734	1.742	1.750	1.758	1.764	1.771	1.779	1.785	1.791	1.799	1.804	1.810	1.815	1.820	1.825	1.829	1.832	1.836	1.840	1.842	1.848	1.850	1.851	1.854	1.856	1.858	1.859	1.861	1.862	1.861	1.862	1.864	1.864	1.862	1.862	1.862	1.862	1.861	1.860	1.860	1.859	1.858	1.856	1.856	1.855	1.854	1.854	1.852	1.852	1.852	1.851	1.852	1.852	1.851	1.852	1.854	1.854	1.856	1.859	1.861	1.862	1.865	1.869	1.872	1.876	1.880	1.885	1.890	1.896	1.901	1.908	1.915	1.922	1.930	1.939	1.948	1.956	1.966	1.975	1.985	1.996	2.007	2.019	2.031	2.042	2.056	2.069	2.082	2.095	2.110	2.124	2.139	2.152	2.168	2.184	2.199	2.215	2.230	2.246	2.262	2.279	2.296	2.311	2.328	2.344	2.361	2.379	2.394	2.411	2.428	2.444	2.459	2.476	2.492	2.509	2.524	2.540	2.555	2.569	2.584	2.599	2.612	2.625	2.639	2.652	2.665	2.676	2.689	2.700	2.710	2.721	2.731	2.742	2.750	2.759	2.768	2.775	2.782	2.789	2.794	2.800	2.805	2.809	2.814	2.816	2.819	2.820	2.822	2.822	2.822	2.822	2.822	2.820	2.819	2.816	2.814	2.810	2.805	2.801	2.796	2.790	2.784	2.778	2.771	2.762	2.754	2.746	2.738	2.728	2.718	2.706	2.696	2.685	2.674	2.662	2.649	2.636	2.622	2.609	2.595	2.580	2.565	2.551	2.535	2.520	2.502	2.488	2.470	2.452	2.435	2.419	2.400	2.381	2.361	2.342	2.322	2.302	2.282	2.261	2.240	2.218	2.196	2.174	2.150	2.126	2.102	2.078	2.052	2.027	2.000	1.975	1.946	1.920	1.891	1.862	1.832	1.802	1.771	1.741	1.709	1.675	1.642	1.609	1.572	1.538	1.501	1.464	1.426	1.388	1.349	1.309	1.268	1.226	1.184	1.141	1.099	1.055	1.009	0.964	0.916	0.870	0.822	0.774	0.725	0.675	0.625	0.575	0.524	0.471	0.419	0.365	0.312	0.259	0.204	0.150	0.094	0.038	-0.019	-0.074	-0.130	-0.188	-0.245	-0.302	-0.360	-0.418	-0.476	-0.535	-0.592	-0.652	-0.711	-0.771	-0.830	-0.890	-0.950	-1.009	-1.069	-1.129	-1.190	-1.249	-1.310	-1.370	-1.431	-1.491	-1.552	-1.614	-1.675	-1.735	-1.796	-1.858	-1.919	-1.980	-2.042	-2.104	-2.165	-2.226	-2.288	-2.350	-2.411	-2.472	-2.535	-2.596	-2.658	-2.719	-2.782	-2.844	-2.905	-2.968	-3.030	-3.091	-3.154	-3.216	-3.279	-3.341	-3.402	-3.465	-3.526	-3.588	-3.650	-3.712	-3.774	-3.835	-3.896	-3.959	-4.020	-4.080	-4.141	-4.201	-4.261	-4.321	-4.381	-4.441	-4.500	-4.558	-4.616	-4.675	-4.732	-4.789	-4.845	-4.901	-4.956	-5.011	-5.065	-5.119	-5.171	-5.224	-5.275	-5.326	-5.375	-5.425	-5.472	-5.520	-5.565	-5.611	-5.655	-5.699	-5.740	-5.782	-5.822	-5.861	-5.900	-5.936	-5.972	-6.009	-6.041	-6.074	-6.106	-6.135	-6.166	-6.192	-6.220	-6.245	-6.270	-6.294	-6.316	-6.338	-6.359	-6.379	-6.396	-6.412	-6.430	-6.445	-6.460	-6.474	-6.488	-6.499	-6.510	-6.521	-6.531	-6.540	-6.549	-6.556	-6.562	-6.569	-6.575	-6.580	-6.584	-6.588	-6.591	-6.594	-6.596	-6.599	-6.600	-6.601	-6.602	-6.602	-6.602	-6.602	-6.602	-6.601	-6.600	-6.598	-6.595	-6.592	-6.590	-6.586	-6.581	-6.578	-6.572	-6.566	-6.560	-6.555	-6.548	-6.539	-6.531	-6.521	-6.512	-6.501	-6.491	-6.480	-6.468	-6.455	-6.440	-6.425	-6.410	-6.394	-6.375	-6.358	-6.339	-6.318	-6.296	-6.275	-6.251	-6.226	-6.200	-6.174	-6.148	-6.119	-6.089	-6.058	-6.026	-5.994	-5.960	-5.924	-5.889	-5.850	-5.811	-5.772	-5.732	-5.691	-5.648	-5.604	-5.559	-5.514	-5.465	-5.419	-5.370	-5.319	-5.269	-5.218	-5.164	-5.111	-5.056	-5.001	-4.945	-4.889	-4.830	-4.771	-4.714	-4.655	-4.594	-4.532	-4.471	-4.409	-4.346	-4.284	-4.220	-4.155	-4.090	-4.025	-3.961	-3.895	-3.829	-3.762	-3.695	-3.629	-3.562	-3.495	-3.428	-3.360	-3.294	-3.226	-3.158	-3.091	-3.024	-2.956	-2.889	-2.822	-2.755	-2.689	-2.622	-2.555	-2.490	-2.422	-2.358	-2.292	-2.228	-2.162	-2.099	-2.036	-1.972	-1.909	-1.846	-1.785	-1.722	-1.661	-1.601	-1.541	-1.481	-1.422	-1.364	-1.306	-1.249	-1.192	-1.136	-1.081	-1.026	-0.971	-0.919	-0.865	-0.814	-0.761	-0.711	-0.660	-0.611	-0.561	-0.514	-0.465	-0.419	-0.372	-0.328	-0.281	-0.238	-0.195	-0.151	-0.109	-0.068	-0.028	0.012	0.052	0.092	0.130	0.166	0.202	0.239	0.274	0.309	0.341	0.375	0.408	0.440	0.471	0.501	0.532	0.561	0.591	0.620	0.648	0.674	0.700	0.726	0.752	0.776	0.801	0.825	0.848	0.871	0.894	0.915	0.935	0.956	0.978	0.998	1.016	1.035	1.052	1.071	1.088	1.105	1.120	1.136	1.152	1.166	1.181	1.195	1.209	1.221	1.235	1.248	1.259	1.270	1.280	1.290	1.300	1.311	1.319	1.329	1.338	1.344	1.351	1.359	1.366	1.372	1.379	1.385	1.391	1.396	1.401	1.405	1.411	1.414	1.419	1.422	1.426	1.430	1.434	1.438	1.440	1.444	1.446	1.450	1.452	1.456	1.459	1.461	1.465	1.468	1.471	1.474	1.478	1.480	1.484	1.488	1.490	1.492	1.498	1.500	1.504	1.508	1.511	1.515	1.518	1.521	1.525	1.529	1.531	1.535	1.539	1.541	1.544	1.548	1.550	1.554	1.555	1.558	1.559	1.561	1.562	1.564	1.566	1.566	1.568	1.569	1.568	1.569	1.568	1.566	1.565	1.564	1.562	1.561	1.559	1.556	1.552	1.551	1.546	1.544	1.540	1.536	1.531	1.528	1.522	1.519	1.514	1.510	1.504	1.499	1.494	1.489	1.484	1.479	1.474	1.468	1.462	1.456	1.450	1.444	1.439	1.432	1.426	1.420	1.414	1.409	1.401	1.395	1.389	1.382	1.375	1.368	1.360	1.352	1.346	1.338	1.330	1.320	1.311	1.302	1.294	1.285	1.274	1.265	1.254	1.242	1.231	1.220	1.209	1.195	1.182	1.170	1.156	1.141	1.128	1.112	1.096	1.082	1.066	1.050	1.032	1.016	0.999	0.981	0.965	0.946	0.929	0.910	0.891	0.874	0.854	0.835	0.816	0.798	0.779	0.760	0.742	0.724	0.705	0.686	0.669	0.651	0.632	0.615	0.598	0.581	0.564	0.549	0.532	0.516	0.502	0.486	0.472	0.458	0.442	0.430	0.415	0.402	0.390	0.378	0.364	0.354	0.341	0.330	0.318	0.308	0.295	0.284	0.272	0.261	0.251	0.239	0.229	0.219	0.206	0.195	0.184	0.171	0.160	0.149	0.135	0.124	0.110	0.096	0.084	0.069	0.054	0.039	0.024	0.009	-0.008	-0.022	-0.040	-0.058	-0.075	-0.092	-0.111	-0.130	-0.149	-0.168	-0.188	-0.208	-0.228	-0.249	-0.270	-0.290	-0.311	-0.331	-0.354	-0.375	-0.396	-0.418	-0.438	-0.459	-0.480	-0.500	-0.521	-0.541	-0.561	-0.581	-0.601	-0.619	-0.639	-0.658	-0.675	-0.691	-0.709	-0.726	-0.740	-0.756	-0.771	-0.786	-0.799	-0.812	-0.825	-0.838	-0.849	-0.859	-0.870	-0.880	-0.889	-0.898	-0.908	-0.915	-0.924	-0.931	-0.939	-0.945	-0.952	-0.959	-0.965	-0.971	-0.978	-0.984	-0.989	-0.996	-1.001	-1.008	-1.015	-1.021	-1.028	-1.034	-1.041	-1.050	-1.058	-1.066	-1.075	-1.084	-1.092	-1.102	-1.114	-1.125	-1.135	-1.149	-1.161	-1.174	-1.188	-1.201	-1.216	-1.231	-1.248	-1.264	-1.280	-1.298	-1.315	-1.334	-1.352	-1.372	-1.392	-1.412	-1.432	-1.454	-1.474	-1.496	-1.516	-1.538	-1.560	-1.582	-1.604	-1.626	-1.649	-1.671	-1.694	-1.715	-1.738	-1.760	-1.781	-1.804	-1.824	-1.845	-1.866	-1.886	-1.908	-1.926	-1.946	-1.964	-1.982	-2.001	-2.018	-2.036	-2.052	-2.069	-2.084	-2.099	-2.112	-2.128	-2.140	-2.154	-2.165	-2.176	-2.189	-2.199	-2.209	-2.218	-2.228	-2.235	-2.242	-2.249	-2.256	-2.262	-2.268	-2.272	-2.278	-2.281	-2.284	-2.286	-2.289	-2.290	-2.291	-2.291	-2.292	-2.291	-2.290	-2.289	-2.288	-2.285	-2.282	-2.279	-2.274	-2.270	-2.265	-2.259	-2.254	-2.248	-2.240	-2.232	-2.226	-2.218	-2.209	-2.199	-2.188	-2.178	-2.166	-2.156	-2.144	-2.131	-2.120	-2.106	-2.092	-2.079	-2.064	-2.050	-2.035	-2.020	-2.005	-1.989	-1.972	-1.955	-1.939	-1.922	-1.906	-1.889	-1.872	-1.856	-1.839	-1.821	-1.804	-1.786	-1.769	-1.752	-1.736	-1.720	-1.702	-1.686	-1.670	-1.654	-1.639	-1.622	-1.608	-1.592	-1.576	-1.562	-1.549	-1.534	-1.521	-1.506	-1.494	-1.481	-1.469	-1.456	-1.442	-1.430	-1.419	-1.406	-1.395	-1.384	-1.371	-1.359	-1.348	-1.335	-1.321	-1.310	-1.298	-1.284	-1.270	-1.255	-1.241	-1.226	-1.211	-1.196	-1.180	-1.162	-1.145	-1.128	-1.109	-1.089	-1.069	-1.049	-1.026	-1.004	-0.981	-0.959	-0.934	-0.909	-0.884	-0.856	-0.829	-0.801	-0.772	-0.745	-0.715	-0.684	-0.654	-0.624	-0.592	-0.561	-0.529	-0.496	-0.464	-0.431	-0.399	-0.365	-0.331	-0.300	-0.266	-0.232	-0.201	-0.169	-0.136	-0.104	-0.072	-0.041	-0.010	0.020	0.050	0.080	0.109	0.136	0.165	0.191	0.219	0.245	0.269	0.294	0.318	0.340	0.364	0.385	0.406	0.426	0.448	0.466	0.486	0.504	0.521	0.539	0.555	0.571	0.586	0.602	0.616	0.631	0.644	0.658	0.671	0.684	0.696	0.709	0.721	0.732	0.744	0.756	0.768	0.779	0.790	0.801	0.812	0.824	0.835	0.846	0.859	0.870	0.881	0.892	0.905	0.918	0.930	0.942	0.956	0.969	0.981	0.996	1.010	1.024	1.039	1.054	1.068	1.084	1.098	1.114	1.130	1.146	1.161	1.179	1.194	1.211	1.228	1.245	1.261	1.276	1.294	1.310	1.326	1.344	1.360	1.376	1.392	1.408	1.424	1.439	1.452	1.466	1.481	1.494	1.506	1.519	1.530	1.541	1.552	1.562	1.571	1.580	1.588	1.595	1.601	1.606	1.612	1.616	1.620	1.622	1.626	1.628	1.629	1.629	1.630	1.630	1.628	1.625	1.624	1.621	1.618	1.614	1.611	1.605	1.601	1.598	1.592	1.589	1.584	1.579	1.575	1.570	1.566	1.561	1.558	1.554	1.551	1.546	1.545	1.541	1.540	1.539	1.536	1.536	1.534	1.535	1.535	1.535	1.536	1.538	1.540	1.542	1.545	1.548	1.550	1.552	1.556	1.560	1.562	1.565	1.569	1.571	1.572	1.575	1.578	1.579	1.579	1.580	1.580	1.579	1.578	1.575	1.572	1.568	1.564	1.558	1.550	1.542	1.532	1.524	1.512	1.499	1.485	1.471	1.455	1.436	1.419	1.400	1.379	1.356	1.334	1.309	1.285	1.258	1.230	1.202	1.174	1.142	1.112	1.081	1.049	1.016	0.981	0.949	0.914	0.879	0.844	0.809	0.772	0.738	0.701	0.666	0.630	0.595	0.560	0.525	0.490	0.456	0.424	0.390	0.358	0.326	0.296	0.265	0.235	0.206	0.179	0.151	0.125	0.100	0.076	0.052	0.030	0.009	-0.010	-0.031	-0.049	-0.065	-0.082	-0.096	-0.111	-0.124	-0.136	-0.148	-0.158	-0.166	-0.175	-0.182	-0.189	-0.195	-0.199	-0.202	-0.206	-0.208	-0.210	-0.211	-0.211	-0.210	-0.209	-0.206	-0.205	-0.201	-0.198	-0.194	-0.190	-0.184	-0.180	-0.174	-0.169	-0.162	-0.156	-0.150	-0.141	-0.135	-0.129	-0.121	-0.115	-0.108	-0.101	-0.092	-0.086	-0.079	-0.072	-0.065	-0.059	-0.052	-0.046	-0.040	-0.035	-0.030	-0.025	-0.020	-0.016	-0.014	-0.010	-0.008	-0.005	-0.002	-0.002	-0.001	-0.001	-0.001	-0.004	-0.004	-0.008	-0.010	-0.014	-0.016	-0.021	-0.026	-0.034	-0.040	-0.046	-0.055	-0.064	-0.071	-0.082	-0.092	-0.102	-0.114	-0.125	-0.139	-0.151	-0.165	-0.178	-0.192	-0.206	-0.221	-0.236	-0.251	-0.266	-0.282	-0.299	-0.315	-0.330	-0.348	-0.364	-0.380	-0.398	-0.414	-0.430	-0.446	-0.462	-0.479	-0.495	-0.510	-0.526	-0.542	-0.558	-0.571	-0.588	-0.601	-0.615	-0.629	-0.642	-0.656	-0.669	-0.681	-0.692	-0.705	-0.716	-0.725	-0.736	-0.748	-0.756	-0.765	-0.774	-0.782	-0.790	-0.798	-0.805	-0.811	-0.816	-0.822	-0.829	-0.834	-0.839	-0.842	-0.848	-0.850	-0.852	-0.854	-0.856	-0.859	-0.859	-0.861	-0.861	-0.860	-0.859	-0.859	-0.856	-0.855	-0.852	-0.850	-0.846	-0.841	-0.838	-0.831	-0.826	-0.821	-0.814	-0.808	-0.800	-0.792	-0.784	-0.776	-0.766	-0.758	-0.746	-0.736	-0.726	-0.715	-0.704	-0.692	-0.680	-0.668	-0.655	-0.641	-0.630	-0.616	-0.602	-0.589	-0.575	-0.561	-0.546	-0.532	-0.519	-0.505	-0.491	-0.476	-0.462	-0.449	-0.435	-0.421	-0.408	-0.394	-0.381	-0.368	-0.355	-0.341	-0.329	-0.315	-0.304	-0.291	-0.280	-0.268	-0.256	-0.244	-0.232	-0.220	-0.209	-0.198	-0.186	-0.174	-0.162	-0.151	-0.140	-0.128	-0.116	-0.104	-0.091	-0.079	-0.068	-0.054	-0.041	-0.028	-0.014	0.000	0.014	0.030	0.044	0.059	0.074	0.090	0.105	0.122	0.139	0.156	0.172	0.191	0.209	0.228	0.246	0.265	0.285	0.304	0.322	0.341	0.362	0.381	0.401	0.421	0.441	0.461	0.481	0.501	0.521	0.539	0.559	0.578	0.596	0.615	0.634	0.651	0.669	0.688	0.704	0.720	0.736	0.752	0.769	0.784	0.798	0.811	0.825	0.839	0.851	0.864	0.875	0.886	0.898	0.908	0.918	0.926	0.936	0.944	0.954	0.961	0.969	0.975	0.981	0.988	0.994	1.000	1.004	1.008	1.012	1.016	1.020	1.024	1.026	1.029	1.031	1.034	1.034	1.036	1.038	1.039	1.040	1.040	1.041	1.041	1.041	1.040	1.040	1.039	1.039	1.038	1.035	1.032	1.032	1.029	1.028	1.024	1.021	1.019	1.016	1.012	1.010	1.006	1.001	0.999	0.994	0.991	0.986	0.981	0.978	0.974	0.968	0.964	0.959	0.954	0.949	0.944	0.939	0.934	0.929	0.925	0.919	0.915	0.910	0.905	0.899	0.895	0.890	0.885	0.880	0.876	0.871	0.866	0.862	0.858	0.854	0.850	0.845	0.841	0.839	0.835	0.832	0.829	0.825	0.821	0.819	0.816	0.814	0.810	0.808	0.805	0.804	0.801	0.799	0.798	0.796	0.795	0.792	0.792	0.791	0.790	0.789	0.790	0.790	0.789	0.789	0.789	0.790	0.791	0.792	0.794	0.795	0.798	0.800	0.802	0.805	0.806	0.810	0.814	0.818	0.821	0.825	0.830	0.834	0.838	0.844	0.849	0.854	0.859	0.865	0.870	0.875	0.881	0.886	0.892	0.899	0.905	0.910	0.918	0.922	0.928	0.934	0.940	0.946	0.950	0.956	0.961	0.965	0.970	0.974	0.979	0.982	0.986	0.990	0.991	0.995	0.998	0.999	1.000	1.001	1.001	1.001	1.000	0.999	0.999	0.996	0.994	0.990	0.986	0.982	0.978	0.972	0.968	0.961	0.955	0.949	0.940	0.932	0.925	0.916	0.906	0.896	0.886	0.875	0.865	0.852	0.841	0.830	0.816	0.802	0.789	0.776	0.761	0.746	0.731	0.716	0.701	0.685	0.669	0.654	0.638	0.621	0.605	0.588	0.570	0.554	0.538	0.520	0.502	0.486	0.469	0.452	0.435	0.419	0.402	0.385	0.368	0.351	0.335	0.319	0.301	0.285	0.270	0.254	0.239	0.224	0.210	0.194	0.180	0.166	0.152	0.139	0.125	0.112	0.100	0.088	0.075	0.064	0.051	0.041	0.030	0.020	0.009	-0.001	-0.010	-0.020	-0.029	-0.038	-0.045	-0.054	-0.061	-0.070	-0.078	-0.084	-0.091	-0.096	-0.102	-0.108	-0.115	-0.119	-0.125	-0.129	-0.134	-0.138	-0.140	-0.145	-0.148	-0.150	-0.154	-0.156	-0.158	-0.160	-0.161	-0.162	-0.164	-0.164	-0.165	-0.165	-0.165	-0.164	-0.162	-0.162	-0.161	-0.160	-0.159	-0.156	-0.154	-0.150	-0.149	-0.145	-0.141	-0.138	-0.134	-0.130	-0.125	-0.120	-0.115	-0.110	-0.105	-0.100	-0.092	-0.088	-0.081	-0.075	-0.069	-0.060	-0.054	-0.046	-0.038	-0.030	-0.021	-0.014	-0.006	0.002	0.011	0.020	0.029	0.038	0.048	0.056	0.065	0.075	0.085	0.094	0.104	0.115	0.125	0.135	0.144	0.155	0.165	0.175	0.185	0.196	0.208	0.218	0.228	0.239	0.250	0.260	0.270	0.281	0.291	0.301	0.311	0.322	0.332	0.341	0.352	0.360	0.370	0.379	0.388	0.396	0.405	0.412	0.421	0.429	0.435	0.442	0.449	0.455	0.461	0.465	0.470	0.474	0.478	0.482	0.485	0.488	0.489	0.490	0.490	0.490	0.490	0.490	0.488	0.486	0.484	0.480	0.478	0.474	0.469	0.464	0.459	0.452	0.446	0.439	0.432	0.425	0.418	0.409	0.400	0.391	0.381	0.370	0.360	0.349	0.338	0.326	0.314	0.301	0.288	0.275	0.261	0.248	0.234	0.219	0.205	0.190	0.174	0.159	0.144	0.126	0.110	0.094	0.076	0.059	0.042	0.024	0.006	-0.011	-0.030	-0.050	-0.069	-0.088	-0.108	-0.128	-0.148	-0.168	-0.188	-0.209	-0.229	-0.250	-0.270	-0.292	-0.312	-0.335	-0.356	-0.378	-0.398	-0.420	-0.441	-0.462	-0.484	-0.504	-0.526	-0.546	-0.568	-0.588	-0.609	-0.629	-0.648	-0.668	-0.686	-0.705	-0.724	-0.741	-0.760	-0.778	-0.794	-0.810	-0.826	-0.841	-0.858	-0.872	-0.888	-0.901	-0.915	-0.928	-0.940	-0.952	-0.965	-0.976	-0.988	-0.999	-1.009	-1.019	-1.029	-1.038	-1.048	-1.056	-1.065	-1.074	-1.081	-1.090	-1.098	-1.105	-1.114	-1.121	-1.130	-1.138	-1.145	-1.154	-1.161	-1.170	-1.179	-1.188	-1.196	-1.205	-1.216	-1.225	-1.235	-1.245	-1.256	-1.268	-1.279	-1.291	-1.302	-1.315	-1.328	-1.341	-1.355	-1.368	-1.382	-1.398	-1.411	-1.426	-1.441	-1.456	-1.471	-1.488	-1.502	-1.519	-1.534	-1.550	-1.565	-1.581	-1.596	-1.612	-1.626	-1.642	-1.656	-1.671	-1.684	-1.698	-1.711	-1.724	-1.736	-1.748	-1.758	-1.769	-1.778	-1.786	-1.795	-1.802	-1.809	-1.816	-1.821	-1.825	-1.830	-1.832	-1.835	-1.836	-1.838	-1.839	-1.839	-1.838	-1.838	-1.835	-1.832	-1.830	-1.826	-1.822	-1.819	-1.815	-1.810	-1.804	-1.799	-1.794	-1.789	-1.784	-1.778	-1.772	-1.768	-1.762	-1.758	-1.752	-1.748	-1.744	-1.740	-1.736	-1.734	-1.732	-1.730	-1.729	-1.728	-1.729	-1.728	-1.730	-1.731	-1.734	-1.738	-1.741	-1.746	-1.752	-1.758	-1.765	-1.771	-1.779	-1.788	-1.795	-1.805	-1.814	-1.824	-1.836	-1.846	-1.858	-1.869	-1.881	-1.891	-1.904	-1.916	-1.928	-1.940	-1.951	-1.964	-1.975	-1.986	-1.998	-2.007	-2.019	-2.029	-2.038	-2.049	-2.056	-2.065	-2.072	-2.080	-2.086	-2.091	-2.098	-2.102	-2.106	-2.110	-2.112	-2.115	-2.116	-2.116	-2.118	-2.116	-2.115	-2.112	-2.110	-2.106	-2.102	-2.099	-2.094	-2.088	-2.081	-2.075	-2.068	-2.060	-2.051	-2.042	-2.034	-2.022	-2.013	-2.001	-1.991	-1.980	-1.968	-1.955	-1.942	-1.930	-1.916	-1.902	-1.890	-1.875	-1.861	-1.848	-1.831	-1.818	-1.802	-1.788	-1.771	-1.756	-1.741	-1.725	-1.709	-1.692	-1.678	-1.661	-1.644	-1.629	-1.612	-1.595	-1.579	-1.564	-1.548	-1.531	-1.516	-1.500	-1.485	-1.470	-1.455	-1.440	-1.424	-1.410	-1.395	-1.381	-1.366	-1.352	-1.339	-1.326	-1.312	-1.299	-1.288	-1.274	-1.262	-1.250	-1.239	-1.228	-1.216	-1.205	-1.195	-1.185	-1.175	-1.165	-1.155	-1.145	-1.135	-1.126	-1.118	-1.108	-1.099	-1.090	-1.081	-1.072	-1.064	-1.055	-1.046	-1.038	-1.028	-1.019	-1.010	-1.000	-0.991	-0.982	-0.972	-0.962	-0.954	-0.942	-0.932	-0.922	-0.911	-0.900	-0.889	-0.878	-0.866	-0.852	-0.841	-0.829	-0.816	-0.804	-0.790	-0.776	-0.762	-0.750	-0.736	-0.722	-0.708	-0.694	-0.680	-0.665	-0.651	-0.638	-0.621	-0.608	-0.592	-0.579	-0.564	-0.550	-0.536	-0.521	-0.507	-0.492	-0.480	-0.468	-0.452	-0.440	-0.428	-0.415	-0.402	-0.390	-0.379	-0.366	-0.355	-0.344	-0.334	-0.322	-0.312	-0.302	-0.292	-0.282	-0.274	-0.264	-0.255	-0.245	-0.238	-0.228	-0.220	-0.211	-0.202	-0.194	-0.185	-0.178	-0.170	-0.160	-0.152	-0.144	-0.135	-0.126	-0.119	-0.109	-0.100	-0.091	-0.081	-0.071	-0.062	-0.052	-0.042	-0.032	-0.022	-0.012	-0.001	0.010	0.020	0.031	0.044	0.055	0.066	0.078	0.090	0.101	0.114	0.125	0.139	0.151	0.162	0.174	0.186	0.199	0.211	0.221	0.234	0.245	0.258	0.269	0.280	0.289	0.300	0.311	0.321	0.331	0.340	0.350	0.360	0.368	0.376	0.385	0.391	0.399	0.408	0.414	0.421	0.428	0.432	0.439	0.444	0.449	0.452	0.459	0.462	0.466	0.470	0.474	0.476	0.480	0.484	0.486	0.490	0.492	0.496	0.499	0.501	0.505	0.506	0.509	0.512	0.515	0.519	0.521	0.524	0.526	0.531	0.534	0.538	0.541	0.544	0.549	0.552	0.556	0.560	0.565	0.569	0.572	0.578	0.581	0.586	0.590	0.595	0.598	0.602	0.606	0.609	0.612	0.615	0.618	0.620	0.622	0.624	0.625	0.626	0.628	0.628	0.626	0.625	0.625	0.622	0.620	0.618	0.614	0.610	0.605	0.600	0.594	0.589	0.581	0.574	0.566	0.558	0.548	0.539	0.529	0.518	0.506	0.495	0.484	0.471	0.459	0.446	0.432	0.420	0.406	0.394	0.380	0.366	0.352	0.339	0.326	0.312	0.300	0.286	0.275	0.262	0.251	0.239	0.229	0.218	0.208	0.199	0.189	0.181	0.172	0.165	0.159	0.154	0.148	0.144	0.140	0.138	0.134	0.132	0.131	0.130	0.130	0.131	0.134	0.135	0.139	0.141	0.145	0.149	0.155	0.160	0.166	0.171	0.179	0.185	0.194	0.200	0.209	0.216	0.225	0.232	0.242	0.251	0.260	0.268	0.278	0.286	0.295	0.304	0.312	0.320	0.329	0.338	0.346	0.352	0.360	0.368	0.374	0.380	0.386	0.391	0.398	0.401	0.406	0.410	0.415	0.418	0.421	0.425	0.426	0.429	0.430	0.431	0.432	0.434	0.432	0.434	0.434	0.434	0.432	0.431	0.430	0.429	0.428	0.425	0.424	0.421	0.420	0.418	0.415	0.412	0.410	0.409	0.405	0.404	0.401	0.399	0.396	0.395	0.392	0.390	0.389	0.386	0.382	0.381	0.379	0.376	0.375	0.374	0.371	0.369	0.366	0.365	0.362	0.361	0.359	0.358	0.354	0.351	0.350	0.346	0.344	0.341	0.339	0.335	0.331	0.328	0.322	0.319	0.315	0.310	0.305	0.300	0.295	0.289	0.282	0.276	0.269	0.262	0.254	0.246	0.239	0.230	0.221	0.212	0.202	0.192	0.182	0.174	0.162	0.151	0.141	0.130	0.119	0.108	0.098	0.086	0.075	0.064	0.051	0.039	0.029	0.016	0.005	-0.006	-0.018	-0.029	-0.040	-0.051	-0.062	-0.074	-0.084	-0.094	-0.105	-0.115	-0.124	-0.134	-0.142	-0.152	-0.161	-0.170	-0.179	-0.186	-0.194	-0.201	-0.208	-0.215	-0.221	-0.228	-0.234	-0.240	-0.245	-0.250	-0.255	-0.259	-0.264	-0.268	-0.270	-0.274	-0.276	-0.279	-0.281	-0.284	-0.285	-0.288	-0.288	-0.289	-0.290	-0.290	-0.290	-0.290	-0.290	-0.289	-0.289	-0.288	-0.286	-0.285	-0.284	-0.282	-0.280	-0.278	-0.276	-0.274	-0.271	-0.270	-0.268	-0.264	-0.262	-0.260	-0.258	-0.255	-0.251	100.000	5.000	2.000	1.000	3.000	0.000	0.000	0.000	0.000	0.000	0.000	0.000	0.000	0.000	0.000	0.000	0.000	0.000	0.182	0.159	0.138	0.116	0.095	0.074	0.052	0.032	0.012	-0.008	-0.028	-0.046	-0.065	-0.084	-0.101	-0.119	-0.138	-0.154	-0.170	-0.186	-0.202	-0.219	-0.234	-0.249	-0.264	-0.279	-0.292	-0.306	-0.320	-0.335	-0.348	-0.362	-0.376	-0.389	-0.402	-0.416	-0.430	-0.444	-0.458	-0.471	-0.486	-0.500	-0.515	-0.531	-0.545	-0.561	-0.576	-0.592	-0.610	-0.626	-0.644	-0.661	-0.679	-0.696	-0.715	-0.734	-0.754	-0.772	-0.792	-0.812	-0.832	-0.852	-0.874	-0.894	-0.914	-0.936	-0.958	-0.978	-0.999	-1.019	-1.040	-1.061	-1.082	-1.102	-1.124	-1.142	-1.164	-1.182	-1.201	-1.221	-1.239	-1.258	-1.274	-1.292	-1.308	-1.325	-1.340	-1.355	-1.369	-1.384	-1.398	-1.410	-1.422	-1.434	-1.445	-1.455	-1.465	-1.476	-1.485	-1.494	-1.501	-1.509	-1.516	-1.524	-1.530	-1.536	-1.542	-1.549	-1.554	-1.560	-1.565	-1.570	-1.575	-1.581	-1.585	-1.591	-1.598	-1.602	-1.608	-1.614	-1.620	-1.626	-1.632	-1.640	-1.649	-1.656	-1.664	-1.672	-1.681	-1.691	-1.702	-1.712	-1.724	-1.735	-1.748	-1.761	-1.775	-1.790	-1.805	-1.820	-1.835	-1.852	-1.870	-1.889	-1.908	-1.925	-1.945	-1.965	-1.985	-2.005	-2.026	-2.047	-2.070	-2.091	-2.114	-2.136	-2.158	-2.181	-2.205	-2.228	-2.250	-2.274	-2.296	-2.320	-2.342	-2.365	-2.389	-2.411	-2.432	-2.455	-2.478	-2.499	-2.520	-2.541	-2.562	-2.582	-2.601	-2.621	-2.640	-2.659	-2.678	-2.695	-2.711	-2.729	-2.745	-2.761	-2.776	-2.791	-2.805	-2.820	-2.834	-2.848	-2.860	-2.871	-2.882	-2.895	-2.905	-2.916	-2.926	-2.935	-2.944	-2.952	-2.960	-2.968	-2.975	-2.982	-2.989	-2.994	-3.000	-3.005	-3.009	-3.012	-3.016	-3.020	-3.021	-3.024	-3.025	-3.025	-3.025	-3.025	-3.024	-3.022	-3.021	-3.018	-3.014	-3.011	-3.006	-3.001	-2.996	-2.990	-2.982	-2.975	-2.968	-2.959	-2.950	-2.940	-2.930	-2.920	-2.909	-2.898	-2.886	-2.874	-2.861	-2.850	-2.835	-2.822	-2.810	-2.795	-2.781	-2.768	-2.754	-2.740	-2.726	-2.711	-2.698	-2.684	-2.670	-2.655	-2.641	-2.629	-2.615	-2.602	-2.590	-2.576	-2.564	-2.552	-2.540	-2.528	-2.516	-2.505	-2.495	-2.484	-2.472	-2.461	-2.451	-2.440	-2.431	-2.420	-2.410	-2.399	-2.388	-2.379	-2.368	-2.356	-2.344	-2.331	-2.320	-2.306	-2.292	-2.280	-2.265	-2.250	-2.234	-2.218	-2.201	-2.182	-2.165	-2.146	-2.126	-2.105	-2.082	-2.060	-2.038	-2.014	-1.989	-1.964	-1.938	-1.910	-1.882	-1.854	-1.824	-1.794	-1.764	-1.734	-1.700	-1.669	-1.636	-1.604	-1.570	-1.536	-1.502	-1.469	-1.434	-1.400	-1.366	-1.331	-1.296	-1.262	-1.229	-1.195	-1.161	-1.128	-1.095	-1.062	-1.030	-0.998	-0.966	-0.934	-0.904	-0.874	-0.844	-0.814	-0.786	-0.759	-0.730	-0.702	-0.676	-0.650	-0.624	-0.598	-0.574	-0.549	-0.525	-0.501	-0.479	-0.455	-0.434	-0.410	-0.389	-0.366	-0.345	-0.324	-0.302	-0.281	-0.261	-0.240	-0.220	-0.200	-0.180	-0.160	-0.140	-0.120	-0.100	-0.081	-0.060	-0.041	-0.022	-0.002	0.016	0.036	0.056	0.075	0.094	0.114	0.132	0.152	0.171	0.192	0.211	0.230	0.249	0.269	0.288	0.306	0.326	0.345	0.364	0.384	0.401	0.421	0.440	0.459	0.476	0.495	0.514	0.532	0.550	0.568	0.586	0.602	0.621	0.639	0.655	0.671	0.689	0.705	0.720	0.736	0.752	0.768	0.782	0.798	0.811	0.825	0.839	0.851	0.864	0.876	0.886	0.898	0.909	0.918	0.928	0.936	0.944	0.952	0.959	0.965	0.971	0.976	0.981	0.986	0.989	0.992	0.995	0.998	0.999	1.001	1.001	1.002	1.002	1.001	1.001	1.000	0.998	0.998	0.995	0.994	0.991	0.990	0.988	0.986	0.984	0.982	0.980	0.979	0.976	0.976	0.975	0.975	0.976	0.976	0.978	0.978	0.979	0.980	0.984	0.986	0.990	0.992	0.996	1.000	1.005	1.010	1.015	1.020	1.025	1.031	1.036	1.042	1.048	1.055	1.060	1.065	1.071	1.076	1.081	1.085	1.089	1.092	1.095	1.098	1.098	1.099	1.099	1.098	1.096	1.094	1.090	1.086	1.080	1.072	1.065	1.058	1.048	1.036	1.025	1.011	0.996	0.982	0.965	0.949	0.930	0.911	0.890	0.869	0.846	0.824	0.800	0.775	0.751	0.724	0.696	0.670	0.642	0.614	0.585	0.556	0.528	0.498	0.469	0.439	0.409	0.380	0.351	0.321	0.292	0.262	0.234	0.206	0.176	0.150	0.122	0.095	0.069	0.042	0.016	-0.009	-0.035	-0.059	-0.082	-0.105	-0.129	-0.151	-0.172	-0.194	-0.215	-0.234	-0.254	-0.272	-0.290	-0.309	-0.325	-0.341	-0.358	-0.374	-0.389	-0.402	-0.418	-0.431	-0.444	-0.456	-0.469	-0.480	-0.491	-0.502	-0.511	-0.520	-0.530	-0.539	-0.546	-0.554	-0.560	-0.568	-0.574	-0.580	-0.584	-0.589	-0.594	-0.596	-0.599	-0.601	-0.604	-0.605	-0.606	-0.608	-0.608	-0.606	-0.605	-0.604	-0.602	-0.599	-0.596	-0.594	-0.590	-0.585	-0.581	-0.576	-0.571	-0.566	-0.560	-0.555	-0.549	-0.542	-0.538	-0.531	-0.525	-0.519	-0.512	-0.505	-0.500	-0.495	-0.489	-0.482	-0.478	-0.474	-0.469	-0.465	-0.460	-0.459	-0.455	-0.451	-0.450	-0.450	-0.448	-0.448	-0.448	-0.449	-0.451	-0.454	-0.456	-0.461	-0.466	-0.471	-0.478	-0.485	-0.491	-0.500	-0.510	-0.519	-0.529	-0.541	-0.552	-0.564	-0.578	-0.591	-0.605	-0.620	-0.635	-0.651	-0.666	-0.682	-0.700	-0.716	-0.734	-0.750	-0.769	-0.786	-0.805	-0.821	-0.840	-0.858	-0.875	-0.892	-0.910	-0.928	-0.944	-0.960	-0.978	-0.994	-1.009	-1.025	-1.040	-1.055	-1.069	-1.081	-1.095	-1.108	-1.119	-1.131	-1.141	-1.152	-1.161	-1.169	-1.178	-1.185	-1.192	-1.198	-1.204	-1.209	-1.212	-1.216	-1.220	-1.221	-1.224	-1.222	-1.224	-1.222	-1.221	-1.220	-1.218	-1.215	-1.210	-1.206	-1.200	-1.194	-1.189	-1.181	-1.174	-1.166	-1.159	-1.149	-1.139	-1.129	-1.118	-1.106	-1.095	-1.081	-1.069	-1.056	-1.042	-1.028	-1.015	-0.999	-0.984	-0.969	-0.954	-0.936	-0.920	-0.904	-0.886	-0.869	-0.852	-0.835	-0.816	-0.799	-0.781	-0.765	-0.746	-0.729	-0.711	-0.694	-0.675	-0.658	-0.640	-0.622	-0.605	-0.586	-0.570	-0.552	-0.536	-0.520	-0.504	-0.488	-0.472	-0.456	-0.440	-0.426	-0.411	-0.395	-0.382	-0.369	-0.355	-0.341	-0.328	-0.315	-0.302	-0.290	-0.278	-0.265	-0.255	-0.242	-0.231	-0.221	-0.209	-0.199	-0.189	-0.179	-0.169	-0.159	-0.150	-0.141	-0.131	-0.122	-0.112	-0.104	-0.095	-0.086	-0.079	-0.070	-0.060	-0.052	-0.045	-0.036	-0.028	-0.020	-0.012	-0.004	0.004	0.011	0.018	0.025	0.032	0.039	0.048	0.054	0.060	0.066	0.074	0.080	0.088	0.092	0.099	0.106	0.111	0.118	0.122	0.129	0.134	0.139	0.144	0.150	0.156	0.160	0.165	0.170	0.175	0.180	0.186	0.191	0.196	0.201	0.206	0.211	0.216	0.222	0.228	0.232	0.239	0.244	0.250	0.256	0.264	0.270	0.278	0.284	0.291	0.300	0.308	0.316	0.325	0.334	0.342	0.351	0.361	0.370	0.380	0.391	0.401	0.412	0.424	0.434	0.445	0.458	0.469	0.480	0.492	0.504	0.516	0.528	0.540	0.552	0.564	0.576	0.588	0.599	0.611	0.622	0.632	0.644	0.655	0.666	0.676	0.685	0.695	0.705	0.714	0.721	0.731	0.738	0.745	0.752	0.759	0.766	0.772	0.778	0.782	0.788	0.794	0.796	0.801	0.804	0.808	0.810	0.812	0.816	0.818	0.819	0.820	0.821	0.822	0.822	0.822	0.824	0.824	0.822	0.822	0.822	0.821	0.820	0.821	0.819	0.819	0.818	0.818	0.816	0.814	0.814	0.812	0.811	0.810	0.808	0.806	0.805	0.804	0.802	0.801	0.800	0.799	0.798	0.796	0.795	0.794	0.794	0.792	0.792	0.791	0.792	0.792	0.790	0.790	0.791	0.791	0.792	0.792	0.794	0.795	0.796	0.799	0.800	0.802	0.805	0.808	0.811	0.814	0.818	0.821	0.826	0.830	0.835	0.840	0.846	0.852	0.858	0.865	0.871	0.879	0.886	0.894	0.901	0.909	0.918	0.926	0.935	0.944	0.952	0.961	0.970	0.979	0.988	0.996	1.005	1.012	1.021	1.029	1.036	1.044	1.051	1.058	1.062	1.069	1.074	1.078	1.081	1.085	1.086	1.088	1.088	1.088	1.088	1.085	1.081	1.078	1.074	1.068	1.060	1.052	1.044	1.034	1.024	1.011	1.000	0.986	0.972	0.956	0.941	0.924	0.906	0.889	0.870	0.850	0.831	0.810	0.788	0.766	0.745	0.721	0.700	0.676	0.654	0.630	0.606	0.582	0.559	0.535	0.512	0.489	0.466	0.442	0.420	0.398	0.376	0.354	0.332	0.311	0.291	0.270	0.252	0.232	0.214	0.195	0.178	0.161	0.145	0.129	0.112	0.099	0.084	0.070	0.056	0.044	0.031	0.019	0.008	-0.004	-0.014	-0.025	-0.035	-0.044	-0.054	-0.062	-0.074	-0.082	-0.090	-0.100	-0.108	-0.116	-0.124	-0.131	-0.139	-0.146	-0.156	-0.162	-0.171	-0.180	-0.186	-0.195	-0.202	-0.210	-0.220	-0.228	-0.235	-0.244	-0.251	-0.259	-0.268	-0.275	-0.284	-0.291	-0.300	-0.309	-0.316	-0.325	-0.332	-0.340	-0.349	-0.356	-0.364	-0.371	-0.379	-0.385	-0.392	-0.400	-0.408	-0.414	-0.420	-0.426	-0.431	-0.438	-0.441	-0.448	-0.451	-0.455	-0.459	-0.462	-0.465	-0.469	-0.471	-0.472	-0.475	-0.475	-0.478	-0.478	-0.478	-0.476	-0.476	-0.476	-0.474	-0.471	-0.469	-0.466	-0.464	-0.460	-0.456	-0.451	-0.446	-0.441	-0.436	-0.430	-0.424	-0.418	-0.410	-0.402	-0.394	-0.388	-0.380	-0.371	-0.361	-0.352	-0.344	-0.334	-0.325	-0.315	-0.305	-0.294	-0.285	-0.275	-0.264	-0.252	-0.242	-0.232	-0.221	-0.210	-0.199	-0.190	-0.179	-0.168	-0.159	-0.148	-0.138	-0.129	-0.119	-0.110	-0.100	-0.091	-0.084	-0.074	-0.068	-0.060	-0.052	-0.046	-0.040	-0.035	-0.031	-0.026	-0.021	-0.018	-0.015	-0.012	-0.010	-0.010	-0.009	-0.009	-0.010	-0.011	-0.012	-0.015	-0.018	-0.021	-0.026	-0.031	-0.036	-0.042	-0.049	-0.056	-0.064	-0.071	-0.080	-0.090	-0.100	-0.110	-0.120	-0.130	-0.142	-0.152	-0.165	-0.176	-0.188	-0.200	-0.211	-0.225	-0.238	-0.250	-0.262	-0.275	-0.289	-0.301	-0.312	-0.325	-0.338	-0.349	-0.361	-0.372	-0.384	-0.395	-0.404	-0.415	-0.425	-0.434	-0.444	-0.451	-0.460	-0.468	-0.475	-0.482	-0.489	-0.495	-0.501	-0.507	-0.512	-0.518	-0.522	-0.526	-0.531	-0.534	-0.538	-0.540	-0.544	-0.546	-0.549	-0.551	-0.554	-0.555	-0.558	-0.560	-0.561	-0.562	-0.565	-0.566	-0.569	-0.571	-0.572	-0.575	-0.576	-0.579	-0.581	-0.585	-0.588	-0.590	-0.594	-0.596	-0.600	-0.604	-0.606	-0.611	-0.614	-0.618	-0.622	-0.628	-0.631	-0.636	-0.641	-0.646	-0.650	-0.656	-0.660	-0.666	-0.671	-0.676	-0.681	-0.686	-0.692	-0.699	-0.704	-0.709	-0.714	-0.720	-0.725	-0.731	-0.738	-0.741	-0.748	-0.752	-0.758	-0.762	-0.768	-0.772	-0.778	-0.782	-0.788	-0.792	-0.798	-0.801	-0.806	-0.811	-0.816	-0.820	-0.824	-0.829	-0.834	-0.838	-0.841	-0.846	-0.850	-0.855	-0.859	-0.864	-0.868	-0.871	-0.875	-0.879	-0.882	-0.886	-0.889	-0.892	-0.896	-0.899	-0.901	-0.904	-0.906	-0.908	-0.910	-0.911	-0.914	-0.914	-0.915	-0.916	-0.916	-0.916	-0.915	-0.915	-0.915	-0.912	-0.911	-0.910	-0.906	-0.904	-0.899	-0.895	-0.891	-0.886	-0.882	-0.876	-0.871	-0.865	-0.858	-0.851	-0.844	-0.836	-0.829	-0.821	-0.812	-0.805	-0.796	-0.788	-0.779	-0.770	-0.761	-0.752	-0.744	-0.735	-0.728	-0.718	-0.710	-0.701	-0.694	-0.686	-0.679	-0.672	-0.666	-0.660	-0.655	-0.650	-0.646	-0.641	-0.639	-0.636	-0.634	-0.632	-0.631	-0.632	-0.632	-0.634	-0.635	-0.638	-0.641	-0.645	-0.650	-0.655	-0.661	-0.668	-0.676	-0.684	-0.691	-0.701	-0.710	-0.720	-0.730	-0.741	-0.752	-0.765	-0.778	-0.790	-0.802	-0.815	-0.828	-0.841	-0.855	-0.868	-0.880	-0.894	-0.908	-0.920	-0.932	-0.944	-0.958	-0.969	-0.979	-0.990	-1.001	-1.010	-1.020	-1.030	-1.038	-1.046	-1.054	-1.060	-1.066	-1.071	-1.076	-1.080	-1.082	-1.085	-1.088	-1.088	-1.088	-1.086	-1.086	-1.084	-1.080	-1.076	-1.072	-1.066	-1.060	-1.054	-1.048	-1.039	-1.030	-1.020	-1.009	-1.000	-0.989	-0.976	-0.964	-0.952	-0.939	-0.925	-0.912	-0.898	-0.882	-0.869	-0.852	-0.838	-0.821	-0.808	-0.791	-0.775	-0.760	-0.742	-0.726	-0.711	-0.695	-0.680	-0.664	-0.648	-0.632	-0.618	-0.602	-0.586	-0.572	-0.559	-0.544	-0.529	-0.516	-0.502	-0.490	-0.476	-0.462	-0.450	-0.438	-0.426	-0.415	-0.402	-0.392	-0.380	-0.370	-0.360	-0.350	-0.339	-0.329	-0.320	-0.310	-0.300	-0.291	-0.282	-0.274	-0.266	-0.258	-0.249	-0.241	-0.234	-0.225	-0.216	-0.210	-0.201	-0.194	-0.186	-0.179	-0.171	-0.164	-0.156	-0.149	-0.142	-0.135	-0.128	-0.120	-0.114	-0.106	-0.100	-0.091	-0.085	-0.079	-0.071	-0.065	-0.059	-0.052	-0.045	-0.039	-0.032	-0.026	-0.020	-0.014	-0.008	-0.001	0.004	0.010	0.016	0.022	0.028	0.031	0.038	0.044	0.049	0.052	0.059	0.062	0.069	0.072	0.076	0.080	0.084	0.089	0.092	0.096	0.098	0.101	0.104	0.108	0.110	0.111	0.115	0.116	0.119	0.120	0.122	0.124	0.125	0.126	0.129	0.129	0.130	0.132	0.132	0.134	0.134	0.135	0.136	0.138	0.138	0.139	0.139	0.140	0.141	0.142	0.142	0.145	0.146	0.148	0.149	0.151	0.154	0.156	0.159	0.161	0.164	0.168	0.171	0.175	0.178	0.182	0.188	0.192	0.198	0.204	0.209	0.215	0.222	0.229	0.236	0.245	0.252	0.260	0.269	0.278	0.286	0.295	0.305	0.315	0.324	0.335	0.345	0.355	0.366	0.376	0.386	0.399	0.409	0.420	0.430	0.441	0.452	0.462	0.474	0.484	0.494	0.504	0.514	0.524	0.532	0.541	0.549	0.558	0.565	0.572	0.581	0.588	0.594	0.600	0.605	0.610	0.615	0.619	0.622	0.626	0.629	0.632	0.634	0.636	0.638	0.638	0.639	0.640	0.639	0.639	0.638	0.636	0.636	0.635	0.634	0.631	0.629	0.628	0.626	0.622	0.621	0.620	0.616	0.615	0.612	0.611	0.610	0.608	0.606	0.604	0.604	0.602	0.602	0.601	0.600	0.601	0.601	0.601	0.601	0.602	0.605	0.605	0.606	0.608	0.610	0.612	0.615	0.616	0.618	0.621	0.624	0.625	0.628	0.629	0.631	0.632	0.634	0.635	0.636	0.638	0.638	0.638	0.638	0.638	0.635	0.634	0.631	0.629	0.625	0.621	0.619	0.612	0.608	0.602	0.595	0.589	0.581	0.571	0.564	0.554	0.544	0.534	0.522	0.512	0.500	0.488	0.475	0.461	0.449	0.435	0.421	0.408	0.394	0.379	0.365	0.350	0.336	0.321	0.308	0.294	0.280	0.266	0.252	0.240	0.228	0.215	0.204	0.191	0.181	0.171	0.161	0.152	0.144	0.135	0.128	0.121	0.114	0.109	0.104	0.099	0.095	0.091	0.089	0.086	0.085	0.085	0.082	0.082	0.084	0.085	0.086	0.088	0.090	0.091	0.094	0.096	0.100	0.102	0.106	0.109	0.114	0.116	0.121	0.124	0.129	0.132	0.136	0.140	0.144	0.148	0.151	0.155	0.159	0.162	0.165	0.169	0.172	0.175	0.179	0.181	0.185	0.188	0.190	0.192	0.195	0.198	0.201	0.204	0.208	0.209	0.212	0.216	0.219	0.222	0.225	0.229	0.232	0.235	0.239	0.244	0.248	0.251	0.256	0.260	0.265	0.269	0.274	0.279	0.285	0.290	0.295	0.300	0.305	0.310	0.316	0.321	0.326	0.331	0.336	0.341	0.346	0.351	0.356	0.360	0.365	0.368	0.372	0.376	0.379	0.381	0.384	0.386	0.388	0.390	0.390	0.391	0.391	0.391	0.390	0.390	0.389	0.386	0.385	0.382	0.379	0.376	0.371	0.368	0.364	0.359	0.354	0.348	0.341	0.335	0.328	0.321	0.314	0.306	0.298	0.290	0.281	0.272	0.262	0.254	0.244	0.234	0.224	0.214	0.204	0.192	0.181	0.171	0.160	0.149	0.136	0.125	0.112	0.100	0.088	0.076	0.062	0.051	0.039	0.025	0.012	0.000	-0.012	-0.026	-0.039	-0.052	-0.065	-0.079	-0.090	-0.104	-0.116	-0.129	-0.141	-0.154	-0.166	-0.178	-0.190	-0.200	-0.211	-0.222	-0.232	-0.244	-0.252	-0.262	-0.271	-0.281	-0.289	-0.296	-0.302	-0.310	-0.315	-0.321	-0.326	-0.330	-0.334	-0.336	-0.340	-0.341	-0.342	-0.344	-0.344	-0.344	-0.341	-0.341	-0.338	-0.335	-0.331	-0.328	-0.324	-0.318	-0.312	-0.306	-0.301	-0.294	-0.286	-0.280	-0.271	-0.264	-0.256	-0.248	-0.240	-0.231	-0.222	-0.215	-0.206	-0.198	-0.190	-0.182	-0.174	-0.165	-0.159	-0.151	-0.145	-0.138	-0.130	-0.125	-0.119	-0.114	-0.108	-0.104	-0.099	-0.095	-0.091	-0.089	-0.085	-0.082	-0.080	-0.079	-0.076	-0.076	-0.075	-0.074	-0.074	-0.074	-0.075	-0.075	-0.075	-0.076	-0.078	-0.078	-0.080	-0.081	-0.082	-0.082	-0.084	-0.084	-0.086	-0.085	-0.086	-0.088	-0.086	-0.086	-0.085	-0.084	-0.082	-0.081	-0.079	-0.076	-0.074	-0.069	-0.065	-0.061	-0.055	-0.050	-0.045	-0.039	-0.031	-0.024	-0.015	-0.006	0.002	0.011	0.021	0.032	0.044	0.055	0.066	0.079	0.092	0.105	0.118	0.132	0.146	0.160	0.174	0.188	0.204	0.218	0.232	0.248	0.262	0.276	0.291	0.306	0.320	0.335	0.349	0.362	0.376	0.389	0.402	0.415	0.426	0.438	0.449	0.461	0.471	0.481	0.491	0.500	0.509	0.518	0.524	0.531	0.539	0.545	0.551	0.559	0.562	0.568	0.574	0.578	0.581	0.586	0.590	0.592	0.596	0.599	0.601	0.605	0.609	0.611	0.614	0.618	0.620	0.624	0.628	0.631	0.635	0.640	0.645	0.649	0.655	0.661	0.668	0.674	0.681	0.690	0.698	0.706	0.716	0.726	0.736	0.748	0.759	0.771	0.784	0.798	0.810	0.824	0.838	0.852	0.869	0.884	0.899	0.915	0.931	0.946	0.962	0.979	0.996	1.012	1.029	1.045	1.061	1.078	1.094	1.110	1.125	1.141	1.155	1.169	1.184	1.198	1.210	1.222	1.235	1.245	1.255	1.266	1.274	1.282	1.290	1.298	1.302	1.308	1.312	1.316	1.318	1.320	1.321	1.321	1.321	1.320	1.319	1.316	1.314	1.310	1.305	1.300	1.294	1.289	1.282	1.274	1.266	1.258	1.250	1.241	1.230	1.221	1.211	1.201	1.190	1.181	1.170	1.160	1.148	1.138	1.128	1.116	1.106	1.096	1.086	1.076	1.066	1.058	1.049	1.040	1.032	1.024	1.018	1.011	1.005	0.999	0.994	0.989	0.985	0.981	0.980	0.978	0.976	0.976	0.975	0.976	0.978	0.980	0.982	0.985	0.990	0.995	1.000	1.006	1.012	1.020	1.029	1.038	1.048	1.058	1.069	1.080	1.091	1.105	1.118	1.131	1.146	1.160	1.175	1.192	1.209	1.224	1.242	1.260	1.276	1.295	1.312	1.331	1.351	1.369	1.389	1.408	1.428	1.448	1.468	1.488	1.508	1.526	1.546	1.566	1.586	1.605	1.624	1.644	1.662	1.682	1.701	1.719	1.739	1.756	1.774	1.792	1.810	1.826	1.844	1.860	1.876	1.892	1.908	1.921	1.936	1.951	1.964	1.976	1.989	2.001	2.013	2.024	2.035	2.044	2.055	2.064	2.072	2.080	2.088	2.096	2.102	2.109	2.115	2.121	2.126	2.131	2.135	2.140	2.144	2.148	2.150	2.154	2.156	2.159	2.160	2.161	2.164	2.165	2.166	2.166	2.168	2.169	2.169	2.170	2.170	2.170	2.170	2.171	2.171	2.172	2.172	2.174	2.174	2.174	2.174	2.175	2.176	2.176	2.178	2.179	2.180	2.180	2.182	2.182	2.184	2.186	2.186	2.189	2.190	2.191	2.194	2.195	2.198	2.200	2.201	2.204	2.205	2.206	2.209	2.210	2.212	2.214	2.215	2.216	2.219	2.220	2.221	2.222	2.224	2.225	2.225	2.226	2.226	2.226	2.226	2.228	2.226	2.226	2.225	2.224	2.222	2.221	2.220	2.219	2.216	2.214	2.212	2.210	2.206	2.204	2.200	2.196	2.192	2.189	2.185	2.180	2.175	2.170	2.165	2.159	2.154	2.148	2.141	2.135	2.129	2.122	2.116	2.108	2.101	2.095	2.088	2.079	2.071	2.064	2.056	2.047	2.040	2.031	2.022	2.014	2.005	1.996	1.988	1.979	1.971	1.961	1.954	1.944	1.935	1.926	1.918	1.909	1.901	1.892	1.884	1.875	1.868	1.858	1.850	1.842	1.834	1.826	1.819	1.810	1.804	1.795	1.788	1.781	1.772	1.766	1.759	1.751	1.745	1.736	1.730	1.724	1.716	1.710	1.702	1.695	1.689	1.680	1.674	1.668	1.660	1.652	1.646	1.639	1.630	1.622	1.615	1.608	1.599	1.591	1.584	1.575	1.565	1.556	1.546	1.538	1.528	1.518	1.508	1.496	1.486	1.475	1.464	1.451	1.440	1.428	1.415	1.404	1.391	1.379	1.365	1.351	1.338	1.325	1.311	1.296	1.281	1.268	1.252	1.238	1.222	1.208	1.191	1.176	1.160	1.145	1.128	1.111	1.096	1.079	1.061	1.045	1.028	1.009	0.991	0.974	0.956	0.936	0.918	0.899	0.880	0.860	0.840	0.820	0.800	0.779	0.758	0.736	0.714	0.692	0.669	0.646	0.622	0.599	0.575	0.551	0.525	0.500	0.472	0.448	0.420	0.394	0.366	0.338	0.310	0.281	0.251	0.222	0.191	0.160	0.130	0.099	0.066	0.034	0.001	-0.031	-0.066	-0.099	-0.134	-0.168	-0.204	-0.239	-0.274	-0.310	-0.346	-0.384	-0.421	-0.458	-0.495	-0.534	-0.571	-0.610	-0.649	-0.688	-0.726	-0.765	-0.805	-0.844	-0.884	-0.924	-0.964	-1.004	-1.044	-1.082	-1.124	-1.162	-1.202	-1.242	-1.282	-1.321	-1.360	-1.400	-1.438	-1.476	-1.514	-1.552	-1.589	-1.626	-1.661	-1.699	-1.734	-1.768	-1.802	-1.835	-1.868	-1.900	-1.932	-1.964	-1.994	-2.022	-2.051	-2.079	-2.106	-2.131	-2.158	-2.181	-2.205	-2.228	-2.250	-2.270	-2.290	-2.309	-2.329	-2.346	-2.364	-2.380	-2.396	-2.410	-2.425	-2.439	-2.451	-2.464	-2.476	-2.489	-2.500	-2.511	-2.522	-2.532	-2.544	-2.554	-2.565	-2.575	-2.585	-2.595	-2.606	-2.616	-2.626	-2.636	-2.648	-2.660	-2.670	-2.682	-2.692	-2.705	-2.718	-2.730	-2.744	-2.756	-2.769	-2.782	-2.796	-2.811	-2.825	-2.841	-2.856	-2.871	-2.885	-2.900	-2.915	-2.931	-2.946	-2.962	-2.976	-2.991	-3.006	-3.021	-3.035	-3.049	-3.062	-3.075	-3.088	-3.099	-3.111	-3.121	-3.131	-3.140	-3.149	-3.156	-3.162	-3.169	-3.174	-3.178	-3.181	-3.184	-3.185	-3.185	-3.185	-3.182	-3.180	-3.176	-3.171	-3.166	-3.159	-3.151	-3.142	-3.132	-3.122	-3.110	-3.096	-3.084	-3.068	-3.052	-3.036	-3.019	-3.001	-2.981	-2.962	-2.942	-2.921	-2.899	-2.876	-2.852	-2.830	-2.805	-2.780	-2.755	-2.729	-2.702	-2.676	-2.650	-2.621	-2.594	-2.565	-2.538	-2.509	-2.480	-2.450	-2.421	-2.391	-2.361	-2.331	-2.300	-2.270	-2.240	-2.209	-2.179	-2.148	-2.116	-2.085	-2.055	-2.022	-1.992	-1.960	-1.929	-1.896	-1.865	-1.834	-1.802	-1.770	-1.739	-1.706	-1.674	-1.642	-1.610	-1.578	-1.546	-1.514	-1.482	-1.449	-1.416	-1.384	-1.354	-1.321	-1.289	-1.256	-1.224	-1.192	-1.161	-1.129	-1.096	-1.065	-1.034	-1.002	-0.971	-0.940	-0.909	-0.878	-0.848	-0.818	-0.788	-0.758	-0.729	-0.699	-0.670	-0.642	-0.614	-0.586	-0.559	-0.532	-0.506	-0.480	-0.454	-0.429	-0.405	-0.380	-0.358	-0.334	-0.311	-0.289	-0.268	-0.246	-0.226	-0.205	-0.186	-0.166	-0.148	-0.130	-0.111	-0.095	-0.078	-0.061	-0.045	-0.029	-0.015	0.000	0.014	0.028	0.041	0.055	0.068	0.080	0.091	0.105	0.115	0.126	0.138	0.148	0.159	0.169	0.179	0.188	0.198	0.206	0.215	0.222	0.231	0.240	0.248	0.256	0.264	0.270	0.278	0.284	0.290	0.296	0.302	0.310	0.314	0.320	0.325	0.330	0.334	0.338	0.342	0.345	0.349	0.351	0.354	0.356	0.359	0.360	0.361	0.364	0.364	0.365	0.366	0.365	0.366	0.366	0.366	0.366	0.366	0.366	0.365	0.364	0.365	0.364	0.362	0.362	0.361	0.360	0.359	0.359	0.359	0.359	0.359	0.359	0.359	0.359	0.360	0.361	0.362	0.365	0.366	0.369	0.371	0.372	0.376	0.379	0.382	0.386	0.390	0.395	0.400	0.405	0.411	0.416	0.421	0.429	0.435	0.441	0.449	0.456	0.464	0.471	0.480	0.488	0.496	0.504	0.514	0.522	0.531	0.540	0.550	0.560	0.569	0.579	0.588	0.599	0.609	0.618	0.628	0.639	0.648	0.658	0.668	0.679	0.689	0.698	0.709	0.719	0.729	0.739	0.750	0.759	0.769	0.778	0.788	0.799	0.806	0.816	0.825	0.835	0.844	0.850	0.859	0.868	0.875	0.881	0.889	0.895	0.901	0.906	0.912	0.918	0.921	0.925	0.928	0.931	0.932	0.934	0.935	0.935	0.935	0.934	0.932	0.929	0.926	0.921	0.916	0.911	0.906	0.899	0.890	0.882	0.872	0.864	0.852	0.841	0.829	0.816	0.802	0.789	0.774	0.759	0.742	0.726	0.710	0.691	0.674	0.655	0.636	0.618	0.599	0.580	0.560	0.540	0.519	0.500	0.479	0.459	0.438	0.418	0.398	0.378	0.358	0.338	0.319	0.299	0.279	0.260	0.241	0.222	0.206	0.188	0.171	0.154	0.136	0.121	0.105	0.089	0.074	0.059	0.045	0.030	0.016	0.002	-0.010	-0.025	-0.038	-0.050	-0.064	-0.076	-0.089	-0.101	-0.114	-0.126	-0.139	-0.151	-0.164	-0.178	-0.189	-0.202	-0.215	-0.229	-0.242	-0.256	-0.271	-0.286	-0.301	-0.316	-0.332	-0.349	-0.364	-0.380	-0.399	-0.415	-0.434	-0.451	-0.470	-0.490	-0.509	-0.529	-0.549	-0.569	-0.590	-0.611	-0.631	-0.652	-0.674	-0.694	-0.716	-0.738	-0.760	-0.780	-0.804	-0.825	-0.845	-0.866	-0.888	-0.909	-0.930	-0.951	-0.970	-0.991	-1.010	-1.030	-1.049	-1.066	-1.086	-1.104	-1.121	-1.138	-1.154	-1.169	-1.185	-1.200	-1.214	-1.228	-1.241	-1.255	-1.268	-1.280	-1.292	-1.305	-1.316	-1.326	-1.338	-1.348	-1.359	-1.369	-1.378	-1.389	-1.398	-1.409	-1.416	-1.426	-1.436	-1.446	-1.456	-1.465	-1.476	-1.486	-1.496	-1.506	-1.519	-1.529	-1.540	-1.551	-1.564	-1.575	-1.589	-1.601	-1.615	-1.629	-1.642	-1.656	-1.671	-1.685	-1.701	-1.718	-1.734	-1.751	-1.768	-1.786	-1.802	-1.821	-1.840	-1.858	-1.878	-1.896	-1.916	-1.936	-1.956	-1.976	-1.996	-2.015	-2.035	-2.056	-2.075	-2.096	-2.116	-2.136	-2.156	-2.176	-2.195	-2.215	-2.235	-2.254	-2.272	-2.292	-2.310	-2.329	-2.346	-2.364	-2.381	-2.398	-2.415	-2.431	-2.446	-2.462	-2.476	-2.492	-2.506	-2.521	-2.535	-2.548	-2.561	-2.574	-2.585	-2.598	-2.610	-2.621	-2.632	-2.642	-2.654	-2.665	-2.675	-2.685	-2.695	-2.705	-2.714	-2.722	-2.731	-2.740	-2.749	-2.756	-2.765	-2.774	-2.781	-2.789	-2.796	-2.804	-2.811	-2.818	-2.825	-2.830	-2.836	-2.842	-2.849	-2.854	-2.860	-2.865	-2.869	-2.872	-2.878	-2.880	-2.884	-2.886	-2.889	-2.890	-2.891	-2.892	-2.895	-2.894	-2.894	-2.894	-2.891	-2.889	-2.886	-2.884	-2.880	-2.876	-2.872	-2.868	-2.862	-2.856	-2.850	-2.842	-2.836	-2.829	-2.820	-2.811	-2.801	-2.794	-2.784	-2.775	-2.765	-2.755	-2.745	-2.734	-2.722	-2.712	-2.700	-2.690	-2.679	-2.668	-2.656	-2.645	-2.634	-2.624	-2.611	-2.600	-2.589	-2.578	-2.566	-2.555	-2.544	-2.532	-2.521	-2.510	-2.498	-2.488	-2.476	-2.464	-2.452	-2.442	-2.430	-2.418	-2.405	-2.392	-2.379	-2.365	-2.351	-2.336	-2.322	-2.308	-2.291	-2.275	-2.258	-2.240	-2.222	-2.204	-2.184	-2.164	-2.144	-2.121	-2.100	-2.076	-2.054	-2.029	-2.004	-1.978	-1.952	-1.925	-1.896	-1.869	-1.840	-1.810	-1.780	-1.750	-1.720	-1.688	-1.656	-1.626	-1.594	-1.560	-1.529	-1.495	-1.462	-1.431	-1.398	-1.365	-1.334	-1.301	-1.269	-1.236	-1.205	-1.174	-1.142	-1.112	-1.082	-1.052	-1.024	-0.995	-0.965	-0.938	-0.910	-0.884	-0.858	-0.830	-0.806	-0.781	-0.756	-0.734	-0.710	-0.686	-0.664	-0.642	-0.621	-0.600	-0.580	-0.560	-0.539	-0.520	-0.499	-0.480	-0.461	-0.442	-0.424	-0.406	-0.389	-0.370	-0.352	-0.334	-0.316	-0.300	-0.281	-0.264	-0.246	-0.230	-0.212	-0.195	-0.178	-0.160	-0.142	-0.125	-0.108	-0.090	-0.074	-0.055	-0.038	-0.020	-0.002	0.015	0.034	0.051	0.070	0.088	0.108	0.125	0.142	0.161	0.180	0.200	0.218	0.238	0.258	0.276	0.295	0.315	0.334	0.354	0.372	0.392	0.411	0.430	0.450	0.470	0.488	0.507	0.526	0.546	0.565	0.584	0.602	0.621	0.640	0.658	0.675	0.694	0.710	0.726	0.744	0.759	0.775	0.789	0.804	0.818	0.831	0.845	0.856	0.869	0.879	0.891	0.901	0.910	0.918	0.926	0.934	0.940	0.945	0.951	0.955	0.959	0.962	0.965	0.968	0.969	0.970	0.970	0.971	0.970	0.969	0.966	0.965	0.964	0.961	0.960	0.956	0.954	0.951	0.949	0.946	0.944	0.941	0.939	0.938	0.935	0.934	0.932	0.932	0.931	0.931	0.931	0.931	0.934	0.934	0.938	0.939	0.942	0.945	0.948	0.952	0.956	0.961	0.966	0.971	0.978	0.982	0.989	0.994	1.000	1.006	1.011	1.018	1.022	1.028	1.031	1.036	1.040	1.044	1.046	1.049	1.050	1.051	1.051	1.050	1.049	1.046	1.042	1.039	1.032	1.026	1.019	1.011	1.001	0.991	0.980	0.968	0.954	0.939	0.922	0.906	0.890	0.871	0.852	0.832	0.812	0.790	0.766	0.745	0.720	0.696	0.671	0.646	0.620	0.594	0.569	0.541	0.515	0.488	0.461	0.435	0.408	0.380	0.355	0.329	0.301	0.276	0.250	0.225	0.200	0.175	0.151	0.128	0.104	0.081	0.059	0.036	0.015	-0.006	-0.026	-0.045	-0.064	-0.082	-0.100	-0.118	-0.134	-0.150	-0.165	-0.180	-0.195	-0.209	-0.222	-0.235	-0.248	-0.260	-0.271	-0.281	-0.292	-0.302	-0.311	-0.320	-0.329	-0.336	-0.344	-0.351	-0.358	-0.365	-0.370	-0.376	-0.381	-0.386	-0.391	-0.395	-0.400	-0.402	-0.406	-0.409	-0.411	-0.414	-0.415	-0.418	-0.418	-0.419	-0.419	-0.420	-0.419	-0.418	-0.418	-0.416	-0.414	-0.411	-0.410	-0.408	-0.405	-0.402	-0.400	-0.396	-0.392	-0.389	-0.385	-0.381	-0.378	-0.374	-0.370	-0.366	-0.362	-0.358	-0.354	-0.351	-0.348	-0.344	-0.341	-0.338	-0.335	-0.332	-0.331	-0.328	-0.328	-0.326	-0.325	-0.325	-0.325	-0.328	-0.328	-0.330	-0.334	-0.336	-0.340	-0.345	-0.350	-0.356	-0.362	-0.369	-0.378	-0.385	-0.395	-0.404	-0.415	-0.426	-0.438	-0.450	-0.464	-0.478	-0.491	-0.506	-0.522	-0.538	-0.552	-0.570	-0.588	-0.604	-0.622	-0.640	-0.659	-0.676	-0.696	-0.714	-0.734	-0.752	-0.771	-0.790	-0.809	-0.828	-0.846	-0.865	-0.882	-0.900	-0.919	-0.935	-0.951	-0.969	-0.984	-1.000	-1.014	-1.029	-1.042	-1.055	-1.068	-1.080	-1.091	-1.101	-1.111	-1.121	-1.130	-1.138	-1.144	-1.150	-1.156	-1.161	-1.166	-1.169	-1.171	-1.174	-1.175	-1.175	-1.175	-1.174	-1.171	-1.170	-1.166	-1.162	-1.158	-1.152	-1.146	-1.139	-1.132	-1.125	-1.116	-1.108	-1.098	-1.088	-1.076	-1.066	-1.054	-1.042	-1.030	-1.016	-1.004	-0.990	-0.975	-0.961	-0.948	-0.931	-0.916	-0.901	-0.886	-0.870	-0.854	-0.839	-0.822	-0.806	-0.791	-0.775	-0.760	-0.744	-0.728	-0.711	-0.696	-0.681	-0.666	-0.650	-0.636	-0.620	-0.606	-0.591	-0.578	-0.564	-0.551	-0.539	-0.524	-0.512	-0.500	-0.489	-0.476	-0.464	-0.452	-0.441	-0.430	-0.420	-0.410	-0.400	-0.390	-0.380	-0.370	-0.361	-0.350	-0.341	-0.331	-0.322	-0.314	-0.304	-0.294	-0.285	-0.276	-0.266	-0.258	-0.248	-0.239	-0.229	-0.220	-0.210	-0.200	-0.190	-0.180	-0.171	-0.160	-0.150	-0.140	-0.128	-0.118	-0.106	-0.095	-0.084	-0.072	-0.061	-0.049	-0.039	-0.026	-0.015	-0.004	0.009	0.019	0.031	0.042	0.054	0.065	0.076	0.088	0.098	0.110	0.120	0.131	0.142	0.151	0.162	0.172	0.182	0.192	0.201	0.211	0.220	0.228	0.238	0.246	0.255	0.262	0.271	0.279	0.288	0.295	0.302	0.311	0.318	0.325	0.332	0.340	0.348	0.354	0.362	0.369	0.376	0.384	0.390	0.399	0.406	0.414	0.421	0.429	0.438	0.445	0.454	0.461	0.470	0.478	0.486	0.495	0.502	0.511	0.521	0.530	0.539	0.548	0.558	0.565	0.575	0.584	0.592	0.601	0.610	0.619	0.628	0.636	0.645	0.652	0.661	0.669	0.678	0.684	0.692	0.699	0.706	0.712	0.719	0.725	0.731	0.736	0.742	0.746	0.751	0.756	0.761	0.765	0.770	0.772	0.776	0.778	0.781	0.785	0.786	0.788	0.791	0.792	0.792	0.794	0.795	0.796	0.796	0.798	0.799	0.799	0.798	0.798	0.798	0.796	0.796	0.795	0.796	0.795	0.794	0.794	0.792	0.792	0.792	0.791	0.791	0.790	0.789	0.788	0.788	0.786	0.786	0.786	0.786	0.785	0.785	0.785	0.785	0.785	0.785	0.786	0.786	0.786	0.788	0.789	0.790	0.792	0.794	0.795	0.799	0.800	0.804	0.806	0.809	0.814	0.816	0.820	0.825	0.829	0.835	0.840	0.845	0.851	0.858	0.862	0.869	0.876	0.884	0.891	0.898	0.905	0.912	0.921	0.929	0.936	0.946	0.954	0.962	0.971	0.979	0.988	0.995	1.002	1.011	1.018	1.026	1.034	1.040	1.046	1.054	1.059	1.065	1.069	1.074	1.079	1.081	1.085	1.086	1.089	1.089	1.090	1.089	1.088	1.086	1.082	1.080	1.076	1.070	1.064	1.058	1.050	1.040	1.031	1.021	1.010	0.999	0.985	0.972	0.958	0.944	0.928	0.911	0.895	0.878	0.859	0.841	0.822	0.802	0.781	0.761	0.740	0.719	0.698	0.675	0.654	0.631	0.609	0.586	0.564	0.541	0.519	0.498	0.474	0.452	0.431	0.410	0.388	0.368	0.346	0.328	0.306	0.286	0.268	0.249	0.231	0.214	0.196	0.179	0.162	0.148	0.131	0.116	0.102	0.089	0.076	0.064	0.051	0.040	0.029	0.018	0.009	-0.002	-0.011	-0.021	-0.029	-0.038	-0.046	-0.054	-0.060	-0.068	-0.075	-0.081	-0.089	-0.094	-0.101	-0.106	-0.111	-0.118	-0.122	-0.129	-0.135	-0.139	-0.145	-0.150	-0.155	-0.160	-0.165	-0.171	-0.176	-0.181	-0.186	-0.192	-0.198	-0.202	-0.208	-0.214	-0.218	-0.224	-0.229	-0.234	-0.240	-0.244	-0.250	-0.254	-0.260	-0.265	-0.271	-0.275	-0.280	-0.285	-0.289	-0.294	-0.298	-0.301	-0.305	-0.310	-0.312	-0.316	-0.320	-0.321	-0.325	-0.326	-0.329	-0.330	-0.330	-0.331	-0.332	-0.332	-0.331	-0.331	-0.330	-0.330	-0.329	-0.325	-0.322	-0.320	-0.316	-0.312	-0.309	-0.304	-0.300	-0.294	-0.288	-0.281	-0.275	-0.269	-0.261	-0.254	-0.245	-0.238	-0.229	-0.220	-0.210	-0.200	-0.191	-0.181	-0.170	-0.159	-0.150	-0.138	-0.126	-0.115	-0.104	-0.091	-0.079	-0.066	-0.055	-0.042	-0.030	-0.019	-0.008	0.005	0.018	0.029	0.041	0.052	0.064	0.075	0.086	0.096	0.108	0.118	0.126	0.136	0.145	0.155	0.161	0.170	0.178	0.184	0.190	0.195	0.201	0.205	0.209	0.212	0.215	0.216	0.218	0.218	0.218	0.218	0.215	0.214	0.210	0.208	0.202	0.198	0.192	0.185	0.179	0.171	0.164	0.154	0.145	0.136	0.126	0.115	0.104	0.092	0.080	0.066	0.054	0.041	0.029	0.015	0.000	-0.014	-0.029	-0.042	-0.058	-0.072	-0.088	-0.102	-0.118	-0.132	-0.148	-0.161	-0.176	-0.190	-0.204	-0.219	-0.232	-0.246	-0.260	-0.274	-0.288	-0.300	-0.312	-0.325	-0.338	-0.350	-0.361	-0.372	-0.384	-0.395	-0.406	-0.416	-0.428	-0.438	-0.446	-0.458	-0.466	-0.476	-0.485	-0.495	-0.502	-0.512	-0.521	-0.530	-0.538	-0.546	-0.555	-0.562	-0.571	-0.579	-0.588	-0.596	-0.604	-0.612	-0.620	-0.629	-0.636	-0.645	-0.652	-0.661	-0.670	-0.678	-0.686	-0.694	-0.702	-0.710	-0.719	-0.728	-0.735	-0.744	-0.752	-0.760	-0.769	-0.776	-0.785	-0.794	-0.801	-0.810	-0.819	-0.828	-0.835	-0.842	-0.851	-0.860	-0.869	-0.876	-0.885	-0.892	-0.901	-0.909	-0.918	-0.926	-0.934	-0.944	-0.952	-0.960	-0.969	-0.979	-0.988	-0.996	-1.006	-1.015	-1.025	-1.034	-1.044	-1.054	-1.064	-1.074	-1.085	-1.095	-1.106	-1.116	-1.128	-1.139	-1.150	-1.160	-1.170	-1.182	-1.194	-1.204	-1.215	-1.226	-1.236	-1.249	-1.259	-1.269	-1.279	-1.289	-1.298	-1.308	-1.316	-1.325	-1.332	-1.341	-1.348	-1.355	-1.361	-1.366	-1.370	-1.375	-1.378	-1.381	-1.384	-1.385	-1.386	-1.386	-1.385	-1.384	-1.381	-1.378	-1.374	-1.370	-1.365	-1.358	-1.352	-1.345	-1.338	-1.329	-1.320	-1.311	-1.301	-1.291	-1.281	-1.271	-1.259	-1.248	-1.236	-1.225	-1.215	-1.202	-1.191	-1.180	-1.169	-1.158	-1.149	-1.138	-1.129	-1.120	-1.111	-1.104	-1.096	-1.089	-1.084	-1.080	-1.074	-1.071	-1.070	-1.068	-1.068	-1.068	-1.069	-1.071	-1.074	-1.079	-1.084	-1.090	-1.098	-1.105	-1.115	-1.124	-1.135	-1.146	-1.159	-1.172	-1.186	-1.200	-1.215	-1.230	-1.248	-1.264	-1.280	-1.299	-1.316	-1.334	-1.351	-1.370	-1.389	-1.406	-1.425	-1.442	-1.460	-1.478	-1.495	-1.511	-1.528	-1.544	-1.560	-1.574	-1.589	-1.601	-1.615	-1.626	-1.638	-1.648	-1.658	-1.666	-1.674	-1.681	-1.686	-1.691	-1.696	-1.699	-1.701	-1.702	-1.702	-1.702	-1.701	-1.699	-1.695	-1.691	-1.686	-1.681	-1.674	-1.666	-1.658	-1.649	-1.639	-1.629	-1.618	-1.605	-1.592	-1.579	-1.565	-1.551	-1.536	-1.521	-1.506	-1.490	-1.474	-1.458	-1.440	-1.422	-1.406	-1.389	-1.371	-1.352	-1.335	-1.316	-1.299	-1.281	-1.262	-1.245	-1.226	-1.209	-1.191	-1.172	-1.156	-1.139	-1.121	-1.105	-1.088	-1.070	-1.054	-1.039	-1.021	-1.006	-0.991	-0.976	-0.961	-0.946	-0.932	-0.918	-0.904	-0.890	-0.878	-0.865	-0.852	-0.840	-0.828	-0.815	-0.805	-0.792	-0.781	-0.771	-0.761	-0.750	-0.740	-0.730	-0.720	-0.711	-0.702	-0.692	-0.684	-0.675	-0.666	-0.658	-0.649	-0.641	-0.632	-0.625	-0.616	-0.609	-0.599	-0.591	-0.585	-0.576	-0.569	-0.561	-0.551	-0.545	-0.536	-0.530	-0.521	-0.514	-0.506	-0.499	-0.490	-0.482	-0.475	-0.468	-0.459	-0.451	-0.442	-0.435	-0.426	-0.419	-0.410	-0.402	-0.394	-0.386	-0.376	-0.369	-0.361	-0.352	-0.344	-0.335	-0.328	-0.319	-0.311	-0.302	-0.295	-0.286	-0.279	-0.271	-0.262	-0.255	-0.246	-0.239	-0.231	-0.225	-0.218	-0.210	-0.204	-0.196	-0.190	-0.182	-0.176	-0.170	-0.164	-0.158	-0.151	-0.145	-0.139	-0.134	-0.128	-0.122	-0.116	-0.110	-0.105	-0.100	-0.095	-0.090	-0.084	-0.079	-0.074	-0.069	-0.062	-0.058	-0.051	-0.046	-0.039	-0.034	-0.026	-0.021	-0.014	-0.008	-0.001	0.006	0.014	0.021	0.029	0.036	0.045	0.054	0.061	0.071	0.080	0.089	0.099	0.109	0.119	0.129	0.140	0.151	0.162	0.174	0.184	0.195	0.208	0.220	0.230	0.242	0.255	0.266	0.279	0.291	0.304	0.314	0.326	0.338	0.349	0.361	0.371	0.384	0.394	0.404	0.415	0.425	0.435	0.444	0.454	0.462	0.470	0.479	0.486	0.494	0.500	0.507	0.514	0.520	0.525	0.530	0.535	0.539	0.544	0.548	0.551	0.554	0.556	0.559	0.561	0.562	0.565	0.566	0.568	0.569	0.569	0.570	0.571	0.571	0.572	0.574	0.574	0.575	0.575	0.576	0.576	0.578	0.579	0.580	0.581	0.582	0.585	0.586	0.589	0.590	0.594	0.595	0.598	0.601	0.604	0.608	0.610	0.614	0.616	0.620	0.625	0.629	0.632	0.636	0.639	0.642	0.646	0.650	0.652	0.656	0.660	0.664	0.666	0.668	0.670	0.671	0.674	0.674	0.675	0.675	0.675	0.672	0.672	0.670	0.668	0.664	0.661	0.658	0.652	0.648	0.642	0.636	0.629	0.621	0.612	0.605	0.596	0.586	0.576	0.566	0.555	0.544	0.531	0.520	0.507	0.495	0.482	0.468	0.455	0.441	0.429	0.415	0.401	0.388	0.374	0.360	0.348	0.334	0.321	0.309	0.298	0.285	0.272	0.261	0.250	0.240	0.231	0.221	0.212	0.204	0.196	0.189	0.181	0.176	0.170	0.165	0.160	0.156	0.152	0.149	0.148	0.144	0.142	0.141	0.141	0.141	0.141	0.141	0.141	0.142	0.142	0.144	0.146	0.148	0.150	0.151	0.154	0.155	0.156	0.159	0.160	0.161	0.164	0.164	0.166	0.168	0.168	0.168	0.169	0.169	0.169	0.169	0.168	0.165	0.165	0.164	0.161	0.160	0.159	0.156	0.154	0.151	0.149	0.146	0.142	0.141	0.138	0.135	0.131	0.129	0.126	0.124	0.121	0.120	0.118	0.115	0.112	0.112	0.111	0.110	0.109	0.110	0.109	0.109	0.110	0.111	0.112	0.115	0.116	0.119	0.121	0.124	0.128	0.131	0.135	0.139	0.145	0.149	0.154	0.159	0.164	0.169	0.174	0.179	0.185	0.190	0.196	0.201	0.206	0.211	0.216	0.221	0.226	0.230	0.234	0.239	0.242	0.245	0.248	0.250	0.252	0.255	0.255	0.256	0.256	0.256	0.256	0.256	0.254	0.254	0.251	0.249	0.245	0.241	0.238	0.234	0.229	0.224	0.219	0.212	0.205	0.200	0.192	0.186	0.179	0.170	0.161	0.154	0.145	0.136	0.128	0.118	0.109	0.100	0.090	0.080	0.070	0.060	0.049	0.039	0.029	0.018	0.008	-0.004	-0.014	-0.024	-0.034	-0.045	-0.055	-0.065	-0.076	-0.086	-0.096	-0.106	-0.116	-0.126	-0.135	-0.146	-0.155	-0.164	-0.172	-0.180	-0.190	-0.198	-0.205	-0.212	-0.220	-0.228	-0.234	-0.241	-0.246	-0.252	-0.256	-0.261	-0.266	-0.270	-0.274	-0.276	-0.279	-0.281	-0.281	-0.284	-0.285	-0.285	-0.285	-0.284	-0.284	-0.282	-0.280	-0.279	-0.275	-0.272	-0.269	-0.265	-0.261	-0.256	-0.252	-0.248	-0.241	-0.236	-0.231	-0.226	-0.221	-0.215	-0.209	-0.202	-0.196	-0.191	-0.185	-0.180	-0.174	-0.169	-0.162	-0.158	-0.152	-0.148	-0.144	-0.139	-0.135	-0.131	-0.128	-0.124	-0.120	-0.118	-0.116	-0.112	-0.111	-0.109	-0.108	-0.106	-0.105	-0.104	-0.104	-0.102	-0.102	-0.102	-0.101	-0.101	-0.101	-0.101	-0.102	-0.101	-0.101	-0.100	-0.100	-0.099	-0.098	-0.098	-0.095	-0.094	-0.092	-0.090	-0.088	-0.084	-0.081	-0.076	-0.071	-0.065	-0.061	-0.055	-0.049	-0.041	-0.034	-0.025	-0.016	-0.008	0.001	0.011	0.022	0.034	0.046	0.058	0.071	0.085	0.098	0.111	0.126	0.140	0.156	0.171	0.186	0.204	0.219	0.235	0.251	0.268	0.284	0.301	0.318	0.334	0.350	0.366	0.381	0.398	0.412	0.428	0.444	0.458	0.472	0.486	0.500	0.512	0.526	0.538	0.549	0.561	0.571	0.581	0.591	0.601	0.610	0.619	0.626	0.635	0.641	0.649	0.654	0.660	0.666	0.670	0.676	0.680	0.685	0.689	0.692	0.696	0.700	0.702	0.706	0.710	0.714	0.716	0.720	0.722	0.726	0.730	0.734	0.739	0.742	0.746	0.751	0.756	0.762	0.768	0.774	0.780	0.788	0.795	0.802	0.811	0.820	0.828	0.838	0.848	0.858	0.869	0.880	0.891	0.904	0.915	0.928	0.941	0.954	0.966	0.981	0.995	1.009	1.022	1.038	1.051	1.066	1.079	1.094	1.109	1.121	1.136	1.150	1.164	1.178	1.190	1.204	1.216	1.229	1.241	1.252	1.264	1.275	1.286	1.296	1.305	1.314	1.322	1.331	1.340	1.346	1.352	1.359	1.365	1.370	1.374	1.379	1.381	1.384	1.388	1.389	1.390	1.391	1.392	1.392	1.392	1.392	1.392	1.391	1.390	1.389	1.386	1.384	1.381	1.379	1.376	1.372	1.370	1.366	1.364	1.360	1.356	1.352	1.349	1.346	1.342	1.339	1.336	1.332	1.329	1.325	1.322	1.319	1.315	1.312	1.311	1.308	1.305	1.304	1.301	1.300	1.299	1.296	1.296	1.295	1.294	1.294	1.294	1.294	1.296	1.296	1.298	1.299	1.301	1.304	1.305	1.309	1.311	1.315	1.319	1.324	1.329	1.332	1.339	1.345	1.351	1.359	1.365	1.372	1.381	1.389	1.398	1.406	1.416	1.425	1.435	1.446	1.456	1.468	1.479	1.490	1.502	1.515	1.528	1.540	1.554	1.566	1.580	1.594	1.609	1.622	1.638	1.651	1.666	1.680	1.696	1.711	1.725	1.740	1.755	1.770	1.785	1.801	1.816	1.831	1.846	1.861	1.878	1.892	1.908	1.922	1.938	1.952	1.968	1.982	1.998	2.011	2.026	2.041	2.055	2.068	2.082	2.096	2.109	2.121	2.135	2.148	2.160	2.172	2.185	2.198	2.209	2.220	2.231	2.244	2.254	2.265	2.274	2.284	2.295	2.304	2.314	2.322	2.331	2.341	2.349	2.356	2.365	2.372	2.380	2.388	2.394	2.401	2.406	2.412	2.419	2.424	2.430	2.434	2.439	2.444	2.446	2.451	2.455	2.458	2.460	2.462	2.465	2.468	2.469	2.470	2.471	2.472	2.474	2.472	2.472	2.472	2.472	2.471	2.471	2.470	2.468	2.466	2.464	2.461	2.460	2.456	2.454	2.451	2.448	2.445	2.441	2.438	2.434	2.430	2.425	2.421	2.418	2.414	2.410	2.405	2.400	2.396	2.392	2.389	2.384	2.379	2.375	2.370	2.366	2.362	2.358	2.352	2.349	2.345	2.341	2.338	2.334	2.329	2.325	2.321	2.318	2.314	2.310	2.305	2.301	2.299	2.294	2.290	2.286	2.282	2.278	2.274	2.269	2.265	2.261	2.258	2.251	2.248	2.242	2.238	2.234	2.228	2.221	2.216	2.211	2.205	2.200	2.192	2.188	2.181	2.174	2.166	2.160	2.152	2.145	2.138	2.130	2.122	2.114	2.106	2.098	2.090	2.081	2.072	2.064	2.054	2.045	2.036	2.026	2.018	2.009	2.000	1.991	1.981	1.972	1.964	1.954	1.945	1.936	1.926	1.918	1.910	1.900	1.891	1.882	1.874	1.865	1.855	1.848	1.839	1.830	1.822	1.812	1.805	1.796	1.788	1.780	1.771	1.762	1.754	1.745	1.738	1.728	1.719	1.710	1.700	1.691	1.681	1.671	1.661	1.651	1.640	1.630	1.619	1.608	1.596	1.584	1.572	1.559	1.546	1.534	1.520	1.505	1.491	1.478	1.462	1.446	1.431	1.415	1.399	1.382	1.366	1.350	1.332	1.312	1.295	1.278	1.259	1.240	1.220	1.201	1.180	1.160	1.140	1.120	1.100	1.078	1.058	1.036	1.015	0.992	0.972	0.950	0.928	0.905	0.882	0.860	0.836	0.815	0.791	0.768	0.744	0.720	0.698	0.671	0.648	0.622	0.599	0.574	0.548	0.524	0.498	0.470	0.444	0.418	0.390	0.364	0.336	0.309	0.281	0.252	0.224	0.194	0.165	0.135	0.104	0.074	0.042	0.011	-0.020	-0.054	-0.086	-0.119	-0.151	-0.186	-0.221	-0.255	-0.290	-0.325	-0.361	-0.398	-0.435	-0.471	-0.510	-0.548	-0.584	-0.624	-0.661	-0.701	-0.740	-0.780	-0.819	-0.859	-0.899	-0.940	-0.980	-1.020	-1.060	-1.100	-1.140	-1.181	-1.221	-1.261	-1.301	-1.340	-1.380	-1.419	-1.459	-1.498	-1.535	-1.572	-1.610	-1.646	-1.682	-1.719	-1.752	-1.788	-1.821	-1.854	-1.886	-1.918	-1.949	-1.979	-2.009	-2.038	-2.064	-2.091	-2.118	-2.142	-2.168	-2.190	-2.212	-2.235	-2.256	-2.278	-2.296	-2.315	-2.334	-2.350	-2.368	-2.382	-2.398	-2.412	-2.426	-2.441	-2.455	-2.468	-2.479	-2.492	-2.504	-2.515	-2.526	-2.538	-2.550	-2.560	-2.571	-2.582	-2.594	-2.605	-2.615	-2.626	-2.638	-2.649	-2.660	-2.671	-2.682	-2.694	-2.708	-2.719	-2.732	-2.745	-2.758	-2.770	-2.784	-2.798	-2.811	-2.825	-2.839	-2.852	-2.866	-2.880	-2.892	-2.908	-2.921	-2.935	-2.948	-2.960	-2.974	-2.986	-2.998	-3.010	-3.021	-3.031	-3.041	-3.051	-3.061	-3.070	-3.078	-3.085	-3.091	-3.098	-3.102	-3.108	-3.110	-3.112	-3.114	-3.115	-3.116	-3.114	-3.112	-3.109	-3.106	-3.101	-3.095	-3.090	-3.082	-3.074	-3.066	-3.056	-3.046	-3.034	-3.021	-3.010	-2.995	-2.981	-2.965	-2.950	-2.932	-2.915	-2.898	-2.879	-2.859	-2.839	-2.819	-2.798	-2.776	-2.755	-2.732	-2.709	-2.685	-2.660	-2.636	-2.611	-2.586	-2.561	-2.535	-2.509	-2.481	-2.454	-2.426	-2.399	-2.370	-2.341	-2.314	-2.284	-2.254	-2.224	-2.194	-2.162	-2.132	-2.101	-2.070	-2.038	-2.006	-1.974	-1.941	-1.908	-1.874	-1.841	-1.808	-1.774	-1.740	-1.705	-1.670	-1.636	-1.601	-1.566	-1.530	-1.495	-1.460	-1.424	-1.389	-1.352	-1.316	-1.281	-1.245	-1.209	-1.174	-1.138	-1.101	-1.068	-1.031	-0.996	-0.961	-0.926	-0.892	-0.858	-0.822	-0.790	-0.756	-0.724	-0.691	-0.659	-0.626	-0.596	-0.565	-0.534	-0.505	-0.475	-0.445	-0.418	-0.390	-0.362	-0.336	-0.309	-0.284	-0.260	-0.235	-0.211	-0.189	-0.165	-0.142	-0.122	-0.101	-0.081	-0.061	-0.042	-0.025	-0.008	0.009	0.026	0.041	0.056	0.071	0.085	0.100	0.114	0.126	0.139	0.152	0.162	0.175	0.185	0.196	0.206	0.215	0.224	0.234	0.242	0.251	0.260	0.268	0.275	0.284	0.291	0.299	0.306	0.312	0.320	0.326	0.332	0.339	0.346	0.351	0.358	0.362	0.369	0.374	0.380	0.385	0.390	0.395	0.400	0.405	0.410	0.412	0.416	0.421	0.425	0.429	0.432	0.435	0.439	0.441	0.444	0.448	0.449	0.451	0.454	0.455	0.458	0.459	0.461	0.462	0.464	0.464	0.465	0.466	0.466	0.466	0.468	0.468	0.468	0.469	0.468	0.468	0.468	0.468	0.469	0.469	0.468	0.469	0.469	0.469	0.469	0.469	0.470	0.471	0.471	0.472	0.472	0.472	0.475	0.476	0.478	0.479	0.480	0.481	0.484	0.486	0.486	0.489	0.491	0.494	0.496	0.500	0.502	0.505	0.509	0.511	0.514	0.516	0.520	0.524	0.526	0.530	0.532	0.538	0.540	0.544	0.548	0.550	0.554	0.556	0.561	0.564	0.568	0.571	0.574	0.578	0.580	0.584	0.586	0.590	0.592	0.595	0.599	0.601	0.605	0.609	0.611	0.612	0.616	0.619	0.621	0.625	0.626	0.629	0.630	0.632	0.634	0.636	0.636	0.638	0.638	0.639	0.640	0.640	0.640	0.640	0.640	0.638	0.638	0.635	0.632	0.630	0.628	0.624	0.619	0.615	0.610	0.604	0.599	0.591	0.585	0.578	0.569	0.560	0.552	0.541	0.532	0.520	0.510	0.498	0.484	0.472	0.458	0.444	0.430	0.414	0.399	0.382	0.366	0.350	0.332	0.314	0.296	0.280	0.260	0.242	0.224	0.204	0.186	0.166	0.148	0.129	0.110	0.091	0.071	0.052	0.034	0.016	-0.002	-0.020	-0.039	-0.055	-0.071	-0.089	-0.106	-0.121	-0.136	-0.152	-0.166	-0.180	-0.195	-0.209	-0.221	-0.235	-0.246	-0.259	-0.271	-0.281	-0.292	-0.304	-0.314	-0.324	-0.334	-0.344	-0.354	-0.362	-0.371	-0.381	-0.390	-0.399	-0.408	-0.416	-0.425	-0.435	-0.445	-0.454	-0.462	-0.472	-0.482	-0.494	-0.504	-0.515	-0.526	-0.539	-0.550	-0.562	-0.575	-0.589	-0.601	-0.616	-0.631	-0.646	-0.661	-0.678	-0.694	-0.710	-0.729	-0.745	-0.762	-0.781	-0.800	-0.819	-0.839	-0.856	-0.876	-0.895	-0.916	-0.936	-0.955	-0.975	-0.995	-1.015	-1.034	-1.054	-1.072	-1.091	-1.110	-1.129	-1.148	-1.165	-1.181	-1.199	-1.216	-1.231	-1.246	-1.261	-1.276	-1.290	-1.302	-1.316	-1.328	-1.339	-1.350	-1.360	-1.371	-1.379	-1.389	-1.396	-1.404	-1.411	-1.418	-1.425	-1.430	-1.436	-1.441	-1.448	-1.452	-1.456	-1.461	-1.465	-1.469	-1.474	-1.478	-1.481	-1.485	-1.491	-1.495	-1.500	-1.505	-1.510	-1.515	-1.521	-1.528	-1.534	-1.540	-1.548	-1.555	-1.564	-1.571	-1.581	-1.591	-1.602	-1.612	-1.624	-1.636	-1.648	-1.660	-1.674	-1.688	-1.701	-1.716	-1.731	-1.746	-1.764	-1.780	-1.796	-1.812	-1.830	-1.848	-1.866	-1.884	-1.901	-1.920	-1.938	-1.956	-1.975	-1.992	-2.011	-2.030	-2.047	-2.066	-2.084	-2.102	-2.120	-2.138	-2.155	-2.171	-2.188	-2.204	-2.220	-2.236	-2.251	-2.265	-2.281	-2.294	-2.308	-2.322	-2.335	-2.348	-2.359	-2.371	-2.384	-2.394	-2.405	-2.415	-2.425	-2.435	-2.445	-2.454	-2.462	-2.471	-2.479	-2.488	-2.495	-2.502	-2.509	-2.518	-2.524	-2.530	-2.538	-2.542	-2.549	-2.555	-2.561	-2.566	-2.571	-2.576	-2.580	-2.586	-2.590	-2.595	-2.599	-2.602	-2.605	-2.609	-2.610	-2.612	-2.615	-2.618	-2.620	-2.620	-2.621	-2.621	-2.621	-2.622	-2.620	-2.619	-2.618	-2.615	-2.612	-2.609	-2.606	-2.600	-2.595	-2.590	-2.584	-2.578	-2.571	-2.564	-2.556	-2.548	-2.539	-2.529	-2.519	-2.508	-2.498	-2.486	-2.475	-2.464	-2.451	-2.439	-2.425	-2.412	-2.400	-2.386	-2.372	-2.359	-2.345	-2.331	-2.318	-2.302	-2.289	-2.275	-2.261	-2.246	-2.232	-2.219	-2.205	-2.191	-2.178	-2.165	-2.151	-2.138	-2.125	-2.111	-2.099	-2.086	-2.074	-2.061	-2.049	-2.036	-2.025	-2.013	-2.000	-1.989	-1.975	-1.962	-1.951	-1.938	-1.924	-1.911	-1.898	-1.884	-1.870	-1.855	-1.840	-1.825	-1.810	-1.792	-1.776	-1.760	-1.742	-1.725	-1.705	-1.686	-1.666	-1.646	-1.626	-1.605	-1.584	-1.560	-1.538	-1.514	-1.489	-1.465	-1.440	-1.415	-1.389	-1.362	-1.336	-1.309	-1.281	-1.255	-1.228	-1.200	-1.171	-1.142	-1.115	-1.088	-1.059	-1.030	-1.004	-0.975	-0.948	-0.919	-0.892	-0.865	-0.838	-0.811	-0.786	-0.759	-0.734	-0.709	-0.685	-0.660	-0.636	-0.614	-0.591	-0.569	-0.546	-0.526	-0.506	-0.485	-0.465	-0.446	-0.426	-0.408	-0.390	-0.372	-0.355	-0.338	-0.321	-0.305	-0.289	-0.274	-0.258	-0.244	-0.229	-0.212	-0.200	-0.185	-0.170	-0.158	-0.142	-0.129	-0.115	-0.101	-0.088	-0.074	-0.060	-0.046	-0.032	-0.018	-0.004	0.010	0.025	0.040	0.055	0.069	0.085	0.100	0.116	0.131	0.148	0.164	0.181	0.199	0.216	0.234	0.251	0.269	0.288	0.308	0.326	0.345	0.364	0.384	0.404	0.424	0.445	0.464	0.485	0.505	0.526	0.546	0.568	0.588	0.609	0.629	0.649	0.670	0.690	0.710	0.730	0.749	0.769	0.786	0.805	0.822	0.840	0.856	0.872	0.888	0.902	0.916	0.930	0.942	0.955	0.966	0.976	0.986	0.995	1.004	1.011	1.016	1.022	1.028	1.032	1.035	1.039	1.040	1.042	1.044	1.042	1.041	1.041	1.040	1.038	1.035	1.032	1.028	1.025	1.021	1.018	1.014	1.010	1.005	1.002	0.998	0.994	0.990	0.988	0.984	0.981	0.979	0.976	0.975	0.972	0.971	0.971	0.971	0.971	0.972	0.974	0.975	0.978	0.981	0.984	0.988	0.990	0.995	1.000	1.004	1.009	1.015	1.020	1.025	1.029	1.035	1.040	1.044	1.049	1.052	1.056	1.059	1.062	1.065	1.066	1.068	1.069	1.068	1.066	1.065	1.061	1.058	1.052	1.048	1.040	1.032	1.022	1.012	1.002	0.990	0.976	0.961	0.948	0.930	0.912	0.895	0.875	0.855	0.834	0.812	0.789	0.766	0.740	0.716	0.691	0.664	0.638	0.611	0.584	0.556	0.528	0.500	0.471	0.444	0.415	0.388	0.360	0.331	0.304	0.276	0.250	0.221	0.196	0.170	0.145	0.120	0.095	0.071	0.049	0.026	0.005	-0.016	-0.036	-0.058	-0.076	-0.094	-0.111	-0.128	-0.142	-0.159	-0.172	-0.186	-0.199	-0.211	-0.222	-0.232	-0.241	-0.251	-0.260	-0.268	-0.274	-0.280	-0.286	-0.291	-0.295	-0.300	-0.302	-0.305	-0.308	-0.309	-0.310	-0.311	-0.310	-0.311	-0.309	-0.309	-0.306	-0.305	-0.302	-0.300	-0.298	-0.294	-0.291	-0.286	-0.284	-0.279	-0.275	-0.270	-0.265	-0.261	-0.256	-0.251	-0.246	-0.241	-0.236	-0.230	-0.225	-0.220	-0.214	-0.210	-0.205	-0.200	-0.195	-0.191	-0.186	-0.182	-0.178	-0.175	-0.171	-0.169	-0.165	-0.164	-0.162	-0.161	-0.160	-0.160	-0.160	-0.160	-0.160	-0.162	-0.164	-0.168	-0.170	-0.174	-0.178	-0.182	-0.189	-0.195	-0.201	-0.209	-0.216	-0.226	-0.235	-0.244	-0.255	-0.265	-0.278	-0.289	-0.302	-0.315	-0.329	-0.342	-0.356	-0.371	-0.385	-0.401	-0.418	-0.434	-0.449	-0.465	-0.482	-0.499	-0.516	-0.532	-0.550	-0.568	-0.584	-0.601	-0.618	-0.634	-0.650	-0.668	-0.684	-0.700	-0.715	-0.731	-0.746	-0.760	-0.775	-0.789	-0.802	-0.816	-0.828	-0.840	-0.851	-0.862	-0.874	-0.885	-0.894	-0.902	-0.911	-0.920	-0.928	-0.934	-0.941	-0.948	-0.952	-0.958	-0.962	-0.966	-0.969	-0.972	-0.974	-0.976	-0.978	-0.978	-0.978	-0.976	-0.975	-0.975	-0.972	-0.970	-0.968	-0.964	-0.959	-0.954	-0.949	-0.944	-0.938	-0.929	-0.922	-0.914	-0.905	-0.896	-0.886	-0.876	-0.866	-0.854	-0.844	-0.831	-0.819	-0.805	-0.791	-0.778	-0.762	-0.748	-0.732	-0.716	-0.700	-0.684	-0.668	-0.650	-0.632	-0.615	-0.598	-0.579	-0.560	-0.542	-0.524	-0.506	-0.486	-0.468	-0.450	-0.430	-0.411	-0.394	-0.376	-0.358	-0.339	-0.322	-0.305	-0.288	-0.270	-0.252	-0.236	-0.221	-0.205	-0.189	-0.174	-0.159	-0.145	-0.130	-0.116	-0.102	-0.090	-0.078	-0.064	-0.051	-0.040	-0.028	-0.016	-0.004	0.006	0.019	0.030	0.041	0.051	0.064	0.075	0.086	0.096	0.108	0.119	0.131	0.141	0.154	0.165	0.178	0.189	0.201	0.215	0.228	0.240	0.254	0.268	0.281	0.295	0.310	0.324	0.339	0.352	0.368	0.384	0.398	0.412	0.429	0.445	0.460	0.475	0.491	0.505	0.521	0.535	0.551	0.564	0.579	0.594	0.608	0.621	0.635	0.648	0.660	0.674	0.685	0.698	0.708	0.719	0.729	0.739	0.749	0.758	0.765	0.774	0.781	0.789	0.796	0.802	0.809	0.814	0.819	0.824	0.829	0.832	0.836	0.840	0.844	0.846	0.850	0.851	0.854	0.856	0.858	0.859	0.860	0.861	0.864	0.865	0.865	0.868	0.868	0.870	0.870	0.871	0.872	0.874	0.874	0.875	0.875	0.876	0.876	0.878	0.879	0.880	0.880	0.881	0.882	0.882	0.884	0.885	0.886	0.886	0.888	0.888	0.889	0.889	0.889	0.890	0.890	0.891	0.891	0.891	0.891	0.891	0.892	0.891	0.891	0.891	0.891	0.891	0.890	0.890	0.891	0.890	0.889	0.889	0.889	0.888	0.886	0.886	0.885	0.884	0.884	0.882	0.882	0.881	0.881	0.880	0.879	0.880	0.879	0.879	0.878	0.878	0.878	0.876	0.875	0.876	0.875	0.875	0.875	0.874	0.875	0.875	0.875	0.874	0.875	0.875	0.876	0.876	0.876	0.878	0.878	0.879	0.880	0.881	0.882	0.884	0.886	0.888	0.890	0.891	0.894	0.898	0.899	0.902	0.906	0.910	0.914	0.918	0.922	0.926	0.931	0.938	0.942	0.948	0.954	0.959	0.966	0.972	0.979	0.986	0.992	1.000	1.009	1.016	1.022	1.031	1.039	1.048	1.055	1.064	1.071	1.079	1.086	1.095	1.102	1.110	1.118	1.124	1.131	1.139	1.144	1.150	1.155	1.160	1.165	1.170	1.172	1.176	1.179	1.181	1.181	1.182	1.181	1.181	1.180	1.178	1.175	1.171	1.165	1.161	1.155	1.148	1.140	1.131	1.122	1.111	1.101	1.089	1.078	1.064	1.051	1.036	1.022	1.005	0.990	0.972	0.955	0.938	0.919	0.900	0.880	0.860	0.840	0.820	0.798	0.778	0.755	0.734	0.712	0.690	0.669	0.648	0.625	0.604	0.582	0.561	0.540	0.519	0.499	0.478	0.458	0.438	0.419	0.399	0.380	0.361	0.344	0.326	0.309	0.294	0.276	0.261	0.246	0.232	0.218	0.205	0.191	0.180	0.168	0.156	0.145	0.135	0.125	0.115	0.108	0.098	0.089	0.081	0.072	0.065	0.059	0.051	0.045	0.039	0.032	0.026	0.020	0.015	0.009	0.004	-0.002	-0.009	-0.012	-0.019	-0.024	-0.029	-0.035	-0.040	-0.045	-0.050	-0.056	-0.062	-0.068	-0.072	-0.079	-0.085	-0.090	-0.095	-0.101	-0.108	-0.114	-0.119	-0.124	-0.131	-0.136	-0.141	-0.148	-0.154	-0.158	-0.164	-0.170	-0.174	-0.179	-0.184	-0.189	-0.194	-0.198	-0.201	-0.205	-0.209	-0.211	-0.215	-0.218	-0.219	-0.221	-0.222	-0.224	-0.225	-0.225	-0.225	-0.224	-0.224	-0.222	-0.221	-0.219	-0.216	-0.212	-0.210	-0.205	-0.200	-0.196	-0.191	-0.186	-0.179	-0.174	-0.166	-0.159	-0.150	-0.142	-0.135	-0.126	-0.116	-0.108	-0.098	-0.088	-0.078	-0.068	-0.056	-0.046	-0.034	-0.022	-0.011	0.001	0.012	0.025	0.038	0.050	0.061	0.074	0.086	0.099	0.110	0.122	0.134	0.145	0.158	0.168	0.178	0.189	0.199	0.209	0.218	0.226	0.234	0.242	0.250	0.256	0.264	0.270	0.275	0.279	0.284	0.288	0.289	0.291	0.292	0.292	0.292	0.292	0.290	0.289	0.285	0.281	0.278	0.271	0.266	0.260	0.254	0.245	0.238	0.229	0.219	0.210	0.200	0.189	0.178	0.166	0.155	0.142	0.130	0.118	0.105	0.091	0.078	0.065	0.051	0.036	0.022	0.009	-0.004	-0.019	-0.034	-0.048	-0.061	-0.075	-0.089	-0.102	-0.116	-0.130	-0.142	-0.155	-0.169	-0.181	-0.194	-0.206	-0.219	-0.231	-0.244	-0.254	-0.266	-0.279	-0.289	-0.300	-0.312	-0.324	-0.334	-0.345	-0.356	-0.368	-0.378	-0.389	-0.400	-0.410	-0.420	-0.431	-0.442	-0.452	-0.465	-0.475	-0.485	-0.498	-0.507	-0.519	-0.530	-0.541	-0.551	-0.564	-0.575	-0.586	-0.598	-0.610	-0.620	-0.631	-0.642	-0.655	-0.666	-0.678	-0.690	-0.701	-0.711	-0.724	-0.735	-0.746	-0.758	-0.768	-0.779	-0.790	-0.800	-0.811	-0.821	-0.834	-0.844	-0.855	-0.864	-0.875	-0.885	-0.895	-0.906	-0.916	-0.926	-0.936	-0.946	-0.956	-0.966	-0.976	-0.986	-0.996	-1.005	-1.015	-1.026	-1.036	-1.046	-1.056	-1.066	-1.076	-1.088	-1.098	-1.109	-1.119	-1.130	-1.141	-1.154	-1.165	-1.176	-1.188	-1.200	-1.212	-1.222	-1.236	-1.248	-1.260	-1.272	-1.286	-1.298	-1.310	-1.322	-1.335	-1.346	-1.359	-1.370	-1.384	-1.394	-1.405	-1.416	-1.428	-1.438	-1.448	-1.458	-1.468	-1.476	-1.484	-1.492	-1.500	-1.508	-1.512	-1.519	-1.524	-1.528	-1.531	-1.534	-1.536	-1.538	-1.538	-1.536	-1.535	-1.534	-1.531	-1.529	-1.524	-1.520	-1.514	-1.509	-1.501	-1.495	-1.488	-1.479	-1.470	-1.461	-1.452	-1.442	-1.432	-1.422	-1.411	-1.401	-1.390	-1.379	-1.368	-1.358	-1.346	-1.336	-1.326	-1.315	-1.306	-1.296	-1.288	-1.280	-1.271	-1.264	-1.256	-1.251	-1.245	-1.241	-1.236	-1.234	-1.230	-1.229	-1.229	-1.228	-1.229	-1.231	-1.234	-1.236	-1.241	-1.248	-1.252	-1.259	-1.268	-1.276	-1.284	-1.294	-1.305	-1.315	-1.326	-1.340	-1.352	-1.365	-1.379	-1.392	-1.408	-1.422	-1.436	-1.451	-1.466	-1.481	-1.496	-1.511	-1.526	-1.540	-1.554	-1.570	-1.584	-1.596	-1.609	-1.622	-1.635	-1.646	-1.658	-1.669	-1.680	-1.689	-1.698	-1.708	-1.714	-1.722	-1.729	-1.735	-1.740	-1.745	-1.749	-1.752	-1.755	-1.758	-1.759	-1.760	-1.759	-1.759	-1.758	-1.756	-1.755	-1.752	-1.750	-1.745	-1.741	-1.736	-1.731	-1.725	-1.720	-1.712	-1.705	-1.699	-1.691	-1.682	-1.675	-1.665	-1.656	-1.648	-1.636	-1.626	-1.616	-1.606	-1.594	-1.584	-1.571	-1.560	-1.548	-1.536	-1.522	-1.510	-1.498	-1.485	-1.470	-1.458	-1.442	-1.429	-1.415	-1.400	-1.385	-1.371	-1.356	-1.340	-1.325	-1.310	-1.294	-1.280	-1.264	-1.249	-1.232	-1.218	-1.202	-1.186	-1.170	-1.154	-1.139	-1.122	-1.108	-1.092	-1.076	-1.061	-1.046	-1.031	-1.016	-1.000	-0.986	-0.971	-0.958	-0.944	-0.930	-0.916	-0.902	-0.889	-0.876	-0.864	-0.851	-0.839	-0.826	-0.815	-0.804	-0.792	-0.781	-0.769	-0.758	-0.749	-0.738	-0.728	-0.718	-0.708	-0.699	-0.689	-0.680	-0.670	-0.661	-0.652	-0.644	-0.636	-0.628	-0.619	-0.610	-0.602	-0.594	-0.588	-0.579	-0.571	-0.562	-0.555	-0.548	-0.540	-0.531	-0.525	-0.518	-0.509	-0.502	-0.495	-0.488	-0.480	-0.471	-0.465	-0.458	-0.450	-0.444	-0.436	-0.429	-0.421	-0.414	-0.406	-0.400	-0.394	-0.385	-0.380	-0.372	-0.365	-0.359	-0.352	-0.345	-0.339	-0.334	-0.328	-0.321	-0.315	-0.309	-0.304	-0.298	-0.291	-0.286	-0.281	-0.275	-0.270	-0.264	-0.259	-0.252	-0.248	-0.242	-0.238	-0.231	-0.226	-0.221	-0.216	-0.209	-0.204	-0.199	-0.192	-0.186	-0.181	-0.175	-0.169	-0.161	-0.156	-0.149	-0.142	-0.136	-0.129	-0.122	-0.114	-0.106	-0.100	-0.092	-0.084	-0.076	-0.069	-0.060	-0.052	-0.044	-0.036	-0.028	-0.019	-0.010	-0.001	0.008	0.018	0.026	0.035	0.044	0.052	0.061	0.070	0.079	0.088	0.096	0.105	0.114	0.121	0.130	0.138	0.146	0.154	0.161	0.169	0.178	0.184	0.191	0.198	0.205	0.212	0.218	0.224	0.230	0.236	0.242	0.248	0.252	0.258	0.262	0.268	0.272	0.278	0.282	0.288	0.291	0.296	0.300	0.305	0.309	0.314	0.318	0.322	0.326	0.331	0.336	0.341	0.345	0.350	0.355	0.360	0.364	0.370	0.375	0.381	0.386	0.392	0.399	0.404	0.410	0.416	0.422	0.429	0.435	0.442	0.449	0.456	0.462	0.469	0.475	0.482	0.489	0.495	0.500	0.507	0.511	0.518	0.522	0.528	0.531	0.536	0.540	0.542	0.545	0.548	0.549	0.551	0.552	0.552	0.551	0.551	0.549	0.548	0.545	0.542	0.538	0.534	0.529	0.522	0.516	0.510	0.502	0.494	0.485	0.476	0.466	0.456	0.446	0.435	0.422	0.411	0.400	0.386	0.374	0.362	0.349	0.335	0.321	0.308	0.295	0.281	0.268	0.255	0.241	0.229	0.216	0.204	0.191	0.179	0.168	0.156	0.146	0.135	0.125	0.115	0.106	0.098	0.090	0.082	0.075	0.070	0.062	0.059	0.052	0.049	0.045	0.041	0.039	0.036	0.035	0.034	0.032	0.032	0.032	0.032	0.034	0.034	0.036	0.038	0.039	0.041	0.045	0.046	0.049	0.052	0.056	0.059	0.061	0.065	0.069	0.072	0.076	0.079	0.082	0.085	0.088	0.090	0.094	0.096	0.098	0.100	0.101	0.104	0.105	0.108	0.108	0.108	0.110	0.110	0.109	0.109	0.110	0.110	0.109	0.108	0.106	0.105	0.104	0.102	0.101	0.100	0.098	0.096	0.095	0.094	0.091	0.089	0.088	0.085	0.084	0.082	0.080	0.079	0.078	0.076	0.075	0.075	0.074	0.074	0.074	0.072	0.072	0.074	0.074	0.074	0.075	0.075	0.078	0.078	0.079	0.080	0.081	0.084	0.085	0.086	0.088	0.090	0.092	0.094	0.096	0.098	0.099	0.100	0.100	0.102	0.104	0.105	0.105	0.105	0.106	0.106	0.105	0.104	0.104	0.102	0.100	0.099	0.096	0.092	0.090	0.086	0.082	0.078	0.074	0.068	0.062	0.058	0.050	0.045	0.038	0.030	0.024	0.016	0.008	-0.001	-0.009	-0.018	-0.025	-0.034	-0.042	-0.051	-0.060	-0.069	-0.076	-0.086	-0.095	-0.104	-0.111	-0.120	-0.129	-0.138	-0.144	-0.151	-0.159	-0.166	-0.174	-0.180	-0.186	-0.192	-0.199	-0.204	-0.209	-0.215	-0.220	-0.224	-0.229	-0.232	-0.236	-0.239	-0.241	-0.245	-0.248	-0.250	-0.251	-0.252	-0.255	-0.256	-0.258	-0.258	-0.259	-0.259	-0.259	-0.259	-0.258	-0.258	-0.258	-0.256	-0.255	-0.255	-0.254	-0.252	-0.251	-0.249	-0.248	-0.245	-0.244	-0.241	-0.239	-0.236	-0.234	-0.232	-0.230	-0.228	-0.224	-0.222	-0.220	-0.216	-0.215	-0.211	-0.209	-0.206	-0.204	-0.201	-0.199	-0.196	-0.194	100.000	5.000	2.000	1.000	4.000	0.000	0.000	0.000	0.000	0.000	0.000	0.000	0.000	0.000	0.000	0.000	0.000	0.000	0.000	-0.024	-0.045	-0.068	-0.089	-0.109	-0.130	-0.150	-0.169	-0.189	-0.206	-0.225	-0.242	-0.259	-0.274	-0.290	-0.306	-0.320	-0.335	-0.349	-0.361	-0.375	-0.388	-0.400	-0.411	-0.424	-0.434	-0.446	-0.456	-0.468	-0.478	-0.490	-0.500	-0.510	-0.521	-0.531	-0.544	-0.555	-0.565	-0.578	-0.590	-0.602	-0.615	-0.629	-0.642	-0.656	-0.671	-0.688	-0.702	-0.719	-0.736	-0.755	-0.772	-0.791	-0.811	-0.830	-0.851	-0.874	-0.895	-0.918	-0.941	-0.964	-0.989	-1.012	-1.039	-1.064	-1.091	-1.119	-1.145	-1.172	-1.200	-1.229	-1.258	-1.286	-1.315	-1.344	-1.372	-1.401	-1.431	-1.461	-1.490	-1.520	-1.549	-1.579	-1.606	-1.635	-1.665	-1.692	-1.721	-1.749	-1.776	-1.802	-1.830	-1.856	-1.884	-1.909	-1.935	-1.960	-1.984	-2.009	-2.033	-2.058	-2.081	-2.104	-2.126	-2.149	-2.171	-2.192	-2.214	-2.236	-2.256	-2.278	-2.298	-2.318	-2.340	-2.360	-2.380	-2.400	-2.420	-2.441	-2.461	-2.481	-2.502	-2.522	-2.544	-2.564	-2.586	-2.606	-2.629	-2.650	-2.674	-2.696	-2.719	-2.742	-2.766	-2.790	-2.816	-2.842	-2.868	-2.894	-2.921	-2.949	-2.978	-3.005	-3.035	-3.065	-3.095	-3.126	-3.158	-3.189	-3.221	-3.255	-3.286	-3.320	-3.355	-3.390	-3.425	-3.460	-3.495	-3.531	-3.566	-3.604	-3.640	-3.678	-3.714	-3.751	-3.789	-3.826	-3.862	-3.900	-3.936	-3.974	-4.011	-4.048	-4.085	-4.121	-4.156	-4.192	-4.228	-4.264	-4.298	-4.334	-4.366	-4.401	-4.432	-4.465	-4.498	-4.529	-4.559	-4.590	-4.620	-4.649	-4.676	-4.705	-4.732	-4.759	-4.784	-4.809	-4.832	-4.855	-4.878	-4.900	-4.919	-4.939	-4.958	-4.976	-4.994	-5.009	-5.024	-5.039	-5.052	-5.065	-5.076	-5.086	-5.096	-5.105	-5.112	-5.120	-5.126	-5.130	-5.135	-5.138	-5.140	-5.140	-5.141	-5.141	-5.139	-5.136	-5.134	-5.129	-5.124	-5.118	-5.111	-5.104	-5.095	-5.088	-5.078	-5.068	-5.058	-5.045	-5.034	-5.021	-5.009	-4.996	-4.982	-4.970	-4.955	-4.941	-4.928	-4.912	-4.899	-4.885	-4.869	-4.855	-4.841	-4.826	-4.812	-4.799	-4.784	-4.772	-4.759	-4.745	-4.732	-4.719	-4.706	-4.694	-4.684	-4.671	-4.660	-4.649	-4.638	-4.628	-4.616	-4.606	-4.596	-4.586	-4.575	-4.565	-4.555	-4.545	-4.532	-4.522	-4.511	-4.500	-4.488	-4.475	-4.462	-4.449	-4.435	-4.420	-4.405	-4.389	-4.371	-4.354	-4.336	-4.315	-4.295	-4.275	-4.252	-4.229	-4.204	-4.179	-4.152	-4.125	-4.098	-4.066	-4.036	-4.005	-3.971	-3.938	-3.904	-3.869	-3.832	-3.795	-3.758	-3.718	-3.679	-3.639	-3.598	-3.556	-3.516	-3.474	-3.430	-3.388	-3.345	-3.302	-3.260	-3.216	-3.172	-3.130	-3.086	-3.044	-3.000	-2.958	-2.916	-2.872	-2.831	-2.790	-2.750	-2.710	-2.670	-2.630	-2.591	-2.552	-2.515	-2.479	-2.442	-2.406	-2.370	-2.336	-2.302	-2.269	-2.235	-2.204	-2.172	-2.140	-2.110	-2.080	-2.049	-2.020	-1.990	-1.962	-1.934	-1.906	-1.879	-1.851	-1.826	-1.799	-1.772	-1.748	-1.722	-1.698	-1.672	-1.648	-1.624	-1.600	-1.575	-1.552	-1.529	-1.506	-1.482	-1.460	-1.438	-1.415	-1.392	-1.371	-1.349	-1.328	-1.305	-1.284	-1.264	-1.241	-1.221	-1.200	-1.179	-1.159	-1.139	-1.118	-1.098	-1.078	-1.059	-1.040	-1.020	-1.000	-0.981	-0.962	-0.945	-0.926	-0.908	-0.890	-0.871	-0.855	-0.836	-0.820	-0.802	-0.786	-0.770	-0.754	-0.736	-0.720	-0.705	-0.689	-0.672	-0.658	-0.642	-0.628	-0.612	-0.599	-0.585	-0.571	-0.558	-0.544	-0.531	-0.518	-0.505	-0.492	-0.481	-0.468	-0.456	-0.445	-0.434	-0.422	-0.411	-0.400	-0.389	-0.379	-0.368	-0.358	-0.346	-0.336	-0.326	-0.315	-0.306	-0.295	-0.285	-0.274	-0.265	-0.255	-0.244	-0.234	-0.222	-0.211	-0.201	-0.190	-0.178	-0.166	-0.155	-0.144	-0.131	-0.119	-0.106	-0.094	-0.082	-0.069	-0.058	-0.044	-0.031	-0.018	-0.005	0.009	0.021	0.034	0.048	0.060	0.072	0.085	0.098	0.109	0.120	0.130	0.141	0.151	0.160	0.169	0.178	0.185	0.191	0.198	0.202	0.206	0.210	0.211	0.212	0.212	0.211	0.210	0.206	0.204	0.198	0.191	0.185	0.176	0.168	0.158	0.146	0.134	0.119	0.105	0.090	0.074	0.056	0.038	0.019	0.000	-0.021	-0.041	-0.062	-0.085	-0.108	-0.130	-0.152	-0.176	-0.200	-0.224	-0.248	-0.272	-0.296	-0.320	-0.344	-0.368	-0.391	-0.414	-0.436	-0.459	-0.480	-0.501	-0.522	-0.544	-0.562	-0.581	-0.600	-0.618	-0.634	-0.651	-0.668	-0.682	-0.696	-0.710	-0.722	-0.736	-0.748	-0.759	-0.770	-0.780	-0.789	-0.798	-0.805	-0.812	-0.820	-0.826	-0.832	-0.838	-0.841	-0.846	-0.851	-0.854	-0.858	-0.860	-0.862	-0.865	-0.868	-0.869	-0.870	-0.871	-0.871	-0.874	-0.875	-0.875	-0.874	-0.875	-0.876	-0.875	-0.875	-0.876	-0.876	-0.875	-0.875	-0.875	-0.875	-0.875	-0.875	-0.875	-0.874	-0.874	-0.874	-0.874	-0.874	-0.874	-0.874	-0.874	-0.872	-0.872	-0.871	-0.872	-0.871	-0.872	-0.871	-0.871	-0.871	-0.870	-0.871	-0.871	-0.870	-0.870	-0.870	-0.870	-0.871	-0.871	-0.871	-0.872	-0.872	-0.874	-0.874	-0.875	-0.875	-0.878	-0.879	-0.879	-0.881	-0.882	-0.885	-0.886	-0.890	-0.892	-0.895	-0.898	-0.900	-0.905	-0.908	-0.911	-0.916	-0.920	-0.926	-0.931	-0.936	-0.941	-0.948	-0.954	-0.961	-0.969	-0.975	-0.982	-0.990	-0.998	-1.006	-1.016	-1.024	-1.035	-1.042	-1.052	-1.064	-1.075	-1.085	-1.095	-1.106	-1.118	-1.129	-1.141	-1.152	-1.164	-1.176	-1.189	-1.201	-1.214	-1.226	-1.239	-1.252	-1.265	-1.278	-1.290	-1.304	-1.316	-1.330	-1.342	-1.356	-1.369	-1.381	-1.394	-1.408	-1.419	-1.431	-1.444	-1.456	-1.468	-1.480	-1.491	-1.502	-1.515	-1.526	-1.536	-1.546	-1.558	-1.568	-1.578	-1.586	-1.595	-1.605	-1.611	-1.620	-1.628	-1.634	-1.641	-1.646	-1.652	-1.656	-1.661	-1.665	-1.668	-1.670	-1.672	-1.675	-1.675	-1.675	-1.674	-1.672	-1.671	-1.669	-1.665	-1.660	-1.656	-1.651	-1.645	-1.639	-1.631	-1.622	-1.614	-1.605	-1.595	-1.585	-1.574	-1.562	-1.551	-1.539	-1.526	-1.512	-1.499	-1.485	-1.470	-1.455	-1.440	-1.424	-1.408	-1.391	-1.376	-1.359	-1.342	-1.326	-1.309	-1.292	-1.276	-1.259	-1.241	-1.224	-1.209	-1.191	-1.174	-1.158	-1.141	-1.126	-1.109	-1.094	-1.079	-1.064	-1.048	-1.032	-1.018	-1.004	-0.989	-0.975	-0.961	-0.949	-0.935	-0.922	-0.910	-0.898	-0.885	-0.872	-0.861	-0.851	-0.839	-0.829	-0.818	-0.809	-0.799	-0.789	-0.779	-0.770	-0.761	-0.752	-0.744	-0.736	-0.728	-0.720	-0.712	-0.705	-0.699	-0.692	-0.685	-0.679	-0.672	-0.668	-0.662	-0.656	-0.650	-0.646	-0.641	-0.636	-0.632	-0.628	-0.622	-0.619	-0.615	-0.610	-0.606	-0.602	-0.599	-0.594	-0.591	-0.586	-0.582	-0.578	-0.572	-0.569	-0.564	-0.559	-0.554	-0.548	-0.542	-0.536	-0.529	-0.522	-0.515	-0.507	-0.500	-0.492	-0.484	-0.474	-0.464	-0.455	-0.444	-0.432	-0.421	-0.409	-0.396	-0.384	-0.370	-0.356	-0.341	-0.326	-0.310	-0.295	-0.279	-0.262	-0.246	-0.228	-0.211	-0.194	-0.176	-0.158	-0.140	-0.121	-0.104	-0.085	-0.066	-0.049	-0.030	-0.014	0.005	0.022	0.039	0.056	0.072	0.089	0.104	0.119	0.134	0.149	0.162	0.174	0.186	0.198	0.210	0.220	0.229	0.238	0.245	0.254	0.260	0.265	0.270	0.274	0.278	0.280	0.281	0.282	0.282	0.282	0.282	0.281	0.278	0.275	0.271	0.269	0.265	0.259	0.252	0.248	0.241	0.235	0.228	0.220	0.212	0.204	0.196	0.189	0.180	0.171	0.162	0.154	0.145	0.136	0.128	0.118	0.109	0.101	0.092	0.084	0.076	0.068	0.059	0.051	0.042	0.036	0.029	0.021	0.014	0.008	0.001	-0.004	-0.010	-0.015	-0.020	-0.024	-0.029	-0.032	-0.036	-0.039	-0.042	-0.044	-0.046	-0.048	-0.049	-0.050	-0.050	-0.050	-0.050	-0.049	-0.048	-0.046	-0.045	-0.042	-0.041	-0.038	-0.034	-0.030	-0.026	-0.021	-0.016	-0.011	-0.006	-0.001	0.006	0.011	0.019	0.025	0.032	0.039	0.046	0.054	0.061	0.069	0.076	0.085	0.091	0.099	0.106	0.114	0.120	0.128	0.134	0.141	0.148	0.152	0.159	0.164	0.168	0.171	0.175	0.179	0.181	0.182	0.185	0.186	0.185	0.186	0.184	0.182	0.179	0.176	0.171	0.166	0.161	0.155	0.148	0.141	0.131	0.122	0.112	0.102	0.091	0.079	0.066	0.054	0.040	0.026	0.012	-0.002	-0.019	-0.035	-0.050	-0.066	-0.082	-0.099	-0.116	-0.134	-0.151	-0.168	-0.185	-0.201	-0.218	-0.235	-0.251	-0.269	-0.285	-0.300	-0.316	-0.332	-0.346	-0.361	-0.376	-0.390	-0.404	-0.416	-0.430	-0.442	-0.455	-0.466	-0.476	-0.489	-0.498	-0.507	-0.518	-0.526	-0.534	-0.542	-0.550	-0.558	-0.564	-0.570	-0.576	-0.582	-0.588	-0.592	-0.598	-0.601	-0.605	-0.610	-0.614	-0.618	-0.620	-0.624	-0.628	-0.630	-0.632	-0.635	-0.639	-0.642	-0.644	-0.648	-0.650	-0.652	-0.655	-0.658	-0.660	-0.661	-0.664	-0.668	-0.670	-0.671	-0.675	-0.676	-0.680	-0.681	-0.684	-0.686	-0.689	-0.691	-0.694	-0.696	-0.698	-0.700	-0.701	-0.704	-0.705	-0.706	-0.709	-0.710	-0.711	-0.711	-0.712	-0.712	-0.712	-0.712	-0.712	-0.711	-0.711	-0.710	-0.708	-0.706	-0.704	-0.701	-0.696	-0.692	-0.689	-0.685	-0.679	-0.675	-0.669	-0.662	-0.656	-0.650	-0.642	-0.635	-0.628	-0.619	-0.609	-0.600	-0.590	-0.580	-0.570	-0.558	-0.548	-0.534	-0.522	-0.511	-0.498	-0.485	-0.472	-0.459	-0.445	-0.432	-0.419	-0.404	-0.390	-0.378	-0.364	-0.349	-0.335	-0.321	-0.308	-0.294	-0.279	-0.266	-0.252	-0.240	-0.226	-0.214	-0.201	-0.189	-0.178	-0.166	-0.154	-0.142	-0.134	-0.122	-0.112	-0.102	-0.094	-0.085	-0.076	-0.069	-0.060	-0.054	-0.046	-0.041	-0.035	-0.029	-0.022	-0.019	-0.015	-0.011	-0.006	-0.002	-0.001	0.002	0.004	0.006	0.008	0.009	0.009	0.011	0.011	0.011	0.011	0.010	0.010	0.009	0.008	0.005	0.004	0.002	0.000	-0.002	-0.005	-0.006	-0.010	-0.012	-0.016	-0.020	-0.022	-0.026	-0.029	-0.034	-0.036	-0.041	-0.045	-0.049	-0.052	-0.058	-0.061	-0.066	-0.070	-0.076	-0.081	-0.085	-0.090	-0.095	-0.100	-0.105	-0.111	-0.116	-0.121	-0.128	-0.132	-0.139	-0.144	-0.149	-0.156	-0.161	-0.168	-0.172	-0.179	-0.185	-0.191	-0.199	-0.205	-0.210	-0.218	-0.224	-0.230	-0.238	-0.245	-0.252	-0.259	-0.268	-0.274	-0.282	-0.289	-0.298	-0.305	-0.314	-0.322	-0.329	-0.339	-0.348	-0.355	-0.364	-0.374	-0.384	-0.392	-0.402	-0.414	-0.424	-0.434	-0.444	-0.455	-0.466	-0.478	-0.489	-0.500	-0.511	-0.522	-0.535	-0.546	-0.559	-0.571	-0.584	-0.595	-0.609	-0.620	-0.632	-0.645	-0.658	-0.669	-0.682	-0.695	-0.708	-0.720	-0.731	-0.745	-0.756	-0.769	-0.780	-0.792	-0.804	-0.816	-0.829	-0.839	-0.851	-0.861	-0.872	-0.882	-0.892	-0.904	-0.912	-0.922	-0.931	-0.940	-0.950	-0.958	-0.966	-0.975	-0.982	-0.989	-0.996	-1.004	-1.011	-1.018	-1.024	-1.030	-1.036	-1.040	-1.046	-1.051	-1.058	-1.061	-1.066	-1.070	-1.074	-1.079	-1.082	-1.086	-1.089	-1.091	-1.095	-1.098	-1.099	-1.101	-1.104	-1.106	-1.106	-1.108	-1.110	-1.111	-1.111	-1.111	-1.112	-1.112	-1.112	-1.112	-1.112	-1.111	-1.111	-1.109	-1.108	-1.106	-1.105	-1.102	-1.100	-1.098	-1.094	-1.091	-1.089	-1.084	-1.081	-1.078	-1.074	-1.069	-1.065	-1.061	-1.056	-1.051	-1.046	-1.041	-1.036	-1.030	-1.025	-1.021	-1.016	-1.010	-1.006	-1.000	-0.995	-0.991	-0.985	-0.980	-0.976	-0.972	-0.969	-0.964	-0.961	-0.958	-0.954	-0.952	-0.950	-0.948	-0.946	-0.945	-0.944	-0.944	-0.944	-0.944	-0.945	-0.946	-0.948	-0.950	-0.952	-0.954	-0.958	-0.961	-0.964	-0.969	-0.974	-0.978	-0.982	-0.989	-0.994	-1.000	-1.006	-1.012	-1.020	-1.026	-1.034	-1.040	-1.046	-1.054	-1.060	-1.068	-1.075	-1.081	-1.088	-1.095	-1.100	-1.106	-1.112	-1.118	-1.124	-1.128	-1.132	-1.136	-1.141	-1.144	-1.148	-1.150	-1.151	-1.154	-1.156	-1.156	-1.156	-1.156	-1.156	-1.155	-1.154	-1.152	-1.150	-1.146	-1.142	-1.139	-1.135	-1.130	-1.124	-1.118	-1.111	-1.104	-1.096	-1.089	-1.080	-1.071	-1.062	-1.054	-1.044	-1.032	-1.024	-1.012	-1.001	-0.990	-0.980	-0.969	-0.958	-0.946	-0.934	-0.922	-0.911	-0.898	-0.888	-0.875	-0.862	-0.851	-0.840	-0.829	-0.818	-0.808	-0.796	-0.786	-0.775	-0.765	-0.755	-0.746	-0.736	-0.729	-0.720	-0.711	-0.704	-0.696	-0.690	-0.682	-0.675	-0.669	-0.662	-0.658	-0.652	-0.648	-0.642	-0.639	-0.634	-0.630	-0.626	-0.622	-0.618	-0.615	-0.611	-0.608	-0.605	-0.602	-0.600	-0.596	-0.594	-0.590	-0.588	-0.584	-0.580	-0.578	-0.572	-0.568	-0.564	-0.559	-0.555	-0.549	-0.544	-0.539	-0.532	-0.526	-0.518	-0.511	-0.504	-0.495	-0.488	-0.479	-0.469	-0.460	-0.451	-0.441	-0.430	-0.420	-0.409	-0.398	-0.386	-0.375	-0.362	-0.351	-0.339	-0.326	-0.314	-0.300	-0.288	-0.275	-0.262	-0.249	-0.238	-0.224	-0.211	-0.199	-0.188	-0.175	-0.164	-0.152	-0.142	-0.132	-0.122	-0.114	-0.105	-0.096	-0.088	-0.081	-0.074	-0.068	-0.062	-0.058	-0.054	-0.050	-0.046	-0.044	-0.042	-0.041	-0.040	-0.040	-0.040	-0.042	-0.044	-0.045	-0.049	-0.050	-0.054	-0.059	-0.062	-0.068	-0.072	-0.078	-0.082	-0.088	-0.094	-0.100	-0.105	-0.111	-0.118	-0.121	-0.128	-0.131	-0.136	-0.141	-0.145	-0.149	-0.152	-0.155	-0.156	-0.158	-0.159	-0.159	-0.159	-0.156	-0.154	-0.151	-0.146	-0.142	-0.136	-0.129	-0.121	-0.112	-0.104	-0.094	-0.082	-0.071	-0.059	-0.045	-0.031	-0.016	0.000	0.016	0.034	0.052	0.071	0.090	0.110	0.130	0.150	0.171	0.191	0.212	0.235	0.256	0.280	0.301	0.322	0.344	0.366	0.388	0.409	0.430	0.450	0.469	0.489	0.507	0.528	0.545	0.561	0.579	0.594	0.609	0.624	0.639	0.650	0.662	0.674	0.685	0.695	0.704	0.712	0.720	0.726	0.732	0.736	0.741	0.745	0.748	0.751	0.751	0.754	0.755	0.755	0.755	0.754	0.752	0.751	0.749	0.746	0.745	0.742	0.739	0.736	0.734	0.731	0.728	0.724	0.722	0.719	0.716	0.712	0.711	0.708	0.705	0.704	0.701	0.700	0.699	0.698	0.698	0.696	0.696	0.696	0.698	0.698	0.698	0.698	0.700	0.701	0.702	0.704	0.705	0.706	0.709	0.710	0.712	0.714	0.715	0.719	0.720	0.721	0.722	0.725	0.726	0.728	0.729	0.730	0.730	0.731	0.732	0.734	0.734	0.734	0.734	0.732	0.732	0.731	0.731	0.730	0.728	0.726	0.724	0.722	0.720	0.719	0.716	0.712	0.711	0.709	0.705	0.702	0.699	0.698	0.694	0.690	0.688	0.685	0.682	0.679	0.676	0.674	0.671	0.669	0.666	0.664	0.662	0.660	0.659	0.658	0.656	0.654	0.654	0.652	0.651	0.651	0.650	0.650	0.649	0.649	0.649	0.648	0.648	0.649	0.648	0.649	0.649	0.649	0.649	0.649	0.649	0.649	0.649	0.648	0.648	0.648	0.645	0.645	0.644	0.642	0.641	0.640	0.639	0.638	0.635	0.634	0.632	0.630	0.628	0.625	0.621	0.619	0.616	0.614	0.611	0.610	0.606	0.604	0.601	0.599	0.598	0.594	0.592	0.590	0.588	0.585	0.584	0.582	0.581	0.580	0.579	0.579	0.578	0.576	0.578	0.576	0.578	0.578	0.579	0.579	0.579	0.580	0.581	0.582	0.584	0.584	0.585	0.588	0.588	0.590	0.590	0.591	0.592	0.592	0.592	0.594	0.592	0.594	0.592	0.592	0.591	0.590	0.588	0.586	0.584	0.580	0.578	0.574	0.570	0.566	0.560	0.555	0.549	0.542	0.535	0.529	0.520	0.512	0.505	0.495	0.486	0.478	0.468	0.458	0.446	0.438	0.426	0.415	0.405	0.394	0.381	0.370	0.360	0.348	0.335	0.325	0.312	0.301	0.290	0.278	0.266	0.254	0.242	0.231	0.221	0.209	0.199	0.186	0.176	0.165	0.154	0.142	0.132	0.121	0.111	0.100	0.089	0.078	0.068	0.056	0.045	0.035	0.022	0.011	0.000	-0.011	-0.022	-0.034	-0.045	-0.058	-0.069	-0.081	-0.092	-0.104	-0.118	-0.129	-0.141	-0.154	-0.165	-0.176	-0.189	-0.200	-0.212	-0.224	-0.236	-0.246	-0.258	-0.270	-0.280	-0.289	-0.300	-0.309	-0.319	-0.328	-0.335	-0.342	-0.350	-0.356	-0.362	-0.368	-0.372	-0.378	-0.381	-0.385	-0.386	-0.389	-0.390	-0.390	-0.390	-0.390	-0.388	-0.386	-0.382	-0.380	-0.375	-0.370	-0.366	-0.359	-0.354	-0.348	-0.339	-0.331	-0.325	-0.316	-0.308	-0.298	-0.290	-0.280	-0.270	-0.261	-0.250	-0.240	-0.230	-0.220	-0.211	-0.201	-0.192	-0.182	-0.172	-0.162	-0.154	-0.144	-0.135	-0.128	-0.119	-0.111	-0.102	-0.095	-0.088	-0.080	-0.074	-0.066	-0.060	-0.055	-0.049	-0.042	-0.038	-0.034	-0.029	-0.024	-0.019	-0.016	-0.011	-0.008	-0.004	0.000	0.004	0.009	0.011	0.015	0.019	0.022	0.026	0.031	0.035	0.039	0.044	0.048	0.054	0.059	0.062	0.069	0.075	0.081	0.088	0.094	0.101	0.108	0.115	0.124	0.132	0.141	0.150	0.160	0.170	0.180	0.191	0.202	0.215	0.226	0.238	0.250	0.262	0.276	0.289	0.304	0.316	0.330	0.345	0.360	0.374	0.389	0.402	0.418	0.431	0.445	0.461	0.475	0.490	0.504	0.519	0.532	0.545	0.560	0.572	0.586	0.599	0.611	0.624	0.636	0.648	0.659	0.670	0.680	0.690	0.699	0.709	0.718	0.728	0.735	0.744	0.751	0.759	0.766	0.772	0.780	0.786	0.794	0.800	0.806	0.811	0.818	0.824	0.830	0.836	0.842	0.849	0.855	0.862	0.869	0.878	0.884	0.892	0.901	0.909	0.919	0.928	0.939	0.949	0.961	0.972	0.985	0.998	1.011	1.026	1.041	1.056	1.072	1.089	1.105	1.122	1.140	1.160	1.179	1.196	1.216	1.236	1.258	1.276	1.298	1.318	1.338	1.359	1.379	1.400	1.419	1.440	1.459	1.479	1.498	1.516	1.535	1.552	1.570	1.588	1.602	1.619	1.632	1.646	1.659	1.671	1.681	1.692	1.700	1.709	1.715	1.722	1.728	1.730	1.732	1.735	1.735	1.735	1.734	1.731	1.729	1.724	1.719	1.712	1.706	1.698	1.689	1.680	1.670	1.659	1.648	1.635	1.621	1.609	1.595	1.580	1.565	1.551	1.535	1.520	1.504	1.489	1.472	1.456	1.439	1.422	1.406	1.391	1.374	1.359	1.344	1.328	1.314	1.299	1.284	1.271	1.256	1.244	1.232	1.220	1.209	1.198	1.186	1.176	1.168	1.159	1.151	1.142	1.136	1.130	1.125	1.119	1.115	1.111	1.109	1.105	1.104	1.102	1.101	1.101	1.102	1.104	1.105	1.108	1.111	1.116	1.120	1.126	1.131	1.136	1.144	1.151	1.159	1.169	1.178	1.189	1.199	1.210	1.221	1.232	1.245	1.259	1.272	1.288	1.302	1.318	1.334	1.350	1.368	1.384	1.402	1.421	1.440	1.460	1.480	1.500	1.520	1.541	1.564	1.585	1.606	1.630	1.654	1.676	1.700	1.724	1.749	1.772	1.798	1.821	1.848	1.872	1.898	1.924	1.948	1.974	1.999	2.024	2.049	2.075	2.100	2.124	2.149	2.172	2.196	2.221	2.245	2.268	2.290	2.312	2.336	2.358	2.378	2.400	2.421	2.440	2.460	2.480	2.499	2.516	2.536	2.554	2.571	2.588	2.605	2.620	2.635	2.650	2.665	2.681	2.695	2.709	2.721	2.735	2.749	2.761	2.774	2.786	2.800	2.811	2.824	2.835	2.848	2.859	2.871	2.884	2.894	2.906	2.918	2.929	2.941	2.954	2.965	2.976	2.988	2.999	3.011	3.022	3.035	3.045	3.056	3.068	3.079	3.091	3.101	3.111	3.122	3.132	3.142	3.151	3.160	3.169	3.178	3.185	3.191	3.199	3.205	3.209	3.212	3.218	3.220	3.222	3.224	3.224	3.224	3.221	3.219	3.215	3.210	3.204	3.198	3.189	3.180	3.170	3.158	3.146	3.131	3.118	3.101	3.084	3.066	3.046	3.025	3.002	2.980	2.958	2.931	2.906	2.879	2.850	2.821	2.791	2.761	2.729	2.698	2.664	2.630	2.596	2.561	2.525	2.489	2.452	2.416	2.379	2.342	2.305	2.266	2.230	2.191	2.152	2.115	2.078	2.039	2.001	1.964	1.926	1.890	1.854	1.818	1.781	1.748	1.712	1.678	1.644	1.611	1.579	1.548	1.516	1.485	1.455	1.425	1.398	1.369	1.342	1.315	1.290	1.265	1.241	1.216	1.194	1.171	1.149	1.128	1.108	1.088	1.068	1.049	1.030	1.011	0.994	0.976	0.959	0.941	0.926	0.910	0.894	0.878	0.861	0.846	0.831	0.816	0.800	0.786	0.771	0.756	0.740	0.726	0.710	0.695	0.679	0.664	0.650	0.632	0.618	0.600	0.585	0.568	0.552	0.536	0.519	0.501	0.485	0.469	0.452	0.435	0.418	0.400	0.382	0.366	0.349	0.332	0.315	0.298	0.280	0.264	0.246	0.230	0.214	0.196	0.180	0.164	0.149	0.134	0.118	0.102	0.089	0.074	0.060	0.046	0.032	0.019	0.006	-0.008	-0.020	-0.032	-0.045	-0.056	-0.069	-0.080	-0.092	-0.104	-0.114	-0.125	-0.136	-0.146	-0.156	-0.166	-0.176	-0.186	-0.198	-0.208	-0.218	-0.228	-0.238	-0.248	-0.259	-0.269	-0.279	-0.290	-0.300	-0.311	-0.321	-0.334	-0.345	-0.358	-0.370	-0.382	-0.395	-0.408	-0.420	-0.434	-0.448	-0.461	-0.476	-0.491	-0.506	-0.522	-0.539	-0.555	-0.571	-0.589	-0.606	-0.624	-0.644	-0.661	-0.681	-0.700	-0.720	-0.741	-0.761	-0.781	-0.802	-0.824	-0.845	-0.866	-0.890	-0.912	-0.935	-0.956	-0.979	-1.001	-1.024	-1.046	-1.069	-1.091	-1.115	-1.136	-1.159	-1.180	-1.201	-1.222	-1.244	-1.264	-1.284	-1.304	-1.321	-1.340	-1.358	-1.374	-1.391	-1.406	-1.421	-1.435	-1.449	-1.461	-1.472	-1.484	-1.494	-1.502	-1.512	-1.520	-1.525	-1.530	-1.536	-1.540	-1.541	-1.544	-1.544	-1.545	-1.545	-1.542	-1.542	-1.540	-1.535	-1.531	-1.528	-1.522	-1.518	-1.511	-1.505	-1.499	-1.491	-1.484	-1.476	-1.469	-1.461	-1.454	-1.446	-1.439	-1.432	-1.425	-1.418	-1.411	-1.405	-1.399	-1.394	-1.389	-1.384	-1.379	-1.376	-1.371	-1.369	-1.368	-1.365	-1.364	-1.362	-1.362	-1.364	-1.365	-1.366	-1.368	-1.370	-1.372	-1.375	-1.379	-1.382	-1.388	-1.391	-1.396	-1.401	-1.406	-1.411	-1.416	-1.422	-1.426	-1.432	-1.439	-1.442	-1.448	-1.451	-1.458	-1.461	-1.464	-1.469	-1.470	-1.474	-1.475	-1.476	-1.478	-1.478	-1.478	-1.476	-1.475	-1.472	-1.470	-1.466	-1.461	-1.456	-1.451	-1.444	-1.438	-1.429	-1.420	-1.410	-1.400	-1.389	-1.376	-1.364	-1.350	-1.336	-1.321	-1.305	-1.289	-1.272	-1.254	-1.236	-1.216	-1.198	-1.178	-1.156	-1.135	-1.112	-1.090	-1.068	-1.044	-1.020	-0.996	-0.971	-0.945	-0.920	-0.894	-0.868	-0.841	-0.814	-0.786	-0.759	-0.731	-0.704	-0.675	-0.648	-0.619	-0.591	-0.562	-0.534	-0.505	-0.476	-0.448	-0.419	-0.391	-0.362	-0.335	-0.306	-0.279	-0.251	-0.224	-0.196	-0.170	-0.144	-0.118	-0.090	-0.065	-0.040	-0.014	0.010	0.035	0.059	0.082	0.106	0.129	0.150	0.172	0.194	0.214	0.235	0.254	0.272	0.292	0.310	0.328	0.345	0.360	0.378	0.392	0.408	0.421	0.436	0.450	0.462	0.474	0.486	0.498	0.507	0.519	0.529	0.538	0.548	0.556	0.564	0.572	0.579	0.586	0.594	0.601	0.606	0.612	0.618	0.624	0.629	0.635	0.640	0.645	0.650	0.656	0.660	0.665	0.670	0.675	0.680	0.685	0.691	0.696	0.702	0.708	0.714	0.720	0.726	0.732	0.739	0.746	0.752	0.760	0.769	0.775	0.784	0.792	0.801	0.810	0.819	0.828	0.836	0.846	0.856	0.865	0.875	0.886	0.896	0.905	0.916	0.926	0.938	0.948	0.960	0.970	0.980	0.990	1.000	1.010	1.021	1.030	1.040	1.050	1.060	1.068	1.076	1.086	1.094	1.101	1.109	1.116	1.122	1.130	1.135	1.141	1.146	1.152	1.158	1.160	1.164	1.169	1.171	1.174	1.176	1.179	1.180	1.180	1.181	1.182	1.181	1.181	1.182	1.181	1.179	1.178	1.176	1.174	1.170	1.169	1.165	1.161	1.159	1.155	1.151	1.146	1.142	1.139	1.135	1.130	1.125	1.120	1.115	1.110	1.106	1.100	1.096	1.090	1.085	1.080	1.075	1.070	1.065	1.060	1.056	1.051	1.048	1.042	1.038	1.034	1.030	1.028	1.024	1.021	1.016	1.015	1.011	1.009	1.008	1.005	1.002	1.001	1.000	0.999	0.998	0.998	0.996	0.996	0.996	0.998	0.998	0.999	0.999	1.001	1.001	1.004	1.004	1.006	1.008	1.009	1.011	1.012	1.012	1.015	1.015	1.015	1.016	1.016	1.018	1.018	1.016	1.015	1.014	1.012	1.010	1.008	1.004	1.001	0.995	0.990	0.984	0.979	0.971	0.962	0.955	0.945	0.935	0.925	0.914	0.902	0.889	0.875	0.860	0.844	0.829	0.812	0.795	0.776	0.758	0.739	0.719	0.698	0.676	0.654	0.632	0.610	0.586	0.564	0.540	0.516	0.491	0.468	0.442	0.418	0.392	0.368	0.344	0.319	0.294	0.270	0.245	0.221	0.198	0.174	0.151	0.129	0.106	0.085	0.062	0.042	0.022	0.002	-0.018	-0.035	-0.054	-0.071	-0.089	-0.105	-0.121	-0.136	-0.151	-0.166	-0.180	-0.192	-0.206	-0.220	-0.231	-0.244	-0.255	-0.266	-0.278	-0.289	-0.300	-0.310	-0.321	-0.331	-0.342	-0.352	-0.362	-0.374	-0.385	-0.396	-0.408	-0.419	-0.430	-0.444	-0.456	-0.470	-0.484	-0.499	-0.512	-0.529	-0.545	-0.561	-0.578	-0.596	-0.614	-0.632	-0.654	-0.674	-0.695	-0.716	-0.739	-0.761	-0.785	-0.809	-0.834	-0.860	-0.885	-0.912	-0.939	-0.966	-0.994	-1.022	-1.052	-1.081	-1.111	-1.140	-1.171	-1.201	-1.231	-1.262	-1.294	-1.325	-1.355	-1.386	-1.418	-1.449	-1.479	-1.510	-1.541	-1.572	-1.602	-1.632	-1.661	-1.692	-1.721	-1.751	-1.780	-1.809	-1.836	-1.864	-1.891	-1.919	-1.948	-1.972	-1.999	-2.025	-2.050	-2.076	-2.101	-2.126	-2.151	-2.175	-2.199	-2.222	-2.246	-2.269	-2.292	-2.315	-2.339	-2.360	-2.384	-2.406	-2.429	-2.451	-2.474	-2.496	-2.520	-2.541	-2.565	-2.588	-2.611	-2.634	-2.658	-2.681	-2.705	-2.729	-2.754	-2.778	-2.802	-2.829	-2.854	-2.880	-2.906	-2.932	-2.961	-2.988	-3.015	-3.045	-3.072	-3.102	-3.131	-3.161	-3.191	-3.221	-3.252	-3.284	-3.315	-3.345	-3.378	-3.410	-3.442	-3.475	-3.508	-3.540	-3.574	-3.606	-3.640	-3.675	-3.708	-3.741	-3.775	-3.809	-3.842	-3.876	-3.910	-3.944	-3.976	-4.009	-4.043	-4.075	-4.109	-4.140	-4.172	-4.204	-4.235	-4.266	-4.298	-4.329	-4.360	-4.389	-4.419	-4.449	-4.478	-4.506	-4.534	-4.562	-4.589	-4.615	-4.642	-4.668	-4.694	-4.718	-4.741	-4.766	-4.789	-4.810	-4.834	-4.854	-4.874	-4.895	-4.915	-4.932	-4.950	-4.969	-4.985	-5.000	-5.015	-5.029	-5.042	-5.056	-5.069	-5.079	-5.089	-5.099	-5.108	-5.116	-5.124	-5.130	-5.135	-5.139	-5.144	-5.146	-5.148	-5.150	-5.150	-5.150	-5.149	-5.146	-5.142	-5.140	-5.135	-5.130	-5.125	-5.119	-5.110	-5.104	-5.095	-5.086	-5.076	-5.066	-5.055	-5.045	-5.034	-5.021	-5.010	-4.998	-4.986	-4.972	-4.959	-4.946	-4.934	-4.920	-4.906	-4.894	-4.879	-4.866	-4.852	-4.839	-4.825	-4.811	-4.798	-4.785	-4.772	-4.759	-4.744	-4.731	-4.718	-4.705	-4.690	-4.678	-4.664	-4.650	-4.636	-4.622	-4.608	-4.594	-4.579	-4.564	-4.546	-4.531	-4.515	-4.496	-4.480	-4.461	-4.442	-4.422	-4.402	-4.381	-4.361	-4.338	-4.315	-4.291	-4.266	-4.240	-4.214	-4.186	-4.156	-4.128	-4.098	-4.065	-4.034	-4.000	-3.968	-3.932	-3.898	-3.860	-3.824	-3.786	-3.748	-3.709	-3.670	-3.629	-3.589	-3.548	-3.506	-3.465	-3.422	-3.380	-3.339	-3.298	-3.255	-3.212	-3.170	-3.129	-3.088	-3.045	-3.002	-2.961	-2.921	-2.881	-2.840	-2.801	-2.761	-2.722	-2.685	-2.648	-2.610	-2.574	-2.538	-2.502	-2.469	-2.435	-2.401	-2.369	-2.336	-2.305	-2.274	-2.244	-2.212	-2.184	-2.155	-2.128	-2.100	-2.072	-2.046	-2.019	-1.992	-1.968	-1.942	-1.916	-1.892	-1.869	-1.844	-1.820	-1.798	-1.774	-1.751	-1.729	-1.706	-1.685	-1.661	-1.639	-1.619	-1.598	-1.575	-1.554	-1.534	-1.511	-1.491	-1.470	-1.450	-1.429	-1.408	-1.388	-1.366	-1.346	-1.325	-1.305	-1.284	-1.262	-1.242	-1.221	-1.201	-1.181	-1.160	-1.140	-1.119	-1.099	-1.078	-1.058	-1.036	-1.016	-0.995	-0.975	-0.954	-0.934	-0.914	-0.892	-0.872	-0.852	-0.830	-0.810	-0.790	-0.770	-0.750	-0.729	-0.709	-0.690	-0.670	-0.650	-0.631	-0.611	-0.592	-0.574	-0.555	-0.538	-0.518	-0.501	-0.482	-0.466	-0.449	-0.432	-0.415	-0.400	-0.384	-0.369	-0.354	-0.339	-0.325	-0.310	-0.296	-0.284	-0.270	-0.259	-0.246	-0.234	-0.221	-0.210	-0.198	-0.186	-0.176	-0.165	-0.155	-0.145	-0.134	-0.125	-0.115	-0.105	-0.095	-0.085	-0.075	-0.065	-0.055	-0.045	-0.036	-0.025	-0.015	-0.005	0.005	0.015	0.025	0.035	0.045	0.055	0.065	0.076	0.086	0.095	0.105	0.115	0.124	0.134	0.144	0.151	0.161	0.169	0.176	0.185	0.191	0.198	0.204	0.209	0.214	0.218	0.221	0.224	0.224	0.225	0.226	0.225	0.222	0.219	0.216	0.211	0.205	0.199	0.191	0.182	0.172	0.162	0.150	0.138	0.124	0.109	0.094	0.076	0.060	0.041	0.024	0.004	-0.018	-0.038	-0.059	-0.081	-0.102	-0.126	-0.149	-0.172	-0.198	-0.221	-0.245	-0.270	-0.294	-0.318	-0.342	-0.366	-0.389	-0.412	-0.436	-0.459	-0.481	-0.502	-0.524	-0.545	-0.564	-0.584	-0.602	-0.622	-0.639	-0.655	-0.672	-0.689	-0.702	-0.716	-0.730	-0.745	-0.756	-0.768	-0.778	-0.788	-0.798	-0.806	-0.814	-0.821	-0.829	-0.834	-0.841	-0.845	-0.850	-0.854	-0.859	-0.861	-0.865	-0.868	-0.869	-0.871	-0.874	-0.875	-0.876	-0.879	-0.879	-0.880	-0.880	-0.881	-0.882	-0.884	-0.884	-0.884	-0.886	-0.888	-0.888	-0.889	-0.890	-0.892	-0.892	-0.895	-0.898	-0.899	-0.901	-0.904	-0.905	-0.909	-0.911	-0.914	-0.916	-0.920	-0.922	-0.926	-0.929	-0.932	-0.935	-0.940	-0.944	-0.946	-0.950	-0.954	-0.958	-0.961	-0.965	-0.969	-0.971	-0.975	-0.979	-0.982	-0.986	-0.989	-0.991	-0.995	-0.998	-1.000	-1.004	-1.006	-1.010	-1.012	-1.014	-1.016	-1.020	-1.022	-1.024	-1.026	-1.028	-1.030	-1.032	-1.035	-1.038	-1.040	-1.042	-1.046	-1.048	-1.050	-1.055	-1.058	-1.060	-1.064	-1.068	-1.071	-1.075	-1.079	-1.085	-1.089	-1.094	-1.100	-1.106	-1.111	-1.119	-1.126	-1.134	-1.141	-1.148	-1.156	-1.166	-1.175	-1.184	-1.194	-1.202	-1.214	-1.225	-1.235	-1.246	-1.258	-1.271	-1.282	-1.294	-1.308	-1.320	-1.332	-1.346	-1.360	-1.374	-1.388	-1.402	-1.415	-1.429	-1.442	-1.456	-1.471	-1.484	-1.499	-1.512	-1.526	-1.540	-1.551	-1.565	-1.579	-1.591	-1.604	-1.615	-1.626	-1.638	-1.649	-1.660	-1.670	-1.679	-1.688	-1.696	-1.704	-1.711	-1.718	-1.724	-1.730	-1.734	-1.738	-1.741	-1.745	-1.746	-1.748	-1.748	-1.748	-1.746	-1.745	-1.742	-1.739	-1.734	-1.730	-1.724	-1.719	-1.711	-1.704	-1.695	-1.686	-1.676	-1.666	-1.655	-1.644	-1.631	-1.620	-1.608	-1.592	-1.579	-1.564	-1.550	-1.535	-1.520	-1.505	-1.489	-1.472	-1.456	-1.440	-1.424	-1.408	-1.390	-1.375	-1.358	-1.340	-1.325	-1.309	-1.291	-1.276	-1.260	-1.244	-1.230	-1.214	-1.200	-1.185	-1.170	-1.155	-1.141	-1.128	-1.114	-1.101	-1.089	-1.076	-1.064	-1.051	-1.040	-1.028	-1.016	-1.005	-0.994	-0.982	-0.971	-0.961	-0.951	-0.940	-0.930	-0.920	-0.910	-0.901	-0.891	-0.882	-0.874	-0.864	-0.854	-0.846	-0.838	-0.828	-0.819	-0.810	-0.801	-0.791	-0.784	-0.775	-0.766	-0.756	-0.748	-0.739	-0.731	-0.722	-0.712	-0.704	-0.696	-0.688	-0.679	-0.670	-0.662	-0.654	-0.645	-0.635	-0.626	-0.618	-0.609	-0.600	-0.590	-0.580	-0.571	-0.562	-0.552	-0.542	-0.532	-0.522	-0.512	-0.501	-0.491	-0.480	-0.469	-0.459	-0.446	-0.435	-0.422	-0.410	-0.398	-0.384	-0.371	-0.358	-0.344	-0.330	-0.315	-0.301	-0.285	-0.270	-0.254	-0.240	-0.222	-0.206	-0.191	-0.174	-0.158	-0.140	-0.124	-0.108	-0.090	-0.074	-0.058	-0.040	-0.024	-0.008	0.009	0.025	0.041	0.058	0.072	0.088	0.102	0.116	0.130	0.145	0.158	0.170	0.181	0.192	0.204	0.214	0.224	0.232	0.240	0.248	0.254	0.260	0.266	0.270	0.274	0.278	0.281	0.282	0.284	0.285	0.284	0.284	0.282	0.280	0.278	0.275	0.272	0.268	0.264	0.259	0.252	0.248	0.242	0.235	0.229	0.221	0.215	0.208	0.200	0.192	0.185	0.178	0.170	0.161	0.154	0.145	0.138	0.130	0.121	0.114	0.108	0.100	0.092	0.085	0.079	0.072	0.066	0.060	0.054	0.049	0.042	0.038	0.032	0.028	0.022	0.019	0.016	0.012	0.009	0.005	0.002	0.000	-0.002	-0.002	-0.005	-0.005	-0.006	-0.006	-0.006	-0.006	-0.006	-0.005	-0.005	-0.002	-0.001	0.001	0.004	0.006	0.009	0.012	0.016	0.020	0.024	0.029	0.034	0.038	0.044	0.049	0.054	0.060	0.066	0.071	0.078	0.084	0.090	0.096	0.102	0.109	0.115	0.121	0.128	0.134	0.139	0.145	0.150	0.156	0.160	0.166	0.170	0.174	0.178	0.181	0.184	0.186	0.188	0.189	0.190	0.190	0.190	0.189	0.186	0.185	0.182	0.178	0.174	0.169	0.164	0.158	0.150	0.142	0.134	0.125	0.115	0.105	0.094	0.082	0.070	0.058	0.045	0.030	0.016	0.001	-0.015	-0.030	-0.045	-0.062	-0.079	-0.095	-0.112	-0.130	-0.146	-0.165	-0.182	-0.200	-0.219	-0.238	-0.254	-0.271	-0.290	-0.308	-0.324	-0.341	-0.358	-0.374	-0.389	-0.405	-0.420	-0.435	-0.450	-0.464	-0.478	-0.490	-0.502	-0.515	-0.526	-0.538	-0.549	-0.558	-0.568	-0.576	-0.586	-0.594	-0.601	-0.609	-0.616	-0.622	-0.628	-0.632	-0.638	-0.641	-0.646	-0.649	-0.652	-0.655	-0.659	-0.660	-0.662	-0.664	-0.665	-0.666	-0.668	-0.668	-0.668	-0.670	-0.670	-0.670	-0.669	-0.670	-0.670	-0.670	-0.670	-0.669	-0.669	-0.669	-0.670	-0.670	-0.669	-0.668	-0.668	-0.669	-0.669	-0.668	-0.668	-0.669	-0.668	-0.669	-0.669	-0.669	-0.669	-0.669	-0.669	-0.670	-0.670	-0.670	-0.670	-0.669	-0.669	-0.670	-0.670	-0.669	-0.669	-0.668	-0.666	-0.666	-0.664	-0.662	-0.661	-0.658	-0.655	-0.652	-0.650	-0.645	-0.641	-0.638	-0.632	-0.628	-0.622	-0.616	-0.610	-0.602	-0.595	-0.588	-0.579	-0.570	-0.562	-0.552	-0.542	-0.531	-0.520	-0.510	-0.498	-0.485	-0.472	-0.460	-0.446	-0.434	-0.420	-0.405	-0.391	-0.376	-0.361	-0.345	-0.331	-0.315	-0.301	-0.285	-0.269	-0.254	-0.239	-0.224	-0.208	-0.194	-0.178	-0.162	-0.148	-0.134	-0.120	-0.105	-0.091	-0.078	-0.065	-0.052	-0.040	-0.028	-0.016	-0.005	0.006	0.016	0.026	0.035	0.044	0.052	0.061	0.069	0.075	0.082	0.089	0.094	0.099	0.104	0.109	0.112	0.116	0.119	0.122	0.124	0.125	0.126	0.126	0.128	0.126	0.126	0.126	0.124	0.122	0.121	0.119	0.115	0.111	0.109	0.105	0.101	0.096	0.092	0.088	0.082	0.078	0.071	0.066	0.060	0.054	0.048	0.040	0.034	0.026	0.020	0.011	0.005	-0.004	-0.011	-0.020	-0.029	-0.036	-0.045	-0.054	-0.062	-0.072	-0.081	-0.089	-0.099	-0.109	-0.118	-0.128	-0.138	-0.149	-0.158	-0.169	-0.179	-0.189	-0.200	-0.210	-0.220	-0.231	-0.241	-0.252	-0.262	-0.275	-0.286	-0.299	-0.310	-0.321	-0.334	-0.345	-0.358	-0.370	-0.382	-0.394	-0.406	-0.419	-0.432	-0.445	-0.456	-0.470	-0.484	-0.496	-0.509	-0.522	-0.536	-0.549	-0.564	-0.578	-0.590	-0.604	-0.618	-0.631	-0.646	-0.660	-0.674	-0.688	-0.701	-0.716	-0.730	-0.744	-0.759	-0.771	-0.785	-0.800	-0.814	-0.828	-0.841	-0.854	-0.868	-0.881	-0.895	-0.909	-0.921	-0.934	-0.948	-0.960	-0.972	-0.985	-0.998	-1.010	-1.021	-1.032	-1.044	-1.058	-1.069	-1.079	-1.090	-1.101	-1.112	-1.124	-1.135	-1.145	-1.155	-1.166	-1.178	-1.188	-1.198	-1.208	-1.219	-1.226	-1.238	-1.248	-1.258	-1.266	-1.278	-1.286	-1.296	-1.305	-1.315	-1.324	-1.334	-1.342	-1.351	-1.361	-1.370	-1.379	-1.386	-1.396	-1.404	-1.412	-1.420	-1.428	-1.435	-1.442	-1.449	-1.456	-1.461	-1.468	-1.472	-1.479	-1.482	-1.488	-1.491	-1.495	-1.499	-1.501	-1.502	-1.504	-1.505	-1.506	-1.505	-1.505	-1.502	-1.501	-1.499	-1.495	-1.492	-1.488	-1.482	-1.478	-1.472	-1.466	-1.459	-1.452	-1.444	-1.438	-1.429	-1.421	-1.412	-1.404	-1.394	-1.385	-1.375	-1.366	-1.356	-1.346	-1.338	-1.328	-1.318	-1.310	-1.300	-1.291	-1.284	-1.275	-1.269	-1.261	-1.255	-1.249	-1.244	-1.239	-1.235	-1.230	-1.228	-1.225	-1.224	-1.222	-1.222	-1.224	-1.225	-1.228	-1.230	-1.234	-1.239	-1.242	-1.249	-1.255	-1.262	-1.270	-1.278	-1.286	-1.296	-1.305	-1.315	-1.326	-1.336	-1.349	-1.360	-1.371	-1.384	-1.396	-1.409	-1.420	-1.432	-1.445	-1.456	-1.468	-1.479	-1.491	-1.501	-1.512	-1.522	-1.532	-1.541	-1.550	-1.559	-1.566	-1.574	-1.580	-1.586	-1.591	-1.595	-1.599	-1.602	-1.605	-1.606	-1.608	-1.608	-1.606	-1.605	-1.602	-1.600	-1.596	-1.591	-1.586	-1.581	-1.574	-1.566	-1.559	-1.550	-1.541	-1.531	-1.521	-1.510	-1.499	-1.486	-1.475	-1.462	-1.449	-1.435	-1.421	-1.406	-1.391	-1.378	-1.362	-1.348	-1.332	-1.318	-1.301	-1.285	-1.270	-1.255	-1.239	-1.222	-1.208	-1.192	-1.176	-1.162	-1.146	-1.132	-1.118	-1.104	-1.090	-1.076	-1.064	-1.051	-1.039	-1.028	-1.015	-1.004	-0.992	-0.984	-0.974	-0.964	-0.955	-0.946	-0.939	-0.930	-0.924	-0.916	-0.910	-0.905	-0.899	-0.894	-0.889	-0.884	-0.879	-0.875	-0.872	-0.868	-0.865	-0.862	-0.859	-0.856	-0.854	-0.851	-0.849	-0.846	-0.844	-0.840	-0.839	-0.835	-0.832	-0.829	-0.826	-0.821	-0.819	-0.814	-0.809	-0.805	-0.800	-0.794	-0.788	-0.782	-0.775	-0.766	-0.759	-0.752	-0.744	-0.735	-0.726	-0.716	-0.708	-0.696	-0.686	-0.675	-0.664	-0.652	-0.639	-0.628	-0.615	-0.601	-0.590	-0.575	-0.562	-0.549	-0.536	-0.522	-0.507	-0.495	-0.481	-0.469	-0.456	-0.444	-0.431	-0.419	-0.408	-0.395	-0.384	-0.375	-0.365	-0.355	-0.346	-0.338	-0.330	-0.324	-0.318	-0.311	-0.306	-0.301	-0.298	-0.295	-0.292	-0.290	-0.290	-0.290	-0.290	-0.290	-0.291	-0.294	-0.295	-0.300	-0.302	-0.306	-0.310	-0.315	-0.320	-0.326	-0.331	-0.336	-0.341	-0.348	-0.354	-0.359	-0.365	-0.369	-0.374	-0.378	-0.382	-0.385	-0.389	-0.390	-0.392	-0.394	-0.394	-0.395	-0.394	-0.392	-0.389	-0.385	-0.382	-0.376	-0.370	-0.362	-0.355	-0.346	-0.335	-0.324	-0.312	-0.300	-0.285	-0.271	-0.255	-0.240	-0.222	-0.204	-0.185	-0.166	-0.145	-0.125	-0.102	-0.082	-0.060	-0.038	-0.014	0.008	0.031	0.054	0.078	0.101	0.125	0.148	0.170	0.192	0.216	0.238	0.259	0.281	0.301	0.322	0.340	0.360	0.378	0.395	0.412	0.429	0.445	0.459	0.472	0.485	0.499	0.510	0.520	0.531	0.540	0.549	0.556	0.564	0.571	0.575	0.581	0.586	0.590	0.592	0.596	0.599	0.601	0.602	0.604	0.605	0.608	0.606	0.608	0.609	0.609	0.609	0.609	0.609	0.610	0.610	0.611	0.611	0.611	0.612	0.614	0.614	0.615	0.616	0.619	0.620	0.621	0.624	0.626	0.629	0.631	0.634	0.638	0.640	0.642	0.646	0.649	0.652	0.656	0.659	0.662	0.666	0.669	0.672	0.675	0.679	0.680	0.684	0.686	0.688	0.690	0.692	0.695	0.695	0.698	0.699	0.699	0.700	0.700	0.701	0.701	0.700	0.700	0.699	0.696	0.695	0.694	0.691	0.689	0.688	0.685	0.684	0.680	0.678	0.674	0.672	0.668	0.665	0.664	0.660	0.656	0.654	0.650	0.648	0.644	0.640	0.639	0.636	0.632	0.630	0.628	0.626	0.624	0.622	0.620	0.618	0.616	0.615	0.614	0.612	0.612	0.611	0.610	0.609	0.610	0.610	0.609	0.609	0.608	0.608	0.609	0.608	0.608	0.608	0.606	0.608	0.606	0.606	0.605	0.605	0.604	0.604	0.602	0.601	0.600	0.599	0.596	0.594	0.592	0.590	0.586	0.584	0.580	0.578	0.574	0.570	0.566	0.561	0.558	0.552	0.548	0.542	0.536	0.531	0.526	0.521	0.515	0.510	0.504	0.498	0.492	0.486	0.480	0.474	0.469	0.464	0.459	0.452	0.448	0.442	0.438	0.432	0.428	0.424	0.420	0.415	0.411	0.409	0.405	0.402	0.399	0.396	0.395	0.391	0.390	0.388	0.386	0.386	0.384	0.382	0.382	0.380	0.380	0.379	0.378	0.376	0.375	0.375	0.374	0.372	0.371	0.370	0.368	0.366	0.364	0.361	0.359	0.356	0.354	0.349	0.346	0.342	0.338	0.334	0.329	0.322	0.318	0.311	0.305	0.299	0.291	0.285	0.278	0.269	0.261	0.254	0.246	0.236	0.229	0.220	0.210	0.202	0.192	0.182	0.174	0.164	0.155	0.145	0.135	0.126	0.115	0.106	0.098	0.089	0.079	0.070	0.060	0.051	0.042	0.034	0.025	0.016	0.008	-0.001	-0.010	-0.019	-0.028	-0.035	-0.044	-0.052	-0.061	-0.070	-0.078	-0.086	-0.095	-0.102	-0.111	-0.121	-0.129	-0.138	-0.148	-0.156	-0.164	-0.172	-0.182	-0.190	-0.199	-0.208	-0.216	-0.225	-0.232	-0.241	-0.251	-0.259	-0.266	-0.275	-0.282	-0.290	-0.298	-0.304	-0.311	-0.316	-0.322	-0.329	-0.334	-0.338	-0.342	-0.346	-0.351	-0.354	-0.355	-0.358	-0.359	-0.360	-0.360	-0.360	-0.359	-0.358	-0.356	-0.352	-0.350	-0.346	-0.341	-0.338	-0.332	-0.326	-0.321	-0.315	-0.308	-0.300	-0.292	-0.286	-0.278	-0.268	-0.260	-0.251	-0.241	-0.232	-0.224	-0.215	-0.205	-0.196	-0.186	-0.176	-0.168	-0.159	-0.150	-0.140	-0.132	-0.125	-0.116	-0.108	-0.100	-0.092	-0.085	-0.078	-0.071	-0.066	-0.060	-0.054	-0.049	-0.042	-0.039	-0.032	-0.029	-0.025	-0.020	-0.018	-0.014	-0.009	-0.006	-0.002	0.000	0.004	0.008	0.010	0.014	0.018	0.020	0.024	0.028	0.031	0.036	0.040	0.045	0.050	0.055	0.060	0.065	0.072	0.079	0.086	0.094	0.101	0.109	0.118	0.126	0.136	0.146	0.155	0.168	0.179	0.190	0.202	0.215	0.228	0.241	0.256	0.270	0.286	0.301	0.316	0.332	0.350	0.365	0.382	0.400	0.418	0.434	0.451	0.470	0.488	0.505	0.522	0.540	0.559	0.576	0.594	0.611	0.628	0.645	0.661	0.678	0.694	0.710	0.726	0.740	0.756	0.770	0.784	0.798	0.811	0.824	0.835	0.848	0.859	0.870	0.881	0.891	0.901	0.911	0.920	0.930	0.938	0.946	0.955	0.962	0.970	0.978	0.985	0.991	0.999	1.008	1.014	1.021	1.029	1.036	1.045	1.052	1.060	1.069	1.078	1.086	1.095	1.105	1.115	1.125	1.138	1.148	1.161	1.172	1.186	1.200	1.214	1.228	1.242	1.258	1.274	1.290	1.306	1.324	1.340	1.358	1.375	1.392	1.411	1.430	1.448	1.465	1.484	1.502	1.520	1.539	1.555	1.574	1.591	1.608	1.624	1.640	1.658	1.671	1.686	1.701	1.715	1.728	1.739	1.752	1.762	1.772	1.782	1.790	1.799	1.805	1.811	1.818	1.821	1.825	1.828	1.830	1.831	1.831	1.831	1.831	1.829	1.825	1.822	1.820	1.814	1.809	1.804	1.799	1.791	1.784	1.776	1.769	1.761	1.751	1.744	1.734	1.725	1.715	1.706	1.696	1.685	1.675	1.665	1.655	1.644	1.635	1.625	1.614	1.605	1.595	1.585	1.575	1.565	1.556	1.546	1.539	1.529	1.521	1.514	1.504	1.496	1.490	1.482	1.474	1.468	1.461	1.455	1.449	1.442	1.438	1.432	1.428	1.424	1.419	1.414	1.411	1.408	1.405	1.402	1.399	1.398	1.396	1.394	1.392	1.392	1.392	1.392	1.392	1.395	1.396	1.398	1.400	1.402	1.406	1.410	1.414	1.419	1.424	1.430	1.436	1.442	1.450	1.458	1.468	1.476	1.485	1.496	1.506	1.518	1.529	1.541	1.555	1.568	1.581	1.596	1.611	1.626	1.644	1.660	1.679	1.695	1.714	1.734	1.752	1.772	1.792	1.814	1.835	1.856	1.880	1.902	1.925	1.949	1.972	1.996	2.021	2.046	2.071	2.098	2.122	2.148	2.174	2.199	2.225	2.250	2.278	2.302	2.329	2.354	2.380	2.405	2.431	2.458	2.481	2.506	2.532	2.556	2.581	2.605	2.629	2.652	2.675	2.700	2.722	2.744	2.766	2.788	2.809	2.830	2.850	2.870	2.890	2.909	2.929	2.946	2.965	2.984	3.000	3.018	3.034	3.051	3.066	3.082	3.098	3.112	3.126	3.141	3.156	3.169	3.182	3.195	3.209	3.221	3.232	3.245	3.256	3.268	3.279	3.289	3.300	3.310	3.320	3.330	3.340	3.349	3.358	3.366	3.372	3.380	3.388	3.394	3.399	3.405	3.410	3.414	3.419	3.421	3.424	3.426	3.428	3.428	3.429	3.428	3.425	3.422	3.419	3.415	3.410	3.404	3.396	3.389	3.381	3.370	3.359	3.346	3.335	3.320	3.305	3.290	3.271	3.254	3.234	3.215	3.192	3.170	3.148	3.122	3.098	3.071	3.044	3.015	2.986	2.955	2.925	2.894	2.861	2.828	2.795	2.760	2.725	2.690	2.654	2.616	2.580	2.542	2.506	2.468	2.430	2.392	2.354	2.315	2.278	2.240	2.201	2.164	2.125	2.088	2.050	2.013	1.976	1.940	1.904	1.869	1.834	1.799	1.765	1.732	1.699	1.666	1.636	1.605	1.574	1.545	1.515	1.488	1.460	1.432	1.406	1.381	1.356	1.331	1.308	1.284	1.261	1.239	1.218	1.196	1.175	1.155	1.135	1.115	1.096	1.079	1.059	1.040	1.024	1.006	0.988	0.970	0.952	0.935	0.918	0.900	0.882	0.866	0.849	0.831	0.814	0.795	0.778	0.760	0.740	0.722	0.702	0.684	0.666	0.645	0.626	0.608	0.586	0.568	0.546	0.526	0.505	0.485	0.465	0.444	0.422	0.402	0.381	0.361	0.341	0.321	0.300	0.281	0.261	0.241	0.221	0.204	0.184	0.165	0.148	0.131	0.112	0.098	0.081	0.065	0.050	0.035	0.021	0.008	-0.005	-0.016	-0.029	-0.040	-0.052	-0.062	-0.071	-0.081	-0.090	-0.098	-0.106	-0.114	-0.120	-0.128	-0.135	-0.141	-0.146	-0.154	-0.159	-0.164	-0.170	-0.175	-0.180	-0.186	-0.192	-0.199	-0.204	-0.210	-0.216	-0.224	-0.230	-0.238	-0.245	-0.254	-0.261	-0.271	-0.280	-0.291	-0.301	-0.312	-0.324	-0.336	-0.350	-0.365	-0.378	-0.392	-0.409	-0.425	-0.442	-0.461	-0.479	-0.498	-0.518	-0.538	-0.559	-0.580	-0.601	-0.624	-0.648	-0.670	-0.694	-0.718	-0.742	-0.768	-0.792	-0.816	-0.842	-0.868	-0.892	-0.919	-0.944	-0.969	-0.994	-1.020	-1.044	-1.069	-1.092	-1.118	-1.140	-1.162	-1.185	-1.208	-1.229	-1.249	-1.269	-1.289	-1.306	-1.324	-1.341	-1.358	-1.372	-1.388	-1.400	-1.412	-1.425	-1.436	-1.446	-1.456	-1.462	-1.470	-1.476	-1.481	-1.486	-1.489	-1.494	-1.494	-1.495	-1.496	-1.495	-1.494	-1.491	-1.489	-1.485	-1.481	-1.476	-1.472	-1.468	-1.460	-1.455	-1.449	-1.442	-1.435	-1.428	-1.421	-1.414	-1.406	-1.399	-1.391	-1.384	-1.376	-1.370	-1.361	-1.355	-1.348	-1.341	-1.336	-1.330	-1.325	-1.320	-1.315	-1.311	-1.308	-1.305	-1.302	-1.300	-1.298	-1.298	-1.296	-1.296	-1.296	-1.296	-1.298	-1.298	-1.299	-1.300	-1.302	-1.304	-1.308	-1.310	-1.312	-1.316	-1.320	-1.322	-1.326	-1.329	-1.332	-1.335	-1.339	-1.341	-1.345	-1.348	-1.349	-1.351	-1.354	-1.354	-1.354	-1.356	-1.356	-1.355	-1.354	-1.352	-1.350	-1.348	-1.344	-1.341	-1.335	-1.331	-1.325	-1.319	-1.310	-1.302	-1.294	-1.284	-1.272	-1.262	-1.251	-1.238	-1.225	-1.211	-1.196	-1.181	-1.165	-1.149	-1.131	-1.114	-1.094	-1.076	-1.055	-1.034	-1.014	-0.992	-0.970	-0.946	-0.925	-0.901	-0.876	-0.851	-0.826	-0.800	-0.775	-0.749	-0.721	-0.696	-0.669	-0.641	-0.614	-0.586	-0.558	-0.530	-0.501	-0.472	-0.445	-0.416	-0.388	-0.359	-0.330	-0.302	-0.272	-0.245	-0.216	-0.189	-0.160	-0.132	-0.105	-0.078	-0.051	-0.024	0.002	0.030	0.055	0.081	0.108	0.132	0.155	0.180	0.204	0.228	0.250	0.272	0.295	0.316	0.338	0.358	0.378	0.396	0.415	0.432	0.451	0.469	0.484	0.500	0.516	0.531	0.545	0.558	0.571	0.584	0.596	0.606	0.618	0.628	0.638	0.648	0.655	0.664	0.671	0.679	0.686	0.692	0.699	0.705	0.711	0.715	0.721	0.725	0.729	0.734	0.736	0.741	0.744	0.748	0.750	0.754	0.758	0.760	0.762	0.766	0.770	0.774	0.776	0.780	0.785	0.789	0.794	0.798	0.801	0.806	0.812	0.816	0.822	0.828	0.834	0.840	0.846	0.855	0.861	0.869	0.876	0.885	0.892	0.900	0.909	0.918	0.926	0.935	0.944	0.954	0.964	0.971	0.981	0.992	1.001	1.010	1.020	1.030	1.039	1.048	1.058	1.066	1.075	1.084	1.092	1.100	1.109	1.116	1.124	1.131	1.138	1.145	1.151	1.156	1.161	1.168	1.171	1.176	1.179	1.184	1.188	1.189	1.192	1.194	1.195	1.195	1.198	1.198	1.196	1.196	1.195	1.194	1.191	1.190	1.189	1.185	1.181	1.178	1.175	1.171	1.168	1.162	1.158	1.152	1.148	1.141	1.136	1.131	1.125	1.119	1.112	1.105	1.099	1.092	1.086	1.080	1.071	1.065	1.058	1.051	1.044	1.038	1.030	1.024	1.016	1.009	1.002	0.995	0.989	0.981	0.975	0.969	0.962	0.955	0.949	0.942	0.936	0.930	0.924	0.919	0.911	0.908	0.900	0.895	0.889	0.884	0.878	0.872	0.868	0.862	0.858	0.851	0.846	0.841	0.836	0.831	0.826	0.821	0.818	0.811	0.806	0.800	0.795	0.789	0.784	0.778	0.771	0.766	0.759	0.752	0.745	0.739	0.730	0.722	0.714	0.706	0.698	0.688	0.678	0.668	0.658	0.646	0.635	0.622	0.611	0.598	0.584	0.571	0.558	0.542	0.526	0.511	0.495	0.478	0.462	0.445	0.426	0.408	0.390	0.370	0.350	0.331	0.310	0.290	0.269	0.249	0.228	0.205	0.185	0.162	0.141	0.119	0.096	0.075	0.052	0.032	0.010	-0.011	-0.031	-0.052	-0.074	-0.094	-0.112	-0.134	-0.152	-0.171	-0.189	-0.208	-0.225	-0.241	-0.258	-0.274	-0.289	-0.304	-0.318	-0.331	-0.344	-0.356	-0.369	-0.380	-0.391	-0.401	-0.411	-0.421	-0.429	-0.438	-0.445	-0.454	-0.461	-0.469	-0.475	-0.482	-0.489	-0.495	-0.502	-0.510	-0.515	-0.522	-0.529	-0.535	-0.544	-0.550	-0.558	-0.565	-0.574	-0.584	-0.594	-0.602	-0.614	-0.625	-0.636	-0.649	-0.662	-0.676	-0.691	-0.706	-0.722	-0.740	-0.758	-0.775	-0.794	-0.815	-0.835	-0.856	-0.880	-0.904	-0.926	-0.950	-0.976	-1.002	-1.028	-1.055	-1.082	-1.111	-1.140	-1.168	-1.198	-1.228	-1.258	-1.288	-1.318	-1.348	-1.379	-1.409	-1.440	-1.470	-1.500	-1.530	-1.561	-1.591	-1.621	-1.650	-1.679	-1.708	-1.736	-1.764	-1.791	-1.818	-1.844	-1.869	-1.895	-1.920	-1.944	-1.966	-1.990	-2.011	-2.034	-2.056	-2.076	-2.096	-2.115	-2.135	-2.154	-2.172	-2.191	-2.209	-2.225	-2.242	-2.260	-2.275	-2.291	-2.308	-2.325	-2.340	-2.356	-2.371	-2.388	-2.402	-2.420	-2.435	-2.451	-2.468	-2.484	-2.501	-2.518	-2.535	-2.552	-2.571	-2.590	-2.609	-2.628	-2.648	-2.668	-2.689	-2.709	-2.731	-2.752	-2.775	-2.799	-2.821	-2.846	-2.870	-2.895	-2.921	-2.948	-2.974	-3.001	-3.028	-3.056	-3.084	-3.112	-3.141	-3.169	-3.199	-3.229	-3.259	-3.289	-3.320	-3.350	-3.381	-3.412	-3.444	-3.475	-3.506	-3.538	-3.569	-3.600	-3.631	-3.662	-3.694	-3.725	-3.756	-3.788	-3.818	-3.849	-3.879	-3.910	-3.939	-3.970	-3.999	-4.028	-4.058	-4.086	-4.114	-4.142	-4.170	-4.199	-4.225	-4.251	-4.278	-4.304	-4.329	-4.352	-4.379	-4.402	-4.425	-4.448	-4.470	-4.491	-4.512	-4.534	-4.555	-4.574	-4.591	-4.610	-4.628	-4.644	-4.660	-4.675	-4.690	-4.702	-4.715	-4.728	-4.739	-4.749	-4.759	-4.768	-4.776	-4.784	-4.790	-4.795	-4.800	-4.802	-4.805	-4.806	-4.808	-4.806	-4.806	-4.805	-4.801	-4.798	-4.794	-4.789	-4.782	-4.776	-4.769	-4.761	-4.752	-4.742	-4.734	-4.721	-4.711	-4.699	-4.688	-4.675	-4.662	-4.649	-4.636	-4.622	-4.609	-4.594	-4.580	-4.566	-4.552	-4.538	-4.524	-4.509	-4.494	-4.480	-4.466	-4.452	-4.439	-4.425	-4.411	-4.399	-4.386	-4.372	-4.360	-4.348	-4.335	-4.324	-4.310	-4.299	-4.288	-4.276	-4.264	-4.252	-4.241	-4.229	-4.218	-4.206	-4.194	-4.181	-4.170	-4.155	-4.142	-4.129	-4.115	-4.101	-4.085	-4.070	-4.054	-4.036	-4.019	-4.000	-3.980	-3.960	-3.940	-3.918	-3.895	-3.872	-3.849	-3.822	-3.796	-3.770	-3.741	-3.712	-3.684	-3.652	-3.621	-3.589	-3.555	-3.521	-3.486	-3.451	-3.415	-3.379	-3.341	-3.304	-3.266	-3.228	-3.189	-3.149	-3.110	-3.070	-3.030	-2.990	-2.950	-2.911	-2.871	-2.831	-2.791	-2.752	-2.714	-2.674	-2.636	-2.599	-2.561	-2.525	-2.489	-2.452	-2.418	-2.382	-2.349	-2.315	-2.281	-2.250	-2.219	-2.189	-2.159	-2.130	-2.101	-2.074	-2.046	-2.020	-1.995	-1.969	-1.944	-1.919	-1.896	-1.872	-1.850	-1.828	-1.806	-1.785	-1.764	-1.744	-1.724	-1.704	-1.684	-1.665	-1.645	-1.628	-1.608	-1.589	-1.571	-1.554	-1.534	-1.516	-1.499	-1.481	-1.462	-1.445	-1.426	-1.409	-1.390	-1.371	-1.352	-1.335	-1.315	-1.296	-1.276	-1.258	-1.239	-1.219	-1.199	-1.178	-1.158	-1.138	-1.116	-1.095	-1.075	-1.052	-1.031	-1.009	-0.988	-0.965	-0.942	-0.921	-0.899	-0.876	-0.854	-0.831	-0.809	-0.786	-0.762	-0.740	-0.718	-0.696	-0.672	-0.650	-0.628	-0.606	-0.584	-0.562	-0.541	-0.520	-0.499	-0.478	-0.459	-0.438	-0.419	-0.399	-0.380	-0.360	-0.342	-0.325	-0.309	-0.291	-0.275	-0.260	-0.244	-0.229	-0.214	-0.199	-0.186	-0.171	-0.159	-0.146	-0.132	-0.121	-0.109	-0.099	-0.088	-0.076	-0.065	-0.056	-0.045	-0.036	-0.026	-0.016	-0.006	0.002	0.012	0.022	0.031	0.040	0.050	0.059	0.069	0.078	0.088	0.098	0.108	0.116	0.126	0.136	0.146	0.155	0.166	0.175	0.184	0.195	0.204	0.214	0.222	0.231	0.241	0.249	0.258	0.265	0.272	0.280	0.285	0.292	0.298	0.302	0.305	0.310	0.311	0.314	0.315	0.315	0.314	0.312	0.310	0.306	0.301	0.296	0.290	0.281	0.274	0.264	0.252	0.240	0.228	0.212	0.198	0.182	0.165	0.148	0.128	0.109	0.088	0.068	0.046	0.022	0.000	-0.024	-0.048	-0.071	-0.096	-0.122	-0.148	-0.172	-0.199	-0.225	-0.250	-0.276	-0.301	-0.326	-0.351	-0.376	-0.400	-0.424	-0.448	-0.469	-0.492	-0.514	-0.535	-0.554	-0.574	-0.591	-0.609	-0.626	-0.642	-0.658	-0.671	-0.685	-0.698	-0.710	-0.719	-0.730	-0.739	-0.746	-0.754	-0.759	-0.765	-0.770	-0.772	-0.778	-0.779	-0.780	-0.781	-0.782	-0.782	-0.781	-0.780	-0.779	-0.776	-0.774	-0.772	-0.770	-0.766	-0.762	-0.759	-0.755	-0.751	-0.748	-0.742	-0.740	-0.736	-0.731	-0.728	-0.724	-0.720	-0.718	-0.714	-0.710	-0.708	-0.705	-0.704	-0.701	-0.699	-0.699	-0.698	-0.696	-0.695	-0.696	-0.695	-0.696	-0.696	-0.698	-0.699	-0.700	-0.701	-0.704	-0.705	-0.708	-0.711	-0.712	-0.715	-0.719	-0.721	-0.725	-0.729	-0.732	-0.735	-0.740	-0.744	-0.746	-0.751	-0.755	-0.760	-0.764	-0.769	-0.772	-0.776	-0.781	-0.786	-0.790	-0.795	-0.800	-0.805	-0.810	-0.814	-0.819	-0.825	-0.830	-0.835	-0.840	-0.846	-0.852	-0.859	-0.864	-0.870	-0.876	-0.882	-0.889	-0.896	-0.902	-0.911	-0.918	-0.925	-0.934	-0.941	-0.949	-0.959	-0.966	-0.975	-0.984	-0.994	-1.004	-1.012	-1.022	-1.032	-1.042	-1.054	-1.065	-1.075	-1.088	-1.098	-1.110	-1.121	-1.132	-1.145	-1.158	-1.170	-1.182	-1.195	-1.208	-1.220	-1.231	-1.245	-1.258	-1.269	-1.282	-1.295	-1.308	-1.320	-1.332	-1.345	-1.358	-1.369	-1.381	-1.392	-1.404	-1.415	-1.426	-1.436	-1.446	-1.458	-1.468	-1.476	-1.485	-1.494	-1.502	-1.510	-1.518	-1.524	-1.530	-1.535	-1.540	-1.545	-1.549	-1.550	-1.552	-1.554	-1.555	-1.554	-1.554	-1.552	-1.550	-1.546	-1.541	-1.538	-1.531	-1.525	-1.518	-1.510	-1.501	-1.491	-1.481	-1.470	-1.458	-1.444	-1.431	-1.418	-1.402	-1.388	-1.371	-1.355	-1.338	-1.319	-1.300	-1.282	-1.262	-1.244	-1.224	-1.204	-1.184	-1.162	-1.142	-1.122	-1.101	-1.081	-1.061	-1.041	-1.020	-1.000	-0.979	-0.960	-0.940	-0.920	-0.902	-0.882	-0.865	-0.846	-0.829	-0.811	-0.795	-0.779	-0.762	-0.746	-0.731	-0.716	-0.702	-0.688	-0.674	-0.661	-0.648	-0.635	-0.622	-0.611	-0.599	-0.588	-0.576	-0.565	-0.554	-0.542	-0.531	-0.521	-0.510	-0.500	-0.490	-0.480	-0.470	-0.459	-0.450	-0.439	-0.430	-0.419	-0.409	-0.398	-0.388	-0.378	-0.366	-0.356	-0.345	-0.334	-0.322	-0.311	-0.300	-0.289	-0.278	-0.266	-0.254	-0.242	-0.230	-0.219	-0.206	-0.194	-0.182	-0.169	-0.158	-0.144	-0.132	-0.119	-0.105	-0.092	-0.080	-0.068	-0.055	-0.041	-0.028	-0.015	-0.001	0.012	0.025	0.040	0.052	0.066	0.080	0.094	0.108	0.120	0.134	0.149	0.161	0.175	0.190	0.204	0.218	0.231	0.246	0.259	0.272	0.286	0.300	0.312	0.326	0.339	0.352	0.366	0.378	0.390	0.402	0.415	0.426	0.438	0.449	0.460	0.470	0.481	0.490	0.499	0.507	0.516	0.524	0.531	0.538	0.545	0.550	0.555	0.559	0.562	0.566	0.569	0.571	0.572	0.572	0.574	0.574	0.571	0.571	0.569	0.566	0.564	0.559	0.555	0.550	0.546	0.540	0.534	0.528	0.521	0.514	0.507	0.500	0.491	0.484	0.475	0.468	0.459	0.450	0.442	0.434	0.425	0.416	0.408	0.400	0.391	0.382	0.375	0.366	0.359	0.351	0.345	0.336	0.330	0.324	0.319	0.312	0.306	0.300	0.295	0.289	0.284	0.280	0.276	0.271	0.269	0.265	0.262	0.260	0.258	0.255	0.254	0.251	0.250	0.250	0.249	0.248	0.246	0.246	0.246	0.246	0.248	0.246	0.248	0.249	0.251	0.251	0.252	0.255	0.256	0.260	0.262	0.264	0.266	0.270	0.272	0.276	0.279	0.282	0.285	0.289	0.292	0.296	0.300	0.304	0.308	0.311	0.315	0.319	0.322	0.325	0.330	0.334	0.338	0.340	0.342	0.346	0.350	0.352	0.355	0.358	0.360	0.361	0.362	0.364	0.364	0.366	0.366	0.366	0.365	0.365	0.362	0.361	0.360	0.356	0.354	0.350	0.345	0.341	0.336	0.331	0.325	0.318	0.311	0.302	0.295	0.286	0.278	0.269	0.258	0.249	0.238	0.226	0.215	0.204	0.191	0.179	0.166	0.154	0.140	0.126	0.112	0.098	0.084	0.069	0.055	0.040	0.026	0.010	-0.005	-0.019	-0.034	-0.049	-0.064	-0.078	-0.091	-0.106	-0.120	-0.134	-0.148	-0.160	-0.172	-0.185	-0.198	-0.210	-0.221	-0.232	-0.244	-0.254	-0.264	-0.274	-0.284	-0.292	-0.301	-0.309	-0.318	-0.325	-0.331	-0.338	-0.344	-0.349	-0.355	-0.360	-0.365	-0.369	-0.374	-0.376	-0.381	-0.384	-0.386	-0.390	-0.392	-0.395	-0.398	-0.400	-0.401	-0.404	-0.405	-0.408	-0.409	-0.411	-0.411	-0.414	-0.416	-0.416	-0.419	-0.421	-0.421	-0.424	-0.426	-0.429	-0.429	-0.431	-0.434	-0.435	-0.438	-0.440	-0.441	-0.442	-0.445	-0.448	-0.450	-0.452	-0.454	-0.455	-0.458	-0.459	-0.461	-0.462	-0.464	-0.464	-0.464	-0.465	-0.465	-0.465	-0.465	-0.465	-0.464	-0.462	-0.461	-0.460	-0.458	-0.455	-0.451	-0.448	-0.444	-0.439	-0.435	-0.429	-0.422	-0.416	-0.410	-0.402	-0.395	-0.386	-0.379	-0.369	-0.360	-0.349	-0.339	-0.329	-0.316	-0.305	-0.292	-0.281	-0.269	-0.255	-0.242	-0.228	-0.214	-0.200	-0.186	-0.171	-0.158	-0.142	-0.128	-0.114	-0.099	-0.084	-0.069	-0.054	-0.040	-0.024	-0.010	0.005	0.020	0.034	0.048	0.061	0.075	0.089	0.102	0.115	0.128	0.139	0.151	0.162	0.174	0.184	0.195	0.204	0.214	0.221	0.230	0.239	0.245	0.251	0.258	0.262	0.269	0.272	0.276	0.280	0.284	0.286	0.288	0.289	0.289	0.290	0.290	0.288	0.286	0.285	0.282	0.279	0.275	0.270	0.266	0.262	0.256	0.250	0.244	0.238	0.231	0.224	0.216	0.209	0.200	0.192	0.185	0.176	0.168	0.159	0.151	0.141	0.132	0.125	0.115	0.106	0.098	0.089	0.079	0.071	0.061	0.052	0.042	0.035	0.026	0.016	0.008	-0.001	-0.010	-0.019	-0.028	-0.038	-0.045	-0.054	-0.064	-0.072	-0.081	-0.090	-0.100	-0.110	-0.119	-0.129	-0.139	-0.149	-0.160	-0.170	-0.181	-0.191	-0.204	-0.215	-0.229	-0.240	-0.252	-0.266	-0.280	-0.292	-0.306	-0.321	-0.335	-0.350	-0.365	-0.380	-0.396	-0.411	-0.429	-0.445	-0.462	-0.479	-0.495	-0.512	-0.530	-0.548	-0.565	-0.582	-0.600	-0.619	-0.635	-0.654	-0.670	-0.688	-0.705	-0.724	-0.739	-0.756	-0.774	-0.791	-0.808	-0.824	-0.839	-0.856	-0.871	-0.886	-0.902	-0.916	-0.931	-0.945	-0.960	-0.975	-0.988	-1.001	-1.015	-1.026	-1.039	-1.052	-1.065	-1.076	-1.089	-1.099	-1.110	-1.121	-1.132	-1.144	-1.154	-1.165	-1.175	-1.186	-1.196	-1.206	-1.218	-1.228	-1.238	-1.249	-1.259	-1.270	-1.280	-1.290	-1.300	-1.310	-1.321	-1.332	-1.342	-1.352	-1.364	-1.374	-1.385	-1.395	-1.405	-1.415	-1.426	-1.436	-1.446	-1.456	-1.466	-1.476	-1.484	-1.494	-1.502	-1.511	-1.518	-1.526	-1.535	-1.541	-1.549	-1.555	-1.561	-1.566	-1.571	-1.575	-1.579	-1.582	-1.584	-1.586	-1.588	-1.588	-1.588	-1.588	-1.586	-1.584	-1.580	-1.578	-1.574	-1.569	-1.565	-1.559	-1.552	-1.546	-1.540	-1.532	-1.524	-1.515	-1.508	-1.499	-1.490	-1.480	-1.470	-1.460	-1.451	-1.440	-1.431	-1.420	-1.411	-1.401	-1.392	-1.382	-1.372	-1.365	-1.356	-1.349	-1.340	-1.334	-1.328	-1.321	-1.315	-1.311	-1.308	-1.304	-1.300	-1.298	-1.296	-1.295	-1.296	-1.298	-1.298	-1.300	-1.304	-1.308	-1.310	-1.316	-1.321	-1.328	-1.335	-1.342	-1.350	-1.359	-1.368	-1.376	-1.386	-1.396	-1.406	-1.418	-1.429	-1.439	-1.450	-1.460	-1.472	-1.482	-1.494	-1.505	-1.515	-1.525	-1.535	-1.545	-1.554	-1.562	-1.572	-1.581	-1.589	-1.596	-1.604	-1.610	-1.618	-1.622	-1.628	-1.632	-1.636	-1.640	-1.644	-1.645	-1.648	-1.649	-1.649	-1.650	-1.650	-1.649	-1.648	-1.646	-1.644	-1.641	-1.639	-1.635	-1.632	-1.628	-1.624	-1.618	-1.612	-1.608	-1.601	-1.595	-1.589	-1.582	-1.575	-1.568	-1.560	-1.552	-1.545	-1.536	-1.529	-1.520	-1.511	-1.504	-1.494	-1.486	-1.476	-1.468	-1.459	-1.449	-1.440	-1.430	-1.421	-1.411	-1.402	-1.392	-1.381	-1.372	-1.362	-1.354	-1.344	-1.335	-1.325	-1.315	-1.306	-1.296	-1.288	-1.278	-1.270	-1.261	-1.252	-1.244	-1.235	-1.226	-1.219	-1.211	-1.202	-1.196	-1.188	-1.180	-1.172	-1.166	-1.159	-1.151	-1.145	-1.140	-1.134	-1.126	-1.121	-1.115	-1.109	-1.104	-1.098	-1.091	-1.086	-1.080	-1.074	-1.068	-1.062	-1.055	-1.050	-1.042	-1.036	-1.030	-1.022	-1.015	-1.009	-1.001	-0.992	-0.985	-0.976	-0.968	-0.959	-0.949	-0.939	-0.930	-0.919	-0.909	-0.898	-0.888	-0.875	-0.864	-0.851	-0.839	-0.828	-0.815	-0.801	-0.789	-0.775	-0.762	-0.749	-0.736	-0.722	-0.709	-0.698	-0.685	-0.671	-0.659	-0.646	-0.634	-0.624	-0.611	-0.601	-0.591	-0.580	-0.571	-0.562	-0.554	-0.545	-0.538	-0.531	-0.524	-0.519	-0.514	-0.509	-0.505	-0.502	-0.499	-0.498	-0.496	-0.496	-0.498	-0.496	-0.499	-0.500	-0.502	-0.505	-0.509	-0.511	-0.515	-0.520	-0.524	-0.529	-0.534	-0.538	-0.544	-0.549	-0.555	-0.559	-0.564	-0.569	-0.572	-0.576	-0.580	-0.584	-0.586	-0.589	-0.590	-0.592	-0.594	-0.594	-0.592	-0.592	-0.590	-0.588	-0.584	-0.579	-0.574	-0.568	-0.560	-0.552	-0.544	-0.535	-0.525	-0.515	-0.502	-0.490	-0.478	-0.462	-0.448	-0.431	-0.415	-0.399	-0.380	-0.362	-0.345	-0.326	-0.308	-0.288	-0.269	-0.248	-0.228	-0.206	-0.186	-0.165	-0.144	-0.122	-0.104	-0.082	-0.061	-0.042	-0.022	-0.001	0.016	0.036	0.054	0.072	0.090	0.106	0.122	0.140	0.154	0.169	0.184	0.198	0.210	0.222	0.235	0.245	0.255	0.266	0.276	0.285	0.294	0.301	0.309	0.316	0.322	0.328	0.335	0.340	0.344	0.350	0.354	0.358	0.362	0.365	0.369	0.372	0.375	0.380	0.382	0.385	0.388	0.391	0.395	0.398	0.401	0.405	0.408	0.411	0.414	0.419	0.421	0.426	0.430	0.434	0.438	0.441	0.445	0.450	0.454	0.456	0.461	0.465	0.469	0.471	0.475	0.479	0.481	0.485	0.488	0.490	0.491	0.494	0.495	0.498	0.498	0.499	0.501	0.501	0.501	0.500	0.500	0.500	0.498	0.496	0.495	0.492	0.490	0.488	0.484	0.481	0.478	0.474	0.469	0.466	0.461	0.458	0.452	0.449	0.442	0.439	0.434	0.429	0.426	0.421	0.416	0.411	0.408	0.404	0.399	0.396	0.392	0.389	0.385	0.382	0.379	0.376	0.375	0.372	0.371	0.368	0.366	0.366	0.365	0.364	0.364	0.362	0.364	0.364	0.362	0.364	0.365	0.364	0.366	0.366	0.366	0.369	0.369	0.370	0.370	0.372	0.374	0.375	0.376	0.378	0.378	0.379	0.380	0.381	0.381	0.381	0.382	0.382	0.382	0.384	0.384	0.384	0.384	0.384	0.382	0.382	0.381	0.381	0.380	0.379	0.378	0.375	0.374	0.371	0.370	0.366	0.365	0.362	0.360	0.358	0.354	0.351	0.348	0.345	0.340	0.338	0.334	0.329	0.326	0.321	0.316	0.312	0.309	0.304	0.299	0.295	0.291	0.286	0.281	0.274	0.270	0.265	0.259	0.254	0.249	0.244	0.239	0.232	0.228	0.222	0.216	0.212	0.206	0.201	0.195	0.190	0.184	0.178	0.172	0.166	0.161	0.155	0.150	0.142	0.138	0.131	0.126	0.119	0.112	0.106	0.100	0.094	0.088	0.080	0.072	0.066	0.059	0.051	0.044	0.036	0.029	0.021	0.012	0.004	-0.004	-0.012	-0.021	-0.029	-0.039	-0.048	-0.056	-0.065	-0.075	-0.084	-0.095	-0.104	-0.112	-0.122	-0.132	-0.142	-0.152	-0.162	-0.172	-0.182	-0.192	-0.202	-0.211	-0.221	-0.231	-0.240	-0.249	-0.258	-0.268	-0.276	-0.285	-0.294	-0.301	-0.310	-0.318	-0.326	-0.334	-0.341	-0.349	-0.355	-0.361	-0.368	-0.374	-0.380	-0.386	-0.391	-0.398	-0.402	-0.409	-0.412	-0.416	-0.421	-0.426	-0.430	-0.432	-0.436	-0.440	-0.442	-0.448	-0.450	-0.451	-0.455	-0.456	-0.459	-0.461	-0.462	-0.464	-0.465	-0.465	-0.466	-0.468	-0.468	-0.466	-0.468	-0.466	-0.466	-0.465	-0.464	-0.464	-0.462	-0.459	-0.459	-0.456	-0.452	-0.450	-0.448	-0.444	-0.440	-0.436	-0.432	-0.428	-0.424	-0.419	-0.415	-0.409	-0.405	-0.399	-0.392	-0.388	-0.381	-0.376	-0.370	100.000	5.000	2.000	1.000	5.000	0.000	0.000	0.000	0.000	0.000	0.000	0.000	0.000	0.000	0.000	0.000	0.000	0.000	0.214	0.201	0.190	0.178	0.166	0.154	0.141	0.129	0.115	0.104	0.090	0.078	0.062	0.050	0.038	0.025	0.011	-0.004	-0.016	-0.031	-0.045	-0.059	-0.072	-0.088	-0.102	-0.118	-0.132	-0.148	-0.164	-0.179	-0.195	-0.210	-0.228	-0.244	-0.261	-0.279	-0.295	-0.314	-0.332	-0.351	-0.371	-0.390	-0.410	-0.430	-0.450	-0.471	-0.492	-0.515	-0.536	-0.559	-0.581	-0.604	-0.626	-0.649	-0.674	-0.696	-0.720	-0.744	-0.769	-0.792	-0.818	-0.841	-0.868	-0.891	-0.916	-0.941	-0.965	-0.990	-1.014	-1.039	-1.062	-1.085	-1.110	-1.132	-1.156	-1.179	-1.201	-1.224	-1.245	-1.266	-1.286	-1.308	-1.328	-1.348	-1.366	-1.385	-1.402	-1.420	-1.438	-1.454	-1.470	-1.485	-1.501	-1.516	-1.530	-1.545	-1.559	-1.572	-1.586	-1.599	-1.610	-1.622	-1.635	-1.648	-1.659	-1.671	-1.681	-1.694	-1.704	-1.716	-1.728	-1.739	-1.751	-1.762	-1.774	-1.786	-1.800	-1.812	-1.826	-1.839	-1.852	-1.868	-1.882	-1.898	-1.914	-1.930	-1.946	-1.964	-1.982	-2.001	-2.020	-2.041	-2.061	-2.082	-2.105	-2.128	-2.152	-2.176	-2.201	-2.228	-2.255	-2.281	-2.309	-2.339	-2.369	-2.398	-2.429	-2.460	-2.491	-2.524	-2.555	-2.590	-2.622	-2.658	-2.691	-2.726	-2.761	-2.798	-2.832	-2.869	-2.904	-2.940	-2.976	-3.014	-3.049	-3.085	-3.120	-3.156	-3.192	-3.229	-3.262	-3.299	-3.332	-3.366	-3.401	-3.435	-3.468	-3.500	-3.534	-3.565	-3.595	-3.628	-3.658	-3.686	-3.715	-3.742	-3.771	-3.799	-3.825	-3.851	-3.876	-3.901	-3.925	-3.950	-3.972	-3.995	-4.016	-4.037	-4.059	-4.077	-4.098	-4.118	-4.135	-4.152	-4.169	-4.185	-4.201	-4.218	-4.231	-4.246	-4.259	-4.272	-4.285	-4.298	-4.309	-4.320	-4.331	-4.340	-4.350	-4.359	-4.369	-4.376	-4.384	-4.391	-4.396	-4.404	-4.409	-4.414	-4.418	-4.422	-4.426	-4.429	-4.432	-4.434	-4.436	-4.438	-4.439	-4.440	-4.439	-4.439	-4.439	-4.439	-4.436	-4.436	-4.432	-4.430	-4.429	-4.426	-4.424	-4.421	-4.418	-4.415	-4.411	-4.408	-4.404	-4.401	-4.398	-4.394	-4.389	-4.385	-4.381	-4.376	-4.372	-4.369	-4.362	-4.359	-4.355	-4.349	-4.345	-4.340	-4.334	-4.329	-4.324	-4.318	-4.312	-4.306	-4.298	-4.291	-4.284	-4.275	-4.268	-4.258	-4.249	-4.238	-4.226	-4.214	-4.201	-4.189	-4.174	-4.160	-4.144	-4.126	-4.109	-4.090	-4.071	-4.050	-4.029	-4.006	-3.982	-3.959	-3.934	-3.909	-3.881	-3.852	-3.822	-3.794	-3.764	-3.731	-3.699	-3.666	-3.634	-3.600	-3.565	-3.532	-3.498	-3.461	-3.426	-3.390	-3.355	-3.319	-3.284	-3.248	-3.211	-3.178	-3.144	-3.109	-3.076	-3.042	-3.011	-2.979	-2.948	-2.918	-2.889	-2.859	-2.831	-2.805	-2.779	-2.754	-2.731	-2.709	-2.686	-2.666	-2.646	-2.628	-2.609	-2.594	-2.576	-2.562	-2.548	-2.535	-2.521	-2.511	-2.500	-2.490	-2.480	-2.471	-2.462	-2.454	-2.446	-2.439	-2.431	-2.425	-2.419	-2.411	-2.404	-2.399	-2.392	-2.385	-2.380	-2.372	-2.366	-2.360	-2.352	-2.346	-2.339	-2.330	-2.322	-2.314	-2.305	-2.296	-2.288	-2.278	-2.268	-2.258	-2.246	-2.235	-2.225	-2.212	-2.200	-2.189	-2.176	-2.164	-2.150	-2.138	-2.124	-2.111	-2.099	-2.084	-2.071	-2.056	-2.044	-2.030	-2.018	-2.004	-1.990	-1.978	-1.965	-1.951	-1.939	-1.928	-1.915	-1.904	-1.892	-1.881	-1.871	-1.861	-1.851	-1.842	-1.832	-1.825	-1.816	-1.808	-1.800	-1.794	-1.788	-1.780	-1.774	-1.770	-1.766	-1.762	-1.758	-1.755	-1.751	-1.749	-1.746	-1.744	-1.742	-1.741	-1.739	-1.739	-1.739	-1.736	-1.736	-1.736	-1.736	-1.735	-1.735	-1.734	-1.735	-1.734	-1.732	-1.731	-1.730	-1.728	-1.726	-1.722	-1.721	-1.718	-1.714	-1.710	-1.705	-1.700	-1.694	-1.686	-1.680	-1.671	-1.662	-1.654	-1.644	-1.632	-1.621	-1.609	-1.596	-1.582	-1.569	-1.554	-1.539	-1.522	-1.508	-1.489	-1.472	-1.454	-1.436	-1.419	-1.400	-1.382	-1.364	-1.345	-1.326	-1.308	-1.289	-1.271	-1.252	-1.236	-1.220	-1.204	-1.188	-1.172	-1.159	-1.145	-1.132	-1.121	-1.111	-1.101	-1.092	-1.086	-1.079	-1.074	-1.070	-1.069	-1.066	-1.066	-1.068	-1.070	-1.074	-1.079	-1.084	-1.092	-1.100	-1.110	-1.121	-1.134	-1.146	-1.160	-1.176	-1.192	-1.209	-1.226	-1.245	-1.265	-1.284	-1.305	-1.326	-1.349	-1.370	-1.392	-1.415	-1.439	-1.461	-1.485	-1.508	-1.530	-1.554	-1.576	-1.599	-1.621	-1.644	-1.665	-1.686	-1.708	-1.729	-1.749	-1.769	-1.788	-1.806	-1.824	-1.841	-1.858	-1.874	-1.890	-1.905	-1.919	-1.932	-1.945	-1.958	-1.969	-1.980	-1.990	-1.999	-2.007	-2.016	-2.022	-2.030	-2.036	-2.041	-2.046	-2.051	-2.054	-2.058	-2.060	-2.061	-2.062	-2.062	-2.062	-2.061	-2.060	-2.059	-2.056	-2.052	-2.050	-2.046	-2.041	-2.038	-2.033	-2.027	-2.020	-2.015	-2.009	-2.002	-1.995	-1.988	-1.981	-1.972	-1.964	-1.956	-1.949	-1.940	-1.931	-1.922	-1.914	-1.906	-1.898	-1.889	-1.880	-1.871	-1.864	-1.855	-1.848	-1.839	-1.831	-1.825	-1.818	-1.810	-1.802	-1.798	-1.791	-1.786	-1.780	-1.776	-1.771	-1.768	-1.764	-1.760	-1.758	-1.755	-1.754	-1.752	-1.752	-1.751	-1.751	-1.752	-1.752	-1.755	-1.756	-1.759	-1.761	-1.765	-1.769	-1.772	-1.776	-1.782	-1.788	-1.792	-1.800	-1.805	-1.812	-1.820	-1.828	-1.835	-1.844	-1.850	-1.859	-1.868	-1.876	-1.886	-1.896	-1.905	-1.915	-1.925	-1.935	-1.945	-1.955	-1.965	-1.974	-1.984	-1.995	-2.004	-2.015	-2.025	-2.034	-2.044	-2.054	-2.062	-2.072	-2.082	-2.091	-2.100	-2.110	-2.119	-2.126	-2.135	-2.144	-2.151	-2.160	-2.168	-2.176	-2.182	-2.190	-2.198	-2.204	-2.211	-2.218	-2.224	-2.230	-2.236	-2.241	-2.246	-2.252	-2.258	-2.262	-2.268	-2.271	-2.275	-2.279	-2.284	-2.286	-2.290	-2.292	-2.294	-2.296	-2.299	-2.300	-2.301	-2.302	-2.302	-2.302	-2.302	-2.301	-2.301	-2.299	-2.298	-2.294	-2.292	-2.288	-2.284	-2.280	-2.275	-2.270	-2.264	-2.258	-2.251	-2.245	-2.236	-2.229	-2.219	-2.210	-2.201	-2.191	-2.180	-2.170	-2.159	-2.149	-2.136	-2.124	-2.112	-2.099	-2.086	-2.074	-2.061	-2.047	-2.034	-2.021	-2.006	-1.994	-1.980	-1.965	-1.952	-1.938	-1.925	-1.911	-1.898	-1.885	-1.871	-1.859	-1.846	-1.834	-1.821	-1.809	-1.799	-1.786	-1.775	-1.764	-1.752	-1.742	-1.732	-1.722	-1.712	-1.704	-1.695	-1.686	-1.678	-1.669	-1.661	-1.654	-1.645	-1.639	-1.631	-1.625	-1.618	-1.611	-1.605	-1.599	-1.594	-1.588	-1.584	-1.578	-1.572	-1.568	-1.562	-1.558	-1.551	-1.548	-1.542	-1.539	-1.535	-1.530	-1.525	-1.521	-1.519	-1.515	-1.512	-1.509	-1.505	-1.501	-1.499	-1.495	-1.492	-1.490	-1.488	-1.485	-1.482	-1.480	-1.478	-1.476	-1.474	-1.471	-1.469	-1.466	-1.465	-1.462	-1.460	-1.456	-1.454	-1.451	-1.449	-1.446	-1.444	-1.441	-1.438	-1.434	-1.430	-1.426	-1.422	-1.418	-1.412	-1.408	-1.401	-1.398	-1.391	-1.384	-1.376	-1.369	-1.362	-1.355	-1.346	-1.338	-1.328	-1.318	-1.306	-1.296	-1.285	-1.274	-1.262	-1.250	-1.239	-1.225	-1.212	-1.199	-1.185	-1.171	-1.158	-1.144	-1.129	-1.114	-1.099	-1.084	-1.070	-1.054	-1.040	-1.025	-1.010	-0.995	-0.981	-0.966	-0.952	-0.939	-0.925	-0.912	-0.899	-0.886	-0.874	-0.862	-0.850	-0.839	-0.828	-0.818	-0.809	-0.799	-0.789	-0.780	-0.772	-0.765	-0.759	-0.751	-0.746	-0.740	-0.735	-0.730	-0.725	-0.721	-0.719	-0.715	-0.712	-0.711	-0.709	-0.706	-0.706	-0.705	-0.705	-0.705	-0.704	-0.706	-0.706	-0.708	-0.709	-0.710	-0.712	-0.714	-0.716	-0.719	-0.721	-0.724	-0.728	-0.731	-0.734	-0.738	-0.740	-0.744	-0.750	-0.754	-0.758	-0.761	-0.768	-0.771	-0.776	-0.781	-0.788	-0.791	-0.796	-0.802	-0.808	-0.812	-0.819	-0.825	-0.830	-0.836	-0.841	-0.846	-0.852	-0.858	-0.864	-0.869	-0.875	-0.879	-0.885	-0.890	-0.895	-0.901	-0.906	-0.910	-0.915	-0.920	-0.924	-0.928	-0.931	-0.935	-0.938	-0.940	-0.944	-0.946	-0.949	-0.949	-0.950	-0.951	-0.952	-0.954	-0.954	-0.954	-0.952	-0.951	-0.950	-0.949	-0.948	-0.945	-0.942	-0.940	-0.938	-0.934	-0.930	-0.926	-0.922	-0.919	-0.914	-0.911	-0.906	-0.901	-0.898	-0.892	-0.889	-0.885	-0.881	-0.878	-0.872	-0.869	-0.866	-0.862	-0.860	-0.856	-0.855	-0.852	-0.851	-0.851	-0.850	-0.849	-0.850	-0.851	-0.851	-0.852	-0.855	-0.858	-0.861	-0.864	-0.870	-0.874	-0.879	-0.885	-0.891	-0.898	-0.906	-0.912	-0.922	-0.930	-0.939	-0.950	-0.959	-0.970	-0.980	-0.992	-1.004	-1.015	-1.026	-1.039	-1.051	-1.064	-1.078	-1.090	-1.104	-1.118	-1.130	-1.144	-1.156	-1.171	-1.184	-1.198	-1.211	-1.224	-1.238	-1.250	-1.264	-1.276	-1.290	-1.301	-1.314	-1.325	-1.336	-1.349	-1.360	-1.370	-1.381	-1.391	-1.400	-1.410	-1.419	-1.426	-1.434	-1.442	-1.449	-1.456	-1.462	-1.469	-1.475	-1.480	-1.485	-1.489	-1.494	-1.498	-1.501	-1.504	-1.508	-1.509	-1.510	-1.512	-1.514	-1.514	-1.514	-1.514	-1.515	-1.514	-1.512	-1.512	-1.511	-1.509	-1.508	-1.505	-1.502	-1.500	-1.498	-1.494	-1.491	-1.488	-1.484	-1.480	-1.476	-1.472	-1.468	-1.462	-1.459	-1.454	-1.449	-1.444	-1.438	-1.434	-1.428	-1.422	-1.416	-1.410	-1.404	-1.398	-1.390	-1.384	-1.376	-1.369	-1.361	-1.355	-1.346	-1.338	-1.330	-1.322	-1.314	-1.305	-1.296	-1.286	-1.278	-1.268	-1.258	-1.248	-1.238	-1.226	-1.215	-1.205	-1.194	-1.182	-1.171	-1.160	-1.148	-1.136	-1.125	-1.112	-1.101	-1.090	-1.078	-1.066	-1.055	-1.042	-1.031	-1.020	-1.009	-0.998	-0.985	-0.975	-0.964	-0.954	-0.944	-0.934	-0.924	-0.914	-0.904	-0.896	-0.886	-0.878	-0.870	-0.861	-0.852	-0.846	-0.839	-0.831	-0.825	-0.818	-0.811	-0.806	-0.800	-0.795	-0.789	-0.782	-0.779	-0.772	-0.769	-0.765	-0.760	-0.755	-0.751	-0.746	-0.744	-0.739	-0.735	-0.731	-0.728	-0.724	-0.720	-0.716	-0.712	-0.708	-0.705	-0.701	-0.696	-0.692	-0.689	-0.685	-0.681	-0.678	-0.674	-0.670	-0.666	-0.664	-0.660	-0.655	-0.652	-0.650	-0.646	-0.642	-0.641	-0.639	-0.636	-0.632	-0.631	-0.629	-0.628	-0.626	-0.625	-0.624	-0.625	-0.624	-0.624	-0.626	-0.626	-0.629	-0.631	-0.632	-0.635	-0.639	-0.642	-0.646	-0.650	-0.655	-0.659	-0.665	-0.671	-0.676	-0.684	-0.690	-0.696	-0.705	-0.711	-0.720	-0.728	-0.736	-0.744	-0.754	-0.762	-0.771	-0.781	-0.791	-0.800	-0.810	-0.819	-0.829	-0.838	-0.848	-0.856	-0.865	-0.875	-0.884	-0.892	-0.901	-0.910	-0.919	-0.926	-0.934	-0.942	-0.950	-0.958	-0.965	-0.972	-0.979	-0.985	-0.992	-0.999	-1.004	-1.009	-1.014	-1.019	-1.024	-1.028	-1.032	-1.036	-1.040	-1.041	-1.045	-1.048	-1.051	-1.052	-1.055	-1.056	-1.058	-1.060	-1.060	-1.061	-1.062	-1.064	-1.064	-1.065	-1.065	-1.065	-1.066	-1.066	-1.066	-1.068	-1.068	-1.068	-1.068	-1.068	-1.069	-1.069	-1.069	-1.070	-1.070	-1.070	-1.071	-1.072	-1.072	-1.074	-1.075	-1.076	-1.078	-1.080	-1.081	-1.084	-1.086	-1.089	-1.091	-1.095	-1.099	-1.102	-1.105	-1.111	-1.115	-1.120	-1.124	-1.130	-1.135	-1.141	-1.146	-1.151	-1.158	-1.164	-1.170	-1.178	-1.184	-1.190	-1.198	-1.204	-1.211	-1.219	-1.225	-1.232	-1.240	-1.248	-1.254	-1.261	-1.268	-1.275	-1.280	-1.288	-1.294	-1.299	-1.305	-1.310	-1.315	-1.319	-1.324	-1.326	-1.330	-1.334	-1.335	-1.339	-1.340	-1.341	-1.342	-1.344	-1.342	-1.342	-1.342	-1.341	-1.340	-1.338	-1.336	-1.332	-1.330	-1.326	-1.322	-1.318	-1.315	-1.310	-1.304	-1.299	-1.294	-1.288	-1.282	-1.278	-1.271	-1.265	-1.260	-1.254	-1.250	-1.244	-1.239	-1.234	-1.229	-1.224	-1.220	-1.215	-1.212	-1.209	-1.205	-1.202	-1.201	-1.199	-1.198	-1.196	-1.196	-1.195	-1.195	-1.196	-1.198	-1.199	-1.200	-1.204	-1.206	-1.210	-1.214	-1.219	-1.224	-1.229	-1.235	-1.240	-1.245	-1.251	-1.259	-1.266	-1.272	-1.280	-1.288	-1.294	-1.301	-1.309	-1.316	-1.322	-1.330	-1.338	-1.344	-1.350	-1.358	-1.364	-1.369	-1.374	-1.380	-1.384	-1.389	-1.392	-1.396	-1.399	-1.401	-1.404	-1.405	-1.406	-1.405	-1.405	-1.404	-1.401	-1.398	-1.394	-1.390	-1.384	-1.379	-1.372	-1.365	-1.356	-1.346	-1.336	-1.328	-1.315	-1.302	-1.290	-1.278	-1.262	-1.249	-1.234	-1.218	-1.200	-1.182	-1.166	-1.149	-1.130	-1.110	-1.092	-1.072	-1.054	-1.034	-1.012	-0.992	-0.972	-0.952	-0.932	-0.914	-0.892	-0.874	-0.852	-0.834	-0.815	-0.796	-0.778	-0.760	-0.742	-0.725	-0.709	-0.692	-0.676	-0.661	-0.646	-0.632	-0.619	-0.605	-0.594	-0.582	-0.571	-0.560	-0.550	-0.540	-0.532	-0.522	-0.515	-0.507	-0.501	-0.495	-0.489	-0.484	-0.479	-0.475	-0.469	-0.465	-0.461	-0.459	-0.455	-0.451	-0.448	-0.445	-0.442	-0.439	-0.438	-0.434	-0.431	-0.428	-0.425	-0.422	-0.420	-0.416	-0.414	-0.410	-0.405	-0.402	-0.399	-0.395	-0.391	-0.388	-0.382	-0.378	-0.372	-0.368	-0.364	-0.358	-0.354	-0.348	-0.341	-0.336	-0.330	-0.325	-0.320	-0.314	-0.308	-0.302	-0.296	-0.291	-0.286	-0.282	-0.278	-0.274	-0.269	-0.265	-0.261	-0.258	-0.255	-0.252	-0.251	-0.249	-0.248	-0.248	-0.246	-0.246	-0.248	-0.248	-0.249	-0.251	-0.252	-0.256	-0.259	-0.262	-0.266	-0.270	-0.274	-0.279	-0.285	-0.290	-0.295	-0.301	-0.308	-0.312	-0.319	-0.325	-0.331	-0.338	-0.344	-0.351	-0.356	-0.362	-0.368	-0.372	-0.378	-0.382	-0.385	-0.390	-0.394	-0.396	-0.398	-0.399	-0.400	-0.400	-0.400	-0.400	-0.398	-0.395	-0.390	-0.388	-0.381	-0.375	-0.369	-0.360	-0.351	-0.341	-0.331	-0.320	-0.308	-0.295	-0.281	-0.266	-0.250	-0.235	-0.219	-0.201	-0.182	-0.164	-0.145	-0.125	-0.105	-0.084	-0.064	-0.042	-0.021	0.001	0.022	0.046	0.068	0.090	0.112	0.135	0.156	0.179	0.200	0.222	0.242	0.262	0.284	0.302	0.322	0.341	0.360	0.378	0.395	0.412	0.429	0.444	0.460	0.474	0.488	0.501	0.512	0.525	0.536	0.548	0.556	0.566	0.576	0.584	0.592	0.601	0.608	0.615	0.621	0.628	0.634	0.639	0.644	0.650	0.655	0.659	0.664	0.669	0.674	0.678	0.681	0.685	0.690	0.694	0.699	0.704	0.708	0.712	0.716	0.721	0.725	0.730	0.735	0.741	0.745	0.751	0.756	0.761	0.766	0.771	0.776	0.782	0.786	0.791	0.796	0.800	0.804	0.808	0.812	0.815	0.818	0.820	0.824	0.825	0.828	0.829	0.829	0.829	0.829	0.829	0.828	0.826	0.822	0.820	0.818	0.814	0.809	0.804	0.800	0.792	0.786	0.779	0.771	0.762	0.755	0.746	0.736	0.725	0.716	0.705	0.695	0.684	0.671	0.661	0.649	0.636	0.625	0.612	0.601	0.589	0.578	0.565	0.554	0.542	0.531	0.520	0.509	0.499	0.489	0.479	0.470	0.460	0.451	0.444	0.436	0.429	0.422	0.415	0.409	0.405	0.400	0.396	0.391	0.386	0.384	0.381	0.378	0.376	0.374	0.372	0.371	0.369	0.369	0.368	0.368	0.366	0.366	0.366	0.366	0.365	0.365	0.365	0.364	0.364	0.361	0.360	0.359	0.358	0.355	0.352	0.350	0.348	0.345	0.342	0.338	0.335	0.330	0.325	0.321	0.315	0.310	0.304	0.299	0.292	0.285	0.279	0.272	0.265	0.258	0.251	0.244	0.238	0.229	0.221	0.215	0.208	0.200	0.194	0.188	0.180	0.172	0.166	0.161	0.155	0.149	0.144	0.139	0.132	0.129	0.124	0.120	0.115	0.111	0.108	0.105	0.102	0.099	0.098	0.095	0.092	0.090	0.089	0.088	0.086	0.085	0.085	0.085	0.084	0.084	0.084	0.084	0.084	0.084	0.084	0.085	0.085	0.085	0.085	0.088	0.088	0.088	0.089	0.089	0.090	0.091	0.092	0.095	0.096	0.098	0.099	0.101	0.102	0.105	0.108	0.111	0.114	0.116	0.119	0.124	0.128	0.130	0.134	0.139	0.142	0.146	0.151	0.156	0.161	0.165	0.171	0.175	0.181	0.185	0.190	0.195	0.200	0.205	0.209	0.212	0.218	0.221	0.225	0.228	0.229	0.231	0.232	0.234	0.235	0.235	0.234	0.234	0.231	0.229	0.226	0.222	0.218	0.212	0.208	0.201	0.195	0.188	0.180	0.170	0.161	0.152	0.141	0.132	0.122	0.110	0.099	0.088	0.075	0.062	0.051	0.039	0.026	0.015	0.004	-0.008	-0.019	-0.029	-0.039	-0.050	-0.059	-0.066	-0.074	-0.081	-0.089	-0.094	-0.100	-0.104	-0.108	-0.110	-0.111	-0.112	-0.111	-0.110	-0.109	-0.105	-0.100	-0.095	-0.089	-0.082	-0.075	-0.066	-0.058	-0.046	-0.036	-0.025	-0.012	0.000	0.012	0.026	0.040	0.054	0.069	0.084	0.099	0.112	0.128	0.142	0.158	0.172	0.188	0.202	0.216	0.230	0.244	0.256	0.269	0.281	0.292	0.305	0.314	0.325	0.334	0.344	0.351	0.360	0.366	0.374	0.380	0.385	0.389	0.394	0.398	0.399	0.401	0.402	0.405	0.406	0.406	0.406	0.406	0.405	0.404	0.402	0.401	0.399	0.396	0.394	0.391	0.390	0.388	0.384	0.381	0.379	0.376	0.374	0.371	0.370	0.368	0.365	0.362	0.361	0.360	0.360	0.359	0.359	0.359	0.360	0.361	0.361	0.364	0.365	0.369	0.370	0.374	0.378	0.381	0.386	0.391	0.396	0.402	0.408	0.415	0.422	0.429	0.436	0.445	0.452	0.460	0.470	0.479	0.488	0.498	0.506	0.516	0.526	0.536	0.546	0.558	0.568	0.578	0.588	0.599	0.609	0.619	0.629	0.640	0.650	0.660	0.670	0.681	0.691	0.701	0.711	0.721	0.731	0.741	0.752	0.761	0.772	0.781	0.792	0.802	0.814	0.822	0.832	0.844	0.854	0.865	0.876	0.888	0.899	0.911	0.922	0.934	0.948	0.960	0.972	0.985	1.000	1.014	1.029	1.044	1.059	1.075	1.091	1.108	1.126	1.142	1.161	1.179	1.198	1.216	1.235	1.255	1.275	1.295	1.314	1.334	1.355	1.375	1.395	1.415	1.435	1.455	1.474	1.494	1.514	1.532	1.550	1.569	1.586	1.602	1.621	1.638	1.651	1.668	1.681	1.696	1.709	1.721	1.732	1.744	1.754	1.762	1.770	1.778	1.784	1.790	1.794	1.798	1.800	1.801	1.802	1.804	1.802	1.801	1.800	1.796	1.794	1.789	1.784	1.779	1.772	1.765	1.759	1.751	1.744	1.735	1.725	1.716	1.706	1.696	1.686	1.675	1.665	1.655	1.645	1.632	1.622	1.612	1.601	1.590	1.580	1.570	1.559	1.549	1.539	1.529	1.520	1.511	1.501	1.492	1.484	1.476	1.469	1.460	1.454	1.446	1.440	1.435	1.429	1.422	1.419	1.415	1.410	1.406	1.402	1.399	1.396	1.395	1.392	1.391	1.390	1.390	1.390	1.390	1.390	1.391	1.392	1.395	1.396	1.401	1.404	1.408	1.414	1.419	1.425	1.430	1.436	1.445	1.454	1.461	1.471	1.481	1.492	1.502	1.515	1.528	1.542	1.556	1.571	1.588	1.604	1.621	1.640	1.658	1.678	1.699	1.719	1.741	1.764	1.786	1.810	1.835	1.861	1.886	1.912	1.940	1.968	1.996	2.025	2.055	2.085	2.115	2.145	2.176	2.208	2.240	2.271	2.304	2.335	2.368	2.400	2.431	2.462	2.494	2.526	2.558	2.588	2.618	2.648	2.676	2.705	2.732	2.759	2.786	2.812	2.836	2.861	2.884	2.905	2.926	2.948	2.966	2.985	3.002	3.019	3.032	3.048	3.061	3.074	3.084	3.094	3.104	3.110	3.118	3.122	3.128	3.131	3.135	3.136	3.138	3.139	3.139	3.136	3.135	3.132	3.130	3.126	3.122	3.118	3.114	3.108	3.102	3.098	3.091	3.085	3.078	3.071	3.066	3.059	3.052	3.045	3.039	3.031	3.024	3.019	3.011	3.005	2.999	2.994	2.988	2.981	2.975	2.970	2.964	2.959	2.952	2.946	2.941	2.936	2.929	2.925	2.919	2.912	2.908	2.901	2.894	2.886	2.880	2.872	2.865	2.856	2.846	2.839	2.829	2.819	2.808	2.796	2.785	2.770	2.758	2.744	2.729	2.714	2.698	2.680	2.662	2.644	2.625	2.605	2.584	2.562	2.540	2.516	2.491	2.468	2.441	2.416	2.389	2.360	2.331	2.302	2.272	2.244	2.212	2.181	2.149	2.118	2.084	2.051	2.019	1.985	1.951	1.916	1.882	1.849	1.814	1.779	1.744	1.709	1.675	1.639	1.606	1.572	1.538	1.504	1.471	1.439	1.408	1.375	1.342	1.312	1.282	1.252	1.224	1.195	1.166	1.139	1.112	1.088	1.062	1.038	1.015	0.992	0.969	0.948	0.926	0.908	0.888	0.869	0.851	0.835	0.819	0.804	0.789	0.775	0.761	0.749	0.738	0.725	0.716	0.705	0.695	0.686	0.679	0.671	0.665	0.658	0.652	0.646	0.642	0.638	0.634	0.629	0.626	0.624	0.621	0.620	0.619	0.618	0.616	0.616	0.616	0.616	0.618	0.619	0.621	0.622	0.625	0.628	0.631	0.635	0.640	0.644	0.649	0.654	0.660	0.666	0.674	0.680	0.689	0.696	0.705	0.714	0.722	0.732	0.742	0.754	0.766	0.778	0.790	0.802	0.815	0.829	0.842	0.858	0.871	0.886	0.902	0.918	0.934	0.949	0.965	0.982	0.999	1.015	1.032	1.050	1.066	1.084	1.100	1.118	1.136	1.152	1.170	1.188	1.204	1.220	1.238	1.254	1.270	1.286	1.301	1.316	1.331	1.346	1.361	1.375	1.388	1.401	1.415	1.426	1.438	1.449	1.459	1.469	1.479	1.488	1.496	1.505	1.512	1.519	1.526	1.530	1.536	1.541	1.546	1.549	1.551	1.554	1.556	1.558	1.558	1.559	1.560	1.559	1.558	1.556	1.555	1.552	1.551	1.549	1.545	1.541	1.539	1.535	1.531	1.528	1.524	1.520	1.516	1.514	1.510	1.506	1.502	1.500	1.498	1.495	1.492	1.490	1.489	1.489	1.488	1.489	1.489	1.491	1.491	1.494	1.499	1.501	1.506	1.511	1.518	1.524	1.531	1.539	1.548	1.559	1.568	1.579	1.591	1.605	1.618	1.631	1.646	1.660	1.676	1.691	1.709	1.725	1.742	1.760	1.778	1.795	1.812	1.831	1.850	1.868	1.886	1.904	1.921	1.938	1.955	1.971	1.988	2.001	2.018	2.031	2.045	2.056	2.070	2.081	2.090	2.100	2.109	2.116	2.122	2.128	2.132	2.136	2.139	2.140	2.140	2.140	2.139	2.136	2.132	2.129	2.124	2.119	2.112	2.105	2.096	2.089	2.080	2.069	2.058	2.047	2.036	2.024	2.011	1.999	1.986	1.974	1.960	1.948	1.934	1.921	1.908	1.895	1.881	1.869	1.856	1.844	1.830	1.819	1.808	1.795	1.784	1.772	1.762	1.751	1.741	1.731	1.722	1.714	1.705	1.696	1.688	1.680	1.671	1.665	1.656	1.650	1.642	1.635	1.630	1.622	1.616	1.609	1.602	1.596	1.589	1.584	1.576	1.570	1.562	1.556	1.550	1.541	1.534	1.526	1.519	1.510	1.502	1.494	1.485	1.476	1.466	1.458	1.448	1.439	1.429	1.418	1.406	1.396	1.385	1.375	1.362	1.351	1.340	1.328	1.314	1.301	1.289	1.276	1.264	1.251	1.238	1.224	1.210	1.196	1.184	1.170	1.156	1.144	1.130	1.116	1.102	1.089	1.075	1.062	1.049	1.035	1.021	1.009	0.995	0.981	0.968	0.954	0.942	0.929	0.915	0.902	0.890	0.876	0.864	0.850	0.838	0.825	0.811	0.799	0.786	0.774	0.761	0.748	0.736	0.724	0.711	0.698	0.686	0.674	0.660	0.649	0.638	0.624	0.612	0.600	0.589	0.578	0.566	0.554	0.544	0.531	0.521	0.511	0.501	0.491	0.480	0.471	0.462	0.452	0.444	0.436	0.428	0.420	0.414	0.406	0.400	0.394	0.389	0.384	0.379	0.375	0.371	0.368	0.365	0.361	0.360	0.359	0.358	0.356	0.358	0.358	0.359	0.360	0.361	0.364	0.366	0.370	0.374	0.378	0.382	0.386	0.392	0.398	0.404	0.411	0.418	0.425	0.432	0.440	0.449	0.456	0.466	0.474	0.484	0.492	0.501	0.512	0.522	0.531	0.542	0.552	0.562	0.572	0.582	0.595	0.604	0.614	0.626	0.636	0.646	0.656	0.668	0.678	0.688	0.698	0.709	0.718	0.726	0.736	0.745	0.754	0.762	0.771	0.779	0.788	0.794	0.801	0.809	0.815	0.821	0.826	0.832	0.838	0.842	0.846	0.851	0.852	0.856	0.859	0.861	0.862	0.864	0.865	0.866	0.866	0.865	0.864	0.864	0.861	0.859	0.858	0.854	0.851	0.848	0.844	0.840	0.835	0.831	0.826	0.821	0.816	0.810	0.804	0.799	0.792	0.785	0.779	0.772	0.766	0.760	0.754	0.745	0.739	0.732	0.724	0.718	0.711	0.704	0.696	0.690	0.682	0.676	0.671	0.664	0.658	0.652	0.646	0.640	0.634	0.628	0.622	0.616	0.611	0.606	0.600	0.595	0.589	0.584	0.579	0.574	0.569	0.562	0.559	0.552	0.548	0.541	0.536	0.530	0.525	0.518	0.512	0.507	0.501	0.494	0.488	0.482	0.475	0.469	0.461	0.455	0.448	0.440	0.432	0.425	0.418	0.409	0.401	0.392	0.384	0.375	0.368	0.359	0.349	0.340	0.331	0.322	0.312	0.304	0.294	0.285	0.275	0.265	0.255	0.246	0.236	0.226	0.216	0.208	0.196	0.186	0.176	0.166	0.158	0.148	0.138	0.128	0.118	0.108	0.099	0.088	0.078	0.069	0.059	0.049	0.039	0.029	0.018	0.008	-0.001	-0.012	-0.022	-0.034	-0.044	-0.055	-0.066	-0.079	-0.090	-0.101	-0.112	-0.126	-0.138	-0.150	-0.164	-0.178	-0.191	-0.206	-0.220	-0.235	-0.250	-0.266	-0.282	-0.300	-0.318	-0.334	-0.351	-0.370	-0.389	-0.409	-0.429	-0.450	-0.470	-0.491	-0.512	-0.535	-0.558	-0.581	-0.604	-0.628	-0.651	-0.676	-0.700	-0.725	-0.750	-0.776	-0.801	-0.826	-0.852	-0.879	-0.905	-0.930	-0.956	-0.982	-1.009	-1.035	-1.061	-1.088	-1.112	-1.139	-1.164	-1.189	-1.214	-1.238	-1.262	-1.286	-1.310	-1.334	-1.356	-1.380	-1.401	-1.422	-1.445	-1.465	-1.485	-1.505	-1.525	-1.544	-1.562	-1.580	-1.598	-1.615	-1.631	-1.649	-1.664	-1.680	-1.695	-1.711	-1.726	-1.739	-1.754	-1.768	-1.782	-1.795	-1.809	-1.824	-1.836	-1.849	-1.862	-1.876	-1.889	-1.902	-1.915	-1.930	-1.944	-1.958	-1.974	-1.988	-2.002	-2.018	-2.034	-2.050	-2.068	-2.084	-2.101	-2.120	-2.139	-2.158	-2.176	-2.196	-2.218	-2.239	-2.260	-2.284	-2.306	-2.330	-2.355	-2.380	-2.405	-2.431	-2.458	-2.485	-2.514	-2.541	-2.571	-2.600	-2.630	-2.660	-2.690	-2.721	-2.752	-2.785	-2.816	-2.848	-2.881	-2.914	-2.946	-2.980	-3.014	-3.046	-3.080	-3.114	-3.146	-3.180	-3.212	-3.245	-3.279	-3.312	-3.345	-3.378	-3.409	-3.441	-3.472	-3.504	-3.535	-3.565	-3.595	-3.625	-3.655	-3.684	-3.712	-3.740	-3.769	-3.796	-3.824	-3.850	-3.876	-3.901	-3.928	-3.952	-3.978	-4.001	-4.025	-4.049	-4.071	-4.095	-4.116	-4.139	-4.160	-4.180	-4.201	-4.221	-4.241	-4.261	-4.280	-4.300	-4.318	-4.336	-4.354	-4.371	-4.388	-4.405	-4.421	-4.436	-4.451	-4.466	-4.482	-4.495	-4.509	-4.522	-4.536	-4.548	-4.560	-4.571	-4.581	-4.592	-4.602	-4.611	-4.621	-4.629	-4.636	-4.644	-4.651	-4.658	-4.662	-4.668	-4.672	-4.676	-4.680	-4.682	-4.685	-4.688	-4.688	-4.690	-4.689	-4.689	-4.689	-4.688	-4.688	-4.685	-4.682	-4.680	-4.678	-4.674	-4.671	-4.666	-4.662	-4.659	-4.652	-4.648	-4.642	-4.636	-4.631	-4.625	-4.618	-4.611	-4.602	-4.596	-4.588	-4.580	-4.571	-4.562	-4.552	-4.544	-4.534	-4.524	-4.511	-4.500	-4.488	-4.476	-4.462	-4.448	-4.434	-4.419	-4.402	-4.385	-4.368	-4.349	-4.330	-4.310	-4.290	-4.266	-4.245	-4.221	-4.198	-4.171	-4.145	-4.119	-4.091	-4.062	-4.032	-4.004	-3.971	-3.940	-3.906	-3.872	-3.839	-3.804	-3.769	-3.734	-3.698	-3.661	-3.624	-3.588	-3.550	-3.512	-3.476	-3.438	-3.401	-3.364	-3.328	-3.290	-3.254	-3.219	-3.185	-3.150	-3.116	-3.082	-3.051	-3.019	-2.989	-2.959	-2.930	-2.902	-2.875	-2.850	-2.824	-2.801	-2.778	-2.756	-2.736	-2.716	-2.696	-2.680	-2.664	-2.649	-2.634	-2.621	-2.608	-2.596	-2.585	-2.575	-2.565	-2.556	-2.549	-2.541	-2.534	-2.528	-2.521	-2.516	-2.509	-2.504	-2.499	-2.495	-2.490	-2.484	-2.480	-2.475	-2.470	-2.465	-2.460	-2.455	-2.450	-2.444	-2.439	-2.432	-2.426	-2.419	-2.411	-2.405	-2.396	-2.389	-2.380	-2.372	-2.362	-2.354	-2.344	-2.334	-2.322	-2.312	-2.301	-2.289	-2.278	-2.266	-2.254	-2.240	-2.228	-2.214	-2.201	-2.188	-2.174	-2.160	-2.148	-2.132	-2.119	-2.105	-2.090	-2.078	-2.062	-2.049	-2.035	-2.021	-2.006	-1.994	-1.980	-1.966	-1.954	-1.941	-1.928	-1.914	-1.902	-1.890	-1.878	-1.866	-1.855	-1.844	-1.832	-1.822	-1.812	-1.802	-1.794	-1.785	-1.776	-1.768	-1.760	-1.754	-1.745	-1.739	-1.732	-1.725	-1.720	-1.714	-1.709	-1.702	-1.699	-1.694	-1.690	-1.685	-1.680	-1.676	-1.672	-1.669	-1.665	-1.660	-1.656	-1.652	-1.649	-1.644	-1.640	-1.634	-1.630	-1.624	-1.620	-1.614	-1.606	-1.600	-1.594	-1.585	-1.578	-1.569	-1.560	-1.551	-1.541	-1.531	-1.520	-1.509	-1.498	-1.485	-1.472	-1.459	-1.446	-1.434	-1.419	-1.405	-1.391	-1.376	-1.361	-1.348	-1.332	-1.318	-1.304	-1.289	-1.275	-1.261	-1.248	-1.234	-1.221	-1.210	-1.199	-1.188	-1.178	-1.169	-1.160	-1.152	-1.145	-1.140	-1.135	-1.131	-1.129	-1.128	-1.128	-1.129	-1.130	-1.134	-1.139	-1.145	-1.151	-1.160	-1.169	-1.179	-1.190	-1.204	-1.218	-1.232	-1.249	-1.265	-1.282	-1.301	-1.320	-1.340	-1.361	-1.382	-1.406	-1.430	-1.451	-1.476	-1.500	-1.524	-1.550	-1.574	-1.599	-1.624	-1.650	-1.675	-1.699	-1.722	-1.749	-1.772	-1.795	-1.819	-1.841	-1.864	-1.886	-1.908	-1.928	-1.948	-1.968	-1.985	-2.004	-2.021	-2.038	-2.054	-2.070	-2.085	-2.098	-2.110	-2.122	-2.134	-2.145	-2.154	-2.162	-2.170	-2.178	-2.185	-2.190	-2.196	-2.200	-2.204	-2.208	-2.210	-2.212	-2.212	-2.214	-2.214	-2.214	-2.212	-2.211	-2.210	-2.208	-2.205	-2.202	-2.199	-2.195	-2.191	-2.188	-2.184	-2.179	-2.175	-2.170	-2.165	-2.160	-2.155	-2.150	-2.145	-2.141	-2.136	-2.132	-2.128	-2.122	-2.119	-2.115	-2.110	-2.106	-2.102	-2.099	-2.095	-2.092	-2.090	-2.086	-2.084	-2.081	-2.079	-2.078	-2.076	-2.074	-2.074	-2.072	-2.072	-2.071	-2.071	-2.071	-2.071	-2.071	-2.071	-2.072	-2.074	-2.075	-2.078	-2.078	-2.080	-2.082	-2.084	-2.086	-2.089	-2.091	-2.092	-2.096	-2.100	-2.102	-2.105	-2.110	-2.112	-2.116	-2.120	-2.124	-2.128	-2.132	-2.135	-2.140	-2.145	-2.149	-2.152	-2.158	-2.162	-2.169	-2.172	-2.178	-2.184	-2.189	-2.195	-2.201	-2.206	-2.211	-2.218	-2.224	-2.230	-2.238	-2.242	-2.250	-2.256	-2.262	-2.270	-2.276	-2.282	-2.290	-2.296	-2.304	-2.311	-2.318	-2.325	-2.332	-2.340	-2.348	-2.354	-2.361	-2.369	-2.375	-2.384	-2.390	-2.398	-2.404	-2.411	-2.418	-2.424	-2.431	-2.438	-2.444	-2.450	-2.456	-2.462	-2.468	-2.472	-2.479	-2.484	-2.488	-2.491	-2.496	-2.500	-2.504	-2.508	-2.509	-2.511	-2.512	-2.514	-2.516	-2.516	-2.516	-2.516	-2.516	-2.514	-2.512	-2.509	-2.506	-2.502	-2.499	-2.494	-2.489	-2.482	-2.476	-2.469	-2.462	-2.454	-2.446	-2.438	-2.429	-2.418	-2.408	-2.396	-2.385	-2.372	-2.360	-2.348	-2.335	-2.321	-2.308	-2.295	-2.280	-2.268	-2.252	-2.238	-2.224	-2.209	-2.195	-2.180	-2.165	-2.150	-2.135	-2.121	-2.108	-2.094	-2.080	-2.066	-2.052	-2.040	-2.027	-2.015	-2.002	-1.990	-1.980	-1.968	-1.958	-1.946	-1.938	-1.926	-1.918	-1.908	-1.900	-1.891	-1.882	-1.876	-1.869	-1.860	-1.852	-1.846	-1.839	-1.834	-1.826	-1.820	-1.815	-1.809	-1.802	-1.799	-1.792	-1.788	-1.782	-1.778	-1.772	-1.768	-1.762	-1.758	-1.752	-1.748	-1.742	-1.738	-1.732	-1.728	-1.721	-1.716	-1.710	-1.705	-1.699	-1.694	-1.686	-1.681	-1.675	-1.670	-1.664	-1.658	-1.652	-1.645	-1.640	-1.634	-1.628	-1.620	-1.612	-1.606	-1.600	-1.592	-1.586	-1.579	-1.571	-1.565	-1.558	-1.550	-1.542	-1.535	-1.528	-1.520	-1.511	-1.504	-1.495	-1.486	-1.478	-1.469	-1.460	-1.451	-1.444	-1.434	-1.425	-1.415	-1.405	-1.395	-1.385	-1.375	-1.365	-1.355	-1.344	-1.332	-1.321	-1.310	-1.298	-1.288	-1.276	-1.264	-1.254	-1.241	-1.230	-1.218	-1.206	-1.195	-1.182	-1.171	-1.160	-1.149	-1.136	-1.125	-1.114	-1.104	-1.092	-1.082	-1.071	-1.061	-1.052	-1.042	-1.034	-1.024	-1.016	-1.008	-1.000	-0.991	-0.985	-0.978	-0.971	-0.965	-0.960	-0.955	-0.950	-0.945	-0.941	-0.939	-0.935	-0.931	-0.929	-0.926	-0.925	-0.922	-0.921	-0.920	-0.920	-0.920	-0.920	-0.920	-0.920	-0.921	-0.922	-0.921	-0.924	-0.925	-0.926	-0.928	-0.929	-0.931	-0.932	-0.934	-0.936	-0.940	-0.941	-0.944	-0.946	-0.949	-0.951	-0.952	-0.955	-0.959	-0.961	-0.964	-0.966	-0.969	-0.971	-0.976	-0.979	-0.981	-0.984	-0.988	-0.991	-0.995	-0.999	-1.002	-1.006	-1.010	-1.014	-1.019	-1.022	-1.028	-1.031	-1.036	-1.041	-1.045	-1.049	-1.055	-1.060	-1.064	-1.069	-1.072	-1.079	-1.084	-1.089	-1.094	-1.099	-1.104	-1.109	-1.112	-1.119	-1.122	-1.126	-1.131	-1.135	-1.139	-1.142	-1.146	-1.150	-1.152	-1.155	-1.158	-1.160	-1.162	-1.164	-1.166	-1.168	-1.168	-1.169	-1.169	-1.170	-1.169	-1.169	-1.169	-1.168	-1.165	-1.165	-1.162	-1.161	-1.159	-1.158	-1.156	-1.152	-1.150	-1.148	-1.145	-1.142	-1.140	-1.138	-1.135	-1.132	-1.130	-1.128	-1.126	-1.122	-1.121	-1.120	-1.119	-1.118	-1.118	-1.118	-1.118	-1.118	-1.119	-1.120	-1.121	-1.124	-1.126	-1.129	-1.132	-1.135	-1.140	-1.145	-1.151	-1.156	-1.161	-1.169	-1.175	-1.182	-1.190	-1.199	-1.209	-1.218	-1.226	-1.238	-1.248	-1.259	-1.270	-1.280	-1.291	-1.304	-1.316	-1.328	-1.340	-1.352	-1.365	-1.378	-1.390	-1.404	-1.416	-1.429	-1.441	-1.454	-1.468	-1.479	-1.491	-1.504	-1.515	-1.528	-1.540	-1.551	-1.562	-1.574	-1.585	-1.594	-1.604	-1.612	-1.622	-1.631	-1.639	-1.648	-1.655	-1.662	-1.669	-1.675	-1.680	-1.685	-1.690	-1.695	-1.698	-1.701	-1.704	-1.708	-1.710	-1.711	-1.712	-1.712	-1.714	-1.714	-1.714	-1.714	-1.711	-1.710	-1.708	-1.706	-1.704	-1.700	-1.698	-1.694	-1.690	-1.686	-1.681	-1.676	-1.672	-1.668	-1.661	-1.656	-1.651	-1.644	-1.639	-1.632	-1.626	-1.620	-1.612	-1.606	-1.599	-1.591	-1.584	-1.576	-1.569	-1.561	-1.554	-1.545	-1.538	-1.530	-1.521	-1.512	-1.504	-1.494	-1.485	-1.475	-1.465	-1.455	-1.445	-1.435	-1.425	-1.414	-1.404	-1.391	-1.380	-1.368	-1.355	-1.344	-1.332	-1.319	-1.305	-1.292	-1.279	-1.266	-1.252	-1.238	-1.225	-1.211	-1.196	-1.182	-1.169	-1.155	-1.140	-1.125	-1.111	-1.096	-1.082	-1.069	-1.055	-1.040	-1.028	-1.014	-1.001	-0.988	-0.975	-0.961	-0.949	-0.938	-0.925	-0.912	-0.902	-0.891	-0.881	-0.871	-0.861	-0.851	-0.842	-0.834	-0.826	-0.818	-0.810	-0.804	-0.798	-0.790	-0.784	-0.778	-0.772	-0.766	-0.762	-0.758	-0.752	-0.749	-0.745	-0.741	-0.736	-0.734	-0.731	-0.728	-0.725	-0.722	-0.720	-0.718	-0.715	-0.712	-0.711	-0.709	-0.705	-0.704	-0.702	-0.701	-0.699	-0.698	-0.696	-0.695	-0.692	-0.691	-0.691	-0.690	-0.689	-0.688	-0.688	-0.686	-0.686	-0.686	-0.686	-0.688	-0.688	-0.688	-0.689	-0.690	-0.691	-0.694	-0.696	-0.698	-0.702	-0.706	-0.710	-0.714	-0.718	-0.724	-0.729	-0.735	-0.741	-0.748	-0.755	-0.762	-0.771	-0.780	-0.790	-0.799	-0.809	-0.820	-0.830	-0.841	-0.854	-0.865	-0.879	-0.891	-0.904	-0.918	-0.931	-0.945	-0.960	-0.975	-0.989	-1.005	-1.020	-1.035	-1.050	-1.066	-1.081	-1.096	-1.111	-1.126	-1.142	-1.158	-1.171	-1.186	-1.200	-1.214	-1.228	-1.241	-1.255	-1.268	-1.281	-1.292	-1.304	-1.315	-1.326	-1.336	-1.346	-1.355	-1.365	-1.372	-1.381	-1.389	-1.395	-1.401	-1.406	-1.411	-1.416	-1.421	-1.424	-1.428	-1.430	-1.431	-1.434	-1.436	-1.436	-1.436	-1.436	-1.436	-1.436	-1.435	-1.432	-1.432	-1.431	-1.429	-1.426	-1.424	-1.422	-1.420	-1.419	-1.415	-1.414	-1.411	-1.410	-1.408	-1.406	-1.406	-1.405	-1.404	-1.404	-1.404	-1.404	-1.404	-1.405	-1.406	-1.410	-1.411	-1.415	-1.419	-1.422	-1.428	-1.432	-1.439	-1.445	-1.450	-1.458	-1.466	-1.474	-1.482	-1.491	-1.501	-1.511	-1.521	-1.530	-1.541	-1.551	-1.564	-1.574	-1.586	-1.596	-1.608	-1.619	-1.630	-1.641	-1.652	-1.664	-1.675	-1.685	-1.695	-1.704	-1.714	-1.722	-1.730	-1.739	-1.745	-1.751	-1.756	-1.762	-1.766	-1.770	-1.774	-1.775	-1.776	-1.778	-1.778	-1.776	-1.775	-1.772	-1.770	-1.766	-1.762	-1.756	-1.751	-1.745	-1.739	-1.731	-1.724	-1.716	-1.708	-1.698	-1.690	-1.680	-1.670	-1.660	-1.650	-1.640	-1.630	-1.619	-1.610	-1.600	-1.590	-1.581	-1.572	-1.565	-1.556	-1.549	-1.541	-1.535	-1.529	-1.524	-1.520	-1.515	-1.512	-1.510	-1.509	-1.508	-1.508	-1.508	-1.509	-1.511	-1.515	-1.518	-1.524	-1.529	-1.534	-1.540	-1.549	-1.556	-1.565	-1.575	-1.585	-1.595	-1.606	-1.618	-1.630	-1.642	-1.655	-1.668	-1.681	-1.694	-1.708	-1.720	-1.735	-1.748	-1.761	-1.775	-1.788	-1.800	-1.812	-1.825	-1.836	-1.848	-1.859	-1.869	-1.879	-1.888	-1.896	-1.904	-1.911	-1.918	-1.924	-1.929	-1.931	-1.935	-1.938	-1.939	-1.939	-1.939	-1.936	-1.934	-1.930	-1.926	-1.921	-1.914	-1.906	-1.898	-1.888	-1.878	-1.865	-1.854	-1.840	-1.825	-1.811	-1.795	-1.778	-1.760	-1.741	-1.722	-1.702	-1.682	-1.661	-1.639	-1.618	-1.594	-1.571	-1.549	-1.524	-1.500	-1.476	-1.452	-1.429	-1.404	-1.379	-1.354	-1.331	-1.306	-1.282	-1.260	-1.236	-1.214	-1.191	-1.170	-1.148	-1.128	-1.108	-1.089	-1.070	-1.052	-1.035	-1.019	-1.002	-0.989	-0.975	-0.960	-0.949	-0.938	-0.928	-0.916	-0.908	-0.899	-0.892	-0.885	-0.880	-0.875	-0.870	-0.866	-0.864	-0.862	-0.860	-0.859	-0.858	-0.858	-0.858	-0.859	-0.859	-0.861	-0.861	-0.862	-0.864	-0.866	-0.868	-0.870	-0.871	-0.874	-0.875	-0.875	-0.878	-0.878	-0.878	-0.878	-0.879	-0.878	-0.879	-0.878	-0.876	-0.875	-0.872	-0.871	-0.869	-0.864	-0.861	-0.856	-0.852	-0.849	-0.842	-0.839	-0.832	-0.826	-0.820	-0.814	-0.808	-0.800	-0.794	-0.788	-0.780	-0.774	-0.766	-0.760	-0.752	-0.746	-0.740	-0.734	-0.729	-0.724	-0.719	-0.712	-0.709	-0.704	-0.701	-0.699	-0.695	-0.694	-0.691	-0.691	-0.691	-0.691	-0.692	-0.692	-0.694	-0.696	-0.698	-0.701	-0.705	-0.709	-0.712	-0.716	-0.721	-0.726	-0.732	-0.738	-0.742	-0.749	-0.755	-0.760	-0.766	-0.772	-0.778	-0.782	-0.788	-0.791	-0.795	-0.800	-0.802	-0.806	-0.806	-0.809	-0.809	-0.810	-0.810	-0.809	-0.806	-0.805	-0.800	-0.795	-0.789	-0.784	-0.776	-0.768	-0.758	-0.748	-0.735	-0.722	-0.710	-0.696	-0.681	-0.665	-0.649	-0.631	-0.612	-0.594	-0.575	-0.554	-0.532	-0.511	-0.490	-0.469	-0.446	-0.424	-0.400	-0.378	-0.354	-0.331	-0.308	-0.284	-0.260	-0.238	-0.214	-0.191	-0.170	-0.148	-0.125	-0.105	-0.084	-0.065	-0.045	-0.025	-0.008	0.010	0.026	0.044	0.059	0.074	0.089	0.102	0.116	0.129	0.140	0.152	0.162	0.172	0.182	0.192	0.200	0.209	0.218	0.224	0.232	0.238	0.245	0.251	0.259	0.264	0.270	0.275	0.282	0.288	0.294	0.299	0.305	0.311	0.318	0.324	0.329	0.336	0.342	0.349	0.356	0.364	0.371	0.378	0.385	0.392	0.400	0.408	0.415	0.424	0.430	0.439	0.446	0.454	0.461	0.468	0.475	0.481	0.489	0.495	0.501	0.506	0.511	0.516	0.522	0.525	0.529	0.531	0.534	0.535	0.538	0.536	0.538	0.538	0.535	0.534	0.532	0.530	0.526	0.522	0.519	0.514	0.507	0.502	0.496	0.488	0.480	0.472	0.464	0.455	0.446	0.436	0.428	0.419	0.409	0.398	0.388	0.378	0.368	0.358	0.348	0.336	0.326	0.319	0.309	0.299	0.290	0.281	0.272	0.264	0.256	0.249	0.241	0.234	0.228	0.221	0.215	0.210	0.206	0.201	0.198	0.194	0.190	0.188	0.185	0.184	0.181	0.180	0.179	0.178	0.178	0.176	0.176	0.175	0.176	0.175	0.176	0.176	0.176	0.176	0.176	0.176	0.176	0.176	0.175	0.175	0.174	0.171	0.170	0.169	0.165	0.164	0.160	0.156	0.152	0.149	0.144	0.140	0.134	0.129	0.121	0.114	0.108	0.100	0.091	0.084	0.075	0.066	0.058	0.046	0.038	0.028	0.016	0.006	-0.004	-0.015	-0.025	-0.036	-0.048	-0.058	-0.068	-0.079	-0.090	-0.100	-0.110	-0.120	-0.130	-0.140	-0.149	-0.159	-0.168	-0.176	-0.184	-0.191	-0.199	-0.206	-0.212	-0.219	-0.225	-0.230	-0.236	-0.240	-0.244	-0.248	-0.251	-0.254	-0.258	-0.259	-0.261	-0.262	-0.264	-0.265	-0.265	-0.266	-0.265	-0.265	-0.265	-0.264	-0.262	-0.261	-0.260	-0.259	-0.256	-0.254	-0.252	-0.250	-0.248	-0.244	-0.242	-0.239	-0.236	-0.232	-0.230	-0.226	-0.222	-0.219	-0.215	-0.210	-0.206	-0.202	-0.198	-0.192	-0.189	-0.184	-0.178	-0.174	-0.169	-0.162	-0.158	-0.152	-0.146	-0.141	-0.135	-0.130	-0.124	-0.119	-0.112	-0.108	-0.101	-0.096	-0.091	-0.085	-0.080	-0.076	-0.071	-0.068	-0.064	-0.061	-0.058	-0.055	-0.052	-0.050	-0.050	-0.048	-0.048	-0.048	-0.048	-0.049	-0.051	-0.051	-0.055	-0.058	-0.062	-0.066	-0.071	-0.075	-0.081	-0.088	-0.094	-0.100	-0.108	-0.115	-0.122	-0.131	-0.139	-0.148	-0.155	-0.164	-0.171	-0.179	-0.188	-0.195	-0.204	-0.211	-0.218	-0.224	-0.230	-0.236	-0.241	-0.245	-0.250	-0.252	-0.255	-0.256	-0.258	-0.259	-0.258	-0.256	-0.254	-0.251	-0.248	-0.241	-0.236	-0.230	-0.224	-0.215	-0.206	-0.196	-0.186	-0.175	-0.164	-0.151	-0.138	-0.125	-0.111	-0.096	-0.082	-0.068	-0.052	-0.038	-0.022	-0.006	0.009	0.024	0.039	0.055	0.070	0.085	0.099	0.112	0.126	0.140	0.154	0.165	0.178	0.188	0.199	0.210	0.218	0.226	0.236	0.244	0.250	0.255	0.262	0.266	0.270	0.274	0.276	0.279	0.281	0.281	0.282	0.282	0.281	0.281	0.280	0.279	0.276	0.276	0.274	0.271	0.269	0.266	0.262	0.260	0.256	0.255	0.251	0.249	0.246	0.244	0.242	0.240	0.239	0.238	0.236	0.235	0.235	0.236	0.236	0.238	0.239	0.241	0.244	0.248	0.251	0.256	0.260	0.266	0.274	0.280	0.286	0.295	0.304	0.312	0.322	0.331	0.342	0.354	0.365	0.376	0.389	0.401	0.414	0.426	0.441	0.454	0.469	0.482	0.496	0.511	0.524	0.539	0.554	0.569	0.584	0.598	0.611	0.625	0.641	0.655	0.669	0.682	0.696	0.710	0.722	0.735	0.749	0.760	0.774	0.785	0.798	0.810	0.822	0.832	0.845	0.856	0.868	0.879	0.889	0.901	0.911	0.922	0.934	0.945	0.956	0.966	0.979	0.990	1.001	1.015	1.025	1.038	1.050	1.064	1.076	1.089	1.104	1.118	1.131	1.146	1.162	1.178	1.192	1.209	1.225	1.242	1.259	1.275	1.294	1.310	1.328	1.344	1.361	1.380	1.396	1.415	1.432	1.448	1.465	1.481	1.498	1.514	1.530	1.544	1.559	1.572	1.586	1.601	1.612	1.625	1.638	1.648	1.658	1.668	1.676	1.684	1.692	1.699	1.705	1.710	1.714	1.719	1.721	1.724	1.726	1.726	1.728	1.728	1.725	1.724	1.722	1.720	1.718	1.714	1.710	1.706	1.701	1.698	1.692	1.686	1.680	1.675	1.670	1.664	1.659	1.651	1.646	1.641	1.635	1.628	1.621	1.616	1.611	1.605	1.600	1.594	1.589	1.584	1.579	1.574	1.570	1.565	1.560	1.556	1.551	1.548	1.544	1.540	1.538	1.534	1.530	1.528	1.524	1.520	1.518	1.514	1.511	1.508	1.505	1.502	1.500	1.496	1.494	1.492	1.490	1.486	1.484	1.482	1.480	1.479	1.475	1.474	1.471	1.470	1.469	1.468	1.468	1.468	1.466	1.469	1.469	1.470	1.471	1.472	1.475	1.479	1.481	1.486	1.490	1.496	1.501	1.508	1.516	1.522	1.532	1.541	1.552	1.564	1.576	1.589	1.602	1.618	1.632	1.649	1.665	1.682	1.701	1.721	1.742	1.762	1.785	1.808	1.831	1.855	1.880	1.905	1.932	1.959	1.988	2.016	2.044	2.074	2.104	2.135	2.165	2.196	2.228	2.259	2.291	2.322	2.355	2.388	2.419	2.451	2.484	2.515	2.546	2.578	2.609	2.640	2.669	2.699	2.728	2.756	2.784	2.811	2.838	2.862	2.889	2.912	2.935	2.958	2.980	3.001	3.020	3.040	3.058	3.074	3.090	3.104	3.119	3.131	3.142	3.154	3.164	3.172	3.180	3.189	3.194	3.200	3.202	3.206	3.210	3.211	3.212	3.212	3.212	3.211	3.209	3.208	3.204	3.200	3.196	3.192	3.188	3.182	3.176	3.170	3.165	3.159	3.150	3.144	3.138	3.130	3.122	3.115	3.108	3.099	3.091	3.084	3.076	3.068	3.060	3.051	3.042	3.035	3.026	3.018	3.009	3.001	2.991	2.982	2.972	2.964	2.954	2.944	2.934	2.922	2.911	2.901	2.889	2.876	2.864	2.850	2.838	2.822	2.808	2.792	2.776	2.760	2.744	2.725	2.706	2.688	2.666	2.645	2.624	2.602	2.579	2.555	2.531	2.506	2.480	2.452	2.425	2.398	2.368	2.338	2.308	2.278	2.245	2.214	2.181	2.149	2.116	2.082	2.049	2.014	1.980	1.945	1.910	1.875	1.840	1.805	1.769	1.735	1.700	1.664	1.630	1.596	1.561	1.528	1.494	1.461	1.428	1.395	1.364	1.332	1.302	1.272	1.242	1.214	1.186	1.159	1.132	1.106	1.081	1.058	1.035	1.011	0.989	0.968	0.948	0.929	0.909	0.891	0.874	0.856	0.840	0.825	0.810	0.796	0.784	0.770	0.759	0.746	0.738	0.726	0.718	0.708	0.699	0.690	0.684	0.676	0.669	0.661	0.656	0.650	0.645	0.640	0.635	0.630	0.625	0.621	0.618	0.614	0.611	0.608	0.605	0.602	0.600	0.599	0.596	0.595	0.595	0.594	0.592	0.592	0.592	0.595	0.595	0.598	0.600	0.601	0.605	0.609	0.612	0.618	0.622	0.628	0.635	0.641	0.649	0.658	0.665	0.675	0.685	0.696	0.708	0.719	0.732	0.746	0.760	0.775	0.791	0.806	0.822	0.839	0.858	0.876	0.894	0.914	0.932	0.952	0.971	0.992	1.014	1.034	1.055	1.075	1.096	1.118	1.139	1.160	1.180	1.201	1.221	1.242	1.261	1.281	1.300	1.319	1.338	1.354	1.371	1.388	1.402	1.418	1.431	1.446	1.459	1.471	1.482	1.492	1.502	1.511	1.520	1.526	1.531	1.538	1.542	1.546	1.549	1.551	1.552	1.554	1.554	1.552	1.551	1.549	1.546	1.542	1.539	1.534	1.530	1.525	1.519	1.512	1.506	1.501	1.495	1.488	1.480	1.475	1.468	1.461	1.455	1.448	1.442	1.438	1.431	1.426	1.422	1.419	1.415	1.412	1.410	1.408	1.408	1.408	1.408	1.410	1.411	1.414	1.416	1.421	1.426	1.432	1.439	1.446	1.455	1.465	1.474	1.485	1.498	1.509	1.522	1.536	1.551	1.566	1.581	1.598	1.614	1.631	1.648	1.666	1.685	1.702	1.721	1.741	1.760	1.779	1.798	1.818	1.836	1.855	1.872	1.891	1.909	1.926	1.944	1.961	1.979	1.992	2.009	2.024	2.039	2.051	2.064	2.075	2.086	2.096	2.105	2.114	2.121	2.128	2.132	2.136	2.140	2.144	2.145	2.146	2.146	2.145	2.144	2.141	2.139	2.134	2.129	2.124	2.118	2.110	2.104	2.096	2.088	2.078	2.069	2.058	2.047	2.036	2.025	2.014	2.002	1.990	1.978	1.966	1.954	1.941	1.929	1.916	1.904	1.892	1.880	1.869	1.858	1.845	1.832	1.822	1.811	1.801	1.789	1.779	1.769	1.760	1.750	1.739	1.730	1.721	1.712	1.704	1.695	1.688	1.679	1.671	1.664	1.656	1.648	1.641	1.632	1.625	1.618	1.610	1.604	1.596	1.588	1.579	1.571	1.565	1.555	1.548	1.540	1.531	1.522	1.514	1.505	1.496	1.486	1.476	1.466	1.456	1.446	1.435	1.425	1.414	1.404	1.392	1.380	1.368	1.356	1.344	1.334	1.319	1.306	1.294	1.281	1.268	1.254	1.241	1.228	1.214	1.200	1.186	1.172	1.159	1.145	1.130	1.116	1.102	1.089	1.075	1.060	1.046	1.032	1.019	1.005	0.990	0.975	0.961	0.948	0.934	0.919	0.905	0.890	0.876	0.862	0.849	0.834	0.820	0.806	0.792	0.778	0.765	0.750	0.736	0.722	0.709	0.694	0.681	0.668	0.654	0.640	0.626	0.614	0.600	0.588	0.574	0.561	0.549	0.535	0.524	0.510	0.499	0.486	0.475	0.464	0.452	0.441	0.431	0.421	0.411	0.402	0.394	0.385	0.376	0.370	0.361	0.355	0.349	0.342	0.338	0.332	0.328	0.324	0.321	0.318	0.315	0.312	0.311	0.310	0.309	0.310	0.310	0.310	0.312	0.314	0.318	0.320	0.322	0.325	0.330	0.335	0.339	0.345	0.350	0.358	0.362	0.370	0.378	0.385	0.392	0.400	0.409	0.416	0.426	0.435	0.444	0.454	0.462	0.471	0.481	0.491	0.501	0.511	0.521	0.532	0.541	0.551	0.561	0.572	0.581	0.591	0.602	0.611	0.621	0.630	0.639	0.649	0.658	0.668	0.675	0.684	0.692	0.700	0.708	0.715	0.722	0.729	0.736	0.742	0.749	0.754	0.759	0.764	0.769	0.772	0.776	0.780	0.782	0.785	0.788	0.789	0.790	0.791	0.791	0.792	0.792	0.791	0.790	0.790	0.788	0.785	0.782	0.780	0.776	0.772	0.769	0.765	0.761	0.755	0.750	0.745	0.739	0.732	0.725	0.718	0.711	0.704	0.696	0.689	0.679	0.671	0.662	0.652	0.644	0.634	0.624	0.614	0.604	0.594	0.582	0.572	0.561	0.551	0.540	0.529	0.518	0.507	0.496	0.485	0.474	0.461	0.450	0.439	0.426	0.415	0.404	0.392	0.380	0.369	0.358	0.348	0.336	0.324	0.314	0.302	0.291	0.280	0.269	0.259	0.248	0.236	0.226	0.215	0.205	0.195	0.185	0.175	0.166	0.156	0.146	0.138	0.128	0.119	0.110	0.101	0.092	0.084	0.075	0.066	0.058	0.050	0.041	0.032	0.025	0.016	0.009	0.001	-0.006	-0.015	-0.022	-0.030	-0.038	-0.045	-0.052	-0.059	-0.068	-0.074	-0.081	-0.089	-0.095	-0.101	-0.110	-0.116	-0.122	-0.130	-0.136	-0.144	-0.150	-0.158	-0.164	-0.170	-0.178	-0.184	-0.190	-0.198	-0.204	-0.211	-0.219	-0.225	-0.232	-0.239	-0.246	-0.254	-0.261	-0.269	-0.276	-0.285	-0.292	-0.301	-0.309	-0.319	-0.329	-0.338	-0.348	-0.359	-0.370	-0.380	-0.391	-0.404	-0.416	-0.429	-0.442	-0.455	-0.470	-0.485	-0.500	-0.516	-0.534	-0.550	-0.569	-0.588	-0.606	-0.626	-0.646	-0.666	-0.688	-0.710	-0.732	-0.755	-0.778	-0.801	-0.826	-0.850	-0.875	-0.900	-0.926	-0.951	-0.976	-1.004	-1.030	-1.058	-1.082	-1.109	-1.136	-1.162	-1.190	-1.216	-1.242	-1.268	-1.292	-1.318	-1.344	-1.368	-1.390	-1.415	-1.438	-1.460	-1.482	-1.504	-1.524	-1.545	-1.564	-1.584	-1.600	-1.618	-1.635	-1.650	-1.665	-1.681	-1.695	-1.708	-1.721	-1.732	-1.742	-1.754	-1.764	-1.774	-1.782	-1.792	-1.800	-1.809	-1.816	-1.824	-1.831	-1.836	-1.844	-1.851	-1.856	-1.864	-1.870	-1.876	-1.884	-1.891	-1.899	-1.908	-1.915	-1.922	-1.931	-1.940	-1.950	-1.960	-1.970	-1.981	-1.994	-2.006	-2.019	-2.034	-2.049	-2.064	-2.080	-2.096	-2.112	-2.131	-2.151	-2.170	-2.190	-2.211	-2.232	-2.255	-2.279	-2.304	-2.328	-2.352	-2.379	-2.405	-2.432	-2.459	-2.488	-2.515	-2.544	-2.572	-2.602	-2.631	-2.661	-2.691	-2.722	-2.752	-2.782	-2.812	-2.844	-2.874	-2.905	-2.936	-2.966	-2.996	-3.026	-3.056	-3.086	-3.116	-3.145	-3.175	-3.204	-3.232	-3.260	-3.289	-3.316	-3.344	-3.371	-3.398	-3.424	-3.450	-3.475	-3.500	-3.525	-3.550	-3.575	-3.599	-3.621	-3.644	-3.669	-3.691	-3.712	-3.735	-3.756	-3.778	-3.798	-3.818	-3.839	-3.858	-3.878	-3.896	-3.915	-3.934	-3.951	-3.969	-3.988	-4.004	-4.020	-4.036	-4.052	-4.069	-4.082	-4.098	-4.112	-4.126	-4.139	-4.154	-4.166	-4.178	-4.189	-4.200	-4.210	-4.220	-4.230	-4.240	-4.248	-4.255	-4.262	-4.269	-4.275	-4.281	-4.285	-4.291	-4.295	-4.299	-4.301	-4.304	-4.305	-4.308	-4.308	-4.306	-4.308	-4.306	-4.306	-4.304	-4.302	-4.300	-4.298	-4.294	-4.291	-4.289	-4.284	-4.279	-4.275	-4.270	-4.265	-4.260	-4.255	-4.250	-4.244	-4.238	-4.231	-4.225	-4.220	-4.212	-4.205	-4.199	-4.191	-4.185	-4.176	-4.169	-4.162	-4.152	-4.145	-4.136	-4.128	-4.118	-4.108	-4.098	-4.088	-4.076	-4.065	-4.052	-4.040	-4.028	-4.014	-3.999	-3.985	-3.969	-3.952	-3.934	-3.916	-3.898	-3.879	-3.858	-3.836	-3.815	-3.792	-3.769	-3.745	-3.720	-3.695	-3.669	-3.641	-3.614	-3.585	-3.556	-3.526	-3.496	-3.465	-3.435	-3.404	-3.372	-3.340	-3.308	-3.275	-3.242	-3.210	-3.179	-3.148	-3.116	-3.085	-3.052	-3.022	-2.991	-2.962	-2.932	-2.905	-2.876	-2.850	-2.824	-2.798	-2.774	-2.750	-2.728	-2.705	-2.685	-2.665	-2.646	-2.629	-2.612	-2.598	-2.582	-2.569	-2.555	-2.544	-2.534	-2.525	-2.515	-2.508	-2.500	-2.494	-2.489	-2.482	-2.479	-2.475	-2.470	-2.466	-2.465	-2.462	-2.460	-2.458	-2.458	-2.456	-2.454	-2.452	-2.451	-2.449	-2.448	-2.445	-2.444	-2.441	-2.438	-2.435	-2.432	-2.428	-2.422	-2.419	-2.414	-2.408	-2.402	-2.396	-2.389	-2.382	-2.374	-2.366	-2.358	-2.346	-2.338	-2.326	-2.316	-2.304	-2.292	-2.281	-2.268	-2.254	-2.241	-2.228	-2.214	-2.199	-2.184	-2.169	-2.154	-2.139	-2.122	-2.108	-2.091	-2.075	-2.060	-2.044	-2.027	-2.013	-1.996	-1.981	-1.965	-1.950	-1.934	-1.920	-1.905	-1.890	-1.874	-1.861	-1.846	-1.832	-1.820	-1.806	-1.795	-1.782	-1.771	-1.760	-1.749	-1.739	-1.729	-1.719	-1.710	-1.701	-1.694	-1.685	-1.676	-1.670	-1.662	-1.656	-1.650	-1.644	-1.639	-1.634	-1.628	-1.624	-1.618	-1.612	-1.609	-1.605	-1.600	-1.595	-1.592	-1.586	-1.582	-1.578	-1.574	-1.569	-1.562	-1.556	-1.551	-1.545	-1.539	-1.530	-1.524	-1.516	-1.508	-1.499	-1.490	-1.480	-1.469	-1.459	-1.449	-1.438	-1.425	-1.412	-1.400	-1.386	-1.374	-1.360	-1.346	-1.332	-1.318	-1.302	-1.289	-1.274	-1.260	-1.245	-1.231	-1.216	-1.202	-1.190	-1.176	-1.164	-1.152	-1.141	-1.130	-1.120	-1.111	-1.102	-1.095	-1.089	-1.084	-1.079	-1.076	-1.074	-1.072	-1.072	-1.074	-1.078	-1.081	-1.086	-1.094	-1.101	-1.111	-1.121	-1.134	-1.146	-1.160	-1.176	-1.192	-1.211	-1.230	-1.250	-1.270	-1.291	-1.315	-1.338	-1.362	-1.389	-1.414	-1.440	-1.468	-1.494	-1.521	-1.549	-1.578	-1.605	-1.634	-1.661	-1.690	-1.718	-1.745	-1.772	-1.799	-1.826	-1.852	-1.878	-1.902	-1.925	-1.949	-1.970	-1.992	-2.014	-2.034	-2.052	-2.071	-2.089	-2.104	-2.119	-2.132	-2.146	-2.156	-2.166	-2.176	-2.185	-2.191	-2.199	-2.204	-2.208	-2.210	-2.214	-2.214	-2.214	-2.214	-2.211	-2.209	-2.205	-2.201	-2.198	-2.191	-2.185	-2.178	-2.170	-2.162	-2.154	-2.144	-2.136	-2.126	-2.115	-2.105	-2.095	-2.084	-2.072	-2.062	-2.051	-2.041	-2.029	-2.019	-2.007	-1.998	-1.988	-1.976	-1.968	-1.959	-1.950	-1.941	-1.932	-1.925	-1.916	-1.909	-1.902	-1.895	-1.890	-1.884	-1.878	-1.874	-1.869	-1.865	-1.862	-1.859	-1.856	-1.854	-1.852	-1.851	-1.850	-1.850	-1.850	-1.849	-1.850	-1.851	-1.852	-1.855	-1.858	-1.860	-1.862	-1.865	-1.868	-1.872	-1.875	-1.880	-1.884	-1.889	-1.894	-1.899	-1.904	-1.909	-1.915	-1.921	-1.926	-1.932	-1.939	-1.945	-1.951	-1.959	-1.964	-1.971	-1.978	-1.985	-1.991	-1.999	-2.006	-2.013	-2.020	-2.026	-2.035	-2.041	-2.049	-2.055	-2.062	-2.070	-2.078	-2.085	-2.091	-2.099	-2.106	-2.112	-2.120	-2.128	-2.134	-2.141	-2.149	-2.155	-2.162	-2.169	-2.176	-2.182	-2.189	-2.195	-2.201	-2.208	-2.214	-2.219	-2.226	-2.231	-2.238	-2.242	-2.249	-2.255	-2.260	-2.265	-2.270	-2.276	-2.280	-2.285	-2.289	-2.294	-2.298	-2.302	-2.306	-2.310	-2.314	-2.318	-2.319	-2.322	-2.325	-2.328	-2.329	-2.331	-2.332	-2.332	-2.334	-2.334	-2.332	-2.331	-2.330	-2.328	-2.325	-2.324	-2.320	-2.315	-2.310	-2.305	-2.299	-2.294	-2.286	-2.280	-2.271	-2.262	-2.252	-2.242	-2.232	-2.221	-2.210	-2.198	-2.185	-2.171	-2.158	-2.144	-2.129	-2.114	-2.099	-2.082	-2.066	-2.049	-2.033	-2.015	-1.998	-1.981	-1.962	-1.945	-1.929	-1.911	-1.894	-1.876	-1.859	-1.842	-1.826	-1.809	-1.792	-1.776	-1.760	-1.745	-1.730	-1.715	-1.700	-1.686	-1.672	-1.659	-1.646	-1.635	-1.622	-1.610	-1.599	-1.589	-1.579	-1.568	-1.559	-1.550	-1.540	-1.531	-1.522	-1.515	-1.506	-1.499	-1.491	-1.484	-1.478	-1.470	-1.462	-1.455	-1.448	-1.441	-1.435	-1.428	-1.421	-1.415	-1.408	-1.401	-1.395	-1.388	-1.381	-1.372	-1.366	-1.359	-1.351	-1.344	-1.336	-1.329	-1.321	-1.314	-1.304	-1.296	-1.289	-1.280	-1.272	-1.264	-1.254	-1.246	-1.238	-1.230	-1.220	-1.211	-1.204	-1.194	-1.185	-1.178	-1.168	-1.159	-1.150	-1.141	-1.132	-1.124	-1.114	-1.106	-1.098	-1.089	-1.079	-1.070	-1.061	-1.052	-1.044	-1.035	-1.026	-1.016	-1.008	-0.998	-0.988	-0.979	-0.970	-0.960	-0.951	-0.940	-0.930	-0.920	-0.911	-0.901	-0.891	-0.881	-0.871	-0.861	-0.851	-0.842	-0.831	-0.822	-0.812	-0.802	-0.792	-0.782	-0.774	-0.764	-0.754	-0.745	-0.736	-0.726	-0.718	-0.709	-0.700	-0.692	-0.684	-0.676	-0.669	-0.662	-0.655	-0.649	-0.642	-0.638	-0.632	-0.628	-0.621	-0.616	-0.614	-0.609	-0.605	-0.602	-0.599	-0.596	-0.595	-0.594	-0.591	-0.591	-0.590	-0.589	-0.589	-0.589	-0.589	-0.589	-0.590	-0.590	-0.591	-0.592	-0.594	-0.595	-0.596	-0.598	-0.599	-0.601	-0.602	-0.605	-0.606	-0.609	-0.610	-0.611	-0.614	-0.615	-0.618	-0.619	-0.621	-0.622	-0.625	-0.628	-0.629	-0.631	-0.634	-0.636	-0.639	-0.641	-0.644	-0.646	-0.649	-0.652	-0.654	-0.658	-0.661	-0.664	-0.668	-0.671	-0.676	-0.680	-0.684	-0.689	-0.692	-0.699	-0.704	-0.709	-0.714	-0.720	-0.726	-0.731	-0.738	-0.745	-0.751	-0.758	-0.764	-0.770	-0.776	-0.784	-0.790	-0.798	-0.805	-0.811	-0.819	-0.825	-0.832	-0.839	-0.845	-0.851	-0.859	-0.865	-0.870	-0.876	-0.882	-0.888	-0.892	-0.898	-0.902	-0.906	-0.911	-0.914	-0.919	-0.921	-0.924	-0.926	-0.929	-0.930	-0.931	-0.932	-0.934	-0.934	-0.935	-0.934	-0.934	-0.932	-0.932	-0.931	-0.930	-0.928	-0.926	-0.925	-0.922	-0.921	-0.919	-0.918	-0.916	-0.914	-0.911	-0.910	-0.908	-0.906	-0.905	-0.905	-0.902	-0.902	-0.901	-0.901	-0.900	-0.901	-0.902	-0.902	-0.905	-0.906	-0.909	-0.911	-0.914	-0.918	-0.921	-0.928	-0.932	-0.939	-0.945	-0.951	-0.959	-0.966	-0.975	-0.982	-0.991	-1.000	-1.011	-1.020	-1.031	-1.041	-1.054	-1.064	-1.076	-1.088	-1.099	-1.112	-1.125	-1.138	-1.150	-1.162	-1.175	-1.188	-1.200	-1.214	-1.226	-1.239	-1.251	-1.264	-1.276	-1.289	-1.300	-1.311	-1.322	-1.332	-1.344	-1.354	-1.364	-1.372	-1.382	-1.390	-1.399	-1.406	-1.414	-1.420	-1.428	-1.432	-1.439	-1.444	-1.449	-1.452	-1.456	-1.461	-1.464	-1.466	-1.469	-1.471	-1.472	-1.472	-1.474	-1.474	-1.474	-1.472	-1.472	-1.471	-1.470	-1.468	-1.466	-1.464	-1.461	-1.458	-1.454	-1.451	-1.446	-1.444	-1.439	-1.434	-1.429	-1.424	-1.418	-1.412	-1.405	-1.400	-1.394	-1.386	-1.379	-1.372	-1.364	-1.358	-1.348	-1.340	-1.332	-1.322	-1.314	-1.304	-1.295	-1.284	-1.275	-1.264	-1.252	-1.242	-1.231	-1.220	-1.209	-1.196	-1.184	-1.171	-1.160	-1.148	-1.135	-1.121	-1.109	-1.095	-1.082	-1.068	-1.055	-1.040	-1.028	-1.014	-1.000	-0.986	-0.972	-0.959	-0.945	-0.931	-0.918	-0.905	-0.891	-0.879	-0.865	-0.852	-0.840	-0.828	-0.815	-0.802	-0.791	-0.779	-0.768	-0.756	-0.745	-0.734	-0.722	-0.712	-0.701	-0.692	-0.682	-0.672	-0.664	-0.655	-0.646	-0.638	-0.629	-0.622	-0.615	-0.608	-0.600	-0.594	-0.588	-0.581	-0.578	-0.571	-0.566	-0.561	-0.558	-0.554	-0.550	-0.546	-0.544	-0.541	-0.538	-0.536	-0.534	-0.531	-0.531	-0.530	-0.530	-0.529	-0.529	-0.530	-0.530	-0.531	-0.531	-0.532	-0.534	-0.536	-0.539	-0.540	-0.544	-0.546	-0.550	-0.552	-0.555	-0.559	-0.562	-0.566	-0.569	-0.574	-0.578	-0.582	-0.586	-0.590	-0.595	-0.600	-0.604	-0.609	-0.615	-0.620	-0.625	-0.631	-0.638	-0.644	-0.649	-0.655	-0.664	-0.670	-0.676	-0.685	-0.691	-0.700	-0.708	-0.716	-0.726	-0.735	-0.744	-0.754	-0.765	-0.775	-0.786	-0.798	-0.809	-0.820	-0.834	-0.846	-0.860	-0.874	-0.889	-0.902	-0.918	-0.934	-0.949	-0.965	-0.980	-0.998	-1.014	-1.031	-1.049	-1.065	-1.082	-1.100	-1.119	-1.136	-1.154	-1.171	-1.189	-1.206	-1.224	-1.239	-1.256	-1.272	-1.288	-1.304	-1.319	-1.332	-1.348	-1.361	-1.374	-1.385	-1.398	-1.409	-1.419	-1.428	-1.439	-1.446	-1.452	-1.460	-1.466	-1.471	-1.478	-1.481	-1.484	-1.486	-1.489	-1.490	-1.491	-1.492	-1.491	-1.491	-1.491	-1.489	-1.486	-1.485	-1.482	-1.480	-1.476	-1.472	-1.471	-1.468	-1.464	-1.461	-1.459	-1.456	-1.452	-1.451	-1.449	-1.449	-1.448	-1.448	-1.446	-1.448	-1.450	-1.452	-1.455	-1.458	-1.461	-1.466	-1.471	-1.478	-1.484	-1.491	-1.500	-1.509	-1.518	-1.528	-1.538	-1.549	-1.561	-1.574	-1.586	-1.600	-1.615	-1.628	-1.641	-1.656	-1.671	-1.686	-1.700	-1.716	-1.731	-1.748	-1.761	-1.776	-1.791	-1.806	-1.819	-1.832	-1.846	-1.859	-1.869	-1.881	-1.891	-1.900	-1.910	-1.918	-1.925	-1.931	-1.938	-1.941	-1.945	-1.948	-1.950	-1.951	-1.950	-1.950	-1.949	-1.946	-1.942	-1.939	-1.934	-1.928	-1.922	-1.915	-1.908	-1.899	-1.890	-1.881	-1.871	-1.861	-1.851	-1.841	-1.830	-1.819	-1.808	-1.796	-1.786	-1.775	-1.764	-1.755	-1.745	-1.734	-1.726	-1.716	-1.709	-1.700	-1.694	-1.686	-1.681	-1.676	-1.671	-1.668	-1.665	-1.664	-1.661	-1.662	-1.662	-1.665	-1.668	-1.670	-1.675	-1.680	-1.686	-1.692	-1.700	-1.708	-1.718	-1.728	-1.738	-1.748	-1.760	-1.771	-1.784	-1.798	-1.810	-1.824	-1.839	-1.852	-1.868	-1.881	-1.895	-1.910	-1.925	-1.940	-1.955	-1.969	-1.984	-1.996	-2.011	-2.025	-2.038	-2.050	-2.061	-2.074	-2.085	-2.096	-2.106	-2.116	-2.125	-2.132	-2.141	-2.148	-2.154	-2.159	-2.162	-2.168	-2.170	-2.171	-2.174	-2.174	-2.174	-2.172	-2.171	-2.168	-2.165	-2.160	-2.155	-2.149	-2.142	-2.134	-2.125	-2.116	-2.105	-2.095	-2.084	-2.071	-2.058	-2.044	-2.029	-2.013	-1.996	-1.981	-1.964	-1.945	-1.928	-1.908	-1.890	-1.870	-1.850	-1.830	-1.810	-1.789	-1.766	-1.745	-1.724	-1.702	-1.681	-1.660	-1.639	-1.618	-1.596	-1.576	-1.555	-1.535	-1.515	-1.496	-1.478	-1.459	-1.441	-1.425	-1.408	-1.391	-1.376	-1.362	-1.346	-1.334	-1.321	-1.309	-1.298	-1.288	-1.278	-1.269	-1.260	-1.252	-1.246	-1.240	-1.234	-1.229	-1.225	-1.221	-1.218	-1.214	-1.212	-1.210	-1.208	-1.206	-1.206	-1.205	-1.205	-1.205	-1.204	-1.204	-1.202	-1.204	-1.204	-1.202	-1.202	-1.202	-1.201	-1.200	-1.199	-1.198	-1.196	-1.195	-1.191	-1.189	-1.186	-1.182	-1.179	-1.175	-1.170	-1.166	-1.161	-1.156	-1.150	-1.144	-1.139	-1.131	-1.125	-1.118	-1.111	-1.105	-1.099	-1.091	-1.084	-1.078	-1.071	-1.065	-1.059	-1.051	-1.045	-1.039	-1.034	-1.029	-1.024	-1.020	-1.016	-1.011	-1.009	-1.005	-1.002	-1.001	-1.000	-1.000	-1.000	-0.999	-1.000	-1.002	-1.004	-1.006	-1.009	-1.012	-1.015	-1.019	-1.024	-1.028	-1.032	-1.036	-1.041	-1.048	-1.052	-1.056	-1.062	-1.066	-1.071	-1.076	-1.081	-1.086	-1.089	-1.094	-1.096	-1.100	-1.101	-1.102	-1.105	-1.106	-1.106	-1.105	-1.104	-1.102	-1.099	-1.095	-1.090	-1.085	-1.079	-1.072	-1.065	-1.056	-1.046	-1.036	-1.025	-1.012	-1.000	-0.988	-0.972	-0.958	-0.942	-0.925	-0.908	-0.890	-0.870	-0.852	-0.832	-0.812	-0.792	-0.772	-0.751	-0.730	-0.709	-0.686	-0.665	-0.642	-0.621	-0.599	-0.576	-0.555	-0.532	-0.510	-0.489	-0.468	-0.446	-0.426	-0.405	-0.385	-0.366	-0.348	-0.328	-0.310	-0.291	-0.274	-0.258	-0.241	-0.225	-0.210	-0.195	-0.181	-0.166	-0.154	-0.140	-0.128	-0.116	-0.104	-0.092	-0.082	-0.071	-0.061	-0.050	-0.041	-0.031	-0.024	-0.014	-0.006	0.001	0.010	0.018	0.025	0.034	0.041	0.046	0.055	0.061	0.069	0.076	0.082	0.089	0.096	0.102	0.109	0.115	0.121	0.128	0.134	0.139	0.145	0.150	0.155	0.160	0.164	0.169	0.171	0.175	0.178	0.180	0.182	0.184	0.185	0.185	0.185	0.185	0.184	0.182	0.180	0.179	0.175	0.170	0.168	0.161	0.156	0.150	0.144	0.136	0.130	0.121	0.112	0.105	0.095	0.085	0.075	0.064	0.054	0.042	0.031	0.020	0.010	-0.001	-0.014	-0.025	-0.036	-0.048	-0.060	-0.071	-0.081	-0.092	-0.102	-0.112	-0.122	-0.131	-0.141	-0.149	-0.158	-0.165	-0.172	-0.180	-0.186	-0.192	-0.199	-0.204	-0.208	-0.211	-0.215	-0.219	-0.221	-0.222	-0.224	-0.225	-0.226	-0.228	-0.228	-0.228	-0.226	-0.226	-0.226	-0.225	-0.222	-0.221	-0.220	-0.219	-0.215	-0.215	-0.212	-0.210	-0.209	-0.205	-0.204	-0.202	-0.200	-0.199	-0.198	-0.195	-0.195	-0.195	-0.194	-0.192	-0.192	-0.194	-0.192	-0.194	-0.195	-0.196	-0.198	-0.200	-0.202	-0.205	-0.209	-0.212	-0.216	-0.222	-0.226	-0.232	-0.238	-0.244	-0.250	-0.256	-0.265	-0.271	-0.279	-0.288	-0.296	-0.306	-0.315	-0.326	-0.335	-0.345	-0.356	-0.368	-0.379	-0.390	-0.401	-0.412	-0.424	-0.436	-0.448	-0.460	-0.474	-0.486	-0.499	-0.510	-0.522	-0.535	-0.546	-0.559	-0.570	-0.581	-0.592	-0.604	-0.614	-0.625	-0.635	-0.644	-0.654	-0.662	-0.671	-0.679	-0.686	-0.694	-0.700	-0.708	-0.712	-0.719	-0.724	-0.728	-0.730	-0.734	-0.738	-0.740	-0.741	-0.742	-0.744	-0.745	-0.744	-0.742	-0.742	-0.741	-0.739	-0.738	-0.734	-0.731	-0.728	-0.724	-0.720	-0.715	-0.711	-0.706	-0.700	-0.695	-0.690	-0.684	-0.679	-0.672	-0.666	-0.660	-0.654	-0.646	-0.641	-0.635	-0.628	-0.620	-0.615	-0.608	-0.601	-0.595	-0.588	-0.581	-0.575	-0.569	-0.564	-0.556	-0.551	-0.546	-0.541	-0.536	-0.531	-0.528	-0.522	-0.519	-0.515	-0.510	-0.507	-0.504	-0.502	-0.500	-0.498	-0.496	-0.495	-0.494	-0.492	-0.494	-0.494	-0.494	-0.494	-0.495	-0.496	-0.496	-0.499	-0.501	-0.502	-0.505	-0.506	-0.510	-0.512	-0.515	-0.518	-0.520	-0.524	-0.526	-0.529	-0.532	-0.534	-0.536	-0.538	-0.540	-0.542	-0.544	-0.544	-0.545	-0.545	-0.545	-0.546	-0.545	-0.542	-0.541	-0.539	-0.536	-0.532	-0.529	-0.525	-0.520	-0.515	-0.507	-0.501	-0.495	-0.488	-0.479	-0.470	-0.461	-0.451	-0.441	-0.431	-0.421	100.000	5.000	2.000	1.000	6.000	0.000	0.000	0.000	0.000	0.000	0.000	0.000	0.000	0.000	0.000	0.000	0.000	0.000	-0.949	-0.961	-0.974	-0.988	-1.000	-1.011	-1.025	-1.036	-1.049	-1.061	-1.072	-1.084	-1.094	-1.106	-1.116	-1.126	-1.138	-1.146	-1.156	-1.166	-1.174	-1.184	-1.191	-1.199	-1.206	-1.215	-1.221	-1.228	-1.234	-1.241	-1.246	-1.252	-1.259	-1.265	-1.270	-1.275	-1.281	-1.286	-1.292	-1.298	-1.304	-1.309	-1.315	-1.321	-1.328	-1.334	-1.341	-1.349	-1.355	-1.362	-1.371	-1.379	-1.388	-1.396	-1.406	-1.415	-1.425	-1.435	-1.446	-1.458	-1.468	-1.479	-1.491	-1.505	-1.518	-1.530	-1.544	-1.558	-1.572	-1.585	-1.600	-1.615	-1.630	-1.645	-1.661	-1.675	-1.691	-1.708	-1.722	-1.739	-1.755	-1.771	-1.788	-1.801	-1.818	-1.834	-1.850	-1.865	-1.880	-1.895	-1.911	-1.926	-1.941	-1.955	-1.970	-1.984	-1.998	-2.011	-2.025	-2.039	-2.052	-2.066	-2.079	-2.090	-2.104	-2.116	-2.129	-2.140	-2.152	-2.162	-2.174	-2.186	-2.198	-2.209	-2.219	-2.229	-2.239	-2.249	-2.260	-2.270	-2.280	-2.290	-2.300	-2.310	-2.320	-2.330	-2.339	-2.350	-2.360	-2.369	-2.379	-2.390	-2.399	-2.409	-2.420	-2.431	-2.442	-2.452	-2.464	-2.476	-2.488	-2.500	-2.511	-2.524	-2.536	-2.549	-2.562	-2.576	-2.590	-2.604	-2.618	-2.634	-2.649	-2.664	-2.681	-2.698	-2.715	-2.731	-2.749	-2.769	-2.786	-2.805	-2.825	-2.845	-2.866	-2.886	-2.909	-2.929	-2.951	-2.974	-2.998	-3.021	-3.045	-3.070	-3.094	-3.119	-3.144	-3.170	-3.196	-3.222	-3.249	-3.275	-3.304	-3.330	-3.359	-3.386	-3.414	-3.442	-3.470	-3.500	-3.529	-3.556	-3.585	-3.614	-3.642	-3.671	-3.699	-3.728	-3.756	-3.782	-3.811	-3.839	-3.865	-3.891	-3.918	-3.944	-3.970	-3.994	-4.020	-4.044	-4.068	-4.090	-4.114	-4.135	-4.158	-4.178	-4.198	-4.218	-4.236	-4.252	-4.271	-4.286	-4.302	-4.318	-4.331	-4.344	-4.356	-4.368	-4.379	-4.389	-4.398	-4.405	-4.412	-4.419	-4.425	-4.430	-4.434	-4.439	-4.440	-4.442	-4.444	-4.444	-4.445	-4.445	-4.444	-4.442	-4.440	-4.436	-4.434	-4.430	-4.426	-4.422	-4.419	-4.415	-4.409	-4.405	-4.400	-4.395	-4.391	-4.386	-4.382	-4.378	-4.372	-4.368	-4.364	-4.360	-4.356	-4.352	-4.350	-4.346	-4.344	-4.340	-4.338	-4.335	-4.334	-4.331	-4.330	-4.328	-4.326	-4.324	-4.324	-4.322	-4.321	-4.319	-4.316	-4.315	-4.312	-4.311	-4.308	-4.305	-4.302	-4.300	-4.296	-4.291	-4.286	-4.281	-4.275	-4.269	-4.262	-4.254	-4.246	-4.238	-4.229	-4.218	-4.208	-4.196	-4.184	-4.170	-4.156	-4.144	-4.128	-4.112	-4.096	-4.081	-4.065	-4.049	-4.030	-4.012	-3.995	-3.976	-3.959	-3.941	-3.921	-3.904	-3.885	-3.868	-3.848	-3.830	-3.812	-3.795	-3.778	-3.760	-3.744	-3.728	-3.712	-3.698	-3.682	-3.669	-3.655	-3.642	-3.630	-3.619	-3.606	-3.596	-3.588	-3.578	-3.569	-3.560	-3.552	-3.545	-3.539	-3.532	-3.526	-3.521	-3.516	-3.511	-3.506	-3.501	-3.498	-3.494	-3.491	-3.488	-3.484	-3.481	-3.478	-3.476	-3.472	-3.471	-3.469	-3.466	-3.464	-3.462	-3.460	-3.458	-3.456	-3.454	-3.451	-3.450	-3.449	-3.446	-3.444	-3.444	-3.442	-3.441	-3.440	-3.439	-3.439	-3.438	-3.438	-3.438	-3.438	-3.439	-3.439	-3.441	-3.441	-3.444	-3.445	-3.449	-3.451	-3.455	-3.459	-3.462	-3.469	-3.472	-3.479	-3.485	-3.491	-3.499	-3.506	-3.515	-3.522	-3.532	-3.542	-3.551	-3.562	-3.571	-3.582	-3.595	-3.606	-3.619	-3.630	-3.642	-3.655	-3.669	-3.682	-3.695	-3.710	-3.722	-3.736	-3.750	-3.765	-3.778	-3.792	-3.806	-3.819	-3.832	-3.848	-3.859	-3.872	-3.885	-3.898	-3.910	-3.920	-3.932	-3.942	-3.951	-3.961	-3.970	-3.978	-3.986	-3.992	-3.998	-4.004	-4.008	-4.011	-4.012	-4.014	-4.014	-4.014	-4.011	-4.008	-4.004	-4.000	-3.992	-3.986	-3.978	-3.969	-3.959	-3.948	-3.934	-3.921	-3.908	-3.891	-3.875	-3.858	-3.840	-3.820	-3.801	-3.781	-3.761	-3.740	-3.719	-3.696	-3.675	-3.652	-3.630	-3.608	-3.585	-3.562	-3.540	-3.518	-3.495	-3.474	-3.454	-3.432	-3.414	-3.395	-3.378	-3.360	-3.345	-3.331	-3.318	-3.305	-3.292	-3.282	-3.275	-3.266	-3.260	-3.255	-3.251	-3.249	-3.246	-3.246	-3.248	-3.250	-3.255	-3.260	-3.266	-3.274	-3.282	-3.291	-3.301	-3.312	-3.326	-3.340	-3.352	-3.366	-3.381	-3.398	-3.414	-3.429	-3.445	-3.462	-3.479	-3.495	-3.512	-3.529	-3.545	-3.562	-3.579	-3.594	-3.610	-3.624	-3.640	-3.652	-3.666	-3.679	-3.691	-3.702	-3.714	-3.724	-3.732	-3.741	-3.750	-3.756	-3.764	-3.769	-3.775	-3.780	-3.784	-3.786	-3.789	-3.791	-3.792	-3.795	-3.795	-3.794	-3.795	-3.794	-3.792	-3.791	-3.790	-3.789	-3.788	-3.786	-3.784	-3.781	-3.780	-3.778	-3.776	-3.774	-3.772	-3.770	-3.769	-3.766	-3.766	-3.764	-3.764	-3.762	-3.764	-3.762	-3.764	-3.764	-3.766	-3.768	-3.769	-3.771	-3.774	-3.776	-3.780	-3.782	-3.788	-3.791	-3.796	-3.800	-3.806	-3.811	-3.818	-3.824	-3.830	-3.835	-3.842	-3.849	-3.856	-3.862	-3.870	-3.878	-3.885	-3.892	-3.900	-3.908	-3.915	-3.922	-3.932	-3.940	-3.949	-3.955	-3.964	-3.971	-3.980	-3.989	-3.995	-4.004	-4.011	-4.020	-4.028	-4.034	-4.040	-4.048	-4.055	-4.061	-4.068	-4.074	-4.080	-4.086	-4.093	-4.098	-4.102	-4.108	-4.112	-4.116	-4.120	-4.125	-4.129	-4.131	-4.135	-4.138	-4.141	-4.144	-4.145	-4.148	-4.149	-4.150	-4.151	-4.151	-4.152	-4.152	-4.152	-4.152	-4.152	-4.150	-4.150	-4.149	-4.148	-4.146	-4.144	-4.142	-4.140	-4.138	-4.135	-4.132	-4.130	-4.126	-4.124	-4.121	-4.118	-4.115	-4.111	-4.109	-4.105	-4.102	-4.099	-4.096	-4.094	-4.090	-4.088	-4.084	-4.082	-4.080	-4.076	-4.074	-4.072	-4.071	-4.069	-4.066	-4.065	-4.064	-4.062	-4.061	-4.060	-4.060	-4.059	-4.059	-4.058	-4.056	-4.056	-4.056	-4.055	-4.055	-4.054	-4.052	-4.052	-4.052	-4.050	-4.050	-4.048	-4.046	-4.045	-4.043	-4.040	-4.037	-4.035	-4.031	-4.026	-4.022	-4.018	-4.014	-4.008	-4.003	-3.996	-3.988	-3.980	-3.971	-3.964	-3.955	-3.944	-3.934	-3.922	-3.912	-3.900	-3.888	-3.875	-3.861	-3.849	-3.834	-3.820	-3.806	-3.791	-3.775	-3.760	-3.744	-3.728	-3.711	-3.696	-3.679	-3.662	-3.646	-3.629	-3.611	-3.594	-3.578	-3.560	-3.544	-3.528	-3.510	-3.495	-3.479	-3.462	-3.448	-3.432	-3.418	-3.402	-3.389	-3.375	-3.361	-3.349	-3.335	-3.324	-3.311	-3.301	-3.290	-3.280	-3.270	-3.260	-3.251	-3.242	-3.235	-3.228	-3.220	-3.212	-3.206	-3.201	-3.196	-3.191	-3.188	-3.184	-3.181	-3.179	-3.176	-3.172	-3.171	-3.170	-3.170	-3.169	-3.169	-3.169	-3.170	-3.170	-3.170	-3.172	-3.174	-3.178	-3.180	-3.181	-3.185	-3.188	-3.190	-3.194	-3.198	-3.200	-3.205	-3.208	-3.211	-3.214	-3.218	-3.221	-3.225	-3.228	-3.230	-3.232	-3.235	-3.236	-3.238	-3.240	-3.240	-3.240	-3.241	-3.240	-3.239	-3.238	-3.234	-3.232	-3.229	-3.224	-3.220	-3.214	-3.208	-3.201	-3.194	-3.185	-3.176	-3.166	-3.156	-3.145	-3.132	-3.120	-3.108	-3.092	-3.078	-3.062	-3.048	-3.030	-3.012	-2.995	-2.976	-2.956	-2.938	-2.918	-2.898	-2.878	-2.858	-2.838	-2.816	-2.795	-2.774	-2.754	-2.732	-2.711	-2.691	-2.671	-2.651	-2.631	-2.611	-2.591	-2.574	-2.555	-2.538	-2.521	-2.504	-2.489	-2.472	-2.459	-2.444	-2.431	-2.419	-2.408	-2.396	-2.388	-2.379	-2.370	-2.362	-2.356	-2.350	-2.345	-2.341	-2.336	-2.335	-2.331	-2.330	-2.330	-2.330	-2.330	-2.331	-2.334	-2.336	-2.339	-2.341	-2.345	-2.350	-2.355	-2.360	-2.366	-2.371	-2.378	-2.384	-2.390	-2.398	-2.404	-2.411	-2.419	-2.426	-2.434	-2.442	-2.450	-2.458	-2.466	-2.474	-2.482	-2.490	-2.498	-2.506	-2.515	-2.521	-2.529	-2.538	-2.546	-2.552	-2.561	-2.568	-2.575	-2.581	-2.588	-2.595	-2.601	-2.606	-2.612	-2.619	-2.622	-2.628	-2.634	-2.638	-2.641	-2.645	-2.649	-2.651	-2.654	-2.656	-2.659	-2.660	-2.660	-2.662	-2.662	-2.661	-2.661	-2.660	-2.660	-2.659	-2.655	-2.654	-2.651	-2.648	-2.644	-2.640	-2.636	-2.630	-2.626	-2.621	-2.615	-2.609	-2.602	-2.596	-2.590	-2.582	-2.576	-2.569	-2.561	-2.554	-2.546	-2.539	-2.531	-2.524	-2.516	-2.509	-2.501	-2.495	-2.488	-2.481	-2.475	-2.468	-2.462	-2.456	-2.450	-2.446	-2.440	-2.436	-2.432	-2.429	-2.426	-2.422	-2.420	-2.420	-2.418	-2.418	-2.418	-2.416	-2.419	-2.420	-2.421	-2.424	-2.428	-2.431	-2.435	-2.439	-2.445	-2.450	-2.456	-2.462	-2.470	-2.478	-2.486	-2.495	-2.502	-2.511	-2.521	-2.530	-2.540	-2.550	-2.560	-2.570	-2.581	-2.591	-2.602	-2.614	-2.625	-2.636	-2.648	-2.658	-2.669	-2.679	-2.690	-2.702	-2.712	-2.722	-2.732	-2.744	-2.754	-2.764	-2.774	-2.782	-2.791	-2.799	-2.808	-2.816	-2.821	-2.830	-2.836	-2.842	-2.849	-2.854	-2.859	-2.862	-2.868	-2.871	-2.875	-2.878	-2.880	-2.884	-2.884	-2.886	-2.888	-2.889	-2.890	-2.890	-2.890	-2.890	-2.890	-2.890	-2.889	-2.889	-2.888	-2.885	-2.885	-2.884	-2.884	-2.881	-2.880	-2.880	-2.879	-2.878	-2.876	-2.876	-2.875	-2.874	-2.875	-2.874	-2.874	-2.875	-2.875	-2.876	-2.876	-2.879	-2.879	-2.881	-2.882	-2.885	-2.886	-2.889	-2.891	-2.894	-2.896	-2.899	-2.901	-2.905	-2.908	-2.910	-2.912	-2.915	-2.918	-2.920	-2.922	-2.925	-2.926	-2.928	-2.929	-2.930	-2.930	-2.929	-2.929	-2.926	-2.925	-2.924	-2.920	-2.918	-2.914	-2.909	-2.902	-2.898	-2.891	-2.884	-2.875	-2.868	-2.858	-2.846	-2.836	-2.825	-2.812	-2.799	-2.785	-2.772	-2.758	-2.742	-2.728	-2.711	-2.695	-2.678	-2.659	-2.642	-2.624	-2.605	-2.586	-2.568	-2.549	-2.530	-2.510	-2.492	-2.474	-2.455	-2.436	-2.418	-2.400	-2.382	-2.365	-2.349	-2.331	-2.316	-2.300	-2.284	-2.270	-2.255	-2.242	-2.229	-2.216	-2.205	-2.194	-2.184	-2.174	-2.166	-2.158	-2.150	-2.142	-2.138	-2.132	-2.128	-2.122	-2.120	-2.118	-2.115	-2.114	-2.114	-2.114	-2.114	-2.115	-2.118	-2.119	-2.121	-2.124	-2.128	-2.131	-2.136	-2.140	-2.144	-2.150	-2.156	-2.161	-2.168	-2.174	-2.180	-2.188	-2.194	-2.200	-2.209	-2.215	-2.221	-2.229	-2.238	-2.244	-2.251	-2.259	-2.266	-2.274	-2.280	-2.288	-2.295	-2.302	-2.309	-2.316	-2.322	-2.330	-2.336	-2.342	-2.349	-2.354	-2.360	-2.366	-2.371	-2.375	-2.380	-2.385	-2.389	-2.392	-2.396	-2.400	-2.404	-2.405	-2.408	-2.410	-2.411	-2.414	-2.415	-2.415	-2.416	-2.415	-2.415	-2.415	-2.412	-2.411	-2.410	-2.408	-2.405	-2.402	-2.400	-2.396	-2.392	-2.389	-2.385	-2.381	-2.375	-2.372	-2.368	-2.362	-2.356	-2.352	-2.349	-2.342	-2.338	-2.334	-2.329	-2.324	-2.320	-2.315	-2.312	-2.308	-2.304	-2.301	-2.296	-2.294	-2.291	-2.289	-2.288	-2.286	-2.284	-2.284	-2.282	-2.282	-2.284	-2.285	-2.286	-2.289	-2.290	-2.292	-2.296	-2.300	-2.304	-2.310	-2.315	-2.320	-2.325	-2.331	-2.339	-2.346	-2.354	-2.361	-2.369	-2.378	-2.386	-2.395	-2.404	-2.414	-2.424	-2.432	-2.444	-2.454	-2.464	-2.475	-2.485	-2.495	-2.506	-2.516	-2.528	-2.538	-2.549	-2.558	-2.569	-2.580	-2.590	-2.601	-2.610	-2.621	-2.631	-2.641	-2.651	-2.659	-2.669	-2.678	-2.686	-2.694	-2.702	-2.710	-2.718	-2.724	-2.731	-2.738	-2.744	-2.749	-2.754	-2.759	-2.764	-2.768	-2.771	-2.774	-2.778	-2.780	-2.781	-2.784	-2.784	-2.785	-2.785	-2.785	-2.785	-2.782	-2.781	-2.780	-2.778	-2.775	-2.772	-2.769	-2.765	-2.762	-2.758	-2.754	-2.749	-2.744	-2.739	-2.734	-2.729	-2.722	-2.719	-2.712	-2.706	-2.701	-2.696	-2.691	-2.685	-2.679	-2.675	-2.670	-2.666	-2.661	-2.658	-2.654	-2.650	-2.648	-2.646	-2.645	-2.644	-2.642	-2.641	-2.641	-2.641	-2.642	-2.645	-2.646	-2.648	-2.651	-2.655	-2.659	-2.662	-2.668	-2.674	-2.678	-2.685	-2.691	-2.698	-2.705	-2.711	-2.720	-2.728	-2.736	-2.744	-2.752	-2.760	-2.769	-2.778	-2.785	-2.794	-2.802	-2.809	-2.818	-2.825	-2.831	-2.838	-2.844	-2.849	-2.852	-2.858	-2.861	-2.864	-2.866	-2.868	-2.868	-2.869	-2.868	-2.866	-2.865	-2.861	-2.858	-2.852	-2.848	-2.840	-2.834	-2.825	-2.815	-2.805	-2.794	-2.782	-2.770	-2.755	-2.741	-2.726	-2.710	-2.692	-2.675	-2.656	-2.638	-2.616	-2.598	-2.576	-2.554	-2.531	-2.509	-2.485	-2.461	-2.438	-2.412	-2.389	-2.362	-2.339	-2.312	-2.288	-2.261	-2.236	-2.211	-2.185	-2.160	-2.134	-2.110	-2.084	-2.060	-2.035	-2.013	-1.988	-1.965	-1.942	-1.919	-1.898	-1.875	-1.854	-1.834	-1.814	-1.795	-1.775	-1.758	-1.740	-1.722	-1.706	-1.690	-1.674	-1.659	-1.645	-1.630	-1.616	-1.604	-1.591	-1.579	-1.568	-1.558	-1.546	-1.536	-1.525	-1.518	-1.508	-1.498	-1.490	-1.481	-1.472	-1.464	-1.455	-1.449	-1.440	-1.432	-1.424	-1.416	-1.408	-1.400	-1.391	-1.382	-1.374	-1.365	-1.358	-1.348	-1.338	-1.329	-1.320	-1.310	-1.300	-1.290	-1.280	-1.269	-1.259	-1.249	-1.236	-1.225	-1.214	-1.202	-1.190	-1.179	-1.166	-1.155	-1.142	-1.130	-1.118	-1.106	-1.094	-1.081	-1.070	-1.058	-1.046	-1.035	-1.022	-1.012	-1.002	-0.991	-0.982	-0.972	-0.962	-0.955	-0.948	-0.940	-0.932	-0.925	-0.921	-0.915	-0.911	-0.906	-0.905	-0.902	-0.900	-0.899	-0.900	-0.900	-0.901	-0.902	-0.906	-0.909	-0.911	-0.916	-0.922	-0.928	-0.934	-0.941	-0.948	-0.956	-0.964	-0.972	-0.981	-0.990	-1.000	-1.010	-1.019	-1.030	-1.039	-1.049	-1.059	-1.068	-1.076	-1.086	-1.094	-1.102	-1.111	-1.119	-1.124	-1.130	-1.136	-1.141	-1.145	-1.148	-1.150	-1.151	-1.151	-1.150	-1.149	-1.148	-1.142	-1.138	-1.131	-1.124	-1.118	-1.108	-1.096	-1.085	-1.071	-1.059	-1.044	-1.028	-1.011	-0.992	-0.975	-0.955	-0.935	-0.914	-0.892	-0.869	-0.846	-0.822	-0.799	-0.774	-0.748	-0.722	-0.698	-0.671	-0.646	-0.621	-0.596	-0.571	-0.545	-0.521	-0.496	-0.474	-0.451	-0.429	-0.406	-0.385	-0.366	-0.348	-0.328	-0.310	-0.294	-0.279	-0.265	-0.250	-0.239	-0.226	-0.216	-0.206	-0.199	-0.192	-0.186	-0.181	-0.176	-0.174	-0.171	-0.170	-0.170	-0.171	-0.171	-0.174	-0.178	-0.181	-0.184	-0.189	-0.194	-0.200	-0.205	-0.212	-0.218	-0.225	-0.231	-0.238	-0.245	-0.251	-0.258	-0.265	-0.271	-0.278	-0.284	-0.290	-0.294	-0.299	-0.302	-0.308	-0.310	-0.314	-0.316	-0.319	-0.320	-0.321	-0.322	-0.322	-0.322	-0.321	-0.320	-0.319	-0.315	-0.312	-0.310	-0.308	-0.304	-0.300	-0.295	-0.292	-0.286	-0.282	-0.278	-0.272	-0.268	-0.264	-0.259	-0.252	-0.248	-0.242	-0.238	-0.234	-0.228	-0.224	-0.220	-0.215	-0.211	-0.209	-0.205	-0.201	-0.198	-0.196	-0.194	-0.190	-0.189	-0.188	-0.186	-0.185	-0.185	-0.185	-0.185	-0.184	-0.184	-0.185	-0.186	-0.185	-0.186	-0.189	-0.189	-0.191	-0.192	-0.194	-0.195	-0.198	-0.200	-0.201	-0.202	-0.204	-0.206	-0.209	-0.210	-0.212	-0.215	-0.216	-0.218	-0.219	-0.221	-0.222	-0.225	-0.228	-0.229	-0.231	-0.232	-0.236	-0.239	-0.239	-0.241	-0.245	-0.248	-0.250	-0.252	-0.256	-0.259	-0.262	-0.265	-0.270	-0.274	-0.278	-0.282	-0.289	-0.292	-0.299	-0.304	-0.310	-0.316	-0.322	-0.329	-0.336	-0.342	-0.349	-0.358	-0.365	-0.372	-0.380	-0.389	-0.395	-0.402	-0.410	-0.418	-0.425	-0.431	-0.439	-0.445	-0.452	-0.458	-0.464	-0.468	-0.472	-0.476	-0.480	-0.484	-0.485	-0.488	-0.489	-0.489	-0.488	-0.488	-0.485	-0.484	-0.479	-0.475	-0.470	-0.465	-0.458	-0.450	-0.442	-0.432	-0.424	-0.414	-0.401	-0.390	-0.379	-0.366	-0.352	-0.339	-0.324	-0.310	-0.296	-0.281	-0.266	-0.250	-0.235	-0.220	-0.205	-0.189	-0.174	-0.159	-0.144	-0.130	-0.115	-0.101	-0.088	-0.075	-0.064	-0.051	-0.040	-0.030	-0.020	-0.010	-0.002	0.005	0.012	0.019	0.025	0.030	0.034	0.039	0.041	0.042	0.046	0.046	0.048	0.048	0.048	0.048	0.046	0.045	0.042	0.040	0.038	0.035	0.031	0.029	0.024	0.020	0.016	0.012	0.009	0.002	-0.001	-0.005	-0.009	-0.014	-0.018	-0.022	-0.026	-0.031	-0.035	-0.041	-0.045	-0.048	-0.052	-0.056	-0.060	-0.064	-0.068	-0.071	-0.075	-0.079	-0.082	-0.086	-0.090	-0.094	-0.098	-0.100	-0.104	-0.106	-0.110	-0.112	-0.116	-0.119	-0.122	-0.124	-0.126	-0.130	-0.132	-0.135	-0.136	-0.139	-0.140	-0.141	-0.142	-0.144	-0.144	-0.145	-0.145	-0.145	-0.144	-0.142	-0.141	-0.140	-0.138	-0.135	-0.131	-0.129	-0.125	-0.121	-0.118	-0.112	-0.106	-0.100	-0.095	-0.089	-0.080	-0.074	-0.065	-0.058	-0.049	-0.041	-0.031	-0.022	-0.012	-0.004	0.005	0.016	0.025	0.035	0.042	0.054	0.064	0.071	0.081	0.090	0.098	0.106	0.114	0.122	0.130	0.136	0.142	0.149	0.155	0.160	0.164	0.170	0.174	0.176	0.180	0.182	0.184	0.186	0.186	0.188	0.188	0.188	0.188	0.186	0.185	0.184	0.181	0.180	0.178	0.175	0.172	0.170	0.166	0.162	0.160	0.158	0.155	0.151	0.149	0.146	0.144	0.141	0.140	0.139	0.136	0.136	0.134	0.134	0.134	0.135	0.135	0.138	0.139	0.141	0.145	0.146	0.150	0.154	0.159	0.164	0.170	0.176	0.182	0.189	0.196	0.205	0.212	0.220	0.229	0.239	0.248	0.258	0.266	0.276	0.286	0.296	0.305	0.316	0.325	0.335	0.346	0.355	0.365	0.374	0.382	0.391	0.400	0.408	0.415	0.422	0.429	0.435	0.440	0.445	0.450	0.454	0.458	0.460	0.462	0.464	0.465	0.466	0.466	0.466	0.465	0.464	0.461	0.459	0.456	0.452	0.449	0.445	0.441	0.438	0.432	0.429	0.424	0.420	0.414	0.410	0.405	0.400	0.396	0.392	0.389	0.385	0.382	0.379	0.378	0.375	0.374	0.374	0.374	0.375	0.376	0.379	0.382	0.386	0.391	0.396	0.404	0.411	0.419	0.428	0.438	0.449	0.460	0.474	0.486	0.500	0.515	0.531	0.548	0.565	0.582	0.601	0.620	0.640	0.659	0.679	0.699	0.719	0.741	0.762	0.784	0.806	0.828	0.848	0.870	0.892	0.914	0.934	0.955	0.976	0.996	1.016	1.036	1.055	1.072	1.091	1.109	1.125	1.140	1.155	1.169	1.182	1.194	1.206	1.218	1.228	1.235	1.244	1.250	1.256	1.260	1.265	1.269	1.271	1.271	1.274	1.272	1.270	1.269	1.266	1.261	1.256	1.251	1.244	1.238	1.228	1.220	1.210	1.200	1.189	1.176	1.164	1.151	1.139	1.125	1.111	1.096	1.080	1.065	1.050	1.035	1.019	1.002	0.986	0.970	0.952	0.938	0.920	0.902	0.888	0.871	0.855	0.839	0.824	0.809	0.795	0.780	0.768	0.754	0.740	0.729	0.716	0.706	0.695	0.684	0.675	0.668	0.660	0.651	0.646	0.641	0.636	0.632	0.630	0.629	0.628	0.628	0.629	0.630	0.632	0.636	0.642	0.649	0.655	0.664	0.672	0.682	0.694	0.705	0.719	0.731	0.746	0.761	0.778	0.795	0.812	0.831	0.851	0.870	0.891	0.912	0.935	0.956	0.980	1.004	1.026	1.051	1.075	1.100	1.125	1.150	1.175	1.201	1.225	1.251	1.276	1.302	1.326	1.351	1.378	1.401	1.425	1.449	1.472	1.495	1.516	1.538	1.559	1.579	1.599	1.618	1.636	1.652	1.668	1.682	1.698	1.711	1.722	1.735	1.746	1.755	1.762	1.771	1.776	1.782	1.788	1.791	1.792	1.795	1.795	1.795	1.794	1.791	1.788	1.784	1.779	1.774	1.768	1.761	1.754	1.746	1.738	1.729	1.719	1.709	1.699	1.689	1.678	1.666	1.655	1.644	1.632	1.621	1.611	1.600	1.589	1.578	1.568	1.558	1.546	1.538	1.529	1.520	1.511	1.502	1.495	1.489	1.482	1.476	1.470	1.465	1.461	1.456	1.451	1.449	1.445	1.442	1.439	1.436	1.435	1.432	1.431	1.429	1.426	1.426	1.424	1.421	1.420	1.418	1.415	1.412	1.409	1.405	1.400	1.396	1.391	1.385	1.378	1.370	1.362	1.354	1.344	1.332	1.322	1.310	1.295	1.282	1.268	1.251	1.235	1.218	1.199	1.179	1.158	1.136	1.115	1.091	1.068	1.044	1.019	0.992	0.965	0.939	0.911	0.882	0.854	0.825	0.795	0.765	0.734	0.704	0.674	0.642	0.611	0.581	0.549	0.518	0.486	0.455	0.425	0.394	0.364	0.334	0.305	0.274	0.245	0.218	0.189	0.162	0.134	0.109	0.081	0.058	0.032	0.009	-0.015	-0.038	-0.059	-0.080	-0.101	-0.121	-0.139	-0.159	-0.176	-0.192	-0.209	-0.224	-0.239	-0.252	-0.266	-0.279	-0.289	-0.300	-0.310	-0.320	-0.329	-0.338	-0.345	-0.352	-0.359	-0.364	-0.370	-0.375	-0.379	-0.382	-0.386	-0.389	-0.392	-0.394	-0.396	-0.398	-0.399	-0.400	-0.400	-0.400	-0.400	-0.400	-0.400	-0.399	-0.398	-0.396	-0.395	-0.394	-0.392	-0.390	-0.389	-0.388	-0.384	-0.382	-0.380	-0.378	-0.375	-0.371	-0.369	-0.365	-0.362	-0.359	-0.355	-0.350	-0.346	-0.342	-0.338	-0.331	-0.326	-0.320	-0.314	-0.308	-0.300	-0.292	-0.285	-0.275	-0.266	-0.259	-0.248	-0.236	-0.226	-0.215	-0.202	-0.189	-0.176	-0.162	-0.148	-0.132	-0.116	-0.101	-0.085	-0.066	-0.049	-0.029	-0.010	0.009	0.029	0.049	0.071	0.092	0.114	0.136	0.160	0.182	0.206	0.230	0.255	0.279	0.304	0.328	0.352	0.379	0.404	0.430	0.455	0.479	0.505	0.530	0.554	0.580	0.605	0.630	0.654	0.676	0.701	0.725	0.748	0.770	0.791	0.814	0.834	0.854	0.874	0.894	0.911	0.929	0.945	0.961	0.978	0.991	1.005	1.019	1.030	1.042	1.054	1.062	1.071	1.079	1.088	1.094	1.099	1.104	1.108	1.110	1.112	1.115	1.115	1.116	1.115	1.114	1.112	1.110	1.108	1.104	1.100	1.096	1.090	1.086	1.080	1.074	1.069	1.062	1.058	1.051	1.046	1.040	1.035	1.030	1.024	1.020	1.015	1.011	1.008	1.005	1.001	1.000	0.999	0.998	0.998	0.998	0.999	1.001	1.002	1.006	1.011	1.015	1.020	1.028	1.035	1.042	1.049	1.059	1.068	1.079	1.089	1.100	1.111	1.124	1.136	1.150	1.162	1.175	1.189	1.201	1.215	1.229	1.241	1.255	1.268	1.280	1.294	1.305	1.318	1.328	1.339	1.349	1.359	1.368	1.376	1.384	1.390	1.395	1.400	1.405	1.408	1.410	1.412	1.412	1.412	1.410	1.410	1.406	1.402	1.398	1.391	1.385	1.378	1.370	1.360	1.350	1.340	1.328	1.316	1.302	1.290	1.276	1.261	1.248	1.231	1.215	1.199	1.181	1.165	1.146	1.130	1.111	1.092	1.074	1.054	1.034	1.015	0.995	0.975	0.954	0.935	0.914	0.894	0.874	0.852	0.832	0.811	0.790	0.770	0.748	0.726	0.705	0.685	0.664	0.642	0.620	0.600	0.579	0.556	0.535	0.514	0.491	0.470	0.448	0.426	0.404	0.382	0.360	0.339	0.316	0.295	0.272	0.251	0.229	0.208	0.186	0.165	0.141	0.121	0.099	0.078	0.056	0.035	0.014	-0.006	-0.028	-0.048	-0.069	-0.089	-0.109	-0.129	-0.149	-0.168	-0.188	-0.206	-0.225	-0.244	-0.261	-0.280	-0.296	-0.315	-0.331	-0.350	-0.366	-0.384	-0.400	-0.416	-0.432	-0.449	-0.465	-0.480	-0.496	-0.512	-0.528	-0.542	-0.558	-0.575	-0.590	-0.605	-0.621	-0.636	-0.652	-0.668	-0.684	-0.700	-0.715	-0.732	-0.749	-0.766	-0.781	-0.799	-0.816	-0.834	-0.851	-0.869	-0.886	-0.905	-0.922	-0.941	-0.960	-0.979	-0.996	-1.015	-1.035	-1.052	-1.072	-1.090	-1.110	-1.129	-1.146	-1.165	-1.184	-1.201	-1.220	-1.238	-1.255	-1.272	-1.290	-1.305	-1.322	-1.338	-1.352	-1.368	-1.381	-1.395	-1.409	-1.421	-1.432	-1.444	-1.455	-1.465	-1.474	-1.481	-1.490	-1.498	-1.504	-1.510	-1.515	-1.520	-1.524	-1.526	-1.529	-1.531	-1.531	-1.531	-1.531	-1.529	-1.528	-1.525	-1.521	-1.518	-1.512	-1.508	-1.502	-1.495	-1.489	-1.482	-1.474	-1.465	-1.456	-1.448	-1.438	-1.426	-1.418	-1.406	-1.395	-1.384	-1.372	-1.361	-1.349	-1.338	-1.326	-1.314	-1.301	-1.289	-1.278	-1.265	-1.254	-1.241	-1.231	-1.220	-1.208	-1.196	-1.186	-1.175	-1.166	-1.156	-1.148	-1.139	-1.130	-1.124	-1.116	-1.109	-1.102	-1.098	-1.092	-1.089	-1.085	-1.081	-1.080	-1.079	-1.078	-1.076	-1.078	-1.079	-1.080	-1.082	-1.085	-1.088	-1.091	-1.096	-1.101	-1.108	-1.114	-1.121	-1.128	-1.135	-1.144	-1.152	-1.161	-1.171	-1.181	-1.191	-1.200	-1.210	-1.221	-1.231	-1.241	-1.252	-1.264	-1.274	-1.284	-1.294	-1.304	-1.314	-1.322	-1.331	-1.339	-1.348	-1.355	-1.362	-1.370	-1.375	-1.381	-1.386	-1.391	-1.394	-1.398	-1.399	-1.401	-1.401	-1.401	-1.400	-1.399	-1.396	-1.392	-1.389	-1.385	-1.380	-1.372	-1.368	-1.359	-1.351	-1.342	-1.334	-1.324	-1.312	-1.301	-1.290	-1.279	-1.266	-1.254	-1.242	-1.229	-1.216	-1.202	-1.190	-1.178	-1.162	-1.150	-1.138	-1.125	-1.112	-1.100	-1.089	-1.076	-1.066	-1.055	-1.044	-1.035	-1.025	-1.016	-1.009	-1.001	-0.995	-0.989	-0.982	-0.979	-0.975	-0.971	-0.968	-0.966	-0.966	-0.965	-0.965	-0.966	-0.968	-0.970	-0.974	-0.976	-0.981	-0.986	-0.991	-0.998	-1.004	-1.011	-1.019	-1.026	-1.034	-1.042	-1.052	-1.061	-1.071	-1.080	-1.090	-1.100	-1.110	-1.120	-1.131	-1.141	-1.152	-1.162	-1.174	-1.184	-1.194	-1.204	-1.214	-1.225	-1.235	-1.244	-1.252	-1.262	-1.271	-1.280	-1.289	-1.298	-1.305	-1.314	-1.322	-1.330	-1.338	-1.346	-1.354	-1.361	-1.368	-1.375	-1.382	-1.389	-1.396	-1.402	-1.409	-1.418	-1.424	-1.430	-1.438	-1.444	-1.451	-1.459	-1.466	-1.472	-1.481	-1.490	-1.498	-1.505	-1.514	-1.522	-1.532	-1.540	-1.551	-1.560	-1.570	-1.580	-1.591	-1.601	-1.614	-1.624	-1.636	-1.648	-1.660	-1.671	-1.684	-1.698	-1.711	-1.724	-1.736	-1.751	-1.765	-1.779	-1.792	-1.808	-1.822	-1.838	-1.851	-1.868	-1.881	-1.896	-1.912	-1.928	-1.942	-1.958	-1.972	-1.988	-2.004	-2.019	-2.033	-2.047	-2.062	-2.078	-2.092	-2.106	-2.120	-2.135	-2.149	-2.162	-2.176	-2.190	-2.202	-2.218	-2.230	-2.242	-2.256	-2.269	-2.281	-2.294	-2.305	-2.316	-2.329	-2.340	-2.351	-2.364	-2.375	-2.386	-2.396	-2.406	-2.416	-2.428	-2.438	-2.448	-2.458	-2.468	-2.478	-2.486	-2.498	-2.506	-2.516	-2.526	-2.534	-2.545	-2.554	-2.564	-2.572	-2.581	-2.591	-2.601	-2.611	-2.621	-2.631	-2.640	-2.651	-2.662	-2.672	-2.684	-2.695	-2.705	-2.718	-2.729	-2.740	-2.752	-2.764	-2.778	-2.791	-2.805	-2.818	-2.832	-2.848	-2.862	-2.879	-2.894	-2.910	-2.928	-2.944	-2.962	-2.980	-2.999	-3.019	-3.039	-3.058	-3.078	-3.099	-3.120	-3.142	-3.164	-3.188	-3.211	-3.236	-3.259	-3.284	-3.310	-3.334	-3.361	-3.388	-3.415	-3.441	-3.470	-3.498	-3.525	-3.554	-3.582	-3.611	-3.641	-3.670	-3.700	-3.730	-3.760	-3.790	-3.820	-3.850	-3.880	-3.910	-3.940	-3.970	-4.000	-4.030	-4.059	-4.088	-4.116	-4.145	-4.174	-4.201	-4.229	-4.256	-4.282	-4.309	-4.334	-4.359	-4.382	-4.406	-4.429	-4.451	-4.472	-4.494	-4.512	-4.532	-4.551	-4.569	-4.586	-4.601	-4.618	-4.631	-4.645	-4.658	-4.669	-4.680	-4.690	-4.699	-4.708	-4.715	-4.722	-4.728	-4.732	-4.738	-4.741	-4.745	-4.748	-4.749	-4.749	-4.750	-4.749	-4.749	-4.749	-4.746	-4.745	-4.742	-4.740	-4.738	-4.734	-4.731	-4.729	-4.726	-4.721	-4.719	-4.714	-4.711	-4.706	-4.702	-4.699	-4.695	-4.691	-4.686	-4.684	-4.679	-4.675	-4.671	-4.668	-4.665	-4.660	-4.658	-4.652	-4.649	-4.645	-4.640	-4.635	-4.630	-4.625	-4.619	-4.614	-4.608	-4.601	-4.595	-4.588	-4.579	-4.571	-4.562	-4.554	-4.544	-4.532	-4.522	-4.509	-4.498	-4.485	-4.470	-4.456	-4.441	-4.425	-4.409	-4.392	-4.375	-4.356	-4.338	-4.319	-4.299	-4.280	-4.259	-4.239	-4.219	-4.198	-4.176	-4.155	-4.134	-4.111	-4.091	-4.069	-4.048	-4.026	-4.005	-3.985	-3.965	-3.945	-3.925	-3.906	-3.888	-3.870	-3.851	-3.835	-3.819	-3.802	-3.788	-3.772	-3.759	-3.745	-3.732	-3.720	-3.709	-3.699	-3.688	-3.679	-3.670	-3.661	-3.654	-3.645	-3.639	-3.631	-3.626	-3.620	-3.614	-3.609	-3.604	-3.599	-3.595	-3.590	-3.586	-3.584	-3.580	-3.576	-3.574	-3.570	-3.566	-3.564	-3.562	-3.560	-3.556	-3.554	-3.552	-3.550	-3.549	-3.546	-3.544	-3.542	-3.541	-3.539	-3.538	-3.538	-3.536	-3.535	-3.535	-3.535	-3.535	-3.536	-3.535	-3.536	-3.538	-3.539	-3.540	-3.541	-3.544	-3.548	-3.549	-3.551	-3.556	-3.559	-3.562	-3.568	-3.572	-3.578	-3.582	-3.588	-3.594	-3.600	-3.606	-3.612	-3.620	-3.628	-3.634	-3.641	-3.649	-3.656	-3.665	-3.674	-3.681	-3.691	-3.699	-3.708	-3.718	-3.725	-3.735	-3.744	-3.752	-3.761	-3.770	-3.780	-3.788	-3.796	-3.805	-3.814	-3.824	-3.831	-3.839	-3.846	-3.855	-3.862	-3.870	-3.876	-3.884	-3.890	-3.896	-3.901	-3.906	-3.910	-3.915	-3.918	-3.921	-3.924	-3.925	-3.928	-3.928	-3.928	-3.925	-3.924	-3.921	-3.918	-3.914	-3.909	-3.902	-3.896	-3.889	-3.881	-3.872	-3.861	-3.852	-3.840	-3.828	-3.814	-3.800	-3.786	-3.771	-3.755	-3.739	-3.722	-3.704	-3.685	-3.668	-3.648	-3.629	-3.610	-3.591	-3.571	-3.551	-3.532	-3.514	-3.494	-3.475	-3.456	-3.438	-3.420	-3.402	-3.388	-3.371	-3.356	-3.341	-3.329	-3.316	-3.305	-3.295	-3.286	-3.278	-3.270	-3.264	-3.260	-3.256	-3.254	-3.252	-3.254	-3.254	-3.258	-3.260	-3.265	-3.270	-3.279	-3.286	-3.295	-3.305	-3.316	-3.328	-3.340	-3.352	-3.368	-3.381	-3.398	-3.414	-3.428	-3.445	-3.461	-3.478	-3.495	-3.511	-3.529	-3.546	-3.562	-3.579	-3.596	-3.611	-3.628	-3.642	-3.659	-3.672	-3.686	-3.700	-3.711	-3.724	-3.735	-3.745	-3.755	-3.764	-3.774	-3.781	-3.789	-3.795	-3.801	-3.805	-3.810	-3.814	-3.816	-3.819	-3.820	-3.822	-3.824	-3.824	-3.824	-3.822	-3.821	-3.820	-3.819	-3.818	-3.815	-3.814	-3.811	-3.810	-3.808	-3.804	-3.802	-3.800	-3.798	-3.796	-3.794	-3.792	-3.792	-3.790	-3.790	-3.790	-3.790	-3.790	-3.791	-3.792	-3.795	-3.798	-3.800	-3.802	-3.808	-3.811	-3.816	-3.822	-3.829	-3.834	-3.842	-3.849	-3.856	-3.865	-3.875	-3.884	-3.894	-3.904	-3.914	-3.924	-3.935	-3.946	-3.958	-3.969	-3.981	-3.995	-4.006	-4.019	-4.031	-4.044	-4.056	-4.069	-4.081	-4.095	-4.108	-4.120	-4.131	-4.144	-4.156	-4.168	-4.179	-4.189	-4.199	-4.210	-4.220	-4.229	-4.239	-4.246	-4.255	-4.264	-4.270	-4.279	-4.285	-4.290	-4.296	-4.301	-4.306	-4.310	-4.314	-4.316	-4.320	-4.322	-4.324	-4.325	-4.325	-4.325	-4.326	-4.324	-4.322	-4.321	-4.319	-4.318	-4.314	-4.311	-4.308	-4.305	-4.300	-4.296	-4.291	-4.288	-4.282	-4.279	-4.272	-4.269	-4.262	-4.256	-4.252	-4.246	-4.241	-4.235	-4.230	-4.225	-4.220	-4.215	-4.210	-4.205	-4.200	-4.196	-4.191	-4.188	-4.184	-4.180	-4.176	-4.174	-4.171	-4.169	-4.166	-4.164	-4.161	-4.160	-4.159	-4.158	-4.156	-4.156	-4.155	-4.155	-4.154	-4.154	-4.154	-4.152	-4.152	-4.152	-4.154	-4.152	-4.152	-4.152	-4.152	-4.151	-4.150	-4.149	-4.149	-4.146	-4.144	-4.141	-4.139	-4.135	-4.132	-4.126	-4.122	-4.118	-4.111	-4.105	-4.098	-4.091	-4.084	-4.075	-4.064	-4.054	-4.044	-4.032	-4.020	-4.008	-3.995	-3.981	-3.968	-3.952	-3.938	-3.921	-3.905	-3.889	-3.872	-3.855	-3.836	-3.819	-3.801	-3.782	-3.764	-3.745	-3.726	-3.708	-3.690	-3.671	-3.651	-3.631	-3.612	-3.595	-3.576	-3.559	-3.540	-3.524	-3.506	-3.490	-3.474	-3.458	-3.442	-3.429	-3.414	-3.401	-3.388	-3.374	-3.362	-3.351	-3.340	-3.330	-3.320	-3.310	-3.301	-3.294	-3.286	-3.279	-3.272	-3.266	-3.261	-3.258	-3.254	-3.249	-3.246	-3.244	-3.241	-3.240	-3.240	-3.239	-3.239	-3.239	-3.239	-3.241	-3.241	-3.242	-3.245	-3.248	-3.250	-3.252	-3.255	-3.259	-3.261	-3.265	-3.268	-3.272	-3.275	-3.280	-3.284	-3.288	-3.291	-3.295	-3.299	-3.302	-3.306	-3.310	-3.314	-3.316	-3.319	-3.322	-3.324	-3.326	-3.328	-3.330	-3.331	-3.331	-3.332	-3.331	-3.330	-3.330	-3.328	-3.325	-3.321	-3.319	-3.315	-3.310	-3.306	-3.300	-3.294	-3.286	-3.278	-3.270	-3.261	-3.251	-3.241	-3.231	-3.219	-3.206	-3.194	-3.181	-3.166	-3.151	-3.138	-3.122	-3.105	-3.089	-3.071	-3.054	-3.036	-3.018	-3.000	-2.980	-2.962	-2.942	-2.925	-2.906	-2.886	-2.866	-2.848	-2.830	-2.811	-2.792	-2.775	-2.756	-2.739	-2.722	-2.706	-2.690	-2.674	-2.660	-2.645	-2.631	-2.619	-2.606	-2.595	-2.584	-2.574	-2.565	-2.555	-2.548	-2.541	-2.535	-2.530	-2.525	-2.520	-2.518	-2.515	-2.515	-2.514	-2.514	-2.515	-2.515	-2.518	-2.520	-2.524	-2.529	-2.532	-2.539	-2.544	-2.549	-2.556	-2.562	-2.570	-2.578	-2.585	-2.592	-2.601	-2.610	-2.620	-2.629	-2.636	-2.646	-2.656	-2.664	-2.674	-2.684	-2.694	-2.701	-2.711	-2.721	-2.730	-2.739	-2.748	-2.755	-2.765	-2.772	-2.781	-2.790	-2.798	-2.805	-2.812	-2.820	-2.828	-2.835	-2.842	-2.849	-2.855	-2.861	-2.866	-2.871	-2.876	-2.881	-2.888	-2.891	-2.895	-2.898	-2.902	-2.906	-2.908	-2.910	-2.912	-2.915	-2.916	-2.918	-2.919	-2.919	-2.920	-2.920	-2.920	-2.919	-2.918	-2.918	-2.915	-2.914	-2.912	-2.910	-2.908	-2.904	-2.901	-2.898	-2.895	-2.891	-2.888	-2.882	-2.879	-2.874	-2.871	-2.866	-2.861	-2.856	-2.851	-2.848	-2.842	-2.838	-2.832	-2.828	-2.824	-2.820	-2.815	-2.812	-2.808	-2.804	-2.801	-2.798	-2.794	-2.791	-2.789	-2.786	-2.784	-2.784	-2.782	-2.781	-2.781	-2.781	-2.782	-2.784	-2.784	-2.785	-2.788	-2.790	-2.792	-2.796	-2.801	-2.805	-2.809	-2.815	-2.820	-2.828	-2.832	-2.840	-2.848	-2.855	-2.864	-2.871	-2.881	-2.890	-2.899	-2.909	-2.920	-2.929	-2.940	-2.951	-2.961	-2.972	-2.982	-2.995	-3.005	-3.016	-3.028	-3.039	-3.050	-3.060	-3.071	-3.082	-3.094	-3.104	-3.114	-3.124	-3.134	-3.144	-3.154	-3.162	-3.171	-3.180	-3.188	-3.195	-3.201	-3.209	-3.215	-3.221	-3.226	-3.231	-3.238	-3.241	-3.245	-3.248	-3.250	-3.254	-3.255	-3.258	-3.258	-3.259	-3.259	-3.259	-3.259	-3.258	-3.258	-3.256	-3.255	-3.254	-3.251	-3.249	-3.248	-3.245	-3.242	-3.240	-3.238	-3.234	-3.231	-3.229	-3.226	-3.224	-3.221	-3.219	-3.215	-3.212	-3.210	-3.209	-3.206	-3.205	-3.202	-3.202	-3.201	-3.199	-3.199	-3.198	-3.198	-3.196	-3.196	-3.196	-3.195	-3.196	-3.196	-3.196	-3.196	-3.196	-3.198	-3.196	-3.196	-3.198	-3.196	-3.198	-3.196	-3.195	-3.194	-3.192	-3.190	-3.189	-3.186	-3.182	-3.179	-3.174	-3.170	-3.165	-3.158	-3.152	-3.144	-3.136	-3.129	-3.119	-3.110	-3.099	-3.088	-3.075	-3.062	-3.050	-3.035	-3.020	-3.005	-2.989	-2.974	-2.955	-2.938	-2.919	-2.901	-2.882	-2.861	-2.842	-2.821	-2.800	-2.780	-2.759	-2.736	-2.715	-2.694	-2.672	-2.651	-2.630	-2.608	-2.588	-2.568	-2.546	-2.526	-2.506	-2.488	-2.469	-2.450	-2.432	-2.415	-2.400	-2.384	-2.369	-2.355	-2.341	-2.329	-2.316	-2.305	-2.295	-2.285	-2.276	-2.269	-2.261	-2.256	-2.250	-2.246	-2.242	-2.240	-2.239	-2.236	-2.236	-2.238	-2.239	-2.241	-2.244	-2.248	-2.251	-2.255	-2.260	-2.266	-2.272	-2.279	-2.286	-2.294	-2.301	-2.310	-2.318	-2.326	-2.336	-2.345	-2.355	-2.364	-2.374	-2.384	-2.394	-2.404	-2.414	-2.424	-2.434	-2.444	-2.454	-2.464	-2.475	-2.485	-2.494	-2.504	-2.514	-2.522	-2.531	-2.540	-2.550	-2.558	-2.566	-2.575	-2.584	-2.591	-2.600	-2.608	-2.615	-2.622	-2.630	-2.638	-2.645	-2.650	-2.656	-2.662	-2.669	-2.674	-2.680	-2.685	-2.691	-2.695	-2.701	-2.705	-2.709	-2.714	-2.718	-2.720	-2.724	-2.728	-2.730	-2.735	-2.736	-2.739	-2.741	-2.744	-2.746	-2.748	-2.750	-2.751	-2.752	-2.754	-2.755	-2.755	-2.755	-2.756	-2.758	-2.758	-2.759	-2.759	-2.759	-2.759	-2.759	-2.759	-2.759	-2.759	-2.759	-2.759	-2.759	-2.759	-2.759	-2.758	-2.759	-2.758	-2.759	-2.759	-2.760	-2.760	-2.762	-2.762	-2.764	-2.765	-2.766	-2.769	-2.770	-2.771	-2.774	-2.776	-2.779	-2.782	-2.785	-2.789	-2.792	-2.796	-2.801	-2.805	-2.810	-2.815	-2.821	-2.828	-2.834	-2.841	-2.849	-2.856	-2.865	-2.872	-2.882	-2.892	-2.900	-2.910	-2.921	-2.931	-2.941	-2.952	-2.964	-2.976	-2.988	-3.000	-3.012	-3.026	-3.038	-3.051	-3.065	-3.078	-3.091	-3.105	-3.119	-3.130	-3.144	-3.158	-3.170	-3.181	-3.194	-3.206	-3.218	-3.229	-3.239	-3.250	-3.260	-3.268	-3.278	-3.285	-3.292	-3.300	-3.306	-3.311	-3.316	-3.320	-3.324	-3.325	-3.326	-3.329	-3.329	-3.328	-3.326	-3.324	-3.320	-3.316	-3.311	-3.306	-3.300	-3.294	-3.285	-3.279	-3.270	-3.261	-3.251	-3.242	-3.232	-3.221	-3.211	-3.201	-3.189	-3.178	-3.166	-3.155	-3.144	-3.132	-3.121	-3.111	-3.101	-3.090	-3.080	-3.071	-3.062	-3.054	-3.046	-3.039	-3.034	-3.028	-3.022	-3.018	-3.015	-3.012	-3.011	-3.010	-3.010	-3.010	-3.011	-3.014	-3.016	-3.021	-3.026	-3.030	-3.038	-3.044	-3.051	-3.059	-3.069	-3.078	-3.088	-3.099	-3.109	-3.120	-3.130	-3.142	-3.155	-3.166	-3.179	-3.190	-3.201	-3.215	-3.226	-3.238	-3.249	-3.260	-3.270	-3.279	-3.289	-3.298	-3.306	-3.312	-3.320	-3.326	-3.331	-3.335	-3.339	-3.341	-3.344	-3.344	-3.342	-3.341	-3.339	-3.334	-3.330	-3.324	-3.316	-3.309	-3.299	-3.289	-3.278	-3.264	-3.250	-3.236	-3.220	-3.204	-3.186	-3.168	-3.148	-3.128	-3.106	-3.084	-3.060	-3.038	-3.012	-2.986	-2.961	-2.935	-2.908	-2.880	-2.852	-2.825	-2.795	-2.766	-2.739	-2.710	-2.680	-2.650	-2.621	-2.592	-2.562	-2.534	-2.505	-2.478	-2.449	-2.420	-2.394	-2.366	-2.340	-2.312	-2.289	-2.262	-2.239	-2.215	-2.191	-2.170	-2.148	-2.126	-2.106	-2.086	-2.068	-2.050	-2.033	-2.016	-2.000	-1.985	-1.970	-1.956	-1.942	-1.931	-1.919	-1.908	-1.898	-1.889	-1.879	-1.870	-1.862	-1.855	-1.846	-1.839	-1.832	-1.826	-1.820	-1.814	-1.808	-1.804	-1.798	-1.792	-1.786	-1.781	-1.775	-1.770	-1.764	-1.759	-1.752	-1.746	-1.740	-1.734	-1.725	-1.719	-1.711	-1.702	-1.695	-1.686	-1.678	-1.669	-1.660	-1.649	-1.640	-1.629	-1.618	-1.608	-1.596	-1.585	-1.572	-1.561	-1.550	-1.538	-1.525	-1.512	-1.501	-1.489	-1.478	-1.465	-1.452	-1.441	-1.429	-1.419	-1.409	-1.399	-1.389	-1.379	-1.370	-1.361	-1.354	-1.348	-1.341	-1.335	-1.330	-1.326	-1.322	-1.319	-1.319	-1.318	-1.316	-1.318	-1.320	-1.322	-1.325	-1.329	-1.335	-1.340	-1.346	-1.354	-1.361	-1.369	-1.379	-1.388	-1.399	-1.408	-1.419	-1.430	-1.441	-1.452	-1.465	-1.476	-1.489	-1.500	-1.512	-1.524	-1.536	-1.545	-1.556	-1.566	-1.575	-1.584	-1.591	-1.599	-1.605	-1.610	-1.615	-1.619	-1.620	-1.621	-1.621	-1.621	-1.618	-1.614	-1.610	-1.604	-1.595	-1.586	-1.578	-1.565	-1.552	-1.538	-1.524	-1.506	-1.489	-1.471	-1.451	-1.429	-1.408	-1.385	-1.361	-1.336	-1.311	-1.285	-1.260	-1.232	-1.205	-1.178	-1.150	-1.121	-1.092	-1.064	-1.035	-1.008	-0.980	-0.952	-0.926	-0.900	-0.874	-0.849	-0.825	-0.801	-0.779	-0.759	-0.738	-0.718	-0.699	-0.682	-0.665	-0.650	-0.636	-0.625	-0.612	-0.602	-0.592	-0.585	-0.578	-0.571	-0.568	-0.564	-0.562	-0.560	-0.561	-0.562	-0.562	-0.565	-0.569	-0.572	-0.576	-0.582	-0.588	-0.594	-0.599	-0.606	-0.614	-0.620	-0.628	-0.635	-0.642	-0.649	-0.655	-0.662	-0.670	-0.675	-0.681	-0.688	-0.692	-0.696	-0.701	-0.706	-0.709	-0.711	-0.714	-0.716	-0.718	-0.719	-0.719	-0.719	-0.719	-0.719	-0.716	-0.715	-0.711	-0.709	-0.705	-0.702	-0.698	-0.694	-0.689	-0.684	-0.679	-0.674	-0.669	-0.662	-0.658	-0.651	-0.648	-0.641	-0.636	-0.630	-0.625	-0.619	-0.614	-0.608	-0.602	-0.598	-0.592	-0.588	-0.582	-0.579	-0.574	-0.569	-0.565	-0.560	-0.558	-0.554	-0.550	-0.546	-0.544	-0.541	-0.538	-0.535	-0.532	-0.530	-0.528	-0.525	-0.524	-0.521	-0.519	-0.516	-0.515	-0.512	-0.510	-0.509	-0.506	-0.505	-0.504	-0.501	-0.501	-0.500	-0.498	-0.496	-0.495	-0.494	-0.494	-0.491	-0.491	-0.491	-0.490	-0.490	-0.489	-0.490	-0.489	-0.490	-0.490	-0.491	-0.491	-0.494	-0.496	-0.496	-0.499	-0.501	-0.505	-0.507	-0.510	-0.515	-0.519	-0.522	-0.528	-0.532	-0.538	-0.542	-0.550	-0.556	-0.564	-0.571	-0.578	-0.586	-0.594	-0.601	-0.611	-0.619	-0.629	-0.636	-0.646	-0.655	-0.664	-0.672	-0.681	-0.691	-0.700	-0.710	-0.718	-0.726	-0.734	-0.741	-0.750	-0.758	-0.764	-0.769	-0.776	-0.781	-0.785	-0.790	-0.794	-0.796	-0.798	-0.799	-0.799	-0.799	-0.800	-0.798	-0.795	-0.791	-0.788	-0.782	-0.778	-0.770	-0.764	-0.755	-0.746	-0.738	-0.729	-0.718	-0.706	-0.695	-0.682	-0.671	-0.659	-0.645	-0.632	-0.619	-0.604	-0.591	-0.576	-0.562	-0.548	-0.534	-0.521	-0.506	-0.492	-0.480	-0.468	-0.455	-0.442	-0.431	-0.420	-0.409	-0.399	-0.390	-0.382	-0.374	-0.366	-0.360	-0.354	-0.349	-0.344	-0.340	-0.336	-0.334	-0.331	-0.330	-0.329	-0.328	-0.328	-0.329	-0.329	-0.330	-0.331	-0.334	-0.336	-0.339	-0.341	-0.345	-0.348	-0.351	-0.355	-0.359	-0.361	-0.365	-0.369	-0.372	-0.375	-0.379	-0.381	-0.385	-0.389	-0.391	-0.395	-0.398	-0.398	-0.400	-0.402	-0.404	-0.406	-0.406	-0.409	-0.409	-0.410	-0.411	-0.412	-0.411	-0.412	-0.412	-0.412	-0.412	-0.411	-0.412	-0.412	-0.410	-0.410	-0.410	-0.410	-0.408	-0.408	-0.406	-0.405	-0.404	-0.401	-0.400	-0.398	-0.396	-0.394	-0.392	-0.390	-0.388	-0.385	-0.382	-0.380	-0.376	-0.372	-0.369	-0.364	-0.360	-0.355	-0.350	-0.344	-0.340	-0.334	-0.328	-0.321	-0.314	-0.308	-0.300	-0.292	-0.285	-0.276	-0.269	-0.260	-0.250	-0.242	-0.232	-0.224	-0.215	-0.205	-0.195	-0.185	-0.176	-0.168	-0.158	-0.148	-0.139	-0.130	-0.121	-0.111	-0.104	-0.095	-0.088	-0.080	-0.074	-0.066	-0.059	-0.054	-0.049	-0.042	-0.038	-0.034	-0.030	-0.026	-0.024	-0.021	-0.019	-0.018	-0.015	-0.015	-0.015	-0.015	-0.016	-0.016	-0.019	-0.019	-0.021	-0.024	-0.026	-0.028	-0.030	-0.032	-0.035	-0.038	-0.041	-0.044	-0.045	-0.048	-0.050	-0.052	-0.054	-0.056	-0.056	-0.059	-0.059	-0.059	-0.059	-0.058	-0.056	-0.055	-0.054	-0.050	-0.046	-0.044	-0.040	-0.035	-0.029	-0.022	-0.018	-0.010	-0.002	0.005	0.014	0.024	0.032	0.042	0.052	0.064	0.075	0.086	0.098	0.111	0.122	0.135	0.148	0.161	0.175	0.186	0.200	0.214	0.226	0.239	0.252	0.264	0.276	0.289	0.299	0.310	0.321	0.331	0.341	0.350	0.359	0.365	0.374	0.380	0.386	0.391	0.396	0.400	0.404	0.406	0.409	0.410	0.412	0.412	0.412	0.411	0.410	0.409	0.408	0.405	0.402	0.399	0.395	0.391	0.388	0.384	0.381	0.376	0.374	0.369	0.365	0.362	0.359	0.356	0.354	0.351	0.350	0.350	0.348	0.348	0.350	0.351	0.354	0.356	0.360	0.365	0.370	0.375	0.382	0.390	0.399	0.409	0.419	0.431	0.444	0.456	0.470	0.484	0.499	0.515	0.530	0.548	0.564	0.581	0.599	0.618	0.635	0.654	0.674	0.694	0.712	0.731	0.751	0.770	0.790	0.809	0.828	0.846	0.864	0.881	0.899	0.916	0.932	0.949	0.965	0.979	0.992	1.008	1.020	1.031	1.044	1.054	1.064	1.072	1.081	1.089	1.095	1.102	1.108	1.111	1.115	1.118	1.120	1.121	1.122	1.122	1.122	1.121	1.120	1.118	1.114	1.111	1.108	1.102	1.099	1.092	1.088	1.081	1.074	1.068	1.060	1.052	1.044	1.036	1.028	1.020	1.010	1.001	0.991	0.982	0.971	0.961	0.951	0.941	0.930	0.919	0.909	0.899	0.888	0.876	0.865	0.855	0.844	0.832	0.822	0.811	0.801	0.791	0.781	0.771	0.761	0.752	0.742	0.735	0.726	0.719	0.710	0.702	0.696	0.690	0.684	0.678	0.674	0.669	0.666	0.662	0.660	0.660	0.658	0.658	0.658	0.659	0.661	0.665	0.669	0.674	0.679	0.685	0.692	0.700	0.709	0.719	0.730	0.740	0.752	0.765	0.779	0.794	0.809	0.825	0.841	0.859	0.876	0.895	0.914	0.932	0.952	0.974	0.994	1.015	1.038	1.059	1.081	1.102	1.125	1.148	1.171	1.194	1.216	1.240	1.261	1.284	1.308	1.330	1.352	1.374	1.396	1.418	1.439	1.460	1.479	1.500	1.520	1.539	1.558	1.575	1.591	1.609	1.624	1.640	1.655	1.668	1.682	1.695	1.706	1.718	1.728	1.738	1.746	1.754	1.761	1.769	1.774	1.779	1.782	1.786	1.789	1.791	1.792	1.794	1.794	1.795	1.792	1.791	1.789	1.786	1.782	1.779	1.775	1.770	1.764	1.759	1.752	1.746	1.740	1.732	1.728	1.720	1.712	1.705	1.698	1.690	1.682	1.675	1.668	1.660	1.654	1.646	1.640	1.634	1.626	1.620	1.614	1.609	1.602	1.596	1.591	1.586	1.581	1.576	1.571	1.566	1.561	1.558	1.552	1.548	1.542	1.538	1.532	1.528	1.522	1.516	1.512	1.505	1.500	1.492	1.486	1.479	1.471	1.464	1.454	1.444	1.434	1.424	1.411	1.400	1.386	1.372	1.359	1.342	1.326	1.310	1.292	1.274	1.254	1.235	1.212	1.191	1.170	1.146	1.122	1.096	1.071	1.046	1.020	0.991	0.964	0.935	0.908	0.878	0.849	0.819	0.789	0.759	0.728	0.698	0.666	0.635	0.606	0.575	0.545	0.514	0.484	0.455	0.426	0.396	0.369	0.340	0.311	0.285	0.259	0.231	0.206	0.181	0.156	0.134	0.110	0.088	0.066	0.048	0.026	0.008	-0.010	-0.028	-0.044	-0.060	-0.075	-0.089	-0.102	-0.116	-0.126	-0.138	-0.148	-0.158	-0.165	-0.174	-0.181	-0.188	-0.194	-0.200	-0.205	-0.210	-0.214	-0.218	-0.221	-0.224	-0.226	-0.229	-0.229	-0.231	-0.232	-0.232	-0.234	-0.236	-0.236	-0.236	-0.236	-0.238	-0.238	-0.238	-0.238	-0.238	-0.239	-0.238	-0.239	-0.239	-0.239	-0.240	-0.240	-0.240	-0.241	-0.241	-0.242	-0.242	-0.244	-0.244	-0.244	-0.244	-0.245	-0.245	-0.244	-0.245	-0.244	-0.242	-0.240	-0.239	-0.236	-0.232	-0.231	-0.228	-0.222	-0.218	-0.212	-0.206	-0.199	-0.192	-0.184	-0.175	-0.165	-0.155	-0.144	-0.131	-0.119	-0.105	-0.090	-0.074	-0.058	-0.040	-0.021	-0.002	0.018	0.038	0.059	0.081	0.105	0.128	0.152	0.179	0.204	0.230	0.256	0.284	0.312	0.340	0.369	0.398	0.426	0.456	0.485	0.515	0.545	0.575	0.604	0.632	0.662	0.691	0.720	0.749	0.776	0.805	0.832	0.860	0.885	0.911	0.936	0.960	0.984	1.006	1.028	1.049	1.069	1.089	1.108	1.125	1.141	1.156	1.171	1.184	1.196	1.209	1.220	1.229	1.238	1.245	1.252	1.258	1.264	1.268	1.271	1.272	1.274	1.275	1.275	1.274	1.274	1.271	1.269	1.265	1.262	1.258	1.254	1.249	1.242	1.239	1.231	1.228	1.221	1.215	1.209	1.202	1.196	1.191	1.185	1.179	1.174	1.170	1.165	1.161	1.159	1.154	1.151	1.149	1.148	1.146	1.146	1.145	1.146	1.148	1.149	1.152	1.155	1.159	1.164	1.170	1.176	1.182	1.190	1.199	1.208	1.216	1.228	1.238	1.249	1.260	1.272	1.285	1.299	1.310	1.325	1.339	1.352	1.368	1.381	1.396	1.410	1.426	1.440	1.454	1.469	1.482	1.498	1.510	1.524	1.538	1.550	1.561	1.571	1.582	1.592	1.601	1.610	1.618	1.625	1.631	1.636	1.640	1.644	1.648	1.649	1.650	1.650	1.649	1.646	1.644	1.640	1.635	1.630	1.622	1.615	1.608	1.599	1.589	1.578	1.566	1.554	1.541	1.528	1.512	1.498	1.481	1.465	1.449	1.432	1.414	1.396	1.378	1.359	1.339	1.320	1.300	1.280	1.259	1.239	1.218	1.199	1.178	1.156	1.136	1.115	1.094	1.072	1.051	1.030	1.009	0.988	0.968	0.946	0.925	0.904	0.882	0.861	0.841	0.821	0.799	0.779	0.758	0.739	0.719	0.699	0.679	0.659	0.639	0.618	0.599	0.579	0.560	0.540	0.520	0.501	0.482	0.462	0.444	0.425	0.405	0.388	0.368	0.349	0.331	0.312	0.295	0.276	0.258	0.240	0.222	0.205	0.188	0.169	0.152	0.135	0.119	0.101	0.085	0.069	0.051	0.036	0.019	0.002	-0.014	-0.030	-0.045	-0.061	-0.078	-0.092	-0.109	-0.124	-0.140	-0.155	-0.171	-0.188	-0.204	-0.219	-0.235	-0.252	-0.268	-0.284	-0.300	-0.318	-0.334	-0.351	-0.369	-0.386	-0.404	-0.422	-0.441	-0.458	-0.476	-0.495	-0.514	-0.531	-0.550	-0.570	-0.589	-0.609	-0.628	-0.646	-0.666	-0.685	-0.705	-0.724	-0.744	-0.764	-0.781	-0.800	-0.820	-0.839	-0.858	-0.875	-0.892	-0.910	-0.926	-0.944	-0.960	-0.975	-0.991	-1.005	-1.020	-1.034	-1.048	-1.059	-1.071	-1.081	-1.091	-1.101	-1.111	-1.120	-1.128	-1.135	-1.140	-1.146	-1.151	-1.156	-1.159	-1.161	-1.164	-1.165	-1.165	-1.165	-1.165	-1.164	-1.161	-1.159	-1.155	-1.151	-1.146	-1.141	-1.135	-1.130	-1.122	-1.115	-1.108	-1.099	-1.091	-1.081	-1.072	-1.062	-1.052	-1.041	-1.032	-1.021	-1.011	-1.000	-0.990	-0.979	-0.968	-0.955	-0.945	-0.935	-0.922	-0.912	-0.902	-0.892	-0.881	-0.872	-0.861	-0.852	-0.844	-0.834	-0.826	-0.819	-0.811	-0.804	-0.798	-0.791	-0.785	-0.780	-0.775	-0.770	-0.768	-0.764	-0.760	-0.758	-0.758	-0.756	-0.755	-0.755	-0.755	-0.758	-0.759	-0.760	-0.764	-0.766	-0.769	-0.772	-0.778	-0.781	-0.786	-0.791	-0.796	-0.802	-0.808	-0.814	-0.821	-0.826	-0.834	-0.841	-0.848	-0.854	-0.861	-0.868	-0.875	-0.882	-0.889	-0.895	-0.902	-0.909	-0.915	-0.921	-0.928	-0.931	-0.938	-0.942	-0.948	-0.951	-0.955	-0.960	-0.962	-0.966	-0.969	-0.971	-0.972	-0.974	-0.975	-0.975	-0.975	-0.975	-0.974	-0.971	-0.969	-0.968	-0.965	-0.961	-0.958	-0.954	-0.949	-0.944	-0.938	-0.932	-0.926	-0.921	-0.914	-0.906	-0.900	-0.892	-0.885	-0.876	-0.870	-0.861	-0.852	-0.845	-0.836	-0.829	-0.820	-0.812	-0.805	-0.796	-0.788	-0.781	-0.772	-0.765	-0.758	-0.752	-0.745	-0.739	-0.734	-0.728	-0.722	-0.718	-0.714	-0.709	-0.705	-0.702	-0.700	-0.699	-0.698	-0.695	-0.695	-0.695	-0.696	-0.696	-0.698	-0.700	-0.701	-0.704	-0.706	-0.710	-0.714	-0.719	-0.722	-0.726	-0.731	-0.736	-0.742	-0.748	-0.754	-0.760	-0.765	-0.772	-0.778	-0.785	-0.791	-0.798	-0.804	-0.811	-0.818	-0.824	-0.830	-0.836	-0.842	-0.848	-0.854	-0.859	-0.865	-0.870	-0.874	-0.879	-0.884	-0.888	-0.892	-0.896	-0.900	-0.904	-0.908	-0.911	-0.915	-0.919	-0.921	-0.925	-0.928	-0.931	-0.934	-0.938	-0.941	-0.944	-0.948	-0.951	-0.955	-0.959	-0.964	-0.968	-0.972	-0.976	-0.981	-0.986	-0.994	-0.999	-1.006	-1.012	-1.020	-1.028	-1.036	-1.044	-1.055	-1.064	-1.074	-1.084	-1.095	-1.106	-1.119	-1.129	-1.142	-1.155	-1.169	-1.181	-1.195	-1.210	-1.224	-1.239	-1.252	-1.268	-1.282	-1.299	-1.314	-1.329	-1.345	-1.360	-1.375	-1.390	-1.406	-1.421	-1.436	-1.450	-1.465	-1.480	-1.494	-1.508	-1.521	-1.534	-1.546	-1.559	-1.570	-1.581	-1.592	-1.602	-1.612	-1.622	-1.632	-1.640	-1.649	-1.656	-1.665	-1.671	-1.678	-1.685	-1.691	-1.696	-1.701	-1.708	-1.711	-1.716	-1.720	-1.724	-1.728	-1.731	-1.734	-1.738	-1.739	-1.742	-1.745	-1.748	-1.750	-1.752	-1.755	-1.758	-1.760	-1.762	-1.766	-1.768	-1.771	-1.775	-1.779	-1.781	-1.784	-1.789	-1.792	-1.796	-1.800	-1.806	-1.812	-1.818	-1.821	-1.829	-1.834	-1.840	-1.846	-1.854	-1.861	-1.870	-1.878	-1.886	-1.895	-1.904	-1.915	-1.924	-1.935	-1.946	-1.958	-1.970	-1.981	-1.994	-2.007	-2.020	-2.035	-2.049	-2.064	-2.079	-2.095	-2.111	-2.128	-2.145	-2.162	-2.180	-2.199	-2.218	-2.238	-2.256	-2.278	-2.299	-2.319	-2.341	-2.362	-2.386	-2.409	-2.431	-2.456	-2.480	-2.504	-2.530	-2.555	-2.580	-2.605	-2.631	-2.659	-2.685	-2.711	-2.739	-2.766	-2.792	-2.821	-2.848	-2.875	-2.902	-2.929	-2.958	-2.985	-3.011	-3.038	-3.064	-3.091	-3.118	-3.142	-3.169	-3.194	-3.219	-3.242	-3.269	-3.291	-3.314	-3.335	-3.356	-3.378	-3.398	-3.418	-3.438	-3.455	-3.472	-3.489	-3.504	-3.519	-3.532	-3.548	-3.559	-3.571	-3.582	-3.592	-3.602	-3.611	-3.618	-3.625	-3.631	-3.636	-3.641	-3.646	-3.649	-3.651	-3.655	-3.655	-3.656	-3.656	-3.658	-3.656	-3.655	-3.654	-3.652	-3.651	-3.649	-3.648	-3.645	-3.641	-3.640	-3.638	-3.635	-3.632	-3.630	-3.626	-3.625	-3.622	-3.621	-3.619	-3.616	-3.615	-3.612	-3.612	-3.611	-3.610	-3.609	-3.608	-3.608	-3.606	-3.606	-3.605	-3.605	-3.604	-3.604	-3.602	-3.602	-3.601	-3.600	-3.599	-3.596	-3.595	-3.592	-3.589	-3.586	-3.582	-3.579	-3.572	-3.566	-3.561	-3.555	-3.548	-3.540	-3.531	-3.522	-3.512	-3.501	-3.489	-3.478	-3.465	-3.451	-3.436	-3.422	-3.408	-3.391	-3.375	-3.359	-3.341	-3.324	-3.306	-3.289	-3.270	-3.251	-3.231	-3.214	-3.194	-3.175	-3.156	-3.138	-3.119	-3.101	-3.082	-3.065	-3.048	-3.030	-3.014	-2.999	-2.982	-2.968	-2.952	-2.940	-2.926	-2.914	-2.902	-2.891	-2.881	-2.871	-2.864	-2.855	-2.848	-2.840	-2.834	-2.826	-2.822	-2.818	-2.814	-2.810	-2.806	-2.804	-2.801	-2.799	-2.798	-2.796	-2.796	-2.795	-2.795	-2.794	-2.795	-2.795	-2.796	-2.796	-2.798	-2.798	-2.800	-2.800	-2.802	-2.802	-2.805	-2.806	-2.809	-2.810	-2.811	-2.814	-2.815	-2.818	-2.820	-2.824	-2.825	-2.829	-2.831	-2.832	-2.836	-2.841	-2.844	-2.848	-2.851	-2.855	-2.859	-2.862	-2.868	-2.872	-2.878	-2.882	-2.888	-2.894	-2.899	-2.905	-2.912	-2.919	-2.925	-2.931	-2.940	-2.946	-2.954	-2.961	-2.970	-2.978	-2.985	-2.994	-3.002	-3.011	-3.020	-3.029	-3.039	-3.048	-3.056	-3.064	-3.072	-3.081	-3.090	-3.099	-3.108	-3.116	-3.125	-3.132	-3.141	-3.150	-3.158	-3.166	-3.174	-3.181	-3.189	-3.195	-3.202	-3.209	-3.214	-3.220	-3.225	-3.230	-3.235	-3.239	-3.242	-3.246	-3.249	-3.251	-3.252	-3.252	-3.254	-3.254	-3.252	-3.250	-3.249	-3.246	-3.242	-3.238	-3.232	-3.226	-3.220	-3.212	-3.204	-3.195	-3.186	-3.175	-3.165	-3.152	-3.140	-3.126	-3.114	-3.099	-3.084	-3.068	-3.051	-3.035	-3.018	-3.000	-2.982	-2.964	-2.945	-2.928	-2.909	-2.890	-2.872	-2.854	-2.835	-2.818	-2.800	-2.782	-2.766	-2.749	-2.732	-2.718	-2.704	-2.690	-2.678	-2.666	-2.655	-2.644	-2.636	-2.629	-2.621	-2.615	-2.611	-2.608	-2.606	-2.605	-2.605	-2.608	-2.610	-2.614	-2.620	-2.626	-2.634	-2.642	-2.652	-2.664	-2.675	-2.689	-2.702	-2.716	-2.731	-2.748	-2.764	-2.780	-2.798	-2.816	-2.835	-2.854	-2.871	-2.891	-2.911	-2.930	-2.949	-2.968	-2.986	-3.004	-3.021	-3.038	-3.055	-3.071	-3.088	-3.101	-3.116	-3.130	-3.142	-3.155	-3.166	-3.175	-3.185	-3.194	-3.200	-3.206	-3.212	-3.218	-3.221	-3.222	-3.225	-3.226	-3.226	-3.226	-3.225	-3.222	-3.220	-3.216	-3.212	-3.209	-3.202	-3.198	-3.191	-3.185	-3.179	-3.172	-3.165	-3.159	-3.151	-3.144	-3.136	-3.130	-3.124	-3.118	-3.111	-3.105	-3.098	-3.092	-3.088	-3.082	-3.079	-3.075	-3.072	-3.069	-3.068	-3.066	-3.065	-3.065	-3.066	-3.066	-3.069	-3.071	-3.074	-3.079	-3.082	-3.088	-3.094	-3.100	-3.106	-3.112	-3.121	-3.129	-3.138	-3.146	-3.156	-3.166	-3.175	-3.186	-3.196	-3.208	-3.219	-3.229	-3.241	-3.252	-3.264	-3.275	-3.288	-3.299	-3.310	-3.322	-3.332	-3.344	-3.354	-3.364	-3.374	-3.384	-3.394	-3.402	-3.411	-3.419	-3.428	-3.435	-3.442	-3.448	-3.455	-3.461	-3.466	-3.470	-3.474	-3.479	-3.481	-3.484	-3.486	-3.489	-3.490	-3.491	-3.490	-3.490	-3.489	-3.488	-3.486	-3.484	-3.480	-3.476	-3.474	-3.470	-3.465	-3.460	-3.456	-3.450	-3.444	-3.439	-3.432	-3.426	-3.420	-3.412	-3.406	-3.400	-3.392	-3.386	-3.379	-3.371	-3.365	-3.359	-3.351	-3.344	-3.338	-3.331	-3.325	-3.319	-3.312	-3.308	-3.302	-3.296	-3.291	-3.288	-3.284	-3.280	-3.276	-3.272	-3.270	-3.266	-3.265	-3.262	-3.261	-3.259	-3.258	-3.256	-3.255	-3.255	-3.255	-3.255	-3.252	-3.252	-3.254	-3.252	-3.252	-3.252	-3.252	-3.251	-3.250	-3.250	-3.249	-3.246	-3.245	-3.244	-3.241	-3.238	-3.234	-3.230	-3.225	-3.220	-3.214	-3.208	-3.200	-3.192	-3.182	-3.174	-3.165	-3.152	-3.141	-3.129	-3.116	-3.102	-3.088	-3.074	-3.058	-3.040	-3.022	-3.005	-2.986	-2.968	-2.948	-2.926	-2.906	-2.885	-2.864	-2.841	-2.820	-2.798	-2.776	-2.752	-2.730	-2.706	-2.684	-2.660	-2.638	-2.614	-2.592	-2.570	-2.548	-2.526	-2.505	-2.485	-2.464	-2.445	-2.425	-2.406	-2.389	-2.371	-2.354	-2.338	-2.322	-2.308	-2.294	-2.280	-2.268	-2.255	-2.244	-2.232	-2.224	-2.214	-2.205	-2.199	-2.191	-2.185	-2.179	-2.174	-2.170	-2.166	-2.162	-2.161	-2.159	-2.158	-2.158	-2.156	-2.158	-2.158	-2.159	-2.160	-2.162	-2.166	-2.168	-2.171	-2.175	-2.178	-2.181	-2.185	-2.189	-2.192	-2.196	-2.200	-2.205	-2.209	-2.211	-2.216	-2.220	-2.224	-2.228	-2.230	-2.234	-2.236	-2.239	-2.241	-2.245	-2.245	-2.246	-2.248	-2.248	-2.246	-2.245	-2.244	-2.241	-2.239	-2.235	-2.232	-2.226	-2.222	-2.218	-2.211	-2.202	-2.196	-2.188	-2.178	-2.168	-2.158	-2.146	-2.135	-2.121	-2.109	-2.095	-2.081	-2.066	-2.051	-2.035	-2.019	-2.001	-1.985	-1.968	-1.949	-1.931	-1.911	-1.892	-1.874	-1.855	-1.836	-1.818	-1.798	-1.779	-1.760	-1.741	-1.721	-1.704	-1.686	-1.669	-1.651	-1.634	-1.619	-1.602	-1.588	-1.572	-1.559	-1.546	-1.534	-1.521	-1.511	-1.499	-1.490	-1.481	-1.474	-1.466	-1.459	-1.454	-1.449	-1.445	-1.442	-1.440	-1.438	-1.438	-1.439	-1.439	-1.440	-1.441	-1.445	-1.449	-1.452	-1.458	-1.462	-1.469	-1.475	-1.481	-1.488	-1.495	-1.502	-1.510	-1.519	-1.526	-1.535	-1.544	-1.552	-1.561	-1.570	-1.580	-1.589	-1.598	-1.606	-1.615	-1.624	-1.634	-1.641	-1.650	-1.659	-1.668	-1.675	-1.682	-1.690	-1.698	-1.705	-1.711	-1.719	-1.725	-1.731	-1.738	-1.744	-1.749	-1.755	-1.760	-1.766	-1.770	-1.776	-1.780	-1.785	-1.789	-1.792	-1.798	-1.801	-1.805	-1.809	-1.812	-1.815	-1.818	-1.820	-1.822	-1.824	-1.828	-1.830	-1.831	-1.832	-1.835	-1.836	-1.839	-1.840	-1.841	-1.842	-1.844	-1.846	-1.848	-1.848	-1.850	-1.850	-1.851	-1.852	-1.854	-1.855	-1.855	-1.856	-1.858	-1.859	-1.860	-1.861	-1.861	-1.862	-1.864	-1.865	-1.866	-1.866	-1.869	-1.870	-1.871	-1.874	-1.875	-1.876	-1.878	-1.881	-1.882	-1.885	-1.888	-1.890	-1.891	-1.894	-1.896	-1.901	-1.904	-1.906	-1.910	-1.914	-1.918	-1.922	-1.926	-1.931	-1.935	-1.941	-1.945	-1.951	-1.956	-1.961	-1.969	-1.974	-1.981	-1.986	-1.994	-2.001	-2.009	-2.018	-2.025	-2.034	-2.041	-2.050	-2.059	-2.068	-2.076	-2.086	-2.096	-2.108	-2.116	-2.126	-2.136	-2.148	-2.158	-2.169	-2.180	-2.190	-2.201	-2.211	-2.222	-2.232	-2.244	-2.255	-2.266	-2.276	-2.288	-2.298	-2.308	-2.318	-2.328	-2.338	-2.348	-2.356	-2.366	-2.375	-2.384	-2.391	-2.400	-2.409	-2.416	-2.424	-2.431	-2.438	-2.444	-2.450	-2.456	-2.464	-2.469	-2.475	-2.480	-2.485	-2.490	-2.495	-2.500	-2.505	-2.509	-2.512	-2.519	-2.522	-2.526	-2.530	-2.534	-2.539	-2.541	-2.546	-2.550	-2.552	-2.558	-2.561	-2.566	-2.569	-2.572	-2.578	-2.581	-2.584	-2.588	-2.592	-2.596	-2.600	-2.604	-2.608	-2.611	-2.614	-2.618	-2.621	-2.624	-2.626	-2.629	-2.632	-2.634	-2.636	-2.639	-2.640	-2.641	-2.642	-2.642	-2.644	-2.642	-2.641	-2.641	-2.640	-2.638	-2.635	-2.632	-2.629	-2.625	-2.620	-2.615	-2.609	-2.602	-2.595	-2.588	-2.580	-2.570	-2.562	-2.552	-2.541	-2.530	-2.519	-2.506	-2.494	-2.481	-2.466	-2.452	-2.438	-2.422	-2.406	-2.391	-2.375	-2.359	-2.342	-2.325	-2.308	-2.290	-2.271	-2.254	-2.235	-2.218	-2.199	-2.181	-2.162	-2.144	-2.126	-2.109	-2.091	-2.074	-2.056	-2.039	-2.022	-2.006	-1.990	-1.975	-1.960	-1.945	-1.930	-1.918	-1.904	-1.892	-1.881	-1.870	-1.859	-1.850	-1.841	-1.834	-1.826	-1.820	-1.814	-1.810	-1.806	-1.804	-1.801	-1.800	-1.799	-1.800	-1.801	-1.804	-1.806	-1.810	-1.815	-1.820	-1.828	-1.834	-1.841	-1.850	-1.859	-1.869	-1.879	-1.890	-1.901	-1.914	-1.925	-1.939	-1.952	-1.966	-1.980	-1.994	-2.007	-2.021	-2.036	-2.051	-2.065	-2.080	-2.094	-2.109	-2.124	-2.138	-2.151	-2.166	-2.180	-2.192	-2.205	-2.218	-2.231	-2.244	-2.255	-2.268	-2.279	-2.289	-2.301	-2.311	-2.321	-2.331	-2.341	-2.350	-2.359	-2.368	-2.376	-2.384	-2.392	-2.400	-2.408	-2.415	-2.422	-2.430	-2.438	-2.445	-2.451	-2.459	-2.465	-2.471	-2.479	-2.486	-2.492	-2.500	-2.508	-2.515	-2.522	-2.530	-2.538	-2.546	-2.555	-2.562	-2.571	-2.580	-2.589	-2.598	-2.605	-2.614	-2.624	-2.631	-2.640	-2.650	-2.659	-2.669	-2.676	-2.686	-2.695	-2.704	-2.712	-2.721	-2.729	-2.736	-2.745	-2.754	-2.760	-2.768	-2.775	-2.781	-2.789	-2.796	-2.801	-2.808	-2.814	-2.819	-2.824	-2.830	-2.834	-2.839	-2.844	-2.848	-2.851	-2.856	-2.859	-2.862	-2.866	-2.869	-2.874	-2.876	-2.879	-2.882	-2.886	-2.889	-2.892	-2.896	-2.900	-2.904	-2.910	-2.914	-2.920	-2.925	-2.931	-2.939	-2.945	-2.954	-2.960	-2.969	-2.978	-2.986	-2.996	-3.008	-3.018	-3.029	-3.041	-3.054	-3.066	-3.080	-3.094	-3.108	-3.124	-3.138	-3.154	-3.170	-3.184	-3.200	-3.216	-3.232	-3.249	-3.265	-3.282	-3.299	-3.314	-3.330	-3.345	-3.360	-3.374	-3.389	-3.404	-3.416	-3.429	-3.441	-3.452	-3.464	-3.474	-3.484	-3.491	-3.499	-3.505	-3.512	-3.516	-3.520	-3.524	-3.525	-3.526	-3.526	-3.526	-3.524	-3.522	-3.519	-3.515	-3.509	-3.504	-3.499	-3.490	-3.484	-3.475	-3.466	-3.458	-3.448	-3.438	-3.428	-3.418	-3.408	-3.396	-3.386	-3.374	-3.364	-3.352	-3.342	-3.332	-3.324	-3.314	-3.305	-3.296	-3.288	-3.280	-3.274	-3.268	-3.262	-3.258	-3.252	-3.250	-3.248	-3.246	-3.245	-3.245	-3.245	-3.248	-3.250	-3.254	-3.258	-3.264	-3.270	-3.276	-3.284	-3.291	-3.301	-3.310	-3.320	-3.331	-3.341	-3.352	-3.365	-3.376	-3.388	-3.400	-3.412	-3.426	-3.439	-3.450	-3.462	-3.476	-3.488	-3.499	-3.510	-3.521	-3.531	-3.541	-3.551	-3.560	-3.569	-3.576	-3.584	-3.590	-3.595	-3.600	-3.604	-3.608	-3.609	-3.610	-3.610	-3.610	-3.609	-3.605	-3.602	-3.598	-3.592	-3.586	-3.580	-3.571	-3.564	-3.554	-3.544	-3.532	-3.520	-3.508	-3.494	-3.480	-3.465	-3.449	-3.432	-3.416	-3.398	-3.380	-3.361	-3.341	-3.321	-3.301	-3.280	-3.259	-3.238	-3.215	-3.192	-3.170	-3.148	-3.124	-3.101	-3.078	-3.054	-3.030	-3.006	-2.982	-2.959	-2.936	-2.911	-2.888	-2.865	-2.841	-2.819	-2.795	-2.772	-2.749	-2.728	-2.706	-2.684	-2.662	-2.641	-2.621	-2.601	-2.581	-2.562	-2.544	-2.526	-2.508	-2.491	-2.475	-2.459	-2.442	-2.428	-2.412	-2.399	-2.385	-2.372	-2.359	-2.348	-2.335	-2.322	-2.312	-2.301	-2.290	-2.281	-2.271	-2.261	-2.252	-2.242	-2.234	-2.225	-2.218	-2.209	-2.200	-2.192	-2.184	-2.175	-2.168	-2.159	-2.150	-2.141	-2.132	-2.125	-2.115	-2.106	-2.096	-2.086	-2.078	-2.068	-2.058	-2.046	-2.036	-2.026	-2.015	-2.005	-1.994	-1.982	-1.972	-1.961	-1.951	-1.939	-1.928	-1.918	-1.906	-1.896	-1.886	-1.876	-1.866	-1.858	-1.849	-1.840	-1.832	-1.825	-1.818	-1.811	-1.806	-1.801	-1.798	-1.794	-1.790	-1.788	-1.786	-1.786	-1.786	-1.788	-1.789	-1.791	-1.795	-1.799	-1.804	-1.810	-1.815	-1.822	-1.830	-1.839	-1.849	-1.858	-1.868	-1.879	-1.890	-1.901	-1.912	-1.925	-1.938	-1.949	-1.961	-1.974	-1.985	-1.998	-2.009	-2.021	-2.031	-2.042	-2.052	-2.062	-2.071	-2.081	-2.089	-2.095	-2.101	-2.108	-2.111	-2.114	-2.116	-2.118	-2.118	-2.116	-2.115	-2.111	-2.106	-2.101	-2.094	-2.086	-2.078	-2.066	-2.055	-2.042	-2.029	-2.013	-1.998	-1.980	-1.962	-1.944	-1.922	-1.902	-1.880	-1.859	-1.836	-1.812	-1.786	-1.761	-1.738	-1.711	-1.685	-1.659	-1.631	-1.605	-1.579	-1.552	-1.526	-1.501	-1.475	-1.450	-1.424	-1.401	-1.376	-1.354	-1.331	-1.309	-1.288	-1.268	-1.248	-1.229	-1.211	-1.195	-1.179	-1.164	-1.151	-1.139	-1.128	-1.116	-1.108	-1.099	-1.092	-1.086	-1.081	-1.076	-1.072	-1.071	-1.069	-1.069	-1.069	-1.069	-1.070	-1.072	-1.075	-1.079	-1.082	-1.088	-1.091	-1.096	-1.102	-1.109	-1.115	-1.121	-1.128	-1.132	-1.140	-1.145	-1.151	-1.158	-1.164	-1.169	-1.174	-1.179	-1.185	-1.189	-1.194	-1.199	-1.202	-1.206	-1.209	-1.212	-1.215	-1.218	-1.220	-1.222	-1.224	-1.225	-1.228	-1.228	-1.229	-1.230	-1.230	-1.231	-1.231	-1.231	-1.231	-1.232	-1.231	-1.231	-1.231	-1.231	-1.230	-1.230	-1.230	-1.229	-1.229	-1.229	-1.228	-1.228	-1.228	-1.228	-1.228	-1.226	-1.228	-1.226	-1.225	-1.225	-1.224	-1.224	-1.222	-1.221	-1.221	-1.221	-1.219	-1.219	-1.216	-1.215	-1.212	-1.211	-1.210	-1.208	-1.205	-1.204	-1.200	-1.198	-1.195	-1.192	-1.189	-1.186	-1.184	-1.181	-1.178	-1.174	-1.170	-1.168	-1.165	-1.160	-1.158	-1.155	-1.151	-1.148	-1.146	-1.144	-1.142	-1.139	-1.138	-1.136	-1.135	-1.134	-1.134	-1.132	-1.132	-1.132	-1.132	-1.134	-1.135	-1.135	-1.138	-1.140	-1.141	-1.145	-1.149	-1.151	-1.154	-1.158	-1.162	-1.166	-1.171	-1.175	-1.181	-1.186	-1.191	-1.196	-1.204	-1.209	-1.214	-1.221	-1.226	-1.231	-1.238	-1.242	-1.250	-1.255	-1.261	-1.268	-1.274	-1.278	-1.285	-1.289	-1.294	-1.299	-1.304	-1.309	-1.312	-1.316	-1.320	-1.324	-1.328	-1.330	-1.332	-1.334	-1.336	-1.339	-1.341	-1.341	-1.341	-1.342	-1.341	-1.342	-1.340	-1.340	-1.339	-1.338	-1.335	-1.332	-1.331	-1.328	-1.325	-1.321	-1.318	-1.312	-1.309	-1.304	-1.300	-1.296	-1.291	-1.286	-1.281	-1.276	-1.271	-1.266	-1.260	-1.255	-1.250	-1.245	-1.240	-1.235	-1.230	-1.225	-1.221	-1.216	-1.212	-1.209	-1.206	-1.202	-1.200	-1.196	-1.194	-1.191	-1.190	-1.189	-1.188	-1.186	-1.186	-1.186	-1.186	-1.186	-1.188	-1.188	-1.190	-1.191	-1.194	-1.195	-1.198	-1.200	-1.202	-1.205	-1.209	-1.211	-1.215	-1.219	-1.221	-1.225	-1.229	-1.231	-1.235	-1.238	-1.241	-1.244	-1.248	-1.251	-1.252	-1.254	-1.256	-1.259	-1.259	-1.261	-1.262	-1.264	-1.264	-1.264	-1.265	-1.264	-1.262	-1.261	-1.260	-1.260	-1.259	-1.255	-1.254	-1.251	-1.249	-1.246	-1.242	-1.239	-1.235	-1.232	-1.228	-1.224	-1.219	-1.214	-1.209	-1.202	-1.199	-1.192	-1.188	-1.180	-1.175	-1.169	-1.164	-1.156	-1.150	-1.142	-1.136	-1.130	-1.122	-1.116	-1.109	-1.102	-1.095	-1.088	-1.081	-1.072	-1.065	-1.059	-1.051	-1.044	-1.036	-1.029	-1.021	-1.012	-1.005	-0.998	-0.990	-0.984	-0.975	-0.969	-0.961	-0.954	-0.948	-0.940	-0.931	-0.925	-0.919	100.000	5.000	2.000	1.000	7.000	0.000	0.000	0.000	0.000	0.000	0.000	0.000	0.000	0.000	0.000	0.000	0.000	0.000	1.860	1.851	1.842	1.834	1.824	1.816	1.809	1.801	1.792	1.786	1.779	1.770	1.764	1.756	1.749	1.742	1.735	1.729	1.721	1.714	1.708	1.700	1.694	1.685	1.678	1.670	1.662	1.655	1.646	1.638	1.629	1.619	1.611	1.601	1.591	1.581	1.572	1.561	1.551	1.540	1.529	1.516	1.505	1.494	1.481	1.470	1.458	1.445	1.434	1.420	1.406	1.395	1.382	1.369	1.356	1.344	1.331	1.318	1.305	1.292	1.281	1.269	1.258	1.245	1.232	1.222	1.211	1.201	1.190	1.181	1.172	1.162	1.155	1.146	1.139	1.131	1.124	1.118	1.112	1.108	1.104	1.099	1.095	1.091	1.089	1.088	1.085	1.084	1.082	1.082	1.082	1.084	1.084	1.085	1.088	1.089	1.090	1.092	1.095	1.099	1.100	1.104	1.108	1.111	1.115	1.118	1.121	1.125	1.128	1.130	1.134	1.138	1.139	1.141	1.144	1.145	1.146	1.148	1.148	1.146	1.146	1.145	1.144	1.141	1.140	1.136	1.134	1.129	1.124	1.119	1.114	1.108	1.101	1.092	1.086	1.078	1.069	1.059	1.049	1.039	1.030	1.019	1.008	0.995	0.984	0.972	0.959	0.948	0.935	0.921	0.909	0.896	0.884	0.872	0.860	0.849	0.838	0.826	0.815	0.804	0.794	0.786	0.776	0.769	0.761	0.752	0.748	0.741	0.738	0.732	0.729	0.728	0.726	0.726	0.726	0.728	0.730	0.734	0.738	0.742	0.750	0.758	0.765	0.774	0.784	0.795	0.808	0.820	0.834	0.849	0.865	0.881	0.899	0.916	0.936	0.955	0.975	0.998	1.019	1.041	1.064	1.086	1.110	1.134	1.159	1.184	1.209	1.235	1.261	1.288	1.314	1.340	1.368	1.394	1.421	1.449	1.475	1.502	1.530	1.555	1.581	1.609	1.634	1.660	1.685	1.710	1.735	1.760	1.784	1.808	1.831	1.854	1.876	1.899	1.920	1.941	1.961	1.981	2.001	2.020	2.039	2.055	2.072	2.089	2.106	2.121	2.136	2.150	2.164	2.178	2.189	2.201	2.212	2.225	2.235	2.246	2.256	2.266	2.275	2.284	2.294	2.301	2.309	2.318	2.325	2.334	2.340	2.349	2.355	2.364	2.370	2.379	2.385	2.392	2.401	2.409	2.416	2.424	2.432	2.441	2.450	2.459	2.469	2.479	2.488	2.498	2.509	2.520	2.530	2.541	2.554	2.566	2.579	2.592	2.605	2.619	2.632	2.648	2.661	2.676	2.692	2.708	2.722	2.740	2.755	2.772	2.789	2.805	2.824	2.841	2.859	2.878	2.896	2.915	2.934	2.952	2.972	2.991	3.011	3.031	3.052	3.072	3.095	3.114	3.134	3.156	3.178	3.199	3.221	3.242	3.265	3.288	3.309	3.332	3.355	3.378	3.401	3.424	3.448	3.470	3.494	3.518	3.541	3.564	3.588	3.610	3.634	3.656	3.681	3.704	3.726	3.749	3.770	3.794	3.815	3.836	3.859	3.879	3.899	3.920	3.940	3.961	3.980	3.999	4.018	4.036	4.055	4.074	4.090	4.108	4.124	4.141	4.156	4.172	4.189	4.204	4.218	4.232	4.246	4.261	4.276	4.290	4.304	4.318	4.331	4.345	4.360	4.374	4.389	4.402	4.418	4.431	4.446	4.460	4.476	4.492	4.508	4.524	4.541	4.558	4.574	4.592	4.610	4.629	4.648	4.665	4.685	4.705	4.726	4.746	4.768	4.789	4.811	4.832	4.856	4.878	4.901	4.924	4.948	4.971	4.995	5.019	5.042	5.066	5.090	5.114	5.138	5.160	5.182	5.205	5.228	5.250	5.271	5.292	5.314	5.332	5.352	5.371	5.389	5.406	5.424	5.439	5.454	5.468	5.481	5.494	5.505	5.515	5.524	5.532	5.539	5.545	5.551	5.555	5.558	5.559	5.559	5.559	5.556	5.554	5.550	5.544	5.538	5.531	5.522	5.514	5.504	5.492	5.481	5.468	5.454	5.440	5.425	5.410	5.394	5.376	5.359	5.341	5.324	5.305	5.286	5.268	5.249	5.229	5.210	5.190	5.170	5.152	5.132	5.112	5.095	5.076	5.056	5.039	5.021	5.004	4.986	4.970	4.952	4.936	4.921	4.905	4.891	4.876	4.862	4.849	4.835	4.822	4.809	4.796	4.785	4.771	4.760	4.749	4.739	4.726	4.715	4.705	4.694	4.681	4.671	4.660	4.649	4.636	4.625	4.614	4.601	4.589	4.576	4.564	4.549	4.535	4.520	4.504	4.489	4.472	4.456	4.439	4.420	4.402	4.384	4.364	4.344	4.325	4.304	4.281	4.260	4.238	4.215	4.191	4.168	4.144	4.119	4.095	4.069	4.044	4.019	3.994	3.968	3.941	3.915	3.889	3.864	3.838	3.812	3.786	3.761	3.738	3.712	3.688	3.665	3.641	3.620	3.598	3.576	3.556	3.535	3.516	3.498	3.480	3.462	3.446	3.431	3.416	3.404	3.390	3.379	3.369	3.359	3.350	3.342	3.336	3.330	3.326	3.322	3.320	3.320	3.320	3.320	3.321	3.325	3.328	3.332	3.339	3.345	3.352	3.361	3.369	3.379	3.390	3.401	3.412	3.424	3.438	3.450	3.465	3.479	3.494	3.509	3.524	3.539	3.554	3.570	3.585	3.601	3.616	3.632	3.646	3.662	3.676	3.691	3.705	3.719	3.732	3.745	3.756	3.766	3.776	3.785	3.795	3.804	3.810	3.818	3.822	3.828	3.830	3.834	3.836	3.836	3.835	3.834	3.831	3.829	3.824	3.819	3.812	3.805	3.798	3.789	3.778	3.768	3.755	3.744	3.730	3.715	3.700	3.685	3.669	3.651	3.635	3.616	3.599	3.580	3.561	3.541	3.522	3.504	3.484	3.464	3.442	3.424	3.402	3.384	3.364	3.345	3.325	3.305	3.288	3.268	3.250	3.234	3.215	3.199	3.182	3.166	3.151	3.138	3.122	3.110	3.098	3.085	3.074	3.064	3.052	3.044	3.036	3.028	3.020	3.012	3.006	3.002	2.996	2.992	2.989	2.986	2.982	2.981	2.980	2.979	2.978	2.976	2.978	2.979	2.979	2.980	2.981	2.982	2.984	2.985	2.988	2.990	2.991	2.994	2.996	2.998	3.000	3.002	3.004	3.008	3.008	3.009	3.009	3.010	3.010	3.010	3.011	3.011	3.010	3.010	3.009	3.008	3.006	3.004	3.001	2.999	2.996	2.994	2.991	2.986	2.984	2.980	2.975	2.971	2.966	2.962	2.959	2.952	2.949	2.942	2.938	2.932	2.928	2.921	2.918	2.911	2.908	2.902	2.898	2.894	2.890	2.886	2.882	2.880	2.878	2.874	2.872	2.870	2.869	2.869	2.868	2.868	2.868	2.868	2.870	2.872	2.874	2.876	2.880	2.884	2.888	2.894	2.899	2.905	2.911	2.919	2.925	2.932	2.941	2.950	2.960	2.970	2.979	2.989	3.000	3.011	3.022	3.035	3.046	3.058	3.070	3.084	3.098	3.109	3.122	3.138	3.150	3.162	3.178	3.190	3.204	3.216	3.230	3.244	3.255	3.269	3.280	3.294	3.305	3.316	3.328	3.339	3.350	3.359	3.370	3.378	3.386	3.394	3.401	3.409	3.415	3.420	3.426	3.430	3.434	3.438	3.440	3.442	3.445	3.445	3.445	3.445	3.444	3.441	3.439	3.436	3.432	3.428	3.424	3.418	3.412	3.406	3.399	3.391	3.382	3.374	3.364	3.355	3.345	3.335	3.324	3.314	3.304	3.292	3.282	3.271	3.260	3.249	3.238	3.226	3.215	3.205	3.194	3.182	3.171	3.162	3.151	3.141	3.132	3.122	3.114	3.105	3.096	3.090	3.082	3.075	3.068	3.061	3.056	3.051	3.046	3.041	3.038	3.035	3.031	3.028	3.025	3.022	3.022	3.020	3.019	3.019	3.018	3.018	3.018	3.019	3.019	3.020	3.021	3.022	3.024	3.024	3.026	3.029	3.029	3.031	3.034	3.035	3.038	3.040	3.042	3.044	3.046	3.049	3.052	3.056	3.059	3.061	3.062	3.066	3.068	3.070	3.074	3.076	3.079	3.081	3.084	3.086	3.090	3.094	3.096	3.099	3.101	3.105	3.108	3.111	3.114	3.118	3.121	3.124	3.126	3.131	3.134	3.138	3.141	3.144	3.148	3.151	3.154	3.156	3.160	3.164	3.165	3.169	3.172	3.175	3.178	3.181	3.184	3.185	3.188	3.190	3.192	3.195	3.196	3.199	3.200	3.201	3.202	3.204	3.205	3.205	3.206	3.206	3.206	3.208	3.208	3.208	3.208	3.206	3.206	3.206	3.206	3.205	3.204	3.204	3.201	3.201	3.199	3.199	3.198	3.195	3.194	3.191	3.190	3.188	3.185	3.182	3.181	3.178	3.175	3.172	3.170	3.168	3.165	3.161	3.159	3.155	3.151	3.149	3.146	3.142	3.139	3.136	3.132	3.129	3.125	3.121	3.118	3.114	3.110	3.106	3.104	3.098	3.092	3.089	3.084	3.079	3.075	3.070	3.065	3.059	3.054	3.049	3.042	3.036	3.031	3.024	3.018	3.011	3.004	2.998	2.990	2.981	2.975	2.968	2.959	2.950	2.941	2.932	2.922	2.914	2.902	2.891	2.881	2.870	2.859	2.848	2.835	2.822	2.810	2.798	2.785	2.771	2.758	2.744	2.730	2.716	2.701	2.686	2.671	2.656	2.641	2.626	2.611	2.598	2.581	2.568	2.552	2.538	2.522	2.508	2.495	2.481	2.468	2.454	2.441	2.429	2.416	2.405	2.395	2.384	2.374	2.365	2.356	2.349	2.341	2.335	2.329	2.324	2.319	2.314	2.311	2.309	2.306	2.305	2.304	2.305	2.304	2.305	2.308	2.310	2.312	2.315	2.319	2.321	2.326	2.330	2.335	2.340	2.345	2.350	2.356	2.361	2.366	2.372	2.376	2.382	2.386	2.390	2.394	2.399	2.402	2.405	2.408	2.409	2.411	2.412	2.414	2.414	2.414	2.412	2.411	2.410	2.408	2.404	2.400	2.396	2.392	2.388	2.381	2.375	2.370	2.364	2.356	2.348	2.340	2.332	2.324	2.314	2.305	2.296	2.288	2.279	2.270	2.260	2.252	2.242	2.234	2.226	2.218	2.210	2.204	2.196	2.189	2.182	2.178	2.171	2.168	2.162	2.159	2.155	2.152	2.150	2.148	2.148	2.146	2.146	2.146	2.148	2.149	2.152	2.154	2.156	2.160	2.165	2.168	2.172	2.179	2.184	2.189	2.195	2.201	2.208	2.214	2.220	2.226	2.234	2.240	2.248	2.252	2.260	2.266	2.274	2.280	2.286	2.291	2.296	2.302	2.308	2.311	2.316	2.320	2.324	2.328	2.331	2.335	2.338	2.339	2.341	2.342	2.344	2.342	2.344	2.342	2.341	2.340	2.339	2.336	2.332	2.330	2.326	2.322	2.316	2.312	2.306	2.300	2.294	2.286	2.279	2.271	2.264	2.254	2.245	2.235	2.225	2.214	2.204	2.192	2.179	2.168	2.154	2.140	2.126	2.112	2.098	2.082	2.068	2.051	2.034	2.019	2.001	1.984	1.966	1.949	1.930	1.912	1.894	1.875	1.856	1.839	1.819	1.801	1.782	1.764	1.746	1.728	1.710	1.692	1.675	1.658	1.641	1.625	1.609	1.594	1.580	1.565	1.551	1.539	1.526	1.514	1.504	1.494	1.485	1.475	1.468	1.460	1.454	1.449	1.444	1.440	1.438	1.435	1.432	1.432	1.432	1.434	1.435	1.436	1.439	1.442	1.448	1.451	1.456	1.461	1.468	1.474	1.480	1.488	1.495	1.502	1.510	1.519	1.526	1.535	1.542	1.550	1.559	1.565	1.572	1.581	1.588	1.595	1.601	1.606	1.612	1.618	1.624	1.628	1.631	1.635	1.639	1.641	1.642	1.645	1.645	1.646	1.646	1.645	1.642	1.641	1.641	1.638	1.634	1.630	1.625	1.620	1.615	1.610	1.604	1.598	1.591	1.585	1.578	1.570	1.562	1.555	1.548	1.540	1.532	1.524	1.515	1.508	1.500	1.492	1.484	1.478	1.469	1.462	1.455	1.448	1.442	1.435	1.430	1.424	1.419	1.414	1.409	1.404	1.400	1.396	1.392	1.390	1.386	1.384	1.381	1.380	1.379	1.378	1.376	1.376	1.376	1.376	1.376	1.378	1.379	1.380	1.381	1.382	1.385	1.388	1.390	1.392	1.392	1.396	1.399	1.401	1.404	1.405	1.408	1.410	1.411	1.414	1.416	1.418	1.419	1.420	1.422	1.424	1.425	1.422	1.424	1.424	1.422	1.422	1.420	1.419	1.416	1.414	1.411	1.408	1.404	1.399	1.394	1.390	1.384	1.378	1.371	1.365	1.358	1.350	1.342	1.335	1.326	1.319	1.309	1.299	1.289	1.280	1.269	1.258	1.246	1.235	1.224	1.212	1.201	1.189	1.176	1.165	1.152	1.140	1.128	1.116	1.102	1.091	1.079	1.066	1.054	1.042	1.029	1.016	1.005	0.992	0.981	0.970	0.959	0.948	0.936	0.926	0.915	0.904	0.894	0.885	0.875	0.865	0.858	0.848	0.839	0.831	0.822	0.815	0.808	0.801	0.794	0.788	0.781	0.775	0.770	0.764	0.759	0.754	0.750	0.745	0.741	0.736	0.732	0.730	0.725	0.722	0.719	0.716	0.714	0.710	0.708	0.705	0.704	0.701	0.699	0.698	0.696	0.694	0.692	0.691	0.689	0.686	0.685	0.684	0.681	0.680	0.679	0.676	0.674	0.672	0.670	0.668	0.665	0.662	0.660	0.658	0.655	0.651	0.649	0.645	0.642	0.640	0.638	0.634	0.631	0.628	0.626	0.622	0.619	0.615	0.612	0.609	0.606	0.604	0.601	0.599	0.596	0.594	0.591	0.590	0.589	0.588	0.586	0.586	0.585	0.586	0.586	0.586	0.589	0.590	0.592	0.595	0.598	0.602	0.605	0.611	0.616	0.621	0.628	0.635	0.641	0.650	0.659	0.668	0.678	0.686	0.699	0.709	0.721	0.732	0.745	0.759	0.772	0.785	0.799	0.814	0.829	0.844	0.859	0.874	0.890	0.905	0.921	0.938	0.954	0.970	0.985	1.000	1.016	1.031	1.046	1.061	1.076	1.090	1.104	1.116	1.130	1.142	1.155	1.168	1.178	1.188	1.198	1.208	1.215	1.222	1.230	1.235	1.241	1.246	1.250	1.254	1.256	1.258	1.259	1.259	1.259	1.258	1.255	1.251	1.249	1.245	1.240	1.234	1.228	1.221	1.214	1.206	1.199	1.190	1.181	1.172	1.162	1.152	1.141	1.131	1.120	1.109	1.096	1.086	1.076	1.065	1.054	1.042	1.032	1.022	1.011	1.001	0.992	0.982	0.974	0.966	0.958	0.950	0.944	0.938	0.930	0.925	0.920	0.915	0.911	0.908	0.906	0.904	0.902	0.900	0.900	0.900	0.900	0.900	0.901	0.902	0.905	0.906	0.910	0.914	0.916	0.920	0.924	0.928	0.931	0.935	0.940	0.945	0.950	0.954	0.958	0.961	0.966	0.971	0.975	0.978	0.981	0.985	0.989	0.991	0.992	0.995	0.998	0.999	1.000	1.001	1.001	1.001	1.001	1.000	1.000	0.998	0.998	0.994	0.990	0.986	0.984	0.980	0.975	0.970	0.965	0.961	0.955	0.948	0.942	0.935	0.928	0.921	0.912	0.904	0.896	0.888	0.879	0.870	0.861	0.851	0.842	0.831	0.822	0.812	0.801	0.791	0.780	0.770	0.760	0.750	0.738	0.728	0.718	0.708	0.696	0.688	0.678	0.666	0.659	0.649	0.640	0.630	0.621	0.614	0.605	0.596	0.589	0.581	0.575	0.568	0.561	0.556	0.551	0.546	0.541	0.538	0.534	0.530	0.529	0.526	0.524	0.524	0.522	0.522	0.524	0.525	0.526	0.529	0.531	0.535	0.540	0.544	0.549	0.554	0.560	0.566	0.574	0.581	0.590	0.598	0.608	0.615	0.625	0.636	0.646	0.658	0.668	0.679	0.691	0.702	0.716	0.728	0.739	0.752	0.765	0.779	0.790	0.804	0.816	0.829	0.841	0.854	0.864	0.876	0.888	0.898	0.909	0.919	0.929	0.939	0.946	0.955	0.962	0.969	0.976	0.981	0.988	0.991	0.995	0.998	1.000	1.001	1.002	1.002	1.002	1.000	0.998	0.995	0.991	0.986	0.980	0.974	0.968	0.959	0.950	0.941	0.931	0.921	0.910	0.899	0.886	0.874	0.860	0.848	0.834	0.819	0.805	0.790	0.774	0.760	0.745	0.730	0.714	0.698	0.681	0.668	0.651	0.636	0.620	0.606	0.591	0.576	0.562	0.550	0.535	0.522	0.510	0.498	0.484	0.472	0.461	0.451	0.440	0.430	0.420	0.409	0.400	0.391	0.382	0.374	0.366	0.358	0.351	0.342	0.335	0.329	0.321	0.314	0.306	0.301	0.294	0.288	0.280	0.274	0.266	0.260	0.252	0.246	0.238	0.230	0.224	0.216	0.209	0.200	0.194	0.185	0.176	0.166	0.159	0.149	0.139	0.130	0.120	0.110	0.100	0.090	0.079	0.069	0.058	0.048	0.036	0.025	0.014	0.002	-0.010	-0.021	-0.034	-0.045	-0.056	-0.070	-0.080	-0.092	-0.105	-0.118	-0.130	-0.142	-0.155	-0.168	-0.180	-0.191	-0.204	-0.216	-0.229	-0.240	-0.251	-0.264	-0.276	-0.286	-0.299	-0.310	-0.321	-0.331	-0.342	-0.354	-0.364	-0.374	-0.385	-0.394	-0.404	-0.412	-0.422	-0.430	-0.439	-0.448	-0.455	-0.462	-0.470	-0.476	-0.482	-0.488	-0.494	-0.499	-0.504	-0.509	-0.511	-0.515	-0.518	-0.521	-0.522	-0.524	-0.525	-0.525	-0.526	-0.526	-0.525	-0.524	-0.522	-0.521	-0.520	-0.518	-0.514	-0.511	-0.509	-0.505	-0.502	-0.498	-0.494	-0.491	-0.486	-0.482	-0.478	-0.474	-0.470	-0.465	-0.462	-0.458	-0.454	-0.450	-0.446	-0.444	-0.441	-0.439	-0.438	-0.436	-0.435	-0.432	-0.432	-0.432	-0.432	-0.434	-0.435	-0.436	-0.439	-0.441	-0.442	-0.446	-0.450	-0.452	-0.458	-0.462	-0.468	-0.472	-0.479	-0.484	-0.489	-0.495	-0.501	-0.509	-0.515	-0.521	-0.528	-0.534	-0.541	-0.548	-0.552	-0.559	-0.564	-0.569	-0.574	-0.578	-0.581	-0.585	-0.588	-0.590	-0.592	-0.592	-0.594	-0.594	-0.592	-0.591	-0.590	-0.586	-0.584	-0.579	-0.572	-0.568	-0.560	-0.552	-0.542	-0.534	-0.524	-0.512	-0.501	-0.489	-0.476	-0.464	-0.449	-0.434	-0.419	-0.404	-0.386	-0.370	-0.352	-0.336	-0.318	-0.300	-0.282	-0.262	-0.244	-0.225	-0.206	-0.188	-0.169	-0.151	-0.131	-0.114	-0.095	-0.078	-0.060	-0.044	-0.026	-0.010	0.005	0.021	0.038	0.051	0.066	0.080	0.094	0.106	0.118	0.129	0.140	0.151	0.159	0.169	0.178	0.186	0.192	0.200	0.206	0.211	0.216	0.221	0.225	0.229	0.231	0.234	0.236	0.239	0.240	0.241	0.241	0.242	0.241	0.241	0.240	0.240	0.240	0.239	0.236	0.235	0.232	0.230	0.228	0.226	0.222	0.220	0.216	0.214	0.211	0.208	0.204	0.200	0.198	0.194	0.191	0.188	0.184	0.179	0.176	0.172	0.169	0.165	0.161	0.159	0.155	0.151	0.149	0.145	0.142	0.140	0.136	0.134	0.131	0.129	0.126	0.124	0.122	0.120	0.119	0.119	0.119	0.118	0.118	0.118	0.119	0.119	0.120	0.121	0.125	0.126	0.129	0.132	0.135	0.140	0.145	0.149	0.154	0.161	0.166	0.174	0.180	0.189	0.198	0.205	0.215	0.222	0.234	0.244	0.255	0.265	0.276	0.289	0.301	0.314	0.326	0.339	0.351	0.365	0.378	0.391	0.405	0.419	0.432	0.445	0.460	0.474	0.486	0.499	0.512	0.526	0.538	0.551	0.562	0.574	0.585	0.596	0.606	0.616	0.626	0.634	0.642	0.651	0.658	0.664	0.669	0.672	0.676	0.679	0.681	0.682	0.684	0.684	0.682	0.680	0.676	0.672	0.668	0.664	0.656	0.649	0.641	0.632	0.622	0.612	0.601	0.589	0.576	0.564	0.549	0.534	0.518	0.502	0.486	0.469	0.451	0.432	0.415	0.395	0.376	0.358	0.338	0.318	0.298	0.279	0.258	0.239	0.219	0.199	0.179	0.158	0.139	0.120	0.101	0.082	0.065	0.048	0.031	0.015	0.000	-0.015	-0.029	-0.044	-0.056	-0.068	-0.079	-0.089	-0.098	-0.106	-0.114	-0.121	-0.125	-0.130	-0.134	-0.135	-0.138	-0.138	-0.138	-0.136	-0.132	-0.130	-0.125	-0.120	-0.114	-0.106	-0.098	-0.089	-0.079	-0.068	-0.055	-0.044	-0.030	-0.015	-0.001	0.015	0.031	0.046	0.064	0.082	0.100	0.119	0.138	0.156	0.178	0.196	0.218	0.238	0.259	0.279	0.300	0.320	0.341	0.361	0.382	0.404	0.425	0.446	0.469	0.490	0.511	0.531	0.554	0.576	0.596	0.619	0.640	0.661	0.682	0.705	0.728	0.748	0.770	0.792	0.816	0.838	0.860	0.884	0.906	0.930	0.954	0.978	1.001	1.026	1.050	1.076	1.101	1.126	1.152	1.179	1.206	1.232	1.260	1.288	1.316	1.344	1.372	1.401	1.429	1.459	1.489	1.518	1.548	1.576	1.606	1.635	1.665	1.694	1.724	1.752	1.781	1.810	1.839	1.868	1.895	1.922	1.951	1.978	2.005	2.031	2.058	2.081	2.108	2.132	2.156	2.178	2.200	2.221	2.241	2.261	2.281	2.299	2.316	2.334	2.349	2.365	2.379	2.391	2.404	2.416	2.426	2.436	2.444	2.451	2.458	2.464	2.468	2.470	2.472	2.474	2.474	2.474	2.472	2.469	2.465	2.459	2.451	2.445	2.436	2.425	2.415	2.402	2.390	2.376	2.361	2.345	2.328	2.309	2.289	2.269	2.248	2.225	2.201	2.178	2.152	2.125	2.099	2.070	2.041	2.010	1.980	1.948	1.915	1.881	1.846	1.810	1.774	1.738	1.699	1.660	1.620	1.580	1.538	1.496	1.454	1.410	1.365	1.320	1.274	1.228	1.180	1.130	1.081	1.031	0.980	0.928	0.875	0.821	0.766	0.711	0.655	0.598	0.540	0.480	0.420	0.359	0.299	0.235	0.170	0.106	0.040	-0.026	-0.094	-0.162	-0.231	-0.302	-0.372	-0.446	-0.519	-0.592	-0.668	-0.745	-0.821	-0.899	-0.976	-1.056	-1.138	-1.218	-1.299	-1.381	-1.464	-1.548	-1.632	-1.718	-1.802	-1.889	-1.975	-2.061	-2.149	-2.236	-2.322	-2.411	-2.499	-2.588	-2.674	-2.761	-2.850	-2.939	-3.026	-3.114	-3.201	-3.289	-3.375	-3.462	-3.549	-3.634	-3.718	-3.802	-3.886	-3.969	-4.050	-4.132	-4.212	-4.294	-4.371	-4.450	-4.526	-4.604	-4.678	-4.752	-4.825	-4.898	-4.969	-5.039	-5.109	-5.175	-5.242	-5.309	-5.372	-5.436	-5.499	-5.560	-5.620	-5.679	-5.738	-5.794	-5.849	-5.905	-5.958	-6.011	-6.062	-6.112	-6.162	-6.210	-6.258	-6.304	-6.350	-6.395	-6.439	-6.481	-6.524	-6.565	-6.606	-6.645	-6.685	-6.722	-6.761	-6.798	-6.835	-6.870	-6.905	-6.939	-6.974	-7.006	-7.040	-7.071	-7.104	-7.135	-7.165	-7.195	-7.225	-7.254	-7.282	-7.310	-7.339	-7.366	-7.392	-7.420	-7.446	-7.470	-7.496	-7.520	-7.545	-7.569	-7.591	-7.614	-7.635	-7.658	-7.679	-7.699	-7.718	-7.738	-7.756	-7.772	-7.791	-7.808	-7.822	-7.838	-7.850	-7.862	-7.875	-7.888	-7.898	-7.906	-7.916	-7.924	-7.930	-7.936	-7.940	-7.944	-7.946	-7.948	-7.948	-7.946	-7.945	-7.941	-7.936	-7.931	-7.924	-7.916	-7.906	-7.895	-7.884	-7.870	-7.856	-7.840	-7.822	-7.804	-7.784	-7.764	-7.741	-7.718	-7.692	-7.666	-7.639	-7.610	-7.579	-7.548	-7.515	-7.480	-7.445	-7.409	-7.370	-7.330	-7.290	-7.248	-7.205	-7.160	-7.114	-7.068	-7.018	-6.969	-6.916	-6.865	-6.811	-6.758	-6.700	-6.644	-6.585	-6.525	-6.465	-6.402	-6.339	-6.274	-6.209	-6.142	-6.075	-6.006	-5.936	-5.864	-5.794	-5.720	-5.645	-5.570	-5.494	-5.418	-5.339	-5.260	-5.181	-5.101	-5.021	-4.940	-4.858	-4.775	-4.692	-4.609	-4.524	-4.440	-4.354	-4.269	-4.184	-4.099	-4.012	-3.926	-3.840	-3.754	-3.668	-3.581	-3.495	-3.409	-3.324	-3.238	-3.152	-3.066	-2.981	-2.896	-2.814	-2.729	-2.645	-2.564	-2.481	-2.399	-2.318	-2.236	-2.156	-2.076	-1.998	-1.918	-1.840	-1.762	-1.685	-1.609	-1.532	-1.458	-1.382	-1.308	-1.234	-1.160	-1.088	-1.015	-0.942	-0.871	-0.800	-0.730	-0.659	-0.589	-0.519	-0.450	-0.381	-0.312	-0.244	-0.178	-0.110	-0.042	0.024	0.090	0.155	0.221	0.286	0.351	0.415	0.479	0.541	0.605	0.668	0.729	0.790	0.851	0.910	0.970	1.028	1.086	1.142	1.199	1.255	1.310	1.364	1.416	1.469	1.520	1.570	1.619	1.668	1.715	1.761	1.806	1.850	1.892	1.934	1.975	2.015	2.052	2.089	2.124	2.159	2.191	2.224	2.254	2.284	2.311	2.338	2.362	2.388	2.411	2.432	2.454	2.472	2.490	2.508	2.522	2.536	2.550	2.562	2.574	2.584	2.592	2.600	2.608	2.612	2.618	2.621	2.624	2.624	2.625	2.625	2.624	2.622	2.621	2.616	2.612	2.609	2.604	2.599	2.592	2.586	2.580	2.572	2.566	2.559	2.551	2.544	2.536	2.529	2.520	2.512	2.505	2.499	2.491	2.485	2.479	2.474	2.468	2.464	2.460	2.456	2.454	2.451	2.450	2.449	2.450	2.449	2.452	2.454	2.458	2.461	2.468	2.474	2.480	2.488	2.496	2.505	2.515	2.526	2.538	2.549	2.561	2.574	2.589	2.604	2.618	2.632	2.649	2.665	2.681	2.699	2.715	2.731	2.749	2.766	2.784	2.800	2.816	2.834	2.851	2.866	2.882	2.899	2.912	2.926	2.940	2.954	2.966	2.978	2.990	3.001	3.011	3.020	3.029	3.038	3.045	3.050	3.056	3.061	3.064	3.066	3.069	3.070	3.070	3.069	3.069	3.066	3.064	3.060	3.056	3.050	3.044	3.036	3.029	3.019	3.011	3.001	2.991	2.979	2.969	2.956	2.944	2.931	2.916	2.904	2.889	2.875	2.860	2.845	2.828	2.812	2.795	2.780	2.762	2.745	2.729	2.711	2.694	2.676	2.659	2.642	2.624	2.606	2.589	2.571	2.555	2.536	2.520	2.502	2.486	2.469	2.452	2.435	2.420	2.404	2.388	2.372	2.358	2.341	2.328	2.314	2.300	2.286	2.272	2.259	2.246	2.234	2.222	2.210	2.199	2.189	2.178	2.168	2.158	2.149	2.140	2.131	2.122	2.115	2.106	2.099	2.091	2.085	2.078	2.072	2.066	2.060	2.054	2.047	2.041	2.036	2.030	2.025	2.019	2.015	2.009	2.004	1.999	1.994	1.988	1.981	1.976	1.970	1.965	1.958	1.952	1.945	1.938	1.930	1.924	1.916	1.909	1.901	1.892	1.884	1.875	1.865	1.855	1.845	1.835	1.825	1.815	1.802	1.792	1.781	1.770	1.758	1.745	1.735	1.722	1.710	1.699	1.686	1.674	1.662	1.650	1.638	1.625	1.614	1.602	1.591	1.579	1.569	1.558	1.546	1.536	1.528	1.519	1.509	1.500	1.491	1.485	1.476	1.470	1.464	1.458	1.452	1.448	1.442	1.439	1.435	1.431	1.429	1.426	1.424	1.422	1.421	1.421	1.420	1.420	1.420	1.420	1.420	1.421	1.421	1.422	1.424	1.425	1.426	1.428	1.429	1.429	1.430	1.431	1.432	1.432	1.434	1.432	1.432	1.431	1.431	1.429	1.426	1.424	1.422	1.419	1.415	1.410	1.405	1.400	1.394	1.388	1.381	1.374	1.365	1.358	1.348	1.339	1.329	1.318	1.306	1.295	1.284	1.271	1.259	1.246	1.234	1.220	1.205	1.191	1.178	1.162	1.149	1.134	1.120	1.108	1.092	1.079	1.065	1.051	1.039	1.026	1.014	1.001	0.990	0.980	0.970	0.960	0.952	0.944	0.936	0.930	0.924	0.919	0.915	0.911	0.909	0.909	0.908	0.908	0.910	0.914	0.916	0.922	0.928	0.935	0.942	0.951	0.961	0.972	0.984	0.998	1.012	1.026	1.042	1.061	1.079	1.098	1.118	1.138	1.160	1.181	1.205	1.229	1.254	1.278	1.304	1.330	1.356	1.382	1.410	1.438	1.466	1.495	1.524	1.554	1.582	1.612	1.641	1.671	1.702	1.731	1.761	1.791	1.821	1.850	1.878	1.906	1.936	1.964	1.991	2.019	2.046	2.072	2.099	2.125	2.150	2.175	2.200	2.222	2.246	2.270	2.291	2.312	2.334	2.354	2.372	2.392	2.411	2.429	2.448	2.465	2.480	2.495	2.509	2.524	2.538	2.551	2.564	2.575	2.588	2.599	2.611	2.620	2.631	2.641	2.650	2.660	2.669	2.678	2.686	2.694	2.702	2.711	2.719	2.726	2.735	2.742	2.749	2.758	2.765	2.772	2.781	2.789	2.798	2.805	2.814	2.821	2.830	2.840	2.849	2.858	2.866	2.876	2.886	2.896	2.906	2.918	2.928	2.939	2.950	2.961	2.972	2.985	2.998	3.010	3.021	3.034	3.046	3.059	3.072	3.085	3.098	3.112	3.125	3.139	3.154	3.168	3.181	3.198	3.211	3.225	3.241	3.256	3.271	3.288	3.304	3.320	3.336	3.351	3.366	3.384	3.400	3.418	3.434	3.451	3.468	3.485	3.504	3.521	3.539	3.556	3.574	3.591	3.611	3.629	3.646	3.665	3.682	3.701	3.720	3.739	3.755	3.774	3.794	3.811	3.829	3.845	3.862	3.880	3.898	3.914	3.931	3.948	3.964	3.980	3.996	4.011	4.028	4.043	4.058	4.072	4.086	4.101	4.114	4.129	4.141	4.156	4.169	4.181	4.195	4.209	4.220	4.232	4.246	4.259	4.271	4.284	4.295	4.309	4.322	4.335	4.349	4.362	4.375	4.389	4.404	4.419	4.432	4.449	4.465	4.481	4.496	4.512	4.530	4.548	4.566	4.584	4.602	4.622	4.641	4.661	4.682	4.702	4.724	4.745	4.768	4.789	4.810	4.832	4.855	4.879	4.901	4.925	4.949	4.971	4.995	5.019	5.041	5.065	5.088	5.111	5.132	5.155	5.176	5.198	5.218	5.239	5.259	5.279	5.296	5.315	5.332	5.350	5.365	5.380	5.394	5.409	5.420	5.432	5.444	5.454	5.461	5.470	5.476	5.482	5.488	5.491	5.495	5.496	5.498	5.496	5.495	5.492	5.489	5.485	5.479	5.472	5.465	5.456	5.448	5.438	5.428	5.416	5.404	5.390	5.378	5.364	5.349	5.332	5.318	5.301	5.285	5.269	5.251	5.235	5.218	5.199	5.181	5.165	5.146	5.129	5.112	5.094	5.076	5.060	5.044	5.028	5.010	4.995	4.980	4.965	4.949	4.936	4.921	4.908	4.895	4.882	4.870	4.859	4.846	4.835	4.824	4.815	4.804	4.795	4.785	4.776	4.768	4.759	4.750	4.741	4.734	4.725	4.718	4.709	4.701	4.692	4.684	4.676	4.668	4.658	4.650	4.640	4.631	4.620	4.610	4.600	4.588	4.575	4.562	4.550	4.536	4.521	4.508	4.494	4.478	4.461	4.445	4.428	4.410	4.391	4.372	4.355	4.335	4.315	4.294	4.272	4.251	4.229	4.208	4.184	4.162	4.140	4.116	4.093	4.069	4.045	4.021	3.999	3.975	3.951	3.929	3.905	3.884	3.861	3.839	3.818	3.796	3.776	3.756	3.736	3.718	3.699	3.681	3.665	3.648	3.632	3.619	3.604	3.591	3.581	3.569	3.560	3.550	3.542	3.535	3.530	3.525	3.520	3.518	3.516	3.516	3.516	3.518	3.519	3.522	3.528	3.532	3.539	3.548	3.555	3.565	3.574	3.586	3.596	3.610	3.622	3.636	3.651	3.665	3.680	3.696	3.712	3.730	3.748	3.764	3.781	3.799	3.816	3.834	3.852	3.870	3.888	3.905	3.922	3.939	3.955	3.971	3.988	4.003	4.016	4.030	4.043	4.055	4.066	4.076	4.086	4.096	4.104	4.110	4.118	4.121	4.126	4.128	4.130	4.131	4.130	4.129	4.126	4.122	4.118	4.111	4.104	4.095	4.086	4.076	4.065	4.054	4.039	4.025	4.010	3.992	3.976	3.959	3.939	3.920	3.900	3.880	3.859	3.838	3.816	3.794	3.770	3.748	3.725	3.701	3.678	3.654	3.631	3.608	3.584	3.561	3.539	3.515	3.492	3.471	3.450	3.428	3.408	3.388	3.368	3.350	3.331	3.314	3.296	3.281	3.265	3.251	3.238	3.224	3.212	3.200	3.190	3.180	3.171	3.164	3.156	3.149	3.142	3.136	3.132	3.129	3.125	3.121	3.120	3.118	3.116	3.116	3.116	3.116	3.118	3.116	3.119	3.120	3.121	3.122	3.124	3.125	3.128	3.130	3.130	3.132	3.134	3.135	3.136	3.136	3.136	3.136	3.136	3.136	3.134	3.132	3.131	3.128	3.126	3.121	3.119	3.114	3.110	3.105	3.099	3.092	3.086	3.080	3.072	3.065	3.058	3.049	3.040	3.032	3.024	3.015	3.005	2.996	2.986	2.976	2.965	2.956	2.946	2.938	2.929	2.920	2.910	2.902	2.895	2.886	2.880	2.872	2.866	2.860	2.856	2.851	2.848	2.844	2.841	2.839	2.838	2.838	2.838	2.839	2.841	2.844	2.848	2.851	2.858	2.862	2.870	2.878	2.886	2.895	2.906	2.916	2.928	2.940	2.954	2.968	2.981	2.996	3.012	3.029	3.045	3.062	3.080	3.099	3.118	3.136	3.155	3.174	3.192	3.212	3.232	3.252	3.271	3.291	3.310	3.330	3.349	3.368	3.386	3.405	3.424	3.441	3.458	3.475	3.491	3.506	3.521	3.536	3.551	3.562	3.575	3.586	3.598	3.609	3.618	3.626	3.635	3.641	3.649	3.654	3.659	3.662	3.666	3.669	3.671	3.672	3.671	3.671	3.670	3.669	3.664	3.661	3.658	3.652	3.648	3.641	3.635	3.626	3.618	3.610	3.600	3.591	3.581	3.571	3.561	3.550	3.539	3.529	3.519	3.506	3.495	3.482	3.472	3.460	3.449	3.438	3.426	3.415	3.405	3.395	3.384	3.374	3.364	3.355	3.346	3.338	3.329	3.321	3.314	3.306	3.301	3.295	3.289	3.285	3.280	3.276	3.272	3.270	3.268	3.266	3.264	3.264	3.264	3.264	3.264	3.265	3.266	3.269	3.270	3.272	3.276	3.279	3.282	3.286	3.290	3.295	3.298	3.302	3.309	3.312	3.318	3.322	3.328	3.332	3.339	3.344	3.350	3.355	3.361	3.366	3.372	3.379	3.384	3.389	3.394	3.400	3.405	3.410	3.416	3.420	3.426	3.431	3.436	3.441	3.448	3.452	3.458	3.464	3.469	3.472	3.479	3.485	3.490	3.495	3.499	3.505	3.510	3.515	3.521	3.526	3.531	3.536	3.541	3.546	3.551	3.556	3.562	3.568	3.572	3.576	3.582	3.588	3.592	3.598	3.602	3.608	3.611	3.616	3.620	3.625	3.630	3.632	3.638	3.641	3.644	3.648	3.651	3.654	3.656	3.659	3.661	3.661	3.664	3.665	3.666	3.668	3.668	3.669	3.669	3.669	3.669	3.669	3.666	3.666	3.665	3.664	3.661	3.659	3.656	3.655	3.651	3.649	3.645	3.641	3.639	3.634	3.630	3.626	3.621	3.618	3.614	3.609	3.604	3.599	3.595	3.589	3.584	3.579	3.575	3.569	3.564	3.559	3.554	3.549	3.544	3.539	3.534	3.529	3.522	3.518	3.511	3.506	3.500	3.495	3.490	3.485	3.479	3.474	3.468	3.461	3.456	3.450	3.444	3.438	3.431	3.424	3.418	3.411	3.405	3.398	3.390	3.381	3.375	3.368	3.359	3.350	3.340	3.332	3.322	3.312	3.302	3.294	3.282	3.272	3.261	3.250	3.239	3.229	3.218	3.205	3.194	3.181	3.169	3.156	3.144	3.132	3.120	3.108	3.095	3.082	3.070	3.058	3.046	3.034	3.021	3.010	3.000	2.989	2.976	2.968	2.956	2.946	2.938	2.928	2.919	2.910	2.904	2.895	2.889	2.882	2.876	2.871	2.866	2.862	2.859	2.855	2.852	2.851	2.849	2.848	2.848	2.846	2.846	2.848	2.848	2.849	2.850	2.852	2.854	2.856	2.860	2.862	2.865	2.869	2.872	2.875	2.879	2.882	2.885	2.889	2.892	2.894	2.896	2.898	2.900	2.901	2.902	2.902	2.902	2.902	2.901	2.901	2.900	2.898	2.895	2.892	2.889	2.885	2.880	2.876	2.870	2.862	2.858	2.850	2.842	2.835	2.828	2.820	2.810	2.801	2.791	2.781	2.772	2.761	2.751	2.741	2.731	2.721	2.711	2.701	2.691	2.681	2.674	2.664	2.655	2.648	2.639	2.631	2.625	2.618	2.611	2.606	2.601	2.596	2.591	2.589	2.586	2.584	2.582	2.581	2.581	2.581	2.582	2.585	2.588	2.591	2.594	2.598	2.602	2.608	2.612	2.619	2.625	2.631	2.639	2.645	2.654	2.660	2.669	2.676	2.684	2.692	2.700	2.709	2.716	2.724	2.731	2.740	2.746	2.755	2.761	2.768	2.774	2.780	2.785	2.790	2.795	2.799	2.802	2.806	2.809	2.810	2.812	2.815	2.815	2.815	2.814	2.814	2.811	2.809	2.806	2.804	2.800	2.795	2.790	2.786	2.780	2.775	2.768	2.760	2.752	2.744	2.735	2.726	2.716	2.706	2.696	2.685	2.674	2.662	2.651	2.640	2.626	2.612	2.599	2.585	2.571	2.556	2.542	2.526	2.510	2.495	2.480	2.464	2.448	2.430	2.414	2.396	2.380	2.361	2.344	2.326	2.309	2.291	2.274	2.255	2.238	2.219	2.201	2.184	2.165	2.149	2.131	2.114	2.096	2.080	2.062	2.047	2.030	2.015	2.000	1.984	1.970	1.956	1.941	1.928	1.915	1.902	1.891	1.879	1.869	1.858	1.849	1.839	1.830	1.821	1.814	1.806	1.800	1.794	1.788	1.782	1.778	1.774	1.770	1.766	1.764	1.761	1.759	1.758	1.755	1.755	1.755	1.755	1.755	1.755	1.755	1.756	1.758	1.758	1.758	1.759	1.760	1.761	1.762	1.764	1.764	1.765	1.766	1.766	1.766	1.766	1.766	1.768	1.766	1.766	1.765	1.762	1.762	1.760	1.758	1.755	1.752	1.749	1.746	1.742	1.738	1.732	1.728	1.721	1.716	1.710	1.704	1.698	1.690	1.682	1.675	1.668	1.661	1.652	1.644	1.636	1.628	1.619	1.611	1.601	1.594	1.585	1.576	1.568	1.559	1.549	1.540	1.532	1.524	1.516	1.508	1.500	1.491	1.484	1.476	1.469	1.462	1.455	1.449	1.442	1.436	1.430	1.425	1.420	1.415	1.410	1.405	1.400	1.396	1.392	1.389	1.385	1.382	1.379	1.376	1.374	1.372	1.370	1.368	1.365	1.365	1.362	1.361	1.360	1.359	1.358	1.356	1.355	1.354	1.354	1.352	1.351	1.351	1.350	1.349	1.349	1.348	1.346	1.344	1.342	1.341	1.339	1.339	1.338	1.334	1.332	1.331	1.328	1.325	1.322	1.320	1.318	1.315	1.311	1.308	1.305	1.300	1.295	1.292	1.286	1.282	1.278	1.272	1.268	1.262	1.256	1.250	1.244	1.236	1.230	1.224	1.216	1.209	1.201	1.192	1.185	1.176	1.169	1.160	1.151	1.142	1.134	1.124	1.114	1.104	1.095	1.085	1.075	1.064	1.054	1.042	1.032	1.022	1.011	1.001	0.990	0.980	0.970	0.959	0.949	0.939	0.928	0.918	0.909	0.900	0.890	0.880	0.871	0.862	0.855	0.846	0.839	0.831	0.824	0.818	0.810	0.805	0.799	0.792	0.788	0.784	0.780	0.775	0.772	0.769	0.766	0.762	0.761	0.759	0.758	0.756	0.756	0.755	0.755	0.755	0.755	0.756	0.756	0.756	0.759	0.760	0.761	0.761	0.762	0.765	0.766	0.766	0.769	0.770	0.771	0.774	0.774	0.775	0.776	0.778	0.778	0.779	0.779	0.779	0.779	0.778	0.779	0.779	0.776	0.776	0.775	0.775	0.775	0.772	0.771	0.770	0.768	0.766	0.764	0.762	0.760	0.759	0.758	0.756	0.755	0.755	0.754	0.752	0.752	0.752	0.752	0.752	0.754	0.755	0.756	0.759	0.762	0.765	0.769	0.774	0.779	0.784	0.790	0.798	0.805	0.812	0.822	0.832	0.842	0.854	0.866	0.878	0.891	0.905	0.920	0.935	0.951	0.968	0.985	1.002	1.021	1.039	1.059	1.078	1.098	1.119	1.139	1.159	1.180	1.201	1.222	1.244	1.265	1.286	1.308	1.328	1.350	1.370	1.390	1.410	1.430	1.449	1.469	1.486	1.504	1.520	1.536	1.552	1.569	1.582	1.595	1.608	1.619	1.629	1.640	1.648	1.656	1.662	1.669	1.672	1.678	1.680	1.682	1.682	1.682	1.681	1.680	1.678	1.672	1.668	1.662	1.656	1.650	1.641	1.632	1.624	1.615	1.604	1.592	1.581	1.569	1.556	1.544	1.530	1.519	1.505	1.492	1.479	1.466	1.452	1.439	1.426	1.414	1.401	1.390	1.379	1.368	1.358	1.348	1.339	1.330	1.321	1.314	1.308	1.301	1.295	1.291	1.288	1.284	1.281	1.280	1.279	1.279	1.279	1.281	1.281	1.284	1.288	1.290	1.295	1.299	1.305	1.310	1.316	1.322	1.329	1.335	1.342	1.349	1.358	1.364	1.371	1.379	1.386	1.392	1.400	1.408	1.415	1.421	1.428	1.434	1.439	1.444	1.450	1.454	1.458	1.461	1.464	1.466	1.469	1.471	1.471	1.474	1.472	1.472	1.471	1.469	1.465	1.462	1.460	1.455	1.451	1.445	1.440	1.435	1.428	1.420	1.412	1.404	1.395	1.388	1.378	1.368	1.358	1.346	1.335	1.324	1.311	1.300	1.288	1.275	1.262	1.249	1.235	1.221	1.206	1.192	1.178	1.162	1.150	1.135	1.120	1.105	1.090	1.076	1.061	1.048	1.034	1.019	1.005	0.991	0.978	0.964	0.952	0.940	0.928	0.916	0.904	0.894	0.882	0.872	0.864	0.854	0.846	0.839	0.832	0.825	0.820	0.815	0.810	0.808	0.805	0.801	0.801	0.800	0.800	0.801	0.804	0.805	0.809	0.812	0.816	0.822	0.829	0.835	0.842	0.849	0.858	0.868	0.876	0.886	0.898	0.908	0.920	0.932	0.944	0.956	0.969	0.982	0.995	1.008	1.021	1.035	1.048	1.061	1.075	1.088	1.100	1.114	1.126	1.136	1.149	1.160	1.171	1.182	1.192	1.201	1.211	1.219	1.228	1.235	1.241	1.246	1.252	1.256	1.260	1.264	1.265	1.268	1.268	1.268	1.266	1.264	1.261	1.260	1.256	1.251	1.245	1.240	1.232	1.224	1.216	1.208	1.199	1.189	1.179	1.168	1.156	1.145	1.132	1.120	1.108	1.094	1.080	1.068	1.055	1.041	1.028	1.012	1.000	0.986	0.972	0.959	0.946	0.932	0.920	0.908	0.895	0.884	0.872	0.861	0.850	0.840	0.830	0.821	0.811	0.801	0.794	0.786	0.779	0.772	0.765	0.759	0.752	0.746	0.741	0.736	0.731	0.725	0.721	0.718	0.712	0.709	0.704	0.700	0.696	0.691	0.688	0.682	0.679	0.674	0.669	0.664	0.659	0.651	0.648	0.640	0.635	0.628	0.620	0.612	0.605	0.599	0.589	0.579	0.570	0.561	0.551	0.540	0.530	0.520	0.509	0.498	0.486	0.474	0.461	0.449	0.436	0.424	0.411	0.399	0.385	0.372	0.359	0.345	0.332	0.318	0.305	0.292	0.279	0.265	0.252	0.239	0.225	0.211	0.199	0.186	0.174	0.161	0.149	0.136	0.125	0.112	0.101	0.090	0.079	0.066	0.056	0.045	0.035	0.024	0.014	0.004	-0.005	-0.015	-0.025	-0.034	-0.042	-0.051	-0.059	-0.068	-0.076	-0.084	-0.090	-0.098	-0.104	-0.111	-0.119	-0.124	-0.130	-0.135	-0.141	-0.146	-0.150	-0.156	-0.160	-0.165	-0.168	-0.172	-0.175	-0.178	-0.180	-0.182	-0.184	-0.186	-0.189	-0.189	-0.191	-0.192	-0.192	-0.194	-0.194	-0.194	-0.195	-0.194	-0.195	-0.194	-0.194	-0.192	-0.192	-0.191	-0.191	-0.191	-0.190	-0.190	-0.189	-0.189	-0.188	-0.189	-0.189	-0.190	-0.190	-0.191	-0.191	-0.191	-0.192	-0.195	-0.196	-0.199	-0.200	-0.204	-0.205	-0.209	-0.211	-0.215	-0.219	-0.221	-0.226	-0.230	-0.235	-0.240	-0.244	-0.249	-0.252	-0.258	-0.264	-0.269	-0.274	-0.279	-0.285	-0.290	-0.295	-0.300	-0.305	-0.310	-0.314	-0.319	-0.322	-0.326	-0.329	-0.332	-0.335	-0.339	-0.340	-0.341	-0.342	-0.344	-0.342	-0.342	-0.341	-0.340	-0.338	-0.335	-0.332	-0.326	-0.322	-0.316	-0.310	-0.304	-0.296	-0.289	-0.280	-0.271	-0.260	-0.250	-0.239	-0.226	-0.215	-0.202	-0.189	-0.175	-0.161	-0.146	-0.131	-0.116	-0.100	-0.084	-0.068	-0.051	-0.035	-0.018	0.000	0.016	0.034	0.050	0.068	0.084	0.101	0.118	0.135	0.150	0.166	0.181	0.198	0.212	0.226	0.241	0.255	0.268	0.281	0.292	0.305	0.314	0.325	0.335	0.342	0.352	0.359	0.368	0.374	0.380	0.385	0.390	0.392	0.398	0.401	0.402	0.405	0.406	0.406	0.408	0.406	0.408	0.408	0.406	0.404	0.402	0.401	0.400	0.396	0.394	0.391	0.388	0.385	0.381	0.379	0.375	0.371	0.369	0.366	0.362	0.359	0.356	0.354	0.350	0.348	0.346	0.344	0.341	0.339	0.336	0.335	0.334	0.332	0.331	0.330	0.330	0.329	0.330	0.330	0.330	0.331	0.331	0.334	0.335	0.336	0.339	0.340	0.344	0.346	0.350	0.352	0.356	0.360	0.364	0.369	0.372	0.379	0.384	0.389	0.395	0.400	0.408	0.414	0.420	0.428	0.436	0.442	0.451	0.460	0.469	0.478	0.486	0.495	0.505	0.515	0.525	0.536	0.548	0.558	0.570	0.581	0.592	0.605	0.618	0.630	0.641	0.654	0.666	0.679	0.691	0.704	0.718	0.729	0.742	0.755	0.768	0.779	0.791	0.804	0.814	0.825	0.836	0.848	0.858	0.868	0.876	0.886	0.895	0.902	0.911	0.918	0.925	0.930	0.934	0.939	0.942	0.945	0.946	0.948	0.949	0.949	0.948	0.945	0.942	0.939	0.934	0.929	0.921	0.915	0.908	0.899	0.890	0.879	0.869	0.856	0.844	0.830	0.818	0.802	0.786	0.770	0.754	0.736	0.720	0.701	0.684	0.664	0.645	0.625	0.606	0.585	0.565	0.545	0.525	0.504	0.482	0.462	0.442	0.422	0.401	0.381	0.361	0.342	0.322	0.304	0.285	0.268	0.250	0.234	0.216	0.201	0.186	0.171	0.159	0.146	0.134	0.124	0.112	0.104	0.096	0.089	0.081	0.076	0.071	0.069	0.068	0.065	0.066	0.065	0.066	0.069	0.074	0.078	0.082	0.090	0.098	0.106	0.115	0.126	0.138	0.150	0.162	0.176	0.190	0.205	0.221	0.236	0.254	0.271	0.290	0.309	0.328	0.346	0.365	0.388	0.406	0.426	0.448	0.468	0.489	0.510	0.530	0.552	0.572	0.595	0.616	0.638	0.659	0.680	0.701	0.722	0.744	0.766	0.786	0.809	0.829	0.851	0.871	0.892	0.915	0.935	0.956	0.979	1.001	1.022	1.045	1.066	1.088	1.111	1.134	1.156	1.180	1.204	1.226	1.251	1.276	1.300	1.325	1.351	1.378	1.402	1.429	1.456	1.484	1.511	1.539	1.566	1.595	1.624	1.652	1.681	1.710	1.740	1.768	1.798	1.828	1.856	1.885	1.914	1.942	1.971	1.999	2.027	2.055	2.082	2.110	2.136	2.162	2.188	2.212	2.238	2.261	2.284	2.306	2.328	2.348	2.366	2.385	2.402	2.420	2.435	2.450	2.465	2.478	2.489	2.500	2.510	2.518	2.525	2.532	2.536	2.540	2.542	2.544	2.545	2.545	2.542	2.539	2.536	2.530	2.524	2.516	2.506	2.496	2.485	2.474	2.460	2.446	2.431	2.415	2.399	2.379	2.360	2.341	2.320	2.299	2.276	2.251	2.229	2.202	2.176	2.150	2.122	2.094	2.065	2.035	2.005	1.974	1.944	1.910	1.876	1.842	1.809	1.774	1.738	1.700	1.664	1.625	1.586	1.548	1.508	1.465	1.425	1.382	1.339	1.296	1.251	1.205	1.159	1.112	1.065	1.016	0.966	0.915	0.864	0.811	0.759	0.702	0.648	0.591	0.532	0.475	0.415	0.355	0.292	0.229	0.165	0.099	0.032	-0.034	-0.102	-0.171	-0.244	-0.315	-0.388	-0.461	-0.536	-0.614	-0.691	-0.769	-0.850	-0.929	-1.011	-1.092	-1.176	-1.259	-1.344	-1.430	-1.516	-1.602	-1.689	-1.779	-1.866	-1.955	-2.045	-2.135	-2.225	-2.316	-2.406	-2.498	-2.589	-2.679	-2.770	-2.860	-2.951	-3.041	-3.134	-3.224	-3.314	-3.404	-3.492	-3.580	-3.669	-3.758	-3.844	-3.930	-4.015	-4.100	-4.184	-4.268	-4.350	-4.430	-4.511	-4.590	-4.670	-4.748	-4.822	-4.899	-4.972	-5.046	-5.119	-5.189	-5.259	-5.328	-5.395	-5.461	-5.528	-5.591	-5.654	-5.715	-5.776	-5.835	-5.894	-5.951	-6.008	-6.062	-6.116	-6.169	-6.221	-6.271	-6.321	-6.369	-6.418	-6.465	-6.510	-6.555	-6.599	-6.641	-6.682	-6.724	-6.764	-6.804	-6.842	-6.880	-6.918	-6.954	-6.990	-7.025	-7.059	-7.092	-7.126	-7.159	-7.191	-7.222	-7.252	-7.284	-7.314	-7.342	-7.371	-7.400	-7.428	-7.455	-7.482	-7.510	-7.536	-7.562	-7.589	-7.614	-7.640	-7.665	-7.689	-7.712	-7.738	-7.761	-7.784	-7.808	-7.830	-7.852	-7.875	-7.896	-7.916	-7.938	-7.958	-7.978	-7.996	-8.016	-8.033	-8.050	-8.066	-8.084	-8.100	-8.114	-8.129	-8.142	-8.154	-8.166	-8.176	-8.185	-8.195	-8.201	-8.208	-8.212	-8.216	-8.219	-8.220	-8.220	-8.218	-8.215	-8.211	-8.205	-8.198	-8.190	-8.180	-8.169	-8.154	-8.140	-8.123	-8.105	-8.085	-8.064	-8.041	-8.015	-7.990	-7.960	-7.931	-7.900	-7.866	-7.832	-7.795	-7.759	-7.719	-7.678	-7.635	-7.590	-7.545	-7.499	-7.449	-7.400	-7.349	-7.295	-7.242	-7.185	-7.130	-7.071	-7.012	-6.952	-6.890	-6.828	-6.764	-6.699	-6.634	-6.566	-6.498	-6.429	-6.359	-6.289	-6.218	-6.144	-6.070	-5.995	-5.920	-5.844	-5.766	-5.690	-5.611	-5.534	-5.454	-5.375	-5.294	-5.214	-5.131	-5.049	-4.968	-4.882	-4.800	-4.716	-4.632	-4.548	-4.464	-4.379	-4.294	-4.209	-4.122	-4.037	-3.951	-3.866	-3.780	-3.694	-3.609	-3.522	-3.436	-3.350	-3.265	-3.180	-3.096	-3.011	-2.928	-2.844	-2.760	-2.676	-2.594	-2.510	-2.428	-2.346	-2.265	-2.184	-2.104	-2.024	-1.945	-1.865	-1.788	-1.709	-1.631	-1.555	-1.479	-1.402	-1.328	-1.252	-1.179	-1.104	-1.031	-0.959	-0.886	-0.814	-0.744	-0.672	-0.602	-0.532	-0.464	-0.395	-0.326	-0.259	-0.191	-0.124	-0.058	0.009	0.074	0.140	0.204	0.268	0.330	0.394	0.455	0.516	0.576	0.638	0.696	0.755	0.814	0.871	0.928	0.982	1.038	1.091	1.145	1.196	1.248	1.298	1.348	1.396	1.444	1.490	1.536	1.580	1.622	1.665	1.705	1.745	1.784	1.821	1.856	1.891	1.924	1.958	1.988	2.019	2.047	2.075	2.101	2.126	2.150	2.172	2.194	2.214	2.232	2.250	2.268	2.282	2.298	2.311	2.322	2.334	2.344	2.352	2.360	2.369	2.375	2.379	2.382	2.385	2.388	2.389	2.389	2.390	2.389	2.386	2.385	2.381	2.378	2.374	2.370	2.365	2.361	2.356	2.349	2.344	2.338	2.331	2.325	2.319	2.312	2.306	2.300	2.294	2.288	2.281	2.276	2.271	2.266	2.261	2.258	2.254	2.250	2.248	2.245	2.242	2.242	2.241	2.241	2.241	2.242	2.244	2.248	2.250	2.254	2.258	2.261	2.268	2.271	2.278	2.285	2.291	2.299	2.306	2.314	2.322	2.329	2.339	2.346	2.355	2.364	2.372	2.381	2.390	2.399	2.408	2.416	2.424	2.432	2.439	2.448	2.454	2.461	2.468	2.472	2.478	2.481	2.486	2.490	2.492	2.496	2.498	2.500	2.501	2.501	2.501	2.500	2.498	2.496	2.494	2.490	2.486	2.482	2.476	2.471	2.465	2.458	2.451	2.444	2.436	2.428	2.416	2.406	2.396	2.385	2.375	2.362	2.350	2.339	2.325	2.311	2.298	2.284	2.271	2.256	2.241	2.225	2.211	2.195	2.180	2.164	2.146	2.130	2.114	2.098	2.079	2.062	2.045	2.027	2.009	1.992	1.975	1.956	1.939	1.921	1.902	1.885	1.866	1.849	1.830	1.812	1.795	1.778	1.761	1.744	1.726	1.710	1.692	1.675	1.659	1.642	1.628	1.611	1.595	1.581	1.565	1.551	1.536	1.522	1.508	1.494	1.481	1.469	1.455	1.444	1.431	1.419	1.409	1.396	1.386	1.376	1.366	1.358	1.346	1.338	1.329	1.320	1.312	1.301	1.294	1.285	1.278	1.269	1.261	1.252	1.245	1.238	1.230	1.222	1.216	1.208	1.200	1.192	1.185	1.178	1.170	1.161	1.154	1.146	1.139	1.130	1.121	1.114	1.105	1.098	1.089	1.079	1.070	1.061	1.051	1.042	1.034	1.025	1.015	1.006	0.996	0.988	0.979	0.969	0.960	0.950	0.940	0.931	0.924	0.914	0.904	0.896	0.888	0.879	0.871	0.862	0.856	0.848	0.840	0.832	0.826	0.819	0.812	0.808	0.801	0.795	0.790	0.785	0.780	0.776	0.772	0.769	0.765	0.762	0.760	0.756	0.755	0.752	0.751	0.749	0.748	0.746	0.745	0.744	0.742	0.742	0.742	0.741	0.741	0.740	0.740	0.740	0.740	0.739	0.739	0.738	0.738	0.738	0.738	0.736	0.735	0.734	0.731	0.731	0.729	0.728	0.725	0.721	0.718	0.714	0.710	0.705	0.701	0.696	0.691	0.685	0.679	0.672	0.666	0.659	0.651	0.642	0.634	0.625	0.615	0.605	0.595	0.585	0.574	0.562	0.552	0.540	0.529	0.518	0.504	0.492	0.479	0.465	0.454	0.440	0.428	0.415	0.401	0.389	0.376	0.364	0.352	0.341	0.328	0.318	0.306	0.296	0.285	0.278	0.268	0.260	0.251	0.244	0.238	0.231	0.228	0.222	0.219	0.216	0.214	0.214	0.214	0.214	0.216	0.219	0.222	0.229	0.232	0.240	0.249	0.256	0.266	0.276	0.289	0.301	0.314	0.329	0.344	0.360	0.378	0.395	0.414	0.434	0.454	0.474	0.496	0.518	0.541	0.565	0.589	0.614	0.639	0.665	0.690	0.718	0.744	0.770	0.799	0.826	0.854	0.882	0.910	0.938	0.966	0.996	1.024	1.051	1.079	1.108	1.135	1.162	1.190	1.218	1.244	1.271	1.299	1.324	1.350	1.375	1.401	1.426	1.450	1.474	1.498	1.521	1.542	1.566	1.588	1.609	1.630	1.650	1.671	1.691	1.710	1.729	1.746	1.765	1.781	1.799	1.815	1.831	1.848	1.862	1.879	1.894	1.909	1.922	1.936	1.951	1.965	1.979	1.991	2.004	2.018	2.030	2.042	2.054	2.066	2.080	2.091	2.104	2.115	2.126	2.139	2.150	2.161	2.172	2.184	2.196	2.208	2.219	2.230	2.242	2.254	2.265	2.276	2.288	2.300	2.310	2.322	2.334	2.345	2.356	2.369	2.380	2.391	2.402	2.414	2.426	2.438	2.449	2.459	2.471	2.482	2.494	2.505	2.516	2.529	2.540	2.551	2.564	2.575	2.588	2.599	2.611	2.625	2.636	2.650	2.662	2.676	2.688	2.701	2.714	2.728	2.741	2.755	2.770	2.784	2.799	2.814	2.829	2.845	2.860	2.875	2.891	2.908	2.925	2.941	2.958	2.975	2.991	3.009	3.026	3.044	3.060	3.079	3.096	3.114	3.131	3.149	3.166	3.184	3.201	3.218	3.235	3.251	3.269	3.285	3.301	3.316	3.332	3.349	3.364	3.379	3.394	3.409	3.424	3.439	3.452	3.465	3.480	3.492	3.508	3.520	3.534	3.548	3.560	3.572	3.586	3.600	3.612	3.626	3.640	3.654	3.666	3.680	3.695	3.710	3.725	3.740	3.755	3.771	3.788	3.804	3.821	3.840	3.856	3.875	3.895	3.914	3.932	3.954	3.975	3.995	4.018	4.040	4.062	4.085	4.108	4.131	4.155	4.179	4.204	4.228	4.252	4.278	4.302	4.328	4.352	4.378	4.402	4.428	4.452	4.476	4.500	4.522	4.546	4.569	4.591	4.611	4.632	4.652	4.672	4.691	4.710	4.726	4.742	4.759	4.772	4.788	4.799	4.812	4.822	4.831	4.841	4.849	4.856	4.861	4.865	4.869	4.872	4.874	4.875	4.874	4.871	4.868	4.865	4.860	4.855	4.848	4.841	4.832	4.824	4.814	4.804	4.792	4.780	4.768	4.755	4.741	4.726	4.712	4.698	4.681	4.666	4.651	4.634	4.618	4.600	4.585	4.568	4.550	4.534	4.518	4.500	4.484	4.468	4.451	4.435	4.419	4.404	4.389	4.374	4.359	4.345	4.331	4.318	4.304	4.291	4.279	4.266	4.255	4.244	4.232	4.221	4.211	4.201	4.191	4.181	4.172	4.162	4.154	4.145	4.136	4.129	4.120	4.111	4.102	4.094	4.086	4.077	4.069	4.061	4.051	4.043	4.034	4.024	4.015	4.004	3.992	3.981	3.969	3.956	3.944	3.931	3.919	3.904	3.890	3.875	3.860	3.842	3.828	3.810	3.791	3.774	3.755	3.735	3.716	3.695	3.674	3.654	3.631	3.609	3.588	3.565	3.541	3.518	3.494	3.470	3.445	3.421	3.398	3.372	3.349	3.324	3.300	3.275	3.252	3.229	3.206	3.184	3.161	3.140	3.119	3.098	3.078	3.059	3.040	3.022	3.005	2.990	2.974	2.959	2.946	2.934	2.922	2.912	2.902	2.895	2.886	2.880	2.876	2.871	2.869	2.866	2.866	2.866	2.868	2.870	2.875	2.879	2.884	2.891	2.899	2.906	2.918	2.926	2.939	2.950	2.962	2.975	2.989	3.004	3.018	3.034	3.050	3.065	3.081	3.099	3.114	3.131	3.148	3.164	3.181	3.198	3.212	3.229	3.245	3.260	3.275	3.290	3.302	3.316	3.328	3.339	3.349	3.360	3.369	3.376	3.384	3.390	3.395	3.400	3.402	3.405	3.406	3.406	3.405	3.404	3.400	3.396	3.391	3.385	3.376	3.368	3.359	3.348	3.336	3.324	3.311	3.296	3.280	3.265	3.248	3.230	3.211	3.191	3.172	3.152	3.132	3.110	3.089	3.066	3.045	3.022	3.000	2.978	2.955	2.931	2.909	2.886	2.864	2.841	2.819	2.798	2.775	2.755	2.732	2.712	2.692	2.672	2.654	2.636	2.619	2.601	2.585	2.569	2.552	2.539	2.525	2.511	2.500	2.489	2.478	2.466	2.459	2.449	2.440	2.434	2.426	2.420	2.415	2.410	2.406	2.402	2.399	2.396	2.395	2.392	2.391	2.390	2.390	2.389	2.389	2.389	2.389	2.390	2.391	2.391	2.392	2.394	2.394	2.395	2.396	2.396	2.398	2.399	2.398	2.398	2.396	2.396	2.395	2.395	2.392	2.390	2.388	2.385	2.382	2.379	2.375	2.370	2.365	2.361	2.356	2.349	2.344	2.336	2.329	2.322	2.314	2.306	2.299	2.291	2.282	2.274	2.265	2.255	2.246	2.236	2.228	2.218	2.210	2.200	2.191	2.182	2.174	2.165	2.159	2.151	2.144	2.136	2.130	2.124	2.120	2.115	2.111	2.108	2.105	2.102	2.101	2.101	2.102	2.104	2.104	2.109	2.111	2.116	2.122	2.129	2.135	2.144	2.154	2.164	2.175	2.188	2.200	2.214	2.229	2.244	2.260	2.279	2.296	2.315	2.334	2.354	2.374	2.395	2.418	2.440	2.462	2.485	2.509	2.532	2.556	2.580	2.604	2.628	2.651	2.675	2.699	2.722	2.745	2.768	2.790	2.812	2.834	2.855	2.875	2.895	2.914	2.932	2.949	2.964	2.979	2.994	3.006	3.019	3.031	3.041	3.051	3.058	3.066	3.071	3.076	3.079	3.081	3.084	3.084	3.081	3.080	3.078	3.071	3.068	3.061	3.054	3.045	3.036	3.028	3.015	3.002	2.990	2.976	2.962	2.948	2.931	2.916	2.901	2.884	2.866	2.849	2.831	2.814	2.796	2.779	2.760	2.741	2.725	2.706	2.689	2.671	2.655	2.638	2.621	2.605	2.589	2.574	2.559	2.545	2.532	2.519	2.506	2.495	2.482	2.472	2.462	2.454	2.445	2.436	2.430	2.424	2.418	2.414	2.408	2.404	2.401	2.399	2.396	2.396	2.395	2.395	2.395	2.395	2.396	2.398	2.400	2.402	2.405	2.409	2.411	2.414	2.419	2.422	2.426	2.430	2.436	2.440	2.445	2.449	2.455	2.459	2.465	2.470	2.475	2.480	2.486	2.490	2.494	2.499	2.504	2.509	2.512	2.518	2.521	2.526	2.530	2.535	2.540	2.542	2.548	2.551	2.556	2.560	2.564	2.568	2.572	2.576	2.580	2.585	2.589	2.592	2.599	2.602	2.606	2.611	2.615	2.619	2.624	2.630	2.634	2.639	2.644	2.650	2.655	2.660	2.666	2.672	2.679	2.685	2.691	2.696	2.704	2.710	2.718	2.724	2.730	2.738	2.745	2.751	2.759	2.765	2.771	2.780	2.786	2.792	2.800	2.805	2.812	2.819	2.825	2.831	2.838	2.844	2.849	2.855	2.859	2.865	2.870	2.874	2.878	2.882	2.886	2.889	2.892	2.895	2.899	2.900	2.901	2.902	2.905	2.905	2.905	2.906	2.906	2.905	2.905	2.904	2.904	2.901	2.899	2.898	2.896	2.894	2.890	2.888	2.885	2.881	2.879	2.875	2.871	2.868	2.862	2.858	2.854	2.850	2.844	2.840	2.835	2.830	2.825	2.819	2.814	2.809	2.804	2.798	2.791	2.785	2.779	2.774	2.769	2.761	2.755	2.749	2.742	2.736	2.730	2.724	2.718	2.710	2.702	2.695	2.689	2.680	2.674	2.666	2.659	2.651	2.644	2.638	2.629	2.622	2.614	2.608	2.600	2.592	2.585	2.579	2.571	2.564	2.558	2.551	2.544	2.538	2.531	2.525	2.519	2.514	2.509	2.502	2.499	2.494	2.489	2.485	2.480	2.478	2.474	2.470	2.468	2.466	2.464	2.461	2.459	2.458	2.458	2.456	2.456	2.455	2.456	2.456	2.456	2.458	2.458	2.459	2.460	2.461	2.462	2.464	2.465	2.468	2.469	2.470	2.471	2.474	2.475	2.476	2.479	2.480	2.481	2.482	2.482	2.484	2.484	2.485	2.485	2.485	2.482	2.482	2.481	2.479	2.476	2.475	2.472	2.469	2.466	2.461	2.458	2.454	2.449	2.444	2.439	2.431	2.426	2.420	2.412	2.406	2.398	2.391	2.382	2.375	2.369	2.361	2.352	2.344	2.335	2.326	2.318	2.309	2.301	2.292	2.285	2.276	2.269	2.260	2.252	2.245	2.239	2.234	2.226	2.220	2.216	2.211	2.206	2.202	2.199	2.195	2.194	2.191	2.190	2.189	2.189	2.189	2.190	2.192	2.194	2.196	2.201	2.204	2.209	2.214	2.220	2.225	2.232	2.240	2.248	2.255	2.265	2.272	2.282	2.291	2.302	2.314	2.324	2.334	2.345	2.355	2.366	2.379	2.389	2.400	2.411	2.422	2.434	2.444	2.454	2.464	2.474	2.484	2.492	2.500	2.510	2.518	2.524	2.531	2.539	2.544	2.549	2.554	2.558	2.561	2.562	2.564	2.566	2.566	2.566	2.566	2.565	2.562	2.560	2.556	2.552	2.548	2.542	2.538	2.530	2.524	2.516	2.509	2.500	2.491	2.481	2.471	2.462	2.451	2.441	2.431	2.419	2.406	2.394	2.381	2.369	2.356	2.344	2.330	2.316	2.305	2.291	2.279	2.265	2.252	2.239	2.225	2.212	2.200	2.186	2.175	2.161	2.149	2.136	2.124	2.112	2.100	2.089	2.076	2.066	2.055	2.044	2.033	2.022	2.013	2.002	1.992	1.982	1.972	1.964	1.954	1.945	1.936	1.929	1.920	1.912	1.904	1.896	1.889	1.881	1.874	1.868	1.860	1.854	1.848	1.840	1.834	1.828	1.822	1.815	1.810	1.805	1.800	1.795	1.789	1.785	1.780	1.775	1.772	1.769	1.764	1.761	1.759	1.755	1.752	1.750	1.749	1.748	1.745	1.742	1.740	1.740	1.739	1.738	1.736	1.738	1.736	1.736	1.736	1.736	1.736	1.738	1.738	1.739	1.739	1.739	1.740	1.740	1.741	1.742	1.742	1.744	1.744	1.745	1.746	1.746	1.746	1.746	1.745	1.745	1.745	1.744	1.742	1.742	1.740	1.739	1.738	1.735	1.732	1.731	1.728	1.725	1.721	1.719	1.715	1.711	1.708	1.704	1.699	1.694	1.689	1.685	1.680	1.674	1.669	1.662	1.658	1.652	1.646	1.640	1.634	1.629	1.622	1.616	1.610	1.605	1.599	1.594	1.588	1.584	1.579	1.572	1.568	1.562	1.559	1.554	1.550	1.545	1.541	1.538	1.534	1.531	1.528	1.525	1.522	1.520	1.516	1.514	1.512	1.510	1.509	1.508	1.506	1.505	1.504	1.502	1.502	1.502	1.502	1.504	1.502	1.504	1.504	1.504	1.502	1.504	1.504	1.504	1.505	1.505	1.506	1.506	1.508	1.508	1.509	1.509	1.509	1.509	1.510	1.509	1.510	1.510	1.509	1.510	1.510	1.509	1.508	1.506	1.508	1.505	1.504	1.501	1.500	1.498	1.495	1.492	1.489	1.486	1.484	1.479	1.475	1.471	1.468	1.462	1.458	1.452	1.446	1.442	1.436	1.430	1.424	1.419	1.411	1.404	1.398	1.390	1.382	1.375	1.368	1.360	1.351	1.344	1.335	1.326	1.318	1.309	1.300	1.292	1.284	1.275	1.266	1.258	1.249	1.241	1.232	1.224	1.215	1.208	1.200	1.192	1.185	1.178	1.170	1.164	1.158	1.151	1.145	1.139	1.134	1.128	1.122	1.118	1.114	1.110	1.106	1.102	1.099	1.095	1.092	1.091	1.089	1.088	1.085	1.084	1.084	1.084	1.082	1.081	1.080	1.081	1.081	1.082	1.082	1.082	1.082	1.084	1.085	1.085	1.086	1.088	1.088	1.089	1.089	1.089	1.090	1.091	1.091	1.092	1.092	1.092	1.092	1.094	1.094	1.095	1.094	1.094	1.092	1.092	1.092	1.092	1.091	1.091	1.091	1.091	1.090	1.091	1.091	1.091	1.092	1.094	1.095	1.096	1.099	1.100	1.104	1.108	1.110	1.115	1.119	1.124	1.129	1.136	1.142	1.149	1.158	1.168	1.176	1.186	1.198	1.209	1.221	1.234	1.248	1.262	1.278	1.292	1.309	1.326	1.342	1.361	1.380	1.399	1.418	1.438	1.459	1.480	1.500	1.522	1.542	1.565	1.586	1.608	1.630	1.651	1.674	1.695	1.715	1.738	1.758	1.778	1.799	1.818	1.838	1.855	1.875	1.891	1.909	1.924	1.941	1.956	1.970	1.981	1.994	2.005	2.014	2.025	2.033	2.040	2.046	2.051	2.055	2.059	2.061	2.062	2.062	2.062	2.060	2.058	2.054	2.050	2.044	2.038	2.030	2.021	2.013	2.002	1.992	1.982	1.970	1.958	1.945	1.931	1.918	1.904	1.889	1.874	1.859	1.844	1.829	1.814	1.799	1.782	1.766	1.752	1.739	1.724	1.709	1.695	1.681	1.669	1.656	1.645	1.634	1.621	1.611	1.604	1.594	1.586	1.579	1.574	1.566	1.561	1.559	1.555	1.552	1.551	1.550	1.550	1.551	1.552	1.555	1.558	1.562	1.566	1.571	1.576	1.582	1.589	1.596	1.604	1.612	1.621	1.630	1.639	1.648	1.658	1.668	1.676	1.686	1.696	1.706	1.718	1.726	1.735	1.745	1.754	1.762	1.771	1.780	1.789	1.796	1.804	1.811	1.819	1.824	1.829	1.834	1.838	1.842	1.846	1.850	1.851	1.852	1.855	1.855	1.855	1.855	1.854	1.851	1.849	1.846	1.842	1.839	1.832	1.828	1.822	1.815	1.808	1.800	1.791	1.784	1.774	1.762	1.752	1.741	1.730	1.719	1.706	1.692	1.680	1.666	1.652	1.639	1.625	1.611	1.596	1.582	1.566	1.551	1.538	1.522	1.508	1.492	1.478	1.462	1.449	1.435	1.421	1.409	1.395	1.381	1.371	1.359	1.349	1.338	1.328	1.318	1.310	1.302	1.295	1.289	1.284	1.279	1.275	1.272	1.270	1.269	1.269	1.269	1.270	1.272	1.276	1.280	1.284	1.289	1.296	1.302	1.311	1.319	1.328	1.338	1.348	1.359	1.370	1.381	1.394	1.406	1.420	1.434	1.445	1.459	1.474	1.488	1.501	1.516	1.530	1.544	1.556	1.571	1.584	1.596	1.608	1.621	1.634	1.644	1.656	1.666	1.676	1.688	1.696	1.704	1.712	1.720	1.728	1.735	1.740	1.745	1.750	1.754	1.758	1.761	1.762	1.765	1.766	1.768	1.768	1.768	1.766	1.765	1.762	1.760	1.758	1.755	1.751	1.748	1.742	1.738	1.734	1.729	1.722	1.718	1.710	1.705	1.699	1.691	1.685	1.679	1.671	1.664	1.656	1.650	1.642	1.635	1.629	1.620	1.614	1.608	1.600	1.592	1.586	1.579	1.572	1.565	1.559	1.554	1.546	1.540	1.534	1.529	1.521	1.516	1.510	1.505	1.500	1.494	1.489	1.482	1.478	1.472	1.466	1.461	1.456	1.450	1.445	1.439	1.434	1.428	1.422	1.415	1.409	1.402	1.395	1.390	1.381	1.374	1.368	1.359	1.351	1.344	1.335	1.328	1.319	1.310	1.302	1.291	1.282	1.272	1.262	1.251	1.242	1.231	1.221	1.210	1.199	1.188	1.176	1.165	1.154	1.142	1.131	1.119	1.109	1.096	1.085	1.072	1.061	1.050	1.039	1.028	1.018	1.006	0.995	0.982	0.971	0.961	0.950	0.940	0.930	0.919	0.909	0.899	0.889	0.879	0.870	0.861	0.852	0.844	0.835	0.826	0.819	0.811	0.801	0.795	0.786	0.780	0.772	0.766	0.760	0.752	0.746	0.740	0.735	0.728	0.722	0.718	0.711	0.705	0.701	0.696	0.691	0.685	0.681	0.678	0.671	0.668	0.664	
